# Supplementary material for: Mediterranean grassland soil C–N compound turnover is dependent on rainfall and depth, and is mediated by genomically divergent microorganisms
Source: Nat Microbiol. 2019 May 20;4(8):1356–67. doi: 10.1038/s41564-019-0449-y (PMC6784897; doi:10.1038/s41564-019-0449-y)
Supplement: Supplementary file 3 — Supplementary Tables 1–19. [file 41564_2019_449_MOESM3_ESM.xlsx]

## Sheet: Supplementary Table 1
Supplementary Table 1|Sample Metadata and Assembly Statistics
Sample	Date	Replicate	Plot	Extended Rainfall	Depth	Read Length	Assembly Method	Min k-mer	Max k-mer	Step Size	Total Reads	Reads Assembled	Percent Assembled	Assembly Length (bp)	Total Contigs	N50	Longest Contig	Assembly Length >= 1kb (bp)	Contigs >= 1kb	N50 >= 1kb	Fration Contigs >= 1kb (%)	Bases in Contigs >= 1kb (%)	Total ORFs
14_0903_02_20cm	2014-09-03	A	2	Treatment	10-20cm	200	IDBA_UD	30	200	10	90999158	20458508	0.224821	795074910	711057	1665	539861	526536764	198604	3055	0.279308	0.662248	665194
14_0903_02_30cm	2014-09-03	A	2	Treatment	20-30cm	200	IDBA_UD	30	200	10	165140288	52334322	0.316908	1932653623	1565804	1755	2696704	1374503492	544966	2888	0.348042	0.7112	1755262
14_0903_02_40cm	2014-09-03	A	2	Treatment	30-40cm	200	IDBA_UD	30	200	10	50122176	8598914	0.171559	360102634	319863	1553	208994	244427232	105069	2593	0.328481	0.678771	320474
14_0903_05_20cm	2014-09-03	A	5	Control	10-20cm	200	IDBA_UD	30	200	10	102461506	22229102	0.216951	876754471	1013467	896	222335	418004589	164474	2881	0.162288	0.476764	520835
14_0903_05_30cm	2014-09-03	A	5	Control	20-30cm	200	IDBA_UD	30	200	10	76698984	20202358	0.263398	666560853	538834	1885	422846	473922917	176759	3208	0.32804	0.710997	594012
14_0903_05_40cm	2014-09-03	A	5	Control	30-40cm	200	IDBA_UD	30	200	10	106511720	37954350	0.35634	1209426081	1165055	1416	550096	700073131	234725	3837	0.201471	0.578847	844255
14_0903_09_20cm	2014-09-03	B	9	Treatment	10-20cm	200	IDBA_UD	30	200	10	66419986	11981398	0.180388	481218340	450567	1434	142652	317113050	141009	2409	0.312959	0.65898	409990
14_0903_09_30cm	2014-09-03	B	9	Treatment	20-30cm	200	IDBA_UD	30	200	10	58508968	11045278	0.188779	438098094	427792	1398	386223	269147625	106577	2838	0.249133	0.614355	340448
14_0903_09_40cm	2014-09-03	B	9	Treatment	30-40cm	200	IDBA_UD	30	200	10	89744056	38254962	0.426267	1238808415	1174847	1327	283572	733792057	287991	2977	0.245131	0.592337	906745
14_0903_12_20cm	2014-09-03	B	12	Control	10-20cm	200	IDBA_UD	30	200	10	84862488	28539832	0.336307	1026759576	813608	1857	239650	744716663	292189	2923	0.359127	0.725308	951120
14_0903_12_30cm	2014-09-03	B	12	Control	20-30cm	200	IDBA_UD	30	200	10	82596624	30125762	0.364734	1031941569	936107	1705	438885	640080376	205879	4022	0.219931	0.620268	769659
14_0903_12_40cm	2014-09-03	B	12	Control	30-40cm	200	IDBA_UD	40	200	20	122891632	28642870	0.233074	927247220	946550	1236	226349	528230202	219242	2682	0.231622	0.569676	664265
14_0903_13_20cm	2014-09-03	C	13	Treatment	10-20cm	200	IDBA_UD	40	200	20	117290074	33406918	0.284823	1030872636	969173	1571	462116	644172905	230127	3417	0.237447	0.624881	789770
14_0903_13_30cm	2014-09-03	C	13	Treatment	20-30cm	200	Megahit	41	201	20	445313018	213873080	0.480276	NA	NA	NA	878113	4053333571	1574139	3006	NA	0.48	5256845
14_0903_13_40cm	2014-09-03	C	13	Treatment	30-40cm	200	IDBA_UD	30	200	10	84427086	38612508	0.457347	1161877766	849418	2230	378713	874005057	309568	3517	0.364447	0.752235	1078840
14_0903_16_20cm	2014-09-03	C	16	Control	10-20cm	200	IDBA_UD	40	200	20	130897056	28238994	0.215734	995008128	1142383	984	285129	492732890	219992	2415	0.192573	0.495205	633622
14_0903_16_30cm	2014-09-03	C	16	Control	20-30cm	200	IDBA_UD	40	200	20	113664606	35356448	0.311059	1039433783	1004710	1446	370418	613667619	214442	3583	0.213437	0.590386	747108
14_0903_16_40cm	2014-09-03	C	16	Control	30-40cm	200	IDBA_UD	40	200	20	148965986	56037320	0.376175	1576496471	1516717	1344	372264	920628561	338038	3364	0.222875	0.583971	1126441
14_0919_02_20cm	2014-09-19	A	2	Treatment	10-20cm	200	IDBA_UD	40	200	20	104308996	31803364	0.304896	1046773941	1078253	1253	235989	581420773	216500	3204	0.200788	0.555441	710556
14_0919_05_20cm	2014-09-19	A	5	Control	10-20cm	200	IDBA_UD	30	200	10	100383364	26964638	0.268617	1041360762	1009687	1523	237679	634803015	234447	3163	0.232198	0.60959	798579
14_0919_09_20cm	2014-09-19	B	9	Treatment	10-20cm	200	IDBA_UD	40	200	20	106943250	21854422	0.204355	823193963	848416	1293	209784	482756187	205854	2553	0.242633	0.586443	612993
14_0919_12_20cm	2014-09-19	B	12	Control	10-20cm	200	IDBA_UD	30	200	10	84425308	33016852	0.391078	1090403901	983732	1560	405996	695308275	260861	3200	0.265175	0.637661	858364
14_0927_02_20cm	2014-09-27	A	2	Treatment	10-20cm	200	IDBA_UD	30	200	10	86857778	25986990	0.29919	949220035	953312	1304	268632	545189955	209829	3024	0.220105	0.574356	674630
14_0927_02_40cm	2014-09-27	A	2	Treatment	30-40cm	200	IDBA_UD	30	200	10	59025708	19098512	0.323563	604045164	480101	1958	364616	428098109	153860	3442	0.320474	0.708719	531983
14_0927_05_20cm	2014-09-27	A	5	Control	10-20cm	200	IDBA_UD	30	200	20	111695774	45941465	0.411309	1454093892	1379607	1338	402678	873498008	345728	2949	0.250599	0.600716	1086072
14_0927_05_40cm	2014-09-27	A	5	Control	30-40cm	200	IDBA_UD	40	200	10	105009848	34375778	0.327358	1084711515	981092	1520	299928	690024023	261391	3134	0.266429	0.636136	853077
14_0927_09_20cm	2014-09-27	B	9	Treatment	10-20cm	200	IDBA_UD	30	200	10	93114870	28140050	0.302208	959993739	804737	1744	357792	664954080	256003	3041	0.31812	0.692665	841992
14_0927_09_40cm	2014-09-27	B	9	Treatment	30-40cm	200	IDBA_UD	40	200	20	104957838	40025560	0.381349	1213426807	1113841	1467	401735	759252975	292235	3074	0.262367	0.62571	945000
14_0927_12_20cm	2014-09-27	B	12	Control	10-20cm	200	IDBA_UD	30	200	10	94873428	40158064	0.42328	1264627567	1125437	1597	456308	810746194	297532	3329	0.26437	0.641095	1002829
14_0927_12_40cm	2014-09-27	B	12	Control	30-40cm	200	IDBA_UD	30	200	10	87661260	43847958	0.500198	1246838670	1061558	1760	261637	817747425	282547	3729	0.266163	0.655857	1000502
14_0929_02_20cm	2014-09-29	A	2	Treatment	10-20cm	200	IDBA_UD	30	200	10	92936906	30881614	0.332286	1074978711	1048990	1302	237099	624607001	236560	3181	0.225512	0.581041	764876
14_0929_02_30cm	2014-09-29	A	2	Treatment	20-30cm	200	IDBA_UD	30	200	10	84550344	38255098	0.452453	1131879699	981263	1723	347690	728617402	245144	3866	0.249825	0.643723	875362
14_0929_02_40cm	2014-09-29	A	2	Treatment	30-40cm	200	IDBA_UD	30	200	10	86246186	41498900	0.481168	1159072691	968835	1837	360029	772203210	261420	3881	0.269829	0.666225	932699
14_0929_05_20cm	2014-09-29	A	5	Control	10-20cm	200	IDBA_UD	30	200	10	88726288	33317682	0.375511	1179132876	1098011	1466	317999	727675083	277291	3124	0.252539	0.617127	904984
14_0929_05_30cm	2014-09-29	A	5	Control	20-30cm	200	IDBA_UD	30	200	10	93791198	49769292	0.530639	1386096960	1185546	1672	317548	895188115	313521	3649	0.264453	0.645834	1085999
14_0929_05_40cm	2014-09-29	A	5	Control	30-40cm	200	IDBA_UD	30	200	10	84136024	41756718	0.4963	1286976556	1126970	1609	366948	819746908	293893	3501	0.260782	0.636956	1001115
14_0929_09_20cm	2014-09-29	B	9	Treatment	10-20cm	200	IDBA_UD	30	200	10	96715426	23181206	0.239685	952711810	1048334	1020	426124	483367955	213976	2437	0.204111	0.50736	613033
14_0929_09_30cm	2014-09-29	B	9	Treatment	20-30cm	200	IDBA_UD	30	200	10	91425990	34984346	0.382652	1120851308	1003650	1559	368537	711226273	261199	3352	0.260249	0.634541	876757
14_0929_09_40cm	2014-09-29	B	9	Treatment	30-40cm	200	IDBA_UD	30	200	10	85772500	35487564	0.413741	1150432742	1106205	1315	487828	672619180	259722	3075	0.234786	0.584666	838363
14_0929_12_20cm	2014-09-29	B	12	Control	10-20cm	200	IDBA_UD	30	200	10	90086718	37021236	0.410951	1167902633	985031	1835	375954	787427019	278168	3533	0.282395	0.674223	967934
14_0929_12_30cm	2014-09-29	B	12	Control	20-30cm	200	IDBA_UD	30	200	10	76564362	36077004	0.471198	1136814930	1059166	1352	495509	675752810	257352	3138	0.242976	0.594426	835757
14_0929_12_40cm	2014-09-29	B	12	Control	30-40cm	200	IDBA_UD	30	200	10	78571618	34890906	0.444065	1142996930	1077828	1460	231329	678159910	236002	3617	0.218961	0.593317	828290
14_1009_02_20cm	2014-10-09	A	2	Treatment	10-20cm	200	IDBA_UD	30	200	10	63029838	11865322	0.188249	518775504	612027	898	239700	237891873	108094	2372	0.176616	0.458564	304241
14_1009_02_30cm	2014-10-09	A	2	Treatment	20-30cm	200	IDBA_UD	30	200	10	66582328	21687094	0.325718	744434199	703535	1399	247886	439238932	154451	3625	0.219536	0.590031	533515
14_1009_02_40cm	2014-10-09	A	2	Treatment	30-40cm	200	IDBA_UD	30	200	10	77708954	34453824	0.44337	1037492468	900659	1774	335885	666881680	216383	4105	0.24025	0.642782	799400
14_1009_05_20cm	2014-10-09	A	5	Control	10-20cm	200	IDBA_UD	30	200	10	85962094	30007618	0.34908	1111924424	1066401	1477	654830	657228905	229062	3502	0.214799	0.591073	809364
14_1009_05_30cm	2014-10-09	A	5	Control	20-30cm	200	IDBA_UD	30	200	10	69703868	31618102	0.453606	958188840	707508	2361	335890	702407057	224090	4275	0.316731	0.733057	858836
14_1009_05_40cm	2014-10-09	A	5	Control	30-40cm	200	IDBA_UD	30	200	10	89579026	43074934	0.48086	1280591456	1041148	2102	573797	876779981	277555	4169	0.266586	0.684668	1063242
14_1009_09_20cm	2014-10-09	B	9	Treatment	10-20cm	200	IDBA_UD	30	200	10	98783804	35529908	0.359673	1298676600	1237279	1450	210845	771467704	276546	3442	0.223511	0.594041	949491
14_1009_09_30cm	2014-10-09	B	9	Treatment	20-30cm	200	IDBA_UD	30	200	10	96230568	41773774	0.434101	1304193562	1107370	1905	223255	871201049	290598	3795	0.262422	0.668	1071747
14_1009_09_40cm	2014-10-09	B	9	Treatment	30-40cm	200	IDBA_UD	30	200	10	80726124	28821756	0.357031	1001209017	912302	1625	1202559	626909117	218782	3577	0.239813	0.626152	774554
14_1009_12_20cm	2014-10-09	B	12	Control	10-20cm	200	IDBA_UD	30	200	10	93659866	26247770	0.280246	986523021	850179	1802	261300	671053121	244305	3345	0.287357	0.68022	847844
14_1009_12_30cm	2014-10-09	B	12	Control	20-30cm	200	IDBA_UD	30	200	10	78816624	29470122	0.373907	990900129	900753	1641	321744	609880157	201306	3899	0.223486	0.615481	743265
14_1009_12_40cm	2014-10-09	B	12	Control	30-40cm	200	IDBA_UD	30	200	10	92603422	42428762	0.458177	1244952767	917826	2430	331461	915002699	290485	4233	0.316492	0.73497	1123029
14_1009_13_20cm	2014-10-09	C	13	Treatment	10-20cm	200	IDBA_UD	30	200	10	86764178	27216162	0.31368	1014468054	792957	1995	242891	744318098	279334	3220	0.352269	0.733703	944216
14_1009_13_30cm	2014-10-09	C	13	Treatment	20-30cm	200	IDBA_UD	40	200	20	125221010	53724388	0.429037	1524385569	1412091	1595	317795	930389665	313070	3773	0.221707	0.610337	1127446
14_1009_13_40cm	2014-10-09	C	13	Treatment	30-40cm	200	IDBA_UD	30	200	10	81888582	34923268	0.426473	1118272924	976848	1807	229686	729029972	245863	3712	0.25169	0.651925	890677
14_1009_16_20cm	2014-10-09	C	16	Control	10-20cm	200	IDBA_UD	30	200	10	87152814	30254512	0.347143	1073835815	1028124	1458	269608	639784369	228719	3483	0.222462	0.595793	785294
14_1009_16_30cm	2014-10-09	C	16	Control	20-30cm	200	IDBA_UD	40	200	20	248017962	147653302	0.595333	3269814788	2228795	2530	414239	2546833373	861659	3823	0.386603	0.778892	3131671
14_1009_16_40cm	2014-10-09	C	16	Control	30-40cm	200	IDBA_UD	40	200	20	268498566	173722228	0.647014	3768523866	2757392	2491	408157	2788961477	885906	4221	0.321284	0.740067	3366203
											Total Reads	Reads Assembled	Percent Assembled	Assembly Length (bp)	Total Contigs	N50	Longest Contig	Assembly Length >= 1kb (bp)	Contigs >= 1kb	N50 >= 1kb	Fration Contigs >= 1kb (%)	Bases in Contigs >= 1kb (%)	Total ORFs
										Mean	1.0362e+08	3.98117e+07	0.363928	1.14753e+09	1.02049e+06	1608.63	402697	7.92579e+08	287684	3339.7	0.259589	0.629334	982344
										STDV	5.7571e+07	3.41294e+07	0.103899	5.24816e+08	370582	354.935	343866	5.91543e+08	214156	482.918	0.0489494	0.0684014	748911
										Median	89915387	33891348	0.362203	1084711515	1003650	1560	341790	6.84092e+08	245504	3348.5	0.250599	0.625931	846050
										Min	50122176	8598914	0.171559	360102634	319863	896	142652	237891873	105069	2372	0.162288	0.458564	304241
										Max	445313018	213873080	0.647014	3768523866	2757392	2530	2696704	4053333571	1574139	4275	0.386603	0.778892	5256845
										Total	6217226022	2388700989	0.384207	67704035375	60208748	NA	NA	47554737815	17261033	NA	0.286686	0.702391	58940666
										Total Sequence	1243445204400

## Sheet: Supplementary Table 2
Supplementary Table 2|All Identified rpS3 SGs, Predicted Phylogeny, and Abundance Data
rpS3 SG	rpS3 Centroid Sequence	Longest rpS3 Scaffold for SG	rpS3 OTU	Kingdom	Phylum	Class	Total Coverage	Percent Coverage	Samples Assembled	Samples Detected	Depth FDR	Depth Slope FDR	Increasing Depth Response	Treatment 20cm FDR	Treatment 20cm Response	Treatment 40cm FDR	Treatment 40cm Response	Has Bin	Bin Name
SG_1962	14_0903_12_30cm_scaffold_60586_3	14_0903_05_20cm_scaffold_2337	OTU_1962	Bacteria	Acidobacteria	Gp1-Acidobacteriia	702.661	0.704388	47	60	1.64e-23	2.66e-13	Increase	NA	NA	NA	NA	TRUE	14_0903_09_30cm_Acidobacteria_691_56_9
SG_3327	14_0903_13_20cm_scaffold_16203_4	14_0903_13_20cm_scaffold_16203	OTU_3327	Bacteria	Acidobacteria	Gp1-Acidobacteriia	701.575	0.703299	1	60	9.48e-30	1.22e-12	Increase	NA	NA	NA	NA	FALSE	NA
SG_1914	14_0903_05_20cm_scaffold_4587_13	14_0903_09_30cm_scaffold_12	OTU_1914	Bacteria	Acidobacteria	Gp2	498.489	0.499714	41	60	3.8e-05	0.00051882	Increase	NA	NA	NA	NA	TRUE	14_0903_09_30cm_Bacteria_680_58_11
SG_3209	14_1009_05_40cm_scaffold_32638_7	14_1009_05_40cm_scaffold_32638	OTU_3209	Bacteria	Acidobacteria	Gp1-Acidobacteriia	389.236	0.390192	1	60	6.74e-06	2.32e-05	Increase	NA	NA	NA	NA	FALSE	NA
SG_3115	14_1009_09_40cm_scaffold_16004_12	14_1009_09_40cm_scaffold_16004	OTU_3115	Bacteria	Acidobacteria	Gp2	283.668	0.284365	1	57	1.66e-16	4.24e-08	Increase	NA	NA	NA	NA	TRUE	14_1009_09_40cm_Bacteria_8185_57_8
SG_2056	14_0903_05_30cm_scaffold_1787_47	14_0903_05_30cm_scaffold_1787	OTU_2056	Bacteria	Acidobacteria	Gp2	281.006	0.281697	1	60	4.23e-16	5.31e-10	Increase	NA	NA	NA	NA	TRUE	14_0903_05_30cm_Bacteria_4594_57_8
SG_1942	14_0929_05_40cm_scaffold_8122_17	14_0929_05_40cm_scaffold_8122	OTU_1942	Bacteria	Acidobacteria	Gp2	236.182	0.236762	1	60	1.88e-05	0.000233696	Increase	NA	NA	NA	NA	TRUE	14_0929_05_40cm_Bacteria_3399_58_7
SG_2020	14_0903_12_20cm_scaffold_2025_23	14_0927_12_20cm_scaffold_415	OTU_2020	Bacteria	Acidobacteria	Gp2	224.057	0.224608	6	60	NA	NA	NA	0.0017676	Decrease	NA	NA	TRUE	14_0927_12_20cm_Bacteria_10555_57_16
SG_3277	14_1009_05_20cm_scaffold_46025_5	14_1009_05_20cm_scaffold_46025	OTU_3277	Bacteria	Acidobacteria	Gp1-Acidobacteriia	199.202	0.199692	1	60	5.47e-12	5.64e-09	Increase	NA	NA	NA	NA	FALSE	NA
SG_2813	14_0903_02_30cm_scaffold_180840_2	14_0903_02_30cm_scaffold_180840	OTU_2813	Bacteria	Acidobacteria	Gp1-Acidobacteriia	179.927	0.18037	1	60	6.89e-14	1.19e-10	Increase	NA	NA	NA	NA	FALSE	NA
SG_2154	14_0919_05_20cm_scaffold_43423_4	14_1009_09_40cm_scaffold_3757	OTU_2154	Bacteria	Acidobacteria	Gp5	167.839	0.168251	35	57	3.46e-32	8.5e-13	Increase	0.0296907	Increase	NA	NA	TRUE	14_1009_09_40cm_Bacteria_8203_56_9
SG_1955	14_1009_12_40cm_scaffold_12051_6	14_0929_09_30cm_scaffold_3	OTU_1955	Bacteria	Acidobacteria	Gp2	166.163	0.166571	31	60	0.000359259	0.0197785	Increase	NA	NA	NA	NA	TRUE	14_0929_09_30cm_Bacteria_6847_57_11
SG_2915	14_0903_13_20cm_scaffold_4865_16	14_0903_13_20cm_scaffold_4865	OTU_2915	Bacteria	Acidobacteria	Gp2	157.742	0.158129	1	59	7.7e-16	2.75e-09	Increase	NA	NA	NA	NA	TRUE	14_0903_13_20cm_Acidobacteria_10553_57_8
SG_3076	14_1009_12_40cm_scaffold_46660_8	14_1009_12_40cm_scaffold_46660	OTU_3076	Bacteria	Acidobacteria	Gp5	152.084	0.152458	1	53	7.42e-27	1.46e-10	Increase	NA	NA	NA	NA	FALSE	14_1009_12_40cm_Bacteria_8734_55_6
SG_1966	14_0903_05_20cm_scaffold_5067_10	14_0903_13_30cm_scaffold_922647	OTU_1966	Bacteria	Acidobacteria	Gp2	141.717	0.142065	15	57	1.68e-12	2.11e-07	Decrease	NA	NA	NA	NA	TRUE	14_0903_13_30cm_Bacteria_4796_57_9
SG_2027	14_0903_12_30cm_scaffold_793_73	14_0929_09_30cm_scaffold_536	OTU_2027	Bacteria	Acidobacteria	Gp1-Acidobacteriia	135.391	0.135724	21	53	NA	NA	NA	0.00117076	Decrease	NA	NA	TRUE	14_0929_09_30cm_Acidobacteria_6831_56_8
SG_2121	14_0903_09_30cm_scaffold_17430_9	14_0903_12_30cm_scaffold_13	OTU_2121	Bacteria	Acidobacteria	Gp1-Acidobacteriia	117.06	0.117348	22	55	2.86e-10	0.0226323	Decrease	0.000158926	Decrease	NA	NA	TRUE	14_0903_12_30cm_Bacteria_1044_57_11
SG_2690	14_1009_12_40cm_scaffold_204177_2	14_1009_12_40cm_scaffold_204177	OTU_2690	Bacteria	Acidobacteria	Gp1-Acidobacteriia	112.109	0.112384	1	59	1.58e-08	2.57e-06	Increase	NA	NA	NA	NA	FALSE	NA
SG_1915	14_0927_09_40cm_scaffold_208829_2	14_1009_05_40cm_scaffold_15	OTU_1915	Bacteria	Acidobacteria	Gp2	110.148	0.110418	48	60	0.000117946	0.000180982	Increase	NA	NA	0.000569678	Decrease	TRUE	14_1009_05_40cm_Acidobacteria_4335_57_12
SG_1703	14_0903_16_20cm_scaffold_96769_1	14_1009_16_40cm_scaffold_9666	OTU_1703	Bacteria	Acidobacteria	Gp1-Acidobacteriia	105.105	0.105363	24	59	6.65e-06	0.00183138	Increase	0.00602012	Decrease	NA	NA	TRUE	14_1009_16_40cm_Acidobacteria_10092_55_8
SG_2778	14_0903_16_40cm_scaffold_69263_11	14_0903_16_40cm_scaffold_69263	OTU_2778	Bacteria	Acidobacteria	Gp5	103.054	0.103307	1	50	3.57e-36	9.5e-13	Increase	NA	NA	NA	NA	TRUE	14_0903_16_40cm_Bacteria_5767_56_23
SG_2050	14_0903_12_30cm_scaffold_153_36	14_0903_12_30cm_scaffold_153	OTU_2050	Bacteria	Acidobacteria	Gp2	101.461	0.10171	14	37	0.00118197	0.0389381	Increase	NA	NA	NA	NA	TRUE	14_0903_12_30cm_Acidobacteria_1043_61_10
SG_2222	14_0903_05_30cm_scaffold_45328_2	14_1009_13_30cm_scaffold_2778	OTU_2222	Bacteria	Acidobacteria	Gp18	95.1821	0.095416	21	59	7.39e-35	1.76e-06	Increase	0.0035238	Increase	NA	NA	TRUE	14_1009_13_30cm_Bacteria_9108_59_8
SG_2032	14_0929_05_40cm_scaffold_28521_10	14_1009_16_40cm_scaffold_2294	OTU_2032	Bacteria	Acidobacteria	Gp1-Acidobacteriia	94.2645	0.0944962	24	57	4.74e-20	7.51e-11	Increase	NA	NA	NA	NA	TRUE	14_1009_16_30cm_Acidobacteria_9782_56_12
SG_2766	14_1009_12_20cm_scaffold_35792_2	14_1009_12_20cm_scaffold_35792	OTU_2766	Bacteria	Acidobacteria	Gp7	93.4964	0.0937262	1	55	6.32e-16	1.83e-10	Decrease	NA	NA	NA	NA	FALSE	NA
SG_2691	14_0929_12_20cm_scaffold_259251_2	14_0929_12_20cm_scaffold_259251	OTU_2691	Bacteria	Acidobacteria	Gp1-Acidobacteriia	91.4062	0.0916308	1	54	NA	NA	NA	NA	NA	NA	NA	FALSE	NA
SG_2200	14_0903_05_20cm_scaffold_8839_4	14_0929_05_20cm_scaffold_72	OTU_2200	Bacteria	Acidobacteria	Gp1-Acidobacteriia	90.0712	0.0902925	12	58	8.35e-19	2.59e-07	Decrease	NA	NA	NA	NA	TRUE	14_0929_05_20cm_Acidobacteria_2978_54_10
SG_2682	14_1009_09_30cm_scaffold_33018_9	14_1009_09_30cm_scaffold_33018	OTU_2682	Bacteria	Acidobacteria	Gp5	87.1536	0.0873678	1	53	3e-26	4.96e-12	Increase	0.0332799	Increase	NA	NA	TRUE	14_1009_09_30cm_Bacteria_7986_56_6
SG_2311	14_0903_13_30cm_scaffold_4899344_4	14_0903_13_30cm_scaffold_4899344	OTU_2311	Bacteria	Acidobacteria	Gp2	84.765	0.0849733	1	58	NA	NA	NA	NA	NA	NA	NA	FALSE	NA
SG_1714	14_1009_12_20cm_scaffold_10250_8	14_1009_05_20cm_scaffold_5	OTU_1714	Bacteria	Acidobacteria	Gp6	83.6106	0.083816	19	60	0.0448676	0.0323472	Decrease	0.00011033	Decrease	6.33e-06	Decrease	TRUE	14_1009_05_20cm_Acidobacteria_3981_65_12
SG_1191	14_1009_12_20cm_scaffold_40242_3	14_1009_16_30cm_scaffold_5996	OTU_1191	Bacteria	Acidobacteria	Gp4-Blastocatellia	82.5961	0.0827991	21	57	2.94e-18	1.52e-09	Increase	NA	NA	NA	NA	TRUE	14_1009_16_30cm_Bacteria_9621_54_11
SG_2052	14_0903_05_40cm_scaffold_20094_8	14_1009_16_30cm_scaffold_4898	OTU_2052	Bacteria	Acidobacteria	Gp1-Acidobacteriia	80.238	0.0804352	14	53	1.12e-07	3.76e-05	Increase	NA	NA	NA	NA	TRUE	14_1009_16_30cm_Acidobacteria_9671_56_15
SG_1913	14_0927_12_20cm_scaffold_45079_3	14_0919_12_20cm_scaffold_11960	OTU_1913	Bacteria	Acidobacteria	Gp2	76.2485	0.0764358	12	59	NA	NA	NA	NA	NA	NA	NA	FALSE	NA
SG_3014	14_1009_12_40cm_scaffold_2709_1	14_1009_12_40cm_scaffold_2709	OTU_3014	Bacteria	Acidobacteria	Gp2	75.7012	0.0758873	1	28	0.00754881	0.0478293	Increase	NA	NA	NA	NA	TRUE	14_1009_12_40cm_Acidobacteria_8715_61_7
SG_1963	14_0903_02_20cm_scaffold_26804_6	14_0903_13_20cm_scaffold_573	OTU_1963	Bacteria	Acidobacteria	Gp2	73.8902	0.0740718	12	60	3.05e-08	3.43e-05	Decrease	NA	NA	NA	NA	TRUE	14_0903_13_20cm_Bacteria_1202_57_11
SG_2346	14_0903_13_30cm_scaffold_2661139_30	14_0903_13_30cm_scaffold_2661139	OTU_2346	Bacteria	Acidobacteria	Gp6	72.6905	0.0728691	1	36	3.91e-06	0.000943836	Increase	0.0244606	Increase	NA	NA	TRUE	14_0903_13_30cm_Acidobacteria_4851_65_16
SG_2166	14_0903_16_30cm_scaffold_95302_3	14_1009_16_30cm_scaffold_410	OTU_2166	Bacteria	Acidobacteria	Gp5	72.0105	0.0721874	16	59	0.000452285	0.000315627	Increase	NA	NA	NA	NA	TRUE	14_1009_16_30cm_Bacteria_9615_55_12
SG_1196	14_0903_05_40cm_scaffold_49704_2	14_1009_13_20cm_scaffold_10711	OTU_1196	Bacteria	Acidobacteria	Gp4-Blastocatellia	70.9141	0.0710883	12	60	1.55e-16	5.35e-09	Decrease	NA	NA	NA	NA	FALSE	NA
SG_1975	14_0903_05_20cm_scaffold_28472_4	14_0927_05_20cm_scaffold_2833	OTU_1975	Bacteria	Acidobacteria	Gp2	68.7537	0.0689227	18	53	3.44e-09	2.78e-08	Decrease	NA	NA	NA	NA	TRUE	14_0927_05_20cm_Acidobacteria_2153_57_9
SG_2508	14_1009_09_40cm_scaffold_293209_2	14_1009_09_40cm_scaffold_293209	OTU_2508	Bacteria	Acidobacteria	Gp2	66.3045	0.0664674	1	45	6.2e-07	5.18e-05	Increase	NA	NA	NA	NA	FALSE	NA
SG_2208	14_0903_13_30cm_scaffold_1806706_9	14_0929_02_30cm_scaffold_3347	OTU_2208	Bacteria	Acidobacteria	Gp5	64.9753	0.065135	16	57	6e-11	5.3e-05	Increase	NA	NA	NA	NA	TRUE	14_0929_02_30cm_Bacteria_2641_56_6
SG_2982	14_0927_02_20cm_scaffold_1818_24	14_0927_02_20cm_scaffold_1818	OTU_2982	Bacteria	Acidobacteria	Gp5	64.4587	0.0646171	1	58	8.28e-08	0.000882722	Decrease	0.00551482	Increase	NA	NA	FALSE	NA
SG_2054	14_0903_09_20cm_scaffold_7219_9	14_0919_12_20cm_scaffold_1551	OTU_2054	Bacteria	Acidobacteria	Gp1-Acidobacteriia	63.0023	0.0631571	14	47	NA	NA	NA	NA	NA	NA	NA	TRUE	14_0919_12_20cm_Acidobacteria_1789_58_8
SG_2116	14_0929_09_20cm_scaffold_18154_10	14_0929_09_20cm_scaffold_18154	OTU_2116	Bacteria	Acidobacteria	Gp1-Acidobacteriia	61.6071	0.0617584	1	39	1.21e-11	0.000430721	Decrease	NA	NA	NA	NA	FALSE	NA
SG_2110	14_0903_09_20cm_scaffold_513_31	14_0903_09_20cm_scaffold_513	OTU_2110	Bacteria	Acidobacteria	Gp1-Acidobacteriia	61.4176	0.0615685	1	44	1.26e-11	0.00286004	Decrease	0.00213413	Decrease	NA	NA	TRUE	14_0903_09_20cm_Bacteria_627_57_7
SG_1753	14_0903_05_40cm_scaffold_139883_2	14_0929_05_20cm_scaffold_83	OTU_1753	Bacteria	Acidobacteria	Gp6	61.0611	0.0612112	5	58	NA	NA	NA	8.29e-05	Decrease	2.01e-05	Decrease	TRUE	14_0929_05_20cm_Acidobacteria_3011_65_8
SG_1874	14_0903_13_30cm_scaffold_1259750_9	14_0903_16_40cm_scaffold_900	OTU_1874	Bacteria	Acidobacteria	Gp13	59.3315	0.0594773	11	48	5.39e-30	5.35e-15	Increase	NA	NA	NA	NA	TRUE	14_0903_16_40cm_Bacteria_5672_60_9
SG_3299	14_0929_05_20cm_scaffold_8539_6	14_0929_05_20cm_scaffold_8539	OTU_3299	Bacteria	Acidobacteria	Gp1-Acidobacteriia	59.1791	0.0593245	1	48	8.91e-08	0.00129398	Decrease	0.0204057	Increase	NA	NA	TRUE	14_0929_05_20cm_Acidobacteria_2994_55_6
SG_2044	14_0903_12_30cm_scaffold_49494_7	14_0903_13_30cm_scaffold_2372611	OTU_2044	Bacteria	Acidobacteria	Gp1-Acidobacteriia	58.9224	0.0590672	9	60	3.85e-11	6.63e-08	Increase	NA	NA	NA	NA	TRUE	14_0903_13_30cm_Acidobacteria_4806_58_15
SG_2443	14_0903_02_30cm_scaffold_119702_4	14_1009_16_40cm_scaffold_3793	OTU_2443	Bacteria	Acidobacteria	Gp17	58.2633	0.0584064	9	50	1.21e-17	1.52e-08	Increase	0.0238196	Increase	NA	NA	TRUE	14_1009_16_40cm_Bacteria_10153_70_20
SG_2090	14_0903_02_30cm_scaffold_21187_7	14_0929_02_30cm_scaffold_1437	OTU_2090	Bacteria	Acidobacteria	Gp2	58.2372	0.0583803	7	56	NA	NA	NA	NA	NA	NA	NA	TRUE	14_0929_02_30cm_Bacteria_2607_57_9
SG_1748	14_0903_02_30cm_scaffold_68888_5	14_0929_02_40cm_scaffold_1309	OTU_1748	Bacteria	Acidobacteria	Gp6	58.1386	0.0582814	15	36	5.41e-08	0.000390844	Increase	0.000168308	Increase	NA	NA	TRUE	14_0929_02_40cm_Acidobacteria_2812_65_9
SG_34	14_0903_13_30cm_scaffold_12069121_4	14_1009_12_40cm_scaffold_3342	OTU_34	Bacteria	Acidobacteria	Gp2	57.8832	0.0580255	15	44	5.76e-21	1.04e-15	Increase	NA	NA	NA	NA	TRUE	14_1009_12_40cm_Acidobacteria_8689_60_7
SG_2139	14_0903_13_30cm_scaffold_10538266_41	14_0903_13_30cm_scaffold_10538266	OTU_2139	Bacteria	Acidobacteria	Gp1-Acidobacteriia	56.8989	0.0570387	7	57	0.0215865	0.0121539	Increase	0.0018121	Increase	NA	NA	TRUE	14_0903_13_30cm_Bacteria_4817_57_14
SG_3261	14_0927_02_20cm_scaffold_126669_1	14_0927_02_20cm_scaffold_126669	OTU_3261	Bacteria	Acidobacteria	Gp2	55.4636	0.0555999	1	59	NA	NA	NA	NA	NA	NA	NA	FALSE	NA
SG_1165	14_0903_13_30cm_scaffold_3047594_3	14_0903_12_30cm_scaffold_1385	OTU_1165	Bacteria	Acidobacteria	Gp4-Blastocatellia	55.1243	0.0552598	11	60	NA	NA	NA	NA	NA	NA	NA	TRUE	14_0903_12_30cm_Bacteria_1092_55_8
SG_874	14_0929_12_30cm_scaffold_7845_10	14_0929_12_30cm_scaffold_7845	OTU_874	Bacteria	Acidobacteria	Gp2	53.9902	0.0541228	1	59	NA	NA	NA	NA	NA	NA	NA	TRUE	14_0929_12_30cm_Bacteria_7370_58_11
SG_2133	14_0929_05_30cm_scaffold_186000_2	14_0903_16_40cm_scaffold_1094	OTU_2133	Bacteria	Acidobacteria	Gp22	53.5619	0.0536935	8	32	1.35e-11	1.28e-06	Increase	NA	NA	NA	NA	TRUE	14_0903_16_40cm_Bacteria_5660_68_9
SG_3029	14_0903_13_20cm_scaffold_145699_3	14_0903_13_20cm_scaffold_145699	OTU_3029	Bacteria	Acidobacteria	Gp5	53.2588	0.0533897	1	50	NA	NA	NA	0.00117898	Increase	NA	NA	FALSE	NA
SG_1240	14_0903_05_40cm_scaffold_176369_2	14_0903_13_30cm_scaffold_7421533	OTU_1240	Bacteria	Acidobacteria	Gp4-Blastocatellia	53.0347	0.053165	9	58	NA	NA	NA	NA	NA	NA	NA	TRUE	14_1009_16_40cm_Bacteria_10276_56_6
SG_2983	14_1009_05_20cm_scaffold_218040_2	14_1009_05_20cm_scaffold_218040	OTU_2983	Bacteria	Acidobacteria	Gp2	53.0146	0.0531449	1	42	NA	NA	NA	NA	NA	NA	NA	FALSE	NA
SG_2925	14_0903_13_30cm_scaffold_1393337_10	14_0903_13_30cm_scaffold_1393337	OTU_2925	Bacteria	Acidobacteria	Gp1-Acidobacteriia	52.4579	0.0525868	1	38	NA	NA	NA	NA	NA	NA	NA	TRUE	14_0903_13_30cm_Acidobacteria_4908_55_5
SG_2396	14_1009_13_30cm_scaffold_49193_9	14_1009_09_30cm_scaffold_3511	OTU_2396	Bacteria	Acidobacteria	Gp7	52.2684	0.0523969	8	59	2.27e-08	2.03e-06	Increase	NA	NA	NA	NA	TRUE	14_1009_09_30cm_Bacteria_8002_60_6
SG_1926	14_0903_09_20cm_scaffold_25392_3	14_0919_09_20cm_scaffold_158	OTU_1926	Bacteria	Acidobacteria	Gp2	52.2531	0.0523815	6	54	4.5e-20	1.84e-07	Decrease	NA	NA	NA	NA	TRUE	14_0919_09_20cm_Acidobacteria_1647_57_9
SG_3174	14_1009_13_40cm_scaffold_15350_2	14_1009_13_40cm_scaffold_15350	OTU_3174	Bacteria	Acidobacteria	Gp18	51.0056	0.051131	2	57	1.52e-15	1.74e-05	Increase	NA	NA	NA	NA	TRUE	14_1009_13_40cm_Bacteria_9326_59_7
SG_2037	14_0903_13_20cm_scaffold_10487_4	14_1009_13_20cm_scaffold_1274	OTU_2037	Bacteria	Acidobacteria	Gp1-Acidobacteriia	50.9037	0.0510288	6	52	1.07e-07	0.00262442	Decrease	0.000665539	Increase	NA	NA	TRUE	14_1009_13_20cm_Acidobacteria_8926_56_6
SG_1737	14_0903_16_30cm_scaffold_10372_7	14_1009_12_40cm_scaffold_16874	OTU_1737	Bacteria	Acidobacteria	Gp6	50.2077	0.050331	4	51	NA	NA	NA	0.00886654	Decrease	5.51e-06	Decrease	TRUE	14_1009_12_40cm_Acidobacteria_8738_65_6
SG_1998	14_1009_05_30cm_scaffold_6556_9	14_1009_05_30cm_scaffold_6556	OTU_1998	Bacteria	Acidobacteria	Gp2	49.0642	0.0491848	1	58	3.72e-06	0.00506408	Increase	NA	NA	NA	NA	TRUE	14_1009_05_30cm_Bacteria_4168_57_7
SG_525	14_0903_13_30cm_scaffold_7745681_26	14_0903_13_30cm_scaffold_7745681	OTU_525	Bacteria	Acidobacteria	Gp3-Solibacteres	48.8309	0.0489509	4	57	0.000508799	0.000982949	Increase	NA	NA	NA	NA	TRUE	14_0903_13_30cm_Bacteria_4803_58_14
SG_3035	14_0929_09_40cm_scaffold_236906_1	14_0929_09_40cm_scaffold_236906	OTU_3035	Bacteria	Acidobacteria	Gp4-Blastocatellia	48.5879	0.0487073	1	32	8.23e-06	4.29e-05	Increase	NA	NA	NA	NA	FALSE	NA
SG_1810	14_0903_13_30cm_scaffold_3403479_2	14_0903_13_30cm_scaffold_3403479	OTU_1810	Bacteria	Acidobacteria	Gp18	48.4902	0.0486094	3	55	9.4e-19	1.28e-07	Increase	NA	NA	NA	NA	TRUE	14_0903_13_30cm_Bacteria_4939_59_17
SG_1735	14_1009_09_20cm_scaffold_2399_10	14_1009_09_20cm_scaffold_2399	OTU_1735	Bacteria	Acidobacteria	Gp6	47.7912	0.0479087	3	54	1.37e-14	7.37e-07	Decrease	NA	NA	NA	NA	TRUE	14_1009_09_20cm_Acidobacteria_7739_65_6
SG_3167	14_0903_12_20cm_scaffold_14616_10	14_0903_12_20cm_scaffold_14616	OTU_3167	Bacteria	Acidobacteria	Gp1-Acidobacteriia	46.9338	0.0470492	1	40	NA	NA	NA	0.0289914	Decrease	NA	NA	TRUE	14_0903_12_20cm_Acidobacteria_891_55_5
SG_2028	14_0919_05_20cm_scaffold_1952_30	14_0919_05_20cm_scaffold_1952	OTU_2028	Bacteria	Acidobacteria	Gp6	46.6832	0.0467979	1	54	NA	NA	NA	0.000255074	Decrease	0.000143041	Decrease	TRUE	14_0919_05_20cm_Acidobacteria_1516_65_6
SG_1885	14_0903_13_30cm_scaffold_1422390_2	14_1009_16_30cm_scaffold_32249	OTU_1885	Bacteria	Acidobacteria	Gp13	46.3315	0.0464453	4	60	0.00314578	0.00188662	Increase	8.29e-05	Increase	NA	NA	TRUE	14_1009_16_30cm_Bacteria_9714_60_6
SG_1769	14_1009_16_20cm_scaffold_85037_3	14_0929_05_30cm_scaffold_14357	OTU_1769	Bacteria	Acidobacteria	Gp6	45.3696	0.0454811	2	49	NA	NA	NA	0.00439195	Decrease	0.0001883	Decrease	TRUE	14_0929_05_30cm_Acidobacteria_3216_65_8
SG_3059	14_0903_12_20cm_scaffold_1766_3	14_0903_12_20cm_scaffold_1766	OTU_3059	Bacteria	Acidobacteria	Gp1-Acidobacteriia	44.981	0.0450915	1	32	NA	NA	NA	NA	NA	NA	NA	TRUE	14_0903_12_20cm_Acidobacteria_917_58_8
SG_3154	14_0903_09_20cm_scaffold_14383_9	14_0903_09_20cm_scaffold_14383	OTU_3154	Bacteria	Acidobacteria	Gp1-Acidobacteriia	44.9291	0.0450395	1	31	9.23e-09	0.0013175	Decrease	0.0334772	Decrease	NA	NA	FALSE	NA
SG_1183	14_0903_12_30cm_scaffold_117450_2	14_1009_09_30cm_scaffold_29752	OTU_1183	Bacteria	Acidobacteria	Gp4-Blastocatellia	44.823	0.0449332	9	53	NA	NA	NA	NA	NA	NA	NA	TRUE	14_1009_09_30cm_Bacteria_7973_55_6
SG_2002	14_0927_12_40cm_scaffold_1125_30	14_0927_12_40cm_scaffold_1125	OTU_2002	Bacteria	Acidobacteria	Gp2	44.1944	0.044303	4	29	3.62e-08	1.65e-07	Increase	NA	NA	0.0392721	Decrease	TRUE	14_0927_12_40cm_Acidobacteria_10611_58_16
SG_2145	14_0929_05_20cm_scaffold_40697_2	14_0929_05_20cm_scaffold_40697	OTU_2145	Bacteria	Acidobacteria	Gp2	43.9811	0.0440891	1	59	3.38e-09	1.85e-05	Increase	NA	NA	NA	NA	FALSE	NA
SG_1779	14_1009_02_40cm_scaffold_1700_1	14_1009_02_40cm_scaffold_1700	OTU_1779	Bacteria	Acidobacteria	Gp6	43.1365	0.0432426	1	36	6.74e-06	0.00161687	Increase	0.011049	Increase	NA	NA	TRUE	14_1009_02_40cm_Acidobacteria_3833_65_7
SG_1908	14_0903_13_30cm_scaffold_96247_38	14_0903_13_30cm_scaffold_96247	OTU_1908	Bacteria	Acidobacteria	Gp13	43.0746	0.0431805	4	38	NA	NA	NA	5.81e-07	Increase	0.00455664	Increase	TRUE	14_0903_13_30cm_Bacteria_4805_60_6
SG_2209	14_0903_13_30cm_scaffold_1600736_48	14_0903_13_30cm_scaffold_1600736	OTU_2209	Bacteria	Acidobacteria	Gp5	42.7297	0.0428347	1	57	0.00115467	0.00032589	Increase	NA	NA	NA	NA	TRUE	14_0903_13_30cm_Bacteria_4823_55_8
SG_3077	14_0903_09_30cm_scaffold_177380_3	14_0927_09_40cm_scaffold_78867	OTU_3077	Bacteria	Acidobacteria	Gp1-Acidobacteriia	41.1817	0.0412829	3	47	0.00022531	0.00487706	Increase	NA	NA	NA	NA	FALSE	NA
SG_1200	14_0929_02_30cm_scaffold_8598_6	14_0929_02_30cm_scaffold_8598	OTU_1200	Bacteria	Acidobacteria	Gp4-Blastocatellia	40.8957	0.0409962	1	52	4.76e-09	1.05e-05	Increase	NA	NA	NA	NA	FALSE	NA
SG_2518	14_0927_12_20cm_scaffold_4645_7	14_0927_12_20cm_scaffold_4645	OTU_2518	Bacteria	Acidobacteria	Gp4-Blastocatellia	40.1537	0.0402524	1	50	NA	NA	NA	NA	NA	NA	NA	FALSE	14_0927_12_20cm_Bacteria_6407_55_7
SG_2577	14_0929_02_30cm_scaffold_194192_2	14_0929_02_30cm_scaffold_194192	OTU_2577	Bacteria	Acidobacteria	Gp1-Acidobacteriia	39.5292	0.0396264	2	46	NA	NA	NA	NA	NA	NA	NA	FALSE	NA
SG_488	14_1009_16_40cm_scaffold_59606_11	14_1009_16_40cm_scaffold_59606	OTU_488	Bacteria	Acidobacteria	Gp3-Solibacteres	39.5239	0.039621	1	59	1.46e-07	9.96e-05	Increase	NA	NA	NA	NA	TRUE	14_1009_16_40cm_Acidobacteria_10131_59_8
SG_1794	14_1009_16_30cm_scaffold_47404_16	14_1009_16_40cm_scaffold_12699	OTU_1794	Bacteria	Acidobacteria	Gp6	39.508	0.0396051	3	60	7.82e-12	1.67e-09	Increase	NA	NA	NA	NA	TRUE	14_1009_16_40cm_Acidobacteria_10109_67_6
SG_1969	14_0903_13_30cm_scaffold_2838460_10	14_0903_13_30cm_scaffold_2838460	OTU_1969	Bacteria	Acidobacteria	Gp2	39.3445	0.0394412	2	40	NA	NA	NA	NA	NA	NA	NA	TRUE	14_0903_13_30cm_Bacteria_4804_57_9
SG_2541	14_0903_13_30cm_scaffold_2041148_8	14_0903_13_30cm_scaffold_2041148	OTU_2541	Bacteria	Acidobacteria	Gp1-Acidobacteriia	39.207	0.0393033	1	58	NA	NA	NA	NA	NA	NA	NA	TRUE	14_0903_13_30cm_Acidobacteria_4858_56_6
SG_2872	14_0903_12_30cm_scaffold_8475_7	14_0903_12_30cm_scaffold_8475	OTU_2872	Bacteria	Acidobacteria	Gp1-Acidobacteriia	38.7839	0.0388793	3	53	5.02e-05	0.00101219	Increase	0.0230968	Decrease	NA	NA	TRUE	14_0903_12_30cm_Acidobacteria_1081_55_6
SG_1749	14_0903_13_30cm_scaffold_703491_51	14_0903_13_30cm_scaffold_703491	OTU_1749	Bacteria	Acidobacteria	Gp6	38.663	0.038758	3	55	2.73e-11	1.95e-08	Increase	0.000274363	Increase	NA	NA	TRUE	14_0903_13_30cm_Acidobacteria_5060_64_8
SG_2846	14_0927_09_40cm_scaffold_259526_1	14_0927_09_40cm_scaffold_259526	OTU_2846	Bacteria	Acidobacteria	Gp1-Acidobacteriia	38.4111	0.0385055	1	31	NA	NA	NA	0.00865065	Increase	0.000809212	Increase	FALSE	NA
SG_3106	14_1009_05_30cm_scaffold_18113_9	14_1009_05_30cm_scaffold_18113	OTU_3106	Bacteria	Acidobacteria	Gp2	38.385	0.0384793	1	59	NA	NA	NA	NA	NA	0.00038254	Decrease	FALSE	NA
SG_2364	14_0929_12_40cm_scaffold_104349_2	14_1009_16_30cm_scaffold_5136	OTU_2364	Bacteria	Acidobacteria	Gp7	38.2694	0.0383634	4	59	5.1e-07	1.98e-06	Increase	NA	NA	NA	NA	TRUE	14_1009_16_30cm_Bacteria_9630_62_9
SG_2012	14_0903_12_30cm_scaffold_6441_2	14_0903_12_30cm_scaffold_6441	OTU_2012	Bacteria	Acidobacteria	Gp1-Acidobacteriia	38.0277	0.0381211	3	57	NA	NA	NA	NA	NA	NA	NA	TRUE	14_0903_12_30cm_Acidobacteria_1079_57_7
SG_1957	14_0927_12_40cm_scaffold_5247_15	14_1009_12_40cm_scaffold_1360	OTU_1957	Bacteria	Acidobacteria	Gp2	37.9951	0.0380884	6	20	NA	NA	NA	NA	NA	NA	NA	TRUE	14_0927_12_40cm_Acidobacteria_6535_59_9
SG_2608	14_0903_13_30cm_scaffold_911006_56	14_0903_13_30cm_scaffold_911006	OTU_2608	Bacteria	Acidobacteria	Gp1-Acidobacteriia	37.8778	0.0379709	1	58	7.31e-05	0.000800501	Increase	0.0134044	Decrease	NA	NA	TRUE	14_0903_13_30cm_Bacteria_4853_55_13
SG_2397	14_0903_13_30cm_scaffold_418404_14	14_1009_16_30cm_scaffold_29862	OTU_2397	Bacteria	Acidobacteria	Gp7	37.3045	0.0373962	3	53	NA	NA	NA	0.00509094	Increase	NA	NA	TRUE	14_1009_16_30cm_Bacteria_9655_67_9
SG_1979	14_0903_13_30cm_scaffold_47692_7	14_0903_13_30cm_scaffold_47692	OTU_1979	Bacteria	Acidobacteria	Gp2	37.2617	0.0373533	5	31	5.82e-08	1.69e-09	Increase	NA	NA	NA	NA	TRUE	14_0903_13_30cm_Acidobacteria_4932_58_16
SG_2193	14_0903_13_20cm_scaffold_8514_22	14_0903_13_20cm_scaffold_8514	OTU_2193	Bacteria	Acidobacteria	Gp1-Acidobacteriia	37.1714	0.0372628	15	54	3.95e-31	2.38e-13	Decrease	NA	NA	NA	NA	FALSE	14_0903_13_20cm_Acidobacteriales_1219_55_6
SG_2367	14_0919_02_20cm_scaffold_133375_1	14_1009_16_40cm_scaffold_25863	OTU_2367	Bacteria	Acidobacteria	Gp7	37.1416	0.0372329	3	47	NA	NA	NA	0.0177929	Increase	NA	NA	TRUE	14_1009_16_40cm_Bacteria_10087_67_7
SG_2371	14_0927_05_20cm_scaffold_248076_3	14_1009_16_40cm_scaffold_302987	OTU_2371	Bacteria	Acidobacteria	Gp7	37.097	0.0371881	5	38	6.86e-10	9.32e-06	Increase	NA	NA	NA	NA	FALSE	NA
SG_1930	14_1009_16_40cm_scaffold_53327_1	14_1009_16_40cm_scaffold_53327	OTU_1930	Bacteria	Acidobacteria	Gp13	36.9603	0.0370511	3	43	9.01e-10	0.00156323	Increase	NA	NA	NA	NA	TRUE	14_1009_16_40cm_Bacteria_10380_61_12
SG_2216	14_1009_05_20cm_scaffold_10742_6	14_1009_05_20cm_scaffold_10742	OTU_2216	Bacteria	Acidobacteria	Gp1-Acidobacteriia	36.9511	0.0370419	5	48	4.59e-14	2.24e-10	Decrease	NA	NA	NA	NA	FALSE	NA
SG_2182	14_0929_12_20cm_scaffold_54235_6	14_1009_16_40cm_scaffold_1189	OTU_2182	Bacteria	Acidobacteria	Gp1-Acidobacteriia	36.6023	0.0366923	13	60	2.59e-08	5.33e-07	Increase	NA	NA	NA	NA	TRUE	14_1009_16_40cm_Bacteria_10110_55_10
SG_2336	14_0903_02_20cm_scaffold_69_35	14_0903_02_30cm_scaffold_58	OTU_2336	Bacteria	Acidobacteria	Gp7	36.4482	0.0365377	3	59	NA	NA	NA	NA	NA	NA	NA	TRUE	14_0903_02_30cm_Bacteria_162_64_22
SG_1937	14_1009_12_20cm_scaffold_1348_21	14_1009_12_20cm_scaffold_1348	OTU_1937	Bacteria	Acidobacteria	Gp1-Acidobacteriia	36.1186	0.0362074	4	46	9.59e-10	0.00123187	Decrease	NA	NA	NA	NA	TRUE	14_1009_12_20cm_Acidobacteria_8358_56_5
SG_3085	14_1009_02_20cm_scaffold_4486_10	14_1009_02_20cm_scaffold_4486	OTU_3085	Bacteria	Acidobacteria	Gp1-Acidobacteriia	35.1375	0.0352239	1	50	9.62e-14	9.93e-07	Decrease	NA	NA	NA	NA	TRUE	14_1009_02_20cm_Acidobacteria_3609_55_5
SG_1238	14_1009_09_20cm_scaffold_35510_5	14_1009_09_20cm_scaffold_35510	OTU_1238	Bacteria	Acidobacteria	Gp4-Blastocatellia	34.7086	0.0347939	2	39	NA	NA	NA	NA	NA	NA	NA	FALSE	NA
SG_2111	14_1009_16_30cm_scaffold_570560_2	14_0903_13_30cm_scaffold_639653	OTU_2111	Bacteria	Acidobacteria	Gp22	34.6202	0.0347053	7	35	1.98e-16	5.22e-07	Increase	0.000946663	Increase	NA	NA	TRUE	14_0903_13_30cm_Bacteria_4832_68_9
SG_2880	14_0929_09_40cm_scaffold_26004_5	14_0929_09_40cm_scaffold_26004	OTU_2880	Bacteria	Acidobacteria	Gp2	34.3858	0.0344703	1	51	0.00604802	0.0438228	Increase	NA	NA	NA	NA	TRUE	14_0929_09_40cm_Bacteria_7010_58_7
SG_2007	14_1009_09_20cm_scaffold_2998_18	14_1009_09_20cm_scaffold_2998	OTU_2007	Bacteria	Acidobacteria	Gp2	34.3143	0.0343986	1	28	6.3e-11	1.05e-05	Decrease	NA	NA	NA	NA	FALSE	NA
SG_550	14_0929_05_30cm_scaffold_93407_1	14_0929_05_30cm_scaffold_93407	OTU_550	Bacteria	Acidobacteria	Gp3-Solibacteres	34.0017	0.0340853	1	50	1.33e-07	0.00103129	Increase	NA	NA	NA	NA	FALSE	NA
SG_471	14_1009_09_40cm_scaffold_85551_2	14_0903_16_40cm_scaffold_117757	OTU_471	Bacteria	Acidobacteria	Gp6	33.778	0.033861	2	40	NA	NA	NA	0.0360391	Decrease	0.000810497	Decrease	FALSE	NA
SG_1754	14_0903_12_20cm_scaffold_8188_15	14_0903_12_20cm_scaffold_8188	OTU_1754	Bacteria	Acidobacteria	Gp6	33.5938	0.0336764	1	45	NA	NA	NA	0.000125543	Decrease	1.76e-05	Decrease	TRUE	14_0903_12_20cm_Acidobacteria_902_65_6
SG_218	14_1009_16_30cm_scaffold_147190_9	14_0903_13_40cm_scaffold_9223	OTU_218	Bacteria	Acidobacteria	Gp13	32.9939	0.033075	7	56	2.98e-15	0.00149203	Increase	NA	NA	NA	NA	TRUE	14_1009_16_30cm_Bacteria_9659_61_10
SG_1727	14_1009_16_20cm_scaffold_10517_7	14_1009_16_20cm_scaffold_10517	OTU_1727	Bacteria	Acidobacteria	Gp6	32.8326	0.0329133	3	48	1.59e-09	7.4e-07	Decrease	NA	NA	NA	NA	TRUE	14_1009_16_20cm_Acidobacteria_9494_68_6
SG_1949	14_0903_05_30cm_scaffold_16202_4	14_1009_05_40cm_scaffold_4865	OTU_1949	Bacteria	Acidobacteria	Gp13	32.7268	0.0328072	5	47	1.87e-11	0.00600169	Increase	NA	NA	NA	NA	FALSE	NA
SG_1449	14_0919_05_20cm_scaffold_11851_15	14_0919_05_20cm_scaffold_11851	OTU_1449	Bacteria	Acidobacteria	Gp4-Blastocatellia	31.9864	0.032065	4	59	1.63e-16	8.3e-10	Decrease	NA	NA	NA	NA	FALSE	NA
SG_2444	14_0903_13_40cm_scaffold_168517_1	14_0903_13_30cm_scaffold_7895590	OTU_2444	Bacteria	Acidobacteria	Unknown	31.902	0.0319804	3	53	0.00251919	0.00024954	Increase	0.00351915	Increase	NA	NA	FALSE	NA
SG_1770	14_0929_02_40cm_scaffold_110724_2	14_1009_16_40cm_scaffold_13254	OTU_1770	Bacteria	Acidobacteria	Gp6	31.8953	0.0319737	3	54	1.69e-17	2.32e-12	Increase	NA	NA	NA	NA	TRUE	14_1009_16_40cm_Acidobacteria_10259_65_9
SG_2215	14_0929_05_20cm_scaffold_92104_2	14_0929_05_20cm_scaffold_92104	OTU_2215	Bacteria	Acidobacteria	Gp1-Acidobacteriia	31.5081	0.0315856	3	30	6.69e-09	3.38e-06	Decrease	NA	NA	NA	NA	FALSE	NA
SG_1978	14_0903_13_30cm_scaffold_295348_11	14_0903_13_30cm_scaffold_295348	OTU_1978	Bacteria	Acidobacteria	Gp2	31.4309	0.0315082	2	58	NA	NA	NA	0.00252124	Increase	0.0388733	Increase	FALSE	NA
SG_1820	14_0927_05_20cm_scaffold_81581_5	14_0927_09_20cm_scaffold_246	OTU_1820	Bacteria	Acidobacteria	Gp6	30.886	0.0309619	2	59	NA	NA	NA	0.0111974	Decrease	4.48e-06	Decrease	TRUE	14_0927_09_20cm_Acidobacteria_6034_64_8
SG_2114	14_0903_12_30cm_scaffold_19791_3	14_1009_12_40cm_scaffold_9686	OTU_2114	Bacteria	Acidobacteria	Gp1-Acidobacteriia	30.4817	0.0305566	26	59	0.00055839	0.00414084	Decrease	NA	NA	NA	NA	FALSE	14_0927_09_20cm_Candidatus_Koribacter_versatilis_6076_59_10
SG_2780	14_0903_13_30cm_scaffold_9073823_1	14_0903_13_30cm_scaffold_9073823	OTU_2780	Bacteria	Acidobacteria	Gp2	30.4086	0.0304833	2	52	2.93e-09	3.09e-05	Increase	NA	NA	NA	NA	TRUE	14_0903_13_30cm_Bacteria_5177_56_11
SG_2181	14_1009_05_40cm_scaffold_132660_2	14_1009_16_40cm_scaffold_5529	OTU_2181	Bacteria	Acidobacteria	Gp5	30.3215	0.030396	4	57	5.45e-18	7.13e-09	Increase	NA	NA	NA	NA	FALSE	NA
SG_2143	14_0919_05_20cm_scaffold_5148_6	14_1009_05_20cm_scaffold_1255	OTU_2143	Bacteria	Acidobacteria	Gp1-Acidobacteriia	30.2158	0.0302901	4	53	2.57e-17	1.98e-11	Decrease	NA	NA	0.0158558	Decrease	TRUE	14_1009_05_20cm_Acidobacteria_3994_54_6
SG_1990	14_0919_02_20cm_scaffold_9473_10	14_0919_02_20cm_scaffold_9473	OTU_1990	Bacteria	Acidobacteria	Gp2	30.1633	0.0302374	2	49	9.96e-07	2.1e-05	Decrease	0.00386477	Increase	NA	NA	TRUE	14_0919_02_20cm_Acidobacteria_5905_58_8
SG_2529	14_1009_16_40cm_scaffold_16142_9	14_1009_16_40cm_scaffold_16142	OTU_2529	Bacteria	Acidobacteria	Gp17	30.1556	0.0302297	1	51	1.32e-12	3.86e-09	Increase	NA	NA	NA	NA	TRUE	14_1009_16_40cm_Bacteria_10145_71_8
SG_2207	14_0903_13_30cm_scaffold_6384290_4	14_0903_13_30cm_scaffold_6384290	OTU_2207	Bacteria	Acidobacteria	Gp1-Acidobacteriia	29.785	0.0298582	1	47	NA	NA	NA	NA	NA	NA	NA	FALSE	NA
SG_2026	14_1009_09_30cm_scaffold_240666_2	14_1009_12_40cm_scaffold_13501	OTU_2026	Bacteria	Acidobacteria	Gp2	29.7675	0.0298406	4	17	NA	NA	NA	NA	NA	NA	NA	TRUE	14_0929_12_30cm_Bacteria_7412_58_7
SG_1199	14_1009_16_30cm_scaffold_62832_2	14_0929_02_30cm_scaffold_34877	OTU_1199	Bacteria	Acidobacteria	Gp4-Blastocatellia	29.5881	0.0296608	5	50	1.23e-09	0.00942527	Increase	NA	NA	NA	NA	FALSE	NA
SG_2039	14_0903_13_30cm_scaffold_1378341_7	14_0919_09_20cm_scaffold_5512	OTU_2039	Bacteria	Acidobacteria	Gp1-Acidobacteriia	29.3619	0.029434	3	47	2.22e-05	0.000318297	Decrease	0.0110097	Increase	NA	NA	TRUE	14_0929_09_20cm_Acidobacteriales_6726_56_6
SG_2040	14_0903_13_20cm_scaffold_22773_4	14_0903_13_20cm_scaffold_22773	OTU_2040	Bacteria	Acidobacteria	Gp1-Acidobacteriia	29.3282	0.0294003	3	52	1.19e-07	5.01e-06	Decrease	0.0416318	Increase	NA	NA	TRUE	14_0903_13_20cm_Acidobacteria_1218_57_5
SG_2573	14_0927_02_20cm_scaffold_34129_4	14_0927_02_20cm_scaffold_34129	OTU_2573	Bacteria	Acidobacteria	Gp1-Acidobacteriia	29.0011	0.0290724	1	46	1.75e-14	1.25e-10	Decrease	0.0428885	Increase	NA	NA	FALSE	NA
SG_2005	14_0903_13_40cm_scaffold_39592_15	14_0903_13_40cm_scaffold_39592	OTU_2005	Bacteria	Acidobacteria	Gp2	28.7218	0.0287924	1	56	3.76e-05	0.00713213	Increase	NA	NA	NA	NA	TRUE	14_0903_13_40cm_Bacteria_1360_58_7
SG_2203	14_1009_12_30cm_scaffold_75781_5	14_1009_12_30cm_scaffold_75781	OTU_2203	Bacteria	Acidobacteria	Gp1-Acidobacteriia	28.6085	0.0286788	1	40	0.00700483	0.0139017	Increase	NA	NA	NA	NA	TRUE	14_1009_12_30cm_Acidobacteria_8525_55_6
SG_2593	14_0903_13_30cm_scaffold_145442_6	14_0903_13_30cm_scaffold_145442	OTU_2593	Bacteria	Acidobacteria	Gp2	28.6008	0.0286711	1	43	NA	NA	NA	NA	NA	NA	NA	FALSE	NA
SG_1250	14_0903_13_30cm_scaffold_1823135_5	14_0903_13_30cm_scaffold_1823135	OTU_1250	Bacteria	Acidobacteria	Gp4-Blastocatellia	28.4726	0.0285425	4	50	4.97e-05	1.62e-05	Increase	NA	NA	NA	NA	FALSE	NA
SG_2467	14_0927_02_40cm_scaffold_62040_5	14_0927_02_40cm_scaffold_62040	OTU_2467	Bacteria	Acidobacteria	Gp2	28.4528	0.0285227	1	40	NA	NA	NA	NA	NA	NA	NA	FALSE	NA
SG_1721	14_1009_16_40cm_scaffold_503334_7	14_1009_16_30cm_scaffold_111834	OTU_1721	Bacteria	Acidobacteria	Gp6	28.3456	0.0284152	6	37	9.9e-10	1.19e-08	Increase	NA	NA	NA	NA	TRUE	14_1009_16_30cm_Acidobacteria_9688_63_7
SG_1722	14_0927_05_40cm_scaffold_184240_2	14_1009_16_40cm_scaffold_74441	OTU_1722	Bacteria	Acidobacteria	Gp6	27.9323	0.028001	4	46	2.41e-18	8.64e-09	Increase	NA	NA	NA	NA	FALSE	NA
SG_2165	14_0929_02_40cm_scaffold_69645_2	14_1009_16_40cm_scaffold_24141	OTU_2165	Bacteria	Acidobacteria	Gp11	27.433	0.0275004	3	39	4.22e-25	5.36e-10	Increase	0.0354948	Increase	NA	NA	TRUE	14_1009_16_40cm_Bacteria_10068_52_7
SG_2867	14_0903_02_30cm_scaffold_347685_1	14_0903_02_30cm_scaffold_347685	OTU_2867	Bacteria	Acidobacteria	Unknown	27.4299	0.0274973	1	31	6.29e-08	7.09e-06	Decrease	NA	NA	NA	NA	FALSE	NA
SG_1890	14_1009_16_40cm_scaffold_43168_9	14_1009_16_40cm_scaffold_43168	OTU_1890	Bacteria	Acidobacteria	Gp11	27.3575	0.0274247	1	59	NA	NA	NA	NA	NA	NA	NA	TRUE	14_1009_16_40cm_Bacteria_10157_53_6
SG_695	14_0919_09_20cm_scaffold_167033_1	14_0919_09_20cm_scaffold_167033	OTU_695	Bacteria	Acidobacteria	Gp3-Solibacteres	27.1402	0.0272069	1	25	0.000608481	2.19e-05	Decrease	NA	NA	NA	NA	FALSE	NA
SG_1766	14_1009_02_30cm_scaffold_38796_2	14_1009_02_30cm_scaffold_38796	OTU_1766	Bacteria	Acidobacteria	Gp6	27.0225	0.0270889	1	28	3.56e-07	0.000955294	Increase	0.0129267	Increase	NA	NA	FALSE	NA
SG_2449	14_0929_02_20cm_scaffold_154135_2	14_1009_16_40cm_scaffold_121950	OTU_2449	Bacteria	Acidobacteria	Unknown	26.9889	0.0270552	4	44	2.29e-13	1.71e-08	Increase	5.99e-05	Increase	NA	NA	FALSE	NA
SG_2334	14_0929_02_30cm_scaffold_114275_5	14_0929_02_30cm_scaffold_114275	OTU_2334	Bacteria	Acidobacteria	Gp4-Blastocatellia	26.7661	0.0268319	1	29	4.71e-06	0.000726848	Increase	NA	NA	NA	NA	FALSE	NA
SG_2643	14_0903_16_20cm_scaffold_1501_19	14_0903_16_20cm_scaffold_1501	OTU_2643	Bacteria	Acidobacteria	Gp1-Acidobacteriia	26.5844	0.0266497	1	53	7.64e-29	2.69e-12	Decrease	NA	NA	NA	NA	FALSE	14_0903_16_20cm_Acidobacteriales_5411_55_10
SG_2687	14_1009_16_30cm_scaffold_357891_2	14_1009_16_30cm_scaffold_357891	OTU_2687	Bacteria	Acidobacteria	Gp13	26.4384	0.0265034	1	57	NA	NA	NA	NA	NA	NA	NA	FALSE	NA
SG_1759	14_0903_16_20cm_scaffold_96793_1	14_0903_16_20cm_scaffold_96793	OTU_1759	Bacteria	Acidobacteria	Gp6	25.9883	0.0260522	2	27	1.42e-09	8.82e-07	Decrease	NA	NA	NA	NA	FALSE	NA
SG_2678	14_0903_09_40cm_scaffold_239507_3	14_0903_09_40cm_scaffold_239507	OTU_2678	Bacteria	Acidobacteria	Gp7	25.9014	0.025965	1	21	NA	NA	NA	NA	NA	NA	NA	FALSE	NA
SG_1464	14_0929_05_20cm_scaffold_178366_2	14_1009_05_20cm_scaffold_63928	OTU_1464	Bacteria	Acidobacteria	Gp1-Acidobacteriia	25.8889	0.0259525	3	33	1.55e-12	3.09e-10	Decrease	NA	NA	NA	NA	FALSE	NA
SG_2341	14_0903_12_20cm_scaffold_17832_6	14_0903_12_20cm_scaffold_17832	OTU_2341	Bacteria	Acidobacteria	Gp1-Acidobacteriia	25.8478	0.0259113	1	57	6.45e-07	0.000941304	Decrease	NA	NA	NA	NA	FALSE	NA
SG_2390	14_0903_12_20cm_scaffold_133251_3	14_1009_09_20cm_scaffold_15521	OTU_2390	Bacteria	Acidobacteria	Gp7	25.7245	0.0257877	4	31	1.08e-06	8.47e-07	Decrease	NA	NA	NA	NA	FALSE	NA
SG_2583	14_0903_13_30cm_scaffold_5630788_4	14_0903_13_30cm_scaffold_5630788	OTU_2583	Bacteria	Acidobacteria	Gp2	25.5997	0.0256626	1	17	0.00202928	2.32e-05	Increase	NA	NA	NA	NA	FALSE	NA
SG_2551	14_1009_13_20cm_scaffold_16170_9	14_1009_13_20cm_scaffold_16170	OTU_2551	Bacteria	Acidobacteria	Gp1-Acidobacteriia	25.4669	0.0255295	1	55	6.77e-12	6.87e-06	Decrease	NA	NA	NA	NA	FALSE	NA
SG_2993	14_1009_05_40cm_scaffold_372593_2	14_1009_05_40cm_scaffold_372593	OTU_2993	Bacteria	Acidobacteria	Gp1-Acidobacteriia	25.4225	0.025485	1	29	0.0020283	0.00115891	Increase	NA	NA	NA	NA	FALSE	NA
SG_2861	14_1009_13_30cm_scaffold_155930_4	14_1009_13_30cm_scaffold_155930	OTU_2861	Bacteria	Acidobacteria	Gp6	25.4205	0.025483	1	37	5.49e-06	8.51e-07	Decrease	NA	NA	NA	NA	FALSE	NA
SG_2015	14_0903_09_20cm_scaffold_3874_9	14_0903_09_20cm_scaffold_3874	OTU_2015	Bacteria	Acidobacteria	Gp1-Acidobacteriia	25.375	0.0254374	1	43	0.000230152	0.000281079	Decrease	NA	NA	NA	NA	TRUE	14_0903_09_20cm_Acidobacteria_629_56_6
SG_2350	14_0903_09_20cm_scaffold_153_27	14_0929_09_20cm_scaffold_13	OTU_2350	Bacteria	Acidobacteria	Gp4-Blastocatellia	25.0429	0.0251045	3	18	NA	NA	NA	0.000421464	Increase	NA	NA	TRUE	14_0929_09_20cm_Bacteria_6715_55_10
SG_2213	14_1009_16_40cm_scaffold_24101_9	14_1009_16_40cm_scaffold_24101	OTU_2213	Bacteria	Acidobacteria	Gp5	24.6048	0.0246652	1	37	3.83e-14	4.72e-07	Increase	NA	NA	NA	NA	TRUE	14_1009_16_40cm_Bacteria_10099_56_7
SG_2095	14_0903_13_40cm_scaffold_95690_7	14_0903_13_40cm_scaffold_95690	OTU_2095	Bacteria	Acidobacteria	Gp1-Acidobacteriia	24.3498	0.0244096	1	43	1.23e-09	9.15e-07	Increase	NA	NA	NA	NA	FALSE	NA
SG_2142	14_1009_05_20cm_scaffold_112070_3	14_0903_13_30cm_scaffold_314820	OTU_2142	Bacteria	Acidobacteria	Gp1-Acidobacteriia	24.0444	0.0241035	2	31	NA	NA	NA	NA	NA	NA	NA	FALSE	NA
SG_724	14_0903_16_40cm_scaffold_150139_3	14_1009_16_30cm_scaffold_18953	OTU_724	Bacteria	Acidobacteria	Gp3-Solibacteres	23.9898	0.0240487	4	51	1.75e-18	5.72e-12	Increase	NA	NA	NA	NA	TRUE	14_1009_16_30cm_Acidobacteria_9622_60_6
SG_838	14_0929_09_30cm_scaffold_219342_1	14_0929_09_30cm_scaffold_219342	OTU_838	Bacteria	Acidobacteria	Gp3-Solibacteres	23.6652	0.0237233	1	24	0.0332813	0.000318022	Decrease	NA	NA	NA	NA	FALSE	NA
SG_2586	14_1009_13_30cm_scaffold_192478_4	14_1009_13_30cm_scaffold_192478	OTU_2586	Bacteria	Acidobacteria	Gp1-Acidobacteriia	23.6574	0.0237155	1	26	NA	NA	NA	NA	NA	NA	NA	FALSE	NA
SG_1204	14_0929_05_40cm_scaffold_15936_2	14_0929_05_40cm_scaffold_15936	OTU_1204	Bacteria	Acidobacteria	Gp4-Blastocatellia	23.6113	0.0236693	1	45	1.22e-13	1.13e-09	Increase	NA	NA	NA	NA	FALSE	NA
SG_2001	14_0903_16_20cm_scaffold_67223_3	14_0903_16_20cm_scaffold_67223	OTU_2001	Bacteria	Acidobacteria	Gp2	23.5265	0.0235843	4	25	5.46e-07	6.65e-07	Decrease	NA	NA	NA	NA	FALSE	NA
SG_821	14_0903_13_30cm_scaffold_328988_8	14_1009_16_40cm_scaffold_1135	OTU_821	Bacteria	Acidobacteria	Gp22	23.3954	0.0234529	3	42	1.23e-10	2.54e-06	Increase	3.3e-05	Increase	NA	NA	TRUE	14_1009_16_40cm_Bacteria_10089_71_7
SG_2658	14_1009_13_40cm_scaffold_18107_1	14_1009_13_40cm_scaffold_18107	OTU_2658	Bacteria	Acidobacteria	Gp2	23.372	0.0234294	1	51	NA	NA	NA	NA	NA	NA	NA	FALSE	NA
SG_1938	14_0903_13_30cm_scaffold_1781524_20	14_0903_13_30cm_scaffold_1781524	OTU_1938	Bacteria	Acidobacteria	Gp1-Acidobacteriia	23.2939	0.0233511	1	43	0.00266497	0.0198041	Increase	NA	NA	NA	NA	FALSE	NA
SG_2108	14_1009_16_20cm_scaffold_30400_9	14_1009_16_20cm_scaffold_30400	OTU_2108	Bacteria	Acidobacteria	Gp1-Acidobacteriia	23.2834	0.0233406	1	41	1.54e-08	2.52e-05	Decrease	NA	NA	NA	NA	TRUE	14_1009_16_20cm_Acidobacteria_9472_55_5
SG_2359	14_0903_12_40cm_200_scaffold_109861_3	14_1009_09_30cm_scaffold_271720	OTU_2359	Bacteria	Acidobacteria	Gp7	23.1336	0.0231905	3	36	0.00508064	0.000467376	Increase	NA	NA	NA	NA	FALSE	NA
SG_1958	14_0903_12_40cm_200_scaffold_141558_2	14_0927_12_40cm_scaffold_11838	OTU_1958	Bacteria	Acidobacteria	Gp2	23.1328	0.0231896	4	46	3.29e-08	2.32e-05	Increase	NA	NA	NA	NA	FALSE	NA
SG_2715	14_0903_13_30cm_scaffold_6022857_5	14_0903_13_30cm_scaffold_6022857	OTU_2715	Bacteria	Acidobacteria	Gp5	23.0377	0.0230943	1	36	9.99e-08	6.28e-07	Increase	NA	NA	NA	NA	FALSE	NA
SG_1244	14_0919_02_20cm_scaffold_18172_4	14_0929_02_20cm_scaffold_44784	OTU_1244	Bacteria	Acidobacteria	Gp4-Blastocatellia	23.0128	0.0230693	2	32	NA	NA	NA	NA	NA	NA	NA	FALSE	NA
SG_2104	14_0927_05_40cm_scaffold_113440_2	14_0919_05_20cm_scaffold_15672	OTU_2104	Bacteria	Acidobacteria	Gp1-Acidobacteriia	22.9488	0.0230052	10	43	1.57e-05	4.15e-06	Decrease	NA	NA	0.000836956	Decrease	FALSE	14_1009_12_20cm_Acidobacteria_8375_57_8
SG_2857	14_0927_05_20cm_scaffold_136467_3	14_0927_05_20cm_scaffold_136467	OTU_2857	Bacteria	Acidobacteria	Gp2	22.8563	0.0229124	1	44	NA	NA	NA	NA	NA	NA	NA	FALSE	NA
SG_2831	14_0927_09_20cm_scaffold_255587_2	14_0927_09_20cm_scaffold_255587	OTU_2831	Bacteria	Acidobacteria	Gp4-Blastocatellia	22.4712	0.0225264	1	42	NA	NA	NA	NA	NA	NA	NA	FALSE	NA
SG_2179	14_0927_09_40cm_scaffold_67170_4	14_1009_16_40cm_scaffold_26607	OTU_2179	Bacteria	Acidobacteria	Gp5	22.4112	0.0224663	5	47	6.85e-24	2.32e-13	Increase	NA	NA	NA	NA	TRUE	14_1009_16_40cm_Bacteria_10151_57_6
SG_2711	14_1009_16_20cm_scaffold_113147_4	14_1009_16_20cm_scaffold_113147	OTU_2711	Bacteria	Acidobacteria	Gp1-Acidobacteriia	21.8823	0.021936	1	32	9.39e-12	1.25e-10	Decrease	NA	NA	NA	NA	FALSE	NA
SG_2941	14_0927_09_40cm_scaffold_142621_7	14_0927_09_40cm_scaffold_142621	OTU_2941	Bacteria	Acidobacteria	Gp7	21.8436	0.0218973	1	31	NA	NA	NA	NA	NA	NA	NA	FALSE	NA
SG_2171	14_0903_13_30cm_scaffold_6619825_2	14_0903_13_30cm_scaffold_6619825	OTU_2171	Bacteria	Acidobacteria	Gp1-Acidobacteriia	21.7876	0.0218411	3	38	NA	NA	NA	NA	NA	NA	NA	FALSE	NA
SG_1889	14_0929_05_40cm_scaffold_18425_4	14_0929_05_40cm_scaffold_18425	OTU_1889	Bacteria	Acidobacteria	Gp13	21.6585	0.0217117	3	20	2.47e-10	9.51e-10	Increase	NA	NA	0.0247955	Decrease	FALSE	14_0929_05_40cm_Bacteria_3414_60_5
SG_1039	14_0903_12_40cm_200_scaffold_146229_1	14_0903_13_20cm_scaffold_80453	OTU_1039	Bacteria	Acidobacteria	Gp1-Acidobacteriia	21.5346	0.0215875	2	27	6.96e-06	5.18e-06	Decrease	NA	NA	NA	NA	FALSE	NA
SG_1593	14_0903_02_30cm_scaffold_50277_2	14_1009_16_40cm_scaffold_30530	OTU_1593	Bacteria	Acidobacteria	Gp6	21.2561	0.0213083	6	41	1.05e-18	2.44e-10	Increase	0.00108153	Increase	NA	NA	TRUE	14_1009_16_40cm_Acidobacteria_10203_64_9
SG_1027	14_0919_09_20cm_scaffold_5364_4	14_0919_09_20cm_scaffold_5364	OTU_1027	Bacteria	Acidobacteria	Gp4-Blastocatellia	21.2157	0.0212678	4	19	6.68e-05	0.00285498	Decrease	NA	NA	NA	NA	TRUE	14_0919_09_20cm_Bacteria_1670_60_14
SG_1758	14_0927_02_20cm_scaffold_36580_10	14_0927_02_20cm_scaffold_36580	OTU_1758	Bacteria	Acidobacteria	Gp5	21.1882	0.0212402	1	30	NA	NA	NA	0.0389439	Increase	NA	NA	FALSE	NA
SG_2119	14_0927_09_20cm_scaffold_110314_1	14_0903_09_20cm_scaffold_15297	OTU_2119	Bacteria	Acidobacteria	Gp1-Acidobacteriia	21.078	0.0211298	5	31	2.12e-05	0.0314991	Decrease	NA	NA	NA	NA	TRUE	14_0903_09_20cm_Acidobacteria_635_55_5
SG_2936	14_1009_05_40cm_scaffold_37224_10	14_1009_05_40cm_scaffold_37224	OTU_2936	Bacteria	Acidobacteria	Gp22	20.805	0.0208561	1	24	5.27e-11	8.84e-09	Increase	NA	NA	NA	NA	FALSE	NA
SG_2125	14_0903_16_20cm_scaffold_44874_3	14_0927_05_40cm_scaffold_53074	OTU_2125	Bacteria	Acidobacteria	Gp1-Acidobacteriia	20.7886	0.0208397	3	34	NA	NA	NA	NA	NA	NA	NA	FALSE	NA
SG_1956	14_0903_13_40cm_scaffold_46956_5	14_1009_16_30cm_scaffold_107369	OTU_1956	Bacteria	Acidobacteria	Gp2	20.6846	0.0207354	12	42	5.58e-10	1.37e-07	Increase	NA	NA	NA	NA	FALSE	NA
SG_2058	14_0903_13_40cm_scaffold_11041_17	14_0903_13_40cm_scaffold_11041	OTU_2058	Bacteria	Acidobacteria	Gp1-Acidobacteriia	20.6498	0.0207006	2	53	3.07e-06	4.38e-06	Increase	NA	NA	NA	NA	TRUE	14_0903_13_40cm_Bacteria_1416_54_6
SG_1198	14_0903_12_20cm_scaffold_98808_2	14_0927_12_20cm_scaffold_334	OTU_1198	Bacteria	Acidobacteria	Gp4-Blastocatellia	20.4512	0.0205014	3	44	7.59e-12	7.52e-05	Decrease	NA	NA	NA	NA	TRUE	14_0927_12_20cm_Bacteria_6339_54_8
SG_1192	14_1009_16_40cm_scaffold_197527_2	14_1009_16_40cm_scaffold_197527	OTU_1192	Bacteria	Acidobacteria	Gp4-Blastocatellia	20.3738	0.0204239	1	39	1.1e-08	9.66e-07	Increase	NA	NA	NA	NA	FALSE	NA
SG_2309	14_1009_16_40cm_scaffold_91423_9	14_1009_16_40cm_scaffold_91423	OTU_2309	Bacteria	Acidobacteria	Gp18	20.1556	0.0202051	1	48	3.04e-14	7.27e-10	Increase	0.0351337	Increase	NA	NA	TRUE	14_1009_16_40cm_Bacteria_10195_66_6
SG_2501	14_0903_16_20cm_scaffold_176010_2	14_0903_16_20cm_scaffold_176010	OTU_2501	Bacteria	Acidobacteria	Gp4-Blastocatellia	20.1513	0.0202008	1	17	0.000428166	0.00010663	Decrease	NA	NA	NA	NA	FALSE	NA
SG_2159	14_0903_16_20cm_scaffold_148131_2	14_0903_16_20cm_scaffold_148131	OTU_2159	Bacteria	Acidobacteria	Gp1-Acidobacteriia	20.1265	0.020176	1	17	NA	NA	NA	NA	NA	NA	NA	FALSE	NA
SG_3139	14_0903_05_30cm_scaffold_29825_1	14_0903_05_30cm_scaffold_29825	OTU_3139	Bacteria	Acidobacteria	Gp4-Blastocatellia	20.0765	0.0201258	1	32	8.37e-13	2.54e-10	Increase	NA	NA	0.0294681	Increase	FALSE	NA
SG_2504	14_0903_12_20cm_scaffold_20387_9	14_0903_12_20cm_scaffold_20387	OTU_2504	Bacteria	Acidobacteria	Gp1-Acidobacteriia	19.9446	0.0199936	1	38	3.49e-13	0.000193915	Decrease	NA	NA	NA	NA	FALSE	NA
SG_2430	14_1009_16_40cm_scaffold_10748_3	14_1009_16_40cm_scaffold_10748	OTU_2430	Bacteria	Acidobacteria	Gp13	19.9124	0.0199613	1	55	6.02e-11	8.2e-07	Increase	NA	NA	NA	NA	FALSE	NA
SG_2729	14_0929_12_40cm_scaffold_67039_6	14_0929_12_40cm_scaffold_67039	OTU_2729	Bacteria	Acidobacteria	Gp2	19.9024	0.0199513	1	34	2.95e-08	1.35e-05	Increase	NA	NA	NA	NA	FALSE	NA
SG_1624	14_0903_13_20cm_scaffold_199986_5	14_1009_09_30cm_scaffold_48135	OTU_1624	Bacteria	Acidobacteria	Gp6	19.8199	0.0198686	3	37	1.07e-06	0.000534198	Decrease	NA	NA	NA	NA	TRUE	14_0903_13_30cm_Acidobacteria_4956_65_7
SG_1208	14_0903_02_30cm_scaffold_59997_7	14_0903_02_30cm_scaffold_59997	OTU_1208	Bacteria	Acidobacteria	Gp4-Blastocatellia	19.7976	0.0198463	1	36	NA	NA	NA	NA	NA	NA	NA	FALSE	NA
SG_1291	14_0903_05_20cm_scaffold_127492_1	14_0929_05_20cm_scaffold_11343	OTU_1291	Bacteria	Acidobacteria	Gp4-Blastocatellia	19.6198	0.0196681	5	47	2.29e-20	3.32e-11	Decrease	NA	NA	NA	NA	FALSE	NA
SG_2354	14_0919_02_20cm_scaffold_166760_2	14_0927_02_20cm_scaffold_11750	OTU_2354	Bacteria	Acidobacteria	Gp7	19.51	0.0195579	4	33	NA	NA	NA	NA	NA	NA	NA	FALSE	NA
SG_2132	14_0929_02_30cm_scaffold_207085_1	14_0929_02_40cm_scaffold_24034	OTU_2132	Bacteria	Acidobacteria	Unknown	19.5015	0.0195494	3	29	7.23e-21	8.95e-08	Increase	NA	NA	NA	NA	FALSE	NA
SG_2183	14_1009_16_40cm_scaffold_263936_3	14_1009_16_40cm_scaffold_263936	OTU_2183	Bacteria	Acidobacteria	Gp5	19.4013	0.019449	1	37	3.39e-07	0.000133758	Increase	NA	NA	NA	NA	FALSE	NA
SG_1960	14_0903_09_30cm_scaffold_36964_2	14_0919_09_20cm_scaffold_115775	OTU_1960	Bacteria	Acidobacteria	Gp1-Acidobacteriia	19.3838	0.0194314	4	27	0.0187603	0.00530404	Decrease	0.0022879	Increase	NA	NA	FALSE	NA
SG_2329	14_0903_13_30cm_scaffold_1554717_11	14_0903_13_30cm_scaffold_1554717	OTU_2329	Bacteria	Acidobacteria	Unknown	19.3482	0.0193958	1	41	3.38e-11	3.76e-07	Increase	0.000248873	Increase	NA	NA	FALSE	NA
SG_2546	14_0903_13_30cm_scaffold_2283761_4	14_0903_13_30cm_scaffold_2283761	OTU_2546	Bacteria	Acidobacteria	Gp6	19.1661	0.0192132	2	30	2.68e-23	2.06e-09	Increase	NA	NA	NA	NA	FALSE	NA
SG_1813	14_0903_13_30cm_scaffold_407317_6	14_0903_13_30cm_scaffold_407317	OTU_1813	Bacteria	Acidobacteria	Gp6	18.9469	0.0189935	1	46	0.0250504	0.000230595	Increase	NA	NA	NA	NA	TRUE	14_0903_13_30cm_Acidobacteria_5024_67_6
SG_2552	14_1009_13_20cm_scaffold_226929_2	14_1009_13_20cm_scaffold_226929	OTU_2552	Bacteria	Acidobacteria	Gp5	18.7644	0.0188105	2	22	0.0383867	0.00293873	Decrease	NA	NA	NA	NA	FALSE	NA
SG_1625	14_1009_16_40cm_scaffold_426413_2	14_1009_16_40cm_scaffold_426413	OTU_1625	Bacteria	Acidobacteria	Gp6	18.7488	0.0187949	2	27	1.17e-12	7.03e-09	Increase	NA	NA	NA	NA	FALSE	NA
SG_2340	14_0903_05_40cm_scaffold_31132_4	14_1009_16_40cm_scaffold_53545	OTU_2340	Bacteria	Acidobacteria	Gp22	18.6211	0.0186669	5	27	1.63e-12	4.99e-10	Increase	NA	NA	NA	NA	TRUE	14_0929_05_40cm_Bacteria_3423_66_6
SG_2087	14_0903_12_40cm_200_scaffold_1768_9	14_0903_12_40cm_200_scaffold_1768	OTU_2087	Bacteria	Acidobacteria	Gp1-Acidobacteriia	18.5369	0.0185825	1	16	NA	NA	NA	NA	NA	NA	NA	TRUE	14_0903_12_40cm_Bacteria_10609_55_11
SG_3201	14_1009_12_30cm_scaffold_90118_6	14_1009_12_30cm_scaffold_90118	OTU_3201	Bacteria	Acidobacteria	Gp2	18.501	0.0185465	1	34	0.00030834	0.000242379	Increase	NA	NA	NA	NA	FALSE	NA
SG_3164	14_1009_12_30cm_scaffold_87235_2	14_1009_12_30cm_scaffold_87235	OTU_3164	Bacteria	Acidobacteria	Gp7	18.3246	0.0183696	1	28	NA	NA	NA	NA	NA	NA	NA	FALSE	NA
SG_2395	14_1009_16_40cm_scaffold_52733_8	14_1009_16_40cm_scaffold_52733	OTU_2395	Bacteria	Acidobacteria	Gp7	18.3163	0.0183613	1	40	9.48e-30	2.3e-14	Increase	NA	NA	NA	NA	TRUE	14_1009_16_40cm_Bacteria_10102_61_6
SG_2423	14_1009_05_40cm_scaffold_39661_8	14_1009_05_40cm_scaffold_39661	OTU_2423	Bacteria	Acidobacteria	Gp17	18.2893	0.0183342	4	30	3.29e-06	2.76e-06	Increase	NA	NA	NA	NA	TRUE	14_1009_05_40cm_Bacteria_4386_70_5
SG_621	14_0929_09_20cm_scaffold_12938_10	14_0929_09_20cm_scaffold_12938	OTU_621	Bacteria	Acidobacteria	Unknown	18.0919	0.0181364	1	52	8.05e-08	0.00051882	Decrease	NA	NA	NA	NA	FALSE	NA
SG_2170	14_1009_16_40cm_scaffold_737952_3	14_1009_16_40cm_scaffold_737952	OTU_2170	Bacteria	Acidobacteria	Gp5	18.0724	0.0181169	2	23	0.00055839	1.01e-05	Increase	NA	NA	NA	NA	FALSE	NA
SG_3188	14_0903_12_30cm_scaffold_89590_4	14_0903_12_30cm_scaffold_89590	OTU_3188	Bacteria	Acidobacteria	Gp7	18.0669	0.0181113	1	25	NA	NA	NA	NA	NA	NA	NA	FALSE	NA
SG_1863	14_0903_09_20cm_scaffold_58537_3	14_0903_13_30cm_scaffold_7814629	OTU_1863	Bacteria	Acidobacteria	Gp2	18.0257	0.01807	2	32	NA	NA	NA	NA	NA	NA	NA	TRUE	14_0903_13_30cm_Bacteria_4976_57_8
SG_2647	14_1009_09_20cm_scaffold_141188_1	14_1009_09_20cm_scaffold_141188	OTU_2647	Bacteria	Acidobacteria	Gp6	18.0249	0.0180692	1	25	0.00459578	0.00090149	Decrease	NA	NA	NA	NA	FALSE	NA
SG_2995	14_1009_16_20cm_scaffold_72955_5	14_1009_16_20cm_scaffold_72955	OTU_2995	Bacteria	Acidobacteria	Gp2	17.9795	0.0180237	1	49	NA	NA	NA	NA	NA	NA	NA	FALSE	NA
SG_2997	14_1009_16_30cm_scaffold_554161_4	14_1009_16_30cm_scaffold_554161	OTU_2997	Bacteria	Acidobacteria	Unknown	17.9695	0.0180137	1	34	3.04e-06	1.74e-05	Decrease	0.0214129	Increase	NA	NA	FALSE	NA
SG_103	14_0903_13_30cm_scaffold_4476021_2	14_1009_16_30cm_scaffold_73846	OTU_103	Bacteria	Acidobacteria	Gp2	17.8263	0.0178701	8	57	NA	NA	NA	0.0152564	Increase	NA	NA	FALSE	NA
SG_2829	14_1009_13_20cm_scaffold_189169_2	14_1009_13_20cm_scaffold_189169	OTU_2829	Bacteria	Acidobacteria	Gp4-Blastocatellia	17.665	0.0177084	1	24	NA	NA	NA	NA	NA	NA	NA	FALSE	NA
SG_1834	14_1009_16_40cm_scaffold_78345_9	14_1009_16_40cm_scaffold_78345	OTU_1834	Bacteria	Acidobacteria	Gp6	17.532	0.0175751	1	42	8.45e-12	7.74e-09	Increase	0.027756	Increase	NA	NA	TRUE	14_1009_16_40cm_Acidobacteria_10325_64_5
SG_1967	14_0903_16_30cm_scaffold_27686_4	14_0903_16_30cm_scaffold_27686	OTU_1967	Bacteria	Acidobacteria	Gp13	17.3597	0.0174024	5	46	0.0317633	0.0263598	Increase	0.0459128	Decrease	NA	NA	FALSE	NA
SG_2420	14_0927_12_40cm_scaffold_8649_8	14_0927_12_40cm_scaffold_8649	OTU_2420	Bacteria	Acidobacteria	Gp17	17.3132	0.0173558	1	25	4.16e-05	0.000299409	Increase	NA	NA	NA	NA	TRUE	14_0927_12_40cm_Bacteria_6525_71_6
SG_2706	14_1009_16_20cm_scaffold_67488_5	14_1009_16_20cm_scaffold_67488	OTU_2706	Bacteria	Acidobacteria	Gp2	17.2795	0.017322	1	23	4.97e-08	3.56e-08	Decrease	NA	NA	NA	NA	FALSE	NA
SG_2714	14_1009_16_40cm_scaffold_675579_2	14_1009_16_40cm_scaffold_675579	OTU_2714	Bacteria	Acidobacteria	Gp4-Blastocatellia	17.2284	0.0172707	1	33	0.00113455	0.0324367	Increase	NA	NA	NA	NA	FALSE	NA
SG_1707	14_1009_05_30cm_scaffold_117601_2	14_1009_05_30cm_scaffold_117601	OTU_1707	Bacteria	Acidobacteria	Gp4-Blastocatellia	17.1509	0.0171931	1	30	1.85e-07	6.68e-06	Increase	NA	NA	NA	NA	FALSE	NA
SG_1008	14_0903_12_40cm_200_scaffold_811_14	14_0903_12_40cm_200_scaffold_811	OTU_1008	Bacteria	Acidobacteria	Gp4-Blastocatellia	17.0386	0.0170804	1	33	8.7e-05	0.00148643	Decrease	NA	NA	0.0278344	Decrease	TRUE	14_0903_12_40cm_Acidobacteria_10612_65_12
SG_760	14_1009_16_40cm_scaffold_177983_4	14_1009_16_40cm_scaffold_177983	OTU_760	Bacteria	Acidobacteria	Gp3-Solibacteres	17.0266	0.0170684	1	36	3.76e-07	4.99e-05	Increase	NA	NA	NA	NA	FALSE	NA
SG_1868	14_0903_05_40cm_scaffold_231255_1	14_1009_16_40cm_scaffold_218551	OTU_1868	Bacteria	Acidobacteria	Unknown	16.917	0.0169586	3	21	5.05e-05	2.5e-05	Increase	NA	NA	NA	NA	TRUE	14_1009_16_40cm_Bacteria_10086_63_7
SG_2080	14_0929_12_20cm_scaffold_179096_2	14_0929_12_20cm_scaffold_179096	OTU_2080	Bacteria	Acidobacteria	Gp1-Acidobacteriia	16.8917	0.0169332	1	27	0.00289934	0.00447949	Increase	NA	NA	NA	NA	FALSE	NA
SG_1643	14_1009_16_30cm_scaffold_80602_7	14_1009_16_30cm_scaffold_80602	OTU_1643	Bacteria	Acidobacteria	Gp6	16.8641	0.0169055	3	42	0.00113415	0.00281063	Increase	NA	NA	NA	NA	FALSE	NA
SG_2059	14_0929_09_20cm_scaffold_102271_3	14_0929_09_20cm_scaffold_102271	OTU_2059	Bacteria	Acidobacteria	Gp13	16.7245	0.0167656	1	32	0.025821	0.00777866	Decrease	NA	NA	NA	NA	FALSE	NA
SG_3252	14_0929_12_20cm_scaffold_102270_4	14_0929_12_20cm_scaffold_102270	OTU_3252	Bacteria	Acidobacteria	Gp1-Acidobacteriia	16.5523	0.016593	1	23	NA	NA	NA	NA	NA	NA	NA	FALSE	NA
SG_1747	14_0903_02_20cm_scaffold_88954_1	14_0903_02_20cm_scaffold_88954	OTU_1747	Bacteria	Acidobacteria	Gp6	16.5293	0.01657	2	19	NA	NA	NA	NA	NA	NA	NA	FALSE	NA
SG_2081	14_1009_16_40cm_scaffold_515759_2	14_1009_16_40cm_scaffold_515759	OTU_2081	Bacteria	Acidobacteria	Gp2	16.5255	0.0165661	1	26	NA	NA	NA	NA	NA	NA	NA	FALSE	NA
SG_2764	14_1009_16_40cm_scaffold_315535_2	14_1009_16_40cm_scaffold_315535	OTU_2764	Bacteria	Acidobacteria	Gp1-Acidobacteriia	16.4426	0.016483	1	30	NA	NA	NA	NA	NA	NA	NA	FALSE	NA
SG_1247	14_0929_05_40cm_scaffold_91622_2	14_0929_05_40cm_scaffold_91622	OTU_1247	Bacteria	Acidobacteria	Gp4-Blastocatellia	16.3726	0.0164128	2	20	2.93e-07	4.55e-08	Increase	NA	NA	NA	NA	FALSE	NA
SG_2418	14_0903_05_40cm_scaffold_137676_3	14_1009_16_40cm_scaffold_27723	OTU_2418	Bacteria	Acidobacteria	Gp17	16.2658	0.0163058	7	29	1.05e-19	3.85e-09	Increase	NA	NA	NA	NA	FALSE	14_1009_16_40cm_Bacteria_10183_71_6
SG_2435	14_0903_13_30cm_scaffold_1486494_2	14_0903_13_30cm_scaffold_1486494	OTU_2435	Bacteria	Acidobacteria	Unknown	16.0982	0.0161378	1	42	0.0115921	0.00738536	Increase	NA	NA	NA	NA	TRUE	14_0903_13_30cm_Bacteria_4966_70_7
SG_2662	14_1009_09_40cm_scaffold_280583_2	14_1009_09_40cm_scaffold_280583	OTU_2662	Bacteria	Acidobacteria	Gp2	16.0466	0.0160861	1	22	NA	NA	NA	NA	NA	NA	NA	FALSE	NA
SG_1984	14_0929_09_20cm_scaffold_3160_11	14_0929_09_20cm_scaffold_3160	OTU_1984	Bacteria	Acidobacteria	Gp1-Acidobacteriia	16.0269	0.0160663	1	33	NA	NA	NA	NA	NA	NA	NA	TRUE	14_0929_09_20cm_Acidobacteria_6741_56_8
SG_1242	14_1009_16_30cm_scaffold_104786_2	14_1009_16_30cm_scaffold_104786	OTU_1242	Bacteria	Acidobacteria	Gp6	16.0237	0.0160631	2	34	4.6e-07	0.000211993	Increase	0.000698658	Increase	NA	NA	TRUE	14_1009_16_30cm_Acidobacteria_9743_64_7
SG_1613	14_1009_16_30cm_scaffold_180429_6	14_1009_16_30cm_scaffold_180429	OTU_1613	Bacteria	Acidobacteria	Gp4-Blastocatellia	15.992	0.0160313	1	36	0.0235148	0.00502913	Increase	NA	NA	NA	NA	FALSE	NA
SG_2953	14_1009_05_20cm_scaffold_92079_6	14_1009_05_20cm_scaffold_92079	OTU_2953	Bacteria	Acidobacteria	Gp2	15.9576	0.0159968	1	30	2.93e-06	1.45e-05	Decrease	NA	NA	NA	NA	FALSE	NA
SG_3040	14_0903_16_40cm_scaffold_144084_8	14_0903_16_40cm_scaffold_144084	OTU_3040	Bacteria	Acidobacteria	Gp5	15.9417	0.0159808	1	38	4.21e-16	8.9e-12	Increase	NA	NA	NA	NA	FALSE	NA
SG_2386	14_0903_13_30cm_scaffold_8642905_6	14_0903_13_30cm_scaffold_8642905	OTU_2386	Bacteria	Acidobacteria	Gp7	15.5928	0.0156311	1	43	NA	NA	NA	NA	NA	0.000690499	Increase	FALSE	NA
SG_1959	14_0903_09_30cm_scaffold_49274_2	14_1009_16_40cm_scaffold_26959	OTU_1959	Bacteria	Acidobacteria	Gp2	15.4933	0.0155314	4	37	4.07e-05	5.13e-08	Increase	NA	NA	NA	NA	FALSE	NA
SG_2701	14_0919_02_20cm_scaffold_162220_2	14_0919_02_20cm_scaffold_162220	OTU_2701	Bacteria	Acidobacteria	Gp4-Blastocatellia	15.4921	0.0155302	1	8	0.00242987	2.84e-06	Decrease	NA	NA	NA	NA	FALSE	NA
SG_2674	14_0903_13_40cm_scaffold_324286_3	14_0903_13_40cm_scaffold_324286	OTU_2674	Bacteria	Acidobacteria	Gp4-Blastocatellia	15.3125	0.0153502	1	22	NA	NA	NA	NA	NA	NA	NA	FALSE	NA
SG_2409	14_0927_09_40cm_scaffold_135971_3	14_1009_16_30cm_scaffold_158190	OTU_2409	Bacteria	Acidobacteria	Gp17	15.2189	0.0152563	3	31	2.11e-18	2.33e-12	Increase	NA	NA	NA	NA	TRUE	14_1009_16_30cm_Bacteria_9687_70_5
SG_2358	14_0927_12_40cm_scaffold_38268_5	14_0927_12_40cm_scaffold_38268	OTU_2358	Bacteria	Acidobacteria	Gp7	15.0774	0.0151145	3	20	3.55e-07	1.9e-07	Increase	NA	NA	NA	NA	FALSE	NA
SG_1909	14_1009_13_30cm_scaffold_170323_6	14_1009_13_30cm_scaffold_170323	OTU_1909	Bacteria	Acidobacteria	Unknown	15.0017	0.0150386	1	24	0.0118017	0.00438174	Decrease	NA	NA	NA	NA	FALSE	NA
SG_1977	14_0919_12_20cm_scaffold_11192_5	14_0919_12_20cm_scaffold_11192	OTU_1977	Bacteria	Acidobacteria	Gp2	14.8908	0.0149274	3	25	0.00403323	0.0357499	Decrease	NA	NA	NA	NA	FALSE	NA
SG_2755	14_0903_13_40cm_scaffold_346591_1	14_0903_13_40cm_scaffold_346591	OTU_2755	Bacteria	Acidobacteria	Gp3-Solibacteres	14.848	0.0148845	1	23	NA	NA	NA	NA	NA	NA	NA	FALSE	NA
SG_2405	14_0903_12_40cm_200_scaffold_140301_2	14_0927_12_40cm_scaffold_22985	OTU_2405	Bacteria	Acidobacteria	Unknown	14.8323	0.0148687	4	28	1.35e-09	3.68e-08	Increase	NA	NA	NA	NA	FALSE	NA
SG_2092	14_1009_09_20cm_scaffold_38739_2	14_1009_09_20cm_scaffold_38739	OTU_2092	Bacteria	Acidobacteria	Gp2	14.7529	0.0147891	2	31	3.96e-08	1.19e-05	Decrease	NA	NA	NA	NA	FALSE	NA
SG_3064	14_0929_09_20cm_scaffold_8400_12	14_0929_09_20cm_scaffold_8400	OTU_3064	Bacteria	Acidobacteria	Gp1-Acidobacteriia	14.7032	0.0147394	1	32	8.39e-08	1.18e-07	Decrease	NA	NA	NA	NA	FALSE	NA
SG_175	14_1009_12_20cm_scaffold_17880_10	14_1009_12_20cm_scaffold_17880	OTU_175	Bacteria	Acidobacteria	Gp1-Acidobacteriia	14.6466	0.0146826	1	33	3.91e-05	0.000214265	Decrease	NA	NA	NA	NA	FALSE	14_1009_12_20cm_Acidobacteria_8403_56_5
SG_1301	14_1009_13_20cm_scaffold_140492_1	14_1009_13_20cm_scaffold_140492	OTU_1301	Bacteria	Acidobacteria	Gp7	14.5769	0.0146127	1	15	0.00384316	0.000352833	Decrease	NA	NA	NA	NA	FALSE	NA
SG_2399	14_0903_13_30cm_scaffold_3103033_7	14_0903_13_30cm_scaffold_3103033	OTU_2399	Bacteria	Acidobacteria	Gp7	14.4624	0.014498	1	39	2.8e-09	1.3e-08	Increase	0.0123073	Increase	NA	NA	FALSE	NA
SG_2189	14_0903_12_20cm_scaffold_36271_3	14_0903_12_20cm_scaffold_36271	OTU_2189	Bacteria	Acidobacteria	Gp1-Acidobacteriia	14.3567	0.014392	2	21	0.0126546	0.0190566	Decrease	NA	NA	NA	NA	FALSE	NA
SG_2793	14_0919_09_20cm_scaffold_93259_3	14_0919_09_20cm_scaffold_93259	OTU_2793	Bacteria	Acidobacteria	Gp2	14.2531	0.0142881	1	13	7.34e-05	0.000129556	Decrease	NA	NA	NA	NA	FALSE	NA
SG_2197	14_1009_16_40cm_scaffold_104572_6	14_1009_16_40cm_scaffold_104572	OTU_2197	Bacteria	Acidobacteria	Gp5	14.2517	0.0142867	1	39	2.71e-05	8.41e-06	Increase	8.29e-05	Increase	NA	NA	FALSE	NA
SG_2389	14_1009_16_20cm_scaffold_169044_2	14_1009_16_20cm_scaffold_169044	OTU_2389	Bacteria	Acidobacteria	Gp7	14.2221	0.0142571	1	12	NA	NA	NA	NA	NA	NA	NA	FALSE	NA
SG_1974	14_0903_05_40cm_scaffold_53931_5	14_0903_05_40cm_scaffold_53931	OTU_1974	Bacteria	Acidobacteria	Gp13	14.2133	0.0142482	2	39	1.02e-10	0.00246945	Increase	NA	NA	NA	NA	FALSE	14_1009_05_30cm_Bacteria_4239_61_6
SG_1071	14_0929_02_40cm_scaffold_220710_1	14_0929_02_40cm_scaffold_220710	OTU_1071	Bacteria	Acidobacteria	Gp3-Solibacteres	14.185	0.0142199	1	19	NA	NA	NA	NA	NA	NA	NA	FALSE	NA
SG_2720	14_1009_12_30cm_scaffold_24001_1	14_1009_12_30cm_scaffold_24001	OTU_2720	Bacteria	Acidobacteria	Gp1-Acidobacteriia	14.126	0.0141607	1	49	0.00627569	0.00106219	Decrease	NA	NA	NA	NA	FALSE	NA
SG_1243	14_0903_02_30cm_scaffold_1979_26	14_0903_02_30cm_scaffold_1979	OTU_1243	Bacteria	Acidobacteria	Gp4-Blastocatellia	14.0904	0.0141251	1	20	NA	NA	NA	0.000503941	Increase	0.0141285	Increase	TRUE	14_0903_02_30cm_Bacteria_197_52_10
SG_2313	14_0903_05_30cm_scaffold_89692_1	14_0903_05_30cm_scaffold_89692	OTU_2313	Bacteria	Acidobacteria	Gp6	14.0645	0.014099	1	20	NA	NA	NA	0.0302741	Increase	NA	NA	FALSE	NA
SG_1730	14_1009_16_40cm_scaffold_84927_7	14_1009_16_40cm_scaffold_84927	OTU_1730	Bacteria	Acidobacteria	Gp6	14.033	0.0140675	1	44	4.05e-07	3.92e-07	Increase	NA	NA	NA	NA	FALSE	NA
SG_1237	14_0929_09_30cm_scaffold_189031_2	14_0929_09_30cm_scaffold_189031	OTU_1237	Bacteria	Acidobacteria	Gp4-Blastocatellia	13.9992	0.0140336	1	8	NA	NA	NA	NA	NA	NA	NA	FALSE	NA
SG_3243	14_1009_12_20cm_scaffold_4466_17	14_1009_12_20cm_scaffold_4466	OTU_3243	Bacteria	Acidobacteria	Gp1-Acidobacteriia	13.9742	0.0140086	1	46	1.69e-05	0.000362243	Decrease	0.0245056	Decrease	0.000690499	Decrease	FALSE	14_1009_12_20cm_Acidobacteria_8364_56_6
SG_1757	14_0929_05_20cm_scaffold_75695_2	14_0929_05_20cm_scaffold_75695	OTU_1757	Bacteria	Acidobacteria	Gp6	13.8769	0.013911	1	28	6.37e-09	3.2e-09	Decrease	NA	NA	NA	NA	FALSE	NA
SG_1773	14_1009_13_20cm_scaffold_168182_2	14_1009_13_20cm_scaffold_168182	OTU_1773	Bacteria	Acidobacteria	Gp6	13.8648	0.0138989	1	9	0.00630789	5.97e-06	Decrease	NA	NA	NA	NA	FALSE	NA
SG_1907	14_0927_12_20cm_scaffold_15053_10	14_0927_12_20cm_scaffold_15053	OTU_1907	Bacteria	Acidobacteria	Gp1-Acidobacteriia	13.8489	0.013883	2	28	NA	NA	NA	0.0285798	Decrease	NA	NA	FALSE	NA
SG_2493	14_0929_02_30cm_scaffold_102318_4	14_0929_02_30cm_scaffold_102318	OTU_2493	Bacteria	Acidobacteria	Gp6	13.8249	0.0138588	1	26	4.19e-05	0.000204657	Increase	0.0100119	Increase	NA	NA	FALSE	NA
SG_3247	14_0929_09_30cm_scaffold_114746_1	14_0929_09_30cm_scaffold_114746	OTU_3247	Bacteria	Acidobacteria	Gp7	13.7553	0.0137891	1	23	NA	NA	NA	NA	NA	NA	NA	FALSE	NA
SG_994	14_0919_09_20cm_scaffold_4276_12	14_0919_09_20cm_scaffold_4276	OTU_994	Bacteria	Acidobacteria	Gp4-Blastocatellia	13.6912	0.0137249	2	27	1.75e-05	6.81e-06	Decrease	NA	NA	NA	NA	FALSE	NA
SG_1847	14_0903_13_30cm_scaffold_1523043_14	14_0903_13_30cm_scaffold_1523043	OTU_1847	Bacteria	Acidobacteria	Gp13	13.4338	0.0134668	2	51	1.38e-07	6.35e-05	Increase	NA	NA	NA	NA	FALSE	NA
SG_1776	14_0929_02_20cm_scaffold_149226_2	14_0929_02_20cm_scaffold_149226	OTU_1776	Bacteria	Acidobacteria	Gp6	13.2276	0.0132601	1	13	0.0282389	0.00191904	Decrease	NA	NA	NA	NA	FALSE	NA
SG_908	14_0903_13_30cm_scaffold_2487558_9	14_0903_13_30cm_scaffold_2487558	OTU_908	Bacteria	Acidobacteria	Gp3-Solibacteres	13.1309	0.0131632	1	38	1.14e-13	1.4e-10	Increase	NA	NA	NA	NA	FALSE	NA
SG_1177	14_1009_09_20cm_scaffold_56857_3	14_0903_12_20cm_scaffold_40226	OTU_1177	Bacteria	Acidobacteria	Gp4-Blastocatellia	13.0822	0.0131143	2	21	1.69e-09	7.69e-10	Decrease	NA	NA	NA	NA	FALSE	NA
SG_2201	14_0903_13_30cm_scaffold_1077584_3	14_0903_13_30cm_scaffold_1077584	OTU_2201	Bacteria	Acidobacteria	Gp6	13.0514	0.0130835	2	29	NA	NA	NA	NA	NA	NA	NA	FALSE	NA
SG_3330	14_1009_12_30cm_scaffold_57850_7	14_1009_12_30cm_scaffold_57850	OTU_3330	Bacteria	Acidobacteria	Gp1-Acidobacteriia	12.9093	0.012941	1	31	0.000882707	0.00628116	Decrease	NA	NA	0.0395374	Decrease	FALSE	NA
SG_2972	14_0903_16_40cm_scaffold_136692_4	14_0903_16_40cm_scaffold_67519	OTU_2972	Bacteria	Acidobacteria	Gp2	12.9062	0.0129379	2	29	1.31e-08	2.53e-10	Increase	NA	NA	NA	NA	FALSE	NA
SG_1797	14_0903_02_20cm_scaffold_18503_3	14_0903_02_30cm_scaffold_249	OTU_1797	Bacteria	Acidobacteria	Gp6	12.8561	0.0128876	3	32	NA	NA	NA	2.21e-05	Increase	NA	NA	FALSE	NA
SG_3249	14_0919_02_20cm_scaffold_96128_1	14_0919_02_20cm_scaffold_96128	OTU_3249	Bacteria	Acidobacteria	Gp13	12.7892	0.0128207	1	22	0.0212735	0.0439493	Increase	NA	NA	NA	NA	FALSE	NA
SG_1062	14_0919_09_20cm_scaffold_21367_6	14_0919_09_20cm_scaffold_21367	OTU_1062	Bacteria	Acidobacteria	Gp4-Blastocatellia	12.7458	0.0127771	1	28	8.82e-07	3.13e-07	Decrease	NA	NA	NA	NA	FALSE	NA
SG_2832	14_0927_12_20cm_scaffold_33456_5	14_0927_12_20cm_scaffold_33456	OTU_2832	Bacteria	Acidobacteria	Gp1-Acidobacteriia	12.6996	0.0127308	1	16	NA	NA	NA	NA	NA	NA	NA	FALSE	NA
SG_2168	14_0927_05_20cm_scaffold_188288_2	14_0927_09_20cm_scaffold_107610	OTU_2168	Bacteria	Acidobacteria	Gp11	12.5462	0.012577	2	24	NA	NA	NA	NA	NA	NA	NA	FALSE	NA
SG_1994	14_0903_13_30cm_scaffold_3423648_9	14_0903_13_30cm_scaffold_3423648	OTU_1994	Bacteria	Acidobacteria	Gp2	12.5348	0.0125656	1	34	0.00121385	0.000263552	Increase	NA	NA	NA	NA	FALSE	NA
SG_1948	14_1009_13_20cm_scaffold_31814_4	14_1009_13_20cm_scaffold_31814	OTU_1948	Bacteria	Acidobacteria	Gp2	12.4427	0.0124733	1	35	3.91e-06	5.45e-07	Decrease	NA	NA	NA	NA	FALSE	NA
SG_2141	14_0929_09_40cm_scaffold_156083_2	14_0929_09_40cm_scaffold_156083	OTU_2141	Bacteria	Acidobacteria	Gp1-Acidobacteriia	12.4124	0.0124429	1	11	NA	NA	NA	NA	NA	NA	NA	FALSE	NA
SG_2515	14_0903_09_30cm_scaffold_106655_5	14_0903_09_30cm_scaffold_106655	OTU_2515	Bacteria	Acidobacteria	Gp1-Acidobacteriia	12.3764	0.0124069	1	23	0.00760045	0.00240177	Decrease	NA	NA	NA	NA	FALSE	NA
SG_2912	14_1009_13_30cm_scaffold_130218_7	14_1009_13_30cm_scaffold_130218	OTU_2912	Bacteria	Acidobacteria	Gp13	12.3705	0.0124009	1	39	3.3e-05	0.0160658	Increase	NA	NA	NA	NA	FALSE	NA
SG_2392	14_0903_02_20cm_scaffold_99099_2	14_0903_12_40cm_200_scaffold_17480	OTU_2392	Bacteria	Acidobacteria	Gp7	12.3654	0.0123957	3	12	NA	NA	NA	NA	NA	NA	NA	FALSE	NA
SG_3110	14_1009_12_30cm_scaffold_142520_3	14_1009_12_30cm_scaffold_142520	OTU_3110	Bacteria	Acidobacteria	Gp4-Blastocatellia	12.3432	0.0123735	1	9	NA	NA	NA	NA	NA	NA	NA	FALSE	NA
SG_2366	14_0929_05_40cm_scaffold_10827_7	14_0929_05_40cm_scaffold_10827	OTU_2366	Bacteria	Acidobacteria	Gp7	12.3225	0.0123527	2	16	0.0100494	0.000401718	Increase	NA	NA	NA	NA	FALSE	NA
SG_2004	14_0929_09_40cm_scaffold_166072_2	14_1009_16_40cm_scaffold_18692	OTU_2004	Bacteria	Acidobacteria	Gp2	12.2135	0.0122435	4	26	7.23e-21	2.12e-15	Increase	NA	NA	NA	NA	TRUE	14_1009_16_40cm_Acidobacteria_10162_58_8
SG_2556	14_0927_12_20cm_scaffold_242723_1	14_0927_12_20cm_scaffold_242723	OTU_2556	Bacteria	Acidobacteria	Gp1-Acidobacteriia	12.1979	0.0122278	1	7	NA	NA	NA	NA	NA	NA	NA	FALSE	NA
SG_1815	14_1009_16_40cm_scaffold_204983_7	14_1009_16_40cm_scaffold_204983	OTU_1815	Bacteria	Acidobacteria	Gp6	12.0855	0.0121152	1	33	2.72e-07	3.35e-07	Increase	NA	NA	NA	NA	FALSE	NA
SG_2051	14_0903_09_30cm_scaffold_19928_7	14_0903_09_30cm_scaffold_19928	OTU_2051	Bacteria	Acidobacteria	Gp1-Acidobacteriia	12.0391	0.0120687	1	45	1.67e-05	0.00498008	Decrease	NA	NA	NA	NA	FALSE	NA
SG_2560	14_0903_02_20cm_scaffold_102340_4	14_0903_02_20cm_scaffold_102340	OTU_2560	Bacteria	Acidobacteria	Gp7	12.039	0.0120686	1	24	NA	NA	NA	NA	NA	NA	NA	FALSE	NA
SG_2656	14_0903_02_20cm_scaffold_134164_1	14_0903_02_20cm_scaffold_134164	OTU_2656	Bacteria	Acidobacteria	Gp6	12.0056	0.0120351	1	9	NA	NA	NA	NA	NA	NA	NA	FALSE	NA
SG_2795	14_0903_12_30cm_scaffold_55316_5	14_0903_12_30cm_scaffold_55316	OTU_2795	Bacteria	Acidobacteria	Gp1-Acidobacteriia	11.9712	0.0120006	1	27	NA	NA	NA	NA	NA	NA	NA	FALSE	NA
SG_2353	14_0903_05_20cm_scaffold_38339_4	14_0903_05_20cm_scaffold_38339	OTU_2353	Bacteria	Acidobacteria	Gp7	11.9331	0.0119624	1	8	NA	NA	NA	NA	NA	NA	NA	FALSE	NA
SG_957	14_0903_13_30cm_scaffold_913148_4	14_0903_13_30cm_scaffold_913148	OTU_957	Bacteria	Acidobacteria	Gp18	11.9245	0.0119538	2	47	0.027235	0.000828775	Increase	NA	NA	NA	NA	FALSE	NA
SG_2345	14_0903_13_30cm_scaffold_5806090_2	14_0903_13_30cm_scaffold_5806090	OTU_2345	Bacteria	Acidobacteria	Gp7	11.8799	0.0119091	1	16	0.0155989	0.00056474	Increase	NA	NA	NA	NA	FALSE	NA
SG_2446	14_1009_09_20cm_scaffold_100067_5	14_1009_09_20cm_scaffold_100067	OTU_2446	Bacteria	Acidobacteria	Unknown	11.819	0.0118481	1	27	0.0077315	0.000371851	Decrease	NA	NA	NA	NA	FALSE	NA
SG_1218	14_1009_16_30cm_scaffold_606205_3	14_0903_13_30cm_scaffold_1416694	OTU_1218	Bacteria	Acidobacteria	Gp4-Blastocatellia	11.8159	0.0118449	6	29	0.00596224	0.00299273	Increase	NA	NA	NA	NA	FALSE	14_0903_13_30cm_Acidobacteria_4983_57_13
SG_2365	14_0903_05_20cm_scaffold_318_20	14_0903_05_20cm_scaffold_318	OTU_2365	Bacteria	Acidobacteria	Gp7	11.7502	0.0117791	3	27	NA	NA	NA	NA	NA	NA	NA	TRUE	14_0903_05_20cm_Bacteria_395_69_9
SG_2961	14_0927_12_20cm_scaffold_81749_1	14_0927_12_20cm_scaffold_81749	OTU_2961	Bacteria	Acidobacteria	Gp1-Acidobacteriia	11.6684	0.0116971	2	14	NA	NA	NA	NA	NA	NA	NA	FALSE	NA
SG_1161	14_1009_16_40cm_scaffold_146608_2	14_1009_16_40cm_scaffold_146608	OTU_1161	Bacteria	Acidobacteria	Gp4-Blastocatellia	11.6418	0.0116704	1	21	3.31e-08	3.66e-09	Increase	NA	NA	NA	NA	FALSE	NA
SG_1964	14_0903_09_30cm_scaffold_116970_1	14_0903_09_30cm_scaffold_116970	OTU_1964	Bacteria	Acidobacteria	Gp2	11.5542	0.0115826	1	18	0.0032035	0.000287091	Decrease	NA	NA	NA	NA	FALSE	NA
SG_2173	14_0903_09_20cm_scaffold_29241_5	14_0903_09_20cm_scaffold_29241	OTU_2173	Bacteria	Acidobacteria	Gp1-Acidobacteriia	11.5432	0.0115716	2	34	3.53e-13	9.88e-10	Decrease	NA	NA	NA	NA	FALSE	NA
SG_1433	14_0903_13_30cm_scaffold_4375470_13	14_0903_13_30cm_scaffold_4375470	OTU_1433	Bacteria	Acidobacteria	Gp2	11.5323	0.0115606	2	25	3.43e-13	9.21e-13	Increase	NA	NA	NA	NA	FALSE	NA
SG_1983	14_0929_09_40cm_scaffold_38862_5	14_0929_09_40cm_scaffold_38862	OTU_1983	Bacteria	Acidobacteria	Gp2	11.5254	0.0115537	1	32	1.26e-07	4.4e-06	Increase	NA	NA	NA	NA	FALSE	NA
SG_1670	14_0927_09_20cm_scaffold_198121_2	14_0927_09_20cm_scaffold_198121	OTU_1670	Bacteria	Acidobacteria	Gp4-Blastocatellia	11.3465	0.0113744	1	19	NA	NA	NA	NA	NA	NA	NA	FALSE	NA
SG_1762	14_1009_05_30cm_scaffold_72784_3	14_1009_05_30cm_scaffold_72784	OTU_1762	Bacteria	Acidobacteria	Gp6	11.1529	0.0111803	1	21	9.7e-05	3.43e-05	Increase	NA	NA	NA	NA	FALSE	NA
SG_1275	14_0903_13_30cm_scaffold_2081377_2	14_0927_02_20cm_scaffold_12833	OTU_1275	Bacteria	Acidobacteria	Gp4-Blastocatellia	11.0487	0.0110758	2	31	1.53e-10	2.26e-10	Decrease	NA	NA	NA	NA	FALSE	NA
SG_1047	14_0903_12_40cm_200_scaffold_202743_2	14_0903_12_40cm_200_scaffold_202743	OTU_1047	Bacteria	Acidobacteria	Unknown	10.9564	0.0109833	1	9	NA	NA	NA	NA	NA	NA	NA	FALSE	NA
SG_2619	14_1009_16_30cm_scaffold_258462_6	14_1009_16_30cm_scaffold_258462	OTU_2619	Bacteria	Acidobacteria	Gp3-Solibacteres	10.9231	0.0109499	1	32	1.84e-08	5.07e-07	Increase	NA	NA	NA	NA	FALSE	NA
SG_3012	14_0903_13_30cm_scaffold_1670678_3	14_0903_13_30cm_scaffold_1670678	OTU_3012	Bacteria	Acidobacteria	Gp1-Acidobacteriia	10.9225	0.0109494	1	12	0.0221724	0.000461949	Decrease	NA	NA	NA	NA	FALSE	NA
SG_1127	14_0903_13_30cm_scaffold_6775158_2	14_0903_13_30cm_scaffold_6775158	OTU_1127	Bacteria	Acidobacteria	Gp4-Blastocatellia	10.9211	0.0109479	2	32	4.21e-07	3.13e-07	Increase	NA	NA	NA	NA	FALSE	NA
SG_808	14_1009_16_40cm_scaffold_234527_4	14_1009_16_40cm_scaffold_234527	OTU_808	Bacteria	Acidobacteria	Gp3-Solibacteres	10.8779	0.0109046	1	28	7.41e-06	1.77e-07	Increase	NA	NA	NA	NA	FALSE	NA
SG_1723	14_1009_16_40cm_scaffold_55081_14	14_1009_16_40cm_scaffold_55081	OTU_1723	Bacteria	Acidobacteria	Gp6	10.8083	0.0108349	2	34	8.78e-06	8.76e-06	Increase	NA	NA	NA	NA	FALSE	NA
SG_2839	14_0903_05_20cm_scaffold_66456_3	14_0903_05_20cm_scaffold_66456	OTU_2839	Bacteria	Acidobacteria	Unknown	10.7894	0.0108159	1	17	NA	NA	NA	NA	NA	NA	NA	FALSE	NA
SG_2588	14_1009_16_40cm_scaffold_605321_3	14_0929_02_40cm_scaffold_175205	OTU_2588	Bacteria	Acidobacteria	Gp4-Blastocatellia	10.7616	0.010788	2	9	NA	NA	NA	NA	NA	NA	NA	FALSE	NA
SG_2006	14_0929_05_40cm_scaffold_29431_5	14_0929_05_40cm_scaffold_29431	OTU_2006	Bacteria	Acidobacteria	Gp2	10.7426	0.010769	1	25	4.01e-12	2.66e-12	Increase	NA	NA	NA	NA	FALSE	NA
SG_1772	14_0903_13_30cm_scaffold_4600040_2	14_1009_16_40cm_scaffold_186646	OTU_1772	Bacteria	Acidobacteria	Gp6	10.7021	0.0107284	2	24	NA	NA	NA	0.0285798	Increase	NA	NA	FALSE	NA
SG_2060	14_0903_16_20cm_scaffold_87890_2	14_0903_09_20cm_scaffold_10431	OTU_2060	Bacteria	Acidobacteria	Gp1-Acidobacteriia	10.7005	0.0107268	6	20	NA	NA	NA	NA	NA	NA	NA	FALSE	NA
SG_2850	14_0919_02_20cm_scaffold_114470_1	14_0919_02_20cm_scaffold_114470	OTU_2850	Bacteria	Acidobacteria	Gp6	10.6888	0.010715	1	11	NA	NA	NA	NA	NA	NA	NA	FALSE	NA
SG_2545	14_1009_16_30cm_scaffold_192707_1	14_1009_16_30cm_scaffold_192707	OTU_2545	Bacteria	Acidobacteria	Gp5	10.6861	0.0107124	1	32	0.00036048	0.000186293	Increase	NA	NA	NA	NA	TRUE	14_1009_16_30cm_Bacteria_9664_55_6
SG_2363	14_1009_09_20cm_scaffold_225504_3	14_0919_09_20cm_scaffold_4842	OTU_2363	Bacteria	Acidobacteria	Gp7	10.6235	0.0106496	3	28	0.000794257	0.00871503	Decrease	NA	NA	NA	NA	FALSE	NA
SG_2627	14_0903_13_30cm_scaffold_8399434_4	14_0903_13_30cm_scaffold_8399434	OTU_2627	Bacteria	Acidobacteria	Gp6	10.5245	0.0105503	1	37	0.00272025	0.000832478	Increase	NA	NA	NA	NA	FALSE	NA
SG_1262	14_0929_12_20cm_scaffold_100015_2	14_0929_12_20cm_scaffold_100015	OTU_1262	Bacteria	Acidobacteria	Gp4-Blastocatellia	10.4064	0.010432	3	6	NA	NA	NA	NA	NA	NA	NA	FALSE	NA
SG_1246	14_1009_09_30cm_scaffold_164564_2	14_1009_09_30cm_scaffold_164564	OTU_1246	Bacteria	Acidobacteria	Gp4-Blastocatellia	10.3589	0.0103843	1	14	0.0317485	0.00344088	Increase	NA	NA	NA	NA	FALSE	NA
SG_2991	14_1009_05_30cm_scaffold_164335_1	14_1009_05_30cm_scaffold_164335	OTU_2991	Bacteria	Acidobacteria	Unknown	10.3415	0.0103669	1	14	0.0213205	0.000323694	Increase	NA	NA	NA	NA	FALSE	NA
SG_1728	14_1009_16_30cm_scaffold_529956_4	14_1009_16_30cm_scaffold_529956	OTU_1728	Bacteria	Acidobacteria	Gp6	10.3139	0.0103392	1	16	NA	NA	NA	NA	NA	NA	NA	FALSE	NA
SG_3075	14_1009_16_40cm_scaffold_467009_1	14_1009_16_40cm_scaffold_467009	OTU_3075	Bacteria	Acidobacteria	Unknown	10.2752	0.0103004	1	14	NA	NA	NA	NA	NA	NA	NA	FALSE	NA
SG_3133	14_0903_13_40cm_scaffold_184255_3	14_0903_13_40cm_scaffold_184255	OTU_3133	Bacteria	Acidobacteria	Gp6	10.234	0.0102591	1	13	0.0280008	0.00110707	Increase	NA	NA	NA	NA	FALSE	NA
SG_2123	14_0903_12_20cm_scaffold_15439_9	14_0903_12_20cm_scaffold_15439	OTU_2123	Bacteria	Acidobacteria	Gp4-Blastocatellia	10.2321	0.0102573	1	28	0.00189099	0.00763778	Decrease	NA	NA	NA	NA	FALSE	14_0903_12_20cm_Bacteria_10610_64_6
SG_3107	14_0903_13_30cm_scaffold_3295146_7	14_0903_13_30cm_scaffold_3295146	OTU_3107	Bacteria	Acidobacteria	Gp11	10.174	0.010199	1	20	4.97e-11	1.43e-08	Increase	NA	NA	NA	NA	FALSE	NA
SG_2374	14_0903_16_20cm_scaffold_154012_2	14_0903_16_20cm_scaffold_154012	OTU_2374	Bacteria	Acidobacteria	Gp7	10.1329	0.0101578	1	9	NA	NA	NA	NA	NA	NA	NA	FALSE	NA
SG_2906	14_0903_09_30cm_scaffold_113567_4	14_0903_09_30cm_scaffold_113567	OTU_2906	Bacteria	Acidobacteria	Gp6	10.1234	0.0101482	2	11	NA	NA	NA	NA	NA	NA	NA	FALSE	NA
SG_3119	14_1009_12_40cm_scaffold_140825_3	14_1009_12_40cm_scaffold_140825	OTU_3119	Bacteria	Acidobacteria	Gp1-Acidobacteriia	10.1028	0.0101276	2	15	NA	NA	NA	NA	NA	NA	NA	FALSE	NA
SG_1987	14_0903_13_30cm_scaffold_4720198_8	14_0903_13_30cm_scaffold_4720198	OTU_1987	Bacteria	Acidobacteria	Gp2	10.0897	0.0101145	2	34	NA	NA	NA	NA	NA	NA	NA	FALSE	NA
SG_1190	14_0903_13_30cm_scaffold_5598925_6	14_0903_13_30cm_scaffold_5598925	OTU_1190	Bacteria	Acidobacteria	Gp4-Blastocatellia	9.97199	0.0099965	1	20	0.000149203	9.97e-05	Increase	NA	NA	NA	NA	FALSE	NA
SG_1924	14_0903_02_30cm_scaffold_136074_5	14_0903_13_30cm_scaffold_61574	OTU_1924	Bacteria	Acidobacteria	Gp1-Acidobacteriia	9.93474	0.00995915	3	16	NA	NA	NA	NA	NA	NA	NA	TRUE	14_0903_13_30cm_Acidobacteria_4990_57_9
SG_3047	14_0919_02_20cm_scaffold_131446_1	14_0919_02_20cm_scaffold_131446	OTU_3047	Bacteria	Acidobacteria	Gp2	9.84315	0.00986734	1	21	NA	NA	NA	NA	NA	NA	NA	FALSE	NA
SG_3087	14_0919_09_20cm_scaffold_6250_1	14_0919_09_20cm_scaffold_6250	OTU_3087	Bacteria	Acidobacteria	Gp4-Blastocatellia	9.80811	0.00983221	1	22	0.00037599	0.000328649	Decrease	NA	NA	NA	NA	FALSE	NA
SG_2824	14_1009_05_40cm_scaffold_234475_1	14_1009_05_40cm_scaffold_234475	OTU_2824	Bacteria	Acidobacteria	Gp6	9.79027	0.00981433	1	10	NA	NA	NA	NA	NA	NA	NA	FALSE	NA
SG_1562	14_0903_13_40cm_scaffold_97893_5	14_0903_13_40cm_scaffold_97893	OTU_1562	Bacteria	Acidobacteria	Gp7	9.58702	0.00961057	1	22	NA	NA	NA	NA	NA	NA	NA	FALSE	NA
SG_2076	14_0927_02_20cm_scaffold_113654_2	14_0927_02_20cm_scaffold_113654	OTU_2076	Bacteria	Acidobacteria	Gp1-Acidobacteriia	9.55154	0.00957502	1	14	NA	NA	NA	NA	NA	NA	NA	FALSE	NA
SG_2653	14_0903_13_30cm_scaffold_1421204_1	14_0903_13_30cm_scaffold_1421204	OTU_2653	Bacteria	Acidobacteria	Gp4-Blastocatellia	9.51132	0.00953469	1	18	0.036918	0.0191825	Decrease	NA	NA	NA	NA	FALSE	NA
SG_2372	14_1009_16_40cm_scaffold_308547_6	14_1009_16_40cm_scaffold_308547	OTU_2372	Bacteria	Acidobacteria	Gp18	9.50529	0.00952865	1	17	6.12e-06	8.8e-07	Increase	NA	NA	NA	NA	FALSE	NA
SG_2891	14_0927_12_40cm_scaffold_37637_4	14_0927_12_40cm_scaffold_37637	OTU_2891	Bacteria	Acidobacteria	Gp2	9.50276	0.00952611	1	13	NA	NA	NA	NA	NA	NA	NA	FALSE	NA
SG_1619	14_0929_02_30cm_scaffold_26490_10	14_0929_02_30cm_scaffold_26490	OTU_1619	Bacteria	Acidobacteria	Gp6	9.45404	0.00947727	1	42	NA	NA	NA	NA	NA	0.00690643	Increase	FALSE	NA
SG_1288	14_0903_13_30cm_scaffold_1970079_2	14_0903_13_30cm_scaffold_1970079	OTU_1288	Bacteria	Acidobacteria	Gp6	9.44937	0.00947259	1	14	NA	NA	NA	NA	NA	NA	NA	FALSE	NA
SG_2947	14_0903_13_30cm_scaffold_2153255_8	14_0903_13_30cm_scaffold_2153255	OTU_2947	Bacteria	Acidobacteria	Gp4-Blastocatellia	9.3791	0.00940215	1	48	NA	NA	NA	0.000255074	Increase	0.0382326	Increase	TRUE	14_0903_13_30cm_Bacteria_4830_56_8
SG_2065	14_0927_12_20cm_scaffold_53520_3	14_0927_12_20cm_scaffold_53520	OTU_2065	Bacteria	Acidobacteria	Gp1-Acidobacteriia	9.37656	0.0093996	2	11	NA	NA	NA	NA	NA	NA	NA	FALSE	NA
SG_2304	14_0903_12_40cm_200_scaffold_2632_13	14_0903_12_40cm_200_scaffold_2632	OTU_2304	Bacteria	Acidobacteria	Gp2	9.3196	0.0093425	3	11	NA	NA	NA	NA	NA	NA	NA	FALSE	NA
SG_2312	14_0903_12_40cm_200_scaffold_32350_10	14_1009_12_20cm_scaffold_33183	OTU_2312	Bacteria	Acidobacteria	Gp1-Acidobacteriia	9.29198	0.00931482	3	14	NA	NA	NA	NA	NA	NA	NA	FALSE	NA
SG_2102	14_0929_05_30cm_scaffold_83122_3	14_0929_05_30cm_scaffold_83122	OTU_2102	Bacteria	Acidobacteria	Unknown	9.23828	0.00926098	1	21	2.11e-06	5.57e-07	Increase	NA	NA	NA	NA	FALSE	NA
SG_930	14_0919_09_20cm_scaffold_7508_7	14_0919_09_20cm_scaffold_7508	OTU_930	Bacteria	Acidobacteria	Gp4-Blastocatellia	9.23427	0.00925696	1	26	2.04e-05	3.33e-06	Decrease	NA	NA	NA	NA	FALSE	14_0919_09_20cm_Acidobacteria_1667_64_9
SG_2338	14_0903_09_20cm_scaffold_9988_4	14_0903_09_20cm_scaffold_9988	OTU_2338	Bacteria	Acidobacteria	Gp4-Blastocatellia	9.21543	0.00923808	2	17	NA	NA	NA	NA	NA	NA	NA	FALSE	NA
SG_2376	14_0929_09_30cm_scaffold_175998_1	14_1009_09_30cm_scaffold_111807	OTU_2376	Bacteria	Acidobacteria	Gp7	9.18945	0.00921203	3	27	NA	NA	NA	NA	NA	NA	NA	FALSE	NA
SG_1887	14_0903_13_30cm_scaffold_6301452_2	14_0903_13_30cm_scaffold_6301452	OTU_1887	Bacteria	Acidobacteria	Unknown	9.06606	0.00908834	1	13	NA	NA	NA	NA	NA	NA	NA	FALSE	NA
SG_2106	14_0903_02_30cm_scaffold_72557_1	14_0903_02_30cm_scaffold_72557	OTU_2106	Bacteria	Acidobacteria	Gp1-Acidobacteriia	9.0313	0.00905349	3	18	0.0260592	0.0052286	Decrease	NA	NA	NA	NA	FALSE	NA
SG_1091	14_0903_13_30cm_scaffold_504939_5	14_0903_13_30cm_scaffold_504939	OTU_1091	Bacteria	Acidobacteria	Gp4-Blastocatellia	8.99005	0.00901214	1	28	NA	NA	NA	NA	NA	NA	NA	FALSE	NA
SG_2128	14_0929_12_20cm_scaffold_112822_4	14_0929_12_20cm_scaffold_112822	OTU_2128	Bacteria	Acidobacteria	Gp2	8.98048	0.00900255	1	16	0.000435838	5.09e-05	Decrease	NA	NA	NA	NA	FALSE	NA
SG_3132	14_0903_13_30cm_scaffold_313857_1	14_0903_13_30cm_scaffold_313857	OTU_3132	Bacteria	Acidobacteria	Unknown	8.92384	0.00894577	1	13	NA	NA	NA	NA	NA	NA	NA	FALSE	NA
SG_2017	14_1009_05_40cm_scaffold_112203_4	14_1009_05_40cm_scaffold_112203	OTU_2017	Bacteria	Acidobacteria	Gp18	8.90277	0.00892465	1	17	NA	NA	NA	NA	NA	NA	NA	FALSE	NA
SG_2388	14_0903_05_20cm_scaffold_7808_9	14_0903_12_40cm_200_scaffold_3090	OTU_2388	Bacteria	Acidobacteria	Gp7	8.8287	0.00885039	2	13	NA	NA	NA	NA	NA	NA	NA	FALSE	NA
SG_3223	14_0919_02_20cm_scaffold_176145_3	14_0919_02_20cm_scaffold_176145	OTU_3223	Bacteria	Acidobacteria	Gp4-Blastocatellia	8.78893	0.00881052	1	14	0.043716	0.00185957	Decrease	NA	NA	NA	NA	FALSE	NA
SG_2360	14_0929_02_40cm_scaffold_281912_1	14_0919_05_20cm_scaffold_38875	OTU_2360	Bacteria	Acidobacteria	Gp7	8.78107	0.00880265	2	18	0.000113212	0.00246926	Decrease	NA	NA	NA	NA	FALSE	NA
SG_2094	14_0929_09_20cm_scaffold_42334_2	14_0929_09_20cm_scaffold_42334	OTU_2094	Bacteria	Acidobacteria	Gp1-Acidobacteriia	8.73305	0.00875451	1	11	NA	NA	NA	NA	NA	NA	NA	FALSE	NA
SG_3227	14_0903_13_30cm_scaffold_7704646_1	14_0903_13_30cm_scaffold_7704646	OTU_3227	Bacteria	Acidobacteria	Gp1-Acidobacteriia	8.73237	0.00875382	1	17	NA	NA	NA	NA	NA	0.0389839	Increase	FALSE	NA
SG_1697	14_0929_05_40cm_scaffold_153659_2	14_0929_05_40cm_scaffold_153659	OTU_1697	Bacteria	Acidobacteria	Gp6	8.70872	0.00873012	2	9	NA	NA	NA	NA	NA	NA	NA	FALSE	NA
SG_2950	14_0929_05_40cm_scaffold_156768_1	14_0929_05_40cm_scaffold_156768	OTU_2950	Bacteria	Acidobacteria	Unknown	8.70751	0.00872891	2	7	NA	NA	NA	NA	NA	NA	NA	FALSE	NA
SG_2812	14_1009_05_30cm_scaffold_132809_3	14_1009_05_30cm_scaffold_132809	OTU_2812	Bacteria	Acidobacteria	Unknown	8.70406	0.00872545	1	14	0.0020886	1.75e-05	Increase	NA	NA	NA	NA	FALSE	NA
SG_2703	14_0929_12_40cm_scaffold_199051_2	14_0929_12_40cm_scaffold_199051	OTU_2703	Bacteria	Acidobacteria	Gp4-Blastocatellia	8.69554	0.00871691	1	20	0.000155542	4.12e-05	Increase	NA	NA	NA	NA	FALSE	NA
SG_1765	14_0903_02_30cm_scaffold_7580_6	14_0903_02_30cm_scaffold_7580	OTU_1765	Bacteria	Acidobacteria	Gp6	8.66522	0.00868651	1	13	NA	NA	NA	NA	NA	NA	NA	FALSE	NA
SG_2566	14_0927_12_20cm_scaffold_55417_7	14_0927_12_20cm_scaffold_55417	OTU_2566	Bacteria	Acidobacteria	Gp2	8.58547	0.00860657	1	23	NA	NA	NA	NA	NA	NA	NA	FALSE	NA
SG_2370	14_1009_05_20cm_scaffold_103732_3	14_0903_05_20cm_scaffold_31675	OTU_2370	Bacteria	Acidobacteria	Gp7	8.51167	0.00853259	7	26	0.0482807	0.0240795	Decrease	NA	NA	NA	NA	FALSE	NA
SG_2873	14_1009_16_30cm_scaffold_447685_1	14_1009_16_30cm_scaffold_447685	OTU_2873	Bacteria	Acidobacteria	Gp6	8.47349	0.00849431	1	9	NA	NA	NA	NA	NA	NA	NA	FALSE	NA
SG_1961	14_0929_05_20cm_scaffold_231843_1	14_1009_12_20cm_scaffold_60029	OTU_1961	Bacteria	Acidobacteria	Gp1-Acidobacteriia	8.44359	0.00846434	4	10	0.039376	0.00916728	Decrease	NA	NA	NA	NA	FALSE	NA
SG_2748	14_0903_02_20cm_scaffold_40915_4	14_0903_02_20cm_scaffold_40915	OTU_2748	Bacteria	Acidobacteria	Gp6	8.35512	0.00837565	1	11	NA	NA	NA	NA	NA	NA	NA	FALSE	NA
SG_3030	14_1009_12_40cm_scaffold_199183_3	14_1009_12_40cm_scaffold_199183	OTU_3030	Bacteria	Acidobacteria	Unknown	8.32878	0.00834925	1	17	0.000490958	1.84e-07	Increase	NA	NA	NA	NA	FALSE	NA
SG_1278	14_0903_02_20cm_scaffold_78809_2	14_0903_02_20cm_scaffold_78809	OTU_1278	Bacteria	Acidobacteria	Gp4-Blastocatellia	8.31107	0.0083315	1	15	NA	NA	NA	NA	NA	NA	NA	FALSE	NA
SG_1147	14_0919_02_20cm_scaffold_210078_2	14_0919_02_20cm_scaffold_210078	OTU_1147	Bacteria	Acidobacteria	Gp4-Blastocatellia	8.28135	0.0083017	1	13	0.0186552	0.00071482	Decrease	NA	NA	NA	NA	FALSE	NA
SG_1331	14_1009_09_30cm_scaffold_257084_1	14_1009_09_30cm_scaffold_257084	OTU_1331	Bacteria	Acidobacteria	Gp4-Blastocatellia	8.17259	0.00819267	1	11	NA	NA	NA	NA	NA	NA	NA	FALSE	NA
SG_2836	14_0903_12_40cm_200_scaffold_187645_1	14_0903_12_40cm_200_scaffold_187645	OTU_2836	Bacteria	Acidobacteria	Gp3-Solibacteres	8.15233	0.00817237	1	5	NA	NA	NA	NA	NA	NA	NA	FALSE	NA
SG_2134	14_0927_12_20cm_scaffold_48485_4	14_0927_12_20cm_scaffold_48485	OTU_2134	Bacteria	Acidobacteria	Gp1-Acidobacteriia	8.07319	0.00809302	1	9	NA	NA	NA	NA	NA	NA	NA	FALSE	NA
SG_2960	14_0903_13_30cm_scaffold_2046956_3	14_0903_13_30cm_scaffold_2046956	OTU_2960	Bacteria	Acidobacteria	Gp1-Acidobacteriia	7.97652	0.00799612	1	14	NA	NA	NA	NA	NA	NA	NA	FALSE	NA
SG_1081	14_0903_02_30cm_scaffold_358343_1	14_0903_02_30cm_scaffold_358343	OTU_1081	Bacteria	Acidobacteria	Gp4-Blastocatellia	7.8392	0.00785846	1	8	NA	NA	NA	NA	NA	NA	NA	FALSE	NA
SG_2649	14_0929_12_20cm_scaffold_48381_12	14_0929_12_20cm_scaffold_48381	OTU_2649	Bacteria	Acidobacteria	Gp7	7.82804	0.00784728	1	18	0.0392853	0.0161516	Decrease	0.00745695	Decrease	NA	NA	FALSE	NA
SG_2567	14_1009_16_30cm_scaffold_677691_2	14_1009_16_30cm_scaffold_677691	OTU_2567	Bacteria	Acidobacteria	Gp7	7.77051	0.0077896	1	12	NA	NA	NA	NA	NA	NA	NA	FALSE	NA
SG_1273	14_0903_02_30cm_scaffold_112791_3	14_0903_02_30cm_scaffold_112791	OTU_1273	Bacteria	Acidobacteria	Gp4-Blastocatellia	7.76946	0.00778855	2	10	NA	NA	NA	NA	NA	NA	NA	FALSE	NA
SG_3279	14_0927_05_20cm_scaffold_225628_3	14_0927_05_20cm_scaffold_225628	OTU_3279	Bacteria	Acidobacteria	Gp1-Acidobacteriia	7.76649	0.00778558	1	12	0.00784218	0.00212206	Decrease	NA	NA	NA	NA	FALSE	NA
SG_2361	14_0919_09_20cm_scaffold_3306_22	14_0919_09_20cm_scaffold_3306	OTU_2361	Bacteria	Acidobacteria	Gp7	7.68218	0.00770106	2	13	NA	NA	NA	1.1e-26	Increase	NA	NA	FALSE	NA
SG_954	14_0903_13_30cm_scaffold_4458423_1	14_0903_13_30cm_scaffold_4458423	OTU_954	Bacteria	Acidobacteria	Gp3-Solibacteres	7.59521	0.00761387	1	14	NA	NA	NA	NA	NA	NA	NA	FALSE	NA
SG_184	14_0903_09_40cm_scaffold_228452_1	14_0903_09_40cm_scaffold_228452	OTU_184	Bacteria	Acidobacteria	Gp3-Solibacteres	7.58355	0.00760219	1	6	NA	NA	NA	NA	NA	NA	NA	FALSE	NA
SG_3319	14_0929_05_40cm_scaffold_252485_1	14_0929_05_40cm_scaffold_252485	OTU_3319	Bacteria	Acidobacteria	Gp6	7.52697	0.00754547	1	6	NA	NA	NA	NA	NA	NA	NA	FALSE	NA
SG_2137	14_0919_09_20cm_scaffold_16634_3	14_0919_09_20cm_scaffold_16634	OTU_2137	Bacteria	Acidobacteria	Gp1-Acidobacteriia	7.46866	0.00748701	1	18	0.00047303	6.72e-05	Decrease	NA	NA	NA	NA	FALSE	NA
SG_1249	14_0903_13_30cm_scaffold_10595951_2	14_0903_13_30cm_scaffold_10595951	OTU_1249	Bacteria	Acidobacteria	Gp4-Blastocatellia	7.40615	0.00742435	2	14	NA	NA	NA	NA	NA	NA	NA	FALSE	NA
SG_1481	14_0919_09_20cm_scaffold_74877_2	14_0919_09_20cm_scaffold_74877	OTU_1481	Bacteria	Acidobacteria	Gp7	7.39718	0.00741536	2	14	NA	NA	NA	NA	NA	NA	NA	FALSE	NA
SG_2571	14_0927_12_20cm_scaffold_260112_1	14_0927_12_20cm_scaffold_260112	OTU_2571	Bacteria	Acidobacteria	Gp4-Blastocatellia	7.34066	0.0073587	1	7	NA	NA	NA	NA	NA	NA	NA	FALSE	NA
SG_1300	14_1009_05_40cm_scaffold_451083_2	14_1009_05_40cm_scaffold_451083	OTU_1300	Bacteria	Acidobacteria	Gp6	7.33064	0.00734866	1	6	NA	NA	NA	NA	NA	NA	NA	FALSE	NA
SG_2587	14_0903_13_30cm_scaffold_1073001_3	14_0903_13_30cm_scaffold_1073001	OTU_2587	Bacteria	Acidobacteria	Unknown	7.31476	0.00733274	1	15	NA	NA	NA	NA	NA	NA	NA	FALSE	NA
SG_2071	14_0919_12_20cm_scaffold_64510_2	14_0919_12_20cm_scaffold_64510	OTU_2071	Bacteria	Acidobacteria	Gp1-Acidobacteriia	7.30026	0.0073182	1	1	NA	NA	NA	NA	NA	NA	NA	FALSE	NA
SG_1014	14_0903_12_40cm_200_scaffold_2062_9	14_0903_12_40cm_200_scaffold_2062	OTU_1014	Bacteria	Acidobacteria	Gp4-Blastocatellia	7.27646	0.00729434	1	8	NA	NA	NA	NA	NA	0.000421215	Decrease	TRUE	14_0903_12_40cm_Acidobacteria_4663_53_8
SG_2606	14_1009_12_20cm_scaffold_100108_1	14_1009_12_20cm_scaffold_100108	OTU_2606	Bacteria	Acidobacteria	Gp6	7.24424	0.00726204	1	9	NA	NA	NA	NA	NA	NA	NA	FALSE	NA
SG_2377	14_1009_16_20cm_scaffold_144293_2	14_1009_16_20cm_scaffold_144293	OTU_2377	Bacteria	Acidobacteria	Gp7	7.2296	0.00724736	1	16	0.0297217	0.00295006	Decrease	NA	NA	NA	NA	FALSE	NA
SG_2126	14_0903_05_20cm_scaffold_99752_1	14_0903_05_20cm_scaffold_99752	OTU_2126	Bacteria	Acidobacteria	Gp1-Acidobacteriia	7.2266	0.00724436	1	5	NA	NA	NA	NA	NA	NA	NA	FALSE	NA
SG_2322	14_0903_13_30cm_scaffold_957756_1	14_0903_13_30cm_scaffold_957756	OTU_2322	Bacteria	Acidobacteria	Gp4-Blastocatellia	7.20107	0.00721877	1	10	NA	NA	NA	NA	NA	NA	NA	FALSE	NA
SG_2009	14_1009_05_30cm_scaffold_152370_2	14_1009_05_30cm_scaffold_152370	OTU_2009	Bacteria	Acidobacteria	Gp6	7.14837	0.00716594	1	11	NA	NA	NA	NA	NA	NA	NA	FALSE	NA
SG_3143	14_0903_02_30cm_scaffold_109069_1	14_0903_02_30cm_scaffold_109069	OTU_3143	Bacteria	Acidobacteria	Gp6	7.12375	0.00714126	1	19	0.000244189	0.00122476	Decrease	NA	NA	NA	NA	FALSE	NA
SG_2921	14_0919_09_20cm_scaffold_27220_1	14_0919_09_20cm_scaffold_27220	OTU_2921	Bacteria	Acidobacteria	Gp4-Blastocatellia	7.10342	0.00712087	1	12	NA	NA	NA	NA	NA	NA	NA	FALSE	NA
SG_1299	14_0927_02_20cm_scaffold_45710_5	14_0927_02_20cm_scaffold_45710	OTU_1299	Bacteria	Acidobacteria	Gp4-Blastocatellia	7.09332	0.00711075	1	19	9.94e-08	2.6e-07	Decrease	NA	NA	NA	NA	FALSE	NA
SG_1017	14_0929_09_20cm_scaffold_121886_2	14_0929_09_20cm_scaffold_121886	OTU_1017	Bacteria	Acidobacteria	Gp4-Blastocatellia	7.07532	0.00709271	1	8	NA	NA	NA	NA	NA	NA	NA	FALSE	NA
SG_1293	14_1009_05_20cm_scaffold_55740_2	14_1009_05_20cm_scaffold_55740	OTU_1293	Bacteria	Acidobacteria	Gp4-Blastocatellia	7.07284	0.00709022	1	17	1.07e-05	4.63e-07	Decrease	NA	NA	NA	NA	FALSE	NA
SG_3250	14_0903_13_30cm_scaffold_4578774_8	14_0903_13_30cm_scaffold_4578774	OTU_3250	Bacteria	Acidobacteria	Gp11	7.00236	0.00701957	1	24	NA	NA	NA	NA	NA	NA	NA	FALSE	NA
SG_2105	14_1009_16_30cm_scaffold_361137_2	14_1009_16_30cm_scaffold_361137	OTU_2105	Bacteria	Acidobacteria	Gp2	6.95727	0.00697437	1	23	NA	NA	NA	NA	NA	NA	NA	FALSE	NA
SG_1064	14_1009_13_40cm_scaffold_71297_2	14_1009_13_40cm_scaffold_71297	OTU_1064	Bacteria	Acidobacteria	Gp4-Blastocatellia	6.94286	0.00695992	2	6	NA	NA	NA	NA	NA	NA	NA	FALSE	NA
SG_3311	14_1009_09_40cm_scaffold_65445_1	14_1009_09_40cm_scaffold_65445	OTU_3311	Bacteria	Acidobacteria	Unknown	6.8167	0.00683345	1	11	NA	NA	NA	NA	NA	NA	NA	FALSE	NA
SG_2625	14_1009_05_40cm_scaffold_229415_1	14_1009_05_40cm_scaffold_229415	OTU_2625	Bacteria	Acidobacteria	Gp6	6.80719	0.00682391	1	6	NA	NA	NA	NA	NA	NA	NA	FALSE	NA
SG_2888	14_0903_05_30cm_scaffold_24247_1	14_0903_05_30cm_scaffold_24247	OTU_2888	Bacteria	Acidobacteria	Gp7	6.78185	0.00679852	1	8	NA	NA	NA	NA	NA	NA	NA	FALSE	NA
SG_1992	14_0927_12_40cm_scaffold_111527_3	14_0927_12_40cm_scaffold_111527	OTU_1992	Bacteria	Acidobacteria	Gp2	6.76584	0.00678246	1	6	NA	NA	NA	NA	NA	NA	NA	FALSE	NA
SG_2091	14_1009_12_20cm_scaffold_166667_1	14_1009_12_20cm_scaffold_166667	OTU_2091	Bacteria	Acidobacteria	Gp1-Acidobacteriia	6.74288	0.00675945	1	5	NA	NA	NA	NA	NA	8.11e-05	Decrease	FALSE	NA
SG_2971	14_0903_16_20cm_scaffold_212474_1	14_0903_12_40cm_200_scaffold_107541	OTU_2971	Bacteria	Acidobacteria	Gp1-Acidobacteriia	6.64671	0.00666304	2	8	NA	NA	NA	NA	NA	NA	NA	FALSE	NA
SG_2920	14_0903_02_30cm_scaffold_626916_1	14_0903_02_30cm_scaffold_626916	OTU_2920	Bacteria	Acidobacteria	Gp4-Blastocatellia	6.635	0.0066513	1	21	NA	NA	NA	NA	NA	NA	NA	FALSE	NA
SG_3071	14_0919_09_20cm_scaffold_76907_1	14_0919_09_20cm_scaffold_76907	OTU_3071	Bacteria	Acidobacteria	Gp4-Blastocatellia	6.60411	0.00662033	1	7	NA	NA	NA	NA	NA	NA	NA	FALSE	NA
SG_1712	14_1009_16_30cm_scaffold_401831_2	14_0903_02_30cm_scaffold_173794	OTU_1712	Bacteria	Acidobacteria	Gp6	6.50423	0.00652021	2	13	NA	NA	NA	NA	NA	NA	NA	FALSE	NA
SG_1659	14_0903_02_30cm_scaffold_216003_2	14_0903_02_30cm_scaffold_216003	OTU_1659	Bacteria	Acidobacteria	Gp6	6.44948	0.00646533	1	7	NA	NA	NA	NA	NA	NA	NA	FALSE	NA
SG_2530	14_0903_12_20cm_scaffold_204669_1	14_0903_12_20cm_scaffold_204669	OTU_2530	Bacteria	Acidobacteria	Gp1-Acidobacteriia	6.44175	0.00645758	1	7	NA	NA	NA	NA	NA	NA	NA	FALSE	NA
SG_2433	14_1009_12_20cm_scaffold_386079_1	14_1009_12_20cm_scaffold_386079	OTU_2433	Bacteria	Acidobacteria	Gp2	6.43328	0.00644909	1	6	NA	NA	NA	NA	NA	NA	NA	FALSE	NA
SG_3307	14_0919_12_20cm_scaffold_129411_4	14_0919_12_20cm_scaffold_129411	OTU_3307	Bacteria	Acidobacteria	Gp2	6.36848	0.00638413	1	13	NA	NA	NA	NA	NA	NA	NA	FALSE	NA
SG_2085	14_1009_09_40cm_scaffold_10868_11	14_1009_09_40cm_scaffold_10868	OTU_2085	Bacteria	Acidobacteria	Gp2	6.36826	0.00638391	1	16	0.00125245	0.000117419	Increase	NA	NA	NA	NA	FALSE	NA
SG_2497	14_1009_12_40cm_scaffold_219032_4	14_1009_12_40cm_scaffold_219032	OTU_2497	Bacteria	Acidobacteria	Unknown	6.31776	0.00633328	1	11	NA	NA	NA	NA	NA	NA	NA	FALSE	NA
SG_2088	14_1009_09_20cm_scaffold_222460_1	14_1009_09_20cm_scaffold_222460	OTU_2088	Bacteria	Acidobacteria	Gp1-Acidobacteriia	6.29237	0.00630783	1	2	NA	NA	NA	NA	NA	NA	NA	FALSE	NA
SG_3109	14_1009_12_20cm_scaffold_113604_6	14_1009_12_20cm_scaffold_113604	OTU_3109	Bacteria	Acidobacteria	Gp1-Acidobacteriia	6.29056	0.00630601	1	19	3.28e-07	1.03e-07	Decrease	NA	NA	NA	NA	FALSE	NA
SG_1142	14_0903_13_30cm_scaffold_10640391_7	14_0903_13_30cm_scaffold_10640391	OTU_1142	Bacteria	Acidobacteria	Gp4-Blastocatellia	6.28855	0.00630401	1	15	NA	NA	NA	NA	NA	NA	NA	FALSE	NA
SG_2383	14_0929_05_20cm_scaffold_82723_3	14_0929_05_20cm_scaffold_82723	OTU_2383	Bacteria	Acidobacteria	Gp7	6.28535	0.00630079	1	7	NA	NA	NA	NA	NA	NA	NA	FALSE	NA
SG_1206	14_0903_13_30cm_scaffold_6963767_1	14_0903_13_30cm_scaffold_6963767	OTU_1206	Bacteria	Acidobacteria	Gp3-Solibacteres	6.27109	0.0062865	1	5	NA	NA	NA	NA	NA	NA	NA	FALSE	NA
SG_2107	14_0927_12_40cm_scaffold_46653_7	14_0927_12_40cm_scaffold_46653	OTU_2107	Bacteria	Acidobacteria	Unknown	6.2185	0.00623378	1	6	NA	NA	NA	NA	NA	NA	NA	FALSE	NA
SG_3269	14_0903_13_30cm_scaffold_2372094_5	14_0903_13_30cm_scaffold_2372094	OTU_3269	Bacteria	Acidobacteria	Gp4-Blastocatellia	6.18201	0.0061972	1	10	NA	NA	NA	NA	NA	NA	NA	FALSE	NA
SG_2783	14_0929_12_30cm_scaffold_107317_4	14_0929_12_30cm_scaffold_107317	OTU_2783	Bacteria	Acidobacteria	Gp1-Acidobacteriia	6.14105	0.00615614	1	8	NA	NA	NA	NA	NA	NA	NA	FALSE	NA
SG_1083	14_0903_02_30cm_scaffold_8021_9	14_0903_02_30cm_scaffold_8021	OTU_1083	Bacteria	Acidobacteria	Gp4-Blastocatellia	5.99033	0.00600505	1	8	NA	NA	NA	0.000110701	Increase	6.87e-10	Increase	TRUE	14_0903_02_30cm_Bacteria_192_51_5
SG_3112	14_0903_12_20cm_scaffold_490220_1	14_0903_12_20cm_scaffold_490220	OTU_3112	Bacteria	Acidobacteria	Gp1-Acidobacteriia	5.96413	0.00597878	1	6	NA	NA	NA	NA	NA	NA	NA	FALSE	NA
SG_2620	14_0929_09_30cm_scaffold_123057_2	14_0929_09_30cm_scaffold_123057	OTU_2620	Bacteria	Acidobacteria	Gp6	5.92908	0.00594365	1	6	NA	NA	NA	NA	NA	NA	NA	FALSE	NA
SG_881	14_0919_09_20cm_scaffold_192589_1	14_0919_09_20cm_scaffold_192589	OTU_881	Bacteria	Acidobacteria	Gp4-Blastocatellia	5.89111	0.00590559	1	3	NA	NA	NA	NA	NA	NA	NA	FALSE	NA
SG_1371	14_0929_02_40cm_scaffold_223599_1	14_0929_02_40cm_scaffold_223599	OTU_1371	Bacteria	Acidobacteria	Gp4-Blastocatellia	5.8657	0.00588011	1	7	NA	NA	NA	NA	NA	NA	NA	FALSE	NA
SG_1771	14_0903_16_20cm_scaffold_142046_2	14_0903_13_30cm_scaffold_321216	OTU_1771	Bacteria	Acidobacteria	Gp6	5.76117	0.00577533	2	12	NA	NA	NA	NA	NA	NA	NA	FALSE	NA
SG_1123	14_0929_09_20cm_scaffold_47933_1	14_0929_09_20cm_scaffold_47933	OTU_1123	Bacteria	Acidobacteria	Gp4-Blastocatellia	5.68613	0.0057001	1	6	NA	NA	NA	NA	NA	NA	NA	FALSE	NA
SG_2284	14_1009_16_30cm_scaffold_427696_4	14_1009_16_30cm_scaffold_427696	OTU_2284	Bacteria	Acidobacteria	Unknown	5.67635	0.0056903	1	8	NA	NA	NA	NA	NA	NA	NA	FALSE	NA
SG_2319	14_0929_09_40cm_scaffold_118660_3	14_0929_09_40cm_scaffold_118660	OTU_2319	Bacteria	Acidobacteria	Gp4-Blastocatellia	5.66728	0.00568121	1	6	NA	NA	NA	NA	NA	NA	NA	FALSE	NA
SG_3002	14_0903_13_30cm_scaffold_2624936_6	14_0903_13_30cm_scaffold_2624936	OTU_3002	Bacteria	Acidobacteria	Gp5	5.66468	0.0056786	1	13	NA	NA	NA	NA	NA	NA	NA	FALSE	NA
SG_1270	14_0927_12_40cm_scaffold_153348_2	14_0927_12_40cm_scaffold_153348	OTU_1270	Bacteria	Acidobacteria	Gp4-Blastocatellia	5.49732	0.00551083	1	3	NA	NA	NA	NA	NA	NA	NA	FALSE	NA
SG_3049	14_0903_13_30cm_scaffold_1462086_1	14_0903_13_30cm_scaffold_1462086	OTU_3049	Bacteria	Acidobacteria	Gp1-Acidobacteriia	5.4656	0.00547903	1	6	NA	NA	NA	NA	NA	NA	NA	FALSE	NA
SG_2600	14_0919_05_20cm_scaffold_115878_1	14_0919_05_20cm_scaffold_115878	OTU_2600	Bacteria	Acidobacteria	Gp7	5.45114	0.00546454	1	7	NA	NA	NA	NA	NA	NA	NA	FALSE	NA
SG_3043	14_0903_13_30cm_scaffold_8666622_1	14_0903_13_30cm_scaffold_8666622	OTU_3043	Bacteria	Acidobacteria	Gp7	5.41085	0.00542415	1	12	NA	NA	NA	NA	NA	NA	NA	FALSE	NA
SG_3098	14_0903_02_30cm_scaffold_603668_2	14_0903_02_30cm_scaffold_603668	OTU_3098	Bacteria	Acidobacteria	Gp1-Acidobacteriia	5.4026	0.00541588	1	8	NA	NA	NA	NA	NA	NA	NA	FALSE	NA
SG_1260	14_0903_12_20cm_scaffold_86895_2	14_0903_12_20cm_scaffold_86895	OTU_1260	Bacteria	Acidobacteria	Gp4-Blastocatellia	5.34793	0.00536107	2	6	NA	NA	NA	NA	NA	NA	NA	FALSE	NA
SG_1761	14_0927_12_40cm_scaffold_161534_2	14_0927_12_40cm_scaffold_161534	OTU_1761	Bacteria	Acidobacteria	Gp6	5.34223	0.00535536	1	6	NA	NA	NA	NA	NA	NA	NA	FALSE	NA
SG_3170	14_1009_16_30cm_scaffold_562100_1	14_1009_16_30cm_scaffold_562100	OTU_3170	Bacteria	Acidobacteria	Gp1-Acidobacteriia	5.34129	0.00535441	1	9	NA	NA	NA	NA	NA	NA	NA	FALSE	NA
SG_2042	14_0903_05_30cm_scaffold_58687_1	14_0927_09_40cm_scaffold_143904	OTU_2042	Bacteria	Acidobacteria	Gp7	5.27709	0.00529006	2	7	NA	NA	NA	NA	NA	NA	NA	FALSE	NA
SG_1002	14_0903_05_20cm_scaffold_21947_8	14_0903_05_20cm_scaffold_21947	OTU_1002	Bacteria	Acidobacteria	Gp4-Blastocatellia	5.2081	0.0052209	3	21	2.47e-06	3.78e-07	Decrease	NA	NA	NA	NA	FALSE	NA
SG_2823	14_0903_02_30cm_scaffold_528102_5	14_0903_02_30cm_scaffold_528102	OTU_2823	Bacteria	Acidobacteria	Gp6	5.20402	0.00521681	1	3	NA	NA	NA	NA	NA	NA	NA	FALSE	NA
SG_2992	14_0903_12_40cm_200_scaffold_8968_10	14_0903_12_40cm_200_scaffold_8968	OTU_2992	Bacteria	Acidobacteria	Gp7	5.09229	0.0051048	1	16	NA	NA	NA	NA	NA	NA	NA	FALSE	NA
SG_827	14_0903_13_30cm_scaffold_6909919_4	14_0903_13_30cm_scaffold_6909919	OTU_827	Bacteria	Acidobacteria	Gp3-Solibacteres	5.08037	0.00509286	1	14	NA	NA	NA	NA	NA	NA	NA	FALSE	NA
SG_2905	14_0929_05_40cm_scaffold_229880_1	14_0929_05_40cm_scaffold_229880	OTU_2905	Bacteria	Acidobacteria	Unknown	5.07577	0.00508824	1	4	NA	NA	NA	NA	NA	1.76e-05	Decrease	FALSE	NA
SG_1258	14_0903_12_20cm_scaffold_48514_4	14_0903_12_20cm_scaffold_48514	OTU_1258	Bacteria	Acidobacteria	Gp4-Blastocatellia	5.05579	0.00506822	1	15	0.000203406	3.9e-05	Decrease	NA	NA	NA	NA	FALSE	NA
SG_1982	14_0903_12_20cm_scaffold_359185_1	14_0903_12_20cm_scaffold_359185	OTU_1982	Bacteria	Acidobacteria	Gp5	5.03472	0.00504709	1	6	NA	NA	NA	NA	NA	NA	NA	FALSE	NA
SG_1647	14_1009_12_40cm_scaffold_251842_4	14_1009_12_40cm_scaffold_251842	OTU_1647	Bacteria	Acidobacteria	Gp6	5.02473	0.00503708	1	7	NA	NA	NA	NA	NA	NA	NA	FALSE	NA
SG_3105	14_0929_09_20cm_scaffold_163186_4	14_0929_09_20cm_scaffold_163186	OTU_3105	Bacteria	Acidobacteria	Gp7	4.97737	0.0049896	1	3	NA	NA	NA	NA	NA	NA	NA	FALSE	NA
SG_24	14_0903_13_30cm_scaffold_6944585_2	14_0903_13_30cm_scaffold_6944585	OTU_24	Bacteria	Acidobacteria	Unknown	4.80434	0.00481615	1	11	0.0039613	7.31e-06	Increase	NA	NA	NA	NA	FALSE	NA
SG_351	14_0919_12_20cm_scaffold_208506_1	14_0903_13_30cm_scaffold_1954297	OTU_351	Bacteria	Acidobacteria	Gp3-Solibacteres	4.71033	0.0047219	2	9	NA	NA	NA	NA	NA	NA	NA	FALSE	NA
SG_1302	14_0929_02_40cm_scaffold_232906_1	14_0929_02_40cm_scaffold_232906	OTU_1302	Bacteria	Acidobacteria	Gp6	4.66507	0.00467654	1	5	NA	NA	NA	NA	NA	NA	NA	FALSE	NA
SG_3212	14_0927_09_20cm_scaffold_140112_4	14_0927_09_20cm_scaffold_140112	OTU_3212	Bacteria	Acidobacteria	Gp5	4.56601	0.00457723	1	4	NA	NA	NA	NA	NA	NA	NA	FALSE	NA
SG_2911	14_0903_13_40cm_scaffold_262811_1	14_0903_13_40cm_scaffold_262811	OTU_2911	Bacteria	Acidobacteria	Gp3-Solibacteres	4.45796	0.00446891	1	6	NA	NA	NA	NA	NA	NA	NA	FALSE	NA
SG_3130	14_0929_12_20cm_scaffold_195915_1	14_0929_12_20cm_scaffold_195915	OTU_3130	Bacteria	Acidobacteria	Gp1-Acidobacteriia	4.43585	0.00444675	1	7	NA	NA	NA	NA	NA	NA	NA	FALSE	NA
SG_1806	14_0903_05_30cm_scaffold_121633_4	14_0903_05_30cm_scaffold_121633	OTU_1806	Bacteria	Acidobacteria	Gp7	4.41044	0.00442128	1	10	NA	NA	NA	NA	NA	NA	NA	FALSE	NA
SG_1326	14_0903_13_30cm_scaffold_1428489_10	14_0903_13_30cm_scaffold_1428489	OTU_1326	Bacteria	Acidobacteria	Gp4-Blastocatellia	4.39022	0.00440101	1	44	NA	NA	NA	0.000146871	Increase	NA	NA	TRUE	14_0903_13_30cm_Bacteria_4841_53_9
SG_2217	14_1009_13_40cm_scaffold_125648_2	14_1009_13_40cm_scaffold_125648	OTU_2217	Bacteria	Acidobacteria	Gp11	4.3886	0.00439938	1	10	NA	NA	NA	NA	NA	NA	NA	FALSE	NA
SG_3220	14_0903_13_30cm_scaffold_410705_6	14_0903_13_30cm_scaffold_410705	OTU_3220	Bacteria	Acidobacteria	Gp6	4.38655	0.00439733	1	10	NA	NA	NA	NA	NA	NA	NA	FALSE	NA
SG_2150	14_0903_13_30cm_scaffold_8907568_2	14_0903_13_30cm_scaffold_8907568	OTU_2150	Bacteria	Acidobacteria	Unknown	4.35503	0.00436573	1	7	NA	NA	NA	NA	NA	NA	NA	FALSE	NA
SG_1269	14_0919_09_20cm_scaffold_19079_3	14_0919_09_20cm_scaffold_19079	OTU_1269	Bacteria	Acidobacteria	Gp4-Blastocatellia	4.29524	0.00430579	4	4	NA	NA	NA	NA	NA	NA	NA	FALSE	NA
SG_2316	14_0919_09_20cm_scaffold_12649_9	14_0919_09_20cm_scaffold_12649	OTU_2316	Bacteria	Acidobacteria	Gp4-Blastocatellia	4.25813	0.00426859	2	3	NA	NA	NA	NA	NA	NA	NA	FALSE	NA
SG_2380	14_0903_12_30cm_scaffold_125963_1	14_0903_12_20cm_scaffold_32754	OTU_2380	Bacteria	Acidobacteria	Gp7	4.22825	0.00423865	6	9	NA	NA	NA	NA	NA	NA	NA	FALSE	NA
SG_1019	14_0919_05_20cm_scaffold_44852_2	14_0919_05_20cm_scaffold_44852	OTU_1019	Bacteria	Acidobacteria	Gp4-Blastocatellia	4.1909	0.0042012	1	9	NA	NA	NA	NA	NA	NA	NA	FALSE	NA
SG_3239	14_0927_05_20cm_scaffold_139537_5	14_0927_05_20cm_scaffold_139537	OTU_3239	Bacteria	Acidobacteria	Gp7	4.15193	0.00416213	1	1	NA	NA	NA	NA	NA	NA	NA	FALSE	NA
SG_3298	14_0927_09_40cm_scaffold_258941_3	14_0927_09_40cm_scaffold_258941	OTU_3298	Bacteria	Acidobacteria	Gp6	4.12826	0.00413841	1	2	NA	NA	NA	NA	NA	NA	NA	FALSE	NA
SG_670	14_1009_12_20cm_scaffold_47423_5	14_1009_12_20cm_scaffold_47423	OTU_670	Bacteria	Acidobacteria	Gp7	4.00109	0.00401092	1	5	NA	NA	NA	NA	NA	NA	NA	FALSE	NA
SG_2491	14_1009_16_30cm_scaffold_605974_2	14_1009_16_30cm_scaffold_605974	OTU_2491	Bacteria	Acidobacteria	Gp4-Blastocatellia	3.97827	0.00398805	1	6	NA	NA	NA	NA	NA	NA	NA	FALSE	NA
SG_2499	14_0903_13_30cm_scaffold_2102876_2	14_0903_13_30cm_scaffold_2102876	OTU_2499	Bacteria	Acidobacteria	Gp1-Acidobacteriia	3.94233	0.00395202	1	2	NA	NA	NA	NA	NA	NA	NA	FALSE	NA
SG_3325	14_0929_12_40cm_scaffold_164359_7	14_0929_12_40cm_scaffold_164359	OTU_3325	Bacteria	Acidobacteria	Unknown	3.93245	0.00394212	1	2	NA	NA	NA	NA	NA	0.000421215	Decrease	FALSE	NA
SG_2488	14_0903_13_30cm_scaffold_6064856_1	14_0903_13_30cm_scaffold_6064856	OTU_2488	Bacteria	Acidobacteria	Gp4-Blastocatellia	3.8205	0.00382989	1	1	NA	NA	NA	NA	NA	NA	NA	FALSE	NA
SG_2650	14_0929_05_40cm_scaffold_206355_1	14_0929_05_40cm_scaffold_206355	OTU_2650	Bacteria	Acidobacteria	Unknown	3.72521	0.00373436	1	3	NA	NA	NA	NA	NA	NA	NA	FALSE	NA
SG_1995	14_1009_12_40cm_scaffold_39191_3	14_1009_12_40cm_scaffold_39191	OTU_1995	Bacteria	Acidobacteria	Gp2	3.67631	0.00368535	2	11	NA	NA	NA	NA	NA	NA	NA	FALSE	NA
SG_2084	14_0903_02_30cm_scaffold_308027_3	14_0903_02_30cm_scaffold_308027	OTU_2084	Bacteria	Acidobacteria	Gp6	3.66135	0.00367035	1	4	NA	NA	NA	NA	NA	0.00967586	Increase	FALSE	NA
SG_698	14_0903_12_20cm_scaffold_505171_1	14_0903_12_20cm_scaffold_505171	OTU_698	Bacteria	Acidobacteria	Gp3-Solibacteres	3.65823	0.00366722	1	1	NA	NA	NA	NA	NA	NA	NA	FALSE	NA
SG_1373	14_0903_13_30cm_scaffold_3953448_2	14_0903_13_30cm_scaffold_3953448	OTU_1373	Bacteria	Acidobacteria	Gp4-Blastocatellia	3.56645	0.00357521	1	3	NA	NA	NA	NA	NA	NA	NA	FALSE	NA
SG_1483	14_0903_13_30cm_scaffold_5080199_2	14_0903_13_30cm_scaffold_5080199	OTU_1483	Bacteria	Acidobacteria	Gp4-Blastocatellia	3.53984	0.00354854	1	4	NA	NA	NA	NA	NA	NA	NA	FALSE	NA
SG_3235	14_0903_13_30cm_scaffold_3598530_1	14_0903_13_30cm_scaffold_3598530	OTU_3235	Bacteria	Acidobacteria	Gp4-Blastocatellia	3.4531	0.00346158	1	3	NA	NA	NA	NA	NA	NA	NA	FALSE	NA
SG_3135	14_0903_13_30cm_scaffold_3168748_4	14_0903_13_30cm_scaffold_3168748	OTU_3135	Bacteria	Acidobacteria	Gp3-Solibacteres	3.43624	0.00344468	1	9	NA	NA	NA	NA	NA	NA	NA	FALSE	NA
SG_1212	14_1009_16_40cm_scaffold_801820_1	14_1009_16_40cm_scaffold_801820	OTU_1212	Bacteria	Acidobacteria	Gp6	3.39796	0.00340631	1	6	NA	NA	NA	NA	NA	NA	NA	FALSE	NA
SG_3048	14_0903_05_20cm_scaffold_58631_1	14_0903_05_20cm_scaffold_58631	OTU_3048	Bacteria	Acidobacteria	Gp1-Acidobacteriia	3.35581	0.00336406	1	5	NA	NA	NA	NA	NA	NA	NA	FALSE	NA
SG_2498	14_1009_09_40cm_scaffold_154602_1	14_1009_09_40cm_scaffold_154602	OTU_2498	Bacteria	Acidobacteria	Gp4-Blastocatellia	3.347	0.00335522	1	3	NA	NA	NA	NA	NA	NA	NA	FALSE	NA
SG_997	14_1009_12_20cm_scaffold_205200_2	14_1009_12_20cm_scaffold_205200	OTU_997	Bacteria	Acidobacteria	Gp4-Blastocatellia	3.28574	0.00329381	1	3	NA	NA	NA	NA	NA	NA	NA	FALSE	NA
SG_3111	14_0919_12_20cm_scaffold_339913_2	14_0919_12_20cm_scaffold_339913	OTU_3111	Bacteria	Acidobacteria	Gp4-Blastocatellia	3.26307	0.00327109	1	2	NA	NA	NA	NA	NA	NA	NA	FALSE	NA
SG_3147	14_0903_02_30cm_scaffold_262858_6	14_0903_02_30cm_scaffold_262858	OTU_3147	Bacteria	Acidobacteria	Gp6	3.13437	0.00314207	1	6	NA	NA	NA	NA	NA	NA	NA	FALSE	NA
SG_590	14_0903_16_20cm_scaffold_10085_9	14_0903_16_20cm_scaffold_10085	OTU_590	Bacteria	Acidobacteria	Gp7	3.11577	0.00312343	1	7	NA	NA	NA	NA	NA	0.0050317	Decrease	FALSE	NA
SG_2969	14_0903_13_30cm_scaffold_11371939_6	14_0903_13_30cm_scaffold_11371939	OTU_2969	Bacteria	Acidobacteria	Gp5	3.04278	0.00305026	1	6	NA	NA	NA	NA	NA	6.33e-13	Increase	FALSE	NA
SG_2149	14_0903_05_20cm_scaffold_33190_5	14_0903_05_20cm_scaffold_33190	OTU_2149	Bacteria	Acidobacteria	Gp1-Acidobacteriia	3.03594	0.0030434	1	9	NA	NA	NA	NA	NA	NA	NA	FALSE	NA
SG_2816	14_0929_09_20cm_scaffold_124887_3	14_0929_09_20cm_scaffold_124887	OTU_2816	Bacteria	Acidobacteria	Gp1-Acidobacteriia	3.03134	0.00303879	2	4	NA	NA	NA	NA	NA	NA	NA	FALSE	NA
SG_2732	14_0929_02_20cm_scaffold_213062_2	14_0929_02_20cm_scaffold_213062	OTU_2732	Bacteria	Acidobacteria	Gp6	3.01051	0.0030179	1	0	NA	NA	NA	NA	NA	NA	NA	FALSE	NA
SG_680	14_1009_16_30cm_scaffold_458448_1	14_1009_16_30cm_scaffold_458448	OTU_680	Bacteria	Acidobacteria	Unknown	2.95055	0.0029578	1	8	NA	NA	NA	NA	NA	NA	NA	FALSE	NA
SG_2537	14_0903_13_40cm_scaffold_438535_2	14_0903_13_40cm_scaffold_438535	OTU_2537	Bacteria	Acidobacteria	Unknown	2.90218	0.00290931	1	2	NA	NA	NA	NA	NA	NA	NA	FALSE	NA
SG_948	14_1009_05_20cm_scaffold_84586_3	14_1009_05_20cm_scaffold_84586	OTU_948	Bacteria	Acidobacteria	Gp4-Blastocatellia	2.81902	0.00282595	1	6	NA	NA	NA	NA	NA	NA	NA	FALSE	NA
SG_2615	14_0919_02_20cm_scaffold_202716_2	14_0919_02_20cm_scaffold_202716	OTU_2615	Bacteria	Acidobacteria	Gp4-Blastocatellia	2.73295	0.00273967	1	3	NA	NA	NA	NA	NA	NA	NA	FALSE	NA
SG_1970	14_0903_13_30cm_scaffold_1907155_2	14_0903_13_30cm_scaffold_1907155	OTU_1970	Bacteria	Acidobacteria	Gp6	2.71691	0.00272358	1	3	NA	NA	NA	NA	NA	NA	NA	FALSE	NA
SG_2930	14_0903_13_30cm_scaffold_1033505_4	14_0903_13_30cm_scaffold_1033505	OTU_2930	Bacteria	Acidobacteria	Unknown	2.65841	0.00266494	1	13	NA	NA	NA	NA	NA	NA	NA	FALSE	NA
SG_2800	14_0903_09_20cm_scaffold_85367_3	14_0903_09_20cm_scaffold_85367	OTU_2800	Bacteria	Acidobacteria	Gp7	2.60533	0.00261174	1	3	NA	NA	NA	NA	NA	NA	NA	FALSE	NA
SG_1011	14_0903_12_30cm_scaffold_64250_4	14_0903_12_30cm_scaffold_64250	OTU_1011	Bacteria	Acidobacteria	Gp4-Blastocatellia	2.6011	0.0026075	1	6	NA	NA	NA	NA	NA	NA	NA	FALSE	NA
SG_3172	14_0929_09_20cm_scaffold_209129_3	14_0929_09_20cm_scaffold_209129	OTU_3172	Bacteria	Acidobacteria	Gp4-Blastocatellia	2.48929	0.00249541	1	2	NA	NA	NA	NA	NA	NA	NA	FALSE	NA
SG_2097	14_0903_13_30cm_scaffold_2034697_7	14_0903_13_30cm_scaffold_2034697	OTU_2097	Bacteria	Acidobacteria	Gp1-Acidobacteriia	2.33754	0.00234328	1	4	NA	NA	NA	NA	NA	NA	NA	FALSE	NA
SG_2924	14_0903_13_30cm_scaffold_12326000_3	14_0903_13_30cm_scaffold_12326000	OTU_2924	Bacteria	Acidobacteria	Gp6	2.05446	0.00205951	1	2	NA	NA	NA	NA	NA	NA	NA	FALSE	NA
SG_1718	14_1009_12_20cm_scaffold_122703_4	14_1009_12_20cm_scaffold_122703	OTU_1718	Bacteria	Acidobacteria	Gp4-Blastocatellia	1.92096	0.00192568	1	2	NA	NA	NA	NA	NA	0.00973535	Decrease	FALSE	NA
SG_2000	14_0929_12_40cm_scaffold_158714_2	14_0929_12_40cm_scaffold_158714	OTU_2000	Bacteria	Acidobacteria	Gp2	1.9181	0.00192281	1	5	NA	NA	NA	NA	NA	NA	NA	FALSE	NA
SG_2870	14_0903_02_30cm_scaffold_365051_1	14_0903_02_30cm_scaffold_365051	OTU_2870	Bacteria	Acidobacteria	Gp7	1.58177	0.00158566	2	2	NA	NA	NA	NA	NA	NA	NA	FALSE	NA
SG_3238	14_0929_12_40cm_scaffold_156681_4	14_0929_12_40cm_scaffold_156681	OTU_3238	Bacteria	Acidobacteria	Gp3-Solibacteres	1.55274	0.00155656	1	3	NA	NA	NA	NA	NA	NA	NA	FALSE	NA
SG_2917	14_0903_13_30cm_scaffold_267469_2	14_0903_13_30cm_scaffold_267469	OTU_2917	Bacteria	Acidobacteria	Gp3-Solibacteres	1.46105	0.00146465	1	2	NA	NA	NA	NA	NA	NA	NA	FALSE	NA
SG_515	14_0903_13_30cm_scaffold_4649830_1	14_0903_13_30cm_scaffold_4649830	OTU_515	Bacteria	Acidobacteria	Gp3-Solibacteres	1.37616	0.00137954	1	2	NA	NA	NA	NA	NA	NA	NA	FALSE	NA
SG_2730	14_0903_02_30cm_scaffold_451022_2	14_0903_02_30cm_scaffold_451022	OTU_2730	Bacteria	Acidobacteria	Gp5	1.25674	0.00125983	1	2	NA	NA	NA	NA	NA	NA	NA	FALSE	NA
SG_2614	14_0903_16_30cm_scaffold_138535_1	14_0903_16_30cm_scaffold_138535	OTU_2614	Bacteria	Acidobacteria	Gp7	1.09273	0.00109541	1	1	NA	NA	NA	NA	NA	NA	NA	FALSE	NA
SG_3328	14_0929_02_20cm_scaffold_219411_1	14_0929_02_20cm_scaffold_219411	OTU_3328	Bacteria	Acidobacteria	Gp6	1.06623	0.00106885	1	0	NA	NA	NA	NA	NA	NA	NA	FALSE	NA
SG_3297	14_1009_09_30cm_scaffold_261655_1	14_1009_09_30cm_scaffold_261655	OTU_3297	Bacteria	Acidobacteria	Gp13	0.780031	0.000781947	1	0	NA	NA	NA	NA	NA	NA	NA	FALSE	NA
SG_2798	14_0903_12_20cm_scaffold_471107_1	14_0903_12_20cm_scaffold_471107	OTU_2798	Bacteria	Acidobacteria	Gp1-Acidobacteriia	0.554495	0.000555858	1	0	NA	NA	NA	NA	NA	NA	NA	FALSE	NA
SG_17	14_0903_16_20cm_scaffold_504_9	14_1009_16_30cm_scaffold_819	OTU_17	Bacteria	Actinobacteria	Rubrobacteridae	110.788	0.11106	18	49	3.81e-06	0.0436579	Decrease	0.00733996	Increase	NA	NA	TRUE	14_1009_16_30cm_Actinobacteria_9642_69_10
SG_38	14_0927_05_20cm_scaffold_53518_3	14_1009_16_30cm_scaffold_101	OTU_38	Bacteria	Actinobacteria	Rubrobacteridae	99.5733	0.099818	8	60	NA	NA	NA	NA	NA	NA	NA	TRUE	14_1009_16_30cm_Actinobacteria_9609_68_17
SG_774	14_0927_02_40cm_scaffold_41592_3	14_1009_05_40cm_scaffold_2615	OTU_774	Bacteria	Actinobacteria	ANG-ACTX1	72.949	0.0731283	5	53	NA	NA	NA	NA	NA	NA	NA	TRUE	14_1009_05_40cm_Actinobacteria_10539_68_8
SG_912	14_0927_05_20cm_scaffold_146324_2	14_1009_16_30cm_scaffold_2130	OTU_912	Bacteria	Actinobacteria	Rubrobacteridae	65.5906	0.0657518	5	60	0.00147438	0.000838586	Decrease	NA	NA	NA	NA	TRUE	14_1009_16_30cm_Solirubrobacterales_9656_70_9
SG_166	14_0927_02_20cm_scaffold_19810_4	14_0929_05_20cm_scaffold_2985	OTU_166	Bacteria	Actinobacteria	Rubrobacteridae	65.3402	0.0655008	8	60	1.83e-13	9.53e-08	Decrease	NA	NA	NA	NA	TRUE	14_0929_05_20cm_Actinobacteria_3089_70_8
SG_122	14_0903_13_20cm_scaffold_46692_8	14_1009_13_20cm_scaffold_1254	OTU_122	Bacteria	Actinobacteria	Rubrobacteridae	62.6739	0.0628279	5	58	1.24e-15	1.73e-08	Decrease	NA	NA	NA	NA	TRUE	14_1009_13_20cm_Actinobacteria_9007_69_6
SG_898	14_0903_13_30cm_scaffold_190417_8	14_1009_16_30cm_scaffold_69	OTU_898	Bacteria	Actinobacteria	Actinobacteridae	62.0003	0.0621526	6	60	5.42e-07	3.13e-06	Decrease	NA	NA	0.0384627	Decrease	TRUE	14_1009_16_30cm_Actinobacteria_9682_72_9
SG_1009	14_0927_09_40cm_scaffold_3707_10	14_1009_16_30cm_scaffold_4141	OTU_1009	Bacteria	Actinobacteria	Rubrobacteridae	60.1546	0.0603024	9	60	NA	NA	NA	1.35e-05	Decrease	NA	NA	TRUE	14_1009_16_30cm_Actinobacteria_9636_71_10
SG_356	14_0919_05_20cm_scaffold_1807_53	14_0919_05_20cm_scaffold_1807	OTU_356	Bacteria	Actinobacteria	Acidimicrobidae	57.4812	0.0576225	4	60	6.55e-20	1.52e-09	Decrease	NA	NA	NA	NA	TRUE	14_0919_05_20cm_Actinobacteria_1528_70_7
SG_92	14_0903_12_20cm_scaffold_2225_7	14_0903_12_20cm_scaffold_2225	OTU_92	Bacteria	Actinobacteria	Thermoleophilia	56.8231	0.0569627	7	56	4.26e-16	4e-06	Decrease	NA	NA	NA	NA	FALSE	NA
SG_3024	14_1009_13_20cm_scaffold_28618_1	14_1009_13_20cm_scaffold_28618	OTU_3024	Bacteria	Actinobacteria	Thermoleophilia	56.2793	0.0564176	1	53	1.29e-13	1.52e-08	Decrease	NA	NA	NA	NA	FALSE	NA
SG_101	14_0927_09_40cm_scaffold_71193_4	14_1009_16_30cm_scaffold_2104	OTU_101	Bacteria	Actinobacteria	Rubrobacteridae	54.4589	0.0545927	3	59	8.11e-16	8.5e-11	Increase	NA	NA	NA	NA	FALSE	14_1009_16_40cm_Actinobacteria_10369_68_9
SG_6	14_0929_09_40cm_scaffold_133205_2	14_1009_16_30cm_scaffold_827	OTU_6	Bacteria	Actinobacteria	Rubrobacteridae	53.5149	0.0536464	9	60	NA	NA	NA	NA	NA	NA	NA	TRUE	14_1009_16_30cm_Actinobacteria_9709_67_11
SG_415	14_0919_09_20cm_scaffold_4213_4	14_1009_09_20cm_scaffold_2932	OTU_415	Bacteria	Actinobacteria	ANG-ACTX1	52.8373	0.0529671	9	44	5.97e-08	0.0211066	Decrease	NA	NA	NA	NA	TRUE	14_1009_09_20cm_Actinobacteria_7720_66_6
SG_248	14_0903_12_20cm_scaffold_58404_10	14_0903_16_20cm_scaffold_4987	OTU_248	Bacteria	Actinobacteria	Rubrobacteridae	49.8337	0.0499562	6	54	1.08e-12	1.36e-06	Decrease	NA	NA	NA	NA	TRUE	14_0903_16_20cm_Actinobacteria_5406_68_7
SG_946	14_0903_16_30cm_scaffold_109827_2	14_1009_16_30cm_scaffold_26315	OTU_946	Bacteria	Actinobacteria	Actinobacteria	48.7314	0.0488511	6	58	NA	NA	NA	NA	NA	NA	NA	FALSE	NA
SG_540	14_1009_16_20cm_scaffold_19443_2	14_1009_16_30cm_scaffold_1380	OTU_540	Bacteria	Actinobacteria	Acidimicrobidae	48.5787	0.0486981	5	59	NA	NA	NA	0.0480033	Increase	NA	NA	TRUE	14_1009_16_30cm_Actinobacteria_9660_70_8
SG_986	14_0929_12_20cm_scaffold_25926_7	14_0903_12_20cm_scaffold_677	OTU_986	Bacteria	Actinobacteria	Rubrobacteridae	48.4655	0.0485846	9	59	NA	NA	NA	NA	NA	NA	NA	TRUE	14_0929_12_20cm_Actinobacteria_7194_71_6
SG_61	14_1009_16_40cm_scaffold_3689_17	14_1009_16_40cm_scaffold_3689	OTU_61	Bacteria	Actinobacteria	Rubrobacteridae	48.1198	0.0482381	3	56	0.0023815	0.043319	Decrease	0.00357054	Increase	NA	NA	TRUE	14_1009_16_40cm_Actinobacteria_10239_70_8
SG_816	14_0927_09_40cm_scaffold_30941_1	14_0927_09_40cm_scaffold_30941	OTU_816	Bacteria	Actinobacteria	ANG-ACTX1	47.3999	0.0475164	1	54	NA	NA	NA	NA	NA	NA	NA	FALSE	NA
SG_215	14_0927_09_40cm_scaffold_5287_4	14_0927_09_40cm_scaffold_5287	OTU_215	Bacteria	Actinobacteria	Rubrobacteridae	47.3729	0.0474893	4	55	4.94e-06	0.000281938	Increase	NA	NA	NA	NA	TRUE	14_0927_09_40cm_Actinobacteria_6174_67_9
SG_786	14_1009_16_30cm_scaffold_841_25	14_1009_16_40cm_scaffold_3692	OTU_786	Bacteria	Actinobacteria	Rubrobacteridae	47.0427	0.0471583	3	52	0.00016104	0.018714	Increase	NA	NA	NA	NA	TRUE	14_1009_16_40cm_Actinobacteria_10078_73_12
SG_311	14_0927_05_40cm_scaffold_74629_4	14_1009_16_30cm_scaffold_6621	OTU_311	Bacteria	Actinobacteria	Rubrobacteridae	46.4119	0.0465259	2	55	1e-09	0.000721901	Increase	NA	NA	NA	NA	TRUE	14_1009_16_30cm_Actinobacteria_9637_68_8
SG_2505	14_0903_13_30cm_scaffold_1200319_18	14_0903_13_30cm_scaffold_1200319	OTU_2505	Bacteria	Actinobacteria	Acidimicrobidae	46.0254	0.0461385	2	58	7.55e-05	0.00198222	Decrease	NA	NA	NA	NA	FALSE	NA
SG_20	14_1009_16_30cm_scaffold_437815_2	14_0903_13_30cm_scaffold_826277	OTU_20	Bacteria	Actinobacteria	Rubrobacteridae	44.1507	0.0442592	5	57	0.00395036	0.00242516	Decrease	NA	NA	NA	NA	TRUE	14_0903_13_30cm_Actinobacteria_4855_70_17
SG_113	14_0919_05_20cm_scaffold_60053_3	14_0903_05_20cm_scaffold_503	OTU_113	Bacteria	Actinobacteria	Rubrobacteridae	43.3459	0.0434524	7	58	0.00556413	0.0208222	Decrease	NA	NA	0.00501285	Decrease	TRUE	14_0903_05_20cm_Actinobacteria_379_69_8
SG_479	14_1009_16_30cm_scaffold_14657_19	14_1009_16_40cm_scaffold_4325	OTU_479	Bacteria	Actinobacteria	Rubrobacteridae	42.0713	0.0421747	2	58	1.09e-16	9.03e-12	Increase	NA	NA	NA	NA	FALSE	14_1009_16_40cm_Actinobacteria_10477_69_7
SG_188	14_1009_16_20cm_scaffold_54250_4	14_1009_16_30cm_scaffold_59726	OTU_188	Bacteria	Actinobacteria	Rubrobacteridae	41.3572	0.0414588	6	55	NA	NA	NA	0.0341766	Increase	NA	NA	TRUE	14_1009_16_30cm_Actinobacteria_9706_69_7
SG_87	14_1009_16_30cm_scaffold_18652_7	14_1009_16_30cm_scaffold_18652	OTU_87	Bacteria	Actinobacteria	Rubrobacteridae	41.0592	0.0411601	2	60	NA	NA	NA	NA	NA	NA	NA	FALSE	14_1009_16_30cm_Actinobacteria_9831_70_12
SG_530	14_1009_02_40cm_scaffold_182461_2	14_1009_16_30cm_scaffold_8573	OTU_530	Bacteria	Actinobacteria	Acidimicrobidae	39.8019	0.0398997	5	59	0.0116152	0.00246945	Increase	NA	NA	NA	NA	TRUE	14_1009_16_30cm_Actinobacteria_9742_71_9
SG_194	14_1009_16_40cm_scaffold_33647_6	14_1009_16_30cm_scaffold_8101	OTU_194	Bacteria	Actinobacteria	Rubrobacteridae	38.7766	0.0388718	5	55	1.18e-06	0.00242516	Increase	NA	NA	NA	NA	TRUE	14_1009_16_30cm_Actinobacteria_9618_67_15
SG_82	14_0919_09_20cm_scaffold_1004_13	14_0919_09_20cm_scaffold_1004	OTU_82	Bacteria	Actinobacteria	Rubrobacteridae	38.6821	0.0387772	3	47	7.57e-06	0.0010038	Decrease	NA	NA	NA	NA	TRUE	14_0919_09_20cm_Actinobacteria_1709_68_9
SG_327	14_1009_16_40cm_scaffold_25710_13	14_1009_16_40cm_scaffold_25710	OTU_327	Bacteria	Actinobacteria	Rubrobacteridae	37.6933	0.0377859	3	48	2.57e-07	0.00175448	Increase	NA	NA	NA	NA	TRUE	14_1009_16_40cm_Actinobacteria_10055_68_7
SG_1375	14_1009_12_20cm_scaffold_9699_2	14_1009_12_20cm_scaffold_9699	OTU_1375	Bacteria	Actinobacteria	Thermoleophilia	37.6672	0.0377598	1	50	4.4e-12	7.19e-07	Decrease	NA	NA	NA	NA	FALSE	NA
SG_15	14_1009_16_30cm_scaffold_170161_1	14_0903_02_30cm_scaffold_13038	OTU_15	Bacteria	Actinobacteria	Thermoleophilia	37.5909	0.0376833	5	39	NA	NA	NA	NA	NA	NA	NA	FALSE	NA
SG_58	14_0903_05_20cm_scaffold_27801_8	14_0903_05_20cm_scaffold_27801	OTU_58	Bacteria	Actinobacteria	Rubrobacteridae	37.2012	0.0372926	1	38	4.21e-07	0.00476232	Decrease	NA	NA	NA	NA	TRUE	14_0903_05_20cm_Actinobacteria_401_69_9
SG_272	14_0903_12_40cm_200_scaffold_62673_4	14_0919_12_20cm_scaffold_8215	OTU_272	Bacteria	Actinobacteria	Rubrobacteridae	37.1246	0.0372158	6	26	NA	NA	NA	NA	NA	NA	NA	TRUE	14_1009_12_20cm_Actinobacteria_8341_71_11
SG_263	14_1009_16_30cm_scaffold_41410_16	14_1009_16_40cm_scaffold_20935	OTU_263	Bacteria	Actinobacteria	Thermoleophilia	37.0195	0.0371104	3	53	1.66e-07	0.00131074	Increase	NA	NA	NA	NA	FALSE	NA
SG_758	14_0903_12_20cm_scaffold_45469_7	14_0903_12_20cm_scaffold_45469	OTU_758	Bacteria	Actinobacteria	Thermoleophilia	36.8508	0.0369414	2	41	5.09e-07	0.000918338	Decrease	0.0215505	Decrease	0.0344935	Decrease	FALSE	NA
SG_938	14_0929_05_20cm_scaffold_97560_3	14_0929_05_20cm_scaffold_97560	OTU_938	Bacteria	Actinobacteria	Thermoleophilia	36.6038	0.0366937	3	38	0.000610393	9.84e-05	Decrease	NA	NA	NA	NA	FALSE	NA
SG_2663	14_0903_09_30cm_scaffold_27157_1	14_0903_09_30cm_scaffold_27157	OTU_2663	Bacteria	Actinobacteria	Thermoleophilia	36.435	0.0365246	1	49	6.33e-09	7.97e-06	Increase	NA	NA	NA	NA	FALSE	NA
SG_1150	14_0927_09_20cm_scaffold_14239_14	14_0927_09_20cm_scaffold_14239	OTU_1150	Bacteria	Actinobacteria	Actinobacteria	36.1141	0.0362029	1	60	0.00011226	0.000300453	Decrease	NA	NA	NA	NA	FALSE	NA
SG_98	14_1009_13_40cm_scaffold_8159_9	14_1009_13_40cm_scaffold_8159	OTU_98	Bacteria	Actinobacteria	Rubrobacteridae	35.8586	0.0359467	5	51	2.02e-22	1.45e-05	Increase	NA	NA	0.00235471	Increase	FALSE	14_0929_02_40cm_Actinobacteria_2866_68_9
SG_255	14_0927_05_20cm_scaffold_18144_11	14_1009_16_40cm_scaffold_10704	OTU_255	Bacteria	Actinobacteria	Rubrobacteridae	35.3239	0.0354107	10	55	NA	NA	NA	NA	NA	NA	NA	TRUE	14_1009_16_40cm_Actinobacteria_10144_70_13
SG_691	14_0903_16_20cm_scaffold_27968_4	14_0919_09_20cm_scaffold_1328	OTU_691	Bacteria	Actinobacteria	Thermoleophilia	34.6286	0.0347136	5	55	2.11e-10	1.59e-05	Decrease	NA	NA	NA	NA	FALSE	NA
SG_423	14_0903_13_30cm_scaffold_3393397_3	14_0903_13_30cm_scaffold_3393397	OTU_423	Bacteria	Actinobacteria	Thermoleophilia	34.5411	0.034626	1	52	0.0374672	0.00274669	Decrease	NA	NA	NA	NA	FALSE	NA
SG_54	14_0929_02_20cm_scaffold_41483_1	14_0929_02_20cm_scaffold_41483	OTU_54	Bacteria	Actinobacteria	Thermoleophilia	34.4979	0.0345827	1	32	2.04e-05	0.00347171	Decrease	NA	NA	NA	NA	TRUE	14_0929_02_20cm_Actinobacteria_2497_69_8
SG_3121	14_1009_16_40cm_scaffold_1286478_3	14_1009_16_40cm_scaffold_1286478	OTU_3121	Bacteria	Actinobacteria	Acidimicrobidae	33.7124	0.0337953	1	32	NA	NA	NA	NA	NA	NA	NA	FALSE	NA
SG_223	14_0903_02_30cm_scaffold_1173_10	14_0903_02_30cm_scaffold_1173	OTU_223	Bacteria	Actinobacteria	Rubrobacteridae	33.2749	0.0333567	3	43	NA	NA	NA	0.0332445	Increase	NA	NA	TRUE	14_0903_02_30cm_Actinobacteria_172_69_15
SG_46	14_0903_12_20cm_scaffold_4976_17	14_0903_12_20cm_scaffold_4976	OTU_46	Bacteria	Actinobacteria	Thermoleophilia	32.7007	0.0327811	4	54	5.6e-28	1.19e-09	Decrease	NA	NA	0.0172892	Decrease	FALSE	NA
SG_531	14_0929_12_20cm_scaffold_11474_2	14_0903_12_20cm_scaffold_1820	OTU_531	Bacteria	Actinobacteria	Acidimicrobidae	32.5582	0.0326382	5	32	NA	NA	NA	0.0217581	Decrease	NA	NA	TRUE	14_0903_12_20cm_Actinobacteria_894_72_7
SG_594	14_1009_16_40cm_scaffold_111761_1	14_0903_13_30cm_scaffold_528370	OTU_594	Bacteria	Actinobacteria	Acidimicrobidae	32.3912	0.0324708	4	60	2.91e-07	5.78e-07	Increase	NA	NA	NA	NA	FALSE	NA
SG_601	14_0929_09_40cm_scaffold_16246_15	14_0929_09_40cm_scaffold_16246	OTU_601	Bacteria	Actinobacteria	Acidimicrobidae	31.4954	0.0315728	2	44	NA	NA	NA	NA	NA	NA	NA	FALSE	NA
SG_31	14_1009_02_40cm_scaffold_23910_7	14_1009_02_40cm_scaffold_23910	OTU_31	Bacteria	Actinobacteria	Thermoleophilia	31.4707	0.0315481	2	37	NA	NA	NA	NA	NA	NA	NA	FALSE	NA
SG_609	14_0919_02_20cm_scaffold_139482_2	14_0919_02_20cm_scaffold_139482	OTU_609	Bacteria	Actinobacteria	Thermoleophilia	31.4692	0.0315465	1	28	NA	NA	NA	NA	NA	NA	NA	FALSE	NA
SG_2528	14_0903_05_40cm_scaffold_43913_11	14_0903_05_40cm_scaffold_43913	OTU_2528	Bacteria	Actinobacteria	Thermoleophilia	31.2623	0.0313392	1	35	0.00118706	0.0289836	Decrease	NA	NA	NA	NA	FALSE	NA
SG_2576	14_0903_13_30cm_scaffold_182196_11	14_0903_13_30cm_scaffold_182196	OTU_2576	Bacteria	Actinobacteria	Rubrobacteridae	31.2238	0.0313006	1	53	1.9e-11	0.000518843	Increase	NA	NA	NA	NA	TRUE	14_0903_13_30cm_Actinobacteria_4916_68_8
SG_1303	14_1009_16_40cm_scaffold_54559_15	14_1009_16_40cm_scaffold_54559	OTU_1303	Bacteria	Actinobacteria	Rubrobacteridae	31.1485	0.031225	1	56	NA	NA	NA	9.86e-07	Decrease	NA	NA	TRUE	14_1009_16_40cm_Actinobacteria_10073_71_8
SG_1458	14_0903_02_20cm_scaffold_194531_1	14_0903_02_30cm_scaffold_21755	OTU_1458	Bacteria	Actinobacteria	Thermoleophilia	30.9106	0.0309866	2	42	8.88e-05	0.00163246	Decrease	NA	NA	NA	NA	FALSE	NA
SG_566	14_0903_16_20cm_scaffold_6503_1	14_0903_16_20cm_scaffold_6503	OTU_566	Bacteria	Actinobacteria	Rubrobacteridae	30.7382	0.0308137	4	48	3.66e-12	3.77e-07	Decrease	NA	NA	NA	NA	TRUE	14_0903_16_20cm_Conexibacter_woesei_5407_74_7
SG_325	14_0927_02_40cm_scaffold_30432_10	14_1009_02_40cm_scaffold_1947	OTU_325	Bacteria	Actinobacteria	Rubrobacteridae	30.4665	0.0305414	3	28	NA	NA	NA	NA	NA	NA	NA	TRUE	14_1009_02_40cm_Actinobacteria_3813_69_7
SG_800	14_0929_12_20cm_scaffold_78923_2	14_0929_12_20cm_scaffold_78923	OTU_800	Bacteria	Actinobacteria	Actinobacteria	30.4387	0.0305135	1	35	0.000109015	0.00176264	Decrease	NA	NA	NA	NA	FALSE	NA
SG_972	14_0903_02_30cm_scaffold_2233_1	14_0903_02_30cm_scaffold_2233	OTU_972	Bacteria	Actinobacteria	Thermoleophilia	30.3251	0.0303997	1	35	NA	NA	NA	NA	NA	NA	NA	FALSE	NA
SG_110	14_0919_05_20cm_scaffold_13321_10	14_0919_05_20cm_scaffold_13321	OTU_110	Bacteria	Actinobacteria	Thermoleophilia	30.0788	0.0301527	1	52	0.000490226	0.000331671	Decrease	NA	NA	NA	NA	FALSE	NA
SG_14	14_0927_12_40cm_scaffold_16987_7	14_1009_12_40cm_scaffold_3073	OTU_14	Bacteria	Actinobacteria	Rubrobacteridae	29.3166	0.0293887	2	43	2.26e-08	0.00894459	Increase	NA	NA	NA	NA	TRUE	14_0927_12_40cm_Actinobacteria_6555_68_7
SG_2696	14_0903_13_30cm_scaffold_457651_16	14_0903_13_30cm_scaffold_457651	OTU_2696	Bacteria	Actinobacteria	Thermoleophilia	29.0207	0.029092	1	58	0.00245283	0.00975597	Decrease	NA	NA	NA	NA	FALSE	NA
SG_40	14_0903_02_30cm_scaffold_652_26	14_0903_02_30cm_scaffold_652	OTU_40	Bacteria	Actinobacteria	Thermoleophilia	28.9717	0.0290429	2	37	NA	NA	NA	0.0204958	Increase	NA	NA	FALSE	NA
SG_781	14_0919_05_20cm_scaffold_18864_3	14_0919_05_20cm_scaffold_18864	OTU_781	Bacteria	Actinobacteria	Actinobacteria	28.844	0.0289149	3	42	4.08e-11	1.79e-09	Decrease	NA	NA	NA	NA	FALSE	NA
SG_1111	14_0903_02_30cm_scaffold_357712_2	14_0903_02_30cm_scaffold_357712	OTU_1111	Bacteria	Actinobacteria	Thermoleophilia	28.5959	0.0286661	1	23	NA	NA	NA	NA	NA	NA	NA	FALSE	NA
SG_120	14_1009_16_30cm_scaffold_22062_9	14_1009_16_30cm_scaffold_22062	OTU_120	Bacteria	Actinobacteria	Rubrobacteridae	28.5566	0.0286267	2	57	NA	NA	NA	NA	NA	NA	NA	TRUE	14_1009_16_30cm_Actinobacteria_9867_68_7
SG_727	14_0919_09_20cm_scaffold_122623_2	14_1009_16_30cm_scaffold_915470	OTU_727	Bacteria	Actinobacteria	ANG-ACTX1	28.2454	0.0283148	4	46	NA	NA	NA	NA	NA	NA	NA	FALSE	NA
SG_1090	14_0903_16_20cm_scaffold_74763_4	14_1009_05_20cm_scaffold_176163	OTU_1090	Bacteria	Actinobacteria	ANG-ACTX1	28.0835	0.0281525	2	32	2.03e-08	1.25e-07	Decrease	NA	NA	NA	NA	FALSE	NA
SG_1005	14_1009_09_40cm_scaffold_0_283	14_1009_09_40cm_scaffold_0	OTU_1005	Bacteria	Actinobacteria	Rubrobacteridae	27.993	0.0280618	2	58	1.98e-07	7.09e-06	Increase	0.0302418	Decrease	NA	NA	TRUE	14_1009_09_40cm_Actinobacteria_8186_69_16
SG_3326	14_0903_05_20cm_scaffold_8265_1	14_0903_05_20cm_scaffold_8265	OTU_3326	Bacteria	Actinobacteria	Actinobacteridae	27.8717	0.0279401	1	43	6.46e-08	7.84e-05	Decrease	NA	NA	NA	NA	FALSE	14_0903_05_20cm_Micromonosporales_397_71_6
SG_183	14_1009_16_20cm_scaffold_24070_4	14_1009_16_30cm_scaffold_25657	OTU_183	Bacteria	Actinobacteria	Rubrobacteridae	27.8359	0.0279043	5	43	NA	NA	NA	NA	NA	NA	NA	TRUE	14_1009_16_30cm_Actinobacteria_9744_68_10
SG_510	14_0903_02_30cm_scaffold_3095_13	14_0903_02_30cm_scaffold_3095	OTU_510	Bacteria	Actinobacteria	Thermoleophilia	27.741	0.0278092	2	37	NA	NA	NA	NA	NA	NA	NA	FALSE	NA
SG_2604	14_0919_02_20cm_scaffold_182451_2	14_0929_05_20cm_scaffold_68071	OTU_2604	Bacteria	Actinobacteria	Actinobacteria	27.6485	0.0277164	4	33	6.95e-05	0.00072582	Decrease	NA	NA	NA	NA	FALSE	NA
SG_2421	14_0929_09_30cm_scaffold_47495_8	14_0929_09_30cm_scaffold_47495	OTU_2421	Bacteria	Actinobacteria	Thermoleophilia	27.4897	0.0275573	1	52	NA	NA	NA	NA	NA	NA	NA	FALSE	NA
SG_873	14_1009_09_20cm_scaffold_39085_9	14_1009_09_20cm_scaffold_39085	OTU_873	Bacteria	Actinobacteria	Thermoleophilia	27.3075	0.0273746	1	47	2.47e-07	0.000437574	Decrease	NA	NA	NA	NA	FALSE	NA
SG_2563	14_0903_16_20cm_scaffold_46160_1	14_0903_16_20cm_scaffold_46160	OTU_2563	Bacteria	Actinobacteria	Thermoleophilia	27.1777	0.0272445	1	37	9.34e-14	6.47e-09	Decrease	NA	NA	NA	NA	FALSE	NA
SG_782	14_0903_05_40cm_scaffold_3578_10	14_0903_05_40cm_scaffold_3578	OTU_782	Bacteria	Actinobacteria	ANG-ACTX1	27.1111	0.0271777	2	38	NA	NA	NA	NA	NA	NA	NA	TRUE	14_0903_05_40cm_Actinobacteria_485_68_8
SG_3025	14_0929_02_30cm_scaffold_20631_13	14_0929_02_30cm_scaffold_20631	OTU_3025	Bacteria	Actinobacteria	ANG-ACTX1	26.9118	0.0269779	1	35	NA	NA	NA	NA	NA	NA	NA	FALSE	NA
SG_476	14_0919_05_20cm_scaffold_60772_2	14_0919_05_20cm_scaffold_60772	OTU_476	Bacteria	Actinobacteria	ANG-ACTX1	26.5725	0.0266378	2	39	5.24e-06	0.000523121	Decrease	NA	NA	NA	NA	FALSE	NA
SG_752	14_1009_16_40cm_scaffold_291166_6	14_1009_16_40cm_scaffold_291166	OTU_752	Bacteria	Actinobacteria	Thermoleophilia	26.4638	0.0265288	1	45	NA	NA	NA	NA	NA	NA	NA	FALSE	NA
SG_494	14_0903_13_30cm_scaffold_3671201_2	14_0903_13_30cm_scaffold_3671201	OTU_494	Bacteria	Actinobacteria	ANG-ACTX1	26.2445	0.0263089	1	22	4.09e-05	6.83e-06	Decrease	NA	NA	NA	NA	FALSE	NA
SG_528	14_1009_16_30cm_scaffold_216512_10	14_1009_16_30cm_scaffold_216512	OTU_528	Bacteria	Actinobacteria	Acidimicrobidae	26.2316	0.0262961	2	38	5.36e-05	0.0230627	Increase	0.0276745	Increase	NA	NA	FALSE	NA
SG_102	14_0903_13_40cm_scaffold_28193_4	14_1009_13_40cm_scaffold_25403	OTU_102	Bacteria	Actinobacteria	Thermoleophilia	26.1143	0.0261785	4	55	NA	NA	NA	NA	NA	NA	NA	FALSE	NA
SG_1305	14_0927_09_20cm_scaffold_87470_2	14_0927_09_20cm_scaffold_87470	OTU_1305	Bacteria	Actinobacteria	Thermoleophilia	26.1102	0.0261743	1	49	NA	NA	NA	NA	NA	NA	NA	FALSE	14_0927_09_20cm_Actinobacteria_6069_68_6
SG_29	14_1009_16_30cm_scaffold_25340_6	14_1009_16_30cm_scaffold_25340	OTU_29	Bacteria	Actinobacteria	Thermoleophilia	25.6424	0.0257054	5	45	NA	NA	NA	NA	NA	NA	NA	FALSE	NA
SG_2898	14_0903_13_40cm_scaffold_80190_5	14_0903_13_40cm_scaffold_80190	OTU_2898	Bacteria	Actinobacteria	Actinobacteria	25.5867	0.0256496	1	59	NA	NA	NA	NA	NA	NA	NA	FALSE	NA
SG_685	14_0927_12_40cm_scaffold_9994_10	14_0927_12_40cm_scaffold_9994	OTU_685	Bacteria	Actinobacteria	ANG-ACTX1	25.4185	0.025481	1	53	2.33e-05	0.000307807	Increase	NA	NA	NA	NA	FALSE	NA
SG_988	14_0927_12_40cm_scaffold_121904_2	14_1009_16_40cm_scaffold_104770	OTU_988	Bacteria	Actinobacteria	Thermoleophilia	25.3942	0.0254566	2	47	7.56e-08	8.75e-08	Increase	NA	NA	NA	NA	FALSE	NA
SG_625	14_0903_13_30cm_scaffold_2481012_12	14_0903_13_30cm_scaffold_2481012	OTU_625	Bacteria	Actinobacteria	Acidimicrobidae	25.245	0.025307	1	57	NA	NA	NA	1.7e-07	Increase	NA	NA	FALSE	14_0903_13_30cm_Actinobacteria_4882_65_7
SG_529	14_1009_09_30cm_scaffold_15923_12	14_1009_09_30cm_scaffold_15923	OTU_529	Bacteria	Actinobacteria	Acidimicrobidae	25.2209	0.0252829	3	28	NA	NA	NA	NA	NA	NA	NA	FALSE	NA
SG_1193	14_0903_12_40cm_200_scaffold_75448_4	14_0903_12_40cm_200_scaffold_75448	OTU_1193	Bacteria	Actinobacteria	Actinobacteria	25.1868	0.0252487	1	42	NA	NA	NA	NA	NA	NA	NA	FALSE	NA
SG_154	14_1009_09_30cm_scaffold_167570_2	14_0929_12_20cm_scaffold_101488	OTU_154	Bacteria	Actinobacteria	Thermoleophilia	25.1053	0.025167	2	24	NA	NA	NA	NA	NA	NA	NA	FALSE	NA
SG_824	14_0903_16_20cm_scaffold_180801_2	14_0903_16_20cm_scaffold_180801	OTU_824	Bacteria	Actinobacteria	Actinobacteria	25.0594	0.0251209	1	23	0.000486265	0.000252935	Decrease	NA	NA	NA	NA	FALSE	NA
SG_497	14_1009_16_30cm_scaffold_4904_14	14_1009_16_30cm_scaffold_4904	OTU_497	Bacteria	Actinobacteria	ANG-ACTX1	25.0241	0.0250855	2	54	8.73e-06	0.00013617	Increase	NA	NA	NA	NA	TRUE	14_1009_16_30cm_Actinobacteria_9722_67_9
SG_3	14_1009_16_30cm_scaffold_180840_5	14_1009_16_40cm_scaffold_127978	OTU_3	Bacteria	Actinobacteria	ANG-ACTX1	24.8324	0.0248935	2	58	NA	NA	NA	NA	NA	NA	NA	FALSE	NA
SG_3152	14_1009_16_30cm_scaffold_146642_1	14_1009_16_30cm_scaffold_146642	OTU_3152	Bacteria	Actinobacteria	Thermoleophilia	24.8179	0.0248789	1	46	0.000699927	0.0478293	Increase	0.0166253	Increase	NA	NA	FALSE	NA
SG_578	14_0903_02_30cm_scaffold_89205_4	14_0919_02_20cm_scaffold_21710	OTU_578	Bacteria	Actinobacteria	Acidimicrobidae	24.6035	0.0246639	5	59	NA	NA	NA	NA	NA	NA	NA	FALSE	NA
SG_2068	14_0903_02_30cm_scaffold_45870_8	14_0903_02_30cm_scaffold_45870	OTU_2068	Bacteria	Actinobacteria	Rubrobacteridae	24.5906	0.024651	1	33	NA	NA	NA	NA	NA	NA	NA	FALSE	14_0903_02_30cm_Actinobacteria_190_71_7
SG_285	14_0903_12_20cm_scaffold_7454_8	14_0903_12_20cm_scaffold_7454	OTU_285	Bacteria	Actinobacteria	Rubrobacteridae	24.3329	0.0243926	3	28	1.56e-07	0.0465664	Decrease	NA	NA	NA	NA	FALSE	14_1009_09_20cm_Actinobacteria_7757_71_8
SG_2980	14_0903_16_20cm_scaffold_60823_1	14_0903_16_20cm_scaffold_60823	OTU_2980	Bacteria	Actinobacteria	Thermoleophilia	23.977	0.0240359	1	39	0.000266136	0.000304948	Decrease	NA	NA	NA	NA	FALSE	NA
SG_2607	14_0919_05_20cm_scaffold_165864_1	14_0903_16_20cm_scaffold_10980	OTU_2607	Bacteria	Actinobacteria	Thermoleophilia	23.943	0.0240018	2	30	1.08e-05	8.61e-06	Decrease	NA	NA	NA	NA	FALSE	NA
SG_769	14_0903_09_40cm_scaffold_35494_6	14_1009_13_30cm_scaffold_6091	OTU_769	Bacteria	Actinobacteria	ANG-ACTX1	23.8754	0.0239341	6	49	NA	NA	NA	NA	NA	NA	NA	TRUE	14_1009_13_30cm_Actinobacteria_9104_69_9
SG_600	14_0903_12_20cm_scaffold_57119_3	14_0903_12_20cm_scaffold_57119	OTU_600	Bacteria	Actinobacteria	Acidimicrobidae	23.7473	0.0238057	2	38	NA	NA	NA	NA	NA	NA	NA	FALSE	NA
SG_3284	14_1009_16_40cm_scaffold_361742_1	14_1009_16_40cm_scaffold_361742	OTU_3284	Bacteria	Actinobacteria	ANG-ACTX1	23.6061	0.0236641	1	48	NA	NA	NA	NA	NA	NA	NA	FALSE	NA
SG_2378	14_0929_05_30cm_scaffold_292261_1	14_0929_05_30cm_scaffold_292261	OTU_2378	Bacteria	Actinobacteria	Thermoleophilia	23.3789	0.0234363	1	19	NA	NA	NA	NA	NA	NA	NA	FALSE	NA
SG_185	14_1009_16_30cm_scaffold_617170_1	14_0927_05_40cm_scaffold_158813	OTU_185	Bacteria	Actinobacteria	Thermoleophilia	23.3204	0.0233777	2	25	NA	NA	NA	NA	NA	NA	NA	FALSE	NA
SG_3088	14_0903_02_20cm_scaffold_49027_8	14_0903_02_20cm_scaffold_49027	OTU_3088	Bacteria	Actinobacteria	Actinobacteria	23.226	0.0232831	1	17	0.0232253	0.0311108	Increase	NA	NA	NA	NA	FALSE	NA
SG_516	14_1009_16_40cm_scaffold_148159_5	14_1009_16_40cm_scaffold_148159	OTU_516	Bacteria	Actinobacteria	Acidimicrobidae	23.2164	0.0232735	2	43	1.03e-06	1.52e-06	Increase	NA	NA	NA	NA	FALSE	NA
SG_297	14_1009_16_40cm_scaffold_1189657_1	14_0903_13_20cm_scaffold_89767	OTU_297	Bacteria	Actinobacteria	Thermoleophilia	23.1311	0.0231879	2	46	0.00029147	0.000323352	Decrease	NA	NA	NA	NA	FALSE	NA
SG_607	14_1009_05_40cm_scaffold_66222_1	14_1009_16_40cm_scaffold_37327	OTU_607	Bacteria	Actinobacteria	ANG-ACTX1	23.1055	0.0231623	3	43	2.45e-07	2.69e-06	Increase	NA	NA	NA	NA	TRUE	14_1009_16_40cm_Actinobacteria_10064_69_6
SG_2876	14_0903_09_40cm_scaffold_31077_10	14_0903_09_40cm_scaffold_31077	OTU_2876	Bacteria	Actinobacteria	Actinobacteria	23.0703	0.023127	1	57	NA	NA	NA	NA	NA	NA	NA	FALSE	NA
SG_168	14_0929_09_40cm_scaffold_30807_3	14_0929_09_40cm_scaffold_30807	OTU_168	Bacteria	Actinobacteria	ANG-ACTX3	22.951	0.0230074	1	32	6.88e-11	4.38e-06	Increase	NA	NA	NA	NA	FALSE	NA
SG_118	14_1009_12_20cm_scaffold_9136_5	14_1009_12_20cm_scaffold_9136	OTU_118	Bacteria	Actinobacteria	Thermoleophilia	22.907	0.0229633	2	43	1.23e-15	4.56e-07	Decrease	NA	NA	NA	NA	FALSE	NA
SG_4	14_0919_09_20cm_scaffold_104339_3	14_0919_09_20cm_scaffold_104339	OTU_4	Bacteria	Actinobacteria	Acidimicrobidae	22.887	0.0229432	3	26	6.26e-06	3.93e-05	Decrease	NA	NA	NA	NA	FALSE	NA
SG_312	14_1009_16_30cm_scaffold_2955_69	14_1009_16_40cm_scaffold_993	OTU_312	Bacteria	Actinobacteria	Rubrobacteridae	22.8041	0.0228601	2	52	3.56e-17	9.51e-10	Increase	NA	NA	NA	NA	TRUE	14_1009_16_30cm_Actinobacteria_9751_68_8
SG_324	14_1009_16_20cm_scaffold_17477_4	14_1009_16_20cm_scaffold_17477	OTU_324	Bacteria	Actinobacteria	ANG-ACTX1	22.7492	0.0228051	3	51	0.00165919	0.00969673	Decrease	NA	NA	NA	NA	FALSE	NA
SG_628	14_0919_05_20cm_scaffold_19344_1	14_0919_05_20cm_scaffold_19344	OTU_628	Bacteria	Actinobacteria	Acidimicrobidae	22.7409	0.0227967	1	56	0.00117157	0.000467376	Decrease	NA	NA	NA	NA	FALSE	NA
SG_924	14_1009_16_40cm_scaffold_329092_1	14_1009_16_40cm_scaffold_329092	OTU_924	Bacteria	Actinobacteria	Thermoleophilia	22.7074	0.0227632	1	35	NA	NA	NA	NA	NA	NA	NA	FALSE	NA
SG_551	14_0919_05_20cm_scaffold_11580_17	14_0919_05_20cm_scaffold_11580	OTU_551	Bacteria	Actinobacteria	ANG-ACTX2	22.6263	0.0226819	1	45	NA	NA	NA	NA	NA	NA	NA	FALSE	NA
SG_72	14_0927_12_20cm_scaffold_31791_4	14_0929_09_20cm_scaffold_14836	OTU_72	Bacteria	Actinobacteria	Thermoleophilia	22.3566	0.0224115	5	43	3.35e-10	1.33e-05	Decrease	NA	NA	NA	NA	FALSE	NA
SG_369	14_1009_16_30cm_scaffold_33121_16	14_1009_16_30cm_scaffold_33121	OTU_369	Bacteria	Actinobacteria	ANG-ACTX1	22.3208	0.0223756	4	60	NA	NA	NA	NA	NA	NA	NA	TRUE	14_1009_16_30cm_Bacteria_9694_66_6
SG_920	14_1009_13_20cm_scaffold_19535_4	14_1009_13_20cm_scaffold_19535	OTU_920	Bacteria	Actinobacteria	Thermoleophilia	22.2926	0.0223474	2	50	6.35e-05	1.09e-05	Decrease	NA	NA	NA	NA	FALSE	NA
SG_1283	14_1009_16_40cm_scaffold_30662_2	14_1009_16_40cm_scaffold_30662	OTU_1283	Bacteria	Actinobacteria	Thermoleophilia	22.0902	0.0221444	1	40	NA	NA	NA	NA	NA	NA	NA	FALSE	NA
SG_132	14_0927_12_20cm_scaffold_112627_4	14_0927_12_20cm_scaffold_112627	OTU_132	Bacteria	Actinobacteria	Thermoleophilia	22.0288	0.0220829	1	35	3.23e-07	3.64e-07	Decrease	NA	NA	NA	NA	FALSE	NA
SG_604	14_1009_09_20cm_scaffold_23417_20	14_1009_09_20cm_scaffold_23417	OTU_604	Bacteria	Actinobacteria	Acidimicrobidae	21.9462	0.0220001	1	45	NA	NA	NA	NA	NA	NA	NA	FALSE	NA
SG_814	14_0903_12_40cm_200_scaffold_62388_8	14_0903_12_40cm_200_scaffold_62388	OTU_814	Bacteria	Actinobacteria	Actinobacteria	21.837	0.0218907	3	35	2.27e-06	0.000629701	Decrease	NA	NA	NA	NA	FALSE	NA
SG_574	14_1009_13_40cm_scaffold_30331_4	14_0929_05_20cm_scaffold_9847	OTU_574	Bacteria	Actinobacteria	Acidimicrobidae	21.6374	0.0216906	5	56	1.74e-06	0.000361629	Decrease	NA	NA	NA	NA	FALSE	NA
SG_1100	14_1009_16_30cm_scaffold_127552_1	14_1009_16_30cm_scaffold_127552	OTU_1100	Bacteria	Actinobacteria	Thermoleophilia	21.5223	0.0215752	1	39	NA	NA	NA	NA	NA	NA	NA	FALSE	NA
SG_791	14_1009_16_30cm_scaffold_78197_8	14_1009_16_40cm_scaffold_46835	OTU_791	Bacteria	Actinobacteria	ANG-ACTX1	21.4701	0.0215229	3	49	5.97e-15	6.5e-06	Increase	NA	NA	NA	NA	TRUE	14_1009_16_40cm_Bacteria_10192_68_11
SG_904	14_0919_05_20cm_scaffold_53896_7	14_0919_05_20cm_scaffold_53896	OTU_904	Bacteria	Actinobacteria	Thermoleophilia	21.4035	0.0214561	1	37	9.64e-18	1.46e-10	Decrease	NA	NA	NA	NA	FALSE	NA
SG_318	14_0903_13_30cm_scaffold_684602_6	14_0903_13_30cm_scaffold_684602	OTU_318	Bacteria	Actinobacteria	Rubrobacteridae	21.3467	0.0213991	1	33	0.00985901	0.0489961	Increase	NA	NA	NA	NA	TRUE	14_0903_13_30cm_Actinobacteria_4884_69_8
SG_999	14_0903_13_30cm_scaffold_2501594_6	14_0903_13_30cm_scaffold_2501594	OTU_999	Bacteria	Actinobacteria	Thermoleophilia	21.1144	0.0211663	1	48	3.15e-15	1.54e-08	Increase	NA	NA	NA	NA	FALSE	NA
SG_70	14_0903_16_20cm_scaffold_2136_4	14_0903_16_20cm_scaffold_2136	OTU_70	Bacteria	Actinobacteria	Thermoleophilia	21.0975	0.0211493	4	56	1.28e-08	2.01e-05	Decrease	NA	NA	NA	NA	FALSE	NA
SG_472	14_1009_16_40cm_scaffold_339707_1	14_1009_16_40cm_scaffold_339707	OTU_472	Bacteria	Actinobacteria	Thermoleophilia	21.0146	0.0210663	3	33	0.0100769	0.00290695	Increase	NA	NA	NA	NA	FALSE	NA
SG_888	14_0927_12_20cm_scaffold_135909_6	14_0927_12_20cm_scaffold_135909	OTU_888	Bacteria	Actinobacteria	Thermoleophilia	20.9661	0.0210176	1	33	NA	NA	NA	NA	NA	NA	NA	FALSE	NA
SG_347	14_0903_02_20cm_scaffold_5308_19	14_0903_02_20cm_scaffold_5308	OTU_347	Bacteria	Actinobacteria	Rubrobacteridae	20.9628	0.0210144	1	34	NA	NA	NA	NA	NA	NA	NA	TRUE	14_0903_02_20cm_Actinobacteria_63_68_5
SG_563	14_0929_05_20cm_scaffold_109455_6	14_0929_05_20cm_scaffold_109455	OTU_563	Bacteria	Actinobacteria	Thermoleophilia	20.8892	0.0209405	1	40	5.2e-12	5.92e-08	Decrease	NA	NA	NA	NA	FALSE	NA
SG_1217	14_1009_16_40cm_scaffold_436533_2	14_1009_16_40cm_scaffold_436533	OTU_1217	Bacteria	Actinobacteria	Thermoleophilia	20.8233	0.0208744	2	28	0.000528302	0.000597326	Increase	NA	NA	NA	NA	FALSE	NA
SG_421	14_0929_05_20cm_scaffold_13752_7	14_0929_05_20cm_scaffold_13752	OTU_421	Bacteria	Actinobacteria	ANG-ACTX3	20.7232	0.0207741	2	54	1.07e-06	3.83e-05	Decrease	NA	NA	NA	NA	FALSE	NA
SG_73	14_0903_12_40cm_200_scaffold_10358_8	14_0903_12_40cm_200_scaffold_10358	OTU_73	Bacteria	Actinobacteria	Thermoleophilia	20.6004	0.020651	1	16	NA	NA	NA	0.0100451	Decrease	0.0105871	Decrease	FALSE	NA
SG_2830	14_0903_16_40cm_scaffold_219895_1	14_0903_16_40cm_scaffold_219895	OTU_2830	Bacteria	Actinobacteria	ANG-ACTX1	20.4008	0.0204509	1	38	0.00749298	0.0375699	Increase	NA	NA	NA	NA	FALSE	NA
SG_27	14_0903_02_30cm_scaffold_5433_21	14_0903_02_30cm_scaffold_5433	OTU_27	Bacteria	Actinobacteria	Thermoleophilia	20.3396	0.0203896	1	40	NA	NA	NA	0.0310814	Increase	NA	NA	FALSE	NA
SG_620	14_0903_16_30cm_scaffold_99937_2	14_0903_16_30cm_scaffold_99937	OTU_620	Bacteria	Actinobacteria	Acidimicrobidae	20.3374	0.0203874	1	30	NA	NA	NA	NA	NA	NA	NA	FALSE	NA
SG_2283	14_0929_09_40cm_scaffold_128560_4	14_0929_09_40cm_scaffold_128560	OTU_2283	Bacteria	Actinobacteria	Acidimicrobidae	20.257	0.0203068	1	15	NA	NA	NA	NA	NA	NA	NA	FALSE	NA
SG_916	14_1009_16_40cm_scaffold_412282_1	14_1009_16_40cm_scaffold_412282	OTU_916	Bacteria	Actinobacteria	Thermoleophilia	20.2546	0.0203044	1	31	NA	NA	NA	NA	NA	NA	NA	FALSE	NA
SG_39	14_0919_09_20cm_scaffold_767_33	14_0919_09_20cm_scaffold_767	OTU_39	Bacteria	Actinobacteria	Rubrobacteridae	20.1546	0.0202042	1	40	2.95e-06	0.00275382	Decrease	NA	NA	NA	NA	TRUE	14_0919_09_20cm_Actinobacteria_1656_69_7
SG_2752	14_0903_13_20cm_scaffold_43876_7	14_0903_13_20cm_scaffold_43876	OTU_2752	Bacteria	Actinobacteria	Thermoleophilia	20.1495	0.020199	1	37	1.63e-12	7.99e-09	Decrease	NA	NA	NA	NA	FALSE	NA
SG_852	14_0903_09_30cm_scaffold_194_67	14_0903_09_30cm_scaffold_194	OTU_852	Bacteria	Actinobacteria	Rubrobacteridae	20.1485	0.020198	2	6	NA	NA	NA	NA	NA	NA	NA	TRUE	14_0903_09_30cm_Actinobacteria_10591_68_7
SG_268	14_1009_02_40cm_scaffold_125724_2	14_1009_02_40cm_scaffold_125724	OTU_268	Bacteria	Actinobacteria	Thermoleophilia	20.0967	0.020146	1	28	1.26e-06	1.17e-05	Increase	NA	NA	NA	NA	FALSE	NA
SG_3322	14_0903_16_40cm_scaffold_264209_1	14_0903_16_40cm_scaffold_264209	OTU_3322	Bacteria	Actinobacteria	Thermoleophilia	19.9854	0.0200345	1	28	NA	NA	NA	NA	NA	NA	NA	FALSE	NA
SG_69	14_1009_13_20cm_scaffold_99846_3	14_1009_13_20cm_scaffold_99846	OTU_69	Bacteria	Actinobacteria	Thermoleophilia	19.9752	0.0200243	1	31	NA	NA	NA	NA	NA	NA	NA	FALSE	NA
SG_146	14_0903_16_20cm_scaffold_8466_9	14_0903_16_20cm_scaffold_8466	OTU_146	Bacteria	Actinobacteria	Thermoleophilia	19.9704	0.0200195	1	40	NA	NA	NA	NA	NA	NA	NA	FALSE	NA
SG_60	14_1009_16_30cm_scaffold_64633_6	14_1009_16_30cm_scaffold_64633	OTU_60	Bacteria	Actinobacteria	Thermoleophilia	19.8544	0.0199032	1	31	NA	NA	NA	0.0239023	Decrease	0.0307279	Decrease	FALSE	NA
SG_694	14_1009_05_20cm_scaffold_52742_9	14_1009_05_20cm_scaffold_52742	OTU_694	Bacteria	Actinobacteria	Thermoleophilia	19.8178	0.0198665	1	38	1.14e-10	4.39e-07	Decrease	NA	NA	NA	NA	FALSE	NA
SG_3225	14_0929_12_40cm_scaffold_124499_1	14_0929_12_40cm_scaffold_124499	OTU_3225	Bacteria	Actinobacteria	ANG-ACTX3	19.8157	0.0198644	1	19	2.72e-05	0.000386415	Increase	NA	NA	NA	NA	FALSE	NA
SG_780	14_1009_05_40cm_scaffold_4392_9	14_1009_05_40cm_scaffold_4392	OTU_780	Bacteria	Actinobacteria	ANG-ACTX1	19.8099	0.0198586	1	21	0.000400415	6.22e-05	Increase	NA	NA	NA	NA	TRUE	14_1009_05_40cm_RBG_19FT_COMBO_Actinobacteria_70_19_curated_4381_69_10
SG_3136	14_0903_02_30cm_scaffold_311300_1	14_0903_02_30cm_scaffold_311300	OTU_3136	Bacteria	Actinobacteria	Thermoleophilia	19.7499	0.0197985	1	26	NA	NA	NA	NA	NA	NA	NA	FALSE	NA
SG_798	14_0903_12_20cm_scaffold_934_13	14_0903_12_20cm_scaffold_934	OTU_798	Bacteria	Actinobacteria	Rubrobacteridae	19.6799	0.0197283	1	37	4.24e-14	0.0164989	Decrease	0.0102537	Decrease	NA	NA	FALSE	14_0903_12_20cm_Actinobacteria_941_71_8
SG_1287	14_1009_09_30cm_scaffold_49159_1	14_1009_09_30cm_scaffold_49159	OTU_1287	Bacteria	Actinobacteria	Acidimicrobidae	19.6734	0.0197217	1	33	NA	NA	NA	NA	NA	NA	NA	FALSE	NA
SG_632	14_1009_09_20cm_scaffold_19501_7	14_1009_09_20cm_scaffold_19501	OTU_632	Bacteria	Actinobacteria	ANG-ACTX1	19.621	0.0196692	5	48	0.000164793	0.0454574	Decrease	NA	NA	NA	NA	TRUE	14_1009_09_20cm_Actinobacteria_7726_69_6
SG_1078	14_0919_05_20cm_scaffold_46333_7	14_0919_05_20cm_scaffold_46333	OTU_1078	Bacteria	Actinobacteria	Thermoleophilia	19.5749	0.019623	2	34	7.83e-08	1.51e-06	Decrease	NA	NA	NA	NA	FALSE	NA
SG_576	14_0929_09_20cm_scaffold_26340_3	14_0927_12_20cm_scaffold_26411	OTU_576	Bacteria	Actinobacteria	Acidimicrobidae	19.5478	0.0195959	9	44	NA	NA	NA	NA	NA	NA	NA	FALSE	NA
SG_1032	14_0903_02_30cm_scaffold_64359_6	14_0903_02_30cm_scaffold_64359	OTU_1032	Bacteria	Actinobacteria	Actinobacteria	19.362	0.0194096	1	47	NA	NA	NA	NA	NA	NA	NA	FALSE	NA
SG_541	14_0903_13_30cm_scaffold_3848989_3	14_0903_13_30cm_scaffold_3848989	OTU_541	Bacteria	Actinobacteria	Acidimicrobidae	19.3523	0.0193998	2	38	NA	NA	NA	NA	NA	NA	NA	FALSE	NA
SG_2542	14_1009_12_40cm_scaffold_218007_2	14_1009_12_40cm_scaffold_218007	OTU_2542	Bacteria	Actinobacteria	Thermoleophilia	19.2448	0.0192921	1	16	NA	NA	NA	NA	NA	NA	NA	FALSE	NA
SG_598	14_1009_16_40cm_scaffold_304454_3	14_1009_16_40cm_scaffold_304454	OTU_598	Bacteria	Actinobacteria	ANG-ACTX1	19.1947	0.0192419	1	36	0.00834861	0.00458764	Increase	NA	NA	NA	NA	FALSE	NA
SG_1263	14_0903_13_30cm_scaffold_834155_1	14_0903_13_30cm_scaffold_834155	OTU_1263	Bacteria	Actinobacteria	Thermoleophilia	19.0641	0.019111	1	27	0.0183278	0.0168224	Increase	NA	NA	NA	NA	FALSE	NA
SG_2791	14_1009_16_30cm_scaffold_121512_8	14_1009_16_30cm_scaffold_121512	OTU_2791	Bacteria	Actinobacteria	Acidimicrobidae	19.0493	0.0190961	1	46	0.00225424	0.00715081	Increase	NA	NA	NA	NA	FALSE	NA
SG_3070	14_0903_02_30cm_scaffold_165926_3	14_0903_02_30cm_scaffold_165926	OTU_3070	Bacteria	Actinobacteria	Thermoleophilia	19.041	0.0190878	1	41	NA	NA	NA	NA	NA	NA	NA	FALSE	NA
SG_3244	14_1009_16_30cm_scaffold_515884_4	14_1009_16_30cm_scaffold_515884	OTU_3244	Bacteria	Actinobacteria	Thermoleophilia	18.9442	0.0189907	1	38	NA	NA	NA	NA	NA	NA	NA	FALSE	NA
SG_11	14_1009_09_30cm_scaffold_105926_2	14_1009_09_30cm_scaffold_105926	OTU_11	Bacteria	Actinobacteria	Thermoleophilia	18.9182	0.0189647	1	26	NA	NA	NA	NA	NA	NA	NA	FALSE	NA
SG_784	14_0927_09_40cm_scaffold_51995_1	14_0927_09_40cm_scaffold_51995	OTU_784	Bacteria	Actinobacteria	Thermoleophilia	18.8309	0.0188772	1	35	NA	NA	NA	0.0313297	Decrease	NA	NA	FALSE	NA
SG_589	14_0919_05_20cm_scaffold_189380_2	14_0903_16_20cm_scaffold_8459	OTU_589	Bacteria	Actinobacteria	Thermoleophilia	18.7344	0.0187805	2	45	1.37e-07	0.000126187	Decrease	NA	NA	NA	NA	FALSE	NA
SG_77	14_0929_05_20cm_scaffold_119327_2	14_0929_05_20cm_scaffold_119327	OTU_77	Bacteria	Actinobacteria	Thermoleophilia	18.604	0.0186498	1	25	0.0235524	0.0276356	Decrease	NA	NA	NA	NA	FALSE	NA
SG_114	14_0927_05_20cm_scaffold_100018_1	14_0903_16_20cm_scaffold_12055	OTU_114	Bacteria	Actinobacteria	Thermoleophilia	18.5221	0.0185676	3	38	5.88e-13	1.18e-07	Decrease	NA	NA	NA	NA	FALSE	NA
SG_315	14_1009_13_30cm_scaffold_93253_4	14_1009_13_30cm_scaffold_93253	OTU_315	Bacteria	Actinobacteria	Thermoleophilia	18.4366	0.0184819	2	37	NA	NA	NA	NA	NA	NA	NA	FALSE	NA
SG_187	14_0903_02_30cm_scaffold_129263_2	14_0903_02_30cm_scaffold_129263	OTU_187	Bacteria	Actinobacteria	Thermoleophilia	18.3044	0.0183494	2	33	0.0203982	0.0137702	Decrease	NA	NA	NA	NA	FALSE	NA
SG_2707	14_1009_09_20cm_scaffold_119433_3	14_1009_09_20cm_scaffold_119433	OTU_2707	Bacteria	Actinobacteria	Thermoleophilia	18.1951	0.0182398	2	34	8.88e-05	5.87e-05	Decrease	NA	NA	NA	NA	FALSE	NA
SG_3052	14_0903_12_40cm_200_scaffold_115758_3	14_0903_12_40cm_200_scaffold_115758	OTU_3052	Bacteria	Actinobacteria	Thermoleophilia	18.1247	0.0181693	1	17	NA	NA	NA	NA	NA	NA	NA	FALSE	NA
SG_899	14_0903_12_20cm_scaffold_69477_1	14_0903_12_20cm_scaffold_69477	OTU_899	Bacteria	Actinobacteria	Acidimicrobidae	18.0122	0.0180565	1	36	NA	NA	NA	NA	NA	NA	NA	FALSE	NA
SG_2617	14_1009_05_20cm_scaffold_21963_11	14_1009_05_20cm_scaffold_21963	OTU_2617	Bacteria	Actinobacteria	Thermoleophilia	17.9355	0.0179796	1	37	2.5e-11	5.07e-07	Decrease	NA	NA	NA	NA	FALSE	NA
SG_906	14_0919_02_20cm_scaffold_35387_3	14_0919_02_20cm_scaffold_35387	OTU_906	Bacteria	Actinobacteria	Actinobacteria	17.9212	0.0179652	2	40	NA	NA	NA	NA	NA	NA	NA	FALSE	NA
SG_75	14_1009_09_20cm_scaffold_53848_4	14_1009_09_20cm_scaffold_53848	OTU_75	Bacteria	Actinobacteria	Thermoleophilia	17.9052	0.0179492	2	42	1.66e-09	2.06e-08	Decrease	NA	NA	NA	NA	FALSE	NA
SG_657	14_0903_13_30cm_scaffold_2793670_2	14_0903_13_30cm_scaffold_2793670	OTU_657	Bacteria	Actinobacteria	Acidimicrobidae	17.9018	0.0179458	1	28	NA	NA	NA	NA	NA	NA	NA	FALSE	NA
SG_1167	14_1009_16_20cm_scaffold_7614_15	14_1009_16_20cm_scaffold_7614	OTU_1167	Bacteria	Actinobacteria	Actinobacteria	17.8965	0.0179405	3	58	0.000523248	0.00670171	Decrease	NA	NA	NA	NA	FALSE	NA
SG_844	14_0929_02_20cm_scaffold_125497_1	14_1009_16_40cm_scaffold_300588	OTU_844	Bacteria	Actinobacteria	Thermoleophilia	17.8704	0.0179143	3	28	NA	NA	NA	NA	NA	NA	NA	FALSE	NA
SG_770	14_0929_02_40cm_scaffold_8869_26	14_0929_02_40cm_scaffold_8869	OTU_770	Bacteria	Actinobacteria	ANG-ACTX1	17.8653	0.0179092	3	23	1.44e-08	1.33e-05	Increase	NA	NA	NA	NA	TRUE	14_0929_02_40cm_Actinobacteria_2835_69_10
SG_292	14_0903_12_40cm_200_scaffold_11_10	14_0903_12_40cm_200_scaffold_11	OTU_292	Bacteria	Actinobacteria	Rubrobacteridae	17.8378	0.0178817	1	27	0.00902604	0.0429119	Decrease	0.0395614	Decrease	0.0441176	Decrease	TRUE	14_0903_12_40cm_Solirubrobacterales_4660_72_9
SG_832	14_1009_12_20cm_scaffold_44790_7	14_1009_12_20cm_scaffold_44790	OTU_832	Bacteria	Actinobacteria	Thermoleophilia	17.8111	0.0178549	1	23	9.51e-08	6.83e-06	Decrease	NA	NA	NA	NA	FALSE	NA
SG_1137	14_0927_12_20cm_scaffold_56928_5	14_1009_13_30cm_scaffold_27857	OTU_1137	Bacteria	Actinobacteria	Actinobacteria	17.8009	0.0178446	19	55	NA	NA	NA	NA	NA	NA	NA	FALSE	NA
SG_699	14_0903_12_20cm_scaffold_20446_16	14_0903_12_20cm_scaffold_20446	OTU_699	Bacteria	Actinobacteria	Thermoleophilia	17.7218	0.0177654	1	42	1.03e-12	5.59e-07	Decrease	NA	NA	0.0159351	Decrease	FALSE	NA
SG_217	14_0927_05_40cm_scaffold_17069_12	14_0927_05_40cm_scaffold_17069	OTU_217	Bacteria	Actinobacteria	Thermoleophilia	17.6829	0.0177263	2	35	1.09e-07	0.0100751	Increase	NA	NA	NA	NA	FALSE	NA
SG_608	14_0903_16_40cm_scaffold_186285_2	14_0903_16_40cm_scaffold_186285	OTU_608	Bacteria	Actinobacteria	ANG-ACTX1	17.6252	0.0176685	1	22	2.25e-05	8.97e-06	Increase	NA	NA	NA	NA	FALSE	NA
SG_485	14_1009_09_20cm_scaffold_158584_1	14_1009_09_20cm_scaffold_158584	OTU_485	Bacteria	Actinobacteria	Thermoleophilia	17.6228	0.0176662	1	23	0.0444696	0.0061595	Decrease	NA	NA	NA	NA	FALSE	NA
SG_335	14_0903_12_20cm_scaffold_74345_7	14_0903_12_20cm_scaffold_74345	OTU_335	Bacteria	Actinobacteria	Acidimicrobidae	17.6053	0.0176486	2	31	2.67e-12	2.2e-06	Decrease	NA	NA	NA	NA	TRUE	14_0903_12_20cm_Actinobacteria_927_69_6
SG_1	14_0903_13_30cm_scaffold_3636360_3	14_0903_13_30cm_scaffold_3636360	OTU_1	Bacteria	Actinobacteria	Actinobacteria	17.4462	0.017489	1	30	NA	NA	NA	NA	NA	NA	NA	FALSE	NA
SG_712	14_0903_16_40cm_scaffold_42491_5	14_1009_16_30cm_scaffold_13206	OTU_712	Bacteria	Actinobacteria	ANG-ACTX1	17.4357	0.0174786	3	34	1.26e-07	6.56e-07	Increase	NA	NA	NA	NA	TRUE	14_1009_16_30cm_Actinobacteria_9696_69_13
SG_167	14_0919_09_20cm_scaffold_96541_4	14_0919_09_20cm_scaffold_96541	OTU_167	Bacteria	Actinobacteria	Thermoleophilia	17.3659	0.0174086	1	31	NA	NA	NA	NA	NA	NA	NA	FALSE	NA
SG_658	14_0903_02_40cm_scaffold_25397_2	14_0903_02_40cm_scaffold_25397	OTU_658	Bacteria	Actinobacteria	Thermoleophilia	17.3296	0.0173722	1	31	NA	NA	NA	NA	NA	NA	NA	FALSE	NA
SG_330	14_0929_02_30cm_scaffold_19387_2	14_0929_02_30cm_scaffold_19387	OTU_330	Bacteria	Actinobacteria	Thermoleophilia	17.2541	0.0172965	1	19	0.0235828	0.0193939	Increase	NA	NA	NA	NA	FALSE	NA
SG_1069	14_0919_12_20cm_scaffold_50249_5	14_0919_12_20cm_scaffold_50249	OTU_1069	Bacteria	Actinobacteria	ANG-ACTX3	17.2345	0.0172769	1	39	0.00815088	0.0458653	Decrease	NA	NA	NA	NA	FALSE	NA
SG_71	14_1009_02_40cm_scaffold_31547_3	14_1009_02_40cm_scaffold_31547	OTU_71	Bacteria	Actinobacteria	Thermoleophilia	17.2149	0.0172572	1	34	2.09e-10	0.000361629	Increase	NA	NA	0.0171417	Increase	FALSE	NA
SG_883	14_1009_05_40cm_scaffold_73666_4	14_1009_05_40cm_scaffold_73666	OTU_883	Bacteria	Actinobacteria	Actinobacteria	17.0859	0.0171278	1	38	0.00148079	0.0332018	Increase	NA	NA	NA	NA	FALSE	NA
SG_83	14_0903_02_30cm_scaffold_129069_3	14_0903_02_30cm_scaffold_129069	OTU_83	Bacteria	Actinobacteria	Thermoleophilia	17.078	0.01712	2	21	NA	NA	NA	NA	NA	NA	NA	FALSE	NA
SG_282	14_0929_05_20cm_scaffold_13476_10	14_0929_05_20cm_scaffold_13476	OTU_282	Bacteria	Actinobacteria	Thermoleophilia	17.074	0.017116	2	31	3.23e-07	0.000699424	Decrease	NA	NA	NA	NA	FALSE	NA
SG_52	14_1009_12_20cm_scaffold_126819_1	14_0903_16_20cm_scaffold_939	OTU_52	Bacteria	Actinobacteria	Actinobacteria	16.9707	0.0170124	3	36	NA	NA	NA	NA	NA	8.99e-06	Decrease	FALSE	NA
SG_1557	14_0903_13_30cm_scaffold_13590885_1	14_0903_13_30cm_scaffold_13590885	OTU_1557	Bacteria	Actinobacteria	Thermoleophilia	16.8609	0.0169023	1	25	NA	NA	NA	NA	NA	NA	NA	FALSE	NA
SG_3166	14_0919_12_20cm_scaffold_156020_1	14_0919_12_20cm_scaffold_156020	OTU_3166	Bacteria	Actinobacteria	Thermoleophilia	16.8297	0.0168711	1	18	NA	NA	NA	NA	NA	NA	NA	FALSE	NA
SG_2779	14_0903_16_20cm_scaffold_9510_9	14_0903_16_20cm_scaffold_9510	OTU_2779	Bacteria	Actinobacteria	Actinobacteria	16.7346	0.0167757	1	46	3.48e-05	6.23e-05	Decrease	NA	NA	NA	NA	FALSE	NA
SG_116	14_0929_09_20cm_scaffold_14260_4	14_0929_09_20cm_scaffold_14260	OTU_116	Bacteria	Actinobacteria	Thermoleophilia	16.7285	0.0167696	1	38	0.00160994	0.000788383	Decrease	NA	NA	NA	NA	FALSE	NA
SG_763	14_0929_12_30cm_scaffold_87302_4	14_0903_13_30cm_scaffold_1497264	OTU_763	Bacteria	Actinobacteria	ANG-ACTX1	16.695	0.016736	2	37	NA	NA	NA	NA	NA	NA	NA	FALSE	NA
SG_683	14_0903_16_20cm_scaffold_9805_2	14_0903_16_20cm_scaffold_9805	OTU_683	Bacteria	Actinobacteria	Thermoleophilia	16.6894	0.0167304	1	40	2.48e-08	6.26e-07	Decrease	NA	NA	NA	NA	FALSE	NA
SG_143	14_0929_09_30cm_scaffold_35029_4	14_0929_09_30cm_scaffold_35029	OTU_143	Bacteria	Actinobacteria	Thermoleophilia	16.6582	0.0166991	2	36	NA	NA	NA	NA	NA	NA	NA	FALSE	NA
SG_1132	14_0903_16_20cm_scaffold_101008_2	14_0903_16_20cm_scaffold_101008	OTU_1132	Bacteria	Actinobacteria	Thermoleophilia	16.6441	0.016685	1	22	0.000171916	0.000176883	Decrease	NA	NA	NA	NA	FALSE	NA
SG_1007	14_1009_16_20cm_scaffold_69511_4	14_1009_16_20cm_scaffold_69511	OTU_1007	Bacteria	Actinobacteria	Thermoleophilia	16.5713	0.0166121	1	31	NA	NA	NA	NA	NA	NA	NA	FALSE	NA
SG_171	14_0919_12_20cm_scaffold_26095_8	14_0919_12_20cm_scaffold_26095	OTU_171	Bacteria	Actinobacteria	Thermoleophilia	16.5028	0.0165433	1	34	8.39e-11	2.18e-06	Decrease	NA	NA	NA	NA	FALSE	NA
SG_182	14_1009_13_30cm_scaffold_83190_2	14_1009_13_30cm_scaffold_83190	OTU_182	Bacteria	Actinobacteria	Thermoleophilia	16.4026	0.016443	2	24	NA	NA	NA	NA	NA	NA	NA	FALSE	NA
SG_235	14_1009_12_40cm_scaffold_29889_9	14_1009_12_40cm_scaffold_29889	OTU_235	Bacteria	Actinobacteria	Thermoleophilia	16.3963	0.0164366	1	24	1.36e-06	0.0303486	Increase	NA	NA	NA	NA	FALSE	NA
SG_1180	14_0903_12_20cm_scaffold_69332_2	14_0903_12_20cm_scaffold_69332	OTU_1180	Bacteria	Actinobacteria	Thermoleophilia	16.3447	0.0163849	1	24	0.000117505	0.00146518	Decrease	NA	NA	NA	NA	FALSE	NA
SG_875	14_0919_05_20cm_scaffold_24349_9	14_0919_05_20cm_scaffold_24349	OTU_875	Bacteria	Actinobacteria	Acidimicrobidae	16.3129	0.016353	1	42	NA	NA	NA	NA	NA	NA	NA	FALSE	NA
SG_871	14_0927_12_40cm_scaffold_170380_3	14_0927_12_40cm_scaffold_170380	OTU_871	Bacteria	Actinobacteria	Acidimicrobidae	16.2968	0.0163368	1	23	NA	NA	NA	NA	NA	NA	NA	FALSE	NA
SG_2408	14_1009_09_20cm_scaffold_206681_1	14_1009_09_20cm_scaffold_206681	OTU_2408	Bacteria	Actinobacteria	Thermoleophilia	16.1146	0.0161542	1	16	NA	NA	NA	NA	NA	NA	NA	FALSE	NA
SG_48	14_0927_12_20cm_scaffold_68716_4	14_0927_12_20cm_scaffold_68716	OTU_48	Bacteria	Actinobacteria	Thermoleophilia	16.0772	0.0161167	1	33	8.76e-07	3.43e-06	Decrease	NA	NA	NA	NA	FALSE	NA
SG_1271	14_1009_16_40cm_scaffold_266454_2	14_1009_16_40cm_scaffold_266454	OTU_1271	Bacteria	Actinobacteria	Thermoleophilia	16.0541	0.0160935	1	25	0.000418123	0.00106597	Increase	NA	NA	NA	NA	FALSE	NA
SG_56	14_0903_02_30cm_scaffold_61845_4	14_0903_02_30cm_scaffold_61845	OTU_56	Bacteria	Actinobacteria	Thermoleophilia	16.0452	0.0160846	1	27	NA	NA	NA	NA	NA	NA	NA	FALSE	NA
SG_314	14_1009_16_40cm_scaffold_56062_15	14_1009_16_40cm_scaffold_56062	OTU_314	Bacteria	Actinobacteria	Thermoleophilia	15.9646	0.0160038	1	32	0.00121385	0.00430531	Increase	NA	NA	NA	NA	FALSE	NA
SG_956	14_0919_02_20cm_scaffold_94333_1	14_0919_02_20cm_scaffold_94333	OTU_956	Bacteria	Actinobacteria	Thermoleophilia	15.9232	0.0159624	1	18	NA	NA	NA	NA	NA	NA	NA	FALSE	NA
SG_2176	14_1009_09_40cm_scaffold_36722_6	14_1009_09_40cm_scaffold_36722	OTU_2176	Bacteria	Actinobacteria	ANG-ACTX1	15.7876	0.0158264	2	21	8.75e-07	1.07e-05	Increase	NA	NA	NA	NA	FALSE	NA
SG_1136	14_0903_16_30cm_scaffold_44822_6	14_0903_16_20cm_scaffold_8789	OTU_1136	Bacteria	Actinobacteria	Actinobacteria	15.7706	0.0158094	9	42	2.48e-07	0.000168169	Decrease	NA	NA	NA	NA	FALSE	NA
SG_473	14_0927_05_20cm_scaffold_53777_7	14_0927_05_20cm_scaffold_53777	OTU_473	Bacteria	Actinobacteria	ANG-ACTX2	15.7556	0.0157943	1	34	NA	NA	NA	NA	NA	NA	NA	FALSE	NA
SG_249	14_1009_16_30cm_scaffold_55213_8	14_1009_16_30cm_scaffold_55213	OTU_249	Bacteria	Actinobacteria	Thermoleophilia	15.7528	0.0157915	2	52	NA	NA	NA	NA	NA	NA	NA	FALSE	NA
SG_45	14_0903_02_30cm_scaffold_141735_4	14_0903_02_30cm_scaffold_141735	OTU_45	Bacteria	Actinobacteria	Thermoleophilia	15.7199	0.0157585	1	29	NA	NA	NA	NA	NA	NA	NA	FALSE	NA
SG_527	14_1009_16_40cm_scaffold_292102_3	14_0927_05_20cm_scaffold_63144	OTU_527	Bacteria	Actinobacteria	ANG-ACTX1	15.6911	0.0157296	2	27	0.000304683	0.0446835	Increase	NA	NA	NA	NA	FALSE	NA
SG_1026	14_1009_05_20cm_scaffold_26607_4	14_1009_05_20cm_scaffold_26607	OTU_1026	Bacteria	Actinobacteria	Thermoleophilia	15.6036	0.0156419	1	35	2.02e-10	1.1e-09	Decrease	NA	NA	NA	NA	FALSE	NA
SG_226	14_1009_09_40cm_scaffold_28185_4	14_1009_09_40cm_scaffold_28185	OTU_226	Bacteria	Actinobacteria	Thermoleophilia	15.5998	0.0156381	2	38	1.68e-07	0.000122694	Increase	NA	NA	NA	NA	FALSE	NA
SG_259	14_0929_05_20cm_scaffold_140716_2	14_0929_05_20cm_scaffold_140716	OTU_259	Bacteria	Actinobacteria	Thermoleophilia	15.5995	0.0156379	1	23	0.0376456	0.000834115	Decrease	NA	NA	NA	NA	FALSE	NA
SG_2661	14_0903_13_20cm_scaffold_178222_2	14_0903_13_20cm_scaffold_178222	OTU_2661	Bacteria	Actinobacteria	Thermoleophilia	15.5939	0.0156322	1	15	0.0135808	0.00513112	Decrease	NA	NA	NA	NA	FALSE	NA
SG_580	14_1009_16_20cm_scaffold_172152_2	14_1009_16_20cm_scaffold_172152	OTU_580	Bacteria	Actinobacteria	Thermoleophilia	15.5773	0.0156155	1	24	NA	NA	NA	NA	NA	NA	NA	FALSE	NA
SG_97	14_1009_12_20cm_scaffold_42231_4	14_1009_12_20cm_scaffold_42231	OTU_97	Bacteria	Actinobacteria	Thermoleophilia	15.5661	0.0156044	1	26	5.85e-09	1.05e-05	Decrease	NA	NA	NA	NA	FALSE	NA
SG_169	14_0903_12_40cm_200_scaffold_21090_5	14_0903_12_40cm_200_scaffold_21090	OTU_169	Bacteria	Actinobacteria	Thermoleophilia	15.5394	0.0155776	2	8	NA	NA	NA	NA	NA	NA	NA	FALSE	NA
SG_36	14_1009_02_40cm_scaffold_67369_4	14_1009_02_40cm_scaffold_67369	OTU_36	Bacteria	Actinobacteria	Thermoleophilia	15.5075	0.0155456	1	20	NA	NA	NA	NA	NA	NA	NA	FALSE	NA
SG_417	14_0903_02_30cm_scaffold_23216_12	14_0903_02_30cm_scaffold_23216	OTU_417	Bacteria	Actinobacteria	Thermoleophilia	15.4626	0.0155006	1	40	NA	NA	NA	NA	NA	NA	NA	FALSE	NA
SG_868	14_1009_05_30cm_scaffold_159637_1	14_0903_13_30cm_scaffold_1082879	OTU_868	Bacteria	Actinobacteria	Thermoleophilia	15.3944	0.0154322	4	36	NA	NA	NA	NA	NA	NA	NA	FALSE	NA
SG_300	14_1009_16_30cm_scaffold_59682_5	14_1009_16_30cm_scaffold_59682	OTU_300	Bacteria	Actinobacteria	ANG-ACTX1	15.3637	0.0154014	1	28	0.044804	0.0291101	Increase	NA	NA	NA	NA	FALSE	NA
SG_504	14_1009_16_40cm_scaffold_59148_14	14_1009_16_40cm_scaffold_59148	OTU_504	Bacteria	Actinobacteria	Thermoleophilia	15.3342	0.0153719	1	32	4.89e-10	0.000207095	Increase	NA	NA	NA	NA	FALSE	NA
SG_59	14_0929_02_30cm_scaffold_51882_4	14_0929_02_30cm_scaffold_51882	OTU_59	Bacteria	Actinobacteria	Thermoleophilia	15.3056	0.0153432	2	26	NA	NA	NA	NA	NA	NA	NA	FALSE	NA
SG_3302	14_1009_09_30cm_scaffold_112231_3	14_1009_09_30cm_scaffold_112231	OTU_3302	Bacteria	Actinobacteria	Thermoleophilia	15.3013	0.0153389	1	20	0.00132819	0.00104181	Increase	NA	NA	NA	NA	FALSE	NA
SG_419	14_0903_16_30cm_scaffold_82998_2	14_0929_05_20cm_scaffold_39428	OTU_419	Bacteria	Actinobacteria	ANG-ACTX1	15.2872	0.0153248	2	45	NA	NA	NA	NA	NA	NA	NA	FALSE	14_0929_05_20cm_Actinobacteria_3012_66_5
SG_227	14_0929_09_40cm_scaffold_62848_2	14_0929_09_40cm_scaffold_62848	OTU_227	Bacteria	Actinobacteria	Thermoleophilia	15.2607	0.0152982	2	27	0.00207713	0.0145917	Increase	NA	NA	NA	NA	FALSE	NA
SG_2538	14_1009_16_40cm_scaffold_569405_3	14_1009_16_40cm_scaffold_569405	OTU_2538	Bacteria	Actinobacteria	ANG-ACTX1	15.2422	0.0152796	1	23	0.00231948	0.0377388	Increase	NA	NA	NA	NA	FALSE	NA
SG_2431	14_1009_13_20cm_scaffold_166294_5	14_1009_13_20cm_scaffold_166294	OTU_2431	Bacteria	Actinobacteria	Thermoleophilia	15.2264	0.0152639	1	36	NA	NA	NA	NA	NA	NA	NA	FALSE	NA
SG_117	14_1009_16_30cm_scaffold_31118_22	14_1009_16_30cm_scaffold_31118	OTU_117	Bacteria	Actinobacteria	Thermoleophilia	15.1661	0.0152034	1	34	3.57e-09	1.68e-06	Increase	NA	NA	NA	NA	FALSE	NA
SG_336	14_0927_02_40cm_scaffold_66738_4	14_0927_02_40cm_scaffold_66738	OTU_336	Bacteria	Actinobacteria	Thermoleophilia	15.129	0.0151662	1	29	NA	NA	NA	NA	NA	NA	NA	FALSE	NA
SG_37	14_0919_09_20cm_scaffold_112381_2	14_0903_09_40cm_scaffold_142852	OTU_37	Bacteria	Actinobacteria	Thermoleophilia	15.1279	0.0151651	3	21	0.0450556	0.0127002	Decrease	NA	NA	NA	NA	FALSE	NA
SG_588	14_0919_09_20cm_scaffold_35094_9	14_0919_09_20cm_scaffold_35094	OTU_588	Bacteria	Actinobacteria	Thermoleophilia	15.0794	0.0151165	1	26	8.17e-05	8.25e-05	Decrease	NA	NA	NA	NA	FALSE	NA
SG_2570	14_0929_05_20cm_scaffold_240240_1	14_0929_05_20cm_scaffold_240240	OTU_2570	Bacteria	Actinobacteria	Thermoleophilia	15.0377	0.0150746	1	9	NA	NA	NA	NA	NA	NA	NA	FALSE	NA
SG_328	14_1009_16_40cm_scaffold_84432_9	14_1009_16_40cm_scaffold_84432	OTU_328	Bacteria	Actinobacteria	Thermoleophilia	15.0337	0.0150706	1	32	7.08e-11	3.55e-06	Increase	NA	NA	NA	NA	FALSE	NA
SG_242	14_0919_05_20cm_scaffold_283135_1	14_0919_02_20cm_scaffold_33018	OTU_242	Bacteria	Actinobacteria	ANG-ACTX3	14.9867	0.0150235	2	40	0.00891018	9.86e-05	Decrease	NA	NA	NA	NA	FALSE	NA
SG_1012	14_0903_12_30cm_scaffold_52659_1	14_0903_12_30cm_scaffold_52659	OTU_1012	Bacteria	Actinobacteria	Acidimicrobidae	14.943	0.0149798	4	42	NA	NA	NA	NA	NA	NA	NA	FALSE	NA
SG_715	14_1009_16_30cm_scaffold_151203_5	14_1009_16_30cm_scaffold_151203	OTU_715	Bacteria	Actinobacteria	ANG-ACTX1	14.8302	0.0148666	2	35	0.000592899	0.00835948	Increase	NA	NA	0.0217117	Increase	FALSE	NA
SG_91	14_1009_16_20cm_scaffold_104752_2	14_0903_13_30cm_scaffold_918016	OTU_91	Bacteria	Actinobacteria	Thermoleophilia	14.8013	0.0148376	2	33	3.15e-11	4.55e-08	Decrease	NA	NA	NA	NA	FALSE	NA
SG_1689	14_0903_13_30cm_scaffold_408905_12	14_0903_13_30cm_scaffold_408905	OTU_1689	Bacteria	Actinobacteria	ANG-ACTX1	14.6933	0.0147294	2	38	0.000767168	0.0326977	Increase	NA	NA	NA	NA	FALSE	NA
SG_892	14_0903_12_20cm_scaffold_62683_1	14_0903_12_20cm_scaffold_62683	OTU_892	Bacteria	Actinobacteria	Thermoleophilia	14.6918	0.0147279	1	40	NA	NA	NA	0.0292336	Decrease	NA	NA	FALSE	NA
SG_853	14_0903_16_30cm_scaffold_55216_1	14_0903_16_30cm_scaffold_55216	OTU_853	Bacteria	Actinobacteria	Thermoleophilia	14.6301	0.0146661	1	40	NA	NA	NA	NA	NA	NA	NA	FALSE	NA
SG_33	14_1009_16_30cm_scaffold_383886_4	14_1009_16_30cm_scaffold_383886	OTU_33	Bacteria	Actinobacteria	Thermoleophilia	14.6203	0.0146562	1	29	3.65e-05	9.03e-07	Increase	NA	NA	NA	NA	FALSE	NA
SG_2789	14_0903_13_30cm_scaffold_1444401_9	14_0903_13_30cm_scaffold_1444401	OTU_2789	Bacteria	Actinobacteria	ANG-ACTX1	14.6178	0.0146538	1	39	NA	NA	NA	NA	NA	NA	NA	FALSE	NA
SG_153	14_0929_09_30cm_scaffold_110713_2	14_0929_09_30cm_scaffold_110713	OTU_153	Bacteria	Actinobacteria	Thermoleophilia	14.5755	0.0146113	1	20	0.00426023	0.0068265	Increase	NA	NA	NA	NA	FALSE	NA
SG_203	14_1009_16_30cm_scaffold_95198_4	14_1009_16_30cm_scaffold_95198	OTU_203	Bacteria	Actinobacteria	Acidimicrobidae	14.5237	0.0145594	1	33	3.84e-10	2.68e-09	Increase	NA	NA	NA	NA	FALSE	14_1009_16_30cm_Actinobacteria_9921_67_6
SG_178	14_0929_02_20cm_scaffold_69175_1	14_0929_02_20cm_scaffold_69175	OTU_178	Bacteria	Actinobacteria	Thermoleophilia	14.5027	0.0145384	1	22	NA	NA	NA	NA	NA	NA	NA	FALSE	NA
SG_1170	14_0927_02_40cm_scaffold_74755_3	14_0927_02_40cm_scaffold_74755	OTU_1170	Bacteria	Actinobacteria	Actinobacteria	14.4148	0.0144502	1	45	0.0142761	0.00534084	Increase	NA	NA	NA	NA	FALSE	NA
SG_3290	14_0903_02_20cm_scaffold_36634_1	14_0903_02_20cm_scaffold_36634	OTU_3290	Bacteria	Actinobacteria	Thermoleophilia	14.3659	0.0144012	1	28	NA	NA	NA	NA	NA	NA	NA	FALSE	NA
SG_2865	14_0929_05_40cm_scaffold_76769_6	14_0929_05_40cm_scaffold_76769	OTU_2865	Bacteria	Actinobacteria	ANG-ACTX1	14.3398	0.0143751	1	21	3.63e-10	3.55e-07	Increase	NA	NA	NA	NA	FALSE	NA
SG_878	14_0929_05_20cm_scaffold_195641_4	14_0929_05_20cm_scaffold_195641	OTU_878	Bacteria	Actinobacteria	Actinobacteria	14.2815	0.0143166	1	17	0.0030385	0.000455904	Decrease	NA	NA	NA	NA	FALSE	NA
SG_664	14_1009_16_30cm_scaffold_220365_4	14_1009_16_30cm_scaffold_220365	OTU_664	Bacteria	Actinobacteria	Actinobacteria	14.2569	0.0142919	1	44	0.00498269	0.00619687	Increase	NA	NA	NA	NA	FALSE	NA
SG_2683	14_0903_05_20cm_scaffold_79593_3	14_0903_05_20cm_scaffold_79593	OTU_2683	Bacteria	Actinobacteria	Thermoleophilia	14.2393	0.0142743	1	24	NA	NA	NA	NA	NA	NA	NA	FALSE	NA
SG_2635	14_0929_05_20cm_scaffold_174642_3	14_0903_12_40cm_200_scaffold_142828	OTU_2635	Bacteria	Actinobacteria	Actinobacteria	14.1563	0.0141911	2	13	NA	NA	NA	NA	NA	NA	NA	FALSE	NA
SG_779	14_0903_16_40cm_scaffold_27292_14	14_1009_16_40cm_scaffold_6780	OTU_779	Bacteria	Actinobacteria	ANG-ACTX1	14.0934	0.014128	6	24	5.3e-05	9.85e-05	Increase	NA	NA	NA	NA	TRUE	14_1009_16_40cm_Actinobacteria_10075_69_11
SG_711	14_1009_12_40cm_scaffold_157497_2	14_1009_12_40cm_scaffold_157497	OTU_711	Bacteria	Actinobacteria	ANG-ACTX1	14.075	0.0141096	1	16	NA	NA	NA	NA	NA	NA	NA	FALSE	NA
SG_280	14_0903_02_20cm_scaffold_14409_9	14_0903_02_20cm_scaffold_14409	OTU_280	Bacteria	Actinobacteria	Thermoleophilia	14.0171	0.0140516	1	32	0.00626608	0.0291667	Decrease	NA	NA	NA	NA	FALSE	NA
SG_253	14_1009_12_40cm_scaffold_119971_4	14_1009_12_40cm_scaffold_119971	OTU_253	Bacteria	Actinobacteria	ANG-ACTX1	13.9868	0.0140211	1	25	NA	NA	NA	NA	NA	NA	NA	FALSE	NA
SG_210	14_0903_02_30cm_scaffold_52634_1	14_0903_02_30cm_scaffold_52634	OTU_210	Bacteria	Actinobacteria	Thermoleophilia	13.9621	0.0139964	1	29	NA	NA	NA	NA	NA	NA	NA	FALSE	NA
SG_836	14_1009_09_30cm_scaffold_172860_4	14_1009_09_30cm_scaffold_172860	OTU_836	Bacteria	Actinobacteria	Thermoleophilia	13.956	0.0139903	1	31	NA	NA	NA	NA	NA	NA	NA	FALSE	NA
SG_3123	14_0903_12_40cm_200_scaffold_186799_1	14_0903_12_40cm_200_scaffold_186799	OTU_3123	Bacteria	Actinobacteria	Thermoleophilia	13.9332	0.0139675	1	11	NA	NA	NA	NA	NA	NA	NA	FALSE	NA
SG_337	14_0927_12_20cm_scaffold_127821_7	14_0927_12_20cm_scaffold_127821	OTU_337	Bacteria	Actinobacteria	Thermoleophilia	13.9222	0.0139565	1	40	0.00104184	0.0111593	Decrease	NA	NA	NA	NA	FALSE	NA
SG_669	14_0903_02_30cm_scaffold_4409_15	14_0903_02_30cm_scaffold_4409	OTU_669	Bacteria	Actinobacteria	Thermoleophilia	13.894	0.0139281	1	24	NA	NA	NA	NA	NA	NA	NA	FALSE	NA
SG_611	14_1009_16_20cm_scaffold_74848_1	14_1009_16_20cm_scaffold_74848	OTU_611	Bacteria	Actinobacteria	ANG-ACTX2	13.8429	0.0138769	1	37	NA	NA	NA	NA	NA	NA	NA	FALSE	NA
SG_2985	14_1009_16_40cm_scaffold_213494_1	14_1009_16_40cm_scaffold_213494	OTU_2985	Bacteria	Actinobacteria	ANG-ACTX1	13.8141	0.0138481	1	34	NA	NA	NA	NA	NA	NA	NA	FALSE	NA
SG_106	14_0929_05_20cm_scaffold_162683_1	14_0929_05_20cm_scaffold_162683	OTU_106	Bacteria	Actinobacteria	Thermoleophilia	13.7028	0.0137365	1	11	0.0137693	0.000782286	Decrease	NA	NA	NA	NA	FALSE	NA
SG_787	14_1009_16_30cm_scaffold_176057_6	14_1009_16_30cm_scaffold_176057	OTU_787	Bacteria	Actinobacteria	ANG-ACTX1	13.6847	0.0137183	2	23	0.0179906	0.00681969	Increase	NA	NA	NA	NA	FALSE	NA
SG_2642	14_0919_05_20cm_scaffold_9335_15	14_0919_05_20cm_scaffold_9335	OTU_2642	Bacteria	Actinobacteria	Actinobacteria	13.5517	0.013585	2	52	0.00147357	4.94e-05	Decrease	NA	NA	NA	NA	FALSE	NA
SG_1422	14_0903_16_30cm_scaffold_82348_4	14_0903_16_30cm_scaffold_82348	OTU_1422	Bacteria	Actinobacteria	Thermoleophilia	13.488	0.0135212	1	19	0.0164351	0.0115283	Decrease	NA	NA	NA	NA	FALSE	NA
SG_246	14_0929_12_20cm_scaffold_30370_1	14_0929_12_20cm_scaffold_30370	OTU_246	Bacteria	Actinobacteria	Thermoleophilia	13.479	0.0135121	1	43	4.31e-06	0.000116493	Decrease	NA	NA	NA	NA	FALSE	NA
SG_721	14_1009_16_30cm_scaffold_434270_1	14_1009_16_30cm_scaffold_434270	OTU_721	Bacteria	Actinobacteria	Acidimicrobidae	13.3529	0.0133857	1	19	NA	NA	NA	NA	NA	NA	NA	FALSE	NA
SG_3066	14_1009_16_30cm_scaffold_287625_4	14_1009_16_30cm_scaffold_287625	OTU_3066	Bacteria	Actinobacteria	ANG-ACTX1	13.3086	0.0133413	1	19	2.17e-05	3.83e-06	Increase	NA	NA	NA	NA	FALSE	NA
SG_341	14_0903_16_20cm_scaffold_98426_2	14_0903_16_20cm_scaffold_98426	OTU_341	Bacteria	Actinobacteria	Acidimicrobidae	13.2667	0.0132993	1	19	8.91e-06	3.39e-06	Decrease	NA	NA	NA	NA	FALSE	NA
SG_2533	14_0919_12_20cm_scaffold_293252_2	14_0919_12_20cm_scaffold_293252	OTU_2533	Bacteria	Actinobacteria	Acidimicrobidae	13.1609	0.0131932	1	25	NA	NA	NA	NA	NA	NA	NA	FALSE	NA
SG_261	14_0929_05_30cm_scaffold_114968_4	14_0929_05_30cm_scaffold_114968	OTU_261	Bacteria	Actinobacteria	Thermoleophilia	13.1521	0.0131844	1	26	0.000565199	0.000380434	Increase	NA	NA	NA	NA	FALSE	NA
SG_998	14_1009_16_30cm_scaffold_53147_6	14_1009_16_30cm_scaffold_53147	OTU_998	Bacteria	Actinobacteria	Thermoleophilia	13.1461	0.0131784	1	44	6.64e-05	0.000130518	Increase	NA	NA	NA	NA	FALSE	NA
SG_197	14_1009_16_40cm_scaffold_917120_2	14_1009_16_40cm_scaffold_917120	OTU_197	Bacteria	Actinobacteria	Thermoleophilia	13.0704	0.0131025	1	20	NA	NA	NA	NA	NA	NA	NA	FALSE	NA
SG_271	14_1009_09_40cm_scaffold_41952_5	14_1009_09_40cm_scaffold_41952	OTU_271	Bacteria	Actinobacteria	Thermoleophilia	13.0308	0.0130628	1	32	5.18e-12	5.69e-11	Increase	NA	NA	NA	NA	FALSE	NA
SG_399	14_0929_09_20cm_scaffold_83408_3	14_0929_09_20cm_scaffold_83408	OTU_399	Bacteria	Actinobacteria	Thermoleophilia	13.0215	0.0130535	1	20	NA	NA	NA	NA	NA	NA	NA	FALSE	NA
SG_1099	14_0929_05_20cm_scaffold_184071_1	14_0927_02_20cm_scaffold_95171	OTU_1099	Bacteria	Actinobacteria	Actinobacteria	13.0005	0.0130324	2	31	2.99e-07	1.84e-06	Decrease	NA	NA	NA	NA	FALSE	NA
SG_613	14_0903_13_30cm_scaffold_2370428_11	14_0903_13_30cm_scaffold_2370428	OTU_613	Bacteria	Actinobacteria	ANG-ACTX1	12.9963	0.0130282	1	35	NA	NA	NA	NA	NA	NA	NA	FALSE	NA
SG_911	14_1009_05_30cm_scaffold_86732_3	14_0929_02_20cm_scaffold_63910	OTU_911	Bacteria	Actinobacteria	Actinobacteria	12.9083	0.0129401	2	30	NA	NA	NA	NA	NA	NA	NA	FALSE	NA
SG_2048	14_0929_05_20cm_scaffold_339990_3	14_0929_05_20cm_scaffold_339990	OTU_2048	Bacteria	Actinobacteria	Thermoleophilia	12.8862	0.0129179	1	15	0.00428118	0.0018898	Decrease	NA	NA	NA	NA	FALSE	NA
SG_2944	14_0903_13_30cm_scaffold_845561_6	14_0903_13_30cm_scaffold_845561	OTU_2944	Bacteria	Actinobacteria	Thermoleophilia	12.8542	0.0128858	1	32	7.43e-06	0.00528561	Increase	NA	NA	NA	NA	FALSE	NA
SG_3156	14_0903_13_30cm_scaffold_3276751_1	14_0903_13_30cm_scaffold_3276751	OTU_3156	Bacteria	Actinobacteria	ANG-ACTX1	12.8481	0.0128797	1	14	NA	NA	NA	NA	NA	NA	NA	FALSE	NA
SG_449	14_0903_02_30cm_scaffold_157760_2	14_0903_02_30cm_scaffold_157760	OTU_449	Bacteria	Actinobacteria	Thermoleophilia	12.8463	0.0128779	1	13	NA	NA	NA	NA	NA	NA	NA	FALSE	NA
SG_725	14_0919_02_20cm_scaffold_80439_1	14_0919_02_20cm_scaffold_80439	OTU_725	Bacteria	Actinobacteria	Thermoleophilia	12.8037	0.0128352	1	21	NA	NA	NA	NA	NA	NA	NA	FALSE	NA
SG_258	14_1009_09_20cm_scaffold_27490_3	14_1009_09_20cm_scaffold_27490	OTU_258	Bacteria	Actinobacteria	Thermoleophilia	12.7908	0.0128222	2	19	0.00064614	0.0258454	Decrease	NA	NA	NA	NA	FALSE	NA
SG_57	14_0903_05_20cm_scaffold_23249_4	14_0903_05_20cm_scaffold_23249	OTU_57	Bacteria	Actinobacteria	Thermoleophilia	12.6174	0.0126484	1	25	0.00434967	0.00240033	Decrease	NA	NA	NA	NA	FALSE	NA
SG_891	14_0903_16_20cm_scaffold_190145_1	14_0903_13_30cm_scaffold_6070339	OTU_891	Bacteria	Actinobacteria	Thermoleophilia	12.6011	0.0126321	2	12	NA	NA	NA	NA	NA	NA	NA	FALSE	NA
SG_1140	14_0929_09_20cm_scaffold_13208_3	14_0929_09_20cm_scaffold_13208	OTU_1140	Bacteria	Actinobacteria	Actinobacteria	12.59	0.0126209	1	45	0.00171301	0.000380598	Decrease	NA	NA	NA	NA	FALSE	NA
SG_2461	14_0903_13_30cm_scaffold_8895667_1	14_0903_13_30cm_scaffold_8895667	OTU_2461	Bacteria	Actinobacteria	Acidimicrobidae	12.5107	0.0125414	1	38	NA	NA	NA	NA	NA	NA	NA	FALSE	NA
SG_211	14_0903_02_30cm_scaffold_4254_23	14_0903_02_30cm_scaffold_4254	OTU_211	Bacteria	Actinobacteria	Thermoleophilia	12.497	0.0125277	2	28	NA	NA	NA	NA	NA	NA	NA	FALSE	NA
SG_100	14_0903_02_30cm_scaffold_48751_2	14_0903_02_30cm_scaffold_48751	OTU_100	Bacteria	Actinobacteria	Thermoleophilia	12.4907	0.0125214	1	33	0.00960099	0.0361464	Decrease	NA	NA	NA	NA	FALSE	NA
SG_2569	14_1009_12_20cm_scaffold_10473_3	14_1009_12_20cm_scaffold_10473	OTU_2569	Bacteria	Actinobacteria	Thermoleophilia	12.4584	0.012489	2	38	8.54e-07	0.00591345	Decrease	NA	NA	NA	NA	FALSE	NA
SG_23	14_0903_02_30cm_scaffold_5092_21	14_0903_02_30cm_scaffold_5092	OTU_23	Bacteria	Actinobacteria	Thermoleophilia	12.4415	0.012472	1	41	NA	NA	NA	NA	NA	NA	NA	FALSE	NA
SG_630	14_0903_12_40cm_200_scaffold_32800_9	14_1009_12_20cm_scaffold_3184	OTU_630	Bacteria	Actinobacteria	Rubrobacteridae	12.4282	0.0124588	2	36	0.00338829	0.0162421	Decrease	NA	NA	4.23e-05	Decrease	FALSE	14_1009_12_20cm_Actinobacteria_8412_69_6
SG_2315	14_0903_13_30cm_scaffold_801107_4	14_0903_13_30cm_scaffold_801107	OTU_2315	Bacteria	Actinobacteria	ANG-ACTX3	12.3929	0.0124234	1	48	0.000325382	0.00151997	Decrease	NA	NA	NA	NA	FALSE	NA
SG_3131	14_1009_16_30cm_scaffold_1026164_1	14_1009_16_30cm_scaffold_1026164	OTU_3131	Bacteria	Actinobacteria	Actinobacteria	12.339	0.0123693	1	11	NA	NA	NA	NA	NA	NA	NA	FALSE	NA
SG_848	14_0903_16_20cm_scaffold_162500_3	14_0903_16_20cm_scaffold_162500	OTU_848	Bacteria	Actinobacteria	Thermoleophilia	12.3116	0.0123419	1	16	NA	NA	NA	NA	NA	NA	NA	FALSE	NA
SG_289	14_1009_09_20cm_scaffold_15837_3	14_1009_09_20cm_scaffold_15837	OTU_289	Bacteria	Actinobacteria	Thermoleophilia	12.2726	0.0123028	2	17	0.0227133	0.010883	Decrease	NA	NA	NA	NA	FALSE	NA
SG_299	14_0929_02_30cm_scaffold_126536_2	14_0929_02_30cm_scaffold_126536	OTU_299	Bacteria	Actinobacteria	Thermoleophilia	12.2561	0.0122862	1	18	0.0215848	0.00710183	Increase	NA	NA	NA	NA	FALSE	NA
SG_2710	14_1009_09_20cm_scaffold_39718_7	14_1009_09_20cm_scaffold_39718	OTU_2710	Bacteria	Actinobacteria	Thermoleophilia	12.2526	0.0122827	1	12	NA	NA	NA	NA	NA	NA	NA	FALSE	NA
SG_262	14_0919_09_20cm_scaffold_20642_6	14_0919_09_20cm_scaffold_20642	OTU_262	Bacteria	Actinobacteria	ANG-ACTX1	12.2431	0.0122732	1	10	NA	NA	NA	NA	NA	NA	NA	FALSE	NA
SG_1178	14_0903_02_20cm_scaffold_96307_4	14_0903_02_20cm_scaffold_96307	OTU_1178	Bacteria	Actinobacteria	Thermoleophilia	12.2277	0.0122577	1	31	0.00279257	0.00506019	Decrease	NA	NA	NA	NA	FALSE	NA
SG_681	14_1009_12_20cm_scaffold_30945_1	14_1009_12_20cm_scaffold_30945	OTU_681	Bacteria	Actinobacteria	Thermoleophilia	12.2165	0.0122465	1	31	1.42e-05	0.000135844	Decrease	NA	NA	0.0382326	Decrease	FALSE	NA
SG_366	14_0903_16_20cm_scaffold_16695_4	14_0903_16_20cm_scaffold_16695	OTU_366	Bacteria	Actinobacteria	ANG-ACTX2	12.1762	0.0122062	2	36	NA	NA	NA	NA	NA	NA	NA	FALSE	NA
SG_903	14_0903_12_40cm_200_scaffold_30470_5	14_0903_12_40cm_200_scaffold_30470	OTU_903	Bacteria	Actinobacteria	Actinobacteria	12.1497	0.0121795	1	18	NA	NA	NA	0.00743788	Decrease	0.0170686	Decrease	FALSE	NA
SG_219	14_0903_16_20cm_scaffold_125674_2	14_0903_16_20cm_scaffold_125674	OTU_219	Bacteria	Actinobacteria	Thermoleophilia	12.1198	0.0121496	1	13	NA	NA	NA	NA	NA	NA	NA	FALSE	NA
SG_99	14_0927_05_20cm_scaffold_159716_2	14_0927_05_20cm_scaffold_159716	OTU_99	Bacteria	Actinobacteria	Thermoleophilia	12.0065	0.012036	1	19	NA	NA	NA	NA	NA	NA	NA	FALSE	NA
SG_1029	14_0903_16_20cm_scaffold_45861_4	14_0903_16_20cm_scaffold_45861	OTU_1029	Bacteria	Actinobacteria	Thermoleophilia	11.9571	0.0119865	1	26	9.44e-05	1.72e-05	Decrease	NA	NA	NA	NA	FALSE	NA
SG_747	14_0927_12_40cm_scaffold_83663_1	14_0927_12_40cm_scaffold_83663	OTU_747	Bacteria	Actinobacteria	ANG-ACTX1	11.9285	0.0119579	1	28	NA	NA	NA	NA	NA	0.0277976	Decrease	FALSE	NA
SG_885	14_0903_12_20cm_scaffold_62271_5	14_0903_12_20cm_scaffold_62271	OTU_885	Bacteria	Actinobacteria	ANG-ACTX1	11.896	0.0119252	1	31	NA	NA	NA	NA	NA	NA	NA	FALSE	NA
SG_224	14_0903_16_30cm_scaffold_34212_2	14_0903_16_30cm_scaffold_34212	OTU_224	Bacteria	Actinobacteria	Thermoleophilia	11.8946	0.0119238	3	28	0.00365451	0.00148643	Increase	NA	NA	NA	NA	FALSE	NA
SG_357	14_1009_05_20cm_scaffold_173606_1	14_1009_05_20cm_scaffold_173606	OTU_357	Bacteria	Actinobacteria	Thermoleophilia	11.8824	0.0119116	1	15	0.00752805	0.00515768	Decrease	NA	NA	NA	NA	FALSE	NA
SG_67	14_0903_02_30cm_scaffold_11945_2	14_0903_02_30cm_scaffold_11945	OTU_67	Bacteria	Actinobacteria	Thermoleophilia	11.8674	0.0118965	1	31	NA	NA	NA	NA	NA	NA	NA	FALSE	NA
SG_958	14_0929_09_30cm_scaffold_179341_2	14_0929_09_30cm_scaffold_179341	OTU_958	Bacteria	Actinobacteria	Thermoleophilia	11.8301	0.0118592	1	11	NA	NA	NA	NA	NA	NA	NA	FALSE	NA
SG_26	14_0927_09_40cm_scaffold_141229_2	14_1009_16_40cm_scaffold_70030	OTU_26	Bacteria	Actinobacteria	Thermoleophilia	11.8077	0.0118367	2	18	1.08e-05	0.000157388	Increase	NA	NA	NA	NA	FALSE	NA
SG_647	14_0903_02_30cm_scaffold_43200_9	14_0903_02_30cm_scaffold_43200	OTU_647	Bacteria	Actinobacteria	Thermoleophilia	11.7979	0.0118269	1	20	NA	NA	NA	0.0052485	Increase	NA	NA	FALSE	NA
SG_668	14_1009_12_20cm_scaffold_109553_3	14_1009_12_20cm_scaffold_109553	OTU_668	Bacteria	Actinobacteria	Thermoleophilia	11.7958	0.0118248	1	17	NA	NA	NA	NA	NA	NA	NA	FALSE	NA
SG_1051	14_0903_12_20cm_scaffold_79774_2	14_0903_12_20cm_scaffold_79774	OTU_1051	Bacteria	Actinobacteria	Thermoleophilia	11.6694	0.011698	1	8	NA	NA	NA	NA	NA	NA	NA	FALSE	NA
SG_544	14_1009_05_40cm_scaffold_181190_2	14_1009_16_40cm_scaffold_498795	OTU_544	Bacteria	Actinobacteria	ANG-ACTX1	11.6685	0.0116972	3	9	NA	NA	NA	NA	NA	NA	NA	FALSE	NA
SG_1046	14_1009_16_20cm_scaffold_200449_2	14_0903_13_30cm_scaffold_6724150	OTU_1046	Bacteria	Actinobacteria	Thermoleophilia	11.6671	0.0116958	2	17	NA	NA	NA	NA	NA	NA	NA	FALSE	NA
SG_942	14_1009_16_30cm_scaffold_198069_6	14_1009_16_30cm_scaffold_198069	OTU_942	Bacteria	Actinobacteria	Thermoleophilia	11.6621	0.0116908	1	38	NA	NA	NA	NA	NA	NA	NA	FALSE	NA
SG_191	14_0903_13_30cm_scaffold_3890224_2	14_0903_13_30cm_scaffold_3890224	OTU_191	Bacteria	Actinobacteria	Thermoleophilia	11.6333	0.0116619	1	24	NA	NA	NA	NA	NA	NA	NA	FALSE	NA
SG_2750	14_1009_13_40cm_scaffold_168873_1	14_1009_13_40cm_scaffold_168873	OTU_2750	Bacteria	Actinobacteria	Thermoleophilia	11.6196	0.0116482	1	24	2.1e-06	2.12e-06	Increase	NA	NA	NA	NA	FALSE	NA
SG_1066	14_1009_16_40cm_scaffold_443037_1	14_1009_16_40cm_scaffold_443037	OTU_1066	Bacteria	Actinobacteria	Acidimicrobidae	11.6166	0.0116452	2	21	NA	NA	NA	NA	NA	NA	NA	FALSE	NA
SG_2302	14_0903_13_30cm_scaffold_9562948_3	14_0903_13_30cm_scaffold_9562948	OTU_2302	Bacteria	Actinobacteria	Thermoleophilia	11.5792	0.0116077	1	20	NA	NA	NA	NA	NA	NA	NA	FALSE	NA
SG_923	14_0919_05_20cm_scaffold_68569_1	14_0919_05_20cm_scaffold_68569	OTU_923	Bacteria	Actinobacteria	Thermoleophilia	11.5436	0.0115719	2	18	0.0310277	0.00685958	Decrease	NA	NA	NA	NA	FALSE	NA
SG_1166	14_0903_12_20cm_scaffold_59830_10	14_0903_12_20cm_scaffold_59830	OTU_1166	Bacteria	Actinobacteria	Actinobacteria	11.5321	0.0115604	1	57	1.02e-05	0.000455631	Decrease	NA	NA	NA	NA	FALSE	NA
SG_310	14_0903_09_20cm_scaffold_60228_1	14_0903_09_20cm_scaffold_60228	OTU_310	Bacteria	Actinobacteria	Thermoleophilia	11.502	0.0115303	1	14	0.00278584	0.00173769	Decrease	NA	NA	NA	NA	FALSE	NA
SG_950	14_0903_02_30cm_scaffold_140792_4	14_0903_02_30cm_scaffold_140792	OTU_950	Bacteria	Actinobacteria	Thermoleophilia	11.4122	0.0114402	1	20	NA	NA	NA	NA	NA	NA	NA	FALSE	NA
SG_919	14_0903_05_20cm_scaffold_11927_8	14_0903_05_20cm_scaffold_11927	OTU_919	Bacteria	Actinobacteria	Thermoleophilia	11.4002	0.0114282	1	4	NA	NA	NA	1.81e-06	Decrease	0.00502592	Decrease	FALSE	NA
SG_254	14_1009_16_40cm_scaffold_60060_9	14_1009_16_40cm_scaffold_60060	OTU_254	Bacteria	Actinobacteria	Thermoleophilia	11.3901	0.0114181	2	24	1.09e-11	3.43e-09	Increase	NA	NA	NA	NA	FALSE	NA
SG_208	14_1009_16_30cm_scaffold_506007_2	14_1009_02_40cm_scaffold_60689	OTU_208	Bacteria	Actinobacteria	Thermoleophilia	11.3592	0.0113871	3	23	NA	NA	NA	NA	NA	NA	NA	FALSE	NA
SG_776	14_0927_05_20cm_scaffold_100826_3	14_0927_05_20cm_scaffold_100826	OTU_776	Bacteria	Actinobacteria	ANG-ACTX1	11.3339	0.0113618	1	20	NA	NA	NA	NA	NA	NA	NA	FALSE	NA
SG_192	14_0903_02_30cm_scaffold_144199_2	14_0903_02_30cm_scaffold_144199	OTU_192	Bacteria	Actinobacteria	Thermoleophilia	11.263	0.0112907	2	25	NA	NA	NA	NA	NA	NA	NA	FALSE	NA
SG_910	14_0927_09_20cm_scaffold_39463_3	14_0927_09_20cm_scaffold_39463	OTU_910	Bacteria	Actinobacteria	ANG-ACTX1	11.1706	0.011198	1	32	NA	NA	NA	NA	NA	NA	NA	FALSE	NA
SG_309	14_0919_09_20cm_scaffold_52365_4	14_0929_05_20cm_scaffold_130716	OTU_309	Bacteria	Actinobacteria	Acidimicrobidae	11.1552	0.0111826	4	17	5.04e-07	2.19e-06	Decrease	NA	NA	NA	NA	FALSE	NA
SG_286	14_0903_16_20cm_scaffold_46728_3	14_0903_16_20cm_scaffold_46728	OTU_286	Bacteria	Actinobacteria	Thermoleophilia	11.142	0.0111694	1	23	NA	NA	NA	NA	NA	NA	NA	FALSE	NA
SG_2407	14_0927_09_40cm_scaffold_121028_1	14_0927_09_40cm_scaffold_121028	OTU_2407	Bacteria	Actinobacteria	Thermoleophilia	11.1311	0.0111585	1	21	NA	NA	NA	NA	NA	NA	NA	FALSE	NA
SG_856	14_0927_09_40cm_scaffold_102042_5	14_0927_09_40cm_scaffold_102042	OTU_856	Bacteria	Actinobacteria	ANG-ACTX3	11.1225	0.0111498	1	26	NA	NA	NA	NA	NA	NA	NA	FALSE	NA
SG_789	14_1009_02_40cm_scaffold_26913_2	14_1009_02_40cm_scaffold_26913	OTU_789	Bacteria	Actinobacteria	ANG-ACTX1	11.119	0.0111463	1	31	NA	NA	NA	NA	NA	NA	NA	TRUE	14_1009_02_40cm_Actinobacteria_3830_69_7
SG_306	14_1009_16_30cm_scaffold_49351_11	14_1009_16_30cm_scaffold_49351	OTU_306	Bacteria	Actinobacteria	Thermoleophilia	11.0413	0.0110685	2	39	3.44e-06	3.43e-07	Increase	NA	NA	NA	NA	FALSE	NA
SG_1201	14_1009_12_40cm_scaffold_126518_2	14_1009_12_40cm_scaffold_126518	OTU_1201	Bacteria	Actinobacteria	Thermoleophilia	11.0376	0.0110648	1	22	NA	NA	NA	NA	NA	NA	NA	FALSE	NA
SG_627	14_0903_12_40cm_200_scaffold_129304_2	14_0903_12_40cm_200_scaffold_129304	OTU_627	Bacteria	Actinobacteria	Acidimicrobidae	11.0326	0.0110597	1	10	NA	NA	NA	NA	NA	NA	NA	FALSE	NA
SG_368	14_0927_12_20cm_scaffold_51610_7	14_0927_12_20cm_scaffold_51610	OTU_368	Bacteria	Actinobacteria	Thermoleophilia	11.0206	0.0110477	1	34	NA	NA	NA	NA	NA	NA	NA	FALSE	NA
SG_455	14_1009_16_40cm_scaffold_399701_2	14_1009_16_40cm_scaffold_399701	OTU_455	Bacteria	Actinobacteria	Thermoleophilia	10.9527	0.0109796	2	17	NA	NA	NA	NA	NA	NA	NA	FALSE	NA
SG_778	14_0927_05_40cm_scaffold_33766_6	14_0927_05_40cm_scaffold_33766	OTU_778	Bacteria	Actinobacteria	ANG-ACTX1	10.9108	0.0109376	1	19	0.00143841	7.43e-05	Increase	NA	NA	NA	NA	FALSE	NA
SG_181	14_0929_09_20cm_scaffold_91037_3	14_0903_13_20cm_scaffold_73666	OTU_181	Bacteria	Actinobacteria	Thermoleophilia	10.8859	0.0109126	2	26	0.036722	0.00713213	Decrease	NA	NA	NA	NA	FALSE	NA
SG_1290	14_0929_02_40cm_scaffold_193687_3	14_0929_02_40cm_scaffold_193687	OTU_1290	Bacteria	Actinobacteria	ANG-ACTX1	10.8783	0.0109051	1	6	NA	NA	NA	NA	NA	NA	NA	FALSE	NA
SG_672	14_0903_16_20cm_scaffold_89455_2	14_0929_05_20cm_scaffold_184910	OTU_672	Bacteria	Actinobacteria	Acidimicrobidae	10.8768	0.0109035	3	16	0.0003573	6.83e-06	Decrease	NA	NA	NA	NA	FALSE	NA
SG_2966	14_0903_02_30cm_scaffold_267465_1	14_0903_02_30cm_scaffold_267465	OTU_2966	Bacteria	Actinobacteria	Thermoleophilia	10.8418	0.0108685	1	24	NA	NA	NA	NA	NA	NA	NA	FALSE	NA
SG_1116	14_1009_09_30cm_scaffold_152601_4	14_1009_09_30cm_scaffold_152601	OTU_1116	Bacteria	Actinobacteria	ANG-ACTX1	10.8246	0.0108512	1	23	NA	NA	NA	NA	NA	NA	NA	FALSE	NA
SG_2765	14_0903_09_30cm_scaffold_103407_1	14_0903_02_30cm_scaffold_40177	OTU_2765	Bacteria	Actinobacteria	Thermoleophilia	10.8243	0.0108509	2	21	NA	NA	NA	NA	NA	NA	NA	FALSE	NA
SG_266	14_1009_12_20cm_scaffold_230260_1	14_1009_12_20cm_scaffold_230260	OTU_266	Bacteria	Actinobacteria	Thermoleophilia	10.7816	0.0108081	1	14	NA	NA	NA	NA	NA	NA	NA	FALSE	NA
SG_1575	14_1009_16_30cm_scaffold_594084_2	14_1009_16_30cm_scaffold_594084	OTU_1575	Bacteria	Actinobacteria	Thermoleophilia	10.7758	0.0108023	1	16	NA	NA	NA	NA	NA	NA	NA	FALSE	NA
SG_76	14_0919_05_20cm_scaffold_86461_2	14_0903_12_20cm_scaffold_34308	OTU_76	Bacteria	Actinobacteria	Thermoleophilia	10.7744	0.0108009	2	35	2.53e-05	0.00017141	Decrease	0.0239817	Decrease	NA	NA	FALSE	NA
SG_198	14_0927_02_20cm_scaffold_45792_4	14_0927_02_20cm_scaffold_45792	OTU_198	Bacteria	Actinobacteria	Thermoleophilia	10.7307	0.010757	1	24	NA	NA	NA	0.0437491	Increase	NA	NA	FALSE	NA
SG_623	14_0903_12_20cm_scaffold_119471_3	14_0903_12_20cm_scaffold_119471	OTU_623	Bacteria	Actinobacteria	Acidimicrobidae	10.7016	0.0107279	1	18	0.0344809	0.0321404	Decrease	NA	NA	NA	NA	FALSE	NA
SG_534	14_1009_09_20cm_scaffold_40152_2	14_1009_12_20cm_scaffold_81515	OTU_534	Bacteria	Actinobacteria	Acidimicrobidae	10.6863	0.0107125	2	15	NA	NA	NA	NA	NA	NA	NA	FALSE	NA
SG_241	14_1009_13_40cm_scaffold_44174_4	14_1009_13_40cm_scaffold_44174	OTU_241	Bacteria	Actinobacteria	Thermoleophilia	10.657	0.0106831	1	27	0.00556887	0.00975597	Increase	NA	NA	NA	NA	FALSE	NA
SG_501	14_1009_13_40cm_scaffold_122824_2	14_1009_13_40cm_scaffold_122824	OTU_501	Bacteria	Actinobacteria	Thermoleophilia	10.6351	0.0106613	1	35	NA	NA	NA	NA	NA	NA	NA	FALSE	NA
SG_2550	14_1009_12_40cm_scaffold_159120_2	14_1009_12_40cm_scaffold_159120	OTU_2550	Bacteria	Actinobacteria	Thermoleophilia	10.6301	0.0106563	1	9	NA	NA	NA	NA	NA	NA	NA	FALSE	NA
SG_84	14_0929_12_40cm_scaffold_137996_1	14_1009_09_40cm_scaffold_124801	OTU_84	Bacteria	Actinobacteria	Thermoleophilia	10.6246	0.0106508	2	12	NA	NA	NA	NA	NA	NA	NA	FALSE	NA
SG_3044	14_0919_05_20cm_scaffold_95429_4	14_0919_05_20cm_scaffold_95429	OTU_3044	Bacteria	Actinobacteria	Thermoleophilia	10.6056	0.0106316	1	14	NA	NA	NA	NA	NA	NA	NA	FALSE	NA
SG_1151	14_0903_16_40cm_scaffold_152837_3	14_0903_16_40cm_scaffold_152837	OTU_1151	Bacteria	Actinobacteria	Acidimicrobidae	10.6025	0.0106286	1	27	0.0081959	0.0185352	Increase	NA	NA	0.00744842	Decrease	FALSE	NA
SG_524	14_0903_13_30cm_scaffold_831807_8	14_0903_13_30cm_scaffold_831807	OTU_524	Bacteria	Actinobacteria	Thermoleophilia	10.5922	0.0106182	1	30	1.45e-11	4.13e-08	Increase	NA	NA	NA	NA	FALSE	NA
SG_710	14_0929_09_40cm_scaffold_167508_2	14_0929_09_40cm_scaffold_167508	OTU_710	Bacteria	Actinobacteria	ANG-ACTX3	10.579	0.010605	1	16	NA	NA	NA	NA	NA	NA	NA	FALSE	NA
SG_937	14_1009_05_40cm_scaffold_164680_1	14_1009_05_40cm_scaffold_164680	OTU_937	Bacteria	Actinobacteria	ANG-ACTX1	10.5676	0.0105935	1	11	NA	NA	NA	NA	NA	NA	NA	FALSE	NA
SG_94	14_0919_05_20cm_scaffold_70600_2	14_0919_05_20cm_scaffold_70600	OTU_94	Bacteria	Actinobacteria	Thermoleophilia	10.5457	0.0105716	1	20	NA	NA	NA	NA	NA	NA	NA	FALSE	NA
SG_10	14_1009_09_40cm_scaffold_33371_7	14_1009_09_40cm_scaffold_33371	OTU_10	Bacteria	Actinobacteria	Rubrobacteridae	10.5071	0.0105329	1	19	0.000708924	0.00738407	Increase	NA	NA	NA	NA	TRUE	14_1009_09_40cm_Bacteria_8247_68_6
SG_3203	14_0903_02_40cm_scaffold_32719_1	14_0903_02_40cm_scaffold_32719	OTU_3203	Bacteria	Actinobacteria	Thermoleophilia	10.5053	0.0105311	1	16	NA	NA	NA	NA	NA	NA	NA	FALSE	NA
SG_969	14_1009_16_30cm_scaffold_152423_1	14_1009_16_30cm_scaffold_152423	OTU_969	Bacteria	Actinobacteria	Thermoleophilia	10.5	0.0105258	1	18	0.00238979	0.00230913	Increase	NA	NA	NA	NA	FALSE	NA
SG_865	14_0929_05_30cm_scaffold_242737_1	14_0929_05_30cm_scaffold_242737	OTU_865	Bacteria	Actinobacteria	Thermoleophilia	10.4844	0.0105102	1	12	0.0475122	0.0246387	Increase	NA	NA	NA	NA	FALSE	NA
SG_901	14_0927_05_20cm_scaffold_228313_2	14_1009_16_20cm_scaffold_26402	OTU_901	Bacteria	Actinobacteria	Thermoleophilia	10.4495	0.0104751	3	33	NA	NA	NA	NA	NA	NA	NA	FALSE	NA
SG_3180	14_1009_12_20cm_scaffold_61287_1	14_1009_12_20cm_scaffold_61287	OTU_3180	Bacteria	Actinobacteria	Actinobacteria	10.4369	0.0104625	1	39	0.0450556	0.0103069	Decrease	NA	NA	0.0164093	Decrease	FALSE	NA
SG_2510	14_0929_02_30cm_scaffold_150334_1	14_0929_02_30cm_scaffold_150334	OTU_2510	Bacteria	Actinobacteria	Thermoleophilia	10.388	0.0104135	1	12	0.0435693	0.00161131	Increase	NA	NA	NA	NA	FALSE	NA
SG_1903	14_0903_13_20cm_scaffold_212666_4	14_0903_13_20cm_scaffold_212666	OTU_1903	Bacteria	Actinobacteria	ANG-ACTX3	10.3596	0.0103851	1	21	0.000536132	0.000563942	Decrease	NA	NA	NA	NA	FALSE	NA
SG_174	14_1009_05_20cm_scaffold_53769_1	14_1009_05_20cm_scaffold_53769	OTU_174	Bacteria	Actinobacteria	Thermoleophilia	10.2769	0.0103022	1	30	4.82e-09	1.57e-07	Decrease	NA	NA	NA	NA	FALSE	NA
SG_671	14_0927_05_40cm_scaffold_32832_5	14_0927_05_40cm_scaffold_32832	OTU_671	Bacteria	Actinobacteria	Actinobacteria	10.2448	0.01027	3	17	NA	NA	NA	0.0388129	Decrease	NA	NA	FALSE	NA
SG_3039	14_0929_12_20cm_scaffold_207283_2	14_0929_12_20cm_scaffold_207283	OTU_3039	Bacteria	Actinobacteria	Thermoleophilia	10.2007	0.0102257	1	9	NA	NA	NA	NA	NA	NA	NA	FALSE	NA
SG_135	14_0903_12_20cm_scaffold_37723_4	14_0903_12_20cm_scaffold_37723	OTU_135	Bacteria	Actinobacteria	Thermoleophilia	10.1968	0.0102218	1	26	8.59e-07	0.00184024	Decrease	NA	NA	NA	NA	FALSE	NA
SG_850	14_1009_13_40cm_scaffold_212206_2	14_1009_13_40cm_scaffold_212206	OTU_850	Bacteria	Actinobacteria	Thermoleophilia	10.1923	0.0102174	1	19	NA	NA	NA	NA	NA	NA	NA	FALSE	NA
SG_189	14_0903_02_20cm_scaffold_88435_3	14_0903_02_20cm_scaffold_88435	OTU_189	Bacteria	Actinobacteria	Thermoleophilia	10.1808	0.0102058	1	22	NA	NA	NA	NA	NA	NA	NA	FALSE	NA
SG_96	14_0903_12_40cm_200_scaffold_136135_2	14_0903_16_30cm_scaffold_67820	OTU_96	Bacteria	Actinobacteria	Thermoleophilia	10.1348	0.0101597	2	28	0.00242987	4.41e-05	Decrease	NA	NA	NA	NA	FALSE	NA
SG_652	14_0919_09_20cm_scaffold_28322_5	14_0919_09_20cm_scaffold_28322	OTU_652	Bacteria	Actinobacteria	Thermoleophilia	10.1195	0.0101444	1	9	0.0113682	0.000687894	Decrease	NA	NA	NA	NA	FALSE	NA
SG_332	14_0929_09_40cm_scaffold_216387_1	14_0929_09_40cm_scaffold_216387	OTU_332	Bacteria	Actinobacteria	Thermoleophilia	10.1188	0.0101437	1	13	0.00138718	0.000122141	Increase	NA	NA	NA	NA	FALSE	NA
SG_151	14_0927_05_20cm_scaffold_177877_1	14_0927_05_20cm_scaffold_177877	OTU_151	Bacteria	Actinobacteria	Thermoleophilia	10.1169	0.0101417	1	21	NA	NA	NA	NA	NA	NA	NA	FALSE	NA
SG_955	14_0903_12_40cm_200_scaffold_52269_4	14_0903_12_40cm_200_scaffold_52269	OTU_955	Bacteria	Actinobacteria	Thermoleophilia	10.1034	0.0101282	1	20	0.00203886	0.00118096	Decrease	NA	NA	NA	NA	FALSE	NA
SG_2799	14_0929_02_40cm_scaffold_25543_2	14_0929_02_40cm_scaffold_25543	OTU_2799	Bacteria	Actinobacteria	ANG-ACTX1	10.0854	0.0101102	1	28	3.52e-07	0.00592657	Increase	NA	NA	NA	NA	TRUE	14_0929_02_40cm_Actinobacteria_2842_69_8
SG_971	14_0903_12_40cm_200_scaffold_13459_2	14_0903_12_40cm_200_scaffold_13459	OTU_971	Bacteria	Actinobacteria	Thermoleophilia	10.0686	0.0100933	1	13	NA	NA	NA	NA	NA	NA	NA	FALSE	NA
SG_74	14_0903_12_20cm_scaffold_42179_4	14_0903_12_20cm_scaffold_42179	OTU_74	Bacteria	Actinobacteria	Thermoleophilia	10.058	0.0100827	1	20	0.000263919	0.0018887	Decrease	NA	NA	NA	NA	FALSE	NA
SG_232	14_0919_12_20cm_scaffold_202888_1	14_0927_09_40cm_scaffold_117560	OTU_232	Bacteria	Actinobacteria	Thermoleophilia	10.0392	0.0100639	2	13	NA	NA	NA	NA	NA	NA	NA	FALSE	NA
SG_2019	14_0929_02_30cm_scaffold_116818_2	14_0929_02_30cm_scaffold_116818	OTU_2019	Bacteria	Actinobacteria	Actinobacteria	10.0369	0.0100616	1	15	NA	NA	NA	NA	NA	NA	NA	FALSE	NA
SG_1226	14_0903_05_20cm_scaffold_78258_4	14_0903_05_20cm_scaffold_78258	OTU_1226	Bacteria	Actinobacteria	Thermoleophilia	10.029	0.0100537	2	18	0.00204268	0.00614985	Decrease	NA	NA	NA	NA	FALSE	NA
SG_274	14_0903_16_20cm_scaffold_31230_1	14_0903_16_20cm_scaffold_31230	OTU_274	Bacteria	Actinobacteria	Thermoleophilia	10.0054	0.01003	2	31	1.1e-05	1.35e-07	Decrease	NA	NA	NA	NA	FALSE	NA
SG_502	14_1009_05_40cm_scaffold_98021_2	14_1009_05_40cm_scaffold_98021	OTU_502	Bacteria	Actinobacteria	ANG-ACTX1	9.99834	0.0100229	1	15	0.0400013	0.0110698	Increase	NA	NA	NA	NA	FALSE	NA
SG_331	14_1009_16_40cm_scaffold_262882_3	14_1009_16_40cm_scaffold_262882	OTU_331	Bacteria	Actinobacteria	Thermoleophilia	9.99355	0.0100181	1	20	NA	NA	NA	NA	NA	NA	NA	FALSE	NA
SG_826	14_1009_12_30cm_scaffold_163532_1	14_1009_12_30cm_scaffold_163532	OTU_826	Bacteria	Actinobacteria	Thermoleophilia	9.90777	0.00993212	1	17	NA	NA	NA	NA	NA	NA	NA	FALSE	NA
SG_1157	14_1009_05_20cm_scaffold_107537_4	14_1009_05_20cm_scaffold_107537	OTU_1157	Bacteria	Actinobacteria	Acidimicrobidae	9.75214	0.00977611	1	17	NA	NA	NA	NA	NA	NA	NA	FALSE	NA
SG_1130	14_1009_16_40cm_scaffold_362677_3	14_1009_16_40cm_scaffold_362677	OTU_1130	Bacteria	Actinobacteria	Actinobacteria	9.75029	0.00977425	1	28	0.0197728	0.0325873	Increase	NA	NA	NA	NA	FALSE	NA
SG_597	14_0903_16_20cm_scaffold_36357_4	14_0903_16_20cm_scaffold_36357	OTU_597	Bacteria	Actinobacteria	Actinobacteria	9.7378	0.00976173	1	17	NA	NA	NA	NA	NA	NA	NA	FALSE	NA
SG_860	14_0903_12_30cm_scaffold_192103_1	14_0903_12_30cm_scaffold_192103	OTU_860	Bacteria	Actinobacteria	Thermoleophilia	9.72524	0.00974914	1	12	NA	NA	NA	NA	NA	NA	NA	FALSE	NA
SG_547	14_1009_12_20cm_scaffold_19998_9	14_1009_12_20cm_scaffold_19998	OTU_547	Bacteria	Actinobacteria	Acidimicrobidae	9.70746	0.00973131	1	6	NA	NA	NA	8.29e-05	Decrease	0.000806213	Decrease	FALSE	NA
SG_1138	14_0903_05_20cm_scaffold_19968_2	14_0903_05_20cm_scaffold_19968	OTU_1138	Bacteria	Actinobacteria	Actinobacteria	9.69254	0.00971635	1	35	1.2e-05	1.1e-05	Decrease	NA	NA	NA	NA	FALSE	NA
SG_773	14_0929_09_40cm_scaffold_156840_2	14_0929_09_40cm_scaffold_156840	OTU_773	Bacteria	Actinobacteria	ANG-ACTX1	9.67588	0.00969966	1	16	NA	NA	NA	NA	NA	NA	NA	FALSE	NA
SG_1080	14_0903_05_20cm_scaffold_144734_4	14_0903_05_20cm_scaffold_144734	OTU_1080	Bacteria	Actinobacteria	Actinobacteria	9.67043	0.00969419	1	15	0.0255107	0.0109305	Decrease	NA	NA	NA	NA	FALSE	NA
SG_1698	14_0903_12_40cm_200_scaffold_104793_3	14_0903_12_40cm_200_scaffold_104793	OTU_1698	Bacteria	Actinobacteria	Actinobacteria	9.66524	0.00968899	1	16	0.000551783	0.000523121	Decrease	NA	NA	NA	NA	FALSE	NA
SG_634	14_0903_02_30cm_scaffold_56206_7	14_0903_02_30cm_scaffold_56206	OTU_634	Bacteria	Actinobacteria	Acidimicrobidae	9.64056	0.00966425	1	24	NA	NA	NA	0.00644023	Increase	NA	NA	FALSE	NA
SG_882	14_0903_05_20cm_scaffold_45067_1	14_0903_05_20cm_scaffold_45067	OTU_882	Bacteria	Actinobacteria	Thermoleophilia	9.6251	0.00964875	1	13	NA	NA	NA	NA	NA	NA	NA	FALSE	NA
SG_121	14_1009_16_40cm_scaffold_653469_1	14_1009_16_40cm_scaffold_653469	OTU_121	Bacteria	Actinobacteria	Thermoleophilia	9.62134	0.00964498	1	12	NA	NA	NA	NA	NA	NA	NA	FALSE	NA
SG_3027	14_0903_12_40cm_200_scaffold_17635_1	14_0903_12_40cm_200_scaffold_17635	OTU_3027	Bacteria	Actinobacteria	Thermoleophilia	9.62061	0.00964425	1	10	NA	NA	NA	NA	NA	NA	NA	FALSE	NA
SG_133	14_0927_09_20cm_scaffold_176286_2	14_0927_09_20cm_scaffold_176286	OTU_133	Bacteria	Actinobacteria	Thermoleophilia	9.53002	0.00955344	1	19	0.00874451	0.000534333	Decrease	NA	NA	NA	NA	FALSE	NA
SG_204	14_0903_16_20cm_scaffold_9662_4	14_0903_16_20cm_scaffold_9662	OTU_204	Bacteria	Actinobacteria	Thermoleophilia	9.49675	0.00952009	3	31	0.00163817	0.00402494	Decrease	NA	NA	NA	NA	FALSE	NA
SG_949	14_0903_16_30cm_scaffold_126474_2	14_0903_16_30cm_scaffold_126474	OTU_949	Bacteria	Actinobacteria	Thermoleophilia	9.48621	0.00950952	1	10	0.0209954	0.000583144	Decrease	NA	NA	NA	NA	FALSE	NA
SG_689	14_0903_13_30cm_scaffold_9206621_4	14_0903_13_30cm_scaffold_9206621	OTU_689	Bacteria	Actinobacteria	ANG-ACTX1	9.46463	0.00948788	1	26	0.0118017	0.000335815	Increase	NA	NA	NA	NA	FALSE	NA
SG_893	14_0927_09_20cm_scaffold_171744_1	14_0927_09_20cm_scaffold_171744	OTU_893	Bacteria	Actinobacteria	Thermoleophilia	9.438	0.00946119	1	15	NA	NA	NA	NA	NA	NA	NA	FALSE	NA
SG_231	14_0927_12_40cm_scaffold_68620_4	14_0927_12_40cm_scaffold_68620	OTU_231	Bacteria	Actinobacteria	Thermoleophilia	9.42547	0.00944863	1	16	NA	NA	NA	NA	NA	NA	NA	FALSE	NA
SG_1024	14_0903_02_30cm_scaffold_154848_1	14_0903_02_30cm_scaffold_154848	OTU_1024	Bacteria	Actinobacteria	Thermoleophilia	9.42545	0.00944861	1	12	NA	NA	NA	NA	NA	NA	NA	FALSE	NA
SG_55	14_0903_12_20cm_scaffold_77246_1	14_0903_13_30cm_scaffold_90407	OTU_55	Bacteria	Actinobacteria	Thermoleophilia	9.40337	0.00942648	2	27	NA	NA	NA	NA	NA	NA	NA	FALSE	NA
SG_1943	14_1009_16_30cm_scaffold_88526_1	14_1009_16_30cm_scaffold_88526	OTU_1943	Bacteria	Actinobacteria	Actinobacteria	9.37075	0.00939378	1	26	0.0279463	0.00351224	Increase	NA	NA	NA	NA	FALSE	NA
SG_1456	14_0903_16_40cm_scaffold_262780_2	14_0903_16_40cm_scaffold_262780	OTU_1456	Bacteria	Actinobacteria	Thermoleophilia	9.36899	0.00939202	1	5	NA	NA	NA	NA	NA	NA	NA	FALSE	NA
SG_2219	14_0903_12_20cm_scaffold_160397_1	14_0903_12_20cm_scaffold_160397	OTU_2219	Bacteria	Actinobacteria	Thermoleophilia	9.36637	0.00938939	1	10	NA	NA	NA	NA	NA	NA	NA	FALSE	NA
SG_2725	14_0903_16_40cm_scaffold_252868_3	14_0903_16_40cm_scaffold_252868	OTU_2725	Bacteria	Actinobacteria	Actinobacteria	9.32495	0.00934787	1	15	NA	NA	NA	NA	NA	NA	NA	FALSE	NA
SG_2981	14_0927_12_20cm_scaffold_180622_4	14_0927_12_20cm_scaffold_180622	OTU_2981	Bacteria	Actinobacteria	ANG-ACTX2	9.30447	0.00932734	1	9	NA	NA	NA	NA	NA	NA	NA	FALSE	NA
SG_692	14_0903_13_30cm_scaffold_982040_6	14_0903_13_30cm_scaffold_982040	OTU_692	Bacteria	Actinobacteria	Acidimicrobidae	9.2976	0.00932045	1	39	0.000663035	3.92e-06	Increase	NA	NA	NA	NA	FALSE	NA
SG_1169	14_1009_13_40cm_scaffold_41052_6	14_1009_13_40cm_scaffold_41052	OTU_1169	Bacteria	Actinobacteria	Actinobacteria	9.29229	0.00931513	2	31	NA	NA	NA	NA	NA	NA	NA	FALSE	NA
SG_139	14_0903_02_30cm_scaffold_293_19	14_0903_02_30cm_scaffold_293	OTU_139	Bacteria	Actinobacteria	Thermoleophilia	9.2643	0.00928707	1	18	NA	NA	NA	2.13e-05	Increase	NA	NA	FALSE	NA
SG_269	14_1009_16_30cm_scaffold_41948_3	14_1009_16_30cm_scaffold_41948	OTU_269	Bacteria	Actinobacteria	Unknown	9.2316	0.00925429	2	35	NA	NA	NA	NA	NA	NA	NA	FALSE	NA
SG_247	14_1009_05_20cm_scaffold_141522_2	14_1009_05_20cm_scaffold_141522	OTU_247	Bacteria	Actinobacteria	Thermoleophilia	9.23009	0.00925277	1	7	0.0174001	0.00269182	Decrease	NA	NA	NA	NA	FALSE	NA
SG_905	14_0903_12_40cm_200_scaffold_18312_6	14_0903_12_40cm_200_scaffold_18312	OTU_905	Bacteria	Actinobacteria	Actinobacteria	9.22142	0.00924408	1	21	NA	NA	NA	NA	NA	0.0435089	Decrease	FALSE	NA
SG_105	14_0903_12_40cm_200_scaffold_23161_3	14_0903_12_40cm_200_scaffold_23161	OTU_105	Bacteria	Actinobacteria	Thermoleophilia	9.20254	0.00922515	1	23	0.00411358	0.0177132	Decrease	NA	NA	NA	NA	FALSE	NA
SG_961	14_0903_13_30cm_scaffold_1948764_2	14_0903_13_30cm_scaffold_1948764	OTU_961	Bacteria	Actinobacteria	ANG-ACTX1	9.19349	0.00921608	1	9	NA	NA	NA	NA	NA	NA	NA	FALSE	NA
SG_599	14_0929_05_20cm_scaffold_106084_2	14_0929_05_20cm_scaffold_106084	OTU_599	Bacteria	Actinobacteria	Acidimicrobidae	9.18051	0.00920307	4	21	0.00275903	0.000457826	Decrease	NA	NA	NA	NA	FALSE	NA
SG_665	14_1009_13_30cm_scaffold_58544_6	14_1009_13_30cm_scaffold_58544	OTU_665	Bacteria	Actinobacteria	Acidimicrobidae	9.16176	0.00918428	1	42	0.0242283	0.0109505	Increase	NA	NA	NA	NA	FALSE	NA
SG_1144	14_0903_02_30cm_scaffold_233921_7	14_0903_02_30cm_scaffold_233921	OTU_1144	Bacteria	Actinobacteria	Thermoleophilia	9.14628	0.00916876	1	17	0.0025702	0.0086406	Increase	NA	NA	NA	NA	FALSE	NA
SG_2549	14_0903_02_40cm_scaffold_82379_1	14_0903_02_40cm_scaffold_82379	OTU_2549	Bacteria	Actinobacteria	Thermoleophilia	9.14151	0.00916398	1	15	NA	NA	NA	NA	NA	NA	NA	FALSE	NA
SG_1232	14_0903_13_30cm_scaffold_175142_5	14_0903_13_30cm_scaffold_175142	OTU_1232	Bacteria	Actinobacteria	Thermoleophilia	9.13551	0.00915796	1	12	NA	NA	NA	NA	NA	NA	NA	FALSE	NA
SG_2777	14_0927_12_20cm_scaffold_61122_1	14_0927_12_20cm_scaffold_61122	OTU_2777	Bacteria	Actinobacteria	ANG-ACTX1	9.13041	0.00915284	1	13	NA	NA	NA	NA	NA	NA	NA	FALSE	NA
SG_851	14_0903_05_20cm_scaffold_19435_4	14_0903_05_20cm_scaffold_19435	OTU_851	Bacteria	Actinobacteria	Thermoleophilia	9.11537	0.00913777	1	6	NA	NA	NA	1.93e-12	Decrease	8.81e-09	Decrease	FALSE	NA
SG_514	14_0903_02_30cm_scaffold_10955_12	14_0903_02_30cm_scaffold_10955	OTU_514	Bacteria	Actinobacteria	ANG-ACTX1	9.05079	0.00907303	1	22	NA	NA	NA	NA	NA	NA	NA	FALSE	NA
SG_68	14_0927_02_20cm_scaffold_43235_4	14_1009_16_30cm_scaffold_172255	OTU_68	Bacteria	Actinobacteria	Thermoleophilia	9.03154	0.00905374	3	33	NA	NA	NA	NA	NA	NA	NA	FALSE	NA
SG_402	14_0903_12_40cm_200_scaffold_29992_7	14_0903_12_40cm_200_scaffold_29992	OTU_402	Bacteria	Actinobacteria	Acidimicrobidae	8.98831	0.0090104	1	9	NA	NA	NA	NA	NA	NA	NA	FALSE	NA
SG_50	14_1009_05_20cm_scaffold_31063_1	14_1009_05_20cm_scaffold_31063	OTU_50	Bacteria	Actinobacteria	Thermoleophilia	8.98244	0.00900451	1	22	2.61e-08	7.21e-09	Decrease	NA	NA	NA	NA	FALSE	NA
SG_3128	14_0927_12_40cm_scaffold_163515_1	14_0927_12_40cm_scaffold_163515	OTU_3128	Bacteria	Actinobacteria	Thermoleophilia	8.94428	0.00896626	1	12	NA	NA	NA	NA	NA	NA	NA	FALSE	NA
SG_742	14_0919_05_20cm_scaffold_116920_2	14_0929_05_20cm_scaffold_134910	OTU_742	Bacteria	Actinobacteria	Thermoleophilia	8.82823	0.00884992	4	21	NA	NA	NA	NA	NA	NA	NA	FALSE	NA
SG_1057	14_0903_02_30cm_scaffold_10771_8	14_0903_02_30cm_scaffold_10771	OTU_1057	Bacteria	Actinobacteria	Thermoleophilia	8.81201	0.00883366	1	22	NA	NA	NA	NA	NA	NA	NA	FALSE	NA
SG_1025	14_0903_16_20cm_scaffold_83455_3	14_0903_16_20cm_scaffold_83455	OTU_1025	Bacteria	Actinobacteria	Actinobacteria	8.80568	0.00882732	1	16	NA	NA	NA	NA	NA	NA	NA	FALSE	NA
SG_53	14_0903_05_40cm_scaffold_69942_3	14_0903_05_40cm_scaffold_69942	OTU_53	Bacteria	Actinobacteria	Thermoleophilia	8.80347	0.0088251	2	26	NA	NA	NA	NA	NA	NA	NA	FALSE	NA
SG_3153	14_1009_16_40cm_scaffold_521627_3	14_1009_16_40cm_scaffold_521627	OTU_3153	Bacteria	Actinobacteria	Thermoleophilia	8.79957	0.00882119	1	26	NA	NA	NA	NA	NA	NA	NA	FALSE	NA
SG_344	14_0927_02_40cm_scaffold_74520_3	14_0927_02_40cm_scaffold_74520	OTU_344	Bacteria	Actinobacteria	Thermoleophilia	8.78979	0.00881139	2	15	NA	NA	NA	NA	NA	NA	NA	FALSE	NA
SG_3020	14_0903_02_30cm_scaffold_430483_1	14_0903_02_30cm_scaffold_430483	OTU_3020	Bacteria	Actinobacteria	Thermoleophilia	8.74822	0.00876972	1	7	NA	NA	NA	NA	NA	NA	NA	FALSE	NA
SG_260	14_1009_09_20cm_scaffold_93103_4	14_1009_09_20cm_scaffold_93103	OTU_260	Bacteria	Actinobacteria	Thermoleophilia	8.72419	0.00874563	1	11	0.000507911	0.000277238	Decrease	NA	NA	NA	NA	FALSE	NA
SG_140	14_1009_16_20cm_scaffold_65160_6	14_1009_16_20cm_scaffold_65160	OTU_140	Bacteria	Actinobacteria	Thermoleophilia	8.72281	0.00874424	1	25	NA	NA	NA	NA	NA	NA	NA	FALSE	NA
SG_1211	14_0903_05_40cm_scaffold_194613_1	14_0903_05_40cm_scaffold_194613	OTU_1211	Bacteria	Actinobacteria	Acidimicrobidae	8.68661	0.00870795	1	12	NA	NA	NA	NA	NA	NA	NA	FALSE	NA
SG_2335	14_1009_05_20cm_scaffold_173544_1	14_1009_05_20cm_scaffold_173544	OTU_2335	Bacteria	Actinobacteria	Thermoleophilia	8.68051	0.00870184	1	9	0.00862224	7.18e-05	Decrease	NA	NA	NA	NA	FALSE	NA
SG_3176	14_1009_12_40cm_scaffold_68102_5	14_1009_12_40cm_scaffold_68102	OTU_3176	Bacteria	Actinobacteria	Thermoleophilia	8.67804	0.00869937	1	8	NA	NA	NA	NA	NA	NA	NA	FALSE	NA
SG_2419	14_0903_12_40cm_200_scaffold_203210_2	14_0903_12_40cm_200_scaffold_203210	OTU_2419	Bacteria	Actinobacteria	Thermoleophilia	8.67266	0.00869398	1	4	NA	NA	NA	NA	NA	NA	NA	FALSE	NA
SG_1379	14_0919_05_20cm_scaffold_352330_3	14_0919_05_20cm_scaffold_352330	OTU_1379	Bacteria	Actinobacteria	Thermoleophilia	8.67177	0.00869308	1	15	0.0118407	7.37e-05	Decrease	NA	NA	NA	NA	FALSE	NA
SG_869	14_0903_12_20cm_scaffold_101074_1	14_0903_12_20cm_scaffold_101074	OTU_869	Bacteria	Actinobacteria	Thermoleophilia	8.65829	0.00867956	1	15	0.019109	0.00745189	Decrease	NA	NA	NA	NA	FALSE	NA
SG_496	14_0927_12_20cm_scaffold_16189_4	14_0919_12_20cm_scaffold_7603	OTU_496	Bacteria	Actinobacteria	ANG-ACTX1	8.65027	0.00867152	5	40	NA	NA	NA	0.00500356	Decrease	NA	NA	TRUE	14_0927_12_20cm_Bacteria_6393_69_7
SG_180	14_0903_13_30cm_scaffold_402050_1	14_0903_13_30cm_scaffold_402050	OTU_180	Bacteria	Actinobacteria	Thermoleophilia	8.60264	0.00862378	1	11	0.0019849	9.75e-07	Increase	NA	NA	NA	NA	FALSE	NA
SG_895	14_0919_12_20cm_scaffold_129898_3	14_0919_12_20cm_scaffold_129898	OTU_895	Bacteria	Actinobacteria	Actinobacteria	8.58678	0.00860788	1	16	NA	NA	NA	NA	NA	NA	NA	FALSE	NA
SG_682	14_0903_05_20cm_scaffold_112175_1	14_0903_05_20cm_scaffold_112175	OTU_682	Bacteria	Actinobacteria	Thermoleophilia	8.52029	0.00854122	1	6	NA	NA	NA	NA	NA	NA	NA	FALSE	NA
SG_47	14_0929_05_30cm_scaffold_72814_4	14_0929_05_30cm_scaffold_72814	OTU_47	Bacteria	Actinobacteria	Thermoleophilia	8.51929	0.00854023	1	23	NA	NA	NA	NA	NA	NA	NA	FALSE	NA
SG_51	14_1009_16_30cm_scaffold_241659_1	14_1009_16_30cm_scaffold_241659	OTU_51	Bacteria	Actinobacteria	ANG-ACTX3	8.474	0.00849482	1	25	NA	NA	NA	NA	NA	NA	NA	FALSE	NA
SG_522	14_1009_05_40cm_scaffold_215138_1	14_1009_16_30cm_scaffold_410791	OTU_522	Bacteria	Actinobacteria	ANG-ACTX1	8.44683	0.00846759	2	14	NA	NA	NA	NA	NA	NA	NA	FALSE	NA
SG_839	14_0927_09_20cm_scaffold_156877_2	14_0927_09_20cm_scaffold_156877	OTU_839	Bacteria	Actinobacteria	Thermoleophilia	8.41538	0.00843606	1	11	NA	NA	NA	NA	NA	NA	NA	FALSE	NA
SG_2680	14_1009_05_20cm_scaffold_78374_4	14_1009_05_20cm_scaffold_78374	OTU_2680	Bacteria	Actinobacteria	Thermoleophilia	8.4135	0.00843417	1	24	NA	NA	NA	NA	NA	NA	NA	FALSE	NA
SG_1122	14_0903_02_30cm_scaffold_127244_4	14_0903_02_30cm_scaffold_127244	OTU_1122	Bacteria	Actinobacteria	Actinobacteria	8.41116	0.00843183	1	13	NA	NA	NA	NA	NA	NA	NA	FALSE	NA
SG_131	14_0903_13_30cm_scaffold_10205847_3	14_0903_13_30cm_scaffold_10205847	OTU_131	Bacteria	Actinobacteria	Thermoleophilia	8.35972	0.00838027	1	14	NA	NA	NA	NA	NA	NA	NA	FALSE	NA
SG_2591	14_0929_09_40cm_scaffold_184484_3	14_0929_09_40cm_scaffold_184484	OTU_2591	Bacteria	Actinobacteria	Actinobacteria	8.32338	0.00834383	1	14	NA	NA	NA	NA	NA	NA	NA	FALSE	NA
SG_12	14_1009_05_20cm_scaffold_67858_4	14_1009_16_30cm_scaffold_367102	OTU_12	Bacteria	Actinobacteria	Acidimicrobidae	8.31537	0.0083358	4	29	NA	NA	NA	NA	NA	NA	NA	FALSE	NA
SG_3202	14_0903_13_30cm_scaffold_4543128_4	14_0903_13_30cm_scaffold_4543128	OTU_3202	Bacteria	Actinobacteria	Acidimicrobidae	8.28986	0.00831023	1	26	NA	NA	NA	NA	NA	NA	NA	FALSE	NA
SG_196	14_0919_05_20cm_scaffold_137273_1	14_0919_05_20cm_scaffold_137273	OTU_196	Bacteria	Actinobacteria	Thermoleophilia	8.26674	0.00828705	1	9	NA	NA	NA	NA	NA	NA	NA	FALSE	NA
SG_2698	14_1009_05_40cm_scaffold_299383_1	14_1009_05_40cm_scaffold_299383	OTU_2698	Bacteria	Actinobacteria	Thermoleophilia	8.25918	0.00827947	1	14	NA	NA	NA	NA	NA	NA	NA	FALSE	NA
SG_179	14_0927_12_20cm_scaffold_10855_7	14_0927_12_20cm_scaffold_10855	OTU_179	Bacteria	Actinobacteria	Thermoleophilia	8.23915	0.00825939	1	22	NA	NA	NA	NA	NA	NA	NA	FALSE	NA
SG_718	14_1009_05_40cm_scaffold_260134_2	14_1009_05_40cm_scaffold_260134	OTU_718	Bacteria	Actinobacteria	Acidimicrobidae	8.21614	0.00823633	1	7	NA	NA	NA	NA	NA	NA	NA	FALSE	NA
SG_1800	14_0929_02_30cm_scaffold_153069_1	14_0929_02_30cm_scaffold_153069	OTU_1800	Bacteria	Actinobacteria	Thermoleophilia	8.2111	0.00823127	1	15	0.0102193	0.00907035	Increase	NA	NA	NA	NA	FALSE	NA
SG_745	14_0903_13_30cm_scaffold_9400983_2	14_0903_13_30cm_scaffold_9400983	OTU_745	Bacteria	Actinobacteria	ANG-ACTX1	8.20346	0.00822362	1	14	NA	NA	NA	NA	NA	NA	NA	FALSE	NA
SG_233	14_1009_16_40cm_scaffold_111928_12	14_1009_16_40cm_scaffold_111928	OTU_233	Bacteria	Actinobacteria	Rubrobacteridae	8.19454	0.00821467	1	34	9.38e-05	6.45e-06	Increase	NA	NA	NA	NA	FALSE	14_1009_16_40cm_Bacteria_10213_69_5
SG_953	14_1009_02_40cm_scaffold_97208_1	14_1009_02_40cm_scaffold_97208	OTU_953	Bacteria	Actinobacteria	Actinobacteria	8.18656	0.00820668	1	15	NA	NA	NA	NA	NA	NA	NA	FALSE	NA
SG_572	14_0903_12_40cm_200_scaffold_12775_6	14_0903_12_40cm_200_scaffold_12775	OTU_572	Bacteria	Actinobacteria	Actinobacteria	8.16576	0.00818583	2	19	NA	NA	NA	NA	NA	0.0180175	Decrease	FALSE	NA
SG_161	14_0903_02_30cm_scaffold_79934_2	14_0903_02_30cm_scaffold_79934	OTU_161	Bacteria	Actinobacteria	Thermoleophilia	8.09464	0.00811453	1	7	NA	NA	NA	NA	NA	NA	NA	FALSE	NA
SG_343	14_0903_13_30cm_scaffold_2272676_7	14_0903_13_30cm_scaffold_2272676	OTU_343	Bacteria	Actinobacteria	ANG-ACTX2	8.0646	0.00808442	1	33	0.0226134	0.0443101	Decrease	NA	NA	NA	NA	FALSE	NA
SG_1041	14_0903_09_20cm_scaffold_69555_2	14_0903_09_20cm_scaffold_69555	OTU_1041	Bacteria	Actinobacteria	Thermoleophilia	8.02675	0.00804648	1	6	NA	NA	NA	NA	NA	NA	NA	FALSE	NA
SG_2574	14_1009_05_40cm_scaffold_320367_1	14_1009_05_40cm_scaffold_320367	OTU_2574	Bacteria	Actinobacteria	Thermoleophilia	7.94561	0.00796514	1	11	NA	NA	NA	NA	NA	NA	NA	FALSE	NA
SG_855	14_0927_05_40cm_scaffold_249164_1	14_0927_05_40cm_scaffold_249164	OTU_855	Bacteria	Actinobacteria	Thermoleophilia	7.92291	0.00794238	1	6	NA	NA	NA	NA	NA	NA	NA	FALSE	NA
SG_1176	14_0929_02_20cm_scaffold_201303_2	14_0929_02_20cm_scaffold_201303	OTU_1176	Bacteria	Actinobacteria	ANG-ACTX1	7.9054	0.00792483	1	10	NA	NA	NA	NA	NA	NA	NA	FALSE	NA
SG_984	14_0903_02_30cm_scaffold_106091_5	14_0903_02_30cm_scaffold_106091	OTU_984	Bacteria	Actinobacteria	Thermoleophilia	7.85484	0.00787415	1	10	NA	NA	NA	NA	NA	NA	NA	FALSE	NA
SG_90	14_0927_09_20cm_scaffold_72134_2	14_0927_09_20cm_scaffold_72134	OTU_90	Bacteria	Actinobacteria	Thermoleophilia	7.8515	0.00787079	1	23	0.0100769	0.00376276	Decrease	NA	NA	NA	NA	FALSE	NA
SG_340	14_0903_16_20cm_scaffold_59417_3	14_0903_16_20cm_scaffold_59417	OTU_340	Bacteria	Actinobacteria	Acidimicrobidae	7.83311	0.00785235	1	19	0.0232763	0.00220036	Decrease	NA	NA	NA	NA	FALSE	NA
SG_1264	14_0929_02_30cm_scaffold_71106_1	14_0929_02_30cm_scaffold_71106	OTU_1264	Bacteria	Actinobacteria	Actinobacteria	7.82559	0.00784482	2	24	NA	NA	NA	NA	NA	NA	NA	FALSE	NA
SG_2893	14_0903_13_30cm_scaffold_2995245_6	14_0903_13_30cm_scaffold_2995245	OTU_2893	Bacteria	Actinobacteria	Thermoleophilia	7.81034	0.00782953	1	14	NA	NA	NA	NA	NA	NA	NA	FALSE	NA
SG_466	14_1009_12_20cm_scaffold_164482_1	14_1009_12_20cm_scaffold_164482	OTU_466	Bacteria	Actinobacteria	Acidimicrobidae	7.7913	0.00781045	1	12	NA	NA	NA	NA	NA	NA	NA	FALSE	NA
SG_216	14_0929_09_30cm_scaffold_230427_1	14_0929_09_30cm_scaffold_230427	OTU_216	Bacteria	Actinobacteria	Thermoleophilia	7.78783	0.00780697	1	10	NA	NA	NA	NA	NA	NA	NA	FALSE	NA
SG_835	14_1009_05_20cm_scaffold_228096_4	14_1009_05_20cm_scaffold_228096	OTU_835	Bacteria	Actinobacteria	Actinobacteria	7.74652	0.00776556	1	19	NA	NA	NA	NA	NA	NA	NA	FALSE	NA
SG_847	14_0903_02_30cm_scaffold_23823_6	14_0903_02_30cm_scaffold_23823	OTU_847	Bacteria	Actinobacteria	Thermoleophilia	7.65083	0.00766963	1	33	NA	NA	NA	0.0109533	Increase	NA	NA	FALSE	NA
SG_746	14_1009_13_30cm_scaffold_289843_2	14_1009_13_30cm_scaffold_289843	OTU_746	Bacteria	Actinobacteria	Acidimicrobidae	7.6417	0.00766048	1	6	NA	NA	NA	NA	NA	NA	NA	FALSE	NA
SG_673	14_0903_12_40cm_200_scaffold_37331_2	14_0903_12_40cm_200_scaffold_37331	OTU_673	Bacteria	Actinobacteria	Actinobacteria	7.52682	0.00754532	1	11	NA	NA	NA	NA	NA	NA	NA	FALSE	NA
SG_935	14_0903_16_20cm_scaffold_96883_3	14_0903_16_20cm_scaffold_96883	OTU_935	Bacteria	Actinobacteria	Thermoleophilia	7.51591	0.00753438	1	14	NA	NA	NA	NA	NA	NA	NA	FALSE	NA
SG_468	14_0903_09_20cm_scaffold_84950_1	14_0903_09_20cm_scaffold_84950	OTU_468	Bacteria	Actinobacteria	Thermoleophilia	7.50672	0.00752517	1	11	NA	NA	NA	NA	NA	NA	NA	FALSE	NA
SG_749	14_1009_16_30cm_scaffold_953606_2	14_1009_16_30cm_scaffold_953606	OTU_749	Bacteria	Actinobacteria	Acidimicrobidae	7.50258	0.00752101	1	9	NA	NA	NA	NA	NA	NA	NA	FALSE	NA
SG_2579	14_0929_12_20cm_scaffold_411048_2	14_0929_12_20cm_scaffold_411048	OTU_2579	Bacteria	Actinobacteria	Thermoleophilia	7.40555	0.00742374	1	7	NA	NA	NA	NA	NA	NA	NA	FALSE	NA
SG_251	14_1009_05_40cm_scaffold_219535_3	14_1009_05_40cm_scaffold_219535	OTU_251	Bacteria	Actinobacteria	Thermoleophilia	7.37893	0.00739707	1	12	NA	NA	NA	NA	NA	NA	NA	FALSE	NA
SG_864	14_1009_12_40cm_scaffold_49362_4	14_1009_12_40cm_scaffold_49362	OTU_864	Bacteria	Actinobacteria	ANG-ACTX1	7.3743	0.00739243	1	25	NA	NA	NA	NA	NA	NA	NA	FALSE	NA
SG_362	14_1009_16_30cm_scaffold_605956_1	14_1009_16_30cm_scaffold_605956	OTU_362	Bacteria	Actinobacteria	Thermoleophilia	7.37054	0.00738865	1	14	NA	NA	NA	NA	NA	NA	NA	FALSE	NA
SG_840	14_0903_12_40cm_200_scaffold_1411_2	14_0903_12_40cm_200_scaffold_1411	OTU_840	Bacteria	Actinobacteria	Thermoleophilia	7.36089	0.00737898	1	9	NA	NA	NA	NA	NA	NA	NA	FALSE	NA
SG_918	14_1009_16_40cm_scaffold_684797_4	14_1009_16_40cm_scaffold_684797	OTU_918	Bacteria	Actinobacteria	Actinobacteria	7.33942	0.00735746	1	14	NA	NA	NA	NA	NA	NA	NA	FALSE	NA
SG_2523	14_1009_09_30cm_scaffold_145731_1	14_1009_09_30cm_scaffold_145731	OTU_2523	Bacteria	Actinobacteria	Thermoleophilia	7.31846	0.00733644	1	23	NA	NA	NA	NA	NA	NA	NA	FALSE	NA
SG_3200	14_1009_16_30cm_scaffold_494215_1	14_1009_16_30cm_scaffold_494215	OTU_3200	Bacteria	Actinobacteria	Acidimicrobidae	7.28285	0.00730074	2	10	NA	NA	NA	NA	NA	NA	NA	FALSE	NA
SG_2344	14_0903_02_20cm_scaffold_22072_1	14_0903_02_20cm_scaffold_22072	OTU_2344	Bacteria	Actinobacteria	Thermoleophilia	7.27381	0.00729168	1	15	NA	NA	NA	NA	NA	NA	NA	FALSE	NA
SG_730	14_0919_09_20cm_scaffold_90561_1	14_0919_09_20cm_scaffold_90561	OTU_730	Bacteria	Actinobacteria	ANG-ACTX3	7.2694	0.00728726	1	13	NA	NA	NA	NA	NA	NA	NA	FALSE	NA
SG_638	14_0903_05_20cm_scaffold_18146_2	14_0903_05_20cm_scaffold_18146	OTU_638	Bacteria	Actinobacteria	Thermoleophilia	7.25986	0.0072777	1	16	NA	NA	NA	NA	NA	NA	NA	FALSE	NA
SG_458	14_0919_05_20cm_scaffold_134590_2	14_0919_05_20cm_scaffold_134590	OTU_458	Bacteria	Actinobacteria	ANG-ACTX1	7.25717	0.007275	1	9	NA	NA	NA	NA	NA	NA	NA	FALSE	NA
SG_538	14_1009_05_40cm_scaffold_132684_2	14_1009_05_40cm_scaffold_132684	OTU_538	Bacteria	Actinobacteria	Acidimicrobidae	7.24485	0.00726265	1	12	NA	NA	NA	NA	NA	NA	NA	FALSE	NA
SG_1454	14_1009_05_40cm_scaffold_91040_5	14_1009_05_40cm_scaffold_91040	OTU_1454	Bacteria	Actinobacteria	Thermoleophilia	7.22947	0.00724724	1	15	0.00174984	0.000132292	Increase	NA	NA	NA	NA	FALSE	NA
SG_605	14_1009_16_30cm_scaffold_732404_1	14_1009_16_30cm_scaffold_732404	OTU_605	Bacteria	Actinobacteria	Thermoleophilia	7.2052	0.0072229	1	6	NA	NA	NA	NA	NA	NA	NA	FALSE	NA
SG_2759	14_1009_16_30cm_scaffold_615626_3	14_1009_16_30cm_scaffold_615626	OTU_2759	Bacteria	Actinobacteria	Thermoleophilia	7.01767	0.00703492	1	10	NA	NA	NA	NA	NA	NA	NA	FALSE	NA
SG_995	14_0927_05_40cm_scaffold_89640_2	14_0927_05_40cm_scaffold_89640	OTU_995	Bacteria	Actinobacteria	Actinobacteria	7.00939	0.00702662	1	13	NA	NA	NA	NA	NA	NA	NA	FALSE	NA
SG_656	14_0903_13_30cm_scaffold_3883505_3	14_0903_13_30cm_scaffold_3883505	OTU_656	Bacteria	Actinobacteria	Thermoleophilia	6.96857	0.00698569	1	11	NA	NA	NA	NA	NA	NA	NA	FALSE	NA
SG_2928	14_0903_02_30cm_scaffold_283440_4	14_0903_02_30cm_scaffold_283440	OTU_2928	Bacteria	Actinobacteria	Actinobacteria	6.93854	0.00695559	1	11	NA	NA	NA	NA	NA	NA	NA	FALSE	NA
SG_2937	14_1009_12_30cm_scaffold_210197_2	14_1009_12_30cm_scaffold_210197	OTU_2937	Bacteria	Actinobacteria	Thermoleophilia	6.93549	0.00695253	1	5	NA	NA	NA	NA	NA	NA	NA	FALSE	NA
SG_2999	14_0903_02_30cm_scaffold_588476_3	14_0903_02_30cm_scaffold_588476	OTU_2999	Bacteria	Actinobacteria	Thermoleophilia	6.93531	0.00695235	1	4	NA	NA	NA	NA	NA	NA	NA	FALSE	NA
SG_1023	14_0903_02_30cm_scaffold_39196_10	14_0903_02_30cm_scaffold_39196	OTU_1023	Bacteria	Actinobacteria	Thermoleophilia	6.91728	0.00693428	1	11	NA	NA	NA	NA	NA	NA	NA	FALSE	NA
SG_2881	14_0903_05_20cm_scaffold_138131_1	14_0903_05_20cm_scaffold_138131	OTU_2881	Bacteria	Actinobacteria	Thermoleophilia	6.89978	0.00691674	1	5	NA	NA	NA	NA	NA	NA	NA	FALSE	NA
SG_985	14_0927_05_40cm_scaffold_235895_1	14_0927_05_40cm_scaffold_235895	OTU_985	Bacteria	Actinobacteria	Thermoleophilia	6.83342	0.00685021	1	7	NA	NA	NA	NA	NA	NA	NA	FALSE	NA
SG_1213	14_1009_05_20cm_scaffold_100701_4	14_1009_05_20cm_scaffold_100701	OTU_1213	Bacteria	Actinobacteria	Actinobacteria	6.79535	0.00681205	1	10	NA	NA	NA	NA	NA	NA	NA	FALSE	NA
SG_454	14_1009_16_30cm_scaffold_430959_3	14_1009_16_30cm_scaffold_430959	OTU_454	Bacteria	Actinobacteria	ANG-ACTX2	6.77086	0.0067875	1	14	NA	NA	NA	NA	NA	NA	NA	FALSE	NA
SG_565	14_0903_12_20cm_scaffold_108757_4	14_0903_12_20cm_scaffold_108757	OTU_565	Bacteria	Actinobacteria	ANG-ACTX1	6.70141	0.00671787	1	13	NA	NA	NA	NA	NA	NA	NA	FALSE	NA
SG_138	14_0903_05_20cm_scaffold_67769_2	14_0903_05_20cm_scaffold_67769	OTU_138	Bacteria	Actinobacteria	Thermoleophilia	6.69366	0.00671011	1	19	0.000103801	0.00423855	Decrease	NA	NA	NA	NA	FALSE	NA
SG_3062	14_1009_16_30cm_scaffold_222646_1	14_1009_16_30cm_scaffold_222646	OTU_3062	Bacteria	Actinobacteria	ANG-ACTX1	6.68482	0.00670125	1	13	NA	NA	NA	NA	NA	NA	NA	FALSE	NA
SG_830	14_0903_05_20cm_scaffold_54286_1	14_0903_05_20cm_scaffold_54286	OTU_830	Bacteria	Actinobacteria	Thermoleophilia	6.64122	0.00665754	1	14	0.00497353	0.000535249	Decrease	NA	NA	NA	NA	FALSE	NA
SG_313	14_0919_12_20cm_scaffold_145249_1	14_0919_12_20cm_scaffold_145249	OTU_313	Bacteria	Actinobacteria	Acidimicrobidae	6.63995	0.00665626	1	10	NA	NA	NA	NA	NA	NA	NA	FALSE	NA
SG_890	14_0927_05_40cm_scaffold_254576_2	14_0927_05_40cm_scaffold_254576	OTU_890	Bacteria	Actinobacteria	Thermoleophilia	6.6385	0.00665481	1	9	NA	NA	NA	NA	NA	NA	NA	FALSE	NA
SG_393	14_1009_09_20cm_scaffold_21725_3	14_1009_09_20cm_scaffold_21725	OTU_393	Bacteria	Actinobacteria	ANG-ACTX3	6.60226	0.00661848	3	28	8.27e-05	0.00023069	Decrease	NA	NA	NA	NA	FALSE	NA
SG_587	14_1009_16_30cm_scaffold_779765_2	14_1009_16_30cm_scaffold_779765	OTU_587	Bacteria	Actinobacteria	ANG-ACTX3	6.59995	0.00661616	1	14	0.00392429	0.000180345	Increase	NA	NA	NA	NA	FALSE	NA
SG_482	14_1009_12_30cm_scaffold_166589_1	14_1009_12_30cm_scaffold_166589	OTU_482	Bacteria	Actinobacteria	Thermoleophilia	6.58252	0.0065987	1	6	NA	NA	NA	NA	NA	NA	NA	FALSE	NA
SG_2841	14_1009_16_20cm_scaffold_111991_1	14_1009_16_20cm_scaffold_111991	OTU_2841	Bacteria	Actinobacteria	Thermoleophilia	6.51252	0.00652853	1	10	NA	NA	NA	NA	NA	NA	NA	FALSE	NA
SG_941	14_0903_12_40cm_200_scaffold_156424_2	14_0903_12_40cm_200_scaffold_156424	OTU_941	Bacteria	Actinobacteria	Thermoleophilia	6.41477	0.00643053	1	3	NA	NA	NA	NA	NA	NA	NA	FALSE	NA
SG_755	14_1009_16_40cm_scaffold_242959_9	14_1009_16_40cm_scaffold_242959	OTU_755	Bacteria	Actinobacteria	ANG-ACTX1	6.36144	0.00637707	1	31	0.0473331	0.0158381	Increase	NA	NA	NA	NA	TRUE	14_1009_16_40cm_Bacteria_10405_68_5
SG_807	14_0927_12_20cm_scaffold_160063_1	14_0927_12_20cm_scaffold_160063	OTU_807	Bacteria	Actinobacteria	Thermoleophilia	6.35843	0.00637405	1	8	NA	NA	NA	NA	NA	NA	NA	FALSE	NA
SG_252	14_0929_02_40cm_scaffold_96546_2	14_0929_02_40cm_scaffold_96546	OTU_252	Bacteria	Actinobacteria	Thermoleophilia	6.33668	0.00635225	1	3	NA	NA	NA	NA	NA	NA	NA	FALSE	NA
SG_489	14_1009_16_40cm_scaffold_335032_4	14_1009_16_40cm_scaffold_335032	OTU_489	Bacteria	Actinobacteria	ANG-ACTX1	6.3075	0.006323	1	9	NA	NA	NA	NA	NA	NA	NA	FALSE	NA
SG_2776	14_0903_12_40cm_200_scaffold_45749_6	14_0903_12_40cm_200_scaffold_45749	OTU_2776	Bacteria	Actinobacteria	Thermoleophilia	6.29783	0.0063133	1	6	NA	NA	NA	NA	NA	NA	NA	FALSE	NA
SG_205	14_0929_02_40cm_scaffold_59044_2	14_0929_02_40cm_scaffold_59044	OTU_205	Bacteria	Actinobacteria	Thermoleophilia	6.28402	0.00629946	1	14	NA	NA	NA	NA	NA	NA	NA	FALSE	NA
SG_225	14_0903_05_20cm_scaffold_140182_2	14_0903_05_20cm_scaffold_140182	OTU_225	Bacteria	Actinobacteria	Thermoleophilia	6.26365	0.00627904	1	8	NA	NA	NA	NA	NA	NA	NA	FALSE	NA
SG_536	14_0919_12_20cm_scaffold_100991_4	14_0919_12_20cm_scaffold_100991	OTU_536	Bacteria	Actinobacteria	ANG-ACTX1	6.21961	0.0062349	1	8	NA	NA	NA	NA	NA	NA	NA	FALSE	NA
SG_256	14_0929_02_30cm_scaffold_197558_2	14_0929_02_30cm_scaffold_197558	OTU_256	Bacteria	Actinobacteria	Thermoleophilia	6.20622	0.00622148	1	6	NA	NA	NA	NA	NA	NA	NA	FALSE	NA
SG_127	14_0903_02_30cm_scaffold_152871_1	14_0903_02_30cm_scaffold_152871	OTU_127	Bacteria	Actinobacteria	Thermoleophilia	6.20192	0.00621716	1	13	NA	NA	NA	NA	NA	NA	NA	FALSE	NA
SG_3318	14_1009_16_40cm_scaffold_441530_3	14_1009_16_40cm_scaffold_441530	OTU_3318	Bacteria	Actinobacteria	Thermoleophilia	6.1685	0.00618366	1	7	NA	NA	NA	NA	NA	NA	NA	FALSE	NA
SG_1392	14_0903_16_30cm_scaffold_174528_3	14_0903_16_30cm_scaffold_174528	OTU_1392	Bacteria	Actinobacteria	Thermoleophilia	6.16031	0.00617545	1	2	NA	NA	NA	NA	NA	NA	NA	FALSE	NA
SG_833	14_0903_02_30cm_scaffold_88092_7	14_0903_02_30cm_scaffold_88092	OTU_833	Bacteria	Actinobacteria	Thermoleophilia	6.06202	0.00607692	1	9	NA	NA	NA	0.00666186	Increase	0.0398699	Increase	FALSE	NA
SG_2796	14_1009_16_40cm_scaffold_475950_3	14_1009_16_40cm_scaffold_475950	OTU_2796	Bacteria	Actinobacteria	Acidimicrobidae	6.05628	0.00607116	1	13	NA	NA	NA	NA	NA	NA	NA	FALSE	NA
SG_43	14_0929_12_20cm_scaffold_140272_2	14_0929_12_20cm_scaffold_140272	OTU_43	Bacteria	Actinobacteria	ANG-ACTX3	6.03445	0.00604928	1	11	NA	NA	NA	NA	NA	NA	NA	FALSE	NA
SG_3282	14_0903_02_20cm_scaffold_60842_1	14_0903_02_20cm_scaffold_60842	OTU_3282	Bacteria	Actinobacteria	Thermoleophilia	6.03242	0.00604724	1	11	NA	NA	NA	NA	NA	NA	NA	FALSE	NA
SG_2521	14_0903_16_40cm_scaffold_268505_2	14_0903_16_40cm_scaffold_268505	OTU_2521	Bacteria	Actinobacteria	Thermoleophilia	6.0166	0.00603139	1	11	NA	NA	NA	NA	NA	NA	NA	FALSE	NA
SG_359	14_1009_02_40cm_scaffold_109497_4	14_1009_02_40cm_scaffold_109497	OTU_359	Bacteria	Actinobacteria	Thermoleophilia	6.00417	0.00601892	1	9	NA	NA	NA	NA	NA	NA	NA	FALSE	NA
SG_700	14_0929_12_20cm_scaffold_127393_1	14_0929_12_20cm_scaffold_127393	OTU_700	Bacteria	Actinobacteria	Thermoleophilia	5.98285	0.00599755	1	13	NA	NA	NA	NA	NA	NA	NA	FALSE	NA
SG_451	14_1009_16_40cm_scaffold_278510_6	14_1009_16_40cm_scaffold_278510	OTU_451	Bacteria	Actinobacteria	Thermoleophilia	5.91554	0.00593008	1	16	0.0275101	0.0020655	Increase	NA	NA	NA	NA	FALSE	NA
SG_2747	14_0919_09_20cm_scaffold_145175_2	14_0919_09_20cm_scaffold_145175	OTU_2747	Bacteria	Actinobacteria	Thermoleophilia	5.85674	0.00587114	1	2	NA	NA	NA	NA	NA	NA	NA	FALSE	NA
SG_858	14_0903_13_40cm_scaffold_128060_1	14_0903_13_40cm_scaffold_128060	OTU_858	Bacteria	Actinobacteria	Actinobacteria	5.84077	0.00585512	1	14	NA	NA	NA	NA	NA	NA	NA	FALSE	NA
SG_95	14_1009_13_40cm_scaffold_139394_2	14_1009_13_40cm_scaffold_139394	OTU_95	Bacteria	Actinobacteria	Thermoleophilia	5.8163	0.00583059	1	8	NA	NA	NA	NA	NA	NA	NA	FALSE	NA
SG_3274	14_0919_05_20cm_scaffold_384825_2	14_0919_05_20cm_scaffold_384825	OTU_3274	Bacteria	Actinobacteria	Thermoleophilia	5.80242	0.00581668	1	8	NA	NA	NA	NA	NA	NA	NA	FALSE	NA
SG_3219	14_0903_13_30cm_scaffold_4253379_5	14_0903_13_30cm_scaffold_4253379	OTU_3219	Bacteria	Actinobacteria	Thermoleophilia	5.75401	0.00576815	1	8	NA	NA	NA	NA	NA	NA	NA	FALSE	NA
SG_2722	14_1009_09_40cm_scaffold_149820_6	14_1009_09_40cm_scaffold_149820	OTU_2722	Bacteria	Actinobacteria	ANG-ACTX1	5.74115	0.00575526	1	11	NA	NA	NA	NA	NA	NA	NA	FALSE	NA
SG_1207	14_0929_09_20cm_scaffold_62866_1	14_0929_09_20cm_scaffold_62866	OTU_1207	Bacteria	Actinobacteria	Thermoleophilia	5.69658	0.00571057	1	10	0.00350719	0.00187384	Decrease	NA	NA	NA	NA	FALSE	NA
SG_1861	14_1009_12_20cm_scaffold_154834_1	14_1009_12_20cm_scaffold_154834	OTU_1861	Bacteria	Actinobacteria	Actinobacteria	5.65124	0.00566513	1	9	NA	NA	NA	NA	NA	NA	NA	FALSE	NA
SG_329	14_0927_12_20cm_scaffold_273367_1	14_0927_12_20cm_scaffold_273367	OTU_329	Bacteria	Actinobacteria	Thermoleophilia	5.64853	0.00566241	1	5	NA	NA	NA	NA	NA	NA	NA	FALSE	NA
SG_2555	14_0903_09_20cm_scaffold_103953_4	14_0903_09_20cm_scaffold_103953	OTU_2555	Bacteria	Actinobacteria	Thermoleophilia	5.64817	0.00566205	1	11	NA	NA	NA	NA	NA	NA	NA	FALSE	NA
SG_474	14_0929_12_30cm_scaffold_42344_1	14_0929_12_30cm_scaffold_42344	OTU_474	Bacteria	Actinobacteria	ANG-ACTX3	5.63002	0.00564385	1	24	NA	NA	NA	NA	NA	NA	NA	FALSE	NA
SG_635	14_0903_02_40cm_scaffold_37594_1	14_0903_02_40cm_scaffold_37594	OTU_635	Bacteria	Actinobacteria	Thermoleophilia	5.6101	0.00562389	1	9	NA	NA	NA	NA	NA	NA	NA	FALSE	NA
SG_1389	14_1009_12_20cm_scaffold_490912_2	14_1009_12_20cm_scaffold_490912	OTU_1389	Bacteria	Actinobacteria	Thermoleophilia	5.47773	0.00549119	1	8	NA	NA	NA	NA	NA	NA	NA	FALSE	NA
SG_753	14_1009_16_30cm_scaffold_1318702_1	14_1009_16_30cm_scaffold_1318702	OTU_753	Bacteria	Actinobacteria	ANG-ACTX1	5.42657	0.0054399	1	14	NA	NA	NA	NA	NA	NA	NA	FALSE	NA
SG_579	14_0929_02_40cm_scaffold_247948_1	14_0929_02_40cm_scaffold_247948	OTU_579	Bacteria	Actinobacteria	Thermoleophilia	5.39694	0.0054102	1	3	NA	NA	NA	NA	NA	NA	NA	FALSE	NA
SG_484	14_1009_16_30cm_scaffold_94618_1	14_1009_16_30cm_scaffold_94618	OTU_484	Bacteria	Actinobacteria	Thermoleophilia	5.38587	0.0053991	1	19	0.0396849	0.0257365	Increase	NA	NA	NA	NA	FALSE	NA
SG_2511	14_1009_09_20cm_scaffold_225463_3	14_1009_09_20cm_scaffold_225463	OTU_2511	Bacteria	Actinobacteria	Thermoleophilia	5.34763	0.00536078	1	3	NA	NA	NA	NA	NA	NA	NA	FALSE	NA
SG_467	14_1009_12_20cm_scaffold_140528_3	14_1009_12_20cm_scaffold_140528	OTU_467	Bacteria	Actinobacteria	Thermoleophilia	5.31303	0.00532609	1	6	NA	NA	NA	NA	NA	NA	NA	FALSE	NA
SG_1173	14_0903_02_30cm_scaffold_403530_2	14_0903_02_30cm_scaffold_403530	OTU_1173	Bacteria	Actinobacteria	Thermoleophilia	5.29462	0.00530764	1	4	NA	NA	NA	NA	NA	NA	NA	FALSE	NA
SG_843	14_1009_16_30cm_scaffold_957715_2	14_1009_16_30cm_scaffold_957715	OTU_843	Bacteria	Actinobacteria	Acidimicrobidae	5.27238	0.00528533	1	7	NA	NA	NA	NA	NA	NA	NA	FALSE	NA
SG_2667	14_0929_05_20cm_scaffold_185491_1	14_0929_05_20cm_scaffold_185491	OTU_2667	Bacteria	Actinobacteria	ANG-ACTX1	5.26302	0.00527595	1	7	NA	NA	NA	NA	NA	NA	NA	FALSE	NA
SG_1040	14_0919_09_20cm_scaffold_199363_1	14_0919_09_20cm_scaffold_199363	OTU_1040	Bacteria	Actinobacteria	Acidimicrobidae	5.24719	0.00526008	1	6	NA	NA	NA	NA	NA	NA	NA	FALSE	NA
SG_788	14_0929_05_40cm_scaffold_213956_2	14_0929_05_40cm_scaffold_213956	OTU_788	Bacteria	Actinobacteria	ANG-ACTX1	5.23459	0.00524745	1	2	NA	NA	NA	NA	NA	4.32e-06	Decrease	FALSE	NA
SG_383	14_0903_13_30cm_scaffold_1802861_3	14_0903_13_30cm_scaffold_1802861	OTU_383	Bacteria	Actinobacteria	Thermoleophilia	5.23259	0.00524545	1	17	NA	NA	NA	NA	NA	NA	NA	FALSE	NA
SG_206	14_0903_05_40cm_scaffold_181552_2	14_0903_05_40cm_scaffold_181552	OTU_206	Bacteria	Actinobacteria	Thermoleophilia	5.21205	0.00522486	1	6	NA	NA	NA	NA	NA	NA	NA	FALSE	NA
SG_130	14_1009_12_20cm_scaffold_71361_4	14_1009_12_20cm_scaffold_71361	OTU_130	Bacteria	Actinobacteria	Thermoleophilia	5.20438	0.00521717	1	11	0.0491416	0.00138273	Decrease	NA	NA	NA	NA	FALSE	NA
SG_3016	14_1009_05_20cm_scaffold_172254_1	14_1009_05_20cm_scaffold_172254	OTU_3016	Bacteria	Actinobacteria	Thermoleophilia	5.19947	0.00521225	1	6	NA	NA	NA	NA	NA	NA	NA	FALSE	NA
SG_1131	14_0903_16_40cm_scaffold_310753_2	14_0903_16_40cm_scaffold_310753	OTU_1131	Bacteria	Actinobacteria	ANG-ACTX1	5.19263	0.00520539	1	4	NA	NA	NA	NA	NA	NA	NA	FALSE	NA
SG_1991	14_0903_12_20cm_scaffold_225978_1	14_0903_12_20cm_scaffold_225978	OTU_1991	Bacteria	Actinobacteria	Thermoleophilia	5.18755	0.0052003	1	2	NA	NA	NA	NA	NA	NA	NA	FALSE	NA
SG_107	14_0903_12_40cm_200_scaffold_70603_4	14_0903_12_40cm_200_scaffold_70603	OTU_107	Bacteria	Actinobacteria	Actinobacteria	5.18379	0.00519653	1	7	NA	NA	NA	NA	NA	NA	NA	FALSE	NA
SG_115	14_0929_02_40cm_scaffold_108245_2	14_0929_02_40cm_scaffold_108245	OTU_115	Bacteria	Actinobacteria	Thermoleophilia	5.1448	0.00515744	1	5	NA	NA	NA	NA	NA	NA	NA	FALSE	NA
SG_3074	14_0903_13_30cm_scaffold_2290257_4	14_0903_13_30cm_scaffold_2290257	OTU_3074	Bacteria	Actinobacteria	ANG-ACTX1	5.14276	0.0051554	1	8	NA	NA	NA	NA	NA	NA	NA	FALSE	NA
SG_3197	14_0919_12_20cm_scaffold_223431_3	14_0919_12_20cm_scaffold_223431	OTU_3197	Bacteria	Actinobacteria	Actinobacteria	5.14268	0.00515531	1	4	NA	NA	NA	NA	NA	NA	NA	FALSE	NA
SG_2869	14_1009_12_40cm_scaffold_350018_3	14_1009_12_40cm_scaffold_350018	OTU_2869	Bacteria	Actinobacteria	Thermoleophilia	5.13385	0.00514646	1	4	NA	NA	NA	NA	NA	NA	NA	FALSE	NA
SG_1162	14_0929_12_20cm_scaffold_137322_1	14_0929_12_20cm_scaffold_137322	OTU_1162	Bacteria	Actinobacteria	Acidimicrobidae	5.06853	0.00508098	1	6	NA	NA	NA	NA	NA	NA	NA	FALSE	NA
SG_155	14_1009_09_40cm_scaffold_148746_2	14_1009_09_40cm_scaffold_148746	OTU_155	Bacteria	Actinobacteria	Thermoleophilia	5.05605	0.00506848	1	5	NA	NA	NA	NA	NA	NA	NA	FALSE	NA
SG_619	14_0929_02_20cm_scaffold_103659_1	14_0929_02_20cm_scaffold_103659	OTU_619	Bacteria	Actinobacteria	Thermoleophilia	5.04599	0.00505839	1	6	NA	NA	NA	NA	NA	NA	NA	FALSE	NA
SG_88	14_1009_16_30cm_scaffold_317231_4	14_1009_16_30cm_scaffold_317231	OTU_88	Bacteria	Actinobacteria	Thermoleophilia	4.93364	0.00494576	1	18	0.00818033	0.00194319	Increase	NA	NA	NA	NA	FALSE	NA
SG_765	14_0919_02_20cm_scaffold_177890_1	14_0919_02_20cm_scaffold_177890	OTU_765	Bacteria	Actinobacteria	Thermoleophilia	4.93068	0.00494279	1	4	NA	NA	NA	NA	NA	NA	NA	FALSE	NA
SG_111	14_1009_16_40cm_scaffold_173460_6	14_1009_16_40cm_scaffold_173460	OTU_111	Bacteria	Actinobacteria	Thermoleophilia	4.92307	0.00493517	1	16	0.0131393	0.00147854	Increase	NA	NA	NA	NA	FALSE	NA
SG_3057	14_0927_09_40cm_scaffold_248760_2	14_0927_09_40cm_scaffold_248760	OTU_3057	Bacteria	Actinobacteria	Thermoleophilia	4.87488	0.00488686	1	5	NA	NA	NA	NA	NA	NA	NA	FALSE	NA
SG_250	14_1009_16_40cm_scaffold_238579_4	14_1009_16_40cm_scaffold_238579	OTU_250	Bacteria	Actinobacteria	Unknown	4.83857	0.00485046	1	12	NA	NA	NA	NA	NA	NA	NA	FALSE	NA
SG_3103	14_0919_12_20cm_scaffold_239374_2	14_0919_12_20cm_scaffold_239374	OTU_3103	Bacteria	Actinobacteria	Acidimicrobidae	4.80983	0.00482165	1	1	NA	NA	NA	NA	NA	NA	NA	FALSE	NA
SG_190	14_1009_16_40cm_scaffold_233655_1	14_1009_16_40cm_scaffold_233655	OTU_190	Bacteria	Actinobacteria	Thermoleophilia	4.75168	0.00476336	1	13	NA	NA	NA	NA	NA	NA	NA	FALSE	NA
SG_3292	14_0903_16_20cm_scaffold_183203_3	14_0903_16_20cm_scaffold_183203	OTU_3292	Bacteria	Actinobacteria	ANG-ACTX1	4.70148	0.00471303	1	7	NA	NA	NA	NA	NA	NA	NA	FALSE	NA
SG_3102	14_0903_02_30cm_scaffold_113348_7	14_0903_02_30cm_scaffold_113348	OTU_3102	Bacteria	Actinobacteria	ANG-ACTX1	4.67422	0.00468571	1	7	NA	NA	NA	NA	NA	NA	NA	FALSE	NA
SG_1819	14_1009_12_30cm_scaffold_72822_4	14_1009_12_30cm_scaffold_72822	OTU_1819	Bacteria	Actinobacteria	Thermoleophilia	4.66286	0.00467432	1	9	NA	NA	NA	NA	NA	NA	NA	FALSE	NA
SG_674	14_1009_12_30cm_scaffold_168363_1	14_1009_12_30cm_scaffold_168363	OTU_674	Bacteria	Actinobacteria	Thermoleophilia	4.61646	0.00462781	1	2	NA	NA	NA	NA	NA	NA	NA	FALSE	NA
SG_35	14_0903_09_20cm_scaffold_103849_1	14_0903_09_20cm_scaffold_103849	OTU_35	Bacteria	Actinobacteria	Thermoleophilia	4.55034	0.00456152	1	4	NA	NA	NA	NA	NA	NA	NA	FALSE	NA
SG_162	14_0903_13_40cm_scaffold_156524_2	14_0903_13_40cm_scaffold_156524	OTU_162	Bacteria	Actinobacteria	Thermoleophilia	4.52443	0.00453555	1	9	0.0416184	9.31e-06	Increase	NA	NA	NA	NA	FALSE	NA
SG_2986	14_0903_02_30cm_scaffold_168811_1	14_0903_02_30cm_scaffold_168811	OTU_2986	Bacteria	Actinobacteria	Thermoleophilia	4.5197	0.00453081	1	3	NA	NA	NA	NA	NA	1.6e-05	Increase	FALSE	NA
SG_1279	14_0903_13_30cm_scaffold_176035_2	14_0903_13_30cm_scaffold_176035	OTU_1279	Bacteria	Actinobacteria	Actinobacteria	4.47737	0.00448837	1	7	NA	NA	NA	NA	NA	NA	NA	FALSE	NA
SG_993	14_0903_02_20cm_scaffold_344874_2	14_0903_02_20cm_scaffold_344874	OTU_993	Bacteria	Actinobacteria	Actinobacteria	4.45241	0.00446335	1	2	NA	NA	NA	NA	NA	NA	NA	FALSE	NA
SG_799	14_1009_16_20cm_scaffold_105930_4	14_1009_16_20cm_scaffold_105930	OTU_799	Bacteria	Actinobacteria	ANG-ACTX1	4.44947	0.0044604	1	8	NA	NA	NA	NA	NA	NA	NA	FALSE	NA
SG_3296	14_0929_09_20cm_scaffold_32773_9	14_0929_09_20cm_scaffold_32773	OTU_3296	Bacteria	Actinobacteria	Actinobacteria	4.43429	0.00444518	1	1	NA	NA	NA	NA	NA	NA	NA	FALSE	NA
SG_1366	14_0929_02_20cm_scaffold_165167_2	14_0929_02_20cm_scaffold_165167	OTU_1366	Bacteria	Actinobacteria	Actinobacteria	4.43171	0.0044426	1	4	NA	NA	NA	NA	NA	NA	NA	FALSE	NA
SG_1086	14_1009_16_40cm_scaffold_1291275_1	14_1009_16_40cm_scaffold_1291275	OTU_1086	Bacteria	Actinobacteria	Thermoleophilia	4.42231	0.00443318	1	3	NA	NA	NA	NA	NA	NA	NA	FALSE	NA
SG_678	14_1009_02_20cm_scaffold_95320_1	14_1009_02_20cm_scaffold_95320	OTU_678	Bacteria	Actinobacteria	Thermoleophilia	4.38811	0.00439889	1	2	NA	NA	NA	NA	NA	NA	NA	FALSE	NA
SG_523	14_0903_13_40cm_scaffold_171895_2	14_0903_13_40cm_scaffold_171895	OTU_523	Bacteria	Actinobacteria	Thermoleophilia	4.36129	0.00437201	1	6	NA	NA	NA	NA	NA	NA	NA	FALSE	NA
SG_690	14_0919_09_20cm_scaffold_120620_1	14_0919_09_20cm_scaffold_120620	OTU_690	Bacteria	Actinobacteria	Thermoleophilia	4.35626	0.00436697	1	7	NA	NA	NA	NA	NA	NA	NA	FALSE	NA
SG_79	14_0927_05_20cm_scaffold_230963_1	14_0927_05_20cm_scaffold_230963	OTU_79	Bacteria	Actinobacteria	Thermoleophilia	4.33474	0.00434539	1	8	NA	NA	NA	NA	NA	NA	NA	FALSE	NA
SG_629	14_0903_09_30cm_scaffold_45999_3	14_0903_09_30cm_scaffold_45999	OTU_629	Bacteria	Actinobacteria	Thermoleophilia	4.28781	0.00429834	1	4	NA	NA	NA	NA	NA	NA	NA	FALSE	NA
SG_928	14_1009_12_30cm_scaffold_118106_3	14_1009_12_30cm_scaffold_118106	OTU_928	Bacteria	Actinobacteria	Thermoleophilia	4.26989	0.00428038	1	7	NA	NA	NA	NA	NA	NA	NA	FALSE	NA
SG_1139	14_0929_12_20cm_scaffold_168553_3	14_0929_12_20cm_scaffold_168553	OTU_1139	Bacteria	Actinobacteria	Actinobacteria	4.19035	0.00420064	1	5	NA	NA	NA	NA	NA	NA	NA	FALSE	NA
SG_708	14_0903_13_30cm_scaffold_3910371_1	14_0903_13_30cm_scaffold_3910371	OTU_708	Bacteria	Actinobacteria	ANG-ACTX1	4.12727	0.00413741	1	9	NA	NA	NA	NA	NA	NA	NA	FALSE	NA
SG_762	14_0927_12_20cm_scaffold_184987_1	14_0927_12_20cm_scaffold_184987	OTU_762	Bacteria	Actinobacteria	Thermoleophilia	4.12047	0.00413059	2	6	NA	NA	NA	NA	NA	NA	NA	FALSE	NA
SG_614	14_0903_13_30cm_scaffold_3197481_5	14_0903_13_30cm_scaffold_3197481	OTU_614	Bacteria	Actinobacteria	Thermoleophilia	4.11978	0.0041299	1	10	NA	NA	NA	NA	NA	NA	NA	FALSE	NA
SG_803	14_0903_12_40cm_200_scaffold_44605_4	14_0903_12_40cm_200_scaffold_44605	OTU_803	Bacteria	Actinobacteria	Thermoleophilia	4.05291	0.00406287	1	4	NA	NA	NA	NA	NA	NA	NA	FALSE	NA
SG_585	14_0929_12_30cm_scaffold_234979_1	14_0929_12_30cm_scaffold_234979	OTU_585	Bacteria	Actinobacteria	Thermoleophilia	4.03447	0.00404438	1	4	NA	NA	NA	NA	NA	NA	NA	FALSE	NA
SG_2967	14_0903_13_30cm_scaffold_9145789_2	14_0903_13_30cm_scaffold_9145789	OTU_2967	Bacteria	Actinobacteria	Thermoleophilia	3.91824	0.00392787	1	2	NA	NA	NA	NA	NA	NA	NA	FALSE	NA
SG_720	14_0903_13_20cm_scaffold_169057_3	14_0903_13_20cm_scaffold_169057	OTU_720	Bacteria	Actinobacteria	Thermoleophilia	3.91759	0.00392722	1	10	NA	NA	NA	NA	NA	NA	NA	FALSE	NA
SG_243	14_0903_13_30cm_scaffold_8275705_3	14_0903_13_30cm_scaffold_8275705	OTU_243	Bacteria	Actinobacteria	Thermoleophilia	3.9145	0.00392412	1	7	NA	NA	NA	NA	NA	NA	NA	FALSE	NA
SG_2927	14_0903_13_20cm_scaffold_190118_3	14_0903_13_20cm_scaffold_190118	OTU_2927	Bacteria	Actinobacteria	Actinobacteria	3.79841	0.00380774	1	2	NA	NA	NA	NA	NA	NA	NA	FALSE	NA
SG_2894	14_1009_16_30cm_scaffold_463353_1	14_1009_16_30cm_scaffold_463353	OTU_2894	Bacteria	Actinobacteria	Actinobacteria	3.75429	0.00376352	1	8	NA	NA	NA	NA	NA	NA	NA	FALSE	NA
SG_1306	14_1009_09_30cm_scaffold_384446_2	14_1009_09_30cm_scaffold_384446	OTU_1306	Bacteria	Actinobacteria	Actinobacteria	3.74472	0.00375392	1	6	NA	NA	NA	NA	NA	NA	NA	FALSE	NA
SG_281	14_0919_09_20cm_scaffold_56839_1	14_0919_09_20cm_scaffold_56839	OTU_281	Bacteria	Actinobacteria	Thermoleophilia	3.72396	0.00373311	1	5	NA	NA	NA	NA	NA	NA	NA	FALSE	NA
SG_355	14_0919_09_20cm_scaffold_31995_4	14_0919_09_20cm_scaffold_31995	OTU_355	Bacteria	Actinobacteria	Acidimicrobidae	3.68329	0.00369234	1	6	NA	NA	NA	NA	NA	NA	NA	FALSE	NA
SG_688	14_1009_16_40cm_scaffold_619320_1	14_1009_16_40cm_scaffold_619320	OTU_688	Bacteria	Actinobacteria	ANG-ACTX1	3.67736	0.0036864	1	8	NA	NA	NA	NA	NA	NA	NA	FALSE	NA
SG_2802	14_1009_12_20cm_scaffold_90041_1	14_1009_12_20cm_scaffold_90041	OTU_2802	Bacteria	Actinobacteria	Thermoleophilia	3.67692	0.00368595	1	5	NA	NA	NA	NA	NA	NA	NA	FALSE	NA
SG_283	14_0903_02_30cm_scaffold_266750_2	14_0903_02_30cm_scaffold_266750	OTU_283	Bacteria	Actinobacteria	Thermoleophilia	3.66504	0.00367405	1	3	NA	NA	NA	NA	NA	0.000155038	Increase	FALSE	NA
SG_866	14_0903_02_30cm_scaffold_330979_1	14_0903_02_30cm_scaffold_330979	OTU_866	Bacteria	Actinobacteria	Actinobacteria	3.64388	0.00365283	1	4	NA	NA	NA	NA	NA	2.49e-05	Increase	FALSE	NA
SG_947	14_0903_05_40cm_scaffold_228118_2	14_0903_05_40cm_scaffold_228118	OTU_947	Bacteria	Actinobacteria	Thermoleophilia	3.61376	0.00362264	1	2	NA	NA	NA	NA	NA	NA	NA	FALSE	NA
SG_1059	14_0919_09_20cm_scaffold_106126_3	14_0919_09_20cm_scaffold_106126	OTU_1059	Bacteria	Actinobacteria	Actinobacteria	3.60517	0.00361402	1	6	NA	NA	NA	NA	NA	NA	NA	FALSE	NA
SG_705	14_1009_12_20cm_scaffold_128509_2	14_1009_12_20cm_scaffold_128509	OTU_705	Bacteria	Actinobacteria	Acidimicrobidae	3.59551	0.00360435	1	3	NA	NA	NA	NA	NA	NA	NA	FALSE	NA
SG_934	14_0927_05_40cm_scaffold_32632_1	14_0927_05_40cm_scaffold_32632	OTU_934	Bacteria	Actinobacteria	Thermoleophilia	3.48678	0.00349535	1	3	NA	NA	NA	NA	NA	4.49e-05	Decrease	FALSE	NA
SG_828	14_0903_05_20cm_scaffold_46228_4	14_0903_05_20cm_scaffold_46228	OTU_828	Bacteria	Actinobacteria	Acidimicrobidae	3.46231	0.00347082	1	8	0.0466984	0.0113834	Decrease	NA	NA	NA	NA	FALSE	NA
SG_124	14_0927_12_20cm_scaffold_328774_2	14_0927_12_20cm_scaffold_328774	OTU_124	Bacteria	Actinobacteria	Actinobacteria	3.43219	0.00344062	1	4	NA	NA	NA	NA	NA	NA	NA	FALSE	NA
SG_1174	14_0927_12_20cm_scaffold_291923_1	14_0927_12_20cm_scaffold_291923	OTU_1174	Bacteria	Actinobacteria	Thermoleophilia	3.43024	0.00343867	1	3	NA	NA	NA	NA	NA	NA	NA	FALSE	NA
SG_3234	14_0903_02_30cm_scaffold_960583_2	14_0903_02_30cm_scaffold_960583	OTU_3234	Bacteria	Actinobacteria	Thermoleophilia	3.42952	0.00343794	1	7	NA	NA	NA	NA	NA	NA	NA	FALSE	NA
SG_1289	14_1009_12_20cm_scaffold_311562_3	14_1009_12_20cm_scaffold_311562	OTU_1289	Bacteria	Actinobacteria	Acidimicrobidae	3.42173	0.00343014	1	6	NA	NA	NA	NA	NA	NA	NA	FALSE	NA
SG_3148	14_1009_16_40cm_scaffold_544100_1	14_1009_16_40cm_scaffold_544100	OTU_3148	Bacteria	Actinobacteria	ANG-ACTX1	3.40091	0.00340927	1	2	NA	NA	NA	NA	NA	NA	NA	FALSE	NA
SG_777	14_1009_09_30cm_scaffold_246986_2	14_0927_05_20cm_scaffold_200927	OTU_777	Bacteria	Actinobacteria	Thermoleophilia	3.37968	0.00338799	3	8	NA	NA	NA	NA	NA	NA	NA	FALSE	NA
SG_1532	14_1009_09_40cm_scaffold_125570_1	14_1009_09_40cm_scaffold_125570	OTU_1532	Bacteria	Actinobacteria	Thermoleophilia	3.35238	0.00336062	1	4	NA	NA	NA	NA	NA	NA	NA	FALSE	NA
SG_704	14_0929_09_20cm_scaffold_79822_1	14_0929_09_20cm_scaffold_79822	OTU_704	Bacteria	Actinobacteria	Actinobacteria	3.30635	0.00331448	1	1	NA	NA	NA	NA	NA	NA	NA	FALSE	NA
SG_894	14_0903_09_40cm_scaffold_158166_2	14_0903_09_40cm_scaffold_158166	OTU_894	Bacteria	Actinobacteria	Actinobacteria	3.23733	0.00324529	1	6	NA	NA	NA	NA	NA	NA	NA	FALSE	NA
SG_129	14_0903_12_20cm_scaffold_141968_1	14_0903_12_20cm_scaffold_141968	OTU_129	Bacteria	Actinobacteria	ANG-ACTX3	3.21844	0.00322634	1	4	NA	NA	NA	NA	NA	NA	NA	FALSE	NA
SG_1108	14_0903_02_30cm_scaffold_233881_2	14_0903_02_30cm_scaffold_233881	OTU_1108	Bacteria	Actinobacteria	Thermoleophilia	3.20844	0.00321632	1	3	NA	NA	NA	NA	NA	1.39e-06	Decrease	FALSE	NA
SG_909	14_1009_09_40cm_scaffold_199566_2	14_1009_09_40cm_scaffold_199566	OTU_909	Bacteria	Actinobacteria	Acidimicrobidae	3.19795	0.00320581	1	1	NA	NA	NA	NA	NA	NA	NA	FALSE	NA
SG_982	14_0903_05_30cm_scaffold_93357_3	14_0903_05_30cm_scaffold_93357	OTU_982	Bacteria	Actinobacteria	Actinobacteria	3.16356	0.00317134	1	1	NA	NA	NA	NA	NA	NA	NA	FALSE	NA
SG_3169	14_0903_02_30cm_scaffold_286782_3	14_0903_02_30cm_scaffold_286782	OTU_3169	Bacteria	Actinobacteria	Thermoleophilia	3.15964	0.0031674	1	3	NA	NA	NA	NA	NA	0.0224465	Increase	FALSE	NA
SG_305	14_0919_12_20cm_scaffold_171931_1	14_0919_12_20cm_scaffold_171931	OTU_305	Bacteria	Actinobacteria	Thermoleophilia	3.12743	0.00313511	1	6	NA	NA	NA	NA	NA	NA	NA	FALSE	NA
SG_1043	14_1009_16_20cm_scaffold_180893_1	14_1009_16_20cm_scaffold_180893	OTU_1043	Bacteria	Actinobacteria	Acidimicrobidae	3.01503	0.00302244	1	4	NA	NA	NA	NA	NA	NA	NA	FALSE	NA
SG_936	14_0903_02_30cm_scaffold_247385_1	14_0903_02_30cm_scaffold_247385	OTU_936	Bacteria	Actinobacteria	Thermoleophilia	2.95769	0.00296496	1	4	NA	NA	NA	NA	NA	NA	NA	FALSE	NA
SG_2949	14_0903_13_30cm_scaffold_1859664_6	14_0903_13_30cm_scaffold_1859664	OTU_2949	Bacteria	Actinobacteria	Thermoleophilia	2.95426	0.00296152	1	4	NA	NA	NA	NA	NA	NA	NA	FALSE	NA
SG_1114	14_0903_12_30cm_scaffold_178170_1	14_0903_12_30cm_scaffold_178170	OTU_1114	Bacteria	Actinobacteria	ANG-ACTX3	2.80482	0.00281171	1	1	NA	NA	NA	NA	NA	NA	NA	FALSE	NA
SG_2934	14_0903_02_20cm_scaffold_114902_1	14_0903_02_20cm_scaffold_114902	OTU_2934	Bacteria	Actinobacteria	ANG-ACTX1	2.79943	0.00280631	1	3	NA	NA	NA	NA	NA	NA	NA	FALSE	NA
SG_2640	14_0929_12_20cm_scaffold_255490_2	14_0929_12_20cm_scaffold_255490	OTU_2640	Bacteria	Actinobacteria	Acidimicrobidae	2.78719	0.00279404	1	1	NA	NA	NA	NA	NA	NA	NA	FALSE	NA
SG_914	14_0903_13_30cm_scaffold_618217_2	14_0903_13_30cm_scaffold_618217	OTU_914	Bacteria	Actinobacteria	Thermoleophilia	2.68056	0.00268715	1	9	NA	NA	NA	NA	NA	NA	NA	FALSE	NA
SG_812	14_1009_05_40cm_scaffold_242047_1	14_1009_05_40cm_scaffold_242047	OTU_812	Bacteria	Actinobacteria	Thermoleophilia	2.64132	0.00264781	1	0	NA	NA	NA	NA	NA	NA	NA	FALSE	NA
SG_651	14_0929_12_40cm_scaffold_140774_1	14_0929_12_40cm_scaffold_140774	OTU_651	Bacteria	Actinobacteria	Thermoleophilia	2.47657	0.00248265	1	1	NA	NA	NA	NA	NA	NA	NA	FALSE	NA
SG_81	14_0903_13_30cm_scaffold_6330893_1	14_0903_13_30cm_scaffold_6330893	OTU_81	Bacteria	Actinobacteria	ANG-ACTX1	2.46734	0.00247341	1	2	NA	NA	NA	NA	NA	NA	NA	FALSE	NA
SG_981	14_0927_09_20cm_scaffold_251335_2	14_0927_09_20cm_scaffold_251335	OTU_981	Bacteria	Actinobacteria	Thermoleophilia	2.19819	0.00220359	1	1	NA	NA	NA	NA	NA	NA	NA	FALSE	NA
SG_2120	14_0903_16_20cm_scaffold_100578_1	14_0903_16_20cm_scaffold_100578	OTU_2120	Bacteria	Actinobacteria	Thermoleophilia	2.19716	0.00220256	1	2	NA	NA	NA	NA	NA	0.0216329	Decrease	FALSE	NA
SG_220	14_0903_05_20cm_scaffold_84036_2	14_0903_05_20cm_scaffold_84036	OTU_220	Bacteria	Actinobacteria	Thermoleophilia	2.11526	0.00212046	1	5	NA	NA	NA	NA	NA	NA	NA	FALSE	NA
SG_30	14_1009_02_20cm_scaffold_73384_1	14_1009_02_20cm_scaffold_73384	OTU_30	Bacteria	Actinobacteria	Thermoleophilia	2.09789	0.00210304	1	1	NA	NA	NA	NA	NA	NA	NA	FALSE	NA
SG_2926	14_0903_13_30cm_scaffold_4763284_3	14_0903_13_30cm_scaffold_4763284	OTU_2926	Bacteria	Actinobacteria	Thermoleophilia	2.06875	0.00207383	1	1	NA	NA	NA	NA	NA	NA	NA	FALSE	NA
SG_1093	14_0903_02_30cm_scaffold_224822_1	14_0903_02_30cm_scaffold_224822	OTU_1093	Bacteria	Actinobacteria	Thermoleophilia	2.0533	0.00205835	1	1	NA	NA	NA	NA	NA	0.000421215	Increase	FALSE	NA
SG_655	14_0929_09_40cm_scaffold_232784_1	14_0929_09_40cm_scaffold_232784	OTU_655	Bacteria	Actinobacteria	Thermoleophilia	2.03462	0.00203962	1	1	NA	NA	NA	NA	NA	NA	NA	FALSE	NA
SG_1368	14_0903_13_30cm_scaffold_246524_1	14_0903_13_30cm_scaffold_246524	OTU_1368	Bacteria	Actinobacteria	Actinobacteria	1.95908	0.0019639	1	2	NA	NA	NA	NA	NA	NA	NA	FALSE	NA
SG_2509	14_1009_12_20cm_scaffold_169608_3	14_1009_12_20cm_scaffold_169608	OTU_2509	Bacteria	Actinobacteria	Actinobacteria	1.65721	0.00166128	1	2	NA	NA	NA	NA	NA	0.0138129	Decrease	FALSE	NA
SG_889	14_0903_05_40cm_scaffold_206828_1	14_0903_05_40cm_scaffold_206828	OTU_889	Bacteria	Actinobacteria	Actinobacteria	1.45618	0.00145976	1	1	NA	NA	NA	NA	NA	NA	NA	FALSE	NA
SG_172	14_0903_02_30cm_scaffold_323131_1	14_0903_02_30cm_scaffold_323131	OTU_172	Bacteria	Actinobacteria	Thermoleophilia	1.29792	0.00130111	1	1	NA	NA	NA	NA	NA	NA	NA	FALSE	NA
SG_2578	14_0929_09_30cm_scaffold_199714_1	14_0929_09_30cm_scaffold_199714	OTU_2578	Bacteria	Actinobacteria	Thermoleophilia	1.26783	0.00127094	1	1	NA	NA	NA	NA	NA	NA	NA	FALSE	NA
SG_1143	14_1009_05_20cm_scaffold_198964_2	14_1009_05_20cm_scaffold_198964	OTU_1143	Bacteria	Actinobacteria	Actinobacteria	0.942099	0.000944414	1	1	NA	NA	NA	NA	NA	NA	NA	FALSE	NA
SG_506	14_0929_09_40cm_scaffold_235812_1	14_0929_09_40cm_scaffold_235812	OTU_506	Bacteria	Actinobacteria	Actinobacteria	0.680377	0.000682049	1	1	NA	NA	NA	NA	NA	NA	NA	FALSE	NA
SG_2557	14_1009_12_40cm_scaffold_46792_7	14_1009_12_40cm_scaffold_46792	OTU_2557	Archaea	Aenigmarchaeota	Unknown	6.19223	0.00620744	1	10	NA	NA	NA	NA	NA	NA	NA	FALSE	NA
SG_2634	14_1009_16_40cm_scaffold_156094_13	14_1009_16_40cm_scaffold_156094	OTU_2634	Archaea	Aenigmarchaeota	Unknown	3.28529	0.00329337	1	11	NA	NA	NA	NA	NA	NA	NA	FALSE	NA
SG_2962	14_0903_13_30cm_scaffold_3603589_4	14_0903_13_30cm_scaffold_3603589	OTU_2962	Archaea	Aenigmarchaeota	Unknown	3.22337	0.00323129	1	7	NA	NA	NA	NA	NA	NA	NA	FALSE	NA
SG_1490	14_1009_13_30cm_scaffold_7693_23	14_1009_13_30cm_scaffold_7693	OTU_1490	Bacteria	Alphaproteobacteria	Rhodospirillales	105.896	0.106157	4	59	5.03e-16	8.21e-10	Decrease	NA	NA	NA	NA	TRUE	14_1009_13_30cm_Alphaproteobacteria_9118_65_10
SG_1536	14_0903_05_40cm_scaffold_101288_2	14_0929_05_20cm_scaffold_1881	OTU_1536	Bacteria	Alphaproteobacteria	Rhizobiales	105.522	0.105781	39	60	8.08e-22	3.48e-12	Decrease	NA	NA	NA	NA	TRUE	14_0929_05_20cm_Bradyrhizobium_3008_62_10
SG_1553	14_1009_12_30cm_scaffold_36288_3	14_0903_16_30cm_scaffold_13338	OTU_1553	Bacteria	Alphaproteobacteria	Rhizobiales	104.309	0.104565	22	60	0.00584117	0.00335106	Decrease	NA	NA	NA	NA	TRUE	14_1009_16_30cm_Bradyrhizobium_9834_62_12
SG_1484	14_0903_05_20cm_scaffold_3022_14	14_0927_12_20cm_scaffold_1116	OTU_1484	Bacteria	Alphaproteobacteria	Rhodospirillales	104.236	0.104492	35	60	1.29e-13	3.57e-10	Decrease	NA	NA	NA	NA	TRUE	14_0927_12_20cm_Alphaproteobacteria_6330_65_13
SG_1479	14_0903_02_20cm_scaffold_1554_20	14_0903_02_20cm_scaffold_1554	OTU_1479	Bacteria	Alphaproteobacteria	Rhodospirillales	102.787	0.10304	2	58	3.2e-14	4.99e-10	Decrease	NA	NA	NA	NA	FALSE	14_0903_02_20cm_Alphaproteobacteria_64_65_14
SG_1608	14_0927_05_20cm_scaffold_737_21	14_0927_05_20cm_scaffold_737	OTU_1608	Bacteria	Alphaproteobacteria	Rhizobiales	82.7191	0.0829224	1	60	2.31e-08	1.55e-05	Increase	NA	NA	NA	NA	TRUE	14_0927_05_20cm_Alphaproteobacteria_2149_63_9
SG_1474	14_0903_12_40cm_200_scaffold_38544_2	14_0903_09_30cm_scaffold_8573	OTU_1474	Bacteria	Alphaproteobacteria	Rhodospirillales	79.8903	0.0800866	2	55	1.95e-13	5.3e-09	Decrease	NA	NA	NA	NA	FALSE	NA
SG_301	14_0903_16_30cm_scaffold_67047_3	14_0903_12_30cm_scaffold_3250	OTU_301	Bacteria	Alphaproteobacteria	Rhizobiales	64.8936	0.0650531	12	60	3.8e-14	2.39e-07	Increase	NA	NA	NA	NA	TRUE	14_0903_12_30cm_Alphaproteobacteria_1062_64_7
SG_1519	14_0919_12_20cm_scaffold_189751_1	14_0903_02_30cm_scaffold_30091	OTU_1519	Bacteria	Alphaproteobacteria	Rhodobacterales	64.5135	0.0646721	5	53	6.53e-13	2.12e-07	Decrease	NA	NA	NA	NA	TRUE	14_0903_02_30cm_Alphaproteobacteria_228_63_6
SG_1463	14_0903_09_30cm_scaffold_7205_1	14_0903_09_30cm_scaffold_7205	OTU_1463	Bacteria	Alphaproteobacteria	Caulobacterales	60.7691	0.0609184	1	59	7.73e-16	1.25e-10	Decrease	NA	NA	NA	NA	FALSE	NA
SG_1591	14_0903_05_40cm_scaffold_815_5	14_0903_05_40cm_scaffold_815	OTU_1591	Bacteria	Alphaproteobacteria	Rhizobiales	54.6664	0.0548007	2	60	3.17e-11	7.72e-06	Increase	NA	NA	NA	NA	TRUE	14_0903_05_40cm_Alphaproteobacteria_523_63_8
SG_3134	14_0929_05_20cm_scaffold_79443_8	14_0929_05_20cm_scaffold_79443	OTU_3134	Bacteria	Alphaproteobacteria	Rhodobacterales	54.5991	0.0547333	1	56	2.43e-09	6.63e-07	Decrease	NA	NA	NA	NA	FALSE	NA
SG_1941	14_0903_02_30cm_scaffold_2208_9	14_0903_02_30cm_scaffold_2208	OTU_1941	Bacteria	Alphaproteobacteria	Rhizobiales	51.3443	0.0514705	1	60	2.18e-13	2.38e-06	Increase	NA	NA	NA	NA	TRUE	14_0903_02_30cm_Alphaproteobacteria_175_63_7
SG_2758	14_1009_16_40cm_scaffold_117232_7	14_1009_16_40cm_scaffold_117232	OTU_2758	Bacteria	Alphaproteobacteria	Rhizobiales	51.2447	0.0513706	1	60	9.64e-18	3.09e-10	Increase	NA	NA	NA	NA	FALSE	NA
SG_1571	14_0903_05_30cm_scaffold_108630_2	14_1009_13_20cm_scaffold_8493	OTU_1571	Bacteria	Alphaproteobacteria	Rhizobiales	51.0499	0.0511754	18	58	2.36e-15	4.88e-09	Decrease	NA	NA	NA	NA	TRUE	14_1009_13_20cm_Bradyrhizobium_8951_60_7
SG_2787	14_1009_09_20cm_scaffold_52945_6	14_1009_09_20cm_scaffold_52945	OTU_2787	Bacteria	Alphaproteobacteria	Rhizobiales	50.776	0.0509008	1	59	0.0145647	0.00929766	Decrease	NA	NA	NA	NA	FALSE	NA
SG_1546	14_0903_12_20cm_scaffold_39112_5	14_0903_13_40cm_scaffold_4201	OTU_1546	Bacteria	Alphaproteobacteria	Rhizobiales	49.0433	0.0491638	34	60	3.29e-11	2.13e-06	Increase	NA	NA	NA	NA	TRUE	14_0903_13_40cm_Alphaproteobacteria_1359_63_7
SG_339	14_0929_02_20cm_scaffold_43543_12	14_0919_02_20cm_scaffold_12309	OTU_339	Bacteria	Alphaproteobacteria	Rhodospirillales	47.4001	0.0475166	9	48	1.72e-17	5.7e-11	Decrease	NA	NA	NA	NA	TRUE	14_0929_05_20cm_Alphaproteobacteria_3018_65_8
SG_1558	14_0919_05_20cm_scaffold_26400_2	14_0919_05_20cm_scaffold_26400	OTU_1558	Bacteria	Alphaproteobacteria	Rhodobacterales	45.9634	0.0460764	1	53	1.21e-13	2.72e-09	Decrease	NA	NA	NA	NA	FALSE	NA
SG_2003	14_0903_13_30cm_scaffold_1707543_11	14_0903_13_30cm_scaffold_1707543	OTU_2003	Bacteria	Alphaproteobacteria	Rhizobiales	45.1894	0.0453004	1	60	NA	NA	NA	NA	NA	NA	NA	FALSE	NA
SG_2932	14_0903_16_20cm_scaffold_7598_9	14_0903_16_20cm_scaffold_7598	OTU_2932	Bacteria	Alphaproteobacteria	Rhizobiales	42.5032	0.0426076	1	51	1.12e-15	3.87e-10	Decrease	NA	NA	NA	NA	FALSE	14_0903_16_20cm_Bradyrhizobium_5408_60_11
SG_2029	14_1009_16_40cm_scaffold_132481_1	14_1009_16_40cm_scaffold_132481	OTU_2029	Bacteria	Alphaproteobacteria	Rhodobacterales	41.9746	0.0420778	1	54	2.01e-15	2.89e-09	Increase	NA	NA	NA	NA	FALSE	NA
SG_1480	14_0903_13_20cm_scaffold_35318_9	14_0929_05_20cm_scaffold_937	OTU_1480	Bacteria	Alphaproteobacteria	Rhodospirillales	41.8388	0.0419416	14	59	3.01e-18	1.22e-11	Decrease	NA	NA	NA	NA	TRUE	14_1009_09_20cm_Alphaproteobacteria_7735_64_8
SG_2582	14_0903_13_40cm_scaffold_353457_1	14_0903_13_20cm_scaffold_50796	OTU_2582	Bacteria	Alphaproteobacteria	Rhizobiales	41.1943	0.0412955	2	43	7.91e-18	1.25e-10	Decrease	NA	NA	NA	NA	FALSE	NA
SG_3241	14_1009_16_40cm_scaffold_27623_28	14_1009_16_40cm_scaffold_27623	OTU_3241	Bacteria	Alphaproteobacteria	Rhizobiales	40.0067	0.0401051	1	58	4.55e-26	9.75e-13	Increase	NA	NA	NA	NA	TRUE	14_1009_16_40cm_Alphaproteobacteria_10174_66_8
SG_1541	14_0903_09_20cm_scaffold_3792_10	14_1009_09_20cm_scaffold_20788	OTU_1541	Bacteria	Alphaproteobacteria	Rhizobiales	39.5745	0.0396718	11	57	1.57e-15	6.66e-06	Decrease	NA	NA	NA	NA	TRUE	14_0919_09_20cm_Bradyrhizobium_1652_62_11
SG_2739	14_0919_02_20cm_scaffold_4658_25	14_0919_02_20cm_scaffold_4658	OTU_2739	Bacteria	Alphaproteobacteria	Rhizobiales	38.345	0.0384392	1	60	1.53e-08	7.41e-05	Increase	NA	NA	NA	NA	TRUE	14_0919_02_20cm_Alphaproteobacteria_5897_63_7
SG_2875	14_0927_02_20cm_scaffold_88349_4	14_0927_02_20cm_scaffold_88349	OTU_2875	Bacteria	Alphaproteobacteria	Rhodobacterales	38.2462	0.0383402	1	41	1.72e-07	2.97e-07	Decrease	0.00983451	Increase	NA	NA	FALSE	NA
SG_1598	14_0903_16_40cm_scaffold_5918_9	14_0903_16_40cm_scaffold_5918	OTU_1598	Bacteria	Alphaproteobacteria	Rhodobacterales	36.6366	0.0367267	1	60	3.13e-08	5e-06	Increase	NA	NA	NA	NA	FALSE	NA
SG_3161	14_0929_12_20cm_scaffold_176991_4	14_0929_12_20cm_scaffold_176991	OTU_3161	Bacteria	Alphaproteobacteria	Rhodobacterales	36.4004	0.0364899	1	33	1.36e-09	5.22e-07	Decrease	NA	NA	NA	NA	FALSE	NA
SG_980	14_1009_16_30cm_scaffold_132626_7	14_1009_16_30cm_scaffold_132626	OTU_980	Bacteria	Alphaproteobacteria	Rhodospirillales	35.8803	0.0359685	2	59	NA	NA	NA	0.00626023	Increase	NA	NA	FALSE	NA
SG_1407	14_0903_02_20cm_scaffold_44240_3	14_1009_16_40cm_scaffold_108489	OTU_1407	Bacteria	Alphaproteobacteria	Rhizobiales	35.0673	0.0351534	5	46	0.000610393	0.00285712	Increase	2.75e-05	Increase	NA	NA	FALSE	14_1009_16_40cm_Rhizobiales_10600_60_5
SG_2281	14_0927_02_40cm_scaffold_129716_2	14_0927_02_40cm_scaffold_129716	OTU_2281	Bacteria	Alphaproteobacteria	Rhodospirillales	34.9682	0.0350541	1	43	NA	NA	NA	0.045057	Increase	NA	NA	FALSE	NA
SG_2883	14_0903_16_20cm_scaffold_13913_4	14_0903_16_20cm_scaffold_13913	OTU_2883	Bacteria	Alphaproteobacteria	Rhizobiales	34.7352	0.0348206	1	59	0.00099881	0.00704232	Decrease	NA	NA	NA	NA	FALSE	NA
SG_1539	14_1009_09_30cm_scaffold_33460_2	14_1009_16_30cm_scaffold_28108	OTU_1539	Bacteria	Alphaproteobacteria	Rhizobiales	34.4622	0.0345469	9	55	2.38e-15	3.02e-10	Increase	NA	NA	NA	NA	TRUE	14_1009_16_30cm_Rhizobiales_9807_66_8
SG_1577	14_0919_02_20cm_scaffold_86621_2	14_0919_05_20cm_scaffold_30967	OTU_1577	Bacteria	Alphaproteobacteria	Rhodobacterales	34.2488	0.034333	5	42	4.05e-13	7.42e-09	Decrease	NA	NA	NA	NA	FALSE	NA
SG_1506	14_0903_13_30cm_scaffold_7132830_3	14_0903_13_30cm_scaffold_7132830	OTU_1506	Bacteria	Alphaproteobacteria	Rhizobiales	34.0941	0.0341778	1	54	5.84e-05	0.00453578	Increase	3.85e-06	Increase	NA	NA	TRUE	14_0903_13_30cm_Rhizobiales_4873_60_7
SG_2381	14_0929_09_30cm_scaffold_219019_1	14_0929_09_30cm_scaffold_219019	OTU_2381	Bacteria	Alphaproteobacteria	Rhodospirillales	33.731	0.0338139	1	33	1.36e-07	1.2e-08	Decrease	NA	NA	NA	NA	FALSE	NA
SG_1635	14_1009_16_30cm_scaffold_63031_4	14_1009_16_30cm_scaffold_63031	OTU_1635	Bacteria	Alphaproteobacteria	Rhodospirillales	32.8589	0.0329396	1	56	1.28e-17	1.33e-08	Increase	NA	NA	NA	NA	TRUE	14_1009_16_30cm_Alphaproteobacteria_9673_63_8
SG_1459	14_0929_09_30cm_scaffold_130556_3	14_0903_05_30cm_scaffold_30409	OTU_1459	Bacteria	Alphaproteobacteria	Rhizobiales	30.9392	0.0310152	8	57	0.03763	0.042221	Increase	NA	NA	NA	NA	FALSE	NA
SG_2753	14_0927_09_20cm_scaffold_65804_9	14_0927_09_20cm_scaffold_65804	OTU_2753	Bacteria	Alphaproteobacteria	Rhizobiales	29.8733	0.0299468	1	59	NA	NA	NA	NA	NA	NA	NA	FALSE	NA
SG_1486	14_0927_05_40cm_scaffold_156154_1	14_1009_02_40cm_scaffold_19534	OTU_1486	Bacteria	Alphaproteobacteria	Rhizobiales	29.2166	0.0292884	6	58	8.98e-05	0.00745025	Increase	NA	NA	NA	NA	FALSE	NA
SG_1578	14_0919_12_20cm_scaffold_227300_2	14_0919_12_20cm_scaffold_227300	OTU_1578	Bacteria	Alphaproteobacteria	Rhodobacterales	29.1306	0.0292022	1	37	0.0027482	0.00236573	Increase	NA	NA	NA	NA	FALSE	NA
SG_1342	14_0903_13_30cm_scaffold_8334000_3	14_0903_13_30cm_scaffold_8334000	OTU_1342	Bacteria	Alphaproteobacteria	Rhizobiales	28.7603	0.0288309	2	37	NA	NA	NA	0.0388129	Increase	NA	NA	FALSE	NA
SG_2751	14_1009_09_40cm_scaffold_176986_1	14_1009_09_40cm_scaffold_176986	OTU_2751	Bacteria	Alphaproteobacteria	Rhodobacterales	28.5573	0.0286275	1	23	1.9e-10	9.15e-13	Increase	NA	NA	NA	NA	FALSE	NA
SG_1405	14_0903_13_30cm_scaffold_3870472_9	14_0903_13_30cm_scaffold_3870472	OTU_1405	Bacteria	Alphaproteobacteria	Unclassified	27.6249	0.0276927	2	59	NA	NA	NA	NA	NA	NA	NA	FALSE	NA
SG_1085	14_0903_02_30cm_scaffold_21692_3	14_0903_02_30cm_scaffold_21692	OTU_1085	Bacteria	Alphaproteobacteria	Rhizobiales	27.1774	0.0272442	1	52	0.030301	0.00949547	Decrease	0.017677	Increase	NA	NA	TRUE	14_0903_02_30cm_Alphaproteobacteria_186_65_8
SG_1308	14_1009_16_30cm_scaffold_54617_10	14_1009_16_30cm_scaffold_54617	OTU_1308	Bacteria	Alphaproteobacteria	Rhodospirillales	26.8819	0.026948	3	54	NA	NA	NA	NA	NA	NA	NA	FALSE	NA
SG_3309	14_0919_09_20cm_scaffold_44100_5	14_0919_09_20cm_scaffold_44100	OTU_3309	Bacteria	Alphaproteobacteria	Unknown	26.3458	0.0264105	1	25	5.72e-07	3.45e-06	Decrease	NA	NA	NA	NA	FALSE	NA
SG_2629	14_1009_09_40cm_scaffold_24601_7	14_1009_09_40cm_scaffold_24601	OTU_2629	Bacteria	Alphaproteobacteria	Rhodobacterales	26.3075	0.0263721	1	52	9.87e-12	5.59e-07	Increase	NA	NA	NA	NA	FALSE	NA
SG_3056	14_0903_12_30cm_scaffold_26551_11	14_0903_12_30cm_scaffold_26551	OTU_3056	Bacteria	Alphaproteobacteria	Rhodobacterales	26.1113	0.0261754	1	60	0.00242049	0.00808733	Increase	NA	NA	NA	NA	FALSE	NA
SG_1548	14_0903_12_20cm_scaffold_38612_6	14_0903_12_20cm_scaffold_38612	OTU_1548	Bacteria	Alphaproteobacteria	Rhodospirillales	26.0453	0.0261093	1	50	5.45e-18	1.12e-12	Decrease	NA	NA	NA	NA	FALSE	NA
SG_1563	14_1009_16_30cm_scaffold_26415_3	14_1009_16_30cm_scaffold_26415	OTU_1563	Bacteria	Alphaproteobacteria	Rhodobacterales	25.8221	0.0258856	5	59	NA	NA	NA	0.00540365	Increase	NA	NA	FALSE	NA
SG_2199	14_1009_16_40cm_scaffold_866816_2	14_1009_16_40cm_scaffold_866816	OTU_2199	Bacteria	Alphaproteobacteria	Rhodobacterales	25.6457	0.0257087	1	39	0.0219362	0.00323115	Increase	NA	NA	NA	NA	FALSE	NA
SG_2896	14_1009_02_30cm_scaffold_38171_3	14_1009_02_30cm_scaffold_38171	OTU_2896	Bacteria	Alphaproteobacteria	Rhodobacterales	24.6703	0.0247309	1	53	0.00696044	0.00929162	Increase	NA	NA	NA	NA	FALSE	NA
SG_2770	14_0903_13_30cm_scaffold_835532_1	14_0903_13_30cm_scaffold_835532	OTU_2770	Bacteria	Alphaproteobacteria	Rhodobacterales	24.6237	0.0246842	1	33	0.00177297	0.000537013	Increase	NA	NA	NA	NA	FALSE	NA
SG_1840	14_0927_09_20cm_scaffold_52713_10	14_0927_09_20cm_scaffold_52713	OTU_1840	Bacteria	Alphaproteobacteria	Rhodospirillales	24.5707	0.0246311	1	53	8.05e-14	1.62e-10	Decrease	NA	NA	NA	NA	FALSE	NA
SG_1551	14_0903_02_30cm_scaffold_128084_2	14_1009_09_40cm_scaffold_30039	OTU_1551	Bacteria	Alphaproteobacteria	Rhizobiales	24.4746	0.0245347	2	54	4.24e-15	7.13e-09	Increase	NA	NA	NA	NA	FALSE	NA
SG_1082	14_0929_09_20cm_scaffold_105737_2	14_0903_16_20cm_scaffold_58110	OTU_1082	Bacteria	Alphaproteobacteria	Unknown	24.3941	0.024454	2	47	4.89e-06	0.00206669	Decrease	0.0494086	Increase	NA	NA	FALSE	NA
SG_3273	14_0927_05_20cm_scaffold_217504_3	14_0927_05_20cm_scaffold_217504	OTU_3273	Bacteria	Alphaproteobacteria	Rhizobiales	23.6228	0.0236809	1	30	3.73e-07	2.97e-08	Decrease	NA	NA	NA	NA	FALSE	NA
SG_3086	14_1009_16_20cm_scaffold_124537_1	14_1009_16_20cm_scaffold_124537	OTU_3086	Bacteria	Alphaproteobacteria	Rhodospirillales	23.2463	0.0233034	1	41	NA	NA	NA	NA	NA	NA	NA	FALSE	NA
SG_2540	14_1009_13_20cm_scaffold_444956_1	14_1009_13_20cm_scaffold_444956	OTU_2540	Bacteria	Alphaproteobacteria	Rhodobacterales	23.2071	0.0232641	1	30	5.83e-07	5.13e-07	Decrease	NA	NA	NA	NA	FALSE	NA
SG_2352	14_0919_09_20cm_scaffold_239618_2	14_0919_09_20cm_scaffold_239618	OTU_2352	Bacteria	Alphaproteobacteria	Rhodospirillales	23.077	0.0231338	1	26	2.31e-08	1.28e-07	Decrease	NA	NA	NA	NA	FALSE	NA
SG_1620	14_0903_02_20cm_scaffold_490_40	14_0903_02_30cm_scaffold_1	OTU_1620	Bacteria	Alphaproteobacteria	Sphingomonadales	22.5864	0.0226419	3	51	NA	NA	NA	0.00155779	Increase	0.0255415	Increase	TRUE	14_0903_02_30cm_Sphingomonadales_156_68_15
SG_3067	14_1009_12_40cm_scaffold_77950_1	14_1009_12_40cm_scaffold_77950	OTU_3067	Bacteria	Alphaproteobacteria	Rhodobacterales	22.2839	0.0223386	1	53	2.78e-07	3.75e-06	Increase	NA	NA	NA	NA	FALSE	NA
SG_1554	14_0903_02_40cm_scaffold_14700_2	14_0903_02_40cm_scaffold_14700	OTU_1554	Bacteria	Alphaproteobacteria	Rhizobiales	22.2837	0.0223385	6	55	NA	NA	NA	NA	NA	NA	NA	FALSE	NA
SG_1644	14_0927_05_20cm_scaffold_51253_7	14_0903_09_40cm_scaffold_43748	OTU_1644	Bacteria	Alphaproteobacteria	Rhizobiales	21.8006	0.0218542	2	45	2.07e-06	3.19e-05	Decrease	NA	NA	NA	NA	FALSE	NA
SG_2895	14_0903_13_30cm_scaffold_557862_4	14_0903_13_30cm_scaffold_557862	OTU_2895	Bacteria	Alphaproteobacteria	Rhodospirillales	21.429	0.0214816	1	19	NA	NA	NA	NA	NA	NA	NA	FALSE	NA
SG_320	14_1009_13_30cm_scaffold_148103_5	14_1009_13_30cm_scaffold_148103	OTU_320	Bacteria	Alphaproteobacteria	Rhodospirillales	21.3615	0.021414	1	44	NA	NA	NA	NA	NA	NA	NA	FALSE	NA
SG_2127	14_1009_16_30cm_scaffold_253683_5	14_1009_16_30cm_scaffold_253683	OTU_2127	Bacteria	Alphaproteobacteria	Rhodospirillales	21.3229	0.0213753	1	51	0.000344563	0.00117042	Increase	NA	NA	NA	NA	FALSE	NA
SG_1581	14_0919_02_20cm_scaffold_163257_2	14_0919_02_20cm_scaffold_163257	OTU_1581	Bacteria	Alphaproteobacteria	Rhodobacterales	21.2732	0.0213255	3	26	7.98e-07	4.76e-06	Decrease	0.00393366	Increase	NA	NA	FALSE	NA
SG_1935	14_0929_09_30cm_scaffold_119633_1	14_0929_09_30cm_scaffold_119633	OTU_1935	Bacteria	Alphaproteobacteria	Rhodospirillales	20.8729	0.0209242	1	26	NA	NA	NA	NA	NA	NA	NA	FALSE	NA
SG_1586	14_0903_12_30cm_scaffold_98515_2	14_0919_12_20cm_scaffold_7290	OTU_1586	Bacteria	Alphaproteobacteria	Rhodobacterales	20.8295	0.0208807	4	28	NA	NA	NA	NA	NA	NA	NA	FALSE	NA
SG_2845	14_0903_13_30cm_scaffold_945974_1	14_0903_13_30cm_scaffold_945974	OTU_2845	Bacteria	Alphaproteobacteria	Unknown	20.6902	0.020741	1	55	NA	NA	NA	NA	NA	NA	NA	FALSE	NA
SG_3276	14_0903_16_20cm_scaffold_195987_1	14_0903_16_20cm_scaffold_195987	OTU_3276	Bacteria	Alphaproteobacteria	Rhodobacterales	20.1988	0.0202484	1	17	NA	NA	NA	NA	NA	NA	NA	FALSE	NA
SG_2890	14_0927_09_20cm_scaffold_300498_3	14_0927_09_20cm_scaffold_300498	OTU_2890	Bacteria	Alphaproteobacteria	Rhodospirillales	19.6788	0.0197271	1	21	0.000133499	6.66e-06	Decrease	NA	NA	NA	NA	FALSE	NA
SG_1856	14_0927_09_20cm_scaffold_175815_3	14_0927_09_20cm_scaffold_175815	OTU_1856	Bacteria	Alphaproteobacteria	Rhodospirillales	18.7132	0.0187592	1	22	0.037578	0.00117605	Decrease	NA	NA	NA	NA	FALSE	NA
SG_2565	14_0927_02_20cm_scaffold_31028_5	14_0927_02_20cm_scaffold_31028	OTU_2565	Bacteria	Alphaproteobacteria	Rhodospirillales	18.6921	0.018738	1	43	3.38e-16	1.29e-12	Decrease	NA	NA	NA	NA	TRUE	14_0927_02_20cm_Bradyrhizobium_1950_62_7
SG_3101	14_1009_02_30cm_scaffold_96497_4	14_1009_02_30cm_scaffold_96497	OTU_3101	Bacteria	Alphaproteobacteria	Rhizobiales	18.5731	0.0186188	1	39	6.48e-12	3.37e-09	Decrease	NA	NA	NA	NA	FALSE	NA
SG_3108	14_0903_13_30cm_scaffold_1121988_7	14_0903_13_30cm_scaffold_1121988	OTU_3108	Bacteria	Alphaproteobacteria	Unknown	18.5688	0.0186145	1	40	NA	NA	NA	NA	NA	NA	NA	FALSE	NA
SG_1837	14_0903_13_30cm_scaffold_4797150_7	14_0903_13_30cm_scaffold_4797150	OTU_1837	Bacteria	Alphaproteobacteria	Rhodospirillales	18.5562	0.0186018	1	50	0.000418123	0.0197971	Increase	NA	NA	NA	NA	FALSE	NA
SG_1434	14_0903_02_20cm_scaffold_36089_6	14_0903_02_20cm_scaffold_36089	OTU_1434	Bacteria	Alphaproteobacteria	Caulobacterales	18.3772	0.0184224	1	26	NA	NA	NA	0.010152	Increase	NA	NA	FALSE	NA
SG_3061	14_0919_12_20cm_scaffold_135295_4	14_0919_12_20cm_scaffold_135295	OTU_3061	Bacteria	Alphaproteobacteria	Rhodospirillales	18.3282	0.0183732	1	37	NA	NA	NA	NA	NA	NA	NA	FALSE	NA
SG_1880	14_0903_13_30cm_scaffold_5993091_6	14_0903_13_30cm_scaffold_5993091	OTU_1880	Bacteria	Alphaproteobacteria	Rhodobacterales	18.2833	0.0183282	1	30	NA	NA	NA	NA	NA	NA	NA	FALSE	NA
SG_3051	14_0929_12_20cm_scaffold_69131_7	14_0929_12_20cm_scaffold_69131	OTU_3051	Bacteria	Alphaproteobacteria	Rhodobacterales	18.153	0.0181976	1	41	0.00272025	0.00697202	Decrease	NA	NA	NA	NA	FALSE	NA
SG_1687	14_1009_09_20cm_scaffold_199098_1	14_1009_09_20cm_scaffold_199098	OTU_1687	Bacteria	Alphaproteobacteria	Rhizobiales	18.1044	0.0181489	1	24	0.00519196	3.26e-05	Decrease	NA	NA	NA	NA	FALSE	NA
SG_1317	14_0903_02_20cm_scaffold_32140_2	14_0903_02_20cm_scaffold_32140	OTU_1317	Bacteria	Alphaproteobacteria	Unknown	18.0015	0.0180458	4	32	0.00014344	0.0006127	Decrease	0.00108765	Increase	NA	NA	FALSE	NA
SG_2838	14_0919_05_20cm_scaffold_92379_4	14_0919_05_20cm_scaffold_92379	OTU_2838	Bacteria	Alphaproteobacteria	Rhizobiales	17.9761	0.0180203	1	52	NA	NA	NA	NA	NA	NA	NA	FALSE	NA
SG_2548	14_0929_02_40cm_scaffold_106690_4	14_0929_02_40cm_scaffold_106690	OTU_2548	Bacteria	Alphaproteobacteria	Rhizobiales	17.1221	0.0171642	1	47	1.78e-06	0.000838586	Increase	NA	NA	NA	NA	FALSE	NA
SG_2721	14_0903_13_30cm_scaffold_2518282_7	14_0903_13_30cm_scaffold_2518282	OTU_2721	Bacteria	Alphaproteobacteria	Rhodospirillales	16.8584	0.0168998	1	46	1.96e-19	3.64e-12	Decrease	NA	NA	NA	NA	FALSE	NA
SG_1533	14_0929_12_30cm_scaffold_148194_3	14_0929_12_30cm_scaffold_148194	OTU_1533	Bacteria	Alphaproteobacteria	Rhizobiales	16.3806	0.0164208	1	30	NA	NA	NA	NA	NA	NA	NA	FALSE	NA
SG_1482	14_0903_13_40cm_scaffold_41952_1	14_0903_13_40cm_scaffold_41952	OTU_1482	Bacteria	Alphaproteobacteria	Rhodospirillales	16.0715	0.016111	1	39	3.98e-10	9.88e-10	Increase	NA	NA	NA	NA	FALSE	NA
SG_1412	14_1009_12_20cm_scaffold_20044_11	14_1009_12_20cm_scaffold_20044	OTU_1412	Bacteria	Alphaproteobacteria	Sphingomonadales	15.7427	0.0157814	4	33	0.0207751	0.00399986	Decrease	NA	NA	0.00620569	Decrease	FALSE	NA
SG_1431	14_0927_05_40cm_scaffold_256551_1	14_0927_05_40cm_scaffold_256551	OTU_1431	Bacteria	Alphaproteobacteria	Rhodospirillales	15.7147	0.0157533	1	21	0.0313398	0.00852831	Decrease	NA	NA	NA	NA	FALSE	NA
SG_2476	14_1009_05_30cm_scaffold_76895_1	14_1009_05_30cm_scaffold_76895	OTU_2476	Bacteria	Alphaproteobacteria	Rhizobiales	15.0319	0.0150688	1	42	0.0170362	0.0262023	Decrease	NA	NA	NA	NA	FALSE	NA
SG_1386	14_1009_05_20cm_scaffold_140628_3	14_1009_05_20cm_scaffold_140628	OTU_1386	Bacteria	Alphaproteobacteria	Sphingomonadales	14.8971	0.0149337	1	22	NA	NA	NA	NA	NA	NA	NA	FALSE	NA
SG_1444	14_1009_05_20cm_scaffold_75615_7	14_1009_05_20cm_scaffold_75615	OTU_1444	Bacteria	Alphaproteobacteria	Rhodospirillales	14.3872	0.0144225	1	24	6.29e-06	1.07e-06	Decrease	NA	NA	NA	NA	FALSE	NA
SG_2677	14_0903_13_30cm_scaffold_5107364_3	14_0903_13_30cm_scaffold_5107364	OTU_2677	Bacteria	Alphaproteobacteria	Rhodobacterales	14.1806	0.0142155	1	31	0.0189449	0.00457608	Decrease	NA	NA	NA	NA	FALSE	NA
SG_1473	14_1009_12_40cm_scaffold_125029_5	14_1009_12_40cm_scaffold_125029	OTU_1473	Bacteria	Alphaproteobacteria	Rhizobiales	13.6167	0.0136502	1	39	0.00343037	0.0071541	Increase	NA	NA	NA	NA	FALSE	NA
SG_1471	14_1009_12_40cm_scaffold_206989_2	14_1009_09_30cm_scaffold_17234	OTU_1471	Bacteria	Alphaproteobacteria	Rhodospirillales	13.281	0.0133136	3	31	0.000517883	0.00880134	Increase	NA	NA	NA	NA	FALSE	NA
SG_2804	14_0929_05_30cm_scaffold_114616_6	14_0929_05_30cm_scaffold_114616	OTU_2804	Bacteria	Alphaproteobacteria	Rhizobiales	13.0993	0.0131314	1	42	0.0474137	0.000909056	Decrease	NA	NA	NA	NA	FALSE	NA
SG_1477	14_0927_02_20cm_scaffold_138979_2	14_0927_02_20cm_scaffold_138979	OTU_1477	Bacteria	Alphaproteobacteria	Rhodospirillales	12.9921	0.013024	1	23	0.0289019	0.00755963	Decrease	NA	NA	NA	NA	FALSE	NA
SG_1381	14_0929_05_20cm_scaffold_143616_3	14_0929_05_20cm_scaffold_143616	OTU_1381	Bacteria	Alphaproteobacteria	Caulobacterales	12.9328	0.0129646	1	19	NA	NA	NA	NA	NA	NA	NA	FALSE	NA
SG_1612	14_0903_12_20cm_scaffold_32397_12	14_0903_12_20cm_scaffold_32397	OTU_1612	Bacteria	Alphaproteobacteria	Rhodobacterales	12.8147	0.0128462	2	33	0.000321559	0.00640296	Decrease	NA	NA	NA	NA	FALSE	NA
SG_1592	14_1009_02_20cm_scaffold_18320_2	14_1009_02_20cm_scaffold_18320	OTU_1592	Bacteria	Alphaproteobacteria	Rhizobiales	12.7108	0.0127421	1	40	NA	NA	NA	NA	NA	NA	NA	FALSE	NA
SG_1618	14_0919_09_20cm_scaffold_440_28	14_0919_09_20cm_scaffold_440	OTU_1618	Bacteria	Alphaproteobacteria	Sphingomonadales	12.5183	0.012549	1	13	NA	NA	NA	0.0100888	Increase	NA	NA	TRUE	14_0919_09_20cm_Sphingomonadales_1655_67_6
SG_1376	14_0903_02_30cm_scaffold_17697_8	14_0903_02_30cm_scaffold_17697	OTU_1376	Bacteria	Alphaproteobacteria	Rhodospirillales	12.4834	0.0125141	1	15	NA	NA	NA	NA	NA	NA	NA	TRUE	14_0903_02_30cm_RIFCSPHIGHO2_12_FULL_Alphaproteobacteria_66_14_curated_201_67_8
SG_2958	14_0903_13_30cm_scaffold_1744790_10	14_0903_13_30cm_scaffold_1744790	OTU_2958	Bacteria	Alphaproteobacteria	Rhizobiales	12.4169	0.0124475	1	50	NA	NA	NA	NA	NA	NA	NA	FALSE	NA
SG_1451	14_0903_16_20cm_scaffold_13593_4	14_0903_16_20cm_scaffold_13593	OTU_1451	Bacteria	Alphaproteobacteria	Rhodospirillales	12.4059	0.0124364	2	28	7.85e-13	1.43e-07	Decrease	NA	NA	NA	NA	FALSE	NA
SG_1347	14_1009_16_30cm_scaffold_148832_13	14_1009_16_30cm_scaffold_148832	OTU_1347	Bacteria	Alphaproteobacteria	Rhodospirillales	12.2413	0.0122714	2	48	NA	NA	NA	NA	NA	NA	NA	FALSE	NA
SG_2400	14_0903_13_30cm_scaffold_1595799_6	14_0903_13_30cm_scaffold_1595799	OTU_2400	Bacteria	Alphaproteobacteria	Rhodobacterales	12.1927	0.0122227	1	23	NA	NA	NA	NA	NA	NA	NA	FALSE	NA
SG_3083	14_1009_16_40cm_scaffold_171617_1	14_1009_16_40cm_scaffold_171617	OTU_3083	Bacteria	Alphaproteobacteria	Rhodospirillales	12.1579	0.0121878	1	27	NA	NA	NA	NA	NA	NA	NA	FALSE	NA
SG_3199	14_0903_02_30cm_scaffold_34128_1	14_0903_02_30cm_scaffold_34128	OTU_3199	Bacteria	Alphaproteobacteria	Rhodobacterales	11.6251	0.0116537	1	32	NA	NA	NA	NA	NA	NA	NA	FALSE	NA
SG_1358	14_0927_12_20cm_scaffold_141364_2	14_0929_12_40cm_scaffold_69186	OTU_1358	Bacteria	Alphaproteobacteria	Unknown	11.5265	0.0115548	2	31	NA	NA	NA	NA	NA	NA	NA	FALSE	NA
SG_2611	14_1009_13_40cm_scaffold_82029_1	14_1009_09_30cm_scaffold_42733	OTU_2611	Bacteria	Alphaproteobacteria	Rhodospirillales	11.4296	0.0114577	2	24	NA	NA	NA	NA	NA	NA	NA	FALSE	NA
SG_3208	14_0903_12_30cm_scaffold_112833_1	14_0903_12_30cm_scaffold_112833	OTU_3208	Bacteria	Alphaproteobacteria	Unknown	11.3295	0.0113574	1	19	NA	NA	NA	NA	NA	NA	NA	FALSE	NA
SG_2886	14_0903_02_30cm_scaffold_17796_1	14_0903_02_30cm_scaffold_17796	OTU_2886	Bacteria	Alphaproteobacteria	Rhizobiales	11.2149	0.0112425	1	35	NA	NA	NA	NA	NA	NA	NA	TRUE	14_0903_02_30cm_Alphaproteobacteria_198_62_6
SG_1550	14_0903_12_40cm_200_scaffold_9269_2	14_0903_12_40cm_200_scaffold_9269	OTU_1550	Bacteria	Alphaproteobacteria	Rhizobiales	11.0505	0.0110777	1	14	NA	NA	NA	NA	NA	NA	NA	FALSE	NA
SG_1573	14_0903_13_20cm_scaffold_9120_9	14_0903_13_30cm_scaffold_2292618	OTU_1573	Bacteria	Alphaproteobacteria	Rhizobiales	10.9309	0.0109578	2	24	NA	NA	NA	8.29e-05	Increase	NA	NA	TRUE	14_0903_13_30cm_Alphaproteobacteria_4799_66_28
SG_1642	14_0903_12_30cm_scaffold_53584_2	14_0903_12_30cm_scaffold_53584	OTU_1642	Bacteria	Alphaproteobacteria	Rhodospirillales	10.3403	0.0103657	1	15	NA	NA	NA	NA	NA	NA	NA	FALSE	NA
SG_1367	14_0903_02_30cm_scaffold_430511_2	14_0903_02_30cm_scaffold_430511	OTU_1367	Bacteria	Alphaproteobacteria	Unclassified	10.2658	0.010291	1	7	NA	NA	NA	NA	NA	NA	NA	FALSE	NA
SG_3187	14_0927_09_40cm_scaffold_133362_5	14_0927_09_40cm_scaffold_133362	OTU_3187	Bacteria	Alphaproteobacteria	Rhodobacterales	10.1671	0.0101921	1	19	5.57e-05	2.02e-05	Increase	NA	NA	NA	NA	FALSE	NA
SG_1502	14_0903_13_30cm_scaffold_335183_5	14_0903_13_30cm_scaffold_335183	OTU_1502	Bacteria	Alphaproteobacteria	Rhizobiales	9.30467	0.00932754	2	25	0.000309508	0.000474266	Decrease	0.000423067	Increase	NA	NA	FALSE	NA
SG_1410	14_1009_16_40cm_scaffold_327768_4	14_0903_13_30cm_scaffold_12379330	OTU_1410	Bacteria	Alphaproteobacteria	Rhodospirillales	9.15676	0.00917926	2	25	NA	NA	NA	NA	NA	NA	NA	FALSE	NA
SG_3072	14_0927_12_20cm_scaffold_229505_1	14_0927_12_20cm_scaffold_229505	OTU_3072	Bacteria	Alphaproteobacteria	Rhodobacterales	8.91171	0.00893361	1	7	NA	NA	NA	NA	NA	NA	NA	FALSE	NA
SG_1504	14_0903_02_30cm_scaffold_135035_2	14_0903_02_30cm_scaffold_135035	OTU_1504	Bacteria	Alphaproteobacteria	Rhodobacterales	8.85747	0.00887924	2	29	NA	NA	NA	NA	NA	NA	NA	FALSE	NA
SG_1414	14_0929_09_30cm_scaffold_28386_4	14_0929_09_30cm_scaffold_28386	OTU_1414	Bacteria	Alphaproteobacteria	Sphingomonadales	8.6894	0.00871075	2	7	NA	NA	NA	NA	NA	NA	NA	FALSE	NA
SG_1580	14_0903_13_30cm_scaffold_560533_15	14_0903_13_30cm_scaffold_560533	OTU_1580	Bacteria	Alphaproteobacteria	Rhodobacterales	8.62245	0.00864364	2	34	NA	NA	NA	NA	NA	NA	NA	FALSE	NA
SG_1436	14_0927_09_20cm_scaffold_107977_2	14_0927_09_20cm_scaffold_107977	OTU_1436	Bacteria	Alphaproteobacteria	Unknown	8.60133	0.00862247	2	11	NA	NA	NA	NA	NA	NA	NA	FALSE	NA
SG_1437	14_0927_05_40cm_scaffold_59376_2	14_1009_12_20cm_scaffold_7780	OTU_1437	Bacteria	Alphaproteobacteria	Sphingomonadales	8.6003	0.00862143	3	21	NA	NA	NA	0.0163303	Decrease	1.41e-36	Decrease	FALSE	NA
SG_2646	14_0929_09_20cm_scaffold_21517_7	14_0929_09_20cm_scaffold_21517	OTU_2646	Bacteria	Alphaproteobacteria	Sphingomonadales	8.14329	0.0081633	1	4	NA	NA	NA	NA	NA	NA	NA	FALSE	NA
SG_1416	14_1009_02_20cm_scaffold_21808_2	14_1009_16_20cm_scaffold_34662	OTU_1416	Bacteria	Alphaproteobacteria	Sphingomonadales	8.11469	0.00813463	2	21	0.000587821	0.000245445	Decrease	NA	NA	NA	NA	FALSE	NA
SG_3053	14_1009_05_40cm_scaffold_315681_2	14_1009_05_40cm_scaffold_315681	OTU_3053	Bacteria	Alphaproteobacteria	Rhodospirillales	7.97887	0.00799848	1	8	NA	NA	NA	NA	NA	NA	NA	FALSE	NA
SG_1362	14_0919_09_20cm_scaffold_47853_3	14_0919_09_20cm_scaffold_47853	OTU_1362	Bacteria	Alphaproteobacteria	Unknown	7.92467	0.00794415	1	13	0.00202469	5.18e-05	Decrease	NA	NA	NA	NA	FALSE	NA
SG_1312	14_0903_12_40cm_200_scaffold_13935_1	14_0903_12_40cm_200_scaffold_13935	OTU_1312	Bacteria	Alphaproteobacteria	Rhizobiales	7.84999	0.00786928	3	13	NA	NA	NA	NA	NA	NA	NA	FALSE	NA
SG_1378	14_0903_13_30cm_scaffold_9043607_4	14_0903_13_30cm_scaffold_9043607	OTU_1378	Bacteria	Alphaproteobacteria	Unknown	7.76944	0.00778854	1	12	NA	NA	NA	NA	NA	NA	NA	FALSE	NA
SG_1493	14_1009_13_40cm_scaffold_182031_1	14_1009_13_40cm_scaffold_182031	OTU_1493	Bacteria	Alphaproteobacteria	Rhodobacterales	7.74079	0.00775981	1	13	NA	NA	NA	NA	NA	NA	NA	FALSE	NA
SG_1594	14_0927_09_40cm_scaffold_132622_3	14_1009_05_20cm_scaffold_101426	OTU_1594	Bacteria	Alphaproteobacteria	Rhodobacterales	7.70444	0.00772337	2	10	0.028387	0.000534781	Decrease	NA	NA	NA	NA	FALSE	NA
SG_1607	14_1009_16_40cm_scaffold_416563_3	14_1009_16_40cm_scaffold_416563	OTU_1607	Bacteria	Alphaproteobacteria	Rhodobacterales	7.6769	0.00769576	2	14	NA	NA	NA	NA	NA	NA	NA	FALSE	NA
SG_2496	14_0903_13_30cm_scaffold_12425874_1	14_0903_13_30cm_scaffold_12425874	OTU_2496	Bacteria	Alphaproteobacteria	Rhodobacterales	7.42138	0.00743962	1	4	NA	NA	NA	NA	NA	NA	NA	FALSE	NA
SG_1478	14_1009_12_30cm_scaffold_10601_4	14_1009_12_30cm_scaffold_10601	OTU_1478	Bacteria	Alphaproteobacteria	Sphingomonadales	7.32694	0.00734495	1	8	NA	NA	NA	3.58e-12	Decrease	5.51e-06	Decrease	FALSE	NA
SG_1517	14_0903_02_30cm_scaffold_127274_3	14_0903_02_30cm_scaffold_127274	OTU_1517	Bacteria	Alphaproteobacteria	Rhizobiales	7.27111	0.00728898	1	18	0.00172108	8.04e-05	Decrease	NA	NA	NA	NA	FALSE	NA
SG_1475	14_0929_05_30cm_scaffold_190114_2	14_0929_05_30cm_scaffold_190114	OTU_1475	Bacteria	Alphaproteobacteria	Rhodospirillales	6.91972	0.00693673	1	14	NA	NA	NA	NA	NA	NA	NA	FALSE	NA
SG_2596	14_0927_12_20cm_scaffold_146557_1	14_0927_12_20cm_scaffold_146557	OTU_2596	Bacteria	Alphaproteobacteria	Rhizobiales	6.8256	0.00684237	1	7	NA	NA	NA	NA	NA	NA	NA	FALSE	NA
SG_2605	14_0903_09_20cm_scaffold_77114_1	14_0903_09_20cm_scaffold_77114	OTU_2605	Bacteria	Alphaproteobacteria	Rhodospirillales	6.79436	0.00681106	1	11	0.0200395	2.78e-05	Decrease	NA	NA	NA	NA	FALSE	NA
SG_1499	14_1009_05_20cm_scaffold_237583_1	14_1009_05_20cm_scaffold_237583	OTU_1499	Bacteria	Alphaproteobacteria	Sphingomonadales	6.68374	0.00670017	1	13	0.00328107	4.96e-06	Decrease	NA	NA	NA	NA	FALSE	NA
SG_275	14_0903_13_30cm_scaffold_2666443_5	14_0903_13_30cm_scaffold_2666443	OTU_275	Bacteria	Alphaproteobacteria	Rhodospirillales	6.63599	0.0066523	2	24	0.0213182	0.000588879	Increase	NA	NA	NA	NA	FALSE	NA
SG_1461	14_0927_09_20cm_scaffold_141714_1	14_0927_09_20cm_scaffold_141714	OTU_1461	Bacteria	Alphaproteobacteria	Rhizobiales	6.60033	0.00661655	1	11	NA	NA	NA	NA	NA	NA	NA	FALSE	NA
SG_1588	14_0903_02_30cm_scaffold_149208_2	14_0903_02_30cm_scaffold_149208	OTU_1588	Bacteria	Alphaproteobacteria	Rhizobiales	6.57379	0.00658995	2	12	NA	NA	NA	NA	NA	NA	NA	FALSE	NA
SG_1429	14_0903_12_40cm_200_scaffold_91932_2	14_0903_12_40cm_200_scaffold_91932	OTU_1429	Bacteria	Alphaproteobacteria	Sphingomonadales	6.45607	0.00647193	2	6	NA	NA	NA	NA	NA	NA	NA	FALSE	NA
SG_1549	14_0903_09_30cm_scaffold_26098_4	14_0919_09_20cm_scaffold_23964	OTU_1549	Bacteria	Alphaproteobacteria	Rhodobacterales	6.27835	0.00629378	3	18	0.0277257	0.0117107	Decrease	NA	NA	NA	NA	FALSE	NA
SG_2996	14_0903_02_30cm_scaffold_45648_10	14_0903_02_30cm_scaffold_45648	OTU_2996	Bacteria	Alphaproteobacteria	Rhodospirillales	6.14085	0.00615594	2	22	NA	NA	NA	NA	NA	NA	NA	FALSE	NA
SG_3096	14_0903_16_40cm_scaffold_269961_1	14_0903_16_40cm_scaffold_269961	OTU_3096	Bacteria	Alphaproteobacteria	Rhodobacterales	6.12002	0.00613506	1	9	NA	NA	NA	NA	NA	NA	NA	FALSE	NA
SG_1158	14_0903_13_30cm_scaffold_2566667_2	14_0903_02_30cm_scaffold_52601	OTU_1158	Bacteria	Alphaproteobacteria	Caulobacterales	6.05369	0.00606857	2	13	NA	NA	NA	NA	NA	NA	NA	FALSE	NA
SG_2860	14_0903_09_30cm_scaffold_75796_5	14_0903_09_30cm_scaffold_75796	OTU_2860	Bacteria	Alphaproteobacteria	Rhizobiales	6.02595	0.00604076	2	11	NA	NA	NA	NA	NA	NA	NA	FALSE	NA
SG_1135	14_0929_12_40cm_scaffold_63205_3	14_0929_12_40cm_scaffold_63205	OTU_1135	Bacteria	Alphaproteobacteria	Caulobacterales	5.84947	0.00586385	1	4	NA	NA	NA	NA	NA	NA	NA	FALSE	NA
SG_1895	14_0927_05_40cm_scaffold_130185_4	14_0927_05_40cm_scaffold_130185	OTU_1895	Bacteria	Alphaproteobacteria	Sphingomonadales	5.71678	0.00573083	1	5	NA	NA	NA	NA	NA	1.76e-05	Decrease	FALSE	NA
SG_2840	14_1009_16_30cm_scaffold_974401_3	14_1009_16_30cm_scaffold_974401	OTU_2840	Bacteria	Alphaproteobacteria	Rhodospirillales	5.70039	0.00571439	1	7	NA	NA	NA	NA	NA	NA	NA	FALSE	NA
SG_1439	14_0903_02_30cm_scaffold_35048_2	14_0903_02_30cm_scaffold_35048	OTU_1439	Bacteria	Alphaproteobacteria	Sphingomonadales	5.58116	0.00559487	1	18	NA	NA	NA	0.000358617	Increase	NA	NA	FALSE	NA
SG_2731	14_0929_12_30cm_scaffold_100133_1	14_0929_12_30cm_scaffold_100133	OTU_2731	Bacteria	Alphaproteobacteria	Caulobacterales	5.56153	0.0055752	1	5	NA	NA	NA	NA	NA	1.76e-05	Decrease	FALSE	NA
SG_1906	14_1009_16_30cm_scaffold_58498_13	14_1009_16_30cm_scaffold_58498	OTU_1906	Bacteria	Alphaproteobacteria	Sphingomonadales	5.56092	0.00557458	1	30	0.00413875	0.0103069	Increase	NA	NA	NA	NA	FALSE	NA
SG_2976	14_0919_12_20cm_scaffold_253604_3	14_0919_12_20cm_scaffold_253604	OTU_2976	Bacteria	Alphaproteobacteria	Rhodobacterales	5.44887	0.00546226	1	4	NA	NA	NA	NA	NA	NA	NA	FALSE	NA
SG_1430	14_1009_16_30cm_scaffold_277483_4	14_1009_16_30cm_scaffold_277483	OTU_1430	Bacteria	Alphaproteobacteria	Rhodospirillales	5.31177	0.00532483	1	18	NA	NA	NA	NA	NA	NA	NA	FALSE	NA
SG_2676	14_1009_09_40cm_scaffold_170254_3	14_1009_09_40cm_scaffold_170254	OTU_2676	Bacteria	Alphaproteobacteria	Rhizobiales	5.06103	0.00507347	2	4	NA	NA	NA	NA	NA	NA	NA	FALSE	NA
SG_2274	14_0919_12_20cm_scaffold_189774_3	14_0919_12_20cm_scaffold_189774	OTU_2274	Bacteria	Alphaproteobacteria	Rhodospirillales	4.90755	0.0049196	1	9	NA	NA	NA	NA	NA	NA	NA	FALSE	NA
SG_3205	14_0929_12_20cm_scaffold_251251_3	14_0929_12_20cm_scaffold_251251	OTU_3205	Bacteria	Alphaproteobacteria	Unknown	4.84669	0.0048586	1	4	NA	NA	NA	NA	NA	NA	NA	FALSE	NA
SG_2909	14_0903_12_20cm_scaffold_209043_1	14_0903_12_20cm_scaffold_209043	OTU_2909	Bacteria	Alphaproteobacteria	Rhizobiales	4.82091	0.00483276	1	8	NA	NA	NA	NA	NA	NA	NA	FALSE	NA
SG_1393	14_0929_09_20cm_scaffold_97047_4	14_0929_09_20cm_scaffold_97047	OTU_1393	Bacteria	Alphaproteobacteria	Sphingomonadales	4.79318	0.00480496	1	4	NA	NA	NA	NA	NA	NA	NA	FALSE	NA
SG_1508	14_1009_12_20cm_scaffold_214105_2	14_1009_12_20cm_scaffold_214105	OTU_1508	Bacteria	Alphaproteobacteria	Unknown	4.79178	0.00480356	1	6	NA	NA	NA	NA	NA	NA	NA	FALSE	NA
SG_1297	14_0903_02_20cm_scaffold_21561_3	14_0903_02_20cm_scaffold_21561	OTU_1297	Bacteria	Alphaproteobacteria	Rhodospirillales	4.7716	0.00478332	4	17	NA	NA	NA	NA	NA	NA	NA	FALSE	NA
SG_1540	14_0903_12_30cm_scaffold_149770_2	14_0903_12_30cm_scaffold_149770	OTU_1540	Bacteria	Alphaproteobacteria	Rhodobacterales	4.48951	0.00450054	1	4	NA	NA	NA	NA	NA	NA	NA	FALSE	NA
SG_3142	14_0903_13_20cm_scaffold_119000_4	14_0903_13_20cm_scaffold_119000	OTU_3142	Bacteria	Alphaproteobacteria	Rhodospirillales	4.38677	0.00439755	1	7	NA	NA	NA	NA	NA	NA	NA	FALSE	NA
SG_1858	14_0927_09_20cm_scaffold_157519_3	14_0927_09_20cm_scaffold_157519	OTU_1858	Bacteria	Alphaproteobacteria	Rhodobacterales	4.12173	0.00413186	1	5	NA	NA	NA	NA	NA	NA	NA	FALSE	NA
SG_1385	14_0929_09_20cm_scaffold_118851_2	14_0929_09_20cm_scaffold_118851	OTU_1385	Bacteria	Alphaproteobacteria	Sphingomonadales	4.01617	0.00402604	1	3	NA	NA	NA	NA	NA	NA	NA	FALSE	NA
SG_1359	14_0903_12_40cm_200_scaffold_53733_3	14_0903_12_40cm_200_scaffold_53733	OTU_1359	Bacteria	Alphaproteobacteria	Rhizobiales	3.75368	0.00376291	1	10	NA	NA	NA	NA	NA	NA	NA	FALSE	NA
SG_2522	14_0903_13_30cm_scaffold_5418171_2	14_0903_12_20cm_scaffold_221420	OTU_2522	Bacteria	Alphaproteobacteria	Rhodobacterales	3.69908	0.00370817	2	4	NA	NA	NA	NA	NA	NA	NA	FALSE	NA
SG_2355	14_1009_12_40cm_scaffold_257711_3	14_1009_12_40cm_scaffold_257711	OTU_2355	Bacteria	Alphaproteobacteria	Unknown	3.55931	0.00356806	1	4	NA	NA	NA	NA	NA	NA	NA	FALSE	NA
SG_1566	14_1009_12_20cm_scaffold_76055_4	14_1009_12_20cm_scaffold_76055	OTU_1566	Bacteria	Alphaproteobacteria	Rhizobiales	3.53538	0.00354407	1	5	NA	NA	NA	NA	NA	NA	NA	FALSE	NA
SG_2744	14_0929_12_40cm_scaffold_162149_4	14_0929_12_40cm_scaffold_162149	OTU_2744	Bacteria	Alphaproteobacteria	Unknown	3.46507	0.00347358	2	3	NA	NA	NA	NA	NA	NA	NA	FALSE	NA
SG_2998	14_0903_12_40cm_200_scaffold_47660_5	14_0903_12_40cm_200_scaffold_47660	OTU_2998	Bacteria	Alphaproteobacteria	Rhodobacterales	3.43412	0.00344255	1	6	NA	NA	NA	NA	NA	NA	NA	FALSE	NA
SG_1420	14_1009_12_30cm_scaffold_121763_2	14_1009_12_30cm_scaffold_121763	OTU_1420	Bacteria	Alphaproteobacteria	Sphingomonadales	3.42572	0.00343414	1	4	NA	NA	NA	NA	NA	NA	NA	FALSE	NA
SG_1507	14_0903_05_20cm_scaffold_28298_2	14_0903_05_20cm_scaffold_28298	OTU_1507	Bacteria	Alphaproteobacteria	Rhizobiales	3.37533	0.00338362	2	16	NA	NA	NA	NA	NA	NA	NA	FALSE	NA
SG_1421	14_0903_16_40cm_scaffold_194302_2	14_0903_16_40cm_scaffold_194302	OTU_1421	Bacteria	Alphaproteobacteria	Sphingomonadales	3.28559	0.00329367	1	4	NA	NA	NA	NA	NA	NA	NA	FALSE	NA
SG_1559	14_0903_16_20cm_scaffold_82915_2	14_0903_16_20cm_scaffold_82915	OTU_1559	Bacteria	Alphaproteobacteria	Rhodobacterales	3.25601	0.00326401	1	5	NA	NA	NA	NA	NA	NA	NA	FALSE	NA
SG_1602	14_0903_02_30cm_scaffold_388078_2	14_0927_12_20cm_scaffold_135070	OTU_1602	Bacteria	Alphaproteobacteria	Rhodobacterales	3.22147	0.00322938	2	3	NA	NA	NA	NA	NA	NA	NA	FALSE	NA
SG_1997	14_0903_02_20cm_scaffold_111783_1	14_0903_16_20cm_scaffold_68866	OTU_1997	Bacteria	Alphaproteobacteria	Sphingomonadales	3.16906	0.00317685	2	8	NA	NA	NA	NA	NA	NA	NA	FALSE	NA
SG_1383	14_1009_16_40cm_scaffold_291389_4	14_1009_16_40cm_scaffold_291389	OTU_1383	Bacteria	Alphaproteobacteria	Rhodospirillales	3.1269	0.00313459	1	10	NA	NA	NA	NA	NA	NA	NA	FALSE	NA
SG_3063	14_0919_05_20cm_scaffold_101909_4	14_0919_05_20cm_scaffold_101909	OTU_3063	Bacteria	Alphaproteobacteria	Sphingomonadales	3.11684	0.0031245	1	6	NA	NA	NA	NA	NA	NA	NA	FALSE	NA
SG_3213	14_0903_13_20cm_scaffold_310541_3	14_0903_13_20cm_scaffold_310541	OTU_3213	Bacteria	Alphaproteobacteria	Unknown	3.08951	0.0030971	1	3	NA	NA	NA	NA	NA	NA	NA	FALSE	NA
SG_2672	14_0927_12_20cm_scaffold_287360_1	14_0927_12_20cm_scaffold_287360	OTU_2672	Bacteria	Alphaproteobacteria	Rhodospirillales	3.06579	0.00307333	1	2	NA	NA	NA	NA	NA	0.0297723	Increase	FALSE	NA
SG_1149	14_0929_12_30cm_scaffold_77484_5	14_0929_12_30cm_scaffold_77484	OTU_1149	Bacteria	Alphaproteobacteria	Caulobacterales	3.02883	0.00303628	1	4	NA	NA	NA	NA	NA	NA	NA	FALSE	NA
SG_1494	14_0927_12_20cm_scaffold_162606_4	14_0927_12_20cm_scaffold_162606	OTU_1494	Bacteria	Alphaproteobacteria	Rhizobiales	3.01265	0.00302006	1	2	NA	NA	NA	NA	NA	NA	NA	FALSE	NA
SG_1640	14_0919_09_20cm_scaffold_44475_6	14_0919_09_20cm_scaffold_44475	OTU_1640	Bacteria	Alphaproteobacteria	Sphingomonadales	2.61952	0.00262596	1	7	NA	NA	NA	NA	NA	NA	NA	FALSE	NA
SG_1584	14_0903_12_40cm_200_scaffold_88489_2	14_0903_12_40cm_200_scaffold_88489	OTU_1584	Bacteria	Alphaproteobacteria	Rhodobacterales	2.5502	0.00255647	2	3	NA	NA	NA	NA	NA	NA	NA	FALSE	NA
SG_1424	14_0903_12_20cm_scaffold_48786_3	14_0903_12_20cm_scaffold_48786	OTU_1424	Bacteria	Alphaproteobacteria	Unknown	2.49137	0.0024975	4	4	NA	NA	NA	NA	NA	NA	NA	FALSE	NA
SG_1626	14_0903_05_20cm_scaffold_125809_1	14_0903_05_20cm_scaffold_125809	OTU_1626	Bacteria	Alphaproteobacteria	Rhodobacterales	2.3674	0.00237322	1	1	NA	NA	NA	NA	NA	NA	NA	FALSE	NA
SG_2670	14_0903_12_40cm_200_scaffold_136378_4	14_0929_02_20cm_scaffold_133088	OTU_2670	Bacteria	Alphaproteobacteria	Rhodobacterales	2.32338	0.00232909	2	4	NA	NA	NA	NA	NA	NA	NA	FALSE	NA
SG_1545	14_0903_12_20cm_scaffold_120902_2	14_0903_12_20cm_scaffold_120902	OTU_1545	Bacteria	Alphaproteobacteria	Rhizobiales	2.32075	0.00232645	1	2	NA	NA	NA	NA	NA	NA	NA	FALSE	NA
SG_1564	14_0903_02_20cm_scaffold_37776_4	14_0903_02_20cm_scaffold_37776	OTU_1564	Bacteria	Alphaproteobacteria	Rhizobiales	2.25965	0.00226521	3	6	NA	NA	NA	NA	NA	NA	NA	FALSE	NA
SG_2904	14_1009_12_30cm_scaffold_106808_3	14_1009_12_30cm_scaffold_106808	OTU_2904	Bacteria	Alphaproteobacteria	Sphingomonadales	2.21117	0.0022166	1	5	NA	NA	NA	NA	NA	NA	NA	FALSE	NA
SG_2276	14_1009_13_20cm_scaffold_81716_1	14_1009_13_20cm_scaffold_81716	OTU_2276	Bacteria	Alphaproteobacteria	Unknown	2.2104	0.00221583	1	1	NA	NA	NA	NA	NA	NA	NA	FALSE	NA
SG_3018	14_1009_09_30cm_scaffold_153953_1	14_1009_09_30cm_scaffold_153953	OTU_3018	Bacteria	Alphaproteobacteria	Sphingomonadales	2.16515	0.00217047	1	4	NA	NA	NA	NA	NA	NA	NA	FALSE	NA
SG_1426	14_0927_02_20cm_scaffold_131431_2	14_0927_02_20cm_scaffold_131431	OTU_1426	Bacteria	Alphaproteobacteria	Sphingomonadales	2.15872	0.00216403	1	3	NA	NA	NA	NA	NA	NA	NA	FALSE	NA
SG_3266	14_1009_16_30cm_scaffold_248444_7	14_1009_16_30cm_scaffold_248444	OTU_3266	Bacteria	Alphaproteobacteria	Sphingomonadales	1.8395	0.00184403	1	5	NA	NA	NA	NA	NA	NA	NA	FALSE	NA
SG_3073	14_1009_12_20cm_scaffold_252095_3	14_1009_12_20cm_scaffold_252095	OTU_3073	Bacteria	Alphaproteobacteria	Rhizobiales	1.811	0.00181545	1	4	NA	NA	NA	NA	NA	NA	NA	FALSE	NA
SG_2939	14_1009_13_40cm_scaffold_338874_2	14_1009_13_40cm_scaffold_338874	OTU_2939	Bacteria	Alphaproteobacteria	Sphingomonadales	1.60676	0.00161071	1	1	NA	NA	NA	NA	NA	NA	NA	FALSE	NA
SG_3263	14_0903_05_30cm_scaffold_116316_1	14_0903_05_30cm_scaffold_116316	OTU_3263	Bacteria	Alphaproteobacteria	Rhodobacterales	1.46053	0.00146412	1	0	NA	NA	NA	NA	NA	NA	NA	FALSE	NA
SG_1516	14_0903_05_20cm_scaffold_138259_2	14_0903_12_40cm_200_scaffold_112893	OTU_1516	Bacteria	Alphaproteobacteria	Rhizobiales	1.45461	0.00145818	3	1	NA	NA	NA	NA	NA	NA	NA	FALSE	NA
SG_3230	14_0903_13_30cm_scaffold_3881389_1	14_0903_13_30cm_scaffold_3881389	OTU_3230	Bacteria	Alphaproteobacteria	Caulobacterales	1.3258	0.00132906	1	2	NA	NA	NA	NA	NA	NA	NA	FALSE	NA
SG_3006	14_0929_12_40cm_scaffold_168143_4	14_0929_12_40cm_scaffold_168143	OTU_3006	Bacteria	Alphaproteobacteria	Rhodospirillales	1.17013	0.001173	1	0	NA	NA	NA	NA	NA	NA	NA	FALSE	NA
SG_3155	14_0903_13_20cm_scaffold_192387_5	14_0903_13_20cm_scaffold_192387	OTU_3155	Bacteria	Alphaproteobacteria	Caulobacterales	1.10465	0.00110736	1	1	NA	NA	NA	NA	NA	NA	NA	FALSE	NA
SG_1988	14_0929_12_30cm_scaffold_185530_1	14_0929_12_30cm_scaffold_185530	OTU_1988	Bacteria	Alphaproteobacteria	Rhodobacterales	1.09988	0.00110258	1	1	NA	NA	NA	NA	NA	NA	NA	FALSE	NA
SG_1705	14_1009_13_30cm_scaffold_221571_1	14_1009_13_30cm_scaffold_221571	OTU_1705	Bacteria	Alphaproteobacteria	Sphingomonadales	0.973442	0.000975834	1	1	NA	NA	NA	NA	NA	NA	NA	FALSE	NA
SG_1415	14_0903_02_30cm_scaffold_306747_3	14_0903_02_30cm_scaffold_306747	OTU_1415	Bacteria	Alphaproteobacteria	Caulobacterales	0.954258	0.000956603	1	1	NA	NA	NA	NA	NA	NA	NA	FALSE	NA
SG_1360	14_0919_02_20cm_scaffold_74909_4	14_0919_02_20cm_scaffold_74909	OTU_1360	Bacteria	Alphaproteobacteria	Unknown	0.902437	0.000904655	1	2	NA	NA	NA	NA	NA	NA	NA	FALSE	NA
SG_1440	14_0919_05_20cm_scaffold_116244_3	14_0919_05_20cm_scaffold_116244	OTU_1440	Bacteria	Alphaproteobacteria	Sphingomonadales	0.84457	0.000846645	1	1	NA	NA	NA	NA	NA	NA	NA	FALSE	NA
SG_1418	14_1009_02_20cm_scaffold_49488_3	14_1009_02_20cm_scaffold_49488	OTU_1418	Bacteria	Alphaproteobacteria	Sphingomonadales	0.700243	0.000701964	1	1	NA	NA	NA	NA	NA	NA	NA	FALSE	NA
SG_1411	14_0903_13_30cm_scaffold_3892801_1	14_0903_13_30cm_scaffold_3892801	OTU_1411	Bacteria	Alphaproteobacteria	Sphingomonadales	0.554532	0.000555895	1	0	NA	NA	NA	NA	NA	NA	NA	FALSE	NA
SG_1526	14_0929_09_20cm_scaffold_155597_1	14_0929_09_20cm_scaffold_155597	OTU_1526	Bacteria	Alphaproteobacteria	Rhodospirillales	0.0803339	8.05e-05	1	0	NA	NA	NA	NA	NA	NA	NA	FALSE	NA
SG_970	14_0903_02_30cm_scaffold_137306_9	14_1009_12_40cm_scaffold_1992	OTU_970	Bacteria	ANGP1	NA	478.102	0.479277	39	57	3.46e-11	1.1e-10	Increase	NA	NA	NA	NA	TRUE	14_1009_12_40cm_Armatimonadetes_8702_65_16
SG_1372	14_0927_05_40cm_scaffold_16255_12	14_0927_05_40cm_scaffold_16255	OTU_1372	Bacteria	ANGP1	NA	294.947	0.295672	1	54	9.69e-14	7.27e-12	Increase	NA	NA	NA	NA	TRUE	14_0927_05_40cm_Armatimonadetes_2321_65_11
SG_974	14_0929_02_40cm_scaffold_24458_4	14_1009_16_40cm_scaffold_9158	OTU_974	Bacteria	ANGP1	NA	86.0855	0.0862971	9	45	3.68e-33	1.49e-17	Increase	NA	NA	NA	NA	FALSE	NA
SG_1134	14_1009_12_20cm_scaffold_44991_1	14_0903_12_20cm_scaffold_423	OTU_1134	Bacteria	ANGP1	NA	73.8477	0.0740292	7	39	9.75e-10	0.000396583	Decrease	0.0274746	Decrease	NA	NA	TRUE	14_0903_12_20cm_Bacteria_889_69_22
SG_1245	14_0903_13_30cm_scaffold_1677679_16	14_0903_13_30cm_scaffold_1677679	OTU_1245	Bacteria	ANGP1	NA	61.0573	0.0612074	1	40	8.9e-29	5.04e-18	Increase	NA	NA	NA	NA	FALSE	NA
SG_973	14_0929_05_30cm_scaffold_22883_2	14_0929_05_30cm_scaffold_22883	OTU_973	Bacteria	ANGP1	NA	55.9796	0.0561172	4	38	9.28e-29	5.04e-18	Increase	NA	NA	NA	NA	FALSE	NA
SG_964	14_1009_12_40cm_scaffold_3316_9	14_1009_12_40cm_scaffold_3316	OTU_964	Bacteria	ANGP1	NA	26.8952	0.0269613	2	43	1.66e-16	5e-09	Increase	NA	NA	NA	NA	TRUE	14_1009_12_40cm_Bacteria_8692_64_7
SG_1172	14_0903_12_20cm_scaffold_52859_6	14_0903_12_30cm_scaffold_12231	OTU_1172	Bacteria	ANGP1	NA	23.6147	0.0236727	4	54	0.0150528	0.0103069	Increase	NA	NA	NA	NA	FALSE	NA
SG_1045	14_0929_12_20cm_scaffold_31734_7	14_0929_12_20cm_scaffold_31734	OTU_1045	Bacteria	ANGP1	NA	18.9984	0.0190451	5	24	NA	NA	NA	NA	NA	NA	NA	FALSE	14_0929_12_20cm_Bacteria_7191_69_6
SG_3095	14_0903_13_30cm_scaffold_1605895_18	14_0903_13_30cm_scaffold_1605895	OTU_3095	Bacteria	ANGP1	NA	18.0203	0.0180646	1	37	0.000104123	0.00567194	Decrease	NA	NA	NA	NA	FALSE	14_0903_13_30cm_Bacteria_4927_68_6
SG_1197	14_1009_09_30cm_scaffold_23274_10	14_1009_09_30cm_scaffold_23274	OTU_1197	Bacteria	ANGP1	NA	17.5335	0.0175766	1	28	NA	NA	NA	NA	NA	NA	NA	FALSE	14_1009_09_30cm_Bacteria_7987_68_6
SG_1048	14_1009_12_30cm_scaffold_9186_15	14_1009_12_30cm_scaffold_9186	OTU_1048	Bacteria	ANGP1	NA	16.9552	0.0169969	2	25	NA	NA	NA	NA	NA	NA	NA	FALSE	NA
SG_1148	14_1009_16_40cm_scaffold_4938_38	14_1009_16_40cm_scaffold_4938	OTU_1148	Bacteria	ANGP1	NA	16.5306	0.0165712	2	32	9.11e-22	6.15e-13	Increase	NA	NA	NA	NA	TRUE	14_1009_16_40cm_Armatimonadetes_10062_65_9
SG_687	14_1009_09_20cm_scaffold_60999_8	14_1009_09_20cm_scaffold_60999	OTU_687	Bacteria	ANGP1	NA	14.4505	0.014486	1	23	NA	NA	NA	NA	NA	NA	NA	FALSE	NA
SG_975	14_0903_12_40cm_200_scaffold_83190_2	14_0929_12_40cm_scaffold_7594	OTU_975	Bacteria	ANGP1	NA	13.24	0.0132725	2	26	6.1e-15	3.01e-10	Increase	NA	NA	NA	NA	FALSE	NA
SG_2500	14_0927_12_20cm_scaffold_106115_6	14_0927_12_20cm_scaffold_106115	OTU_2500	Bacteria	ANGP1	NA	13.0342	0.0130662	2	28	0.000441965	0.00516354	Decrease	NA	NA	NA	NA	FALSE	NA
SG_1050	14_1009_12_40cm_scaffold_47445_4	14_1009_12_40cm_scaffold_47445	OTU_1050	Bacteria	ANGP1	NA	7.82732	0.00784656	1	12	NA	NA	NA	NA	NA	NA	NA	FALSE	NA
SG_3010	14_0927_12_40cm_scaffold_333286_2	14_0927_12_40cm_scaffold_333286	OTU_3010	Bacteria	ANGP1	NA	6.09982	0.00611481	1	5	NA	NA	NA	NA	NA	NA	NA	FALSE	NA
SG_244	14_0903_13_30cm_scaffold_5501631_7	14_0903_13_30cm_scaffold_5501631	OTU_244	Bacteria	ANGP1	NA	5.91601	0.00593055	1	20	NA	NA	NA	NA	NA	NA	NA	FALSE	NA
SG_2785	14_0903_09_30cm_scaffold_51235_3	14_0903_09_30cm_scaffold_51235	OTU_2785	Bacteria	ANGP1	NA	5.78867	0.00580289	1	13	NA	NA	NA	NA	NA	NA	NA	FALSE	NA
SG_3127	14_0927_12_40cm_scaffold_162514_7	14_0927_12_40cm_scaffold_162514	OTU_3127	Bacteria	ANGP1	NA	4.85415	0.00486608	1	10	NA	NA	NA	NA	NA	NA	NA	FALSE	NA
SG_857	14_1009_12_30cm_scaffold_63108_3	14_1009_12_30cm_scaffold_63108	OTU_857	Bacteria	Armatimonadetes	NA	25.4313	0.0254937	2	38	5.13e-05	0.000624334	Increase	NA	NA	NA	NA	FALSE	NA
SG_862	14_1009_12_40cm_scaffold_137030_3	14_1009_12_40cm_scaffold_137030	OTU_862	Bacteria	Armatimonadetes	NA	14.4129	0.0144483	1	27	0.0473665	0.00559457	Increase	NA	NA	NA	NA	FALSE	NA
SG_1808	14_0903_02_30cm_scaffold_68370_4	14_0903_02_30cm_scaffold_68370	OTU_1808	Bacteria	Bacteroidetes	Flavobacteriia	43.7298	0.0438373	1	2	NA	NA	NA	NA	NA	0.000691384	Increase	FALSE	NA
SG_907	14_1009_02_30cm_scaffold_52405_3	14_1009_16_30cm_scaffold_941	OTU_907	Bacteria	Bacteroidetes	Sphingobacteriia	35.2035	0.03529	6	45	NA	NA	NA	0.0481557	Increase	0.0386187	Increase	TRUE	14_1009_16_30cm_Sphingobacteriales_9628_42_8
SG_931	14_0903_02_30cm_scaffold_4_92	14_0903_02_30cm_scaffold_4	OTU_931	Bacteria	Bacteroidetes	Sphingobacteriia	18.5902	0.0186359	3	24	NA	NA	NA	5.99e-05	Increase	2.58e-07	Increase	TRUE	14_0903_02_30cm_Sphingobacteriales_157_38_13
SG_2314	14_0903_02_30cm_scaffold_67465_7	14_0903_02_30cm_scaffold_6837	OTU_2314	Bacteria	Bacteroidetes	Sphingobacteriia	15.1002	0.0151373	1	21	NA	NA	NA	5.55e-05	Increase	0.0100993	Increase	TRUE	14_0903_02_30cm_Sphingobacteriales_221_37_7
SG_922	14_1009_13_20cm_scaffold_153771_1	14_1009_13_20cm_scaffold_153771	OTU_922	Bacteria	Bacteroidetes	Sphingobacteriia	13.3426	0.0133754	1	12	0.000218695	1.56e-06	Decrease	NA	NA	NA	NA	FALSE	NA
SG_2784	14_1009_02_20cm_scaffold_91145_1	14_1009_02_20cm_scaffold_91145	OTU_2784	Bacteria	Bacteroidetes	Sphingobacteriia	12.1163	0.012146	1	8	NA	NA	NA	NA	NA	NA	NA	FALSE	NA
SG_834	14_0903_02_30cm_scaffold_3239_9	14_0903_02_30cm_scaffold_3239	OTU_834	Bacteria	Bacteroidetes	Sphingobacteriia	11.3617	0.0113896	2	13	NA	NA	NA	NA	NA	NA	NA	TRUE	14_0903_02_30cm_Sphingobacteriales_165_43_8
SG_2914	14_0927_02_20cm_scaffold_157169_1	14_0927_02_20cm_scaffold_157169	OTU_2914	Bacteria	Bacteroidetes	Sphingobacteriia	10.3393	0.0103647	1	8	NA	NA	NA	NA	NA	NA	NA	FALSE	NA
SG_968	14_0903_02_30cm_scaffold_67604_6	14_0903_02_30cm_scaffold_67604	OTU_968	Bacteria	Bacteroidetes	Sphingobacteriia	8.5899	0.008611	1	18	NA	NA	NA	0.000459864	Increase	NA	NA	TRUE	14_0903_02_30cm_Sphingobacteriales_181_43_6
SG_1119	14_0903_13_30cm_scaffold_9097530_4	14_0903_13_30cm_scaffold_9097530	OTU_1119	Bacteria	Bacteroidetes	Sphingobacteriia	6.96833	0.00698546	1	23	NA	NA	NA	NA	NA	NA	NA	FALSE	NA
SG_2506	14_0903_13_30cm_scaffold_102869_7	14_0903_13_30cm_scaffold_102869	OTU_2506	Bacteria	Bacteroidetes	Sphingobacteriia	5.94809	0.0059627	1	13	NA	NA	NA	NA	NA	NA	NA	FALSE	NA
SG_2235	14_0927_02_20cm_scaffold_180625_1	14_0927_02_20cm_scaffold_180625	OTU_2235	Bacteria	Bacteroidetes	Sphingobacteriia	5.81887	0.00583317	1	5	NA	NA	NA	NA	NA	NA	NA	FALSE	NA
SG_896	14_0903_02_30cm_scaffold_169343_2	14_0903_02_30cm_scaffold_169343	OTU_896	Bacteria	Bacteroidetes	Cytophagia	2.7593	0.00276608	1	3	NA	NA	NA	NA	NA	0.000119032	Increase	FALSE	NA
SG_1556	14_0903_12_20cm_scaffold_27676_4	14_0903_13_20cm_scaffold_2957	OTU_1556	Archaea	Bathyarchaeota	NA	200.751	0.201244	21	57	7.17e-07	0.000991581	Increase	NA	NA	NA	NA	TRUE	14_1009_12_20cm_Archaea_8417_52_8
SG_1560	14_0903_02_40cm_scaffold_1010_5	14_0929_02_20cm_scaffold_161	OTU_1560	Archaea	Bathyarchaeota	NA	184.7	0.185154	52	60	NA	NA	NA	NA	NA	NA	NA	TRUE	14_0929_02_20cm_Archaea_2480_52_11
SG_1605	14_1009_13_20cm_scaffold_7363_3	14_1009_13_20cm_scaffold_7363	OTU_1605	Archaea	Bathyarchaeota	Unknown	159.686	0.160079	1	47	1.36e-06	0.00600169	Increase	NA	NA	NA	NA	FALSE	NA
SG_577	14_1009_13_20cm_scaffold_29_109	14_1009_13_20cm_scaffold_29	OTU_577	Archaea	Bathyarchaeota	NA	136.606	0.136941	9	59	NA	NA	NA	NA	NA	NA	NA	TRUE	14_1009_13_20cm_unknown_8931_52_11
SG_1446	14_0903_13_40cm_scaffold_28042_5	14_0927_02_40cm_scaffold_3840	OTU_1446	Archaea	Bathyarchaeota	Unknown	129.184	0.129501	5	34	4.62e-12	0.0118334	Increase	NA	NA	NA	NA	FALSE	NA
SG_1610	14_0929_12_30cm_scaffold_4342_18	14_0929_12_30cm_scaffold_4342	OTU_1610	Archaea	Bathyarchaeota	Unknown	116.686	0.116973	7	60	3.79e-08	4.23e-06	Increase	0.010152	Decrease	NA	NA	FALSE	NA
SG_709	14_0927_09_20cm_scaffold_6482_7	14_0927_09_20cm_scaffold_6482	OTU_709	Archaea	Bathyarchaeota	Unknown	106.498	0.10676	6	56	NA	NA	NA	NA	NA	NA	NA	FALSE	NA
SG_2844	14_0903_16_40cm_scaffold_1789_63	14_0903_16_40cm_scaffold_1789	OTU_2844	Archaea	Bathyarchaeota	NA	94.9013	0.0951345	1	49	6.38e-10	0.00169238	Increase	NA	NA	NA	NA	TRUE	14_0903_16_40cm_unknown_5768_52_12
SG_2833	14_1009_05_20cm_scaffold_2267_6	14_1009_05_20cm_scaffold_2267	OTU_2833	Archaea	Bathyarchaeota	NA	90.1408	0.0903623	2	41	1.12e-10	0.0205855	Increase	NA	NA	NA	NA	TRUE	14_1009_05_20cm_Archaea_4006_53_6
SG_1417	14_1009_09_30cm_scaffold_11754_12	14_1009_09_30cm_scaffold_11754	OTU_1417	Archaea	Bathyarchaeota	NA	85.6561	0.0858666	1	34	8.25e-09	8.91e-06	Increase	NA	NA	0.000413427	Decrease	TRUE	14_1009_09_30cm_unknown_8071_51_10
SG_1547	14_0903_09_20cm_scaffold_11632_10	14_0903_12_20cm_scaffold_1812	OTU_1547	Archaea	Bathyarchaeota	NA	83.7093	0.083915	10	54	NA	NA	NA	NA	NA	NA	NA	TRUE	14_0903_09_20cm_Archaea_636_52_6
SG_2820	14_0929_09_30cm_scaffold_2745_27	14_0929_09_30cm_scaffold_2745	OTU_2820	Archaea	Bathyarchaeota	NA	83.4896	0.0836948	1	51	9.47e-07	0.000294798	Increase	0.0215505	Decrease	NA	NA	TRUE	14_0929_09_30cm_unknown_6859_52_8
SG_1601	14_0903_12_30cm_scaffold_1713_19	14_0929_12_20cm_scaffold_782	OTU_1601	Archaea	Bathyarchaeota	Unknown	80.7763	0.0809748	11	48	0.00168136	0.0133962	Increase	5.66e-08	Decrease	NA	NA	FALSE	NA
SG_1205	14_1009_09_30cm_scaffold_4958_1	14_0929_09_40cm_scaffold_283	OTU_1205	Archaea	Bathyarchaeota	NA	77.237	0.0774268	9	42	1.54e-12	1.7e-06	Increase	NA	NA	NA	NA	TRUE	14_0929_09_40cm_unknown_7058_52_11
SG_1188	14_0903_09_40cm_scaffold_32584_5	14_0929_09_40cm_scaffold_4334	OTU_1188	Archaea	Bathyarchaeota	NA	72.4129	0.0725908	12	44	1.56e-05	0.00219248	Increase	NA	NA	NA	NA	TRUE	14_0929_09_40cm_unknown_7066_52_9
SG_2935	14_0929_05_30cm_scaffold_64551_8	14_0929_05_30cm_scaffold_64551	OTU_2935	Archaea	Bathyarchaeota	Unknown	70.5064	0.0706796	1	57	4.99e-05	0.00264603	Increase	NA	NA	NA	NA	FALSE	NA
SG_1567	14_0903_09_30cm_scaffold_4517_10	14_0929_09_30cm_scaffold_3743	OTU_1567	Archaea	Bathyarchaeota	Unknown	70.1643	0.0703368	6	43	NA	NA	NA	NA	NA	NA	NA	FALSE	NA
SG_2191	14_0903_13_30cm_scaffold_3953510_4	14_0903_13_30cm_scaffold_3953510	OTU_2191	Archaea	Bathyarchaeota	Unknown	69.3398	0.0695102	1	30	5.68e-15	0.000263979	Increase	NA	NA	NA	NA	FALSE	NA
SG_1561	14_0903_12_40cm_200_scaffold_2370_6	14_0927_12_40cm_scaffold_92	OTU_1561	Archaea	Bathyarchaeota	NA	68.1132	0.0682806	11	47	5.38e-20	1.52e-08	Increase	NA	NA	NA	NA	TRUE	14_0927_12_40cm_Archaea_6568_52_16
SG_1450	14_0903_05_20cm_scaffold_964_7	14_0903_05_20cm_scaffold_964	OTU_1450	Archaea	Bathyarchaeota	NA	64.9808	0.0651404	3	38	4.05e-15	0.0038952	Increase	NA	NA	NA	NA	TRUE	14_0903_05_20cm_Archaea_384_53_7
SG_1537	14_0929_09_40cm_scaffold_228458_2	14_0903_13_40cm_scaffold_16349	OTU_1537	Archaea	Bathyarchaeota	Unknown	64.3682	0.0645264	10	46	0.00941775	0.0314991	Increase	NA	NA	NA	NA	FALSE	NA
SG_1073	14_0903_05_40cm_scaffold_4821_8	14_0929_05_40cm_scaffold_5445	OTU_1073	Archaea	Bathyarchaeota	NA	61.0038	0.0611537	16	36	1.61e-12	5.03e-09	Increase	NA	NA	0.000421215	Decrease	TRUE	14_0929_05_40cm_unknown_3483_51_12
SG_1224	14_0903_05_40cm_scaffold_1047_2	14_0927_05_40cm_scaffold_892	OTU_1224	Archaea	Bathyarchaeota	Unknown	58.0536	0.0581963	8	44	1.89e-07	0.00125379	Increase	NA	NA	NA	NA	FALSE	NA
SG_1295	14_0903_13_40cm_scaffold_166080_3	14_0929_09_40cm_scaffold_4310	OTU_1295	Archaea	Bathyarchaeota	NA	57.2252	0.0573658	12	50	1.78e-31	5.2e-16	Increase	NA	NA	NA	NA	TRUE	14_0929_09_40cm_Archaea_7033_53_7
SG_2306	14_0929_12_40cm_scaffold_35497_8	14_0929_12_40cm_scaffold_35497	OTU_2306	Archaea	Bathyarchaeota	Unknown	57.1586	0.0572991	1	30	1.88e-09	2.52e-06	Increase	NA	NA	0.00232185	Decrease	FALSE	NA
SG_2760	14_1009_02_30cm_scaffold_61491_1	14_0929_02_20cm_scaffold_8036	OTU_2760	Archaea	Bathyarchaeota	NA	56.5187	0.0566576	2	34	6.01e-12	0.00477795	Increase	NA	NA	NA	NA	FALSE	14_0929_02_20cm_Archaea_2496_53_9
SG_1468	14_0927_05_40cm_scaffold_30891_4	14_0927_05_40cm_scaffold_30891	OTU_1468	Archaea	Bathyarchaeota	Unknown	53.0673	0.0531977	2	31	3.26e-14	0.00241568	Increase	NA	NA	NA	NA	FALSE	NA
SG_1485	14_0903_16_40cm_scaffold_6803_11	14_0903_16_40cm_scaffold_6803	OTU_1485	Archaea	Bathyarchaeota	Unknown	52.8862	0.0530162	6	46	1.83e-27	4.75e-10	Increase	NA	NA	NA	NA	FALSE	NA
SG_3113	14_1009_09_40cm_scaffold_106290_5	14_1009_09_40cm_scaffold_106290	OTU_3113	Archaea	Bathyarchaeota	Unknown	52.149	0.0522772	1	28	9.45e-05	0.00286004	Increase	0.00483324	Decrease	NA	NA	FALSE	NA
SG_1491	14_1009_13_40cm_scaffold_10777_14	14_1009_13_40cm_scaffold_10777	OTU_1491	Archaea	Bathyarchaeota	NA	51.8905	0.0520181	1	48	6.15e-31	6.47e-09	Increase	NA	NA	NA	NA	TRUE	14_1009_13_40cm_Archaea_9334_53_6
SG_1254	14_0929_05_40cm_scaffold_176963_4	14_0903_16_30cm_scaffold_9293	OTU_1254	Archaea	Bathyarchaeota	Unknown	50.4792	0.0506032	11	50	3.38e-28	2.4e-13	Increase	NA	NA	NA	NA	FALSE	NA
SG_1155	14_1009_05_30cm_scaffold_23435_2	14_1009_05_30cm_scaffold_23435	OTU_1155	Archaea	Bathyarchaeota	NA	49.6285	0.0497504	1	29	0.000456621	0.0197419	Increase	NA	NA	0.000334579	Decrease	TRUE	14_1009_05_30cm_unknown_4221_52_20
SG_1219	14_0903_02_30cm_scaffold_69489_2	14_1009_13_40cm_scaffold_3495	OTU_1219	Archaea	Bathyarchaeota	Unknown	49.3451	0.0494664	10	55	4.65e-08	1.59e-05	Increase	NA	NA	NA	NA	TRUE	14_0927_02_20cm_Archaea_1917_52_6
SG_1695	14_0903_13_30cm_scaffold_188236_1	14_0903_13_30cm_scaffold_188236	OTU_1695	Archaea	Bathyarchaeota	Unknown	43.8776	0.0439854	1	27	4.01e-09	1.17e-05	Increase	NA	NA	0.00501285	Decrease	FALSE	NA
SG_1452	14_0903_13_30cm_scaffold_791449_6	14_0903_13_30cm_scaffold_791449	OTU_1452	Archaea	Bathyarchaeota	Unknown	42.4064	0.0425106	1	44	4.69e-06	0.00483324	Increase	NA	NA	NA	NA	FALSE	NA
SG_1323	14_0903_05_40cm_scaffold_480_87	14_1009_16_40cm_scaffold_578	OTU_1323	Archaea	Bathyarchaeota	NA	41.0953	0.0411963	5	42	6.72e-10	3.9e-07	Increase	NA	NA	0.0446967	Decrease	TRUE	14_1009_16_40cm_unknown_10122_53_10
SG_1075	14_0927_05_40cm_scaffold_211582_1	14_0927_05_40cm_scaffold_211582	OTU_1075	Archaea	Bathyarchaeota	Unknown	41.0484	0.0411493	1	20	7.47e-09	1.4e-07	Increase	NA	NA	0.0307279	Decrease	FALSE	NA
SG_1836	14_0903_13_30cm_scaffold_2483514_20	14_0903_13_30cm_scaffold_2483514	OTU_1836	Archaea	Bathyarchaeota	NA	38.9636	0.0390594	1	28	7.78e-08	5.91e-06	Increase	NA	NA	NA	NA	TRUE	14_0903_13_30cm_unknown_4933_52_11
SG_1214	14_1009_05_40cm_scaffold_42644_8	14_0903_13_40cm_scaffold_11679	OTU_1214	Archaea	Bathyarchaeota	Unknown	35.6466	0.0357342	9	42	7.98e-08	2.32e-05	Increase	NA	NA	NA	NA	FALSE	NA
SG_1185	14_1009_09_30cm_scaffold_33196_3	14_1009_12_30cm_scaffold_1921	OTU_1185	Archaea	Bathyarchaeota	NA	32.9495	0.0330304	4	30	NA	NA	NA	NA	NA	NA	NA	TRUE	14_1009_12_30cm_unknown_8517_52_13
SG_1582	14_0927_12_40cm_scaffold_137268_2	14_1009_09_30cm_scaffold_58967	OTU_1582	Archaea	Bathyarchaeota	Unknown	32.8585	0.0329392	6	25	1.74e-08	0.000116529	Increase	NA	NA	NA	NA	FALSE	NA
SG_1228	14_0929_05_20cm_scaffold_12810_2	14_0929_05_20cm_scaffold_12810	OTU_1228	Archaea	Bathyarchaeota	Unknown	30.9181	0.0309941	1	36	NA	NA	NA	NA	NA	NA	NA	FALSE	NA
SG_1182	14_0903_05_40cm_scaffold_57978_2	14_1009_05_40cm_scaffold_470	OTU_1182	Archaea	Bathyarchaeota	NA	30.7915	0.0308672	2	49	2.26e-16	2.77e-11	Increase	NA	NA	0.000569678	Decrease	TRUE	14_1009_05_40cm_unknown_4353_52_9
SG_1184	14_0903_09_40cm_scaffold_9042_6	14_0903_13_30cm_scaffold_1391362	OTU_1184	Archaea	Bathyarchaeota	NA	30.5272	0.0306022	4	42	0.000728084	0.0219462	Increase	NA	NA	NA	NA	TRUE	14_0903_13_30cm_unknown_4948_52_13
SG_3256	14_1009_13_30cm_scaffold_73253_1	14_1009_13_30cm_scaffold_73253	OTU_3256	Archaea	Bathyarchaeota	Unknown	29.03	0.0291014	1	30	1.04e-06	7.76e-06	Increase	NA	NA	NA	NA	FALSE	NA
SG_1186	14_0903_09_30cm_scaffold_167_46	14_0903_09_30cm_scaffold_167	OTU_1186	Archaea	Bathyarchaeota	NA	26.3498	0.0264146	1	35	NA	NA	NA	NA	NA	NA	NA	TRUE	14_0903_09_30cm_unknown_10603_52_8
SG_1000	14_1009_16_20cm_scaffold_17890_2	14_1009_16_30cm_scaffold_83699	OTU_1000	Archaea	Bathyarchaeota	Unknown	24.2531	0.0243127	5	48	NA	NA	NA	NA	NA	NA	NA	FALSE	NA
SG_1229	14_0903_05_30cm_scaffold_74897_1	14_0929_05_40cm_scaffold_19953	OTU_1229	Archaea	Bathyarchaeota	Unknown	23.8385	0.0238971	3	24	0.00388542	0.0383392	Increase	NA	NA	NA	NA	FALSE	NA
SG_1514	14_1009_16_40cm_scaffold_110033_5	14_1009_16_40cm_scaffold_110033	OTU_1514	Archaea	Bathyarchaeota	Unknown	23.724	0.0237823	1	27	7.34e-13	4.11e-11	Increase	NA	NA	NA	NA	FALSE	NA
SG_1194	14_0903_12_40cm_200_scaffold_44983_6	14_0927_12_40cm_scaffold_11159	OTU_1194	Archaea	Bathyarchaeota	Unknown	20.9995	0.0210511	3	12	NA	NA	NA	NA	NA	NA	NA	TRUE	14_0927_12_40cm_unknown_6550_52_27
SG_202	14_0929_05_40cm_scaffold_21557_2	14_0929_05_40cm_scaffold_21557	OTU_202	Archaea	Bathyarchaeota	NA	20.0493	0.0200986	1	20	3.1e-06	5.23e-06	Increase	NA	NA	0.0131643	Decrease	TRUE	14_0929_05_40cm_unknown_3413_53_7
SG_1181	14_0919_12_20cm_scaffold_24644_2	14_0919_12_20cm_scaffold_24644	OTU_1181	Archaea	Bathyarchaeota	Unknown	19.557	0.0196051	7	19	NA	NA	NA	NA	NA	NA	NA	FALSE	14_0929_12_20cm_Archaea_7261_52_7
SG_1589	14_1009_05_40cm_scaffold_14354_4	14_1009_05_40cm_scaffold_14354	OTU_1589	Archaea	Bathyarchaeota	Unknown	17.4089	0.0174517	1	29	0.000155799	6.22e-05	Increase	NA	NA	NA	NA	FALSE	NA
SG_1227	14_0929_05_30cm_scaffold_53736_4	14_0929_05_30cm_scaffold_53736	OTU_1227	Archaea	Bathyarchaeota	Unknown	17.036	0.0170778	2	26	4.6e-05	0.000818067	Increase	NA	NA	NA	NA	FALSE	NA
SG_1531	14_1009_05_40cm_scaffold_85605_4	14_1009_05_40cm_scaffold_85605	OTU_1531	Archaea	Bathyarchaeota	Unknown	15.2498	0.0152873	2	23	4.21e-10	3.71e-07	Increase	NA	NA	NA	NA	FALSE	NA
SG_2723	14_0903_13_20cm_scaffold_94733_4	14_0903_13_20cm_scaffold_94733	OTU_2723	Archaea	Bathyarchaeota	Unknown	13.6489	0.0136824	1	28	NA	NA	NA	0.020756	Increase	NA	NA	FALSE	NA
SG_2628	14_0929_12_30cm_scaffold_106745_1	14_0929_12_30cm_scaffold_106745	OTU_2628	Archaea	Bathyarchaeota	Unknown	12.4498	0.0124804	2	18	0.0114868	0.00173566	Increase	NA	NA	NA	NA	FALSE	NA
SG_1209	14_0929_12_40cm_scaffold_34724_7	14_0929_12_40cm_scaffold_34724	OTU_1209	Archaea	Bathyarchaeota	Unknown	11.5535	0.0115819	1	10	NA	NA	NA	NA	NA	NA	NA	FALSE	NA
SG_1535	14_0929_05_30cm_scaffold_47264_2	14_1009_05_40cm_scaffold_47690	OTU_1535	Archaea	Bathyarchaeota	Unknown	10.403	0.0104285	3	17	0.00169852	0.000859186	Increase	1.5e-22	Decrease	NA	NA	FALSE	NA
SG_1286	14_0929_05_40cm_scaffold_196909_3	14_1009_16_40cm_scaffold_122829	OTU_1286	Archaea	Bathyarchaeota	Unknown	10.1506	0.0101755	3	18	2.25e-05	1.96e-07	Increase	NA	NA	NA	NA	FALSE	NA
SG_1503	14_0903_09_40cm_scaffold_197810_1	14_0903_09_40cm_scaffold_197810	OTU_1503	Archaea	Bathyarchaeota	Unknown	10.0084	0.010033	1	8	NA	NA	NA	NA	NA	NA	NA	FALSE	NA
SG_1304	14_0929_05_40cm_scaffold_7384_8	14_1009_16_40cm_scaffold_16172	OTU_1304	Archaea	Bathyarchaeota	Unknown	9.29564	0.00931848	3	12	0.0325765	0.000186058	Increase	NA	NA	NA	NA	FALSE	NA
SG_1248	14_1009_16_40cm_scaffold_305852_2	14_1009_16_40cm_scaffold_305852	OTU_1248	Archaea	Bathyarchaeota	Unknown	7.33358	0.0073516	1	18	8.91e-05	3.11e-07	Increase	NA	NA	NA	NA	FALSE	NA
SG_1530	14_1009_05_30cm_scaffold_69649_3	14_1009_05_30cm_scaffold_69649	OTU_1530	Archaea	Bathyarchaeota	Unknown	7.06406	0.00708142	1	10	NA	NA	NA	NA	NA	NA	NA	FALSE	NA
SG_1524	14_0903_05_40cm_scaffold_156125_2	14_0903_05_40cm_scaffold_156125	OTU_1524	Archaea	Bathyarchaeota	Unknown	6.2571	0.00627248	1	6	NA	NA	NA	NA	NA	NA	NA	FALSE	NA
SG_810	14_0903_12_30cm_scaffold_20974_7	14_1009_09_40cm_scaffold_20912	OTU_810	Bacteria	Betaproteobacteria	ANG-BPRX2	142.355	0.142705	3	56	6.27e-12	5.77e-11	Increase	NA	NA	NA	NA	TRUE	14_1009_09_40cm_Betaproteobacteria_8214_67_7
SG_5	14_0903_05_30cm_scaffold_5904_9	14_0903_05_30cm_scaffold_5904	OTU_5	Bacteria	Betaproteobacteria	ANG-BPRX2	137.955	0.138294	1	57	2.14e-13	9.43e-12	Increase	NA	NA	NA	NA	TRUE	14_0903_05_30cm_Betaproteobacteria_4568_66_9
SG_805	14_0903_09_30cm_scaffold_4135_10	14_0927_02_20cm_scaffold_467	OTU_805	Bacteria	Betaproteobacteria	ANG-BPRX2	137.595	0.137933	29	60	NA	NA	NA	0.00119104	Increase	NA	NA	TRUE	14_0927_02_20cm_Betaproteobacteria_1910_66_14
SG_1115	14_0903_16_30cm_scaffold_28599_7	14_0903_16_30cm_scaffold_28599	OTU_1115	Bacteria	Betaproteobacteria	ANG-BPRX2	115.932	0.116217	1	55	1.14e-06	4.34e-06	Increase	NA	NA	NA	NA	FALSE	14_0903_16_30cm_Betaproteobacteria_5545_66_11
SG_626	14_0927_12_20cm_scaffold_73533_2	14_0927_05_20cm_scaffold_1330	OTU_626	Bacteria	Betaproteobacteria	ANG-BPRX2	104.246	0.104502	19	59	1.43e-11	6.42e-06	Decrease	NA	NA	NA	NA	TRUE	14_0919_02_20cm_Betaproteobacteria_5881_65_14
SG_806	14_0903_13_40cm_scaffold_13685_3	14_0903_02_20cm_scaffold_5756	OTU_806	Bacteria	Betaproteobacteria	ANG-BPRX2	99.546	0.0997906	16	55	0.00535421	0.00106219	Increase	0.0074305	Increase	NA	NA	TRUE	14_0903_02_20cm_Betaproteobacteria_69_66_11
SG_2797	14_1009_16_40cm_scaffold_579171_1	14_1009_02_30cm_scaffold_6401	OTU_2797	Bacteria	Betaproteobacteria	ANG-BPRX2	91.3131	0.0915375	2	57	0.00811842	0.0034129	Increase	0.00423386	Increase	NA	NA	FALSE	14_1009_02_30cm_Betaproteobacteria_3702_66_13
SG_176	14_0929_02_20cm_scaffold_6783_6	14_0929_02_20cm_scaffold_6783	OTU_176	Bacteria	Betaproteobacteria	ANG-BPRX2	90.6776	0.0909004	6	59	6.29e-08	0.000210729	Decrease	NA	NA	NA	NA	TRUE	14_0929_02_20cm_Betaproteobacteria_2465_65_10
SG_1330	14_0929_02_20cm_scaffold_7089_6	14_1009_16_40cm_scaffold_164342	OTU_1330	Bacteria	Betaproteobacteria	ANG-BPRX1	63.8596	0.0640165	7	57	1.88e-05	1.85e-05	Increase	NA	NA	NA	NA	TRUE	14_1009_16_40cm_Betaproteobacteria_10178_65_9
SG_804	14_0927_12_20cm_scaffold_50353_1	14_1009_12_20cm_scaffold_905	OTU_804	Bacteria	Betaproteobacteria	ANG-BPRX2	58.8939	0.0590386	7	36	0.000154917	0.0230871	Decrease	0.0065022	Decrease	NA	NA	FALSE	14_0903_09_20cm_Betaproteobacteria_633_65_6
SG_2507	14_0919_12_20cm_scaffold_40414_6	14_0919_12_20cm_scaffold_40414	OTU_2507	Bacteria	Betaproteobacteria	Hydrogenophilaes	57.2541	0.0573947	1	53	0.000230974	4.29e-05	Increase	NA	NA	NA	NA	FALSE	NA
SG_1319	14_1009_05_30cm_scaffold_81215_4	14_1009_16_30cm_scaffold_3157	OTU_1319	Bacteria	Betaproteobacteria	ANG-BPRX1	55.843	0.0559802	7	60	3.44e-08	8.62e-06	Increase	NA	NA	NA	NA	TRUE	14_1009_16_30cm_Betaproteobacteria_9820_62_10
SG_556	14_0903_13_30cm_scaffold_859361_4	14_0927_12_40cm_scaffold_9769	OTU_556	Bacteria	Betaproteobacteria	ANG-BPRX2	55.302	0.0554379	6	53	1.02e-05	7.72e-06	Increase	NA	NA	1.2e-05	Decrease	TRUE	14_0929_12_40cm_Betaproteobacteria_7526_65_14
SG_554	14_0903_16_40cm_scaffold_18986_2	14_1009_16_40cm_scaffold_28644	OTU_554	Bacteria	Betaproteobacteria	ANG-BPRX2	51.8833	0.0520108	9	43	2.12e-17	9.62e-12	Increase	NA	NA	0.0137713	Decrease	TRUE	14_1009_16_40cm_Betaproteobacteria_10094_64_30
SG_559	14_1009_09_40cm_scaffold_11601_16	14_0903_05_40cm_scaffold_6116	OTU_559	Bacteria	Betaproteobacteria	ANG-BPRX2	51.4343	0.0515607	4	34	9.77e-20	1.16e-15	Increase	NA	NA	NA	NA	TRUE	14_0903_05_40cm_Betaproteobacteria_516_64_10
SG_569	14_0929_02_30cm_scaffold_42503_5	14_1009_16_40cm_scaffold_23610	OTU_569	Bacteria	Betaproteobacteria	Unknown	50.5851	0.0507094	6	34	3.78e-08	0.000437559	Increase	0.00149324	Increase	NA	NA	FALSE	NA
SG_542	14_1009_12_40cm_scaffold_70631_10	14_0929_12_30cm_scaffold_3335	OTU_542	Bacteria	Betaproteobacteria	Burkholderiales	48.4442	0.0485632	5	32	NA	NA	NA	NA	NA	NA	NA	TRUE	14_0929_12_30cm_Betaproteobacteria_7373_66_8
SG_1332	14_0927_09_40cm_scaffold_281767_2	14_1009_16_30cm_scaffold_7560	OTU_1332	Bacteria	Betaproteobacteria	ANG-BPRX1	46.2682	0.0463819	6	60	NA	NA	NA	NA	NA	NA	NA	TRUE	14_1009_16_30cm_Betaproteobacteria_9678_65_7
SG_1325	14_1009_05_20cm_scaffold_8632_8	14_1009_05_20cm_scaffold_8632	OTU_1325	Bacteria	Betaproteobacteria	Unknown	45.4791	0.0455909	1	56	7.97e-12	5.34e-07	Decrease	NA	NA	NA	NA	FALSE	NA
SG_723	14_1009_09_20cm_scaffold_4320_15	14_0903_12_30cm_scaffold_13609	OTU_723	Bacteria	Betaproteobacteria	ANG-BPRX2	44.4837	0.044593	7	43	2.7e-08	0.00628116	Decrease	0.0059067	Decrease	NA	NA	TRUE	14_0903_12_30cm_Betaproteobacteria_1059_67_7
SG_3055	14_1009_13_20cm_scaffold_23311_1	14_1009_13_20cm_scaffold_23311	OTU_3055	Bacteria	Betaproteobacteria	ANG-BPRX1	42.148	0.0422516	1	57	5.76e-24	1.76e-09	Decrease	1.44e-05	Increase	0.0105871	Increase	TRUE	14_1009_13_20cm_Betaproteobacteria_8976_63_5
SG_1329	14_1009_09_30cm_scaffold_2234_2	14_1009_09_30cm_scaffold_2234	OTU_1329	Bacteria	Betaproteobacteria	Unknown	41.9905	0.0420937	3	59	1.92e-06	3.45e-05	Increase	NA	NA	NA	NA	FALSE	NA
SG_549	14_0929_12_20cm_scaffold_24384_8	14_0929_12_20cm_scaffold_24384	OTU_549	Bacteria	Betaproteobacteria	Unknown	41.9763	0.0420794	5	53	5.2e-05	0.0035941	Decrease	NA	NA	NA	NA	FALSE	NA
SG_2977	14_0903_12_30cm_scaffold_6630_7	14_0903_12_30cm_scaffold_6630	OTU_2977	Bacteria	Betaproteobacteria	ANG-BPRX2	39.12	0.0392162	1	40	3.45e-08	5.14e-08	Increase	NA	NA	0.00191666	Decrease	TRUE	14_0903_12_30cm_Betaproteobacteria_1076_65_10
SG_643	14_0903_13_30cm_scaffold_10530636_9	14_0903_13_30cm_scaffold_10530636	OTU_643	Bacteria	Betaproteobacteria	ANG-BPRX2	39.0169	0.0391128	2	58	1.49e-07	1.19e-05	Increase	NA	NA	NA	NA	TRUE	14_0903_13_30cm_Betaproteobacteria_4874_67_16
SG_573	14_1009_02_30cm_scaffold_105142_2	14_0903_13_30cm_scaffold_3603122	OTU_573	Bacteria	Betaproteobacteria	Burkholderiales	38.8881	0.0389837	5	42	0.000551747	0.035774	Increase	0.00110524	Increase	NA	NA	TRUE	14_0903_13_30cm_Burkholderiales_4888_66_12
SG_526	14_0903_09_30cm_scaffold_6163_8	14_0903_09_30cm_scaffold_6163	OTU_526	Bacteria	Betaproteobacteria	Unknown	37.7768	0.0378697	1	51	1.67e-07	4.86e-05	Decrease	NA	NA	NA	NA	FALSE	NA
SG_2164	14_1009_09_30cm_scaffold_25855_10	14_1009_09_30cm_scaffold_25855	OTU_2164	Bacteria	Betaproteobacteria	Unknown	37.0883	0.0371795	1	54	3.69e-18	9.93e-08	Decrease	NA	NA	NA	NA	FALSE	NA
SG_744	14_0929_12_40cm_scaffold_22376_8	14_0929_12_40cm_scaffold_22376	OTU_744	Bacteria	Betaproteobacteria	ANG-BPRX2	34.1316	0.0342154	1	50	1.35e-30	5.06e-13	Increase	NA	NA	NA	NA	FALSE	14_0929_12_40cm_Betaproteobacteria_7558_64_8
SG_1336	14_1009_05_40cm_scaffold_96322_3	14_0903_13_30cm_scaffold_1048503	OTU_1336	Bacteria	Betaproteobacteria	ANG-BPRX1	33.5407	0.0336232	4	57	6.81e-08	3.04e-05	Increase	NA	NA	NA	NA	TRUE	14_0903_13_30cm_Betaproteobacteria_4861_65_15
SG_571	14_1009_16_40cm_scaffold_190270_7	14_0903_13_30cm_scaffold_2152753	OTU_571	Bacteria	Betaproteobacteria	Unknown	33.4669	0.0335491	5	50	NA	NA	NA	NA	NA	NA	NA	FALSE	NA
SG_584	14_1009_02_40cm_scaffold_53818_2	14_0903_02_30cm_scaffold_32313	OTU_584	Bacteria	Betaproteobacteria	ANG-BPRX2	32.2232	0.0323024	5	31	3.78e-05	0.000739121	Increase	0.012481	Increase	NA	NA	TRUE	14_0903_02_30cm_Betaproteobacteria_208_64_9
SG_2775	14_0903_09_40cm_scaffold_143502_4	14_0903_09_40cm_scaffold_143502	OTU_2775	Bacteria	Betaproteobacteria	Hydrogenophilaes	31.5352	0.0316127	1	31	0.000140057	0.000158986	Decrease	NA	NA	NA	NA	FALSE	NA
SG_2072	14_0903_02_30cm_scaffold_150249_1	14_0903_02_30cm_scaffold_150249	OTU_2072	Bacteria	Betaproteobacteria	Unknown	31.2012	0.0312778	1	40	1.82e-05	6.7e-06	Decrease	NA	NA	NA	NA	FALSE	NA
SG_796	14_0927_02_40cm_scaffold_11292_3	14_0927_02_40cm_scaffold_11292	OTU_796	Bacteria	Betaproteobacteria	ANG-BPRX2	31.098	0.0311744	1	32	4.87e-05	0.000573166	Increase	0.0249531	Increase	NA	NA	TRUE	14_0927_02_40cm_Betaproteobacteria_2090_64_10
SG_766	14_1009_16_40cm_scaffold_480646_3	14_1009_16_40cm_scaffold_480646	OTU_766	Bacteria	Betaproteobacteria	Hydrogenophilaes	30.5956	0.0306708	1	35	1.77e-09	8.18e-07	Increase	NA	NA	NA	NA	FALSE	NA
SG_561	14_0927_12_20cm_scaffold_36321_2	14_0929_12_20cm_scaffold_17092	OTU_561	Bacteria	Betaproteobacteria	Unknown	30.4114	0.0304862	4	46	NA	NA	NA	NA	NA	NA	NA	FALSE	NA
SG_2584	14_0927_09_20cm_scaffold_18136_1	14_0927_09_20cm_scaffold_18136	OTU_2584	Bacteria	Betaproteobacteria	Hydrogenophilaes	28.9674	0.0290386	1	35	3.92e-07	0.00855442	Decrease	0.0016013	Decrease	NA	NA	TRUE	14_0927_09_20cm_Betaproteobacteria_6059_67_8
SG_3004	14_1009_13_30cm_scaffold_131066_5	14_1009_13_30cm_scaffold_131066	OTU_3004	Bacteria	Betaproteobacteria	Unknown	28.4834	0.0285534	1	53	1.19e-07	2.51e-05	Decrease	0.0017676	Increase	0.0130129	Increase	TRUE	14_1009_13_30cm_Betaproteobacteria_9140_65_8
SG_2147	14_1009_16_30cm_scaffold_210323_2	14_1009_16_30cm_scaffold_210323	OTU_2147	Bacteria	Betaproteobacteria	Burkholderiales	28.465	0.0285349	1	40	NA	NA	NA	0.00146634	Increase	NA	NA	TRUE	14_1009_16_30cm_Burkholderiales_9712_66_6
SG_1345	14_0903_13_30cm_scaffold_799572_4	14_0903_13_30cm_scaffold_799572	OTU_1345	Bacteria	Betaproteobacteria	ANG-BPRX1	27.8386	0.027907	4	58	2.48e-12	3.98e-06	Increase	NA	NA	NA	NA	TRUE	14_0903_13_30cm_Betaproteobacteria_4912_61_9
SG_553	14_1009_13_40cm_scaffold_20073_6	14_1009_13_40cm_scaffold_20073	OTU_553	Bacteria	Betaproteobacteria	Unknown	27.694	0.027762	1	38	9.49e-16	9.5e-13	Increase	NA	NA	NA	NA	FALSE	NA
SG_1315	14_0903_13_30cm_scaffold_1809038_8	14_0903_13_30cm_scaffold_1809038	OTU_1315	Bacteria	Betaproteobacteria	ANG-BPRX1	27.628	0.0276959	1	56	0.00657645	0.0349444	Increase	NA	NA	NA	NA	TRUE	14_0903_13_30cm_Betaproteobacteria_4811_62_7
SG_1337	14_0903_09_30cm_scaffold_22102_4	14_0903_12_20cm_scaffold_1134	OTU_1337	Bacteria	Betaproteobacteria	ANG-BPRX1	27.5862	0.027654	10	44	3.96e-29	1.43e-08	Decrease	NA	NA	NA	NA	TRUE	14_0903_12_20cm_Betaproteobacteria_919_62_6
SG_1266	14_1009_09_20cm_scaffold_18658_10	14_1009_09_20cm_scaffold_18658	OTU_1266	Bacteria	Betaproteobacteria	Hydrogenophilaes	27.2101	0.027277	3	52	1.14e-08	0.00205316	Decrease	NA	NA	NA	NA	FALSE	NA
SG_1339	14_0903_13_30cm_scaffold_3980228_11	14_0903_13_30cm_scaffold_3980228	OTU_1339	Bacteria	Betaproteobacteria	Unknown	26.5327	0.0265979	1	30	6.74e-06	0.00267303	Increase	NA	NA	NA	NA	FALSE	NA
SG_1311	14_0903_16_20cm_scaffold_8871_9	14_0903_16_20cm_scaffold_8871	OTU_1311	Bacteria	Betaproteobacteria	Unknown	26.266	0.0263306	2	42	3.75e-10	9.63e-06	Decrease	NA	NA	NA	NA	FALSE	NA
SG_1453	14_1009_13_20cm_scaffold_23298_10	14_1009_13_20cm_scaffold_23298	OTU_1453	Bacteria	Betaproteobacteria	ANG-BPRX1	25.9165	0.0259801	1	56	3.83e-32	1.29e-10	Decrease	NA	NA	NA	NA	FALSE	14_1009_13_20cm_Betaproteobacteria_8988_62_5
SG_3300	14_1009_16_30cm_scaffold_1001741_4	14_1009_16_30cm_scaffold_1001741	OTU_3300	Bacteria	Betaproteobacteria	Unknown	25.8083	0.0258717	1	24	NA	NA	NA	NA	NA	NA	NA	FALSE	NA
SG_1031	14_0903_13_30cm_scaffold_373988_10	14_0903_13_30cm_scaffold_373988	OTU_1031	Bacteria	Betaproteobacteria	Unknown	25.1324	0.0251941	2	48	NA	NA	NA	NA	NA	NA	NA	FALSE	NA
SG_165	14_0929_05_40cm_scaffold_22720_9	14_0929_05_40cm_scaffold_22720	OTU_165	Bacteria	Betaproteobacteria	ANG-BPRX2	24.8829	0.0249441	5	34	9.56e-24	7.08e-14	Increase	NA	NA	0.0407866	Decrease	TRUE	14_0929_05_40cm_Betaproteobacteria_3492_64_9
SG_2046	14_0903_13_30cm_scaffold_1498644_15	14_0903_13_30cm_scaffold_1498644	OTU_2046	Bacteria	Betaproteobacteria	ANG-BPRX1	23.7242	0.0237825	1	58	0.000107703	0.000703106	Increase	NA	NA	NA	NA	TRUE	14_0903_13_30cm_Betaproteobacteria_5017_62_15
SG_3068	14_0919_02_20cm_scaffold_62993_5	14_0919_02_20cm_scaffold_62993	OTU_3068	Bacteria	Betaproteobacteria	Unknown	23.6343	0.0236923	1	48	NA	NA	NA	NA	NA	NA	NA	FALSE	NA
SG_567	14_1009_09_30cm_scaffold_6140_4	14_1009_09_30cm_scaffold_6140	OTU_567	Bacteria	Betaproteobacteria	ANG-BPRX2	23.2739	0.0233311	1	38	NA	NA	NA	NA	NA	NA	NA	TRUE	14_1009_09_30cm_Betaproteobacteria_7996_64_8
SG_3240	14_0929_02_40cm_scaffold_208644_3	14_0929_02_40cm_scaffold_208644	OTU_3240	Bacteria	Betaproteobacteria	Unknown	23.2461	0.0233033	1	18	0.0471121	0.00567208	Increase	NA	NA	NA	NA	FALSE	NA
SG_555	14_0927_09_40cm_scaffold_23424_7	14_0927_09_40cm_scaffold_23424	OTU_555	Bacteria	Betaproteobacteria	Unknown	23.0838	0.0231405	1	33	2.05e-26	6.42e-14	Increase	NA	NA	0.0467946	Decrease	FALSE	NA
SG_636	14_1009_05_40cm_scaffold_138301_1	14_1009_16_40cm_scaffold_305121	OTU_636	Bacteria	Betaproteobacteria	Burkholderiales	22.7091	0.0227649	3	30	7.98e-14	1.35e-11	Increase	NA	NA	NA	NA	FALSE	NA
SG_801	14_1009_12_20cm_scaffold_8965_20	14_1009_12_20cm_scaffold_8965	OTU_801	Bacteria	Betaproteobacteria	Hydrogenophilaes	22.456	0.0225112	1	43	1.59e-16	7.11e-10	Decrease	NA	NA	NA	NA	FALSE	NA
SG_3036	14_0927_09_40cm_scaffold_250303_3	14_0927_09_40cm_scaffold_250303	OTU_3036	Bacteria	Betaproteobacteria	Unknown	22.3734	0.0224284	1	20	0.00625769	0.000285158	Increase	NA	NA	NA	NA	FALSE	NA
SG_845	14_1009_16_40cm_scaffold_241460_11	14_1009_16_40cm_scaffold_241460	OTU_845	Bacteria	Betaproteobacteria	Burkholderiales	22.2937	0.0223485	2	46	9.55e-16	3.11e-12	Increase	0.0298258	Increase	NA	NA	FALSE	NA
SG_42	14_1009_09_20cm_scaffold_111366_3	14_1009_13_30cm_scaffold_18224	OTU_42	Bacteria	Betaproteobacteria	Unknown	22.0746	0.0221288	3	35	NA	NA	NA	NA	NA	NA	NA	FALSE	NA
SG_3159	14_1009_16_30cm_scaffold_222180_1	14_1009_16_30cm_scaffold_222180	OTU_3159	Bacteria	Betaproteobacteria	Unknown	21.8389	0.0218926	1	42	0.000528302	0.00119347	Decrease	0.00983258	Increase	NA	NA	FALSE	NA
SG_1340	14_1009_12_20cm_scaffold_13838_9	14_1009_12_20cm_scaffold_13838	OTU_1340	Bacteria	Betaproteobacteria	ANG-BPRX1	21.8034	0.021857	1	44	1.48e-32	2.97e-09	Decrease	NA	NA	NA	NA	TRUE	14_1009_12_20cm_Betaproteobacteria_8351_62_5
SG_1351	14_1009_13_30cm_scaffold_17935_7	14_1009_13_30cm_scaffold_17935	OTU_1351	Bacteria	Betaproteobacteria	ANG-BPRX1	21.6801	0.0217333	2	51	NA	NA	NA	NA	NA	NA	NA	TRUE	14_1009_13_30cm_Betaproteobacteria_9106_63_6
SG_508	14_1009_12_40cm_scaffold_7038_4	14_1009_12_40cm_scaffold_7038	OTU_508	Bacteria	Betaproteobacteria	ANG-BPRX2	21.168	0.02122	1	39	1.39e-26	2.59e-10	Increase	NA	NA	4.49e-05	Decrease	TRUE	14_1009_12_40cm_Betaproteobacteria_8764_65_6
SG_1656	14_0903_13_30cm_scaffold_4334550_5	14_0903_13_30cm_scaffold_4334550	OTU_1656	Bacteria	Betaproteobacteria	Unknown	20.9596	0.0210111	1	51	NA	NA	NA	NA	NA	NA	NA	FALSE	NA
SG_983	14_1009_13_30cm_scaffold_37671_9	14_1009_13_30cm_scaffold_37671	OTU_983	Bacteria	Betaproteobacteria	Hydrogenophilaes	20.9191	0.0209705	1	54	2.29e-05	6.97e-05	Increase	NA	NA	NA	NA	FALSE	NA
SG_1380	14_0903_02_30cm_scaffold_130068_4	14_0919_02_20cm_scaffold_56919	OTU_1380	Bacteria	Betaproteobacteria	Unknown	20.7938	0.0208449	4	30	NA	NA	NA	NA	NA	NA	NA	FALSE	NA
SG_1281	14_0903_13_30cm_scaffold_10183617_2	14_0903_13_30cm_scaffold_10183617	OTU_1281	Bacteria	Betaproteobacteria	Unknown	20.7363	0.0207873	1	27	4.4e-08	5.31e-08	Increase	NA	NA	NA	NA	FALSE	NA
SG_586	14_0903_02_40cm_scaffold_22199_9	14_0903_02_40cm_scaffold_22199	OTU_586	Bacteria	Betaproteobacteria	Unknown	20.6064	0.020657	1	29	5.35e-09	0.000342424	Increase	0.0204057	Increase	NA	NA	FALSE	NA
SG_570	14_0903_13_20cm_scaffold_31532_4	14_0929_12_30cm_scaffold_16080	OTU_570	Bacteria	Betaproteobacteria	Unknown	20.5914	0.020642	4	43	0.01131	1.59e-05	Increase	NA	NA	NA	NA	FALSE	NA
SG_2030	14_0929_05_20cm_scaffold_14385_1	14_0929_05_20cm_scaffold_14385	OTU_2030	Bacteria	Betaproteobacteria	Hydrogenophilaes	20.2686	0.0203184	2	38	0.028387	0.0127048	Decrease	NA	NA	NA	NA	FALSE	NA
SG_1348	14_0903_13_30cm_scaffold_9460502_2	14_0903_13_30cm_scaffold_9460502	OTU_1348	Bacteria	Betaproteobacteria	Unknown	20.1689	0.0202184	1	15	NA	NA	NA	NA	NA	NA	NA	FALSE	NA
SG_990	14_1009_05_30cm_scaffold_72183_1	14_0929_09_30cm_scaffold_85671	OTU_990	Bacteria	Betaproteobacteria	Hydrogenophilaes	20.1268	0.0201763	3	27	6.17e-05	0.00213182	Decrease	0.0439691	Decrease	NA	NA	FALSE	NA
SG_2342	14_1009_05_20cm_scaffold_102135_1	14_1009_05_20cm_scaffold_102135	OTU_2342	Bacteria	Betaproteobacteria	Unknown	19.9738	0.0200229	1	27	1.27e-05	6.05e-06	Decrease	NA	NA	NA	NA	FALSE	NA
SG_3255	14_0903_13_30cm_scaffold_2753070_7	14_0903_13_30cm_scaffold_2753070	OTU_3255	Bacteria	Betaproteobacteria	Hydrogenophilaes	19.6446	0.0196929	1	39	NA	NA	NA	NA	NA	NA	NA	FALSE	NA
SG_1223	14_0929_05_30cm_scaffold_166140_4	14_0929_05_30cm_scaffold_166140	OTU_1223	Bacteria	Betaproteobacteria	Unknown	19.5315	0.0195795	1	30	0.0239217	0.00454018	Increase	NA	NA	NA	NA	FALSE	NA
SG_1353	14_0903_13_30cm_scaffold_3116919_5	14_0903_13_30cm_scaffold_3116919	OTU_1353	Bacteria	Betaproteobacteria	Unknown	19.2718	0.0193191	1	36	3.66e-12	2.78e-10	Increase	NA	NA	NA	NA	FALSE	NA
SG_557	14_0903_12_40cm_200_scaffold_34004_4	14_0903_13_30cm_scaffold_5090346	OTU_557	Bacteria	Betaproteobacteria	Unknown	18.9352	0.0189817	5	26	1.03e-10	3.36e-09	Increase	NA	NA	NA	NA	FALSE	NA
SG_1338	14_0929_09_30cm_scaffold_40179_10	14_0927_09_40cm_scaffold_33747	OTU_1338	Bacteria	Betaproteobacteria	ANG-BPRX1	18.9194	0.0189659	3	51	6.29e-06	0.000554598	Increase	NA	NA	NA	NA	TRUE	14_0929_09_30cm_Betaproteobacteria_6879_64_7
SG_592	14_0919_09_20cm_scaffold_19389_2	14_0919_09_20cm_scaffold_19389	OTU_592	Bacteria	Betaproteobacteria	Hydrogenophilaes	18.9184	0.0189648	2	30	3.26e-09	1.95e-07	Decrease	NA	NA	NA	NA	FALSE	14_0919_09_20cm_Betaproteobacteria_1688_67_9
SG_641	14_1009_12_40cm_scaffold_107661_2	14_1009_09_30cm_scaffold_117268	OTU_641	Bacteria	Betaproteobacteria	Hydrogenophilaes	18.9111	0.0189576	4	31	0.00118752	1.5e-05	Increase	0.00933988	Increase	NA	NA	FALSE	NA
SG_2516	14_1009_12_40cm_scaffold_62110_9	14_1009_12_40cm_scaffold_62110	OTU_2516	Bacteria	Betaproteobacteria	Unknown	18.8903	0.0189367	1	50	0.000109868	3.7e-05	Increase	NA	NA	NA	NA	FALSE	NA
SG_1333	14_0919_02_20cm_scaffold_113529_7	14_0929_02_30cm_scaffold_37117	OTU_1333	Bacteria	Betaproteobacteria	Unknown	18.5632	0.0186088	4	44	NA	NA	NA	0.043018	Increase	NA	NA	FALSE	NA
SG_1699	14_1009_16_40cm_scaffold_189249_2	14_1009_16_40cm_scaffold_189249	OTU_1699	Bacteria	Betaproteobacteria	Unknown	18.5414	0.018587	1	51	4.59e-07	1.98e-05	Increase	NA	NA	NA	NA	FALSE	NA
SG_499	14_1009_09_40cm_scaffold_17595_21	14_1009_09_40cm_scaffold_17595	OTU_499	Bacteria	Betaproteobacteria	Unknown	18.4068	0.0184521	2	40	2.31e-12	6.51e-09	Increase	NA	NA	NA	NA	FALSE	NA
SG_2754	14_0929_09_30cm_scaffold_30064_1	14_0929_09_30cm_scaffold_30064	OTU_2754	Bacteria	Betaproteobacteria	Neisseriales	18.1336	0.0181782	1	42	0.000671681	0.000501569	Increase	NA	NA	NA	NA	FALSE	NA
SG_2659	14_0929_05_30cm_scaffold_199300_2	14_0929_05_30cm_scaffold_199300	OTU_2659	Bacteria	Betaproteobacteria	Unknown	17.8371	0.0178809	1	34	0.00430217	0.0039035	Increase	NA	NA	NA	NA	FALSE	NA
SG_820	14_1009_02_20cm_scaffold_48984_2	14_0927_09_20cm_scaffold_47290	OTU_820	Bacteria	Betaproteobacteria	Hydrogenophilaes	17.7627	0.0178063	2	25	8.37e-11	6.97e-09	Decrease	NA	NA	NA	NA	FALSE	NA
SG_3042	14_0927_12_20cm_scaffold_20452_9	14_0927_12_20cm_scaffold_20452	OTU_3042	Bacteria	Betaproteobacteria	Hydrogenophilaes	17.4017	0.0174445	1	20	NA	NA	NA	NA	NA	NA	NA	FALSE	NA
SG_568	14_1009_12_40cm_scaffold_58369_3	14_1009_12_40cm_scaffold_58369	OTU_568	Bacteria	Betaproteobacteria	Unknown	16.3953	0.0164356	1	30	5.5e-08	3.88e-09	Increase	NA	NA	NA	NA	FALSE	NA
SG_1335	14_1009_16_40cm_scaffold_74079_14	14_1009_16_40cm_scaffold_74079	OTU_1335	Bacteria	Betaproteobacteria	ANG-BPRX1	16.3054	0.0163455	2	55	NA	NA	NA	NA	NA	NA	NA	TRUE	14_1009_16_30cm_Proteobacteria_9895_65_5
SG_2694	14_0903_09_40cm_scaffold_104198_1	14_0903_09_40cm_scaffold_104198	OTU_2694	Bacteria	Betaproteobacteria	Unknown	16.2264	0.0162662	1	25	0.000653649	0.00146832	Increase	NA	NA	NA	NA	FALSE	NA
SG_1350	14_0903_13_30cm_scaffold_767364_8	14_0903_13_30cm_scaffold_767364	OTU_1350	Bacteria	Betaproteobacteria	Unknown	16.0321	0.0160715	1	40	4.69e-06	0.0314991	Increase	0.0191445	Increase	0.0278301	Increase	FALSE	NA
SG_771	14_1009_05_40cm_scaffold_223309_2	14_0929_05_40cm_scaffold_33635	OTU_771	Bacteria	Betaproteobacteria	Burkholderiales	16.007	0.0160463	4	38	5.12e-16	1.1e-09	Increase	NA	NA	NA	NA	TRUE	14_1009_16_40cm_Burkholderiales_10114_69_7
SG_697	14_1009_05_40cm_scaffold_93583_2	14_1009_05_40cm_scaffold_93583	OTU_697	Bacteria	Betaproteobacteria	Hydrogenophilaes	15.983	0.0160222	2	40	6e-07	3.41e-07	Increase	NA	NA	NA	NA	FALSE	NA
SG_1639	14_1009_05_20cm_scaffold_199386_1	14_0903_13_40cm_scaffold_38689	OTU_1639	Bacteria	Betaproteobacteria	Unknown	15.5284	0.0155666	2	36	1.58e-11	1.65e-07	Increase	NA	NA	NA	NA	FALSE	NA
SG_2061	14_0903_09_30cm_scaffold_36624_2	14_0903_09_30cm_scaffold_36624	OTU_2061	Bacteria	Betaproteobacteria	Hydrogenophilaes	15.2255	0.0152629	1	27	0.00447274	0.00205316	Increase	NA	NA	NA	NA	FALSE	NA
SG_750	14_1009_05_20cm_scaffold_15031_5	14_1009_05_20cm_scaffold_15031	OTU_750	Bacteria	Betaproteobacteria	Hydrogenophilaes	15.0846	0.0151217	2	38	0.00388388	0.000717866	Decrease	0.045057	Decrease	NA	NA	FALSE	NA
SG_3204	14_0929_12_40cm_scaffold_127695_1	14_0929_12_40cm_scaffold_127695	OTU_3204	Bacteria	Betaproteobacteria	Unknown	14.9924	0.0150292	1	26	NA	NA	NA	NA	NA	NA	NA	FALSE	NA
SG_1341	14_0927_05_20cm_scaffold_23632_3	14_0927_05_20cm_scaffold_23632	OTU_1341	Bacteria	Betaproteobacteria	Unknown	14.6901	0.0147262	1	50	8.57e-07	3.81e-05	Decrease	NA	NA	0.00250266	Increase	FALSE	NA
SG_3181	14_1009_16_30cm_scaffold_114793_1	14_1009_16_30cm_scaffold_114793	OTU_3181	Bacteria	Betaproteobacteria	Unknown	14.4461	0.0144816	1	44	0.00591438	0.00425695	Increase	NA	NA	NA	NA	FALSE	NA
SG_2685	14_0903_09_30cm_scaffold_22008_4	14_0903_09_30cm_scaffold_22008	OTU_2685	Bacteria	Betaproteobacteria	Hydrogenophilaes	14.059	0.0140935	1	23	NA	NA	NA	NA	NA	NA	NA	FALSE	NA
SG_1572	14_1009_12_40cm_scaffold_265237_2	14_1009_12_40cm_scaffold_265237	OTU_1572	Bacteria	Betaproteobacteria	Unknown	13.9935	0.0140279	1	24	NA	NA	NA	NA	NA	NA	NA	FALSE	NA
SG_475	14_0903_16_20cm_scaffold_15957_4	14_0903_16_20cm_scaffold_15957	OTU_475	Bacteria	Betaproteobacteria	Hydrogenophilaes	13.9416	0.0139758	1	33	2.31e-10	1.75e-06	Decrease	NA	NA	NA	NA	FALSE	NA
SG_748	14_1009_13_20cm_scaffold_26220_4	14_1009_13_20cm_scaffold_26220	OTU_748	Bacteria	Betaproteobacteria	Hydrogenophilaes	13.9361	0.0139703	4	34	NA	NA	NA	NA	NA	NA	NA	FALSE	NA
SG_877	14_0903_02_30cm_scaffold_185348_3	14_0903_02_30cm_scaffold_185348	OTU_877	Bacteria	Betaproteobacteria	Unknown	13.5023	0.0135355	1	26	NA	NA	NA	NA	NA	NA	NA	FALSE	NA
SG_1318	14_0927_05_40cm_scaffold_115533_2	14_1009_13_30cm_scaffold_120371	OTU_1318	Bacteria	Betaproteobacteria	Unknown	13.3372	0.01337	3	30	NA	NA	NA	NA	NA	NA	NA	FALSE	NA
SG_2849	14_0903_16_40cm_scaffold_169634_4	14_0903_16_40cm_scaffold_169634	OTU_2849	Bacteria	Betaproteobacteria	Unknown	12.4603	0.012491	1	25	NA	NA	NA	NA	NA	NA	NA	FALSE	NA
SG_1328	14_1009_16_30cm_scaffold_112882_7	14_1009_16_30cm_scaffold_112882	OTU_1328	Bacteria	Betaproteobacteria	Unknown	12.4454	0.0124759	1	45	0.027235	0.00197487	Increase	NA	NA	NA	NA	FALSE	NA
SG_1272	14_0903_13_30cm_scaffold_937752_2	14_0903_13_30cm_scaffold_937752	OTU_1272	Bacteria	Betaproteobacteria	Unknown	12.1866	0.0122165	1	15	0.0476515	0.00649472	Decrease	NA	NA	NA	NA	FALSE	NA
SG_2624	14_0929_05_30cm_scaffold_263188_1	14_0929_05_30cm_scaffold_263188	OTU_2624	Bacteria	Betaproteobacteria	Unknown	11.9992	0.0120287	1	17	8.84e-06	4.05e-08	Increase	NA	NA	NA	NA	FALSE	NA
SG_1230	14_1009_13_40cm_scaffold_115824_6	14_1009_13_40cm_scaffold_115824	OTU_1230	Bacteria	Betaproteobacteria	Unknown	11.3775	0.0114055	1	35	1.71e-15	4.11e-11	Increase	NA	NA	NA	NA	FALSE	NA
SG_1496	14_1009_09_20cm_scaffold_33727_1	14_1009_09_20cm_scaffold_33727	OTU_1496	Bacteria	Betaproteobacteria	Hydrogenophilaes	10.9652	0.0109922	2	27	NA	NA	NA	NA	NA	NA	NA	FALSE	NA
SG_1313	14_0927_09_20cm_scaffold_75330_1	14_0927_09_20cm_scaffold_75330	OTU_1313	Bacteria	Betaproteobacteria	Unknown	10.7087	0.010735	2	11	NA	NA	NA	NA	NA	NA	NA	FALSE	NA
SG_1404	14_0903_13_30cm_scaffold_4727963_2	14_0903_13_30cm_scaffold_4727963	OTU_1404	Bacteria	Betaproteobacteria	Neisseriales	10.5711	0.0105971	1	16	NA	NA	NA	NA	NA	NA	NA	FALSE	NA
SG_564	14_1009_09_20cm_scaffold_8767_9	14_1009_09_20cm_scaffold_8767	OTU_564	Bacteria	Betaproteobacteria	Burkholderiales	10.2692	0.0102945	1	37	NA	NA	NA	0.0100451	Increase	NA	NA	FALSE	NA
SG_743	14_0927_05_20cm_scaffold_93360_2	14_0927_05_20cm_scaffold_93360	OTU_743	Bacteria	Betaproteobacteria	Hydrogenophilaes	10.2363	0.0102614	1	26	7.39e-05	1.1e-05	Decrease	NA	NA	NA	NA	FALSE	NA
SG_558	14_0929_02_40cm_scaffold_119392_1	14_0929_02_40cm_scaffold_119392	OTU_558	Bacteria	Betaproteobacteria	Unknown	10.1883	0.0102133	1	12	NA	NA	NA	NA	NA	NA	NA	FALSE	NA
SG_952	14_0903_09_20cm_scaffold_23054_2	14_0903_09_20cm_scaffold_23054	OTU_952	Bacteria	Betaproteobacteria	Hydrogenophilaes	10.1672	0.0101922	1	23	0.000239537	0.000122312	Decrease	NA	NA	NA	NA	FALSE	NA
SG_2945	14_1009_09_30cm_scaffold_159693_4	14_1009_09_30cm_scaffold_159693	OTU_2945	Bacteria	Betaproteobacteria	Hydrogenophilaes	9.96758	0.00999208	1	21	NA	NA	NA	NA	NA	NA	NA	FALSE	NA
SG_1466	14_0903_02_30cm_scaffold_281921_2	14_0903_02_30cm_scaffold_281921	OTU_1466	Bacteria	Betaproteobacteria	Hydrogenophilaes	9.1435	0.00916597	1	12	NA	NA	NA	NA	NA	NA	NA	FALSE	NA
SG_19	14_1009_16_30cm_scaffold_601923_1	14_1009_16_30cm_scaffold_601923	OTU_19	Bacteria	Betaproteobacteria	Burkholderiales	9.14007	0.00916253	2	13	0.000385028	1.57e-06	Increase	NA	NA	NA	NA	FALSE	NA
SG_1322	14_0927_02_40cm_scaffold_78243_3	14_0927_02_40cm_scaffold_78243	OTU_1322	Bacteria	Betaproteobacteria	Unknown	9.08599	0.00910831	1	23	NA	NA	NA	NA	NA	NA	NA	FALSE	NA
SG_1883	14_1009_05_20cm_scaffold_155751_1	14_1009_05_20cm_scaffold_155751	OTU_1883	Bacteria	Betaproteobacteria	Hydrogenophilaes	8.93442	0.00895638	1	11	NA	NA	NA	NA	NA	NA	NA	FALSE	NA
SG_1374	14_0929_09_20cm_scaffold_54358_4	14_0929_09_20cm_scaffold_54358	OTU_1374	Bacteria	Betaproteobacteria	Hydrogenophilaes	8.91553	0.00893744	1	12	NA	NA	NA	NA	NA	NA	NA	FALSE	NA
SG_1344	14_1009_16_40cm_scaffold_310607_4	14_1009_16_40cm_scaffold_310607	OTU_1344	Bacteria	Betaproteobacteria	Unknown	8.78158	0.00880316	2	23	0.00381152	0.0100407	Increase	NA	NA	NA	NA	FALSE	NA
SG_642	14_0927_05_40cm_scaffold_82847_2	14_0927_05_40cm_scaffold_82847	OTU_642	Bacteria	Betaproteobacteria	Unknown	8.61841	0.00863959	1	14	0.00166547	5.93e-05	Increase	NA	NA	NA	NA	FALSE	NA
SG_495	14_1009_16_40cm_scaffold_108617_4	14_1009_16_40cm_scaffold_108617	OTU_495	Bacteria	Betaproteobacteria	ANG-BPRX2	8.57397	0.00859504	2	24	0.000127051	2.54e-05	Increase	NA	NA	NA	NA	TRUE	14_1009_16_40cm_Betaproteobacteria_10251_65_7
SG_560	14_0927_02_20cm_scaffold_64487_5	14_0927_02_20cm_scaffold_64487	OTU_560	Bacteria	Betaproteobacteria	Burkholderiales	8.49114	0.00851201	2	20	NA	NA	NA	0.0115582	Increase	NA	NA	FALSE	NA
SG_640	14_0903_02_30cm_scaffold_44708_2	14_0903_02_30cm_scaffold_44708	OTU_640	Bacteria	Betaproteobacteria	Hydrogenophilaes	8.39459	0.00841522	1	22	NA	NA	NA	NA	NA	NA	NA	FALSE	NA
SG_3265	14_0903_02_30cm_scaffold_76851_6	14_0903_02_30cm_scaffold_76851	OTU_3265	Bacteria	Betaproteobacteria	Hydrogenophilaes	8.37723	0.00839782	1	17	NA	NA	NA	NA	NA	NA	NA	FALSE	NA
SG_645	14_1009_09_20cm_scaffold_161272_1	14_1009_09_20cm_scaffold_161272	OTU_645	Bacteria	Betaproteobacteria	Burkholderiales	8.17795	0.00819805	1	6	NA	NA	NA	NA	NA	NA	NA	FALSE	NA
SG_511	14_0919_09_20cm_scaffold_34627_4	14_0919_09_20cm_scaffold_34627	OTU_511	Bacteria	Betaproteobacteria	Hydrogenophilaes	8.10576	0.00812568	1	11	0.0203837	0.0061595	Decrease	NA	NA	NA	NA	FALSE	NA
SG_2885	14_1009_13_30cm_scaffold_190746_4	14_1009_13_30cm_scaffold_190746	OTU_2885	Bacteria	Betaproteobacteria	Unknown	7.88406	0.00790343	1	17	NA	NA	NA	NA	NA	NA	NA	FALSE	NA
SG_686	14_0927_12_20cm_scaffold_278314_1	14_0927_12_20cm_scaffold_278314	OTU_686	Bacteria	Betaproteobacteria	Hydrogenophilaes	7.867	0.00788633	1	15	0.0132912	0.000272852	Decrease	NA	NA	NA	NA	FALSE	NA
SG_1365	14_0903_16_30cm_scaffold_117084_3	14_0903_16_30cm_scaffold_117084	OTU_1365	Bacteria	Betaproteobacteria	Unknown	7.85304	0.00787234	1	17	NA	NA	NA	NA	NA	NA	NA	FALSE	NA
SG_2458	14_1009_16_30cm_scaffold_210999_1	14_1009_16_30cm_scaffold_210999	OTU_2458	Bacteria	Betaproteobacteria	Hydrogenophilaes	7.56246	0.00758104	1	17	NA	NA	NA	NA	NA	NA	NA	FALSE	NA
SG_533	14_0927_12_40cm_scaffold_87462_6	14_0927_12_40cm_scaffold_87462	OTU_533	Bacteria	Betaproteobacteria	Unknown	7.41135	0.00742956	1	20	4.65e-07	1.06e-07	Increase	NA	NA	NA	NA	FALSE	NA
SG_591	14_0929_02_30cm_scaffold_104837_1	14_0929_02_30cm_scaffold_104837	OTU_591	Bacteria	Betaproteobacteria	Unknown	7.37169	0.00738981	1	13	NA	NA	NA	NA	NA	NA	NA	FALSE	NA
SG_2641	14_0919_09_20cm_scaffold_121454_4	14_0919_09_20cm_scaffold_121454	OTU_2641	Bacteria	Betaproteobacteria	Burkholderiales	7.33831	0.00735634	1	7	NA	NA	NA	NA	NA	NA	NA	FALSE	NA
SG_1356	14_0903_02_30cm_scaffold_352709_2	14_0903_02_30cm_scaffold_352709	OTU_1356	Bacteria	Betaproteobacteria	Unknown	7.01745	0.00703469	1	14	NA	NA	NA	NA	NA	NA	NA	FALSE	NA
SG_790	14_0903_02_20cm_scaffold_17403_3	14_0903_02_30cm_scaffold_15552	OTU_790	Bacteria	Betaproteobacteria	Hydrogenophilaes	6.91209	0.00692908	2	11	NA	NA	NA	5.66e-08	Increase	4.51e-15	Increase	FALSE	NA
SG_2082	14_0927_05_40cm_scaffold_98774_1	14_0927_05_40cm_scaffold_98774	OTU_2082	Bacteria	Betaproteobacteria	Burkholderiales	6.76749	0.00678412	1	8	NA	NA	NA	NA	NA	NA	NA	FALSE	NA
SG_2716	14_0929_05_20cm_scaffold_238958_3	14_0929_05_20cm_scaffold_238958	OTU_2716	Bacteria	Betaproteobacteria	Hydrogenophilaes	6.67137	0.00668777	1	7	NA	NA	NA	NA	NA	NA	NA	FALSE	NA
SG_512	14_0903_13_30cm_scaffold_2474245_6	14_0903_13_30cm_scaffold_2474245	OTU_512	Bacteria	Betaproteobacteria	Burkholderiales	6.64326	0.00665958	1	12	NA	NA	NA	NA	NA	NA	NA	FALSE	NA
SG_817	14_0903_02_30cm_scaffold_258750_6	14_0903_02_30cm_scaffold_258750	OTU_817	Bacteria	Betaproteobacteria	Hydrogenophilaes	6.37205	0.00638771	1	14	0.0238885	0.00104426	Decrease	NA	NA	NA	NA	FALSE	NA
SG_41	14_0919_05_20cm_scaffold_137061_3	14_0919_05_20cm_scaffold_137061	OTU_41	Bacteria	Betaproteobacteria	Hydrogenophilaes	6.35076	0.00636637	1	16	0.0208026	0.00343605	Decrease	NA	NA	NA	NA	FALSE	NA
SG_1015	14_0919_05_20cm_scaffold_18234_2	14_0919_05_20cm_scaffold_18234	OTU_1015	Bacteria	Betaproteobacteria	Burkholderiales	6.28667	0.00630212	2	13	NA	NA	NA	NA	NA	NA	NA	FALSE	NA
SG_809	14_0929_09_20cm_scaffold_26742_3	14_0929_09_20cm_scaffold_26742	OTU_809	Bacteria	Betaproteobacteria	Hydrogenophilaes	6.0811	0.00609604	1	11	NA	NA	NA	NA	NA	NA	NA	FALSE	NA
SG_1604	14_0927_09_20cm_scaffold_143384_3	14_0927_09_20cm_scaffold_143384	OTU_1604	Bacteria	Betaproteobacteria	Hydrogenophilaes	6.04324	0.00605809	2	9	NA	NA	NA	NA	NA	NA	NA	FALSE	NA
SG_2668	14_0929_09_30cm_scaffold_129749_4	14_0929_09_30cm_scaffold_129749	OTU_2668	Bacteria	Betaproteobacteria	Hydrogenophilaes	5.87552	0.00588996	2	6	NA	NA	NA	NA	NA	NA	NA	FALSE	NA
SG_1309	14_1009_09_20cm_scaffold_80691_7	14_1009_09_20cm_scaffold_80691	OTU_1309	Bacteria	Betaproteobacteria	Unknown	5.7807	0.00579491	4	16	0.000117583	0.000139347	Decrease	NA	NA	NA	NA	FALSE	NA
SG_2708	14_1009_13_20cm_scaffold_249927_1	14_1009_13_20cm_scaffold_249927	OTU_2708	Bacteria	Betaproteobacteria	Hydrogenophilaes	5.26418	0.00527711	1	5	NA	NA	NA	NA	NA	NA	NA	FALSE	NA
SG_3050	14_0929_09_30cm_scaffold_201832_5	14_0929_09_30cm_scaffold_201832	OTU_3050	Bacteria	Betaproteobacteria	Unknown	5.24397	0.00525686	1	12	NA	NA	NA	NA	NA	NA	NA	FALSE	NA
SG_1448	14_0903_13_30cm_scaffold_6499995_6	14_0903_13_30cm_scaffold_6499995	OTU_1448	Bacteria	Betaproteobacteria	Nitrosomonadales	5.19211	0.00520487	1	16	NA	NA	NA	NA	NA	NA	NA	FALSE	NA
SG_1321	14_0903_02_30cm_scaffold_55520_6	14_0903_02_30cm_scaffold_55520	OTU_1321	Bacteria	Betaproteobacteria	Unknown	5.12571	0.00513831	1	14	0.0218349	0.00171292	Decrease	NA	NA	NA	NA	FALSE	NA
SG_2806	14_1009_02_20cm_scaffold_95498_2	14_1009_02_20cm_scaffold_95498	OTU_2806	Bacteria	Betaproteobacteria	Hydrogenophilaes	5.12184	0.00513443	1	3	NA	NA	NA	NA	NA	NA	NA	FALSE	NA
SG_887	14_0903_13_30cm_scaffold_278473_8	14_0903_13_30cm_scaffold_278473	OTU_887	Bacteria	Betaproteobacteria	Burkholderiales	4.95288	0.00496505	1	12	NA	NA	NA	NA	NA	NA	NA	FALSE	NA
SG_575	14_0903_02_20cm_scaffold_36723_3	14_0903_02_20cm_scaffold_36723	OTU_575	Bacteria	Betaproteobacteria	Hydrogenophilaes	4.63236	0.00464374	2	6	NA	NA	NA	NA	NA	NA	NA	FALSE	NA
SG_2733	14_1009_05_20cm_scaffold_105994_6	14_1009_05_20cm_scaffold_105994	OTU_2733	Bacteria	Betaproteobacteria	Burkholderiales	4.22716	0.00423755	1	8	NA	NA	NA	NA	NA	NA	NA	FALSE	NA
SG_509	14_0903_02_30cm_scaffold_89379_2	14_0903_02_30cm_scaffold_89379	OTU_509	Bacteria	Betaproteobacteria	Burkholderiales	4.06787	0.00407787	1	5	NA	NA	NA	NA	NA	NA	NA	FALSE	NA
SG_2858	14_0903_02_30cm_scaffold_106963_1	14_0903_02_30cm_scaffold_106963	OTU_2858	Bacteria	Betaproteobacteria	Hydrogenophilaes	3.98396	0.00399375	1	6	NA	NA	NA	NA	NA	NA	NA	FALSE	NA
SG_2919	14_0903_02_30cm_scaffold_361888_1	14_0903_02_30cm_scaffold_361888	OTU_2919	Bacteria	Betaproteobacteria	Unknown	3.7859	0.0037952	1	4	NA	NA	NA	NA	NA	NA	NA	FALSE	NA
SG_819	14_0929_02_20cm_scaffold_148812_2	14_0929_02_20cm_scaffold_148812	OTU_819	Bacteria	Betaproteobacteria	Hydrogenophilaes	3.22743	0.00323536	1	2	NA	NA	NA	NA	NA	NA	NA	FALSE	NA
SG_1399	14_0903_13_20cm_scaffold_133342_1	14_0903_13_20cm_scaffold_133342	OTU_1399	Bacteria	Betaproteobacteria	Hydrogenophilaes	2.98401	0.00299134	1	4	NA	NA	NA	NA	NA	NA	NA	FALSE	NA
SG_596	14_0929_09_20cm_scaffold_40728_3	14_0929_09_20cm_scaffold_40728	OTU_596	Bacteria	Betaproteobacteria	Burkholderiales	2.8818	0.00288888	1	1	NA	NA	NA	NA	NA	0.00680746	Decrease	FALSE	NA
SG_3245	14_0903_02_30cm_scaffold_140301_4	14_0903_02_30cm_scaffold_140301	OTU_3245	Bacteria	Betaproteobacteria	Hydrogenophilaes	2.67274	0.00267931	1	6	NA	NA	NA	NA	NA	NA	NA	FALSE	NA
SG_3193	14_0903_02_40cm_scaffold_73211_1	14_0903_02_40cm_scaffold_73211	OTU_3193	Bacteria	Betaproteobacteria	Burkholderiales	2.22814	0.00223362	1	2	NA	NA	NA	NA	NA	NA	NA	FALSE	NA
SG_3264	14_1009_12_40cm_scaffold_409301_1	14_1009_12_40cm_scaffold_409301	OTU_3264	Bacteria	Betaproteobacteria	Hydrogenophilaes	1.88874	0.00189339	1	1	NA	NA	NA	NA	NA	NA	NA	FALSE	NA
SG_2772	14_0903_13_30cm_scaffold_13355858_1	14_0903_13_30cm_scaffold_13355858	OTU_2772	Bacteria	Betaproteobacteria	Hydrogenophilaes	1.20289	0.00120585	1	2	NA	NA	NA	NA	NA	NA	NA	FALSE	NA
SG_1854	14_0903_12_20cm_scaffold_413_44	14_0929_09_40cm_scaffold_71	OTU_1854	Bacteria	Chloroflexi	RIF-CHLX_clade2	285.028	0.285729	33	60	NA	NA	NA	0.0244606	Decrease	0.0114181	Decrease	TRUE	14_0929_09_40cm_Bacteria_7006_68_10
SG_406	14_0903_12_40cm_200_scaffold_23997_4	14_1009_05_20cm_scaffold_3	OTU_406	Bacteria	Chloroflexi	ANG-CHLX2	246.881	0.247488	36	60	4.22e-08	4.47e-05	Decrease	NA	NA	NA	NA	TRUE	14_1009_05_20cm_Bacteria_3983_66_11
SG_385	14_0903_05_40cm_scaffold_593_112	14_0903_05_40cm_scaffold_593	OTU_385	Bacteria	Chloroflexi	ANG-CHLX2	172.844	0.173269	18	59	7.11e-21	1.68e-13	Increase	NA	NA	NA	NA	TRUE	14_0903_05_40cm_Bacteria_469_66_9
SG_2975	14_0903_16_30cm_scaffold_381_9	14_0903_16_30cm_scaffold_381	OTU_2975	Bacteria	Chloroflexi	RIF-CHLX_clade2	166.562	0.166971	1	60	NA	NA	NA	0.0292323	Decrease	0.0104363	Decrease	TRUE	14_0903_16_30cm_Bacteria_5518_68_8
SG_420	14_0903_16_40cm_scaffold_267_22	14_1009_02_40cm_scaffold_153	OTU_420	Bacteria	Chloroflexi	ANG-CHLX2	165.652	0.166059	26	60	0.00011226	0.00242405	Increase	NA	NA	NA	NA	TRUE	14_1009_02_40cm_Bacteria_3820_66_13
SG_519	14_0903_09_40cm_scaffold_1952_13	14_1009_12_40cm_scaffold_2827	OTU_519	Bacteria	Chloroflexi	ANG-CHLX2	151.45	0.151822	25	49	NA	NA	NA	0.00882179	Decrease	NA	NA	TRUE	14_1009_12_40cm_Bacteria_8675_66_16
SG_1253	14_0903_13_30cm_scaffold_5440636_4	14_0927_02_20cm_scaffold_126	OTU_1253	Bacteria	Chloroflexi	RIF-CHLX_clade2	149.148	0.149515	32	60	1.1e-06	0.00332774	Decrease	NA	NA	NA	NA	TRUE	14_0927_02_20cm_Bacteria_1922_67_12
SG_1947	14_0903_05_40cm_scaffold_214679_2	14_1009_13_30cm_scaffold_531	OTU_1947	Bacteria	Chloroflexi	RIF-CHLX_clade2	147.117	0.147478	20	59	1.14e-11	1.2e-09	Increase	0.0107637	Decrease	NA	NA	TRUE	14_1009_13_30cm_Bacteria_9084_70_9
SG_618	14_0903_09_20cm_scaffold_16096_4	14_0903_09_20cm_scaffold_16096	OTU_618	Bacteria	Chloroflexi	ANG-CHLX	132.658	0.132984	1	39	NA	NA	NA	NA	NA	NA	NA	FALSE	NA
SG_1252	14_0903_02_30cm_scaffold_25169_8	14_0927_09_40cm_scaffold_1294	OTU_1252	Bacteria	Chloroflexi	RIF-CHLX_clade2	129.438	0.129756	32	59	8.05e-14	2.73e-09	Increase	0.00733996	Decrease	NA	NA	TRUE	14_0927_09_40cm_Bacteria_6180_67_14
SG_435	14_0929_12_20cm_scaffold_9267_2	14_1009_16_20cm_scaffold_82	OTU_435	Bacteria	Chloroflexi	ANG-CHLX1	127.001	0.127314	12	60	1.11e-06	0.000687894	Decrease	NA	NA	NA	NA	TRUE	14_1009_16_20cm_Bacteria_9487_66_12
SG_1900	14_0903_05_40cm_scaffold_33270_8	14_1009_13_30cm_scaffold_527	OTU_1900	Bacteria	Chloroflexi	RIF-CHLX_clade2	126.944	0.127255	23	55	1.63e-21	5.79e-13	Increase	NA	NA	NA	NA	TRUE	14_1009_13_30cm_Bacteria_9094_67_12
SG_384	14_0903_12_20cm_scaffold_4596_15	14_0929_12_20cm_scaffold_248	OTU_384	Bacteria	Chloroflexi	ANG-CHLX1	122.747	0.123049	17	48	NA	NA	NA	NA	NA	NA	NA	TRUE	14_0929_12_20cm_Bacteria_7172_66_10
SG_363	14_0903_12_20cm_scaffold_973_3	14_1009_09_30cm_scaffold_484	OTU_363	Bacteria	Chloroflexi	ANG-CHLX1	122.163	0.122463	17	55	NA	NA	NA	NA	NA	NA	NA	TRUE	14_1009_09_30cm_Bacteria_7972_66_13
SG_602	14_0903_12_40cm_200_scaffold_84267_4	14_0929_02_40cm_scaffold_30665	OTU_602	Bacteria	Chloroflexi	RIF-CHLX_clade2	120.243	0.120538	2	54	1.43e-16	8.9e-10	Increase	0.00816552	Decrease	NA	NA	TRUE	14_0929_02_40cm_Bacteria_2848_70_6
SG_811	14_0927_09_20cm_scaffold_1403_21	14_0927_09_20cm_scaffold_1403	OTU_811	Bacteria	Chloroflexi	ANG-CHLX2	118.325	0.118616	1	59	NA	NA	NA	0.00280551	Decrease	NA	NA	TRUE	14_0927_09_20cm_Bacteria_6038_66_8
SG_1910	14_0927_05_40cm_scaffold_164404_3	14_1009_16_30cm_scaffold_1606	OTU_1910	Bacteria	Chloroflexi	RIF-CHLX_clade1	111.611	0.111886	18	59	2.61e-08	1.98e-06	Increase	NA	NA	NA	NA	TRUE	14_1009_16_30cm_RIF_CHLX_9611_68_13
SG_326	14_0903_16_40cm_scaffold_31706_4	14_0929_02_20cm_scaffold_1243	OTU_326	Bacteria	Chloroflexi	ANG-CHLX2	110.036	0.110307	23	60	5.25e-07	0.000154874	Increase	NA	NA	NA	NA	TRUE	14_0929_02_20cm_Bacteria_2503_67_8
SG_424	14_0903_13_30cm_scaffold_5825180_4	14_1009_13_20cm_scaffold_584	OTU_424	Bacteria	Chloroflexi	ANG-CHLX1	104.616	0.104873	17	60	1.24e-06	0.000478539	Decrease	NA	NA	NA	NA	TRUE	14_1009_13_20cm_Bacteria_8927_66_8
SG_793	14_0903_16_30cm_scaffold_950_29	14_0903_16_30cm_scaffold_950	OTU_793	Bacteria	Chloroflexi	ANG-CHLX2	102.932	0.103184	1	60	2.11e-07	0.000205062	Decrease	NA	NA	NA	NA	TRUE	14_0903_16_30cm_Bacteria_5521_66_8
SG_389	14_0903_09_40cm_scaffold_9155_10	14_1009_09_40cm_scaffold_10	OTU_389	Bacteria	Chloroflexi	ANG-CHLX2	99.2864	0.0995304	6	57	8.66e-19	7.16e-13	Increase	NA	NA	NA	NA	TRUE	14_1009_09_40cm_Bacteria_8173_65_11
SG_426	14_0903_12_30cm_scaffold_18988_3	14_0927_09_20cm_scaffold_704	OTU_426	Bacteria	Chloroflexi	ANG-CHLX1	98.2887	0.0985303	24	60	8.7e-07	4.07e-05	Decrease	NA	NA	NA	NA	TRUE	14_0927_09_20cm_Bacteria_6025_66_9
SG_978	14_1009_12_30cm_scaffold_22781_5	14_0903_13_40cm_scaffold_1180	OTU_978	Bacteria	Chloroflexi	NA	97.8378	0.0980782	21	55	1.42e-25	1.43e-16	Increase	NA	NA	NA	NA	TRUE	14_0903_13_40cm_Bacteria_1368_63_9
SG_1003	14_0903_02_30cm_scaffold_249972_2	14_0903_16_40cm_scaffold_2560	OTU_1003	Bacteria	Chloroflexi	NA	88.5711	0.0887887	15	50	2.07e-10	5.26e-09	Increase	0.000125566	Increase	NA	NA	TRUE	14_0903_16_40cm_Bacteria_5703_63_9
SG_400	14_0903_05_40cm_scaffold_442_55	14_0927_05_40cm_scaffold_141	OTU_400	Bacteria	Chloroflexi	ANG-CHLX2	87.2952	0.0875097	7	47	3.85e-13	0.000164414	Increase	NA	NA	NA	NA	TRUE	14_0927_05_40cm_Bacteria_2305_68_11
SG_492	14_0903_12_30cm_scaffold_24621_4	14_1009_05_30cm_scaffold_1956	OTU_492	Bacteria	Chloroflexi	ANG-CHLX2	87.2639	0.0874784	8	60	0.00244856	0.00159333	Increase	NA	NA	NA	NA	TRUE	14_1009_05_30cm_Bacteria_4159_66_7
SG_738	14_1009_12_30cm_scaffold_2966_29	14_1009_12_30cm_scaffold_2966	OTU_738	Bacteria	Chloroflexi	ANG-CHLX2	86.9855	0.0871993	1	60	3.11e-05	0.00203188	Decrease	NA	NA	NA	NA	TRUE	14_1009_12_30cm_Bacteria_8526_66_10
SG_413	14_0903_13_40cm_scaffold_63933_8	14_1009_16_20cm_scaffold_204	OTU_413	Bacteria	Chloroflexi	ANG-CHLX1	85.7372	0.0859478	18	57	0.000158056	0.00250715	Increase	NA	NA	NA	NA	TRUE	14_1009_16_20cm_Bacteria_9469_65_9
SG_702	14_0919_05_20cm_scaffold_8768_9	14_0929_05_20cm_scaffold_387	OTU_702	Bacteria	Chloroflexi	ANG-CHLX2	85.0482	0.0852572	10	57	8.66e-18	3.1e-09	Decrease	NA	NA	NA	NA	TRUE	14_0929_05_20cm_Bacteria_2979_70_7
SG_477	14_0903_12_40cm_200_scaffold_15194_3	14_0927_09_40cm_scaffold_4428	OTU_477	Bacteria	Chloroflexi	NA	83.5152	0.0837204	5	46	5.62e-27	1.82e-17	Increase	NA	NA	NA	NA	TRUE	14_0927_09_40cm_Bacteria_6194_63_9
SG_2679	14_0903_09_40cm_scaffold_38151_3	14_0903_09_40cm_scaffold_38151	OTU_2679	Bacteria	Chloroflexi	RIF-CHLX	81.4771	0.0816773	1	56	NA	NA	NA	0.0369582	Decrease	NA	NA	FALSE	NA
SG_443	14_0927_09_20cm_scaffold_105793_4	14_1009_05_30cm_scaffold_11271	OTU_443	Bacteria	Chloroflexi	ANG-CHLX1	81.2379	0.0814375	14	60	NA	NA	NA	0.000118292	Decrease	NA	NA	TRUE	14_1009_05_30cm_Bacteria_4249_66_12
SG_387	14_1009_12_40cm_scaffold_386_34	14_0927_12_40cm_scaffold_111	OTU_387	Bacteria	Chloroflexi	ANG-CHLX2	80.4737	0.0806714	5	54	1.15e-17	1.09e-12	Increase	NA	NA	NA	NA	TRUE	14_0927_12_40cm_Bacteria_6503_65_17
SG_432	14_0903_02_30cm_scaffold_1761_35	14_0903_02_30cm_scaffold_1761	OTU_432	Bacteria	Chloroflexi	ANG-CHLX2	79.4225	0.0796176	1	60	0.000611705	0.00272793	Increase	NA	NA	NA	NA	TRUE	14_0903_02_30cm_Bacteria_174_66_7
SG_147	14_0927_12_40cm_scaffold_249935_1	14_1009_16_20cm_scaffold_6210	OTU_147	Bacteria	Chloroflexi	ANG-CHLX	78.7321	0.0789255	5	58	NA	NA	NA	0.00113016	Decrease	NA	NA	FALSE	NA
SG_546	14_1009_12_20cm_scaffold_541_5	14_1009_12_20cm_scaffold_541	OTU_546	Bacteria	Chloroflexi	ANG-CHLX2	75.3821	0.0755673	1	60	6.24e-07	0.00135787	Decrease	NA	NA	NA	NA	TRUE	14_1009_12_20cm_Bacteria_8370_66_8
SG_2440	14_0929_12_20cm_scaffold_60420_4	14_1009_02_40cm_scaffold_13152	OTU_2440	Bacteria	Chloroflexi	RIF-CHLX_clade2	73.9708	0.0741526	3	60	4.46e-07	0.00156025	Decrease	NA	NA	NA	NA	TRUE	14_1009_02_40cm_Bacteria_3836_67_6
SG_141	14_0929_12_30cm_scaffold_222798_1	14_1009_16_30cm_scaffold_82822	OTU_141	Bacteria	Chloroflexi	ANG-CHLX2	72.9308	0.07311	2	58	0.0188295	0.00460718	Increase	NA	NA	NA	NA	TRUE	14_1009_16_30cm_Bacteria_9612_66_46
SG_428	14_0929_05_40cm_scaffold_14323_9	14_1009_16_40cm_scaffold_9774	OTU_428	Bacteria	Chloroflexi	ANG-CHLX1	72.2413	0.0724188	10	55	3.62e-29	1.28e-07	Increase	NA	NA	NA	NA	TRUE	14_1009_16_40cm_Bacteria_10161_66_12
SG_1020	14_1009_16_30cm_scaffold_18396_9	14_1009_16_40cm_scaffold_5374	OTU_1020	Bacteria	Chloroflexi	Dehalococcoidia	71.9286	0.0721053	2	48	7.39e-35	5.88e-18	Increase	NA	NA	NA	NA	FALSE	NA
SG_157	14_0903_16_30cm_scaffold_1517_12	14_0903_16_30cm_scaffold_1517	OTU_157	Bacteria	Chloroflexi	Ktedonobacteria	70.5763	0.0707498	4	60	0.000579176	0.0133046	Decrease	NA	NA	NA	NA	FALSE	NA
SG_3257	14_0903_05_30cm_scaffold_96607_5	14_0903_05_30cm_scaffold_96607	OTU_3257	Bacteria	Chloroflexi	RIF-CHLX	70.1476	0.07032	1	53	NA	NA	NA	NA	NA	NA	NA	FALSE	NA
SG_825	14_0903_12_40cm_200_scaffold_5009_10	14_0903_12_40cm_200_scaffold_5009	OTU_825	Bacteria	Chloroflexi	ANG-CHLX2	69.8739	0.0700456	1	48	1.95e-27	3.11e-15	Increase	NA	NA	NA	NA	TRUE	14_0903_12_40cm_Bacteria_4661_66_7
SG_1284	14_0903_12_30cm_scaffold_1197_10	14_1009_12_30cm_scaffold_630	OTU_1284	Bacteria	Chloroflexi	RIF-CHLX_clade2	69.8428	0.0700144	11	40	NA	NA	NA	0.0203504	Decrease	0.00920315	Decrease	TRUE	14_1009_12_30cm_Bacteria_8515_67_14
SG_1121	14_0903_02_30cm_scaffold_10819_28	14_1009_02_40cm_scaffold_1242	OTU_1121	Bacteria	Chloroflexi	RIF-CHLX_clade2	66.7345	0.0668985	17	53	1.12e-10	1.68e-07	Increase	0.00336346	Increase	NA	NA	TRUE	14_1009_02_40cm_Bacteria_3823_69_8
SG_1952	14_0903_13_40cm_scaffold_9393_3	14_0903_13_40cm_scaffold_9393	OTU_1952	Bacteria	Chloroflexi	RIF-CHLX_clade2	65.5912	0.0657523	1	55	1.54e-16	3.74e-10	Increase	0.0421875	Decrease	NA	NA	TRUE	14_0903_13_40cm_Bacteria_1396_70_5
SG_427	14_0903_13_40cm_scaffold_60416_2	14_0929_12_20cm_scaffold_1283	OTU_427	Bacteria	Chloroflexi	ANG-CHLX2	65.4545	0.0656154	22	59	NA	NA	NA	0.00423386	Decrease	NA	NA	TRUE	14_0929_12_20cm_Bacteria_7173_66_12
SG_195	14_1009_12_20cm_scaffold_11653_17	14_1009_12_20cm_scaffold_11653	OTU_195	Bacteria	Chloroflexi	ANG-CHLX1	65.0164	0.0651761	2	36	NA	NA	NA	NA	NA	NA	NA	TRUE	14_1009_12_20cm_Bacteria_8345_65_5
SG_401	14_0903_12_40cm_200_scaffold_37692_2	14_0927_12_40cm_scaffold_222	OTU_401	Bacteria	Chloroflexi	ANG-CHLX2	64.9886	0.0651483	6	30	4.65e-05	0.0018887	Increase	NA	NA	NA	NA	TRUE	14_0929_12_40cm_Bacteria_7530_66_8
SG_2575	14_0903_12_20cm_scaffold_9809_7	14_0903_12_20cm_scaffold_9809	OTU_2575	Bacteria	Chloroflexi	ANG-CHLX1	64.7738	0.064933	1	60	0.000168776	0.000397325	Decrease	NA	NA	NA	NA	TRUE	14_0903_12_20cm_Bacteria_926_65_5
SG_386	14_0929_09_30cm_scaffold_15403_2	14_1009_12_20cm_scaffold_1949	OTU_386	Bacteria	Chloroflexi	ANG-CHLX1	64.1382	0.0642958	15	56	5.55e-10	0.0022666	Decrease	0.0173147	Decrease	NA	NA	TRUE	14_1009_12_20cm_Bacteria_8343_66_8
SG_1901	14_0903_05_40cm_scaffold_23496_14	14_1009_16_30cm_scaffold_88	OTU_1901	Bacteria	Chloroflexi	RIF-CHLX_clade1	63.1002	0.0632553	12	47	5.9e-17	7.72e-06	Increase	NA	NA	NA	NA	TRUE	14_1009_16_30cm_RIF_CHLX_9648_71_13
SG_416	14_0903_13_30cm_scaffold_214514_17	14_1009_16_30cm_scaffold_141	OTU_416	Bacteria	Chloroflexi	ANG-CHLX2	62.0678	0.0622203	9	54	5.34e-12	5.23e-06	Increase	NA	NA	NA	NA	TRUE	14_1009_16_30cm_Bacteria_9603_66_16
SG_505	14_1009_09_30cm_scaffold_87391_1	14_0929_02_20cm_scaffold_264	OTU_505	Bacteria	Chloroflexi	RIF-CHLX_clade2	61.6842	0.0618358	16	60	0.000352548	0.0188585	Decrease	NA	NA	NA	NA	TRUE	14_0929_02_20cm_Bacteria_2460_69_9
SG_85	14_1009_05_40cm_scaffold_15178_11	14_1009_05_40cm_scaffold_15178	OTU_85	Bacteria	Chloroflexi	RIF-CHLX	58.7523	0.0588967	2	55	6.55e-14	4.61e-08	Increase	NA	NA	NA	NA	FALSE	NA
SG_378	14_1009_05_20cm_scaffold_11842_19	14_1009_05_20cm_scaffold_11842	OTU_378	Bacteria	Chloroflexi	ANG-CHLX2	56.9305	0.0570704	3	60	NA	NA	NA	0.017679	Decrease	NA	NA	TRUE	14_1009_05_20cm_Bacteria_4001_66_6
SG_410	14_0927_02_40cm_scaffold_35767_4	14_0927_05_40cm_scaffold_10906	OTU_410	Bacteria	Chloroflexi	ANG-CHLX2	55.874	0.0560113	2	52	2.57e-31	5.81e-15	Increase	NA	NA	NA	NA	TRUE	14_0927_05_40cm_Bacteria_2367_66_6
SG_434	14_1009_02_30cm_scaffold_8114_12	14_1009_02_30cm_scaffold_8114	OTU_434	Bacteria	Chloroflexi	ANG-CHLX1	55.1425	0.055278	2	59	NA	NA	NA	NA	NA	NA	NA	TRUE	14_1009_02_30cm_Bacteria_3693_65_7
SG_89	14_0903_12_20cm_scaffold_1728_9	14_1009_12_20cm_scaffold_2779	OTU_89	Bacteria	Chloroflexi	Ktedonobacteria	53.9551	0.0540877	11	55	1.08e-14	7.79e-08	Decrease	NA	NA	0.00278498	Decrease	TRUE	14_1009_12_20cm_Ktedonobacter_racemifer_10581_54_6
SG_279	14_0903_13_30cm_scaffold_12446630_5	14_0929_12_20cm_scaffold_348	OTU_279	Bacteria	Chloroflexi	ANG-CHLX1	53.402	0.0535333	4	35	NA	NA	NA	NA	NA	NA	NA	TRUE	14_0929_12_20cm_Bacteria_7180_68_10
SG_444	14_0929_09_40cm_scaffold_134996_2	14_1009_16_30cm_scaffold_1742	OTU_444	Bacteria	Chloroflexi	ANG-CHLX2	52.4406	0.0525694	7	60	4.1e-07	2.42e-05	Decrease	NA	NA	NA	NA	TRUE	14_1009_16_30cm_Bacteria_9653_66_11
SG_2098	14_0927_05_20cm_scaffold_4630_15	14_0927_05_20cm_scaffold_4630	OTU_2098	Bacteria	Chloroflexi	ANG-CHLX	52.3825	0.0525113	1	56	NA	NA	NA	NA	NA	NA	NA	FALSE	NA
SG_438	14_1009_16_20cm_scaffold_2805_10	14_1009_16_20cm_scaffold_2805	OTU_438	Bacteria	Chloroflexi	ANG-CHLX2	52.3689	0.0524976	5	59	0.00142464	0.00531011	Increase	NA	NA	NA	NA	TRUE	14_0927_05_20cm_Bacteria_2171_66_7
SG_624	14_0929_05_40cm_scaffold_6233_16	14_0929_05_40cm_scaffold_6233	OTU_624	Bacteria	Chloroflexi	ANG-CHLX2	52.1404	0.0522685	1	40	2.15e-14	0.000105452	Increase	NA	NA	NA	NA	TRUE	14_0929_05_40cm_Bacteria_3436_68_16
SG_2083	14_0903_13_30cm_scaffold_2639635_9	14_0903_13_30cm_scaffold_2639635	OTU_2083	Bacteria	Chloroflexi	RIF-CHLX	51.9764	0.0521041	1	55	7.59e-12	6.53e-08	Increase	0.017996	Decrease	NA	NA	FALSE	NA
SG_429	14_0919_12_20cm_scaffold_6496_4	14_0929_12_20cm_scaffold_823	OTU_429	Bacteria	Chloroflexi	ANG-CHLX1	51.9118	0.0520394	6	32	NA	NA	NA	0.00554301	Decrease	NA	NA	TRUE	14_0929_12_20cm_Bacteria_7182_66_11
SG_412	14_1009_05_20cm_scaffold_98376_3	14_1009_05_20cm_scaffold_98376	OTU_412	Bacteria	Chloroflexi	ANG-CHLX	51.2878	0.0514138	1	43	NA	NA	NA	0.00302377	Decrease	NA	NA	FALSE	NA
SG_1016	14_1009_09_30cm_scaffold_169602_4	14_0903_13_30cm_scaffold_4076754	OTU_1016	Bacteria	Chloroflexi	NA	50.6732	0.0507978	2	41	4.51e-14	4.36e-11	Increase	0.000611534	Increase	0.0205759	Increase	TRUE	14_0903_13_30cm_Bacteria_4876_63_13
SG_446	14_0929_02_30cm_scaffold_15959_2	14_1009_05_40cm_scaffold_3426	OTU_446	Bacteria	Chloroflexi	ANG-CHLX2	50.6012	0.0507255	7	42	3e-29	5.14e-13	Increase	NA	NA	NA	NA	TRUE	14_1009_05_40cm_Bacteria_4414_67_7
SG_1921	14_0927_12_20cm_scaffold_4990_8	14_0927_12_20cm_scaffold_4990	OTU_1921	Bacteria	Chloroflexi	RIF-CHLX_clade2	50.3164	0.05044	5	51	1.11e-10	3.87e-09	Increase	0.0168979	Decrease	NA	NA	TRUE	14_0927_12_20cm_Bacteria_10576_70_8
SG_3160	14_0929_05_30cm_scaffold_12352_4	14_0929_05_30cm_scaffold_12352	OTU_3160	Bacteria	Chloroflexi	ANG-CHLX2	50.2052	0.0503286	1	58	NA	NA	NA	NA	NA	NA	NA	TRUE	14_0929_05_30cm_Bacteria_3201_66_8
SG_350	14_0927_05_20cm_scaffold_6795_10	14_0927_05_20cm_scaffold_6795	OTU_350	Bacteria	Chloroflexi	ANG-CHLX2	49.8286	0.049951	3	54	3.5e-07	0.000507692	Increase	NA	NA	NA	NA	TRUE	14_0927_05_20cm_Bacteria_2183_67_7
SG_463	14_0929_02_30cm_scaffold_97765_3	14_1009_13_40cm_scaffold_7164	OTU_463	Bacteria	Chloroflexi	ANG-CHLX1	49.7905	0.0499129	3	55	1.14e-08	1.54e-06	Increase	NA	NA	NA	NA	TRUE	14_1009_02_40cm_Bacteria_3862_66_7
SG_1152	14_0929_05_30cm_scaffold_9398_5	14_1009_16_40cm_scaffold_375	OTU_1152	Bacteria	Chloroflexi	RIF-CHLX_clade2	48.8315	0.0489515	7	50	1.18e-22	5.81e-06	Increase	NA	NA	NA	NA	TRUE	14_1009_16_40cm_Bacteria_10082_68_14
SG_1852	14_0903_02_30cm_scaffold_2024_52	14_0903_02_30cm_scaffold_2024	OTU_1852	Bacteria	Chloroflexi	RIF-CHLX_clade1	48.2486	0.0483672	8	54	NA	NA	NA	0.00111965	Increase	0.0170686	Increase	TRUE	14_0903_02_30cm_RIF_CHLX_178_69_6
SG_595	14_0903_02_30cm_scaffold_225594_4	14_0903_02_30cm_scaffold_225594	OTU_595	Bacteria	Chloroflexi	ANG-CHLX1	47.5287	0.0476455	1	57	NA	NA	NA	NA	NA	NA	NA	FALSE	14_0903_02_30cm_Bacteria_227_65_6
SG_461	14_0927_09_40cm_scaffold_151612_2	14_1009_09_40cm_scaffold_1314	OTU_461	Bacteria	Chloroflexi	ANG-CHLX1	47.307	0.0474233	7	55	9.39e-12	1.95e-07	Increase	0.0428885	Increase	NA	NA	FALSE	14_1009_09_40cm_Bacteria_8192_66_9
SG_1221	14_1009_16_30cm_scaffold_32192_22	14_1009_16_30cm_scaffold_32192	OTU_1221	Bacteria	Chloroflexi	RIF-CHLX_clade2	46.1135	0.0462269	1	51	2.02e-15	2.59e-08	Increase	0.00272071	Increase	NA	NA	TRUE	14_1009_16_30cm_Bacteria_9849_68_13
SG_2740	14_0903_02_20cm_scaffold_7560_1	14_0903_02_20cm_scaffold_7560	OTU_2740	Bacteria	Chloroflexi	ANG-CHLX	46.0648	0.046178	1	59	0.000890997	0.00240033	Increase	0.0215124	Increase	NA	NA	FALSE	NA
SG_1261	14_0929_09_40cm_scaffold_16190_2	14_0929_09_40cm_scaffold_16190	OTU_1261	Bacteria	Chloroflexi	RIF-CHLX_clade2	45.4771	0.0455889	1	54	2.43e-14	4.99e-09	Increase	NA	NA	NA	NA	TRUE	14_0929_09_40cm_Bacteria_7055_67_12
SG_395	14_0929_05_20cm_scaffold_80514_4	14_1009_05_20cm_scaffold_3586	OTU_395	Bacteria	Chloroflexi	ANG-CHLX2	44.5862	0.0446958	9	60	NA	NA	NA	NA	NA	NA	NA	FALSE	14_1009_16_20cm_Bacteria_9510_67_7
SG_2749	14_0929_02_30cm_scaffold_5628_26	14_0929_02_30cm_scaffold_5628	OTU_2749	Bacteria	Chloroflexi	RIF-CHLX_clade2	43.5464	0.0436534	1	60	0.000155542	0.010737	Decrease	NA	NA	NA	NA	TRUE	14_0929_02_30cm_Bacteria_2628_69_6
SG_545	14_0929_09_30cm_scaffold_180825_1	14_0929_09_30cm_scaffold_180825	OTU_545	Bacteria	Chloroflexi	ANG-CHLX	42.2803	0.0423842	1	52	0.00379853	0.00418815	Decrease	NA	NA	NA	NA	FALSE	NA
SG_441	14_1009_16_30cm_scaffold_13066_21	14_0903_13_30cm_scaffold_2811800	OTU_441	Bacteria	Chloroflexi	Ktedonobacteria	42.0489	0.0421523	4	49	NA	NA	NA	0.00433331	Decrease	NA	NA	TRUE	14_0903_13_30cm_Bacteria_4917_66_8
SG_581	14_1009_09_30cm_scaffold_11430_10	14_0927_12_20cm_scaffold_224	OTU_581	Bacteria	Chloroflexi	ANG-CHLX2	41.8571	0.0419599	3	33	NA	NA	NA	NA	NA	NA	NA	TRUE	14_0927_12_20cm_Bacteria_6337_66_10
SG_965	14_0903_12_30cm_scaffold_43011_7	14_0903_12_30cm_scaffold_43011	OTU_965	Bacteria	Chloroflexi	ANG-CHLX	41.6909	0.0417934	1	42	2.23e-30	2.69e-12	Increase	NA	NA	NA	NA	FALSE	NA
SG_3001	14_1009_16_20cm_scaffold_16731_1	14_1009_16_20cm_scaffold_16731	OTU_3001	Bacteria	Chloroflexi	RIF-CHLX	41.1224	0.0412235	1	58	1.97e-06	7.84e-05	Decrease	NA	NA	NA	NA	TRUE	14_1009_16_20cm_Bacteria_9553_67_8
SG_1945	14_0929_09_30cm_scaffold_15350_6	14_0929_09_30cm_scaffold_15350	OTU_1945	Bacteria	Chloroflexi	RIF-CHLX	40.7656	0.0408658	1	55	5.33e-08	5.78e-07	Increase	0.00278444	Increase	NA	NA	FALSE	NA
SG_977	14_0903_13_30cm_scaffold_980089_4	14_0903_13_30cm_scaffold_980089	OTU_977	Bacteria	Chloroflexi	Dehalococcoidia	40.5185	0.0406181	1	34	2.71e-28	2.66e-18	Increase	NA	NA	NA	NA	FALSE	NA
SG_276	14_0927_12_20cm_scaffold_29828_5	14_1009_12_30cm_scaffold_757	OTU_276	Bacteria	Chloroflexi	ANG-CHLX1	39.2609	0.0393574	10	37	NA	NA	NA	NA	NA	NA	NA	TRUE	14_1009_12_30cm_Bacteria_8503_67_7
SG_345	14_0903_12_20cm_scaffold_137090_1	14_0929_09_20cm_scaffold_3769	OTU_345	Bacteria	Chloroflexi	ANG-CHLX1	39.0048	0.0391007	5	42	2.98e-10	7.44e-06	Decrease	NA	NA	NA	NA	TRUE	14_0929_09_20cm_Bacteria_6730_65_7
SG_660	14_0903_13_30cm_scaffold_1841004_4	14_0903_13_30cm_scaffold_1841004	OTU_660	Bacteria	Chloroflexi	ANG-CHLX	38.708	0.0388031	1	59	7.84e-05	0.00205316	Increase	NA	NA	NA	NA	FALSE	NA
SG_650	14_0903_05_40cm_scaffold_3264_6	14_0903_05_40cm_scaffold_3264	OTU_650	Bacteria	Chloroflexi	RIF-CHLX_clade2	38.4265	0.0385209	1	37	1.65e-15	0.000269171	Increase	NA	NA	NA	NA	TRUE	14_0903_05_40cm_Bacteria_498_68_8
SG_644	14_0903_12_20cm_scaffold_18840_13	14_0903_12_20cm_scaffold_18840	OTU_644	Bacteria	Chloroflexi	ANG-CHLX	38.4246	0.038519	1	49	NA	NA	NA	0.00194454	Decrease	NA	NA	FALSE	NA
SG_302	14_0927_12_20cm_scaffold_2574_23	14_0927_12_20cm_scaffold_2574	OTU_302	Bacteria	Chloroflexi	RIF-CHLX	37.9904	0.0380838	6	44	2.83e-11	0.0110993	Decrease	NA	NA	NA	NA	FALSE	NA
SG_460	14_0929_12_40cm_scaffold_4226_17	14_0927_12_40cm_scaffold_163	OTU_460	Bacteria	Chloroflexi	ANG-CHLX2	37.7615	0.0378543	4	35	2.95e-07	0.000664938	Increase	NA	NA	NA	NA	TRUE	14_1009_12_40cm_Bacteria_8716_66_9
SG_21	14_0929_05_30cm_scaffold_255074_3	14_0903_09_40cm_scaffold_45772	OTU_21	Bacteria	Chloroflexi	ANG-CHLX	37.7437	0.0378364	4	43	1.24e-05	0.00633221	Decrease	NA	NA	NA	NA	FALSE	NA
SG_177	14_0919_12_20cm_scaffold_1090_37	14_0919_12_20cm_scaffold_1090	OTU_177	Bacteria	Chloroflexi	Ktedonobacteria	37.5931	0.0376855	1	60	1.32e-06	0.00677876	Decrease	NA	NA	NA	NA	TRUE	14_0919_12_20cm_Ktedonobacter_racemifer_1829_53_9
SG_653	14_1009_09_20cm_scaffold_551_45	14_1009_09_20cm_scaffold_551	OTU_653	Bacteria	Chloroflexi	ANG-CHLX	37.4071	0.037499	1	59	NA	NA	NA	NA	NA	NA	NA	FALSE	NA
SG_358	14_0903_13_30cm_scaffold_9641721_3	14_1009_16_40cm_scaffold_10581	OTU_358	Bacteria	Chloroflexi	ANG-CHLX1	36.8942	0.0369849	4	48	4.6e-06	0.00522059	Increase	NA	NA	NA	NA	TRUE	14_1009_16_40cm_Bacteria_10051_66_9
SG_897	14_1009_12_40cm_scaffold_273_2	14_1009_12_40cm_scaffold_273	OTU_897	Bacteria	Chloroflexi	ANG-CHLX2	36.7652	0.0368556	1	31	NA	NA	NA	NA	NA	NA	NA	TRUE	14_1009_12_40cm_Bacteria_8709_66_12
SG_245	14_0903_16_20cm_scaffold_82959_2	14_0919_02_20cm_scaffold_8225	OTU_245	Bacteria	Chloroflexi	RIF-CHLX_clade1	36.7024	0.0367926	11	46	4.57e-10	0.000628397	Decrease	0.00101967	Increase	NA	NA	TRUE	14_0927_02_20cm_Bacteria_1923_69_6
SG_447	14_1009_09_20cm_scaffold_174_20	14_1009_09_20cm_scaffold_174	OTU_447	Bacteria	Chloroflexi	ANG-CHLX2	36.5997	0.0366896	4	30	NA	NA	NA	NA	NA	NA	NA	TRUE	14_1009_09_20cm_Bacteria_7713_68_14
SG_1886	14_0927_09_20cm_scaffold_50030_5	14_0927_12_20cm_scaffold_7360	OTU_1886	Bacteria	Chloroflexi	RIF-CHLX_clade2	36.4993	0.036589	8	52	3.63e-20	3.01e-09	Decrease	NA	NA	NA	NA	TRUE	14_0927_12_20cm_Chloroflexi_6351_68_7
SG_2047	14_0929_05_40cm_scaffold_59735_4	14_1009_16_30cm_scaffold_818	OTU_2047	Bacteria	Chloroflexi	RIF-CHLX_clade1	36.2705	0.0363596	5	38	1.75e-07	0.000168169	Increase	NA	NA	NA	NA	TRUE	14_1009_16_30cm_RIF_CHLX_9652_70_9
SG_1257	14_0929_09_40cm_scaffold_21493_15	14_1009_16_30cm_scaffold_10001	OTU_1257	Bacteria	Chloroflexi	RIF-CHLX_clade2	36.0374	0.0361259	8	46	1.93e-23	2.41e-15	Increase	NA	NA	NA	NA	TRUE	14_1009_16_30cm_Bacteria_9806_67_10
SG_498	14_0929_12_30cm_scaffold_18537_2	14_0927_12_40cm_scaffold_6942	OTU_498	Bacteria	Chloroflexi	ANG-CHLX2	36.0117	0.0361002	3	52	1.54e-10	0.00165014	Increase	0.0269392	Decrease	NA	NA	TRUE	14_0927_12_40cm_Bacteria_6617_66_14
SG_418	14_0929_02_30cm_scaffold_11292_7	14_1009_02_40cm_scaffold_3052	OTU_418	Bacteria	Chloroflexi	ANG-CHLX1	35.9599	0.0360482	4	46	3.23e-07	0.0292787	Increase	NA	NA	0.0162596	Increase	FALSE	14_1009_02_40cm_Bacteria_3841_65_8
SG_404	14_0927_12_20cm_scaffold_39251_4	14_1009_16_20cm_scaffold_5639	OTU_404	Bacteria	Chloroflexi	ANG-CHLX2	35.9594	0.0360477	4	58	4.89e-06	0.000109439	Decrease	NA	NA	NA	NA	TRUE	14_1009_16_20cm_Bacteria_9483_66_6
SG_813	14_0903_16_30cm_scaffold_12603_2	14_0903_16_30cm_scaffold_12603	OTU_813	Bacteria	Chloroflexi	ANG-CHLX	35.7054	0.0357931	1	58	NA	NA	NA	NA	NA	NA	NA	FALSE	NA
SG_388	14_0919_12_20cm_scaffold_9478_6	14_0929_12_20cm_scaffold_160	OTU_388	Bacteria	Chloroflexi	ANG-CHLX2	35.5626	0.03565	3	32	NA	NA	NA	NA	NA	NA	NA	TRUE	14_0929_12_20cm_Bacteria_7168_68_10
SG_257	14_0927_09_40cm_scaffold_143893_5	14_0927_09_40cm_scaffold_143893	OTU_257	Bacteria	Chloroflexi	ANG-CHLX	35.3059	0.0353927	2	56	0.00160994	0.00556345	Increase	NA	NA	NA	NA	FALSE	NA
SG_32	14_1009_05_20cm_scaffold_5922_3	14_0927_09_40cm_scaffold_5400	OTU_32	Bacteria	Chloroflexi	Ktedonobacteria	34.9097	0.0349955	5	60	NA	NA	NA	NA	NA	NA	NA	FALSE	NA
SG_582	14_1009_12_30cm_scaffold_501_11	14_0929_12_30cm_scaffold_361	OTU_582	Bacteria	Chloroflexi	ANG-CHLX2	34.7563	0.0348418	6	38	NA	NA	NA	NA	NA	NA	NA	TRUE	14_0929_12_30cm_Bacteria_7366_66_10
SG_392	14_0929_05_20cm_scaffold_6939_23	14_1009_09_20cm_scaffold_1760	OTU_392	Bacteria	Chloroflexi	ANG-CHLX2	34.3784	0.0344629	3	52	1.74e-19	4.35e-11	Decrease	NA	NA	NA	NA	TRUE	14_1009_09_20cm_Bacteria_7734_68_7
SG_411	14_1009_13_20cm_scaffold_19884_10	14_0927_12_20cm_scaffold_363	OTU_411	Bacteria	Chloroflexi	ANG-CHLX2	34.3611	0.0344455	4	45	NA	NA	NA	0.00432932	Decrease	NA	NA	TRUE	14_0927_12_20cm_Bacteria_6334_66_10
SG_398	14_0927_09_20cm_scaffold_522_3	14_0927_09_20cm_scaffold_522	OTU_398	Bacteria	Chloroflexi	ANG-CHLX1	34.3564	0.0344408	2	59	3.87e-05	0.000703106	Decrease	NA	NA	0.00978383	Increase	TRUE	14_0927_09_20cm_Bacteria_6032_66_9
SG_391	14_1009_12_40cm_scaffold_14356_19	14_1009_12_40cm_scaffold_14356	OTU_391	Bacteria	Chloroflexi	Ktedonobacteria	34.3262	0.0344106	3	50	NA	NA	NA	0.00211535	Decrease	NA	NA	TRUE	14_1009_12_40cm_Bacteria_8767_65_6
SG_104	14_1009_09_20cm_scaffold_51122_10	14_0903_12_20cm_scaffold_18628	OTU_104	Bacteria	Chloroflexi	ANG-CHLX1	34.1498	0.0342337	4	34	NA	NA	NA	NA	NA	NA	NA	TRUE	14_1009_12_20cm_Bacteria_8356_72_5
SG_617	14_0903_13_30cm_scaffold_7685767_4	14_0903_13_30cm_scaffold_7685767	OTU_617	Bacteria	Chloroflexi	ANG-CHLX	33.8547	0.0339379	1	46	0.0175803	0.0131728	Increase	NA	NA	NA	NA	FALSE	NA
SG_436	14_0919_02_20cm_scaffold_15804_3	14_0919_02_20cm_scaffold_15804	OTU_436	Bacteria	Chloroflexi	ANG-CHLX2	33.8517	0.0339349	1	50	0.000263919	0.00680675	Increase	NA	NA	NA	NA	TRUE	14_0919_02_20cm_Bacteria_5913_67_7
SG_380	14_1009_13_20cm_scaffold_212_10	14_1009_13_20cm_scaffold_212	OTU_380	Bacteria	Chloroflexi	ANG-CHLX1	33.2259	0.0333076	1	56	0.00080406	0.000830514	Decrease	NA	NA	NA	NA	TRUE	14_1009_13_20cm_Bacteria_8947_65_7
SG_863	14_0903_12_20cm_scaffold_123712_4	14_0903_12_20cm_scaffold_123712	OTU_863	Bacteria	Chloroflexi	ANG-CHLX	33.1673	0.0332488	1	50	0.0255107	0.0191825	Increase	NA	NA	NA	NA	FALSE	NA
SG_126	14_0919_05_20cm_scaffold_3280_9	14_0927_05_20cm_scaffold_4332	OTU_126	Bacteria	Chloroflexi	Ktedonobacteria	33.0939	0.0331753	4	60	3.45e-05	0.0156277	Decrease	NA	NA	NA	NA	TRUE	14_0927_05_20cm_Ktedonobacter_racemifer_2220_52_8
SG_86	14_1009_02_40cm_scaffold_444_35	14_1009_02_40cm_scaffold_444	OTU_86	Bacteria	Chloroflexi	Ktedonobacteria	33.0698	0.0331511	3	50	7.39e-35	1.37e-12	Increase	0.0285798	Increase	NA	NA	TRUE	14_1009_02_40cm_Chloroflexi_3845_53_8
SG_867	14_1009_12_40cm_scaffold_3271_18	14_1009_12_40cm_scaffold_3271	OTU_867	Bacteria	Chloroflexi	ANG-CHLX2	33.066	0.0331473	2	39	NA	NA	NA	NA	NA	NA	NA	TRUE	14_1009_12_40cm_Bacteria_8691_66_10
SG_612	14_0903_13_30cm_scaffold_2332142_6	14_0903_13_30cm_scaffold_2332142	OTU_612	Bacteria	Chloroflexi	ANG-CHLX	32.3395	0.032419	1	51	0.0295968	0.0231231	Increase	NA	NA	NA	NA	FALSE	14_0903_13_30cm_Bacteria_5051_66_19
SG_1688	14_0929_12_30cm_scaffold_22859_4	14_0929_12_30cm_scaffold_22859	OTU_1688	Bacteria	Chloroflexi	RIF-CHLX_clade2	32.281	0.0323603	1	54	1.6e-14	3.37e-09	Increase	NA	NA	NA	NA	TRUE	14_0929_12_30cm_Bacteria_7418_67_9
SG_394	14_1009_16_30cm_scaffold_385583_2	14_0929_02_20cm_scaffold_10203	OTU_394	Bacteria	Chloroflexi	ANG-CHLX	32.1617	0.0322408	6	57	0.000192324	0.0223438	Decrease	NA	NA	NA	NA	FALSE	NA
SG_465	14_0927_05_20cm_scaffold_50851_5	14_0927_02_20cm_scaffold_4637	OTU_465	Bacteria	Chloroflexi	ANG-CHLX	31.9684	0.032047	6	45	NA	NA	NA	NA	NA	NA	NA	FALSE	NA
SG_1316	14_0919_12_20cm_scaffold_107980_4	14_0919_12_20cm_scaffold_107980	OTU_1316	Bacteria	Chloroflexi	RIF-CHLX	31.8264	0.0319046	1	40	1.18e-05	5.23e-06	Increase	NA	NA	NA	NA	FALSE	NA
SG_352	14_0929_12_20cm_scaffold_1541_31	14_1009_12_20cm_scaffold_171	OTU_352	Bacteria	Chloroflexi	ANG-CHLX1	31.584	0.0316616	3	35	2.5e-11	0.0484736	Decrease	NA	NA	NA	NA	TRUE	14_1009_12_20cm_Bacteria_8347_66_8
SG_503	14_0903_12_20cm_scaffold_9868_6	14_0929_12_20cm_scaffold_2894	OTU_503	Bacteria	Chloroflexi	ANG-CHLX2	31.528	0.0316054	3	43	3.58e-10	4.49e-05	Decrease	NA	NA	NA	NA	TRUE	14_0929_12_20cm_Bacteria_7176_69_7
SG_405	14_0927_12_40cm_scaffold_4615_27	14_1009_12_40cm_scaffold_1821	OTU_405	Bacteria	Chloroflexi	ANG-CHLX1	31.4258	0.031503	3	49	1.44e-05	0.00246738	Increase	NA	NA	NA	NA	TRUE	14_1009_12_40cm_Bacteria_8698_65_8
SG_2572	14_0927_05_40cm_scaffold_90721_6	14_0927_05_40cm_scaffold_90721	OTU_2572	Bacteria	Chloroflexi	RIF-CHLX	31.2978	0.0313747	1	48	8.8e-09	1.27e-05	Increase	NA	NA	NA	NA	FALSE	NA
SG_2079	14_1009_16_30cm_scaffold_928_9	14_1009_16_30cm_scaffold_928	OTU_2079	Bacteria	Chloroflexi	RIF-CHLX_clade2	31.0233	0.0310995	2	50	NA	NA	NA	0.0112403	Decrease	0.000673379	Decrease	TRUE	14_1009_16_30cm_Bacteria_9669_68_9
SG_9	14_0903_12_20cm_scaffold_27166_2	14_0919_09_20cm_scaffold_10626	OTU_9	Bacteria	Chloroflexi	Ktedonobacteria	30.9621	0.0310381	3	59	6.23e-13	2.83e-06	Decrease	NA	NA	NA	NA	FALSE	NA
SG_2597	14_1009_09_20cm_scaffold_19317_15	14_1009_09_20cm_scaffold_19317	OTU_2597	Bacteria	Chloroflexi	ANG-CHLX1	30.3649	0.0304395	1	41	1.77e-09	2.81e-07	Decrease	NA	NA	NA	NA	TRUE	14_1009_09_20cm_Bacteria_7746_65_6
SG_785	14_0929_05_20cm_scaffold_51653_6	14_0929_05_20cm_scaffold_51653	OTU_785	Bacteria	Chloroflexi	ANG-CHLX	30.3467	0.0304213	1	46	0.00633685	0.0267724	Increase	NA	NA	NA	NA	FALSE	NA
SG_537	14_1009_09_30cm_scaffold_21346_14	14_1009_12_30cm_scaffold_903	OTU_537	Bacteria	Chloroflexi	ANG-CHLX2	30.3366	0.0304112	3	39	NA	NA	NA	NA	NA	NA	NA	TRUE	14_1009_12_30cm_Bacteria_8507_66_11
SG_3034	14_1009_05_40cm_scaffold_107102_6	14_1009_05_40cm_scaffold_107102	OTU_3034	Bacteria	Chloroflexi	RIF-CHLX	29.9054	0.0299789	1	50	2.32e-07	4.68e-07	Increase	0.0152934	Increase	NA	NA	FALSE	NA
SG_149	14_1009_13_20cm_scaffold_33176_8	14_0903_09_40cm_scaffold_2056	OTU_149	Bacteria	Chloroflexi	Ktedonobacteria	29.5571	0.0296298	6	60	9e-05	0.0398162	Decrease	NA	NA	NA	NA	TRUE	14_0903_09_40cm_Ktedonobacter_racemifer_793_53_7
SG_152	14_0903_05_20cm_scaffold_28477_4	14_0903_12_40cm_200_scaffold_2229	OTU_152	Bacteria	Chloroflexi	Ktedonobacteria	29.4069	0.0294792	4	54	8.63e-05	0.00102488	Decrease	NA	NA	0.000102536	Decrease	TRUE	14_0903_12_40cm_Ktedonobacter_racemifer_4702_53_8
SG_371	14_0903_05_30cm_scaffold_9039_9	14_0903_05_30cm_scaffold_9039	OTU_371	Bacteria	Chloroflexi	ANG-CHLX2	29.2385	0.0293104	1	38	9.45e-18	1.9e-06	Increase	NA	NA	NA	NA	FALSE	14_0903_05_30cm_Bacteria_4569_68_6
SG_163	14_0903_05_20cm_scaffold_3845_8	14_0903_05_20cm_scaffold_3845	OTU_163	Bacteria	Chloroflexi	Ktedonobacteria	29.1069	0.0291784	1	51	6.91e-15	7.17e-08	Decrease	NA	NA	0.00186033	Decrease	TRUE	14_0903_05_20cm_Ktedonobacter_racemifer_407_54_6
SG_2417	14_0929_12_40cm_scaffold_182621_1	14_0929_12_40cm_scaffold_182621	OTU_2417	Bacteria	Chloroflexi	ANG-CHLX	28.8591	0.02893	1	30	NA	NA	NA	NA	NA	NA	NA	FALSE	NA
SG_469	14_0927_02_40cm_scaffold_94393_2	14_0919_02_20cm_scaffold_17939	OTU_469	Bacteria	Chloroflexi	ANG-CHLX	28.7284	0.028799	5	38	NA	NA	NA	NA	NA	NA	NA	FALSE	NA
SG_1944	14_1009_16_30cm_scaffold_4481_13	14_1009_16_30cm_scaffold_4481	OTU_1944	Bacteria	Chloroflexi	RIF-CHLX_clade1	28.7189	0.0287895	2	49	4.42e-23	4.22e-15	Increase	NA	NA	NA	NA	TRUE	14_1009_16_30cm_RIF_CHLX_9713_71_7
SG_307	14_0927_12_40cm_scaffold_906_14	14_0927_12_40cm_scaffold_906	OTU_307	Bacteria	Chloroflexi	ANG-CHLX2	28.283	0.0283525	2	33	NA	NA	NA	NA	NA	NA	NA	TRUE	14_0927_12_40cm_Bacteria_6541_66_9
SG_751	14_0927_12_40cm_scaffold_13561_10	14_0927_12_40cm_scaffold_13561	OTU_751	Bacteria	Chloroflexi	ANG-CHLX2	28.2007	0.02827	1	37	7.74e-11	0.000100565	Increase	NA	NA	NA	NA	TRUE	14_0927_12_40cm_Bacteria_6509_66_7
SG_616	14_0929_09_20cm_scaffold_1581_12	14_0929_09_20cm_scaffold_1581	OTU_616	Bacteria	Chloroflexi	Ktedonobacteria	27.869	0.0279375	1	60	8.27e-05	0.0332281	Decrease	NA	NA	NA	NA	TRUE	14_0929_09_20cm_Ktedonobacter_racemifer_6734_54_8
SG_562	14_0929_02_40cm_scaffold_3812_22	14_0929_02_40cm_scaffold_3812	OTU_562	Bacteria	Chloroflexi	Ktedonobacteria	27.8437	0.0279121	1	49	1.2e-51	9.16e-13	Increase	0.00289596	Increase	NA	NA	FALSE	NA
SG_1053	14_1009_02_30cm_scaffold_154027_1	14_1009_02_30cm_scaffold_154027	OTU_1053	Bacteria	Chloroflexi	Dehalococcoidia	27.6827	0.0277507	1	27	5.11e-05	5.23e-05	Increase	NA	NA	NA	NA	FALSE	NA
SG_397	14_0903_13_20cm_scaffold_45400_10	14_0903_13_20cm_scaffold_45400	OTU_397	Bacteria	Chloroflexi	ANG-CHLX	27.573	0.0276408	1	51	2.02e-13	4.04e-09	Increase	NA	NA	NA	NA	FALSE	NA
SG_3046	14_0929_02_40cm_scaffold_29288_4	14_0929_02_40cm_scaffold_29288	OTU_3046	Bacteria	Chloroflexi	ANG-CHLX2	27.4857	0.0275533	1	42	1.21e-18	6.77e-10	Increase	NA	NA	NA	NA	TRUE	14_0929_02_40cm_Bacteria_2850_67_8
SG_379	14_0929_09_30cm_scaffold_1098_4	14_0929_09_30cm_scaffold_1098	OTU_379	Bacteria	Chloroflexi	ANG-CHLX1	27.4807	0.0275482	3	39	0.00149368	0.0468426	Decrease	NA	NA	NA	NA	TRUE	14_0929_09_30cm_Bacteria_6832_65_9
SG_293	14_0903_12_20cm_scaffold_598_20	14_0903_12_20cm_scaffold_598	OTU_293	Bacteria	Chloroflexi	ANG-CHLX1	27.2615	0.0273285	4	55	6.39e-17	0.000112502	Decrease	0.0335649	Decrease	NA	NA	TRUE	14_0903_12_20cm_Bacteria_885_69_7
SG_2601	14_1009_13_30cm_scaffold_115026_8	14_1009_13_30cm_scaffold_115026	OTU_2601	Bacteria	Chloroflexi	ANG-CHLX	27.188	0.0272548	1	35	NA	NA	NA	NA	NA	NA	NA	FALSE	NA
SG_963	14_1009_13_20cm_scaffold_21446_9	14_1009_13_20cm_scaffold_21446	OTU_963	Bacteria	Chloroflexi	ANG-CHLX	27.1449	0.0272116	1	49	3.48e-05	0.00291414	Increase	NA	NA	NA	NA	FALSE	NA
SG_22	14_0903_09_20cm_scaffold_53222_2	14_0919_05_20cm_scaffold_22469	OTU_22	Bacteria	Chloroflexi	ANG-CHLX	26.965	0.0270312	10	49	5.24e-06	0.000219853	Decrease	NA	NA	NA	NA	FALSE	NA
SG_303	14_0927_12_40cm_scaffold_524_32	14_0927_12_40cm_scaffold_524	OTU_303	Bacteria	Chloroflexi	ANG-CHLX1	26.8217	0.0268876	2	11	NA	NA	NA	NA	NA	NA	NA	TRUE	14_0927_12_40cm_Bacteria_6506_67_17
SG_520	14_0927_09_20cm_scaffold_1708_39	14_0927_09_20cm_scaffold_1708	OTU_520	Bacteria	Chloroflexi	ANG-CHLX2	26.3081	0.0263727	1	26	4.94e-11	0.0341401	Decrease	NA	NA	NA	NA	TRUE	14_0927_09_20cm_Bacteria_6029_68_7
SG_78	14_0927_12_20cm_scaffold_34923_2	14_0927_12_20cm_scaffold_34923	OTU_78	Bacteria	Chloroflexi	ANG-CHLX1	26.0653	0.0261293	1	31	NA	NA	NA	NA	NA	NA	NA	TRUE	14_0927_12_20cm_Bacteria_6367_73_6
SG_927	14_1009_16_30cm_scaffold_211552_4	14_1009_16_40cm_scaffold_184250	OTU_927	Bacteria	Chloroflexi	RIF-CHLX	25.9494	0.0260132	3	50	5.66e-19	9.33e-09	Increase	NA	NA	NA	NA	FALSE	NA
SG_870	14_0903_02_40cm_scaffold_14582_1	14_0903_02_40cm_scaffold_14582	OTU_870	Bacteria	Chloroflexi	ANG-CHLX	25.941	0.0260047	1	51	NA	NA	NA	NA	NA	NA	NA	FALSE	NA
SG_3281	14_1009_16_30cm_scaffold_533242_1	14_1009_16_30cm_scaffold_533242	OTU_3281	Bacteria	Chloroflexi	RIF-CHLX	25.7008	0.0257639	1	28	0.0206405	0.000663812	Decrease	NA	NA	NA	NA	FALSE	NA
SG_316	14_1009_12_40cm_scaffold_32418_9	14_1009_09_30cm_scaffold_33845	OTU_316	Bacteria	Chloroflexi	Ktedonobacteria	25.583	0.0256459	2	60	0.0035429	0.0326992	Decrease	NA	NA	NA	NA	TRUE	14_1009_09_30cm_Ktedonobacter_racemifer_8023_53_6
SG_450	14_0929_12_30cm_scaffold_451_21	14_0929_12_30cm_scaffold_451	OTU_450	Bacteria	Chloroflexi	ANG-CHLX2	25.1613	0.0252232	1	40	1.03e-07	0.000509649	Increase	NA	NA	NA	NA	TRUE	14_0929_12_30cm_Bacteria_7389_66_9
SG_207	14_1009_09_30cm_scaffold_65125_6	14_1009_09_30cm_scaffold_65125	OTU_207	Bacteria	Chloroflexi	RIF-CHLX	24.775	0.0248359	1	43	3.22e-11	3.45e-09	Increase	NA	NA	NA	NA	FALSE	NA
SG_593	14_0903_13_30cm_scaffold_4711739_15	14_0903_13_30cm_scaffold_4711739	OTU_593	Bacteria	Chloroflexi	ANG-CHLX2	24.5794	0.0246398	4	49	0.00775514	0.00568859	Decrease	NA	NA	NA	NA	TRUE	14_0903_13_30cm_Bacteria_4866_66_9
SG_64	14_0903_12_30cm_scaffold_12863_8	14_0903_12_30cm_scaffold_12863	OTU_64	Bacteria	Chloroflexi	Ktedonobacteria	24.5688	0.0246292	1	58	NA	NA	NA	0.0401477	Decrease	NA	NA	FALSE	NA
SG_3291	14_0919_05_20cm_scaffold_32359_2	14_0919_05_20cm_scaffold_32359	OTU_3291	Bacteria	Chloroflexi	ANG-CHLX	24.5554	0.0246157	1	30	2e-06	0.00218224	Decrease	NA	NA	NA	NA	FALSE	14_0919_05_20cm_Bacteria_1592_66_6
SG_128	14_0903_12_40cm_200_scaffold_55514_3	14_0927_12_40cm_scaffold_63531	OTU_128	Bacteria	Chloroflexi	ANG-CHLX2	24.2226	0.0242821	4	24	NA	NA	NA	0.0327695	Decrease	NA	NA	TRUE	14_0927_12_40cm_Bacteria_6602_66_6
SG_1892	14_0927_09_40cm_scaffold_38679_2	14_1009_12_30cm_scaffold_3124	OTU_1892	Bacteria	Chloroflexi	RIF-CHLX_clade2	24.1128	0.0241721	3	46	NA	NA	NA	NA	NA	NA	NA	TRUE	14_1009_12_30cm_Bacteria_8528_67_7
SG_119	14_0903_16_20cm_scaffold_7390_8	14_0903_16_20cm_scaffold_7390	OTU_119	Bacteria	Chloroflexi	Ktedonobacteria	24.0162	0.0240752	2	55	2.53e-12	1.21e-05	Decrease	NA	NA	NA	NA	FALSE	14_0903_16_20cm_Ktedonobacter_racemifer_5439_53_10
SG_1860	14_0919_02_20cm_scaffold_10808_6	14_0919_02_20cm_scaffold_10808	OTU_1860	Bacteria	Chloroflexi	RIF-CHLX	23.7272	0.0237855	3	29	NA	NA	NA	0.00096213	Increase	NA	NA	FALSE	NA
SG_134	14_0903_13_20cm_scaffold_13913_7	14_1009_09_20cm_scaffold_988	OTU_134	Bacteria	Chloroflexi	Ktedonobacteria	23.6527	0.0237108	9	60	7.27e-06	0.0180599	Decrease	NA	NA	NA	NA	TRUE	14_1009_09_20cm_Ktedonobacter_racemifer_7781_53_7
SG_448	14_1009_09_30cm_scaffold_11764_12	14_1009_09_30cm_scaffold_11764	OTU_448	Bacteria	Chloroflexi	ANG-CHLX2	23.6205	0.0236786	3	54	NA	NA	NA	NA	NA	NA	NA	FALSE	14_1009_09_30cm_Bacteria_8005_66_8
SG_93	14_0927_05_20cm_scaffold_42909_7	14_0927_05_20cm_scaffold_42909	OTU_93	Bacteria	Chloroflexi	ANG-CHLX	23.4293	0.0234869	3	47	0.00109056	0.00483138	Decrease	NA	NA	NA	NA	FALSE	NA
SG_3013	14_0929_12_40cm_scaffold_80177_1	14_0929_12_40cm_scaffold_80177	OTU_3013	Bacteria	Chloroflexi	RIF-CHLX	23.1711	0.0232281	1	41	9.74e-05	0.000530718	Increase	NA	NA	NA	NA	FALSE	NA
SG_1320	14_1009_05_40cm_scaffold_4827_37	14_1009_05_40cm_scaffold_4827	OTU_1320	Bacteria	Chloroflexi	RIF-CHLX_clade2	23.041	0.0230976	1	26	0.0146952	0.0160321	Increase	NA	NA	NA	NA	TRUE	14_1009_05_40cm_Bacteria_4407_67_7
SG_221	14_0927_12_20cm_scaffold_14_12	14_0927_12_20cm_scaffold_14	OTU_221	Bacteria	Chloroflexi	ANG-CHLX1	23.0255	0.0230821	1	49	NA	NA	NA	6.46e-07	Decrease	NA	NA	TRUE	14_0927_12_20cm_Bacteria_6329_70_21
SG_3141	14_0929_05_30cm_scaffold_142189_4	14_0929_05_30cm_scaffold_142189	OTU_3141	Bacteria	Chloroflexi	Ktedonobacteria	22.6187	0.0226743	1	42	NA	NA	NA	NA	NA	NA	NA	FALSE	NA
SG_1280	14_0903_16_40cm_scaffold_10776_10	14_1009_16_40cm_scaffold_2674	OTU_1280	Bacteria	Chloroflexi	RIF-CHLX_clade2	22.5558	0.0226113	4	47	2.63e-14	1.09e-06	Increase	NA	NA	0.000327103	Decrease	FALSE	14_0929_05_40cm_Chloroflexi_3475_67_7
SG_382	14_0903_13_30cm_scaffold_599277_2	14_1009_13_30cm_scaffold_6184	OTU_382	Bacteria	Chloroflexi	ANG-CHLX1	22.3785	0.0224335	3	45	0.00224624	0.00828925	Decrease	0.0330397	Decrease	NA	NA	TRUE	14_1009_13_30cm_Bacteria_9129_66_7
SG_1830	14_1009_16_30cm_scaffold_58315_9	14_0903_13_30cm_scaffold_1846061	OTU_1830	Bacteria	Chloroflexi	RIF-CHLX_clade1	22.248	0.0223027	3	49	6.9e-13	3.37e-10	Increase	0.0371769	Increase	NA	NA	TRUE	14_1009_16_30cm_Bacteria_9941_69_5
SG_1881	14_0929_09_20cm_scaffold_14391_7	14_0929_09_20cm_scaffold_14391	OTU_1881	Bacteria	Chloroflexi	RIF-CHLX	22.2245	0.0222791	1	36	9.36e-15	5.83e-09	Decrease	NA	NA	NA	NA	FALSE	NA
SG_1826	14_0903_13_30cm_scaffold_886876_18	14_0903_13_30cm_scaffold_886876	OTU_1826	Bacteria	Chloroflexi	RIF-CHLX	22.0394	0.0220936	3	40	1.26e-09	1.22e-06	Increase	6.85e-05	Increase	NA	NA	FALSE	NA
SG_209	14_0903_16_40cm_scaffold_164136_1	14_1009_16_40cm_scaffold_5423	OTU_209	Bacteria	Chloroflexi	ANG-CHLX2	21.875	0.0219288	4	42	1.19e-21	3.38e-08	Increase	0.000255074	Increase	NA	NA	TRUE	14_1009_16_40cm_Bacteria_10081_66_11
SG_1629	14_1009_05_20cm_scaffold_58716_6	14_1009_05_20cm_scaffold_58716	OTU_1629	Bacteria	Chloroflexi	ANG-CHLX	21.6839	0.0217372	2	26	1.36e-07	8.49e-07	Decrease	NA	NA	NA	NA	FALSE	NA
SG_1097	14_0903_13_30cm_scaffold_6289139_3	14_0903_13_30cm_scaffold_6289139	OTU_1097	Bacteria	Chloroflexi	RIF-CHLX	21.54	0.0215929	4	22	0.00126406	0.00117487	Increase	NA	NA	NA	NA	FALSE	NA
SG_1022	14_1009_02_20cm_scaffold_17943_1	14_1009_02_20cm_scaffold_17943	OTU_1022	Bacteria	Chloroflexi	ANG-CHLX	21.4391	0.0214918	2	39	NA	NA	NA	NA	NA	NA	NA	FALSE	NA
SG_490	14_0927_05_40cm_scaffold_7215_7	14_0927_05_40cm_scaffold_7215	OTU_490	Bacteria	Chloroflexi	RIF-CHLX_clade2	21.4352	0.0214879	2	30	2.95e-11	0.000915541	Increase	NA	NA	NA	NA	TRUE	14_0927_05_40cm_Bacteria_2314_68_10
SG_917	14_0927_02_40cm_scaffold_10007_12	14_0927_02_40cm_scaffold_10007	OTU_917	Bacteria	Chloroflexi	Ktedonobacteria	21.3714	0.0214239	1	57	NA	NA	NA	NA	NA	NA	NA	FALSE	NA
SG_456	14_0927_12_20cm_scaffold_256_15	14_0927_12_20cm_scaffold_256	OTU_456	Bacteria	Chloroflexi	ANG-CHLX2	21.2469	0.0212991	1	26	4.54e-06	0.0130712	Decrease	0.0285798	Decrease	NA	NA	TRUE	14_0927_12_20cm_Bacteria_6328_66_16
SG_296	14_0929_05_20cm_scaffold_16340_9	14_0929_05_20cm_scaffold_16340	OTU_296	Bacteria	Chloroflexi	Ktedonobacteria	21.2027	0.0212548	1	60	NA	NA	NA	NA	NA	NA	NA	TRUE	14_0929_05_20cm_Ktedonobacter_racemifer_3036_53_7
SG_304	14_0927_12_20cm_scaffold_17565_10	14_0927_12_20cm_scaffold_17565	OTU_304	Bacteria	Chloroflexi	Ktedonobacteria	21.1886	0.0212406	1	60	NA	NA	NA	NA	NA	NA	NA	TRUE	14_0927_12_20cm_Ktedonobacter_racemifer_6382_54_7
SG_390	14_0929_09_20cm_scaffold_14693_3	14_0929_09_20cm_scaffold_14693	OTU_390	Bacteria	Chloroflexi	ANG-CHLX	20.9888	0.0210404	1	38	NA	NA	NA	NA	NA	NA	NA	FALSE	NA
SG_365	14_0927_12_20cm_scaffold_194889_2	14_1009_13_30cm_scaffold_110246	OTU_365	Bacteria	Chloroflexi	ANG-CHLX	20.9844	0.021036	2	30	NA	NA	NA	NA	NA	NA	NA	FALSE	NA
SG_3183	14_1009_09_40cm_scaffold_15255_7	14_1009_09_40cm_scaffold_15255	OTU_3183	Bacteria	Chloroflexi	ANG-CHLX	20.8154	0.0208665	1	30	1.24e-09	0.000124407	Increase	NA	NA	NA	NA	FALSE	NA
SG_1277	14_0927_12_20cm_scaffold_2343_4	14_0927_12_20cm_scaffold_2343	OTU_1277	Bacteria	Chloroflexi	RIF-CHLX_clade2	20.6791	0.0207299	4	27	NA	NA	NA	0.0160965	Decrease	NA	NA	TRUE	14_0927_12_20cm_Bacteria_6453_67_15
SG_374	14_0927_09_20cm_scaffold_37642_7	14_0927_09_20cm_scaffold_37642	OTU_374	Bacteria	Chloroflexi	ANG-CHLX	20.4609	0.0205111	1	43	5.11e-05	0.034613	Decrease	NA	NA	NA	NA	FALSE	NA
SG_3116	14_1009_02_20cm_scaffold_8802_4	14_1009_02_20cm_scaffold_8802	OTU_3116	Bacteria	Chloroflexi	ANG-CHLX	20.4594	0.0205097	1	37	1.85e-09	1.27e-08	Decrease	NA	NA	NA	NA	FALSE	NA
SG_1929	14_1009_16_40cm_scaffold_42146_4	14_1009_16_40cm_scaffold_42146	OTU_1929	Bacteria	Chloroflexi	ANG-CHLX	20.2947	0.0203446	1	31	6.12e-11	9.25e-05	Increase	NA	NA	NA	NA	FALSE	NA
SG_1600	14_1009_05_30cm_scaffold_3167_30	14_1009_05_30cm_scaffold_3167	OTU_1600	Bacteria	Chloroflexi	RIF-CHLX_clade2	20.2924	0.0203422	1	32	5.64e-14	0.000413466	Increase	NA	NA	NA	NA	TRUE	14_1009_05_30cm_Bacteria_4211_68_10
SG_294	14_0929_05_20cm_scaffold_5996_2	14_0929_05_20cm_scaffold_5996	OTU_294	Bacteria	Chloroflexi	ANG-CHLX	20.1948	0.0202445	1	38	1.09e-09	3.81e-09	Decrease	NA	NA	NA	NA	FALSE	NA
SG_437	14_0903_05_40cm_scaffold_23897_5	14_0903_05_40cm_scaffold_23897	OTU_437	Bacteria	Chloroflexi	ANG-CHLX	20.1744	0.020224	1	48	NA	NA	NA	NA	NA	NA	NA	FALSE	NA
SG_377	14_1009_13_40cm_scaffold_40464_9	14_1009_13_40cm_scaffold_40464	OTU_377	Bacteria	Chloroflexi	Ktedonobacteria	20.0389	0.0200881	1	59	NA	NA	NA	NA	NA	NA	NA	FALSE	NA
SG_367	14_1009_16_30cm_scaffold_36331_4	14_1009_16_30cm_scaffold_36331	OTU_367	Bacteria	Chloroflexi	ANG-CHLX1	20.0111	0.0200602	3	49	NA	NA	NA	NA	NA	NA	NA	TRUE	14_1009_16_30cm_Bacteria_9780_66_8
SG_794	14_0903_05_30cm_scaffold_83371_3	14_0903_05_30cm_scaffold_83371	OTU_794	Bacteria	Chloroflexi	Ktedonobacteria	20.0042	0.0200533	1	42	NA	NA	NA	NA	NA	NA	NA	FALSE	NA
SG_445	14_0929_02_20cm_scaffold_57164_4	14_0929_02_20cm_scaffold_57164	OTU_445	Bacteria	Chloroflexi	ANG-CHLX	19.9693	0.0200184	1	37	0.0249396	0.0269485	Decrease	NA	NA	NA	NA	FALSE	NA
SG_1518	14_0903_13_30cm_scaffold_4509110_12	14_1009_16_40cm_scaffold_24222	OTU_1518	Bacteria	Chloroflexi	NA	19.8507	0.0198995	3	52	1.63e-09	4.03e-09	Increase	NA	NA	NA	NA	FALSE	14_1009_16_40cm_Bacteria_10191_62_6
SG_2859	14_1009_13_20cm_scaffold_119146_1	14_1009_13_20cm_scaffold_119146	OTU_2859	Bacteria	Chloroflexi	RIF-CHLX	19.7147	0.0197632	1	28	0.00181634	0.0355151	Decrease	NA	NA	NA	NA	FALSE	NA
SG_422	14_0927_12_20cm_scaffold_16143_3	14_0927_12_20cm_scaffold_16143	OTU_422	Bacteria	Chloroflexi	ANG-CHLX	19.678	0.0197264	1	12	NA	NA	NA	NA	NA	NA	NA	FALSE	NA
SG_2834	14_0929_09_30cm_scaffold_37171_10	14_0929_09_20cm_scaffold_14440	OTU_2834	Bacteria	Chloroflexi	RIF-CHLX	19.5847	0.0196329	2	37	8e-13	1.34e-10	Decrease	NA	NA	NA	NA	FALSE	NA
SG_610	14_1009_13_30cm_scaffold_137066_3	14_1009_13_30cm_scaffold_137066	OTU_610	Bacteria	Chloroflexi	ANG-CHLX	19.4509	0.0194987	1	23	NA	NA	NA	NA	NA	NA	NA	FALSE	NA
SG_3126	14_0903_13_30cm_scaffold_5720334_4	14_0903_13_30cm_scaffold_5720334	OTU_3126	Bacteria	Chloroflexi	Ktedonobacteria	19.4182	0.0194659	1	54	NA	NA	NA	NA	NA	NA	NA	FALSE	NA
SG_457	14_1009_05_20cm_scaffold_51131_3	14_1009_05_20cm_scaffold_51131	OTU_457	Bacteria	Chloroflexi	ANG-CHLX	19.3082	0.0193556	1	43	NA	NA	NA	NA	NA	NA	NA	FALSE	NA
SG_1159	14_0927_02_20cm_scaffold_10382_13	14_0927_02_20cm_scaffold_10382	OTU_1159	Bacteria	Chloroflexi	ANG-CHLX	19.2983	0.0193458	1	30	NA	NA	NA	NA	NA	NA	NA	FALSE	NA
SG_430	14_0929_02_40cm_scaffold_19104_7	14_0929_05_30cm_scaffold_3267	OTU_430	Bacteria	Chloroflexi	RIF-CHLX_clade2	19.2766	0.019324	3	27	3.36e-09	0.000164177	Increase	NA	NA	NA	NA	TRUE	14_0929_05_30cm_Bacteria_3221_68_11
SG_348	14_0927_12_20cm_scaffold_97421_4	14_0927_12_20cm_scaffold_97421	OTU_348	Bacteria	Chloroflexi	ANG-CHLX	19.2477	0.019295	1	14	NA	NA	NA	NA	NA	NA	NA	FALSE	NA
SG_433	14_1009_02_40cm_scaffold_10200_9	14_1009_05_30cm_scaffold_1572	OTU_433	Bacteria	Chloroflexi	ANG-CHLX2	19.2187	0.0192659	5	39	2.64e-08	0.00522471	Increase	NA	NA	NA	NA	TRUE	14_1009_05_30cm_Bacteria_4185_68_7
SG_459	14_1009_09_30cm_scaffold_28133_5	14_1009_12_40cm_scaffold_6237	OTU_459	Bacteria	Chloroflexi	ANG-CHLX	19.1847	0.0192318	4	31	NA	NA	NA	0.0295181	Decrease	NA	NA	FALSE	NA
SG_518	14_1009_12_20cm_scaffold_3477_13	14_1009_12_20cm_scaffold_3477	OTU_518	Bacteria	Chloroflexi	ANG-CHLX2	19.1241	0.0191711	1	35	2.48e-12	1.88e-05	Decrease	NA	NA	NA	NA	TRUE	14_1009_12_20cm_Bacteria_8371_69_6
SG_158	14_0903_13_30cm_scaffold_3083777_8	14_0903_13_30cm_scaffold_3083777	OTU_158	Bacteria	Chloroflexi	Ktedonobacteria	19.0031	0.0190498	1	38	1.04e-08	2.78e-05	Increase	NA	NA	NA	NA	FALSE	NA
SG_470	14_0919_05_20cm_scaffold_71236_6	14_0919_05_20cm_scaffold_71236	OTU_470	Bacteria	Chloroflexi	ANG-CHLX	18.8416	0.0188879	1	46	0.00200888	0.00122476	Decrease	NA	NA	NA	NA	FALSE	NA
SG_137	14_1009_16_40cm_scaffold_17478_17	14_1009_16_40cm_scaffold_17478	OTU_137	Bacteria	Chloroflexi	Ktedonobacteria	18.8027	0.0188489	1	60	NA	NA	NA	NA	NA	NA	NA	FALSE	NA
SG_425	14_0903_02_30cm_scaffold_18685_7	14_0903_02_30cm_scaffold_18685	OTU_425	Bacteria	Chloroflexi	ANG-CHLX	18.7843	0.0188304	1	23	NA	NA	NA	0.0025992	Increase	0.0100993	Increase	FALSE	NA
SG_28	14_0903_13_30cm_scaffold_6003202_4	14_0903_13_30cm_scaffold_6003202	OTU_28	Bacteria	Chloroflexi	Ktedonobacteria	18.7334	0.0187794	3	52	4.83e-10	7.71e-06	Decrease	NA	NA	NA	NA	FALSE	NA
SG_1267	14_0927_12_20cm_scaffold_7902_7	14_0927_12_20cm_scaffold_7902	OTU_1267	Bacteria	Chloroflexi	RIF-CHLX	18.5554	0.018601	1	22	NA	NA	NA	0.0135656	Decrease	NA	NA	FALSE	NA
SG_1259	14_0903_05_40cm_scaffold_116671_3	14_0929_02_40cm_scaffold_10734	OTU_1259	Bacteria	Chloroflexi	RIF-CHLX	18.5244	0.0185699	3	39	3.22e-19	4.08e-12	Increase	NA	NA	NA	NA	FALSE	NA
SG_440	14_0927_05_40cm_scaffold_104524_2	14_0929_05_30cm_scaffold_56212	OTU_440	Bacteria	Chloroflexi	ANG-CHLX	18.4225	0.0184677	3	28	1.87e-17	3.28e-13	Increase	NA	NA	NA	NA	TRUE	14_0927_05_40cm_Bacteria_2339_67_7
SG_346	14_0929_12_40cm_scaffold_47719_4	14_1009_09_40cm_scaffold_66764	OTU_346	Bacteria	Chloroflexi	ANG-CHLX	18.4151	0.0184604	3	11	NA	NA	NA	NA	NA	NA	NA	FALSE	NA
SG_2761	14_0903_09_20cm_scaffold_79355_1	14_0903_12_30cm_scaffold_120433	OTU_2761	Bacteria	Chloroflexi	ANG-CHLX	18.4026	0.0184478	2	24	NA	NA	NA	NA	NA	NA	NA	FALSE	NA
SG_902	14_0927_05_20cm_scaffold_22145_1	14_0927_05_20cm_scaffold_22145	OTU_902	Bacteria	Chloroflexi	Ktedonobacteria	18.3916	0.0184367	1	43	3.54e-09	4.28e-08	Decrease	NA	NA	0.00734174	Decrease	FALSE	NA
SG_1352	14_0927_02_20cm_scaffold_32250_7	14_0927_02_20cm_scaffold_32250	OTU_1352	Bacteria	Chloroflexi	RIF-CHLX	18.3451	0.0183902	1	42	NA	NA	NA	0.0298716	Increase	NA	NA	FALSE	NA
SG_1098	14_0903_16_40cm_scaffold_71824_2	14_1009_16_40cm_scaffold_15202	OTU_1098	Bacteria	Chloroflexi	RIF-CHLX	18.2001	0.0182448	2	42	1.49e-24	2.23e-10	Increase	0.010152	Increase	NA	NA	FALSE	NA
SG_123	14_1009_12_20cm_scaffold_2566_8	14_1009_12_20cm_scaffold_2566	OTU_123	Bacteria	Chloroflexi	Ktedonobacteria	17.9699	0.018014	1	58	1.11e-06	0.00314267	Decrease	NA	NA	NA	NA	TRUE	14_1009_12_20cm_Ktedonobacter_racemifer_8422_52_9
[truncated: 1,327 more rows]

## Sheet: Supplementary Table 3
Supplementary Table 3|Raw Counts of Reads from Each Sample Mapped to the Longest Contig of an SG Cluster
rpS3 SG	Longest rpS3 Scaffold for SG	14_0903_02_20cm	14_0903_02_30cm	14_0903_02_40cm	14_0903_05_20cm	14_0903_05_30cm	14_0903_05_40cm	14_0903_09_20cm	14_0903_09_30cm	14_0903_09_40cm	14_0903_12_20cm	14_0903_12_30cm	14_0903_12_40cm	14_0903_13_20cm	14_0903_13_30cm	14_0903_13_40cm	14_0903_16_20cm	14_0903_16_30cm	14_0903_16_40cm	14_0919_02_20cm	14_0919_05_20cm	14_0919_09_20cm	14_0919_12_20cm	14_0927_02_20cm	14_0927_02_40cm	14_0927_05_20cm	14_0927_05_40cm	14_0927_09_20cm	14_0927_09_40cm	14_0927_12_20cm	14_0927_12_40cm	14_0929_02_20cm	14_0929_02_30cm	14_0929_02_40cm	14_0929_05_20cm	14_0929_05_30cm	14_0929_05_40cm	14_0929_09_20cm	14_0929_09_30cm	14_0929_09_40cm	14_0929_12_20cm	14_0929_12_30cm	14_0929_12_40cm	14_1009_02_20cm	14_1009_02_30cm	14_1009_02_40cm	14_1009_05_20cm	14_1009_05_30cm	14_1009_05_40cm
SG_2560	14_0903_02_20cm_scaffold_102340	12	2	2	1	2	0	1	0	2	1	0	0	4	10	1	0	2	2	0	1	0	1	2	1	3	0	5	1	0	0	2	1	2	3	2	0	1	0	0	0	0	2	1	2	2	3	4	0
SG_2934	14_0903_02_20cm_scaffold_114902	2	1	0	0	0	0	0	0	0	0	0	0	0	1	0	0	0	0	0	0	0	0	1	0	0	1	0	0	0	0	2	1	2	0	0	1	0	0	0	0	0	0	0	0	1	0	1	0
SG_3122	14_0903_02_20cm_scaffold_134006	7	2	3	2	1	0	0	1	4	1	1	0	5	10	2	4	3	7	11	3	3	0	3	1	6	0	1	3	1	1	5	1	7	3	0	1	0	0	3	1	1	2	0	1	6	5	5	2
SG_2656	14_0903_02_20cm_scaffold_134164	18	15	4	0	0	0	0	0	0	0	0	0	5	3	0	0	0	0	11	0	0	0	2	0	0	0	0	0	0	0	5	0	0	0	1	0	0	0	0	0	0	0	0	1	0	0	1	0
SG_280	14_0903_02_20cm_scaffold_14409	59	144	29	3	0	1	0	0	0	5	0	0	3	5	2	5	15	10	48	8	3	0	20	9	7	1	3	0	4	1	26	7	4	7	0	1	2	0	1	1	0	0	25	13	7	13	1	1
SG_1894	14_0903_02_20cm_scaffold_146863	6	3	2	1	1	2	0	0	0	0	0	1	0	18	3	0	3	2	3	0	0	2	9	1	3	3	1	4	0	1	5	6	1	2	2	2	0	1	1	1	3	2	0	6	6	1	6	4
SG_1479	14_0903_02_20cm_scaffold_1554	199	187	46	84	39	41	119	35	45	77	101	68	245	285	25	215	112	91	231	146	132	95	223	27	116	35	92	33	168	12	164	79	9	169	17	1	145	46	7	119	61	39	140	96	32	108	49	1
[truncated: 3,318 more rows]
[truncated: 12 more columns]

## Sheet: Supplementary Table 4
Supplementary Table 4|SG Coverage of Reads from Each Sample Normalized to Total Sequencing Depth per Sample
[truncated: 3,326 more rows]
[truncated: 12 more columns]

[truncated: 15 more sheets: Supplementary Table 5, Supplementary Table 6, Supplementary Table 7, Supplementary Table 8, Supplementary Table 9, Supplementary Table 10, Supplementary Table 11, Supplementary Table 12, Supplementary Table 13, Supplementary Table 14, Supplementary Table 15, Supplementary Table 16, Supplementary Table 17, Supplementary Table 18, Supplementary Table 19]
