# Supplementary material for: Mediterranean grassland soil C–N compound turnover is dependent on rainfall and depth, and is mediated by genomically divergent microorganisms
Source: Nat Microbiol. 2019 May 20;4(8):1356–67. doi: 10.1038/s41564-019-0449-y (PMC6784897; doi:10.1038/s41564-019-0449-y)
Supplement: Supplementary file 4 — All rpS3 centroid sequences. [file 41564_2019_449_MOESM4_ESM.txt]

>14_1009_13_30cm_scaffold_242203_2
MGQKTHPYGFRLGIIKPWRSRYYARHDFPELLKEDDLIRKYLKTRLSHAA
IADIHIERKPGKVTVTVHTGRPGVVIGKRGAEVDKLRDELAQLTGKEVGI
NVEEIKRPELDAQLVADSVAHQLTQRVSFRRAMKRAVQSAMRMGAQGIKI
KTAGRLGGAEIARTEGYHEGRVPLHTLRADIDYATSTAKTTYGTIGVKVW
IFTREMTEELSGRTYSTGV
>14_0903_02_20cm_scaffold_48633_14
MGQKTHPIGFRLGSTRTWSSRWFATKNYADLLHEDVKIRRFIKDQLYHAG
IAKIDIERSANRARITIFTARPGIIIGRKGAEVEKLKNELQARTGKEIYL
NIEEVIHPELDAQLVSENVALQLQKRVAFRRAMKKAVTSALRLGADGIRI
ACAGRLGGSEIARREWYRDGRVPLHTIRADIDYGLATAHTTAGTIGVKVW
IFKGEVLRPASATEA
>14_0903_05_20cm_scaffold_84586_2
MGQKVHPYGFRLGIIKPWRSRYYARRDFPELLKEDDLIRKYLKTRLSHAA
IADVHIERKPGKVTVTVHTGRPGVVIGKRGAEVDKLRDELAQLTGKEVGI
NVEEIKRPELDAQLVADSVAHQLTQRISFRRAMKRAVQSAMRMGAQGIKI
KTAGRLGGAEIARTEGYHEGRVPLHTLRADIDYATSTAKTTYGTIGVKVW
IFTREMTEELSGRTYSTGV
>14_0903_12_40cm_200_scaffold_22393_12
MGQKTHPYGFRLGIVKQWRSRYYARHDFPELLKEDELIRKYLKTRLAHAA
IADVHIERKPGKVTVTVHTGRPGVVIGKRGAEVDKLRDELAQLTGKEVGI
NVEEIKRPELDAQLVGDSVAHQLTQRISFRRAMKRAVQSAMRMGAQGIKI
KTAGRLGGAEIARTEGYHEGRVPLHTLRADVDYALSTATTTYGTIGVKVW
IFKGERTEDLHGRTYSTGV
>14_0927_09_40cm_scaffold_208829_2
MGQKTHPYGFRLGYNKPFKSRWYADKEYADLLHEDVKLRKELKEKLKSAG
ISSIDIERAANKLVVRIYTARPGIIIGRKGAEIDKLKQDVQKRTKREVHI
DIQEVHRPELDATLVAESIALQLEKRVAFRRAMRKAVDSALRFGCKGIKV
RVAGRLNGAEIARKEWYLQGRLPLQTLRADIDFGTAEANTTYGVIGVKCW
VYQGENVPKKASKIQKERETAAALA
>14_0903_09_40cm_scaffold_108046_4
MGQKTHPYGFRLGIVKQWRSRYFARHDFPELLKEDELIRKYLKTRLSHAA
IADVHIERKPGKVTVTVHTGRPGVVIGKRGAEVDKLRDELAQLTGKEVGI
NVEEIKRPELDAQLVGDSVAHQLTQRISFRRAMKRAVQSAMRMGAQGIKI
KTAGRLGGAEIARTEGYHEGRVPLHTLRADIDYATSTAKTTFGTIGVKVW
IFKGERTEDLHGRTYSTGV
>14_0903_02_40cm_scaffold_1010_5
MSVTKYFIKDVSRRLEIDELLQRDLKRAGYSRVELTKSPVGTRVVIYAAK
PGMVIGRRGQSIKDLTKLLETKFGIENPQLSVATIEIPEQDPKVVASQVA
QALQRGVHFRRAAYWAIQRVMESQALGVEIIIRGKLTTERSRFEKFRAGY
LPRVGDPVLKSVKVAVADVQLKQGLFGIKVRILPPTVDFIDKPTMKTPPP
SVAPTPTVQAPVAEAVEVETEKEEPIGNTAQA
>14_0903_02_20cm_scaffold_19511_7
MGQKTHPIGFRLGATRTWSSRWFATKGYADLLHEDVKIRRYIKDQLYHAG
ISKIDIERSANRARITIATARPGIIIGRKGSEVEKLKNELQARTGKEVYL
NIEEVIHPELDAQLVAENVALQLQKRVAFRRAMKKAVTSALRLGADGIRI
ACAGRLGGGEIARKEWYRDGRVPLHTIRADIDYGLATAHTTYGTIGVKVW
VFKGEVLRAAPPEA
>14_0903_02_40cm_scaffold_8646_6
MGQKTHPYGFRLGIVKQWRSRYFARRDFPELLKEDELIRKYLKTRLAHAA
IADVHIERKPGKVTVTVHTGRPGVVIGKRGAEVDKLRDELAQLTGKEVGI
NVEEIKRPELDAQLVADSVAHQLTQRISFRRAMKRAVQSAMRMGAQGIKI
KTAGRLGGAEIARTEGYHEGRVPLHTLRADVDYALSTAKTTYGTIGVKVW
IFKGERTEDLHGRTYSTGV
>14_0919_05_20cm_scaffold_38883_7
RPRRGRGGVSVGQKVHPKGFRLGVIENWDSRWFARREYADLLHEDTKIRN
FLKKRLYHAGVSKIEIERAANKAKINIHTARPGIVIGKKGAEIEKLKQEL
SKLTRKESFLNIHEVRRPDLDAQLVGENVALQLERRVAFRRAMKEAVARA
MRMGAQGIRIQSAGRLGGSEIARTEWYREGRVPLHTLRADVNYGVAEAKT
TYGVIGIKVWIFRGEVLTRQEEEQRAALGV
>14_0903_12_30cm_scaffold_60586_3
MGQKVHPYGFRLGYTKPWKSRWFAERDYDKQLLEEVKLKAELKEKLKSAG
VSSIEIERPGNKLRIIIKTARPGIIIGRKGAEIDKLKAELQKRTAGKDIF
VDIQEVHKPELDAQLVSESIALQLEKRVGFRRAMRKAVDSALRFGCKGIK
VRVSGRLNGNEIARSEWYLQGRLPLHTLRADIEYGFSEAKTTYGVIGVKC
WIYRGEILPQKKREGQPPVGTGAF
>14_0903_05_40cm_scaffold_101288_2
MGQKINPIGLRLGINRTWDSRWFAGKNEYGKLLHEDVKIREILHKELKQA
AVARIVIERPHKKCRVTIHSARPGVVIGKKGADIDKLRKRVADITASDVV
INIVEIRKPELDATLVAESIAQQLERRVAFRRAMKRAVQSAMRLGAEGIR
INCSGRLGGAEIARMEWYREGRVPLHTLRADVDYGVATAFTTFGTCGVKV
WIFKGEILEHDPMAQDKKMAEGDTARPRRDAA
>14_0903_05_20cm_scaffold_659_13
MGQKTHPKIFRLGVIESWDSKWFARHDYPKLLHEDFRVKKFLKSRLYHAG
ISKIEIERAANKAKINIYTARPGIVIGKKGAEIEKLKEEITKLTHRETYI
NIHEVRRPDLDAQLVSENVALQLERRVAFRRAMKESVSRAMRMGAQGVRI
QCAGRLGGSEIARTEWYREGRVPLHTLRADINYGFAEARTTYGMIGVKVW
IFRGEVLTEEEEQQKAILGG
>14_0903_13_30cm_scaffold_655822_9
MGQKTHPYGFRLGIVKPWRSRYFAKRNFPELLKEDELIRKYLRTRLSHAA
IADVHIERKPGKVTVTVHTGRPGVVIGKRGAEVDKLRDELAQLTGKEVGI
NVEEIKRPELDAQLVGDSVAHQLTQRISFRRAMKRAVQSAMRMGAQGIKI
KTAGRLGGAEIARTEGYHEGRVPLHTLRADIDYATSTAKTTFGTIGVKVW
IFKGERTEDLHGRTYSTGV
>14_0903_12_20cm_scaffold_18251_4
MGQKVNPIGFRLGVNRDWRSRWYASPQELPAFLHSDLEIRAYVKKKLQFA
AVSKIVIERAWNSIRVTIHTARPGIVIGRKGAEIEKMTEEISKMAQGKQI
KIDIQEIKTPELDAQLVAENVSLQIERRIAYRRAMKKAVQVAMDFGAEGI
RLRCSGRLNGAEISRSEWYREGKVPLHTLRTPIDYGFAEANTVYGKIGVK
CWMCKKEEAPSEAPLAMAPPPPPAEPVQA
>14_0919_05_20cm_scaffold_43423_4
MGQKTHPYGFRLGITKRWRSRWFAKRDYSRLLHEDLKLKRDLKKQLAHAG
VSNIEVERMANKLRITIHTSRPGIIIGRKGAEIDKLKADIQKRTNREVYI
NIQEIHRPELDAQLVGESIALQLEKRIAFRRAMRKSVDSALRFGAKGIKV
RVSGRLNGAEIARSEWYLQGRLPLHTLRADVDYGFAQAYTTYGVIGVKCW
IYKGEILPSKAPQAPAAARI
>14_0903_05_20cm_scaffold_4587_13
MGQKTHPYGFRLGYNKPFKSRWYADKEYADLLHEDVRLRTELKDKLKSAG
ISSIDIERAANKLVVRIYTARPGIIIGRKGAEIDKLKQDVQKRTKREVHI
DIQEVHRPELDAQLVAESIALQLEKRVAFRRAMRKAVDSALRFGCKGIKV
RVAGRLNGAEIARKEWYLQGRLPLQTLRADIDFGFAQAYTTYGVIGVKCW
IYQGENIPRRASKVQEPREAAAAVA
>14_0903_02_30cm_scaffold_137306_9
MGQKIHPIGLRVGIIRDWESRWYAKHMATLIQEDLAIRTHIKKKLSRAGI
SRVEIERFGTQSGVGGKPQVRVIIHAARPGIIIGRGGTGIDALKKELDEL
TGKQVQLNVQEIRRPELEALLVAENVAQQLERRVAYRRAMKQAVQRSLRA
GAKGIRIACAGRLAGSEIARYEWYRDGRVPLHTLRADIDFGIAEALTTYG
RIGVKVWIYRGEILPERRPEVELRRPPRPSEPAPVGGAASGSDTDRTVVI
PSKAPRPIVTRRDTDVTA
>14_0903_05_20cm_scaffold_143210_1
MGQKVNPIGFRLGVNRDWRSRWYASPQELPAFLHSDLEIRGYVKKKLQYA
AVSKIVIERAWNSIRVTIFTARPGIVIGRKGAEIEKMTEEISKMAQGKQV
KIDIQEIKTPELDAQLVAENVALQIERRIAYRRAMKKAVQTAMDFGAEGI
RLRSSGRLNGAEISRSEWYREGKVPLHTLRTAVDYGFAEANTVYGKIGVK
CWICKKEEPVPQPASPPPPPPAPAPEPTAV
>14_0929_05_30cm_scaffold_26659_10
MGQKVNPIGFRLNVNRDWRSRWYASPQEFPSFLHNDLKIRDYVKKKLQFA
AVAKIVIERAWNSIRVTIHTARPGIVIGRKGAEIEKMTEEISKMADGKQV
KIDIQEIKTPELDAQLVAENVALQIERRIAYRRAMKKAVQTAMDFGAEGI
KIRSSGRLNGAEISRSEWYREGKIPLHTLRTAIDYGFAEANTVYGKIGVK
CWICRKEERPAEAPAAPAPPPPPPTEPAEV
>14_0903_05_40cm_scaffold_14160_11
MPETKVERKDKRIIVENVRRVLLKEYLMSETRRAGFGGLDIQRTPMGTRV
TLLAERPGLVIGRKGGAIKSLTEAVERQFKFDNPQIEVQEVGSPALNAQI
MAEKLANALERGWHFRRAGHSTVRRIMEAGAKGCLVVIAGKLTGQRHRRE
KFKSGHIKYCGEPRNLWMDRGFAAAKLKPGIIGVTVEIMDPRAKLPDEIE
IKQPSAEYVAAAAAMAEAALIARAQPQPEAVPATVPAEGEPEEPEPLIVE
EPKAPETKVKRGKVASKRLKKVAKEVKALGVDADVEPSGGDDA
>14_0903_02_30cm_scaffold_721_9
MGQKTHPIGFRLGVTRTWSSRWFATKNYAKLLHEDVKIRRYIKDQLYHAG
ISRIDIERSANRARITVATARPGIIIGRKGAEVERLKNELQARTQKEIYL
NIEEVIHPELDAQLVSENVALQLQKRVAFRRAMKKAVTSSLRLGADGIRI
ACSGRLGGSEIARREWYRDGRVPLHTLRADIDFGMATAHTTYGTIGVKVW
IFKGEVLAKAPAEA
>14_0903_02_30cm_scaffold_602_23
MPAESKVERKDKRIIVENVRRVLLKEYLMNETRRAGFGGLDIQRTPMGTR
VTLLAERPGLVIGRKGGAIKSLTEAVERQFKFDNPQIEVQEVGSPALNAQ
IMAEKLANALERGWHFRRAGHSTVRRIMEAGAKGCLVVIAGKLTGQRHRR
EKFKAGHIKYCGEPRNLWMDRGFAAAKLKPGVIGVTVEIMDPRAKLPDEV
EIKQPSAEYLAAAAAMAEAALLVRAEPKPEAVPAAVPAEDEPEEPEPLIL
EEPKVAEPKVKRGKVASKRLKKVAKEVKALGVDADVEPNGGDDA
>14_0903_12_30cm_scaffold_51180_10
MGQKTHPIGFRLGATRTWSSRWFATKGYADLLHEDVKIRRYIKDQLYHAG
ISKIDIERSANRARITISTARPGIIIGRKGSEVEKLKNELQARTAKEIYL
NIEEVIHPELDAQLVAENVALQLQKRVAFRRAMKKAVTSALRLGADGIRI
ACAGRLGGGEIARKEWYRDGRVPLHTIRADIDYGLATAHTTYGTIGVKVW
IFKGEVLRAAPAEA
>14_0903_12_40cm_200_scaffold_23997_4
MGHKVHPNAFRLGVFRPWEANWFANPKDYTKMLHEDLEMRRVILARLRNA
GIAKIETERSSNAQLTVTIHTAKPGIVIGKGGSSVDQLREDLEKRFGNRV
RISIQEIKQPELDAQLVAENIASQIERRISYKRAMKQAILRTMRSGAKGV
RIYCGGRLRGAEMARREWDREGRVPLHTLRADIDFGRATSKTTFGAIGVK
VWIYKDQISPAQRRLAAIQEETVPVAEAVAPQAELIEAIAQPQAAQIEVA
TPDEAAKVAPRRTRTATAKVEEKTAAPARPKAAPKPRAEAKTEVKKTAVR
SKSTAAAVKKTTNTTRTTKKADG
>14_0903_02_30cm_scaffold_25169_8
MGEKTHPIGFRLGFTKTWNAKWFANKKNYPVLLKEDIGIRNAIRGRLRDA
AIARIDIERSANQVTVTIQTAKPGVVIGKGGAKVEELRQVLGKMTGKMVK
VNIFEIRYPELDAYLIAENVAQQLERRVSFRKVLKQTVQRSMKSGAKGVR
VAVSGRLGGAEMSRREWEREGRVPLHTLRGDIEFGRATAKTTYGTIGVKA
WVYKGEIEPAPRQVTQTSAPAAAAQRPPAPAAPPPPPVPQPARVG
>14_0903_13_30cm_scaffold_5440636_4
MGQKTHPIGFRLGFTKTWNAKWFANKKNYPVLLKEDIGIRNAIRGRLRDA
AIARIDIERSANQVTVTIQTAKPGVVIGKGGAKVEELRQVLGKMTGKMVK
VNIFEIRYPELDAYLIAENVAQQLERRVSFRKVLKQTVQRSMKSGAKGVR
VAVSGRLGGAEMSRREWEREGRVPLHTLRGDIEFGRATAKTTYGTIGVKA
WVYRGEIEPAPRQVTQSSTPAAAPQRPPAPPAPAPVPVPQPARAT
>14_0903_05_40cm_scaffold_72175_3
MGQKVNPIGFRLGVNRDWRSRWYASPQDLPGFLHSDLEIRNYVKKKLQFA
AVSKIVIERAWNSIRVTIFTARPGIVIGRKGAEIEKMTEEISKMAQGKQI
KIDIQEIKSPELDAQLVAENVALQIERRIAYRRAMKKAVQTAMDFGADGI
RLRCSGRLNGAEISRSEWYREGKVPLHTLRTGIDYGFAEANTVYGKIGVK
CWICKKEEAPAQPAAPAPPPPPPLPVPEQV
>14_1009_12_40cm_scaffold_12051_6
MGQKTHPYGFRLGYNKPWKSRWYADKEYADLLHEDVKLRKELKEKLKSAG
ISSIDIERAANKLVVRIYTARPGIIIGRKGAEIDKLKQDVQKRTKREVHI
DIQEVHRPELDATLVAESIALQLEKRVAFRRAMRKAVDSALRFGCKGIKV
RVAGRLNGAEIARKEWYLQGRLPLQTLRADIDFGTAEANTTYGVIGVKCW
VYQGENVPKKASKIQKERETAAVA
>14_0903_02_20cm_scaffold_5097_7
MAEAKVERKDKRIIVENVRRVLLKEYLMNETRRAGFGGLDIQRTPMGTRV
TLLAERPGLVIGRKGGAIKSLTEAVDRQFKFDNPQIEVQEVSAPALNAQI
MAEKLANALERGWHFRRAGHSTVRRIMEAGAKGCLVVIAGKLTGQRHRTE
KFKAGHIKYCGEPRNLWMDRGFAAAKLKPGVIGVTVEIMDPQAKLPDEIE
IKQPSAEYIAAAASFVRPVQAPVVVEPEPALAVQATVGPEGADEEPEPLI
EPGERESTTAKVKKSKVAAKRLKKVAKEVKQLGVDVDVDAEGGDGA
>14_0903_05_20cm_scaffold_3022_14
MGQKVNPIGLRLGINRTWDSRWSSRKEYGNQLLDDLKLRKFLGGRLTQAA
ISKVLIERAAKKTRITLHSARPGVVIGKKGADIDKLRGDIAKVTNSEVSL
NIIEIRKPEIEAKLIAEGIAQQLERRVAFRRAMKRAVQSAMRFGAQGIRI
NCSGRLGGAEIARMEWYREGRVPLHTLRADVDYGQATAKTTYGTCGVKVW
VFKGEILAHDPMAQDKRVAEGQPPERGGRRERDRE
>14_0903_13_20cm_scaffold_26126_2
MGQKVHPKGFRLGVIENWDSRWFARREYADLLHEDTKIRNFLKKRLYHAG
VSKIEIERAANKAKINIHTARPGIVIGKKGAEIEKLKLELSKLTRKESFL
NIHEVRRPDLDAQLVGENVALQLERRVAFRRAMKEAVARAMRMGAQGIRI
QSAGRLGGSEIARTEWYREGRVPLHTLRADVNYGTAEAKTTYGVIGIKVW
IFRGEVLTRQEEEQRAALGV
>14_0903_12_20cm_scaffold_39112_5
MGQKVNPLGLRLGINRTWDSRWYSGKNEYSQLLHEDMKIRKELMKDLKQA
AVSKIVIERPHKKCRVTVQSARPGVVIGKKGADIEKLRRKVTKLTKSDVV
INIVEIRKPELDAQLVAESIAQQLERRVAFRRAMKRAVQSAMRLGAGGIR
INCSGRLGGAEIARMEWYREGRVPLHTLRADVDYGVATAFTTYGTCGVKV
WIFKGEIMEHDPMAQDKKMAEGEAGRPRRDVP
>14_0903_12_20cm_scaffold_413_44
MGQKTHPVGFRLGFTKTWHAKWYANRKAYPALLKEDVSIRSAIRSRLRDA
AIARIDIERSANQVTVTIQTAKPGVVIGKGGAKVEELRQVLGKMTAKNVK
VNIFEIRYPELDANLIAENVAQQLERRVSFRKVLKQTVQRSMKAGARGVR
VAVAGRLGGAEMSRREWEREGRVPLHTLRADIEFGRAIAKTTFGTIGVKA
WVYKGDVEPTPRQVTQPSTPAQRAAAI
>14_0903_09_30cm_scaffold_17430_9
MGQKVHPYGFRLGYTKPWKSRWFVERDYDKLLLEDVKLKDELKDKLKSAG
VSAIEIERPGNKLRIIIKTARPGIIIGRKGAEIDKLKQELQKRTNREVYI
DIQEVHKPELDAQLVSESIALQLEKRVGFRRAMRKAVDSALRFGCKGIKV
RVSGRLNGNEIARSEWYLQGRLPLHTLRADIEYGFSEARTTYGVIGVKAW
IYRGEILTQKKREAQQPAGAF
>14_0903_09_30cm_scaffold_4135_10
MGQKINPIGFRLAVNRNWSSRWYANSRSFAPMLAEDIKVRDFLKRKLAHA
SVGRVLIERPAKDARITIFSARPGVVIGKKGEEIEALKAELRRLMGVNQV
HVNIEEIRKPEVDAQLIADSIAQQLEKRIMFRRAMKRAMQNAMRLGAQGI
KIMSSGRLNGIEIARTEWYREGRVPLHTLRADIDYGLGEAKTSFGVIGIK
VWVYKGEIMPKGEVQAVLPSAAPAAQPETPAEPRRAKKPVPKPGARRPSG
RPRPEGERKAAKKPDAPAPKTTVKRPKKVLKDEGGGTKE
>14_0903_16_20cm_scaffold_96769_1
MGQKVHPYGFRLGYTKPWKSRWFVERDYDKLLLEDVRLKNELKDKLKSAG
VSSIEIERPGNKLRVIIKTARPGIIIGRKGAEIDKLKGDVQKRTGREVYI
DIQEVHKPELDAQLVSESIALQLEKRVGFRRAMRKAVDSALRFGCKGIKV
RVSGRLNGNEIARSEWYLQGRLPLHTLRADIEYGFSEAKTTYGVIGVKCW
IYRGEILPQKKREVQQAVGAFQGIQLKAEN
>14_0903_09_40cm_scaffold_658_71
MGQKTHPIGFRLGATRTWSSRWFATKGYAGLLHEDVKIRRFIKSSLYHAG
ISRIDIERSANRARITIFTARPGIIIGRKGAEVEKLKNEIQTRTAKEVYL
NIEEVVHPELDAQLVAENVALQLQKRVAFRRAMKKAVTSALRLGADGIRI
ACAGRLGGAEIARREWYRDGRVPLHTIRADIDYGLAEAHTTYGAIGVKVW
IFKGEVLPAQRAIAEA
>14_0903_02_20cm_scaffold_55753_1
FMGQKVNPIGFRLGVNRDWRSRWYASPQEMPEFLHSDIEIRDYVKKKLQF
AAVSKIVIERAWNSIRVTIFTARPGIVIGRKGAEIEKMTEEISKMAQGKQ
IKIDIQEIKTPELDAQLVAENVALQIERRIAYRRAMKKAVQVAMDFGALG
IRLRSSGRLNGAEISRSEWYREGKVPLHTLRTGIDYGFAEANTVYGKIGV
KCWICKKEEAPAETPAQASPPPPPPESEATKL
>14_0919_05_20cm_scaffold_2666_24
MGQKVHPKGFRLGVIESWDSRWFARREYAELLHEDIKIRNFLKKRLYHAG
VSKIEIERAANKAKINIHTARPGIVIGKKGAEIEKLKQELSKLTSKETFI
NIHEVRRPDLDALLVGENVALQLERRVAFRRAMKEAVARAMRMGAQGIRI
QSAGRLGGSEIARTEWYREGRVPLHTLRADVNYGLAEAKTTYGVIGVKCW
IFRGEVLTKQEEEQRAALGV
>14_0903_12_40cm_200_scaffold_4680_15
MGQKTHPIGFRLGVTRTWSSRWFATKAYANLLHEDVKIRRFIKDQLYHAG
IAKIDIERSANRARITISTARPGIIIGRKGSEVEKLKNELQTRTGKEIYL
NIEEVIHPELDAQLVAENVALQLQKRVAFRRAMKKAVTSALRLGADGIRI
ACAGRLGGGEIARREWYRDGRVPLHTLRADIDYGLATAHTTYGTIGVKVW
VFKGEVLRAAPADA
>14_0903_09_40cm_scaffold_70559_4
MGQKTHPHGFRLGIVKPWRSRYYARRDFPELLKEDDLIRKYLKTRLAHAA
IADVHIERKPGKVTVTVHTGRPGVVIGKRGAEVDKLRDELTQLTGKEVGI
NVEEIKRPELEAQLVADSVAHQLTQRISFRRAMKRAVQSAMRMGAQGIKI
KTAGRLGGAEIARTEGYHEGRVPLHTLRADINYATSTAKTTYGTIGVKVW
IFTREVTEELAGRTYSTGA
>14_0903_13_30cm_scaffold_1598435_10
MEVRSIYKYARISPFKVREVTREIQGLPVSAALDILAFTPKKAAFLINKT
LKSAIANAENNANLKADGLVVKEAVVGEGPTFKRMTPRARGSGSRILKRT
SHIRIVLTDDVAIETRETKKAKREKKVRRRPRRRRRNNFMGQKVNPIGFR
LGVNRDWRSRWYASPQELPAFLHSDLEIRAYVKKKLQFAAVSKIVIERAW
NSIRVTIHTARPGIVIGRKGAEIEKMTEEISKMAQGKQIKIDIQEIKTPE
LDAQLVAENVSLQIERRIAYRRAMKKAVQVAMDFGAEGIRLRCSGRLNGA
EISRSEWYREGKVPLHTLRTPIDYGFAEANTVYGKIGVKCWMCKKEEAPS
EAPIAMAPPPPPPPPAEPVEA
>14_0903_16_40cm_scaffold_267_22
MGHKVHPNAFRLGVFRPWEANWFANPKDYTKMLHEDLEMRRIILARLRNA
GIAKIETERSSNAQLTVTIHTAKPGIVIGKGGSSVDQLREDLEKRFGNRV
RISIQEIKQPELDAQLVAENIASQIERRISYKRAMKQAILRTMRSGAKGV
RIYCGGRLRGAEMARREWDREGRVPLHTLRADIDFGRATAKTTFGAIGVK
CWIYKDQISPAQRRLAAITEETVPIAEVVAPQPELIEAVTEPQAAQVEVA
TPEAAAKVAPRRTRTGTAKVEEKAAAPARPKAAPKPKAEAKTEVKKTAVR
TKSTPAAVKKTGNARNTKKADT
>14_0927_02_40cm_scaffold_4190_10
MGQKTHPYGFRLGIVKQWRSRYYARRDFPELLKEDELIRKYLKTRLSHAA
IADVHIERKPGKVTVTVHTGRPGVVIGKRGAEVDKLRDELAQLTGKEVGI
NVEEIKRPELDAQLVGDSVAHQLTQRISFRRAMKRAVQSAMRLGAQGIKI
KTAGRLGGAEIARTEGYHEGRVPLHTLRADVDYAISTAKTTYGTIGVKVW
IFKGERTEDLHGRTYSTGV
>14_1009_12_30cm_scaffold_4063_8
MGQKTHPYGFRLGIIKPWRSRYFARRDFPELLKEDDLIRKYLKARLSHAA
IAEVHIERKPGKVTVTVHTGRPGVVIGKRGAEVDKLRDELAQLTGKEVGI
NVEEIKRPELNAQLVGDSVVHQLTQRISFRRAMKRAVQSAMRMGAQGIKI
KCAGRLGGAEIARTEGYHEGRVPLHTLRADIDYATSTAKTTYGTIGVKVW
IFTREMTEELAGRTYSTGA
>14_0903_12_30cm_scaffold_19791_3
MGQKVHPYGFRLGYTKPWKSRWFVERDYAKLLLEDFKLKQELKEKLKSAG
VSALEIERPGNKLRIIIKTARPGIIIGRKGAEIDKLKVELQKRTNRDVFI
DIQEVHKPELDAQLVSESIALQLEKRVGFRRAMRKAVDSALRFGCKGIKV
RVSGRLNGNEIARSEWYLQGRLPLHTLRADIDYGFSEARTTYGVIGVKTW
IYRGEILPAKKREPQVEKSVF
>14_0903_09_40cm_scaffold_3293_22
MGQKVNPTGFRLSVNRDWRSRWYASSQEFPSFLHSDLKIRNYVKKKLQFA
AVSKIVIERAWNSIRVTIHTARPGIVIGRKGAEIEKMTEEISKMAEGKQV
KIDIQEIKTPELDAQLVAENVALQIERRIAYRRAMKKAVQTAMDFGAEGI
RLRCSGRLNGAEISRSEWYREGKIPLHTLRTPIDYGFAEANTVYGKIGVK
CWMCKKEEPAPQPVVPPPPAPEQVEV
>14_1009_16_30cm_scaffold_195010_1
MGQKVNPIGFRLGVNRDWRSRWYASPQELPAFLHSDLEIRSYVKKKLQYA
AVSKIVIERAWNSIRVTIFTARPGIVIGRKGAEIEKMTEEISKMAQGKQV
KIDIQEIKTPELDAQLVAENVALQIERRIAYRRAMKKAVQTAMDFGAEGI
RLSSSGRLNGAEISRSEWYREGKVPLHTLRTAVDYGFAEANTVYGKIGVK
CWICKKEEPVPQPASPPPPPAPAPEPTAV
>14_1009_02_40cm_scaffold_3651_19
MGQKSHPVGLRLGYVKPWSSRWYADRDYAKILHEDIRVRKMVKSKLYHAG
VSKVEIERSGDQVTIIIHTARPGIIIGRKGAEVDKLKADLEKMINRQVYI
TIKEIKKPELDAQLVTENIAVQLEKRVAFRRAMKRSVASALRLGAQGIKI
RCSGRLAGAEIARTEWYLQGRVPLHTLRADIDYGFAEAHTTMGQIGIKAW
IYKGEILPAASRGRAEGELERR
>14_1009_13_40cm_scaffold_9645_8
MGQKSHPVGLRLGYVKPWSSRWYADRDYAKILHEDIRIRKTVKGKLYHAG
VSKVEIERSGDQVTVIIHTARPGIIIGRKGAEVDKLKADLEKMITRQVYI
TIKEIKKPELDAQLVTENVAVQLEKRVAFRRAMKRSVASALRLGAQGIKI
RCSGRLAGAEIARTEWYLQGRVPLHTLRADIDYGFAEAHTTMGQIGIKAW
IYKGEILPAVARGKAEGELERR
>14_1009_16_30cm_scaffold_106855_2
MGQKTHPYGFRLGIVKQWRSRYFARRNFPELLNEDDLIRKYLKTRLSHAA
IADVHIERKPGKVTVTVHTGRPGVVIGKRGAEVDKLRDELAQLTGKEVGI
NVEEIKRPELDAQLVGDSVAHQLTQRISFRRAMKRAVQSAMRMGAQGIKI
KTAGRLGGAEIARTEGYHEGRVPLHTLRADVDYATSTAKTTYGTIGVKVW
IFKGERTEDLHGRTYSTGV
>14_0903_09_40cm_scaffold_1952_13
MGHKVHPNAFRLGVFRPWEANWFANPKDYTKMLHEDLEMRRVILARLRNA
GIAKIETERSSNAQLTVTIHTAKPGIVIGKGGSSVDQLREDLEKRFGNRV
RISIQEIKQPELDAQLVAENIASQIERRISYKRAMKQAILRTMRSGAKGV
RIYCGGRLRGAEMARREWDREGRVPLHTLRADIDFGRATAKTTFGAIGVK
CWIYKDQISPAQRRLAPIAEETAPLAEVIAPQPELVEALTAAVAPVETAA
AETQTTERPKRTRAAAATTTAPKPTTAKPRTASSKPRTAAAPKAKADTAT
KAPAKKPTTKKNDS
>14_0903_05_30cm_scaffold_1006_44
MPAEAKVNRKDKRIIVENVRRVLLKEYLMNETRRAGFGGLDIQRTPMGTR
VTLLAERPGLVIGRKGGAIKSLTEAVEQKFRFDNPQIEVQEVASPALNAQ
IMAEKLANALERGWHFRRAGHSTVRRIMEAGAKGCLVVIAGKLTGQRHRT
EKFKAGHIKYCGEPRNLWMDLGFASAKLKPGVIGVTVEIMDPRAKLPDEI
EIKKPTAEYLAAAAAAAEAERIAPPEPIVEVAAVVGPGIDGESVEEPEPL
IVPEEADPAKKVKKSKVAAKRLKKVAKQVSELGVDVDVDTGGGDET
>14_1009_16_40cm_scaffold_75944_8
MGQKTHPYGFRLGIVKQWRSRYFARRNFPELLKEDDLIRKYLRTRLAHAA
IADVHIERKPGKVTVTVHTGRPGVVIGKRGAEVDKLRDELAQLTGKEVGI
NVEEIKRPELDAQLVGDSVAHQLTQRISFRRAMKRAVQSAMRMGAQGIKI
KTAGRLGGAEIARTEGYHEGRVPLHTLRADVDYATSTAKTTYGTIGVKVW
IFKGERTEDLHGRTYSTGV
>14_0929_05_40cm_scaffold_28521_10
MGQKVHPYGFRLGYTKPWKSRWFVERDYDKLLLEDVKLKNELKDKLKSAG
VSTIEVERPGNKLRVIIKTARPGIIIGRKGAEIDKLKQDVQKRTSREVYI
DIQEVHKPELDAQLVSESIALQLEKRVGFRRAMRKAVDSALRFGCKGIKV
RVSGRLNGNEIARSEWYLQGRLPLHTLRADIEYGFSEAKTTYGVIGVKCW
IYRGEILPQKKREAQPATVTGAF
>14_0903_16_40cm_scaffold_13797_15
MSQKVNPIGFRLGVIRSWDSKWYEEKNYARWLHEDIRLREYVKKKLGQAG
ISKVEIERAASKVKVNVHTARPGIVIGKRGAGIESIKKELQQFTQNEVFL
NIVEVRKAETDAQLVAENITTQLERRIAFRRAMKKAIQTAQKFGAKGIRV
ACSGRLGGAEMARYEWYREGRVPLHTLRADIDYGFAEAKTTYGKIGCKVW
IFRGEVLPESAAEAAKKPPARAPTRVTTGGATPTPIQ
>14_0903_09_40cm_scaffold_233365_2
MGQKIHPIGLRLGYTKPWNSRWFADKDYAKTLHEDIRVRKMVKSKLYHAG
VSKVEIERSGDQAKVIIHTARPGIIIGRKGAEVDKLKAELEKSIGRQVYI
TIKEIKKPELDAQLVTENIAVQLEKRVAFRRAMKRSVASALRLGARGIKI
RCSGRLAGAEIARTEWYLQGRVPLHTLRADIDYGFAEAHTTMGQIGIKAW
IYKGEILPTLPGKDEPGLDRR
>14_0903_12_30cm_scaffold_18988_3
MGHKVHPNGFRLGVYRNWEAKWFAPDKEFKPLLLEDVRLRRMLMTRLKNA
GVARIETERSSSALTITLHTAKPGIVIGKGGTSVDQLRDELEKITGKRVR
VTIQEIKKPELSAQLVAENVAAQLEKRIAFRRAIKQSLMKTMRAGAQGVK
IRVRGRLGGSEMARVEWNREGRVPLHTLKADIDFGQTEAKTTFGRIGVSA
WVYTGNFPTEAPPKPQAAVEEPVDSGVPVGAAIGEAPAPLAELVQQTVAA
PVAPETPAVPVTAGPAPEAPAAAKPKRTRTPKPTATADGGEKPKRTSRAK
TSTGEKATELKAPRARAPKKKE
>14_0903_13_20cm_scaffold_24382_4
MGQKTHPYGFRLGIVKPWRSRYYARRDFPELLKEDELIRKYLKTRLAHAA
IADVHIERKPGKVTVTVHTGRPGVVIGKRGAEVDKLRDELAQLTGKEVGI
NVEEIKRPELDAQLVGDSVAHQLTQRISFRRAMKRAVQSAMRMGAQGIKI
KTAGRLGGAEIARTEGYHEGRVPLHTLRADVDYALSTAKTTYGTIGVKVW
IFKGERTEDLHGRTYSTGV
>14_0903_05_20cm_scaffold_53_69
MGQKVHPKGFRLGVIENWDSRWFARRDYADLLHEDIKVRNFLKKRLYHAG
VSKIEIERAANKAKMNIHTARPGIVIGKKGAEIDKLKQELSKLTSKETFI
NIHEVRRPDLDAQLVAENVALQLERRVAFRRAMKEAVARAMRLGAQGIRI
QSAGRLGGSEIARTEWYREGRVPLHTLRADVNYGLAEAKTTYGVIGVKCW
IFRGEVLTKQEEEQRAALGV
>14_0903_05_40cm_scaffold_33270_8
MGQKTHPVGFRLGFTKTWHAKWYANHKGYPLLLKEDVAIRDTIRGRLRDA
AIARIDIERSANQVTVTIQTAKPGVVIGKGGAKVEELRQVLGKMTGKMVK
VNIFEIRYPELDAYLIAENVAQQLERRVSFRKVLKQTVQRSMKAGAKGVR
VAVAGRLGGAEMSRREWEREGRVPLHTLRADIEFGRATAKTTFGTIGVKA
WIYKGDVEPTPRQITQTGPATARAGA
>14_1009_16_40cm_scaffold_109112_3
MRTHAIARFVRVPPRKARLVLDAIRGKPVGEALATLEYTPRAAARLIEKV
LRSAIANAEHNHEVRNLDDLRVVEAVADGGPSMKRVSPRAMGRAFFIKHR
TSHLRVAVSDERPARPRRRRRPRRRRAPRAAPRPPPRRRPLGPRRRRPNP
PGRRRPNRPGRSRPRRRNRAMGQKTHPIGFRLGSTRTWASRWFATKDYAR
LLHEDVKIRRYIKDSLYHAGISRIDIERSANRARITIHTARPGIIIGRKG
AEVEKLKNELQARTGKEIYLNIEEVMHPELDAQLVAENVALQLQKRVAFR
RAMKKAVTSALRLGADGIRIACAGRLGGAEIARREWYRDGRVPLHTIRAD
IDYGLATSHTTYGTIGVKVWIFKGEVLRGPEPAEV
>14_1009_12_30cm_scaffold_36288_3
MGQKINPIGLRLGINRTWDSRWFAGKNEYGKLLHEDVKIREILHKELKQA
AVARIVIERPHKKCRVTIHSARPGVVIGKKGADIDKLRKRVADITASDVV
INIVEIRKPELDATLVAESIAQQLERRVAFRRAMKRAVQSAMRLGAEGIR
INCSGRLGGAEIARMEWYREGRVPLHTLRADIDYGVATAFTTFGTCGVKV
WIFKGEILEHDPMAQDKKMAEGEGSRPRRDAA
>14_0903_16_40cm_scaffold_31706_4
MGHKVHPNAFRLGVFRPWEANWFANPKDYTKMLHEDLEMRRTILARLRNA
GIAKIETERSSNAQLTVTIHTAKPGIVIGKGGSSVDQLREDLEKRFGNRV
RISIQEIKQPELDAQLVAENIASQIERRISYKRAMKQAILRTMRSGAKGV
RVYCGGRLRGAEMARREWDREGRVPLHTLRADIDFGRATAKTTFGAIGVK
CWIYKDQISPQQRRLAIADGAPIGEAIAPQPELPEMPPPPRTDLVEPVTP
PLPAEATAEVTAEATAAPARRARTTRTTAAPKTAAAAESAGPTRTSPRGS
TGPKAAPRAKAAAKPAAEKKPAPAKKSTTPRKKS
>14_0927_02_40cm_scaffold_1163_6
MGQKTHPVGYRLGYTRTWSSRWYAGKDYAKLLHQDIKIRKMVKEKLYHAG
VSKVEIERSGDQTRVIIHTARPGIIIGRKGAEVDKLKATLEKQYGSQVYI
TVKEIKKPELDAQLVSENIAVLLEKRVAFRRAMKRSVAAALRLGAQGIRV
TCAGRLGGAEIARTEWYREGRVPLHTLRAYIDYGFAEAHTTMGQIGVKTW
IYKGEVLPVQPEKPEPTFDRR
>14_0929_09_20cm_scaffold_781_8
MEVRSIYKYARISPFKVREVTREIQGLPVSAALDVLAFTPKKAAFLINKT
LKSAIANAENNANLKAQQNRQRRKKERRRPRRRPRNNFMGQKVNPIGFRL
GVSRDWRSRWYASPQELPAFLHSDLEIRAYVKKKLQFAAVAKIVIERAWN
SIRVTIHTARPGIVIGRKGAEIEKMTEEISKMAQGKQIKIDIQEIKTPEM
DAQLVAENVALQIERRIAYRRAMKKAVQTAMDFGAEGIRLRCSGRLNGAE
ISRSEWYREGKVPLHTLRTAIDYGFAEANTVYGKIGVKCWICKKEEAPSE
APIATAPPPPPPPTEPVAA
>14_0903_12_30cm_scaffold_25959_5
MGQKVNPIGFRLAVNRDWRSRWYASPQEMPEFLHSDIEIRDYVKKKLQFA
AVSKIVIERAWNSIRVTIFTARPGIVIGRKGAEIEKMTEEISKMAQGKQI
KIDIQEIKTPELDAQLVAENVALQIERRIAYRRAMKKAVQVAMDFGALGI
RLRSSGRLNGAEISRSEWYREGKVPLHTLRTGIDYGFAEANTVYGKIGVK
CWICKKEEAAPAETPAQASPPPPPPEPAAAEL
>14_1009_12_20cm_scaffold_40242_3
MGQKVHPYGFRLGYNKDWHSHWFAKKQFGDFLIEDLKLKRELKQRFTGAG
VSHVDIERAANRLKIIIYTSRPGIIIGRKGAEIDKLKGDISSRTGREVLV
SIQEIHKPELNAQLQAEKIAAQLEKRIAFRRAMRKAVEESLRFGAQGIKV
KVSGRLNGAEIARSEWHLQGQLPLHTLRSDVDYGFAEAHTTFGVIGVKVW
IYRGQILDANAAMARGTGTDPINDTRPGGREGRARPARARRERPERPER
>14_0927_05_40cm_scaffold_97880_3
MGQKVNPIGFRLGVNRDWRSRWYASPQELPEFLHSDLEIRNYVKKKLQYA
AVSKIVIERAWNSIRVTIFTARPGIVIGRKGAEIEKMTEEISKMAQGKQV
KIDIQEIKTPELDAQLVAENVALQIERRIAYRRAMKKAVQTAMDFGAEGI
RLRSSGRLNGAEISRSEWYREGKVPLHTLRTPVDYGFAEANTVYGKIGVK
CWICKKEEPAPQPASPPPPPPPAPAPEPAEV
>14_0903_12_30cm_scaffold_793_73
MGQKVHPYGFRLGYTKPWKSRWFVERDYDKLLLEDVKLKNELKDKLKSAG
VSSIEIERPGNKLRVIIKTARPGIIIGRKGAEIDKLKQDVQKRTSREVYI
DIQEVHKPELDAQLVSESIALQLEKRVGFRRAMRKAVDSALRFGCKGIKV
RVSGRLNGNEIARSEWYLQGRLPLHTLRADIEYGFSEAKTTYGVIGVKCW
IYRGEILPQKKRDAQPAVATGAF
>14_0903_13_40cm_scaffold_60416_2
MGHKVHPNAFRLGVFRPWEANWFANPKDYTKMLHEDLEMRRVILARLRNA
GIAKIETERSSNAQLTVTIHTAKPGIVIGKGGSSVDQLREDLEKRFGNRV
RISIQEIKQPELDAQLVAENIASQIERRISYKRAMKQAILRTMRSGAKGV
RIYCGGRLRGAEMARREWDREGRVPLHTLRADIDFGRATAKTTFGAIGVK
CWIYKDQISPVQRRLAAIQEETVPIAEQVTPLAEIIEAVAQPQAAQIEVG
SPEAAVKVAPRRTRTATAKVEEKTAAPARPKAAPKPKAEAKTEVKKTAVR
TKSTPAAVKKTGTARNSKKADS
>14_0903_05_40cm_scaffold_20156_8
MGQKTNPIGMRLGIIATWDSRWFARKDYPKLLEEDIFIRRYLKKRLAQAG
ISRIIIQRAIAKVTINISTARPGLVIGRRGQQVDQLRDELQHITKKEIFL
NIDEVKKPDLDAILVSEHVARQLEQRVSFRRAMKKAIASTMRSGAGGIRI
VCSGRLGGAEMARTEGYREGRVPLHTLRADIDFARGTARTIYGTVGVKVW
IFKGEVLDKKEAPAALPPGQMRSAGPAQG
>14_0903_09_20cm_scaffold_31898_5
MGQKTHPYGFRLGIVKQWRSRYYARHDFPELLKEDELIRKYLKTRLSHAA
IADVHIERKPGKVTVTVHTGRPGVVIGKRGAEVDKLRDELAQLTGKEVGI
NVEEIKRPELDAQLVADSVAHQLTQRISFRRAMKRAVQSAMRMGAQGIKI
KTAGRLGGAEIARTEGYHEGRVPLHTLRADIDYATSTAKTTYGTIGVKVW
IFTREMTEELSGRTYSTGV
>14_1009_12_30cm_scaffold_22781_5
MGQKVHPHGFRLGYIYTWNSKWYADKNYTEQLHEDLRIRRSIERMLPDAG
ISRVEIERNANQITVSIHTARPGIVIGRGGQRVDELRGRLEKTSGRRVRV
NINEVRLPEIEAPLVARAVAEQIERRVSHRRAIKQAALRAMQRGAQGVRI
RIAGRLGGSDMSRRDQERQGRVPLHTLKADVDYGTAEARTTLGRIGVKVW
IYKGDKISERTAPPVSALEKARAASGEPQAGGVAAPVGPDQPSEASAEAA
AAEPPPEPAQQESGDATA
>14_0929_09_20cm_scaffold_6764_6
MRLACNIRRPAECATSVHEIPQPKDVSGKGAGNSTRGRVRSPEELVMGQK
VNPIGFRLGVNRDWRARWYASPQELPAFLHSDLEIRSYVKKKLQFAAVSK
IVMERAWNSIRVTIHTARPGIVIGRKGAEIEKMTEEISKMAQGKQIKIDI
QEIKAPELDAQLVAENVALQIERRIAYRRAMKKAVQTAMDFGAQGIRLRC
SGRLNGAEISRSEWYREGKVPLHTLRTGIDYGFAEANTVYGKIGVKCWMC
KKEEAATEPAGPNLPPPPPLVPEEV
>14_0903_09_40cm_scaffold_21671_3
MPAEAKVNRKDKRIIVENVRRVLLKEYLMNETRRAGFGGLDIQRTPMGTR
VTLLAERPGLVIGRKGGAIKALTEAVEQRFRFDNPQIEVQEVASPALNAQ
IMAEKLANALERGWHFRRAGHSTVRRIMEAGAKGCLVVIAGKLTGQRHRT
EKFKAGHIKYCGEPRNLWMGLGFASAKLKPGIIGVTVEIMDPRAKLPDEV
EIKKPTAEYLAAAAAAALEPIRAPEPVVEVVEVAGPGEEESVEEPEPLIV
PEEPDPAKKVKKSKVAAKRLKKVAKQVSELGVDADVGPEGGDET
>14_0927_02_40cm_scaffold_30158_5
MRQGATLNMGQKTNPIGLRIAVNKDWRSKWYAEKKEFGKLLAEDRKIRDI
LKKKLESASVPKIQIERAATRCRITIFTARPGVVIGRKGAEIDKIKEELS
RMTGKEIFVDIQEIKTPELDAQLVAENIALQLERRISFRRAMKKAVQTAM
DFGADGIKIRCAGRLGGAELARTEMYHEGRVPLHTLRANIDYGFAEASTV
YGKLGVKCWICKGETKVERGNKAAGASGASPN
>14_0903_12_20cm_scaffold_27676_4
MSVTKYFIKDVSRRLEIDELLQKDLKRAGYSRVELTKSPVGTRVVIYAAK
PGMVIGRRGQSIKDLTKLLETKFGIENPQLSVATIEIPEQDPKVVASQVA
QALQRGVHFRRAAYWAIQRVMESQALGVEIIIRGKLTTERSRFEKFRAGY
LPRVGEPVLKSVKVAVADVQLKQGLFGIKVRILPPTVDFIDKPTMKTPPP
SVAPTTTVQAPIVETPEVETEKEEPIGNTAQA
>14_0903_05_30cm_scaffold_45328_2
MGQKVHPYGFRLGINRTWRSRWFARKDYGALLHEDLNLKAMLKKKFAHAG
ISRIEVERAANKLTVIIFTSRPGIIVGKKGTEIEKLKKDLQTLTGREINL
RIQEINKPELDAQLVGEGIAQQLEKRIAFRRAMRRAVDSTLRFGAKGIKV
RVGGRLNGAEIARSEWYLHGQLPLHTLRADIDYGFAQAFTTYGVIGVKVW
IYKGEVFEMQKTERPERAR
>14_1009_05_40cm_scaffold_33950_1
REMPAEAKVNRKDKRIIVENLRRVLLKEYLMNETRRAGFGGLDIQRTPMG
TRVTLLAERPGLVIGRKGGAIKALTEAVEQRFRFDNPQIEVQEVASPALN
AQIMAEKLANALERGWHFRRAGHSTVRRIMEAGAKGCLVVIAGKLTGQRH
RTEKFKAGHIKYCGEPRNLWMGLGFASAKLKPGVIGVTVEIMDPRAKLPD
EIEIKKPTPEYLAAAAAAAAAEPIPAPEPMVEVAAVGGPGEEGESVEEPE
PLIVPEEPDPTKKIKKSKVATKRLKKVAKQVSELGVDADVETGGGDET
>14_0903_05_40cm_scaffold_214679_2
MGQKTHPIGYRLGFTKTWNAKWYANHKAYPVLLKEDVSIRTAIRSRLRDA
AIARIEIERSANQVTVTIQTAKPGVVIGKGGAKVEELRQVLGKMTGKMVK
VNIFEIRLPELDANLIAENVAQQLERRVSFRKVLKQTVSRSMKAGAKGVR
VAVAGRLGGAEMSRREWEREGRVPLHTLRADIEFGRAIAKTTYGTIGVKA
WVYKGDVEPSPRQVAPAATPARAGA
>14_0903_02_30cm_scaffold_48538_6
MGQKVNPTGFRLSVNRDWRSRWYASSQEFPSFLHSDLKIRNYVKKKLQFA
AVSKIVIERAWNSIRVTIHTARPGIVIGRKGAEIEKMTEEISKMAEGKQV
KIDIQEIKTPELDAQLVSENVALQIERRIAYRRAMKKAVQTAMDFGAEGI
RLRCSGRLNGAEISRSEWYREGKVPLHTLRTPIDYGFAEANTVYGKIGVK
CWICKKEEPAPQAATPPPPPPAPEPVEV
>14_0903_16_30cm_scaffold_95302_3
MGQKTHPYGFRLGITKPWRSRWFAKRDYSRLLHEDLKLKRDLKKQLGHAG
VSNIEVERMANKLRITIYTSRPGIIIGRKGAEIDKLKADIQKRTNREVYI
NIQEIHRPELDAQLVGESIALQLEKRIAFRRAMRKSVDSALRFGAKGIKV
RVSGRLNGAEIARSEWYLQGRLPLHTLRADVDYGFAQAYTTYGVIGVKCW
IYKGEILPSKQPQGPAAARI
>14_0927_12_20cm_scaffold_73533_2
MGQKIHPIGFRLSVNKNWSSRWYANSKNFATMLNEDLKVRDYLKKRLSHA
SVGKVMIERPAKDARITIHSARPGVVIGKKGEDIEMLKADLRKLLGVQMV
HVNIEEIRKPEVDAQLIADAIAQQLEKRIMFRRAMKRAMQNAMRLGAQGI
KIMSAGRLNGIEIARTEWYREGRVPLHTLRAEIDYGFSEAKTTYGVIGIK
CCVYKGEVMAKGDQPVAPPAPTGDEVLAAKKVKKATPRPAPIAAEEKPEP
VAAVKAAADAGSPAAAKPRARPQPVAAKKAGDAKAKAEAKPKTAVKKSRK
PKTS
>14_0903_09_40cm_scaffold_164560_2
MGQKVNPTGFRLSVNRDWRSRWYASPQEFPSFLHSDLKIRNYVKKKLQFA
AVSKIVIERAWNSIRVTIHTARPGIVIGRKGAEIEKMTEEISKMAEGKQV
KIDIQEIKTPELDAQLVSENVALQIERRIAYRRAMKKAVQTAMDFGAEGI
RLRSSGRLNGAEISRSEWYREGKVPLHTLRTPIDYGFAEANTVYGKIGVK
CWICKKEEPAPQSTPPAPPPPPAPEPAEV
>14_1009_12_20cm_scaffold_10250_8
MGQKVHPYGFRLGFNKTWRSRWYSNRDYAKLLHEDLALRQSLKKRFAHAG
VAKIETERAVNRLKIDIYTSRPGIIIGRKGTEVDKLKQEIQKRTNREVFI
NIQEIQKPELDAQLIAESVAMQLEKRVAFRRAMRKAVESALRFGARGIKV
RVSGRLNGAEIARSEWYLHGQLPLQTLRADIDYGFAEANTTYGQIGIKVW
LYKGERLVPQRGREEEYRERAPRRPAARA
>14_0927_12_20cm_scaffold_56928_5
MGQKVNPHGFRLGITTDFKSRWYADKLYKEYVAEDVAIRRMLQRGMERAG
ISKVEIERTRDRVRVDIHTARPGIVIGRRGAEADRIRGDLEKLTSKQIQL
NILEVKNPEIDAQLVAQGVAEQLSSRVSFRRAMRKAIQSAMKGGAKGIRV
QCSGRLGGAEMSRSEFYREGRVPLHTLRADIDYGFYEARTTFGRIGVKVW
IYKGEAPTSRAGREAQQAALRAAAQQRAPRGPREPQRRRRGAETAAAGAG
EEG
>14_0919_09_20cm_scaffold_8335_8
MGQKVNPIGIRLGITRDWTSRWYAGKRQFPVHVNTDFRVREFLKRRLAEA
SVSRILIERAAKKVNITIQTARPGIVIGKKGEDIEKLRQETAALLGMPMN
DVRLNIAEIRKPELDAQLVGDSIAQQIEKRVMFRRAMKRAVMSTMRSGAL
GVKVRVSGRLNGSEIARTEWYREGRIPLHTFRADIDYGLSEAHTTYGVIG
VKVWIFKGEVFDKSELAQQAAEGEVAAAPSTPLAPAAPPPVTPPAPEVAP
RSDLMA
>14_0903_05_40cm_scaffold_593_112
MGHKVHPNAFRLGFFRPWEANWFANPKDYTKMLHEDLEMRRVILARLRNA
GIAKIETERSSNAQLTVTIHTAKPGIVIGKGGSSVDQLREDLEKRFGNRV
RISIQEIKQPELDAQLVAENIASQIERRISYKRAMKQSILRTMRAGAKGI
RLYAGGRLRGAEMARREQDREGRVPLHTLRADIDFGRATAKTTFGAIGIK
VWIYKDQISPAQRRLPPTPEEEPLPNPPVPVTPLAELIEAVAEPQAAQIE
VAVPEAPTAVAPRRTRTAAAKVEEKKAAPARPKAAPKPKAEAKTEVKKTA
APTKSTPAAVKKAGTTRNTKKADS
>14_0903_13_40cm_scaffold_63933_8
MGHKVHPNGFRLGVYRNWEAKWFATDKEFKPLLLEDVRLRRMLMIRLKNA
GLARIETERSSSALTITLHTAKPGIVIGKGGTSVDQLRDELEKITGKRVR
VTIQEIKKPELSAQLVAENVAAQLEKRIAFRRAIKQSLMKTMRAGAQGVK
IRVKGRLGGSEMARVEWNREGRVPLHTLKADIDFGQTEARTTFGRIGVSA
WVYTGNFPTEAPPKPQAAVEEPVESGVPVGAAIAEAPAPLAELVQATVAA
PVAPESPAAQVTAAVPAEAPAAKPKRTRTAKPTATTADGGEKPKRVTRAR
TTAGEKATTPKTPRPRAPKKKE
>14_0903_09_40cm_scaffold_18070_7
MGQKVNPIGFRLGVNRDWRSRWYASPQELPAFLHSDLAIRKYVKKKLQFA
AVSKIVIERAWNSIRVTIFTARPGIVIGRKGAEIEKMTEEISKMAQGKQV
KIDIQEIKTPELDAQLVAENVALQIERRIAYRRAMKKAVQTAMDFDADGI
RLRCSGRLNGAEISRSEWYREGKVPLHTLRTAVDYGFAEANTVYGKIGVK
CWICKKEEPAAQPATPPPPPPLPVPEEV
>14_0903_05_20cm_scaffold_28472_4
MGQKTHPYGFRLGYNKPFKSRWYADKEYADLLHEDVKLRRELKDKLKSAG
ISSIDIERAANKLVVRIYTARPGIIIGRKGAEIDKLKQDVQKRTKREVHI
DIQEVHRPELDAQLVAESIALQLEKRVAFRRAMRKAVDSALRFGCKGIKV
RVAGRLNGAEIARKEWYLQGRLPLQTLRADIDFGFAQAYTTYGVIGVKCW
IYQGENIPRRTPREQEKREAVTAA
>14_0929_09_30cm_scaffold_47983_3
MGQKVNPVGFRLGISKDWRSKYYAGRELPKLLKEDELLRKYLKARLGHAA
ISDIIIERKPSKVVVTLHTGRPGVVIGKKGAEVDKLRDELAHLTGKEVGI
NVEEIKRPELDAQLVADNVASQLAQRISFRRAMKRAVQSAMRMGAQGIKI
KCGGRLGGAEIARVEGYHEGRVPLHTLRADIDYATSTAKTTYGTIGVKVW
IFKGEKVEDRRGTTYSSGM
>14_0927_05_40cm_scaffold_164404_3
AMGHKVHPYGFRLGVSRTWTAKWYRDKEYTELLQEDIAIRTLVGRRLANA
SVSMVEIERGINHVTVTIHTAKPGIVIGKGGANVEVLRQQIGALSKSKVK
LEIKEIRQPELDAYLVATNIAQQLSRRIAFKKAMKQSIQRTMKAGAKGVK
IAVAGRLGGSEMGRREWDKEGRIPLGTLRADISYGQVHAHTTYGRIGVKV
WIYRGDVAPERTPPQLAAVGAAAGGA
>14_0903_16_20cm_scaffold_504_9
MGQKVHPGGMRVGVIHDWKSNWYTGNKDFADFLQEDVRIRKHIYKKLAHA
GLSDILIRKDAQRITIDIYTARPGIVIGKSGVEVDALRKDIHGMTSKAVH
ININEIKRPELDAKLVAQSIAEQLENRVSFRRAMKRSLASAIRSGAQGVK
VMCGGRLGGGEMSRSESYSEGRVPLHTIRADIDYGFAEAKTTTGRIGVKV
WINKGEIMPSGYESSAQQADTRLGDQDQARRRGGRTEGLGESRQGGRGRG
ADREGLGPVRQRRPRRGAGQSGGPGAKRPGRERGPAEGESSAERVGGAPG
DQGAVVEQVPAETVEQPRTDEQGVSAEGREQPVIESQVEETPAAVADTPD
TTTQKQMHEDPTKLDQSGDESAEKGKPKASTSKAPTAKKPTAKKASAAKK
PAAKRTTKKEDES
>14_1009_02_40cm_scaffold_207833_1
MGQKTHPYGFRLGIIKPWRSRYYARHDFPELLKEDDLIRKYLKTRLSHAA
IADIHIERKPGKVTVTVHTGRPGVGIGKRGAEVDKLRDELAQLTGKEVGI
NVEEIKRPELDAQLVADSVAHQLTQRISFRRAMKRAVQSAMRMGAQGIKI
KTAGRLGGAEIARTEGYHEGRVPLHTLRADIDYAMSTAKTTYGTIGVKVW
IFTREMTEELSGRTYSTGA
>14_0903_05_30cm_scaffold_108630_2
MGQKINPIGLRLGINRTWDSRWYAGKNEYGKLLHEDVKIREVLHKELKQA
AVARIVIERPHKKCRVTIHSARPGVVIGKKGADIDKLRKRVADITASDVV
INIVEIRKPELDATLVAESIAQQLERRVAFRRAMKRAVQSAMRLGAEGIR
INCSGRLGGAEIARMEWYREGRVPLHTLRADIDYGVATAFTTFGTCGVKV
WIFKGEILEHDPMAQDKKMAEGDTARPRRDAA
>14_0927_02_40cm_scaffold_17918_5
MGQKVHPKGLRLGIIENWDSRWFARREYADLLHEDTKIRSFLKKRLYHAG
VSKIEIERAANKAKINIHTARPGIVIGKKGAEIEKLKQELAKLTRKEIFI
NIHEVRRPDLDAQLVGENVALQLERRVAFRRAMKEAVARAMRMGAQGIRI
QSAGRLGGSEFARTEWYREGRVPLHTLRADVNYGLAEARTTYGVIGVKVW
IFRGEVLTKQEEEQRAALGV
>14_0903_13_40cm_scaffold_13685_3
MGQKINPIGFRLAVNRNWSSRWYANNRSFAPMLAEDIKVRDFLKRKLAHA
SVGRVLIERPAKDARITIFSARPGVVIGKKGEEIEALKAELRRLMGVNQV
HVNIEEIRKPEVDAQLIADSIAQQLEKRIMFRRAMKRAMQNAMRLGAQGI
KIMSSGRLNGIEIARTEWYREGRVPLHTLRADIDYGLGEAKTSFGVIGIK
VWVYKGEVMPKGEVQAALPSAAPAAQPETPAEPRRAKKPVPKPGARRPSG
RPRPEGERKAAKKPDAPAPKTTVKRPKKVLKDEGGGTKE
>14_0903_13_30cm_scaffold_1611205_96
MGQKVHPIGLRLGYVKPWNSRWFADKEYAKILHEDIRIRRMVKSKLYHAG
VSKVEIERSGDQAKVIIHTARPGIIIGRKGAEVDKLKADLEKMVGRQVYI
TIKEIKKPELDAQLVTENIAVQLEKRVAFRRAMKRSVASALRLGARGIKI
RCSGRLGGTEIARTEWYLQGRVPLHTLRADIDYGFAEAHTTMGQIGIKAW
IYKGEILPSLPGKDDSAMERR
>14_0919_02_20cm_scaffold_22674_6
MGQKTHPYGFRLGIVKQWRSRYFAKRNFPELLKEDELIRKYLKTRLSHAA
IADVHIERKPGKVTVTVHTGRPGVVIGKRGAEVDKLRDELAQLTGKEVGI
NVEEIRRPELDAQLVGDSVAHQLTQRISFRRAMKRAVQSAMRMGAQGIKI
KTAGRLGGAEIARTEGYHEGRVPLHTLRADIDYATSTAKTTFGTIGVKVW
IFKGERTEDLHGRTYSTGV
>14_0903_02_30cm_scaffold_10819_28
MGQKVHPLGFRLGFVKTWNAKWYAGSKNYPVLLKEDVTIRAAIRARLRDA
AISRIDIERSTNQVTVTIHTAKPGVVIGKGGAKVEELRQVLGKTTGKAVK
VNIFEIRYPELDAVLIAENVAQQLERRVSFRKVLKQTVLRSMKSGAKGVR
VAVAGRLGGAEMSRREWEREGRVPLHTLRADIEFGRAIAKTTFGTIGVKA
WVYKGDIEPAPRQVAQNAPGSGAQRPVAPPAPAPAPTPAPAPVAAASTPP
VAGV
>14_1009_02_20cm_scaffold_52109_2
MGQKVNPIGFRLAVNRDWRSRWYASPQEMPEFLHSDIQIRDYVKKKLQYA
AVSKIVIERAWNSIRVTIFTARPGIVIGRKGAEIEKMTEEISKMAQGKQI
KIDIQEIKTPELDAQLVAENVALQIERRIAYRRAMKKAVQVAMDFGALGI
RLRSSGRLNGAEISRSEWYREGKVPLHTLRTGIDYGFAEANTVYGKIGVK
CWICKKEEAPAETPAQASPPPPPPEPVATGL
>14_0903_13_30cm_scaffold_5825180_4
MGHKVHPNGFRLGVYRNWEAKWFAPDKEFKPLLLEDVRLRRMLMTRLKNA
GVARIETERSSSALTITLHTAKPGIVIGKGGTSVDQLRDELEKITGKRVR
VTIQEIKKPELSAQLVAENVAAQLEKRIAFRRAIKQSLMKTMRAGAQGVK
IRVKGRLGGSEMARVEWNREGRVPLHTLKADIDFGQTEARTTFGRIGVSA
WVYTGNFPTEAPPKPQAAVEEPVESGVPVGAAIGEAPAPLAELVQATVAA
PVAPESPAAQVTAAVPTEAPAAKPKRTRTPKATTTTADGGEKPKRATRAR
TTTGEKATTPKTPRARAAKKKE
>14_1009_09_30cm_scaffold_87391_1
IRARLRDAAIARIDIERSTNQVTVTIQTAKPGVVIGKGGAKVEELRQILG
KTTGKMVKVNIFEIRYPELDANLIAENVAQQLERRVSFRKVLKQTVQRSM
KSGAKGVRVAVSGRLGGAEMSRREWEREGRVPLHTLRGDIEFGRATAKTT
YGTIGVKAWVYKGDIEPAPRQVTQNAPATAGRVAGRMKGAAQSGNTITKG
DYALQALEPCWMTARQIEAARRAVTHHFKRGGAVWINVFPDKPVTKKPAE
VRMGSGKGAPDHWVAVVRPGRVVLEVGGVDRALAKEALRLAAYKLPIKTR
FIAREEAVADEGHAAAV
>14_0927_12_20cm_scaffold_45079_3
MGQKTHPYGFRLGYNKPFKSRWYADKDYAELLHEDVKLRKELKDKLKSAG
ISSIDIERAANKLVVRIYTARPGIIIGRKGAEIDKLKQDVQKRTKREVHI
DIQEVHRPELDATLVAESIALQLEKRVAFRRAMRKAVDSALRFGCKGIKV
RVAGRLNGAEIARKEWYLQGRLPLQTLRADIDFGTAEANTTYGVIGVKCW
VYQGENVPKKASKIQKERETAAAVA
>14_0903_12_20cm_scaffold_973_3
MGHKVHPNGFRLGVYRNWEAKWFAPDKEYKPLLLEDNRLRKMLLARLKNA
GVARIETERSSSALTITLHTAKPGIVIGKGGTSVDQLRDELERITGKRVR
VTIQEIKKPELSAQLVAENVAAQLEKRIAFRRAIKQSLMKTMRAGAQGVK
IRVKGRLGGSEMARVEWNREGRVPLHTLKADIDFGQTEAKTTFGRIGVSA
WVYTGNFPTEAPPKPQAAVEEPADTGVPVGAAIAEAPTPLAELVQAAVAA
PTAPEPVAAPVATAPAAIEAPAAKPKRTRTTKAATTDAIPADGGEKPKRA
SRARTTATADKAAAPKTPRARVAKKKE
>14_0903_12_20cm_scaffold_4596_15
MGHKVHPNGFRLGVYRNWEAKWFAPDKEYKTLLLEDVRLRRMLLARLKNA
GVARIETERSSSALTITLHTAKPGIVIGKGGTSVDQLRDELEKRTGKRVR
VTIQEIKKPELSAQLVAENVAAQLEKRIAFRRAIKQSLMKTMRAGAQGVK
IRLRGRLGGSEMARVEWNREGRVPLHTLKADIDFGQTEAKTTFGRIGVSA
WVYTGNFPTEAPPKPAPVVEEEEEAPISTLPGLPVAVPEPALVTAAVAAP
TAAEPAPVAAAEAAPAKAKRAPRATKAATTTDGAEKAPAKRATRSRTATA
KSPEGAASAEAAPKPARTRTTKKKE
>14_0903_16_40cm_scaffold_69446_2
MGQKVHPKGFRLGVIEGWESRWFAEKDYSVLLHDDIRIRGFIKKRLHHAG
IAKVEIERAANKAKVNIYTARPGIVIGKKGAEIEKLKAELARLTDREVYL
NIHEVRRPDLDAQLVAENVALQLERRVAFRRAMKESVARAIRMGAQGVKV
RCSGRLAGAEIARTEWYREGRVPLHTLRADISYGTAEAKTTYGVIGVKVW
IFRGEVLTREEEQQRTSLNA
>14_0929_02_20cm_scaffold_14163_6
MGQKVNPIGFRLSVNRDWRSRWYASSQEFPAFLHSDLKIRNYVKKKLQFA
AVSKIVIERAWNSIRVTIHTARPGIVIGRKGAEIEKMTEEISKMAEGKQV
KIDIQEIKTPELDAQLVAENVALQIERRIAYRRAMKKAVQTAMDFGAEGI
RLRSSGRLNGAEISRSEWYREGKVPLHTLRTPIDYGFAEANTVYGKIGVK
CWICRKEEPAPQAATPLPPPPAPAPVEV
>14_1009_13_40cm_scaffold_53322_3
MGQKVNPIGFRLNVNRDWRSRWYASPQEFPAFLHNDLKIRDYVKKKLQFA
AVAKIVIERAWNSIRVTIHTARPGIVIGRKGAEIEKMTEEISKMADGKQV
KIDIQEIKTPELDAQLVAENVALQIERRIAYRRAMKKAVQMAMDFGAEGI
KIRSSGRLNGAEISRSEWYREGKIPLHTLRTPIDYGFAEANTVYGKIGVK
CWICRKEERPAEAPAPPAAPPPPPPEPAAV
>14_1009_12_20cm_scaffold_9968_13
MGQKVNPIGFRLGVIRSWDSKWYEEKNYAKWLHEDIKLREYVKKKLGQAG
ISKVEIERAANKVKVNVHTARPGIVIGKRGAGIEQIKKELQQFTQNEVFL
NIVEVRKAETDAQLVAENITTQLERRIAFRRAMKKAIQTAQKFGAKGIRV
ACSGRLGGAEMARYEWYREGRVPLHTLRADIDYGFAEARTTYGKIGCKVW
IFRGEVLPEGAAAEKVSPRTTRPAPTRSSAATPTPVQ
>14_0903_05_40cm_scaffold_4821_8
MSVTKYFVKDASRRLEIDEHLAKELKRAGYSHVELTKSPVGTRVVIYAAK
PGMVIGRRGQSIKDLTKLLEQKFNIENPQLSVATIDVPELDPKVIAAQVA
MALQRGVHFRRAAYWGIQRVLESGASGVEIVIRGKLTTERSRYEKFKAGY
LPRVGEPVLKYVKEAVQDIQLKQGLFGIKVRILPPNIDVFDHPVIKAEIP
QIAAAIGDKPVATETAVAASETATSEPPSIEEKAEDAAPIVIEAKEKQEE
VASTQET
>14_0903_13_30cm_scaffold_1806706_9
MGQKTHPYGFRLGITKPWRSRWFAKRDYSRLLHEDLKLKRDLKKQLAHAG
VSNIEVERMANKLRITIYTSRPGIIIGRKGAEIDKLKADVQKRTNREVYI
NIQEIHRPELDAQLVAESIGMQLEKRIAFRRAMRKSVDSALRFGAKGIKV
RVSGRLNGAEIARSEWYLQGRLPLHTLRADVDYGFAQAYTTYGVIGIKCW
IYKGEILPSRAPQGPVAASI
>14_0903_16_40cm_scaffold_25018_1
ESGEVREARQEREKINFMGQKVNPIGFRLGVNRDWRSRWYASPQEMPEFL
HSDIEIRDYVKKKLQYAAVSKIVIERAWNSIRVTIFTARPGIVIGRKGAE
IEKMTEEISKMAQGKQIKIDIQEIKTPELDAQLVAENVALQIERRIAYRR
AMKKAVQVAMDFGALGIRLRSSGRLNGAEISRSEWYREGKVPLHTLRTGI
DYGFAEANTVYGKIGVKCWICKKEEAPAETPAQASPPPPPPEPAATEL
>14_0903_09_40cm_scaffold_82361_4
MGQKVNPIGFRLGVIRSWDSKWYEEKNYARWLHEDIRLREYVKKKLGQAG
ISKVEIERAASKVKVNVHTARPGIVIGKRGAGIESIKKELQQFTQNEVFL
NIVEVRKAETDAQLVAENITTQLERRIAFRRAMKKAIQTAQKFGAKGIRV
ACSGRLGGAEMARYEWYREGRVPLHTLRADIDYGFAEAKTTYGKIGCKVW
IFRGEVLPETAAETAKKTPVRAPTRVTTGGATPTPVQ
>14_0903_02_30cm_scaffold_249972_2
MGQKVHPHGFRLGYIYTWNSKWYADKNYTEQLHEDLRIRRAIERMLPDAG
ISRVEIERNANQVTVSIHTARPGIVIGRGGQRVDELRGRLEKASGRRVRV
NINEIRLPEVEAPLVARAVAEQIERRVSHRRAIKQAAMRAMQRGAQGVRI
RISGRLGGSDMSRKDQERQGRVPLHTLKADVDYGTAEARTTLGRIGVKVW
IYKGDKITERTAPPVSALEKARAAAEPAAETPPAPAAAAAVDQQEAGSQE
TPAEPAQQEGGDATT
>14_0929_12_20cm_scaffold_54235_6
MGQKVHPYGFRLGYTKPWKSRWFVERDYDKLLLEDVKLKGELKEKLKSAG
VSSIEVERPGNKLRVIIKTARPGIIIGRKGAEIDKLKGEVQKRTNREVYI
DIQEVHKPELDAQLVSESIALQLEKRVGFRRAMRKAVDSALRFGCKGIKV
RVSGRLNGNEIARSEWYLQGRLPLHTLRADIEYGFSEARTTYGVIGVKCW
IYRGEILPTKKRESQAVGAF
>14_0903_02_30cm_scaffold_68888_5
MGQKVHPIGFRLGFNKTWRSRWYSDRDYAKLLHEDLALRSSLKKRFAHAG
VAKIETERAANKLKIDIYTSRPGIIIGRKGTEVDKLKQEIQKKTSREVFI
NIQEIQKPELDAQLISESVAMQLEKRVAFRRAMRKAVESALRFGARGIKV
RVSGRLNGAEIARSEWYLHGQLPLQTLRADIDYGFAEANTTYGQIGIKVW
LYKGERLVPQRGREEEYRERAPRRPQARA
>14_0903_13_30cm_scaffold_12069121_4
MANVQTQAPSIEAHALARHVRLSPQKARLVMDLIRGHRAADALQVLRYTP
KRAARHIEKILRSAIANAERKAEDAGSPLDVDELYVSNCFVNEGPRWKRI
RPAPMGRAFHYQKRTAHICGGRSAKGRARRRPAREEGSGGQESAGEEGQE
EVGVGCFAAAQKVDRFAVAQREVSVGQKTHPYGFRLGYNKTWKSRWYADR
DYADLLYEDAQLRKELKDRLKSAGVSSIDIERAANKLVVRIYTARPGIII
GRKGAEIDKLKNEVQKRTKREVHIDIQEVHRPELDAQLVAESIALQLEKR
VAFRRAMRKAVDSALRFGCKGIKVRVAGRLNGAEIARKEWYLQGRLPLQT
LRADIDFGFAQAYTTYGVIGVKCWIYQGENIPRRREQERERPGVLAVA
>14_0903_02_30cm_scaffold_68098_1
MGQKTHPYGFRLGIVKQWRSRYYARHNFPELLKEDELIRKYLRTRLSHAA
IADVHIERKPGKVTVTVHTGRPGVVIGKRGAEVDKLRDELAQLTGKEVGI
NVEEIKRPELDAQLVGDSVAHQLTQRISFRRAMKRAVQSAMRMGAQGIKI
KTAGRLGGAEIARTEGYHEGRVPLHTLRADIDYATSTAKTTFGTIGVKVW
IFKGERTEDLHGRTYSTGV
>14_0929_09_30cm_scaffold_15403_2
MGHKVHPNGFRLGVYRNWEAKWFAPDKEYKPLLLEDVRLRRMLMIRLKNA
GLARIETERSSSALTITLHTAKPGIVIGKGGTSVDQLRDELEKITGKRVR
VTIQEIKKPELAAQLVAENVAAQLEKRIAFRRAIKQSLMKTMRAGAQGVK
IRVKGRLGGSEMARVEWNREGRVPLHTLKADIDFGQTEAKTTFGRIGVSA
WVYTGNFPTEAPPKPAAAVEEPADAGVPVGVAIGEAPSPLAELVQAAVPA
PAPAPAVAPAAVPAPVTAEAAAAKPKRATRATKASTTDAGEKPAPKRATR
ARATTTEKSDAPKAPRARATKKKE
>14_1009_09_40cm_scaffold_16447_6
MAEAKVERKDKRIIVENVRRVLLKEYLMNETRRAGFGGLDIQRTPMGTRV
TLLAERPGLVIGRKGGAIKSLTEAVDRQFKFDNPQIEVQEVSAPALNAQI
MAEKLANALERGWHFRRAGHSTVRRIMEAGAKGCLVVIAGKLTGQRHRTE
KFKAGHIKYCGEPRNLWMDRGFAVAKLKPGVIGVTVEIMDPRAKLPDEIE
IKQPSAEYIAAAASFVPPVQAPVVVEPELALAAQTTIGPEGADEEPEPLI
EPGEPEATTAKVKKSKVAAKRLKKVAKEVKQLGVDVDVDAEGGDGA
>14_0903_05_20cm_scaffold_5067_10
MGQKTHPYGFRLGYNKPFRSRWYADKEYADLLHEDVKLRTELKDKLKSAG
ISSIDIERAANKLVVRIYTARPGIIIGRKGAEIDKLKQDVQKRTKREVHI
DIQEVHRPELDAQLVAESIALQLEKRVAFRRAMRKAVDSALRFGCKGIKV
RVAGRLNGAEIARKEWYLQGRLPLQTLRAEIDFGFAQAYTTYGVIGVKCW
IYQGENIPRRSKVQEPRETAAAAG
>14_0903_13_20cm_scaffold_24493_6
MGQKVNPTGFRLSVNRDWRSRWYASQQEFPSFLHSDLKIRNYVKKKLQFA
AVSKIVIERAWNSIRVTIHTARPGIVIGRKGAEIEKMTEEISKMAEGKQV
KIDIQEIKTPELDAQLVAENVALQIERRIAYRRAMKKALQTAMDFGAEGI
RLRCSGRLNGAESSRSEWYREGKVPLHTLRTPVDYGFAEANTVYGKIGVK
CWMCRKEEPAAQPATPPPPPPAPAEV
>14_0903_13_20cm_scaffold_8514_22
MGQKVHPYGFRLGYTKPWKSRWFVERDYDKLLLEDVKLKNELKDKLKSAG
VSSIEVERPGNKLRVIIKTARPGIIIGRKGAEIDKLKQDVQKRTNREVYI
DIQEVHKPELDAQLVSESIALQLEKRVGFRRAMRKAVDSALRFGCKGIKV
RVSGRLNGNEIARSEWYLQGRLPLHTLRADIEYGFTEARTTYGVIGVKCW
IYKGEILPTKKRESQAVGAF
>14_0903_05_40cm_scaffold_27908_15
FMGQKVNPTGFRLSVNRDWRSRWYASSQEFPSFLHSDLKIRNYVKKKLQF
AAVSKIVIERAWNSIRVTIHTARPGIVIGRKGAEIEKMTEEISKMAEGKQ
VKIDIQEIKAPELDAQLVAENVALQIERRIAYRRAMKKAVQTAMDFGAEG
IRLRCSGRLNGAEISRSEWYREGKIPLHTLRTAVDYGLAESNTVYGKIGV
KCWICRKEEPAPQAATPPPPPPPEPIEV
>14_0903_13_20cm_scaffold_35318_9
MGQKVNPIGLRLGINRTWDSRWFARKEYGNLLLDDLGLRKFLQRRLSQAG
LSRVVIERAARRTRITLHSARPGVVIGKKGVDIEKLRTDLAKVTNSEVSL
NIVEIRKPEIDAKLIADGIAQQLERRVAFRRAMKRAVQSAMRLGAQGIRI
NCSGRLGGAEIARMEWYREGRVPLHTLRADVDFGYGTAKTTYGVCGVKVW
VFKGEILAHDPMAQDKRLNEGQPASHERGRREALG
>14_0927_09_40cm_scaffold_31914_12
MGQKVNPTGFRLSVNRDWRSRWYASPQEFPSFLHSDLKIRNYVKKKLQFA
AVSKIVIERAWNSIRVTIHTARPGIVIGRKGAEIEKMTEEISKMVEGKQV
KIDIQEIKTPELDAQLVAENVALQIERRIAYRRAMKKAVQTAMDFGAEGI
RLRCSGRLNGAEISRSEWYREGKVPLHTLRTPIDYGFAEANTVYGKIGVK
CWICKKEEPAPQSTISAPPPPAPEPAEV
>14_0903_09_40cm_scaffold_61140_1
MGQKTNPIGLRIAVNKDWRSKWYAEKKEFGKLLAEDRRIRDILKKKLESA
SVPKIQIERAATRCRITIFTARPGVVIGRKGAEIDKIKEELSRMTGKEIF
VDIQEIKTPETDAQLVAENVALQLERRISFRRAMKKAVQTAMDFGADGIK
IRCAGRLGGAELARTEMYHEGRVPLHTLRANIDYGFAEANTVYGKLGVKC
WICKGETKVERGNKPAGASAGATN
>14_0903_12_30cm_scaffold_153_36
MGQKTHPYGFRLGYNKVWRSRWFAHRDYADLLHEDVELRRQLKDRLRSAG
VSAIDIERAANKLVIRIYTARPGIIIGRKGAEIDKLKNEVQKRTHREVHI
DIQEVHRPELDAQLVGESIALQLEKRVAFRRAMRKAVDSALRFGCKGIKV
RVAGRLNGAEIARKEWYLQGRLPLQTLRADIDFGFAQAYTTYGVIGVKCW
IYQGEKIPERGLAVTKQPGLGAE
>14_0903_05_40cm_scaffold_20094_8
MGQKVHPYGFRLGYTKPWKSRWFVERDYDKLLLEDVKLKNELKEKLKSAG
VSSIEVERPGNKLRVIIRTARPGIIIGRKGAEIDKLKQDVQKRTSREVYI
DIQEVHKPELDAQLVSESIALQLEKRVGFRRAMRKAVDSALRFGCKGIKV
RVSGRLNGNEIARSEWYLQGRLPLHTLRADIDYGFSEAKTTYGVIGVKCW
IYRGEILPQKKREQQPGVSTGAF
>14_0927_09_40cm_scaffold_56441_10
MGQKVNPIGFRLGVNRDWRSRWYASPQELPAFLHSDLAIRKYVKKKLQFA
AVSKIVIERAWNSIRVTIFTARPGIVIGRKGAEIEKMTEEISKMAQGKQV
KIDIQEIKTPELDAQLVAENVALQIERRIAYRRAMKKAVQTAMDFGADGI
RLRCSGRLNGAEISRSEWYREGKVPLHTLRTAVDYGFAEANTVYGKIGVK
CWICKKEEPAAQPATPPPPPPPLPVPAEV
>14_0903_02_20cm_scaffold_17999_10
MGQKTHPIGFRLGSTRTWSSRWFATKNYAKLLHEDVKIRRYIKDQLYHAG
IAKIDIERSANRARISISTARPGIIIGRKGSEVEKLKNELQARTGKEIYL
NIEEVIHPELDAQLVAENVALQLQKRVAFRRAMKKAVTSALRLGADGIRI
ACAGRLGGGEIARREWYRDGRVPLHTIRADIDYGLATAHTTYGTIGVKVW
IFKGEVLRAAPAEA
>14_0927_09_20cm_scaffold_105793_4
MGHKVHPNGFRLGVYRNWEAKWFAPDKEYKPLLLEDVRLRRMLMIRLKNA
GLARIETERSSSALTITLHTAKPGIVIGKGGTSVDQLRDELEKITGKRVR
VTIQEIKKPELAAQLVAENVAAQLEKRIAFRRAIKQSLMKTMRAGAQGVK
IRVKGRLGGSEMARVEWNREGRVPLHTLKADIDFGQTEAKTTFGRIGVSA
WVYTGNFPTEAPPKPAAAVEEPADAGVPVAVAIGEAPIPLAELVQAAVPA
PAPEVAPAAVPAPVTAEAPAAKPKRAARVTKAADGGEKPAPKRATRTRAA
ATTEKSDAPKAPRARAVKKKE
>14_1009_12_40cm_scaffold_33097_5
MGQKTHPIGFRLGSTRTWSSRWFATRTYATLLHEDVKIRRFIKDQLYHAG
ISKIDIERSANRARITILTARPGIIIGRKGSEVEKLKNELQTRTGKEIYL
NIEEVIHPELDAQLVSENVALQLQKRVAFRRAMKKAVTSALRLGADGIRI
ACAGRLGGGEIARREWYRDGRVPLHTIRADIDYGLATAHTTYGTIGVKVW
VFKGEVLRATPAEA
>14_0903_09_20cm_scaffold_7219_9
MGQKVHPYGFRLGYTKPWKSRWFVERDYDKLLLEDVKLKAELKDKLKSAG
ISAVEIERPGNKIRIIIKTARPGIIIGRKGAEIDKLKQELQKRTSREVFI
DIQEVHKPELDAQLVSESIALQLEKRVGFRRAMRKSVDSALRFGCKGIKV
RVSGRLNGNEIARSEWYLQGRLPLHTLRADIEYGFSEARTTYGVIGVKCW
IYKGEILSAKKRESQNAAPAGAF
>14_0929_12_40cm_scaffold_5170_7
MGQKVNPIGFRLGVSRDWRSRWYASPQELPAFLHSDLEIRAYVKKKLQFA
AVAKIVIERAWNSIRVTIHTARPGIVIGRKGAEIEKMTEEISKMAQGKQI
KIDIQEIKTPEMDAQLVAENVALQIERRIAYRRAMKKAVQTAMDFGAEGI
RLRCSGRLNGAEISRSEWYREGKVPLHTLRTAIDYGFAEANTVYGKIGVK
CWICKKEEAPSEAPIAAAPPPPSPTEPVEA
>14_1009_05_30cm_scaffold_50824_14
MGQKVNPIGFRLGVNHDWRSRWYASPLELPSFLHSDLKIRNYVKKKLQFA
AVSKIVIERAWNSIRVTIHTARPGIVIGRKGAEIEKMTQEISKMVEGKQV
KIDIQEIKTPELDAQLVAENVALQIERRIAYRRAMKKAVQTAMDFGAEGI
RLRCSGRLNGAEISRSEWYREGKVPLHTLRTGIDYGFAEANTVYGKIGVK
CWICKKEVRPAEAPSAPAPPPPPMPVPEQV
>14_0903_09_20cm_scaffold_16053_2
MGQKVNPIGFRLGVNRDWRSRWYASPQEMPEFLHSDIQIRDYVKKKLQFA
AVSKVVIERAWNSIRVTIFTARPGIVIGRKGAEIEKMTEEISKMAQGKQI
KIDIQEIKTPELDAQLVAENVALQIERRIAYRRAMKKAVQTAMDFGALGI
RLRSSGRLNGAEISRSEWYREGKVPLHTLRTGIDYGFSEANTVYGKIGVK
CWICKKEEVPEQTQAHAAPPPPSPKEAEPAEL
>14_0903_13_20cm_scaffold_5104_17
MGQKVNPIGFRLGVNRDWRSRWYASPQELPAFLHSDLEIRSYVKKKLQFA
AVSKIVIERAWNSIRVTIFTARPGIVIGRKGAEIEKMTEEISKMAQGKQI
KIDIQEIKSPELDAQLVAENVALQIERRIAYRRAMKKAVQTAMDFGAEGI
RLRCSGRLNGAEISRSEWYREGKVPLHTLRTGIDYGFAEANTVYGKIGVK
CWICKKEEAPAQAAASAPSPPPLPVPEQI
>14_1009_02_20cm_scaffold_1172_8
MGQKVNPIGFRLNVNRDWRSRWYASPQEFPSFLHNDLKIRDYVKKKLQFA
AVAKIVIERAWNSIRVTIHTARPGIVIGRKGAEIEKITEEISKMADGKQV
KIDIQEIKTPELDAQLVAENVALQIERRIAYRRAMKKAVKTAMDFGAEGI
KIRSSGRLNGAEISRSEWYREGKIPLHTLRTAIDYGFAEANTVYGKIGVK
CWICRKEERPAEAPAAPAPPPPPPAEPAEV
>14_0903_02_30cm_scaffold_6901_7
MGQKVNPIGFRLGVNRDWRSRWYASPQELPAFLHSDLKIRNYVKKKLQFA
AVSKIVIERAWNSIRVTIFTARPGIVIGRKGAEIEKMTEEISKMAQGKQI
KIDIQEIKSPELDAQLVAENVALQIERRIAYRRAMKKAVQTAMDFGAEGI
RLRCSGRLNGAEISRSEWYREGKVPLHTLRTAIDYGFAEANTVYGKIGVK
CWICKKEEAPAQSAAPVPPPPPLAVPEQV
>14_0903_13_30cm_scaffold_1836605_22
MGQKVNPIGFRLSVNRDWRSRWYASSQEFPSFLHSDLKIRNYVKKKLQFA
AVSKIVIERAWNSIRVTIHTARPGIVIGRKGAEIEKMTEEISKMAEGKQV
KIDIQEIKTPELDAQLVSENVALQIERRIAYRRAMKKAVQTAMDFGAEGI
RLRSSGRLNGAEISRSEWYREGKVPLHTLRTPIDYGFAEANTVYGKIGVK
CWICKKEEATPQSAAPPPPPPSAPEPAEV
>14_0927_02_20cm_scaffold_18277_9
GGESGEVREACQEREKINFMGQKVNSIGFRLGVNRDWRSRWYASPQEMPE
FLHSDIEIRDYVKKKLQYAAVSKIVIERAWNSIRVTIFTARPGIVIGRKG
AEIEKMTEEISKMAQGKQIKIDIQEIKTPELDAQLVAENVALQIERRIAY
RRAMKKAVQVAMDFGALGIRLRSSGRLNGAEISRSEWYREGKVPLHTLRT
GIDYGFAEANTVYGKIGVKCWICKKEEAPAETPAQASPPPPPAATEL
>14_0927_12_20cm_scaffold_2843_21
MGQKSHPVGLRLGYVKPWSSRWYADRDYAKILHEDIRVRKMVKSKLYHAG
VSKVEIERSGDQVTLIIHTARPGIIIGRKGAEVDKLKADLEKMIKRQVYI
TIKEIKKPELDAQLVTENIAVQLEKRVAFRRAMKRSVASALRLGAQGIKI
RCSGRLAGAEIARTEWYLQGRVPLHTLRADIDYGFAEAHTTMGQIGIKAW
IYKGEILPAASHGKAEGDLERR
>14_0903_13_40cm_scaffold_46956_5
MGQKTHPYGFRLGYNKPWKSRWFAGRDYAELLHEDVKLRKELKEKLKSAG
ISSIDIERAANKLVVRIFTARPGIIIGRKGAEIDKLKQDVQKRTKREVHI
DIQEVHRPELDATLVAESIALQLEKRVAFRRAMRKSVDSALRFGCKGIKV
RVAGRLNGAEIARKEWYLQGRLPLQTLHADIDFGTAEAHTTYGVIGVKCW
IYQGENVPKRNTRTKEKPDAVAAD
>14_0903_09_30cm_scaffold_34262_2
MARESKIERKDKRIIVENVRRVLLKEYLMSETRRAGFGGLDIQRTPMGTR
VTLLAERPGLVIGRKGGAIKSLTEAVERQFKFDNPQIEVQEVGSPALNAQ
IMAEKLANALERGWHFRRAGHSTVRRIMEAGAKGCLVVIAGKLTGQRHRT
EKFKAGHIKYCGEPRNLWMDRGFAAAKLKPGIIGVTVEIMDPRAKLPDEV
EIKQPSAEYLAAAAAAQAAPVVVPQTVEALAGVPLEAPPVLEGESAEDVD
ALAVLEESDTTTKKVKKGKVAAKRLKKVAKEVKELGVDATIDAGGGDEA
>14_0929_12_20cm_scaffold_9267_2
MGHKVHPNGFRLGVYRNWEAKWFAPDKEFKPLLLEDVRLRRMLMTRLKNA
GVARIETERSSSALTITLHTAKPGIVIGKGGTSVDQLRDELEKITGKRVR
VTIQEIKKPELSAQLVAENVAAQLEKRIAFRRAIKQSLMKTMRAGAQGVK
IRVKGRLGGSEMARVEWNREGRVPLHTLKADIDFGQTEAKTTFGRIGVSA
WVYTGNFPTEAPPKPQAAVEEPVDSGVPVGAAIGEAPAPLAELVQQTVAA
PVAPETPAVPVTAGPAPEAPAAAKPKRTRTPKPTATADGGEKPKRTTRAK
TSTGEKATALKTPRARAPKKKE
>14_0903_02_20cm_scaffold_6097_9
MGQKTHPIGFRLGVSKTWRSQWYANRDFPQLLREDELLRKYLKARLGHAA
IADIRIERKPGKVVVTIHTGRPGVVIGKKGAEVDQLRDELTRLSGKEVGI
NVEEIKRPELDAQLVADNIANQLAQRISFRRAMKRAVQSAMRMGAGGIKI
KCGGRLGGAEIARVEGYHEGRVPLHTLRADIDYATSTAKTTFGTIGVKVW
IFKGEIVEDRRGKTYSTGV
>14_0903_02_20cm_scaffold_26804_6
MGQKTHPYGFRLGYNKPWKSRWFADKDYADLLHEDVKLRKELKEKLKSAG
ISSIDIERAANKLVVRIYTARPGIIIGRKGAEIDKLKQEVQKRTKREVHI
DIQEVHRPELDAQLVAESIALQLEKRVAFRRAMRKAVDSALRFGCKGIKV
RVAGRLNGAEIARKEWYLQGRLPLQTLRADIDFGTAEANTTYGVIGVKCW
VYQGENVPKKASKIQKERETAAVA
>14_0903_05_20cm_scaffold_8839_4
MGQKVHPYGFRLGYTKPWKSRWFVERDYDKLLLEDVKLKAELKDKLKSAG
VSAIEIERPGNKLRIIIKTARPGIIIGRKGAEIDKLKVELQKRTNRDVFV
DIQEVHKPELDAQLVSESIALQLEKRVGFRRAMRKSVDSALRFGCKGIKV
RVSGRLNGNEIARSEWYLQGRLPLHTLRADIEYGFSEARTTYGVIGVKTW
IYKGEILAQKKREPQVATGF
>14_0903_16_30cm_scaffold_67047_3
MGKKTRERALAENEAKAVARMLRVSPQKLNLVAQLIRGKKVATALADLEF
SRKRIARDVRKCLESAIANAENNHDLDVDDLIVSEAHVGKAIVIKRLPQL
RKREPMGQKVNPIGLRLGINRTWDSRWYSGKNEYGQLLHEDMKIREELMK
DLKQAAVSKIMIERPHKKCRVTVQSARPGVVIGKKGADIEKLRKKVTKLT
KSDVVINIVEIRKPELDAQLVAESIAQQLERRVAFRRAMKRAVQSAMRLG
AGGIRINCSGRLGGAEIARMEWYREGRVPLHTLRADVDYGVPTAFTTYGT
CGVKVWIFKGEIMEHDPMAQDKKMAEGEVGRPRRDAS
>14_1009_05_30cm_scaffold_503_8
MGQKTHPYGFRLGIIKPWRSRYYARRDFPELLKEDDLIRRYLKTRLSHAA
IADIHIERKPGKVTVTVHTGRPGVVIGKRGAEVDKLRDELAQLTGKEVGI
NVEEIKRPELDAQLVADSVAHQLTQRISFRRAMKRAVQSAIRMGAQGIKI
KTAGRLGGAEIARTEGYHEGRVPLHTLRADIDYAVSTAKTTYGTIGVKVW
IFTREMTEELSGRTYSTGV
>14_1009_05_40cm_scaffold_63008_13
MGQKVNPIGFRLTVNRDWRSRWYASPQELPSFLHSDLKIRNYVKKKLQFA
AVAKIVIERAWNSIRVTIHTARPGIVIGRKGAEIEKMTEEISKMAEGKQV
KIDIQEIKTPELDAQLVAENVALQIERRIAYRRAMKKAVQTAKDFGAEGI
RLRCSGRLNGAEISRSEWYREGKIPLHTLRTPIDYGFAEANTVYGKIGVK
CWICKKEERPAEVPSAPAPPPPPMPVPE
>14_0903_16_20cm_scaffold_82959_2
MGHKVHPYGFRIGIIKPWLAKWYADRDYATLLGEDMRIRQLVGKQLANAS
VSQVEIERGINHVTVTVHSAKPGIVIGKGGANVESLRTNVGKLTNKKVKL
EIKEVLQPELDAVLVAQNVAGQLERRIAFRKAMKQSIQRSIKAGAKGVKV
QVSGRLGGSEMSRTEWDREGRIPLGTLRADISYGVVHAHTTYGRIGVKAW
IYRGEQLGERPGAARTEPREARRPRTTRGTRAAAAEAPVAAATATATAEP
VAVATPKPAAETVSPAPAETPRRSAAPEAPAPARAATAEAATAAAEAPAP
TKAAAAPAATKRTASRSKAASTKEASPSKAPSVAEKPEAPEAPAEEA
>14_0903_09_40cm_scaffold_32584_5
MSVTKYFVKDVSRRLEIDEHLALELKRAGYSHVELTKSPVGTRVVIYAAK
PGMVIGRRGQSIRDLTKVLEEKFHIENPQLSVANIEVPEQDPKVVASQVS
QALQRGVHFRRAAYWAIQRVMESQALGVEITIRGKLTTERSRFEKFKAGY
LPRVGDPVLKSVKTAVADVQLKQGLFGINVRILPPQIDYIDKPIMLTPPA
QTTPQPAAPPKEIEPLAAPEVVVEVETTVGDAPVVVEDKEEEETGDSEKA
>14_0903_13_40cm_scaffold_166080_3
SASRQNSPMSVTKYFIKDVSRRLEIDELLQNDLKRAGYSHVELTKSPVGT
RVVIYAAKPGMVIGRRGQSIKDLTKLLETKFGIENAQLSVAAIEIPEQDP
KVVASQVAQALQRGVHFRRSAYWAIQRVMESQALGVEIIIRGKLTTERAR
YEKFRAGYLPRVGDPVLKSVKVAVTDVQLKQGLFGIKVRILPPNINFVDK
PTMKIVAAAVAQPVITEVSVPAPSAPEVETEKEEATVGNPTQA
>14_0903_05_40cm_scaffold_49704_2
MGQKVHPYGFRLGYNKDWQSHWFAKRQFGDFLIEDLKLKRELKQRFTGAG
VSHVDIERAANRLKIIIYTSRPGIIIGRKGAEIDKLKGDISSRTGREVLV
SIQEIHKPELNAQLQAEKIAAQLEKRIAFRRAMRKAVEESLRFGAQGIKV
KVSGRLNGAEIARSEWHLQGQLPLHTLRSDVDYGFAEANTTFGVIGVKVW
IYRGQILDANAAMARGTGTDPINDTRPGGREGRARPARARRERPERPER
>14_0927_12_20cm_scaffold_95879_2
MGHKTHPIGYRLGYNVTWSSRWYASKDYTKLLHQDIKIRKMVKQRLFHAG
VAKVEIERSGDQTRVIIHTARPGIIIGRKGAEVDKLKAELEKSYSGQVYI
TVKEIKKPELDAQLVCENVATQLEKRVAFRRAMKRSVQSALRLGAQGIKI
MVGGRLGGAEIARSEWYREGRVPLHTLRADIDYGFAEAHTTMGQIGIKTW
IYKGEVLPLQPLTKESAFDRRLG
>14_0929_05_40cm_scaffold_176963_4
WSASRQNSPMSVTKYFIKDVSRRLEIDELLQNDLKRAGYSHVELTKSPVG
TRVVIYAAKPGMVIGRRGQSIKDLTKLLETKFGIENAQLSVAAIEIPEQD
PKVVASQVAQALQRGVHFRRSAYWAIQRVMESQALGVEIIIRGKLTTERA
RYEKFRAGYLPRVGDPVLKSVKVAVTDVQLKQGLFGIKVRILPPNINFID
KPTMKIVAAAVAQPVITEVTVPAPAAPEVETEKEEEATVGNPTQA
>14_0903_13_30cm_scaffold_3047594_3
MRSDQKVHPYGFRLGYNKDWHSHWFAKKQYGDFLIEDLKLKRELKQRFTG
AGVSHVDIERAANRLKIIIYTSRPGIIIGRKGAEIDKLKGDISSRTGREV
LVSIQEIHKPELNAQLQAEKIAAQLEKRIAFRRAMRKAVEESLRFGAQGI
KVKVSGRLNGAEIARSEWHLQGQLPLHTLRSDVDYGFAEANTTFGVIGVK
VWIYRGQILDANAAMARGTGTDPINDTRPGGREGRARPARARRERPERPE
R
>14_0903_05_40cm_scaffold_23496_14
MGRKVHPYGFRLGVSRTWTAKWYADKEYTSLLKEDITIRQLVERRLANAS
VSGVEIERGINHVTVTIHTAKPGIVIGKGGANVEVLRQQIGGLTKRRVKL
EIKEIRQPELDAHLVAMNIAGQLTRRIAFKKAMKQAIQRSMKAGAKGVRI
AVAGRLGGSEMGRREWDREGRIPLGTLRADISYGQIHAHTTYGRIGVKVW
IYRGDLAPERQAPREAASPAAVGQGG
>14_0903_13_30cm_scaffold_947841_5
MGQKTHPIGFRLGATRTWSSRWFATKGYAALLHEDVKIRRYIKDQLYHAG
ISKIDIERSANRARISISTARPGIIIGRKGSEVEKLKNELQARTGKEIYL
NIEEVIHPELDAQLVAENVALQLQKRVAFRRAMKKAVTSALRLGADGIRI
ACAGRLGGGEIARKEWYRDGRVPLHTIRADIDYGLATAHTTYGTIGVKVW
VFKGEVLRAAPAEA
>14_0903_12_30cm_scaffold_1713_19
MSVTKYFIKDVSRRLEIDELLQRDLKRAGYSRVELTKSPVGTRVVIYAAK
PGMVIGRRGQSIKDLTKLLETKFGIENPQLSVATIEIPEQDPKVVASQVA
QALQRGVHFRRAAYWAIQRVMESQALGVEIIIRGKLTTERSRFEKFRAGY
LPRVGDPVLKSVKVAVADVQLKQGLFGIKVRILPPTVDFIDKPTMKTPPP
SVAPTPTVQAPVAENVEVETKKEEPIGNIAQA
>14_0903_09_20cm_scaffold_3792_10
MGQKINPIGLRLGINRTWDSRWFAGKSEYGKLLHEDVKIREILHKELKQA
AVARIVIERPHKKCRVTIHSARPGVVIGKKGADIDKLRKKVADITASDVV
INIVEIRKPELDATLVAESIAQQLERRVAFRRAMKRAVQSAMRLGAEGIR
INCSGRLGGAEIARMEWYREGRVPLHTLRADIDYGIATAFTTFGTCGVKV
WIFKGEILEHDPMAQDKKMAEGDTARPRRDAA
>14_0903_13_30cm_scaffold_1259750_9
MGQKVHPFGFRLGYNKTWKSRWFAKKDYAEMLHEDLKLKKQLKEQLKSAG
VAGIEVERPGNKLKISIHTARPGIIIGRKGSEIDRLRQEIQQRTGREVLP
INILEVHRPELNAQLVAESVALQLEKRVAFRRAMRKAVDSALRFGCKGIK
IRCGGRLNGAEIARSEWYLQGRLPLHTLRADIDFGLAEARTTYGLIGVKC
WIYNGEIYEQKKRQEKVAEPEAVPAA
>14_0903_09_40cm_scaffold_2972_30
MGQKVNPIGFRLGVNRDWRSRWYASPQELPAFLHSDLEIRGYVKKKLQFA
AVSKIVIERAWNSIRVTIFTARPGIVIGRKGAEIEKMTEEIAKMAQGKQV
KIDIQEIKTPELDAQLVAENVALQIERRIAYRRAMKKAVQTAMDFGAEGI
RLRCSGRLNGAEISRSEWYREGKVPLHTLRTAVDYGFAEANTVYGKIGVK
CWVCKKEEPAAQPAAPPPLPPPPLPVPGAV
>14_0903_12_20cm_scaffold_1728_9
MGHKVHPIGFRLGVVKGWQSRWYAERDYKDLLAEDFKLRKMIQKELANAA
ISRIEIERAAANQVTVVIHTAKPGIVIGKSGEKVDRLRTALEKETKKRVR
LNILEIRQPELDAYLVGRSIAEQLEKRVSFRRAMKQAVQKTMRANAKGIR
VVVGGRLGGAEIARTEKEVEGKIPLHTLRADIDYGLAEAHTTFGVIGIKV
WIYKGDVLPTKRREPSEAAQEAASAFTTHERGEGGERRGDRRPQRGERGD
RAPRGDRPARPQGDRGERAPRTDRPQGERGERALRSDRPQGERAPRTDRP
RGERAPRPQGERPPRPQGERAARPPRAEKSEPVAQATPAPAPEPITEAQV
PQEPQVPETPQTPPPTPQANETNATESE
>14_0903_16_20cm_scaffold_211447_2
MEVRSIYKYARISPFKVREVTREIQGLPVSAALDILAFTPKKAAFLINKT
LKSAIANAENNANLKADGLVVKERLRLAKRERRSAIRKRRAARAQENQRG
PRKARRRPQKRPRNNFMGQKVNPIGFRLGVNRDWRSRWYASPQELPAFLH
SDLEIRAYVKKKLQFAAVAKIVIERAWNSIRVTIHTARPGIVIGRKGAEI
EKMTEEISKMAQGKQIKIDIQEIKTPELDAQLVAENVSLQIERRIAYRRA
MKKAVQTAMDFGADGIRLRCSGRLNGAEISRSEWYREGKVPLHTLRTPID
YGFAEANTVYGKIGVKCWICKKEEAPSEAPVAMAPPPPPAEPAAA
>14_0903_16_40cm_scaffold_15242_13
MGQKVNPIGFRLGVNRDWRSRWYASPQELPAFLHSDLEIRSYVKKKLQYA
AVSKIVIERAWNSIRVTIFTARPGIVIGRKGAEIEKMTEEISKMAQGKQV
KIDIQEIKTPELDAQLVAENVALQIERRIAYRRAMKKAVQTAMDFGAEGI
RLRSSGRLNGAEISRSEWYREGKVPLHTLRTAVDYGFAEANTVYGKIGVK
CWICKKEEPVPQPASPPPPPPAPAPEPTVWIRIFPDKSVTSRPPETRMGK
GKGQPEHWVATVRPGNILFELDGVPESVARESLRLAADKLPVRTKFLTRH
HVRAA
>14_0903_02_30cm_scaffold_2290_39
MGQKTHPYGFRLGIIKPWRSRYYARRDFPELLKEDDLIRKYLKTRLSHAA
IADIHVERKPGKVTVTVHTGRPGVVIGKRGAEVDKLRDELAQLTGKEVGI
NVEEIKRPELDAQLVADSVAHQLTQRISFRRAMKRAVQSAMRMGAQGIKI
KTAGRLGGAEIARTEGYHEGRVPLHTLRADIDYATSTAKTTYGTIGVKVW
IFTREMTEELSGRTYSTGV
>14_0903_12_30cm_scaffold_1197_10
MGQKTHPIGFRLGFTKTWNAKWFANKKNYPVLLKEDIGIRSAIRNRLRDA
AIARIDIERSANQVTVTIQTAKPGVVIGKGGAKVEELRQVLGKMTGKMVK
VNIFEIRYPELDAYLIAENVAQQLERRVSFRKVLKQTVQRSMKSGAKGVR
VAVSGRLGGAEMSRREWEREGRVPLHTLRGDIEFGRAIAKTTFGTIGVKA
WVYKGEIEPAPRQVTQANAPAAAPQRPPAPPAPAPAPAPARVS
>14_0903_09_20cm_scaffold_51531_4
MGQKTHPIGFRLGFTKTWNAKWFANKKNYPVLLKEDIGIRNAIRGRLRDA
AIARIDIERSANQVTVTIQTAKPGVVIGKGGAKVEELRQVLGKMTGKMVK
VNIFEIRYPELDAYLIAENVAQQLERRVSFRKVLKQTVQRSMKSGAKGVR
VAVSGRLGGAEMSRREWEREGRVPLHTLRGDIEFGRATAKTTYGTIGVKA
WVYKGEIEPAPRQVTQTNAPAXXXXXXXXXXXXXXXXLIAAAKTAQAPQV
PAWPDEGRGTARQPDHEGRLRAQSDGAVLDTARQIEAARRAVTHHFKRGG
AVWINVFPDKPVTKKPAEVRMGSGKGAPDHWVAVVRPGRVILEVGGVSRA
LAKEALRLAAYKLPIRTQFIAREEAGADEGHAAAV
>14_0903_12_40cm_200_scaffold_2370_6
MSVTKYFIKDVSRRLEIDELLQRDLKRAGYSRVELTKSPVGTRVVIYAAK
PGMVIGRRGQSIKDLTKLLETKFGIENPQLSVATIEIPEQDPKVVASQVA
QALQRGVHFRRAAYWAIQRVMESQALGVEIIIRGKLTTERSRFEKFRAGY
LPRVGDPVLKSVKVAVADVQLKQGLFGIKVRILPPTVDFIDKPTMKTPPP
SVTPATTVQAPIVETPEVETEKEEPIGNTAQA
>14_0929_05_40cm_scaffold_22862_7
MGQKSHPVGLRLGYVKPWSSRWYADRDYAKILHEDIRVRKTVKGKLYHAG
VSKVEIERSGDQVTVIIHTARPGIIIGRKGAEVDKLKADLEKMIARQVYI
TIKEIKKPELDAQLVTENVAVQLEKRVAFRRAMKRSVASALRLGAQGIKI
RCSGRLAGAEIARTEWYLQGRVPLHTLRADIDYGFAEAHTTMGQIGIKAW
IYKGEILPAVSRGKAEGELERR
>14_0903_09_20cm_scaffold_11632_10
MSVTKYFIKDVSRRLEIDELLQRDLKRAGYSRVELTKSPVGTRVVIYAAK
PGMVIGRRGQSIKDLTKLLETKFGIENPQLSVATIEIPEQDPKVVASQVA
QALQRGVHFRRAAYWAIQRVMESQALGVEIIIRGKLTTERSRFEKFRAGY
LPRVGDPVLKSVKVAVADVQLKQGLFGIKVRILPPTVDFIDKPTMKTPPP
SVAAPTTVQAPIVETPDVETEKEEPIGNTAQA
>14_0927_05_40cm_scaffold_113440_2
MGQKVHPYGFRLGFTKPWKSRWFAERDYDKQLHEDVKLKSELKEKLKSAG
VSSIEIERPGNKLRIIIKTARPGIIIGRKGAEIDKLKGELQKRTAGKDIF
VDIQEVHKPELDAQLVSESIALQLEKRVGFRRAMRKAVDSALRFGCKGIK
VRVSGRLNGNEIARSEWYLQGRLPLHTLRADIDFGFTEAQTTYGVIGVKC
WVYKGEILPQKKREGQAVAAF
>14_0903_09_20cm_scaffold_53222_2
MGHKVHPNGFRLGVYRNWEAKWFAPDKEYKPLLLEDVRLRRMLMIRLKNA
GLARIETERSSSALTITLHTAKPGIVIGKGGTSVDQLRDELEKITGKRVR
VTIQEIKKPELAAQLVAENVAAQLEKRIAFRRAIKQSLMKTMRAGAQGVK
IRVKGRLGGSEMARVEWNREGRVPLHTLKADIDFGQTEAKTTFGRIGVSA
WVYTGNFPTEAPPKPAAAVEEPADAGVPVGVAIGEAPSPLAELVQAAVPA
PAPAPEVAPAAVDGRSGRRQAEARHPGDQGQHDGRRRETGTETRYARPRH
HDREIRCTKGAACPRDEEEGIRDVVARSRQASQASSGPPHRRGYPGCRPG
IRRVRLAGLRGGLDDEPPDRGGPPRDDALRASRGSGLHPGLSRQVGDEEA
GRDPHG
>14_0929_05_40cm_scaffold_7715_18
MGQKTHPVGYRLGYNRTWSSRWYAGKDFAKLLHADIQIRKTVKEKLYHAG
VSRVEIERSGDQTRVIIHTARPGIIIGRKGAEIDKLKASLEKQYGTQVYI
TVKEIKKPELDAQLVSENIAVQLEKRVAFRRAMKRSVAAALRLGAQGIRV
NCAGRLGGAEIARTEWYREGRVPLHTLRADIDFGFAEAHTTMGQIGVKTW
IYKGEALPTLPEKAESGFDRR
>14_0903_09_30cm_scaffold_22102_4
MGQKIHPTGFRLAVNRDWTSKWYANSKHFPTILNEDIKVRAYLKKKLSHA
SVGKITIERPAKNARITIHSARPGVVIGKKGEDIETLRANLRKMMGTEVG
LNIEEIRKPEIDAQLVADSIAQQLEKRIMFRRAMKRAMQNAMRLGAQGIK
IMSSGRLNGIEIARCEWYREGRVPLHTLRADIDYGFAEAKTSYGVIGIKV
WVFKGEVMPHNAEPQAAPAPAPEAPKRARKPAGVKNVAAS
>14_0903_05_30cm_scaffold_49989_1
MGQKTHPYGFRLGIIKPWRSRYYARHDFPELLKEDDLIRKYLKTRLSHAA
IADIHIERKPGKVTVTVHTGRPGVVIGKRGAEVDKLRDELAQLTGKEVGI
NVEEIKRPELDAQLVADSVAHQLTQRISFRRAMKRSVQSAMRMGAQGIKI
KTAGRLGGAEIARTEGYHEGRVPLHTLRADIDYATSTAKTTYGTIGVKVW
IRLFPDKPITKKPAETRMGKGKGNPEGWVAVVKPGRVMFELEGIAENLAR
EALALAAAK
>14_0927_09_40cm_scaffold_271679_2
EVREARQERKKINFMGQKVNPIGFRLGVNRDWRSRWYASPQEMPEFLHSD
IEIRDYVKKKLQYAAVSKIVIERAWNSIRVTIFTARPGIVIGRKGAEIEK
MTEEISKMAQGKQIKIDIQEIKTPELDAQLVAENVALQIERRIAYRRAMK
KAVQVAMDFGALGIRLRSSGRLNGAEISRSEWYREGKVPLHTLRTGIDYG
FAEANTVYGKIGVKCWICKKEEAPAETPAQASPPPPPAAPAATQL
>14_0903_02_30cm_scaffold_69489_2
MSVTKYFVKDVSRRLEIDEHLALELKRAGYSHVELTKSPVGTRVVIYAAK
PGMVIGRRGQSIRDLTKVLEEKFHIENPQLSVANIEVPEQDPKVVASQVS
QALQRGVHFRRAAYWAIQRVMESQALGVEITIRGKLTTERSRFEKFKAGY
LPRVGDPVLKSVKTAVADVQLKQGLFGINVRILPPQIDYIDKPIMLTPPA
ETARQPAAPAKEVEPVAMPEAVVEVETTAGDVAVVVEDKEEVETGDS
>14_0903_05_40cm_scaffold_176369_2
MGQKVHPYGFRLGYNKDWHSHWFAKKQFGDFLIEDLKLKAELKRRFTGAG
VSHVDVERAANRLKIIIYTSRPGIIIGRKGSEIDKLKGDISSRTGREVLV
SIQEIHKPELNAQLQAEKIAAQLEKRIAFRRAMRKAVEESLRFGAQGIKV
KVSGRLNGAEIARSEWHLQGQLPLHTLRSDVDYGLAEANTTFGIIGVKVW
IYRGQILDANEAMARGTGTDPINETRPNPREGRARPARARRERPER
>14_0929_09_40cm_scaffold_228458_2
MSVTKYFIKDVSRRLEIDELLQRDLKRAGYSRVELTKSPVGTRVVIYAAK
PGMVIGRRGQSIKDLTKLLETKFGIENPQLSVATIEIPEQDPKVVASQVA
QALQRGVHFRRAAYWAIQRVMESQALGVEIIIRGKLTTERSRFEKFRAGY
LPRVGDPVLKSVKVAVADVQLKQGLFGIKVRILPPTVDFIDKPTMKTPPP
SVAPTITVQAPIVETPEVETEKEEPIGNTAQA
>14_0929_02_20cm_scaffold_6172_6
MGQKVNPLGIRLGITRDWTSRWYAGKRQFPVHVNTDFRVREFLKRRLAEA
SVSRILIERAAKKVNITIQTARPGIVIGKKGEDIEKLRQETAALLGMPMN
DVRLNIAEIRKPELDAQLVGDSIAQQIEKRVMFRRAMKRAVMSTMRSGAL
GVKVRVSGRLNGSEIARTEWYREGRIPLHTFRADIDYGLSEAHTTYGVIG
VKVWIFKGEVFDKSELAQQAGEAEAAAAPSTPLAPAAPPPVTPPAPEVAP
RSDLMA
>14_0903_05_30cm_scaffold_26431_7
MGQKTHPIGFRIGVTRTWSSRWFATKAYANLLHEDVKIRRFIKDQLYHAG
IAKIDIERSGNRARITISTARPGIIIGRKGSEVEKLKNELQVRTGKEIYL
NIEEVIHPELDAQLVAENVALQLQKRVAFRRAMKKAVTSALRLGADGIRI
ACAGRLGGGEIARREWYRDGRVPLHTLRADIDYGLATAHTTYGTIGVKVW
VFKGEVLRAAPAEA
>14_0927_05_20cm_scaffold_18144_11
MGQKVHPGGMRVGVIHDWKSNWYTGTKEFSAYLLEDIKIREHIQNKLSHA
GLSDILIRKDAQRITIDIYTARPGIVIGKSGVEVDALRKEIHGMTNKAVH
ININEIKRPELDAKLVAQSIAEQLENRVSFRRAMKRSLASAVRSGAHGVK
VACGGRLGGGEMSRSEMYSEGRVPLHTIRADIDYGFAEAKTTFGRIGVKV
WINKGEIMPEGFEGVSQRDARLGDQDQARRRGGPAEGLGASSERGRGRGP
DREGLGPVKRRRGQGGGPRRPGGRDRARGQDNVERPRTDEEATSAEGREQ
PPVEPETPVTPEAVADAPDTTTTKKQVEDPTKLESSGDESDEKSDN
>14_1009_13_20cm_scaffold_29_109
MSVTKYFVKDVSRRLEIDEHLALELKRAGYSHVELTKSPVGTRVVIYAAK
PGMVIGRRGQSIRDLTKVLEEKFHIENPQLSVANIEVPEQDPKVVASQVS
QALQRGVHFRRAAYWAIQRVMESQALGVEITIRGKLTTERSRFEKFKAGY
LPRVGDPVLKSVKTAVADVQLKQGLFGINVRILPPQIDYIDKPIMLTPPA
ETARQPAAPAKEVEPVAMPEAVVEVETTAGDVAVVVEDKEEVEKRELNQM
LPEERRKKVTELRAELTSIRTSVKSGGTVENPARIRELRKTIARLLTADN
SPTKTTPESA
>14_0927_12_20cm_scaffold_29828_5
MGQKVNPIGFRLGVYRNWDARWYADKEYTKLLHEDLAMRRLIGSRLRNAG
VARIETERSANQLTVIIHTAKPGIVIGKQGASVDALRDELERISGKKVRV
TIHEIKTPELDATLVAENVASQLEKRIAFRRALKQTLMRSMRAGVKGAKI
QVSGRLGGSEMSRREWDRDGRVPLHTLRANVDYGQAEARTTFGRIGVQCW
LYLGDFVTATGEPIPVAGRERPEQAPREEPVERTVVIPATEEVAEEVAEE
VPVLAVESADGDGAEVADQIPEDEEEEIEAVVGADAEAVQKVEKLSPKRA
TARRKPVAAKKPATASRTAKKPARKPAAPPRTTAEPDETEE
>14_0929_05_40cm_scaffold_14323_9
MGHKVHPNGFRLGVYRNWEAKWFAPDKEFKPLLLEDVRLRRMLMTRLKNA
GVARIETERSSSALTITLHTAKPGIVIGKGGTSVDQLRDELEKITGKRVR
VTIQEIKKPELSAQLVAENVAAQLEKRIAFRRAIKQSLMKTMRAGAQGVK
IRVKGRLGGSEMARVEWNREGRVPLHTLKADIDFGQTEARTTFGRIGVSA
WVYTGNFPTEAPPKPQAAVEEPVESGVPVGAALGAAPTPLAELVQQTVAA
PAAPEPAAPPVTAGPATEAPAAKPKRTRTPKATTTADGGEKPKRTTRAKT
TTAGEKTTVPKTPRARAPKKKE
>14_0929_09_40cm_scaffold_133205_2
AGRRAAVRGSGRRGGAEAEPRIHEEEDRGGLEEEDRVEASRKEEGDGELM
GQKVHPGGMRVGVIHDWKSNWYTGKKEFPGYLIEDIKIRDHITNKLAHAG
LSDILIRKDKQRITVDIYTARPGIVIGKSGVEVDALRKELHAITKKNVHI
NINEIKRPELDAKLVAQSIAEQLQNRVSFRRAMKRALASGIRSGAKGVRI
QCGGRLGGTEMSRSEAYSEGRVPLHTIRADIDYGFVEAKTTFGRIGVKVW
INKGEIMPEGYGGLDTEKDVRLGEQDQARRRRANVEGLGASREGGRDRQR
DREGLGPVRPGRKRSGQGRGGGQGRGQGRGRSAPRNRAGQQDNVERPRTD
ETATSAEGREQAAQPPVRESGPVEGVRGNREGPPTETDAPQVETTPAPVA
DAPDSTTPKQQTEDPTKQEKADS
>14_0927_02_20cm_scaffold_1658_24
MGQKVNPIGFRLSVNRDWRSRWYASSQEFPSFLHSDLKIRNYVKKKLQFA
AVSKIVIERAWNSIRVTIHTARPGIVIGRKGAEIEKITEEISKMAEGKQV
KIDIQEIKTPELDAQLVAENVALQIERRIAYRRAMKKAVQTAMDFGGEGI
RLRCSGRLNGAEISRSEWYREGKVPLHTLRTSVDYGFAEANTVYGKIGVK
CWICKKEEPAPQPAAPPPPPPPPPAEPVQV
>14_0903_16_30cm_scaffold_551_31
MGQKVNPIGFRLGVNRDWRSRWYASPLELPSFLHSDLKIRNYVKKKLQFA
AVSKIVIERAWNSIRVTIHTARPGIVIGRKGAEIEKMTEEISKMVEGKQV
KIDIQEIKTPELDAQLVAENVALQIERRIAYRRAMKKAVQTAMDFGAEGI
RLRCSGRLNGAEISRSEWYREGKVPLHTLRTAIDYGFAEANTVYGKIGVK
CWICKKEVRPAEAPSAPAPPPPPMPVPEQV
>14_0929_02_30cm_scaffold_22036_9
MGQKTHPYGFRLGIIKPWRSRYYARRDFPELLKEDDLIRKYLKARLSHAA
IAEVHIERKPGKVTVTMHTGRPGVVIGKRGAEVDKLRDELAQLTGKEVGI
NVEEIKRPELNAQLVGDSVVHQLNQRISFRRAMKRAVQSAMRMGAQGIKI
KCAGRLGGAEIARTEGYHEGRVPLHTLRADIDYATSTAKTTYGTIGVKVW
IFTREMTEELAGRTYSTGA
>14_0919_05_20cm_scaffold_8768_9
MGHKVHPNAFRLGVYRPWEANWFAQKKDYTKLLHEDLDMRRLILRRLRNA
GIAKIETERSSNAQMTVTIHTAKPGIVIGKGGSSVDQLREDLEKRFGNRV
RISIQEIKQPELDAQLVAENIASQIERRISYRRAMKQSILRTMRSGAKGV
RVALGGRLRGSEMARREWDREGRVPLHTLRADIMFGRATARTTFGVIGVK
VWIYKDNFSIAPKGGTPPEEVAPQPAPPVPPQPVMEAEAAATAPVVTDIP
PVNPGSPAVAEAAVAEQVKTEESAKAPRKRATKKAETPNAEADGDASS
>14_0903_16_20cm_scaffold_914_20
MGQKVNPIGFRLNVNRDWRSRWYASRQEFPAFLHNDLKIRDYVKKKLQFA
AVAKIVIERAWNSIRVTIHTARPGIVIGRKGAEIEKMTQEISKMADGKQV
KIDIQEIKMPELDAQLVAENVALQIERRIAYRRAMKKAVQTAMDFGAEGI
KLRCSGRLNGAEISRSEWYREGKIPLHTLRTPIDYGFAEANTVYGKIGVK
CWICRKEERPAEPPPGPAAPPPEPAEV
>14_0903_13_30cm_scaffold_559865_2
MGQKTHPIGFRLGISKTWRSQWYANRDFPALLREDELLRKYLKARLGHAA
IADIRIERKPGKVVVTIHTGRPGVVIGKKGAEVDQLRDELTRLSGKEVGI
NVEEIKRPELDAQLVADNIANQLAQRISFRRAMKRAVQSAMRIGAGGIKI
KCGGRLGGAEIARVEGYHEGRVPLHTLRADIDYATSTAKTTFGTIGVKVW
IFKGEIVEDRRGKTYSTGV
>14_0903_09_30cm_scaffold_13789_5
MAEAKVERKDKRIIVENVRRVLLKEYLMKETRRAGFGGLDIQRTPMGTRV
TLLAERPGLVIGRKGGAIKSLTEAVDRQFKFDNPQIEVQEVSAPALNAQI
MAEKLANALERGWHFRRAGHSTVRRIMEAGAKGCLVVIAGKLTGQRHRTE
KFKAGHIKYCGEPRNLWMDRGFAAAKLKPGVIGVTVEIMDPRAKLPDEIE
IKQPSAEYIAAAASFVPPVQAPVVVEPEPALSVQATIGPGGSDEGLEPLI
EPGEPEPTTAKVKKSKVATKRLKKVAKEVKQLGVDVDVDTEGGDGA
>14_0929_05_30cm_scaffold_47977_5
MGQKVNPTGFRLSVNRDWRSRWYASSQEFPAFLHSDLKIRNYVKKKLQFA
AVSKIVIERAWNSIRVTIHTARPGIVIGRKGAEIEKMTEEISKMAEGKQV
KIDIQEIKTPELDAQLVAENVALQIERRIAYRRAMKKAVQTAMDFGAEGI
RLRCSGRLNGAEISRSEWYREGKVPLHTLRTPIDYGFAEANTVYGKIGVK
CWICKKEEPAPQAATPLPPPPAPAPVEV
>14_0903_12_30cm_scaffold_49494_7
MGQKVHPYGFRLGYTKPWKSRWFAERDYDKQLHEDVKLKAELKDKLKSAG
VSAIEIERPGNKLRIIIKTARPGIIIGRKGAEIDKLKAELQKRTAGKDIF
VDIQEVHKPELDAQLVSESIALQLEKRVGFRRAMRKAVDSALRFGCKGIK
VRVSGRLNGNEIARSEWYLQGRLPLHTLRADIEYGFTEARTTYGVIGVKC
WIYKGEILQQKKREPQAAAVGGF
>14_1009_09_30cm_scaffold_4958_1
MSVTKYFVKDVSRRLEIDEHLALELKRAGYSHVELTKSPVGTRVVIYAAK
PGMVIGRRGQSIRDLTKVLEDKFHIENPQLSVANIEVPEQDPKVVASQVA
SALQRGVHFRRAAYWAIQRVMESQALGVEITIRGKLTTERSRFEKFKAGY
LPRVGDPVLKSVKTAVADVQLKQGLFGINVRILPPQIDYIDKPIMLTPPV
QTTPQPVTPAKEGEPIAAPEVAVEIDTPAEVAVVVENKEEEKTADSQKA
>14_0903_02_30cm_scaffold_11900_22
MGQKVNPIGFRLGVNRDWRSRWYASPQELPAFLHSDLKIRNYVKKKLQFA
AVSKIVIERAWNSIRVTIFTARPGIVIGRKGAEIEKMTEEISKMAQGKQI
KIDIQEIKSPELDAQLVAENVALQIERRIAYRRAMKKAVQTAMDFGAEGI
RLRCSGRLNGAEISRSEWYREGKVPLHTLRTAIDYGFAEANTVYGKIGVK
CWMCKKEEAPAQPAAPPPPPPPMPVPEQV
>14_0903_12_30cm_scaffold_117450_2
MGQKVHPYGFRLGYNKDWHSHWFAKKQYGDFLIEDLKLKAELKRRFTGAG
VSHVDVERAANRLKIIIYTSRPGIIIGRKGSEIDKLKGDISSRTGREVLV
SIQEIHKPELNAQLQAEKIAAQLEKRIAFRRAMRKAVEESLRFGAQGIKV
KVSGRLNGAEIARSEWHLQGQLPLHTLRSDVDYGFAEANTTFGVIGVKVW
IYRGQILDANAAMARGTGTDPINETRGPGQREGRQRPARARRERPERPDR
>14_0927_05_20cm_scaffold_165837_4
MGQKTHPIGFRLGVTRSWSSRWFATKAYANLLHEDVKIRRFIKDQLYHAG
IAKIDIERSANRARITIATARPGIIIGRKGSEVEKLKNELQARTGKEIYL
NIEEVIHPELDAQLVAENVALQLQKRVAFRRAMKKAVTSALRLGADGIRI
ACAGRLGGGEIARREWYRDGRVPLHTLRADIDYGLATAHTTYGTIGVKVW
VFKGEVLRAAPAEA
>14_0903_13_20cm_scaffold_13913_7
MGQKVHPIGFRLGVVKGWQSRWYAERDYKDVYAEDDLIRQSINKELFNAS
VSRIEIERAAANQVSVTIYTAKPGIVIGKSGEKVDKLRAMLEAKTKKRVR
LNIMEIRQPELDAYLVGRSVAEQLEKRVSFRRAMKQAVQKTMRANAKGIR
IICGGRLGGAEIARSEKEVEGKIPLHTLRADIDYGLAEAHTTFGVIGIKV
WIYKGDILPSKRREAIEGQQEATVQPPFAPREGGDRRGGDRRRGGERGER
SDRGQRPQGDRPQGGDRGPRGERPPRPQGERPARPQGERTPRPQGERSGR
PQGERTPRQPRPQGERPARPQGERAPRPQAEQPAPAAEPQAPTVQPVPEV
PEETTPPTPESGTTQSE
>14_0929_09_20cm_scaffold_26340_3
MGQKVNPYGFRLGITTDWKSRWFADKAEYKESLIEDWRIRDYLRRQLPHA
AVSRVEIERTRDRLRVDVYTARPGIVIGRRGAEADRLRAGLLQITGNPKI
HFNIQEIKQPELDATLIAQGVADQLAGRVSFRRAMKRAVQTAMKAGAQGI
RVQCGGRLGGAEMSRKEWYREGRVPLHTLRADIDYGQAEARTTFGRIGVK
VWIYKGDILPYKSAAEDKISKEAAMAVGETAGQAPTGRRVISAGGGRRRP
AEEAVPVEGAPDEEVPAEEAKPLVKEADPALEALLAEEEEIERRTSREHH
EAPKFHGDEE
>14_0927_05_40cm_scaffold_153479_1
AEGEHKIKEIIFMGQKVNPTGFRLSVNRDWRSRWYASSQEFPSFLHSDLK
IRNYVKKKLQFAAVSKIVIERAWNSIRVTIHTARPGIVIGRKGAEIEKMT
EEISKMAEGKQVKIDIQEIKAPELDAQLVAENVALQIERRIAYRRAMKKA
VQTAMDFGAEGIRLRCSGRLNGAEISRSEWYREGKVPLHTLRTPVDYGFA
EANTVYGKIGVKCWMCRKEEPAAQPATPLPPPPAPAEV
>14_0903_13_30cm_scaffold_11406688_8
MGQKTHPIGFRLGSTRTWSSRWFATKTYAALLHEDVKIRRFIKDQLYHAG
IAKIDIERSANRARITISTARPGIIIGRKGSEVEKLKNELQVRTGKEIYL
NIEEVIHPELDAQLVAENVALQLQKRVAFRRAMKKAVTSALRLGADGIRI
ACAGRLGGGEIARREWYRDGRVPLHTIRADIDYGLATAHTTYGTIGVKVW
VFKGEVLRAAPADA
>14_1009_05_40cm_scaffold_42644_8
LLSVTKYFVKDVSRRLEIDEHLALELKRAGYSHVELTKSPVGTRVVIYAA
KPGMVIGRRGQSIRDLTKVLEEKFHIENPQLSVANIEVPEQDPKVVASQV
SQALQRGVHFRRAAYWAIQRVMESQALGVEITIRGKLTTERSRFEKFKAG
YLPRVGDPVLKSVKTAVADVQLKQGLFGINVRILPPQIDYIDKPIMLTPP
AETARQPAAPAKEIEPVAAPEAVVEVETTAGDVAVVVEDKEEVETGDS
>14_0929_05_20cm_scaffold_80514_4
MGHKVHPNAFRLGFFRPWEANWFANPKDYTKMLHEDLEMRRIILARLRNA
GIAKIETERSSNAQLTVTIHTAKPGIVIGKGGASVDQLREDLEKRFGNRV
RISIQEIKQPELDAQLVAENIASQIERRISYKRAMKQAILRTMRAGAKGI
RLYAGGRLRGAEMARRENDREGRVPLHTLRADIHFGRATAKTTFGAIGIK
VWIYKDLITPAARRLPPTAEEPVPQPEPAPVTPQAELIEAMPQPQAAQIE
VAQPEAAAQVAPRRTRTGTAKVEQKAAAPARPKAAPKPKAEAKTEAKKTA
VETKSTPDAVRKTGGVRNTKKADT
>14_1009_13_20cm_scaffold_171977_1
RVEGGKRGDGGESGEVREARQERKKINFMGQKVNPIGFRLGVNRDWRSRW
YASPQEMPEFLHSDIEIRDYVKKKLLFAAVSKIVIERAWNSIRVTIFTAR
PGIVIGRKGAEIEKMTEEISKMAQGKQIKIDIQEIKTPELDAQLVAENVA
LQIERRIAYRRAMKKAVQVAMDFGALGIRLRSSGRLNGAEISRSEWYREG
KVPLHTLRTGIDYGFAEANTVYGKIGVKCWICKKEEAPAETPAQASPPPP
PPEPAATEL
>14_0927_09_40cm_scaffold_3707_10
MGQKVHPEVLRVGYIHDWKSTWFNEREFADYLLEDIRIREHIENKLAHAG
LSDITIRKDTNEVEVNINTARPGIVIGKSGTEVDALRRELHRMTRKSVKV
NILEIKRPELDAKLVAQSIAEQLQNRVAFRRAMKRSLTSAIRSGAKGVKV
QVSGRLGGSEMARTEGYSDGRVPLHTLRADIDYGFFEARTTFGRIGVKVW
INKGEIMPSGFAQDLTQIEAPQQMPTGGDGRGGRDRGRGGGPPRGRRESG
GGGAQQSGGPPSTGS
>14_0927_05_20cm_scaffold_235809_2
MGQKTHPIGFRLGVTRTWSSRWFATKNYAALLHEDVKIRRYIKDQLYHAG
ISRMDIERSANRCRITIFTARPGIIIGRKGSEVEKLKNELQMRTGKEVYL
NIEEVIHPELDAQLVSENVALQLQKRVAFRRAMKKAVTSALRLGADGIRI
ACAGRLGGSEIARREWYRDGRVPLHTLRADIDFGMATAHTTAGTIGVKVW
IFKGEVLRPTVAAEA
>14_0919_02_20cm_scaffold_53314_4
MGQKTHPIGFRLGSTRTWSSRWFATKNYADLLHEDVKIRRFIKDQLYHAG
IAKIDIERSANRARITIFTARPGIIIGRKGAEVEKLKNELQTRTGKEIYL
NIEEVIHPELDAQLVSENVALQLQKRVAFRRAMKKAVTSALRLGADGIRI
ACAGRLGGSGIARREWYRDGRVPLHTIRADIDYGLATAHTTAGTIGVKVW
IFKGEVLRPTSATEA
>14_0903_16_30cm_scaffold_44822_6
MGQKVNPHGFRLGITTDFKSRWYADKLYKEYVAEDVAIRRMLQRGMERAG
ISKVEIERTRDRVRVDIHTARPGIVIGRRGAEADRIRGDLEKLTAKQIQL
NILEVKNPEIDAQLVAQGVAEQLSSRVSFRRAMRKAIQSAMKGGAKGIRV
QCSGRLGGAEMSRSEFYREGRVPLHTLRADIDYGFYEARTTFGRIGVKVW
IYKGEAPTSRAGREAQAAALRAAAQQRPQRPSREPQRRRRAPEAAGAGAG
EEG
>14_0929_02_40cm_scaffold_24458_4
MGQKIHPIGLRVGIIRDWESRWYAKNMAALIQEDLAVRTHIKKKLSRAGI
SRVEIERFGTQSGVGGKPQVRVIIHAARPGIIIGRGGTGIDALKKELDEL
TGKQVQLNVQEIRRPELEALLVAENVAQQLERRVAYRRAMKQAVQRSLRA
GAKGIRIACAGRLAGSEIARYEWYRDGRVPLHTLRADIDFGIAEALTTYG
RIGVRVWIYRGEILPERRPEVELRRPPRPSEPAPVGGAANGPDTDRTVVI
PTKAPRPVVTRRDTDVNA
>14_1009_05_40cm_scaffold_3033_14
MSSVKNVLQDSYKLMLLKGYLREAIKEAGFADVDIQKTPTGTRVGLHVTR
PGIVIGRKGSGIRDLTKVLEKDFGLKSPQISVIEITRPELEPSVMCNRMA
QHIARGTAFRRAVMWTMQTIMDAGAMGVQITISGKLRGERSGFEKHSKGI
LPRAGYHAEVVVAEDVVHVETKMGLIGIRIRIARKEKFIPEFELKAVKKE
SKQKTTVEEENAIEIVDESQIDTTKPRTESEEIEREEHLIKEVETFEEVE
EEMK
>14_0929_12_20cm_scaffold_25926_7
MGQKVHPEILRVGYIHDWKSTWFNEREFADYLLEDIRIREHIENKLAHAG
LSDITIRKDKNEIEVNINTARPGIVIGKSGTEVDALRRELHRMTRKSVKV
NILEIKRPELDAKLVAQSIAEQLQNRVAFRRAMKRSLTSAIRSGAKGVKV
QVSGRLGGAEMARTEGYSDGRVPLHTLRADIDYGFFEARTTFGRIGVKVW
INKGEIMPKGFAQDLTQMEAPQQTSSAGAGRDGGGRGGRGGGGREGGSRG
SGGRGQRGGGAPRPEGR
>14_0929_02_20cm_scaffold_43543_12
MGKPSAERRLDDTEASAFLRALRTSPRKLNLVAQSIRGKDAATAVAELTF
SRRRIAQDVKKVLQAAIANAENNHQLDVDRLYVKEGWRGCLMGQKVNPIG
LRLGINRTWDSRWFSRKEYGTQLLDDLKLRKFLGTRLTQAAISRVLIERA
AKKTRITLHSARPGVVIGKKGADIDKLRGDIAKVTNSEVSLNIVEIRKPE
VEAKLIAEGIAQQLERRVAFRRAMKRAVQSAMRFGAQGIRINCSGRLGGA
EIARMEWYREGRVPLHTLRADVDYGQATAKTTYGTCGVKVWVFKGEILAH
DPMAQDKRLAEAQPAGHDRGHERGRRDRDRDQ
>14_0903_13_30cm_scaffold_214514_17
MGHKVHPNAFRLGVFRPWEANWFASPKDYTNMLHEDLEMRRIILARLRNA
GIAKIETERSSNAQLTVTIHTAKPGIVIGKGGSSVDQLREDLEKRFGNRV
RISIQEIKQPELDAQLVAENIASQIERRISYKRAMKQAILRTMRSGAKGV
RIYCGGRLRGAEMARREQDREGRVPLHTLRADIDFGRATAKTTFGAIGCK
VWIYKQEISPAQRRLTPIPEEPTPVAEPVTPQAEIIEATPEPAAAQVEVP
TPEAAASVAPRRTRTATAKVEEKVAAPARPKAAPKPKAEAKTEVKKTAVR
TKSTPAAVRKTGTTRNTKKADS
>14_0903_12_30cm_scaffold_4554_18
MGQKVNPIGFRLGVNRDWRSRWYASPQELPAFLHSDLEIRNYVKKKLQFA
AVAKIVIERAWNSIRVTIHTARPGIVIGRKGAEIEKMTEEISKMAQGKQI
KIDIQEIKTPELDAQLVAENVALQIERRIAYRRAMKKAVQTAMDFGAQGI
RLRSSGRLNGAEISRSEWYREGKVPLHTLRTGIDYGFAEANTVYGKIGVK
CWICKKEEVSTEAAAPPPPLPPPPPAEPAEV
>14_1009_12_40cm_scaffold_1238_27
MPAEAKVNRKDKRIIVENVRRVLLKEYLMNETRRAGFGGLDIQRTPMGTR
VTLLAERPGLVIGRKGGAIKALTEAVEQRFRFDNPQIEVQEVASPALNAQ
IMAEKLANALERGWHFRRAGHSTVRRIMEAGAKGCLVVIAGKLTGQRHRT
EKFKAGHIKYCGEPRNLWMDLGFASAKLKPGIIGVTVEIMDPRAKLPDEV
EIKKPTAEYLAAAAAAALEPIPAPEPLVEVAAVAGPGSEESVEEPEPLIV
PEEPDPAKKVKKSKVATKRLKKVAKQVSELGVDVEVGTEGGDET
>14_0903_16_40cm_scaffold_18986_2
MGQKIHPIGFRLSVNKNWSSRWYANSKTFATMLNEDLKVRDYLKKRLSHA
SVGKVVIERPAKDARITIHSARPGVVIGKKGEDIEMLKADLRKLLGVQMV
HVNIEEIRKPEVDAQLIADSIAQQLEKRIMFRRAMKRAMQNAMRLGAQGI
KIMSAGRLNGIEIARTEWYREGRVPLHTLRADIDYGFSEAKTTYGVIGIK
CWVYKGEVMAKGDQPVAPPAPTADEVLAAKKVKKATPKPALSAPEAKPEP
IAAAKAASDTGSSAAPQAKPRAARPHPVVAKKAVSDAKGKAEGKSEVKPK
TAVKKSRKPKA
>14_0919_09_20cm_scaffold_4213_4
MGHKINPNGFRLGANPNYQWHSRWYADKSYQAWLQEDIRVRQYIEKTLSH
AGISRVDIERKGEDRIQVDIHTARPGIVIGRRGAEVDRIRDDLKNITHKD
NIQLNVFEIKQPELEAPLVAQGIAEQLVGRVSFRRAMRRGVQTAMRAGAK
GIRVQVGGRLGGAEMSRSEWYREGRVPLHTLRADIDYGMREAHTQFGGRI
GVKVWIYRGDVMPTVEEKEAELAKARARAAASGDLIPAVIPPRERAPRER
PGGRGAPSRGAKPAGRGTGTRAPRSGGPARAPKAPAAPKAPPAAEQKSEP
KAEPETEPKAPDATTEAPKDEA
>14_0903_02_30cm_scaffold_119702_4
MGQKVHPTGFRLGFNKTWRSRWYAEKEYANLLHEDVLLKRDLKKRFAHAG
VSRVEVERAANKLKISIYTSRPGIIIGRKGQEVDKLKQEIQKKTGKEVFI
NIQEILKPELDAQLVSESVALQLEKRIAFRRAMRKAVDAALRFGAKGIKV
RVSGRLNGAEIARSEWYLHGQLPLHTLRADIDYGTSEARTSFGQIGVKCW
IFKGEQDALRPNRGL
>14_0903_13_30cm_scaffold_4476021_2
MADVQTQTPQIEAHALARHVRMSPQKARLVIDLIRGQKVQDALQTLRYTP
KRAAKHIEKVLRSAVANAEKKAEDAGSPLDVDQLFVSKAFVNEGPRWKRL
RPAPMGRAFRYQKRTAHLWVGVAEHHVAAAELHAANVAEQESNKGVRGNR
TKNNMGQKTHPYGFRLGYNKPWKSRWYADRDYADLLHEDVKLRKELKEKL
KSAGISSIDIERAANKLIVRIYTARPGIIIGRKGAEIDKLKQDVSKRTKR
EVHIDIQEVHRPELDATLVAESIALQLEKRVAFRRAMRKAVDSALRFGCK
GIKVRVAGRLNGAEIARKEWYLQGRLPLQTLRADIDFGTAEAQTTYGVIG
VKCWIYQGENIPKRRTLQEKETATAVA
>14_1009_09_30cm_scaffold_33460_2
MGQKVNPIGLRLGINRTWDSRWYAGKGGYSVLLHEDMKIRAELMKQLKQA
AVSKIVIERPHKKARVTIHSARPGVVIGKKGADIEKLRRRVAELTDSDVV
INIVEIRKPELDAQLVAESIAQQLERRVAFRRAMKRAVQSAMRLGAEGIR
INCSGRLGGAEIARMEWYREGRVPLHTLRADVDYGIATAFTTYGTCGVKV
WIFKGEIMEHDPMAQDKRLAESEVGRPRRDAA
>14_0927_12_20cm_scaffold_50353_1
MGQKINPIGFRLAVNRNWSSRWYANSRSFAPMLAEDIKVREFLKRKLAHA
SVGRVLIERPAKDARITIFSARPGVVIGKKGEEIEALKAELRRLMGVNQV
HVNIEEIRKPEVDAQLIADSIAQQLEKRIMFRRAMKRAMQNAMRLGAQGI
KIMSSGRLNGIEIARTEWYREGRVPLHTLRADIDYGLGEAKTSFGVIGIK
VWVYKGEVMPKGEAQAALPSAAPAAQPETPAAPRRAKRPVPKPGARRPSG
RPRPEGERKAAKKPDAPAPKTTVKRPKKVLKDEGGETKE
>14_0929_05_30cm_scaffold_186000_2
MGQKVHPFGFRLGFSRTWQSRWYAEKTYPALLHEDLGLRTELKKRLAHAG
VARIDIERAANKLKINIHTSRPGIIIGRKGAEVDKLRDDLQKKTGREIFI
NIMEIHKPELEAQLVAESVGLQMERRVAFRRAMKKAIESAMRFGAKGVKI
RVSGRLGGAEIARSEWYLEGQLPLHTLRADIDYGFAEGRTTYGQIGVKVW
IYKGELKSVTRPQDRLGLAQI
>14_0919_12_20cm_scaffold_24644_2
MSVTKYFVKDVSRRLEIDEHLALELKRAGYSHVELTKSPVGTRVVIYAAK
PGMVIGRRGQSIRDLTKVLEDKFHIENPQLSVANIDVPEQDPKVVASQVA
SALQRGVHFRRAAYWAIQRVMESQALGVEITIRGKLTTERSRFEKFKAGY
LPRVGDPVLKSVKRAVADVQLKQGLFGINVRILPPQIDYIDKPIMLTPPT
QATPLPVTPAKEAESIPAPAVEVEVETVVGDAPVVVEDKEEEETGDSEKA
>14_0903_05_40cm_scaffold_1047_2
MSVTKYFVKDVSRRLEIDEHLALELKRAGYSHVELTKSPVGTRVVIYAAK
PGMVIGRRGQSIRDLTKVLEDKFHIENPQLSVANIEVPEQDPKVVASQVS
QALQRGVHFRRAAYWAIQRVMESQALGVEITIRGKLTTERSRFEKFKAGY
LPRVGDPVLKSVKTAVADVQLKQGLFGINVRILPPQIDYIDKPIMLTPPA
ETARQPAAPAKEVEPVSAPEAVVEVETTAGDVAVVVEDKEEVETGDS
>14_0927_09_20cm_scaffold_50030_5
MGQKTHPIGFRLGFTKTWHAKWFANSRTYRVLLKEDIAIRSSIRSRLRDA
AIARIDIERSANQVTVTIQTAKPGVVIGKGGAKVEELRQVLGKMTGKMVK
VNIFEIRYPELDANLIAENVAQQLERRVSFRKVLKQTVQRSMKAGAKGVR
VAVSGRLGGAEMSRREWEREGRVPLHTLRGDIEFGRAIAKTTYGTIGVKA
WVYKGEIEPTPRQVTQTAPAAAGRVA
>14_0903_02_30cm_scaffold_2024_52
MGHKVHPYGFRLGVSRTWTAKWYRDKEYTELLQEDIAIRQLVARRLANAS
VSMVEIERGINHVTVTIHTAKPGIVIGKGGANVEVLRQQIGALSKSKVKL
EIKEIRQPELDAYLVATNIAQQLSRRIAFKKAMKQAIQRTMKAGAKGVKI
AVAGRLGGSEMGRREWDREGRIPLGTLRADISYGQVHAHTTYGRIGVKVW
IYRGDIAPERAPRELAATGSAAAAGAA
>14_0929_09_30cm_scaffold_130556_3
MGQKINPIGLRLGINRTWDSRWFAGKNEYGKLLHEDVKIREILHKELKQA
AVARIVIERPHKKCRVTIHSARPGVVIGKKGADIDKLRKRVADITASDVV
INIVEIRKPELDATLVAESIAQQLERRVAFRRAMKRAVQSAMRLGAEGIR
INCSGRLGGAEIARMEWYREGRVPLHTLRADVDFGSATAKTTYGTCGVKV
WVFKGEILAHDPMAQDKRVAEGQPPERGGRRERDRE
>14_0903_09_20cm_scaffold_13547_3
MGQKVNPIGFRLGVNRDWRSKWYASAQEMPAFLHSDLKIRDYVKKKLQFA
AVSKIVIERAWNSIRVTIYTARPGIVIGRKGAEIEKMTEEISKMAQGKQI
KIDIQEIKTPELDAQLVAENVALQIERRIAYRRAMKKAVQVAMDFGAQGI
RLRSSGRLNGAEISRSEWYREGKVPLHTLRTPIDYGFAEANTVYGKIGVK
CWICKKEEAPAAEAQPALLPPPPEPVEAA
>14_0929_05_30cm_scaffold_12889_13
MSAVKNVIKNNFRNMELNEFLATALKDAGYGGVEVQKTPVGARITVYVTR
PGLVIGRKGIGIKDLMTKIEQKFGLQNPQISVLEVTNPELNPHIMCNRIA
QLIERGTAFRRAAMWSLNTIMNAGALGVEVVISGKLRTERAHFEKHTVGV
VPKSGDIAGQIVTTGVSHVLTKMGLMGIQLRIASRAALPQEFELKDGAAG
VQAAAASPAAATGEGSGSAAEIVAEQPEGGKQDGQA
>14_0927_05_20cm_scaffold_53518_3
MGQKVHPGGMRVGVIHDWKSNWYTGNKDFADFLQEDVRIREHIYNKLSHA
GLSDILIRKDAQRITIDIYTARPGIVIGKSGVEVDALRKDIHGMTSKAVH
ININEIKRPELDAKLVAQSIAEQLENRVSFRRAMKRSLASAIRSGAQGVK
VMCGGRLGGGEMSRSESYSEGRVPLHTIRADIDYGFAEAKTTTGRIGVKV
WINKGEIMPSGYESSAQQGDTRLGEQDQARRRGGRTEGLGESRQGGRGRG
ADREGLGPVRQRRPRRGSGQGQGQGRGPGRPREEAPAETVEQPRTDEQGV
SAEGREQPVIEPQVEETPAAVADAPDMTTQKQMHEDPTKLDQSGDESAEK
GKPAAKTAPAKKPAAKKAPVAKAKPAAKRTAKKEDENPKKEDES
>14_0927_02_20cm_scaffold_19810_4
MGQKVHPGGLRVGVIHDWKSNWYTGAKEFPAYLLEDLKIREHIQNKLSHA
GLSDILIRKDAQRITIDIYTARPGIVIGKSGVEVDALRKDIHGMTNKAVH
ININEIKRPELDAKLVAQSIAEQLENRVSFRRAMKRSLASAIRSGAQGVK
VQCGGRLAGTEMSRSESYSEGRVPLHTIRADIDYGFAEAKTTYGRIGVKV
WINKGEIMPEGYEGVSQRDQRLGDQDQARRRGGTAEGLGASREGGRGRGP
DREGLGPVRQRRKGPGGPRRPGGGRGRPRGQDNVERPRTDEEATSEKGRE
QPQVQPEAPVVPDAVAEAPDTTTPKQQVEDPTKLEKSGEPEAEKKPKPKP
KPRNKKKADS
>14_0903_12_30cm_scaffold_24621_4
MKTAQRKKDVFRPWEANWFANPKDYTKMLHEDLEMRRIILARLRNAGIAK
IETERSSNAQLTVTIHTAKPGIVIGKGGSSVDQLREDLEKRFGNRVRISI
QEIKQPELDAQLVAENIASQIERRISYKRAMKQAILRTMRSGAKGVRIYC
GGRLRGAEMARREWDREGRVPLHTLRADIDFGRATAKTTFGAIGVKCWIY
KDQISPAQRRLAAITEETVPIAEVVAPQPELIEAVTEPQAAQVEVATPEA
ATKVAPRRTRTGTAKVEEKAAAPARPKAAPKPKAEAKTEVKKTAVRTKST
PAAVKKTGNARNTKKADT
>14_1009_13_30cm_scaffold_49193_9
MGQKVNPYGFRLGFNKTWHSRWFAGKNYAEKLHRDLKLREDLKKRLSHAG
VSEIDIERTANKMRINIYTSRPGIIIGRKGAEVDKLRDELQKLVNGEVYI
NIQEIQRPELDAQLVSENIATQLERRIAFRRAMKKAMESAFRFGAKGIKV
RVAGRLNGAEIARSEWYQDGRLPLHTLKADIDYGQAVSNTTYGTIGVKVW
IYKGEMAKTRSRRRPQ
>14_0927_12_20cm_scaffold_221575_1
EGKKIMGQKVNPIGFRLSVNRDWRSRWYASPQEMPEFLHSDLEIRDYVKR
KLQFAAVSKIVIERAWNSIRVTIFTARPGIVIGRKGAEIEKMTEEISKMA
QGKQIKIDIQEIKTPELDAQLVAENVALQIERRIAYRRAMKKAVQTAMDF
GALGIRLRSSGRLNGAEISRSEWYREGKVPLHTLRTGIDYGFAEANTVYG
KIGVKCWICKKEEAPAEQNAPVAPPPPPAPVEA
>14_0903_13_30cm_scaffold_435099_8
MGQKTNPIGLRLGIIKTWDSRWFGKRAYPEMLREDLLIKRYLKKRLYQAG
ISKITIERKGDRITIGIRTARPGLVIGRKGEQVDKLSEEMKKLTGRHVQL
NIEEIKRADLDSQLVAEHIAKQLEQRVSFRRAMKKAIASSMRAGAKGIRV
ACAGRLGGSEMARYETYREGRVPLHTLRADIDFAKATAFTPYGTCGVKVW
MFHGEVLDRAAAGHAPAVAPAR
>14_0927_09_20cm_scaffold_141555_2
MGQKVNPIGFRLGVNRDWRSRWYASPQDLPGFLHSDLKIRNYVKKKLQFA
AVSKIVIERAWNSIRVTIFTARPGIVIGRKGAEIEKMTEEISKMAQGKQI
KIDIQEIKSPELDAQLVSENVALQIERRIAYRRAMKKAVQTAMDFGAEGI
RLRCSGRLNGAEISRSEWYREGKVPLHTLRTGIDYGFAEANTVYGKIGVK
CWICKKEEAPAQPAPAPPPPPLLIPEQV
>14_0903_02_20cm_scaffold_47_12
MGQKVNPLGIRLGIVRDWTSRWYAGKKQFPMHVHTDFRVREFLKEKLAEA
SVSRILIERAAKKVNITIQTARPGIVIGKKGEDIEKLRQETAALLGMSVN
DVRLNIAEIRKPELDSQLVADSIAQQIEKRVMFRRAMKRAVMSTMRSGAL
GVKVRVSGRLNGSEIARTEWYREGRIPLHTFRADIDYGLSEANTTYGVIG
VKVWIFKGEVFDKRELAQQQAAEAEGAAPPAAPPAAPLAAAAPAAPAAPA
APETPAQA
>14_1009_09_20cm_scaffold_81010_2
MGQKVNPIGFRLGVIRSWDSKWYEEKNYAKWLHEDIKLREYVKKKLGQAG
ISRVEIERAASKVKINVHTARPGIVIGKRGAGIEQIKKELQAFTQNEVFL
NIVEVRKAEVDAQLVAENITTQLERRIAFRRAMKKAIQTAQKFGAKGIRV
ACSGRLGGAEMARYEWYREGRVPLHTLRADIDYGFAEAKTTYGKIGCKVW
IFRGEVLPEGVTAAPEKGAPPARPSRPLPPRASQTTPTPVQ
>14_0929_09_40cm_scaffold_21493_15
MGQKTHPIGFRLGFTKTWNAKWFANKKNYPVLLKEDIGIRNAIRGRLRDA
AIARIDIERSANQVTVTIQTAKPGVVIGKGGAKVEELRQVLGKMTGKMVK
VNIFEIRYPELDAYLIAENVAQQLERRVSFRKVLKQTVQRSMKSGAKGVR
VAVSGRLGGAEMSRREWEREGRVPLHTLRGDIEFGRATAKTTYGTIGVKA
WVYKGEIEPAPRQVTQTSAPAAAVQRPPAPPAPAPAPVPQPARVS
>14_1009_13_30cm_scaffold_23806_4
MGQKVNPTGFRLSVNRDWRSRWYASPQEFPSFLHSDLKIRNYVKKKLQFA
AVSKIVIERAWNSIRVTIHTARPGIVIGRKGAEIEKMTEEISKMAEGKQV
KIDIQEIKTPELDAQLVSENVALQIERRIAYRRAMKKAVQTAMDFGAEGI
RLRSSGRLNGAEISRSEWYREGKVPLHTLRTPIDYGFAEANTVYGKIGVK
CWICKKEEATPQSAAPPPPPPAPEPAEV
>14_0903_16_40cm_scaffold_49945_6
MGQKTHPYGFRLGIVKQWRSRYYARRDFPELLKEDELIRKYLKTRLSHAA
IADVHVERKPGKVTVTVHTGRPGVVIGKRGAEVDKLRDELAQLTGKEVGI
NVEEIKRPELDAQLVGDSVVHQLTQRISFRRAMKRAVQSAMRMGAQGIKI
KCAGRLGGAEIARTEGYHEGRVPLHTLRANVDYATSTAKTTYGTIGVKVW
IFKGEVTEDLHGRTYSTGV
>14_0903_13_30cm_scaffold_785279_1
MGQKTHPYGFRLGIIKPWRSRYFARHDFPELLKEDDLIRKYLKTRLSHAA
IADIHIERKPGKVTVTVHTGRPGVVIGKRGAEVDKLRDELAQLTGKEVGI
NVEEIKRPELDAQLVADSVAHQLTQRISFRRAMKRAVQSAMRMGAQGIKI
KTAGRLGGAEIARTEGYHEGRVPLHTLRADIDYATSTAKTTY
>14_1009_09_30cm_scaffold_6203_11
MGQKVNPLGIRLGIVRDWTSRWYAGKKQFPTHVHTDFRVREFLKKKLAEA
SVSRILIERAAKKVNITIQTARPGIVIGKKGEDIEKLRQETAALLGMSVN
DVRLNIAEIRKPELDSQLVADSIAQQIEKRVMFRRAMKRAVMSTMRSGAL
GVKVRVSGRLNGSEIARTEWYREGRIPLHTFRADIDYGLSEANTTYGVIG
VKVWIFKGEVFDKRELAQQQAAEAEGAAPPAAPLAAAATAAPAAPAAPAA
PAAPETPAQA
>14_1009_02_30cm_scaffold_52405_3
MGQKANPIGNRLGIIRGWESNWYGNKKDFAAKLIEDNKIRTYLNARINKG
GISKIVIERTLGKLIITIHTSKPGIIIGKGGGEVDRIKEELKKLTGKEDV
QINILEIRRPELDAMIVADTIARQIENRINYKRAIKMSIASALRMGAEGI
KVKVSGRLGGAEIARTEEIKQGRVPLHTFRMDIDYANVFALTVYGKIGIK
VWICKGEILTKRDLNPNFVGGKSDVSDRRERREHDRRDDRRDRRDDRRGG
GGGDRRGGGGNRGGGGGGNRGGGGRR
>14_0927_12_40cm_scaffold_188088_1
RPIRSSDAIPTSTLRYRIGKSKRREFPSEALSQPAGSWLLLFEGESIMGQ
KVRPTGFRTGIMCDWKSRWYASKQDFSDLLVEDQKIRAYVRRRYARSGIS
RIEIERTREKVVVFIFSARVGMIIGKKGQEVDKLTKDLEDLTHRHIEVKT
MEVNRPETDAQLVAEDIAEQLEKRSSFRRTMKRAMDTTMEHGARGVKVQL
SGRLGGAEMARQETNMVGSIPLSTLRAKIDFGFTEAHTAQGNIGIKVWIN
NGEYQDSEEGGNAADAQAGKVPKKPTRQSKR
>14_0903_16_40cm_scaffold_64997_4
MPAEAKVNRKDKRIIVENVRRVLLKEYLMNETRRAGFGGLDIQRTPMGTR
VTLLAERPGLVIGRKGGAIKALTEAVEQKFRFDNPQIEVQEVASPALNAQ
IMAEKLANALERGWHFRRAGHSTVRRIMEAGAKGCLVVIAGKLTGQRHRT
EKFKAGHIKYCGEPRNLWMGLGFASAKLKPGVIGVTVEIMDPRAKLPDEI
EIKRPTPEYLAAAAAAAAAEPIPAPEPMVEVAAVGGPGVEGESVEEPEPL
IVPEEPDPTKKIKKSKVATKRLKKVAKQVSELGVDADVETGGGDDT
>14_0903_16_40cm_scaffold_27292_14
MGHKVNPYGLRLGVIYTWKSNWFGGRDYAESLHEDVWIRKHIRSRLSRAG
ISSIDIERKGDQIWVFIRTARPGIVIGRKGAEVDRIRRDIERVTKKRVDV
KVEDMNSAASQLRPETDGTLLAQGVAEQLAGRVSFRRAMRRGVQTAMRAG
ALGVRVQCGGRLGGTEMSRREWYREGRVPLHTLRARIDFGTAEAKTTFGQ
IGVKVWVYHGDEIPAAEKETELARARALAHVSAGGASTGALITDRAEAEA
IETEEPAVPEPSTESTEEVGEDGAAPEVQAPVEETPAPEGSEA
>14_1009_09_20cm_scaffold_4320_15
MGQKINPVGFRLAVNKNWSSRWYANTKNFAPMLAEDIKVRDFLKRKLAHA
SVGRVLIERPAKDARITIFSARPGVVIGKKGEEIEALKAELRRIMGVQQV
HVNIEEIRKPEIDAQLIADSIAQQLEKRIMFRRAMKRAMQNAMRLGAQGI
KIMSAGRLNGIEIARTEWYREGRVPLHTLRADIDYGLGEAKTTYGVIGIK
VWVYKGEMAPKGDAQAAAAAAAAGAPAPAQPEAPAEPRRAKKPAPRAGQK
RGPARPRPEARVARKEGAPAPKTTVKRPKKVVKEEPPKSDGGEQKG
>14_1009_09_30cm_scaffold_28484_13
MGQKVNPIGFRLGVNRDWRSRWYASPQEMPEFLHSDIEIRDYVKKKLLFA
AVSKIVIERAWNSIRVTIFTARPGIVIGRKGAEIEKMTEEISKMAQGKQI
KIDIQEIKTPELDAQLVAENVALQIERRIAYRRAMKKAVQVAMDFGALGI
RLRSSGRLNGAEISRSEWYREGKVPLHTLRTGIDYGFAEANTVYGKIGVK
CWICKKEEAPAETPAQASPPPPPPEAQPTAQTREVSQVPAGKPQGNSFAE
FANRFWRVRIANARARLDH
>14_0927_12_40cm_scaffold_3500_10
MPAEAKVNRKDKRIIVENLRRVLLKEYLMNETRRAGFGGLDIQRTPMGTR
VTLLAERPGLVIGRKGGAIKALTEAVEQKFRFDNPQIEVQEVASPALNAQ
IMAEKLANALERGWHFRRAGHSTVRRIMEAGAKGCLVVIAGKLTGQRHRT
EKFKAGHIKYCGEPRNLWMGLGFASAKLKPGVIGVTVEIMDPRAKLPDEI
EIRKPTPEYLAAAAAAAAAEPIPAPEPMVEMAAVGGPGVEGESVEEPEPL
IVPEEPDPTKKIKKSKVATKRLKKVAKQVSELGVDADVETGGGDET
>14_1009_09_20cm_scaffold_148971_2
MGQKVNPIGFRLSVNRDWRSRWYASPQEMPEFLHSDLEIRDYVKRKLQFA
AVSKIVIERAWNSIRVTIFTARPGIVIGRKGAEIEKMTDEISKMAQGKQI
KIDIQEIKTPELDAQLVAENVALQIERRIAYRRAMKKAVQTAMDFGALGI
RLRSSGRLNGAEISRSEWYREGKVPLHTLRTGIDYGFAEANTVYGKIGVK
CWICKKEEAPAEASAPAAPPPPPEPVAT
>14_0903_16_20cm_scaffold_86693_2
MGQKVNPIGFRLGVNRDWRSRWYASPQDLPGFLHSDLEIRNYVKKKLQFA
AVSKIVIERAWNSIRVTIFTARPGIVIGRKGAEIEKMTEEISKMAQGKQI
KIDIQEIKSPELDAQLVAENVALQIERRIAYRRAMKKAVQTAMDFGADGI
RLRCSGRLNGAEISRSEWYREGKVPLHTLRTGIDYGFAEANTVYGKIGVK
CWICNKEEAPAQPAAPPPPPPPLPVPEQV
>14_0903_16_30cm_scaffold_77329_5
MGQKVNPIGFRLNVNRDWRSRWYASPQEFPSFLHNDLKIREYVKKKLQFA
AVAKIVIERAWNSIRVTIHTARPGIVIGRKGAEIEKMTEEISKMADGKQV
KIDIQEIKTPELDAQLVAENVALQIERRIAYRRAMKKAVQTAMDFGAEGI
KIRSSGRLNGAEISRSEWYREGKIPLHTLRTPIDYGFAEANTVYGKIGVK
CWICRKEERPAEAPTATAAPPPEPAEV
>14_0919_02_20cm_scaffold_15054_4
MGQKVNPIGFRLGVNRDWRSRWYASTQEFPSFLHSDLKIRDYVKKKLQFA
AVSKIVIERAWNSIRVTIHTARPGIVIGRKGAEIEKMTEEISKMAEGKQI
KIDIQEIKTPELDAQLVAENVALQIERRIAYRRAMKKAVQTAMDFGAEGI
RLRSSGRLNGAEISRSEWYREGKVPLHTLRTPIDYGFAEANTVYGKIGVK
CWICKKEEPAPQSATPALPPPVPQPAEV
>14_1009_16_30cm_scaffold_35906_10
MGQKVNPIGFRLGVNRDWRSRWYASPQEFPSFLHNDLTIREYVKKKLQFA
AVSKIVIERAWNSIRVTIHTARPGIVIGRKGAEIERMTEEISKMADGKQI
KIDIQEIKTPELDAQLVSENVALQIERRIAYRRAMKKAVQTAMDFGAEGI
KLRCSGRLNGAEISRSEWYREGKIPLHTLRTPIDYGFAEANTVYGKIGVK
CWICKKEEAPAAQPAAPPPPPPAPEPAEV
>14_1009_16_40cm_scaffold_35770_6
MGQKVSPIGFRLSVNRDWRSRWYASPQELPAFLHSDLAIRNYVKKKLQFA
AVSKIVIERAWNSIRVTIFTARPGIVIGRKGAEIEKMTEEISKMAQGKQV
KIDIQEIKTPELDAQLVAENVALQIERRIAYRRAMKKAVQTAMDFGAEGI
RLRSSGRLNGAEISRSEWYREGKVPLHTLRTAVDYGFAEANTVYGKIGVK
CWICKKEEPAPQQTAPPPPPPPLPVPEGV
>14_0927_09_20cm_scaffold_6482_7
MSVTKYFIKDVSRRLEIDELLQRDLKRAGYSRVELTKSPVGTRVVIYAAK
PGMVIGRRGQSIKDLTKLLETKFGIENPQLSVATIEIPEQDPKVVASQVA
QALQRGVHFRRAAYWAIQRVMESQALGVEIIIRGKLTTERSRFEKFRAGY
LPRVGDPVLKSVKVAVADVQLKQGLFGIKVRILPPTVDFIDKPTMKTPPP
SVAPPTTVQAPIVETPEVETEKEEPTLAILRKREMKQMLPEERKKKISEL
RAELTTIRTSVKSGGTVENPSRVRELRRTVARLLTAENSAVITEEAE
>14_0903_02_30cm_scaffold_412353_2
MGQKVNPIGFRLGVNRDWRSRWYASPQDLPGFLHSDLEIRNYVKKKLQFA
AVSKIVIERAWNSIRVTIFTARPGIVIGRKGAEIEKMTEEISKMAQGKQI
KIDIQEIKSPELDAQLVAENVALQIERRIAYRRAMKKAVQTAMDFGAEGI
RLRSSGRLNGAEISRSEWYREGKVPLHTLRTAIDYGFAEANTVYGKIGVK
CWICKKEEAPAQPAAPALPPPPLPVPEQV
>14_0903_16_40cm_scaffold_71580_2
MGQKTHPYGFRLGIVKVWRSRYFARHNFPELLKEDELIRKYLKTRLSHAA
IADIHIERKPGKVTVTVHTGRPGVVIGKRGAEVDKLRDELTQLTGKEVGI
NVEEIKRPELDAQLVADSVAHQLTQRISFRRAMKRAVQSAMRMGAQGIKV
KTAGRLGGAEIARTEGYHEGRVPLHTLRADVDYALSTAKTTYGTIGVKVW
IFKGERTEDVQGRTYSTGV
>14_1009_16_30cm_scaffold_570560_2
MGQKVHPFGFRLGFNRTWQSRWYAEKTYSALLHEDISLRTDLKKRLAHAG
VARIDIERAANKLKINIHTSRPGIIIGRKGAEVAKLRDDLQKKTGREIFI
NIMEIHKPELESQLVAESVGLQMERRVAFRRAMKKAIESAMRFGAKGVKI
RVSGRLGGAEIARSEWYLEGQLPLHTLRADIDYGFAEARTTYGQIGVKVW
IYKGELKSVTRPQDRLGLAQI
>14_0903_02_30cm_scaffold_21187_7
MGQKTHPYGFRLGYNKPFKSRWYADKEYADLLHEDVKLRRELKDKLKSAG
ISSIDIERAANKLVVRIYTARPGIIIGRKGAEIDKLKQDVQKRTKREVHI
DIQEVHRPELDAQLVAESIALQLEKRVAFRRAMRKAVDSALRFGCKGIKV
RVAGRLNGAEIARKEWYLQGRLPLQTLRAEIDFGFAQAYTTYGVIGVKCW
IYQGENIPRRKQQEDKPVAAVA
>14_0903_05_40cm_scaffold_442_55
MGHKVHPNAFRLGVFRPWEANWFANPKDYTNMLHEDLEMRRIILARLRNA
GIAKIETERSSNAQLTVTIHTAKPGIVIGKGGSSVDQLREDLEKRFGNRV
RISIQEIKQPELDAQLVAENIASQIERRISYKRAMKQSILRTMRAGAKGI
RLYAGGRLRGAEMARREQDREGRVPLHTLRADIDFGRATAKTTFGAIGVK
VWVYKDQITPAQRRLAPVTEEQPVPNPPEPLTPQAEIIEALPEPTAVAVE
VPAPEAVPAATPRRTRTATAKVEEKKAAPAKPKAAPKPRAEARTELKKTA
VRAKTTPSEVKKAGGVKNTKKADS
>14_0903_13_30cm_scaffold_10538266_41
MGQKVHPYGFRLGYTKPWKSRWFVEKDYAKLLHEDVKLKNELKDKLKSAG
VSSIEIERPGNKIRIIIKTARPGIIIGRKGAEIDKLKADLQKRTSREVFV
DIQEVHKPELDAQLVSESIALQLEKRVGFRRAMRKAVDSALRFGCKGIKV
RVSGRLNGNEIARSEWYLQGRLPLHTLRADIDYGFTEARTTYGVIGVKCW
VYKGEILPQKKREPQAAVGGF
>14_0903_13_20cm_scaffold_197074_2
MGQKTNPIGLRIAVNKDWRSKWYAEKKEFGKLLAEDRKIRDILKKKLESA
SVPKIQIERAAIRCRITIFTARPGVVIGRKGAEIDKIKEELSRMTGKEIF
VDIQEIKTPELDAQLVAENVALQLERRISFRRAMKKAVQTAMDFGADGIK
IRCAGRLGGAELARTEMYHEGRVPLHTLRANIDYGFAEASTVYGKLGVKC
WICKGETKVERGNKPAGASPASN
>14_0919_05_20cm_scaffold_60053_3
MGQKIHPGGMRVGVIHDWKSNWYTGKKEFPGYLIEDIKIRAHIMGKLSHA
GLSDILIRKDKQRITVDIYTARPGIVIGKSGVEVDALRKELHALTKKNVH
ININEIKRPELDAKLVAQSIAEQLQNRVSFRRAMKRALASGIRSGAKGIR
IQCGGRLGGTEMSRSEAYSEGRVPLHTIRADIDYGFVEAKLPFGRIGVKV
WINKGEIMPEGYGGLDTDKDVRLGDQDQARRRRGGAQEGLGASRESGRDR
QRDRSDLGPVRPQRRRGSQGGRGAAGGGRGAPGGARGGARPAPRDRARGQ
DNVERPRTDETATSAEGRTQRPVEPDVPVTPAPVADAPDSTTPKQQTEDQ
TKKEKSADADKPRRRPSSGSTKKDS
>14_0903_12_20cm_scaffold_2225_7
MGQKVHPGGMRVGVIHDWKSNWYTGKKEFPGYLIEDIKIREHIMGKLAHA
GLSDILIRKDKQRITVDIYTARPGIVIGKSGVEVDALRKELHATTKKNVH
ININEIKRPELDAKLVAQSIAEQLQNRVSFRRAMKRALASGIRSGAKGIR
IQCGGRLGGTEMSRSEAYSEGRVPLHTIRADIDYGFVEAKLPFGRIGVKV
WINKGEIMPEGYGGLDTEKDPRLGEQDQARRLRGGPQEGLGASRESGRDR
QRDREGLGPVRQRRRGPGGRGGAARGGGRPAPRDRTRGQDNVERPRTDEA
ATSAEGREQPPVEPQVETAPAPVADAPDTTTSQQTVEPEKKEKSEDARKA
EKPKAAKKPAAKKPAARKSTTTRKKKES
>14_0903_13_30cm_scaffold_3642974_10
MGQKTNPIGLRIAVNKDWRSKWYAEKREFGKLLAEDRRIRDILKKKLESA
SVPKIQIERAATRCRITIFTARPGVVIGRKGAEIDKIKEELSRMTGKEIF
VDIQEIKTPELDAQLVAENIALQLERRISFRRAMKKAVQTAMDFGADGIK
IRCAGRLGGAELARTEMYHEGRVPLHTLRANIDYGFAEASTVYGKLGVKC
WICKGETKVERGNKTADAGAPSN
>14_1009_16_40cm_scaffold_503334_7
MGQKVHPYGFRLGFNKTWRSRWYSDRDYAKLLHEDLELRGSLKKRFAHAG
VSKIETERAANKLKIDIYTSRPGIIIGRKGTEVDKLKQEIQKRTNREVFI
NIQEIQKPELDAQLISESVAMQLEKRVAFRRAMRKAVESALRFGARGIKV
RVSGRLNGAEIARSEWYLHGQLPLQTLRADIDYGFAEASTTYGQIGIKVW
LYKGERLVPQRGREEEYRERAPRRPAARG
>14_0929_05_30cm_scaffold_64956_6
MARESKVERKDKRIIVENVRRVLLKEYLMNETRRAGFGGLDIQRTPMGTR
VTLLAERPGLVIGRKGGAIKSLTEAVERQFKFDNPQIEVQEVGSPALNAQ
IMAEKLANALERGWHFRRAGHSTVRRIMEAGAKGCLVVIAGKLTGQRHRT
EKFKAGHIKYCGEPRNLWMDRGFAAAKLKPGIIGVTVEIMDPRAKLPDEV
EIKQPSAEYLAAAAAAQAAPVVVPQTVERLEEVPLEAPPALEGEAAEDVD
ALALLEESDATTKKVKKGKVAAKRLKKVAKEVKELGVDATIDAGGGDEA
>14_0929_02_20cm_scaffold_7089_6
MGQKINPTGFRLSVNRDWASKWYANSKHFPATLNEDIKVRDYLRKKLSHA
SVGKITIERPAKNARITIHSARPGVVIGKKGEDIETLRASLRKMMGTEVG
LNIEEIRKPEIDAQLVADSIAQQLEKRIMFRRAMKRAMQNAMRLGAQGIK
IMSSGRLNGIEIARTEWYREGRVPLHTLRADIDYGFAEAKTTYGVIGIKV
WVFKGEVMPQNGEPQAAPLPAPEAPKRVRKTPGAKNVAAS
>14_0927_09_20cm_scaffold_212568_2
MGQKVNPIGFRLGVIRSWDSKWYEEKNYARWLHEDIKLREYVKKKLGQAG
ISRVEIERAANKVKVNVHTARPGIVIGKRGAGIEQIKKELQQFTQNEVFL
NIVEVRKAETDAQLVAENITTQLERRIAFRRAMKKAIQTAQKFGAKGIRV
ACSGRLGGAEMARYEWYREGRVPLHTLRADIDYGFAEARTTYGKIGCKVW
IFRGEVLPEGAAEKLAPQRPARPLPARPSAATPTPVQ
>14_0903_05_30cm_scaffold_9519_1
RRRNNFMGQKVNPIGFRLGVSRDWRSRWYASPQELPAFLHSDLEIRAYVK
KKLQFAAVAKIVIERAWNSIRVTIHTARPGIVIGRKGAEIEKMTEEISKM
AQGKQIKIDIQEIKTPEMDAQLVAENVALQIERRIAYRRAMKKAVQTAMD
FGAEGIRLRCSGRLNGAEISRSEWYREGKVPLHTLRTAIDYGFAEANTVY
GKIGVKCWICKKEEAPSEAPIAATPPPPPPPPTEPVEA
>14_1009_12_20cm_scaffold_44991_1
GRPVGQKIHPIGLRLGIVKDWESKWYAEKNFPDLIQEDQTLRRHIKRKLG
RAGISRVEIERTDNRVRITIHSARPGIIIGRGGTGIDALKKELEAMTAKQ
IQLNVQEIRRAELEAVLVAQNVAGQLERRVAYRRAMKQAVARSLRSGAKG
IRISCRGRLAGAEIARYEWYRDGRVPLQTLRADIDFGIAEALTTYGRIGV
KVWIYRGDVLPERRRPGEMRGRPGETVVLPSRMPRVVVQRRPEPHADAQE
GEVS
>14_0927_12_40cm_scaffold_107229_3
MSSVKNVIQDSYKLMLLKDYLREAIKESGFSDVEIQKTPTGTRVGLHVTR
PGIVIGRKGSGIRDLTKVLEKDFGLKNPQISVIEITRPELEPSVMCNRMA
QHIARGTAFRRAVMWTLQTIMDTGAMGVQITISGKLRGERSGFEKHSKGI
LPRAGYQAGVIVAEDVVHVETKMGLIGIRIRIARKEKFVPEFELKAVKKE
SKQKPKAKEEEKEIEIVEEAQIDKTKPRTESEEIEREEELIKKVETYEDV
EEELK
>14_1009_05_30cm_scaffold_81215_4
MGQKIHPIGFRLGVARNWTSKWFANSKHYAPTLSEDIKVREYLKKKLSHA
SVAKVTIERPAKNARITIHSARPGVVIGKKGEDIETLRGDLRKMMGGDVG
LNIEEIRKPEIDAQLISDSIAQQLEKRIMFRRAMKRAMQNAMRLGAQGIK
IMSSGRLNGVEIARCEWYREGRVPLHTLRADIDYGFAEARTTYGVIGIKV
WVFKGEVLAHNAEPTAAPQPAPEAPKRPRRSGAGAKNAAAS
>14_0929_05_30cm_scaffold_9398_5
MGQKVHPLGFRLGFVKTWNAKWYAGSKNYPILLKEDVTIRAAIRARLRDA
AISRIDIERSTNQVTVTIHTAKPGVVIGKGGAKVEELRQVLGKTTGKAVK
VNIFEIRYPELDAVLIAENVAQQLERRVSFRKVLKQTVLRSMKSGAKGVR
VAVAGRLGGAEMSRREWEREGRVPLHTLRADIEFGRAIAKTTFGTIGVKA
WVYKGDIEPTPRQVAQNAPGSGAQRPVAPLAPAPAPAPAPVTVASTPPAV
GV
>14_1009_16_30cm_scaffold_147190_9
MEARATAKFIRVSPQKARLVIDLIRGKNAGQAINILRFTKKRVSGQVEKV
LRSAIANAEQKSESVDVDRLVVSRAYVNEGPRVKRVRPAPMGRAYRYQRG
RGAGTLGTRITTPNSELSDFGFRGRQTVGQKVHPYGFRLGYNKTWKSRWF
AKKDYANLLHEDLKLKKQLKEELRSAGVASVEVERPGNKLKITILTARPG
IIIGRKGAEIDRLRQEIQKRTGREVLPINIVEVHRPELNAQLVAESITLQ
LEKRVAFRRAMRKAVDSALRFGCKGIKVRCGGRLNGAEIARTEWYLQGRL
PLHTLRADIDFGMAEARTTYGVIGVKCWIYNGDILEQKRRQEKVREPAPA
AA
>14_0903_13_30cm_scaffold_7427815_4
MGQKTHPIGFRLGTMQQFTWRSRWFATKNYADLLHEDVKIRRFIKDQLYH
AGIARIDIERSANRARITIFTARPGIIIGRKGSEVEKLKNELQTRTGKEI
YLNIEEVIHPELDAQLVAENVALQLQKRVAFRRAMKKAVTSALRLGADGI
RIACAGRLGGGEIARREWYRDGRVPLHTLRADIDYGLATAHTTYGTIGVK
VWIFKGEVLRAAPAEA
>14_0929_02_30cm_scaffold_15959_2
MGHKVHPNAFRLGVFRPWEANWFANPKDYTKMLHEDLEMRRTILARLRNA
GIAKIETERSSNAQLTVTIHTAKPGIVIGKGGSSVDQLREDLEKRFGNRV
RISIQEIKQPELDAQLVAENIASQIERRISYKRAMKQAILRTMRSGAKGV
RVYCGGRLRGAEMARREWDREGRVPLHTLRADIDFGRATAKTTFGAIGVK
CWIYKDQISPQQRRLAIADGAPIGEAIAPQPEAPEPVAPRAEAAPVETRA
AAVTTEPVAAPAAETPARRARTTSTARPKKTETTADEAKKPAPRARAAAR
PKADAAESKTPAKKPAPRKKT
>14_1009_05_20cm_scaffold_103732_3
MGQKVNPYGFRLGFNKTWHSRWFQGKTYAETLHRDLKLREDLKKRLSHAG
VSEIDIERTANKMRINIYTSRPGIIIGRKGAEVDKLRDELQKLVNGEVYI
NIQEIQRPELDSQLVAENIAAQLVRRIAFRRAMKKAMESAFRFGAKGIKV
RVAGRLNGAEIARSEWYQDGRLPLHTLKADVDYGTATATTTYGAIGVKVW
IYKGEMAKTKSRRRPA
>14_0929_09_40cm_scaffold_134996_2
MGHKVHPNAFRLGVFRPWEANWFANPKDYTKMLHEDLEMRRAILSRLRNA
GIAKIETERSSNAQLTVTIHTAKPGIVIGKGGSSVDQLREDLEKRFGNRV
RISIQEIKQPELDAQLVAENIASQIERRISYKRAMKQAILRTMRSGAKGV
RIYCGGRLRGAEMARREWDREGRVPLHTLRANIDFGRATAKTTFGAIGVK
CWIYKDMISPQQRRLATADGAPIGEAIAPQPEIPESVPEPLAALTIAPPA
AEPEATAPAPAAAPKRTRTAAKPKAEPAAAAKPARAAKAPAKPKAEAKAE
KAAPAKKAPAKKTTTTKKAKS
>14_0927_12_40cm_scaffold_173993_1
EEIIFMGQKVNPTGFRLSVNRDWRSRWYASSQEFPSFLHSDLKIRNYVKK
KLQFAAVSKIVIERAWNSIRVTIHTARPGIVIGRKGAEIEKMTEEISKMA
EGKQVKIDIQEIKAPELDAQLVAENVALQIERRIAYRRAMKKAVQTAMDF
GAEGIRLRCSGRLNGAEISRSEWYREGKIPLHTLRTAVDYGLAEANTVYG
KIGVKCWICKKEEPAPQPAAPPPPPPPEPVEV
>14_0903_05_40cm_scaffold_137676_3
MGQKVHPTGFRLGYNKTWRSRWYAEKEYANLLHEDLALKKDLKKRFSHAG
VSRVEIERAANKLKISIYTSRPGIIIGRKGQEVDKLKQEIQKKTGKEVFI
NIQEILKPELDAQLVSESVALQLEKRIAFRRAMRKAVDAALRFGARGIKV
RVSGRLNGAEIARSEWYLHGQLPLHTLRADIDYGFSEAKTAFGQIGVKTW
IYKGELDALKPGRSL
>14_0927_09_40cm_scaffold_151612_2
MGHKVHPNGFRLGVYRNWEAKWFAPDKEYKPLLLEDVRLRRMLMIRLKNA
GLARIETERSSSALTITLHTAKPGIVIGKGGTSVDQLRDELEKITGKRVR
VTIQEIKKPELAAQLVAENVAAQLEKRIAFRRAIKQSLMKTMRAGAQGVK
IRVKGRLGGSEMARVEWNREGRVPLHTLKADIDFGQTEAKTTFGRIGVSA
WVYTGNFPTEAPPKPAAAAEEPADAGVPVGVAIGAAPSPLAELVQVAVPS
PAPQPAPAAAPAPVTAEAPAAKPKRATRATKAADTGEKPAAKRATRARAT
TTEKSEAPKAPRARATKKKE
>14_0929_12_30cm_scaffold_4342_18
MSVTKYFIKDVSRRLEIDELLQRDLKRAGYSRVELTKSPVGTRVVIYAAK
PGMVIGRRGQSIKDLTKLLETKFGIENPQLSVATIEIPEQDPKVVASQVA
QALQRGVHFRRAAYWAIQRVMESQALGVEIIIRGKLTTERSRFEKFRAGY
LPRVGDPVLKSVKVAVADVQLKQGLFGIKVRILPPTVDFIDKPTMKTPPP
TVAPTPTVQTPVVESAEIETPKEEPIGNTAQA
>14_0919_12_20cm_scaffold_6496_4
MGHKVHPNGFRLGVYRNWEAKWFAPDKEYKPLLLEDVRLRRMLMIRLKNA
GLARIETERSSSALTITLHTAKPGIVIGKGGTSVDQLRDELEKITGKRVR
VTIQEIKKPELAAQLVAENVAAQLEKRIAFRRAIKQSLMKTMRAGAQGVK
IRVKGRLGGSEMARVEWNREGRVPLHTLKADIDFGQTEAKTTFGRIGVSA
WVYTGNFPTEAPPKPAAAVEEPVDAGVPVGAAIGEAPSPLAELVQVAIPA
PAPEAAPTPAPAPVTAEAPAAKPKRATRATKASTSDGGEKPAPKRATRAR
ATTTEKSDAPKAPRARAVKKKE
>14_1009_02_20cm_scaffold_52654_2
MGHKVNPNAFRLGFFRPWEANWFANPKDYTKMLHEDLEMRRVILARLRNA
GIAKIETERSSNAQLTVTIHTAKPGIVIGKGGSSVDQLREDLEKRFGNRV
RISIQEIKQPELDAQLVAENIASQIERRISYKRAMKQSILRTMRAGAKGI
RLYAGGRLRGAEMARREQDREGRVPLHTLRADIDFGRATAKTTFGAIGIK
VWIYKDQISPAQRRLAPIAEETVPVAEALTPQAELIEAAAEPQAAQVEVA
TPEAAAAVAPRRTRTATAKVEEKVAAPARPKAAPKPKAEAKTEVKKTAVR
TKSTPAAVKKTGTTRNTKKADS
>14_0903_12_40cm_200_scaffold_37692_2
MGHKVHPNAFRLGVFRPWEANWFANPKDYTKMLHEDLAMRTAILARLRNA
GIAKIETERSSNAQLTVTIHTAKPGIVIGKGGSSVDQLREDLEKRFGNRV
RISIQEIKQPELDAQLVAENIASQIERRISYKRAMKQAILRTMRAGAKGV
RIYCGGRLRGAEMARREWDREGRVPLHTLRADIDFGRATAKTTFGAIGVK
CWIYKDQITPKARLPISDGAPIGEAIAPQPEAPVEVAPQPVTPVSEVAAL
PDLGAIEIPSPEPAPKRPRTTRAKATTAPAITATSTATAKPKPAAKAKSA
APKAEKPAAAKKAPAKKTTKAKS
>14_0903_09_40cm_scaffold_9155_10
MGHKVHPNAFRLGFFRPWEANWFANPKDYTKMLHEDLEMRRVILARLRNA
GIAKIETERSSNAQLTVTIHTAKPGIVIGKGGSSVDQLREDLEKRFGNRV
RISIQEIKQPELDAQLVAENIASQIERRISYKRAMKQSILRTMRAGAKGI
RLYAGGRLRGAEMARREQDREGRVPLHTLRADIDFGRATAKTTFGAIGIK
VWIYKDQISPAQRRLPPTPEEEPLPNPPEPVTPLAELIEAVAEPQAAQIE
VAVPEAPTAVAPRRTRTAAAKVEEKKAAPARPKATPKPKAEAKTEVKKTA
VPTKSAPAAVKKAGTTRNTKKADS
>14_1009_16_30cm_scaffold_385583_2
MGHKVHPNAFLLGVFRPWEANWFANPKDYTKMLHEDLEMRRVILARLRNA
GIAKIETERSSNAQLTVTIHTAKPGIVIGKGGSSVDQLREDLEKRFGNRV
RISIQEIKQPELDAQLVAENIASQIERRISYKRAMKQAILRTMRSGAKGV
RIYCGGRLRGAEMARREWDREGRVPLHTLRADIDFGRATAKTTFGAIGCK
VWIYKDQISPAQRRLPPTPEEEPVPNPPEPVTPQAEIIEAAAQPQAAQVE
VGTPEAVPAATPRRTRTATAKVEEKKAAPATPKAAPKPKAEAKTEIKKTA
VRTKSTPAAVKKTGTTRNTKKAES
>14_0929_02_30cm_scaffold_42503_5
MGQKIHPIGFRLSVNKNWSSRWYANSKNFATMLNEDLKVRDYLKKRLSHA
SVGKVMIERPAKDARITIHSARPGVVIGKKGEDIEMLKADLRKLLGVQMV
HVNIEEIRKPEVDAQLIADSIAQQLEKRIMFRRAMKRAMQNAMRLGAQGI
KIMSAGRLNGIEIARTEWYREGRVPLHTLRADIDYGFSEAKTTYGVIGIK
CWVYKGEVMAKGDQPVAPPAPSADEVLAAKKVKKATPRPVTSPLEEKPEP
IAAAKTASDTGSSAAPQAKPRAARPQPVAAKKAASDAKGKAEAKSEAKPK
TAVKKSRKPKA
>14_1009_12_30cm_scaffold_501_11
MGHKVHPNAFRLGVFRPWEANWFANPKDYTKMLHEDLEMRRVILARLRNA
GIAKIETERSSNAQLTVTIHTAKPGIVIGKGGSSVDQLREDLEKRFGNRV
RISIQEIKQPELDAQLVAENIASQIERRISYKRAMKQAILRTMRSGAKGV
RIYCGGRLRGAEMARREWDREGRVPLHTLRADIDFGRATAKTTFGAIGVK
CWIYKDQISPAQRRLAAIQEETVPIAEAIAPQPEVVEAPPSPVAEVAVVT
PEAAPKAAPRRARTAAAPASPAKPKAAPKAKAEAKTETSKAPAKPAAAKK
PTTRKKADA
>14_0903_13_30cm_scaffold_859361_4
MGQKIHPIGFRLSVNKNWSSRWYANSKNFATMLNEDLKVRDYLKKRLSHA
SVGKVMIERPAKDARITIHSARPGVVIGKKGEDIEMLKADLRKLLGVQMV
HVNIEEIRKPEVDAQLIADSIAQQLEKRIMFRRAMKRAMQNAMRLGAQGI
KIMSAGRLNGIEIARTEWYREGRVPLHTLRADIDYGTAEAKTTYGVIGIK
CWVYKGEVMAKGDQPVAPPAPTADEVLAAKKVKKATPKPVTSALEDKPEP
IAAAKTASDAGSTAAPQAKPKAARPHPVAAKKAVSEAKGKAEAKSGAKPK
TAVKKSRKPKA
>14_0927_05_20cm_scaffold_50851_5
MGHKVHPNGFRLGVYRNWEAKWFAPDKEYKPLLLEDVRLRRMLMIRLKNA
GLARIETERSSSALTITLHTAKPGIVIGKGGTSVDQLRDELEKITGKRVR
VTIQEIKKPELAAQLVAENVAAQLEKRIAFRWAIKQSLMKTMRAGAQGVK
IRVKGRLGGSEMARVEWNREGRVPLHTLKADIDFGQTEAKTTFGRIGVSA
WVYTGNFPTEAPPKPAAAVEEPADAGVPVAVAIGEAPSPLAELVQAAVPA
PAPEAAPAAVAAPVTAEAPAAKPKRATRVTKTADTGEKPAPKRATRARAT
TTEKSDAPKAPRARAVKKKE
>14_1009_02_40cm_scaffold_182461_2
MGQKVNPYGFRLGVTTDWKSRWFADKEYTDYLIEDWKVRDYLMRQLPHAA
ISRVEVERTRDRVRVDVHTARPGIVIGRRGAEADRLRDGLAKITSNPKVQ
LNIQEIKQPELDAALISQGVADQLVGRVSFRRAMKRAVQTAQKAGAQGIR
VQCSGRLGGSEMARTEWYREGRVPLHTLRSDIDYGFREAKTTFGRIGVKV
WIYKGDILPYRTSAEDKISREAAMAVGETSGQGRPRRIISAGGGRRRPEQ
GEPGEPGAEPAVPTVPAPEDEGGEAAPIIPEVDPELERLLAEEEEIERRT
RQHHETPHFRPDE
>14_0903_09_20cm_scaffold_25392_3
MGQKTHPYGFRLGYNKPFRSRWYADKEYADLLHEDVKLRTELKDKLKSAG
ISSIDIERAANKLVVRIYTARPGIIIGRKGAEIDKLKQEVQKRTKREVHI
DIQEVHRPELDAQLVAESIALQLEKRVAFRRAMRKAVDSALRFGCKGIKV
RVAGRLNGAEIARKEWYLQGRLPLQTLRADIDFGFAQAYTTYGVIGVKCW
IYQGENIPRRASKVQEPREAAAAAD
>14_0903_05_40cm_scaffold_17781_8
MGQKVNPTGFRLSVNRDWRSRWYALPQEFPSFLHSDLKIRNYVKKKLQFA
AVSKIVIERAWNSIRVTIHTARPGIVIGRKGAEIEKMTEEISKMAEGKQV
KIDIQEIKTPELDAQLVAENVALQIERRIAYRRAMKKAVQTAMDFGAEGI
RLRCSGRLNGAEISRSEWYREGKIPLHTLRTPIDYGFAEANTVYGKIGVK
CWICKKEEPAPQPVAPPPPPAHEQVEV
>14_0927_12_40cm_scaffold_5247_15
MGQKTHPYGFRLGYNKPWRSRWFAGKDYADLLHEDVVLRRQLKDRLRSAG
ISAIDIERAANKLVIRLFTARPGIIIGRKGAEIDKLKNEIQKRTKREVHI
DIQEVHRPELDAQLVAESIALQLEKRVAFRRAMRKAVDSALRFGCKGIKV
RVAGRLNGAEIARKEWYLQGRLPLQTLRADIDFGFAQAYTTYGVIGVKCW
IYQGENVPERGKRRVPAAAAAAAD
>14_0903_13_20cm_scaffold_10487_4
MGQKVHPYGFRLGYTKPWKSRWFVERDYDKLLLEDVKLKNELKDKLKSAG
VSSIEVERPGNKLRVIIKTARPGIIIGRKGAEIDKLKQELQKRTSRDVYV
DIQEVHKPELDAQLVSESIALQLEKRVGFRRAMRKAVDSALRFGCKGIKV
RVSGRLNGNEIARSEWYLQGRLPLHTLRADIEYGFSEAKTTYGVIGVKCW
IYRGEILPQKKREGQQPVGVGAF
>14_0903_12_20cm_scaffold_2025_23
MGQKTHPYGFRLGYNKPFKSRWYADKEYADLLHEDVRLRAELKDKLKSAG
ISSIDIERAANKLVVRIYTARPGIIIGRKGAEIDKLKQDVQKRTKREVHI
DIQEVHRPELDAQLVAESIALQLEKRVAFRRAMRKAVDSALRFGCKGIKV
RVAGRLNGAEIARKEWYLQGRLPLQTLRADIDFGFAQAYTTYGVIGVKCW
IYQGENIPRRSKVPEPRETAAVA
>14_0903_05_40cm_scaffold_749_17
MGQKTNPIGMRLGIIATWDSRWFARKDYPKLLEEDIFIRRYLKKRLAQAG
ISRIIIQRAIAKVTINISTARPGLVIGRRGQQVDQLRDELQHITKKEIFL
NIDEVKKPDLDAILVSEHVARQLEQRVSFRRAMKKAIASTMRSGAGGIRI
VCSGRLGGAEMARTEGYREGRVPLHTLRADIDFARATARTIYGTVGVKVW
IFKGEVLEKKEQPPVLPPSQTRTATPAVG
>14_0903_13_30cm_scaffold_384310_5
MGQKVNPIGFRLGVNRDWRSRWYASPQDLPGFLHSDLEIRNYVKKKLQFA
AVSKIVIERAWNSIRVTIFTARPGIVIGRKGAEIEKMTEEISKMAQGKQI
KIDIQEIKSPELDAQLVSENVALQIERRIAYRRAMKKAVQTAMDFGAEGI
RLRCSGRLNGAEISRSEWYREGKVPLHTLRTGIDYGFAEANTVYGKIGVK
CWICKKEEAPAQPAAPPAPPPPPLPIPEQV
>14_0903_16_20cm_scaffold_13087_6
MGQKVNPIGFRLSVNRDWRSRWYASPQELPAFLHSDLKIRNYVKKKLQFA
AVSKIVIERAWNSIRVTIHTARPGIVIGRKGAEIEKMTEEISKMAEGKQI
KIDIQEIKTPELDAQLVSENVALQIERRIAYRRAMKKAVQTSMDFGAEGI
RLRCSGRLNGAEISRSEWYREGKVPLHTLRTPIDYGFAEANTVYGKIGVK
CWICKKEEPAPHAPAQAAPPPPPPEPVGV
>14_0903_05_40cm_scaffold_36159_3
MGQKVSPIGFRLGVNRDWRSRWYASPQELPALLHSDLAIRNYVKKKLQFA
AVSKIVIERAWNSIRVTIFTARPGIVIGRKGAEIEKMTEEISKMAHGKQV
KIDIQEIKTPEFDAQLVAENVALQIERRIAYRRAMKKAVQTAMDFGAEGI
RLRCSGRLNGAEISRSEWYREGKVPLHTLRTAVDYGFAEANTVYGKIGVK
CWICKKEEPAPQPAALPPPPPPVPEGV
>14_0903_05_40cm_scaffold_139883_2
MGQKVHPFGFRLGFNKTWRSRWYSDRDYAKLLHEDLALRQNLKKRFSHAG
VAKIETERAANKLKIDIYTSRPGIIIGRKGTEVDKLKQEIQKRTNREVFI
NIQEIQKPELDSQLIAESVAMQLEKRVAFRRAMRKAVESALRFGARGIKV
RVSGRLNGAEIARSEWYLHGQLPLQTLRADIDYGFAEANTTYGQIGIKVW
LYKGERLVPQRGREEEYRERGPRRAGGRA
>14_0903_16_20cm_scaffold_87890_2
MGQKVHPYGFRLGYTKPWRSRWFVERDYNKLLLEDVKLKEELKEKLKSAG
VSSIEIERPGNKLRIIIRTARPGIIIGRKGAEIDKLKQDVQKRTSRDVFI
DIQEVHKPELDAQLVAVGIALQLEKRVGFRRAMRKSVDSALRFGCKGIKV
RVSGRLNGNEIARSEWYLQGRLPLHTLRADIEYGFAEARTTYGVIGVKAW
IYKGDILPAKKRSSEQVGAGAF
>14_0903_16_40cm_scaffold_3800_9
MGQKTHPIGFRLGSTRTWSSRWFATKAYAALLHEDVKIRRFIKDQLYHAG
ISKIDIERSANRARITISTARPGIIIGRKGSEVEKLKNELQARTGKEIYL
NIEEVIHPELDAQLVAENVALQLQKRVAFRRAMKKAVTSALRLGADGIRI
ACAGRLGGGEIARREWYRDGRVPLHTIRADIDYGMATAHTTYGTIGVKVW
VFKGEVLRAAPAEA
>14_0903_16_40cm_scaffold_21024_15
MGQKTHPIGFRLGATRTWSSRWFATKGYAGLLHEDVKIRRFIKSSLYHAG
ISRIDIERSANRARITIYTARPGIIIGRKGAEVEKLKNEIQGRTAKEVYL
NIEEVVHPELDAQLVAENVALQLQKRVAFRRAMKKAVTSALRLGADGIRI
ACSGRLGGAEIARREWYREGRVPLHTIRADIDYGLAEAHTTFGAIGVKVW
IFKGEVLPAQRIVEA
>14_1009_09_40cm_scaffold_30725_7
MGQKTHPIGFRLGSTRTWSSRWFATKSYAALLHEDVKIRRFIKDQLYHAG
IAKIDIERSANRARITISTARPGIIIGRKGSEVEKLKNELQVRTGKEIYL
NIEEVIHPELDAQLVAENVALQLQKRVAFRRAMKKAVTSALRLGADGIRI
ACAGRLGGDEIARREWYRDGRVPLHTIRADIDYGLATAHTTYGTIGVKVW
VFKGEVLGAAPAEA
>14_0903_09_40cm_scaffold_42470_7
MSRSYVQIDEFLEKALKEAGYGGLEIQKTPIGTTLKVSVARPGLAIGRRG
TGIKDLTEQVAANFRFQNPQIAVSEVKTPELNAKIMAARIAQIVSRGTAF
RRAANWTLNTIMNAGAMGVEISIAGKLRSDRSHSETYRAGVVPKSGETAT
KIVREATTDVLLKLGLYGIKVKIALKNAVAPDVEIKEDMREVKVEENAEP
EGETAERARAR
>14_0929_02_30cm_scaffold_22259_1
MGQKTHPIGFRIGVTRTWSSRWFATKTYAALLHEDVKIRRFIKDQLYHAG
IAKIDIERSANRARITIATARPGIIIGRKGSEVEKLKNELQVRTGKEIYL
NIEEVIHPELDAQLVAENVALQLQKRVAFRRAMKKAVTSALRLGADGIRI
ACAGRLGGGEIARREWYRDGRVPLHTLRADIDYGLATAHTTYGTIGVKVW
VFKGEVLRTTPGDA
>14_1009_05_40cm_scaffold_15009_7
MGQKTNPIGLRLGIVKTWDSRWFAKRGYAELLREDLLIKRYLKKRLYQAG
ISKITIERKGDRVTIGIKTARPGLVIGRKGEQVDKLSEEMKQLTKKHVQL
NIEEIKRADLDAQLVAEHIAKQLEQRVSFRRAMKKAIASSMRAGAQGIRV
ACSGRLGGSEMARYETYREGRVPLHTLRADIDFARATANTAYGTCGVKVW
MFHGEMLDKPQVGAMAGKPER
>14_1009_16_30cm_scaffold_65320_4
MGQKSHPVGLRLGYVKPWSSRWYADRDYAKILHEDIRVRKTVKSKLYHAG
VSKVEIERSGDQVTVIIHTARPGIIIGRKGTEVDKLKADLEKMISRQVYI
TIKEIKKPELDAQLVTENIAVQLEKRVAFRRAMKRSVASALRLGAQGIKI
RCSGRLAGAEIARTEWYLQGRVPLHTLRADIDYGFAEAHTTMGQIGIKAW
IYKGEILPAVAHGKAAGELERR
>14_0927_09_20cm_scaffold_110314_1
MGQKVHPYGFRLGYTKPWKSRWFVERDYDKLLLEDVKLKAELKDKLKSAG
VSAIEIERPGNKLRIIIKTARPGIIIGRKGAEIDKLKVELQKRTNRDVFV
DIQEVHKPELDAQLVSESIALQLEKRVGFRRAMRKSVDSALRFGCKGIKV
RVSGRLNGNEIARSEWYLQGRLPLHTLRADIEYGFSEARTTYGVIGVKTW
IYKGEILAQKKREPQVAATAF
>14_0903_12_30cm_scaffold_125963_1
MGQKVNPYGFRLGFNKTWHSRWFAGKTYAETLHRDLKLRDDLKKRLSHAG
VSEIDIERTANKMRINIYTSRPGIIIGRKGAEVDKLRDELQKMVNGEVYI
NIQEIQRPELDAQLVAENIATQLERRIAFRRAMKKAMESAFRFGAKGIKV
RVGGRLNGAEIARTEWYQDGRLPLHTLKADIDYGLALAKTTYGIIGVKVW
IFKGEMAKARSRRRPQ
>14_0929_02_40cm_scaffold_17274_4
MGQKTHPKVFRLGVIETWDSKWFARHDYPKLLHEDFRVTKFLKSRLYHAG
ISRIEIERAANKAKINIHTARPGIVIGKKGAEIETLKEEIIKLTNRETYI
NIHEVRRPDLDGQLASENVALQLERRVAFRRAMKESVSRAMRMGAQGVKI
QCAGRLGGSEIARTEWYREGRVPLHTLRADISYGFAEARTTYGVIGVKVW
IFRGEVLTEEEEQQKAMLGG
>14_0927_09_40cm_scaffold_281767_2
MGQKINPTGFRLAVNRDWASKWYANSKHFATTLNEDVKVRDYLRKKLSHA
SVSKITIERPAKNARITIHSARPGVVIGKKGEDIETLRANLRKMMGTEVG
LNIEEIRKPEIDAQLVADSIAQQLEKRIMFRRAMKRAMQNAMRLGAQGIK
IMSSGRLNGIEIARTEWYREGRVPLHTLRADIDYGFSEAKTTYGVIGIKV
WVFKGEVLPHNAEPLAAPAPVPEAPKRARKSAGAKNAAAS
>14_1009_16_30cm_scaffold_606205_3
MGQKVHPYGFRLGYNKDWHSHWFAKKQFGDFLIEDLKLKAELKRRFTGAG
VSHVDVERAANRLKIIIYTSRPGIIIGRKGSEIDKLKGDISSRTGREVLV
SIQEIHKPELNAQLQAEKIAAQLEKRIAFRRAMRKAVEESLRFGAQGIKV
KVSGRLNGAEIARSEWHLQGQLPLHTLRSDVDYGLAEAHTTFGVIGVKCW
IYRGQILDAKAAMARGTGTDPINDTRGPGQREGRQRPARARRERPER
>14_0903_16_40cm_scaffold_6803_11
MSVTKYFIKDVSRRLEIDELLQNDLKRAGYSHVELTKSPVGTRVVIYAAK
PGMVIGRRGQSIKDLTKLLETKFGIENAQLSVAAIEIPEQDPKVVASQVA
QALQRGVHFRRSAYWAIQRVMESQALGVEIIIRGKLTTERARYEKFRAGY
LPRVGDPVLKSVKVAVTDVQLKQGLFGIKVRILPPNINFIDKPTMKIVAA
AVAQPVITEVSVPAAAAPEVETEKEEATVGNPTQA
>14_0927_09_40cm_scaffold_28416_5
MGQKVNPIGFRLSVNRDWRSRWYASPQELPEFLHSDLRIRNYVKKKLQFA
AVAKIVIERAWNSIRVTIHTARPGIVIGRKGAEIEKMTEEISKMAQGKQI
KIDIQEIKTPELDAQLVAENVALQIERRIAYRRAMKKAVQTAMDFGALGI
RLRSSGRLNGAEISRSEWYREGKVPLHTLRTGIDYGFAEANTVYGKIGVK
CWICKKEEAPAEAPTPSAPPPPPPPPEPQPAEV
>14_0927_05_40cm_scaffold_156154_1
ENTMGQKINPIGLRLGINRTWDSRWYAGKNEYGKLLHEDVKIREVLHKEL
KQAAVARIVIERPHKKCRVTIHSARPGVVIGKKGADIDKLRKRVADITAS
DVVINIVEIRKPELDATLVAESIAQQLERRVAFRRAMKRAVQSAMRLGAE
GIRINCSGRLGGAEIARMEWYREGRVPLHTLRADVDYGVATAFTTFGTCG
VKVWIFKGEILEHDPMAQDKKMAEGEGSRPRRDAA
>14_0903_09_40cm_scaffold_35494_6
MGHKVHPYGFRLGVIYPWKSNWYAKRDYAEHLHEDIWIRKHIRSRLTRAG
ISSIDIERKGDQIWVFIRTARPGIVIGRKGAEVDRLRKDIERYTKKRVDV
KVEDMNQASSEVRPETDAALLAQGVAEQLVGRVAFRRAMRRAVQTAMRSG
ALGVRVATAGRLGGTEMGRKEWYREGRVPLHTLRAKVDFGTAEARTTMGA
IGVKVWVYHGDEVPYREQETERARARATARARGGGGARPAPRADVPAEPV
PIEAPPAPAPAESEAPPAADAAPVDVPAAVEAPAAAETEGGEA
>14_0903_13_20cm_scaffold_4611_6
MAEAKVERKDKRIIVENVRRVLLKEYLMNETRRAGFGGLDIQRTPMGTRV
TLLAERPGLVIGRKGGAIKSLTEAVDRQFKFDNPQIEVQEVSAPALNAQI
MAEKLANALERGWHFRRAGHSTVRRIMEAGAKGCLVVIAGKLTGQRHRTE
KFKAGHIKYCGEPRNLWMDRGFAAAKLKPGVIGVTVEIMDPQAKLPDEIE
IKQPSAEYIAAAASFVPPVRAPVVVEPEPALAVQATVGPEGADEEPEPLI
EPGEREATTAKVKKSKVAAKRLKKVAKEVKQLGVDVDVDAEGGDGA
>14_0903_13_30cm_scaffold_190417_8
MGQKVHPHGFRLGISTDWKSRWYADKLYKDYIAEDVKIRKMMSKDLERAG
ISKVDIERTRDRVRIDIHTARPGIVIGRKGAEADRIRGALEKLTGKQVQL
NILEVKSPESDAQLVAQAIAEQLSSRVSFRRAMRKSMQSAMKNPLVKGIR
VQCAGRLGGAEMSRSEFYREGRVPLHTLRANIEYGFFEARTTFGRIGVKT
WIYKGDAVPGREAPAESGPPRPRRERSERPDRPRRLRSGSSGTTAGGTEA
GRAVVAEPTSVGTEAGAAAAAPVEQQEG
>14_1009_13_30cm_scaffold_1431_9
MGQKVNPLGIRLGIVRDWTSRWYAGKKQFPTHVHTDFRVREFLKEKLAEA
SVSRILIERAAKKVNITIQTARPGIVIGKKGEDIEKLRQETAALLGMSVN
DVRLNIAEIRKPELDSQLVADSIAQQIEKRVMFRRAMKRAVMSTMRSGAL
GVKVRVSGRLNGSEIARTEWYREGRIPLHTFRADIDYGLSEANTTYGVIG
VKVWIFKGEVFDKRELAQQQAAEAEGAAPPAAPPAAPLAAAAPAAPAAPA
ASAAPAAPETPAQA
>14_0903_16_30cm_scaffold_109827_2
MGQKVNPHGFRLGITTDFKSRWYADKLYKDYVAEDVAIRRMLQRGMERAG
ISKVEIERTRDRVRVDIHTARPGIVIGRRGAEADRIRSDLEKLTGKQIQL
NILEVKNPEADAQLVAQGVAEQLSSRVSFRRAMRKAMQTAMKGGARGIRV
QCSGRLGGAEMSRSEFYREGRVPLHTLRADIDYGFYEARTTFGRIGVKVW
IYRGDAPSTRAEREAFQAALRAGQRRDRDSGRPDSGRPPRRGRRDRDGAN
TDEASARSAAPAEPAAGAGEEG
>14_0903_02_40cm_scaffold_14700_2
MGQKINPIGLRLGINRTWDSRWFAGKNEYGKLLHEDVKIREILHKELKQA
AVARIVIERPHKKCRVTIHSARPGVVIGKKGADIDKLRKRVADITASDVV
INIVEIRKPELDATLVAESIAQQLERRVAFRRAMKRAVQSAMRLGAEGIR
INCSGRLGGAEIARMEWYREGRVPLHTLRADIDYGVATAFTTFGTCGVKV
WIFKGEILEHDPMAQDKKMAEGDNTRPRRDAA
>14_1009_16_30cm_scaffold_627712_2
INFMGQKVNPIGFRLGVNRDWRSRWYASPQEMPEFLHSDIEIRGYVKKKL
LFAAVSKIVIERAWNSIRVTIFTARPGIVIGRKGAEIEKMTEEISKMAQG
KQIKIDIQEIKTPELDAQLVAENVALQIERRIAYRRAMKKAVQVAMDFGA
LGIRLRSSGRLNGAEISRSEWYREGKVPLHTLRTGIDYGFAEANTVYGKI
GVKCWICKKEEAPAETPGQASPPPGPGAAEV
>14_0929_05_20cm_scaffold_11906_9
MGQKVNPIGFRLGVNRDWRSRWYASPQEMPEFLHSDIEIRDYVKKKLQFA
AVSKIVIERAWNSIRVTIFTARPGIVIGRKGAEIEKMTEEISKMAQGKQI
KIDIQEIKTPELDAQLVAENVALQIERRIAYRRAMKKAVQVAMDFGALGI
RLRSSGRLNGAEISRSEWYREGKVPLHTLRTGIDYGFAEANTVYGKIGVK
CWICKKEEAPAETPAQTSPPPPPPEPAAAKL
>14_0919_02_20cm_scaffold_29912_6
MGQKVNPIGFRLNVNRDWRSRWYASPQEFPAFLHNDLKIRDYVKKKLQFA
AVAKIVIERAWNSIRVTIHTARPGIVIGRKGAEIEKMTEEISKMANGKQV
KIDIQEIKTPELDAQLVAENVALQIERRIAYRRAMKKAVQMAMDFGAEGI
KIRSSGRLNGAEISRSEWYREGKIPLHTLRTPIDYGFAEANTVYGKIGVK
CWICRKEERPAEAPAAPAAPPPPPPEPAQV
>14_0927_12_20cm_scaffold_1015_35
MGQKVNPTGFRLSVNRDWRSRWYASSQEFPSFLHSDLKIRNYVKKKLQFA
AVSKIVIERAWNSIRVTIHTARPGIVIGRKGAEIEKMTEEISKMAEGKQV
KIDIQEIKAPELDAQLVAENVALQIERRIAYRRAMKKAVQTAMDFGAEGI
RLRCSGRLNGAEISRSEWYREGKIPLHTLRTPVDYGFAEANTVYGKIGVK
CWMCKKEEPAPQPAAPPPPPPPPAPEPAEV
>14_1009_16_30cm_scaffold_15384_8
MGQKVNPIGFRLGVNCDWRSRWYASPQELPAFLHSDFEIRNYVKKKLQFA
AVSKIVLERAWNSIRVTIFTARPGIVIGRKGAEIEKMTEEISKMAQGKQV
KIDIQEIKSPELDAQLVAENVSLQIERRIAYRRAMKKAVQTAMDFGAEGI
RLRCSGRLNGAEISRSEWYREGKVPLHTLRTAVDYGFAEANTVYGKIGVK
CWICKKEEAPAQSATPPPPSAPPPPGPESV
>14_0927_12_40cm_scaffold_137268_2
MSVTKYFIKDVSRRLEIDELLQRDLKRAGYSRVELTKSPVGTRVVIYAAK
PGMVIGRRGQSIKDLTKLLETKFGIENPQLSVATIEIPEQDPKVVASQVA
QALQRGVHFRRAAYWAIQRVMESQALGVEIIIRGKLTTERSRFEKFRAGY
LPRVGDPVLKSVKVAVTDVQLKQGLFGIKVRILPPTVDFIDKPTMKTPPP
SVLPIPTVQTPVVESAEVETEREEPVGNTAQA
>14_0903_09_30cm_scaffold_4517_10
MSVTKYFIKDVSRRLEIDELLQKDLKRAGYSRVELTKSPVGTRVVIYAAK
PGMVIGRRGQSIKDLTKLLETKFGIENPQLSVATIEIPEQDPKVVASQVA
QALQRGVHFRRAAYWAIQRVMESQALGVEIIIRGKLTTERSRFEKFRAGY
LPRVGDPVLKSVKVAVADVQLKQGLFGIKVRILPPTVDFIDKPTMKTPPP
SVAPTTKVQAPIAETPEVEIVKEEPIGNTAQA
>14_0903_02_30cm_scaffold_50277_2
MGQKVHPFGFRLGFNKTWRSRWYSDRDYAKLLHEDLALRSNLKKRFSHAG
VAKIETERAANKLKIDIYTSRPGIIIGRKGTEVDKLKQEIQKRTSREVFI
NIQEIQKPELDSQLIAESVAMQLEKRVAFRRAMRKAVESALRFGARGIKV
RVSGRLNGAEIARSEWYLHGQLPLQTLRADIDYGFAEANTTYGQIGIKVW
LYKGERLVPQRGREEEYRERGPRRPQGEGMRR
>14_0929_12_20cm_scaffold_204233_2
MGQKVNPIGFRLGVNRDWRSRWYASPQEMPEFLHSDLEIRDYVKKKLLFA
AVSKIVIERAWNSIRVTIFTARPGIVIGRKGAEIEKMTEEISKMAQGKQI
KIDIQEIKTPELDAQLVAENVALQIERRIAYRRAMKKAVQVAMDFGALGI
RLRSSGRLNGAEISRSEWYREGKVPLHTLRTGIDYGFAEANTVYGKIGVK
CWICKKEEAPAETQAQASPPPPPPQAQPTQA
>14_0927_05_40cm_scaffold_104703_3
MGQKVNPIGFRLGVNRDWRSRWYASPQEMPEFLHSDIEIRDYVKKKLQFA
AVSKIVIERAWNSIRVTIFTARPGIVIGRKGAEIEKMTEEISKMAQGKQI
KIDIQEIKTPELDAQLVAENVALQIERRIAYRRAMKKAVQVAMDFGALGI
RLRSSGRLNGAEISRSEWYREGKVPLHTLRTGIDYGFAEANTVYGKIGVK
CWICKKEEAPAETPAQASPPPPPPAPAAAEL
>14_0903_12_20cm_scaffold_58404_10
MGQKVHPESLRVGYIHDWKSNWFNERSFADYLDEDIQIRGHIIRRLSHAG
LSDITIRKNATEVEVNIHTARPGIVIGKSGSEVDQLRRDLHRITRKQVKV
NILEIKRPELDARLVAQSIAEQLQNRVAFRRAMKRALTSAMRSGAKGVRV
QVSGRLGGAEMARTEGYSDGRVPLHTLRADIDYGFHEARTTFGRIGVKCW
INKGEIMPEGYTGAELTSMEEPAPQASERGGRGGRDGRGRGGGPGGRDGR
GRSGGGPGRGGAAGRGAAGRSGPAPADASRGERATGPPGEAAAVAGGGEE
ASRGSETTGRGRSRSSGRSRRPRGSSGGGTEGNGGESGGGSGSEQGS
>14_1009_16_20cm_scaffold_54250_4
MGQKVHPGGMRVGVIHDWKSNWYTGTKEFPAYLLEDIKIREHIQNKLSHA
GLSDILIRKDAQRITIDIYTARPGIVIGKSGVEVDALRKDIHGMTNKAVH
ININEIKRPELDAKLVAQSIAEQLENRVSFRRAMKRSLASAIRSGAHGVK
VQCGGRLGGGEMSRSEMYSEGRVPLHTIRADIDYGFAEAKTTFGRIGVKV
WINKGEIMPEGYEGVSQRDARLGDQDQARRRGGTAEGLGASREGGRGRGP
DREGLGPVRQRRPRRPGSRDRSRGQQDNVERPRTDEEATSAEGREQPPVE
PETQAVPEAVAEAPDTTTPKKQVEDPTKLEAPTENSAAAEAEKKPKPKPK
PRTRKKTT
>14_0929_02_20cm_scaffold_6783_6
MGQKIHPIGFRLSVNKNWSSRWYANSKNFATMLNEDLKVRDYLKKRLSHA
SVGKVMIERPAKDARITIHSARPGVVIGKKGEDIEMLKADLRKLLGVQMV
HVNIEEIRKPEVDAQLIADSIAQQLEKRIMFRRAMKRAMQNAMRLGAQGI
KIMSAGRLNGIEIARTEWYREGRVPLHTLRAEIDYGFSEAKTTYGVIGIK
CWVYKGEVMAKGDQPVAPPAPTGDEVLAAKKVKKATPRPAPIAAEEKPEP
VAAVKAAADAGSPAAAKPRARPQPVAAKKAGDAKAKAEAKPKTAVKKSRK
PNARTPYRAPDRGRTPRHDSPHQAGRAHLHPHLPGQTRLAKARRGADGQR
QGKPGVLRR
>14_0903_12_40cm_200_scaffold_62673_4
MGQKVHPGGMRVGVIHDWKSNWYTGKKEFPAYLLEDIRIRDHIYRKLSHA
GLSDILIRKDKQRVTVDIYTARPGIVIGKSGVEVDALRKELHAITQKNVH
INIHEIKRPELDAKLVAQSIAEQLQNRVSFRRAMKRSLASAIRSGAHGIK
IVCGGRLGGTEMSRSESYSEGRVPLHTIRADIDYGFVEAKTTFGRIGVKV
WINKGEIMPEGFVGMTQKETRLGEQDQARRRRGSAEGLGASRESGRGRGG
DREGLGPVRQKRRGEGGRGRPGARDRARGQSQSNVERPRTDEEAVSAEGR
EQPPIEPQVESAPAPVVDAPDTTTPKTQTEDATKLEKGEDES
>14_0927_12_20cm_scaffold_31791_4
MGQKIHPGGLRVGIIHRWKSNWYTGKKEFPAYLLEDVKIREHIYKKLAHA
GLSDILIQKDKQRITVDIFTARPGIVIGKSGVEVDALRRELHALTQKNVH
ININEIKRPELDAKLVAQSIAEQLSNRVAFRRAMKRALASAIRSGAAGVK
IQCSGRLGGGEMSRRETYSEGRVPLHTIRADIDYGFVEAKTTYGRIGVKV
WINKGEIMPEGYEGISVGDQRLGDQDTKRRRGGAVEGLGASRESGRGRGP
DREGLGPVRPGRRRGPGGGAGGAGGRPGQRRGPGAGARPAGGGGGGGGAA
RPVQPKARSAEKPRTDDAGTSAEGREQPVIEPQVEQVPAPVADAPDTTTP
KQQVEDPTKLDQSGDPAQEKPKRSPRKTKES
>14_1009_13_20cm_scaffold_33176_8
MGQKVHPIGFRLGVVKGWQSRWYAERDYKDVYAEDDLIRQSINKELFNAS
VSRIEIERAAANQVSVTIYTAKPGIVIGKSGEKVDKLRAMLEAKTKKRVR
LNIMEIRQPELDAYLVGRSVAEQLEKRVSFRRAMKQAVQKTMRANAKGIR
IICGGRLGGAEIARSEKEVEGKIPLHTLRADIDYGLAEAHTTFGVIGIKV
WIYKGDILPSKRREAIEGQQEAAVQPPFAPREGGDRRGGDRRRGGERSDR
GQRPQGDRPQGGDRGPRGERPPRPQGERPARPQGERTPRPQGERSGRPQG
ERTPRQPRPQGERPARPQGERAPRPQAEQPAPAAEPQAPTVQPVPEVPEE
TTPPTPESGTTQSE
>14_0927_12_20cm_scaffold_2574_23
MGHKVHPYGFRIGIIKPWLAKWYADRDYASLLQEDMRIRQLVGKQLSNAS
VSQVEIERGINHVTVTVHSAKPGIVIGKGGANVESLRTNVGKLTNKKVKL
EIKEILQPELDAVLVAQNVAGQLERRIAFRKAMKQAIQRSIKAGAKGVKV
QVSGRLGGSEMSRTEWDREGRIPLGTLRADISYGVVHAHTTYGRIGVKAW
IYRGEQLGERPGAARTEPREARRPRTTRGTRAASEAPAAAVPEAVAVATP
AAGSTAPEPVAAAVAPVAPARAAKSSAAAAPAAHVAPPAEAAAPEAAAPA
ATASPSRRSASSRARSAKSEPSAPETPEAPEAPAGED
>14_1009_16_30cm_scaffold_26415_3
MGQKVNPVGLRLGINRTWDSRWYSGKNEYGKLLHEDMKIREALQEALKQA
AVSRIVIERPHKKCRVTIQSARPGVVIGKKGADIEKLRKTVAQLTASDVV
INIIEIRKPELDAQLVAESIAQQLERRVAFRRAMKRAVQSAMRLGAGGIR
INCAGRLGGAEIARMEWYREGRVPLHTLRADVDYGVATAFTTYGTCGVKV
WIFKGEIMEHDPMAQDKKLAEGDAGRPRRDAA
>14_0903_05_40cm_scaffold_31132_4
MGQKVHPYGFRLGFNRTWRSRWFAGKKYADLLDEDLKLRSEMKKRLQHAG
VSNIEIERAANKLRIRILTSRPGIIIGRKGAEVDRLRDEIAKRTGREVHV
DIQEIEKPEVDSQLVAEGVAMQLEKRVAFRRAMRKAVESAQRFGAKGIKV
RCSGRLGGNEIARSEWYLEGRLPLHTLRADIDYGFAESRTTYGVIGVKCW
IYRGEQIGVRLAEARLR
>14_0927_12_20cm_scaffold_240611_2
MGQKVRPTGFRTGIMIDWQSQWYANKQDFAELLVEDQKIRAYIKRRYGRS
GISRIRIERTREKVVVYIYSARVGMIIGKKGHEVDKLTHELEALTHRHIE
VKTMEINRPEVDPQLVAEDIAEQLEKRASFRRTMKRAIDQTMEGGAKGIR
IQLSGRLGGSEMARQETSMAGSLPLSTLRAKIEFGFTEAKTAQGNIGIKV
WINNGDYLSSEESGDAANAQAGKVSKKPARQGKR
>14_0919_12_20cm_scaffold_189751_1
TMGQKVNPLGLRLGINRTWDSRWYSGKNEYSQLLHEDMKIREELMKDLKQ
AAVSKIVIERPHKKCRVTVQSARPGVVIGKKGADIEKLRKKVTKLTKSDV
VINIVEIRKPELDAQLVAESIAQQLERRVAFRRAMKRAVQSAMRLGAGGI
RINCSGRLGGAEIARMEWYREGRVPLHTLRADVDYGVATAFTTYGTCGVK
VWIFKGEIMEHDPMAQDKKMAEGEVGRPRRDVA
>14_0903_13_30cm_scaffold_5076249_8
MGQKTHPIGFRLGSTRTWSSRWFATKGYAALLHEDVKIRRFIKSSLYHAG
ISRIDIERSANRARISIFTARPGIIIGRKGAEVEKLKNEIQTRTAKEVYL
NIEEVVHPELDAQLVAENVALQLQKRVAFRRAMKKAVTSALRLGADGIRI
ACSGRLGGAEIARREWYRDGRVPLHTIRADIDYGLAEAHTTYGAIGVKVW
IFKGEVLPAQRQAAEA
>14_1009_16_40cm_scaffold_33647_6
MGQKVHPGGMRVGVIHDWKSNWYTGKKEFPGYLIEDIKIREHITNKLSHA
GLSDILIRKDKQRVTVDIYTARPGIVIGKSGVEVDALRKELHAITKKNVH
ININEIKRPELDAKLVAQSIAEQLQNRVSFRRAMKRALASGIRSGAKGVR
IQCGGRLGGTEMSRSEAYSEGRVPLHTIRADIDYGFVEAKTTFGRIGVKV
WINKGEIMPEGYGGLDTEKDVRLGEQDQARRRRANVEGLGASREGGRDRQ
RDREGLGPVRPGRKRSGGQGRGGQGRGQGRGGRPAPRGRAGQQENVERPS
TDEVATSAEGRDQAAQPPVEPTETDTQTTTAPAADAPDTKTPNPQTDDPT
NQEKADT
>14_1009_13_40cm_scaffold_30331_4
MGQKVNPYGFRLGITTDWKSRWFADKAEYKESLIEDWKIRDYLRRQLPHA
AVSRVEIERTRDRLRVDVYTARPGIVIGRRGTEADRLRAGLLQITGNPKI
HFNIQEIKQPELDATLIAQGVADQLAGRVSFRRAMKRAVQTAMKAGAQGI
RVQCGGRLGGAEMSRKEWYREGRVPLHTLRADIDYGQAEARTTFGRIGVK
VWIYKGDILPYKSAAEDKISKEAAMAVGETAGQAPSGRRVISAGGGRRRP
AEEAVPVEAGRDEDVPADEAKPLVKEADPALEALLAEEEEIERRTSREHH
EAPKFHGDEE
>14_0927_09_20cm_scaffold_51765_3
MGQKTHPIGFRLGTMPQFTWRSRWFATKNYADLLHEDVKIRRYIKDQLYH
AGIARIDIERSANRARITIYTARPGIIIGRKGSEVEKLKNELQMRTGKEI
YLNIEEVIHPELDAQLLSENVALQLQKRVAFRRAMKKAVTSALRLGADGI
RIACAGRLGGGEIARREWYRDGRVPLHTLRADIDYGLATAHTTYGTIGVK
VWIFKGEVLRAAPAEA
>14_0903_02_30cm_scaffold_89205_4
MGQKVNPYGFRLGITTDWKSRWFADKAEYKESLIEDWKIRDYLRRQLPHA
AVSRVEIERTRDRLRVDVYTARPGIVIGRRGAEADRLRAGLLQITGNPKI
HFNIQEIKQPELDATLIAQGVADQLAGRVSFRRAMKRAVQTAMKAGAQGI
RVQCGGRLGGAEMSRKEWYREGRVPLHTLRADIDYGQAEARTTFGRIGVK
VWIYKGDILPYKSAAEDKISKEAAMAVGETAGQAPSGRRVISAGGGRRRP
AEEAVPVEAGPDEEAPAEEATPLVKEADPALEALLAEEEEIERRTRREHH
EAPKFHGDEE
>14_0903_13_20cm_scaffold_46692_8
MGQKIHPGGLRVGIIHRWKSNWYTGKKEFPAYLLEDVKIREHIYKKLAHA
GLSDILIQKDKQRITVDIYTARPGIVIGKSGVEVDALRRELHALTQKNVH
ININEIKRPELDAKLVAQSIAEQLSNRVAFRRAMKRALASAIRSGAAGVK
IQCSGRLGGGEMSRRETYSEGRVPLHTIRADIDYGFVEAKTTYGRIGVKV
WINKGEIMPAGYEGITTGDSRLGEQDTRRRRGGAVEGLGASRESGRGRGP
DREGLGPVRPGRRRGPGGGGGGGGRPGQRRGPGAGARPAGGGGGGRPRRD
QQPQTPPQQQAPTPAAEETPKPVNEAPPAEAATPETPAAPSVSDTESVSD
TAKPDTAKPKPKRAPRKKPEGS
>14_1009_02_40cm_scaffold_53818_2
MGQKIHPIGFRLSVNKNWSSRWYANSKNFATMLNEDLKVRDYLKKRLSHA
SVGKVMIERPAKDARITIHSARPGVVIGKKGEDIEMLKADLRKLLGVQMV
HVNIEEIRKPEVDAQLIADSIAQQLEKRIMFRRAMKRAMQNAMRLGAQGI
KIMSAGRLNGIEIARTEWYREGRVPLHTLRADIDYGFSEAKTTYGVIGIK
CWVYKGEVMAKGDQPVAPPAPSADEVLAAKKVKKATPKPVTSPLDEKPEP
IAAAKTASDTGSSAAAKPRAARPHPVAAKKAVSDAKGKAEAKSEAKPKTA
VKKSRKPKA
>14_0929_09_40cm_scaffold_18858_11
MSRSYVQIDEFLEKALKEAGYGGLEIQKTPIGTTLKVSVARPGLAIGRRG
TGIKDLTEQVAANFRFQNPQIAVSEVKTPELNAKIMAARIAQIVSRGTAF
RRAANWTLNTIMNAGAMGVEISIAGKLRSDRSHSETYRAGIVPKSGETAT
KIVREATTDVLLKLGLYGIKVKIALKNAVEPDVEIKEDMKEVKVEENAEP
EGEVAERARAR
>14_0919_02_20cm_scaffold_86621_2
MGQKVNPVGLRLGINRTWDSRWYAGKASYGSLLHEDMEIRKSLMAELKQA
AVAKIVIERPHKKCRVTIHSARPGVVIGKKGADIEKLRRKVAALTDSDVV
INIVEIRKPELDAQLVAESIAQQLERRVAFRRAMKRAVQSAMRLGAGGIR
INCSGRLGGAEIARMEWYREGRVPLHTLRADVDYGVATAFTTYGTCGVKV
WIFKGEIMEHDPMAQDKRMAEGEAGRPRRDAA
>14_0903_05_40cm_scaffold_480_87
MSVTKYFIKDVSRRLEIDEHLALELKRAGYSKVEVTKSPVGTRVVIYAAK
PGMVIGRRGQSIRDLTKLLEEKFGIENPQLSVAAIEIPDQDPKVVASQVA
MALQRGVHFRRSAYWAIQRVMESGALGVEITIRGKLTTERARYEKFRAGY
LPRVGDPVLKSLRTAVADVQLKQGLFGINVRILPPNISFIDKPLMKPQRI
PTEASTEVGPPAVAPIQSEVPAVSEAQPEKESVKVPSSEKA
>14_1009_16_30cm_scaffold_25340_6
MGQKVHPGGMRVGVIHDWKSNWYTGNKDFADFLQEDVRIRQHIYNKLAHA
GLSDILIRKDAQRITIDIYTARPGIVIGKSGVEVDALRKDIHGMTSKAVH
ININEIKRPELDAKLVAQSIAEQLENRVSFRRAMKRSLASAIRSGAQGVK
VQCGGRLGGGEMSRSESYSEGRVPLHTIRADIDYGFAEAKTTTGRIGVKV
WINKGEIMPSGYESSAQQGDTRLGEQDQARRRGGRTEGLGESRQGGRGRG
ADREGLGPVRQRRPRRGSGQGRGPRRPREDAPAENVEQPRTDEQGVSAEG
REQRRRRRLPMRQTRRRRSRCTRTRPSSTSRATRAPRSPGPRGSRLRRRL
RPPRQSPLPSGRPRRTTRAKCCFRRKRSSASTSEAAGAASRRARRLCRPA
TTV
>14_0927_05_20cm_scaffold_170976_3
MGQKVNPIGFRLGVIRSWDSKWYEEKNYAKWLHEDIHLREYVKKKLGQAG
ISKVEIERAANKVKVNVHTARPGIVIGKRGAGIESIKKELQAFTQNEVFL
NIVEVRKAETDAQLVAENITTQLERRIAFRRAMKKAIQTAQKFGAKGIRV
ACSGRLGGAEMARYEWYREGRVPLHTLRADIDYGFAEAKTTYGKIGCKVW
IFRGEVLPESAAELKKGPARPAPARVTTGGATPTPVQ
>14_1009_09_20cm_scaffold_19501_7
MGHKVHPYGFRLGVIYPWKSNWYAKRDYAEHLHEDIWIRKHIRSRLTRAG
ISSIDIERKGDQIWVFIRTARPGIVIGRKGAEVDRLRKDIERYTKKRVDV
KVEDMNQASSEVRPETDAALLAQGVAEQLVGRVAFRRAMRRAVQTAMRSG
ALGVRVATAGRLGGTEMGRKEWYREGRVPLHTLRAKVDFGTAEARTTMGA
IGVKVWVYHGDEVPYREQETERARARATARARGGGGARPAPRADVPVEAP
PAEPPQAEAPPVEELPAPAPAESEAPPAADAAPVDVPAAVEAPAAAETEG
GEA
>14_0929_02_30cm_scaffold_24071_8
MGQKTHPIGFRLGISKDWRSRYYAGRELPALLKEDELLRKYLKARLGHAA
IADIVVERKPGKVVVTLHTGRPGVVIGKKGAEVDKLRDELAHLTGKEVGI
NVEEIKRPELDAQLVADNVASQLAQRISFRRAMKRAVQSAMRMGAQGIKI
KCGGRLGGAEIARVEGYHEGRVPLHTLRADIDYAQSTAKTTFGTIGVKVW
IFKGEKVEDRRGTTYSTGS
>14_0903_05_40cm_scaffold_59219_14
MGQKTNPIGLRIAVNKDWRSKWYAEKKEFGKLLAEDRRIRDILKKKLESA
SVPKIQIERAATRCRITIFTARPGVVIGRKGAEIDKIKEELSRMTGKEIF
VDIQEIKTPETDAQLVAENVALQLERRISFRRAMKKAVQTAMDFGADGIK
IRCAGRLGGAELARTEMYHEGRVPLHTLRANIDYGFAEANTVYGKLGVKC
WICKGETKVERGTKPAGTSAAAAN
>14_0927_12_20cm_scaffold_95642_3
MGHKVHPNAFRLGVFRPWEANWFANPKDYTKMLHEDLEMRRVILARLRNA
GIAKIETERSSNAQLTVTIHTAKPGIVIGKGGSSVDQLREDLEKRFGNRV
RISIQEIKQPELDAQLVAENIASQIERRISYKRAMKQAILRTMRSGAKGV
RIYCGGRLRGAEMARREWDREGRVPLHTLRADIDFGRATAKTTFGAIGVK
CWIYKDQISPAQRRLPAIAEETVPLAEVLAPQPEVVEVAPEPVAEVATTQ
AVESVTKAAPRRPRTTAAPKAAAKPKAETAAPKKPAAARPAAKKTTTRKK
ADS
>14_0903_16_30cm_scaffold_27686_4
MGQKVHPYGFRLGYNKTWKSRWFAKKDYANLLHEDLKLKKQLKEELRSAG
VASVEVERPGNKLKITIHTARPGIIIGRKGAEIDRLRQEIQKRTGREVLP
INIVEVHRPELNAQLVAESITLQLEKRVAFRRAMRKAVDSALRFGCKGIK
VRCGGRLNGAEIARTEWYLQGRLPLHTLRADIDYGMAEARTTYGVIGVKC
WIYNGDILEQRRRQEKVREPAPAA
>14_0929_12_20cm_scaffold_100303_2
MGVNRDWRSRWYASPQEMPEFLHSDIEIRDYVKKKLQYAAVSKIVIERAW
NSIRVTIFTARPGIVIGRKGAEIEKMTEEISKMAQGKQIKIDIQEIKTPE
LDAQLVAENVALQIERRIAYRRAMKKAVQVAMDFGALGIRLRSSGRLNGA
EISRSEWYREGKVPLHTLRTGIDYGFAEANTVYGKIGVKCWICKKEEAPA
ETPAQASPPPPPPEPATG
>14_1009_16_20cm_scaffold_2805_10
MGHKVHPNAFRLGVFRPWEANWFANPKDYTKMLHEDLEMRRTILGRLRNA
GIAKIETERSSNAQLTVTIHTAKPGIVIGKGGSSVDQLREDLEKRFGNRV
RISIQEIKQPELDAQLVAENIASQIERRISYKRAMKQAILRTMRSGAKGV
RVYCGGRLRGAEMARREWDREGRVPLHTLRADIDFGRATAKTTFGAIGVK
CWIYKDQISPVQRRLAAIQEETVPIAEQVTPLAEIIEAVAQPQAAQIEVG
SPEAAVKVAPRRTRTATAKVEEKTAAPARPKAAPKPKAEAKTEVKKTAVR
TKSTPAAVKKTGTTRNTKKADS
>14_0927_12_20cm_scaffold_4990_8
MGQKTHPIGYRLGFTKTWNAKWYANHKAYPVLLKEDVSIRTTIRARLRDA
AIARIDIERSANQVTVTIQTAKPGVVIGKGGAKVEELRQVLGKMTGKMVK
VNIFEIRLPELDANLIAENVAQQLERRVSFRKVLKQTVSRSMKAGAKGVR
VAVAGRLGGAEMSRREWEREGRVPLHTLRADIEFGRAIAKTTYGTIGVKA
WVYKGDVEPSPRQVAPAATPARAGA
>14_0903_13_40cm_scaffold_28042_5
MSVTKYFIKDVSRRLEIDELLQNDLKRAGYSHVELTKSPVGTRVVIYAAK
PGMVIGRRGQSIKDLTKLLETKFGIENAQLSVAAIEIPEQDPKVVASQVA
QALQRGVHFRRSAYWAIQRVMESQALGVEIIIRGKLTTERARYEKFRAGY
LPRVGDPVLKSVKVAVTDVQLKQGLFGIKVRILPPNINFVDKPTMKIVAA
AVAQPVITEVSVLAPAAPEVETEKQEEATVGNPTQA
>14_1009_02_40cm_scaffold_10200_9
MGHKVHPNAFRLGVFRPWEANWFANPKDYTNMLHEDLEMRRIILSRLRNA
GIAKIETERSSNAQLTVTIHTAKPGIVIGKGGSSVDQLREELEKRFGNRV
RISIQEIKQPELDAQLVAENIASQIERRISYKRAMKQSILRTMRAGAKGI
RLYAGGRLRGAEMARREQDREGRVPLHTLRADINFGRATAKTTFGAIGIK
VWIYKDQISPAQRRVAPVVEEPLPVAEALPPQAEIIEAIPEPQAAQVEVA
TPEAVTAVAPRRTRTATAKVEEKKAAPARPKAAPKPKAEAKTEVKKTAVR
TKSTPDEVKKAGSTRNTKKADS
>14_0903_05_30cm_scaffold_16202_4
MGQKVHPYGFRLGYNKTWKSRWFAKKDYSNLLHEDLKLKKQLKEELRSAG
VASVEVERPGNKLKITIHTARPGIIIGRKGAEIDRLRQEIQKRTGREVLP
INIVEVHRPELNAQLVAESITLQLEKRVAFRRAMRKAVDSALRFGCKGIK
VRCGGRLNGAEIARTEWYLQGRLPLHTLRADIDFGMAEARTTYGVIGVKC
WIYNGDILEQKRRQEKVREPAPAAA
>14_0903_02_30cm_scaffold_343857_2
MGQKTNPIGMRLGIIFTWDSRWFARKDYAKLLEEDIFIRKYLKKRLSQAG
ISRIVIQRAVSKVTINISTARPGLVIGRRGQQVDQLRDELQHITKKEIFL
NIDEVKKPDMDATLVGEHVARQLEQRVSFRRAMKKAIASTMRSGAGGVRI
VCSGRLGGAEMARTESYRDGRVPLHTLRADIDFARSTARTIYGTVGVKVW
IFKGEILPKREAAEVAAAAAHGKTA
>14_0903_02_20cm_scaffold_44240_3
MGQKVNPIGFRLGINRTWDSRWFAKGAEYGKLLHEDMKIRNYLKEQLKQA
GVSKVLIERPHKKCRVTIFSARPGVVIGKKGADIEKLRKKVAEMTNSEVH
LNIVEVRKPETDAMLVAENIAQQLERRVAFRRAMKRAVQSAQRMGAEGIK
ITCAGRLGGAEIARTEWYREGRVPLHTLRADVDYGTATAITAYGTNGVKV
WIFKGEILEHDPMAQDKRNAESQEGQRPRRERESTAV
>14_0903_12_40cm_200_scaffold_8225_7
MGQKVNPTGFRLSVNRDWRSRWYASPQEFPSFLHSDLKIRNYVKKKLQFA
AVSRIVIERAWNSIRVTIHTARPGIVIGRKGAEIEKMTEEISKMAEGKQV
KIDIQEIKTPELDAQLVAENVALQIERRIAYRRAMKKAVQTAMDFGAEGI
RLRCSGRLNGAEISRSEWYREGKVPLHTLRTPIDYGFAEANTVYGKIGVK
CWICKKEEATPQSAAPPPPPPSAPEPAEV
>14_1009_16_20cm_scaffold_19443_2
MGQKVNPYGFRLGVTTDWKSRWFSDREYRDYLIEDYRIRDYLMKQLPHAA
ISRVEVERTRDRLRIDVHTARPGIVIGRRGAEADRLRTDLAKMTHNPKVQ
LNIQEIKQPELDAALIAQGVGDQLAGRVSFRRAMKRAVQTAQKAGAQGIR
VQCSGRLGGSEMARSEWYREGRVPLHTLRADIDYGFREARKTFGRIGVKV
WIYKGDILPYKTSAEDKISREAAMAVGETSGQVRPRRVISAGGGRRRPDQ
PEPGAAPAEPGPSPSEEPGTTEEMAPVIREADPELERLLAEEEEIERRTR
QPHETPHFRSDEE
>14_1009_16_30cm_scaffold_170161_1
DDDREEEDDVHAQEEGGCDLMGQKVHPGGMRVGVIHDWKSNWYTGKKEFP
GYLIEDIKIRDHINGKLAHAGLSDILIRKDKQRITIDIYTARPGIVIGKS
GVEVDALRKELHALTKKNVHININEIKRPELDAKLVAQSIAEQLQNRVSF
RRAMKRALASGIRSGAKGIRIQCGGRLGGTEMSRSEAYSEGRVPLHTIRA
DIDYGFVEAKLPFGRIGVKVWINKGEIMPEGYGGLDTDKDVRLGEQDQAR
RRRGGAAEGLGASRESGRDRQRDRSDLGPVRPQRRRGGGRGGPGGRGGRP
APRDRSAQQDNVERPRTDEQATSAEGREQPQVEPQVETTPAAVAEAPDTT
SVKQQTEDATKREKSADAAKAEKPKASKPKAAAKPKAESRPKAEEKPKAE
EKPKTPRTTKKKAE
>14_0903_13_30cm_scaffold_378297_1
MGQKVNPIGFRLGVNRDWRSRWYASPQELPAFLHSDLEIRNYVKKKLQYA
AVSKIVIERAWNSIRVTIFTARPGIVIGRKGAEIEKMTEEISKMAQGKQV
KIDIQEIKTPELDAQLVAENVALQIERRIAYRRAMKKAVQTAMDFGAQGI
RLRCSGRLNGAEISRSEWYREGKVPLHTLRTAVDYGFAEANTVYGKIGVK
CWLCKKEEPAPQLAAPPPPPASPEPAEV
>14_0929_02_40cm_scaffold_21973_7
MGQKVNPTGFRLSVNRDWRSRWYASPQEFPSFLHSDLKIRNYVKKKLQFA
AVSKIVIERAWNSIRVTIHTARPGIVIGRKGAEIEKITEEISKMAEGKQV
KIDIQEIKTPELDAQLVSENVALQIERRIAYRRAMKKAVQTAMDFGAEGI
RLRCSGRLNGAEISRSEWYREGKVPLHTLRTPIDYGFAEANTVYGKIGVK
CWICKKEEPAPQAATPLPPPPAPAPVEV
>14_1009_12_40cm_scaffold_70631_10
MGQKINPTGFRLSVSRNWNSRWYASGRDFPRMLGEDLQVREFLRRKLRNA
SVGRILIERPAKNARITIYSARPGVVIGKKGEDIEALKVALQKMMGVPVH
VNIDEIRKPELDAQLIADSITQQLEKRIMFRRAMKRAMQNAMRLGAQGIK
IMSSGRLNGIEIARTEWYREGRVPLHTLRADIDYGLSEAKTTYGVIGVKV
WVYKGETLGRGEAPGTEPSAPPPEREERRPRRPAAERPAGAPARPPAGGR
RPAPRKTAEPKAEGDAKAAAAPATEAPPRDDGAPKTVKRVRKALTKSADG
KPDEPKADENKGD
>14_0927_12_20cm_scaffold_16189_4
MGHKVHPYGFRLGIVTDWKSRWYAEGNQYRQYVLSDDRIREYLKNLLPHA
AISRIEIERTRERVRVDVHTARPGIVIGRRGVQADEIRGTLEQMETKAAR
AVTGKDVNIQVQLNIIEVKAPDLDSQLLAQAVAEQLSSRVSFRRAMRKAV
NTAIKAGAQGVKISCAGRLGGAEMSRREGYHEGKVPLHTLRADIDYGFTE
ARTTFGRIGVKVWIYKGDVVPVREATARRRAAEQDAAASGQGPAPAGTDR
PARSSGRGGQGGPRSGGTGGGQGRGQRREPRPAPAAHPAPAPAPAPATPV
EPAAPAAPQAQEGPADA
>14_0927_05_40cm_scaffold_184240_2
MGQKVHPFGFRLGFNKTWRSRWYSDRDYAKLLHEDLALRQNLKKRFAHAG
VAKIETERAANKLKIDIYTSRPGIIIGRKGTEVDKLKQEIQKRTSREVFI
NIQEIQKPELDAQLISESVAMQLEKRVAFRRAMRKAVESALRFGARGIKV
RVSGRLNGAEIARSEWYLHGQLPLQTLRADIDYGFAEANTTYGQIGIKVW
LYKGERLVPQRGREEEYRERAPRRPQARA
>14_0903_02_30cm_scaffold_20170_9
MGQKVNPTGFRLIVNRDWRSRWYASSQEFPSFLHSDLKIRNYVKKKLQFA
AVSKIVIERAWNSIRVTIHTARPGIVIGRKGAEIEKMTEEISKMAEGKQV
KIDIQEIKTPELDAQLVAENVALQIERRIAYRRAMKKAVQTAMDFSAEGI
RLRCSGRLNGAEISRSEWYREGKVPLHTLRTPIDYGFAEANTVYGKIGVK
CWICKKEEPAAQAASPPPPPRPAPEPAEV
>14_1009_16_30cm_scaffold_437815_2
RPRRKPRLRQRRLIGREMGQKIHPGGLRVGVIHDWKSNWYTGKKEFAAYI
LEDVRIREHIYNKLAHAGLSDILIRKDKQRITIDIYTARPGIVIGKSGVE
VDALRRDLHALTQKNVHININEIKRPELDAKLVAQSIAEQLSNRVAFRRA
MKRALASAIRSGAAGVKIQCSGRLGGGEMSRREMYSEGRVPLHTIRADID
YGFVEAKTTAGRIGVKVWINKGEIMPEGFGESDTRLGDQDTRRRRGGALE
GLGASRESGRGRGPDREGLGPVRQRRRGQGGQGGGTGRGRGRGPGGGGAR
PGSARPGARDRARGQDNVEQPRTDEQAVSAEGREQPVIEPQVEVTPQEVA
EAPDTTTPTQQVEDPTKLEQSGDPSEAGSGAGEAAAARPKEQGEKPKRGT
RKTKKDGE
>14_0927_12_40cm_scaffold_249935_1
IETERSSNAQLTVTIHTAKPGIVIGKGGSSVDQLREDLEKRFGNRVRISI
QEIKQPELDAQLVAENIASQIERRISYKRAMKQAILRTMRSGAKGVRIYC
GGRLRGAEMARREWDREGRVPLHTLRADIDFGRATAKTTFGAIGVKCWIY
KDQISPVQRRLAAIQEETVPIAEQVTPLAEIIEAVAQPQAAQIEVGSPEA
AVKVAPRRTRTATAKVEEKTAAPARPKAAPKPKAEAKTEVKKTAVRTKST
PAAVKKTGTTRNSKKTQELMLIPKRVKYRKMHRGRRTGIATQGATVAFGD
FGLQAMEACWMSNRQIEAARRAMTRHVKRGGQIWIRVFPDKSITKKPAET
RMGSGKGNPEGWVAV
>14_0903_16_30cm_scaffold_46490_13
MSAVKNVIKNNFRNMELNEFLATALKDAGYGGVEVQKTPVGARITVYVTR
PGLVIGRKGIGIKDLMTKIEQKFGLQNPQISVLEVTNPELNPHIMCNRIA
QLIERGTAFRRAAMWSLNTIMNAGALGVEVVISGKLRTERAHFEKHTVGV
VPKSGDIAGQIVTTGVSHVLTKMGLMGIQLRIASRAALPQEFELKDGAAG
VQAAAASPPAATGEGSGSAAEGGKQDGQA
>14_0927_05_20cm_scaffold_76680_3
MGQKVNPIGFRLGVNRDWRSRWYASPQELPQFLHSDLEIRDYVKKKLQFA
AVAKIVIERAWNSIRVTIHTARPGIVIGRKGAEIEKMTEEISKMAQGKQV
KIDIQEIKTPELDAQLVSENVALQIERRIAYRRAMKKAVQTAMDFGAEGI
RLRCSGRLNGAEISRSEWYREGKVPLHTLRTGIDYGFAEANTVYGKIGVK
CWICKKEEIMPETPAPSAPPPPPPEPVEV
>14_0929_12_20cm_scaffold_11474_2
MGQKVNPYGFRLGVTTDWKSRWFNDREYQDYLIEDWKIRHYLMSQLERAA
VSRIEIERTRDRLRIDVHTARPGIVIGRRGAEADRLRTDLAKMTSNPKVQ
LNIQEIRQPELDAALIAQGIADQLAGRVSFRRAMKRALQTVQKAGGQGIR
VQCAGRLGGSEMSRKEAYREGRVPLHTLRADIDYGFREAKTTFGRIGVKV
WIYKGDILPYKVSADEKTRREADMATGGTSGEGRPRRVISAGGGRRRPEQ
GEPGEPAAPGAAPEAEVPEEAEAKPIVAEIDPELERILAEEEEIERRTRQ
QHHEAPHFRQEGD
>14_0903_16_20cm_scaffold_17970_7
MGQKVNPIGFRLGVNRDWRSRWYASPQELPAFLHSDLEIRSYVKKKLQFA
AVSKIVIERAWNSIRVTIFTARPGIVIGRKGAEIEKMTEEISKMAQGKQI
KIDIQEIKSPELDAQLVAENVALQIERRIAYRRAMKKAVQTAMDFGAEGI
RLRCSGRLNGAEISRSEWYREGKVPLHTLRTGIDYGFAEANTVYGKIGVK
CWMCKKEEAPAQPPASAPPPPPLPVPEQV
>14_1009_16_20cm_scaffold_24070_4
MGQKVHPGGMRVGVIHDWKSNWYTGKKEFPGYLIEDLKIREHITGKLSHA
GLSDILIRKDKQRITVDIYTARPGIVIGKSGVEVDALRKELHAITKKNVH
ININEIKRPELDAKLVAQSIAEQLQNRVSFRRAMKRALASGVRSGAKGVR
IQCGGRLGGTEMSRSEAYSEGRVPLHTIRADIDYGFVEAKTTFGRIGVKV
WINKGEIMPEGYGGLDTEKDVRLGEQDQARRRRANVEGLGASRESGRDRQ
RDREGLGPVRPSRRGRGGAGGRGGRGAPRDRARSQDNVERPRTDETATSA
EGREQPTVEPQVETTPAPVADAPDSTTPKQQTEDPSKKEKSEDAAKASKR
RTKKDGGS
>14_0903_12_40cm_200_scaffold_15194_3
MVAVKSYMRGAQVAPKKVRLILDEVRGKRVDEAMSILRFMQSPHHCRGRR
LMGQKVHPHGFRLGYIYTWNSKWYADKNYTEQLHEDLRIRRSIERMLPDA
GISRVEIERNANQITVSIHTARPGIVIGRGGQRVDELRGRLEKTSGRRVR
VNINEVRLPEIEATLVARAVAEQIERRVSHRRAIKQAALRAMQRGAQGVR
IRIAGRLGGSDMSRRDQERQGRVPLHTLKADVDYGTAEARTTLGRIGVKV
WIYKGDKISERTAPPVSALEKARAASGEPQAGGVAAPGGPDQPSEASAEA
AAAEPPPEPAQRESGDATA
>14_0927_05_20cm_scaffold_248076_3
MGQKVHPYGFRLGFNRTWHSRWFSLKDYQTFLHEDLKLRKELKARLSHAG
VSEVDIERFANRLKINIQTSRPGIIIGKRGAEVDKLRDELQGRTKSEVHI
NIIEIQRPETDAQLVAESIALQLERRVAFRRAMKKGIESALRFGAQGIKI
RCAGRLNGAEIARAEWYQEGRLPLHTLKADIDYGFAEANTTYGKIGVKSW
IYRGEQHKAKTRRKTA
>14_0919_05_20cm_scaffold_186128_2
MGQKVNPIGFRLGVNRDWRSRWYASPQEMPEFLHSDIEIRGYVKKKLLFA
AVSKIVIERAWNSIRVTIFTARPGIVIGRKGAEIEKMTEEISKMAQGKQI
KIDIQEIKTPELDAQLVAENVALQIERRIAYRRAMKKAVQVAMDFGALGI
RLRSSGRLNGAEISRSEWYREGKVPLHTLRTGIDYGFAEANTVYGKIGVK
CWICKKEEAPAETPAQASPPPPPPEPVATGL
>14_1009_02_30cm_scaffold_105142_2
MGQKIHPVGFRLPVTCNWASRWYASNQNFATMLAEDLKVREFLKARLKSA
AVSRILIERPAKNARITIFSARPGVVIGKKGEDIENLKAELTRRLGVPVA
VNIEEVRKPEIDAQLIADSITQQLEKRIMFRRAMKRAMQNAMRLGAQCIK
IMSSGRLNGIEIARCEWYREGRVPLHTLKADIDYGFSEAKTTYGVIGVKC
WVYRGDRLGHGEAPSATPMPQEEDRRPRRGARPGGPDNRGRPGGGGFDRG
APGRGAPDRGAPRQAVAPAVEGADKSAEAGGEAPKTPAVKRVRKAVAPAG
TPPKGEAKGE
>14_0927_02_40cm_scaffold_94393_2
MGHKVHPNGFRLGVYRNWEAKWFAPDKEYKPLLLEDVRLRRMLMIRLKNA
GLARIETERSSSALTITLHTAKPGIVIGKGGTSVDQLRDELEKITGKRVR
VTIQEIKKPELAAQLVAENVAAQLEKRIAFRRAIKQSLMKTMRAGAQGVK
IRVKGRLGGSEMARVEWNREGRVPLHTLKADIDFGQTEAKTTFGRIGVSA
WVYTGNFPTEAPPKPAAAVEEPADAGVPVAVAIGEAPSPLAELVQAAVPA
PAPEAAPAAVPAPVTAEAPAAKPKRATRVAKAADTGEKPAPKRATRARAT
TTEKSDAPKAPRARAVKKKE
>14_1009_16_40cm_scaffold_190270_7
TPMGQKIHPIGFRLSVNKNWSSRWYANSKNFATMLNEDLKVRDYLKKRLS
HASVGKVMIERPAKDARITIHSARPGVVIGKKGEDIEMLKADLRKLLGVQ
MVHVNIEEIRKPEVDAQLIADSIAQQLEKRIMFRRAMKRAMQNAMRLGAQ
GIKIMSAGRLNGIEIARTEWYREGRVPLHTLRADIDYGFSEAKTTYGVIG
IKCWVYKGEVMAKGDQPVAPPAPSADEVLAAKKVKKVTPKPVTSPLEEKP
EPIAAAKTAPDTGSPAAAKPKAARSQPVAAKKAASDSRGKAEAKSEAKPK
TAVKKSRKPKA
>14_0903_12_40cm_200_scaffold_34004_4
MGQKIHPIGFRLSVNKNWSSRWYANSKNFATMLNEDLKVRDYLKKRLSHA
SVGKVMIERPAKDARITIHSARPGVVIGKKGEDIEMLKADLRKLLGVQMV
HVNIEEIRKPEVDAQLIADSIAQQLEKRIMFRRAMKRAMQNAMRLGAQGI
KIMSAGRLNGIEIARTEWYREGRVPLHTLRADIDYGFSEAKTTYGVIGIK
CWVYKGEVMAKGDQPVAPPAPTADEVLAAKKVKKATPKPAPSTLEAKPEP
ISAAKTASDAGSSAAPQAKPRGARPHPVVAKKAVSDAKGKVEAKSEAKPK
TAVKKSRKPKA
>14_0929_12_20cm_scaffold_24384_8
MGQKIHPIGFRLSVNKNWSSRWYANSKNFATMLNEDLKVRDYLKKRLSHA
SVGKVMIERPAKDARITIHSARPGVVIGKKGEDIEMLKADLRKLLGVQMV
HVNIEEIRKPEVDAQLIADSIAQQLEKRIMFRRAMKRAMQNAMRLGAQGI
KIMSAGRLNGIEIARTEWYREGRVPLHTLRADIDYGFSEAKTTYGVIGIK
CWVYKGEVMAKGDQPVAPPAPTADEVLAAKKVKKATPKPVTSALEDRPEP
VAAAKTASDTGSSAATPQPKPRAARPHPVAAKKAVSDAKGKAEAKSETKP
KTAVKKSKKPKA
>14_0903_13_30cm_scaffold_3487938_8
MGQKVNPIGFRLSVNRDWRSRWYASPQEMPEFLHSDLEIRDYVKKKLQFA
AVSKIVIERAWNSIRVTIFTARPGIVIGRKGAEIEKMTEEISKMAQGKQI
KIDIQEIKTPELDAQLVAENVALQIERRIAYRRAMKKAVQTAMDFGALGI
RLRSSGRLNGAEISRSEWYREGKVPLHTLRTGIDYGFAEANTVYGKIGVK
CWICKKEEAPPEQSAPVAPPPPPEPVEA
>14_0929_05_40cm_scaffold_22720_9
MGQKIHPIGFRLSVNKNWSSRWYANSKTFATMLNEDLKVRDYLKKRLSHA
SVGKVVIERPAKDARITIHSARPGVVIGKKGEDIEMLKADLRKLLGVQMV
HVNIEEIRKPEVDAQLIADSIAQQLEKRIMFRRAMKRAMQNAMRLGAQGI
KIMSAGRLNGIEIARTEWYREGRVPLHTLRADIDYGFSEAKTTYGVIGIK
CWVYKGEVMAKGDQPVAPPAPTADEVLAAKKVKKATPKPALSAPEAKPEP
IAAAKAASDTGSSAAPQAKPRAARPHPVVAKKAVKVPQATERTQPGRRDA
GNEGFLRRIRLEGDDPRTPYCASDRGGPPCHDAPHQAGRAHLHTHLSGQT
RFAKARRGANG
>14_0927_05_20cm_scaffold_188867_3
MGQKVNPIGFRLSVNRDWRSRWYASPQEFPAFLHNDLKIRDYVKKKLQFA
AVAKIVIERAWNSIRVTIHTARPGIVIGRKGAEIEKMTEEISKMANGKQV
KIDIQEIKTPEIDAQLVAENVALQIERRIAYRRAMKKAVQMAMDFGAEGI
KIRSSGRLNGAEISRSEWYREGKIPLHTLRTPIDYGFAEANTVYGKIGVK
CWICRKEERPAEAPAPPAAPPPPPPEPAAV
>14_0903_12_30cm_scaffold_133953_3
MGQKTHPIGFRLGTMPQFTWRSRWFATKNYAALLHEDVKIRRYIKDQLYH
AGIARIDIERSANRARITIYTARPGIIIGRKGSEVEKLKNELQMRTGKEI
YLNIEEVIHPELDAQLVSENVALQLQKRVAFRRAMKKAVTSALRLGADGI
RIACAGRLGGGEIARREWYRDGRVPLHTLRADIDYGLATAHTTYGTIGVK
VWIFKGEVLRAAPPEA
>14_0927_05_20cm_scaffold_32558_5
MGQKVNPIGFRLGVNRDWRSRWYASPQELPAFLHSDLEIRSYVKKKLQFA
AVAKIVIERAWNSIRVTIHTARPGIVIGRKGAEIEKMTEEISKMAQGKQI
KIDIQEIKTPELDAQLVAENVALQIERRIAYRRAMKKAVQTAMDFGAQGI
RLRSSGRLNGAEISRSEWYREGKVPLHTLRTGIDYGFAEANTVYGKIGVK
CWICKKEEAPTEPAAPPPPPPPPPAEPVEV
>14_0927_09_20cm_scaffold_25319_3
MGQKVNPIGFRLAVNRDWRSRWYASPQEMPEFLHSDIQIRDYVKKKLQYA
AVSKIVIERAWNSIRVTIFTARPGIVIGRKGAEIEKMTEEISKMAQGKQI
KIDIQEIKTPEMDAQLVAENVALQIERRIAYRRAMKKAVQVAMDFGALGI
RLRSSGRLNGAEISRSEWYREGKVPLHTLRTGIDYGFAEANTVYGKIGVK
CWICKKEEAPAETPAQASPPPPEPATG
>14_0903_13_30cm_scaffold_47692_7
MGQKTHPYGFRLGYNKPHKSRWYADKDYADLLHEDVKLRKELKEKLKSAG
ISSIDIERAANKLVVRIYTARPGIIIGRKGAEIDKLKQDVQKRTKREVHI
DILEVHRPELDAQLVAESIALQLEKRVAFRRAMRKAVDSALRFGCKGIKV
RVAGRLNGAEIARKEWYLQGRLPLQTLRADIDYGTAEANTTYGVIGVKCW
VYQGENVPKKASKIQKERETVAAA
>14_0919_02_20cm_scaffold_21326_6
MGQKVNPIGFRLGVNRDWRSRWYASPQEMPGFLHSDIEIRDYVKKKLLFA
AVSKIVIERAWNSIRVTIFTARPGIVIGRKGAEIEKMTEEISKMAQGKQI
KIDIQEIKTPELDAQLVAENVALQIERRIAYRRAMKKAVQVAMDFGALGI
RLRSSGRLNGAEISRSEWYREGKVPLHTLRTKHRRKHLRRHRPQSPRRLN
SKEICYAVDAQTREVSQVPAGKPQGNSFAEFANRFRRVRIANARARLDHE
HTD
>14_0903_12_20cm_scaffold_137090_1
MGHKVHPNGFRLGVYRNWEAKWFAPDKEYKPLLLEDVRLRRMLLARLKNA
GVARIETERSSSALTITLHTAKPGIVIGKGGTSVDQLRDELEKTTGKRVR
VTIQEIKKPELSAQLVAENVAAQLEKRIAFRRAIKQSLMKTMRAGAQGVK
IRVKGRLGGSEMARIEWNREGRVPLHTLKADIDFGQTEAKTTFGRIGVSA
WVYTGNFPTEAPPKPAAAVEEPADGEVSIAAAITEASVPQPAARDEARVV
APSPAVAVAPTVPDEAKAAAATEVPAKPKRTSRAKTATTGTADAAEKPKR
ATRAKAATTETQPGAAKREPVRTRTAKKKE
>14_0903_12_20cm_scaffold_4976_17
MGQKIHPGGLRVGVIHDWKSNWYTGKKEFPQYILEDVRIREHIYKKLAHA
GLSDILIRKDKQRITVDIYTARPGIVIGKSGVEVDALRRELHAMTQKNVH
ININEIKRPELDAKLVAQSIAEQLSNRVAFRRAMKRALASAIRSGAAGVK
IQCSGRLGGGEMSRRETYNEGRVPLHTIRADIDYGFVEAKTGSGRIGVKV
WINKGEIMPEGFEGMTTGDQRLGDQDARRRRGGATEGLGASRESGRGRSQ
DREGLGPVKRRRGPGGGGGGGGRGAGGAGGGRPGQRRGPGAGARPAGGPA
GARPAGGGGGAGGGRPAGGATGGGGRGRSRSENVEKPRTDDAPTPAEQPV
VEPQVDETPKPVADAPDATTTPTNEAMPEESGPDESGGES
>14_0903_16_20cm_scaffold_27968_4
MGQKVHPEGLRVGYIHDWKSQWFNDREFSNYLLEDIHIRDHIEGKLAHAG
LSDITIKKNKSEVEVNIHTARPGIVIGKSGSEVDALRRELHRMTGKSVKV
NILEIKRPELDAKLVAQSVAEQLQNRVAFRRAMKRALTSAMRSGAKGVRI
QVSGRLGGAEMARTEGYSDGRVPLHTLRADIDYGFFEARTTFGRIGVKVW
INKGEIMPSGFQQDLTQIEAPQQAAPGGGGPGGGRDGRGGRGGRDGGRGG
RGPGGPGRGGPGGRGGGPGRGGPGGRGGGGGGGGRGPRGGGGGGGGGR
>14_1009_05_20cm_scaffold_10742_6
MGQKVHPYGFRLGYTKPWKSRWFVERDYDKLLLEDVKLRNELKDKLKSAG
VSSIEIERPGNKLRVIIKTARPGIIIGRKGAEIDKLKQDVQKRTAREVYI
DIQEVHKPELDAQLVSESIALQLEKRVGFRRAMRKAVDSALRFGCKGIKV
RVSGRLNGNEIARSEWYLQGRLPLHTLRADIEYGFTEARTTYGVIGVKCW
IYKGEILPAKKREAQQAGAF
>14_1009_13_30cm_scaffold_43909_2
MGQKTHPIGFRLGVSKTWRSQWYANRDFPALLREDELLRKYLKARLGHAA
IADIRIERKPGKVVVTIHTGRRGVVIGKKGAEVDQLRDELTRLSGKEVGI
NVEEIKRPELDSQLVADNIANQLAQRISFRRAMKRAVQSAMRMGAGGIKI
KCGGRLGGAEIARVEGYHEGRVPLHTLRADIDYATSTAKTTFGTIGVKVW
IFKGEIVEDRRGKTYSTGV
>14_0929_05_30cm_scaffold_273811_1
LHEDIRVRKTVKGKLYHAGVSKVEIERSGDQVTVIIHTARPGIIIGRKGA
EVDKLKADLEKMITRQVYITIKEIKKPELDAQLVTENVAVQLEKRVAFRR
AMKRSVASALRLGAQGIKIRCSGRLAGAEIARTEWYLQGRVPLHTLRADI
DYGFAEAHTTMGQIGIKAWIYKGEILPAVSRGKAEGEMERR
>14_1009_13_40cm_scaffold_8159_9
MGQKVHPGGMRVGVIHDWKSNWYTGNKDFADFLQEDVRIRQHIYNKLAHA
GLSDILIRKDAQRITIDIYTARPGIVIGKSGVEVDALRKDIHGMTSKAVH
ININEIKRPELDAKLVAQSIAEQLENRVSFRRAMKRSLASAIRSGAQGVK
VQCGGRLGGGEMSRSESYSEGRVPLHTIRADIDYGFAEAKTTTGRIGVKV
WINKGEIMPSGYESSAQQGDTRLGEQDQARRRGGRTEGLGESRQGGRGRG
ADREGLGPVRQRRPRRGSGQGRGPRRPREDAPAENVEQPRTDEQGVSAEG
REQPAIEPQVEETPAAVADAPDTTTQKQMHEDPTKLDQSGDPSAEKPKTA
RKPAAKKAPAAKAKPAAKRTTKKDDES
>14_1009_16_30cm_scaffold_62832_2
MGQKVHPYGFRLGYNKDWHSHWFAKKQFGDFLIEDLKLKRELKQRFTGAG
VSHVDIERAANRLKIIIYTSRPGIIMGRKGAEIDKLKGDISARTGREVLV
SIQEIHKPELNAQLQAEKIAAQLEKRIAFRRAMRKAVEESLRFGAQGIKV
KVSGRLNGAEIARSEWHLQGQLPLHTLRSDVDYGFAEANTTFGVIGVKVW
IYRGQILDANAAMARGTGTDPMNDTRPGQREGRARPARARRERPERPER
>14_1009_12_40cm_scaffold_386_34
MGHKVHPNAFRLGFFRPWEANWFANPKDYTKMLHEDLEMRRVILARLRNA
GIAKIETERSSNAQLTVTIHTAKPGIVIGKGGSSVDQLREDLEKRFGNRV
RISIQEIKQPELDAQLVAENIASQIERRISYKRAMKQSILRTMRAGAKGI
RLYAGGRLRGAEMARREQDREGRVPLHTLRADIDFGRATAKTTFGAIGIK
VWIYKDQISPAQRRLPPTPEEEPLPNPPEPVTPLAELIEAGAEPQAAQIE
VAVPEAPTAVAPRRTRTAAAKVDEKKAAPARPKGAPKPKAEAKTEVKKTA
APTKSTPVAVKKAGTTRNTKKADS
>14_0929_05_40cm_scaffold_59735_4
MGHKVHPYGFRLGVTRTWTAKWYHDKEYTALLTEDIAIRQLVEKRLANAS
VSGLEIERNFGQVTVTVHTAKPGIVIGKGGQNVEILRQQIGALTKRKVKL
EIKEIRQPELDAYLVATNISQQLSRRIAFKKAMKQSIQRSMKAGAKGVKI
MVSGRLGGAEMSRREWDREGRIPLGTLRADISYGQVHAHTTYGRIGVKVW
IYRGDVTPSRTPAPVPAVAGQGA
>14_0903_13_30cm_scaffold_3441207_10
MGHKTHPIGYRLGYNVTWSSRWYASKDYTKLLHQDIKIRKMVKQRLFHAG
VAKVEIERSGDQTRVIIHTARPGIIIGRKGAEVDKLKAELEKSYSGQVYI
TVKEIKKPELDAQLVCENVATQLEKRVAFRRAMKRSVQSALRLGAQGIKI
MVGGRLGGAEIARSEWYREGRVPLHTLRADIDYGFAEAHTTMGQIGIKTW
IYKGEVLPLQPFNKESAFDRRIG
>14_0903_16_30cm_scaffold_84942_4
LGSARASRAHFGALAEMQDEVHKNEAWLKMVSGEGAGNSTRGRVRSPEEL
VMGQKVNPIGFRLGVNRDWRARWYASPQELPAFLHSDLEIRSYVKKKLQF
AAVSKIVMERAWNSIRVTIHTARPGIVIGRKGAEIEKMTEEISKMAQGKQ
IKIDIQEIKAPELDAQLVAENVALQIERRIAYRRAMKKAVQTAMDFGAQG
IRLRCSGRLNGAEISRSEWYREGKVPLHTLRTGIDYGFAEANTVYGKIGV
KCWMCKKEEAATEPAGPNLPPPPPLLPEEV
>14_0927_05_20cm_scaffold_146324_2
MGQKVHPEAMRVGYIHDWKSNWFNDRNFADYLAEDVRIREHIVRKLAHAG
LSDITIRKDSGELEINIHTARPGIVIGKSGSEVDALRRELHRMTSKQIKV
NILEIKRPELNASLVAQSIAEQLQNRVAFRRAMKRALTSAMRSGAKGVKV
QVAGRLGGAEMARTESYSDGRVPLHTMRADIDYGFYEARTTFGRIGVKCW
VNKGEIMPEGYTGSDLTDITAPAPSAERDGRDGRARTRGGGARRAPARGA
GPPGGSAGGGQADEANGASSPGGGR
>14_1009_12_40cm_scaffold_71499_6
MGHKVHPYGFRIGIIKPWLAKWYADRDYASLLQEDMRIRQLVGKQLSNAS
VSQVEIERGINHVTVTVHSAKPGIVIGKGGANVESLRTNVGKLTNKKVKL
EIKEILQPELDAVLVAQNVAGQLERRIAFRKAMKQAIQRSIKAGAKGVKV
QVSGRLGGSEMSRTEWDREGRIPLGTLRADISYGVVHAHTTYGRIGVKAW
IYRGEQLGERPGAARTEPREARRPRTTRGTRAASEAPAAAAAPEAVAVAT
PAAVSTAPEPVAAAVAPVAPARAAKSSAAAAPAADVAPPAEAAAAEAAAP
AATASPSRRSASSRARSAKSEPSAPETPEAPEAPAGED
>14_0929_05_40cm_scaffold_154886_3
MPAEAKVNRKDKRIIVENVRRVLLKEYLMNETRRAGFGGLDIQRTPMGTR
VTLLAERPGLVIGRKGGAIKALTEAVEQRFRFDNPQIEVQEVASPALNAQ
IMAEKLANALERGWHFRRAGHSTVRRIMEAGAKGCLVVIAGKLTGQRHRT
EKFKAGHIKYCGEPRNLWMDLGFASAKLKPGIIGVTVEIMDPRAKLPDEV
EIKKPTAEYLAAAAAAALEPVAAPEPLVEVGAVAGPGSEESVEEPEPLIV
PEEPDPAKKVKKSKVATKRLKKVAKQVSELGVDVDVGTEGGDET
>14_0927_09_40cm_scaffold_67170_4
MGQKTHPYGFRLGITKPWRSRWFAKRDYSRLLHEDLKLKRDLKKQLAHAG
VSNIEVERMANKLRITIYTSRPGIIIGRKGSEIDKLKADVQKRTNREVYI
NIQEIHRPELDAQLVAESIAMQLEKRIAFRRAMRKSVDSALRFGAKGIKV
RVSGRLNGAEIARSEWYLQGRLPLHTLRADIDYGFAQSYTTYGVIGVKCW
IYKGEILPSRQPQGPAAASI
>14_0927_02_40cm_scaffold_41592_3
MGHKVHPYGFRLGVIYPWKSNWYAKRDYAEHLHEDIWIRKHIRSRLTRAG
ISSIDIERKGDQIWVFIRTARPGIVIGRKGAEVDRLRKDIERYTKKRVDV
KVEDMNQASSEVRPETDAALLAQGVAEQLVGRVAFRRAMRRAVQTAMRSG
ALGVRVATAGRLGGTEMGRKEWYREGRVPLHTLRAKVDFGTAEARTTMGA
IGVKVWVYHGDEVPYREQETERARARATARARGGLGARPAPRADVPAEPA
SIEAPPAPAPAESEAPPATDEAPVEVPAAVEAPAAAETEGGEA
>14_0929_12_20cm_scaffold_172051_2
MGQKTHPKLFRLGVIESWDSKWFARHDYPKLLHEDFRITKFLKSRLYHAG
ISRIEIERAANKAKINIHTARPGIVIGKKGAEIEKLKEEITKLTHRETYI
NIHEVRRPDLDGQLAAENVALQLERRVAFRRAMKESVSRAMRMGAQGVRI
QSAGRLGGSEIARTEWYREGRVPLHTLRADISYGFAEARTTYGVIGVKVW
IFRGEVLTEEEEQQKAMLGG
>14_0919_12_20cm_scaffold_9083_5
MGQKVNPLGIRLGIVRDWTSRWYAGKKQFPMHVHTDFRVREFLKEKLAEA
SVSRILIERAAKKVNITIQTARPGIVIGKKGEDIEKLRQETAALLGMSVN
DVRLNIAEIRKPELDSQLVADSIAQQIEKRVMFRRAMKRAVMSTMRSGAL
GVKVRVSGRLNGSEIARTEWYREGRIPLHTFRADIDYGLSEANTTYGVIG
VKVWIFKGEVFDKRELAQQQAAEAEGAAPPAAPLAAAPPAAPLAAAAPAA
PDAPESPAQA
>14_0929_12_20cm_scaffold_31734_7
MGQKIHPIGLRLGIIKDWESKWYAEKNFADLIQEDQALRRHIKKKLGRAG
ISRIEIERTANRVRITIHSARPGIIIGRGGTGIDALKKELDALTGKQIQL
NVQEIRRAELEATLVAQNVASQLERRVAYRRAMKQAVARTLRSGAKGIRI
SCSGRLAGAEIARYEWYRDGRVPLQTLRADIDFGVAEALTTYGRIGVKVW
IYRGDILPERRRPGELRGRPGETVVLPSRMPRVNVQRRVEANVDAQEGEV
SKGAPGPDAG
>14_0903_09_30cm_scaffold_8558_6
MGQKTHPYGFRLGIVKQWRSRYYARRNFPELLKEDDLIRKYLKTRLAHAA
IADVHIERKPGKVTVTVHTGRPGVVIGKRGAEVDKLRDELAQLTGKEVGI
NVEEIKRPELDAQLVGDSVAHQLTQRISFRRAMKRAVQSAMRMGAQGIKI
KTAGRLGGAEIARTEGYHEGRVPLHTLRADVDYATSTAKTTYGTIGVKVW
IRLFPDKPITKKPAETRMGKGKGNPEGWVAVVKPGRVMFEVEGIPETEAR
LALGLAAAKLPIKSRFVRREER
>14_1009_09_30cm_scaffold_52417_4
MGQKVHPKGFRLGVIETWDSRWFARREYAELLHEDIKVRNFLKKRLYHAG
VSKIEIERAANKAKMNIHTARPGIVIGKKGAEIEKLKQELSKLTSKETFI
NIHEVRRPDLDAQLVAENVALQLERRVAFRRAMKEAVARAMRMGAQGIRI
QSAGRLGGSEIARTEWYREGRVPLHTLRADVNYGLAEAKTTYGVIGVKCW
IFRGEVLTKQEEEQRAALGV
>14_1009_16_20cm_scaffold_17890_2
MRPRSAGLSNLSATSWNNSLSVTKYFVKDVSRRLEIDEHLALELKRAGYS
HVELTKSPVGTRVVIYAAKPGMVIGRRGQSIRDLTKVLEEKFHIENPQLS
VANIEVPEQDPKVVASQVSQALQRGVHFRRAAYWAIQRVMESQALGVEIT
IRGKLTTERSRFEKFKAGYLPRVGDPVLKSVKTAVADVQLKQGLFGINVR
ILPPQIDYIDKPIMLTPPAQTALQPAAPAKEVEPVAAPEAVVDVETTAED
VAVVVEDKEEVETGDS
>14_0929_02_40cm_scaffold_2106_40
MAGEKTVQRKDRRIVIENVRRMLLQEYLMKQTQRAGFGGLDIQRTPMGTR
VTLIAERPGLVIGRKGAAIKALTDAVDRQFNFDNPQIEVQEVASPSLNAQ
IMAEKLANALERGWHFRRAGHSTVRRIMEAGAKGCLVVIAGKLTGQRHRR
AKFKAGHIKYCGEPRNTWMRKGFAVAKLKPGVIGVTVQIMDPDAKLPDEI
SIKTPTAEWLAASEAARVAEAAAAAQAASPPVPVLDTSLLEEGGVPAGLT
DAPLSELIVEEKAPEKVKASKKAEKKLKRVLKEVKELGEEVDLEVEVKEE
KK
>14_0903_05_30cm_scaffold_141734_4
MGQKVHPYGFRLGIIKPWRSRYYARRDFPELLKEDDLIRKYLKTRLSHAA
IADVHIERKPGKVTVTVHTGRPGVVIGKRGAEVDKLRDELAQLTGKEVGI
NVEEIKRPELDAQLVADSVAHQLTQRISFRRAMKRAVQSAMRMGAQGIKI
KTAGRLGGAEIARTEGYHEGRVPLHTLRADIDYATSTAXXXXXXXXXXXS
SRAARTRRGSDGMLAPKRVKFRKRFKGRTKGMATRGNTVAFGHYGLMALE
PGWITNRQIEASRVALTREMKRGGKVWIRLFPDKPITKKPAETRMGKGKG
NPEGWVAVVKPGRVMFELEGIAEDLARKALDLAAAKLPIKSKFVRREER
>14_0903_16_40cm_scaffold_10761_30
MGQKTHPYGFRLGIIKPWRSRYFARRDFPELLKEDDLIRKYLKARLSHAA
IAEVHIERKPGKVTVTVHTGRPGVVIGKRGAEVDKLRDELAQLTGKEVGI
NVEEIKRPELNAQLVGDSVVHQLNQRISFRRAMKRAVQSAMRMGAQGIKI
KCAGRLGGAEIARTEGYHEGRVPLHTRFKGRTSGMATRGNTVAFGHYGLM
TLEPGWITNRQIEAARVALTREMKRGGKVWIRLFPDKPITKKPAETRMGK
GKGNPEGWVAVVKPGRVMFELEGIEERLARKALALAAAKLPVKSKFVRRE
ER
>14_1009_05_20cm_scaffold_5922_3
MGQKVHPIGFRLGVVKGWQSRWYAERDYKDVYAEDDLIRQSINKELFNAS
VSRIEIERAAANQVSVTIYTAKPGIVIGKSGEKVDKLRAMLEAKTKKRVR
LNIMEIRQPELDAYLVGRSVAEQLEKRVSFRRAMKQAVQKTMRANAKGIR
IICGGRLGGAEIARSEKEVEGKIPLHTLRADIDYGLAEAHTTFGVIGIKV
WIYKGDILPSKRREAIEGQQEAAVQPPFAPREGGDRRGGDRRRGGERGER
SDRGQRPQGDRPQGGDRGPRGERPPRPQGERPARPQGERTPRPQGERSGR
PQGERTPRQPRPQGERPARPQGERSGRPPGERTPRQPRPQGERPARAQGE
RAPRPRAEQPAPAGEPQEPQAPTVQPVPQVPEETTPPTPPTPEPGTTQSE
>14_0903_05_20cm_scaffold_127492_1
MGQKVHPYGFRLGYNKDWHSHWFAKRQFGDFLIEDLKLKRDLKHRFAGAG
VSHVDVERAANRLKIIIYTSRPGIIIGRKGSEIDKLKADISSRTGREVLV
SIQEIHKPELNAQLQAEKIAAQLEKRIAFRRAMRKAVEESLRFGAQGIKV
KVSGRLNGAEIARSEWHLQGQLPLHTLRSDVDYGFAEAHTTFGVIGVKVW
IYRGQILDAKAAMARGTGTDPINDTPRPREGRARPRPRRERPE
>14_0929_05_30cm_scaffold_990_9
MGQKTHPIGFRLGSTRTWSSRWFATRTYANLLHEDVKIRRFIKDQLYHAG
ISKIDIERSANRARITILTARPGIIIGRKGSEVEKLKNELQTRTGKEIYL
NIEEVIHPELDAQLVAENVALQLQKRVAFRRAMKKAVTSALRLGADGIRI
ACAGRLGGGEIARREWYRDGRVPLHTIRADIDYGLATAHTTYGTIGVKVW
VFKGEVLRAAPAEA
>14_0903_13_30cm_scaffold_6396445_1
MGQKVNPIGFRLGVNRDWRSRWYASPQELPGFLHSDLEIRNYVKKKLLYA
AVSKIVIERAWNSIRVTIFTARPGIVIGRKGAEIEKMTEEISKMAQGKQV
KIDIQEIKTPELDAQLVAENVALQIERRIAYRRAMKKAVQTAMDFGAEGI
RLRSSGRLNGAEISRSEWYREGKVPLHTLRTAVDYGFAEANTVYGKIGVK
CWICKKEEPVVQPASPPPPPPAPAPEPAEV
>14_0903_02_20cm_scaffold_32140_2
MGQKVNPNGLRLGVNRTWDSRWYAGKKDYGRLLQEDIKIRIHLAERLKQA
GVSRIVIERPHKKCRITIHSARPGVVIGKKGADIEKLKNEVQRFTKDEVH
LNIVEIRKPEVDAKLVAENIAQQLERRVAFRRVMKRAVQSAMRLGAQGIR
INCGGRLGGAEIARMEWYREGRVPLHTLRADIDYGTATAKTTYGTCGVKV
WIFKGEIMEHDPFAVERRQAEAEQQRGGQAPQRQQPASAAE
>14_1009_05_20cm_scaffold_67858_4
MGQKVNPYGFRLGITTDWKSRWFADKAEYKESLIEDWKIRDYLRRQLPHA
AVSRVEIERTRDRLRVDVYTARPGIVIGRRGAEADRLRAGLLQITGNPKI
HFNIQEIKQPELDATLIAQGVADQLAGRVSFRRAMKRAVQTAMKAGAQGI
RVQCGGRLGGAEMSRKEWYREGRVPLHTLRADIDYGQAEARTTFGRIGVK
VWIYKGDILPYKTAAEDKISKEAAMAVGETAASQAELARRASSCLRRPAK
PARVRRCPSSRPADESAFGAGCGRPHWSDRVMLMPKKVKHRKQQRGRLTG
TAKGGTQVTFGDYGIQALEPGWITARQIEAARIAMTRHIKRGGKVWINIF
PDKPVTEKPAETRMGSGKGNPEHWVAVVKPGRVMFELSGVPEDVARDAMR
LAMHKLPIKTRFVLRQEEA
>14_0903_13_30cm_scaffold_12446630_5
MGQKVNPIGFRLGVYRNWDARWYADKEYTKLLHEDLAMRRLIGSRLRNAG
VARIETERSANQLTVIIHTAKPGIVIGKQGASVDALRDELERISGKKVRV
TIHEIKTPELDATLVAENVASQLEKRIAFRRALKQTLMRSMRAGVKGAKI
QVSGRLGGSEMSRREWDRDGRVPLHTLRANVDYGQAEARTTFGRIGVQCW
LYLGDFVTATGEPIPVAGRERPEPAPREEPVERTVVIPAAEEVAEEVAEE
VPVLAGESADGDGAEVADVIPEDEEEEIEAVVGADAEAVQKVEKLSPKRA
TARRKPVAAKKPATASRTAKKPARKPAAPPRTTAEPNEAEE
>14_1009_12_40cm_scaffold_107661_2
MGQKINPVGFRLAVNRNWSSRWYANSKNFAPMLAEDIKVRGFLKSKLAHA
SVGRVLIERPAKDARITIFSARPGVVIGKKGEEIEALKAELRRIMGVQQV
HVNIEEIRKPEIDAQLIADSIAQQLEKRIMFRRAMKRAMQNAMRLGAQGI
KIMSAGRLNGIEIARTEWYREGRVPLHTLRADIDYGLGEAKTSYGVIGIK
VWVYKGEVLPKGELPSILPGAAPVAQPEAPAEPKRAKKPAPRPGAKRGER
GGAARPRPEGDKRAAPRKEGAPAPKTTVKRPKKVVKDEAAKPEGEKPEGE
KKE
>14_0929_05_30cm_scaffold_22883_2
MGQKIHPIGLRVGIIRDWESRWYAKNMAALIQEDLAVRTHIKKKLSRAGI
SRVEIERFGTQSGVGGKPQVRVIIHAARPGIIIGRGGTGIDALKKELDEL
TGKQVQLNVQEIRRPELEALLVAENVAQQLERRVAYRRAMKQAVQRSLRA
GAKGIRIACAGRLAGSEIARYEWYRDGRVPLHTLRADIDFGIAEALTTYG
RIGVKVWIYRGEILPERRPEVELRRPPRPSEPAPVGGAANGPGTDRTVVI
PTKVPRPVVTRRDTDVNA
>14_0919_02_20cm_scaffold_113529_7
MGQKINPTGFRLSVNRDWASKWYANTKHFAPTLNEDIKVRDYLRKKLSHA
SVGKITIERPAKNARITIHSARPGVVIGKKGEDIETLRASLRKMMGTEVG
LNIEEIRKPEIDAQLVADSIAQQLEKRIMFRRAMKRAMQNAMRHGAQGIK
IMSSGRLNGIEIARTEWYREGRVPLHTLRADIDYGFAEAKTTYGVIGIKV
WVFKGEVMPQNGEPQAAPLPAPEAPKRVRKTPGAKNVAAS
>14_0919_09_20cm_scaffold_5364_4
MGQKVHPYGFRLGYNKDWHSHWFAKTKQYGDFLHEDLKLKKNLKARFAGA
GVSHVDIERAANRVKIIIYTSRPGIIIGRKGAEIDKLKADIAARTGREVL
VSIQEIQKPELNAQLQAEKIAAQLEKRIAFRRAMRKAVEETLRFGGQGIK
VKVSGRLNGAEIARSEWYLQGRLPLHTLRADVDYGFAEANTTFGVIGVKC
WIYRGEILDPKAAMARGTTTDPINEVRADGRERRPRAPRRDRDGEGRDRG
DRRGRGGDRGDRS
>14_0903_13_20cm_scaffold_117436_2
MGQKVNPIGFRLGMNRDWRSRWYASPQELPAFLHSDLEIRAYVKKKLQFA
AVAKIVIERAWNSIRVTIHTARPGIVIGRKGAEIEKMTEEISKMAQGKQI
KIDIQEIKTPELDAQLVAENVSLQIERRIAYRRAMKKAVQTAMDFGAEGI
RLRCSGRLNGAEISRSEWYREGKVPLHTLRTAIDYGFAEANTVYGKIGVK
CWICKKEEAPSEAPISAAPPPPPMPTEPAEA
>14_1009_05_40cm_scaffold_96322_3
MGQKINPTGFRLSVNRDWASKWYANSKHFPATLNEDIKVRDYLRKKLSHA
SVGKITIERPAKNARITIHSARPGVVIGKKGEDIETLRASLRKMMGTEVG
LNIEEIRKPEIDAQLVADSIAQQLEKRIMFRRAMKRAMQNAMRLGAQGIK
IMSSGRLNGIEIARTEWYREGRVPLHTLRADIDYGFAEAKTTYGVIGIKV
WVFKGEVLPHNAEPQAAPAPAPEAPKRIRKSAGVKNVAAS
>14_0903_12_30cm_scaffold_52659_1
QLPHAAVSRVEIERTRDRLRVDVYTARPGIVIGRRGAEADRLRAGLLQIT
GNPKIHFNIQEIKQPELDATLIAQGVADQLAGRVSFRRAMKRAVQTAMKA
GAQGIRVQCGGRLGGAEMSRKEWYREGRVPLHTLRADIDYGQAEARTTFG
RIGVKVWIYKGDILPYKSAAEDKIAKEAAMAVGETAGQAPTGRRVISAGG
GRRRPAEEAVPVEGAPDEEVPAEDAKPLVKEADPALEAPLAEEEEIERRT
SREHHEAPKFHGDEE
>14_0927_09_40cm_scaffold_41967_5
MGQKVNPIGFRLGVNRDWRSRWYASPQELPAFLHSDLEIRAYVKKKLQFA
AVSKIVIERAWNSIRVTIHTARPGIVIGRKGAEIEKMTEEISKMAQGKQI
KIDIQEIKTPELDAQLVAENVSLQIERRIAYRRAMKKAVQVAMDFGAQGI
RLRCSGRLNGAEISRSEWYREGKVPLHTLRTPIDYGFAEANTVYGKIGVK
CWMCKKEEAPSEAPVAMAPPPPPPTEPVQA
>14_0929_12_40cm_scaffold_52637_1
KSGEEKSERVEGGKRGDGGESGKVREARQERKKIDFMGQKVNPIGFRLAV
NRDWRSRWYASPQEMPEFLHSDIQIRDYVKKKLQYAAVSKIVIERAWNSI
RVTIFTARPGIVIGRKGAEIEKMTEEISKMAQGKQIKIDIQEIKTPELDA
QLVAENVALQIERRIAYRRAMKKAVQVAMDFGALGIRLRSSGRLNGAEIS
RSEWYREGKVPLHTLRTGIDYGFAEANTVYGKIGVKCWICKKEEAPAETP
AQASPPPPPPESEATKL
>14_0927_12_20cm_scaffold_2343_4
MGQKTHPIGFRLGFTKTWNAKWFANKKNYPVLLKEDIGIRNAIRGRLRDA
AIARIDIERSANQVTVTIQTAKPGVVIGKGGAKVEELRQVLGKMTGKMVK
VNIFEIRYPELDAYLIAENVAQQLERRVSFRKVLKQTVQRSMKSGAKGVR
VAVSGRLGGAEMSRREWEREGRVPLHTLRGDIEFGRATAKTTYGTIGVKA
WVYKGEIEPAPRQVTQTSAPAAAAQRPPAPPPPPAPTPQPARVG
>14_0903_16_40cm_scaffold_10776_10
MGQKTHPIGFRLGFTKTWNAKWYANKKNYPVLLKEDIGIRNAIRGRLRDA
AIARIDIERSANQVTVTIQTAKPGVVIGKGGAKVEELRQVLGKMTGKMVK
VNIFEIRYPELDAYLIAENVAQQLERRVSFRKVLKQTVQRSMKSGAKGVR
VAVSGRLGGAEMSRREWEREGRVPLHTLRGDIEFGRAIAKTTYGTIGVKA
WVYKGEIEPAPRQVTQPSAPAAAALRPPAPPAPAPAPTPARVG
>14_0903_05_20cm_scaffold_28477_4
MGQKVHPIGFRLGVVKGWQSRWYAERDYKDVFAEDDLIRRAINKELFNAS
VSRIEIERAAANQVSVTIYTAKPGIVIGKSGEKVDKLRAMLEAKTKKRVR
LNIMEIRQPELDAYLVGRSVAEQLEKRVSFRRAMKQAVQKSMRAGAKGIR
IICGGRLGGAEIARSEKEVEGKIPLHTLRADIDYGLAEAHTTFGVIGIKV
WIYKGDILPSKRREAFEGQQEAATQPPFAPRERDGGDRRGGDRRRGGEGG
QRGERSQRAQGDRPQGGDRGPRGERPPRPQGDRPARPQGERSGRPQGERT
PRQPRPQGDRPARAQGERAPRPRAEQPAPAEETQLPQAPQAPTVQPVPEE
TTPPTPETGTTQSE
>14_1009_05_40cm_scaffold_223309_2
MGQKIHPTGFRLPVTRNWASRWYASNQNFAIMLAEDLKVREFLKARLKNA
AVSRILIERPAKNARITIFSARPGVVIGKKGEDIENLKAELTRRLGVPVA
VNIEEVRKPEIDAQLIADSITQQLEKRIMFRRAMKRAMQNAMRLGAQGIK
IMSAGRLNGIEIARTEWYREGRVPLHTLKADIDYGFSEAKTTYGVIGVKV
WVYRGDRLASGEAPGITAPQGQEEERRPRRGPRPGAPGDRRGRPGDRAPR
QGGAPADGSDKPAEAGAAEAPKGPAAVKRVRKAAAPGGEGKGE
>14_0903_02_20cm_scaffold_21561_3
MGQKVNPIGLRLGINRTWDSRWFSRKEYGNQLLDDLKLRKFLGTRLTQAA
ISRVLIERAAKKTRITLHSARPGVVIGKKGADIDKLRGDIAKVTNSEVSL
NIVEIRKPEIEAKLIAEGIAQQLERRVAFRRAMKRAVQSAMRFGAQGIRI
NCSGRLGGAEIARMEWYREGRVPLHTLRADVDYGQATAKTTYGTCGVKVW
VFKGEILAHDPMAQDKRLAEAQPAGHDRGRGGRDRDRDRDQAG
>14_0903_13_30cm_scaffold_7745681_26
MGQKVHPYGFRLGFNKPWRSRWFAKQAYAKLLQEDLELKADLRERLKSAG
LSSIEVDRPGNKLRITIRTSRPGIIIGRKGAEIEKLKQDLAKRTKREVFI
DIQEVHRPELDAQLVSESIGLQLEKRVAFRRAMRKAVDSALRFGCKGIKV
RVSGRLNGAEIARSEWYLQGQLPLHTLRADIDYGFSEARTTYGVIGVKTW
LYKGEILDSKTRRSGLSSEPEPRRMEPRREQRRREPQPAAPPAASQETGG
PAVQAPPSDLPRPARTGGPLMPPLMPPQPAWKQEARSETLPAEHTEHKPA
EAAPETKPEDQNKG
>14_0919_05_20cm_scaffold_116920_2
MGQKVHPEGLRVGYIHDWKSQWFNDREFSAYLMEDVRIRDHIEGKLAHAG
LSDITIKKNKSEVEVNIHTARPGIVIGKSGSEVDALRRELHRMTGKSVKV
NILEIKRPELDAKLVAQSVAEQLQNRVAFRRAMKRALTSAMRSGAKGVRI
QVSGRLGGAEMARTEGYSDGRVPLHTLRADIDYGFFEARTTFGRIGVKVW
INKGEIMPSGFAQDLTQIEAPQQAAPGGGGPGGGRDGRGGRGGRDGGRGG
RGPGGPGRGGPGGRGGGPGRGGPGGRGGGGGGRGPRGGGGPGGGR
>14_0903_16_30cm_scaffold_50803_4
MGQKTNPIGMRLGIIATWDSRWFARKDYPKLLEEDIFIRRYLKRRLAQAG
ISRIIIQRAIAKVTINISTARPGLVIGRRGQQVDQLRDELQHITKKEIFL
NIDEVKKPDLDSILVSEHVARQLEQRVSFRRAMKKAIASTMRSGAGGIRI
VCSGRLGGAEMARTEGYREGRVPLHTLRADIDFARATARTIYGTVGVKVW
IFKGEVLDKKEAPPVLAPSQTRSAAPAAG
>14_1009_13_30cm_scaffold_13163_5
MGQKVNPIGFRLGVNRDWRSRWYASPQDLPGFLHSDLEIRNYVKKKLQFA
AVSKIVIERAWNSIRVTIFTARPGIVIGRKGAEIEKMTEEISKMAQGKQI
KIDIQEIKSPELDAQLVAENVALQIERRIAYRRAMKKAVQTAMDFGADGI
RLRCSGRLNGAEISRSEWYREGKVPLHTLRTGIDYGFAEANTVYGKIGVK
CWICKKEEAAAQPAPPAPPPPPLPVPEQV
>14_1009_09_20cm_scaffold_80691_7
MGQKIHPIGFRLGVARNWTSKWFANSKHYGPTLAEDIKVREYLKKKLSHA
SVAKVTIERPAKNARITIHSARPGVVIGKKGEDIETLRGDLRKMMGGDVG
LNIEEIRKPEIDAQLISDSIAQQLEKRIMFRRAMKRAMQNAMRLGAQGIK
IMSSGRLNGVEIARCEWYREGRVPLHTLRADIDYGFAEARTTYGVIGIKV
WVFKGEVLAHNAEPAAAPQPAPEAPKRPRRSGAGAKNAAAS
>14_1009_13_20cm_scaffold_26220_4
MGQKINPVGFRLAVNKNWSSRWYANSKNFAPMLAEDIKVRDFLKRKLAHA
SVGRVLIERPAKDARITIFSARPGVVIGKKGEEIEALKAELRRIMGVQQV
HVNIEEIRKPEIDAQLIADSIAQQLEKRIMFRRAMKRAMQNAMRLGAQGI
KIMSAGRLNGIEIARTEWYREGRVPLHTLRADIDYGLGEAKTTYGVIGIK
VWVYKGEVLPKGELPSILPGAAPAVAQPEAPSEPKRAKKPAPRPGAKRGP
ARPRPEGDKRAGPRKEAAPAPKTTVKRPKKVVKDEAAKPEGEKKE
>14_0903_16_30cm_scaffold_10372_7
MGQKVHPFGFRLGFNKTWRSRWYSNRDYEKLLHEDLALRQSLKKRFAHAG
VAKIETERAVNRLKIDIYTSRPGIIIGRKGTEVDKLKQEIQKRTNREVFI
NIQEIQKPELDAQLIGESVAMQLEKRVAFRRAMRKAVESALRFGARGIKV
RVSGRLNGAEIARSEWYLHGQLPLQTLRADIDYGFAEANTTYGQIGIKVW
LYKGERLVPQRGREEEYRERAPRRPAARA
>14_0903_16_40cm_scaffold_150139_3
MGQKVHPYGFRLGVTKTWRSRWFAKQDYAKLLREDLELKGSLRDRLKAAG
VSSIEVDRPGNKLRITIHTSRPGIIIGRKGAEIEKLKADLAKKTKREVFI
DIQEVHKPELDAQLVSESIALQLEKRVAFRRAMRKAVDSALRFGCKGIKV
RVSGRLNGAEIARTEWYLQGQLPLHTLRADVDYGFSQAYTTYGVIGIKCW
VYKGEILPGGPRRGLRTEPEPRRMPPRERRDRERPPRPALTPEPGGGVVQ
ATPGELPSRTSAPILPPMAPPQPSWKQDTKPESAEEKKPEGGQEPE
>14_0919_09_20cm_scaffold_122623_2
MGHKVNPYGFRLGVIYPWKSKWYASRKEYAEQLHQDVRIRRYITSRLTRA
GISNVDIERKGDQVQVFVRTARPGIVIGRKGAEVDRIRKDIEKITGKRVD
VKVEDMNQSASELRPETDAALLAQGTAEQLVGRVSFRRAMRRTVQTAMKS
GALGVRVQCSGRLGGAEMSRREWYREGRVPLHTLRAKIDYGTSEAKTTFG
VIGVKVWVYHGDEIPVQEQETARARARALAGVPVGAPGGASRGALITDVR
EVEEGVPVPAAEPRETREEGKPARPAGGRRPAGGRTPPGKRPGGRS
>14_0903_12_40cm_200_scaffold_13935_1
MGQKVNPIGLRLGINRTWDSRWFANKGQYGRLLHEDMRIREALMKNLKQA
AVSKIIIERPHKKCRVTIHSARPGVVIGKKGADIDKIRKLVAKLTDSEVV
INIVEVRKPEVDATLVADSIAQQLERRVAFRRAMKRAVQSAMRLGAEGIR
INCSGRLGGAEIARQEWYREGRVPLHTLRADVDYGVATAHTAYGTCGIKV
WIFKGEILEHDPMAQDKKLAEGDHGGGERRQRREREPREAA
>14_1009_05_30cm_scaffold_159637_1
TVDIYTARPGIVIGKSGVEVDALRKEIHGMTAKNVHININEIKRPELDAK
LVAQSIAEQLQNRVSFRRAMKRSLASAIRSGAAGVKVQCSGRLGGAEMSR
SEQYSEGRVPLHTIRADIDYGFVEAKTPTGRIGVKVWINKGENMPEGYGV
PGAPTETRLGDQDTARRRGGVTEGLGASRESARSRGQDREGLGPVRRGKP
GQRGAGGGRPGGGRGRGGARAPENVEKPRTDEQATSAEGREQPPIEPQVE
TVDAPVADAPDTVVGKKQVEDPTKLDESGGKG
>14_0929_02_20cm_scaffold_154135_2
MGQKVHPTGFRLGFNKTWRSRWYAEKDYAKLLHEDVALKKELKKRFAHAG
VSRVDIERAANKLKISIFTSRPGIIIGRKGQEVDKLKQEIQKRSGKEVFI
NIQEILKPELDAQLVAESVALQLEKRIAFRRAMRKAVDAALRFGAKGIKV
RVSGRLNGAEIARSEWYLHGQLPLHTLRADIDYGLHEARTSFGQIGVKCW
IFKGELDALRPSKGL
>14_0903_12_20cm_scaffold_598_20
MGHKVHPNGFRLGVYRNWEAKWFAPDKEFKGLLLEDIRLRRMLVNRLKNA
GIARIETERSSSALTITLHTAKPGIVIGKGGTSVDALRDELEKMTGKRVR
VTIQEIKKPELSAQLVAESVAAQLEKRIAFRRAIKQSLMKTMRAGAQGVK
IRVKGRLGGSEMARVEWNREGRVPLHTLKADIDFGQTEAKTTFGRIGVSA
WVYSGDFPTQAPPKPPAAVEEPAASEVTLATALPEIPQPVAQMAPAIAEA
AAAPSPPAPTVTAEESKAKRPSRARAAARPAAADTASAEVGAAPAAAEPA
AAAPTRARAKAAPKTPAATTDGEAKKPAARRTTRKKEG
>14_0903_13_30cm_scaffold_5349716_4
MEVQAITRNVRMSAQKMREVARQIQGLNALQAQAVLAVVARKSARFVAKT
LASALAGAEHLRSEWNETKIQQAISDLESKIEPAGPEALSELRHLGQATG
ARIPPRQGSRGPDRDRAEAVHAQGAWFRRTDPQTQLPHQDRLVGQLSLMG
QKTNPIGLRIAVNKDWRSKWYAEKKEFGKLLAEDRKIRDILKKKLESASV
PKIQIERAATRCRITIFTARPGVVIGRKGAEIDKIKEELSRMTGKEIFVD
IQEIKTPELDAQLVAENVALQLERRISFRRAMNKAVQTAMDFGADGIKIR
CAGRLGGAELARTEMYHEGRVPLHTLRANIDYGFAEASTV
>14_0903_16_30cm_scaffold_118819_1
MGHKVHPYGFRIGIIKPWLAKWYADRDYASLLGEDMRIRQLVGKQLSNAS
VSQVEIERGINHVTVTVHSAKPGIVIGKGGANVESLRTNVGKLTNKKVKL
EIKEILQPELDAVLVAQNVAGQLERRIAFRKAMKQAIQRSIKAGAKGVKV
QVAGRLGGSEMSRSEWDREGRIPLGTLRADISYGVVHAHTTYGRIGVKAW
IYRGEQLGERPGAARTEPREARRPRTTRGTRAAAEAPATPTSAAPAPEPV
AAAVPTPAPEPVAAAAAPARAAASPAATTAAATPAAVPTGRRSGSSKARA
ASTEEAAPKPGAKSGAKSAAKSAPSAPETPEASEAPAEKA
>14_0903_16_30cm_scaffold_1517_12
MGQKVHPIGFRLGVVKGWQSRWYAERDYKDVYAEDDLIRQSINKELFNAS
VSRIEIERAAANQVSVTIYTAKPGIVIGKSGEKVDKLRAMLEAKTKKRVR
LNIMEIRQPELDAYLVGRSVAEQLEKRVSFRRAMKQAVQKTMRANAKGIR
IICGGRLGGAEIARSEKEVEGKIPLHTLRADIDYGLAEAHTTFGVIGIKV
WIYKGDILPSKRREAIEGQQEAAVQPPFAPREGGDRRGGDRRRGGERGER
GQRPQGDRPQGGDRGPRGERPPRPQGERPARPQGERSGRPQGERTPRQPR
PQGERPARAQGERAPRPRAEQPAPAGEPQEPQAPTVQPVPQVPEETTPPT
PPTPEPGTTQSE
>14_0903_13_30cm_scaffold_4711739_15
MGHKVHPNAFRLGVFRPWEANWFANPKDYTKMLHEDLEMRRVILARLRNA
GIAKIETERSSNAQLTVTIHTAKPGIVIGKGGSSVDQLREDLEKRFGNRV
RISIQEIKQPELDAQLVAENIASQIERRISYKRAMKQAILRTMRSGAKGV
RIYCGGRLRGAEMARREWDREGRVPLHTLRADIDFGRATAKTTFGAIGVK
CWIYKDQISPAQRRLAAIQEETVPIAEAVAPQPQPEAVEAAAATEPVAQP
TSASTETAAKPAARRTRTTAAPKTAARPKAEAKSATNAEAKKPAAPKKAT
TRTKKADA
>14_0903_16_40cm_scaffold_164136_1
MGHKVHPNAFRLGVFRPWEANWFANPKDYTKMLHEDLEMRRVILARLRNA
GIAKIETERSSNAQLTVTIHTAKPGIVIGKGGASVDQLREDLEKRFGNRV
RISIQEIKQPELDAQLVAENIASQIERRISYKRAMKQAILRTMRSGAKGV
RIYCGGRLRGAEMARREWDREGRVPLHTLRANIDFGRATASTTFGAIGVK
CWIYKDQAAPVRRLAAAADGAPIAEVLAPQLGVAEVAAEPQVAVEAVAQP
EAVATPAPKRTRTAAKPAKEEPAEVETKPRATATRAKASVDAPAKPAAKA
KTAAKPAPKAKTAAATKAETKPKAAAKAKPAAKAPAKKALPPRAKGAGTT
KDKS
>14_1009_09_30cm_scaffold_33196_3
MSVTKYFVKDVSRRLEIDEHLALELKRAGYSHVELTKSPVGTRVVIYAAK
PGMVIGRRGQSIRDLIKVLEEKFHIENPQLSVANIDIPEQDPKVVASQVA
SALQRGVHFRRAAYWAIQRVMESQALGVEITIRGKLTTERSRFEKFKAGY
LPRVGDPVLKSVKTAVADVQLKQGLFGINVRILPPQVDYIDKPIMLTPPA
ETTPKLIVQAKEAEPIAMPAVEVEVETTAGDVAVVVEDKEEEETGDSEKA
>14_1009_16_40cm_scaffold_111761_1
MGQKVNPYGFRLGVTTEWKSRWFADQKEYTENLIEDWRIRDYLKRQLERA
AVSRVEIERTRDRLRVDVYTARPGIVIGRRGAEADRLRQGLYNITGNPKI
QFNIQEIKQPELDATLIAQGVADQLTNRVSFRRAMKRAVQTAMKAGAQGI
RVQCGGRLGGAEMSRKEWYREGRVPLHTLRADIDYGQAEARTTFGRIGVK
VWIYKGEILPYRSAAEDKIHREAAMAVGETAGETAPRRRVVSAGGGRRRS
EEAVPVAVDGVADEIAAEASPLVKEADPELERLLAEEEEIERRTRQHHEA
PKFHSDED
>14_0903_09_30cm_scaffold_138715_1
KVNPIGFRLGVIRSWDSKWYEEKNYAKWLHEDIRLREYVKKKLGQAGISK
VEIERAASKVKVNVHTARPGIVIGKRGAGIESIKKELQQFTQNEVFLNIV
EVRKAETDAQLVAENITTQLERRIAFRRAMKKAIQTAQKFGAKGIRVACS
GRLGGAEMARYEWYREGRVPLHTLRADIDYGFAEAKTTYGKIGCKVWIFR
GEVLPETAAETAKKTXXXXXXRTKFRKQQKGRHKGKAYRGGDLAFGDFGL
KVLESGRLTARQIEAGRIAMTRFIKRGGKVWIRVFPDKPVTKKPAETRMG
HGKGNVEEWHAVVKMGRILYEMEGVTPEIAREAMALASHKLPLHTRMIRR
STELGG
>14_1009_13_30cm_scaffold_16470_14
MARESKIERKDKRIIVENVRRVLLKEYLMNETRRAGFGGLDIQRTPMGTR
VTLLAERPGLVIGRKGGAIKSLTEAVERQFKFDNPQIEVQEVGSPALNAQ
IMAEKLANALERGWHFRRAGHSTVRRIMEAGAKGCLVVIAGKLTGQRHRT
EKFKAGHIKYCGEPRNLWMDRGFAAAKLKPGIIGVTVEIMDPRAKLPDEV
EIKQPSAEYLAAAAAAQAAPVVVPQTVERLEEVPLEAPPALEGEAAEDVD
VLAVLEESDATTKKVKKGKVAAKRLKKVAKEVKELGVDATIDAGGGDEA
>14_0919_09_20cm_scaffold_52365_4
MGQKVNPYGFRLGVTTDWKSRWFSDREYTDYLVEDWKIRDYLMRQLERAA
VSRVEVERTRDRLRIDVHTARPGIVIGRRGAEADRLRADLAKITHNAKVQ
LNIQEIKQPELDAALIAQAVCDQLTGRVSFRRAMKRAVQTAQKAGAQGIR
VQCSGRLGGSEMARSEWYREGRVPLHTLRADIDYGFREARTTFGRIGVKV
WIYKGDILPYKISGEDKIQREAAMAVGETSGQVRPRRVISAGGGRRRPEQ
GEPGVAGEPTEPGAEQPAATEGPEPAAAAEGAEPPEGAEPPEGEEAAAPL
VKEADPELERLLAEEEEIERRTRQHHETPHFRSGDE
>14_0903_13_30cm_scaffold_1823135_5
MGQKVHPYGFRLGYNKDWHSHWFAKKQFGDFLVEDLRLKRELKKRFTGAG
VSHVDIERAANRLKIIIYTSRPGIIIGRKGAEIDKLKGDISSRTGREVLV
SIQEIHKPELNAQLQAEKIAAQLEKRIAFRRAMRKAVEESLRFGAQGIKV
KVSGRLNGAEIARSEWHLQGQLPLHTLRSDVDYGFAEANTTFGIIGVKVW
IYRGQILDANAAMARGTGTDPINETRPSPREGRARPARRRERTEG
>14_0903_09_40cm_scaffold_9042_6
MSVTKYFVKDVSRRLEIDEHLALELKRAGYSHVELTKSPVGTRVVIYAAK
PGMVIGRRGQSIRDLTKVLEEKFHIENPQLSVANIEVPEQDPKVVASQVA
SALQRGVHFRRAAYWAIQRVMESQALGVEITIRGKLTTERSRFEKFKAGY
LPRVGDPVLKSVKTAVADVQLKQGLFGINVRILPPQVDYIDKPIMLTPPA
ETTPQPIAPAKEPEQIAMPAVEVEVETVVGDVPVVVEDKEEEETGDSEKA
>14_0929_05_20cm_scaffold_106084_2
MGQKVNPYGFRLGIVTDWKSRWFADREYTDYLTEDVRIRKYLDAQLRRAA
VSRVEIERTRDRLRIDVHTARPGIVIGRRGVEADRLRQGLFKISGNPKIQ
LNIQEIKQPELDANLIAQGVADQLTGRVSFRRAMKRAVQTAMKAGAQGIR
VQCSGRLGGAEMARREWYREGRVPLHTLRADIDYGLAEARTTFGRIGVKV
WIYKGDILPYRAGSEDKIAKEAAMAVGETAGQARPRRVISAGGGRRRPET
EPVQVEQVASEEGAEAAPPSVVKEADPELERLLAEEEEIERRTRQHHEAP
HFRGDED
>14_0903_12_40cm_200_scaffold_44983_6
MSVTKYFVKDVSRRLEIDEHLALELKRAGYSHVELTKSPVGTRVVIYAAK
PGMVIGRRGQSIRDLTKVLEDKFHIENPQLSVANIEVPEQDPKVVASQVA
SALQRGVHFRRAAYWAIQRVMESQALGVEITIRGKLTTERSRFEKFKAGY
LPRVGDPVLKSVKRAVADVQLKQGLFGINVRILPPQIDYIDKPIMLTPPA
QTTPQPAASAKEAEPVAAPEVAVEIETPAEVAVVVENKEEEKTADSEKA
>14_0919_05_20cm_scaffold_11851_15
FRLGYNKDWHSHWFAKRQYGDFLIEDLKLKRELKQRFTGAGVSHVDIERA
ANRLKIIIYTSRPGIIIGRKGAEIDKLKGDISSRTGREVLVSIQEIHKPE
LNAQLQAEKIAAQLEKRIAFRRAMRKAVEESLRFGAQGIKVKVSGRLNGA
EIARSEWHLQGQLPLHTLRSDVDYGFAEANTTFGVIGVKVWIYRGQILDA
NAAMARGTGTDPINDTRPGXXXXDLKGRRDSFGSQI
>14_0903_12_20cm_scaffold_48786_3
MGQKINPIGLRLGINRTWDSRWYAEGAEYSTMLHEDIHIRKVLRKRLAQA
GVAKIVIERPAKRARVTIHTARPGVVIGKKGADIEKLKGELGKFTTSEVH
LNIVEIRKPEIDAKLVADNIAQQLERRVAFRRAMKRAVQSAMRLGAQGIR
INCTGRLGGAEIARIEWYREGRVPLHTLRADIDYGVSTAKTTYGTCGVKV
WVFKGEIMEHDPMAQDKRLSEAAEAPGRGGRPQAAAQ
>14_1009_16_20cm_scaffold_86968_1
MGQKTHPIGFRLGFTKTWNAKWFANKKNYPVLLKEDIGIRNAIRGRLRDA
AIARIDIERSANQVTVTIQTAKPGVVIGKGGAKVEELRQVLGKMTGKMVK
VNIFEIRYPELDAYLIAENVAQQLERRVSFRKVLKQTVQRSMKSGAKGVR
VAVSGRLGGAEMSRREWERGGRGPLHTLRGDIEFGRATAKTTYGTIGVKA
WVYKGEIEPAPRQVTQTNAPAAAAQRPPAPPPPPVPAAAPQPARAT
>14_0919_02_20cm_scaffold_182451_2
MGQKVHPTGFRLGISTDWKSRWYADKLYKDYIAEDVKIRKMMSKGLERAG
IAKVDIERTRDRVRVDIHTARPGIVIGRKGAEADRIRGELEKLTGKQVQL
NILEVKSPESDAQLVAQAVAEQLSSRVSFRRAMRKSMQSAMKNTLVRGIR
VQVSGRLGGTEMSRTEFYREGRVPLHTLRANIEYGFFEARTTFGRIGVKV
WIYKG
>14_1009_12_20cm_scaffold_20044_11
MGQKSSPIGLRLQINRTWDSRWFAEGQDYGRLLLEDLKIRKYIVKKVPQA
AISKVVIERPAKICRISIYAARPGVIIGKKGADIEKLKAELQKMTSSEVS
LNIVEIRKPEIDAKLVAQGVADQLERRIAFRRAMKRAVQSALRLGAEGIR
ITCSGRLGGAEIARTEWYREGRVPLHTLRGNVDYAEATAHTAYGVCGVKV
WVFKGEILGHDPLAQDRLMMEAQTSGVRPAREERGNR
>14_0903_13_30cm_scaffold_4155875_4
MGQKVNPIGFRLGVIRSWDSKWYEEKNYARWLHEDIKLREYVKKKLGQAG
ISKVEIERAANKVKVNVHTARPGIVIGKRGAGIEQIKKELQQFTQNEVFL
NIVEVRKAETDAQLVAENITTQLERRIAFRRAMKKAIQTAQKFGAKGIRV
ACSGRLGGAEMARYEWYREGRVPLHTLRADIDYGFAEAKTTYGKIGCKVW
IFRGEVLPEGAIAEKASPRPARPAPTRSSAATPTPVQ
>14_0927_09_40cm_scaffold_5287_4
MGQKVHPGGMRVGVIHDWKSNWYTGKKEFPGYLIEDIKIREHITNKLSHA
GLSDILIRKDKQRVTVDIYTARPGIVIGKSGVEVDALRKELHAITKKNVH
ININEIKRPELDAKLVAQSIAEQLQNRVSFRRAMKRALASGIRSGAKGVR
IQCGGRLGGTEMSRSEAYSEGRVPLHTIRADIDYGFVEAKTTFGRIGVKV
WINKGEIMPEGYGGLDTEKDVRLGEQDQARRRRANVEGLGASREGGRDRQ
RDREGLGPVRPGRKRSGQGRGGGGGQGRGQGRGGRPAPRNRAGQQDNVER
PRTDETATSAEGREQPPVEPTVETTPAPVADAPDSTTPKQQTEDPTKQEK
ADS
>14_1009_13_30cm_scaffold_7693_23
MGQKVNPIGLRLGINRTWDSRWFSRKEYGNQLLDDLKLRKFLGGRLTQAA
ISKVLIERAAKKTRITLHSARPGVVIGKKGADIDKLRGDIAKVTNSEVSL
NIIEIRKPEIEAKLIAEGIAQQLERRVAFRRAMKRAVQSAMRFGAQGIRI
NCSGRLGGAEIARMEWYREGRVPLHTLRADVDFGTATAKTTYGTCGVKVW
VFKGEILAHDPMAQDKRVAEGQPPERGGRRERDRE
>14_0903_13_20cm_scaffold_31532_4
MGQKIHPIGFRLSVNKNWSSRWYANSKNFATMLNEDLKVRDYLKKRLSHA
SVGKVMIERPAKDARITIHSARPGVVIGKKGEDIEMLKADLRKLLGVQMV
HVNIEEIRKPEVDAQLIADSIAQQLEKRIMFRRAMKRAMQNAMRLGAQGI
KIMSAGRLNGIEIARTEWYREGRVPLHTLRADIDYGFSEAKTTYGVIGIK
CWVYKGEVMAKGDQPVAPPAPSADEVLAAKKVKKAAPKPVTSPLEDKPEP
IAAAKTAPDAGSPAAPQAKPRAARSQPVAAKKAASDSRGKAEAKSEAKPK
TAVKKSRKPKA
>14_0903_13_30cm_scaffold_799572_4
MGQKINPTGFRLSVNRDWASKWYANSKHFATILNEDVKVRDFLRKKLSHA
SVGKITIERPAKNARITIHSARPGVVIGKKGEDIETLRAQLRRMMGTEVG
LNIEEIRKPEIDAQLVADSIAQQLEKRIMFRRAMKRAMQNAMRLGAQGIK
IMSSGRLNGIEIARTEWYREGRVPLHTLRADIDYGFAEAKTTYGVIGIKV
WVFKGEVMPHNAEPQAATPPEPETPKRVRKSAGVKNVAAS
>14_0927_12_40cm_scaffold_501_16
MSSVKNVIQDSYKLMLLKDYLREAIKEAGFSDVDIQKTPTGTRVGLHVTR
PGIVIGRKGSGIRDLTKVLEKDFGLKSPQISVIEITRPELEPSVMCNRMS
QHIARGTAFRRAVMWTLQTIMEAGAMGVQITISGKLRGERSGFEKHSKGI
LPRAGYQAGVVVAEDVVHVETKMGLIGIRIRIARKEKFVPEFELKIATKE
LKQKPKAEEEKEIEVVEEAQIDKTKPRTESEEIEREEKLIKEVETYEDVE
EELK
>14_0903_13_30cm_scaffold_4123775_1
MGQKVHPVGYRLGFTKTWNAKWFAEAKNYRILLKEDIAIRSTIRGRLRDA
AIARIDIERSTNQVTVTIQTAKPGVVIGKGGAKVEELRQALGKATGKAVK
VNIFEIRYPELDANLIAENVAQQLERRVSFRKVLKQTVSRSMKAGAKGVR
VAVAGRLGGAEMSRREWEREGRVPLHTLRADIEFGRAIAKTTFGTIGVKA
WVYRGDIEPAPRQVSANAPAAAARPAALGAPAGGAPAPAAAPVPTSGPTA
SAGPA
>14_0903_13_30cm_scaffold_6289139_3
MGHKVHPYGFRIGINKPWLAKWYADRDYATLLREDMRIRQLVGKQLANAS
VSQVEIERGINHVTVTVHSAKPGIVIGKGGQNVELLRTSVGKLTDKKVKL
EIKEILQPELDAVLVAQNVAGQLERRIAFRKAVKQTVQRTIKAGAKGVKI
QVSGRLGGAEMSRTEWDKEGRIPLGTLRADISYGVVHARTTYGRIGVKVW
IYRGDQLGERPGSARTEPRQPRERPTRARSRAGSASTAPVPAAAAASEPA
TPAEEA
>14_0903_13_40cm_scaffold_14156_6
MGQKVNPLGIRLGIVRDWTSRWYAGKKQFPTHVHTDFRVREFLKEKLAEA
SVSRILIERAAKKVNITIQTARPGIVIGKKGEDIEKLRQETAALLGMSVN
DVRLNIAEIRKPELDSQLVADSIAQQIEKRVMFRRAMKRAVMSTMRSGAL
GVKVRVSGRLNGSEIARTEWYREGRIPLHTFRADIDYGLSEANTTYGVIG
VKVWIFKGEVFDKRELAQQQAAEAEGAAPPAAPLAAAATAAPAAPAAPAA
PETPAQA
>14_1009_09_40cm_scaffold_11601_16
MGQKIHPIGFRLSVNKNWSSRWYANSKTFATMLNEDLKVRDYLKKRLSHA
SVGKVVIERPAKDARITIHSARPGVVIGKKGEDIEMLKADLRKLLGVQMV
HVNIEEIRKPEVDAQLIADSIAQQLEKRIMFRRAMKRAMQNAMRLGAHGI
KIMSAGRLNGIEIARTEWYREGRVPLHTLRADIDYGFSEAKTTYGVIGIK
CWVYKGEVMAKGDQPVAPPAPTADEVLAAKKVKKATPKPALSAPEAKPEP
IAAAKTASDTGSSAAPQAKPRAARPHPVVAKKAVSDAKGKAEAKSEAKPK
TAVKKSRKPKA
>14_0903_16_20cm_scaffold_6503_1
GLSDITIRKDANEVEVNIHTARPGIVIGKSGSEVDALRRDLHRMTGKAIK
VNILEIKRPELDAALVAQSIGEQLQNRVAFRRAMKRALTSAMRSGAKGVK
VQVSGRLGGAEMARTEGYSDGRVPLHTLRADIDYGFYEARTTFGRIGVKC
WINKGEIMPEGYAGADLTDVNAPRPGEERGGRDGGGRGRGGRGGPGGGGR
GGPGGRGGGPGGRGGSGPGGRGGGPGGGGGRGGGGGRGGGPGGGGGRGGG
RPAPEGARSSGGEGRGRGEGGGRAEPPAPAQPESPPQPPAGGGGGPSQAQ
TSDAPPAEGQA
>14_0927_12_20cm_scaffold_36321_2
MGQKIHPIGFRLSVNKNWSSRWYANSRTFATMLNEDLKVRDYLKKRLSHA
SVGKVVIERPAKDARITIHSARPGVVIGKKGEDIEMLKADLRKLLGVQMV
HVNIEEIRKPEVDAQLIADSIAQQLEKRIMFRRAMKRAMQNAMRLGAQGI
KIMSAGRLNGIEIARTEWYREGRVPLHTLRADIDYGFSEAKTTYGVIGIK
CWVYKGEVMAKGDQPVAPPAPSADEVLAAKKVKKATPKPVLSAPEAKPEP
IAAAKTASDTGSSAAPQAKPRAARPHPVVAKKAVSDAKGKAEGKSEAKPK
TAVKKSRKPKA
>14_0903_12_30cm_scaffold_98515_2
MGQKVNPIGLRLGINRTWDSRWYAGKNDYGMLLHEDMEIREELMESLKQA
AVSKIVIERPHKKARVTIHSARPGVVIGKKGADIEKLRKKVVELTDSDVV
INIVEIRKPELDATLVAESIAQQLERRVAFRRAMKRAVQSAMRLGAEGIR
INCSGRLGGAEIARMEWYREGRVPLHTLRADVDYGIATAFTTYGTCGVKV
WIFKGEILEHDPMAQDKRLAESEAGRPRRDTA
>14_0919_12_20cm_scaffold_199273_1
CPAEARNWETERESESERETESERQTERERVGGPLGQKVHPVGFRLGILR
SWDSNWYDDKDFAGKLQEDLRVRNYIHNRLKKAGISRILIDRTPKKAVIT
IHTSRPGIVIGRSGKEITQLEEELKQITNKEVKILIHEIKRPELDSFLLA
ENIAGQLEGRMSFRRAMKMAITSAMRMGAEGVRVMCGGRLGGAEIARSEQ
YKEGRIPLHTLRADIDYAQATAMTIYGTIGVKVWICRGEVLDRTPKEPRG
AI
>14_0927_05_40cm_scaffold_56541_2
MAGEKAVQRKDRRIVIENVRRMLLQEYLMKQTQRAGFGGLDIQRTPMGTR
VTLIAERPGLVIGRKGSAIKALTDAVERQFSFDNPQIEVQEVTNPSLNAQ
IMAEKLANALERGWHFRRAGHSTVRRIMEAGAKGCLIVIAGKLTGQRHRR
AKFKDGHIKYCGEPRNTWMRKGFAIAKLKPGVIGVTVRIMDPDAKLPDEV
EIKPPTAEWLAASEAARVAETAAAAEAALARETLASVAQVAPAEASSDTE
DVGAEPLAESPPPEKVKASKAAGKKLKKVLKEVKELGEEVDLEIEVKGDK
K
>14_0929_12_40cm_scaffold_207083_2
MGQKTHPVGFRLGFTKTWNAKWYANRKNYPGLLKEDITIRDTIRARLRDA
AIARIDIERSTNQVTVTIQTAKPGVVIGKGGAKVEELRQVLGKTTGKMVK
VNIFEIRYPELDANLIAENVAQQLERRVSFRKVLKQTVQRSMKAGAKGVR
VAVAGRLGGAEMSRREWEREGRVPLHSLRADIEFGRAIAKTTYGTIGVKA
WVYRGEVEPAPRQVAQTATASRQVPQSAPAPAAPRPVAPPAPPPPVKVGV
>14_0903_12_20cm_scaffold_52859_6
MGQKIHPIGLRLGIVKDWESKWYAEKNFPDLIQEDQILRRHIKRKLGRAG
ISRIEIERTDNRVRITIHSARPGIIIGRGGTGIDALKKELEAMTAKQIQL
NVQEIRRAELEAVLVAQNVAGQLERRVAYRRAMKQAVARSLRSGAKGIRI
SCRGRLAGAEIARYEWYRDGRVPLQTLRADIDFGIAEALTTYGRIGVKVW
IYRGDVLPERRRPGEMRGRPGETVVLPSRMPRVVVQRRPEPHADAQEGEV
S
>14_0929_02_20cm_scaffold_137808_2
MGQKVNPIGFRLGVNRDWRSRWYASPQEMPEFLHSDIEIRGYVKKKLQFA
AVSKIVIERAWNSIRVTIFTARPGIVIGRKGAEIEKMTEEISKMAQGKQI
KIDIQEIKTPELDAQLVAENVALQIERRIAYRRAMKKAVQVAMDFGALGI
RLRSSGRLNGAEISRSEWYREGKVPLHTLRTGIDYGFAEANTVYGKIGVK
CWICKKEEAAPAETPAQASPPPPPPEPAATEL
>14_0929_05_20cm_scaffold_9432_9
MGQKVNPIGFRLGVIRSWDSKWYEEKNYARWLHEDIKLREYVKKKLGQAG
ISRVEIERAANKVKVNVHTARPGIVIGKRGAGIEQIKKELQQFTQNEVFL
NIVEVRKAETDAQLVAENITTQLERRIAFRRAMKKAIQTAQKFGAKGIRV
ACSGRLGGAEMARYEWYREGRVPLHTLRADIDYGFAEARTTYGKIGCKVW
IFRGEVLPEGATEKLMQPQRPTRPAPARPSAATPTPVQ
>14_0903_02_30cm_scaffold_130068_4
MGQKIHPTGFRLAVTRNWTSKWFANSKNFAPTLKEDIKVREYLKKKLGHA
SVGKVTIERPAKNARITIHSARPGVVIGKKGEDIETLRADLRRMMGGEVG
LNIEEIRKPEIDAQLIADSIGQQLEKRIMFRRAMKRAMQNAMRLGAQGIK
IMCAGRLNGIEIARTEWYREGRVPLHTLRADIDYGFSEARTTYGVIGIKV
WVFKGEVLAHNAEPAAPAPAPEAPKRPRRSSGVKNAAAS
>14_0919_09_20cm_scaffold_206694_3
MSERSRIRAARHAAEKKGVSSAIQRTTRQSPYKMRLVVDQIRGKDVNEAL
GLLRFSKKHAAKQVEKVLNSAVANAEFKARKDDDSIDVDTLYIKHAIVNE
GPALRRFMPAAQGRATPIRKRTSHVEIILDAREEKLRATRSARGSERSTA
KAAKSSGFPQLLREDELLRKYLKARLGHAAIADIRIERKPGKVVVTIHTG
RPGVVIGKKGAEVDQLRDELTRLSGKEVGINVEEIKRPELDAQLVADNIA
NQLAQRISFRRAMKRAVQSAMRMGAGGIKIKCGGRLGGAEIARVEGYHEG
RVPLHTLRADIDYATSTAKTTFGTIGVKVWIFKGEIVEDRRGKTYSTGV
>14_0919_09_20cm_scaffold_19079_3
MGQKVHPYGFRLGYNKDWHSHWFAKRQFGDFLIEDLKLKRDLKHRFAGAG
VSHVDVERAANRLKIIIYTSRPGIIIGRKGSEIDKLKGDISSRTGREVLV
SIQEIHKPELNAQLQAEKIAAQLEKRIAFRRAMRKAVEESLRFGAQGIKV
KVSGRLNGAEIARSEWHLQGQLPLHTLRSDVDYGFAEAHTTFGVIGVKVW
IYRGVILDAKAAMARGTGTDPINDTPRPREGRARPRPRRERPQE
>14_0903_13_40cm_scaffold_14554_9
MGHKVHPTGFRLGVVKGWQSRWYAERDYKDLLAEDFMLRKQIQKELANAS
ISRIEIERAAANQVSVTIHTAKPGIVIGKSGEKVDRLRTVLEAKTKKRVR
LNIVEIRQPELDAYLVGRSIAEQLEKRVSFRRAMKQAVQKTMRANAKGIR
VIVGGRLGGAEIARSEKEVEGKIPLHTLRADIDYGLTEAHTTFGVIGIKV
WIYKGDILPSKRREGGEAQQETAAPFTQRDRGEAGERRGERRPLRGARPQ
SQGGERQQRGERPARTQGERAPRAERPAQGGERTPRAPRAQGERPARQAG
ERPTRSRRTESPRQTGERPTRSRRTESTAEGAPVVRETQTVAETGAPAVQ
DIQEATVPETQTPPPPAPSDDASESE
>14_0903_12_40cm_200_scaffold_141558_2
MGQKTHPYGFRLGYNKPWKSRWYAGRDYAELLHEDVKLRKELKEKLKSAG
ISSIDIERAANKLVVRIFTARPGIIIGRKGAEIDKLKQDVQKRTKREVHI
DIQEVHRPELDATLVAESIALQLEKRVAFRRAMRKSVDSALRFGCKGIKV
RVAGRLNGAEIARKEWYLQGRLPLQTLRADIDFGTAEAHTTYGVIGVKCW
IYQGENVPKRNTRTKDKAEAVAAD
>14_0903_09_30cm_scaffold_49274_2
MGQKTHPYGFRLGYNKPFKSRWYADKDYADLLHEDVKLRKELKEKLKSAG
ISSIDIERAANKLVVRIYTARPGIIIGRKGAEIDKLKQEVQKRTKREVHI
DIQEVHRPELDATLVAESIALQLEKRVAFRRAMRKAVDSALRFGCKGIKV
RVAGRLNGAEIARKEWYLQARLPLQTLRADIDFGTAESNTTYGVIGVKCW
VYQGENVPKKASKIQKERETAAVA
>14_1009_16_30cm_scaffold_13066_21
MGQKTHPIGFRLGVKVGERSVKDWDGRWFATGKEYSDLLIEDVRVREHIM
TRMADAGVAKVEIERSANMITVTIHAAKPGIVIGKSGVKVEELRRTLEAK
TGKRIRVTIQEIRQPEINAMLVARSIADQLEKRVAFRRAMKQAVQRAQRF
GAKGVRVQVSGRLGGSEMSRREWDRWGRVPLHTLRADIDYGQTEAHTTYG
VIGVKVWVYRGDFTPDGRSPEEVAAEQRQPDRRGPRATVRAEVPEAPAPE
AAAPVVPAEVDYSRSGVFEPGEESGELRPRGQREAAEAPPTAPAAPQPPT
PPVRPAPTPPTPPAPPPTGEH
>14_1009_12_20cm_scaffold_1348_21
MGQKVHPYGFRLGYTKPWKSRWFAERDYDKQLLEDVKLKNELKDKLKSAG
VSSIEVERPGNKLRVIIKTARPGIIIGRKGAEIDKLKQELQKRMGGRDVF
IDIQEVHKPELDAQLVSESIALQLEKRVGFRRAMRKAVDSALRFGCKGIK
VRVSGRLNGNEIARSEWYLQGRLPLHTLRADIEYGFSEAKTTYGVIGVKC
WIYRGEILPQKKREQQPAAVPTGAF
>14_0903_13_40cm_scaffold_48149_4
MSAQERSAVKGLLQMNRSYVQIDEFLEKALKEAGYGGLEIQKTPIGTTLK
VSVARPGLAIGRRGTGIKELTEQVAAQFRFQNPQIAVSEVKTPELNAKIM
AARIAQIVSRGTAFRRAANWTLNTIMNAGAMGVEISIAGKLRSDRSHSET
YRAGVVPKSGETATKIVREATTDVLLKLGLYGIKVKIALKDAVAPDVEIK
EDLKEVKVEENAEPEAEVAERARAR
>14_0927_12_20cm_scaffold_19814_9
MGQKVHPYGFRLGIIKPWRSRYYARHDFPELLKEDDLIRKYLKTRLSHAA
IADIHIERKPGKVTVTVHTGRPGVVIGKRGAEVDKLRDELAQLTGKEVGI
NVEEIKRPELDAQLVADSVAHQLTQRISFRRAMKRAVQSAMRMGAQGIKI
KTAGRLGGAEIARTEGYHEGRVPLHTLRADIDYAMSTAKTTYGTIGVKVW
IFTREMTEELSGRTYSTGV
>14_0929_02_30cm_scaffold_11292_7
MGHKVHPNGFRLGVYRNWEAKWFATDKEFKPLLLEDVRLRRMLMIRLKNA
GLARIETERSSSALTITLHTAKPGIVIGKGGTSVDQLRDELEKITGKRVR
VTIQEIKKPELSAQLVAENVAAQLEKRIAFRRAIKQSLMKTMRAGAQGVK
IRVKGRLGGSEMARVEWNREGRVPLHTLKADIDFGQTEARTTFGRIGVSA
WVYTGNFPTEAPPKPQAAVEEPVESGVPVGAAIGEAPAPLAELVQATVAA
PVAPESPAAQVTAAVPAEAPAAKPKRTRTAKPAATTADGGEKPKRATRAR
TTAGEKATTPKTPRTRAPKKKE
>14_0903_16_20cm_scaffold_67223_3
MGQKTHPYGFRLGYNKPWKSRWYADRDYAELLHEDVKLRKELKDKLKSAG
ISSIDIERAANKLVVRIFTARPGIIIGRKGAEIDKLKQDVQKRTKREVHI
DIQEVHRPELDATLVAESIALQLEKRVAFRRAMRKSVDSALRFGCKGIKV
RVAGRLNGAEIARKEWYLQGRLPLQTLRADIDFGTAEAHTTYGVIGVKCW
IYQGENVPKRNTRTQEKPAAVAAD
>14_0903_09_30cm_scaffold_36964_2
MGQKVHPYGFRLGYTKPWKSRWFVERDYDKLLLEDVKLKNELKDKLKSAG
VSSIEVERPGNKLRIIIKTARPGIIIGRKGAEIDKLKQELQKRTNREVYI
DIQEVHKPELDAQLVSESIALQLEKRVGFRRAMRKAVDSALRFGCKGIKV
RVSGRLNGNEIARSEWYLQGRLPLHTLRADIEYGFTEARTTYGVIGVKVW
IYRGEILPQKKRESLPAAVPSGAF
>14_0929_05_20cm_scaffold_231843_1
MGQKVHPYGLRLGINKPWKSRWFVERGYDKLLVEDVKLKAELRDKLKAAG
VSSVEVERPGNKLRLIIRTARPGIIIGRKGAEIDKLKADIQKRTSREVFI
DILEVNKPELDAQLVAENIALQLEKRVSFRRAMRKSVDSALRLGCKGIKV
RVSGRLNGNEIARSEWYLQGRLPLHTLRADIDYGFAEAHTTYGIIGVKTW
VYRGDIYEQKKRRDQVTTTGAFAS
>14_1009_13_40cm_scaffold_96039_3
MGQKTNPIGLRIAVNKDWRSKWYAEKKEFGKLLAEDRRIRDILKKKLESA
SVPKIQIERAATRCRITIFTARPGVVIGRKGAEIDKIKEELSRMTGKEIF
VDIQEIKTPETDAQLVAENVALQLERRISFRRAMKKAVQTAMDFGADGIK
IRCAGRLGGAELARTEMYHEGRVPLHTLRANIDYGFSEANTVYGKLGVKC
WICKGETKVERGNKPASGSAAAAN
>14_0929_12_40cm_scaffold_4226_17
MGHKVHPNAFRLGVFRPWEANWFANPKDYTKMLHEDLAMRTAILARLRNA
GIAKIETERSSNAQLTVTIHTAKPGIVIGKGGSSVDQLREDLEKRFGNRV
RISIQEIKQPELDAQLVAENIASQIERRISYKRAMKQAILRTMRAGAKGV
RIYCGGRLRGAEMARREWDREGRVPLHTLRADIDFGRATAKTTFGAIGVK
CWIYKDQITPKARLPITDGAPIGEAIAPQPEAPIDIAPQPVAEAIVAEPV
DAKAVETPAPAVTPKRTRVAAVKPKAEAATAPAKATAKPAAKAKTAAPKA
EKAPAAKKAPAKKTTKKADA
>14_1009_09_30cm_scaffold_28133_5
MGHKVHPNAFRLGVFRPWEANWFANPKDYTKMLHEDLAMRTAILARLRNA
GIAKIETERSSNAQLTVTIHTAKPGIVIGKGGSSVDQLREDLEKRFGNRV
RISIQEIKQPELDAQLVAENIASQIERRISYKRAMKQAILRTMRAGAKGV
RIYCGGRLRGAEMARREWDREGRVPLHTLRADIDFGRATAKTTFGAIGVK
CWIYKDQITPKTRLPIGDGAPIGEAIAPQPEAPIDIAPPQPVTPASEVAA
LPDLGAIEIPSPEPAPKRARATKPKATTATPTTAAKAKPAVKAKAAEPKA
EKPTTTRKAPAKKTTKKADA
>14_0903_13_30cm_scaffold_1422390_2
MGQKVHPFGFRLGYNKTWKSRWFAKKDYSSLLHEDLKLKKRLKKELQSAG
VASVEIERPGNKLKITIHTARPGIIIGRKGAEIDRLRQDIQKRTGREVLP
INIQEVHRPELNAQLVAESVALQLEKRVAFRRAMRKAVDSALRFGCKGIK
VRCGGRLNGAEIARSEWYLQGRLPLHTLRADIDFGLTEARTTYGVIGVKC
WIYNGEILAQKRRREKVEEPMAVPSA
>14_0919_05_20cm_scaffold_3280_9
MGQKVHPIGFRLGVVKGWQSRWYAERDYKDVYAEDDLIRQSINKELFNAS
VSRIEIERAAANQVSVTIYTAKPGIVIGKSGEKVDKLRAMLEAKTKKRVR
LNIMEIRQPELDAYLVGRSVAEQLEKRVSFRRAMKQAVQKTMRANAKGIR
IICGGRLGGAEIARSEKEVEGKIPLHTLRADIDYGLAEAHTTFGVIGIKV
WIYKGDILPSKRREAIEGQQEAAVQPPFAPREGGDRRGGDRRRGGERGER
SDRGQRPQGDRPQGGDRGPRGERPPRPQSERPARPQGERTPRPQGERSGR
PQGERTPRQPRPQGERPARPQGERAPRPQAEQPAPAAEPQAPTVQPVPEV
PEETTPPTPQTPESGTTQSE
>14_0903_13_30cm_scaffold_6740705_5
MGQKVNPTGFRLSVNRDWRSRWYASSQEFPSFLHSDLKIRNYVKKKLQFA
AVSKIVIERAWNSIRVTIHTARPGIVIGRKGAEIEKMTEEISKMAEGKQV
KIDIQEIKTPELDAQLVAENVALQIERRIAYRRAMKKAVQTAMDFGAEGI
RLRCSGRLNGAEISRSEWYREGKVPLHTLRTSVDYGLAEANTVYGKIGVK
CWICRKEEPAPQPATPPPPPPEPVEV
>14_0919_02_20cm_scaffold_166760_2
MGQKVNPYGFRLGFNKTWHSRWFAGKTYAETLHRDLKLREDLKKRLSHAG
VSEIDIERTANKMRINIYTSRPGIIIGRKGAEVDKLRDELQKLVNGEVYI
NIQEIQRPELDSQLVSENIATQLERRIAFRRAMKKAMESAFRFGAKGIKV
RVSGRLNGAEIARTEWYQDGRLPLHTLKADIDYGVATAHTTYGTIGIKVW
IYKGEMAKAKSRRRPQ
>14_1009_09_20cm_scaffold_174_20
MGHKVHPNGFRLGVYRPWEANWFAEDKDYTKLLHEDLEMRRIILGRLRNA
GIAKIETERSSNAQMTVTIHTAKPGIVIGKGGASVDQLREDLEKRFENRV
RISIQEIKQPEMDAQLVAENIASQIERRISYRRAMKQSILRTMRAGALGV
RVAMGGRLRGSEMARREWDREGRVPLHTLRADILFGRAEARTTFGMIGVK
VWIYKGLVKVAPRGGTPEAEVAPQPDESALPAPAAAAPVESPPAAPEPAV
AQEPAVAAMESAAPAEAAAPIETAAPAEPAVEKPAPRKRALRAKKVEAKA
ETPAEPAETAAPQEEATDAPA
>14_1009_16_30cm_scaffold_521169_2
MSAQERSAVKGLLQTSRSYVQIDEFLEKALKEAGYGGLEIQKTPIGTTLK
VSVARPGLAIGRRGTGIKDLTEQVAAQFRFQNPQIAVSEVKTPELNAKIM
AARIAQIVSRGTAFRRAANWTLNTIMNAGAMGVEISIAGKLRSDRSHSET
YRAGVVPKSGETATKIVREATTDVLLKLGLYGIKVKIALKNAVAPDVEIK
EDMREVKVEENAEPEGEVAERARAR
>14_1009_16_40cm_scaffold_53327_1
MGQKVHPYGFRLGYNKTWKSRWFAKKDYANLLHEDLKLKKQLKEELRSAG
VASVEVERPGNKLKITILTARPGIIIGRKGAEIDRLRQEIQKRTGREVLP
INIVEVHRPELNAQLVAESITLQLEKRVAFRRAMRKAVDSALRFGCKGIK
VRCGGRLNGAEIARTEWYLQGRLPLHTLRADIDFGMAEARTTYGVIGVKC
WIYNGDILAQKRKQEKVREPAPAAA
>14_0903_13_30cm_scaffold_96247_38
MGQKVHPFGFRLGYNKTWKSRWFAKKDYADMLHEDLKLKKQLKEQLKSAG
VAAIEVERPGNKLKITIHTARPGIIIGRKGSEIDRLRQEVQKRTGREVLP
INIQEVHRPELNAQLVAESVALQLEKRVAFRRAMRKAVDSALRFGCKGIK
IRCGGRLNGAEIARSEWYLQGRLPLHTLRADIDFGLAEAHTTYGLIGIKC
WIYNGEIFEQKKRTEKIGEPVGAAVV
>14_0903_12_30cm_scaffold_5356_3
MGQKTHPIGFRLGVTRSWSSRWFATKAYANLLHEDVKIRRFIKDQLYHAG
IAKIDIERSANRARITISTARPGIIIGRKGSEVEKLKNELQTRTGKEIYL
NIEEVIHPELDAQLVAENVALQLQKRVAFRRAMKKAVTSALRLGADGIRI
ACAGRLGGGEIARREWYRDGRVPLHTLRADIDYGLATAHTTYGTIGVKVW
VFKGEVLRSSTGRPSAAG
>14_0903_05_40cm_scaffold_133433_3
MGQKTHPIGFRLGVVKTWDSRWFAKRSYQEFLKEDLLIKRYLKKRLYQAG
ISKITIERKGDKITVGIRTARPGLVIGRKGEQVDKLSEEMKQLTKKVVQL
NIEEIKRADLDAQLVAEHIAKQLEQRVSFRRAMKKAIASSMRAGAQGIRV
ACAGRLGGSEMARYETYREGRVPLHTLRADIDFARATAFTPYGTCGVKVW
MFHGEVLDKPQGAVAQAR
>14_1009_13_20cm_scaffold_19884_10
MGHKVHPNAFRLGVFRPWEANWFANPKDYTKMLHEDLAMRTAILARLRNA
GIAKIETERSSNAQLTVTIHTAKPGIVIGKGGSSVDQLREDLEKRFGNRV
RISIQEIKQPELDAQLVAENIASQIERRISYKRAMKQAILRTMRSGAKGV
RIYCGGRLRGAEMARREWDREGRVPLHTLRADIDFGRATAKTTFGAIGVK
CWIYKDQITPKARPPIADGAPIGEAIAPQPEAPVDIAPQPVAEAVVAEPV
EVQPVEGPAPAAAPKRARATAAKPKAEAATAPAKATAKPAAKAKTAAAPK
AEKAPAAKKAPAKKTTTKKADA
>14_1009_09_40cm_scaffold_36168_2
MGVNRDWRSRWYASPQEMPEFLHSDIEIRDYVKKKLLFAAVSKIVIERAW
NSIRVTIFTARPGIVIGRKGAEIEKMTEEISKMAQGKQIKIDIQEIKTPE
LDAQLVAENVALQIERRIAYRRAMKKAVQVAMDFGALGIRLRSSGRLNGA
EISRSEWYREGKVPLHTLRTGIDYGFAEANTVYGKIGVKCWICKKEEAAP
AETPAQASPPPPPPEPAAAEL
>14_1009_12_40cm_scaffold_94904_4
MGQKVHPKGFRLGVIENWDSRWFARREYADLLHEDTKIRSFLKKRLYHAG
VSKIEIERAANKAKINIHTARPGIVIGKKGAEIEKLKQELSKLTRKESFL
NIHEVRRPDLDAQLVSENVALQLERRVAFRRAMKEAVARAMRMGAQGVRI
QSAGRLGGSEIARTEWYREGRVPLHTLRADVNYGVAEAKTTYGVIGIKVW
IFRGEVLTRQEEEQRAALGV
>14_1009_12_20cm_scaffold_1692_7
MGVNRDWRSRWYASPQEMPEFLHSDIEIRDYVKKKLQYAAVSKIVIERAW
NSIRVTIFTARPGIVIGRKGAEIEKMTEEISKMAQGKQIKIDIQEIKTPE
LDAQLVAENVALQIERRIAYRRAMKKAVQVAMDFGALGIRLRSSGRLNGA
EISRSEWYREGKVPLHTLRTGIDYGFAEANTVYGKIGVKCWICKKEEAPA
ETPAQASPPPPPLAPAATEL
>14_0903_13_30cm_scaffold_10444982_2
MGQKIHPIGLRLGYTKPWNSRWFADKEYAKTLHEDIRIRKMVKSKLYHAG
VSKVEIERSGDQAKVIIHTARPGIIIGRKGAEVDKLKAELEKSIGRQVYI
TIKEIKKPELDAQLVTENIAVQLEKRVAFRRAMKRSVASALRLGARGIKI
RCSGRLAGAEIARTEWYLQGRVPLHTLRADIDYGFAEAHTTMGQIGIKAW
IYKGEILPTLPGKDEPGLERR
>14_0929_09_40cm_scaffold_18643_11
MGQKVHPKGFRLGVIENWDSRWFARREYADLLHEDIKVRNFLKKRLYHAG
VSKIEIERAANKAKMNIHTARPGIVIGKKGAEIEKLKQELSKLTSKETFI
NIHEVRRPDLDALLVGENVALQLERRVAFRRAMKEAVARAMRMGAQGIRI
QSAGRLGGSEIARTEWYREGRVPLHTLRADVNYGLAEAKTTYGVIGVKCW
IFRGEVLTKQEEEQRAALGV
>14_0919_05_20cm_scaffold_5148_6
MGQKVHPYGFRLGYTKPWKSRWFVERDYDKLLLEDVKLKNELKDKLKSAG
VSSIEVERPGNKLRVIIKTARPGIIIGRKGAEIDKLKQEVQKRTNREVYI
DIQEVHKPELDAQLVSESIALQLEKRVGFRRAMRKAVDSALRFGCKGIKV
RVSGRLNGNEIARSEWYLQGRLPLHTLRADIEYGFSEARTTYGVIGVKCW
IYRGEILPAKKREAPVAAGAF
>14_0919_05_20cm_scaffold_1807_53
MGQKVNPYGFRLGVTTDWKSRWFDDRHYQDSVVEDWKIRDYLMTQLEAAA
VSRIEVERTRDRLRIDLHTARPGIVIGRRGAEADRLRSDLAKITHNPKVQ
LNIQEIKQPELDAALIAQGIADQLARRISFRRAMKRALQTVQKAGGQGIR
VQCTGRLGGSEMARKEHYREGRVPLHTLRADIDYGFREARTTFGRIGVKV
WIYKGDILPYRTSLEEKISREAAMAVGETSGQGRPRRVISAGGGRRRPEL
GEPGTAADGEAAEAAEAVEAAEAGAEADGAVDGQAAAEPTVTEPPVDDDL
ERLLAEEEEIERRTREQHHEAPHFRKESD
>14_1009_05_40cm_scaffold_132660_2
MGQKTHPYGFRLGITKPWRSRWFAKRDYSRLLHEDLKLKRDLLKQLAHAG
VSNIEVERMANKLRITIYTSRPGIIIGRKGSEIDKLKADIQKRTSREVYI
NIQEIHRPELDAQLVAGAIAMQLEKRIAFRRAMRKSVDSALRFGAKGIKV
RVSGRLNGAEIARSEWYLQGRLPLHTLRADVDYGFAQAHTTYGVIGVKCW
IYKGEILPSRQPQAPAAARV
>14_0903_02_30cm_scaffold_250060_3
MGQKINPLGFRLGTTQNHHSFWFAQPKNFSVGLQEDEKIRNCIKNYVQKN
KRISPGFEGIGIARIEIKKRIDLIQVIIYIGFPNLLIEGRTRGIEELQMN
VQKEFHSVNRRLNIAITRIEKPYGHPNILAEYMASQLRNRVSFRKAMKRA
IELTEQTDTKGIQIQIAGRIDGKEIARVEWIREGGVPLQTIRAKIDHCSY
TIRTIYGVLGLKIWIFVDEE
>14_0903_16_20cm_scaffold_2136_4
MGQKVHPGGMRVGVIHDWKSNWYTGNKDFADFLQEDVRIRQHIYNKLAHA
GLSDILIRKDAQRITIDIYTARPGIVIGKSGVEVDALRKDIHGMTSKAVH
ININEIKRPELDAKLVAQSIAEQLENRVSFRRAMKRSLASAIRSGAQGVK
VQCGGRLGGGEMSRSESYSEGRVPLHTIRADIDYGFAEAKTTTGRIGVKV
WINKGEIMPSGYESSAQQGETRLGDQDQARRRGGRTEGLGESRQGGRGRG
ADREGLGPVRQRRPRRGSGQGQGQGRGPRRPREEAPAETVEQPRTDEQGV
SAEGREQPVIEPQVEETPAAVADAPDTTTQKQMHEDPTKLDQSGDESAEK
PKTPKKPAAKKAPAAKAKPAAKRTTKKEDES
>14_0903_13_30cm_scaffold_9641721_3
MGHKVHPNGFRLGVYRNWEAKWFAPDKEFKPLLLEDVRLRRMLMIRLKNA
GLARIETERSSSALTITLHTAKPGIVIGKGGTSVDQLRDELEKITGKRVR
VTIQEIKKPELSAQLVAENVAAQLEKRIAFRRAIKQSLMKTMRAGAQGVK
IRVKGRLGGSEMARVEWNREGRVPLHTLKADIDFGQTEAKTTFGRIGVSA
WVYTGNFPTEAAPKPTAAVDEPADAGVPIGAALVEPATPLAELVHAAVPA
PAPAPAAEAPAPVAATPAPEAPAKPKRATRAKATATTTAEGGEKVAPKRT
TRAKTAATAGAASDAPKTPRTRTAKKKE
>14_1009_16_30cm_scaffold_692671_4
MGQKVHPKGFRLGVIESWDSRWYAGKEYAGLLHEDMRVRTFIKRRLYHAG
ISKIEIERAANKAKVNIHTARPGIVIGKKGAEIDKLKSELNKLSGRDCFI
NIHEVRRPDIEAQRVAENVALQLERRVAFRRAMKEAVARAMRMGALGIRI
QSSGRLGGAEIARREWYREGRVPLHTLRAEIAYGFAQAYTTYGVIGVKTW
IFRGEVLTKQEEEQRTAIGA
>14_0927_12_20cm_scaffold_39251_4
MGHKVHPNAFRLGVFRPWEANWFANPKDYTKMLHEDLEMRRAILSRLRNA
GIAKIETERSSNAQLTVTIHTAKPGIVIGKGGSSVDQLREDLEKRFGNRV
RISIQEIKQPELDAQLVAENIASQIERRISYKRAMKQAILRTMRSGAKGV
RIYCGGRLRGAEMARREWDREGRVPLHTLRANIDFGRATAKTTFGAIGVK
CWIYKDMISPQQRRLATADGAPIGEAIAPQPEIPESVPEPLAALTIAPPA
AEPEATAPAPAAAPRRTRTAAKPKAEPATAAKPARAAKAPAKPKAEAKAE
KAAPAKKAPAKKTTTTTTKKAKS
>14_1009_09_20cm_scaffold_51122_10
MGQKVNPVGFRLGVYRNWDARWYADKDYTKLLHEDLAMRRLITGRLRNAG
LARIETERSANQLTIIIQTAKPGIVIGKQGASVDALRDELERISGKKVRV
TIHEIKSPEVDAKLVAESVASQLEKRIAFRRAIKQSIMRTMRAGAKGVKI
QVSGRLGGSEMSRREWDRDGRVPLHTLRANIDYGQAEARTTFGRIGVTVW
IYKGDFVTATGEPILPGGDGRGREEGGDGAPERGRRTPAARAEGAAARPE
PARPAEPRAPAAEPVAAVPAPAPAPVPAAPAAVEPEPEPEPEPEAVAVVE
VEDDVETEDVADEIVDDLPDELADIDISGVDIPDPDAVPSGPEVGPKRAP
ARRKPAAPRKPGPAKAREAVEPEVEEE
>14_0903_13_40cm_scaffold_28193_4
MGQKVHPGVIRVGVIHDWKSNWYTGNKDFADFLQEDVRIRQHIYNKLAHA
GLSDILIRKDAQRITIDIYTARPGIVIGKSGVEVDALRKDIHGMTSKAVH
ININEIKRPELDAKLVAQSIAEQLENRVSFRRAMKRSLASAIRSGAQGVK
VQCGGRLGGGEMSRSESYSEGRVPLHTIRADIDYGFAEAKTTTGRIGVKV
WINKGEIMPSGYESSAQQGDTRLGDQDQARRRGGRTEGLGESRQGGRGRG
ADREGLGPVRQRRPRRGSGQGRGPRRPREDAPAETAEQPRTDEQGVSAEG
REQPVIEPQVDETPTPAADAPDATTPEEPIALDQSDGESAEKPKTARKPA
AKKAPAAKAKPAAKRTMKKDDEKGDEI
>14_0927_12_40cm_scaffold_1125_30
MGQKTHPYGFRLGYNKPWKSRWYADKEYADLLHEDVKLRKELKEKLKSAG
ISSIDIERAANKLVVRIYTARPGIIIGRKGAEIDKLKQDVQKRTKREVHI
DIQEVHRPELDAQLVAESIALQLEKRVAFRRAMRKAVDSALRFGCKGIKV
RVAGRLNGAEIARKEWYLQGRLPLQTLRADIDFGFAQAYTTYGVIGVKCW
VYQGENIPKRASKIQNERETAAMA
>14_0929_09_40cm_scaffold_166072_2
MGQKTHPYGFRLGYNKPWKSRWYADKDYADLLHEDVKLRKELKEKLKSAG
ISSIDIERAANKLVVRIYTARPGIIIGRKGAEIDKLKQEVQKRTKREVHI
DIQEVHRPELDAQLVAESIALQLEKRVAFRRAMRKAVDSALRFGCKGIKV
RVAGRLNGAEIARKEWYLQGRLPLQTLRADIDFGFAQAYTTYGVIGVKCW
VYQGENVPKRASKIQNERETAAVA
>14_0903_13_30cm_scaffold_13245708_1
MGQKTNPIGLRVAVTRDWRSKWYAGKKEFGKLLTEDRQIRELLKKKLESA
SVPQINIERAASRCRITILTARPGIVIGRKGAEIDKLKEDLSRMTGKEIY
VDIIEIKHPEIDAQLVAENVALQLERRVSFRRAMKKALQTAKDFGAEGIK
IRCAGRLGGAELARVEQYHWGRVPLHTLRANIEYGFAEANTVYGKLGIKC
WICKGESKPPQVQPQPMAEPVPA
>14_0929_05_20cm_scaffold_13032_11
MGVNRDWRSRWYASPQEMPGFLHSDIEIRDYVKKKLLFAAVSKIVIERAW
NSIRVTIFTARPGIVIGRKGAEIEKMTEEISKMAQGKQIKIDIQEIKTPE
LDAQLVAENVALQIERRIAYRRAMKKAVQVAMDFGALGIRLRSSGRLNGA
EISRSEWYREGKVPLHTLRTGIDYGFAEANTVYGKIGVKCWICKKEEAPA
ETPAQASPPPPPPESEATKL
>14_0927_12_20cm_scaffold_4916_10
MGQKTHPIGFRLGSTRTWSSRWFATKNYAKLLHEDVKIRRYIKDQLYHAG
IAKIDIERSANRARISISTARPGIIIGRKGSEVEKLKNELQARTGKEIYL
NIEEVIHPELDAQLVAENVALQLQKRVAFRRAMKKAVTSALRLGADGIRI
ACAGRLGGGEIARREWYRDGRVPLHTIRADIDYGLATAHTTYGTIGVKVW
IFKGMKGTAQRGAALAFGEYGLKALEPGWVTNRQIEAARVALSRSLKRGG
KIWIRIFPDKPVTKKPAETRMGKGKGNPEEWVAVVKPGRIIYEMQGVPED
IAREAFRTAAQKMGIATRFVMRTRAL
>14_1009_16_30cm_scaffold_33121_16
MGHKINPNGFRLGANPNYEWHSRWYADKSYQAWLQEDIRVRQYIEKTLSH
AGISRVDIERKGEDRIQVDIHTARPGIVIGRRGAEVDRIRDDLKNITHKD
NIQLNVFEIKQPELEAPLVAQGIAEQLVGRVSFRRAMRRGVQTAMRAGAK
GIRVQVGGRLGGAEMSRSEWYREGRVPLHTLRADIDYGMREAHTQFGGRI
GVKVWIYRGDVMPTVEEKEAELAKARARAAASGDLIPAVIPPRERAPRER
PGGRGAPGRGAKPAGRGTGTRAPRGGGPARAPKAPAAPKAAPAAEQKSEQ
KSEPKAEPQTEPKAPDATTEAPKDEA
>14_0903_13_30cm_scaffold_12402_3
MGQKTNPIGLRIAVNKDWRSKWYAEKKEFGKLLAEDRRIRDILKKKLESA
SVPKIQIERAATRCRITIFTARPGVVIGRKGAEIDKIKEELSRMTGKEIF
VDIQEIKTPETDAQLVAENVALQLERRISFRRAMKKAVQTAMDFGADGIK
IRCAGRLGGAELARTEMYHEGRVPLHTLRANIDYGFSEANTVYGKLGVKC
WICKGETKVERGNKPAAAAGAGN
>14_1009_09_30cm_scaffold_240666_2
MGQKTHPYGFRLGYNKPWRSRWFAGKDYADLLHEDVVLRRQLKDRLRSAG
ISAIDIERAANKLVIRLFTARPGIIIGRKGAEIDKLKNEIQKRTKREVHI
DIQEVHRPELDAQLVAESIALQLEKRVAFRRAMRKAVDSALRFGCKGIKV
RVAGRLNGAEIARKEWYLQGRLPLQTLRAEIDFGFAQAYTTYGVIGVKCW
IYQGENVPERGKRRGTAAAAEVD
>14_0929_09_30cm_scaffold_1098_4
MGHKVHPNGFRLGVYRNWEAKWFAPDKEFKPLLLEDVRLRRMLMTRLKNA
GVARIETERSSSALTITLHTAKPGIVIGKGGTSVDQLRDELEKITGKRVR
VTIQEIKKPELSAQLVAENVAAQLEKRIAFRRAIKQSLMKTMRAGAQGVK
IRVKGRLGGSEMARVEWNREGRVPLHTLKADIDFGQTEAKTTFGRIGVSA
WVYTGNFPTEAPPKPQAAVEEPVESGVPVGAAIGEAPTPLAELVQATIAP
PVAPEAPAAQVTAAAPPEAPAAKPKRARTAKATTTTTSADGGEKPKRTTR
AKASTGEKATTAPKTPRARAPKKKE
>14_0929_12_40cm_scaffold_104349_2
MGQKVNPYGFRLGFNKTWHSRWFAGKNYAETLHRDLKLRDDLKKRLSHAG
VSEIDIERTANKMRINIYTSRPGIIIGRKGAEVDKLRDELQKLVNGEVYI
NIQEIQRPELDAQLVSENIATQLERRIAFRRAMKKAMESAFRFGAKGIKV
RVAGRLNGAEIARSEWYQDGRLPLHTLKADIDYGQATSHTTYGTIGVKVW
IYKGEMAKTRSRRRPT
>14_0903_12_40cm_200_scaffold_55514_3
MGHKVHPNAFRLGVFRPWEANWFANPKDYTKMLHEDLEMRRVILARLRNA
GIAKIETERSSNAQLTVTIHTAKPGIVIGKGGSSVDQLREDLEKRFGNRV
RISIQEIKQPELDAQLVAENIASQIERRISYKRAMKQAILRTMRSGAKGV
RIYCGGRLRGAEMARREWDREGRVPLHTLRADIDFGRATAKTTFGAIGVK
CWIYKDQISPAQRRLAPIAEETAPLAEVIAPQPELVEALTAAVAPVETAG
AETQTTERPKRTRAAAAATTAPKPTTAKPRTASSKPRTAAAPKAKADTAT
KAPAKKPAETRMGSGKGNPEGWVAVVKPGRVLFEMGGVTPQVAKEAMKLA
ASKLPIKTRFVAAAEAGGSR
>14_1009_05_40cm_scaffold_39661_8
MGQKVHPTGFRLGFNKTWRSRWYAEKDYANLLHEDVHLKRDLKKRFAHAG
VSRVEVERAANKLKISIYTSRPGIIIGRKGQEVDKLKQEIQKKTGKEVFI
NIQEILKPELDAQLVSESVALQLEKRIAFRRAMRKAVDAALRFGAKGIKV
RVSGRLNGAEIARSEWYLHGQLPLHTLRADIDFGTSEARTSFGQIGVKCW
IFKGEQDALRPNRGL
>14_0929_02_20cm_scaffold_106966_2
MGQKVNPIGFRLGVNRDWRSRWYASPQEMPEFLHSDIQIRDYVKKKLQFA
AVSKIVIERAWNSIRVTIFTARPGIVIGRKGAEIEKMTEEISRMAQGKQI
KIDIQEIKTPELDAQLVAENVALQIERRIAYRRAMKKAVQTAMDFGALGI
RLRSSGRLNGAEISRSEWYREGKVPLHTLRTGIDYGFSEANTVYGKIGVK
CWICKKEEVAEETPAQAAPPPPPEAGG
>14_0903_12_20cm_scaffold_133251_3
MGQKVNPYGFRLGFNKTWHSRWFAGKNYAETLHRDLKLRDDLKKRLSHAG
VSEIDIERTANKMRINIYTSRPGIIIGRKGAEVDKLRDELQKLVNGEVYI
NIQEIQRPELDSQLVAENIGTQLERRIAFRRAMKKAMESAFRFGAKGIKV
RVSGRLNGAEIARTEWYQDGRLPLHTLKADIDYGVATAHTTYGTIGIKVW
IYKGEMAKTKSRRRPA
>14_0903_12_40cm_200_scaffold_140301_2
MGQKVHPTGFRLGFNKTWRSRWYAEKEYANLLHEDVHLKRDLKKRFAHAG
VSRVEIERAANKLKISIYTSRPGIIIGRKGQEVDKLKQEIQKKTGKEVFI
NIQEILKPELDAQLVSESVALQLEKRIAFRRAMRKAVDAALRFGAKGIKV
RVSGRLNGAEIARSEWYLHGQLPLHTLRADIDYGTSEARTSFGQIGVKCW
IFKGELDALRPNRGL
>14_0919_12_20cm_scaffold_73711_4
WQSRWYAERDYKDLLAEDFMLRKQIHKELANASISRIEIERAAANQVSVT
IHTARPGIVIGKSGEKVDRLRATLEAKTKKRVRLNIVEIRQPELDAYLVG
RSIAEQLEKRVSFRRAMKQAVQKTMRANAKGIRVIIGGRLGGAEIARSEK
EVEGKIPLHTLRADIDYGLTEAHTTFGVIGIKVWIYKGDILPIKRHEGGE
AQQEAAMPFAPRERAETGERRGERRPTRGGRTQGQGGERQQRGERPARAQ
GERTPRGERSAQGGEKAPRAPRAQGERPARQTGERPTRSRRTESTAEGAP
VVRETQTVAETGAPAVQDIQEATVPETQTVAETGAPVVQDTQEATVPETQ
APPPPAPSEDASESE
>14_1009_13_20cm_scaffold_78925_3
MGQKVNPIGFRLGVNRDWRSRWYASTQEFPSFLHSDLKIRDYVKKKLQFA
AVSKIVIERAWNSIRVTIHTARPGIVIGRKGAEIEKMTEEISKMAEGKQI
KIDIQEIKTPELDAQLVAENVALQIERRIAYRRAMKKAVQTAMDFGAEGI
RLRSSGRLNGAEISRSEWYREGKVPLHTLRTPIDYGFAEANTVYGKIGVK
CWICKKEEPAPQSATPAPPPLAPQPAEV
>14_0929_02_30cm_scaffold_12368_9
MGQKVNPIGFRLSVNRDWRSRWYASSQEFPSFLHSDLKIRNYVKKKLQFA
AVSKIVIERAWNSIRVTIHTARPGIVIGRKGAEIEKMTEEISKMAEGKQV
KIDIQEIKTPELDAQLVAENVALQIERRIAYRRAMKKAVQTAMDFGGEGI
RLRCSGRLNGAEISRSEWYREGKVPLHTLRTSVDYGFAEANTVYGKIGVK
CWICKKEEPAPQPAAPPPPPPPDEPVQV
>14_0929_05_30cm_scaffold_255074_3
MEVQAKAKWVRTSPRKVRLVARTLRDLPVSEALVACSFMPKAAARDVAKV
IRSAQANAENNFNLVKDDLVIKDIRVEPGPMLKRGQPRAMGRLFSIFKRT
SHITAIVEDRPGVVKRRSAALPRAPQPAASRPTPAAAAAARTAAALAPAT
TESDEPVAPARPKRAKAQPAPSASKAPAEGKKTEAKKYKPLLLEDVRLRR
MLMIRLKNAGLARIETERSSSALTITLHTAKPGIVIGKGGTSVDQLRDEL
EKITGKRVRVTIQEIKKPELAAQLVAENVAAQLEKRIAFRRAIKQSLMKT
MRAGAQGVKIRVKGRLGGSEMARVEWNREGRVPLHTLKADIDFGQTEAKT
TFGRIGVSAWVYTGNFPTEAPPKPAAAVEEPADAGVPVAVAIGEAPSPLA
ELVQAA
>14_0903_13_30cm_scaffold_3124027_2
MGQKVNPIGFRLSVNRDWRSRWYALPQEFPSFLHSDLKIRNYVKKKLQFA
AVSKIVIERAWNSIRVTIHTARPGIVIGRKGAEIEKMTEEISKMAEGKQV
KIDIQEIKTPELDAQLVAENVALQIERRIAYRRAMKKAVQTAMDFGGEGI
RLRCSGRLNGAEISRSEWYREGKIPLHTLRTPIDYGFAEANTVYGKIGVK
CWICKKEEPAPQPVAPPPPPAPEQVEV
>14_1009_12_20cm_scaffold_126819_1
EIERTRDRVNVDIHTARPGIVIGRRGAEADRIRGDLEKLTGKHVNLNILE
VKSPEIDAQLVAQGVAEQLSSRVSFRRAMRKAMQSALKSGAKGIRVQCSG
RLGGAEMSRSEFYREGRVPLHTLRANIDFGFYEARTTFGRIGVKVWIYKG
DEMLTREEQAAAAALRARDQRDRRARRSDRPTGRRSAAVDGGAPTITGGP
ESSANPTTTQGVASSEPANAPVDQSVPAADNAAAETTNTIPRPQRRADPM
LIPRRVKHRKQHHPGRSGAAKGGTKVVFGEYGIQALEPAYVTNRQIESAR
IAITRHIRRGGKVWINIYPDRPLTKKPAETRMGSGKGSPEWWVANVKPGR
VMFELSYPNEATAKAALTRAIHKLPMKCRIVKREVGEA
>14_1009_09_20cm_scaffold_111366_3
METRATLYGVRLSAQKGRLVADQIRGLPVEKALNLLAFSPKKGAHIIKKV
LESAIANAEHNDGADVDELKVKTIFVEQATSLKRFQARAKGRGNRITKRT
CHIFVTGRTFATMLNEDLKVRDYLKKRLSHASVGKVVIERPAKDARITIH
SARPGVVIGKKGEDIEMLKADLRKLLGVQMVHVNIEEIRKPEVDAQLIAD
SIAQQLEKRIMFRRAMKRAMQNAMRLGAQGIKIMSAGRLNGIEIARTEWY
REGRVPLHTLRADIDYGFSEAKTTYGVIGIKCWVYKGEVMAKGDQPVAPP
APSADEVLAAKKVKKATPKPVLSAPEAKPEPIAAAKTASDTGSSAAPQAK
PRAARPHPVVAKKAVSDAKGKAEGKSEAKPKTAVKKSRKPKA
>14_1009_02_40cm_scaffold_444_35
MGQKVHPTGFRLGVVKGWQSRWFAERDYKNVFAEDVLIRQAINKELFNAS
VSRIEIERAAANQVSVTIHTAKPGIVIGKSGEKVDKLRAMLEAKTKKRVR
LNIMEIRQPELDAYLVGRSVAEQLEKRVSFRRAMKQAVQKSMRANAKGIK
IICGGRLGGAEIARSEKEVEGKIPLHTLRADIDYGLAEAHTTFGVIGIKV
WIYKGDILPAKRREAIEGQQETLQPPFVPREREGGERRGGDRRRGGEGGQ
RTDRGQRPQGDRPQGGDRRDSGPRQTGDRPPRPQGERPARSQGERTDRTA
RPQGQGGERTPRQPRPQGERPARAPGERAPRPRAEQPVQAEQAPVVQSVQ
AEQTEQAPVVQATPEEMPPTPEAGTTQSE
>14_0919_09_20cm_scaffold_64128_4
MGQKVHPYGFRLGIIKPWRSRYYARRDFPELLKEDELIRKYLKTRLSHAA
IADVHIERKPGKVTVTVHTGRPGVVIGKRGAEVDKLRDELAQLTGKEVGI
NVEEIKRPELDAQLVADSVAHQLTQRISFRRAMKRAVQSAMRMGAQGIKI
KTAGRLGGAEIARTEGYHEGRVPLHTLRADIDYATSTAKTTYGTIGVKVW
IFTREMTGSRAAPREWPRAAIPSRSGITVSWRSSRGGSPTGRSRRRAWRS
RAR
>14_1009_09_20cm_scaffold_136510_2
MGQKVHPIGYRLGFTKTWNAKWFAEAKNYRILLKEDIAIRSTIRGRLRDA
AIARIDIERSTNQVTVTIQTAKPGVVIGKGGAKVEELRQALGKATGKIVK
VNIFEIRYPELDANLIAENVAQQLERRVSFRKVLKQTVSRSMKAGAKGVR
VAVAGRLGGAEMSRREWEREGRVPLHTLRADIEFGRAIAKTTYGTIGVKA
WIYRGDIEPAPRQVSQNAPAAAARPAVLGAPAGGATQPVAAPVPTSGPAG
AA
>14_0919_09_20cm_scaffold_1004_13
MGQKVHPGGMRVGVIHDWKSNWYTGNKDFADFLQEDVRIRQHIYNKLAHA
GLSDILIRKDAQRITIDIYTARPGIVIGKSGVEVDALRKDIHGMTSKAVH
ININEIKRPELDAKLVAQSIAEQLENRVSFRRAMKRSLASAIRSGAQGVK
VQCGGRLGGGEMSRSESYSEGRVPLHTIRADIDYGFAEAKTTTGRIGVKV
WINKGEIMPSGYESSAQQDGTRLGDQDQARRRGGRTEGLGESRQGGRGRG
ADREGLGPVRQRRPRRGAGQGQGQGRGPRRPREEAPTETVEQPRTDEQGV
SAEGREQPVIEPQVEETPAAVADAPDTTTQKQMHEDPTKLDQSGDESAEK
PKSPRKAAAKKPPAAKAKPAAKRTTKKDDD
>14_1009_16_40cm_scaffold_532631_4
MGQKTHPKGFRLGVIETWDSRWFAKRDYAALLHEDIRLRGFIKKRLYHAG
ISKVEIERAANKAKINIYTARPGIVIGKKGAEIEKLKQELTRMSGKEPYI
NIHEVRRPDLDAQLVSESVALQLERRVAFRRAMKESVARAMRMGAQGIRI
QSGGRLGGSEIARREWYREGRVPLHTLRADISYGTAEAKTTYGIIGVKVW
IFRGEVLTREEEEQKAALGA
>14_0903_13_30cm_scaffold_2308266_8
MGQKVNPIGIRLGITRDWTSRWYAGKRQFPLHVHTDFRVREFLKRRLAEA
SVSRILIERAAKKVNITIQTARPGIVIGKKGEDIEKLRQETAALLGMPMN
DVRLNIAEIRKPELDAQLVGDSIAQQIEKRVMFRRAMKRAVMSTMRSGAL
GVKVRVSGRLNGSEIARTEWYREGRIPLHTFRADIDYGLSEAHTTYGVIG
VKVWIFKGEVFDKSELAQQAGEAEAAPAPGTSPAAAPAQPVTPPTQPLTP
PVPPEAPVSA
>14_1009_16_30cm_scaffold_47404_16
MGQKVHPHGFRLGFNKTWRSRWFADRDYSKLLHEDLKLRDSLKKRFAHAG
VSKIEIERAANKLKIDIYTSRPGIIIGRKGTEVDKLKTEIQKQTSREVFI
NIQEIQKPELDAQLIAESVAMQLEKRVAFRRAMRKAVESALRFGARGIKV
RVSGRLNGAEIARSEWYLHGQLPLQTLRADIDYGFAEAFTTYGAIGVKVW
LYKGERLAPRIGREEDYRTPRRAAGGRG
>14_0903_12_30cm_scaffold_8475_7
MGQKVHPYGFRLGYTKPWKSRWFVERDYDKLLLEDVRLKNELKDKLKGDV
QKRTGREVYIDIQEVHKPELDAQLVSESIALQLEKRVGFRRAMRKAVDSA
LRFGCKGIKVRVSGRLNGNEIARSEWYLQGRLPLHTLRADIEYGFSEAKT
TYGVIGVKCWIYRGEILPQKKREVQQPVGAF
>14_0929_05_20cm_scaffold_20570_7
MGQKVNPLGIRLGIVRDWTSRWYAGKKQFPMHVHTDFRVREFLKEKLAEA
SVSRILIERAAKKVNITIQTARPGIVIGKKGEDIEKLRQETAALLGMSVN
DVRLNIAEIRKPELDSQLVADSIAQQIEKRVMFRRAMKRAVMSTMRSGAL
GVKVRVSGRLNGSEIARTEWYREGRIPLHTFRADIDYGLSEANTTYGVIG
VKVWIFKGEVFDKRELAQQQAAEAEGAAPPAALPAAPLAAAAPAAPAAPA
ASAAPETPAQA
>14_0929_12_20cm_scaffold_8547_9
MGQKVNPIGMRLGITRDWTSRWYAGKKQFPRLVHTDFRVREFLKERLAEA
SVSRIQIERAAKKVNITIQTARPGIVIGKKGEDIEKLRQETAKLLDMAFT
DVRLNIAEIRKPELDAQLVADSIAQQIEKRVMFRRAMKRAVMSTMRSGAL
GVKVRVSGRLNGAEIARTEWYREGRIPLHTFRADIDYGLSEAMTTYGVIG
VKVWIFKGEVFDKADLAQAAAEGEAQAQAPPASAPPAAAVAPAAATAPAA
PVEVTTQG
>14_1009_02_20cm_scaffold_13024_2
MGQKVNPLGIRLGITRDWTSRWYAGKRQFPVHVHTDFRVREFLKQRLAEA
SVSRILIERAAKKVNITIQTARPGIVIGKKGEDIEKLRQETAALLGMPMN
DVRLNIAEIRKPELDAQLVGDSIAQQIEKRVMFRRAMKRAVMSTMRSGAL
GVKVRVSGRLNGSEIARTEWYREGRIPLHTFRADIDYGLSEAHTTYGVIG
VKVWIFKGEVFDKSELAEQAGEAEAAAAPSTPLAPAAPPPVTPPAPEVAA
RSDLMA
>14_0903_02_20cm_scaffold_18503_3
MGQKVHPTGFRLGFNKTWRSRWYADKDYAKLLHEDIKLRDTLKTRFMHAG
VSKIEIERAANKLKIDIYTSRPGIIIGRKGTEVDKLKTEIQKKTNREVFI
NIQEIQKPELDAQLIGESVAMQLEKRVAFRRAMRKAVESALRFGARGIKV
RVSGRLNGAEIARSEWYLHGQLPLQTLRADIDYGFAQAFTTYGCIGVKVW
LYKGERLTPRVGREEDYRAPRRAGGPPR
>14_0903_02_30cm_scaffold_72557_1
MGQKVHPYGFRLGFTKPWKSRWFAERDYDKQLHEDVKLKTELKDKLKSAG
VSSIEIERPGNKLRIIIKTARPGIIIGRKGAEIDKLKGELQKRTGGKDIF
VDIQEVHKPELDAQLVSESIALQLEKRVGFRRAMRKAVDSALRFGCKGIK
VRVSGRLNGNEIARSEWYLQGRLPLHTLRADIDYGFTEARTTYGVIGVKC
WVYKGEILPQKKRESQAAAAF
>14_1009_16_30cm_scaffold_41410_16
MGQKVHPGGMRVGVIHDWKSNWYTGKKEFPQYLLEDVKIRDHIYRKLAHA
GLSDILIRKDKQRITVDIYTARPGIVIGKSGVEVDALRKELHAITKKNVH
ININEIKRPELDAKLVAQSIAEQLQNRVSFRRAMKRALASGIRSGAHGIK
IVCGGRLGGTEMSRSEMYSEGRVPLHTIRADIDYGFVEAKTTFGRIGVKV
WINKGEIMPEGFEGMAGAKETRLGEQDQARRRRGSAEGLGASRESGRDRQ
RDREGLGPVRRRRPEGRGGRPSPRDRTRGQDNVERPRTDETGTSAEGREQ
PVVEPQVETTPAPVADAPDSTTPTTMHDEPQKLDKSGDESAEETR
>14_0929_05_20cm_scaffold_92104_2
MGQKVHPYGFRLGYTKPWKSRWFKVRDYDKWLLEDVKLKGELKDKLKSAG
VSSIEIERPGNKLRVIIKTARPGIIIGRKGAEIDKLKQELQKRTNREIYI
DIQEVHKPELDAQLVSESIALQLEKRVGFRRAMRKAVDSALRFGCKGIKV
RVSGRLNGNEIARSEWYLQGRLPLHTLRADIEYGFSEARTTYGVIGVKAW
IYRGEILPAKKREPQALGAF
>14_0903_05_30cm_scaffold_74897_1
MSVTKYFVKDVSRRLEIDEHLALELKRAGYSHVELTKSPVGTRVVIYAAK
PGMVIGRRGQSIRDLTKVLEEKFHIENPQLSVANIEVPEQDPKVVASQVS
QALQRGVHFRRAAYWAIQRVMESQALGVEITIRGKLTTERSRFEKFKAGY
LPRVGDPVLKSVKTAVADVQLKQGLFGINVRILPPQIDYIDKPIMLTPPA
QTAPQPAAPAKEVEPMAAPEVVVEVETTAGNVAVVVEDKEEVETGDS
>14_0919_09_20cm_scaffold_59229_1
DFPALLREDELLRKYLKARLGHAAIADIRIERKPGKVVVTIHTGRPGVVI
GKKGAEVDQLRDELSRLSGKEVGINVEEIKRPELDAQLVADNIANQLAQR
ISFRRAMKRAVQSAMRMGAGGIKIKCGGRLGGAEIARVEGYHEGRVPLHT
LRADIDYATSTAKTTFGTIGVKVWIFKGEIVEDRRGKTYSTGV
>14_1009_05_20cm_scaffold_377_14
MGQKTHPYGLLIRKYLKTRLSHAAIADVHIERKPGKVTVTVHTGRPGVVI
GKRGAEVDKLRDELAQLTGKEVGINVEEIKRPELDAQLVGDSVAHQLTQR
ISFRRAMKRAVQSAMRMGAQGIKIKTAGRLGGAEIARTEGYHEGRVPLHT
LRADVDYAISTAKTTYGTIGVKVWIFKGERTEDLHGRTYSTGV
>14_0927_05_40cm_scaffold_7409_10
MSAIKNVMKNNFRNMELNEYLSSSLSEAGYGGAEVQKTPIGTKITLFVIR
PGLVIGRKGVGIRDLTTRLEQQFNLENAQVSVTEVTKPELNPHIMANRIA
QLIERGTAFRRASLWTINTIMGAGAMGVEITISGKLRGERAHFEKHSAGT
IPKSGKVAEEVVRSSTNSILTKMGLVGIKLKISLKEETHLDFDLSLEPQP
KVETQTDSESESKSQTENQRVPSDSEVKTESKDIINSQVKEIAVNKSET
>14_0903_09_40cm_scaffold_67694_5
MGQKVHPKGFRLGVIENWDSRWFARREYADLLHEDTKIRSFLKKRLYHAG
VSKIEIERAANKAKINIHTARPGIVIGKKGAEIEKLKQELSKLTRKESFL
NIHEVRRPDLDAQLVGENVALQLERRVAFRRAMKEAVARAMRMGAQGVRI
QSAGRLGGSEIARTEWYREGRVPLHTLRADVNYGTAEAKTTY
>14_0903_12_30cm_scaffold_6441_2
MGQKVHPYGFRLGFTKPWKSRWFAERDYDKQLHEDVKLKTELKEKLKSAG
VSAIEIERPGNKLRIIIKTARPGIIIGRKGAEIDKLKAELQKRTAGKDIF
VDIQEVHKPELDAQLVSESIALQLEKRVGLRRAMRKAVDSALRFGCKGIK
VRVSGRLNGNEIARSEWYLQGRLPLHTLRADIDFGFSEARTTYGVIGVKC
WVYKGEILQQKKREAQPAAVGGF
>14_1009_16_30cm_scaffold_72624_8
MGHKVHPYGFRLGVSRTWNARWYEEGREYTELVKEDVGIRALIARMLANA
SVSQVDIERGKNYVSVTVHTAKPGIVIGKGGVNVAALRQQLEKTTGRKVQ
LEIKEIRQPELDAHLVATSIAQQLARRIAFKKAMKQAVQRTMKAGAKGVK
VAVAGRLGGSEMARREWEKEGRIPLGTLRADVSYAQIHAHTTYGRIGVKV
WIYRGDVIPERQAPHEPAAAGAA
>14_0903_13_40cm_scaffold_168517_1
MGQKVHPTGFRLGFNKTWRSRWYAEKEYANLLHEDVLLKRDLKKRFAHAG
VSRVEVERAANKLKISIYTSRPGIIIGRKGQEVDKLKQEIQKKTGKEVFI
NIQEILKPELDAQLVSESVALQLEKRIAFRRAMRKAVDAALRFGAKGIKV
RVSGRLNGAEIARSEWYLHGQLPLHTLRADIDFGMSEARTSFGQIGVKCW
IFKGELDALRPNRGL
>14_0903_05_40cm_scaffold_87441_2
MGQKVNPIGFRLGVNRDWRSRWYASPQEMPEFLHSDIEIRDYVKKKLLFA
AVSKIVIERAWNSIRVTIFTARPGIVIGRKGAEIEKMTEEISKMAQGKQI
KIDIQEIKTPELDAQLVAENVALQIERRIAYRRAMKKAVQVAMDFGALGI
RLRSSGRLNGAEISRSEWYREGKVPLHTLRTGIDYGFAEANAVYGKIGVK
CWICKKEEAPAETPAQASPPPPPPEPATG
>14_0903_12_20cm_scaffold_21230_1
MLRKQIQKELANASISRIEIERAAANQVSVTIHTAKPGIVIGKSGEKVDR
LRTALEAKTKKRVRLNIVEIRQPELDAYLVGRSIAEQLEKRVSFRRAMKQ
AVQKTMRANAKGIRVIVGGRLGGAEIARSEKEVEGKIPLHTLRADIDYGL
TEAHTTFGVIGIKVWIYKGDILPSKRREGGEAQQETTAPFTQRDRGEAGE
RRGERRPLRGARPQGQGGERQQRGERPARAQGERAPRGERPATAQSGERA
PRTPRAQGERPARQTGERPTRSRRTESTAEKAPVVQETQKVAEIEIPAVQ
DNQETTVPETQKVAEIEVPAVQDNQETTVPETQTPPQPAPSDGASESE
>14_0927_09_40cm_scaffold_71193_4
MGQKVHPGGMRVGVIHDWKSNWYTGNKDFADFLQEDVRIRQHIYNKLAHA
GLSDILIRKDAQRITIDIYTARPGIVIGKSGVEVDALRKDIHGMTSKAVH
ININEIKRPELDAKLVAQSIAEQLENRVSFRRAMKRSLASAIRSGAQGVK
VQCGGRLGGGEMSRSESYSEGRVPLHTIRADIDYGFAEAKTTTGRIGVKV
WINKGEIMPSGYESSAQQGDTRLGDQDQARRRGGRTEGLGESRQGGRGRG
ADREGLGPVRQRRPRRGSGQGRGPRRPREDAPAETAEQPRTDEQGVSAEG
REQPVIEPQVEETPTPAADAPDATTPEEPIALDQSDGESAEKPKTARKPA
AKKAPAAKAKPAAKRTTKKDEEKGDET
>14_1009_16_30cm_scaffold_430032_2
MGQKTNPIGFRLGIVKPWVSRWFATKEMPALLKEDELVRKYLHTRLGHAA
IAEIHIERRPGKVTVTIHTGRPGVVIGKKGTEVDKLRDELAQLTGKEAAI
NVEEIKRPETSAQLVADNIAHQLQQRISFRRAMKRALQSAMRMGAQGIKV
RASGRLGGAEIARTEGYHEGRVPLHTLRADIDYATSTAKTTFGTIGIKVW
IFKGEVVEDLSGRTYSTGA
>14_1009_09_20cm_scaffold_56857_3
MGQKVHPYGFRLGYNKDWHSHWFAKKQFGDFLIEDLKLKAELKRRFTGAG
VSHVDVERAANRLKIIIYTSRPGIIIGRKGSEIDKLKGDISSRTGREVLV
SIQEIHKPELNAQLQAEKIAAQLEKRIAFRRAMRKAVEESLRFGAQGIKV
KVSGRLNGAEIARSEWHLQGQLPLHTLRSDVDYGFAEAHTTFGVIGVKVW
IYRGVILDANAAMARGTGTDPINETRGPGQREGRQRPARARRDRPERPER
>14_0927_05_20cm_scaffold_42909_7
MEVSAVQRFVRRTPRKARLVADSVTGMKVSEALAYLEFSPKHAARDVAKA
IKSAAANAEHNFNLNRDDLVLKHLTIDEGPTFKRRRPVSRSMAHEFFHAI
LSRLRNAGIAKIETERSSNAQLTVTIHTAKPGIVIGKGGSSVDELREDLE
KRFGNRVRISIQEIKQPELDAQLVAENIASQIERRISYKRAMKQAILRTM
RSGAKGVRIYCGGRLRGAEMARREWDREGRVPLHTLRANIDFGRATAKTT
FGAIGVKCWIYKDMISPQQRRLATADGAPIGEAIAPQPEIPESVPEPLAA
LTIAPPAAEPEATAPAPAAAPRRTRTAAKPKAEPATAAKPARAAKAPAKP
KAEAKAEKAAPAKKAPAKKTTTTKKAKS
>14_1009_16_20cm_scaffold_7614_15
MGQKVNPHGFRLGITTDFKSRWYADKLYKEYVAEDVAIRRMLQRGMERAG
ISKVEIERTRDRVRVDIHTARPGIVIGRRGAEADRIRGDLEKLTSKQIQL
NILEVKNPEIDAQLVAQGVAEQLSSRVSFRRAMRKAIQSAMKGGAKGIRV
QCSGRLGGAEMSRSEFYREGRVPLHTLRADIDYGFYEARTTFGRIGVKVW
IYKGEAPTSRAGREAQAAALRTAAQQRPQRPSREPQRRRRAPEAAGAGEE
G
>14_0903_02_40cm_scaffold_62519_2
MGQKTHPYGFRLGIIKPWRSRYYARHDFPELLKEDDLIRKYLKTRLSHAA
IADIHIERKPGKVTVTVHTRGPGVVIGKRGAEVDKLRDELAQLTGKEVGI
NVEEIKRPELDAQLVADSVAHQLTQRISFRRAMKRAVQSAMRMGAQGIKI
KTAGRLGGAEIARTEGYHEGRVPLHTLRADIDYAMSTAKTTYGTIGVKVW
IFTREMTEELSGRTYSTGV
>14_1009_16_20cm_scaffold_10517_7
MGQKVHPFGFRLGFNKTWRSRWYSNREYAKLLHEDLALRQSLKKRFAHAG
VAKIETERAVNRLKIDIYTSRPGIIIGRKGTEVDKLKQEIQKKTSRDVFI
NIQEIQKPELDAQLISESVAMQLEKRVAFRRAMRKAVESALRFGARGIKV
RVSGRLNGAEIARSEWYLHGQLPLQTLRADIDYGFAEANTTYGQIGIKVW
LYKGERLVPQRGREEEYRERAPRRPQART
>14_0903_12_20cm_scaffold_98808_2
MGQKVHPYGFRLGYNKDWHSHWFAKKQFGDFLIEDLKLKRDLKQRFTGAG
VSHIDVERAANRLKIIIYTSRPGIIIGRKGSEIDKLKGDISSRTGREVLV
SIQEIHKPELNAQLQAEKIAAQLEKRIAFRRAMRKAVEESLRFGAQGIKV
KVSGRLNGAEIARSEWHLQGQLPLHTLRSDVDYGFAEAHTTFGVIGVKVW
IYRGQILDANAAMARGTGTDPINDTRPGQREGRQRPARARRERPERPDR
>14_0903_13_30cm_scaffold_1378341_7
MGQKVHPYGFRLGYTKPWKSRWFVSRDYDKLLLEDVKLKNELKDKLKSAG
VSSIEVERPGNKLRVIIKTARPGIIIGRKGAEIDKLKQDVQKRTAREVHI
DIQEVHKPELDAQLVSESIALQLEKRVGFRRAMRKAVDSALRFGCKGIKV
RVSGRLNGNEIARSEWYLQGRLPLHTLRADIEYGFSEAKTTYGVIGVKVW
IYRGEILPQKKREQQTVGATGAF
>14_0919_09_20cm_scaffold_112381_2
MGQKIHPGGLRVGVIHDWKSNWMVGKKEFAGALIEDIKIREHILKKLSHA
GLSDILIRKDKQRITIDIYTARPGIVIGKSGVEVDALRKEVHSMTQKNVH
ININEIKRPELDAKLVAQSIAEQLQNRVSFRRAMKRSLASAIRSGAAGVK
VQCSGRLGGSEMSRSEQYSEGRVPLHTIRADIDYGFVEARTPTGRIGVKV
WINKGEIMPQGYSGMAEKKESRLGDQDTARRRGGVTEGLGASRESGRNRS
QDREGLGPVRRGRPGQRGGQSRPGGGGQGNRPGAPRSRGAARPAGGGGGG
GGAGRTRPQQPESQKAADGTRVEKPRTDDQGVSAEGREQPVIEPTVETTP
APVADAPDTTTTKKQVEDPTKLEDSGKGDTGGKPNVPPKKKKADN
>14_0903_13_20cm_scaffold_22773_4
MGQKVHPYGFRLGYTKPWKSRWFVERDYDKLLLEDVKLKAELKDKLKSAG
ISAVEIERPGNKIRIIIKTARPGIIIGRKGAEIDKLKQELQKRTSREVFI
DIQEVHKPELDAQLVSESIALQLEKRVGFRRAMRKSVDSALRFGCKGIKV
RVSGRLNGNEIARSEWYLQGRLPLHTLRADIEYGFSEARTTYGVIGVKCW
IYKGEILAAKKRESQSAVPSGAF
>14_0929_02_40cm_scaffold_110724_2
MGQKVHPFGFRLGFNKTWRSRWYSDRDYAKLLHEDLALRQTLKKRFAHAG
VSKIETERAANKLKIDIYTSRPGIIIGRKGTEVDKLKQEIQKRTNREVFI
NIQEIQKPELDAQLISESVAMQLEKRVAFRRAMRKAVESALRFGARGIKV
RVSGRLNGAEIARSEWYLHGQLPLQTLRADIDYGFAEANTTYGQIGIKVW
LYKGERLVPLRGREEEYRERAPRRPAARG
>14_0903_12_30cm_scaffold_20974_7
MGQKINPIGFRLAVNRNWSSRWYANSRSFAPMLAEDIKVRDFLKRKLAHA
SVGRVLIERPAKDARITIFSARPGVVIGKKGEEIEALKAELRRLMGVNQV
HVNIEEIRKPEVDAQLIADSIAQQLEKRIMFRRAMKRAMQNAMRLGAQGI
KIMSSGRLNGIEIARTEWYREGRVPLHTLRADIDYGLGEAKTSFGVIGIK
VWVYKGEVMPKGEVQAVLPSAAPAVQPETPAEPRRAKKPVPKPGARRPSG
RPRPEGERKAAKKPDAPAPKTTVKRPKKVLKDEGGETKE
>14_0903_12_20cm_scaffold_7454_8
MGQKVHPGGMRVGVIHDWKSNWYTGTKEFPAYLLEDIQIRDHIYRKLSHA
GLSDILIRKDKQRVTVDIYTARPGIVIGKSGVEVDALRKELHAITAKNVH
ININEIKRPELDAKLVAQSIAEQLQNRVSFRRAMKRSLASAIRSGAHGIK
IVCGGRLGGTEMSRSESYSEGRVPLHTIRADIDYGFVEAKTTFGRIGVKV
WINKGQIMPEGFVGMTQKETRLGEQDQARRRRGSAEGLGASRESGRGRGG
DREGLGPVRQRRRSEGARGRPGGRDRARGQDNVERPRTDETGTSAEGREQ
PPVDPAVETAPAPVVDAPDTTTPTTQTEDPTKLEDTGDQG
>14_1009_16_30cm_scaffold_841_25
MGQKVHPEAMRVGYIHDWKSNWFNERHFADYLDEDVRIRGHITGKLAHAG
LSDITIRKDANEVEVNIHTARPGIVIGKSGTEVDALRKDLHRMTGKAIKV
NILEIKRPELDAKLVAQSVAEQLQNRVAFRRAMKRALTSAMRSGAKGCKI
QVGGRLGGAEMARTESYSDGRVPLHTLRADIDYGFYEARTTFGRIGVKCW
MNKGEIMPEGFTGVDLTEMEAPAPPTGRDDREGRGRGRGDGRGRGGRGGG
PGGPGGPGGGRGRGGRGGGGGGGPRGAGGGGRGGGGPRGGGR
>14_1009_16_30cm_scaffold_78197_8
MGHKVNPYGFRLGVIYPWKSKWFAGKDYAQSLHEDIRIRKYITGKLTRAG
ISNVDIERKGDQVQVFVRTARPGIVIGRKGAEVDRIRKDVEKITGKRVDV
KVEDMNQSASELRPETDAALLAQGTAEQLVGRVSFRRAMRRTVQTAMKSG
ALGVRVQCAGRLGGAEMSRREWYREGRVPLHTLRAKIDYGTAEAKTTFGV
IGVKVWVYHGDEIPREEQGMERARARALAGVGPGSASTGALITDVREVDE
GVPVPSTEPRDTREDTRARPAPARRPAGGRPAQGKRPGGRS
>14_0903_12_40cm_200_scaffold_62388_8
MGQKINPHGFRLGISTDWKSRWYADKQYGEYVKEDVAIRKLLSKGMERAG
IAKVEIERTRDRVRVDIHTARPGIVIGRRGAEADRIRGELEKLSGKQVQL
NILEGKNPEAEAQLVAQRVAEQLSNRVAFRRAMRKAIQSAMRSPQVKGIR
VQCSGRLGGAEMSRSEFYREGRVPLHTLRADIDYGLFEARTTFGRIGVKV
WIYKGDVVGGRREREADTAANAAAAAARAPRRERPARRRSGAAGTTGSST
EAGRAAAAELAGAPTDAAHPTPSESIPSSADTAGHGEG
>14_0903_13_30cm_scaffold_703491_51
MGQKVHPFGFRLGFNKTWRSRWYSDRDYAKLLHEDLVLRQSLKKRFAHAG
VSKIETERAANKLKIDIYTSRPGIIIGRKGTEVDKLKQEIQKRTNREVFI
NIQEIQKPELDAQLISESVAMQLEKRVAFRRAMRKAVESALRFGARGIKV
RVSGRLNGAEIARSEWYLHGQLPLQTLRADIDYGFAEANTTYGQIGIKVW
LYKGERLVPLRGREEEYRERAPRRPAARA
>14_0929_02_20cm_scaffold_125497_1
AKLVAQSIAEQLQNRVSFRRAMKRALASGIRSGAKGIRIQCGGRLGGTEM
SRSEAYSEGRVPLHTIRADIDYGFVEAKLPFGRIGVKVWINKGEIMPEGF
EGMAGGKETRLGEQDQARRRRGSAEGLGASRESGRDRQRDREGLGPVRRR
RPEGRGGRPSPRDRTRGQDNVERPRTDEKAKSAEGREQPQVEPQVETTPA
AVAEAPDTTSVKQQTEDATKREKSADAAKAEKPKASKPKAAAKPKAESRP
KAEEKPKAEEKPKAEEKPKAEEKPKTPRTTKKKAE
>14_0903_09_40cm_scaffold_203891_5
RKYLKTRLSHAAIADVHIERKPGKVTVTVHTGRPGVVIGKRGAEVDKLRD
ELAQLTGKEVGINVEEIKRPELDAQLVGDSVAHQLTQRISFRRAMKRAVQ
SAMRMGAQGIKIKTAGRLGGAEALIPRASKPCSHRSASSFASGSRAAPTG
WPRAATPSRSATTA
>14_0929_12_30cm_scaffold_143133_4
TIFTARPGIVIGRKGAEIEKMTEEISKMAQGKQIKIDIQEIKSPELDAQL
VAENVALQIERRIAYRRAMKKAVQTAMDFGAEGIRLRCSGRLNGAEISRS
EWYREGKVPLHTLRTGIDYGFAEANTVYGKIGVKCWICKKEEAPAQPAPA
PPPPPLPIPEQV
>14_0903_13_30cm_scaffold_328988_8
MGQKVHPYGFRLGYNRTWQSRWFDEKNYAKLLHEDVDLRTELKKRLSHAG
VAXXXXXXXXXXXXXXSVGQKVHPYGFRLGYNRTWQSRWFDEKNYAKLLH
EDVDLRTELKKRLSHAGVARIDIERAANKLKINIHTSRPGIIIGRKGAEV
DKLRDDLQKKTGREIFINIMEIHKPELEAQLVAESVGLQMERRVAFRRAM
KKAIESAMRFGAKGVKLRVSGRLGGAEIARSEWYLEGQLPLHTLRADIDY
GFAEARTTYGQIGVKCWIYKGELKSWVRPQDRLGLAQI
>14_0903_12_20cm_scaffold_121072_2
MPETKVERKDKRIIVENVRRVLLKEYLMSETRRAGFGGLDIQRTPMGTRV
TLLAERPGLVIGRKGGAIKSLTEAVERQFKFDNPQIEVQEVGSPALNAQI
MAEKLANALERGWHFRRAGHSTVRRIMEAGAKGCLVVIAGKLTGQRHRRE
KFKSGHIKYCGEPRNLWMDRGFAAAKLKPGIIGVTVEIMDPRAKLPDEIE
IKQPSAEYVAAAAAMAEAALIARAQPQPEAVPATVPAEGEPEEPEPLIVE
EPKAPETKVKRGKVASKRLKKVAKEVKALGVDADVEPPNAPAAHEGNPGD
GRRHARQEALGTSRRADARARRRGDGRRAPESREDPRPS
>14_0929_05_30cm_scaffold_83855_4
MGQKTHPIGFRLGATRTWSSRWFATKGYAGLLHEDVKIRRFIKSSLYHAG
ISRIDIERSANRARITIYTARPGIIIGRKGAEVEKLKNEIQGRTAKEVYL
NIEEVVHPELDAQLVAENVALQLQKRVAFRRAMKKAVTSALRLGADGIRI
ACSGRLGGAEIARREWYREGRVPLHTIRADSDYGLAEAHTTFGAIGVKVW
IFKGEVLPAQRIADA
>14_0929_02_40cm_scaffold_27194_9
YTNMLHEDLEMRRIILSRLRNAGIAKIETERSSNAQLTVTIHTAKPGIVI
GKGGSSVDQLREELEKRFGNRVRISIQEIKQPELDAQLVAENIASQIERR
ISYKRAMKQSILRTMRAGAKGIRLYAGGRLRGAEMARREQDREGRVPLHT
LRADINFGRATAKTTFGAIGIKVWIYKDQVSPAQRRVAPVVEEPLPVAEP
LPPQAEIIEAIPEPQAAQVVVATPEAVPAVTPRRTRTATAKVEEKKAAPA
RPKAAPKPRAEAKTEIKKTAVRTKSTPDEVKKAGGTRNTKKADS
>14_0903_13_30cm_scaffold_6619825_2
MGQKVHPYGFRLGYTKPWKSRWFVERDYDKLLLEDVKLRNELKDKLKSAG
VSSIEIERPGNKLRVIIKTARPGIIIGRKGAEIDKLKQDVQKRTAREVHI
DIQEVHKPELDAQLVSEAIALQLEKRVGFRRAMRKAVDSALRFGCKGIKV
RVSGRLNGNEIARSEWYLQGRLPLHTLRADIDYGFTEARTTYGVIGVKCW
VYKGEILPAKKREPQQAGAF
>14_0929_02_40cm_scaffold_69645_2
MGQKVHPYGFRLGYNKTWKSRWYAKKDYSNLLHEDLRLKKELKKQLGHAG
VSNIEIERPGNKIRITIHTSRPGIIIGRKGSEIDKLKADLQKRTNRDIFI
NINEIHRPELESQLVAESIALQLEKRIAFRRAMRKAVDTALKVNAKGIKV
CCAGRLNGAEIARTEWYLQGQLPLHTLRADIDYGFAEAFTTYGVIGVKVW
IYKGEVFPALQKPTSLGSKL
>14_0929_02_40cm_scaffold_8869_26
MGHKVNPYGLRLGVIYTWKSNWFGGRDYAESLHEDVWIRKHIRSRLSRAG
ISSIDIERKGDQIWVFIRTARPGILIGRKGAEVDRIRRDIERVTKKRVDV
KVEDMNSAASQLRPETDGTLLAQGVAEQLAGRVSFRRAMRRGVQTAMRAG
ALGVRVQCGGRLGGTEMSRREWYREGRVPLHTLRARIDFGTAEAKTTFGQ
IGVKVWVYHGDEIPAAEKETELARARALAHVSAGGASTGALITDRAEAEA
IETEEPAVPEPSTEATDEVGEDGAAPEVQAPVEETPAPEGSEA
>14_0927_02_20cm_scaffold_43235_4
MGQKIHPGGLRVGVIHDWKSNWYTGKKEFPQYILEDVRIREHIYKKLAHA
GLSDILIRKDKQRITVDIYTARPGIVIGKSGVEVDALRRELHAMTQKNVH
ININEIKRPELDAKLVAQSIAEQLSNRVAFRRAMKRALASAIRSGAAGVK
IQCSGRLGGGEMSRRETYNEGRVPLHTIRADIDYGFVEAKTGSGRIGVKV
WINKGEIMPEGFESLASGDTRLGDQDARRRRGGATEGLGASRESGRGRSQ
DREGLGPVKRRRGPGGAGGGTGRGRGAGGGGQGRGARPGTRPGGGGGARP
AGGGGTAGGGGTAGGGGRGRTRNENVEKPRTDDNATSAEGREQPVIEPQV
EETPKPVADAPDTTTPKQQVEDPTKLDESGGKG
>14_0919_05_20cm_scaffold_18864_3
MGQKVHPHGFRLGISTDWKSRWYADKLYKDYIAEDVKIRKMMSKGLERAG
ISKVDIERTRDRVRIDIHTARPGIVIGRKGAEADRIRGDLEKLTGKQVQL
NILEVKSPESDAQLVAQGVAEQLSSRVSFRRAMRKAMQSAMKNPLVKGIR
VQCSGRLGGAEMSRSEFYREGRVPLHTLRANIEYGFFEARTNFGRIGVKV
WIYKGDAVPGRETPADTGPARPRRERAERPDRPRRLRSGSSGTTAGGTEA
GRAVTAEPVAAEPVVAEPVAVSVENASTEAGPGASAPAEQQEG
>14_1009_09_30cm_scaffold_246986_2
KNVHININEIKRPELDAKLVAQSIAEQLSNRVAFRRAMKRALASAIRSGA
AGVKIQCSGRLGGGEMSRRETYNEGRVPLHTIRADIDYGFVEAKTGSGRI
GVKVWINKGEIMPEGFEGMTSGDTRLGDQDARRRRGGATEGLGASRESGR
GRSQDREGLGPVKRRRGPGGAGDGTGRGRGSGGGGQGRGARPGTRPGGGG
GARPAGGGGTAGGGSTAGGGGTAGGGGRGRTRNENVEKPRTDDNATSAEG
REQPVIEPQVEETPKPVADAPDTTTPKQQVEDPTKLDESGGKG
>14_1009_16_40cm_scaffold_3689_17
MGQKIHPGGLRVGVIHPWKSNWYTGKKEFPQYILEDVRIREHIYRKLSHA
GLSDILIRKDKQRITVDIYTARPGIVIGKSGVEVDALRKELHGMTGKNVH
ININEIKRPELDAKLVAQSIAEQLQNRVSFRRAMKRALASAIRSGAAGVR
IQCGGRLGGSEMSRSESYSEGRVPLHTIRADIDYGFVEAKTTYGRIGVKV
WVNRGEIMPEGYEGVASGDGRADQDTARRRRGGASLEGLGASRESGRGRS
GDREGLGPVRKRRPGGGGAGGAGSGGGRGRGAGAGGGRASGAPRSGGGSR
SGGGGGGRPRPQPNVEQPRTDETGTSAEGRQQPVIEPQVEATPAPVADAP
DSTTPKTEHEDPTKLDQSGDPSQEKPKRGGKGGGS
>14_1009_16_40cm_scaffold_25655_25
MGQKVHPKIFRVGVIESWDSKWYSRHDYARLLHEDFKVKKFLKSRLYHAG
ISRIEIERAANKAKINIHTARPGIVIGKKGAEIEKLKEELARLASREIYL
NIIEVRRPDLDAQLVSENVALQLERRVAFRRAMKESVSRAMRMGAQGVKI
QCAGRLGGSEIARTEWYREGRVPLHTLRADVNYGFGEARTTYGVIGVKVW
IFRGEILTEEEEQQKAAMGM
>14_0929_02_30cm_scaffold_207085_1
MGQKVHPYGFRLGFNRTWQSRWYAEKTYSGLLHEDLSLRTELKKRLAHAG
VARIDIERAANKLKINIHTSRPGIIIGRKGAEVDKLRDDLQKKTGREIFI
NIMEIHKPELEAQLVSESVALQMERRVAFRRAMKKAIESAMRFGAKGVKI
RVSGRLGGAEIARSEWYLEGQLPLHTLRADIDYGFGEARTTYGQIGVKVW
IYKGELKSVTRPQDRLGLAQI
>14_0929_12_20cm_scaffold_60420_4
MLLKEDIGIRNAIRGRLRDAAIARIDIERSANQVTVTIQTAKPGVVIGKG
GAKVEELRQVLGKMTGKMVKVNIFEIRYPELDAYLIAENVAQQLERRVSF
RKVLKQTVQRSMKSGAKGVRVAVSGRLGGAEMSRREWEREGRVPLHTLRG
DIEFGRATAKTTYGTIGVKAWVYRGEIEPAPRQVTQSSAPAAAPQRPPAP
PAPAPAPVPQPARAT
>14_0903_13_30cm_scaffold_1478349_2
MGQKVNPVGFRLAVNRDWRSKWYASPQEMPAFLHSDLEIRNYVKKKLQFA
AVSKIVVERAWNSIRVTIFTARPGIVIGRKGAEIEKMTEEISKMAQGKQI
KIDIQEIKTPELDAQLVAENVALQIERRIAYRRAMKKAVQVAMDFGAQGI
RLRSSGRLNGAEISRSEWYREGKVPLHT
>14_1009_09_20cm_scaffold_2399_10
MGQKVHPYGFRLGFNKTWRSRWYSDRDYAKLLHEDLALRQDLKKRFSHAG
VSRIETERAANKLKIDIFTSRPGIIIGRKGTEVDKLKQEIQKRTNREVFI
NIQEIQKPELEAQLIGESVAVQLEKRVAFRRAMRKAVESALRFGARGIKV
RVSGRLNGAEIARSEWYLHGQLPLQTLRADIDYGFAEANTTYGQIGVKVW
LYKGERLVPRLGRDEEYRDRAPRRPPPRA
>14_1009_02_40cm_scaffold_152006_1
MGQKTHPIGLRLGINKTWDSRWFAKRNYPELLKEDLLIKRYLKKRLYQAG
ISRITIERKGDRITIGIKTARPGLVIGRKGEQVDKLSEEMKSLTKKIVQL
NIEEIKRADLDAQLVAEHIAKQLEQRVSFRRAMKKAITSSMRAGALGIRV
ACSGRLGGSEMARFETYREGRVPLHTLRADIDFARATAMTQYGTCGVKVW
MFHGEVLDKPQTATPQAAAR
>14_1009_05_30cm_scaffold_72183_1
APMLAEDIKVRDFLKRKLAHASVGRVLIERPAKDARITIFSARPGVVIGK
KGEEIEALKAELRRIMGVQQVHVNIEEIRKPEIDAQLIADSIAQQLEKRI
MFRRAMKRAMQNAMRLGAQGIKIMSAGRLNGIEIARTEWYREGRVPLHTL
RADIDYGLGEAKTTYGVIGIKVWVYKGEMAPKGDAQAAAAAAAAGAPVPT
QPEAPAEPKRAKKPAPRAGQKRGPARPRPEARAARKEGAPAPKTTVKRPK
KVVKEEPPKSDGGEQKG
>14_1009_16_30cm_scaffold_91176_3
MGQKTNPIGLRVAVTHDWRSKWYAEKKEFGKLLNEDRQIRDVLKKKLESA
SVPRILIERAATRCRITILTARPGVVIGRKGAEIDKLKEELSKMTGKEIY
VDILEIKTPELDAQLVAENVAVQLERRVSFRRAMKKAIQTTMDFGADGIK
IRCAGRLGGAELARVETYHEGRVPLHTLRANIDYGFAEANTVYGKLGVKC
WICLGETKVEKPQPVEAPAAS
>14_0927_09_40cm_scaffold_135971_3
MGQKVHPTGFRLGFNKTWRSRWYAEKEYANLLHEDVLLKQDLKKRFAHAG
VSRVEVERAANKLKISIYTSRPGIIIGRKGQEVDKLKQEIQKKTGKEVFI
NIQEILKPELDAQLVAESVALQLEKRIAFRRAMRKAVDAALRFGAKGIKV
RVSGRLNGAEIARSEWYLHGQLPLHTLRADIDYGISEARTSFGQIGVKCW
IFKGEQDALRPNRGL
>14_0903_05_20cm_scaffold_21947_8
MGQKVHPYGFRLGYNKDWHSHWFAKKQFGDFLLEDLKLKQSLKGRFAGAG
VSHVDVERAANRLKLIIYTSRPGIIIGRKGAEIDKLKADIAARTGKEVLV
SIQEIHKPELNAQLQAEKIAAQLEKRIAFRRAMRKAVEETLRFGGQGIKV
KVSGRLNGAEIARSEWHLQGRLPLHTLRADVDYGFAEARTTFGAIGVKVW
IYRGEILDPKAAMARGTQPDPINEPRPERGDGRRPRRDRDSEDRPRGPRG
DRGGRGPRGGGGGRG
>14_0903_16_20cm_scaffold_44874_3
MGQKVHPYGFRLGYTKPWKSRWFVERDYDKLLLEDVKLKNELKDKLKSAG
VSSIEVERPGNKLRVIIKTTRPGIIIGRKGAEIDKLKGEVQKRTNREVYI
DIQEVHKPELDAQLVSEAIALQLEKRVGFRRAMRKAVDSALRFGCKGIKV
RVSGRLNGNEIARSEWYLQGRLPLHTLRADIEYGFSEARTTYGVIGVKCW
IYKGEILPTKKREAPVAAGAF
>14_0903_13_20cm_scaffold_30643_3
MKIRRYIKDSLYHAGISRIDIERSANRARITIHTARPGIIIGRKGAEVEK
LKNELQARTGKEIYLNIEEVMHPELDAQLVAENVALQLQKRVAFRRAMKK
AVTSALRLGADGIRIACAGRLGGAEIARREWYRDGRVPLHTIRADIDYGL
ATSHTTYGTIGVKVWIFKGEVLRGPEPAEA
>14_0903_16_40cm_scaffold_136692_4
MGQKTHPYGFRLGYNKPFKSRWYADKDYAELLHEDVKLRKELKEKLKSAG
ISSIDIERAANKLVVRIYTARPGIIIGRKGAEIDKLKQEVQKRTKREVHI
DIQEVHRPELDATLVAESIALQLEKRVAFRRAMRKAVDSALRFGCKGIKV
RVAGRLNGAEIARKEWYLQG
>14_0927_05_20cm_scaffold_228313_2
IYTARPGIVIGKSGVEVDALRKELHAITKKNVHININEIKRPELDAKLVA
QSIAEQLQNRVSFRRAMKRALASGIRSGAHGIKIVCGGRLGGTEMSRSEM
YSEGRVPLHTIRADIDYGFVEAKTTFGRIGVKVWINKGEIMPEGFEGMAG
AKETRLGEQDQARRRRGSAEGLGASRESGRDRQRDREGLGPVRRRRPEGR
GGRPSPRDRTRGQDNVERPRTDESATSAEGREQPVVEPQVETTPAPVADA
PDTTTPTTMHDEPQKLDKSGDESAEETR
>14_0929_02_40cm_scaffold_171923_2
MGQKVNPIGFRLGVNRDWRSRWYASPQDLPGFLHSDLEIRNYVKKKLQFA
AVSKIVIERAWNSIRVTIFTARPGIVIGRKGAEIEKMTEEISKMAQGKQI
KIDIQEIKSPELDAQLVAENVALQIERRIAYRRAMKKAVQTAMDFGSDGI
RLRCSGRLNGAEISRSEWYREGKVPLHTLRTGIDYGFAEANTVYGKIGVK
CWICKKEEAPAQPAVPAPPPPPLPVPEQV
>14_0903_02_30cm_scaffold_42815_1
VTIFTARPGIVIGRKGAEIEKMTEEISKMAQGKQIKIDIQEIKTPELDAQ
LVAENVALQIERRIAYRRAMKKAVQTAMDFGALGIRLRSSGRLNGAEISR
SEWYREGKVPLHTLRTGIDYGFSEANTVYGKIGVKCWICKKEEVAVETPA
QAVLPPPPPPPEAGG
>14_0929_05_30cm_scaffold_45374_1
MGQKVNPIGFRLGVNRDWRSRWYASPQDLPGFLHSDLEIRNYVKKKLQFA
AVSKIVIERAWNSIRVTIFTARPGIVIGRKGAEIEKMTEEISKMAQGKQI
KIDIQEIKSPELDAQLVAENVALQIERRIAYRRAMKKAVQTAMDFGADGI
RLRCSGRLNGAEISRSEWYREGKVPLHTLRTGIDYGFAEANTVYGKIGVK
CWICKKEEAPAQPTTPAPPPPPLPIPEQV
>14_1009_13_30cm_scaffold_14282_13
MGQKVNPIGFRLAVNRDWRSRWYASPQELPAFLHSDLAIRKYVKKKLQFA
AVSKIVIERAWNSIRVTIFTARPGIVIGRKGAEIEKMTEEISKMAQGKQV
KIDIQEIKSPELDAQLVAENVALQIERRIAYRRAMKKAVQTAMDFGADGI
RLRCSGRLNGAEISRSEWYREGKVPLHTLRTAVDYGFAEANTVYGKIGVK
CWICKKEEPAAQPATPPPPPPLPVPEEV
>14_0929_05_20cm_scaffold_97560_3
MGQKVHPEAMRVGYIHDWKSNWFNERNFSDYLAEDVQVRDHIVRKLAHAG
LSDITIRKDSGELEVNIHTARPGIVIGKSGSEVDALRRDLHRMTSKQIKV
NILEIKRPELDASLVAQSIAEQLQNRVAFRRAMKRALTSAMRSGAKGVKV
QVAGRLGGAEMARTESYSDGRVPLHTMRADIDYGFYEARTTFGRIGVKCW
VNKGEIMPEGYTGADLTDMTAPVPGGERDGRGPREGRDSRGGGRGPGRGG
RGPNAGERGASRGSGSRGSGRGR
>14_0927_02_40cm_scaffold_40127_3
MGQKVNPIGFRLSVNRDWRSRWYASSQEFPAFLHSDLKIRNYVKKKLQFA
AVSKIVIERAWNSIRVTIHTARPGIVIGRKGAEIEKMTEEISKMAEGKQV
KIDIQEIKTPELDAQLVAENVALQIERRIAYRRAMKKAVQTAMDFGAEGI
RLRSSGRLNGAEISRSEWYREGKVPLHTLRTPIDYGFAEANTVYGKIGVK
CWICKKEEPAPQAATPPPPPPAPEPVEV
>14_0903_02_30cm_scaffold_4_92
MGQKANPIGNRLGIIRGWESNWYANKKDFAVKLIEDNKIRTYLNARINKG
GISKIVIERTLGKLIVTIHTSKPGIIIGKGGGEVDRIKEELKKLTSNSDV
QINILEIRRPELDAMIVADTIARQIENRINYKRAIKMAIASALRMGAEGI
KIKAGGRLGGAEIARSEEIKQGRVPLHTFRMDIDYANVFALTVYGKIGIK
VWICKGEVLTKRDLNPNFIGGKNEVSDRRERRDDRHDRRDDRRGGGGRGG
DNRGGGRGGDNRGGGGRGGDRRG
>14_0929_05_40cm_scaffold_167033_2
MGQKTHPIGFRLGSTRTWTSRWFATKGYAALLHEDVKIRRHIKDALYHAG
ISRIDIERSANRARITIHTARPGIIIGRKGAEVEKLKNELQSRTGKEIYL
NIEEVMHPELDAQLVAENVALQLQKRVAFRRAMKKAVTSALRLGADGIRI
ACAGRLGGAEIARREWYRDGRVPLHTIRADIDYGLATSHTTYGTIGVKVW
IFKGEVLRGPQPAEA
>14_1009_16_30cm_scaffold_211552_4
MGQKVHPIGFRLGINKERQAKWFAADDKTFATLLQEDLTIRGAIRRRLAD
AGVPRVEIERSANQVGVTIHAAKPGIVIGKGGAKVEELRRSLESATGKKV
RITISEIRQPELNATLLAQSVADQLVRRVAFRRAMKQAVGRAMRLGAKGV
RVQVAGRLGGSEMSRREWEREGRVPLHTIRADIDYGKAEAHTTFGLIGVK
AWVYRGDVTQGVTGAPEPVLPPPTRPGTPAGPAAVGPVAPDYQQAEEEEE
VVIPEGPAIFEPDEDEDDASTEAR
>14_0903_05_40cm_scaffold_116671_3
MGQKTHPIGFRLGFTKTWNAKWYANKKNYPVLLKEDIGIRNAIRARLRDA
AIARIDIERSANQVTVTIQTAKPGVVIGKGGAKVEELRQVLGKMTGKMVK
VNIFEIRYPELDAYLIAENVAQQLERRVSFRKVLKQTVQRSMKSGAKGVR
VAVSGRLGGAEMSRREWEREGRVPLHTLRGDIEFGRATAKTTYGTIGVKA
WVYKGEIEPTPRQVTQTSAPAAAPQRPPAPPAQAPAPVPQPARVS
>14_0929_05_30cm_scaffold_47264_2
MSVTKYFIKDVSRRLEIDELLQRDLKRAGYSRVELTKSPVGTRVVIYAAK
PGMVIGRRGQSIKDLTKLLETKFGIENPQLSVATIEIPEQDPKVVASQVA
QALQRGVHFRRAAYWAIQRVMESQALGVEIIIRGKLTTERSRFEKFRAGY
LPRVGDPVLKSVKVAVTDVQLKQGLFGIKVRILPPTVDFIDKPTMKTPPA
SIAPTLAAAQVPIVENAVAETEKEEPIGNTAQA
>14_1009_09_40cm_scaffold_147480_2
MSAQERSAVKGLLQMNRSYVEIDEFLEKALKEAGYGGLEIQKTPIGTTLK
VSVARPGLAIGRRGTGIKELTEQVAAQFRFQNPQIAVSEVKTPELNAKIM
AARIAQIVSRGTAFRRAANWTLNTIMNAGAMGVEISIAGKLRSDRSHSET
YRAGVVPKSGETATKIVREATTDVLLKLGLYGIKVKIALKDAIAPDVEIK
EDVKEAKVEENAEPEGEVAERARAR
>14_0903_12_20cm_scaffold_114912_1
RNNFMGQKVNPIGFRLGVNRDWRSRWYASPQELPAFLHSDLEIRAYVKKK
LQFAAVAKIVIERAWNSIRVTIHTARPGIVIGRKGAEIEKMTEEIAKMAQ
GKQIKIDIQEIKTPELDAQLVAENVSLQIERRIAYRRAMKKAVQIAMDFG
AQGIRLRCSGRLNGAEISRSEWYREGKVPLHTLRTEIDYGFAEANTVYGK
IGVKCWICKKEEAPSEAPVAMAPPPPPTEPVQA
>14_0903_13_30cm_scaffold_4509110_12
MGRKVHPYGFRLGGIKDWRARWYAGRRQFKDLLHEDIAIRNMVMDQVNQN
GQAGVSDVEIDRYPNKVSIAIHTAKPGIIIGRKGEHVNRLRNGLEHLTGK
KVHIDVKEIQHPEVDAQLVAESIAGQLERRVAHKRAMKQAAQRAMKSNAH
GIKIVCAGRLAGSEMARRDKVIEGSVPLHTLRADIDYAQAEALTTYGRIG
VKVWINKGEVLPPTAEEIAARIQSAEDLESEGA
>14_0903_13_30cm_scaffold_380696_15
MGQKTNPIGLRLSLNKDWRSKWYAEKKEFGGLLTEDRKIRDILKKKLESA
SVPKIQIERAATRCRITIFTARPGVVIGRKGAEIDKIKEELSKMTGKEIY
VDIQEVKTPEIDAQLIGENIALQLERRISFRLAMKKAVQTAMDFGAIGIK
VRCAGRLGGAELARVESYMQGSVPLHTLRANIDYGFAEAHTVYGKLGIKV
WVCRGEGKPEKQAAAASTAPAEATA
>14_0903_09_30cm_scaffold_26098_4
MGQKVNPIGLRLGINRTWDSRWYSGKNDYGKLLHEDMKIREDLSAALKQA
AVSKIVIERPHKKCRVTIHSARPGVVIGKKGADIEKLRKMVAKLTDSDVV
INILEIRKPELDAQLVAESIAQQLERRVAFRRAMKRAVQSAMRLGAEGIR
INCSGRLGGAEIARMEWYREGRVPLHTLRADVDFGVATAFTTYGTCGVKV
WIFKGEIMEHDPMAQDKKMADGEAGRPRRDAA
>14_0903_02_30cm_scaffold_128084_2
MGQKINPIGLRLGINRTWDSRWFAGKNEYGKLLHEDVKIREILHKELKQA
AVARIVIERPHKKCRVTIHSARPGVVIGKKGADIDKLRKKVSEITDSDVV
INIVEIRKPELDATLVAESIAQQLERRVAFRRAMKRAVQSAMRLGAEGIR
INCSGRLGGAEIARMEWYREGRVPLHTLRADVDYGVATAFTTFGTCGVKV
WIFKGEILEHDPMAQDKKMAEGDTARPRRDAA
>14_1009_16_30cm_scaffold_506007_2
MGQKVHPGGLRVGVIHDWKSNWYTGTKEFPAYLLEDLKIRDHINGKLGHA
GLSDILIRKDAQRITIDIYTARPGIVIGKSGVEVDALRKEIHGMTNKAVH
ININEIKRPELDAKLVAQSIAEQLENRVSFRRAMKRSLASAMRSGAHGVK
VTCGGRLGGGEMSRSEMYSEGRVPLHTIRADIDYGFAEAKTTFGRIGVKV
WINKGEIMPEGYEGVTQRDSRLGDQDQARRRGGAVEGLGASREGGRGRGP
DREGLGPVRQRRRGQGGPRRPGGRDRARGQDNVERPRTDKDATSAEGREQ
KPLEPETTATPEAVAEAPDTTTTKKQVEDPTNLEQSGDESAEASGQKGKK
KKGS
>14_0903_13_30cm_scaffold_6003202_4
MGHKVHPIGFRLGIIKGWQSRWYAERDYKDMFAEDDLIRRTINKELANAS
VSRIEIERAAANQVSVTIHTAKPGIVIGKSGEKVDRLRAVLEVKTKKRVR
LNILEIRQPEMDAYLVARSVAEQLEKRVSFRRAMKQAVQKSMRANAKGIR
IIVGGRLGGAEIARSEKEVEGKIPLHTLRADIDYGMAQARTTFGMIGIKV
WIYKGDILPSKRREAGEAVQELGAQPPLGPRDREGSDRRGGDRRRGGDGR
QRGDRGERPQGERPAGGDRGPRQAGERSQRPQGQRPPRPQGERTERPPRA
QGDRPQGDRPQGQQGGERTEPRAQGDRPPRQQGERTARAEQAPKVPEALD
TQEAPAPQATAEETQANQPTPELTAPAEPTGQAETQAPPVAPELPPTTET
QSE
>14_0919_02_20cm_scaffold_10808_6
MGRKVHPYGFRLGVSRTWTAKWYADKEYTDLLKEDIGIRKLVEKRLANAS
VSGVEIERGINHVTVTIHTAKPGIVIGKGGANVEILRQQIGGLTKRRVKL
EIKEIRQPELDAHLVAMNIAGQLSRRIAFKKAMKQAIQRSMKAGAKGVRI
AVAGRLGGSEMGRREWDREGRIPLGTLRADISYGQIHAHTTYGRIGVKVW
IYRGDFAPERQAPRELSPATAVVGQGS
>14_0903_05_20cm_scaffold_138259_2
TMGQKINPIGLRLGINRTWDSRWYAGKNEYGKLLHEDVKIREMLHKELKQ
AAVARIVIERPHKKCRVTIHSARPGVVIGKKGADIDKLRKKVADITASDV
VINIVEIRKPELDATLVAESIAQQLERRVAFRRAMKRAVQSAMRLGAEGI
RINCSGRLGGAEIARMEWYREGRVPLHTLRADVDYGVATAFTTFGTCGVK
VWIFKGEILEHDPMAQDKKMAEGDSSRPRRDAA
>14_0903_16_20cm_scaffold_3397_9
MGQKVNPLGIRLGITRDWTSRWYAGKRQFPVHVHTDFRVREFLKQRLAEA
SVSRILIERAAKKVNITIQTARPGIVIGKKGEDIEKLRQETAALLGMPMN
DVRLNIAEIRKPELDAQLVGDSIAQQIEKRVMFRRAMKRAVMSTMRSGAL
GVKVRVSGRLNGSEIARTEWYREGRIPLHTFRADIDYGLSEAHTTYGVIG
VKVWIFKGEVFDKSELAEQPKRTKYRKQFKGRNAGLAQRGSNVSFGEFGL
KATSRARMTAREIEAARRAMARYVKRGGQIWIRVFPDVPISKKPLEVRMG
SGKGNVEYYVARVQPGKVLFEMEGVDEVTAREAFRLAGSKLSVSTSFVKR
QVR
>14_1009_16_30cm_scaffold_133410_6
MGQKVHPIGFRLGINKTWQSNWYAKRNYADLLHEDLMIRRHIKTRLYHAG
ISKVEIERAANRAKINIYTARPGIIIGKRGAEVDKLKNELQELTQKQVAI
NIKEIRKAEIDGQLVAENIALQLERRVAFRRAMKKAITSALRFGAKGIRI
ESSGRLAGAEMARREWYREGGVPLHTLRADIDYGFAEAKTTYGQVGVKVW
IYKGEFVAPDEEVAVMPEPRTRGRR
>14_0903_02_30cm_scaffold_136074_5
MGQKVHPYGFRLGYTKPWKSRWFAERDYDKQLLEDVKLKAELKEKLKSAG
VSSIEIERPGNKLRVMIKTARPGIIIGRKGAEIDKLKAEVQKRMAGREVF
IDILEVHKPELDAQLVSESIALQLEKRVGFRRAMRKSVDSALRFGCKGIK
VRVSGRLNGNEIARSEWYLQGRLPLHTLRADIDYGFTEARTTYGVIGVKC
WVYKGEILPAKKREATPARETTGAF
>14_0929_05_20cm_scaffold_178366_2
MIFSLSKREELSEETVGQKVHPYGFRLGYTKPWKSRWFVERDYDKLLVED
VKLKAELRDKLKSAGVSAVEIERPGNKLRIIIKTARPGIIIGRKGAEIDK
LKGELQKRTNRDVFIDIMEVHKPELDAQLVSESIALQLEKRVGFRRAMRK
AVDSALRFGCKGIKVRVSGRLNGNEIARSEWYLQGRLPLHTLRADIEYGF
SEARTTYGVIGVKVWIYKGEILAQKKREPQVAASAF
>14_1009_12_40cm_scaffold_206989_2
VMGQKVNPIGLRLGINRTWDSRWFARKEYGNLLLDDLGLRRFLRKRLSQA
EVSRVVIERAARRTRITLHSARPGVVIGKKGADIEKLRGDIAKLTNSEVS
LNIVEIRKPEIEAKLIADSIAQQLERRVAFRRAMKRAVQSAMRLGAQGIR
INCSGRLGGAEIARMEWYREGRVPLHTLRADVDFGYGTAKTTYGVCGVKV
WVFKGEILAHDPMAHEKRLTEGQPPGHERGRREALG
>14_1009_16_40cm_scaffold_39397_5
MGQKVNPIGFRLNVNRDWRSRWYASPQEFPAFLHNDLKIRDYVKKKLQFA
AVAKIVIERAWNSIRVTIHTARPGIVIGRKGAEIEKMTEEISKMANGKQV
KIDIQEIKTPEIDAQLVAENVALQIERRIAYRRAMKKAVQMAMDFGAEGI
TEGIKIRSSGRLNGAEISRSEWYREGKIPLHTLRTPIDYGFAEANTVYGK
IGVKCWICRKEERPAEAPAPPAAPPPPPPEPAAV
>14_1009_09_20cm_scaffold_54900_2
MGHKVHPYGFRIGIIKPWLAKWYADRDYASLLQEDMRIRQLVGKQLANAS
VSQVEIERGINHVTVTVHSAKPGIVIGKGGANVESLRTNVGKLTNKKVKL
EIKEILQPELDAVLVAQNVAGQLERRIAFRKAMKQAIQRSIKAGAKGVKV
QVSGRLGGSEMSRTEWDREGRIPLGTLRADISYGVVHAHTTYGRIGVKAW
IYRGEQLGERPGAARTEPREARRPRTTRGTRTTAAEAAAPSASATATATE
PEPEPVAVATAVAAPARVAAPKTPAPASSAPETSAPASSAPETTPPEAAA
EPATPAPAKRSASSRSRRASRTAESASAKAAPSPSEAPKASEAPKASEAP
AEED
>14_0927_09_40cm_scaffold_146534_2
MGQKVRPTGFRTGIMIDWQSQWYANKQDFAELLVEDQKIRDYIKRRYGRS
GISRIRIERTREKVVIYIYSARVGMIIGKKGQEVDKLTHELEALAHRHIE
VKTMEINRPEVDPQLVAEDIAEQLEKRASFRRTMKRAIDQTMEGGAKGIR
IQLSGRLGGSEMARQETSMAGSLPLSTLRAKIEFGFTEAKTAQGHIGIKV
WINNGDYLSSEETNDAANAQAGKVSKKPARQGKR
>14_1009_05_40cm_scaffold_273355_2
MGQKVRPTGFRTGIMIDWQSQWYANKQDFAELLVEDQRIRGYIKRRYGRS
GISRIRIERTREKVVVYIYSARVGMIIGKKGQEVDKLTHELEALTHRHIE
VKTMEINRPEVDPQLVAEDIAEQLEKRASFRRTMKRAIDQTMEGGAKGIR
IQLSGRLGGSEMARQETSMAGSLPLSTLRAKIEFGFTEAKTAQGNIGIKV
WINNGDYLSSEESGDAANAQAGKVSKKPARQGKR
>14_0903_16_20cm_scaffold_9662_4
MGQKVHPGGMRVGVIHDWKSNWYTGKKEFPQYLIEDIKIREHITNKLSHA
GLSDILIRKDKQRITVDIYTARPGIVIGKSGVEVDALRKELHAITKKNVH
ININEIKRPELDAKLVAQSIAEQLQNRVSFRRAMKRALASGVRSGAKGVR
IQCGGRLGGTEMSRSEAYSEGRVPLHTIRADIDYGFGEAKTTFGRIGVKV
WINKGEIMPEGYGGLDTEKDVRLGEQDQARRRRANVEGLGASRESGRDRQ
RDREGLGPVRPSRRGRGGQGGRGGAARGRGAPRDRTRGQDNVERPRTDEK
AKSAEGREQPQVEPQVETTPAPVADAPDTTTPKTQQEDPTKLDQSGDTSA
EKTDN
>14_0927_12_40cm_scaffold_38268_5
MGQKVNPYGFRLGFNKTWHSRWFAGKNYAETLHRDLKLREDLKKRLSHAG
VSEIDIERTANKMRINIYTSRPGIIIGRKGAEVDKLRDELQKLVNGEVYI
NIQEIQRPELDAQLVSENIATQLERRIAFRRAMKKAMESAFRFGAKGIKV
RVAGRLNGAEIARSEWYQDGRLPLHTLKADIDYGQATSNTTYGTIGVKVW
IYKGEMAKTRSRRRPS
>14_0903_12_40cm_200_scaffold_109861_3
MGQKVNPYGFRLGFNKTWHSRWFAGKTYAETLHRDLKLRADLKKRLSHAG
VSEIDIERTANKMRINIYTSRPGIIIGRKGAEVDKLRDELQKLVNGEVYI
NIQEIQRPELDAQLVAENIATQLERRIAFRRAMKKAMESAFRFGAKGIKV
RVGGRLNGAEIARSEWYQDGRLPLHTLKADIDYGLALAMTTYGIIGVKVW
IYKGEMAKTRSRRRPS
>14_0903_02_20cm_scaffold_490_40
MGQKTSPIGLRLQINRTWDSRWYADGADYGRLLLEDLKIRKFIMKSLPQA
AISKVVIERPAKLCRVSIYAARPGVIIGKKGSDIEKLRKQLGAMTSSDVS
LNIVEIRKPEIDARLVAQGIADQLERRIAFRRAMKRAVQSSMRLGAEGIR
VVCGGRLGGAEIARTEGYREGRVPLHTLRAHIDYAEATAQTTYGTCGVKV
WIFKGEILGHDPMSQDRLMMEAQTSGVRPAR
>14_0903_05_20cm_scaffold_318_20
MGQKVHPYGFRLVYNKTWHSRWYGEAKYADTLHEDLKLRRRLKSRLGHAG
VSEIDIERAADKLRVTIYTSRPGIIIGRRGAEVDKLRDDLQKEMGREVHI
NIQEIQRPELDAQLVSESIAGQLERRVSFRRAMKKAMESAFRFGAKGVKI
MVSGRLGGAEIARSEWYQEGRLPLHTLKADIDYGFGEARTTYGVIGVKVW
VYKGDLLKEKGRRATA
>14_0903_13_20cm_scaffold_199986_5
MGQKVHPYGFRLGFNKTWRSRWYSDRDYAKLLHEDLALRQDLKKRFSHAG
VSRIETERAANKLKIDIFTSRPGIIIGRKGTEVDKLKQEIQKRTNREVFI
NIQEIQKPELEAQLIGESVAVQLEKRVAFRRAMRKAVESALRFGARGIKV
RVSGRLNGAEIARSEWYLHGQLPLQTLRADIDYGFAEANTTYGQIGVKVW
LYKGERLVPRIGRDEEYRDRGPRRPAAGERR
>14_0903_12_20cm_scaffold_9457_18
MGQKVNPIGFRLGVNRDWRSRWYASPQEMPEFLHSDIEIRDYVKKKLQFA
AVSKIVIERAWNSIRVTIFTARPGIVIGRKGAEIEKMTEEISKMAQGKQI
KIDIQEIKTPELDAQLVAENVALQIERRIAYRRAMKKAVQVAMDFGALGI
RLRSSGRLNGAEISRSEWYREGKVPLHTLRTGIDYGFAEANTVYGKIGVK
CWICKKEEAPAETQAQASPPPPPPQAQPTQV
>14_1009_09_20cm_scaffold_225504_3
MGQKVNPYGFRLGFNKTWHSRWFAGKTYAETLHRDLKLRDDLKKRLSHAG
VSEIDIERTANKMRINIYTSRPGIIIGRKGAEVDKLRDELQKLLNGEVYI
NIQEIQRPELDAQLVAENIATQLERRIAFRRAMKKAMESAFRFGAKGIKV
RVGGRLNGAEIARSEWYQDGRLPLHTLKADIDYGLALARTTYGIIGVKVW
IFKGEMAKARSRRRPQ
>14_0919_12_20cm_scaffold_64496_7
MGQKVNPIGFRLAVNRDWRSKWYASPQEMPAFLHSDLKIRDYVKKKLQFA
AVSKIVIERAWNSIRVTIYTARPGIVIGRKGAEIEKMTEEISKMAQGKQI
KIDIQEIKTPELDAQLVAENVALQIERRIAYRRAMKKAVQVAMDFGAQGI
RLRSSGRLNGAEISRSEWYREGKVPLHTLRTPIDYGFAEANTVYGKIGVK
CWLCKKEEPAAEAPAAVLPPPPEPAAA
>14_0903_13_30cm_scaffold_1624768_8
MGQKTHPIGFRLGTTRTWSSRWFATKEYASLLHEDAKIRRYIKDALYHAG
ISRIDIERSANRARIAVHTARPGIIIGRKGSEVEKLKNELQARTGKEIHI
DIQEVVHPELDAQLVSENVALQLEKRVAFRRAMKKAVQSAVRLGAEGIRI
ACAGRLGGAEIARREWYRDGRLPLQTLRADLDFGVATAHTTYGTIGVKVW
VFKGEVLPAARAAELG
>14_0903_05_40cm_scaffold_231255_1
MGQKVHPYGFRIGVTKTWQSRWYGEKRYADLLLEDLHLREELKKRLSHAG
VAGIEIERAANKLKISIHTSRPGIVIGRRGAEVDKLRDELAKRTGREIFI
NIVEIHKPEVVAQLVAESVALQIERRVAFRRAMKKAIESALRFGAKGVRI
RCSGRLGGAEIARTEWYLEGQLPLHTLRADIDYGFAEARTTYGAIGVKVW
IYKGEVRTRPTQGEGAGATAGTPRLGL
>14_0919_02_20cm_scaffold_163257_2
MGQKVNPVGLRLGINRTWDSRWYAGKNDYGMLLHEDMKIRKELMASLKQA
AVSKIVIERPHKKARVTIHSARPGVVIGKKGADIEKLRRKVVALTDSDVV
INIVEIRKPELDAKLVAESISQQLERRVAFRRAMKRAVQSAMRLGAEGIR
INCSGRLGGAEIARMEWYREGRVPLHTLRADVDYGVATAFTTYGTCGVKV
WIFKGEIMEHDPMAQDKRLAESEAGRPRRDSA
>14_0929_05_40cm_scaffold_18425_4
MGQKVHPYGFRLGYNKTWKSRWFAKKEYSEFLHEDLKLKKRLKDQLRAAG
VASIEVERPGNKLKITIYTARPGIIIGRKGAEIDRLRQEIQKRAGREVLP
INIQEVHRPELNAQLVAESIALQLEKRVAFRRAMRKAVDSALRFGCKGIK
IRCGGRLNGAEIARSEWYLQGRLPLHTLRADIDFGSAEAMTTYGVIGTKC
WIYNGEILERKQTREKPEVAIAAPAS
>14_0903_02_30cm_scaffold_695642_1
MGQKTHPIGFRLGISKTWRSQWYANRDFPALLREDELLRKYLKARLGHAA
IADIRIERKPGKVVVTIHTGRPGVVIGKKGAEVDQLRDELSRLSGKEVGI
NVEEIKRPELDAQLVADNIANQLAQRISFRRAMKRAVQSAMRMGAGGIKI
KCGGRLEGYHEGRVPLHTLRADIDYATSTAKTTFGTIGVKVWIFKGEIVE
DRRGKTYSTGV
>14_0903_02_20cm_scaffold_37776_4
MGQKINPIGLRLGINRTWDSRWFAGKNEYGKLLHEDVKIREILHKELKQA
AVARIVIERPHKKCRVTIHSARPGVVIGKKGADIDKLRKKVAEITDSDVV
INIVEIRKPELDATLVAESIAQQLERRVAFRRAMKRAVQSAMRLGAEGIR
INCSGRLGGAEIARMEWYREGRVPLHTLRADIDYGVATAFTTFGTCGVKV
WIFKGEILEHDPMAQDKKMAEGEGSRPRRDAA
>14_0903_02_20cm_scaffold_69_35
MGQKVNPYGFRLGFNKTWHSRWFAGKNYAETLHRDLKLRDDLKKRLSHAG
VSEIDIERTANKMRINIYTSRPGIIIGRKGAEVDKLRDELQKMVNGEVYI
NIQEIQRPELDAQLVAENIATQLERRIAFRRAMKKAMESAFRFGAKGIKV
RVGGRLNGAEIARSEWYQDGRLPLHTLKADIDYGVATANTTYGTIGVKVW
LYKGEMAKAKSRRREHSK
>14_0927_09_40cm_scaffold_38679_2
MGQKTHPVGFRLGFTKTWNAKWYANHKGYPVLLKEDVAIRDAIRGRLRDA
AIARIDIERSANQVTVTIQTAKPGVVIGKGGAKVEELRQVLGKMTGKMVK
VNIFEIRYPELDAYLIAENVAQQLERRVSFRKVLKQTVQRSMKAGAKGVR
VAVSGRLGGAEMSRREWEREGRVPLHTLRADIEFGRAIAKTTFGTIGVKA
WIYKGDVEPTPRQVTQAGPATARAGA
>14_1009_12_30cm_scaffold_67949_4
MGQKVNPIGFRLGVNRDWRSRWYASPQEMPEFLHSDIEIRDYVKKKLLFA
AVSKIVIERAWNSIRVTIFTARPGIVIGRKGAEIEKMTEEISKMAQGKQI
KIDIQEIKTPELDAQLVAENVALQIERRIAYRRAMKKAVQVAMDFGALGI
RLRSSGRLNGAEISRSEWYREGKVPLHTLRTGIDYGFAEANTVYGKIGVK
CWICKKEEAPAETPAQASPPPPPPEPAAAKF
>14_0903_09_20cm_scaffold_153_27
MGQKVHPYGFRLGYNRGWHSNWIAKRDYADLLHEDLKLKKELKQRFTGAG
VSNIDIERAANKLKIIIHTSRPGIIIGRKGAEIDKLKQEIKDRTGREVYV
NIQEIHKPELNAQLQAEQISQQLEKRIAFRRAMRRAVESAQRFGAQGIKV
RVSGRLNGAEIARSEWYLQGRLPLHTLRADIDYGFAEANTTFGVIGVKVW
IYRGDQMTVRRGPQPRR
>14_0919_02_20cm_scaffold_133375_1
MGQKVHPYGFRLGFNRTWHSRWFSVKNYQSYLHEDLQLRKELKARLSHAG
VSEIDIERFANKLKVNIQTSRPGIIIGKRGAEVDKLRDELQKRTKGEVHI
NIIEIQRPETDAQLVSESIALQLERRVAFRRAMKKGIESAFRFGAQGIKI
RCAGRLNGAEIARAEWYQEGRLPLHTLKADIDYGFAESNTTYGKIGVKTW
IYRGEQHKAKNRRKTA
>14_1009_16_30cm_scaffold_80602_7
MGQKVHPYGFRLGFNKTWRSRWFADRDYAKLLHEDLALRADLKKRFSHAG
VAKIETERAANRLKIDIHTSRPGIIIGRKGTEVEKLKAEIQKRTNREVFI
NIQEIQKPELDAQLIAESVAMQLEKRVAFRRAMRKAVESALRFGARGIKV
RVSGRLNGAEIARSEWYLHGQLPLQTLRADIDYGFAEASTTYGQIGVKTW
LYKGERLTPKSAREEEFRERAPRRPAGREAR
>14_0903_02_30cm_scaffold_15698_2
MGQKVNPIGFRLGVNRDWRSRWYASPQEMPGFLHSDIEIRDYVKKKLLFA
AVSKIVIERAWNSIRVTIFTARPGIVIGRKGAEIEKMTEEISKMAQGKQI
KIDIQEIKTPELDAQLVAENVALQIERRIAYRRAMKKAVQVAMDFGALGI
RLRSSGRLNGAEISRSEWYREGKVPLHTLRTGIDYGFAEANTVYGKIGVK
CWICKKEEAAPAETPAQASPPPPPPESEATKL
>14_0919_05_20cm_scaffold_188394_2
MGQKVNPIGFRLGVNRDWRSKWYASPQEMPAFLHSDLKIRDYVKKKLQFA
AVSKIVIERAWNSIRVTIYTARPGIVIGRKGAEIEKMTEEISKMAQGKQI
KIDIQEIKTPELDAQLVAENVALQIERRIAYRRAMKKAVQVAMDFGAQGI
RLRSSGRLNGAEISRSEWYREGRCRCIRCGRRSIMGSRKRTRFTGRSVLN
AGFGRRKRRQRRKRSRHYCRHRRSRWRQHRTNRTNF
>14_0927_05_40cm_scaffold_115533_2
MGQKIHPIGFRLGVARNWTSKWFANTKHYGPTLSEDIKVREYLKKKLAHA
SVAKVTIERPAKNARITIHSARPGVVIGKKGEDIETLRGDLRKMMGGDVG
LNIEEIRKPEIDAQLIADSIAQQLEKRIMFRRAMKRAMQNAMRLGAQGIK
IMSSGRLNGVEIARCEWYREGRVPLHTLRADIDYGFSEARTTYGVIGIKV
WVFKGEVLAHNAEPTAAPAPAPEAPKRPRRSGAGAKNAAAS
>14_0903_02_30cm_scaffold_1342_38
MGQKTHPYGFRLGIVKQWRSRYFARHNFPELLKEDELIRKYLRTRLSHAA
IADVHIERKPGKVTVTVHTGRPGVVIGKRGAEVDKLRDELAQLTGKEVGI
NVEEIKRPELDAQLVGDSVAHQLTQRISFRRAMKRAVQSAMRMGAQGIKI
KTAGRLGGAEIARTEGYHEGRVPLHTLRANIDYATSTAKTTFGTIGVKVW
IFKGEVTEDLHGRTYSTGV
>14_0903_02_20cm_scaffold_99099_2
MGQKVNPYGFRLGFNKTWHSRWFAGKTYAETLHRDLKLRDDLKKRLSHAG
VSEIDIERTANKMRINIYTSRPGIIIGRKGAEVDKLRDELQKLVNGEVYI
NIQEIQRPELDAQLVAENIATQLERRIAFRRAMKKAMESAFRFGAKGIKV
RVAGRLNGAEIARSEWYQDGRLPLHTLKADIDYGWATSNTTYGTIGVKVW
IFKGEMAKARSRRRPQ
>14_1009_16_30cm_scaffold_54617_10
MGQKVNPIGLRLGINRTWDSRWFSRKEYGTQLLDDLRLRKFLGTRLTQAA
ISRVLIERAAKKTRITLHSARPGVVIGKKGADIDKLRGDIAKVTNSEVSL
NIVEIRKPEIEAKLIAEGIAQQLERRVAFRRAMKRAVQSAMRFGAQGIRI
NCSGRLGGAEIARMEWYREGRVPLHTLRADVDYGQATAKTTYGTCGVKVW
VFKGEILAHDPMAQDKRLAEAQPAGHDRGRGRDRDRDRDQAG
>14_0919_12_20cm_scaffold_11192_5
MGQKTHPYGFRLGYNKPWRSRWFASKDYADLLHEDVVLRRQLKDRLRSAG
ISAIDIERAANKLVIRLFTARPGIIIGRKGAEIDKLKNEIQKRTKREVHI
DIQEVHRPELDSQLVAESIALQLEKRVAFRRAMRKAVDSALRFGCKGIKV
RVAGRLNGAEIARKEWYLQGRLPLQTLRAEIDFGFAQAYTTYGVIGVKCW
IYQGENVPERGKRRAATASAAAED
>14_1009_09_30cm_scaffold_2234_2
MGQKINPTGFRLSVNRDWASKWYANTKHFAPTLNEDIKVRDYLRKKLSHA
SVGKITIERPAKNARITIHSARPGVVIGKKGEDIETLRASLRKMMGTEVG
LNIEEIRKPEIDAQLVADSIAQQLEKRIMFRRAMKRAMQNAMRLGAQGIK
IMSSGRLNGIEIARTEWYREGRVPLHTLRADIDYGFAEAKTTYGVIGIKV
WVFKGEVMPHNGEPQAAPVPAPEAPKRVRKSPGAKNVAAS
>14_0903_12_20cm_scaffold_27166_2
MGHKVHPIGFRLGIIKGWQSRWYAERDYKDVFAEDDLIRRTINKELANAS
VSRIEIERAAANQVSVTIHTAKPGIVIGKSGEKVDRLRAVLEVKTKKRVR
LNILEIRQPEMDAYLVARSVAEQLEKRVSFRRAMKQAVQKSMRSNAKGIR
IIVGGRLGGAEIARSEKEVEGKIPLHTLRADIDYGMAQARTTFGMIGIKV
WIYKGDILPSKRREAGEAVQELGAQPQLGPRDREGGDRRGGDRRRGGDGR
QRGDRGERPQGERPAGGDRGPRQAGERSQRPQGQRPPRQQGERTERPPRA
QGDRPQGQQGGERTERTERPPRPPRPQGERTERPPRAQGDRPPRQQGERT
ARAEQAPKGPEALDTQEAPEAPAPQATAEETQAIQPTPELTAPAEPTGQA
EKEAPPVAPELPPTTETQSE
>14_0903_12_40cm_200_scaffold_2632_13
MGQKTHPYGFRLGYNKVWKSRWFANRDYADLLHEDVTLRRQLKDRLKSAG
VSSIDIERAANKLVVRIYTARPGIIIGRKGAEIDKLKNDVQKRTHREVHI
DIQEVHRPELDAQLVAESIALQLEKRVAFRRAMRKAVDSALRFGCKGIKV
RVAGRLNGAEIARKEWYLQGRLPLQTLRADIDFGFAQAYTTYGVIGVKCW
IYQGENIPDRGRKEEKPAA
>14_0903_05_40cm_scaffold_101835_1
MGQKVNPTGFRLSVNRDWRSRWYASSQEFPSFLHSDLKIRNYVKKKLQFA
AVSKIVIERAWNSIRVTIHTARPGIVIGRKGAEIEKITEEISKMAEGKQV
KIDIQEIKTPELDAQLVSENVALQIERRIAYRRAMKKAVQTAMDFGAEGI
RLRSSGRLNGAEISRSEWYREGKVPLHTLRTPIDYGFAEANTVYGKI
>14_0903_13_30cm_scaffold_886876_18
MGRKVHPYGFRLGVSRTWTAKWYADKEYTDLIKEDITIRKLVERRLANAS
VSGVEIERGINHVTVTIHTAKPGIVIGKGGANVEILRQQIGGLTKRRVKL
EIKEIRQPELDAHLVAMNIAQQLTRRIAFKKAMKQAIQRSMKAGAKGVRI
AVAGRLGGSEMGRREWDREGRIPLGTLRADISYGQIHAHTTYGRIGVKVW
IYRGDIAPERTIARDVAAAQAAAIGGGI
>14_0929_05_40cm_scaffold_7384_8
MSVTKYFIKDMSRRLEIDEHLALELNRAGYSKVEMTKSPVGTRVVIYAAK
PGMVIGRRGQSIRDLTKVLEEKFGIENPQLSVAAIDIPEQDPKVVANQVA
QALQRGVHFRRSAYWALQRVMESGASGVEITIRGKLTTERSRYEKFRAGY
LPRVGDPVMKNVKTAVADIQLKQGLFGINVRILPPNIDFLDKPLLRKQET
VPQTSPVPATTTPVETEAVEPETTEVVQPEVEEEKNANTEKA
>14_0903_13_30cm_scaffold_20803_2
MGQKTHPYGFRLGIVKQWRSRYYARHDFPELLKEDELIRKYLKTRLAHAA
IADVHIERKPGKVTVTVHTGRPGVVIGKRGAEVDKLRDELAQLTGKEVGI
NVEEIKRPELDAQLVGDSVAHQLTQRISFRRAMKRAVQSAMRMGAQGIKI
KTAGRLGGAEIARTEGYHEGRVPLHTLRADVDYALSTAKTTYGTIGVKVW
IFKGERTEEVSQAVQGPHQRDGHARQHRRVRPLRPDGARAGVDH
>14_0903_09_40cm_scaffold_37898_2
MGQKTHPYGLRLGIIKPWRSRYFARHDFPELLKEDDLIRKYLKTRLSHAA
IADIHIERKPGKVTVTVHTGRPGVVIGKRGAEVDKLRDELAQLTGKEVGI
NVEEIKRPELDAQLVADSVAHQLTQRISFRRAMKRSVQSAMRMGAQGIKI
KTAGRLGGAEIARTEGYHEGRVPLHTLRADIDYATSTAKTTYGTIGVKVW
IFTREMTEELSGRTYSTGV
>14_1009_13_40cm_scaffold_27586_7
MGQKVNPIGFRLSVNRDWRSRWYASSQEFPAFLHSDLKIRNYVKKKLQFA
AVSKIVIERAWNSIRVTIHTARPGIVIGRKGAEIEKMTEEISKMAEGKQV
KIDIQEIKTPELDAQLVSENVALQIERRIAYRRAMKKAVQTAMDFGAEGI
RLRCSGRLNGAEISRSEWYREGKVPLHTLRTPIDYGFAEANTVYGKIGVK
CWICKKEEPAPQAATPLPPPPAPAPVEA
>14_0929_12_20cm_scaffold_100015_2
MGQKVHPYGFRLGYNKDWHSHWFAKKQYGDFLIEDLRLKSELKRRFTGAG
VSHVDVERAANRLKIIIYTSRPGIIIGRKGAEIDKLKGDIASRTGREVLV
SIQEIHKPELNAQLQAEKIAAQLEKRIAFRRAMRKAVEESLRFGAQGIKV
KVSGRLNGAEIARSEWHLQGQLPLHTLRSDVDYGFAEAHTTFGIIGVKCW
IYRGQILDANAAMARGTGSDPINETRPTPREGRARPRPRRDRTEG
>14_1009_09_20cm_scaffold_18658_10
MGQKINPIGFRLSVNRNWGSKWFANTKNFPGMLAEDIKVREYLKKKLSHA
AVGKVVIERPSKNARITIYSARPGVVIGKKGEDIEGLRNALQKLMGVPVH
VNIEEIRKPELDAQLIADSITGQLEKRVMFRRAMKRAMQNAMRLGAQGIK
ITSAGRLNGAEIARTEWYREGRVPLHTLRADIDYGFSEARTTYGTIGVQV
LVFKGEVLGKGEQPVAPPPEPEKKARKPAAAREGREPGAKHAAAS
>14_0903_13_30cm_scaffold_418404_14
MGQKVHPYGFRLGFNRTWHSRWFSVKDYQGYLHEDLKLRKELKARLSHAG
VSEIDIERFANKLKVNIQTSRPGIIIGKRGAEVDKLRDELQKRTKGEVHI
NIIEIQRPETDAQLVSESIALQLERRVAFRRAMKKGIESAFRFGAQGIKI
RCAGRLNGAEIARAEWYQEGRLPLHTLKADIDYGFAESNTTYGKIGVKTW
IYRGEQHKAKNRRKTA
>14_0919_02_20cm_scaffold_61758_7
MGQKTNPIGLRIAVNKDWRSKWYAEKKEFGKLLAEDRRIRDILKKKLESA
SVPKIQIERAATRCRITIFTARPGVVIGRKGAEIDKIKEELSRMTGKEIF
VDIQEIKTPELDAQLVAENIALQLERRISFRRAMKKAVQTAMDFGADGIK
IRCAGRLGGAELARTEMYHEGRVPLHTLRANIDYGFAEASTVYGKLGVKC
WICKGETKVERGTKTAGASGAASN
>14_0903_13_30cm_scaffold_3403479_2
MGQKVHPYGFRLGINRTWRSRWFARKDYGALLHEDLNLKAMLKKKFAHAG
ISRIEVERAANKLTVIIFTSRPGIIVGKKGTEIEKLKKDLQTLTGREINL
RIQEINKPELDAQLVGEGIAQQLEKRIAFRRAMRRAVDSTLRFGAKGIKV
RVGGRLNGAEIARSEWYLHGQLPLHTLRADIDYGFAQAFTTYGVIGVKVW
IYKGEVFEMQRLERAERPERPERPERAR
>14_0919_02_20cm_scaffold_115785_1
MGQKVNPIGFRLGVNRDWRSKWYASPQEMPAFLHSDLEIRNYVKKKLQFA
AVSKIVIERAWNSIRVTIYTARPGIVIGRKGAEIEKMTEEISKMAQGKQI
KIDIQEIKTPELDAQLVAENVALQIERRIAYRRAMKKAVQVAMDFGAQGI
RLRSSGRLNGAEISRSEWYREGKVPLHTLRTPIDYGFAEANTVYGKIGVK
CWLCKKEEAPTTEAAPSVLPPPPEPVEA
>14_0929_05_40cm_scaffold_196909_3
MSVTKYFVKDMSRRLEIDEHLALELNRAGYSKVEMTKSPVGTRVVIYAAK
PGMVIGRRGQSIRDLTKVLEEKFGIENPQLSVAAIDIPEQDPKVVANQVA
QALQRGVHFRRSAYWALQRVMESGASGVEITIRGKLTTERSRYEKFRAGY
LPRVGDPVLKNVKTAVADVQLKQGLFGINVRILPPNIDFLDKPLLRKQET
VPQKSPAPEAAAPVEAETVEPETTEAAQPEQVEEEKDANTEKA
>14_0903_13_30cm_scaffold_1148109_8
MGQKTNPIGLRVAVTRDWRSKWYAGKKEFGKLVTEDRNIRELLKKKLESA
SVPQILIERAANRCRITILTARPGIVIGRKGAEIDKLKEELSRMTGKEIY
VDIVEIKSPEIDAQLVAENVALQLERRVSFRRAMKKALQTAKDFGAEGIK
IRCAGRLGGAELARVEQYHWGRVPLHTLRANIDYGFAEAKTVYGKLGVKC
WVCKGEAQKDKAAAQPRPAVQTTAPAELPAGIGAVVPAAS
>14_0903_13_30cm_scaffold_1783712_2
MXXXGRGGSPGLVMGQKTNPIGLRIAVNKDWRSKWYAEKKEFGKLLAEDR
RIRDILKKKLESASVPKIQIERAATRCRITIFTARPGVVIGRKGAEIDKI
KEELSRITGKEIFVDIQEIKTPETDAQLVAENVALQLERRISFRRAMKKA
VQTAMDFGADGIKIRCAGRLGGAELARTEMYHEGRVPLHTLRANIDYGFA
EANTVYGKLGVKCWICKGETKIERGSKPAGASAAAAN
>14_0927_05_40cm_scaffold_59376_2
MGQKTSPVGLRLQINRTWDSRWFAEGQDYGRLLLEDLKIRKFILSRAPQA
AISKVVIERPAKICRISIYAARPGVIIGKKGADIEKLKNELQKMTSSDVS
LNIVEIRKPEIDAKLVAQGVADQLERRIAFRRAMKRAVQSALRLGAEGIR
ITCSGRLGGAEIARTEWYREGRVPLHTLRGNVDYAEAEAHTAYGVCGVKV
WVFKGEILGHDPLAQDRLMMEAQTSGVRPAREERGNR
>14_0903_02_30cm_scaffold_67465_7
RIKEELKKLTNKEDVQINILEIRRPELDAMIVADTVARQIENRINYKRAI
KMSIASALRMGAEGIKVKVAGRLGGAEIARTEEIKQGRVPLHTFRMDIDY
ANVFALTVYGKIGIKVWICKGEVLAKRDLNPNFVGGKSDVSDRRERRDMD
SRGGGDRRDDRRGGGGGGDRRGGGGPRGGGGQGGRIGGPGGGGRSGGPGG
GGRSGGSGRTGGGGGGRR
>14_0903_02_30cm_scaffold_1173_10
MGQKVHPGGMRVGVIHDWKSNWYTGKKEFPQYLIEDIKIREHITNKLSHA
GLSDILIRKDKQRITVDIYTARPGIVIGKSGVEVDALRKELHAITKKNVH
ININEIKRPELDAKLVAQSIAEQLQNRVSFRRAMKRALASGIRSGAKGVR
IQCGGRLGGTEMSRSEAYSEGRVPLHTIRADIDYGFVEAKTTFGRIGVKV
WINKGEIMPEGYGGLDTEKDVRLGEQDQARRRRANVEGLGASRESGRDRQ
RDREGLGPVRPSRRGRGGQGGRGAGGGGRGGRGGAPRDRARGQDNVERPR
TDEKAKSAEGREQPQVEPEVSTTPPPVADAPDSTTPKQQTEDPTKQEKAD
E
>14_0903_12_40cm_200_scaffold_32350_10
MGQKVHPYGFRLGYTKPWRSRWFSERDYAKLLVEDVKLKTELKDKLKSAG
VSSIEIERPGNKLRIIIKTARPGIIIGRKGAEIDKLKAELQKRTNREVFI
DIQEVHKPELDAQLVAEAIAMQLEKRVGFRRAMRKSVDSALRFGCKGIKV
RVSGRLNGAEIARSEWYLQGRLPLHTLRADIDYGFTEARTTYGAIGVKTW
IYKGEIYQQKKREPQAAF
>14_0903_05_20cm_scaffold_964_7
MSVTKYFIKDVSRRLEIDELLQNDLKRAGYSHVELTKSPVGTRVVIYAAK
PGMVIGRRGQSIKDLTKLLETKFGIENAQLSVAAIEIPEQDPKVVASQVA
QALQRGVHFRRSAYWAIQRVMESQALGVEIIIRGKLTTERARYEKFRAGY
LPRVGDPVLKSVKVAVTDVQLKQGLFGIKVRILPPNINFIDKPTMKIVAA
AVAQPVITEVSVPAPAASEVETEKQEEATVGNPTQA
>14_0903_16_40cm_scaffold_315287_2
MGQKVSPIGFRLGVNRDWRSRWYASPQELPAFLHSDLAIRNYVKKKLQFA
AVSKIVIERAWNSIRVTIFTARPGIVIGRKGVEIEKMTEEISKMAQGKQV
KIDIQEIKTPELDAQLVAENVALQIERRIAYRRAMKKAVQTAMDFGAEGI
RLRCSGRLNGAEISRSEWYREGKVPLHTLRTAVDYGFAEANTVYGKIGVK
CWMCKKEEPAAQPAAPAPPPPPPLPVPEKV
>14_0919_02_20cm_scaffold_140490_2
MGQKVNPIGFRLGVNRDWRSKWYASPQEMPAFLHSDLKIRDYVKKKLQFA
AVSKIVIERAWNSIRVTIYTARPGIVIGRKGAEIEKMTEEISKMAQGKQI
KIDIQEIKTPELDAQLVAENVALQIERRIAYRRAMKKAVQVAMDFGAQGI
RLRSSGRLNGAEISRSEWYREGKVPLHTLRTPIDYGFAEANTVYGKIGVK
CWLCKKEEAPTEAPAAVLPPPPEPAAA
>14_0919_09_20cm_scaffold_25334_7
MGQKVNPIGFRLGVIRSWDSKWYEEKNYARWLHEDIKLREYVKKKLGQAG
ISRVEIERAANKVKVNVHTARPGIVIGKRGAGIEQIKKELQQFTQNEVFL
NIVEVRKAETDAQLVAENITTQLERRIAFRRAMKKAIQTAQKFGAKGIRV
ACSGRLGGAEMARYEWYREGRVPLHTLRADIDYGFAEARTTYGKIGCKVW
IFRGEVLPEGAAEKLAPQRPARPAPSRPSSATPTPVQ
>14_0903_02_30cm_scaffold_344419_2
MGQKVNPIGFRLNVNRDWRSRWYATPQEFPAFLHNDLKIRDYVKKKLQFA
AVAKIVIERAWNSIRVTIHTARPGIVIGRKGAEIEKMTEEISKMADGKQV
KIDIQEIKTPEMEAQLVAENVALQIERRIAYRRAMKKAVQTAMDFGAEGI
KLRCSGRLNGAEISRSEWYREGKIPLHTLRTPIDYGFAEANTVYGKIGVK
CWICRKEERPAEPPPAPAAPPPPPPEPAEV
>14_0927_05_20cm_scaffold_100018_1
MGQKIHPGGLRVGVIHDWKSNWYTGKKEFAAYILEDVRIREHIYNKLAHA
GLSDILIRKDKQRITVDIYTARPGIVIGKSGVEVDALRKELHALTQKNVH
ININEIKRPELDAKLVAQSIAEQLSNRVAFRRAMKRALASAIRSGAAGVK
IQCSGRLGGGEMSRREMYSEGRVPLHTIRADIDYGFVEAKTSAGRIGVKV
WINKGEIMPEGFGDTDTRLGDQDTRRRRGGALEGLGASRESGRRSGQDRE
GLGPVRQRRRGQGGGGPGRPGQRRGGGGGRPRRDQQRVEQPRTDEQGVSA
EGREQPVIEPQVEVTPQEVALAPDTTTPTQQVDDPTKLEQSGDPSQEKPK
RAPRKTTKKAAEPKAEESAKPEESE
>14_1009_16_30cm_scaffold_75509_6
MKNNFRNLELDEYLAATLKDAGYGDVDIQKTPIGTRITLYVTRPGLVIGR
KGTGIKDLTTRLEEKFGLTNPQISVLEVSVPELNPKIMCNRIAQLIERGT
AFRRAAMWSMNTIMNAGALGVEVAIAGKLRSERAHFEKHSSGVIPKSGDL
AEKIVRIGTTSVLTKMGLMGIQLRIALKNELPQDFEFSESATQVDSAYPQ
TVDGVGAEQSRTAATDAADVDLKPTLADREKTVTPGNTNG
>14_0929_05_20cm_scaffold_76854_7
MGQKVHPVGYRLGFTKTWNAKWFAEAKSYRGLLKEDIAIRSTIRGRLRDA
AIARIDIERSTNQVTVTIQTAKPGVVIGKGGAKVEELRQALGKTTGKVVK
VNIFEIRYPELDASLIAENVAQQLERRVSFRKVLKQTVSRSMKAGAKGVR
VAVAGRLGGAEMSRREWEREGRVPLHTLRADIEFGRAIAKTTYGTIGVKA
WVYRGDVEPAPRQVSQNAPAAAARPAAMVAPASSGPVSAA
>14_1009_12_20cm_scaffold_11433_7
MGHKVHPIGFRLGIIKGWQSRWYAERDYKDVFAEDDLIRRTINKELANAS
VSRIEIERAAANQVSVTIHTAKPGIVIGKSGEKVDRLRAVLEVKTKKRVR
LNILEIRQPEMDAYLVARSVAEQLEKRVSFRRAMKQAVQKSMRANAKGIR
IIVGGRLGGAEIARSEKEVEGKIPLHTLRADIDYGMAQARTTFGMIGIKV
WIYKGDILPSKRREAGEAVQELGAQPQLGPRDREGGDRRGGDRRRGGEGR
QRGDRGERPQGERPAGGDRGPRQAGERSQRPQGQRPPRPQGERTERPPRA
QGDRPQGQQGGERTERTERTERPPRPPRPQGERTERPPRAQGDRPPRQQG
ERTARAEQAPKAPEALDTQEAPAPQATAEETQANQPTPELTAPAEPTGQA
EKEAPPVAPELPPTTETQSE
>14_1009_16_30cm_scaffold_58315_9
MGHKVHPYGFRLGVSRTWTAKWYADKEYTTLLQEDIAIRRLVDKRLANAS
VSQVEIERGINHVTVTVHTAKPGIVIGKGGQNVEVLRQQIGALSKRKVKL
EIKEIRQPELDAHLVAMNIAQQLTRRIAFKKAMKQAIQRSMKAGAKGVRI
AVAGRLGGSEMGRREWDREGRIPLGTLRADISYGQVHAHTTYGRIGVKVW
IYRGDIPQERTIARDQIPAPAAAGQGA
>14_0929_09_30cm_scaffold_40179_10
MGQKINPTGFRLSVNRDWASKWYANSKHFPATLNEDIKVRDYLRKKLSHA
SVGKITIERPAKNARITIHSARPGVVIGKKGEDIETLRASLRKMMGTEVG
LNIEEIRKPEIDAQLVADSIAQQLEKRIMFRRAMKRAMQNAMRLGAQGIK
IMSSGRLNGIEIARTEWYREGRVPLHTLRADIDYGFAEAKTTYGVIGIKV
WVFKGEVMPHNGEPQAAPVPAPEAPKRVRKSPGAKNVAAS
>14_0903_02_20cm_scaffold_261228_2
MGQKVNPIGFRLNVNRDWXXXXXXXXXXXXXXXXSDLAIRKYVKKKLQFA
AVSKIVIERAWNSIRVTIFTARPGIVIGRKGAEIEKMTEEISKMAQGKQV
KIDIQEIKTPELDAQLVAENVALQIERRIAYRRAMKKAVQTAMDFDADGI
RLRCSGRLNGAEISRSEWYREGKVPLHTLRTAVDYGFAEANTVYGKIGVK
CWICKKEEPAAQPATPPPPPLPVPEEV
>14_0903_16_30cm_scaffold_196807_2
MSAQERSAVKGLLQMNRSYVQIDEFLEKALKEAGYGGLEIQKTPIGTTLK
VSVARPGLAIGRRGTGIKDLTEQVAAQFRFQNPQIAVSEVKTPELNAKIM
AARIAQIVSRGTAFRRAANWTLNTIMNAGAMGVEISIAGKLRSDRSHSET
YRAGVVPKSGETATKIVREATTDVLLKLGLYGIKMKIALKNAVAPDVEIR
EDVKEVKVEENAEPEGETAERARAR
>14_0903_16_30cm_scaffold_34212_2
MGQKVHPGGMRVGVIHDWKSNWYTGKKEFPGYLIEDIKIREHITNKLSHA
GLSDILIRKDKQRVTVDIYTARPGIVIGKSGVEVDALRKELHAITKKNVH
ININEIKRPELDAKLVAQSIAEQLQNRVSFRRAMKRALASGIRSGAKGVR
IQCGGRLGGTEMSRSEAYSEGRVPLHTIRADIDYGFVEAKTTFGRIGVKV
WINKGEIMPEGYGGLDTEKDVRLGEQDQARRRRANVEGLGASREGGRDRQ
RDREGLGPVRPGRKRSGQGRGSGQGRGQGRGGRPAPRNRAGQQDNVERPR
TDETATSAEGREKPPVEPTVETTPAPVADAPDSTTPEQQTEDPTKQEKAD
T
>14_0919_09_20cm_scaffold_104339_3
MATTESPTAARATVRYLHTSPYKIRQVLSLVRGLPVEDAERVLLLCQKDA
ADDVLKLLGSAVSNAEHNLSLEAEELFVARAWADEGPTRKWVQPRARGRY
FRIRKRTSHVTIILERFAVAELEERRRRDEAKGRGAAVAQRRRAERVSRR
GRAGRRRSVDRARGDRGGEGRGADRRARSTRGRDRRARSAGRRSAGRQGR
VMGQKVNPYGFRLGITTDWKSRWIAGKKEFREQLIEDWKIRDYLRRQLER
AAVSRIEIERTGDRLRIDVYTARPGIVIGRRGAEAERLREGLRKISGNPK
IQFNIQEIKQPEVDATLLAQGVADQLAGRVSFRRAMKRAVQTAMKAGAQG
VRVQCSGRLGGAEMSRKEWYREGRVPLHTLRADVDYGLAEARTTFGRIGV
KVWIYKGEILPYKSAVEDKIAREAAM
>14_0927_02_20cm_scaffold_4258_10
MGQKVNPIGFRLGVIRSWDSKWYEEKNYARWLHEDIRLREYVKKKLGQAG
ISKVEIERAASKVKVNVHTARPGIVIGKRGAGIESIKKELQQFTQNEVFL
NIVEVRKAETDAQLVAENITTQLERRIAFRRAMKKAIQTAQKFGAKGIRV
ACSGRLGGAEMARYEWYREGRVPLHTLRADIDYGFAEAKTTYGKIGCKVW
IFRGEVLPESAAEAVKKTPARGAPSRVTTGGSTPTPVQ
>14_0903_09_30cm_scaffold_177380_3
MIIKTARPGIIIGRKGAEIDKLKGDVQKRTGREVYIDIQEVHKPELDAQL
VSESIALQLEKRVGFRRAMRKAVDSALRFGCKGIKVRVSGRLNGNEIARS
EWYLQGRLPLHTLRADIEYGFSEAKTTYGVIGVKCWIYRGEILPQKKREV
QQPVGAF
>14_1009_09_30cm_scaffold_15923_12
MGQKVNPYGFRLGVTTDWKSRWFSDREYRDYLIEDYRIRDYLMKQLPHAA
ISRVEVERTRDRLRIDVHTARPGIVIGRRGAEADRLRTDLAKMTHNPKVQ
LNIQEIKQPELDAALIAQGVGDQLAGRVSFRRAMKRAVQTAQKAGAQGIR
VQCSGRLGGSEMARSEWYREGRVPLHTLRADIDYGFREARTTFGRIGVKV
WIYKGDILPYRTSAEDKISREAAMAVGETSGQVRPRRVISAGGGRRRPDQ
PEPGATPAEPGPPPTEEPGTTEEMAPVIREADPELERLLAEEEEIERRTR
QHHETPHFRTDEE
>14_1009_13_40cm_scaffold_111702_1
EEEQVGIRGSGGRVLAGQGSGRADRDLHTALYAEGARFRRSDSEAELSHQ
DRLVRQQIETAGDPPAEHPNERSNDSKNRTATSRDGCPGLDMGQKTNPIG
LRIAVNKDWRSKWYAEKKEFGKLLAEDRRIRDILKKKLESASVPKIQIER
AATRCRITIFTARPGVVIGRKGAEIDKIKEELSRMTGKEIFVDIQEIKTP
ELDAQLVAENVALQLERRISFRRAMKKAVQTAMDFGADGIKIRCAGRLGG
AELARTEMYHEGRVPLHTLRANIDYGFAEANTVYGKLGVKCWICKGETKI
ERGSRTGGASASN
>14_0903_12_40cm_200_scaffold_12775_6
MGQKVNPHGFRLGITTDYKSRWYADKLYKDYVKEDVAIRKLMSKGMERAG
ISKVEIERTRDRVRVDIHTARPGIVIGRRGAEADRIRGELEKLTGKQVQL
NILEVKNPESDAQLVAQGVAEQLSSRVSFRRAMRKAMQSAQRSPQVKGIR
VQCSGRLGGTEMSRSEFYREGRVPLHTLRANIDYGIYEARTTFGRIGVKV
WIYKGDVSGSRAEREALEALAARQQRRERAQRPQRRSGSSGTTAGGTEAG
RAAAQGPVDEAPSEPVVETPATGPAAEAPLAETVAEAAGGQGVEVAEAAA
QTSTENEQGA
>14_0929_12_40cm_scaffold_47719_4
MGHKVHPNAFRLGVFRPWEANWFANPKDYTKMLHEDLAMRTAILARLRNA
GIAKIETERSSNAQLTVTIHTAKPGIVIGKGGSSVDQLREDLEKRFGNRV
RISIQEIKQPELDAQLVAENIASQIERRISYKRAMKQAILRTMRAGAKGV
RIYCGGRLRGAEMARREWDREGRVPLHTLRADIDFGRATAKTTFGAIGVK
CWIYKDQITPKAKLPIADGAPAGEGIAPQPEAPVDVAPPQPPTAADVAPP
QPPTAAEVAALPDLGAIEIPSPEPAPAPRRARAIKPKAEVATKPAEKPAT
KAKATAAPKAEKVTAPKKAPAKKTTKKADA
>14_1009_16_40cm_scaffold_292102_3
MGHKVHPYGFRLGVIYPWKSNWYAKRDYAEHLHEDIWIRKHIRSRLTRAG
ISSIDIERKGDQIWVFIRTARPGIVIGRKGAEVDRLRKDIERYTKKRVDV
KVEDMNQASSEVRPETDAALLAQGVAEQLVGRVAFRRAMRRAVQTAMRSG
ALGVRVATAGRLGGTEMGRKEWDREGRVPLHTLRAKVDFGTAEARTTMGA
IGVKVWVYHGDEVPYREQETERARARATARARGGARPTPRAEVPAGPVPT
EAPPEPAPVETPAPPPPDAAPLEAPGGADAPPAETPAPAETPAPAETPAP
AEAPAAVEAEDGEA
>14_0903_13_30cm_scaffold_599277_2
MGHKVHPNGFRLGVYRNWEAKWFAPDKEYKPLLLEDVRLRRMLLARLKNA
GVARIETERSSSALTITLHTAKPGIVIGKGGTSVDQLRDELEKTTGKRVR
VTIQEIKKPELSAQLVAENVAAQLEKRIAFRRAIKQSLMKTMRAGAQGVK
IRVRGRLGGSEMARVEWNREGRVPLHTLKADIDFGQTEAKTTFGRIGVSA
WVYTGNFPTEAPPKPAAAVEEPVEAGIPVGAAIGDAPSPLAELAQAVAPA
PPPAAVEPAPVPAPVATAVAPAAKPKRATRTAKAATADGEGTEKPKRATR
AKAATTDTTATPKAPRAPRATKKKE
>14_0903_16_20cm_scaffold_89455_2
MGQKVNPYGFRLGVTTDWKSRWFADRKEYGQYVIEDWKIRNYLMTQLPHA
AISRIEVERTRDRLRVDVHTARPGIVIGRRGSEADRLRGGLTKITGNNKV
QLNIQEIKQPELDAALIAQGVADQLAGRVAFRRAMKRAVQNAQKAGAQGI
RVQCSGRLGGAEMSRTEWYREGRVPLHTLRADIDYGFREARTTAGRIGVK
VWIYKGDILPYKTSAEDKISREAAMAVGETSGQGPRKVVSSAGAQRRAET
PVAGEAEAEAAPLVKEADPELERLLAEEEDIERRTRQHHEAPKFHSGDSD
>14_1009_05_40cm_scaffold_66222_1
PVGHKVNPYGFRLGVIYPWKSKWYARKDYAQALLEDVKIRRYITTKLTRA
GISSVDIERKGDQVQVFIRTARPGIVIGRKGAEVDRIRKDIEKMTGKRVD
VKVEDMNQAASEMRPETDGALLAQSVSEQLVGRVSFRRAMRRAVQTAMKA
GALGVRVQCGGRLGGAEMSRREWYREGRVPLHTLRAKIDYGTAEAKTTFG
VIGVKVWVYHGDEIPAQEQEIERARARALAGVRVGGGASTGALITDVREV
EEGVPVPPAEVPEAREEPGRGGARPVGARTAGAKPGAAKPARRAGGRPTG
KRPGGRT
>14_1009_05_20cm_scaffold_11842_19
MGHKVHPNAFRLGVFRPWEANWFANPKDYTKMLHEDLEMRRVILARLRNA
GIAKIETERSSNAQLTVTIHTAKPGIVIGKGGSSVDQLREDLEKRFGNRV
RISIQEIKQPELDAQLVAENIASQIERRISYKRAMKQAILRTMRSGAKGV
RIYAGGRLRGAEMARREWDREGRVPLHTLRANIDFGRATAKTTFGAIGVK
CWIYKDTVSPQQRRMAVIGDGAPIGEAIAPQPEAPVAEPIIEPGVPLPIS
PSEPSAAAAAPAPAEIVSEKPPRAARTRTAAPKTKAAEGKAKPAPRAKAA
AKTKAEPKAKAAAADKKPTTRKKTS
>14_1009_09_30cm_scaffold_21346_14
MGHKVHPNAFRLGVFRPWEANWFANPKDYTKMLHEDLEMRRVILARLRNA
GIAKIETERSSNAQLTVTIHTAKPGIVIGKGGSSVDQLREDLEKRFGNRV
RISIQEIKQPELDAQLVAENIASQIERRISYKRAMKQAILRTMRSGAKGV
RIYCGGRLRGAEMARREWDREGRVPLHTLRADIDFGRATAKTTFGAIGVK
CWIYKDQISPTQRRLAAIQEETVPIAEVIAPQPQPEAIEAVATEPVAQAT
AASTETAAKPAARRTRTTAAPKTAVRPKAEARPKAEAKPATSAEAKKPAA
PKKATTRTKKADA
>14_0927_05_40cm_scaffold_32832_5
MGQKVNPNGFRLGITTRHKSRWYADKLYRDYVKEDVAIRRMLSKGMERAG
ISRVEIERTRDRVNVDIHTARPGIVIGRRGAEADRIRGDLEKLTGKHVNL
NILEVKSPEIDAQLVAQGVAEQLSSRVSFRRAMRKAMQSALKSGAKGIRV
QCSGRLGGAEMSRSEFYREGRVPLHTLRANIDFGFYEARTTFGRIGVKVW
IYKGDEMLTREEQAAAAALRARDQRDRRARRSDRPTGRRSAAVDGGAPTI
TGGPEVSAQPATTTSAPSSEPANAPVDQSVPAADNAAAETTNTTTTSEES
>14_0929_05_20cm_scaffold_6939_23
MGHKVHPNAFRLGVFRPWEANWFANPKDYTNMLHEDLEMRRIILARLRNA
GIAKIETERSSNAQLTVTIHTAKPGIVIGKGGSSVDQLREDLEKRFGNRV
RISIQEIKQPELDAQLVAENIASQIERRISYKRAMKQSILRTMRAGAKGI
RLYAGGRLRGAEMARREQDREGRVPLHTLRADIDFGRATAKTTFGAIGIK
VWIYKDQMSPAQRRLPPTPEAEPLPNPPEPVTPQAELIEAIPEPQAAQIE
VATPEAAAAVAPRRTRTATAKVEEKAAAPARPKAAPKPKAEAKTEVKKTA
VRTKSTPAEVKKTGTTRNTKKADS
>14_0929_12_30cm_scaffold_101193_2
MAEAKVERKDKRIIVENVRRVLLKEYLMKETRRAGFGGLDIQRTPMGTRV
TLLAERPGLVIGRKGGAIKSLTEAVDRQFKFDNPQIEVQEVSAPALNAQI
MAEKLANALERGWHFRRAGHSTVRRIMEAGAKGCLVVIAGKLTGQRHRTE
KFKAGHIKYCGEPRNLWMDRGFAAAKLKPGVIGVTVEIMDPRAKLPDEIE
IKQPSAEYIAAAASFVPPVQAPVVVEPEPALSVQATIGPGGSDEEPEPLI
EPGEPEATTAKVKKSKVATKRLKKVAKEVKQLGVDVDVDAEGGDGA
>14_1009_09_20cm_scaffold_21725_3
MGHKVHPYGFRLGIVTDWKSRWYAEGNQYRQYVLSDDRIREYLKNLLPHA
AISRIEIERTRERVRVDVHTARPGIVIGRRGVQADEIRGTLEQMETKAAR
AVTGKDVNIQVQLNIIEVKAPDLDSQLLAQAVAEQLSSRVSFRRAMRKAV
NTAIKAGAQGVKISCAGRLGGAEMSRREGYHEGKVPLHTLRADIDYGFTE
ARTTFGRIGVKVWIYKGDVVPVREASARRRAAEQDAAAAGQGAAPAPAGT
DRPARSSGRGGQGGPRSGGTGGGQGRGQRREPRPAPAAHPAPAPAPAPAT
PVEPAPAAPQAQQPQQAREGSVDA
>14_0903_12_20cm_scaffold_9868_6
MGHKVHPNGFRLGVYRPWEANWFAVDKDYTKLLHEDLEMRRVILKRLHNA
GIAKIETERSSNAQMTVTIHTAKPGIVIGKGGASVDQLREDLEKRFGNRV
RISIQEIKQPELDAQLVAENIASQIERRISYRRAMKQSILRTMRSGAQGI
RVAMGGRLRGSEMARREWDREGRVPLHTLRANIEFGRATAKTTFGMIGVK
VWIYKGLVKVAPRGGEAGAAEIAPQPDGPEQAPAPEAAVETVQPVATVAP
PAPAVEAPAAPQAPVAAAPEAPAAAPEAAAVEAAPAPAPVPAPKKASTRR
TKAAAEPKSEEETDAPS
>14_0927_09_40cm_scaffold_58515_3
MAEQKVERKDKRIIVENVRRVLLKEYLMNETRRAGFGGLDIQRTPMGTRV
TLLAERPGLVIGRKGGAIKSLTEAVERQFKFDNPQIEVQEVGAPALNAQI
MAEKLANALERGWHFRRAGHSTVRRIMEAGAKGCLVIIAGKLTGQRHRTE
KFKAGHIKYCGEPRNLWMDLGFASAKLKPGIIGVTVEIMDPRAKLPDEIE
IKQPSAEYLAAAASFVPPVEAPAVLEPEPGLTPEGTVGMEGTSEEEPEPL
IQPGEPEAGTAKVKKSKVATKRLKKVVKEVKRLGVDADVDAEGGDGA
>14_1009_12_40cm_scaffold_14356_19
MGQKTHPIGFRLGIKVGERSVKDWDGRWFATGKEYSDLLLEDVRVREHIM
TRMVDAGVAKVEIERSANMITVTIHAAKPGIVIGKSGVKVEELRRTLEAK
TGKRIRVTIQEIRQPEINAMLVARSIADQLEKRVAFRRAMKQAVQRAQRF
GAKGVRVQVSGRLGGSEMSRREWDRWGRVPLHTLRADIDYGQTEAHTTYG
VIGVKVWVYRGDFTPDGRSPEEVAAEQRQPDRRGPRATVRAEVPEAPAPE
AAAPVVPAEVDYSRGGVFEPGEESGELRPRGQREAAEAPPTAPAAPQPPT
PPVRPAPTPPTPPTPPTQPPTVEH
>14_0929_12_30cm_scaffold_18537_2
MGHKVHPNAFRLGVFRPWEANWFANPKDYTKMLHEDLEMRRVILARLRNA
GIAKIETERSSNAQLTVTIHTAKPGIVIGKGGSSVDQLREDLEKRFGNRV
RISIQEIKQPELDAQLVAENIASQIERRISYKRAMKQAILRTMRSGAKGV
RIYCGGRLRGAEMARREWDREGRVPLHTLRADIDFGRATAKTTFGAIGVK
CWIYKDQISPVQRRLAAIQEETVPIAEAIAPQPELVEAVSQAQAAPVEVA
PTEPAPQPAPRRTRAAATTVETKKPAAAARPKAAPKPKAEAAGTAAAKKA
PAKPAAKKTTTARKPKS
>14_0919_12_20cm_scaffold_9478_6
MGHKVHPNGFRLGVYRPWEANWFAEDKDYTKLLHEDLEMRRIILGRLRNA
GIAKIETERSSNAQMTVTIHTAKPGIVIGKGGASVDQLREDLEKRFENRV
RISIQEIKQPEMDAQLVAENIASQIERRISYRRAMKQSILRTMRAGALGV
RVAMGGRLRGSEMARREWDREGRVPLHTLRADILFGRAEARTTFGMIGVK
VWIYKGLVKVAPRGGTPEAEVAPQPDESALPAPAAAAPVESPPAVPAAPE
PAVAQEPAVAAVESAAPAEAAAPIETAAPAEPAVEKPAPRKRAPRVKKVE
AKAETPAEPAETAAPQEEATDAPA
>14_1009_09_30cm_scaffold_11430_10
MGHKVHPNAFRLGVFRPWEANWFANPKDYTKMLHEDLEMRRVILARLRNA
GIAKIETERSSNAQLTVTIHTAKPGIVIGKGGSSVDQLREDLEKRFGNRV
RISIQEIKQPELDAQLVAENIASQIERRISYKRAMKQAILRTMRSGAKGV
RIYCGGRLRGAEMARREWDREGRVPLHTLRADIDFGRATAKTTFGAIGVK
CWIYKDQISPAQRRLTAIQEETVPIAEAIAPQPEVVEAAPSPVAEVVVAT
PEAAPKAAPRRARSTAAPASPAKPKAAPKAKAEAKTETSKAPAKPAAAKK
PTTRKKADA
>14_1009_05_40cm_scaffold_138301_1
MGQKINPTGFRLAVSRNWASRWYASNRDFAGMLAEDIKVREYLKAKLKNA
AVSRVLIERPAKNARITIFSARPGVVIGKKGEDIENLKKELSRQLGVPVA
VNIEEVRKPEIDAKLIADSITQQLEKRIMFRRAMKRAMQNAMRLGALGIK
IMSSGRLNGIEIARCEWYREGRVPLHTLRADIDYGTSEAKTTYGVIGVKV
WVYKGDTLGRGDSPGAKLDAAPSDEERKPRGPRRDARPGERTDRPAPRGA
RPARGPVGGTSTAPADGSDKPAEATPGANADKTTVKRVRKAAPAAAADGN
KTE
>14_0927_12_40cm_scaffold_4615_27
MGHKVHPNGFRLGVYRNWEAKWFAPDKEYKPLLLEDVRLRRMLLARLKNA
GVARIETERSSSALTITLHTAKPGIVIGKGGTSVDQLRDELEKTTGKRVR
VTIQEIKKPELSAQLVAENVAAQLEKRIAFRRAIKQSLMKTMRAGAQGVK
IRVRGRLGGSEMARVEWNREGRVPLHTLKADIDFGQTEAKTTFGRIGVSA
WVYTGNFPTEAPPKPAAAVEEPVDAGIPVADVASPLAELVQAVVAPTPVA
VEAAAAPAPVATAEVPAAKPKRASRTTKATTAADGGGQTAAPKRATRARA
TTTEKPAAPKTPRAPRAAKKKDE
>14_1009_16_30cm_scaffold_36331_4
MGHKVHPNGFRLGVYRNWEAKWFAPDKEFKPLLLEDVRLRRMLMIRLKNA
GLARIETERSSSALTITLHTAKPGIVIGKGGTSVDQLRDELEKITGKRVR
VTIQEIKKPELSAQLVAENVAAQLEKRIAFRRAIKQSLMKTMRAGAQGVK
IRVKGRLGGSEMARVEWNREGRVPLHTLKADIDFGQTEAKTTFGRIGVSA
WVYTGNFPTEAAPKPTAAVDEPADAGVPIGAALVEPATPLAELVHAAVPA
PAPAAEAPAPVAATPAPEAPAKPKRATRAKATATTTAEGGEKVAPKRTTR
AKTAATAGAASDAPKTPRTRTAKKKE
>14_1009_09_30cm_scaffold_11764_12
MGHKVHPNAFRLGVFRPWEANWFANPKDYTKMLHEDLEMRRAILSRLRNA
GIAKIETERSSNAQLTVTIHTAKPGIVIGKGGASVDQLREDLEKRFGNRV
RISIQEIKQPELDAQLVAENIASQIERRISYKRAMKQAILRTMRSGAKGV
RIYCGGRLRGAEMARREWDREGRVPLHTLRANIDFGRATAKTTFGAIGVK
CWIYKDMISPQQRRLATADGAPIGEAMAPQPEIPESVPEPLAALTIAPSA
PEPEATAPAPAAAPKRTRTAAKPKAEPAAAAKPARAAKAPAKPKAEAKAE
KAAPAKKAPAKKTTTTKKAKS
>14_0927_05_40cm_scaffold_104524_2
MGHKVHLNAFRLGVFRPWEANWFANPKDYTKMLHEDLEMRRTILARLRNA
GIAKIETERSSNAQLTVTIHTAKPGIVIGKGGSSVDQLREDLEKRFGNRV
RISIQEIKQPELDAQLVAENIASQIERRISYKRAMKQAILRTMRSGAKGV
RVYCGGRLRGAEMARREWDREGRVPLHTLRADIDFGRATAKTTFGAIGVK
CWIYKDQISPQQRRLAIADGAPIGEAIAPQPEAPEPVALRAEAAPAETRA
AAVTTEPVAAPAAETPARRARTTTTARPKKTETTADEAKKPAPRARAAAR
PKADAAESKTPAKKPAPRKKT
>14_1009_16_20cm_scaffold_17477_4
MGHKVNPYGFRLGVIYGWKSNWYADREYANSLHEDVQIRKHIRGKLQRAG
ISSIDIERRGDQIQVFIRTARPGIVIGRKGAEVERIRKDVERITGKRADV
KVEDMNQAATVSRPETDAQLLAQGVAEQLAGRVSFRRAMRRAVQTAMRAG
ALGVRVQCGGRLGGTEMSRREWYREGRVPLHTLRAKIDYGLAEAKTTFGI
IGVKVWVYHGDEIPIEEQETARMRARALAGMAARGAGGSSTGALITDEKE
MAEVNAPEKETPPEETPAEEQGEETQAEETQAEETKAEETKAEETKAVEQ
SEQKPGELEGGARPTASEDESESERTPRSEESEA
>14_0927_02_40cm_scaffold_30432_10
MGQKVHPGGMRVGVIHDWKSNWFAGTKEFPEALLEDIKIREHIYNKLSHA
GLSDVLIRKDKQRITIDIYTARPGIVIGKSGAEVDALRKEIHAMTQKNVH
ININEIKRPELDAKLVAQSIAEQLQNRVSFRRAMKRSLASAMRSGAHGVK
VQCGGRLGGTEMSRSESYSEGRVPLHTIRADIDYGFVEAKTTFGRIGVKV
WINKGEIMPEGFESVAQQKETRLGDQDTARRLGGRTEGLSASRESGRSRQ
QDREGLGPVRTRRPRRSGARRGRQDNVEQPKTDEEAVSAEGREQPEIQPE
VQEVEAPVEDAPDTTTPKKQVEDPTKLDESGGKG
>14_0903_16_40cm_scaffold_42491_5
MGHKVHPYGFRLGVIYPWKSNWYAKRDYAEHLHEDIWIRKHIRSRLTRAG
ISSIDIERKGDQIWVFIRTARPGIVIGRKGAEVDRLRKDIERFTKKRVDV
KVEDMNQASSEVRPETDAALLAQGVAEQLVGRVAFRRAMRRAVQTAMRSG
ALGVRVATAGRLGGTEMGRKEWYREGRVPLHTLRAKVDFGTAEARTTMGA
IGVKVWVYHGDEVPYREQETERARARATARARGGGGARPTPRTDVPAEPA
PVEAPRELAPAQSETPPAADTAPVEAPAPVEAPAPAPADAEAEGGEA
>14_0929_12_20cm_scaffold_1541_31
MGHKVHPNGFRLGVYRNWEAKWFAPDKEFKPLLLEDVRLRRMLMTRLKNA
GVARIETERSSSALTITLHTAKPGIVIGKGGTSVDQLRDELERITGKRVR
VTIQEIKKPELSAQLVAENVAAQLEKRIAFRRAIKQSLMKTMRAGAQGVK
IRVKGRLGGSEMARIEWNREGRVPLHTLKADIDFGQTEAKTTFGRIGVSA
WVYTGNFPTEAPPKPQAAAEEPAETGVPVGAAIAEAPTPLAELVQATVAA
PPAPAAPEPVTAPVATAPAASEAPAAKPKRTRTTKAATPAATPADGGEKP
KRTTRARATTGEKTTTPKTTRPRAAKKKE
>14_0927_05_20cm_scaffold_6795_10
MGHKVHPNAFRLGVFRPWEANWFANPKDYTKMLHEDLEMRRTILGRLRNA
GIAKIETERSSNAQLTVTIHTAKPGIVIGKGGSSVDQLREDLEKRFGNRV
RISIQEIKQPELDAQLVAENIASQIERRISYKRAMKQAILRTMRSGAKGV
RVYCGGRLRGAEMARREWDREGRVPLHTLRADIDFGRATAKTTFGAIGVK
CWIYKDQISPQQRRLAIADGAPIGEAIAPQPELPEMPPPPRTDLVEPVTP
PLPAEATAEVTAAPARRARTTRTTAAPKTAAAAESAGPTRTSPRGSTGPK
AAPRAKAAAKPAAEKKPAPAKKSTTPRKKS
>14_0929_02_40cm_scaffold_19104_7
MGQKTHPNGFRLGFTKTWNAKWYANTRGYSALVKEDVTIRNAIRARLRDA
AISRIEIERSTNQVTVTIHTAKPGVVIGKGGAKVEELRQVLGKTTGKAVK
VNIFEIRFPEVDPRLIAENVAQQLERRVSFRKVLKQTVQRSMKAGAKGVK
VAVAGRLGGAEMSRREWEREGRVPLHTLRADIEFGIAVAKTTFGTIGVKA
WVYRGDIEPAPRVAAGGPTAVQAPRAIPPTPPNAMTGALGTTVMPAPALV
PAAPAPAAPIPAPAAPAPAAPARALAPAARVPAAPAPAAPAVAPAAPREP
TPSGASGAGGRSGTSGTGGEAS
>14_0929_02_30cm_scaffold_97765_3
MGHKVHPNGFRLGVYRNWEAKWFAPDKEYKPLLLEDVRLRRMLMIRLKNA
GLARIETERSSSALTITLHTAKPGIVIGKGGTSVDQLRDELEKITGKRVR
VTIQEIKKPELAAQLVAENVAAQLEKRIAFRRAIKQSLMKTMRAGAQGVK
IRVKGRLGGSEMARVEWNREGRVPLHTLKADIDFGQTEAKTTFGRIGVSA
WVYTGNFPTEAPPKPAAAAEEPADAGVPVGVAIGAAPSPLAELVQAAVPA
PAPQPAPAAAPAPVTAEAPVAKPKRATRATKAADTGEKPAAKRATRARAT
TTEKSDAPKAPRARATKKKE
>14_1009_05_40cm_scaffold_181190_2
MGHKVNPYGFRLGVIYPWKSNWYAGRDYADALHEDIWIRRHIRRRLSRAG
ISSIDIERKGDQIWVFIRTARPGIVIGRKGAEVDRIRKDVERVTKKRVDV
KVEDMNSAASESRPETDATLLAQGVAEQLAGRVSFRRAMRRAVQTAMRSG
ALGVRVQCGGRLGGTEMSRREWYREGRVPLHTLRAKIDFGTAEAKTTFGQ
IGVKVWVYHGDEIPVAEQEAARARARALASPGYGAASTGALITDEAEVLE
LEEASTAGVEPAEAPVEGAEVDSPTAEGTGQDEAPGVAVPAKAVQDAESP
KSGSRTEAQEEG
>14_1009_16_40cm_scaffold_25710_13
MGQKVHPGGFRVGVIHDWKSNWWTGKHEFSDYLLEDVKIRKHILGKLSHA
GLSDILIRKDKQRITVDIFTARPGIVIGKSGVEVDALRRELHAITKKNVH
ININEIKRPELDAKLVAQSIAEQLENRVSFRRAMKRSLASAMRSGAQGIK
ITAGGRLGGGEMSRREAYSEGRVPLHTIRADIDYGLAEAKTTFGIIGVKV
WINKGEIMPEGFEGASGRDSRLGDQDQARRRRGASAEGLGASREGGRRGV
DREGLGIVPRRRGQRPSGGRGGPRRAQPTTPEATEAAVEPETETPTVPEV
EATTEPTTQPTTEPTTEPAAETSADPTPESEGDS
>14_1009_16_40cm_scaffold_339707_1
SHAGLSDILIRKDKQRVTVDIYTARPGIVIGKSGVEVDALRKELHAITQK
NVHININEIKRPELDAKLVAQSIAEQLQNRVSFRRAMKRSLASAIRSGAH
GIKIVCGGRLGGTEMSRSESYSEGRVPLHTIRADIDYGFVEAKTTFGRIG
VKVWINKGEIMPEGFVGMTQKETRLGEQDQARRRRGSAEGLGASRESGRG
RGGDREGLGPVRQRRRGEGGRGRPGARDRARGQSGQSNVERPRTDEEAVS
AEGREQPAAKPPVRDSGPVEGAPGEPGGSTGGEAAQVESAPAPVVDAPDT
TTPKTQTEDPTKLEDTGDEG
>14_1009_12_20cm_scaffold_10473_3
MIGKSGTEVDALRRELHRMTKKSVKVNILEIKRPELDAKLVAQSIAEQLQ
NRVAFRRAMKRSLTSAIRSGAKGVKVQVSGRLGGAEMARTEGYSDGRVPL
HTLRADIDYGFFEARTTFGRIGVKVWINKGEIMPKGFAQDLTQIEAPQQM
RTDGAGGRPGRGGGARGGGPGRGGPGPGGPSGGAQAAGGPAGDRPPPPGA
GTQRPGKG
>14_0903_05_30cm_scaffold_110335_2
MARARSFLAWLSREGFLAIPIESWNLRLKISSVSFRAFCWSSRWFATKAY
ANLLHEDVKIRRFIKDQLYHAGIAKIDIERSANRARITISTARPGIIIGR
KGSEVEKLKNELQTRTGKEIYLNIEEVIHPELDAQLVAENVALQLQKRVA
FRRAMKKAVTSALRLGADGIRIACAGRLGGGEIARREWYRDGRVPLHTLR
ADIDYGLATAHTTYGTIGVKVWVFKGEVLRAAPAEA
>14_0927_05_40cm_scaffold_17069_12
MGQKVHPGGLRVGVIHDWKSNWYTGKKEFPAYILEDVKIREHILGKLSHA
GLSDILIRKDKQRITVDIYTARPGIVIGKSGVEVDALRKELHALTQKNVH
ININEIKRPELDAKLVAQSIAEQLQNRVSFRRAMKRSLASAMRSGAQGIK
IQCGGRLGGAEMSRSERYTEGRVPLHTIRADIDYGFAEAKTTYGRIGVKV
WVNKGEIMPEGYEGLTTGKDTRLGDQDQARRRRGSAEGLGASREGGRGRS
QDREGLGPVQRRRRGPGGGPGRPGGQGRPGSRPGGGRPRSDRPRTEEPGA
QTQKPAEPETPPTTEPVAEAPQATTPEPTAPETTPEPQAETPAPAPEQPE
GDS
>14_0903_12_20cm_scaffold_57119_3
MGQKVNPYGFRLGIVTDWKSRWFADREYTDYLTEDVRIRKYLDAQLRRAA
VSRVEIERTRDRLRIDVHTARPGIVIGRRGVEADRLRQGLFKISGNPKIQ
LNIQEIKQPELDANLIAQGVADQLTGRVSFRRAMKRAVQTAMKAGAQGIR
VQCSGRLGGAEMARREWYREGRVPLHTLRADIDYGLAEARTTFGRIGVKV
WIYKGDILPYRAGSEDKIAKEAAMAVGETAGQARPRRVISAGGGRRRPEA
EPVAVEAVASEEGTEAAPMPVVREADPELERLLAEEEEIERRTRQHHETP
HFRGDED
>14_0903_16_20cm_scaffold_150915_2
MGQKVNPIGFRLGVIRSWDSKWYEEKNYARWLHEDIKLREYVKKKLGQAG
ISKVEIERAANKVKVNVHTARPGIVIGKRGAGIEQIKKELQQFTQNEVFL
NIVEVRKAETDAQLVAENITTQLERRIAFRRAMKKAIQTAQKFGAKGIRV
ACSGRLGGAEMARYEWYREGRVPLHTLRADIDYGFAEARTTYGKIGCKVW
IFRGEVLPEGAAEKIVPQRPTRPAPARPSAATPTPVQ
>14_0903_05_30cm_scaffold_203504_3
KYLRTRLSHAAIADVHIERKPGKVTVTVHTGRPGVVIGKRGAEVDKLRDE
LAQLTGKEVGINVEEIKRPELDAQLVGDSVAHQLTQRISFRRAMKRAVQS
AMRMGAQGIKIKTAGRLGGAEIARTEGYHEGRVPLHTLRADIDYATSTAK
TTFGTIGVKVPRISTAAPIPRASKPCSHRSASSFASGSRAAPTGWPRAAT
PSRSAITG
>14_1009_16_30cm_scaffold_1145102_2
MGQKTHPIGLRLGIVKQSSSRWFATKDMPALLKEDELVRKYLKQRLGHAA
IAQIDIERRPGKVTITVHTGRPGVVIGKRGAEVDKLRDELAQLTGKEAAI
NVEEIKRPELSAQLVGDNIAHQLTQRISFRRAMKRAVQSAMRMGAQGARR
ASRCARRAAWAAPRSRGPRAITRGGCPCTRCGRTSTTLPAPRRRPTAPSV
SRSGSSRAR
>14_0903_02_30cm_scaffold_4254_23
MGQKVHPGGLRVGVIHDWKSNWYTGTKEFPAYLLEDIKIREHIHGKLSHA
GLSDILIRKDAQRITIDIYTARPGIVIGKSGVEVDALRKDIHGMTNKAVH
ININEIKRPELDAKLVAQSIAEQLENRVSFRRAMKRSLASAMRSGAHGVK
VTCGGRLGGGEMSRSEMYSEGRVPLHTIRADIDYGFAEAKTTFGRIGVKV
WINKGEIMPEGYEGVTQRDSRLGDQDQARRRGGAVEGLGASREGGRGRGP
DREGLGPVKRRRGQGGGPRRPGARDRARGQDNVERPRTDQEATSAEGREQ
KPVEPETTATPEAVAEAPDTTTTKKQVEDPTKLEQSGDESAEVSGQKGKK
KKGS
>14_0919_09_20cm_scaffold_17881_4
MGQKVNPIGFRLGVNRDWRSRWYASPQELPDFLHSDLEIRDYVKKKLQYA
AVSKIVIERAWNSIRVTIHTARPGIVIGRKGAEIEKMTEEISKMAQGKQI
KIDIQEIKTPELDAQLVAENVALQIERRIAYRRAMKKAVQTAMDFGAEGI
RLRSSGRLNGAEISRSEWYREGKIPLHTLRTPIDYGFSEANTVYGKIGVK
CWICKKQEEAPAEQRQESAPPPPPIPTEPAEAA
>14_0903_02_20cm_scaffold_194531_1
KDAQRITIDIYTARPGIVIGKSGVEVDALRKDIHGMTSKAVHININEIKR
PELDAKLVAQSIAEQLENRVSFRRAMKRSLASAIRSGAQGVKVMCGGRLG
GGEMSRSESYSEGRVPLHTIRADIDYGFAEAKTTTGRIGVKVWINKGEIM
PSGFESSTGGQADTRLGDQDQARRRGGRTEGLGESRQGGRGRGADREGGA
ARAGARAARARRLQPRPSSSRARMSRASPQRDVSSR
>14_0919_05_20cm_scaffold_165864_1
MGQKVHPEVLRVGYIHDWKSTWFNEREFSDYLLEDIRIRDHIEGKLAHAG
LSDITIRKDKNEIEVNINTARPGIVIGKSGTEVDALRRELHRMTKKSVKV
NILEIKRPELDAKLVAQSIAEQLQNRVAFRRAMKRSLTSAIRSGAKGVKV
QVSGRLGGAEMARTEGYSDGRVPLHTLRADIDYGFFEARTTTGRIGVKCW
INKG
>14_0903_16_20cm_scaffold_13593_4
MGQKVNPIGLRLGINRTWDSRWFSRKEYGNQLLDDLKLRKFLSGRLTQAA
ISKVLIERAAKKTRITLHSARPGVVIGKKGADIDKLRGDIAKVTNSEVSL
NIVEIRKPEIEAKLIAEGIAQQLERRVAFRRAMKRAVQSAMRFGAQGIRI
NCSGRLGGAEIARMEWYREGRVPLHTLRADVDFGTATAKTTYGTCGVKVW
VFKGEILAHDPMAQDKKLAEGQPAGGERGRPDRGDR
>14_0929_09_40cm_scaffold_16246_15
MGQKVNPYGFRLGIVTDWKSRWFADREYTDYLTEDVRIRKYLDAQLRRAA
VSRVEIERTRDRLRIDVHTARPGIVIGRRGVEADRLRQGLFKISGNPKIQ
LNIQEIKQPELDANLIAQGVADQLTGRVSFRRAMKRAVQTAMKAGAQGIR
VQCSGRLGGAEMARREWYREGRVPLHTLRADIDYGLAEARTTFGRIGVKV
WIYKGDILPYRAGSEDKIAKEAAMAVGETAGQARPRRVISAGGGRRRPDA
EPVPVEAVASDDGPEAAPSPVVKEADPELERLLAEEEEIERRTRQHHETP
HFRGDED
>14_0927_05_20cm_scaffold_4035_23
MGQKTHPIGFRLGVTRTWSSRWFATKNYAKLLHEDVKIRRYIKDQLYHAG
ISRIDIERSANRARITVATARPGIIIGRKGAEVERLKNELQARTQKEIYL
NIEEVIHPELDAQLVSENVALQLQKRVAFRRAMKKAVTSSLRLGADGIRI
ACSGRLGGSEIARREWYRDGRVPLHTLRADIDFGMATAHTTYGTIVAFGE
YGLKALEPGWVTNRQIEAARVALTRSLKRGGKVWIRVFPDKPVTKKPAET
RMGKGKGNPEEWVAVVKPGRILYEMEGVTEEMAREAFRTAGQKMGIETKF
VSRVRAL
>14_0903_13_40cm_scaffold_353457_1
EYGKLLHEDVKIREVLHKELKQAAVARIVIERPHKKCRVTIHSARPGVVI
GKKGADIDKLRKRVADITASDVVINIVEIRKPELDATLVAESIAQQLERR
VAFRRAMKRAVQSAMRLGAEGIRINCSGRLGGAEIARMEWYREGRVPLHT
LRADVDYGVATAFTTFXXXRSGSSRAKSSSTIRWRRTRRWPKARVRGRVV
TLPERL
>14_1009_09_20cm_scaffold_33727_1
MGQKINPVGFRLAVNRNWSSKWYANKRSFAPMLAEDIKVRGFLKSKLAHA
SVGRVLIERPAKDARITIFSARPGVVIGKKGEEIEALKAELRRIMGVQQV
HVNIEEIRKPEIDAQLIADSIAQQLEKRIMFRRAMKRAMQNAMRLGAQGI
KIMSAGRLNGIEIARTEWYREGRVPLHTLRADIDYGLGEAKTTYGVIGIK
VWVYKGEVLPKGELPSILPGAAPAVAQPEAPSEP
>14_0903_12_40cm_200_scaffold_38544_2
MGQKVNPIGLRLGINRTWDSRWFSRKEYGNQLLDDLKLRKFLSGRLTQAA
ISKVLIERAAKKTRITLHSARPGVVIGKKGADIDKLRGDIAKVTNSEVSL
NIIEIRKPEIEAKLIAEGIAQQLERRVAFRRAMKRAVQSAMRFGAQGIRI
NCSGRLGGAEIARMEWYREGRVPLHTLRADVDYGQATAKTTYGTCGVKVW
VFKGEILAHDPMAQDKRVAEGQPPERGGRRDRDRE
>14_0903_02_20cm_scaffold_1554_20
MGQKVNPIGLRLGINRTWDSRWFSRKEYGNQLLDDLKLRKFLGGRLGQAA
VSRVLIERAAKKTRITLHSARPGVIIGKKGADIDKLRGDIAKVTNSEVSL
NIIEIRKPEIEAKLIAEGIAQQLERRVAFRRAMKRAVQSAMRFGAQGIRI
NCSGRLGGAEIARMEWYREGRVPLHTLRADVDYGQATAKTTYGTCGVKVW
VFKGEILAHDPMAQDKRVAEGQPPERGGRRERDRE
>14_1009_16_40cm_scaffold_135442_13
MAVNRDWRSKWYSDKKEFGRLLTEDYQIRELLKKRLESASVPKILIERAA
NRCRITILTARPGVVIGRKGAEIDKLKEELSKMTGKEIYVDIQEIKTPET
DAQLVAENIALQLERRVSFRRAMKKSIQTAMDLGAEGIKVRCGGRLGGAE
LARVETYHEGRVPLHTLRANIDYGFAEANTVYGKLGIKVGENKPERKTPP
PETAAA
>14_0919_09_20cm_scaffold_74877_2
MSAAAAIRAGRVPGNRGQILGQKVNPYGFRLGFNKTWHSRWFAGKTYAET
LHRDLKLRDDLKKRLSHAGVSEIDIERTANKMRINIYTSRPGIIIGRKGA
EVDKLRDELQKLVNGEVYINIQEIQRPELDSQLVAENIGTQLERRIAFRR
AMKKAMESAFRFGAKGIKVRVSGRLNGAEIARTEWYQDGRLPLHTLKADI
DYGLATAHTTYGTIGIKVWIYKGEMAKTKSRRRPQ
>14_1009_16_40cm_scaffold_605321_3
KRDLKRRFSGGGVSHIDIERAATRLKIIIYTSRPGIIIGRKGAEIEKLRE
DLSRKTGREVLISIQEIRHPELNAQLQAEKIAQQLEKRIAFRRAMKKTME
ESQRFGAQGIKGMIAGRLNGAEIARTEWSLVGRLPLHTLRADVDYGFAEA
LTTFGIIGVKVWIYRGEILDPNASMARGTTTDPINEVKADRSMRRDRRPR
RDDRWR
>14_0929_02_30cm_scaffold_194192_2
MGQKVHPYGFRLGYTKPWKSRWFVERDYSKLLLEDYKLKAELKEKLKSAG
VSSIEIERPGNKLRIIIRTARPGIIIGRKGAEIDKLKGELQKRTSRDVFI
DITEVHKPELDAQLVSESIALQLEKRVGFRRAMRKAVDSALRFGCKGIKV
RVSGRLNGNEIARSEWYLQGRLPLHTLRADIDYGFSEARTTYGVIGVKCW
IYRGEIL
>14_1009_16_40cm_scaffold_395840_4
MGQKVRPTGFRTGIVKDWLSRWYASKQDFGELLVEDQKIRAFVKRRYSRS
GISRIEIERTREKVVIFIYSARVGMIIGKKGQEVDRLTKDLEDLTHRHVE
VKTMEVNRPEVDAQLVAEDIAEQLEKRASFRRTMKRAMDTTMESGAKGIR
VQMSGRLGGSEMARQETNMVGSIPLSTIRARIDYGFTEAHTAQGNIGVKV
WINNGEYGGPEESSDAAHAQTGKVPKKPTRPGKR
>14_0927_05_40cm_scaffold_30891_4
MSVTKYFIKDVSRRLEIDELLQNDLKRAGYSHVELTKSPVGTRVVIYAAK
PGMVIGRRGQSIKDLTKLLETKFGIENAQLSVAAIEIPEQDPKVVASQVA
QALQRGVHFRRSAYWAIQRVMESQALGVEIIIRGKLTTERARYEKFRAGY
LPRVGDPVLKSVKVAVTDVQLKQGLFGIKVRILPPNINFVDKPTMKIVAA
AVTQPVITEVSVPAPSAPEVETEKQEEATVGNPTQA
>14_0903_12_40cm_200_scaffold_84267_4
MGQKTHPIGYRLGFTKTWNAKWYANHKAYPVLLKEDVSIRTAIRSRLRDA
AIARIEIERSANQVTVTIQTAKPGVVIGKGGAKVEELRQVLGKMTGKMVK
VNIFEIRLPELDANLIAENVAQQLERRVSFRKVLKQTVSRSMKAGAKGVR
VAVAGRLGGAEMSRREWEREGRVPLHTLRADIEFGRAIAKTTYGTIGVKA
WVYKGDVEPSPAIVHHFKRGGKVWINVFPDKPVTKKPAEVRMGSGKGSPD
HWVSVVRPGRILFEVGGVGQGLAKEALRLAAYKLPIKTRFVSREEAVTTG
EGSAAAV
>14_0903_05_20cm_scaffold_28298_2
MGQKVNPIGLRLGINRTWDSRWFAGKNEYGKLLHEDVKIREILHKELKQA
AVARIVIERPHKKCRVTIHSARPGVVIGKKGADIDKLRKRVADITASDVV
INIVEIRKPELDATLVAESIAQQLERRVAFRRAMKRAVQSAMRLGAEGIR
INCSGRLGGAEIARMEWYREGRVPLHTLRADVDYGVATAFTTYGTCGVKV
WIFKGEIMEHDSMAQDKRLAEAEAGRPRRETTTA
>14_0903_13_30cm_scaffold_335183_5
MGQKVNPIGLRLGINRTWDSRWFAGKGEYGRLLHEDIKIRSFLMTQLKQA
AVAKIIIERPHKKCRVTMHSARPGVVIGKKGADIDKLRKQVAKMTTSEVI
INIVEIRKPEVDAKLVAESIAQQLERRVAFRRAMKRAVQSAMRLGAEGIR
INCGGRLGGNEIARMEWYREGRVPLHTLRADVDYGTATAFTTYGTCGVKV
WIFKGEILEHDPMAQDKRLAEGESGGRHRPRDAA
>14_0919_02_20cm_scaffold_14618_7
MGQKVNPIGFRLGVNRDWRSRWYASPQELPDFLHSDLKIRAYVKKKLQFA
AVAKIVIERAWNSIRVTIHTARPGIVIGRKGAEIEKMTEEISKMAQGKQI
KIDIQEIKTPELDAQLVAENVSLQIERRIAYRRAMKKAVQTAMDFGAQGI
RLRCSGRLNGAEISRSEWYREGKVPLHTLRTGIDYGFAEANTVYGKIGVK
CWICKKEEAPAEAPTPSAPPPLPPPPPEPQPSEA
>14_0927_09_40cm_scaffold_39852_1
MGHKVHPNAFRLGVFRPWEANWFANPKDYTKMLHEDLAMRTAILARLRNA
GIAKIETERSSNAQLTVTIHTAKPGIVIGKGGSSVDQLREDLEKRFGNRV
RISIQEIKQPELDAQLVAENIASQIERRISYKRAMKQAILRTMRSGAKGV
RIYCGGRLRGAEMARREWDREGRVPLHTLRANIDFGRATAKTTFGAIGVK
CWIYKDMISPQQRRLATADGAPIGEAIAPQPEIPE
>14_0903_02_30cm_scaffold_135035_2
MGQKVNPIGLRLGINRTWDSRWYAGKNEYGTLLHEDMKIRKELMTSLKQA
AVSKIVIERPHKKCRVTVHSARPGVVIGKKGADIEKLRKSVAKLTDSDVV
INIIEIRKPELDATLVAESLAQQLERRVAFRRAMKRAVQSAVRLGAQGIR
INCSGRLGGAEIARMEWYREGRVPLHTLRADVDYGVATAFTTYGTCGVKV
WIFKGEIMEHDSMAQDKRLAEAEAGRPRRETTTA
>14_0927_12_20cm_scaffold_106115_6
MGQKIHPIGLRLGIVKDWESKWYAEKNFPDLIQEDQTLRRHIKRKLGRAG
ISRVEIERTDNRVRITIHSARPGIIIGRGGTGIDALKKELEAMTAKQIQL
NVQEIRRAELEAVLVAQNVAGQLERRVAYRRAMKQAVARSLRSGAKGIRI
SCRGRLAGAEIARYEWYRDGRVPLQTPPGAPPSGGDARSAGGDGRAPVAD
AAGGRAEEAGTTC
>14_1009_16_40cm_scaffold_426413_2
MGQKVHPFGFRLGFNKTWRSRWFSDRDYAKLLHEDMELRATLKKRFAHAG
VSKIETERAVNRLKIDIYTSRPGIIIGRKGTEVDKLKQEIQKRTSREVFI
NIQEIQKPELDSQLIAESVAMQLEKRVAFRRAMRKAVESALRFGARGIKV
RVSGRLNGAEIARSEWYLHGQLPLQTLRADIDYGFAEASTTYGQIGIKVW
LYKGERLVPQRGREEEYRERAPRRPQGAGAR
>14_1009_05_20cm_scaffold_58716_6
MGHKVHPNGFRLGVYRPWEANWFAVDKDYTKLLHEDLEMRRVILRRLHNA
GIAKIETERSSNAQMTVTIHTAKPGIVIGKGGASVDQLREDLEKRFGNRV
RISIQEIKQPELDAQLVAENIASQIERRISYRRAMKQSILRTMRSGAQGI
RIALGGRLRGSEMARREWDREGRVPLHTLRANIEFGRATAKTTFGMIGVK
VWIYKGLVKIAPRGGGEAAEIAPQPVVPADG
>14_0919_02_20cm_scaffold_196842_1
SRWYAERDYKDMFAEDDLIRRTINKELANASVSRIEIERAAANQVSVTIH
TAKPGIVIGKSGEKVDRLRAVLEVKTKKRVRLNILEIRQPEMDAYLVARS
VAEQLEKRVSFRRAMKQAVQKSMRANAKGIRIIVGGRLGGAEIARSEKEV
EGKIPLHTLRADIDYGMAQARTTFGMIGIKVWIYKGDILPSKRREAGEAV
QELGAQPQLGPRDREGGDRRGGDRRRGGEGRQRGDRGERPQGERPAGGDR
GPRQAGERSQRPQGQRTPRPQGERTERPPRAQGDRPQGERPQGQQGGERT
ERPPRPPRPQGERTERAPRAQGDRPPRQQGERTARAEQAPKAPEALDTQE
APAPQATA
>14_0903_02_30cm_scaffold_129263_2
MRVGVIHDWKSNWYTGKKEFPGYLIEDIKIREHIMGKLAHAGLSDILIRK
DKQRITVDIYTARPGIVIGKSGVEVDALRKDLHALTKKNVHININEIKRP
ELDAKLVAQSIAEQLQNRVSFRRAMKRALASGIRSGAKGIRIQCGGRLGG
TEMSRSEAYSEGRVPLHTIRADIDYGFVEAKLPFGRIGVKVWINKGEIMP
EGYGGLDTEKDVRLGEQDQARRRRGGAQEGLGASRESGRSRERDREGLGP
VRQRRRGAGGRGGGARGPGGARPAPRDRTRGQDNVEQPRTDESATSAGGR
EQPPVEPDVTTTPAPVADAPDSTTPLQQSEDPTKKEKSADADKSRRRPSS
GSTRETDG
>14_0903_12_20cm_scaffold_32397_12
MGQKVNPVGLRLGINRTWDSRWYAGKASYGSLLHEDMKIRKALMAELKQA
AVSKIVIERPHKKCRVTIHSARPGVVIGKKGADIEKLRRKVAALTDSDVV
INIVEIRKPELDAQLVAESIAQQLERRVAFRRAMKRAVQSAMRLGAGGIR
INCSGRLGGAEIARMEWYREGRVPLHTLRADVDYGVATAFTTYGTCGVKV
WIFKGEIMEHDPMAQDKRMAEGEAGRPRRDAA
>14_0927_05_20cm_scaffold_101755_3
MGQKVNPIGFRLGVNRDWRSRWYASPQEMPEFLQSDIQIRDYVKKKLQFA
AVSKIVIERAWNSIRVTIFTARPGIVIGRKGAEIEKMTEEISKMAQGKQI
KIDIQEIKTPELDAQLVAENVALQIERRIAYRRAMKKAVQTAMDFGALGI
RLRSSGRLNGAEISRSEWYREGKVPLHTLRTGIDYGFSEANTVYGKIGVK
CWICKKEEVPEQTQAQAAPPPPSPKEAEPAEL
>14_1009_16_30cm_scaffold_2955_69
MGQKVHPGGMRVGVIHDWKSNWYTGTKEFPEALLEDIKIREHIYSKLSHA
GLSDVLIRKDKQRITIDIYTARPGIVIGKSGAEVDALRKEIHGMTHKNVH
ININEIKRPELDAKLVAQSIAEQLQNRVSFRRAMKRSLASAMRSGAHGVK
VQCGGRLGGTEMSRSESYSEGRVPLHTIRADIDYGFVEAKTTFGRIGVKV
WINKGEIMPEGFESVAQQKETRLGDQDTARRLGGRTEGLSASRESSRSRA
ADREGLGPVRARRPRRGTRRQGSQDNVERPRTDEEAVPPPVPDGGPGEGA
PGEPAGSPAEAPVAEAPETKPKGKKEAKTDDAGGEG
>14_0903_13_30cm_scaffold_1200319_18
MGQKVNPYGFRLGVTTDWKSRWIGDGKEYTDFLIEDWKVRDYLRRQLERA
AVSRVEIERTRDRLRIDVHTARPGIVIGRRGAEAERLREGLRKITGNAKI
QFKIQEIKQPEIDAMLLAQGVADQLTGRVSFRRAMKRAVQTAMKAGALGV
RVQCSGRLGGAEMSRKEWYREGRVPLHTLRADVDYGLAEARTTFGRIGVK
VWIYKGDILPYK
>14_1009_16_30cm_scaffold_494215_1
MGQKVNPYGFRLGITTDWKSRWFSDREYTDYLIEDWRIRDYLMRELERAA
VSRIEVERTRDRLRVDVHTARPGIVIGRRGAEADRLRDGLTKITGNPKIQ
LNIQEIKQPELDAALIAQGIADQLAGRVSFRRAMKRAVQT
>14_1009_16_30cm_scaffold_617170_1
QYILEDVRIREHIYRKLAHAGLSDILIRKDKQRITVDIYTARPGIVIGKS
GVEVDALRKELHAMTQKNVHININEIKRPELDAKLVAQSIAEQLSNRVAF
RRAMKRALASAIRSGAAGVKIQCSGRLGGGEMSRRETYNEGRVPLHTIRA
DIDYGFVEARTTYGRIGVKVWINKGEIMPEGYEGMTAGDQRLGDQDARRR
RGGATEGLGASRESARGRGPDREGLGPVRQRRRGPGGGGGGRGPGQGGRG
PGQGGGGRGQGQGGRGPGGSGSRGRGPAPGTRPATDAGGGAGRQRPRPQE
NVEKPRTDDQGVSAEGREQPVIQPEVEVTPAPVADAPDTTTPKKQVEDPT
KLDQSGDP
>14_1009_02_30cm_scaffold_106512_2
MGQKVNPIGFRLNVNRDWRSRWYASPQEFPAFLHNDLKIRDYVKKKLQFA
AVAKIVIERAWNSISVTIHTARPGIVIGRKGAEIEKMTEEISKMADGKQV
KIDIQEIKTPELDAQLVAENVALQIERRIAYRRAMKKAVQTAMDFGAEGI
KIRSSGRLNGAEISRSEWYREGKIPLHTLRTPIDYGFAEANTVYGKIGVK
CWICRKEERPAEAPAAPAAPPPPPPEPAAV
>14_0929_09_20cm_scaffold_91037_3
AYLLEDIKIREHIQNKLSHAGLSDILIRKDAQRITIDIYTARPGIVIGKS
GVEVDALRKDIHGMTNKAVHININEIKRPELDAKLVAQSIAEQLENRVSF
RRAMKRSLASAIRSGAQGVKVQCGGRLGGGEMSRSESYSEGRVPLHTIRA
DIDYGFAEAKTTTGRIGVKVWINKGEIMPSGYESSAQQGETRLGDQDQAR
RRGGRTEGLGESRQGCRGRGADREGLGPVRQRRPRRGSGQGQGQGRGPRR
PREEAPAETVEQPRTDEQGVSAEGREQPVIEPQVEETPAAVADAPDTTTQ
KQMHEDPTKLDQSGDESAEKPKTPKKPAAKKAPAAKAKPAAKRTTKKEDE
SSKKEDES
>14_1009_16_40cm_scaffold_195_64
MGQKTHPIGFRLGATRTWSSRWFATKAYANLLHEDVKIRRFIKDQLYHAG
ISKIDIERSANRARITISTARPGIIIGRKGSEVEKLKNELQTRTGKEIYL
NIEEVIHPELDAQLVAENVALQLQKRVAFRRAMKKAVTSALRLGADGIRI
ACAGRLGGGEIARREWYRDGRVPLHTIRADIDYGLATAHTTYGTIGVKVW
VFKGEVLRTAPAEA
>14_0929_05_40cm_scaffold_2702_2
MGQKTHPIGFRLGTTRTWSSRWFATKGYAKLLHEDVKIRRYIKDQLYHAG
ISRIDIERSANRARITVATARPGIIIGRKGAEVERLKNELQARTQKEIYL
NIEEVIHPELDAQLVSENVALQLQKRVAFRRAMKKAVTSSLRLGADGIRI
ACAGRLGGAEIARREWYRDGRVPLHTLRADIDFGTATAHTTYGTIGVKVW
IFKGEVLAKAPAEA
>14_0929_02_40cm_scaffold_105451_3
MGQKVNPIGFRLNVNRDWRSRWYASPQEFPSFLHNDLKIRDYVKKKLQFA
AVAKIVIERAWNSIRVTIHTARPGIVIGRKGAEIEKMTEEISKMADGKQV
KIDIQEIKTPELDAQLIAENVALQIERRIAYRRAMKKAVQMAMDFGAEGI
KIRSSGRLNGAEISRSEWYREGKIPLHTLRTPIDYGFAEANTVYGKIGVK
CWICRKEERPAEAPAQPPPPPPPPPEPAEV
>14_0903_12_30cm_scaffold_71327_2
MGQKVNPIGFRLGVNRDWRSRWYASPQEMPEFLHSDIEIRDYVKKKLLFA
AVSKIVIERAWNSIRVTIFTARPGIVIGRKGAEIEKMTEEISKMAQGKQI
KIDIQEIKTPELDAQLVAENVALQIERRIAYRRAMKKAVQVAMDFGALGI
RLRSSGRLNGAEISRSEWYREGKVPLHTLRTGIDYGFAEANTVYGKIGVK
CWICKKEEAPAGTPAQASPPPPLPEPAAVKF
>14_1009_13_30cm_scaffold_83190_2
MGQKVHPGGMRVGVIHDWKSNWMVGKKEFAGALIEDIKIREHILKKLSHA
GLSDILIRKDKQRITIDIYTARPGIVIGKSGVEVDALRREVHAMTQKNVH
ININEIKRPELDAKLVAQSIAEQLQNRVSFRRAMKRALASGVRSGAKGVR
IQCGGRLGGTEMSRSEAYSEGRVPLHTIRADIDYGFVEAKTTFGRIGVKV
WINKGEIMPEGYGGLDTEKDVRLGEQDQARRRRANVEGLGASRESGRDRQ
RDREGLGPVRPSRRGRGGAGGRGGRGAPRDRARSQDNVERPRTDETATSA
EGREQPTVEPQVETTPAPVADAPDSTTPKQQTEDPSKKEKSEDAAKASKR
RTKKDGGS
>14_1009_05_20cm_scaffold_199386_1
GFRLSVNRDWASKWYANSKHFATILNEDVKVRDFLRKKLSHASVGKITIE
RPAKNARITIHSARPGVVIGKKGEDIETLRAQLRRMMGTEVGLNIEEIRK
PEIDAQLVADSIAQQLEKRIMFRRAMKRAMQNAMRLGAQGIKIMSSGRLN
GIEIARTEWYREGRVPLHTLRADIDYGIATAFTTFGTCGVKVWVFKGEIM
AHDPMAHDKRAEEAAPQRTPARVERTEQRDS
>14_0927_05_20cm_scaffold_51253_7
GQKINPIGLRLGINRTWDSRWFAGKNEYGKLLHGDVKIREILHKELKQAA
VARIVLERPHKKCRVTIHSARPGVVIGKKGADIDKLRKRVADITASDVVI
NIVEIRKPELDATLVAESIAQQLERRVAFRRAMKRAVQSAMRLGAEGIRI
NCSGRLGGAEIARMEWYREGRVPLHTLRADIDYGIATAFTTFGTCGVKVW
IFKGEILEHDPMAQDKKMAEGDTARPRRDAA
>14_0927_02_20cm_scaffold_64487_5
MGQKIHPVGFRLPVTRNWASRWYASNQNFATMLAEDLKVREFLKARLKSA
AVSRILIERPAKNARITIFSARPGVVIGKKGEDIENLKAELTRRLGVPVA
VNIEEVRKPEIDAQLIADSITQQLEKRIMFRRAMKRAMQNAMRLGAQGIK
IMSSGRLNGIEIARCEWYREGRVPLHTLKADIDYGFSEAKTTYGVIGVKC
WVYRGDRLGHGEAPSATPMPQEEDRRPRRGARPGGPDNRGRPGGGGFDRG
APGRGAPDRGAPRQAVAPAVEGADKSAEAGGEAPKTPAVKRVRKAVAPRR
VAPRCRSATSD
>14_1009_16_40cm_scaffold_416563_3
MGQKVNPVGLRLGINRTWDSRWYAGKAEYGKLLHEDMQIREELMKDLKQA
AVSKIVIERPHKKCRVTVQSARPGVVIGKKGADIEKLRRKVASLTQSDVV
INIVEIRKPELDAQLVAESIAQQLERRVAFRRAMKRAVQSAMRLGAGGIR
INCSGRLGGAEIARMEWYREGRVPLHTLRADVDYGIATAFTTYGTCGVKV
WIFKGEIMEHDPMAQDKKMAEGDAGRPRRDAS
>14_0903_13_40cm_scaffold_5845_26
MGQKVNPIGFRLGVNRDWRSRWYASPQEFPSFLHNDLTIRAYVKKKLQFA
AVSKIVIERAWNSIRVTIHTARPGIVIGRKGAEIERMTEEISKMADGKQV
KIDIQEIKTPELDAQLVSENVALQIERRIAYRRAMKKAVQTAMDFGAEGI
KLRCSGRLNGAEISRSEWYREGKIPLHTLRTPIDYGFAEANTVYGKIGVK
CWICKKEEAPAAQPAASLPPPPPPPAPEAAGV
>14_0903_13_30cm_scaffold_508002_39
MGQKVNPIGFRLNVNRDLRSRWYASPQEFPSFLHNDLKIREYVKKKLRET
IHTARPGIVIGRKGAEIEKMTEEISKMADGKQVKIDIQEIKTPELDAQLV
AENVALQIERRIAYRRAMKKAVHTAMDFGAEGIKIRSSGRLNGAEISRSE
WYREGKIPLHTLRTPIDYGFAEANTVYGKIGVKCWICRKEERPAEAPTAP
AAPPPEPAEV
>14_0903_13_20cm_scaffold_9120_9
MGQKVNPIGLRLGINRTWDSRWYSGKNDYGKLLHEDMKIREVLSEALKQA
AVSKIVIERPHKKCRVTIHSARPGVVIGKKGADIEKLRKMVAKLTDSDVV
INILEIRKPELDAQLVAESIAQQLERRVAFRRAMKRAVQSAMRLGAEGIR
INCAGRLGGAEIARMEWYREGRVPLHTLRADVDFGVATAFTTYGTCGVKV
WIFKGEIMEHDPMAQDKKMAEGEAGRPRRDAA
>14_0903_13_30cm_scaffold_560533_15
MGQKVNPIGLRLGINRTWDSRWYSGKNDYGKLLHEDMKIREDLSEALKQA
AVSKIVIERPHKKCRVTIHSARPGVVIGKKGADIEKLRKMVAKLTDSDVV
INILEIRKPELDAQLVAESIAQQLERRVAFRRAMKRAVQSAMRLGAEGIR
INCSGRLGGAEIARMEWYREGRVPLHTLRADVDFGVATAFTTYGTCGVKV
WIFKGEIMEHDPMAQDKKMAEGEQGRPRRDAA
>14_1009_12_20cm_scaffold_11653_17
MGHKVHPNGFRLGVYRNWEAKWFAPDKEYKTLLLEDVRLRRMLLARLKNA
GVARIETERSSSALTITLHTAKPGIVIGKGGTSVDQLRDELEKRTGKRVR
VTIQEIKKPELSAQLVAENVAAQLEKRIAFRRAIKQSLMKTMRAGAQGVK
IRLRGRLGGSEMARVEWNREGRVPLHTLKADIDFGQTEAKTTFGRIGVSA
WVYTGNFPTEAPPKPAPVVEEEEEAPISTLPGLPVAVPEPALVTAAVAAP
TAAEPAPVAAAEAAPAKAKRAPRATKAATTTDGQDRHRQESRGRSQRRGC
SKAGQDSYHQEEGIGKCCFRRVSNFASSIGAAVPAWPPRAMTSRSASTAS
RRPRPSG
>14_0919_09_20cm_scaffold_19389_2
MGQKIHPVGFRLAVNKNWSSRWYANSKNFAPMLAEDIKVREFLKRKLAHA
SVGRVLIERPAKDARITIFSARPGVVIGKKGEEIEALKAELRRIMGVQQV
HVNIEEIRKPEIDAQLIADSIAQQLEKRIMFRRAMKRAMQNAMRLGAQGI
KIMSAGRLNGIEIARTEWYREGRVPLHTLRADIDYGLGEAKTTYGVIGIK
CWVYKGEMAPKADGQAAAGAAPGTATPAAQPEAPAEPKRAKKPVPRPGQK
RGAPGKPRGEGGATAGDKRPPRKEAGPAPRTTVKRPKKVVKEEAPKPEAA
KPDAGGEKE
>14_1009_05_40cm_scaffold_85605_4
MSVTKYFIKDVSRRLEIDELLQRDLKRAGYSRVELTKSPVGTRVVIYAAK
PGMVIGRRGQSIKDLTKLLETKFGIENPQLSVATIEIPEQDPKVVASQVA
QALQRGVHFRRAAYWAIQRVMESQALGVEIIIRGKLTTERSRFEKFRAGY
LPRVGDPVLKSVKVAVADVQLKQGLFGIKVRILPPTVDFIDKPTMKTPPP
SVAPTPAVKATPVVESVEVEVEKEEPIGNTAQA
>14_1009_13_20cm_scaffold_226929_2
MGQKTHPYGFRLGVTKPWRSRWFAKRDYSRLLHEDLKLKRDLKKQLGHAG
VSNIEVERMAPGIIIGRKGAEIDKLKADIQKRTNREVYINIQEIHRPELD
AQLVGESIAMQLEKRIAFRRAMRKSVDSALRFGAKGIKVRVSGRLNGAEI
ARSEWYLQGRLPLHTLRADVDYGFAQAYTTYGVIGVKCWIYKGEILPSKQ
PQGPAAARI
>14_0919_05_20cm_scaffold_189380_2
MGHKVHPGGLRVGVIHTWKSNWFVPAKEFPDALMEDVKIRDHIYGKLSHA
GLSDIHIRKDKQRITVDIYTARPGIVIGKSGSEVDALRRELHAMTTKNVQ
VNITEIKRPELDAKLVAQSIAEQLQNRVSFRRAMKRSLSSSIRSGAQGVK
IRCGGRLGGSEMSRSEQYSEGRVPLHTLRADIDYGFAEAKTTFGRIGVKV
WINKGEIMPEGFEHEGASTRLGEVDSRRRRRGALPGEMEQLGPTRPGRRG
DGPGGRRRPRPGGGRGGEGGPGGQGGGPGGGGGGGGGGRRPRSGGEARGD
PGPHAARGG
>14_0903_13_30cm_scaffold_2283761_4
MGQKVHPYGFRLGFNKTWRSRWYSDRDYAKLLHEDLTERAANKLKIDIYT
SRPGIIIGRKGTEVDKLKQEIQKRTNREVFINIQEIQKPELDAQLISESV
AMQLEKRVAFRRAMRKAVESALRFGARGIKVRVSGRLNGAEIARSEWYLH
GQLPLQTLRADIDYGFAEASTTYGQIGIKVWLYKGERLIPQRGREEEYRE
RAPRRPVARG
>14_0927_05_40cm_scaffold_74629_4
MGQKVHPGGFRVGVIHDWKSNWWTGKHEFSEYLLEDVKIRKHILGKLSHA
GLSDILIRKDKQRITVDIFTARPGIVIGKSGVEVDALRRELHAITKKNVH
ININEIKRPELDAKLVAQSIAEQLENRVSFRRAMKRSLASAMRSGAQGIK
ITAGGRLGGGEMSRREAYSEGRVPLHTIRADIDYGLAEAKTTFGIIGVKV
WINKGEIMPEGFEGASGRDSRLGDQDQARRRRGASAEGLGASREGGRRGV
DREGLGIVPRRRGQRPSGGRGGPRRAQAEPTTPEATEAAVEPETETPTVP
EVEATTEPTTQPTTEPTTEPAAETSADPTPESEGDS
>14_0903_02_30cm_scaffold_144199_2
MGQKVHPGGLRVGVIHDWKSNWYTGTKEFPAYLLEDLKIREHIQGKLAHA
GLSDILIRKDAQRITIDIYTARPGIVIGKSGVEVDALRKEIHGMTNKAVH
ININEIKRPELDAKLVAQSIAEQLENRVSFRRAMKRSLASAMRSGAHGVK
VTCGGRLGGGEMSRSEMYSEGRVPLHTIRADIDYGFAEAKTTFGRIGVKV
WINKGEIMPEGYEGVTQRDSRLGDQDQARRRGGAVEGLGASREGGRGRGP
DREGLGPVRQRRKGQGGPRRPGGGRGRPRGQDNVERPRTDEEATSAEGRE
QPAVEPETPTTPEAVAEAPDTTTTKKQVEDPTKLEQSGDESAEASGQKGK
PRKKKES
>14_0903_05_40cm_scaffold_815_5
MGQKVNPLGLRLGINRTWDSRWYSGKNEYSQLLHEDMKIRQELMKDLKQA
AVSKIVIERPHKKCRVTVQSARPGVVIGKKGADIEKLRRKVTKLTKSDVV
INIVEIRKPELDAQLVAESIAQQLERRVAFRRAMKRAVQSAMRLGAGGIR
INCSGRLGGAEIARMEWYREGRVPLHTLRADVDYGVATAFTTYGTCGVKV
WIFKGEIMEHDPMAQDKKMAGGEAGSPRRDVP
>14_0927_09_40cm_scaffold_132622_3
MGQKVNPIGLRLGINRTWDSRWYAGKNEYGKLLHEDMKIREELQEALKQA
AVSRIVIERPHKKCRVTIHSARPGVVIGKKGADIEKLRKQVAALTASDVV
INIIEIRKPELDAQLVAESIAQQLERRVAFRRAMKRAVQSAMRLGAGGIR
INCSGRLGGAEIARMEWYREGRVPLHTLRADVDYGIATAFTTYGTCGVKV
WIFKGEIMEHDPMAQDKKMAEGDAGRPRRDAA
>14_0927_09_20cm_scaffold_143384_3
MGQKINPVGFRLAVNRNWSSKWYANKRSFAPMLAEDIKVRGFLKSKLAHA
SVGRVLIERPAKDARITIFSARPGVVIGKKGEEIEALKAELRRIMGVQQV
HVNIEEIRKPEIDAQLIADSIAQQLEKRIMFRRAMKRAMQNAMRLGAQGI
KIMSAGRLNGIEIARTEWYREGRVPLHTLRADIDYGLGEAKTSYGVIGIK
VWVYKGEVLPKGELPSILPGAAPVAQPEAPAE
>14_0903_02_30cm_scaffold_388078_2
MGQKVNPIGLRLGINRTWDSRWYAGKGGYGVLLHEDMKIREELMKQLKQA
AVSKIVIERPHKKARVTIHSARPGVVIGKKGADIEKLRRRVAELTDSDVV
INIVEIRKPELDAQLVAESIAQQLERRVAFRRAMKRAVQSAMRLGAEGIR
INCSGRLGGAEIARMEWYREGRVPLHTLRADVDYGIATAFTTYGTCGVKV
WIFKGEIMEHDPMAQDKRLAESEAGRPRRDAA
>14_0903_12_40cm_200_scaffold_88489_2
MGQKVNPIGLRLGINRTWDSRWYSGKNDYGKLLHEDIKIREDLSAALKQA
AVSKIVIERPHKKCRVTIHSARPGVVIGKKGADIEKLRKLVAKLTDSDVV
INIVEIRKPELDAQLVAESIAQQLERRVAFRRAMKRAVQSAMRLGAEGIR
INCSGRLGGAEIARMEWYREGRVPLHTLRADVDFGVATAFTTYGTCGVKV
WIFKGEIMEHDPMAQDKKMAEGEAGRPRRDAA
>14_0903_13_30cm_scaffold_11240806_4
MGQKVHPTGFRLGVIKGWQSRWYAERDYKDLFAEDNTIRKEINKELANAS
VSRIEIERAAANQVSVTIHTAKPGIVIGKSGEKVDKLRAMLEAKTKKRVR
LNIYEIRQPELDAYLVARSVAEQLEKRVSFRRAMKQAVQKSMRANAKGIR
IICGGRLGGAEIARSEKEVEGKIPLHTLRADIDYGQAEAHTTFGVIGIKV
WIYKGDILPHKRREMGGVQAEGAGQPAFTPREREAGERRGGDRRRGERGE
RTPRPQGERLQSGDRGPRGDRPPRPQGERPARPQGERGERPPRQQGERTE
RPPRPELRAAPTTGEASPARQRVPEPTPPTTPVVPAATTEPAAPPSPETG
TGATQSE
>14_0903_02_20cm_scaffold_36723_3
MGQKINPIGFRLGVSKSWQSVWYANNRNFGPMLAEDIKVRNFLKGKLAHA
SVGRVLIERPAKDAWITIFSARPGVVIVKKGEEIEALKAELRRLMGVNQV
HVNIEEIRKPEIDAQLIADSIAQQLEKRIMFRRAMKRAMQNAMRLGAQGI
KIMSAGRLNGIEIARTEWYREGRVPLHTLRADIDYGMGEAKTTYGVIGIK
VWVYKGEVMPKAEAAAAAAALPAALPASEAPAEPRRAKRPVPKPGARRGP
AKPDGDKRASPPRARKPDAAAADKPKAVIKRVKKILKEGEEAAAPEAPVA
PAGDAEEKKE
>14_0903_13_30cm_scaffold_5418171_2
RWYSGKNDYGKLLHEDMKIRKDLSEALKQAAVSKIVIERPHKKCRVTIHS
ARPGVVIGKKGADIEKLRKKVAALTDSDVVINIVEIRKPELDAQLVAESI
AQQLERRVAFRRAMKRAVQSAMRLGAEGIRINCSGRLGGAEIARMEWYRE
GRVPLHTLRADVDFGVATAFTTYGTCGVKVWIFKGEIMEHDPMAQDKKMA
EGEAGRPRRDAA
>14_0903_02_30cm_scaffold_149208_2
MGQKINPIGLRLGINRTWDSRWFAGKNEYGKLLHEDVKIREILHKELKQA
AVARIVIERPHKKCRVTIHSARPGVVIGKKGADIDKLRKKVAEITDSDVV
INIVEIRKPELDATLVAESIAQQLERRVAFRRAMKRAVQSAMRLGAEGIR
INCSGRLGGAEIARMEWYREGRVPLHTLRADVDYGVATAFTTFGTCGVKV
WIFKGEILEHDPMAQDKRMAEGESGRPRRDAA
>14_1009_13_40cm_scaffold_82029_1
KLRKFLGGRLTQAAISRVLIERAAKKTRITLHSARPGVVIGKKGADIDKL
RGDIAKVTNSEVSLNIVEIRKPEIEAKLIAEGIAQQLERRVAFRRAMKRA
VQSAMRFGAQGIRINCSGRLGGAEIARMEWYREGRVPLHTLRADVDFGHA
TAKTTYGTCGVKVWVFKGEILTHDPMAQDKRLAESQAAGGGERSGGRRDR
ERAE
>14_1009_16_40cm_scaffold_791_84
MELDEYLRSSLSEAGYGGAEVQKTPIGTKITLFVIRPGLVIGRKGSGIRD
LTSRLEQQFNLENAQVSVTEVTKPELNPHIMANRIAQLIERGTAFRRASL
WTINTIMGAGAMGVEITISGKLRGERAHFEKHSAGIIPKSGKIADEVVRN
STNSILTKMGLVGIKLKISLREEIHHDFDLMLEKETKNENEIENKDIQPE
SDIKTESVQSDSDIKTESVQSDSDIKTESKDIINSEVKEIAVNKSET
>14_0919_05_20cm_scaffold_283135_1
MAKARAELNPQATAGARYLRISPPKLNQVAALIRGTHVDEARRILAFTPK
AASHEISKVLEAAIANAEHNHDLAAHELFVKEVTADEGPTLKRFRRRALG
RAYRIRKRRRRGGAAARREHSRRAGRGAPVAPGTGRSQGWWGSPEGTAHA
GRAQGCGQKRAEDGYQDRHKRRRPSPDAKAGQGRQLSVGHKVHPYGFRLG
IVTDWKSRWYAEGSQYRQYVLSDDRIREYLKNLLPHAAISRIEIERTRER
VRVDVHTARPGIVIGRRGVQADEIRGTLEQMETKAARAVTGKDVNIQVQL
NIIEVKAPDLDSQLLAQAVAEQLSSRVSFRRAMRKAVNTAIKAGAQGV
>14_0929_12_40cm_scaffold_162149_4
LAQAGVARIVIERPAKRARVTIHTARPGVVIGKKGADIEKLRGDLAKMTK
GEVALNIVEIRKPEIDATLIAENIAQQLERRVAFRRAMKRAVQSAMRLGA
QGIRINCSGRLGGAEIARMEWYREGRVPLHTLRADIDYGIATAFTTFGTC
GVKVWVFKGEIMAHDPMAHDKRAEEAAPQRTPTRVERTEQRDA
>14_0903_05_20cm_scaffold_78258_4
MGQKVHPEVLRVGYIHDWKSTWFNEREFSDYLLEDIHIRDHIEGKLAHAG
LSDITIKKDKNEIEVNINTARPGIVIGKSGTEVDALRRELHRMTRKSVKV
NILEIKRPELDAKLVAQSIAEQLQNRVAFRRAMKRSLTSAIRSGAKGVKV
QVSGRLGGSEMAPTESYSDGRVPRTTFGRIGVKVWINKGEIMPSGFAQDL
TQIEAPQQMPPGGGGGGGGGRGGRDGGGGRGGRDGGGRGGRSGGRGQ
>14_0903_13_30cm_scaffold_575307_1
HKVNPIGFRLGVYRNWDARWYADKDYTKLLHEDVAMRRLIGSRLRNAGVA
RIETERSANQLTVIIQTAKPGIVIGKQGASVDALRDELERISGKKVRVTI
HEIKTPELDATLVAENVASQLEKRIAFRRALKQTMLRSMRAGAKGAKIQV
SGRLGGSEMSRREWDRDGRVPLHTLRANIDYGKAEARTTFGRIGVQCWLY
LGDFVTATGEPVPVAGRERAEDGAPLQATARPAVLPPAPVAEPEVQAPAP
VEVAVTEAEAAPVAEVDEEETPDTTVEELPDEDAEIAAVVSQVPKADEKV
EKLPAKRAPARRKPVAAKKATPATRAAKKPAKKAASPPAESDEEEEEE
>14_0903_09_30cm_scaffold_103407_1
MNIHTARPGIVIGKSGTEVDALRRELHRMTQKSVRVNILEIKRPELDAKL
VAQSIAEQLQNRVAFRRAMKRSLTSAIRSGAKGVKVQVSGRLGGAEMART
EGYSDGRVPLHTLRADIDYGFFEARTTFGRIGVKVWINKGEIMPSGFAQD
LTQMEAPQQAQPGGGGGGGDRDRGGRGGRGRRGGRGGGPGG
>14_1009_16_40cm_scaffold_72471_9
MECWQPTLGLLITPSLHHSVAPILTMGQKTNPIGLRIAVNKDWRSKWYAE
KKEFGKLLAEDRRIRDILKKKLESASVPKIQIERAATRCRITIFTARPGV
VIGRKGAEIDKIKEDLSRMTGKEIFVDIQEIKTPELDAQLVAENIALQLE
RRISFRRAMKKAVQTAMDFGADGIKIRCAGRLGGAELARTEMYHEGRVPL
HTLRANIDYGFAEASTVYGKLGVKCWICKGETKVERGNKAAGASAAPSN
>14_0903_09_20cm_scaffold_79355_1
MGQKVNPVGFRLGVYRNWDARWYADKDYTKLLHEDLAMRRLITGRLRNAG
LARIETERSANQLTIIIQTAKPGIVIGKQGASVDALRDELERISGKKVRV
TIHEIKSPEVDAKLVAESVASQLEKRIAFRRAIKQSIMRTMRAGAKGVKI
QVSGRLGGSEMSRREWDRDGRVPLHTLRADIDYGFFEARTT
>14_1009_16_40cm_scaffold_436533_2
MGQKIHPGGLRVGIIHDWKSNWFSGKKEFSAALLEDIKIREHIQKKLGHA
GISDILIRKDKQRITIDIYTARPGIVIGKSGVEVDALRREIHAMTLKNVH
ININEIKRPELDAKLVAQSIAEQLENRVSFRRAMKRSIASAIRSGARGVK
VICGGRLGGGEMSRSEAYSEGRVPLHTIRADIDYGFAEAKTTFGRIGVKV
WINKGEIMPAGYEGVMSDRDSRLGDQDQARRRRTGIAEGLSASRESAR
>14_1009_02_30cm_scaffold_61491_1
IYAAKPGMVIGRRGQSIKDLTKLLETKFGIENAQLSVAAIEIPEQDPKVV
ASQVAQALQRGVHFRRSAYWAIQRVMESQALGVEIIIRGKLTTERARYEK
FRAGYLPRVGDPVLKSVKVAVTDVQLKQGLFGIKVRILPPNINFVDKPTM
KIVAAAVAQPVITEVSVPAPAAPEVETEKQEEATVSNPTQA
>14_0929_05_30cm_scaffold_53736_4
MSVTKYFVKDVSRRLEIDEHLALELKRAGYSHVELTKSPVGTRVVIYAAK
PGMVIGRRGQSIRDLTKVLEEKFHIENPQLSVANIEVPEQDPKVVASQVS
QALQRGVHFRRAAYWAIQRVMESQALGVEITIRGKLTTERSRFEKFKAGY
LPRVGDPVLKSVKTAVADVQLKQGLFGINVRILPPQIDYIDKPIMLTPPA
QTAPQPAAPAKEVEPVAAPEAVVDVETTAGDVAVVVEDKEEVETGDS
>14_0929_12_40cm_scaffold_85162_4
MRTFARARFVRVSSRKAGVVLEQIRGKSVADALATLQYTPRAAARLIEKV
LRSAVANAEHNHQVRNLDDLHVVQATADGGPSLKRVQPRAMGRAFFIKHR
TSHLTVTVSDEVNGARPAPPPERRERATGARPATAAASADGLGTTRTWSS
RWFATKNYAKLLHEDVKIRRYIKDQLYHAGISRIDIERSANRARITVATA
RPGIIIGRKGAEVERLKNELQVRTQKEIYLNIEEVIHPELDAQLVSENVA
LQLQKRVAFRRAMKKAVTSSLRLGADGIRIACSGRLGGAEIARREWYRQG
RVPLHTLRADIDFGMATAHTTYGTIGVKVWIFTREMTEELSGRTYSTGV
>14_0903_13_30cm_scaffold_10595951_2
MGQKVHPYGFRVGYNKDWHSHWFAKQEFSAFLAEDLKLKRDLKRRFSGGG
VSHIDIERAASRLKIITYTSRPGIIIGRKGSEIEKLREDLSRKTGREVII
SIQEIRHPELNAQLQAEKIGQQLEKRIMFRRAMKKTMEESQRFGASGIKV
MIAGRLNGAEIARTEWSLQGRLPLHTLRADIDYGFAEALTTFGIIGVKVW
IYRGEILDPNASMARGTTTDPVNEVKVERGMGRGDRRPRRDDRGR
>14_0903_13_30cm_scaffold_6119310_2
MGQKTHPIGFRLGFTKTWNAKWFANKKNYPVLLKEDIGIRNAIRGRLRDA
AIARIDIERSANQVTVTIQTAKPGVVIGKGGAKVEELRQVLGKMTGKMVK
VNIFEIRYPELDAYLIAENVAQQLERRVSFRKVLKQTVQRSMKSGAKGVR
VAVSGRLGGAEMSRREWEREGRVPLHTLRGDIEFGRATAKTTYGTIGVKA
WVYKGEIEPAPRQVTQTSAPAAAAQRPPAPAAPAPAPMPQPARVG
>14_0919_09_20cm_scaffold_99436_1
KIRDYVKKKLQFAAVSKIVIERAWNSIRVTIYTARPGIVIGRKGAEIEKM
TEEISKMAQGKQIKIDIQEIKTPELDAQLVAENVALQIERRIAYRRAMKK
AVQVAMDFGALGIRLRSSGRLNGAEISRSEWYREGKVPLHTLRTGIDYGF
AEANTVYGKIGVKCWICKKEEAPAETPAQASPPPPPPEPVATGL
>14_0903_12_20cm_scaffold_86895_2
MGQKVHPYGFRLGYNKDWHSHWFAKKQFGDFLIEDLKLKAELKRRFTGAG
VSHVDVERAANRLKIIIYTSRPGIIIGRKGSEIDKLKGDISSRTGREVLV
SIQEIHKPELNAQLQAEKIAAQLEKRIAFRRAMRKAVEESLRFGAQGIKV
KVSGRLNGAEIARSEWHLQGQLPLHTLRSDVDYGFAEAHTTFGIIGVKCW
IYRGQILDANAAMARGTGSDPINETRPTPREGRARPRPRRDRTEG
>14_1009_09_20cm_scaffold_103215_4
MGHKVHPIGFRLGIIRTWQARWYADRGYKERLQEDLRLRAYILKRHANAG
IAEIDIDRDSANRVTLTIHTAKPGIIIGRSGTNVEELRRQLEKQTSKKVQ
VNILEVRNPDLVAVLVARNIAEQLERRVAFRRAMKLTIQRTMQAGAKGVK
VAVAGRLGGAEMSRREADMRGQVPLQTLRADIDFGQAIARTQYGVIGVKV
WIFRGLVKPGQMVEMTSAPPSGRAERPRREGRGERPARGRGGARRA
>14_1009_09_20cm_scaffold_35510_5
MGQKVHPYGFRLGYNKDWHSHWFAKKQYGDFLIEDLKLKRELKQRFTGAG
VSHVDIERAANRLKIIIYTSRPGIIIGRKGAEIDKLKGDISSRTGREVLV
SIQEIHKPELNAQLQAEKIAAQLEKRIAFRRAMRKAVEESLRFGAQGIKV
KVSGRLNGAEIARSEWHLQGQLPLHTLRSDVDYGFAEANTTFGVIGVKVW
IYRGQILDANAAMARGTGTDPINETRPSPREGRARPARARRERPER
>14_1009_16_30cm_scaffold_104786_2
MGQKVHPFGFRLGFNKTWRSRWYSDRDYAKLLHEDLALRSNLKKRFSHAG
VAKIETERAANKLKIDIYTSRPGIIIGRKGTEVDKLKQEIQKRTSREVFI
NIQEIQKPELDSQLIAESVAMQLEKRVAFRRAMRKAVESALRFGARGIKV
RVSGRLNGAEIARSEWYLHGQLPLQTLRADIDYGFAEANTTYGQIGASAS
CRSAAGKRNIASAGRAARRARACGDRGGRDRQEGRDRQDRQDGRAG
>14_0929_05_40cm_scaffold_91622_2
MGQKVHPYGFRLGYNKDWHSHWFAKKQFGDFLIEDLKLKAELKQRFTGAG
VSHVDVERAANRLKIIIYTSRPGIIIGRKGSEIDKLKGDISSRTGREVLV
SIQEIHKPELNAQLQAEKIAAQLEKRIAFRRAMRKAVEESLRFGAQGIKV
KVSGRLNGAEIARSEWHLQGQLPLHTLRSDVDYGLAEANTTFGIIGVKVW
IYRGQILDANEAMARGTGTDPINETRPSPREGRARPARTRRERPER
>14_0919_02_20cm_scaffold_18172_4
MGQKVHPYGFRLGYNKDWHSHWFAKRQFGDYLIEDLKLKADLKRRFTGAG
VSHVDIERAANRLKIIIYTSRPGIIIGRKGAEIDKLKGDISSRTGREVLV
SIQEIHKPELNAQLQAEKIAAQLEKRIAFRRAMRKAVEESLRFGAQGIKV
KVGGRLNGAEIARSEWHLQGQLPLHTLRSDVDYGQAEAHTTFGVIGVKCW
IYRGQILDPNAAMARGTGTDPINETRTGPREGRARPARARRERPEK
>14_1009_16_30cm_scaffold_55213_8
MGQKVHPGGLRVGVIHDWKSNWMVSKKEFAGALLEDIKIRRHILGKLAHA
GLSDILIRKDKQRITVDIYTARPGIVIGKSGVEVDALRKEIHGMTAKNVH
ININEIKRPELDAKLVAQSIAEQLQNRVSFRRAMKRSLASAIRSGAAGVK
VQCSGRLGGAEMSRSEQYSEGRVPLHTIRADIDYGFTEARTPTGRIGVKV
WINKGEIMPEGYGGIPGGGKETRLGDQDTARRRGGVTEGLGASRESARSR
GQDREGLGPVRRGKPGQRGAGGGRPGGGRGRGAARAQENVEKPRTDEQAT
SAEGREQPPIEPQVETVDAPVADAPDTVVGKKQVEDPTKLDESGGKG
>14_0927_09_40cm_scaffold_143893_5
MGHKVHPNAFRLGVFRPWEANWFANPKDYTKMLHEDLEMRRIILARLRNA
GIAKIETERSSNAQLTVTIHTAKPGIVIGKGGSSVDQLREDLEKRFGNRV
RISIQEIKQPELDAQLVAENIASQIERRISYKRAMKQAILRTMRSGAKGV
RIYCGGRLRGAEMARREWDREGRVPLHTLRADIDFGRATAKTTFGAIGVK
CWIYKDQISPAQRRLAAITEETVPIAEVVAPQPELIEAVTEPQAAQVEVA
TPEAATKVAPRRTRTGTAKVEEKAAAPARPKAAPKPKAEAKTEVKKDLLN
ADPQARQVPQDAPRSPYRHRHAWRHGCVRRLRAPGDGSVLDVQPAD
>14_0903_13_30cm_scaffold_6775158_2
MGQKVHPYGFRLGYNKDWHSHWFAKKQYGEFLLEDLRLKRDLKQRFAGAG
VSHVDIERAANRLTIIIYTSRPGIIIGRKGAEIDKLKSDLSSKTGREVLV
SIQEIHKPELNAQLQAEKIAAQLEKRIAFRRAMRKAVEESLRFGAQGIKV
KVSGRLNGAEIARSEWHLQGQLPLHTLRADIDYGFAEARTTFGQIGVKVW
IYRGEILDPKAAMARGTGSDPINETRMGERERRPRTRREREGGSDGRRPR
GENG
>14_1009_16_40cm_scaffold_60060_9
MGQKVHPGGMRVGVIHDWKSNWYTGKKEFPGYLIEDIKIREHITNKLSHA
GLSDILIRKDKQRVTVDIYTARPGIVIGKSGVEVDALRKELHAITKKNVH
ININEIKRPELDAKLVAQSIAEQLQNRVSFRRAMKRALASGIRSGAKGVR
IQCGGRLGGTEMSRSEAYSEGRVPLHTIRADIDYGFVEAKTTFGRIGVKV
WINKGEIMPEGYGGLDTEKDVRLGEQDQARRRRANVEGLGASREGGRDRQ
RDREGLGPVRPKRRGGGQGRGSGGQSPGRGGQGRGRPAPRNRAAQQDNVP
NTDEVATSAEGLESGQSPAEPQVETTPAPVADAPDTTTPNEEKADT
>14_0929_12_30cm_scaffold_177359_2
GLILSAVKNVMKNNFRNLELDEYLAATLKDAGYGDVDIQKTPIGTRITLY
VTRPGLVIGRKGTGIKDLTTRLEEKFGLTNPQISVLEVSVPELNPKIMCN
RIAQLIERGTAFRRAAMWSMNTIMNAGALGVEVAIAGKLRSERAHFEKHS
SGVIPKSGDLAEKIVRIGTTSVLTKMGLMGIQLRIALKNELPQDFEFSES
AVQVDSSPPSQTAAGVGAEQSTITATDAGDVALKPTVADREKMVSPGNTN
GQT
>14_1009_16_40cm_scaffold_579171_1
MNIEEIRKPEVDAQLIADSIAQQLEKRIMFRRAMKRAMQNAMRLGAQGIK
IMSSGRLNGIEIARTEWYREGRVPLHTLRADIDYGLGEAKTSFGVIGIKV
WVYKGEVMPKGEVQAVLPSAAPAVQPETPAEPRRAKKPVPKPGARRPSGR
PRPEGERKAAKKPDAPAPKTTVKRPKKVLKDEGGGTKE
>14_0929_09_20cm_scaffold_124887_3
MGQKVHPYGFRLGFTKPWKSRWFAERDYDKQLHEDVKLKSELKEKLKSAG
VSSIEIERPGNKLRIIIKTARPGIIIGRKGAEIDKLKAELQKRTAGKDIF
VDIQEVHKPELDAQLVSESIALQLEKRVGFRRAMRKAVDSALRFGCKGIK
VRVSGRLNGNEIARSEWYLQGRLPLHTLRADIDYGF
>14_1009_16_40cm_scaffold_44987_2
MSSVKNVIQDSYKLMLLKDYLREAIKEAGFSDVEIQKTPTGTRVGLHVTR
PGIVIGRKGSGIRDLTKVLEKDFGLKNPQISVIEITRPELEPSVMCNRMA
QHIARGTAFRRAVMWTLQTIMDTGAMGVQITISGKLRGERSGFEKHSKGI
LPRAGYQAGVIVAEDVVHVETKMGLIGIRIRIARKEKFVPEFELKAVKKE
SKQKPKAKEEEKEIEIVEEAQIDRTKPRTESEEIEREEELIKEVETYEDV
EEELK
>14_1009_09_20cm_scaffold_27490_3
MGQKVHPGGMRVGVIHDWKSNWYTGTKEFSAYLLEDIKIREHIQNKLSHA
GLSDILIRKDAQRITIDIYTARPGIVIGKSGVEVDALRKEIHGMTNKAVH
ININEIKRPELDAKLVAQSIAEQLENRVSFRRAMKRSLASAVRSGAHGVK
VACGGRLGGGEMSRSEMYSEGRVPLHTIRADIDYGFAEAKTTFGRIGVKV
WINKGEIMPEGFEGVSQRDARLGDQDQARRRGGTAEGLGASREGGRGRGP
DREGLGPVRQRKRGQGGPRRPGARGRARSQDNVERPRTDEEATSAEGREQ
PPVEPDTQVVPDAVADAPDTTTPVKQVEDPTKLESSGDESDEKSSG
>14_1009_12_40cm_scaffold_140825_3
MGQKVHPYGLRLGINKPWKSRWFVERGYDKLLVEDVKLKAELREKLKAAG
VSSVEVERPGNKLRLIIRTARPGIIIGRKGAEIDKLKADIQKRTSREVFI
DILEVNKPELDAQLVAENIALQLEKRVSFRRAMRKSVDSALRFGCKGIKV
RV
>14_1009_16_30cm_scaffold_63930_1
MGQKVNPIGFRLGVNRDWRSRWYASPQEMPGFLHSDLQIRNYVKKKLQYA
AVSKIVIERAWNSIRVTIFTARPGIVIGRKGAEIEKMTEEISKMAQGKQV
KIDIQEIKTPELDAQLVAENVALQIERRIAYRRAMKKAVQTAMDFGAEGI
RLRSSGRLNGAEISRSEWYREGKVPLHSLRTAVDYGF
>14_1009_16_40cm_scaffold_4938_38
MGQKIHPIGLRVGIIRDWESRWYAKNMAVLIQEDLAIRTHIKKKLSRAGI
SRVEIERFGTQSGVGGKPQVRVIIHAARPGIIIGRGGTGIDALKKELDEL
TGKQVQLNVQEIRRPELEALLVAENVAQQLERRVAYRRAMKQAVQRSLRA
GAKGIRIACAGRLAGSEIARYEWYRDGRVPLHTLRADIDFGIAEALTTYG
RIGVKVWIYRGEILPERRPEVELRRPPRPAEPAPVGXXXXXXXVTRRDTD
VDA
>14_0903_05_40cm_scaffold_57978_2
MSVTKYFVKDVSRRLEIDEHLALELKRAGYSHVELTKSPVGTRVVIYAAK
PGMVIGRRGQSIRDLTKVLEEKFHIENPQLSVANIEVPEQDPKVVASQVA
SALQRGVHFRRAAYWAIQRVMESQALGVEITIRGKLTTERSRFEKFKAGY
LPRVGDPVLKSVKTAVADVQLKQGLFGINVRILPPQVDYIDKPIMLTPPA
ETTPKPAAQAKEAEPIAMPVVEVEVETTAGDVAVVVEDKEEEETGDSEKA
>14_0927_09_40cm_scaffold_8499_10
MGQKVNPLGIRLGIVRDWTSRWYASKKQFPTHVHTDFRVREFLKEKLAEA
SVSRILIERAAKKVNITIQTARPGIVIGKKGEDIEKLRQETAALLGMSVN
DVRLNIAEIRKPELDSQLVADSIAQQIEKRVMFRRAMKRAVMSTMRSGAL
GVKVRVSGRLNGSEIARTEWYREGRIPLHTFRADIDYGLSEANTTYGVIG
VKVWIFKGEVFDKRELAQQQAAEAEGAAPPAAPLAAAAPAAPAAPETPAQ
A
>14_1009_09_20cm_scaffold_188644_1
NYVKKKLQFAAVSKIVIERAWNSIRVTIHTARPGIVIGRKGAEIEKMTEE
ISKMAEGKQVKIDIQEIKTPELDAQLVAENVALQIERRIAYRRAMKKAVQ
TAMDFGAEGIRLRCSGRLNGAEISRSEWYREGKVPLHTLRTAVDYGFAEA
NTVYGKIGVKCWVCKKEEPAAQPAAPPPLPPPPLPVPGAV
>14_1009_16_30cm_scaffold_312892_2
MLECWQPTRGLLITPSLHHSIAPILTMGQKTNPIGLRIAVNKDWRSKWYA
EKKEFGKLLAEDRRIRDILKKKLESASVPKIQIERAATRCRITIFTARPG
VVIGRKGAEIDKIKEDLSRMTGKEIFVDIQEIKTPELDAQLVAENIALQL
ERRISFRRAMKKAVQTAMDFGADGIKIRCAGRLGGAELARTEMYHEGRVP
LHTLRANIDYGFAEASTVYGKLGVKCWICKGETKVERGNKAAGAGAAPSN
>14_1009_16_30cm_scaffold_49351_11
MGQKIHPGGLRVGIIHDWKSNWYTSKKEFPAAILEDLSIRRHIRGKLGHA
GISDILIRKDKQRITIDIYTARPGIVIGKSGVEVDALRREIHALTHKNVH
ININEIKRPELDAKLVAQSIAEQLENRVSFRRAMKRSIASAMRSGAHGVK
VICGGRLGGGEMSRSEAYSEGRVPLHTIRADIDYGLAEAKTTFGRIGVKV
WINKGEIMPEGYEGMQDRDARLGDQDQARRRRSSVAEGLSASREGARGRA
ADREGLGPVRRRRPGGGGGRGQRGQRGARVEQPRTDERAVSAEGREQPVI
EPQVEEAPAPVVDAPDTTTPKTMHEDPTKLDQSGGEG
>14_0903_13_30cm_scaffold_2566667_2
MGQKINPVGLRLGINRTWDSRWFADGAEYGRLLHEDIKVRRNLKKRLYQA
GVSRIIIERPHKKCRITIYAARPGVIIGKKGADIEKLRKDVAAMTDGEVH
LNIVEIRKPETDAQLVAENIAQQLERRVAFRRAMKRSMQSAMRLGAKGVR
INVSGRLGGAEIARMEWYREGRVPLHTLRADVDYGFTEAKTTYGVIGVKV
WVFKGEVLEHDPMALDKRLASESGPAGEGGGRERGDRPDRGPRRDRREPQ
NA
>14_0927_09_40cm_scaffold_68272_7
RNYVKKKLQFAAVSKIVIERAWNSIRVTIHTARPGIVIGRKGAEIEKMTE
EISKMAEGKQVKIDIQEIKTPELDAQLVAENVALQIERRIAYRRAMKKAV
QTAMDFGAEGIRLRSSGRLNGAEISRSEWYREGKVPLHTLRTPIDYGFAE
ANTVYGKIGVKCWICKKEEPAPQAATPLPPPPAPAPVEA
>14_1009_09_30cm_scaffold_64656_4
MGQKVHPLGFRLGFVKTWNAKWYAGSKNYPVLLKEDVTIRAAIRARLRDA
AISRIDIERSTNQVTVTIHTAKPGVVIGKGGAKVEELRQVLGKTTGKAVK
VNIFEIRYPELDAVLIAENVAQQLERRVSFRKVLKQTVLRSMKSGAKGVR
VAVAGRLGGAEMSRREWEREGRVPLHTLRADIEFGRAIAKTTFGTIGVKA
WVYKGDIEPAPRQVAQNAPGSGAQRPVPPPAPAPAPAPVAAAAPSTPPAV
GV
>14_1009_13_40cm_scaffold_41052_6
MGQKVNPHGFRLGITTDFKSRWYADKLYKDYVAEDVAIRRMLQRGMERAG
ISKVEIERTRDRVRVDIHTARPGIVIGRRGAEADRIRGDLEKLTSKQIQL
NILEVKNPEIDAQLVAQGVAEQLSSRVSFRRAMRKAIQSAMKGGAKGIRV
QCSGRLGGAEMSRSEFYREGRVPLHTLRADIDYGFYEARTTFGRIGVKVW
IYKGEAPTSRAGREAQQAALRAAAQQRTPRGPREPQRRRRAPETAAAGEE
G
>14_0903_13_30cm_scaffold_9073823_1
MKLRKELKEKLKSAGISSIDIERAANKLVVRIFTARPGIIIGRKGAEIDK
LKQDVQKRTKREVHIDIQEVHRPELDATLVAESIALQLEKRVAFRRAMRK
SVDSALRFGCKGIKVRVAGRLNGAEIARKEWYLQGRLPLQTLRADIDFGT
AEAHTTYGVIGVKCWIYQGENVPKRNTRTKDKPEAVTAD
>14_0929_02_30cm_scaffold_71106_1
RLGITTDFKSRWYADKLYKEYVAEDVAIRRMLQRGMERAGISKVEIERTR
DRVRVDIHTARPGIVIGRRGAEADRIRGDLEKLTSKQIQLNILEVKNPEI
DAQLVAQGVAEQLSSRVSFRRAMRKAIQSAMKGGAKGIRVQCSGRLGGAE
MSRSEFYREGRVPLHTLRADIDYGFYEARSTFGRIGVKVWIYKGEAPTSR
AGREAQAAALRAAAQQRRQRPSREPQRRRRAPEGAGAGAGAGEEG
>14_0927_12_20cm_scaffold_75_13
MGQKVNPIGFRLGVIRSWDSKWYEEKNYAKWLHEDIQLREYVKKKLGQAG
ISKVEIERAASKVKVNVHTARPGIVIGKRGAGIESIKKELQQFTQNEVFL
NIVEVRKAETDAQLVAENITTQLERRIAFRRAMKKAIQTAQKFGAKGIRV
ACSGRLGGAEMARYEWYREGRVPLHTLRADIDYGFAEAKTTYGKIGCKVW
IFRGEVLPEGAAVLPEKGKPLPRPPRVATGGATPTPVQ
>14_1009_05_30cm_scaffold_4065_17
MSSVKNVIQDSYKLMLLKGYLREAIKEAGFADVDIQKTPTGTRVGLHVTR
PGIVIGRKGSGIRDLTKVLEKDFGLKSPQISVIEITRPELEPSVMCNRMA
QHIARGTAFRRAVMWTMQTIMDAGAMGVQITISGKLRGERSGFEKHSKGI
LPRAGYHAEVVVAEDVVHVETKMGLIGIRIRIARKEKFIPEFELKAVKKE
SKQKTTVEEENAIEIVDESQIDTTKPRTESEEIEEEMK
>14_0927_12_40cm_scaffold_906_14
MGHKVHPNAFRLGVFRPWEANWFANPKDYTKMLHEDLAMRTAILARLRNA
GIAKIETERSSNAQLTVTIHTAKPGIVIGKGGSSVDQLREDLEKRFGNRV
RISIQEIKQPELDAQLVAENIASQIERRISYKRAMKQAILRTMRSGAKGV
RIYCGGRLRGAEMARREWDREGRVPLHTLRADIDFGRATAKTTFGAIGVK
CWIYKDQITPKARLPISDGAPIGEAIAPQPEAPIEIAPQPVPEVVEAAQP
EPVATAEVAAPAAEPKRARTARPKAEAATATATATAPATAPKPTRTAAKP
AAKAKAAEPKAEKAPGHSRAKGAGTPKDKKTTKKADS
>14_0903_13_30cm_scaffold_3870472_9
MGQKVNPIGLRLGINRTWDSRWYASRREYGKLLHEDMKIRNYLREQLKQA
GVSKVLIERPHKKCRVTIYSARPGVVIGKKGADIEKLRKKVSEMTSSEVH
LNIVEVRKPEVDATLVAENIAQQLERRVAFRRAMKRAVQSAQRMGAEGIK
ITCAGRLGGAEIARTEWYREGRVPLHTLRADVDYGTATAVTAYGTNGVKV
WIFKGEILEHDPMAQDKRSAESQEGPRSRREREPAAA
>14_0929_05_20cm_scaffold_174642_3
MGQKVHPHGFRLGISTDWKSRWYADKLYKDYIAEDVKIRKMMSKGLERAG
ISKVDIERTRDRVRIDIHTARPGIVIGRRGAEADRIRGELEKLSGKQVQL
NILEVKNPEAEAQLVAQGVAEQLSNRVAFRRAMRKAIQSAMRSPQVKGIR
VQCSGRLGGAEMSRSEFYREGRVPLHTLRADIDYGLFEARTTFGRIGVKV
WI
>14_0927_12_20cm_scaffold_141364_2
MGQKVNPIGLRLGINRTWDSRWYAEGGEYATMLHEDIHIRKVLRKRLAQA
GVAKIVIERPAKRARVTIHTARPGVVIGKKGADIEKLRGDLAKMTKGEVA
LNIVEIRKPEIDATLIAENIAQQLERRVAFRRAMKRAVQSAMRLGAQGIR
INCSGRLGGAEIARMEWYREGRVPLHTLRADIDYGVATAFTTFGTCGVKV
WVFKGEIMAHDPMAHDKRAEEAAPQRTPARVERTEQRDS
>14_1009_13_20cm_scaffold_247491_4
MGHKVHPTGFRVGVIYDWQSKWFADKNYKELLHEDIAIRRRIMEPGGRSI
DAGISKVDIDRNANQLTIMIHTAKPGIVIGRSGANVDQLRTELEKSTGKR
VRININEIRQPELDAYLVARSIAEQLQRRVAFRRAIKQTVARTMARGAKG
IKVVVARRESEKQGQIPLHTLRADIDFGLAEAHTTFGRIGVKVWIYKGEI
APEPKRRQGGGGQEPGEASPGLLPSAGEGASTAPTAVASE
>14_0929_09_30cm_scaffold_129749_4
MGQKINPVGFRLSVNRNWGSKWFANTKNFPGMLAEDIKVREYLKKKLSHA
AVGKVVIERPSKNARITIYSARPGVVIGKKGEDIEGLRNALQKLMGVPVH
VNIEEIRKPELDAQLIADSITGQLEKRVMFRRAMKRAMQNAMRLGAQGIK
ITSAGRLNGAEIARTEWYREGRVPLHTLRADIEYGFSEAKTTYGTIGVQ
>14_0919_05_20cm_scaffold_9335_15
KVEIERTRDRVRVDIHTARPGIVIGRRGAEADRIRGDLEKLTAKQIQLNI
LEVKNPETDAQLVAQGVAEQLSSRVSFRRAMRKAIQSAMKGGAKGIRVQC
SGRLGGAEMSRSEFYREGRVPLHTLRADIDYGFYEARTTFGRIGVKVWIY
KGEAPTSRAGREAQQAALRAAAQQRTPRGPREPQRRRRGAESAAAGAGEE
G
>14_0929_02_20cm_scaffold_197954_2
PSLRSGGHGKNMGQKVNPTGFRLSVNRDWRSRWYASPQEFPSFLHSDLKI
RNYVKKKLQFAAVSKIVIERAWNSIRVTIHTARPGIVIGRKGAEIEKMTE
EISKMAEGTQVKIDIQEIKTPELDAQLVAENVALQIERRIAYRRAMKKAV
QTAMDFGAEGIRLRSSGRLNGAEISRSEWYREGKVPLHTLRTPIDYGFAE
ANTVYGKIGVKCWICKKEEPAPQAATPLPPPPAPAPVEV
>14_1009_16_40cm_scaffold_327768_4
MGQKVNPIGLRLGINRTWDSRWFSRKEYGNQLLDDLNLRRFLGKRLSQAA
VSKVLIERMAKRTRITLHSARPGVIIGKKGADIDKLRGDIAKETNSEVSL
NIVEIRKPEIEAKLIAEGIAQQLERRVAFRRAMKRAVQAAMRFGAQGIRI
NCGGRLGGAEIARMEWYREGRVPLHTLRADVDYGSATAKTTYGTCGVKVW
VFKGEILAHDPMAQDKRLSELQAGSGDRDRDRPGRDR
>14_0903_13_30cm_scaffold_4375470_13
MGQKTHPYGFRLGYNKPWKSRWYADKDYADLLHEDVKLRKELKEKLKSAG
ISSIDIERAANKLVVRIYTARPGIIIGRKGAEIDKLKQEVQKRTKREVHI
DIQEVHRPELDAQLVAESIALQLEKRVAFRRAMRKAVDSALRFGCKGTQR
MVPAGAAAAADAARGHRFRLRAGLYHLRRHRREVLGLSGRKRSEARFEDS
ERTRNCSSGVRAKSKDKIVGPDAVGPTREEEARTERC
>14_0903_12_40cm_200_scaffold_91932_2
MGQKTSPVGLRLQINRTWDSRWFAEGQDYGRLLLEDLNIRKSIVKKLPQA
AISKVVIERPAKICRISIYAARPGVIIGKKGADIEKLKKELQKMTSSEVS
LNIVEIRKPEVDAKLVAQGVADQLERRIAFRRAMKRAVQSALRLGAEGIR
ITCSGRLGGAEIARTEWYREGRVPLHTLRGNVDYAEATAHTAYGVCGVKV
WVFKGEILGHDPLAQDRLMMEAQTSGVRPAREERGNR
>14_1009_05_20cm_scaffold_106731_4
MGQKVNPIGFRLGVIRSWDSKWYEEKNYARWLHEDIRLREYVKKKLGQAG
ISKVEIERAASKVKVNVHTARPGIVIGKRGAGIESIKKELQAFTQNEVFL
NIVEVRKAETDAQLVAENITTQLERRIAFRRAMKKAIQTAQKFGAKGIRV
ACSGRLGGAEMARYEWYREGRVPLHTLRADIDYGFAEAKTTYGKIGCKVW
IFRGEVLPESAAEAAKKPPARAPARVTTGGATPTPIQ
>14_1009_13_40cm_scaffold_15350_2
MGKKGTEIEKLKKDLQTLTGREINLRIQEINKPELDAQLVGEGIAQQLEK
RIAFRRAMRRAVDSTLRFGAKGIKVRVGGRLNGAEIARSEWYLHGQLPLH
TLRADIDYGFAQAFTTYGVIGVKVWIYKGEVFEMQKPERPERAR
>14_0927_09_20cm_scaffold_107977_2
MGQKCNPIGLRLGINRTWDSRWFARKKEYSRLLQEDIKIRNYLMDKLKQA
GVSRIFIERPHKKCRVTIHSARPGVVIGKKGADIEKLKGELGKFTTSEVH
LNIVEIRKPEIDAKLVADNIAQQLERRVAFRRAMKRAVQSAMRLGAQGIR
INCTGRLGGAEIARIEWYREGRVPLHTLRADIDYGVSTAKTTYGTCGVKV
WVFKGEIMEHDPMAQDKRLSEAAEAPGRGGRPQAAAQ
>14_0929_12_30cm_scaffold_106745_1
AKPGMVIGRRGQSIRDLTKVLEEKFHIENPQLSVANIEVPEQDPKVVASQ
VSQALQRGVHFRRAAYWAIQRVMESQALGVEITIRGKLTTERSRFEKFKA
GYLPRVGDPVLKSVKTAVADVQLKQGLFGINVRILPPQIDYIDKPIMLTP
PAQTAPLPAAPAKEIEPLAAPEVMVEVETTVGDAPVVVEDKEEEETGDSE
KA
>14_0929_09_30cm_scaffold_28386_4
MGQKSSPVGLRLQINRTWDSRWFAEGQDYGRLLLEDLRIRKSIVEKLPQA
AISKVVIERPAKICRISIYAARPGVIIGKKGSDIEKLKRELQKMTSSEVS
LNIVEIRKPEIDAKLVAQGVADQLERRIAFRRAMKRAVQSALRLGAEGIR
ITCAGRLGGAEIARTEWYREGRVPLHTLRGNVDYAEATAHTAYGVCGVKV
WVFKGEILGHDPLAQDRLMMEAQTSGVRPAREERGNR
>14_1009_02_20cm_scaffold_21808_2
MGQKSSPIGLRLQINRTWDSRWFAEGQDYGRLLLEDLKIRKSIVKKLPQA
AISKVVIERPAKICRISIYAARPGVIIGKKGADIEKLKKELQKMTSSEVS
LNIVEIRKPEVDAKLVAQGVADQLERRIAFRRAMKRAVQSALRLGAEGIR
ITCSGRLGGAEIARTEWYREGRVPLHTLRGNVDYAEATAHTAYGVCGVKV
WVFKGEILGHDPLAQDRLMMEAQTSGVRPAREERGNR
>14_1009_16_20cm_scaffold_14736_14
MGQKVNPIGFRLGVIRSWDSKWYEEKNYAKWLHEDIKLREYVKKKLGQAG
ISKVEIERAASKVKINVHTARPGIVIGKRGAGIEQIKKELQAFTQNEVFL
NIVEVRKAEVDAQLVAENITTQLERRIAFRRAMKKAIQTAQKFGAKGIRV
ACSGRLGGAEMARYEWYREGRVPLHTLRADIDYGFAEAKTTYGKIGCKVW
IFRGEVLPESAAEAAKKPPARAPARVTTGGATPTPIQ
>14_1009_02_40cm_scaffold_94482_2
MGQKTHPYGFRLGIIKPWRSRYYARHDFPELLKEDDLIRKYLKTRLSHAA
IADIHIERKPGKVTVTVHTGRPGVVIGKRGAEVDKLRDELAQLTGKEVGI
NVEEIKRPELDAQLVADSVAHQLTQRISFRRAMKRAVQSAMRMGAQGIKI
KTAGRLGGGEGKTSGGRPPTSPWGKVEGKKTRHKKKPSTKLIVRGRKRGK
ATQ
>14_0903_12_40cm_200_scaffold_136378_4
HEDMEIREELSGALKQAAVSKIVIERPHKKCRVTIHSARPGVVIGKKGAD
IEKLRKMVAKLTDSDVVINIVEIRKPELDAQLVAESIAQQLERRVAFRRA
MKRAVQSAMRLGAEGIRINCSGRLGGAEIARMEWYREGRVPLHTLRADVD
FGVATAFTTYGTCGVKVWIFKGEIMEHDPMAQDKKMAEGEAGRPRRDAA
>14_0903_16_20cm_scaffold_8871_9
MGQKIHPIGFRLGVARNWTSKWFANSKHYGPTLSEDIKVREYLKKKLAHA
SVAKVTIERPAKNARITIHSARPGVVIGKKGEDIETLRADLRKMMGGDVG
LNIEEIRKPEIDAQLISDSIAQQLEKRIMFRRAMKRAMQNAMRLGAQGIK
IMSSGRLNGVEIARREWYREGRVPLHTLRADIDYGFSEAHTTYGVIGIKV
WVFKGEVLAHNAEPTAAPAPAPEAPKRPRRASAGAKNAATS
>14_0929_09_40cm_scaffold_1101_7
MGQKVNPLGIRLGIVRDWTSRWYAGKKQFPTHVHTDFRVREFLKKKLAEA
SVSRILIERAAKKVNITIQTARPGIVIGKKGEDIEKLRQETAALLGMSVN
DVRLNIAEIRKPELDSQLVADSIAQQIEKRVMFRRAMKRAVMSTMRSGAL
GVKVRVSGRLNGSEIARTEWYREGRIPLHTFRADIDYGLSEANTTYGVIG
VKVWIFKGEVFDKRELAQQQAAEAEGAAPPAAPLAAAATAAPAAPAAPAA
PARMTAREIEAARRAMARYVKRGGQIWIRVFPDIPISKKPLEVRMGSGKG
NVEYYVARVQPGKVLFEMEGVDEPTAREAFRLAGSKLSVATSFVKRQVR
>14_0927_09_20cm_scaffold_75330_1
MGQKIHPIGFRLGVARNWASKWFANSKHYAPTLSEDIKVREYLKKKLSHA
SVAKVTIERPAKNARITIHSARPGVVIGKKGEDIETLRGDLRKMMGGDVG
LNIEEIRKPEIDAQLISDSIAQQLEKRIMFRRAMKRAMQNAMRLGAQGIK
IMSSGRLNGVEIARCEWYREGRVPLHTLRADIDYGFSEARTTYGVIGIKV
WVFKGEVLAHNAEPAAAPQPAPEAPKRPRRSGAGAKNVAAS
>14_0903_13_30cm_scaffold_10530636_9
MGQKINPVGFRLAVNRNWSSRWYANSKNFAPMLAEDIKVRSFLKSKLAHA
SVGRVLIERPAKDARITIFSARPGVVIGKKGEEIEALKAELRRIMGVQQV
HVNIEEIRKPEIDAQLIADSIAQQLEKRIMFRRAMKRAMQNAMRLGAQGI
KIMSAGRLNGIEIARTEWYREGRVPLHTLRADIDYGLGEAKTSYGVIGIK
VWVYKGEVLPKGELPSLLPGAAPVAQPEAPAEPKRAKKPAPRPGAKRGER
GGPARPRPEGDKRAAPRKEGAPTPKTTVKRPKKVVKDEAAKPEGEKPEGE
KKE
>14_0903_05_20cm_scaffold_105971_2
MGQKVNPIGFRLGVIRSWDSKWYEEKNYAKWLHEDIHLREYVKKKLGQAG
ISKVEIERAASKVKVNVHTARPGIVIGKRGAGIESIKKELQAFTQNEVFL
NIVEVRKAETDAQLVAENITTQLERRIAFRRAMKKAIQTAQKFGAKGIRV
ACSGRLGGAEMARYEWYREGRVPLHTLRADIDYGFAEAKTTYGKIGCKVW
IFRGEVLPEGVTAAPEKGAPPARPSRPLPPRASQSTPTPVQ
>14_0903_13_30cm_scaffold_2081377_2
MGQKVHPYGFRLGYNKDWHSHWFAKRQFGDFLIEDLKLKRDLKHRFAGAG
VSHVDVERAANRLKIIIYTSRPGIIIGRKGSEIDKLKGDIASRTGREVLV
SIQEIHKPELNAQLQAEKIAAQLEKRIAFRRAMRKAVEESLRFGAQGIKV
KVSGRLNGAEIARSEWHLQGQLPLHTLRSDVDYGFAEAHTTFGVIGVKVW
IYRGQILDANAAMARGTGTDPINDTPRPREGRARPRPRRERTEG
>14_0903_02_30cm_scaffold_112791_3
MGQKVHPYGFRLGYNKDWHSHWFAKRQFGDFLIEDLKLKADLKKRFAGAG
VSHVDVERAANRLKIIIYTSRPGIIIGRKGSEIDKLKGDISSRTGREVLV
SIQEIHKPELNAQLQAEKIAAQLEKRIAFRRAMRKAVEESLRFGAQGIKV
KVSGRLNGAEIARSEWHLQGQLPLHTLRSDVDYGFAEAHTTFGVIGVKVW
IYRGQILDANAAMARGTGTDPINDTPRPREGRARPRPRRERTEG
>14_0919_12_20cm_scaffold_202888_1
MGQKVHPGGMRVGVIHDWKSNWYTGKKEFPNYLIEDIKIRDHITNKLSHA
GLSDILIRKDKQRITVDIYTARPGIVIGKSGVEVDALRKELHAITKKNVH
ININEIKRPELDAKLVAQSIAEQLQNRVSFRRAMKRALASGIRSGAKGVR
IQCGGRLGGTEMSRSEAYSEGRVPLHTIRADIDYGFVEAKTTFGRIGVKV
WINKGEIMPEGYGGLDTEKDVRLGEQDQARRRRANVEGLGASREGGRDRQ
RDREGLGPVRPGRKRGGQSRGGGQGRGQGRGRPAPRNRAAQQDNVEQPRT
DEAATSAEGREAPVEPQVETTLAPVTEAPDSTTPKTQTEDPTEQEKADS
>14_1009_12_20cm_scaffold_14102_1
FANPKDYTNMLHEDLEMRRIILGRLRNAGIAKIETERSSNAQMTVTIHTA
KPGIVIGKGGSSVDQLREDLEKRFGNRVRISIQEIKQPELDAQLVAENIA
SQIERRISYKRAIKQSILRTMRAGAKGIRLYAGGRLRGAEMARREQDREG
RVPLHTLRADIDFGRATAKTTFGAIGIKVWIYKDATSPAQRRVPPTVEEP
VPQPAEAVAAIAEIVEANPQPTAVDVQVAATPEAIAAAAPRRTRTATAKV
EEKAAAPARPKAAPKPKAEARTEEKKVAVRTKTTPSAVRKTGGTKNTKKA
DS
>14_1009_09_20cm_scaffold_119433_3
MTKKSVKVNILEIKRPELDAKLVAQSIAEQLQNRVAFRRAMKRSLTSAIR
SGAKGVKVQVSGRLGGAEMARTEGYSDGRVPLHTLRADIDYGFFEARTTF
GRIGVKVWINKGEIMPKGFAQDLTQIEAPQQMRTDGAGGRPGRGGGARGG
GPSRGGPGPGAGPGPGGPSGGAQGAGGPAGDRPAPPGAGTQRPGNG
>14_1009_16_40cm_scaffold_7217_20
MGHKVNPIGFRLGVYRNWDARWYADKDYTKLLHEDVAMRRLIGSRLRNAG
VARIETERSANQLTVIIQTAKPGIVIGKQGASVDALRDELERISGKKVRV
TIHEIKTPELDATLVAENVASQLEKRIAFRRALKQTMLRSMRAGAKGAKI
QVSGRLGGSEMSRREWDRDGRVPLHTLRANIDYGKAEARTTFGRIGVQCW
LYLGDFVTATGEPVPVAGRERAEDGAPLQATARPAVLPPAPVAEPEVQVP
APVEVAVTEAEVAPIAEVDEEQTPDTTVDELPDEDAEIAAVVSQVPKADE
KVERLPAKRAPARRKPVAAKKATPATRAAKKPAKKAASPPAESDEEEEEE
>14_1009_09_40cm_scaffold_170254_3
HEDVKIREILHKELKQAAVARIVIERPHKKCRVTIHSARPGVVIGKKGAD
IDKLRKRVADITASDVVINIVEIRKPELDATLVAESIAQQLERRVAFRRA
MKRAVQSAMRLGAEGIRINCSGRLGGAEIARMEWYREGRVPLHTLRADVD
YGVATAFTTFGTCGVKVWIFKGEILEHDPMAQDKKMAEGDQGRPRRDAA
>14_1009_16_40cm_scaffold_310607_4
MGQKIHPTGFRLSVNRNWASKWYANSKHFATTLNEDVKVRNYLKKKLAHA
SVGKITIERPAKNARITIHSARPGVVIGKKGEDIETLRADLRKMMGTEVG
LNIEEIRKPEIDAQLVADSIAQQLEKRIMFRRAMKRAMQNAMRLGAQGIK
IMSSGRLNGIEIARTEWYREGRVPLHTLRADIDYGFSEAKTTYGVIGIKV
WVFKGEVLPHNAEPLAAPAPVPEAPKRARKSAGAKNAAAS
>14_1009_16_30cm_scaffold_148832_13
MGQKVNPIGLRLGINRTWDSRWFSRKEYGNQLLDDLKLRKFLGGRLGQAA
VSKVLIERMAKRTRITLHSARPGVIIGKKGADIDKLRGDIAKVTNSEVSL
NIVEIRKPEIEAKLIAEGIAQQLERRVAFRRAMKRAVQSAMRFGAQGIRI
NCSGRLGGAEIARMEWYREGRVPLHTLRADVDFGSATAKTTYGTCGVKVW
VFKGEILAHDPMAQDKRLNELQAAGGGGHDRDRDRPGRDR
>14_1009_13_30cm_scaffold_17935_7
MGQKIHPTGFRLSVNRNWASKWYANSKHFPTILNEDIKVRDYLKKKLSHA
SVGKITIERPAKNARITIHSARPGVVIGKKGEDIETLRSNLRKMMGTEVG
LNIEEIRKPEIDAQLVADSIAQQLEKRIMFRRAMKRAMQNAMRLGAQGIK
IMSSGRLNGIEIARTEWYREGRVPLHTLRADIDYGFAEAKTTYGVIGIKV
WVFKGEVLPHNAEPQIAPPPPPEPAKRVRKAPGVKNATAS
>14_0903_12_40cm_200_scaffold_32800_9
MGQKVHPEAMRVGYIHDWKSNWFSEKSFSDYLAEDIHVREHITNKLAHAG
LSDITIRKDANELEVNIHTARPGIVIGKSGSEVDALRRDLHQMTKKQIKV
NILEIKRPELDAKLVAQSIAEQLQNRVAFRRAMKRALTSAMRSGAKGVKV
QVAGRLGGAEMARTESYSDGRVPLHTMRADIDYGFYESRTTFGRIGVKCW
VNKGEIMPEGYTGSDLTDMTAPATQSSERDGRAGRDGREGRGRGRGNGGP
GGGGRGPGGGRGRGPGGPGGGGRGPGGGGRGGPGGGGRGPGGGGRGPRSG
GGGR
>14_0929_09_40cm_scaffold_62848_2
MGQKIHPEGMRVGVIHDWKSNWYTGKKEFPQYLLEDIKIREHIYKKLSHA
GLSDILIRKDKQRITVDIYTARPGIVIGKSGVEVDALRKELHAMTNKNVH
ININEIKRPELDAKLVAQSIAEQLQNRVSFRRAMKRALASGIRSGAKGVR
IQCGGRLGGTEMSRSEAYSEGRVPLHTIRADIDYGFVEAKTTFGRIGVKV
WINKGEIMPEGYGGLDTEKDVRLGEQDQARRRRANVEGLGASREGGRDRQ
RDREGLGPVRPGRKRSGQGRGSGQGRGQGRGGRPAPRNRAGQQDNVERPR
TDETATSAEEREQPPIEPTVETTPAPVADAPDSTTPKEQTEDTTKQEKAD
S
>14_0929_05_30cm_scaffold_32540_9
MEAKAVAKYVRVTPRKADQVLQLIRGKRVDQVTEILDFTPKHVAKVIGKV
LKSAVANAVAIEGKINIEHLRVKEAVAETNPIGMRLGIIATWDSRWFARK
DYPKLLEEDIFIRRYLKKRLAQAGISRIIIQRAIAKVTINISTARPGLVI
GRRGQQVDQLRDELQHITKKEIFLNIDEVKKPDLDAILVSEHVARQLEQR
VSFRRAMKKAIASTMRSGAGGIRIVCSGRLGGAEMARTEGYREGRVPLHT
LRADIDFARATARTIYGTVGVKVWIFKGEVLEKKEQPPVLPPSQTRTATP
AVG
>14_1009_16_40cm_scaffold_74079_14
MGQKINPTGFRLAVNRDWASKWYANSKHFATTLNEDVKVRDYLRKKLSHA
SVSKITIERPAKNARITIHSARPGVVIGKKGEDIETLRANLRKMMGTEVG
LNIEEIRKPEIDAQLVADSIAQQLEKRIMFRRAMKRAMQNAMRLGAQGIK
IMSSGRLNGIEIARTEWYREGRVPLHTLRADIDYGFAEAKTTYGVIGIKV
WVFKGEVLPHNAEPQAAPAPAPEAPKRARKTAGAKNVAAS
>14_0903_13_30cm_scaffold_8334000_3
MGQKVNPIGLRLGINRTWDSRWFANTGEYGQLLHEDIKIRKYLEKELKQA
AISKVVIERPHKKCRVTIHAARPGLIIGKKGADIEKLRKKLMEMTKSETH
LNIVEVRKPEIDATLIAQSIAQQLERRIAFRRAMKRAVQSAMRLGAEGIR
INCAGRLGGAEIARMEWYREGRVPLHTLRADVDYGVAEANTAYGICGVKV
WVFKGEILEHDPMASERRATEGDHAGAAGERERGRRRENA
>14_1009_09_40cm_scaffold_28185_4
MGQKVHPGGMRVGVIHDWKSNWYTGKKEFPGYLIEDIKIREHITNKLSHA
GLSDILIRKDKQRVTVDIYTARPGIVIGKSGVEVDALRKELHAITKKNVH
ININEIKRPELDAKLVAQSIAEQLQNRVSFRRAMKRALASGIRSGAKGVR
IQCGGRLGGTEMSRSEAYSEGRVPLHTIRADIDYGFVEAKTTFGRIGVKV
WINKGEIMPEGYGGLDTEKDVRLGEQDQARRRRANVEGLGASREGGRDRQ
RDREGLGPVRPGRKRSGQGRGSGQGRGQGRGGRPAPRNRAGQQDNVERPR
TDETATSAEEREQPPIEPTVETTPAPVADAPDSTTPKEQTEDTTKQEKAD
S
>14_0903_13_40cm_scaffold_111765_2
MGQKVNPIGFRLNVNRDWRSRWYASPQEFPAFLHNDLKIRDYVKKKLQFA
AVAKIVIERAWNSIRITIHTARPGIVIGRKGAEIEKMTEEISKMANGKQA
KIDIQEIKTPEIDAQLVAENVALQIERRIAYRRAMKKAVQMAMDFGAEGI
KIRSSGRLNGAEISRSEWYREGKIPLHTLRTPIDYGFAEANTVYGKIGVK
CWICRKEERPAEAPAAPAAPPPPPPEPAQV
>14_1009_16_40cm_scaffold_248851_5
MGQKTNPIGLRIAVNKDWRSKWYAEKKEFGKLLAEDRRIRDILKKKLESA
SVPKIQIERAATRCRITIFTARPGVVIGRKGAEIDKIKEELGRMTGKEIF
VDIQEIKTPELDAQLVAENVALQLERRISFRRAMKKAVQTAMDFGADGIK
IRCAGRLGGAELARTEMYHEGRVPLHTLRANIDYGFAEASTVYGKLGVKC
WICKGETKVERANKPGAGAASSN
>14_1009_09_40cm_scaffold_112722_1
MGQKTHPYGFRLGIVKVWRSRYFARRNFPELLKEDELIRKYLKTRLSHAA
IADIHIERKPGKVTVTVHTGRPGVVIGKRGAEVDKLRDELTQLTGKEVGI
NVEEIKRPELDAQLVADSVAHQLTQRISFRRAMKRAVQSAMRMGAQGIKV
KTAGRLGGAEIARTEGYHEGRVPLHTLRADVDYALSTAKTTYGTIGVKVW
IFKGERTEDLHGRTYSTGV
>14_1009_16_40cm_scaffold_181324_7
MGQKTHPIGLRLGIVKQSSSRWYADKEMPALLKEDELIRKYLKTRLGHAA
IAQIDVERRPGKVTITVHTGRPGVVIGKRGAEVDKLRDELAQLTGKEAAI
NVEEIKRPELSAQLVGDNIAHQLTQRISFRRAMKRAVQSAMRMGAQGIKV
RAAGRLGGAEIARTEGYHEGRVPLHTLRADIDYATSTAKTTYGTIGIKVW
IFKGEVIEDVSGRTYSTGA
>14_0929_02_20cm_scaffold_2959_20
MGQKVNPIGFRLNVNRDWRSRWYASPQEFPAFLHNDLKIRDYVKKKLQFA
AVAKIVIERAWNSIRVTIHTARPGIVIGRKGAEIEKMTQEISKMADGKQV
KIDIQEIKMPEVDAQLVAENVALQIERRIAYRRAMKKAVQTAMDFGAEGI
KLRCSGRLNGAEISRSEWYREGKIPLHTLRTPIDYGFAEANTVYGKIGVK
CWICRKEERPAEPPPGPAAPPPDGLQTLDRAWITNTQLEAARVALTRNMK
RKGKLWIRVFPDKPVTARPPETRMGKGKGQPEFWVTTVRPGNILFELDGV
PESVARESLRLAADKLPVRTKFLTRHHVRAA
>14_1009_16_30cm_scaffold_81471_2
MGQKTHPYGFRLGIVKVWRSRYYARRNFPELLKEDELIRKYLKTRLSHAA
IADVHIERKPGKVTVTVHTGRPGVVIGKRGAEVDKLRDELTQLTGKEVGI
NVEEIKRPELDAQLVADSVAHQLKQRISFRRAMKRAVQSAMRMGAQGIKV
KTAGRLGGAEIARTEGYHEGRVPLHTLRADVDYALSTAKTTYGTIGVKVW
IFKGERTEDVQGRTYSTGV
>14_1009_02_40cm_scaffold_23910_7
MGQKVHPGGMRVGVIHDWKSNWYTGKKEFPGYLIEDIKIRDHINGKLAHA
GLSDILIRKDKQRITIDIYTARPGIVIGKSGVEVDALRKELHALTKKNVH
ININEIKRPELDAKLVAQSIAEQLQNRVSFRRAMKRALASGIRSGAKGIR
IQCGGRLGGTEMSRSEAYSEGRVPLHTIRADIDYGFVEAKLPFGRIGVKV
WINKGEIMPEGYGGLDTDKDVRLGEQDQARRRRGGAAEGLGASRESGRDR
QRDRSDLGPVRPQRRRGGGRGGPGGRGGRPAPRDRSAQQDNVERPRTDEQ
ATSAEGREQPQVEPQVETTPAAVAEAPDMTSVKQQTEDATKREKSADAAK
AEKPKASKPKAAAKPKAESRPKAEEKPKAEEKPKAEEKPKTPRTTKKKAE
>14_0927_02_40cm_scaffold_35767_4
MGHKVHPNAFRLGFFRPWEANWFANPKDYTKMLHEDLEMRRVILARLRNA
GIAKIETERSSNAQLTVTIHTAKPGIVIGKGGSSVDQLREDLEKRFGNRV
RISIQEIKQPELDAQLVAENIASQIERRISYKRAMKQSILRTMRAGAKGI
RLYAGGRLRGAEMARREQDREGRVPLHTLRADIDFGRATAKTTFGAIGIK
VWIYKDQITPAQRRLAPIAEETVPVAEALTPQAELIEAVAEPQAAQIEVA
APEAAAAVAPRRTRTATAKVEEKKAAPARPKAAPKPKAEAKTEVKKTAVR
TKSTPAAVKKAGTTRNTKKADS
>14_0903_02_20cm_scaffold_97147_2
MGQKTHSYGFRLGIIKPWRSRYYARHDFPELLKEDDLIRKYLKTRLSHAA
IADIHIERKPGKVTVTVHTGRPGVVIGKRGAEVDKLRDELAQLTGKEVGI
NVEEIKRPELDAQLVADSVAHQLTQRISFRRAMKRAVQSAMRMGAQGIKI
KTAGRLGGAEIARTEGYHEGRVPLHTIRADIDYATSTAKTTYGTIGVKVW
IFTREMTEELSGRTYSTGV
>14_0929_05_20cm_scaffold_14385_1
MGQKINPVGFRLAVNKNWSSRWYANTKNFAPMLAEDIKVRDFLKRKLAHA
SVGKVLIERPAKDARITIFSARPGVVIGKKGEEIEALKAELRRIMGVQQV
HVNIEEIRKPEIDAQLIADSIAQQLEKRIMFRRAMKRAMQNAMRLGAQGI
KIMSAGRLNGIEIARTEWYREGRVPLHTLRADIDYGLGEAKTSYGVIGIK
VWVYKGEVLPKGELPSILPGAAP
>14_0927_09_20cm_scaffold_522_3
MGHKVHPNGFRLGVYRNWEAKWFAPDKEFKPLLLEDVRLRRMLMTRLKNA
GVARIETERSSSALTITLHTAKPGIVIGKGGTSVDQLRDELEKITGKRVR
VTIQEIKKPELSAQLVAENVAAQLEKRIAFRRAIKQSLMKTMRAGAQGVK
IRVKGRLGGSEMARVEWNREGRVPLHTLKADIDFGQTEAKTTFGRIGVSA
WVYTGNFPTEAPPKPQAAVEEPVESGVPVGAAIGEAPTPLAELVQATIAP
PVAPEAPAAQVTAAAPTEAPAAKPKRTRTAKATTTTSADGGEKPKRTTRA
KASTGEKATTAPKTPRARAPKKKE
>14_0903_05_30cm_scaffold_58687_1
REITEAILGQKVNPYGFRLGFNKTWHSRWFAGKAYAETLHRDLKLRDDLK
KRLSHAGVSEIDIERTANKMRINIYTSRPGIIIGRKGAEVDKLRDELQKL
VNGEVYINIQEIQRPELDAQLVAENIATQLERRIAFRRAMKKAMESAFRF
GAKGIKVRVGGRLNGAEIARSEWYQDGRLPLHTLKADIDYGLALAKTTYG
IIGVKVWIFKGEMTKARSRRRPQ
>14_0903_13_40cm_scaffold_11041_17
MGQKVHPYGFRLGYTKPWKSRWFVERDYDKLLLEDVKLKGELKEKLKSAG
VSSIEVERPGNKLRVIIKTARPGIIIGRKGAEIDKLKGEMQKRTNREVYI
DIQEVHKPELDAQLVSESIALQLEKRVGFRRAMRKAVDSALRFGCKGIKV
RVSGRLNGNEIARSEWYLQGRLPLHTLRADIEYGFSEARTTYGVIGVKCW
IYRGERRSASPRRWERFEDRVI
>14_1009_16_40cm_scaffold_90633_9
MGQKTNPIGLRLGIVKTWDSRWFAKKGYAEMLKEDLLIKRYLKKRLYQAG
ISRITIERKGEKITIGIKTARPGLVIGRKGEQVDKLSEEMKQLTKKQVQL
NIEEIKRADLDAQLVAEHIAKQLEQRVSFRRAMKKAIASSMRAGAQGIRI
NCTGRLGGSEMARFETYREGRVPLHTLRADIDFARATANTAYGTCGVKVW
MFHGEVLDKNAPTAAPAAR
>14_0929_09_30cm_scaffold_3543_13
MGQKVHPKGFRLGVIENWDSRWFARREYADLLHEDIKVRNFLKKRLYHAG
VSKIEIERAANKAKMNIHTARPGIVIGKKGAEIEKLKQELSKLTSKETFI
NIHEVRRPDLDAQLVAENVAPQLERRVAFRRAMKEAVARAMRMGAQGIRI
QSAGRLGGSEIARTEWYREGRVPLHTLRADVNYGLAEAKTTYGVIGVKCW
IFRGEVLTKQEEEQRAALG
>14_0927_12_20cm_scaffold_53520_3
MGQKVHPYGFRLGYTKPWKSRWFAERDYDKQLHEDVKLKAELKDKLKSAG
VSSIEIERPGNKLRIIIKTARPGIIIGRKGAEIDKLKAELQKRTAGKDIF
VDIQEVHKPELDAQLVSESIALQLEKRVGFRRAMRKAVDSALRFGCKGIK
VRVSGRLNGNEIARSEWYLQGRLPLHTLRADIEYGFTEARTTYGVIGVKC
WIYKGEILQQKKREAQPAAAGF
>14_1009_16_20cm_scaffold_104752_2
MGQKVHPGGMRVGVIHDWKSNWYTGKKEFPGYLIEDIKIREHIMGKLAHA
GLSDILIRKDKQRITVDIYTARPGIVIGKSGVEVDALRREVHALTHKNVH
ININEIKRPELDAKLVAQSIAEQLQNRVSFRRAMKRALASGIRSGAKGIR
IQCGGRLGGTEMSRSEAYSEGRVPLHTIRADIDYGFVEAKLPFGRIGVKV
WINKGEIMPEGYGGLDTEKDPRLGEQDQARRLRGGPQEGLGASRESGRDR
QRDREGLGPVRQRRRGPGGRGGAARGGGRPAPRDRTRGQDNVERPRTDEA
ATSAEGREQPPVEPQVETAPAPVADAPDTTTSQQTVEPEKKEKSEDARKA
EKPKAAKKPAAKKPAARKSTTTRKKKES
>14_0903_12_40cm_200_scaffold_136135_2
MGQKVHPGGMRVGVIHDWKSNWYTGNKDFADFLQEDVRIRQHIYNKLAHA
GLSDILIRKDAQRITIDIYTARPGIVIGKSGVEVDALRKDIHGMTSKAVH
ININEIKRPELDAKLVAQSIAEQLENRVSFRRAMKRSLASAIRSGAQGVK
VQCGGRLGGGEMSRSESYSEGRVPLHTIRADIDYGFAEAKTTTGRIGVKV
WINKGEIMPSGYESSAQQGETRLGDQDQARRRGGRTEGLGESRQGGRGRG
ADREGLGPVRQRRPRRGSGQGQGRGPRRPREEAQAETVEQPRTDEQGVSA
EGREQPVIEPQVEETPAAVADAPDTTTQKQMHDDPTKLDQSGDESAEKPK
SPRKAAAKKPPAAKAKPAAKRTTKKDDD
>14_1009_05_40cm_scaffold_51338_5
MGQKTNPVGLRVGVNKDWRSKWYADKKEFGKLLAEDRKIRDTLKKKLESA
SVPRILIERAASRCRVTILTARPGVVIGRKGAEIDKLKEELSKMTGKEIY
VDIMEIKQPEIEAQLVAENVALQLERRVSFRRAMKKAIQSTMDFGAEGVK
IRCAGRLGGAELARVETYHQGRVPLHTLRANIDYGFAEANTVYGKLGIKC
WICKGDTKKEEKPKAAETVTIGD
>14_0929_05_40cm_scaffold_29236_10
MGQKTHPYGFRLGIVKQWRSRYFARHNFPELLKEDELIRKYLKTRLSHAA
IADVHIERKPGKVTVTVHTGRPGVVIGKRGAEVDKLRDELAQLTGKEVGI
NVEEIKRPELDAQLVGDSVAHQLTQRISFRRAMKRAVQSAMRMGAQGIKI
KCAGRLGGAEIARTEGYHEGRVPLHTLRADIDYATSTAKTTYGTIGVKVW
IFTREMTEELAGRTYSTGA
>14_0927_02_20cm_scaffold_52963_3
MGQKVNPIGFRLGISKDWRSKYYAGRELPKLLKEDELLRKYLKARLGHAA
ISDIVIERKPSKVVVTLHTGRPGVVIGKKGAEVDKLRDELAHLTGKEVGI
NVEEIKRPELDAQLVADNVASQLAQRISFRRAMKRAVQSAMRMGAQGIKI
KCGGRLGGAEIARVEGYHEGRVPLHTLRADIDYATSTAKTTFGTIGVKVW
IFKGEKVEDRRGTTYSSGM
>14_0903_02_30cm_scaffold_652_26
MGQKVHPGGMRVGVIHDWKSNWYTGNKDFADFLHEDVRIREHIYNKLAHA
GLSDILIRKDAQRITIDIYTARPGIVIGKSGVEVDALRKDIHGMTSKAVH
ININEIKRPELDAKLVAQSIAEQLENRVSFRRAMKRSLASAIRSGAQGVK
VMCGGRLGGGEMSRSESYSEGRVPLHTIRADIDYGFAEAKTTTGRIGVKV
WINKGEIMPSGYESAAQQGDTRLGDQDQARRRGGRAEGLGESRQGGRGRG
ADREGLGPVRQRRPRRGSGQSRGPRRPREEAPAETVEQPRTDEQGVSAEG
REQPVIEPQVEETPAAVADAPDTTTQKQMHEDPTKLDQSGDESAEKPKAR
ASSGKATTKKSPAKKAPAAKKPAAKPKTKEDETKEDETKEDES
>14_0903_13_30cm_scaffold_2838460_10
MGQKTHPYGFRLGYNKPWRSRWFAGKDYADLLHEDVVLRRQLKDRLRSAG
ISAIDIERAANKLVIRLFTARPGIIIGRKGAEIDKLKNEIQKRTKREVHI
DIQEVHRPELDSQLVAESIALQLEKRVAFRRAMRKAVDSALRFGCKGIKV
RVAGRLNGAEIARKEWYLQGRLPLQTLRADIDFGFAQAYTTYGVIGVKCW
IYQGENVPERGKRRAATASAAAAD
>14_0929_05_20cm_scaffold_13752_7
MGHKVHPYGFRLGIVTDWKSRWYAEGNQYRQYVLSDDRIREYLKNLLPHA
AISRIEIERTRERVRVDVHTARPGIVIGRRGVQADEIRGTLEQMETKAAR
AVTGKDVNVQVQLNIIEVKAPDLDSQLLAQAVAEQLSSRVSFRRAMRKAV
NTAIKAGAQGVKISCAGRLGGAEMSRREGYHEGKVPLHTLRADIDYGFTE
ARTTFGRIGVKVWIYKGDVVPVREASARRRAAEQDAAAAGQGAAPAPAGT
DRPARSSGRGGQGGPRSGGGGGGQGRGQRREPRPAPAAQAPPAPAPAPPV
EPAPPAAPAPQGQQAQQGSTDA
>14_0903_16_30cm_scaffold_82998_2
MGHKINPNGFRLGANPNYEWHSRWYADKSYQAWLQEDIRVRQYIQKTLSH
AGISRVDIERKGEDRIQVDIHTARPGIVIGRRGAEVDRIRDDLKNITHKD
NIQLNVFEIKQPELEAPLVAQGIAEQLVGRVSFRRAMRRGVQTAMRAGAK
GIRVQVGGRLGGAEMSRSEWYREGRVPLHTLRADIDYGMREAHTQFGGRI
GVKVWIYRGDVMPTVEEKEAELAKARARAAASGDLIPAVIPPRERAPRER
PGGRGAPGRGAKPAGRGTGTRAPRGGGPARAPKAPAAPKAAPAAEQKAEP
KAEPQTEPKAPDTTTEVPKDEA
>14_0903_05_40cm_scaffold_53931_5
MGQKVHPYGFRLGYNKTWKSRWFAKKDYANLLHEDLKLKKQLKEELRSAG
VASVEVERPGNKLKITILTARPGIIIGRKGAEIDRLRQEIQKRTGREVLP
INIVEVHRPELNAQLVTESITLQLEKRVAFRRAMRKAVDSALRFGCKGIK
VRCGGRLNGAEIARTEWYLQGRLPLHTLRADIDFGMAEARTTYGVIGVKC
WIYNGDILEQKRRQEKVREPAPAS
>14_1009_16_40cm_scaffold_306291_3
MGQKTNPIGLRVAVNKDWRSKWYAEKKEFGKLLAEDRRIRDILKKKLESA
SVPKIQIERAATRCRITIFTARPGVVIGRKGAEIDKIKEELSRMTGKEIF
VDIQEIKTPELDAQLVAENIALQLERRISFRRAMKKAVQTAMDFGADGIK
IRCAGRLGGAELARTEMYHEGRVPLHTLRANIDYGFAEANTVYGKLGVKC
WICKGETKVEHADRTAGAGAAPSN
>14_0919_09_20cm_scaffold_12649_9
MGQKVHPYGFRLGVNRSWHSNWIAKREYADLLHEDLKLKRELKSRFAGAG
VSGIDIERAANKLKIIIHTSRPGIIIGRKGAEIDKLKQEIKERTGREVYV
NIQEIHKPELNAQLQAEQIAQQLEKRIAFRRAMRRAVENAQRFGAQGIKV
RVSGRLNGAEIARSEWYLQGRLPLHTLRADIDYGFAEANTTFGVIGIKVW
IYRGDELTARRGPQARRV
>14_1009_16_40cm_scaffold_263971_5
LTMGQKTNPIGLRIAVNRDWRSKWYAGKKEFGKLLTEDRNIRDLLKKKLE
SASVPQILIERAASRCRITIMTARPGIVIGRKGAEIDKLKEELSRMTGKE
IYVDILEVKHPEIDAQLVAENVALQLERRVSFRRAMKKALQTAKDFGAEG
IKIRCAGRLGGAELARVEQYHWGRVPLHTLRANIEYGFAEANTVYGKLGI
KCWICKGETKPPQTPAPALAEAVPA
>14_1009_16_30cm_scaffold_4481_13
MGHKVHPYGFRLGVSRTWSAKWYADKEYTALLQEDIAVRQLVEKRLANAS
VSGVEIERGINHVTVTIHTAKPGIVIGKGGANVEILRSQIGALTRRKVKL
EIKEIRQPELDAYLVALNIAQQLSRRIAFKKAMKQAIQRTMKAGAKGVKI
AVAGRLGGSEMGRREWDREGRIPLGTLRADISYGQVHAHTTYGRIGVKVW
IYRGDVQPERAPRELAPAAAAAPGA
>14_0929_12_40cm_scaffold_59562_2
MSAQERSAVKGLLQMSRSYVQIDEFLEKALKEAGYGGLEIQKTPIGTTLK
VSVARPGLAIGRRGTGIKDLTEQVAANFRFQNPQIAVSEVKTPELNAKIM
AARIAQIVSRGTAFRRAANWTLNTIMNAGAMGVEISIAGKLRSDRSHSET
YRAGVVPKSGETATKIVREATTDVLLKLGLYGIKVKIALKDAIAPDVEIK
EDVKEVKVEKNAEPEAEVAERARAR
>14_1009_02_30cm_scaffold_8114_12
MGHKVHPNGFRLGVYRNWEAKWFAPDKEFKPLLLEDVRLRRMLMTRLKNA
GVARIETERSSSALTITLHTAKPGIVIGKGGTSVDQLRDELEKITGKRVR
VTIQEIKKPELSAQLVAENVAAQLEKRIAFRRAIKQSLMKTMRAGAQGVK
IRVKGRLGGSEMARVEWNREGRVPLHTLKADIDFGQTEARTTFGRIGVSA
WVYTGNFPTEAPPKPQAAVEEPVESGVPVGAAIGEAPAPLAELVQAPVAA
PVATESPAAQVTAAVPAEAPAAKPKRTRTAKPAATTADGGEKPKRATRAR
TTAGEKATTPKTPRPRAPKKKE
>14_0903_12_20cm_scaffold_74345_7
MGQKVNPYGFRLGVTTDWKSRWFSDREYTDYLVEDWKIRDYLMRQLERAA
VSRVEVERTRDRLRIDVHTARPGIVIGRRGAEADRLRADLAKITHNAKVQ
LNIQEIKQPELDAALIAQAVCDQLTGRVSFRRAMKRAVQTAQKAGAQGIR
VQCSGRLGGSEMARSEWYREGRVPLHTLRADIDYGFREARTTFGRIGVKV
WIYKGDILPYKISGEDKIQREAAMAVGETSGQARPRRVISAGGGRRKPDQ
GEPGEPGETAEAGEPAEAGEPGESGAEAAPAGEGAEAPEGEEAAAPLVKE
ADPELERLLAEEEEIERRTRQHHETPHFRSGDE
>14_1009_12_40cm_scaffold_39191_3
MGQKTHPYGFRLGYNKPWKSRWYADRDYADLLHEDVKLRRELKERLKSAG
ISSIDIERAANKLVVRIYTARPGIIIGRKGAEIDKLKQDVQKRTKREVHI
DIQEVHRPELDAQLVAESIALQLEKRVAFRRAMRKAVDSALRFGCKGIKV
RVAGRLNGAEIARKEWYLQGRLPLQTLRADIDFGFAQAYTTYGVIGVKCW
VYQGENVPKRASKIQKEREGVAAA
>14_1009_09_30cm_scaffold_14081_1
MGQKVNPIGFRLGVNRDWRSRWYASPQDLPGFLHSDLEIRNYVKKKLQFA
AVSKIVIERAWNSIRVTIFTARPGIVIGRKGAEIEKMTEEISKMAQGKQI
KIDIQEIKSPELDAQLVAENVALQIERRIAYRRAMKKAVQTAMDFGAEGI
RLRCSGRLNGAEISRSEWYREGKVPLHTLRTGIDYGFAEANTVYGKIGVK
CWICKKEEVPAQPAPAPPPPPLLI
>14_1009_16_30cm_scaffold_68451_21
MGQKTNPIGLRITVNKDWRSKWYAEKKEFGKLLAEDRKIRDILKKKLESA
SVPKIQIERAATRCRITIFTARPGVVIGRKGAEIDKIKEELSRMTGKEIF
VDIQEIKTPELDAQLVAENVALQLERRISFRRAMKKAVQTAMDFGADGIK
IRCAGRLGGAELARTEMYHEGRVPLHTLRANIDYGFAEASTVYGKLGVKC
WICKGETKVERGTRPAGANAPASN
>14_0929_05_30cm_scaffold_37589_7
MGQKVNPTGFRLSVNRDWRSRWYASSQEFPSFLHSDLKIRNYVKKKLQFA
AVSKIVIERAWNSIRVTIHTARPGIVIGRKGAEIEKMTEEISKMAEGKQV
KIDIQEIKAPELDAQLVAENVALQIERRIAYRRAMKKAVQTAMDFGAEGI
RLRCSGRLNGAEISRSEWYREGKVPLHTLRTPVDYGFAEANTVYGKIGVK
CWMCRKEEPAAQPATPPPPPPAEV
>14_0903_02_20cm_scaffold_111783_1
MGQKSSPVGLRLQINRTWDSRWFAEGQDYGRLLLEDLKIRKYVIKKLPQA
AISKVVIERPAKICRISIYAARPGVIIGKKGADIEKLKKELQKMTSSEVS
LNIVEIRKPEIDAKLVAQGVADQLERRIAFRRAMKRAVQSALRLGAEGIR
ITCSGRLGGAEIARTEWYREGRVPLHTLRGNVDYAEATAHTAYGVCGVKV
WVFKGEILGHDPLAQDRLMMEAQT
>14_1009_16_40cm_scaffold_386751_4
MGQKTHPYGFRLGIVKQWRSRYFARHNFPELLKEDELIRKYLKTRLSHAA
IADVHIERKPGKVTVTVHTGRPGVVIGKRGAEVDKLRDELAQLTGKEVGI
NVEEIKRPELDAQLVGDSVAHQLTQRISFRRAMKRAVQSAMRMGAQGIKI
KTAGRLGGAEIARTEGYHEGRVPLHTLRADIDYATSTAKTTFGTIGVKVW
ILKGERTEDLHGRTYSTRV
>14_0903_13_30cm_scaffold_295348_11
MGQKVHPYGFRLGYNKPWRSRWFADRDYADLLHEEVKLRRELKSRLKRAG
ISGIDIERAANKLVVRIYTARPGIIIGRKGAEIDKLKQEVQKRTKREVHI
DIQEVHRPELDATLVAESIALQLEKRVAFRRAMRKAVDSALRFGCKGIKV
RVAGRLNGAEIARKEWYLQGRLPLQTLRADIDFGTAEANTTYGVIGVKCW
VYQGENVPKRASKIQKEREGVAVA
>14_0903_13_30cm_scaffold_4720198_8
MGQKTHPYGFRLGYNKPWKSRWYAGRDYAELLHEDVTLRKELKEKLKSAG
ISSIDIERAANKLVVRIFTARPGIIIGRKGAEIDKLKQDVQKRTKREVHI
DIQEVHRPELDATLVAESIALQLEKRVAFRRAMRKSVDSALRFGCKGIKV
RVAGRLNGAEIARKEWYLQGRLPLQTLRADIDFGTAEAHTTYGVIGVKCW
IYQGENVPKRNSRTQEKPAAVAAD
>14_1009_02_20cm_scaffold_25083_9
MGQKTNPIGFRLGVSKQWNSRYYAGRELPALLREDELLRKYLKARLGHAA
IANIVIERKPGKVVVTLHTGRPGVVIGKKGAEVDKLRDELAQLTGKEVGI
NVEEIKRPELDAQLVADNIANQLAQRISFRRAMKRAVQSAMRMGAGGIKI
KCGGRLGGAEIARVEGYHEGRVPLHTLRADIDYATSTAKTTFGTIGVKVW
IFKGEIVEDRRGKTYSTGV
>14_0919_02_20cm_scaffold_9473_10
MGQKTHPYGFRLGYNKPWKSRWFADKDYADLLHEDVKLRKELKEKLKSAG
ISSIDIERAANKLVVRIYTARPGIIIGRKGAEIDKLKQDVQKRTKREVHI
DIQEVHRPELDATLVAESIALQLEKRVAFRRAMRKAVDSALRFGCKGIKV
RVAGRLNGAEIARKEWYLQGRLPLQTLRADIDFGTAEANTTYGVIGVKCW
VYQGENVPKKASKIQKERETAAVV
>14_0903_16_20cm_scaffold_16695_4
MGHKINPNGFRLGANPNYEWHSRWYADKSYQAWLQEDIRVRQYIQKTLSH
AGISRVDIERKGEDRIQVDIHTARPGIVIGRRGAEVDRIRDDLKNITHKD
NIQLNVFEIKQPELEAPLVAQGIAEQLVGRVSFRRAMRRGVQTAMRAGAK
GIRVQVGGRLGGAEMSRSEWYREGRVPLHTLRADIDYGMREAHTQFGGRI
GVKVWIYRGDVMPTVEEKEAELAKARARAAASGDLIPAVIPPRERAPRER
PGGRGAPGRGAKPAGRGTGTRAPRGGGPARAPKAPAAPKAAPAAEQKAEP
KAEPKAEPQTEPKAPDTTTEAPKDEA
>14_1009_09_20cm_scaffold_20361_6
MGHKVHPNGFRLGVYRNWEAKWFAPDKEFKPLLLEDVRLRRMLMTRLKNA
GVARIETERSSSALTITLHTAKPGIVIGKGGTSVDQLRDELERITGKRVR
VTIQEIKKPELSAQLVAENVAAQLEKRIAFRRAIKQSLMKTMRAGAQGVK
IRVKGRLGGSEMARIEWNREGRVPLHTLKADIDFGQTEAKTTFGRIGVSA
WVYTGNFPTEAPPKPQAAAEEPAEAGVPVGAAIAEAPTPLAELVQATVAA
PAAPEPVAAPVATAPAASEAPAAKPKRTRTTKAATPAASPADGGEKPKRT
TRARATTGEKTTAPKTTRPRAAKKKE
>14_0927_12_20cm_scaffold_194889_2
MGHKVHPNGFRLGVYRNWEAKWFAPDKEYKPLLLEDVRLRRMLLARLKNA
GVARIETERSSSALTITLHTAKPGIVIGKGGTSVDQLRDELEKTTGKRVR
VTIQEIKKPELSAQLVAENVAAQLEKRIAFRRAIKQSLMKTMRAGAQGVK
IRVRGRLGGSEMARVEWNREGRVPLHTLKADIDFGQTEAKTTFGRIGVSA
WVYTGNFPTEAPPKPAAAVEEPVEAGIPVGAAIGDATSPLAELAQAVAPT
PAPVAVEPAPAPAPVATTEAPAAKPKRATRTTKPATATADGGEAAAPKRT
TRAKATTADKPAAPKTPRAPRATKKKE
>14_0927_05_20cm_scaffold_121711_4
GFRIGIIKPWLAKWYADRDYASLLGEDMRIRQLVGKQLSNASVSQVEIER
GINHVTVTVHSAKPGIVIGKGGANVESLRTNVGKLTNKKVKLEIKEILQP
ELDAVLVAQNVAGQLERRIAFRKAMKQAIQRSIKAGAKGVKVQVAGRLGG
SEMSRSEWDREGRIPLGTLRADISYGVVHAHTTYGRIGVKAWIYRGEQLG
ERPGAARTEPREARRPRTTRGTRAAAEGPATPTSAPPAPEPVAAAAPTPA
PEPVAAAAAPATAASAATRTAAAPTAAVPTARRSASSKARAANTQEAAPK
SGAKSAAKPAPSAPEAPEAPKTPAEDS
>14_0903_09_30cm_scaffold_2366_9
MGQKTNPIGYRLGYNRTWSSRWYAGKDFAKLLHADIQIRKTVKEKLYHAG
VSRVEIERSGDQTRVIIHTARPGIIIGRKGAEIDKLKASLEKQYGTQVYI
TVKEIKKPELDAQLVSENIAVQLEKRVAFRRAMKRSVAAALRLGAQGIRV
TCAGRLGGAEIARTEWYREGRVPLHTLRADIDFGFAEAHTTMGQIGVKTW
IYKGEALPTLPEKVESGFDRR
>14_0927_09_40cm_scaffold_7909_4
MGQKVHPKGLRLGIIENWDSRWFARRDYADLLHEDTKIRNFLKKRLYHAG
VSKIEIERAANKAKINIHTARPGIVIGKKGAEIEKLKQELAKLTRKEIFI
NIHEVRRPDLDAQLVGENVALQLERRVAFRRAMKEAVARAMRMGAQGIRI
QSAGRLGGSEIARTEWYREGRVPLHTLRADVNYGLAEARTTYGVIGVKVW
IFRGEVLTKQEEEQRAALGV
>14_1009_09_20cm_scaffold_53848_4
MGQKIHPGGLRVGVIHDWKSNWYTGKKEFPQYILEDVRIREHIYKKLAHA
GLSDILIRKDKQRITVDIYTARPGIVIGKSGVEVDALRRELHAMTQKNVH
ININEIKRPELDAKLVAQSIAEQLSNRVAFRRAMKRALASAIRSGAAGVK
IQCSGRLGGGEMSRRETYNEGRVPLHTIRADIDYGFVEAKTGSGRIGVKV
WINKGEIMPEGFESLTTGDQRLGDQDARRRRGGATEGLGASRESGRGRSQ
DREGLGPVKRRRGPGGGGGGGGRGAGGAGGGRPGQRRGPGAGARPAGGGG
AGGGRPAGGATGGGGRGRSRSENVEKPRTDETGTSAEGREQPVIEPQVEE
TPKPVADAPDTTTPKQQVEDPTKLDESGGKG
>14_1009_12_40cm_scaffold_146755_2
MGVNRDWRSRWYASPQEMPEFLHSDIEIRDYVKKKLLFAAVSKIVIERAW
NSIRVTIFTARPGIVIGRKGAEIEKMTEEISKMAQGKQIKIDIQEIKTPE
LDAQLVAENVALQIERRIAYRRAMKKAVQVAMDFGALGIRLRSSGRLNGA
EISRSEWYREGKVPLHTLRTGIDYGFAEANTVYGKIGVKCWICKKEEAPA
ETPAQASPPPPPAAPAATEL
>14_0903_13_30cm_scaffold_1077584_3
MGQKVHPYGFRLGFNKXXKLLHEDLALRADLKKRFSHAGVAKIETERAAN
RLKIDIHTSRPGIIIGRKGTEVEKLKAEMQKRTNREVFINIQEIQKPELD
AQLIAESVAMQLEKRVAFRRAMRKAVESALRFGARGIKVRVSGRLNGAEI
ARSEWYLHGQLPLQTLRADIDYGFAEASTTYGQIGVKTWLYKGERLTPKS
AREEEFRERAPRRPAGREAR
>14_0929_12_30cm_scaffold_19226_1
MGQKTHPKIFRLGVSESWDSKWFARYDYPKLLHEDFRVKKFLKSRLYHAG
ISKIEIERAANKAKINIYTARPGIVIGKKGAEIEKLKEEITKLTHRETYI
NIHEVRRPDLDAQLVSENVALQLERRVAFRRAMKESVSRAMRMGAQGVRI
QCAGRLGGSEIARTEWYREGRVPLHTLRADINYGFAEARTTYGMIGVKVW
IFRGEVLTEEEEQQKAMLGG
>14_1009_05_20cm_scaffold_112070_3
MGQKVHPYGFRLGYTKPWKSRWFVERDYDKLLVEDVKLKAELRDKLKSAG
VSAVEIERPGNKLRIIIKTARPGIIIGRKGAEIDKLKGELQKRTNRDVFV
DIMEVHKPELDAQLVSESIALQLEKRVGFRRAMRKAVDSALRFGCKGIKV
RVSGRLNGNEIARSEWYLQGRLPLHTLRADIEYGFSEARTTYGVIGVKVW
IYKGEILTQKKREPQVAASAF
>14_1009_09_40cm_scaffold_44707_2
MGHKVHPIGFRLGVIKGWQSRWYAERDYKDVYAEDDLIRRTIKKELANAS
VSRIEIERAAANQVSVTIYTAKPGIVIGKSGEKVDRLRATLEAKTKKRVR
LNILEIRQPELDAYLVARSVAEQLEKRVSFRRAMKQAVQKSMRANAKGIR
IIVGGRLGGAEIARSEKEVEGKIPLHTLRADIDYGMAEAHTTFGVIGIKV
WIYKGDILPSKRREAVEGAQEAVVQPAFPPRDREGGERRGGDRRRSGEGR
QRGERPQGERPQGGDRGPRQAGERPQRPQGPRQPRPQGERPPRPQGERPQ
GQGGERPPRQPRPQGERPPRPQGERGQGQGGERPPRPQGERSTRAEQAPA
PQAAAEETPAVQPTPELTAPPVEPELPPTTETQSE
>14_1009_09_40cm_scaffold_36722_6
MGHKVNPYGFRLGIIYPWKSKWYAGRDFAESLHQDVLIRKYITGKLTRAG
ISGIDIERKGDQVQVFIRTARPGIVIGRKGAEVDRIRKDVEKITGKRVDV
KVEDMNQAASESRPETDAALLAQGVSEQLVGRVSFRRAMRRAVQSAMKAG
ALGVRVQCGGRLGGAEMSRREWYREGRVPLHTLRARIDYGTAVAKTTMGT
IGVKVWVYHGDELGAQEQEI
>14_0927_05_20cm_scaffold_188288_2
MGQKVHPYGLRLGYNKTWKSRWYAQKDYSNLLHEDLRLKKELKKQLGHAG
VSNIEIERPGNKIRITIHTSRPGIIIGRKGSEIDKLKADLQKRTKRDIFI
NINEIHRPELEAQLVAESIALQLEKRIAFRRAMRKAVDTALKVNAKGIKV
CCAGRLNGAEIARTEWYLQGQLPLHTLRADIDFGFAEAFTTYGVIGVKVW
IYKGEVFPALQKSTSLGTKL
>14_1009_16_40cm_scaffold_737952_3
MGQKVHPYGFRLGITKPWRSRWFAKRDYSRLLHEDLKLKRDLKKQLLHAG
VSSIEVERMANKLRITIYTSRPGIIIGRKGAEIDKLKADIQKRTNREVYI
NIQEIHRPELDAQLVGESIAMQLEKRIAFRRAMRKSVDSALRFGAKGIKV
RVSGRLNGAEIARSEWYLQGRLPLHTLRADVDYGFAQAYTTYGVIGVKCW
IYKGEILPNRAPQGPAAARV
>14_0903_09_20cm_scaffold_29241_5
MGQKVHPYGFRLGYTKPWKSRWFKVRDYDKWLLEDVKLKGELKDKLKSAG
VSSIEVERPGNKLRVIIKTARPGIIIGRKGAEIDKLKQDVQKRTNREVYI
DIQEVHKPELDAQLVSESIALQLEKRVGFRRAMRKAVDSALRFGCKGIKV
RVSGRLNGNEIARSEWYLQGRLPLHTLRADIEYGFTEARTTYGVIGVKCW
IYKGEILPTKKRESQAVGAF
>14_1009_16_30cm_scaffold_41362_10
MGQKTNPIGLRLGIVKTWDSRWFAKRGYADMLKEDLLIKRYLKKRLYQAG
ISKITIERKGEKVTIGIRTARPGLVIGRKGEQVDKLSEEMKQLTKKQVQL
NIEEIKRADLDAQLVAEHIAKQLEQRVSFRRAMKKAIASSMRAGAQGIRV
ACSGRLGGAEMARYETYREGRVPLHTLRADIDFARATANTAYGTCGVKVW
MFHGEVLSKPAAMGAAASSK
>14_0903_12_20cm_scaffold_36271_3
MGQKVHPYGFRLGYTKPWRSRWFVERDYNKLLLEDVKLKDELKEKLKSAG
VSSVEIERPGNKLRIIIRTARPGIIIGRKGTEIDKLKQELQKRTSRDVFI
DIQEVHKPELDAQLVSESIALQLEKRVGFRRAMRKSVDSALRFGCKGIKV
RVSGRLNGNEIARSEWYLQGRLPLHTLRADIEFGFSEARTTYGVIGVKTW
IYKGDILPTKKRTSEAVGAF
>14_0929_02_30cm_scaffold_51882_4
MGQKIHPGGMRVGVIHDWKSNWYTGSKDFADFLHEDVRIREHIYKKLAHA
GLSDILIRKDAQRITIDIYTARPGIVIGKSGVEVDALRKDIHGMTSKAVH
ININEIKRPELDAKLVAQSIAEQLENRVSFRRAMKRSLASAIRSGAQGVK
VMCGGRLGGGEMSRSESYSEGRVPLHTIRADIDYGFAEAKTTTGRIGVKV
WINKGEIMPSGYESSGGGQADTRLGEQDQARRRGGRTEGLGESRQGGRGR
GADREGLGPVRQRRPRRGSGQGRGPRRPREETPAEAVEQPRTDEQGVSAE
GREQPAIEPQVEETPAAVADAPDTTTQKQMHEDPTKLDQSGDESAEKKKA
STKASSSKPSTTRKRTTKPKPKPSEGESSKPSEGES
>14_0919_12_20cm_scaffold_208506_1
MGQKVHPYGFRLGVTKTWRSRWFAKADYAKLLKEDLDLKDSLRDRLKAAG
VSSVEVDRPGNKLRVTIRTSRPGIIIGRKGAEIEKLKTDLAKKTKREVFI
DIQEVHKPELDAQLVAESIALQLEKRVAFRRAMRKAVDSALRFGCKGIKV
RVSGRLNGAEIARSEWYLQGQLPLHTLRADVDYGFAQAYTTYGVIGVKCW
TYKGEIIEGQTRRDSLRNDPEPRRQPLKDRRERRPLSAPPPPPIQQAEPA
GGAVQSTTPSDLSSKPNPIVPPLAPPQPSWKQEMKHETAAPEPVSAPEPT
AAAEPTAAAEPTAAAEPTLALESATVSEQ
>14_0903_09_40cm_scaffold_9375_4
MGQKVHPKGFRLGVIESWDSRWFARREYSELLHEDIKVRNFLKKRLYHAG
VSKIEIERAANKAKMNIHTARPGIVIGKKGAEIEKLKQELAKLTRKEIFI
NIHEVRRPDLDAQLVGENVALQLERRVAFRRAMKEAVARAMRMGAQGIRI
QSAGRLGGSEIARTEWYREGRVPLHTLRADVNYGLAEARTTYGVIGVKVW
IFRGEVLTKQEEEQRAALGV
>14_1009_05_30cm_scaffold_56091_6
MGQKSHPVGLRLGYVKPWSSRWYADRDYAKILHEDIRVRKMVKSKLYHAG
VSKVEIERSGDQVTVIIHTARPGIIIGRKGAEVDKLKADLEKMINRHVYI
TIKEIKKPELDAQLVTENIAVQLEKRVAFRRAMKRSVASALRLGAQGIKI
RCSGRLAGAEIARTEWYLQGRVPLHTLRADIDYGFAEAYTTMGQIGIKAW
IYKGEILPAASRGRAEGELERR
>14_0903_02_30cm_scaffold_126104_6
MGQKVNPIAFRMGVTEGWRSRWYAGKKNYGDWLVEDHKIRKFVRKEYAFA
GIARIDIERIGEKIRISLWAARPGLIIGKRGAKVDKMSEDVGGLVGRTVE
VDVKELETPELNSVIVAEAIAEQLQKRSPYRRTMRRYAEMVMDLGAKGIK
MLAKGRLGGAEIARQERLVLGRIPLNTLRADIDYGTATAILSKGTIGVKV
WVYKGEKFEEKKKRPAPAPAQP
>14_1009_16_30cm_scaffold_928_9
MGHKVHPLGFRLGTSKTWAAKWYADREYANLVKEDAELRRSIKERFRDAG
VAKIEIERSVNQVTVTIHTAKPGVVIGKGGSKVEELRQTLGKRTGKTVKV
NIVEIRMPEIDAQLIADSIAQQLEKRVSFRKVLKQAVTRAMKSGAKGVRV
AVAGRLGGAEMARREWEREGRVPLHTLRADIEFGRSTAVTTFGTIGVKAW
IYRGDIIPERGEAPAQPAGRTA
>14_0903_12_40cm_200_scaffold_1768_9
MGQKVHPYGFRLGYTKPWRSRWFVERDYNKLLLEDVKLKEELKEKLKSAG
VSSIEIERPGNKLRIIIRTARPGIIIGRKGTEIDKLKQDVQKRTAREVFI
DIQEVHKPELDAQLVAEGIALQLEKRVGFRRAMRKSVDSALRFGCKGIKV
RVSGRLNGNEIARSEWYLQGRLPLHTLRADIEYGFAEARTTYGVIGVKTW
VYKGDILPAKKRSSEQVGAGAF
>14_0903_05_20cm_scaffold_126913_2
MNRDWRSRWYACPQEMPEFLHSDIEIRDYVKKKLQFAAVSKIVIERAWNS
IRVTIFTARPGIVIGRKGAEIEKMTEEISKMAQGKQIKIDIQEIKTPELD
AQLVAENVALQIERRIAYRRAMKKAVQVAMDFGALGIRLRSSGRLNGAEI
SRSEWYREGKVPLHTLRTGIDYGFAEANTVYGKIGVKCWICKKEEAAPAE
TPAQASPPPPPPEPAATEL
>14_1009_16_30cm_scaffold_18652_7
MGQKIHPGGLRVGVIHDWKSNWYTGKKEFAAYILEDVRIREHIYNKLAHA
GLSDILIRKDKQRITVDIYTARPGIVIGKSGVEVDALRRDLHALTQKNVH
ININEIKRPELDAKLVAQSIAEQLSNRVAFRRAMKRALASAIRSGAAGVK
IQCSGRLGGGEMSRREMYSEGRVPLHTIRADIDYGFVEAKTSAGRIGVKV
WINKGEIMPEGFDTTDTRLGDQDTRRRRGGALEGLGASRESGRGRGPDRE
GLGPVRQRRRGQGGGPGGGGGRGRGRGPGAGGRPASARPGSRDRARGQDN
VEQPRTDEKAVSAEGREQPVIEPQVEVTPQEVAKAPDTTTPKQQVEDPTK
LEQSGDPSQEKPKPKRTRKPKAEPPKGDA
>14_0927_02_40cm_scaffold_74520_3
MGQKVHPGGMRVGVIHDWKSNWYTGKKEFPGYLIEDIKIREHITNKLSHA
GLSDILIRKDKQRVTVDIYTARPGIVIGKSGVEVDALRKELHAITKKNVH
ININEIKRPELDAKLVAQSIAEQLQNRVSFRRAMKRALASGIRSGAKGVR
IQCGGRLGGTEMSRSEAYSEGRVPLHTIRADIDYGFVEAKTTFGRIGVKV
WINKGEIMPEGYGGLDTEKDVRLGEQDQARRRRANVEGLGASREGGRDRQ
RDREGLGPVRPGRKRSGQGRGGGQGRGQGRGGSRPASRNRAAQENVEQPR
TEAAEPPVEPTAETTPAPVADAPETATPHEQ
>14_1009_12_40cm_scaffold_169846_2
MGQKTHPYGFRLGIVKPWRSRYYARRNFPELLKEDELIRKYLKTRLSHAA
IADVHIERKPGKVTVTVHTGRPGVVIGKRGAEVDKLRDELTQLTGKEVGI
NVEEIKRPELDAQLVGDSVAHQLTQRISFRRAMKRAVQSAMRMGAQGIKI
KTAGRLGGAEIARTEGYHEGRVPLHTLRADVDYALSTAKTTYGTIGVKVW
IFKGERTEDVQGRTYSTGV
>14_0929_12_40cm_scaffold_137996_1
MGQKIHPGGMRVGVIHDWKSNWYTGAKEFPQYLLEDVRIREHIYKKLAHA
GLSDILIRKDKQRITVDIYTARPGIVIGKSGVEVDALRKELHALTQKNVH
ININEIKRPELDAKLVAQSIAEQLSNRVAFRRAMKRALASAIRSGAAGVK
IQCSGRLGGGEMSRRETYNEGRVPLHTIRADIDYGFVEARTSAGRIGVKV
WINKGEIMPAGYESVTGGEQRLGDQDARRRRGGATEGLGASRESSRGRSQ
DREGLGPVKRRRGPAGSGGGGGRGGAGGRGPGGAGGGGRGPGGAGAGGGR
GPAASGGGAGRGRAPAQGSRPASGRPRAQENVEKPTTEDQPTPAEQPVIE
PQAEATPKPVADAPATKTPKKTGDEGAEA
>14_1009_05_40cm_scaffold_15178_11
MGQKTHPIGFRLGFTKTWNAKWFANKKNYPVLLKEDIGIRNAIRGRLRDA
AIARIDIERSANQVTVTIQTAKPGVVIGKGGAKVEELRQVLGKMTGKMVK
VNIFEIRYPELDAYLIAENVAQQLERRVSFRKVLKQTVQRSMKSGAKGVR
VAVSGRLGGAEMSRREWEREGRVPLHTLRGDIEFGRATAKTTYGTIGVKA
WVYKGEIEPAPRQVTQTSAPAAAAQRPPAPAAPPQPKRLKHRKFQRGRMK
GAAQRGNRITKGDYALKAMEPCWMTARQIEAARRAVTHHFKRGGAVWINV
FPDKPVTKKPAEVRMGSGKGAPDHWVAVVRPGRVILEVGGVSRALAKEAL
RLAAYKLPIKTQFIAREEAGADEGHAAAV
>14_0903_02_40cm_scaffold_9460_4
MGQKTHPYGFRLGIVKQWRSRYYARHDFPELLKEDELIRKYLKTRLAHAA
IADVHIERKPGKVTVTVHTGRPGVVIGKRGAEVDKLRDELAQLTGKEVGI
NVEEIKRPELDAQLVGDSVAHQLTQRISFRRAMKRAVQSAMRMGAQGIKI
KTAGRLGGAEIARTEGYHEGRVPLHTLRADIDYATSTAKTTYGTIGVKVW
IFTREMTEELSGRTYSTGA
>14_0903_09_40cm_scaffold_146996_3
MGQKTHPRLFRLGVIESWDSKWFARNDYPKLLHEDFRVKKFLKSRLYHAG
ISRIEIERAANKAKINIYTARPGIVIGKKGAEIEKLKEEITKLTNREAYI
NIHEVRRPDLDGQLVSENVALQLERRVAFRRAMKESVSRAMRMGAQGVRI
QCAGRLGGSEIARTEWYREGRVPLHTLRADISYGFAEARTTYGVIGVKAW
IFRGEVLTEEEEQQKAMLGG
>14_1009_16_40cm_scaffold_199669_4
MGQKTNPIGLRVAVTHDWRSKWYAGKKEFGKLLTEDRDIRELLKKKLESA
SVPQILIERAASRCRITILTARPGIVIGRKGAEIDKLKEELSRMTGKEIY
VDIIEIKSPEIDAQLVAENVALQLERRVSFRRAMKKALQTAKDFGAEGIK
IRCAGRLGGAELARVEQYHWGRVPLHTLRADIDYGFAEANTVYGKLGIKC
WICKGETKAQKPQPQSETVSA
>14_1009_09_20cm_scaffold_14512_6
MGHKVHPIGFRLGIIKGWQSRWYAERDYKDVFAEDDLIRRTINKELANAS
VSRIEIERAAANQVSVTIHTAKPGIVIGKSGEKVDRLRAVLEVKTKKRVR
LNILEIRQPEMDAYLVARSVAEQLEKRVSFRRAMKQAVQKSMRSNAKGIR
IIVGGRLGGAEIARSEKEVEGKIPLHTLRADIDYGMAQARTTFGMIGIKV
WIYKGDILPSKRREAGEAVQEIGGQPPLGPRDREGGDRRGGDRRRGGDGR
QRGDRGERPQGERPAGGDRGPRQAGERPQRPQGQRPPRPQGERTERPPRA
QGDRPPRQQGERTARAEQAPKVPEALDTQEAPAPQATAEETQANQPTPEL
TAPAEPTGQAETQAPPVAPELPPTTETQSE
>14_0919_05_20cm_scaffold_86461_2
MGQKVHPEAMRVGYIHDWKSNWFSARNFAEYLAEDVRIREHITSKLAHAG
LSDITIRKDSGELEVNIHTARPGIVIGKSGSEVDALRRDLHRITNKQIKV
NILEIKRPELDAALVAQSIAEQLQNRVAFRRAMKRALTSAMRSGAKGVKV
QVAGRLGGAEMARTESYSDGRVPLHTMRADIDYGFYEARTTFGRIGVKCW
MNKGEIMPEGYTGADLTDMTAPAPPSSERDGRDARGRGRGGGSGPGRGAR
GGXXXXXXXXXXXXASRGQVKVQFGEYGLKALEGGWLTNRQIEAARVAMT
RKIKRGGKVWINVFPDKPVTKKPAETRMGSGKGSPEGWVAVVKPGRVMFE
LAGVSEPLARDAIRLAAHKLPVKAKFVARED
>14_0927_12_40cm_scaffold_111037_4
MGHKVHPTGFRLGVVKGWQSRWYAERDYKDLLAEDFMLRKQIQKELANAS
ISRIEIERAAANQVSVTIHTAKPGIVIGKSGEKVDRLRTALEAKTKKRVR
LNIVEIRQPELDAYLVGRSIAEQLEKRVSFRRAMKQAVQKTMRANAKGIR
VIVGGRLGGAEIARSEKEVEGKIPLHTLRADIDYGLTEAHTTFGVIGIKV
WIYKGDILPSKRREGGEAQQETAVPFAPRDRGEAGERRGERRPLRGARPQ
SQGGERQQRGERPARTQGERAPRAERPAQGGERTPRAPRAQGERPARQAG
ERPTRSRRTESPAEETPVVQETQKVA
>14_1009_09_20cm_scaffold_38739_2
MGQKTHPYGFRLGYNKPWRSRWFAGKDYADLLHEDVVLRRQLKDRLRSAG
ISGIDIERAANKLVIRLFTARPGIIIGRKGAEIDKLKNEIQKRTKREVHI
DIQEVHRPELDAQLVAESIALQLEKRVAFRRAMRKAVDSALRFGCKGIKV
RVAGRLNGAEIARKEWYLQGRLPLQTLRADIDFGFAQAYTTYGVIGVKCW
IYQGENIPERGKRRLSAAAAAD
>14_0903_02_30cm_scaffold_129069_3
MGQKVHPGGMRVGVIHDWKSNWYTGSKDFADFLHEDVRIREHIYKKLAHA
GLSDILIRKDAQRITIDIYTARPGIVIGKSGVEVDALRKDIHGMTSKAVH
ININEIKRPELDAKLVAQSIAEQLENRVSFRRAMKRSLASAIRSGAQGVK
VMCGGRLGGGEMSRSESYSEGRVPLHTIRADIDYGFAEAKTTTGRIGVKV
WINKGEIMPSGYESSGGGQADTRLGEQDQARRRGGRTEGLGESRQGGRGR
GADREGLGPVRQRRPRRGSGQGRGPRRPREETPPAESVEQPRTDEQGVSA
EGREQPVIESQVEETPAAVADAPDTTTQKQMHEDPTKLDQSGDESAEKKK
ASDKGSKPSTTRKRTTKTKPKPKASEDES
>14_0903_05_40cm_scaffold_69942_3
MGQKVHPGGMRVGVIHDWKSNWYTGNKDFADFLQEDVRIRQHIYNKLAHA
GLSDILIRKDAQRITIDIYTARPGIVIGKSGVEVDALRKDIHGMTSKAVH
ININEIKRPELDAKLVAQSIAEQLENRVSFRRAMKRSLASAIRSGAQGVK
VQCGGRLGGGEMSRSESYSEGRVPLHTIRADIDYGFAEAKTTTGRIGVKV
WINKGEIMPSGYDSSAQQDGTRLGDQDQARRRGGRTEGLGESRQGGRGRG
ADREGLGPVRQRRPRRGSGQGQGQGRGPRRPREEAPAETVEQPRTDEQGV
SAEGREQPVIEPQVEETPAAVADAPNTTTQKQMHEDPTKLDQSGDESAEK
PKTPKKPAAKKAPAAKAKPAAKRTTKKEDESSKKEDES
>14_1009_16_40cm_scaffold_294711_5
MGQKTNPIGFRIAVTHDWRSKWYAEKKEFGKLLTEDYKIRDVLKKKLESA
SVPRILIERAATRCRITILTARPGVVIGRKGAEIDKLKEELSKLTGKEIY
VDILEIKTPELDAQLVAENIALQLERRVSFRRAMKKAIQTTMDFGADGIK
VRCAGRLGGAELARVEMYHEGRVPLHTLRANIDYGFAEASTVYGKLGVKC
WICKGETKQEKPQPVETTAAA
>14_0903_12_20cm_scaffold_77246_1
MGQKVHPGGMRVGVIHDWKSNWYTGNKDFADFLQEDVRIRQHIYNKLAHA
GLSDILIRKDAQRITIDIYTARPGIVIGKSGVEVDALRKDIHGMTSKAVH
ININEIKRPELDAKLVAQSIAEQLENRVSFRRAMKRSLASAIRSGAQGVK
VQCGGRLGGGEMSRSESYSEGRVPLHTIRADIDYGFAEAKTTTGRIGVKV
WINKGEIMPSGYESSAQQGETRLGDQDQARRRGGRTEGLGESRQGGRGRG
ADREGLGPVRQRRPRRGSGQGQGQGRGPRRPREEAPAETVEQPRTDEQGV
SAEGREQPVIEPQVEETPAAVADAPDTTTQKQMHEDPTKLDQSGNESAEK
PKPARKPAAKKAPAAKAKPAAKRTTKKEAESSKKEDES
>14_0903_16_40cm_scaffold_44665_7
MGQKVHPIGFRLGVVKGWQSRWYAERDYKDVFAEDDLIRRAINKELFNAS
VSRIEIERAAANQVSVTIYTAKPGIVIGKSGEKVDKLRAMLEAKTKKRVR
LNIMEIRQPELDAYLVGRSVAEQLEKRVSFRRAMKQAVQKTMRANAKGIR
IICGGRLGGAEIARSEKEVEGKIPLHTLRADIDYGLAEAHTTFGVIGIKV
WIYKGDILPSKRREAIEGQQEAAVQPPFAPREGGDRRGGDRRRGGERSDR
GQRPQGDRPQGGDRGPRGERPPRPQGERPARPQGERSGRPQGERTPRQPR
PQGERPARAQGERAPRPKAEQPAPAGEPQEPQAPTVQPVPQVPEETTPPT
PPTPEPGTTQSE
>14_1009_09_20cm_scaffold_40152_2
MGQKVNPYGFRLGVTTDWKSRWFNDREYQDYLIEDWKIRHYLMSQLERAA
VSRIEIERTRDRLRIDVHTARPGIVIGRRGAEADRLRTDLAKMTGNPKVQ
LNIQEIRQPELDAALIAQGIADQLAGRVSFRRAMKRALQTVQKAGGQGIR
VQCAGRLGGSEMSRKEAYREGRVPLHTLRADIDYGFREARTTFGRIGVKV
WIYKGDILPYKVSADEKTRREADMATGGTSGEGRPRRVISAGGGRRRPEQ
GEPGEPGAPGAAPEAEAPEDAEAKPIVAEIDPELERILAEEEEIERRTRQ
QHHEAPHFREEGD
>14_1009_13_30cm_scaffold_93253_4
MGQKIHPGGLRVGVIHDWKSNWYTGKKEFAAYILEDVRIREHIYNKLAHA
GLSDILIRKDKQRITIDIYTARPGIVIGKSGVEVDALRRDLHALTQKNVH
ININEIKRPELDAKLVAQSIAEQLSNRVAFRRAMKRALASAIRSGAAGVK
IQCSGRLGGGEMSRREMYSEGRVPLHTIRADIDYGFVEAKTTAGRIGVKV
WINKGEIMPEGFGETDTRLGDQDTRRRRGGALEGLGASRESGRRSGQDRE
GLGPVRQRRRGQGGGQGGGRPGQRRGAGGGRPRRDQRAEQPRTDETTQAE
VTQAETAPVEAPAPEQAVEPTAPTETPTPEAATPTE
>14_1009_02_20cm_scaffold_11662_2
MGQKTHPIGFRLGSTRTWSSRWFATKNYAALLHEDVKIRRFIKDQLYHAG
IAKIDIERSANRARITIFTARPGIIIGRKGAEVEKLKNELQARTGKEIYL
NIEEVIHPELDAQLVSENVALQLQKRVAFRRAMKKAVTSALRLGADGIRI
ACAGRLGGSEIARREWYRDGRVPLHTIRADIDYGLATAHTTAGTIRVKVW
IFKGGVLRPAAATEA
>14_1009_16_30cm_scaffold_216512_10
MGQKVNPYGFRLGITTDWKSRWFNDTTYEDWVVEDWRIRDYLMSQLERAA
VSRIEVERTRDRLRVDLHTARPGIVIGRRGAEADRLRAELAKISGNNRVQ
LNIQEIKQPELDAALIAQGIADQLAGRVSFRRAMKRAVQTVQKAGAPGIR
VQCAGRLGGSEMSRKESYREGRVPLHTLRADIDYGFREAKTTFGRIGVKV
WIYKGDILPYKISTEDKISREAAMAVGEASGQARPRRVISAGGGRRRPEQ
GEPGTAPEQAEPGTAPEQPEEGAAPLVPEVDPDLERLLAEEEEIERRTRE
EHHEAPHFRKETD
>14_0903_13_30cm_scaffold_3848989_3
MGQKVNPYGFRLGITTEWKSRWIAGKKEYRESLIEDWKIRDYLRRQLERA
AVSRVEIERTGDRLRIDVYTARPGIVIGRRGAEAERLREGLRKISGNPKI
QFNIQEIKQPEVDAMLLAQGVADQLTGRVSFRRAMKRAVQTAMKAGALGV
RVQCSGRLGGAEMSRKEWYREGRVPLHTLRADVDYGLAEARTTFGRIGVK
VWIYKGDILPYKSAVEDKIAREAAMAVGETAGQPGVRRVVSAGGGRRRKA
EDGEPVTTAEGTTDGGDGGEDLPAKPLLGEADPELERLLAEEEEIERRTR
EHHETPHFRGGEE
>14_1009_16_30cm_scaffold_401831_2
MGQKVHPFGFRLGFNKTWRSRWYSDRDYAKLLHEDLALRSSLKKRFAHAG
VAKIETERAVNRLKIDIYTSRPGIIIGRKGTEVDKLKQEIQKRTSREVFI
NIQEIQKPELDAQLISESVAMQLEKRVAFRRAMRKAVESALRFGARGIKV
RVSGRLNGAEIARSEWYLHGQLPLQTLRADIDYGFAEANTTYGQIGIKVW
LYKGERLVPQRGREEEYRERAPRRPQARA
>14_0929_05_20cm_scaffold_18662_3
MGQKVNPIGFRLSVNRDWRSRWYASSQEFPSFLHSDLKIRNYVKKKLQFA
AVSKIVIERAWNSIRVTIHTARPGIVIGRKGAEIEKMTEEISKMAEGKQV
KIDIQEIKAPELDAQLVAENVALQIERRIAYRRAMKKAVQTAMDFGGEGI
RLRCSGRLNGAEISRSEWYREGKVPLHTLRTSVDYGFAEANTVYGKIGVK
CWICKKEEPAPQPAAPPPPPPPPAEPVQV
>14_0903_12_40cm_200_scaffold_18752_7
MARESKIERKDKRIIVENVRRVLLKEYLMSETRRAGFGGLDIQRTPMGTR
VTLLAERPGLVIGRKGGAIKSLTEAVERQFKFDNPQIEVQEVGSPALNAQ
IMAEKLANALERGWHFRRAGHSTVRRIMEAGAKGCLVVIAGKLTGQRHRT
EKFKAGHIKYCGEPRNLWMDRGFAAAKLKPGIIGVTVEIMDPRAKLPDEV
EIKQPSAEYLAAAAAAQAAPVVVPQTVEALAGVPLEAPPVLEGESAEDVD
ALAVLFGTSSCTSAEWQRWAEPRQIRERSGPSGRTSPGFSRSCGRKNCSV
AGRSPPPPRSRFPRERRADVDAHSRGFEGWTVNLRKHELIGLRVEVIGAS
DPSQAHLEGRVVDETRNMLIVDVRGEEKRIPKHGSRFRFAVPGGFEIDGD
EIRYRPEDRVKKAR
>14_1009_16_40cm_scaffold_55081_14
MGQKVHPFGFRLGFNKTWRSRWYSDRDYAKLLHEDLALRQTLKKRFAHAG
VSKIETERAANKLKIDIYTSRPGIIIGRKGTEVDKLKQEIQKRTSREVFI
NIQEIQKPELDAQLIAESVAMQLEKRVAFRRAMRKAVESALRFGARGIKV
RVSGRLNGAEIARSEWYLHGQLPLQTLRADIDYGFAEANTTYGQIGIKVW
LYKGERLIPLRGREEEYRERAPRRPQPRV
>14_1009_09_30cm_scaffold_167570_2
MGQKIHPGGLRVGVIHDWKSNWYTGKKEFAAYILEDVRIREHIYNKLAHA
GLSDILIRKDKQRITVDIYTARPGIVIGKSGVEVDALRRDLHALTQKNVH
ININEIKRPELDAKLVAQSVAEQLSNRVAFRRAMKRALASAIRSGAAGVK
IQCSGRLGGGEMSRREMYSEGRVPLHTIRADIDYGFVEAKTASGRIGVKV
WINKGEIMPEGFDTGDTRLGDQDTRRRRGGALEGLGASRESGRGRGPDRE
GLGPVRQRRRGPGGGPGRPGQRRGPGSGRPRRDRQAEQPRADEPQVEPTE
AAETPAPEQSVETPAPAEAPEAAAPETEAPEAPAPEAAAPPAEKPKRTRK
PKPEAEPKQDGDA
>14_0903_16_20cm_scaffold_96793_1
MGQKVHPHGFRLGFNKTWRSRWYADKDYAKLLHEDLKLRDSLKERFAHAG
VSKIEIERAANKLKIDIYTSRPGIIIGRKGTEVDKLKTEIQKRTNREVFI
NIQEIQKPELDSQLIAESVAMQLEKRVAFRRAMRKAVESALRFGARGIKV
RVSGRLNGAEIARSEWYLHGQLPLQTLRADIDYGFAQAFTTYGAIGVKVW
LYKGERLSPRIGREEDYRTPRRAGAGGRA
>14_1009_16_30cm_scaffold_601923_1
MGQKIHPVGFRLPVTRNWASRWYASNQNFATMLAEDLKVREFLKARLKSA
AVSRILIERPAKNARITIFSARPGVVIGKKGEDIENLKAELTRRLGVPVA
VNIEEVRKPEIDAQLIADSITQQLEKRIMFRRAMKRAMQNAMRLGAQGIK
IMSAGRLNGIEIARTEWYREGRVPLHTLKADIDYGFSEAKTTYGVIGVKC
WVYRGDRLAHGEAPGVQAPAQEEDRRPRRPARPGAPGERRGXXXXXXXXX
XXXAGRSWRCRGAEGPGRRQARAQGRRAGWRGQRRISMLQPARRKFRKEQ
KGRNTGIATRGNNVSFGEFGLKATERGRITARQIEAARRAISRHIKRGGR
IFIRIFPDKPISQKPAEVRMGNGKGNPEYYVAEIQPGKVLYEINGVPEEL
AREAFTLAAAK
>14_1009_16_40cm_scaffold_164606_6
MGQKTHPNGFRLGFTKTWNAKWYANTRGYSALVKEDVTIRNAIRARLRDA
AISRIEIERSTNQVTVTIHTAKPGVVIGKGGAKVEELRQVLGKTTGKAVK
VNIFEIRFPEVDPRLIAENVAQQLERRVSFRKVLKQTVQRSMKAGAKGVK
VAVAGRLGGAEMSRREWEREGRVPLHTLRADIEFGIAVAKTTFGTIGVKA
WVYRGDIEPAPRVAAGGPTAVQAPRAIPPTPPNAMTGALGTTVMPAPALG
PAAPAPAAPVPTPAAHVAAPAPRVPAAPAPAVAPAAPREPTPSGASGAGG
RSGTSGTSGTGGEAS
>14_1009_16_20cm_scaffold_85037_3
MGQKVHPFGFRLGFNKTWRSRWYSNRDYAKLLHEDLALRQSLKKRFAHAG
VAKIETERAVNRLKIDIYTSRPGIIIGRKGTEVDKLKQEIQKRTSREVFI
NIQEIQKPELDAQLISESVAMQLEKRVAFRRAMRKAVESALRFGARGIKV
RVSGRLNGAEIARSEWYLHGQLPLQTLRADIDYGFAEANTTYGQIGIKVW
LYKGERLVPQRGREEEYRERAPRRPAARA
>14_1009_16_40cm_scaffold_148159_5
MGQKVNPYGFRLGVTTDWKSRWFSDREYTDYLVEDWRIRDYLMRQLERAA
VSRVEVERTRDRLRIDVHTARPGIVIGRRGAEADRLRADLAKITNNAKVQ
LNIQEIKQPELDAALIAQAVCDQLAGRVSFRRAMKRAVQTAQKAGAQGIR
VQCSGRLGGSEMARSEWYREGRVPLHTLRADIDYGFREARTTFGRIGVKV
WIYKGDILPYKISGDDKIAKEARMAVGETSGEARPRRVISAGGGRRKPEQ
GEPGEPGAEGVVAPVPEGPEGDEGGAEVPLVKEADPELERLLAEEEEIER
RTRQHHETPHFRPDE
>14_0903_02_20cm_scaffold_88954_1
MGQKVHPYGFRLGFNKTWRSRWFSDRDYAKLLHEDLALRQDLKKRFSHAG
VSRIETERAANNLKIDIYTSRPGIIIGRKGTEVDKLKQEIQKRTSRQVFI
NIQEIQKPELEAQLISESVAVQLEKRVAFRRAMRKAVESALRFGARGIKV
RVSGRLNGAEIARSEWYLHGQLPLQTLRADIDYGFAEANTTYGQIGVKVW
LYKGERLVPRLGRDEEYRDRAPRRPTGRA
>14_0903_02_30cm_scaffold_136823_10
MGQKTHPIGFRLGIIKDWDSKWFATKNYQELLKEDLLIKRYLKKRLYQAG
ISKITIERKGDKVTIAIRTARPGLVIGRKGEQVDKLSEEMKQLTKKVVQL
NIEEIKRADLDAQLVAEHIAKQLEQRVSFRRAMKKAIASSMRAGAQGIRV
ACAGRLGGAEMARYETYREGRVPLHTLRADIDFARATANTAYGTCGVKVW
MFHGEVLDKAQAAASEAAGGPRRPAKVGA
>14_1009_05_40cm_scaffold_215138_1
RLSALGPNRMLEKLLNSAVANAEQRAAIAENLFVARAWVDEGPTLKRWRP
RAYGRATQIRKYITGKLTRAGISGIDIERKGDQVQVFIRTARPGIVIGRK
GAEVDRIRKDVEKITGRRVDVKVEDMNQAASESRPETDAALLAQGVSEQL
VGRVSFRRAMRRAVQSAMKAGALGVRVQCGGRLGGAEMSRREWYREGRVP
LHTLRARIDYGTAVAKTTMGTIGVKVWVYHGDELGAQEQEIERARARALA
GVPPRGAAGASTGALITDAREIEGGGPAVPPPTPTTEPQRPGGPRRPGRP
AGRPGQSRPRGGRS
>14_1009_12_40cm_scaffold_2450_26
MGQKVNPTGFRLSVNRDWRSRWYASPQEFPSFLHSDLKIRNYVKKKLQFA
AVSKIVIERAWNSIRVTIHTARPGIVIGRKGAEIEKMTEEISKMVEGKQV
KIDIQEIKTPELDAQLVAENVALQIERRIAYRRAMKKAVQTAMDFGAEGI
RLRCSGRLNGAEISRSEWYREGKVPLHTLRTPIDYGFAEANTVYGKIGVK
CWICKKEEPAPQSTPPAPPPPPAPEPAEV
>14_1009_12_40cm_scaffold_32418_9
MGQKVHPIGFRLGVVKGWQSRWYAERDYKDVYAEDDLIRQSINKELFNAS
VSRIEIERAAANQVSVTIYTAKPGIVIGKSGEKVDKLRAMLEAKTKKRVR
LNIMEIRQPELDAYLVGRSVAEQLEKRVSFRRAMKQAVQKTMRANAKGIR
IICGGRLGGAEIARSEKEVEGKIPLHTLRADIDYGLAEAHTTFGVIGIKV
WIYKGDILPSKRREAIEGQQEAAVQPPFAPREGGDRRGGDRRRGGERGER
SDRGQRPQGDRPQGGDRGPRGERPPRPQGERPARPQGERAPRPQAEQPAP
AAEPQAPTVQPVPEVPEETTPPTPQTPESGTTQSE
>14_1009_16_30cm_scaffold_180840_5
MGHKVNPYGFRLGVIYPWKSKWYASRKEYAEQLHQDVRIRRYITSRLTRA
GISNVDIERKGDQVQVFVRTARPGIVIGRKGAEVDRIRKDIEKITGKRVD
VKVEDMNQSASELRPETDAALLAQATAEQLVGRVSFRRAMRRTVQTAMKS
GALGVRVQCSGRLGGAEMSRREWYREGRVPLHTLRAKIDYGTAEAKTTFG
VIGVKVWVYHGDEIPVQEQETARARARALAGVPVSAPGGASRGALITDVR
EVEEGVPVPAAEQREVRVEPGRPARPAGGRRPGGTRTPPGKRPGGRSRKQ
HRGRMRGRAKGGTDVHFGDFGLLALEPGWVTNRQIEAARVAMTRHIRRGG
KVWINIFPDKPYTKKPAETRMGSGKGNPEGWVAVVKPGRVMFELSGVTET
VAKEAMSRAAQKLPIRSRFIARTGIQE
>14_0927_05_40cm_scaffold_79810_3
MGQKVNPIGFRLGVNRDWRSRWYASPQELPAFLHSDLEIRAYVKKKLQFA
AVAKIVIERAWNSIRVTIHTARPGIVIGRKGAEIEKMTEEISKMAQGKQI
KIDIQEIKTPELDAQLVAENVSLQIERRIAYRRAMKKAVQTAMDFGAEGI
RLRCSGRLNGAEISRSEWYREGKVPLHTLRTGIDYGFAEANTVYGKIGVK
CWICKKEEAPSEAPLAMAPPPPPPTEPVEA
>14_1009_16_30cm_scaffold_3573_24
MGQKVNPIGFRLNVNRDWRSRWYASPQEFPSFLHNDLKIREYVKKKLQFA
AVAKIVIERAWNSIRVTIHTARPGIVIGRKGAEIEKMTEEISKMADGKQV
KIDIQEIKTPELDAQLVAENVALQIERRIAYRRAMKKAVHTAMDFGAEGI
KIRSSGRLNGAEISRSEWYREGKIPLHTLRTPIDYGFAEANTVYGKIGVK
CWICRKEERPAEAPTAPAAPPPPPPEPAEV
>14_0903_13_30cm_scaffold_4021674_1
PTGFRLGIKVGERSVKDWQGRWFATGHEYASLLLEDIKVRQHIMTRMADA
GVSTVEIERSANMITVTIHAAKPGIVIGKSGVKVEELRRTLEAMTQKRIR
VTIQEIRQPEIDAFLVARSIADQLEKRVAFRRAMKQAVQRAQRFGAKGVR
VQVSGRLGGSEMSRREWDRWGRVPLHTLRADIDYGQTEAHTTYGIIGVKV
WIYRGDFTPDGRSPEEVAAEQRQPDRRGPRATVRAEVPEAAAPEAAPPAV
PAEIDYSTGGVFDPGEESGELKPRAQRASEPPPPPSPPTRPAPTPPPPSP
PASAPPAPRTEE
>14_0919_02_20cm_scaffold_73257_2
MGHKVHPTGFRLGVVKGWQSRWYAERDYKDLLAEDFMLRKQIQKELANAS
ISRIEIERAAANQVSVTIHTAKPGIVIGKSGEKVDRLRTLLEAKTKKRVR
LNIVEIRQPELDAYLVGRSIAEQLEKRVSFRRAMKQAVQKTMRANAKGIR
VIVGGRLGGAEIARSEKEVEGKIPLHTLRADIDYGLTEAHTTFGVIGIKV
WIYKGDILPIKRHEGGEAQQEAAMPFAPRERAETGERRGERRPTRGGRTQ
GQGGERQQRGERPARAQGERTPRGERSAQGGEKAPRAPRAQGERPARQTG
ERPTRSRRTESTAEGAPVVRETQTVAETGAPAVQDIQEATVPETQAPPPP
APSEDASESE
>14_0903_05_20cm_scaffold_6935_10
MGQKVNPIGFRLGVNRDWRSRWYASPQELPAFLHSDLKIRNYVKKKLQFA
AVSKIVIERAWNSIRVTIFTARPGIVIGRKGAEIEKMTEEISKMAQGKQI
KIDIQEIKSPELDAQLVAENVALQIERRIAYRRAMKKAVQTAMDFGAEGI
RLRCSGRLNGAEISRSEWYREGKVPLHTLRTAIDYGFAEANTVYGKIGVK
CWICKKEEAPAQPAAPAPPPPPPLPVPEQV
>14_0927_05_40cm_scaffold_25982_8
MPAEAKVNRKDKRIIVENLRRVLLKEYLMNETRRAGFGGLDIQRTPMGTR
VTLLAERPGLVIGRKGGAIKALTEAVEQRFRFDNPQIEVQEVASPALNAQ
IMAEKLANALERGWHFRRAGHSTVRRIMEAGAKGCLVVIAGKLTGQRHRT
EKFKAGHIKYCGEPRNLWMGLGFASAKLKPGVIGVTVEIMDPRAKLPDEI
EIKKPTPEYLAAAAAAAAAEPIPAPEPMVEVAAVGGPGEEGESVEEPEPL
IVPEEPDPTAIAPDEGDPRDGRGDDREEAHGASGRADARARRGRDGRRTA
EPGEDPGAPEEHRPHPHDHARGRTRRRGRGPAESRSREGRSIGGGDVMAN
LRKHELIGLRVEVVDATDPSQEHVRGRVVDETRNMLVLDVQGEEKRIPKH
GSRFRFDVPGGFEVDGDEIRFRPEDRVKKAR
>14_0929_12_40cm_scaffold_108109_4
MGQKTHPIGFRLGSTRTWSSRWFATKSYAALLHEDVKIRRFIKDQLYHAG
IAKIDIERSANRARITISTARPGIIIGRKGSEVEKLKNELQARTGKEIYL
NIEEVIHPELDAQLVAENVALQLQKRVAFRRAMKKAVTSALRLGADGIRI
ACAGRLGGGEIARREWYRDGRVPLHTIRADIDYGMATAHTTYGTIGVKVW
VFKGEVLRAAPADA
>14_0927_02_20cm_scaffold_67297_3
MGQKVNPIGFRLGVNRDWRSRWYASPQELPAFLHSDLEIRNYVKKKLLYA
AVSKIVIERAWNSIRVTIFTARPGIVIGRKGAEIEKMTEEISKMAQGKQV
KIDIQEIKTPELDAQLVAENVALQIERRIAYRRAMKKAVQTAMDFGAEGI
RLRSSGRLNGAEISRSEWYREGKVPLHTLRTAVDYGFAEANTVYGKIGVK
CWICKKEEPVAQPASPPPPPSAPAPEPAQV
>14_0903_13_30cm_scaffold_4005324_6
MGQKTHPVGFRLGSTRTWSSRWFATKSYASLLHEDVKIRRYIKDQLYHAG
IARIDIERSVNRARITIATARPGIIIGRKGAEVERLKNELQQRTAKEIYL
NIEEVIHPELDAQLVAENVALQLQKRVAFRRAMKKAVTSALRLGADGIRI
ACAGRLGGGEIARREWYRDGRVPLHTIRADIDFGMATAHTTYGTIGVKVW
IFKGEVLAKAPAEA
>14_0929_05_40cm_scaffold_36770_10
MGQKVNPIGFRLNVNRDWRSRWYASPQEFPAFLHNDLKIRDYVKKKLQFA
AVAKIVIERAWNSIRVTIHTARPGIVIGRKGAEIEKMTEEISKMANGKQV
KIDIQEIKTPEIDAQLVAENVALQIERRIAYRRAMKKAVQMAMDFGAEGI
KIRSSGRLNGAEISRSEWYREGKIPLHTLRTPIDYGFAEANTVYGKIGVK
CWICRKEERPVEPPPAPAAPPPPPPEPAEV
>14_1009_16_30cm_scaffold_27655_9
MGQKTHPIGFRLGTTRTWSSRWFATKNYAKLLHEDVKIRRYIKDQLYHAG
ISRIDIERSANRARITVATARPGIIIGRKGAEVERLKNELQVRTQKEIYL
NIEEVIHPELDAQLVSENVALQLQKRVAFRRAMKKAVTSSLRLGADGIRI
ACSGRLGGAEIARREWYRQGRVPLHTLRADIDFGMATAHTTYGTIGVKVW
IFKGEVLTKAPAEA
>14_1009_13_30cm_scaffold_125195_2
MGQKVNPIGFRLGVNRDWRSRWYASPQELPAFLHSDLEIRNYVKKKLQFA
AVAKIVIERAWNSIRVTIHTARPGIVIGRKGAEIEKMTEEISKMAQGKQI
KIDIQEIKTPELDAQLVAENVALQIERRIAYRRAMKKAVQTAMDFGAQGI
RLRSSGRLNGAEISRSEWYREGKVPLHTLRTGIDYGFAEANTVYGKIGVK
CWICKKEEAPTEAAVPPPVPPPPPAEPAEV
>14_0903_05_20cm_scaffold_49930_7
MEVKSTYKYARISPFKVREVTREIQGLPVSAALDLLAFTPKKAAFLIGKT
LKSAIANAENNANLKPDGLVVKEAIVGEGPTLKRIMPRARGSASRILKRT
SHIRIVLSDEIPIETRETRKAKLVAKRKGAKKEMKSEPNESAASAAEKKA
AKPRKAAKXXXXPAFLHNDLKIRDYVKKKLQFAAVAKIVIERAWNSIRVT
IHTARPGIVIGRKGAEIEKMTEEISKMAEGKQVKIDIQEIKTPELDAQLV
AENVALQIERRIAYRRAMKKAVQTAKDFGAEGIRLRCSGRLNGAEISRSE
WYREGKIPLHTLRTPIDYGFAEANTVYGKIGVKCWICKKEERPAEVPSAP
APPPPPMPVPE
>14_0927_12_40cm_scaffold_16987_7
MGQKVHPGGMRVGVIHDWKSNWYTGKKEFPGYLIEDIKIREHINNKLAHA
GLSDILIRKDKQRITVDIYTARPGIVIGKSGVEVDALRKDLHALTKKNVH
ININEIKRPELDAKLVAQSIAEQLQNRVSFRRAMKRALASGIRSGAKGIR
IQCGGRLGGTEMSRSEAYSEGRVPLHTIRADIDYGFVEAKLPFGRIGVKV
WINKGEIMPEGFSGLDTDKDVRLGEQDQARRRRGGAVEGLGASREGGRDR
QRDREGLGPVRPQRRRGGGGPGGRGGGPGGRGGRPAPRDRTRGQDNVERP
RTDEQATSAEGREQPQVEPQVETTPAAVADAPDTTTPKQPTEDPTKREKS
EDAAKAEKPKASKPKAEPKPKAEPKSKAEKPRAEAKPKSEKPKAEEPKAE
KPKTTRAPKKKADS
>14_0929_09_40cm_scaffold_7875_22
MGQKVNPIGFRLGVNRDWRARWYASPQELPAFLHSDLEIRSYVKKKLQFA
AVSKIVMERAWNSIRVTIHTARPGIVIGRKGAEIEKMTEEISKMAQGKQI
KIDIQEIKAPELDAQLVAENVALQIERRIAYRRAMKKAVQTAMDFGAQGI
RLRCSGRLNGAEISRSEWYREGKVPLHTLRTGIDYGFAEANTVYGKIGVK
CWMCKKEEAATEPAGPTLPPLPPLVPEGV
>14_0903_13_30cm_scaffold_408905_12
RLRKDIERYTKKRVDVKVEDMNQASSEVRPETDAALLAQGVAEQLVGRVA
FRRAMRRAVQTAMRSGALGVRVATAGRLGGTEMGRKEWYREGRVPLHTLR
AKVDFGTAEARTTMGAIGVKVWVYHGDEVPYREQETERARARATARARGG
ARPTPRAEVPAGPVPTEAPPEPAPVETAAPPPPDAAPLEAPGGADAPPAE
TPAPAETPAPAETPAPAEAPAAVEAEGGEA
>14_0919_12_20cm_scaffold_132853_3
MGHKVHPNAFRLGIYRPWEATWFASNRDYTKLLHEDLSMRALILGRLRNA
GIAKIETERSSSTTNAQMTITIHTAKPGIVIGKGGASVDLLREDLEKKFG
NRVRISIQEIKQPELDAQLVAENIASQIERRISYRRAMKQSILRTMRSGA
QGIRVAMGGRLRGSEMARREWDREGRVPLHTLRANIEFGRATAKTTFGMI
GVKVWIYKGLVKVAPRGGEAGAAEIAPQPDGPEQAPAPEAAVEKPRPSKP
PRPPHPCQPRRRRLPGARRQPPSPSRKRRRMLLPKRVKHRKQHRGRKGGI
ATRGAEISFGQYGLQAMEAAWITNRQIEAARRAMTRYVKRGGQIWIRIFP
DKPVTKKPAEVRMGGGKGNPEGWVAVVKPGRVLFEMGGVTHEVAKEAMRL
ADAKLPVKTRFLVSEEAQHEVAS
>14_1009_09_20cm_scaffold_22090_1
MGQKVNPIGFRLGVNRDWRSRWYASPQELPEFLHSDLEIRNYVKKKLQYA
AVSKIVIERAWNSIRVTIFTARPGIVIGRKGAEIEKMTEEISKMALGKQV
KIDIQEIKTPELDAQLVAENVALQIERRIAYRRAMKKAVQTAMDFGAEGI
RLRSSGRLNGAEISRSEWYREGKVPLHTLRTPVDYGFAEANTVYGKIGVK
CWICKKEEPAPQPASPPPPPPAPASEPAEV
>14_0929_05_40cm_scaffold_153659_2
MGQKVHPFGFRLGFNKTWRSRWYSDRDYAKLLHEDLALRQTLKKRFAHAG
VSKIETERAANKLKIDIYTSRPGIIIGRKGTEVDKLKQEIQKRTSREVFI
NIQEIQKPELDAQLIAESVALQLEKRVAFRRAMRKAVESALRFGARGIKV
RVSGRLNGAEIARSEWYLHGQLPLQTLRADIDYGFAEASTTYGQIGIKVW
LYKGERLVPLRGREEEYRERAPRRPARDNR
>14_0903_12_40cm_200_scaffold_21090_5
MGHKVHPGGLRVGIIHTWKSNWFTSNKDFSGYLSEDFKIRDHIYGKLSHA
GLSDIHIRKDKQKVTVDIYTARPGIVIGKSGSEVDALRKELHDMTGKAVQ
VNITEIKRPELDAKLVAQSIAEQLQNRVSFRRAMKRSLSSSMRSGAQGVK
IRCGGRLGGAEMSRSESYSEGRVPLHTLRADIDYGFAEAKTTFGRIGVKV
WINKGEIMPEGFERDAAGTRLGEVDTRRRRGGRPGDAEQLGPARPQRRGG
GGRDGGPGGRPRRPRGGGQGGGQGGGASTESAPGGAGRRARPRPQADAPA
PEATPETTSEQTAAPEAAAPETAAPETAAPDTAAPETAAPEAAAPEAAPA
EPAGDEGGAS
>14_0919_09_20cm_scaffold_3306_22
MGQKVNPYGFRLGFNKTWHSRWFAGKTYAETLHRDLKLREDLKKRLSHAG
VSEIDIERTANKMRINIYTSRPGIIIGRKGAEVDKLRDELQKLVNGEVYI
NIQEIQRPELDAQLVAENIATQLERRIAFRRAIKKAMESAFRFGAKGIKV
RVGGRLNGAEIARSEWYQDGRLPLHTLKADIDYGLALGKTTYGIIGVKVW
IFKGEMAKARSRRRPQ
>14_1009_09_40cm_scaffold_85551_2
MGQKVHPFGFRLGFNKTWRSRWYSNRDYAKLLHEDLALRQSLKKRFAHAG
VAKIETERAVNRLKIDIYTSRPGIIIGRKGTEVDKLKQEIQKRTNREVFI
NIQEIQKPELDAQLIGESVAMQLEKRVAFRRAMRKAVESALRFGARGIKV
RVSGRLNGAEIARSEWYLHGQLPLQTLRADIDFGQAEAHTTYGVIGVKVW
VYRGDFTPDGRSPEEVAAEQRQPDRRGPRATVRAEVPEAPAPEAAAPVVP
AEVDYSRGGVFEPGEESGELRPRGQREAAEAPPTAPAAPQPPTPPVRPAP
TPPTPPTPPAAPPPRGEESV
>14_0929_02_40cm_scaffold_281912_1
MGQKVNPYGFRLGFNKTWHSRWFQGKTYAETLHRDLKLREDLKKRLSHAG
VSEIDIERTANKMRINIYTSRPGIIIGRKGAEVDKLRDELQKLVNGEVYI
NIQEIQRPELDAQLVAENIATQLERRIAFRRAMKKAMESAFRFGAKGIKV
RVGGRLNGAEIARSEWYQDGRLPLHTLKADIDYGLALAKTTYGIIGVKVW
IFKGEMAKARSRRRPQ
>14_1009_16_40cm_scaffold_399701_2
MGQKVHPGGLRVGVIHEWKSNWYTSAKEFSEYLIEDVKIRDHIRGKLGHA
GLGDIHIKKDKQRITIDIYTARPGIVIGKSGAEVDALRRDIHGMTHKNVH
ININEIKRPELDAKLVAQSIAEQLENRVSFRRAMKRSLASAIRSGAEGVK
ITCGGRLGGTEMSRSETYSEGRVPLHTLRADIDYGFAEAKTTFGRIGVKV
WINKGEIMPEGFDTGRDTGGSGRLGEQDQARRRGGRRGEGQARRRRRGRR
RRRPRARGRAAAHRRAGRLGRGPRAGRRRARRRDRARTRRGRARHDDAEA
AGRRPDQARELGRRGELASRC
>14_0903_16_20cm_scaffold_46064_1
MNRDWRSRWYASPQELPEFLHSDLEIRNYVKKKLQYAAVSKIVIERAWNS
IRVTIFTARPGIVIGRKGAEIEKMTEEISKMALGKQVKIDIQEIKTPELD
AQLVAENVALQIERRIAYRRAMKKAVQTAMDFGAEGIRLRSSGRLNGAEI
SRSEWYREGKVPLHTLRTPVDYGFAEANTVYGKIGVKCWICKKEEAAPQP
ASPPPPPPAPAPEPAEV
>14_1009_16_30cm_scaffold_14657_19
MGQKVHPGGLRVGVIHDWKSNWYTSKKEVADYILEDVRIRGHIRGKLAHA
GLSDILIRKDKQRITVDIYTARPGIVIGKSGVEVDALRKELHSITGKNVH
ININEIKRPELDAQLVAQSIAEQLQNRVSFRRAMKRSLASAMRSGAQGIK
IVCGGRLGGGEMSRREAYSEGRVPLHTIRADIDYGFAEAKTTFGRIGVKV
WVNKGEIMPEGYEGASSAKDTRLGDQDQARRKRGAAAEGLGASREGGRGR
GQDREGLGLVQRRRRPGGGPGRPGGRAGGRGRGPGFDAQTEAPATEPELE
VTETEVETPAPETPEAGAE
>14_0927_02_40cm_scaffold_3903_9
MGQKVNPIGFRLGVNHDWRSRWYASPLELPSFLHSDLKIRNYVKKKLQFA
AVSKIVIERAWNSIRVTIHTARPGIVIGRKGAEIEKMTEEISKMAEGKQV
KIDIQEIKAPELDAQLVAENVALQIERRIAYRRAMKKAVQTAMDFGAEGI
RLRCSGRLNGAEISRSEWYREGKIPLHTLRTAVDYGLAEANTVYGKIGVK
CWICRKEEPAPQAATPPPPPPPEPIEV
>14_0919_05_20cm_scaffold_60772_2
MGHKVNPYGFRLGVIYGWKSNWYADREYANSLHEDVQIRKHIRGKLQRAG
ISSIDIERRGDQIQVFIRTARPGIVIGRKGAEVERIRKDVERITGKRADV
KVEDMNQAATVSRPETDAQLLAQGVAEQLAGRVSFRRAMRRAVQTAMRAG
ALGVRVQCGGRLGGTEMSRREWYREGRVPLHTLRAKIDYGLAEAKTTFGI
IGVKVWVYHGDEIPIEEQETARMRARALAGMAARGAGGSSTGALITDEKE
MAEVNAPEKETPPEETPAEEQANETQAEQTQAEEQSEQKPGELEGGARPT
ASEDESESERTPRSEESEA
>14_0903_09_20cm_scaffold_58537_3
MGQKTHPYGFRLGYNKPWKSRWYADKDYADLLHEDVKLRKELKEKLKSAG
ISSIDIERAANKLVVRIYTARPGIIIGRKGAEIDKLKQEVQKRTKREVHI
DIQEVHRPELDATLVAESIALQLEKRVAFRRAMRKAVDSALRFGCKGIKV
RVAGRLNGAEIARKEWYLHAARGHRFRDRGSQHDLWRDWREVLGLSGRKC
PQEGFEDSEGTRNRGGGVNEKEQRVEL
>14_0929_05_40cm_scaffold_10827_7
MGQKVNPYGFRLGFNKTWHSRWFAGKAYAETLHRDLKLRKDLKKRLSHAG
VSEIDIERTANKMRINIYTSRPGIIIGRKGAEVDKLRDELQKLVNGEVYI
NIQEIQRPELDAQLVSENIATQLERRIAFRRAMKKAMESAFRFGAKGIKV
RVAGRLNGAEIARSEWYQDGRLPLHTLKADIDYGQAVSNTTYGTIGVKVW
IYKGEMAKTRSRRRPQ
>14_0903_09_20cm_scaffold_9988_4
MGQKVHPYGFRLGVNRSWHSNWIAKREYADLLHEDLKLKRELKARFAGAG
VSGIDIERAASRLKIIIHTSRPGIIIGRKGAEIDKLKQEIKERTGREVYV
NIQEIHKPELNAQLQAEQIAQQLEKRIAFRRAMRRAVENAQRFGAQGIKV
RVSGRLNGAEIARSEWYLQGRLPLHTIRADIDYGFAEAHTTFGVIGIKVW
IYRGDELTARRAPQARRA
>14_1009_16_40cm_scaffold_73749_9
MNRDWRSRWYASPQEMPEFLHSDIEIRDYVKKKLLFAAVSKIVIERAWNS
IRVTIFTARPGIVIGRKGAEIEKMTEEISKMAQGKQIKIDIQEIKTPELD
AQLVAENVALQIERRIAYRRAMKKAVQVAMDFGVLGIRLRSSGRLNGAEI
SRSEWYREGKVPLHTLRTGIDYGFAEANTVYGKIGVKCWICKKEETPAET
PAQASPPPPPPEAQPTQV
>14_1009_12_20cm_scaffold_9136_5
MGQKIHPGGLRVGVIHDWKSNWYTGKKEFAAYILEDVRIREHIYNKLAHA
GLSDILIRKDKQRITVDIYTARPGIVIGKSGVEVDALRKELHALTQKNVH
ININEIKRPELDAKLVAQSIAEQLSNRVAFRRAMKRALASAIRSGAAGVK
IQCSGRLGGGEMSRREMYSEGRVPLHTIRADIDYGFVEAKTSAGRIGVKV
WINKGEIMPEGFGDTDTRLGDQDSRRRRGGALEGLGASRESGRRSGQDRE
GLGPVRQRRRGQGGGGPGRPGQRRGGGGGRPRRDQRVEQPRTDEQGVSAE
GREQPVIEPQVEVTPQEVAQAPDTTTPTQQVEDPTKLEQSGDPSQEKPKR
APRKTTKKAAEPKAEESAKPEESE
>14_1009_05_30cm_scaffold_7683_15
MSAQERSAVKGLLQTSRSYVQIDEFLEKALKEAGYGGLEIQKTPIGTTLK
VSVARPGLAIGRRGTGIKDLTEQVAAQFRFQNPQIAVSEVKTPELNAKIM
AARIAQIVSRGTAFRRAANWTLNTIMNAGAMGVEISIAGKLRSDRSHSET
YRAGVVPKSGETATKIVREATTDVLLKLGLYGIKMKIALKNAVEPDVEIK
EDMKEVKVEENAEPEGETAERARAR
>14_0903_09_40cm_scaffold_276226_2
MGQKVNPIGFRLAVNRDWRSKWYASTQEMPAFLHSDLKIRNYVKKKLQFA
AVSKIVIERAWNSIRVTIYTARPGIVIGRKGAEIEKMTEEISKMAQGKQI
KIDIQEIKTPELDAQLVAENVALQIERRIAYRRAMKKAVQVAMDFGAQGI
RLRSSGRLNGAEISRSEWYREGKVPLHTLRTPIDYGFAEANTVYGKIGVK
CWLCKKEEPGAETPSISPSPPEPAE
>14_0927_12_20cm_scaffold_155356_2
MGHKVHPNAFRLGVFRPWEANWFANPKDYTKMLHEDLEMRRAILSRLRNA
GIAKIETERSSNAQLTVTIHTAKPGIVIGKGGSSVDQLREDLEKRFGNRV
RISIQEIKQPELDAQLVAENIASQIERRISYKRAMKQAILRTMRSGAKGV
RIYCGGRLRGAEMARREWDREGRVPLHTLRANIDFGRATAKTTFGAIGVK
CWIYKDMISPQQRRLAAADGAPIGEAIAPQPEVPESVPEPLAALTITPPA
AEPEAVPTPPAAPKRTRTAASPKTEPTTAAKPARTAKAPAKPKAEAKAEK
AAPAKKPAAAKKTTTTKKAKS
>14_1009_09_20cm_scaffold_57822_6
MGQKTHPIGFRLGIIKDWDSKWFATKNYQELLKEDLLIKRYLKKRLYQAG
ISKITIERKGDKVTIAIRTARPGLVIGRKGEQVDKLSEEMKQLTKKVVQL
NIEEIKRADLDAQLVAEHIAKQLEQRVSFRRAMKKAIASSMRAGAQGIRV
ACAGRLGGAEMARYETYREGRVPLHTLRADIDFARATANTAYGTCGVKVW
MFHGEVLERGKIAPAPIR
>14_1009_16_30cm_scaffold_22062_9
MGQKVHPGGMRVGVIHDWKSNWYTGKKEFPGYLIEDIKIRDHITNKLAHA
GLSDILIRKDKQRITVDIYTARPGIVIGKSGVEVDALRKELHAITKKNVH
ININEIKRPELDAKLVAQSIAEQLQNRVSFRRAMKRALASGIRSGAKGVR
IQCGGRLGGTEMSRSEAYSEGRVPLHTIRADIDYGFVEAKTTFGRIGVKV
WINKGEIMPEGYGGLDTEKDVRLGEQDQARRRRANVEGLGASREGGRDRQ
RDREGLGPVRPGRKRSGQGRGGGQGRGQGRGRPAPRNRAAQQDNVEKPRT
DDAATSAEGREQPAAEPPVRDSGPVEGVRGNREVPPTDDAAQVETTPAPV
ADAPDSTTPKQQTEDPTKQEKADS
>14_0927_12_20cm_scaffold_15053_10
MGQKVHPYGFRLGYTKPWKSRWFVEKDYDKLLLEDVKLKNELKEKLKSAG
VSSVEIERPGNKLRIIIKTARPGIIIGRKGAEIDKLKQDLQKKTTREVHV
DIQEVHKPELDAQLVSESIALQLEKRVGFRRAMRKSVDSALRFGCKGIKV
RVSGRLNGNEIARSEWYLQGRLPLHTLRADIDYGFTEARTTYGVIGVKCW
VYKGEILPAKKREATPARDLSTTGAF
>14_0929_12_40cm_scaffold_12533_6
MGQKTHPVGFRLGFTKTWNAKWYANHKGYPVLLKEDVAIRDTIRGRLRDA
AIARIDIERSANQVTVTIQTAKPGVVIGKGGAKVEELRQVLGKMTAKMVK
VNIFEIRYPELDAYLIAENVAQQLERRVSFRKVLKQTVQRSMKAGAKGVR
VAVSGRLGGAEMSRREWEREGRVPLHTLRADIEFGRAIAKTTFGTIGVKA
WIYKGDVEPTPRQVTQTGPATVRAGA
>14_0903_16_20cm_scaffold_7390_8
MGHKVHPIGFRLGIIKGWQSRWYAERDYKDVFAEDDLIRRTINKELANAS
VSRIEIERAAANQVSVTIHTAKPGIVIGKSGEKVDRLRAVLEVKTKKRVR
LNILEIRQPEMDAYLVARSVAEQLEKRVSFRRAMKQAVQKSMRSNAKGIR
IIVGGRLGGAEIARSEKEVEGKIPLHTLRADIDYGMAQARTTFGMIGIKV
WIYKGDILPSKRREAGEAVQELGAQPQLGPRDREGGDRRGGDRRRGGEGR
QRGDRGERPQGERPAGGDRGPRQAGERSQRPQGQRPPRPQGERPPRAQGD
RPQGQQGGERSERPPRPPRPQGERTERAPRAQGDRPPRQQGERTARAEQA
PKVSEKEAPPVAPELPPTTETQSE
>14_0903_13_30cm_scaffold_4803352_2
MGQKTHPVGFRLGVVRGWSSKWYSEKDFSKWLHEDLRLKRFVKQKLNHAG
VAAVEVERAANKVKINIFTARPGIVIGKRGAGVETLKKEVQALTSNEVFL
NIQEVRKAETNAQLVAENVATQLERRVAFRRAMKKSVQTAMKFGAKGIRL
ACSGRLGGAEMARYEWYHEGRVPLHTLRADIEYGTTEAHTTYGAIGVKCW
IFKGEVLPQRGQRLA
>14_1009_09_20cm_scaffold_15570_10
MGQKVNPIGFRLSVNRDWRSRWYASPQEMPEFLHSDLEIRDYVKKKLQFA
AVSKIVIERAWNSIRVTIFTARPGIVIGRKGAEIEKMTEEISKMAQGKQI
KIDIQEIKTPELDAQLVAENVALQIERRIAYRRAMKKAVQTAMDFGALGI
RLRSSGRLNGAEISRSEWYREGKVPLHTLRTGIDYGFAEANTVYGKIGVK
CWICKKEEAPAEPSAPAAPPPPPEAVTT
>14_0903_16_30cm_scaffold_89496_1
MGQKVNPIGFRLSVNRDWRSRWYASSQEFPAFLHSDLKIRNYVKKKLQFA
AVSKIVIERAWNSIRVTIHTARPGIVIGRKGAEIEKMTEEISKMAEGKQV
KIDIQEIKTPELDAQLVSENVALQIERRIAYRRAMKKAVQTAMDFGAEGI
RLRSSGRLNGAEISRSEWYREGKVPLHTLRTPIDYGFAEANTVYGKIGVK
CWICKKEEPAPQAATPLPPQPAPAPVEV
>14_0903_13_30cm_scaffold_3666270_2
MGQKVNPIGFRLSVNRDWRSRWYASSQEFPAFLHSDLKIRNYVKKKLQFA
AVSKIVIERAWNSIRVTIHTARPGIVIGRKGAEIEKMTEEISKMAEGKQV
KIDIQEIKTPELDAQLVAENVSLQIERRIAYRRAMKKAVQTAMDFGAEGI
RLRCSGRLNGAEISRSEWYREGKVPLHTLRTPIDYGFAEANTVYGKIGVK
CWMCKKEEPAPQAATPLPPPPAPAAVEV
>14_1009_09_40cm_scaffold_17595_21
MGQKIHPTGFRLSVNKNWSSRWYANSRNFATMLNEDLKVRAYLKKRLAHA
SVGKVVIERPAKDARITIHSARPGVVIGKKGEDIEMLKSDLRKLLGVQMV
HVNIEEIRKPEVDAQLIADSITQQLEKRIMFRRAMKRAMQNAMRLGAQGI
KIMSAGRLNGIEIARTEWYREGRVPLHTLRADIDYGFSEAKTTYGVIGVK
CWVYKGEVMAKGDQPVAPPAPAADEALAAKKVKKVPSKPVSSAPEEKVQP
APAAARVASDAVTEAAPEAKPKPARSRPAPEKKAAAAPKGKTEAKSETKP
KTAVKTAVKKSRKPKAS
>14_0903_13_30cm_scaffold_4600040_2
MGQKVHPFGFRLGFNKTWRSRWYSDRDYAKLLHEDLALRSNLKKRFAHAG
VSKIETERAANKLKIDIFTSRPGIIIGRKGTEVEKLKQEIQKRTSREVFI
NIQEIQKPELDAQLISESVALQLEKRVAFRRAMRKAVESALRFGARGIKV
RVSGRLNGAEIARSEWYLHGQLPLQTLRADIDYGFAEASTTYGQIGIKVW
LYKGERLVPLRGREEEYRERGPRRPAGRG
>14_0903_16_20cm_scaffold_142046_2
MGQKVHPFGFRLGFNKTWRSRWYSDRDYAKLLHEDLALRSMLKKRFAHAG
VAKIETERAVNRLKIDIYTSRPGIIIGRKGTEVDKLKQEIQKKTSREVFI
NIQEIQKPELDAQLISESVAMQLEKRVAFRRAMRKAVESALRFGARGIKV
RVSGRLNGAEIARSEWYLHGQLPLQTLRADIDYGFAEANTTYGQIGIKVW
LYKGERLIPQRGREEEYRERAPRRPQARA
>14_0903_02_30cm_scaffold_3095_13
MGHKIHPEGFRVGYIHDWKSTWFNERQFADYLLEDISIRDHIERKLSHAG
LSDINIVKQRGEVTVDIHTARPGIVIGKSGAEVDALRRDLHKLTSKPVKV
NIREIKRPELDAKLVAQSIAEQLQNRVAFRRAMKRALTSAMRSGAKGVKV
QVSGRLGGSEMARTEGYSDGRVPLHTLRADIDYGFVEARTTTGRIGVKCW
VNKGEVMPEGYRSEQIEDLEEGLAARGPRRPREQRRPARPAAPPAPAAPA
TPAAPTTPAAPTTPAEQAARSTQQVEAPAPASQTADGRQQTADPAQPVPP
APEAAAEAPEGDGGSG
>14_0929_12_30cm_scaffold_222798_1
IAKIETERSSNAQLTVTIHTAKPGIVIGKGGSSVDQLREDLEKRFGNRVR
ISIQEIKQPELDAQLVAENIASQIERRISYKRAMKQAILRTMRSGAKGVR
IYCGGRLRGAEMARREWDREGRVPLHTLRADIDFGRATAKTTFGAIGVKC
WIYKDQITPKARPPIADGAPIGEAIAPQPEAPVDIAPQPVAETVVAEPVE
VQPVEGPAPAAAPKRARATAAKPKAEAATAPAKATAKPAAKAKTAQRKSN
LGHKVHPNAFRLGVFRPWEANWFANPKDYTKMLHEDLAMRTAILARLRNA
GIAKIETERSSNAQLTVTIHTAKPGIVIGKGGSSVDQLREDLEKRFGNRV
RISIQEIKQPELDAQL
>14_0929_09_30cm_scaffold_35029_4
MGQKIHPGGLRVGVIHDWKSNWYTGKKEFADYILEDVRIREHIYNKLAHA
GLSDILIRKDKQRITVDIYTARPGIVIGKSGVEVDALRRELHALTQKNVH
ININEIKRPELDAKLVAQSIAEQLSNRVAFRRAMKRALASAIRSGAAGVK
IQCSGRLGGGEMSRREMYSEGRVPLHTIRADIDYGFVEAKTTAGRIGVKV
WINKGEIMPEGFGETDTRLGDQDTRRRRGGALEGLGASRESGRRSGQDRE
GLGPVRQRRRGQGGGQGGGRPGQRRGAGGGRPRRDQRAEQPRTDETTQAE
VTQAETTPVEAPAPEQAVEPTAPTETPTPEAATPTEPAAEEKPKPKRTRK
PKAEPKEAEQKEGDA
>14_1009_16_30cm_scaffold_4904_14
MGHKVNPYGFRLGVIYPWKSKWYARKDYAQALLEDVKVRRYITSKLTRAG
ISNVDIERKGDQVQVFIRTARPGIVIGRKGAEVDRIRKDIEKLTGKRVDV
KVEDMNQAASELRPETDAALLSQSVAEQLVGRVSFRRAMRRAVQTAMKAG
ALGVRVQCAGRLGGAEMSRREWYREGRVPLHTLRAKIDYGTAEAKTTFGV
IGVKVWVYHGDQIPAQEQEIERARARALAGVPVGRSGAASTGALITDVRE
VDEGVPVPPAEVPETREEPGRPGGARPQGARPQGGRPTGGRPVGAKAPRR
TSGRPPGGVKRTGGGRT
>14_0929_02_40cm_scaffold_162492_2
MGQKTHPIGFRLGSTRTWSSRWFATKGYAGLLHEDVKIRRFIKSSLYHAG
ISRIDIERSANRARISIFTARPGIIIGRKGAEVEKLKNEIQMRTAKEVYL
NIEEVIHPELDAQLVAENVALQLQKRVAFRRAMKKAVTSALRLGADGIRI
ACSGRLGGAEIARREWYRDGRVPLHTIRADIDYGLAEAHTTYGAIGVKVW
IFKGEVLPTQRAAAEA
>14_0903_16_40cm_scaffold_80184_2
MGQKVNPIGFRLNVNRDWRSRWYASPQEFPAFLHNDLKIRDYVKKKLQFA
AVAKIVIERAWNSIRVTIHTARPGIVIGRKGAEIEKMTQEISKMADGKQV
KIDIQEIKTPEMEAQLVAENVALQIERRIAYRRAMKKAVQTAMDFGAEGI
KLRCSGRLNGAEISRSEWYREGKIPLHTLRTPIDYGFAEANTVYGKIGVK
CWICRKEERPAEPPPGPAAPPPEPAEV
>14_0927_09_40cm_scaffold_141229_2
MGQKVHPGGMRVGVIHDWKSNWYTGKKEFPGYLIEDIRIREHINGKLSHA
GLSDILIRKDKQRITIDIYTARPGIVIGKSGVEVDALRKELHALTKKNVH
ININEIKRPELDAKLVAQSIAEQLQNRVSFRRAMKRALASGIRSGAKGIR
IQCGGRLGGTEMSRSEAYSEGRVPLHTIRADIDYGFVEAKLPFGRIGVKV
WINKGEIMPEGYGGLDTDKDVRLGEQDQARRRRGGAAEGLGASREGGRDR
QRDRSDLGPVRPQRRRGGQGGRGGPGGRGGRPAPRDRAGRQDNVERPRTD
EAATSAEGREQPPVEPQVETTPAPVADAPDTTTPKQQTEDATKREKSADA
AKAAKPKSSKPKAAPKPKAEAKPKPKAAAKPNDETKPKAETKPKAPRTPK
KKAE
>14_0903_13_30cm_scaffold_1523043_14
MGQKVHPYGFRLGYNKTWKSRWFAKKDYSSLLHEDLRLKRHLKHELRSAG
VASVEVERPGNKLKITIHTARPGIIIGRKGAEIDRLRQEVQKRTGREVLP
INIQEVHRPELNAQLVAESIALQLEKRVAFRRAMRKSVDSALRFGCKGIK
VRCGGRLNGAEIARSEWYLQGRLPLHTLRADIDYGLAEAHTTYGVIGVKC
WIYNGEILEQRRRRPVRVQEPVAATVA
>14_0927_05_40cm_scaffold_91122_3
MGQKVNPIGFRLNVNRDWRSRWYASPQEFPAFLHNDLKIRDYVKKKLQFA
AVAKIVIERAWNSIRVTIHTARPGIVIGRKGAEIEKMTEEISKMADGKQV
KIDIQEIKTPELDAQLVAENVALQIERRIAYRRAMKKAVQMAMDFGAEGI
KIRSSGRLNGAEISRSEWYREGKIPLHTLRTPIDYGFAEANTVYGKIGVK
CWICRKEERPAEPPSAPAAPPPEPAEV
>14_0927_05_20cm_scaffold_81581_5
MGQKVHPHGFRLGFNKTWRSRWFADKDYSKLLHEDLKLRDSLKERFAHAG
VSKIEIERAANKLKIDIYTSRPGIIIGRKGTEVDKLKTEIQKRTNREVFI
NIQEIQKPELDAQLIGESVAMQLEKRVAFRRAMRKAVESALRFGARGIKV
RVSGRLNGAEIARSEWYLHGQLPLQTLRADIDYGFAQAFTTYGAIGVKVW
LYKGERLAPRIGREEDYRSPRRAAGARG
>14_1009_16_40cm_scaffold_108617_4
MGQKIHPTGFRLSVNKNWSSRWYANSRNFATMLNEDLKVRAYLKKRLAHA
SVGKVVIERPAKDARITIHSARPGVVIGKKGEDIEMLKSDLRKLLGVQMV
HVNIEEIRKPEVDAQLIADSIAQQLEKRIMFRRAMKRAMQNAMRLGAQGI
KIMSAGRLNGIEIARTEWYREGRVPLHTLRADIDYGFSEAKTTYGVIGVK
CWVYKGEVMAKGDQPAAPPAPAADEALAAKKVKKVPSKPAPSAPEEKVQP
APAAARVASDAVTEAAPEAKPKPARSRLVPEKKAAAAPKGKTEAKSETKP
KTAVKTAVKKSRKPKAS
>14_0927_05_40cm_scaffold_7215_7
MGQKTHPNGFRLGFTKTWNAKWYANTRGYSALVKEDVTIRNAIRARLRDA
AISRIEIERSTNQVTVTIHTAKPGVVIGKGGAKVEELRQVLGKTTGKAVK
VNIFEIRFPEVDPRLIAENVAQQLERRVSFRKVLKQTVQRSMKAGAKGVK
VAVAGRLGGAEMSRREWEREGRVPLHTLRADIEFGIAVAKTTFGTIGVKA
WVYRGDIEPAPRVAAGGPTAVQAPRAIPPTPPNAMTGALGTTVMPAPALV
PAAPAPAAPIPAPAAPAPAAPARALAPAARVPAAPAPAAPAAPREPTPSG
ASGTGGRSGTSGTGGEAS
>14_0903_05_20cm_scaffold_7808_9
MGQKTHPYGFRLVYNKTWHSRWYGEANYAATLHEDLKLRRQLKARLGHAG
VSEIDIERAADKLRVTIYTSRPGIIIGRRGAEVDKLRDDLQKGMGREVHI
NIQEIQRPELDAQLVSESIAGQLERRVSFRRAMKKAMESAFRFGAKGVKI
MVGGRLGGAEIARSEWYQEGRLPLHTLKADIDYGVAEARTTYGVIGVKVW
VYKGDLLKEKGRRASA
>14_0903_12_40cm_200_scaffold_8021_12
MGQKVNPIGFRLGVNRDWRSKWYASAQEMPAFLHSDLKIRNYVKKKLQFA
AVSKIVIERAWNSIRVTIFTARPGIVIGRKGAEIEKMTEEISKMAQGKQI
KIDIQEIKTPELDAQLVAENVALQIERRIAYRRAMKKAVQVAMDFGAQGI
RLRSSGRLNGAEISRSEWYREGKVPLHTLRTPIDYGFAEANTVYGKIGVK
CWICKKEEAPAPEASASLPPPPEPVAA
>14_1009_09_40cm_scaffold_2942_15
MAVALSKIVIERAWNSIRVTIHTARPGIVIGRKGAEIEKMTEEISKMAQG
KQIKIDIQEIKTPELDAQLVAENVSLQIERRIAYRRAMKKAVQVAMDFGA
EGIRLRCSGRLNGAEISRSEWYREGKVPLHTLRTPIDYGFAEANTVYGKI
GVKCWMCKKEEAPSEAPLAMAPPPPPAEPVEA
>14_1009_05_40cm_scaffold_93583_2
MGQKINPVGFRLAVNRNWSSRWYANSKNFAPMLAEDIKVRGFLKSKLAHA
SVGRVLIERPAKDARITIFSARPGVVIGKKGEEIEALKAELRRIMGVQQV
HVNIEEIRKPEIDAQLIADSIAQQLEKRIMFRRAMKRAMQNAMRLGAQGI
KIMSAGRLNGIEIARTEWYREGRVPLHTLRADIDYGLGEAKTSYGVIGIK
VWVYKGEVLPKGELPSILPGAAPVSQPEAPAEPKRAKKPAPRPGAKRGER
GGAARPRPEGDKRAAPRKEGAPAPKTTVKRPKKVVKEEAPKPEGEKKE
>14_0903_12_40cm_200_scaffold_146229_1
SERQRCDRSGWGHCNYKEACARQSGEEENRLEESDGERITMGQKVHPYGF
RLGYTKPWKSRWFVERDYDKLLLEDVKLKEELKDKLKSAGVSAIEIERPG
NKLRIIIKTARPGIIIGRKGAEIDKLKVELQKRTNRDVFIDIQEVHKPEL
DAQLVSESIALQLEKRVGFRRAMRKSVDSALRFGCKGIKVRVSGRLNGNE
IARSEWYLQGRLPLHTLRADIEYGFSEARTTYGVIGVKTWIYKGEILSQK
KREPQVAATAF
>14_1009_16_40cm_scaffold_241460_11
MGQKIHPTGFRLSVTRNWASRWFAGNSNFATMLNEDLKARVYLKKKLKNA
SVGRIVIERPAKNARFTIYSSRPGVVIGKKGEDIEVLKSELTKIMGVPVH
VNIEEIRKPETDAQLIADSISQQLEKRIMFRRAMKRAMQNAMRLGAQGIK
IMSSGRLNGIEIARTEWYREGRVPLHTLRADIDYGTSEASTTYGIIGVKV
WVYKGDRLPSGEPPIDLTKEDDTKRRGPRRDDGKPAARPRAKRPEGQTTT
AAPGTSTPAAKRVRAQKPDGSPASTVAAPAEKAGE
>14_0903_09_30cm_scaffold_75796_5
AVARIVIERPHKKCRVTIHSARPGVVIGKKGADIDKLRKRVADITASDVV
INIVEIRKPELDATLVAESIAQQLERRVAFRRAMKRAVQSAMRLGAEGIR
INCSGRLGGAEIARMEWYREGRVPLHTLRADVDYGIATAFTTFGTCGVKV
WIFKGEILEHDPMAQDKKMAEGDTGRPRRDAA
>14_0903_09_20cm_scaffold_124_7
MGQKVNPLGIRLGIVRDWTSRWYAGKKQFPMHVHTDFRVREFLKEKLAEA
SVSRILIERAAKKVNITIQTARPGIVIGKKGEDIEKLRQETAALLGMSVN
DVRLNIAEIRKPELDSQLVADSIAQQIEKRVMFRRAMKRAVMSTMRSGAL
GVKVRVSGRLNGSEIARTEWYREGRIPLHTFRADIDYGLSEANTTYGVIG
VKVWIFKGEVFDKRELAQQQAAEAEGAAPPAVPLAAAAPAAPLAAAAPAA
PDAPETPAQA
>14_0903_12_20cm_scaffold_1696_25
MGQKVNPLGIRLGIVRDWTSRWYASKKQFPTHVHTDFRVREFLKEKLAEA
SVSRILIERAAKKVNITIQTARPGIVIGKKGEDIEKLRQETAALLGMSVN
DVRLNIAEIRKPELDSQLVADSIAQQIEKRVMFRRAMKRAVMSTMRSGAL
GVKVRVSGRLNGSEIARTEWYREGRIPLHTFRADIDYGLSEANTTYGVIG
VKVWIFKGEVFDKRELAQQQAAEAEGAAPPAAPLAAAPPAAPLAAAAPAA
PDAPETPAQA
>14_1009_16_20cm_scaffold_200449_2
MGQKVHPESMRVGYIHDWKSNWFNERNFADYLAEDVAIRGHIVGKLSHAG
LSDITIRKDANEVEVNIHTARPGIVIGKSGSEVDALRRDLHRMTRKQIKV
NILEIKRPELDAKLVAQSIAEQLQNRVAFRRAMKRALTSAMRSGAKGCKV
QVSGRLGGAEMARTESYSDGRVPLHTMRADIDYGFYEARTTFGRIGVKCW
INKGEIMPEGYTGADLTDLDAPAPQRDDDRGRGGRDGRDGRGRGRGGRGG
GPGGPGGPGG
>14_1009_12_30cm_scaffold_9186_15
MGQKIHPIGLRLGIIKDWESKWYAEKNFADLIQEDQALRRHIKKKLGRAG
ISRIEIERTANRVRITIHSARPGIIIGRGGTGIDALKKELDALTGKQIQL
NVQEIRRAELEATLVAQNVASQLERRVAYRRAMKQAVARTLRSGAKGIRI
SCSGRLAGAEIARYEWYRDGRVPLQTLRADIDFGVAEALTTYGRIGVKVW
IYRGDVLPERRRPGELRGRPGETVVLPSRMPRVTVQRRPEANVDAQEGEV
SKGAPGPDAG
>14_1009_02_20cm_scaffold_17943_1
MGHKVHPNGFRLGVYRNWEAKWFAPDKEYKPLLLEDVRLRRMLMIRLKNA
GLARIETERSSSALTITLHTAKPGIVIGKGGTSVDQLRDELEKITGKRVR
VTIQEIKKPELAAQLVAENVAAQLEKRIAFRRAIKQSLMKTMRAGAQGVK
IRVKGRLGGSEMARVEWNREGRVPLHTLKADIDFGQTEAKTTFGRIGVSA
WVYTGNFPTEAPPKPAAAVEEPADTGVPVGVAIGEAPSPLAELVQAAVPA
PAPAPELAPAAVPA
>14_0903_02_30cm_scaffold_45648_10
VIGKKGADIDKLRGDIAKVTNSEVSLNIVEIRKPEIEAKLIAEGIAQQLE
RRVAFRRAMKRAVQSAMRFGAQGIRINCSGRLGGAEIARMEWYREGRVPL
HTLRADVDYGQATAKTTYGTCGVKVWVFKGEILAHDPMAQDKRLAEAQPA
GHDRGRGGRDRDRDQAG
>14_1009_12_40cm_scaffold_3271_18
MLHEDLEMRRVILARLRNAGIAKIETERSSNAQLTVTIHTAKPGIVIGKG
GSSVDQLREDLEKRFGNRVRISIQEIKQPELDAQLVAENIASQIERRISY
KRAMKQAILRTMRSGAKGVRIYCGGRLRGAEMARREWDREGRVPLHTLRA
DIDFGRATAKTTFGAIGVKCWIYKDQISPAQRRLTAIQEETVPIAEVIAP
QPQPEAIEAVATEPVAQASAASTETAAKPAARRTRTTAAPKTAVRPKAEA
RPKAEAKPATSAEAKKPAAPKKATTRTKKADA
>14_1009_16_30cm_scaffold_41948_3
MGQKVNPYGFRLGVITDWKSRWYSDKDYKHYLLEDLQIRNYLRRELPHAL
ISRVEVERTLDRLKIDVHTARPGIVIGRRGSEADRLRQNLEFMTRRHVQL
NILEVKTPELESRLIAQNVADQLTGRVSFRRAMKRAVQNAMKAGAEGIRI
QVSGRLGGAEMARREWYLEGRVPLHTLRADIDFGLAEAHTTFGRIGVKVW
VYKGEVFPGRSALDAEKIQYEAAMAVGESAQHRLTPKIRAEQAAGARRPS
YLGGDLPEQTQEGGKRLIEASSRDIGAVRRLGEDDTPGGRIGEALTSETD
DHVESGSDSAGPADSPAPPAASPEPPVREAEPPAPSSAPEEGS
>14_1009_16_30cm_scaffold_18396_9
MGQKVHPHGFRLGYIYTWKSKWYADKNYTEQLHEDLRIRRSIERMLPDAG
ISRVEIERNANQITVSIHTARPGIVIGRGGQRVDELRGRLEKTSGRRVRV
NINEVRLPEIEAPLVARAVAEQIERRVSHRRAIKQAALRAMQRGAQGVRI
RIAGRLGGSDMSRRDQERQGRVPLHTLKADVDYGTAEARTTLGRIGVKVW
IYKGDKISERTAPPVSALEKARAAGEPAAETPPAPAAAAADQPEAASQEP
PAEPAQQEDGDATA
>14_0903_02_30cm_scaffold_365051_1
MGQKVHPYGFRLGFNRTWHSRWFSTKEYQTFLHEDLKLRKELKGRLSHAG
VSEIDIERFANRLKVNIQTSRPGIIIGKRGAEVDKLRDELQKRTKSEVHI
NIIEIQRPETDAQLVAESIALQLERRVAFRRAMKKGIESALRFGAQGIKI
RCAGRLNGAEIARAEWYQEGRLPLHTLKADID
>14_0903_09_30cm_scaffold_194_67
MGQKIHPEGFRVGYIHDWKSNWYEDKNFADVLQEDLQIRDHIENKLSHAG
LSSITIERRGEVAVDIHTARPGIVIGKSGSEVDALRKELHKLTGSPVKVN
IREVKRPELDAKLVAQSIAEQLQNRVAFRRAMKRALTSAMRSGAKGVKVQ
VSGRLGGAEMARTEQYSDGRVPLHTLRADIDYGFFEARTTTGRIGVKCWI
NKGEVMPEGFRSDLVSGDSAGAPDGGRGGRRDDRGGGGRGRGPGGDRGGR
GPGGDRGGRGGGGRGPGGGRGGPGGRGGQRGGGR
>14_1009_12_30cm_scaffold_63108_3
MGQKIHPIGFRIGVIRDWESKWYADKTYADLLYEDHQIRSYLRRRLQNAA
LSHVEIERQANKVKVTLYTGKPGVIIGRGGKGVDDLKAQIENKFKKQVVL
NVQEIRNPELDAQLVSESIAQQIEKRIAPKRAIRQAIQRTMRMGAHGIRV
LVAGRLGGAEMARREAGKDGKVPLHTLRADIDYGFSEARTTYGNIGVKAW
IYRGDILPDQRRLMKEMPAPEPFAPRGPRREGEGGRGAWGGDRGGRGGGG
GARGGRGGRGGGGGRGGGGRGGAGGAGGTRGRA
>14_1009_12_30cm_scaffold_71520_1
ATSRLFCQTTDPAGQNKITVENDDQEKSGCRRDGCATLNMGQKTNPIGFR
IAVNKDWRSKWYAEKKEFGKLLAEDRKIRDILKKKLESASVPKIQIERAA
TRCRITIFTARPGVVIGRKGAEIDKIKEELSRMTGKEIFVDIQEIKTPEL
DAQLVAENIALQLERRISFRRAMKKAVQTAMDFGADGIKIRCAGRLGGAE
LARTEMYHEGRVPLHTLRANIDYGFAEASTVYGKLGVKCWICKGETKVER
GNKASGASGASPN
>14_0903_13_30cm_scaffold_373988_10
ASVGKVMIERPAKDARITIHSARPGVVIGKKGEDIEMLKADLRKLLGVQM
VHVNIEEIRKPEVDAQLIADSIAQQLEKRIMFRRAMKRAMQNAMRLGAQG
IKIMSAGRLNGIEIARTEWYREGRVPLHTLRADIDYGFSEAKTTYGVIGI
KCWVYKGEVMAKGDQPVAPPAPTADEVLAAKKVKKATPKPVTSALEDRPE
PVAAAKTASDTESSAAPQAKPKAARPHPVAAKKAASDAKGKAEAKSDAKP
KTAVKKSRKPKA
>14_0903_02_30cm_scaffold_3239_9
MGQKANPIGNRLGIIRGWESNWYGNKKDYAGKLIEDQKIRTYLNARINKG
GISKIVIERTLGKLIITIHTSKPGIIIGKGGGEVDRIKEELKKLTGKDDV
QINILEIRRPELDAMIVADTIARQIENRINYKRAIKMSIASALRMGAEGI
KVKVAGRLGGAEIARTEEIKQGRVPLHTFRMDIDYANVFALTVYGKIGIK
VWICKGEVLTKRDLNPNFVGGKSDVTDRRERRDEHGQGDRRDDRRGGGDR
RGGGGGDRRGGGGGDRRGGGGGGDRRGGGGGGGRRN
>14_0903_02_20cm_scaffold_17403_3
MGQKINPVGFRLAVNKNWSSRWYANTKNFAPMLAEDIKVRDFLKRKLAHA
SVGRVLIERPAKDARITIFSARPGVVIGKKGEEIEALKAELRRIIGVQQV
HVNIEEIRKPEIDAQLIADSIAQQLEKRIMFRRAMKRAMQNAMRLGAQGI
KIMSAGRLNGIEIARTEWYREGRVPLHTLRADIDYGQGEAKTSYGVIGIK
VWVYKGEMAPKPDGQAAAAAALTGAAPAAQPEAPAEPKRAKKPAPRPGQK
RGPARPRPEGAPRAARKEAAPAPKTTVKKPKKIEKPEGESKE
>14_1009_05_40cm_scaffold_126757_1
ARPGIVIGRKGAEIEKMTEEISKMANGKQVKIDIQEIKTPELDAQLVAEN
VALQIERRIAYRRAMKKAVQMAMDFGAEGIKIRSSGRLNGAEISRSEWYR
EGKIPLHTLRTPIDYGFAEANTVYGKIGVKCWICRKEERPAEAPAAPAPP
PPPPAEPAEV
>14_0929_09_20cm_scaffold_105737_2
MGQKVNPIGLRLGINRTWDSRWYAEGGEYATMLHEDIHIRKVLRKRLAQA
GVAKIVIERPAKRARVTIHTARPGVVIGKKGADIEKLRGDLAKMTKGEVA
LNIVEIRKPEIDATLIAENIAQQLERRVAFRRAMKRAVQSAIRLGALGIR
INCSGRLGGAEIARVEWYREGRVPLHTLRADIDFGYGLAKTAYGVIGVKV
WIFKGEIMEHDPMAAEKRALEAQEGGGGGRRRSGGGGGERDGGWTGGERQ
AEPAKA
>14_0903_05_40cm_scaffold_221421_1
REMPAEAKVNRKDKRIIVENLRRVLLKEYLMNETRRAGFGGLDIQRTPMG
TRVTLLAERPGLVIGRKGGAIKALTEAVEQRFRFDNPQIEVQEVASPALN
AQIMAEKLANALERGWHFRRAGHSTVRRIMEAGAKGCLVVIAGKLTGQRH
RTEKFKAGHIKYCGEPRNLWMGLGFATAKLKPGVIGVTVEIMDPRAKLPD
EIEIKKPTPEYLAAAAAAAAAEPIPAPEPMVEVAAVGGPGVEGESVEEPE
PLIIPEEPDPTKKIKKSKVATKRLKKVAKQVSELGVDADVETGGGDET
>14_0919_05_20cm_scaffold_46333_7
MGQKVHPEILRVGYIHDWKSSWFNEREFSDYLLEDIRIREHIENKLAHAG
LSDITIRKDKNEIEVNINTARPGIVIGKSGTEVDALRRELHRMTRKSVKV
NILEIKRPELDAKLVAQSIAEQLQNRVAFRRAMKRSLTSAIRSGAKGVKV
QVSGRLGGAEMARTEGYSDGRVPLHTLRADIDYGFFEARTTFGRIGVKVW
INKGEIMPKGFAQDLTELEAPQAVGGGQRQRGAGAGAGGGQTPGSPPRAG
MGTKEGS
>14_0903_09_40cm_scaffold_224164_2
MGQKVNPIGIRLGITRDWTSRWYAGKRQFPLQVHTDFRVREFLKERLAEA
SVSRILIERAAKKVNITIQTARPGIVIGEKGEDIEKLRQETAALLGMPVI
DVRLNIAEIRKPELDSQLVADSIAQQIEKRVMFRRAMKRAVMSTMRSGAL
GVKVRVSGRLNGSEIARTEWYREGRIPLHTFRADIDYGLSEANTTYGVIG
VKVWIFKGEVFDKSELAQQAAEGEVAAAPSTPPAPAAPPPVTPPAPEVAA
RSDLMA
>14_0929_09_30cm_scaffold_119042_4
SVTIHTAKPGIVIGKSGEKVDRLRTALEAKTKKRVRLNIVEIRQPELDAY
LVGRSIAEQLEKRVSFRRAMKQAVQKTMRANAKGIRVIVGGRLGGAEIAR
SEKEVEGKIPLHTLRADIDYGLTEAHTTFGVIGIKVWIYKGDILPSKRRE
GGEAQQETAAPFTQRDRGEAGERRGERRPLRGARPQSQGGERQQRGERPA
RTQGERAPRAERPAQGGERTPRAPRAQGERPARQAGERPTRSRRTESPAE
ETPVVQETQKVAGVEVPEVQDIQETAVPETQTPQPPAPSDSASESE
>14_0903_05_40cm_scaffold_3578_10
MGHKVHPYGFRLGVIYPWKSNWYAKRDYAEHLHEDIWIRKHIRSRLTRAG
ISSIDIERKGDQIWVFIRTARPGIVIGRKGAEVDRLRKDIERYTKKRVDV
KVEDMNQASSEVRPETDAALLAQGVAEQLVGRVAFRRAMRRAVQTAMRSG
ALGVRVATAGRLGGTEMGRKEWYREGRVPLHTLRAKVDFGTAEARTTMGA
IGVKVWVYHGDEVPYREQETERARARATARARGGLGARPAPRADVPAEPA
SIEAPPAPAPGESEAPPATDEAPVEAPAVEAPAAAETEGGEA
>14_1009_16_30cm_scaffold_176057_6
MGQKVNPYGFRLGVIYPWKSKWYATRRDYAQALHEDVLIRKYITGKLQRA
GISSVDIERKGDQVQVFIRTARPGIVIGRKGAEVDRIRKDVEKITGKRVD
VKVEDMNQSASELRPETDGALLAQGVAEQLVGRVSFRRAMRRATQTAMRA
GALGVRVQCAGRLGGAEMSRREWYREGRVPLHTLRAKIDYGAAEAKTTFG
VIGVKVWVYHGDEIPTQEQETARLRARAMAGVPVGGASTGALITDVREVE
AGPLPPTETRDREDGGRPARPGGRRPTGGARPPQRRPGGGRS
>14_1009_05_20cm_scaffold_177498_3
MGQKTHPIGFRLGATRTWSSRWFATKGYADLLHEDVKIRRYIKDQLYHAG
ISKIDIERSANRARITISTARTGIINGRKGSEVEKLKNELQARTGKEVYL
NIEEVIHPELDAQLVAENVALQLQKRVAFRRAMKKAVTSALRLGADGIRI
ACAGRLGGGEIARKEWYRDGRVPLHTIRADIDYG
>14_1009_02_20cm_scaffold_48984_2
MGQKINPVGFRLAVNKNWSSRWYANTKNFAPMLAEDIKVRDFLKRKLAHA
SVGRVLIERPAKDARITIFSARPGVVIGKKGEEIEALKAELRRIMGVQQV
HVNIEEIRKPEIDAQLIADSIAQQLEKRIMFRRAMKRAMQNAMRLGAQGI
KIMSAGRLNGIEIARTEWYREGRVPLHTLRADIDYGLGEAKTSYGVIGIK
VWVYKGEMAPKSDSASTVAAPGAVTPAAQPEAPAEPKRAKKPAPRPGAKR
GGPARPRAAAPKKDGAPAPKTTVKKAKKLEKPEGEKKE
>14_1009_13_40cm_scaffold_71297_2
MGQKVHPYGFRLGYNKDWHSHWFAKKQYGEFLIEDLKLKANLKARFAGAG
VSHVDVERAANRLKIIIYTSRPGIIIGRKGAEIDKLKSDLSEKTGREVLV
SIQEIHKPELNAQLQAEKIAAQLEKRIAFRRAMRKAVEESLRFGAQGIKV
KVSGRLNGAEIARSEWHLQGQLPLHTLRADVDYGLAEAHTTFGIIGVKCW
IYRGAILDAKAAMARGTGSDPINDPRAEQRERRPRTRREREGGEGRERGD
GRRPRGDR
>14_0903_13_40cm_scaffold_321766_3
RGDAQHMGQKVRPTGFRTGIMVDWSSRWYASKQDFAELLIEDVKVRRFVK
QKYGDAGISKIKIERTREKVVVFIYAARVGVIIGKQGKEVEKLTKALEDL
THRHIEVKTMEVNRPEVDPQLVAEDIARQLEKRASFRRTMKRAMDTTMEA
GAKGVRLQLAGRLGGAEMARTESSMAGSIPLSTLRAKVEYGFTEAKTAQG
HIGIKVWINNGDYLDQESNDAANAQAGKVPKKSAGKGKRXXXXTANTACS
RWKAAGSAPRPSRPGASRRHARCAVTAGCTSAFSRTSR
>14_1009_16_40cm_scaffold_171286_6
MGQKTHPIGFRLGISKDWKSRYYAGRDLPALLREDELLRKYLKARLGHAA
IADIVIERRPGKVVVTLHTGRPGVVIGKKGAEVDKLRDELAHLTGKEVGI
NVEEIKRPELDAQLVADNIASQLAQRISFRRAMKRAVQSAMRMGAQGIKI
KCGGRLGGAEIARVEGYHEGRVPLHTLRADIDY
>14_1009_16_30cm_scaffold_317009_2
MPDIAQLKIDYNRSNIFIYLYIPEINLVLGEKQENLTKIVKEINSLINDS
KIKLRFNLIEVKKVYSCAQTVANLVASQIKNRLPFRLVLRNTLNKLTPEK
EVKGAKIQVSGRLDGAEIARTESVNYGKMPLSTIDSNIDIGRQEVTTIYG
KIGIKVLIYKGKL
>14_0903_09_30cm_scaffold_12769_3
MAEAKVERKDKRIIVESVRRVLLKEYLMSETRRAGFGGLDIQRTPMGTRV
TLLAERPGLVIGRKGGAIKSLTEAVDRQFKFDNPQIEVQEVSAPALNAQI
MAEKLANALERGWHFRRAGHSTVRRIMEAGAKGCLVVIAGKLTGQRHRTE
KFKAGHIKYCGEPRNLWMDRGFAVAKLKPGVIGVTVEIMDPRAKLPDEIE
IKQPSAEYIAAAASFVPPVQAPVVVEPEPALTAQATIGPEGADEEPEPLI
EPGEPEATTAKVKKSKVATKRLKKVAKEVKQLGVDVDVDAEGGDGA
>14_0919_12_20cm_scaffold_189345_3
GFNIGKPGASVLALGFCLFEGELFMGQKVRPTGFRTGIMCDWKSRWYASK
QDFADLLVEDQKIRAFVQRRYGRSGISRIEIERTREKVVIYIYSARVGMI
IGKKGQEVDRLTKELENLTHRHIEVKTMEVNRPEVDAQLVAEDIAEQLEK
RSSFRRTMKRAMDTTMENGARGIRIQLSGRLGGAEMARQETSMLGSIPLS
TLRARIEFGFTEAHTAQGNIGIKTWINNGEYQDSEESGDGANAQAGKVPK
KSARPSKR
>14_0903_05_30cm_scaffold_91914_1
MGQKSHPVGLRLGYVKPWSSRWYADRDYAKILHEDIRVRKMVKSKLYHAG
VSKVEIERSGDQVTIIIHTARPGIIIGRKGAEVDKLKADLEKMITRQVYI
TIKEIKKPELDAQLVTENVAVQLEKRVAFRRAMKRSVASALRLGAQGIKI
RCSGRLAGAEIA
>14_1009_16_40cm_scaffold_443037_1
AVSRVEIERTRDRLRIDVHTARPGIVIGRRGVEADRLRQGLFKISGNPKI
QLNIQEIKQPELDANLIAQGVADQLTGRVSFRRAMKRAVQTAMKAGAQGI
KVQCSGRLGGAEMARREWYREGRVPLHTLRADIDYGLAEARTTFGRIGVK
VWIYKGDILPYRAGSEDKIAKEAAMAVGETAGQARPRRVISAGGGRRRPD
TESVPVEAVASEDGPETAPAPVVKEADPELERLLAEEEEIERRTRQHHEA
PHFRGDED
>14_0903_13_40cm_scaffold_323530_1
MGQKSHPVGLRLGYVKPWSSRWYADRDYAKILHEDIRVRKAVKSKLYHAG
VSKVEIERAGDQVTVIIHTARPGIIIGRKGAEVDKLKADLEKMISRQVYI
TIKEIKKPELDAQLVTENIAVQLEKRVAFRRAMKRSVASALRLGAQGIKI
RCSGRLAGAEIARTEWYLQGRV
>14_0903_13_30cm_scaffold_2666443_5
MGKLAAPRRLEETEAQACLRGLRTSPRKLNLVAQTIRGKSASSALAELTF
SHRRIAHEVKKVLQAAIANAENNHQLDVDRLYVKEATVGRAFVLKRFHTA
SGGECVMGQKVNPIGLRLGINRTWDSRWFARKEYGNLLLDDLGLRSFLHR
RLSQAGLSRVVIERAARRTRITLHSARPGVVIGKKGADIEKLRGDIAKLT
NSEVSLNIVEIRKPEIEAKLIADSIAQQLERRVAFRRAMKRAVQSAMRLG
AQGIRINCAGRLGGAEIARMEWYREGRVPLHTLRADVDFGYGTAKTTYGV
CGVKVWVFKGEILGHDPMAQERRMTEGQPPSHERGRREAVG
>14_1009_05_30cm_scaffold_86732_3
MGQKVNPHGFRLGITTDFKSRWYADKLYKDYVAEDVAIRRMLQRGMERAG
ISKVEIERTRDRVRVDIHTARPGIVIGRRGAEADRIRGDLEKLTGKQIQL
NILEVKNPEIDAQLVAQGVAEQLSSRVSFRRAMRKAMQTAMKGGARGIRV
QCSGRLGGAEMSRSEFYREGRVPLHTLRADIGYGFYEARTTFGRIGVKVW
IYRGEAPATRAEREALQAAMRAGQRRDRDRPPARRRRPPADEGAAPEDTS
RPAGSAGSASGAAGTGEPVATGSGEG
>14_1009_16_30cm_scaffold_151203_5
MGHKVNPYGFRLGVIYPWKSKWYARKDYAQSLHEDVKIRSYIKQKLTRAG
ISNVDIERKGDQIQVFIRTARPGIVIGRKGAEVDRIRKDIEKMTGKRVDV
KVEDMNQSASELRPETDAALLAQSTSEQLVGRVSFRRAMRRTVQTAMKAG
ALGVRVQCSGRLGGAEMSRREWYREGRVPLHTLRAKIDYGTSEAKTTFGV
IGVKVWVYHGDEVPQQEKETQMARARAMAGMPARGAGGASTGALITDVRE
VEGVQVPSAPRESREEPRPAGPGRRPTGRPGAGRPGGGGRPRGGRS
>14_0903_12_30cm_scaffold_71123_3
MAEAKVERKDKRIIVENVRRVLLKEYLMKETRRAGFGGLDIQRTPMGTRV
TLLAERPGLVIGRKGGAIKSLTEAVDRQFKFDNPQIEVQEVSAPALNAQI
MAEKLANALERGWHFRRAGHSTVRRIMEAGAKGCLVVIAGKLTGQRHRTE
KFKAGHIKYCGEPRNLWMDRGFAVAKLKPGVIGVTVEIMDPRAKLPDEIE
IKQPSAEYIAAAASFVRPIPAPVVVEPEPALAVQATIGPEGADEEPEPLI
KPGEREATTAKVKKSKVATKRLKKVAKEVKQLGVDVDVDAEGGDGA
>14_0903_16_20cm_scaffold_31230_1
MGQKIHPGGLRVGVIHDWKSNWYTGKKEFPQYILEDVRIREHIYKKLAHA
GLSDILIRKDKQRITVDIYTARPGIVIGKSGVEVDALRRELHAMTQKNVH
ININEIKRPELDAKLVAQSIAEQLSNRVAFRRAMKRALASAIRSGAAGVK
IQCSGRLGGGEMSRRETYNEGRVPLHTIRADIDYGFVEAKTGSGRIGVKV
WINKGEIMPEGFESLASGDTRLGDQDARRRRGGATEGLGASRESGRGRSQ
DREGLGPVKRRRGPGGAGGGTGRGRGAGGGGQGRGARPGTRPGGGGGGGA
RPAGGGGTAGGGGPAGGGGPAGGGGRGRTRNENVEKPRTDDN
>14_0903_12_40cm_200_scaffold_83190_2
MGQKIHPIGLRVGIIRDWESRWFAKNMAVLIQEDLAIRTHIKKKLSRAGI
SRVEIERFGTQSGVGGKPQVRVIIHAARPGIIIGRGGTGIDALKKELDEL
TGKQVQLNVQEIRRPELEALLVAENVAQQLERRVAYRRAMKQAVQRSLRA
GAKGIRIACAGRLAGSEIARYEWYRDGRVPLHTLRADIDFGIAEALTTYG
RIGVKVWIYRGEILPERRPEVELRRPPRPAEPAPVGEGANGPNTDRTVVI
PTKAPRPVVTRRDTDVDA
>14_0919_02_20cm_scaffold_35387_3
MGQKVNPHGFRLGITTDFKSRWYADKLYKDYVAEDVAIRRMLQRGMERAG
ISKVEIERTRDRVRVDIHTARPGIVIGRRGAEADRIRGDLEKLTGKQIQL
NILEVKNPEVDAQLVAQGVAEQLSSRVSFRRAMRKAMQTAMKGGARGIRV
QCSGRLGGAEMSRSEFYREGRVPLHTLRADIDYGFYEARTTFGRIGVKVW
IYRGEAPATRAEREALQAAMRAGQRRDRDRPPARRRRPPADEGAAPEDTS
RPAGSAGSASGAAGNGEPVATGSGEG
>14_0903_13_30cm_scaffold_6105889_5
AVAKIVIERAWNSIRVTIHTARPGIVIGRKGAEIEKMTEEISKMAQGKQI
KIDIQEIKTPELDAQLVAENVALQIERRIAYRRAMKKAVQVAMDFGAQGI
RLRSSGRLNGAEISRSEWYREGKVPLHTLRTPIDYGFAEANTVYGKIGVK
CWICKKEEAPAAPATPPTPVAA
>14_1009_16_40cm_scaffold_107738_7
MAGEKAVQRKDRRIVIENVRRMLLQEYLMKQTQRAGFGGLDIQRTPMGTR
VTLIAERPGLVIGRKGGAIKALTEAVERQFNFDNPQIEVQEVSNPSLNAQ
IMAEKLSNALERGWHFRRAGHSTVRRIMEGGAKGCLVVIAGKLTGQRHRR
AKFKAGHIKYCGEPRNTWMRKGFAIAK
>14_0919_05_20cm_scaffold_68569_1
MGQKVHPESLRVGYIHDWKSNWFSEKNFSDYLDEDTRIRDHITGKLAHAG
LSDITIRKDANEVEVNIHTARPGIVIGKSGSEVDALRKDLHRMTRKQIKV
NILEIKRPELDAKLVAQSIAEQLQNRVAFRRAMKRALTSAMRSGAKGVRV
QVSGRLGGAEMARTEGYSDGRVPLHTLRADIDYGFYEARTTFGRIGVKCW
INKGEIMPEGYSGQDLTELEAPSTPSAGGGGRGDGRGRGGQGGRGGGPGG
RGGGPGGRGGGGGGRGGGRGRPGG
>14_0929_05_40cm_scaffold_156768_1
IEIERAANKLKINIHTSRPGIVIGRRGAEVDKLRDDIQKKTGREIFINIV
EIHKPEIVAQLVAESVALQIERRVAFRRAMKKAIESALRFGAKGVRIRCS
GRLAGAEIARTEWYLEGQLPLHTLRADIDYGFAEARTAYGAIGVKVWIYK
GEVRSRVKSAEEHGGMAASRPGI
>14_0903_13_30cm_scaffold_913148_4
MGQKVHPYGFRLGINRTWRSRWFARKDYGVLLHEDLRLKTMLKSKFAHAG
ISRIEIERAANKLTIIIFTSRPGIIVGKKGTEIEKLKKDLQTLTGRDINL
KIQEVNKPELDAQLVSEGIAQQLEKRIAFRRAMRRAVDSTLRFGAKGIKV
RVGGRLNGAEIARTEWYLHGQLPLHTIRADIDYGFAEARTTYGAIGVKVW
INVFPDKPVTKKPAETRMGSGKGSPEGWVAVVKPGRVMFELAGVSEPLAR
DAIRLAAHKLPLKSKFVLRED
>14_0903_05_40cm_scaffold_115244_1
EKRKRERRRRTVRAKRRRMQRPRRIKSQRSRSGLRAGNNQSKFMGQKVNP
IGFRLNVNRDWRSRWYASPQEFPAFLHNDLKIRDYVKKKLQFAAVAKIVI
ERAWNSIRVTIHTARPGIVIGRKGAEIEKMTQEISKMADGKQVKIDIQEI
KTPELDAQLVAENVALQIERRIAYRRAMKKAVQTAMDFGAEGIKLRCSGR
LNGAEISRSEWYREGKIPLHTLRTPIDYGFAEANTVYGKIGVKCWICRKE
ERPAEPPPAPAAPPPPPPEPAEV
>14_1009_16_30cm_scaffold_401335_5
IKDQLYHAGISKIDIERSANRARITISTARPGIIIGRKGSEVEKLKNELQ
ARTGKEVYLNIEEVIHPELDAQLVAENVALQLQKRVAFRRAMKKAVTSAL
RLGADGIRIACAGRLGGGEIARKEWYRDGRVPLHTIRADIDYGLATAHTT
YGTIGVKVWVFKGEVLRAAPAEA
>14_1009_12_40cm_scaffold_3316_9
MGQKIHPIGLRVGIIRDWESRWFAKNMAVLIQEDLAIRTHIKKKLSRAGI
SRVEIERFGTQSGVGGKPQVRVIIHAARPGIIIGRGGTGIDALKKELDEL
TGKQVQLNVQEIRRPELEALLVAENVAQQLERRVAYRRAMKQAVQRSLRA
GAKGIRIACAGRLAGSEIARYEWYRDGRVPLHTLRADIDFGIAEALTTYG
RIGVKVWIYRGEILPERRPEVELRRPPRLAEPAPVGGEGANGPNIDRTVV
IPTKAPRPVVTRRDTDVDA
>14_0929_12_40cm_scaffold_41183_2
MARESKVERKDKRIIVENVRRVLLKEYLMSETRRAGFGGLDIQRTPMGTR
VTLLAERPGLVIGRKGGAIKSLTEAVERQFKFDNPQIEVQEVGSPALNAQ
IMAEKLANALERGWHFRRAGHSTVRRIMEAGAKGCLVVIAGKLTGQRHRT
EKFKAGHIKYCGEPRNLWMDRGFAAAKLKPGIIGVTVEIMDPRAKLPDEV
EIKQPSAEYLAAAAAAQAAPVVVPQTVEALAGVPLEAPPVLEGESAEDVD
PGNGRRGDRQEALGASGRAHARARSGSDGRSPAKSGKDPGPPEEHRPDSH
DHAGGRIARSRAGPRRRQEAGSRGREGLMWTRTHAASRDGP
>14_0927_05_20cm_scaffold_329259_3
MGQKVRPTGFRTGIMCDWQSRWYANKQDFADLLVEDQKIRKFVKRRYARS
GISKIEIERTREKVVIYIYSARVGMIIGKKGQEVDRLTKDLENKFHRHVE
VKTMEVNRPEINAQLVAEDIAEQLEKRASFRRTMKRAMDTTMENGARGVK
VQMSGRLGGAEMARQEKQMLGSI
>14_0927_09_40cm_scaffold_18970_12
MGQKVNPIGFRLNVNRDWRSRWYASPQEFPSFLHNDLKIREYVKKKLQFA
AVAKIVIERAWNSIRVTIHTARPGIVIGRKGAEIEKMTEEISKMADGKQV
KIDIQEIKTPELDAQLVAENVALQIERRIAYRRAMKKAVHTAMDFGAEGI
KIRSSGRLNGAEISRSEWYREGKIPLHTLRTPIDYGFAEANTVYGKIGVK
CWISVDARTREVSESPAWEPKGDRFAQSHHRFWRVWFADTRTRLDHRYAT
GSRARRAHSQHEAQRKTLDPCFPG
>14_1009_13_20cm_scaffold_19535_4
MGQKVHPEGLRVGYIHDWKSQWFNDREFSNYLLEDIHIRDHIEGKLAHAG
LSDITIKKNKSEVEVNIHTARPGIVIGKSGSEVDALRRELHRMTGKSVKV
NILEIKRPELDAKLVAQSIAEQLQNRVAFRRAMKRALTSAMRSGAKGVKV
QVAGRLGGAEMARTESYSDGRVPLHTMRADIDYGFYEARTTFGRIGVKCW
VNKGEIMPEGYTGSDLTDITAPAPSAERDGRDGRARTRGGGARRAPARGA
GPPGGSAGGGQADEANGASSPGGGR
>14_0903_09_30cm_scaffold_113567_4
MGQKVHPYGFRLGFNKTWRSRWFSDKDYAKLLHEDLKLRQELKKRFSHAG
VSRIETERAANNLKIDIYTSRPGIIIGRKGTEVDKLKQEIQKRTSRQVFI
NIQEIQKPELEAQLIGESVAVQLEKRVAFRRAMRKAVESALRFGARGIKV
RVSGRLNGAEIARSEWYLHGQLPLQTLR
>14_1009_02_40cm_scaffold_90530_4
MGQKTHPIGFRLGATRTWSSRWFATKGYAGLLHEDVKIRRFIKSSLYHAG
ISRIDIERSANRARITIYTARPGIIIGRKGAEVEKLKNEIQGRTAKEVYL
NIEEVVHPELDAQLVAENVALQLQKRVAFRRAMKKAVQTAMKFGAKGIRV
ASSGRLGGAEMARYEWYREGRVPLHTLRAKVDFGTAEARTTMGAIGVKVW
IYHGDQVPYREQETERARARATARARGGARPERAAVPVAPSETPVKPPVV
DEAPAVEAAPEGGEV
>14_1009_09_40cm_scaffold_0_283
MGQKVHPEAMRVGYIHDWKSNWFSARNFSDYLAEDVRIREHITTKLAHAG
LSDITIRKDSGELEVNIHTARPGIVIGKSGSEVDALRRDLHRITNKQIKV
NILEIKRPELDAALVAQSIAEQLQNRVAFRRAMKRALTSAMRSGAKGVKV
QVAGRLGGAEMARTESYSDGRVPLHTMRADIDYGFYEARTTFGRIGVKCW
MNKGEIMPEGYTGADLTDMTAPAPPSSERDGRDARGRGRGAGSGPGRGRA
RGGEGGPGNGRGRGR
>14_0927_12_40cm_scaffold_524_32
MGHKVHPNGFRLGVYRNWESKWFATDKEFSALLLEDIKLRKMLFARLKNA
GVARIETERSSSALTITLHTAKPGIVIGKGGTSVDQLRDELEKMTRKRVR
VTIQEIKKPELSAQLVAESVAAQLEKRIAFRRAVKQSLMKTMRAGAQGVK
IRVKGRLGGSEMARIEWNREGRVPLHTLRADIDFGQTEAKTTFGRIGVSA
WVYTGDFPTERPKRVAEEPTDGEVPVAAALAETPLVAEALGLPVAVPAEP
VPVGVAEPEPEPVASVPAAAEAPAARPTRRRTAATATAPNEAPAKPKRAP
RAVKATTEEAAPKPKRTTRTTSAEAKPATRRTAKKKE
>14_0903_13_30cm_scaffold_5050836_6
MPAEAKVNRKDKRIIVENVRRFGGLDIQRTPMGTRVTLLAERPGLVIGRK
GGAIKALTEAVEQRFRFDNPQIEVQEVASPALNAQIMAEKLANALERGWH
FRRAGHSTVRRIMEAGAKGCLVVIAGKLTGQRHRTEKFKAGHIKYCGEPR
NLWMGLGFASAKLKPGIIGVTVEIMDPRAKLPDEVEIKKPTAEYLAAAAA
AALEPIRAPEPVVEVVAVAGPGEEESVEEPEPLIVPEEPDPAKKVKKSKV
AAKRLKKVAKQVSELGVDADVGPEGGDET
>14_0929_12_40cm_scaffold_40095_6
MPRILIERAATRCRVTILTARPGVVIGRKGAEIDKLKEELSKMTGKEIYV
DILEIKTPELDAQLVAENIALQLERRVSFRRAMKKAIQTTMDFGAEGIKV
RCAGRLGGAELARVEMYHEGRVPLHTLRANIEYGFAEAHTVYGKLGIKCW
ICKGETKPETGPPAPTVNTG
>14_0919_05_20cm_scaffold_18234_2
MGQKIHPTGFRLAVTRNWASRWYAGNGNFADMLKEDLEARAFLKKKLKNA
SVGRIVIERPAKNARFTIYSSRPGVVIGKKGEDIEVLKSSLTKIMGVPVH
VNIEEIRKPEIDSQLIADSISQQLEKRIMFRRAMKRAMQNAMRLGAVGIK
IMSSGRLNGIEIARTEWYREGRVPLHTLRADIDYGTSEASTTYGIIGVKV
WVYKGDRSATGEAPVIDVPADEKKPRGPRRDDGKPAGRGRPGAKPGTAPA
GRRAAKPAADKAGE
>14_1009_09_30cm_scaffold_169602_4
MGQKVHPHGFRLGYIYTWNSKWYADKNYTEQLHEDLRIRRAIERMLPDAG
ISRVEIERNANQVTVSIHTARPGIVIGRGGQRVDELRGRLEKASGRRVRV
NINEIRLPEVEAPLVARAVAEQIERRVSHRRAIKQAAMRAMQRGAQGVRI
RISGRLGGSDMSRKDQERQGRVPLHTLKADVDYGTAEARTTLGRIGVKVW
IYKGDKITERTAPPVSALEKARAAAEPAAETPPAPAAAAVDQQEAGSQET
PAEPAQQEGGDATT
>14_1009_16_20cm_scaffold_175362_2
MGQKTHPTGFRLGFTKTWNAKWYANKKGYRELIKEDVAIRTAIRARLRDA
AISRIDIERSTNQATVTIHTAKPGVVIGKGGAKVEELRQVLGKTTGKAVK
VNIFEIRFPEVDANLIAENVAQQLERRVSFRKVLKQTVQRAMKSGAKGVR
VAVAGRLGGAEMSRREWEREGRVPLHTLRADIDFGRAIAKTTFGTIGVKA
WIYRGDIEPAPRVGTQSQSGIQARPAAPPLPPLPPAPPVPAASAAPAPAS
AAPASAAPASGAGAS
>14_0927_09_40cm_scaffold_137440_4
MGQKTHPIGFRIGVTRTWSSRWFATKTYAALLHEDVKIRRFIKDQLYHAG
IAKIDIERSANRARITISTARPGIIIGRKGSEVEKLKNELQARTGKEIYL
NIEEVIHPELDAQLVAENVALQLQKRVAFRRAMKKAVTSALRLGADGIRI
ACAGRLGGGEIARREWYRD
>14_0929_05_20cm_scaffold_13476_10
MGQKVHPGGLRVGVIHDWKSNWYTGKKEFPEYLLEDIKIREHIYRKLSHA
GLSDILIRKDKQRITVDIYTARPGIVIGKSGVEVDALRKELHAITKKNVH
ININEIKRPELDAKLVAQSIAEQLQNRVSFRRAMKRSLASAIRSGAHGIK
IVCGGRLGGTEMSRSESYSEGRVPLHTIRADIDYGFVEAKTTFGRIGVKV
WINKGEIMPEGFVGMTQKETRLGEQDQARRRRGSAEGLGASRESGRGRGG
DREGLGPVRQRRRGEGGRGRPGARDRARGQSNVERPRTDESGVSAEGREQ
PPIEPAVETAPAPVVDAPDTTTPKQEIEDPTKLEDSGGQR
>14_0903_09_20cm_scaffold_31165_2
MHTARPGIVIGKRGAGIESIKKELQAFTQNEVFLNIVEVRKAETDAQLVA
ENITTQLERRIAFRRAMKKAIQTAQKFGAKGIRVACSGRLGGAEMARYEW
YREGRVPLHTLRADIDYGFAEAKTTYGKIGCKVWIFRGEVLPETAAEAAK
KTPVRAPTRVTTGGATPTPVQ
>14_0903_16_20cm_scaffold_212474_1
MGQKVHPYGFRLGYTKPWKSRWFVERDYDKLLLEDVKLKEELKDKLKSAG
VSSIEIERPGNKLRIIIKTARPGIIIGRKGAEIDKLKVELQQRTKRDVFV
DIQEVHKPELDAQLVSESIALQLEKRVGFRRAMRKSVDSALRFGCKSIKV
RVSGRLNGNEIARSEWYLQG
>14_0903_05_30cm_scaffold_102517_3
MPKIQIERAATRCRITIFTARPGVVIGRKGAEIDKIKEELSRMTGKEIFV
DIQEIKTPELDAQLVAENVALQLERRISFRRAMKKAVQTAMDFGADGIKI
RCAGRLGGAELARTEMYHEGRVPLHTLRANIDYGFAEASTVYGKLGVKCW
ICKGETKAERGNKPAGASPASN
>14_1009_16_30cm_scaffold_132626_7
MGQKVNPIGLRVGINRTWDSRWYADEDYAGLLHEDLKLKTYLYERLAQAG
ISRIVIERPAKKARITIHTARPGVVIGKKGADIEKLRGDLAKMTGGEVNL
NIVEIRKPEIDAKLVAENIAQQLERRVAFRRAMKRAVKSAMRLGAQGIRI
NCGGRLGGAEIARSEWYREGRVPLHTLRADIDFGEATAKTTYGTCGVKVW
VFKGEILAHDPMAQDKRAQEQQTGRWPSAPEEDRSCCHPSEPSSARPTRA
ASTALPRAARRSISAPTA
>14_0927_12_20cm_scaffold_81749_1
MGQKVHPYGFRLGYTKPWKSRWFVERDYDKLLLEDYKLKQELKEKLKSAG
VSALEIERPGNKLRIIIKTARPGIIIGRKGAEIDKLKADVQKRTAREVFI
DIQEVHKPELDAQLVSESIALQLEKRVGFRRAMRKAVDSALRFGCKGIKV
RVSGRLNGNEIARSEWYLQGRL
>14_0919_09_20cm_scaffold_4276_12
MGQKVHPYGFRLGYNKDWHSHWFAKKQFGDFLLEDLKLKASMKGRFAGAG
VSHVDVERAANRLKLIIYTSRPGIIIGRKGAEIDKLKADIAARTGKEVLV
SIQEIHKPELNAQLQAEKIAAQLEKRIAFRRAMRKAVEETLRFGGQGIKV
KVSGRLNGAEIARSEWHLQGRLPLHTLRADVDYGFAEARTTFGAIGVKVW
IYRGDILDPKAAMARGTQPDPINEPRPERGDGRRPRRDRDGEDRPRGPRG
DRGGRGPRGGGGGDRR
>14_0919_12_20cm_scaffold_52011_4
MGQKIHPEGLRLGYIKDWDSKWFNLRQMPELLEEDRRIRQYLRKKLQGAA
VSKIVIERAGKHLRVNIHTARPGIVIGKKGADIENLRKDIELMTDRKAFV
NVMEIKRPELDAHLVAEGVAMQLEKQVGFRRAMKKAMERTMAAGALGVKV
RVSGRLGGAEIARVEWMKEGRVPLQTFRADINYGFYEALIPMGRIGVKVW
IFKKELFKKTREDLMEEVKLIPKEEIEQIAQKEVQASAPETVPVAGAVET
VAPEEEEIILEEEEGR
>14_0903_16_20cm_scaffold_190145_1
MGQKVHPEGLRVGYIHDWKSSWFNEREFDDYLLEDIHIRDHIEGKLSHAG
LSSITIKKNSNEIEVNIHTARPGIVIGKSGSEVDALRRELHRMTRKSVKV
NILEIKRPELDAKLVAQSIAEQLQNRVAFRRAMKRSLTSAIRSGAKGVKV
QVSGRLGGAEMARTEGYSDGRVPLHTLRADIDYGFWEARTTFGRIGVKVW
INKGEIMPSGFAQDLTEMEAPQQARVGAGGPGGPGGGRGGRGGRDGGGRG
PGGPGGRGGRGGGPRGGGGPRGGGGGGGG
>14_1009_16_40cm_scaffold_1189657_1
HAGLSDILIRKDKQRITIDIYTARPGIVIGKSGVEVDALRRDLHALTQKN
VHININEIKRPELDAKLVAQSIAEQLSNRVAFRRAMKRALASAIRSGAAG
VKIQCSGRLGGGEMSRREMYSEGRVPLHTIRADIDYGFVEAKTTAGRIGV
KVWINKGEIMPEGFDTTDTRLGGQDTRRRRGGALEGLGASRESGRGRGPD
REGLXXXGQGGQGGGTGRGRGRGPGGGGARPGSARPGARDRARGQDNVEQ
PRTDEQAVSAEGREQPVIEPQVEVTPQEVAEAPDTTTPTQQVEDPTKLEQ
SGDPSEAGSGAGEAAAARPKEQGEKPKRGTRKTKKDGE
>14_0927_12_40cm_scaffold_121904_2
MRVGYIHDWKSNWFNDRNFADYLAEDVRIREHIVRKLAHAGLSDITIRKD
SGELEINIHTARPGIVIGKSGSEVDALRRELHRMTNKQIKVNILEIKRPE
LNASLVAQSIAEQLQNRVAFRRAMKRALTSAMRSGAKGVKVQVAGRLGGA
EMARTESYSDGRVPLHTMRADIDYGFYEARTTFGRIGVKCWVNKGEIMPE
GYTGSDLTDLSAPAAPTAGRDGRDGRSRQRGGNAGRRGPSRGAETAPAGS
GRGVQADDGSSSLEGEG
>14_0903_16_20cm_scaffold_74763_4
MGHKVNPYGFRLGVIYPWKSNWYAGRDYSTALHQDVRIRTHIRRRLSRAG
ISSIDIERRGDQVQVFIRTARPGIVIGRKGAEVERIRKDLERITGKRVDV
KVEDMNQAASDTRPETDATLLAQGVAEQLAGRVSFRRAMRRAVQTAMRAG
ALGVRVQCSGRLGGTEMSRREWYREGRVPLHTLRAKIDFGTAEGRTTFGQ
IGVKVWVYHGDQIPVEEQETARMRARAIAGMAVRGPSGASTGALITDVKE
MGETEE
>14_0929_05_20cm_scaffold_184071_1
YADKLYKDYIAEDVKIRKMMSRGLERAGISKVDIERTRDRVRIDIHTARP
GIVIGRKGAEADRIRSELEKLTGKQVQLNILEVKNPESDAQLVAQAVAEQ
LSSRVSFRRAMRKSMQSAMKNPLVKGIRVQCAGRLGGAEMSRSEFYREGR
VPLHTLRANIEYGFFEARTTFGRIGVKTWIYKGDAVPGREAPAESGPPRP
RRERSERPDRPRRLRSGSSGTTAGGTEAGRAVVAEPTSVGTEAGAAAAAP
VEQQEG
>14_1009_12_40cm_scaffold_187472_1
MVGERAVQRKDRRIVIENVRRMLLQEYLMKQTRRAGFGGLDIQRTPMGTR
VTLIAERPGLVIGRKGGAIKALTEAVERQFNFDNPQIEVQEVSNPSLNAQ
IMAEKLSNALERGWHFRRAGHSTVRRIMEGGAKGCLVVIAGKLTGQRHRR
AKFKAGHIKYCGEPRNTWMRKGFAIAKLKPGVIGVTVQIMDPDAKLPDEI
VITPRTPESIAAAEAARVEAAAAAQRALAETPPAEPGIVAPEGGEDVSID
LIPIEE
>14_0903_09_40cm_scaffold_182249_3
MGQKTNPVGLRIAVNRDWRSKWYAGKKEFGKLLSEDREIRDLLKKKLESA
SVPRILIERAANRCRITILTARPGIVIGRKGAEIDKLKEELSKMTGKEIY
VDIMEIKHPEIDAQLVAENVALQLERRVSFRRAMKKALQTAKDFGAEGIK
IRCAGRLGGAELARVEQYHWGRVPLHTLRAEIDYGFAEANTVYGKLGIKC
WVCKGETKAQKPPAPSQTQPEAVPKERSTAANHHPIWICLRHRHWDGQPD
SAKHRG
>14_0903_16_40cm_scaffold_71824_2
MGQKVHPLGFRLGFVKTWNAKWYAGSKNYPVLLKEDVTIRAAIRARLRDA
AISRIEIERSTNQVTVTIHTAKPGVVIGKGGAKVEELRQVLGKTTGKAVK
VNIFEIRYPELDAVLIAENVAQQLERRVSFRKVLKQTVLRSMKSGAKGVR
VAVAGRLGGAEMSRREWEREGRVPLHTLRADIEFGRAIAKTTFGTIGVKA
WVYKGDIEPAPRQVAQNAPGSGAQRPVAPPAPAPAPAPAPAPVAVAAPST
PPAVGV
>14_0929_12_30cm_scaffold_87302_4
MGHKVHPYGFRLGVIYPWKSNWYAKRDYAEHLHEDIWIRKHIRSRLTRAG
ISSIDIERKGDQIWVFIRTARPGIVIGRKGAEVDRLRKDIERYTKKRVDV
KVEDMNQASSEVRPETDAALLAQGVAEQLVGRVAFRRAMRRAVQTAMRSG
ALGVRVATAGRLGGTEMGRKEWYREGRVPLHTLRAKVDFGTAEARTTMGA
IGVKVWVYHGDEVPYREQETERARARATARARGGGGARPAPRADVPVEAP
PAEPPQAEAPPVEELPAPAPAESEAPPATDAAPVEVPAAVEAPP
>14_1009_09_20cm_scaffold_15837_3
MGQKVHPGGMRVGVIHDWKSNWYTGKKEFPEYLLEDIRIREHIYRKLSHA
GLSDILIRKDKQRITVDIYTARPGIVIGKSGVEVDALRKELHAITQKNVH
ININEIKRPELDAKLVAQSIAEQLQNRVSFRRAMKRSLASAIRSGAHGIK
IVCGGRLGGTEMSRSESYSEGRVPLHTIRADIDYGFVEAKTTFGRIGVKV
WINKGEIMPEGFVGMTQKETRLGEQDQARRRRGSAEGLGASREGGRGRGG
DREGLGPVRQRRRGDGRGRPGARDRSRGQSSVERPRTDEGGVSAEGREQP
PIEPAVETTPEAVAEAPDSTTPKQQTEDPTKLEESGREG
>14_1009_05_20cm_scaffold_2267_6
MVIGRRGQSIKDLTKLLETKFGIENAQLSVAAIEIPEQDPKVVASQVAQA
LQRGVHFRRSAYWAIQRVMESQALGVEIIIRGKLTTERARYEKFRAGYLP
RVGDPVLKSVKVAVTDVQLKQGLFGIKVRILPPNINFVDKPTMKIVAAAV
AQPVITEVSVPAPSAPEVETEKEEEEATVGNPTQA
>14_0903_12_20cm_scaffold_103403_3
MGHKVHPYSFRIGIIKPWHAKWYADRDYASLLQEDMRIRQLVGKQLSNAS
VSQVEIERGINHVTVTVHSAKPGIVIGKGGANVESLRTNVGKLTNKKVKL
EIKEILQPELDAVLVAQNVAGQLERRIAFRKAMKQAIQRSIKAGAKGVKV
QVSGRLGGS
>14_0903_12_30cm_scaffold_35057_5
MSSVKNVINDSYKLMLLKDYLREAIKEAGFSEVDIQKTPTGTRVGLHVTR
PGIVIGRKGSGIRDLTKVLEKDFDLKNPQISVIEIIRPELQPSVMCNRMS
QHLARGTAFRRAVMWTMQTIMNAGAMGVQITTSGKLRGDRSSFEKHSKGI
LPRAGHFADVIVSEDIVHVQTKMGLIGVRIRIAIKERYIPEFELRAMKKE
VVPAKPPVIEEKEIEVIEEIPIDPTKPSTESELIEIEEKLVEQVETFEEI
EEELK
>14_1009_05_20cm_scaffold_15031_5
MGQKINPVGFRLAVNKNWSSRWYANTKNFAPMLAEDIKVRDFLKRKLAHA
SVGRVLIERPAKDARITIFSARPGVVIGKKGEEIEALKAELRRIMGVQQV
HVNIEEIRKPEIDAQLIADSIAQQLEKRIMFRRAMKRAMQNAMRLGAQGI
KIMSAGRLNGIEIARTEWYREGRVPLHTLRADIDYGLGEAKTTYGVIGIK
VWVYKGEMAPKGDAQAAAAAAAGAPAPAQPEAPAEPKRAKKPAPRAAQKR
GPARPRPEARGARKEGAPAPKTTVKRPKKVLKEEPPKSDGGEQKG
>14_0927_12_20cm_scaffold_184987_1
MGQKVHPEAMRVGYIHDWKSNWFNDRNFSDYLAEDIRIREHIVRKLAHAG
LSDITIRKDSGELEVNIHTARPGIVIGKSGSEVDALRRELHRMTNKQIKV
NILEIKRPELDAALVAQSIAEQLQNRVAFRRAMKRALTSAMRSGAKGVKV
QVAGRLGGAEMARTESYSDGRVPLHTMRADIDYGFYEARTTFGRIGVKCW
VNKGEIMPEGYTGADLTDMSAPPPPGAERDGRGGGRDGRGGRDGRDGRGR
GRGRGPSRNCCDQQSYEKQESRRGQHGPTSVHRGVRPSLAHPFG
>14_0903_12_20cm_scaffold_45469_7
MGQKVHPESLRVGYIHDWKSNWFNEKNFSDYLHEDTLIRRHIIGRLSHAG
LSDITIRKNATEVEINIHTARPGIVIGKSGSEVDQLRRDLHRITGKQVKV
NILEIKRPELDANLVAQSIAEQLQNRVAFRRAMKRALTSAMRSGAKGVKV
QVSGRLGGAEMARTEGYSDGRVPLHTLRADIDYGFHEARTTFGRIGVKCW
INKGEIMPEGYSGADLTIMDEPSPPTQDRGGRDGRDGRGGPGGRGGGPGG
RGGRGGGPGGRGGRGGGPGGRGGGPGGRGRGGRREQPPAGGGNR
>14_0929_09_30cm_scaffold_37171_10
MGQKVHPIGFRLGIKVGERSVKDWSGRWLATGKEYSDLLLEDVKVRQHIM
TRMADAGVAKVEIERSANMITVTIHAAKPGIVIGKSGVKVEELRRTLEAM
TGKRIRVTIQEIRQPEINAMLVARSIADQLEKRVAFRRAMKQAVQRAQRF
GAKGVRVQVSGRLGGSEMSRREWDRWGRVPLHTL
>14_0903_13_30cm_scaffold_5669912_4
MEVQAISRNVRMSAQKMREVVRQIQGMNALQAQAVLEVVPRKSARFVAKT
LSSALANAEHIRSEWNSTKIEQAVFDLQSKLTATNDRKKRGKYRRELARY
QGFLGSKNHLATEKLWVKEALAQTASALRRMTPKARDQDRLVRPVIAMGQ
KTNPIGLRIAVNKDWRSKWYAEKKEFGKLLAEDRRIRDILKKKLESASVP
KIQIERAATRCRITIFTARPGVVIGRKGAEIDKIKEELGRMTGKEIFVDI
QEIKTPELDAQLVAENVALQLERRISFRRAMKKAVQTAMDFGADGIKIRC
AGRLGGAELARTEMYHEGRVPETKVERANKPGAGAASSN
>14_0903_13_30cm_scaffold_3953510_4
MSVTKYFIKDVSRRLEIDELLQNDLKRAGYSHVELTKSPVGTRVVIYAAK
PGMVIGRRGQSIKDLTKLLETKFGIENAQLSVAAIEIPEQDPKVVASQVA
QALQRGVHFRRSAYWAIQRVMESQALGVEIIIRGKLTTERARYEKFRAGY
LPRVGDPVLKSVKVAVTDVQLKQGLFGIKVRILPPNINFIDKPTMVPAPA
APEVETEKEEEATVGNPTQA
>14_0929_05_30cm_scaffold_40784_4
MGQKTNPIGLRLGIVKTWDSRWFAKRGYAELLREDLLIKRYLKKRLYQAG
ISKITIERKGDRVTAEHIAKQLEQRVSFRRAMKKAIASSMRAGAQGIRVA
CSGRLGGSEMARYETYREGRVPLHTLRADIDFARATANTAYGTCGVKVWM
FHGEMLDKPQVGAMAGKPER
>14_0903_12_30cm_scaffold_6630_7
MGQKIHPIGFRLSVNKNWSSRWYANSKNFATMLNEDLKVRDYLKKRLSHA
SVGKVMIERPAKDARITIHSARPGVVIGKKGEDIEMLKADLRKLLGVQMV
HVNIEEIRKPEVDAQLIADSIAQQLEKRIMFRRAMKRAMQNAMRLGAQGI
KIMSAGRLNGIEIARTESTA
>14_0903_13_30cm_scaffold_1595799_6
MGQKVNPVGLRLGINRTWDSRWYAGKAEYGKLLHEDMQIREELMKDLKQA
AVSKIVIERPHKKCRVTVQSARPGVVIGKKGADIEKLRRKVASLTQSDVV
INIVEIRKPELDAQLVARAVQSAMRLGAGGIRINCAGRLGGAEIARMEWY
REGRVPLHTLRADVDYGVATAFTTYGTCGVKVWIFKGEILEHDPMAQDKK
MAEGDAGRPRRDAAS
>14_0903_02_30cm_scaffold_5092_21
MGQKIHPGGMRVGVIHDWKSNWYTGKKEFPGYLLEDVRIRQHIYKKLAHA
GLSDILIRKDKQRITVDIYTARPGIVIGKSGVEVDALRRELHALTQKNVH
ININEIKRPELDAKLVAQSIAEQLSNRVAFRRAMKRALASAIRSGAAGVK
IQCSGRLGGGEMSRRETYNEGRVPLHTIRADIDYGFVEARTTYGRIGVKV
WINKGEIMPAGYESVTTGGDQRLGDQDARRRRGGASEGLGASRESGRGRG
PDREGLGPVRQRRRGPGGGGGRGPGQGGGGRGPGGPGQGGGGGRGAGGSG
GGGGGRGPGGGSGGRSRGPAPGTRPASQQQGGGGGRQRPPQNVEKPRTDD
QGVSAEGREQPVIEPQVEVTPQPVADAPDTTTQKQMHEDPTKLDQSGDPS
QEKTD
>14_0903_13_30cm_scaffold_1932053_16
MRRLPTFVSSVVIGKKGAEVDQLRDELTRLSGKEVGINVEEIKRPELDSQ
LVADNIANQLAQRISFRRAMKRAVQSAMRMGAGGIKIKCGGRLGGAEIAR
VEGYHEGRVPLHTLRADIDYATSTAKTTFGTIGVKVWIFKGEIVEDRRGK
TYSTGV
>14_0903_13_30cm_scaffold_3103033_7
MGQKVHPYGFRLGFNRTWHSRWFATRDYETFLHDDLKLRKELKGRLSHAG
VSEVDIERFANKLKVNIQTSRPGIIIGKRGAEVDKLRDELQRRTKAEVHI
NIIEIQRPETDAQLVAESIALQLERRVAFRRAMKKGIESALRFGAQGVKI
RCAGRLNGAEIARAEWYQEGRLPLHTLKADIDYGFAESNTTYGKIGVKAW
IYRGELHKAKTRRKTA
>14_0927_05_20cm_scaffold_5237_19
MGQKVNPTGFRLSVNRDWRSRWYASSQEFPSFLHSDLKIRNYVKKKLQFA
AVSKIVIERRIAYRRAMKKAVKTAMDFGAEGIRLRCSGRLNGAEISRSEW
YREGKIPLHTLRTAVDYGLAESNTVYGKIGVKCWICRKEEPAPQAATPPP
PPPEPIEV
>14_0927_02_20cm_scaffold_1818_24
TARPGIIIGRKGAEIDKLKADVQKRTNREVYINIQEIHRPELDAQLVSES
IAMQLEKRIAFRRAMRKSVDSALRFGAKGIKVRVSGRLNGAEIARSEWYL
QGRLPLHTLRADIDYGFAEAKTTYGKIGCKVWIFRGEVLPESAADTAKKP
PTRAPSRVTTGGSTPTPVQ
>14_1009_16_40cm_scaffold_75775_13
MGQKVHPYGFRLGSLYGWQSNWFSERRYAEQLHEDIAIRKFIKKKLYHAG
ISRVVIERTGDKVVLNIHTARPGILIGKRGAEVETLRAELAGFTANREVF
INIKEIRKAELDAQLVAENVALQLERRVAFRRAMKKAVTSTMKFGAGGIR
IQCSGRLGGSEMGRREWYREGRVPLHTLRAEIDYGFAEAKTTYXXXXXXE
LRQGTLAQRIGEVSTR
>14_0929_02_30cm_scaffold_2737_15
MGQKVNPIGFRLGVNHDWRSRWYASPLELPSFLHSDLKIRNYVKKKLQFA
AVSKIVIERAWNSIRVTIHTARPGIVIGRKGAEIEKMTEEISKMVEGKQV
KIDIQEIKTPELDAQLVAENVALQIERRIAYRRAMKKAVQTAMDFGAEGI
RLRCSGRLNGAEISRSEWYREGKVPLHTLRTAIDYGFAEANTVYGKIGVK
WKSQRDSFAQSQDRLW
>14_1009_16_30cm_scaffold_515884_4
MGQKVHPESMRVGYIHDWKSNWFNEKQFADYLAEDVAIRRHITGKLSHAG
LSDITIRKDANEVEVNIHTARPGIVIGKSGTEVDALRKDLHRMTRKQIKV
NILEIKRPELDAKLVAQSIAEQLQNRVAFRRA
>14_1009_16_40cm_scaffold_33903_9
MGQKTHPIGFRLGTTRTWSSRWFATKEYANLLHEDAKIRRYIKDALYHAG
ISKIDIERSANRARIAVHTARPGIIIGRKGSEVEKLKNDLQARTGKEIHI
DIQEVVHPELDAQLVSENVALQLEKRVAFRRAMKKAVQSAVRLGAEGIRI
ACAGRLGGAEIARREWYRDGRVPLQTLRADLDFGVATAHTTYGTIGVKVW
VFKGEVLPAARAAELG
>14_0903_05_20cm_scaffold_27801_8
MGQKVHPGGMRVGVIHDWKSNWYTGNKDFADFLQEDVRIRKHIYKKLAHA
GLSDILIRKDAQRITIDIYTARPGIVIGKSGVEVDALRKDIHGMTSKAVH
ININEIKRPELDAKLVAQSIAEQLENRVSFRRAMKRSLASAIRSGAQGVK
VMCGGRLGGGEMSRSESYSEGRVPLHTIRADIDYGFAEAKTTTGRIGVKV
WINKGEIMPSGYESSAQQADTRLGDQDQARRRGGRTEGLGGAGQSGGPAA
RRPDRERGPVEGESSAERAGGPPGDEGAVVEQVPAETVEQPRTDEQGVSA
EGREQPVIESQVEETPAAVADVPDTTTQKQMHEDPTKLDQSGDESAEKGK
PKASTSKAPTAKKPTAKKASSAKKPAAKRTTKKEDES
>14_0903_02_30cm_scaffold_140301_4
MGQKINPIGFRLGVSKSWQSVWYANNRNFGPMLAEDIKVRGFLKKKLAHA
SVGRVLIERPAKDARITIFSARPGVVIGKKGEEIEALKAELRRLMGVNQV
HVNIEEIRKPEIDAQLIADSIAQQLEKRIMFR
>14_0927_12_20cm_scaffold_180622_4
MGHKINPHGFRLGANPNFTWHSRWYADKSYQGWLQEDLRVRKYIEKTLSH
AGISRVDIERKGEDRIQVDIHTARPGIVIGRRGAEVDRIRDDLKNITNKD
NIQLNVFEIKQPELEAPLVAQGIAEQLVGRVSFRRAMRRGVQTAMRAGAK
GIRVQVGGRLGGAEMSRSE
>14_0903_09_20cm_scaffold_8931_9
NRDWRSRWYASPQEFPSFLHSDLKIRNYVKKKLQFAAVSKIVIERAWNSI
RVTIHTARPGIVIGRKGAEIEKMTEEISKMAEGKQVKIDIQEIKTPELDA
QLVAENVALQIERRIAYRRAMKKALQTAMDFGAEGIRLRCSGRLNGAEIS
RSEWYREGKVPLHTLRTPVDYGFAEANTVYGKIGVKCWICKKEEPVPQPA
SPPPPPPAPAPEPTAV
>14_0903_16_20cm_scaffold_60823_1
MGQKVHPESMRVGYIHDWKSAWFNEKHFSEYLMEDLAIRDHIENKLGHAG
LSEITIRKDANEIEVNINTARPGIVIGKGGSEVDALRRELHRLTSKQVKV
NILEIKRPELDARLVAQSIAEQLQNRVAFRRAMKRALTSAMRSGAKGVKI
QVSGRLGGSEMARTEGYSDG
>14_0903_13_30cm_scaffold_6944585_2
MGQKVHPTGFRLGYNKTWRSRWYAEKEYANLLHEDLALKKDLKKRFSHAG
VSRVEIERAANKLKISIYTSRPGIIIGRKGQEVDKLKQEIQKKTGKEVFI
NIQEILKPELDAQLVSESVALQLEKRIAFRRAMRKAVDAALRFGARGIKV
RVSGRLNGAEIARSEWYLHGQLPLQTLRADIDYGFAEAKTTYGQIGVKVW
LYKGERLVPRVGPAGPHDRQGLDGEHGQLRRLRPEGHGMRLGEPAGDRGR
PHRDHPLHQAERPDLDPDVPGQADHQEAPGDPHGQGQGRSRVLGHGGEAG
PHPLRDGRGARGGRSGGPAPGRPQAVHQDQVRDAGGGGPAMKPEQIREMS
VDDLRGKEKELQEQLFKLRFQKSIGQLDNALKLRETRRDIARVKTVLKEK
QVAR
>14_1009_16_40cm_scaffold_52733_8
MGQKVNPYGFRLGFNKTWHSRWFAGKNYAETLHRDLKLREDLKKRLSHAG
VAEIDIERTANKMRINIYTSRPGIIIGRKGAEVDKLRDELQKLVNGEVYI
NIQEIQRPELDAQLVSENIATQLERRIAFRRAMKKAMESAFRFGAKGIKV
RVAGRLNGAEIARSEWYQDGRLPLHTLKADIDYGWATANTTYGTIGVKVW
IYKGEMAKARSRRRPQ
>14_0929_09_20cm_scaffold_159925_2
MGQKTHPTGFRLGIIKTWSSRWYEEKNYAKWLHEDLKLKDFIKKKLNHAG
VSYIEIERAANKAKINIHTARPGIVIGKRGAGVETLKKEVQALTENEVFL
NIIEVRKAETNAQLVAENIATQLERRIAFRRAMKKATQTAMKFGAKGIKV
ASSGRLGGAEMCRREWYKEGRVPLHTLRADIEYGFTEAHTTYGSIGVKAW
VFHGEVLPAARKTTPQGAVR
>14_1009_12_20cm_scaffold_4466_17
MQKRTAGKDIFVDIQEVHKPELDAQLVSEAIALQLEKRVGFRRAMRKAVD
SALRFGCKGIKVRVSGRLNGNEIARSEWYLQGRLPLHTLRADIDYGFTEA
RTTYGVIGVKCWVYKGEILPQKKREATAAAGGF
>14_0903_02_30cm_scaffold_960583_2
MGQKVHPGGMRVGVIHDWKSNWYTGKKEFPGYLIEDIKIREHITNKLSHA
GLSDILIRKDKQRVTVDIYTARPGIVIGKSGVEVDALRKELHAITKKNVH
ININEIKRXXXSTRSSSRSRSPSSCRTASASGGR
>14_1009_16_30cm_scaffold_639406_2
MGQNTHPIGFRLGVTRTWSSRWFATKNYAALLHEDVKIRRYIKDQLYHAG
ISRMDIERSANRCRITIFTARPGIIIGRKGSEVEKLKNELQTRTGKEVYL
NIEEVIHPELDAQLVSENVALQLQKRVAFRRAMKKAVTSARRLGADGIRI
ACAGRLGGSEIARREWYRDGRVPLHTLRADIDFGMATAHTTAGTIGVKVW
IFKGEVLRPTVAAEA
>14_0903_09_30cm_scaffold_125433_1
KVEIERSGDQVTVIIHTARPGIIIGRKGAEVDKLKADLEKMIARQVYITI
KEIKKPELDAQLVTENIAVQLEKRVAFRRAMKRSVASALRLGAQGIKIRC
SGRLAGAEIARTEWYLQGRVPLHTLRADIDYGFAEAHTTMGQIGIKAWIY
KGEILPAASHGKAEGELERR
>14_0927_02_40cm_scaffold_15173_15
MGQKTHPVGFRLGVVRGWSSKWYSEKDFSKWLHEDLRLKRFVKHKLNHAG
VAAVEVERAANKVKINIFTARPGIVIGKRGAGVEQLKKEVQGLTENEVFL
NILEVRKAETNAQLVAENIATQLERRVAFRRAMKKAVTSALRLGADGIRI
ACAGRLGGSEIARREWYRDGRVPLHTIRADIDYGLATAHTTAGTIGVKVW
IFKGEVLRPAAATEA
>14_1009_16_40cm_scaffold_126327_8
MGQKTHPIGFRLGSTRTWSSRWFATKGYADLLHEDVKIRRYIKDQLFHAG
ISRIDIERSANRARITIFTARPGIIIGRKGSEVEKLKNELQTRTGKEIYL
NIEEVIHPELDAQLVSENVALQLQKRVAFRRAMKKAVTSALRLGADGIRI
ACAGRLGGGEIARKEWYRDGRVPLHTIRADIDYGLATAHTTYGTIGVKVW
IFKGEVLGPAARAEV
>14_0903_13_30cm_scaffold_3598530_1
MGQKVHQYGFRLGFNRGWHSNWIAKRDYAELLHEDLKLKKELKGRFENAG
VSHIDVERAANRLKIIIHTSRPGIIIGRKGSEIDKLKQEIKDRTGREVFV
NIQEIHKPELNAQLQAEQVAQQLEKRIAFRRAMR
>14_0903_16_40cm_scaffold_31300_14
MGQKTNPIGLRIAVNKDWRSKWYAEKKEFGKLLAEDRKIRDILKKKLESA
SVPKIQIERAATRCRITIFTARPGVVIGRKGAEIDKIKEELSRMTGKEIF
VDIQEIKTGPRAAAHAAGEH
>14_0929_02_20cm_scaffold_5938_11
MNRDWRSRWYASPQEMPEFLHSDIQIRDYVKKKLQYAAVSKIVIERAWNS
IRVTIFTARPGIVIGRKGAEIEKMTEEISKMAQGKQIKIDIQEIKTPELD
AQLVAENVALQIERRIAYRRAMKKAVQVAMDFGALGIRLRSSGRLNGAEI
SRSEWYREGKVPLHTLRTGIDYGFAEANTVYGKIGVKCWICKKEEAPAET
PGQASPPPGPGAAEV
>14_0929_12_40cm_scaffold_182621_1
QLVAENVAAQLEKRIAFRRAIKQSLMKTMRAGAQGVKIRVKGRLGGSEMA
RVEWNREGRVPLHTLKADIDFGQTEAKTTFGRIGVSAWVYTGNFPTEAPP
KPQAAVEEPADTGVPVGAAIAEAPTPLAELVQAAVAAPTAPEPVAAPVAT
APAAIEAPAAKPKRASRTTKATTAADGGGQTAAPKRATRARATTTEKPAA
PKTPRAPRAAKKKDE
>14_0903_05_40cm_scaffold_24762_11
MGQKVHPLGFRLGFVKTWNAKWYAGSKNYPILLKEDVTIRAAIRARLRDA
AISRIDIERSTNQVTVTIHTAKPGVVIGKGGAKVEELRQVLGKTTGKAVK
VNIFEIRYPELDAVLIAENGRACASPWPAGSVARR
>14_1009_12_40cm_scaffold_104418_1
MAEGKQVKIDIQEIKAPEIDAQLVAETVALQIERRIAYRRAIKKAVQTAM
DFGAEGIRLRCSGRLNGAEISRSEWYREGKIPLHTLRTAVDYGLAEANTV
YGKIGVKCWICRKEEPAPQAATPPPPPPSEPIEV
>14_0903_13_30cm_scaffold_4392491_2
MGQKTHPVGFRLGVIRGWSSKWYSEKDFSVWLHEDGRLKKFVKQKLGHAG
VSAVEVERAANKVKINIFTARPGIVIGKRGAGVETLKKEVQALTSNEVFL
NIQEVRKAETNAQLVAENVATQLERRVAFRRAMKKAVQTAMKFGAKGIRL
ACSGRLGGAEMARYEWYHEGRVPLHTLRADIEYGTTEAHTTYGAIGVKCW
IFRGEVLPQRGQRLA
>14_0903_02_30cm_scaffold_165926_3
MKRALTSAMRSGAKGCKVQVSGRLGGAEMARTESYSDGRVPLHTMRADID
YGFYEARTTFGRIGVKCWINKGEIMPEGYSGADLTEMDAPQPQRDDRDDR
RGRGRGRNDRDGGGGGRGRGGRAGGGGGGGGGRGQGGQGGQGRGGRGGGR
GPQGGGR
>14_1009_16_30cm_scaffold_688016_3
MGQKTNPIGLRLGIVKTWDSRWFAKKGYAEMLKEDLLIKRYLXXXXXXXX
XXXXXXEKITIGIKTARPGLVIGRKGEQVDKLSEEMKQLTKKQVQLNIEE
IKRADLDAQLVAEHIAKQLEQRVSFRRAMKKAIASSMRAGAQGIRINCTG
RLGGSEMARFETYREGRVPLHTLRADIDFARATANTAYGTCGVKVWMFHG
EVLDKNAPTAAPAAR
>14_1009_09_30cm_scaffold_306850_3
MTEEISKMAQGKQIKIDIQEIKTPELEAQLVAENVALQIERRIGYRRAMK
KAVQMAMDFGAEGIRLRCSGRLNGAEISRSEWYREGKVPLHTLRTGIDYG
FAEANTVYGKIGVKCWICRKEEAPAETPLPSPP
>14_0903_16_40cm_scaffold_264209_1
MGQKVHPEVLRVGYIHDWKSTWFNEREFADYLLEDIRIREHIENKLAHAG
LSDITIRKDTNEVEVNINTARPGIGIGKPRTEVDALRRELPRMTHKSVKV
NILEIKRPELDAKLVAQSIA
>14_0919_12_20cm_scaffold_253604_3
MGQKVNPIGLRLGINRTWDSRWYAGKNEYGKLLHEDMEIRKELLGQLKQA
AVSKIVIERPHKKCRVTIQSARPGVVIGKKGADIEKLRRKVARLTKSDVV
INIVEIRKPELDAQLVAESIAQQLERRVAFRRAMKRAVQSAMRLGANGIR
INCSGRLGGAEIARMEWYRE
>14_0903_16_30cm_scaffold_381_9
MGQKTHPVGFRLGAKPGVVIGKGGAKVEELRQVLGKMTAKNVKVNIFEIR
YPELDANLIAENVAQQLERRVSFRKVLKQTVQRSMKAGARGVRVAVAGRL
GGAEMSRREWEREGRVPLHTLRADIEFGRAIAKTTFGTIGVKAWVYKGDV
EPTPRQVTQPSTPAQRAAAI
>14_0929_02_40cm_scaffold_208644_3
MGQKIHPIGFRLSVNKNWSSRWYANSRNFATMLNEDLKVRDYLKKRLSHA
SVGKVMIERPAKDARITIHSARPGVVIGKKGEDIEMLKADLRKLLGVQMV
HVNIEEIRKPEVDAQLIADSIAQQLEKRTMFRR
>14_0903_02_20cm_scaffold_58650_4
MGQKTHPVGFRLGVVRGWSSKWYSEKDFSKWLHEDLRLKKFVKQKLNHAG
VSSVEVERAANKVKINIFTARPGIVIGKRGAGVETLKKEVQALTSNEVFL
NIQEVRKAETNAQLVAENVATQLERRVAFRRAMKKSVQTAMKFGAKGIRL
ACSGRLGGAEMARYEWYHEGRVPLHTLRADIEYGTTEAHTTYGAIGVKCW
IFKGEVLPQRGQRLA
>14_0903_16_30cm_scaffold_67754_5
MEKLKNELQTRTGKEIYLNIEEVIHPELDAQLVSENVALQLQKRVAFRRA
MKKAVTSALRLGADGIRIACAGRLGGSEIARREWYRDGRVPLHTIRADID
YGLATAHTTAGTIGVKVWIFKGEVLRPTSATEA
>14_1009_16_40cm_scaffold_27623_28
MGQKVNPIGLRLGINRTWDSRWYAGKGGYSVLLHEDMKIRAELMKQLKQA
AVSKIVIERPHKKARVTIHSARPGVVIGKKGADIEKLRRRVAELTDSDVV
INIVEIRKPSSTRSWWRNRSRSSWNAGSRSAGR
>14_0929_12_40cm_scaffold_156681_4
MGQKVHPYGFRLGFNKPWRSRWFAKQAYAKLLQEDLELKADLRERLKSAG
LSSIEVDRPGNKLRITIRTSRPGIIIGRKGAEIEKLKQDLAKRTKREVFI
DIQEVHKPELDAQLVSESIALQLEKRVAFRRAM
>14_0903_05_40cm_scaffold_108754_6
MGQKTHPYGFRLGIVKQWRSRYFARHNFPELLKEDELIRKYLKTRLSHAA
IADVHIERKPGKVTVTVHTGRPGVVIGKRGAEVDKLRDELAQLTGKEVGI
NVEEIKRPELGAQLVGDSVAQQLTQRISFRRAM
>14_1009_16_30cm_scaffold_250033_2
MIYIYAARVGMIIGKKGQEVDKLTKALEDLCHRHIEVKTMEVNRPEVDPQ
LVSYDIAEQLEKRASFRRTMKRAIDQTMEAGAKGIRIQMAGRLGGSEMAR
TEKGMAGSIPLSTLRAKVEYGFAEAKTAQGHIGIKVWINNGDYLNAEENN
DAVNAQAGKVSKKPTRRGQR
>14_1009_09_20cm_scaffold_206681_1
KLGHAGLSDIRIRKNKNEVTVDIHTARPGIVIGKSGAEVDALRRELHRMT
GKQVRVNILEVKRPELDAKLVAQSIAEQLQNRVAFRRAMKRALTSAIRSG
ATGVRVQVSGRLGGAEMARTEGYSEGRVPLHTLRADIDYGFYEARTTFGR
IGVKCWINKGEVMPEGYQTRESLGGGGREQELPGRPQDRPPGRRERGGDR
PQQGRGGREQTQEGR
>14_0903_05_20cm_scaffold_29509_3
MGQKVSPIGFRLGVNRDWRSRWYASPQELPDFLHSDLEIRAYVKKKLQFA
AVSKIVIERAWNSIRVTIHTARPGIVIGRKGAEIEKMTEEISKMAQGKQI
KIDIQEIKTPELDAQLVAENVCLQIERRIAYRRAMKKAVQVAMDFGAQGI
KLRSSGRLNGAEISRSEWYREGKIPLHTLRTPIDYGFAEANTVYGKIGVK
CWTPPPPPLPVPEEV
>14_0927_05_20cm_scaffold_139537_5
MASPRLRPRCCFLNLTFFGIIIGRKGAEVDKLRDELQKLVNGEVYINIQE
IQRPELDSQLVAENIAAQLVRRIAFRRAMKKAMESAFRFGAKGIKVRVAG
RLNGAEIARSEWYQDGRLPLHTLKADVDYGTAT
>14_0927_09_40cm_scaffold_121028_1
MGQKIHPEGMRVGVIHDWKSNWYTGKKEFPQYLLEDIKIREHIYKKLSHA
GLSDILIRKDKQRITVDIYTARPGIVIGKSGVEVDALRRELHAMTQKNVH
ININEIKRPELDAKLVAQSIAEQLQNRVSFRRAMKRALASAIRSGAQGVR
IQCGGRLGGGEMSRSESYSEGRVPLHTIRADIDYGFVEAKTTFGRIGVKV
WINKGEIMPEGYGGL
>14_0903_13_30cm_scaffold_2910405_1
IKIDIQEIKTPELDAQLVAENVALQIERRIAYRRAMKKAVQVAMDFGAQG
IKLRSSGRLNGAEISRSEWYREGKIPLHTLRTPIDYGFAEANTVYGKIGV
KCWICKKEEVPVEQLAPTPPPPPPIAPESVEA
>14_0903_05_30cm_scaffold_96607_5
MGQKTHPVGFRLGFTKTWHAKWYANRKAYPALLKEDVSIRNAIRSRLRDA
AIARIDIERSANQVTVTIQTAKPGVVIGKGGAKVEELRQVLGKMTAKNVK
VSRSATQSSRPISSPRTSLSSSSGGSAFGRS
>14_0903_13_30cm_scaffold_2254769_1
MGHKVNPIGLRTGIIRTWQSRWYSDKDYTRLLHEDLRLRQQLKQRLRNAG
VSQIEIERSGGNQVSVTIHTAKPGIVIGKSGSAVEALRQDLKKQVGRDVR
LNIVEIGRPELDAELVARNIAESLQKRIAFRRAVKQAIQRTMRFGAKGIK
VIVAGRLGGAEMSRREWYREGRVPLHTLRAKVDYGTAEAKTTFGVIGVKV
WVYHGDEIPVQEQETA
>14_0927_05_40cm_scaffold_87724_1
PMGQKTHPIGFRLGATRTWSSRWFATKGYAGLLHEDVKIRRFIKSSLYHA
GISRIDIERSANRARISIFTARPGIIIGRKGAEVEKLKNEIQGRTAKEVY
LNIEEVVHPELDAQLVAENVALQLQKRVAFRRAMKKAVTSALRLGADGIR
IACSGRLGGAEIARREWYREGRVPLHTIRADIDYGLAEAHTTFGAIGVKV
WIFKGEVLPAQRIADA
>14_1009_05_30cm_scaffold_164335_1
MGQKTHPYGFRLGIVKQWRSRYFARHNFPELLKEDELIRKYLKTRLSHAA
IADVHIERKPGKVTVTVHTGRPGVVIGKRGAEVDKLRDELQRKTKNEVHI
NIIEIQRPETDAQLVAESIALQLERRVAFRRAMKRAVQSAMRLGAQGIRI
NCSGRLGGAEIARMEWYR
>14_1009_16_40cm_scaffold_627630_2
MGQKVNPTGFRLSVNRDWRSRWYASSQEFPSFLHSDLKIRNYVKKKLQFA
AVSKIVIERAWNSIRVTIHTARPGIVIGRKGAEIEKMTEEISKMAEGKQV
KIDIQEMDSEKEKIRVGDRLQVDAHSDVSLR
>14_0903_16_40cm_scaffold_269961_1
KKGADIEKLRKMVAKLTDSDVVINIVEIRKPELDAQLVAESIGQQLERRV
AFRRAMKRAVQSAMRLGAEGIRINCSGRLGGAEIARMEWYREGRVPLHTL
RADVDFGVATAFTTYGTCGVKVWIFKGEIMEHDPMAQDKKMAESEAGRPR
RDAA
>14_0903_12_40cm_200_scaffold_8968_10
MGQKVNPYGFRLGFNKTWHSRWFAGKAYAETLHRDLKLRDDLKKRLSDAG
VSEIDIERTANKMRINIYTSRPGIIIGRKGAEVDKLRDELQKMVNGEKGI
KVRVGGRLNGAEIARTEWYQDGRLPLHTLKADIDYGLALAKTTYGIIGVK
VWIFKGEMAKARSRRRPQ
>14_0903_16_20cm_scaffold_149373_2
MGQKTHPIGFRLGTMPQFTWRSRWFATKNYADLLHEDVKIRRYIKDQLYH
AGIARIDIERSANRARISISTARPGIIIGRKGSEVEKLKNELQARTGKEI
YLNIEEVIHPELDAQLVAENVALQLQKRVAFRRAMKKAVTSALRLGADGI
RIACAGRLGGGEIARREWYRDGRVPLHTIRADIDYGLATAHTTYGTIGVK
VWIFKGEVLRAAPAEA
>14_0903_16_20cm_scaffold_154012_2
MGQKVNPYGFRLGFNKTWHSRWYAGKTYAETLHRDLKLREDLKKRLSHAG
VSEIDIERTANKMRINIYTSRPGIIIGRKGAEVDKLRDELQKLVNGEVYI
NIQEIQRPELDAQLVAENIATQLESRIAFRRAMKKAMESAFRFGAKGIKV
RVGGRLNGAEIARSEWYQDGRLPLHTLKADIDYGLALAKTTYGIIGVKVW
IFKGEMAKARSRRRPQ
>14_0903_13_30cm_scaffold_2753070_7
MGQKINPVGFRLAVNKNWSSRWYANSKNFAPMLAEDIKVRDFLKRKLAHA
SVGRVLIERPAKDARITIFSARPGVVIGKKGEEIEALKAELRRIMGVQQV
HVNIEEIRKPELDAQLIAASITGQLEKHVMF
>14_1009_16_40cm_scaffold_308547_6
MGQKVHPYGFRLGINRTWRSRWFARKDYGALLHEDLHLKVMLKKKFMHAG
ISRIEVERAANKLTIIIFTSRPGIIVGKKGTEIEKLKKDLQTLTGRDINL
KIQEVNKPELDAQLVSEGIAQQLEKRIAFRRAMRRAVDSTLRFGAKGIKV
RVGGRLNGAEIARSEWYLHGQLPLHTIRADVDYGFAQAYTTYGVIGVKVW
VYKGEVFELQRAEHAH
>14_0903_05_20cm_scaffold_88031_1
MGHKVHPIGFRLGIIKGWQSRWYAERDYKDVYAEDDLIRRTINKELANAS
VSRIEIERAAANQVSVTIYTAKPGIVIGKSGEKVDRLRASLEGKTKKRVR
LNILEIRQPELDAYLVARSVAEQLEKRVSFRRAMKQAVQKSMRANAKGIR
IIVGGRLGGAEIARSEKE
>14_1009_16_30cm_scaffold_73797_2
MGQKVHPKGFRLGVIESWDSRWFARREYSELLHEDIKVRNFLKKRLYHAG
VSKIEIERAANKAKMNIHTARPGIVIGKKGAEIEKLKQELAKLTSKETFI
NIHEVRRPDLDAQLVAENVALQLERRVAFRRAMKEAVARAMRMGAQGIRI
QSAGRLGGSEIARTEWYREGRVPLHTLRADVNYGLAEAKTTYGVIGVKCW
IFRGEVLTKQEEEQRAALGV
>14_1009_13_30cm_scaffold_73253_1
MSVTKYFVKDVSRRLEIDEHLALELKRAGYSHVELTKSPVGTRVVIYAAN
PGMVIGRRGHSIRDLTKVLEEKFHIENPQLSVANIEVPEQDPKVVASQVS
QALQRGVHFRRAAYWAIQRVMESQALGVEIT
>14_0903_02_30cm_scaffold_227671_3
MGQKVNPIGFRLGVNRDWRSKWYASPQEMPAFLHSDLEIRDYVKKKLQFA
AVSKIVIERAWNSIRVTIYTARPGIVIGRKGAEIEKMTEEISKMAQGKQI
KIDIQEIXXRSWWRRTWHCRSSAELRIAGR
>14_1009_16_20cm_scaffold_72955_5
MGQKTHPYGFRLGYNKPWKSRWYADKDYADLLHEDVKLRKELKEKLKSAG
ISSIDIERAANKLVVRIYTARPGIIIGRKGAEIDKLKQEVQKRTKREVHI
DIQEVHRPELDAQLVAESIALQLEKRVAFRRAMRKAVDSALRFGCCRCRR
CARTSISGPRKPTRLMG
>14_1009_16_40cm_scaffold_866816_2
MGQKVNPLGLRLGINRTWDSRWYSGKNEYSQLLHEDMKIREELMKDLKQA
AVSKIIIERPHKKCRVTVHSARPGVVIGKKGADIEKLRRKVAKLTKSDVV
INIVEIRKPXXXXXXXXXXXXMKRAVQSAMRLGAGGIRINCSGRLGGAEI
ARMEWYREGRVPLHTLRPDVDYGVATAFTTYGTCGVKVWIFKGEIMEHDP
MAQDKKMAEGEAGRPRRDVA
>14_0903_05_30cm_scaffold_116316_1
MEIREELSEALKQAAVSKIVIERPHKKCRVTIHSARPGVVIGKKGADIEK
LRKMVAKLTDSDVVINIVEIRKPELDAQLVAESIAQQLERRVAFRRGMKR
AVQSAMRLGAEGIRINCSGRLGGAEIARME
>14_1009_16_30cm_scaffold_248444_7
MGQKSSPVGLRLQINRTWDSRWYAEGQDYGRLLLEDLKIRRSIVDKLPQA
AISKVVIERPAKICRISIYAARPGVIIGKKGADIEKLRKELGKMTSSEVS
LNIVEIRKPEIDAKLVAQGVADQLEPSAAR
>14_0903_02_30cm_scaffold_76851_6
MGQKINPVGFRLAVNKNWSSRWYANTKNFAPMLAEDIKVREFLKMKLAHA
SVGRVLIERPAKDARITIFSARPGVVIGKKGEEIEALKAELRRIMGVQQV
HVNIEEIRKPEIDAQLIADSIAQQLEKRIM
>14_1009_12_40cm_scaffold_409301_1
IADSIAQQLEKRIMFRRAMKRAMQNAMRLGAQGIKIMSAGRLNGIEIART
EWYREGRVPLHTLRADIDYGFSEARTTYGTIGVQVLVFKGEVLGKGEQPV
APLPEPEKKVRKPAAPREGREPGAKHVAAS
>14_0903_02_30cm_scaffold_430316_3
LAQISGKEVGINVEEIKRPELDAQLVADNIANQLAQRISFRRAMKRAVQS
AMRMGAGGIKIKCGGRLGGAEIARVEGYHEGRVPLHTLRADIDYATSTAK
TTFGTIGVKVWLFKGEIVEDRRGKTYSTGV
>14_1009_16_40cm_scaffold_104572_6
MGQKTHPYGFRLGITKPWRSRWFAKRDYSRLLHEDLKLKRDLKKQLSHAG
VSNIEVERMANKLRITIHTSRPGIIIGRKGAEIDKLKADIQKRTNREVYI
NIQEIHRPELDAQLVGESIALQLEKRIAFRRAMRKSVDSALRFGAKGIKV
RVSGRLNGAEIARSEWYLQGRLPLHTLRADIDYGFAQAYTTYGVIGVKCW
IYKGEILPSKQPQGPAAARI
>14_0929_12_20cm_scaffold_17978_6
MNRDWRSRWYASPQEMPEFLHSDIEIRDYVKKKLLFAAVSKIVIERAWNS
IRVTIFTARPGIVIGRKGAEIEKMTEEISKMAQGKQIKIDIQEIKTPELD
AQLVAENVGAGSDGFWRAGNSFTKLGPVERR
>14_1009_16_30cm_scaffold_287625_4
MGHKVNPYGFRLGVIYPWKSKWYAGRKEYSDQLHEDVRIRRYITGRLTRA
GISSVDIERKGDQVQVFIRTARPGIVIGRKGAEVDRVRKDIEKMTGKRVD
VKVEDMNQAATESRPETDATLLAQGVSEQLVGRVSFRRAMRRAVQTAMKA
GALGVRVQC
>14_0903_13_30cm_scaffold_2698729_2
MSQVEKSAVKSLLSMHRNYAELDEYLEAQLKEAGYAGVDIQRNPVGTRIT
VFVTRPGLAIGRRGTGIKELTERVAQKFNLPNPQIAVSEVERPELNPRIM
AQRTAQIVARGTAFRRAANWTMTTIMEAGAMGCEIGVAGKLRSDRAHKEK
YRMGVVPKSGETADEIR
>14_0927_02_20cm_scaffold_126669_1
KRTKREVHIDIQEVHRPELDAQLVAESIALQLEKRVGFRRAMRKAVDSAL
RFGCKGIKVRVSGRLNGNEIARSEWYLQGRLPLHTLRADIDYGFSEARTT
YGVIGVKCWIYRGEILPQKKREPQVDKSVF
>14_1009_05_40cm_scaffold_372593_2
MGQKVHPYGFRLGYTKPWKSRWFVERDYDKLLLEDVRLKNELKDKLKSAG
VSSIEIERPGNKLRVIIKTARPGIIIGRKGAEIDKLKGDVQKRTGREVRA
TGVGIDCTATGKTCGLPACHAQSRRFGAAFWLQGNQSPGEWSLERKRNRA
FRMVSARASAVAHLACRH
>14_0903_13_30cm_scaffold_3353656_2
MEVNRPEVDPQLVAEDIAEQLEKRSSFRRTMKRSMDQTMEGGARGVRIQL
AGRLGGSEMARCEKGMTGSIPLSTLRARIEYGFAEAKTAQGHVGIKVWIN
NGDYLDSEEGGDAANAQAGKVPKKSTGKGKR
>14_0929_05_20cm_scaffold_204518_3
MGHKVHPYGFRIGIIKPWLAKWYADRDYATLLGEDMRIRQLVGKQLANAS
VSQVEIERGINHVTVTVHSAKPGIVIGKGGANVESLRTNVGKLTNKKVKL
EIKEVLQPELDAVLVAQNVAGQLERRIAFRKAMKQAIQRSIKAGAKGVKV
QVSGRLGGSEMSRTEWDREGRIPLGTLRADISYGVVHAHTTYGRIGVKAW
IYRGDIEPAPRVGVQN
>14_0903_09_40cm_scaffold_217559_3
MGQKVNPIGFRLNVNRDWRSRWYASPQEFPAFLHNDLKIRDYVKKKLQFA
AVAKIVIERAWNSIRVTIHTARPGIVIGRKGAEIEKMTEEISKMLRFRVR
NGTGKGKFHCTRCARRLTTVLLRPTRFTARSE
>14_0903_13_30cm_scaffold_8642905_6
MGQKVNPYGFRLGFNKTWHSRWFQGKTYAETLHRDLKLREDLKKRLSHAG
VSEIDIERTANKMRINIYTSRPGIIIGRKGAEVDKLRDELQKLVNGEVYI
NIQEIQRPELDAQLVAENIATQLERRIAFRRAMKKAMESAFRFGAKGIKV
RVGGRLNGAEIARSEWYQDGRLPLHTLKADIDYGLATANTTYGTIGVKVW
IYKGEMAKAKSRRRPQ
>14_0929_05_20cm_scaffold_82723_3
MGQKVNPYGFRLGFNKTWHSRWFQGKTYAETLHRDLKLREDLKKRLSHAG
VSEIDIERTANKMRINIYTSRPGIIIGRKGAEVDKLRDELQKLVNGEVYI
NIQEIQRPELDSQLVAENIAAQLVRRIAFRRAMKKAMESAFRFGAKGIKV
RVGGRLNGAEIARSEWYQDGRLPLHTLKADVDYGVATATTTYGAIGVKVW
IFKGEMAKTKSRRRPA
>14_0919_02_20cm_scaffold_96128_1
LTGREVLPINIVEVHRPELNAQLVAESITLQLEKRVAFRRAMRKAVDSAL
RFGCKGIKVRCGGRLNGAEIARTEWYLQGRLPLHTLRADIDFGMAEARTT
YGVIGVKCWIYNGDILEQKRRQEKVREPAPAS
>14_0929_09_30cm_scaffold_219019_1
MGQKVNPIGLRLGINRTWDSRWFSRKEYGNQLLDDLKLRKFLGGRLTQAA
ISKVLIERAAKKTRITLHSARPGVVIGKKGADIDKLRGDIAKVTNSEVSL
NIIEIRKPEIEAKLIAEGIAQQLERRVAFRRAMKRAVQSAMRFGAQGIRI
NCSGRLGGAEIARMEWYREGRVPLHTLRADVDYGVATAFTTYGTCGVKVW
IFKGEIMEHDPMAQDK
>14_1009_16_30cm_scaffold_74520_6
MGHKVHPIGFRLGVIKGWQSRWYAERDYKDVFAEDDMIRRTINRELANAS
VSRIEIERAAANQVSVTIHTAKPGIVIGKSGEKVDRLRAVLEVKTKKRVR
LNILEIRQPEMDAYLVARSVAEQLEKRVSFRRAMKQAVQKSMRANAKGIR
IIVGGRLGGAEIARSEKEVEGKIPLHTLRADIDYGMAQARTTFGMIGIKV
WIYKGDILPSKRREAGEAAQEIGAQPPLGPREREGGDRRGGDRRRSGEGR
QRGDRGERGQGERPAGGDRGPRQAGERPQRPQGQRAPRQQGERTERPPRP
QGERPQGERPQGQQGGERKRPPRAQGDRPPRQQGERTARAEQAPEVPKAP
EAPEALAAQATAEETQAIQPTPELTAPAEPTGQAEMEAPPVAPELPPTTE
TQSE
>14_1009_05_20cm_scaffold_218040_2
MGQKTHPYGFRLGYNKPIKSRWYADKEYADLLHEDVKLRKELKEKLKSAG
ISSIDIERAANKLVVRIYTARPGIIIGRKGAEIDKLKQDVQKRTKREVHI
DIQEVHRPELDATLVAESIALQLEKRVAFRRAMRKAVDSALRFGCKGIKV
RVSGRLNGAEIARSEWYLQ
>14_0903_13_30cm_scaffold_1524392_3
MGQKTHPIGFRLGATRTWSSRWFATKAYANLLHEDVKIRRFIKDQLYHAG
ISRIDIERSANRARITIFTARPGIIIGRKGSEVEKLKNELQERTGKEIYL
NIEEVIHPELDAQLVAENVALQLQKRVAFRRAMKKAVTSALRLGADGIRI
ACAG
>14_1009_16_20cm_scaffold_169044_2
MGQKVNPYGFRLGFNKTWHSRWFAGKNYAETLHRDLKLREDLKKRLAHAG
VSEIDIERTANKMRINIYTSRPGIIIGRKGAEVDKLRDELQKLVNGEVYI
NIQEIQRPELDAQLVSENIATQLERRIAFRRAMKKAMESAFRFGAKGIKV
RVAGRLNGAEIARSEWYQDGRLPLHTLKADIDYGWATSNTTYGTIGVKVW
IFKGEMAKARSRRRPQ
>14_0903_02_30cm_scaffold_16918_8
MGHKVHPYGFRLGVSRTWTAKWYAXXXXXXXXXXXXIDKRLANASVSGVE
IERGINHVTVTIHTAKPGIVIGKGVANVEVLRQQIGALTTRKVKLEIKEI
RQPELDAYLVAMNIAGQLSRRIAFKKAMKQSIQRSMKAGAKGVKIAVAGR
LGGSEMGRREWDKEGRIPLGTLRADISYGQVHAHTTYGRIGVKVWIYRGD
ITPERAAREAGIPAQVGQGV
>14_1009_16_40cm_scaffold_213494_1
TAEQLVGRVSFRRAMRRTVQTAMKAGALGVRVQCGGRLGGAEMSRREWYR
EGRVPLHTLRAKIDYGTSEAKTTFGVIGVKVWVYHGDEIPAREQETARAR
ARALAGQHSGGGASTGALITDARELEGVPLPPTETGARETREEPQRPGGA
RRPQRPTGRPGQRRPGGRS
>14_0929_09_30cm_scaffold_114746_1
MGQKVNPYGFRLGFNKTWHSRWFAGKAYAETLHRDLKLREDLKKRLSHAG
VSEIDIERTANKMRINIYTSRPGIIIGRKGAEVDKLRDELQKLVNGEVYI
NIQEIQRPELDSQLVAENIAAQLVRRIAFRRA
>14_0903_13_30cm_scaffold_305374_1
MGQKTHPIGFRLGISKTWRSQWYANRDFPALLREDELLRKYLKARLGHAA
IADIRIERKPGKVVVTIHTGRPGVVIGKKGAEVDQLRDELNKLTGKEVGI
NVEEIKRPELDAQLVADNIANQLAQRISFRRAMKRAVQSAMRMGAGGIKI
KTGGRLGGAEIARVEGYHEGRVPLHTLRADIDYATSTAKTTFGTIGVKVW
IFKGEIVEDRRGKTYA
>14_0929_12_20cm_scaffold_102270_4
MGQKVHPYGFRLGYTKPWKSRWFVERDYDKLLLEDVKLKNELKDKLKSAG
VSAIEIERPGNKLRIIIKTARPGIIIGRKGAEIDKLKGDLQKRTSREVFV
DIQEVHKPELDAQLVSEAIALQLEKRVGFRR
>14_0929_09_20cm_scaffold_23751_9
MGQKVNPIGFRLNVNRDWRSRWYASPQEFPAFLHNDLKIRDYVKKKLQFA
AVAKIVIERAWNSLQIERRIAYRRAMKKAVQMAMDFGAEGIKIRSSGRLN
GAEISRSEWYREGKIPLHTLRTPIDYGFAEANTVYGKIGVKCWICRKEER
PAEPPPGPAAPPPEPAEV
>14_0903_13_30cm_scaffold_7740745_9
MTGKEIYVDIMEIKQPETDAQLVAENVALQLERRVSFRRAMKKSIQTAMD
FGAEGIKIRCGGRLGGAELARVETYHEGSVPLHTLRANIDYGFAEAKTVY
GKLGVKCWVCKGETIQEKPQPQQPIEAPAAS
>14_1009_12_40cm_scaffold_77950_1
MPSARPGVVIGKKGADIEKLRRKVTKLTKSDVVINIVEIRKPELDAQLVA
ESIAQQLERRVAFRRAMKRAVQSAMRLGAGGIRINCSGRLGGAEIARMEW
YREGRVPLHTLRADVDYGVATAFTTYGTCGVKVWIFKGEIMEHDPMAQDK
KMAEGEAGR
>14_0927_09_20cm_scaffold_28584_9
YHAGIATIDIERSANRARISISTARPGIIIGSKGSEVEKLKNELQARTGK
EIYLNIEEVIHPELDAQLVAENVALQLQKRVAFRRAMKKAVTSALRLGAD
GIRIACAGRLGGGEIARREWYRDGRVPLHTIRADIDYGLATAHTTYGTIG
VKVWIFKGEVLRAAPAEA
>14_1009_13_20cm_scaffold_153100_4
DELAQLTGKEVGINVEEIKRPELDAQLVADSVAHQLTQRISFRRAMKRAV
QSAMRMGAQGIKIKTAGRLGGAEIARTEGYHEGRVPLHTLRADIDFARAT
ANTAYGTCGVKVWMFHGEVLERGKIAPAPIR
>14_0903_13_30cm_scaffold_8132202_3
MGQKTHPIGFRLGFIHTWDSSWYDDKSFAVKLKEDDMIRTYIRKRFDNAG
ISKIEVERTPKKITLTIHTSRPGYVIGKSGKEITLLEAELKKVTNKEIKV
LVTEIKKPELDARLVAEAVA
>14_0929_05_30cm_scaffold_292261_1
MGQKVHPGGMRVGVIHDWKSNWYTGAKEFPAYLLEDIKIREHILGKLAHA
GLSDILIRKDAQRITIDIYTARPGIVIGKSGTEVDALRRDLHRMTNKAVK
VNILEIKRPELDAKLVAQSIAEQLQNRVSFRRAMKRALASGIRSGAKGIR
IQCGGRLGGTEMSRSEAYSEGRVPLHTIRADIDYGFVEAKLPFGRIGVKV
WINKGEIMPEGYGGLD
>14_0903_02_30cm_scaffold_5433_21
MGQKIHPGGMRVGVIHDWKSNWYTGKKEFPGYLIEDIRIRQHINGKLSHA
GLSDILIRKDKQRITVDIYTARPGIVIGKSGVEVDALRKELHALTKKNVH
ININEIKRPELDAKLVAQSIAEQLQNRVSFRRAMKRALASGIRSGAKGIR
IQCGGRLGGTEMSRSEAYSEGRVPLHTIRADIDYGFVEAKTTFGRIGVKV
WINKGEIMPEGYGGLDTEKEVRLGEQDQARRRRGGAAEGLGASREGGRDR
QRDREGLGPVRPQRRRGGAGGRGGAGGGRGGRPAPRDRARGQDNVERPRT
DEAATSAEGRQQPPVEPQVEATPAAVADAPDSTTPKQQTEDATKREKSTD
AEKAAKPKASRPRAAAKPKAEKTDKPHADKPTADKPAADKPRAARAPKKK
ADS
>14_0903_02_30cm_scaffold_168811_1
MGQKVHPEGFRVGYIHDWKSNWFNEREFADYLLEDIKIREHIEGKLGHAG
LSDIRIRKNKNEVTVDIHTARPGIVIGKSGTEVDALRRELHRMTGKQVRV
NILEVKRPELDAKLVAQSIAEQLQNRVAFRRAMKRALTSAMRSGAKGVKV
QVSGRLGGAEMARTESYSD
>14_1009_16_20cm_scaffold_144293_2
MGQKVNPYGFRLGFNKTWHSRWFAGKTYAETLHRDLKLRADLKKRLSHAG
VSEIDIERTANKMRINIYTSRPGIIIGRKGAEVDKLRDELQKLVNGEVYI
NIQEIQRPELDAQLVAENIATQLERRIAFRRAMKKAMESAFRFGAKGIKV
RVGGRLNGAEIARSEWYQDGRLPLHTLKADIDYGLALAHTTYGIIGVKVW
IFKGEMAKARSRRRPQ
>14_0903_13_30cm_scaffold_4578774_8
MGQKVHPYGLRLGYNKTWKSRWYAKKDYSTLLHEDLRLKKELKKQLGHAG
VSNIEIERPGNKIRITIHTSRPGIIIGRKGSEIDKLKADLQKRTNRDIFI
NINERVHRSTIGKENCLPPGYAESGGYRPQS
>14_0903_02_30cm_scaffold_382937_4
GAIIGKKGEKIDKLTKALEKLIRRRIEVKTVEITRPEIDAQLIAEDIAEQ
LERRASFRRTMKQAMQRAMEGGARGVKLQLSGRLGGSEMARCEKGMEGSI
PLSTLRCKVEYGFSEASTPQGNIGIKCWVNQGDYLTGDIADATDASGGPP
QRRRGTRRGPGGGGGGPR
>14_0919_02_20cm_scaffold_62993_5
MGQKINPTGFRLAVNRDWASKWYANSKHFATTLNEDVKVRAYLRKKLSHA
SVSKITIERPAKNARITIHSARPGVVIGKKGEDIETLRASLRKMMGTEVG
LNIEEIRKPEIDAQLVADSGSTASRSRAPSGIAKAECRCTRCAPISTMGS
PKRRRPTG
>14_0903_12_40cm_200_scaffold_203210_2
MGQKIHPGGLRVGVIHDWKSNWYTGKKEFAGYILEDVKIREHIYGKLAHA
GLSDILIRKDKQRITVDIYTARPGIVIGKSGVEVDALRKELHALTQKNVH
ININEIKRPELDAKLVAQSIAEQLSNRVAFRRAMKRALASAIRSGAAGVK
IRCAGRLGGGEMSRSETYSEGRVPLHTIRADIDYGFVEAKTAAGRIGVKV
WINKGEIMPEGFGET
>14_0903_13_30cm_scaffold_1859664_6
MGQKVHPESMRVGYIHDWKSNWFNEKHFADYLAEDVAIRNHITGKLAHAG
LSDITIRKDANEVEVNIHTARPGIVIGKSGSEVDALRKDLHRITRKQIKV
NILEIKRPELDAKLVAQSVAEQLQNRVAFRRAMKRSLASAMRSGAQGVKV
ICGGRLGGGEMSRSEARRSGASA
>14_1009_05_30cm_scaffold_117467_7
MWSSDARAGKEIFVDIQEIKTPETDAQLVAENVALQLERRISFRRAMKKA
VQTAMDFGADGIKIRCAGRLGGAELARTEMYHEGRVPLHTLRANIDYGFA
EANTVYGKLGVKCWICKGETKVERGNKPAGASAGATN
>14_1009_16_30cm_scaffold_210999_1
MGQKINPVGFRLAVNRNWSSKWYANKRSFAPMLAEDIKVRSFLKSKLAHA
SVGRVLIDRPANDARITIFSARPGVVIGKKGEEIEALKAELRRIMGVQQV
HVNIEEIRKPEIDAQLIADSIAQQLEKRIMFRRAMKRAMQNAMRLGAQGI
KIMSAGRLNGIEIARTEWYREGRVPLHTLRADIDYGMGEAKTNYGVIGIK
VWVYKGEIMPKGEV
>14_0919_12_20cm_scaffold_88880_4
MGQKTHPIGFRLGVTRTWSSRWFATKNYAKLLHEDVKIRRYIKDQLYHAG
ISRIDIERSANRARITVATARPGIIIGRKGAEVERLKDELQARTQKEIYL
NIEEVIHPELDAQLVAENVALQLQKRVAFRRAMKKAVTSALRLGADGIRI
ACAGRLGGGEIARREWYRDGRVPLHTLRADIDYGLATAHTTYGTIGVKVW
VFKGEVLRAAPAEA
>14_1009_16_40cm_scaffold_978816_2
MGQKTHPYGFRLGIIKPWRSRWYAGSTFAELLKEDELVRKYLKTRLAHAA
VSDVHVERKPGKVTVTVFTGRPGVVIGKRGAEVDKLRDELAQLTGKEVGI
NVEEIKRPELDAQLVADGVAHQLSQRVSFRRAMKRAVQSAMRMGAQGIKL
KTAGQIARTEGYHEGRVPLHTLRADIDYATSTAKTTYGTIGVKVWIFKGE
VVEDARGRTYSTGT
>14_0903_02_20cm_scaffold_34968_6
MGQKTHPYGFRLGIVKQWRSRYFAKRNFPELLKEDELIRKYLKTRLSHAA
IADVHIERKPGKVTVTVHTGRPGVVIGNDKLRDELAQLTGKEVGINVEEI
KRPELDAQLVGDSVAHQLTQRISFRRAMKRAVQSAMRMGAQGIKIKTAGR
LGGAEIARTEGYHEGRVPLHTLRADIDYATSTAKTTFGTIGVKVWIFKGE
RTEDLHGRTYSTGV
>14_0929_05_20cm_scaffold_42164_3
MGHKVHPIGFRLGIIKGWQSRWYAERDYKDVFAEDDLIRRTINKELANAS
VSRIEIERAAANQVSVTIHTAKPGIVIGKSGEKVDRLRAVLEVKTKKRVR
LNILEIRQPEMDAYLVARSVAEQLEKRVSFRRAMKQAVQKSMRSNAKGIR
IIVGGRLGGAEIARSEKEVEGKIPLHTLRADIDYGMAQARTTFGMIGIKV
WIYKGDILPSKRREAGEAAQEIGAQPPLGPREREGGDRRGGDRRRSGEGR
QRGDRGERGQGERPAGGDRGPRQAGERSQRPQGQRTPRPQGERTERPPRA
QGDRPQGERPQGQQGGERSERPPRPPRPQGERTERAPRAQGDRPPRQQGE
RTARAEQAPKAPEALDTQEASAPQAIAEETQAIQPTPELTAPAEPTGQAE
REAPPVAPELPPTTETQSE
>14_0903_13_30cm_scaffold_8895667_1
QLNIQEIKQPELDAALIAQGVGDQLAGRVSFRRAMKRAVQTAQKAGAQGI
RVQCSGRLGGSEMARSEWYREGRVPLHTLRADIDYGFREARTTFGRIGVK
VWIYKGDILPYKTSAEDKISREAAMAVGETSGQVRPRRVISAGGGRRRPD
QPEPGAAPVEPGTPTGEEAPATDELAPVIREADPELERLLAEEEEIERRT
RQHHETPHFRTDEE
>14_1009_02_20cm_scaffold_4557_11
MGQKVNPIGFRLGVNRDWRSRWYASPQELPAFLHSDLKIRNYVKKKLQFA
AVSKIVIERAWNSIRVTIFTARPGIVIGRKGAEIEKMTERSEWYREGKVP
LHTLRTAIDYGFAEANTVYGKIGVKCWICKKEEAPAQSAAPVPPPPPLAV
PEQV
>14_1009_09_30cm_scaffold_105926_2
MGQKIHPGGLRVGVIHDWKSNWYTGKKEFPQYLLEDIKIREHIYKKLSHA
GLSDILIRKDKQRITVDIYTARPGIVIGKSGVEVDALRKELHAMTNKNVH
ININEIKRPELDAKLVAQSIAEQLQNRVSFRRAMKRALASAIRSGAQGVR
IQCGGRLGGGEMSRSESYSEGRVPLHTIRADIDYGFTEARTTYGRIGVKV
WINKGEIMPEGYEGVAGERTEADGRRRRGGAFEGLGASRESGRGRGQDRE
GLGPVRRRPPRGGGRGQGGRPGPGGGGQRPAGQGGQRPAGGQGGQRPAGQ
GGQRPAGGQGGQRPTGQGGQRPGGQRQGGGSRPAPRDRAGSQDNVERPRT
DESGRSAEGREQPVIEPQVETTPAPVADAPDTTTPKTQHEDPTKLEQAGD
EQAEKPKRSRAKKKPEGGGS
>14_0903_13_30cm_scaffold_2153255_8
MGQKVHPYGFRLGFNRTWHSNWIAKRDYADLLHEDLKLKKELKGRFAGAG
VSHIDIERAANKLKIIIHTSRPGIIIGRKGAEIDKLKQEIKDRTGREVYV
NIQGADRSAAREANSFPPGDAASRRERSTLWRPGHQGAGVRTVKRGRDCS
FRMVLAGKASASHFTRRYRLRLR
>14_1009_12_40cm_scaffold_46660_8
MPASATSRPGIIIGRKGAEIDKLKADIQKRTNREVYINIQEIHRPELDAQ
LVGESIALQLEKRIAFRRAMRKSVDSALRFGAKGIKVRVSGRLNGAEIAR
SEWYLQGRLPLHTLRADVDYGFAQAYTTYGVIGVKCWIYKGEILPSKAPQ
APAAARI
>14_0929_09_20cm_scaffold_101700_1
IVIGRKGAEIEKMTEEISKMAHGKQIKIDIQEIKTPELDAQLVAENVALQ
IERRIAYRRAMKKAVQTAMDFGAQGIRLRSSGRLNGAEISRSEWYREGKV
PLHTLRTAIDYGFAEANTVYGKIGVKCWICKKEEAPSQAPISAAPPPPPP
TEPVQA
>14_0903_02_30cm_scaffold_45227_2
MGQKTHPIGFRLGSTRTWSSRWFATKNYAKLLHEDVKIRRYIKDQLYHAG
IAKIDIERSANRARISISTARPGIIIGRKGSEVEKLKNELQARTGKEIYL
NIEDVIHPELGAQLVAENVALQLQKRVAFRRAMKKAVTSALRLGADGIRI
ACAGRLGGGEIARREWYRDGRVPLHTIRADIDYGLATAHTTYGTIGVKVW
IFKGEVLRAAPVEA
>14_0927_05_40cm_scaffold_131535_2
MGQKVHPKGFRLGIIENWDSRWFARREYADLLHEDTKIRNFLKKRLYHAG
VSKIEIERAASKAKINIHTARPGIVIGKKGAEIEKLKQELGKLTHKEIFI
NIHEVRRPDLDAQLVGENVALQLERRVAFRRAMKEAVARAMRMGAQGIRI
QSAGRLGGSEIARTEWYREGRVPLHTLRADVNYGLAEARTTYGVIGVKVW
IFRGEVLTKQEEEQRAALGV
>14_0903_02_30cm_scaffold_287364_2
MGQKVHPIGFRVGVIKDWESKSPPARGQAYTQSLAEDLDIRKMIQTRLAN
ASVSRVEIERSLNEVKVTIHTAKPGIVIGKQGAAVEELRRNLEGLTGKKA
RVNIMEIRAPELDARLVARNVAEQLERRVAFRRAMKQSVGRAMRFGAKGI
RVQVGGRLGGAEMSRREWEREGRVPLHTLRADIDFGQAEARTTYGVIGVK
VWIYRGDIAPTARQS
>14_0903_05_40cm_scaffold_52271_5
MGQKTHPIGFRLGSTRTWSSRWFATKNYADLLHEDVKIRRFIKSSLYHAG
ISRIDIERSANRARITIYTARPGIIIGRKGAEVEKLKNEIQGRTAKEVYL
NIEEVVHPELDAQLVAENVALQLQKRVAFRRAMKKAVTSALRLGADGIRI
ACSGRLGGAEIARREWYREGRVPLHTIRADIDYGLAEAHTTFGAIGVKVW
IFKGEVLRPAAAAEA
>14_0903_13_30cm_scaffold_2290257_4
MGVIYPWKSNWFTGDKDYADALHQDVQIRRHIRGKLSRAGISSIDIERRG
DQIQVFIRTARPGIVIGRKGAEVERIRKDIERITGNRADVKVEDMNQAAT
VSRPETDAQLLSQGVAEQLAGRVSFRRAMRRAVQTAMRAGALGVRVQCGG
RLGGAEM
>14_1009_05_20cm_scaffold_92079_6
MGQKTHPYGFRLGYNKPWKSRWYADKDYADLLHEDVKLRKELKEKLKSAG
ISSIDIERAANKLVVRIYTARPGIIIGRKGAEIDKLKQDVQKRTKREVHI
DIQEVHRPELDATLVAESIALQLEKRVAFRRAMRKAVDSALRFGCKGIKV
RVAGRLNGAEIRRKRRPRTASSA
>14_1009_16_30cm_scaffold_410450_3
MGQKVNPTGFRLSVNRDWRSRWYASPQEFPSFLHSDLKIRNYVKKKLQFA
AVSKIVIERAWNSIRVTIHTARPGIVIGRKGAEIEKITEEISKMAEGKQV
KIDIQEIKTPELDAQLVSENVATPELDAQLVSENVALQIERRIAYRRAMK
KAVQTAMDFGAEGIRLRSSGRLNGAEISRSEWYREGKVPLHTLRTPIDYG
FAEANTVYGKIGVKC
>14_1009_09_20cm_scaffold_100067_5
MGQKVHPTGFRLGFNKTWRSRWYAEKEYANLLHEDVLLKKDLKKRFAHAG
VSRVEVERAANKLKISIYTSRPGIIIGRKGQEVDKLKQEIQKKTGKEVFI
NIQEILKPELDAQLVAESVALQLEKRIAFRRAMRKAVDAALRFGAKGIKV
RVSGRLNGAEIARSEWYLHGQLPLHTLRADIDYGLSEARTSFGQIGVKCW
IFKGEQDALRPNKGL
>14_0903_13_30cm_scaffold_8837561_8
MGQKTHPTGFRLGIIKTWSSRWYEEKNYAKWLHEDLKLKDFIKKKLNHAG
VSYIEIERAANKCKINIHTARPGIVIGKRGAGVETLKKEVQALTENEVFL
NIIEIRKAETNAQRFAAR
>14_1009_16_40cm_scaffold_467009_1
MGQKVHPYGFRLGFNRTWQSRWYAEKTYPGLLHEDLALRTELKKRLAHAG
VARIDIERAANKLKINIHTSRPGIIIGRKGAEVDKLRDDLQKKTGREIFI
NIMEIHKPELEAQLVSESVALQMERRVAFRRAMKKAIESAMRFGAKGVKI
RVSGRLG
>14_1009_09_20cm_scaffold_179457_4
MGQKTHPTGFRLGIIKTWSSRWYEEKNYAKWLHEDLKLKDFIKKKLNHAG
VSYIEIERAANKAKINIHTARPGIVIGKKGAEIEKLKQELSKLTRKESFL
NIHEVRRPDLDAQLVGENVALQLERRVAFRRAMKEAVARAMRMGAQGIRI
QSAGRLGGSEIARTEWYREGRVPLHTLRADVNYGVAEAKTTYGVIGIKVW
IFRGEVLTRQEEEQRAALGV
>14_1009_16_30cm_scaffold_73028_12
MGQKVNPIGFRLNVNRDWRSRWYASPQEFPAFLHNDLKIRDYVKKKLQFA
AVAKIVIERAWNSIRVTIHTARPGIVIGRKGAEIEKMTEEISKMANGKQV
KIDIQEIKTPELDAQLVAENVALQIERRIAYRRAMKKAVQMAMESRNEKS
SADGNGFWRGRDQDPFLRSTERR
>14_0903_13_30cm_scaffold_4253379_5
MGQKTHPIGYRTGIYMDWQSRWYAPKKEFARLLKEDRQIRDFIKKEFSGA
GIPKVEIERKADALRIIVHTAKPGILIGRKGVKAEELKTRLEGMLKRKVG
LDILEIAKPELNATLVAEGVAEQLMKRASFRRTMKRA
>14_0903_13_30cm_scaffold_4286811_4
MGQKTNPTGFRLAVRRNWQSRWFARKKDFAKLLHEDQIIRSTLMEKLKQA
SVPRIFIERAGNRVRVKIFTARPGIVIGKKGQEVENMKVQLGKLTGKEVL
LDIQEVKKPEVEAQLVAENVALQLERRIAFRRAIKKS
>14_1009_16_20cm_scaffold_22635_7
MGQKVNPIGFRLGVNRDWRSRWYASPQELPAFLHSDLAIRKYVKKKLQFA
AVSKIVIERAWNSIRVTIFTARPGIVIGRKGAEIEKMTEEISKMAQGKQV
KIDIQEIKTPELDAQLVAENVALQIERRIAYRRAMKKAVQTAMDFDADGI
RLRCSGRLNGAEISRSEWYREGKVPLHTLRTAVDYGFAEANTVYGKIGVK
CWICKKARERLRAT
>14_1009_12_40cm_scaffold_82723_3
MAQGKQIKIDIQEIKSPELDAQLVAENVALQIERRIAYRRAMKKAVQTAM
DFGADGIRLRCSGRLNGAEISRSEWYREGKVPLHTLRTGIDYGFAEANTV
YGKIGVKCWICKKEEAPAETPAQASPPPPPPEPAAAKF
>14_0903_05_30cm_scaffold_38876_8
MGQKVHPIGFRLGVVKGWQSRWYAERDYKDVYAEDDLIRQSINKELFNAS
VSRIEIERAAANQVSVTIYTAKPGIVIGKSGEKVDKLRAMLEAKTKKRVR
LNIMEIRQPELDAYLVGRSVAEQLEKRVSFRRAMKQAVQKSMRAGAKGIR
IICGGRLGGAEIARSEKEVEGKIPLHTLRGDIDYGLAEAHTTFGVIGIKV
WIYKGDILPSKRRE
>14_1009_09_30cm_scaffold_241536_2
MGQKVNPIGFRLGVIRSWDSKWYEEKNYARWLHEDIKLREYVKKKLGQAG
ISKVEIERAANKVKVNVHTARPGIVIGKRGAGIEQIKKELQQFTQNEVFL
NIVEVRKAETDAQLVAENMVGHKLGEFAPTRTFHGHTGDKKAVKPGAPGA
PGAPGAPPTPGAPTPAAPAAPAAK
>14_1009_13_40cm_scaffold_338874_2
MGQKSSPVGLRLQINRTWDSRWFAEGQDYGRLLLEDLKIRRYIVEKLPQA
AISKVVIERPAKICRISIYAARPGVIIGKKGADIEKLRKELGRMTSSDVS
LNIVEIRKPEIDAKLIADGIAQQLERRVAFRRAMKRAVQSAMRLGAQGIR
INCSGRLGGAEIARMEWYREGRVP
>14_0927_09_40cm_scaffold_142621_7
MGQKVNPYGFRLGFNKTWHSRWFAGKNYAETLHRDLKLREDLKKRLSHAG
VSEIDIERTANKMRINIYTSRPGIIIGRKELERRIAFRRAMKKAMESAFR
FGAKGIKVRVAGRLNGAEIARSEWYQDGRLPLHTLKADIDYGQAVSNTTY
GTIGVKVWIYKGEMAKTRSRRRPQ
>14_0903_13_30cm_scaffold_6393686_1
TREQVTVVVTSSRVGAIIGKKGEKIDKLTKALEKLIRRRIEVKTVEITRP
EIDAQLIAEDIAEQLERRASFRRTMKQAMQRAMEGGARGVKLQLSGRLGG
SEMARCEKGMEGSIPLSTLRCKVEYGFSEASTPQGNIGIKCWVNQGDYLT
GDIADATDAQAGQVQKKSARRRPR
>14_0903_16_30cm_scaffold_97558_5
AGVSKVEIERSGDQVTVIIHTARPGIIIGRKGAEVDKLKADLEKMINRQV
YITIKEIKKPELDAQLVTENIAVQLEKRVAFRRAMKRSVASALRLGAQGI
KIRCSGRLAGAEIARTEWYLQGRVPLHTLRADIDYGFAEAHTTMGQIGIK
AWIYKGEILPVVAHGKAAGELERR
>14_0929_12_40cm_scaffold_91508_4
MGQKTHPIGFRLGATRTWSSRWFATKAYANLLHEDVKIRRFIKDQLYHAG
ISKIDIERSANRARITISTARPGIIIGRKGSEVEKLKNELQTRTGKEIYL
NIEEVIHPELDAQLVAENVALQLQKRVAFRRAMKKAVTSALRLGADGIRI
ACAGRLGGGEIARREWYRDGRVPLHTIRADIDYGLAEAHTTYGAIGVKVW
VFKGEVLRATPAEA
>14_1009_12_30cm_scaffold_210197_2
MRVGYIHDWKSNWYNEKHFSEYLAEDVRVREHIIGKLAHAGLSDITIRKD
ANELEVNIHTARPGIVIGKSGTEVDALRRDLHRMTNKQIKVNILEIKRPE
LDAKLVAQSIAEQLQNRVSFRRAMKRSLARDGAHGKLLRRPCAVAHDARG
YRLRLLRGAHHLRPHRREVLGEQG
>14_0919_02_20cm_scaffold_4364_17
MGQKTHPIGFRLGSTRTWSSRWFATKNYAALLHEDVKIRRFIKDQLYHAG
IAKIDIERSANRARITIFTARPGIIIGRKGAEVEKLKNELQARTGKEIYL
NIEEVIHPELDAQLVSENVALQLQKRVAFRRAMKKAVTSALRLGADGIRI
ACAGRLGGSEIARREWYRDGRVPLHTIRADIDYGLATAHTTAGTIGVKVW
IFKGEVLRPATSEA
>14_0903_13_30cm_scaffold_11401371_1
GFRLGIVKPWVSRWFASKDMPALLKEDELIRKYLLTRLGHAAIAEIHIER
RPGKVTVTIHTGRPGVVIGKKGTEVDKLRDELAQLTGKEAAINVEEIKRP
ETSAQLVGDNIAHQLQQRISFRRAMKRAIQSAMRMGAQGIKVRASGRLGG
AEIARTEGYHEGRVPLHTLRADID
>14_0927_12_20cm_scaffold_44573_4
MGQKVNPIGFRLGVNRDWRSRWYASPQELPAFLHSDLEIRSYVKKKLQFA
AVSKIVIERAWNSIRVTIHTARPGIVIGRKGAEIEKMTEEISKMAEGKQV
KIDIQEIKAPELDAQLVAENVALQIERRIAYRRAMKKAS
>14_1009_05_30cm_scaffold_76895_1
MGQKINPIGLRLGINRTWDSRWFAGKNEYGKLLHEDVKIREILHKDLKQA
AVARIGVVIGKKGADIDKLRKRVADITASDVVINIVEIRKPELDATLVAE
SIAQQLERRVAFRRAMKRAVQSAMRLGAEGIRINCSGRLGGAEIARMEWY
REGRVPLHTLRADVDYGVATAFTTFGTCGVKVWIFKGEILEHDPMAQDKK
MAEGEGSRPRRDAA
>14_0903_09_40cm_scaffold_118426_5
DAQLVAENVALQVESRIAYRRAMKKAVQKAMDFGAQGIRLRSSGRLNGAE
ISRSEWYREGKVPLHTLRTGIDYGFAEANTVYGKIGVKCWICKKEEAPTE
PAAPSPPPPPPPAEPVEV
>14_1009_09_30cm_scaffold_159693_4
RPGVVIGKKGEDIEGLRNALQKLMGVPVHVNIEEIRKPELDAQLIADSIT
GQLEKRVMFRRAMKRAMQNAMRLGAQGIKITSAGRLNGAEIARTEWYREG
RVPLHTLRADIDYGFSEARTTYGTIGVQVLVFKGEVLGKGEQPVAPPPEP
EKKVRKPAAPREGREPGAKHVAAS
>14_0903_13_30cm_scaffold_845561_6
MGQKVHPEAMRVGYIHDWKSNWFNERHFADYLAEDVAIRAHIIGKLSHAG
LSDITIRKDANEVEVNIHTARPGIVIGKSGTEVDALRKDLHRMTGKAIKV
NILEIKRPELDAKLVAQSVAEQLQNRVAFRRAMKRALTSAMRSGAKGCKI
QVGGRLGGAEMARTESYSDGRVPL
>14_0903_13_20cm_scaffold_310541_3
MGQKVNPIGLRLGINRTWDSRWYAEGGEYSKMLHEDIHIRKVLRERLSQA
GVAKIVIERPAKRARVTIHTARPGVVIGKKGADIEKLRGDLAKMTKGEVA
LNIVEIRKPEIDATLIAENIAQQLERRVAFRRAMKRAV
>14_0929_09_30cm_scaffold_175998_1
MKSNNSAELREKTVDELQKLVNGEVYINIQEIQRPELDAQLVSENIATQL
ERRIAFRRAMKKAMESAFRFGAKGIKVRVAGRLNGAEIARSEWYQDGRLP
LHTLKADIDYGNAVSNTTYGTIGVKVWIYKGEMAKARS
>14_1009_09_40cm_scaffold_33371_7
MGQKVHPGGMRVGVIHDWKSNWYTGKKEFPGYLIEDIKIREHINNKLAHA
GLSDILIRKDKQRITIDIYTARPGIVIGKSGVEVDALRKDLHALTKKNVH
ININEIKRPELDAKLVAQSIAEQLQNRVSFRRAMKRALASGIRSGAKGIR
IQCGGRLGGTEMSRSEAYSEGRVPLHTIRADIDYGFVEAKLPFGRIGVKV
WINKGEIMPEGFSGLDTDKDVRLGEQDQARRRRGGAAEGLGASREGGRDR
QRDREGLGPVRPQRRRGGGGPGGRGGGPGGRGGRPAPRDRTRGQDNVERP
RTDEQATTADGRESAAEPPVRDSGPVEGVRGNREVPPSGRQLEAVCDLRG
SIGMRRQLEPCGPGLRAKNESVDLAREIQSAASSWTEPARLDYRSSRATL
TKTLRPPASSTRQRDAAVCP
>14_0927_12_20cm_scaffold_377936_3
MRRLILRRLRNAGIAKIETERSSNAQMTVTIHTAKPGIVIGKGGSSVDQL
REDLEKRFGNRVRISIQEIKQPELDAQLVAENIASQIERRISYRRAMKQS
ILRTMRSGAQGIRIALGGRLRGSEMARREWDREGRVPL
>14_0903_05_30cm_scaffold_7906_20
ASEASEMKASKWRDLSDEELEQKARELGEEIFNLRFQLSMGVAKNPSRLS
QARTGKEVYLNIEEVIHPELDAQLVAENVALQLQKRVAFRRAMKKAVTSA
LRLGADGIRIACAGRLGGGEIARKEWYRDGRVPLHTIRADIDYGLATAHT
TYGTIGVKVWVFKGEVLRAAPAEA
>14_0927_09_20cm_scaffold_119945_1
IQEIKQPELDAQLVAENIASQIERRISHRRAMKQSILRTMRAGAKGVRVA
LAGRLRGSEMARREWDREGRVPLHTLRADIRFGRATAKTTFGMIGVKVWI
YKGLVKVAPRGGESAAAEIAPQPEGPEQAPPSEPVAEVAAPVPAEAAPTT
AAPAPAPVAPVPVAEVTAAPVAVEEVAAAPAPKKPAARRAKAAAEPAPET
TETEAESKEPDATS
>14_0927_09_20cm_scaffold_140112_4
MGQKTHPYGFRLGITKPWRSRWFAKRDYSRLLHEDLKLKRDLKKQLGHAG
VSNIEVERMANKLRITIYTSRPGIIIGRKGAEIDKLKADIQKRTNREVYI
NIQEIHRPELDAQLVGESIAMQLEKRIAFRRAMRTKFA
>14_0903_05_30cm_scaffold_20575_7
[truncated: 544,426 more chars]
