# Supplementary material for: Mediterranean grassland soil C–N compound turnover is dependent on rainfall and depth, and is mediated by genomically divergent microorganisms
Source: Nat Microbiol. 2019 May 20;4(8):1356–67. doi: 10.1038/s41564-019-0449-y (PMC6784897; doi:10.1038/s41564-019-0449-y)
Supplement: Supplementary file 5 — All rpS3 containing longest scaffolds for species groups. [file 41564_2019_449_MOESM5_ESM.txt]

>14_1009_05_20cm_scaffold_185702
GCACAGCACCTCTTTCGCACCCGTGTTGTCGGCGACCTTGCAACGCGTCT
CCTGCTGGATCACGACTATTTCGCCCTCTCGACGACCTCGACGACCCGCC
ACCGCTTCGTCTTGCTGACGGGACGGGTCTCGGTGATCCGGACCGTGTCG
CCGACATGCGCGTCGTTCTGCTCGTCGTGGGCGGCGAGCTTCGAAGACCG
ACGAACCGTCTTGCCGTACAACGGATGTCGAACCTGTCGATCGATGCGGA
CGACCACGCTCTTGTCCATGCGGTCGGAGACGACCACGCCGACGCGCACC
TTCCTCCGGGCACGATCGCTCGCGATGTGCTTCGTCGACGTTGGATCGTT
CACTCGCCTTCCTCCTCAGCCACATCCTTGAGGGCTTGCCCCGCCGCCAT
CGTGTCGAGCTCCAGCTCGATCTCCCGTTCCCGGAGCACGGTCGCCAAGC
GCGCGACGTCATGGCGCAGCTCTTTCAGGCGCGCCGTGTTGTCGAGCTGA
CCCGTCGCCAGCTGGAAACGCAGGTTGAAGAGCTCTTCCTTCGCGCTCTC
GATCCGGACGTACAGCTCGTCGTCCGGGAGCTCTCGGAGCTCGACGGCCT
TGCTCGGCATCGGCTACTCCCCCACCCTCGTGATGAACTTGGTCTTGATC
GGCAACTTGTGCTGCGCCCGTAACATCGCCTCGCGGGCGAGCGGCTCGTT
CACGCCCGACAGCTCGAACATGACGCGACCCGGTTTGACGACTGCGACCC
AGCCCTCCGGGTTGCCCTTCCCGGAGCCCATCCGGGTCTCCGCCGGCTTC
TTCGTGACCGGCTTGTCGGGGAAGATCGTGATCCAGACCTTCCCACCACG
TTTGATGTGACGGGTCATCGCCACGCGGCTCGCCTCGATCTGGCGGTTCG
TGATCCATCCCGGCTCCATCGCGACGATCGCGTAGTCCCCGTACTGGATC
TCGGTGTGGCCCTTGGCCTTGCCCTTCATCCGGCCCCGATGCACCTTGCG
GTGCTTCACCCGCTTGGGTGCGAGCATCAAGCCTCACCGCCCTCGGTCTC
GGCGGCCGCAGGTGCCTCGACGGCTGCGGGAACGTCGACGGGAGCCGCAT
CGGCTGGCGGCGGGGCCTCGCTCTCGGCGGGAGCGGGCGCCGGAGGCGCC
TCGATCGGGACCGGCTCGGTCTCCTGCTCACGGTAGGGAACCTCGTCGCC
GTGGTAGACCCAGACCTTCACGCCGATCGCACCCATCGTCGTGCGTGCTT
CGGCGGTGCCGAAGTCCACCTTCGCCCGCAACGTATGCAGGGGGACGCGC
CCCTCGCGGTACCACTCTTTGCGGCCCATCTCGGTCCCGCCAAGACGGCC
GGCCGTCGCGACCCGCACCCCGAGCGCCCCCGAGCGCATGGCGGTCTGGA
CAGCCCGCCGCATCGCGCGGCGGAACGCCACGCGTCCGACGAGCTGTTCC
GCGACGCCCTGCGCCAGCAGCGCGGCGTCGGTCTCCGGACGGACCTCGCT
GGATGCCTGGTTCATGTCCTCGACCTTCACGTCGACCCGCTTCTTCGTGT
ACCGCTCGATGTCCTTGCGGAGCCGGTCCACCTCGGCGCCCTTTCGGCCG
ATCACGATCCCGGGACGCGCGGTCCGGATGAAGACCCAGATCTGGTCGCC
CTTGCGCTCGATGTCGATCGAAGAGATGCCCGCTCGGGTCAGCCGGGAGC
GGATGTGCTTGCGGATCCAGATGTCCTCATGGAGGTGCTCGGCGTAGTCA
CGCTTGGCGTACCAATTGCTCTTCCAGGGGTAGATCACCCCGAGCCGGAA
TCCGTACGGATGGACCTTGTGTCCCACTAGCTCTCGTCTCCTATCGTCTC
CACGACCAGCGTCACGTGCGCCGTGCGCTTCCGCACGCGCGTGGCGCGTC
CGTACGCGCGCGGGCGATACCGCTTAAGCGTCGGCCCTTGATCGACCCAG
CCGCGCGCCACGACCAGGTTCTCCGCGATCACGCCGGGGTTCTGCTCGGC
GTTGGCGATCGCCGAGTTCAACAGCTTCGCGATGTCGTTGGACGCGCCCA
GACCCGAGAAACGGAGGATC
>14_0903_13_30cm_scaffold_3636360
CTACATCATTGCGCCGCAGGGCCTGTCGCAGGGCGACGTGGTGGAGTCGG
GTGCCAACGCCGACATCAAGCCCGGCAACAACCTTCCGCTGCGCAACATC
CCGTCGGGCACCGTGATCCACGCTGTGGAGCTGCGGCCCGGCGGCGGCGC
AAAGATGGCCCGCTCGGCCGGCGCGAGCATCCAGCTGCTCGGCAAGGAAG
GCACCTACGCCTCTCTGCGTATGCCGTCCGGTGAGATCCGTCGCGTCGAC
GTGCGCTGCCGCGCCACCGTCGGCGAGGTCGGAAATGCCGAGCAGGCCAA
CATCAACTGGGGTAAGGCCGGCCGTATGCGGTGGAAGGGCAAGCGCCCCA
CCGTCCGTGGTGTCGTGATGAACCCGGTCGACCACCCGCACGGCGGCGGT
GAGGGTAAGACCTCCGGTGGCCGTCACCCGGTCAGCCCGTGGGGTAAGCC
CGAGGGCCGTACCCGTAAGTCACACAAGCCAAGCGACAAGCTCATCGTCC
GACGCCGGCGCACCGGCAAGAAGCACCACCGGTAGGAGTTAGCGGATGCC
ACGCAGCCTTAAGAAGGGTCCGTTCGTCGACGACCATCTGCTCAAGAAGG
TCGACGTTCAGAACGAGAAGAACACCAAGCAGGTCATCAAGACCTGGTCG
CGTCGGTCGACCATCATCCCGGACTTCATCGGGCACACCTTCGCGGTCCA
CGACGGCCGCAAGCATGTCCCGGTGTTCGTCACCGAGTCGATGGTCGGGC
ACAAGCTCGGCGAGTTCGCGCCGACCCGCACGTTCAAGGGTCACATCAAG
GACGGCCGGAAGGCGAAGCGGCGATGAGCGCTTGCGCGAAGAGCAGAGGG
AAGAGCTGATGACTTCCGTTGAAACTTATCCGTCCGCGACCGCCGTCGCG
CGCTTCGTGCGCGTCTCGCCGACGAAAGCACGCCGGGTCATCGACCTGGT
GCGCGGCAAGTCGGTGACCGAGGCGCTCGACATCCTTCGGTGGGCGCCGC
AGGACGCCAGCGAACCGGTCGCCAAGGTGATCGCCAGTGCCGCTGCCAAC
GCGCAGAACAACGAGGGGCTGGATCCGTCCACCCTCGTGGTGGCCACCGT
GTACGCCGATGGCGGTCCGACCGCCAAGCGCATCCGGCCGCGCGCGCAAG
GTCGCGCGTTCCGAATCCGCAAGCGCACCAGCCACATCACGGTGATCGTC
GAGAGTCGGCCGTCGCGCGAGGAGCGGGGAGGCCAGCCGACCGGCTCCGC
CCGTGCACGCCGTGCGCAGGGCAGCAAGGCGGCCGCGGCCAAGAAGGCCC
CGGCGACGAAGGCAACTGCCGAGAAGGCAACCGCTGAAAAGGCGCCGGCT
AAGAACGCCGCTGCGAAGAAGGCTCCCGCCAAGAAGGCGGCCGCCAAGAC
TGAAGCTTCTGACGAAGCGAAGGAGGGCTCGGACAGCGGCACACGGCCTT
CGCGATACCATTCGACACGGGCGATTTCCGCGCCGCCCAGGCGCCCGCCG
CAATTGATCCGGATGCCTTGCGCGCCGAGGCGCATCGCCGACGTGGAGAT
CGAGCGCACCCGTGACCGGGTTCGTGTCGACATCCACACGGCGCGGCCGG
GCATCGTCATCGGCCGTCGCGGTACCGAGGCCGACCGCATCCGCGCCGAC
CTGGAGAAGCTGACCAAAAAGCAGGTGCAGCTGAACATCCTCGAGGTGAA
GAACCCGGAGTCGGTGGCGCAACTGGTGGCTCAGGGTGTCGCGGAACAGC
TTTCGAATCGTGTGGCGTTCCGTCGCGCGATGCGCAAGGCGATCCAGTCC
GCAATGCGCCAGCCCAACGTCAAGGGCATCCGCGTGCAGTGCTCGGGCCG
CCTCGGTGGCGCCGAGATGAGCCGCTCGGAGTTCTACCGCGAAGGCCGTG
TGCCGCTGCACACGCTGCGCGCCGACATCGACTACGGCCTGTACGAGGCC
AAGACGACCTTCGGCCGCATCGGCGTGAAGGTCTGGATTTACAAGGGCGA
CATCGTCGGTGGCAAGCGCGAAGCGACCGCGACGGTTCCGTCCGGTGCGG
ATCGTCCGCGCCGCGAGCGCCCGTCGGGCACCCGCCCGCGCCGCAGCGGT
GCGTCGGGTACCACCGCGACGAGCACCGACGCCGGTCGCGCCGCCTCCGG
CGACGACGCCGGCCGCGCCGC
>14_0903_13_30cm_scaffold_2904661
TACGGATCGGGAGCTTCGATGCACCGAGCTTCATCGCTGCCTGCGCCAGC
GTGCGTGAGATGCCTTCGAGCTCGAACATCACGCGCCCCGGCTTGACCAC
CGCGACCCAGAACTCCGGCGCGCCCTTGCCCTTGCCCATGCGCGTCTCGG
CCGGCTTCTTGGTGACCGGTTTGTCCGGGAACACCCGGATCCACATCTTC
CCGCCGCGCTTGATCGAGCGGGTGATGGCGACGCGCGCCGCCTCGAGCTG
GCGATTCGTGACCCACGCGGGCTCGAGGGCCTGGAGGCCGTACTCCCCGA
ACACCACCGAGGAGCCCCGGTAGGCCTTGCCGTTCATCCGCCCGCGCTGC
TGCTTGCGGTACTTGACGCGCTTCGGCATCAACATGGGTCTTCGACTCCT
ACCGGGCGACCGCGGGGCGGTCGGCGCCGCCGCGCCCGCCGGGAGCGCTC
CGCTCGATGTGCGCCGTCGCGGCCGCCGCGGCCGCCGCGTCGCACGTCGA
GCGCAGCGCTCCCGGTGGGCGCGGCGCCGACCGACCCGCGGTCGGCCGGT
AGGAGTCGAAGAGCCATGTTGATGCCGAAGCGCGTCAACAGCAAGCGCCT
TCTTCATCGCGCGGCGAAACGATACGCGTTGCTCGAGCTGCTTCGCGATG
TGCTCGGCGACCAGCTGTGCGTCGAGGTCGGCACGCTTGATCTCCTCGAT
GTTGAGCTGCACCGGCTTCTTGGTGAGCTGCTTCATCTCCTCCGAGAGCT
TGTCGACCTGCTCGCCCTTGCGCCCGATGACCAGCCCCGGGCGCGCGGTC
CGGATGCCGATGGTCACGCGGTCGCCCTTGCGCTCGATCGTGATCTTCGA
GATCCCGGCCTGGTAGAGCCGCTTCTTGAGGTAGCGCTTGATGAGCAGAT
CCTCCTTGAGCAGCTCGGCGTAGTTGCGCCTCGCGAACCAGCGCGAATCC
CAGGTCTTCACGATGCCGAGCCGAAACCCGATCGGATGCGTCTTCTGGCC
CATCAGACCGACTCCCTCGTCGCCACGGTCACCGACACGTGGCTCGTGCG
CTTGAGGATCGGGGTCGCGCGCCCCTGGGCGCGCGGCAGCCACCGCTTGA
GCGTGGGCCCCGCCCCGACCACGGCTTCCTTCACGTANNNNNNNNNNNNN
NNNNNNNNNNNNNNNNNNNNNNNNNNNNNNNNNNGCGCCCTGCTTGGGCG
TGAACTGGAGCGTCGTCTGCGCCTGCTCGACGCGCTGGCCGCGGATGAGC
GCCAGCACCTGGTTGCATTTGCGCGGCGTGATCCGCACGAAGCGCTGGAT
CGCCTTCGCTTGCATGGCTCTACTTCCCCGGCACCGGCGTCTTCTCGGCC
ACGTGCTGCCCGTGGCCGCGGAAGATGCGGGTCGGCACGAACTCGCCGAG
CTTGTGCCCGACCATGTTCTCGGTGACGTAGATCGGGATGAACTTGTTGC
CGTTGTGCACCGCGAGCGTGTGGCCCACGAATTCCGGCAGGATCGTGCAG
CGCCGCGCCCAGGTCTTGAGCACCCGCTTGTCGCCGCTGCGGTTGAGCCC
TTCGATCTTGCGGACCAGGGACTCCACCACGTACGGCCCTTTCTTGATCG
AACGCGCCATGGTGCGCCTTTCTCCCCGCTACTTCGTACGGCGACGGAGG
ATGAACGCGTTGCTCAGTTTCCGTCGCCGCGTCTTCAGGCCCTTGGTCTT
CTTGCCCCACGGCGTGGTCGGATGGCGCCCGCCGGAGCTCTTGCCCTCGC
CGCCGCCCATCGGATGGTC
>14_1009_09_40cm_scaffold_33371
CTCAAGGGCTACGACCACCAGCAGCTCGACCGATCGGCTCAGTCGATCGT
CGAGACGGCCCAGCGAACCGGCGCCACCATCACCGGCCCTGTGCCCCTGC
CCACCGAGAAGAACGTCTACTGCGTGATCCGGTCCCCGTTCAAGGACAAG
GACTCGCGCGAGCACTTCGAGGTGCGCACGCACAAGCGGCTGATCGACAT
CCACTCACCGACGCCGAAGACGGTCGACTCGCTGATGCGGCTCGATCTTC
CCGCCGGCGTCGACATCGAGATCAAGTTGTGACGTCGTTTCTCTACATCT
CGGTAGCTCGCTGGGGAAACCTCCCGGTTTCCTTGCCCTGGTCCGCTAGC
GCGGACAGAGCTTCCTGCCCGCGGAGCGTGGTCGCGGCGTGAAAGGGATC
GTGGGCAGAAAGCTCGGCATGACGCGCGTCTTCGACCCGGAGACGGGCGT
GGTCACCCCTGTGACGGTGATCGAGGCGGCGCCGTGTCCGGTCGTCCAGG
TGAAGACCGCGGACGCGCACGGGTACGACGCGGTGCAGATCGCGTACGAC
GCGGTTCCGGAGCGCAAGGTGACGAAGCCGGCACTCGGGCACCTGAAGAA
GCACGACGTCGACGGCGCGTACCGGAGGTTGATGGAGCTGCGTGGCCAGA
GCGCGCTCGTCGTCGGCGAGAACGTCACGGTCGAGGCGTTCGAGCCCGGC
GAGAAGGTCAAGGTCAGCGGCATCTCGCACGGCAAGGGGTTCGCGGGGAC
GATCAAGCGGCACCGGTTCCACAGCGGCCCCAAGTCGCACGGCTCACACA
ACGTCCGCGCGCCCGGCTCCGTCGGCGCGTCGGCGACCCCGTCACGCGTG
TTCAAGGGCACCCGGCTCCCGGGTCGCCTCGGCGGCAAGCGCGCGACGCA
GGTCGGCCTCGTCGTGCATGGAGTCGACGCCGAGCGCAACCTGCTGCTCG
TCAAAGGCGCCGTGCCGGGCCCGAAGAACGGCTTCGTCGAAGTGCGTGAG
GAGACGCGCTAGAGATGGCCGCTCCGAAAGCACCGCTGCTCGACGCGGCC
GGCAAGAAGGCGAAGGAAGTGACGCTCGAAGAGTCCGTGTTCGGCGCCGA
CCTCAAGCCGCATCTCGTACACGAGACCGTGCGCGCGGAGCTGAACGAGC
AACGCGCCGCGACGCGCGGCGCGAAGACGCGCGCGCTCGTCTCCGGAGGG
CGGTCGAAGCCGTGGCGCCAGAAGGGCACGGGCCGCGCCCGCGCGGGGAC
ATCACGGGCGCCGCACTGGACGGGCGGCGGCGTCGCATTCCCGACCGGCG
ATCGCAACTTCGAGCTGAAGGTGAACCGAAAGGCCCGGCGCTCGGCGCTG
CGCGGCGCGCTGTCGTCGCACGCCTCGAACGGCACCTTTGGCGTCCTCGA
CGGCTCGGGTTTCGATGCCCCCTCGACGAAGCGCGCCGCCGATCTCCTCG
CCTCGTGGGCCAAGGAGGGACCGGTCGTGGTCGTTGCGACCGACGAGGAG
CAGAGCGTGATCAAGTCCTTCCGCAACCTGGACGCCGTCGTTGTGACCGC
GCCGAGCGAGCTGAACGTCGCCGCAGTCGTCTGGGCGCGCTCGGTGCTTG
TCACGCAGAACGCGCTCGAGGCTGTTCAGGTGAGTCTGCATCCCAACGAG
GTGCTGCTCGCTCCCGTCGTGACCGAGAAGGCCTACGGCGGCGTCGAGCA
GCGGAAGTACAGCTTCCACGTCCATCCAGACGCGCACAAGACACAGGTCC
GGCAGGCGGTCGAGCAGCTGTTCGACGTCAAGGTCGAGCGGGTGAACATC
CTGATGGTGCAGCCGAAGCCGAAGCGCCGTGGCGCGCACCGCGGGAAGCG
GCCGGGCTGGAAGAAGGCGATCGTGCAGCTTCGCGAGGGCGACACGATCG
AGATCTTCACGGGTGCACATCTCTAATGGCCCTTCGCAAGTACAAGCCCA
CCTCTCCCGGTCGTCGCTTCATGACCGTCTCGACGTTCGAGGAGGTCACG
AAGAGGAAGCCCGAGAAGGCGCTCACGGAAAAGCTGACCAAGAAGGGCGG
GCGCAACAACATGGGCCGGATCACCACGCGGCACCAGGGCGGTGGTCACA
AGCGCCGCTACCGCGTGATCGATTTCAAGCGCAGGAAGGACGGCATCCCG
GCGAAGGTCGCCGCGATCGAGTACGACCCGAACCGCTCCGCGCGGATCGC
GCTGCTGCACTACGCGGACGGCGCCAAGGCGTACATCCTCGCGCCCGCGC
GGCTGCGCGTCGGCGCGCAGGTCGAGTCCGGCCCGAACGCGGACATCCGC
CCGGGGAACGCGCTCCCGCTCGAGAACATCCCGACCGGCACGCTCGTCCA
CAACGTCGAGCTGAAGCCCGGCAAAGGTGGGCAGCTGGCGCGCAGCGCAG
GCTCGGGCGTGCAGCTCGTCGCGAAAGATGAAGGCTACGGCGTCCTGCGT
CTCCCGTCGGGCGAGATGCGCCGCGTCCCGATCACCTGCCGCGCGACGGT
CGGCCAGGTCGGTAACGTCGACCATGAGAACATCTCCGGCGGCAAGGCCG
GGCGCAGCCGGTGGCAGGGCAAGCGGCCTGCTGTGCGGGGCTCCGCGATG
AACCCGGTCGACCATCCGCACGGCGGCGGCGAGGGCAAGTCGAAAGGCGG
CCGCCATCCGGTGACTCCGTGGGGCGTGCCGACACTCGGTAAGCGCACGC
GCCGCAAGCACAAGGAATCCAACAAGTTGATCGTCCGCGCGCGCAGGCGC
GGGAAGGAGAAGCGTTGAGTCGCAGCAGTAAGAAGGGACCGTTCGTCGAA
GCGCGGCTGCTCGGCCGCATCGAGGCGATGAACGAGAAGAACGAGAAGCG
GATGATCCGCACCTGGTCGCGTTCGTCGACGGTTTTCCCGGACATGGTCG
GCCACACGATCGCGGTCTACGACGGCCGCAAGCACGTGCCCGTGTTCATC
TCCGAGCAGATGGTCGGGCACAAGCTCGGCGAGTTCGCGCCGACGAGAAC
CTTCCGCGCGCACTCCGGCGATCGCAAGACCGAGGTGAAGAAAAGAACAT
GAGCACCGTCGAGAGACCCCGCGAGGTGCGCGCCGAGGCGAAGTGGGTGC
GCTCGTCCGCCCGCAAGGCGCGACTGGTCACCGACCAGATCCGCGGCCGC
AGCGTGCCCGAAGCGCGGACGATCCTCGCGTTCTCTCAGCGCGCGATCGC
GCGCGAGGTCGAGAAGGTGCTCAACTCGGCGGTCGCGAACGCCGAGTCGC
GCCCGGATCTCCTCCTGAACGGCGATCACATGGTCGTTTCCGCCGCGTAC
GCGGACGAAGGGCCGACGATGAAGCGCTGGCGCGCCCGTGCGCGCGGCCG
GGTCGCCCGGATCCACAAGCGCACGTGCCACATCACCGTCCGGCTCGTCG
AGGCGCCGACCGCTCCCGCGCCTCCGCCGCCCGCCCCGAAGGCCGAGGCC
GCGGTCGAGGAGAAGCCCAAGCGGAGGCCGGCGACCAGGAAGCCGGCGGC
GAAGAAGCCGGCCGCAAGGAAGAAGACCGCCACGACGACGCGCAAGAAGA
AGGAGAAGACCACCTAATGGGTCAAAAAGTTCATCCCGGCGGCATGCGCG
TCGGCGTCATCCACGACTGGAAGTCGAACTGGTACACGGGCAAGAAGGAG
TTCCCGGGCTACCTGATCGAGGACATCAAGATCCGCGAGCACATCAACAA
CAAGCTCGCGCACGCCGGCCTGTCCGACATCCTGATCCGCAAGGACAAGC
AGCGGATCACGATCGACATCTACACGGCGCGCCCCGGGATCGTGATCGGC
AAGTCGGGCGTCGAGGTCGACGCGCTGCGGAAAGACCTGCACGCGCTCAC
CAAGAAGAACGTCCACATCAACATCAACGAGATCAAGCGGCCCGAGCTCG
ACGCGAAGCTCGTCGCGCAGTCGATCGCCGAGCAGCTGCAGAACCGCGTC
AGCTTCCGCCGCGCGATGAAGCGCGCGCTCGCGTCGGGCATCCGCTCCGG
CGCGAAAGGGATCCGCATCCAGTGCGGCGGCCGCCTCGGCGGGACGGAGA
TGAGCCGCTCGGAGGCCTACTCCGAGGGCCGGGTGCCGCTGCACACGATC
CGCGCGGACATCGACTACGGCTTCGTCGAGGCGAAGCTCCCGTTCGGCCG
GATCGGCGTCAAGGTCTGGATCAACAAGGGCGAGATCATGCCGGAGGGGT
TCAGCGGTCTCGACACCGACAAGGACGTGCGGCTGGGGGAGCAGGACCAG
GCGCGGCGGCGGCGCGGCGGCGCGGCGGAAGGTCTCGGCGCTTCCCGCGA
GGGTGGCCGCGACCGGCAGCGCGACCGCGAGGGCCTCGGGCCCGTCCGCC
CACAGCGGCGGCGCGGCGGCGGCGGTCCGGGAGGCCGCGGTGGCGGTCCC
GGCGGGCGCGGCGGCCGTCCTGCTCCGCGCGACCGGACCCGCGGCCAGGA
CAACGTCGAGCGTCCGCGCACCGACGAGCAGGCAACCACAGCAGATGGAC
GGGAGTCGGCGGCGGAGCCGCCCGTCCGCGACAGCGGACCGGTGGAGGGG
GTTCGGGGGAACCGGGAGGTTCCCCCGAGCGGACGGCAACTCGAGGCGGT
TTGCGATCTCCGCGGATCTATAGGAATGAGACGACAACTCGAACCGTGCG
GTCCAGGCCTGCGTGCCAAAAATGAGTCCGTCGACCTTGCGAGAGAGATC
CAGTCAGCCGCAAGCTCATGGACGGAACCCGCGCGCCTGGACTACCGGTC
GTCGCGCGCGACCTTGACGAAGACGCTGCGGCCGCCGGCGAGCTCGACGC
GCCAACGGGACGCCGCGGTGTGCCCGCC
>14_0903_02_30cm_scaffold_48751
AAGGTGCTCCGGAGCGCCGTCGCCAATGCCGAGGCGAACCACGGCCTCAG
GGGCGACGAGCTCGTCGTCTCCGCCGCGTATGTCGACGAGGGCCCGGTCA
TGAAGCGCTGGCGCCCGCGCGCGCGGGCGCGTGGCCCGGATCAAGAAGCC
GACGTGTCACATCACGATCAAGCTCGCAGCCGCCGACGGCGCAGTGCTGC
CGGAAGCGCGCCCGGCGCCTCCGCCGCCCCCGCCGCCCGCTCCGGAAGAG
CCGGCCGCCGAGGAGGCGCAGGAGCAGCAGGAGCAACAGGAGGCGCCGGA
GCAGGACACGACCGCGGCCGAGCAGCCCGAGACCGAAGAGGAGAGCGAGA
GCTAATGGGCCAGAAAATTCATCCCGGCGGAATGCGCGTCGGCGTCATCC
ACGACTGGAAGTCGAACTGGTACACGGGCACCAAGGACTTCGCGGACTAC
CTCCAGGAGGACGTGCAGATCCGCGCGCACATCTACGGGAAGCTGTCGCA
CGCGGGCCTGTCCGACATCCTGATCCGCAAGGACGCCCAGCGAATCACGA
TCGACATCTACACGGCGCGTCCTGGGATCGTGATCGGGAAGTCCGGCGTC
GAGGTCGACGCCCTGCGCAAGGACATCCACGGCATGACCAACAAGGCCGT
GCACATCAACATCAACGAGATAAAGCGCCCCGAGCTCGACGCCAAGCTGG
TCGCACAGTCGATCGCGGAGCAGCTCGAGAATCGCGTCAGCTTCCGGCGC
GCGATGAAGCGCTCCCTGGCCTCGGCGATCCGCTCCGGCGCTCACGGCGT
CAAGGTGATGTGCGGCGGCCGGCTCGGCGGCAACGAAATGAGCCGCAGCG
AGAGCTACTCCGAGGGCCGCGTGCCGCTGCACACGATCCGAGCCGACATC
GACTACGGCTTCGCCGAGGCGAAGACGACCACGGGCCGGATCGGGGTCAA
GGTCTGGATCAACAAGGGCGAGATCATGCCGTCCGGCTTCGAGAGCGCCG
CGCAGCAGAAGGACGTGCGGCTCGGTGACCAGGACCAGGCGCGCCGCCGC
GGCGGCCGCAGCGAAGGTCTCGGCGCGAGCCGCGAGAGCGGCCGAGGGCG
CGGCGCCGACCGCGAAGGTCTCGGGCCGGTCCGCAAACGTCGCCCGCGAC
GCGGCCAGGGCCAGGGCCAGCCTCGCGAACGCGGGCAGGCGGCCTCTGGC
GAGACGGTCGAGCAGCCCCGGACCGACGAGCAGGGAGTGTCGGCCGAGGG
CCGCGAGCAGCCGAAGATCGAGCCGCAGGTCGAGGAGACGCCGGCAGCCG
TCGCGGACGCGCCCGACACGACGACGCCGAAGACGATGCACGAGGACCCG
TCGAAGCTCGACCAGTCGGGCGACGAGTCGGCGGAGAACACGAGCGCCTC
CTCGAAGCGGTCGAGCAGCAAGCCCTCGACGAGGCGCGCCGCGAAGCCGT
CGGGCCCGCGGACAACGGAGAAGAAGGACGAGAGCTAGCCCATGCTGCTC
CCCAAGAAGACCAAGTTCCGGAAGTACCAGCGCGGTCGCCGCTCCGGCGC
CTCGAAGGGCCAGACGACCGTGCAGGCAGGCGACTTCGGCCTGAAGGCGC
TCGAGGCCGGCTGGATCACGAACCGGCAGATCGAGGCCGCCCGAATCGCC
ATGACCCGCAAGATCCGCCGCGGCGGGAAGGTCTGGATCAACGTCTTCCC
GGACAAGCCGGTGACCCAGAAGCCGGCCGAGACGCGCATGGGCTCCGGTA
AGGGGGCACCCGAGCACTGGGTCGCCGTCGTCAAGCCCGGCCGCGTGATG
TTCGAGCTGGCCGGGGTCGACGAGCGCCTGGCGAAGGAGGCGCTCCGGCT
CGCGGGCCGGAAGCTGCCGCTCAAGACCCGAGTCGTGAAGCGGGAGGCTG
ATCTCTTTGCGAGCTAGAGAGCTGCGGGACATGACCGACGAGGAGCTGGA
GAACCGCTTGGCCGACACGCGCCAGGAGCTCTTCAACCTGCGCTTCCAGG
GCGCGACCGGCGCGCTCGAGAATACGGCGCGCCTCAAGCTCGCGAAGCGC
GAGATCGCACGCATCCTGACCGTCGTCAACGAACGAGCCGCACGGCTCAC
GAGCGAGACACATGGCTGACCCAAATAACGACCAGCAGAACGAGACAACC
GAAGAAGAGACCGAGTCCCAGGTCGAAGAGCCCCAGGCCGAGGCAGAAGA
GCCGCAGGCCGAGGAGCCGCAGGCCGAGGCCCAGCCGGAGGAGACTCCAG
AGGCCGACGAGCCCGCGCCCGAGCCTGAGGCGGCCGCCGAGGAGCCGACC
GAGGAGCCCGCTCCGGAAGGCGAGGAGCCTGCAGCCGAGCCCGAGCCCGA
GGCAGCAGCGGCTCCCGCGCAGCCTGCGCGCAAGCCGAAGCGCAAGCGGA
TGCCGCGCTCCGAGCGCCACAAGCACTCGAAGCCCAAGCGCGAGCGCCCG
GCAGAGCGCCGCCCGATCGTGCGCCTGCCCAAGCCGGAGCACGTGCGCGG
CCGCAGCCAGGAGCGCCGCGGAGTCGTCGTCTCGGACGCGATGGACAAGA
CGATCGTCGTCAAGGTCGACACCGTGAAGGCGCACCCGCGCTACAAGAAG
GTCGTCCGCCGCTCGACCAAGTTCCACGCGCACGACGAGCAGAACGCGGC
GAAGGTCGGCGACCTCGTCCGGATCGTCGAGACGCGTCCGCTCTCGAAGA
CGAAGAACTGGCGCTTGGCCGAAGTCCTGGAGGCCGCGAAGTGATCCAGC
AGGAATCACGCCTGCGTGTCGCCGACAACACCGGGGCCCGCGAGATCCTC
TGCATCCGCGTCAAGGGCGGCTCGAAGCGCCGCTACGCGCGCGTCGGCGA
CGTGATCACGGCCACCGTCAAGACCGCCAGCCCGCAGGGCGCCGTCAAGA
AGGGCGAGGTCGTCCAGGCGGTCGTCGTGCGCACGCGGAAGCCGTTCGGC
CGCGACGACGGCACCACGATCGCGTTCGACGAGAACGCCGCGGTGCTGAT
CGACAGCGCGCGCAACCCGCGCGGCACGCGCATCTTCGGCCCGGTCGCCC
GTGAGCTGCGCGAAAAGAACTTCATGAAGATCGTCTCGCTCGCACCGGAG
GTTCTGTAAATGGCTGTCACCAAGATCCGCAAAGGAGACCTCGTCCAGAT
GCTCGCCGGCAAGGACCGCGGCAAGCAGGGCCGGGTGCTCGAGTCGCGTC
CGCGCGAGCGTCGCGTGATCGTCGAGAACCTGAACACCGTCAAGCGCCAC
ACGCGCCCGCAGCCGATGCGCGACTCGAGCCGCATGGGTGGGTCCCCGAT
GACGCCCGGCGGCGTGATCGAGAAGTCCGCGCCGGTGCCGGTCTCGAACG
TGATGCTCGTCTGCCCGACCTGCAACCGCCCGACCCGCATCGGCATGACG
ACCAAGGAGGTCAAGGGCCGCGAGGTGCACGTGCGCCAGTGCAAGCGGGC
CGACTGCCTCCAGGAGATCGACAAGTGAGGCGTCGCTTGCGATGCCGATA
TCAGGA
>14_1009_16_30cm_scaffold_83699
GTGTATTCTTTGCGGTGGATTGGCCAGAAGCCTGGCGAAGGCTCTCGTTT
CAGCTGTCTAGGCCCGAACTTTCTAGCCATCTCTCATTCCTTCCTAGATT
TTCCTCTCTCAGCCAGTAGTCCGCTCCGCCACTTGTCTGAAAGGTTGAGG
TTGGTTATCCGGACCTTCGTAACGTGTATTGGCAGCTGGGACGAGACCCC
GGCGGCTTTCTCTCGCGCCATCCCCTCGACAAAAATTCTGCCATTGGAAT
AGTCTACGCGCTGGACTTTGCCCTCGAGCCCTGAGAAGTCTCCTCTCATT
ACACGCACGCTGTCACCGGTTCGCACTGGAAGCCGTCGGACCTTGTGGTT
CTTGGTGAGATCGTCGGAGAGCCTGGCGGCGAGCATTCGTCGTCGGCGGT
GCTGTGGAGCGTTGAAGAACATCTTCCGTTGCTTGGACGGCTTAGAGGAA
ACCATTCTAGATCACCGTGCTCGCTAGGTTCGCGACTCGGGGCCATCGCT
CAGCAGCCTCCTTCGCTACAGGTCCCCGGATCTCCGTGCCTTTGAGCTCT
CCCTCAGGGGTCATTATGACCGCGGCGTTGTCTTCGAAACTGAGACGTGT
TCCATCAGGTCTTCGAATGGCTCTAGCCTGTCGTACGACAACGGCGGGAA
AGACTTGTTTCCGAAGGCTGGGTGAGCCTTTCATGACTGTTATCATCACC
ATGTCTCCAACGCACGCCGCCGGGACACGTCGTAGTCGGCCGTGGTAGCC
GCGGACGTTGATGAGCTTCAATTCTTTAGCGCCAGTGTTGTCGGCGCATG
TCATCCGAGAGCCGACGGGCAGACCACGTGCGACCTTTGGTCGGTATTCT
ATCATTCCCCGGGCGCTGACCGCTCGGGTCTTTGGCGCGGGCACTAGGTT
GCGCCTCCTGTCTTCTCAACGACGACGAAGGTGACCTCTTTGCTTAGAGG
CCTACATTCTGCAATTGTAACCTTGTCGCCTTCTGCCGCCGAGATGCAGG
GTGGGTTGTGGGCGAGAGTCTTGCTTCTCCGCCTCTCGTACCTGCTGTAT
TTCGTGTAGTAGTGTAGGTATGCGCGTTCTACTGAGACGGTCTTGGGGGA
TCGCGAGCCAGCTACAGTTCCCTCAAAGACTCTTCCTCTGACCGAGAGGT
GTCCGTGAAATGGGCAAAGGGGATCGTTACATCCTGTCTTCGGCGGTTTT
ACGTCTAGACCGGTGTTTCGGACTACCATTTACGCAACCCCTTCTTCACT
CTATCCTCAGGCCGGAATCGCAGGAGAGAGCCATTGACTTCGACATTTTC
GGTCGACAGCTCTGCTCGGAAAGTTGTCTTTTGTTTCTGGACCTGTCGGA
GTTTTCCGTTAACTTCTCTCGTGAACGTGTTCATGGTCTCGTCTCGGACG
ATACCCTCCAGTCCTTGGAGAGTAGGGTCTGTGGATTTTGATACCTTGAC
CTTGAGTCCGATCCATTCGTGAGCTGTAATATTCTGCGCGGTGATCATGG
GCCTAAGCCCACTCCGGTGTTGTTTTCGTAGGTGAGTTGTCTGTCCGCTG
TCAACAAGCGGGCAATTGTCTTGCGGAGCTCCCGTATACGCGCCGGATTC
TCCACTGTTCCACCCGACTTTACAGATGTTCGAATGCTAGTCAGTTCCGC
TCGCAGTTCTGTTACCTTCTTCCGTCGCTCCTCAGGAAGCATTTGGTTCA
GTTCACGCTTTCTAAGAATCGCCAGTTTCCACTTCCTCCTTATCCTCTAC
AACAACCGCAACATCCTCAGCTGTGGTCTCTACGTCAACCACGGCCTCAG
GCGCGGCCACTGGTTCAACTTCCTTCGCTGGTGCGGCCGGTTGGAGGGCG
GTCTGTGCGGGCGGGGTTAGCATGATCGGCTTGTCAATGTAATCGATCTG
TGGTGGTAGAATGCGAACGTTGATCCCGAACAGGCCCTGTTTCAGCTGAA
CATCAGCCACCGCGGTCTTCACGCTCTTTAACACTGGATCTCCAACCCGA
GGGAGGTAGCCGGCCTTGAACTTCTCGAATCGTGATCGTTCCGTTGTAAG
TTTTCCTCTAATCGTGATCTCGACACCGAGGGCTTGCGACTCCATTACTC
TCTGAATAGCCCAGTACGCAGCTCGGCGGAAGTGGACGCCTCGCTGGAGG
GCCTGAGAAACCTGGGACGCGACAACCTTCGGATCTTGCTCCGGAACCTC
GATGTTAGCAACGGAAAGCTGGGGATTCTCAATGTGGAATTTTTCCTCCA
AAACCTTCGTTAGATCTCTAATGCTCTGGCCTCTTCGACCGATCACCATC
CCGGGCTTCGCGGCATAGATCACCACTCTTGTGCCCACAGGACTCTTTGT
GAGCTCGACATGGCTGTATCCGGCGCGTTTCAGCTCTAGCGCGAGGTGCT
CGTCAATTTCGAGGCGTCGAGAAACATCTTTGACAAAATACTTGGTAACT
GACAAAGAATTATTCCAGCTCGTAGCCGACAAGTTCGATGTGCGTCATAG
TTCCCTGCAAAAGATCGGATCGACCGAAGGCTCTCGGATTCCTCTTCGGA
ATCTTGGTCCCGCGCTGCGCGGCCGCATGAATGATCTTGAGCCTTTCCGT
GTCGAGATTCCTATACTCGGCATTCGCTTCTAATTCCTCTAGAAGCTTGA
AGAGTCTGCCAGCGGCTTTCTGTGGAAAACGGCCCGCATAGAAATGCTCG
TTAAGCTGTCGCCGATGCGGGACTTCTTTGTGAAACCGGCGGTAGGCGAC
TGCTTGTTTTAGTTCGATAACGCGTTGGAGAAGCCTCTTTGCGTCAGGGA
GCTTCATCCCTCTGATTGTGCGACACAGCTCCACGGATGCTTTTGGGGAT
ATTCGGAGCTCGCGGCCAGAACACTTCACAGTACGGTCTGGGTCCAAGCC
CGTAACTGAGTATCCTCGTTCTGGCATCGCCTTTTCACCGGAAGCTTCGA
GGAGCCCCAGTCCTTATGCTAAAAACCCTTTGGGGAACCACTAAGAGATG
ATACCCGTTTCTATGTACGTTTGATTGTTCTACAATAATTCCGCCCGGTT
ACTGTTGACGTGTTTGACGATCGACAAATATCTGGAATTCGAGCCCTGGG
GCCTGAGAGATCTTCCGAGAGTTCAAGCGCCGCCTCTTGCTGCGTAAGTC
TGCCCTCGGATTCAATTCTTTTCACAGAAGGCAAGTTGTCTGGTGTGGAT
TGTAGGCGAATCCAGCGAGTCAGGGTAAGGTCTAGGCGGGCCACAGTTTT
TCGACATCCGCCCTATCCAATAGAGGCCCGCTGGCAAGCGAGACGTTCAG
AAGTCTCAAAGTCGATCCTGATTCGAACTGATTATGGAGGATACCAAGGG
CTTCACATGCTTCGCATCGCAGAGAGAAAACATCGGAAAAATCGCCCATT
GTCAGCCCCAATTTCGATTCTAGCGGGCCTCCCCTTAATTTCATAGCAAA
TCGTTCGTGACGCCTCGACAAAACGCCATCCCATCCCGGCCTGGACTGTG
CCCTGAATCGCCTGTCTCGCCCATAATCACTGCCGGATACCAGATATTCT
CGAGGGGAGGGGGGGTCTTGCACAGCGCACCTCGCGACGCAAAAGTGGTT
GAGGGGAACGCTTCGGACCAACAAATCGTTCGTGACAATAGAGGCGTACT
TACATGATTCAAGAATAACACTGAATCCACGGAAGCGATCCTTGGTGTAA
CCTGTGGATTCGCCACCGGGTTACTGTAGCCTTATGGTAGCTTCCGCCCG
CCCTAGCCTCGGTCCATTATGGAAACTGCGATCGAAAGGGTCCATACTGG
GATCCCAGGCCTGGACCACGTTCTCGAAGGCGGCTTCCCCAAAGGCGCCC
GAGTCCTCCTAGCAGGAGGAGCAGGCTGTGGGAAGACAATATGCTGCGGA
CAATACCTCTACAAAGGAGCCACAAAGTTCGGCGAACCAGGAGTCTACGT
CAGCACCGAAGAACCACCTTCCGAATTCAAGGCGAACATGCTACGATTCG
GCTGGGACTTCAAGAAACTAGAAAACGAGAAAAAAATCGGCATGGTCGAC
GCCGTCTACCAACGCGTCGAATCAGAAATCACGGAACAGGAAAGCCTCCA
GTCAATCCTCTACAACCTACGATCAAAACTATCAGAGGTCAAAATACTCG
TCGAACAACTAGGAGCAACACGACTCGTCGTTGATTCTCTGCCAGGATTC
GGCTTCCGCGTAACCGACTTGAACACTCTACGAGAGATCTTCCTCGAAGT
TGGACTTCTATTGAAAGACGTCGGATGCACCACACTGATGACCACTGAGA
TCGTTGAAGGCTCAGGATTGATCAGTCGCTTCGGTATCGAAGAATTCCTA
GCAACTGGAGTCATGGTCTTATCGCTCGTTCGCCAGAGCTCGCCGATAAG
GAAGCTGTTCGTCCGGAAGATGCGTGGAACAAGCCACAGCCTAAACGACT
ACGCCTTCGCCATCGGACCCGACGGCATCGTCATCAAAGGCCCAGTCGGG
GTTCGAAGTGTTAGCCGCAGGCGCCTCCACAGCAGTAGCGGGAGAAAGCG
CCGAAGCCGGCGGTAGCGCGGACATCGAAGAAGTCGTGAGAGGTAACATC
CCAGTATCCCAAGGGGCAGGGGTAGTGGAACAAGGGGTTCAAGTGGAACA
ACCAGCCTCCGACCAAGCAGGATACCAAGAAGGGTATCAGGACCAGTACC
CGAGCAGACCGGGTCAACAGGGACACCAATAAGCGTAGAGATAGAAAAAT
GGCGAATATTAGAAGTGGAATCGGAGCTTTCGACGAGTCGCTCGGCGGCC
TTCCATCAGGGAGCATTATCACGTTTCTCGGCGAAGCGGATACCGGGATG
ACCGCCTGCGCCGAACAGATCCTCTACCAGGGTTTGAGGGAAGGCAGACC
AGCTGTCTATTTCACAACAGGCCGGTCGTGGGAAGATGTTGTCGCCGAAA
TGGCTGTGTTCGGCTGGAGCCTCGATAGTTATTTCGAGAAGAGGAAGATG
TGGTTTATCGACAGCTTCAGCATGAAGAAAGAAAAGATATCCGGCGAAGT
CTCATGGGACATCGGCCCCGCCAACCTGCTAGCCAAAGAATTTCCACGAG
TCATCACACCTCTAGGGACAACAACCATCGTAATTGACAGTCTGAGCGAT
ATCATCCGTTCAGCACCGTTTCCAGCGGTCGAGCAAACTCTGAAGATCTT
GCAGAATCACGTTAGATCCACTGGAGGGCTAGCATTGTTACTAGCCTCGA
AGGGAATTCACACCGAGCACATCGAGAATACCGTTCAGCACCTAAGTGAT
GGCGTTGTCGACTTGTCAACAGAACCCTTCGGGAGTGAGGATTATGCAAG
GAAGATGCGAGTATTGAAAATGCCAGGCGCACTCGGAGACATGAAAGTCT
ACGCGTACCGCGTAGGTCCTGCAGGAATAGAGATGGCAGCACTGCACAGG
GTGAGGTAGAACAATGGTGATGACTTTACAATTCGAAGACATCGTCGGGC
TTCTAGGGAACCCGACATTTCTCTGGTCACTTCTCGCCGCAACCTGGGGT
GTGATCAGCTACAGAATCAT
>14_1009_16_20cm_scaffold_69511
GATCTCCACGAGCCGCCAGCGCTTCGTGCGGCTCAGCGGGCGCGTCTCGA
CCACGCGTACGGTGTCGCCCTCGTGTGCCTCGTTGCGCTCGTCGTGCACG
TGCAGCGTGCTCGACCCGCGCACGATCTTCTTGTACTCGCGGTGCTGTCG
GGTGATGTCGATGCGCACCGCGATCGTCTTGTCGGGCTTGGCTGAGACGA
CCACGCCCTGGCGCGTCTTCGCACGGCCGGGACCGTGCGGCTTGCCGGGA
AGCGGCTCGCGCGGCGGCCGCTCGGCACGGGCGGCGCGCTCCTTCTCGCG
GCGGCGTGTGCGCCAGCGGCGCCGGCTCTCGGCGTTGCGGCGCCGGCGCT
CCGCGCGCGCCGCAGCCCCCTCGGCGCCCTTCTCGGCCGTCTTCGGCTCG
TCAGGCATGCTCGCGCTGCCTCCGCAGCTCGGTCTCGACGTCGATGCCGC
GCTCGCGTGCGATCGTCAGCGCGCGGGCGAGGTCGCGCTTCGCGTGCCCG
AGCCGGGCCGTGTTCTCGAGCTGGCCCGTGGCATGCTGAAAGCGCAGGTT
GAAGAGCTCCTCGCGCGCCGTGCCCACGAACTCGACCAGCTGGTCGTCGG
CCATGTCGTGCACCTCGCGGGCGTTCATTAGATGACTGACTCCGAATCCG
CGTGCCGCTGGGGCCGCGAAAATCGAGCTGGCGAAGGACGCAGGGCGAAG
TTCATGCATGAATGCATGGACGAGCCCGAGGACGCACGTCCAGCGAAGAT
TTGCAGCGGCATCCAGGGGTGCGTGGGTTTGGGGTCAGTCATCTAGCCGC
TTTGCGCGCCCTCGCGCGCCACGAACTTGGTCTTCACGGGGAGCTTGTGC
CCGGCGAGCCGCATGGCCTCGCGCGCGAGCGGCTCGGGAACCCCCGCCAG
CTCGAACATCACCCGTCCCGGCTTGACGACGGCCACCCAGCCCTCGGGCG
ATCCCTTGCCCGAGCCCATGCGCGTCTCGGCCGGCTTCTGCGTGACCGGC
TTGTCAGGGAAGATGTTGATCCAGACCTTGCCGCCGCGCTTGATCTTGCG
GGTCATGGCGATTCGAGCCGCCTCGATCTGGCGGTTTGTGATCCAGCCGC
GGTCGAGCGCCTTCAGCCCGTACTCGCCGAACTCCACGCGCGTGCCGCCC
TTCGCCATCCCGGCGCGGCGGCCGCGATGCGCCTTGCGGTGCTTTGTTCG
CTTCGGCTGAAGCATCGTCCTACGATCCCGTCGACGGTGGTCCGCCGGAC
TGCTGACCGCCACCGCCGCCGCTCTCGCGCCGGCCGCGCGGCGGGCCGCC
GCCACGTCCGCGGTCGCGGCCACCGCGACCATCGCCGCCGGTCGGCATCT
GCTGCGGCGCCTCGATCTGCGTGAGGTCCTGCGCGAAGCCCGACGGCATG
ATCTCGCCCTTGTTGATCCAGACCTTCACGCCGATCCGCCCGAACGTCGT
CTTCGCCTCGACGAAGCCGTAGTCGATGTCCGCGCGCATCGTGTGCAGCG
GCACCCGTCCGTCCGAATAGCCCTCGGTGCGCGCCATCTCGGAGCCGCCG
AGGCGACCGGAGACCTGGATCTTCACGCCCTTGGCCCCGGACCGCATGGC
GCTGGTGAGCGCGCGCTTCATCGCGCGCCGGAATGCAACGCGGTTCTGAA
GCTGCTCGGCGATGGACTGCGCGACCAGGCGTGCGTCCAGCTCGGGCCGC
TTGATCTCGAGGATGTTGACCTTGACCTGCTTGCTCGTCAGGCGGTGCAG
CTCGCGCCGCAGCGCGTCGACCTCGGAGCCGCCCTTGCCGATCACGATGC
CCGGCCGCGCGGTGTTGATGTTGACCTCGATCTCGTTCGCGTCCTTGCGA
ATCGTGATCTCGGACAGCCCGGCGTGGCCGAGCTTGTTCTCGATGTGATC
GCGGATCGCCAGGTCCTCCATGAGGTACTCGGAGAACTTGCGCTCGTTGA
ACCAGGTCGACTTCCAGTCGTGGATGTAGCCGACCCGCATCGATTCCGGA
TGAACCTTCTGACCCATGTCTACGCCCTGTTCGTCAAGTTGATCGTGATG
TGGCTGGTGCGCTTGCGGATCCGCGTCGCGCGCCCGAGCGCGCGGGGGCG
GTAGCGCTTGATCGTCGGGCCTTCGTCGACGAACACCGCCTTGACGTAGA
GGTTGTCACCGTTCCAGTGCAGGTTCGGATTCGACTC
>14_1009_05_20cm_scaffold_81817
CCCTTCATCCGGCCACGCTGGAACTTGCGGTGCTTGAGCCGCTTCGGTTG
CAGCATTACGAGGCTCCCGCTCCGCTCGCCGGTGCGGCCGACGCCGGTGC
AGCGCTCGCCGGCGCGGGCGCGGCGCTCGCGGCGGGCACCGGGGGAACCG
GCGGCAGGGGCGGCAGCGGCGGAGCCGCCGGTCGCGCCTGGATGCCGGAC
TGGGACTGCGTGCCGACGCGCGGCGCCGGCTCGATGTCGCCGCGGTAGAT
CCACGCCTTCACGCCGATCGTGCCGAAGGTCGTCTTCGCGATCGCGCGGC
CGAAGTCGATGTCCGCGCGCAGCGTGTGCAGCGGGACGCGACCCTCGCGC
TCCCACTCGCGTCGGCTCATCTCGGCGCCGCCGAGACGGCCCGCGACCGC
GACGCGCACGCCCTTCGCGCCCGACTTCATCGCGCGCTGCACGGTCTGCT
TCAGCACCTTGCGGAACGACACGCGGCGCTCGAGCTGCTGCGCGACGTTC
TCGGCGATGAGGTTCGCGTCGACCTCGGGGAAGCGGATCTCGAAGATGTT
GACCTTCACCGCTTTGCCCGTGGTCTTGCCGAGCACCTGACGGAGCTCCT
CGACCTTCGCGCCGCCCTTGCCGATGACCACGCCCGGCTTGGCGGTGTGG
ATCGTGACCGTGGCCTGGTTGGTGGAGCGCTCGATGTCGATGCGCGAGAT
GGCCGCGTCACGAAGGCGCGCGCGGATCGCGGCGCGGATCGCGACGTCCT
CTTTGATGAGGTCGCGGTAGCCCTTCTTGTTCGCGTACCACTTCGCGTTC
CACGTCTTCGTGAACCCGAGGCGGAACCCCGTCGGGTGTGTCTTCTGACC
CATTAGCGAGCCCCTCCTCGTTCGTCCATGACGATGGTGATGTGCGCCGT
GCGCCGGACCTTGAGATCGCGGCGGCCGCGGCCGCGGTACCAGACGCGCT
TCATGCGCGGGCCCTCATCGGAGGTCGCGCGCTTCACGTACAGGTTCTCC
ATGGTCATGTTGAAGTTGTTCTCCGCGTTCGCGACCGCCGAGCGCACCAC
GCGACCGATCGGGAGCGCGCTGCCCTTCGGCAGGTGCTCGAGCAGTGCGA
TCGCCTCCTCGGCCGACTTGCCCTTGATGAGCTCGGTGACGAGGCGCGCC
TTCCGCGGCGAGAAGCGCTGGAACTTCGCGGACGCTTTGACTTCCACTAT
GCCCCCGCCCTCGCCGGTGCGGCGCCCGCGGCGGGCGCGGTCGGCGTGAC
CGTCGCCGCGGTCTCCGCGGCGGCACCACGGCCGTGGCCCTTGAAGATGC
GCGTCGGCGCGAACTCGCCGAGCCGGTGGCCGACCATGTTCTCGGTGATG
AACACCGGGACGTGACGGCGGCCGTCGTGCACCGCGATGGTGTGACCCAC
CATCTGCGGCGAGATCATCGACGCACGCGACCAGGTCTTCACGACCTTCT
TCTCGTTGCGCGAGTTCATCTGCTCGATCTTCTTCTTCAGCGACTCGTGG
ATGAACGGACCCTTCTTCGTTGACCTACTCATCTATTTGCTCTTCCTCTT
GGGCGGGCGCGCCGTCACGAAGCGGTCCGTCTTCGGGTTCTTGCGCGTCT
TGAGCCCCATCGCCGGCTTGCCCCACGGCGTCTGTGCCATGCCGCCCACC
GGGGACTTCGCCTCGCCGCCGCCGTGCGGGTGATCGCGCGGCGACATCAC
CACGCCACGCACCTGCGGCCGCCAGCCCATGCGGCGCTTGTGACCCGCGC
CGCCGATCTTGCGGTTCTCGTGCTCGACATTGCCAAGCTGGCCGACCGTC
GCGCGGCAGCGCACCTGCACCACGCGGATGCCGCCCGACGGCAGACGGAT
CTGCGCGTATTCGCCTTCCTTCGCCACGAGCTGCGCCGCCCCGCCCGCCG
CGCGCACCAGCTGCGCGCCGCGACCGGGCTGGAGTTGAGCTCGTTCGGCG
CGAGGATGTAGCGCTTCTCCCCGTCCTTATAGAAAAGGAGCGCGAGCCGC
GCGCTGCGGTTCGGGTCGTACTCGATCGCGCGCACCGTCGCCGGGATCCC
GTCCTTGAGACGCTTGAAGTCGACGATGCGGTACGCGCGCTTCTCGCCGC
CGCCGCGGTGGCGCGTGGTCACGCGACCCAGCGCGTTGCGGCCGGCGTGG
CGCAGCTTGCGCTCGGTGAGCGCCTTCTCGGGGCGCTTGCCCTTCGTGAT
CTCGGCGAACCCCGCGGACTGCCGGAAGCGCCGCGTCGGCGAGGTCGCCT
TGTATTGCTTCAGCGGCACTAGACGCC
>14_1009_02_40cm_scaffold_90530
CCAGCGCTTCGTCTTGCTGAGGGGCCGTGTCTCCGTCACGCGAACGGTGT
CGCCCACGTGCGCGTCGTTCGCCTCATCGTGTGCGGCCAGCTTCGACGAG
CGCCGAACGATCTTGCCATACAACGGATGCCGAACCTGGCGGTCGATCCG
CACGATGACGGTCTTGTCCATGGCGTCGGACACGACCACGCCGACGCGCA
CCTTGCGCCTGCCGCGGTCGGCCACGGCGGCCGGGGTCGTGGCCTGGTCG
GTCATGATGCGTCCTCCTCGTCTTCGTCGTCGCCCGTCGCGGCCGCGCGC
GCGTTCGCTTCCGTCGCCGCGATCGTGTCGAGCTCCAGCTCGATCTCGCG
CTCACGGAGCACGGTCGCGAGTCGCGCGACGTCGTGGCGGAGCTCCTTCA
ACCTCGCGGTGTTGTCGAGCTGGCCCGTCGCGAGCTGGAACCGGAGGTTG
AACAGCTCCTCCTTGGCGCTGTCGATCCGGACGTAGAGCTCGTCGTCCGG
CAGCTCGCGCAGCTCGGCGCTCTTGCTCGGCATCGGCTACTCACCCACCC
GCGTGATGAACTTGGTCTTGATCGGAAGCTTGTGCTGGGCGCGGAGCATC
GCTTCGCGCGCGAGCGACTCGTTCACGCCGGAGAGCTCGAACATCACCCG
TCCGGGCTTCACGACCGCGACCCACCCCTCCGGGTTGCCCTTGCCCGAGC
CCATCCGGGTCTCGGCCGGCTTCTTGGTCACCGGCTTGTCCGGGAAGATC
GTGATCCACACCTTGCCGCCTCGCTTGATGTGCCGCGTCATCGCGACACG
GCTCGCCTCGATCTGACGGTTCGTGATCCATCCCGGCTCCATCGCGACGA
TCGCGTAGTCGCCGTACTGGATCTCGGTGTGGCCGGTCGCCTTCCCCTTC
ATCCGGCCCCGGTGGACCTTGCGGTGCTTCACGCGTTTGGGGGCGAGCAT
CAGACCTCACCGCCTTCCGGCGCCGCTTCAACCGCCGGAGCTTCGTCGAC
CACCGGGGGCTTGACGGGCGTCTCCGAGGGCGCCACCGGAACGGCGGCGC
GCTCCGGCCGAGCACCACCGCGGGCGCGCGCCGTGGCGCGCGCCCGCGCG
CGCTCGGTCTCCTGCTCGCGGTACGGCACCTGGTCGCCGTGGTAGATCCA
CACCTTCACGCCGATCGCGCCCATCGTCGTCCGCGCCTCGGCGGTCCCGA
AGTCCACCTTCGCCCGCAGCGTGTGCAGCGGGACGCGGCCCTCGCGGTAC
CACTCGTAGCGCGCCATCTCGGCCCCGCCCAGGCGGCCCGACGACGCGAC
GCGGATGCCCTTGGCGCCGAACTTCATCGCCGTCTGCACCGCCTTCTTCA
TCGCGCGCCGGAACGCCACGCGCTTCTGGAGCTGCAGGGCCACGTTCTCG
GCCACCAGCTGGGCATCGAGCTCCGGGTGCACGACCTCCTCGATATTGAG
GTAGACCTCCTTGGCGGTGCGCCCCTGGATCTCGTTCTTGAGCTTCTCCA
CCTCGGCGCCCTTGCGGCCGATGATGATGCCCGGCCGCGCCGTGTAGATC
GTGATCCGGGCGCGGTTGGCCGAGCGCTCGATGTCGATCCGCGAGATCCC
CGCGTGGTACAGCGAGGACTTGATGAAGCGCCGGATCTTGACGTCCTCGT
GGAGCAGGCCGGCGTACCCCTTGGTCGCGAACCACCGCGAGCTCCACGTG
CGGGTGGCCCCCAGCCGGAACCCGATCGGATGGGTCTTCTGTCCCATGGC
TACCTCCGCGCTGACCGGGCCGAGGGCGTCGTCTCGTCGCTCAGCACGAT
GGTGAGATGGCTGGTGCGGTGCTTGATGAAG
>14_0903_05_20cm_scaffold_21947
AGGGCCTGACGGTCGCGCGCGTGGACGCCGAGAACAACCTGCTGATGATT
CGCGGGGCCGTGCCCGGCGCGAACGGAAGCGTCGTAGTCGTCAAGAAAGC
GAGTAAGAAGTGATGAGGACTGAGGACTGAGGACTGAGTTAAAAGCAAGC
CTTCACTCAGTCCTCAGTCCTCAGCACTCAGTCCTTCGTTTACGGAGTAA
ACGAAATGCCTACCGTTAAGGTGCGCAACCTGAAGAACGAAGAGGTCGCC
GACCTCGAACTCTCCGAGGCCGTCTTCGGCGCGGAGCTGAACGAGTCGCT
GATTCACGCCGCCGTCAAGGCTTACCTGGCGAACGCGCGACAGGGAACCG
TCGGCACGAAGACGCGCGGCGACGTGTCCGGGTCGGGGCGCAAGCTCTGG
AAGCAGAAGGGCACGGGCCGGGCGCGCATCGCCTCGATCCGCTCGCCGCT
GTGGAAGGGCGGCGGAAACGCGCACGGGCCGCAGGCGCGCGACTGGTCGC
AGCCGATCCCGAAGAAGATGCGGCGCGGCGCCCTGCGCTCGGCGCTTTCG
GAGCGGCTGCGCGAGGGCAACCTCGTCGTCGTCGAGGAGTTCGTCCTCGG
CGGGCCGAAGACCAAGGAGTTCGTCGGCGCTCTGGCGGCGCTCGGCGTCG
AGGGCAAGACCCTGATCGTTGACACGATCGACAACGACAACCTCGTGCTC
GCCTCGCGCAACGTGCGCGGCGCGAAGGTCGTCGGCGCGGGCGGCGTGAA
CATATACGACGTGCTCTACCACGAGAAACTCGTGCTGTCGCGCTCCGCCG
CAGAGCAGTTGCAGGCCGCGCTCGACCCGAAGAAGGCCGGCGCGACGGCG
GCGGCGACTGAAGAGTCAGAGGCCGAGCCGGAAGAGGGCGCGCAGGAAGA
GGAGGCGGCTTAAGGGCCGTAAACAGTGAACCGTAAACCGTGACAAGTAA
GAGCGGTTTTATCTCGTCACGGTTTACGGTTAACGGTTCACGAGGTTTTC
AGATGAGAACGATCTGGGATGTCATCAAAGCGCCGGTCATCACTGAAAAG
GCGCTCGTCGCGAAAGAGGAGTCGCAGGACGGTCGGCAGCTTCTGACCTT
CCGCGTTGACCGCGACGCGACGAAGCCGGAGATCAAGTCGGCGGTCGAGC
GCATCTTCAACGTGCAGGTGGACTCGGTTCGCACGATCAACTACATGGGC
AAGAAGGCTCGCCGCGGTCGCTTCGAGGGTCGCAAGCCCTCCTGGAAGAA
GGCCTACGTCACGCTCAAGGCGGGGCAAGCGCCGTTCGACTACGGCGAGA
GTATCTAGTTTTCAGTTTTTAGTTTTCAGTTTTCAGCCAGAGCGATTCGC
TGGGGGCGAGCAGCGCGACTGAAAGACGAAACTGAAAACTAAAAACTGAA
AACTGAAAACTGGGAAAGTTATGGGCATCAAGAAACTGACACCGACATCG
CCGTCGCGCCGCTACCAGACTTATTTGACGCGCGACGAGTTGACGCCCGG
CGCGGAGCCGGAGAAGTCTCTGCTTGAGCCGAAGACGCGCATATCGGGGC
GCAACAACAACGGCCACATCACCGTGCGCCGTCGCGGCGGCGGCCACAAG
CGCTTCTACCGAATCGTTGACTTCAAGCGCGACAAGACAGGCGTGCCCGG
TCGCGTCACGCAGATCGAGTACGACCCGAATCGTTCGGCGCACATCGCGC
TCGTGACGTACCTCGACGGCGAGAAGCGATACATCATCGCGCCCGCTGGA
CTCGAAGTCGGCAAGACCGTGATGAGCGGCCCGGAGGCGGACATCCTTCC
GGGGAACGCGCTGCCCATCAGAAACATTCCTCTGGGGACGCAGATTCACA
ACATCGAACTCAGGCCGGGCAAGGGCGGACAGTTGGTGCGCTCGGCTGGT
GGCTTCGCGCAGTTGGTTGCGAAGGAGGGCGACCACGCTCAGGTGCGTAT
GCCTTCGGGCGAGGTTCGGCGCGTGCCGGTCGTCTGCTCTCGCGCTGGCA
CGGCATCAGGCCCCACGTCCGCGGCGTGGCGATGAACCCGGTTGACCACC
CGCACGGCGGCGGCGAGGGCAAGACTTCGGGTGGTCGTCACCCCGTGACG
CCCTGGGGGCAGCCGACGCGCGGCTACAAGACGCGCAAGAACAAGCGCAC
CTCGAAGATGATCGTGCGCGACAGGCGAGTTAAATAAGGGATGAAGGATG
AGGGATGAGGGATGAGTAAAGCGGGATGCGAGTCGGCAGTTCTTTCATCC
CTCATCCCTCCGCCCTCATCCCTTTGAAGTGGAGCGAAGCGAAACGACAT
GGCACGTTCGGTAAAAAAAGGCCCGTTCATTGACCGGCACCTGGAGAAGA
AGGTCGAGGAGATTCGCGGAGGCGCGAGTCGTCCGCCCGCGATCAAGACC
TGGTCGCGCCGCTCGACCATCACGCCCGACTTCGTCGGCCTGACGTTTGC
CGTCCACAACGGCAAGCGACACATCCCCGTCTACGTGACGGAGAACATGG
TCGGCCACAAGCTCGGCGAGTTCGCCCCGACGCGCACCTTCAAGGGGCAC
GCGGGCACGAAGTCGGAGAAGACTTCGAAGCCGGCGAGATAGCAGTAATG
AGTAATGAGTAATGAGTAATGAGCGAAGGCTTAAAACTCATCACTCATCA
CCCATCACTCATCACTGAGGTTGAGTTATGGAAGCGAGAGCGAGTGCGAA
ATACTTACGCGGGTCGGCGCAGAAGGCGCGGCTCGTGGTTGACATGATTC
GCGGAAAGCGCGTGGGCGAGGCGCTGGCGATACTGCGGTTCACGAACAAG
CGCGCCGCCGAAGCCATCGAGAAGTGCCTGCGCTCGGCCATCGCCAACGC
GACCGAGACCGCCGAGCGCGAGAACGTCGCCGTTGACCCGGACGAGCTTG
TCGTCAAGACCTGCTTCGTTGACATGGGGCCGACCAAACACCGTCGGCGC
GTGCGCCCCGCACCGCAGGGGCGCGCGTACCGCGAGCAGCGCCACTTCTG
CCACGTGACAGTCCTCGTCTCAAGCGAAGACAAAGAGGGCGTCGAGAAGA
CCACGCAGGGACGCGGCAAGAAGTCGGCGGGCAAGAAGGGCACGACCGAA
AAGTCAGCGAAGGCCGCGGAGACGAAGGCGTCTGCCGCCGAGACCAAGGG
CAAGGCAGCCGCACGCAAGGGCGGCGCGAAGAAGGCCGCGGCTTCGGAAG
AGACCGACCGCGAGAAGAAGACGACGAAGCGTGCTTCGAAGAAGAAGACC
ACGGCTTCGGAAGAGACGACGGAATGAAAGTAGGGGCCAGGGGTTAGGGG
CCGGGGACGGCAGAAAGAAAAGTCCCCGTCCCCTGGCCCCCGACACCCGG
CCCCTTTGCGAGCGCAGCGAGCAAAACTTTAGGAGAAGATTGTGGGCCAG
AAAGTTCATCCCTACGGCTTCCGCCTCGGCTACAACAAGGACTGGCATTC
GCACTGGTTCGCGAAGAAGCAGTTCGGCGACTTCCTTCTGGAAGACTTGA
AGCTCAAGCAGAGCTTGAAGGGGCGCTTCGCGGGCGCGGGCGTCTCGCAC
GTTGACGTTGAGCGCGCGGCCAACCGGCTGAAGCTCATCATCTACACCTC
GCGCCCCGGCATCATCATCGGGCGCAAAGGTGCGGAGATCGACAAGCTCA
AGGCCGACATCGCCGCGCGGACGGGGAAGGAAGTCTTGGTCTCCATACAG
GAGATTCACAAGCCGGAGCTGAACGCGCAATTGCAGGCCGAGAAGATCGC
CGCGCAGTTGGAGAAGCGCATCGCCTTCCGTCGCGCCATGCGCAAGGCCG
TCGAGGAGACTCTGCGTTTCGGCGGGCAGGGCATCAAGGTCAAAGTTTCG
GGCCGACTCAACGGCGCAGAGATAGCGCGAAGCGAGTGGCACCTGCAAGG
CCGTCTGCCTTTGCACACACTGCGCGCGGACGTTGACTACGGCTTCGCCG
AGGCGCGCACGACCTTCGGGGCCATCGGGGTGAAGGTCTGGATTTACCGC
GGCGAGATTCTCGACCCGAAGGCGGCCATGGCGCGCGGCACGCAGCCCGA
CCCGATCAACGAGCCTCGGCCCGAGCGCGGCGACGGTCGCCGCCCCCGCC
GCGACCGCGACTCGGAAGACCGCCCGCGCGGCCCGCGTGGCGACCGCGGC
GGTCGCGGCCCGCGCGGCGGAGGCGGCGGCAGAGGATAAAAGCCGTGAAC
CGTGAACCGTGAACCGTAACAAGTTAAAAACTGCTTTCTCTTGTCACGGT
TCACGATTTACGGTTCACGATGTTGAGCGGAGCGAAACATCATGTTGATG
CCGAAGAAGGTTAAGCACCGGAAGCAGATGAAGGGGCGCATGACGGGCGT
TGCGACGCGCGGCGGCGAGATCAGCTTCGGTCAGTACGGTCTGAAGACTC
TGGAGCCGGGGTGGATAACAGACCGGCAGATAGAGGCCGCGCGTATCGCC
ATGACGCGACACGTCAAGCGCGGCGGCAAAATCTGGATACGCATGTTCCC
CGACAAGCCCATTACGAAGAAGCCCGCCGAGACGCGCATGGGCAAGGGCA
AGGGCGCGCCCGACCACTGGGTCGCCGTCGTCAAGCCGGGACGCATACTC
TACGAGATCGAGGGCGTCTCCGAAGCGATGGCGCGCGAGGCCATGAGCCT
CGCCGCGCAGAAGCTCCCCGTCAAGTGCAAGTTCGTTTCGCGGGCCGAGC
AGGAAGGGGGCGCGGTTTAAGTTATGAAGAGACACGACGAGTTGGAGCGC
CTGCACAACATGACGAACGAGGAGTTGAAGGAAGAGGCCGGACGACTGAA
GGAGTCGCTCTTCCGCCTCAACTTCAAGCTCGCGCTCGGCGAGGTTGACG
CGGTCAAGACCGTCCGCCGCGAGAAGAAGTCGCTCGCGCGCGTCCGCACG
ATGATGCGCGAGCGCGAACTGGGGCAGGCGACGAAGTGAGAAGAAGGTGA
A
>14_0903_16_40cm_scaffold_2560
ACGGCGGTGGCGCCTACATCGTGGCGCACGAAAACTTGGGGGTAAAGCCG
GCTCTAATCGCGGCCGCCGCCCTGCTGGTAGACTACGTGCTGACGGTCGC
AGTCAGCGTAGCCGCTGGAGTCGCTGCAATTACATCGGCTGCGCCGGAAT
TGTTCGATCTGCGCGTCCCCCTATCACTGCTGGCTGGTGCCGTTATCACC
TGGGGAAATTTGCGGGGCGTACGCGAGTCCGGAGCAATCTTCGGCCTACC
GACGTACTTTTTCATTGTTTGCTTCAGCGGGATGATCGTCGTTGGCCTCG
TCAAGCTCGTGATCGGCGGGGCACCGGGCACGCTCCTGCACACGGCGCCG
GCGTCTCAACAGATCGTTGCCACGAGCGGTCTCACGATCTTCCTCGTATT
GCGGGCGTTCTCCTCAGGCGCTGCCGCCGTCACGGGCATCGAGGCTATTT
CCAACGGTGTGCCGGCGTTTAAACCGCCCGAGTCGCGCAACGCACAGATC
ACGATGCAGTGGGAAGCGGCCTTCCTCGGCTTCTTCTTGCTCGGCGTGGC
ATTCTTGCGACCCGGTACGGAATTGTCCCCCAGCCGGACGAGACCGTCGT
CTCGGTCCTTGGGAGGGAAGTGCTCGGCAGGAACGTTCTTTCCTACGCCT
ACCAGGCCGGGACAGCGGGCGTCCTCCTGCTCGCCGCCAATACCGCCTTC
GCTGACTTCCCTCGGCTCTCAGCGATTCTCGCGAAGGACCGCTTTGCTCC
TCGGCAGCTGGCTTTCCGGGGCGACCGCCTCGCGTTCTCGAACGGGATCA
TGCTCCTTGGCGCTGCCGCCGCGGTCTTGCTCGTGATTTTCCAGGCGGAG
GTCACGCGGCTAATCCCTCTCTATATCCTCGGAGTGTTCATCTCGATGAC
GCTCTCGCAGTCTGGTATGGTTCGCCACTGGCTGCGGCTTCGGGAGCATG
GCTGGCGGATCAGCCTCGTACTCAATGCCTTCGGCGCGGTCGCTACCGGC
GTCGTCGTCGTCATCGTTGGCGCAACAAAATTCACGGAAGGCGCCTGGAT
TTCCGTGATCGCGATGTTCGCCCTCTTCACGGTCTTTTCGCTGATCCGGA
GTCACGACGATCGGCTTGAAGCAAAATTGCATATCGACGAAGGCGAGCTA
CCCGTCGCGGTGCCTGCTGCCATCTCATCTGAGCCTCCCCGCGATCACGT
CATCGTCCCAGTCAACGACATTAACAAGATCACCATCGGCGCAATCGGTA
TGGCGCGGGAGATCTCTAGCATGGTCACCGCCCTGCATGTATTCGACGAC
CAACAACTGGCAGAGCAGTTCCGAGAGCGCTGGGCGAGCGCCGTACCGGA
CGTGCCACTCCTGCTCCTCGAGTCGCCCTTCCGTCAATTCGTCTCACCGA
TCCTGGCCTGCGTCGAGAGGTTGGAGCAGAGCGAGCGCCGCCGCATCGTC
GTGATTCTCCCTACATTTGAGCCGAGCCACTGGTGGGAGCGATTCCTGCA
CAATAGAGATGTGCTGCGTCTCCGCCCATTTCTTAAGCAGCGCAAAAACG
TGTGCGTTCTGGACTTCCCATACAGGCCCTAAGAACAGTCAACGGCGTAG
CGCTGTGGGTACGTAATCCGCAGGTTGGTAGTGGGTCAGTTAACTGACCC
ACTACCCGCAGGTTGTGCTCGTTGACGAGGTGGCCACACAGGCGCATGCT
TCCAAGCACGCGTCTGCTTCGGCTGGCAAGACGCCGTCTGAGCCGCCAGG
GTTGCCGCGAGGAATGGCATCATCGACTTGACATCCTCAAGCGGTCGCTG
ATTACGGGAGAAAGATAGGGTAGCAATGTCCCCACAATAGGCAGGCGACG
AGCACGGCAATCATGGACGGCGATTACTACGGTGACGACACCGTCCCGCA
CCGCTGAATGTCTAACGGCAGTGCTGCCGTTGTCATCCCTTGTCCCGACA
AAAATAGAACGACCCTGCCCAGAAGATGGCGCCACTTGAGGGGTGATACG
TCAACTACAAAGGCGACCGTCCCGGCCTATGGGTTACAGCGAAGAGAGAA
GGCCGATCGGGGGACCGGACGGAACCCCAACCGGCCGTATTCCGCCAGTC
GATATGGGCTCTCGACCGGCGATTTTCTTGGCCGGTCAAGCCGAAGGGGC
GGCTGTGCGGCCGGCCTTGCTCCAAAGGAGGTGCGATGAGCAGAACCTCC
GCCGTCGTTTTAGCGCAGCGGCGACCAGGCGTCAACTGGGGTCACCCCAT
TACCCCACGCATCGTCTGACTTATTTCCAGATTGGGCGGCTTCCGTCGGC
GTTTGTTGACTCTCCGCTCCACCCAGCGCATTGCACCGACAAACAGAAAT
AGGACCGAGAAGGCGACTAGGAGCGGCCAAGCACTCAATGGTCCTTCAAA
TGCGCCTTCGCGGAAGGCATCTGGTATGTCCATCGACGGCAGTGTACGGC
AACCGGCGAGCGCGTCCAACCTTGCCAGCAGCCGATCGCGAACGCATGAG
CGAAAACGCTATCATTGACCCGATGAAGACCGCCGTCTACTACTACGGCG
ATAACCCTGAGCGAAGTTGCCACAGACGGGAACGAGACTAGCATCCGTCG
ACCCGCGGCGATAAGCCTGCGCCACATGCGCCCGTCCGGTGCCAAACATA
CATGCTGTATGTATACTTCGACCATCAAATTTGCCAAACGAATTTAATCG
GTCAAGTAGCGGTCTACCCTGGAATGACAACCGGCCATTGCTTTTCCTTT
CGCACGCCCCAATCTCGATACCAATGGTGACACGCGGGCCGAATACCTCG
CGCGGCAAGGCGGCGTCCAGCCGCAATCCATCAAGCATGCTCCCGCTCCA
ACGTTCCCGTCATTCCGGAGATCGAGTCCTTCGAAGACTGGGACCGCCAT
CGCGCCGCGATGGGGCATCTTGGCCATCGCGCAGCCGTGTAGAGGGTCAG
CGGGAATCCGTGATAACCCAGCAGGTGAGTACAACCAATGGAAGAGACGG
TGTTGGATGGGCAGAGCAATTCACTGGAGTTGGGCTATCGTCAAGCCGGC
TCTTGCCACCGCCAGAGGTGCTTATGTTGCTGAGTACCAGAAATAAGGCA
AACAATGCCAGTGCTGCAAAGACTATGTTGCGAACCCACTTCACGGCGGC
GTTGTAGCGTAGAGGCGGGCGGGCGTCAATGTTGTACGCAACCATGTGGC
TCGCAAGCAATAATTGACCGCAACGGCAATCTCTGTACACTGTTATAGGT
TATCCCCACGCCATGGGACGCCGTGACCGGCTGTCCCTCGCTAAGTAGAA
GCGAATTCGAGACAAACATGACCATCGAAGGCATCCTCGGCCGCAAGATC
GGTATGACGCAGGTGTTCGAGCCTGACGGCAGCGCCGTGCCTGTCACCGT
CATCGAGGCGCTTCCCTGCACCGTCGTCCAGGTCAAGACCAGGGAAAGCG
ACGGCTACGAAGCGGTGCAGGTCGGGTTTGGCACTCGCAAGCGCGTCAAC
TCGCCGCTCAGGGGCCACATGCGAAAGCTCGGCCAGTTCCGCTACCTGCG
CGAGCTACGCGTCGACGACATCGGCGACTGGGAAGTCGGCAAGAAGGTCG
GCTGCGAGATCTTCGAGCCCGGCGACATCGTCGACGTTTCCGGCGCGACG
AAGGGCCACGGTTTCGCCGGCGTCATGAAGCGGCACGGCTTCCGCGGCGG
CCCAAAGACGCACGGCCAGTCGGACCGCGCCCGCGCCCCCGGTTCCATCG
GCGCCGGCACCGACCCCGGCCGCGTGATCAAGGGCGTCAAGATGGCCGGC
CACATGGGTACCGGGCAGGCCACCGTGAAGAACCTGAGGGTCGTCCGCTC
GGACTCGGCGAAGGGCATCCTCATGATCAGTGGCGCCGTTCCAGGCAATG
AGGGCGTCCTCGTGAAAGTCCGGCGCACCGGGCGGAAAGCCAGAAAATGA
AGCTCCCGGTCGTCAACGCGCAGGGCAAGGAGCTGCGCAGTCTCGAAGTC
GACGATTCCGTCTTCGGCATCGAGCCGAACCACGCGGTCTTGCACCAGGC
GTTCGTCACACAGCGCAACAACCAGCGCGCCGGCACGGCGAATACCAAAA
CGCGAGGCATGGTGCAGGGCAGCACGCGCAAGGTCCGCATGCAGAAGTAC
ACCGGCCGCGCCCGACATGGCAGCATCCGCGCGCCGATCTACGTCGGCGG
GGGCATCGTCTTCGGGCCGCAGCCGCGCGACTTCGGCCTCGCGATCAACA
AGAAGATGAAGCGCCTGGCGATACGCTCCGCTCTGTCGGGTAAAGTCGCC
GACGGCCAGCTCATCGTCATCGACGAACTGACCTTCAAGTCGCCGAAGAC
GAAGGAGATGCTCGGCATCCTGCGCAAGGTCGGCATCGAGCGATCGGCGC
TCATTGTGACCGGACAGGCCGACCGCTCCGTGCTCGCCAGCGCCCGCAAC
CTTCACAAGACGAAGGTCCTTCCGGCCGCGTACCTCAACGTCGGCGATAT
GCTGAACCACGCCCATGTGCTGATGACGGAGGAAGCCGTCAAGATCGCCG
AAGGCCTCTGGGGCAGCAGGCGCGCCGATGGTCGCCGGGTAGGTAAGCTG
GCCGCCGAAGCGCCTGCCGCGCCAGCAGAAGCCCCGCCGTCCGCCCGCCG
CCGCGCGAAGGCCGAGGCGCCGCCCGCGGCCCAACCCGCGAAGGCGGAGG
CCATCGCGGAACCGATTCCGCCTAAACCGAGAGCACGCCGTGCCGCTCCC
GCTGCGACCGAAGCGACCGCTGCCGAAGTGGCTAAGCCCAAGCGGCCCGC
TCGCCGCGCGAAGCCCGCTTCCGAACCGCCCGCCGAAGAGGCGCCGAAGC
CAAGACGGCGGTCGAAGAAGAACGACGAGAGCGGCTAAGGCCGGCTCCGA
ACGTCAGATTCACACGATTGTCATCGGCATTTCATCACGCCTTAATGCGT
ATTTTCCGGGCACAGGCTAGATTCGAATCATAGGCACCAGAGAGAAGGAA
AGGTGACGATGATTTGGTCGAAAGCCTGCCCCCGCTGATACGGTGATCTC
GTGATGCAATCGGACAGATGGGGGCGGTACATTAGCTGCACGCAGTGCGG
TTTCACCCGCTTCCGGCTCATAACCAGTGAGACGTTGAGGAGATCCCGGC
AGGCCTCAGTCTTAGACTTTCCTCTGCATCGGGCAACCGCAGGCCAGTCG
CCGGTCGGTTGAGTGGGAATGGAAGGTGGTTCGAGTGGTGGAGGATGTGG
CGATCCTGTGCGGTCTCGGCCTGATCTATCTCGCCATGCTGGCGATGATC
ATCGGGCTCGGCCGCATTTTGGCCGGCGAGGACAGTAAAGCCGCCCCGCC
GCGCTAATCAGCGCGACAGGCGGCTAAACGCCACGATTATCCGATTGAGC
AGCTATTCGTAGCGCAGGGCCTCGGCGACCGGGACCTGGGCGGCGCTGCG
GCTGGGCCACCAGGTCATGAACAGCGAGACGACGAAGGCCAGCGCGACGA
ACACCAGGACCTCGCCCCACGGCATCGTGAAGTCCACTCCTTCACCACTA
AACTGCCCCGTCGTGAACAGGTTCCGGGACACGATGACACCGCCGACGAC
ACCCGAGAGGATCCCCATCAGCGCGACAAACGTCGACTCGAGCATGAACG
TCAGCGTCACGCTCTCCGTCTGGTAGCCGATCGCACGAAGCATTCCTATC
TGCTGCCGCCGCTCGACGACGGACCGGAAAGCGACCACCCCTAGCGCCGC
GATGCCCACGAACAGGCCGAGGGCCATGAACGCCTGAAACATGCGGGTGA
AGGCTCGGTCCTGAGCGCTGGCGTCATCGATTAGCTTGCGAAGCGAGTCC
GCCTGAATACCGCGCGTGCCCAGCGCGCTCTCGATATCGCGCGCGCCATC
CACCGATTCGACACCGCCCGCCAAGCGGACGAATGTACGCGTGAAAGCCG
CGGCGCCGAAGACCTCTCTGTATGACTGCTGGTTGACGTAGATTCCGCTA
ACGAACTTGGACGGTGCGCGGTTCGACCAAACTCCGATCACCGTTACGGT
GTTCTGCTTGTCCGCCGCAGCGTCCCGGACGTCGACCGTGAAGGGGTCGA
ACTGCTCGTTGTCGACTTTGACGCTTACGCTGTAGTCGTAGTCGTTGAAG
CCGTCGATCGCTGTCGCATCAATGAGGGCCAGCTTCGGGTCTGTGCGCAC
TGCCTCGAGCACCGCTTCATCGTTCGCGTAGCCCTTGCCGCGCGAGTCGA
GCACTGTTCCCGGCGAAAGGAAGGCCTCGCTGGCCGCAATCACCGGGTAG
ACGGCCCAGTCCTTCCCGCCGATTTCGCGCACTTCCTGCTGTCCGCGGAA
TGTCGTAACGGCTCCGCTCTCCGCGACGACATCGGCCGCTGAGGAACGCC
TCTCCGCCAGGTCCGCCTTTAAGCGGGAAGCGTCTGTGCCCTCGTTCCCG
GTGACCACGACATCCCAGCCGCCGTCGCTGTCGCTGCCGCTGGTGAGGGC
CGCGAAGTTGGCGTTCACGGCGCTGAACGTAGTAAGCGAGAAGATGATCA
GCGAGAACATTGCAATCGTCATTCCCGTCCGAAAGCGATTGGAGAGGGGA
TAGGCGACCCCCATCTTCAGGGCAGGCGCGAACCTCGGGAACCGCACCGC
CACGAAAGCAAACGCGGAAGCGATCGCGAGGAGGCCGGCGAGCAGGTAGA
AGAGCTGCCCCAGGCCATCGCCGCGATCGCCGATGACTACACCGGCCACG
ACTGCAATCAGCGTCAGAAATGCCGCCGCTGCCGCAACCCGGTACCTGCC
GCTGTCTTCGCTCTGGAAGAGCAGTGAAAGGAGCCGGGCGTTATACACGA
TGATTAGAGTAAATGAGACGACAACCATGATTCCTGAAATCACGAACATC
TCGATGTCGCCGTTCAGTTCGCGGCCGAGTAACTTTTCGCCTATGCTCCA
GGGCGACAGCCAGTAAGCCGCGAGGAAGACACCCACCGCCGTCCAGGTAA
CACGGGAGGGCGCACGGTAGTGGGCGGCGAGACCGGCCACGCACAACGGA
ATAAGCGAGAACCCGAATGAGAAGAGGAATTCCGAGCCGCCGCTGTTTGC
CAGCATTATACAGAACAGCCCAAAGATGATTCCCGCGGGACAGAGAATCC
AGGCCCACGCTATCCCGAGGCCCTTGCGCAAGATAAGCCAGAGGCCGAGA
GGCGGGACAATGAACAACGGTACGCCGATGAGCAACGCCTGCCACGAGAC
CTTCTTCCTCTCTTCCGGCGTTTCGTCCTCCGGCGTGCCTCGGATTGCCG
CCACAATATTGACCGAGCTGACCATCATCGACGCGATCACCACGGTGATG
AATGTCAGTACGATGCCCAGGCAGTAACTGATGACGACCGAGCGGATGCT
AACGTGTGCAGTGATGAAATTAAACTCGTCACCGAGACTCAGCCGCAGAA
AGCCGACGATTAGAAGGAGTGCGGCTCCTACTCCGAGGGCAGCGCCCACG
GCTCCGGCGATGAGGTTGTACGACATCCCCTCCGAGACAAATGACTGGAC
CAGGTTGCTGCGCTGAGCCCCGACCGCCCGCGCCATTCCCATCTCTGGTT
TCCGCTCCGCCGCAAGCATTACGAAGATCATGAAGATGAGCATGATGCCG
GCGGCAATCGAGAACATTCCAACAATCAGGAAGAACGTCGTGAAGATGTT
CCCGAACTCCTCCGCGTCCGCTACGTCCTCGTTTTTGACCTTCTCGACTC
CGATGATCTGGTCGCCGAGCCCGAGAAGCGATCTTCCCTCGGGGCTGTTG
ATGTATTCGCCGACGCGTACGGCTGCGGAGTCCGCGCGCGGGCCAACCGT
ACTGTGGACATCTCCCTTCAGGGCAATGCTGATGTAGTTGACGGCGTTCT
CGTGGCGAGTCAGCTCCTGCACAGTCGGCAGCGTCATTACCAGACCGCCC
GCTCGCGTCGAATCATCAAAGTTTCCAAGGTCTCCGCTCGCCTGCTCGTC
CTTCACTATCCCGGCGACGAGAGCGTCGCGTTGATGGCCGCGGATAAACA
TTTGCAGAAGCTCACCATTATGGATGTCTAAGTCGTTCGCTGCGCGTTGG
CTTACAAGCACTTGCGCAGGCTGGAGTGACGAAAGGTCGAAGCGGTCCCC
GTCCACAAGTCGTAGGCCGCCAACTCGTCCCAACCGCTCAGGATCGACCC
CGACAAGGTTCAGACTGGCCTCTGATAGGTTGGAAACGTACGACGTCGCG
GCCGCTCTGGCGTACAGGAACGGCATGAATGCCTCAATGTCCGGGTCGTT
TGCGAACTGCTGCTGCAGCTTAGAGGCGACATTCTGATCAACGTAGACGT
CCGGACCGATCGCGTCTTCGCTGTCATCGCCTCGCAGATTTACGTTCAGG
TCTGTGCGTTGCCAGTGGTCGTATGCCTTGCTGCTGATCGAATGGTCGAC
TGTATCTCCCGTGGTGAAGGCCGCCGTGATTATTAGAGTTGCGAGCATCA
GGCCGAGGATGATCAGACCTGTCTGCAGACCGCGCCGCGGAATATTGCGC
AGACCCATCTTGAACATGACGCGGTTCGTTAGAAAGATGAACCCGACGGT
GGCAATACAGACGCCAAAAATCGCGAGCAAAACGTACATGATGATGTTCA
TGGATAGGCCGAACAGCTCGCTCATCAGCTTTTCTCTTCGCCGACAATCA
CGCCGTCGCTCATGCGGACGATGCGATGGCAACGCTTGCCCACTCCCGCA
TCGTGGGTGACGATTACGAAGGTGTGGCCCTGCTCGCGGTTGAGCTTTTG
CATGATGCCCATGATTTCATCCGCCGTCTTGGAGTCCAGCGCTCCGGTCG
GTTCGTCGGCCCAGACAATCGCGGGGTCGTTCACCAGAGACCGGGCGATT
GTCACGCGCTGGCGCTGACCGCCGGACAGTTGCGCAGGCCAGTTATTGGC
GCGGTCTGCGAGGCCCACTCGGTCTAGCGCGCTCAGCGCCTGCTTGCGGG
CCTGGCCCGCGCGTACGCCGGAGACCACCAGGGGTAGCTCCACGTTCTCG
ATTGCTGAGAGCACGGGTAGCAAATTGTAGGTCTGGAAGATGAAGCCCAT
CTTGTGCGCCCGGTACGAGGTCTTCTCGCGGTCGCTCATCGAAGCGAGAT
CAACCCCGTCAATATGCACGGAGCCGCTGTTCACCCGGTCCAGACCGCTC
ACGCAGTTAAGCAGTGTGGTCTTGCCGCAGCCAGAGGGCCCCATCACTGC
GACCATCTCTCCGCGGGCAACGTCAAGGGAGACGCCGCGGAGGGCTTCGA
CCCGCACGTTCCCGCTCGAGTAGATCTTTACGAGGTCGCGCACCTCAATT
ATGGACTTATCGACCGGTCCCGGCGCTGTCACGTCGGTGTCCCTGCGGGT
ACTTGTTCTGGCGTCTACTGCCATCTCGAATTGTCTCCTCTCCTGCGATT
TCCAGCTTCCCCTTCGTCTGGCGTAGTCGTACCTACGCTATGCATCGGCT
AGAAATCATGTGATCGACGGACAACCGCCCGGGCGCGCGTCGACGGTCCA
GGCGGAACCCCGCTGCTATCAGGTCATTGCGACAGCGAGTGAAATGCCGA
TGGCACCTCGCTGTGATCATCCGCGACCTCCAAGCGCGAACGCGTTGAAC
TACGGCGTCTTAAGCAACGAGTCGCGGATACGCGCGCCGGGTCACGGGCG
ACCACTTCTCGGACCCTACGATAAGGGTCACATTGCCCCCTCAAGGCGAT
GTCTGGATTATAGACCCGCTGCTCACCCTGTCAAGACAAGCGGTCTGATT
TCTTGAAAATCCCCAGTCAACCGCCACACGTGGTAGTTTATGGATAACCA
TCGACCAGCTTCACTCGGTAGGAGGACTGGATGCTTGCATTGCTGGCGGA
CTGGGTGTTTGTTCTCCACGGTGTGTTTGTCGTCCTTGCACTCCCATCGG
CCGTCCTCGCCTATATCGGTTATTACCACGGAAAGCGCATCTTATGGCGC
CTTCACAACCTGGCGATCGCCATCATGGTCACGGGCCGGGCTTTCCTTGG
ACAATGCCCACTTGTCGCCCTGGAACAGGCGCTACGTCACCGCGCCGGCG
AAAGAATGCCCTACACGGACTCGTATGTAGTCTATCTGCTGCGCACCGTC
ACCGGGGTAGCGCCGCCCGCGGGTTCCGTGATGGCGATGTCCGCCGTCGT
TGCTGTTGTAAGCGTGGCCGCCATCGTGCGCCATCGGGGGCAGCCGGGTG
AAAGGACCCCGGCGCCCGAACCAGTCAGAGTTGGCTAAGCATCCGAAGGC
CCAGCCTTAGCTCTCGAACGCGCCTCTGTCGGGGATAGCGACCCCATCTC
CGTTTCCATCGCGGGGCACGCCGCGCCCTTCGAGGTCTGCACCGTATCCC
GTGTCGATACCGCTGTCGACCGCCGGGCTGCCCGCGGCGAGATGAAAGTC
TCCTGCCCCAGGGTTGATGAACAGCGGGTTGCCGGCCCCGCTGTGCGGCC
CGAGCGGGAACTGCGTTATGCCGCCGCCGTAGATGTTGTAGTCCTCATCG
AAGGCGCCGTCCGCGTACCCAGCCTTCAACACTGCCTGGATGACGTTGTT
CCGCATCGTCAGGACGCTGCCGTTGCAGCCGCCGTGGCAGACAAATCCCT
CGCTGCCGGGGCCCGTCATCACGACCGTATTGTTGAAGACCCGCGTATTC
GCGACCGGCCCATGCCGGTCCGCGCCGCCTCTTGTCACCAGGAACGTCGA
ATCGGCTAGAGACGAGAGCACGAGGTTGTACGCGAAGGTGTTTTCCGCGG
TACGTGCGTCGCCCAGCTCTGTGAACGTCTGGTTATCGACCGACACGTTG
TGGTGCACGCTGTTCCCCTGGCCCTTATAGATCTCGACCGCCGCGCCGTC
TTGCCCGTAGTCGTAGGAGAAGGCCACGCTGCCTGAAATGTGGTTGTACG
CCACCTCGTTGCGGTCGCCGTTGAGCAGCACTCCAAAGGCCCCCGAGTCG
TCGTATCCGCCCGGCGTGTTCACGGACATCTTGTTGTTGTTCTGAAACGT
GTTTCCGACGATCGCGTTGTCCGAGGCGCCATCGCTGACCAGAACGCCCG
CGATGTTGCCCGCAAGCACGCTGTCCTGCACGCGGTTGAACGACGCGCCG
CCCGGGATCCTGACCCCCGACCAGCAGTCCTGCATCTGCATCTGCGCCAC
GACGATGCCGGAACCAGACAGCAGGATGCACTCGTTGGCGCCCTGGATTA
CCGGCGGCGGGCCGCTTCCGTAAGAGCCGATCACGACAGGGAGGCCGGCC
GCGCCGCTTTCCTCGACCTTCAGCTTCCCGGCCCAGACTCCGCCTCGCCG
GAATAGCAAGCGCGCGCCGGGCGGGATCGTGAAGTCGCTTGCACGGTCGA
GGCTGCGCCAGGCGGCCGCCTCGCTGGCCCCGCTGTTCGCGTCGCTGCCG
TTCAGGTCGTCGACGTAGAAGTTCGGCCCGGTTCCCGGCAGCGGCCCCGG
CCCCGACGCGACGACCGGCTCCGGCTCAGGTGGGGGAGGAGGTGGGGGCG
GCTCGGGAGTCGGAGGCGGCGTTGGCGCTGGTGTCGGCGGTGGCGTCGGC
GCGGGCGTCGGCCCCGGCGTAGGTCTTGCAGTGGGTGCGGCCGTCTTCAG
CGCCTCAGCGCTCAGGTGTTCGGGCCGCGCAGCCCCGTCCCGCCCGCTGA
ACACGATTACCAGGACCACCGAGAGGAGCGCGAGTGCACACGCCCATCGC
AGCCTCGTCCTCGTCATTCGCGGCAAGTGCCAGCGTCGACTCAGATCGGC
GAGACGGCTCGAAAGCGGTTCGGAGAGTCGGAAAAGAGGGCTCATGGCAT
GGCGGGCAGTTTAACATAACGTCCGTTAGAAGAAGTTATTGTTCGCTCAA
TGACAGACGCAGCAAGCGGGCTATCGTTTCATACAAGATTGTGGATAACG
CTTCCGCGCCCTTCGCCTTGACAGAACCAGGGACGAGAGTTCCATGCCGG
GGGGACCATGCTGAAACTCACTGCGCTGACGACGGTGATCCTGCTCGGGT
TCGGGATCACATTTGGTGCGATCGTAGTCACCAACAGCTGGGGCAACGAC
GACGTATCAAAGATCATCGACCACGGCTACGTCTGCGAGGGTGCTGTTGA
GTGGGTTGCCTACGAGGGTGGCCCCCGCCTGAAGAGGTCAAACGACAAGC
TGAGGACGTTTACACGCCCAAGAAATGCGAAGAGCTAAAGCTGCTCAACA
CGTGTCAAGCCGACGGCGATTCCAGCGACTGTCCGCGGCTTACAGACTGA
CATACGTGCAGCCGCGCGCCCGGTGACAACTTCCCCGCCTCTCGCCTCTC
GCCTTGACAGAACCAGCGGCCGAGAGTTAGCCTCACGGCCATCCACTGCG
GCACCGGAGAGCCCGAAGGAGGGGAAGTTCGCCTTGCCTCGTCGCCGTCT
CGGCCTGACGCACTCAGGCTACCGCTTTTCGTGCCCCTATAATCTGCAAA
CTAATTTCTTACGCAGAATTAATGGTTCTCGCCGCTTCTCGACAACTAAT
CGTCTACTTTTCCGATTATCATGAGAAGCACTTTTGACCCTAGCCCAAGG
GAGGAAAGAATGGTCGTCCTGCGCGAACCGGAGCCTCAGACGCGACCCCG
ACAGGTCCTCGACAACCCGTCGCAGGAGCAGCTGCGCCGCCTCACCCTCC
AGATGCCCAACGCGCAAACGGCCGCCCGCCTGGTCATCGAGCGTGCAAAC
GCCAACGTCGCCGGCATGCAGAAGTTCCTCTACTTCGAGCGAACCGGCGG
GGAGCCGCAGGTCACCGTTATCGACACGCCCAACCTGCCGGCCCCCGGCT
ACCCGAACGACCGCTGCATCGCCGTCGATCTCGACAACGGCGTCACGCGC
GTCCTCAACTCCGACTACTTCGGCGAGTCGAAGAAGGGCGGCCTGCGCAT
GTGGAACAAGATCGTCTACGACAAGGGCGGCCTTCCCATGCATGCCGGCT
GCAAGGTCATCCCGACGGCAGCAGGCGAGAAGACTATCGTCGTTATCGGT
CTCTCCGGCACCGGCAAGACTACGACTACCTTCCGAAGGCAGGGTGACTC
CAAGGCCGTCCAGGACGACTTCATCGCTCTCATGCCCGGCGCCAAGGTCT
ACGGCACCGAGAACGGCTGCTTCGCCAAGACATTCTCGCTTTCCGCCGAG
TACGAGCCCGAGATCTATCGAGCCGTCACCAGCCCCATCGCTTACCTCGA
GAACGTCTACCTGAACGAGGACGGCACCCCGGACTTCTTCAACGAGTCCT
TCACGCAAAACGGCCGCGCCGTCTTCCCCCTCAAGGCGCTCGGGCGATAC
GAGGACGCCAACAAGATCGCCCCCGTCAACGCAATCGTCATTCTCAATCG
CGCCCGCAGCGTCGTCCCGGCGCTCGCGAAGCTGACCGAGCAGCAGGCCG
CTGCCTACTTCATGCTCGGCGAGACGCAGGGCACGAGCGCCGGCGGCAAG
GACGAGGCGGGCAAGGCCCTCCGTGTCCCCGGCACCAACCCCTTCTTCCC
TCTNNNNNNNNNNNNNNNNNNNNNNNNNNNNNNNNNNNNNNNNNNNNNNN
NNNNNNNNNNNNNNNNNNNNNNNNNNNNNNNNNTCGAGGCCCTCGGCCGG
CTGGACGACTACCGCTGCTGGGTCGAGCGCCTCAAGGCCGAGCGCCGCGC
CTGCCTCGAGAGCTTCCCGGGCCTCGACGACTACATCCGCGCCGGCGTGT
AACCGTCACTGTCAGTAGGCCTCACCGACTAGGTCGGTCTGCCGATCATT
GACTCTGCAATTCGCAGAATTTCAACTTCCAGCTCGGCCGGGGAGGGGAG
CGCGATGGCAACATTCTCATGGCGGATGACCAAGGTGACGAAAACGTCCC
TCAACCAGAAGTAAGCCACGATTCGACTTCGAAATTCTTCGGACGGTGAA
CGGGAAAGAAGTACCTCCCGCCCCAGGACGGTCTTCTTCTCGTACGTCGA
AACAAGTTCCGGACAGGGCGGGCAATGAGTGTGGCTCTGATCGAGAGACT
CGTAGATGTCCATGGCCATCGGCTTACCAGGCATACGGGGGAAGTAGAGT
TCGGCCTCCTTAAGATCGGGGATGTAAGTGTATTGCGGTTGTGAATTTGT
TCCTTCGGGAAGGTAGGCTGGAGTGACTACACCGAACCCCGCGAGTCGGT
TGAGATCATCCTGGGAGGTGACGTTAACTGTAGGCACGATACTGGGCTCG
CTTGAATAAAACCGTCGCCCCTCGTGGGCACAGGAGGCGAGGACAAGGCA
AATCAGCCCCAATCCGACGGCGAACGCAGCAATGGAAACTACCGTTCTGA
TACTTCTGGCCATTACGCCCTCGAATGGCAGTAAACTGCCCGCGCACTCA
CTATACTGCTATTGTTGCGGCTCCGACGTCGTTTCCCCGGCGTGATAATT
GCCGCGCTTGACCCTTCCGCGAATCCCTGTACACTGTTATAGGTTATCGG
CGTCCCGTCATGGGATGCCTCGTTGACGCGCGTCCGGCGCACGGGCATAC
CAAGCGCGATGGACGGCGTTATTAAAGTGCGATAGTCCGCCGCAGGTGGG
AGCGCCCGCACTCCGCGCCGGTCCGGCGCTCTTGCGGGTCGTGGTTCCTG
AGTTCGTTCACGAAGGAGCGTGAGGCTGGCTCATGGGTAGAGAACTGCAT
AGTCTCGATATCGTGATCCGGCCGATGATTACGGAGAAGGCGACGCGCCT
CGGCGGCGAAAACAAGTACATGTTCGAGGTGCGCCGCGAGGCGAACAAGA
CGCAGATCAAGGACGCAGTCGAAAAAGGGTTTCCTGGTGTCAAAGTGATA
GACGTCAACGTAATGGTGATGAAGGGCAAGCCGCGCCGGGCGCGGGGCAA
CCGCATCAAGCACCGGCCGGACTGGAAGAAGGCCGTGGTCTCGCTCGCCC
CCGGCGACAAGATCGAGCTATTCGAGGGCGTATAGCGTTGCCGATCAAGC
AGTACAAGCCCACCTCGCCCGGCCGCCGCGGCGCCAGCGGGCACAGCTTC
GACGAGATCACTCGCTCCAAGCCCGAGAAGTCGTTAGTCGCCCCCCTGCG
ACGCCAAGCCGGCCGCAACAACCAGGGCCGCATCACGGTCCGCCATCGCG
GCGGCGGCGCCAAGCGTCGCCTGCGCATCATCGACTTCCGCCGCGACAAG
ACCGGCGTTCCCGGCAAGGTCGCGTCGATCGAGTACGACCCGAACCGGAC
CGCGCGCATCGCCCTCGTCCACTACGCGGACGGCGACAAGCGCTACATTC
TCTGGCCGGTCGGCCTTAAGGTCGGCGACAGCGTTATAGCCGGCCCCAAC
TCCGAAATTAAGCCCGGCAACGCGCTCCCCATGCGCAACATCCCTTCCGG
CACGACGATCCACAACCTGGAGATGCACAAAGGGAAGGGCGGTCAGCTCG
TTCGTGGCGCCGGCGGCTCCGCCCAACTCCTCGCCCGCGAAGGCGCTTAC
GCGCTCGTGCGACTGCCTTCTGGGGAAGTCCGGCGCATCCACGCCGACTG
CATGGCCACCATCGGCCAGGTCGGCAACGTCGAGCACAGCCAGGTCAAGC
TCGGCCGGGCCGGGCGCAAGCGCTTGATGGGCCGCAGGCCGAGCGTGCGT
GGAACCGTCATGAACCCGCGCGACCACCCGCACGGAGGCGGCGAAGGCCG
CGCGCCGATCGGCCTGCCCGGGCCGCGCAGTCCGTGGGGGAAGCCCACAC
TGGGCGCCCGCACCCGCCGCCGCAAGGACACCAACAAATACATCGTCCGC
CGCAGGTACCAGGTCTAGACAATGTCCCGCTCGACGAAGAAAGGCCCGTT
CGCCGACGCCAAACTTATTGCAAAGGTGATGAAGGTGCAGCAGTCAGGCC
AGAAGGCGGTCATCCGCACTTGGTCGCGCCGCTCCACCATCCTGCCCGAG
ATGGTCGGCCTGACGATTGCCATCCACGACGGTCGCCGGCACATCCCGGT
CTTCATCACCGAGAACATGGTCGGGCACAAGCTCGGCGAATTTGCGCTGA
CCCGCACCTTCCGCGGCCATACCAGCCGTTCGGCGCAGGTCAGCCAGGTG
AGGAAAAAGTAGTGGTGGCCGTTAAGTCGTACACGCGCGGCGCTCAGGTC
GCCCCCAAGAAGGTGCGCCTCATCCTCGACGAGGTGCGCGGCAAGCGTGT
CGATGAGGCGATGGCGATCCTGCGCTTCATGCAGAGCCCGCACGCCCGGA
CGATCGCCAAGGCTGTGCGCTCGGCCGCGGCCAACGCCGAGAACAACTAC
AACATGGACCCCCGGCACCTTCAGATCACCCGTGCCTTCGTTGGCGACGG
CGTCAAGATGCGCCGCATGACCCCCCGCGCCCGAGGGCGCGCCGACATCA
TCATCCGCCGCCGCAGCAATATCACGATCATCGTGGAGGAAGGTGCCTGA
TGGGCCAGAAAGTTCACCCCCACGGCTTCCGCCTGGGCTACATCTATACC
TGGAACAGTAAGTGGTATGCCGACAAGAACTACACTGAGCAATTGCACGA
GGACCTCCGCATCCGCCGCGCCATCGAGCGTATGCTGCCGGACGCCGGCA
TCTCGCGTGTCGAGATCGAGCGGAACGCCAATCAGGTTACCGTCAGCATC
CACACGGCGCGCCCCGGAATCGTCATCGGCCGCGGCGGCCAGCGTGTAGA
CGAACTGCGCGGCCGACTCGAAAAGGCGAGCGGACGCCGCGTTCGCGTCA
ACATCAACGAAATACGGCTCCCGGAAGTCGAGGCGCCGCTCGTCGCGCGG
GCGGTTGCCGAGCAGATCGAGCGTCGTGTGTCCCACCGCCGCGCTATCAA
GCAGGCAGCTATGAGGGCGATGCAGCGCGGCGCGCAGGGCGTGCGCATCC
GCATTTCGGGACGCCTCGGCGGCTCAGACATGTCCCGCAAAGACCAGGAG
CGCCAGGGCCGGGTGCCCTTGCACACGCTGAAAGCAGACGTCGACTACGG
CACCGCAGAGGCCCGCACCACCCTGGGCCGCATCGGCGTCAAGGTCTGGA
TCTACAAAGGCGACAAAATCACAGAGCGGACGGCGCCTCCGGTTAGCGCG
CTCGAAAAGGCGCGCGCAGCTGCCGAGCCGGCTGCCGAAACGCCGCCGGC
CCCAGCAGCAGCGGCCGCGGTTGATCGACAGGAAGCGGGATCTCAGGAAA
CCCCGGCCGAGCCGGCTCAGCAAGAGGGCGGCGATGCTACAACCTAAGCG
GACGAAGTTCCGCAAAGCCCATCGCGGCCGCCGGCGAGGCATAGCGACAG
CCGGCAATCACGTTACCTTCGGCGAGTACGGCCTCCAGGCGCTCGGGCCC
TGTTGGCTCACCGCCCGCCAGCTCGAGGCCGGCCGCCGCGCCATCACCCG
CTACGTCCGCCGCGGCGGCAAACTCTGGATCCGCGTCTTCCCGGACAAGC
CGATCACCAAGAAGCCACTCGAAGTTCGTCAGGGTAGCGGCAAGGGCCCG
GTCGAGGCTTGGGTAGCCGTCATTCGGCCCGGCCGCGTGATCTACGAGAT
CGCCGGTGTCGGGGAAGACACCGCTCGTGAAGCCATGCGCCTCGCCGCCC
ACAAGCTCCCCATCCCCACGCGCTTCCTCGCACGCTCGGAGATGTAACGA
TGGCGAAGAAGCTGAAGACAAAACTTGACGACATCCGCAAGCTCTCCGAC
GCCGATCTGGGCAAGGAGCTCGAAGAGGCCCATCGCCGTGTCTTTTCCAT
GCGTCTCCAGAGCGAGACCCGCCAGCTCACGAACTACCAGGAGCTGCCGA
AAATGAAACGCCACATCGCTCGCCTCAAGACGATCGAACGACAGCGACAG
CTGGCCCGAGCGGCCGGCGGTGAGGCAGCGCGCAGATGACGGCCAAGCAG
AGCGGCCTGCGCGGCAAGGTCCGCGATGGCACCGTCGTCAGCGACAAGAT
GCAGAAGACGGTCGTCGTCGCCGTCCAGGCCAACGTCCGCCACCGCTTGT
ACAAAAAGACGGTTCGCCGGGTGCGTCGCCTGATGGCCCACGATGAGCGC
GAGGAAGCTGCGCTGGGAGACCGCGTCCGCATCATCGAGGCCGCGCCGAT
TTCCCGGCGCAAGCGCTGGCGCCTGCTTGAAGTCCTCACACGTGTCGAGC
TCCCGGAAGTCGCGCCCGAATCGATCGACCTCGACCTCTTGGGCGAAGTC
AAGCCCGAAGAGACGGAAGTCGAGGAAGCCGCAGCGCCGTCTGACGGCGC
GAAGGCCGAGCCAGAAGAGGCTGTCCCCGCCGCCGAAGCTGTCGTGCCCG
AAGAGGTCGAGGTGGCGGAGGAGGTGCCTGAAATCGAAACAGTCGAAGCC
GCAGCGGAGGAACCGGCGGCCGTCGAGGAAGAAGAGGCTCCTGATGAGCC
GGCAGAGTCCGACGAAGCCCCGGCAGAGTCCGACGAAGCACCAGACGAGG
GGGAACCCTCTTGATTCAGTCCTACTCCCGCCTCAAGGTGGCCGATAACT
CCGGCGCCCGCCAACTAATGTGTATTCAGGTTATTGGCGGCTCCCGGCGC
CGGTACGGCACGGTGGGTGACATCATCGTCGCCTCCGTCAAGCAGGCGAC
CCCGATGGGTGGCGTCAAGAAGGGCGAAGTCGTGCGCGCGGTCGTCGTAC
GCGCCGCGCAGCCTTACCGTCGCAAAGACGGCTCTTACATCCGCTTCGAC
GAGAACGCTGCCGTCGTCCTTTCGGACGCCTTTAACCCGCGTGGAACGCG
CATCTTCGGGCCCGTCGCCCGCGAGCTGAGAGAGCGCAACTTCATGAAGA
TCGTCTCTCTGGCGCCGGAGGTCGTGTAGACGTGCAAAAGGTCAAGCGCG
ACGACACCGTGTTCATCACCAAGGGCAAGGACCGTGGCCGCACCGGGCAG
GTGCGCAAGGTCCTGCTCGGAACGGGCAAGATCAGCAAGCTGGGCGAGCC
GCGGCCTGCGCGCCTCATCGTCACCGGCATCAACATGGTCAAGCGGCACA
TGAAGCCGCGCGGCCCCCAGAAGCCGGGCGGCATCGTCGAGCGCGAAGCA
CCCATCTCGTGGGCCAACGTCGCGCTCGTTTGCGCTTCCTGTGGCAAGCC
CGCCCGCGTGGGCTTCCGGAAACAGGCGGATGGCCGTAAAGTACGCTTCT
GCAAGCGCTGTGACGCGAACCAGGACTAACGTATGCCTCCGCGCTTGAAG
GAACGCTATCGAGAGGAGATCGTACCGGCTCTCGTGAAGGAGTTCGGCTA
TGCCAACGCGATGCAGGCCCCGCGCGTCGAGAAGGTGACGCTGAATATCG
GCACCGGCGAGGCTGTTCAGAACGCCAAGGCGCTCGACGCCGCCTCGACC
GATATCGCCACTATCACCGGCCAGCATCCAGTCATTACCCGGGCGAAGAA
GTCGATCGCAAACTTCAAGCTCCGCGAGGGCATGCCCATCGGCGTAATGG
TCACCCTTCGAGGTGACCACATGTGGGAATTCCTCGACCGGACCTTGAAC
GCGGCGCTGCCACGCATTCGCGACTTCCAGGGCGTATCGCCCAACTCGTT
CGACGGCCGCGGCAACTACAGCCTGGGCATTCGCGAGCAGGTCATTTTCC
CGGAAATCGAATACGACAAGATCGACAAGATCCGCGGCATGCAAATAACG
ATCTGCACGACCGCCAGGTCAGACGAAGAGGGGCAGCGGCTGCTCGAGTT
GTTGGGCATGCCGTTCGCCAGGCGAGGCTAGGCAGAGGATCAGATGGCCC
GAAAAGCGCTCTACGAGAAGACCTTCAACAAGACCCCCAAGTTCGCGGTC
CGCCTGCGCAACCGCTGCCGTCTTTGCGGACGCCCGCGGGCCTACATCCG
CAAGTTCGGCCTCTGCCGCATCTGCTTCCGCAAGTTCGCCCTGGAAGGCC
ACATTCCCGGCGTGAAGAAGTCTAGCTGGTAAGCGCATGGTCACAGATCC
CATCGCCGACATGCTCTCGCGGATCAGGAACTCGCTCGTGGCCCGCCACG
ATCACACGGACATGCCCGCGTCCAAGACCAGGGTTGCTCTCGCCAAGGTC
CTCAAGAGCGAGGGCTACATCGGTGACTTCGAGGTCCGCAGCGAGGGCAG
CCACAAGACCGTCCGCATCCATCACGCCTACACCGCCGGGCGCGAGCCCG
TGATTATGGGCATCCAGCGCGTGAGCCGGCCGGGCCTGCGCGTCTATGCG
GCCAAGCGCGAGATCCCGCGCGTCTACGGCGGTCTCGGCGTCGCCATCCT
CTCGACGCCGGAGGGCGTTATGACTGGTAAGGAAGCCCGCCGCCGCGGGG
TCGGCGGTGAAGTCCTTTGCTACGTGTGGTAAACCGATGTCTAGAGTAGG
AAAGAACCCAATCGCAATCCCTTCCGGAGTTGAGGTTCGAATCGAGGGCA
CTCACGTTTCGGTCAAGGGGCCTAAGGGCGAGCTCAGCCGCGACCTCGAT
CCCGAAATGCGCATCGAGCAGAAAGACGGCCAGATCGTCGTCTCTCGCCC
GAGCGAGCAACCCCGCCACCGTGCGATGCACGGACTAACCCGCTCGCTCG
TCGCCAACATGGTCACTGGCGTTACCGCCGGCTTCAGCAAACAACTGGAG
CTCCAGGGGGTCGGCTATCGCGCACAGATGCAGGGCAGAGAACTGGTCCT
CGCGATCGGCTTCTCGCATCCCGTAAACGTGCCCCCACCGCCCGGCATCG
AGTTCGAGGTCGAAGGTACCTCCCGGATCACGGTCAAGGGAGTCAACCGC
GAGCACGTCGGCCAGGCGGCCGCCGACGTCCGCAAGATTCGCCCGCCCGA
GCCGTATAAGGGAAAGGGCATTCGCTACGCCGGCGAATATGTTCGCCGCA
AGGCCGGCAAGGCCGGCAAGGCAACCCACTAGGATGCACGTCATGAACCT
GGTCGACGGAAATCGTTATCGAGAGCACCCAGGCCAAGCCGTTCACTTGC
CAGACACCTCGGTCACAATATGCGCCGCGAGAGCATCTCGATATGTGTCT
GCACGCGCCCCTGAGGGCCCCCAGAGGGCAGCCGTTTTCGCAGGTTGTCT
CGTGCGCGTTCAGGCCGAGAGCCCTTCGGACAATCTTCGGCGTCGACAGG
CCGGGGGTGTGGGGGTGTCCCCCACCATTCCTTTATTGGGGTGGGGTGAG
GCAGCTCGAGAGGTCCTCTTATGAAGAAGTCACGTCTCCCCCGCGCCGCC
CGGGCGCGGCGCCATCTCCGCGTTCGCGAACGCCTAGCAGGCACTTCTGA
ACTCCCCGACCGCGGTGGCTTCAAGTACCACGGTCGTGTGAAAGCCCTCG
CCGAGGCTGCCCGCAAAGCCGGACTCACATTCTAGGACGCTGTTAAATGT
CGAATCCACGCAAGTACATCGCCAAGAGAGACCGGGTCGACGCCGCTGAC
CTCGAGCTGACCGAAAAGGTCGTCTTCATCAACCGAGTCGCCAAGGTCAT
GCAGGGCGGCCGGCGTTTTCACTTCACCGCCATAGTCGTCGTCGGCGACA
CCGCCGGCCGCGTCGGGGCCGCGATGGGCAAGGCCACCGAGGTCCCGGAG
GCGATCCGCAAGGCTGGCACGATCGCCCGCAAGCACATGATCAGCGTCCC
GCTGAACGGCACCACCATCCCGCACCCACTCCTCGTTCACTTCGGCGCCG
CGAGAGTGCTCATGAAGCCCGCCCCGCCCGGTACCGGCCTTATCGCCGGC
GGCGGCGTGCGCGCGGTGCTTGAGATGGCGGGCGTTAAGGATGCCGTCGC
CAAGTCCCTGGGCTCCAACAACCCGGCCAATACGGTCAAAGCCACGATGC
TTGCGCTGTCACGCCTGCGCTCGCCCACCGAGATCCGCCAGCGCCGACGC
GCCGCCCCCGAGGAGGCGTCTATTGGCGGTTAGACTGCGTATCACCTGGA
AGAAGAGCGCGATCGGCTACAAGAGCAATCAGAAGCAGACGATCGAGGCG
CTCGGACTCAGGCGTCTCGGCCAGAGTGTGGAGCGCGAGGATAGCCGGCC
ACTGCGTGGTATGATCACTAAGGTTAGGCACCTCGTTGAGGTGGCAGAGA
TTCCCCAGGACTAATGCAAGCCCACCAGTTGAAGCCTCCGCCGGGGGCGA
GGCATGCCCGCAAACGCGTCGGTCGCGGCAACGCCGCCGGCCAGGGCACT
TTTGCCGGCCGCGGCCTTAAGGGCCAGAAGGCGCGGGCAGGCAATAAGCC
CCGCCGCTTCTTCGAGGGCGGCCAGACCCGGCTCTTCAAGAAGCTTCCCT
TCCGCCGCGGCTTCACTAACCCCTTCCGCGTCGAGTACCAGGCCGTCAAC
CTTGACGTCCTCGAGCGTTTCGACAGCGGCGCTGAGGTCACTCCGGAGCT
CTTGAAAGAAAGGCGACTCCTGCGCAGCCTCCGGAAACCCGTTAAAGTGC
TCGCTTCCGGCGACCTGACCAAGAAGCTCACGGTGCACGCCCACAGCTTC
TCTGCCACGGCCAAACAGAAAATCGAGGCAGCCGGCGGGACCACCGTTGA
GCTTGGCGAGCGCAGGAAGAAGAAACCTCGCGATCGTACCGCCTCGACGA
AGGACAAGAGCGAGACCGCGGTCGAAGCTGCCGAAGAGCCCGCCGTTAGC
GAACAGGCAGCCGACGAGGACGCGGCCGAAGGTGAAGGCGATGGCAGCGG
CGGGTAGACAGCAGCAGACACAGAGGCCGCAGCTCCTTCAGGCAGCCATC
AGCGCCATGGCCCAGCCGGACATCCGTGAGAAGCTGCTCTTCACCTTCGC
GCTTATCATCATCTTCCGTTTCGTCTCCAACGTCCCTGTCCCCGGTGTAG
AGCCATCGAAGCTCGACGAGGCGTTCAAGCAGAGCACCGTCCTCGGCTTC
ATGAATATCTTCAGCGGTGGTGCGCTGTCACATATGAGCGTCGTGGCGAT
GGGCGTCTACCCCTACATCACCTCGTCCATCGTCATGCAGCTCATGGTCC
CGCTCGTTCCCGCCCTCCAGGCGCTTTCCAAGGAAGGCGAGCAGGGCCGC
AAGCAGCTCAACATTTACACGCATTGGATGACCGTGCCCATGGCGTTCGT
GCAGGGCTACGGTCAGCTAATCATCGTGCAGAGCATCGCACCCGGTGCCA
TTCCCCAGCCCTCTCTTTCTGGCCCGGACGCCTTGCCCACGCTCTCCGCG
ATCATCACGATGACCGCCGGCACGATGTTCCTCGTCTGGATCGGCGAGCT
AATCAGCGAGAAAGGGATTGGCAACGGCATCTCGATTATCATCTTCGCCG
GCATTATCTCCGGTTTGCCGCAGTTCATCGGCGGCCGGTTGTACACCGGC
ACCGGTGAGGGCGTAACCGCTACCTTCTTCCTCACGATCATGATCGTCGG
CCTCGTCGCCTTCATCGTCACCTTCCAGGAGGCCCAGCGACGCATCCCCG
TCCAGTACTCGCGCAGCGTCTTCCGTTCGGGCCGCATGTACCGCCAGTCC
GGCCAGACTCATATCCCCCTGCGCGTCAACAGCACCGGCATGATCCCCCT
GATCTTCGCGTTCTCCATCGTGATCATGCCTGCCTTCGTTGGCAGCGCGC
TCCAAACTTCCGACAACAGCCTGCTGAGCAACATCGGAGACTTCCTGAAG
AACTCCTTCAACCCCGGCAACGTCTGGTACTGGGGCTTCGTTTTCGTCAC
AGTCGTCGTCTTCACGTTCTTCTACACGCTTGTCGTCTTCCAGCAACAAA
ACCTGGCGGAGAACCTCCAGAGACAGGGCGGCTTTATCCCCGGCATCCGT
CCCGGGCGTCCGACTGAGGACTACATCAACCGAGTCCTGCTGCGCATCAC
CTGGGGCGGCGCCTTCTTTCTGGGCATCGTAGCGATCGCCCCCTTTATCA
CGTCTCACCTCGTGGGCGCGGGCACGACGAGTGGCCGGCAGACCGCGCTC
GGTATAACGACGAGCGGTCTCATTATCGTCGTCGGTGTGATCCTCGATAC
CCTGCGCCAGATCGAAGCCCAGCTTCTCATGCGCCAGTACGAAGGCTTCA
TCCGCTAGCCGCGCCTCCGTGACCTTCCCCAGGCGACCGTGCTTACTTCC
CGCGATCTCCAGTCAGGAAAGGATCGCAGCTCAGCGGACGTGCCTACTAC
TGGGACCGGCGACTGGGCCACCGGAGAGCCTGTTGTCACTCGGCAATGGG
GAATGTGGGAGGACATGAAGGGCCGGGGGTTTGGGGGTGTCCACCAGTTT
ATACTGCCGGGCGGGCGGGTGGGCCGAAAAACATTCCTTGATCAGAAGGA
GGAACATAACGTTTCGAGGGACACCGGGGGGCGGCACGTTTGTACGTAGT
CCTCCTCGGCCTCCCGGGCGCCGGCAAAGGCACCCAGGCGGCTATCCTCA
AAGACGAGACCGGCCTCCCTCACGTCACCACAGGCGAGCTCTTTCGCGAG
AACATCCGCCAGAGCACAGACCTCGGGAAGAAGGCGCAGCCGTTTGTCGA
AAGTGGGCGCCTCGTCCCGGACGAGATCACTATCGGCATGCTGCTCGACG
GCATCTCGCAGCCCGATTGCGCCGGCGGCTGTATGCTGGACGGCTTTCCC
CGCAACGTCGAGCAGGCGCGCGCTCTCGATGAGGCGCTGGCCGCACAAGG
CAAGCGCCTCGACCGCGCGATCTACATCTCCGTTGACACTGACGAGCTCG
TCCGCCGCCTTTCCGGGCGCTGGAGCTGCCCGAACTGCGGCGCCGTCTAT
AACGAGATCAGCCTGCCGCCCAAAATACCCGGCGTCTGTGATAACTGCGG
CTCCCGGCTGGAGCAGCGCAAGGACGACAGGCCCGAGGCCGTCCGCACCC
GCCTCGAAGTGAACCTGAAGAACCTCGAACCGCTGCTCGGCTACTATCGC
GCGCAGGGAAAGCTCTGCGAGGCGTCCGGCGAGGGCCTTGTCGAAGAGGT
CACGCGCGCCGTCCGCGCCTGCCTGGAACGGGAGCGCTAGTGCCGATCAT
CGTTAAATCGCGAGATGAAATCCGCCTGATGCGGGAGGCCGGCCGCATCC
TGGCCGAGACTCTGGATATCGTCGTAAGCCACGTGCGGCCCGGCGTAATC
GAGAAAGAGCTCGACGAGATCGCCCGCCGCGAGTTCAAAAAGCGCGGCGT
CATCCCCACCTTCCTCAAGTACGGGCAGCCGCCCTACCCGGCCACAATCT
GCGTCTCCGTGAACGACGAGATCGTCCACGGCATTCCCGGCGACCGCGAG
ATAGCGGACGGCGATGTCGTGAGCATCGACATCGGCTGCACCCACAAAGG
ATTCGTCGCCGACATGGCCGTCACCCTCGGTGCCGGAACTCTGACGCCGC
AAGCCCAGAAGCTCATCGAGGTAACCCGCGAGGCCCTCTGGCGGGGCATT
TCGGCCTCGCGCGGCGCCGCCAGCATCGGCGAGATCGGCGCCGCCATCCA
GGCCTGGGTCGAAGGCGAGGGCTTCTCCGTCGTCCGCGAGTACGTCGGGC
ACGGCGTCGGCCGCAACATGCACGAGGACCCGCAGATCCCGAACTACGGC
ACGCCCCACTCCGGCCCCGTCCTGCGGCCCGGCATGGTCATCGCGATCGA
GCCCATGGTCAACGTCGGCGACTGGCGCACCAAACGCGACGCCGACAATT
GGACCGTCCGCACCCTCGACGGCAGTCTCTCCGCCCACTTCGAGCACACC
CTCGCTATCACAGACAGCGAAGCCGAAGTCCTGACGTTGCCGTAGGGTGG
CGGAGCTGCGCTCCGCCTTTCTGCTACCCATTGCCCCAACTCTCTCTATT
CAGTAGAATATTCCTTTTGGATGGCCGAATCCGGGAGGTGATGGAAACTA
CCCGCTGAATGGCGAAAAAAGAGTCGATTGAGGTTGAAGGCACGGTAAAA
GAAAATTTGCCAAACGCGATGTTTCGTGTAGAATTGGCAAATGGGCACAG
AGTTCTGGCCCATGCTTCCGGCAAAATCCGGATGCACTTTATCAGGATCC
TCCCCGGAGACAAGGTACTGGTGGAACTGTCCCCCTATGACCTGACCCGG
GGCAGGATTACTTATCGTTTCAGGTAGGCAATGAAAGTCCAGGCTTCAGT
CCGAAAACGCTGCGAAAAATGCAAGGTCGTGCGCCGCCACGGCGTCGTAC
GTATCATCTGCTCCAACCCACGCCACAAGCAGAGGCAGGGGTAGCCCTTG
GCGCGTATCGCAGGCGTTGACATACCGCGTGAGAAGAGGGCCGAAGTCTC
CCTGAGCTATATCTTTGGCATCGGCCGCCCCACCGCTCAGAAGATCTGCT
CGGCGGCTAACGTCCCCATCGAGACCAAGGTTCGCGACCTGACAGACGAC
GAAGTCGCCCGCATCCGCGAGTATATCGACAAAAACCACACCGTCGAAGG
CGAGCTGCGTAAGCAGGTCCGGCAGGACATCCAACGGCTGATCGAGATCG
GAAGCTACCGCGGTATACGTCACCGTCGCGGTCTGCCCGCGCGCGGCCAG
CGCACGAGGACTAATGCCCGGACGAAGCGGGGCCCGCGCCGAACCGTCGC
TGGCCGCCGCCGTGCAATCGCTAAAAAGTGAGGAAATAACGCCTGTGGCA
GAACGGAAGACACGTACAAGAAGGAGGGAGAAGAAGAACGTACCCGTTGG
GCGCGCCTACATCGCCTCCACCTTCAACAATACGACGATCACACTAACAG
ACCCCAACGGCGCCGTCCTATCCTGGGCGTCTGCGGGCACGGCCGGTTTC
AAGGGTTCTCGCAAGAGCACCCCGTACGCCGCCGGCCTCGCCGCCGAGGG
TGCCGCTCGCAGGGCGATGGAGCACGGCCTGAGGCAGGTGGAGGTGCGCA
TCAAGGGCCCCGGCAGCGGTCGCGAGGCGGCGATCCGCTCCTTGCAGTCC
GCCGGGCTCCAGGTCACCAACATCCGCGATGTCACGCCCATGCCCCACAA
CGGTTGCCGCCCGCCCAAACGCCGTCGCGTGTAGGAGAGTTTATGGCCCG
CTATACCGGTCCTGTTTGCCGTCTATGTCGCCGCCTCGGGGACAAGTTGT
ACCTCAAGGGCGAGAAATGCTTCACGCCCAAATGCCCGTTCGAAAAGCGG
CCGTATCCTCCCGGCCAGCGCTCGACGCGCCGCCGCAAGGTCTCCGACCG
CGGCTTACAGTTGCGTGAGAAGCAGCGCGCCCGCGCCATTTACGGCATCC
TCGAGCGGCAGTTCAACAAGTACTACGAAATCGCGGCCAAGCGGCATGGT
GTGACGGGCGAAACGCTCTTGCGCACGCTTGAGTTGCGTCTCGACAACGT
AGCATATCGCCTCGGCTTCGCCGACTCGCGCCAGCAGGCGCGCCAACTCG
TCCTCCACGGACATATCGCCGTCAACGGCCGAAAGTCCTCCATCCCGTCG
CACGTCCTCAAGCCCAACGACGTGATCAGCCTCACCGGCCGCGGCAAGAA
GAGCGAGTACTTCAAGATAGTGAGCGAGCAGATTGCAAGTAAGAGCATTC
CCTCCTGGCTCAGCCTGGACGCCGGAAACCTCACCGGCCGCGTCCTTGCC
CTGCCGGAAGTCGCAGAAATCGGCCCTAAGTTCAACGTAGCGACGATAGT
CGAGTACTACTCGCGCTAAAGGAAGGTTATGCTAGAATCCCAGCTCTATA
GGAGGCCCGGTTCCCCGGCGTCCACGCCCCTTGCGCCCCCACAACTCCAA
CAGCCAAGTGAAGATCCCAGCATCGACGTCGAAGAGACGAGTGCGATCGG
CGACTACGCGCGCGTCGTCGCGGCACCGCTGCCGCCCGGCTTCGGTATCA
CCCTCGGAAACGCTCTCCGCCGGATCCTCTTAAGCTCCCTTCAGGGTGCT
GCTGTGACTTCGGTGCGAATCGACGGCGTCCTCCACGAGTTCTCGACGAT
CCCGAACGTCAGAGAGGACACAATCGAGTTCCTGCTCAACGTCAAGGAGC
TGCGGCTGCGCGCTCTCTCGGACCGGCCCGGCACCCTCATTCTCGATATC
AGCGGCCGCGAGGGGCCGATCACCGCCGCTGACCTTCAGGTACCCGAACA
CTACGAGATCGTGAACGAGGACCTGTACCTCGCCACCGTAGACTCCCCCG
ACGGAAGGCTCTACGTCGAGTTCAACGTCGAGCCGGGCCGTGGGTACGCG
CCCGCTGGCCAGGTGGACGGCGCCACAATCGGCGTTATCCCCGTCGACTC
CATCTTCTCGCCTGTTCGCAAGGTCAATTACAAGGTCACCAACACGCGCG
TTGGTCAGGCGACGAACTACGACAAGCTCACCCTCGAAGTGTGGACCGAC
GGCACGGTGAGCGCCGTCGAGGCCGTCAGCCGCAGCGCTGACGTGGTTAT
CGATCAGTTCCGTCTCTTCTCGCACATGGGCCGCCCCGCCCTCCCCATCG
TCGAGCGCGGTCTCGGCGCCGGCATTCAGCTTCCGCCTGACAAGTACGCC
ATGCCGATCGAGGACCTCAACCTCTCGATGCGGGCCTACAACTGTCTTCG
CCGCAGCGGTCTCATTACCATCGCTCAAGTGCTCGAAAAGAGCGAAGAAG
AGCTGCTGGCTCTCCGCAATTTCGGCCGTAAGTCTTACGACGAGCTGCGC
GAGAAGCTCGACGAGCTCGGCCTCCTTCCCATCGACCGCGGCGAAGAGTT
GGTTGAAGCGCCACCGCTCAGCGACGAAGAGACGCCGATCATGCCCCCGC
CGCCCCTGGAAGCGACGCCCGAGCCGGAACTTGAGGCGCCCACCGCACCT
CCTTCGATAGAACCGGAGCCCGTCGGTCGCAAGAAAGCGCCGAAGGCCAA
AGCAAAGCCGTCTCCCGAGGCCTCAGGAGAATCGGAAGAGGACATCGAGG
ACTGGAAGCGCAAGCTGCTTGAGCTTACCGGTGAGTCCGGCGAGGGCGAG
AGTCGGGAGTAGCCGGTGGCCCACCGCGTCGACGGCCGCAAGCTGGGCCG
CGCCACTGACCACCGTCTTGCGCTCTTTCGCAACCTTGTCACTGACCTGC
TGCGCTACGAGAAGATCATCACCACTGAGGCTAAAGCGAGAGAGGTCCGC
GGCCTGGCCGAGCGGGTCATCACGCTCGGCAAGCGCGGCGATCTGCCGGC
CCGCCGCCGCGCGATGGGCTTCGTCTACGACAAAAAGGTCGTCGAGAAGG
TCTTCGGCGAACTCGGCCCCCGCTACGCCGCCCGCCCCGGCGGCTACAGC
CGCATGATCAAGCTCGGCCCCCGCCAGGGCGATGGCGCCCGCATGGCCCA
GCTCGAGCTCATCGTCGAGGGCTAGCCCCTCACGGCGAAGGGTCAACGAC
CCGGAGCTACCGGAACTGGAGCCGCGGCGAACGAGAGCCTTTCGCTTAGG
CTAGGGATGTCTTCCCACGCCGGGCGTATCTTGGAACTTTAAGCCGCAGC
GCCCTTCATGATGGCTGAGCGTGGACGAAGGATCGGCCTTGGATGCCCTC
CCGCCTGCTGGCCGTAATTTAATAGCGCCGCATGCCGGGGGTGTGGGTGT
CCCCCACACCCCTTGGCGGCGACTTTAGGAGCCGCCCTAGGGACGAGCAG
CCGAACGCCAACGGAGAAGTACGATGCATCGCCAAGCTGATCTGAGAAGG
GAAGCCGCTGATTCTTCGGAACGACTCGCTGAGCCGCTATTAGCCCGCCG
CCTTGCCCTCCTCCTCGAATATCAAGGCACCGCCTACGCCGGCTCCCAAC
TGCAGGCCAACGCGCCGACGGTGCAGGGCGCGCTCGAACAGGCCCTCCGC
AACCTGACCGGCGAGTCCATCAGGGTCGCGCTGGCCGGCCGCACCGATGC
CGGAGTACATGCGAAGGGGCAGGTCGCCGCCTTCAACACCAGCAGTCGCC
TCCCTCTCGATACGTTCGCGCGCGGTACGAACGCGCTCCTCCCGCTTGAC
ATCAGCGTTCGCGCGGTCGCAGACGTCCCATCTCAGTTCGACCCTCGCCG
CCACGCCCTCAGGCGCCTCTATCGCTACACCCTCCATCTCGGGCGTCAGC
GCCCTGGCCTCCTGCGCGACTTCGCGTGGCACGCACCCGCGACAGTCGAT
CTCGATCCTATGACCGAGGCGGCTCGCCTGCTAGTCGGCAGCCATGATTT
CGCCTCCTTCGCACAGCCATCCGAAGCCCGCCGTCGCCCGACTGAACGCT
ACGTGACGCGCGCGGACCTGCGCGAAAAGGGCGAACTCGCGCTCTTCGAC
ATCGAGGCGAACGCCTTCCTCACCCAGATGGTGCGCCGCATCGTCGGCGC
GCTCGTCGAGATCGGCTCGGGTAAGCGCACATACGCTCAGTTCGCTTCTC
TCCTCGAAGATCCGCAGCCTGGCGCGGCCAGCTTCGTCGCTCCCGCAAAT
GGCCTCTGCCTCATGCAAGTCCGCTACGAGAGCGACCCCTTGGCCTGAGG
GGCTGTTCCCTCCGGCCCCGTTACCGTTAGACTATACGACTGGTGCCCGC
AAGCCGGCGAACTAAAGCGGTCCGCTGGCCAACGTCAGGAGTGTTACGGA
ACCAACCAAATGAACAACACGAAAACCTATAGCCTCAGCGCCAAAGAAAT
CCAAAAGTCGTGGCACGTCATCGACGCCACCGGCCAGACCCTCGGTCGCC
TCTCCACGCGTGTCGCGACCCTGCTCATGGGTAAGCACAAGCCCACTTAC
TCCCCGCACCTCGATATGGGCGACTTCGTCATCGTCGTCAACGCCCGAAA
GGTCCGCGTCACCGGCAAAAAGCTCGACGACAAGATCTACTATCGCCACA
CCGGCTACATGGGCGGCCTCAAAGAGACGGTCCTGGGCGATATGCTTGAG
CGCCAGCCCCGGCGCGTCATCGAGCTGTCCGTCCGGGGGATGCTCCCCCG
CAACCGCTTGGCGCGCCATCTCTTGCGCCATCTTAAGGTCTACGCCGGGC
CTGACCATCCGCATGAAGCCCAGGTCAATGGTCGTCCGCAGCCGCTGTCT
CCCCGTCCCAAGCCGCGTCAGCGGCCACAACCGACAGCTGAGGCCGCGGC
TCCGCCCGCCGCCACCACGAGGCGACGCGCCCGCCCCCAAACTGGCGCAG
CGAAGGCCGCTACCGCCCGCGAGCCCCGCAGTTCCGGAGGAACCAAGGCA
TGACACAAGAGCAGACCGCAATCACGCTGCCCGGTGGCCAGTACTACTAC
GGCACCGGCCGGCGTAAGACGACCATAGCCCGCGTCCGCCTCTACCCCGG
CTCCGGCAACTACCTCATCAACGAGCGGCCGTACCTCGAGATCTTCACGC
GGCCCCTTCATCAGAACAGGCTGCGCCTGCCGTTCGAGGCGGCTGAACTG
ATGGGCAACTTCGACGTCTACGCCAAGGTGGCCGGCGGTGGCGTTAGCGC
CTGGGCCGACGCGATCGCGCACGGCATCGCCCGCGCGCTCCTCTCTTACG
AGGAGAAGCTGCGCCCCGCCCTGCGCAAAGCCGGCCTGCTCACCCGCGAT
CCCCGCATCAAAGAGCGCAAGAAGCCCGGCCTTAAACGAGCCCGCAAGGC
CCCTCAGTACACCAAGCGCTAAATCTACCGCGATCGAGGGCGCGGCCCAC
TCGGTCCTAGGTTCGTAGGGGCGAAGCGCCCGTCGAGCGGGCCATCGTCC
CCTGCCTCTTCCCAGACTTGGGTAACGGCCGAGGGGTACGTCCTGAAAGT
GCTTCGCCCTGCGCCCGTGCTTCTCTCTGGAGCCGGCAACTATTTCGCCG
TAAGCGTACCCGCCATCTGGCTCGGATGCACGTCACAATGAAAGAAGTAC
TTGCCGGCTGTCAGGTTCACATCCGCGGTCTGCACGCACGGCGCCGTGCA
GATGTCCGTTTTCGCCAGCTCGTCATTGTTCGCATCTGCATCTTCTTTAG
TTTTGTACAGGGCAAAGTTGTGCCGGACGCCCGTGTCCGTATTGTTCACG
GTGATCGTTACCGTCTTCCCGGCATCCACGGTGATGTCGGTGTTCTCAAA
CTTCGTGGAAGGCACCATCTTGATCTCTGGCCCGGCCGCCGTCGACGAAC
TCCCCCCGGACCGTGAGGCCGCCGAGGTTGTCGTCGTAGAAGTATGGTCG
TGGCTTCCACACGCGGCCAGTGCCCCCCGCTGACGGCCAGAACAGCGCCG
ATGGCCATAGCGCACCGGAATCGGCCGAAAGAAGGCATGAACTACGCTCC
TTTGTGCTTTTCCCAGGAACGGGGGACGGCTGTAGTCCCTGACAATATTC
GAGGTGCTGACGGCCATCAAAGGAAAGCGGCGCTCATTTACTGGGGCTCA
AGCGTCACCATGCCGCCGGGCGAGCACGAACGCGGGGCAGGCGTCCGTGC
TCGCCGATCGAGAGTGGTTAGGGCATTCACATAAGGCGAGGGTCCGCCCG
CTCCGGTTGCTGGCTCTGCATCCGGAGCGGGCTTGACCGGAGACAATGCG
TCCGGGAGCTTGCAGCCTCTCGTCCTTCGTTCCGATGACCGGACATCCCA
CAACACTCCCGAACTCTTTGCGACCCGAAGGGGTGGGCCACAAAGCAATG
CTGGCAGCCCGGCCTGTTTGTGACATTAAGCCCGTCTCAATACTCGATGA
ATTTTTGATGAAGAATACTACGGCCGCCGCGCCGCGCCATCGCCGACAAT
CGGAAGCTCTACGACGAACTTCGTTCCATCGCGCGGTTCGCTCACTACGG
ACACGGTACCGCCGTGGGCCTCCGCGACATACCTGACGATGGCCAGTCCC
AGCCCAGTGCCCGCCGGCCGGTTCGCCCGAGCGGACTCTCCCCGGTAGAA
GCGCTCGAACACATGCGCTATCTCATCCGCCTTGATCCCCGGACCGGTGT
CTTTCACCTCGAGCTGTGCGCGGCCGTTAGACCGGTGAAGCCCCAGCACC
ACCCTTCCTTCCCGCGGTGTGTACTGGACGGCATTATCGAGCAGGTTGCC
CACCATCTGGTCCAGTCTCTCCCCATCGCCGAGCACCACAACCCCCGACT
CTATCTCCTCCGTCAGCTCGTGTGCATCCTGCTTAACACGCGCTAGGGCC
CGCTCACAGACCGCGCTAAAGTCCACCCGCACGCGCTGGATCGATTGCGA
TTCTTCCCGCGCCAGCATCAAGAGGTCCGCGATCAGCTTCCGCATCACCT
GCGCCTCCGCCCGCACCTCTTCGACGCAGCGTTCTCGCTCGGCCTGCGAG
AGATTCGGCCGGCTCAAGATATCGACGTTCGTCTGCAGGACTGACAGTGG
CCGGCGCAGCTCGTGAGAAGAATCGGCGAGGAAAGACTTCTGGTGCGCCA
GCGTCTGCTCCACCCGCTCGATCATCGCATTGAACGCGGTGACCAGCTCG
CGCACCTCGCCCTCGCCCGCGCTTTGGTCGAGCCTGCGCGTGAAGTCGGC
CGTCTCCTCGATGTCTCTCGCCACTTGCGAGACGTTCCGCACCGGCTGGA
GGGCCCTTCCCGAAAGCGTGTATCCCAACACTGCCGTCGCTAGGAGCGCT
GCTAAGCTCCCGACAACGATGACATCGCGGATCTCACTGACCGCCCCTTC
TGCACCGCTCAGAGACTCACCCACCTCGATTGTCGCCTGACGTGAACCAT
CTATCAGCAGCGGCTGGTACAGGATACGAGTCTCTTGGCCCCGCACGTCC
TTCGTCGAGAATCCCCCCACCAACGCCCGCGTATCATCCGGCGGCGGAAG
GCTCCCGCTCGGTGGCTGAGCGGACGAATAGAGCACGGAGCCGTCGGTGT
CTCGCACCTGGAACAGGAGGTCCGGCGAAGAGAGGTCATCAAGTTCGTTC
CTGTTTTTTTCGATGTCCACCTGGCTCAGGTCGGCCCCAAGCGGCTCGAG
CGCTCCCGCCACAGCCTGCGCGCGTAACGTCAGGCTGCTATCCAGGCTTG
CGTAAATCCGGTGCGACGCGATCAGGTAGCCGGTGATGCCCGTCGCCGCC
AGTGCGGCCGCCAGAAGCGCGATATACAGGAGCGTGAGGCGTAGGCGCAG
AGTCAAACTAGGGCTCCTTCAGGACGTAGCCGACTCCCCTCACAGTGTGG
ATCAGGCGCGGTTTGTTCCCGCTCTCGAGCTTCAGCCGCAGGTTCGCGAT
GTGTGCATCGATCACATTCGACTCCACCCTGGCGTCGTCGCCCCACACCG
CGTTCAGTATGTCCTCGCGTGTCAATACGCGCCCGGGGGTCTCGAGGAAC
ACCTTCAGGAGCCGGAACTCCTTCGCCGTCGTCGGCAACGGCTCACCGCT
CCGGTACACGGTCCAGGTCGCCGTATCGAGCGCCACATCGCCGAAAGCTA
GACGGCCCTCCGCCGGCGCCGGCGTGGTCGATCGTCTAAGCAGAGCCTGG
ATCCGCGCGATCAGTTCGTCCAGCGCGCACGGCTTGACCAAGTAATCGTC
GGCGCCCATCTGTAGCCCGGCCACGCGGTCAGGGACGCTATCGAGCGCGG
TCAGCATCAGGATCCTCACATCGGAACGTTCCCTCACGAGCCGGCACAGG
CTCAGCCCGTCCAGACCGGGCATCATGATGTCGAGCACCATCACATCGGG
CCAGCCGCTTTCGACACAGGTCAGCGCCTGGCCCGCCTCCTTCGCGGTCG
TTATATCGAACCCGCTCAAAGACAGGCCCCGCCGCAAGGCGTCGAGCAGG
CGAGCGTCGTCATCTACCAGGAGCACTCGCGGCTTGCTCTTGCTCCCGTT
TTCTGCTGCTGCCTCGCTTAGCATTGGTTCGGTTGGGTTAGCCTTCATCG
TGCGGTACGGACCGGCGGCTCTACCTGAATCTTCACACCGCGCTGCGATG
CGAGCAACGCCACTTCAACGGAAGAGTCCTCTTTGTATCTTACGACGGCG
CCGGCCGCCCGGCCTTCGCCAGCAACGCCTTCAGGTCGTCGATCACTGTC
GTCGGCGTCGGATCGATTCCGTAAAGCAGTGCCAGGTACGCCGCCGCAAA
ATCGCCCAGCAGTGTGAGCGATAGCATCTGCGCTAGCGCGCTCTCCCCCC
GTGACGCAACCTCAACGCTATCGACCGCCGTGTCCGCCATCAGCCGTCGC
ATCAGGTCATACCGCAGCGCCACCTGTCGCTGATCGAGCCTCCCTGACCG
CAGAAGCACGACCGTCGCCGCCTTCGCTATCGTTGCCGGCAGCCCCCACC
CGACGATCGCATTGTGCTGCGCCTCCGGCATCTCCTCGAAGAACGCCCAT
ACCTTCGCCGACTCGTTGAGCTGCGTCTTCCAGCGCCGTGCCACCTCGAT
CAGCGGACCCGCCCCGTAGACGACCGGAAGCCGTTCGTGCAACTGCAGCG
CCAGTTGTTTGGCCGGGTTCTGCGAGGAATCCACCTCGGCCCCATACTCC
TCGCGCAGTGAACGGAGGACCGCAATCGCCTCTTCCACATCCCCCTCAAC
TCCCTGCATGAGACCCAACTTCTCGGCGATCGCCAGCAGGGGCATCAGGC
CCCAGCCGATGGCTGCCCGCGGCTCCCCCTTGTACGCGAACGTAAACGCA
GGCACCCCGTTCGCGCGCGCGGTCGTCAGCAGCCGCCCGCCCGTCGTGAT
CGCCAGCTTCCGGGCCGGCGTCGCGAGTGCCTGTTCAAACGCCGAAAGCG
TCTCCTCCGTCTCCCCACTGAAACTAGAGGCGATAACCAACGTCTCCTCA
TCTACGAACGAAGGCAGGTCGTACACGCGCACGTTGAAAACCGGGACGGG
CGATTCCAGCGACAGTAGCGCTCGGAAGTAGTCCCCCGCGATCGCCGAGC
CGCCCACGCCGAGGATTACGATCTGCCGGGGCGCCTCCTTCCACAGCAGC
TCAAACGCCCTCGCCGCTTCCCACGCCTCGCGGGACTGTTCCGGCAGCTT
GTAGACGGCCTGAAGCATGCCACCGGGGTCTAGTTTCGCGCGCTCCGCTG
GATCGTCAAGGACCGGGTGGCGCTCGGCTGTCATGTCTGATTAATGCGAA
GTTCGTTTTGTAAAATTAGGGTGGTGAAATATACATGCAGTATGTATATT
CTGCTTGTGGTTCAGCACGGGCTTAGGCTCCGGAGCCGTCCGTCAACGTC
ACGCGCCCGTCAGCTC
>14_1009_09_40cm_scaffold_0
CGTCATCGGGGGTTCCGAAGCAGCGCGGGATCCACTCGCCGATCTGCTCG
CCGCTGCCCTGCCCGAAGATCGCGGCGACGGCCAGCGAGGTGCCCATGAT
CGACATGCCGATGCCGGCGTCGCCCCAGAAGAGCTCCTCGTTGACGATCG
GCAGTCCCAGCCCGCTGGGGTCGGCGAAGAACTGGGCGATGCCTTCCAGG
CCGTAGAGGCCGATCTTCGCGGCCTCCTCGATGATGGGCCAGGGCGTCTG
CTCCTTCTCGTCCCACTCGTGGGCCGCCGGGCGCACGACGTCGGCGGCGA
ACCCGTGCACCCAGTCGCGGATGTCCTTCTGATCCTGAGTCAGCGCCAGG
GAGAAGGCGATCTCCTGGTTGGCGGCCCCGGTTATCGCATCGACGGTCGC
CTCGACCGCCTCGGCGTCCGCGGACGGCGATGTGGAGGCTGCTGCTGGCA
TGGGGCGTGGCTCCTTTTGTGCATGGAGGGTTACCGCCGGGCGAGAAGGC
CTCAGAGCGGTCCACCCAGGGTACCCGAGAAGCTTCTCGGGGCTCGCCCC
GTGGCGCACTCGCCAGCGCAGCGGCCGGCCTGAACGGGCATATTGTCAAG
TTAGTTGATTTTGTTTATTATGATGAGCGAACTAGTCCCGTAGATCGGAG
TTGGGGGTATGGACAGACGCTTGCTTGCAGCTGTACTGACGTTGTGCGCC
ACAGGCCTTGGCCTGGGCGCGTGCGGTTCGTCCGGATCGGGTTCGTCGAC
GAGCCTCACGCTGGTCGCCTACTCCACCCCGCAGGGGGTCTTCGAAAAGC
TCATCCCCGCCTTCCAGGCGACGCCGGCGGGTAAGGGCGTGAGCTTCAAG
CGGTCCTACGGGCCGTCGGGCGAACAGAGCCGCGCCGTCACCAACGGCCT
GCACGCCGACGTGGTCAACTTCTCGCTCGCGCCCGACGTCGAACGGCTCG
TCAAGGCGGGGCTGGTGCCGGCGAGCTGGAACCACAATGCGACCCACGGC
TTCGTGTCGGACTCGGTGGTCGTGATCATCGTGCGCAAGGGGAACCCCAA
GCACATCACGAGCTGGTCGGATCTCGTCAAGCCCGGCGTGCAGCTGCTGA
CGCCCAATCCCTTCACCTCGGGGGGTGCTCGCTGGAACGTGATGGCCGCC
TACGGCGCGGCGCGCCGGGAAGGCCGGACCGACGCGCAGGCGCAGGCCTA
CCTGAGGCAGCTCTTCCAACACGTCGTCAGCCAGGACAGCTCGGCGAGAA
ACGCGCTGCAGACGTTCCTCGCCGGGCGCGGCGACGCGCTGCTCGACTAC
GAGAACGAGGCCATCAGCGACCGCAAGAGGGGCGCGGCGATCGACTACGT
GATCCCCCCGGACACGATCCTGATCCAGAGTCCGCTCGCCGTCGTGGGCA
AGGGCGCAGCGGCCTCGACGGCAAAGAAGTTCGTCGACTACCTGCTCTCG
CCGGCGGCCCAGACGATCTGGGCGTCGAACGGCTACCGCCCGGTGATCTC
GGGTGTGCCCGCGGCGCACTTCCCCAACCCGCCCGGACTGTTCACGATCG
ACTCGCTCGGTGGCTGGAAGGCCGTCACCAAGCAGTTCTTCGAACCCGAA
ACGGGAATCGTGACGAAGATCGAGCAGTCGCTGGGGGTGTCAACTGCCAA
GTAGCCCTGCAACCACGGCTCCCGCCTCGGGGGGTGCGTCGGGATGGCGC
GAGCGCGGCCCGGGCGTGCTCGGCGGAGGGGTGCTCGGCATCTACCTCTC
GGCGCTCGTGCTGCTGCCGATCGCGGCGCTCACCGCCAAGGCGACGAGCG
GAGGGCCGGGTGTGCTGTGGCGGGAGATCACCAACCCGGAGGCTCTTGCC
GCGATCAAGCTGACGCTCGTGGTGGCGGTGGTGGTAGTTGCGCTGAACGC
TGTGTTCGGGACGCTGATCGCCTGGGTGCTGGTGCGCGATGAGTTCCCGG
GCAAGCGCCTTGTCAACGCGCTGATCGACCTGCCGTTCGCGCTACCGACG
ATCGTCGCGGGACTCGTGCTGCTGAGCCTCTACGGGCACGGCAGCCCGGT
CGGCGTCAACGTGGCCTTTACGCGCGCGTCGGTCGCGCTCGCGCTCCTGT
TCGTGACGCTGCCGTTCGTCGTCCGCTCTGTGCAGCCGGTGCTGCACGAG
CTCGAGTTGTCGATGGAGGAGGCGGCGGCGTCGCTCGGAGCCGGGCCGTT
CACCGTTGTGCGGCGCATCGTGCTCCCCAGCCTGACGCCCGCGATCGTCT
CCGGCGTGGCGCTGAGCTTCGCGCGGGCGGTGGGCGAGTTCGGCTCGCTG
GTGCTGATCACCGGAAACCTGCCCTTCAAGACGGAGGCGGGATCGGTGTA
CGTGTTCGCGCAGATCCAGAACGAAAACCTGCCGGCGGCGGCGGCGGTGT
CCTTCGCGCTGCTCGTGGCAGCGCTCGTGGTGCTGGGAGCGCTCACGTTC
GTCTCGCGCTGGAGCTCCAAGCATGTCCGCTAGCCAACCCGCCACTCTCG
AAACTCCCTCGCCCGTGTCCGTGCTCGGGCGCGGGGCGGCCGCTGGACGC
CGCCGCGGGGAGGGCGCCCTGGCCGGGCGGCTGACCCTGCGCGCGCTGGC
GCTTGGCTACCTCGCGCTGCTGCTGGTGGCGCCCGTGGGGATGGTCTTCT
ACCGCACCTTCGAACACGGCCTGGACGCTGTCTGGAACGCTGTCAGCGCA
TCCAATGCCCAGCACGCGTTCTGGCTCTCGCTCGAGATCGCGGCGATCGC
GGTGCCGCTGAACACCGCCTTCGGGATTGGCGCGGCCCTGCTTCTCGAGA
GGGGCCGCTTTCGCGGTCGCGCGGCCCTGGGGGTGCTGATCGACCTCCCG
TTTGCGATCTCGCCCGTGGTCGTCGGTCTCACCCTGGTGCTCGTGTACGG
CAAAGCCGGCTGGCTCGGAGGCTGGCTGGCGGACAACGGCCTGAGCGTCA
TCTTTTCGGTGCCCGGCATGGTGATGGCGACGGCCGTGGTGTCGCTGCCG
TTCGTGGCGCGCGAGACGATGCCGGTCCTGCGCGAGCTGGGAACCGACGC
CGAGCAAGCTGCGGCAACGCTGGGCGCCACCGCGTGGCAGACGTTCTGGC
GCGTGACCCTGCCGGCGATCCGCTGGGGGGTCGTGTACGGGGTCGTGCTC
ACGAGCGCGCGCGCGCTCGGCGAGTTCGGCGCGGTGAGCATCGTCTCGGG
ACGGATCGAGGGTCAGACGCAGACCCTTCCGCTCTATGTCCAGGATCGCT
TCGAGAACTTCGACGGCACGGGCGCGTACGCGGCGGCGGTCGTGCTCGCG
CTGCTGGCGCTCGGCACCCTGCTGGCCATGAACCTACTCACGCGTCGCGC
GCGCGAGAGAGGAGCTCGCTGATGGCGATCGAGGTCGACAGCGTCAGCAA
GCGCTTCGGCACCTTCGAGGCCCTGCACGGGGTCAGCCTGACCGTCACCG
ACGGCGCGCTCACGGCGCTGCTCGGGCCCAGCGGCAGCGGCAAGTCGACG
CTGCTGCGCGTGATCGCGGGGCTCGAGGCTCCGGACACCGGCAGCGTGCG
GATCGGCGGGCAGGAGATGACCGACGCCCCCGCGCGCAGCCGCGGGGTGG
GCTTCGTCTTCCAGCACTACGCGCCGTTCAAGCACATGACGGTGCGCAAC
AACATCGCCTTTGGCCTGAGCGTGCGCAAACGCGCGAAGGCTGAGATCGA
CGAGCGTGTGGCGGAGCTGCTCAAGCTGGTTCGCCTCGACGGGCTCGCGG
GACGCTACCCCTCGCAGCTGTCCGGCGGCCAGCTGCAGCGCATGGCGCTC
GCGCGTGCGCTCGCGGTGCGGCCCAAGGTGCTCCTGCTGGACGAGCCGTT
TGGCGCTCTGGACGCGAACGTTCGGGCAGAGCTGCGCGAGTGGTTGCGCA
GGCTGCACGACGAGATCCACGTGACGACGATCTTCGTGACGCACGATCAG
GAGGAGGCGATGGAGGTGGCCGAGCAGATCGTCGTGATGAACGCCGGCCG
CATCGAGCAGACGGGCACCCCGCGCGAGCTGTACGAGCACCCGATCAGCG
AGTTCGTGATGTCGTTCATCGGCCCCGTCAACCGCATCGGAAACGCCTAC
CTGCGCCCGCACGACGTTCAGATCGTGCCCGAGCCCGGCGGCAACACGAC
CGAGGCGCTGGTGAAGCGAGTCGTGCATCTCGGCTTCGAGGTGCGAGTAC
AGCTGACGTTGCCGGACGGGCGCGAGATCTCGGCGCAGGTCACGCGCGCC
GCCGCGCACGAGCTGGAGCTCGCCGAGGGCCAGATCCTCACGGTGCGCCT
GCCCGCGGCGCGCGTCTTCACGCCCGCGTCCGAGCCCGTCGCGCCGGCCC
CCTCGACGCTCTAGAGGCAAGGCGCTCGCCCACCTAGCGCGTCTGCCAGG
CTTCCTCGGCGCCGGTCAGCGCGACGACCTCCTCGGGGAGCCTGCCGGCG
GCCACATCTGCGACGGTGACGTGCTCGAGCACTTTGCGCAGGTTGGCGCG
CAACGCGATCCAGACCTGCTGCAGCGCTGCCGCCGAGCCGACGTATTCGA
CCTCCTCGGGGCGCTGTCCCCTGATCCCCACCAGAGGGCCCTCGACCGCC
CGGATCACCTGGGCGAGGTTGAGCTCCTCGGCCGGCCGCGCAAGCCAGTA
GCCGCCCTCCGGCCCGCGCTGGCTGCGGACGATCCCGGTCGAGCGCAGCT
GCGTGAGGATGTTCTCGAGGAAAGACACCGGGATCCCCTGTGCGCGCGCG
ACGTCGTCCACCTTGCGTGGAGCATCTTGCGCACTGCCTGCCAGCTCCAC
GATCGCGCGCACGGCGTAGTCGGCCTTGGCGGTGACGTGCATGGCGGGAT
TCTCCCCGAAACGGCGGCGGACGGCCTCGCATGCCAATTCCGACCTGTGT
GGTAGAAGTTAGGGGTACCTAACCCCCCGATCGTCGGAGCGCCGGTAAGG
CAGAGCAGTGGGCTTCACCGAGACAATCGGACTTGGCGCGATCGCCGGGT
TCACGATCTACATCGGCCTCCCCGTGGGGCGGATCAGGCGCGTCGACGAC
CGCCTGCGCGTCGGGCTGGCGATGTTCTCGGTCGGGATCCTCGCGTTCAT
CTTCATGGATGTCACCAGTCACGGTGAGGAGATCCTGCAGACGGCGCTCG
TGCGCTTCAAAGACCACACGGCGAGCTTCGGGCACCTGCTGGCGATGTTC
TCGCTGCTCGCCGCCGGCTTCGCCACGGGCGGGGCGGGCATCGCGGCCGT
CGAGCGCATGCTGCGCGCGCGCCGCATGCCGCCCCCGCCGCTCGCCGGCG
GTGAGGCGGCCGCGGCGCTCGAGTCAGAGCAGGTCGCGCGCTCGCCACAC
GCCGCCGAGAACGCCCGGCGCCGCGCGCTGCAGACGGGGATGGTGATCGC
CACGGCGATTGGGCTTCACAACTTCGCCGAGGGCCTGGCGATCGGCGTCT
CGGCGCGGGCGGGCGAGGTGAGCCTGGCGACCGTCTTGATCGTGGGCTTC
AGCCTGCACAACGCGACCGAGGGCTTCGGCATCGTCGGCCCGCTCGGGGG
CGCGCGCCCTTCATGGACGTGGCTGGGGGCGGCGGGCCTGATCGGCGGAG
GACCGACCTTCCTGGGGACGATCGTCGGCTACCAGGTCAACTCGCAGCCG
CTCGAGCTCACGTTCTACGCGCTGGCAGGCGGCGCGATCCTATACGTGAT
CGGCGAGATCTGGATTGGCATGCGCCGCTACGGCCATCACATCCTCGGGC
TGTACCTGATGGCGGCCGGCTTCCTGGCCGGGGTGGCAACGGACCTGATC
GTCACTTACGGCGGCGGCTAGAGACGGGCCGATCGCCTGCCGGTCAGCGC
GCTCCCGCGACGCCGGCGTGACGGCGGACGGCGGCCACGGCGAGCAGCGA
GCCCGACAGCACCACCGCCACGAGGCCGATCAGCGAGGCGTCGCCGGCGG
GCCAGGACAGGCCCGCTCCCTCGGCCGCCCAGAACGTACCGTATGCGCTC
AGCATCACGCCGACGGCGAACTTCATCGTGTTCTCCGGCACGCGCGCGAG
CGGCGCGCGAGCCGCGAGCCCCGCGGCGATCACGGCGACGACGGCGGCCG
CGGCCGCGAGCGCGGACAACGCGAGGCGATGCCGCTCGGCGCCGAGCGTC
ATAACGATGAGCGCGACCTCGGCCCCCTCGAGCAGAACGCCTTTCAGCGA
GATCGCAAAGGAGTAGAGGTCGAAGCCTCCCCGCAGCGCCCCCGCCTGCG
CAGCAACCGCGCGCTCGCGTTCGTAGGCCGCGCGCTCGTCGCGAAGGCTC
TTGCGGCCCGCGGCGCGCAGGATCGCCTTGCGCAGCCACTGCGCGCCGAA
CGCCAGCAGCAGCGCCCCGATCGCGAGGCGCAGCGTGTCGATCGGCACCG
ACGTCAGCGCGCTGCCCACAGTCGCGACGGTCGCGGTCAGGGCGAGCGCG
GCTGCGGACGCCCCGCCGAGCGCCGAGGGCCAGCTGCGCGCATAGCCGAC
GGCCATCACGATGGTCAGCGCCTCGACCGCCTCGACGGCGCATGCGAGGA
ACACCGACAGGGCGAGACCGAGTTCAGTGGCGACCACGAGCAGGCGCCTC
CGAGGCGCACCGGCGCCCTCTAGCATCTCACGGAAATGAGCCCTCGATGG
AACTGGGACTTCGAGGACGAGAAGCGTCCCGCGGCCGACAGGCCGGCGCC
TCCTCCGCCCGAAGCCGCCTCGGGGAGCGAGCAGCGGGCATGGGTGCACC
GGCGGCGTCGCCTCGCCGCGGCCGTGGTGGTCGTGGCGGTGGCGTCAGCG
GCCGTCGCCGCCGCGCTGTCGGGCAGCCACCGCCAGGCCTCCGGCTCCGC
CCCGGCGCCGCGCGCGGGCCCCCAGCTGCCTCATCCGAGCTCGGCGGGAG
CCGTTGACGGGGTGAGCCATGAGGAGCGCAAGGCGGTGAACTCGGTTCTC
TCATACACGCCCTTCGTCCGACAGGGTGGCACCCGCGGGCACGATGTTGC
GCTCACGTTCGACGACGGGCCGGGGCCGTACACCCCGGGCGTGCTCGACG
TGCTCGAGCGTCACCACGCGGCAGCGACGTTCTTCGCGATCGGCAGGATG
GAGCGCTACTTCGGCGCCTCGACAGCGCGTCAGATCCGCAACGGCGACGC
CGTCGGCGACCACACCGAGAACCACCGAGACCTGGCGAGGCTGACCAGGC
ACGAAGTGCGCGAAGAGCTCTTCGAACCACTCGCGCGCATCGAACTGCTC
GGCGGCGCGAGACCTCGCCTGTTCCGGCCGCCGTATGGCTCCTTCAACGC
CCTGACGATGCGCGAGCTGCACGCGCTGCACCTGCTCATGGTGTTGTGGT
CGGTGGACACCGGCGACTATCTGGACCCAGGCGTCGCCACGATCGTCGCC
CGAGCCCTCGAAGGCGCCCGACCGGGAGCGATCATCCTCATGCACGACGG
CGGGGGCGACCGCTCCCAGACCGTCGCGGCGCTGCCGGCGGTCATCGAGC
GCCTGCGCGCGCGCGGCTTTCACCTTGTGACGGTGCCGCGCCTGCTGCTC
GACGACCCTCCGCCTCACGGCGAACGCATGCCCACGAGCTTGAAGGGCGA
CTGAGGGACGCCGCCGCGCGAGGTTTTATGCTCGGCGAGGCCATGAGCGC
GATCCGCTACGTGCGAGCCGGCGGCGGGTGGCGTGGACGCTGAGCCCGCA
CGCAGACGTGGCAGAGACGCCGGCCGCATGCGCGCGCGGCGCCGGCGGCG
TCTGGCCGTGGGCACACTCGCGCTCGTGATCGCGGCGACCGTGACGGTGA
TCCTGAGCGCCGGCTCGAGCTCCTCGCCCTCCCCCGCATCGAGCGCGCGC
AAGCATCATCGCGCCACCGCACGCACCGCCCCGACCACCGGCACCGCCGC
CAGCTCCGGGCCGCTTGCGCGACCCGGGCGCAGCGGCTCGCAGCCGGTCC
CGATCCTCATGTACCACGTGATCGCTTCGCCCCCTTCCGGCGCCCCGTTC
CCCGGCTTGTACGTCACTCCGTCTGAATTTGCCGCTCAGATGGGCGCGTT
GAAGCAGGCCGGCTGGCACGCCGTGACGCTCGATCAGGTGGACGCCTACT
GGCACCGAGGCGCCCGGCTGCCGGCCGGCAAACCGCTGGTGCTCACGTTC
GACAACGGCTACCAATCCCAGTTCACACAAGCGCTCCCCGTACTGCGAGG
GCTCGGATGGGCGGCAGACGAGAACATCCAGATCAGCGGGCTGCCGCCGT
CTCAGGGCGGGCTCACCAGAGCGCAGGTACGGGGTCTGATTGCGGCCGGC
TGGGAGCTCGACACGCAGGGCTACAGCCACGCCGACCTGATCGCGCTGGA
CCCCCAGCAGCTCCACTCCGAGGTCGTGGTGGCGCGAGGAGTTCTCCAGC
GGCGCTACGGGGTGCCCGTCAACTGGTTCTGCTACCCCTCGGGGCACTAC
GACGCGACCGTGATCTCGGCGGTCAAGGAAGCGGGTTACAAGGGCTCGAC
GACGGTAGTGCCGGGCTGGGCGCACCGAAGCGACGACAGCTACACGCTGG
CGCGCCTGCGCGTGCTCGGCGGCACCTCCCCCACGCAGCTGCTCGCGCAG
ATCGCAAGCGTGCGAGCCGACGCCACGCCGCCGGCGGCATACGGCGGCGG
CTGAGGACGCGGACTAGCGGGCGGGCCGGCGGAAGCGACCGTGCAAGCGG
CGGACGGGTGTCGAACCCGCGACCTCGAGCTTGGGAAGCTCGCGCTCTAC
CAACTGAGCTACCGCCGCACGGCTGAGATCTTATTGACCGGCTCTACTCT
TGGGGGCCATGAGAAGTCGCGTCGTGCCGATCCTCGCCACGCTTGCCGGC
GCAGGCCTCATCGGCCTGCTCATCTACGGCGTCTCCGCCAAATCCTCCAA
CCGGACGCTCGATGAACAGGTCGCACATGGCCGCGCGCCGGTGGCCCCCG
ACGCAACGCGCGAGCTGCCTCTGCTCACGGGCCACGGACAGGCCGCGCTG
GCATCCTTTCGTGGCAAGGTGGTCGTGTTGAACTTCTGGGCGTCGTGGTG
CGTGCCCTGCCAGACCGAGGCGCCGCTGCTCGAGCGGGCGCAGCAGCGGC
TCCTGGCGCACCGCGCGACTGTCCTCGGCGTCACCTATCTGGACGCATCG
CCGGACTCCCGCGCCTTCGCCCGTCGCTTCCACATCACGTATCCCAACGT
GCGCGACACCACCGGCGACTTCGCCCACGCCTACGGGACCGATCAGCTGC
CCGAGAGCTTCATCCTCGATCGAGCGGGCCGCGTCCGCGCGCTCTCGCGG
GGCGAGATCGATCAGGCGTTCCTGAATCGCGCGAGCGCGCTGGCGGGCAG
CACGTGAGGTCCTCGCCCGCCACACGCGGGCCCGTTGCGCGCCGACCCAC
GGCGCGATCGTCGCGCCGGACGCGAACGCACGGCTCGGAGAGGCAGCGCC
GTCTGGCCTGCTTGACGCTCATGCTCAGCGCGCTCGCGCTCTGCTGCTCG
GTGAACGGATCCGCGGCCGCGAGCACGGGCCGCGTGTCGCTGCCCGTGAT
CGAGCGCCAGGTCATGTGCGTCACGTGCAAGATCCCGCTGAACGTCGCGC
AGTCGCCCCAGGCCGACCGCGAGCGGGCCTTCATCCAGTCGCTCATCGAC
AAGGGTCTGAGCGAACGCCAGATCAAGCGCACGCTCGTCGCCCAGTACGG
ACCGACCGTGCTCGCGCTGCCGAGCGCGCACGGCTTCGACCTCGCCGCCT
ACCTCGTGCCGCTCGCTGTGCTGCTGGTCCTGCTGGCCATCTTGGCGCTG
CTGCTGGCGCGCTGGCGCCGTCGTGGAGCCGAGCCCGCGCCGGCGTCGAG
CCAAGACGAGCTCAGCCAGACCGACGCTGCCCGGCTTGCGGCCGATCTCG
CGCGCTTCGACTGAGCCTCGCGCGAGCGTCCGCTACATGCGCTCCGGCGC
GCTCACCCCCAGCAGGTCGAGGCAGCGCGCGATCGCCAGCTTGCTCACCG
TGCAGAGCGCCAGGCGGAAGGATTCGACGGCCTCGCTTCCCGCGCCCACC
ACGCGGCAGTCGCGGTAGAAGGCACTGAACCCCTGGGCCAGCTCCAGGGC
GTAGGCGGCGATCCGATGCGGCGCTCGCTTCTCGGTGGCGCCCGAGACCT
CGAGCGGAAACGCGAGCAGGAGCTTGACGAGCGTACGCTCCGAGGGGTGC
AGTGGCTCGCGAGCCTCTGGGCTCACCGCAGCCACGGCGTCCTCGCCGCG
CTCCGCCGCCGCCTTGGCGAGCACCGATGCTATGCGCGCGTGGGCGTACT
GAACGTAGTAGACGGGGTTCTCGTTGCTCTGCCGGCGCGCGAGGTCGAGG
TCGAGATCGATCGTCGTGTCGTGCGAGCGCGAGAGCAGGTACCAGCGCGC
CGCGTCGGTGCCGATCTCGACGAGCAGCTGGTCGACGGTGACGAACTCGC
CCGCACGCTTGGACATCTGCGCGCGCTCACCCGCTTGCACAAGGTGGACG
AGCTGCATGATCAAGAGCTCGAGCCGCTCGGGATCGCCTCCGAGGGCCTG
GAAGGCGGCCTTGAGCCGTCGCACGTAGCCGTGGTGATCGGCACCCCACA
CGTCGATCTGGCGAGCGAAGCCGCGCTCGCGCTTGTCCTCGTGGTAGGCG
ATGTCGGAGGCCAGGTAGGTGTGCTCGCCGCTCGAGCGCACCAGCACGCG
GTCCTTGTCGTCGCCGAACTCCGTCGTGCGCAGCCACAGCGCGCCCTCGC
TGCGATACGTGCGTCCCTGGCGCTCGAGGAGTGCGAGCGCGCGTTCCACC
GCGCTCGGCTCGCCGGAGTAGAGCTCGCTCTCGAACGCGAAGCGGTCGAA
TTCGAGCACGTTCATGGCTCCGAGCGAGCTGTGCATTTGCGCGAGCAGCT
CGCCGACGGCCGCGCGACCGAGCTCGGACGGGTCCTCGCGTGCGTCGCCG
ACGAGGTGGACCAGCTGCAGCAGATAGGCGCCGTGGTAGCCGTCCTCGGG
AACCGGCTCTCCCACCGCGACGGCGCGCAGCGACTCGCCGAGCTTGCGCA
CCTGCGCGCCTGCGTCGTTTACGTAGAACTCGCGCTTGACCTGGTGCCCA
CAGAACGACAGCATGCGGGCCAGCGAATCGCCGTACGCCGCGTTGCGGGC
GTGCCCGACGTGCATCGGGCCGGTGGGGTTGGCGGAGACGAACTCGATCA
GGACGAGCTCCGGCTGAGCAGGTTCGCCCGCCCCATAGGACTGACCCGCT
TCCAGCGCACGCGCGAGGGCGCCCGCCAGCCAGCTGTCGGCCAGAAACAG
GTTCAAGAAGCCCGGCCCGGCCGCCTCGAAGCGCTCGAGGCGCGCCCCCA
GGCGCTCTTGCAGAGCAGCGCCGAGGCGCTGCGCCACCTCGCGAGGCGGC
TGCCCGAGGACCGGCGCCAGCAGCAGGGCCGCGTTCGTGGAGTAGTCGCC
GAAGTCGGCCCGCGGAGGCGCCTCCAGCGTCACCTGCGCCCGGCGGCTCG
CCGAAGCGCGCTCGTGCTCACCGTTGCTCGAGGCGCGCGCCAGCTCGCTT
GCCGCCTCGAGCACGCTCTCGCGCAGGTCCTCGAGCGGCGTTGCGGGCAC
GCTCATGACGCCGCCCGGCGTGCTCGAGCGCTGTTTGGCGAGGGCTGGGT
CATCGATCAGGCGCGGCGATTGCGATACTAGCTGCGTGAACGACCAAGAC
GCCGGCCCCGAGCGCCACATCAACATCCATCTTTCCCCCGAGATCATGGG
GGGCGTGTACGCGAACTTCGCCAACGTCAGCCACTCCGACTACGAGTTCA
CCGTCACCTTCGCGCGAGTCGATCACGAGGTCGAGTCGGAGGAGGTCCCC
GGTGTCGTGGTCTCGCGCGTGAACCTCTCGCCGCGGTTCATGCGCGAGCT
GATCGACGCGATGGAGGACAACTACTCGAAGTGGCGTACGCGCGAGGGCA
TCAAGAACCTGCCCGAGTACGGCGGAGCGGAGGCTGGACCTGAGGAGGAG
TAGGGCAGCGGCGTCGCCCAGCACGGCCGCGGTGCCTTTGAGCGACGACA
GCGATGAAGGTCGCGGTCATCTCCGACATACACGCCAACCGGCATGCGTT
CGAGGCGGCGCTGGAAGCCATCGCCGCGAGCGACGCGAGCGAGCTCTGGT
GCCTTGGCGACCTGGTCGGCTACGGGGCGGAGCCTGATGCGTGCGTGGAG
CTCGCGTGCGAGCACGCGGCCGTCTGCCTGGCCGGCAACCACGACCTGGC
GGTGACTGGAGACGTGCCACTGGACGACTTCTCGCGCGGCGCGAGCCTCG
CCGCCAAGTGGACGCAGGAGGTGATCGCGCCGCACAACCTCGACTTCCTG
AAGACGCTCAGCGCCGAGACGCACGAGGCGCGGGTGGGGCTCTACCACGC
CAGCCCGCGCGACCCCGTCTGGGAGTACGTGCTCTCGGCGCTCGTGGCGG
AGCTGTGTCTGGATGCGCAGCGCGACCGCGTGTGCCTGGTCGGCCACTCT
CACGTCGCACTGTCGTTCGAGCGCCACGAGGGTACGCTCGCGACCGGGGA
GCCGCGGCGCGAGGGTTCCGAGCTCGACATCGCTGCCGGCGAGTGGTTGC
TGAACCCGGGTAGCGTCGGCCAGCCGCGCGACGGAGACCCGCGGGCGTCG
TGGTTGCTGCTCGACCTCGACCGCCTGAAGGCGTCCTACAAGCGAACCGC
CTACGACGTCGCCGGCGCAGCCGCCGCGATCAGGGCGGCGCGGCTGCCAG
ATTCGCTCGCCGAGCGGCTGGAGTTCGGTCAGTGATCGCCGCCGAGCGCC
GGTGGCACACCCCCGCGCTGGGCGTCGGCGTGGCGCTGCTGCTGGCCGCG
AGCGCGCTGCTCAGCTCGTGCGGGGGATCGGGCAAGGGCCTGATCCCGAT
CGGCGACGCCGGTCCGCTGCAGAGCGACTTTCAGGCCGTCGCGCGCGCCG
CCGAAGAAGGCAACGGCAGCTGCGCGGCGACCCAGGCAGCGCTCGAAAAA
ACCGAACGGGACTTCAACGCCCTTCCGCTCGCGGTCGACGCAGGCCTGCG
AAGCAAGCTGCGGGAAGGCATCACGAACCTGCACAAGCATGCGCTCGAAC
TCTGCGCACAGCCGCTCCCGCAGACCACCACCGCCGCTCCGACGCCGACC
GAAACGGCCACCCAGACCACGCCAACGCAGACGCAGACGCCCACGCAGAC
GGGGACCACGAGCCCTCCGGAAACGCCGGGCCCCGGCGGGGGCACAGAAG
GCCCGACCGAAGAATCCCAGCCTCCGGCGGGCGGCGAAGCCGAAGGCGGC
GAACTGCCCGGCGCGGGAGCAGGCGGCAAATGAGCGAGCCCGAGATCGCC
GGGCGCTACCGGCTCGAAGGCAGGCTCGGGTTCGGCGGCATGTCGACCGT
CCACCTGGCGCTCGACATGCGCCTGGAGCGCGCCGTGGCCGTCAAGTTGC
TCGCCGAGCACCTGGCCGAGGACCCCACGTTCGTCTCACGTTTTCAGCGC
GAGGCTCAGGCAGCGGCGCGACTCGTGCATCCCAACATCGTGCAGGTGTT
CGACTCGGGCCAGGACGAGCGGAGTGGCCAGTACTTCATCGTCATGGAGT
ACATCGAAGGCGTGTCCTGCGCGGAGATCCTGCGCGACGAAGGCTGGATG
GAGGTGGAGCGCGCGATCGCGATCGTCGAGCAGGCCTGCGAGGGCCTTGA
CTACGCCCATCGCCACGGCGTCGTGCACCGCGACGTCAAGCCCGGAAACC
TGCTGCGAGCTCGCGAAGGACAGGTCAAGCTTGCCGACTTCGGGATCGCA
AAGGCCACCGAGCAATCGAGCATCACGCAGGTCGGATCGGTGCTCGGCAC
GGCGGCGTACCTCGCCCCGGAGCAGGCGCGCGGCGAGGAGGCCGGGCCAA
GCGCCGACCTGTACGCGCTGGGCGTGGTGACTTATCAGCTCATTTCGGGC
CGCCTTCCCTACGAGGCGAGCTCGCTCACCGAGCTCGCGCTCAAGCAGCA
GCAGGAGGCGCCGCCGATGCTCGATGCGCTGGTCGCAGCCGTCACCCCCG
AGCTGGCCGACGCCGTCGCGATCTCGCTCGCGCTGGAGGCCAGCGACCGC
TACCAGACGGCACGTGAAATGGGGCGCGCGCTGCGCGACGCCGCGCTGGG
CGTCCCGCCTGTCCCTCCCGCGGCGGGCACCGGCGCTGAGTCCGCCACGC
AGCCGACGAGCGTCTTGAGTAGGACCGGTCGCTCGGCGGCCCCACCCACG
CAGCGCACCCGCCCCAGCCCCGAAGCGGTGGTGCCGAGGCGCCCGCGTGC
TGGGCCTCCCCGCCAGCGCCAGGCGCCGGAGCCCGTGGGGGCAGGCGCCC
CAGAGGGGCGACGCCGCCGTCGCGGGCGCCGCCTGTTCACGGGCATCGTG
GGCGTCCTCGCGCTCGCCGGTGTGATCGCCGCGATCGTCGTGGTCACCGC
GCCGGGACCAACCAAAGTGGTGCTTCGCAAGGTCGTCTACTCGGACGTTC
GCCAGGCTTCCGAAGCGCTTCGCCAGCTCGTGGCCGAAAACACCAAGTAG
GCGGCACTCGACTCGCCGCCCGCCATACGACTCGCTCGCGGCGGCGCACT
ACGAGCGCGGGACCTAGCGCGAGGTCGTAGCCTCGGATGGTGATGGCCGC
GATCCTCAACGTCGAACACCTCGTCACGCTGGCGGGCTATCCGCTGCTGT
TCGCGATCGTCACCGGCGAGTCGAGCGGCGTTCCCCTACCCGGCGAGACG
GCCCTCCTCACCGCCGCTGTCCTTGCCAGCAGGGGCAAGCTGCAGATCGA
GCTTGTGATCGTGCTCGCGGGCGCCGGCGCGATCGTGGGTGACAACATCG
GATACGTCATCGGCCGAAAGGGTGGGCGCTGGCTGCTGCAGCGACCGGGT
CGCTTCCAGCGAGAGCGTCTGCAGGTGCTCGCCGTCGGCGAGCCCTTCTT
CGAACGCCATGGGCCCAAGGCCGTGTTCATGGGGCGCTTCCTGTTCGGTC
TGCGGGTGTGGGCTTCCTGGCTCGCTGGAGCGACCCGCATGCGGTGGCGA
TCGTTCCTGCTCTGGAATGCCCTCGGCGGAGTGTGCTGGGCCACGGCGGT
CGGCCTGCTCGCCTATCAGCTCGGCCACTCTGCCGGGGACGTGCTCAAAA
CGTTTGGCCTCTTCGGCCTCGGGGCCGCGCTGCTCGGCATCGGCGCGGCA
CTGTTCCTGCGCCGGCGTGCCCGCCGGCGCCGGCCCTCCGGGGGCGCGAT
GCGCGCGGCGACCGCCGAAGCGGCAGGCGCTCATCGCGCGGATGATCACC
GGCCGCCCGGCGGTCAGTGAGCGCGAGGCCTCACGCGGCTGTGGGCTCGC
CCTGCTCGATCGTGGGGCGCTTGCCCCCCACGCCGATCTCCACCCGGCGG
CGCTTGCGCTCCTCCGGCTTGGGGATCCTGATCTCTAGCACGCCGTTCTC
GAACTGCGCGTGAATGCGCGCGGGGTCGACGCCCTCGGGCAGCGTGAGCG
AGCGCGCGAAGCTCCCCGAGGCCCGCTCGACCCGGTAGTAGCCGTCCTTG
CGGTTCTCGTGCTCGGACTTGCGCGTCCCAGAAATTGTCAGGACGTTGTC
CTCGAGCTCGACCTTGACGTCCTTCTCGGTGAGCCCGGGCAGGTCAGCGT
GCAGGGCGTACTCGTCCTGCTCCTCGACGAGGTCCATCGCGGGAATCCAG
CTGCGCGACGCAGCGCCGGCGCTCGCGGCGATGGGCGCGTCGAACAGCGT
GCCAAACAGCCTGTTGACCTCCTGCTGGATCGACTGGAGCTCGCGTGCGG
GCTCCCATCTGATCAGTGCCATCGTTCAACCTCCGTCTTTGCGTTCGTAC
AAAACTATGGCATCTGCAAGTATAAAATCTAAGTATGCCCATATCAAGTC
CTTCCTTCCACTGTCGTGCCCGGCGGAGTCGCGGCGCCAGCCGCGATCGG
CCGCTCGCGGCGATCGGGAGCGGGTACTACTCGCGAGTCACCGCTGGGCG
ACGCGCCAACGTCCGCGGCCGGGGCCGAAGCGGACGGCGGCGGGCGGTGC
CGAGGCCCGAGAGCCGCGCCTCCGGCGGTTCAGAGGCCGTTGCAGGGAGC
GATGCGCTCCCACATGTCCGCGAGCGCGCTCAGCTCCTCCTCGGAGAAGC
GCGAGAAGAAGTGCTCGCGCATGACCGCGAGGTGTGTGCCGCGCGCCTCG
TGCATGCGCTCGCGGCCTGCCTCTGTCAGGCAAGCATAGGAGCCGCGGGC
GTCGTGTTCGCAGGAGCAGCGCTCCAGCAGGTGGTCGCGCTCGAGGCGGT
CGACGAGCCTGGTCAAGCCGCTGCGCGAAAGCTGCGCCTGCTCGGCGAGG
TCGCACATTCGCATTCGTCCGCCGCTCGCCTCGTCGAGGTGGTGCAGCAC
CTCATAGGAGCTGAGCGGCATGCCGTGCGCCTGCTCCAGGGTTGTGTCCA
GCCGCTTGGCCAAGCACGCGTGCACGCGCAGCAGGCCTCGCCACGCACGC
AGCTCGCCGATGGTCAACATCTGCGGTTCCCCCGGCGGAATCTTGACGGC
AGTGGCAGTCGACATGACGGTCTGGCCAGATCCTTCTGAGAGCGAACATA
GCACCGACGCGACTGCCGCACCGGATGATTTCCCCCATCACCAGGTGGCG
TGCAGTCAGCGCGTCGCGCGCCACGCCCACCACATCATCAGCGGCTGCAG
CGGCAGTCGAGCGTAAAGAGCCCAGCGCGGGATCCGCTGGAAGCGCTCGG
GGGCGCGCGCCATGTATATGTTCGCCGGGAAGACCACCGCGAGCAGGGCG
ACGAGATACACGCCGGCAGCCCGCCGCGCACGCGGCACGAGGACCGCGAG
TCCGCCGGCAATCTCGGCCACGCCGCTGACCTCGACGATGAGCTTGGCCT
CGCGCTGAAGCCTCGGCGGCACGATCTGTCTGTAGGCGCCGGGCATCACG
AAGTGGTTCGAGCCTGCGGCGACGAAGAAGAGCGCGAGCGCACCGTGCGA
GCGCCGGCGCGCGCTCGCCTGGCCGTCCTCAGCCCTTCGCGCCATGGCTG
ATGAGCGAGCGGCCAGTCATCTCGGGCGGCTGCTCGATGCCGAGCAGCTC
GAGAACGGTCGGCGCGACGTCTGCGAGGATCCCATCGCGCAGCACCAGCT
CGGGGATCGTCAGGATCAGCGGGACCGGGTTGAGCGAGTGCGCCGTGTTG
GCGCTGCCGTCGGCTTCGAGCATGTGGTCGGCGTTGCCATGGTCGGCCGT
CACCAGGCACCCCCCATCCGTCGCGCGGACTGCCTCGACGACTTGGCCGA
GGCACTCGTCGACGGTCTCAATCGCGCGCACCGCCGCCTCGATCACACCC
GTGTGCCCGACCATGTCGGCGTTGGCGAAGTTGATGATCGCGAACGTGGG
CCGCTGCTCGCTCCAGGCGGCGGCGAATGCGCGAGCCGCCTCCCTGGCGC
TCATCTCGGGCTTGTGATCGTAGGTGGGAACCTCGCGCGGCGAGGGGACG
AGCTCGCGGCGCTCACCCTCCAGCGGCGCCTCGTCGCCGCCGTTGAAGAA
GTACGTGACATGCGGGTACTTCTCCGTCTCGGCAACGTGCAGCTGCGAGG
CGCCGGCGCGCGCGAGCACTCCCGCCAGCGTCGCGGCGGGATACTCGGGC
GGGAACGCGACCGGATAGGGCCAGCCCTGCTCGTACTCGGTCAGCGTCGT
GTAGTGCCGGACCGGCGCTGCACCCCGCCGGCCCTTCCACCCTGGCAGCT
CGCGCTGCGCGGCGGGACCCTCTCCGAACCCCTGCTCGCACAGCGCGCGC
GTGAGCTGACGCATGCGGTCGGGCCTGAAGTTGAACGCGATCACGCTGTC
ATGGGCGCCGATCGGCTCCGGGTCGCCGACCAGCGTCGGCGCGATGAACT
CGTCGGTTTCGCCGCGCTCGTATGCGTCTCGCGCAGCCTGCTCGCCGCTC
GCGGCACGGAACTCGGCGTCGCCGTGCACGAGCAGATCGTATGCACGTTG
CGTGCGATCCCAGCGGCGGTCGCGGTCCATCGCCCAGTAGCGGCCCACGA
CCGACGCCACCCGCGCGCCGGGCAGCGCATCCACGCAGGCCAGATGCCTC
GCCCCGCTGTGGGGCGAGGTGTCGCGACCGTCCGTAAACGCGTGCACGAG
CACCTCCGGAACGCCCCTGCTGCTCGCGAGCTCGATCAGCGCTCGCAGGT
GCTCGAGCGAGGAGTGCACGCCGCCGTCGGAGACCAGCCCGAGCATGTGC
ACGCGCGGTGCTGCGCTCAGGGCTTCAACCAGGACCTCGTTGCTCGCCAG
GCCGTCCTCGGCGATCGCGTCGTCGATGCGTACCAGGTCCTGGCGCACGA
TCGCGCCGGCGCCAAGGTTCAGATGACCGACCTCGGAGTTGCCCATCTGC
CCGTCCGGCAGGCCCACCGCTCGCCCACAGGCGTTGAGCGTCGCATGCGG
AAACTCCTGCCACAGGCGATCGAACACCGGCGTGCGCGCGAGCGAGACGG
CATTGCCGGGCCCCGGCTCGGCGAGGCCCCAGCCGTCGAGCACGACGAGA
CAAACGGAGCCGAGCGGCGGGCTGAGGTCATGCAGGCCCGGCGCCGGGGC
CGCAGACGCTGTAGAACGATCCTCGCCCATCAGGCGGGCTGCTTGCGCGC
GTTTGCGGCCGCAACGATCTGCGCGAAGGACTCGGGCTCAAGCGACGCGC
CGCCCACCAGGGCGCCGTCCACATCGGGCAGCGCGAGCAGCTCCGCGGCG
TTCTCAGCGCTCACCGACCCGCCGTACAGGATCCTCACGCGCTGCGCCGC
CTGGGCGTCGCTGTCGGCGAGCAGGGATCTGATGAATGCGATCGCCTCCT
GCGCCTGCGCCGGGGTCGCAACGCGCCCGGTGCCGATCGCCCAGATCGGC
TCATACGCGATCACGATCTCGGCCAGCCGCGCGGGCACAACTCCCGCCAG
GTCATCGGTGATCTGCTGTCGGAGCTTGGCCTCGGTGGCGCCCTGCTCGC
GCTCTGACTCGGTCTCTCCCACGCACAGCAGCGCGGTCAAGCCCGCAGCC
GGGGCAGCCGTGAGCTTGAGCGCGAGCGCCTCGTCGCTCTCGCCGAACAG
AGCTCGGCGCTCGGAGTGGCCGAGGACGACGCCCTGCACGCCTATCTCCT
GCAGCATTGGCGGCGATACCTCGCCGGTGAAGGCTCCGTGTGAGTCCTGG
TGCATGTTCTGCGCGTACACCTGCACGGGTGAGCCTCTGGCGCTGTCGAC
GACCGCGGCCAGAGCCGTGAACGGCGCGCAGATGGCGACGTCCACCTCGC
CGATCGCCGCCAGCCGGGGGAGCAGGGCTCCCACGTACTCCTCGGCTTCG
CGCCGCGTCTTGTGCATCTTCCAGTTGCCAGCGATGAGCGGTGTGCGCGA
CATCACGAGGGGACCCCCGCGCCGTCGAGGGCCGCGATGCCGGGGAGCCT
CTTGCCCTCGAGGAACTCGAGCGTCGCTCCGCCGCCAGTCGATAGATGGT
CGACCTCCGCCTGCAAGCCGAGCTGCGCAAGCGCGGCGGCCGAGTCGCCG
CCGCCCACGACGGTGAGTCCGGGCGCGCGGGCGATCGCTTCGGCGACGAC
GCGCGTGCCGGCCGCGAAGGGCTCCAGCTCGAAGGCGCCCATGGGGCCGT
TCCAGAACGTCGAGCCCGCACGCTCGACCTCGCTCGCGTAGCGCGCGGCG
CTTGCAGGCCCGATGTCAAGGCCGAGCCAACCCGCCGGCACCTCGACGCC
GTCGAGGACACGATGCTCGGTGTCGGCCGCAAAGCGCTCCCCGATCACGA
GATCGCGGGGCAGCTCGAGTCTCGCCAGCGACCGCGCCTGCGCGAGCACT
CCGCGTGCGTGTGCCACATCCTCTCGGCTGCAGAGCGAGTCACCCACCGC
GTGTCCTTGCGCGGCGAGGAAGGGAAAGCACATCGCGCCGCCGATCAGCA
GCACGTCGGCGATCTGCAGGAAGCGGTCGATGACGGCGATCTTGTCGGCG
ACCTTTGCCCCGCCAAGCACCGCCACGAGGGGGGGCTGGGGATGCTCGAC
GATCTCGCTCAGAGCGCGGACCTCGCTCTCGAGCAAACGCCCGGCGGCGC
TCGGGAGAAGGTGCGCGACGCCCTCGGTGCTCGCATGTGCACGATGCGCG
CTGCCGAACGCGTCGTTTACGTATACGCCGGCGAGGTCGGCCAGCGCCCG
CGCGAAGGCGGGATCGTTGCGCGTCTCGCCGGGCTCGAAGCGAACGTTCT
CGAGCACCAACAGCTCGCCCGCGCCGAGCTCTTCGCAGAGCGCCTTGACG
GCGCTGCCGACGACGGCCGGCGCGAGCGTCACCCGGGCGTCGGTCAGCTC
GCGCAGCCGTGCGACGACGGGTGCCATCGAGAGGCGCTCGTCGCGCTCTC
CGCGGGGGCGTCCGAGGTGCGAGACCACCACCAGGCGCGCGCCGCGCGCG
CGCAGCTCCTCGATCGTCTTCAGGGCCGCGACGATGCGCGTGTCATCGGC
CACCAGCGGGCGGCCATCTCGGCCGTCGGCCAGCGGCACGTTGAAGTCGA
CGCGCAGCAGGACGCGCTTGCCTTGCACATCGATGCTCTCGAGCGTCCTC
ACCCTCGCAGCGCTCGCGCGGCGTCGGCGGCGATCACGACGGCTCCGCCC
TCGCCAGAGCGCCGCGGCGCCGGGCGCTGCTCACAAGACCCTCTCGACGA
GATCCACGAGCCGGTTGGAGTAGCCCCACTCGTTGTCGTACCAGGCGACG
ACCTTCACCAGCGTGCCATCGAGCACTGTCGTCAGCAGCGAGTCGACGAT
CGCGGAGAAGGGCGAGGAGAGGATGTCCGTCGAGACCAGCGGGTCCTCGG
AGTACTGCATGATGCGCACCAGGGGCGCGCCGTCGGCGCAGGCCGCGCGC
AGCGCGGAGTTGACCTCCTCCACGCTCGTCTCGCGCGCGCACTCGACCGT
GAGGTCGACGACCGACCCCGACGGGACCGGGGCCCTGACCGCAAAACCGC
CCAGCTTGCCCTGGAGCTCGGGGATCACCAGGCCGATCGCCTTCGCGGCT
CCCGTCGATGCGGGGATCAGGTTGATTGCCGCCGCTCTTGCCCGGCGCAG
GTCTTTGTGGGGCAGGTCCTGCAGGCGCTGGTCGGCCGTGTAGGCGTGGA
TCGTCGTCATGAGCCCGTGCGATATGCCCACCACGTCGTTGACCACCTTT
GCGACCGGCGCCAGGCAGTTCGTCGTGCAGGAGGCGTTCGAGATCACGTG
ATGGCGGTCGCGGTCGTAGACCTGATCGAAGTTGACGCCGAGCACCACCG
TCGCATCGGGATCGGCGGCCGGGGCGGAGATGATCACCTTTTTGGCCCCG
TTCGCAAGGTGCTTGGCGGCGCTGTCGCGGTCGGTGAAAAGGCCGGTCGA
CTCGATCACGACATCCACGCCGAGCTCGCCCCAGGGCAGGGCCCCAGGGT
CCCGCTCGGCGAACACCTTCAGCTCGCGTCCGTCCACCTCGAGCGAGCTC
TCGAGCGCGCGCACCGAGCCCGGGTAGCGGCCAAGGATCGAGTCGTAGCT
GAGCAGGTGCCCGAGCGTCCGCGGGTCGGTGAGGTCGTTGACGGCGATCC
ATTCGATGTCCGCCGCCCGCTCAGCGCCGCGTGCCATCGCAGCGCGGAAC
GCGTTTCGGCCAATGCGGCCAAAACCGTTGATTCCAACGCGAACTGGCAT
GCGCTCCTCCTGGGCGAACAATTAACGATGCCGGGCCCAGGAGCGCTGCC
CTGACCCGGCGAGCGCCGCGAAGGCTATCAGCGTGCCGCACGCCCGCCGC
CGCGGCGGAGCACGCCTAGGCCCGCGGCGGATGCTTGTCGATGTCGCGAT
GAGCGACCGCCACGTCGATCCCGTCGTGGTCGCTGTAGCGCTCGGCGAGG
TGCTCTGCGATCGCCACCGAGCGATGACGCCCGCCGGTGCAGCCGATGGC
GATCACCAGGTGCGCCTTGCCCTCCGCCGCATACTGAGGCAGGAGGAAGT
CGAGCAGGGCGTGCAGCCGCTCATAGAACTCCTCCAGGCGCCCGTCGTGC
GCGATGAACTCGACGACCGCCGCGTCGCGCCCCGTGAGCTCGCGCAGCTC
GCTCTCGTAATGGGGGTTGGCCAAGAAGCGAACGTCAAACGCCAGGTCCT
CCTCGCGCGGGGGCCCGTGCTTGAAGCCGAAGCTCATGAACGTGAGCGCG
AGGTGCCCTGGTGTTTTGCTTGGCAGAAACTCCACCGCAATCTTCGCGCG
CAGCGCCGCCGCCGACATGCCCGTGGTGTCGATCACCACGTCGGCGCGGC
TGCGCAGTGGAGCGAGCACCGCACGCTCGCTCGCTACGCCCGCCGCGACA
CTGCCCTCGGGCGCCATGGGGTGACGCCTGCGCGTCTCCTTGTAGCGGTT
CACCAGCGCCTGCTCGGCGGCCTCGAGGAACAGGAGCTGGTGGTTCAGGC
CCAGCGCGTCGAGGTCGTCGACGACCGCCCGCAGCGCCTCGAAGTAGACG
CCGCCGCGTACGTCGGAGACGACCGCCGCACGCTCGACCTTGGAGCCCTT
GTGCACAAACAGCTCGACGAGCGAGCGGATCATCTCGGGCGGCAGGTTGT
CCACGCAGAAGTAGCCCGCGTCCTCGAACGCGTTCAGCGCGGTCGACTTG
CCCGCGCCGGAGAAGCCCGTGATCACGACGAGATCCTCCAGATGCGTCTC
CACGAGCGCCCGCGCTGCCTTGCCAGACCGACGATCGGCGCCGGGGCGCC
GAGGACGCAGTGGTCTGATCACCGCCATTGCCTCTCTCATTGTGCCCCGA
TCGCCGGACGAGCGGGGCGGCCTGGCGCGCACACCTCGCCTACCCCGCGC
GGTGCAGGAGGCCGTGCAGTTCGCGCCCCACCTTCGCCGGCACGCCGGGC
ACCGCCTGAAGCTCCTCGCGCGTGGCGGCCACGATCGCCTCGGGCGAGCC
GAAATGCGCAAGCAGCGCGCGCTTGCGCGCGGGCCCCACGCCGGGCAGAC
CGTCGAGCAGCGAGCTCGTCATGGCGCGGTCGCGCCTCGCACGGTGGTGG
GTGATCGCGAAGCGGTGCGCCTCGTCGCGCACCCGCTGAAGAAGCTGTAG
CTCGGGCGTTGAATGGTCGAGCACGACGGGCGTTCGCTTGCCGGGGAGAA
ACAGCTCCTCCAGGCGCTTGGCGAGTGAGACGACGGCGACACCGCGCTCG
CGAAAACCGCGCAGCGCCTGGAGCCCCGCCGTCAGCTGCCCCTTGCCCCC
ATCGATCACGACCATGCTGGGGAGCGAGGCGAAGCTGGCGTCATATGCGG
GGTCGTGCGGCGAGAAGTCGGCTTGACGCTCCCACTGCGAATAGCGCCTG
GAGAGGACCTCGCCGATTGCGGCATAGTCGTCGGCCGCGTCAGCGAGCGT
GCGGATCGTGAAGCGGCGATAGTCGGACTTCTTCGGCGCCCCTCCCTCGA
AGACGACCATCGACGCGACCGTGTGCGTGCCGCCGAGGTTCGAGACGTCG
AAGCACTCGATCCGGATCGGCGGGGCATCGAGGTCGAGCGCGCGCTGCAG
GCCCTCCAGGGCCTCGACGCGGCGCGAGCGCAGTCGCTCGGAGCGCAGTC
GCTCTTGGTCGAGCGCCAGCAACGCGTTTCGCTGCGCGAGCTCGAGGATC
CTGCGCTTCTCCCCCCGCTCGGCCGCGCGCAGCGTCACCGGCCCGCCACG
GCGGCTCGCGAGCGCATCGGCGAGCACGGCGCGCTCGGCGACCTCGCCCT
GGACCACGAGCAGCGAGGGGATCGAGGCGTGGCCGCCGTAGTACTGCAGC
ATGAACTCCTCGCCCACCTCCGCTAGGTCGCGCTCGGTCTCGTTCGCCAG
GTAGAACGATTGGCGATCGGAGAGCACGCCGTCGCGGACCTGCAGCACCT
GGGCGTTCGCGTCGCGCCCGTCGATGGCGACGGCGACGGCGTCGAAAGTG
CCGATCGACTCGTTCGCCACGCGCCGGCGCTCGAGCAGCGAATGGACAGC
TCGCAGGCGGTTGCGCTCGAGCGCCGCCTGCTCGAATCGCTCCTCCGCTG
CTGCGCTGCGCATGCGCGCCTCCAGGTCGCGCTCGATCGCCCTGAAGCGT
CCCGAGAGGAAGTCGATCACGCCGTCTATGCTGCGGCGGTAGTCCGCCCG
TGAGACGTATCCCACGCACGGGGCCTCACAGCGCTTGATGTAGTAGTCCA
GGCATGGGCTGCCACTTCGCCGGCCTGGCTCGGGCCCTGTGCAGGAGCGG
AACATGAACACCTTCGCGAGCACCTCCAGCGTGCTGCGCACGCGCTTGGC
GTTCGAGTACGGGCCGAAGTAGGCACGACCCGGGCGGTGACGCTCGCGCG
TGAAGTACACGCGCGGATAGTCCTCGTCGAGCGAGATGGCGATGAACGGG
TAGGACTTGTCGTCGCGCAGCCGGATGTTGAAGCGCGGCCGGTACTGCTT
AATGAAGCTCTGCTCGGCGAGCAGCGCCTCCGCCTCGGATGCCACGACCA
CGCACTCGATGCGCTCGACGCCCGCCACGAGCTCCGCATGCCCGGGCGAG
CTCGGCACCTGTGCCTTCGTGAAGTGCGAGGCGACGCGCTTGCGGATCGA
CTTCGCCTTGCCGACGTAGACGACACGCCCGTCCCTGTCGCGGAACAGGT
ACACGCCGGGCTGATCGGGGAGCGCCCTGCGCTGCTCGTTCAAGCTCGCC
GGGGCCTCGCCGCCGCCGCTCCTCGCCTGCGCGTGTACCATCGAGCCGGT
CAGTACGCGCGCCAATGGCGATACACGGCGACCAACGCGTACACGACGCC
GCCCACGAGCGTGAACCACAAGAGCTCGCCGAGCCCCGTCTGCCACATGC
GGACCCGCGCCATGATCAGGAACAGGGTTAGCGCGATCGCGCCGTAGAGG
AGGCTGCGGTGACGGTCGCCGAGGCTGTACAGCGCGACGCGGTTTTCACG
GTACAGGCGCAGCCCCAGGTAAGCGATCCCCGCGCCGAAGGCGACCACCA
GCACGCCTTCGAAGGTGTTCGCCGCCCTGCCGCCGCCAGGGAGCACGAAC
ACGGCCGCGGCGATGAGTGCCACGATCGCCACGTTGCGGGCTGTCCTCGC
GCGCTCCATGCCAGCAGTCTAGGTCAGCCGATGAGGGCCTCCAGCTGCGC
GTAGGCGACCTCGACCGCGCGCCGGGCGGCCGTGTGCCGGGCGGCCGACT
TGGCCGACTCATAGCGCGTCGCCCAGGCGGCAGGATCGGCCAGCTCGTCC
TCGAGCGCGCGCAAAGCCGCCTCCGCCTCCTCCACGGCGCGCTCCGCCTT
CGCTTGCTCTGATAGACGGTTCTTCGAAGGGCCGGCCTGCTTCGCGCGCG
AGCGGCGCGTGCGCGCGGCGGCGCCGGCGCTCGCGGGGTCGCCAGCGCTG
CGCGCCCTCCCGCGCCCGCCGCCCGCTCGTGGCCGTGGGGCAGCGGCTGC
GACCTCCGAGGCATCGAGCTCGTTCTCCGATCGAGTGCCCACCCCCGCGG
GGGCGGCGCGGCGCTCATCGCGCTCGCGCAAGTACTCGGCCCAGCCGCCG
GCGTAGCTGCGCAGCGCGCGCTCCTCGATGGCGATCGTGCGCACGCCGAC
CGCATCGAGCAGCGCTCGGTCGTGAGAGACCAGCAGCACCGCTCCCGTGA
ACGAGCGCAGCGCGTCCTCGAGCGCCTCGCGGCTGTCGATGTCGAGGTGG
TTCGTGGGCTCATCGAGCACCAGCACGTTCGCGCCTGAGCTCACCAGGAT
CGCCAGCGACAGGCGCCGCCGCTCGCCTCCGGAGAGGCCCTCGAGCGGTT
TCTCCACCTCCTCGCGAGAGAACAGGAAGCGCCCGAGTAGCGCACGCGCC
TTGCCTGGAGTCAGGCCCGTCGCGCGTTGCGCAGCCTCGAGCACGCTTTG
CGACGGAGGGCCGCCGTCCCCGAGCTCATCGGCGTGCTGAGAGAGATAGC
CGATGTTTACGTTGTGGCCCGTGCTCAATGAGCCCTGCGCGAGCTCGCGT
CGGCCGGCGAGCGTCTGGATCAGCGTCGTCTTGCCCGTCCCGTTGGGCCC
CACCAAGGAGACATGCTCGCCACGCTCGAGCCACAGCTCGGCCCGATCGA
TCAGCACCCGGCGCCCGGCGCGCGCGCGCGCGGGAGCTGCCGCCGGCTCA
TCCTGCCCGCCGACCTCGATACGCGCATCGGAGAGCTCGAAGATCACGCG
CGCCGAGCGCTGCGGGGTCGAGAACGAGAACTCGAGGTTTCGACTGGCCC
CAGGATCTCGCTCGATGCGCTCCATCTTGGCGAGCTTCTTCACGCGCGAC
TGTGCCTGTCGCGCCTTGGTTGCCTTGTAGCGGAATCGCGCGATGAACCG
CTCCATCCGCTCGATCTCCGCTCGCTGCGCCGCGATCGCCCTGCCGAGCG
CGATCTCGCGGGCTGCCCTCTCCCTCCGCCACTGATGCCAGCTGCCGGCG
AAGTATCGCGAGCGTCCGGCCTCGAGCTCGAGCACCGCTGTGCCGACCGC
CTCCAGAAACCAGCGGTCGTGCGCCACGAGCAGCACGGCTGCATCGAGCT
CGACAAGTGTCTGCTCGAGCCATTCCAGCGACCCGATGTCGAGGTGGTTG
GTCGGCTCGTCGAGCAGCAGCACGTCGGCGCCGGTCGCGAGCGCCCGCAC
CAGCGACGCGCGCGTGAGCTCCCCGCCGGAGAACGTGTGCAGCGCACGCA
GGAGGTCGTCCTGCGCGAACCCAAGCCCATGCGCCATCTCGGTCGCGCGG
TCACGCCAGCGATAGCCGCCGCGAGCATCGAGCTGCGCCTGGGCGCGCGC
GTAGCGCGCCAGAAGCGCCTCATCGGCGGCGCCGGCTGACATCTGCGACT
CGAGTCGCGCGAGCTTGGCCTCGATCGCGAGCTCCTCCGAGCAGCCGGAG
AGGACGTAGTCGCGCAGCAGCATTTCGCGCTCTGCAGGCGGGCGCTGGTC
ATGGAGGGTGATGCGCATGCCCTTGGCGAGGCTAAGCTCGCCGGAGTCGA
TCGACGCCTCGCCCGCGAGCATCCGCAGCAGCGTCGTCTTGCCAGCGCCG
TTGCGCCCCGCGACGGTGACGCGCTCGCGGCGCTCCAGCTTGAACGAGAC
CCCGCGAAGCAGCGGCTGCCCAGCAACGTCCTTGCCGAGATCGGATGCGG
TCAACAACGCCACCGATTGATCCTAGGCGCGCCCCGCCCCCCACGCGCGC
AGGACGGTAGGATCCGGCCATGCGCCGCCGATTCGCTTACCTTGCAGCGC
TTGTGTACACCGTGCTCGCGCTCACGCTCGCCCTGGCCTCGAGCGCCGCG
GCGCACAACGACGGGCGCGGCTTCTACGGCGCCACCGACGACAAGGTGGT
CACCGACGCGGGCTTCATCCTGATCATCTTCTTCCCCGCGTTCGTGTTCG
CGATGAGCATGATCCAGCGGCGTCTTGAAAAGCGCAAGGAGGCCCGCAAA
GCGGCTTCGCTGCCCGACGCCACCTGGCGCGGAGGCTGGTAAACGGCGGC
CGTGCGCCGCGCCCCGGCGTCGGGCCCTTATGAGCGACGGCAGCGAGAGC
ACAGCTCCTGTCCGCTATGAGCGAATCGGCTCCGCGGCGCTCATAACGAT
CGACCGCCAGCACCGCCGCAATGCCGTCGACGGGCCCACCGCCCAGGCCC
TGCACGAGGCCTACCTGTGCTTCGAGGAGGACGACGAAGCACGCGCTCTG
GTGCTGACCGGCGCCGGCGGCGTCGCCTTCTGCGCGGGCGCAGACCTGAA
GGCCACGCACACCTTCGCCGACCGCCTCTCAAACCCCGAGGGCCCGATGG
GCTTCACACGCCTGACAGCGTCGAAGCCCACGATCGCGGCTATCTCTGGC
TTCTGCCTGGCTGGGGGGCTCGAGCTCGCCCTGTGGTGCGATCTGCGCAT
CGCCACCGAGGGTTCCGCGCTCGGCTATCCCGAGCGCCGCTGGGGGGTGC
CGCTGATAGACGGCGGCACCCAGCGCCTGCCCCGCATCGTGGGCCTCGGC
CGGGCGCTCGACCTGATCCTGACGGGACGCATGATCGCAGCCGAGGAGGC
GCTCGCGATGGGGCTGCTGAACGAGGTGGTCGCGCCGGGCGCTCATCTCG
AGCGCGCGCTTGCGCTCGCCGAGGGACTCGCGCACTTTCCGCAGCGAACG
ATGCTCGCCGACCGGCGCGCTGCGATCGAGGGGTTCGGGATGCCGCTCGA
GCGGGGTCTCGCGCTCGAGGCCGAAGCCGGGCCGGAGGTGTTCGAAGACG
GGGTGCGCGGCGCGGCTCGCTTCGCCGCAGGCGAGGGCAGGGGCGGAGCA
GGGGCCGGGGCTTAGCGCCCGTAGCGCATCGGCGCTCCTGCACGCGCCTG
GCGCACCTGCAGGATAGGCTCTGTGTCGCGATGGCATATTTCCTGACCGG
AGCGACCGGCTTCATCGGGCGGCGTCTGGTCGAGCGCCTGCTCGACAAGC
GCCCCGGAAAGGTGTACGTGCTTGTGCGCGAGAGCTCTCGTGGCCGGCTC
GATGACCTGACCGCGCACTGGGGGCTGACGATAGGCTCCACCGCCGCCAA
GCGGGTTGAGCCGGTGCTCGGGGACCTGCGCAAGCCGCTGCTGGGGCTCG
AGCAGGAGCAGGTGGCCGAGCTGCGCGGCAAGGTCGTGCACTTCTTCCAC
CTGGCCGCCGTGTACGACATGACGGCGCCGGCCGAGTTGAACACCGCGGT
CAACGTCGGCGGCACCGCCCACGCGGTCGAACTCGCCCGGGCACTGGAGG
TCGATCACCTGCACCACGTCTCCTCGATCGCGGTCGCCGGGGAGTACAGG
GGCCTGTTCGAGGAGGGCTTCTTCGACGAGCGACAGAAGCTCCCCTCTCC
ATACCACCGCACGAAGTTCGAGGCCGAGCGGATCATCCGCGAGCAGCCCT
ACGTGCCCTGGCGCGTGTACCGGCCCGCGATCGTCGTCGGCGATTCGCAG
ACCGGCGAGATGGACAAGATCGACGGGCCCTACTACTTCTTCAAGGCGAT
CCAGCGCCTGCGCCAGCTGCTCCCGGAGTGGACGCCGCTCGTGGGCGTCG
ACCTGGGCAACACGAACGTGGTGCCGGTCGACTGGGTGGTCGGAGCGCTG
GAGCACATCGCGCACGAGCCCGATCTCGACGGCGAGGCCTTCCACCTCAC
CGATCCTCGTCGTCAGCGCGTCGTCGACGTGATCAACGAGCTAGCCGCCG
CTGCGCACGCCCCCCATTTCGTCGCCAGTGTCGACAAACGCTTCACCGAT
CCGGTGCCAAGGTGGCCGCTGGCGCTGGCGCTCGACCTGCCGCCGTGGCG
GCAGCTGCGAAAACTAGCCCTGCGCGAGCTCGGAATCCCCGCAGAGGTCC
TCGCCCACATGGAGCTCGTCCCGCGCTTCGACACGCTCCAGGCCGGACGG
GCGCTGGCCGGTACACCGTTTGAGCAGCCGCCGCCGCTGCACGAGTACGC
GGGACGGCTGTGGGACTACTGGGAGCGGGAGATGGACACGGGCATCGTGC
GCGGGCGCACGCTGCGCGAGGCGCTGCAGGGAAAGCGCGTCATGATCACG
GGCGCCTCCTCTGGGATCGGGCGCTCGACCGCGCTGAAGGTCGCGGCGGC
CGGCGCAATTCCTCTGCTCGTCGCCCGCAACGTCGAGAAGCTCGAGGAGA
CACGCGCCGAGATCGTCGCGGCCGGCGGCACGGCATACGTCTATGCAGCC
GACCTCTCCGATATGGACTCCGTCGACCGCCTGCTGGAGCGCGTGCTCGC
CGACCATCGCCACGTCGACATGCTGGTCAACAACGCAGGCCGCTCGATCC
GCCGCTCGATCGCCCTCAGCTACGACCGCTTCCACGACTTCGAACGCACG
ATGCAGCTGAACTACTTCGGCGCCGTGAAGCTGATCATCGGGCTGCTGCC
GATGATGCGCGAGAGGGGCTCAGGCCACATCGTCAACATCTCCTCGATCG
GAGTACAGACCAACCCGCCGCGCTTCTCGGCCTACGTCGCCTCGAAGGCG
GCGCTCGACGCCTTCACCCGCGTCGTCGCCTCCGAGGTGGTCGGCGACGG
CGTCACGTTCACGACCATCCACATGCCGCTCGTGCGCACGCCGATGATCG
CGCCGACGAAAATGTACGACGCGTTTCCCGCGATCTCGCCGGAGGACGCC
GCCCTGATGATCTGCGAGTCGCTGCGCACTCGCCCCAAGCACATGGGGAC
GCGCCTGGGGACGTTTGGCGAGATCGCCTACGCGCTGTCACCAAAGGCGG
TCGACAGGATCCTGCATCTCGCATATCGCGTGTTCCCGGACTCCGCCGCG
TCAAAGGGGCAGAAGAACGTCGAGGAGCGCGCATCGTTCGAGCAGATCGC
GATGGCGACGCTCACCAGGGGCGTGCACTGGTAGGAGCGCATAGCGGCAT
CGGGGCGGTCGCGGCGTGATCGACTCGGAGGCGGCAATCGAGGTGCGAGG
GCTGCGCAAGAGCTACGGCGAATTCGAAGCCCTGCGCGGCATCGACATCA
GCGTCCGGCGCGGCGAGGTGCTAGGCCTGCTGGGACCCAACGGCGCGGGG
AAGACGACGACGGTCGAGATCCTCGAGGGCTACCGCACTCGCAGCGCCGG
CGAGGTATGGGTGCTCGGATATGACCCCGGCTCGCGCAGCCGCGCGCTGC
GCGAGCGCATTGGGATCGTGCTGCAGTCGGGGGCGATCTACGGGCACGTG
AGCCCGCGCGAGGCTCTGGAGCATTGGGCGAGCTTGTATCCGCGGCCCCG
CTCCGTCGAGGAGGTGCTCGCGCTCGCCGGGCTCCAAGATTGTGCGGACG
TGCGCGTGCGAAAGCTCTCAGGCGGGCAGCTCCGGCGGCTCGACTTCGCG
CTGGCGCTGGTCGGCGACCCCGAGCTGATCTTCCTCGACGAGCCCACCAC
GGGCTTCGACCCCGAGGCCCGGCGCGGGGCGTGGCAGACGGTGCGAAACC
TCCGCGCGCTGGGGAAGACGATCCTCCTCACAACCCACTACCTCGACGAG
GCGCAGGAACTCGCCGACCGAGTCGCGATCATCAAGAACGGCAGCATCCT
CGCGATCGGTCCGCCGCGCGACCTGGGCGCCGGGGCCTCCAACTACAGGG
TCGCCTACCGCGACCGCAGCGGAAAGATGGTCGAGCACCGGACCGAGGAG
CCAACGACGCTGCTGCACGAGCTCACGGGCGAAGCGCTGGCACGGGGAGA
GAGCCTGCGGGAGCTGCATGTGGCGCGCCCGAGCCTCGAGGACGTGTATC
TCGAACTCACGGCCGATGCAGGAGAGCCGCCGCCGGCTGAGGGGCGCGAG
CGATGAGCGGCGCGCTCGTGCTCGCCTGGCGCCAGTACCGGCTCGAGAGG
CGCATGTTCTGGCGCAATCCCAGCGCCGCGTTCTTCAACTTCCTGCTGCC
GCTGCTGTTCCTGGGTTTCTTCGGGGCGATCTTGCACGGCAAACAGCACG
ACCTGAACCGGCTCGTTCCGGGCATCGCGGGCATGAGCGTCATGTCGACG
ACGTTCACGGCGCTCGCCTACAACGTCGTGTTCCTGCGCGAGCGCGGGGT
GCTCAAGCGGATCCGCGGCACGCCGCTGCCGGCCGGCTCCTACCTCGGCG
GCGTGGCCGCGAATGCCGTCACGAACACCGCGCTACAGATCACGATCATC
GTCCTTGCGGGCAAGCTGTTCTTCGGCCTGGACTGGCCCCGCGACTGGGC
AGAGCTGATGGTCTTCGTGGTGGCCGGCGTCGTCTGCTTCGCGGCGCTGG
GCGTGGCCTTCGCGCACGCGATCCCCAACTTCGAGTCGACGGCCGCCTAC
GTCAACGCGGTGTTCCTGCCCGTGATCTTTATCTCTGGCGTCTTCTACGA
CGTCAAGAACGTCCCAACCTTCCTGCGCGACATAGCCGAGGCGCTGCCGC
TGAAGCACCTGATCGACGGCCTCTCCGCCGCGCTCGTGAACGGATCGTCG
CTGTCCAAGCAGCTCTCCGCGTTGGCGGTCGTGGGGCTGTGGGGGGCGGC
CGGCATCTTCTTCGCAGTGCGCGGCTTCTCCTGGGAGCAGTCGCGCGACT
GAGCCGACTGGAAGGATCTCGCGATGCCCTCGAGCTCGCGGTGCTGCTTT
GGCCACGGACCGCCGCTGCGCGACCCGCACAAGCTGGCCGACGTCGCCGC
AGCGCTTGCGAGCTGAGGCTCGGCGCGCAGGCTCAGCCCGCCACCACGCC
CTCGAGGGCCTCGTCGATCGCCCGCAGCACCTCCGGGCTGAGCTCGATCG
CGGAGGCGCTCGCGTTGGCGTGCACCTGCTCGGGGCGGCTCGCGCCGACG
ATCGCGGAGGCGACGTTCGCTTGGCGCAGCACCCAGGCGAGGGCGAGCTG
GGGCATTGTGAGGTCGGCCTGCTCGGCGACCGCGCGCAGGCGCTCCACGC
CCTCCAGCACGCGCGGCGCCATCAGGCGGTCGATGAAGCCGCCCATGCTC
TCGCTCGCTGCCCGCGAATCGCTGGGCGGCGGTTCGCCCAGACGGTACTT
GCCGGTGAGCACGCCCTGGGCGAGCGGCGACCACACGATCTGGGAGATCT
GCACTCGTTCGCACAGCTCGATCAGGCCGCGCTCGGGAGCTCGCCACAGC
ATCGAGTACTGGGGCTGGCTCGAGACCCACCTCGCCGCGCCGGGAATCGC
GAGCGAGGCCTCGATCTTCTCGAGCGGCCACTCGCTGAAGCCGATGTGCC
GTGCCTTTCCCGCCTGTACGACTTCCGTCAGCGCACCCATCGTCTCCTCG
AGAGGTGTCTGCTCGTCGTAGCGGTGGCACTGGTAGAGGTCGACGTAGTC
GGTGCGCAGGCGCGCCAGCGAGGCGTCGATCTGCTTGTGCACCTGCGCGG
CCGACAGCCCGCGATCGCTCTGCGACATCGGGAAGTAGAGCTTCGTCGCG
AGCACGTAGGAGGAGCGCTGGTGCGCGGCCAGCACCTCCCCCAGCAGGCT
CTCGGCGGCGCCGCGGCCGTAGACGTTCGCTGTGTCGATGAAGTTGATCC
CGGCATCGAACGCGGCCTCCACGCAGGCGCGCGCCCGCTCGCGCGCCACC
CCGCCGGAGTAGGTGAGCCACGACCCGAGGCTGATCTCGGACACCGAGAT
ACCGCTCGCGCCCAGCTTGCGGAACTGCATGGCGGCGAGCTTATCCGCTG
CGAAGTTGCGCGGCCCGTGGGGGTAGTAGCCTGCAACAGAGGCGATGCAA
GCACCCATCGATCCCAGGCTAAGGATCAGCGCCGTGCGCTTGGCGGTCTC
GGACCTCGCGCGCAGCATCGCCTTCTATGCGCGGGTGCTGGGGCTCGCGC
TGCTCTCGCGCAATGAGCAGAGCGCGGTGCTTGGAGCCGGCGAGGAGCGC
CGGGCTCTCGCGCTCAGCGCGCTGCCCGACCCGACGGCGGCATCGCCCCG
CGACACCGGGCTCTTCCACGTCGCTTGGCTTCATCCCTCGCGCGCGGCGC
TCGCCGCGACCGTCCGGCGTGTCCTCGCTGCCGGCTGGCACATCGACGGG
GCGTCGGACCACGGCGTCTCCGAGGCGCTGTACCTCAGCGATCCCGACGG
CCTTGGAATCGAGATCTACGCCGACCGGCCGCCAGAGCGCTGGGAGCGGC
CCACCGGTGGCCACGGCGTGAAGATGTTCACGCGTCCGCTCGACGTCGAG
GACCTGCTCGCGCAGGCACCCGATGAGCCCCCGCAGCAGATCGAGCCCGA
GACCGTGATCGGGCACGTGCACCTCAAGGTCGGGGACGTGAGCCGCGCGG
CGTCCTTCTACCACGACGTGCTCGGCTTCTCAGAGCAAGCCACGCTCCCC
TCGGCCGCGTTCCTGGCCGCCGACGGCTACCACCACCACATAGGGCTCAA
CTCATGGCAGAGCCGCGGAGCCGGCGCCGCACCCCCCACTGCTCCCGGCC
TGCGCCTGGTCGAGTTCACACTCGGCGACGCGGACTCGCTCGCGCAGCTC
GAGCGCGGGATCGCGCAGGCGCCGGGCGGGCCGTTCGAGATCAGGCGTGA
GCGCGAGCGCCTGTTGCTCGACGATCCCGACGGAAACCTGCTGGCGTTCG
CCGCAGGCGCGCCTTCCGCGCCCTAGCGCCCGCGACGCCACTCTTACTCG
GCCGGCCCTGTCCGGGCGCAGGTGCGAGCTCCCTACGGCCGCCTATTCAG
GCGACGGTGATGACGATCTTCCCGCGCGCGTGCCCCGACTCGCTCAGCTC
GTGCGCTCTGGCCACCTCCGCGAGGGGAATTCGCTGCGTGATCTCCACGC
GCACCTCGCCCGCCGCCACGAGCCGCGCCACCTCTCCGAGCTGCCCTGAG
CTCGGGCTCATGATCAGGAGCTCCGCGCGCACGCCGCGCTCGCCTGCCGC
TTGCTCAGGCGGCGCCCCGGCGATCGTGACGAGCGCTCCTCCCTCGCGCA
CCGCGGGCAGCAGGGCCTCCGTGGTCTCACCTCCGACCGTATCGAACGCC
AGATCGACGCTGCCCGTCAGTGCCGCGGGCTCTTCCTGGGTGTAGTCGAG
GAAGCGGTCGGCCCCCAGCCCGAGCACGAAGTCGCGGTTTCGCGCCGACC
CAGTCGCGATCACCTCCGCGCCAGCGCGCTTGGCGAACTGGACGGCGAGG
TGACCGACGCCACCGGCGCCGCCGGCGATGAGCGCGGTCTGCCCCTGCTG
CAGGCCGCCGCGGTCGAACAGCGCCTGCCACGCCGTGAGCCCAGCCACGG
GCAGAGCTGCCGCCTGTTCGTGGCTGATATCGGCGGGCTTGGGCGCGATC
ACGCCCGCCTGCGCCCTCGCGAGCTCGGCATAGGCGCCGCTCGCTGCCAG
GCCGAAGACCTCGTCTCCCTCGGCGAAGCCCTGCGCGAGCGAGCGTGTGA
CGGTTCCGGAGACGTCGCTCCCGAGCACGGCGGGAAGCTGCTTCGGCGCC
AGGCCGCGCCTGTACTTCCAGTCGATCGGGTTGACCGAGGCGGCACGGAC
CTCGATCAGAACCTCCCCATCGCCGGGCTCGGGCGGCTCGGTCTCCTGCA
GGCGCAGGACCTCGGGCCCGCCAGTCTCTGCTACCAGCACGGCACGCATG
GGCGACCTCCTGATCCGCGGGAAGTGTGGCCAGTCTAGTGCCGAGCCGCA
GGCTCGCGCCGCCTGGCGGCCCGGCGAGCCGGCCCGAGCGAGCGCCGCTA
GCGCCGGCGGCCCGCGGCGAAGCTCTGGATCGGCGGGGCGACGGCGCGCA
TGCTCGATGCGATCTGGTGCGCCGGCTGCGGCTCGGCCACGTGCGCAGGA
GCCTGCGAGGAGGGCAGGCTGCTCACGCTGGCGGCGGCCGTGCCCTCGTC
GGAGTCGATGGCGGTCGAGAGATGGTCCTCCAGCGCCGCCAGCTCGCGCA
CGAGCACGTTGAGGACCCCTTCAGAGCGCTCCAGCCGGCCCCTTGCCAGC
AGTAGCGGCTCGGCGCGGGCGAGATGGCGGTGGCGCTCATACACGGCCTT
GGGCACGATCAGGTTGATCGTCCCCCACTCGTCCTCGAACAGGAGGAACA
TCGTTCCCTTGGCCGTGCCTGGCCGCTGGCGGGCAATCACCATCCCCGCC
ACCGCCACCGTGCAGCCGGCCGGCAGACGCGGCAGCTGAGCGCTGGTCGC
GAGCATCGGGACCGTCAGGCGCTTGCGCAGGATCGCCATCGCGTGCTCGC
CCACGGTCACCCCGCTCGTGGCGTAGTCGGCGATCAGCTGCTGCCATCGC
CCGAGCTGGCGTAGGCGCGGCGCAGGCGGCTGCTGGATGGGGAGCGCGAG
CTGCGTGCCCTCCGCAGCCTCCACGCCGGGGGCGGCCATCCCCAGCTGCC
AAAGCGCCGTCCTGCGTGCTGCCCGGTCCGGCTGGTCCGGCTGGTCCGGC
TGGGCGGGCCCGTCTAGGAGCCCCTCGCACGCGCCCGACCAGGCCAGCTG
CTCGAGTGTCGAGCGCCCGAGGGCGCTGCGCCCGGCGAGCTCGCCGAAGC
TGCGGAAGGGCCCGCCCAGCTCGCGCTCTGCCACGAGCTCGCACATCTGG
CTGCTCGCCACGCCCTTGATGTAGCCCAGGCCCAGGCGCACGCACCCCTC
CTGCACGGCGCACTCCACCTCGGAGGCGTTCACGTCGATGCCGAGCACCG
CTATCCCGCGGTGCTCTGCCTCGTGCACGAGGCTGTCCGGAGCGTAGAAG
CCCATCGGCTGCTCGTTCAGGAGCGCGCACAAGAACTCCGCTCCGTAGTG
GACGCGCAGCCACGTCGACTGGTAGGCGAGCAGTCCGAACGCGGCGCTAT
GGGCCTTGGGAAAGCCAAAGCCGGCGAAGCCTTCGACCATCTGCCACACG
CGCTCCGCGCTCTGGGAAGTGGCGCCTGAGTGTCGCATCGCGCCCTCGAT
GAAGCGCTCGCGATGGCGCGTGAGCATCTGCAGCGAGCGCTTGCGACTCA
TCGCCCGGCGCAGGCCGTCCGCCTCGCCCGCGGTGAACCCGGCGAAGGCT
TCAGCCACTTCCATCACCTGGTCCTGGAAGATGATCGTGCCGAGCGTCTC
CTCCAGGACCTCCTGGAGCGCGGGGTGCTCGTAGGGAACCTCGTACGCGG
GGTCTTCGCGCTGGCGCCGCCGGCGCTCGATGTAGGGGTTGATCGCTCCT
CCCTGGATCGGGCCGGGGCGGATGATCGCGACCTGGATCGTCAGGTCCTC
GAGGTTCGCCGGCCGCGTGCGCAGCAGCGACTGCATCTGCGCGCGGCTCT
CGATCTGAAAGACGCCGACCGTGTCGGCGATGCGGATTGCCTCGAAGGTG
TGCGGGTCGTCGAAGGGGATCCGCGAGAGGTCGATGCGCTCGCCTCGCGT
GCGCGCGATCAGCTCCACGCAACGCTCCACCGCCGAGAGCATTCCCAGGC
CAAGCAGGTCGATCTTCAGAAAGCCGGCGTCCGCGCAGGAGTCCTTGTCC
CACTGCACCATCTGCCTGCCCTCCATCGCCGCCGGCACGACCGGGCAGCA
GTCGATCAGCGGCTTGGTGGCGACGATCATGCCGCCGGGATGCTGGGAGA
GGTGGCGCGGCAGCCCATACGCCTCTTCGACCAGGCGCTCGAGCCAGCGC
CAGCGCACCGATCGAGCGCTCTCTGCGATGCCGAGACCGTCACCGCGCCC
GTGCACCTCGGCGCCGCGGGCCAGGCGCTCGATCTCGCCAGCCGGCAGGC
CAAGCACCTTGCCGAGCTCGCGGATCGCTCCGCGCACGCGAAAGGTCGGA
AAGGCCGCCACGAGGGCGGCGTGATCGCGCCCGTAGCGTTCGTGCACGCG
CGGTATCAGAGCCTCGCGAACATCGCGAGGGAAGTCGAGGTCGATGTCCG
GAAGCCCGCGCAGGTCCTCGTGCAGGAAGCGCCCGAGCGCGAGGTCGTTG
GCTATGGGGTCGATGTGCGAGAGCCCGATCAGGTAGCACACGAGCGAGGA
GACAGACGAGCCTCGCCCACGCCCCGGCGCGAGCAGCCCGCGCACCGAGT
CGCGTCCCCTCACCTCGAGCGCGACTTCGCGCGACAGCTCGAGCATGTCG
TGATGGAGCAGGAAGAAGCCCGCCAGGCCCAGCTTGCCGATCACCTCGAG
CTCCTGGGCGAGGCGTGCCTGCGCCTCTGCCCTGGCCTGCGCCCGCACGC
CCGCGGCGCCCGGCCCGTAGCGCTCCTGCAGCCGCGCGCCGCAGAGCTCG
GCCAGCCGCCTGGAGGCCTGCGCATCCTCGGCGCCGGGATAGCGGTAGCC
GAGGTCCTCGGTCAAGTCGAACGTCAGCTGCTCGGCGAGCCGCAGTGTCT
CTGCGACAGCCTCGGGGTGGTCGGCAAAGCGGCTGGCCATCGCCTGCGGA
GTACACAGCACGTGGCTGTGATTGCCGCGGCGCAGCGGCTCTGAGGCTTC
GAGCGTGGCGTGGTTACGCAGCGCCACGAACGCATCCTGCAGCTCGGCCC
GCGAACGCGCATGGGCATGCACATTGCCGGTCGCCACGCACGCCACTCCC
AGACGCCGTGCAAACGCAGCCAAAGCGCGATTGCGAGCGCGATCGTGGCG
GGCGTAGGGACGCTGGAGCTCCACGCGCAGGCCCTCTGTCCCGAACGCGT
CGAGCAGGCGGCGGGCCGTTGGCTCGTCGAGGATGCCGCCACGACCGGGC
CGCCACGACCGACCGACCGACCGACCGACCGGGGCGTTGCAGATCGCAGA
TCGGTCGGCGCACCCCGTCAGGCATACGAGACCCTCGGCATGGTCCAGCA
CCGCCTCCAGCTCGACCGCCGGCTCGCCCAGCACGCGCGACCGGGCCGTC
GCCGACGAGGAGGCCGTCGCGACCGGGCCGTCGCCGACGAGGGGGCTGTC
GCCGACCGACCGACCGACCGACCGCCGGGGCCCGTCGCGGGTGTGCGCGT
GGGCGAGCGTGATGATCCGGCAGAGGTTGCTCCAGCCGCGCCCGTCGCGT
ACCAGCAGCGTCAGGTGACGGCTGCTGGTAGCGCAGTCGGAGGTTGTGGC
CAGGTCGATCTCGGCGCCGTGGATCGCTCCCAACCCGCGCTCCTTGGCCG
CCTGGGCCAGCTCCATCGAGCCCGAGAGCGAGTTGTGGTCGGTGAGCGCC
AGCGCCGCATGGCCGAGCTCGCACGCGCTTTCCACCAGCTCTCCAGGCAG
CGATACGCCGTCCAGGAACGAGTACGCCGAGTGGCAGTGGAGCTCAGCGT
AGGGTGGCGTGGGCATTCCCCTCACGGCGCCTGCGTGTACCAGCCGCCGC
ACGCCTGCTCCTCGCCACCATGCCGCGCCGCGCCGTCCTCAGCGCGGGCT
GGGCCCTGCGCTCCCCCGCGCGCTCCAGCAACGAGATCGTGGTAGACGAC
CACGTTGCGCCCGGTCGTGGTCACCGCCTCCCAGTAGCGACGCCGCAGCG
GCCGCTCGGTCCACCAGCGGTCCTCCACCAGCCAGGACTCTCGTATCAGC
TCGATCGCCCTGCCATCAACTTCGACAGGGACGCCCGCTCCTTCCGTGCG
CACCCTGGCCGGGCGGGGAAGGTTGAGGGGAATGCTCGCAGCGGGTGCCA
TCAGCCCGGGAGCCGAGCGAGCATGACCCGTCGCTCCGGCACGCGCGAGT
CGGGGTCCACGCAGATCGCGCGCAGCGCCGCATCTGCACCGGCCACCGCG
CGCACCTGAGCGATCGCCTCGCGCAGCCGCTCGGCGCGCGTGGAGCCGTG
GCCGGCCAGCAGCTCGCCCTGCTCGCCCGCCGCGCCCCCAAAGCTCTCAA
TGGCCAAACCCAGCGACGCTGCAGGAGCGGGCAGCAGCGGCAGGCGCGCC
GACAGCGCCAGGCGGATGCGCTGCGGATCGGAGAGCGCTTGGCGGAAGAC
CACCCGCTCGCGCCAGCCGCCGCCCGCGAGCAGGTGGGCGGAGAGGACGA
CCGCGCGCAGCGCCCGCCCGCGGCGCTCGCCGCGGGCCAGCAGCCGGTCG
ACCAGCATCCCCAGCACGCGCTCGAGCGCCGGCCCCGAGCTCGCCGCCCC
CACATCTAGCGTCTCCTCCAGATGCTCGTGCACACGGCGCGGCGCAAGCG
GAGCGTCCTCCCCGCGGACGAGACGGTACGCCAGCACGCCAGCTGGCCCG
AAGCGATCGGCGAGCGCAGAGCGCCCCAGGCTCGCCAGCTCGCCAAGCGT
GCGTACGCCGAGGCGCTGGAGCGGTTCGAGCAGCGCCTCGGTCTCGGCTC
GGAAGGCGAGCAGGTCCACCGGCCGTCCCGCAAGCCAGCGCTGGGCGCCA
CGCCCATCCAGCAGGAGCGGGCGGCGCGAGCGCACCGCCAGGGCCGCCGC
CAGTGCCCCGAAGCGCGTCGGCCCTGCCCCCACGCGCGCGGGGCGCCCGA
GCGCTCGCCTCGCCGCGGCGATCGTGGCCTCATGCGTGCCGTAGAGGCCG
CGCAGGGCATCGGCCTGGAAGTAGGCAAGCCCCGCTCGCGCCGGCTCGAC
GGCCGCGCCGGTCGATTCCAGCGCGCGCAACATGGCCTCCCAAGCATCCG
CGACCGCCACGGGACTTGCGGGCACGAGCGCCAGATCGGGGCAGCGGGCG
AGCGCCTCGCCGAGGACCATGCCGCGCGTCACCCCCAGCGCCTCAGCAGC
TCCCGAGACCTCGCCCACGCGCTGCTCGGAGCCCGGCAGCGGCGCCACCG
CCACGGCCCGTCCGGCCAGCGCCCGTGGCCCTCCGGCGGCGATCACAAGC
TCCAGGCGAGGCAGGTGCACGCACACGACCATACGAACATATGTTCGCAT
ACCCGTTCCCCGCCCGCAAGCGGGGCCGTCCCCTGGATGGCTAAGCGCGG
GCCGTCCGCTGGATGGCTACGCGCCGGCCGTCCCCTGGATGGCTAAGCGC
CGGCCGCGCCGGCGTCCACCGCCGGGCGGCGCTCTAGCCACGGCATCGCC
TGCTCGAGCGCAGCAGCTACCCGCAGCAGCAGGTCCTCGCGCAGCGTCTG
TGCCGTCAACATCACCCCCAGCGGCATCCCGTCCGCGGCCACTCCCAGCG
GCAGGCTGATCGAGGGCTGCCCTGTGAGGTTGGCGAGCGGGGTGAAGGGG
ATCCGCGCGAAGACCTCCTCCATCCACGCGCCGGCCGAGTCGATGCGACC
GTCATTCTGGTCAGGCTCGCCGCTCGCCGGCGCGGGCGCCGGCGTGGTCG
GACACAGGAACAGGTCGTGCTCGTCCAGGAAGCGGCCCCAGCGGCGCGAG
ATCGAGTTCACCACCGAGGCGGCTGCCTCGAGCTCCAGGCCGCTCACCTC
GCGCCCGCGCTGGATGCAGGCCCACGAGGCCGCCTCCACTCGCTCCGGGC
CGAGCTCGTGCTCCGAGATGCGGGCGAACATGTAGGCGAGGCCGGCAAGG
TCCAACGCCCAGACCGCCTCGAGGCAGGCGCGCAGCCTGTCCTCGTCGAC
CACGGGGCAGGCCTCCTCAACGTGGTGGCCGAGGCTCTGCAGCGTCGCCG
CGACCGCCTCCACCGCCGCCCGCGCCGGCGGCTCGCTCGGCACACCGAGG
AACGACGCCGTGTGCACGGCCACGCGCAGCGCTGGCAGCGGCTCGGCCAG
CGCGTCGGCATAGCTGACCGGCGGGCGCGCGACGTAGTAGCGGTCCCCCG
GCGCGGGTCCGCAGACCGCGTCGAGCAGCGTCGCCGCGTCGCGCACGGTT
CGCGTGAGCGCGAACTCGTGGGCGAAGCCGCCCACCGCCTCGCCCACTGC
GGGGCCGAGAGGAACGCGGCCGCGCGAGGGCTTCAGGCCGACGAGCCCGC
ACCAAGCGGCGGGGACGCGGATCGAGCCGCCTCCGTCGTTGGCGTGCGCC
AGCGGCAGCGCGCGGGCGGCGACCAGAGCGGCGGAGCCCCCGCTCGACCC
GCCAGGCGAGCGCGCGGTGTCCCACGGGTTCAGTGTGGCGCCGTGGACGA
GCGGCGCCGTATCGGTGTTGAACGCGAACTCGGGTGTCGCCGTGCGTACC
AGCGCCACGAGGCCCGCGGCCCGGAAGCGCTCGGCCAGCGTGCCGTCGCG
GCGCGCCACGAAGCCGTCGAGCAGCCGGCTGCCGAAGCCGAGCGGACGCC
CGGCTTCGGGCAGCGTGTCCTTGACCGCCATCGGCACGCCGGCGAGCGGG
CCGTCGCCGGCGCTCGCGGCGTCCTCGTAGGGGCCGGACACGACCGCGTT
CAGCCGCGGCTCGACCGCCTCGATCGCCCGCATCGCGACCTCGCGCACCT
CGCCGGCGGCCAGCTCTCGAGCCGCCAGCAGCCGCCGCAGCTCGGTCGCG
TCAGCGCGGGTGTAGTCGGCCAGGTCCACGCCTTCTCGGCGGCGAGCCTA
ACGAACGTCCGCGGCCTCGGCGCGAGCGATCGGGCTCAGTCCATCGTCAG
CGGGCCCTCCGCCGATCCTGAGAGGAACTGGCGCACGAACGCGTTGTCGG
AGGAGAACATGCGCTCCGCGTCGCCGGCTTCCACGATCCGCCCCCTCCAC
AGCAGCGCGATGTACTCGCCGATCTGCCGCGCGGAGGCGATGTTGTGGGT
GACGACGACGTAGGTCCCCCTGTGGATGGAATGCATCTCCTGGATCAGGT
CGCACAGAAGCGCCGTGCGCACGGGGTCGAGCCCTGAGTCGGGCTCGTCG
AAGATCACGATGTCGGGTTCCATCACGAGCGCGCGCGCGAACCCGGCGCG
CTTGCGCATGCCGCCCGAGAGCTGCGATGGCAGGTCGTCCATCGCGTCCG
CCAGCCCCACATCGCTGAGGCGTTCGGTGACCTTGTCGGCGATCTGCGCC
TCGGAGGTGTCGGTGTGCTGGCGCAGGGGGAAGGCGACGTTGTCGAACAC
GTTCATCGAGCCGAACAGCGCTCCGTCCTGGAACAGCACGCCGATCCTCC
GGCGCAGGGCGAGGAGCTCCGGCATGGTCAGCTTCGGCACCGACTGACCA
TGCACGACCACGTCGCCCGCGTCCGGGAACATGAGGCCGATCACGTGCTT
GATCAGCACGCTCTTGCCGGTGCCCGAGGGGCCCAGCACGACCGTGATCA
TGTCGTCGGGAATCGCGACGTTGAGCCCGTTCAGCACGGACACGCCACCG
AGGCGCTTGTGCACGTCCAGGCAGCGGATCGACCAGTTCTCCCCCTCGCC
GCTCAGATCGAGGTCGGTCGAGTGGTACTGGAACTGCTCCTGCTCCTGCT
CCTGCTCGTGCTCTTCTGTCGTCATTTCCCCGAGTAGACCGCGTGGGGGA
ACTGGCTCGTCTGACCGTTGAAGGTGAACGGCCCCTGCTGCGTGCACGGC
GGGACCGGGACCGCGTTCGGCGTTTCCGGCGCGTTGGCCACTTTGAAGAG
GATGATCTGTTCGATCAAGCTCTGCGAGACGTTCGCATTTTCCGGCCCGC
TGACGGAGGGCACGGGGTTCGAGCACGCGCCGCTGCTGAACACCTGCAGG
CCGTCGCTCGCCAGCGCGCTGAACGCGCCCGGCTTGAAGTACGGGTTCGA
GCGGTCGCTGCCGATCCGCGCCGGGTAGACCGAGAGGCTCTCCGGACCGA
GCACGTTCATCGTGCGCAGATAGTGCTGAGAGGGTCCTCGTCCCAGGCCT
CCGACCGCGAGGTTGCTGTTCTGGAACTTCGCCTGCGTCGAGGCCGTGAG
GTTCGCGAAGAAGGCCTGGATCTCGGGCACGTACAGGGAGGTGAACTGGA
GGAACGGATCCAGGTTGTGCAGGACCGGTCTCAGGTTTTCGAGCAGCAGC
GTCGTGTCCTCGAGCATCGGCTTGACCTGCGGCAGGCCCTTCTTGGCCGC
CTTGGTCAGCGGTCCCAGCGAGGTGAGGAAGCCGTTGAAGCGCGGCGCGA
ACGGGACGGCTGCGGTGAGCAGTGGCGAGAGAGCGCGCTCGGTGGGCTGG
AACTGTTCGAGGAACGGGACCGCGTCGACGGCGAAGCGGTCCAGTTCTTT
CAGCGCCACGCGCGAGCGGCTCTCGAACGCCGGCAGCGCCCGGAACGCGT
CGGCCCAGGCCTGGCTGCCTTCGGCCGCGGCGTGGAAGGTGCGCTCGCCG
TTACGGATCAGCCCTTCCAGCTGGCGGTCGCGGCCCGCCAGCGCGTCGAA
GACGACGCCCGTGTTGTGGATCACCGCCCGCAGCGCCCCCTCCTGCGAGG
CGAGGATGCGGACCAGCTTGTTGCCGTGTTCGGCGAACGGCTCCAGGGCG
GCGAAGCCCGCGTTGATCTGTTCGCCGCGGCCGTTGATGCCGGTGGCCAG
TTCCTGCTGCCACAGCTGGAAATCGCGGCGCGTCTTGGCGTCGAACGCCG
AGAGGATGCCGTCGAGCGTGACCGACGGTTCGACCTGGGCGTTCGGCAGG
CGGCCGTTGTCGGGAAGGTTGGGGCCTTCGCGGCTCTGCGGGATCAGCTG
CACATAGGTCTCGCCGAGCAGCGACTTCTGGCGCAGGATCGCGTGCATGT
CCGCTCGGATCGGCGAGTATTTCGAGGCGACTTCGACGGTCGCGACCGTG
CGCCCTTCCTTGCCCGGGTGCAGCGCGACGACGTGGCCGATGTTCACGCC
GGAGATGCGAACGTCCGACTGTTCGGCCAGCGCCAGCGCTTTGGGGAAGC
CGACCGTGAAGCGATAGCCCTTCGGTTTCAGCGGCACCGGCCCGCCGAAG
GACTCCCACAGGAACAGCAGCAGCCCGAAGCAGCTGAGCACGAACAGGAT
GATCACGAGCATGTTCCCGAGCGTGGGCGCGCGCTTTTGCATCTCAGCCG
CTCCCTCCCGCAGTGGCGTTGCCCGGCAAGCCGCCCGCCTGCGCGCCCGC
GAGCTGCCCGAGGCCGAGCTTGGTGAGCATGCCGCGCGCCGCCGCGCGCG
CGCGCGCGTCGAGGGCGCTGCGGGGCGCGCGCGCCGCGCTGGCGGTCGCT
TTGACCGCCGTCGGCGCGAGGATGCCCTCGCTCTGGCATTCGGCCTTCGT
CGGCGGTTTCAGCAGGCCGACGAGCAGGTTGACCGTCGGGTTGATTTCCG
AGGCGCCTTTCAGGAGCGCCAGGATTTCGCAGTTCAGGTACACGAGCGTG
CGTCCCAGGACCCCGTGCGCATCCGCCGAACTCACGACGCTGTTGAGATT
GTGGTTCGACCAGTCGAGGAAGAACAGGAAGCCGCCCCGCTTGGCGCCGG
GGTTGTAGGCGAGCTCGTTGAAGAACTCGTTCAGGACCGAAAAGACGGTG
GCGAGCTTCGGGAACGATTCAGCCAGCGCCTGCGTGTCGGGCCGCAGCTG
CGAGATCGTCGGCAGGATCTGGCGCGCGAAGGGCCGCACCTCGTCGCGGA
TGACGGGCGTCGTTTCCTTCGCCAGGCGGCGGGTGGCCTCGTTTGCGGGG
CCGAGCGCGCGCGCGAACGGGCGCAGCTCGTGCAGCGTCGGGCCGAGCAG
GCCCGCCGCCACAGCCGTCTTGCCGAGGCCGCTGCGGGTCTTCGCGAGCG
CACCCGGGAGCAGGTGCAGCAGGCTTTGCACGTTGCGGTCCTCCTTCGCG
AAGACCGCGAACACGGCGTTTGAGGCGTCGACGAGCTGCGCGAGCTCCTT
GTCCTTTCCGCCCAGCGCTTCCACCAGCAGGCGGAAGTTGTGGATTGAAC
GCGCGATGTTGGCGTGGCGGATTTCCAACTCCTGGGCGATCTGTTGCGTC
AGGCGCGCGGTCGGCGCGAAGCGCTTGAGCGTCGCCGCAAACGAGCGGCC
GTTGTTCTTCAGCCCTTCGCCCGCCCCCGCGAGGAGCTCCTGCAGGTAGG
CGCGCGTTTCCGCGTCGAGCGAGGAGAGGAACTCGTCGAAGTTGACGTTG
GGCGCTGTCTGCGCGAGCGGCAGCGTGGACCCGCTCGGCAGACGCCCGGC
TGAGGCGTGGCCGGGGTTGACCTCAACCGTGATGTCCTGCAGCTGGGTCT
TCGGCCGCAAGAGCAGCGTCGCGTCGTGGTACAGGCGCGCGTACTTGGGC
GTGATGTTCATCGTCACCGTCGCGATGCCGTCGTGCAGGTCCACGCGCGC
GATTTCGCCGATCTTCGCGCCGGCGATCGTCACCGCCTGGCCCTGCCCGG
GCGTCACCGCCTGCGCCGTCTGCATGTCCGCCTTCAGCGTGTAGTGGCTG
TGCCCCAAAAACGGCACCCAGCTGGGTAGCTTGAGGTTCTCGTGCGAGAG
GATGTATCCGCCGACGACTGCTGCGAGGGCGATCATCGTGACGACCGCGA
TGAACGCCGAGCGGTAGCGCTCGATCTGGTCGCGGACTGTGAGCCCGCCC
TCGTGGCCGTCGGGCGACATCACCCGCTCCCGTCCGCGGGGCCCACCGAC
AGCGGGCCGTTGAAGTCAGGCAGCGCCTGCGTGGAGCAGGGCACCAGCGG
CTTGTACGGGGGCTCGGACCCGGGGTACGCCGGGCGCGTCCCCAGCGGGG
GAAGCGTGGCGTGCCCGAGCAGCCGCAGGCCCTTGAAGCTCGTGCCCTGC
ACGCCCGTCGGCGCCGAGCGGATCGTCGGCCCGCCGCCGCCGAGCAGGAA
GTGCGCGACGTCGCCGTTGCCGTCGAAGCTCTGGCCGATGCCGTTCAGCC
CAGTCAGCCCGTACCAGAATTCCTTGTAGTTCTCCACGCCGGAGGTCGCC
GAGGAGTCCTGGATCTTGGTGTTCCCGGCCGGGAAGAGCACTTTGGTCAG
GCATTTGTTGAACTGGTCGGTCTGGCGGTAGAAGGGCGTCTGTTCGCTCG
TCAGGCGCGCCAGCGACGGCGTCGCCGCGACCAGTCCCTTGGCCACGCCG
CCGAGCTCGCTGGGCGCGAGCGAGGCCCGCACCTGTTCGATCCATGGCAG
CGTGGCGGTCACGGTCGCGTTGGTCGAGTGCACGCCCGGCAGGATGTCGT
GCGCGAATTCGCGCGTCGGCGGGAAGGACGCGTCGAGCGCTGCCAGGCCG
CGGTTGATGTTCCGCAGCGAGCTCGGCAGCTCCGCGACGGTCGCTTTCAG
GCTCGGAGCCTGCAATGCGAAGGAGCGGAAGAAGGCGTTGAAGTGTTCGA
TCAGTTCGCCCAGCTGCTGCTCGTGGACGTTGAGCGCGGCCGTCACTTTG
CCGATGCTCTTCACCAGTTTGGAGAGGTCGTGGGGCTCGGTGCCGTTGAC
CGCCTGCTGGACGACAGCGTTCCCACGCAGCGCCTTTTCTCCGCGCCGGT
AGGCCTTGTTCAGGGCCTGCGCGGCGTCGATGCCGCGGACTTCGGGGTCC
TGTTCTGCGTCTTCGGCCGCGTTCGGCTTGCGCGTCAGCCCGTCGCCCCA
GCCGATGAGGAAGTTCTGCAGGTTGGCGCGCGTTTCGGTGTTCAGCGCAT
CGAGCACCTGGTCGATCTGCACCGGGTTGGACGTCTGCGTGATCGGCAGC
GTCGCCCCCGAGGAGAGCTTGGGCGCCGAGGGGCTGCCCGGCTGCAGTTC
GATGAACCAGTTGCCTTCCAGGAAGATCCGCGGGCGGATCTTGACGGTCG
CGTCGGCGTGGATGGGAAGGCCTCTGCCTTCGATTTCCATGTTCACGACG
CCGACGTGGCCTTCACGCCTGATCGAGCTGACCTTGCCGACGTTCACGCC
GGCGATGCGCACCGGCGACTTGGAGTGCACGTTGACGGCCGAGTCGAACA
CCGCTTTCAGCCTGAAGCCGTGTTTGAACGGGATGTGCTTGGTGAACCCG
AAGTACACCGCGACGAGCAGGATCAGCAGCCCCACGATCGCGAAGCGGAT
CGGGTTGGTGCGGCCGAGCTCCGAGACCGGGATTTCGTCGTGGCGTCGCC
ACCAGCGGGTGCGGCTCATTTGCGCTTGCCCTTCCTGGCTTTTTTGGTGA
CTTTCTTGGTTTTCGCCAAGCCCAGGTCCTTGAGCGTCGAGGCTGGGTAT
TTTTCGCCGTACAGGTTTTCTGAGCGGCTCGTGATTTCGCGGTTCTTCGC
CACCAACGAGGCCGGGAGGTTGCCGATCGTGGCCTTGCCTTTTTCGTAGC
CCTCGTTGCCCGCTTCGCACACCTTCGCCTGCCCTGGGCCGCCGACGTTC
GGATAGGGGACGGCGTGGACGTGGTTGTTGTCGATGATCGCCGTGCTCCC
GAAGAGGTGTTCCACCGAAGGCCCGTTGGCGGGGGCCGAGGAGGGATAGC
CCTCGTTGTTGGGGCCGCTCGGCGCCAGCACGAGCCCCGCGCGCGTGAGC
GTGCCGATCCCGACGTTCTCCGACGTGAGGCTCGCCAGGTTGCGGAACGC
GAGCGTGATGTAGTTGCAGAACGCCTGTGCGGGCGCGACGCCGGCGAACA
GCGGGTTGCCGTATTCCAGCGTCTGCGTGAGGTCTTCAAGGCCGGCCGAG
ACGATCGGGTTCTGACCGAAGGACTGCAGCGCCAGCGCCGATTCGGCGAG
GCGCGAGTTGAGGTTGGTCGCCGCCTTGAGGTTCACGGCGCCCGCCTGGA
ACGCCTGTCCCAGCGGCCGTGCCACGGTCCGCAGCGCGTGCGCGCTGGGA
CGCAAGAGATGCATGAACTCGGCGCTCTTTTCGAGCAGCGGCGCCTCGAA
CGGGAGCGAGTGCGTCGCCTGCTCGAGCGACGCCGGCCCGCCCTCGGTCG
CTTCTTCCAGCGAGCGCGAGACGCTCGCCCAGGCGGCGAAGAAGGTGTCC
TGCTCGGAGAAGAAGGCAGCCTGCTGCGCAGCGACAGGGGCCGCCTGCGA
GGCGGCGCGCTCGAGCGCGATGAAGAACTCGCGCAGCCCCGTGGCCGGCG
AGGCCAGGTTGTGCAGCACCGGGACGGCGTTGGTCACGAGGGGGCGCAGT
TCGTGGATCGTGTTGTTCAGCCCGAGGCCGCGTCCCGCAAGCCCGTTGCC
GAAGTTGTTGAGGCTGACCTGGTTGCCGAAGCGCGTCTTTTTGTCGAACA
TGTTGAACAGCTGGTCGATGTCCACCGGTTCGCGCGTCTGGCTGATCGGG
ATCGTGCGCCCCGGCTTCAGCGGCTGCGTGGAGACGCCCTTTTCGAGTTC
CAGGTACTTCAGACCGATCGCCGACACCGAGAGCACGATCGCGCGGGTGT
CGATCGGAAGCGGTTCAACTTTTTTTTCGAGCTTCAGCTTGGCGATCGTC
GTCACGCGCCCCGTCGCCGGGTCCTGATGGATGCCCAGCGAGCTGATCAG
GCCGACGCGCGTGCCGCCGATCCGCACCTGGTTGGAGGGCTGCAGGCCGG
ACGCCTGCGGGAGCGCCACCTTGATGTTGTACGTGGGGACGAACGGAAGG
CCGTTGTTGGCGTTGTAGGAGAGGAACACCGCGACGATCACGATCAGCGT
CGTGATCGCCCCGATCAGCAGCGGGCTGCCAGCGAGCGAGGAGCCTCGGC
GCCTGTTCACGGGAGCGTCTCCGTGGGGTCACACGTGAGCAGTTCGCCGT
CGACGAACGGCGAGGAGCCGTCAGCCGCCGGCTGCGTGGCGGCGCCCGGG
CAGCGGCGCAGCTGACCGGTCCTCAGCCCTTCGATGACCTTCTGCGAGCT
CGTCGGGACCAGGTTGCTGCTCGAAGACCCGCCGTATGCAAAGTCGGGGA
ACACGGGCGAGAGGCGCGCGTAGTGGCCGTTGGCGTCGTAGTAGGCGGCC
GTCTGGCCGAACGTGCGAAACAGGCCCTCGAGGTCTGGCGAGTAGGGGCC
GAAGAAGGCCGTGACCGGCACCGATTCGCGCAGCGAGGTGACGCCCGAGG
GCGTGGCCGTCGTCAGCGCGCGCACCAGCCCCGGCAGCGCGCGCGCGTAG
TCGGTGAGGTCGTTGTTCGGCCCCGGCAGGTTGATCGCGCGGCTGAAGTT
GCCGACCACCGGCGTCGCCGTCACAAGCAGCGGGCGCAGCTTGCTGAACA
GCCTGCGCAGCGGCTCACTCGTGGGCTTGGACGCGTCGACGAGCGTTTTC
AGCGCCCCGAACGTCGATGGCAGTTCGGCGAAGGTCTTGTTGCCGGTGCG
CAGCGCGCGCGGCAGTTCGTGCAGGCCGCGCGCGAGGCTGCTCTGCTCGG
AGCCGACCGCCGTGAAGGTCTGGTTGGCGTGTTCGATCAGGCCGCTGAGG
TCTTCCTTGCGGGCGCCGATCGTCGTCAGCGCCTTGGCGGTTTCCACAAG
GAAGCTCGTGAGGACGGGCTGGTCGAGAGCGAGCTCTTCGAAGAAGTGGT
CGGTCGCTGCGATCGAGGGAGCGAAGTATTCGGTCGCGCCCCCGAGCTGA
CGGCCCGCGCCCGCGTACTGTTCGCCGAAGCCCTGGATGAAGCCCTGCAG
GCCCTTGAGCGTCTTCGGGTTGAAGGTGTTGAAGAGCTGGTCAAGGTCGG
TCACCGGCTTGGTGACGCTCGCGGGCAGCCTCGCGCCCGCCGCCAGCGCC
GGGCCGTTGTTGGGGCCCGGGCTGAGAGCGATGTAGCGGTTGGCGACGCT
CGAAAGCGACGGCACCCTCACTTCGGCCTTCGTGCCTTCGTGCAGCGGCA
CCAGCGAGTCCTGGATGTGGATCGTGATGAGCGCTTTGTCGTCCTTCGTC
AGCTCGATGCCGGTGATGCTCCCCACCGGCACGCCGCCGACCTGCACCTG
GTCGCCGCGCACGAGCTGGTCGGCTTCGGCGAATTCGATGTGGTAGTTGG
TGCCGCCGCCGCCGGCGAGCACGAGGTAGGCCACGATCAGCACCACCAGG
GCAAGCGCTCCGAACGCCGCCGGCCGCGCCAGGTTCATGCGCGCCGGGGA
GTGCCGCGCAGGCGGCGGGCCCGCGGCGGGCGGGGGAGGCGCGGGCGTGC
TCGGGGGGCTAGTGGTTGCCACGCGCTTGCCCTTTCCGCGCGCTCGCCGG
CGGCACGCCGGGGTGGTCGGGGATCGAGGCGCTCGATGGCCCGCTGGCGA
CGGCCGGGTTGGGGATTTCGCCGAGCCGCGCGATCAGCTGGGTCCACTGC
GTGGGCGAGATCGCCGAGCTGAGCGCGGACGTGGCGACGGCGGCCTGCTC
CAGCGGCGAGAAGAAGCCGACGTGGATGTGGTTGTAGTGGTCGGCCATCG
CGAGCGTGTTGTCGGTGCCCGGGTAGCGCATCAGGCTGATGATCTGATGC
GGCTTCATGGCTCCCTGCAGCGTCAGGAGCTTTTTGATCGTCGCGTCGGC
GATCGACCCGGGGCCCTGATGACCGGCGATCGGGACGCCGTTGATGCGCG
AGATGTCAACCGCGTCCCCGCTCGCGTGCTCGGAGATGTTCCCCGTGCTG
GTGAAGTCCGAGTGACCGCATTTGAGCGCTGAGATCGTCGGCTTCAGGCC
GGAGACCTCGAGGAACTCGAGCACTGCCAGCACGCGCCGGTCGATCTGGC
CCGTTTCGATGTCCTGCCGCCCGCACGCGTAGATCCCGATGCCGGGACTC
GAGACCACCTGCTGCTCGAGCTGCTGCTTGGACTCCAGCAGCACCTGCCC
GGCGCTCGGCGTGGTGGAGGCGAACGGGTTCTTGCCGTTGGCGCGGAAGA
CGGAGCTGTTCTCGAGCGCGACCCAGCCGTCGAGGATCGGCTTGGGGTCG
ATCAGCGGAGCGCCCGCTCCGGCGGGCCGGATCTGGAAGAGCATGCGCTG
CGACTGCGCCGCCGTGCCCGAGGCGGCCGCGGCTGCCGAATGCCCGCGGC
GCGTGCTCGAGCCACCGAGGCGGCCGAGGACGGTGCCCGCGATGACCGTC
ACGCCCACGTGCAGAGGCCGCAGGTAGACGTCATCGGCGCCTACCCGAAC
TACGCGACTCGCGCGCGCCGAGCCCGCCAGCCCTGCTCGAGGGCGCGCCG
CAGCGAGCACGCCGAACACGTCCTCGCTACGTGCTGGCGCCTGCGGCGCG
GCACCCGGCAGCTGAGGCGGCGAAGGACTCGACCCCAGGCCCGTGCCGAT
CCCCAGCGAAAGCGCCGGGATCCCGGCGTCTTCCGGCGCAGGCACCGACC
GAGCTCTTGCGGACACCGCGTGCGTTCCGGCGCTGGCCGGCACCGTCGGG
CGCGGTTCGGCGTTCGCGACGTGGCGCGCCGCGTGCGCGCGCCCTGCGGC
AGCCGCGTGCGGCTTGAGCACCGGGTACAGCTTGGCGATGCTGCCAAGCC
CCGAATACGTGTACGTGTTGCCGTAGGCGTCGCGCAGCGAGATCAGGCGC
CCCAGCGAGGGCGAGTGGCCGATGCGCACGATCTTCCCGTCCTGCACCGC
GATCACCGGCGCGCGGGGCTGCGAGTAGACGGCCGTCGCGGGGACCGTGC
GCCGCGCGGCTCGCGCGCTTGCGCCCACGAGCGGGAAGCCGTCGGAGAAG
TGCGAGGGCGCGTGCACCGGGAAGCGCGCCTCCGTCAGGCCTGTTATGGC
CCCCAGCAGTTCGCTCGGCGTCCCGCCGAGCAGCTTCGCGCGCAGCAGCA
CCGATTCCACGTATGCCTGCGAGTGGTTATAGGAGAACACCGCCGTCGCG
AGGTCGCCGCTCGCGCCGGCGGCGTGCAGGTAGCGCGCGGCCGCGAAGAT
CGCGTCGGCGGGGTTGTAGGGATCCCTGAAGCCGTCGCCGTTGGCGTCGA
CGCCGTAGAGCGCCCACGAGGAAGGCAAGAACTGCATCCACCCCTCGGCT
CCCGCGCTCGAGACCGCGAGGTCGCGGCCGTAGTCGGTCTCGACCTCGTT
GATCGCAGCGAGCACCTGCCACGGCACCTCGTACGCGCTGCCGGCCGCCT
GGTAGATGGGGAGCAGGAACGGCGGGATGCGGAAGCTTTCGATGAAGAAG
CTCGGGATGCCGCCGATCGGAGCGCTCAGCGACAGCGGCAGCGCAGGCGT
GAGCGCCGAGGGCTTCGGCGCCCGCAGACCAGAGCGCGTGCCGGCGTTCG
CGCCTTCGTTCCCCGCGCGAGCTTCTTCGCGCGCCGCGCGCCGCCGGGCG
CTTGCGTTTTCGCCGCCCTTGGAGCTCGCCGGTGAGCGGCCCTGCGCGTG
CTGGCTCTGAACCTGCGGCGTCCGCGCCGCCGGAGCTTTGCTGCCGGTGG
TGCCTGTCGGCGCGGTCGTGGTCGCAGACGGCGTCGTCGTCGCTTCGGAG
CCCGTGCTGCCCGCCGGCGGCCCGATCGGCACGGTGGCGCTCTGTTCGGA
GCCGCCGATCGCCACCGGCCCGCTCTGTTCGGCTGCGCTCGGGGTCGAGC
CGCCGACCAGCAGCGCGAGGATCGCGCACAGCCCGAGCGCCGGCGCGAGC
GCGCGGCGCCGGGGCGGCCTCGAGCGTGCGTGGTCGAGCGTGCGCATCCC
TCAGTTCCCGAGCAGGTAGTTGAGCAGGATCCCGTCGGTGCCCGCTGCTT
CGGGCGACGGTGTGTAGTAGGTGGTCCCGGCGCTCGCCCCGCCCACCGGC
TGGGTCGGGCTGCCTGAACGGTGCGCGGGGCGCGCACCCGAGATGTCCGC
CGCGCTGGGCACCGCTCCGGGGTATTTCGCGAGCGCCTGCGCGGGGGTCG
CTCCGTTCAGCACCGCGAGCGTGCGCGCCATCAGCACGCTCGTCTGGCGT
GGGATCGCGCGCGCCCTCGCCGCCGATGCGGTCGTGGAGGCCGAGCTCGC
GGATTTGCTGAACAGTTTCGAGTTCGCGCAGCTAGCCGCCGTCGAGACCG
CGTAGGTCAGGCAGGCGGTGCCGATCGCCTCCGCGCGCAGGAAGTGGCCG
AGCGCGTCATAGCCGTTGGCCGAGTTGGCGCCCAGGAAGATGAAGTCGAG
CAGCCGCTCCAGCCCGCCCGTGGAGCGCAGGCTCGAGAACAGTTCCGCGG
CGTTCGTCGAGAACGGCTTGGCGGCCGTGCCAAGGCCGCGCAGGCGGCCC
AGCAGCGGCTGCAGCGACGCGAGCGCGGGACCCGACGCTTTCGCCGTCGC
GCCGAGGCTCCTGAAGTACGACGACGAGCTCGAGGAGAAGGCGGGCAGGT
TGGTGAACGCCTGGTTGATCCCCGGTGCCGCCACTTTGAGGTCCCTGAAC
ACCGGGATGGTCTGGTCGGCGAAGCGCCCCAGGCGTTCCATCGCGGGCCC
GAGCTGGCGCAGGAACGGCGGGAAGTCGATCAGGTTGCGTTCCAGCGCCG
TGAGGTGGCGCGCGCTCGCCTGCGCGACGGTGTTGCTCTGCTTGATGAAG
TCCGCGAACCGGTTGCGCTGCGCGGCCCACGGTGCCAGCGCTCGGTCCGA
GTCGACCGCCAGTTTCGCGAGCACCTTGTTCTCGCCCGCGAGGATCGCGA
GCACGCGGTCGAGTTCCTGCAGCGCCGGGTTGGCGCGGCGAATCACCGCG
CGCAGGTCGCTGCCGCGCCCGGCCAGGCCCGCGCCGAGCTCGTTGAGGAT
GATCGTGAAGCGCTGGCGCTCGGGCAGGCGCGTGATGTCGCCGAGCAGGT
CGACGTCGACGGGGCTGTGCGTGCGCTCGACCGGCAGCAGGTACTGGCCT
GATCCTTCCCCCTGGCGGATCTTGTGCAGCCGCGGCGCCTCAGGGGTGCC
CGGGACGCGCGGTTCCGTCGGCAGGCAGTCGACGAACTTCTCGCCGATCA
GGGCCTGCGGGCGTATCGTGCAGCTCGCGTCCGTGCGGAAGTCCTTGAAC
CCGGCCTTGGTGATGTTCAGCACCACCGCCGCCTTCGCCTGCGGCGTCGG
CGTGACCGAGCCCACGGTGCCGACCTTGACTCCGTCGATCTTGACGTTCT
CGCCCGGGATGATGTTGGCGGCCTCGTCGAAGATCGCGCGCACGGTGTAG
GTGCCGCTGGAGCCTCCTGCCGCGATCGCGAGCAGCAGTGCGACCAACAG
AGCGGCCACGCCGGCCACAGCGGCCGCGCGGGCCGCTCCCCTCCTCCACC
CCACCGTCTGCTTCCTCAACCCAGTCCTTCCTCGCCGTTCGAGAACAAGC
CGAGCGGTGCGCAGCCGGGCGGCCCCACCCCTTCGATGGGGCCGCCCTTC
CCGCTTCTCTGCGGGGAGCTTACGCCCTCCTGCGCATCAGCTCATGCTCG
TCCTACCTCTAGTGCTTGGGGCAGGGGGTTTTGATCGTGGCGGTCTTCGT
GATCGCCGGGATGCCGAATTCGCCGAAGCTGTTCGAACCACCGAAGGTGA
CTTCCGTCTTGATCGGGAAGCCACCCTTGGGGCATAGGCCCTTCTTGGGA
ATGGTCCCGTACGGGATCAGCGTTTTGCCCTTTTTGATCGCCGCTCCCGC
CTTGATCTTGATCCTCTTCGCCGACGCCAGCGGCGCGCCGGGCACCGACG
CGACCGGCGGCACCAGTGTCTTGAGCTCCTGGCCGTACGGCGCGGCCGCT
TTGACGTATTTGCCCGAAGAGAGGATTTCGAGGCTCACCGGGCTCGAGCC
CTTGGTGAAGAACAGCAGGCCGCCGCCAGGACCGAAGAACGCCTGCAGCG
TCGCGGTCTCGGGCACGCGTTCGGAACCGAAGGTCACTTCCCCGAGCACG
CTTCCGATCGGGCTCGCAATCGAGTTCTTCGGGCAGGCGCTCGGCCCGAC
GGACTTGAGCGCCGCTTCGGTGCATTTGCCGAAGCCCTGCGGGTGCAGTT
TGGTGCCCTTTGGCAGGAAGAAGTTCACCGCCGAGATCGGCGGGATACCG
CCTTTGGGGTTCTGCGCCGTGGCGCCGTACCCGGAGCCTTCGAATTCGTA
TTCGGCTTCGACCGCCGCGCCCTTGCCGTAGAAGTTGCCCGTGCCCTTGA
AGCTGCCGCCGCCGGGCTTCGGAATCGGGACCGCCTTGGCCGTGAACTTG
CTGATACTGACCGTGATTTCTTCCGCCGACGCCATGGCCGGAAGGCCGAG
AGCGAATAGGCCGAGGACGGCCAGACAGGTGGATGCTCTGCGCATCAGGT
TCTCTCTCCTCTGTTGATGGACAGGTCCGCCTCGATCCGGGTAGCTCCGG
AGCGTTGCCGGTCCGGCGATATCGAGATCCCCGGCGGCGCCGGAGAACGG
TGGCGATTTCACTTTCAACACTATCCAATAGCGATTGTTGCCTGCAAGTT
GGAACGTTCGATGCTGCGCGAGCGCCGGCAAGCGCCGGGCGGCTGCCGCG
CCACCGAGGCCAGGCCAGGCGGGCGGCGGGTCGTGCGGGCATGCGCTCGC
CCCGCCCGCGCGCTGCGCTGTGGCCCGGGACGCAGGCTAAGGCTGAGCGT
GAGTCTTAGACTTGGCTCATGAAGGGCTCCAGGCTCAGCGCGCGGAGAGC
TCTAGCTCGCGGCCGTCGAAGCTCACGCCGAGCGGCTCCAGGATCACGCG
GCGAGGGCCCTGCTCTACGCGTCCCGCGCGCATGCACTCGTAGCCAAGCT
CCGCCGCCAGCGCCGCGATAGCGGCGCTGCGCTGCGGGTCGCAGTACAGC
GCCAAGCCCGCCCCCATGTTGAACGTCGAGTAGGCAGCGCGCGGATCGAG
CCCGGCCTCGGCGACGAGAAGCTCGAGCACCTCGGGGACGCGCGGGAGCG
CTTCCACGCGATAGGTCAGCTCGCGCGGCGGGCGCATCAGCTTCAGCAGG
CCATGGCCGGTGACGTGGCTGACGTAGCTGGGATGCAAGCCCGCTTGCAG
GATCGCGGCCACGAGCGGCGCGTACAGAAGCGAGGGTTCGAGCAGCGCCT
CGCCCAGCTCCGCGCCGCTTGCGAGCCTCGTCGCGTAACCGTCGGGCAGC
CGCGCGGCCACCACGCGCGCGAGCGACGCGCCGTTGGCGTGCAGCCCGCT
CGAGCTCACCAGCAGGATCTCATCGCCGGCCCGAAGCTCCTGTCCGAGGA
TCGGCCTCGCGCCCGGCGGTACCATGCCCACCGCCGCGCCCGCCAGCTCG
ATGTCGCCCTCGGCCACCAGTCCCGGCAGCGTCGGCGACTCGCCTCCCCC
CCACGCGCAGCCCGCATCCGTGCAGCCTCTGCGCCAGCCCTCGAGCAGCG
CCTGCGCTCGCTCGGGCTCGCGGTACCAGTCTGAGGAGCCCGTCGCGAAG
TAGGCGTTCACCACAAGCGGCAGCGCGCCTGCGCAGCAGAGGTCGTTGAC
GATCGCAGCGACCGTGTCGTAGGCGACGTCCGCGAAGCGGTTGCTCCCGT
GGCGCTCGTGGACCTGGCGCGCGATCACCGACTTCGTGCCCAACCCCTCC
AGCACGAACGCGAACGCGCGTCCCTCGAGCTCGAACACGAACGCCGGCTC
GCCTCTCGAGGCATCCAGCGCGCACGCTCCATGCGCAGCGAGCATCGGCG
AAGTCGACAGCGCCTTGGCCATCGCCAGGCGCTTGCCCGCGTCGAGCGAG
GCGTAGTCGACACCCGCGTCGCGGTAGCTGGCCTTCGCGCTCTGCGCGCC
TGTTTTCGCGCCGGCCTGCTCGCCGTGCCTGCCGGACGTGCTGTTGGGCG
TGCTGTTGGGCGAGGTCGTGTCGTTCATTCTCGGCGTGCCGGCGCGCTCC
AGCGCCGTGCGGGCAGACTATGACGGTTGCAGAACCGATATACACCGTTC
CCCTGCCGAGCAAAGGAGAGGGCATGGACTTCCAGCCAAGCGAGCGCTGC
GCCGAATTCAAAGAGCGCCTGACGGCCTTCATGGACGAGCACGTCTACCC
CTCGGAGGAGGTCTACGAGCGCCAGCTGCGCGAGTCCGGCGACGCCCATC
ACCAGCCGGCCGTGATGGAGGTGCTGAAGTCGAGCGCGCGCGAGGCCGGC
CTGTGGAACATGTTCCTGCCCGACCGGGAGCTCGGCGCGGGCCTGTCCAT
CAGCGATTACGCGCCGCTGGCGGAGATCCTCGGGCGCTCGCACATCGCCT
CCGAGGCCTGCAACTGCTCCGCTCCCGACACGGGCAACATGGAGGTCCTG
TTCCACTTCGCCACGCCCGAGCAGAAGGAGCGCTGGCTGATGCCGCTGCT
CGACGGCGAGATCCGCTCCTCGTTCGCCATGACCGAGCCCGACGTGGCGA
GCTCCGACGCGACCAACATCTCGCTCTCGATCCAGCGCGATGGCGAGGAG
TACGTGCTCAACGGGCGCAAGTGGTGGACCTCCGGCGCGCTGCACCCCAA
CGCCCGCATCATGATCGTGATGGGCAAGACCAGCACCGACGGGCCCCGGC
ACCGCCAGCAGAGCATGATCCTCGTGCCCTTCGACACGCCCGGCGTCACC
GTGCTGCGTGGCTTGCCCGTGTTCGGCTACCAGGACCAGGAGGGGCACGC
GGAAGTGGACTTCTCCGACGTGCGCGTGCCCGTCTCGAACCTGATCGCCG
AGGAGGGCGACGGCTTCATGATCGCGCAGGCGCGGCTCGGCCCGGGCCGC
ATTCATCACTGCATGCGCGCCATCGGCGCCGCCGAGCGCGCGCTCGAGGC
GATGTGCGCGCGCGCCGTCTCGCGCGTGACGTTCGGCCAGCCGCTCGCCA
TGCGCGGAAACATCCAGGACTGGATCGCCGAGTCGCGCATCGAAATCGAG
ATGGCGCGGCTGTTGACGCTGAAGACCGCGTGGCTGATGGACACCGTCGG
CAACCGCCACGCGCGCACCGAGATCGCGGCGATCAAGGTGGCCGCGCCCA
ACGTCGCGCTGAAGGTGCTCGACCGGGCCATCCAGGTGCACGGAGGAGCC
GGTGTCTCCGACGACTTCTCGCTCGCCTCAGCCTACGCTCACCTGCGCAC
GCTGCGCCTCGCCGACGGCCCCGACGAGGTGCACAAGCTCTCGATCGCCC
GTCGCGAGCTCGCGCCGTTCATTCCGCGCGAGGAGCCCGTCCCAAGCTGA
GCGCGCCGCGGGTGGGCACGCCGCCCCGGCTGGGCGCGCGGCCCGGTGTG
CGCGCGGCCCCGAGCTGAGCACGCGGCCCCGAGCTGAGCAAGCGGCCGCT
TGTCAGCGCGTCGCCGCCAGCGCGCGGAGCGTGCCGCCTCCGTCAAACGC
GCCCGCGCCGGATCCCCCCGCCTGGACGCTCGTTCGAATCCACGCGGTCC
AGCGCAACTCGCCCGAGGGACGCGGGTAGCTGCTACTGGCGGCACTCCGG
CCGCGGCACTTGCAGTCCCGTTCCTAAAGCAGCACGGACGCGGCGTCGAA
ATTTCACTTGGATATGTACGGCACCCGCATCTGCCTGGCAGGGCTGCTCG
CCGGCGCGATCGCAGCGGGTTCCCCCGCCGTTGCCGAGGCCGGGTTCGGA
ATCGAGAGCTGGTTCGCAGCGACCTGCAACGCGACCCACGAAAGCTGCGA
AAAAGCCGCCAAACCCTCGGAAGAAGTCGAAAAGGCCCACGAAGAAGGCT
ACGCGCAGGCGGCGGGGCATCCTCCTTTTGGGATCACCGACTTTCGCGTG
AACACGGAAGCCGGCGGCCAGCCGCAGGGCGCTCCGGTGACGCACATCCG
CGTAGACGTCGCCCCCGGTCTGAGCACCGATCCGCAGGCGGTTGCGGAAT
GCAAGCCTGAAGAATTCGGCACCAAAGAAGTTGTAGAAGGCGTCTTCGCG
CCTCCGACGTGCAAACCCGAAACGGTGATTGGGGAAAACAAAGTCGTCGT
CTACGTCGAAGGGCTTGGAGAAGTGGAACTGCACGGGACGGTTTACAACC
TCGAACCGCCGGTCGGCCGCGCCTCCGAGTTCGGCGTCGCGATCGAACTA
CCGGTCTTCCTGACTGGAGGAATACCGGGCCTGTTCGCACACACGCTCAT
CGAAGGCGACGTCGAATGGGGAGCGGAACCGCAGGGCACCGGCAAGGCCG
ACTACCACGACTTCTTCGAAATCAATGTCTCGCCGAAACTGCCGCTGATC
AAATCGCGGCTCATCTTCAAAGGCAACGCGGGGATCCCCGGCAAGGGCGG
CTTCATCACGGTTCCAACCGCCTGCACGGGCGTGGGGCCGCAGACGACCA
CCACGATCCAGCTCTCCTCGCAGAAAGGCGAAGCGGCGGAAGCGACGTAC
ACGACGCCGATCGGCGCCGAAGGATGCGGCGAAGTTCCGTTCGCTCCGGC
GTTCCGGCTCAAACCCGAAACGAGCCAGTCCGACCTCCCCGACGGCATCA
CGACCGAACTGGAAGTTCCGCACTCTCCGAACGCCAACGAAATCGACGCC
GCGCAGTTGAAAACGGCCGTCGTGACGCTTCCCGAAGGGATGACGCTGAA
TCCGTCAGCGGCGCGCGGCCTGCAGGCGTGCACGCCAGCGCAGATCGCCA
TCCACACGACGAACTCGGTCACCTGTCCGGCCAGCTCGAAGCTCGGGACG
GTCGCGATCGACACCCCGGACCTGCCACCCGGCTCGCTGCAGGGGAACAT
CTACCTCGGCGGGCCGCCCTCGGGTCCTATTACCGGTCCGCCCTACATCG
TCTATCTCGACGCCGAGTCCGCGCGCTACGGGGTGTCGGTGCGGATCAAA
GGCGAAGCCCTCCCGAACGCAGCGACAGGGCAGGTTACGACGATCTTCTC
CGAAAACCCCGAACAACCGCTGGGCAACGCGATCCTCAGCTTCAACGGGG
GCGCGCTCGCGCCGGTCGCGAACCCGCTCACGTGCGCAAGCGCGACGACC
TCGACAGTCCTGACGCCTTTCACGTCGCCGTTCGCACCCTCCCAGACCCC
CTCGAGCAGCTTTACGGTCGGAGGCTGTCCCTCGCCGCTGCCGTTCTCGC
TCGCGCAGAGCGCCAGCGGCCAGCCCGCCACCGCGGGCGCCTTCGGCAAC
ACCAGCTACACGTTCAACCTCAACCGCGGCGACGGCCAGCAGTACCTCGC
GAAGGTCACGACCGTGCTGCCCGCGGGACTCGTCGGCGCGATCCCCGCGG
TCACGCTGTGCGGAGAACCGCAGGCCTCGCTCGGCGCCTGCCCGGCTTCG
AGCAAGATCGGCACGGCTGCCGTGACCGCCGGCGCCGGCGCGGAACCGTA
TCCGTTCTCGGGGCCCATGTACCTGACCGGACCATACGGCGGTGGGCCGT
TCGGCCTGTCGATCCCGATCGCCGCCGTGGCCGGGCCGTTCGACCTCGGC
AGCGTCGTCACGCGCGCGGCCATCAACGTCGACCCGCACACCGCCCGTGT
GAGCGCCACGAGCGCGCTGCCGACGATCGTGGGCGGAGTTCCGATCCGGC
TGCGGAGCGTGAGCGTCGCCGTCAACCGCCCCAACTTCCTCTACAACCCC
ACCAACTGCGGTCTCGAGGCGACCGAATCGGCGTTCACCTCGACGTTCGG
CGCGAGCGAAGCGCTGTCTAGCCCGTTTCAGGTGTCTGGCTGCGGAGCAC
TGGCCTTCACCCCCAAGTTCACCGCCGCGACCAGCGCCAACACGTCGAAA
GCCAACGGCGCGAGCCTGCACGTCAACGTCGTGCAAGCCGCACACGAGGC
CAACATCCGCTCGGTCGTCACCGCGCTGCCGGTGCAGCTGCCCTCTCGCC
TAACCACGTTGCAGCAGGCCTGCCCCGAGGCAACCTACGCCGCCAACCCC
TTCAGCTGCCCCGCCGGCTCCAGTGTCGGGACCGCGACGGCGACGACCCC
CGTCCTGCCCGGCACGCTCAGCGGCCCCGCCTTGCTCGTCTCCCACGGCG
GCGCGGCGTTCCCCGACCTCGACATCCTGCTCGAAGGCAGCGGCGTGCGC
GTGATCCTCGTGGGCAATACGAACATCAAAGGCGGGATCACCACCACCAC
TTTCGCCACGCTCCCCGACGTGCCGGTCTCGAGCTTCTCGCTCGACCTGC
CCACCGGGCCCCACTCGGCGCTCGCCGCCAACGCGGACCTGTGCGCGCGC
CCGCTGCTGATGCCGACGACCATCACCGGCCAGAACGGCGCGCGCATCGT
CCAGACCACCAGGGTCGCCGTCGCCGGCTGCGCCCACCGCGCGGGCAAAG
CGAGGGTGAGGATCCTGAGGCGCAGGATCGTGCGACACACGCTCGTGCTC
ACAGTCCAGACCTCCTCCGGCGGGCGGCTGACGGCTCGCGGGAAGTACCT
GAAGACCGTCTCACGCAGGGTGCGCACGCGCCGGACGACGCTCAAGGTCC
GCCTCTCGCGCCGGGCGGTGCACGTCGTCGCGCGCCACCACCGCCTGAAG
GTGCGCGTGCGGATCGCGTTCGTCGCCTCGCCGTCCAGTGCAGGGCGTGC
GAGCGCGGCGACGGCCGTCACGTTCAAGCGCTGAGCCCGCGCCGGGCAGG
CGCTCGACGCTGCCGCTTGAAGTCAACGCCGCGCGGACGGGGCGGGCCTG
CGCTCGGCGCGCGAGCACGCCCGCACGGTTCTCTACCGTAGGCGCTGCGC
GATGTCGACCGCGGAAGCCCATCGCCGTCGAGCCCAGACCCGGGCAGCGG
GGGTGGCCGCGGCGGTCACGATGCTGTGCGCACTTGCCCTGCTCGCGAGC
GGCGCCACCGCGAAGCCGGGCGCGACAGCCTCCGCCGCTGGCGCCGCCGA
AATCACGGCCTCGGTGACCCCGGCGGAGCTGGCGTACGGACAGGCGCTGC
AGGTAGCCGGGCGCGTGACCGCCGCGGGCCATGGCCTCGGCGGTCAGTCG
CTGGCCTTGCAGGTCGCCCCCTACCCCTACCGGACGTTCGCCACCGTGGC
GCGCCTGCTGAGCGAAGCCGACGGCAGCTTCATCTTCGGCGGGGTGCGCG
CGGAACGCAACAGCCGCCTGCGGGTCGTGCTCGAGGAACCGCCCGCGCGA
AGCAGCCGCACGCTCGATGTGGTCGTCGATCCCACCGCCGCTGTCGCCGC
GCGCAGCCTCGGTCCCGGCAGGGTGCGGCTCAGCCTGAGGCTCGGGCACG
CGCCGCACCTCGCCTCGCCGCCGGTCAGAGCCTGGTGGTTCCTCGCCGCG
CACGGCGAGCACCGCTTCCACCTCGCCGCGGTTACGAGCACGCATGAGCT
CGGCGGCGCGCTCACGTACGCGAGTGCCACCGTCAACCCGCCGGCGAGGA
GCTTTGTGTTTCGCGTGTGCGTGCACCCGCCGTGGGCGCGTGCGCTCGGC
GCTGTTCCGCGCGCGTGCTCCGCGGCCGAGCCACCGCGCGCGGGCTCGCG
CCCGGGCGCGTTCGAATACGGCGGGAGCGGCCGCGGCGTCCCCGCGGCCG
CGTTCCCGTCGGCGCGGGCGATTGCCGCCGCGGCGCGCTACCTCGACGCG
CGCGCCGGGCGCACGGCATTCGCGGTTGTCGACAGCGCCGGTCAGCTGCA
GGGACTGCGCGTACGCGAGCACTTCCAGACAGCGAGCGTGGTGAAGGTGA
TGATGCTCGTCGCCTACCTGCAGATGCTCGACGCGCGCCACCTTCCCGTG
CGCACCCGCGATGACGCGCTGCTGCGCCCGATGATCCACGTGTCGGACAA
TGGCGCCGCCTCGGCGGTGCTTGGCATCGTCGGCGGGGCGGCGCTTGCGC
GCGTGGCGCGCGAAGCGGGCATGCAGGACTACGCGCCCGGCGTCGGCTGG
TGGGCGTTCACGCAGACCTCGGCGGCCGACCAGGCGCGCTTCTTCTTCAG
GCTCGACCGGCTGATACCGCCGCGCTTCTATGCCTACGCCCGCGAGCTCC
TGTCGAGCATCGAGGCGTCGCAGAGCTGGGGCATCCCGCCCGTCGCGCGA
CCGCGCTTCGAGGTGTTCTTCAAGACCGGTCAGCTGCCGTCCGAGGGCCT
CTACAACGAGGCCGCGCTCCTGGAGCGGCCAGGCGAGACGTTCGCGATCG
CCGTCCTCACGACCGCTGACCCCTCGATGAGCTACGGCCAACGGACCGTC
GAGGGAGTGGCGCGCGCGCTGTTGGGTGGGTAGGCTCGCGTCGGGTATGT
GGTCGGATGCCGAGGAGGACGTACTTGCCGGCGATTTGACCGCCGTGCTC
GCGTACGCCACTCCGGCCTCAGGCGCGGTGGCGACGCCGGTCGCGCCCAT
CGGGCTGCGCGACCGCGAGGCGCGCACCGTCTCCTTCACGACCTCGCTCG
GTTTCGGGCGCAAGCTCGATCGCATCACGCGTGACCCGCGCGTCACGCTC
GCATACCACGCGCGCGAGCACGGCTTCGCCTCAGAGCCGCGCTTCGTGCT
CGTTCAGGGAACGGCGAGCTTTCAGGCGCGACCCGACCGCTCGCTTCTCG
AAGACGTTGTGCGGCCTGCGTCTGCCCGTTTCATGGGGGCGCCGCGCGCG
GGCCCGTTCTGGGACCGCTGGCTGAGCGCCTACTACGCCGACCGCATTCT
CGTGACGGTGGCCGTCGAGCGCGTGTGCTCGTGGGGCGATCTGCAGTGCA
CGGGAGAGCCCAACGTGTACGGCGCGGCGCGCCCCACCGCAGACCCCGAG
CCGCAGTCACCGCCGAGGAACGGCACGCGCCCGCGCGTCGACGCGGCTCG
CGCGAGGCGCAGGCTGGCCAAGCTCCCGCACGTGCTGCTCGCCTACATCG
ACAGCGACGGCTTCCCCGTGGTCCTGCCGGTGAGCGTCGGAGCGGCCTCC
GATGCGGGCATCGCGCTCGGCAACGCCTCACTGCCGCCGGGCGGGCGCCG
CGCTGGGATCTTAGGGCACAGCTTTCGCGCGCAGCTCGTAGGCCTAGAGG
CCCGGCAGCACACCGGCTGGCTCGAGAGCTCGATCTACGCGCCGCACACC
GAGGGCGGCTTTCGCGCGCCAGCCAACAAGACGCTGCTGCTGCTCGCGAA
CGGCTTCATGGCGCGCCAGGGGCTGCGGCGCGCCAGAGCGCGAGGAGCGG
CCTAGCCAACGGCTGCCGGCCCACCTCCGGCTGCGGCGCGCGAGGATGCG
CGGCGCGGCCTAGCGACACGCACGAGCGCAAGCGTGGAGAATGCCGGTGA
AGGCACCGCCACGAGGAGAGGAATGTCGGTCGCAGTCTCCGCCAACGACA
TCGCACGCGCGTCACGTTGGCCGTCGGTGATCATCGTCGGAGCGGGGTTC
GGGGGCATCGCCGCGGCGATCGAGCTGCGGCGAGCGGGCATCGACGACAT
CAGGATCCTCGAGCGCGCGGCGGACCTCGGCGGCACGTGGTATTTCAACA
GCTACCCGGGGTGCGCGTGCGACGTCCCCAGCCACCTCTACTCGTTCTCC
TTCGCCCAGCGCCGCGACTGGTCGCGCCTGTGCTCGCCGCAGGCTGAGAT
ACACGGCTACCTGCACGACGTCGCTCGGGCGCACAGCGTGGAGGCGCTCG
TGCAGCCGAACAGCGATGTGACGGCGTGCGAGTGGGATGAGCCCGGGTGC
ACTTGGACCGTTTCCACAGCGCAGGGCGAGACCTACGAGGCCGACGCGCT
CGTGCTGGCCACGGGGCAGCTTCACCAGCCGTCCTATCCGCGCATCGAGG
GAGCGGAGGAGTTCGCCGGGCATAGCTTCCACTCCGCACGCTGGGACCAC
GACTACGATCTCGCGGGCAAGCGCGTGGCGGTCGTCGGCACCGGCGCGAG
CGCGATCCAGTTCATCCCCGAGATCGCCCCGCTCCTCGAGCGGCTGTGGG
TGTTCCAGCGCACCGGCAACTGGATGCTGCCGCGCGAGAACCGCCGCTAT
CCGCCGCTCGTGAAGGCGGCGATCGAACGGGTCCCCGGTCTGCAGGCGTT
CCGTAGGCGGTTCATGTTCGAGTACTGCGAGTCGATCACGCTGGCGATCC
GTCACCCGCGCACGTTCGGGCGCCTCGCGCACGCGCGCTCGAGAGCGTTC
ATGCGCTCCCAGCTCAAAGATCCGGAGCTGCGCAGGAAGGCGTGGCCCGA
CTACACGTTCGGCTGCAAGCGCGTGCTGTTCAGCTCGCAGTACCTGCCCA
CATTGCAGCGGGCGAACGTGGAGCTGGTCACGGACTCGATCGCGCGGCTC
GAGGAGAGCGCCATCGTCACATCGGCGGGCGCGCGGCTGGAGGTGGACTG
CATCGTCTGGGCGACCGGCTTCAGGTCGACGGAGTTCATGTTCCCGATGC
AGATCACCACCTCGACCGGGCTCGACCTGAGAGGCGCCTGGGTCGGCGGC
GCGCACGCACATTTCGGCATCACGGTTCCCGGCTTCCCCAACATGTTCGT
GATGTACGGGCCCAACACGAATACCTCGGGCGGATCGATCATCGCCTACC
ACGAGGCGCAGGCCTCCTACCTGCGCCAGGCGCTCGAGCAGGTGCGCGAC
CGCGGTGCGGGTGCGATCGACGTCCGGCGCGAGGTCGAGGCGGCGGGCGA
CCGCGCTGTGCAGGCGCGCTTCGCCGGCACGGCCTGGACGCGCTGCGACT
CGTGGTACCGCGACGAGCGCGGGCGCGTGATCGCCAACTGGCCGGGCTAT
ATGCGCGAGTACTTCGAGCAGACGCGCACGCTGCGGACGAGCGATTACCG
CTTCCTGGGGCGCCCGCATGCGCCAAGCGGTGCGGACAGCGACGTGGCGC
GCGAGGCCGATGGCGGCGTGGCGCGAGAGGCCGATGTCGGCGTGGCGCGA
GAGGCCGATGGCGGCGTGGCGCGAGAGGCCGATGGCGGCGTGGCGCGCGG
CGGCGCGCGCGCGTCGCCGCAGGGTGCCCTGGCGGATGCCTGAGCGAGAA
GGAGCAGCGGCTTGACGCATGACTATGTGATCGTCGGGGCGGGGTCGGCG
GGCTGCGTGCTGGCGAACCGCCTCTCGGAGGACCCCTCGGTCCGCGTGCT
GCTGCTGGAGGCGGGTGGCAAGGACCGCTCGCCCAACATCAAGATCCCGG
CGGCCTTCGCCAAGCAGTTTCACACCAAGCTGGACTGGGAGTACGAGACC
GAGCCGGAAGCGCACGTGGACGGTCGCCGCCTCTACATCCCCCGCGGAAA
GAGCCTCGGCGGGTCGAGCTCGATGAACGCGATGCTCTACGTTCGCGGCC
GGCCGCTCGACTACGACAGCTGGGAGGCGCAGGGAGCGCCGGGCTGGGGC
TACCGCGACGTGCTGGCGTACTTCATCAAGTCGGAGGACAACGCGCGCGG
CGCCTCCGAGTTCCACGGCGCAGGAGGGCCGCTGCGGGTCAGCGAGCAGC
GCTCGCCGCGGCCGCTTGACGCGCTTCTCATGCAGGCCAGCGCGGCGGCG
GGGATCCCTCGCATCGCCGATTACAACGGCCCCGAGCAGGACGGCGTCTC
GATGTTCCAGGTGACGCAGCGAAACGGCGCCCGCATGAGCACCGCTGACG
CGTTCCTGCGCCCCGCGCTGAAGCGCCCCAACCTCGAGGTGCGCACGCGC
GCGAGCGTGCTGGGGATCGAACTCGAGGGCGATCGCGCGGTGGGAGTGCG
CCTGCGCAAGGGGCGAAGCGGCGAAGAGCTGGTGCGCGCCACGAGCGAGG
TCGTATTGTCAGCCGGCACGATCAACTCCCCTCAGCTGCTGCTGCTGTCG
GGTATCGGCCCCGCGGAGGAGCTGCGCGCTGCCGGAGTGGAGCCTCGCTT
CGACCTGCCTGGCGTGGGCCGCAACCTGCAGGATCATCCGTTCGTGACCG
TGATCTGGGAGGTCTCGGACCGGCGCACGCTGTATGGAGCCGACAGTCCG
CGGCACCTGGCCGAGTGGCTGCTGCGGCGCTCCGGGCCGTTGAGCTCGAC
GGTGGCCGAGGTCGTGGCCTTCACCCGCACGCGAAGCGGCCTGCCGGCGG
CTGACATCCAGTTTCACATGGGCGCCGCGTACTACGAAGACCACGGCGCC
GAGGAATACGACGGCCACTGCACGGTGATCGCGCCGGTGCTGGTCTCGCC
GAAGGCGCGCGGCCAGGTCTGGCTTCGCTCGGCCGACCCGACGGCGAAGC
CGTGCATGATCACGAACACGCTCTCGGAGCCCGAGGACGTAGACTCGCTC
ATCGCGGGCATGCGCCTGGCGCGGGAGATCGCCGCCCAGGCGCCGCTGAG
GGAGATCGTGATCGAGGAGCTCAAGCCGGGCGCCGACGTGAGCGAGCGAG
CGGACCTCGAAGCGGACCTGCGCAGGCGCCTGATGCTGATCTACCACCCC
GTGGGCACAGCGCGCATGAGCGACACCCACGAGCTGGCGGTGGTCGACTC
CCAGCTGCGCGTCCACGGCGTGCGGGGGCTGCGCGTGGTCGATGCTTCGA
TCATGCCGACGATCCCGGGCGGCAACACGAACGCTCCCACGATCATGATC
GCCGAGCGCGCCGCCGATCTCATCCGGGGGCGAACGCTCGAGCCCGCCGC
CCCCGCGACGGTGCCGGCGTGAGGCGGTGAACTACCACCGCGAGGGCGCG
GGCGCGTGCGCGGTGGTGCTGATCCACGGCATAGGCCACCACTGGCAGGC
GTGGCGGCCGGTGATCGACCTGCTGGCGCCAGATCACGACGTGATCGCGT
GCGACTCGCCGGGGTTCGGCCGCTCGCCCCCGCTCGCGACGGGCACCGAG
CCGACGATTTGGGCGTACGCGCAGGCGTTCGAGGACTTCTTCGAGCAGCT
CGGGTTGACACGGCCGCACGTGGCCGGCAACTCGATGGGCGGTGCGATCG
CGCTCGAGCTGGCTCGGCGCGGGTCGGCGGCGAGCGCGACGGCGCTCTCG
CCGGCGGGCTTCTGGACGGAGGCAGAGCTGCGCTACTGCCAGGCATCGCT
CGCTGTGCTCGCGCGCCTGCCGGGCCCGATCCGCCCCGCGGTCCGAGCTC
TCTCGCGCACGCGGGCGGGGCGCGCGGCCCTGTTCGCGCAGACCTTCGGA
TGGCCCTCGCGGATGCCCGCCTCGGAGGCGGTCGCGACGCTCGAGGACGC
GTGGGCGGCGCCGGCGTTCGCGCCCGCGCTGGCCGCCTTCAGCGCTTACC
GCTTCAGCGAGCCGCAGCAGCTGCGAGCGGTGCCGCTGACGATCGCGTGG
GGCGTTCGCGACCGGCTCCTGCTCTACGGCCGCCAAGCCCCGCGCGCTCG
GGCGATGCTGCCGTGGGCGAGGCACCTCACGCTGGGCGCCGGCCACGTGC
CCTTCTTCGACGACCCTCCGGCGGTCGCGGAGGTGATACGGGCGAGCTGC
GCCGCCGGCGCACTCCGAGCTGCCCGAGTGAGCGTCAGCGCGGCAGGATG
AACTCGCCGCGCGCGACGGTGACCGCCGAGCCGCCGACCTGAACGCGCTC
GATGGCTGCTTGCGAGCCGTGCGCGGAGGCGTACAGGCGCGAGGGCCGGC
CGACCTCATCGCCCTGGGTGATCTCGATCTCATCACCAAAGCGGATGCGG
CCGTGGCGGCACAGGTGCACGGCGAGAGGGCCGGCGGCCGAGCCGGTGGC
CGGATCCTCGGCGACGCCGAACGCGGGTGCGAACACGCGCGTCTTGAAGC
GCCGCCCGCTGCCGGCGAAGCAGTTGGCGCAGCAGTCGAGCGCTGCCAGC
GCGCGCATGTCGGGGCGCAGCTGCGCGACCGCGTCCTCGCTGTCGAGCTC
GACGTACACGTGCAGGGGACCGTTGGCATACGCCTCCACGGGCAGGTCCG
AGCGCTCCACGCCGAGGGCGCCCAGCAGCTCGGCCTCGCGCTCGTACGTC
CGCCACTGCGGGACGAGCTGGCGCATGCTCCCGAACGTGATCACCCCGCC
GTCCCGGCGCAGCTCGAGCGGCACCACGCCGAGGCCCGTCTGCAGACGGA
GCTGATCGCGCTCCAGCTGCGCGCCGACGGCGAAGGCCGCACCGAGCACC
GGATGGCCCGCGAAAGGCAGCTCGCGCGAGGGCGTGAAGATGCGAAGGCG
CGCGTCGCAGTCTCCGTCGCCGGGCAGCACGAACACGGTCTCCGAGAAGT
TGAGCTCGCGCGCCAGCCGCTGCATGAGCTCAGACGGGATGGCGGCGGCG
TCGGTGAAGACGCCCAGCTGGTTGCCCTCGAGCGGCTGCTCGGTGAAGAC
GTCGAGGACGAGAAAGGGCTCGGACCGCTGGAGCGCGGCCGAGCCCTTCG
AGGTGTCGCGCTGAGCGTGCACGAGCGTGCGAGGTTAGCCGGTGCGAGGT
TAGCCGGTGCGTGGCCGCGCGATGCTTTGCCGACGCTGTACGATCGCCGC
GAGTTCTCGGAGCGCTTGCTCACCCCCGGTCGAAAGGAGGCTCCCATGAG
CATCTCGGGACGGATCTTCGCGGCCCTCTACGACCGCATGATGGAGGGCA
CCGAGAAGGCGGGGCTGCGCGCGCACAGGCAGGCGCTGCTCGCGGGCGCG
CACGGGCGCGTGCTCGAGATCGGAGGCGGCACGGGCGCGAACCTGCCCTT
CTACCCGGATCAGGTGCAGCGCCTGACGGTGACCGAGCCGGAGGCGCCCA
TGGCAAAGCGCCTGGCGCGCCACCTGAACGAGCGCGAGCTGCCCGCGGAG
CTCGTTCAGGCACCCGCGGAGGAGCTTCCCTTCGAGGACGGGAGCTTCGA
CGTCGCGGTCTCGACGCTGGTGCTGTGCACGGTGCGCGATCCCGAGCGCT
CGCTCGCGGAGCTCCGCCGCGTGCTCACGCCCGGCGGCCGGCTGCTGTTC
ATCGAGCACGTGCGCTCCGAGGAGCCGCGCTTGGCTCGCTGGCAGGACCG
CGTCAACGGCCTCCACAAACGCGTCGGTCAGGGCTGCAACTGCAACCGGC
CGACGCTCGAGAAGATTCGCACGGCGGGCTTCGCGGTCACCGATCTCGCC
AACGACCGGCTGGCGAAAGCCCCGCCGTGGGTGCGCCCGCTGATCATTGG
GACGGCGACGACGAACGGCGCCGCGAGCACGGCCTGATCGCCTGTCAGGT
GTCCGGGTTCAGGCGCACGCCGCCGCCTTCGGTGAGCGTCCAGTGCGGGT
TGTGCACGACCTCCCAGGGATGCCCCTCGGGGTCGATGAAGACGGAGCTG
TAGCCGCCCCAGAACGTCTCGGCGGGCTCACGGCCGATCGTCGCGCCGGC
AGAGCGCGCTTCCTCGATCACCGCATCTACGTCCTCGCGTGAGCCGACGT
TGTGCGCGAGCGCGACGCCTCCCCAGCCGCGCGCGTCCTCGACGGCGCTG
TCCTCGGCGAGCCGCGCGCGATCCCAGAGCGCGAGCACCATGTCGCCGGC
CTGAAAGAAGACGACCTGGTCGCCCGCGGCCGCGCGCGTGTGCCAGCCGA
GAGCCTCATAGAAGCGGCGCGCGCGCGCAAGATCACGCACGCCGAGAGTG
ACCACGCTCACCCGCTGGCGCATGCTATGCGTGCGGCTCGACGCGCTCGA
GCGGAGACGAACGCGTGCGCGGGGTAGATCTGCGGCTCGCTTCTGACGCC
CAGCACTTGCAGCATCGGCCCGAGCTTCTCACCGAACTGGTTGCGGGCGC
GTGCACCAGAACGACTGACACGGATTCCTCCTACGGTCGAAACGCGAGCG
CAGGATAACCGGCCAGGTCAGCTGAGAGCTCCGCCCTTCGCGGCGACGGG
CGGAGGTGTGAGCCGCCGTAACTTTTGGCACCGACGCAGCCGCAGGCACA
GCAGCCGCCAGCCGGCACCCCTGTCCTGCTACCCCATGCCAAGGGCGCCG
GCTGAAACGGCGGTCACGTGACCTGCGCGAGGCTGGGCCTCGCGCAGCGC
TCGCTACCCGAACAGCTCGATCACAGAGCTGAAGTTCCCCTTCTGGAAGC
CTTCGGGCGTGTTGCAGCTGGCGAATCCGAAGTTGCTTTCTTCGGTGCCG
CTGGTCAACACCTGCGGGTTCTCGGAGCCGACGACGTTTCCGTACTTGTC
GTAGAGCAACGCTGGGATGAGCCCGATCACGTTCTCGCCTGCGGCCCGCA
CGACACCGGGCAGCCCTTTGGCGCTGGCTTCAAACCCGCCAAACGCGCAC
GTTGAGCCAGCTTCGGAGTAGCCGCGGTACGTGAGCTTCCCGCTGCACTC
TCCAGCCAAGGGGCCCGTAGCGACGAATGCAAGCGGTTCGGTGGACGGCG
TGTTCGTTGGTCCCTGCCCCGTGTAGTAGAACGTCCCGGTCGGGTTGGCG
GGAGTCCCGCCCCACGTGCAAGTGGTCGCCGCCTGCGCCGATGCCGCACC
CGTTCCGAGGGCTGCCAGCGAGGCCGCGGCAACCGCAGTCATGGCGATGA
TCGCTCGAGGTCTCATCCGTCTCCTTTCGTTCGCGCCGCGAGCGGCGCAT
CTCGTCTATCCGGACGCAGCGGCGCCTGTGCTATTCAGCGACGCCGGCAG
GCCCGATGAATGAGCTTATTGTAGCAGACCCTTATATAAACTGTAACTAC
AGAATGGACTGCCCCGGACCGAGGAAAACCTGCCGATCCGCGGGACCGTC
TTGACCGGGTCGGCGAAGTAGGCGAAGACGATCTGCGGCGCGGCGGGGAT
CCGGATCTCGTGCTCGATGAGTGCGTCAGTTTCGCTTCGCCTGGCGCGCA
TCTCGGCCGCTTCGCGCCTCCTCCTCGGCGAACTCCTTCAACCGCTCGAG
CCAGCTGGGCAGCAGCTCCGCGAGGAACTTCTGCAGGTCCTCGAACCCTT
GTGCTCGCACGCTCAGCACGGCGCTTAGCTTAGCATAAGCTTATATAAGC
GTAGGCTTGGAAAGCCTTGGCGTGCGCGATGTACGCCGGGCGACGCCGAG
CAGCCATGCTCGCTCCTGCGGGATGTCGTAGGACAGGCGCGCAGCCGCCA
GCACGGGCACCCACGCGGCGATCGTCGAGCGATCGAGGTCCCGTCTGCCT
GCATACGCGGACAGGTAGGCGGAGTAGAGCGCCCAGCGAAACGGCGAGAG
GAGGACTTGGAGCCGACGCGGCACGGGGCCCGGAATCCAGGCGCCGACGA
GCAGCAGTCGCGTCCGCGCGATGTCTGCATTGGGGTCACCGCGTGATGCG
GCCTTCCAATCGATGACGGCGTAGCCATCGCTGCGTCGGCGCATGACGTT
GCCGGGATGAAGGTCTCCATGGCACAGGCGGTCCCCGTCGGGGAGCCGTT
GCAGCGCTCGCTCAGCGGGGTCGCGCACGTCCGGCGGAACGAGCTTTGAC
TGCAAGCGCGCTGCGACCTCGGCGTGCAAGTCGGGAAGCCCTGCTGGCGC
CAGGGTTTCGTGCAGCGCCGCGTGGACCCGGGCGAGGATCGCCGGAACGA
GCGCGAGCTCCCACGGCCGGCGCAACGCACTCGTCAACAGATCGTGGGCA
TCGAGGCGCTCGAGCACCAACCCCGGACGACCGTCGACGTCGATCTGCTC
GAACATCGCTGGAGCCGGTGCGCCACAGCGCGCTGCTGCCAGCAAGGCGA
CCCGCTCGCGCTCGACCTCCTCGCGAAGTGCGGCCGTGCGAGCCAGGCGG
AGGACGCGATCCCCGTCGAGCGCGTAGACCTCGGCCTCGCGCCCGGCCCC
GATCCGCTGTAGCTCATCGATGCGGACCTCGGCCGGGTTTTGTGTGGTCA
ACCGGACGGATCCAGCCGGGCTACGAGCTGCCCGTGTCGGGGAGGCCAGG
CACAGCGTCGGGCTCGAGCAGTCGCTCATAGACGCGATAGCGCTTGACGA
TCCTCCCAACGAGCGCCTCCATCGCGCGGTTCATCGGCTCGTTTATCTCG
AGGATCCAGCCGGTCTCGGCCCGTTTGATGCCGCGCCGACGGCAGGCGTC
CCACACGTCGCGGTACAGCGCAGCCGCGACGCCTGTGTGCTGGAACTCGG
GTTTCACTCCGAGCGCGAGCACGCGGATCTCGTCGATACGGTGGCGTGTC
CGAAGCGCGGTCAACCATCCGAGGGGCAGCAGACGCCCGTTGAGCCTCGC
GAGCACCTGGTTGTAGTCGGGGAGCGACAGCGACACGCCCACGAGCTCGC
CTTCGGGAGTCTCGGCGAGGCAAGCGAAGTCCTCGTCGAGAACGGGCTTG
AGCTCTTTGGCCATGTGCTCGAGCTCGTGATCGGTAAGCGGTACGAATCC
CACTCCCACGAGCACAATCCATCTCAGCGCGCGACGAGGCCACTCAGTCG
GACGCGAGACTCCGAACGGCATTGGCAATCCCCCTCTTTCATCGACGTCG
GGCGACCCAGGCACGCTCGACGGTGGTCAGACTACCCCGCCGATGCGTGG
TTCGCAACGGGGGAGACGGCGTCAACCGGCAGGGCTCACGCTGCGGGACG
AACGCAGCGTGATCGAAGGCCAGGGCGAAGAACAGATCGAGTTCAAAGCC
CGGCTGCGGTAGGCGGGGAGCCGGCCATGCTGATTCAAGGGTGGCGGTCG
GCGCCGGTTGGCTGAGGCAGAGCTTATAAAGCGGCAACAGGTCTTGGCCG
ACGACGCCGCGGATTACGACGACAGCGAATCATTCCAATCGTCTCCGTAA
AAAACCCCCGCGTTTGCGGGGGTTTACGGGAAAAGTGGAGACGGCGGGAA
TCGAACCCGCGTCCGCGATCGCGTGAGAGTGGCTTCTACGAGCGTAGCCG
GCGCTCTGATCTCATCCCCCGCTCGCCTCGCCGGCCGGGTTGCGGGGGAC
CAGCCTCCTTAGATTTCCCCGGCTTGGCGGAGGCTGCCCGCACCGGGTGA
GCCTGCTTTCTGATCCCGGTTTTCCCCGCCGCAGGCGAGCGGGGCCCGAG
ACCTCACGGCTTAGCTATTGACTAAGCGGCGAGGGCGTACTCGTGAGAGT
CCGCACTTATTGTTTTCCCGGGTGTTTTACGAGGCCGCCCGGGACCTCGA
CTCGCCACCAACCCCACGAGCCGACCACGTCGAAGCCTGTCGTCCCCGTA
GGTGTGGATGCAGCCTGAGTTTAGCGTCCGCTTCATCCCGCGCCCACGCC
TTCCTGCGACCTCGGAGCGAGCGGGAAAGCGGAAAAAAAATGACGCGGCC
CCGATCGCTTGAGGAACCTACTCGATCGACCCGCAGGTCTTCGTTATAGG
TGGCGCGGCCTCACACCTCATTGGCCTCGCTCTTTTGCGGCTCGGCTCCG
CGTCGCGATGCAAGCTAGCCTCGCGCCCTCTCCGATGCAAGTGCCACGCC
GGGGCGCAGGCCGCAACGTCCGCGAAAAACGGTGGCGTTAGGAGGCGCTT
ATGGACGCTGCGACAATGAGGTCATGGACAGCGGCGACGCCTCGCTACCA
CAGCCCGCGCCGGCGCCCGTGCTGGGCGCACCCGCGTCCCGCCCGGCGTC
GCCGCAGCAGCATCAGGACCCGTTTGGAATGCCCACCCCGGCGCGTGCGC
GGGCGCGCAACCTGCGCGGGCGCATCGGCGGTGCGCTCGCCGCGGTGGGT
GCGTTGGTCGCCAAGTTCTTCTCGGCGATCAAGGGCGTGTTGCTGCTCTT
GCCGAAGCTCAAGGTGCTGACCTCGGCGGGCACCGCGTTCGTTTCGATCG
CCGCCTACTCGCTGTTCTTCGGCTGGACCTTCGCGGTCGGCTTCGTTGTG
CTGCTGTTCGTCCACGAGCTCGGCCACGTGATCGCACTGCGCCGCGAGGG
CATCAAGGCGAGCGCCCCAATGTTCATTCCGTTCCTCGGCGCGCTCATCT
CGGCGAGGTCGCTGGGCGACAACGCGCTCGCGGAGGCACGGGTAGGCCTC
GCCGGGCCCGTGCTCGGAAGCGTCGGCGCAGCCGCGTGCCTGGCGATCGG
CGAAGCCGCCGACAGCGACCTCTTCCGCGCGCTTGCCTACATCGGCTTCT
TCCTGAACCTCTTCAACCTGCTGCCGGTGGTCCCCCTTGACGGCGGCCGG
GCGATGGCCGCGATGGCGCCGTGGATGTGGTTCGTGGGCCTCGGTGTCCT
GGTCGCGATGATGCTCGTGTTCCCAAACTTCGTGCTGCTGCTGATCGCGC
TGTTCGCGGCGATGGAAGTGTGGCGGCGCTGGCAGGCTCGCAAAACCCGC
TCGCTGGAGCAGGCCGCCTACTACCGTGTCTCAGCTCGCAACAGGCTGCT
CGTGGGCGCGGTGTACCTCGGCTTGATCGTGCTCCTGGCGGTGGGCATGG
ACCACACGCACATACTCTCCTCACAGGGCCACAGCTTCCGCCATCTGTAG
TCAGCGCCTGGCTTCGCGCAGGCCTCGTTCGATGTCTCTGGCGGTGTCGC
GCTCGCGCAAGGCCTGGCGCTTGTCGTAGAGGTCCTTGCCTCGCGCCAGC
GCGATCTCGACCTTGGCGCGCGGCCCGGCGAAGTAGATGCGCGTCGGCAC
GAGCGTGAGCCCCCGCTCATTGGCCCGCGCGGCCATGCGCTCGAGCTCGC
GCCTGTGCAGCAGCAGCTTGCGGGGGCGCTCGGGCTCATGATTCTCGCGC
GCGGCTGGCCCGTAGGGCGGGATGTGTACCGAATGCAGCCACAGCTCGCC
ATCGCGCACGGCGGCGTAGCCGTCCTTCAGCTGGGCGCCCGAGGCGCGCA
GCGCCTTGACCTCGGTGCCCTCGAGCACGATCCCGCACTCCATGCGCTCG
AGCAGCACGTAACGATGCGAGGCGTAGCGGTTGGACGCCACGTCGCCCGC
CCCAACCTTGCGCTTGCCCTTGCCCTTGGCCATCTAACGAGCCTAGCCTT
GCGCGCCGGGGTCCTGCGCGGCGAGGAGGTCGACGCGCCCGCGCGAAGCG
TCAACGCGCGCAACCTGCACGCGGACACGGTCGCCAAGGCGCACCGCCGC
TCCGGTGCGCTCACCGCGCAGCGCGGTCTCCTCCTCGCGCAGCTCCCACC
ACTCGCGCTCGCCGCCCGGGCCGCTCAGCGCGCGCGCTGGCAGCAAGCCT
TCATACAGCGCCGTCACCTCGCTCGCTCCATCCTCGCGCCGGGGCGCCGC
GGCGGCCGTAGCCGGCTCCGGCTCCTCGGCGGGGCCGAAGGCCACGAAGG
CGCCGGCCGGGATCAGTCCGACCACCTCCCCGGCGAACGTCTGCTCCCAT
CCGTTGCGCAGCAGAGCGGCCTCGAGGTGAAAGCAGCGCGCGATGTCGTC
GGCGTCGCGCTCGACCATCATCGCCTCGCGCTCGCACTCGGACGTCCAGA
TACCCAGCTCGGACAGCTCGCTCGCCAGCGGCGCACGCTCGGCTGCGCCA
AGCGCGTACAGCAGCGCGCGATGGCACACGAGGTCGGGATAGCGGCGGAT
CGGCGAGGTGAAGTGGCAGTAGCTGCACGAGCGAAGCCCGGCATGACCGA
TGTTGCGCGGCGAGTAGTACGCCTGCTTCAAGGAGCGCAGCACGAGTGCA
TTGAGCGCCAGCCGGCCGGCGCCGGTGCGGCGCACGTGCTCATCGACCAG
CTGCGAAATCGAGCCCACGAGCTCGGCCGCCTCCCGGTGGGACATCCGCT
CTGGGAGCGGCGGCGTCGGCACCTCCAGCGCGCTCAGCTGCGCCACCAGT
CGCGCGATGCGCTCGGGCTCCGGGCGCTCGTGCACGCGGTACAGGCAGGG
GATCTTGCGCTTCTCGAGCAGAGCAGCGACCGCCTCGTTGGCGGCGATCA
TCAGATGCTCGATCATCCGGTGTGACTCGGTCTGCGCGCGCGGGTGGATC
TCCGCGACTTCGCCTCGCTCGTCGAGCACGAACTCGGGCTCGTGCGAGTC
GATCACGAGCGCTCCGCGCCGATCACGCTCGCGGCGCAACGCGCTCGCGG
CCTCGCGCGCCGCTTCAAGCGCCGCCGCCCACGGACCGTCGGCCGCCTCA
TGCCCGGCAAAGATGCGGTCGACGCGCTCATAGTCGAGACGCGCGTCCGA
GCGGATCAGCGAGCGATAGAAGGCCGTCCTGGCAACGCGTGCGCTGCCGA
GCTCGAGCTCGAGCTCCGCGGTCACCGCAAGACGCTCGCGCGCGGGGAGC
AGCGAGCAAGCGTCGCTGGAGAGCGCGCTCGGCAGCATCGGCTCGACGGC
GCCGGGCGCGTACACGCTCGTCCCGCGCTCGCGTGCCGCTCGGTCGAGGT
GCGAGCCCTCGAGGACATGGGCGCTCACATCAGCGATGTGCACCCACACG
CGGACGCTTCCGGCGGACAGCGGTTCGGCTGAGATCGCGTCGTCGAAGTC
CTCGGCGCTCGCCGGATCGACGGTGAAGGTCGTGAGCTGCCTCAGGTCGT
GGCGCAGGCCGAGCTCGCCGGCGGCCTCGAGCCCGCGATCGCGCGTGCGC
TCGGCTTCGCGCTCAACGTCGCGGGCAAAGCGCCGCGCGAGCCCTCGCTC
GCGCATAAGCGCCTCGATCGCCGAGCGCGCGCTCTGACGCTCGCTCGCGG
GCCACACCACGCGCGCGTCGCCCCGCGATGCTCGCGCGCTTGCGCCCGGC
GCACTGGCCCGCCGGCGGCCGCTCACTTCGCTTTCGCCGCGAGCGCGTCG
AGCGCCACGTCCAGGCCGTGGCGCGTGTCTACGCCGTTGGCGACGATCGC
GTCGGGGATCACGCCGGCCCCCTGCTTGACGCCGCCCCCGCCGAGATTGC
GCCCGCTGGGCGTGAAGTACTCACCGACGGTGATGTCGAGCGCGCCGCCG
TTCGCGAGCGGCTCCTCCTCCTGAAAGACGCCCTTGCCGAACGTATGGGT
GCCGATGATCGTGGCGCGGCGGTGATCCTGCAGAGCGGCGGCCACGATCT
CCGACGCTGACGCCGTGTTCGCATCGACGAGCACGACCACCGGTATCGAG
GTCGAGATCGCGTCGCCGGCCGCGGTCAGCGTCTGCCGCGGCTGCGCCCT
TCCGCGGGTGGTCACGATCGTGCCTCGGGGGATGAAAATGCTCGCGACCA
GGCGCGCCTCCTCGACGAGCCCGCCGCCGTTGGCCCGCAGGTCGAGCACG
ATCCCGCGAGCTCCTGAGTGCAGCAGGTGCTCGACGGACTTGCGCACTTC
ACCATGCGCGCCAGGGCTGAACGTGCCCAGCCCCACCACCCCGAGCTTGA
CGCCCCTCACCGAGCGCATGACCGAGGCGACGACGGGCTCTGAGATCGTC
GCGCGCGTCAGCCTCACGCTGCGGGCCGCTCGCTGGCCGTGTCCAGGGCT
CACGATGCCGAGCACGACGTCCGTGCCCGGGGGGCCCTTGATCAGGGCGG
TTGCTGCATTCTCGGAGATCCCCGCGAGCGAGCGCCCGTTGACGGTCACG
ATGACGTCGCCCGCTCGCAGCCTGGCGCGCGCGGCGGGAGAGGAATCGAA
CACGCGCGCGATCGCCAGCCCGCGGCGGCTGGGGCCGACTGCGACGCCGA
TGCCGGCGAAGCTCGGAGGTCGGTTGAACGTCTGGAATTCACTCGGGGTG
AGGTAGTGCGAGAAGCGATCGTTGAGGCTCGCGACAGCGCCTACGATCGA
GGAGCCGGCGAGGCGCCTCTTCGATATCGGGCGGTAGTAGTCGCGAGCGA
TGCGGTCGATCGCTTCATCCACAACCCGCGTTTCGTGATCGGGTACGAGC
GCGTCGCGCGCAAACGCCGGCAGGTTTTCCGGGTGCCCGCCGAGCCAGAT
GCCCGCCACCAGGACGAGCACCAGCGCGAGCGCGAGCGCGAGCAGGCCCA
GCGAACGGCCATCGGCCACGGGTGATCGTCGGGGCGAGCGCATCGCCTCG
CAGACTACGGGTCAGATGCGCAGGAAGCGCCGCAGCGAGATGCCCGAGCC
GGCGGCGGATACACCGACCGCGCACGCCATCAGGATCGCGATGAGCAGCG
GAAAGCCGATCATGTCAGGACGCGAGATCAGCCTGACGCTGTTCGCCAGC
GGGTCCACCAGCGTGACCTTCGCCACCGCCAGTAAGGCGACCGCACCGGC
TCCGCCGAGAGCGCCCAGGAACAGGCCCTCGAGCACGAACGGCCAGCGGA
TGAACCAGTCGGTGGCTCCCACGAGCTTCATCACCTCGACCTCGCGACGG
CGTGAGAAGAGGGAAAGGCGGATCGTGTTCGAGACGAGCAGGACAGACGC
GATCACCAGCAGGGCGGCCAGCAGTGCCATCGTGATCTTGATCACGCGGG
TGGCCGACACGATGCGGTCGGTCTGCGCCTGTCGATTCTGAACCGCGGCG
ATCGCGGGATCGCTGACCAAGCGAACGCCGAGCGGGCTCGACTGGTCCAG
CTCGGCGCGCAATGCCCCGGAGTTCTCGGGCCGGTCGGGAGTGACGCGGA
AGATGTCGGGGAGCGGGTTGTAGCCGATCAGGGCGAACGCCTGCGGGTTG
AGCTTGCGCTGCCGTTCATAGCCCGACTGCTTGGAGACGAACTGCACGCT
CTTTACGTGCGGGGCGCCCTGAAGCTCGGCGCGCACGCGGGCCACGGTTG
CGGCGCTCGCGCCGCTGAGCAGATCCACGTCCACAAGCACCCGTTTGCGC
ACGTCGTCGGCGGCGCCGTTGGTCGCCTGCACGACGGGTATGAACACGCC
GAGTACGAGCGTCGTGACCAGCACGGAGGCCAGCGCCGCGAAGCTCGGTA
CGACGTTGCGACGCATCGAGCGCAGAGACTCTTTGAGGAAGAAGGCCGGT
CTCATGCCGCGCAGCTCAGGCGACTTCGCGCCTGAGGCGCTCGCCGAGCT
CGTCGGTGCTCTCCTCGCGCCCACCGTAGGAGCCCGAGGCCTCATCGCGG
ACGATCCGCCCGCGCCTGAGCTCGATCACGCGCCGGCGCATGCGATCGAC
CATGCCGCTGTCGTGGGAGGCGATGATCACGGTCGTGCCTGCGCGGTTGA
TGCGATACAGCAGCTGCATGATCCCGATCGAGGTCTCGGGGTCGAGGTTC
CCGGTCGGCTCGTCGGCCAACAGCAGCGGCGGGTGCGACGCGAACGCCCG
CGCGATCGCCACGCGCTGCTGCTCTCCGCCGGAGAGCTGGTGGGGGTAGG
AGTGGAGCTTCGTCGAGAGGCCCGTCAGGCGAAGGATTTCGGGCAGCGTC
GCGCGGATCTGCTTGCGCGAGGCGCCGGTGACCTGCAGCGCGTAGGCGAT
GTTGTCGTACACCGTGCGCGTCGGCAGCAGCTTGAAGTCCTGGAACACGA
CACCGAGGTTGCGACGGTAGAAGGGGATCTTCTGCCGCGGGATCTCGCAG
AGATCGCGTCCGGCCACGCGCACGCGTCCCTCGCTGGGCTCGATCTCCTT
GATCAGAAGCCGCATGATCGTCGACTTGCCCGACCCCGTCGGGCCAACCA
GGAAGACCATCTCTTGGCGGCGGATGACGAACGTCGCGCGCTCGAGGCCC
ACGTCGCCGGCCCCGTAGAGCTTTGAGGCGCCACGAAACTCCACCACCCG
CGCGGGCCGGGCGCTCGCCTGCGCGCGAGGGTGCGAGCCGCGGCGCGGGC
CCGTGAAGATCGCGCTGGGCTCGCTCGCGGCGGGCGGATGCGTGGAGCCG
CTCAGCGCCGGCTGCGCCGCCTCGAGGCTGGTTGCGTCGGTGGCTGCCAT
CGGCCCGGGAGGGTAGCGCTCACGGCGTGTCCCCATTGCACAAAATGCCT
GCATGCAACCGGATTTGCAGCGCGCTGCGAGCGGCGTGCGCGGGGTCCAT
CGCGCGCCGCCGGATATGGTGGACCGACGATGGCGAGCATCGAGACGACC
GTGATCGCTGCGAACGGCCTGCCGGTCCACCGGATCCCGCTGCCGGGCAC
CAGGGCGCTGACGGTTCTCGTCGCATTCGACGCTGGGGCGCGCAGCGAGC
TTCCGCCGGAGAACGGGATGGCGCACTTCCTCGAGCACCTCGTCTTCAAG
GGCGGCGAGCGCTACCCGAGCCACCGCGACATCAACGAAACCGCCGAGCG
GCTGGGTGGCGTGCTAAACGCCTACACGAGCCACGATCTGGTCGCCTTCC
ACATCACCGTGCGCGCCGAGAGCGCCGCCCAGGCGACCGACCTGCTGAGC
GATTTCGTAGGCCGCCCGCGCCTGGAGATCGAGGATCTGGACCGAGAGCG
CGGCGTCGTGATCCAGGAGATCAACCGGGCGTACGACCAGCCTTCGACTG
TAGCCGAGTACCTGATCGACAGGGCCGCCTTTGGCGAGCACCCGCTCGGG
CGTACGGTGCTCGGGACCGAGGAGAACCTGCGGGACTTCACGCGCGAGGG
CATCGTGGCCTTTCGCGAGCGCCGCTGGGCGGGCGCAAGGGGAGGCGCGT
TCCTCGTGGGCAACCTCGATCACCTCCCCCCGCAGCCCACGCTCGAGGAG
CACTTCGCCCGCTTCCCCGCGCTCTCCGAGCCCGCGCCCTTCGCGCCGGT
CCCGGACTTTGCCCCGCAGACGCTGGTCGACGAACGCGACACCAACCAGT
CGCACCTGCGCATGATCTACCGCCCGCAGGTCGACGTGCGCGACCGGCGC
GAACGTGCTGCCCTGTCGATCTATGCGACCTTGCTCGGAGGATCGATGGG
CTCGCGCTTGTTCGAGGAGATCCGCGAGAAGCGCGGCCTGTGCTACTCCG
TGTATGCCGTCGATCACGCGTTCGCCGACGTGGGAGTCCTGCAGATCGGC
TCGGGGCTTGAGTCGGCCAAGTGCGTCGAGGCGTTCGAGCGCATGCGCGA
GATCGTCGATGAGCTGCGCGACCAGGGCCCCGAGGAGGAGGAGGTCGCCA
GGGCGCGCGCGTATGCCGCGGGGCGCCGCGTGCTCGCGTTCGAGAACTCG
GGTGCGGTGGCGCGCTACGCGGCGAACCAGGCGATCGTGCGCGGCGAGTC
GATCGACCCCGACGCGGCGATCGCGGCGCTCGACGAAGTGAGCTACGAGG
AGGTGCGCGACGTCGCGGCGGCGGTCGCCGACAACCTCGCCGTAGCGTGC
GTCGGGCCGCACCGAGCCGAGGAGTTCGCACCGACGGCCTGAGGCGCCCT
AGCGGCGCCGCGAGGGAGCGTCAGCCGATCGCGATCATGCGATCGATGGG
GATTCGCGCCCGCGCGGCGATCTCGTCGGGCACGCGCACCTCGAACTTGT
TGTCGCGCAGCGCGTCCAGCAGCTTGGGCAGGGTGATCATCTTCATGTAC
ATGCACGACGCCTCAGCGTTGGCGGGGATGAAGCTCACACCCGGCGCGGC
CTGCTCGAGCGCATACAGCATCCCGGTCTCGGTTGCCACCACCGCCTCCC
GCCGCGCTCCCGCGCGATCGGATTCGCGCTCTGCTGCCTGCGCATAGCGC
AGCATGCCGCCGGTGGAGAGCATGTGCACGCCGCCCGAATCGATGTCGCC
GGCCGCCACGTACTCCATCACGCTCGTCGAGCACCCGCACTCGGGATGGA
TCAACAGCTCGGCGTCCGGATGCGCAGCGCGGGTGGCGTCGATGTCGGCC
GGGCGTATGCCCGCGTGCACATGGCACTCGCCGTCCCACACGTGCATGCG
CCGCCCGAGCTCTCGCTCGACGTATGCGCCCAGCCACATGTCGGGCCCGA
AAAGGATCTCGGTCTCCTCGCCGTGGGTTGAATAAATGTGGCGCACCACG
TCGACTGCGTTCGCCGAGGTGCAGCAGTAGTCCGTCAGCGCCTTCACCTC
GGCGGTCGTGTTCACGTACATGACCACGACCCCGCGGGGGTACTGCGCGC
GCCACTGCGCCAGCTGCTCGGCGTCGATCGACGCGGCCAGCGAGCAGCCG
GCGTCGAGATCGGGTATCAGGACGGTCTTTTGCGGACACAGGATCGAGGC
CGTCTCCGCCATGAAGTGCACGCCGCAGAAGACGATCGTCTCGCACTCGG
CGGCTGCCGCCTGGCGAGAGAGGCCAAGTGAGTCACCGACGTAGTCCGCG
ACCTGCTGCACCTCTGGAACCTGATAGTTGTGCGCGAGGATGACCGCGTC
GCGCGTGCTTGCGAGCTCGCGCACCTCCGCCTGCAGGGCGGCAATCTGCC
TCGCGGAAAGCTCCTGTGAGTGCCCCCCAGCGGGGGCCATCGGCAGCGTG
GGGGCCATCGGCAGGTTCACGGCAGCATCTCCGTCATCAGAGGCACGCGG
CGGCGAGCGGCGAGCGGGGAAGGGTGGCTAGCGGCCACCTGAGGACATTC
TAGCCCGCGCCTGGCGGCCGCCGGCTGGGCGGCGTACCCCCCGCGCCTGC
GACCTCGCCGGGCAGCCGGCTGACCGCACCGAGGCTCAGCGATGCCAGCG
TCGCCGGCCGTGGCCCTCACGGGGCGAGCTCCAGCGTCATCGAGACGTCG
AGCGCCGGCGCCGAGTGAGTCAGGGCGCCCATCGAGACGAAGTCGACGCC
GGTCAGGGCGCGCGCGCGCAGATCCTCGAGCGTAACCCCGCCGCTCGCCT
CCAACTGCGCGCGGCCCGCCACCAGCTCGACCGCCCTGCGCAGCTCGGCC
TCGTCCATGTTGTCGAGCAGCAGGCGCGGTGCGCCGGCGGCGAGAGCCTG
CTCGATCTCGGCCTCGTCGCGCACCTCGACCTCGAGGCTCGCCGCCAGCT
CCGGCTGGGCGTGGCGGGCGGCGTCGATTGCCTGCGCGAGGCCACCGGCC
GCCGCGATGTGGTTCTCCTTGATCAGGATCGCGTCGTATAGCCCCGCGCG
ATGATTGCTCGCCCCCCCGGCGGCGACCGCGGCCTTCTCGAGCGCTCGCA
TCCCGGGCGTCGTCTTGCGCGTGTCCAGTACCTTGGCGCGCGTGCCCTCG
ACGGCCTTGGCAGCGCGGGCGGATAGCGTCGCAACGCCGGAGAGGTGGGC
GAGGAAGTTCAGCGCCGTGCGCTCGCCCGTGAGCAGGGCGCGGGCGCGCG
CGTGGATGCGGAGCACGGGGCCTCCGGTGTCGCGCCAGCGGCCCTCGGAC
ACGAGCCGCTCACAGCGCGCCTTCGCATCGAGCAGCAAGAACGCCTGCTC
GGCCACGTCGAGGCCGAAGATGACGCCCGGGGCCTTCTGCGTGATCAGGG
CATTCCCGTCGGCGTCGGCGGCTACGGTGGCGGAGGTCGTCAGATCGCCG
CCTCCCACGTCCTCGGCTAGCGCTCGCGCGACGAGAGCGGCGAGCTCGTC
CATCCCTAGCCTCGTGAGGAGGCCGCGCTCAGCAGGTATGCGCGCACGAA
GGGGTCGAGGTCCCCGTCGAGCACGCGCTGCACGTCGGAGATCTCCTCTC
CGGTGCGGTGATCCTTGACCATCGTGTAGGGGTGCAGGACGTACGAGCGG
ATCTGCGAGCCGAAGTTCACGTCCTGGATGTCGCCCTTCTCGCGCGCGAT
CTCTTCCTCGCGCTCGCGCTCGCGCAGCTGCAGCAGCTTGGCGCGCAGCA
TCGCGAGGGCGGTGGCGCGGTTTGAGGACTGCGAGCGCTCGTTCTGGCAC
TGCACGACGATCCCGGTGGGCCGGTGCGTGATGCGAACGGCGGAGTCGGT
CTTGTTGACGTGCTGGCCGCCGGCACCGGACGCGCGGTAGGTGTCTACCT
GAAGGTCGTCCTCGTCGATCTCGAGGTTCCCGTCGGCGTCCTCGACAACA
GGTGCCACCTCCACGCCCGCGAAGCTCGTCTGGCGGCGGTGCGCAGAGTC
GAACGGAGACAGGCGCACGAGCCGGTGGACGCCGCGCTCGGCGCCGAGCA
AGCCATACGCGTTCTCGCCCGAGGCGCGGAAGGTGGCGGACTTGATGCCC
GCTTCCTCGCCCGCGCTCACCTCGAGCAGCTCGAGCTTGAAGCCGCGGCG
CTCGGCCCAGCGCATCTCCATGCGCAGCACCATCTCGGCCCAGTCCTGCG
CGTCGGTGCCGCCGGCCCCGGCGTTGACGCTCACCAGCGCATCGCCCGCG
TCATAGCGCCCGGCGAACAGCCGCTGCTCCTCGAGCGCGGCGAGCCGCTG
CTCGACGGATGCGATCTGCTCGTCGACCTCCCCTTGCAGGGACTGCTCCT
CTGCGGCCATCTCGGCTAGCCCGTCGAGGTCCTCGACGTCCGCCGCGAGC
GAGTTGAACGCGTCGAGCCGCCGCGTCGCACGTGCATGCTCTTCGGACAC
CGATGCGGCACGCTCGGAGTCCTCCCAGAAGGCCTTCGCTCCCATCTGCT
CCTCGAGCGCCGCGACGCGCTGCTTCAGGGCAGCGGGGTCAAAGATAGTC
CGCCAGCAGCTTCAGCTGCTCGCGGATGGCGGCCAGGCGCTCGGGGGTGG
TCTCGCTCGGGCGTGTGCTCGCCATCTCGGCTCCCGCCAGCCTAGGCGCC
GTGGCAGCGCTTGAACTTCTTGCCCGATCCGCACCAGCAAGGGTCGTTGC
GTCCGAGCATCTGCTCCTCGCCCACGACGCGCTGCTCGACCACGGGCATG
GCCTCGGCCTGCTCCTCGTCTCCCGGCGCAAACGCCTCACCGCCAGCTTC
GGCGGCCGCCGCGGCGGCCAGCGCCCCTGCGCCAGCCGCGCTGTGCCCGC
CCGAGTAGGAGACGCGCCCGGCGCGAGTGGAGGTCCCGGCAGCCGCGAAA
GCCGACACGGGCGCGTCTCCGCCGCCCGGCTCCTCGACGTTCACCTGGAC
GTTGAAGATCATGCGCGCGTAGTCGGTCCAGACGCTGTTCATGAGGTCGC
CGAAGAGCGCGAAGGCTTCGTTCTTGTAGGCGACCAGCGGGTCGATCTGG
GCGAAGCCGCGCAGATGGATGCCCTCGCGCAGGTAGTCCATGTCGAAGAG
GTGCTCGCGCCAGCGTTCGTCGATGATCTGCAACAGCAGGAAGCGCTCGA
GCGCACCCATGAGCTCCTCGCCGAGCGCCTCTGCGCGAGCGTCGTAGCGC
TCGATCGCCATGGCGCCGATGCGGTCGATCAGATAGACCCGGTCGACGCG
CTCGCGGTCGAGGTCGTCCTCGCCGAAGTCGAGCGGGAAGAACTGCCCCA
GCGCCGTGAACAGGCCGTCGAGGTCCCAATCGTCCACGAAGTCGCCGGGC
GTGTACTGCTCGATCGTTCGCTCGATCACGCTGAGCACCTGCTCGCGCGC
CTCCTCGCCGATGCTCTTTCCCTCGAGCACCTCGTCGCGGTAGGCGTAGA
TGACGCGGCGCTGCTCGTTCATGACATCGTCGTACTCGAGCACGCGTTTT
CTGATCAGGAAGTTCTGTTCCTCGACCTTCTTCTGGGCTTTCTCGATCTG
CTTGGAGAGGATGCCCGCCTCGATCGGTTCCTCGTTGCCCTCCTCATCGA
CGCCGCCGAGGCGGTCGAGGATCCTGTAGATGCGGTCTCCCGCGAACAGC
CGCACGAGGTCATCCTCGGCTGAGAGGAAGAAGCGGCTCTCGCCGGGATC
GCCCTGGCGCCCGGAACGTCCGCGCAGCTGGTTGTCGATGCGGCGTGACT
CGTGGCGCTCGGTCCCGCAGATGAACAGGCCGCCGGCCGCGATCACGTGC
TCCCGGTCCTCCTGCACCCGGCGCTCGACGTCGGGCAGCACCTCTTGCAG
GGCGCGCTCCTGGGTCTCCTCGTCGGAGTCATCGGCCCCGCGGCGCGCGA
GCTCGAGGCGCGCCAGGTGCTCGGGATTGCCGCCCAGCTTGATGTCCACG
CCGCGGCCGGCCATGTTCGTGGCTATGGTGACGGCGCCGGGCTGGCCGGC
CTCGGCCACGATGTCGGCCTCGCGCGCCGCGTGCTCGGGCTTGGCGTTGA
GCACCGTGTGCCTAACAGCGCGCTCGGTGAGCCGCGTGGAGAGCAGCTCG
GAGACCTCGACGGAGATCGTCCCCACGAGCACCGGCTGGCCGTTTGCGTG
GCGGGCGCAGATCTCGTTGAGCACGGCCGACCACTTGCCGTCCTTGGTCT
TGTAGATCTGGTCGTTGCGGTCGTTGCGGATCATCGGCTCGTTCGTCGGC
ACCTGCACGACGGGCAGCTCGTAGATCTTCATGAACTCCGTCGCCTCGGT
CAGCGCGGTGCCGGTCATGCCGGCGAGCTTGTCGTACAGGCGAAAGTAGT
TCTGGTAGGTGATCGTCGCCAGCGTCTGGTTCTCCTCCTGGATGGGAACG
CGCTCCTTCGCCTCCACGGCCTGGTGAAGCCCCTCCGACCAGCGGCGCCC
CTCGAGGATGCGGCCGGTGAACTCGTCGATGATCTTCACCTCGCCGTCGA
TCACCGCGTAGTCGACGTCACGCTTGTACAGCGACTCCGCGCGCAGCGCC
TGGATCAGGTGGTTCACGAGGTGACCGTTCTCGGCGCGGTAGAGGTGGTC
GATGCCCAGGAAGCGCTCCGCCTTGGCGACCCCCTGCTCGGTGATCGAGA
CGGTCTTGTGCTTCTCGTCGACCTCGAAGTCGAAGTCGGCAACGAACTGC
TTCTTGGTGCGCGGGTCCATCCCTTCGGGCGTCTTGCCCTGCTGCATCTG
GGGCGCCAGGCGGGCGAACTTCACATACAGGTCGGCGGCCTGTTCGGGGG
CCCCGGAGATGATCAGCGGCGTGCGTGCCTCATCGATGAGGATGTTGTCG
ACCTCGTCAACGATCGCGTATGCATGCCCGCGCTGGACCTTCTCGGCCAG
ATCGGTAGCCATGTTGTCGCGCAGGTAGTCGAAGCCGAACTCGGAGTTGG
TCCCGTATACGACGTCGCACGCGTACGCGCGCTGCTTGTCCTCATAGGGC
TGCATGTTCTGCAGAACCCCGACGCTGACGCCCAGGGACTCATAGATCGG
TCCCATCCATTCGGCGTCACGCCGTGCCAGGTAATCGTTGACGGTCACCA
GGTGCACGCCGCGCCGCTCGCCGGACTCCTCGTCGCGCACCGCCAGGGAG
TTGAGCACGACGGCGAGCGTCGCCGTGAGCGTCTTTCCCTCGCCGGTCTT
CATCTCGGCGATCTGGCCGTCGTGCAAGGCCATGCCCCCGATCAGCTGCA
CGTCGAAGTGGCGCATCCCGACCTTGCGCCTGCCCGTCTCGCGGACGACG
GCGAAGCACTCGGGCAGCAGCGCGTCGAGGTCCTCGCCCGAGCGCGCGCG
CTCGCGCAGCGCGTCCATGCGCTCTCGCAGCTCGGCGTCGGTGTCGTGTT
CCAGCTCCGCCTCGAACGCGCCGATCAGCGCGACGCGCTTCTGATACTCC
TTGAACTTCTTCGCCTCGCCGACGTTCAGGGCGCGGTCAAGCAGGGAGGG
CATCGGCCAAAGGATAGCTTCCGCCCGCGCTGCGGCCGCCGGGCGCTCGC
GCCCGCCAGGGCCTGGCAGCGCCTGCTAGCCGAAGCTTTGCGTGACGGTT
TCTCCTTTGGCCCCAGGGCAGTCTGCGAGCGTGACGGTGAGGGGTCCGTC
GGTGGTCACGTTCAGCGTCGCCTGGCAGCTGACTTTGGCGCGTTTGGCAT
CGATCGTCATGGCCGAGATGTTGGTCGCGGCGATGTCGAGCGCGTTGTGT
TTAGGAGCTTGTGGCGCCGCGCCCCAGGTTTTGGTTTGGCTCGTGAACGG
GATCGCGGGTATCTGGCCGCCCGTCAGCGCTCCCGCGCCGGCCTGCGTTT
CCGAGGCGGGCGCATCGCCCACGCCGAAGCCCTCCGAGCGCACATCGGCG
CTGCCGAGCGGGGCCGTCCCGCTTCCGTTCCGCAGCGAGAGCGCGTATAG
CCAGTAGGCGTGGCCAGCCGCGGTTCCGTCGGCGGCGAAGTCCATCGTCG
GGTTGTAGGCGTAGGAGACGTGCGTGGGGTTCGGCTGAACCGTGTCGGTT
CCCAGGAATTCGGCGGCCGGTCCGTATTCGTCGTTGATCGCGAGCGTCAG
GTGGTCGCCGGCGTGGAATTCGTCGAACTCATAGCGGTAGCCGAGTTCGT
CGAACCTTTTGACCTGTTCGCGCACGCCGGTGATCGGCACGAGCTCGTCC
GTCTCCTCGTCCCAGATCAGGAAGGGGACGTTGCGCACCGACGCCAGCAT
CCGCTGCGTGAGCGACCGCAGGCCACCGGTCGGTTCCGCCGGCGGAGACC
AGATGCCGAGGGCCGGAGGCCCGACGGTCGGCTGGGCCTTTGCGAACAGG
TCGGGGAACTGCGTGCTGAACTTATACGTGCCGTAGCCACCCATGGAGTA
GCCGGCGATGTCGGTGAAGGAGGGGTTGAGGTGATAGTGGGCGGCGACGT
CGGCCCACACTTCGAAGGTGTCGGCGCCAGCATGGTCGTAGTACCACCCA
TCGGGCCCGCGGCCGGATGGGGTGATGACGATCGAGCCTGCGCCGCGGTT
GCCGAACTCGGACTGGTTTCTGGACCCCTCGAACTGGTTGTAGTTGGCCG
ACAGCGAATGCAGCAGCAGCGTCAGTCCGTAGCCGCTGGCCGGCGCGGAC
CCGCTGGGAACATAGATCGCGTACGGCAGCAGCTGCCCGCGCATCGCACC
TATGCAGCCCGCCGAGGAGCCGCAGCCTCCGGTCGCGTAGTCGGCGCCCT
GTCCGGGCGAGAAGTGAGAGGCGGAGATGCGATCGAAGACGCCGCTCTGG
GGCACGCCGGTCGGGCCGCCGGGCATGTCGTCGTTGATTTTTCCCAGCAG
CTTTTCGAAGTCCACTTCGGCGTGGAACTGGCTGATGTCGCCGGAGGCAA
GTGCTTTTGATTGAGCGGACTCGCGCCACCAGGCTGGATCCGAGGTCGTG
CTCGGGCTCGGAGTCCCTGGAACCGGCTCCTGGGCGTTGAAGCGGAACGC
CACGTCGTAGAAGGCGGGAGGATTGGGCGCTTCTCCGCCGCCGCCACCCT
TGGTTTCGCTCCGTTCGGCGCCGGGCAGCAGGTAGCGTCCATTCGCCGCG
TCCCACAGGCCGGCCGCCGCCGCGAGGCGAACGGTGGAGCTTCCCGGGTT
CCACTCGCTGTGGAGCACCTTGACGGTGATCTGGTGGCGTTCGAGGTCCA
CGCTCACGCTCGGCGCGGGCCCCGGCACCGGGTTTCCACTAACGGCGTCG
GTAAGCACCGCCGTGGTGCCGTGGATGGTCAGGAAGTACTGAGCCGGAGC
GCTCACGTTGGCGCCAAAGGGGAACGGATGGCTCACGCCTTCGGTGCCCC
CGATCGCGATCGCTGTGGCGATCAGGTTCGGGTCCTCGAGCGTGTTGAAC
GTGACGCGGAAGGCGGTCAGCCGGCTGAAGGGCTTGACGCGCAGTTCGAT
CAGGTTGGCTGCGTTTTCGTCGTAGCCAGGGCCGCTCGGGTAGTCGTAGG
TCCCATCGGGGGCCGAGAAGAGGTCGCCGCCGCTTGAGTCCCCGCCGGGC
GAGTGCATCGGGTTGGAGGGGTCGGTGGCCTCCTTGGCCCCGTGGTCGTC
GTAGACGTAACCCTGATAGAGGAACTCGCCTTTGCGATATGCGCTTGCGC
CCGAGATCAGGATCGGCTTGGCGGTCCAGCCCGAACGCGGCGCGTTTGTG
AGCTCGGGCGAGATCGCGAGCGGTTCGTAGAGGACCGCCGGACCCGGGCG
CGGCGCTGTGCCCTGTTTTTTGGGCAGCGACGACGCCGCGCTCGCGGTCT
GCGCGAGCGCCAGCAACGCCAGGCCCGCCAGCCAGCTCGTGCAGAGCGCC
TTCGCGCTGCGACCCCTGATCCCCATGGCCACGCCCCCTCTCCAGATCGG
CATACGGAAGGCCCGCCAAGGTATCAGAACAAACCGGCGCTATGTGCCGA
AAACTCGAGATTATTTGAGGATCCCGGCCGCCCGCGCCCAGCGCGGCGGC
CGGCTAGGAGGGCGACTGCGATGGAGCCGGCGCGAGCCCGCGCACGGCCT
CGCCATTGCCGTTCGCGCGTCGCTCCAGCGCGGCGGCGTGCGCCTCGCGC
CGGTGGCGGCGCTTGTCCCGGTGGCGCTTGACCTGGCGCGCGAGCTCGTC
GACCACCAGGTTGAGCGAGTGGACCATCTCCGGCGAGGCGTCGCGGGCGC
GCAGCGTTACGCCCTTCAGGTACAGCGTGGCCTCGGCGACCTGGCACGCC
GCCACGCGCGGGTTCGGCTCTTTGAAGATCTCGATCTCCAGGCGGGCAAG
GTCTGAGACTTGGCGCGCGACCTTGTTTAGGCGACGTCCCACGTGCTCGC
GAAGCTCATCGTCGACCGGGACGTTGCGACCCTTGATCTCGATCTGCATC
ATCGCTCCTTCGATCGCTTGCGTGGCCCAGCAGAATGCTACGCCGGGCCA
GGGCGGATGTCCATCGTTCGTCCAGCCGCCCCGAGCACGCCTGGACGCGC
GCGACAGCGCTTGGCGGCGAGCCGTGCGGCGCCGCTAAGGCCTGCTGGCG
CACGGTGGGAAAATCCCGCGCGTGCCAGCGGATCTGTCGTGGAGCCTGCA
GCCGCTGCCGATCCTCGGCGCTGCGGCTGCCGGCGGCGCATATGTGTCGC
GGTGGCGGCGCGCGCGCAGAAGCCGCGGCGGGCACGGGCGTGCGTCAGCG
TGGCGCTTGTGCTGCTTCTTGGGCGCGCTGCTGCTGCTGCTGGGCGCGCT
GGTCTCGCCGCTGGATGCGCTCGGCGATCAGCTCTTCCTGATGCACATGC
TCCAGCACGTGCTGCTGCTCGATCTGGTGCCGATACTCGCGATCGTCGGG
TTGACGAAGGCGATCATGCGACCGGCGACGCGGTGGCTGCAGGCGCTGGA
GATGCGCCTGGGAGCGCTGGCACACCCCGCGTTCGCGGTCGCCGCCTATG
TGGGCGTGATCTGGGCCTGGCATGTGCCCGCGCTCTACGATCTCGCGCTG
CGGCACGCCGGCGTGCACGTGCTCGAGCACCTGAGCTTCATGGCGGTCGG
ATCGCTGTACTGGTGGCACCTGCTCTCCCCGATCCGGGCCCGTGTGGGGC
TTCGCGGGATGGCGCCGGTCGCCTACATGGCCTCGACGAAGCTGCTCGTC
GGCGCGCTCGGCATGGGGCTGGCGTTCGCTCCTTCGGCGCTCTACGCCTT
CTACGTGCACAGGACGCGCGTGTGGGGCATCTCCGCCGTCACCGATCAGG
CGCTGGCCGGGCTGATCATGGCCGTCGAGCAGTCGATCGTGATGGGCGTC
GCCCTCGCGGCGCTCTTCATCCGCGCGCTCGGCGAGTCCGAGCGCGAGCA
GCAGCGACGCGAGCGCTACGAGCCGGTCTGAGCCGGCGCGCGGCGCGGGC
GCAAGCTCTCGAGGATCCCGCTGTGGCCGGCGATCGCCCCGATCAGGATC
GACTTGGCGGCCACGTCGGTGCCCGGAAAGACGATGCTCTCACGCAGCTG
GGCCCCGTCCCCAAGGCGGGCGCCGTCGCCGAGCACGATCGGGCCGGTGA
GGCGCACTCGAGCGCCGATCTGGACGTCTCTGCCGACCCACGCCGGTCCC
TCGATCTCGGTGTCCACGTGCAGCGGTCCGCCGTCGCTCGGAGGATCTTC
CACGACGAGCACGCCGGGGCTCACCTCGCGCCCCTCGACCTCCAGCTGAA
GCTCGCCGCGCAGCGCGTCGAAGGTGCCCGCGCGCAGCTCGCCGAGCGAG
CCGATGTCGTTCCAGTACTCGTGAATCTCGTGGATGTGGAAGGGCACCTG
CTTCTCGAGCAGGACCGGGAACACGTCGGTCGCCCAGTCGACGAAGGGCC
TCGCAGGAAAGTGCTCGAAGATGCTGGGCTCGAAGACGTAGATGCCGCAG
TTGCCGAGGTCGGACAAGGCCTCGGCTGGCTCAGGCTTCTCCTGAAAGCC
GGTTACGCGCCCGTCGCCGTCATGCAGCACGACGCCGTACTCGCGCGTGT
CCTCCACGCGCTTCACCGCCAGCGTCGCGATCCCTCCCGCGGAGCGGTGC
CTGGCGACCAGCGCGGTCAGATCGATGTCGGTGAGCGCGTCTCCGGAGAT
GACGAGAAAGGACTCTCCGCCGAAGAACTCTGCGCACGCGCGCACGCCCC
CTGCGGTGCCGAGCAGCTCGGGCTCGAAGCGGTATGAGAGCTGCTCGCCG
AAGTAAGCGCGAATCGTGTCGGGGAAGTAGTGCAGGTTTGCGATCACCTC
GTCGAAGCCGTGCCGGCGCAACAGATCGATGATGTGCTCCATCACGGGCC
GATCGAGCACGGGCACCATCGGCTTGGTGATCTCGTAGGTCAGCGGACGC
AGGCGCGTGCCCAGCCCCGCCGCGAGGACCATCGCTCTCATTGCCCGCCG
CGGAGCCTAGTAGCGGTAGTGGTCGGGCTTGAACGGCCCGTCGGGCGAAA
CCCCGATGTAGGCCGCCTGCTCCTCGCTGAGGCGCGTGAGCCTGGCGTCA
AGCGCGTCGAGGTGCAGCCGCGCGACCTTCTCGTCGAGGTGCTTGGGCAG
CACGTAGACCCGCTTCTCGTACTCGTCGCTCTTGCTGAACAGCTCCACCT
GCGCGATCGCCTGGTTGGTGAAGGAGCTGCTCATCACGAAGCTGGGGTGG
CCGGTAGCGTTGCCGAGGTTCAGCAGCCGGCCCTCGGAGAGCAGGATGAT
CGCGTGGCCGTCGGGGAAGATCCACTCGTCGACCTGCGGCTTGATGTTCA
CGCGCTCGATCCCGGGCACCCGCGAGAGCCCGGCGACGTCGATCTCGTTG
TCGAAGTGCCCGATGTTGCCGACGATCGCCTGGTGCTTCATGCGTACCAT
CTGCTCGGCGCTGATGATGTCGCGGTTGCCCGTCGCGGTGATGAAGATGT
CGCCTCTGTCGATCACTTCATCGAGCGTCCTGACGGTGTAGCCCTGCATC
GCCGCCTGCAGCGCGCAGATCGGATCGATCTCCGTGATCACCACGCGCGC
GCCCTGCCCGCGCAGCGATTCGGCGCATCCCTTGCCCACGTCGCCGAAGC
CGCAGACCACGGCCAGCTTGCCGGCGATCATCACGTCGGTGGCGCGATTG
ATGCCGTCGATGAGCGAGTGCCGGCAGCCGTAGAGGTTGTCGAACTTGGA
CTTCGTGACCGAGTTGTTGACGTTGATCGCCGGGAACAGCAGCTCGCCGC
TCTCGACCATCTGATACAGCCGCAGCACTCCCGTGGTCGTCTCCTCGGTC
ACGCCTTTGATCTCGCCGGCAATCCGGGTCCAGCGCGCGGGGTCCTCACC
CAGCGAGCGCGTCAGCAGCTCGAGCACGACGCGCAGCTCCTCCGAGGAGG
CGCCCGTCGGGTCGGGCACCGAGCCCGCTCGCTCGAACTCGACGCCCTTG
TGCACGAGCAGCGTCGCGTCACCGCCGTCGTCGAGGATCATGTTCGGTCC
TGCACCCTCGCCGCCGTTCGGCCAGCGCAGCGCCTGTTCGGTGCACCACC
AGTACTCCTCGAGCGTCTCCCCCTTCCACGCGAAGACTGGGATTCCGCGG
GGCTCATCGGGCGTGCCCTCCGGCCCCACCGCGACGGCGGCGGCGGCGTG
ATCCTGGGTTGAGAAGATGTTGCAGCTGCACCAGCGCACCTGCGCCCCGA
GTGCGGTGAGCGTCTCGATCAGGACCGCCGTTTGAACCGTCATGTGCAGC
GAGCCGGTGATGCGCGCACCGCTCAGCGGCTGCGCACTGGCGTACTCGCG
CCGAATCGCCATCAGGCCCGGCATCTCGTGCTCGGCGAGCGTCACCTCCT
TGCGGCCGAAGCCTGCCAGCGAGAGGTCGGCGACCTTGAAGTCGGTCTTT
GTCATGGTGGCGGTCGGGTTCATCGTGAGCTCCCCATGGTAACGGCGGCG
CGCTCAGCGGCTCGCGAGCTCCGCCTTCAGTTCGTCGATCACCTTCACCG
GCGCCGGATCGACGCCGCGCAGGGCGGCGAGGTAGATCGAGACGAGGTCG
CCGAGCAAGAGCAACGAGATGACGCGCTCGATCATCGTCTGCCCGCGCGT
CTCAAGCCGGTAGCTGGCCGCTGCATTGCCCGCGATCAAGCGCTCGGTCA
GGTCCATCCGCGCCTTCACGCGCGGATGCGCGTCGGAGTCGTCGAGGAAC
ACGGCCGAGAAACGGCCCACGTCCTGCGCGCCCTCCCAGCCCGCGAGCTC
GTTGTGATCTAGCTCCGGGAGCTCGTGGGCGAACGCCGGCTGCTTGGCGT
TCTCGTTGATCTGCGTCTTCCAGCGGTAGGCGATCGGCGTCGTCAGGCCG
GCGCCTGCGATCACCGGAGCGGTGCCAAACAGCCCGCGCGCGACCTCCTT
CGCCAGACAATCCTCGGGGGCATCGGGCCCCCACTCGGCCACCAGATGCT
CGGTGTGCGAGGCTGCCACATCGATCTCCGAGGTCAACCTCGGCCCTGCG
CCGCACAGCGCCGCGACCTCGAGCGCGGCGACGGTCATGTAGGCGACGGC
GGCGCGCGGCTGAAAGCCCCCCGGTAGAGGGATCACGGGGACGCCGTCCG
CCCGCGCCATCTCCGCCAGCTTGCCGCCCGTCGTGACGACCGTGCGCCTG
GCTCCCAGAGCGCCTGCCGACTCGTAGCAAGCGAGCGTCTCCTCGGTGTC
GCCCGAGTAGCTGGCGCATAACACCATCGTGTCGGGCGTGGTCCACGGCG
GAAGCCCGTAGGCGCGCGTGACGAAGATGGGTCGCGACGCGTGATCACCG
AGCGCCGCTCGCGCGAGCGCCCCGCCGATCGCCGAGCCGCCCATGCCCGC
GACGACGAGCCCCGCGGTCGTGTCCCAATCTTGCATGATCGCCGACTCCA
CCCGCCACAGCGCATCGCGCAGGTGCTCCGGCAGAGCGAGGACGTCGCCG
AGCTGGTCCGATGGATCCACCCGTGCGATCGCCTCTCGCGAGAGGACCTC
GGCTGTGGGCGAGGCGCTGGCTGCCGTGTCGCTCATCGGCGGCGTACCTC
CTGCGGGCGTCGGGTCATGGGGAAGCGCATGGCAAAGGCTTTCATGGTCG
GCGGCCGGATGACTTGCGCAGGGACTAAAACTTGATCGCTCCGTCTGGCA
ACGTGACCCCCGGGAAGATACGCGCCCCGCGCCCGATGACGTTTTCCGCC
CCCACGGTCACGCCCTCCCCGAGCACGGCCCCGCCGCTGATCGAGCTGCC
CGCGCCGATGCTACAGCCTGCCGCGACTATGCAGTCGCGCAGCGTACAGC
GCTCGGCGACCGTTGAGCCGTTCAAGATCACAGAGCGCTCGACCGTCGTC
CCGGTGCCGATCGAGACGTCGGGGCCGAGCACCACGAGGCTGCCTACGTG
AGCTCCCGCGGCGACCATGACTCCGCGCTCGATGACGGCCGGCGGCACCG
CCCGCCCGCGCACCTCCGCGCTCGGGTCGACCGCCAGCCAGTCCTCGCCG
AGTCGCTCGCGCACGGGCGTGCGCACGTTGCCCTCGATGATGTCGAAGGT
GCCCTGCAGGTAGCGCTCGGGGGATCCGATGTCCAGCCAGTAGCCGTCTG
AGGGAAACCCGAACAGCCCCGCGCCGATGAGCCGCGGCCACACCTCGCGC
TCGATCGAGACGTTGACGTCCGGCGGCACGAGCTCGAGCACGTCGCGCTG
GAGCACGTAGGCCCCCGCGCTGATGAGGTTCGTGTCGATCGCGTCGGGGC
TCGGCTTCTCCACGAAGTCGCGCACGGAGCGGTCCTCGTTCAGGCGCACG
AGCCCGTAGGCGGTGGGGTCGGGCACCGGAACCAGGGCGAGCGTCGCCGC
GGCCTCGGTCTCGAGGTGCTGCTCGATCTGGCGGCTGAGGTCGATGTCGC
TCAGCACGTCGCCGTTTAGCATCAAGAACCGCTCGTCGAGCATCGGCTCA
GCGAACTTCAGCGCGCCCGCCGTTCCACGTGGCTCGGGCTCCTCGACAAA
CCGCAGGCGCACGCCGCTTGCGGAGCCGTCGCCGAGCACGTTGCGAACGC
TGGTGGCCAGAAAGCCGCACGACATGATCACGTCGTCCACTCCGTGCCGC
GCGAGCCAATCGATCATGAAGGAGATGAACGGCCGGTCGACCAGCGGAAC
GACCGGCTTGGGCACGGTCGAGGTCAATGGGCGCAAGCGCGTCCCCTCGC
CACCGACCAGGATCACGGCCTGCACGCAGTCACCGCCGTCCGACCCCCTC
GTAGATGAGGCCTGCCGCTCGCACCGCCTGCGGGTTGAGCGCGTTGCGCC
CGTCGATGACCACGTTTCCCCGCATCGCCGCCGCCACCTGCGAGAAGTCG
AGCTGCACGAACTCCGGCCACTCGGTCACGAGCACGACCGCGTCGGCGCC
GCTCACGGCCTCATGCGCTGAGCTCGCGTACTGAAGCGCGGGCATCAGCT
TGCGTGCCTCCTGCTCGGCGATCGGGTCATAAGCGCGCACCTCGGCGCCC
TCGGCGCGCAGGCGCGCTGCGAGCACGATCGAGGAGGCCCCGCGCATGTC
ATCGGTGTTCGGCTTGAACGCGAGCCCCAGCAGCGCGATGCGCTTGCTCG
CGAGCTCCCCGAGGTGACGCTGCAGCTTTGCGACCACGCGGCGCTTCTGC
AGCTCGTTGACCTCGATCACGGCGTTGAGCAGCTGGAAGTGGTAGCCGGA
GTTGCCCGCCAGCAGCTTCAGCGCGCTCACATCCTTGGTGAAACAGCTGC
CGCCGTAGCCGAGGCCGGCATGGAGGAACTTGGGCCCGATACGCACATCG
AGCCCCATCCCGCGCGCGACCTCGACGACGTCGGCCCCCAATGCCTCGCA
TACGTTTGCGATCTCGTTGATGAAGGAGATCTTCGTCGCCAGGAAGGCGT
TGGACGCGAGCTTGATCATCTCGGCGCTGGCGATGTCGGTGCGTATCAGC
GGTGCGCGGAAAGGCTCATACAGTCGCGCGACCGCGTCGCCCGCCCAGTC
GCCGTCGTCGCCGATCACGACGCGATCGGGATGCAGGAAGTCGGCCACGG
CCGAGCCCTCCTTCAGGAACTCGGGGCATGAGACGTAGCTGAATCCCGCG
CGCCGCTCCTCGCGGAGGATGCGCTTGATGCTCGCCCCGGTGCCGCACGG
CACGGTGGACTTCATGACGAGCGCGTGCTCGCCGGAGCTGGGCATGGCGC
CCACAACCTCGTGCACGGCCGATAGGTCGGCGTCCCCGGAAGCCGTGGGC
GGGGTGCCCACGGCGACGAACAGCAGGCGCGCGTTCTCGAGCGCGCCGCT
CAGCTCAGCGGAGAAGTCGAGGCGCTCGCCGTTGCGCTCGAGCAGCTCTT
GCAGGCCGGGCTCGTGGATCGGCACCTCGCCGCGCCTGAGGCGCTTGATC
TTGGCCTGGTCGATGTCCACGCACCACACGTGGCTACCGGCCTCGGCGAA
CCCCACAGCCGTCACCAGCCCGACGTAGCCGGTCCCGATGACCCCGATTG
GCTCGCGCTCAACGCTCATGCGATCCCTGGCGTCAACCGCTCAGCGGCGG
CTGCGCGCGCGTCGAGCGCTGGCGCGATCGCTCGAGCAGAGCGATGCCGG
GACCGAGGCCTGCACGCCGGCGAGCCTACTGGCCGACCGCGAGGAACGCC
TCATACCGGCGTATGTCGCGCCGCGCGCGCGCCTGCCGCTCGGAGCCCTC
CTGAGCCTGCTCGAGGCTGGAGCGCGCGTCTCTGAGCCTGGTCTCGAGCG
TGGCGCGGTCGAGCTGGTCCGGCGCGATCGCCTCCTCGACGAGCACCAGC
GCGCGGTTTTCGGTGAACTGCAGGTAGCCCTCGGCCTGGGCGAAGCGCAC
GATCTCCGACTCCGAGCGGTACAGCCGCAGCTCGGTCGGTTCGAGCAGCG
CGAGCACCGGCTCGTGGTTGGCGAGGATCCCGATCGAGCCCAGGGCGGTG
TGGGTGGAGAGCATCTCCACCTCCTCGTTGAACACCTCGCCCTCGGGGGT
GAGGACCTCGACTGGAAATTTCGTGTGCGCCACGATGATCAGCTCCGCAG
ACCTAAGGCCCCGCGCTCTCTCTTATAGGCCGGGGAGCATCCGGCCGCGC
CTGACCGCTCGGCCGTCGGCGTCATTTCTTGGCTGCCTCCACGACTTCCT
CGATCTTGCCCTTGAGGAAGAACGCGCTCTCGGGCACCTCGTCGTGCTTG
CCCTCGATGATCTCCTCAAAGCCCCTGATCGTGTCCGCGATCGGGACGTA
TGTGCCTGGCGTGCCCGTGAATTCTTCGGCCACGAAGAAGGGCTGCGAGA
GGAAGCGCTCGATCTTGCGCGCGCGCTGCACCGTCAGCTTGTCCTCGTCG
GAGAGCTCGTCGATGCCGAGGATCGCGATGATGTCCTGCAGCTCCTTGTA
GCGCTGCAGGATCTCCTTGACCGCGTTGGCGACCCGGAAGTGGTCCTCGC
CGAGGATCTCCGCCTTGAGGATCGTCGAGGTCGAGTCCAGCGGGTCCACG
GCCGGGTAGATGCCTTTCTCGGAGATCGCGCGCGAGAGCACGGTGGTCGC
GTTCAGGTGCGCGAACACCGACGCCGGCGCCGGATCGGTGAGGTCGTCGG
CGGGCACGTAGATCGCCTGCACCGAGGTGACCGAGCCCTCGCGCGTGGAG
GTGATCCGCTCCTGCAGCTGGCCCATCTCGGTCTCGAGCGTGGGCTGGTA
GCCGACCTGCGAGGGCATCCGCCCGAGCAGCGCCGAGACCTCGGAGCCGG
CCTGCACGAAGCGGAAGATGTTGTCGATGAACAGCAGCACGTCCTGGCCC
TGGTCGCGGAAGTACTCGGCCATCGTCAGACCCGATAGCCCCACGCGCAT
ACGTGCGCCGGGCGGCTCGTTCATCTGGCCGAACACCAGCATCGTCTTCT
CCAGGACGCCCGACTCCTTCATCTCCAGCCACAGATCGTTGCCCTCGCGC
GAGCGCTCGCCCACGCCGCAGAACGCCGACAGGCCGCCGTGCTCGGTTGC
GAGGTTGTGGATCAGCTCCTGGATCAGCACCGTCTTGCCGACGCCGGCGC
CGCCGAACAGCCCGACCTTGCCGCCCTTGGCGTAGGGGGCCAAGAGGTCG
ATCACCTTGATGCCCGTCTCGAACATCTCGGTCGAGGGCGTGAGGTCGGC
GACGTCGGGGGCATCCTGGTGGATCGGTCGGCGCTCGGTCCCCTGCGGCA
GCTCATCGCCGTGGTCGATCGGTTCGCCCAGCAGGTTGAAGATGCGCCCC
AGCGTGGCCTCGCCGACGGGCACGGTGATGGGACCCCCGGTGTCGATCAC
CTCAAGGCCGCGCGAAAGCCCGTCGGTGGTGTCCATCGCCACCGCCCGCA
CGCGGTCGTCGCCGAGGTGCTGCTGCACCTCGCACACGAGCTGGTCTCCG
CCGGCGCCCGCGCTGATGCCCTCGGCCTCCTCCTCGGCCGCGGCGCTCGG
GCGGCGCACGGTGATCGCGTGGTTGATCTCGGGCAGGCGCTCGCTGAACA
CGGCCTCGATCACGACGCCCTGGATCTCCTCGATGCGCCCGACGTTGCGC
TGCTCACGGCTTCCGTTGGCGGCGGTGACGGCTCCGGGCTCGGTTGCGGC
GGTGGCGTCCATCAGCTCTCTCGTCTCCTCACTGGCGTGGTCAAAGGTCG
TTGTCGTGCCGCCTGGCGACGCTTAGCGCAGCCCCTCGGCGCCGGCGACT
ACCTCCATGATCTCCTGCGTGATCTCGGCTTGGCGGGCGCGGTTCATCTG
CAGGGTCAGCTCCGTGATGATCTCGCCGGCGTTGTCCGACGCGCTGCGCA
TGGCTGTCATCTGGGCGCCGAAGAACCCCGCGGTCGACTCCACGAGCGCG
CGGTACACCGAGATCTCCACGTAGTCTGGCAGCAGGCGCCTGAGGATCTG
CTCGGGATCGGGCTCGTACTCGACCGCCGCGTGGGAACGCGTCTCCTCCT
CGACTTCTTCACCGTCCGATGGCTCCTCGCCGACGATCGTGGCTTTGGTG
AGGGGCAACAGCCGCTCGTGGGTGACGGTCTGGCGTAGCGGGGAGATGTA
CGCGTTGTAGACCATCTCCACGCGATCCACGCGCCCGTCGACGTAGGCCG
TCATGAGATCGTCGGCGATCGTGCGCGCGTCGGCATAGGAGGGGCGGTCG
GAGAAGCCCACGTAGCTGCCCTCGAGCTCGTAACCGCGGAAGCTGAGCGA
GGACACCCCGCGGCGACCGGTCGCATACCAAGAGCTGCGCAGACCCTCCT
GGCCCAGCTCGCCCGCCATGCGCACCCCGGCGCGAATCACCTGCGAGTTG
AACGCTCCCGCGAGCCCGCGGTCGCCGGTCACGAGCAGCACCGCCACGGC
GCTCTCGGACTCGTGCTCGGCGAGCAGCGGCACGCGCGCGCTCTCGGCTC
CCCCCGCGGCCTGCGCGGCCTGACGGGTCATGCGCCGGATCGCGTTGGCA
TAGGGACGCAGCGCCGCGATCCGTTGCTCGGCGCGGCGCAGCCGCGCGGC
CGCGACCATCTCCATCGCGCGCGTGATCTTCTGGATGTTCTTCACCGAGC
CGATCTTGCTCTTGACGTCGCGCTGGGAGGCCATCGGATGCTCGGCGCGG
CGCTAGGCCGCAGCGGCCTCCTCGAGCGGTTCGCCCTCCTCATCGAGGTC
GTAGCCGAAGTCCGCGGCGAACGCCTCGACGGCCTCGTGCACAGCCTGCT
GGGTCTCATCCGACCAGTCGCCGGCGGCGATCTTCTTGCGCACATCGGCG
TGCGCGGCGTGCATGCGTTCGGTGAGCTCGAGCAGGAACTCGGTCACGCG
CTCGACCTTGAGGCGGTCGAGGAAGCCATTGGTGGCGGCGTAGATCTGCA
CCACCTGGTCCTCCACCGGCAGCGGCGCGCGCTCGTGCTGGTTGAGCGTC
ATCACGAGGCGCTCGCCGCGGGCGAGCGTGCGCTGGGTGTCGGCGTCGAG
ATCGGAGCCGAACTGCGCGAAGGCCTCCAGGTCGCGGTACTGGGAGAGCT
CGAGCTTGATGCGCCCGGCCACCTTTTTCATCGGCGCGATCTGGGCGTTG
CCGCCCACCCGCGAGACCGAGATGCCGACGTTGATCGCGGGACGCACGCC
GGAGTTGAACAGCTTGGACTCCAGGAAGATCTGCCCGTCGGTGATCGAGA
TCACGTTCGTCGGGATGTACGCGGACACGTCGCCGGCCTGCGTCTCGATG
ATCGGCAGCGCGGTCAGGGAGCCGCCGCCGAGCTCGTCGTTGAGCTTGAC
CGCCCGCTCGAGCAGGCGCGAGTGCAGGTAGAAGACGTCGCCCGGGTAGG
CCTCGCGCCCGGGTGGGCGGCGCAGCAGCAGCGACATCTGGCGGTACGCG
TAGGCGTGCTTGGTCAAATCGTCGTACACGCACAGCGCAGCGCGCCCGTT
GTAGAGGAAGTGCTCGCCCATCGCACAGCCGGCGTACGGCGCCATGAACT
TGATCGGCGCGGCCTCGTCGGCGGGGGCCGCGACGATGATCGTGTTGTCC
AGCGCCCCCGCTTCGTCCAGCGTCTGCGCCAGAGATACGACGGTCGACAT
GCGCTGGCCGATCGCGACGTACACGCACACGAGGCCGGTGTCGCGGTTGT
TGATGATCGCGTCGATCACGATCGCCGTCTTGCCGGTCTGGCGGTCGCCG
ATGATCAGCTCGCGCTGGCCGCGGCCGATCGGAATCATCGCGTCGATGGC
CTTCAGCCCGGTCTGCATGGGCTCCTTCACCGGCTGGCGCTGCACGACGC
CGGGGGCCTTGAACTCGGCCGGCCTGCTTTCGCTGATCGCGATTTCGCCC
TTCCCGTCGAGCGGGCGCCCGAGCGGATCCACGATCCGCCCGAGCAGCTG
CTCGCCCACGGGGATCTCGAGCAGCGCGCCGGTGCGCTTCACCGTGTCGC
CCTCGGAGATGCGCTGCCACTCGCCGAAGAGCACGGCTCCCACGTTGTCG
GACTCGAGGTTCAGCGCTAGTCCGGTCACGCCGTGTGGCAGTTCGAGCAT
CTCGAAGGACATGCAGCTCTCGAGCCCGTGCAGGCGCGCGATGCCGTCGG
CCACCGAGAGCACGGTCCCGACCTCCGTCAGCTCGGCGGCGCCGCTCCCG
AGGCCCTCGATGCGGCTCTTGAGAATGCTCGTGATCTCGTCGGGGTTGAT
CTGCATCTGTTTCTCCTAGGAGGCTGCCTGGGCAACGTGCCTGCGCAGCT
GCTCCAGACGGTTGCGAATGGAGGCATCGAGGATCGAGTTGCCAACCCGC
ACCACGATCCCTCCGAGGATGTCAGGGTCCACGCGCGTGGAAAGCGTGAC
GTTGCGACCAGCGCGCTCGCCGATCGTGCGGCCGAGGCTCTCGGTGGTTT
GTTCATCGAGCTCCACTGCGCTCGTGATCTCCACCGGGAGCGTGCGGTGC
TCCTCCTCCCAGAGCCGCTCGTAGTGGGCTCGGATGCGGAAGATCACGGG
CATGCGGTGGTTTTCGACCAGCAGCTTCAGGAAGTTCATGAGGATCTCAT
CGCCGCCGTCGATCGCCCGCGAGAGCGCCTCCTGCTTCTCCTCGGTGGAG
AAGTAGGGCGAGAAGAAGAACATCTGCAGCTCGCGGTGCTGGACCAGCGC
CTCGGCGATCTGGCCCAGCTGCTCGCGTATGGCGCCCAGCTTGTCGTGCT
CGCGCGCGACCTCGAACAGCGAACGGCCGTAGACCTGGGCGAGCTCCTCC
ATCAGTTGTCGTGCGCGCCCGAGGAGATGCCGGAAAAGTCGAGCTCGCGC
AGCGCCTCCTCCACGAGCCGGCGCTGGTCGGCCTCGTCGAGCGTCTTGCG
CGTCACCTTCTCGGTGGCCATGATCGTGAGGTCGGCGACCTCGCGGCGCA
GGTCGTCGAGCGCGCGCTTGGTGGCAACTTCGATTTCCCGCTGCGCACGC
TTGGTGGCTTCGGCGACCGTCTCACGCCCGCGCTCCTTGGCCTCCTTCTC
GTGCACGTCGGCCGACTGGCGAGCGCGCTGCACAATCTCATCCGCCTGCT
CGCGCGCCTCCTTCAGGCGCTCGCGGTATTCACCCAGCAGGCGCTCGGCT
TCCTCGCGCGCGTGCGCGGCGGAGTCGATCTCGCCTTCGATCGTCTTCGC
GCGATCGTCCAGGGCTTTGCCGATCTGTGGGAACACCGCTCGGCGCAGGA
TGAACAGCGACACGGCGAACACCACGATCGTCCAGATCATGATCCCCACG
TTCGGGGTGATCAGGAACGAGCGCGAGGCGAGCGGAGTGAGAGCGGCGCT
GAGCATGACGGTCTAAAGGAAGAACGCGATGAAGCCGCCGACGAGCCCGT
AGAAAAAGCAAGCCTCGGTCAGCGCGAAGCCGAGCCACTGGTCGCGCTCG
ACCTCGGCGCGCAGCTCCGGCTGGCGGGTCTTGGACTGGATCGAGGCGTT
GAACACCGCGCCGATGCCCGCCCCGGCACCCGCGGCGCCGCCGCCGGCGC
CGAAACCGAGGGCGATCGCCCGGCCGGCGGCCTTTCCGTATTCGAGGGGT
TCCCCCGTCGCTGCGATTAGTGCATGAAGCATCGTGAAGCTCCTTGTCGT
CGTCCTAGTGGCTTTCGACCGCTCCGCCGAGGTAGATGGCGGTCAAGATG
GCAAAGATGAACGCCTGCAATCCGGCGATCAGCACGGCCTCGAACATGAA
GATCGCGATCCCAAAGGGCAGCAGGAACCAGGACACGAGCTGGAGCCCGA
CGAGCACGCCTAGCTCGCCGCCCATGAACGCGATCAGCAGGTGGCCCGCG
AGCAGGTTCGCCCAGAGACGCACCGTCAGCGAGATCAGGCGCAGGAAGTT
CGAGAGGATCTCGATCGGGAAGATCAGTCCCACGATCGGGCCGCTGACGC
CTCCCGGCATCAGGCTTTTGATGTATCTGATCGGGCCGTGGTGCTTGACC
CCCTCGTAGGTGAACAGGACGAAGACGCTGAGCGCGAGGATCAGAGGAAA
CGCGACGTTCGTGTCCGCGGCGTAGATCTGAAGCGACGGGATGTGCGCGC
CGAAGACCTTGAACGTCTCTCCCGAGTTGACCGGGAGCGGTATGTAGCCG
ATCAGGTTTGTGACGAGGATGAACACGAAGATCGTCGCGATCAGCGGGAA
GTACTTGCGCTCCATGCCCTCGTCGAGGTTTTCCCTCGACATCCGGCGCG
CGAAGTCGTAGAACCACTCAACCGCGACCTGGAGGCGGCCTGGACGCTGC
TTCAGCCGCTGGGAGATGTACAGCATCACCCCGAGAGTGATGCCCGCGGT
GATCAGCAGGTAGAGCACGCCCTTGTTGAAGGAGATCGGGCCGATCTTGA
ACCAGGTGTCGAGCTTGAACTCGTCGACCGGGGAGAAGATGTTGTTGGCG
ACGTCCGGGTCCTTGTGGGCGGTCACGCCGAACAGCACCACGAACAGCAA
GATCCCGCCGATCCACGCGCCCAGCACGGCATAGCCGATCTTCCGGGCCG
TGCTCATCCCCGGCTTCTCGGCCGGCGGCGCTCCACCCACTCCGGGTGCG
ATCGGCGGTGCCCCTGCGACGGCGCTCACGGCTCGTCTCCTCTCGGCCGG
CCGCGCGCCAGGCGCACGGCGAAGGCGACGGAGTAGGCGGCGAAGATCAA
AAGCGCCGCTGCGAGCCCGTCGCGGTGGGCGCCGACGGCGCCCGCGATGA
TGATCGCGCCGGCGAGCAGCCAGATGCGGGCGAAGGCGTCGATGAAGTTC
AGCCCGAGACGCGAGCCCGGCTCCGCCGCTTTGGCGATGAGCCGGCGGTC
GGCCACCGCCAGCGCCCGTTGAAAGAGCCACCCTCCGGCGCCGACAAGGC
AGCCCAGGACGGGCGCCCCCCGCGCCAGCGCGAGCGGCACGGCGATAGCG
AGGAACAAGAGATCGAGGAGCCGCAGAACGGCCATGAGGGCCTCCCGTCC
GGAGGGCCCGGCGAAGCCCGCACGTGTTGCGGGCACAGCGTGATCTGTGG
CTCGTTGGGCTCGCATGTTGATGGTCGGCAGGCCACCCTACAGATGCGAA
GGCCCGCCTGCGCCCTCGTGGCGGGACCCTCTCCAAAGTCCGGAAACGGA
ATGTGGCTGCCGCTTTGAGTCTAGCGGATCTTGTGACTTAGTAACAACTT
TGTGACATGCGCCACAGCGCTCCGCGGGCGCCACCCGAGGCGCGCCCAGG
CGTGCACGAGACCGACCGCGACAGCCAGCGTCGCGAGCCCCGCGAGAACG
TCGAGCACGAAGTGGTTGGCGGTCGCGAGCACGGCGAGCGACGTCAGCGC
AGGGTAGGCGACCGCGGCGAGGCGCACCCAGCGCCGCTCGGACAGCCGCC
ACAGCGCGAGCGTGCACCAGCCCGCCCACGCGATGTGCAGAGACGGCATC
GCCGCGAGCTGGTTGGCGTGCGAGGCCAGCGCCCCCGTGTGCCAAGAGCC
GAAGGCGTGGCTCGAGGCGACGACATCGCTGAACCCGTACCCCGTCAGCA
TCCGCGGCGGCGCGAGCGGATAGAGCCAGAAAACCACGAACCCGATCACG
TTCACCAGCACGAGCGAGCTGCGCAGCGGCCGGTAGATGTCGGCCCGCCG
CCACCACAGCCAGCCCAGCAGCGCCAGCGTGACCACGAAGTGCGCGTTGT
CGTAGTAGTCGGACACGATCAGCGCCAGCGTGTGGTGCGCGCTCAGCCAG
CGGTCGAGCCCGAGCTCGGGATCGATGCGCAGCGACTGCTCCAGGTGCAA
CACGCCCCAGGCGTTGCCCAGCGCGAGATGCAGGCGCAGGGGCGCGAGGT
TGGTGATCGCGTCGTACATCCAGGCAAGCCACGCGATCGTGAGCACCTCC
GCCCACCAGCGCGTGCGCACCGGGCGGGCGAGCGCGCCGCCCGGCACGCG
CAGCGACGCAACGGATCCGCTCGTTTCGATCGTCAGCGCCCCGGGCAAGC
TCACGATCTTAGCTTCCGGCCCAGAGACCTCGGCCGCGGCGGCCCGCTGC
AGCGCCAGCCTATACTGGCGCTCGAGCTGGATGAGCCCCGCGCGCCTTCG
CAGTCTTCCCGGCCTTCCGCGCAAGCTTTACCGGCGCTCCCAGGCGCTGC
GCCAGCAGCGCGAAGAGCGCCGCTTCCGGACCCGCTTGAGGCCCGATCAG
GATGCTCCGGAGCTCCTGCTCTCGCCTCACTGGGACGACGCCGTGCTCGA
CTGCTTCGCGCTGCTTGACAGCGAGCGCGAGCTGAAGGTGGTGAACGTCT
TCGCCGGAGTTCCGTCGCCGGGCAAGCTCACGCCCTGGGACGCGATCACC
GGCGCCACCGACTCGGCCGCGCGCGCTCGCGAGCGCATTGCCGAGGACAC
CGTCGCCCTGGCTCGCACCGGGCGCCAGCCCGTCAACCTGGCGCTGCTCG
ACGCCCAGTACAGAGCCGACCCCCAGGCCCTGCGCCTCCACGAGCTCGAT
TCGGCCCTCGCAGCAGAGGTGCCGGTCGCGTCGCGTCTATACGTGCCGGC
CGGAATCGGCGCGCACCCCGATCACGTCTTCGTCCGACGCTACGGACGCA
TGCTGCTGCGCTTCGGCATGCCCGTGACGCTGTACGCCGATCTTCCCTAC
TGCATCTTTCACGGGTGGCCGCACTGGGTCGACGGCGAAGACCGTGACCC
GGCGCGCAACGTGAACGCCTACTGGGAGTTGTTCTTAGGCGCCGTCGAGG
AGATGCCGCCGCTCGAATCCGCTGAGATCGTGCACCTCGACGAAGCCCGG
AGACAGGCGAAGCTTGCGGCGATGCGCTGCTATCGCACGCAGTATCCGAG
CCTCAACTACGGCGCCCGTGTGGTGCTGGGAGACCCTGCCATCCACGGCT
TCGAGGTCCGCTGGGAGCTGCGCCCGCGTGGCCCACAGCCACATTGCGCT
GCGGCTTGAGCGTTGCGCCAGCGGCCCGAGCGGACCCCACCCGACGCGTC
GAGCGGTCAGGGCAGCTGGGGCTCGAGCCCGCGCTCGGCGAGCACCTCGA
GGATCGCGGGTAGCGCGGTAGCCGTCGCCCGCCAGGAGCCCTCCGCGGCG
TAGTCGTCGGCGTCGTGAAGCAGCAGCACCGCGCCCTCGCCCGCGCCGTC
GGTGATGCGCGCGGTGATCGTCTCCGGCGTCGCGGCGGCCTCCCAGTCGC
GGCCCCAGTGGCTCCACAGCAAGGTGCGCCAGCCGCGCTGCCGCGCGATG
CGCAGCGCGCAGCTGTTGAGCACGCCATAAGGCGGGCGATAGAGCGAGAC
CTGGCGGCCGCTGGCCTGCTCGATCTTCGCCTGCGCGCGGTCGATGTCAT
CGCGCACCTGTCGCGGCGTCAGGCGCAGCAGGTTGCGGTGGCGGTTGCAG
TGCACGGCCACGCCATGACCGGCGGCGACGATCTCCGACGCGAGGGTGGG
ATTTCGCTCAACCTGCTCGCCGACCAGGAAGAACGTCGCGCTCACACCCG
CGTCGGCCAGCGCCGAGAGCACCGCGGGCGTGCCTTGGGCGTGCGGGCCG
TCGTCGAACGTGAGCGCATAGCCGCTGCGGCTGGCAGTCCGGTCCTCGAT
GCCGAGCGGAGCACGCAACGCGGGCAGCGCTCCCGCCAGCGCCGGTGCGG
CGTAGCCCAGCAGGGCCGCGCCCGCGAGCGCCCCCGCGATCGGTGCGATG
GGGATGCGATGATCGTTCACGGACATGGTCGATCTCGTACTGGGAATCGG
GGCGGCGGTAGGGGCCTCGAGCCTGTACAGCCTAGGGATCGCGCTGCAGG
CGCTCGACGCCAGAGAGGCGCCGCACGAAGAGCATCTGCGCCTGGCGCTG
GCCTGGGGCCTGCTCAGGCGCGCGCGCTGGCTCGCGGGCACCGCGGCCTC
GATGCTGGGGTTTCCGCTGCAGATCCTCGCCCTGCTGCTGGCCCCGCTGG
TCGTCGTGCAGCCTGCACTCGCGATGGGCCTGCTGGTGCTCCTGTTCCTG
GGGCAGCGCATGCTCGGAGAGCATGCCGGCTCCTACGAGTATCTCGCGAT
GGCCGCGATCGTGATCGGCGTTATCTGCGTCGGCCTGGCGGCGCCGCCGC
GCAACACCGCGCACACCTCCCAGCAGCTGACGATCACGCTGGTGCTCGTG
GGCCTCGGCCTGGCGAGCCTGCTGCCGTATCTGTTGCACGTCCTCTCGCG
CTCGCCCGCAGCCGTGACGATGGTCGGAGCCGGACTGGCGTTCGCGTGGA
GCGGCGTTGCGACCAAGCTGGCCTCCGATGATCTCTCGCAGGGACACCTG
CTCGTAGCCGCCGCCTGGGCGCTGTCGACGGCCGCCGCCTCGGGGGTCGG
TGTGCTCAGCGAGATGAGCGCTCTACAGGCGCGACCCGCCATCCAGGTCG
CGCCGGTCGTGTTCGTCACTCAGACGGTCGTACCCGTCGTGCTCGCGCCG
CTGCTGCTCGGCGAGAGCTTTGCGCGCACACCGCTCGGGGGGGTTCCGCT
CGCCTGCTCGCTGACGCTGCTTGTTGCGGGAGCCGCACTGCTGGCGCGCT
CGCCGCTGCTGCTGGCGCTGATGGAAGGCGAGCGAGTCAGCGACGCCAGC
GGCGCAGCCTCCAGCCCGGAGCGGCCGAGCCAGGAGACGATGCGCTCGAG
ACCGAGGACCGACGCGGCGGAGCCGTCGAGTTCGACGACCACCACGTCGC
CGGCCCGGGTGGGACGCTGAGGCAGGGGTCCCTGCGCGCGAATGCGCACG
GCCCCCCTCACCGGCAGTGCGCCCGAGATGCGCCCCAGCACGAGCTGGCC
CACCGTGCATCCGCCCTGCGGCTGCAGGTAGTAGTAGTGGCGGTGGAGCC
CCAGGGCGCGCGCCTGCGCGCCGAGGACGCCCGGCGTGCGCACCCAGCGC
AGGGCCGCGGAGCGCGGGGCCGCGGGGAGCATTTCATCACCGTCCACCTG
CAGCGCGCCGATCAGAGCGGGCGAGGGCACACCGCCGTCGTCTGCGAACG
TGACCCGAATCCCCTTGGCGGCCAGCTGCGAGGCCACGTAAGCCACGCTG
CCACGCGGCGCGCGAGCGATCACAGCGACAACCGGCCTTGCCGTGCGCAC
CCTTTCGAGCGGCTGCACGTGCAGGATCTTTGTCGCCAGGGCGCCAACCT
CGTCGGTGGACATCATCCACGTGCCGAGCCCCAGCAGGAGCGCGAACTGC
CCCGCGAAGGCGGCCGCGCGCATCCGCCAGCGGGGGATCGGATGCACGCG
CGAGGGGACCCGCAGCACGACCTCCGCCGCAGCCGGATGCTGCTCGGGCG
CGCCTTCCCCGGACGCGGGGGTGCCCGCGCTTCGCGCCGCCGAGAAGCTC
GCGCGGACGTGCTCGCGCAGCTCGCTGGTGTCGTTGGCCAGGCGCACGAG
GTCGAGAGCCGCCATTGCGCGGGTATTCACGCGCGCGTGCCCCACCGGGA
GCCCGTATGAGACCACGGGGGTGCCGGCCGCCATCGCCTCCAGGCACGTT
ACGCCGCCCGTCGAGTGGACGAGCACGTCGGCGGCCGCGAGCAGCTCGGG
CATGCGGTCGGTGAACCCGAGCACGTGCACGCGTGGCTCCCCGGCGAAGC
GCGCGCGGAGCTTGGCCGCGAGGTGCTCGTTGCGCCCGGCCAGGCAGACG
ATGCTGCTCGCCTCTGGCACGCGGATGAACTCGCGCACCGCGCCCTCGAC
GTCGCCGACGCCCCAGCCACCGCCCGATACCACCACCATGTGGCCCTCCT
CCGGCAGGCCCAGAGCTCGACGCGCCTGAAGCGGACAGCGGGGCTCCAGG
AACTCACCGGAGATCAAGGGCCGCACGCGGCGCACGCTTCCGCGCCCGGC
GATCCGCTCCACCGAGGACATCGACTCCACGTACATGACCATGTGCATGT
CGATGCCGCGCTGCGCCCAGAAGAACAGGCCCGTCAGATCAGTGATCGTG
GCCACCGTCGGGACGCTCACCCGTTGCGTGCGGCGCAGGCGCGCGAGCAC
GACCGTCACCGCCGGGTAGGTCGAGACGACCACGTCCGGTTCGTGTTCGG
CGATCGTCCGCTCCAGCGAGCGCGAGCCGAACAGGCACAGCAGGCGGCTG
GTGAGCAAGCGCAGCGGGCCGACGTGCTCGAGCAGGAAGTACACGATCGA
GTAGCTCCACGGGATGAAGCGCAGCTGTATGCGGTAGCCGTCCTCGACGA
CCGGGCGCAGTACCCGGCCCATCGCAGCGAGCCCGTCGATGACGGTGACG
TCGGTCGGGTCGGGCGCCTGCTCGAGCTGTGCCGCGAGCGCGCGCGCCGC
CGCCGCGTGGCCCTCGCCCACGTCGGCGGACAGGATCAGGACGCGCCGCA
CCGAGGCATCAGCGCCACCGGGGAGGCGGCGCAGGGTTCCATTGCGGTGA
CGAAGTCGCATCAAACTTGCGGAGCACCGATGCCGCCAGGCGCTTTGGCG
CGGGTGCACACCGCGTGCGGAAGCCCCCCTGAGATTGCGACGCGTAGCGA
CGAGAAGAGCTTAGCGGGCCCATCGTACGGCTGCCGGGCGCGCAGCCGCA
ACAATGGTGCGATGCAAGCCGCCGTGTCCACGCCGCACGCGGGTTCGCTG
GCGGGAAGCGGGGCGCGCGGCGGCCCGAGCGGCCCCGCGGCCGCGCCGCA
CAAGCGTCGCTCGGCGCTGTTTTTGGCGGCCATCGGATCGCTCGCCTTGC
TCGGTCTCGTCGGCAGCTGCCTTCTGCTGGCGGCCGGCGCCGCCGGCGAA
CCCTCGCAGTACGTTCCCGCCCGCAGCGGAGGCTGGCCGGGCTGGCTTGC
GGGTCCGTACGAGGGTCTGGGCCAAAGCCTGGGCGCGAGCAGCTTCCAGA
CGCTCACGCTCGTGATGTGCGGCTGCTATCTCGCGGTCCTGCTCGCCGCG
CGCAGCCTTCCCTGGCGGGCCCTGGTGCTCGCCATCCTCGCCGCGCACGT
CGCCCTGCTGCTGGGTCCGCCGCTGATATCCCAGGACGTGTTCGGCTATC
TCGGCTTCGCGCGCATGGGCGCGCTTCACGGGCTGGACCCGTATACACGC
GTTGCCGCCGAAGCGCCCGCCGATCCGGTCCTGTACTACCTGGGCTGGCC
CTACCAGCACTCCCCCTACGGGCCGCTGTTCACGCTTTGCAGCTACGCCA
CCGCCCCGCTCGGGCTCGCCGGTGGCTTGTGGGCGTTCAAGGCGACCGCT
TTCGTCGCGAGCCTCGGCGCGATCGCGCTCGTCGCGCGCGCGTCGGCGCT
GCTCGGACGGTCTGCGCGCTGGGCGGCCGCCTTCGTGGGGCTCAACCCGG
TGCTGCTCGTGCTCGCGCTCGGCGGCGCCCACAACGACACCCTGATCCTG
CTCACGCTGGCGGCCGCGCTGGCCTTGAGCGCCGGCGCACAGCCTCGCTT
GCGGGCCGCCGCGGGCGCCCTCGTGGCGGGCGTCGGCGTCAAGCTCACCG
CCGGCCTGGCGCTGCCGTTCCTGCTGCTCGCGCCAGCCCGCCTGCGCGAA
CGCGCCCTGCTTGCGGCAAGCGCCCTGGCGAGCGTGTGCGCGCTGGCCGC
GGTGGCGCTCCTCGGCTTCGGCGGCCACGCCCTGGGGTTCCTCGGCGCCG
TAGGCGAGCAGCAGCAGCTGGTCGCCGTGCACAGCATCCCAGCCGAGACC
GCGCGCCTGATCGGCCTGCACGGCACGCCGAGCTGGTGGCGAGACCTGTT
TGCGGCCGCGTTCGTGGCGGTGCTGCTGTTCGCGCTGTGGCGCACCGCTC
GCGGCGCGGACTGGCGCACGGCCGCGGGCTGGACGACGCTCGCCCTGCTC
GTCTCGACCGCCTGGCTCTTGCCCTGGTATGCGATCTGGGCGCTGCCGCT
AGCTGCTGTCAGCGCCGATCGGCGCCTCCGCGCCGCCACGCTCGTGGTCT
GCGCCTACGCGACCCTGATCCACCTTCCCCTCGCTGAGGGGCTGCTCACT
CCACCGCGCCCGACCGCGCGTCACGGGACCCCGTTTCGCCCGTCCGGAGG
CGACCGCGTCGAACTCACCGGTTTCAAGGTGCTGGACGACCGTGTGCTCG
ATTTCGGCCGCTGAGGCCGCCGGGCGCAGCCCGCGCAGGCGCATCGCGTC
CAGGCGCCTGAACTTGAGGATCTCGAGCACGTACACGAGGTAGACGCTCG
CGAGCGCCACGATCAGGCCGAGCCCGAGCATCACGAGCGTCCACCCGGTG
TGCAGGTGGCCTTTGTGGTCACTGTAGGGGACGAATCGCAGCGCCAGAGC
CAGACCGGCCAGCATCAGCGTCCACGCGTACAGATAGGCGATCGTGCGCC
TGCTCGAAAAGCCGATGCGGGCCATGCGGTGATGGAAGTGCTCGCTGTCG
GAGCGGTAGATCGGCTGACGGTACTTCAGGCGCTTGAGCACCACGAAGGT
CGTGTCGAGGAACGGCACGGCGAGCAGTATCAGGGGCAGCACGAAGGACA
CGACGGCGGCCGTCTTCACGGCCGCCTCGACGGTGATGACGCCCATCAGC
AGGCCCAGCAGGTTGGCGCCGCAGTCGCCCATGAAGCTGGACGCGGGCGG
GAAGTTGTAGAACAGGAAGCCGACCGCAGCGCCAGCTGTCAGGGCGGCCA
GCACGCCCGGTGCCTGGCGCTGAAGGTCGAAGGCGATGACCGTCATCGCC
ACGGCGATGATCGCGCACACCCCGGCCGCCAGGCCATCGACGCCGTCGGA
GAAGTTGACGACGTTCATCATCGCCACAAGCCCCACCACGGTGAGCAGCG
GGCCGGCATTGGTGGCGCCCGCATTGGGCAACGCCAGCACGCCGATGAAG
GGCAGCGTGATCGACTTCACGGCGACGCCAAAGTGCACGACGATCACGGC
GGCGAGCACCTGCCCCGCGAGCTTCAGCAGCGGCGGCAGCTCGAAGCGGT
CGTCGAGCGCGCCCACCAGCGTGATCACGCCGGCCGCGAGCAGCACGCCG
TGCCAGAGCTGGTGTTCCTTGCCGTAGCCGGCCGGGAGCCAGATGAGAGC
AGCGACGAGCGAGCCGGCGAAGATCGCCAAGCCGCCGAGCAGCGGGGTCG
GCCGGTCGGAGAGGCCGCGCTCGCGCGGCTCGTCGATGGCGCCGATGCTC
ACCGCCAGGCGCATCGTGATTGGCGTCACGAGCGCTGTGATTGCGGCCGC
TGCCAGGAAGGCGTAAAGCGCGTCGAGCTCGGTTAGGTGCGCCATCGAGT
CAGCAAAGGATCGCAGGGCGCGCCGTCATAAGACCCCGCGGCCCGCGCAG
TGCGGCCGCGCGCGAGGCCCCGGTAGCGGCGGGCGCGATCAGCGAGTTAT
GCGATGGCGCTCGCCGCGATCTCCGCATACAGGGGATAGCGCTCCGCCAC
AGCCCGCGCGCGCTCGGCCAGCTCGGCCGCGATCGACTCGTACTTGGGCG
TGAGCGCGCTCGCCATGATGCGCCCGACCTCGGTGAAGTCCTCCAGCTGA
AGCCCGCGTGTGGCCAGCGCGGGCGTGCCGATGCGAAGGCCGGATGCCTC
GATCGGCGGGCGCGGATCGAATGGGACCGCGTTGCGGTTCACGGTTATGC
CGATGTCGTGCAGGCGGTCCTCCGCCTCCCTGCCGCTGAGCGCAGGCTCG
CAGTCGCGCAGGTCGACGAGCACGAGATGCACATCGGTGCCCCCCGTGAG
CACCTTCACCCCTGCGCCCGCCCGCATAAGCTCCCGCGCCCACGCCTGCG
CACCGGCGATCGTGCGCCGCTGCCGCTCCGCGAACAGCTCGCTCGCGGCG
ATCTTGAACGCCACGGCCTTGGCGGCGATCACGTGCTCGAGCGGTCCTCC
CTGCTGACCCGGGAACACCGCGGAGTCGATCTTCTTGGCGTACTCCTCCT
TGCACAGGATCACGCCCGCGCGCGGGCCACCCAGGGTCTTGTGCGTCGTC
GTCGTGACCACGTCGGCCCCGTACTCGAGCGGGTTGGGATGCAGGCCCGC
GGCGACCAGGCCGGCGAAGTGCGCCATGTCCACCATCAGCAGCGCGCCCA
CCTCGTCGGCGATCTCGCGAAAGCGCTGGAAGTCGAGCCGTCGCGGGTAG
GCCGACCAGCCGGCGAGCAGGAGCTTCGGGCGTCGCTCGCGCGCCACGCG
CGCGACCTCGTCCATGTCGATGAGGCTGCTCTCGCCGTCGACCTCGTAGG
GAGCGATGTCGTAAAGCCGGCCCGAGACGTTGATCTTCATGCCGTGAGTG
AGGTGGCCGCCGTGTGCGAGCGAGAGCCCCATGATCGTCTCGCCCGGCTG
GAGCAGCGCGTGGTAGGCGGCGGCGTTGGCCTGTGCGCCGGAGTGTGGCT
GCACGTTGGCGTGCTCGGCTCCGAACAGCGCTTTGGCGCGGTCGATCGCG
AGCTGCTCGGAGATGTCCACGCACTCGCAGCCTCCGTAGTAGCGGCGGCC
GGGGTAGCCCTCGGCGTACTTGTTCGTCAGCACCGAGCCCTGGCATTCGA
GCACGGCGCGCGGCGCGAAGTTCTCGGACGCGATCGCCTCCAGCGTATGC
TGCTCGCGCTCGAGCTCGCCGTGGAGGACCGCGGCGATCTCCGGGTCTAC
GTCGGCGAGCGGACGGTTGAAGTAATCGGGGCTGAGCTCTGACACGACGC
CCTCCTTCTCGAGGCGATGAGGTCTAGTGCCCAGGCGCGCGGCTGTGATG
CGTGCCGCTCCCCGGTGGTCGATTCCACCTCAGACGCCAGTCGCGGCAGC
TGATACGAGGCTAGCAGGAGCGCTGGATCGGGACTAGGAAAGCGGGGCCA
GTGCCTCCTCAACCGAGGACCGCGCAAGCGCGCCTTCACGCAGGACATGC
CAGCGGGAGTGGGAGTCGAGCTCACGCAGGTCGACGACGGTGGAGGGCGT
GCCTGGGAGCTTGCCTCCGTCGAGCACGAGCTCCGCGCCCTCGCGCAGCC
TGCTGGGCACCTCGGCGAGCGCGCACGCGTCGGGTTGGCCGGAGAAGTTG
GCGCTGGACTGCATGACGGGAACGCTCACCGATTGCAGAGCCTGCAGGCG
CTCAGGCAGTCGCGGTACACGCAGGCCGAGGCTCTGGGGATCGGTCCTGC
AGGCGGCGGCGAAACGACCTTGGCGGTTTGGCAGCAGGAGGGTCACCGGG
CCGGGCAGCAGCGCCTGCAACGCCAGGAGCTCGGCGTCGCGCAACTGCTC
GAGCGTGCGCAGGGCGGGCTCGAGCGCGAAGAACATCACCGCGCACGCAC
GCGCCGGTGGACGGCCCTTGAGGGCGTACAGCCGGCGCGCCGCCGCCTCG
TCTTGCGGGTCGCAGCACAGGCCGTAGACCGTGTCGGTCGGAAACACCGC
AACACCCCCGCCCGCGACGCACGCCTGCAGGCGCAGGGCGTCGCCGTTGA
CGAGCGCGTCGCTCACGCTCGCACGCGCTCCCCCACGACCACGCGCTCGA
CCCCCGCGAGGTCACGCTCGGCCCGCACGCTGCCAAAGCCGGCGTCGGTC
ATCATGCGCGCCACGCCAGGAGCCTGGCCGGCGCCTACCTCGAGTGCGAG
CATCTGCACGCGCCGGTGAGCGGGCACCTGCGCCAACAGCGCGCGGATCG
ACGCCAGGCCATCGGGTCCCGCCATCAGCGCCGTGAGGGGCTCGTGGCGA
GAAATCTCTGGGGCGAGCCCGACGCGCTCGCGCTCGGCGACATAGGGAAG
GTTGGCCACGAGAGCGTCGAACTCGTCCGGGACGCCACGCAACAGGTCGG
CACGCAGCCAGCTGATATCCAGCCCGAGCCGCCGACCGTTGGCGGCGGCG
AGCTCCAGCGCCAGCGAGCTGATGTCGCTGCCGCTCACCTGGAGGTCGCC
TCGCTCGTCCTTGAGCGCGAGCGCCACCGCGCCGCTGCCCGTACCCAGGT
CGAGAACGCGCGCCCCCGGGTCAAGGGTCAGCGCGACCTCCACGAGCAAC
TCGGTCTCCGGCCGTGGCACGAGCGCGCGCGCGTCCACGTCGAGCTCCAG
GCGCCGGAAGCTGCGCCGCCCGACGATGTAGGCGACCGGCTCGCGCTCGA
CCGCGCGGCGGCGCAGCAGCTGCTGGAACGCCCGCTTGACCGGCGCAGCA
AGCGTGAGCCCGCCGTCCAGAGCCACGCGCTCACGCCGCACTCCCAGCGC
ATGTGCCAAAAGCACTTCAGCGTCCAGCCGCGGAGTCCCGCAGCCGGCGA
TCGCAAGCGTCGCATGAGCGTCGCGCAGCGCCTCGCGGACCGTGACTGTG
CCGCCCTGCGATCGCGCGTCGCGTGGCCTCGCCCTGCCGAATCGTCCATC
CACACCGGCTCGTTGCACGCGCGAGCCCATCACACCGCCGCCGCCTGAGC
CTGCAGGCGACGTTGCTTCTCGTCGGCCTGCAGGGCTTCGGTGAACTCCT
CGAGCTCGCCCTCGAGCACCTGGTCGAGGTTGTGCACAGTTAGCTTGATG
CGGTGGTCGGTCACGCGGCGCTCGCCGTAGTTGTAAGTGCGAATCTTCTC
CGCGCGGTCACCCGTTCCGACCTGCGCGCGACGGTCGGCGGCGAGCTCCG
CCTGCTGCTCGGCGAGGGCGCGCTCGTACAGCCGCGCGCGAAGCACGCGC
AGGGCCTTTTCGCGGTTCTGCAGCTGGGACTTCTCGTCCTGCATCGAGAC
CACGATCCCCGACGGCTTGTGGGTCACGCGCACGGCGGAATCGGTCGTGT
TCACCGACTGGCCGCCGGGCCCGGAAGAGCGGTAGACGTCGATCTGCAGG
TCACCCGGGTCGATCTGCACGTCGACCTCCTCCGCCTCCGGCAGGACGGC
GACGGTCGCCGTCGACGTGTGAATGCGGCCTTGGGACTCGGTTTGCGGGA
CGCGCTGCACGCGGTGCGTCCCGCCCTCGAACTTGAACACCGAGTAGGCC
CCGTCGCCTTTGACTTCGAACGTGTACTTGCCGTCGCCGCCCTCCATCAG
CTCCGAGCGCCATCCGCGGCGCTCGGCGTACTTGGCGAGCATCCTGTACA
CGTCCCCCGCCCACAGGCCGGCCTCCTCGCCGCCGGCCCCACCCTGGATC
TCGACGATCACGCTCTTGGAGTCGTTGGGGTCGCGCTCGACCATCGCCAG
GCGGATGTCCTCGGCGAGCTCCTCGCTGCGGCGCCTGGCCGCGCCCAGCT
CCTCGCGCAGCTCCGCGTCCTCGCCCTCCTCCGCCAGCACCTGTTCGGCG
CTGAGGATCGTGTCGTTGGCCTCACGCCACTCGCGCGCGAGCTTGGCGGC
CGGCTCGAGCTGGCTGTAGGCCCTCCCCGCCTCGGCGTAGCGCGTGCGGT
CGGCGATCACCTCCGGGTCGGCGATCTGCTCGCCGAGCTCGGCGAAGCGG
GTTTCGATCTGCTTCACCAGTTGCTCGATCATGAAAAGAGGAGTCTATGT
CGCGTGCACGCGTCGATCAGCGCGCACGCCAGTCAGGCGACCAGCTCGAC
GCCGACGAGCTCCTCGGGCGAGACCTGATCAAGCGGCTCTCGCGCCAGCA
CCGCCTGCAGAGCCGCGATCGCGACCTCGAGCTGCTCGCGGTCGGGCTGG
CGCGTGGTCAGCAGCTGCAGCTTCATCCCGGGCCACATCAGCGCCCTGAC
CCAGCGGCGGTTGCGGTTGCGCCCAGCGAACTTGATCAGCTCGAAGGAGA
CGCCGGCGATCACCGGCACGCCCAGCACCCGCGTGGTCAGCAGCCAGTAC
CAGGCGGGCAGGCCGATGGGCGCGAACACGAAGATGGCGACGATCATCAC
CACCAGCAGGAAGCTGGTCCCGCAGCGCGGGTGAAGGCGCGAGAAGCGCT
GGCAGTTCTCCGGCGTCAGCGCCAGCCCCGCCTCGAAGCAGGAGATCGTC
TTGTGCTCGGCGCCGTGGTACTCGAACACGCGCCGCAGGTCGCGCACGCG
CGAGAGCAGCACCATGTAGCCGAGGAAGATGCTCGTGCGCACGATGCCCT
CGATCAGCCAGAACAGCAGCGAGGAGCCCAGCTGATGCTTGATCAGGCTC
GTGAGGCCGACCGGGATGAGGAAGAACAGGCCGATCGCGAGCACGAGCGC
GACCACGACCGTGCCAGCCCATGCACCGCGCGAGATCTCCTGCTCCTGCT
CCTGCTCCTGCTCAAGCTGGCTTAGCTGCGCGTTGGCCGAGATCTCGAGC
GCGCGAAAGCCGATCCTCAGTGAGCCGGCGAGCGCCACCACGCCGCGCAC
GATCGGAAGCCGCAGCGAGCGGTGGCGCCGCAACGCCGAGGACAGCGGAA
ACGTGCGCACCTCTATATCGCCAGGCTGCGCAGACGCGCCCTGACCTTCC
TCGGGCTCGGCGGCCGGCTTGCGCACCGCCACGGCCCAGTTTGCGAGGCC
CCTCATCATCACGCCCTCGAGCACCGCCTGGCCGCCCACCGGCGCGTCGC
GCTGGGCAATCAGCGTGCCGGCGCCGTCGCCGGCGACCGTCTCCTCTCGC
TGGGCCGCCGCCGAGGCCGTCGCCGAATTCCCGGACCTGTACTCGAGGCC
CTCATCCGCGGATGCAGACGAAGGCGCGGCCGTCTGCAGATGAACCGTCG
GCGGTCCGTCGCCCGGGCGCGGGCGCATGCCGCTACTTGGAGGACCGAGC
TTGCGCGGTGTGCAGCCGGCCCTTGGCGACGCGGCGCTGGAAGCGCTCGA
CGCGTCCGCCCGTGTCCACGAGCTTCTGGCGCCCGGTGTAGAACGGGTGG
CAGTTCGAGCACACCTCGACACGCAGCTCCGAGCGCGTCGCGCGGGTGAT
GAACTCGTTGCCGCACGTGCAGTGCACACGCGCCTGCTCGTAGGTGGGGT
GGATGTCGGCCTTCATCGAGGCCTCATTCTAGCGGCCGCCAAAGGAGGCG
ATCGCAACCGGCGGCCGCCGCGCGCATAGCCTCCGCGCCTGCCTGCTAGG
GGCAGCGATTCGCAGCCCGGCTCCCGCGTGCGGCCGTCTCAGGCTGCGGG
CTGGGCGACGGGGAGGGGTTCGAGCAGCGGCGGCGCCGCGGGCTGGGCGC
ACGGGCGCGTATAGCGAACCGCCCGTTTGATCACCAGCCCCTTCGCGCCC
AGCCAGCGGAAGTGGACGACCGCTCGGTACGCCGCCGGCGGTTCGAGGTT
GGTCACCTGTTTGAGGTACTTGTACGTCTTGACCTTCGGCTCCGAGCTGC
GCCACACGCCCAGGCCGGGAGCACTGATGAGGTGAAAGTGCGCTTCCCCC
TGGGCACGCTTTTCGATGTCCACCCGCATGGCCATTCGGGTGGCGCCCGA
CACGAGCGTCATTTCGCCGGCGAACGTGGCGGATCGTTCAGCCTGTTCCA
CTGAGGTCACGCACTGCGCGAGCGTCGCGGAGGCCGGCGCGCTCGAGCGC
GCAAGGTGCACCTGTGGCCCGGCCGCCGCGCCGCGCGCAGGCCCTGCGAG
GAGCAGCGCAAGGCACCAAGCGGCCGTCAGAAGCGTCCAGGCGAGAGCTC
GGCGCCGGGCGACGCGGGGTGAGGTGGATGTGGCCATGACAACCCCAATA
ACACGCGCTCTTAGCGCATGTTTCGCGCCCTCGCGCGCGCCGGCTTGCGC
GCCGCGCCGCGCGGTGAAGCAGCGTCAGGCGCTCAGCTCACAAGAGCTGG
TAGAGCGGGCCGTCGCCGCCCTCCGGCGTCGTAAGGCGCCCGCCCTTGGC
GGTGATCGCCCCGCACTGGACGCAGTTTGTGTAGTTGACGATCACATCCA
CCTCGCCGTGCTCAGGCGCGTCCTCGGGAATCTCATAAACGCCGGCCGGA
CACATCCAGCGCCAGGTTTCGGCGATCTCACGCGGAACGCGCTTCTGCAC
GCGGATGTGGTTGGGCGCGTCGTCGCGGGTGGCGTTGCCGCTGATGAACA
CCGAGGAGAGCTTGTCGAAGGTGTACGTGCCGTCGGGTTTGACGTAGGAG
TCCTTCGTGTCCCCCACGAACATCGGCGTCTCGTCGTTGCGGTGCCAGTC
CGCGCGTCCTGGCAGCTTGCCCTTGCTGATCTGCTGCAGGCCGCTCAGCA
GGCCGCCGAGGAGCAGGCCCTTCTGCAGCGGCTGGCGTGCGTTTCGCACC
TCCCAAAGCTCGCGAGCGATCGCGGACTCCTCGACCGCCCGCTCGTAGGA
CTCGAAGCTCGACTCGCCGCGCTTGAGCGCCGCGTAGATCGACTCGGCCG
CCAGCATGCCCGATCTGATGCAGTGGTGGACGCCCTTCAGGGCCATCGTG
TCGACCATGCCGCCGGAGTCCCCGACCAGGACGGCGCCGGGCATCGAGAG
CTTGGGCATCGACCAGTACCCGCCGCCGGGCAGAGCCTTGGCACCCCACG
CGATGCGTTCGCCGCCATCGAGGATCTCGCGCACGAGCGGGTGCGTCTTG
AACGTCTGCAGCAGGTCGTGGGGGGAGGTGGTCGCATCGGCGTACTCGAG
CTCGACGACGAAGCCGATCGACACCATGTGCTCGCCACCGGCGCCCGTCA
TCGGGTAGATCCACGAGCCGCCGAGATGCCCGTATCGCGGCGAGACCTTC
AGCGGCCAGGGCCCCATCGTGTGGATCAGGCGGTCCAGCGGCTTGGGGAC
CTTCCACACCTCCTTGACGCCGAGCTCCCAGACCTGCGGCTCGCGGCCAC
TGGCGAGGTCGAACTCGCGGATCGCGGCACCGGTGAGGTGGCCCCAGCTG
CCCTCCGCGAGCACCGTCGCGTGCGCCTTGATGTCGGTGCCGGGCTCGAA
GTTCGACAGCGGCTCGCCGTCCTTGCCGCGTCCCTTGTCGCCCGAGCGCA
CGCCCACCACGCGGCCGTCCTGCACCACCAGCTGGGTGGCCGCCGTCTCG
GTGAGGATGTACGCGCCACCCTCCTCCGCCTGCTGCTGCTGATAGCGCGC
GAGCGCCGAGACGGAGATCACCTCGTTGCCATGGTTTTTGAACGGCGGCG
GGGTGGGGATGCGCACGGCCCGCTTGGCGGTGGGCGTCAGGTAGACGGCC
TCCTTGGAGACCTCGCCGAAGGCGAAGCCGGTCTTGCGCCAGTCCTCCCT
GGTCAGCTCCGGGAACAGCTCTTCCAACGGCGCCGGCCGCACGACCGCCC
CGGAGAGGTTGTGCCCGCCGCATGTCTTGGCCTTCTCGATCACTGCCACC
GGGACCTCGCCGAGCCGCTCCATGGTCTCGGGGTCGTCGCCGAGCAGCTG
CAGCAGGCGGTTGGCGCAGGCGAGGCCTGCGGTCCCGCCGCCCACGACCG
CAACCCCGACCTCGATCAGCTCGTCCTCGGGGTCCAGCCCGCGCTTTATG
AACTCGCGCGGCGAGTCAACCGGGGGCGGAAAGGACGCCGGTGCGAACTT
GCCGTTGGTGCTCGCCATCGTTCAGCTCGCCTTCTTCGCCTTCACGGCCT
CGGTCAGCTTGGGCAGGATCTTGTTCAGATCGCCGACTATGCCCAGATCG
GAGAACTCAAAGATGGGAGCGTTGGCGTCCTTGTTGATGGCGACGATGTT
CTCCGAGCTCTGCATCCCGACCTTGTGCTGGATCGCGCCCGAGATCCCGG
CGGCCAGGTAGAGCTTGGGCGAGACGGTCTTGCCGGTCTGTCCGATCTGC
GCGGCGTACGGGTACCAACCGGCATCGACCACCGCCCTCGTGGCGGCTAC
CGCGCTGTTGCCGCCAAACGCCTGCGCTAGCTCCTCGCACAGCTTGAAGC
CCTCCGGCTTGCCGAGCCCGCGCCCCCCGGCGACCAGGACGTCGGCGCCC
TCGATGTCGACGTCGGCGCCGCGCTGTTCGCCGCGCGTGATCATCGTCGC
CCGGGTCGCGTGCTCTGAGAGCTCGAAGCTGAGCTGCTCGACCTGCGCAC
TGCCCGCGCCCGACTCGCGCGCCTCGAACGCGTTAAGGCGCCCGATGATG
ATCCCGACGGGCGAGCGGTAGGCGATCTCGGAGATGGCCGAGTCGCCGAG
TATCGGGCGCTCCGCGATCAGCTTGCCGCCCTCTGCGCGCACGTTCGTGA
CCTCCATGGCGACCCCGGCCCCCAGGCGTGCCGCGAGCCCGGCGCCGATC
TCGAAGCCGAGCAGGCCGCCGCCGAACAGCGCGTAGCCGTAGCCGCCGTC
CCCGATCGCCTTGGCCATCGCATCGACGAGCGGCTGCGCGAGGCCTTCTG
GCCCCTCCGCGACGAGCACCTTCTTGGCGCCGTAGCGACCAAGCGATGCC
GCCAGGTCCTCGGCGACGCCTTCGCCGAGCATGATCGCGTGCGCCTCACC
GCCCAGCTCCTCGGCGAGCCTCGCCCCCTCGCTGACCGCTCCGAGCGAGT
TCTTGTTGATCGCGCCGTCGTAGTGCAGCGCGTAGACCAGGATGTTCGGC
ATCTCTCAGCTCCTTTCGCTCACCCGCGCCTAGATGAGCTTGCGCTCGTC
GAGCCAGGCCACGATGCGTTCGACAGTCTCGCCCGTGTCTTCGTCCTCGA
TGATCTCGCCAGCGGCCTTCGCCGGGGGCGGCTTGGCGGCGATCCACTGC
GCCGCCGAGTTCTCACCTCCCACCTTCGCGGGGTCGACCTGCGCGTCCCC
GGCGGAGAGGCTGTCGAGCTGCTTCTTCTTCGCTCCCATGATCGCCTTCA
GCGACGGGTAGCGCGGCTCGTTGATGGCATCGCCCACCGAGATCACCGCA
GGCAGCTTGACCTCGACGGTGTCGTACCCGTACTCGGCCTGGCGCTCGCA
GCGCAGCGCCTCGCCAGAGACGTCCATCTTGATCACCTGCGTCAGCGAAG
GCATGCCGAGATGCTCGGCCACGACCGCGCCGATCGTGTAGCACTCGCCA
TCGTCCGACTGCTGGCCCAGGAGCACCAGATCGGGGCTCTCGCGCTCGAG
CGTCTTGGCCAGCGCGTAGCCGGTCGCAGCCACATCGGACCCAGCCAGGG
CCTCATCGCAGAGGTGCACCGAGCGGTCGGCTCCCAGCGACACCGCCTTG
TGCAGCGCGCGCACGGCGCTCTCGGGCCCCATCGTGACCGCGACGATCTC
CTCCACGGGGATGCTGCCGCCCTCCCGGACCTGCATCGCCGCCTCGATGG
CGTGGGTGTCGTAGGGGTTGAGGTTCCTCTCCCCGCTGCGGTCCATGCGC
CCCGTCGACGGATTGAGCTTCTTCTCCACCGCGGCGTCCGGGACCTCCTT
CACCAGCACGCATATCTTCATTCTCAGCCTGCTCCTTGTGCTCTGTTGGG
GCGGATGCTACTCGCTCGCGCCGTTGACTGACGAGTCAATCAGCCGCCGC
TCGCGGTGGCCTCGCGGATGAAATCGACGATCGACTGCGTGGAAGCCCCG
GGCGTGAAGACCTCCGCCACGCCGAGGTCCTTGAGCTCGGGGATGTCGTC
GGCCGGGATCGTCCCGCCGACGGTCACAACGACGTCGTCGATGCCCTGCG
CGCGCAGGAGCTCGACGACGCGCGGAACCAGCGTCATATGCGCGCCCGAG
AGAATCGAGAGGCCGACGGCGTCGGCGTCCTCCTGGATGACCGTCTCCAC
GATCTGCTCCGGCGTCTGATGAAGGCCCGTATAGATCACCTCCATGCCCG
CGTCGCGCAGAGCGCGCGCGATGATCTTGGCGCCGCGGTCGTGGCCGTCG
AGACCGGGCTTGGCCACCACCACGCGAATCTTGCCGGCGGTGCGAGTGGG
CATCCAGCGCAGACTATGCCCGCCGCTGCGCTCGCGCAGCCACGTGGCCT
CTGCCGACCGTGCACGCGCCCACGCAGGCCGCCGCCGCGAGCGCCGCCAG
CAGCTTCAGGCGGCGCGGCAGGCGATCCAGGTGCAGCACCTCCCAGCCCT
CCTGAAGTGCTATCTGGCGCAGATCGCGATCCGGGTTGACGACGACCGGA
TGGCCGACCGCACGCAGCATCGGCAGATCGGACTCCGAGTCCGAGTAGGC
GTACGAGGCACCCAGATCGATGCCCTCGCGCAGTGCCAGCTCGCGCATCG
AGAGCACCTTGCCCTCGCGGTAGTTGAACGGGCCCGCCGGGCGTCCGGTG
TAGCGTCCGTCCACGACCTCAGAGCGGGAGCCGAGGCCTCCGTCGAAGGC
GAGCACGTGCGCCAGCAGGTCGGCCATCTCCTGCGAGGCGGCGGTGACGA
TGTAGACGTCGACCCCTTCGTCCTGGTGCGTGTATGCGCGCTCCAGCATC
TGTGGATAGAGGCGCGGGAGCACACCCGCCAGCACGCGCGGGGAGAGGCG
GCGCAGCTCGCGCTCCGGCACCCCGGCGATCATCCTGCCCACGCGCCGGC
GCACGTCGTCGGCGCGTTCGTCGGTGGAGCCCCGCAGGCGAAAGCGCAGG
TTCTCGTAGACGTCCCGCAGCAGGCGCGCGCGAGAGATCATCCCGGCGTC
GTACGCGGCGCGGGCGAAGAAGATCCCGGAGGACCCGGCCATGAGCGTCT
TGTCGAGGTCAAAGAAAGCCGCCACGCACTCGCCGGCGGGCGTCGCGCTC
GCACCGTCGGGGCCTCCCGCGGCGCGGCGCCCGCGCAGCTGCACGACGCG
CCCCTGACGCGGGCGCTCCTCCGGTTCGGGATGCGCGGCGCGATCTGCCA
TGTGAGCGCGCCGGTCAGGACACCTTGAGGATGACGGCGTCGCCCTGGCC
GCCGCCCGAGCAGATCGCCGCGCAGCCGAGCCCACCGCCGCGGCGGCGCA
ACTCAAACACGAGGCTGCCGAGAATGCGCGCGCCCGAAGCGCCGATCGGG
TGGCCCAGCGCGACCGCGCCGCCGTTTACGTTGACCCTGTCCTCCTCGAT
CCCCAGCATGCGGATCGAGTTCAAGGTGACCGACGCGAAGGCCTCGTTGA
TCTCCCACAGGTCGATGTCCCCGGGCTGCAGGCCAGCCTTCTCCAGCGCC
TTGCGCGCGGCGCTCGCGGGAGTCGTCGCCAGATAGGCGAAGTCGTTCGC
GCTCTGAGCGTGGGCAACGATCTCTGCCAGCGCGGGCTTGCCGTTCGCCT
GCGCCCACTCCTCCGAGGCCAGCACGAGCGCGCCAGCGCCGTCGTTTACG
CCCGGCGAGTTGCCCGCGGTGTGCGAACCGTCCTTTCCCGCGAGCCCCGG
CAGCGCCGCGAGCTTCTCCAGCGATGTGTCACGGCGCGGCCCCTCGTCGA
CCTCCACGCGCTTCTCGCCCTTGCGATCCGTGATCGTCACGGGGACGATC
TCCTCGGACATGCGCCCCTCATCGGTCGCCAGCAGGGCGCGTTCGTGAGA
GCGCAGCGCCCAGCGGTCGAGGTCGGCGCGGGTGAGCTCGAGCTCGTCTG
CGACCTCGGTCGCCTCGACGAACATCTGCTTGCCCGAGAACGGGTTGGTG
AGCCCGTCGTGGACCATCGCATCGAGCATCTTCGCGTCCCCCATGCGATA
GCCGAAACGTGCCTGCGGGAGCAGGTAGGGCGCGCTCGACATCGACTCCA
TCCCTCCTCCAACACCGATCTGCAGCTCGCCGGCGCGGACCGCCTGGTCC
AGCAGCACCGAGGCGCGCAGGCCCGACGCGCACACCTTGTTGATGGTCTC
CGAGGACACCTCCTTGGGGACGCCGGCTTTGATCTGTGCCTGGCGCGAGG
GGATCTGGCCCTGACCAGCCTGCAGGACCTGGCCCATGACGACGTGTTCG
ACCTGCTCTGGCGCGACCTGCGCCCGCTCGAGCGCCGCCTCGATCGCGAG
CCCGCCGAGCTCGGTCGCTTCCAGTGACGAAAGCCCGCCCCCCATCTTGC
CGATGGGGGTGCGCGCGGCACCGAGGATCACGGTCTTTGGCATGGATCGG
CTTTCCGGTCGTGTTTTGCAGGGGTCGCGGCACGGCAATGCTAGCGGTCC
GGATATCGTCCCCGGCCGATGGAGGTCTCAGCCACCACCGAGGCCGCGAG
CGCGACCGAGGCGGACACGATCGCAGTCGGCGTGTTCGAGGGCGAGGAGC
TGGGCGAGGAGGCGCCGCCCGAGCTGACCGGGCTGCTGGCCTCGGGCGAG
GCGCGCAGCTCCTTCAAGGCACTCGCGCTGGCGCACGCGGGCGGGAAGCG
CTGGCTCGCCGTGGGGCTCGGCAAGCGCGAGAGCTTCAGCACCGAGCGCG
CGCGAGTCGCCGCGGCGGCGGTGCACGCGCGCGCGGTCGAGCTCGCGACG
CGGACGCTCTGCTGGCAGCTGCCCGTGGACGGCGAGAGCGAGCTTGTCGC
AGCCCTCGTCGAGGGCACGATCCTGTCCGACTACCGCTTCACGCAGTACA
AATCGGCGGACGCGGCCGAGGACGACGACGGCCTGCCCGAGCACCTCGCG
GGCCTGATCGTCTCCTGCGCGAAGGAACTCAGTGCGCAGGTGGCCGAGGC
AGCGCTGGTCGCCGGGGCGGTGAACGCGGCGCGCGACCTGCAGAACCGTC
CCGCAAACGACCTGACGCCGAGCGCGCTCGCCGAGCACGCTACCTCGCTG
GCGGCCGACATCGCGCAGCTGACGGTTCAGATCGAGGGGCGAGATGGCAT
TCGCGCCCGAGGCATGAACGCCTTCGCGGCCGTTGCCCAGGGCTCCGAGC
AGGAGCCCGCGCTCATCACGATGCGTTACGAAGGCCCGTCGGCGTCATCG
CCGCTGCTCGCCTTCGTCGGCAAGGCGGTGACCTTCGACAGCGGCGGGAT
CTCGCTGAAGCCGGGGGCGAAAATGGCGGAGATGAAGTTCGACATGTCGG
GCGGCGCCGCCGTGATCCAGGCGGTCGCGGCTGTCGCGCGGCTGCAGCTT
CCCGTGAGGCTGCTGGCGGTCGTGGGCGCGACCGAGAACCTGCCCAGCGG
GCGCTCCGTGAAGCCGGGCGACATAGTCGCGGCCGCCAACGGCACGACGA
TCGAGATCAACAACACCGACGCCGAGGGTCGCCTCGTGCTCGCCGACTGC
CTCTGCCACGCGCTGTCCCAGGGCGCTGAGCGGATCGTCGATGTCGCCAC
GCTCACGGGAGCGGTAATCGTGGCGCTCGGCTCGACGTACGCGGGCTTGA
TCTCAAACGACGACGAGCTCGCGGGGCGGGTGCAACGCGCGGGCGAGCGG
ACCGGTGAGATCGTGTGGCGCCTGCCGCTGCACGAGGAGTACGACAAGCT
CATCAAGGGCACCTACGCCGACCTCGACAATGCGCCCGAAGCGCGCAAGG
CGGGGACGATCGTCGGAGGCACGTTCCTGTCGAAGTTCGTCGGCGATACT
CCGTGGGCGCACCTCGACATCGCCGGCTCGGCATGGGACCTGGAACGCCA
GTACGTCGGCAAGTTAGCCTCCGGTTATGGGGTGCGCCTGCTGGTCGAGC
TCGCGCGCTCCTACTGCTCCTAGGCGCTCATCTGCGCAGACCTATGCTCG
AGCTGAGTCCGGTTGGATCGGGCGCGCCCACGGCTCTCCGGGCGCGGAGG
CGTCCTGACCTAGCCGCTCGAGGACAGCTGCCCAAGCGCCACCGCGGGGG
TCGATGTGAGCCCGGTGGTTGCCCGCCTCTCCCTGGAGCTCGATCAGCTC
GACATCCCCTCCGCTCGCCCTGGCGGCGCGCGCGTAGTTGCGGCTCAGCT
GCACCGACACCGTCTTATCGTGCACGCCGTGAACGAGCAGCACCGGCATC
GCGAGCGGAACCTGCGCCAGCGGGTCCGCGAGCGCGTAGCGCTCGGGCAC
CTGGAGCGGAGATCCCCCGAGCAGACGCTCGACGGCGCCGCCACGCCATT
CCCGGTGCGCGGCGGCGAGGTCGCAGACGCCCGCCAGAGCTATCGCCCTG
ACGAACCGGATCGGGTTTGACCCCGCCGGGGCGCCCGGCGCGTGCGGCGG
CAGGGCCGCGCGGCCGGCCGCCCACAGCGCGAGGTGCCCGCCGGCTGAGT
GTCCGAGCACGCTCACGCGCTCGTGATCGAGCGGCGCCTCAAGGGCGCGC
ACGTGGTCGACGGCCGCGCCCACGTCGCGGAAGGTCTCGGGCCAGCCGCC
GCCTCCTCCGACGCGCCGGTACTCGATGTTCCACACGGCCCATCCGCGCC
GGCGCAGATCGCGCGCGAGCGCGCGCATGACGAGCTTGCTGTAGCGCTTC
TGCCACGAGCCGCCGTGGATCAGCACGGCCAGCGGGTGCGGCCCGCTGCC
CGGCGGCAGGTGCAGCTCGCCACGCTGGCTGCGGTGCGGGCCATAGCGAT
ACGTGCGACCCCCGGGCAGCAACAGATCGCGGATCAGCCGCACGCGCACG
AGCACCCGATCGATCGCCTCGCGCACGCCGCGCAGGAGGATCGGCGGGCG
GTCGGCGGCCACTGCCGGGCAATCCTAGAGCACCGGACCATGTGAGAATC
TCGCAGCGGTGGACTTCGACCTCTCACCCGCTCACGAGCTGACGCGGCGC
ACGGTGCGCGAATTCGCCGAGGGCGAGGTCGCGCCGGTGGCCGAGGAGCT
CGATCGCAACAAGGCCTTCCCGTACGAGATCGTGGCGAAGCTGGGGCAGC
TGAACCTGATGGGCATCCCCTTCCCCGAGGAGTACGGCGGAGGCGGAGGC
GACACGCTCGCATACGCGCTCGCCGTCGAGGAGCTCACGCGGGTCGACTC
CTCGGTCGCCATCACGCTGTGCGCGCACACCTCGCTGGGGACGCAGCCGA
TCTACCTGTTCGGCAGCGAGCAGCAGAAGCGCGAGTGGCTGCCGCGCCTG
TGCTCCGGCGAACGCCTCGGCGCGTTCGGCCTGACCGAGCCGGAAGCCGG
CTCAGATGCCGGCAACACGCGCACCCGCGCGCGCCTCGAGCACGGCGAGT
GGGTGATCGACGGCGCCAAGCAGTTCATCACCAACGCCGGCACCGAGATC
TCGGGGATTGTCTGCATCACCGCTGTCACGGGCCCGCGCGACCACGCCGG
CGCGACGGAGCGCACAGCGACGGCGCGCCCCGATCTCAAAGAGATCTCGA
ACCTGATCGTCCCCAACGGGACGCCGGGTTACGAGCCCGGCGAGCCGTAT
CGCAAGATGGGATGGAACGCCTCCGACACGCGCCCGCTGTCGTTCAGCGA
ATGCCGCGTGCCCGAGGCAAACCTCCTCGGCCCGCGCGGCGCGGGCTTCA
GGCAGTTCCTCCACATCCTCGACATCGGACGTATCGGAGTGGCGGCGATG
GGCGTGGGGCTCGCCCAGGGGGCGCTCGATCAGGCCCTTGCCTATGCCAA
GCAGCGAGTCGCCTTCGGCAAGCCGATCTCGAAGTTCCAGGCGATCCAGG
GCAAGCTCGCCGACATGGCGACCGAGATCGAAGCGGCACGCCTGCTCGTG
TACAAGGCCGCGCGCGAGAAGGACGCCGGACGCAACTTCACCCTCACCGC
CGCGCAGGCCAAGCTCAAGACAGGCCGCCTGGCCGTGCGCTGCGCGGAGG
AGGCCGTCCAGATCCACGGCGGCTACGGCTTCATCGAGGAGTATCCGGTC
TGCCGCTTCTATCGCGACGCCAAGATCCTCACGATCGGCGAGGGCACCGA
CGAGGTGCAGCAGATGGTCATCGCCCGCGCGCTCGGCGCCTGAGGAGCCG
GACGGGCTGGAGGCGGGCGCGCGCCGCGCTGCGCTATCGCGGCTCGAGCA
CGACGAGCGGGATCTGGCGATCGGTGCGCCGCGCATAGTCTTCGTACCCG
GAGTACGTCGAGAGGACCAGCGGCCACATGCGCTTGCGCTCCGCGGCTGT
GGCCACACGCGCTCGCACCGGACACTGCTCGGCGCCGACCTGGACCGTCG
TCTCGGGGTGCGCGAGCAGGTTGTGAAACCAGGCCGGGTTCCTGGGATGG
CCGCCCTTGGACGCCACCAGTATGAGGTTCTCGCCGTCCACCGCGTAGAC
GAGCGGGCTGGTGCGCCTCGTTCCGGTGCGCGCGCCCACGTGGTCGAGCA
GCAGCGAGGGCGGCGCGCCCGGGAAGCGGTGGCCGATCAGGCCGCGCGTG
GCACGGTAGACGCCCGTGTGCGCCCCCGTGAGGCGCCTCAGCAGCGGCCA
GCTGCGCTCCACCAAGCCGAGGTAGTCCATCGCCGCGCCACACTATCTGG
ATCCAGCCGCGCCATGACCGCGGCCGAGCGTTGGGTCGCAGCGCCCCTGC
CGCGGCGCAGCCCGGGTCACGACTCGCGCTCGAGCAGCGCGGCCGCCGCG
CTGGCCGGGTCGAGGCGGCGCTCGACCACCTCCTCGAGCAGCTTTTGAAA
ATCGTCGTCCTCGTGCAGCTCCTCTTCCAGGCGGCGGCGCATGCGGGCGG
TGGCGATCGCCAGCACCTCGCTGCGCAGGTTGCGCCGGCGGCGCTCCGCG
AGCTGCCCGGCGGCGCTTATGTGGGCGCGGTGCTCGCTCAGCCGCTGCAC
CAGCTCCGCCACTCCCTCGCCACGGCTGGCCTCCGTCTTGACGATCGGCA
CCGACCAGCGCTCCGGCGCCCCGGCGGGCGCGGGCTCGGCGCCCGCGAGC
GAGAGCACGCCGCGGATCTCGCGCACCATCGTGTCGGTGAGCGGGTGATC
GGCCTTGTTGATCACGATCACATCCGGGATCTCCATCACGCCCGCCTTCA
AGGCCTGGATCGAGTCGCCCGACCCCGGCATGAGCACCAGCACCACAGTG
TCGGCGTGGTCGATGATGTCGATCTCGGCCTGGCCCACCCCGACGGTCTC
GACGAACACCTCCTCGCGTCCCGCCGCATCGAGCAGCAACGCTGCCTGAA
GCGCCGCCTCGGAGAGGCCACCGAGCGCGCCTCGATTGGCCATCGAGCGG
ATGAACACGCCCTGGTCGAGGAAGTGCTCGGAGAGCCGGATTCGATCTCC
AAGAAGCGCGCCCTGCGTGAACGGCGATGACGGGTCGATCGAGAGCACGC
CGACGCTGCGGCCGGCCTCGCGGCGCGCCTTCGTGACCGCGCCGATCAGC
GTCGACTTGCCCACCCCCGGCGGGCCCGTGAATCCGACCACGGCCGCTTT
GCCCGTGTGAGGGTAGATCAGCTTGACGAGCTCCCAGCCCTCCGGCCGGT
CATCCTCGACGAGCGAGATCGCCCGCGCGAGCGCGCGGCGGTCTCCCTCG
AGCAGGCGTTGGGCAAGTGTGCGCTCGCTCATCGGGGGCGCAATCATCGC
AGGGGGCAATACGATTCGGCGATGGAGCGCCTGCTGGCCGAGCCACCCTC
CGCGCCGGGCGCGCAGGACATCGCCGGCGCCGTGCGCAGGGCGCCCGACC
CGCTGCACGGCGGCCCGCTCGCGCTGCTTCGCTTCTTGCGCGCAAACCGC
ATGCTCAGCCTTCGCCACGCGCGCCTGATCGGCCGCTACCTGCTTCTCAA
GCTCCGCTACCGCAGGCGCCTTCAGACGGACGGACTGTGCTTCATCTGCC
CGCACGTGCGCCTCGAGATCGGACCGGGCGCCATCCTGCGCATAGGACGC
TGGGCGTGGATCGGCCACGGCAGCAAGATCCGCGTGCACGAGGGAGAGGT
GAGCATCGGCGCGAAGACCGTCATGGGCCAGGAGTGCACCGTCTCCGCGT
ACCAGAGCGTGTCAATCGGGCGCGAGTGCATCCTCGCCGACCGCGTGATG
CTGATCGACTTCGACCACGGAGTCACCGAGGTCGAGCGCCCGATCAGGCT
GCAGGGGATCTACAAGCGCGACGTGCGCGTGGGCCACAACGTCTGGATCG
GATACGGCGCCTGCGTGCTGCGGGGTGTGGAGATCGGCGACAACAGCATC
GTCGGCACCAACGCGGTGGTCACGAAGGCCGTTCCCGAGAACGCGGTCGT
CGCGGGCGTGCCCGCGCGCGTGATCCGCATGCGCCAGGCACCCGCGGAGA
TGCGCTGGGGGTAGCCGACGGCACGCGACTCACGCCGCGTGGGGATGGGA
CCCCCCGGTGCACGTGGCCGCGTGGACCTCCTCGGTGAGGACTTTCAGCT
TCCCGCTGAGCGCGTGGATCTGCTCGGTCAGCTCGGTGTTCCGCTGCAAG
AGGTCCGTCTGCATCTGCGCCAGCTCATCGCGATGCTTGGCGGCAGCTTC
CTCGTTGGCCTTGTCGGTCCGCGTCTGTGCCTTCTGGGCGATGATCACCA
GCGCGCCCGTGTAGAAGGCGACCGCCGAGAAGACGAGGTTCAGGAGGATG
AACGGCGCCGGGTCGAAACCGTTGCCGTTGAGCAGGCCGGTCCAGGAGTT
GCTGAGGAAGTGCACGACGTGATTGGACAGCACCCACGCGAGGATCACTC
CCGAGCTGACGAGCAGGAAGCCGACGGTCCCCATGCCGCTGGCCACCCCC
TCCGATACGCGCTCCATGAAGCTGCTGCCCCCCGCGTAAGGCGATGGCCG
GGCGCCCGTCTGCGCGTAGTGCGCGTGATGTCGTAACGGGTCGCTTGCGC
GCGGTTGGATGGGAGCTCGCTGGGGGGATGGCATGCGTTCCTCTCGATCG
GTTTCTCCAGGACCTGCATGTTTGCGCGGACTCACCCCGGAGCCATCAAC
CACGCGGGCTCGGCGCCCGCAGCCAGGTTCCTGAGGTGCGCCGTGTCGGC
GCCGGCGCCGGTTGCGAGGGCCTCCTGCACGCCGCGCCTGTGCCGCTCGA
AGCGCTCGTGCGCGTAGGGCAAGGCGAGACCGCGCGAGACCATGAACGGC
CAGTCGCTCGCCTGCAGCGCGAGCAGCTCGCGGACTGCCGCCGCACCTGC
TCGCGAGCGCGCCGAGAGCACTTCGAGCTCGGCGGCGCGCGCCGCGAAGG
CCATCTCGGCGACAGCCGGACCCGACCACGTCGACAGATCGCCGCCCTCG
CCCCAGCTGCTCGGCATGGAGTCCTGCAGCGCCATCTCCGAAGCCGGCTC
GGTGCGCTCCAGCGCGTCGTCGAGGCGCACGAGCTCGAGCTCCTGTCGCG
CGCACTCCTCGACGACCGCCTCCAGCCACGCGACGCCCTCATACCACCAG
TGGCCGAGCAGCTCGGTGTCCAGCGCGCACACCGCCAGCCCGCCGCCCGG
GGCGCCTGCGCGCGCGCGCTCGAGGCGCGCCTTCGTGCGCGCGACGAAAT
CGGCGGCGTGCCGCTGCGTCAGTGCGAGCGCGCGGGCGTGGTCATATCCG
CTCCCGTCGTTGGCCCACGGGTTGTGGTGGTGCACGGTGTGATGGTGGTA
GTCGCGGTAAGCGCCCGACGCCGGGTACCCCGACGCGCTCCACACCAGCG
ACATGGTCTCGCGGTCGATCGGCACGAGCACGATCCCGCCGGCGCCAACG
TACGTGCGCAGGTGCCCGGCGGCCCCGAGCCCGAGTGCGCCCGTGAGCTC
GATGCAGACAGCGCGCACCCCGGCGTCGTGCAGGGCGCCTTCGAGATGAG
GAGCGTAGGCGCACTCGGGCAGCCAGAATCCCCCGCGCCATGACTCCCCG
AAACGGGCGCGGTGCGCCTGCGTCCCCGTCTGCACCTGCAGGCGCACGCC
TGCGTCACTCGCCAGCAGCGGCAGCACGGCGTGCGTTGCTGAGCACGTCC
ACTGCGCGTGCGGCGCGAACGCAGCCAGCACGTCCTCGCCGCGCGCCCCG
AAGCTCTGCAGCGCGCGCGCATAGTCGCTCCAGGCGCGCTCGACCTCGGC
CGCCAGCTGCGCGTGGCCGCCGGCGCGCAGCCCGCGTGCATCCTCCGCGT
GAGTCTCACGCCGGACCCCCTCGATGAACGCACCGAAGCGCCCCGCGATG
CCCGGCGCCTGGAGCTGGTCGCACAGCACCGGCGTCAGCGACACCGTCAC
AGGCGCGCCTCTGTCGAGCAGCTCGAGCAGCGGCAGATAGCAGCTCGCCA
GCGCCTCCCACAGCCACTCCTCTCCGAACGGCCAGGTCCCGAAGCCCTCG
ACGTAGGGCATGTGCGTGTGGAGCACGATCGCCAGCGCTCCCCGCTGTGA
GGAGCTGCTCAAGGCCGGCAGACCGCGAGGAAGTCGAGCGCGCGCTCCAG
CCGGCCCCGCGTGGCCGCGCGGATCTGAAAGTCGGACGTCGCGATGGTGG
GAGTGAAGCGATCGTAGAAGCGCTCGGTGAGCCCCAGGCGTGCATGCACC
GCGTCCCAGCCCATGCGCAGCGCGCCATCGTGGAGGCGCAGGCGGCGCGC
GTGGACGACCCCCAGCAGCTCCACGTTCGTAAAGCATGCGCGACAGAGCT
GCTCGAACTCCGCCAGGCGGTACTCGCGCACGTGCCACGGGTTGTCCGAA
CGGTCTGCGCCGGGCGGCGCGAGGGTGAGGACGTTGGGCGTGGAGACGTA
CACCACGCCGCGCTCGCCCACCAGCGAAGCGAACTGCGCCAACGCCGCCC
GCGGGTCGGCGAGGTGCTCGACCGTCTGCAGGAAGACGACCGCGTCGGCC
GGCTCCGCGAAGGCCTCGACCAGCGCTCGCTCGAAGCGCAGGTTCGCGCG
CCTGTAGCGCAAGCGCGCATGCTCGTGCGCGTCCGGGCTGGCATCGACGC
CCACGACCTGCGCCGCCTCGCCGGCGAGCAGGTCCGCGCCGTAGCCCTCG
CCACATGCCATGTCGATCACGCGCAGGCCGCCAGTGCGCTTGGCGATCCA
CTCATAGACGACCAGGTGACGGCGAAACCAGTAGTTCTCGGCGGGCACGT
CGGGAAGCGTGCGCTCGCCCGTCAGCGCCAGCGCCGGCACGCCCTCGGGC
TGGTTCAGCTGCTCATGCGCGTGCAGCGACACGGCGCGCGAGTATAGGGT
CACGGTGGTGGAACCCGTGCTCACGGCCGAGCAGATCCGCGACGCCAACA
CCCGCTACCACGACGTCGCAGCCGACGACTACGACGCCAAGTGGGGGATC
GACTTCGGTCCCGTGGGCCTCGAACAGGTCCTGGGCAAGGTCGAGAAGGC
CCTCGGCCGCGCGCCCGAGCCCTTCGAACGCTCGCTCGAGGTCGGCGCCG
GCACCGGCTACTTCACGCTCAATCTTCTGCGCGCCGGCTTGATCTCGCAG
GCCACCTGCAGCGACATCTCACCGGGGATGCTCGCTGCGCTGGCGGCCAA
CGCCAAGCGGCTTGCGCTCCCTGTGCGGACGGCGTGCGTGGACGCCGAGC
ACCTGCCGTTCGCCGACGAGAGCTTCGACCTCGTGCTCGGCCACGCAGTG
CTGCATCACCTCCCCGACCTCGCTGCAGCGTTCGCGGAATTCGAGCGCGT
GCTCGCTCCAGGCGGCGTCGTGCTGTTCGCCGGAGAGCCCTCGAGGGTGG
GCGACGCGCTCGCGGGAGTCCCAAAGCGCGCGGCCGCCGCAGCGGCACCG
TGGTGGCGGCTTGCGATCGGCGCCCGCCCGGTCCGCCCGGCGGGCGGGCT
GGCCGGCATCGAGGCCCGGGACGCCGCGCTCGAGGGCGTGGTCGACGTAC
ACGCCTTCGCGCCCGACGACCTCGCCGCCGCGGCCCGTGCTTCCGGGCTG
ATCGAGGTTCGCGTGAGCGGCGAGGAGCTGCTTGCGAACTGGTTCGGCTG
GGCCAACCGCGCGCTCGAGGCGACCGCCGAGCCCGCCGATGTCCCATGGG
CCTGGCGGCAGTACGCCTATCGCGGGTACCTGCTGCTGCAGGAGGTGGAC
CGGCGCCTGCTCGAGCCGCGCCTGCCGGCTGCCGTCTTCTACAACCTGAT
GATCTCCGCGCGCAAGGCGTGGCTCTGACGGTTCGCCGTGCACGCAAAAG
GGCAGCATGCACATAGCGCTGTGCGGCCGCGCCGCGGACGAGGGGAATGG
CCTCTGCGGAGCGTCCGCCTAGACTCGACCCATGTTCGGGCAGCCGCGTA
GGGATCTGTCGCTTTTCCCTCTCGGGATCGTCGCGGTGCCAAGCGAGGGC
GTGCCCCTGCACATCTTCGAGGACCGCTACCTGCGCATGATCGAGGACTG
CCTGAGCGCCGCGCCGGGATCGCCGGCTCGCGCGTTCGGCATCGTCTGGC
TTTCCGACCAAGAGCTCAAGCAGGTCGGGTGCGCGTGCGAGATCGAGCGC
GTTCTCGAGCGCACGGACGACGGGCGCATGAACATCCTCGCGCGAGCGAA
CACGCCCTTCCGCCTGCTCGAACGCCGCGAGGATCTGCCCTATCCGGCCG
GCGTCGTGGAGTTCCTCGGCGACATCGAGGAGGAGGCCGACGAGCGGGCC
GCGCGCGACGCGCGCGAGCTCTACAGGGAGCTGGTCGAGCAGGCCACCGA
CGAGCGCCTTCAGGATGAGGCGCTGCGCGAGATGGACGCTTACAGGATGG
CCGCCACGGTCGAGTTCGGCTGCGAGGCCAAGCAGGAACTGCTCGAGCTG
CGCTCGGAGAACGAGCGCTTGCGACTGCTGACGCTGCTGCTGCAGGCCGC
GATCGCGCGCCTGCAGCTCGCGGAGCGCGCCCAGGCGCGAGCGCGATCCA
ACGGCAAGGTCCGCTTCAACTGAGAGCGCAAGCCACCGCGCACGCGAGCC
GCCGACGGCGTGAGCCCGGGCACGAGCCGCAGGCGGTGCACGCCGCGCGC
CGCGCTACTGCGGCAGGTGGCAGACCGTCTGGGCCGTCTGCAGCACGAAC
AGCGCGAGCCGGCGCAGGACCGGGGGCTGGCGCGGCGAGTCGTCGCTGAA
GCTCACGCTCCCCTTCTCATCGCGCAGGTGATAGCGGAACGCCGATTGTG
GCCCCGGCGGGAGCGAAAGGTGCTTGGAGGACGGGTCACGCAGATCTTCC
TGCAGGTCGCGCGCCTGCAGCAGCTGCGCGTCCCCCAGTTTGCCCGCCGC
GACGCCGTTGCAATGCACGCCGCCTTCTTCGTTGACGAGCAGCGTGAGCG
GCGCTATCGAGCCGCCGGGCGAGGCAGGGGTGCGCGTCACGAGGAACAGG
TCCGGCGCCCTGATCCCTTTGCAGCCAGCCGCCAGAATGGCGGCGCAGAG
CCCGACGCAGACGCCCGCTGCAGCCGCACGCACGCGCCCGGCGCCGCTGG
ACACATGCGCGCTGCGCGCGTTCACACGCTCACCGCCACCCCTCCGCGGC
GCGGATCGCCGGCGCCTTGGAGCGTGCCCTCGCGGCGGAGCACCGCCTGG
ACGCCGCCAAAGAACAGGTTGAGCCCTCCGAAGCGGACGATGCTCAGCTC
CTTGTCCTCGAGCGCGCCCGCGTCGATTCCGGGCTCCACGTACAGCACGT
CGTGTTCGAGATGCGCGCGCGGCGCATCGACCGCCTGGCGTGCTGACAGG
CCGTGATCGACGACGCCGACGATCGTCTGAAGCAACGCCGAGCGGATCCT
GTTCGAGCCCGCGCTGCCGAGGACCAACTCGACCTCGCCGTCGCGCATCA
CGACCGAGGGCGCCATCATGCTCGGCATGCGCCGCCCCGGCGGGTGGCGG
TGAAAGCCGAGCGGGTTGAGGTCCTCCTCGCCCATCACGTTGTTGATATG
GATGCCCGTCCCCGGGACGACGACGCCGGATCCCTCGCCGTTCGTGCACG
TGACGCTGCACGCGCAGCCATCGGCGTCGATCACCGAGATGTGGGTCGTG
GCTCCGAGGCGTGAACCGAGGAAGCGCTCCAGAAAGCCCTCCTCGGTTAG
CCCTTCGACGAACTCCGCAGTGCGCTCCGACTGCGCCGCGGCCATCGCCT
CGACCACCGCGTCCAGGCTCGGGGGCGCGGGACCGCGGTCGAGCAGCGCC
AGCGCATAGGCGAGCAGGGTCCCGCCGGCTGACGGCGGCGGGTTGGTCAG
CACCTCGCGATCGCGGTAGGCGACCCGCACCGGCTCGCGCTCCAGGGCGC
GGTACGAGCGCAGATCGCTTGCGCTCATGACGCCGCCGTGCGCATGCAGC
CAGCGGCAGACGGCCGAGGCGACATCGCCCCGATAGAACGGCTCGGCCCC
GTCGCGGCCAAGCCTGCGCAATGACTCGCCGAGCTCGGGGTTGCGCAGCG
TCTCGCCCTCGCGCAGGATGCGTCCCTCCGGCGCCCACAGCGCAGCGCAC
TCCGGCGTTGAGCGCAGCAGGTCTGAGAGGATCTCGGCGACGTACGCCTG
CCCGGCGTTGAGCGCAACGCCCTCGCCTGCCAGCCGCGCGGCGGGCTCCG
CCAGGCGCTCCAGCGGAAGCGTGCCCCAGCGCCTCATCGCCTCGCACACC
CCTGCCGGAGTGCCGTAGACCCCGCACGAGGAGGGGCCGACGTGGAACAC
CTGCGCGGCGTCGCCGAACGACACGTTGATCGCCACGAGCTCCGCGGCGG
AGCTGTCCTCGGGATCGGTCGAGCGCGGGTCGGTGGGCGCCTCCACGAAG
AAGTCCAGGAGCGTCGCATCCCGGCCCCCGCCCGCGACCAGCATGTAGCC
GCCGGCGCCGAGGCCGGTCAGCAGCGGCTCAGCCGCAAACGAGGTCAGCA
TCGCCGCTACGGCGGCGTCGACGGCGTTGCCGCCCTCGCGCAGCACGGCG
GCGCCCACCTGCGCCGTCGTCGGGTGACCGGCGGCGACTACGCCCTTCGC
GAGCTCAGCCATTGCTGAGCGATACCACAACCGCAACGCCGCGCGTGCGG
CACGCGCGCAACCAAGCAGCGGCCGCGAGGGTCAGCGGTTGGGAATGAAC
TCGGGAACTTCAAGCTCGTCGGCCGTGCGCCGGCGCGCTGAGCGGTGCGC
CGCGCCCGAGCGGCGCTGGACTCGCGGCTCGCCGTCGGGCTCTTGCAGGT
GGGCCGCGCTCTTGCGCCTCCCGTTCTCGCCGTACCCGGTGGCGACGACG
GTCACCCACACCTGGTCGTCGAGCTTCTCGTCGACCATCGCGCCGAAGAT
GATGTTCGCGTCCGGGTGCGCGGCGTCCGAGACCGACTTGGCGGCCTCGT
TGACCTCCCACAGGGAGAGGTTCGTGCCGCCGGTGATCGACAGCAGGATC
GAGCGCGCCCCCTCCATCGAGGTGTCCAGCAGCGGCGAGGATGCAGCTTG
CATGGCCGCGTCGATCGCGCGCGACTCGCCAACGCCCATCCCGATGCCAA
GGAGGGCGCTGCCGGCCTCGCTCATGATCGTGCGGACGTCGGCGAAGTCG
AGGTTGATCAGCCCCGGGAGCGTGACCAGGTCGGAGATGCCCTGCACGCC
TTGGCGGAGCACGTCATCGGCCACGCGGAACGCCTCGACCATGGCGGTCT
GCTGGTCGAGGATCGTCAGCAGGCGGTTGTTGGGCACGACGATCAGCGTG
TCGACCTCATCGGCCAGCGCGCTGACACCTTGTTCTGCCTGCTCGCCGCG
GCGCGAGCCCTCGAAGTCGAACGGCTTGGTCACGATCGCCACCGTGAGCG
CGCCGAGTTCGCGCGCTATGCGGGCCACGATCGGGGCGGCGCCCGTCCCC
GTGCCGCCACCGGCGCCCGCGGCGATGAAGACCATGTCTGAGCCCTTCAG
GAGTGCCTTCACGCGGTCGTAATCATCCATCGCCGCCCTGCGCCCCACGT
TCGCGTCGGAGCCCGAGCCCAGCCCGCGCGTGATCTCCGCGCCGATGTGC
AGCGTGACATCGGCGGTCGACTGCTGCAGCGACTGCACGTCGGTGTTCAC
GGCCACGAACTCGACGCCCTCGACCTCCGCCTCGACCATCCGGTTGACCG
CGTTGACGCCCGCGCCGCCGACGCCCACGACGCGGATTACCGGCCGCCCG
GCCGGCCCTGGCTGCTGCTGCGCGCGGACCGGCTCGTGCCCGGGCGCCTT
CGCCGCCAGCGCATCGGCGGCGGGCGTCCGGCGGGGCACCGAGCGCGCTG
TGCCGCGTTCGAGCATGTCGTCGGGAAGCTCAGATGAGAATGCATGGCGC
AGGCGCTCGCGAGGCGTGGGCACGTGGTGAGCCTCGTCCTCCCCGGCGTC
GGGCGCGCGCAGAGCAGGGTGCGGCGCGTCGCGCTCGCGGGCCTCGCCGG
CGGCGTCGGGCTGCTCCGGCTGCGCTTCGGCTTGGGCTTTGGCTCGCTTC
TCGCGCGCCTCCTCGCCGTCGCCGCCTTCGAGCTCTTCGGTCTTGCGAAA
GAGGGCCGCCAGCGGCCCTTCACGCATGCTCGCCCGTTTAGCGTTTGCCA
TGCTCGAGAACCTCCTGCGCCAGCTGCCGGTATGACTGCGCCGCGACCCC
ATCGGGCTCGTACTTGAGAACCGACATCCCCTTCACCGGCGCCTCGGCGA
AGCGGACGGTCTTGCGGATGCGCGAGGCGAACACGCGGTCCCCAAAATTT
TCCTCGAGGATCTCGATCGCCTCCTTGGCGTGGATCGTGCGCGAGTCCAC
CAACGTGGGCAGGATACCCTCGATGTCAACGCCCGGATTGAGGTGCTCGC
GAATCATCCCCAGCGTGTTCTGGAGCTGGATCAGGCCGCGCATCGACAGA
TACTCGCACTGCACCGGGACGATGACCTTGTCCGCCGCGGTGAGCGCGTT
GATCGTCAGCAGGCCCAGGCTCGGCGGCGTGTCGATGCAGATGAAGTCGT
AGTCCTCCAGGACGGGCTCGAACGCTTTCTGCAGCGCGCGCTCGCGCCCG
ATCATCGTGGACATCGCGATCTCCGCGCCGGCGAGGTCGATCGACGCGCA
CGCGACGTCGATCTCACGCTTGCGGATCACCTCGCGGATCGAGACTTTGT
GCACGAGCACGTCGTACATCGATTTCTCCAGCGTGTCCGGGTCGATCCCC
TGCGACATCGTGAGGTTGCCCTGCGGGTCCATGTCGACGCATAGCACCCG
ATGGCCCTCCTCCGCGAAAGCCGCCGCAAGGTTGAGCGTTGTCGTCGTCT
TGGCCACGCCGCCCTTCTGATTGGCGAATGCGATGACCTTGGCCTTTCCG
TCCACGGGTGCTCCGATGCTCGATGGTTGCAAGGCTTCCGGTGAGTATTC
GCATAGCGCTGGACGATTCCTGCACGCGGATACGATCCGGAGGATGGTCA
CCGGCGAGGGCAAGCGAGGGCGCCGCCCGCCGGCAGCGATAGCCAGCTCA
CCGCCCGCGCGCGAGCCGGCCGCTGGGACGGGCGCCGAGAGCGCCGGCAC
GCGAAGGCCCAAAGCCGGGCGCGCTTCACCCGGAGAGGCGACTGCTGCTC
GGCTGCGTGAGAGCCGCGTGTGCGTGTGCGTGGGAGCTGGGGGCGTCGGC
AAGACGACGGCCGCGGCGGCGCTCGCGGTGGGGATGGCCATGCGCGGCCA
CAAGGTCGCCGTCGTGACGATAGACCCAGCGCGCCGCCTCGCCGCGGCGC
TGGGGATGCGTCGCCTGGAGGGCGAGCTCGTGCGCATCAAGCCGTCGGCC
TTCGAGGCCCAGCGGGTGTCGATGCCGGGCGAGGTGTGGGCCATGACGCT
CGACGTCAAGCGCACGTTCGACGAGATCGTCGCGCGCCTTGCGCCAGATG
AGCGGACGCTGAAGGAGATCCTCGCCAATCCCATCTACGGTGAGCTCTCC
TCCGCCGTCGCGGGAGCGCAGGAGCTGAGCGCCGTCGCCAAGCTTTACGA
GCTATCGCACGAGCACGACTTCGACCTGATCGTGCTCGACACGCCCCCGT
CTCGCAACGCGCTCGACTTCCTGGAGGCGCCGACGCGCCTGCTCGGGTTC
CTCGAGGGGCGTGCCCTGAAGGTGTTCCTCGCCCCGGGCGGCTTGGCCGC
GCGCCTCTTCGGCCGCCCGACTGCGATCGTGTTCGCGATCTTCGCGCGCG
TCACCGGCGTCGACCTGCTCGGCGACCTCTCCGCCTTCTTCCGCTCCCTC
GCGGGCGTGATCGACGGCTTCGGAGCGCGCACGCGCCGGGTCGCCGCCCT
GCTGCGCGACCCCGCGACGGTCTTCATGATCACTACCTCGCCCGAGAGCG
AGCCCGCGCGCGAGGCGGCGTTCCTGGCGCGAACGCTCGACGCCCGCGGC
ATGCGGCGGGGAGGGCTGATCATCAACCGCGTGCACTCATACGCGCTCGA
AGGCCACTCCGTCGAGCGCGTGCGCGAGCTGCTCGCGCCAGCCGCCGGCG
AGCGGCTGGCAGCGCGGGCGGCCGCAAACCTCGCCGATTTCGACGTGCTG
GCCGAGCGCGACAGGCGGGCCATCGCCCGGCTGCAGCGCGAGCTTCACGT
CGCCCACCCACTGCTCGTGCCGCACCTGGACCACGACGTTCAGGACCTCG
CGGCCCTGGCACGCTTCGCCGGCTACCTGCTGTCCTGAGAGCTCGCCGTC
GCTCGCACCGCCCTCTCAGGCGCGCCGCCGGCTCAAGTCGCGGAAGCCGC
AGCCGGCGACCGCTGCTCGGCGTCCCCGTGCTCGGCGTCCTGCTGATCGG
CGTCCTCCTGATCGGCGTCTCCTTGCTGCTCGAGCTCCTCGTCGCGCACG
AGCAGCTCATCGGCCAGCGCCGCGAGGTCGGTGCTGAGATGGCCGCAGAG
GACATCGCGAAGCAGGGCCTGCAGGTGACGCGAGACCTCATCGGCGAGGC
CGCGTGAGGCGGCATTGATCTGGGCGCTGCCCGTCACCACAGCCCGCTCG
AGCGCGACCGCGGCAATGATCCGCTCGGTCAGCTCCGCGCGGCCCACGCG
CGTGGCGCACAGCGCGGCTACGCGCCCGGCGAGCAGGCCGCTTGAAGGGC
CCTCGGGCTCCAGTAGGGCGCGCAGCGCCAGCAAGTAGTCGCTCAGGGCT
TCGAACTGGCTCTCGCGCTCGCAGCCCAGCTCGAAGCGCCGCAGCGCCCA
GGCGAGCTCGTTGCCCTGCGGCGCACGACGGGATACGAGGTTGCAGAAGG
CACGCAGCTCATCCTCCTGCTCGGCGGTCACCGCAAGCATCCCCTCTGGC
CGCGGGCTCGCGCCCAGAGTCAGGGGCTGCCACGAGCCCGTGCCGATCCT
CCGCCAGGCGAGCGACCCAAGCGCGATGCGCCCGTCTCCGAACAGCCTCA
GCGCGCGCAGGAGGTCCCTGAGGGCGTCCGTCCCGCGCGAGATCGCCAGA
TGCGGGTCATCGTCATCAATTGCGTGCACGATCACGAGATGACCGCCCCG
CGCGTCGTCTTCGGGGTCGAGCAGCGCGTCCTCGGGGATGCCATGCAGCG
CGTCCGGGTGCGCGATCGTGAGGCCTCTGGCCAGTCGCAGCTCGGGCGAT
GAGATCGCTACGCCATGCAGGGTGGCGACGAGCACCAGCTCGCTCTCGCA
CGCGAGGTCCGCCTGCTCGAGACGCGCGAGCGCCGCCTGCAGTCGCTCGG
GGCGCAGCTCGAAGTCGGTCTGCTCCTCGAAGACCTGCTCCATGAGCGCT
CCCAGCGCCGCCTTCGCGCGCGTTCGACCCCGCGCACCGCCGGCGTCGAC
GCCGACGCTCAAGAGGTAGCGATCGAGCCCGTCGAAGCTCTCGAGCAGCC
TCATCGCCTCGGCATGGGTTGGGAGCCGCTTGATCGCTGCCTCCCGTTCG
GCGATGAACTCGCCCGTGAGCGCCCGGTAGCAGTAGAGGGGAGTCTCAGT
TCGCCCGCGCCGCGACCCGCGGGCGCCCAGATCGAAGGGAACCTCCGCTC
CCGCCGCGACCTCGGCGCGCAGGTGGTCGGCAGCCTCGTTCATGAACTCG
CACAGAGCGGTCTCCAGCTGGCGTGAACGCATCGAGCGCTCACTTCGCGC
TCGCCGACCGCGCTCCTGCTAGGCGAAGCTGCTTTTGCAGCGCTGCCGCT
TCAGGTGGCCCTGGGCCGCAGCGGGCTCCGCTCAGGCAGCCGCCAGGGCG
ATCGTGCCGGCGGAGGGCTGGTCCTCGACGGCCGTCTCCTGGCCCCTAAG
CCAGCTTTCGCCATAGGTGCGCATGTCGTCGATGATCGGCAGCAGCGCGC
GCCCCTTCTCGGTGAGCGCGTACTCGACGCGCGGCGGGACCTCCGGGAAG
GTGTGGCGCTCGACGATCGCCTGCTCCTCGAGTGCGCGCAGGCGCAGCGA
CAGCGTGCGCGGGCTGATCCCCGCGAGTGACCTTTCGAGCTCGCAGAAGC
GCGAGTGGCCGTCGGCAAGTTCGCGCACCAGCAGCAGCGTCCACTTCCCG
CAGACGATCTCCGCGGTCCTGCACACGGGACATGTCGCATCGACGGCCAT
TTCAACCAACACTTTACCAACTGAAGTACTGCGGCCACTCCCGGCGCGCA
GCCGGGGAGCTCGAGCTGGCGGCGCCAGCTCGCCGCCGAGCACGGCGCCG
GCGCACGTGTCGAGCACATCTTCAGGCGCCTGCACTCGCCGGCCCGGAGC
ACGGCGGCGGCGAGCACCGCGCAGGCACCCCTCCGCGCCGGACTGGAGTG
AACGCGCCTCAGCTGACGCCGAGCGGCGAGCGTTTGGGGCCCGATGGAGC
CGAGCCCTGCTCGGATGAGCCGCCGCGCTGGGACTCGGTGCTCGCGACGT
CCTCCATCGTCGTGCCGCGGCGGCCGTCGGCCTGCATGAGCAGCTTGAAG
TCGTGCGGGCTTGACGCCACGCGCATCGCGTCCTCGAACGTCACCCGGCC
GGCCTTGACGTGGCCGAACAGCGCCTGGTCGAACGTCTGCATGCCGTAGT
AGGCGCCCGAGGCGATCACCTCGACGAGCTTGCCCGTCTGGTCGGGGTCG
ATGATCATGTCGCGCACGCGCCCGGTCATGCGCAGGATCTCGCAGACCGC
AACGCGCCCCCCTTCAGCGGCTGGGACCAGGCGCTGCGAGATGACGCCCT
TGATCGTGCCGGCGATCATGCTGCGCGCCTGTGCGTGCTGGTGCGGGGGA
AAGAAGTCAAGCATGCGGTTGATCGACTCGGTGGCGTCGACCGTGTGGAT
GGTCGAAAGCACGAGGTGCCCCGTCTCGGCCGCCGAGAGGGCCGTCTGAA
CGGTCTCCTCGTCGCGCATCTCGCCGATCAGGATCACGTCGGGATCCTGT
CGCAGCACGCGTCGCAGCGCGCGCTTGAACGACGTGGTGTCCATGCCCAC
CTCGCGCTGGTTGATGGCCGAGCGTTTGTCGCTGTGCACGAACTCGATCG
GGTCCTCGATCGTCACGATGTGCTTGGCCGTGGTGTGGTTCATGTGGTCG
ATCATCGCGGCCAGCGTCGTCGACTTTCCCGACCCGGTGGTGCCCGTGAG
CAGGACGATCCCGCGCTCCTCTTCGGCGAGTTCGGTCACCACCGGCGGGA
GCGCCAACTCTTCGATCGTCGAGATCTTGTGAGGGATCGCGCGGCAGGCC
AGCGAGATCACGCCTCGCTGCTTGAAGGCGTTGACGCGGTAGCGCGCGAT
GTCGGGGATTTCGTAGGAGAAGTCGACCTCGTGTTCGCGCGCGAATTCCT
CGAGCTTGCTCTCGTCGTGGAGCAGCTCGTGCAGCGCAGCGTGCGTGTCA
TCTGCGCTCAGCTGCTGCCCGCCGTCGTCTTCGACGAGCTCTCCATAGAC
GCGAAGCAGCGGTCGCGCGCCGACCTTGAGATGCAGGTCTGAGCCGTTTC
GCTCCACGAGCTCGCGCATAGCCCTCTCGACGTCGAACATGACCTGCTGA
TCGGCGGCCCACGCAAGGGGCTTGAACGCCGCCGAGTCCTGCTGGACGAA
CGACTCGCCTGCGCTATGCGACGTCGCGCAGCTTCTGCGCCTCGGCGAGG
CTCTGAAGCTTCTTCAGCGACTGGTTCTCGATCTGGCGGATTCGCTCGCG
CGTGACGTTGAACGTGCGCCCTACCTCGTCGAGAGTGCGCGGGTGCTCGC
CGCCCAGCCCATAACGGAGCTCGAGCACGCGGCGTTCGCGGTAGGAGAGG
TTCTCGAGCGCCTCGCGCAGCGCCTCCTTGGTCAGAATCTCGGCCGCCCG
CTCGTACGGCGACTCGGCGCGCTCGTCGGCGATGAACTGACCGAACTCCG
ACTCCTCCTCGTCGCCGACCGGCTTCTCGAGCGACACCGGGGCCTGGGCC
GAGCGCTTGATCGAGTCCACCTCCTCGGGGTCGATGCCGGTGACCTCGGC
GATCTCGTCGGCCGTGGGCTCGCGCCCGAGCTCCGTCACGAGCTTGCGCT
CGGCGCGGCCGATCTTGTTGAGCTTCTCCACCACATGCACGGGTATGCGG
ATCGTGCGCGCCTTGTCGGCCAGCGCGCGCGCGATCGCCTGGCGGATCCA
CCAGGTCGCATAGGTGGAGAACTTGAAGCCCTTGCGATAGTCGAACTTCT
CCGCCGCCCTGACGAGCCCGAGCGTCCCCTCCTGTATCAGGTCGAGGAAC
GGCAGGCCCTGGTTGCGGTAGTTCTTGGCGATCGACACGACCAGACGGAG
GTTGGACTCCACCATCTTCTGCTTTGCGTCCAGATCGCCGCGCTCGATGC
GCTTGGCCAGGTCGACCTCCTCCTGGGCGGTGAGCAGGCGCACCTTGCCG
ATGTCCTTCAAGAACAGCTGCAGCGAGTCGGTCGTCATGTCCGGCTTCAG
GTCGAGCTGCGTTTTGGGGGCTTTGCGCCGCCCGCGCCTGTCCGGTGCGC
GCTCGAGCTGTGCGGAGGCTGCCGTGGCCGGGTCGATGTCCTCGACGAGC
TCGATCTCGGCTTTCTCGAGGAAGCCGTGCAGTTCTTCGACGTCCGACTC
GTCCAGGTCGAGCTCGGACGTCGCCTTCGTGATCTCCGCGTACGAGAGCA
CGCCCACCTGCTGGCCCTTGGCCAGCAGGCCCTTCACCTCATCCAACTCC
TGGAGCTCTATGACTGACATCCGTTCGGTTCCTATGAAGGCCCATCCTAA
CGCTTAGCCTCGCCGCGACCACGGCCGTGACTGCGCCGCTCGCCCTTCGT
TTATCGGCCGGAATCGCCTCCGAGCAGAGCTGCACGCGCGCGGCGACGCC
ATGCGCGATGATGTGGCCATGAGCGACCCAGACGAGCGCAGCGACGCGCC
GGCCGAGTCCGAAAACGACCGCGGCGTGATCGCAAACCTCCCGCGCACGC
GCCCGCAGCGCCCCAGCCCGCGCCGCGCGGCCGCGCGCCAGGGGGCCAGG
CGCAGATCCCGCACGGCGGCTGCTCCGCCCCGCTCGGCCAACGGACCGGC
GTCGGCTCCGGCCTCCAAGCCCCCGAAGCTCGCCGCCGCCCCGCGCAGGC
GCGCCGCCTCCAGCACGCGAGCGCCCCGGGCGCGTGCCGCCCGGGCGGCT
CCCAGACAGGGGTTTCAGAGCGAGGCCGAAGCCGCACACACCTCGATCCA
GCCACCGGGAGGGAGCGAGCTGCTGACCGCCGCGGTCGAGCTGGTCGGCG
AGCTGGCCAAAGCGGGAATCTCCCGCGGGGAGCGGGCCCTGAAGGACATA
GCCTCGCGGCTGCCGCTCCCCTGAGCGGCTCCAGCGCGCGCGATATGTAT
ACTCGGCCCCACGCCGAGCTCCCGCGACCCCAGGCCGCGGGAGGCGGGGG
ACCCAATTGCGGACGGCCCAGCCGCCCGCTGGGGCGAATCGACGTGATCA
CGTCGTAGCGCTGCCTCTGGCTTGCGCGAGCCCGTCAGCTCACCCCGTAG
GCGCAGATTCCGATGCGTTCGACGTCTACGAGGACATCTCTGCTCGCCGT
GATGGCCGCCGCATGCGCGCTGGCGCCCGCGGGCGGGGCGCTCGCGGCAA
CCGGCGGCGTGGAAAGCGCGCCGCCGCTCAGCGCTACGCCGCGGACGTCC
CACAAGGCCTCGCTGGCGACGTGGTTCGGCCCGGGCTTCTACGGGCAGCG
AACCGCCTGCGGCCAGGTCCTCACACCTGCCGTCGTGGGGGTCGCACACC
GCAGTCTCCCCTGCGGAACGCTCGTAAAGGTGAGCTACCGCGGGCGCCGG
CTGATCGTTCCGGTGATCGACCGCGGCCCCTACGCGCGCAACGGCGCCGC
GTGGGACCTCACGAGCGGCGCCGCGCAGGCGCTCGGGATCGCGGACACCG
TGCGGATCGCCACGCGCGTGGTCGGGATCGCGCCCAACACGCCCTCCCTC
GGGCTTCCGCCGGGCGCGCCTGCAGTCGCCATCGCGGGCGGCGCCGTAGC
GCAATGACGGCTCTCCGCCGGCTCGCTGGATGCCGCTCGGTCGCGATCGC
GAGCGCGCCGTGGCGCTCCGAGGCTCCGCGCCGTCTCTAGCGGCCCCCGC
CGCCGTCGGCTGAGCCCGGCGAGCGCCGCGTGATGCGCAGCACCGGCGCA
GCCCTGCCACGGGCTGCACGAAACGCCTGAGGAGCGGATGAGGAGCCTCG
CGGCGGGCGCGCGCCGGAGTCGTCCCCGAGCGGCAGCTCCCATGGCAGGG
CACGCCCGCGGCGCGCCGGAGGTGCCTGCCGCTGCATCGGGGCGTCGGGC
TCGCGGCCCGTGCCGCCCGCGCGCGCCCGGTCGTCCTCGTCGCGCAGAGC
CGCGGTCGTTCGGCGCGCGCCCGGCGCGGCCTGCGCCTCCTCCCGCGCGT
CGCCGCGCTCGTCCACGATGACGGCCCCGCCGCGCGCGTTGCGCGCGACC
TCGATCGCATCCGGCAGCACCTTCTCGGGGGCACGACGCCGCGAGAGCGG
CCCGGCGTCGGCGCCCCGAGCCTCTGGGCGCTCGGCCAGGCTCGCCGCGA
GCACCCGCGCGCACACGTGCGCCAGGCGGTCGCACAGCTCGGCGAGCTCA
CGCGGGCGCAGCTGCTGGCGCAACGACGAGCCGGCCTCTTCGAGCAGAGC
GCCCCACAGAACCCCGCGCAGAGCCTCGACGGCAGCGGCAGCTTCATCCG
GCTCTGGGGCTCCCGCGAGCTCGACGAGCGCGAGCGGGCCCGACCGACGA
CCGCCCGGGGGCGGCTGCTCGCCGGCGAGGAGCCGCGCGAGCTCCGTCTG
CGAGCGCAGAGCCCGCAGCACGTGCACGATCAGCGCGGGCGCCTCCTGTG
CCAGCGGCGCGAGCGCCAGGTCGGCGATCTGCGCAGGCGGCTGCGCCAGC
ATCAGCGCTATCGCCCAGCGCCTTGCGAGCTCCTGTGCGCCGTCGATGAG
CGCGTCGATCGGCGCGTCCGGGAGGGGGTGCGCGGGCGCGGTGGCGAGCG
GGGAGATGGAGCCCGGATCCGGCCCAGGGGTGTCGGCGCTCACGGGCGTT
GGATATCACCCCCCGAGGACAGGAGCGCTACCGCGCGCCCGCACCCGGCA
GCGCCGGTAGCGTGCAGCCGACATGAGCGCACTTGCGACCGCCGTCGCGC
TCCTCGCCGCCGCCTCGGCGCTGTCCGCCTCGCCGCGGCTCTGGGAGCGC
GTGCGGCGAGGGTTCGCCCGGCGCCCCGCGCCGGCCGTCGTCGCCGGCAC
GCGCAGCACGACCTCGACCGAGGGCGCCACGGGGGCCGTGCGCTCGACGC
AGACGGCCGAGCTCTTCCTGCCGGCGGACGCGCTCGAGCAGATCTGGTCG
CCCGAGCACCTCGAGCGGTTGGCGCGCACGTACTGGCGCTTCCTCTCGCG
CGTGACGCTCGGTCTCCTCCATGTCCACTACACCGAGCGCGAGCGCTCCG
TCGTGCTGCTGCTGCCAGCGCTGAAGCTGCTCACCTTCGACGCCCCCGAA
TACGAGGTGGACCCGCAGCGCGGGCTCGTGCGCTGGCGCATCGCGCGCGG
GCTGCTGGTGGCACGACGCGGGCGAGACGGCGGCGGCTACCTGCAGATCG
AGGTGCTGCGCCTGCCGAGCACGGACCCCGGGCGCGCGCATCTGCGCGTG
GAGGTCGAGGTCGCCAACTTCTACCCCTCGATCGCGCACCGGCTCAGCCG
CAGCATCTACGACGCGACCCAATCGCGCATCCACGTGATCGTCACGCACG
CCTTCCTGCGATCACTGCGCCGGCTCGACCTCGCCGAGTCGCGCGTCGGG
CGCCTGCGTCGGCACGGCTGACGCCGGCGAGCGCGACTGCGGCCGCCGCT
GCGCGCTGCCCTCGCTAGGGCGGCCGTCACGCCCACGCGAGCGGCGTCTC
AGTAGCGCCCGCCGCCGAAGGCCCTGAGCTTGGCGCGGTCATGCGTGGCC
AGGATCCGCCTGATCGTCCCCGAGCGCGAGCGCGTGACCAGCGATTCGGT
AGTCGCGCCACCGGCGCTCGGGTAGCGCACGCCCAGCAGCACGTCGCCGT
CGGTCACGCCGGTCGCCGAGAAGAACACGTCCTCGCCCGCGACCAGATCG
TCGCGCGTGAGCACGCGGTGGAGGTCGTAGCCAGCGGCCACGGCTGCCTC
GCGCTCGGCATCGTCGCGCGGCCACAGGCGCCCCAGCAGCTGCCCGCCCA
GGCACTTGACGGCGGCCGCCGAGATGACTCCCTCGGGCGTGCCGCCGATC
CCCCACAAGAGGTCCACGGGCGAGCGCTCCGTGACGGCGAGCAGAGCCGC
CGAGACGTCGCCGTGCGGGATCAGCCGGACGCGGGCGCCCGCCGCGCGGA
TGGCCGCGATGCCGTCCTCGTGACGCGGGCGATCGAGCACGACGACCATC
ACGTCGCTGATCGCGCAGCTCTTGCGCTCGGCGACGAGCTTGACGGTCTC
CGCGAGCGGGCGGTCGAGGTCGAGCAGGTCCGCGATCTCCGGCGAGCCGG
CCATCTTCTCCATGTAGACGCACGGCCCGGGGTCGAACATCGTCCCACGA
CCGGACAGCGCGATCACCGCGAGCGCGCTCGGCATGCCGTTCGCGGCGAG
CGCGGTGCCCTCGAGCGGATCGACGGCGATGTCGACGTCGGGCGGCGAGC
CGTCGCCGATGTGCTCGCCGTTGTAGAGCATCGGAGCTTCGTCCTTCTCG
CCCTCGCCGATCACCACCACGCCGTCCATGCGGACGGAGTGCAGCATGTG
GCGCATCCCGTCGACCGCCGCCTGGTCAGCGCCCTCCTTCTCCCCCATCC
CGACAAGCGGTGCCGCCGCGAGCGCGGCCGCCTCGGTCACGCGAACGAGC
TCGAGCGCCAGGTTGCGATCCGGCGGCTGATGCGATTCGGATGCGTTCAA
GCGAATCGTCGAAAACCTACATCAGCCCCACTGTGACTACGATCGTGGGG
TGAGTGATCCCGCCCTCGCCGTGGAGGTGCGCGCGCCGTCCGCGCTCGGG
CTTGGAATCGCCGAAGCGCTCCAGCGCGCGGCCCGCGCGCGGGTCGCCGA
GCGCCTGCGCGGAGGCGACGCGACGCTGTGGGGGCCGCCGGGCGCACCCG
AGATCGCCGATCGGCTCGGCTGGCTCTCGGTGGCCGAGCGGATGCTCGAG
CGCGTCGATGAGCTGAGCGAGTTCGCCGACGAGGTTACAGATGCGGGATT
CACGGACGCGGTCGTGCTCGGCATGGGCGGGTCCTCGCTTGCGCCCGAGG
TGCTGCGCCGCTGCTTTCGCGCCCAGAGTAGGCGCCCGCGGCTGCACGTG
CTCGACTCGACCGACGCCGCCGCCATCCGTCAGCTGCAAGAGTCGGTCGA
GCTGCAGCGGACGCTGTTCGTCTTGTCCTCGAAGTCGGGCAGCACGATCG
AGCCGACGTCGCTGTTCGCTCACTTCTTCTCCCTCATCGGCGAGGGGCAG
AGCTTCATCGCCATCACCGATCCCGGAACGGCGCTCGAGGGCCTGGCGCG
CGAGCGGGGGTTCAGGCGCACGTTCGCCGGCGAGCCGGCGATCGGGGGTC
GCTACAGCGCCCTGTCCAACTTCGGCCTCGTGCCCGCCGCCCTCATGGGG
CTCGACCTGCGGGCGCTGTTGAACGGCGCCGCGGCCGCCTGGCAGACCGA
GATCGGCGCGCTCTGGAGCTCCTCATCGGGAGGCGGAGCGCAGGCGCCCG
AGCAGTTCCGCTCCGAGCTCCCCGCCTGCGTGCAGCTCGGAGCCGCGATC
GGCGCGATGGCGCGCGCCGGACGCGACAAGCTCACGTTCGTCATATCGAG
CTCGCTGCCGGGCCTCGGGCTGTGGCTCGAGCAGCTCGTGGCGGAGTCCA
CCGGCAAGCGCGGAACCGGCATCCTGCCGGTCGCCGAGGAGCCGCTCGTC
GATCCCGAGGCGTACGGCGAGGACCGCGTGTTCGTCCACATCCGCGACCG
CGAACGCCCGGAGCCCGCGCTCGATCAAACGCTCGAGGGGCTCGTCCGCT
CGGGGCACCCGCTGATCACCGTGCCGACCGGCGGCCCGCTCGACCTTGGG
CGCCTGTTCATGCTCTGGGAGCTCACGGTCGCGGTCGCGGGCTGGGCGCT
GTCGATCAACCCCTTCGACCAGCCCAACGTGCAGCAGGCCAAGGACGCCA
CCAAGGCGGTCCTCTCCGGCTATGCAGGCTCGCACGAGCTCGAAGAGCCC
GCGGAGGCGAGCGAGGCGCAGCTGCAAGCTCTGCTCGCGGGCGGCTCGCC
GCCGCAGTACGTCGCGATCATGGGCTTCGTGGCGCCCTCGCTCCAGTTCG
ACCGCGCGGCAGCCGAGCTTCGCACCGCCATCCGCCGCGCCTGCCGCGCA
GCCGCCAGAGGGGCGCCCGCGACCACGTTCGGCTACGGGCCCCGCTTCCT
CCACTCCACGGGCCAGTTCCACAAGGGCGGGCCAAGGACGGGGCGCTTTC
TGCAGCTGCTGCACGACGGCTCCGACGAGATCGAGATCCCAGGCGCGGGC
TACACCTTCACGACGCTCAAGAACGCGCAGGCGATCGGCGATCTGAGCAC
GCTGCGCGAGCTCGGGTTGCCGGCCGAGCGCGTGCGACTGCACGGCGATG
ATCCGGCGGCCGCCCTGCGTGCGCTGACCGCCGCGCTCGGCCCGGCCGTG
GTCTCCACAGCGGCCCGAGAAGGAGGTATCAGATGACGCAGATCGGCTTC
GTCGGCCTGGGGAAGATGGGCGGCAACATGGTGCGGCGCATCCGCCGCGA
CTCCGAGCATGAGGTGGTCGCGTTCGACTTCGACCGCGCCGCCGTGCAGC
GCGCTGTGAAGAGCGATGCCAAGGGCGCGCGCTCGCTGAAGGAGCTCGTG
AAGGGCCTGCGCCCGCCACGCATGGTGTGGGTCATGGTGCCGGCCGGCGA
CCCCACCCAGCAGACCGTCGACGCGCTCGCGAAGCTGCTCGACCGCGGAG
ACGTGATCATCGACGGCGGCAACTCGCGCTGGACCGACGACAAGCGCCGG
GCGAAGGCGCTGAGGCCCGCCGGTATCGACTACGTCGACGTGGGCGTGTC
AGGAGGCGTGTGGGGGCTTGAGGTCGGCTACTGCATGATGGTCGGCGGGC
CCGCCAAAGCCGTCAGGCGCCTCGCCCCGATCCTGGACGTGCTCGCCCCG
CCGACCAACGAGCAGAGCCGGGCCGCGATCGGTCCCAGGGGCTGGCTGCA
CTTCGGAGGGCCCGGCGCAGGCCACTACGTGAAGATGGTTCACAACGGCA
TCGAGTATGGGCTCATGCAGGCCTACGCCGAGGGATTCGACGTCTTCGAC
AAGTGCGAGTATGAGCTTGACAAGGCCAAGATCGCGCACCTCTGGGGACA
GGGGTCGGTCGTGCGCTCGTGGCTGTGCGAACTGGCCGCGCTCGCGTTCG
AGGCGAACGGCAACGGGCTGGAGTCGATCGAGGGCTACACCGCCGACTCG
GGCGAGGGCCGCTGGACGATCGCGGACGCGACCGCCCACGATGTCCCCAC
GCCCGTGATCACCGCCTCGCTGTATGAGCGCATGCGCTCCCGCGGGAGCG
GAGAGTTCGCCGACAGAGTGCTCGCCGCTCTGCGCAACGAGTTCGGCGGG
CACGCCGTCAAGCGGGCGGGCAGGGCCTATGGCAAAACCTCTCGCGGGAG
CTCCTGAGCAGGTGAGCGTCACCCGCGAGCAGCCCGCGGCGCTCAGCGAG
GCCGAGAACCCGCTCACCGCTGGGCTCGAGCGCCTGCCGGTGCCTGCGAC
GACGCTCGTCATATTCGGGGCCACGGGCGATCTCGCGCGTCGCAAACTGC
TGCCCGCGCTCTACAACCTCGCCCACGATGGCGCGCTGCCGCAGCGCTTT
CACCTCGTGGGAGTCGCGCGGCGCGAAAAGGCGCACGAGGACTACCGCGC
GGAGTGCGAGCAGGCGATCCGCCAGTTCTCGCGGCGCCCGCCCGACGCGA
CGGTTCTGCAAGGGCTGCTAGAGCAGGTGAAGTACGTGCCCGGGGTGTTC
GACGACGAAGGCGTCTACGCCGCCCTCGGCGAGGTGCTCGACGAGTTTCA
GGAGCGGGCCGGCGAACCGTTGAACCGTGTCTTCTATCTCTCGACGGCGC
CCTCGTTCTTCCCCGTGATCGTCGAGCAGCTCGGCCACTCAGAGCTCGCC
CACCTAAAGGACGCGGACGTGCGCGTTGTTATCGAGAAGCCTTTCGGGAC
CACGCTGGCGGAGGCGGAGGAGCTCAACCGGCGCGTGCTCGCGATCTTCG
ACGAGTCGCAGGTCTTCCGCATCGACCACTACCTCGGCAAGGAGACCGTG
CAGAACATGATGGCGTTCCGCTTTGCCAACGGGATGTTCGAGCCGCTGTG
GAACCGCAACTACATCGACAGCGTCCAGATCACGGCTGCCGAGGACATCG
GCATCGGCAGCCGCGCCGCCTACTACGACGCAGCCGGCGCGCTGCGCGAC
CTGATCCAGAACCACATGCTGCAGCTGCTGTGCCACGTCGCAATGGAGCC
CCCTGGGAGCTTCACGGCCGAAGAGGTGCGCAACGAGAAGGTCAAGATCC
TGCACGCTATCCCGCAACCGACAGCGGCCGAGATCGCGAACATGGCCGTG
CGCGCGCAGTACACCGCCGGCCACGCCGGGGGCGAGGACGTGCCCGGATA
CGTCTCCGAGCCGGGCGTGCCCGAGGACTCCACGACCGAGACGTACGCGG
CGCTGCGCCTGGAAGTCGACAACTGGCGCTGGGCGGGCGTGCCCTTCTAC
ATACGAACCGGCAAGCGCCTGGCGCGCAAGATCACCGAGATCGCCGTCAC
GCTCAAGCCGGTGCCGCACCTGGCCTTCAGCCATGCCGGCTCGCTGGGCG
TCCAGCCCAACCAGCTAGTGCTCACGCTGCAGCCCAACGAGGGCGTCTCC
CTGCGGCTCGGCGCCAAGATCCCGGGCACGCGCATGATCATCCGCCCGGT
CAACATGCAGTTCCTGTACGGCACCTCGTTCCTCTCGCAGTCGCCAGAGG
CGTACGAGCGGCTGATAACCGACGCCATGCGCGGAGACGCGACGCTGTTC
ACCCGAAACGACGAGGTCGAGGCGCAGTGGCGCATCTGCGATCCGATCGT
GCAGTACTGGGCGCGGGCTCCCGGCCCGCTGCCGCACTACCAAGCCGGCT
CGCAGGGGCCCGCGGAGGCCGGCGAGCTGCTGCGGCAGGGCGACGGCTGG
CGCGCGATCTGATGAGCAGAACCGACGCTGTCTGGAGCGAGCAGGACACG
ACGCCGGACGCGATCGAACGCGCCCTGCGCGAGCTGCTTGCCGAGCGCCA
CGCCGAAAGCGAAAGCTTCGTCCCGGCTCGCGTTCTGAACATGATCGTCT
TCGTCGAGGATGAGTGGGGCGGCGAAATCGCCAACCGCTTGCGCAACGTC
GGCCGCTACCACGCCTCCCGGCTGCTCGTCCTCTCGCACGAGCCGCGACG
CGAGCGCCTGGATGCGCGCGTCACGATCGTCTCCGATGCCGATCCCGCGC
CCGGCGAGCTGGCGCTGCTGCGCGAGACGGTGATCGTGCGGCTCGGCGAC
CGCCACCTCGACGACCTCTTCACGATCGCCGATCCGCTCATGGTGTCGGA
TCTGCCGACGCTGCTGTGGTTTCCGCACGGACACCCAGACGCAGCCGACG
CCCTGCTCGCGCTGGCCCAGGCGGCGCTGATCGATTCGATCGAGGAGCCG
GTGTGGCGCTCCGCGATCGATCGCGCGTGCGAGCTTTCAAAGAGCCTCTA
CGTGGTCGACCTAGCCTGGCTGCGCTCGACTCCCTGGCGCGAGCGCGTGG
CCGCGACGTTCGACCCGCCTCGCACGCGCGCAGAGCTCGCGCTGCTCAGC
GAGGTGGCGATCTCCCATCACCCCGACTCGACTGTCGCGGCGCTGCTGCT
GATCGGCTGGCTCTCCTCAAGGCTCGGCTGGACGCTCGAGCCGGCCCGCA
TCTCGAGCTCAGGACCGCGAGCAAGCTGCGTGGAAGGCGAAGCGCGGGCC
GGCGAGCGGCGCCTTGCGCTCTCGCTGAGGAGCGCTCCCGAGCTCGAGGT
TCCGGGGCTCGCGGGCGTCGCGCTTGCGAGCGAGTCCGGGCTGCGCCTCG
CGCTCGACAGGGGACCAGGGGGCCTGCGCGCGCGCCGGCGGGAGCCGGAC
GGCGAGGAGCGCACGTGGACGCTGCTCGGCGCATCGCGCGGGGAGGGAGG
CATCCTGGGCGAGGGCATCAGGGCTGCGCTGCTGCGCGACCCCACCTACA
CCCCGGCGCTGAGGGCGGCCCAGGCGATGCTTCCTGACGAGACCCACGCC
GCCGCCGCGACCGCGTGACGCGCCTGACGAGCTGCGCCGACGCCGAGGCC
GCCGCCGCGCGGGCGGCTGATGAGGTTGCACGCGGCCTTCGCGATGCCGC
GCGCGATCGCGGCGTCGCCCACCTCGCGCTCAGCGGGGGCACCAGCCCCA
AGCGCGCCTATGAGCTATTGCGCGACGAGCTCGAGAGCTGGGAGGCCGTC
GAGGTGTGGTTCGTCGACGAGCGCTGCGTGCCCCCGGAGCACGAGCAGAG
CAACTTCCGGCTCGCACGCGAAGCGCTGCTCGAGGGCGCGGCGGGGCTCG
CGAGCGAGCGCGTGCATCGCATGCCGGGCGAGCTCGGCCCGCAGGATGGG
GCGCGCAGCTACGAAACCGAGCTGCGCGAGCGCTTGACGGCGCCCGAAGC
GGCTTCCGGAGGGCGTCCCGATTCGATGCCCCTCCTCGACATTGCCGTGC
TCGGCATCGGGCCCGACGCGCACGTGGCGTCGCTGTTCCCGGGAGCTGCC
ACGCTCGAGGAGCGCGAGGCGCTGTGCCTGGGGGTCAGCGACTCGCCCAA
GCCGCCGCCAGAGCGGATCACGCTCAGCTTGCCGATGCTGCGGGCCGCGC
GGCGCTGCCTGCTGCTCGCCACCGGAGCAGAAAAGTCGGGTGCGGTCGAG
GCGATGCTGGGAGCGCCGAGCAGTCACGCTCCAGCCAGCCTGCTGCGCCG
CGAGCGCCTGACGGTCGTGCTCGACGACGCCGCGGACCCCACGCCTCATG
CGCGCTGAGTTCATACAGTGGGGGCCAACGATGGCCGCGACCGCCCCTAG
CGCAAGCCCGCAGCCCGCGGATGGGGAGCAGGCGATCAGCGCGCTACAGG
CGGCGCGCGTCCGCACCACGGCGCTCGTCGCGCAGCTCAGCGACGAGCAG
CTGCAGAGCGTGCACTCGCCGATCATGAGCCCGCTGGTCTGGGACCTCGC
TCATATCGCCGCCTACGAGGACCTTTGGCTCGCGCACCGGCACGGTGGCC
TGGAGCTCCTGCGAGGCGACCTCGCCGATGCCTACGACGCCTTCGAGACG
CCACGCTCGGTGCGCGGCGAGATCGAGTTGCTGGGACCGAGCGAAGCGCG
CGGGTACATGGACGCGGTGCGTGCGCGCACCGAGTGCGTGCTGAACGATC
GCGGCGTCGGGGACGGCTTCGTGTGCGAGATGGTGGTGCGCCACGAGCTG
CAGCACTCGGAGACGATGCGCCAGACGCTGGCCATCGCGGGGCTGCTCCC
CGATGGCGAGCCCCCGCTGGCCGCGATGGGGGGCGCCGACGGGTGGCTGA
GGATTCCCGCGGGAGCGTTCGCGATGGGCGCCCGCGCCGAGGGGTTCGCC
TACGACAACGAGCGGCCCCGCCACGAGGCGTGGACGGACGCCTTCCAGAT
CGCTCGGCGCCCCGCCAGCAACGCGGCGTGGATGCGCTTCGTCGAGCAGG
GGGGCTACGAGCGCCGCGAGTGGTGGAGCGAGCAAGGCTGGGCGTGGAAA
GCGCGGGGCGAGCGCGGCCAGCACACGGGAATCGCAGGAGCGGACCCCCA
CGCCCCCGTCTGTCACGTGAGCTGGTTCGAGGCCGACGCTTACGCCAGGG
CGAACGCCGCGCGCCTGCCGACGGAGGCCGAGTGGGAGAAGGCCGCGACG
CTCGGCACCGGCGACGGCGCGGCCGCCTGGAGGCTCCTGGAGGTGGGGCG
TGTGTGGGAGTGGACGCAGAGCAGCTTCGGTGGCTACCCCGGTTTCGTCG
CGCACCCCTATCGCGAGTACTCCGAGGTGTTCTTCGGAGAGCGCTACCGC
GTGCTGCGTGGCGGCTCGTGGGCAACCGACGCGCGCGTGGCGACCCCGAC
GTTCCGCAACTGGGACCTGCCCGAGCGCCGCCAGATCTTCGCGGGCGTAC
GGCTGGCGCGCGATCTGCGCTAGCGTTCGCCGCTCCGAATCGACTCATGG
AGCCGACTACGCCAGCGGAACCGGTCGCGGATGCGGCCATTCGCATCGAC
TCCCATCTCGGTGCCGACGAGCGGACTCTCGCTGAGGACGTGCTCGACGG
CCTCACGCGCCCGTTCAAGGAGCTGCCCCCCAAGCACTTCTACGACTCGC
GCGGCGCGCAGCTGTTCGACCGCATCTGCGAGCTGCCCGAGTACTACCCG
ACCCGTGCCGAGCGCACGATCCTGACCGACAGCGCCGAGGAGCTCTCACG
CCTGACAAACGCCGCCGAGCTCGTAGAGCTCGGCTCGGGCACGGCCAGCA
AGACGCGCGTGCTGCTGGACGCGCTCAGCGCTGCCGGCACGCTCGAGCGC
TACATACCTGTGGACGTCACCGAGAGCGTCGTTCGCGAATGCGCGGCGGA
GCTGACCGGCGAGTACCCGGGGCTGCGCGTGCACGGCGTGATCGGCGACT
TGGAGCGCCACCTCGACCGCGTGCCGCCCGCCGAGGGGTCGCGCGTGGTC
GCGTTCCTCGGCGGTACGATCGGCAACTTCCCCCCTGGCAGCCGCAGGCG
GGTTCTGCGCAAGATCGCCTCGCTGCTGGGTCCCGACGACCACCTGCTGC
TGGGCACGGACCTCGTCAAGGACCCCGAGATCCTCGAAGCGGCCTACGAC
GACGCGCAGGGAGTCACGGCCGAGTTCAACCGCAACCTGCTGCAGGTGCT
GAACCGCGAGCTCGGCGCCGACTTCGACCCTGACGATTTCGATCATGTCG
CCCTGTTCGACGCCGAGCACGAATGGATCGAGATGCGCCTGCGCGCGCGC
CGGGAGCACACGACGATCGTGCGCGACCTGGACCTGCCGGTGCACTTCGA
CGCCGGTGAGGAGATGCGCACCGAGATCAGCGCCAAGTTCACGGCTGAGA
GGCTCCAGAGCGACCTGTCCGCGGCTGAACTCGAGCTCGTTCACTGGCTG
ACGGATCCCGAGGAGCTGTTCGCGCTCACGCTCTCGCGTCCCGCCGGCGC
GCTGGCGGAACCGGGCGCACAGCGGGTCGACTGAGCACGCCACGCGCGCG
GCACAGCGGGTCCACCGAGGGCGCGGGACGCGCCCCAAGCCCGAGCCGAC
CCGGGCGGACGTGCCGGGACGCTCAGGAGCGCTGCAGCGTCTCGCCGGCG
CCCGCGCGCGGCCGCGCGAGCGTGTGCGCGTTGCGCCCGCCGTGCTCGAC
CGGCACGTCTTCGTCGAGGTTCACCGTCTCGTACCCGAGCCCGTTCATGA
GCTCCACGTAGGCGGCGTTGCAGTCATGCACCTCGCACAGCAGCACCGGC
TTGAGCTCGGCGAGCGTGTCGCGCATGCCCTCGATCGCCTCGAGCTCCGC
GCCCTCGACGTCGATCTTGATCACGTCGGGCTTGGGCACCGAGCCCGACG
CCAGCAGCTCATCGATCGAGGTCACGGCGACCTCGATCCGCTCGCGATCC
TCGCTCGGCACGGAGATGTGGGCGAGGCGCGAGAAGGCGGAGACCTCGGA
GATGATCAGGCTCGCAGAGCCCGAGCTGCGGGCGATCGCCGTCTGGTGCA
GCTCCACCCACTCGATGGCGTTCAGCGCAAGGTTCTCGCGGATCGCGGCG
ACGTTCTCGGGCACGGGCTCGAACGCGACCACGCGTCCGCTCGGCCCGAC
GATAGAGGCCGCGATGAGCGTCACGAAGCCGACGTTCGCGCCGACGTCGA
AGAACGTCATTCCCGGCGCGAGCTCGCGCCGCAGCGCCTCCTGCAGCGGG
CGCTCGGCGGTGCCGGTCGCAAAAGCCACGGCCGAGCCGTGCAGGTTGAT
GCGCAGCCCGCGACCCGGCCCGCTGAGGATCGGCACGGGCCTCCAGCGCA
GCGTGTGCGACGTCCGCCGCCAGACGGTCCGCACGAGCGGGTTCGTGTGC
TGCGCGGCGGCGATCCTCTTCGGCAGGCGCCGCTCGATCAGCCACGACAG
CAGCCGCAGTGACCCTCTCGTCGTCCGCTGCCGCATCGCGCGACACCATA
CGCCACCCCGGCCGCGCGCGAACGCTACCGGTAAGGTGCCCGACATGAAG
ATCGACGGCGCCTCAGCGCTCGTGGTCGGCGGCGCCTCCGGCCTCGGCGA
GGCGACCGCACGCCGCCTGCACGCGCTCGGCGCCGCGCTGACGATCGCCG
ACGTCAACGCCGAGAAAGGCGCCGCGCTGGCGGCAGAGCTCGCGGGCAGC
GAGTTCGTTGCGTGCGACGTACGCGAGGAGGACCAGGTGCAGGAAGCGGT
CCAGCGCGCCAGCGCGCGTGAGGGCGGCCTGCGCATCTCGGTTTGCTGCG
CAGGCACAGGCTGGGCGCAGAAGATCGCGGGCTCCAAGGGGCCGCACCCG
TTGATGCCGTTTGAGACGATCATCGCGATCAACCTGATCGGATCCTTCAA
CGTGCTGCGCTTCGCCGCCGCGGCCATGATCTCCAACGAGCCGCTCGACG
ACGCCGAACGCGGAACGTGCGTGAACACCGCCTCGATCGCCGCCTGGGAC
GGACAGGTGGGCCAGATTGCCTACTCTGCCTCCAAGGGAGGCGTCGTGGC
GCTCACGCTGCCCGCCGCGCGCGACCTCGCGCAGTACGGGATCAGGGTCA
ACACGATCGCGCCGGGGCTGTTCGACACGCCCCTGCTCGCTGCCCTGCCC
GAGGAGGCGCGCCAGAAGCTCGGCGCCGGCGTCCCCTACCCGCAGCGCCT
CGGCCGGCCCGAGGAGTACGCACAGCTCGCCTGCCAGCTCGTCGAGAACC
CCATGCTCAACGGCGAGACGATCAGGCTGGACGGCGCGCTGCGCATGCCC
CCGCGCTAGCGCTCGCCCACGCGCGACACCCCTGCCGCCGGCAGGCGGCT
CATCAAAAGTCAGCTGAGCCGTTCGACCATCATCGCCATGCCCATGCCGC
CGGCGACGCACATGGACTCGATCCCGTAGGTCCCGTCGAGCGTCTGCAGG
TCGTTGAGAAGCGTCGTCATGATGCGCGCGCCGGTCATGCCGAACGGGTG
TCCGAGCGCGATCGCGCCTCCGAACGGGTTGAGCTTGTCATCGCCGATTC
CGAGCTCTTGCATGCACGGCACGATCTGGGCGGCGAACGCCTCGTTGATC
TCGACGACGTCGACGTCGCCGATCGTCATGCCGGTCTGCTTGAGGAGTTT
CTGGATCGCGGGGATCGGGCCCAGCCCCATGATCTCGGGGCGGATCGCAG
CGACGCTCGAGGCGAGGATGCGCGCCTTCGGCTGCAGGCCGAGCGAGCTG
GCCTTCTCGTCGGACATCAGCAGCAGCGCAGCAGCGCCATCGTTGAGCGG
GCATGCGTTGCCCGCAGTGACCGTGCCGTCCTCCTTGAACGCCGGCTTGA
GCGCCGCGAGCTTCTCGATCGTGGTGCCGGGACGGGGGCCGTCGTCCTTG
CTGACGATCGTCTCGGGCACGTCGATCTCGTTGCCCTCCTTGTCGATCTC
GGCGTGCGCGGGAACCGTCACGGGAACGATCTCAGCGTCGAAATGACCGC
TGGCCACCGCCTCGACGGCACGCGTCTGGCTGATCAGCGCCCATTCGTCC
TGCGCCTCGCGGCTCACCTTGCAGCGCTCGGCGACGTTCTCGGCGGTCAA
GCCCATGGGGATGTACACGTTGTAAGCCGAGCCCTCTGAGCCGTCGACGG
CATGGTTGAACTCGAACGGCACTCCCTGGCCGGCGCGCGAGACGGCCTCG
ACGCCGGCGGCGATGTACGTGTCGCCCTCGCCGGCCTGGATCGCGTGATA
GGCCATGCGAGTCGTCTGCAGCGAGGAGGCGCAAAAGCGGTTGACCGTGC
ACGCGGGCACGTGGTGGTCGATGCCCGCAAGCAGCCCCGCTATGCGCCCG
ATGTTGTAGCCCTGCTCCCCCTCGCAGAAGCCGCAGCCCATCATGATGTC
CGTGATCGACTCCTGCTCGAGCGCAGGGTTGCGATCGATCAGCGCCTTCA
GCGGGATCGCAGCCAGATCGTCGGCGCGAACGCTCTTCAGCGAGCCCTTG
GCGGCACGCCCGATGGGCGTGCGGATTGCATCGACGATCACTGCTTCTGG
CATCAGATCTCCATCTCCTTGGATCAGCTTGGAAGAGGACTATATGTGCC
AGCGCTCAGGCGCTCGCCACCGTCAGCGCTCGGGCTCGCCCGGCCCGCTC
GCGCCGGCCCGCTCAACCGATCCGGTCGTAGCCCCAGAGCGCGACCAGGT
CACGGCCCAGATACTCGCTGAGCGCGACGACCTCTCCCTTGAAGCGGCGC
CGCAGCTCCAGCATCAAGGCCTCGTCCGGCGGCGGCGGCTCGCCGTAGGT
CATGCGCCTCCTGACGCGCCCGACCGGCCCTGTGCGCGGCAGGGTGGGTA
TCAGCGCGTTGACGGCTTTCAGTGCAGGCCCCGAAGCCGCGGCCCTGCGA
CGCACGACCGACACTGCAAACCTCAGCTGCATCAGCCGCAGTGCCCGCAC
GCCTTTCAGCCGTTCCGTCTCCACGGGCTCGACCGGCCAGCTGTCGTCGA
CCTCGAGGAAGCGAAGCACGCGCCGCACGGTGGCCTCATTGTCTGCGCGG
AGGTCGTCATAGATGAGCACGAGCACCTGCTCGCGGGGGAACACCGCGTG
GAAGCGCTTCAGCTGCTCGACATAGCGCACGTGATCCGAGTAGAGCAGCG
TCGGCGGAGACTGTGAAAACGGTGGTATGTGCTTGCCCTGGCGCCTCTCT
GGCTCGAGCGCCAAGGCCTTGGCAAGGTCCCTCTGCGTCTCCGTGTGGTT
GTGCACGCATTGGAGGTGAAACGAGCGCAAATAGCTCGCGGGCTCGCGCA
GGATCGCGATCATCCGCGCCGCGGGTGTCACCTCGGCGATGCGCTGCGCC
GCTGTGTGCGAGCGCAGGTACAGAGGTGAGGCCTCACCGACGCGCCGATC
AGGCTGCTTCGGAGCCTCGTGCAGCGCCGTGCAATTCAACGCGCACGCCT
GCTCGTGTGCATGAGCACGGTATTTCGCGACCATCTGGTCAACGACTATG
GCTTTCCGCTCGAGCGGACGGCCGTGATCCCCTACGCGGTGCGCCTGCAG
CGCTTCTCCGGGCTCGAGAGCAAGCGCTCAGAGCCACCCACGATCCTCGT
TCTGGGGCGGGTCGCAGTACGCAAGGGCGTCGAGGACGTCGTGGCAGTCG
CCAAAGCGTTGTTCGCACGGAAAATCGACGCGCGCGTTCGCGTCGTCGGC
GGGCCGGACCTGTCTTCGGACTACAGGAAGCTGCTGGAGGATCTTCCGGC
CGAGAGTGCCGAATACGTTGGACGCATCCCTCCCGCTCAGATCCCGGCGG
AGCTTGCGCGCGCGACCGTGCTGCTGCAGGCCAGCAAGTACGAGCCGTTC
GGGTTGACGGTCGCAGAGGCGCTGGCGGCGGGGGTCGTCGTGGTCGCCAC
CAGCGAGGTCGGCGCGATCGAGGGCGTCGACCGGTCGGTCGTGGCGGAGG
TCGAGCCGGGGGACGTGGAGGCGATGGTCGAGGGCATCTCGCGCATGCTC
GAGAAGGTGCGCGCCAACCACGACGAGGTAGCCGAGACAGCGCGCGCCGA
GGCCAAGCGTCTGTTCGCGCCGGAGGTCGTGTGCGGGCAGATGTCGGACG
CGCTTGAAGCGCTCGTCGCGCGGACGTCCGCCCGCAACGGGGCTACAGGT
CCAGGCGGCTGACGCCCAGCTCGTCGAAGCCCACGTGGTGGGCGAGCTCG
TGGCGCACGGTGCGCACGACCTGCTCACGAAGCTCTTCTGGGTCGTGGCC
GAAGTCTCGGCGCAGGGTGTCCCGGAAGATGACGATGCGGTCGTGCGCAC
GATCGCGCGACGCGCCGTCGCCCTGGTAGACGCCGTAAGCGCCCTCCCGG
CGGCCCCGGTCGGAGATCACGACGGCGACGTGCGCGAGCGCGTTGCGCAG
CAGGTCGGGCAGGTCGTCGAGCGCGTCGCGCACGAGCTCTTCGAAGTCCG
CGTCATCGAGCGGGTCGAGCTCCATGAAGTCGCTTTCGTCTGGGTCCACA
GCGAGCCCTTCTCGGGCGAGCGCCTCCGACTGGCGGACGATCTCCTCGAA
CTCGCTCTCGGACTCGGGGTCGCGCCAGCCGGCGAGGCGCACGGCGACGA
AGGCGACCAGCGCCATCAGCGCGGCCGCGACGATCACGCCCAGCCCGACG
TCCTCGAGCGCGCGCACGGCGCCGACAGCAGAGAAGCCCTGCCCTACGAC
GATCACCACCAGCCCCAGCGAGAGCGCGATCAGCGCTGCCACGCCCACAC
GCCTGAGGTGCTCGGACGCGCTGAGGTGCGGCCGCGAGGAGCGCATTGCC
GCCTACTTGAGCGCGCGGCTGATCACCAGCCGCTGGATCTCGTTCGTGCC
CTCGTAGATCTGGGTGATCTTGGCGTCGCGCATCATGCGCTCGAGCGGGT
ACTCCTTGACATAACCGTAGCCTCCCAGCACCTGCACCGCCTCGACGGTG
ACGGCCATGGCGGTATCGGAGCAGAACACCTTCGCCATCGATGAGTACTT
CCCCCGCCCCGGCTCGCCCCGGTCGGCCATCGCGCACGCCTTGTACAGCA
GCTCGCGCGCGGCCGCAGTGCGGATTTCCATGTCGGCGAGCTTGAACGAG
ATGCCCTGGAACTCGTTGATCGGCTTACCGAACTGGCGGCGCTCGCGCGC
GTAGGCGACCGCATAGTCGGTCGCGCCCTGCGCGATGCCGACCGCCTGCG
CAGCCGCGCCGAGGCGCGTGCGCTCGAGCGTGGCAAGCGCGACCGACAGC
CCCTTGCCGACCTCGCCGATCACGTTGGCGTCGGGAACGCGCACGCCGTC
GAACACCGGCTGTCCGGTCGGCGAGGCGCGAATGCCAAGCTTGTGCTCGA
GCTTGCCCACGCTGAAGCCCTGCCTGTCGGCCTCGACGACGAACGCCGTC
ATACGCCGGTTCTCGCGATCGGTGACCGCGAAGCAGATGTAGAAGTCGGC
GATACCGAGGTTCGAGATCCAGTTCTTGGTCCCCGTGATCACCCATTCAT
CGCCGTCCTTCACGGCGCTCGTCTGCATGCCCCCGGGATCGCTTCCCGCT
TCGGGCTCAGACAGTGCGAACGCCGGCGACCACTCGCCGGTCGCGCAGCG
CGGCAGGAAGCGCTCCTTGAGCTCCTCGGAGCCGAACAGCTGAATCGGGA
GCGTGCCGAGCTCCTGCACCATCAGGATCAGGGCGCACGACGCGTCGACC
TTGGCGATCTCCTCGACGGCCATGTTGAGCATCAGCGTGCCCGTGCCCGT
GCCGCCGTACTCGATCGGAAACGGAAGCCCGAGGATGTCCTGCTCGGCGA
GCAGCTTGCGCACGTCCCACGGGTATTCGGCCCGCTCGTCGATCTCCGCC
GAGCGCGGAGCGATCTTCTCGCGCGCGATCTGCCCGATCGTCGCGCAGAG
ATCGAGGTGCTCGTGCGGGACCGTGTAGACGTCGCTGATTGCCTCCATCG
CCATTGATCCTAGGCGATGAGCAGCTGCTTGGTTCGGTGCGGGACAATCG
CCGAGCAGCTGTTCGCGGGCGGCGCTCAGCGGACGGACCGAGTCTCCACG
TTTCCCTTCCGCGTCGCGTATCGGATGCCTGGGCAAGATGCCGACGGCCA
CCGGCCCCAGCCCGGGATACGCTCCAGTTGTGGGAGTGGCCTTTGGATAT
CGTGATCAGCCGGATTCCGCTGCTGTCAAACGCGGACGTCCGCGGCTCCG
TTGAGCAGTTCGATCCAACCACGCCACGAGCGGGTTCGCCCGCAGACGAC
GCTCCCGCCGCTGGCGAGGGCTAGCCGTCGCCATCGGCGCGCAAGCCGTG
TCCGGGCGCGATGAGCAGCCAGCCCACAGGTGCGGACGGCGACGTTGGGC
TCGACCCCGAGCGCGTTGCCGAGTGGCTGCTCGAGGAGCCACGGGTGGCG
CAGGTGACCGACGTGCGAGAGTCATATGAGCGCGATGCGGGGCACATCCG
CGACACACGCCACGTCGAGCTGAGCCAGCTCTCCTCACAGGCGGCGAGCT
TCGATCGCGAAAGGCCGATCGTCTTCTATTGCCGTACAGGCTCGCGCTCG
GATATGGCAGCGCAGGCGTTTCGCGCATCGGGCTTCGAGGCCTACTCGAT
GAGCGGTGGCCTGGTGCGGTGGGTCGCGGAGGGCCGCCCGTTGTCGCCGG
AGGACGGATACGTGGCCGATCACTAGCGATCTTGGAAAGCGAAGAGGAGG
GCAAGCAAATGGAGGCATCGAGCGAGTATCCGGGCATCAAGCGCGGCGAG
GGCTACGCGGTCGGTCATCTGGACGACCTCGGCGACGGTCCCGGCTTTCG
CAAGGTCCGTCGCGGGCTCGGCGTGAGCGCATTCGGCGTGAACGCCGTCG
TGCTGCCCCCGGGCATCGAAAGCGGCTTTCACTACCACGACGACCAGGAG
GAGCTGTACTTCGTCCACCGCGGCACGATCGAGGTGGAGTTCGGCGATGG
CTCCGTTGAGACGATCGCCGAGGGCGGCTTCGCGCGCGTCGACGCGCCCA
CGGTGCGCAAGATCCGCAACGCCAGCGACGCCGACGCCGTGTATGTGTGC
GTCGGCGCCAAGGACGGCTACGTCGGGCGCGATGGGCACGCGCCGCCAGG
CGAGGAGCAGCGCGTGCGCGCGATCGCAGACGCGCCCGCCGCCGAGCAGC
CTCGGTGAGCCGCACCTGTGCGCTCCAGCCGTGAGCCACCGCGCGCGGTG
AGCCCGCCCGAAGACAGGCCGGCACGCGCTCCGGGCGCCGGTGAAAGCTT
GCGGGTAGCCGAGGACCTCTCGCTCCCGCTCGCCGAGATCACGCTGCGCA
CGAGCCGCTCCTCGGGCCCCGGCGGGCAACACGCGAACGTGACCGCCTCG
CGCGTGGAAGCGAGCTTTGATGTGCTGGGCTCGCGCTCGTTGAGCGAGTC
GCAGCGCTCGCTGCTGCTGGAAAGGGCGGGATCGCGCGTGGTCGCGGTCG
CGCAGGACGAGCGCTCACAGGCACGCAACCGCCAGCTCGCGCTCGCGCGC
CTTGGCGAGCGCCTCGAGCGCGCGCTCACGCCGCCCAAGCGCCGCCGGCC
CACGCGTCCGACAGCAGCCTCGCGCGAGCGGCGGCTGGCTGAGAAGCGCC
GCGAGGGCGAACGCAAGCGCGAGCGGCGCCCACCCGAGGTCTGAGGACCG
CCGTGATCGGGCGGCCAGGCTCGCACGCTTTGCTGCCTCCTTCCGTGGAA
GCTTGCGCTCAGGGGAGTGCGCCTCCAGCCGCGCCGCGCGAGCCGTTGCG
CCCGCGAGCAACCTCGCTCGACAAGCTCTCGTACAGCTCGCGATGCCTTT
CGACCATCTTCTCCCAGCTGTAGTCGAGTGCTGACGTTCGCGCGGCGCTC
CCGAGCCGCCCTCGCAACGCGTCATCCTCGCCGAGCTCTCGCAAGCGCTG
AGCGATGACTGCCGGATCGCGGCTGATCAGGAACCCGTTCACACCATCCC
TAACGAGCTCGCGAATGCCGTTGGCGGGGGTCGCGAGAATCGGGACGCCG
CTGGCTGCTGCCTCGAGCGCAACCAGCGGAAAGCCCTCGTAGCTGGTTGG
AAAGACGAATGCGTCGGCCAGCTGATAGACGGGGGCGACATCGCGCGAGA
CGCCCAGCCAGTGGACGGCAGCGGCCGCGCCGACCTCCTGCGCGAGCCGC
TCGTAGCGCTCACGGTCGCCGTCGCCCACGACGAGCAGATCCCAGGCCGC
GGCCTCGGCTAGCCCGAGCGCCCGGATGACCGGCTCGAGGCCCTTGCGCT
CCCACTCGCTGCCGACGAAGATCGCCAGCCGCCGTCCGCCCTGGATCTTC
AGAGACGCTCGCAACGCCAAGGCCTCCTCCCGGCGCGAGCCCGGCGCGAA
GGCACTCAGATCCACCCCGTTGGGGATCGTGATGGCGCGATCTCCTTGCT
TGGGAAAGTGCTCGCGGATCTCCTCGGCGATCCCCTCGGAAGCACAGATG
AACCGTGCCGGACGGCCGCGGGCGAACATCACGCGCTCGCCTAACCGGCC
CAACACTTCAGCGGCCTTGGCATTCAACCGATAGGGCCAGCTCGCCCGAC
TCGGGGTCGAGGGACCCGCGTGCTGGCAGTACTGGACAGCGATCATGTCG
ACCCGGTTGAGCACGATCGCCCCCATCTCCAGCACGAGGCCCCGGCGCCA
CAACCGCACGGCGACCGTGCCCGCAATCATGAACCACGGATAGCTGACCA
CGAACGGGCGAGTCGGCCCGGGAACGCGACGGAATCTGACGCCGGAGCCA
GCCGGAAGATCGCAGGAGTGAGCGATCACGGTCACGTCGTGACCTCTTCG
CTTCAGGCCCAGCGCAAGTTCGGCGAGGATGCGCTCCATGCCGCCCACGA
CGCCGACGTCGTGGGCGACGATCGTCACCTCAGACGGGCGCGAACGGCTC
TGCGTCACGCTGGGACGCTCAGACGCGGCTAGCGGCTGCATCAAGAGGCG
CGTGGATAAGCACGATGTCCTCGAGCGATCTGGGGAAACGCGCGCAATCT
GTGCAGCGCTCGTGTGTGCCCGCGAGTCTGAGCTTCCGCACGACCCGATC
GTATCCCACTAGTTCAAGAGCTCCTTCACGGAGCGCTGGTGCAGGCGCCC
GAGCGGCGTTTTCTCGGGGTGTAAGCCGATCGCGTTCCACAGCTGGCCCG
ACGCTGGGGCCCAGGCGATGATCAGGTACACCCCGAGCACCAGCGAAGCG
ATGCGCAGACGGCGCGAGGCAGACAGCGCAGCCAGCGGCAGTACCCACAG
CACATACCACGGAAGCGCCCAGCTGAGCGTCGCGAGCAGAGCCACGCTCG
CCCAGCCGCAGGCGGCGATGGCCTCGCCCCGGCGCCACGCAGACAGGCAG
CACGCGACCAGGGCGGCCCCGAGCGCTGCGCTGAAGAGGACGTGCAGCGT
GCTCGTCTCGCCGCCCGCGCCCACCATCAGGCCGACGATGTTGGGGATGC
TGAGGTTGGTGACCAGCCGGCTCTGCGTGGTGAGGTCGGGGACATGCAGA
CCGAACGCCGCGAGGCTCGCGCAACCTGCGACGACGCCCGCGAGAGCCAT
GCCCAGCGCCACGCCGAGCAGGCGCCTCGGCGCTTTGATCAGGCTCGCGA
GCACGACCGGAATGACGACGGCGCCCGAGGCCTTGATCGCGGCCGCCGTC
ACGAGCGCGGCGCCTGCTCCGATCTCCCGCGAATCCAGCTCGGCGAGCCG
GCGCCTGATCGCGGTGCCCAGTGCCGAGCGAGCTTCGCGCGCGACGGACG
CCTCACGCCCGCCCTGCGCCGGTGGCAGGTGCACGGCGCCCGCCGCGCGA
GGGGCGGTCCTCGCGGCGTCCTGCCTCGCGCGCGCGCTCAGCAGCAGCAG
AAGCAGCGCGAGGACGATGAAGAAGAGCATCAGGAAGTCGTTGTGGTCGC
CCCCTAGCCCCCACACGAGGACGACCGGGTTCAGGCCGACGAGCACGATC
GCCGCGAGCGGGTCGCGCCCGAGCAGCTCGGCGCAGCGCCAGATGAGATA
GAGCGTGCCCAGGCTGGCGAGCGCGAGCAGCCCCTTCAGCGCCCAAAACG
ACGCGGCGACCCCGAGCGGGACGAAGGCGAAGGTGAGCAGCGTGAACAGC
GGACCGTACGGGCTCAGCAGCTGGTGCCAGTTGCTGAGGTCGTAGCTCGG
GTCGCCGTGCGGCTCGAGGATCGGGATCGTGGTGTAGGGATTGAGGTGAT
GCACCACCTCCATGCGGCCGTAGTTGACGTAGTTGAAGATGTCCGTCAGC
GCGAGCGGCACCGACAGCAGGAAGAGCGCATGCACCGCGACGATCGCGCC
GATAACCCACCGCGCGCGAAGCTGACGGGCGTAATACAGCGCCAGCACGT
AGCCGGCGTACATGGCCACCAGCGCGCCTGAGAAGAGGTACTTCAGCGTC
GTGGAGTTGCGCGTCAGGCTCGGCCACAGACCGCCAAGCGGACCCGCCAT
CCAGCGGGGGAAGTAGTTGGCGTGCGTGGTCGGAGCGAGCACGCTCGGCC
GATTGGTCGCGGCGAGGACGATGAACGCGCTGCCCACGACGATCAGCCCC
AGCGCCACGGCGCCCAGCCACGTCTCGCGCTCCGCGCGAGTGATCGCGCC
GGCGCGCGCGAGCAGCGCACCTCCCCGGCCGACGCGGCCGCGCACGGCGG
GCGCGTCGCGCAGCGGAAGTGTTCTCGCGTCGCCGGACATGCTGAGGGCC
CGCCGAAGCGAGCCCCCGAAGGTTAGAGATATGTAGTGGCGCTCAGATGG
GCTGGACGTTTACGGCCTTCGGCCCCTTGTCGCCCTGCTCGGGGTCGTAG
GAGACCTTCGCGCCCTCCTGCAGCGAGCGGTAACCCTCGCCGTTGATGCC
GGTGTGATGGACGAACAGGTCCTTGTCGCCGTCATCAGGGGTGATGAAGC
CGAACCCCTTGTCGTCGCTGAACCACTTTACGGTGCCAGTTGGCATATGT
GGGTACTCCTCCACGGTTCGTGCGTGCTGCTACGCGGAGGATGCTGCTCA
GAGCCTCAACCTGCGAGCGCTTGCACTACTTTCGCCGGTCTTCGTGCCGG
CCAGACCTCACGACCGTAGCAGGTCCTCCAGAGCGAGTGTTGTCGAGATG
TTGCACGCCGCCGCGCTGCCTGCACGGGTCGGCGCGGCGACTGCGAGGGC
TACGCTGGGGCGATCGAGCGCCGTGCAAGCAATCCCGGGGCCCCCGCCGA
GCCCCGCCGGCCGCCGCCGGTGAGCCTGCGGCGCCTGCTGCCTGGAGGGA
GCGTGCTGAGCGCCGAGGATGCCCTGGCGGGCCTGCGCCTCGAGCAGCGC
GCGCCCGGCGGCGGCAAGCGCCCGTACGTCCTGCTGAACATGATCAGCAC
CGCCGACGGCCGCGCCACGATCGAGGGGCGCTCTGGCCCGATCGGCAACC
GCGCGGATCGCGAGCTCTTCCACGGCCTGCGGCGCTCCGTCGACGCCGTG
ATGGCGGGCGCGGGGACGATGCGAGCGGAGCGCTACGGGCGCATGATCCG
CGCGGAGGCGTCCAGACGATGGCGCAGCGAGCGCGGGCTCAGCCCTGAGC
CGCTTGCGGTCATCGTCTCAGCGCGCCTGGCGCTGCCGCCCGACCTGCCC
CTGCTGGCCTGCGCCGACGCCCGGATCGTGATCCTGACCCCCTCTGCGGC
AAGCCTGCCTGCCCACGCCGCCGCGGTCGAGTACGTGCGCGCCTCGCGCG
ACGGCAGCCTCGACCTCGCTCAGGCGCTGGAGGAGCTGCGGGCGCGCTTC
GGTGTGCGCACGCTGCTCTGCGAGGGCGGCCCGCATCTGAACTCCCACCT
GCTGCTGGCTGGAGTGGTCGACGAGCTGTTCTTGTCGCTCGCGCCCAAGC
TCGCCGGCGACCCTCCGGCCGCGGCGGATGAGCCCGGAGTGCCCGCAGGG
CCCGGAACGCCGGGGGCCGTCACGCAGAGCGGTGGCCGCCCAGCGCCCGG
GGCCGGGGCGGGGAGCCACGCTGGCGGCATCGCGAGCGAGCACGCTGGCG
CTGGCGCTGTCGCGGCGCGGACTGGCGCCGGCGCGGCGCTCAGGATCATC
GCCGGCGCGCACCTTGCGGAGCCGCTCGAGCTCGAGCTGGTCGAAGCGCT
GGAGAGCGAGTCGCAGCTGTTCTTGCGCTACCGCGTGCTCGCCTCGGCGT
CCGAGCGCTCGGGCTCCGGGCGCTCGGCCTCTGAGCGCGCATCGCCGGAG
ACGATCGAGAGCACCTCGGTCGCGAGCTGACGGCCGTCCGTGGCGACTCG
CGGCGTGGCGACGATCCTGACGATGACCTCGTCCCCGTCGAGCTCCTCGA
GCGTGATCCGCGGAGGTGCGCGCAGCGGCGTGCGCAGCGAGCCTTCGAGC
AGCTCCTGCAGGTCACCGGGGGTCACCCCGGTCGGCAGGCGCGCGCGCAG
GTCGACCGACTCCGGCTCGCGCAGCGGCAGCACGGCCACGTTGAGGACCA
CGCTGTTGGGCACCATCACCTCCTCGTCGCCGCGCGCGAGCTTGGTGTAC
AGCAGCCCCAGCGAGCTGACGGTGCCCTCCAGCTGGCCGGCCAGCGGGCC
GCCCTGAAGTCGCACCCGGTCGCCCACGCGAAACGGGCGCGCGCTGAGAA
GCACCGTCCCCGCGATCACGTTGCCGAGCGTCTGCTGGGCAGCGAGACCG
ACGATGACCGCCGTGAAGGCGCCTCCGAGCGCGAGCGTGCGCGCCTCGAC
GCCGGCGACGCGCAGCGCGACCAGCAGCGCGAGTCCGATCGTGGCGAGCC
GTATCACGAAGCCGACCGTTCCCGCCGTCGCCGGGTCCAGGCGCCGGAAC
AGAGGCGGGCCGAGGCTGCGCCCCACGTCGCGTGCGATCGCCCACCCAAG
GATCATCAGCACGACCACCGCTGCGACCGTGATCGGGGTTTCCAGAGCCG
GTTCTAGTTCTTTGGCCGCCCTGCCGTGCGACCCGGCGGCGCCGAGTATG
CCCACGCGGTGGTCGTAGACGGTCACCACGCCGACGAACAGGGGGAACAG
CAGCAAGGCCTCAATGCGGGCGCGCTTGACGACGCGCGGGTTGACCTGGC
GCAGCAGGCCCACCTCGCGCCAGGCCTGGCTGCGGGTCTCGAACAGCTTC
GGGGGTGTCCGGGGAGATGGCACCTCCCCCATGATGGCGTGCGCGAGCGC
CCGCAAGGACCGTGGGCGCGTTCGTGCCCGGATGGTGGGCGGGTTCATGG
CGGCGTGGCCCTGGTCCGACGGCACGGTGGCCGCGTTCGCGCCGTCGTGG
GCACGTTCGTGCCGCCGGGTGCACACTCGTGCTCTACCATCGGCGCCGTG
AACAGGAGTCTGCGCAGGCTCATCATTCCCGCCGTGATCGTGGGCGTGGC
GCTCGTGGCGGTGGCTGTCATCTACTTCGTCGACGCCGAGCACTCGCTGC
CCTCGTTCTTTCCCGGCCACTCCTCGGCGTCCAGCCCCGAGGCCAACCAC
CACCACACCAAGCACGGGATCGCCGCGCTGGTGGTGGCGCTCGCCTGCTT
CGCGTTCGCGTGGTTCCAGAGCGGACCGAAAGCTGGAGCCAAAGCCGGTG
GCAGCGCCACCGGCGCCTCGAGCTAGCTCTCGCTGCAGCAAGCGGGGGGC
TCGAGCCGGGCGCGCTCACAGCTATGCGTGGCGGCGCGAGCTAGCGGGCG
GCAGCGCTGCGGGCGGGCCGGCCCGAGCCGGCGCGGTAACAGCGCTGCGG
GCGGGCCGAGCTACCCGCCGAACGCGAAGACCAGCGTACAGACCACGCCC
AGCCCGATGCAGTACACGCCGAACGGCGTTAGGCGGTTGGTCTGGAAGAA
GCGAAGCAGGAACTTCACCGCAAAGAACGTCGTCGCCGCAGCGCACACGC
CTGCTACGAGCGCCGGGCCGCGCACGCCGTTGCCCTCCGTGCCGAGCAGT
TCGGGCAGCTTTAGCGCGGCCGCAGCCAGGATCACTGGCGTGGCGAGCAG
GAATGAGTAGCGCGCGGCGTCCTCGTTGGAGAGCCCAACCACCAGGCCGC
CGCCCATCGAGAAACCTGAGCGCGAGATCCCGGGCACCAGCGCAGCCGCT
TGCGAGGTTCCTACGGCGATCGCTTGGCGCCAGCTCAGCCTGGCGATGCG
CGCGTCGGCGTCTCCAAGGTAGTCGCCCGGCCGCGGTGGGCGACGGCGAA
GCCGCTCGAAGATCAGCAGCGCGATCCCATTGATGGCCAGAAAGGCCGCG
GCCGTCTGCGGCGAGGCAAACAGTTTGCGCAGCGAGGTCTCGAGCAGCAG
TCCGATGATCCCCACCGGGATCGTGCCCGCGACGAGCAGCCAGCCGAGCC
TCGCATCGACATCGTCGGCGCGTATCTCGCGCATCTGCAGGGAGCGCCAC
AGCCCGCGTACGATCCTGAGCCAGTCGCGGGCGAAGAACGCGAGCAGCAC
CAGCGCCGTCGCGAGGTGGGTGGCGACGAGGAAGGTGAGAAAGAACTTGT
CGTTCTGGTGGATGTTCCAGCCGGCGAGCCGCGGAAGCACGACCCCGTGC
CCGAGGCTCGAGATCGGGAAGGGCTCGGCCACGCCCTGCACGAGACCCAG
GATCACGGCCTGGAAGTAGGAGATCGGATGGTGCATCGCGCGCGACAGCT
TAGGGATCGCCTCGGCGCCCGGCAGCCGATCGCGTGGCGGCCTGCTCGGC
GCCGCCCCCGGCAGCGCGACGAGCGCGCCGCAGGGGTGCAGGCCTTCAGA
GAGAGGCACTCCGGTCGGTTTAGATGCCAGCAGCCGAGCGGTCGAGCAGG
TGGGCGAAGTTCGGCCACATGCGAACGTCGATCTCCGGCCACGCCTCGTG
CAGGCGCTCGCGCCGTAAGCTTCGCTGGGGCTCCCACCGCATCCTCGCGG
CGGGAGCCGTGTTTGAAGAGAACTGATCCGTGACCTCGGAAGGCAGGCGC
ATGACCAGCAGGATGCTGCGGAAGCACCAGAAGACGACCACCGCAACGCG
CACCCGGCGTCTGCTGGTTTGCACGCTGGCGCTCACGGGCACCGCTGCCT
GGGCGTCGAGCGGGCAAGCGGCGATCACACACCCGGGGGTCCCGATCGTG
AGCACCGCGGGCGTGGCACAGGTGCGCGGCACCAGCGCCCAGCTGCAGGG
ATCGATCAATCCCAACGGGGCGACCACCACCTACTACTTCCAGTTCGGAC
CAACGGTCGCCTACGGCGCGCAGACGACGAGCGCAAGCCTTCCGGCAAGC
ATCATCAAGATCAAGGTCGGCCGACCGGTCAGCGGGCTCTTGTCCGGCTA
CCACTACCGGCTGGTGGCGAGCAACAGCTTTGGCACGGCCTACGGGCACG
ATCGCACGTTCTTCGCCAGAAGCAGCCGGGCGCGCATCGTGATCGCGCGG
GAAAGGACTGAACCGCCGACGGTGTACGGATCGACCCTGACGCTGAGAGG
ATCGCTGGTGGGTCCCGGCAGCGCCGGCAGGCTGCTCGTTCTGGAGAGGA
GCCCCTTCCCGTTCCTCGCTCCGTTTGAAGAGTTCGGCGCTGCACCCGCG
ACGACCAGCGCCGCGGGAGCCTTCCTGTTCCGCGTGCCGAGCCTCACGGC
GAACACCCAGCTGCGGGTGCACACGCTCGACCCACGGCCGCTGTTCAGCC
CGATAGTCACGATTCACGTCGCGGCGCGCGTGACGCTCAAAGTGCGCAAG
AGCAAGAACGGCACGCTCGTGCGCCTGTACGGGACGGTGACTCCAGCCAA
AGTGGGCGCCCGTGTGCTCTTGCAGGTCATCAAAGCTGTCCGACCGACCG
GCTCCTCCGAACGGACGAGCAGGTTCGCAACCCAGTTTGCGACGGTCGCC
AAAAGAGCCACGAGATCGTTCTCGCGCTTCAGCCTGGTGACGCGGGTCAA
GCGCACGGGCCGCTACCGCGCTTACGTGCCGCTGCGAAAAGGCCCGCTGG
TCTCGGGCACGAGCCGTACCGTGTTCGTGCACGCAACGCCCGCGCCTCCT
CGCAAATCCAAGAGAAAACCCTGAGCCGCGGCAACGGCTCCTCCCTCCGC
TGCGTGCGCCTCTCAGTGCCGCGCCATAGCGGGCCTCGGGGCCGCTCAGC
CGAGTCTGCGAGCGTCTCTCAGCGGCGACCGCGGAATAGGCCGCGCTCGG
CCAGCAACTCGAGCACGTGCGCGGCGCACGCGTCTATGCGGTCGTCGCAG
GTGCGCAGCACGAGGTCCGGGTTGGCGGGCGGCTCATATGGTGCGCCCAC
GCCCGTGAGGCCGGCGAGCTCACCGGCGCGAGCCCGAGCGTAGAGGCCCT
TCGGGTCGCGCTGCTCGCACAGCGCGAGCGGGGCGTCGACGAAGATCTCG
ATGAAAGGCAACTCGTCGGCCGCGTGCAGCGCCGCCGCATTCTCCCGGTC
GACCGCGTATGGGCTCACGAGGCTGACGAGGGCGATCGTCCCGGACTCGG
CGAGCAGCCGCGCAACGTGCGCGGTGCGGCGGACGTTCTCGGTCCGCGCG
CGTTCGTCGAACCCGAGGTCGCCGTTGAGCCCGTGACGCAGGTTATCGCC
ATCGAGCAGGAACGCGGGCTGTCCAGCGGCGATGAGACTCTCCTCGACCG
CGGCGGCGATCGTCGACTTGCCTGCGCCGGGCAGCCCCGTGAACCAGACC
GTCGCTCCCTGCTGTCCGAGCGTGCTCCAGCGACGCTCTCGTGTAACGCG
CGAGCCTTGCCACACGACGTTGGGACTGCGTCCGCCCGCCGCCGAGTCGA
CTTCCTCCTCGACCTCGGTGTCGAGGATCACGCCCGCCGCGACCGTTTCG
TTGCTGGCCGCATCGATCAAGATCAGGCTGCCGGTAGCGCGGTTGCGTCG
GTAGGAGTCGTATACGAGCGGGCTGCTCAGTTCGACCTGCACTCGACCGA
GGTCGTTGAGCTCGAGCGTCGCGGCGCGCTCGTCGCGGTGCAGGGTCTCG
ACGTCGATGCGATAGCGCACGTCGATCACACCCACCATCGCCGTCTGGGA
GCTGTGCTTGACGACGTAGCGGCGGTTGCGGTCGAGCGGCCGCTCTGACA
TCCAGCACAGCTGGCACTCAAAGCGGTGGGAGACCGTCGGCTGGTTGTGC
GTTCGCACGATCATGGAGCCGCGAGAGACGTCGACGTCGTCGCTCAGGCG
CAGTGCAACCGACATCGGCGGAAAGGCCTCGGGCACGGGACCCTCGAACG
TGTCGATGCCGGCCACGGTGCTGCGCTGGGCGCCCGGAAGCACCAGCACC
TCGTCGCCCGTACGGATCACGCCGCCGGCGACCTGACCGGCATAAGCGCG
ATAGTCCTGCGCATCGGGCGACTGCGGGCGGATGACCCATTGCACGGGGA
AGCGCACATCGATCAGGTTGCGATCGGAGGCGATGTGCACGTGCTCCAGG
TGGTAGAGCAGCGGCGGCCCCTGATACCAGGGCATCGACTGCGAGCGCTC
CACCACGTTGTCCCCCAGCAGCGCGGAGATCGGAATGAACGTGACGTCGG
GCATCTCCAGCCGAGCTGCGAAGCGATCGAAGTCCTCGACGATCGCGTCG
AACACACCCTCGTCGAAGTCGACGAGATCCATCTTGTTCACGCACACGAC
CACGTGCGGGATTGCCAGCAGCGAGGAGATGAAGGCGTGGCGCTTGGATT
GCGCCACCACGCCCTTGCGGGCGTCGATCAACACGATCGCCAGGTCCGCG
GTCGAGGCGCCCGTGACCATGTTGCGCGTGTACTGCTCGTGCCCGGGGGT
GTCGGCGATGATGAATCGACGCTGCGCGGTTGCGAAGTAGCGGTACGCGA
CGTCGATCGTGATGCCCTGCTCGCGCTCGGCGCGCAGGCCGTCCGTCAGC
AGCGAGAGGTCCAGGAAGTCGTGCCCCATTCGCCGGCTGGTCTGCTCGAC
GTGCTCGAGCTGGTCAGCCAGCACCTGCTTTGAGTCATACAGAAGACGGC
CGATCAGCGTGCTCTTGCCATCGTCGACCGAGCCCGCGGTGGCGAAGCGC
AGCAGATCTGCCGGGCGATCGGTGAGCCGGTGAAAGAGCTCCTCGCTGTG
CGACCTCGCCGCCACGGCTTGGCGCGCCGGCACCGGGTCTGAGCCGTTGC
CTTTGCCATCGCTCGGGGGGCCTGCGGCAGGCGGCACGTAGTCCATCAGG
AACGCTCCCGGCGCGGGGGCGCCGGACTCGGCGAGCCTGAGCAGGCACCG
GCGTCGATGCGCGCGGGTAGCATCGCGCCAACTCGAGCGGTGCAAGCGTC
AGCGAAGCAGATTGGCGGCAATCCGAGCCCCTCCTAGCGCATCAAATTCA
AAGACTTCCATATCGGTCCGGTTTGCGCTCGCAACAAGCCGAACCGTCCC
CGCGGCCGACAGGCGACATTGTAGAGGCTCGCGGCCTGCAGCCTGCGGAC
GCCGCCCGGGTCCGGCTGCGCTCAGCTGATCACGGGCGGACGGTTGCTGG
TGGTTGGCTTGTAGGAGTATTTGATGCGTGCCCGCTCCTTGACCACGCGC
GCGGGGTTGCCCACCGCCACCGCGTAGTCGGGGACGTCCCGCGACACCAC
CGAGCCCGTGCCCACGACGGCGTGGCTTCCGATGCGCACGCCCGGAAGGA
TGATGATTTTGTGCGGAAGCCAGGCGAAGTCGCCGATCGAGATGAACCGC
CGCGCGCCTTTCAAGCCGGGGTCGTCGATGTAGTGCTGCGAGGTGAACAG
GTCGGCGTTGTTCATCAGCACGTGGCGCCCGATCGTGACCTCGCCCCATC
CCTCGATCGACATGCGCCCACCGAGTTTCGTGCCCGCACCGACGCTGACG
CGGTTCGGGTTGCGCATCCTCACCCCGGGGCCGATCAAGGCGGTATCGTC
GATGCTGGCTCCCAGCGCGCGCCACGCCGCGCGTCGCCCGTCGGGCCCGA
TGAGCCTGCGAAACGCGTACAGCGTCATCGCGCGGCGCAGGTAGCCGCTG
CGCTCGGCGATCGCGATGACGCACGAGACCGCCGCGGACCTCAGGCGGCG
ACGGGCGCGCGTGCCGAGCCCGGGTCTCAGTTTCCTCGCCGGGAAGGCTG
CGGCCGTGGCGTCGTACTTCCCGCGCGCGCTTTGCTCATCTTCTCCCTCG
TCATCATCGAAGTCCGGAGATGGCATGCTGCGCTGGGCCACGAAGTCCTC
GACTGCGGTCTTCTGGGCGATCGCGCTCATCACGTCCATGATCTCCGCGT
AGAGCCCGCCCCCTTTTGGCGGCAGATCCTCGGCCGAGCGGTCGATCGTG
AAGTGAACGACACCCTCGGCGGAGACCCGCAGTCGAAGCGCGCCGTCGCG
ATGCAGCTCTGCGAGGCGCCTTACGGCTGCCTCGAACTGCTCCAGTGACC
CGTCATACATGCCGCACCTCGCTCACCGATCGACATCGTAGGCCAGCGCA
CGCTCGTAGACGGCGAGCATCGCGGCGACGTGATGCTCCACGGCGAACGC
CTGCTCGGCACGAGCACGCCCGGCGCGCCCCATCGCCCGCGACCGTTCGG
GGTCTGCGGCGAGGTCGGCGACGGCTCGTGCCCAGGCGCTTGGCTCGCGC
GGCGGCAGCAGGAAGCCCTCCCGCCCATGCTCGACGATCTCACTCGGTCC
GCCGACCTCGGTTGCGAGAACCGGTACCTCCAGCGCCATCGCCTCGACCA
GGACGCGGCCGAAGGGCTCCTCGCTGGAGGGCAGTAGCAGCACGTCCAGC
GCGCGGACGAGCTCGGGGACGTCATCACGCTCGCCCAGCCACGAGACCCG
CTCCTGCAGGCCGGCGTGCTCGACAAGCTCGCGCAGCCGGGCGACGTACG
CCTCGTTGTCAAGGCGCGTTGCGCGGTCGACGAACTTGGCCGATCCGATC
AGCAACAGATGGGCGTCCACGCCCTCGTCGCGCAGCAGCCGAAGCGCTTC
GATCGCGGTGTCCTGACCCTTCCACGCGGTCAGCTGCGCCACGACGCCGA
GCAGCACGCGTCGCTCTCCAGCGCGTCCCAACCGAGCCCGGGCGTGTGCG
CGATCGATCCGCCCGGGGTTCCAGCGAGCGAGATCCACGGGGCTGTGAAC
GACCTCCAGGAGCGCACTCGGCGCCACGTCCTGTACCGAGCGGGCCGTGT
AGCGCGAGTTGGCGACGACGATCGTGGCGGTTGCCGCGATCATGCGCAGA
GTGGCGCTTGCGAGCAGCGCGCGAGGCAGGCAATCGCGCACGTGGACCAC
GCGGGCTACGCGGGTGCGGGGCGAGAGCCCGACGATCAACCCTGAGCGGA
TTGAGTTGGCATGCACGATCTCGCATCCGTGCCGCCGCGCCAGCCGCCCG
ACCTGCGCCCCGGCAACCGCGATCTCGGTGAGCGCCCAGGGCGTATGCAG
CGGGTGCAGCCTGAGGCTTCCGGCGGTGCCTACGATGCGGCTAACCGGCA
CATCGAGCTGCTCTATGGCCTGCTGGAGAGCGCCGGCAGGGCACGCCACG
TGCGCCTTCACGCTCTCTGGCAGCCCGCCCAGCAGGCCCAGGAGCGAATA
CTCGCCGCCGCTGACCGTCGCGGTGTGGTTGACGTAGAGAACCTTCACGG
CGAGTCGAGCAGCTCCAGCAGCGCCGCCTGCACGCGCAGTGCTATCGCGG
GCCACGCAAGGTCTCGTGCGCGCGCGGCGCCCGCGCGACCCAGCTTGGAT
GCAAGCTCGTGGTCGAGCAGGAGCCGCGTCGTCGCCTCCGCGACCTCCAC
CGGATCGCTGGGGTCGACGAGCAGACCGGTCTCGCCATCGACGATCGCCT
CGCGGGCACCGCCCACGCTCCCGCCGAGGGCGGGCTTGCCAAACGCTCCG
GCCTCCAGATAGGCGATCCCGAACCCCTCGCCGGCGAGGTGACCGCCCGG
CAGCCGGCTGGGCATTGCCACCAGGTCGGCGCGCCGCAGCCACTCATCGC
GCTGTCCGTCCGAGACGGCGCCGAGGAAGCTGACCGCGTGGCTGACTCCG
TGAGCGCGTGCCAGCTCTTCAAGACCCGGGCGCAGCGAGCCCTCGCCGAT
TACGAGCCAGTGCGCGTCGGGCACCTTCGCGAGAACGAGCGGAAGAGCCT
GCAGCATGACGTCATGGCCCTTGTAGCGCTCCTCCAGGCGCGCGATCGTG
AGGATCGTCGGACGATCGGCCCTCCGCGGCGTCGCATCGACGGGAATGTC
GACTCCGGGCGGTATCAGCTGCAGGCGCCGCGGCGTGGCGCCGGTGCCGG
CGATCAACTCGGCGGTGTACGCGCTGATCGCGATCGACAGATCCGCTTCG
CGCGCGGCGAAGGCGGCAAGGCGACCCCGCGCGCCGATCTCTTCGGCGTA
GAAGTACTGGCACGTTCGCGCTCCAAGCAGCCGGCGGGAGAGGGTGGCCG
CGGGGCTGGTGACGACGTGCGCACTGAGCGTGAGCTGCGGGCGGAAGCGA
AGCGCCTCGCCAGCGCCCGCGGCATTTAGCGCGGCCATCCTGGCCGCGCG
CGGAGCTATCGGGCGCCCGCGTCGGCCGCCCGCGCGCACCCTGCGCACCG
CCAGCCCGCTGGAGTCGTCGAAGGCCGCCGCGTCACGATCGTCGAGCGCC
ACCACCAGTGTCCGGAAGGCGTCCATCCCTGCGGCGAGACGATGGACGAC
CTGCTGGATTCCCCCGGGGGCGGGAGGAAAGTCCGGCGTGAGGATGAGCA
GCCGCGGCCTGCGGGACGGCCCCGGACTGTTACAGGTCATCGAGTCCGCA
GAACCGATCGGCCCACAGGCCGAGAGCGAGCAGCGGCCAGAGCTGGTCGC
TGTGGTCGTGGCGAGCAGATGCGTGCTCGGTCGCGAGCGCGGACACTGCC
CGGCCGTCGAAGTAGCCCTCCTGAAAGAGCACGCCGCGATCGAGCTGACG
CCCCAGCACCGGTGCGAGGGGGCCGCGCAGCCACTCAGCGGCCGGCACCC
TGAAGGCCGTCTTGCGGTAGCGCCCGCCCCTGTGCGTGGCCACGATGTCG
GGCCGAAGCATCTCGTGCACGAGCCTCTTTCCGCCGCCGGCCAGGTGCAG
CGAGGTATCGATCGAGCCCGCGAGCTCCGCCAGTCCGCCGTGCAGGAAGG
CGGTGCGAATCTCGAGCGAGCACAGCATGCTCGCGCGATCGGTCTTCATC
AGCACGTCATCCGGGAGATAATGGACCTGATCGAGGTGCATCAGCCACCG
TGAGGTCGATCCGTTCAGCTCGCCAGCCTTTGCCGCAAGGTCCGCCAGCA
GGCCCTCTTCGCGCACGCCCGCCAGACGCGGGCCGTAGAGGTCGCCGCGG
CGATGCCGCCGCCCGCTCGTCACCCAGTCGAGATTGCGCTCGAGCAGCGG
CGAGGATCCGAGTCGCATGGCGAAGCGCCTACCGTGCGGCACCCGCTCGG
ATTGGCGCATCAGCAGGCCGAGCAGGCGATTGGCGGAGGTCGGCATGCCG
GAGGTGACCCGCATCGAGCGCTCGAGCCAGCGGTAGCGTGGATAGCCGCC
GAACAGCTCGTCAGAGCCCTCGCCGCCGAGGGCCACGGTGACGCGGGGGC
GGGCGAACTCCGAGAGCGCGTGCAGCGGCAGGACGGCCGGGTCGGCCAGG
GGCTGGTCGAGCGCCGCCAGCACGGCCGGTGCGCGCTGTTCGACGTCCGC
CTGCGTGAGCGTGACCTCGTGGTGGTCGCAGTCGAGCCGCTCGGCGACCG
TCCGCGCCTGCATGGTCTCGCTGACCGAGCCGATGTCGTAGCCGACCGTG
AACGTCTGCAGCCGCTGCGAGGTCTCACGTGCGGCGGTCACGGCGACGAG
CGTCGAGTCGACCCCTCCGCTGAGAAACACGCCCACGGGGACGTCGGCGA
CCATCCGCGTCCGCACCGACTCGCCGAATAGCTCCTTGGCCTGGACTGTG
AGGGCCTCGAGCGACTCGTGACGCTCGAGCCCGCGCTGCGCGGGCGACCA
CCAGCGGCGCGCTTTGCAGCGGCCTGTTCCGCGCTGCCAGCTGAGCAGGT
GTCCCGGCGGCAGCTGCCGCACGCGCCGGGCGATCGTTCCCGGTCCCGGG
ACATACGCGAACACGAAGAAGGCGTCGATCGCCGCCGCGTCTAGCTCGCG
CAGCGCCGGTCTCGCCTCTGCCAGCGCGGTCAGCTCGGATGCGAATGCGA
GCTCCCCATCGTGCTCGTGCAGGAACAGCGGCTTCTCGCCGAAGCGGTCG
CGTGCGAGCAGCAGGCGCTGGCGCTCCTGGTCCCAGATCGCGAAGGCGAA
CATGCCCTCGAGCGCGTGCACGAGCGCGTCGCCGTACTCCTCGTAGAGGT
GCACGAGCACCTCCGTGTCCGTTCCGGTCGAAAAGCGGTGGCCGCTACGG
CGCAGGTCCTCCCGCAGCTTGCGGTGGTTGTAGATCTCGCCGTTGAACGC
CACCCAGACCGACCCATCCTCGTTGCACAGCGGCTGATGGCCGCCGGCGA
GGTCGACGATCGAGAGGCGGCGAGCGCCGATCGTCACGCCGCCGCGTGGA
TCGGTGTGAATCCCCTCGTCGTCGGGGCCACGGTGCCGCAGCACAGCGCA
CATCGTGCGCACCGCCCGTCCGTCCGCGTCATCGGTGCTGCCGGCGATCC
CACACACGCGAGCAAACATAGATCATCGCCAACCGCGCTCGGTGGCCGCA
GCGGTCGTAGCGGCACGAAACGGTCCACTCCTCGACATGTCTCCTCAAGC
AGGCAGATCCTGGCGCCGATTAGGCCCCCGACACTGCCCTCGGCGACCGT
CAGCATCACCGCTCGAACATGTCCGCAGCCCTCACTCGCCAGCTGACAGC
CGCGCTCGCCTTGACCGCCGCGATCGCCGCCGGCGCCCAGGACGCTGCCG
CACGCGCTCCCAGCGGTGAACGAGTCGGACTGTGCACCATCACGGCCGAA
GTGGCTTCGGGCGTGGTCGCCTACGGCGAACCGGCCACGATTGCCGGGGC
GGTGGCCTGCCCGGAAGGGGAAGCGGCGGCAGGGCTCCAGTTGACCGTCC
ACCAGCATTCGGCTGGGTCACCCGGCTTCAGCGTAGTGGGAACCGCGAGC
ATCGACGCGAGCAACGCGTACAGCTTCACCTCCGGCGCGATCGACTCGCC
GTCCGCGTTCTACGTGAGCTTGGAACGCTCGCGCAGCCCCCGCGTCCGGG
TGCGAGCGACGCCGCGCATCTCGATCGCCTCCTCGCCCGCGGCCGGCGCG
CTGCTCTCGCTCTCCAGCCACCGTGGGCAGAGCGCGCCCACCGGCAGCAG
GGTGACGTTCAGCGGCGCCGTCTCACCCGCGAGCGCCGGCGCGCTCGTGA
CGCTGCAGCGCGAGGTTCCAGGCGGGGGCGAACGCTGGCGACCCATTGGC
CTCGCGCAGACCGACGCCGAGGGCGCCTACACGATCGCACGCACTTTCCA
CGCGCCCGGCGAAGTGGTGGTTCGCGCGGTCGTGCACTTCGGCGGCCGCA
CGCTCGCCGCTGGGTCCCTGCCTCTGACATACACGCTCCTGAGGCGCCAG
AACCCACGCCTGACGATCGACGCTTCGGCCGGCGCGCTGGCGTTCGGCCA
AGCGGTGACCATCAGCGGTACGGCGCCCGGGGCGCCAAACGCCCCGGTGA
CGCTGCTGGCGCGCACGGGGGGCAGAGGGTTCGCGCCGCTGGCCGTGACG
ACCACCGACAGCACCGGCGCTTACTCCTTCGCGGGCCAGGTGCCGCTCCA
GATCACTGCGTATCGCGTCTCGGGCGCGGGGACGCGCTCGGTCACCGTGC
GCGAGGCCGTACACCCGGTGCTGAGCGAAGCGGTCTCCTCGGCGAGCGCT
CCGGCCGGCTCTCCGCTCGCCTTCTCGGGCACCCTCACTCCGGCCCACGA
AGGAGAGCTGGTTTTGCTGGAGCGAGCGAATCCAAGCGGGCTGTCCTTCC
ACGTCGTGGATTCGGCGCGCGTGGGCGCCGGCTCGACCTACTCGATCACC
CACACCTTCCTCTACCCCGGCTCCGCCCGCGTCAGAATCGCTGTGCGCCG
CGACTCGGAGCTCCAGAGCGTGGTCACCGAATCGCGCGTGATTCAGGTCA
CGCCCCCACTCCGGTCCCGGGCCGCTGCGTTTCCCGAAGCGCTCGCGGCC
CAGGCCAGCTCCAGCTAGGCCCGGCCTTCCCATCCCCAAATGCCCCGCAA
ACGCGGGGTTTGCCGAAAGGCTCCTCAGCAATGGGGTCCGGGTGACAGCG
GGGTGCAATACACCGCATCGCCTCCCTTGCGGGCTGCATGCTCGCAGCCA
AACGCGTGACAGCGTGATCTCTATGCCTCCTGGCCTTGCGCAGCCAGATC
CACGCGGCGCTGTAAATAGCCGCGCGGATGCCACGTCATGAAGAACTTTT
CGCACTGCGTATCGACGCGGAACTCGGGGTGCGCGGGAAGCCATTTTTCG
AGCGCCTCCATCGGGCCGGGCCCGAACCGGGGGGAGACAGGATGGCCGTT
GAGGTGAGTGTCCTCGACGACCATGTAGCTGCGCGGGCTCACCATCGGGC
CGTAGCAATCGAGCTCCTGCAGCACGTGGTCACACTTGTGGCTGGAATCG
AGGATCACCATGGTCGTGTCCGCGGCGTGGGCCCTTATGCGCTCGACGAC
CTCCGGCGCCGTCGAAGACCCCTCGATGTATGTGATCCTCGGATGCTGGG
GCAGGTCAGGTCTGTTGCGGATGTCTACCGTAAGCACTCGTCCGTGATCA
AGGAGGTCGCAGATCGACGCCAGATAAAATGCGCCGCCGCCGAAATTGGT
TCCCGTCTCGATGATCAGATCGGGGCGTACCCGCGCGAGTATCTCCTGGT
AGATCCACAGGTCGAAAGGCGATTTCATGACCCGCGTACCGAGCCACGTC
GTGTCCTCTGACCACCACGTTCGCTGCTTCTGGTGGTACCACATGCGGTG
AAAGAGGCCGGTGATTGCCTTTCCGCCGGCGGGCACGTGCCAAGCCACCG
CTGCACCTCGATCATCAATTTCATCCGGTCATTGTCTCCTGCCTCCCCAC
GTCGGTCGACACGGCGACGACTGAGCGGTCCAAGGCTACCGGCAGAATCG
CGGGCGCGCGGCGGGCGCGCTCGGCCCGGCGTGGCTCACGCGCATCGGCG
CCGATCGCGCCAGGTGCAGGAGTTTACGCCCGCATGCCGGCGCATAGCAC
CCGGCAGGCCGGCGCCGGCCCCCGAGGTCGGTGGTAAGGAAGGGGTCTCC
GGTTCGAGTCCGGAGCTGGGCTCTCGGCGAAAGCCCTGCAATCGCGCGCC
TCTCCCCACCCTGGCGGCGACGCGGCGACAGGCGCCCAGGACTTCAGGCC
CGCGCGTGCTGCCCATTCGCGGCGTTGCCGAACCGAAAGCATGGGCCTTC
AACTTCAAGATCTCCGACTCGCTCATTGACCGCTATGCCGCCGGGCCGAG
CGCGAGCACAATCGAGACCGCGAGCAGGCTACGAGAGGCAGTTGCAGTCG
CGCTTGGGGGGCTACCGGGTATTTCTCCAGGGCTCTTATCGCAACAGCAC
CGGAGTGACCGACCTCGACAATGTCGACATCGTCGGGCTGGCCACCACCG
TGCACAGCACTCGCGGTGGACCGCCGGCGACGAACCCGTTGACATGGGAT
GAGATCTTCGGACGTGTAGAACGCCGGCTCGCGAGCGACTCCCGATAGCG
AGCCGCTCACGACGCAAGCCACCGGTGTCTGGCGTTAGGAGCGCCGCTTG
AACACGGCGGCCATTAGAACGAGGCCGTCGACGAGCACGATCCGGCCGAG
CGCGGTGCTCACCGTTGCCCATGCCGTTCCAGCGAGCGCCCGGGCGGCCG
TAAACGCCGAGGCCCAGATCGTGCAGCCGGCAAGCGTCATCGCAACGAAG
CCGGGTAACGGAATACGCTGAGCGCCGGCGGGCAGGGATACGAACCTCCG
GGCTAGCGGGGGGAGCCTGGCGATCAGGACGGCGGGGGTTCCGTGCCTCT
CGAGCAGCCGCTCCGAGCTCTGAAGCACGCCGCCGGCGCTGGGGATCCGT
TCGAGCGCGCGGGTGGCGCCGAGCGCGTAGGCGATCAGCGAGCCGACGAG
GTTCCCGGCGGTGGCGGCAACGACCGCGCCCGGGAAGCTCATCCAGCCTT
GGTGGACAGCGAACCCGAGAACAGCAGCGTGACCTCGCTCGGGATCGGGG
TGCATGCGCTCTCAGGGACCATCAGCAGGAAGACGCCGAGGACCCCGAAG
CGGGTGATGACGCTGGTCATCGGTCGGCGCCAGAGAGCGTGGCGACTGCG
GGCGCGTCGACGGCGCGGGCTGCGAGAATCCCCAGGACGATAAGAGCCAT
TAGATGTCAAGCCTACTTATCTAATGCCGCCACCACGCCGACTCCCCGTG
GGAGGCTGCCGAGGCGCTCGCTGCGGTCGCGCCACTGGCCAGCCGTTGGA
CCGAACGGCTGCTTGCCGGCCACGATCCGCCGGTGACGATCGCTCAGTTC
CTCGCGCTGCGTGCGATCGGCGGCGAGGGCCTCTCGGCATCGGAGCTGGC
GCGGCGCACAGGTAGTCTCGGGCCCGGCCGTATCGCAGCTACTCACCGGC
CTGGCCGACTCGGGGTTGCTGCAGCGCCGCGAGTTCGCAGACGAACGACG
TCGCCAGACGCTCGCGGTCTCCCTAACCGGTCGCATCGGCCAATGCGCTG
CTGCGCGATCGCTTCTCCCAGCTGCTGTCCGAGCTTCCCCGGCCGGACGC
TGACCACCTCGCACGCGCGCTTTCGCATCTTGAAGCAGTGCTTGCCGGGT
CGCCGCCGCCTCGGCGACCACCGCGCCCGCCCCCGCCACCACCGCACGGC
CACCCGCCGAGACCACGCCACGAGCGCTGACGACAGTCGATGACGGTCCG
CATCCGTGGCGTTCGCCGGCGTTGGTCGTGATCGTCGCCCCGTCGACCCA
TGTGTTCGCCGGCGGCTGTTGGGTCCCGGGATATAGCCGCGCGTAGAGCC
ACTGCCGTGCTCGGACGCGCTCCGGGACCGAAGCAGGTCCGCCGTCCACG
CTGGGGTCGCGAAGCTGCTGCTCGCGAATCGCGGGGCTAAGCGCGCCTGC
TTCTCGTGCGCGAGCGGTAGCCAGCGCCGAGGCGCATCTCACTGCTGCAG
CGGACGAAGGCCGACGTCGCATCAAGCGCAGCGAGACGCGCTCTTCAGCA
GACGTTCGACGTATGGAGCCAACCGGGATCGAACCGGTGACCTCCTGCTT
GCAAAGCGCCCGCACCCGCGCCACGTTTATCGCCGAAAGATACATTTCCC
CGCCACGGAGCACCCGGGGCGGGGTCGTTAATGCACTTCCGGGGTAGTCC
CCTGGTGGGTGCGCGATCCTCGGGCGCTCACGAGCGTTTGACGGCCTGGT
GGTCGCCGAGCGCCGTCGAACGCGCCGGGAGTCCTTGGGCACCACGCCGG
GGAGCTCGCTCGCGCTCCACCAGCGCCTCCAGAGCGTGCGAGATCTGCGC
GCACACCACGTCGCGGGCGAACCGTCGCTCGGCCTCCGCGCGCGCGAGCA
CGCGTATCTGAACAGGGTTCGCGCGCAGCCGTTCGAGCATCTCCTCGATG
GCGCGAGCCAGGCCCTCGACGTCGCCCGGCGCCACCTCTGCCGCAACCGA
GCGGTCGACGCCCTCGATCGAGCCGACCTCGCTAGTCGCCACGACGGGGA
CCCCCGCGGCAAGCGCCTCCAGCACCGACATCGGGCACGGGTCGTACTTG
CTCGCCAACAGCACGAGATCGGCGCGCTCGAGCTCCGCCGGCATCTCCTT
TGCAGGGATGCGGCCGCCGTATTCGGCGTTCTCGCTGGGGAGATCGTCAA
GCAGCTTGGTGTAGTCCGACCACGTGCTCGGACCGCCGATAACCCGGACA
CGCACGTCGATCGCGCGCTCGCGCAACATCCTGGCCACCTCCACCACGTC
CTCGAGGCCCTTGCGCATCGACACCCGGGTCGGTACGAGTACGAGCGGCG
GCTCTGCAAGCGGCTTGCGAGAGCCGGCGAAGCGCTCGAGCCGCACGGGG
TTGGTGATGACGACGGTCTTCGCGTGCGAGAACCGGTAATCGTGGACGAT
GTGGTCGCGGAACACGCTGCTGATGCAGATGAGAAGAGTGACTTTGCGGA
TCCTGACGGCCTGCACCAGCGTGCGAACCGCCATGATGGCGGCCACCACG
AAGAAGTTGTAACGGGGCTGGCACCTGAACGCCAGACGGCGCTCGGCGAT
CAACCACCGCAACTCGCCAGCCTGGTGACTGTCCGGGCGTGCGACCAGTG
GAATCGAGCGGAGGATGCTCGCTGGCACGCCGAGTGACTCGATCGTCTGG
TTCTGGTAGATGAGGTCGTAGGGGTTTTGCGCGTGCCGCTTGACGATCTC
TCGGCGTAGCCGCACCGACGCGACCGCTCGGAACAGCAGACCCGTTGCGA
AAGTGGTGATTTTCGTGCGGCTGTACCATTGATTCCAGCGCCAGGTGCTG
GCCCCCCATATGAACGCGAGGTTCTCATACTCGGTGAGTCGGGCTGGCAG
GTACTTTCCCGAGCCCGGAAAAAAGCAATCGATGCGGTGACCGCGCCTGG
CAAGCCCGTCCAACAGCTCGGACACCACGCCTGGAGCGCCGCCCGTTTCA
AGCGGGGCCCCGCCGAGCCAGGCTATGCGCAGCGGTTTGCCGGCGGACAC
GAGCGAGACCCTAGCAGTCGACTTGAGGCGCCAATTCTCACCAGCGCGAC
CGACGCGGAGCCCCCGCGTTGCGCCGCCTGGAAGGCTGCGCTGCCCTAAT
CGGCGATCGCCGGGTATGCGAGACTGACTGTAATGGCGCAGCGTGCAGAG
GCCGATGCTCCCCGGCCGGCACCAAGGCAGCGACCGACAGTCCTTTACGT
GATGGGGGCGGGCCGCAGCGGAAGCACCATCCTCGGTGTAGCGCTCGGCA
ACTGCGAGAACGTCTTCTTCGCGGGCGAGCTGGACCGCTGGCTCGCGAGG
TCGGGTGTCCCGCGGCGCTGTGATCCACCCTTGACGCGCTTCTGGGATGT
CGTTCGTCGTGAAATGGGAGGGTCGGCCGAACTCGCCGGAGCCAAGACGA
CTTATCTCGAGCGCTCGTCGGCCTTGCTCGACTTGTGCAAGTGGCCACAC
CGTCACCGACTGCGTCCGCGCTACCGGCGCGCCTCGGAGGACCTGTACCG
CGCGATCTCGCGCGCCGCGGGGGTGTCTCACATCGTGGACAGCTCGCACT
ACCCTTTGCGCGCGCGAGAGCTGCAGGCGCTCCGGGGCATCGACCTGTAC
CTGCTGCTGCTGGTCCGGGATCCGCAGGGCGTTGTCGCGTCGCTGGGCCG
GGATGATGTGCCCGAGCGCCGGTTTGGCGCACCGGTGGCCAACCTCTATC
TGTGGTTGACGAATCTGTTGTCGGTATTCGTGTTCCTACGTCATCCACAA
GATAGGCGTCTCCTGGTACGGTACGAGGACTTCCTCGCCAACCCGGAGGA
GGTGATTCGTCAGATCCTTCACCGAATCGACTCCTCCGCGCCAATCCCGG
ACCTTGATTCACTCTATACGGGAGTGCCCTTTCACGGTAATCGCCTGGTT
CGCTCCGCGGTCGTCGAGCTGAAGCGCTCGCCCGTCGATCCGGCCTCCCG
ATCGCGCCTCACGGCTGTTCTTCAGCGCCCCTGGGCGTTCGTCTACTCGC
GGCTGGGACCGGCGGTGGAGCCGTCGGATTCGGCCGCAGCCAGTCGAGTC
CGGCGCGCGCCTGCTCCAGCGTCGCGCTCATGCAGCCACGAAGGCGTTGC
TGAAAGCTCGCAACCGAGTAGCGCTCCGCGTTCTCCACGGCGCCCGCAGG
GTTGAAGTCCACGTCCTCGATCGCCTCGATCGCCGCAGCGAAGGACTCGA
CGTCATCGGGCTTGGCCAGCAGCCCCGTCTGGCCGTCGAGCACTGTCTCA
ACGCTCCCGCCGCGCCGGCGGCGATTACGGGCCGGCCCGCCGCCTGTGCC
TCGACCACTGTCATGCCGAACTCCTCAATCGCGGGTACACCAGCGCGCGA
GCGCACGCGTAGCACTCGGCCAGCTCCTCGTCGCTAACCCGTCCGAGGAA
CTCGGCGTCGGGGTAGGCTGCACTGAGGGCGGCGTGTTCGGGCCCGGAGC
CGACGACACGGATTGGGACTCGGGCGCGTCGCGCCGCCGCCAAGGCCACA
TCTACCCGCTTGTGAGGCGCTGGCGGGGATGCTGCGTCCGGACAACGCAG
CCGCCGACAGCGCCGCCGACCAGATCGCGGTGCTAGATAAGGCGGCCGAG
CAGCTGCCGCGCGAGGTGATCGCTGACCCCGACTGCGAGATCTTGCTGCG
CGCCGACGCGGCCGGCTCGGCGCTCGAACTCTGCCAGGCCGCGCGCGACG
CGAAGATCGGCTACCTCGTGGGGTTCGATCTGACCAAGCAGGTGCGCCGC
GCGATCCTGTCGCTGCCCGAGGCGGCCTGGCGCCCGGCGCTGCACCAAGA
CGGCGGCGAGCGCGAGGGCGCGCAGGTGGCGGAGATGACCGAGCTGCTCG
AGTTCTATGACTGGCCCGAGGGCTCGCGCGTAATCGTGCGCCGCGAGCGT
CCCCATCCGGGCGCGCAGCTCACCTTCACCGATCTCGAAGGCAACCGCTT
CCACGCGACCCTACCGACCTCGCCGGCGACGCGGTCGCGCTCGAGCGCCT
GCGCCGCGCACGCGCCAACGCCGAGGACCGCGTCAGGGCCGCCAAGCAGA
CCGGCCTGGAGAACCTCCCGTTCCGCGAGTTCGTGCTGAACGAAGTCTGG
TTTGAGCTCTCGCTCATCGCCCGGGACCTCAGCGGTCTGGACACAGGCGC
TGTGCCTGGAGGGCGAGCTTGCGATCTGCGAGCCAAAGACGCTTCGCTAC
CTGCCGCTGCACACCGCCGGGCGCCTGGCCTTCCACGCCCGCCGCGCGAT
CCTGCGTCTGCCGGCGAGCTGGCCCTGGGCGAGCGAGCTCGCCGCCGCCT
TCGCGCGCCTGCAAGCGCTCTCTCACCCGCCGGCTGACCGGGAGCTCACG
CCCCCGAGGACCACGCCCGCTGGCGCGCAGCGCCCGCTGATCGCTTCCGC
CAAACGGCTGCCCGACAGGCTGTGCAGAGCACCCGCGCCAACGTCGATGC
CGCGTCACGGTCGCGCCGCTCGCACGCAACTCCTCCCGCCTTCGAAGAGT
GCGCCGCCTCTCACCTATCCACCCTTAATGCACGATCGAGGCTAGATGCG
CACCGCCGGGTGAAGGCGGGAGAAGATCAGCCTCCACGGCGCCTGCAACA
CGGTTGTTACGGGCGAGTATCCAACCGACGCTACCGGTGGTGACTCAAGG
GCCACCACCTCCGATCTGAGCAGTTTGTTGCCGACCAGCGGCACCCCCGT
GTTCAGCGCCTGAAGGTCGGGAATCTCAGCGCTCGAGCCGACGAGGTCCA
GGATCTCGCGCAGCGCCTTACGGGGCGCCGCGAGGAAGTCCTCATATCGC
AGGAACAGCCTGCGATCGCGCGCGTGACGCAGAAACACCAGGACGGAGAG
CAGGTGCGTAAGCCACAGCCGCGCGTTAGTCACGACGGCGTGCGCGCGAC
GCTCGGCCACGTGGTGGCGACTGATGTGGCGCAGTTCCGAGGCGACCACA
CGCTGAGGGCTGCGCACCAGGAACAGGAGGTACAGGTCGATGCCCTCGAG
GTGCTGTAGCTCACGCGCGCGCAGCGGGAAGTGCGAGGTGTCGACCACGT
ACGACGCGTCCGCCTGTCGCGCGATCGCGCAAAAGAGATCTTCAGCGACT
CTGCGATAGCGCGGTCGCATCCGCCGGCGCTGTAGCGATCGGTCAGGGCG
CAGTACCGCCGCGGAGCGCTCCAGGAAGCGGTTGGGACCGGGGCCGAACA
ACTCGCCGGCGCCGTCAACCCGCTCACCCACCGCCTGCCAGAATCGCGTC
CGCTCCGAGCCTCCGATGGCGGGCCTGCCGGAGTTCACCAACCACTCCTC
CACCTCACCCGCATAGAAGGTTTCGGCGCAGTTGCCCAGCGCGACGCCGA
GGATCGTGCTGCCGCTGTGCCCGGCTCCCATGACATAGATCACCTTCGGC
CTTGCGCTGCTCGCTCCGGGGTCTTTCATCAAAGGTGTGAAATCGGTGCG
CTGATCAGGTCAGTTGCGCGAGCCACTCTGAGTCGCCGCGCTGGATGCTC
TGGTACAGCCGCTCGGACTGCCTTACGTGATGGCGTTCAGTCTTGCGTTC
CCACGCGCGCCAACGAGCTCGATTGAGGACACGAAGCAGCGGGCCGAGGA
TTGGGACGCGGGATCTCGGCAGCGCCTTTGGGGCGCCGTCACGATCCACC
AGGCTCAGTTCGCCGGTGCGGAAGCCGGCTCCGTGGTGATACACGATGCC
CCCGTAGACGGCGTAGTAGAGCGGATCGAGGTTGACGCGGTTGGTCCGCA
GCAGCTCGAACCATGGTGTTCCCGTGAGCTCGAGCCTGCGCAGGAGGTTG
CCCCCGACGTCGCCGCCGCGGCGCCCATGCGGGCCTTGCCAGGTGTAACC
GCTCGTCCAGTCGCCGGGGAGCTCGTTCCACGCGCGGACGGTCGTGACGC
AGAAGCACGGGTGTGGCTGGGGCTCGTTGAAGTTCTCTGCCCGACGCACG
GCAATCAGCGCACCCTTCTCGAGGCCCACGCGGATCGTGGGCATCGGATC
GGCGACCAAGAACGCATCGCCGTCGAGGAACATGAGCAAATCATCTTGTG
AAGCGACCTGCGAGATCTCCATCGCAAGGTGGTTCAGCTTGCCGGCATGC
GACCCATGCTGGTCGAGAACCTGATCGAAGTGACTGCCGTATGACGGGTC
GATGTGCTCGAGTGAAGTCCAGATCTGATGCGGAACTGGAAGGTGCTTGT
GCAGGTGCTCGGTCTGGATCTTGATCCAGCGTGGCGAGCGGTAGTGGACC
GTCGCTACGTAGAGCATCAAAGTGCCGGCGCGCCAGCGGAACGGTTGTTC
ATTTTCGCCAAAGATGCACGGTAATCTGACAGCGTTGCCTCGCCGATCAG
GCGCCACGAGAACTGTCCCGCCACCTCGCGGCAGCGCTGTGAAAGAGCGC
GGTACGCATCCTCCTGGAGTGTAAGGATCTCCACCAGCCGCGCGGCGAAC
GCCTCTACGTCTCCCGCGGGAACGAGCAGTCGGCGATCGACCCGACCCAC
GGTTTCGCGCGGGCCAGGCACGTCGTAGCAGATGCTCGGGATCCCGGCGG
CGAGCTTCTCCAGCACACCGATGCCGAGACCCTCTATGTAACTAGGCAGC
GCGCCCGCGCGAACGCCGTCGAGCAGGTGGGCGAGCTCCTCGGTTTGGTA
GCTCGGCACGACCCGCACCGCATCCCGCCCCACGCCCAGCGCCTCGACGA
TCTCCTCGCCTCCGCTGCCTGTGCCGAGGAATGAAAACGCGGCCCGGGGG
ACTGCCTCACGGACACGCGCAACGATCTCGGGCCAGTCCTGCGATCCCTT
GCGTGGGGCCCAGAACCCGATGAAGGCCACGCGTGGGGGCTCGTCCGCGT
CGGCCGGCAGCACCCCGCGCATCTGCTCCAGCTGTCGCTGGCTGATGCCG
AGCGGGCGCACCACCGTCTTCTCGCCCATCGAGAGGTGTGCATCCACGTA
CTCGCGCTCGTCCTGGTTGGGGACGATCGCCAGATCACACAGCTCCAGCG
TCCTTGTCACATGGTGCAGGAAGCGCCGTTCGCGCCAACGATGAATGGGA
CGCGCCACGAGATGCCCGGTGCGCACCTGTGGCCAGCGACGGCGCGCCTC
GCGCTCGAAGTCCGCATAGAGCGGCGCCAGCCCAACCGAGCGGGTCACCA
TCAGGCCCTCGAAGCCCAGCTGGCGCTTTGTCACCGGGAGGTTGCCCTGG
TGAGCATCCACCACGTCGTAGTCGCACGCAAGTGTGCGTACCCGCCGCAC
GGCCGGCGCGGCAAACGCTGCGAGCGAGATGCCGAGAAGTCCCGGCCGCC
GGTCACCAAGGATCTCGCGCCGGTCGAGCACCCGCACCTCACAACCGTGT
GCGCGCAGGATCTCAGCGAGCTCGAGCTGCACGCGCGCTCCCCCAAGCTC
CATCAGCGCGGGCAGGTGCATGACCATAAGTACCCGCAGCGGGCGCTCAT
CCTCGACTGTCATCGCCGGCGCCGGTCCAGCCGTACGGCGTAGCAGCGCA
CAGGAGTGCCGCGTAGAGTTGTGGAACCTCGCATGGACGTCTTGGCAGAA
CTGCTCCGGCGCACGCCGAGCCTCAAGGGCAAGGGCCGGATCGTGTCACA
TTGGTTGCGGACTCGCAGCGGGCAGCGGTCTCGGATACTGCCTGGTGGGC
TGGAGATAGCGCTTGACATGAGCGTTCCGTACGAGGCGATGATCTGGATC
GGGTGGGAGGAGCAAGAGGAGCTTCGTGCGCTGCGCCAGCTGCTTCACTC
AGGCGAGACTTTCATCGACTGCGGAGCGAATATTGGGCTGTGGTCCCTGG
TGGCCGCTCCGATAGTGTGGCCCGACGGCCGCGTCATAGCGTTTGAGCCC
AACCCTTTAGTCGCCAAGCGGCTCGCGGATGCCGCGGTGCAGAGCTCTGT
CATCGAGGTGCACACGATCGCGCTGTCGGACAAACCCGGCGTGCTGCCGC
TGGCGGCCGGACGCGAGCACAATCTGGCGCACATCAGCAGCGAGGGAGCA
TGCACGGTGCCGGCGACGACGCTAGACGCGATCCTCGACCGCCGCCCCGA
CGGCATCAAGATCGACGTCGAGGGATACGAGCTGCATGTGCTGAACGGCG
CCGAACAGGCGCTCTCGCATCGACCCTGGATCATCGTCGAGTTCAACAAG
CAGCACAGCGCGGCCGTGCGGCTCGCCGATTGGTCAGTTCATGGGCACCT
GACGGACCTCGGCTACCGTGCGCACACGGTCATCGGCGAGCGGCTCGCCG
ATGAGTGGACGCCGAGGTACGGATACGCGAGCGTCCTATACCGAGTCTGA
GCTCACGGTTGCCGGCTGAGGCCAGCGGCGGCATTCCGAGTCGCTGCCTG
CAGCGATATCTGCCGCTGCTCCTTGAAGGCACGCAGCGCATCGAAACACG
CACGCACGCCCGTAGTGCGGAAACGCATCACTGTGACAGGAAACTGCACT
AGCGTGAGCAGCCTGTTCCGAAGGGTGGGCTGATAGATGAATGAGTGACA
GAGGCCCGCGAACAGTGGAGCGCCCCACAGGGTGCGAAGGTCGCTGAACG
AGCGAGCGTTTGGATCGTAATGGTGAATCACAAACGTGCTCTTGAGGTGA
AGGATCTCATAGCCTAGCCAGTGCAGGCGGCTGCCCCACTCGAGATAGGA
AGCCCCGAAGGCGAAGCGCTCGGAGAAGCGCAAGCCCCGCTCGAAGATCT
CACGCGGATAGATGCTTGCTCCATCGGCGATCCCCCACATGCGCTCGCCT
GGCGGCGGGTTGACCGAATAGCCACGCGGATGAAGCTGAGGCGGACATCG
CCAGGCCGCGGCGGTGTGCTCCCGGCCGGGGAGGCACTCACCGATGATCC
AAACCGCGTCTGGCCGCTGCTCGACGGCCCGAATGCAGGCCTGCATGTGA
CCGTCGGGGAACTCGTGGTCATCGTCCATCGTGCGCACATGCGTGCCGCG
GCAGGCCAGGGCCGAGAGGTTCCGGTTCGCGTACAGCCCGCGGTGCGGCC
CGGTCACGTACCGGCACTCATAACGCGCCGCGAGCGCCCGACACGTGCGG
GCCTGCTCGGCATCGGAGTCGTCGCAGAGAACGACCTCGAACGGCTGAAC
GTGCTGCGCGCGCAGCGAGCGCAGCGTCCGCTCGAGGCTTTCCGGACGAT
TGCGGGTGACGAGCGCGACGCTGATGCGTGGCGGCGCCGTGTCCGACCCG
TCGACCAATTCCCCTCAGTGTCCGCTCCGGGCGAACGACGCAAGGATCTC
ACCTCGGTAGGCGGCGTCGATCGCCTCGATCAGCGCTGGCAGGTCCCCCG
TGGGGAGGACTAGCCCCTGACTGCGCTCACCATCGATCAAGTGCTTCATC
CCCGTGTCCTCGCTGACGATCACGGGCACGCCGCACGAGACAGCCTCGAG
CGCGGCATAGCCGAACCCATCGCTGAACGTGGGGTGAACGGACAGCCGTG
CGGAGCGCACGTGTGGCAGCGGATCGCCGTGCACCGTTGCGATCCGCGGA
TCTTCAGCGCAGGCGCGTTCGACGAAGCGCCGCATCCCGCGCGAGGCCCA
ACCTCCGACCATCGTAAGCCTGATGTCGGGGTGCGGCAGGGCACGCACCG
CGTCTATCAGCAGGGGAACGCCCTTGACAACGGTCAGCGCGCCCACGTAC
ACGATGTCGAATGTGGTCGAGCTGCGCTCGGGCCTATCCACCGCATAGCG
CGGGTCCGGCGTCAGCGGGAACGTCACGAGCACGCGCTCGCCGACCCCCT
CTTCGAGGAAGGACTGGCGCGCGTACGGCGAGGAGACGTAGATGCGGTCG
GCCCCGCCGTACTCGAGCAGGGTGCGCTTGGCCACGCGCGGGGCCCAAGA
TCCCTCGAGCGGGTACTGCTTGTACGCGCGTGCGTACTGACGCACGACGC
GGCGCAGATGTGCGGTGGCCGAGACCAGCGAGAGTGACTCGAAGCCGGCC
TGCCTTGCAGCGCCGAACTGCACCAGCGCGGTGCCGTTGAAGGCGATCAG
GTGGTCAGCCGCCGGCAGCCTGCGGGCGGCTTGAGCATCGAATGCCACGC
TGGCGTTGAGCACGCGCCTCGCATTGCCAAGTCGGAGCGGAGGCGCTTCC
AGGGCGGCGTCGGCGGCGCGCGCCAGAAGCCCGCGCCGAGTCACGCTCGC
AGAGGGCAGGACGGGTGCTGCGCATATGCACACCCGCGCCTGGCCGCGGC
GGTCGAGTGCGCCGACCAGCTCCCTGAAGTGGCGTCCGAGGCCACCGACT
CCATACGGCGCGGGGCACGATGCCACCACCCGGCCGGAGGGGAGGACGGC
CTCCTGCGCCTGTTCGGCCCGCACGCGCCAGGAGCGATCCGTGGCGGGCC
CGGGCGGTCGCGCCACCCCCGGCGGTTCAGCCGACCTCGTCATAACCCCA
CAGCGAGACCAGGTCACGCCCCAGATACTCGCTGAGAGCGACTACCTCCC
CCTTGAAGCGGCGGCGCAGCTCGAGCATGAACTCCACATCCGGCGCCGGT
GGCTCGGCCTGGAGCAGTCGCCTGCGGAGCGGGCGCAGCAGGCCCTTGCG
CATCCGAGCAGAGGCGAGGGTCCGCGCAAGCGCCATGACGGGACGGGACA
CCGGACCGCGTCCAGCCAGGAACCGGCGCGAGAACTGGGCGAGCCGCCCG
GACCGCAACCGGGCCGTCGGGTTCGCCTCCAGGACCTCGAGCGGACCGGT
GTCGTCGACCTCCAGGAATCGCAGGACGCTGCGCAAGGTGGCCTCGTTGT
CGCGGCGGAAGTCGTCGTAGATGATCACCAGCACCTGCTCGCGCGGGAAG
ACAGCGTGGTAGCGGCGCAGCTGCTCTACGTAGTCGAGGTGGTCGGTGTA
GCGGTGCACACGCCGTCCCGCGCGAACGACCTCCTCGTTGATGACCGCCG
TGCGGAAGTCCTGCTGCGTCTCGACTCCTTCCTGCAGCAGATGCAGGTGA
AGCGAGCGCAGGAAGCTCGCCGGCTCGCGCAGGATTGCGATGATCCGGGC
CCCCGGCTGCGCCGCGGCGATCGCGCCGGCGGCGGTTCGCGAGCGCAGGT
ATGACGGCGAGGCCTCCCCGATGCGCTGGCCCTCCGTAGCCGCGTCAAAC
AGCGACAGGTACGCCTCGAGCGTTTCAGGCGCAGTGCCGGGAGCCGGTTG
CAGCAAGTCGCGCAGGTCGCTGGCGAAGAAGCGCGGCTCCTTCAGGTCGG
GCATGTAGATCTGAGGGTGGCGCCTGAGCATCTCATACAGCGCCGTCGTG
CCGCTCTTGTGCTGTCCGACGATGAAGAAGTCGGGCACCCGTCTGTCGTG
GATGCGTTCCGCGAGAACCTGCTTAGTCGATGCTGTCATAGCCCCACAGC
GATACGAGATCGCGGCCCAGGTACTCGCTGAGCGCCACCACCTCCCCCTT
GAAGCGGCGTCGCAGGTCGAGCATCAGCTCCTCGTCGGGCGGCTTGGGCT
TGCCGAACACGAGCCGGCGGAGCACGAACTTCTGTAGCTCACGACGCTGG
CGTTGGGGCGTGAGCCTCTTGACTACCGTCTTGATCGACGAGGACAGAGT
GCCTCTTCCGACCGATATCGCGTGCACCACTTCGTCGAGCTGCTGCGAGC
GGGTGCGCACGCTGGGATTGATCTTGAGAACCTCGATCCGATAATCGTCG
TCGACCTCGAGGAACCGGAGCACGTCGCGAACCGTCCCCTCGTTGTCCTT
GCGAAAATCGTCATAGATCAGCACCAGCACCTGGTCGCTCGGGAACTTGT
CGTAGTAGCGGCGCAGCTGCTCGGTGTAGTGAGCGTGATCGGAGTACAAC
AGCATCTGGGGCCTGTGTGATCGGCGGGGGACGTGCTTGCCCTTGCGCCT
CATATCCTCCAGCGCGAGCGCCTTGCGCAGATCCTTCTTTACCTCGACAT
GGTTTTGAACCAGTTGCAGGTGAAGCGAGTACAGGAAGCTCGCCGGCTCT
CGCAGTAGGGCGATGATCTTCGCCGCGGGCTGCAGCGAGGCTATGTTGCC
GGCGGCGGTGCGCGACCACAGATAGGAGGAGGATGCCTCGCCGACGCGCT
GCTCGGGCCCTGCGTCGACGAAAAGGGATAGGTACTCCTCGAGCGTCTGT
GGCGGGGTCCCACCTCGCTTCGGCTGGAAGCGAGGGCGCATGTCCGTTGC
GAGGAACCACGGCTCCTTGACCTCGGGCATGTAGATCTGCGGGTGCGGGC
GAAGCATCTCGTACAGCGCCGTGGTGCCGCTCTTGGCGTGCCCGACGATG
AAGAAGTCCGGGATCCTCGTTCCAGAGGCCCGGGCGGGCGCGCGGAACTC
TCCTCCTGGCAGCGTCATGCGAGTGAGAGTGTAACCGCGCTGCATCGATC
ATCCGGCACCTCGAGCGCGCTGCGGATCGCCGCCGGCGCCAGCGCGTCAG
GGCGCCCTAGGCGCTGTGCTGAGGAGAGGTTCCGCGCTGAAGCTCGGCCA
ATGCCTCATCCCGGCGCTTGATGAGGAACAGCACGGCCGAGCCGTCCTGC
AGTCGAATGTTGACGCGCCGGCTCAAGGGGCCGCCATCGGGCCTGAGATC
ACGGTAGATCGTCTGATCCCGGGCTTGGGCGCCGTAGACGGAGGTGATGT
CTTGCAGTCGCCACGCACGGGCTTGGCGGCTTCGACTCAGGCGGCCCGGT
ACATGAAGCAGTCGGCAGTTCGTCAAATACAGCGTTCCGCCTACAGCCTG
CCCGGGTAGCGCGAGCTTTGCTCTGTCGTGCCACACGATGCGCTCACCGG
CTTCGAGTGTCGGATTCGAGCTGAACCGGCTCACCTCGACACTGTCTCGT
CGATCGCTGACGGCATCCCCATCGGACCAGTCTAGCCCGCGCGACGGGGC
AGCTGGCCCACTAGGGCCCTGAACGCGCGCGCGGTCACGTCGACGCCCAT
CCTCTGCTCGTGGAAAGCGCGACCACGCGCGCCGAGCGCGCTGGCGGCGG
CCCGATCGCGGATCAACGTCACGATCGCCTGCGCAAGCTCGCGCGCCGAG
GGCGGGACCACCCGAACGACGTCCTCGCGAACGAGCTCAGGCCATGTGTT
GCGACCGTCGATCGCCACGACCGGACAGCCCAAGGCGAGCGCGGCGGCCA
GCGAGCCCTTTCGCGAAGACGGTCCTCCGCTGTCCGCGAAGACGAGCAGA
TCGCACGCGGCCAGCTCCTCGGAGAGCGGCTGGGCGGGAAGGGGTCCCGA
GAACGCGAGCGCCCCAGCGAGGTCGCGTTCGCCGGCCAGCTCGAGCCATC
GCTCCGCTGACTCGGAGTCCCGCCCGGGCGCCCCGAGCAGCTTCAAACTC
ACGGCCTCAGCCTCGCGGCGCAGGATCCGGAGCGCGTCGAGGACCAGCGG
GCGGTCGATGCCCTCATATGAGTAGCCGAAGATCCCGATCACCGGCCCCC
CTCCACTCGGTCGCTTAGAGCCAGTTGGCGGAGGGAGATTTGAGAACACG
GGCGCGACTGCGAGCGGCCGCGAGGGCAGCCAGCGCCGTGAGGCAAGCCA
GCGCGCCTGGAGATCCTCGGTCACCATCGCCGCACGGGCCGTGGCGATGA
CCTCGATCAGCGCTGCGCGCTGGCTCAACGCCCAAACCGCGCCGCGCCAA
CCGCCCCGGCGCCACGGATATGCGAGCTCGTGAAAGAACGCAACCACCGG
AACACGAGCGCGTCTGAGCGCGGCGAGCATGGGATGAACGAACAATGGAA
CACCCCGGTAGGTGTGGCTGAAAACCGAGTAATGGAGCACCGCGACGTCG
GGCCGGCTCTCTTCAAGCTCGGCGCGCAGGCGCTGCGTCCAGGACCCGAT
CTCCGTGCGCGAGCCCCGGAGCGAGAGGTGGTCTCGCACCAACCAGTGTC
TCGTACAGGTTGTCCGCTCGTCCTCGAGGGCATCGGCAAGTAAGAAGGCG
TGGTCGCGAACGCCGCAGATTGAGTCAACCGACATCCCGACGACCGCCAC
GCGGAGAGGGCTAGCCGGAGCCGACGCGACCTGGTCGGGACGACCGGCGA
CGAGCTCTGACGGGCGATCGACCGCGGCCATGACCTCGCGGTCAGTCGAG
CTTGTCATACCCCCATAGTGTCACGAGATCGCGATCGAGATATTCACTCA
GCGCCACGACCTCGCCCTTGAACCGGCGACGCAGCTCGGTCATCAGCCGC
TCATCGGGCGGCCAGGGGTCGCCGTACAAAAGCCGGCGCCTAATCGGGTA
GATGACGCGCCGGCGCGTCTCTTTCGACATTAGCCGTTCGATCGTGCGCT
TGACTGCTCCCGATACGGGTCCGCGGCCCTGACGGACCACGCGCGAGAGG
TTGTTGAGGTGAACGGAACGCACTCTGCGCGTAGTGGTGTTGACATCCAT
CACCTCAATCGGGTGCGTGTCGTCGACCTCCAGAAAGCACAGCACCCGGC
GGACCGTAGCCTCGTTGTCACGGCGGAAGTCGTCGTAGATCAGTGCAAGC
ACCTGCTCTGGCGGAAAGACCGCGTGGTAGCGCTGCAGCTGCTCGACGTA
GCGAACGCGGTCGGAGTAGATCAGCGCCCGCGGCCAGAATGCATACTTCG
GGATCATCCTGCCTTCACGCCGGGCATCGTCGAGTGCGATCGCCTTCGCG
AGATCCTTCTCTTCCTCGCTGGCGTTCGACAGAAGCTGGAGGTGAAGCGA
GCGCAGGAAGCTTGCGGGCTCCCGGAAGATGGCGATGATGCGCGCCGCCG
GCTGGACATCGGCGATGGCTTCAGCCGCCACTGGCGACCACAGATAGGAC
GTCGATGCCTCGCCGACGCGCTGGTCGGGTCGCGCATCGGCGAACAGGGC
GGCGTATTCATCGAAGGACATGGGTTTCTTGCCGGTGAACTCGATCGACT
TCTCGCCCGGGGTCTGCGGCTGCGGGTTGTTGCGCGAGAAGTACCAGGGC
TCCTTGGCGCGCGGCATGAAGATCTGCGGATGGCGCCTCAGCATCTCGTA
CAGCGCGCTGGTACCGCTCTTCGCTTGCCCGACGATGAAGAAATCGGGGA
CCCTCGCGTGCGCCCTCGAGATTGCTCGCGAGGCTGAGGCTGGCTCAGGT
GAATCTGTCATAGCCCCACAGGGTTACGAGATCGCGACCGATGTACTCGC
TCAGTGCTCGAACCTCTCCGGCGAAGCGATGGCGGACCTCGTTCATGACG
CTCGCATCTGGCGGGCTCGGAGCGTTGAAGACCAGACGCTCCTTGACCCG
CCGCAAAGGACCGCGGCGCAGTTTCTGCGGCGTGACCGCCTTGATCGCGG
CCTTTACTCCGAGTGACAGGGGACCCCGGCCAACGGAAACCGCGTGCATC
AACTCGTGAAGACGCTGCGAGCGCACCCTCACCGTCGGGTTGGCCTCGAC
CCCCTCGATCGGAAGGCTCGCGTCGACCTCCAAGAAGCGCAGCACGCGAC
GGACGGTAGCCTCGTTGTCCCGGCGAAAGTCGTCATAGATGAGCACCAGC
ACCTGCTCAGGTGAAAATGCGGCGTGGTAGCGGCGCAGCTGCTCGACGTA
GCGCACATGCTCGGAGTAGAGGAGCAGCTGCGGCCAGTACGTGTACTGGG
GTATCTGCCGTCCAAGGCGCCGCTCGTCCTCGAGCGCGAGCGCCTTGGCG
AAGTTGCTCTCGGTCTCGATATAGGTCTCCACGAGCTGGAGGTGCAGTGA
GTAGAGGAAGCTCGCGGGCTCTCGGAGTATTGCCACGATGCGCGCGTCGG
GCCGTAGCGCTGCGATGCGCTTCGCAGCGGTGTGCGACCAGAGATAGAGG
GCGGACGCCTCGCCCACCCGCTGCTCAGGTGAAGCGCCCGCAAACAGCGA
CGCGTACTCCTCGAGCGTGTGCGGCGTTCCTTCCGGGCGCGGCGGCGTGC
GCTCGTGCAACTCCGCGGCGAAGAACCACGGCTCCTTGTACGGCAGGTGC
AGCTGCGGATGCTGAGTCAGCATCTCGTACAGGGCGGTGGTCCCGCTCTT
GCCGTGTCCTACGATGAAGAAGTCAGGCAGCCTGAGCGAGGACGCGCCCA
CGACTCTGGCGTGATCGTCGTGCCACCGTCGCATGTCCGTGGCAGCGGCC
GAGTCGGCAGAGCGGCTCACGCGGCACCCGCTCCGGAGGTGCCTGCCAGC
TCGGATGCCACGCGGTAGTAGGAGTTCTCGCGCTCGAGAAGCGCTTTGGT
ATCGAAGGCCACCAAGCGGCCGTCGATGATCACCATCACGCGGTCGCACA
TGTCAAGCGTCGACATGCGGTGCGCGACGATGAACAGCGTGAGCTCGTGA
CTGAGGCTCGTCAGCGAGGCACTGATGGCCTTCTCGGACTGGGGATCGAG
CGCACTCGTCGGCTCGTCCAGAATGAGCACCTCCGGCGAGCCGGCCAGCG
CGCGGGCGAGGCAGATCCGCTGCTGCTGACCGCCGGAGACCGCGGCGGCA
CGAGGGCCCACGATCGTCTCGTATCCGTCGCGCCAGCTCATGACGACGTC
GTGGATGCGAGCGAGACGGGCTCCCCGTTCGATCGCCTGGGCGTCCAAGT
CGCGGAAGAAACGGATGTTGTCCGCAACGGACGCATGGATAAGGCGAGGT
TCCTGGGGAACGTAGGAGACACGCGCCTGCCAGTCCCGGCGTGCGAACTC
CTCGGCAGGCGTGCCGTTCACCAGATAATGACCGTCCTGAGGTTCACGCA
GGCGGAGCAGCAGCTGGACGAGCGTCGACTTGCCAGCGCCCGACGGGCCC
ACGATGCCGATCGTTTCGTTGCCGGCCACCGCGAAGCTGATGTCCTGCAG
CGCCGGGACTCCCTCGCGGTAGGCGAAGCTGACGCGCTCAAAGGCAAGGG
CTTTGATCCGCGGTAGCGGCAGACCCCCAGCGCGCGGCGCATCGGCGCGA
TAGCGCTGTTCGGCGTTCTGCGTGCGCTCAATGAACGGCAGCGCCTGTAC
CAGCCCCTGATAGGCGGTCTGGACGCTCTGACCGGTGGAGCCGGCGCGCA
CCATCAGCAAGACGACACCGCCGAGCGCGCCGGCATGCCCCCGGCCGATC
GCCTCGAGGGCCGCCAGGCCGCCGATGAGAAGCAGGTAGATCATGGCTTG
GTAGAGGGCCGGAGCGAGTCTCATCAAGAGCTGGGTGCGATACGTGATCT
CACGGGTTCGCTGCACGAAGCCATCGATGCGCGTGCGCTGAGCTGCATCG
GCTCCGAAGACGTGTATCTCTTGTGCAACGCTTACCGCCTCAGCGATCCC
ACCTGCATAGTTGACCTGAGCTTCCGACATCTCCCCGGCGCGGGAACGCA
AGCGCCTCCGCATCGGCGCCAGGATCGCGAAGCCCGAAAAAGACACGGCC
AGCACCACCACGGCGGCGAGCACATTGAGGGCGAACGCCGAGAGCGTCAG
TACGACGAACATGATGCCCGTGGTGATCAGGCTCGTCATCATCAGCGCGG
CCATGGTCGCCTGCATCACCTGGTTCGTCATTGTCTCCTGCAGCTGGCCT
TCGCGATCGGTTGACTGCACCCGCCACGATGAGCGCGTGTAGGCATCGAA
GATGCGTGTTCGAAGGCCGGCCTGGACACTCGTGGCGATTCGTGCGGGCA
GGACCGAGACGGGCACCACGAGCAGGATGCGGATGATGCAGACCCCGAAC
GCGATCTCGAGCAACGTTCCTATGGACGCGTGGATCGAGAACGGGCCGAT
ATTGGTGTGCAGGTGCGAGCCGCCCTTCACCACCCCGTATGCCAACTGAG
CGATCAGGGCAAGCGTCGCAGCTTCGCTGAAACCGGCGAGCAGCGAAAAG
CCCGCGAGCGCCACGATCATTCTGCGACGATCACCGATGAGCAGGTCTAG
CCGCGTGCGCGTCGTGGTGCGCGTGGCGGAGCGCTCCGCGCGCGCGCTAT
GCCGACTCATGTCGACTCCTCACAACCGCGCCGGAGGTACCGCTTGCGCC
CGTCAGCCAGTACGAGGCAACTCCGGCAGCGAACCAGTAATACGGCCCGA
GCGCGGCGCTCGCCCCAAGATAGCCCGAGAAGCCCATCAGCAGGAGCGCG
AACACCGGCGCAGCCACGCCCGCCACGGCCAGACGAAGCTCGGGATCAGC
GATGTAGCGCAGCCTGCGCACTGCGAGCAGCATGACACTTAGCGCAAGCC
CGACCCAGATGACCAGCCCTGGCGCGCCGGTTTCGTCTGCGAGGAGGTTG
TATTGCGTCTCCCCGGTGACGCCACGGCCTTCCGGAAGCAGTTCGCTGAC
CTTCCCCCCGAAGCGCGACGCTGATCCCACGGTCCCCAAGCCGACGCCGA
ACGGTGCCTGGCTCAGGACGTGGGGAATGTTTTTCCACAGCTGCGCCTTG
TAGCTGGACGAGGAGAAGCTGACGCTTTCGTAGCGCTTGAAGGTCCCATT
ACCTGCTGCTGACGCGAGCACCACGCCGGCAGGGATCGCAAGGGCGACCA
CGGCGAGCAGCGCCGCGAGCGTACGGCTCGCGTTGCGCCCTGCGAGCGAG
GACAGCAACGCGAAACTCACCGCAGCAATTCCCGCTCCAACGAGCTGGAG
CCGACCGGCCCCCACTGCCACGCCGATGAGCGCGCCAAGGCTGAATACCA
CGGCGATCCATCGCTGACGCCTGCGGGCGATCGCGACCAGCGCCAGCGCA
CCGGGCAGGGCGATGAGGCCAGTGCCGCCGCTGAATCCCTCATCGGACCC
GAGCGCGAGAGGGCGGACCCGCGCTTCCCCTTCGCTGACATAGATCCGCG
CACCGCCCCCCACTCCGTTGGCGGCCGGGAAGACGCGTTCGGAATATCCC
GGACCCCAGCTGGCCAGTTGCGCTGGACTCAGCCGCGACTGGTAGGTCGC
AACCCCAGCGTTCGCAAGCGCGATCACACCGAGGACCAGAAACAGCTGAC
GAAAACGCACCTTGGAGCGCATCACCGCGTAGCCGAAGAAGAAGAACGGA
ACCCACTGGAGCTGCTGCCTGTATCCACCCAGGACGTGAAGGAGCCCGTG
CGTCCTGGGATTGAACGCCTCGAGCACCACGACGCCCGCGAACGCGAGCA
CCCACCCGGACAGCGGAGGCAGTCGCACGCGTTCCCGCTTGACTAGCAGG
CGCAGCAGCGCGCCGAGTGCGACCGCGAAGATCAGCACGTTTCGCACGGC
TGAGGCGGCCGATCCATATCCGCCGACGCCGAGCTTGATTGGCCCATCGA
GCAGACCGAGATAGACCACAAGCAGGGTGACCGTGACCTCGAGACGCGTG
CTGACGACGAGCGCGACGACACCAAGCGCCCCGACAATTGCCGCGAGCGC
CAGCAGCAGGTTCGGCTTGGGTACCTCAAGGCTCACGGCGAGGGCGAGGG
CCAGGGGAACGAGTGCGCTGACCGCCAGAAGCGCGAGCTCGCGCACTCGA
CGATCCAGGACCGCCGGGTGGACCCCTGCGGGTGAAACAAACAACCGCGG
GGACCGGCCGCTCATCGTCCGATCAGCTTGGCTCCCCACACGTGGCCGTT
GCGTGACGACGCGAGACCGTAGCGCTCGATCTCCTTGGGCGGAGCGCAGT
TGGCCACGATCCCCAGTGTGGGCGCGAAGGACTCCTGCCGAAGCATCTGC
GCGAGCCTTTGCGCCGACACTTCGCGCGTGTGTCCCACGCGAGCCACGAC
GATGACTCCGTCTACCAACGGGAGCAATGGCATCGGGTCGCTCACCTCGA
TCGGCGAGGAGGCATCGACCAGGACCAGGTCGAAATCGTCGGCCAGCTCC
CTTAGCAAGTCGCCCATCGCTTCGCTCGCGAGCATTGCGGGAGGGTTGGC
GAGAGCTTGCCCGCTCGCCAGCAGCGAAAGCGAGCCGCCGGTTCGCAGCT
CGGCAACCGTCGCCGCGGCCCCGGTGGACGACCGCGAGTCCCCGCGCGCA
GGCTGCGGCGCTGGCGCGACCGGCTGGAGCACCTCCTCGAGCGCATGAGT
TCGCATGAGCACATCGGCCAACCCGTAGGAGTCCTCGGCGGCCAGGAACT
TCGCCTGCACGGGCCGGCGCAAATTGGCGTCGAGCACGATGACGCGCGCT
CCGGCGTCGCGCTGCACGATCGCCAGGTCGGCGACCAGCGTTGACTTGCC
ATCTGCCGGATCTGGGCTGAGAAACAGGATCACCCCCCCGGATGGCCCCT
CCCGCTTCAGCGCCCTTCCCAACGACAGGGTTGTATGCAACCGCCGCAAC
GGCTCGAGCAGGAATTTCGACGGCGCCGGCCTCCCTTCCCGGGTCACGAT
CGGCTGCCTGACCTTCGGTAGCGCGGTGAGAATCTGCGTTCCAAAGATGG
CCTCCATGTCCGCCAGAGAGCGCAGTCGCCGGTCGAAGCGCGCAAGCGCA
TACGCTCCAATCGCCGCCAAGACGATGCCGATCACGAACCCGAAGATCGC
GTTCTTGCGCGGCTTCGGTGCCACGAGCCGCGCGAGTTTAGGCCTGGCGG
GATTCAGCTGCCGTGCGCCGGACGATCCCAGCTGAGCTTCGAGCTCGTTG
ATGCGGCTGTTCAGATTGGCGATCTGCAGGATGTTCGCGGTGCTGTTCGC
GCCCGAGGTCGAGGTCTTGGTGTTGCCGCTCGATTTGGAGGTGCGCTGCG
CCGACTGCGCCGCGCTTGCAGCTTCGATCCTTGCGAGCTGCCGGCGCGTG
ATCGCGAGTTGGGTCCTGATCGCGCGCTGGCGAGTTGACACTTGGCGTTT
TAGGTATGCCTGCGCGGTGGCGTTGGCGAGCAGCGCGGCGCCGCGTCCCG
TGTGGGCTTCGACGGAAATCCCGACGAACTGGCTTTTTTCCGATGCCTTG
GCGCGCACCTTCGCGCCATGCAAGAGCTGTTTGTTGCCCTGCGCGCGCAG
GCGTTGGCGCACTTCTTCGACGACGATCGAGTTGATTATCGTGGCTTGTT
CAGCCGCGTTGACCTTTGGAGATTTCGAGCCGCTACCCCTTTCCGTCGGT
GCCTGTTCTTCGGCGCCGGCTCCGAGGTACAGCTTCGTTTCTGCAAGGTA
AACCTTCGTCGTGTGCTTGTAATAGAGGTACGTGGCCCCGGCTACCAGGA
CACCGACGGCGAGAATGATCCACTTGCGCTTCCACAGTGGTGCGAAGATG
GCGGTGGCGTCGGTCGTCTGGTTCATCGGCAGGATCCGTCCGTGCGTCGG
CCCCGACCATCATATGGACCCCCGGTAATAGAGCTCTAAATGATACCGTC
CACCAGGGCTGCTCTGGCAAACCCGCATGCAACCATTGCGTCGGCCGGAC
AGCGGATCCGGGCCGGCAAGCGAGCGTCGCTAAGGTCGCCGAATCGGCCG
CTCTCGCGCGTAGAGCTGGTCATGCACGGCGACCGCCCGATCCCATAACG
AAACCATTGCGGACCCGGCGCGTGCGGCCCAGCTGGACTCACAGGCGCGC
ATCGGCGAGCGGTGATCGCGGGCGTGCGCGATCACGGTCACCTCGTGACC
TCTCCGCGTCAGGCCCAGCGCAAGTTCGGCGAGGATCCGCTCCATGCCGC
CAACTACGCCGACGTGGTGGGCGACGAGCGTCACCTCACATGCGCGCGGG
CCGTTCTGGGTCGTGTTTGGGCGCTCAGGATCGTCGAGCGGCATCCAGGC
TCCCGTCGGCGTGGACGATGTCCTCGAGCGATGTGAAGAAGCGCTTGCGA
AAGCTCACCGCCGTGTAGTCGCGCACGAAGCGCTCGCGACCCGCGTGACC
CAGCGCGTGGCGAAGGGGAGCGGAGCTCAGTAGCCGTTCCAGTGCGTCGG
CGAGATCCTCGGGGTTTCCCGAGCTTGCGAGGATCCCGGTCCGTTCGTGC
TCGACGATGTCCCGAGGACCGCCGGAGTCGACCGCAACGACGGGCACTGC
GGCGGCCATCCCTTCCAGCAGCACGAGCCCGAACGGCTCGGGGTCGGACG
CGTTGACGAGGATGTCCATCTGCTCAATGAACGGCATCGGATCCGGAACC
TCGCCTACCAGCGTGACCGCGTCATCGAGACCGAGGCGCGAGACCAACGC
CGGCAACGATCTTGCGTACTCGGGCGAATAGCCGTAGGAGTCGCCGCCCA
CGATCATGAGGTGCATGGGGAACCCCCGCCGACGCAGGATCGCCTGCGCC
TCCAGCAGCCGATCCTGCCCCTTCCACGGTTGCAGACGCCCCACGATCCC
CACCATCGTGACGCCGGGGGGAAGCTTCATCGGCGCGTGGTTCGAGCCGA
GCCCGGGAGCCATGCCCGGCGGGATGACGACCGTGCGCCGGCGCGGGCGA
AGTCGCTCCTGGGCTCGGGCAGCCGCGGTGGAATCGCAGGCTATCGCGCG
GGCGGGGAGCAGATGCGCGATGTGTTCCAGCGTGTATGGCTTCGCGATCG
AATGCTGCCACCACACGACCCGCTCGGACATGCCGGCGAGGATCGCCGCC
GGTGAGCCGTACAGCTGCGTCTTAGAAGCCCAGTTGAGGATCAGATCAGG
CTGGCGGTCGCGGAAGAGGGCGGCCAGTCGAACGACCGTCGCCCCCCACC
GGTGGACCTGCCTCAGGCGGCCCGCCGGGATGACGTCGACGGGCAGCCCA
GCCTCACGCAGCTCAGCCGGCCACGGCCCGTCCTTGAAGAAGACGAGCTG
CAGATCGTGTCCGCTCTCCCCCGCGCCTTCGAGGATCGTGTGCAGCACCG
CCTCTGCTCCGCCGAGGCGCTGCCACCACGGAACCGTCACGAGGATACGC
ACTGATCACCGGGCGCTCGAAGATCCGCGAGCATGATTTCCCGCACGACC
GGATCGTATCCAAGCGCTCTCGGCCGCCCACCGGTACGTTTCGACGGTCG
AGTCGATCCGACGTGACCACCTCGGCGGGCTTGTGCGCGGGCCGCAAATA
GACTGACCCCTCGTTTGCATCACTCTGCGATCGGAGCTGCGGGCTTGCAC
GAGATCAACCAGCCAGTCGGCCGCTTCACCGCCGGCTCGAGCATCGTGCT
TGTCCACGATTACCTGCTTGTCATGCGTGGCGCCGAGCGCACGTTTGCCG
CTCTCGCCGAGAATTACGCCGATGCCCCGATCGCAACGCTTCTCTATGAC
GAAGCGGGCACGTCCGGGCGCTTCTCAGGCCGCGAGATCATCACCTCACC
GCTCCAGCGCCTGGGTGTGAGTCAGGCGGCCTTCAGGCGACTTTTGCCTC
TGTACCCGATCGCGATCGAACACCTCCCACTCCCCCCTGCGATGGTGGTG
CTAAGCAGCAGCAGCGCATTTGCGCACGGGGTCAGGGTCCCTGCGGACGC
CGTTCACGTGTGTTACTGCCACGCACCCTTTCGCTACGCCTGGTCCGAGG
AAGAGCGCGCGCTGGGCGAGGTCGCGCGGCCACTGCGGCCGCTTTTGCGG
CTGCAGCTTCGGCGGATGCGAAGATGGGACACCTCGGCGAGCAGGAGGGT
GCACGCTTACATAGCGAACTCACGCTTGACGCGCGAGCGCATCAAGCGCT
ACTACGGGCGCGAGGCGCCGATCATCCACCCACCCGTCGAAACGGAACGT
TTCTCCGTGGGCACTCCAGGCGACGCCGTCCTGGTCGTCTCCGAGCTCGT
GCGCCACAAGCGCGTGCACGTCGCGCTGGAGGCGGCTCGCCGAGCCCGCG
TACCGATCCGCGTGGTGGGATCTGGCCCCGATCACGGCGCGCTTAGCGAG
GCCTACCCCGAGGCAGAGTTCGTCGGTCGCGTGGGCGATGAGCAGATCGC
GAGGCTCTACGCGGGAGCACGCGCGGTGGTGGTGGCGAGCATGGAGGAGT
TCGGGATCACGGCCGTCGAGGCGCAGGCAGCCGGGCGCCCGGTCATAGCT
GCGGCCGCCGGTGGGGCGCTCGAGACCGTGCTCGACGGCGAGACCGGACG
CCTCGTGGAGCTCGACGATGTGGACGGGTTTGCACGGGCGATCGCCACCA
TCGACGGGCTCGAGTTTGACCCCCTTCGCGCCGTGGAGAACGCCGCGCGC
TTCTCGGTCGCCGCCTTCCAGCGCGCCGTCTCCGCGGAGGTCGAGCGAGT
GGCGAGCCGCAACCTCCGCTCACGATGAGGGCACGACCTCCGAGTGCCGG
CGAGCATCCCCCGGCGCAGGCGAGCCGGGGATCATGAGAATGTCCGCGAT
GAACTCGCCGACCCTCCGCTGTTGCGCGGGTCCGTCGAACGATCCCATCG
GTGCACGCTGAATCGCGCTGCGGTGCTCCTCCACCTCGGCTCGGCTGATC
GTTTCCAGAAGCTCGACCAGCGCGTCGACATAGGTGGGGCTCCAGGGCGC
GTCACCCGGCAGCCGCCAGAAGTAGCCCTCGTCGAGATCGTACGCAAGCG
GGACCTGGCTGGTGATGATGGGGAGCTCTGCTGCCAGGTACTCACTCAGT
TTGGTCGTGTATCGAAAAGCGCCGACGCCGTCGACGCTCTGCGACAGACT
GGCCACATCGAATGCGCGAAGGTAGTCGGGCACCCGCTCGGCCGGCACCC
TGCCCGGCAACAGCACCCTGCTCCCGAGGTCCTCACCCGCTATCTCGATG
AGCCGCGCTCGACCCGAGCCATCGCCGACGATGCAAACGACGATGTCGTC
GCGCTGAATCCGTCGAACGGCGCTTATGAGCTCGGCCCCGTAGACATACC
CGACGCTCCTGGTCCACTCCAGCGAGCCAACGAGACCTACTACCAGGGCA
TGATCGGCTATACCCAGCTGCTGCCGGGCTTGGCCGCGCTCCTCGGTCGC
AGCTGGGGTCCGTGCCCATCCGGGGGCGCTCATCGCGCGCCGCGCTCCGT
ACGTCAACGCGCGGCCCGCGAGGTAGGGAGTCCAACCGATGTAGCCGGCA
CAACGCCGGCACAGGGAGCGCTCGTACAGCGTTCCAGCAGCCCCGAGCAG
CCGCGAGCGCAGTCGCAGGTAGGGGCCCACCGCGTCTCCGCTGCAGACTA
CGAATGGAATCCCGAGCAGCCGGTTGAACGCCAAAACCATGATCCCTCCG
GCGAGCCCTGTCCCCTCCATGACAACCAGGCTGGGGCGCTGCGTGCGCAG
TGCTCGGGCAAGCGCGACAGCCGAGCGCAGCTTCTTCGCGTGGTCGAAGG
GGAAGACATCCGGGTGCACGGGCGCGAGCAGATAGCCGAGACGTACGGCG
TCCAGATGCTCGTGTCCGTGCGTGGCAAAACACAGGATCCTGTGGCCCGA
GGCGTTCACGTTGTCCATTCTGCGAGCGCTGCGCTCAATCGCGTCGCGCA
GCGGCCGAGTTTACGACGGGCGCCGCCGGCCCAAGGCTGATCCGGCGGCC
GCGCGCGCGGGGGTCGGGATGGGTCGGGCGCGGGCCGGCCGCTCTGCTCA
GACATTCGTCCTGCAACCGCGAACAATCTTGGCCCCGAGACGGTCCCGTC
CGAGGCAGGGTTTAGACATGCTTCGGCCGAACAGAAGCTGATGCTGCTCA
TCCTGATACCTGTCGCGTGGCTCGCGCTAGTGACCCTCTTGGTCGCGCTT
TGTCGCATGGCCGCGTGGGGCGATAGGGCAGACTTGGGGCGCACGCGCGT
CCCGGTGAACGACCCCGGGCACACCGTCGGCGCCGGCCTGCGCGTGTGGA
GCGATCTCGACGAGCTCGTCTACGGGCAGCGCATTCCGCACCGTAGCGCG
GAAGTGCCGGCAGGCGCCGTGGCGCGAGAGCCGTTGGTGTCCAAGCAGAG
GCGGCGAATCGCCTTTCATGCGCGCTAGCTGCGCACGCGCGCTAGCTGCA
TAGCGACCGATACGCCGCGCTCAAAGGCCGCGACGCCCGAGCACGTGGGG
CACGGTGCGCAGCAGGATCTTCATGTCGTTCCAGAGCGACCAGTTGGCCA
CGTACAGGTAGTCGAGCGCCACCATTTCCTTGAGCGGGACGCGCGCCGGG
CCGAGGATCTGCCACGGGCCCGTCATCCCGGGGGTGATCTCCAGGCGGCG
GCGGTTCCACCCCTCGATGCGCTGGTCCTCCTCGAGCACCAGCGGGCGCG
GCCCGACCAGGCTCATCTCGCCAAGGAAGATGTTCAGGAGCTGTGGCAGC
TCGTCGAGCGCGCTCCGCCGCAGCCACCTCCCGACGCGGGTCACGCGCGG
GTCTTCGGCGATCTTGAAGAGCCCCTCCTGCGCCTCGTTACGGTGGCGGA
GCGAGTCCTTCAGCGACTCGGCATCGGGCACCATGGTGCGGAACTTGAGC
ATGTAGAAGCGCCGGCCGTGGCGTCCGACCCGCAGCTGGCGGAAGAAGAC
CGGCCCGCGGCTGTCGACCTTGATTGCGAGCGCTATCGCGATCATCAAAG
GCGCGATCGCGAGCAGGCCGATGGACGCGCCAACCAGGTCGAACGCGCGC
TTGATCGCCGCCGAAGATCGCGTCAGCTCGAAGCGCCTGACTCCCATCAG
GGTGACGCCGTGCAGGTCGTCGAACTCGACCGAGGACCCGACCACCTCGA
GCATCCGCGGCAGGATGCTCACGCGCACGCCGACCGCCTTCAGCGTGCGT
ACCAGGTTCAGCGTCTCCGACGCTTCGGCCTCCGGTCCGCAGCCCGGCGC
GATGATGGCGCGGTGAACGTCGAGCGTGCGCGCGAGGTCGCGTATCTCGG
AGAGCCTCGGCGCCGAGAAGGCGTCCGTGGACCACGGTGCCGCCTTGTCG
AGATCCAGGTGCGCGACCACCCGCGCGTTGATCCCCCCATGGCCGCTCAG
CTTTGCGCGAACCATTTCCGCAGACCGCTCGTCACCGATGAAGAGGCAGC
GCTCGGTGGGCGCGAGTCGCATCGCGCTCGCCCTTGCCGCGGCGCGGGAG
AGGATCAGCAGACCGGCGAGCACGAGCCACAGGAACAGCGCCTCGCGGCG
ATCGAGCGAGCCGGCGACGACCAGCCGTCCGCCGAGCCAGGCGACGAGCG
TGCAGAGCGTCGCGAGCTGGAACAGCTTCGGCGCCTCGTCGAGGGTCGTC
TTGCGCAGCAGCGTCTCGTCGCGGTCATACAGGCCCATCAGCTTGGCTCC
CACGAGCAACAGAGGTACGCCGGCGAAGCTCTCCCAGGTCAGATGCACGG
GCACACGCCGCGAGGAAAGCGCGACGGTCAGCACAAGCGCGGCCAGGATC
GCCACGGCGTCGGCGATGACGAGAGACCGGCGAAAGATGGTGTCGCGGCG
CAAGCACGCCGCCGGGCCCCGGACCTCGTCGACCTGCGCCGATGGCAGGC
GATGCCGCGCGAGCGTGCCCGCGCTACGAGTGCCCGTGATCCTTCGGGTT
CCGGTGGCCAAAGCGCCCCAGGCCACCCCTGTCTCAGTCCCGCTCCCCGT
CTCCACGCTCATGAAAGCTCCCCGCCTCCTTGCCCGCCACCATTCATCCC
CGGAGGGTGGCTCACGGGTCTCGGACTAGCACCGAAACCACATGATTGAT
GCTCAAGGCCCCCATCATGCACCGAAGCCGGCCACGATGTCAAGGCCATT
GACGCGCAATTACCCGCGCGACCCATCATCGTAACTCCATGGAGGCCTAG
ATGTGCCGTTCCGGCGCCGATCGGCCCCCAGCCGAGCCGCCCCGCCCGCT
CGCCCGCCGAGGTGCCAATACATCGGACGTCCCCGCGACGGTCCGCGAGC
ACGCCTCGCGCCGCCCCCGGACTCCTAGCGACCGGCGTGGGAACCTGCGC
GAGCGCTCCCGCGCGTGCACGCGCCTTTGGAGTTGCTCCTGTTCGCCCCC
ACCTGCTAGGCCACGCCATTCGGTTGCCTCCCTGCGGTTTGTGTCCTCTC
GATGCCGCATCTTCACCGCTACCCGAAGAGCGGGTGTCGAGATCTTGTGA
CCTCGCTTCCGCTTGCCTCGCCGGCGATGGGCCGGCGCCGCTCGCGGTCG
TCGCAGACGCCGAGCGCCCGCGCACGCGTACGTTTAGCAGACGGGGCGCC
CGAGTGCGGAAAGCTGCCTTTGCGGAGCCATCTGCGTCCTAGCTCGGCTT
GACGGCCCGGATGATGGCCGCCCCGGCATGCTCGTGGACGCGGTGCGTCT
CGCGGATCTCGATGTTCTCAAGCCCGGCGACAGCAAGAGCCTCCTCGAAC
TCGCGCCGCGTCAGCGCGCCGGCGACGCAACCGGTCCACTGCTGCATGTC
GGCGCGAGTTGCGTCGTCCATGTTCTCATCGGCGACCACGTCGGAGATCG
CAAACCGCCCTCCCGGCCGCAGGACTCTTGCGGCCTCCCGTATGACCTGC
GGCTTGTCGCCGGAAAGGTTGAGCACGCAGTTTGAGATCACCACGTCGAC
GCTCGCGTCGGGAAGCGGGATCTCCTCGATGTAGCCCTTGCGAAAGTGGA
CGTTCTCGACTCCGGCCTCTCGAGCGTTGCGCGTCGCGAGCTCGAGCATC
TCATCGGTCATGTCCACGCCGATAGCCTTGCCCGTAGGCGCTACCCGCCG
GGCCGAGATGAGGACGTCGGCGCCTGCGCCCGAGCCGAGGTCGAGCACGG
TCTCGCCCTCGTGCAGATCGGCCACGGCGGTCGGGACACCGCAGCCGAGC
GAGGCCGCGACGGCGCTCGCCGTCGTTTCCGGCGCTTGCGCGTCGTCATA
CAGCGAAGCGCCGAAAACCGCGCGTCCGTCCTCATCGTCGAACCGGGCCG
CGGATCCGCAGCCTGCATCGCCTGAGCCGGCCAGCGCCGCGGCGGCAGCG
GCATAACGATCGCGCACCCGCTCGCGCACTTCTGCGCCGGCTGCGGCCCG
CCCCTCCGAGCAGCCGCACGAGCTCGAATGGGGAGTGCAGCAGCTCTCCA
TCGCGCTCGACTCACAGCAGCTCGCCTGCTGCTCGGTCGCGCAGCACTCT
GATGTGACGGTCTCTAGTCCAGCCATGCGGATAGCTCCTTCAGCGCGTCG
GGGATGACGTAGTAGTAGGCCCAGAGGCCGCGTCGCTCGGAGTCGACGAG
TCCGGCCTCGCGCAGCTTCTTGAGGTGATGGCTGAGCGTCGGCTGGCCGA
CCTCGAACAGCGGGACGAGCTCGCACACGCAGACCTTGCCGGCGTGCTTG
CGCAGCACGTCGACGAGCTGCAGGCGAATCGGATCGCCGAGGGCCTTCGC
GACCTCCGCCATGCGCATGGCCTGGTCACGCTCGACGTCGGGGTACACGA
CGGGCTCGCAACAACGCTCCCCCGCTGCCCGCTTCTGCTTCGGCGCGAGC
TCCAGATCGATGGACATCAATCTACGTATATCAATTGAAGTGATTGCTGT
CAATAGATAGCATCGCGTGCCCAACAAGTCCACGCCGGGTTCGAGTTCTT
TTTTGTCCAGCAGGTACAGGTACTTCTTGAACAGCGACGTGGTGCCCGGT
CCGTCTTTACGCACGACGCGCGTGTCGGCATCGTGGATTCGCACGGTTCT
GAGCCACTTGTGACCGGTTTGGCTTCGTTGAGAACTTTGCTCCAGGCGGT
GATTTCGCCCTTGACACTTTCTCCGCCGTTGTCTCTTTCAGCGCGAGGCG
TCCTTCCGCTCGCTCATCGTGTTTGCGGTAGCCAGGCGAGCGGGCAGGAA
CGTCGCCGCTGGCAGGGCCGTGCTATCGGAACTGGCGGCTTCCTCCAGGG
CCCCTTCGAGCCGTTCCTGGTTGGCGATACGCGACGCGAAGCTCCACGTG
GCGGCGCCGCCAACGACACTTCAGTGACGGGCGCTCAAGCGCGCCGGCGG
TTGCCGCGCTTCAGGGTGATTCCCTCGAGCACGTGTGCGACGGCCTCGCA
GGCGTCGACGGCCGCCTCGAGTGACTCGAAGATGTCCTTCCAGCGGATCA
CGACCATTGGGTCGATGCCGCCCGCGAACAGCGAAGCGACACCGTCGCGC
TGAAGGCGATCGCCCTCGTTCTCCAGGCGGTGGATCTCGACCAGGTGAGG
GCCGAGCTCCGCTCCGGTGCGCAGGCAGCGCAGCGCCTGGGCGATCTGCT
CACCGGCGCCCACGAGCACGTCCGCGAACTCGACGGCCTGCTCCATCGGA
GCCTCTACGCGGTACAGGCCGAGCTGAGCCGCGGCCTGCTCGGAGTGGTC
GACGATGTCATCTAGCGCCGTGGCGAGCGCGTGGCCATCGCCGGCCGTGA
ACGGTGCGCGCAGGCGCCCGCCTGCGGCCAGCCGGTGGATGATGTCGTGC
GTGATGCGATCGCCTTCCTGCTCGCAAACCTTCAGGTCCTGAGCGAGGGC
CGCCCGCTCGGGGTACTCGGAGAGCAGATCGCGCAGCAAGAGGCCCGCCC
GCTGCACGTTGCGACCGGCCTCCTCGATCAGGGACATCAGATCGGTATCC
ACTCCCCGGCTGAGCAGGCTCATCGACGCGAGCATATTGGCCGGGGGCGG
CCCCAGCAGCACTCGGACTCTTTCACGATTACGAGTTTGCAACGCGCTCG
GGCGCGTTCGCTGGCAGGCTCGACCTCGTGTCGAGCCCTCGGGAGAGTCC
GGCCAGCGAGGATGGCCAGACCCTGCGCGCGGGCGAGCTCGAGGTGAGGC
TCGGGGACGGGCTCGTGCTGGCGGGCGGGCAGGTGCTGGTGCTGTCCGTG
CGGGAGTTCGAGCTGCTGGTCGCACTGGCACGGCGGCTCGGCGCGATCGC
CCGGCGCGAGGAGCTGTTCAGCACCGTCTGGGGAGGCGAACTGAGAGCCG
GGGACCGCTCGGTCGACGTGTACATCAGCAAGCTGCGCGCGAAGCTCGAG
AAAGCCATGCCCGGGTGGCGCTTCATCCACACGCACCCCGGCTTCGGATA
TCGCTTCCAGCCACAGTCTTGGTCGCGCTCTCAGGCCGGCTCGGACTCCG
ACGACGTCGATGCCGGCGCGAACGGCCGAAGTGAGCTTTTACGAAATGTT
CACACCGGGCTCGCGAGGCGGTAAGAGACTGGCGCCGCTACCGAACCGGC
GGGGGGCTACGAGAGCCTGCGCCGTCGTCACTCATCCAATCGAGTCAGAG
GAGACGCAGTGACCAGCAACAAGATCGGCGCGCTCGCGTGCGCGACGCTG
CTCGTGCTCGGCCTCGCCGCGTGCGGCAGCAGCAAAAAATCGTCCACGGG
CGCAGCTGGCGCAGGCGCAGCGTCGGGCACGATCTCGGGCGCCGGCTCGA
CATTTGCGGCGCCCGTGTACGAACAATGGGCCTCGGCTCAGTCGGGCCTG
ACGGTGAACTACCAGGCCGTGGGCTCGGGTGCGGGTATCACGGCTCTCGA
GTCCAAGACGGTCGACTTCGGCGCCAGCGATCCGCCGCTGAAGCCGGGCG
ATGAAGAAGCGATCGCCAAGAACGGAAGCCCGGCGGTGCAGATCCCGATG
TTCCTAGGCGCGATCACCGTCTCCTACAACCTCCCCGGCGTGCAGACGGG
GCTGAAGATGGACGGCAAGACGATCGCCGACATCTTCCTCGGCAAGGTGA
ACAAGTGGGACGACGCCGAGCTCACGGCGCTGAACCCTGGCGTCTCGCTG
CCGGGCACGGCGATCACGGTTGTCCACCGGTCGGACTCTTCAGGCACGAC
AGCTGGCTTCACCGGCTTCCTGGCCAGCGTCGACCCCGAATTCAAGAGCA
AGGTCGGCGAAGGCAAGGACGTGCAGTGGCCCACGGGCACGGGCGCGAAG
GGCAACGCGGGCGTGGCGGGAGCCGTGCAGCAGACGGCGGGCGCCGTCGG
CTACGTCGAGCAGGCGTACGCGTTGCAGCACAACTTCACCTACTCATCGG
TGAAGAACAAGGCGGGCCAGTTCGTAGCTCCGAACCTCGCCTCCACGAGC
GCCGCCGCGGCCGAAGTCAAGGTACCGGTGAATCTCGGGCTCAAGATCTC
GAACCCGGGCGGTGCGCGCAGTTACCCGATCACCTCGCAGACGTTCATCG
TCGTCAACAAGGACCTGTGCAAGGCGCGAGCGCCTGGCGGAGAATCCGCG
GCGAAGGGTGTCGCGAGCTTCATCCAATACGGGCTCACACAGGGACAAGC
CGTGCTCTCACAGGCCGACTACGCGGCACTGCCGGCGGCGATTCTCGCAA
AGTCCAAGGAAGCGGCCGCGAGCCTGCAGTGCAACGGGGCGGCGCTGAGC
GGGTAAGCCCGAGGAAGCCGCCGGGCGATCCGATAAAGATCAGGACGTGC
AGGTAGCCGCAAGTGTGAGCGGTGGCCCCGCGCTTCTTGCGCGGTCACCG
CTCGCGCGGCTGCCGGATCGAGCACTCAAGCTCGCACTCACGGGGCTTGC
CGCGCTGATCCTGGCGCTGATCGTCTACTTCTTCGTGCGCTTGGTCGGCG
AGGCGCATCCCGCATTCGCGCACGAAGGCGTGTTCGGGTTCGCGTTCAAC
AACAACTGGAACGTGAGCGCCGGGAGGTTCGGCGCCCTCCCGCTGCTCCT
GGGCACCCTGATCACCTCGGGCCTGGCGCTCCTGTTCGGCGTGCCGATCG
CCGTCGCGACGGCGCTCTATGCCGCCGAGCTCGCACCGCTACGCATCCGG
AGCGCCCTGGCGGTCCTGGTCGAGCTTCTCGCAGCGGTCCCTTCGGTCGT
GTACGGACTGTGGGGGATCTTCTTCCTCGCCCCCAAACTCCAGGGCAGCG
AGCAGTGGATCGCGAATCGCCTGTCGTTCGTGCCCTTCATCGGCGGAGGC
GCCGTGACGATCCCCAACTACTTCATCGGCGGCCTGATCCTGGCAATCAT
GATCCTGCCGATCGTGAGCGCCATCAGCCGGGAGGTGATCGCCACGGTCC
CTTCCGACCACAGAGAGGCAGCGCTCGGGCTCGGGGCCACGCGCTGGGAG
ATGATCAGGATCGCCGTCCTCCCCTACTGCCGCGCCGGGATCGTGGGCGC
CGCGATGCTCGGGCTCGGCCGCGCGATCGGCGAGACGATCGCCGTGACGA
TTGTGATCGGGGACGCGCCTCAGCTTGGCAGCCACCTCTTCGGGCAGGGC
TACAGCCTCGCCGCGGTGATCGCGAACGAGTTCGGCGAGGCGCAGGGGCT
GCATCGCTCGGCCCTGTTCGCCGCGGGGCTGGTGCTGTTCGTGCTGACGC
TGCTCGTCAACGCGGTGGCGCGCGTGCTCGTCAGCCGGGCGTCGCGTGGC
CGCGCTGAGCCGACGCCGGCGGGGGTCTCGGCTGGCGGGCCGCAGACGCT
GAGCGGAGCGGCGGCATGAGCAGCGCGGGTCAGGCACGGCTACCGGCACG
CTTCGCCGTGAGCGCCGCGCGCCGGCGGCGCGATCTGCTCGCGCGCGGCT
TGATCTTGACGGCCACGGTGATCGCGCTGGTCCCGCTCGCGCTGATCCTC
TACTACCTGCTGCGAAAGGGGCTCGGGGCGTGGTCTACGAGCTTCTTCAG
CACCGACCCGACGGGCAACACGTTCTTCAAGACCTCGAGCATCGGCGGGA
TCAAGAGCGCGATCCTCGGCACGATCGAGATGGTCGGATTAGCCGCCGCG
ATGGCCATCCCGCTCGGCACGGGCGTGGCGGTGTGGCTGATCGAGTACGG
CCGTGACAGCTGGTTCGCGCACGCGGTGCGGTACTTCGTCGACGTGCTCA
CGGGCGTGCCGTCGATCGTGTTCGGCCTCTTCATCTACATCGTGCTCGTC
GTCGGCACCGGCAGCTCGTATGGCGCCTACAAGGGCTCGTTTGCGCTCGC
GCTGCTGATGCTCCCGGTCGTGACGCGCTCGGCGGAGGTGATCCTGCAGC
TGATACCGAGCGGCCTGCGCGAATCGGCGCTCGCCCTCGGCGCGCCGCGC
TGGCGCGTGATCTCGCGGGTGGTCCTGCCCACAGCGCTGCCGGGCCTCAT
CACGGGGGTGTTGCTGGCGATTGCGCGCGCCGCCGGCGAGACGGCTCCGC
TGCTGTTCACAGCGGGCGAGACGCTGAAGACGAACTACGGCCTGGGGGAA
TTCATGAATGCGCTCCCGGTCCAGATCTACCGCGACGTGACCTCCCCCAC
GACGGCGGTGGTAGACCGCGCGTGGGGCACGGCGCTGACGCTGGTGGCGA
TGATCCTGTTGCTCAATCTGATGGCGCGTCTAATCTCGCGGCGTAGTCAC
GTTGCATGACCACAGCCGACGGACTACCTTCCCCGCTAGCCGACATGGAG
CCCGAGAGCCGCCTTCAGAGCGAACGCCCACAGCAGTCGGACGGCTCACA
GGCGCGGGCTCGTATCATCGGCGATTCGGCGCGCTTGGCGACACCGACTG
ACAATGCGATCGTGACGAACCAGGGCGTCAGCGTGACGCTCCGCGGCCTG
CGCGCGTTCTATGGCGACGCCGAACAGGTCAAGGGAGTCGACCTCGAGTT
CCGCGCCAATGAGGTCACCGCGATCATCGGCCCATCGGGCTGCGGCAAGT
CCACGATGATCCGCTGCATCAACCGCATGCACGAGGAGATCCCGGGCGCC
CGCGCCGAGGGCGAGGTGCTGCTTGACGAGACGGACATCTACGACCCTGC
GGTGGACGTCGTCGCCGTACGGCGCGCGGTCGGGATGGTGTTCCAGAAGC
CGAACCCGTTTCCGACCATGTCTGTGTTCGACAACGTCGCGGCCGGCCTG
CGGCTTGGAGGGCGAGTGCGCTCGGTCGGATCCAAGGCCGAGCTGCAGGC
TAAGGTCGAGTCCGCGCTTCGCGGCGCGAGCCTCTGGGAGGAGGTGCGCG
AGCGGCTGCACGAGCCCGGCGCCGGCCTCTCGGGAGGCCAGCAGCAGAGG
CTCTGCATCGCGCGTTCACTCGCCGTGGACCCGGAGGTGATCCTGATGGA
CGAGCCCTGCTCGGCGCTGGACCCGATCGCCACGCTGCGCATCGAGGAGC
TGATCGATGACCTGAAGAGGCGCGTGACGATCGTGATCGTCACTCACAAC
ATGCAGCAGGCGGCGCGCGTCGCCGACCGTACGGCCTTCCTGCTCGGCGG
AGAGCTCGTGGAGGTGGGCCCGACGCAGCAGATCTTCACGACACCCTCGG
ATCCGCGAACGGAAGAATATGTCACGGGGAAGTTCGGCTAGCGGCGAGGA
CGGCCAGGAGCAATCCGCGGATCGAGATCCGCCTGGCGGCGAGGCGGCGG
GTGCGGGTGCGACGGCTGCTGCCACGAGCGCTGCAAGAGCGGAGACCCAT
CACACCCGCGCGCACTTTCAGCAGCAGCTGCAGGAGCTCGAAGCGAACGC
GCTCGGAGGCCTGGACCTGATCATCGAGCAGCTGGACCGCGTGCTCGAGG
CGCTCGAGCACCAGGACGTCGAGCTCGCGCAGATGGTGATCGCCGACGAC
GACCGCGTGGACGGCCGCTACCTGGAGGTCCACCAGGGGATCCTCTCGCT
GCTCGCGCTGCAGGCGCCGGTCGCGGGAGACCTGCGCCTCGTCGCTGCGC
TGCTTCACACGATCAAGCACATCGAGCGCATGGGCGACCAGTGCGTGAAC
ATCGCCAAGCTGATACCGCTCTCGGGACACGAGCCGCCGGTGCGGCCCGA
GGTGCTTCGCGCGCTCGCAAAGATGGGCGCCCACGCCCGCTCCGAGGTCG
CCCAGTGCAAGGCCGCCTTCGCCGGTCGCGAGATGGGGCTCGCGGAGGAC
CTCGTGCGCCAGGACCGCGACATCAACCGCCTCAACCGCGAGATCTTCCG
CATGGCGATCGAGATCGGCGAGGACCACGACACGCGCGAGTGGGCGATGC
ACATGATCCTCGTCGCGCGCGCACTGGAGCGGATCGGCGACAACGCGGTG
GACATCGGCGAGCAGGTGGCGTTCGTGGTCACGGGGCTCTTTCGCGAGTT
CTCGGACTCCTCCCAGGCCGCGGGGCTGCCGGCGGACTCCGGGCCCGCGT
AGCGCCTCGCGGGCGCCAAGACGCGCTTTCAGCGCGCGCAAATAGCGCCG
ATCTCCTGTGAACATCCTGTGACCCTTTCTCGGGCCGGCCGCAAGACCGC
GCTCGCGGCCTCTAGACTTCGCGCCGATGACGGACAGCACCACCGCCAGG
GATCTGGCGGCGCCGTCGGGCCGGGGGGGCGCCACCTCAGCGCTTCGTGT
TGCGGTCCTGGATCGCGACAGCGGCTTCATCCAGGTCCTCGGCAAGCGCA
TGGACCGCCTCGACTGGGAGCATCGCGTGCTGGCGAGCCCCGTCCCGGCC
GATGCGGTGCTGTCCATGCGGCTCAGCGCGCTGATCGTCGACCTCGCCGT
CCTGGGAGGGCAGGCGTGGGAGTGGCTGGAGCGCCTGTGCGGGGAGCTGC
CGCAGCTGGGGGTCGTCGTCTGCACGGGTCCTTCGACGGTCGCTCAGCGC
GTGCGCGGCCTGCGCCTCGGGGCGGATGACTGGATAACCAAGCCATGTCA
CCCGGAGGAGGTCATCGCGCGCGTACAGAGCGTCGTGCGGCGCCGGCGGC
GCCCGGCGAGCCGTGGCACGTCGCAGCCACTGCTGGCGGGCGAGGTGGAG
ATTCGCGTGGATCAGTTCCAGGCGTTCGCGGGCGGCGCCAGCCTGGACCT
CACGCGGCGCGAGTTCGAGCTGATAGAGCTGCTCGCGGCGGCCGAGGGAC
GCGTGCTCGAGCGCGAGGAGATCTACTCGCGCCTGTGGGGCTACACGATG
GTGCGAGGCGACCGCTCGGTGGATGTGTTCGTGCGAAAGTTGCGCCAGAA
GCTCGAGAAGGCCTCGCCGCGGTGGCGCTACATCCACACGCACTTCGGCA
TCGGCTACCGCTTCGCCGCCGAGTCGCTCGACGTCGATGCCACCGACATC
GACGTCCCGCCTTCAGTCCCCGTCGGCTGGACCCCCGGCGATGAGCGCGA
GCTCGCGCGGGCGCAAGAGGGCCGCGAGCTCGCCCCCGGCGCCCTGTAGC
CGCACGACCGCGAGCCCACCCTTCTTTATCTCCGCGCGCGCGCCGGTCAG
GGCGCCAACCACTCCCGAGAGATCGGGCTCGTGGCCGACGATCAGCAGGC
GCCCGTCGGGGCCGACCTCGGAGACGGCCTCGAGCGCGCCCTGGGCGTCG
AATCCGCCCGCCAGCGGCGGGTGCGCGCGCAGCAGCTCGCGCTCCGCACC
GTTCCACTCGGCCACCGCGAGCTCCGCGGTCGCTCGCCCGCGCGCCTTAG
GGCTGAAGAGCACGGCGTCGAAGTGCGCTCCCAGCCGCCGCAGCGCGACG
CCCGCGGTCCGCGCCTGGCTCTCGCCGCGAGCGGTCAGCCGGCGCTCGGC
GTCGGCGCGCGTGCCGTGCGGCTCGGCCTCGGCATGCCGTAGTAGCCAGA
GCTGACGAGCCATCGCCCTACCTGCACCCTACCGTTTCCGCGGCGCGCAA
GCGGGCCTGCAGACGGAGACGTTTGGCGAGGAGATACCGCCGAACACGCT
CGTCGGTTGTAGCGTTGGGGGAAGCATGCACGGCAACGGCCGCCAGGATC
CCGACCAGCGCCTCGCCGGCTTGGCCACGGCCGCTACGGCTGTCTCAGCG
CGCGCCACGGACGGCGAGGCCGACCTGCAAGACCCCTCGCTGTACCTGAA
CCGCGAGCTCTCGTGGCTCGACTTCAACGAGCGCGTGCTCCAGCTGGCCG
AGGACGAGCAGCTGCCACTGCTGGAGCGCGTGAAGTTCTGCGCCATCTAC
ACGACGAACCTGGACGAGTTCTACATGGTCCGCGTCGCCGGGCTGCACGA
CCAGATCGACGCCGGCGTCGAGAGACCGGGCCAGGACGGGCTCGCGCCGG
CGGAGACGATAGCCCTGATCCGCGAGCGCACGCTCGGGCTCGGCGAGCGG
CTGACGGAGTGCTTTGAACGGCACCAGCGCCCCGCCCTCGCCGACCACGA
TATCCGCCTGGCGGGAGTGAGCGAGCTCGACGATGAGCAGCGCGCTCAGC
TCTCCGCGCACTTCCAGCGCACGATCTTCCCCGCGCTCACACCCCTGGCG
GTCGCGCCGGGGCGTCCGTTCCCCTATATCTCCAACCTCTCGCTCAGCCT
CGCGGTGCACGTGCGCGACCCCGCCAGCGGCCAGACGGTGTTCGCGCGCG
TGAAGGTGCCCACCGAGATCCTGCCCCGCTTCGTGACGCTGAAGCAGCCC
GCGCCTGCGCCCCCGCTGCTGATACCGCTCGAGGACGTCATCGCCCACCA
CCTCGACGCGCTGTTCCCCGGCATGGAGATCATCGACCACGACGTCTTCC
GCGTGACGCGCGACGCGGATCTCGAGGTCTCCGACGATGCCGCGGATCTG
CTGCAGGCGGTCGAGGACGAGCTGCGTCGCAGGCGCTTCGGCGAGATCGT
GCGCGTCGAGGTGGGCGCCGGGTGCTCTGCTCCCCTGCTGGAGGAGCTCA
CGGGGCTGCTGGGCGTTCGCGACGACGAGGTCTACCCGGTCGCGGGGATG
CTCGACATGGGCGCGCTGTGGCAGCTCGTTCGCCTGCCGGGCCACTCCGA
GCTTCGCGAAGCGCCGCTGTCCGGGATCACCCACCCGCGTCTGGCGCGCC
ACGAAGACGAGCGCCCCGACGTGCTCGCCGCGATGCGCGAGGGCGATCTG
CTCGTGCATCACCCTTACATCTCGTTCGCGACCTCTGTCGAGCGCTTCGT
CGAGCAAGCCGTCGCCGATCCGAACGTGCTCGCGATCAAGCAGACGGTCT
ACCGCACAAGCGATGACTCGCCGCTCGTTCCGGCGCTGATCGACGCGACC
GAGCGCGGCAAGCAGGCGGTCGCTCTGGTCGAGTTGAAGGCGCGCTTCGA
CGAGGGCATGAACATCCACTGGGCAAAGGCGCTCGAGGAGGCCGGCGTGC
ACGTCGTCTACGGGCAGCCGGCGCTCAAGACGCACGCCAAGTGCGTGCTG
GTCGTGCGGCGCGAGGGCGACGGGGTGCGACACTACGTGCACATCGGGAC
GGGCAACTACCACTCGGCGACGGCGCGCCTGTACACCGACTACGGGCTGT
TCACGACCGACGAGCAGATCGGCGCGGACGTTGCCGACATGTTCAACTAC
CTGACCGGCTACGGGAGGCCGTTGCACTATCGCAAGGTCCTGATGGCGCC
CAACCAGCTGCGCGAGGGCGTGCTCGATCAGATCGAGCGCACCGTCGCGG
CGCACGAAGCGGGCTCGCCTGCGCGCATCGCGATGAAGATGAACGCGCTC
GTGGACGGGCGCTGCATCCGCGCTCTGTACGCGGCCTCGCAGGCCGGCGT
GTCTGTGGACCTCAACGTGCGCGGCATCTGCTGCCTTCGTCCCGGCGTCC
CGGGGATCTCCGAGAACATCCGCGTCGTCTCGATCGTGGGGCGCCTGCTC
GAGCACTCGCGCGTATTCGCCTTCCAGCGAGGCGACGAGTACGCGATCTT
CATCGGCTCGGCGGATTTGATGCCGCGCAACCTCGACCATCGTGTCGAGC
TGGCGGTGCCGATCGAATCGGAGGAGCTGCAGGCGGAGCTGCTCGACGTC
CTTGAGCGCGCGCTCGCCGACAACCAGAACTCCTGGGAACTGAACGGCGA
CGGCTCCTGGACGCGGCGCGCGCCGGCGCCGGGCGAGGAACCCCGCAGCC
TGCAAAGAGAGCTCGCCGAGCTGTACGCGTCCCGAGCAGCTGAGCCCCAG
GCCGAGAACGCGGCGAACGCGATCGGCGAGGCCACTCGAGCACTGCCAGG
GCGTCTCTGAGAGCCGTCGAGCCCGCCTCCCGAGTGGCGGCCAGGCTGCC
CGCTAGCGCATCGCGCAGCGCCGCTTAGGTGTCAGAGCGCCGCTTGCCTG
CCCATACCACGGCGCCGATCACCAGGTAGATGATCGCCATCGCCGCGATT
GCGATCAGGAAGCCTTTCAAACCCCCTATGGTGCCGGCGAAAGCGCAGAA
GGCGAACAGCGCCACCATCCCGGGCACGCCGATGCACCCTCTGCCCTCAT
CGGACGGGCCTCGCTTCTGCACGCCGGGAAATGTAGGCGCTCGTGCCGTG
ACGCGCTGCGGGTGTAGGGCTCGGCGCCGCGCGGCGCGCACGGCGGCTGG
CCCGATTATGGTCGCTGCGGGCCGATCGGGTCGCGTTTGGCTAGGTAGCG
GGCGCGGGTAGCGCGTCGAGAGCCTTCAGGTCCTCGACCGACTGGTAATC
GAGCCCCACGAGGTGATCGCGGCGGTAGCACACGGTGCCCTCGTCTCTCG
GCTCCCCTTGGCGGTAGGCTGAGGAAATGCATGCGGGTGCGTTGCGCAGG
GCGCTTCCGATGCCGATCAAGCGTTGGTTGAAGTGGCTGCTGGGGTGGGT
CTACGCGTGGCGACGGCGCGTGGGAACGCTGACCTCGCCGCGGCGTAGAG
GCAGCGGCGCATCCGCCGCGCACCCGCACGCGACCGCGAGTGCCGTGAGC
GAGAGCCTGCCCGCCGGCGCACTGGACTGCCTGTTGGCCGCAAACGTGCA
CGGGCTTTACTGCGTACCGCGCTCATCGTCGCACCGCCCCGTTTCGCAGG
CGATCGTCGCCGCCGACGTTTGGGAGGAAGACACGCTGGAGCTCTTGCGA
GCCGCCGACCCCCACGGCGACATCGTGCACGCGGGCACGTTCTTCGGCGA
CTTCGTCCCCGCGCTGGCGCGCTCGCGGGGGGAAGGCTCGAAGGTGTGGG
CGTTTGAGCCCCAGCCCGAGAACTACCGCGCGACGCAGATCACGATCCTC
CTTAACGACCTGTCAAACGTCGTGCTGACCAACGCGGGGCTTGGCGCCGA
GCGCGCGAGGGCGCTGCTCGCCACCACCGACCGCAAGGGCACGCCGTTGG
GTGGGGGCAGTCGCGTGATCAGGGACCGAGCGCGGGCTCACTGGTGGGCC
AACGAGCGGGTGGAGCTCCTGACGCTCGATGAGGTCCTTGGCGACGAGCG
CAGGGTGGCCGCGATTCATCTCGATGTCGAGGGTCATGAGCAGGAGGCGC
TTAAGGGAGCGATAGGCACGATCGAGCGCTGCCGGCCGCTGATCGTGCTC
GAGACGATGCCCGAAGCTGGCTGGCTCGAACGCACCTTGCTGCCGCTCGG
CTATCGGGCATGTGGCTCGGTGAACCTGAACCACGTCCTGCGCTGCGAGT
AAGCGCCGCCGACCCGGCGTATTGCGATCAACGAACCTTGTCGTAGCCCC
ACAAGCTCACGAGGTCGCGGCCGAGGTACTCGCTGATTGCTACAACCTCG
GGCTTGAACTGACGACGGAGCTCGAGCATGAGCTGCTCATCGGGTGGTCG
AGGGGCCGCATACTGAATTCGTTTCCACAGCGGGTAGAGATGGGCCTCGC
GGAATCGCCTCGATGTGAGCCCAGTGATTGCCTTCTTAGCGGCTCCCGCG
ACCGGCCCCTGCCCTCGTCGCAGCGTTCGTGTCAGATTGCCGAAATGGAC
CGAACGAATCCGGACCGTGGGGTTGGCGTCCTCCATGTTGAGCGCGGGTG
TGTCGTCGACCTCGAGAAACCGGAGAACCTGGCGGAGGGTCCCCTCGTTG
TCGGCGCGATAGTCGTCATAGATCAGGACGAGCACCTGCTCACGTGCGAA
GACGGCGTGATAGCGGCGCAGCTGGTCGACATACTGAACATGGTCCGTAT
ATCTGCGCTCCGTAACGCCTTTGACGCGTTCAAACTTCTCGTTGGCAAGG
GCCTGTCTGAGATCCTTCTCGGTCTCGCCGTGTCCTCGCTGGAGAAGATC
GAGATGGAACGAGTAAATAAAGCTCGCCGGCTCACGCAAGATCGCAATGA
TCCGCGCATTCGGTTGCACCTCGGCGATTGCACGAGCAGCAGTCCGAGAC
GTGAGGTACGAGGGAGACGCCTCACCCACGCGCTGCTCGGGTTTGGCCGC
GTCGAAGAGTGAGAGATATTCCTCGAGCGTTTGCGGATAACCCGGTTTGT
GCCCCGCTTTCATATCGGTGGCAAAGAAGCGCGGCTCCTTCATGTCGCAC
ATGTACACTTCGGGGTGGCGTCGAATGGCGTTCCACAGTGCGGTCGTGCC
ACACTTGGGATGGCCGACAATAAAAAAATCGGGCACACGTTTTCGTGCCT
CTTGCGAAGCAGTCTTTTGCTCAAGTAAGCTCGTCATATCGCCAGAGCTT
CAGGAGGTCGCGATTCAGATATTCGCTTAGCGCGCTGACCTCTACCTTGA
AGCGTTCACGCAGTTCGCGCATCAGCTGCTCGTCAGGTGGCTTAGGGTAG
GTGTAGACAAGTCGGCGCCGCAGCGGATAGACAAAATCTTCGCGAAGCGC
GCGGGTCGTGACTGCCTTAGCAGTCCTCCTAACGACCTTCGCCAGCGGAC
CGCGGCCCGCGGCGACCGCGCGCGTCATGCTGTGGAGCCGCACCGAGCGA
ACACCGACGGTCGGGTGGGCCTCGAGCGCGTCGATCGACGCCGTCTCATC
CGCGTCCAGAAAGCGTAACACCTCGCGAAGTGTCCCTTGGTTGTCAGCTC
GAAAGTCATCGTATATCAGCACGAGGATCTGCTCGGGCGGGAATACGTCC
CGATACCGCTGCAGCTGTTCAACGTACCGCACCCGATCCGAATATATGAG
CGCCTGCGGCCAGTAAGACGAGGCAGGGATGTTGCGCCCTTCACGACGCG
CGTCGTCAAGGGAGATGGCCTTGCGAAGGTCCTTCTCCGTCTCGCTCCCA
ATTGTCAGGAGCTGAAGGTGCAACGAGTGCAGAAAGCTCGCAGGCTCTCG
AAACAGCGCGATGATACGCGCGCTCGGTTGAGCTTCTGCGATGGCGCGTG
CAGCAGTCGCGGACCAGATATAGGACGTCGACGCCTCGCCGATGAGCTGA
TCAGAGTCAGCGTCACTGAAGAGAGAGAGATACTCGTCGAGGGACATCGA
CCGCCTGCCAGTAAACGCGATCGAACGCTCATTGGTTGTCTGTGGGTGTG
GGTTGTCGCGTGAATAAAACCAGGGCTCCTTGTGAGCCGGCATGTAGATC
CGCGGGTGCTGCCTGAGCATTTCATAGAGAGCGGTCGTTCCGCACTTCGC
GTGGCCGACGATAAAGAATTCCGGAAGCCTCCGGCCGATGCTTCCGGTCG
TCTCCTGTGACCTGGGTGCAGTTGCCATAGCGGAACTTTAGCCCACCGTC
GAAGGCGCTCTCGGCTGGCTTGAACCGGTCGCGTGGCTCCCAAGCGGGCT
GTCAGCCTGATGATCCCGGGCCTTTCGGTGGACGATGACCGGGACGCGGG
GCGTGCTGTCGATCTGTTACCCCGGCGCGGGCCTAGAGCGTCGCTAGCGC
CTGCTTCAGGTCGTCAACAGACTGGTAGTCCAGACCAAGCAGGTGGTCGT
GTCGATGACGGACGATTCCGTTCTCATCGATCACGATGACCGCTCGCTTC
GTGCCCAACCGACCGTACGCGCCGTAGGACTTCGCAACCTTACCGCCGAC
GTCCGCTAAGAGCGGGACCGTCAAGCCGTGCTTCTCACTGAAGCCTTCAT
GCGAGGACACGTCTTGGGATGAGATGCCTACAACCGTGGCGTTCAGGGCT
GCGAACTCGTCTGGCCGGTCCCGATAGGAGCAGAACTGTTTTGTACAGAC
CATCGTGTTATCCCCCGGATAGAAGAGCAGCACGATGCGCTCGCCGCGAT
GGTCTGAGAGCTTGAAGGGTCCCTCCGTGCCAGGCAGCTCGAAGTCGGGT
GCCTGCTCGCCCACCTGCGGGCTTTTCTCCATGCTCGCGTCCTCCTCTGC
CTCGGTCGCGCCGATCGCGGCCCTTGCGCCTGAGCATAACCGCACCGCCC
GGCCTGCACGCGCAATCGAATGCGCTAGAACGCGGGAGCGATGTCGGCTC
TCGGACTGCGCTTGCGCTCCTGCTTCGCCGCGCTCGCGTGCGCCCTGCTG
GTCGCGTGCGGCGGGAGCGCTCCAGCGGAGCGCTCCACGTCGACAACCGT
GGCAGCCGCGATTCCGAGCTCGACCGCGGCATCCACTCGGCGGCTGCTCG
ATTGGCCCGAGTTCGGCCTGAGCCCGCAGCGCAGCAACGTCAGCGAAGAC
GCCACCGGTATCACAGCGGCCAACGTCGCACGTCTGCGCCAGCAGACGGT
GACGCTGCCCGGCACCGTCGATTCCTCCCCCATCTACATCCACGCCGCAT
CCGTCGCCGGGGGCACGCACGACACGATCGTCGTCACCACGACCTACGGC
AAGACGCTGGCTGTGGACGCCGGCAGCGGAAGGGTGCTCTGGACCTTCAC
GCCAGCCGGCTACCGCAGCTGGGCCGGCACCGCGCAGATCACGACCACCA
GCCCGCTGGCGGACCCCGATCGCCGTTTCGTCTACGCCGCCTCTCCCGAC
GGCCTGATCCACAAGCTCGCGCTCGCAGACGGAAGCGAGGCCCGCACGGG
CAGCTGGCCCGTGAGCGTGACTCGCGACGCCACGCATGAGAAGCTTGCCG
CCGCATTGAACATCGACGGCGGCGAGATCATCGCCGCCACTGGTGGGTAC
CTTGGCGACGCCCCCCCTTATCAGGGTCACGTCGTCCTGATCGACCGCGC
GACGGGGCGGCTGCGCGCGGTCTTCAACACGCTCTGCTCGAACCGGCGCA
GGCTGATCATCCCCAGCAGCTGCGGCGCCAGCGGGTCGGCGATCTGGTCG
CGCGCCGGCGTGGTAGTCGAGCCGGGCGGAACACGTCTGCTCCTTGACAC
CGGGAACGGGCCCTGGAACGGGCGCACGAACTTCGGCGACAGCGTGCTCG
AGCTCAGCTTCCCAGCGCTGCGACTGCGCCAGGCATTCACGCCCACGAAC
CAGCGAGAGCTGAGCGAAACGGACACCGACCTGGGGTCGAGCGCGCCCGC
ATTGCTCGGTGCTGACCGTGTGGTCGTGGCGGGCAAGGACGGCGTGATGA
GGGTGCTCCAGTTCTCGCGCTTGAACGGCCGCGCTCCCTCAGCGCGCCAT
ACGCTCGGGGGCGAACTCCAACGCCTGTCGACGCCGGACGGTGGCCAGCT
GTTCACGGCCCCGGCCGTATGGCGGCGCGGAGGGCGAACCACCGTATTCG
TCGCCGACGAAAACGCGACCGCCGCCTACGTTCTGCGTCGCGGCAAGCTC
TTCCGCGCGTGGCTCAATCCCCGCGCTGGCACCAGCCCCATCATGGCGGG
CGGCCTGCTGTACGTGTACGACCCCTCCGGTGGCGGCATCGAGGTCTACC
GGCCCGGCTCACCGCGCCCGCTCGCCCACCTCGCCGGCGACTCCGGACAC
TGGAACAGCCCGATCGTCGCCGACGGGCACATCGTCGAGCCGGAGGGCAA
CGCCAACGACCACCTGCTGTCCGGCACGCTCGAGATCTTCTCGGCGCGCT
AGTCGGCGTTCCGCCTGGAGGCGTCAGTGCTCGTGTCCGGGCTCGTGCGG
GCCTTGCGCGCGTTGACGGCCGCTGTCACCCACCATGGTGCCAGCGGGCG
CGACTCGGCGCCCAGCCCTTCCAAGATCACGCCGCGAGAGCAGATGAAGG
CCAGGCGCCTCTGGTCGCGATAGTCCCTCATACCGGTGTAGTCGGTCATG
TTCTGGGCGAGCGGGACCGTGGAGAAGCCGAACTGGGCAGCGAGCTCGAT
GACCGCCTCCCGGCTCGGTATCAGCACCATCTCGTAGTCGACGACGCTGT
GCGGGTCGGCCAGGTTCGAGACCTCAAAGACGCTCGAGCGCGCCCGCGAT
ATGTCGGTGTCGATCACGATGACGCTCGCGTCCACTTGCCTGATCAGCTC
GAACAGCGACACGGGCTTGGCCGTGTGGTCGAGCAGCCCGAGGCACAGCA
CCACGTCAAAGGACTCGGTGAACTCGTGCTCGAAGATGTTGGCGAGCACG
AAGCGATAGCGGTCGCGCTCGACCTCCTTGGCCTCAAAGACGAGCTCTGC
CTGCTCGATGAATATCTTGCGCCCGTCGATGCCGAGCACGAACTCCGCGC
CAGCCTGCAAGGCAAGCAGCGACCACAGCCCGGCGTTGCACCCGAGGTCC
AGCACGCGCCGGCCCTGCAGCGAGCCGCCGAGCGCACGCACGAGCGGCTC
GAAGAAGTAGGAGCGCCGCTGCTCGTGACGGTTGACGATGCTGCGGTCGT
GCACGGGCGTCGAGATCCCCTCATCGAAGTCGAACCGGTAGTGCCAGTAG
GGGAACGCGGCGATCCGGTCCTGCAGTTCCTGCGCGTTCATGTGCATCCT
TCCTGGGAGGCAGAAGCGCCACCGGGACAGGCCATGTGGGTCGCGAGCGA
GCGAGAAGTATAGGGTCAGGGCGAGAAGCGCTCGCGGGCTCAGCCGTCAG
CGATACTTGAGGCGTGGAGCACTCGCTCGCAGGCCAGTTGCTGCTCGCCT
CGCCCAATCTCCGCGACCCCAACTTCGCCCGCACGGTTGTGCTCATCGGG
ATCCACAACGAGGAGGGCGCCATGGGGGTCGTGCTCAACCGGCCCTCGCA
GACGACCGTCTGGGAGGCGGTGCCAGCGCTCAAGGACGCCGTCGGCGAGC
AGGAGGCGGTGTTCGTCGGCGGCCCGGTGCATCCGAGCTCGGTCGTGTGC
CTGGCGGAGTTCGAGGACCCCTCCGCCGCGGCCGTGCTGGTGCTCGGGCG
GATCGGGTTCCCGGGCCACGACGTCCAGCCGGAGCTGCTGCGAGAGGTTA
CGGCGCGGACGCGGGTGTTTGCGGGCTTCGCCGGCTGGGGCGAGGGCCAG
CTCGAGGCGGAGGTAAACGAGGGCGATTGGCTCTCGAGCGCGGCGCTGGC
GGAGGACGTGTTCACCGATCAGCCGCTGCGACTTTGGAGCAACGTCCTGG
CGCGAAAAGGCGGAGGCTTCTCGCTGCTCGCGCGGATGCCGCTCGACCCC
AGCATGAACTGAGCCCCGCGGGTGCTGAAACCGCTCTGCCTGGTGCTGTT
CGCGTGCGTCGCCCTGCAGCTCGCGGGCGTGCCGCACCCGACATCAACGG
GGATCGCGCGAGCGCAAGCGCGAGCGAGGCCCGCCGGCGCGGCGGAGCCC
CGCTCGGTCGTGATCGCGCTCCTACCGACGGGCGAGCGCGCCCTTGCGCG
CGTGCCCGGCTTCTCGATCGGCTTGATGTCTGCGGCCCAGGGGACGTACT
CGCGCGCGCAGCTGCTGCTGGACACGACGCAGGGTGCACGCGTGGCCTCT
TCCGCGTACGCGCGCTCGCGCCCTGCGGCTCTCTCGCTCGCGCCCGCCGG
CGAGGGCGGAGTGATAGCCGGCTGGTCCGCCGCGGTGCGACGCGCACACG
GGGCACCGGCGCTCTTGCGCCCGGGGCTGCTCGCCGCTCGCATTCCCGGC
GGCGCCGCATACGCCGGGATCGCCGGGACCGACGCACTAGATGCCGTGCT
TGCGTCAGATGAGGCCGGCCGCGTGCACGCGGTGTCAATGGGGCCGGCGG
GAACGGTCGTGGCGCGCGCCGCGGCGCTCGCCGAGCGCTCGCGCCTGGTC
GTGTGCGACCTCGCGGCGGGTGCCGCAGGGCGCGGGCAGCTGCGCGCGCT
GCAGCTACGGCGCGGAGCCGGCCAGCTGTTGCTAGTCATCCAGCGCGCCG
GCGGAAGCGCTCACCAGCTGCTGTGGGCAGCGGCAGCCGGGCTGGAAGCA
GGCCCGGCGAAGGATCTGACTTCGGCGACGACCGCTCAGCGCGGGCTGAT
CAGCGCCGTAGACGTCGCGACCACCGTCCTCGCCCACCTTCACATCATGG
CGCCCTCAGACGCGCTTCGCGGCAAGGTCATCCACGGCGATGGAGCGCTC
GACTCGCCAGGCTTGCGCACGCTGATGGGCCGGCTGGCTGTGATCGGCCC
GCGGCGGCTGCGAGCGCTGGCGTGCCTGCTCGGCGCCTGGGCAGCGCTAC
TTCTGCTCGCCGCGGCGGGCAGAGCGCGCGAACACAAGAGGCGGGTTCTG
CGCGTCGGCGCCCTCGCGATGCTCTGGACTCCCGCCGTCGGGCTCGTTGC
GGCCGCGATCGAGCCGAGCCCGGGGGGCGAGTACGCGATCTTCGTGTGCG
GGTGCTTGGCCCTGGGCGCGCTGAGCGACGCGGCGCTGCCGTGGCCGCGA
GCCCCGCTTATCCCCGCGCTCATGACGCTGGCCGCGCTGGTCGTGGACGC
CCTGGCACGCTCGCAGCTACAGATGCGCTCGCTGCTCGGGCCCAACCCGA
TACTGGGCGCGCGCTTCTACGGGTTCGGCAACGAGCTGAAGCCCGGCCTC
GCGGTGCTCGTGCTGTGCGCGGTCGCAGCAAGCCTCTACCCCGCGCGGCG
CGGATCCCGCGCGGTTCTGACGATGGCCGGCGCCGGCGTCGCTCTGGCCG
CTGTCGTCGGCTCGGCGAAGATCGGCGCGGGCGTTGGAGGCGTGATCCTC
ATAAGCGGCGGGTTCGCCGTGGCGAGCGTGTTGCTGCTGCCCGGCTCCAT
GACCCGGGCGCGCGCACTGGCTGTGCTCGCGAGTCCCGTGCTGGCCCTGA
TTGCCCTGGCGGGGCTGGATCTCGCGACCGCAAACGGCAGCGGCCACTAC
ACCGGCAGCATCCTGCATGCGCACTCGACGGGCGAGGTGCGCGATGTGAT
CGTGCGCCGCTACAGCGCCGCGTGGAGGGAGCTCCGCAACCACGCCATGC
CGGTCGCGACCGCGCTGGCGCTCTCCAGCAGCGTGCACGCGTTGCGCCGC
AGAGATCGCCTGCTCGCGCCCGTCGCCGTAGACCCCGCGTGGCTCGCTGC
ATTTGCCGGCGGGCTCGTCGCAGGGCTGCTCGGATCGCTCAGCGAGGACT
CGGGGCCCGTGCTGCTGGTCGTGGCCGTGTTCACGCTGGGGTGCCTTGCC
GCCTATCTGTGGGGACGGCCCCGCACTACGCCCCGCAGTCGCGGCAGGCA
CCGCGTAGGACGATCTCGTGCTCTGCCACGGTCAGCGGGATCGCCTTGCT
GAGGCGCTCGATCGCGCGCTCCAAGCCGGCATCCGAGAAGGGTGTGACGC
GACCGCAGCTGACGCAGACGAGATGATGATGATGCTCCTCAGCGGGGCGC
GCGCGCTCATAGCGCACCATCCCCTGCCCGACCTCCACGCGCTGCACCAA
CTGCAGCTGCTCGAGCTCGTCGAGGATCCTATAGATGCTCGCGCGGCTGA
CGCTGCGCCGCCCGGGGTCATTCTGCGCGTGCTCGATATCGGCGACGCTG
AGCACGCAGGTCTGCGCCGCCAGCAGCTGGAGCAGCGCGCTCCGCGCGCC
GCCGCGCTTGTGGCCGGAAGCTGCCAGCGCCGCCTCGGCGCGCCCGATCC
AGTCCTCACCGCTCATCTCAGCCACCTCGTGAGCGCGTGAAGCGCCACCG
CGAGCGCGATGATCGCGCTGCTCGGCGGCAGCGACGGAATCGCGAAGGCC
AGCGCCAGCCCCGCCCATGTGCATGCGACCGCGAGCGCGCCCGCGAGCGC
GATCCCTGCGAACGGCCGCGCCGCCAGCCGGTGCGCGCTGGCTGCGGGCG
CCGCCAGCAGCCCGAGCAGGAGCAACGCGCCCACCGCCTGCGTGGCGCCC
GCGGCGATCACGCCCAGCAGGCCTAGGAAGGCGACCCCGAGCACGCGAAC
CCGCACGCCGCGCGCGGCGGCCACCTCTGGCGCGACTGACGCGAACAGCA
GCGGCCGGGCGATCGCGAGCACGAGCAGCGTCGCGCCCAGCGCAGCGGCC
GCCGTGAGGCGCGCTTCGCCCGCCCCGAGGCCGAAGATCGAACCGAACAG
CGTGCGCGCACCCTGCAGCCCGGAGCCAGCTTGAGAGCTGGCGCCGAGAC
GAGCGAGGAAGAAGACGCCGAGGCCGAGCACGAACGTGAACGCGGTCCCG
ATTGCCGCGTCGCCCGCGCCCGACGCCGACGAAGGCGCGCCTGCGCCGCG
TGCGCGGGGTGCATATGCGAGCGCGCCGAGCGCGATGCCAACGGCCACGG
TCGCCGTCAACAGACCAATGCGCTGGTCAACGCCCGCCGCCGCGGCGGCC
AGGGCCCCGGGAAAGGCGACGTGACCGAGCGCGTCGCCGGCGAACATCTG
CCCGCGCAGAACGGCGAACCATCCGCTGACTCCGCACGCCAGCGCGACGC
AGGTGCCGGCCAGCAGCGCGTTGCGCATGAACTCCTGGCCGAGCATCACG
CCACCAACTCGTCCGGTTGCACATCGAGGGTGCGCTCGTCGCCCTCGTCG
CTCGCTCGCCGCGGCAGCAGCGCCGCCGAGGCGCGCGCCAGAACGTAGAT
CGCGAAGGACACGCTCGCGACGAAGAACCCGGGTGGATACACGGAGAAGT
AGGCGATTCCCAGCCCCAGCCACACGACCAGCAGACCCAGAACGACCGTC
AAGGCGAGGCTCAGCACGGGGCGCGGGGTAAGCGCCTGCGCGCTCGCCGC
GGGCGCGACCAGGAGCGAGAACACAAGCAGCACGCCCGTGATCTGGCTGA
TCGATCCAACCGCGATGCCGAGCAGCAGCAGGAAGGCGCTCGCCAGCGCA
CGCACCGGCACGCCGCGCGCGCTCGCGGCATCGGGATCGATCGACGCGAA
AAGCAACGGCCGTCCGATCGCCAGCAGAAGCGCGAGCGTGAGGGCGGCGA
GCGCCGCCAGCGCGACCAGCTGGCCGTCGGCGATACCGAGCAAGTTCCCG
AACAGAAGCCCCTCCAGGTCGCCGAGCACGCCGCCATAGGCGCTCACGAA
CAGGAAGCCCGCGGCGAGCGCGAGCGCCTGCACCGATCCGATCCATGCGG
AGCGCTGCCTGAAAGAGCCTTGCCGCGCCTGCGTCGAGGAGCCAAGCGCG
AGCGCGCCGGCTCCGCAGAAGGCGTAGTAGCCCGCCGCGGCCGGGGCTCC
CAAGAGAGCCGCTCCGCTGGCTCCAGGAAAGGCCATTACCGCGAGCGTAT
GTCCGGCAAAGGTCTCGTGCCGGACGAGCATCAGCCACCCGAGCAGTCCT
GCTGTCACGGCCGCGACGCTGCCGGCCAGCAGCGCGTTGACCATGAAGTG
GTATTCGAGCAGCTGGCTCAGATCCGAGGCGAGGTTCCAGCTCGCGGTCG
GGCCGGCGAGCTCAGTGCGCATGGCCCTGGGCGGCGAGGCTCGACTGCAT
ATGACGGTCGTGGTGAAGCGCCGGCGCGTCCGGCTGGCCGACGACGACCA
CGCGCCCGTCGGAGGCACGAAGCACCTCCACCGGCACGCCGTGCAGGCGG
CTGAGCGTCTCGGCGTTGATGACCTGCTCGACGGTCCCTTCGACGGCGCG
GCCCCCAGCGAGGTATATGACCCGGTCGATGTAGGGGAGCAGCGGGTTGA
CGTCGTGTGCAACGAGCAGCACACCGACGCCGGCTTGCCGGCAGATCCCG
TTCACGAGCCGCGCCACGCCGGCTTGATTGGGAAGGTCGAGGCTGTCGAG
CGGCTCATCGAGGAGCAGCAGCTCGGGGTCCCGCACGAGCGCCTGCGCTA
TCAGCAGACGCTGCTGCTCGCCTCCCGAGAGCTCATCAATGGCGCGATCT
GCATACCTGCCGCCGCCAACGTCCTCGATGACCCGGGCTACCCGCTCTCG
CGCGGACCTTCGCCGCGACCGCGCCGCGCGCCCCGGAAGCGGCAGCGGGA
GCCCCCAGCGATCACCATCGAGCCCCAGCCTGACGATGTCAACCCCGCGC
AGGCGCGTGCCCGGCTCGAAGGAGTGCCGCTGCGGCAGGTAGCCGATCGC
GGCATTGCGCGCGCCGGCTCGCTCGCCCAGGACGCGCACGCGGCCGCGGT
GCAGCGCGAGCGCGCCCAGCACGACCCTCAGCAGCGTCGACTTGCCCGAT
CCGTTCGCGCCCAAGAGCGCCACGAACTCGCCCCTGGCCATGCTGATCGA
GACCTCGCCCCAGACGGCGCGTCCCGCGAGCTGGACGCTCGCATCTTCCA
GCTCGATGGCCGACCCCTCGCGCATCGCCGTGCTCGCAAACGTAGCATAA
GACTGAGTCTTGTTCTCGTAAAGGTCCCACGCGACGCCCAGCCGACGTCG
CCGGATCGTCGGCGAGATCCATTGCGGTGGACGCCCTGCTGGGCGAGGTG
AGCTTCTCAGTCCGCCGGCATGCGCCAGCGTTTGACCAGCAGGACGGCAC
CGGTGAGCACGATCAGGCCCAGCACGATCCCGCCGGCGATGTAGCGCAGT
TTGTGGTGGCGCGGTTTTTTGTTCGCCTGCTTCACGGCCTGGCTGTGCGT
CAGCACCGCGACGCGCACGTGCTTGGCGGCTAGCTGTGCGCGAACCCTGG
GCTCCTGGCCCTTGGGATATTTGAAGAGGACGTTGCGACCGTCCTTGAGC
GTCGTGCGCACCGTCTGCAGGAACTTGTTGATCGTCGCGCTCCTGATCTG
CCTGGCGGCGAGCTGCTGCTCCCAGACCTGTTCGCTCTCTTTTTCATAGA
CCGGCGTCGCCGCGCCAGCCGCCGCTGCCAGCGCGAGCGCGCCCAGCAGG
CAGCACAGCCCCCGCATCGCGGCGCGTGAGCAGGTCGATCGGCGCATCGG
GCGGGTACCCTAACGCGTCAGCTCGCCGTTCGTCGCAGCGCTACTTGCGC
GCGAGGCGCAAGGCCTTGTTGCGCTCGACCTTCGCCAGCACGAGCTTGCG
CATGCGCACGGCCGTCGGCGTCGCCTCGACGGCCTCGTCCTCGCGCACGA
ACTCGAGCGCCTCATCCAGCGTCTGCTTGTGGTGGGTATCGAGCCGCACG
AGGACCTCCGCCGTGGAGGAGCGGATGTTGGTGAGGTGCTTCTCCTTGCA
GGGGTTCACATCGAGGTCCTCAGAACGGGAGTTCTCGCCCACGATCATGC
CCTCGTAGACCTCCTCGCCGGGACCGACGAAGAGCACGCCCCGCTCCTGC
AGCGTCATCAGCGAGTAGGTCGCCGTGGCTCCGCGACGATCGGCTACGAG
CGCGCCGGTCGAGCGCGTCAGCAGCTCCCCGGCCCACGGCTCCCAGCGGT
CGAACACGTGGTGCATGATCCCCGTTCCCCGCGTCTCGGTGAGGAACTCT
GTGCGAAACCCGATGAGTCCGCGGGCGGGCACGAGATAGTCCATTCGCAC
CCAGCCCGTGCCGTGGTTTGTGATGTGCTCCATCCGGCCCTTGCGCGCCG
CCAGCAGCTGCGTGACCGTACCGACGTGATCCTCGGGCACGTCGACCGAC
AGGCGCTCGACGGGCTCATGGCGCACCCCGTCGATCTCGCGCTCGATCAC
ATGCGGCTCTCCGACCGTCAGCTCGAAGCCCTCGCGGCGCATCATCTCCA
CGAGCACGACGAGCTGCAGCTCGCCGCGGCCCTGGACCTCGTAGGTGTCC
GGTCGGTCGGTCTCTCGAACGCGCAGCGACACGTTGCCCACGAGCTCCTG
ATCCAGGCGCGCCTTGATCTGCCGGGCAGTCAGCTTCTCGCCGTCGCGCC
CCGCCAGCGGCGAGGTGTTGACTCCGATCGTGATCGACATCGCCGGCTCA
TCGACGGTGATCACGGGCAGGGGGCGCGGATCTCGCGCATCGGCGAGCGT
CTCGCCGATCGTGACCTCGTCGATGCCGGCGACCGCGACGATCTCCCCCG
GTCCTGCCTCCGACGCGTCGACGCGCTGGAGCGCCTCCGTCACGTAGAGC
TCGGAGACCTGTGCTTGCTCGATCGTACCGTCGGCCCGGCACCACGCGAT
CTGCTCACCCTTTCTTATGTGCCCGTGACGGATGCGGCAGATCGCCAGGC
GTCCGACGTATGGCGAGGCGTCGAGGTTGGTGACGAGCGCTTGCAGCGGA
TGCTCGGGGTCGTGCATCGGCGGAGGGATGCGCTCGAGGAGCAGATCGAA
CAGCGGCGCGAGGTCCGCGCCGTCGAGCGGCGCGCCCTCCTCGTAACGCA
GCGAGGCGCGGCCTGCCTTCGCGTTGCAATACACGATCGGAAAATCGATC
TGCGTCTCATCCGCATCGAGGTCGAGGAATAGCTCATACACCTCGTCGAC
GACCTCCGCGATGCGCGCATCGGAGCGATCCACCTTGTTGACCACCAGGA
TCAGCGGCAGCCGAGCCTCGAGCGCCTTGCGGAGCACGAAGCGGGTCTGC
GGGAGCGGTCCCTCGGATGCGTCGACGAGCAGCAGCACCCCGTCCACCAT
CGTCAGGCCGCGCTCCACCTCCCCGCCGAAGTCGGCGTGCCCGGGGGTGT
CGACGATGTTCAGCTTCACACCCCCGTAGTGAAGGGAGGTGTTCTTGGCC
AGTATCGTGATCCCCTTCTCGCGCTCGAGGTCCATCGAGTCGAGCACCCG
CGTCATCACCTCCTGTCCGGCGCGGAATGCGCCCGACTGCCACAGCATCG
CGTCCACCAGCGTGGTCTTGCCGTGGTCGACATGCGCAACGATCGCCACG
TTGCGAACGTCCTCTCTTGCGGCGAGCACGGCCTGACAGGCTAGCGGCGG
GCCCCAGCGGCTCCGCGGCCAAGCCGCACGCCGAGTCTGGCCAGCGCCCG
GGGGTAGTGCTCGGCCTTGGCCACCGTCTGCTCGAGCGCCTGCGCGAAGC
GCCTGATCTCCTCCTCCTCGACTGTCAGCGCTGGCAGCACCTTGATCGTG
TTCATGCGATGGCCCGCCACCTGGCACAGGATGCGGTGCTCGTGGAAGAG
GGGAACCGTGACCAACTGCGCGAAGAGGCCCGCCTGGCGACCCTCGACAG
CCTCCCAGAGCATGCGCGCCGCGCGACCCGACGGGGGCCCGAACTCGATC
GCCCACATCAGACCCAGACCGCGCACCGCGCGCACGACCTCGTAGTGCTC
AACGAGCGGCGCCGTCAGCTCGAGCAGCAGTGCTCCCAGCTGTTCGGCGC
GCGCGACCAGGCGCTCCTGGTCGATCACGCGCAGCGTTGCAAGCGCAGCG
GCAGCGGCCAGGTCGTTGCCGCCGAAGGTCGAGCCATGGCGCACTGCGCG
CTCCATGCCGTCGAACACCCGATCGAAGGCTGAGCGCGAGACGAGCGCCG
CCCCGATCGGCACCATCCCGCCGGAGAGAGCCTTGGCGATGCAAACGATG
TCGGGCTCGAGCTGCCAGTGCTCGAGCGCGAGAAAGCGGCCCGTGCGCGC
AAGGCCGGTCTGTACCTCGTCGCAGACGAACAGCGTCCCGGCCGCTCGGC
ACAGCGACTGCGCGCTCGCCAGGTAGCCGGGGGGCGGAATGTTCACGCCC
TTGCCCTGGACCGGCTCGAGCACAAGAGCCGCAACCGGGGGGCCTTCGAG
CGCGCGCGTCAGCGCATCGAGGTCGCCGAAGGGAACCGGATCGCATCCCG
CGAGCAGCGGCTCGAAGCCGCCGCGAAACTCGTCGTTGCCATTGATCGAA
AGCGACCCCATCGTCAGGCCGTGGAAGGCATGCTCGGCGTACAGCACGCG
TTGACGGCCGGTGGCCGCCCGCGCGATCTTGATCGCGGCCTCGACGGCCT
CGGTCCCGCTGTTGGCGGGAACCATCGCCGCGACGCTGTCGGGCGCCCGC
TCCAGCAACTGCTCGGCCAGGACACCGCTCAGCAGCGTCACCCCGAGCTG
CGGCAGGTTGGCGGTGCGCGCGGCCATCACCTCCTCGATCGCAGCCACGA
CCTCGGGGTGATTGCGCCCGAGCGCGAACACGCCATAGCCTCCAAAGAGG
TCCAGGTAGCGCTCTCCGGAAGCGTCGATCAGGTGCGCACCCTCGCCTCC
GCGCCACTCCTTGTCGAAACCCAGCGTGCGCAGGATCCGGCCCATCTGCG
GGTTCAGGTAGCGGTCGTTGAGCGCCATCTCCTCGCCGCGGCGGGCGTCG
AGGATCTCTGTTATCGGCGGAAGCGTGGAGTGGACCACGGGCAAAGCGTA
TGCGCGCGGGCTCGCGCAGGCGTGGCGCCCTTGCCCTCGCTGGGCACCTC
GGCTAGGATCCGCTCGGAGAGGGAAGCTCACTGAATCTTCACCGGCGTGC
GCACTCGTCACGGCGAGGATTGCGCCAGGTGGGCGACACACGGATTAGGG
GGATGGGGTCGTTGTCCGACAGCACGCGTTTTTCAGTCGATAAGCCGTTC
ACGCGGCGCACATTCCTGCGCTACGGCGGCTCGTTGGGGGCTTCGGTCGC
CGCCGCCTCCAGCGGCGGCGCGATCTGGCGCGCCGCATCAGCGCTGGGCG
CGACCGTCAAGCAGCCGGACAGCCTCCCCGACCCGAAGCGGCCGGCAGGG
ACGTCGACCAGCGCGATGCCGTTCGATCACATCGTGATCGTGATGATGGA
GAACCACTCCTTCGACAACCTCCTGGGAGCGCTGGCGCGCTCGGGGCAGC
CTAAGGCGAAAGGCCTGAAATTCAACACGGCCGGTGTCGCCCTCAACAGC
AACCCTGGCCCAGAAGGCCCCGTGCGCTCGTTCCCGTTCCCCAACACGGC
GCAGGGCCCCAACGTCTCGCAGAGCTGGAACGCCACGCACGAGCAGATCG
ACGGGGGCCTCATGGACGGATTCGTGCGCTCCGTCGGAGGCGCGGTGCAG
CCGATGGGCTACTGGACCGAGGAGGTCCTGCCGTTCGCCTACTCCATGGC
GCGCACCTTCTGCGTGGCCAACCGCTGGTTCTGCTCGGCGCCCTGCCAGA
CCTATCCCAACCGTCGCTTCCTGATGGCTGGCACCGCGTACGGCAACATC
GCGACAACCACCGAAAGCCTGTTCGACCCGCCGCCGCCGAACGGCACGAT
CTGGGACCGCCTGCACGCCTACGGGATCAGCTGGCGCAACTACTTCACCG
ACCTGCCGTCCGTGGGCGTGATCGGCTCGACGGTCGAGAAGTATCCCGAA
AACCTCACGCCGATCGCGCAGTTCTTCGCCGACTGCGCCACGGGCAGCCT
GCCGGCCGTGAGCCTGGTGGACCCCGAGTTCGGCGTCGCCGGCATCGTCG
GCTCGGGTCTTGCCCAGCTGCCGGCGCTCAAACCGCTGGCGGAAAAGCTC
GAAACGACGGGCGGAGACGAGGAGAACCCGCAGGACATGGCCTACGGCGA
GTACTGGGCCTACAAAGCCGTAAACGCGGTGCTCCAATCGCCGGCATGGC
CGCGCACGCTGCTGATCTACACCTACGACGAGCACGGCGGCTACTACGAC
CACGTGCCCCCACTGGAAGCGATCGCTCCTGACTCGATCCCTCCCGAACT
GGGTCCGAACGACGTGCCCGGCGGGTACAACATCTATGGGCCGCGCGTGC
CAGCCGTGGTGGCCTCGCCGCACTCCAAACCCAACGCGGTCACGAACGTG
GTCCACGACCACACGTCCGTGCTCGCCACGATCGAGGCGAAGTGGAACCT
CCCGCGACTCACCTATCGCGACGCGAACGCGAAAACGGTCATGGATTTCC
TCGACCTCGAACACACTGCGTTCTTGCAACCACCGACAATCACCGAACCG
CCTGCGCCGGTGGAAGCGGTGACGACCCCCTGATCTGGAGGGACCATGCC
AAGCTGCTCCGCCACTCGCACCGACGCGCGCCCGACGCGTAGATCGTGGC
CGCCAAGGTCTCTGGCCGTACGCAGCGCCCTGCTCGTCCTCTGCGCGGTC
GCGTGCGCGGCGGCAGCCGGACCATCGGAGGCCTCCGCAACCTTCCGCAC
GCCCAAAATCCGCCACGTGTTCGTGATCGTGCTGGAGAACCAGGGCTACG
CCGCGACGTTCGGCAACCCGACGGCCGACCCCTACCTGGCATCCACTCTT
CCGGCGCAGGGAGCGCTGCTCGAAAACTATTACGCGACCGGGCACGAGAG
CAACGACGACTACGTCTCCCTCGTCTCCGGCCAGCCGCCGAACCCCGAAA
ACCAAGCCGACTGCCAGTCGTTCAACGACTTCACGCTCCCATCCACCGAA
CCCAACGGCGTGGAGGGCGGCGTCGGCTGCGTGTATCCGTCGTCGGTCGC
CAACATTGGCAACCAGCTTTCGGCGGCGAAACTGAAGTGGAAGGGCTACA
TGGAGGACATGGGGAACGACCCCAATCGCGAGGCGGCGGCGTGCGGGCAC
CCGCCGGTGGGGGCAAAAGACGGAACCCAGAAAGCCGAGCCAGGTGACGG
CTACGCCACGCGCCATGACCCGTTCGTGTACTTCCACTCGGTGATCGACG
AAGCCAGCTACTGCGACGCGCACGTGGTCGCGATGGGGTCACCGACGGGC
GCGATGCCGGCGGCCGCGCTGCGCCACGAGACCGGCCTTGCCACCGACCT
CTCGTCTGCGACGAAAACGCCGAAATTCGCCTTCATCACGCCGAACCTCT
GCAACGACGGCCACGATTTCCCCTGCACCAACCAGACGAGCGGGGCCTCC
GCGCTCGAAGACATCGACGCCTTCCTTGAAACCTGGGTGCCGAAGATCAC
GGGCTCGGAAGCGTTCAAGAAAAACGGGCTGCTCGAGATCATCTTCGACG
AGGCGGGCAACTCGGAAACGGAAGCGTGCTGCGGCGAGACGCCGGGACCG
GCGTCGCCCTTCCCCGGCATCACGGGTCCGGGCGGCGGCAGGGTGGGAGC
GGTGCTGCTGTCCCCGTTCATAAAACCGGGGACAGTGAGCAGCGTCGAAT
ACAACCACTACTCATCGCTCGCCACCTGGGAGTCGCTGTTCGGCTTGCCC
CGGCTCGCCGACGCCGCCTCTGTGCCAGCCATCTTCGGCCCCGACGTCTT
CACCGCTGCGGGCTGATCGCAGGGGCCGGCCGACCCTACAGCGCGGCGAG
ACGGGCGGCGAGGAAGTGACGCTCGGGCTCCGAGCGCGTGAGCTCGAGAG
CGCGCTCGTACGCGACGCGCGCCTCGGTGCGCCGGCCGAGCCGGCGCAGC
AGGTCGGCGCGGGCTGCGTGAAAGTAGGGGTAGGAGCTGAGGTCGGAAAG
CGCCTCTATCGCCTCCAGGCCAACATCGAGGCCGCGCGCTTCCGCCAGCG
CCACGGCGCGATTCAGCTCCACCACCGAAGAGCGCGTCCGCTGAGCGAGC
TCGCCGTAGAGCGCGGCGATCTGCGGCCAATCGGTGGCGTCCTCCGCGTG
CAGCGAGGCGATCGCGGCCTGCAGGACATAGGTGCCGCGGCCGCCCAGCG
CGAGCGCCTTCTCGAGCGCGGCGCGCCCTGCCTCGATCTGGCCCCGGTCC
CACAGCGCCCGGTCCTGATCGGCCAGCAGGACGAGCTCGCCATCGCGAAT
GCGAGCAGCGCGCCTGGAGTCGTGCAGGAGCATCAAAGCGAGCAGCCCGA
AGACCTCGGGCTCATCGGGCATCAGTTCAACCAGTGCGCTTCCGAGGCGG
ATCGCCTCCGCGGCAAGCTCAGCGCGGCCGCCATATCCCTCGTTGAAGAT
CAGGTAGACGACCGCGAGCACCGCGCTCAAGCGATCGGGCAGCAGATGCG
CCGGCGGAGTGCGGAACGGGATTCCAGCGAGCCTGATCTTGCGCTTGGCG
CGCACCAGACGCTGTGCCATGGTGGCCTCCGAGACAAGAAAAGCGCGCGC
GATCTCCTGCGTGCGCAGGCCGCCCAGCGCACGCAGCGTAAGCGCCACCT
GCGCATCGGTGGCGAGTGCCGGATGACAGCAGGTGAACAGCAGCTCGAGC
CGCTCGTCGGGGAAGATGGTCTCGTCCACCTCGGCCTGCTCCTGCTGTGC
GTTTGCGCGCTCGATCAGGTCCGAGTCGGGTTTGACCTTGCGCTCGCGAC
GAAGCCTGTCGATGGCGCGATTGCGCGCGGTGGTGATCAGCCACGCGGCC
GCGTTGGCGGGCGCTCCGTCGCTCGGCCAGCGCTGCGCCGCGACGGCGAA
GGCTTCCTGCGCGGCTTCCTCGGCGAGGTCGAAATCGCCAAGGAAGCCCA
CCAGCGAGGCAAGGACCCGCCCCCAGTGATCTCGGAAGACCTGCTCGATC
AGCGCTCGACCACCGGTCGTATCTCGATCGCTCCCCCGAGCCGAGCGGCG
GGGATTCGCGCGGCCAGCTCGATGGCTGCGTCGAGATCATCGGCCTCGAA
GAACAGGTAGCCGCCGAGGGCCTCCTTGACCTCGACGAACGGGCCGTCCG
TGGTCAACGTCGCGCCGTCCTGAACGCGCACGGTCGTCGCCGTCTGCGGC
GGCTGCATCTGCACCCCCGGGGTGACGCCGTCCGTTTGGCTGATCGCCCG
GTAGTCGGCGTAGACGGCCTTCTGCTCCTGCTCGGACAGCCCTCCCCACT
CCTCGGTGCCCGGCAGCGGGGTGTCGCCTTGGTGGATCAGCAGCATGTAC
TTCATGGCACCTCCTGGGATCTTGATCGTTTCAGCTAAGACGAACGGGGC
GCGCGTAAATCGACACCCACGCCCGCGGAACATCTCGCCCGTCATCGCGC
GGACCGCCGCGAGCGCCCCACCTACACGCGCCCGTCCACTGGGTACGCTG
CCGGCGTGAGCCTTCACCCCCTCGCGGAGCGTTTTGCGTCGGTCGCCGAT
CACTACGAGCGCGGGCGCCCTGAGTACGCGCCGGCGGTGATCGGCGCACT
CGCAGCAGAGCTTGGCCTGGCGCGCGGGGCCATGGTGCTCGATCTTGCTG
CCGGAACCGGCAAGCTGACGCGCGCGCTGCTGGCCGCCGAGCTGGATGTC
ATCGCGATCGAGCCGCAGGCCGCGCTGCGCGAGGTGCTCGCCACGGGCGT
CGGCGAGCACCGGGTCCGCGAGGGTCTGGCCGAGGCGATACCGCAACCCG
ATTCCTCCGTGCAGGCGGTCACGGTCGCCGACGCCTTCCACTGGTTCGAT
CACGGCAAGGCGCTCGAGGAGATACGCCGCGTGCTCGTGCCCGGCGGCGG
CCTGGCCGTGATCGCGACGGTGCCCGATTGGGGGGGCGCATCGTGGGCGC
ACGAGATCGGGACGTTGATCGCGGCCCTGCGCCCCGAGCACCCACACTTC
GACGGCCCGCCATGGCAGGACGCGCTGCACGCGAGCGGCCACTGGCGCGA
CGTGCGCGAGGTGAGGGTCACCTGCACCCGGCCGGCGGAGCCGGAGCGGA
TCGTCGACCACATGATCTCGATGAGCTGGGTCGCCGCTCTGCCGCCGGCT
CGGAGAGACGAGACGATCGAGCGGATCCGGACGTTGATCGAGGATGGCGA
GACGCCCGCCGAGATGCCCGTTCACGTTGTCCTGGGATTGGCCTCGCTGC
GCGCCTGAGGACGAGGGGCCCTTCGCGCCGTCAGGCGCCGACCGGGCTGC
GCTGGTCGAGCGCTATCGCGCCGCTGCCGGTTCGGTCAGGCACGTGTCCT
CCTCTGCGTACGCCGGTGAGCAGGCGCAGAGCACCTTCAGCGGAGCGGTG
CCCGTGTTGACCAGCTTGTGGCGAGAGCCCGGCGGGATAAGCGCGCAATC
GCCCTCAGCCACGATGCGCTCCTCGCCGTCGATGACAAGGCGCCCTTCGC
CGGCTGTGATGAGGTACAGCTCCTCGCTGGTTCGGTGGTAGTGCTCGGTC
GTCGCCGCACCCGGCGCGAGGATCGCCTCGGCGAGGCTCTGGTTCTTTGC
CGGCGCCGACACACGTCCTGCCCACTCCCTGATCTCCGAGCCGTCGAGCG
AGGTGAAGGCCTCGAGGTCTCGATAGGAGCGAACGTGCACCGCCGCCCAA
GTCTAGATCGGGCGCCGCTGCGGACGCTCGGCGGTTGTTCGACAGCGACA
GGGAGGGGTCATGGCGCGGAGGTAGGCTGCTTCAGCGAAACTGGTCGCCG
TTTGGGACCTCGCCGCCGCGGCGTCGCGCTCGACCGGCAGGCCGAGCCGA
GCGCTGGGCGCTCAGGTGGGACCGAAACCACGCGCGTGCCAACTCGGCGA
CACGCTCGAGTGCTCCCGGCTCTTCGAAGAGATGACTCGCGTGCTCCACG
ATCTCGAGGCGGGTCTCGCAGCGCAGCTGTCGTTGCGCCTGCCGGTTGAG
CTCGAGCACGACCGGGTCGGCGCTGCCGACGATCAGGAGCGTCGGCGCCA
CGACTGAGGCGAGCTCGGCGCCGGCGAGGTCTGGGCGCCCTCCGCGCGAC
ACAACGCTGAGGACGCGCGCGGGGCGCCGTGCGGCGGCCATGAGGGCTGC
CGCGGCTCCCGTGCTGGCTCCAAAACACCCCACCGCGAGCTGTGCGACTG
CGGGCTCGCTCTCCAGCCAGTCGATCGCCGCGACCATCCGGCGGGCGAGC
AGCGGGGTGTCGAAGCGCAGCTCGCCAGTGCGCAGGTCTGCTCTCTCCTC
CTTCGCCGTGAGCAGGTCGAGGAGCAGCGTGGCCAGCTGAGCTTCGTTGA
GCCGCATAGCGACTTCGCGGTTGCGCGGGCTGTGGCGGCCGCTGCCGCTC
CCGTGCGCGAAGGCCACGACGCCGACTGCGCCCTCGGGCGCCGTCAGGTC
GCCGACCAGCTGTGCAGGGCCGGCGGAGATCGTCACCGACCGGGTCAGGC
TGGCTGTCGATGAGGCGCCCATACGCAACCGCTACCCGCAGCGCATGGGA
AGGATGCATGATCGCGGCCCGGCCCCGCACACGTCGCGTCCCGAGGACCT
CAGGACGCCAGGTCAGGAGAGCCTCAGTGCCGGTAGCCTCCAGCCGTGCG
CGAGGTAGCCCCCGGCGTGTTTCACTGGCGTGCCTACCACGAGCAGATCG
GCATCGATGTTCACTCCTATCTGCTCGAGCCTGCTGGCGTGCTGCTCGAT
CCCATGCTGCCGACTGCTGGGCTCGACGCCGTTACCAGTCACGGCCGACC
CCACACGATCCTCCTGACAAACCGCCATCACCTCCGTGACAGCGAGCGCT
TCGTGGCGGAGCTCGGATGTGCCGTACGGGCACCGCGGGCGGGGATGCAC
GAGTTCGCGCGCGAGGCGCCGGTCGAGCCCTATGACCCCGGCGACGAGCT
GCCTGGCGGCGTGGTCGCGTTTGAGGTTGGCGCGATCTGTCCCGACGAGA
GCGCGCTGCATCACCCAGGGCTGCGCGTTCTCGCGTGCGCCGACGGGCTT
TTCCGCGGGGACGATGGCTCGGGAGCGCTCGGGTTCGTCCCCGACGAGCT
CATGGGCGACGATCCCACGGCGGTCAAGGAAGGTCTCTTCGCCTCATACA
CGCGCCTGGCTGCTGAGCTGGACTTCGATCACCTCTTGCTCGCGCACGGC
GAGCCGATCGCCGGCACGGGCCGGGAGGCTCTGCGCACATTCGCCACCGA
ACACGCATAGCACGCGCTCGGTTCGCTGACGGAGCGCGGTTGAGCGTGTT
TAGGAAGACGCTGGAGTCTTCGGCCTGGCAGGTGATCGAGGCGAGCTTGG
GCGAGCGGCGCTGCGCGCACGCCCCGCGGGCCCGACGCTCGCCGGCTGAC
CTTCGCGCTGCTCCTCGTGCGCACGCCTTGTCTGCGCCTTGTCCACGTAC
ATGGCGGCGTCAGCGTGCCTGACGAGCGCCGCAATCGTGGATCCGTCGTC
GGGAAAGAGGCCACTGCCCACGCTTGCCCCTATGCGGACCTGCACGTCGC
CGAGGCGGAGGGCCTCTCCGAAAACGGCGCGCACGCGCGCCTCCGCGGCT
CGCACCTGGTCCCGCGACTCGATCTCGGTGAGAATGATCGCGAACTCGTC
GCCACCGAAACGCGCGATCGAGTCGGCGGCCCGCGTCGTTGCCTGCAAGC
GCCTGGCCACCTCGCGGATCAGTTCATCGCCCGCGTCGTGCCCGTACAGG
TCGTTGACGTCCTTGAAGCCGTTTAGGTCGACGAACAGGAGTCCCATGCG
CGTCTCTCCCGACTCCGCAATCGCGAGGATAGTGTCGATCCTCTGCCTGA
AGCCGACGCGGTTGAGGAGCCCGGTGAGCCCGTCGTGGTTGGCCCTGAAC
TCGAGCGTGTCCACGAGCTGGCCGTTCTTGAGCGCGGTGGCCGCGAGCGC
GGCGACCCCGGTGAGCTGCGCGAGCAGGTCGCGCGTGGGGTCGAGCCGTT
TCGGATGCGCGGTCACCGAGACGGTGAGCACGCCGAGGAAGTCTCCGCGC
GCGAGGATCGGAACCACGACCATCGCGATCACTCCAAGCATCGTCATCAG
CTCTGCGATGTAGGGATCCTTCTCCCCCGCGCGAAAGAACATCGGCTCCG
GGGCCGCGATCATCCGCTGCAAGGACGGGGTGTCCGCCGGCGAGATCGTC
ATGTCGCGAAGATGCGAGAAGGACCCGTCGAAGCCGCCGGCTCGCGCCTG
CAACCGGAGGCGCTTCTCGACCTCGTCCCAGAGCCACACGCTGACGCGGT
CGCAGTCGACGACCTCGGGGACCGACGCGGCCAGGCGCTCGGCAACCTCG
TTGCTCGTGCCCGCCTCCGCGAGCGCCAGCGCGAGCGAGTGCAGCGCGCT
TACCTCGCGGTGGCGCCGATCCGACTCATCCAGAGCCGTCGCCATGTCCA
GCACTGCAGCCGCGTGCTGGGCGTACAAGCGCAGCAGCTCCTCTTCCTGA
GGAAAGAACTCCATCGAGGTCGGGTAGTGGGCGATCAGCTGTCCGTATGA
CCGGCGGCTGGACTTGACATCGACCGCGAGCGCCGAGCCGCTCATGGCGC
TGCCCCCGAGCGTCGCCCAGACGAGGGCCTCGCCGGCGTCCGCGTCGATG
CCGTGAGAGTAGACCTCCAGCTCGGCTCCCTCCCCGGTGCGCACGGCGAG
CACGTGGCTCGGCGCACGCACGGCGGTCGCGGCGCGTTCGACGATGCGTT
GCAGCACCGTTCGCAGGTCAGCGGCCGAGACCAGATCGCCGGCCGTCGCA
AAGCAGCTCTTCAAGCGCGCGGACATCGCGAGCATCTGCGCCTCGAGCGC
GGTCACCCGCAGCTGCGGGTCCGCGGCCTGCGCCGCGAGCTCGGCGTCCC
AGCTGACCTCATACAGGCAGCTTGCGTCGCCGCGCGCCTGGCATTCGCTC
TCGCTCACCCTGGCCAGCGGCAGACCGAACAGAATCGTCGCGCTCGACAT
CAGCCCGGCAGCCCAGTCGCAGTGAAGGCGCGAGCGCTCGAAGCCCGGCC
GGGCCCGCGCCCTCACAACGGCGCGTCCCGGACGTGCCTCGAGCGTTTCG
AGGTCGGTCACGGCGCTGAGTTTCGCGGCCGTCCGTGTGATCTGCTCGAG
CACAGCCTCGGTCGATCCCAACGATCGCAGGATGGTCGAGACCTGGGTCC
CCGCGTGGCGGCGCACGGTGTGCTCGCCGACGTGTCGCGCGAACGCCTCA
TCGCCGGACTCCGCTACCCCGGCTTCGAGCAGGGCCGTCGCCTCCGCGAG
GGAGATCCAGTTGTCCGGGTTTTCGAGATAGGCCAGGTCGCGGTTGCTTC
CCGCGCGCCCGAGCACGGACCCGACAGCCGCGTCACCACCTTCCTCGCGC
ACAACGCTCAGGAGGGCGCTCGTCATCGAGCAACAGATCTGCCTGTCCGT
GCCCGCCACCGATCCAGCTCCTACGCCTTCGGCTGGCCCAGCTTCGCTCT
GCATGGGGAAATGCTCGGCCGTTGCTGCGCTGAGCTTGAGCGTTCTGTGA
CGAACGTGCGCAATTGTCATCACCGCGTCGTGGCACGCTTCAGGTCCGGC
TTGTGCACAATTCGCTCCTATCGAGCGGAGAGCTTCCAGCCCGCAGGATC
TAGGCTAGGCGATCACCGGCAGACGCCGCCTCCGACCGCGATCTTTCCGA
CCAGCGGCAGCTTGCGCGAGGAGCTGCCCACGCGCACCTTCACGCAGCCG
GGAGCGACGCGCCAGCCGTTGGCTGCATCCGACCAGAAGGAGAAGGAGCG
CGCGTTCAGCGGGACGCTCACGCGCTGGCTCTGCCCGCGCGCCAGCGCCA
CCTTGGCAAACCCCTTGAGCTGCTCCGGCGGCTGCGGCACGCCGGAAAGC
GAGGGCAGCGAGAGATAGACCTCCGGCACAGCCCAGCCGCTGCGTGCGCC
GGTGTTCGTCACCGTCACGTTGACCGTCGCCGAGGGTTCGGGTCCGCTGC
CGGGCGTGACGGTCAGTTCGCCGAAGCGGAAGTGCGTGTAGGAGAGGCCA
AAGCCGAAGGGGAAGGCCGGTTCGATGCGCTGGTTGTCGTACCAGCGGTA
GCCCATCAAGACACCCTCTTTGTAGAACTCCTGGTAGTAGGGGCAGGGGA
CCCAGGCGTGCAGTTCGCATTCGTATTCGGGCGTGACGGTTCCCGGGTAC
TGCGCCGCCCCGCCCGGCGCCGTCGGCAGGTCGGCTTCGCTCTTGGGGAA
CGTCGCCGGGAGGCGCCCGCCCGGGTCTGAGTCGCCGAACAGCACGTGCG
CGATCGCCGTGCCGCCGTCCTGCCCCGGATACCAGGCCTCGAGCAGTGCG
TTGATCGATTCGCGCCACGGCGTGAGCACCGGCGCCCCGGTCTCGAGCAC
GACCACCGTGTTCGGGTTCGCGGCGGCCACGCTCGAGATCAGTTCGTCCT
GGTTGCCGAAGTCCAGCTGGCTGTCTTCGGGGTTTGCTGGCGTGGCCTCG
GCGTCGCTGCATTCAGGGATCAGCGACATGCAGTGCTTGTCCGTGCCCTC
GCCCTCGGAGTCGGCAGCGATCACGATCGCGACGCTTGCCGCGCGCGCCG
CTTCCTGTGCGCCTCCCACGCTCGTCCCATCGTTGTAGGTCACGATGAGC
TTCGACTGCGCGGCGCGCGCGCTGATCCCTTCGAGCGCGGTGACCTTTTC
GTAGGGGCTGACCTGCGAAGACCCATCCCCGAAGATGTACTGCTTGGCGG
CCGGGCCGATGACCGCGATCGAGTGCACTTTCTTGGGGTTGATCGGCAGC
GCGCCGCCGTTGCGCAGCAGAACCGCGCCACCTTCCTCGGTGCGATCCGC
CACGGCGGTGTCCGCCGCGCGGTCGTCCTGGGAGATGTCGTTCGGCCACG
TCGGGTGGTCGAAGAATCCGACGGCGAAGAGCTTGCGCAGGATCTCGTAG
ACGCGCGCTTCAAACGTCGCCTGCGTGACCGATCCGTCCGCCAGCGCAAG
TTCGACCTGCGGGGCGTTGTAGCAGCTGGGGCCGATGTCGAAGTTCATGC
CGGCATTGAGGTCCGCTTCGGTCTCGTGGCAGGCGAGGAAGTCCGAGACG
ACGAAGCCGTCGGAGCCGAACAGGCCACGGAAAGTGTCCTTTAGCAGGAA
GGGATTGGCGCAGGCGTACTGCCCTTCGAGCAAGTTGTAGGAGCACATGG
TCGTCGCGCTGTGCGCTTGGATGTCCGCCATTTCGAATGGCGTTAGCTCG
ATCTCGTGCAGCGCGCGCTGGTCGACGTGGACGTTCACGAAGGGACGAGA
GCCGTAGAGGCCAAAGATCGGCGAGACGCCGATCTGGCCCTCCTGGTTGT
TGGCGGCGAAGTGCTTGACGTCGGCCATCACGCCCTGGGATTGGAAGCCA
TCGATCCACCCGACCGCCGTCTGTCCGGAGAGAAACGGATCCTCGCCGTA
GGCCTCGAACGTGCGCCCGCCGAGCGGCGTGCGCATGATGTTCACTGTCG
GTCCGAAATCTCCGTCAAAGCCGCGGTGCCTGACCTCCTGGCCGACGACC
GAGCCGTACGTAGATGCCATCGATTGATCGAAGTTGGCGGCGAGCGCCAT
CGCGGCAGGCATCGCGGTGGCCGGGTTGGAGCCCGACCCCAGCCCGCCCG
CGCCGACGGCGCCGTCGGTCCACTTGACCGGCGGCATGCCGACGTCGCTT
GCTTCCTTGCCCGTCAACACGCCGATCTTGTCTGATTGAGACATCGCGCC
CAGCAGCAGCATGGCGCGCTCGTCGGGCGAGAGCGAGGTGTCGCACCACG
GATGCGTGCCACAGCGGCCTTCGGCGTAAGAAGTGGGCGTGAGGATCAAA
GCGGCCGCCACCACGGCCAGCACCAGGCCGCACCGCAGGGCTCGATAGCG
GCGAGTCGCCCGGCCGGCTCCTCCGCAGAGATTTCGTGTCATCGACTTGC
CTCCCCCAGTAGCCGTCCCACCTGGAGCCAACGAGAAACCTTGCCGTTAC
ACCAGAAGTAACCTGCGGTACTCAACGTACAGCGATCGAGGCCCGTTGTC
AACAAAAAGATCAAGCAGTACTCTTGGAGATGCTGCGCGCGATTGACTCC
TGTTCATTCGGGCCGGTGCATCGACCATGCTTTCCGCGGTGGCACCTGAC
AGATCGCCTGAGAATGCGATTCCGAGCGTGACCCCCGGCGTCTTCTTCGG
GGCGCCCGTGGCGCTTCCCCGCGGTCCCCACGCGCTCCCGCGCGCCGACG
TGTTGGCCGAGCAGCGCGAGCGCCTGATGGCGGCGATGACAGACCTGATC
GCCGCCGGCGGGTACACGCGCGTGACGATCGGCGCGCTGGCGAGCCGCGC
AAAGGTCTCGCGCACGGCGTTCTATGAATGCTTCCCCGGCAAGGAGGCGT
GCGCCTTTGCGGCGTATGACCGCTTCATCGAGGTGTTGCTCGGCGCGCTG
GCCGAGAGAGCGGGGGAAGCTGTCGACCTGGCCGAGCTGATCGGCGCGAT
CGCAGACGGGTACTTCTCGATGCTGGAGCGAGACCTCGTGGCTGCGCGCG
CGTTCCTGGTCGAGTTCGATGCGCTTGGACTCCAGGCCCGCGACCGCCGT
CGCGTGGCACTTCGAGGCATCGCCAGTTACCTGCGCCAGATGCACGAGGA
GTTCCGCGCGTCGGACCCGACGCTCGCGCCGCTGTTCGCGGAGGAGGTGT
ATCTGGGGATTGTCTACGTCGCACGCCAGCTCGCCTGCGATGCGCTCGAG
GAGCAGCGCAGGCCCAACCTGCGCGGGATCGGCGAGATCCTCGCCCCTTG
GCTGCTGACGGTCTACCGCCCAGACGCGCTCGCCCGCCCTGCCGTTAGTC
GGGTGCCGTCCAGGCGTCGGTCAGCCCGGTAGGCGTCGCAAATCCACCAA
CCGCTTCTATTCGACCTTGGTGACCAGCTCGCAGGTCGAGGGCTGGAAGT
CCTCGCAATGGCTCCGGACCCTCCCGATCCGCTCGCGAAGCTCTGACGGC
TCCTTCCAGGCATGTTGCGCCTCGAAGCTCTCCCACGGCGCGCAGCTCAT
GTAGTTGCTCGGGTGATCCGATCGCGGACCAGCCGAAACGTTCCCGACCC
GGCCATGCGGCTCGCCCACCTCACAAACGCGGTCCACTCCTGAACGAACG
CCTCTTCCTCGCCGCGCTTGACCACCCAAGTGCCGCTTGTGTATGTCTCG
CTCATGGGTCGTCGAGTGTAGATGTCGCGCGGCGCGAGCCGTAGATCTCG
ATTGGTCGATGGATCGGTCATCCGGTTTTGCGCGATAGACCCGTAGCGCG
GGCGGCCTTCGCGAACGCGCGCGCCCTGCCAACCTAAGCGCGCGTGGCAT
GGATGCGGCGAACATTCCCGGCGGCGCTCGCATTCGCAGCGGTCGGCTTC
TCGGCGCTCGAGAACGGCGGCTTCTTCCCCACCTCATGGGGGTGGCCGGC
GATCGCGTTCCTGGTGACCGTTGCGGTCGTCTCCCTGCTCGCCGATCGAG
TGCGTTTCGCGCGCGCCGACATGCTGCTGCTCTTCCCACTCGCCGGCTTC
CTCTGCTGGACTGCGCTCTCCGCGCTCTGGTCGCCGGGCGCCCAGCTGCC
GATCCAGGGCGCGCAGCTCGCGCTCGTCTACGTGGCGGCCGTCGCGGCGT
TTCTGCTGCTCGACTCGGTCTTGCTTCCGCTGGGGATCCTGTGCGCGATC
ACGCCGGTGGCCGCTTACGCCCTTGCGACGCGCTTGGTGCCAGACCGAGT
CGGCACGTACAACCCTTCCCCGAGCGGCTACCTGCTCGCGGGGACCACGG
GCTACCAGAACTGCCTCGGCATCCTGTGCGCGCTCGCGGCCCTTATCGCC
CTCGGTGTGGTGGCCCACGCGCGTCGTCTCGGCATGCGCACCGGCGCAGC
TCTCTTGCCGGTGATCCTTCTGCCGACGCTTTACTTCACGTTCAGTCGCG
GTGCCGCTGCCGCGCTGGTCCTCGGCATCTTGTGTACCGTCGCGCTCGAG
CGACGGCGACTCTCCTACTCGGTGACGCTGCTCACCGCGCTGCCGTTGCC
GCTCCTCGGCGTTTGGTTGTGCTCGCGCTCGGGGTCCCTCACGCGGGCGG
GGTCGCCGCTATCGGCCGCGGCACACGACGGTCACCGACTCCTCGTGGTG
CTCGCCGTCCTCGCTGCGCTTCAGGCAGCCGTGATCCTTCTGCTCGCGAC
GCTCGAGCGTCGGATCGCCGTCACGCCGGAGGGGCGCCGCGCGTATGCGG
TTGGTCTGGTGGTCGTCGGCGCGGCCGTCCTTGCGGCAGCGCTCGTCCGC
ATCGGCGACCCGGTGACGTTCGTGGACCACGCGACCGACGCGTTCACTAC
CGAAACCGCGGCGGCCGGCGGCGACCTCAACGGGCGGCTCGTGACGCTGT
CAGGGCACTCGCGTTCGCAGTACTGGAACGTCGCGTGGCGCGAGGTTCGC
GAGAACCCATTGCTGGGTGGTGGCGGCGAAACGTTTCGCCGCTACTGGCT
GCAATACCGGCCCGCAAAGCTCGACGTCCTGAACGCGCACAACCTGTACC
TGGAGACGCTCGCCGAGCTCGGCCCTCTGGGTCTGTTGCTGTTGCTCGCC
GCGCTCGCGGCTCCCCTCGTGGCCCTCAGGCAAGCCGTTGGACATCCGCT
CGTGCCGGTCCTAGCGGGCGCATATGTGGCGGCGCTCGCGCATGCGTTCG
TTGACTGGGACTGGCAGCTGCCCGCTGTCACGCTCTGCACGCTCGCGCTC
GGGAGCACGCTGCTGATTGCAGCGCGCCGCTCAAGAGACGAGCACGCGGT
GGCGGCGCGCGTTCGCTGGACGACAATCCCGCTGGCGCTCGCGCTGATCG
CGTTCGTGTTCGCTGCTCAGCTCGGAAACAACGCGCTTGCCGGCGCCGAA
CGTGCCGCCAACCGTGGCGACTACCGTTTCGCGCTCGCACAGGCACGCAG
CGCGCACGACTGGCTGCCGTGGGCAGCGTCGCCCTGGCAGCTCATCGCTG
AGGCCCAGCTCGCCAGCGGCGACCTGACGGCCGCCAGCTCGAGCCTGCGC
CAGGCGATCAGGCTCGATCGCTCCGACTCGTCCACTTGGCTTGACCTCGC
GCTGACGAGCACCGGGCGCGATCGGCGCCGCGCTCTCGCGCAGGCGGCGC
GCCTGAACCCCCTCGGCCAGGACGGGCCGAAGATCGGCCGATAGCTTGCG
CGAAGGAGAAGGCCCTGACCAGGCACGGGTGAGCGCGTTATAGGGGTCAG
GACGTCGCGCCGGCTGGCGAGGCTGCGCGACGACCCGCCCGAGACGGGCG
AAATGCTCCCCATCGAAAGGACCCCCGTGCGCAAACGACTGACCGGACGC
GCCCAACGGCCCGCCGTCGCGGGCGTAATTGCATGCGCAATCATCGCCTC
GTACGCGGCCGTGGCCGGTGCTGGCGGTACGCACAATACGAGCGCGAACT
CCCAGTACCACGGGCAGGCCAAGGTGACGATCTGCCATCACACAGGTTCG
GCGACGAACCCGGATGTGACGATCACCGTCGGGGCGCCTGCCGTCCGGGC
GCACTTGGGTCACGGCGACACGCTCGGCGCATGCGAACTGCCGTCGAGCT
CGCCAGCCGCGGCGACGACTACGGCAGGGTCAAGGCACACATTGAGGGCG
CATCACAAGCGCTCTGCTCACGCCCCGTTGCTCCGACGCACGGCGCACAC
CACTTCACCGACGCATTCAAAGCCCGCACATGGCGGACCCGGGCACGGGC
ACGCCAAGCGCGGGATTGCGGGCGCGGGCGCAGGAGCGTCTGGCGGTTTT
GGCTCTCAGACCAAGCAGATAGGCTCGCTGGTGTCCGGGGCCGCGCACTC
CAAACGGGGACACCGCGGCGGCACGACTCAAGCCAGCGGCTCGCCAAACG
GAAGCGGGCCGGGCTCCGGCGCACCGGGCAACTCAGGCACGGCGCCCGGT
CACAGCGGTAAACGAGGCCAAGGCGTCGGCCACGGCACGTAGCGCGACAC
GCTCGAGGTAGCGCGACAGGCGCAGCTGCGGTGGGGAGCCCCACGCCGGG
CTCTCCACCGTACGCGTCGTCCGATATCGGAACGAAAACCCCGCATTCGG
GTGATTTTGATGTCGGGGTGATTGGTTCAAGTTGGCCCCCTACCGGAGCG
GGGCCCTCGCGCTACCGTACCGATGACAGATGACGCGCTTGGTGGGCATC
AATCACGTGGCCCTCGAGGTCGGGGACCTGGAGGAGGCGCTCGTCTGGTA
TGGGCGCGTGTTCGAGTTCGAGCTGCGCGGCCGGGCTGGAGACCGCATGG
CATTCATCGACATCGGCGATCAGTTCATCGCGCTTGCCTCAGGCCGCACG
CAGTCACCCGACGGGGCAAGGCACTTCGGGCTGGTGGTCGATGACAGGGA
GGCCGTGCGCGAGCGCCTGCGCAAGGACGGGATTCCCGTGCAGTCGTCCG
GATCGCTCGACTTCACGGACCCGTGGGGCAACCACGTCCAGGTCGTCGAC
TACCGCGACATCCAGTTCACCAAGGCGCCGGAGATCCTGCGTGCGATGAA
GCTGGACGGGCTGAGCAAGAGCGAACAGGCACTCGAGGAGCTGAGCCAGA
AGGGAATGGCCACGGAGTCGTAGGGGACCGAAACCGCGCGCCTGTCACAG
GCTTCTTCTTCGACGTCGACCCCTGGCGCACCAGCCGACCAGGCGTCGGG
ACAATCAGAATCGGGGCGCCCGCATCTGAACCGCGGACCTCAGCGCTCGT
CGCGAGGCTCGCGGAGCCAAAGTGACTCGTGACCCTCCTCTCGCGTGGAT
GCCGACGAAGGCCCGCTCATCGCGCGTGACTCTACGCCTGCGGCCGCCTC
CGGACGTTCGTCGGTGATTCCATGTCGAGAAACGCCCAGCGGCTCCGCTC
ACCAGGTGAAGGGCCACGACAGGCGAGGCCCGCGACGCCAGGAGACGACT
ATGCCCAAGTACCTGCTCCTCAAGCACTACCGCGGCGGCCCGGAGCCGCA
CCATCCCTTTCCCCCCATGGACCAGTGGGCGCCCGAGGACGTGGAGGCGC
ACATGGCCTTCCTGCGGCACGTCCGCGAGCTGCTCCGGGAGAACGGCGAG
TACGTCGACGCGCACGCGCTCACGCCGGAGCGCAGCTGGGTGCGCTACGG
CGGCCCGGACGCCGCGCCGGTCACCACCGACGGCCCGCTGCCCGAGACCA
GCGATCTGGTGGCGGGCTGGTACATGATCGACGTCGACTCGTACGAGCGC
GCGCTGGAGGTGGCGGCCTACGTCTCCTCCGAGCCCGGCCCGGGCGGCGA
GCCGCTGTACGAGTGGATCGACGTCCGGGAGGTCATGTCGGGGGCGGCCT
CGGACGACTGAGCCGGCGTGCTCGACGATGGGACGCGAGGACTGGACGAG
GGCGCGCTGCGCGCCCTCGTCCCGCGCGTCCTCGCCGCCCTCATCCGGCG
GGGCGAGGACTTCGACGCCGCCGAGGACGCCCTGCAGCAGGCGCTGCTGG
AGGCCCTGCGGGTGTGGCCCGAGCACCCGCCGCGCGATCCGCACGCGTGG
CTGACCACCGTGGCGACGCGGCGGCTCGTCGACGCCCGCCGTAGCGAGGC
CGCCCGTCAGCGCCGCGAGGAGGCGACGTACGCGGAGCCGCGGCCCGCCG
CCACCGAGGCGGGCGACGACACCTTGTTCCTGCTCTTCTGTTGCTGCCAT
CCCGACCTCGCGCCCGCGTCCCAGGTGGCGCTGACCCTGCGCGCCGTCGG
CGGCCTCACCACCCGGGAGATTGCCGACGCCTTCTACGTGCCCGAGGCGA
CGATGGCGCAGCGGATCAGCCGGGCCAAGGGCACCCTGCGGGGCCGCCGC
TTGGACCAGCCCGGCGACGTCGCCGTCGTGCTGCGCGTGCTCTATCTCGT
GTACACGGCCGGCCACGCGGGGCGGGTGGACCTGGCCGCCGAGGCGATCC
GGCTCGCCCGCCAGCTCACCCTGGCCACCGAGGAGCCCGAGGCGCGCGGG
CTGCTCGCGCTGATGCTCCTCAACCACGCCCGCCTGCCGGCACGACTCGA
CGCCGGGGGCCGCATCGTCCCGCTGGACCGGCAGGACCGCGGCCTGTGGG
ACACGCGCGAGATCGCCGAGGGCGTGCACGTTCTGCAGTCGACGCTGGCC
ACGCAGACGGACGACCGTCCCCCCGGCCGCTACCAGATCGAGGCGGCCAT
CGCCGCCCTGCACGACGACGCGACGAGCGCCGAGGAGACCGACTGGCCCC
AGATCCTCGCCTGGTACGACGACCTGGTCGCCCTCAGCGACGACCCGGTG
CGCCAGGAGCCGGCCGCGGTGCTCGGGCGCGCGGTCGCCGTCGGCCACGT
GCACGGTGCCGCCGCTGGGCTGCGCGAGACCGACCGGCTGCGCGAGGTGC
TCGGCGACCGCCATCGGTGGCATGCGGTCCGCGGCCACCTCCACGAGCTC
GCCGGCGACGTGCCCGCCGCCGGCGCAGCGTACGCGGAGGCCGCCCGCCG
CGCCACAGACGTCGCTGAGCGCGACCACCTGGTGCGTCAGGCGGCCCGCG
CGCGGGCTAGCGCCGCCGCGCGATGAACCGCGCCCCGAGCTGCCCGAGTG
GCTCACCCGGGTCGGGGTTCGGTCAGTGCACGCGGATTCGGATGGTTCGG
CTGAAGCCTCTCGCGTGGTGGCGGTCGGGCGGGAGCGTCGCGCGATAGCG
ACCGCCGCGATGTACCCGTATGCGAAGGCCGTACACCGACGAGTTTGTGC
TCGTCCTGTGCAGAACCGGCCGCGCGATGGTGTGCCAGCGCCGGTCGGAT
CCAACTCGCTGGATTCGAACCCGCGCGCCATTGTGGCGCGGCGCGACGCG
GCCGCGGAAGCGAATCAGTTGCCCGCGCCGAGGATGGGTCCTGCTCACGA
AGAAGCTGACACGGAAACGCACCAGAACGAGCACGGGTGCACTGCTCACG
CCATTGGCGAAGACCCGGAAATAGGAGTTCGACGAAGGCGCAAGCCCCGC
AAAGGAATAGGTGCGATTCGGACCGGCCGTCGTTGTTGCGAGGTTCACGA
AGGGTCCTGTGGCGGTTGCCGAGCGTTGCAATGTGACGGATGCGTGGGCT
GCGCGGGGACCGAGCACCGAGCCCCGCACCGTTGTCGGCTGGCCATATAC
GATCGGATTCGGCGATGCGGCGATCGTCACCGCCGTGGAGGGTTTGGCGG
TCTTGAACGTGTGATCTGCGCCGGTGCTCGTTCCGGAGGCGTTGGTCGCG
ACCAGGCGGTAGTGGTAGGTGATGTTCGGCGTCAGCGATCCAGCTTTGGC
CGCGACGTTGACGTTCATCGTGCCGCTGCCCGCGTTTGCGGCTGGGGACG
GCGTCGTGCTGCCGTACGCAGTGCTCGTCCCGTACTGAAAGTAATACGTG
GCTGCTTGACCCTCCGGGTTGACCGTTCCGGTCAGCGTCGCGGACGTCGC
CGTGACCGCTTTCACCCCACCCGTGGATACTGCAGGCGCCCTGGGGATGG
GGGGAGCAGCGTTTGTCTTGAACGTGTGATCTGCGCCGGTGCTCGTTCCG
GAGGCGTTGGTCGCGACCAGGCGGTAGTGGTAGGTGATGTTCGGCGTCAG
CGATCCAGCTGCGGCCGAGACGTTGACGTGCATCGTGCCGCTGCCCGCGT
TTGCGGCTGGAGACGGCGTCGTGCTGCCGTACGCAGTGCCCGTCCCGTAC
TGAAAGTAATACGTGGTCGCTTCACCCTCCGGGTTGACGGTCCCGGTCAG
CGTCGCGGAGGTCGCCGTGACCGCCGTCACGCCACCAGTGGACACCACGG
GAGCAAGACCGGCGGCGGCAGCGGGCGCGACAACGAGCGCACCGGCGCAA
AGCCAAAGAAGGATTTGTCTAGGCCTCAGAACGCCGCGCATACAGACACC
GGTACCCACACAAACCATTTCGAGTCACGGGCTAGCCTTCTGTTCGACTT
ATCGGGGCGATCGGTTCAAGTTGGCTTGGATAAAGGGATTTCGGGTGCTT
GCAACGGATTTGCAATCGCCAGGCTGCGCCCGTCCCCGATTCACAGCCGA
CAAGCCCGCTGTATGCCATGCCCGCGGCTTGGTTTCCCCCGCCGTCGCGA
ACATGCCAGACGGTCGCACCGGGTCAGGCGACCGAGAAGAGCTCCCACTC
GCCCGGGACGCCCTTGAGCTCGTGGACGCCGTGCTCGGAGAATTCGATGC
CCGAGCCGACGACCAGGTCCTTGACCGTGCGCGAGACGAGCACCTCGCCA
GGGCCTGCCAGCCCACAGACGCGGGCAGCGAGGTGCACGCACATGCCGCC
GATGTCGTCGCCGATCACCTCGCACTCGCCGGTGTGAAGGCCCGCTCGGA
GCTCGATGCCTAGTGGTTCCGTTGCCGGGTTCAGCCTCCGGGCGCACTCG
ATCGCGCGCGCCGGGCCCTCGAACGTCGCGAGGAAGCCGTCCCCGGTCGC
CTTCACTGCGCTGCCGCCCTGGCGCTCGATCTCCGCCCTCGCGAGCTCGT
TGTGGCGCTCGAGCAGACTCCGCCAGCGCCGGTCGCCAAGCTCGGCTGCT
CGCGCGGTCGAGCCCACGATGTCGGTGAAGAGCACAGTGAGAAGACGGCG
ATCCACAGGGCGGACAGGTCCCGCGCCGGTCAGAAACGACTCGACCTCGT
CAATCAACGCGTCGACGTCCCCGGCGAAGGGGAAGTGGTCGGCGCCCTCG
AGCTCGACGAGCCTCGCTGCCGGGATCCGCTCGGCGATGTAGCGGGCACC
CTCGACCGGCCAGGTGATGTCGCCCCTCCGGTGCACTACCAGCGTCGGGA
CGGAAATCACGGGCAGGATCTCGCGGATGTCGACTTCGGTGGCGAGGCGG
CTGATCGCCTTGGCCATAGTGGGACTTGCTGCTTGGCGCTCATACCGGGC
CCACCACCGAACGAGATCGGGGTCCTCGGCGAAGCTGGGAGCGAACACGT
CGAGCCAAAAGCCCTGGCCCCAACCCTCTTCGATCAGCTCGGCTCCAGCC
GCAGCCTGCTGCGGCGTGGGCGCCCAGGGGTAGTCCTCGGCCCACGAGCC
CTTCGCGTATGACCCGTACATCACGAGCGCGATGACCCGGTCGACGTAGG
TCGCCGCGAACAGCGCGCTCATCGGCGCTCCCTCGCTTGCCCCAAAGAGG
GCCGCCCGCTGGACCCCGACCGCGTCGAGCACCGCGGTCAGATCCTCCAT
CCGCTCCTCGAGCGTGGGTACCCCCTCGACCGGGTCCGAGAGCCCCGTGC
CCGGCTTGTCAAAGCCGATCACCCGGGCAAAGCGGGTCAAGCGGTGGATC
GCACGCTGGATCGGCGGGAACTCGAGCGACGCCTCCACGTGGGAGACGAA
CCCTGGGACGAACACGAGATCAAGAGGAGCATCGCCGACGACGGCGTAGG
CGACCTTGAGGCCGCGACTCTCGGCGTAGGCGATCCGGGGTTCGATCACA
GCGGGGCCCGTTCTGGAAAGCCTCAGCCGGGGTCGGCTTCGGCGAGCGCA
GCGGCGAAGCTCGCGGTGTCACAGATCACCTCGAGGGAGGTGGCCTTCCG
CTCCGCGAGCGCTCCCTCCCCGCTCCACGTAAAGACGTGGGCGAGTCGGA
CCGCCACCCGGCGCCCGCTGGTCGGGAGTACCGCATGCCAGGTGCCGAGC
ATGACCAGACGGTCACCGTCGCCGATGAACTCCTCGGGCTCGGGATGGGG
ATCGTCGACCCGGTTGCTAACCGTGGTCATGAACTCGAGCGCCTCCCACG
GGCCCTCGTACGTGCCCCCAGCGGGCAAGGTCGTCGGGAACACGAAGGTC
GCATCAGGAGCGAAGCGCTCCATGAACTCGGGGTCGTGCTCACGAAAGAG
CCGGTAGCCCTCGCGGAGGTACTCGACATCCTCCGGTGTGAGATTTGCTG
ACATCGCCGATGTCGCCTTCAGCCCGCGCGCTGCCCGGTGATCGCGGCGA
CCACGGCCGCCGTGTCGATTAAGAGCTCGAAGGCAGCGTACCGCTGCTGG
CTCAACGCGCCCTCGACGCCGGTAAGCCGGTACACGTGCGCGAAGCGAAT
CGCAACCAGCTCGCCCGTCGCCCGAGAACGACCATGAAAATGCCCGAGCA
CGACCAGGCGGTGACCGTCGCGGATGAACTCCTCGGGCTCGGGATGCGGG
TCCTCGAAGAGCTCGCCGACGTTGTTGAAGTACTCGAGTGCCTCCCACGG
GCTGCCGTAGGTTCCGCCCTTCGGCAGCGTCTCGGGGAAGACGAGCGTGG
CGTCGGGCGTGAAGCGGTCCAGGAACGCCGGATCCCCCTCCTCGAAGAGC
CGGTAACCCTCGCGGATGTAGTCGATGTCCTCTTCGCTCAGGCTCCCCGG
CACAAGACCCACTCTAGGCCCAGCACCCAAAAGGGCGCAGTGCCCCTCAG
GGCTCCGCTCGGTAATCCGGCCATTTATCGTTCGCCCCCAGACGTCTTGC
GTGACGGGGAGCGTCCGAGCGGTTTTGCACCCACGCTCGCTGAGGACGAG
CACGGGCACGGAGCGCGTCGATCCCGAGACCGCTGCGTTGCGCCCAGTAG
CAGTCGTCTGGCCGTCCTCGGCCGACGCGCTCGGGCGTCGTCCCGAGCAG
GCGTGCGAGGCGCTAGGTCCGACGCTCCTGCTCTTGCCTCGGAGCAGCAG
CGCCGGCCGCCAAGCTCGGCGGTGCCTTCCTCTCCCAGGCGTCGGCGAGC
AGGTCGGCCAGCCTGTCGGGGTCGACTCGGTAAAGGTGTACGTGAATGGC
GCCGAGCCGCTTGCCCCACCAGAACTCCGTGCACGTCTCAGGTTCGCGCT
GGGCAGCGGTGAGTATTCCGGCCTCGTCGAGCATCACATTCATATGGTCC
TCATCCCACAGGGTTGCGAAGATCTTGCCCGCGACGCGGAAGGAGGGCCG
GCCGTGATGGTCCTGCTCGATCGTCTCAGGCAGCCCGAGTGCGAGCGATC
GAGCCTGTTGCTGGGAGACCACGGTCGCGCTCAGGCCGCCGGCTCGGGTC
GGTATGTGCCAAAGCTCCACGTGTGCCCGTCGATGTCGCGCGTCGAGTAC
TCACGTGAGCCGTACGGCATGTCCTCGATCTCGCGCGTGATCTCGGCGCC
TGCTGCCTTGGCGCGCTCGTAGTGGGCATCCGCGTCTTCTACGGCGACGT
AGACCCCCTGATCGCCGGGATCGCCCTGCCCGAACATGATCGTCCCCGCG
CCGAGCGACATCTCAGCGTGCCGGATCACGCCTTGATCGTTGCGGTGAAC
CGCGCGCTGCTGAAACCCAAACGTCTGAGCGAGCCACTCCAGCGCAGCGT
CCGCGTCGGCAAAACGTATAAAGGGGAAAATATTTGGTGTCTGGTCGGCC
ATCTCGTGCTCCTCGGTCGGATTGCCGGAGACTCTAGGACACGGCCGGGC
TGGCGTCTTGGACAAACGTAACCTGCTCTGCGAGGTACGCCGTGGGAGTG
GTCTGAGCGAAGTCGCGGAAGTCACGGTCCAGGTGCGCCTGGTCGTAGTA
GCCGCAGGTGGCGGCGAGCTCTGAGAGACTCGAGCTGGACGCGCCCAGCA
AGCAGTCGCTCGCGTGGCGGAAGCGCAGCATGCGCGCGACGAGCTTTGGC
GGTAGACCGACGTGCTCGCGGAAGCGCGCCGCCAAGTGCTTGCGGCTGCA
GCCCAGCTCGGTCGCGAGCTCGGCGACACGGAGTCGTCCCCGGCTCGCGG
CCAGACGCCGCCAAGCCCAGTCGACATCTGGCGGCGGCGGGTCGGCTGCC
TGGAGCTTGGCGGCGAGCATGGCCTGCACCAGATCAAAGCGCTCCTCCCA
GGTGCCGAGCTCCATCAACCGCTCTTCGAGCACGCGCCCCTCCCGGCCGA
GTAGATGCTCCAGCGCCACGACCTCGCGCGCGAGCGAACACATCGACTCG
CGGAAGATCATCCGGGTTGCGAGCGGGCTCAGATCGACCTGCACGCCACG
CATCTGGCCCTTGTGCTCGATCACCGCGCACGCATCGTTGAGACCAGCCA
CAAACGACCCAAACCAGGCCGCGGGCTGCGCCAGGTCAGCACGATCAGCC
AGCCCCAGCCGCGGTCCCAGCCCGAGAATCATGACGACCCCGGTCGAAAG
CGGCTCGCGCTGCCGCGCCCGGCCCGGTAGCTCGGACGCGTAGCCCCAGT
AACCGCGAATATGGCGCCTGAGCGCCGGGTCCGCACGCCGGACGACCAGC
TCATTCGTCACGCTCAGGAGCATAGTCGGCACAGGACCGGGCTCTCCCGG
CTATGGCGCGATCTATAGCCACAGCGGCGAGCGCACGGCAGCCCTACGCG
ACGGCTTTGGCACTACAACCATCACACACTCGGCCCTCGGCCACAAGCCA
CTGGTCGCCGGGTTACTCCAGCGAACCAACGCTTTCGGTACTTGCACCTA
AGACCGCTCAGCCAACCTGGCCGGGTCTTCGGGGTCATGCCGGTTGCCGA
GTTCGTTGAGCTTCGCGGCTTGACGCGTTGCCTCGGTAGCGAGTGCGTCG
TCTATCGACTTCCGGCCGAGGTGCAAGACATAGAAGCACGCGCCCGCTCG
TTCGGCCTCTGGAAAAAGGCGACCCTCCGAGAACAGTTCCTGCACTTTGA
GGGCGTGTTCTGCTGCCTCCTGCGACAGTGGGCCGGTCGCCCCGGCGTGG
AGTAGCCGCCTACGCCTCCCCTCCAGATCGACATTGGGAGCCGGAAGATT
GTCAAGGAGCTTCTTGTCGCCGCCCTCCTCGCCGACTAGCTCTTGGAGCC
AGTCCACGGCGAGCTCGGCCAGCTCGTAGGCGACGAGCCCCGTGTGTTTT
TCCTTGCCCAGGCGCGGCGCTTGCATCAGGTCCGCCCGCGCTGGATGGTT
GTCCGGCAGCATCGAGCCGAACCCCTGAAGGAAGTAGTCGGCCATCCCCA
TCTCCGGCGTCGCCATGAACCGAGGTTAACGTTCCCCGCAAGCACAGGCG
CTGCGGCCGTCTGCAGAACCGCAACGGGAGCCGGCCCGCCTCCGCGACGC
GGAACTCGACCGCGATCTACGCTCCGAGCGACTCCTCGGTCAGCCCGAAC
GGAGTTCCCTCTGAGTCCTTGCAGATCGCCCACTTCTCCCCTGGATGAAC
CACGCTCCCTCCGAGCGCCTCTACCCTCTCCAGTGCCTCGGTCACATTGC
CCGTCGCGAAGTAGGGCAGCGAAAACGAGTCACCGGGGCCGCGTCCGCGG
GCATGGACGCCAACCGCAGGCGCTCCTGAGCGTGTTTGCCAGCCCTCCCC
CTCGCCATCCCGGCGTGCGTCTAGCTCGACGCTTAGAAGCTCCGCCCAAA
AGCGGCGGGCGCGCTCGGGTTCATCGGCAGGAAACTCGATGATGGATAAC
GAGGAACGCGGCACTGCCCGCACACTAGACGACATCTACTCGGACAGGCT
GCGCGCGTGGCGCGAGGAGGAGGCGCGCTCCTGCTCCTAGCCAGAGTGAA
TGCGAAGAAGCCTCGGGCGAAGCGATCCAGGTTGCAACGTCGGGGGCGGC
CGAAGAAGAGGAAGGCTGAGCGAAGCCCGGCGCGTCTACTGCACGAGGGC
GGAGAGCCGCACGCCGCCTCGATGGCATGAGCCACCGCCCGCTCCGAAGC
CACAGGTCCAGCCGCCGGGCAGCGTCCAATATTTGCGGTAGGAGGGCGAG
CTCGGTCCTCCATGTTCGGTGCCATGCCCGCTCATGAAGGTCCGCATCAC
TTTGCGAGCCCGCGAACAGGCGAGATGCCCGCTCTCCACACGCACGACCA
GGGAATCGCCTGAGACGCTTATGCGCCCGCACCTCGAGGTCGCCGCCGTG
GTCGCCCCGGCGAAAGCCATGGACGCCGCCACCACCGCGACGGTCCCCCC
AAGAAGTCGGCTCATGCCGCGGCAGTCTAACCGCCAGCACTGGTGGCTCC
TGCTGAACGCCAGGAAACGCACGGTGTGATTGACGAGTTGATGAGCGCCA
CGCTCACCGCGCGGAAAGGCCACTACACCGTCGACTACTACTACGATGAG
CAGCCGCCTGCGAAGGAGTGACGCATAACCGCGCTTCGCGAAAAGCCGCC
TCGGAGTTGCGCGCTTGCGCGAAAGGACGCGCCGCACGAGCTTCACCCCC
GCTGTCGCTGGGGACGAGGTGCAGTCGTACCAGCAGCTCCTTGCTCGCTC
TCGCTTCCAACGCGAAGCGGGCGTAACGGCTGGATGGATCCTCGGGCAGC
GTCTGTGCACCCCGATAGCCGAAGCCAGCCGCAAACGGCTCCTCCACAGT
GGTGAGCGATTCCGCATCAGAAAGCCAAATCAACGATCCGCCGCAGACAG
CCGCGGACGCGTGAACGCCTCATGATCGGTACGTCGCCGGTTCGGGTCCA
GCCGGGCCCATGGCGGCGCCGCTACGTCATAGGAGCGCGCGTGCCCAGGC
GCCGCTTGAACGGGAGGTAAGGCTGGATCCCTGTCACATCAAGCAAGCGC
TTGAACGACGCGGGAACCGGGGTGTCAATGAAGTACCGGCACCCATGCTG
CTTACAAAGGGTGCGCCCTGACAGAATTGTGCCCAGACCTGTCGTATCAA
TGAAGTCGACTCTCTGAAGATTGAGCACGACTTCGCGTACCCCGTCCGCG
CACACGGCTTCTAACGCGCGGTCGAGTTGCGACGCGCTGTCCAAGTCCAA
CTGCCCGCTTAGAAACAGCACCCGGCGCGCTCCTCGTCCAGCGATCTCGA
CGTCAAGCACCGATCTCTCAACTCCCACCAGCTCGCGTGACGAACGACCG
AGACGGTAGCGCGACTTCTGCCCGCCGATTGCGAGATCGCGTTCACCGCG
TCCGCGCGGGTCCGCGTGAACCGCAATGAGTTTGGGTCCGCGACACGCTG
AGCTCGCGATCGTGGCGGCGTCTGTGCGGGCTCGCGCCGACCAAGGACTC
CTGTGTTGGGACAAACATCGGGCATTGGCCCGCGAGCCGGTCACCAGACT
CGCCAAGGTCGCGTCGCGGCTAAAGTCGAAATCCCCTGCAAAACAACGGG
TCGTCGCTCAATCGGGGCGCCCGGATTTGAACCGGGGACCTCACCGACCC
GAACGGTGCGCGCTACCAGGCTGCGCCACGCCCCGAGGCGCAAGCCAGTA
TTCCACACGCCGCCGCCACCCAACCCGGGTATCTTCGCCTCCGTGGCTGC
AGTAGCGCTCGCCGAGATCATCAACGAGCTCGACGCGCTGCTCGAGCCCG
CGCGCTTCGAGGACTACTGCCCAAACGGCCTTCAGGTGCCCGGTCCCGAG
CAGGTGGCAACCGTGGCGACCGGGGTCAGCGCCCACCTCGAGCTGTTCGA
GCTCGCCGCCGTCGCAAACGCAGACCTGCTCGTCGTGCACCACGGGCTCT
TCTGGGACTCATCTCCTCGCGCACTCGACGCCGCGCTCAAGCGGCGCCTG
AAGGTCCTCTTCGACGCTGACATCGCCCTCGCCGCCTACCACCTCCCGCT
CGATGCGCACCGGCAGCTCGGCAACAACGCGCTGCTCGCCCGCGCCCTCG
ACGCGCACGAGCTCGAGCCCTTCGCCTACCACCGCGGCGAGCCGATCGGC
TTCCTCGCCCAGCTTCCCGGCGAGGGAATGCTCGCCGAGGAGCTGTTCGC
GCGCGTCGCCGAGGTCACCGCTCGCGAGCCGCTCGTGTTCGACGCGGGGC
CCGCTCGCGTGCAGCGCCTGGCGATCGTCTCCGGCGCAGGCGCCGACTTC
CTCGCCGACGCCGCAGCCGCTAGGGCCGACGCGCTGCTCACCGGCGAGCC
CGCCGAGCGCGTCATGGCGCAGGCGCGCGAGTGTCGCGTGCACTTCATCG
CGGCCGGGCACTACGCGACAGAGACGCTCGGCATCAAGCAGCTCGGCGAG
CACCTCGCGCGGCGCTTCGGCGTGCGCCACCACTTCCTTGACGTGCCCAA
CCCCGTATAGGCGCGCAGACGGGGCACGCGCCCCGCAGCGGATCTATGAG
GGGACGCGCCGCGCAGCGACCTCTAAGATTCACTCTTGCTGGCCCGCACG
ACCATCGAGTAGGAGGAGAGTTCCATGGAGGCAACCGCCGCGGCGTCGCC
CCACGCGCCCACCACCGCCTCGCGCACAATCGCCGACCTGATCTCAAACT
CAGCCGCGGCGCACGCCGAGCATGTGGCAATCCGCTACAGGCGAGACGGC
GAGTGGAAAGACGTGACCTACGCACAGCTGGCCGAGATCGTGCAGGAGAT
CGGCCTCGGGCTGATCGACCTCGGCCTGCAGCCCGGCGAGCGGATCTGCA
TCCTCGCCAACACGCGGCCCGAGTGGTCTTTCGCAGACATGGCCGCGACC
TCGGCCGGCCTCGTGGTCGTGCCCATCTACCAGACCAACTCGCCCGAGGA
GTGCCTGTGGGTGATCTCCGACTCCGACGCCTGCGCGATCGTCTGCGAGG
ACGAGCACCAGCTCGCCAAGATCGCCGCCATCAAGGACCAGCTCCCCAAC
CTGCGGACCGTCGTCGTGATCGACCCCATCAGCGCCGACGCCAACGGCTC
GAGCCACGGTGCCGAGCTCGGCGCGATCTCGTTGGAGGACGTTCGCGAGC
GCGGGCGACCGCGCTCGGCAGCCGAGCTGAATGCACGGCGCGATGCCGTC
CAGCCCGAGGACCCCTTCACGTTCATCTACACCTCCGGCACGACCGGGCC
GCCCAAGGGCTGCGTGCTCAGCCACGGCAACTATCGCGCAATCGTCTCCA
TGGTTCGCGAGATCGGCGAGATCCAGGGCGACGAGGTCACCTACCTGTAC
CTCCCGCTCGCGCACTCCTTTGCGCTGCTGATCCAGCTGGCGGCATTCGA
TCTCGGCAGCACGCTCGCCTACTTCGGCGGCGACACCAAGCAGATCGTGC
CCGAGCTGCAGGACGTCAAACCCACGTACCTGCCCTCGGTCCCGCGCGTG
TTCGAGAAGATCTACGCGCTCGCCAACGCAGCCATCCAGGCGCAGCCCCC
GGAGGAGCAGGAGCGCTCCCGGCAGGCGATAGAGCTCGGCGTCAAGGTCC
GCGATATGACGGCCGCCGGCGAGCCAGTGCCGGCCGAGCTGCAGGCGCAG
TTCGACGAGGCCGACGAGAAGCTGTTCAAGAACGTGCGCGCGATCTTCGG
CGGGCGCGTGCGCCACGCCACCAGTGGAGCAGCGCCAATCGGTGTCGAGA
TCCTGCGCTTCTTCTACGCCTGCGGTGTTCCCGTCTTCGAGGGCTACGGG
ATGACCGAGACGGCGACCGCCGCCACCATCTCCACGCTCGAGCACCACCG
CTTCGGGACCGTGGGGCGCGCCCTGCCCGGCGTCGAGCTGAAGATCGCAG
ACGACGGCGAGATCCTGATCAAAGGCCCCAACATCTTCAAGGGCTACCAC
AACAACGCCGACGCAAGCTTCGGCGCGGTCGAGCACGGCTGGCTGCACAC
CGGCGACCTCGGCTCCGTCGACGAGGACGGCTACCTCTCGATCACCGGCC
GCAAGAAGGACATCATCATCACCGCCGGCGGCAAGAACCTAACCCCGGCC
AACATCGAGAACGACCTCAAGCAGTGCCGCTGGATCTCGCAGGCCGTGAT
GCACGGCGACCAGCGTCCCTACCCCGTGGTGCTGATAACGCTCGACGAGG
AAGAAATTGCAGCCTACGCGGGCGAGCACAACCTGCCCGCGGACATCCCC
TCGCTCTCGCGCGAGCCCGCCATCCGCGAGCTGATCCAGGGCGAGGTCGA
CCGCGCCAACGCGAAGTACGCGCAGGTCGAGCAGGTCAAGAAGTTCGCGA
TCCTTGACCACGATCTTTCGCAAGCAACCGGCGAGCTCACGCCCACGCTG
AAGGTCAAGCGCAACGTCGTCAACCAGAAGTACGCCGCCATCTTCGACCA
GCTCTACGAGGGCTGAGAGCGGCAGAGAGCGCGCGCTCGCGTCCACGCAG
CCGCAGCCGCTGCCGCAGCCGCGGCGCGAGCATGCGCCGTGGCGGGCGGC
CATTGCTGCGAACATAAAAAAGCGATGCGCACCGACCCAAGCGACACCGG
CGGACTCTTCATCAGCCGGCGACCCGGCACCGCTCCCATCCACTATCGAG
AGCAGCCGCAGCGAGCCGGCGAGCTTCGCCAGCGCGTTGACAGCTCGCTC
GCCGGCGTCCTGCTGAGCGCGATGTTCGCCATCAGCCTCCTCTGCTGGGG
GCCCATACCGCTGGCCTGCCTGTGGATCGGCTCGGAGGTGAACTACCTCA
CCGGCAGCGTCTTTCTCGGGATCATCGCCGCGTTCGCGGCCCTGTTTCCG
CTCCTGTTCGGCGCCCTCGCGATGCTCACGCGCCTGGATGAGGCGTGGAT
CCTGGTGCGCCGTGCCGCCGGCTACGACCAGCGCTCCGGCGCGCGCGGCC
GGGTCTTCGGTGCCACAGCAGCCGTCTGCGCGCTCGTGTTCGTGTTCTGG
TTCGTCGTCATACACGGTCCCGGGTCGGGCATCGTCTCCGGCGGCGGGCA
CGCGTGAAGGTGCCTCTCCTCGGCCCGCCTCGTGCCGGCATGAGCCGGAG
CGCGCTGGCGGCGCGCTGCTAGAACAGGCCTAGCGTGAGCCTGCTCGACT
ACTACCGCCAGTTCGAAGCGATCCCGGTCGAGGAGGTCAACGAGCGCCTG
CGCGAGGAGGCAGCCGAGCGGCGGCGCAAGGCGCTGGCGCGCGTCGAGAC
GCTGGACCTCTCGCAGACCACGTGGATGGAGCTGCCGCACGTGCGCATCG
TCAACGCGATCACGTACGCCGCTCGGCGAGCGCTCAACCGCTACCCGCAC
CTGCGCGGCTCCGCGCTGCGCGACGAGCTCGCGAGCAAGCACGCGATCGA
TCCTGCGCGCGTGATCCTTGGCAACGGCGCGGCCGAGCTGCTCAGCGCGG
CAACCCGGGCGCTGATCGGCCCCGGCCAGCGGCTGCTCACCTCCTGGCCG
TCGTACCCGCTGTACCCGATCATGGCGCGGCGCTCGCACGGGCGCGCCGT
GCCCGTCTCGGGCGGCGTCGATGCGCTGCTCGAGGAGGCGCACGAGCCTG
AAACGCGGGTGATCGCGCTCGCCAACCCCAACGATCCCACCGGCGAGCTG
ATGCCCGTCGACGAGCTGCGACGCCTGCTCGACGGACTCCCCGACGGCGT
GGCCGTGCTGCTCGATGAGGCGCTCGTGGAGTTCGCCAATGCCCAGCCCA
CCAACGCGGCGCTGAGCCTGCTCGAGGACCATCCCCGCCTGCTCATCTTC
CGCAGCTTCTCCAAGGCCTGGGGCCTGGCGGGGCTGCGCGTGGGATACGC
GCTCGGCGGACCCGGCTCCGAGGAGGTGCTCGCCGAGCTCGCGCCCGACC
TCGGCGTCTCCGACGCCTCCCAGTCTGGCGCGCTCGAGGCGCTGCGCTCG
TGTTCAGAGCTCATCGCCAGCCACGTGCGAGCAGTCTGCGAGGAGCGCCC
GCGCCTTGAAGGCGCCCTGCGCGACCGCGGGTTCGAGGTGACCCCGAGCC
AGGCCAACTTCCTGTGGGTCGCACACCGCTCGCTCGCAGGGGGCGAGCTG
GCGGCGCGACTGGCGCGCGCCGGAGTACTCGTCGCAGAAGGGTCGCCGCT
CGGAGAGCCGCGCCACGTGCGCATCGCGATCCGCGACAGCGCTACCTCGG
GACGCCTGCTCGAGGCCCTCGAGAAGGCCGCGTAGAGCTTCGCGCGCGCC
CCGCGCTCTGCCTCGCACGCCGGCGCGGACGCCCGGCACGCGACCCCTCG
CGGCGCGAGCGAGCCGTGCAGGCTCGCCGAAGCCGCTCCTCTGAGCTGAA
CAGCCGGTCTAGCTCGAGGAGCCTGCCTGCCGCAGCAGCGCGCCCGTCGT
CCCTTCCAGGATCTTGCGCCAGGCGCTCACGTGCTCGCGCTCGGTGTCGA
AGTGCTCGACCACCTTGCGCACTCGTGCTCCCGAGATCTCGATCCCGTGG
CGGTCCGCGATTTCGCGGTAGCGGGCGTACTCGCCGGCCAGGTGTTTGGT
CACCGACTCGAAGCCGTGGCGAGCGATCTCGACGCGCGAGGTGAAGTTCA
TCATCGAGGTCTGGAACATGAGCTCGTCGGTCGGTTCGGGCTCGATCAGC
ACGATGTCGACGCCCGGATAGCGCCGCTCCCAGCCCTTGGCCAGTTCGTG
CAGGCGCTGGTGTGCGACTAGCTTGAACACCTGATAGCCGATCTGCGGAA
AGCCCATGTCCGACACGCGCCGCGGGCGCGTCCCGCCCAGCGTGCGCACG
GTGGAGGTGAAGTCGTTCACGAACGGCACGATCGGGTTGATGACCACGAT
CAGCTTCGCGCCCGCCTGCACCGCGATATCGAGGTTGGTCGTCGAGACGA
TCCCGCCGTCGATCAGCTCGCGGTCCTCGACGCGCACCGGCGCATACACC
ATCGGCAGCGCGCCCGACGCGCGCACCGCTTTGGAGATCGGGACGTCGGC
CGAGTCGACGCCGAACACGACCCGCTCGCACGTGTCCAGGTCCGTGGCGG
TGATGTAGAGCTCGTTCGGCAACTCCCTGAAGTCGTCCGTGCGCCCGGGC
TCGTTGAGCACCGTGTGCAGGTACTTCTCGATCCCCTCGCCCGTGTACGC
GCCCGAGGGCAGTCCCTCCGCGAGCCCCAGCATGACGTCCATCAGCGAGA
CGCTCCCGCGCTGGGAGAACATCTGTTTTGCCAGCTCCGCGGCCCTGATC
GGCATCACGGCGCCCTTGCGAATGAACTCGCGCACGTTGAGGTGCAGCAG
GTCGCTGAGGTCGACGTCCTTGAACGGCTGGTGACCCTGCTGGGTCACGA
CGCTCATCATCTCCTCCGGCGTGATCCCGTTGGCGCACAGGGCAGCGATG
AACGCGCCCGCCGAGGTCCCCACGTAGACGTCGAACTGCGTGACCGTGCT
GTTCAGGGTCAGCAGGTCCAGCGCGCGCAGCGCGCCTATCTCGTACACCC
CGCCCGTGAACCCGCCGCCGCCCAGCACGAGCGCGGTCTTGTCCGGACGC
GGCCGCCTGCGCCGCTCGACCGACTCCTGCCGGCCCACCCCGCGCGCCGC
CATCCTGGCCCGCCGCTTGGCTGCCGCCCCCTTGCCCTTGGCCGTCGGTT
CGAGCTTGACAACCTTGCCCATGGCAGCTTCATTCTACGGGCACGTGACC
CTGAAGTCCTTTTTGCGGGCCGCGCGCGGGCGCGCGATTGCGCGCGCACC
TGGGCGCGGGCGGGTCGGGCGCCGGCGTGCGGGGGCTGCGCCCCTGCGAG
CCTGGCTGGCTTGGAGCGCCGCCGCGCTGGGCGCTGCTGCGCCGGGCGCC
GCCCTCCTGACCAGCGCGCCTGCCGCCCAGGCACAGGGGCCCGACCTGGC
GGCCGTGCAGAGCGACCTAGCGCACCAGATGCGCCTCGCCGGCGCCCTCT
CGAGCGCGTACGTCTACGACCTCACCACGAATCAAGCCCTCTTTTCCGAA
CGCGCAAGCGTCATGCGACCGCCGGCCTCGGTCGAGAAGCTCTACACCGC
CACCGCCGCGCTAGCGCTGATGGGCCCGACGGCGCGCCTCTCGACGAGCG
TGCTGGGCACGGGGCAGCTCAGCGTCGCAGGCGTGTGGGAAGGGGACCTC
TACCTGCGCGGCGGCGGAGATCCCACGTTCGGGAGCAGCGCCTTCATCGG
CAGCCACTACGGCGGCCTCGGCGCGAGCGTCGCCGCCCTCGCCTCTCAGC
TGCGCCAGGCCGGGATCCGCGCCGTGAGCGGGTCGATCCTCGGCGATGAG
TCGCTCTTCGACGCCCGCCGCGGCGAGCCCTCGAGCGGCTACGCCTTGGA
CCCGTTCCTGGTAGGCAGGCTGAGCGCGCTGGCCTTCAACCGCGGGGCGA
CCGGCTCGCTGCACGGCGCCTCCGCGCCGGCAGCCTACGCCGCCCAGCAG
CTCAGATCGGCGCTGAGCGCGGCCGGGGTGCGGGTCGCCTCTCGCGCCCG
CGCCGGAATTGCGCCCCCGGGCGCGCTGCTGCTCGCGCAGGTGCAATCGC
CCACGCTCGCCCAGCTGCTCGCGCTCACGCTCCCTTCCTCCGACAACTTC
TTCGCCGAGACGCTGCTGAAGGACATCGGCGCGCGCTTCGGGGGCGCGGG
CACGACCGCCGCGGGAGCGGCCGTGGCGAGCCGCACGATCGCCAGGCTGC
TCCGCATCCACGCGCGCATCGTCGACGGCTCCGGGCTCTCGCGCTCCGAC
CGCACCTCTGCCTTCCAGGTCGGCGAGCTGCTCGTCGCCCTCGCCCCCAC
GCCGCTCGGAGCACCGCTGCGCAGCTCGCTGGCCGTCGCCGGACGCAGCG
GGACGCTCGCGGGGCGCATGCGCCGCACGGCGGCCGCGGGACGCTGCCAG
GGCAAGACCGGGACCCTCATCGGGGCGTCTAACCTGGTCGGCTACTGCCT
GTCCTCAAACGGCCATCAGCTCGCCTTCGCGATCTTCACCGACGGCGTGG
CGACCTCGTTCGCACACCACGTTCAGGACCACATCGTGATCACGCTCGCC
AGCTCCAGCCTCACCCCGCCCGCCTGAGGTCAGATCGCCTCGCTCGCGCG
GCCCTCCGCGGCCGGTCTTCGCCGCCCCGTCGTCTCGCCCGGGCGCGGCC
TGCCGGCGCCGCCGTGCTACCGCTCGAGCATGCGCCTCAGGGCGGCCTCA
TCGAGGACCTGAACCTCCAGGCGCTCGGCCTTCTGCAGCTTGGCGCCTGG
GCTCTCGCCCGCGACCACGTAGTCGGTGTTGCGCGACACCGACCCCGTCA
CGCGCCCGCCCGCCGCCATGATCCGCTCCGTGGCCTGCTCGCGCGACCAC
TCGGGCAGCGATCCCGTGAGCACCAGCGTCTTGCCCGCAAGCGGCCCCTG
CGAGGGCGCCGGGCCATCCTCGCGCAGGCGCAGGCCTAGCTCGCGCAGGT
CCTCGATCAGCGCGCGCATGCGCTCGTCATCGAGCTGCTCGCGGATCACG
CTCGCCATCTTCTCGCCGATCCCCGGCGTTTCGGCGATCTGCTGCTCGGA
GGCGCCGAGAAGCGAGTCGATCTCGCGAAAGCGCTGCGCGAGGTTCCTGG
CCGTGACCTCGCCCACCTCCTCGATGCCGAGCGCAAACAGAACGCGCGCA
AACGGCCGCTCCCTCGACGCCGCGATCGCCCGCAGCAGGTTCCTCGCCGA
CAGCTCGGCGAAGCCCTCGAGCTGCACCAGCTGCGCCTGCTCGAGGCGGT
AGAAGTCGCCAGCCGTGCGCACCAGCCCTCGCTCCTGCAGCAGCGCAACC
TGCTTCTCACCGAGTCCCTCGATCTCCATCGCGCCGCGCGAGACGAAGTG
CTTGAGCAGCTGCCATCTGCGCGCCGGGCAGTCCCGGTTCGGACACTTAG
TAAACACGGCATCCGCCGGCTTGACCGTCTCCGTCTTGCAGAACGGGCAC
CTCGCCGGCGGGCGCGGGATCCGCGGCCGTCCCTTGCGCTCGACCACGTG
CGGCGCCGGCGAGACGACCTGCGGGATCACGTCGCCGGCACGCAGCACGA
TCACCTCCTCGCCCGCCCTGATGTCCTTGCGCCTCAGGTCCTCCTCGTTG
TGGAGCGTGGCCATGCCGATGCGCACGCCGCCCACTTCGACCGGCTCGAG
CACCGCGTAGGGGTGCAGGTCGCCGAACTTACCCACGTTCCAGGCGACCC
GCTCCAGGCGCGTCACCGCCGTCGTCGGGGGGAACTTCCACGCCACCGCC
CAGCGCGGGTCGCGGCCCACAGAGCCCAGGCGCCGCTGCAGCTCCAGATC
GTCGACCTTCACGACCGCGCCATCGATCTCGAAGTCGAGATCTCCCCGGC
GCTCCTGCCACTGCAGGCACTGCGCGATCACCTCCTGCTCGCCCGCAAGC
CGCTGGATGTCGTCGTTGACGCGGAAACCGTGCCCGCGCAGCCACTCAAG
CGCCTGCCAGTGAGACTCGAACGACAGGCTCTCGTCGGTCACCCCGACCT
GATAGCACCAGATCGACAGCGGACGCCCGACCGCGTCGGCGGGGTCCAGC
TGGCGCACCGTGCCCGCGGCCGAGTTGCGCGGGTTCATGAACGTCGAGAG
CCCCGCTTCGGCGCGGCGCTCGTTGAGCGCCGTGAAGTCGGCGAGCGACA
TGTACAACTCTCCGCGCACCTCCAATAGCCGCGGGGCGCCCTGCACGCGC
AGGGGTATCGCTCCGATCGTGCGCAGGATGTGCGTGACGTCCTCGCCGAT
GCGTCCGTCGCCCCTTGTCGCGCCGCGCTCGAGCACCCCGTCGCGGTACA
CGAGGCTGATCGCCAGCCCGTCGATCTTCGGCTCGACCACGAAGTCGAAC
TGCGGCGCAGCGATGCCCTCGCGGGCGAGGTGATTGCGCATGCGCTCGAC
CCACGCCGTGAGCTCCTGCTCGGAGCGCGCGTTGGGGAGCGAGAGCATCG
GCTCCAGGTGTTCGACCTTCTGCAGGCGGCTCACCGGCGCGCCGCCGACC
CGCTGCGTCGGCGAATCCGCCGTCAGCAGCGACGGGTGCTGCCGCTCGAG
CTCGCGCAGCTCATCCAGCAGGCGGTCGTACTCGTCGTCTCCGATCTCCG
GGTCGTCGAGGACGTAGTAGCGGTGCGCGTGATGGTCCAGCTCGCGGCGC
AGCTCCGCGGCCCTGGCGATCTGTTGCCGAGTCGGCGCCTCCCGCTGCGC
GCTCACGGTGCGTCGTGGGCGACGGGAGCCAGCAGTTCGTCGAGGTTGAA
GCGCCGCAGCGCCTCCAGGCTCGGCCTGTCGGTGAGATCGAAGTGGATCG
GCGTGACCGCGATCCGCCCCGCCGCAACCGCCGCCAGGTCGGTGCCGGGC
TCGTCGTGGAAGCCGGGGTCCGCGCCGTAGATCCAGTAGCGCCGGCGATG
CTCCTCCTCGCGCTCGAGCTTGAGCTCATCGCGGTAGATGCGCTTACCCA
AGCTCGTGACCTCGACGCCGCTCGGCGTGCCCGCGGGCACGTTGATGTTC
AAAAGCGTCCTCCCCGGAAGCGGCACGTCCTCGATGCGCTCCACCAGCCT
GGCCACGAACGCGGCCGCTACCTCGAAGCCGAACCCGCCGTCGTAGCGGA
AGTCCAGGGCCCTCGCGCCAGACTGCTGCGAGACAGCGATCGCCGGGAGG
CCCAGGACCACTCCCTCGAGCGCCGCGGCGACGGTGCCCGAGTAGGTGAT
GTCATCGCCCAGGTTGGCGCCGTGGTTGATGCCCGAGACGACCAGATCGG
CAGCGAAGTCCTGCACCAGGCCGAGGCTCGCCAGGCGCACGCAATCCACC
GGCGTCCCGTCGCTGGCGTATCCGACCGTGCCATCCGAGAACGGCACCTC
CGTGACCCACAGAGGCCTGCGCGTCGTGATCGACCTCGCCATCGCCGAGC
GGTTGCCGTCCGGCGCGATCACCGCCAGGCGCACGTCTTCAAGCCCGCTC
AGCGCGCGGCGCATCGCCTGCAGCCCCTCGGCCTCGATCCCGTCGTCGTT
GGTCAGGAGCACGTTCAGCATTCCCAAGCCAGGATAGGGGCAGCTTCGGT
CCCGGCCGTGAAGATCTGCGCCGTGCCGGCGTGCCCCCCAGAGCCTGCCG
CGACCCCCGTCTGCGCGCCTAGGCGTAGGTCTGCGACGCGCCGGCTTGCC
GGTGCCCGGCCGCGGCCGTGCACCGGGCTCTGCCGCTAGCCGTAGGAGAC
GCGCGCGAGCGCCAGCCCGTGTGCCGGCGCCGTGCGTCCGGCCTGCGAAC
GCGGCCTGCCCTGCAGCAGCTCGGCGAACTCCGACACCGTCCGCCGCCCG
CTGGCCACCTCGAGCATCGTGCCCACGAGCACGCGGTTCATGTGCCTGAG
GAACATGTCGGCCTCGATCCAGAACTCCAGCACCTCGCCGCTCGCGCGCC
ACTCGGCCGCCAGCACACAGCAGTGGAAGTAGGAGTGATCGCTTTCGCTC
GGTGTGAACGCCCTGAAGTCGTGCCTCCCCCGCACCAGGTCCGCGCACGC
GTGCAGCGCGTCCACGTCGAGCGGACCCGCCCACCAGAACGCGCGCGTGC
GCTCGAACGCGCTGCGCGCGCGCCGCGCCAGCACGCGGTAGCAGTAGGTG
CGGCTGCGCGCGTCCCGCCGCGCGTCGAACGAACGCGCAGCCGGCTCCGC
CGCGAGAACCGCCACGTCGTCGTCCAGCAGTCCGTTCAGCCGCGCCGGAT
CGACTGCCTCGTGCGAGTAGCTGGCGACCTGGCCCCACGCGTGGACGCCC
CGATCGGTGCGCCCGGCGACCCTCAACCTCAGCGGCCGGCCGTCGCTGCC
CGTCTCGCCGAGTACGGTCCAGAGCGCCCGCTCGACCTCCTCCTGCACCG
TACGCATGCCCGGCTGGCGTCCCCAGCCGGCGAAGGCGGTGCCGTCATAC
TCGAGCGTTAGCTTCGTGACCATCCCGGCTGCCCCCATCGCGGCTGCCCG
CCGCGCCGGAGAACTCAGACGAGCTCGATGAAGACCATCTCCGTCGAATC
GCTACGGCGCGGGCCGAGCTTGAGGATGCGCGTATAGCCGCCCGCGCGCT
GCGCATAGCGCGGCGCGAGTTCCTCGAACAGCTTGTGCACCGCGAACTTG
TCCTGCGAGAGCGTCGAGAGCGCCTGGCGGCGCGCGTGCAGATCGCCGCG
CTTGGCCAGCGTGATCAGCTTCTCGATCTCCGGCTTGACCGCCTTCGCCT
TGGCCTGCGTGGTCCTCACGCGCTCGTGCTCGATGATCTCCTTGCTCAGG
TTCATGAGCAGCGACTTGCGATGGGCGCTGTCGCGGCTGAGCTTGTGCCT
GTTCTTCTGGTGTCTCATGGCCTTGTCCTGTTCAGTCGCGGGCGCGTGCG
GGGGTTGGCGCCGGGTTGGCCTTGGCCGCGCCGCCGCGCCGCCCTGCCTG
CCGGCCGCAGCTCGACCCCCGCTCAGTCCTCCCGCAGCGAGAGACCGCGA
GCGTGAAGCGTTTCGATCACCTCGTCGATCGACTTCTTGCCGAAGTTGGG
AATCGCGTTGAGCTCCGCCTCCGACTTTGAGATCAAATCGCCGACCGTCT
GAATGCCCGCGCGCTTGAGGCAGTTGTAGGAGCGGACTCCAAGCTCGAGC
TCCTCGATCAGGATGCTCCACTCCTCGCCCTGCAGCGCCGCCGGAGCACC
GGCGCCCACGGCCAGGCCGTGCCCGTCGAGCGCGCCGCCCGGCGTCGCAC
GCAGCTCCTGGATGCGATCGGCGTCGGTGAAGATCGCGAGCTGGGAGATG
AGCAGCTCGGCGGCCTCGCGCAGCGCAGCCTGGGGGTCGATCGAGCCATC
GGTCTCGATGTCCAGCGTGAGCTTGTCGAAGTCCGTCTTCTGCCCCACGC
GGGCCTGCTCGACCGCGTATGCGACGCGCCTCACCGGCGAGAAGATCGAG
TCGATCGGGATCACCCCGATCGGCTGGTCCGGCGACTTGTTCTCCTCGGC
GGGTCTGTACCCGCGGCCCCTGCCGATCGTCATGTAGAGCTCGAGCTTGG
TTTTCTTCTCGAGCGTCGCCACGTGGACGTCGGGGTTGAGGATCTCCACG
CCCGCCGGCAGATCGATGTCTTTGGCCGTGATCTCACCTGGCCCCGTGAC
CACCAGCGGAGCCTCGACCTCGCTGGCGTCCGAGTGCATGCGGCAGACCA
CGCCCTTGAGGTTGAGCACGATGTCGGTCACGTCCTCCTTGACGCCGCCG
ATCGTCGAGAACTCGTGCGCGACGCCCTCGATACGCACGCTTGTCACGGC
CGCCCCCGAGAGCGATGAGAGCAGCACGCGCCGCAGCGAGTTGCCGAACG
TGTAGCCAAATCCGCGATCGAGCGGCTCGATCGTGAACGTGCCGCGGTTC
TGCTCCACCGACTCGCTTGTGATTCGGGGGATTTGAAAGTCGAGCATCAG
AGTCCTAACGTCGTTTTGGTCTGGCGCCACGTGGCTCGCGACGCCGCTGC
GGGATGCCCCGCACGCGGCGGGGCGTTTAGGGTCTTCTACTTCGAGTACA
GCTCGACGATGAGCTGCTCCTGCACCGGGGCAGCGACCTCGCGCCGCTCC
GGCTTGCGCAGCACCTTGGCCGTGAGCGACTCGTGGTCGGCCTGTAGCCA
CGCGGGGATCTGTCCGGTGAGCTCGGTCGCGTCCCTGACGACTTGCGTCG
CCGGCGTGTCCGCCTTGATCGCGATCACCTCGCCCGGGCGCACCTGGTAG
GAGGGAATGTTCACGCGGCGGCCGTTGACCGTCCAATGGCCGTGCCTGAT
GAGCTGTCGCGCCTGGCGCCTCGAAGCCGCGAATCCGAGGCGCACCAGCA
CGTTGTCCAGGCGACACTCCAGCAGCGCGAGCAGGTTCTCGCCCGTGATG
CCTGGCTGGCGCGAAGCCTTGACGTAGTAGCCGTGGAACTGACGCTCGAG
CACGCCGTAGTAGCGACGCGCCTTCTGCTTCTCGCGCAGCTGCACCCGGT
ACTCGCTCTGTTTCATGCGACCGCGTCCGTGCTCGCCGGGCGGGTAGGAG
CGGCGCTCCACGCCGCACTTGTCCGTCAGGCAGCGCTCGCCCTTGAGGAA
CAGCTTCTGGCCCTCGCGGCGGCACTGCTTGCACTGTGGAGAGGTGTCCC
TTGCCATATCGCCCGATCGCGTGCTCGTCCTCGCCCGTCCTACACCCGCC
GCCGCTTGCGCGGCCTGCAGCCGTTGTGGGCCTGCGGGGTGACGTCCTTG
ACGCCCGTCACCTCCAAGCCCGCGGCCTGCAGCGATCGGATCGCAGTCTC
ACGACCCGAGCCTGGCCCCTTCACGAACACCTCGACCTTCACCAGCCCCT
GCTCGAGGCCCTTGCGGGCGGCGGCGTCGGCAGTGACCTGGGCCGCGAAC
GGGGTCGACTTACGCGACCCCTTGAAGCCGGCGCCTCCCGCTGACTCCCA
GGCGATCACGTTGCCCTGCGTGTCGGCGAGCGACACGATCGTGTTGTTGA
ACGACGTCTTGATGTGGGCCTGCCCGATCGGGATGTTCTTCTTGGGCTTG
CGCCGGCCGCGGGCGCGTTTGGGAGCGGGGGGCATCAGCTTCTGGCGGGC
CCTCCCGACCCGCGCGCGCTCCAACGTGGCCGGTGTGCGATTCGCCGCAG
CGCGCTCACTTCTTGCCCGCCCTCTTCTTGCCCGCCACCTGCATGCGCTT
GGGGCCCTTGCGGGTGCGCGCGTTGGTCTTCGTGTTCTGTCCGCGCACCG
GGAGTCCGCGTCGGTGTCGCAGTCCGCGGTAGCAGCCGATCTCCTGCAGC
CGTTTGATGTCCTGCGAGCTCTCGCGCCGCAGGTCGCCCTCGACCGTGAG
GCTCGAGTCGATCGCGTCGCGCAGCCTGGCGACCTCGTCCTCGGTCAGGT
CGCGCACGTAGGTGTCGGGGCTCACGTCCACCTGCGCGAGCACCTTGTTG
GCGGTGGGCCGGCCGATGCCGTAGATGTAGGTGAGCCCGATCTCCGAGCG
CTTGTTCAGCGGGAGGTTGACTCCCGCGATGCGTGCCATCTAGCCCCTCA
CCCCTGGCGCTGCTTGTGGCGCTTGTTCTGGCAGATCACCAGCACCACCC
CGTGGCGGCGGATGATCTTGCATTTCTCGCACATCGGCTTGACCGACGGT
CTTACCTTCATTGATCCCTTCGGCTCGGTTCCGGCGATCCGGCTCTGGCT
GCCGCCTAGGCCGCCGCTACCGGGTCGTCGGGGCTCGCAACGGCGCACGA
ATACGCCGCATTTGAGCAGGACTCCGGATGGTAGCAACTCCTTCCGGCCG
TCGAGGGCCGGGCTCAGCCCACGCTGGCGGCACCCTCCGCGGCCGGCTCG
GGCGCGCCCTTCGGCGCACGATCGCGCCACGGGGTCAGGATTCTCGGACC
CGCGCCCGTGATCGCGACCGTGAACTCGAAGTGCGCCGCCAGCGAGCGGT
CGCGCGAGTAGATCGCCCATCCGTCCTCGCCCACGCGCACCTCCGGGCTC
CCGGCGGTCATCATCGGCTCGACGGCCAGGACCATGCCCTCCTCGAGTAG
CGGCCCCTTGCCCGGTGTTCCATAGTTCGCCACCTGCGGATCCTCGTGCA
TGCTCCGGCCGATGCCGTGCCCGACCAGCGAGCGGACCACGGACAGCCCC
GCGCCCTCGGCCGCGTGCTGGATGGCGCTGGAGACGTCCCCCATACGGGC
ACCCGCGAGGCACTGCGCAGCGCCCGCCAGCAGCGAGGCCTCGGTCCCGG
CCAGCAGGTTCTGCGCCTCGGCGGAGATCTCCCCAACGGCGAAGGTGCGC
GCCGCATCGGCCACCCAGCCCTGCAGCGTGACGCCGACGTCGATCGAAAT
GATGTCGCCGCCCTTCAGCCGGTAGGGCCCAGGGATGCCGTGCACGACCA
TCTCGTTGGGGGAGGCGCAGATCGAGCCCGGAAAGCCGCGGTAGCCCTTG
AACGTGGGCACGCCACCGCGAGCACGCACGAAGCGCTCGGCGATGCGATC
GAGCTCGGCGGTGCTGACGCCTGGGCGCACGTGCCGCTCGAGCTCCGCCA
GGGTCGCCACCAGAACCTCGCCGGCACGCGCCATGGCGTCGATCTCAGCG
GGGGTCTTCTTGATGATCACCCGCGGAGCTTAGCCTTCCTCAGAGCTCCT
CCTCCAGGCGCAGCGTCGCGACCGTGGCCCTGATGTGGGCATGCACCTCG
TTGGCGTTGCGGTTCCCGTCGAAGCGCCGCAGCAGGCCTGCGTGATCGTA
ATGGTCGATCAGAGGCTCGGTTTGGGCGTGATAGACCTGCAGGCGGTGAC
GGATCGTCTCCTCGCGGTCATCGTCGCGCTGGACCAGGCGCGCGCCATCC
TGATCGCAAACATCCGCGTGCTTGGGCGGGTCGAACTCGACGTGGTAGAT
GTGAGTCGGGTTCTTCACGCACATCCGCCGGCCGGTGAGCCGGCGCACGA
GCGCCTCGTCGGGCATCTCGATCAGCAGCGCCGCCGTCAGGCGCCGCTCG
AGCTGCTCGAGCGCCTCGGCCAGGGCATCTGCCTGCCTCTCGTTGCGGGG
AAAGCCGTCCAGCAGGAACCCGTCGCGCGCGTCGCCTCCGCTTATCCGCT
GCGTGATCATGCCCACGATCACCTCATCCGGAACCAGCTCGCCGGCGTCC
ATGTAGCGCCGGGCCTCCGTGCCCAGCGGCGTGTCCGCGGCAACCTCGGC
GCGAAGGATGTCGCCCGTCGCGATGTGCAGCAGTCCGAAGTCCTCGTGCA
GGCGCTCGGCCTGGGTCCCCTTGCCCGCGCCCGGCGGGCCGAGCATTATC
AGGTTCAGCTCCGACAACTCGGGCGCAGCCTATCTCTTGCCTGACGGTCG
CGGCTCGGGGGGCCGGAAGCCCGCGCGCGAGCGAGCGCGCAGGGGCGCGC
TACTTCAGAAAGCCCTCGTAACTTCGCATCATCAGCTGCGCCTCGAGCTG
CTTCATCGTTTCAAGCGCGACCCCGATCACGATCAGGATCGACGTGCCGC
CGAAGTAGAAGTTCTGGTGCGTGCGCGCGATCAGGATCGCGGGCAGCGCG
GCGACCGCGGCCAGAAACAGCGCCCCTGGGAACGTCAGGCGGGCGAGGAT
GCGATCCAGGAATTCCGCGGTTGGGCGCCCCGGGCGCACGCCCGGGATGA
AGCCGCCGTACTTCTTCAAGTTGTCGGCCTGGTCGACGGGATTGAAAGTG
ACGGCCGTATAGAAGTACGTGAAGAGGATGATGAACAGCGACTCGCCCAC
CACGTAGTGCCATCCGTTGGGGGTGAAGAAGTCAGATATCTGACGGCCCC
AGTGCGATTTCACCAGCTGACCGACCGTCGGGGGGAAGGCCATGATCGAG
GCCGCGAAGATGACCGGGATCACGCCCGCCATGTTCACGCGGAGCGGCAG
GTAGGTCTGGCCGCCCTCGCTCATGCGCCGGCCGATCACGCGCTTGGCGT
ACTGCACCGGGATACGCCGCTGCCCTTCCTGCACGAACACGATGCCCGCC
ACCACGGCGAGAACCAGGAATGGCATCATGACCTTGAAGACCTGGTCCTG
GCTCGTCCACCAGGCTTCGATGCCCGCCGGCAGCCGGGCCACGATCGAGG
CGAAGATCAGCAGCGAGATGCCGTTTCCGATCCCGCGCTGAGTGATCAAC
TCGCCGATCCACATCAGCAGCACGCAGCCCGTCGTAAGGCAGACGACGAT
CAGGAAGATGTGCGGGGCGTCGAACTTGCGCACGACCGATTCGCCCGCTT
TCGCCTGCAGCGTGTGGAACAGGAAGACGTAGCCGATCGACTGTGCGAAG
GCCAGCCCGACGGTGAGGTAGCGCGTGTATTGGGTGATGCGCGCCTGCCC
GACCTCGCCTTCCTTGGAGAGTTTCTCGAGCGACGGCACCGCCACCTGCA
ACAGCTGCAGGATGATCGAGGCGGTGATGTAGGGCATGATCCCCAGCGCG
AAGATCGCGATCCGCGACAGTCCTCCTCCGGAGAAGAGGTTCAAGAGGCC
GAGGATGTTGGAGCCGCCGAACTGCTTCTGGATGTTGTTGACGGCCGTGA
GGTTGACGCCCGGCACGGGGACGTGGGAGCCAAGCCGATAGATCAGCAGC
ATGGCCGCGGTGAACGCGATCTTCTTGCGGATGTCCGCGACCTGGAACGC
GTTCAGGATGGTCGAGAGCATGGGTAGCGGGCTCGGTCAGTCCTCGACGA
TCCGGCAGCTGCCGCCCGCCGCCTCGATGCGCTCGCGCGCCGCGGCGCTG
AAGGCGTGGGCGTGGACGGTGAGCGCCTTGCTCAGCTCCCCGCGGGCCAG
CACCTTGACCGGGATCTCCTTGCGCGTCCCCAGCCCGCTGGCTCGCATGA
GCTCGAGCGTCACCTCTGTCCCGGCCTGGAAGCGGCTCTCGAGCGCCGCC
AGGTTGACCGCCTGAGTGCGCGTCCGGAAGGGCTCGAAGGGCATCGACTT
CTTCATGTGCGGCCCGCGCAGCTTTCGCATGCGCATGTGCAGCGGCATCT
GCCCGCCCTCGAAGCGCACCCTGCGCTTGGAGCCGGCGCGCGCGCCCGCG
CCCTTCTGGCCTCGCCCCGCGGTCTTGCCCGTGCCCGAGCCCTCGCCGCG
TCCGATGCGCTTGCGCGGACGGCGGCTGCCGCGCGCGGGCGCCAGGCTGT
GCAGACCGATGCGCGCCTTGCCGTTCTCGGCCTGGGGGCTCACTTGCCCT
CCTTGACCTCGACGAGATGGCGCACCGCGTGCACCATCCCCCGCGTCGCC
TGGCCGTCTTTCAAGCGCACCGAGTGCCCGATCCGCCTCAGGCCGAGCGA
GCGTAGGGTCTCGATCTGTTTGCGGTTGGCGCCGTTTCGCGATCGGCGCT
GCGTGACGATGAGCGTGGCCACTATCCCGCCGCCTCCGCTCTCTCCTCGC
GCGCGCTCTCGGGACTCGCGGCGCCGTTGGCGCCCGGCTCCGCGACGGCC
TGCGTCTCCGTTGCCGAGGGCGCTTGGTCGCTGTCCTCGCCGCCCAGCCC
GAGAACCCGGTTGATCGACAGCCCGCGAAGCTCGCCAACCTCCCGCGGCG
TGCGCAGCCCGCGCAGCCCCGCGACGGTGGCCTTGACCAGGTTGATCGGG
TTCTGGGTGCCAAGGCTCTTGGAGAGGATGTCGTGGATGCCCGCCAGCTC
GAGCACTGCGCGCACGCCTCCGCCCGCGATCACGCCGGTGCCTGGCGAAG
CCGGCTTGAGCAGCACGCGCCCGGCGCCGAAGACGCCGGTCGTCTGGTGG
GTGATCGTGCTGCCGTGCTTGGGCACCCGGAAGAGATCCTTCTTTGCCCG
CTCCACGCCCTTCTGGATCGCCAGTGGCACCTCGTTGGCCTTTCCGTAGC
CGACGCCCACGACTTCGCGCTCGTCGCCAACCACAACCAGAGCCGTGAAC
GAGAAGCGCCTGCCCCCCTTGACGACCTTGGCCACGCGATTGATCTCGAC
CACGCGCTCCTGGAGGTCCAGGCCGGCCGGGCTCACGGAACGATCTGCGG
GTATCGACATTGCGGAGAGGAGGGTAGCGGTCCTGACAGTCCGTCAGCGC
TATACGGTCAGTCCTGCCTCGCGCATCGCGTCGGCGAAGGCGCGCACGTG
GCCGTGGTAGCGGTAGCCGCCGCGGTCGAAAACGGCTTCCTTGACGCCGG
CGGCTTGCGCGCGCTCGGCCAGGACGGCGCCCGCGCGCCGGGTGCGCTCG
GGCTTCTGTAGCGCCCGCAGCTCGGGCTCGTACCAGTTCACGGCCGCCAT
CGTGTGGCCGGCGCTGTCATCGATCAGCTGCGCCGAGAGCCCGCGGTTGG
AGCGGAACACCGCGATCCGAGGGCGCACGGCGGTGCCCGAGATCTTCGCC
CGCACCCGCCGGCGGCGGCGCAGGCGACGTTCGCCCTTGGTCTTGACGCT
CATGCGCGCTTGCCCACCTTGCGCTGGACGTACTCGCCCTCATAGCGGAT
GCCCTTGCCCTTGTAGGGCTCGGGCGGTCGCTGCTTGCGGACGATCGCCG
CCGTCTCCCCGACGAGCTGCTTGGAGATCCCCTTCACGACGACGCGCGTC
GGTTGGGGCACTTCGAACTCGATTCCCTGTGGAGCGGTGATGGGAATCGG
ATGCGAGTAGCCCACCGCCAGCTCCAGGTTCTTGCCCTTCAGCTGGGCAC
GGTAGCCCACCCCCTGTATTTCGAGGCGTTTCTCGTAACCGGTCGTAACG
CCGTGCACCATGTTTGCCAGCAGAGACCTCGTCAGGCCGTGCAGCGCTCG
GTGCTCGCCGCGGTCGGTCGGACGCTTGACCAGTAGCTGCTCGCCATCCT
GGGTTACCTGCATGTCGGGGTGGATGCGCTCTGAGAGTTCACCTTTGGGC
CCGTTCACCCGGACCTCGTGCGGCGTGATCGAGACCGTCACGCCCGCTGG
GACCGCGATCGGCTGTCTGCCTATCCTCGACATCGCTCGCCCTCACCACA
CCTGGGCCAGAACCTCGCCGCCCACGCCCTTCGCGCGCGCGTCGTGGCCG
GTCATCACGCCGCGCGATGTCGAGACGATCGCCGTCCCCATGCCCCCGAG
CACACGCGGGATGTGCTTGGCGTCGACGTATGTACGGCGCCCAGGACGGG
ACACGCGCCGCAGCCCCGAGATCGCCGAGCGACGGTCGTCGGTGTACTTC
AGACGGATCTGGATGAGTTGCCCGGCGCCGCCCTCGGGTGCCGCGACCAG
CGTCCAGGACTCGATGTAGCCCTGCTCGGCGAGGATCCGCGCAAGCTCGC
TCTTCAGCGTCGAGGCAGGGATCTCGACGGTCTCGTGAGCGGCGTGGATC
GCATTGCGCACGCGCGTGAGAAAGTCCGCGATCGGATCTGTCATCGACAT
GGCTGCCCCGGCCTGCTGGTCGTGTTTGCGTTGATCGTGTCGGTCATGCG
CCGAGCCGCCTACCAGGAGGACTTCGTCATCCCCGGGATGTGGCCGTTGT
GCGCGAGCTCGCGCAGGCAGATGCGGCACAACCCGAACCTGCGGTAGACC
GCCCGCGGACGCCCGCAGCGAGTGCAGCGAGTATAGGCGCGGGTTTTGAA
CCTCGGTGGACGCTTCTGCTTGACGCGCAGCGATGTCTTGGCCATCAGCC
TCCCTCCTCCTCTGAAGCGGTGTCGTTTGCGTCCGGCTCGCCGGTCTCCG
GCGCGGTGGCCTCCGGCTCCGCCTCTGCCGGCCCCGGCTCGGAAGTCTCT
GGCTCGTCGGCCTCGGCGGGCGACTCTGGGGCGGCGGCCTCGGGCTCGGG
GGCGGCCTCGACCTCGGCGCGAGACTCTGGGGTCGCGGCGTCAGGCTCGG
GGGCCTCCGACGCTGCGGGGGCCTCCGACGCTGCTGCCTCGGGCTCGGCG
GGCGACTCTGGGGGGCCAGCCTCAGGCTCGGGGGCCTCCGAGGCTGCGGG
CTCGGGCGCGGCCTGCTCCTCGCCGGGCGCCTCGAAACCCGCGGGACGGC
CCTGGGCGGCGAACGGCATCCCGAGAGCCAGGAGCAGCGCAAACGCCTCC
GCGTCGGTGGCGGCGCTGGTCGTTATCGTGATGTCGAGACCACGGACCTC
GTCGATCGCGTCGTAGTCGATCTCGGGGAAGATGATCTGCTCTCGCACGC
CCATCGTGTAGTTGCCGCGTCCGTCGAACGAGCGCGGATTCAGCCCGCGG
AAGTCGCGGATGCGCGGGATCGCGATCGAGACCAAGCGGTCGAGGAACTC
GTAGCTGCGCTCGCCCCGCAGCGTCACGGCGAGCCCGACTGGCATGCCCT
CGCGAAGTTTGAAGGCCGCGATCGACTTGCGTGCGCGCCGCACACTCGGC
TGCTGGCCGGCGATCGTCGCGAGCTGCTCGCGCGCGGCTTTGAGCACTTT
GGAGTCCTGCTTGGCCTGGCCGACCCCCATGTTGAGTGTGATCTTCTCCA
CGCACGGGGCCTGCATGATCGAGGAGTAGCCGAAGCGCTGCATCAGCTGC
GGGCGGATCTCCTCCAGATAGCGGGTCTTCAATCGCGCCGTGGGAGCTTG
TGTGTCGATCGCGCTCACGCCGTCCTCATTCCAGCTTGGCGCCGCTGCTC
TTGGCGACCCGTACGCGTTTGCCGCCCTCGCGATCGATCCCCACGCGCGT
GGGCTTGCCGCGGCCGTCCAGCAGCATCACGTTGGAGACGTGGATCGGAC
CCTCGCTCTCGATTACACCGCCGAGCTGCCCTCCGGTGACGGAGGCCTGC
GCCGGGCGCACGTGTCGCTTGGCCATGTTCAGGCCCTCCACGTAGAGGCG
CTCCTTCGCCGGTTCCACGCGCAGCACGCGGCCGCTCTTGCCGCGGTCCT
TTCCCGCGATCACGGCGACCTGGTCGCCGGAACGGATCTTCAACGCGCGG
CGCTTGGCACGAGAGGCGGAAGCACGGGCCATCACAGCACCTCCGGAGCC
AGGGAGACGATCTTCATGAAGTTGCGCTCGCGCAGTTCGCGAGCGACGGG
CCCGAACACGCGCGTGCCACGCGGGTTGTTCTGCTCGTCGATGATCACCG
CCGCGTTCTCGTCGAAGGCGATGTAGGTGCCATCGCCGCGGCCGATCGCC
TTCTTGGTGCGGACGACGACCGCCGTGACGACGTCGCCCTTTTTGACGGC
GCCCTGCGGATTTGCCTGCTTGACGGTCGCCGTGATGACGTCGCCCACGA
ACGCGTAGCGGCGCCGCGAGCCGCCCTTGACGCGGATGCACAGGATCTCG
CGCGCCCCCGTGTTGTCGGCGACGCGCAGGCGCGTCTCGTTCTGGATCAT
TGCGCCCGCTCCACCACGTCGACGAGCCTCCAGCGCTTGGTGCGCGACAG
CGGGCGGCTCTCGACCACCCGCACCACGTCTCCGATGCGGGCGTCGTCGT
TCTCGTCGTGCGCGTGCAGGGTGCTCGAGGAGCGCACGATCTTCTCGTAG
CGCCGGTGGCGCCGGGCGACTTCGGTGCGCACGGTGATCGTCTTGGACGC
CTTGTCGGAGATCACGACGCCCAGGCGCACCTTGCGCGCGCCCTGAACCG
GTGCATGCACGGGGGGCAGTGGCACCGCCGGAGCCTTTTCGGCCGCCTTC
GCTTTGGAGCGTTCCTGCAGGCGCCGGGCCCGGCGTCGCACAGCCTTGAC
ACGGCGCGTGGCCAGGCGCTCTGCCTGGCGCTCCTCGGGCGAGCGCTGCG
GCCTCGCATCGCCGCGATGCTGCGAGCGCGCACGACGGCGACGCTGCTTG
GGTGAGAGCTCCTCCTGCTCGGGGGCCGGGGCCGCGGCCGCGCCGGCGTC
AGCCTCCTCGTCCGGGGCCGCGCCGGCGTCAGCCTCCTCGTCCGCGGCCG
CGCCGGTGGCAGCCTGCTCGTCCGGGGCCGCGCCGGCGTCGGGGGCAGCG
TCCTCGGCGCCGGTCTCCTCCCCCGCTTCGCCGGTCTCGTCCGCTGCGCC
CTCCTCGCCTGCCGCCGGGACCTCGGCAGCGGCGTCCTCGGCGGCGGCAC
CCTCCTCGGCCGCGGGCTCATCGGCGGCCTGCCCAGCGGCATCCGCTGCG
CCATCCCCGGCTGCGGACTCCGGCTCCCCCTCCCCCGGCGCCTGCTCGCC
GACCGGCTCCGCTTGGGCTTCCCTGCTCCCCTCTGCCTGCACCTGCTCGG
AAGCTGCGGCGGTCTGAGGCTCAGAGCCCTCTGGGGAGGCGGACGGGTCG
CCCCCAGGCTGCTCGTCTGCGACCGGGGCGTCGTTGTCGGGTTCCTCGTC
GGCCATTCTCTGCTCTCTGCGTCGTCGTGCGTGTGCTCTAGGGCCCTCAG
CTTCGCGGCTGGAGCTCTGCTGTCAGTTCCCGCTCGCGGGCCACCGTCAA
CGTGCGCGCGAGGTCGCGCCTGGCGCGACCGACGGCTGCGGTGTCGTCGA
GTTCGCCGGTCGCGTGTGCGAATCGCAGCCCGAAGAGCTCTTTGCGCAGC
GTAGCCAGCTGCTTGGCGAGTTCTCCATCATCGAGGTCGCGGAGCGCTTT
GGCCTGCATCGCCTCAGTCCTCGCGCGCCACAAACTTCGCTTTGACCGGG
AGCTTGTGCGCGGCGAGGCGGATCGCGTCGCGCGCGAGCGGCTCGGAGAC
GCCGGCAAGCTCGAACATGACCCGACCCGGCTTGACCACCGCGACCCAGC
CTTCGGGCGAGCCCTTGCCCGAGCCCATGCGCGTCTCGGCGGGCTTCTTC
GTGACGGGCTTGTCGGGAAACACGTTTATCCACACCTTGCCGCCACGCTT
GATCTTGCGCGTCATCGCAACTCGCGCCGCCTCGATCTGGCGGTTGGTCA
GCCACCCGCCCTCGAGGGCCTTGAGCCCGTACTCCCCGAACTGGACCTTC
ACCTGGCCGCGCGAGTTGCCGCGGCGCCTGCCCCGGTGGTGCTTGCGATG
CTTGGCGCGCTTGGGTGAGAGCATCAGCGCCCTCGCCCGCGCCCGTTGCC
GGGCCCGCCCTCGCCACCGCGCGCTCGCCCTCGGCCGGGTCCTGATCCGG
CGCCCCGCCCGCGGCCGCGCGCGTCGCGGCCGTCGCGCTCGGAGCTAGGC
GGCGCGGGCGCCGTCATGTCGGTGAGATCTGCGCCCGTGTAGCCCTCGGG
CATGATCTCGCCCTTGTTCATCCAGCACTTCACGCCGATCCGTCCAAACG
TCGTACGCGCCTCATAGAAGCCGTAGTCGATGTCGGCGCGCATAGTGTGC
AGCGGCACGCGGCCGTCGGAGTAGCTTTCGGTGCGCGCCATCTCCGCGCC
ACCCAGGCGCCCGGCGACCTGCACCTTGACTCCCTTGGCGCCCGAGCGCA
TCGCGCTCGTCAGGGCCCGCTTCATCGCGCGGCGGAATGCGACCCGGTTC
TGCAGCTGCTCGGCGATCGACTGAGCGACCAGCGCGGCGTCGAGCTCGGG
GCGCTTGATCTCGAGGATGTTGACCTTGATCTGCTTGTTGGTGATGCGGT
GCAGGTCGCGCCGCAGGGCATCCACTTCGCTGCCCGACTTGCCGATCACG
ATGCCCGGACGCGCGGTGTGGATGTTGACCTCGAGTTCGCCCGAGTCCTT
GCGGATCGTGATGTCGGAAAGGCCGGCATGCGCAAGCTTGGTGGTGATGT
GCTCGCGGATGCGCACATCCTCGGCGAGATAGTCCGAGAAGTTGCGCGCG
CTGAACCAGTTCGACTTCCAGTCGTGGATGTATCCAACGCGCATCGCCTC
TGGGTGAACCTTCTGTCCCATCTGTGGTAGCTCTCGCTTTGCTCGCAGTG
CTCAGGGTTTTGGTGTCAAGGTGATCGTCAAGTGGCTCGTACGCTTGCGA
ATTGATGTCGCGCGCCCCATCGCGCGCGGCCGGAAGCGCTTGATCGTCGG
CCCTTCGTCGGCGTACGCGTCGCGCACGATCAGATCGGCCTCGAGCAGTT
CGTGATTGCTCTCGGCGTTCGCGACCGCCGACTCGAGCAGCTTGCTCCAG
TCGCGCGCCACCTCACGCGGGGTGAATGCGAGGATAGCGCGCGCGTCCTG
CACGGACTTCCCGCGCAGGTGGCCGCTGACGAGCCGCGCCTTGCGCGCTG
ACGTTCGCACGTAGCGCGCCCGCGCCCGCACCAACCGGCGCCGGGGCGCG
CGGCTGCGTCTCGCGCGGGGCGGGGGGCTCGCGGGCTCCCCTGTGGCGTC
GCGCTGCCGGCCCGCGGCAGGAGTGGCGGCCTCGGCCGGCTCGCCCTCTG
GGGCCTTCGGCGCCGCTTTGGCGCCGCGCGCGCGGGCACGGCGCGGTTTC
TCCTGGGCGGGCGGCCGCTGCTCGTCGGGCTGCTGCGCGCCTTGGGTGGC
CTCACCAGCACCTGCCTTCGCACTCTGTTGCTTGGCGCCTGCGCGTTTCC
TGACGCGAGGTTTCCTGGGCGCGGGCTGCTCGGCCGGCCCGTCGGCCGGG
GTCTCGCCGTCCATTTTCTGCTCCGCGCTCATCGCAGCTTCGCCGATCCC
GCATGTCCCCGGAACACCCGCGTGGGGGCGAACTCGCCGAGCTTGTGCCC
GACCATCGACTCGCTGATGAACACCGGCACGTGCTTGCGGCCGTCATGCA
CGGCGATCGTGTGTCCCACCATCTCCGGGAAGATCGTCGAGGCGCGCGAC
CATGTCCTGAGCATCTTCTTGCTGTTGGCGGCGTTGAGCTCTTCTATGCG
CGCCATCAGCCGCTCTTCCACCCATGGCCCCTTCTTGCTGGAGCGGCTCA
TCTCTGCTTGCCCTTGCCGCGCCTGCGCCCGCGCACGACCAGCGCGTCGG
AGCGCTTGTTCTGCTTGCGCGTGCGATAGCCGAGCGTCGGCACGCCCCAT
GGCGTGACCGGATGACGTCCAGCCGTGGTCGAGCCCTCGCCGCCGCCATG
CGGGTGGTCGACGGGGTTCATCGCCGTACCCCGCGTCTGTGGGCGCACGC
CCATGTGGCGCTTGCGGCCCGCCTTGCCCACCTTCACGTTCTGGTGGTCG
GCGTTCCCGAGCGTGCCGACGGTCGCGCGGCAGGCGGCGCGTACCATCCG
CATCTCGCCCGACGGCAGGCGCAGCGTGGCCATGTCGCCGTCCTTGGCCA
TGAGCTGGATCGACGCACCCGCCGAGCGCGCCATCTGCCCGCCGCGGCCG
GGCTGGAGCTCCACGTTGTGCACGACCGTCCCGACGGGCATGCGCGCGAG
CTCGAGGCAGTTGCCGACGGCGATGTCGGCACCCGCGCCCGAGGACACGG
TCATGCCTACAGCCAGGCGCTGGGGCGCGAGGATGTAGCGCTTCTCGCCG
TCGCCGTAGTGCAGCAGGGCGATGTAAGAGGAGCGGTTGGGGTCGTACTC
GATCGCAGCCACCTTCGCCTCGATGCCGTCCTTGCGCCGCTTGAAGTCGA
TCTGTCTGTAGGCGCGCTTGGCGCCGCCGCCGCGATGGCGAGCCGTCTTG
CGCCCGTGCGCGTTGCGCCCGCCGCTCTTGGCGAGCCCTTCGACGAGCTT
CTTCTCGGGCTTGCTCTTGGTGATCTCGGCGAAGTCGGGAAAGGAGGCCG
CGCGTCGGCCGGGACTGGTGGGCTTGGGCTTGCGGATGGCCATCGCTACA
AGCTCCTAGGCCTCGACGGCCGCGAGGCCCTGGAAGATCGGAATCGTCTC
GCCTGCCTGCACCTGCACGATGGCCTTCTTCCACGCCCGCCGGTGGCCGC
GCGTGGTGCCACGCCGCTTGGGCTTGGGCTTGACCGCGACCGTCCTGACC
GCCACCACGTGGACGCCGAAGGTGGACTCGACGGCCTGACGGATCTGGGT
CTTGTGGGCTTCGGGGTGCACTCTGAAGGTGTAGCGGTTGGCCGCCGAGA
GCACGTAGCTCTTCTCCGAGACCACAGGGCGGATGATCACCTGCGAGTGG
TGCATCAGGAGCTCCCCGCGCACACGCGCGCCGTCAGGGAGGCGAGAGCC
TCATTCGAGAGCAGCAGCGAGGCCGCTCCGACGAGGTCCGCCACGCCCAC
GTCCTCGGCGTTCTTGACAGCGACGTCAGCGAGGTTGCGAAACGAGAGCG
CGGCAGCCCGCTCCTCGGAGACGAGCGCCACCAGCGTAGGACGGGGCTGA
CCCCAGTTCTCCAGCAGCGCCGAGGCATCGCTGGTCTTGGGCTCTTTGAA
GGACGCCGTGTCGATGATCCCGATCGATTCCCTCTCGGCGTGCAGCGAGA
GCGCGCTGCGCAGCGCGGCTCGCCGCTCCTTGCGGTTCACCTTGAAGGCG
TAGGAGCGCGGCTGAGGCCCGAACGCGATGCCTCCGCCCGTCCAGATCGG
CGAGCGGTTCGAGCCCGCACGAGCACGCCCCGTACCCTTCTGGCGCCACG
GCTTGGCGCCGCCGCCGGAGACCTTTCCGCGCGTTTTCGTGGCAGCGGTG
CCGCGGCGGCGGGCCGCCTGCTCGGCACGGACGCTCTGGTGCACGAGCGG
GCCGTAGAAGCGCTCGGCGAAAGCTGCCTCGTCGAGCTTGACCGTCTTGC
CGGCCCCGAGCACGGGTGCGTCAGGCATGGCTTCGAACCTCCACGATCCC
GCCGCGCGGACCGGGAACCGAGCCGCGCACCAGCAGCAGATTGTCCTTGG
CGTCGACGGCGACCACCTCGAGCCCTGACTGGGTCGCGCGCCGGTTGCCC
ATCTGACCCGGGCCGCGGATCCCCTTGACCACGCGAGATGGCGTCGCCGA
TGCGCCGATCGAGCCGGGCGCGCGCACGTTGTGCGACCCGTGCGACTTGG
GGCCGCTGCGGAAGTTGTGGCGCTTGATCGTCCCCTGAAAGCCCTTCCCC
TTGCTCGTCCCGGACACCTTCACGCGCGTACCCACCTCGAAGGCCTCGAC
GGTCACGGTATCGCCGAGCTGAAGCTCCGTCTCTTCGCGGAACTCGACCA
GGCGGCGAAGCGGCGGGGCGTCGACCTTCTGCAGGTGCCCAAGTTGGGCC
TTGGAGAGGTGCTTTGCCTTCGCTGGGCCGAACGCCAGCTGAACAGCGTC
ATAGCCGTCCCGCTCGGCCGTGCGAACGGCCGTCACCGGGCATGGCCCGG
CCGCAAGGACGGTCACGCGCTCGACGCTGCCGTCCTCCTTGAAGACCTGC
GTCATGCCGAGCTTGGTGGCGAGGATTGCGGACACGCTGCCGGGCGGGGC
TCAGGTCGCTAGCCGGATCTCGATGTCCACGCCGGCGGGCAGATGGTCCA
GACGCTGCAGGGAGTCGACCGTCTTGGGCGTCGGCTGATGGATGTCGATC
AGGCGCTTGTGCGTGCGGATCTCGAAGTGCTCGCGCGAGTCCTTGTCCTT
GAACGGTGAGCGGATCACGCAGTAGACGTTCTTCTCGGTGGGCAGCGGCA
CCGGACCTGAGACCGTCGCACCGGTGCGCGTGGCCGTCTCGACGATCTCC
TTCGCCGCCGACTCGATCGCGGAGGTGTCGTACGCCTTCAGGCGGATACG
GATCTTGTTCTGGGTTGCCGATGCCATCGAGGTTTTTCGTTGTGTTGCGG
GTTCTGCTTGAACGCTGGTGTTGCCGTGGTCTTGTTCCTGCTCGCTTGCC
TTTTGTCTGTGTTTTCGGGCCGCCCGATCCGCGCGGCGCGGGCGGCTCTG
CTCGCACCCCGCTTCGGTGCGGCAGCGACGCGCGGGTCGCACGGCGGACC
CCGCCTGCTCGCCACCGCCTGGCCGGCGGCTGTATTAGTCGTATCGGACT
GCCAATGTGCCACCCGCCCCTGAGGGGCGGGTGGGTACTACTCGATGACC
TCTGCGACCACGCCCGAGCCCACGGTACGGCCACCCTCGCGGATCGCGAA
GCGCAGGCCCTGGTCCATGGCGATCGGCTGGATCAGTTCGATCTCCATCT
GGACGTTGTCGCCGGGCATGACCATCTCGACGCCCTCGGGCAGCTTGGCC
ACGCCGGTGACGTCGGTGGTGCGGAAGTAGAACTGAGGCCGGTAGCCGGT
GAAGAACGGGGTGTGGCGTCCACCCTCCTCCTTCTTGAGCACGTAGACCT
CAGCCTTGAACTTTGTGTGCGGCGTGATGGACCGGGGCTTGCACACCACC
TGGCCGCGCTCGATCTCCTCGCGCTTGGTGCCGCGCAGCAGGACGCCCAC
GTTGTCGCCCGCGCGCCCCTCGTCGAGGATCTTGCGGAACATCTCCACGC
CGGTCACGACGGTCGAGCTGGTGTCGTGGATGCCCACTATCTCCACGGAC
TCGCCCGTTTTGATGACGCCCTGCTCGACGCGGCCGGTCGCCACGGTGCC
GCGCCCAGTGATCGAGAAGACATCCTCGACCGGCATCAAGAACGGCTTGT
CGAGCTCGCGCACCGGCTCCGGGATGTAGGTATCCAGAGCGTCGGCGAGC
TCGAGGATCTTCTGCTTTGAGGCCTCGTCCCCTTCCAGCGCCTTCAGCGC
CGAGCCCGTGATGAAGGGGATGTCGTCGCCGGGGAAGTCGTACTCGGAGA
GCAGTTCCCTGACCTCGACCTCGACCAGCTCGAGCAGCTCCTCGTCGTCG
ACCATGTCTGCCTTGTTGAGGAACACGACGATGTAGGGGACCCCGACCTG
GCGGGCGAGCAGGATGTGCTCGCGCGTCTGCGGCATCGGGCCGTCGGCGG
CGGAGACGACGAGGATCGCGCCGTCCATCTGCGCGGCGCCGGTGATCATG
TTCTTGACGTAGTCGGCGTGCCCGGGGCAGTCGACGTGCGCGTAGTGGCG
GTTGTCCGTGGAGTACTCGACGTGCGAGGTCGCGATCGTGATCCCGCGTT
CCTTCTCCTCGGGGGCGTTGTCGATCGACTCGAAGCTCCGCACCTCGGCG
TTGCCTTTCTCGGCCAGCACGGAGGTGATGGCAGCCGTCAGCGTCGTCTT
GCCGTGATCGATGTGACCGATGGTCCCGACGTTCACGTGCGGCTTATCGC
GCTCGAACTTCTCCTTCGCCACTTTGGTTCGCTCCTGTATCGACTCGTGT
GTCCGCCTGTGACAGCGAAGTGAGGGAAATCTATCTAACTGCGGTGGTCA
CTGCTGCTCGGTGCAGGGCGGGCCTGGACGGGGCTCGTCTGGTGGCGGCC
ATCGCCTCGCCTCACGCCGGAACGGGCTCGCCGGTGCGCTGCTCGACGAT
CTTCTCGGCAATGTTGGGCGGAACCTCCTCGTAGCCCTCGAACTGCATCG
TGTGGTTGGCACGACCCTGGGTGTTGGAGCGCAGGTCGGTGGCGTAGCCG
AACATCTCGCTGAGCGGCACGCGCGCGCTCACGGCGAGCGCGTTGCCGCG
CCGCTCCTGGCCCTCGACGCGGCCGCGGCGGCGGTTCAGGTCGCCGATCA
CCTCGCCGAGGAAGTCCTCGGGAGTCACGACCTCGACGGCGAAGATCGGC
TCGAGCAGCACCGGTTTGGCGCGTTTGGCGGCCTCTTTGAGCGCGATCGA
GCCGGCGACCTTGAAGGCGACCTCGGAGGAGTCGACGTCGTGGTATTTCC
CGTCGACCAGCGTCACGCGCAGGTCCACGATCGGGTAGCCCGCCTTGACG
CCGTTCTCGAGCGCCTCCTCGATGCCCTTTTTCACCGCGGGTATGTACTC
GGAGGGCACCGCACCGCCCTTGATCTTGTTGATGAACTCAAAGCCCTCGC
CGGGGGCGGGCTCGACGTCGATGTAGACGACGCCGAACTGGCCCGAGCCG
CCGGTCTGGCGGACGAACCTGCCCTCCACCTTCTCGGCGCTGCCGCGCAC
GGTCTCGCGATAGGAGACCTGCGGGCGCCCGACGTTGGCCTCGACGCCGA
ACTCGCGCCGCATGCGGTCCACGATCACCTCTAGGTGGAGCTCGCCCATG
CCGGAGATCTCGGTCTGCCCGGTTTCCTCGTTGGTGCGCACCTGGAAGGT
CGGATCCTCTTCGGCCAGGCGTCCGAGCGCGATCGACATCTTCTCCTGGT
CGGCCTTCGTCTTGGGCTCGACGGCGACCTTGATGACCGGCACGGGAAAG
ACGATGTTCTCGAGGTGGATGGGCGCATCGGGGGCCGCGAGCGTGTCGCC
GGTGATCACCTGCTTGATCCCGACGGCGGCCGCGATGTCGCCGGCGTAGA
CCTCGCCGACCTCCTCGCGGTCGTTGGCATGCATCATCAGAATGCGCCCG
ATGCGCTCGGTGCGCCCCGTGCCGACGTTGAGGATCCGCGAGCCCGAGGC
GAGCGTCCCCGAGTAGACACGGAAGTAGGTCAGCTTGCCGACGTACGGGT
CCGCGGCGATCTTGAAGGCGAGCGCCGCGAACGGCTCGGCGTCGTCCGCG
TGCCGCATGACCTGGCGCTCGTTCTCCTCGCCTTTGATCAGTTCCGTCCC
GACCACGGGCGGCACGTCCAGCGGCGATGGCAGGTAGTCGATGACGGCGC
CGAGCAGCGGCTGCACGCCCTTGTTCTTGAACGAGGACCCGCACAGCACC
GGCGTGAGCCTCGTCGAGAGGGTCGCGTGGCGGATCGCCTCCTTGAGCTG
CTGCTCTGAGATGTCGGCTTCCTCGAGGATCAGTTCGAGCAGCCCGTCGT
CGTAGTGGGAGACCTCCTCCAGCAGGTGTTCGCGCGCGGCAACCGCCTGC
GCCTGCAGCTGCTCGGGGATCTCGACGATCTCCTGTTCGGTGCCGAGCTC
GTCCTTGTAGAGCACTGCCTTCATGGCCACGAGGTCGATGATGCCCTCGA
ACTCGGCCTCAGACCCGATCGGCAGCTGGATCGGGACGGGGTGGGCGCCG
AGTCGGTCGCGCATCGTCTGCACGCCGCGCTCGAAGTCGGCGCCGATGCG
GTCCATCTTGTTGATGTAGGCGATGCGCGGCACCTGGTACTTGTCCGCCT
GGCGCCAGACCGTCTCGGACTGAGGCTCCACGCCGGCCACCGAGTCGAAC
AGGGCGATCGCGCCGTCGAGCACGCGCAGCGAGCGCTCGACCTCAACGGT
GAAGTCGACGTGGCCGGGCGTATCGATGATGTTGATGCGGTGACCCTTCC
ACTCGGCAGTCGTCGCCGCCGAGGTGATCGTGATGCCGCGCTCCTGCTCC
TGTTCCATCCAGTCCATCGTGGCCGCGCCCTCGTGCACCTCGCCCATCTT
GTAGGTGCGACCGGTGTAGTAGAGGATGCGCTCGGTCGTCGTCGTCTTGC
CGGCGTCGATGTGCGCCATGATGCCGATGTTGCGGGTCTTCTCGAGGGTG
TACTTGCGTGCCATGGAAGTGTGCTTGTGGGTGTCGAGCGCTGCCTTCGG
GCCAAAAAAATGGGCCCCTCGGGCCCACGCGCGCTGCTGGTCGGTATGGA
CCGCTCGGCGTAGCTATGTGCCCAAGGTCTCCATTTCCTAAGCCTCATCA
GGCCGCACTCACGTTTGGCGCGCGAGATGCGACCTGAAATCGACTATAGC
AGAGGGATTCGTCGCCTCGGCCGGCATTCCTGGGCGCGTGGACCACATTT
CAGGCCTCAAGGCGTGAGGCCCGCAGCATGCCCAGCTCACGTTGCTGCGA
GGCGCGGCGAGCGCCCGGCTGGCTACCAGCGGTAGTGCGCGAAGGCCTTG
TTGGCCTGCGCCATGCGGTAGATGTCGTCCTTGCGCTTGTAGGCGCCGCC
CTGCTGCGACTGCGCCTCGGTGAGCTCGTTGGCCAGTCGCTGCGCCATCG
TCTTCTCGCGGCGCTGGCGGGCAAACTCGACCAGCCAGCGCACCGCCAGC
GTACGCGCCCGTCGGGCCGGCACCTCGACCGGAACCTGATACGTGGCCCC
GCCGACGCGGCGGGAGCGAACCTCGAGCGTGGGCGTCAGCGCCTTGATCG
ATGCCTCCAGGGCCTCGACCGGATCTTGATCGCCGCGCTCGCCGAGCAGC
GCCAGGGCGTCGTAGACGATGCGCTCGGCGATCGACTTCTTGCCATCGAG
CATGACCTTGTTGATCACCTGCTGGACGAGCTTTGAGCGGTGGATCGGAT
CCACCTCCGCGGGGCGAATCTGGGCGGCTGCGCGGCGCGGCACGAGGGTG
CTATCTCTTCTTCACGCCGTACTGCGAGCGAGCCTTCTTGCGATCTGAGA
CGCCGGCCGCGTCGAGCGTGCCGCGCACGACCTTGTACCTTACGCCGGGG
AGGTCCTTGACCCGGCCGCCGCGTACGAGCACGACGGAGTGCTCCTGCAG
GTTGTGGCCCTCGCCGGGGATGTAGGCGGTGACCTCGATCGAGCCCGAGA
TGCGCACGCGCGCGACCTTGCGCAGGGCCGAGTTGGGCTTCTTCGGCGTG
GTCGTGTACACGCGCGTGCAAACTCCGCGGCGCTGCGGCGCGGCCACCTT
GCGCTTGCGTCCCGTCCCCGACTTCAGGCCCGGCGTGGCGAGCTTCTTCT
TGGGCACCACGCGGCCCTTGCGCACGAGTTGCGAGGTGGTCGGCATGTGG
GCGCTGATGCTAGCAGCGCTAGGCAGCAGCGGCTGAGCCGGCGGCGCGCA
GCGGCGCGGGCATCAGCGCGGCGGCGACCACCACGAGCACGAACGCGAGC
GCCTGCAGCGTCACGCCCAGCGGGCTGCCCGCCATGGGGTCGCCGAAGAC
GACGATCCCGCCTGCTATGCCGGCGATGTTGGCCGCCGTGCCGGTGACGG
CGATGACGGGTACCGCCTGCCCATCCTGTAGCCCGCGGGCGGAGGCGTAG
AAGGCGACCACCGAGGCGCTCAGGGCGACGAGCAGCCACGGGCTGAGCGC
CAGCGCGAGAAGTCCGTGTGCTCCGGAGATCCCGGTGAGAGCCTTGATGG
CGGTGTCGGAGACGCCGAACAGAATGCCCGCCGCCGCGCCCAGCATCACG
CCGTGATGCTCCACCGGCCCGCCCATGCGCGGGCCCATGATCAACAGGCC
TCCGAGCCCGAAGAGGGTCGCCTCGAAGGAGATCATCGCTGCCTGCGAGA
AGTGCGCGTGCGCACCGTGCATCGCCGGCGCGGTCAGCCCGAGCATCACC
AGCCCCGTGGCAGTCAGCATCAGGCCCAGCCACTGGCGCGGGCCGACCTC
GAAGCCGAACATGCGCTCGGCCATCACCGCGATGAATACAACGCCCGCCG
CCAGGGACACCTGCACGACCGACATCGGCGCGAGCGCGAGCGCTGCCACG
TGCAGGCCCCAGCTGCCCACAGCGATCGCCATGCCGAGCGCGAACCAGCG
CGATGAGTAGAGCGCGATCGCCGAGCGTAGAGGGTGCGAGACGCGCACCT
TCGCGACTGCGTTGGCCCCGCGGTACTTGTAGAAGAACGCGAGGTTCGAG
GCGAACGCGCATGCGAGCGCCAGCAGGATTCCAAGGTCGATGGTCAAGGT
CATGGTGTAGGTGGGGGAGCGCTAGGCCGAGAATGCATCGGTGGGGGCCG
CCGGCTGCTTTACTGACTTGAGGCGACCTCGGCACATCGGCCGTTTCGCA
GAGCTTGCCGGGCGCACATGTGTGCGAGCTAAAGAACGCGCCAATACACC
GATAGGCTGCGCTCCGCAGAGGCCGCTGCTGCTCGTCGACATCGACGGCG
TGCTCTCGCTGTTCGGCCCCCGCGAGCACGGCTCGGCGATCGCGTCGGTC
GCGCCCGCTGTGGAGGCGTCCGCCGGCGAGAAGGGCGAAGAGGCGCCGGT
GAGCGGGTCCTTCCACGCGATCGACGGCATACCGCACTTCCTTTCGTCCA
CGGCGGCCGCACACCTGCTCGGCCTCGAGCCTTTCTTCGAGCTGGTGTGG
GCAAGCGGCTGGGAGGAGAAGGCCAACGAATACCTCCCCCGCCTGCTGGG
GCTGCCGGCTGAGCTGCCCTATCTGCGTTTTGCTCGCTCCTGCGGGCCCG
GCACGAGCACGCTCGGGCACTGGAAGCTCGACGCGATCGACGCGTACGCC
GGCGAGCGCGCGCTCGCCTGGATCGACGACGCGCTCGACGCCACCTGCCA
CGAGTGGGCGAGCGCGAGGAGCTCGCCCACGCTGCTCGTGGGAACAGCGC
CGCAGCGCGGCTTGACCACGCGGGAGGCCCAGCTGCTGCTGGACTGGGCG
GCGAGCCTCGCCGGGCGCTGAGCGCGCCGGCGCCCTACTCCTCGGCCGGC
TCCTCCGGAATCTCGAGCCCGGCCAGCTCCTCTACGAAGCCCGGATCGCC
GCCGCCGGCCCCGATTTTCTCGAGCGAGGCGAGGTCGGCGTCGTACTCCT
GGCCATAGCCGCCGTTGAAGCCCTCGCTGTCGGAGAGGCCGAGCTCGGCC
GCGATCTCGTCCTGGTCGAGCAGCCCGACCTCGTCGATCGCGCGCGGCAG
CGGCTCCGATGGTTCTATCTCGATCCGCCGGTAGCGCTTCAGGCCAGTAG
CCGCAGGGATCAGCTTGCCGATGATCACGTTCTCCTTGAGTCCGTTGAGG
CGGTCGGTCTTGCCTTCCAGCGAAGCGTCGGTGAGGACCTTGGTCGTCTC
CTGGAAGGAGGCCGCAGACAGGAAGGAGTCGGTGTTCAGCGAGGCCTTGG
TGATGCCGAGGATGATGTCCTCGAACTGCGCCGCCTCGCCGCCGTCGGCG
GCGATGGCCTCGTTCACCTTGGCGAACTCGAAGCGGTCGACGAACTGTCC
GGGCAGGTAGCTGGTGTCGCCCTTCTGTTCGACGCGCACCTTCTTGAGCA
TCTGGCGCACGATCAGCTCGATGTGCTTGTCGTTGATGTCGACGCCCTGG
GACTTGTAGACCTCCTGCACCTCTTTGACGAGGTACTGCTCGGTCTCCGT
GCGTCCGCTAACGGCGAGCAGCTCGTGGGGGTACACCGAGCCCTCGTTGA
GCTTGGTGCCGGCGGCGATCTTTTCGCCGTCCTTGACGAACACCCGCGTG
CGCCGCGGGAACGCGTGGCGGTGCTCATCACCGTCCACGTCGGTGATCAC
GACCGTCAGCGCCTTCTCGGTCTCCTCGAGCGAGACGACGCCGTCCTGCT
CTGAGATCTTGGCCAGGCCCTTCGGCTTGCGCGCCTCGAACAGCTCGACC
ACGCGAGGCAGGCCGTGCGTGATGTCAGCGCCGGCCACGCCGCCGGTGTG
GAAGGTGCGCATCGTCAGCTGGGTGCCCGGCTCGCCGATCGACTGGGCGG
CGATGATGCCCACGGCGTCGCCGATCTGAGCCAGCGAGCCGGTGGCCATG
GCGCGGCCGTAGCAGGCCTGGCAGACCCCGCTTTCGGCCTCGCACTTGAG
CACCGAGCGCACGGGGACCTTGACCTCGACGCCCTTCTCGTGATCATCGC
CGAATGCCTGGGCGATGTCCTTGAGCTCCTCGCGGCCGACCTCGGCGCCC
TGCTCCACGAGCATGCGGTTGCGCTTGGTCTTGATATCAAGCGCCGCGAC
GCGCCCGACGAGATCGTCGTTGAGCTCGCCGCCTGGCTTGAAGACCGGCA
TCTCGATGTACTCCTTGGTGCCGCAGTCGGCCTCGCGGATGATCACGTCC
TGGGCGACGTCGACGAGCCTTCTTGTCAGGTAGCCCGAGTCGGCCGTGCG
CAGGGCGGTGTCGGCCAAGCCCTTTCGCGCTCCGTGCGTGGAGATGAAGT
ACTCGAGCACCGAGAGGCCCTCCATGAAGTTGGCCTTGATCGGACGCTCG
ATGATCTCGCCCTTGGGGTTGGCCATCAGACCGCGCATGCCGGCCAACTG
GCGGATCTGCTTGAAGGAACCACGCGCGCCCGAGTTGGCCATCATGAAGA
TCGGGTTCAGCTCGTCGAGGTTCTTGATCATCGCGTCGGCGACCTCGTCG
GTGGCTTCGTTCCACTTCTCGACCACGGCCTCGTGCCGCTCCTCCTGGGT
GATCAGGCCCATGTCGTACTGGTCGGCGATCTCGGACACCTGCTTCTCGT
AGGTCTCGATGATCGACGCCTTCTCCGTCGGCACCACGACGTCGTTCTTG
GAGATCGTGATGCCGGCCTGCGTCGCGTACTTGAAGCCGAGGTCCTTGAA
CGCATCGAGCACCAGAGAAATGGTCGTGGCCCCGTATGTCTGTACGAGCA
GGTCGATCAGGAGCGTGGTGTCGCGCTTCTTCATCGACTGGTTGACGAAG
CTGTACTTCGAGGGGTCGAACTCGCTCCCGAGCGCCTGCGCGAGCGCACG
CTCGATGCGGTCGTTGTAGATGATGCGCCCGATCGTCGTGAGCACGTGGC
CGCCCTCGCGCCCGTAGGGGCGGAACTCGGCGATGTCGTGCAGCTTCACC
ATGCCGCCCTCGTAGGAGAGCTCGGCCTCCTGGGCGGTGCGGAAGACGTG
CGGGCGAGGCTGCGCGGCGGGCCATTTGGCGCTCGTCAGCAGCTCGCGCT
TCGCCGTCAGTTCGTCGGACTCGGGCCCGTAGGTGAGGTAGTAGGCGCCG
AGGATCATGTCCTGTGTCGGCGTCGCCAGCGGCGCTCCGTGGGCGGGGCT
GAGGATGTTGTTGGAGGACAGCATGAGGATGCGCGCCTCGGCCTGCGCCT
CGGCCGAGAGGGGCAGGTGCACGGCCATCTGGTCGCCGTCGAAGTCGGCG
TTGAAGGCGTGGCAGACGAGCGGATGCACCTGGATGGCCTTGCCCTCGAC
GAGCAGCGGCTCGAACGCCTGGATTCCCAGCCGGTGGAGCGTGGGCGCTC
GGTTGAGCAGCACGGGGTGCTCGTGGATGACCTCCTCGAGCACGTCCCAG
ACCTCGGCGATCATCGAGTCGACCATCTTCTTGGCGGCCTTGATGTTCTG
GGCGGACTTGCGCTCGACCAGACGGGCCATGATGAAGGGCTTGAACAGCT
CCAGCGCCATGATCTTGGGCAGACCGCACTGGTGCAGCTTGAGATAGGGA
CCCGCGACGATCACCGAGCGGCCCGAGTAGTCCACGCGCTTGCCGAGCAA
GTTCTGGCGGAAGCGGCCCTGCTTGCCCTTGAGCATGTCCGACAGCGACT
TCAGCGGCCTGTTGCCGGGCCCGGTCACGGGCCGCCCGCGGCGCCCGTTG
TCGAACAGGGCGTCGACGGCCTCCTGCAGCATGCGCTTCTCGTTGTTGAC
GATGATCTCAGGCGCCCCCAGGTCGAGCAGGCGCTTGAGGCGGTTGTTGC
GGTTGATGACGCGCCGGTAGAGGTCGTTGAGGTCTGAGGTCGCGAAGCGG
CCGCCGTCGAGCTGGACCATGGGGCGCAGCTCGGGCGGGATCACGGGGAT
CGCGTCGAGCACCATCATCTCGGGCTTGTTGCCCGACTGGATAAACGCGG
AGACGACCTTCAAGCGCTTGACCGCGCGCGCCTGCTTCTGGCCTTTGCCG
GTCTTGACCTGGTCCTCCAGCTCTGTGCGTTCGGCGTCGAGGTCGACCTG
CTCGAGCAGGTCACGGACCGCCTCCGCGCCCATCCCGCCGCGGAAGTACT
CGCCGAAGCCGTAGGAGGAGCCAAAACGCTCCTTCAGCTCGCGGAAGGTG
GCCTCGTCGTGCTCGATCTGCTTGGGCTCCATCGTCTTGAAGAGCTCCCA
CACGTTGCGCATGCGCTCGGCGGCGTCCTCGATGTAGGCCTCGGTGTCGG
CGATGTCGGCGTCGAAGGCCTTGCGCAGGTCCTTGGTGAGCTTTTCCCGC
TCCTCGTCGGAGAGCTTTGAGAGATTGACGTCCAGCGACTCGGCCCACAG
GTGGTCCTCGTCGTTGAAGTGCGTCTGTTTGCCGTTTTGCAGGTACTTCT
CGCGCCGCTTGAGCGACTCTTGCAGTTCCAGAACGCGCTCCTCGCGCTCC
GCCGCGTAGCCGTCGAGGACCTTGTTGACCTCCTTCTCCAACGAGTCCAG
GTCCTTGGCGCGCGCCTCCTCGTCGACCCAGGTGACGATCGAGGCCGCGA
AGTAGAGGACCTTCTCCAGTTCCTTCGGCGCCATGTCGAGCAGGTAGCCG
ATGCGGCTGGGCACGCCCTTGAAGAACCAGATGTGGCTCACGGGCGCGGC
CAGGTCGACGTGCCCCATACGCTCGCGGCGGACCTTCGAGCGCGTTACCT
CCACGCCGCAGCGCTCGCACACGATGCCCTTGTAACGCACGCGCTTGTAC
TTGCCGCAGTAGCACTCCCAATCCTTGGTCGGACCGAAGATCCGCTCGCA
GAAGAGCCCGTCCTTCTCGGGCTTGAGCGTGCGGTAGTTGATCGTCTCGG
GCTTGGTGACCTCACCCGAGCTCCAGCCGCGGATCTGCTTTGAGGACGCG
AGGGAAATCTCGATCGCGTCGAAGTTGTTTATGTCGATCATTTGGCTGTG
GCTCTAGCTTTCGCTCGCGTGTTTCACTGACTTGTCGGCTGCTGCTGGCG
TCGGGGTGGCGCAGCCCGTTGAGGTCGCCCGCGCGCGCCGGCGCGCTTTC
GGGACTACGTCTCGGCCAGCTTTCCCTCGGCTCCCTCGGCTCCCCCACCC
TCGAGCTCCTCGATCCCCTCGAGGTCGAGCCCTCCCTCGAGCAGCTCGCC
ATCCTCGGCGGCCGACAGCTCGCTGGCATTGGGGCCCTCTCCATCGCCCG
AGGCGCTGCCCTGCTCCTCGTCGTTCTCGAGCTCCTCATCTGCGGCGTCG
CCCGCCAGCGCGCGCACGCCGGAGAGGTCGATGCCGAGCTCCTCGGCGGC
GCGCAGCAGGTCGTCGTCGTCGTCGCGGATGTCTGCGCGCTGGCCCTCCT
CGGAGACGACGTTGACGTCGAGCGCCAGCGACTGCATCTCCTTGAGCAGC
ACCTTGAATGACTCGGGGATCGAGGGCTCAGCAATGTTCTCGCCCTTGAC
GATCGCCTCGTAGGCCTTCACGCGCCCGACGGTGTCGTCGGACTTGATGG
TGAGCATCTCCTGCAGCGTGTATGCGGCGCCGAACGCCTCGAGCGCCCAC
ACCTCCATCTCGCCGAAGCGCTGTCCGCCGAACTGCGCCTTGCCGCCCAG
CGGCTGCTGGGTGACGAGCGAGTAGGGACCGGTGGAGCGTGCGTGGATCT
TGTCGTCCACGAGGTGCAGCAGCTTCAGGATGTACATGTAGCCGACCGTC
ACCTGCTCCTCGAACGGCTCGCCGCTGCGCCCGCTGAAGAGCGTCACCTT
GCCCGAGGCCTGCTCGCCGGGGCGCCGGCTCTTGTTGACGTCCATGCGGA
TGCGCCCGCGGTGCTCGTCCTGCCAGCTGACGAGCGCGTGGTCGACGTCC
TGCACCGTCGCGCCGTCGAACACGGGGGTCGATATGTACACGCGCCCGTT
GGAGCCGTTGGTGCCCGCGCGGTGGGCATCGCGATAGGCGTCTGAGCCGT
CGTCGTACCAGCCCTGGGCAGCCACCCAGCCGAGGTGCGTCTCGAGGATC
TGTCCGACGTTCATACGGCTGGGCACGCCGAGCGGGTTGAGGATCACGTC
GACGGGGGTGCCGTCCTCGAGGAACGGCATGTCCTGGACATCGACGATCT
TGGAGATCACGCCCTTGTTGCCGTGCCGGCCCGCGAGCTTGTCGCCCTCT
GAGATCTTGCGCTTCTTGGCCACGAACACGCGCACGAGCTCGTTGACGCC
CGGAGCCAGGTCATCGCCGTCGTCGCGCCTGAAGGTCTTGACGTCGATTA
CGACGCCGCCCTCTCCGTGCGGCACCTTCAGCGAGGTGTCGCGCACCTCG
CGAGCCTTCTCCTTGAAGATCGCCCGGATGAGCTTCTCCTCGGCGGTCAG
CTCGGTCTCGCCCTTGGGCGTGACCTTGCCCACGAGCAGGTCGCCCGACA
TGACCTCGGCGCCCACGCGCACGATCCCACGGTCGTCGAGGTTGCGCAGC
GACTCCTCCGAGCGGTTGGGGATGTCGCGGGTTATCTCCTCCTCGCCGAG
CTTGGTCGTGCGGGCGTCGATCTCGTATTCCTCGATGTGGATCGAGGTGA
GCTCGTCGTCCTGCACGAGGCGCTTGGAGAGGATGATCGCGTCCTCGAAG
TTGTAGCCCTCCCAGGACATGAACGCGACCATCAGGTTCTTGCCCAGAGC
CATCTCGCCGCGGTCGGTGGAGGAGCCGTCGGCGAGCACCTCGCCGGCTT
TGACCTTCTGTCCGTTGCGCACGCGCGGCTTGTGGTGGATGAGCGTCCCC
TGGTTGGAGCGCATGAACTTCTGCAGCTCGTACTCGACCTTCTTGCCGGA
TCCGTCCTGCACCACGATCTGATCAGCGTCGACATACTCGACGGTGCCGG
AGCCGGTGGCCAGCAGCACATCGCCGGTGTCGAGCGCCGCGCGGCGCTCC
ATGCCGGTGCCTATCAGCGGGGCGTCGGTCTTCAGCAGCGGGACCGCCTG
GCGCTGCATGTTGGAACCCATCAGCGCGCGGTTGGCATCGTCGTGCTCGA
GGAACGGGATCATGGCCGTCGCCACCGACCAGATCTGCTCGGGCGAGACG
TCGACGAGGTCGACGTCTTTGGGGCCCACGGTCACGTACTGGCCGGCCTG
CGTGCGGCACAGGATCTCCGAGCCCTTCAGGCGCCCCGTCTTGGGGTCGA
CGGGCGTGTTGGCCTGCGCGATCACGAGCTCCTCTTCCTGGGTGGCGTCG
AGGCGCACGACCTCCTCGCTGACGACGCCGTCCTTGACCACGCGGTAGGG
CGTGGTGACGAAGCCGTACTCGGACACCTCGGCGAACGACGACAGCGACC
CGATGAGGCCGATGTTCGGACCCTCGGGGGTCTCGATCGGGCACATGCGG
CCATAGTGCGTGGGGTGCACGTCGCGCACCTCGATAGGTGCGCGCTCGCG
CGTGAGCCCGCCTGCCCCGAGGGCTGAGAGCCGGCGGCGATGCGTGAGCC
CGGCCAGCGAGTTGGTCTGGTCCATGAACTGGCTCAGCTGGCTGGAGCCG
AAGAACTCCTTCAGCGCGGCCACGACAGGTCGGATGTTGATGATGGTCTG
CGGCGTGATCGTGTCGGCGTCCTCGGTCGTCAGACGCTCGCGCACGACGC
GCTCCATCCTGTAGAGCCCGATCCTGAAGGCCTCCTGGATCAGCTCGCCG
ACCGTGCGCAGGCGGCGGTTGCCGAAGTGCTCGTACTCGTCGAGGTGCTC
GGCGACGGGCTCGCGTGGCATGCTCGCGGCCTCGGCGGCGTAGTCCTTGA
TCTCCACCTCGCCGTCCTCGGACAGGCCCAGGCGCTTGGGCAGCAGCACG
AGCTCGCGGACGAGCGCCAGGATGTCGTCGTGCGTGAGCGTGCGGGTCTC
GATATCGATGTCGAGATCCAGCCGCGAGTTCAGCTTGTAGCGGCCAACGC
GCGTGAGGTCATAGCGCTTGGCGTCGAAGAAGAGCTGGTTGAGCAGCGTC
CTGGCGTTGTCAACGCTGGGCGGCTCACCCGGCCGCTGCTTCTTGAACAG
CTCGATCAGCGCTCCCTCTTCGGAGCGGGTGACGTCCGTGTCGGACTCGA
TCGTGTTGCGGATGTAGAGCGAGTTGTCGAACAGCCGCAGGATCTCCTCG
TCGCTGGCGTAGCCCATGGCCCGCAGCAACACCGTCACCGGCAGCTTTCG
CTTGCGGTCGATGCGCACGAAGACCTTGCCCTTCTTGTCGATCTCGAGCT
CGAGCCAGGAGCCGCGAGCGGGCATCAGGTTGGCTATGAAGACCTGCTTC
TCGCGGTCCTTGGGCTCCATCAGATAGGCGCCCGGGGATCGCACGAGCTG
AGTGACCACGACGCGCTCGGTGCCGTTGATGACGAACGTCCCGCGGTCGG
TCATCCAGGGGAAGTCGCCCATGAATACCGACTGCTCGCGGATCTCGCCG
GTCTCACGGTTGATGAAGGCGACCGTTACCGTCAGCGGCCGCGCGTAGGT
CAGGTCCTTCTCGCGGCACTGCTCGAGCGAGGCGACGGGCTCATCGAACG
CGAACTCGCCGAACTGGACGGCGAGATTGCCCGTGTAGTCCTCAATCGGC
GAGATGTCGTCGATCGTCTCGCGCAGGCCGCCTTTGCTGGGATCCGTCAG
CCAGGCAAACGAGCGGCGCTGTATGTCTATGAGGTTGGGAACATCAACGG
TCTTGCTGAGGCGCGCGAAGCTTCGGCGCGTCCGTAGAGCATCTGCAGCG
GCCAAAGAACGACTCCTTCGGAGTGGCGAGAAAACGGGCAGAGGAGGGCG
CCGAAGCGCGACTAGCAAAGATAGCACAGACCAGCGACGCCCCTAAGGGC
CGCCGGTGCTCACGGACCCCGCCCTCGACGCTCGCGTATGTGGCGCGATG
TCGTGCCTTGGGCGGCTGCGGCTATTGACCAGCGCCGCAGACTCTACCGG
AAAATGCGCGTTTGGGAAGGGGGATAAAGGACTACTTCATCTCGACCGAC
GCGCCCGCCTCCTCGAGTTCCTGCTTGAGCTTGTCGGCCTCCTCCCTTTC
GACCCCCTCCTTGACCGGCTTGGGAGCCTCGTCCACCAGGGCCTTCGCCT
CTTTGAGGCCCAGCCCAGTGGCGGCCCGGACGACCTTGATCACCTGGATC
TTCTTGTCGCCCGCCGAGGTGAGGATGACATCGACGGCTCCCTGTTCTTC
GGCCTGCTCAGCGGCCCCGTCGCCGCCGCCGCCGGGCGCGGCGACGGGCG
CCGCAACTGCGGCTGCCGAGACACCGAACTCCTCCTCGAGCGCTTTGATC
CGCTCGGCGAGCTCCAGCACCGAGATGCTCTTGAGCTCCTCGATCCACTC
CTGCGTGCTTGTGGCCATTCCTTAGTCCTCCTTGGTGGGATTCGCATCGG
CCGGTTCGGACTGCGACTCAGCCGAAGCGCCCGCCTGGTTGTCGTCTTCT
TGCTCCGGCTCTGCCGCCGGCTCAATCTGCTCCCCGCTCGTCGCCGTCTC
GGCGACGACCTCCTCCTTCTCCTCCTCGGCGGCCTCTTCCGGTTGTTCGG
CGGCGGGCCGCTCCGACTCCTCGGCAGCCGTCGTCTTGGGCTCGGCGGCC
TTGCTGTCGTTGGCGTCCTCGGGCGCCCCGGCCTCGGGCTCGGTTTCCTC
CTCGGCCGCCGGCTCCTCGGCCCCCTCCGCCGCAGGCTCCTCCGCCGCGG
GCTCCTCGGCAGCGGGCTCCTGTGACTCCTCGGCGGCCGGCGCCTGGGAC
TCGGCGGCTGCGGACTCCTCCGCGGCCGGCGGCTCGCCTGCTGGCAGCTC
GCCGGATTGCTTCTTGTCGCGGACCTGTCCCAGAGCGAGGGCGAGCCCTC
CGAGCAGCGCGTGCAGCGTGCGCACTAGTCCGCTGACGGGCGACGCGACG
ACGCCGACGAGCTGGCCGTAGAGAACGTCGCGTGAGGGCAGCCGTGAGAG
CGAGCGGATCTGCTCGATCTCGAGGGTCGCGCCGTCCACGATCCCGCCCT
TGAAAGGCAGCAGCTGGGTCGCGCGCCCATAGTCGGCGATCGCTTTGGCG
GCGGTTGCGGCATCCCCGCGCACGAACGTCAGGGCTGTCGGGCCGTCGAG
GTAGGCCTTGAGCGCCTCGGTCCCAGCGTCATCGGCAGCGCGTTCGGTGA
GCGAGTTCTTGACGACCTTGAAGCTCGCGTCGGCGTCGCGCAGCTTCGCG
CGTAGCTCGGCGATCTGCACGACGGAGATGCCGCGATAGTCCACGGCGAA
GATCGCCTGCGCCTCGTCGATGTTTGCGGCGATCTCGGCGATCGCAGCAG
CCTTTTGCTCTCGGTTCATCGGGCTCCTATCCAGGTCTTACGCGCAGTGG
AGCGCGGCCGGGGGTCTCGGGTGACCTCTGTCTACGCTGCGATCGTCTCG
GAGGACGCCTCCTGGCTGGCGCTGCTCTTGGCGAGCGCGGGATCGTACTT
GGCGCTCGGATCCACCTTCACGCCGGGGCCCATCGTCGAGGAGAGGGTGA
TCGTGCGCAGGTAGCGTCCTTTGGCCGCCGAGGGCTTGGCCCGGATCAGC
TCTTCGACGACCGCGGCGTAGTTCTCGAGCAGCTGCTGGTCCTCGAAGCT
CGCCTTGCCGATCACGAGGTGGACGATCGCGGTGCGGTCGGTTCGGTACT
CGACCTTGCCGGTCTTGGACTCTTCGACGGCCTTGGCGACGTCGGTGGTC
ACCGTGCCGACCTTGGGGTTGGGCATCTTCCCGGCCGGCCCCAGCACGCG
CCCGAGCCGGCCCACGATCGACATCATGTCGGGCGTCGCGATGGCGACGT
CGAAGTCGGTGAAGCCCTCCTGGACCCGCTTGGCGAGGTCCTCGCCGCCG
ACGTAGTCTGCGCCGGCCTGCTCGGCTTCGCGCGCTGGGTCGCCCTGTGC
GAAGACGGCGATCTTGACGTCCTTGCCGACGCCGTTGGGCAGGGCGATGG
TCCCGCGCAGCTGCTCGTCGGCGTGGCGCACGTTGAGCCCCGTGCGGACA
TGCACCTCGATCGACTCGTCGAACTTTGCCTTGCTGAGGCTGCGCACCAG
CGCCACGGCCTCGGCCGGCTGGTACTCGTGCTCGCGGTCGACCTCCGCGA
GCGCATCGCTGTGGCGCCTGCCGCGGCGGCTCACGGCGCCACCTCCACGC
CCATGGAGCGCGCGGTGCCGGCGATGATCTTGGCCGCCTGATCGACGTCG
TGAGCGTTGAGGTCGACGAGCTTGCGCTGGGCGATCTCACGCAACTGCGC
CTGGGTGATGGTCCCCACCTTCTCGCGGTTGGGCTCGCCGGAGCCCTTCG
CGATGTGAAGCGCCTGGCGGATCAACACCGCGGCGGGCGGCGTCTTGGTG
ACGAACGTGAAAGAGCGGTCCTCATAGACGGTGATCACGACCGGGATCAC
CGTTCCCGTTTCGCTCTGCGTCTGCGCGTTGAAGGCCTTGCAGAACTCCA
TGATGTTGATCCCATGCTGGCCCAGCGCGGGGCCGACGGGCGGCGCCGGG
CTCGCCTGTCCGGCGTTTGCCTGCAGCTTGATCGTCGTCAGAACCTTCTT
GGCCATTTTCTACGTCGGGGTTCGGATTTGCGGTTGAGCGGGTGGAGGAT
CCAGCGGAGCGGGGACGCCGTGAGCGTGGCGTGCCGATCGTAGATCAAAG
ATGCGATCTTCGATCGGCCGGCACACGAGCGAGCGAGTGCGTAGCTCCGC
CGCCGATCATCGATCGACTCAGAGCTTTTTGACCTGGTCGAAGCCTACCT
CGACGGGGGTCTCGCGGCCGAAGATCGATACGAGCACCTTGAGCTTGCCG
GCGTCGTCATTGATCTCGGAGATCTCACCCGAGAAGTCCGACAGCGGGCC
CGAGACGACCTTGACTGACTCGCCGATCGAGAACTGGGCTCGCGTGCGCG
TTGCCGTGGCGACCTCCTTGTGCAGCAGGCGGTCGACCTCGCTCTGCGTC
AGCGGCACGGGCTCCTGCGAGGCACCCACGAACCCCGTCACGCCGGGGGT
GCCCTTGACGACGCCCCAGGAGTCCTCGTTGAGCTCCATGTTCACGAGCA
CGTAGCCGGGCATCGTGCGCTTCTCGACGGTGACCTTCTGGTTCTCCTTC
ATCTCGGACACCGATTCGGTGGGCACGACGACGCTGCGCACCGCTCGTTG
CTGGCCCAGCGAGACGATCCTGTGCTCCAGGTTGTGCTTGACCTTGTTCT
CGTGGCCTGAATAGGTGTTGACGACGTACCAGCGGAACATTCAGCCTTCC
TCAGAGAACGAATTCGACGATTTCTTTGGCCACGAAATCGGCGGCCCCGA
GGTAGAGGCCGGCAACGGCGACGAAGCCGAGCACGACCGCGGTCGCCTGC
GTGACCTGGCGGCGGTCGGGCCATTGCACGCGCTGGAGCTCGGCCCAGCT
CGCACGCAGGAAGGCCGCCGCGCGGTTGCCGGAGGGCAGCGGCGCGCCGG
ACGGTCGCTCGCGGACGCCTGCCGCGACAGCGCCGCCGGCACCTTGAGCG
GTGCGCTCGAGGCTCGCGGATGCACCGGGAGGAGCGTCGCCGTATTGGTC
GCGCTCCAGCGCAGCGCCAGGAACCTGCAGAGCATCTTCGGCGGCCTGGT
CAGACTGCAGAGCATCTTCGGCGGCCTGGTCAGACTGCAGAGCATCCTCG
GCGTCCTGGTCAGGCGGCGAGGCGTCTGGCGTGCCAGCCACCCCGCCGGC
TCCGCGCACGAGCGCGGCGTCGAACTCATCGACGCCGCTTGAGGCGTGCT
CGAGCGCTCCCGGTACGTCCGTGAGCGGAGCCTGCTCCCCGGAGTGCTCG
CTCTGGGCAACGGAGCCGGCGCTCCCCGAACGCGTGCGCGGCGAGCTCGC
GCGCCGACGCTCGCGGCGCTGCTTTGCGCGTTTGCGGTCACGGGCCACAG
CTGCGCCCCGGCGCTAGCGGGTCTCCCGATGGCTGGTGTGCGCGCGACAC
CAGCGGCAGTACTTGCGCATTGTCATCCGATCGGGATTGTTGCGCTTGCT
CTTGTTGGTTTGGTAGTTGCGGCGCTTGCACTCCTCGCAAGCGAGCGTGA
TGGCGATTCGAACGTCTCCGCGGGCCATTGTGAAATCCCTGCGTGGTGGT
TGATAGGCGGCTCCGGGCGAAGAAAAACCCCGCCCAGCGCGAGGTTCCAG
CAGTCTAGCGCGCTCGGGCGCGACCGCGGCCTACGCTGTCTGCGGCGCGC
TACGGTTGCGCCATCGAGCACCGGGTACCGCCTCAGCTCGCTGGGCGAGG
GCGCCTGCGCGCGCCACGGGGGCTGCTGGCCGGCGTCTCGCTCGCGAGCG
TCGCAGCGGCGCTCGCGTTGACGCTGCTGCCGGCGGTGCCGTCACGAACC
GCGGCGCGCACCCGGCGCGGCGCGAGGAGCGGCGGGGCGCTTGCGCAACC
CGGGTCGGGTGCTCGAGCGCGAGCGGCGAGCCGAGCGGGCGGCGGCGCGC
AGCGGCCGGTTGCTGGGCGGACCCCGGCGAGCAGCGCCTCGGCGCTGGCG
CCCCCCGGCGCGAGCTCTGAGACGGCGGAGGTGCGCGGTCTCATAGCGCG
CGGTCGCCCGGTCTACTGCGCCGGAAGGCGGGGCCGCGAGGTCGCGCTGA
CGTTCGACGACGGCCCTGGCCCGTACACGCGGCTGGTGCTGGCGAAGCTG
CGAAGGCACCATCTGAGCGCGACGTTCTTCGTCGTCGCGCGCAACATCCC
GCTGGTCAAGGGCGCGACGGGCGAAGAGCGGTCGCTGGGCGCGGTGGGTG
ACCACACCTTCAACCACCCGCTGCTGACGGCGCTTTCGCTGGGGGCGGCG
CGACGCGAGATCGCGGGCGCGAAGCGCGCGATCGAACACTCCTCCGGCGG
GCCGGTGTTCCTCTTCCGGCCCCCCTACGGCGCACGCGACGCGGCCATCG
ACGGGCTCGTCCGCCGCCTGGGCCTGCTCGAGGTCCTGTGGACGGTGGAC
AGCCGCGACTCGCTCGGAGCAGACTACGTACAGATCGAACGCAACGTGAT
CGCGGGCCTGCGCCCGGGAGCGATCATCCTCATGCACGAGAACCGCGGCC
AGACCGTGCGCGCGCTGCTCGGTATCTTCGCCGCGCTGGCCCGCGAGCGC
CTGCGCGCCGTGAGCGTGCCGCAGCTGCTGAGCGACGACCCGCCTGGCCG
GGCGCTGCTCCCGGGGGGCGCGGGCTGCCGAGCCCACGCCGGCGCTCTGA
CGGGGAGCTGACGCGGGCAGCGCGCGGCGCGCGGAGCCGTGCCTACTCGT
AGAGCGTGAAGGTCGCCGCGACCACGTACAGCGCGACGAGCGCCCAGCCC
TCGAAGGCGGCTGCCTCGCCGTCGCCAGTCACCTGTGCGAGGGCGAGCGC
GGTGAGGGCGAGCGCGCCGATGTAGACGGGCGCGATCTTGAACGTGAGCA
CGGTCGAGAGCGCGAAGGAGACGAGCACGAGCAGCGGGAACAGGAAGGCG
GAGATCTGGGCGACCGAGTTCTTGACGACCGAGATCGCGAGGTCCGAGCG
TCCCTTCCAGGCGAGCACCAGCCCGGCCGTGTTCTCGACGGCGTTGCCGG
CGATCGCGACGATCACCAGACCCGCGAAGGCCTGCGAGAGGTTGAGCTGG
TCGATCGCGGGCCTCAGCCCGTTGACGAACCAGTCCGAGACGAACGCGGA
GCCTGCGCCGCTGAGAGCGAGCAGCGCGAGGCTCGAGGAGATCGACAGTC
TCGGCCGCTCGCCCGCCGAGCGCTGCTGGGGCGGCGTGTGCGCGGCGGCC
GCGGCGTCGGCACGCAGGTAGGGAACGACCCAGAAGAGGTACACGAGCAG
CAGGCACACGGCACCGACGATCGAGATCGCCCTGACGTGGTGGCTCGCGG
GATCGCCTGACCTGACCGAGAGCCCGAGCAGCACGATGATGAAGACGGTC
ACCTGCATGAGCGTGGCCGTGTCCCTGGGCAGGCGCTTTGAGAAGCGCAT
CACGCCGTCGGGCGCGCGCTGGGCGCCGACGACGATCACGAGGCCGAGCA
CCAAGAGCGCGTTGGCGAGGATCGAGCCGATGATCGCCGTCTGCGCGACG
ATCAGCTCGCCCTTCTGTAGCGCGAAGATCACGACGAACAGCTCGGGCAG
GTTGCCGAGCGTTGACTGCAGCATTCCGGTCGTGCCCGGGCCGAAGTGCT
CGCCGAGCTGCTCTGTGGCGAACGAGACCACCCACGCGAGGCCTGCGAGC
GCGACGGTCGCCAGCGCAAAGCGAGGCACGGCGGCCCAGCGCCCGTAGTT
CGCGGCCCCGGCGAGCGCCGCGGCCGCGATGATCGCCAGGAGCGTCGCGC
GCTCCCGGTGGCTGAGCCCTGCCATCTGAAGGCGCGTCGGCTGGCGGCGC
TCAGTGATGGTCGAGCACGCGGTCGATGATCCCGTACTCGAGCGCCTGCT
TAGCGGTGAAGAAGCGGTCGCGCTCCATGTCGGCACGGACCTGCTCGGCA
GGGCGACCGGTGTGTTCGGCGTAGATCTGCTCGATGCGCCCGCGCACGTT
GAGAATCTCGCGCGCGTGGATCTCGATGTCGGTGGACTGGCCGTGAAAGC
CGGCCGAGGGCTGGTGGATGAGGATCCGCGAGTTGGGCAGGGCGGCGCGC
TTGCCTTTGGTGCCGCCTGCGAGCAGCAGCGACCCCATCGACATGGCCAC
CCCGACGCCCATCGTCTGGATGTCTGGCTTGATGAAGCGCATCGTGTCGT
AGACGGCGAGCCCCGAGTAGATGCTGCCGCCGGGCGAGTTGATGTACATC
GCTATGTCCTTCTCGGGGTCCTCGCTCTCGAGGTGCAGAAGCTGCGCGAC
GACGAGGTTTGCGACCTGGTCGTCGATGGGAGTGCCGAGGAAGATGATGC
GCTCGTCGAGGAGCCTGGAGAAGATGTCGAACTCGCGTTCGCCGCGGGCG
GTCCGCTCTATGACAGTGGGGATCAGCGGCATTGGTGCCCACCCTACCGC
GCGGCGATCGCGGCTCAGAGGTCGACTGAGCGCATTACGGCCTCCGGATA
GCGGTCGCCGGCAGGCGCCGGCAACGCCTCGGCGATGTGCTCGACTTCGG
CGTCGCTGAGCGTGACATCGGCGGCGGCGAGGTTCTCTTCGAGATATGAG
ACGCGCTTTGTTCCGGGGATCGGCACGATGTGCTCGCCGCGGTGCAGCAC
CCACGCGAGAGCGAGCTGGCCGGGCGTGATGCCCCGTTCGGCAGCCAGCT
CGCGCACGCGCTCGGCGAGCTTGCGGTTGTGCTCGAGGTTCTCGCCTGTG
AAGCGCGGGCCAAAGCGCCGGTAGTCGCCCTCGTCGAGCTCCTCGGTCGT
GCTGAAGCGCCCGGAGAGGAAGCCGCGGCCGAGCGGCGAGTAGGCGACGA
GCGCGATCCCAAGCTCCTGCAGCGTGGGCAGGATCTCGGGCTCGACATCA
CGCGTCCACAGCGAGTACTCCGTCTGCACGGCCGTTATCGGGTGCACTGC
GTGCGCGCGGCGGATCGTCCGCGCGCTGGCCTCGGAGAGCCCGATGTAGC
GCACCTTGCCCGCCTGCACGAGCTCTGCCATCGCGCCGACGGTGTCCTCG
ATCGGAGTGTTGGGGTCGACGCGGTGCTGGTAGTAGAGGTCGATGTGATC
GACCCCGAGTCGCTCGAGCGATCCCTCGACGGCTTCGCGGACGTAGGCGG
GACTGCCGTCGATCGCGCGGTCGATGAGGTTGTCTTTGCTGAGTAGCCTG
ATGCCGAACTTGGTTGCCAGGAAGACCTCCTCGCGGCGCGAGCCGATGGC
GCTGCCGACGAGCTGCTCGTTGGTGAAGGGGCCGTACATGTCGGACGTGT
CGAGGAAGTTGCAGCCGAGATCGAGGGCGCGCGCGATGGTCGCGCGGGCT
TCGCCCTCGTCAGCTGCGCCGTAGAACGCCGACATCCCCATGCAGCCGAG
GCCGATCGCGGAGACCTCAGGGCCGCTGGGCCCGAGCGTGCGCGTTGTCA
TGACGCCGGTTCCTTTCCTGGTGATCGAAGAACAGCGCTCGGCGCCTGCG
AGCGCCGGAGCGCGCCGCTGGCGTATCGAGCGTGGCCCCGGGTATACCAG
CCGCGCTCGCCCTGGCGCGCAGAGGCGCTGGGCCACATAAGCTTCTCCTT
CGTGTTCCCCGCCAACCTGCCCAACGTGCTGACGGTGCTTCGCATCATGC
TGGTGCCGGCGCTGGTGGTTGCCCTGCTGGGCAACACACCGGCGGGCGAC
GTGCTCGCGGCGGTGGTGTTTGCGCTGGCGTCGGTTACCGACTTCGTCGA
CGGCCGGCTCGCGCGTGCGCGTGACTCGATCACGACGTTCGGGCAGTTGA
TGGATCCGCTGGCGGACAAGCTGCTGATCGTGGCGGCGCTGATCTCGCTG
GTCTCGCTACATCGGCTGGCGGCGTGGATCGCGATGGTCATCATCACGCG
CGAGCTGGGGGTCACGGTGCTGCGCATGGCGGCAACGCAGGCGGGCGTGG
TGATGGCGGCGAGCGCGTTCGGGAAGCTCAAGACGTGCCTGCAGATCGCG
TCGATCCTCGCCGTCATCACCGTGCACGGCCAGCCGCCCTGGGTGTCGGC
GCTGCTGTATGTGACGGTGCTGGTGACCGTCCTCTCGGGCGTCGACTACT
TCTTTGGCCTGCGCCGGCGCCTGCAGCGCGCGGCCGCGCGCCGCGTCGGC
AGCGGCACCTGAGCGGCCAGCCCAGGCTAGGCGCCGGCGGGCATGATCCG
GCGGGCGTCGTTGAGCCATTCGTCGAGGCTCGTGTGGACGAGTGCGGGCA
GTCCGGAGGAGATCTCGCTGCGCAGCTGCGAGAGCAGGCCGTGGCGCTCG
GCGACGGCGTTGTGCTGGTGGATCGTCTCGAGGTTCTCCTGGCGGGCGAA
CACGAAGCTCCCGTCGTCGAGCTCGGGGAAGCGGGAGAGCACGCCGGCGA
TCATCTCGCGCACGCAGTCCTCGACGAAGCGGGGACGGCGGTGAGCCTTC
TCGACCACCTCGACCTCGTCGGAACGCTTCATCAGCTCGTAGATCTCCGA
GGACATGCTCGCCTCGGCGATCGCGAGCAGCGTGGCTGCGTCGATCTCGG
CGTCGCACTCCTCGAGACACCCGATGTGCAGCGTCGCCAGACCGCGCTGG
TTGTGGGTAGCGACGGGAACGTGCTCGAGTACGCGGGTGACCTGCTCGCT
GCTGAAGCCATCCTCTTCGAGACGCTCGCGCGCGCGCGCGGCGACGAGCT
CCTGCGCGCAGGGGCACGCGGTGATCCCGGTGGCCGCGACACCGACGATG
CGGCGGGTCCCGTGCTCGAAGGCGACGGCGCGTCCGAGGAGCGTGTAGAT
CTCCTGCGTCTGCACACCTGAGACGGGCGCGGGCTTGTGCTCGGGGTAGC
GGGCGGCGATCGTGACCTCGGCGCGGTCTGCGCCCTGGCGGGCGCGAACG
ATCTCAGCCACGTGCTGGGCGAGCGTCTCGGCGCGGAACGGCGACTCGCT
GAGCACGACCTCGCCTATGGCTTCGTTGACAACCTCCTCGAAGCGCGACA
TGTGCGCGCCCTTCTGGTCGCGGCTGAGGTCGATGAAGCACTCGAGCTGT
GCGTAGTAGAGCTCGTCGCGAATGCGGACGACCTTCTCGATGCCGGTGAC
GCCCACGCGCGAGAGCCCGATGGGAACCACGGGCGAGCGCGCCTGCACGT
CGGCGCCGTCGCCGCGCACGGCGGGTTGAGCGGTTGCCGAGGAGATTGTG
TGCATGGCGGCCAGCGTAGCGCGGGCGAGCCGGACACTCGCGGCTGGCCG
ACTGGGCACCTGCACGACCGGCAATTCTGGTATCACTCCGCCACGGTCGG
GCGGGCGGGCCGCCCGGGCGGGAGTTGAAGGTTGGTGGGGATCAGGTTGA
GGGAGATGGACCAGGGTCTGACCGTTGCAACCAGCGCCACCGCCGAGCTA
GAAGAGCTGCGCGGCGAGGATGCGCGGCCTTGGGGCCGAGCGGCGCGCGC
GCCGGAGCTCAAGCAGATGGAACTGGAAGCTGGCAGCGATCCGGGCCTCG
ACTCGCTGCGCCTGTATCTACGCTCGATCGGCCGGGTGCCGTTGCTGACC
GCGGTGGAGGAGATCGCGCTGGCGAAGCAGATCGAGCGCGGCAATATGGC
CGCGAAGCAGCACATGGTCGAGGCGAACCTGCGGCTGGTGGTCTCGATCG
CCAAGGGCTACGTGGGCCGCGGGCTGACGTTCTTGGACCTGATCCAGGAG
GGATCGCTGGGACTGATACGGGCGGTCGAGAAGTTCGACTACCGCCGCGG
CTACAAGTTCTCGACGTACGCAACCTGGTGGATCCGCCAGGCGGTCTCGC
GAGCGCTTGCGGACAAGGCGCGCACGATCCGCATCCCGGTGCACATGGTC
GAGCGGCTGAACAAACTGATCAGCGCCGAGCGAGCGCTGATCCAGCAGCT
GGGCCGGGAACCGACCGCCGCGGAGCTCGCCGCGGAGCTCGAGTGCTCGG
TGCCCGAGGTGCGGGAGGTGCTGCGTATGGCACAGCAGCCGGTGTCGCTC
GAGAAGCCGATGGGAGAGGACGAGGGCTCGGCTCTCGGCGACCTCGTCGA
GGATGTCTCGGCGGAGTCTCCTTTTGAGATCGCCTCCGCTGCGCTGCGGC
GAGAGAGGATTGCGCGGGTGCTGCAGTCGCTGCCGGCACGCGAGCGCGAG
GTGATCGAGCTTCGCTACGGCATCGTGGGCGGCCGGGCGCGCACGCTGGA
GGAGGTCGGACAGGCATTCAACATCACACGCGAGCGCGTACGCCAGATCG
AGAACCGGACGCTGAAGAAGCTGCAGTCGCTGCCCGACGCACAGCAGCTG
CGCGAGGCGTCGTAGCGCGAAGGCGTTCGAGCGAATATCCCCACGCGCCT
AGTAGCGCGCGTGCATATTCGCTCGAACACCTCGTCGGGCTCGGAGTGCT
CGGCTGCCTCGCCGGTCAGACTCTGCCCGCGAGCGGGCGGCGGGACTAAA
CTGACGACCGCGCGGCGGGGTTCCCGAGCGGTCAAAGGGGACGCGCTGTA
AACGCGTTGGCTCAGCCTTCGCAGGTTCGAATCCTGCCCCCGCCATTTGT
CGTCGTGCAGGCGTCGCCCGCTGCCCCGCGAGCATCTCGGCTCGACGGCG
TACGGCGCCAGTCCGACCGCGAGGGGCCAATATCCGACTCCGAGCCGAGC
TGCCCGGACCCAGGCGAGCGGCACCGCGAGGACGGTCGTGTGCGGCGATC
GAGCCACGGACGAGAAACAGGCGCAGTCGGCAGGGTCGCTCAGTGCGGAA
GCGGCGAACCCGCGAGGACGAAGAACCAGACCAAGAACGCGATCACGGCA
ACCCAAACGGTGACCATGACGATCCCCTCCAGGACGGTGCCCCCCACCTC
CCGGTCCAGTTCATCTCGCCAACCCTCGTCGCGCATGCTCCGCAGCCACG
CGAGCCGACGTTCGCGAGTGGCCCGACCGCTGAGCCGGTCATACATCGCG
TTGAGGCGAGTCAGCGCTAACGCAATGGCGAACACGAGGACACCCAGCAC
GACGATGACGACGAAGACAGCCTGCATCGTGAGCTGTTCCCTGCCGACCA
CCTGGGAGCCGACCCAGAGGGCGAACAAGGGGGCCCCAGTCCAGATGCTG
ATCGCAAGAAGCGCGGTAGCGGCGCTCACCAGTAAACGCTTGAGGAGCAT
CGATTCTGCATGGAGGATCTCGCACGGCTCGATCGGATGACGAGTCGCAC
GACCAAGGTGGCGATCGGCGTGACTGACTTTGCCCCAGATCACGCGGCCA
GCGCCAGCGCGTACTCGTGCTGAATGCGGGGCTGTCGCTCGTTTCGCAAC
CGTAGCCGAGGCACTCCCGGGCCACTGCTGGAGCCGTTTGCCCGGCGCAT
TCGCCCTCGCACGGAGAGCCTCTGTCCGTCCCTCACATGTCGGTGGCGGT
GTTGGCCTTGATCAGCCGTCCGCACAGCATCCGCGAGATGTTGAGCAGCA
GCTTGGCGGCCAGCGCGGGCTCCTCGGTGATCAGCTTCTGCAGCGTGCCG
TCGGAGAGCGACATGATCCTCACACCCGGCGTGGCCGCGTAGACGTCGGA
CTGACGCGGAAGCTCGAGCAGGAATGCCATCTCGCCGAACACGTCTCCCG
GACCGAGAACGTTGATCAGCCTGCCCTCGTGCCGGACCTCGAGGGTCCCG
CCCAGGACCAGGAACAGGTTGTGCGAGGAGCCGCCCTCCTTCAGCACGCG
ATCCCCCGGGGCGCACTCGATGATGTTGCTGCGCGCGATGCACTCGCGAG
TCTCTGACGCGTCGAGGCCGGCAAACGCATGGAGCGGCTCCTGTTGCAGG
CGCTCGAGGGCGACTTCGATGTGGGCCCAGTACTCCTCGGGGGCCGATTG
GGCAGCGGAGCGAACGGCGTCGGGGCGACTCAGCGCCGCATCGATCGAGT
GCGGCAGGCAGGGACGGCCTTCGCCGTCCCGGCTGCCGATCGCCTCGGCC
AGGCCGTCAGTGTCGCCGACGAGCCATACCAACGGGATCAGGTAGCCGGC
TTCCTGGCTGTTGATGTTGTGCTCGGCGTACGTTCGGCCTCCGGAGGAGA
GGTGCAGCGAGAGCAGATGCGGCTCGCAGTTGCCAAACACCAGTCGAACA
CCGCGGGCTTCGACATCCTCGCTGATGAAGTCCCGCAGCTTCGATGAGAT
[truncated: 41,987,382 more chars]
