# Supplementary material for: Mediterranean grassland soil C–N compound turnover is dependent on rainfall and depth, and is mediated by genomically divergent microorganisms
Source: Nat Microbiol. 2019 May 20;4(8):1356–67. doi: 10.1038/s41564-019-0449-y (PMC6784897; doi:10.1038/s41564-019-0449-y)
Supplement: Supplementary file 6 — Full rpS3 protein tree with reference sequence. [file 41564_2019_449_MOESM6_ESM.txt]

((Bacteria_Proteobacteria_deltaepsilon_subdivisions_Deltaproteobacteria_Syntrophobacterales_Syntrophaceae_Desulfobacca_acetoxidans_DSM_11109:0.7462200000000001,(((Bacteria_Proteobacteria_deltaepsilon_subdivisions_Deltaproteobacteria_Syntrophobacterales_Syntrophobacteraceae_Syntrophobacter_fumaroxidans_MPOB:0.33004999999999995,Bacteria_Proteobacteria_deltaepsilon_subdivisions_Deltaproteobacteria_Syntrophobacterales_Syntrophobacteraceae_Thermodesulforhabdus_norvegica_DSM_9990:0.26320999999999994):0.25185999999999975,(14_1009_13_20cm_scaffold_220051_1:0.5239399999999996,(Bacteria_Proteobacteria_deltaepsilon_subdivisions_Deltaproteobacteria_Desulfovibrionales_Desulfonatronumaceae_Desulfonatronum_thioautotrophicum_ASO4_1:0.43208,((Bacteria_Proteobacteria_deltaepsilon_subdivisions_Deltaproteobacteria_Desulfovibrionales_Desulfovibrionaceae_Desulfocurvus_vexinensis_DSM_17965:0.44772000000000034,('Bacteria_Proteobacteria_deltaepsilon_subdivisions_Deltaproteobacteria_Desulfovibrionales_Desulfovibrionaceae_Desulfovibrio_desulfuricans_subsp._desulfuricans_str._ATCC_27774':0.11474999999999991,(Bacteria_Proteobacteria_deltaepsilon_subdivisions_Deltaproteobacteria_Desulfovibrionales_Desulfovibrionaceae_Bilophila_wadsworthia_3_1_6:0.08614999999999995,Bacteria_Proteobacteria_deltaepsilon_subdivisions_Deltaproteobacteria_Desulfovibrionales_Desulfovibrionaceae_Lawsonia_intracellularis_PHEMN1_00:0.2768699999999997):0.02564999999999973):0.15592000000000006):0.1674300000000004,((Bacteria_Proteobacteria_deltaepsilon_subdivisions_Deltaproteobacteria_Desulfovibrionales_Desulfohalobiaceae_Desulfohalobium_retbaense_DSM_5692:0.29812000000000083,(Bacteria_Proteobacteria_deltaepsilon_subdivisions_Deltaproteobacteria_Desulfovibrionales_Desulfohalobiaceae_Desulfonatronospira_thiodismutans_ASO3_1_unfinished_sequence:0.21992000000000012,Bacteria_Proteobacteria_deltaepsilon_subdivisions_Deltaproteobacteria_Desulfovibrionales_Desulfohalobiaceae_Desulfonatronovibrio_hydrogenovorans_DSM_9292:0.20074000000000058):0.22395999999999994):0.05054999999999943,(Bacteria_Proteobacteria_deltaepsilon_subdivisions_Deltaproteobacteria_Desulfovibrionales_Desulfohalobiaceae_Desulfovermiculus_halophilus_DSM_18834:0.30733999999999995,Bacteria_Proteobacteria_deltaepsilon_subdivisions_Deltaproteobacteria_Desulfovibrionales_Desulfomicrobiaceae_Desulfomicrobium_baculatum_DSM_4028:0.55863):0.06782000000000021):0.07706000000000035):0.09424999999999972):0.2821199999999999):0.18318999999999974):0.1374500000000003,((Bacteria_Proteobacteria_deltaepsilon_subdivisions_Deltaproteobacteria_Desulfarculales_Desulfarculaceae_Desulfarculus_baarsii_DSM_2075:0.45504000000000033,((((Bacteria_Proteobacteria_deltaepsilon_subdivisions_Deltaproteobacteria_Desulfobacterales_Desulfobacteraceae_Desulfobotulus_alkaliphilus_ASO4_4:0.2788900000000005,Bacteria_Proteobacteria_deltaepsilon_subdivisions_Deltaproteobacteria_Desulfobacterales_Desulfobacteraceae_Desulforegula_conservatrix_Mb1Pa_DSM_13527:0.48404999999999987):0.14410999999999952,((Bacteria_Proteobacteria_deltaepsilon_subdivisions_Deltaproteobacteria_Desulfobacterales_Desulfobacteraceae_Desulfosarcina_variabilis:0.19601000000000024,Bacteria_Proteobacteria_deltaepsilon_subdivisions_Deltaproteobacteria_Desulfobacterales_Desulfobacteraceae_Desulfatirhabdium_butyrativorans_DSM_18734:0.5634100000000002):0.07568000000000019,(Bacteria_Proteobacteria_deltaepsilon_subdivisions_Deltaproteobacteria_Desulfobacterales_Desulfobacteraceae_Desulfonema_limicola:0.22447000000000017,Bacteria_Proteobacteria_deltaepsilon_subdivisions_Deltaproteobacteria_Desulfobacterales_Desulfobacteraceae_Candidatus_Magnetoglobus_multicellularis_Araruama:0.35360000000000014):0.08748999999999985):0.0934999999999997):0.08699999999999974,(Bacteria_Proteobacteria_deltaepsilon_subdivisions_Deltaproteobacteria_Desulfobacterales_Desulfobacteraceae_Desulfatibacillum_alkenivorans_AK_01_Desulfatibacillum_alkenivorans_AK_01:0.3163299999999998,((Bacteria_Proteobacteria_deltaepsilon_subdivisions_Deltaproteobacteria_Desulfobacterales_Desulfobacteraceae_Desulfobacterium_autotrophicum_HRM2:0.22837999999999958,(Bacteria_Proteobacteria_deltaepsilon_subdivisions_Deltaproteobacteria_Desulfobacterales_Desulfobacteraceae_Desulfobacula_toluolica_Tol2:0.12618999999999936,(Bacteria_Proteobacteria_deltaepsilon_subdivisions_Deltaproteobacteria_Desulfobacterales_Desulfobacteraceae_Desulfospira_joergensenii_DSM_10085:0.04953999999999947,(Bacteria_Proteobacteria_deltaepsilon_subdivisions_Deltaproteobacteria_Desulfobacterales_Desulfobacteraceae_Desulfobacter_postgatei_2ac9:0.10846,Bacteria_Proteobacteria_deltaepsilon_subdivisions_Deltaproteobacteria_Desulfobacterales_Desulfobacteraceae_Desulfotignum_phosphitoxidans_FiPS_3:0.11960000000000015):0.016610000000000014):0.0383899999999997):0.2220500000000003):0.3055900000000005,Bacteria_Proteobacteria_deltaepsilon_subdivisions_Deltaproteobacteria_Desulfobacterales_Desulfobacteraceae_Desulfococcus_oleovorans_Hxd3:0.5173200000000007):0.0432699999999997):0.07819999999999983):0.27042000000000055,(Bacteria_Proteobacteria_deltaepsilon_subdivisions_Deltaproteobacteria_Desulfobacterales_Desulfobulbaceae_Desulfurivibrio_alkaliphilus_AHT2:0.32845000000000013,(Bacteria_Proteobacteria_deltaepsilon_subdivisions_Deltaproteobacteria_Desulfobacterales_Desulfobulbaceae_Desulfobulbus_propionicus_DSM_2032:0.4778500000000001,(Bacteria_Proteobacteria_deltaepsilon_subdivisions_Deltaproteobacteria_Desulfobacterales_Desulfobulbaceae_Desulfocapsa_sulfexigens_DSM_10523:0.23932999999999982,Bacteria_Proteobacteria_deltaepsilon_subdivisions_Deltaproteobacteria_Desulfobacterales_Desulfobulbaceae_Desulfotalea_psychrophila_LSv54:0.3243400000000003):0.2358899999999995):0.1058400000000006):0.5450200000000001):0.11373999999999995):0.03559999999999963,Bacteria_Proteobacteria_deltaepsilon_subdivisions_Deltaproteobacteria_Desulfobacterales_Desulfobacteraceae_Desulfobacterium_anilini_DSM_4660:0.5043699999999998):0.12340000000000018):0.05820999999999987):0.042460000000000164,Bacteria_Proteobacteria_deltaepsilon_subdivisions_Deltaproteobacteria_Syntrophobacterales_Syntrophaceae_Desulfomonile_tiedjei_DCB_1_DSM_6799:0.7695999999999996,(((Bacteria_Proteobacteria_deltaepsilon_subdivisions_Deltaproteobacteria_Syntrophobacterales_Syntrophorhabdaceae_Syntrophorhabdus_aromaticivorans_UI:0.7143699999999997,(14_0903_02_30cm_scaffold_340878_1:0.7629300000000008,(((Bacteria_Proteobacteria_deltaepsilon_subdivisions_Deltaproteobacteria_Desulfuromonadales_Geobacteraceae_Geoalkalibacter_ferrihydriticus_DSM_17813:0.13623999999999992,Bacteria_Proteobacteria_deltaepsilon_subdivisions_Deltaproteobacteria_Desulfuromonadales_Desulfuromonadaceae_Desulfuromonas_acetoxidans_DSM_684:0.2980499999999999):0.04530999999999974,(Bacteria_Proteobacteria_deltaepsilon_subdivisions_Deltaproteobacteria_Desulfuromonadales_Pelobacteraceae_Pelobacter_carbinolicus_DSM_2380:0.18778000000000006,(Bacteria_Proteobacteria_deltaepsilon_subdivisions_Deltaproteobacteria_Desulfuromonadales_Desulfuromonadaceae_Desulfuromusa_kysingii_DSM_7343:0.11622999999999983,Bacteria_Proteobacteria_deltaepsilon_subdivisions_Deltaproteobacteria_Desulfuromonadales_Geobacteraceae_Geopsychrobacter_electrodiphilus_DSM_16401:0.14153000000000038):0.22318000000000016):0.054369999999999585):0.11683000000000021,(Bacteria_Proteobacteria_deltaepsilon_subdivisions_Deltaproteobacteria_Desulfuromonadales_Geobacteraceae_Geobacter_lovleyi_SZ:0.28957999999999995,('Bacteria_Proteobacteria_deltaepsilon_subdivisions_Deltaproteobacteria_Syntrophobacterales_Syntrophaceae_Smithella_sp._F21':0.41755999999999993,Bacteria_Proteobacteria_deltaepsilon_subdivisions_Deltaproteobacteria_Syntrophobacterales_Syntrophaceae_Syntrophus_aciditrophicus_SB:0.3250799999999998):0.43107000000000006):0.08462000000000014):0.08333000000000013):0.05492000000000008):0.09051000000000009,((14_1009_16_40cm_scaffold_75775_13:0.000180,14_0903_13_30cm_scaffold_10570651_2:0.000170):0.82728,(((Bacteria_Proteobacteria_deltaepsilon_subdivisions_Deltaproteobacteria_Myxococcales_Cystobacterineae_Myxococcaceae_Anaeromyxobacter_dehalogenans_2CP_C:0.17146999999999935,((Bacteria_Proteobacteria_deltaepsilon_subdivisions_Deltaproteobacteria_Myxococcales_Cystobacterineae_Cystobacteraceae_Cystobacter_violaceus_Cb_vi76:0.042269999999999364,(Bacteria_Proteobacteria_deltaepsilon_subdivisions_Deltaproteobacteria_Myxococcales_Cystobacterineae_Cystobacteraceae_Stigmatella_aurantiaca_DW43_1:0.000180,(Bacteria_Proteobacteria_deltaepsilon_subdivisions_Deltaproteobacteria_Myxococcales_Cystobacterineae_Myxococcaceae_Myxococcus_xanthus_DK_1622:0.029620000000000424,Bacteria_Proteobacteria_deltaepsilon_subdivisions_Deltaproteobacteria_Myxococcales_Cystobacterineae_Myxococcaceae_Corallococcus_coralloides_DSM_2259:0.04238000000000053):0.012779999999999347):0.03709000000000007):0.25217000000000045,(((((14_0927_05_20cm_scaffold_205467_1:0.000320,14_1009_12_20cm_scaffold_239998_1:0.14963999999999977):0.3216700000000001,((((14_1009_16_20cm_scaffold_38242_6:0.007340000000000124,(14_0903_05_20cm_scaffold_105971_2:0.007679999999999687,(14_0919_05_20cm_scaffold_52575_7:0.0089699999999997,(14_1009_09_20cm_scaffold_81010_2:0.017039999999999722,14_0903_05_30cm_scaffold_56189_2:0.010289999999999466):0.011680000000000135):0.022210000000000285):0.010939999999999728):0.04655000000000076,((14_0903_09_30cm_scaffold_8606_2:0.06831000000000031,(14_1009_09_30cm_scaffold_241536_2:0.35484000000000027,14_1009_05_40cm_scaffold_55482_6:0.000170):0.2082499999999996):0.46131999999999973,14_0903_02_30cm_scaffold_187892_2:0.21225000000000005):0.30679000000000034):0.029589999999999783,(((14_0929_09_20cm_scaffold_25662_3:0.026049999999999685,((14_1009_09_20cm_scaffold_54033_9:0.000170,((14_0927_12_20cm_scaffold_63756_9:0.02226999999999979,(14_0929_12_20cm_scaffold_171288_4:0.000170,(14_0903_16_20cm_scaffold_150915_2:0.01686999999999994,(14_0929_05_20cm_scaffold_9432_9:0.018469999999999764,(14_0919_09_20cm_scaffold_25334_7:0.01745999999999981,(14_0927_09_20cm_scaffold_212568_2:0.000180,14_0919_12_20cm_scaffold_254690_1:0.06719000000000008):0.008879999999999555):0.000170):0.010040000000000049):0.0269200000000005):0.015859999999999985):0.00973999999999986,(14_0903_13_30cm_scaffold_4155875_4:0.000180,14_0903_13_40cm_scaffold_253078_3:0.025719999999999743):0.015850000000000364):0.005819999999999936):0.000630,(14_1009_12_20cm_scaffold_9968_13:0.008449999999999847,14_1009_05_30cm_scaffold_17640_7:0.01715):0.008620000000000516):0.03681999999999963):0.027169999999999916,14_0929_12_20cm_scaffold_50535_5:0.000170):0.04856999999999978,(14_0927_12_40cm_scaffold_136796_4:0.22592999999999996,14_0927_05_40cm_scaffold_112855_4:0.08098000000000027):0.10823999999999945):0.08789000000000069):0.009159999999999613,(14_0927_12_20cm_scaffold_75_13:0.046190000000000175,(14_0919_09_20cm_scaffold_15323_4:0.01750000000000007,14_1009_09_20cm_scaffold_31818_8:0.007120000000000459):0.07798999999999978):0.011389999999999567):0.024700000000000166):0.02428000000000008,14_0927_02_20cm_scaffold_72031_2:0.06263000000000041):0.012649999999999828,(((((((14_1009_16_40cm_scaffold_403552_4:0.000190,14_0903_16_40cm_scaffold_45764_6:0.0080600000000004):0.000190,14_0927_02_20cm_scaffold_4258_10:0.025190000000000268):0.008680000000000021,((14_0903_09_30cm_scaffold_138715_1:0.09206000000000003,14_0929_05_30cm_scaffold_64836_2:0.01625000000000032):0.05023,14_0903_13_30cm_scaffold_2134635_6:0.000170):0.000190):0.000180,14_0927_12_40cm_scaffold_90226_2:0.000190):0.010720000000000063,14_0903_16_30cm_scaffold_30680_13:0.010420000000000762):0.022330000000000183,(((14_0903_16_40cm_scaffold_13797_15:0.00854000000000088,(14_0903_12_20cm_scaffold_126559_2:0.000190,(14_0903_09_40cm_scaffold_82361_4:0.00851000000000024,(14_0903_09_20cm_scaffold_31165_2:0.023789999999999978,14_1009_09_20cm_scaffold_231733_1:0.042930000000000135):0.000170):0.01715999999999962):0.008450000000000735):0.000170,14_0919_05_20cm_scaffold_51030_6:0.000180):0.000230,(14_1009_16_20cm_scaffold_14736_14:0.043700000000000294,14_1009_05_20cm_scaffold_106731_4:0.000180):0.017079999999999984):0.016680000000000028):0.022459999999999702,(14_0903_02_20cm_scaffold_61971_1:0.010279999999999845,14_0903_13_30cm_scaffold_3186574_2:0.008650000000000269):0.00882000000000005):0.022009999999999863):0.00975000000000037,(14_0919_12_20cm_scaffold_229756_2:0.044480000000000075,(14_0919_09_20cm_scaffold_39720_3:0.20565999999999995,(14_0927_05_20cm_scaffold_170976_3:0.000170,14_1009_09_30cm_scaffold_271579_5:0.000170):0.016589999999999883):0.010869999999999713):0.01763000000000048):0.07225999999999999):0.04885999999999946):0.12551999999999985,(14_0903_12_20cm_scaffold_44443_1:0.32740999999999953,14_1009_09_30cm_scaffold_428767_1:0.09750999999999976):0.19594999999999985):0.12632000000000065,(((((14_1009_05_20cm_scaffold_182582_2:0.17831000000000063,(Bacteria_Proteobacteria_deltaepsilon_subdivisions_Deltaproteobacteria_Myxococcales_Sorangiineae_Polyangiaceae_Chondromyces_apiculatus_DSM_436:0.000180,Bacteria_Proteobacteria_deltaepsilon_subdivisions_Deltaproteobacteria_Myxococcales_Sorangiineae_Polyangiaceae_Sorangium_cellulosum_So0157_2:0.0774600000000003):0.4343900000000005):0.48916999999999966,(14_0903_13_20cm_scaffold_2009_39:0.06143000000000054,(14_0929_09_20cm_scaffold_159925_2:0.000190,(14_0903_13_30cm_scaffold_8837561_8:0.09423000000000048,14_0919_05_20cm_scaffold_186216_2:0.016540000000000887):0.015169999999999462):0.05813000000000024):0.13147999999999982):0.0997899999999996,Bacteria_Proteobacteria_deltaepsilon_subdivisions_Deltaproteobacteria_Myxococcales_Nannocystineae_Kofleriaceae_Haliangium_ochraceum_DSM_14365:0.25637999999999916):0.10972999999999988,(((14_0903_13_30cm_scaffold_4803352_2:0.000190,(14_0903_02_20cm_scaffold_58650_4:0.011070000000000135,14_0903_13_30cm_scaffold_4392491_2:0.07310000000000016):0.022479999999999833):0.022359999999999935,14_0903_02_30cm_scaffold_175590_5:0.000180):0.15815999999999963,14_0927_02_40cm_scaffold_15173_15:0.31794999999999973):0.2061799999999998):0.05556000000000072,(Bacteria_Proteobacteria_deltaepsilon_subdivisions_Deltaproteobacteria_Myxococcales_Nannocystineae_Nannocystaceae_Nannocystis_exedens_ATCC_25963:0.2939999999999996,(Bacteria_Proteobacteria_deltaepsilon_subdivisions_Deltaproteobacteria_Myxococcales_Nannocystineae_Nannocystaceae_Plesiocystis_pacifica_SIR_1_unfinished_sequence:0.03554000000000013,Bacteria_Proteobacteria_deltaepsilon_subdivisions_Deltaproteobacteria_Myxococcales_Sorangiineae_Sandaracinaceae_Sandaracinus_amylolyticus_DSM_53668:0.027790000000000425):0.3990599999999995):0.4760700000000009):0.1097999999999999):0.23956):0.1185900000000002):0.1283599999999998,((((((((Bacteria_Nitrospirae_Nitrospira_Nitrospirales_Nitrospiraceae_Leptospirillum_ferriphilum_YSK:0.6023800000000001,Bacteria_Nitrospirae_RIFCSPHIGHO2_01_FULL_Nitrospirae_66_17:0.3647999999999998):0.09129999999999949,((((((((14_0903_13_40cm_scaffold_323530_1:0.028039999999999843,14_0903_16_30cm_scaffold_97558_5:0.027910000000000323):0.000180,14_1009_16_30cm_scaffold_65320_4:0.010200000000000209):0.03082000000000029,(14_0929_05_40cm_scaffold_22862_7:0.000170,(14_1009_13_40cm_scaffold_9645_8:0.02075000000000049,14_0929_05_30cm_scaffold_273811_1:0.012039999999999829):0.010289999999999466):0.03098000000000045):0.01666999999999952,14_0903_09_30cm_scaffold_125433_1:0.000180):0.009800000000000253,(14_0903_05_30cm_scaffold_91914_1:0.03486000000000011,14_0927_12_20cm_scaffold_2843_21:0.02829999999999977):0.0052000000000003155):0.010440000000000005,(14_1009_16_40cm_scaffold_118011_6:0.06009000000000064,((14_1009_02_40cm_scaffold_3651_19:0.000180,14_0903_13_30cm_scaffold_6554916_1:0.038300000000000445):0.01001999999999903,14_1009_05_30cm_scaffold_56091_6:0.020319999999999894):0.002000000000000668):0.01841999999999988):0.1405099999999999,(14_0903_13_30cm_scaffold_1611205_96:0.07291000000000025,(14_0903_13_30cm_scaffold_10444982_2:0.000170,(14_1009_09_30cm_scaffold_88382_5:0.000180,((14_0929_05_40cm_scaffold_114503_4:0.000170,14_0929_05_30cm_scaffold_32891_7:0.22890999999999906):0.12066000000000088,(14_0903_09_40cm_scaffold_233365_2:0.000170,14_0903_12_30cm_scaffold_288187_2:0.011029999999999873):0.009660000000000224):0.000890):0.02099999999999902):0.08422000000000018):0.0535300000000003):0.16640999999999995,((Bacteria_Nitrospirae_Nitrospira_Candidatus_Nitrospira_defluvii:0.1430600000000002,(Bacteria_Nitrospirae_RBG_19FT_COMBO_Nitrospirae_58_9:0.04344999999999999,(14_0903_13_30cm_scaffold_3441207_10:0.02909000000000006,(14_0927_12_20cm_scaffold_95879_2:0.000170,14_0929_09_40cm_scaffold_115519_7:0.021160000000000068):0.0026000000000001577):0.02939999999999987):0.1682699999999997):0.13484000000000052,((14_0927_02_40cm_scaffold_1163_6:0.000170,14_0903_09_40cm_scaffold_23792_16:0.014120000000000132):0.09854999999999947,(Bacteria_Nitrospirae_RIFCSPLOWO2_02_FULL_Nitrospirae_62_14:0.22862000000000027,(14_0929_05_40cm_scaffold_7715_18:0.020769999999999733,(14_0903_09_30cm_scaffold_2366_9:0.000170,14_0927_09_20cm_scaffold_15023_16:0.021309999999999718):0.021449999999999747):0.12065000000000037):0.013079999999999536):0.07384000000000057):0.21830999999999978):0.3457499999999998):0.07889000000000035,((Bacteria_Nitrospirae_RBG_16_Nitrospirae_43_11:0.2515900000000002,Bacteria_Nitrospirae_RifCSPlowO2_12_Nitrospirae_42_9:0.26736000000000004):0.33354000000000017,Bacteria_Nitrospirae_RBG_19FT_COMBO_Nitrospirae_42_15:0.3969300000000002):0.12469999999999981):0.1535099999999998,((Bacteria_Nitrospirae_RIFCSPHIGHO2_02_FULL_Nitrospirae_40_19:0.49329,((Bacteria_Nitrospirae_GWB2_Nitrospirae_47_37:0.35757999999999956,Bacteria_Nitrospirae_Nitrospira_Nitrospirales_Nitrospiraceae_Thermodesulfovibrio_yellowstonii_DSM_11347:0.4948000000000006):0.23927000000000032,((Bacteria_Nitrospirae_BJP_IG2158_Nitrospirae_45_240:0.2783100000000003,((Bacteria_Nitrospirae_RBG_19FT_COMBO_Thermodesulfovibrio_42_12:0.09008000000000038,(Bacteria_Nitrospirae_RBG_13_Nitrospirae_39_12:0.1654099999999996,(Bacteria_Nitrospirae_CG_Nitrosp_02:0.07249999999999979,(Bacteria_Nitrospirae_RBG_19FT_COMBO_Thermodesulfovibrio_41_18:0.07910000000000039,Bacteria_Nitrospirae_RBG_13_Nitrospirae_41_22:0.12157000000000018):0.038419999999999455):0.04260000000000019):0.10847000000000051):0.31185999999999936,(Bacteria_Nitrospirae_CG_Nitrosp_01:0.13877999999999968,(Bacteria_Nitrospirae_GWF2_Nitrospirae_44_13:0.05291999999999941,Bacteria_Nitrospirae_RBG_16_Nitrospirae_43_8:0.03604999999999947):0.027300000000000324):0.28146999999999966):0.08013000000000048):0.10754000000000019,'Bacteria_Nitrospirae_Nitrospira_Nitrospirales_Nitrospiraceae_Candidatus_Magnetobacterium_sp._MYR_1':0.5297300000000007):0.04800000000000004):0.08234999999999992):0.21211000000000002,(Bacteria_Nitrospirae_RBG_16_Nitrospirae_64_22:0.46036000000000055,(Bacteria_Nitrospirae_RBG_19FT_COMBO_Nitrospirae_55_12:0.06898999999999944,(Bacteria_Nitrospirae_GWC2_Nitrospirae_57_13:0.15625999999999962,(Bacteria_Nitrospirae_GWC2_Nitrospirae_56_14:0.08781999999999979,Bacteria_Nitrospirae_GWC2_Nitrospirae_57_9:0.12565999999999988):0.02984000000000009):0.011969999999999814):0.2222300000000006):0.125):0.04357999999999951):0.06669000000000036,(Bacteria_Nitrospirae_RIFCSPLOWO2_12_FULL_Nitrospinae_47_7:0.7195299999999998,((14_1009_16_30cm_scaffold_133410_6:0.008469999999999978,(14_1009_16_40cm_scaffold_189041_12:0.019290000000000695,(14_0903_13_30cm_scaffold_501752_2:0.019239999999999924,14_1009_16_30cm_scaffold_204472_4:0.009660000000000224):0.000170):0.020759999999999224):0.038759999999999906,(14_1009_16_30cm_scaffold_168813_7:0.02911000000000019,14_1009_16_40cm_scaffold_175811_2:0.012939999999999507):0.04115999999999964):0.3669400000000005):0.16319000000000017):0.1003400000000001,((Bacteria_Rokubacteria_Deltaproteobacteria_CG_Delta_01:0.0,Bacteria_Rokubacteria_Deltaproteobacteria_CG_Delta_01_2:0.0):0.43598999999999943,(Bacteria_Rokubacteria_Deltaproteobacteria_CG_Delta_03:0.0,Bacteria_Rokubacteria_Deltaproteobacteria_CG_Delta_03_2:0.0):0.7058200000000001):0.1905600000000005):0.11430000000000007,((((Bacteria_CP_NC10_CSP1_5:0.3784700000000001,(Bacteria_NC10_RIFCSPLOWO2_02_FULL_NC10_66_22:0.27998999999999974,Bacteria_CP_NC10_Candidatus_Methylomirabilis_oxyfera:0.6091099999999994):0.16014000000000017):0.40530000000000044,((((14_1009_05_30cm_scaffold_164335_1:0.8872099999999996,(14_0929_05_40cm_scaffold_206355_1:0.23460999999999999,(14_0903_13_30cm_scaffold_3103033_7:0.023030000000000328,((14_0903_13_30cm_scaffold_8666622_1:0.08076999999999934,((14_0903_13_30cm_scaffold_5806090_2:0.12279000000000018,(14_0903_12_30cm_scaffold_89590_4:0.01654,(14_0903_13_30cm_scaffold_418404_14:0.010950000000000237,14_0919_02_20cm_scaffold_133375_1:0.021729999999999805):0.000180):0.08971000000000018):0.018019999999999925,(14_0927_05_20cm_scaffold_248076_3:0.04785000000000039,14_0903_02_30cm_scaffold_365051_1:0.0351600000000003):0.03302000000000049):0.026529999999999276):0.007960000000000633,14_0903_09_40cm_scaffold_239507_3:0.056840000000000224):0.05469999999999953):0.06646999999999981):0.1834699999999998):0.26982000000000017,((((((((((14_0929_12_40cm_scaffold_104349_2:0.032440000000000246,14_0927_12_40cm_scaffold_38268_5:0.000170):0.010939999999999728,(((14_0929_05_40cm_scaffold_10827_7:0.022359999999999935,14_0927_09_40cm_scaffold_142621_7:0.013660000000000672):0.000180,(14_0929_09_30cm_scaffold_175998_1:0.15719999999999956,14_1009_09_30cm_scaffold_111807_7:0.000180):0.03327999999999953):0.000170,14_1009_13_30cm_scaffold_49193_9:0.010880000000000223):0.01083999999999996):0.010869999999999713,14_0929_09_20cm_scaffold_163186_4:0.000170):0.010869999999999713,((14_1009_12_20cm_scaffold_35792_2:0.2578700000000005,14_1009_16_20cm_scaffold_169044_2:0.000180):0.011519999999999975,14_0903_02_20cm_scaffold_99099_2:0.03308):0.011719999999999509):0.011660000000000004,14_1009_16_40cm_scaffold_52733_8:0.010919999999999597):0.03605999999999998,(14_0927_05_20cm_scaffold_139537_5:0.22883999999999993,14_0903_13_40cm_scaffold_97893_5:0.07906999999999975):0.3407099999999996):0.000380,(14_0903_02_20cm_scaffold_69_35:0.0636000000000001,(((14_0929_02_40cm_scaffold_281912_1:0.000190,((((14_0903_12_30cm_scaffold_125963_1:0.000190,(14_0903_12_40cm_200_scaffold_8968_10:0.013040000000000163,14_0929_12_20cm_scaffold_48381_12:0.000170):0.010939999999999728):0.0219699999999996,((14_1009_09_20cm_scaffold_225504_3:0.011210000000000164,(14_1009_16_20cm_scaffold_144293_2:0.01067000000000018,(14_0903_12_40cm_200_scaffold_109861_3:0.028710000000000235,14_0903_09_20cm_scaffold_85367_3:0.11324000000000023):0.021399999999999864):0.012699999999999712):0.012089999999999712,14_0903_05_30cm_scaffold_58687_1:0.03322999999999965):0.000190):0.012260000000000382,14_0919_09_20cm_scaffold_3306_22:0.021989999999999732):0.000170,14_0903_16_20cm_scaffold_154012_2:0.0219699999999996):0.012410000000000032):0.0625,14_0903_13_30cm_scaffold_8642905_6:0.000170):0.013259999999999827,(14_0903_05_30cm_scaffold_121633_4:0.3145100000000003,(14_0929_05_20cm_scaffold_82723_3:0.012710000000000221,(14_1009_16_30cm_scaffold_677691_2:0.000170,(14_0903_02_20cm_scaffold_102340_4:0.000170,14_1009_05_20cm_scaffold_103732_3:0.000170):0.000180):0.019890000000000185):0.03392000000000017):0.0560299999999998):0.024869999999999948):0.010609999999999786):0.024670000000000414,(14_0919_02_20cm_scaffold_166760_2:0.022059999999999746,(14_0903_12_20cm_scaffold_133251_3:0.021889999999999965,(14_0919_09_20cm_scaffold_74877_2:0.032999999999999474,14_1009_13_20cm_scaffold_140492_1:0.000170):0.01085000000000047):0.021609999999999907):0.030269999999999797):0.07736000000000054,(14_1009_12_30cm_scaffold_87235_2:0.1867099999999997,(14_0919_05_20cm_scaffold_115878_1:0.22851,(14_0929_09_30cm_scaffold_114746_1:0.000170,14_0903_13_30cm_scaffold_6301452_2:0.7724799999999998):0.1184700000000003):0.03775999999999957):0.06881000000000093):0.3371399999999998,((Bacteria_Acidobacteria_RBG_13_Acidobacteria_68_16:0.21377000000000024,Bacteria_FibrobacteresAcidobacteria_group_Acidobacteria_unclassified_Acidobacteria_Thermoanaerobaculum_aquaticum_MP_01:0.2421199999999999):0.4131999999999998,(Bacteria_Acidobacteria_RBG_16_Acidobacteria_64_8:0.16537000000000024,(((14_0903_05_20cm_scaffold_7808_9:0.04396999999999984,14_0903_05_20cm_scaffold_38339_4:0.10627999999999993):0.03292999999999946,14_1009_12_20cm_scaffold_47423_5:0.08645999999999976):0.023420000000000663,(14_0903_05_20cm_scaffold_318_20:0.000170,((14_0903_05_30cm_scaffold_24247_1:0.000180,14_0903_16_30cm_scaffold_138535_1:0.02309000000000072):0.008919999999999817,14_0903_16_20cm_scaffold_10085_9:0.10219000000000023):0.014939999999999287):0.030850000000000932):0.18632999999999988):0.32160999999999973):0.04420000000000002):0.04333999999999971):0.1460600000000003,((Bacteria_FibrobacteresAcidobacteria_group_Acidobacteria_Holophagae_Holophagales_Holophagaceae_Geothrix_fermentans_DSM_14018:0.12301999999999946,Bacteria_FibrobacteresAcidobacteria_group_Acidobacteria_Holophagae_Holophagales_Holophagaceae_Holophaga_foetida_TMBS4_DSM_6591:0.07486000000000015):0.8820399999999999,((((Bacteria_Acidobacteria_RIFCSPLOWO2_02_FULL_Acidobacteria_59_13:0.2909600000000001,((Bacteria_Acidobacteria_RIFCSPLOWO2_12_FULL_Acidobacteria_54_10:0.21858000000000022,Bacteria_Acidobacteria_RIFCSPLOWO2_12_FULL_Acidobacteria_59_11:0.05818999999999974):0.11010000000000009,(Bacteria_Acidobacteria_RIFCSPLOWO2_02_FULL_Acidobacteria_60_20:0.26819999999999933,(Bacteria_Acidobacteria_RIFCSPLOWO2_02_FULL_Acidobacteria_61_28:0.15869999999999962,Bacteria_Acidobacteria_RIFCSPLOWO2_12_FULL_Acidobacteria_60_22:0.13037999999999972):0.037819999999999965):0.06709000000000032):0.09232999999999958):0.17595000000000027,((14_0903_13_30cm_scaffold_1073001_3:0.6720100000000002,((((((14_0903_05_20cm_scaffold_66456_3:0.020369999999999777,(14_0903_02_30cm_scaffold_347685_1:0.13713000000000086,14_0929_09_20cm_scaffold_12938_10:0.2681400000000007):0.2695899999999991):0.13780000000000037,(14_0903_12_20cm_scaffold_1766_3:0.17972999999999928,(14_1009_12_20cm_scaffold_17880_10:0.42289000000000065,(14_1009_16_30cm_scaffold_554161_4:0.11127999999999982,(14_0929_12_40cm_scaffold_164359_7:0.19297999999999949,14_0903_13_30cm_scaffold_1033505_4:0.08957999999999977):0.10432000000000041):0.20647000000000038):0.04032999999999909):0.06277000000000044):0.1104099999999999,(14_1009_13_40cm_scaffold_18107_1:0.000190,((14_0927_02_20cm_scaffold_126669_1:0.07347999999999999,(14_0929_12_20cm_scaffold_112822_4:0.009149999999999991,(((14_0927_12_40cm_scaffold_5247_15:0.025900000000000034,(14_1009_09_30cm_scaffold_240666_2:0.04085999999999945,(14_0903_13_30cm_scaffold_2838460_10:0.000170,(14_0919_12_20cm_scaffold_11192_5:0.000190,14_1009_12_20cm_scaffold_386079_1:0.04671000000000003):0.029609999999999914):0.02424999999999944):0.000190):0.03309000000000051,14_1009_09_20cm_scaffold_38739_2:0.02197000000000049):0.000220,((((14_0903_13_30cm_scaffold_12069121_4:0.10973999999999995,14_1009_09_40cm_scaffold_293209_2:0.046339999999999826):0.06416000000000022,((((14_0903_05_20cm_scaffold_28472_4:0.000130,14_0903_09_30cm_scaffold_116970_1:0.03017000000000003):0.06884999999999986,((14_0903_05_20cm_scaffold_5067_10:0.026330000000000187,14_0903_09_20cm_scaffold_25392_3:0.01698999999999984):0.016140000000000043,(14_0929_05_40cm_scaffold_8122_17:0.019600000000000062,(14_0903_05_20cm_scaffold_4587_13:0.000170,(14_0903_12_20cm_scaffold_2025_23:0.030600000000000183,(14_0919_09_20cm_scaffold_93259_3:0.011639999999999873,14_1009_09_20cm_scaffold_2998_18:0.009770000000000056):0.020099999999999785):0.01966000000000001):0.009770000000000056):0.009749999999999925):0.021300000000000097):0.031789999999999985,(((((14_0929_09_40cm_scaffold_166072_2:0.000170,(14_0927_12_40cm_scaffold_1125_30:0.000170,14_0903_13_30cm_scaffold_5630788_4:0.000190):0.03995000000000015):0.009999999999999787,((14_0929_12_40cm_scaffold_158714_2:0.030139999999999834,(((14_0903_13_30cm_scaffold_295348_11:0.13840999999999992,14_0903_02_20cm_scaffold_26804_6:0.000190):0.009790000000000187,14_0903_13_30cm_scaffold_145442_6:0.01067000000000018):0.000170,((((14_1009_09_40cm_scaffold_280583_2:0.02110000000000012,14_1009_05_30cm_scaffold_6556_9:0.01955000000000018):0.000180,14_0919_02_20cm_scaffold_9473_10:0.009650000000000158):0.009799999999999809,(((14_0903_13_30cm_scaffold_3423648_9:0.011569999999999858,(14_0903_13_30cm_scaffold_47692_7:0.029549999999999965,14_0903_13_40cm_scaffold_39592_15:0.000170):0.027839999999999865):0.009780000000000122,((14_0903_05_30cm_scaffold_1787_47:0.000170,14_0927_09_40cm_scaffold_208829_2:0.00965999999999978):0.000170,(14_0927_12_20cm_scaffold_45079_3:0.028729999999999922,(14_0927_05_20cm_scaffold_136467_3:0.010949999999999793,14_0903_13_30cm_scaffold_4899344_4:0.000170):0.000230):0.000190):0.01745999999999981):0.011379999999999946,14_1009_12_40cm_scaffold_12051_6:0.000170):0.009609999999999896):0.009619999999999962,(14_0903_09_30cm_scaffold_49274_2:0.028469999999999995,14_0927_12_20cm_scaffold_55417_7:0.0106799999999998):0.000170):0.009609999999999896):0.03008999999999995):0.000180,14_0929_05_40cm_scaffold_29431_5:0.02986000000000022):0.00973999999999986):0.03011000000000008,14_0927_12_40cm_scaffold_111527_3:0.009489999999999998):0.01914999999999978,14_1009_12_40cm_scaffold_39191_3:0.030809999999999782):0.040589999999999904,((14_0919_12_20cm_scaffold_129411_4:0.000120,(14_0919_02_20cm_scaffold_131446_1:0.02068000000000003,(14_0903_13_30cm_scaffold_4476021_2:0.000190,14_1009_09_40cm_scaffold_10868_11:0.030959999999999877):0.04382000000000019):0.043239999999999945):0.02795000000000014,((14_1009_16_20cm_scaffold_67488_5:0.13734000000000002,(14_1009_13_20cm_scaffold_31814_4:0.018879999999999786,(14_0903_13_30cm_scaffold_4720198_8:0.019680000000000142,(14_0903_16_20cm_scaffold_67223_3:0.019600000000000062,(14_0903_12_40cm_200_scaffold_141558_2:0.009879999999999889,(14_0929_12_40cm_scaffold_67039_6:0.022339999999999804,((14_0903_13_30cm_scaffold_9073823_1:0.011480000000000157,14_0929_09_40cm_scaffold_38862_5:0.009930000000000216):0.00981999999999994,14_0903_13_40cm_scaffold_46956_5:0.029669999999999863):0.005409999999999915):0.0045000000000001705):0.029830000000000023):0.000170):0.012739999999999974):0.013650000000000162):0.05229000000000017,((((((14_1009_05_30cm_scaffold_18113_9:0.000170,14_1009_12_30cm_scaffold_90118_6:0.05760999999999994):0.13046999999999986,(14_0903_13_30cm_scaffold_4375470_13:0.33831999999999995,14_1009_16_20cm_scaffold_72955_5:0.13472000000000017):0.08985000000000021):0.26454999999999984,(14_1009_05_20cm_scaffold_92079_6:0.016760000000000108,14_0929_09_40cm_scaffold_26004_5:0.000170):0.08190000000000008):0.12607999999999997,14_0903_09_20cm_scaffold_58537_3:0.3406199999999999):0.13336000000000015,(14_0929_12_30cm_scaffold_7845_10:0.000190,(14_1009_05_20cm_scaffold_218040_2:0.027660000000000018,14_0903_13_20cm_scaffold_4865_16:0.0703999999999998):0.08822000000000019):0.17379999999999995):0.039550000000000196,14_0903_16_40cm_scaffold_136692_4:0.02837999999999985):0.07274000000000003):0.04391999999999996):0.09895999999999994):0.030809999999999782):0.02519999999999989,((14_1009_16_40cm_scaffold_515759_2:0.05600000000000005,(14_0903_02_30cm_scaffold_21187_7:0.000170,14_0927_02_40cm_scaffold_62040_5:0.000170):0.04997000000000007):0.05027999999999988,14_1009_16_30cm_scaffold_361137_2:0.07942999999999989):0.027019999999999822):0.02301999999999982):0.12213999999999992,(14_0903_12_40cm_200_scaffold_2632_13:0.000170,14_0927_12_40cm_scaffold_37637_4:0.011890000000000178):0.05135999999999985):0.06465999999999994,(14_1009_12_40cm_scaffold_2709_1:0.20233000000000034,14_0903_12_30cm_scaffold_153_36:0.07972000000000001):0.08064999999999944):0.1470899999999995):0.21513000000000027):0.19202999999999992):0.10423000000000027,14_0929_05_20cm_scaffold_40697_2:0.21870000000000012):0.05722000000000005):0.18170999999999982):0.08288999999999991,(((((14_0903_02_30cm_scaffold_72557_1:0.04259000000000057,(14_0927_05_40cm_scaffold_113440_2:0.011029999999999873,14_0903_12_20cm_scaffold_490220_1:0.04047999999999963):0.022840000000000416):0.029809999999999448,14_0929_09_20cm_scaffold_124887_3:0.000170):0.004509999999999792,((14_1009_12_20cm_scaffold_4466_17:0.055600000000000094,(14_0903_12_30cm_scaffold_6441_2:0.042909999999999116,(14_0927_12_20cm_scaffold_53520_3:0.04098000000000024,(14_0903_12_30cm_scaffold_49494_7:0.000170,14_0929_12_20cm_scaffold_179096_2:0.010400000000000631):0.010829999999999451):0.04999999999999982):0.012170000000000236):0.018790000000000084,14_0927_02_20cm_scaffold_113654_2:0.11320999999999959):0.019429999999999836):0.026990000000000514,(((14_0929_12_20cm_scaffold_259251_2:0.010919999999999597,14_1009_12_40cm_scaffold_204177_2:0.010799999999999699):0.011260000000000048,(14_0903_13_20cm_scaffold_16203_4:0.04007999999999967,14_0903_12_30cm_scaffold_60586_3:0.007829999999999337):0.000190):0.07910000000000039,((((14_0903_12_20cm_scaffold_204669_1:0.09161999999999981,14_0919_09_20cm_scaffold_16634_3:0.08840000000000003):0.11374999999999957,(14_0903_13_30cm_scaffold_2034697_7:0.03810000000000002,((((((((14_0929_05_40cm_scaffold_28521_10:0.029970000000000496,(14_0903_05_40cm_scaffold_20094_8:0.052679999999999616,(14_0903_13_30cm_scaffold_1378341_7:0.000170,14_0903_09_30cm_scaffold_106655_5:0.010290000000000354):0.0724499999999999):0.011190000000000033):0.010099999999999554,14_0903_12_30cm_scaffold_793_73:0.012749999999999595):0.0062200000000007805,((14_0903_13_20cm_scaffold_10487_4:0.06664000000000048,14_0929_09_40cm_scaffold_156083_2:0.05276000000000014):0.02519999999999989,(14_0929_09_20cm_scaffold_42334_2:0.10126999999999953,(14_0903_13_40cm_scaffold_95690_7:0.04671999999999965,(14_0903_16_20cm_scaffold_96769_1:0.000170,(14_0903_09_30cm_scaffold_177380_3:0.000180,14_0903_12_30cm_scaffold_8475_7:0.000170):0.02350999999999992):0.0211800000000002):0.034559999999999924):0.000170):0.033040000000000624):0.014769999999999506,((14_0903_16_20cm_scaffold_1501_19:0.14524999999999988,14_0903_13_30cm_scaffold_1393337_10:0.000180):0.06531999999999982,((((14_0903_12_20cm_scaffold_20387_9:0.49197000000000024,(14_0903_09_20cm_scaffold_3874_9:0.14273999999999987,14_1009_05_40cm_scaffold_372593_2:0.81928):0.03622000000000014):0.20969000000000015,(14_1009_12_20cm_scaffold_113604_6:0.030870000000000175,14_0929_05_20cm_scaffold_8539_6:0.04901):0.044010000000000105):0.15019000000000027,14_0903_12_20cm_scaffold_14616_10:0.03542000000000023):0.2284499999999996,(14_0903_02_30cm_scaffold_603668_2:0.24942000000000064,((14_0903_09_20cm_scaffold_14383_9:0.02891999999999939,(14_0903_02_30cm_scaffold_180840_2:0.14408999999999983,((14_1009_12_30cm_scaffold_57850_7:0.07318999999999987,14_0927_05_20cm_scaffold_225628_3:0.000210):0.10037999999999991,(14_1009_16_40cm_scaffold_315535_2:0.2739799999999999,(14_1009_05_20cm_scaffold_46025_5:0.25253000000000014,14_1009_05_40cm_scaffold_32638_7:0.3454999999999999):0.11982999999999988):0.28705000000000025):0.000180):0.09494999999999987):0.17729000000000017,14_0929_12_20cm_scaffold_102270_4:0.01917999999999953):0.12337000000000042):0.035179999999999545):0.19230999999999998):0.06092999999999993):0.000180,(14_0903_13_30cm_scaffold_6619825_2:0.053139999999999965,(14_1009_05_20cm_scaffold_10742_6:0.000170,14_0927_02_20cm_scaffold_34129_4:0.01083999999999996):0.000190):0.06522000000000006):0.02707999999999977,(((14_0929_09_20cm_scaffold_18154_10:0.000180,(14_0903_09_30cm_scaffold_17430_9:0.000180,14_0903_09_20cm_scaffold_513_31:0.06632999999999978):0.0633600000000003):0.020830000000000126,14_0903_09_30cm_scaffold_36964_2:0.05045000000000055):0.018299999999999983,14_1009_16_30cm_scaffold_562100_1:0.050980000000000025):0.0194700000000001):0.03399999999999981,(((((14_0903_13_30cm_scaffold_2102876_2:0.01882999999999946,(14_0903_13_30cm_scaffold_6384290_4:0.04201999999999906,14_0927_12_20cm_scaffold_242723_1:0.012329999999999508):0.05102000000000029):0.02600000000000069,(14_0903_13_20cm_scaffold_8514_22:0.000190,((14_0929_05_20cm_scaffold_92104_2:0.036270000000000024,14_0903_13_30cm_scaffold_7704646_1:0.017409999999999926):0.07216000000000022,14_0903_09_20cm_scaffold_29241_5:0.000180):0.043219999999999814):0.031180000000000874):0.03228999999999971,(14_0903_12_20cm_scaffold_471107_1:0.000190,(14_0929_12_30cm_scaffold_107317_4:0.012260000000000382,(14_0929_12_20cm_scaffold_54235_6:0.00280000000000058,14_0903_13_30cm_scaffold_911006_56:0.011490000000000222):0.0077299999999995705):0.02134999999999998):0.010150000000000325):0.000170,14_1009_12_30cm_scaffold_75781_5:0.010550000000000281):0.0360699999999996,(14_0903_13_40cm_scaffold_11041_17:0.14753999999999934,(14_0919_05_20cm_scaffold_5148_6:0.016489999999999227,14_0903_16_20cm_scaffold_44874_3:0.03586999999999918):0.000190):0.03078000000000003):0.000180):0.07277999999999984,((((14_0903_12_40cm_200_scaffold_32350_10:0.11648999999999976,(Bacteria_FibrobacteresAcidobacteria_group_Acidobacteria_Acidobacteriia_Acidobacteriales_Acidobacteriaceae_Acidobacterium_capsulatum_ATCC_51196:0.12679000000000062,(((14_1009_09_20cm_scaffold_222460_1:0.09884000000000004,Bacteria_FibrobacteresAcidobacteria_group_Acidobacteria_Acidobacteriia_Acidobacteriales_Acidobacteriaceae_Edaphobacter_aggregans_DSM_19364:0.052560000000000606):0.06951000000000018,(Bacteria_FibrobacteresAcidobacteria_group_Acidobacteria_Acidobacteriia_Acidobacteriales_Acidobacteriaceae_Terriglobus_saanensis_SP1PR4:0.10285000000000011,(14_0929_05_20cm_scaffold_231843_1:0.020169999999999355,14_1009_12_40cm_scaffold_140825_3:0.000170):0.01036999999999999):0.02383000000000024):0.007550000000000168,'Bacteria_FibrobacteresAcidobacteria_group_Acidobacteria_Acidobacteriia_Acidobacteriales_Acidobacteriaceae_Acidobacterium_sp._MP5ACTX8':0.04173999999999989):0.0997400000000006):0.19573999999999891):0.053760000000000474,Bacteria_FibrobacteresAcidobacteria_group_Acidobacteria_Acidobacteriia_Acidobacteriales_Acidobacteriaceae_Candidatus_Koribacter_versatilis_Ellin345:0.11230999999999991):0.04206999999999983,((14_0903_16_20cm_scaffold_212474_1:0.06827000000000005,(14_0903_05_20cm_scaffold_58631_1:0.05677999999999983,(14_0903_12_20cm_scaffold_36271_3:0.04800000000000004,(14_1009_12_20cm_scaffold_166667_1:0.11325999999999947,(14_0903_13_30cm_scaffold_2046956_3:0.08691000000000049,(14_0919_12_20cm_scaffold_64510_2:0.03326000000000029,((14_0903_13_30cm_scaffold_1462086_1:0.014330000000000176,14_0903_16_20cm_scaffold_87890_2:0.030380000000000074):0.03035000000000032,14_0903_12_40cm_200_scaffold_1768_9:0.000190):0.056680000000000064):0.03724999999999934):0.016799999999999926):0.06372):0.09541000000000022):0.057909999999999684):0.015679999999999694,((((((((14_1009_16_20cm_scaffold_113147_4:0.026939999999999742,14_0903_13_30cm_scaffold_1670678_3:0.000180):0.02044000000000068,14_0903_16_20cm_scaffold_148131_2:0.0210600000000003):0.000130,14_0903_12_40cm_200_scaffold_146229_1:0.02059000000000033):0.01035999999999948,14_0927_09_20cm_scaffold_110314_1:0.000190):0.000180,(14_0903_05_20cm_scaffold_8839_4:0.000170,(14_1009_02_20cm_scaffold_4486_10:0.014440000000000452,(14_0903_12_30cm_scaffold_55316_5:0.03553999999999924,14_1009_16_20cm_scaffold_30400_9:0.000170):0.034290000000000376):0.00694999999999979):0.010089999999999932):0.009009999999999962,(14_0929_05_20cm_scaffold_178366_2:0.021119999999999806,14_1009_05_20cm_scaffold_112070_3:0.009439999999999671):0.07617999999999991):0.019890000000000185,14_0929_09_20cm_scaffold_3160_11:0.1165799999999999):0.010729999999999684,((14_0929_12_20cm_scaffold_195915_1:0.000180,(14_0903_05_20cm_scaffold_33190_5:0.05010000000000048,(14_0929_09_20cm_scaffold_8400_12:0.000180,14_0903_05_20cm_scaffold_99752_1:0.010590000000000543):0.042790000000000106):0.052209999999999646):0.02737999999999996,((((14_0903_12_30cm_scaffold_19791_3:0.000170,(14_1009_13_20cm_scaffold_16170_9:0.011350000000000193,(14_1009_12_30cm_scaffold_24001_1:0.02165999999999979,14_0903_09_30cm_scaffold_19928_7:0.22829999999999995):0.06341999999999981):0.000190):0.011420000000000208,14_0903_12_20cm_scaffold_17832_6:0.000170):0.03874000000000066,(14_0927_12_20cm_scaffold_48485_4:0.03140000000000054,14_0927_12_20cm_scaffold_81749_1:0.015150000000000219):0.08560000000000034):0.01389999999999958,(14_0929_02_30cm_scaffold_194192_2:0.012940000000000396,14_0903_13_30cm_scaffold_2041148_8:0.000180):0.08901000000000003):0.05457000000000001):0.04990999999999968):0.027149999999999785):0.02911000000000019):0.02118999999999982,(14_0903_13_20cm_scaffold_22773_4:0.030590000000000117,(14_0903_09_20cm_scaffold_7219_9:0.000170,14_1009_13_30cm_scaffold_192478_4:0.03061999999999987):0.009800000000000253):0.10129999999999928):0.02801000000000009):0.027600000000000513):0.018119999999999692):0.05276999999999976,((14_0927_12_20cm_scaffold_15053_10:0.000170,14_0927_12_20cm_scaffold_33456_5:0.03460999999999981):0.12646000000000068,14_0903_02_30cm_scaffold_136074_5:0.07004000000000055):0.09472999999999931):0.02818000000000076,((14_1009_12_20cm_scaffold_1348_21:0.05764999999999976,14_0903_13_30cm_scaffold_1781524_20:0.08377000000000034):0.03559999999999963,14_0927_09_40cm_scaffold_259526_1:0.036109999999999864):0.03185000000000038):0.032849999999999824):0.0607899999999999):0.09177999999999997,14_0903_13_30cm_scaffold_10538266_41:0.060859999999999914):0.0458400000000001):0.09865000000000013,((14_0903_13_40cm_scaffold_262811_1:0.08848000000000056,(((Bacteria_FibrobacteresAcidobacteria_group_Acidobacteria_unclassified_Acidobacteria_Bryobacter_aggregatus_DSM_18758:0.3074300000000001,((14_0903_16_40cm_scaffold_150139_3:0.043870000000000076,14_0903_13_30cm_scaffold_2487558_9:0.1644900000000007):0.09870999999999963,(14_0903_12_40cm_200_scaffold_187645_1:0.08356999999999992,(14_0919_12_20cm_scaffold_208506_1:0.10449999999999982,(14_0903_13_30cm_scaffold_267469_2:0.24300999999999995,(14_0903_12_20cm_scaffold_505171_1:0.23280000000000012,14_0903_13_30cm_scaffold_4649830_1:0.2896599999999996):0.06141000000000041):0.044779999999999376):0.10477000000000025):0.014949999999999797):0.05259999999999998):0.08455999999999975,((14_0929_09_30cm_scaffold_219342_1:0.054509999999999614,(Bacteria_FibrobacteresAcidobacteria_group_Acidobacteria_Solibacteres_Solibacterales_Solibacteraceae_Solibacter_usitatus_Ellin6076:0.04950999999999972,(14_0903_13_30cm_scaffold_6963767_1:0.016919999999999824,14_0903_09_40cm_scaffold_228452_1:0.025420000000000442):0.06442000000000014):0.031329999999999636):0.003890000000000171,(14_0929_02_40cm_scaffold_220710_1:0.021429999999999616,(((14_0903_13_30cm_scaffold_7745681_26:0.000180,14_0903_13_30cm_scaffold_4458423_1:0.20745000000000058):0.029309999999999725,14_0929_12_40cm_scaffold_156681_4:0.000170):0.09210999999999991,(14_1009_16_40cm_scaffold_59606_11:0.008539999999999992,(14_0903_13_30cm_scaffold_3168748_4:0.13717000000000024,14_0929_05_30cm_scaffold_93407_1:0.0049200000000002575):0.000590):0.02694000000000063):0.08572999999999986):0.07990999999999993):0.09389000000000003):0.09668999999999972,(14_1009_16_30cm_scaffold_258462_6:0.05520999999999976,(14_0919_09_20cm_scaffold_167033_1:0.02624999999999922,(14_1009_16_40cm_scaffold_177983_4:0.01776999999999962,(14_1009_16_40cm_scaffold_234527_4:0.0037799999999998946,14_0903_13_30cm_scaffold_6909919_4:0.02845000000000031):0.019730000000000025):0.018759999999999444):0.12443999999999988):0.000180):0.12315000000000076):0.045259999999999856,14_0903_13_40cm_scaffold_346591_1:0.1956199999999999):0.19995999999999992):0.0023699999999999832,14_0903_12_40cm_200_scaffold_202743_2:0.5761500000000002):0.03896000000000033):0.0789200000000001,((Bacteria_Acidobacteria_RIFCSPHIGHO2_01_FULL_Acidobacteria_67_28:0.4136899999999999,14_1009_09_40cm_scaffold_16004_12:0.42463999999999924):0.15349000000000057,(((14_0903_13_30cm_scaffold_1523043_14:0.000170,14_1009_16_40cm_scaffold_10748_3:0.000170):0.12106999999999957,(14_1009_16_30cm_scaffold_357891_2:0.05029000000000039,14_0929_09_20cm_scaffold_102271_3:0.13564000000000043):0.035349999999999326):0.058550000000000324,((14_0903_13_30cm_scaffold_1422390_2:0.13320000000000043,((14_0903_13_30cm_scaffold_1259750_9:0.06601000000000035,14_0903_13_30cm_scaffold_96247_38:0.08368999999999982):0.10983999999999927,14_0929_05_40cm_scaffold_18425_4:0.199819999999999):0.055030000000000356):0.0387000000000004,(14_1009_09_30cm_scaffold_261655_1:0.000170,(((((14_0903_05_40cm_scaffold_53931_5:0.010120000000000573,14_0919_02_20cm_scaffold_96128_1:0.017520000000000202):0.010069999999999801,(14_1009_16_40cm_scaffold_53327_1:0.01992999999999956,14_1009_16_30cm_scaffold_147190_9:0.009949999999999903):0.000180):0.009870000000000267,14_0903_05_30cm_scaffold_16202_4:0.009870000000000267):0.021160000000000068,14_1009_13_30cm_scaffold_130218_7:0.09980999999999973):0.000180,14_0903_16_30cm_scaffold_27686_4:0.000170):0.02167999999999992):0.05827999999999989):0.014559999999999462):0.19401000000000046):0.038899999999999935):0.07344999999999935):0.12739000000000011,(((14_0903_13_30cm_scaffold_3295146_7:0.04692000000000007,14_0929_02_40cm_scaffold_69645_2:0.000170):0.01605999999999952,((14_0927_05_20cm_scaffold_188288_2:0.000170,14_1009_16_40cm_scaffold_43168_9:0.03169000000000022):0.027940000000000076,(14_0903_13_30cm_scaffold_4578774_8:0.29030999999999985,14_1009_13_40cm_scaffold_125648_2:0.000180):0.03715000000000046):0.035479999999999734):0.37657000000000007,((((14_1009_05_40cm_scaffold_132660_2:0.000170,14_1009_16_30cm_scaffold_192707_1:0.000180):0.0990599999999997,(14_1009_16_40cm_scaffold_737952_3:0.05926999999999971,(14_0927_09_20cm_scaffold_140112_4:0.034430000000000405,(((14_1009_13_20cm_scaffold_226929_2:0.000170,14_0903_13_20cm_scaffold_145699_3:0.000190):0.020479999999999166,(14_0903_16_30cm_scaffold_95302_3:0.000190,((14_0903_13_30cm_scaffold_2624936_6:0.02894000000000041,14_1009_16_40cm_scaffold_104572_6:0.015430000000000277):0.01546000000000003,((14_0919_05_20cm_scaffold_43423_4:0.026650000000000063,(14_1009_09_30cm_scaffold_33018_9:0.0687300000000004,(14_1009_12_40cm_scaffold_46660_8:0.016600000000000392,14_0903_16_40cm_scaffold_69263_11:0.03326999999999991):0.18592999999999993):0.08133999999999997):0.023749999999999716,14_0903_13_30cm_scaffold_1600736_48:0.021869999999999834):0.009940000000000282):0.000170):0.010309999999999597):0.008920000000000705,14_0903_12_20cm_scaffold_359185_1:0.000170):0.0020899999999999253):0.004189999999999472):0.010760000000000325):0.019989999999999952,((14_0903_02_30cm_scaffold_451022_2:0.1910299999999996,14_0903_13_30cm_scaffold_11371939_6:0.04042000000000012):0.1261000000000001,((14_1009_16_40cm_scaffold_263936_3:0.011030000000000761,(14_0927_09_40cm_scaffold_67170_4:0.000170,14_0903_13_30cm_scaffold_6022857_5:0.011709999999999887):0.04051000000000027):0.010200000000000209,((14_0903_13_30cm_scaffold_1806706_9:0.000170,14_0903_16_40cm_scaffold_144084_8:0.000180):0.04103999999999974,14_1009_16_40cm_scaffold_24101_9:0.0101899999999997):0.019600000000000506):0.008429999999999715):0.000430):0.044319999999999915,(14_0927_02_20cm_scaffold_36580_10:0.27566999999999986,14_0927_02_20cm_scaffold_1818_24:0.22519000000000045):0.05447999999999986):0.2430399999999997):0.02461000000000002):0.12434999999999974,(((14_0903_13_30cm_scaffold_6064856_1:0.3920199999999996,(((((14_0903_09_20cm_scaffold_9988_4:0.05325000000000024,(14_0903_13_30cm_scaffold_957756_1:0.010939999999999728,14_0919_09_20cm_scaffold_12649_9:0.021740000000000315):0.012910000000000643):0.10207999999999906,((14_0929_02_40cm_scaffold_223599_1:0.013200000000000323,14_0903_13_30cm_scaffold_2153255_8:0.9958399999999994):0.008420000000000094,14_0929_09_40cm_scaffold_118660_3:0.1143799999999997):0.01035999999999948):0.014690000000000758,(14_1009_12_30cm_scaffold_142520_3:0.013810000000000322,14_0903_13_30cm_scaffold_3598530_1:0.12471999999999994):0.03866000000000014):0.031779999999999475,14_0903_09_20cm_scaffold_153_27:0.08707999999999938):0.13762000000000008,14_0903_13_30cm_scaffold_5080199_2:0.22829000000000033):0.09694000000000003):0.03854000000000024,(14_0903_13_30cm_scaffold_2372094_5:0.25908,(((14_0903_13_30cm_scaffold_10595951_2:0.08950999999999976,14_0903_13_30cm_scaffold_1428489_10:0.020929999999999893):0.017680000000000362,(14_1009_16_40cm_scaffold_605321_3:0.05001999999999995,14_0903_02_30cm_scaffold_1979_26:0.11454999999999949):0.02801000000000009):0.4052699999999998,(((14_0919_09_20cm_scaffold_27220_1:0.000180,(14_0919_09_20cm_scaffold_5364_4:0.000170,14_0919_09_20cm_scaffold_6250_1:0.000170):0.05161999999999978):0.07509000000000032,(((((14_0919_09_20cm_scaffold_4276_12:0.013879999999999448,((14_0919_09_20cm_scaffold_7508_7:0.007600000000000051,14_1009_05_20cm_scaffold_84586_3:0.007690000000000197):0.023550000000000182,(14_0919_05_20cm_scaffold_44852_2:0.000170,(14_0903_05_20cm_scaffold_21947_8:0.007950000000000124,14_0929_09_20cm_scaffold_121886_2:0.01592000000000038):0.000170):0.000180):0.009599999999999831):0.015520000000000422,14_0919_02_20cm_scaffold_210078_2:0.03354000000000035):0.007679999999999687,((14_1009_12_20cm_scaffold_122703_4:0.2533099999999999,14_0903_12_20cm_scaffold_15439_9:0.000180):0.15921999999999947,14_0903_12_40cm_200_scaffold_811_14:0.000180):0.019770000000000287):0.033170000000000144,14_0903_12_30cm_scaffold_64250_4:0.022310000000000052):0.013869999999999827,14_0919_09_20cm_scaffold_192589_1:0.09173000000000009):0.12931999999999988):0.06754999999999978,(((((((14_1009_12_20cm_scaffold_40242_3:0.008059999999999512,(((14_0919_09_20cm_scaffold_76907_1:0.11700999999999961,14_0903_12_20cm_scaffold_48514_4:0.08363999999999994):0.08171000000000017,14_0929_02_30cm_scaffold_8598_6:0.024490000000000123):0.000180,14_0903_05_40cm_scaffold_49704_2:0.008050000000000779):0.00846999999999909):0.000180,(((14_1009_09_20cm_scaffold_35510_5:0.008340000000000458,((14_0903_13_30cm_scaffold_1823135_5:0.000170,14_1009_16_30cm_scaffold_180429_6:0.000180):0.010309999999999597,14_0903_13_40cm_scaffold_324286_3:0.037949999999999484):0.03220000000000045):0.023469999999999658,(((14_0919_02_20cm_scaffold_18172_4:0.0766599999999995,14_0929_09_30cm_scaffold_189031_2:0.01825999999999972):0.007060000000000066,((14_0903_16_20cm_scaffold_176010_2:0.000190,((14_0929_12_20cm_scaffold_100015_2:0.04260000000000019,14_0903_12_20cm_scaffold_86895_2:0.000190):0.03401000000000032,(14_0927_02_20cm_scaffold_45710_5:0.017540000000000333,((14_0903_02_30cm_scaffold_112791_3:0.007170000000000343,(14_0903_13_30cm_scaffold_2081377_2:0.00849999999999973,(14_0903_05_20cm_scaffold_127492_1:0.000170,(14_1009_05_20cm_scaffold_55740_2:0.017389999999999795,(14_0919_09_20cm_scaffold_19079_3:0.00851000000000024,14_0919_02_20cm_scaffold_202716_2:0.000170):0.000190):0.011250000000000426):0.02304999999999957):0.01719000000000026):0.010229999999999961,14_0903_02_20cm_scaffold_78809_2:0.025920000000000165):0.01721000000000039):0.020799999999999486):0.019870000000000054):0.012270000000000003,((14_1009_09_30cm_scaffold_164564_2:0.040739999999999554,(14_0927_09_20cm_scaffold_198121_2:0.008930000000000327,(14_0903_05_40cm_scaffold_176369_2:0.008230000000000182,14_0929_05_40cm_scaffold_91622_2:0.016589999999999883):0.008390000000000342):0.008879999999999555):0.000230,(14_0927_09_20cm_scaffold_255587_2:0.000180,((14_1009_13_20cm_scaffold_189169_2:0.08558999999999983,(14_0903_02_30cm_scaffold_626916_1:0.31121,14_0903_05_30cm_scaffold_29825_1:0.000180):0.11432999999999982):0.18323999999999963,14_1009_09_30cm_scaffold_257084_1:0.10324999999999918):0.11024000000000012):0.15202000000000027):0.008000000000000007):0.024309999999999832):0.015039999999999942,(14_0927_12_40cm_scaffold_153348_2:0.02597000000000005,(((14_1009_16_30cm_scaffold_606205_3:0.000170,14_0929_02_30cm_scaffold_114275_5:0.008860000000000312):0.024699999999999278,(14_0903_12_30cm_scaffold_117450_2:0.024270000000000458,14_0903_12_20cm_scaffold_98808_2:0.033050000000000246):0.002709999999999546):0.0040300000000002,(14_1009_09_20cm_scaffold_56857_3:0.007950000000000124,14_0903_13_30cm_scaffold_3953448_2:0.03530999999999995):0.01666999999999952):0.024370000000000225):0.009669999999999845):0.0164200000000001):0.000170,(14_0903_13_30cm_scaffold_5598925_6:0.024239999999999817,(14_1009_16_30cm_scaffold_62832_2:0.008000000000000007,14_1009_16_40cm_scaffold_197527_2:0.016040000000000276):0.000190):0.009329999999999394):0.008110000000000284):0.00835000000000008,14_0903_13_30cm_scaffold_3047594_3:0.01595000000000013):0.000190,14_0927_12_20cm_scaffold_4645_7:0.000180):0.000180,(14_1009_05_30cm_scaffold_117601_2:0.017699999999999605,(14_1009_16_40cm_scaffold_675579_2:0.020899999999999253,((((14_0919_12_20cm_scaffold_339913_2:0.07484000000000002,(14_0929_09_40cm_scaffold_236906_1:0.37493,14_0929_09_20cm_scaffold_209129_3:0.000120):0.0763499999999997):0.02615999999999996,(14_0919_02_20cm_scaffold_176145_3:0.04089000000000009,14_0929_05_40cm_scaffold_15936_2:0.03311999999999937):0.000190):0.07017999999999969,(14_1009_16_30cm_scaffold_605974_2:0.1416000000000004,14_0927_12_20cm_scaffold_260112_1:0.008989999999999831):0.10708999999999946):0.1224400000000001,14_0929_12_40cm_scaffold_199051_2:0.020319999999999894):0.000170):0.027280000000000193):0.01161000000000012):0.0383300000000002,14_0919_05_20cm_scaffold_11851_15:0.06924000000000063):0.1192599999999997,((((14_0903_02_30cm_scaffold_59997_7:0.05853000000000019,14_1009_16_40cm_scaffold_146608_2:0.07538):0.028979999999999784,(14_0903_12_40cm_200_scaffold_2062_9:0.041529999999999845,(14_1009_12_20cm_scaffold_205200_2:0.024779999999999802,14_0919_09_20cm_scaffold_21367_6:0.00802999999999976):0.06095999999999968):0.07547999999999977):0.019099999999999895,(((14_0903_13_30cm_scaffold_6775158_2:0.02430000000000021,(14_0903_02_30cm_scaffold_8021_9:0.007839999999999847,((14_0929_09_20cm_scaffold_47933_1:0.03247,(14_0903_02_30cm_scaffold_358343_1:0.000170,14_0903_13_30cm_scaffold_1421204_1:0.05392999999999937):0.016040000000000276):0.007979999999999876,14_0903_13_30cm_scaffold_10640391_7:0.016269999999999563):0.016630000000000145):0.01688000000000045):0.000280,14_0903_13_30cm_scaffold_504939_5:0.03324999999999978):0.030399999999999316,14_0919_02_20cm_scaffold_162220_2:0.02735999999999983):0.021300000000000097):0.000520,(14_1009_13_40cm_scaffold_71297_2:0.03603000000000023,14_1009_09_40cm_scaffold_154602_1:0.08786000000000005):0.1026600000000002):0.07371999999999979):0.03746999999999989):0.09393999999999991):0.06677):0.1521600000000003):0.23618000000000006,(((14_0903_13_30cm_scaffold_3403479_2:0.000170,(14_1009_13_40cm_scaffold_15350_2:0.01780999999999988,14_0903_05_30cm_scaffold_45328_2:0.010950000000000237):0.010699999999999932):0.04184999999999928,(14_1009_16_40cm_scaffold_308547_6:0.09438000000000013,(14_1009_05_40cm_scaffold_112203_4:0.000260,(14_1009_16_40cm_scaffold_91423_9:0.000160,14_0903_13_30cm_scaffold_913148_4:0.13807999999999954):0.034720000000000084):0.15255000000000063):0.06913999999999909):0.6881200000000005,(((((14_0929_02_30cm_scaffold_207085_1:0.015340000000000131,14_1009_16_40cm_scaffold_467009_1:0.015600000000000058):0.017260000000000275,(((((14_0929_05_40cm_scaffold_229880_1:0.10834999999999972,14_0927_12_40cm_scaffold_46653_7:0.0751299999999997):0.04743999999999993,(14_0929_05_30cm_scaffold_83122_3:0.18121999999999971,14_0903_13_30cm_scaffold_328988_8:0.055150000000000254):0.03622000000000014):0.028509999999999813,Bacteria_Rokubacteria_RIFCSPLOWO2_02_FULL_Rokubacteria_71_18:0.05093999999999976):0.03526999999999969,(14_1009_16_30cm_scaffold_570560_2:0.040940000000000865,14_0903_13_30cm_scaffold_8907568_2:0.03110999999999997):0.013389999999999347):0.015959999999999752,(14_0929_05_30cm_scaffold_186000_2:0.03836000000000084,14_1009_16_30cm_scaffold_427696_4:0.014260000000000161):0.010439999999999117):0.01288000000000089):0.09401999999999955,(14_1009_16_30cm_scaffold_458448_1:0.13777999999999935,(14_0929_05_40cm_scaffold_156768_1:0.16547,14_0903_05_40cm_scaffold_231255_1:0.12950000000000017):0.20888999999999935):0.09109000000000034):0.35939999999999994,(14_0903_13_30cm_scaffold_1554717_11:0.3080499999999997,(14_0903_05_40cm_scaffold_31132_4:0.015270000000000117,14_1009_05_40cm_scaffold_37224_10:0.29942000000000046):0.28857):0.15603999999999996):0.15965000000000007,((Bacteria_Acidobacteria_RIFCSPLOWO2_12_FULL_Acidobacteria_66_10:0.18257000000000012,(14_0903_13_30cm_scaffold_6944585_2:0.02784999999999993,(14_0903_05_40cm_scaffold_137676_3:0.0461999999999998,(Bacteria_Acidobacteria_RBG_16_Acidobacteria_70_10:0.2018500000000003,(14_1009_05_30cm_scaffold_132809_3:0.05290000000000017,(14_0929_02_20cm_scaffold_154135_2:0.09328000000000003,((((14_1009_13_30cm_scaffold_170323_6:0.0470600000000001,(14_0903_13_30cm_scaffold_313857_1:0.04868000000000006,14_1009_09_40cm_scaffold_65445_1:0.000170):0.000170):0.000830,((14_0927_09_40cm_scaffold_135971_3:0.000180,(14_1009_12_40cm_scaffold_199183_3:0.016289999999999694,((14_0903_13_40cm_scaffold_168517_1:0.022359999999999935,14_1009_16_40cm_scaffold_16142_9:0.000170):0.022199999999999775,(14_0903_02_30cm_scaffold_119702_4:0.000180,(14_0903_12_40cm_200_scaffold_140301_2:0.022180000000000533,14_1009_05_40cm_scaffold_39661_8:0.02193999999999985):0.01116000000000028):0.022269999999998902):0.000180):0.01116000000000028):0.03387999999999991,14_1009_09_20cm_scaffold_100067_5:0.000180):0.011609999999999232):0.022650000000000503,((14_0903_13_40cm_scaffold_438535_2:0.012089999999999712,14_0903_13_30cm_scaffold_1486494_2:0.07095999999999947):0.000180,14_0927_12_40cm_scaffold_8649_8:0.000170):0.017129999999999868):0.01497999999999955,14_1009_12_40cm_scaffold_219032_4:0.07690999999999981):0.031650000000000844):0.07108999999999988):0.09886999999999979):0.02104000000000017):0.08716999999999953):0.3733000000000004):0.07357000000000014,(((14_1009_13_30cm_scaffold_155930_4:0.000170,(14_1009_16_30cm_scaffold_80602_7:0.000170,14_0903_13_30cm_scaffold_1077584_3:0.009589999999999321):0.04861000000000004):0.11585000000000001,(14_0929_02_20cm_scaffold_219411_1:0.054199999999999804,((14_1009_13_20cm_scaffold_168182_2:0.04470999999999936,(((Bacteria_Acidobacteria_RIFCSPLOWO2_02_FULL_Acidobacteria_67_21:0.0667800000000005,Bacteria_Acidobacteria_RIFCSPLOWO2_02_FULL_Acidobacteria_68_18:0.024880000000000457):0.04087999999999958,(14_1009_16_40cm_scaffold_204983_7:0.03933000000000053,((14_1009_09_20cm_scaffold_2399_10:0.008919999999999817,14_0903_13_20cm_scaffold_199986_5:0.05165000000000042):0.030260000000000176,(14_0903_02_20cm_scaffold_88954_1:0.000180,(14_0919_02_20cm_scaffold_114470_1:0.03824000000000005,14_0903_09_30cm_scaffold_113567_4:0.025900000000000034):0.036310000000000286):0.04787000000000052):0.019849999999999923):0.003909999999999414):0.04579000000000022,(((14_0903_13_30cm_scaffold_1970079_2:0.02679000000000009,((14_0903_13_30cm_scaffold_4600040_2:0.06866000000000039,((((Bacteria_Acidobacteria_RIFCSPLOWO2_02_FULL_Acidobacteria_65_29:0.04655999999999949,(14_1009_16_40cm_scaffold_503334_7:0.000180,14_0903_13_30cm_scaffold_2283761_4:0.021309999999999718):0.03523999999999994):0.018660000000000565,14_0903_13_30cm_scaffold_703491_51:0.018780000000000463):0.010089999999999932,14_0929_02_40cm_scaffold_110724_2:0.000180):0.010040000000000049,((14_1009_16_30cm_scaffold_529956_4:0.028550000000000075,14_1009_16_40cm_scaffold_55081_14:0.029010000000000424):0.000190,14_0929_05_40cm_scaffold_153659_2:0.049610000000000376):0.018690000000000317):0.010130000000000194):0.01592999999999911,(((14_0903_13_30cm_scaffold_12326000_3:0.01641000000000048,14_0903_02_30cm_scaffold_262858_6:0.07965):0.029030000000000555,(14_0903_13_40cm_scaffold_184255_3:0.000180,(14_1009_05_40cm_scaffold_451083_2:0.27625999999999973,(14_0903_02_30cm_scaffold_109069_1:0.000170,14_0903_13_30cm_scaffold_8399434_4:0.10468999999999973):0.1173099999999998):0.4295600000000004):0.037380000000000635):0.048639999999999795,((14_1009_16_40cm_scaffold_78345_9:0.29922000000000004,14_1009_16_30cm_scaffold_447685_1:0.3333300000000001):0.000180,14_0927_09_40cm_scaffold_258941_3:0.05543000000000031):0.000190):0.000180):0.000180):0.01656000000000013,((14_0929_05_20cm_scaffold_75695_2:0.05628000000000011,(((14_1009_12_40cm_scaffold_251842_4:0.02010999999999985,(((14_1009_05_40cm_scaffold_234475_1:0.07574000000000058,14_0929_02_20cm_scaffold_213062_2:0.04499999999999993):0.0112899999999998,((14_0903_02_30cm_scaffold_50277_2:0.04335000000000022,((14_0903_05_40cm_scaffold_139883_2:0.00930000000000053,14_1009_16_40cm_scaffold_801820_1:0.1162800000000006):0.011349999999999305,14_0903_05_30cm_scaffold_89692_1:0.010129999999999306):0.03548000000000062):0.011459999999999582,14_1009_16_40cm_scaffold_426413_2:0.09818000000000016):0.01222000000000012):0.012419999999999654,(14_1009_02_40cm_scaffold_1700_1:0.000190,(14_0903_13_30cm_scaffold_1907155_2:0.29127999999999954,14_1009_12_20cm_scaffold_100108_1:0.0015799999999996928):0.05923000000000034):0.00912999999999986):0.02336000000000027):0.000190,14_0927_05_40cm_scaffold_184240_2:0.000170):0.000190,(((((14_1009_16_20cm_scaffold_85037_3:0.000180,(14_0903_16_30cm_scaffold_10372_7:0.01855999999999991,(14_1009_12_20cm_scaffold_10250_8:0.009229999999999627,14_0919_05_20cm_scaffold_1952_30:0.000190):0.000180):0.018429999999999502):0.009320000000000661,((14_1009_16_20cm_scaffold_10517_7:0.000170,14_1009_09_20cm_scaffold_141188_1:0.000170):0.0371100000000002,14_0903_02_30cm_scaffold_7580_6:0.02861000000000047):0.000180):0.000190,14_0903_02_30cm_scaffold_308027_3:0.01937000000000033):0.016319999999999446,(14_1009_16_30cm_scaffold_401831_2:0.000170,14_0903_16_20cm_scaffold_142046_2:0.028410000000000046):0.0022599999999997067):0.01857000000000042,(14_0903_02_30cm_scaffold_68888_5:0.000170,14_0903_13_30cm_scaffold_2661139_30:0.000170):0.020809999999999995):0.016639999999999766):0.011619999999999742):0.000180,(14_0927_12_40cm_scaffold_161534_2:0.009349999999999525,((Bacteria_Acidobacteria_RIFCSPLOWO2_12_FULL_Acidobacteria_65_11:0.05339999999999989,(14_1009_16_40cm_scaffold_84927_7:0.03624999999999989,(14_1009_02_30cm_scaffold_38796_2:0.037360000000000504,(14_1009_05_30cm_scaffold_152370_2:0.01546999999999965,(14_0929_02_40cm_scaffold_232906_1:0.019080000000000652,14_0903_02_30cm_scaffold_216003_2:0.02819000000000038):0.026219999999999466):0.05482000000000031):0.03721999999999959):0.029220000000000468):0.022319999999999673,14_0903_12_20cm_scaffold_8188_15:0.009369999999999656):0.00912999999999986):0.009260000000000268):0.003169999999999895):0.07521999999999984,(14_0903_02_20cm_scaffold_134164_1:0.026049999999999685,((((14_0903_02_20cm_scaffold_40915_4:0.03770999999999969,14_1009_09_40cm_scaffold_85551_2:0.22705999999999982):0.07377000000000056,14_0929_02_30cm_scaffold_26490_10:0.20497999999999994):0.029919999999999725,(14_1009_05_40cm_scaffold_229415_1:0.1818799999999996,(14_1009_16_30cm_scaffold_104786_2:0.14947,14_0929_02_30cm_scaffold_102318_4:0.1238399999999995):0.09454999999999991):0.05665000000000031):0.038579999999999615,14_0929_09_30cm_scaffold_123057_2:0.05340999999999951):0.000740):0.012909999999999755):0.000180):0.026869999999999727):0.050360000000000404,(14_1009_05_30cm_scaffold_72784_3:0.06451999999999991,(14_0903_02_30cm_scaffold_528102_5:0.18301999999999996,(Bacteria_Acidobacteria_RIFCSPLOWO2_12_FULL_Acidobacteria_66_21:0.010159999999999947,(14_0903_13_30cm_scaffold_410705_6:0.000170,(14_0903_02_20cm_scaffold_18503_3:0.06899999999999995,((14_0927_05_20cm_scaffold_81581_5:0.038320000000000576,14_0929_02_20cm_scaffold_149226_2:0.000190):0.01902999999999988,(14_0903_16_20cm_scaffold_96793_1:0.015240000000000364,(14_1009_16_30cm_scaffold_47404_16:0.028719999999999857,14_0903_13_30cm_scaffold_407317_6:0.000190):0.05629000000000062):0.014149999999999885):0.059309999999999974):0.07091000000000047):0.000180):0.06200000000000028):0.046319999999999695):0.06929000000000052):0.026999999999999247):0.017689999999999984):0.000170,14_0929_05_40cm_scaffold_252485_1:0.05587000000000053):0.08858000000000033):0.20869999999999944):0.1065100000000001):0.021729999999999805):0.0880099999999997):0.08288000000000029):0.07071000000000005):0.25572000000000017,((((((Bacteria_Chlamydiae_Chlamydiia_RIFCSPHIGHO2_12_FULL_Chlamydiae_27_8:0.31355999999999984,(((Bacteria_ChlamydiaeVerrucomicrobia_group_Chlamydiae_Chlamydiia_Chlamydiales_Waddliaceae_Waddlia_chondrophila_WSU_86_1044:0.0,Bacteria_ChlamydiaeVerrucomicrobia_group_Chlamydiae_Chlamydiia_Chlamydiales_Waddliaceae_Waddlia_chondrophila_WSU_86_1044_2:0.0):0.3508300000000002,(('Bacteria_ChlamydiaeVerrucomicrobia_group_Chlamydiae_Chlamydiia_Chlamydiales_Parachlamydiaceae_Neochlamydia_sp._S13':0.0,'Bacteria_ChlamydiaeVerrucomicrobia_group_Chlamydiae_Chlamydiia_Chlamydiales_Parachlamydiaceae_Neochlamydia_sp._S13_2':0.0):0.2572600000000005,(Bacteria_ChlamydiaeVerrucomicrobia_group_Chlamydiae_Chlamydiia_Chlamydiales_Parachlamydiaceae_Parachlamydia_acanthamoebae_UV7:0.0,Bacteria_ChlamydiaeVerrucomicrobia_group_Chlamydiae_Chlamydiia_Chlamydiales_Parachlamydiaceae_Parachlamydia_acanthamoebae_UV7_2:0.0):0.34133000000000013):0.12276000000000042):0.25674999999999937,((Bacteria_Chlamydiae_Chlamydiia_Chlamydiales_RIFCSPLOWO2_02_FULL_Chlamydiae_49_12:0.45744000000000007,(Bacteria_Chlamydiae_Chlamydiia_RIFCSPHIGHO2_12_FULL_Chlamydiae_49_9:0.17807000000000084,Bacteria_Chlamydiae_Chlamydiia_RIFCSPLOWO2_02_FULL_Chlamydiae_45_22:0.21880000000000077):0.1325700000000003):0.13898999999999972,('Bacteria_ChlamydiaeVerrucomicrobia_group_Chlamydiae_Chlamydiia_Chlamydiales_Simkaniaceae_Simkania_negevensis_Z_gsn.131':0.0,'Bacteria_ChlamydiaeVerrucomicrobia_group_Chlamydiae_Chlamydiia_Chlamydiales_Simkaniaceae_Simkania_negevensis_Z_gsn.131_2':0.0):0.5076099999999997):0.01929999999999943):0.15531000000000006):0.6983100000000002,(((14_0903_13_30cm_scaffold_7714826_1:0.024520000000000763,14_1009_16_40cm_scaffold_634918_2:0.000170):0.09276000000000018,(14_0903_02_30cm_scaffold_126104_6:0.03791999999999973,14_0903_13_30cm_scaffold_4073676_3:0.036279999999999646):0.18344000000000094):0.9616199999999999,((((14_1009_13_20cm_scaffold_122376_3:0.4537800000000005,14_0903_13_30cm_scaffold_12382882_3:0.5617300000000003):0.09171999999999958,(14_0903_13_30cm_scaffold_6158494_3:0.28315,Bacteria_Planctomycetes_Phycisphaerae_Phycisphaerales_Phycisphaeraceae_Phycisphaera_mikurensis_NBRC_102666:0.3508):0.20528000000000013):0.47048999999999985,((((14_1009_16_30cm_scaffold_492431_3:0.000120,14_0903_13_30cm_scaffold_7382958_1:0.15824000000000016):0.21228999999999942,14_1009_16_30cm_scaffold_884052_1:0.20181000000000004):0.03725000000000023,((14_0903_13_30cm_scaffold_3140175_1:0.000170,(14_0929_05_30cm_scaffold_276118_1:0.012579999999999814,14_0927_12_40cm_scaffold_115536_3:0.029990000000000627):0.15193999999999974):0.17782000000000053,14_1009_16_20cm_scaffold_217263_1:0.05933000000000099):0.0519999999999996):0.0539000000000005,(14_1009_16_30cm_scaffold_78552_10:0.042899999999999494,(14_0929_02_30cm_scaffold_162752_2:0.1450200000000006,(14_0903_13_30cm_scaffold_5674210_3:0.024699999999999278,14_0929_02_40cm_scaffold_247371_3:0.08249999999999957):0.14488000000000056):0.06958999999999982):0.05868000000000073):0.21216999999999953):0.5946100000000003,((14_1009_16_40cm_scaffold_560038_1:0.9139099999999996,((14_1009_16_40cm_scaffold_1365982_2:0.47541999999999973,(Bacteria_Planctomycetes_Planctomycetia_Planctomycetales_Planctomycetaceae_Planctomyces_limnophilus_DSM_3776:0.1493000000000002,Bacteria_Planctomycetes_Planctomycetia_Planctomycetales_Planctomycetaceae_Schlesneria_paludicola_DSM_18645:0.29978000000000016):0.28083999999999953):0.3482700000000003,((14_0903_13_30cm_scaffold_7045688_1:0.3200199999999995,(Bacteria_Planctomycetes_Planctomycetia_Planctomycetales_Planctomycetaceae_Blastopirellula_marina_SH_106T_DSM_3645:0.3639000000000001,(Bacteria_Planctomycetes_Planctomycetia_Planctomycetales_Planctomycetaceae_Rhodopirellula_baltica_SH_1:0.2622300000000002,(Bacteria_Planctomycetes_Planctomycetia_Planctomycetales_Planctomycetaceae_Pirellula_staleyi_DSM_6068:0.1391100000000005,(14_0929_09_20cm_scaffold_39132_5:0.05290999999999979,14_0903_13_30cm_scaffold_2633281_2:0.08553999999999995):0.3333600000000003):0.13650999999999947):0.13100999999999985):0.2179599999999997):0.2541600000000006,((Bacteria_Planctomycetes_Planctomycetia_Planctomycetales_Planctomycetaceae_Isosphaera_pallida_ATCC_43644:0.2809500000000007,Bacteria_Planctomycetes_Planctomycetia_Planctomycetales_Planctomycetaceae_Singulisphaera_acidiphila_MOB10_DSM_18658:0.25078000000000067):0.12769999999999992,((14_0903_02_30cm_scaffold_316916_2:0.1456900000000001,(14_1009_13_20cm_scaffold_125221_6:0.37914000000000003,(14_0919_05_20cm_scaffold_68444_2:0.03139000000000003,(14_0903_02_30cm_scaffold_382937_4:0.000180,14_0903_13_30cm_scaffold_6393686_1:0.13804999999999978):0.09236999999999984):0.18362999999999996):0.13221999999999978):0.4055500000000003,(((14_1009_16_30cm_scaffold_250033_2:0.10464999999999991,14_1009_16_30cm_scaffold_491061_1:0.1551800000000001):0.14027000000000012,((14_0903_13_30cm_scaffold_3353656_2:0.25032999999999994,((14_0929_05_30cm_scaffold_292898_2:0.04861000000000004,(14_0903_13_40cm_scaffold_321766_3:0.006510000000000016,14_1009_16_40cm_scaffold_326859_1:0.041100000000000136):0.1746500000000002):0.10141999999999962,14_0903_13_30cm_scaffold_13024666_1:0.19479999999999942):0.03391000000000055):0.035969999999999835,((((14_0927_09_40cm_scaffold_146534_2:0.000180,14_0903_13_30cm_scaffold_2571020_3:0.018139999999999823):0.02687000000000017,(14_1009_16_30cm_scaffold_67719_2:0.000180,(14_0927_12_20cm_scaffold_240611_2:0.008779999999999788,14_1009_05_40cm_scaffold_273355_2:0.01770000000000005):0.008770000000000167):0.017999999999999794):0.11946999999999974,(14_1009_16_30cm_scaffold_521951_2:0.20407999999999982,((14_0919_12_20cm_scaffold_189345_3:0.024030000000000218,((14_0927_12_40cm_scaffold_188088_1:0.032560000000000144,14_1009_09_30cm_scaffold_63213_9:0.19270999999999994):0.14466,14_0927_12_20cm_scaffold_115966_2:0.09021999999999997):0.04096000000000011):0.06428000000000011,(14_0927_05_20cm_scaffold_329259_3:0.15250999999999992,14_1009_16_40cm_scaffold_395840_4:0.1973799999999999):0.06285000000000007):0.16060000000000008):0.047489999999999366):0.033929999999999794,14_1009_12_20cm_scaffold_175399_1:0.18871999999999955):0.06350000000000033):0.049430000000000085):0.09152000000000005,(Bacteria_Planctomycetes_Planctomycetia_Planctomycetales_Planctomycetaceae_Zavarzinella_formosa_DSM_19928:0.6013299999999999,(14_0903_13_30cm_scaffold_6598999_1:0.36046999999999985,14_0903_12_40cm_200_scaffold_113705_2:0.24962000000000018):0.29913999999999996):0.25607999999999986):0.10802000000000067):0.32209999999999983):0.07758999999999983):0.10334999999999983):0.33035000000000014):0.14724999999999966,(Bacteria_Planctomycetes_Brocadiales_GWB2_Planctomycetes_41_19:0.3252100000000002,Bacteria_Planctomycetes_Planctomycetia_Candidatus_Brocadiales_Candidatus_Brocadiaceae_Candidatus_Kuenenia_stuttgartiensis_RU1:0.3638899999999996):0.43820999999999977):0.07126000000000055):0.09323000000000015):0.21859999999999946):0.11631000000000036,(((Bacteria_ChlamydiaeVerrucomicrobia_group_Lentisphaerae_Lentisphaerales_Lentisphaeraceae_Lentisphaera_araneosa_HTCC2155_unfinished_sequence:0.0,Bacteria_ChlamydiaeVerrucomicrobia_group_Lentisphaerae_Lentisphaerales_Lentisphaeraceae_Lentisphaera_araneosa_HTCC2155_unfinished_sequence_2:0.0):0.6189499999999999,(Bacteria_ChlamydiaeVerrucomicrobia_group_Lentisphaerae_Lentisphaeria_Victivallales_Victivallaceae_Victivallis_vadensis_ATCC_BAA_548:0.0,Bacteria_ChlamydiaeVerrucomicrobia_group_Lentisphaerae_Lentisphaeria_Victivallales_Victivallaceae_Victivallis_vadensis_ATCC_BAA_548_2:0.0):0.6059900000000003):0.4768499999999998,(((Bacteria_ChlamydiaeVerrucomicrobia_group_Verrucomicrobia_unclassified_Verrucomicrobia_Methylacidiphilales_Methylacidiphilaceae_Methylacidiphilum_infernorum_V4:0.0,Bacteria_ChlamydiaeVerrucomicrobia_group_Verrucomicrobia_unclassified_Verrucomicrobia_Methylacidiphilales_Methylacidiphilaceae_Methylacidiphilum_infernorum_V4_2:0.0):0.7463599999999992,((Bacteria_Elusimicrobia_Elusimicrobia_Elusimicrobiales_Elusimicrobiaceae_Elusimicrobium_minutum_Pei191:0.8103699999999998,(((Bacteria_Elusimicrobia_GWA2_Elusimicrobia_69_24:0.24088999999999983,Bacteria_Elusimicrobia_CG_Elusi_04:0.2892999999999999):0.19484000000000012,(Bacteria_Elusimicrobia_RIFCSPHIGHO2_02_FULL_Elusimicrobia_57_9:0.10855000000000015,((Bacteria_Elusimicrobia_GWC2_Elusimicrobia_65_9:0.012319999999999887,(Bacteria_Elusimicrobia_RBG_16_Elusimicrobia_66_12:0.022549999999999848,Bacteria_Elusimicrobia_RIFOXYD12_FULL_Elusimicrobia_66_9:0.01949999999999985):0.029980000000000118):0.3512900000000001,Bacteria_Elusimicrobia_RIFOXYA2_FULL_Elusimicrobia_69_6:0.25123000000000006):0.14839000000000002):0.22316000000000003):0.1974999999999998,(Bacteria_Elusimicrobia_RIFCSPLOWO2_12_FULL_Elusimicrobia_59_9:0.3527499999999999,(((Bacteria_Elusimicrobia_GWD2_Elusimicrobia_63_28:0.018380000000000063,(Bacteria_Elusimicrobia_Elusimicrobia_CG_Elusi_01:0.02621999999999991,(Bacteria_Elusimicrobia_RIFCSPHIGHO2_02_FULL_Elusimicrobia_61_10:0.021139999999999937,(Bacteria_Elusimicrobia_GWC2_Elusimicrobia_61_19:0.056439999999999824,(Bacteria_Elusimicrobia_GWA2_Elusimicrobia_61_42:0.047779999999999934,(Bacteria_Elusimicrobia_GWA2_Elusimicrobia_62_23:0.03738000000000019,Bacteria_Elusimicrobia_GWB2_Elusimicrobia_63_16:0.03995000000000015):0.01625999999999994):0.000630):0.05583999999999989):0.007229999999999848):0.03594000000000008):0.05025000000000013,(Bacteria_Elusimicrobia_GWF2_Elusimicrobia_62_30:0.09776000000000007,Bacteria_Elusimicrobia_RifOxyA12_full_Elusimicrobia_57_11:0.09276000000000018):0.05218999999999996):0.17104000000000008,(Bacteria_Elusimicrobia_GWA2_Elusimicrobia_51_34:0.18552999999999997,(Bacteria_Elusimicrobia_RIFOXYB2_FULL_Elusimicrobia_62_6:0.10252000000000017,(Bacteria_Elusimicrobia_GWC2_Elusimicrobia_56_31:0.04181999999999997,Bacteria_Elusimicrobia_RIFOXYA2_FULL_Elusimicrobia_53_38:0.11424000000000012):0.22919):0.11319999999999997):0.02915000000000001):0.43893000000000004):0.11318999999999946):0.13433000000000028):0.2571399999999997,(((Bacteria_Elusimicrobia_RIFCSPLOWO2_01_FULL_Elusimicrobia_59_12:0.21032000000000028,(14_0919_12_20cm_scaffold_52011_4:0.10047000000000006,14_0903_13_30cm_scaffold_1527759_1:0.11067999999999989):0.12956000000000056):0.3281799999999997,((Bacteria_Elusimicrobia_CG_Elusi_05:0.40180000000000016,(Bacteria_Elusimicrobia_RIFOXYA2_FULL_Elusimicrobia_39_19:0.23347000000000007,(Bacteria_Elusimicrobia_RIFOXYA2_FULL_Elusimicrobia_40_6:0.12706000000000017,Bacteria_Elusimicrobia_RIFOXYB2_FULL_Elusimicrobia_48_7:0.11899999999999977):0.1711800000000001):0.2080899999999999):0.3938000000000006,((Bacteria_Elusimicrobia_Endomicrobia_Candidatus_Endomicrobium_trichonymphae_submission_450:0.15433999999999992,Bacteria_Elusimicrobia_Elusimicrobia_uncultured_Termite_group_1_bacterium_phylotype_Rs_D17:0.10951999999999984):0.5104599999999997,(Bacteria_Elusimicrobia_RIFOXYB2_FULL_Elusimicrobia_49_7:0.24363,(Bacteria_Elusimicrobia_RIFOXYA2_FULL_Elusimicrobia_47_53:0.12029999999999985,Bacteria_Elusimicrobia_RIFOXYB2_FULL_Elusimicrobia_50_12:0.38763000000000014):0.035969999999999835):0.15942999999999952):0.11006000000000071):0.11505999999999972):0.035190000000000055,(((Bacteria_Elusimicrobia_RIFCSPLOWO2_01_FULL_Elusimicrobia_54_10:0.17444000000000015,Bacteria_Elusimicrobia_RIFCSPLOWO2_01_FULL_Elusimicrobia_60_11:0.12946999999999997):0.07554000000000016,(Bacteria_Elusimicrobia_RIFCSPLOWO2_01_FULL_Elusimicrobia_64_13:0.3254100000000002,Bacteria_Elusimicrobia_RIFCSPLOWO2_02_FULL_Elusimicrobia_39_32:0.32757000000000014):0.08916000000000013):0.3533300000000006,(Bacteria_Elusimicrobia_RIFOXYD2_FULL_Elusimicrobia_34_15:0.029079999999999995,Bacteria_Elusimicrobia_RIFOXYD2_FULL_Elusimicrobia_34_30:0.10688999999999993):0.6085300000000005):0.11336999999999975):0.2238799999999994):0.7423900000000003):0.23760000000000048,((Bacteria_Verrucomicrobia_Verrucomicrobiae_GWF2_Verrucomicrobia_62_7:0.5775500000000005,(14_0903_13_30cm_scaffold_2288852_4:0.2123400000000002,(14_1009_16_30cm_scaffold_260029_7:0.31161999999999956,14_0903_13_30cm_scaffold_6015554_3:0.10646000000000022):0.36368000000000045):0.3126800000000003):0.1260899999999996,(((14_0903_09_20cm_scaffold_89928_2:0.3039499999999995,(((((14_0903_16_20cm_scaffold_13087_6:0.0901600000000009,14_0929_09_30cm_scaffold_164860_3:0.04628000000000032):0.023229999999999862,(((14_1009_13_30cm_scaffold_8662_10:0.03634000000000004,(14_0903_05_20cm_scaffold_49930_7:0.10723000000000038,14_1009_02_30cm_scaffold_33739_4:0.000180):0.10473999999999961):0.000180,14_1009_05_40cm_scaffold_63008_13:0.000180):0.03648000000000007,(((14_0903_05_30cm_scaffold_18554_4:0.009909999999999641,(14_1009_16_40cm_scaffold_343671_2:0.1080299999999994,14_0929_12_20cm_scaffold_135750_3:0.05964999999999954):0.12516000000000016):0.026019999999999932,(14_1009_05_30cm_scaffold_50824_14:0.017570000000000086,(14_0929_02_30cm_scaffold_2737_15:0.1486799999999997,14_0903_16_30cm_scaffold_551_31:0.000190):0.009400000000000297):0.01900999999999975):0.01933999999999969,14_1009_13_20cm_scaffold_103513_6:0.000180):0.01951000000000036):0.06343000000000032):0.000170,(((((14_0903_05_40cm_scaffold_115244_1:0.000180,((14_0903_16_20cm_scaffold_914_20:0.00945000000000018,((14_0929_02_20cm_scaffold_2959_20:0.034729999999999706,(14_0927_05_20cm_scaffold_115222_1:0.00973999999999986,14_0919_09_20cm_scaffold_43515_1:0.026390000000000136):0.000230):0.000190,14_1009_02_30cm_scaffold_19611_3:0.033939999999999415):0.008100000000000662):0.00818999999999992,(14_0903_02_30cm_scaffold_344419_2:0.027260000000000062,14_0903_16_40cm_scaffold_80184_2:0.000170):0.01812000000000058):0.008059999999999512):0.016119999999999912,14_0903_05_20cm_scaffold_146995_2:0.009079999999999977):0.01826000000000061,(((14_0903_13_30cm_scaffold_508002_39:0.0194700000000001,(14_1009_16_30cm_scaffold_3573_24:0.000170,14_0903_16_40cm_scaffold_57713_4:0.000170):0.000180):0.008699999999999264,(14_0903_16_30cm_scaffold_77329_5:0.00912999999999986,14_0903_09_30cm_scaffold_79471_2:0.027309999999999945):0.000170):0.026270000000000238,(((14_0919_05_20cm_scaffold_97241_2:0.000180,(14_0903_16_20cm_scaffold_59142_7:0.03724999999999934,(14_0929_05_40cm_scaffold_135153_1:0.08646999999999938,(14_0927_09_40cm_scaffold_18970_12:0.043219999999999814,14_0903_16_40cm_scaffold_279350_1:0.025310000000001054):0.12469999999999892):0.000430):0.13576999999999995):0.06693999999999978,(14_0929_05_30cm_scaffold_26659_10:0.008680000000000021,(14_1009_02_20cm_scaffold_1172_8:0.017590000000000217,14_1009_05_30cm_scaffold_16852_9:0.000170):0.000170):0.008779999999999788):0.009649999999999714,((14_0929_02_40cm_scaffold_105451_3:0.005029999999999646,(14_1009_16_40cm_scaffold_417223_6:0.011369999999999436,(14_0903_13_30cm_scaffold_5250525_1:0.000170,14_1009_16_30cm_scaffold_179700_7:0.011900000000000688):0.011839999999999407):0.04349000000000025):0.024499999999999744,((((14_1009_05_30cm_scaffold_82116_3:0.008910000000000196,((14_0919_02_20cm_scaffold_29912_6:0.000180,((14_0903_05_30cm_scaffold_49706_1:0.03376000000000001,14_0929_05_30cm_scaffold_90549_4:0.03621000000000052):0.000190,14_0903_13_40cm_scaffold_111765_2:0.017570000000000086):0.008779999999999788):0.000190,14_1009_02_30cm_scaffold_74290_1:0.013370000000000104):0.008840000000000181):0.008840000000000181,((14_1009_13_40cm_scaffold_53322_3:0.000170,(14_0929_02_20cm_scaffold_28571_1:0.02674999999999983,(14_0903_02_40cm_scaffold_5636_10:0.026819999999999844,(14_1009_02_30cm_scaffold_106512_2:0.017689999999999984,14_1009_05_30cm_scaffold_124708_1:0.040010000000000545):0.000180):0.008869999999999933):0.000190):0.000170,(14_1009_16_40cm_scaffold_39397_5:0.000170,(14_0927_05_20cm_scaffold_188867_3:0.002100000000000435,14_0903_02_20cm_scaffold_18422_1:0.000170):0.00666000000000011):0.017730000000000246):0.017920000000000158):0.000170,(14_0927_05_40cm_scaffold_91122_3:0.000190,(14_0929_05_40cm_scaffold_36770_10:0.018049999999999677,14_0929_09_20cm_scaffold_23751_9:0.012189999999999479):0.017890000000000406):0.017830000000000013):0.009339999999999904,(14_1009_05_40cm_scaffold_126757_1:0.012129999999999974,14_1009_02_40cm_scaffold_40929_12:0.06184000000000012):0.0322300000000002):0.00833999999999957):0.0089699999999997):0.000180):0.02635000000000076):0.034529999999999283,(14_0927_09_40cm_scaffold_17925_6:0.00959000000000021,(14_0903_12_30cm_scaffold_15040_7:0.010550000000000281,(14_1009_16_30cm_scaffold_35906_10:0.000180,(14_0903_13_40cm_scaffold_5845_26:0.000180,14_0903_13_30cm_scaffold_3211611_23:0.09648000000000057):0.03739999999999988):0.000170):0.0410200000000005):0.05427999999999944):0.050329999999999764,((14_1009_12_40cm_scaffold_184802_2:0.022069999999999368,14_0919_05_20cm_scaffold_94246_3:0.07162999999999986):0.04316999999999993,((14_0929_12_30cm_scaffold_49130_3:0.09506000000000014,(14_0903_05_40cm_scaffold_101835_1:0.012450000000000294,14_1009_16_30cm_scaffold_410450_3:0.000170):0.024490000000000123):0.08486999999999956,((((((14_0903_02_30cm_scaffold_48538_6:0.000170,(14_0929_05_40cm_scaffold_132082_9:0.000190,(14_0903_02_30cm_scaffold_20170_9:0.01947999999999972,(14_1009_12_40cm_scaffold_391360_1:0.05912000000000006,(14_1009_16_40cm_scaffold_59629_10:0.027949999999999697,(14_0919_12_20cm_scaffold_11565_14:0.04359000000000002,14_0903_16_30cm_scaffold_65123_4:0.000190):0.000180):0.34368):0.1394599999999997):0.020540000000000447):0.0219699999999996):0.010299999999999976,((14_0927_02_40cm_scaffold_40127_3:0.00849999999999973,(14_0919_02_20cm_scaffold_15054_4:0.01808999999999994,14_1009_13_20cm_scaffold_78925_3:0.009100000000000108):0.07477):0.00943000000000005,(14_0929_05_40cm_scaffold_43585_1:0.010729999999999684,(((14_1009_13_40cm_scaffold_27586_7:0.009050000000000225,14_0903_16_30cm_scaffold_89496_1:0.018149999999999444):0.00910999999999973,14_0903_13_30cm_scaffold_3666270_2:0.027309999999999945):0.000180,((((((14_0929_02_20cm_scaffold_197954_2:0.010600000000000165,14_0927_09_40cm_scaffold_68272_7:0.011070000000000135):0.010609999999999786,14_0927_05_40cm_scaffold_15959_5:0.024169999999999803):0.009120000000000239,14_0929_02_40cm_scaffold_21973_7:0.012199999999999989):0.015130000000000088,14_1009_16_40cm_scaffold_13292_17:0.009100000000000108):0.009079999999999977,14_0929_05_30cm_scaffold_47977_5:0.000170):0.009059999999999846,14_0929_02_20cm_scaffold_14163_6:0.01809999999999956):0.000180):0.013349999999999973):0.013799999999999812):0.009360000000000035):0.010390000000000121,(((14_0903_13_30cm_scaffold_552857_3:0.026399999999999757,14_1009_13_30cm_scaffold_19963_14:0.000170):0.05122000000000071,(14_0929_02_30cm_scaffold_12368_9:0.009100000000000108,((14_0919_02_20cm_scaffold_764_24:0.000170,(14_0927_02_20cm_scaffold_1658_24:0.000190,14_0903_02_20cm_scaffold_35880_2:0.027320000000000455):0.010779999999999568):0.000170,14_0929_05_20cm_scaffold_18662_3:0.00911999999999935):0.000180):0.044040000000000745):0.019839999999999414,(14_0903_13_30cm_scaffold_6740705_5:0.000190,(((14_0903_05_40cm_scaffold_27908_15:0.000170,14_0927_05_20cm_scaffold_5237_19:0.012439999999999785):0.00929000000000002,(14_0927_02_40cm_scaffold_3903_9:0.009849999999999248,14_1009_12_40cm_scaffold_104418_1:0.0639599999999998):0.0466899999999999):0.018150000000000333,((14_1009_16_30cm_scaffold_475595_3:0.000170,(14_0903_12_40cm_200_scaffold_162254_2:0.000170,(14_0927_12_20cm_scaffold_1015_35:0.000170,14_0919_12_20cm_scaffold_10283_10:0.000190):0.009529999999999816):0.028700000000000614):0.000170,14_0927_12_40cm_scaffold_173993_1:0.000170):0.01916999999999991):0.028579999999999828):0.01869999999999994):0.020850000000000257):0.013819999999999943,(14_1009_13_30cm_scaffold_23184_9:0.05442999999999998,((14_0929_05_30cm_scaffold_37589_7:0.000170,14_0927_05_40cm_scaffold_153479_1:0.00927999999999951):0.009210000000000385,(14_0903_13_20cm_scaffold_24493_6:0.027779999999999916,14_1009_16_20cm_scaffold_11619_10:0.038280000000000314):0.009149999999999991):0.03958999999999957):0.0109900000000005):0.02088000000000001,14_0903_09_20cm_scaffold_8931_9:0.057490000000000485):0.000170,(((14_0903_05_40cm_scaffold_163072_1:0.025859999999999772,14_1009_02_40cm_scaffold_41049_3:0.06105999999999945):0.08168000000000042,((14_0903_05_40cm_scaffold_17781_8:0.009349999999999525,(14_0903_13_30cm_scaffold_3124027_2:0.000180,14_0903_13_40cm_scaffold_145174_3:0.0188600000000001):0.018739999999999313):0.000180,(14_0903_13_30cm_scaffold_4266599_3:0.009470000000000312,14_0903_09_40cm_scaffold_3293_22:0.018930000000000113):0.018589999999999662):0.012790000000000745):0.057609999999999495,((14_0903_12_40cm_200_scaffold_8225_7:0.010959999999999859,(14_1009_13_30cm_scaffold_23806_4:0.000190,14_0903_13_30cm_scaffold_1836605_22:0.029939999999999856):0.020170000000000243):0.02565999999999935,(14_0903_09_40cm_scaffold_164560_2:0.017949999999999022,((14_0903_02_20cm_scaffold_24347_1:0.027610000000000134,(14_0927_09_20cm_scaffold_29738_5:0.018030000000000435,(14_0903_12_40cm_200_scaffold_11690_9:0.011070000000000135,((14_0903_13_40cm_scaffold_29374_8:0.021539999999999893,14_1009_13_40cm_scaffold_64886_7:0.000170):0.000170,14_0927_09_40cm_scaffold_31914_12:0.000170):0.008080000000000531):0.000780):0.018600000000000172):0.008889999999999176,14_1009_12_40cm_scaffold_2450_26:0.008960000000000079):0.000190):0.01919000000000004):0.0109900000000005):0.000170):0.021919999999999717):0.000180):0.013239999999999696):0.009630000000000472):0.033649999999999736,((((((((14_0903_02_20cm_scaffold_5247_7:0.04948000000000086,14_0929_02_20cm_scaffold_16793_12:0.06808000000000014):0.2587899999999994,((14_0919_02_20cm_scaffold_21326_6:0.10630999999999968,(14_0929_05_20cm_scaffold_47852_9:0.04159000000000024,14_0929_05_20cm_scaffold_57759_3:0.047730000000000494):0.03797999999999924):0.09163000000000032,(14_0929_02_20cm_scaffold_136964_1:0.05664999999999942,14_0903_13_30cm_scaffold_2298975_3:0.17910000000000004):0.0553600000000003):0.0996100000000002):0.01700999999999997,14_0919_02_20cm_scaffold_169649_3:0.05876999999999999):0.04295999999999989,14_0929_09_40cm_scaffold_282_4:0.09008000000000038):0.14365000000000006,(((14_0903_02_20cm_scaffold_9668_12:0.011409999999999698,(14_0903_09_40cm_scaffold_217559_3:0.000190,14_0903_02_20cm_scaffold_134006_2:0.000170):0.09825000000000017):0.07651000000000074,(14_1009_16_30cm_scaffold_73028_12:0.07143999999999995,14_1009_05_20cm_scaffold_47548_8:0.026530000000000165):0.10894000000000048):0.20404999999999962,((14_0919_05_20cm_scaffold_188394_2:0.1943999999999999,14_0929_09_40cm_scaffold_100277_5:0.06067):0.029139999999999944,(14_1009_12_40cm_scaffold_19632_8:0.12856999999999985,((((14_0903_02_20cm_scaffold_43073_2:0.000190,(14_1009_16_30cm_scaffold_53218_20:0.09497,(14_0903_13_30cm_scaffold_2869627_11:0.020199999999999996,14_1009_16_40cm_scaffold_627630_2:0.1300300000000001):0.14643000000000006):0.33036999999999983):0.2359300000000002,(((14_0919_05_20cm_scaffold_134821_8:0.04972000000000021,14_0903_02_30cm_scaffold_227671_3:0.16442999999999985):0.09220000000000006,14_0919_12_20cm_scaffold_55135_9:0.17010000000000014):0.12395000000000023,(14_0929_02_40cm_scaffold_18130_10:0.04021000000000008,14_1009_13_40cm_scaffold_238793_4:0.16418):0.09149999999999991):0.14371):0.13473999999999986,(14_0929_12_20cm_scaffold_90480_2:0.04909000000000008,14_0927_09_20cm_scaffold_141202_6:0.000170):0.05928000000000022):0.10632000000000019,(14_0929_12_20cm_scaffold_17978_6:0.30261000000000005,14_0903_09_20cm_scaffold_151544_2:0.02037000000000022):0.13723000000000019):0.2197800000000001):0.08041000000000054):0.13385999999999942):0.16033000000000008):0.05496999999999996,((14_0929_09_40cm_scaffold_13055_12:0.3378300000000003,(14_0903_02_30cm_scaffold_385137_2:0.12240999999999946,14_0903_12_20cm_scaffold_162078_4:0.29913999999999996):0.16325000000000056):0.12704999999999966,14_0927_12_20cm_scaffold_44573_4:0.026510000000000034):0.08523000000000014):0.11703999999999937,((((14_0929_12_40cm_scaffold_145448_3:0.13196999999999992,14_0903_12_40cm_200_scaffold_15850_3:0.3024399999999998):0.026670000000000194,((((14_0929_09_20cm_scaffold_6764_6:0.000170,(14_0903_13_30cm_scaffold_1027672_5:0.1499700000000006,14_1009_13_20cm_scaffold_56332_2:0.000180):0.1150500000000001):0.000170,14_1009_12_40cm_scaffold_5635_21:0.000180):0.000180,14_0929_09_40cm_scaffold_7875_22:0.028050000000000352):0.01033999999999935,14_0903_16_30cm_scaffold_84942_4:0.000190):0.06840000000000046):0.02395999999999976,14_0929_05_30cm_scaffold_233499_2:0.012310000000000265):0.07064000000000004,14_0927_12_40cm_scaffold_105908_9:0.11587999999999976):0.08192999999999984):0.04635999999999996,(((((14_0929_12_20cm_scaffold_104718_5:0.053770000000000095,((14_1009_09_30cm_scaffold_306850_3:0.10752000000000006,14_1009_12_40cm_scaffold_82723_3:0.06798000000000037):0.05708999999999964,(14_0903_13_30cm_scaffold_93969_5:0.055150000000000254,(14_0919_02_20cm_scaffold_14618_7:0.000180,14_0927_05_20cm_scaffold_145796_3:0.000170):0.012739999999999974):0.05659999999999954):0.02804000000000073):0.012309999999999377,(14_0903_16_20cm_scaffold_211447_2:0.0244800000000005,((((14_0929_12_40cm_scaffold_5170_7:0.008710000000000662,(14_0903_05_30cm_scaffold_9519_1:0.008609999999999118,(14_1009_12_30cm_scaffold_4456_18:0.000170,14_0929_09_20cm_scaffold_781_8:0.01747000000000032):0.000180):0.000170):0.02597000000000005,((14_0903_09_20cm_scaffold_72901_3:0.04805999999999955,14_1009_09_30cm_scaffold_226171_2:0.017360000000000042):0.008570000000000633,(((14_0903_13_30cm_scaffold_1598435_10:0.000180,(14_0929_02_40cm_scaffold_599_69:0.026070000000000704,((14_0903_12_20cm_scaffold_18251_4:0.000180,(14_0903_05_30cm_scaffold_9684_9:0.02289999999999992,(14_0919_09_20cm_scaffold_16249_9:0.04031999999999947,(14_1009_09_40cm_scaffold_2942_15:0.0358900000000002,14_0903_16_20cm_scaffold_15581_2:0.0819100000000006):0.049559999999999604):0.000190):0.000170):0.006920000000000037,14_0927_09_40cm_scaffold_125045_1:0.04349999999999987):0.011900000000000688):0.000170):0.008669999999999511,(14_1009_12_20cm_scaffold_66708_5:0.000180,(14_0927_09_40cm_scaffold_41967_5:0.000170,14_0903_12_20cm_scaffold_114912_1:0.045090000000000074):0.017669999999999852):0.017349999999999532):0.008910000000000196,14_0903_02_20cm_scaffold_291342_2:0.06160999999999994):0.01796000000000042):0.019879999999999676):0.000190,14_0927_05_40cm_scaffold_79810_3:0.02721000000000018):0.011149999999999771,14_0903_13_20cm_scaffold_117436_2:0.027260000000000062):0.025260000000000282):0.014019999999999477):0.012310000000000265,((14_0903_05_20cm_scaffold_29509_3:0.11028000000000038,14_0903_13_30cm_scaffold_789845_4:0.037519999999999776):0.04612000000000016,(14_0919_09_20cm_scaffold_24169_7:0.1197499999999998,(14_1009_16_20cm_scaffold_67668_1:0.06372999999999962,14_0927_05_20cm_scaffold_106078_3:0.05612999999999957):0.057630000000000514):0.000180):0.05011999999999972):0.046159999999999535,(14_0903_13_40cm_scaffold_15540_12:0.040589999999999904,14_0929_09_30cm_scaffold_18596_10:0.1655900000000008):0.05873999999999935):0.03778000000000059,((14_0919_02_20cm_scaffold_76805_5:0.1568499999999995,(14_1009_13_20cm_scaffold_257235_2:0.06577999999999928,(((((((14_0903_13_30cm_scaffold_384310_5:0.000170,((14_1009_13_20cm_scaffold_17744_11:0.11161999999999939,14_1009_09_30cm_scaffold_14081_1:0.01980000000000004):0.000180,14_0927_09_20cm_scaffold_141555_2:0.009459999999998914):0.009210000000000385):0.018299999999999983,((14_0903_02_30cm_scaffold_412353_2:0.018289999999999473,14_1009_02_20cm_scaffold_24235_2:0.009269999999999001):0.018510000000000915,((14_0903_16_20cm_scaffold_86693_2:0.009220000000000006,(14_0927_09_20cm_scaffold_26227_5:0.018500000000000405,14_0903_05_40cm_scaffold_72175_3:0.000170):0.000180):0.00926999999999989,((14_0903_13_30cm_scaffold_5213928_6:0.000170,(14_1009_13_30cm_scaffold_13163_5:0.000180,14_0927_02_20cm_scaffold_13149_2:0.000170):0.000180):0.01839000000000013,(14_0929_05_30cm_scaffold_45374_1:0.027750000000000163,14_0929_02_40cm_scaffold_171923_2:0.018440000000000012):0.000180):0.000180):0.000180):0.009139999999999482):0.021869999999999834,(14_0903_02_30cm_scaffold_90846_2:0.04734999999999978,(14_0903_13_20cm_scaffold_5104_17:0.02722999999999942,(14_0903_16_20cm_scaffold_17970_7:0.000170,(14_0903_02_20cm_scaffold_6774_1:0.037069999999999936,14_1009_16_20cm_scaffold_217977_1:0.019480000000000608):0.0089699999999997):0.01839999999999975):0.009180000000000632):0.00678999999999963):0.009070000000000356,(14_0903_02_40cm_scaffold_7345_5:0.10156000000000098,14_1009_05_30cm_scaffold_81616_2:0.000180):0.05166999999999966):0.01717000000000013,(14_0903_05_20cm_scaffold_6935_10:0.000180,(14_0903_02_30cm_scaffold_11900_22:0.018310000000000493,(((14_0903_02_30cm_scaffold_6901_7:0.000180,14_0903_13_30cm_scaffold_11664188_3:0.05513000000000012):0.014579999999999593,14_1009_02_20cm_scaffold_4557_11:0.020700000000000607):0.00990000000000002,(14_0903_02_20cm_scaffold_7024_13:0.07100999999999935,((14_0903_16_20cm_scaffold_98688_1:0.04208999999999996,((14_1009_16_20cm_scaffold_19003_5:0.031200000000000117,14_0903_13_30cm_scaffold_3642444_4:0.15488999999999997):0.000190,14_0929_12_30cm_scaffold_143133_4:0.013639999999999652):0.013630000000000031):0.000170,14_0903_12_40cm_200_scaffold_46690_1:0.041189999999999394):0.000170):0.019580000000000375):0.017840000000000522):0.000170):0.01100000000000012):0.037339999999999485,((14_1009_16_30cm_scaffold_15384_8:0.08253999999999984,14_0929_02_40cm_scaffold_121882_2:0.019989999999999952):0.014479999999999826,14_0919_02_20cm_scaffold_126620_3:0.032879999999999576):0.044970000000000176):0.018749999999999822,((((14_0903_16_40cm_scaffold_315287_2:0.026999999999999247,(((14_0903_05_40cm_scaffold_36159_3:0.010740000000000194,14_0929_05_30cm_scaffold_44050_4:0.0383899999999997):0.062100000000000044,14_1009_05_40cm_scaffold_15507_1:0.014370000000000438):0.01625000000000032,14_1009_16_40cm_scaffold_35770_6:0.039550000000000196):0.019719999999999516):0.010650000000000048,14_1009_09_40cm_scaffold_110871_2:0.028059999999999974):0.000190,(14_0927_09_40cm_scaffold_56441_10:0.009230000000000516,((14_0927_09_20cm_scaffold_39527_9:0.013440000000000119,14_1009_13_30cm_scaffold_14282_13:0.01841999999999988):0.000180,(14_0903_13_30cm_scaffold_811747_7:0.009740000000000748,(14_0903_09_40cm_scaffold_18070_7:0.000120,(14_0903_02_20cm_scaffold_261228_2:0.02471999999999941,14_1009_16_20cm_scaffold_22635_7:0.06437999999999988):0.02910000000000057):0.000190):0.011639999999999873):0.000190):0.027319999999999567):0.010360000000000369,(((((14_0903_13_30cm_scaffold_6396445_1:0.018179999999999197,(14_0927_02_20cm_scaffold_67297_3:0.00898000000000021,14_0903_13_40cm_scaffold_80054_3:0.02723999999999993):0.008859999999999424):0.018070000000000697,(14_1009_16_30cm_scaffold_63930_1:0.05414999999999992,((14_0903_02_20cm_scaffold_78056_1:0.05977000000000032,(((((14_0903_16_40cm_scaffold_15242_13:0.016350000000000975,14_0903_16_40cm_scaffold_9229_23:0.02678000000000047):0.000910,14_0919_02_20cm_scaffold_162526_2:0.014899999999999025):0.0046400000000001995,14_1009_02_30cm_scaffold_14661_4:0.011369999999999436):0.000170,(14_1009_16_30cm_scaffold_195010_1:0.008950000000000458,14_0903_13_30cm_scaffold_6701741_3:0.009349999999999525):0.000180):0.000180,14_0903_05_20cm_scaffold_143210_1:0.008970000000000589):0.01902000000000026):0.008599999999999497,14_1009_16_30cm_scaffold_470163_2:0.05518999999999963):0.01792999999999978):0.000530):0.009669999999999845,14_0903_02_30cm_scaffold_26485_5:0.017999999999999794):0.009190000000000254,(14_0903_13_30cm_scaffold_378297_1:0.055139999999999745,(14_0927_05_40cm_scaffold_14352_10:0.018150000000000333,((14_0903_16_20cm_scaffold_46064_1:0.01858000000000004,14_0929_05_20cm_scaffold_17100_4:0.000190):0.009009999999999962,(14_1009_09_20cm_scaffold_22090_1:0.018050000000000566,14_0927_05_40cm_scaffold_97880_3:0.000170):0.000190):0.0089699999999997):0.021119999999999806):0.011880000000000557):0.04240999999999939,(14_1009_09_20cm_scaffold_188644_1:0.06128,14_0903_09_40cm_scaffold_2972_30:0.01870999999999956):0.037679999999999936):0.000170):0.02243999999999957):0.038920000000000066):0.05428999999999995):0.02538000000000018,(((((14_1009_16_40cm_scaffold_328162_4:0.04096000000000011,(14_0927_05_20cm_scaffold_76680_3:0.00774000000000008,14_0903_13_30cm_scaffold_10153172_3:0.025630000000000486):0.04300000000000015):0.04642999999999997,(((14_0927_09_40cm_scaffold_28416_5:0.008140000000000924,14_0903_09_40cm_scaffold_186160_2:0.021860000000000213):0.10266999999999982,((14_1009_13_30cm_scaffold_125195_2:0.008960000000000079,(((14_0903_13_30cm_scaffold_1697247_9:0.1774899999999997,14_0903_13_30cm_scaffold_2910405_1:0.15068000000000037):0.05013999999999985,(14_0929_12_40cm_scaffold_6768_14:0.15493999999999986,14_0929_05_30cm_scaffold_64918_1:0.052200000000000024):0.061149999999999594):0.05208999999999975,(14_0903_12_30cm_scaffold_4554_18:0.000190,14_0927_12_20cm_scaffold_5412_1:0.10977000000000103):0.015509999999999025):0.004550000000000054):0.015140000000000597,(14_0927_05_20cm_scaffold_32558_5:0.008860000000000312,14_1009_13_20cm_scaffold_11254_15:0.06160000000000032):0.009400000000000297):0.01750000000000007):0.01142999999999983,14_0903_09_40cm_scaffold_118426_5:0.06139000000000028):0.000320):0.011989999999999945,14_0903_16_40cm_scaffold_259894_2:0.03750000000000053):0.034239999999999604,((((14_1009_09_20cm_scaffold_15570_10:0.018489999999999895,(14_1009_09_20cm_scaffold_148971_2:0.018230000000000857,14_0919_12_20cm_scaffold_157566_3:0.009240000000000137):0.009100000000000108):0.010159999999999059,((14_0929_05_20cm_scaffold_216623_3:0.010040000000000049,(14_0927_12_20cm_scaffold_221575_1:0.000170,14_1009_13_30cm_scaffold_48273_9:0.000180):0.01853999999999978):0.009249999999999758,((14_1009_13_20cm_scaffold_86411_4:0.009179999999999744,14_0903_13_30cm_scaffold_3487938_8:0.000170):0.000180,(14_1009_05_20cm_scaffold_65384_2:0.010239999999999583,14_0903_13_30cm_scaffold_3166765_4:0.07775999999999961):0.000170):0.010030000000000427):0.029339999999999478):0.028750000000000497,(((14_0927_05_40cm_scaffold_104703_3:0.008860000000000312,((14_1009_13_20cm_scaffold_171977_1:0.008840000000000181,(((((14_0903_05_40cm_scaffold_87441_2:0.009009999999999962,14_1009_09_40cm_scaffold_57189_4:0.000170):0.018189999999999706,(14_1009_12_30cm_scaffold_67949_4:0.000170,14_0903_12_30cm_scaffold_71327_2:0.02688999999999986):0.015379999999999505):0.0024300000000003763,(14_1009_16_30cm_scaffold_627712_2:0.02185000000000059,14_1009_02_30cm_scaffold_71794_3:0.000170):0.020199999999999996):0.000180,14_0903_05_20cm_scaffold_99581_1:0.035989999999999966):0.000190,(14_1009_09_40cm_scaffold_36168_2:0.0021399999999998087,14_0929_09_40cm_scaffold_151997_2:0.018269999999999342):0.006759999999999877):0.000170):0.00986999999999938,((((14_0927_09_40cm_scaffold_271679_2:0.008729999999999905,(14_0927_02_20cm_scaffold_18277_9:0.007519999999999527,(14_1009_12_20cm_scaffold_1692_7:0.00911999999999935,14_1009_12_40cm_scaffold_146755_2:0.017859999999999765):0.008919999999999817):0.000130):0.017659999999999343,(((((14_0927_09_20cm_scaffold_25319_3:0.009169999999999234,14_0903_05_20cm_scaffold_18564_1:0.01807999999999943):0.000270,14_0929_02_20cm_scaffold_5938_11:0.06660000000000021):0.009240000000000137,14_0929_09_30cm_scaffold_105875_2:0.009280000000000399):0.019130000000000535,14_0929_12_20cm_scaffold_100303_2:0.000190):0.029629999999999157,14_0903_16_40cm_scaffold_25018_1:0.000190):0.000190):0.008800000000000807,(((14_0903_12_30cm_scaffold_25959_5:0.008700000000000152,14_0919_09_20cm_scaffold_952_38:0.000190):0.006399999999999295,14_0903_05_20cm_scaffold_126913_2:0.018060000000000187):0.002280000000000726,(((14_0919_09_20cm_scaffold_99436_1:0.011050000000000892,(14_1009_02_20cm_scaffold_52109_2:0.012730000000000352,14_0929_09_40cm_scaffold_82622_4:0.06570000000000054):0.01158999999999999):0.011120000000000019,(14_0919_05_20cm_scaffold_186128_2:0.01785000000000103,14_0927_09_20cm_scaffold_254196_2:0.017680000000000362):0.000190):0.01764999999999972,((14_0903_02_20cm_scaffold_55753_1:0.000170,((14_0929_05_20cm_scaffold_13032_11:0.009020000000000472,14_0903_02_30cm_scaffold_15698_2:0.000170):0.017579999999999707,(14_0929_12_40cm_scaffold_52637_1:0.01750000000000007,14_0903_05_40cm_scaffold_6430_12:0.009090000000000487):0.00878999999999941):0.000170):0.000320,(((14_0929_12_20cm_scaffold_204233_2:0.02646000000000015,14_0903_12_20cm_scaffold_9457_18:0.000180):0.017569999999999197,14_1009_16_40cm_scaffold_73749_9:0.03641000000000005):0.000170,(14_0903_09_40cm_scaffold_106894_4:0.020310000000000272,14_1009_09_30cm_scaffold_28484_13:0.02104000000000017):0.018520000000000536):0.054039999999999644):0.03155000000000019):0.000180):0.000180):0.000190,14_0929_02_20cm_scaffold_137808_2:0.008760000000000545):0.010489999999999):0.000170):0.000190,(14_0929_05_20cm_scaffold_11906_9:0.000180,(14_0903_09_20cm_scaffold_103583_2:0.02676000000000034,14_1009_05_20cm_scaffold_29360_9:0.000170):0.000190):0.017700000000000493):0.018919999999999604,((14_0903_02_30cm_scaffold_15585_10:0.04574999999999996,((((14_0919_12_20cm_scaffold_77867_1:0.03535999999999895,14_0927_05_20cm_scaffold_101755_3:0.008619999999999628):0.000190,(14_0903_09_20cm_scaffold_16053_2:0.000170,14_0927_09_20cm_scaffold_5985_24:0.07993000000000006):0.017579999999999707):0.027330000000000965,14_0929_09_20cm_scaffold_98011_2:0.02648000000000028):0.00894999999999957,((14_1009_13_20cm_scaffold_834_15:0.04239999999999977,(14_0919_05_20cm_scaffold_84292_1:0.000170,14_0903_13_30cm_scaffold_6525276_4:0.16364999999999963):0.01790999999999965):0.04208000000000034,(14_0903_02_30cm_scaffold_42815_1:0.06280999999999981,(14_0929_02_20cm_scaffold_106966_2:0.010139999999999816,14_1009_05_20cm_scaffold_73431_5:0.017839999999999634):0.029900000000000482):0.0036399999999998656):0.030569999999999986):0.044170000000000265):0.0396099999999997,14_0927_02_20cm_scaffold_48295_9:0.04376000000000069):0.010289999999999466):0.04654000000000025):0.08093000000000039,14_0929_09_20cm_scaffold_74606_1:0.11532000000000053):0.000180):0.035670000000000535,(((14_0903_13_30cm_scaffold_748512_1:0.03244999999999987,14_1009_05_40cm_scaffold_13273_10:0.000170):0.08299000000000056,(14_0903_16_20cm_scaffold_98522_5:0.03059999999999974,14_0903_13_30cm_scaffold_9808835_1:0.08961000000000041):0.03143999999999991):0.054039999999999644,((14_0927_09_20cm_scaffold_337304_2:0.022979999999999556,((14_0903_13_30cm_scaffold_6105889_5:0.08661999999999992,((14_0903_12_40cm_200_scaffold_8021_12:0.0547500000000003,(14_0903_09_20cm_scaffold_13547_3:0.0136099999999999,14_0919_02_20cm_scaffold_64974_7:0.039219999999999366):0.01285000000000025):0.01858000000000004,(((14_0919_09_20cm_scaffold_10551_3:0.000180,14_0903_13_30cm_scaffold_1478349_2:0.02736999999999945):0.02858999999999945,(((14_0919_12_20cm_scaffold_64496_7:0.000190,14_0919_02_20cm_scaffold_140490_2:0.03788999999999998):0.019730000000000025,(14_0903_09_40cm_scaffold_276226_2:0.016810000000000436,14_0903_13_30cm_scaffold_512073_10:0.036440000000000694):0.05117999999999956):0.025339999999999918,14_0903_02_30cm_scaffold_1948_34:0.06942000000000004):0.019739999999999647):0.028840000000000643,14_0919_02_20cm_scaffold_115785_1:0.019870000000000054):0.03434999999999988):0.011519999999999975):0.03141999999999978,(14_0929_09_20cm_scaffold_101700_1:0.07645999999999997,14_1009_09_20cm_scaffold_106448_3:0.04911000000000065):0.03754999999999953):0.02029000000000014):0.05482000000000031,14_0919_09_20cm_scaffold_17881_4:0.07256000000000018):0.03127999999999975):0.017230000000000523):0.02151999999999976):0.0047800000000002285):0.01467999999999936):0.023950000000000138):0.12125000000000075,(Bacteria_ChlamydiaeVerrucomicrobia_group_Verrucomicrobia_Spartobacteria_Chthoniobacter_flavus_Ellin428_unfinished_sequence:0.0,Bacteria_ChlamydiaeVerrucomicrobia_group_Verrucomicrobia_Spartobacteria_Chthoniobacter_flavus_Ellin428_unfinished_sequence_2:0.0):0.47402000000000033):0.07670999999999939):0.16094000000000008,(Bacteria_Verrucomicrobia_Verrucomicrobiae_RIFCSPHIGHO2_12_FULL_Verrucumicrobia_41_10:0.6119599999999998,((Bacteria_ChlamydiaeVerrucomicrobia_group_Verrucomicrobia_Verrucomicrobiae_Verrucomicrobiales_Verrucomicrobiaceae_Verrucomicrobium_spinosum_DSM_4136_unfinished_sequence:0.0,Bacteria_ChlamydiaeVerrucomicrobia_group_Verrucomicrobia_Verrucomicrobiae_Verrucomicrobiales_Verrucomicrobiaceae_Verrucomicrobium_spinosum_DSM_4136_unfinished_sequence_2:0.0):0.37642999999999915,((Bacteria_ChlamydiaeVerrucomicrobia_group_Verrucomicrobia_Verrucomicrobiae_Verrucomicrobiales_Verrucomicrobiaceae_Akkermansia_muciniphila_ATCC_BAA_835:0.0,Bacteria_ChlamydiaeVerrucomicrobia_group_Verrucomicrobia_Verrucomicrobiae_Verrucomicrobiales_Verrucomicrobiaceae_Akkermansia_muciniphila_ATCC_BAA_835_2:0.0):0.45108999999999977,((Bacteria_ChlamydiaeVerrucomicrobia_group_Verrucomicrobia_Verrucomicrobiae_Verrucomicrobiales_Verrucomicrobiaceae_Rubritalea_marina_DSM_17716:0.0,Bacteria_ChlamydiaeVerrucomicrobia_group_Verrucomicrobia_Verrucomicrobiae_Verrucomicrobiales_Verrucomicrobiaceae_Rubritalea_marina_DSM_17716_2:0.0):0.000180,(Bacteria_ChlamydiaeVerrucomicrobia_group_Verrucomicrobia_Verrucomicrobiae_Verrucomicrobiales_Verrucomicrobiaceae_Rubritalea_marina_DSM_17716_SAORIC_165:0.0,Bacteria_ChlamydiaeVerrucomicrobia_group_Verrucomicrobia_Verrucomicrobiae_Verrucomicrobiales_Verrucomicrobiaceae_Rubritalea_marina_DSM_17716_SAORIC_165_2:0.0):0.12781999999999982):0.4124799999999995):0.28958999999999957):0.2517200000000006):0.03076999999999952):0.28047999999999984,((((Bacteria_ChlamydiaeVerrucomicrobia_group_Verrucomicrobia_Opitutae_Puniceicoccales_Puniceicoccaceae_Coraliomargarita_akajimensis_DSM_45221:0.0,Bacteria_ChlamydiaeVerrucomicrobia_group_Verrucomicrobia_Opitutae_Puniceicoccales_Puniceicoccaceae_Coraliomargarita_akajimensis_DSM_45221_2:0.0):0.5763400000000001,(Bacteria_Verrucomicrobia_Opitutae_GWC2_Verrucomicrobia_42_7:0.4568000000000003,(Bacteria_Verrucomicrobia_CG_Verruco_01:0.9383400000000002,Bacteria_Verrucomicrobia_Opitutae_GWF2_Verrucomicrobia_51_19:0.40922000000000036):0.17654999999999976):0.18301000000000034):0.16141000000000005,(Bacteria_Verrucomicrobia_Opitutae_RIFCSPLOWO2_12_FULL_Verrucomicrobia_64_8:0.18036999999999992,((Bacteria_ChlamydiaeVerrucomicrobia_group_Verrucomicrobia_Opitutae_Opitutales_Opitutaceae_Opitutus_terrae_PB90_1:0.0,Bacteria_ChlamydiaeVerrucomicrobia_group_Verrucomicrobia_Opitutae_Opitutales_Opitutaceae_Opitutus_terrae_PB90_1_2:0.0):0.03437000000000001,(14_0903_13_30cm_scaffold_4286811_4:0.30776000000000003,(('Bacteria_ChlamydiaeVerrucomicrobia_group_Verrucomicrobia_Opitutae_Opitutales_Opitutaceae_Opitutaceae_sp._TAV2':0.0,'Bacteria_ChlamydiaeVerrucomicrobia_group_Verrucomicrobia_Opitutae_Opitutales_Opitutaceae_Opitutaceae_sp._TAV2_2':0.0):0.000180,('Bacteria_ChlamydiaeVerrucomicrobia_group_Verrucomicrobia_Opitutae_Opitutales_Opitutaceae_Opitutaceae_sp._TAV5':0.0,'Bacteria_ChlamydiaeVerrucomicrobia_group_Verrucomicrobia_Opitutae_Opitutales_Opitutaceae_Opitutaceae_sp._TAV5_2':0.0):0.09367999999999999):0.0842900000000002):0.0756199999999998):0.08720000000000017):0.24938000000000038):0.529259999999999,((((14_0903_02_30cm_scaffold_352347_2:0.4260900000000003,14_0903_13_30cm_scaffold_8227320_2:0.1510000000000007):0.2043999999999997,((14_1009_05_40cm_scaffold_51338_5:0.15668999999999933,14_1009_16_40cm_scaffold_235292_1:0.08586999999999989):0.10757000000000083,14_0903_13_30cm_scaffold_7740745_9:0.21047000000000082):0.04016999999999982):0.04868999999999968,(((((14_0903_13_30cm_scaffold_7513430_3:0.1364799999999997,14_0903_13_30cm_scaffold_380696_15:0.2583699999999993):0.06779000000000046,14_0903_13_30cm_scaffold_5361529_2:0.1565000000000003):0.04666999999999977,(((14_0903_13_30cm_scaffold_5349716_4:0.000190,14_0903_16_40cm_scaffold_31300_14:0.15553999999999935):0.013410000000000366,(((14_1009_13_40cm_scaffold_111702_1:0.055950000000000166,((((((14_0903_13_30cm_scaffold_3642974_10:0.04690999999999956,(14_1009_16_40cm_scaffold_72471_9:0.009230000000000516,14_1009_16_30cm_scaffold_312892_2:0.000180):0.024549999999999628):0.004490000000000549,(14_1009_16_40cm_scaffold_306291_3:0.06626000000000065,(14_1009_16_40cm_scaffold_248851_5:0.018830000000000346,14_1009_09_20cm_scaffold_80122_6:0.009339999999999904):0.000190):0.009260000000000268):0.009249999999999758,(((((14_1009_12_30cm_scaffold_71520_1:0.000180,14_0903_12_30cm_scaffold_90378_3:0.04304000000000041):0.010679999999998913,14_0927_12_20cm_scaffold_4935_4:0.01853999999999978):0.010559999999999903,14_0927_02_40cm_scaffold_30158_5:0.000190):0.03152000000000044,(14_0919_02_20cm_scaffold_61758_7:0.018609999999999793,(14_0929_12_20cm_scaffold_10502_1:0.009369999999999656,(14_0919_12_20cm_scaffold_1937_25:0.000170,14_1009_09_30cm_scaffold_120342_6:0.03342999999999918):0.01670000000000016):0.018970000000000375):0.000170):0.010450000000000514,14_0903_12_20cm_scaffold_26457_4:0.000170):0.01051999999999964):0.01051000000000002,(14_0903_13_20cm_scaffold_197074_2:0.010250000000000092,(14_0903_05_30cm_scaffold_102517_3:0.025399999999999423,14_0929_05_30cm_scaffold_69033_4:0.01933999999999969):0.04821999999999971):0.027750000000000163):0.000170,(((14_0903_13_30cm_scaffold_1783712_2:0.026740000000000208,(14_0903_05_40cm_scaffold_59219_14:0.000170,14_0903_13_30cm_scaffold_2452876_9:0.000170):0.01782000000000039):0.0015999999999998238,14_1009_13_40cm_scaffold_96039_3:0.027810000000000556):0.000180,(14_0903_09_40cm_scaffold_61140_1:0.006990000000000052,14_0903_13_30cm_scaffold_12402_3:0.02845999999999993):0.011700000000000266):0.03756999999999966):0.01625000000000032,14_1009_16_30cm_scaffold_68451_21:0.05557999999999996):0.012940000000000396):0.0448599999999999,14_0903_13_30cm_scaffold_5669912_4:0.058870000000000644):0.06497999999999937,(14_0903_02_20cm_scaffold_82723_1:0.05444000000000049,14_0903_13_30cm_scaffold_5978725_8:0.028430000000000177):0.017039999999999722):0.015550000000000175):0.014000000000000234,(14_1009_05_20cm_scaffold_129459_4:0.06693999999999978,(14_0929_09_30cm_scaffold_21848_1:0.34426999999999985,14_1009_02_30cm_scaffold_71243_2:0.06735999999999898):0.1314700000000002):0.1426500000000006):0.09633999999999965):0.06681000000000026,(14_0903_13_30cm_scaffold_2293968_1:0.3416300000000003,((((14_1009_16_30cm_scaffold_91176_3:0.023089999999999833,14_1009_16_40cm_scaffold_407620_1:0.0769599999999997):0.030240000000000933,(14_1009_16_40cm_scaffold_532612_2:0.046159999999999535,14_0903_13_30cm_scaffold_3712933_3:0.05641999999999925):0.012650000000000716):0.03383000000000003,((14_0929_12_40cm_scaffold_81221_5:0.06716000000000033,(14_1009_16_40cm_scaffold_294711_5:0.013440000000000119,14_1009_13_20cm_scaffold_12055_10:0.0162400000000007):0.059459999999999624):0.028360000000000163,14_0929_12_40cm_scaffold_184142_3:0.0756199999999998):0.025140000000000384):0.07167999999999974,(((14_1009_16_40cm_scaffold_124486_16:0.2697199999999995,(14_0903_13_30cm_scaffold_4653117_6:0.000180,14_1009_16_30cm_scaffold_365326_2:0.08623000000000003):0.4202699999999995):0.1596100000000007,14_0903_13_30cm_scaffold_1219040_18:0.19786000000000037):0.4821299999999997,((14_0929_12_40cm_scaffold_40095_6:0.05653000000000041,14_0929_12_30cm_scaffold_161691_3:0.000180):0.1600899999999994,(14_0903_13_30cm_scaffold_438814_5:0.14737000000000045,((14_0903_13_30cm_scaffold_6942189_4:0.3161500000000004,(((14_0903_13_30cm_scaffold_1528947_2:0.06550000000000011,14_0903_02_30cm_scaffold_161748_2:0.12971000000000021):0.09281000000000006,(((((14_0903_12_20cm_scaffold_113162_2:0.07365999999999939,(14_1009_16_40cm_scaffold_539271_3:0.09274000000000004,14_1009_16_40cm_scaffold_59352_8:0.05361999999999956):0.015419999999999767):0.04027000000000047,14_0903_13_30cm_scaffold_2817030_4:0.09936999999999951):0.04005999999999954,(14_0903_13_30cm_scaffold_3048819_5:0.21193000000000062,14_1009_16_40cm_scaffold_199669_4:0.03820999999999941):0.05148999999999937):0.015380000000000393,14_0903_09_40cm_scaffold_182249_3:0.1882999999999999):0.03059999999999974,((14_0903_13_30cm_scaffold_6359671_6:0.013079999999999536,(14_1009_05_30cm_scaffold_68156_6:0.015320000000000888,(14_0903_13_30cm_scaffold_13245708_1:0.000170,14_1009_12_40cm_scaffold_109954_5:0.000170):0.009570000000000078):0.04482999999999926):0.02740000000000009,(14_1009_13_20cm_scaffold_124317_2:0.06378000000000039,(14_1009_16_40cm_scaffold_263971_5:0.02911000000000019,(14_0929_05_40cm_scaffold_340855_1:0.000170,14_0903_13_30cm_scaffold_207968_1:0.04133999999999993):0.03175000000000061):0.12080000000000002):0.08594999999999953):0.02909000000000006):0.027790000000000425):0.04805999999999955,14_0903_13_30cm_scaffold_1148109_8:0.14496999999999982):0.07525000000000048):0.03312999999999988,(Bacteria_ChlamydiaeVerrucomicrobia_group_Verrucomicrobia_Verrucomicrobiae_Verrucomicrobiales_Verrucomicrobia_subdivision_3_bacterium_Ellin514:0.0,Bacteria_ChlamydiaeVerrucomicrobia_group_Verrucomicrobia_Verrucomicrobiae_Verrucomicrobiales_Verrucomicrobia_subdivision_3_bacterium_Ellin514_2:0.0):0.17961000000000027):0.03267000000000042):0.05582999999999938):0.026520000000000543):0.03577999999999992):0.000190):0.04809999999999981):0.04948999999999959,(14_0903_13_30cm_scaffold_3752917_19:0.15762999999999927,(14_1009_16_40cm_scaffold_135442_13:0.04036999999999935,14_0903_13_30cm_scaffold_5840163_2:0.045399999999999885):0.19374000000000002):0.053449999999999775):0.017280000000000406):0.2617900000000004,(14_1009_05_30cm_scaffold_117467_7:0.07374999999999954,14_1009_16_20cm_scaffold_201595_2:0.15934000000000026):0.4806500000000007):0.12445999999999913):0.061469999999999914):0.03316000000000052):0.2037300000000002):0.0821499999999995):0.06380000000000052):0.11153999999999975,(((((Bacteria_Zixibacteria_uncultured_SMTZ_81:0.6507399999999999,(Bacteria_Zixibacteria_RBG_16_Zixibacteria_50_21:0.7799800000000001,(((Bacteria_Zixibacteria_RBG_16_Zixibacteria_53_22:0.56243,Bacteria_Zixibacteria_uncultured_DG_27:0.3822200000000002):0.22862000000000027,(Bacteria_Zixibacteria_RBG_16_Zixibacteria_43_9:0.24784999999999968,Bacteria_Zixibacteria_uncultured_SMTZ_73_2:0.40900999999999943):0.1502100000000004):0.03742999999999963,((Bacteria_Zixibacteria_uncultured_SMTZ_73_3:0.32033999999999985,(Bacteria_Zixibacteria_uncultured_SMTZ_73:0.11708000000000052,Bacteria_Zixibacteria_uncultured_SMTZ1_73:0.1310399999999996):0.1528299999999998):0.11699999999999999,Bacteria_CP_Zixibacteria_RBG1:0.5575700000000001):0.06205000000000016):0.1636300000000004):0.23350999999999988):0.08765999999999963,((((14_1009_16_30cm_scaffold_41362_10:0.10237000000000052,((14_0903_13_30cm_scaffold_9882118_5:0.08781000000000017,(Bacteria_RIF_WS3X_RBG_16_RIF_WS3X_71_46:0.1461199999999998,(14_0903_16_40cm_scaffold_265608_1:0.01751000000000058,(14_1009_05_40cm_scaffold_15009_7:0.000180,(14_0929_05_40cm_scaffold_89142_3:0.1143799999999997,14_0929_05_30cm_scaffold_40784_4:0.000170):0.000150):0.02646000000000015):0.08135999999999921):0.041100000000000136):0.04546000000000028,((((14_0903_13_30cm_scaffold_4859641_2:0.06747999999999976,14_1009_13_30cm_scaffold_72149_4:0.010870000000000601):0.12089999999999979,(14_0903_02_30cm_scaffold_136823_10:0.030520000000000103,14_1009_09_20cm_scaffold_57822_6:0.07323000000000057):0.08818999999999999):0.0863700000000005,(((14_1009_12_40cm_scaffold_238536_2:0.012199999999999989,((14_0903_13_30cm_scaffold_435099_8:0.000170,14_1009_09_40cm_scaffold_51436_2:0.06935000000000002):0.07421999999999951,14_1009_05_30cm_scaffold_130932_2:0.011849999999999028):0.013260000000000716):0.03805999999999976,14_0929_12_40cm_scaffold_226172_2:0.02185000000000059):0.1381800000000002,((14_0903_05_40cm_scaffold_133433_3:0.000190,14_0929_05_40cm_scaffold_83986_4:0.012830000000001007):0.10266999999999982,14_1009_16_30cm_scaffold_541267_2:0.07183000000000028):0.016009999999999636):0.035490000000000244):0.025279999999999525,(((14_1009_16_40cm_scaffold_90005_4:0.000130,14_0903_16_40cm_scaffold_191552_2:0.05129999999999946):0.03481999999999985,14_0903_13_30cm_scaffold_2904661_1:0.8674999999999997):0.018310000000000493,(14_1009_02_40cm_scaffold_152006_1:0.11655999999999977,14_1009_05_40cm_scaffold_68216_3:0.3679899999999998):0.07038000000000011):0.037479999999999514):0.01592000000000038):0.025459999999999816):0.09696000000000016,(14_0903_02_30cm_scaffold_395463_3:0.037040000000000184,(14_1009_16_40cm_scaffold_90633_9:0.000180,14_1009_16_30cm_scaffold_688016_3:0.000170):0.000190):0.026209999999999845):0.037359999999999616,14_0903_16_40cm_scaffold_154072_1:0.03946999999999967):0.19087999999999994,(14_0929_02_30cm_scaffold_69671_6:0.035919999999999064,((14_0903_09_30cm_scaffold_84148_2:0.07399999999999984,(14_0903_16_30cm_scaffold_50803_4:0.022949999999999804,((14_0903_05_40cm_scaffold_20156_8:0.019000000000000128,14_0903_02_20cm_scaffold_80078_3:0.028179999999999872):0.04614000000000029,(14_0903_05_40cm_scaffold_749_17:0.000130,14_0929_05_30cm_scaffold_32540_9:0.027599999999999625):0.0457800000000006):0.009759999999999991):0.049739999999999895):0.04465999999999948,((14_0903_02_30cm_scaffold_343857_2:0.019120000000000914,14_0903_13_30cm_scaffold_428876_5:0.000200):0.12617000000000012,14_0927_05_40cm_scaffold_246781_1:0.34751000000000065):0.0823899999999993):0.18461999999999978):0.27207000000000026):0.5142600000000002):0.11366000000000032,((Bacteria_FibrobacteresAcidobacteria_Fibrobacteres_Fibrobacteria_Fibrobacterales_CG_Fibrob_01:0.05906999999999929,(Bacteria_FibrobacteresAcidobacteria_group_Fibrobacteres_Fibrobacteria_Fibrobacterales_Fibrobacteraceae_Fibrobacter_succinogenes_elongatus_HM2:0.0,'Bacteria_FibrobacteresAcidobacteria_group_Fibrobacteres_Fibrobacteria_Fibrobacterales_Fibrobacteraceae_Fibrobacter_succinogenes_subsp._succinogenes_S85':0.0):0.17592999999999925):0.6957300000000002,((Bacteria_Gemmatimonadetes_Gemmatimonadetes_Gemmatimonadetes_bacterium_SCGC_AAA003_K10:0.31593999999999944,(Bacteria_Gemmatimonadetes_Gemmatimonadetes_Gemmatimonadetes_bacterium_SCGC_AAA007_O21:0.02986000000000022,Bacteria_Gemmatimonadetes_Gemmatimonadetes_Gemmatimonadetes_bacterium_SCGC_AB_629_I08:0.000180):0.31243):0.23036000000000012,(((((((((14_0929_02_30cm_scaffold_24071_8:0.000170,14_0903_02_30cm_scaffold_11045_13:0.03138000000000041):0.000180,14_0903_13_30cm_scaffold_2384645_13:0.04783000000000026):0.03235999999999972,(14_1009_05_40cm_scaffold_50688_11:0.4149799999999999,((14_0903_02_30cm_scaffold_89866_2:0.021180000000001087,(14_0929_09_30cm_scaffold_47983_3:0.005429999999999602,14_0919_09_20cm_scaffold_24790_1:0.030420000000000336):0.004840000000000622):0.020970000000000155,14_0927_02_20cm_scaffold_52963_3:0.000190):0.07127000000000017):0.014109999999999623):0.02768000000000015,(14_1009_16_40cm_scaffold_171286_6:0.000170,14_0903_13_30cm_scaffold_266781_2:0.03669000000000011):0.04868000000000006):0.06826000000000043,(14_1009_02_20cm_scaffold_25083_9:0.000180,14_0903_02_30cm_scaffold_1305_9:0.17160000000000064):0.05487999999999982):0.056090000000000195,((((14_0903_13_30cm_scaffold_559865_2:0.01035999999999948,((((14_0919_09_20cm_scaffold_206694_3:0.1605800000000004,(14_0903_13_30cm_scaffold_1245051_5:0.000170,14_0919_09_20cm_scaffold_59229_1:0.000170):0.017599999999999838):0.11038999999999977,14_0903_13_30cm_scaffold_1932053_16:0.10653000000000024):0.000170,((14_0903_02_20cm_scaffold_6097_9:0.000190,14_1009_02_20cm_scaffold_14595_4:0.07737000000000016):0.010559999999999903,(14_1009_13_30cm_scaffold_43909_2:0.010749999999999815,14_1009_16_40cm_scaffold_362535_4:0.020819999999999617):0.01034999999999986):0.000180):0.010320000000000107,((14_0919_02_20cm_scaffold_27091_6:0.000170,(14_0903_13_30cm_scaffold_2595987_17:0.16854000000000013,14_0903_16_20cm_scaffold_81381_2:0.4319799999999998):0.1347700000000005):0.03245999999999949,14_0927_05_20cm_scaffold_327879_3:0.2980399999999994):0.10578999999999983):0.000190):0.000320,(14_0903_02_30cm_scaffold_695642_1:0.000170,14_0903_13_30cm_scaffold_305374_1:0.055760000000000254):0.01006000000000018):0.03909999999999947,14_0903_09_40cm_scaffold_206058_1:0.9147199999999995):0.014690000000000758,14_0903_02_30cm_scaffold_430316_3:0.03556000000000026):0.02648000000000028):0.06189999999999962,(Bacteria_Gemmatimonadetes_Gemmatimonadetes_Gemmatimonadetes_bacterium_KBS708:0.13320000000000043,(Bacteria_Gemmatimonadetes_Gemmatimonadetes_Gemmatimonadales_Gemmatimonadaceae_Gemmatimonas_aurantiaca_T_27:0.0199600000000002,'Bacteria_Gemmatimonadetes_Gemmatimonadetes_Gemmatimonadales_Gemmatimonadaceae_Gemmatimonas_sp._AP64':0.05241000000000007):0.14059000000000044):0.12425999999999959):0.11917000000000044,((((14_0903_13_40cm_scaffold_211278_5:0.14187000000000083,14_1009_16_30cm_scaffold_1145102_2:0.6157700000000004):0.12624999999999975,14_1009_16_40cm_scaffold_181324_7:0.013549999999999507):0.08125999999999944,(14_1009_16_30cm_scaffold_582370_2:0.04904000000000064,(14_1009_16_30cm_scaffold_430032_2:0.03963999999999945,14_0903_13_30cm_scaffold_11401371_1:0.048530000000000406):0.0734300000000001):0.10049999999999937):0.21403000000000016,(((((14_0903_12_40cm_200_scaffold_36342_5:0.02057999999999982,(((((((((14_0927_02_20cm_scaffold_3280_10:0.03114000000000061,(((14_0903_09_20cm_scaffold_33766_4:0.030999999999999694,(14_0903_05_30cm_scaffold_49989_1:0.145249999999999,((14_1009_02_40cm_scaffold_94482_2:0.21823000000000015,14_0903_16_30cm_scaffold_94171_6:0.3111100000000002):0.056250000000000355,((((14_0903_05_30cm_scaffold_141734_4:0.000190,14_0929_09_30cm_scaffold_17173_4:0.02118999999999982):0.05769999999999964,(14_0903_12_40cm_200_scaffold_17996_2:0.07203999999999944,14_0903_09_30cm_scaffold_8558_6:0.09143999999999952):0.016659999999999897):0.008180000000000298,((14_0903_16_40cm_scaffold_10761_30:0.04815000000000014,14_0903_13_30cm_scaffold_1340988_7:0.03987000000000007):0.09489999999999998,(14_0903_13_30cm_scaffold_857993_22:0.06860000000000044,14_0903_05_40cm_scaffold_108754_6:0.10388000000000064):0.08038999999999952):0.08002999999999982):0.16489000000000065,(14_0903_09_40cm_scaffold_223545_1:0.057439999999999714,((14_0903_09_40cm_scaffold_203891_5:0.014179999999999637,(14_1009_05_40cm_scaffold_14615_4:0.000170,14_0903_05_30cm_scaffold_203504_3:0.000190):0.03201999999999927):0.22652000000000072,14_1009_05_30cm_scaffold_99836_3:0.027499999999999858):0.05448999999999948):0.000220):0.022990000000000066):0.04562999999999917):0.07467000000000024):0.000190,(14_0903_13_30cm_scaffold_785279_1:0.000190,(14_0903_09_40cm_scaffold_37898_2:0.02059000000000033,14_1009_13_30cm_scaffold_97197_2:0.020649999999999835):0.000170):0.010290000000000354):0.000190,14_0903_02_20cm_scaffold_97147_2:0.020649999999999835):0.000170):0.000170,14_1009_13_30cm_scaffold_242203_2:0.010290000000000354):0.000170,((14_0927_12_20cm_scaffold_19814_9:0.010389999999999233,(14_1009_02_40cm_scaffold_207833_1:0.020749999999999602,14_0903_02_40cm_scaffold_62519_2:0.020459999999999923):0.000190):0.000190,(14_0929_12_40cm_scaffold_2204_5:0.041529999999999845,(14_1009_05_30cm_scaffold_503_8:0.01034999999999986,(14_0903_16_40cm_scaffold_60186_4:0.003489999999999327,14_0903_13_30cm_scaffold_1809039_9:0.000170):0.017120000000000246):0.000180):0.03107999999999933):0.010310000000000485):0.013450000000000628,14_0903_02_30cm_scaffold_2290_39:0.010330000000000616):0.013459999999999361,((((14_0903_05_30cm_scaffold_40273_11:0.011689999999999756,14_0903_16_30cm_scaffold_164122_2:0.000190):0.020010000000000083,((14_0903_02_40cm_scaffold_9460_4:0.010200000000000209,14_0929_05_40cm_scaffold_29236_10:0.042300000000000004):0.020819999999999617,14_0903_09_20cm_scaffold_31898_5:0.000170):0.0109900000000005):0.020929999999999893,((14_0903_09_40cm_scaffold_70559_4:0.010300000000000864,(14_1009_16_20cm_scaffold_64826_2:0.031330000000000524,14_1009_09_40cm_scaffold_5008_3:0.020840000000000636):0.000190):0.010919999999999597,14_0927_09_20cm_scaffold_50776_1:0.12056000000000022):0.0628700000000002):0.01085000000000047,((14_0919_09_20cm_scaffold_64128_4:0.017879999999999896,14_1009_05_40cm_scaffold_151829_3:0.08755999999999986):0.12825000000000042,14_0903_05_20cm_scaffold_84586_2:0.000190):0.015260000000000495):0.000180):0.01438999999999968,(14_0903_05_30cm_scaffold_58476_1:0.000180,(14_0929_02_30cm_scaffold_22036_9:0.010489999999999,(14_1009_12_30cm_scaffold_4063_8:0.020619999999999195,14_1009_16_40cm_scaffold_7065_25:0.1749299999999998):0.000190):0.028280000000000527):0.05410999999999966):0.04943000000000097,14_1009_16_40cm_scaffold_317932_2:0.11839000000000066):0.017399999999999416,14_1009_16_30cm_scaffold_228848_6:0.021269999999999456):0.048329999999999984,((((14_0903_09_40cm_scaffold_108046_4:0.010340000000000238,((14_1009_13_40cm_scaffold_131915_2:0.020820000000000505,((14_0903_09_30cm_scaffold_72125_2:0.03125,14_0929_05_30cm_scaffold_150623_4:0.010330000000000616):0.010340000000000238,((14_0919_02_20cm_scaffold_145298_2:0.1654,14_0903_02_30cm_scaffold_1342_38:0.000190):0.02105000000000068,14_0903_02_30cm_scaffold_68098_1:0.010350000000000747):0.010279999999999845):0.000190):0.000190,14_1009_16_40cm_scaffold_386751_4:0.020690000000000097):0.000130):0.010390000000000121,((14_1009_16_30cm_scaffold_117984_2:0.02072999999999947,((14_0903_13_30cm_scaffold_655822_9:0.000170,14_1009_13_20cm_scaffold_16814_6:0.010629999999999029):0.010330000000000616,(14_0903_12_40cm_200_scaffold_79833_2:0.02060000000000084,14_0903_13_30cm_scaffold_5150773_3:0.010729999999999684):0.000190):0.000180):0.010340000000000238,(14_0919_02_20cm_scaffold_22674_6:0.01034999999999986,14_0903_02_20cm_scaffold_34968_6:0.01036999999999999):0.000190):0.010390000000000121):0.009920000000000151,(14_0927_05_40cm_scaffold_105235_6:0.0379700000000005,14_1009_05_40cm_scaffold_176777_3:0.01705000000000023):0.046030000000000015):0.02116999999999969,(14_1009_16_30cm_scaffold_106855_2:0.010299999999999976,14_1009_16_40cm_scaffold_75944_8:0.02076000000000011):0.000190):0.010279999999999845):0.000170):0.023810000000000997,(((((14_0929_05_20cm_scaffold_9532_7:0.0367999999999995,14_0903_13_20cm_scaffold_24382_4:0.009629999999999583):0.000960,(14_0903_12_40cm_200_scaffold_22393_12:0.010430000000000383,14_0903_13_30cm_scaffold_20803_2:0.11657000000000028):0.014780000000000015):0.014359999999999928,((14_0903_02_40cm_scaffold_8646_6:0.000170,14_1009_13_30cm_scaffold_43549_6:0.011540000000000106):0.020759999999999224,((14_1009_12_40cm_scaffold_169846_2:0.010460000000000136,((14_1009_16_30cm_scaffold_81471_2:0.010400000000000631,(14_0903_16_40cm_scaffold_71580_2:0.010320000000000107,14_1009_09_40cm_scaffold_112722_1:0.02090000000000014):0.020710000000000228):0.020899999999999253,(14_0903_13_30cm_scaffold_1239926_8:0.017260000000000275,14_1009_16_40cm_scaffold_82216_9:0.000170):0.04669999999999952):0.000180):0.05288999999999966,(14_0929_09_40cm_scaffold_47308_7:0.005160000000000053,14_0903_09_20cm_scaffold_274883_1:0.1270099999999994):0.005339999999999456):0.000180):0.01053000000000015):0.014780000000000015,14_1009_05_20cm_scaffold_377_14:0.011960000000000193):0.000170,14_0927_02_40cm_scaffold_4190_10:0.010389999999999233):0.014480000000000715):0.010669999999999291,14_0903_16_40cm_scaffold_49945_6:0.04140999999999995):0.10142000000000007,(Bacteria_Gemmatimonadetes_RBG_16_Gemmatimonadetes_66_8:0.12435999999999936,(Bacteria_Gemmatimonadetes_RIFCSPLOWO2_12_FULL_Gemmatimonadetes_68_9:0.11270000000000024,(14_1009_16_40cm_scaffold_978816_2:0.010640000000000427,14_0903_13_30cm_scaffold_442472_11:0.010240000000000471):0.11092999999999975):0.03571999999999953):0.044319999999999915):0.03741000000000039,14_1009_13_20cm_scaffold_153100_4:0.31916999999999973):0.000270):0.05528000000000066):0.005899999999999572,(Bacteria_Gemmatimonadetes_GWC2_Gemmatimonadetes_71_10:0.06331000000000042,Bacteria_Gemmatimonadetes_RIFCSPLOWO2_02_FULL_Gemmatimonadetes_71_11:0.05926999999999971):0.0850200000000001):0.14545999999999992):0.43496999999999986):0.2548900000000005):0.10297,((('Bacteria_BacteroidetesChlorobi_group_Bacteroidetes_Bacteroidetes_Order_III._Incertae_sedis_Thermonema_rossianum_DSM_10300':0.4625199999999996,((((((Bacteria_BacteroidetesChlorobi_group_Bacteroidetes_Cytophagia_Cytophagales_Cytophagaceae_Rudanella_lutea_DSM_19387:0.019519999999999982,(Bacteria_BacteroidetesChlorobi_group_Bacteroidetes_Cytophagia_Cytophagales_Cytophagaceae_Fibrisoma_limi_BUZ_3:0.05521999999999938,(Bacteria_BacteroidetesChlorobi_group_Bacteroidetes_Cytophagia_Cytophagales_Cytophagaceae_Fibrella_aestuarina:0.11018000000000061,Bacteria_BacteroidetesChlorobi_group_Bacteroidetes_Cytophagia_Cytophagales_Cytophagaceae_Spirosoma_linguale_DSM_74:0.07955999999999985):0.013079999999999536):0.07293000000000038):0.1958599999999997,(Bacteria_BacteroidetesChlorobi_group_Bacteroidetes_Cytophagia_Cytophagales_Cytophagaceae_Dyadobacter_fermentans_DSM_18053:0.27353000000000005,Bacteria_BacteroidetesChlorobi_group_Bacteroidetes_Cytophagia_Cytophagales_Cytophagaceae_Runella_slithyformis_LSU4_DSM_19594:0.21593000000000018):0.04702999999999946):0.07538,((('Bacteria_BacteroidetesChlorobi_group_Bacteroidetes_Cytophagia_Cytophagales_Cyclobacteriaceae_Algoriphagus_sp._PR1_unfinished_sequence':0.11172000000000004,((Bacteria_BacteroidetesChlorobi_group_Bacteroidetes_Cytophagia_Cytophagales_Cyclobacteriaceae_Cyclobacterium_marinum_DSM_745:0.13853999999999989,(Bacteria_BacteroidetesChlorobi_group_Bacteroidetes_Cytophagia_Cytophagales_Cytophagaceae_Anditalea_andensis_LY1:0.06724999999999959,((Bacteria_BacteroidetesChlorobi_group_Bacteroidetes_Cytophagia_Cytophagales_Cyclobacteriaceae_Belliella_baltica_BA134_DSM_15883:0.017259999999999387,Bacteria_BacteroidetesChlorobi_group_Bacteroidetes_Cytophagia_Cytophagales_Cytophagaceae_Rhodonellum_psychrophilum_DSM_17998:0.08756999999999948):0.01670999999999978,(((Bacteria_BacteroidetesChlorobi_group_Bacteroidetes_Cytophagia_Cytophagales_Cyclobacteriaceae_Indibacter_alkaliphilus_LW1_Draft1:0.017290000000000028,Bacteria_BacteroidetesChlorobi_group_Bacteroidetes_Cytophagia_Cytophagales_Cyclobacteriaceae_Cecembia_lonarensis_LW9:0.06583999999999968):0.016370000000000218,Bacteria_BacteroidetesChlorobi_group_Bacteroidetes_Cytophagia_Cytophagales_Cyclobacteriaceae_Aquiflexum_balticum_BA160_DSM_16537:0.039060000000000095):0.03074999999999939,(Bacteria_BacteroidetesChlorobi_group_Bacteroidetes_Cytophagia_Cytophagales_Cyclobacteriaceae_Mariniradius_saccharolyticus_AK6:0.08621000000000034,Bacteria_BacteroidetesChlorobi_group_Bacteroidetes_Cytophagia_Cytophagales_Cyclobacteriaceae_Nitritalea_halalkaliphila_LW7_Draft1:0.07530999999999999):0.04765999999999959):0.000190):0.09604000000000035):0.014429999999999943):0.039520000000000444,Bacteria_BacteroidetesChlorobi_group_Bacteroidetes_Cytophagia_Cytophagales_Cyclobacteriaceae_Echinicola_vietnamensis_KMM_6221_DSM_17526:0.04968000000000039):0.05865000000000009):0.10578999999999983,('Bacteria_BacteroidetesChlorobi_group_Bacteroidetes_Cytophagia_Cytophagales_Cytophagaceae_Hymenobacter_sp._APR13':0.23605000000000054,('Bacteria_BacteroidetesChlorobi_group_Bacteroidetes_Cytophagia_Cytophagales_Cytophagaceae_Adhaeribacter_aquaticus_MBRG1.5_DSM_16391':0.18735999999999997,Bacteria_BacteroidetesChlorobi_group_Bacteroidetes_Cytophagia_Cytophagales_Cytophagaceae_Pontibacter_roseus_DSM_17521:0.2051500000000006):0.11085000000000012):0.09391000000000016):0.06628999999999952,(Bacteria_BacteroidetesChlorobi_group_Bacteroidetes_Cytophagia_Cytophagales_Cytophagaceae_Cytophaga_hutchinsonii_ATCC_33406:0.25478999999999985,Bacteria_BacteroidetesChlorobi_group_Bacteroidetes_Cytophagia_Cytophagales_Cytophagaceae_Sporocytophaga_myxococcoides_DSM_11118:0.19481000000000037):0.08024999999999949):0.06522000000000006):0.005790000000000184,(((Bacteria_BacteroidetesChlorobi_group_Bacteroidetes_Cytophagia_Cytophagales_Cytophagaceae_Microscilla_marina_ATCC_23134_unfinished_sequence:0.22798000000000052,(Bacteria_BacteroidetesChlorobi_group_Bacteroidetes_Cytophagia_Cytophagales_Flammeovirgaceae_Flexithrix_dorotheae_DSM_6795:0.3326400000000005,Bacteria_BacteroidetesChlorobi_group_Bacteroidetes_Cytophagia_Cytophagales_Amoebophilaceae_Candidatus_Amoebophilus_asiaticus_5a2:0.6619800000000007):0.08227000000000029):0.05224999999999902,(Bacteria_BacteroidetesChlorobi_group_Bacteroidetes_Cytophagia_Cytophagales_Cytophagaceae_Leadbetterella_byssophila_DSM_17132:0.40568000000000026,Bacteria_BacteroidetesChlorobi_group_Bacteroidetes_Cytophagia_Cytophagales_Flammeovirgaceae_Marivirga_tractuosa_DSM_4126:0.3531499999999994):0.033929999999999794):0.018760000000000332,((Bacteria_BacteroidetesChlorobi_group_Bacteroidetes_Cytophagia_Cytophagales_Flammeovirgaceae_Nafulsella_turpanensis_ZLM_10:0.18186999999999998,Bacteria_BacteroidetesChlorobi_group_Bacteroidetes_Cytophagia_Cytophagales_Flammeovirgaceae_Cesiribacter_andamanensis_AMV16:0.2032499999999997):0.05729000000000006,(14_0903_02_30cm_scaffold_169343_2:0.2769899999999996,Bacteria_BacteroidetesChlorobi_group_Bacteroidetes_Cytophagia_Cytophagales_Flammeovirgaceae_Fulvivirga_imtechensis_AK7:0.15535999999999994):0.05681000000000047):0.054990000000000094):0.04441000000000006):0.05879999999999974,(Bacteria_BacteroidetesChlorobi_group_Bacteroidetes_Cytophagia_Cytophagales_Cytophagaceae_Flectobacillus_major_VKMB_859_DSM_103:0.2391299999999994,(Bacteria_BacteroidetesChlorobi_group_Bacteroidetes_Cytophagia_Cytophagales_Cytophagaceae_Emticicia_oligotrophica_GPTSA100_15_DSM_17448:0.24069999999999947,Bacteria_BacteroidetesChlorobi_group_Bacteroidetes_Cytophagia_Cytophagales_Cytophagaceae_Flexibacter_litoralis_Fx_l1_DSM_6794:0.4437800000000003):0.08216000000000001):0.03268000000000004):0.12284000000000006,((Bacteria_BacteroidetesChlorobi_group_Bacteroidetes_Sphingobacteriia_Sphingobacteriales_Sphingobacteriaceae_Solitalea_canadensis_USAM_9D_DSM_3403:0.25795999999999975,(Bacteria_BacteroidetesChlorobi_group_Bacteroidetes_Sphingobacteriia_Sphingobacteriales_Sphingobacteriaceae_Pedobacter_saltans_DSM_12145:0.10806000000000004,(Bacteria_BacteroidetesChlorobi_group_Bacteroidetes_Sphingobacteriia_Sphingobacteriales_Sphingobacteriaceae_Mucilaginibacter_paludis_TPT56_DSM_18603:0.13332999999999995,(Bacteria_BacteroidetesChlorobi_group_Bacteroidetes_Sphingobacteriia_Sphingobacteriales_Sphingobacteriaceae_Arcticibacter_svalbardensis_MN12_7:0.12368999999999986,(Bacteria_BacteroidetesChlorobi_group_Bacteroidetes_Sphingobacteriia_Sphingobacteriales_Sphingobacteriaceae_Olivibacter_sitiensis_DSM_17696:0.021379999999999733,(Bacteria_BacteroidetesChlorobi_group_Bacteroidetes_Sphingobacteriia_Sphingobacteriales_Sphingobacteriaceae_Pseudosphingobacterium_domesticum_DSM_18733:0.04422999999999977,'Bacteria_BacteroidetesChlorobi_group_Bacteroidetes_Sphingobacteriia_Sphingobacteriales_Sphingobacteriaceae_Sphingobacterium_sp._21':0.010800000000000587):0.05039999999999978):0.06140999999999952):0.06591000000000058):0.05522000000000027):0.07776999999999923):0.14794000000000018,(((Bacteria_BacteroidetesChlorobi_group_Bacteroidetes_Sphingobacteriia_Sphingobacteriales_Chitinophagaceae_Chitinophaga_pinensis_DSM_2588:0.15503,(Bacteria_BacteroidetesChlorobi_group_Bacteroidetes_Sphingobacteriia_Sphingobacteriales_Chitinophagaceae_Segetibacter_koreensis_DSM_18137:0.12318999999999924,((14_0903_02_30cm_scaffold_4_92:0.10483999999999938,(Bacteria_BacteroidetesChlorobi_group_Bacteroidetes_Sphingobacteriia_Sphingobacteriales_Chitinophagaceae_Niastella_koreensis_GR20_10_DSM_17620:0.19592000000000054,((14_0903_02_30cm_scaffold_3239_9:0.03707999999999956,(14_0903_02_30cm_scaffold_67465_7:0.011359999999999815,14_1009_02_20cm_scaffold_91145_1:0.0197699999999994):0.023789999999999978):0.013810000000000322,((14_1009_02_30cm_scaffold_52405_3:0.006330000000000169,(14_0927_02_20cm_scaffold_180625_1:0.00835000000000008,14_0903_13_30cm_scaffold_9097530_4:0.000180):0.04309999999999903):0.014580000000000481,((14_0903_13_30cm_scaffold_102869_7:0.02952999999999939,14_0903_02_30cm_scaffold_67604_6:0.000180):0.0179399999999994,(14_0927_02_20cm_scaffold_157169_1:0.010010000000000296,14_1009_13_20cm_scaffold_153771_1:0.000170):0.007499999999999396):0.007120000000000459):0.014009999999999856):0.021930000000000227):0.031929999999999126):0.06595000000000084,(Bacteria_BacteroidetesChlorobi_group_Bacteroidetes_Sphingobacteriia_Sphingobacteriales_Chitinophagaceae_Niabella_soli_JS13_8_DSM_19437:0.10571999999999981,Bacteria_BacteroidetesChlorobi_group_Bacteroidetes_Sphingobacteriia_Sphingobacteriales_Chitinophagaceae_Terrimonas_ferruginea_DSM_30193:0.05852000000000057):0.08600999999999992):0.062059999999998894):0.09883000000000042):0.3614000000000006,(Bacteria_BacteroidetesChlorobi_group_Bacteroidetes_Sphingobacteriia_Sphingobacteriales_Saprospiraceae_Lewinella_cohaerens_DSM_23179:0.2009300000000005,(Bacteria_BacteroidetesChlorobi_group_Bacteroidetes_Sphingobacteriia_Sphingobacteriales_Saprospiraceae_Haliscomenobacter_hydrossis_O_DSM_1100:0.18254000000000037,('Bacteria_BacteroidetesChlorobi_group_Bacteroidetes_Sphingobacteriia_Sphingobacteriales_Saprospiraceae_Aureispira_sp._CCB_QB1':0.2093500000000006,Bacteria_BacteroidetesChlorobi_group_Bacteroidetes_Sphingobacteriia_Sphingobacteriales_Saprospiraceae_Saprospira_grandis_Lewin:0.17981999999999942):0.32267000000000046):0.03451000000000004):0.12319000000000013):0.13435999999999915,(((Bacteria_BacteroidetesChlorobi_group_Bacteroidetes_Bacteroidia_Bacteroidales_Rikenellaceae_Alistipes_finegoldii_AHN_2437_DSM_17242:0.24446999999999974,Bacteria_BacteroidetesChlorobi_group_Bacteroidetes_Bacteroidia_Bacteroidales_Rikenellaceae_Rikenella_microfusus_Q_1_DSM_15922:0.18022000000000027):0.2644599999999997,(((((Bacteria_BacteroidetesChlorobi_group_Bacteroidetes_Bacteroidia_Bacteroidales_Marinilabiaceae_Alkaliflexus_imshenetskii_Z_7010_DSM_15055:0.12117999999999984,('Bacteria_BacteroidetesChlorobi_group_Bacteroidetes_Bacteroidia_Bacteroidales_Marinilabiaceae_Anaerophaga_sp._HS1':0.03197999999999901,(Bacteria_BacteroidetesChlorobi_group_Bacteroidetes_Bacteroidia_Bacteroidales_Marinilabiaceae_Anaerophaga_thermohalophila_Fru22_DSM_12881:0.039830000000000254,Bacteria_BacteroidetesChlorobi_group_Bacteroidetes_Bacteroidia_Bacteroidales_Marinilabiaceae_Marinilabilia_salmonicolor_JCM_21150:0.05921999999999983):0.07606999999999964):0.04677000000000042):0.014590000000000103,Bacteria_BacteroidetesChlorobi_group_Bacteroidetes_Cytophagia_Cytophagales_Cytophagaceae_Cytophaga_fermentans_IAM_14302_DSM_9555:0.07868999999999993):0.06984000000000012,((Bacteria_BacteroidetesChlorobi_group_Bacteroidetes_Bacteroidia_Bacteroidales_Porphyromonadaceae_Tannerella_forsythensis_ATCC_43037:0.17215999999999987,((Bacteria_BacteroidetesChlorobi_group_Bacteroidetes_Bacteroidia_Bacteroidales_Porphyromonadaceae_Parabacteroides_distasonis_ATCC_8503:0.10247000000000028,(Bacteria_BacteroidetesChlorobi_group_Bacteroidetes_Bacteroidia_Bacteroidales_Porphyromonadaceae_Barnesiella_viscericola_C46_DSM_18177:0.13346999999999953,Bacteria_BacteroidetesChlorobi_group_Bacteroidetes_Bacteroidia_Bacteroidales_Porphyromonadaceae_Coprobacter_fastidiosus_NSB1:0.000190):0.14211000000000062):0.0476700000000001,((('Bacteria_BacteroidetesChlorobi_group_Bacteroidetes_Bacteroidia_Bacteroidales_Porphyromonadaceae_Dysgonomonas_gadei_ATCC_BAA_286_cont1.32':0.13278999999999996,Bacteria_BacteroidetesChlorobi_group_Bacteroidetes_Bacteroidia_Bacteroidales_Porphyromonadaceae_Proteiniphilum_acetatigenes_DSM_18083:0.1693399999999996):0.0427300000000006,Bacteria_BacteroidetesChlorobi_group_Bacteroidetes_Bacteroidia_Bacteroidales_Porphyromonadaceae_Paludibacter_propionicigenes_WB4:0.1892100000000001):0.03433000000000064,((Bacteria_BacteroidetesChlorobi_group_Bacteroidetes_Bacteroidia_Bacteroidales_Bacteroidaceae_Bacteroides_fragilis_NCTC_9343:0.032099999999999795,'Bacteria_BacteroidetesChlorobi_group_Bacteroidetes_Bacteroidia_Bacteroidales_Prevotellaceae_Paraprevotella_xylaniphila_YIT_11841_P_xylaniphilaYIT11841_1.0_Cont168.1':0.13954999999999984):0.032280000000000086,((Bacteria_BacteroidetesChlorobi_group_Bacteroidetes_Bacteroidia_Bacteroidales_Prevotellaceae_Hallella_seregens_ATCC_51272:0.0,Bacteria_BacteroidetesChlorobi_group_Bacteroidetes_Bacteroidia_Bacteroidales_Prevotellaceae_Prevotella_dentalis_ES_2772_DSM_3688:0.0):0.37580000000000036,Bacteria_BacteroidetesChlorobi_group_Bacteroidetes_Bacteroidia_Bacteroidales_Prevotellaceae_Prevotella_tannerae_ATCC_51259:0.33097000000000065):0.11698999999999948):0.047750000000000625):0.05856999999999957):0.043110000000000426):0.018149999999999444,('Bacteria_BacteroidetesChlorobi_group_Bacteroidetes_Bacteroidia_Bacteroidales_Candidatus_Azobacteroides_pseudotrichonymphae_genomovar._CFP2':0.4740700000000002,Bacteria_BacteroidetesChlorobi_group_Bacteroidetes_Bacteroidia_Bacteroidales_Porphyromonadaceae_Porphyromonas_gingivalis_W83:0.26129999999999987):0.12335999999999991):0.08614999999999995):0.0611600000000001,(Bacteria_BacteroidetesChlorobi_group_Bacteroidetes_Bacteroidia_Bacteroidales_Porphyromonadaceae_Butyricimonas_virosa_DSM_23226:0.0715299999999992,Bacteria_BacteroidetesChlorobi_group_Bacteroidetes_Bacteroidia_Bacteroidales_Porphyromonadaceae_Odoribacter_splanchnicus_DSM_20712:0.08169000000000004):0.2842900000000004):0.06521000000000043,(Bacteria_BacteroidetesChlorobi_group_Bacteroidetes_Bacteroidia_Bacteroidales_Prolixibacteraceae_Draconibacterium_orientale_FH5:0.08708999999999989,Bacteria_BacteroidetesChlorobi_group_Bacteroidetes_unclassified_Bacteroidetes_Prolixibacter_bellariivorans_ATCC_BAA_1284:0.15763999999999978):0.11869000000000085):0.10732999999999926):0.08574000000000037,((Bacteria_BacteroidetesChlorobi_group_Bacteroidetes_Flavobacteriia_Flavobacteriales_Cryomorphaceae_Crocinitomix_catalasitica_ATCC_23190:0.19894000000000034,Bacteria_BacteroidetesChlorobi_group_Bacteroidetes_Flavobacteriia_Flavobacteriales_Cryomorphaceae_Fluviicola_taffensis_RW262_DSM_16823:0.26766000000000023):0.11101000000000028,(Bacteria_BacteroidetesChlorobi_group_Bacteroidetes_Flavobacteriia_Flavobacteriales_Cryomorphaceae_Owenweeksia_Owenweeksia_hongkongensis_DSM_17368:0.17769999999999975,(((Bacteria_BacteroidetesChlorobi_group_Bacteroidetes_Flavobacteriia_Flavobacteriales_Flavobacteriaceae_Flavobacterium_psychrophilum_JIP0286:0.09282000000000057,Bacteria_BacteroidetesChlorobi_group_Bacteroidetes_Flavobacteriia_Flavobacteriales_Flavobacteriaceae_Myroides_odoratimimus_CCUG_12700:0.10508999999999968):0.1554600000000006,((Bacteria_BacteroidetesChlorobi_group_Bacteroidetes_Flavobacteriia_Flavobacteriales_Flavobacteriaceae_Zhouia_amylolytica_AD3:0.06372,(((Bacteria_BacteroidetesChlorobi_group_Bacteroidetes_Flavobacteriia_Flavobacteriales_Flavobacteriaceae_Psychroflexus_gondwanensis_ACAM_44:0.1799900000000001,Bacteria_BacteroidetesChlorobi_group_Bacteroidetes_Flavobacteriia_Flavobacteriales_Flavobacteriaceae_Croceibacter_atlanticus_HTCC2559_Re_annotation_of_existing_genome_that_was_not_originally_submitted_by_me:0.0870299999999995):0.02986000000000022,Bacteria_BacteroidetesChlorobi_group_Bacteroidetes_Flavobacteriia_Flavobacteriales_Flavobacteriaceae_Leeuwenhoekiella_blandensis_MED217:0.06429999999999936):0.02224999999999966,((((Bacteria_BacteroidetesChlorobi_group_Bacteroidetes_Flavobacteriia_Flavobacteriales_Flavobacteriaceae_Donghaeana_dokdonensis_DSW_6:0.13408000000000042,(Bacteria_BacteroidetesChlorobi_group_Bacteroidetes_Flavobacteriia_Flavobacteriales_Flavobacteriaceae_Aequorivita_sublithincola_QSSC9_3_DSM_14238:0.1083700000000003,'Bacteria_BacteroidetesChlorobi_group_Bacteroidetes_Flavobacteriia_Flavobacteriales_Flavobacteriaceae_Krokinobacter_sp._4H_3_7_5':0.12663000000000046):0.04312000000000005):0.017549999999999955,(('Bacteria_BacteroidetesChlorobi_group_Bacteroidetes_Flavobacteriia_Flavobacteriales_Flavobacteriaceae_Gillisia_sp._CAL575':0.033170000000000144,('Bacteria_BacteroidetesChlorobi_group_Bacteroidetes_Flavobacteriia_Flavobacteriales_Flavobacteriaceae_Salegentibacter_sp._Hel_I_6':0.02693000000000012,Bacteria_BacteroidetesChlorobi_group_Bacteroidetes_Flavobacteriia_Flavobacteriales_Flavobacteriaceae_Salinimicrobium_xinjiangense_DSM_19287:0.05942999999999987):0.020649999999999835):0.013230000000000075,(Bacteria_BacteroidetesChlorobi_group_Bacteroidetes_Flavobacteriia_Flavobacteriales_Flavobacteriaceae_Mesonia_mobilis_DSM_19841:0.03190999999999988,(Bacteria_BacteroidetesChlorobi_group_Bacteroidetes_Flavobacteriia_Flavobacteriales_Flavobacteriaceae_Gramella_forsetii_KT0803:0.021469999999999878,Bacteria_BacteroidetesChlorobi_group_Bacteroidetes_Flavobacteriia_Flavobacteriales_Flavobacteriaceae_Zunongwangia_profunda_SM_A87:0.013560000000000016):0.016680000000000028):0.010460000000000136):0.010290000000000354):0.0095799999999997,Bacteria_BacteroidetesChlorobi_group_Bacteroidetes_Flavobacteriia_Flavobacteriales_Flavobacteriaceae_Aquimarina_megaterium_XH134:0.06887000000000043):0.027470000000000105,(((Bacteria_BacteroidetesChlorobi_group_Bacteroidetes_Flavobacteriia_Flavobacteriales_Flavobacteriaceae_Bizionia_argentinensis_JUB59_DSM_19628:0.01065999999999967,(((Bacteria_BacteroidetesChlorobi_group_Bacteroidetes_Flavobacteriia_Flavobacteriales_Flavobacteriaceae_Flavobacteriaceae_bacterium_P7_3_5:0.026639999999999553,Bacteria_BacteroidetesChlorobi_group_Bacteroidetes_Flavobacteriia_Flavobacteriales_Flavobacteriaceae_Formosa_agariphila_KMM_3901:0.03254000000000001):0.01085000000000047,(('Bacteria_BacteroidetesChlorobi_group_Bacteroidetes_Flavobacteriia_Flavobacteriales_Flavobacteriaceae_Olleya_sp._Hel_I_94':0.06372,'Bacteria_BacteroidetesChlorobi_group_Bacteroidetes_Flavobacteriia_Flavobacteriales_Flavobacteriaceae_Lacinutrix_sp._5H_3_7_4':0.009000000000000341):0.008329999999999949,Bacteria_BacteroidetesChlorobi_group_Bacteroidetes_Flavobacteriia_Flavobacteriales_Flavobacteriaceae_Mesoflavibacter_zeaxanthinifaciens_DSM_18436:0.01898999999999962):0.009860000000000646):0.000190,Bacteria_BacteroidetesChlorobi_group_Bacteroidetes_Flavobacteriia_Flavobacteriales_Flavobacteriaceae_Gaetbulibacter_saemankumensis_DSM_17032:0.03082000000000029):0.02132999999999896):0.000180,(Bacteria_BacteroidetesChlorobi_group_Bacteroidetes_Flavobacteriia_Flavobacteriales_Flavobacteriaceae_Gelidibacter_mesophilus_DSM_14095:0.012690000000000978,(Bacteria_BacteroidetesChlorobi_group_Bacteroidetes_Flavobacteriia_Flavobacteriales_Flavobacteriaceae_Winogradskyella_psychrotolerans_RS_3:0.05054999999999943,'Bacteria_BacteroidetesChlorobi_group_Bacteroidetes_Flavobacteriia_Flavobacteriales_Flavobacteriaceae_Sediminibacter_sp._Hel_I_10':0.03003):0.03686000000000078):0.01947999999999972):0.028500000000000192,(('Bacteria_BacteroidetesChlorobi_group_Bacteroidetes_Flavobacteriia_Flavobacteriales_Flavobacteriaceae_Lutibacter_sp._Hel_I_33_5':0.04783999999999988,Bacteria_BacteroidetesChlorobi_group_Bacteroidetes_Flavobacteriia_Flavobacteriales_Flavobacteriaceae_Tenacibaculum_ovolyticum_DSM_18103:0.05506000000000011):0.1061700000000001,'Bacteria_BacteroidetesChlorobi_group_Bacteroidetes_Flavobacteriia_Flavobacteriales_Flavobacteriaceae_Polaribacter_sp._MED152':0.04249999999999954):0.04377999999999993):0.05987000000000009):0.000180):0.029460000000000264):0.015670000000000073,(((Bacteria_BacteroidetesChlorobi_group_Bacteroidetes_Flavobacteriia_Flavobacteriales_Flavobacteriaceae_Capnocytophaga_ochracea_DSM_7271:0.26063000000000036,Bacteria_BacteroidetesChlorobi_group_Bacteroidetes_Flavobacteriia_Flavobacteriales_Flavobacteriaceae_Imtechella_halotolerans_K1:0.01657000000000064):0.03861999999999988,'Bacteria_BacteroidetesChlorobi_group_Bacteroidetes_Flavobacteriia_Flavobacteriales_Flavobacteriaceae_Sinomicrobium_oceani_CGMCC_1.12145':0.06001000000000012):0.050519999999999676,(('Bacteria_BacteroidetesChlorobi_group_Bacteroidetes_Flavobacteriia_Flavobacteriales_Flavobacteriaceae_Galbibacter_sp._ck_I2_15':0.034440000000000026,Bacteria_BacteroidetesChlorobi_group_Bacteroidetes_Flavobacteriia_Flavobacteriales_Flavobacteriaceae_Kordia_algicida_OT_1_unfinished_sequence:0.036599999999999966):0.01094999999999935,(Bacteria_BacteroidetesChlorobi_group_Bacteroidetes_Flavobacteriia_Flavobacteriales_Flavobacteriaceae_Joostella_marina_En5_DSM_19592:0.019390000000000462,(Bacteria_BacteroidetesChlorobi_group_Bacteroidetes_Flavobacteriia_Flavobacteriales_Flavobacteriaceae_Muricauda_ruestringensis_B1_DSM_13258:0.11857000000000006,((Bacteria_BacteroidetesChlorobi_group_Bacteroidetes_Flavobacteriia_Flavobacteriales_Flavobacteriaceae_Arenibacter_certesii_DSM_19833:0.05365999999999982,Bacteria_BacteroidetesChlorobi_group_Bacteroidetes_Flavobacteriia_Flavobacteriales_Flavobacteriaceae_Cellulophaga_lytica_HI1:0.05493000000000059):0.01316000000000006,(Bacteria_BacteroidetesChlorobi_group_Bacteroidetes_Flavobacteriia_Flavobacteriales_Flavobacteriaceae_Eudoraea_adriatica_DSM_19308:0.06345000000000045,((Bacteria_BacteroidetesChlorobi_group_Bacteroidetes_Flavobacteriia_Flavobacteriales_Flavobacteriales_bacterium_HTCC2170:0.0766600000000004,Bacteria_BacteroidetesChlorobi_group_Bacteroidetes_Flavobacteriia_Flavobacteriales_Flavobacteriaceae_Zobellia_uliginosa_MAR_2009_138:0.045650000000000635):0.047219999999999374,Bacteria_BacteroidetesChlorobi_group_Bacteroidetes_Flavobacteriia_Flavobacteriales_Flavobacteriaceae_Robiginitalea_biformata_HTCC2501:0.039830000000000254):0.01364000000000054):0.01856999999999953):0.023399999999999643):0.0280200000000006):0.02583000000000002):0.02259000000000011):0.01639999999999997):0.07521000000000022):0.08054999999999968,((Bacteria_BacteroidetesChlorobi_group_Bacteroidetes_Flavobacteriia_Flavobacteriales_Flavobacteriaceae_Ornithobacterium_rhinotracheale_DSM_15997:0.23987999999999987,(Bacteria_BacteroidetesChlorobi_group_Bacteroidetes_Flavobacteriia_Flavobacteriales_Flavobacteriaceae_Empedobacter_brevis_ATCC_43319:0.0792799999999998,Bacteria_BacteroidetesChlorobi_group_Bacteroidetes_Flavobacteriia_Flavobacteriales_Flavobacteriaceae_Weeksella_virosa_DSM_16922:0.07364000000000015):0.05928000000000022):0.07332999999999945,((Bacteria_BacteroidetesChlorobi_group_Bacteroidetes_Flavobacteriia_Flavobacteriales_Flavobacteriaceae_Riemerella_anatipestifer_RA_CH_2:0.08474000000000004,((Bacteria_BacteroidetesChlorobi_group_Bacteroidetes_Flavobacteriia_Flavobacteriales_Flavobacteriaceae_Chryseobacterium_gregarium_DSM_19109:0.04850000000000021,Bacteria_BacteroidetesChlorobi_group_Bacteroidetes_Flavobacteriia_Flavobacteriales_Flavobacteriaceae_Epilithonimonas_tenax_DSM_16811:0.09291999999999989):0.049049999999999816,(Bacteria_BacteroidetesChlorobi_group_Bacteroidetes_Flavobacteriia_Flavobacteriales_Flavobacteriaceae_Elizabethkingia_anophelis_NUH6:0.14795999999999987,Bacteria_BacteroidetesChlorobi_group_Bacteroidetes_Flavobacteriia_Flavobacteriales_Flavobacteriaceae_Bergeyella_zoohelcum_CCUG_30536:0.10087000000000002):0.018979999999999997):0.046780000000000044):0.1503899999999998,(14_0903_02_30cm_scaffold_68370_4:0.7588900000000001,'Bacteria_BacteroidetesChlorobi_group_Bacteroidetes_Flavobacteriia_Flavobacteriales_Blattabacteriaceae_Blattabacterium_sp._Blattella_germanica_str._Bge':0.5639500000000002):0.2840699999999998):0.030419999999999447):0.12449000000000066):0.1702199999999996):0.0769700000000011):0.13352999999999948):0.18588999999999967):0.04705000000000048):0.12605999999999984):0.11969999999999992):0.19120000000000026,(((Bacteria_BacteroidetesChlorobi_group_Bacteroidetes_Sphingobacteriia_Sphingobacteriales_Chitinophagaceae_Balneola_vulgaris_DSM_17893:0.06498999999999988,Bacteria_BacteroidetesChlorobi_group_Bacteroidetes_Sphingobacteriia_Sphingobacteriales_Chitinophagaceae_Gracilimonas_tropica_DSM_19535:0.16849999999999987):0.5655200000000002,('Bacteria_BacteroidetesChlorobi_group_Bacteroidetes_Bacteroidetes_Order_II._Incertae_sedis_Rhodothermaceae_Rhodothermus_marinus_DSM_4252':0.23229000000000077,'Bacteria_BacteroidetesChlorobi_group_Bacteroidetes_Bacteroidetes_Order_II._Incertae_sedis_Rhodothermaceae_Salisaeta_longa_DSM_21114':0.45242000000000004):0.17520999999999987):0.18928000000000011,((Bacteria_BacteroidetesChlorobi_group_Ignavibacteria_Ignavibacteria_Ignavibacteriales_Ignavibacteriaceae_Ignavibacterium_album_Mat9_16_JCM_16511:0.31931000000000065,Bacteria_BacteroidetesChlorobi_group_Ignavibacteria_Ignavibacteria_Ignavibacteriales_Ignavibacteriaceae_Melioribacter_roseus_P3M:0.19749000000000017):0.2097199999999999,(Bacteria_Ignavibacteria_GWA2_Ignavibacteriae_55_25:0.33643999999999963,(14_0919_12_20cm_scaffold_199273_1:0.1074199999999994,14_0903_13_30cm_scaffold_1797133_6:0.17464999999999975):0.1889000000000003):0.24507000000000012):0.39222):0.14571999999999985):0.11350999999999978,(Bacteria_BacteroidetesChlorobi_group_Chlorobi_Chlorobia_Chlorobiales_Chlorobiaceae_ChlorobiumPelodictyon_group_Pelodictyon_luteolum_DSM_273:0.2756900000000009,Bacteria_BacteroidetesChlorobi_group_Chlorobi_Chlorobia_Chlorobiales_Chlorobiaceae_Prosthecochloris_aestuarii_DSM_271:0.0780100000000008):1.1746399999999992):0.26383000000000045):0.09757999999999978,((Bacteria_Proteobacteria_Alphaproteobacteria_Rickettsiales_Candidatus_Midichloria_mitochondrii_IricVA:1.06677,Bacteria_Proteobacteria_deltaepsilon_subdivisions_Deltaproteobacteria_Bdellovibrionales_Bdellovibrionaceae_Bdellovibrio_bacteriovorus_HD100:1.00305):0.15335000000000054,((((((Bacteria_Proteobacteria_Alphaproteobacteria_Sneathiellales_Sneathiellaceae_Sneathiella_glossodoripedis_JCM_23214:0.49453999999999976,Archaea_Thaumarchaeota_unclassified_Thaumarchaeota_Marine_Group_I_Marine_Group_I_crenarchaeon_SCGC_AB_629_I23:1.4451100000000001):0.1786399999999997,(((Bacteria_Proteobacteria_Alphaproteobacteria_unclassified_Alphaproteobacteria_Micavibrio_aeruginosavorus_ARL_13:0.5071700000000003,Bacteria_Proteobacteria_Alphaproteobacteria_Rickettsiales_Holosporaceae_Holospora_undulata_HU1:1.1864600000000003):0.1025999999999998,(Bacteria_Proteobacteria_Alphaproteobacteria_Rickettsiales_Rickettsiales_genera_incertae_sedis_Candidatus_Odyssella_thessalonicensis_L13:0.64365,Bacteria_Proteobacteria_Alphaproteobacteria_Rhizobiales_Methylocystaceae_Terasakiella_pusilla_DSM_6293:0.3394699999999995):0.08539999999999992):0.07249000000000017,(((Bacteria_Proteobacteria_Alphaproteobacteria_unclassified_Alphaproteobacteria_Geminicoccus_roseus_DSM_18922:0.6332599999999999,(((14_0927_09_20cm_scaffold_107977_2:0.009500000000000064,(14_0929_12_20cm_scaffold_251251_3:0.19587999999999983,(14_0903_13_30cm_scaffold_1121988_7:0.024980000000000224,(14_0903_02_20cm_scaffold_32140_2:0.20627999999999957,(14_0919_09_20cm_scaffold_47853_3:0.008529999999999482,(14_0919_09_20cm_scaffold_44100_5:0.035519999999999996,14_0903_13_30cm_scaffold_9043607_4:0.000170):0.05054999999999943):0.000280):0.004230000000000622):0.30154999999999976):0.08804000000000034):0.21140000000000025,14_0903_12_20cm_scaffold_48786_3:0.000190):0.16699999999999982,((14_0929_09_20cm_scaffold_105737_2:0.010480000000000267,(14_0903_13_30cm_scaffold_945974_1:0.08237999999999968,14_0903_02_30cm_scaffold_21692_3:0.03899000000000008):0.28402999999999956):0.20368999999999993,(((14_1009_12_40cm_scaffold_257711_3:0.02646999999999977,14_1009_12_20cm_scaffold_214105_2:0.045090000000000074):0.020330000000000403,14_0903_12_30cm_scaffold_112833_1:0.012890000000000512):0.03119999999999923,((((((14_0903_13_20cm_scaffold_310541_3:0.01639000000000035,Bacteria_Proteobacteria_Alphaproteobacteria_Rhodospirillales_unclassified_Rhodospirillales_Reyranella_Reyranella_massiliensis_521_DSM_23428:0.02370000000000072):0.000180,14_0919_02_20cm_scaffold_74909_4:0.0650599999999999):0.000610,14_0929_12_40cm_scaffold_162149_4:0.01994000000000007):0.015559999999999796,14_0903_02_30cm_scaffold_17697_8:0.023719999999999075):0.023280000000000634,14_1009_13_20cm_scaffold_81716_1:0.00262999999999991):0.005910000000000082,14_0927_12_20cm_scaffold_141364_2:0.000180):0.017559999999999576):0.09572000000000003):0.05308000000000046):0.18102000000000018):0.10084999999999944,((((Bacteria_Proteobacteria_Alphaproteobacteria_Rhodospirillales_Rhodospirillaceae_Nisaea_denitrificans_DSM_18348:0.2832100000000004,(Bacteria_Proteobacteria_Alphaproteobacteria_Alpha_proteobacterium_IMCC1322:0.38729000000000013,(Bacteria_Proteobacteria_Alphaproteobacteria_Rhodospirillales_Rhodospirillaceae_Candidatus_Endolissoclinum_faulkneri_L5:0.18136999999999937,Bacteria_Proteobacteria_Alphaproteobacteria_Rhodospirillales_Rhodospirillaceae_Thalassobaculum_salexigens_DSM_19539:0.026969999999999494):0.11814999999999998):0.05287000000000042):0.10670999999999964,(Bacteria_Proteobacteria_Alphaproteobacteria_Rhodospirillales_Rhodospirillaceae_Rhodovibrio_salinarum_DSM_9154:0.3340500000000004,(Bacteria_Proteobacteria_Alphaproteobacteria_Rhodospirillales_Rhodospirillaceae_Fodinicurvata_sediminis_DSM_21159:0.14900999999999964,(Bacteria_Proteobacteria_Alphaproteobacteria_Rhodospirillales_Rhodospirillaceae_Thalassospira_profundimaris_WP0211:0.4754499999999995,Bacteria_Proteobacteria_Alphaproteobacteria_Kiloniellales_Kiloniellaceae_Kiloniella_laminariae_DSM_19542:0.2926599999999997):0.14146999999999998):0.1318400000000004):0.020779999999999355):0.0924700000000005,(((((14_0903_13_30cm_scaffold_4797150_7:0.00973999999999986,14_1009_16_30cm_scaffold_253683_5:0.000170):0.12037999999999993,(14_1009_16_30cm_scaffold_132626_7:0.02921999999999958,14_1009_13_30cm_scaffold_148103_5:0.6989199999999993):0.1272000000000002):0.1215799999999998,(((Bacteria_Proteobacteria_Alphaproteobacteria_Rhodospirillales_Rhodospirillaceae_Skermanella_stibiiresistens_SB22:0.25338999999999956,(Bacteria_Proteobacteria_Alphaproteobacteria_Rhodospirillales_Rhodospirillaceae_Azospirillum_irakense_DSM_11586:0.11593000000000053,Bacteria_Proteobacteria_Alphaproteobacteria_Rhodospirillales_Rhodospirillaceae_Magnetospirillum_magneticum_AMB_1:0.16591000000000022):0.04789999999999939):0.06490000000000062,(Bacteria_Proteobacteria_Alphaproteobacteria_Rhodospirillales_Rhodospirillaceae_Azospirillum_amazonense_CBAmc:0.21706000000000003,('Bacteria_Proteobacteria_Alphaproteobacteria_Rhodospirillales_Rhodospirillaceae_Dongia_sp._URHE0060':0.1614400000000007,Bacteria_Proteobacteria_Alphaproteobacteria_Rhodospirillales_Rhodospirillaceae_Oceanibaculum_indicum_P24:0.2894300000000003):0.0575499999999991):0.03747000000000078):0.03726999999999947,Bacteria_Proteobacteria_Alphaproteobacteria_Rhodospirillales_Rhodospirillaceae_Inquilinus_limosus_DSM_16000:0.25070999999999977):0.027599999999999625):0.021480000000000388,((14_0903_13_30cm_scaffold_557862_4:0.09511000000000003,(((14_0903_13_40cm_scaffold_41952_1:0.018429999999999502,(14_1009_16_30cm_scaffold_974401_3:0.07401000000000035,(((14_0903_13_30cm_scaffold_2666443_5:0.000170,14_1009_16_30cm_scaffold_63031_4:0.000170):0.0269200000000005,(14_0903_13_30cm_scaffold_2518282_7:0.05030000000000001,(14_0927_02_20cm_scaffold_31028_5:0.000170,(14_0903_12_20cm_scaffold_38612_6:0.000170,(14_0927_09_20cm_scaffold_52713_10:0.000170,14_0903_13_20cm_scaffold_35318_9:0.000170):0.000190):0.000170):0.000190):0.1251200000000008):0.010309999999999597,(14_0927_02_20cm_scaffold_138979_2:0.000170,(14_1009_12_40cm_scaffold_206989_2:0.03217999999999943,(14_0929_09_30cm_scaffold_119633_1:0.050959999999999894,(14_0929_12_40cm_scaffold_168143_4:0.014419999999999433,14_0927_09_20cm_scaffold_175815_3:0.018169999999999575):0.010759999999999437):0.000240):0.023020000000000707):0.02320999999999973):0.018159999999999954):0.08948):0.06003999999999987,14_0929_05_30cm_scaffold_190114_2:0.048189999999999955):0.12729999999999997,((((14_1009_16_30cm_scaffold_148832_13:0.000180,((14_0919_12_20cm_scaffold_189774_3:0.000170,14_0927_12_20cm_scaffold_287360_1:0.02986999999999984):0.042180000000000106,14_1009_16_40cm_scaffold_327768_4:0.08868000000000009):0.0080600000000004):0.11299999999999955,((14_0903_16_20cm_scaffold_13593_4:0.027339999999999698,14_1009_05_20cm_scaffold_75615_7:0.026519999999999655):0.06158999999999981,((14_1009_13_30cm_scaffold_7693_23:0.000180,(14_0903_05_20cm_scaffold_3022_14:0.008519999999999861,(14_0903_12_40cm_200_scaffold_38544_2:0.01705000000000023,14_0903_02_20cm_scaffold_1554_20:0.035009999999999764):0.000170):0.01721000000000039):0.05535999999999941,14_0927_05_40cm_scaffold_256551_1:0.05702999999999925):0.02090000000000014):0.015880000000000116):0.020170000000000243,((((14_1009_16_30cm_scaffold_54617_10:0.007799999999999585,(14_0929_02_20cm_scaffold_43543_12:0.000170,(14_0927_09_20cm_scaffold_300498_3:0.010320000000000107,14_0919_09_20cm_scaffold_239618_2:0.025100000000000122):0.000170):0.040000000000000036):0.009439999999999671,14_0903_02_30cm_scaffold_45648_10:0.000170):0.000150,14_0903_02_20cm_scaffold_21561_3:0.000170):0.0505299999999993,(14_0903_12_30cm_scaffold_53584_2:0.11591999999999913,(14_1009_16_30cm_scaffold_277483_4:0.00821000000000005,(14_1009_13_40cm_scaffold_82029_1:0.000170,14_1009_16_40cm_scaffold_171617_1:0.02243999999999957):0.000190):0.017900000000000027):0.0609099999999998):0.012790000000000745):0.02073999999999998,(14_0927_02_40cm_scaffold_129716_2:0.20126999999999917,(14_1009_16_40cm_scaffold_291389_4:0.1585599999999996,(14_0929_09_30cm_scaffold_219019_1:0.040749999999999176,14_0929_09_20cm_scaffold_155597_1:0.09635999999999978):0.03218000000000032):0.025159999999999627):0.09195000000000064):0.02192999999999934):0.14731000000000094):0.16755999999999993,(14_1009_05_40cm_scaffold_315681_2:0.25340000000000007,((14_1009_16_20cm_scaffold_124537_1:0.049579999999999735,(14_0919_12_20cm_scaffold_135295_4:0.08097999999999939,14_0903_13_20cm_scaffold_119000_4:0.21586000000000016):0.07416):0.05874999999999986,14_0903_09_20cm_scaffold_77114_1:0.18306999999999984):0.1447200000000004):0.15908000000000033):0.012259999999999494):0.029650000000000176,(Bacteria_Proteobacteria_Alphaproteobacteria_Rhodospirillales_unclassified_Rhodospirillales_Elioraea_tepidiphila_DSM_17972:0.23416999999999977,((Bacteria_Proteobacteria_Alphaproteobacteria_Rhodospirillales_Acetobacteraceae_Acidiphilium_multivorum_AIU301:0.10939999999999994,('Bacteria_Proteobacteria_Alphaproteobacteria_Rhodospirillales_Acetobacteraceae_Commensalibacter_sp._MX_MONARCH01':0.1878700000000002,(Bacteria_Proteobacteria_Alphaproteobacteria_Rhodospirillales_Acetobacteraceae_Acidocella_facilis_ATCC_35904:0.18475000000000108,(((Bacteria_Proteobacteria_Alphaproteobacteria_Rhodospirillales_Acetobacteraceae_Gluconacetobacter_diazotrophicus_PAl_5:0.009790000000000632,Bacteria_Proteobacteria_Alphaproteobacteria_Rhodospirillales_Acetobacteraceae_Gluconacetobacter_xylinus_NBRC_3288:0.03810000000000002):0.013659999999999783,Bacteria_Proteobacteria_Alphaproteobacteria_Rhodospirillales_Acetobacteraceae_Granulibacter_bethesdensis_CGDNIH1:0.10032999999999959):0.01700999999999997,(Bacteria_Proteobacteria_Alphaproteobacteria_Rhodospirillales_Acetobacteraceae_Asaia_platycodi_JCM_25414:0.03957999999999995,(Bacteria_Proteobacteria_Alphaproteobacteria_Rhodospirillales_Acetobacteraceae_Acetobacter_pasteurianus_386B:0.07781000000000038,((Bacteria_Proteobacteria_Alphaproteobacteria_Rhodospirillales_Acetobacteraceae_Gluconobacter_oxydans_621H:0.009879999999999,Bacteria_Proteobacteria_Alphaproteobacteria_Rhodospirillales_Acetobacteraceae_Saccharibacter_floricola_DSM_15669:0.1095600000000001):0.04948000000000086,Bacteria_Proteobacteria_Alphaproteobacteria_Rhodospirillales_Acetobacteraceae_Kozakia_baliensis_SR_745:0.000190):0.01792999999999978):0.020080000000000098):0.030429999999999957):0.0382100000000003):0.03491):0.08178999999999981):0.06641999999999992,((Bacteria_Proteobacteria_Alphaproteobacteria_Rhodospirillales_Acetobacteraceae_Belnapia_moabensis_DSM_16746:0.06620000000000026,Bacteria_Proteobacteria_Alphaproteobacteria_Rhodospirillales_Acetobacteraceae_Roseomonas_mucosa_ATCC_BAA_692:0.10927000000000042):0.09679000000000038,Bacteria_Proteobacteria_Alphaproteobacteria_Rhodospirillales_Acetobacteraceae_Rubritepida_flocculans_DSM_14296:0.13596000000000075):0.039679999999999715):0.09492999999999974):0.15575000000000028):0.04124999999999979):0.042500000000000426,((Bacteria_Proteobacteria_Alphaproteobacteria_Rhodospirillales_Rhodospirillaceae_Rhodospirillum_rubrum_S1_ATCC_11170:0.19099000000000022,Bacteria_Proteobacteria_Alphaproteobacteria_Rhodospirillales_Rhodospirillaceae_Novispirillum_itersonii_ATCC_12639:0.20974000000000004):0.07127000000000017,Bacteria_Proteobacteria_Alphaproteobacteria_Rhodospirillales_Rhodospirillaceae_Caenispirillum_salinarum_AK4:0.23536):0.06709000000000032):0.031449999999999534):0.0543199999999997,(((((14_0903_13_20cm_scaffold_192387_5:0.6305800000000001,14_0903_02_20cm_scaffold_36089_6:0.34102999999999994):0.15998999999999963,14_0929_05_20cm_scaffold_143616_3:0.2621399999999996):0.1566700000000001,14_0903_13_30cm_scaffold_3881389_1:0.25539999999999985):0.11233000000000004,(((Bacteria_Proteobacteria_Alphaproteobacteria_Rhizobiales_Hyphomicrobiaceae_Maritalea_myrionectae_DSM_19524:0.17186000000000057,(Bacteria_Proteobacteria_Alphaproteobacteria_Rhizobiales_Hyphomicrobiaceae_Cucumibacter_marinus_DSM_18995:0.12492999999999999,(('Bacteria_Proteobacteria_Alphaproteobacteria_Rhizobiales_Hyphomicrobiaceae_Devosia_sp._17_2_E_8':0.12636000000000003,Bacteria_Proteobacteria_Alphaproteobacteria_Rhizobiales_unclassified_Rhizobiales_Vasilyevaea_enhydra_ATCC_23634:0.053300000000000125):0.13234999999999975,Bacteria_Proteobacteria_Alphaproteobacteria_Rhizobiales_Hyphomicrobiaceae_Pelagibacterium_halotolerans_B2:0.10494999999999965):0.059309999999999974):0.027980000000000338):0.2725299999999997,((Bacteria_Proteobacteria_Alphaproteobacteria_Rhizobiales_Methylobacteriaceae_Meganema_perideroedes_DSM_15528:0.22764000000000006,(((Bacteria_Proteobacteria_Alphaproteobacteria_Rhodobacterales_Rhodobacteraceae_Haematobacter_missouriensis_CCUG_52307:0.10921000000000003,(Bacteria_Proteobacteria_Alphaproteobacteria_Rhodobacterales_Rhodobacteraceae_CG_Rhodob_01:0.11435999999999957,Bacteria_Proteobacteria_Alphaproteobacteria_Rhodobacterales_Rhodobacteraceae_Pseudorhodobacter_ferrugineus_DSM_5888:0.1049199999999999):0.08277000000000001):0.07383999999999968,(((((Bacteria_Proteobacteria_Alphaproteobacteria_Rhodobacterales_Rhodobacteraceae_Ketogulonigenium_vulgarum_WSH_001:0.15255999999999936,Bacteria_Proteobacteria_Alphaproteobacteria_Rhodobacterales_Rhodobacteraceae_Wenxinia_marina_DSM_24838:0.08835999999999977):0.021250000000000213,(Bacteria_Proteobacteria_Alphaproteobacteria_Rhodobacterales_Rhodobacteraceae_Loktanella_vestfoldensis_SKA53:0.22200000000000042,Bacteria_Proteobacteria_Alphaproteobacteria_Rhodobacterales_Rhodobacteraceae_Rubellimicrobium_thermophilum_DSM_16684:0.21135000000000037):0.05392999999999937):0.058260000000000645,((('Bacteria_Proteobacteria_Alphaproteobacteria_Rhodobacterales_Rhodobacteraceae_Celeribacter_sp._P73_complete_genome':0.05691999999999986,(((((Bacteria_Proteobacteria_Alphaproteobacteria_Rhodobacterales_Rhodobacteraceae_cArct_4215:0.0685399999999996,'Bacteria_Proteobacteria_Alphaproteobacteria_Rhodobacterales_Rhodobacteraceae_Phaeobacter_gallaeciensis_2.10':0.019879999999999676):0.03592000000000084,Bacteria_Proteobacteria_Alphaproteobacteria_Rhodobacterales_Rhodobacteraceae_Donghicola_xiamenensis_DSM_18339:0.0697100000000006):0.017109999999999737,(Bacteria_Proteobacteria_Alphaproteobacteria_Rhodobacterales_Rhodobacteraceae_cMeth_4145:0.04527999999999999,(('Bacteria_Proteobacteria_Alphaproteobacteria_Rhodobacterales_Rhodobacteraceae_Roseivivax_sp._22II_s10s':0.11943999999999999,(Bacteria_Proteobacteria_Alphaproteobacteria_Rhodobacterales_Rhodobacteraceae_Pelagibaca_bermudensis_HTCC2601:0.000180,('Bacteria_Proteobacteria_Alphaproteobacteria_Rhodobacterales_Rhodobacteraceae_Citreicella_sp._SE45':0.033680000000000376,Bacteria_Proteobacteria_Alphaproteobacteria_Rhodobacterales_Rhodobacteraceae_Salipiger_mucosus_DSM_16094_scaffold_version:0.02524000000000015):0.01700999999999908):0.03330000000000055):0.03185000000000038,Bacteria_Proteobacteria_Alphaproteobacteria_Rhodobacterales_Rhodobacteraceae_Sagittula_stellata_E_37_unfinished_sequence:0.05791000000000057):0.08151999999999937):0.000170):0.031289999999999374,((Bacteria_Proteobacteria_Alphaproteobacteria_Rhodobacterales_Rhodobacteraceae_Oceanicola_granulosus_HTCC2516:0.04375999999999891,('Bacteria_Proteobacteria_Alphaproteobacteria_Rhodobacterales_Rhodobacteraceae_Maribius_sp._MOLA_401':0.05457000000000001,Bacteria_Proteobacteria_Alphaproteobacteria_Rhodobacterales_Rhodobacteraceae_Oceaniovalibus_guishaninsula_JLT2003:0.10134000000000043):0.075429999999999):0.029820000000000846,(Bacteria_Proteobacteria_Alphaproteobacteria_Rhodobacterales_Rhodobacteraceae_Sediminimonas_qiaohouensis_DSM_21189:0.09961999999999982,((Bacteria_Proteobacteria_Alphaproteobacteria_Rhodobacterales_Rhodobacteraceae_Nereida_ignava_DSM_16309:0.08134999999999959,Bacteria_Proteobacteria_Alphaproteobacteria_Rhodobacterales_Rhodobacteraceae_Planktomarina_temperata_RCA23_DSM_22400_RCA23:0.10423000000000027):0.027940000000000076,('Bacteria_Proteobacteria_Alphaproteobacteria_Rhodobacterales_Rhodobacteraceae_Roseovarius_sp._217':0.07865999999999929,(('Bacteria_Proteobacteria_Alphaproteobacteria_Rhodobacterales_Rhodobacteraceae_Roseobacter_Thalassiobium_sp._R2A62_genomic_scaffold_scf_1112329232034':0.0902699999999994,Bacteria_Proteobacteria_Alphaproteobacteria_Rhodobacterales_Rhodobacteraceae_Thalassobacter_arenae_DSM_19593:0.06620999999999988):0.011260000000000048,(Bacteria_Proteobacteria_Alphaproteobacteria_Rhodobacterales_Rhodobacteraceae_Sedimentitalea_cNanh_4411:0.023450000000000415,(Bacteria_Proteobacteria_Alphaproteobacteria_Rhodobacterales_Rhodobacteraceae_Oceanibulbus_indolifex_HEL_45_unfinished_sequence:0.033500000000000085,(Bacteria_Proteobacteria_Alphaproteobacteria_Rhodobacterales_Rhodobacteraceae_Roseobacter_litoralis_Och_149:0.011050000000000004,'Bacteria_Proteobacteria_Alphaproteobacteria_Rhodobacterales_Rhodobacteraceae_Sulfitobacter_sp._NAS_14.1':0.052959999999999674):0.01083999999999996):0.08189000000000046):0.040519999999999):0.01806999999999981):0.030910000000000437):0.000180):0.030219999999999914):0.010489999999999):0.0349800000000009,Bacteria_Proteobacteria_Alphaproteobacteria_Rhodobacterales_Rhodobacteraceae_Silicibacter_pomeroyi_DSS_3:0.08543000000000056):0.03251999999999988):0.020919999999999384,(Bacteria_Proteobacteria_Alphaproteobacteria_Rhodobacterales_Rhodobacteraceae_Actibacterium_mucosum_KCTC_23349:0.11240000000000094,Bacteria_Proteobacteria_Alphaproteobacteria_Rhodobacterales_Rhodobacteraceae_Dinoroseobacter_shibae_DFL_12:0.1826800000000004):0.04127999999999954):0.000190,('Bacteria_Proteobacteria_Alphaproteobacteria_Rhodobacterales_Rhodobacteraceae_Maritimibacter_sp._HL_12':0.15759999999999952,('Bacteria_Proteobacteria_Alphaproteobacteria_Rhodobacterales_Rhodobacteraceae_Jannaschia_sp._CCS1':0.1907899999999998,Bacteria_Proteobacteria_Alphaproteobacteria_Rhodobacterales_Rhodobacteraceae_Octadecabacter_arcticus_238:0.15681000000000012):0.031329999999999636):0.03622000000000014):0.06777000000000033):0.11551999999999918,Bacteria_Proteobacteria_Alphaproteobacteria_Rhodobacterales_Rhodobacteraceae_Thioclava_pacifica_DSM_10166:0.02536000000000005):0.026810000000000223,(Bacteria_Proteobacteria_Alphaproteobacteria_Rhodobacterales_Rhodobacteraceae_Rhodobacter_capsulatus_SB1003:0.08299000000000056,(Bacteria_Proteobacteria_Alphaproteobacteria_Rhodobacterales_Rhodobacteraceae_Paracoccus_denitrificans_PD1222_1:0.07344999999999935,Bacteria_Proteobacteria_Alphaproteobacteria_Rhodobacterales_Rhodobacteraceae_Catellibacterium_nectariphilum_DSM_15620:0.09727999999999959):0.020319999999999894):0.024070000000000036):0.035359999999999836):0.0432200000000007,'Bacteria_Proteobacteria_Alphaproteobacteria_Rhodobacterales_Rhodobacteraceae_Defluviimonas_sp._20V17':0.12556000000000012):0.2546499999999998):0.10858999999999952,(Bacteria_Proteobacteria_Alphaproteobacteria_Rhizobiales_Hyphomicrobiaceae_Hyphomicrobium_nitrativorans_NL23:0.42819000000000074,Bacteria_Proteobacteria_Alphaproteobacteria_Rhizobiales_Hyphomicrobiaceae_Rhodomicrobium_vannielii_ATCC_17100:0.22268000000000043):0.09756999999999927):0.043540000000000134):0.05320000000000036,(((14_0903_02_30cm_scaffold_430511_2:0.053600000000000314,(14_0903_13_30cm_scaffold_3870472_9:0.03838000000000008,(14_0903_02_20cm_scaffold_44240_3:0.000170,14_0903_13_30cm_scaffold_7132830_3:0.000190):0.1459299999999999):0.016980000000000217):0.21689999999999987,(Bacteria_Proteobacteria_Alphaproteobacteria_unclassified_Alphaproteobacteriar_Canditatus_Phaeomarinobacter_ectocarpi_Ec32:0.25454000000000043,'Bacteria_Proteobacteria_Alphaproteobacteria_unclassified_Alphaproteobacteria_Thermopetrobacter_sp._TC1':0.2809299999999997):0.11069999999999958):0.0983900000000002,((Bacteria_Proteobacteria_Alphaproteobacteria_Rhizobiales_Rhizobiaceae_Candidatus_Liberibacter_americanus_Sao_Paulo:0.8655600000000003,(Bacteria_Proteobacteria_Alphaproteobacteria_Kordiimonadales_Kordiimonas_gwangyangensis_DSM_19435:0.38272000000000084,(14_1009_05_20cm_scaffold_237583_1:0.16432000000000002,((((((14_0919_05_20cm_scaffold_101909_4:0.000190,14_1009_12_30cm_scaffold_106808_3:0.5500999999999996):0.10601000000000038,14_1009_05_20cm_scaffold_140628_3:0.39249):0.08811999999999998,(14_1009_16_30cm_scaffold_248444_7:0.10996000000000006,14_1009_13_40cm_scaffold_338874_2:0.13890000000000047):0.023789999999999978):0.07843999999999962,(14_1009_02_20cm_scaffold_49488_3:0.05570999999999948,(14_0903_16_40cm_scaffold_194302_2:0.016789999999999417,((14_1009_13_30cm_scaffold_221571_1:0.05176999999999943,14_0903_02_30cm_scaffold_35048_2:0.043709999999999916):0.022149999999999892,((14_0929_09_20cm_scaffold_97047_4:0.008329999999999949,(14_0903_02_20cm_scaffold_111783_1:0.019920000000000826,((14_1009_12_20cm_scaffold_20044_11:0.008490000000000109,14_0929_09_20cm_scaffold_118851_2:0.025019999999999598):0.016640000000000654,((14_0929_09_30cm_scaffold_28386_4:0.025110000000000632,14_0929_09_20cm_scaffold_21517_7:0.01317000000000057):0.016929999999999445,(14_0927_05_40cm_scaffold_130185_4:0.02568999999999999,(14_1009_02_20cm_scaffold_21808_2:0.000170,(14_0903_12_40cm_200_scaffold_91932_2:0.016620000000000523,(14_0927_02_20cm_scaffold_131431_2:0.016579999999999373,14_1009_12_30cm_scaffold_121763_2:0.024950000000000472):0.000180):0.008309999999999818):0.000130):0.0164200000000001):0.008500000000000618):0.000190):0.016879999999999562):0.010639999999999539,((14_0919_05_20cm_scaffold_116244_3:0.0388200000000003,14_0927_05_40cm_scaffold_59376_2:0.05188000000000059):0.010009999999999408,14_0903_13_30cm_scaffold_3892801_1:0.027620000000000644):0.008509999999999351):0.009050000000000225):0.008739999999999526):0.010550000000000281):0.009959999999999525):0.05336000000000052,14_1009_09_30cm_scaffold_153953_1:0.030850000000000044):0.021920000000000606,(((((Bacteria_Proteobacteria_Alphaproteobacteria_Sphingomonadales_Sphingomonadaceae_Zymomonas_mobilis_mobilis_CP4:0.14048000000000016,('Bacteria_Proteobacteria_Alphaproteobacteria_Sphingomonadales_Sphingomonadaceae_Blastomonas_sp._AAP53':0.08966999999999992,('Bacteria_Proteobacteria_Alphaproteobacteria_Sphingomonadales_Sphingomonadaceae_Citromicrobium_sp._JLT1363':0.08072999999999908,((Bacteria_Proteobacteria_Alphaproteobacteria_Sphingomonadales_Erythrobacteraceae_Altererythrobacter_ishigakiensis_ATCC_BAA_2084:0.028939999999999966,(Bacteria_Proteobacteria_Alphaproteobacteria_Sphingomonadales_Erythrobacteraceae_Erythrobacter_litoralis_HTCC2594:0.07047999999999988,'Bacteria_Proteobacteria_Alphaproteobacteria_Sphingomonadales_Sphingomonadaceae_Novosphingobium_sp._PP1Y':0.12213999999999992):0.0672600000000001):0.03343000000000007,'Bacteria_Proteobacteria_Alphaproteobacteria_Sphingomonadales_Erythrobacteraceae_Porphyrobacter_sp._AAP82':0.06675999999999993):0.026169999999999582):0.07057000000000002):0.13731000000000027):0.051599999999999646,(Bacteria_Proteobacteria_Alphaproteobacteria_Sphingomonadales_Sphingomonadaceae_Sphingobium_japonicum_UT26S_1:0.06299000000000099,Bacteria_Proteobacteria_Alphaproteobacteria_Sphingomonadales_Sphingomonadaceae_Sphingopyxis_alaskensis_RB2256:0.14622000000000046):0.025919999999999277):0.031640000000000335,'Bacteria_Proteobacteria_Alphaproteobacteria_Sphingomonadales_Sphingomonadaceae_Sandarakinorhabdus_sp._AAP62':0.24619999999999997):0.045700000000000074,((14_1009_16_30cm_scaffold_58498_13:0.035519999999999996,(14_0919_09_20cm_scaffold_440_28:0.061319999999999375,(14_0903_02_20cm_scaffold_490_40:0.0575499999999991,14_1009_12_30cm_scaffold_10601_4:0.04814000000000007):0.13228000000000062):0.04360000000000053):0.022959999999999425,14_0919_09_20cm_scaffold_44475_6:0.03622999999999976):0.009549999999999947):0.031799999999999606,Bacteria_Proteobacteria_Alphaproteobacteria_Sphingomonadales_Sphingomonadaceae_Sphingomonas_wittichii_RW1:0.08291000000000004):0.01781000000000077):0.11910999999999916):0.31553000000000075):0.053879999999999484):0.08003000000000071,((Bacteria_Proteobacteria_Alphaproteobacteria_Rhizobiales_Aurantimonadaceae_Aurantimonas_ureilytica_DSM_18598:0.13649999999999984,(((((Bacteria_Proteobacteria_Alphaproteobacteria_Rhizobiales_Bartonellaceae_Bartonella_clarridgeiae_73:0.18918000000000035,('Bacteria_Proteobacteria_Alphaproteobacteria_Rhizobiales_Phyllobacteriaceae_Chelativorans_sp._BNC1':0.1581500000000009,Bacteria_Proteobacteria_Alphaproteobacteria_Rhizobiales_Phyllobacteriaceae_Nitratireductor_aquibiodomus_JCM_21793:0.06284000000000045):0.02956000000000003):0.035029999999999006,((Bacteria_Proteobacteria_Alphaproteobacteria_Rhizobiales_Phyllobacteriaceae_Aquamicrobium_defluvii_W13Z1:0.07305000000000028,Bacteria_Proteobacteria_Alphaproteobacteria_Rhizobiales_Phyllobacteriaceae_Pseudaminobacter_salicylatoxidans_KCT001:0.07201000000000057):0.031019999999999825,(('Bacteria_Proteobacteria_Alphaproteobacteria_Rhizobiales_Phyllobacteriaceae_Aliihoeflea_sp._2WW':0.05337999999999976,(Bacteria_Proteobacteria_Alphaproteobacteria_Rhizobiales_Phyllobacteriaceae_Mesorhizobium_australicum_WSM2073:0.000180,(14_0903_13_30cm_scaffold_8334000_3:0.016650000000000276,14_1009_12_40cm_scaffold_125029_5:0.008239999999999803):0.03401999999999994):0.08939999999999948):0.021560000000000912,'Bacteria_Proteobacteria_Alphaproteobacteria_Rhizobiales_Phyllobacteriaceae_Aminobacter_sp._J41':0.0896600000000003):0.01667999999999914):0.04035999999999973):0.04292000000000051,('Bacteria_Proteobacteria_Alphaproteobacteria_Rhizobiales_Phyllobacteriaceae_Phyllobacterium_sp._YR531':0.09114999999999984,('Bacteria_Proteobacteria_Alphaproteobacteria_Rhizobiales_Brucellaceae_Pseudochrobactrum_sp._AO18b':0.0826399999999996,(Bacteria_Proteobacteria_Alphaproteobacteria_Rhizobiales_Brucellaceae_Brucella_abortus_A13334:0.007890000000000619,Bacteria_Proteobacteria_Alphaproteobacteria_Rhizobiales_Brucellaceae_Ochrobactrum_anthropi_ATCC_49188_1:0.000180):0.05403000000000002):0.026650000000000063):0.03110999999999997):0.04537000000000013,((('Bacteria_Proteobacteria_Alphaproteobacteria_Rhizobiales_Rhizobiaceae_RhizobiumAgrobacterium_group_Agrobacterium_sp._H13_3':0.049430000000000085,('Bacteria_Proteobacteria_Alphaproteobacteria_Rhizobiales_Rhizobiaceae_Neorhizobium_galegae_bv._orientalis_HAMBI_540':0.0363800000000003,('Bacteria_Proteobacteria_Alphaproteobacteria_Rhizobiales_Rhizobiaceae_RhizobiumAgrobacterium_group_Rhizobium_leguminosarum_bv._trifolii_CB782':0.07247999999999966,(Bacteria_Proteobacteria_Alphaproteobacteria_Rhizobiales_Rhizobiaceae_Shinella_zoogleoides_DD12_SHLA:0.040149999999999686,(Bacteria_Proteobacteria_Alphaproteobacteria_Rhizobiales_Rhizobiaceae_SinorhizobiumEnsifer_group_Ensifer_adhaerens_OV14:0.0275300000000005,Bacteria_Proteobacteria_Alphaproteobacteria_Rhizobiales_Rhizobiaceae_SinorhizobiumEnsifer_group_Ensifer_meliloti_GR4:0.02372000000000085):0.03770999999999969):0.03078000000000003):0.007050000000000445):0.03526999999999969):0.04315999999999942,(Bacteria_Proteobacteria_Alphaproteobacteria_Rhizobiales_Phyllobacteriaceae_Hoeflea_phototrophica_DFL_43:0.061040000000000205,Bacteria_Proteobacteria_Alphaproteobacteria_Rhizobiales_Aurantimonadaceae_Martelella_mediterranea_DSM_17316:0.16069000000000067):0.06866999999999912):0.08914000000000044,'Bacteria_Proteobacteria_Alphaproteobacteria_Rhodobacterales_Rhodobacteraceae_Ahrensia_sp._13_GOM_1096m':0.15004000000000062):0.041380000000000194):0.059940000000000104,(Bacteria_Proteobacteria_Alphaproteobacteria_Rhizobiales_Aurantimonadaceae_Aurantimonas_manganoxydans_SI85_9A1:0.021640000000000548,Bacteria_Proteobacteria_Alphaproteobacteria_Rhizobiales_Aurantimonadaceae_Fulvimarina_pelagi_HTCC2506_unfinished_sequence:0.12137999999999938):0.10322000000000031):0.041379999999999306):0.12651000000000057,(((Bacteria_Proteobacteria_Alphaproteobacteria_Rhodobacterales_Rhodobacteraceae_Stappia_stellulata_DSM_5886:0.24894000000000105,((Bacteria_Proteobacteria_Alphaproteobacteria_Rhodobacterales_Rhodobacteraceae_Nesiotobacter_exalbescens_DSM_16456:0.041700000000000514,'Bacteria_Proteobacteria_Alphaproteobacteria_Rhodobacterales_Rhodobacteraceae_Pseudovibrio_sp._FO_BEG1':0.01745999999999981):0.1397699999999995,(Bacteria_Proteobacteria_Alphaproteobacteria_Rhodobacterales_Rhodobacteraceae_Pannonibacter_phragmitetus_DSM_14782:0.07717999999999936,(Bacteria_Proteobacteria_Alphaproteobacteria_Rhodobacterales_Rhodobacteraceae_Labrenzia_alexandrii_DFL_11:0.0775800000000002,'Bacteria_Proteobacteria_Alphaproteobacteria_Rhodobacterales_Rhodobacteraceae_Roseibium_sp._TrichSKD4_genomic_scaffold_scf_1119120597021':0.09950000000000081):0.05552999999999919):0.04159000000000024):0.03806000000000065):0.0748899999999999,(Bacteria_Proteobacteria_Alphaproteobacteria_Rhizobiales_Methylocystaceae_Pleomorphomonas_oryzae_DSM_16300:0.2813200000000009,(Bacteria_Proteobacteria_Alphaproteobacteria_Rhizobiales_Phyllobacteriaceae_Parvibaculum_lavamentivorans_DS_1:0.2145999999999999,Bacteria_Proteobacteria_Alphaproteobacteria_Rhizobiales_unclassified_Rhizobiales_Amorphus_coralli_DSM_19760:0.17351000000000028):0.0593900000000005):0.044010000000000105):0.04069999999999929,(((Bacteria_Proteobacteria_Alphaproteobacteria_Rhizobiales_Rhodobiaceae_Lutibaculum_baratangense_AMV1:0.2647599999999999,Bacteria_Proteobacteria_Alphaproteobacteria_Rhizobiales_Hyphomicrobiaceae_Prosthecomicrobium_hirschii_ATCC_27832:0.16903000000000024):0.058069999999999844,Bacteria_Proteobacteria_Alphaproteobacteria_Rhizobiales_Rhizobiaceae_Kaistia_adipata_DSM_17808:0.21947000000000028):0.03650999999999982,((((((14_0903_13_30cm_scaffold_335183_5:0.15913000000000022,(('Bacteria_Proteobacteria_Alphaproteobacteria_Rhizobiales_Xanthobacteraceae_Ancylobacter_sp._FA202':0.06906999999999996,Bacteria_Proteobacteria_Alphaproteobacteria_Rhizobiales_Xanthobacteraceae_Starkeya_novella_DSM_506:0.000180):0.03540999999999972,(Bacteria_Proteobacteria_Alphaproteobacteria_Rhizobiales_Xanthobacteraceae_Azorhizobium_caulinodans_ORS_571:0.0844200000000006,Bacteria_Proteobacteria_Alphaproteobacteria_Rhizobiales_Xanthobacteraceae_Xanthobacter_autotrophicus_Py2:0.11359999999999992):0.037989999999999746):0.07035000000000036):0.05339999999999989,(((((((14_1009_13_40cm_scaffold_182031_1:0.02768000000000015,(14_0903_12_20cm_scaffold_32397_12:0.000170,(14_0919_02_20cm_scaffold_86621_2:0.026189999999999714,14_0927_09_20cm_scaffold_157519_3:0.02632000000000012):0.000170):0.025879999999999903):0.05259000000000036,((14_0919_12_20cm_scaffold_253604_3:0.07177999999999951,('Bacteria_Proteobacteria_Alphaproteobacteria_Rhodobacterales_Rhodobacteraceae_Rhodovulum_sp._PH10':0.11134999999999984,14_0927_12_20cm_scaffold_229505_1:0.07908000000000026):0.030539999999999345):0.02862000000000009,(14_0903_02_30cm_scaffold_17796_1:0.050469999999998905,(14_0929_05_20cm_scaffold_79443_8:0.05039000000000016,((14_1009_16_40cm_scaffold_416563_3:0.008859999999999424,14_0903_13_30cm_scaffold_1595799_6:0.028189999999999493):0.04298000000000002,(14_0919_05_20cm_scaffold_26400_2:0.03151999999999955,((14_0929_12_20cm_scaffold_176991_4:0.06698999999999966,14_0903_13_30cm_scaffold_12425874_1:0.022050000000000125):0.024090000000001055,(((14_1009_02_30cm_scaffold_38171_3:0.010959999999999859,((((((((14_0903_05_40cm_scaffold_815_5:0.000170,14_0903_16_20cm_scaffold_195987_1:0.08834000000000053):0.02566999999999986,(14_1009_12_40cm_scaffold_77950_1:0.028649999999999842,14_0903_12_20cm_scaffold_39112_5:0.0047199999999998354):0.001140000000000363):0.004349999999999632,14_0903_16_40cm_scaffold_5918_9:0.03559999999999963):0.000180,(14_0903_12_30cm_scaffold_26551_11:0.2691699999999999,14_0903_02_30cm_scaffold_2208_9:0.000970):0.008199999999999541):0.000180,14_0919_02_20cm_scaffold_4658_25:0.000170):0.008939999999999948,(14_1009_16_40cm_scaffold_866816_2:0.009559999999999569,14_0903_13_30cm_scaffold_835532_1:0.000170):0.02695000000000025):0.009020000000000472,14_0919_12_20cm_scaffold_189751_1:0.009070000000000356):0.017889999999999517,14_0927_05_20cm_scaffold_737_21:0.000170):0.000170):0.01798000000000055,(14_0919_12_20cm_scaffold_227300_2:0.017830000000000013,(14_0903_16_30cm_scaffold_67047_3:0.008869999999999933,14_1009_09_40cm_scaffold_24601_7:0.000180):0.000170):0.018019999999999925):0.009149999999999991,14_1009_16_40cm_scaffold_132481_1:0.03745000000000065):0.00619000000000014):0.024529999999999497):0.020319999999999894):0.013180000000000192):0.019229999999999414):0.03426000000000062):0.021550000000000402):0.01728999999999914,(((14_0903_13_30cm_scaffold_5418171_2:0.009360000000000035,(((14_0903_13_30cm_scaffold_560533_15:0.008919999999999817,(14_0903_09_30cm_scaffold_26098_4:0.01765000000000061,14_0903_13_20cm_scaffold_9120_9:0.01781000000000077):0.000180):0.008759999999999657,(14_0903_05_20cm_scaffold_125809_1:0.07335000000000047,(14_0903_05_30cm_scaffold_116316_1:0.019070000000000142,(14_0903_16_40cm_scaffold_269961_1:0.025789999999999758,(14_0903_13_30cm_scaffold_5993091_6:0.12975000000000048,14_0903_12_40cm_200_scaffold_136378_4:0.000190):0.002289999999999459):0.007130000000000081):0.009240000000000137):0.00894999999999957):0.000190,14_0903_12_40cm_200_scaffold_88489_2:0.026669999999999305):0.01794000000000029):0.000190,14_0903_12_40cm_200_scaffold_47660_5:0.028999999999999915):0.02089000000000052,(14_0903_16_20cm_scaffold_82915_2:0.06660000000000021,(14_1009_16_30cm_scaffold_26415_3:0.06447999999999965,14_0927_09_40cm_scaffold_132622_3:0.02149999999999963):0.04879000000000033):0.017300000000000537):0.04313999999999929):0.009320000000000661,(14_0929_12_20cm_scaffold_69131_7:0.000190,14_0929_12_30cm_scaffold_185530_1:0.0647000000000002):0.06510999999999978):0.000180,(((14_0903_02_30cm_scaffold_135035_2:0.02816000000000063,14_0903_02_30cm_scaffold_34128_1:0.000170):0.09373999999999949,((14_0903_12_30cm_scaffold_98515_2:0.04292000000000051,(14_0919_02_20cm_scaffold_163257_2:0.010169999999999568,14_1009_13_20cm_scaffold_444956_1:0.007779999999999454):0.044780000000000264):0.01991999999999905,14_0927_02_20cm_scaffold_88349_4:0.10019999999999918):0.006390000000000562):0.049879999999999924,(14_0903_12_30cm_scaffold_149770_2:0.0560299999999998,(14_0903_02_30cm_scaffold_388078_2:0.000190,(14_0927_09_40cm_scaffold_133362_5:0.027630000000000265,(14_1009_09_30cm_scaffold_33460_2:0.008680000000000021,(14_0903_13_30cm_scaffold_5107364_3:0.026860000000000106,14_1009_09_40cm_scaffold_176986_1:0.028500000000000192):0.015450000000000408):0.01609000000000016):0.0015599999999995617):0.026009999999999422):0.03914000000000062):0.04416000000000064):0.044489999999999696,(((14_0929_12_30cm_scaffold_148194_3:0.022400000000000198,(((14_0903_09_30cm_scaffold_75796_5:0.01143999999999945,(((14_0903_02_30cm_scaffold_128084_2:0.000180,14_0929_05_30cm_scaffold_114616_6:0.020710000000000228):0.03514999999999979,(((14_0927_05_20cm_scaffold_51253_7:0.017590000000000217,14_0903_09_20cm_scaffold_3792_10:0.01748999999999956):0.008539999999999992,(14_0903_12_20cm_scaffold_120902_2:0.017560000000000464,(14_1009_02_30cm_scaffold_96497_4:0.000180,14_0903_16_20cm_scaffold_7598_9:0.000170):0.09991000000000039):0.000190):0.000180,14_0903_05_30cm_scaffold_108630_2:0.017360000000000042):0.009080000000000865):0.000190,14_0903_05_40cm_scaffold_101288_2:0.000190):0.009179999999999744):0.000180,14_1009_09_40cm_scaffold_170254_3:0.010180000000000078):0.000120,(((((14_1009_05_30cm_scaffold_76895_1:0.008879999999999555,14_0903_16_20cm_scaffold_13913_4:0.011680000000000135):0.000320,(((14_0903_02_20cm_scaffold_37776_4:0.000130,((14_0903_02_30cm_scaffold_149208_2:0.000310,('Bacteria_Proteobacteria_Alphaproteobacteria_Rhizobiales_Bradyrhizobiaceae_Afipia_sp._OHSU_I_C6':0.035190000000000055,Bacteria_Proteobacteria_Alphaproteobacteria_Rhizobiales_Bradyrhizobiaceae_Oligotropha_carboxidovorans_OM5:0.1080299999999994):0.059800000000000963):0.02632000000000012,14_0903_13_30cm_scaffold_1707543_11:0.027029999999999887):0.01296999999999926):0.018769999999999953,(14_0903_12_40cm_200_scaffold_53733_3:0.017279999999999518,Bacteria_Proteobacteria_Alphaproteobacteria_Rhizobiales_Bradyrhizobiaceae_Bradyrhizobium_japonicum_SEMIA_5079:0.01742999999999917):0.04884000000000022):0.00993000000000066,14_1009_12_30cm_scaffold_36288_3:0.000190):0.010040000000000049):0.000180,14_0927_05_40cm_scaffold_156154_1:0.017450000000000188):0.010069999999998913,14_0903_12_40cm_200_scaffold_9269_2:0.017479999999999052):0.010080000000000311,((14_1009_02_20cm_scaffold_18320_2:0.008740000000000414,((14_0927_09_20cm_scaffold_141714_1:0.06918000000000024,(Bacteria_Proteobacteria_Alphaproteobacteria_Rhizobiales_Bradyrhizobiaceae_Rhodopseudomonas_palustris_BisB18:0.017199999999999882,(Bacteria_Proteobacteria_Alphaproteobacteria_Rhizobiales_Bradyrhizobiaceae_Nitrobacter_hamburgensis_X14:0.0625,((((14_1009_16_40cm_scaffold_117232_7:0.04420000000000002,14_1009_09_20cm_scaffold_52945_6:0.026430000000000398):0.000190,(14_0929_09_30cm_scaffold_130556_3:0.000190,((14_0919_05_20cm_scaffold_92379_4:0.02654999999999985,(14_0927_09_20cm_scaffold_65804_9:0.000180,14_0927_05_20cm_scaffold_217504_3:0.04298000000000002):0.03909999999999991):0.47550999999999943,(14_1009_16_40cm_scaffold_27623_28:0.5601799999999999,14_0903_13_30cm_scaffold_1744790_10:0.031789999999999985):0.1217899999999994):0.0349800000000009):0.1235299999999997):0.02150000000000052,14_0903_05_20cm_scaffold_28298_2:0.06538000000000022):0.042779999999999596,14_0903_13_40cm_scaffold_353457_1:0.16416999999999948):0.000180):0.02446000000000037):0.000190):0.012880000000000003,(14_0903_02_40cm_scaffold_14700_2:0.007940000000000502,14_0929_02_40cm_scaffold_106690_4:0.011190000000000033):0.000730):0.0257000000000005):0.000170,14_0903_05_20cm_scaffold_138259_2:0.026089999999999947):0.000180):0.01904000000000039):0.019369999999999443):0.07903000000000038,14_0903_02_30cm_scaffold_127274_3:0.0884999999999998):0.0203799999999994,(14_1009_12_20cm_scaffold_252095_3:0.025450000000000195,14_0903_12_20cm_scaffold_209043_1:0.047699999999999854):0.000190):0.022710000000000008):0.012990000000000279,14_1009_09_20cm_scaffold_199098_1:0.08477000000000068):0.08891999999999989):0.017079999999999984,(('Bacteria_Proteobacteria_Alphaproteobacteria_Rhizobiales_Methylobacteriaceae_Microvirga_sp._WSM3557':0.04443000000000019,((Bacteria_Proteobacteria_Alphaproteobacteria_Rhizobiales_Methylobacteriaceae_Methylobacterium_extorquens_PA1:0.1262099999999995,Bacteria_Proteobacteria_Alphaproteobacteria_Rhizobiales_Bradyrhizobiaceae_Salinarimonas_rosea_DSM_21201:0.17689999999999984):0.06174999999999997,'Bacteria_Proteobacteria_Alphaproteobacteria_Rhizobiales_Bradyrhizobiaceae_Bosea_sp._UNC402CLCol':0.08467999999999964):0.026720000000000965):0.07505999999999968,'Bacteria_Proteobacteria_Alphaproteobacteria_Rhizobiales_Beijerinckiaceae_Chelatococcus_sp._GW1':0.04814000000000007):0.10146000000000033):0.03106999999999971,((Bacteria_Proteobacteria_Alphaproteobacteria_Rhizobiales_Beijerinckiaceae_Methylocapsa_acidiphila_B2:0.060109999999999886,((14_0927_12_20cm_scaffold_146557_1:0.042309999999999626,14_0927_12_20cm_scaffold_162606_4:0.04202999999999957):0.08703000000000038,(Bacteria_Proteobacteria_Alphaproteobacteria_Rhizobiales_Beijerinckiaceae_Methylocella_silvestris_BL2:0.014339999999999797,Bacteria_Proteobacteria_Alphaproteobacteria_Rhizobiales_Beijerinckiaceae_Methyloferula_stellata_AR4:0.03694000000000042):0.0289299999999999):0.015140000000000597):0.0164200000000001,((14_0903_12_40cm_200_scaffold_13935_1:0.02796999999999983,14_1009_12_20cm_scaffold_76055_4:0.0834299999999999):0.0513300000000001,('Bacteria_Proteobacteria_Alphaproteobacteria_Rhizobiales_Beijerinckiaceae_Beijerinckia_indica_subsp._indica_ATCC_9039':0.03908999999999985,('Bacteria_Proteobacteria_Alphaproteobacteria_Rhizobiales_Methylocystaceae_Methylocystis_sp._SC2':0.12280999999999942,'Bacteria_Proteobacteria_Alphaproteobacteria_Rhizobiales_Methylocystaceae_Methylosinus_sp._PW1':0.04031999999999947):0.12441000000000102):0.02113999999999905):0.048960000000001):0.1321399999999997):0.05384000000000011,'Bacteria_Proteobacteria_Alphaproteobacteria_Rhizobiales_Methylocystaceae_Methylopila_sp._M107':0.23532000000000064):0.08866999999999958,(Bacteria_Proteobacteria_Alphaproteobacteria_Rhizobiales_unclassified_Rhizobiales_Bauldia_litoralis_ATCC_35022:0.18645000000000067,Bacteria_Proteobacteria_Alphaproteobacteria_Rhizobiales_Rhodobiaceae_Afifella_pfennigii_DSM_17143:0.32554000000000016):0.0556599999999996):0.028810000000000002):0.04560999999999993):0.04206000000000021):0.10807000000000055):0.05410999999999966):0.03682000000000052):0.06140999999999952):0.04333000000000009,((((Bacteria_Proteobacteria_Alphaproteobacteria_Caulobacterales_Caulobacteraceae_Asticcacaulis_excentricus_CB_48_1:0.21846999999999994,Bacteria_Proteobacteria_Alphaproteobacteria_Caulobacterales_Caulobacteraceae_Brevundimonas_subvibrioides_ATCC_15264:0.20428999999999942):0.11545999999999967,((14_0929_12_30cm_scaffold_77484_5:0.32272000000000034,((14_0929_12_30cm_scaffold_100133_1:0.000180,14_0929_12_40cm_scaffold_63205_3:0.01686000000000032):0.0199600000000002,(14_0903_02_30cm_scaffold_306747_3:0.0712299999999999,((14_0903_09_30cm_scaffold_7205_1:0.22553999999999963,Bacteria_Proteobacteria_Alphaproteobacteria_Caulobacterales_Caulobacteraceae_Phenylobacterium_zucineum_HLK1:0.020489999999999675):0.0053400000000003445,14_0903_13_30cm_scaffold_2566667_2:0.023390000000000022):0.04809999999999981):0.014120000000000132):0.025780000000000136):0.07669999999999977,Bacteria_Proteobacteria_Alphaproteobacteria_Caulobacterales_Caulobacteraceae_Caulobacter_segnis_ATCC_21756:0.16982000000000053):0.04545999999999939):0.2257700000000007,((Bacteria_Proteobacteria_Alphaproteobacteria_Rhodobacterales_Hyphomonadaceae_Maricaulis_maris_MCS10:0.1583800000000002,((Bacteria_Proteobacteria_Alphaproteobacteria_Rhodobacterales_Hyphomonadaceae_Hellea_balneolensis_DSM_19091:0.20396999999999998,Bacteria_Proteobacteria_Alphaproteobacteria_Rhodobacterales_Hyphomonadaceae_Robiginitomaculum_antarcticum_DSM_21748:0.13907999999999987):0.2761699999999996,(Bacteria_Proteobacteria_Alphaproteobacteria_Rhodobacterales_Hyphomonadaceae_Oceanicaulis_alexandrii_HTCC2633:0.11861999999999995,Bacteria_Proteobacteria_Alphaproteobacteria_Caulobacterales_Caulobacteraceae_Woodsholea_maritima_DSM_17123:0.1461799999999993):0.06583000000000006):0.12093000000000043):0.2441399999999998,(Bacteria_Proteobacteria_Alphaproteobacteria_Rhodobacterales_Hyphomonadaceae_Hirschia_baltica_ATCC_49814:0.41761999999999944,(Bacteria_Proteobacteria_Alphaproteobacteria_Rhodobacterales_Hyphomonadaceae_Henriciella_marina_DSM_19595:0.20809999999999995,Bacteria_Proteobacteria_Alphaproteobacteria_Rhodobacterales_Hyphomonadaceae_Hyphomonas_neptunium_ATCC_15444:0.19411999999999985):0.14850999999999992):0.16983000000000015):0.05599000000000043):0.0980799999999995,Bacteria_Proteobacteria_Alphaproteobacteria_Parvularculales_Parvularculaceae_Parvularcula_bermudensis_HTCC2503:0.4685600000000001):0.04194000000000031):0.062109999999999665):0.04536000000000051):0.03251999999999988):0.11298999999999992,Bacteria_Proteobacteria_Alphaproteobacteria_Rhodospirillales_Rhodospirillaceae_Tistrella_mobilis_KA081020_065:0.6386399999999997):0.07735999999999965,'Bacteria_Proteobacteria_Alphaproteobacteria_Magnetococcales_Magnetococcaceae_Magnetococcus_sp._MC_1':0.5374799999999995):0.1129200000000008,((Bacteria_Proteobacteria_Gammaproteobacteria_unclassified_Gammaproteobacteria_Thiohalorhabdus_denitrificans_HL19:0.5786100000000003,((Bacteria_Proteobacteria_Gammaproteobacteria_Acidithiobacillales_Acidithiobacillaceae_Acidithiobacillus_ferrivorans_SS3:0.3794500000000003,Bacteria_Proteobacteria_Gammaproteobacteria_Acidithiobacillales_Thermithiobacillaceae_Thermithiobacillus_tepidarius_DSM_3134:0.3370199999999999):0.25600999999999985,((((14_0903_02_30cm_scaffold_25383_1:0.1873100000000001,(((14_0903_16_20cm_scaffold_122877_4:0.01728999999999914,(14_0929_12_20cm_scaffold_8547_9:0.007500000000000284,14_0927_12_20cm_scaffold_19759_15:0.000170):0.03463999999999956):0.004070000000000462,(14_0929_12_30cm_scaffold_25647_7:0.03383000000000003,14_0903_09_40cm_scaffold_250966_4:0.03762000000000043):0.010849999999999582):0.1320300000000003,((14_0929_05_20cm_scaffold_20570_7:0.0127000000000006,(14_0903_09_30cm_scaffold_320_42:0.000170,((14_0919_12_20cm_scaffold_9083_5:0.015200000000000102,((14_0903_09_20cm_scaffold_124_7:0.007550000000000168,(((14_1009_13_30cm_scaffold_1431_9:0.007509999999999906,((14_1009_09_30cm_scaffold_6203_11:0.000180,(((14_0903_05_40cm_scaffold_215560_3:0.02462000000000053,((14_0927_05_20cm_scaffold_52727_3:0.017669999999999852,(14_1009_02_20cm_scaffold_13024_2:0.015220000000000233,(((((14_0919_09_20cm_scaffold_8335_8:0.004840000000000622,14_0919_02_20cm_scaffold_5332_18:0.08436000000000021):0.0027200000000000557,(((14_0929_12_30cm_scaffold_25245_5:0.00759000000000043,(14_0903_09_40cm_scaffold_224164_2:0.02273000000000014,14_0927_12_20cm_scaffold_277784_2:0.000160):0.023020000000000262):0.03078000000000003,14_0919_05_20cm_scaffold_43806_4:0.000180):0.015169999999999462,(14_1009_12_30cm_scaffold_2658_9:0.022749999999999382,14_0903_09_40cm_scaffold_7732_14:0.023600000000000065):0.000180):0.000170):0.013850000000000584,14_0927_02_20cm_scaffold_1481_37:0.7006400000000004):0.0014599999999997948,14_0929_02_20cm_scaffold_6172_6:0.000170):0.00788999999999973,(14_0903_13_30cm_scaffold_2308266_8:0.05590999999999946,14_0927_05_40cm_scaffold_71833_6:0.023509999999999476):0.05142000000000024):0.008110000000000284):0.05567999999999973):0.13070999999999966,14_0903_16_20cm_scaffold_3397_9:0.047879999999999256):0.04028000000000098):0.05716999999999928,14_0929_09_30cm_scaffold_4380_8:0.009769999999999612):0.044620000000000104,14_0929_09_40cm_scaffold_1101_7:0.000180):0.05278999999999989):0.009650000000000603,14_0903_13_40cm_scaffold_14156_6:0.000170):0.009759999999999991):0.000180,(14_0929_12_40cm_scaffold_12955_20:0.007540000000000546,(14_0927_12_40cm_scaffold_2616_8:0.000170,14_0903_16_40cm_scaffold_20025_8:0.007690000000000197):0.000180):0.00759000000000043):0.000190,((((14_0903_12_20cm_scaffold_1696_25:0.000180,14_1009_13_40cm_scaffold_673_10:0.03064):0.0030399999999994876,14_0927_09_40cm_scaffold_8499_10:0.000170):0.004430000000001044,(14_1009_12_40cm_scaffold_6589_24:0.000170,14_0903_13_30cm_scaffold_9306853_2:0.08553999999999995):0.000180):0.000190,14_1009_09_40cm_scaffold_56565_3:0.007540000000000546):0.007979999999999876):0.008319999999999439):0.000170,14_0903_16_20cm_scaffold_1521_7:0.007600000000000051):0.000180):0.000770,14_0903_02_20cm_scaffold_47_12:0.000170):0.0013600000000000279):0.0015900000000002024):0.0234899999999989,14_0903_09_40cm_scaffold_2583_7:0.03836999999999957):0.06929000000000052):0.04811999999999994):0.4476399999999998,(Bacteria_Proteobacteria_Gammaproteobacteria_Legionellales_Coxiellaceae_Diplorickettsia_massiliensis_20B:0.34029999999999916,(14_0903_02_30cm_scaffold_345_174:0.0871599999999999,Bacteria_Proteobacteria_Gammaproteobacteria_Legionellales_Coxiellaceae_Rickettsiella_grylli:0.15568999999999988):0.3419099999999995):0.7019600000000006):0.27529000000000003,(((((((14_0929_09_20cm_scaffold_102383_2:0.1443500000000011,14_0903_02_30cm_scaffold_174658_4:0.31057999999999986):0.08119999999999905,((14_1009_12_40cm_scaffold_90313_10:0.024659999999999904,Bacteria_Proteobacteria_Gammaproteobacteria_Xanthomonadales_Xanthomonadaceae_Rudaea_cellulosilytica_DSM_22992:0.03016000000000041):0.13259000000000043,(((('Bacteria_Proteobacteria_Gammaproteobacteria_Xanthomonadales_Xanthomonadaceae_Frateuria_terrea_CGMCC_1.7053':0.026980000000000004,'Bacteria_Proteobacteria_Gammaproteobacteria_Xanthomonadales_Xanthomonadaceae_Luteibacter_sp._9145':0.12077999999999989):0.026529999999999276,Bacteria_Proteobacteria_Gammaproteobacteria_Xanthomonadales_Xanthomonadaceae_Dyella_japonica_A8:0.07890999999999959):0.029010000000000424,((Bacteria_Proteobacteria_Gammaproteobacteria_Xanthomonadales_RIFOXYA1_FULL_Rhodanobacter_67_6:0.037499999999999645,'Bacteria_Proteobacteria_Gammaproteobacteria_Xanthomonadales_Xanthomonadaceae_Rhodanobacter_sp._2APBS1':0.028209999999999624):0.12406000000000006,Bacteria_Proteobacteria_Gammaproteobacteria_Xanthomonadales_Xanthomonadaceae_Frateuria_aurantia_Kondo_67_DSM_6220:0.01501000000000019):0.023570000000000313):0.1716300000000004,(((Bacteria_Proteobacteria_Gammaproteobacteria_Xanthomonadales_RIFOXYA1_FULL_Xanthomonadales_68_6:0.028520000000000323,Bacteria_Proteobacteria_Gammaproteobacteria_Xanthomonadales_Xanthomonadaceae_Pseudoxanthomonas_spadix_BD_a59:0.05290000000000017):0.05117999999999956,((((Bacteria_Proteobacteria_Gammaproteobacteria_Xanthomonadales_Xanthomonadaceae_Stenotrophomonas_maltophilia_ATCC_19867:0.008720000000000283,Bacteria_Proteobacteria_Gammaproteobacteria_Xanthomonadales_Xanthomonadaceae_Stenotrophomonas_maltophilia_K279a:0.000180):0.02102000000000004,(Bacteria_Proteobacteria_Gammaproteobacteria_Xanthomonadales_Xanthomonadaceae_Xylella_fastidiosa_multiplex_ATCC_35871:0.029949999999999477,Bacteria_Proteobacteria_Gammaproteobacteria_Xanthomonadales_Xanthomonadaceae_Xylella_fastidiosa_sandyi_Ann_1:0.025539999999999452):0.4470200000000002):0.028179999999999872,(Bacteria_Proteobacteria_Gammaproteobacteria_Xanthomonadales_Xanthomonadaceae_Xanthomonas_axonopodis_Xac29_1:0.000180,Bacteria_Proteobacteria_Gammaproteobacteria_Xanthomonadales_Xanthomonadaceae_Xanthomonas_oryzae_ATCC_35933:0.034279999999999866):0.03343000000000007):0.043829999999999814,((Bacteria_Proteobacteria_Gammaproteobacteria_Xanthomonadales_Xanthomonadaceae_Luteimonas_mephitis_DSM_12574:0.08846000000000043,'Bacteria_Proteobacteria_Gammaproteobacteria_Xanthomonadales_Xanthomonadaceae_Luteimonas_sp._J16':0.05186000000000046):0.04225000000000012,(Bacteria_Proteobacteria_Gammaproteobacteria_Xanthomonadales_Xanthomonadaceae_Lysobacter_antibioticus_HS124:0.06003999999999987,(Bacteria_Proteobacteria_Gammaproteobacteria_Xanthomonadales_Xanthomonadaceae_Lysobacter_defluvii_DSM_18482:0.15805999999999898,Bacteria_Proteobacteria_Gammaproteobacteria_Xanthomonadales_Xanthomonadaceae_Thermomonas_fusca_DSM_15424:0.13116999999999912):0.034880000000000244):0.035680000000000156):0.019919999999999938):0.012489999999999668):0.01780999999999988,(Bacteria_Proteobacteria_Gammaproteobacteria_Xanthomonadales_Xanthomonadaceae_Silanimonas_lenta_DSM_16282:0.14797000000000082,(Bacteria_Proteobacteria_Gammaproteobacteria_Xanthomonadales_Xanthomonadaceae_Arenimonas_donghaensis_DSM_18148_HO3_R19:0.06176000000000048,Bacteria_Proteobacteria_Gammaproteobacteria_Xanthomonadales_Xanthomonadaceae_Arenimonas_oryziterrae_DSM_21050:0.0939899999999998):0.04393000000000047):0.049709999999999255):0.07846000000000064):0.04474):0.06551999999999936):0.3540700000000001,(Bacteria_Proteobacteria_Gammaproteobacteria_Chromatiales_Ectothiorhodospiraceae_Thiohalospira_halophilus_HL3:0.5460100000000008,((((Bacteria_Proteobacteria_Gammaproteobacteria_Chromatiales_Ectothiorhodospiraceae_Thioalkalivibrio_nitratireducens_DSM_14787:0.3652500000000005,(Bacteria_Proteobacteria_Gammaproteobacteria_Chromatiales_Ectothiorhodospiraceae_Thiorhodospira_sibirica_A12_ATCC_700588:0.16323000000000043,('Bacteria_Proteobacteria_Gammaproteobacteria_Chromatiales_Ectothiorhodospiraceae_Ectothiorhodospira_sp._PHS_1':0.08930999999999933,Bacteria_Proteobacteria_Gammaproteobacteria_Chromatiales_Ectothiorhodospiraceae_Halorhodospira_halochloris_A:0.09071999999999925):0.05835000000000079):0.21370999999999984):0.15958000000000006,(14_0919_02_20cm_scaffold_141275_1:0.4719699999999998,Bacteria_Proteobacteria_Gammaproteobacteria_Chromatiales_Halothiobacillaceae_Halothiobacillus_neapolitanus_c2:0.5389999999999997):0.07921000000000067):0.15181000000000022,(Bacteria_Proteobacteria_Gammaproteobacteria_Salinisphaerales_Salinisphaeraceae_Salinisphaera_shabanensis_E1L3A:0.3971499999999999,(Bacteria_Proteobacteria_Gammaproteobacteria_Xanthomonadales_Algiphilaceae_Algiphilus_aromaticivorans_DG1253:0.2853300000000001,(Bacteria_Proteobacteria_Gammaproteobacteria_Xanthomonadales_Sinobacteraceae_Polycyclovorans_algicola_TG408:0.33909999999999973,(Bacteria_Proteobacteria_Gammaproteobacteria_Xanthomonadales_Sinobacteraceae_Nevskia_ramosa_DSM_11499:0.2641800000000001,(Bacteria_Proteobacteria_Gammaproteobacteria_Xanthomonadales_Sinobacteraceae_Hydrocarboniphaga_effusa_AP103:0.15714999999999968,(Bacteria_Proteobacteria_Gammaproteobacteria_Xanthomonadales_Sinobacteraceae_Singularimonas_variicoloris_DSM_15731:0.05964999999999998,Bacteria_Proteobacteria_Gammaproteobacteria_unclassified_Gammaproteobacteria_Solimonas_soli_DSM_21787:0.06058999999999992):0.1940400000000002):0.028109999999999857):0.030839999999999534):0.0952800000000007):0.3359499999999995):0.21379000000000037):0.06589999999999918,(Bacteria_Proteobacteria_Gammaproteobacteria_Chromatiales_Ectothiorhodospiraceae_Alkalilimnicola_ehrlichii_MLHE_1:0.2804000000000002,(Bacteria_Proteobacteria_Gammaproteobacteria_Chromatiales_Ectothiorhodospiraceae_Nitrococcus_mobilis_Nb_231:0.26888999999999985,(Bacteria_Proteobacteria_Gammaproteobacteria_Chromatiales_Ectothiorhodospiraceae_Arhodomonas_aquaeolei_DSM_8974:0.1741299999999999,Bacteria_Proteobacteria_Gammaproteobacteria_Chromatiales_Ectothiorhodospiraceae_Ectothiorhodospiraceae_bacterium_M19_40:0.21516999999999964):0.06733000000000011):0.09274000000000004):0.1891999999999996):0.09218000000000082):0.057129999999999015):0.03300000000000036,((Bacteria_Proteobacteria_Gammaproteobacteria_Thiotrichales_Piscirickettsiaceae_Piscirickettsia_salmonis_LF_89:0.47782000000000036,('Bacteria_Proteobacteria_Gammaproteobacteria_Thiotrichales_Thiotrichaceae_Beggiatoa_sp._Orange_Guaymas':0.16813000000000056,'Bacteria_Proteobacteria_Gammaproteobacteria_Thiotrichales_Thiotrichaceae_Thiomargarita_sp._Thio36':0.21113999999999944):0.24321000000000037):0.12985999999999986,(Bacteria_Proteobacteria_Gammaproteobacteria_Thiothrichales_uncultured_SG8_50:0.2832000000000008,(Bacteria_Proteobacteria_Gammaproteobacteria_unclassified_Gammaproteobacteria_Thiohalomonas_denitrificans_HLD2:0.36648999999999976,(Bacteria_Proteobacteria_Gammaproteobacteria_unclassified_Gammaproteobacteria_Dechloromarinus_chlorophilus_NSS:0.27620999999999984,('Bacteria_Proteobacteria_Gammaproteobacteria_Chromatiales_Chromatiaceae_Thiorhodovibrio_sp._970':0.2299300000000004,(Bacteria_Proteobacteria_Gammaproteobacteria_Chromatiales_Chromatiaceae_Thioflavicoccus_mobilis_8321:0.17823999999999973,(Bacteria_Proteobacteria_Gammaproteobacteria_Chromatiales_Chromatiaceae_Thiocapsa_marina_5811_DSM_5653:0.1164499999999995,(Bacteria_Proteobacteria_Gammaproteobacteria_Chromatiales_Chromatiaceae_Marichromatium_purpuratum_987:0.07188999999999979,(Bacteria_Proteobacteria_Gammaproteobacteria_Chromatiales_Chromatiaceae_Lamprocystis_purpurea_DSM_4197:0.2272999999999996,(Bacteria_Proteobacteria_Gammaproteobacteria_Chromatiales_Chromatiaceae_Allochromatium_vinosum_DSM_180:0.03262999999999927,(Bacteria_Proteobacteria_Gammaproteobacteria_Chromatiales_Chromatiaceae_Thiocystis_violascens_611_DSM_198:0.11223000000000027,Bacteria_Proteobacteria_Gammaproteobacteria_Chromatiales_Chromatiaceae_Thiorhodococcus_drewsii_AZ1:0.028340000000000032):0.018319999999999226):0.02444000000000024):0.04715000000000025):0.04097999999999935):0.08583000000000052):0.05527000000000015):0.0545599999999995):0.11568000000000023):0.027650000000000396):0.039819999999999744):0.08183999999999969):0.08291000000000004,((Bacteria_Proteobacteria_Gammaproteobacteria_Thiotrichales_Thiotrichaceae_Leucothrix_mucor_DSM_2157:0.2851999999999997,Bacteria_Proteobacteria_Gammaproteobacteria_Thiotrichales_Thiotrichaceae_Thiothrix_flexilis_DSM_14609:0.2148399999999997):0.44688000000000017,((Bacteria_Proteobacteria_Gammaproteobacteria_Thiotrichales_Piscirickettsiaceae_Methylophaga_frappieri_JAM7:0.26100999999999974,Bacteria_Proteobacteria_Gammaproteobacteria_Chromatiales_Chromatiaceae_Nitrosococcus_oceani_C_107_ATCC_19707:0.32994000000000057):0.15805000000000025,((Bacteria_Proteobacteria_Gammaproteobacteria_Xanthomonadales_Xanthomonadaceae_Ignatzschineria_larvae_DSM_13226:0.19298000000000037,(Bacteria_Proteobacteria_Gammaproteobacteria_Xanthomonadales_Xanthomonadaceae_Wohlfahrtiimonas_chitiniclastica_DSM_18708:0.0,Bacteria_Proteobacteria_Gammaproteobacteria_Xanthomonadales_Xanthomonadaceae_Wohlfahrtiimonas_chitiniclastica_SH04:0.0):0.2601800000000001):0.4655300000000002,('Bacteria_Proteobacteria_Gammaproteobacteria_Thiotrichales_Piscirickettsiaceae_Cycloclasticus_sp._P1':0.47607,((Bacteria_Proteobacteria_Gammaproteobacteria_Methylococcales_Methylococcaceae_Methylohalobius_crimeensis_10Ki:0.31698000000000004,(Bacteria_Proteobacteria_Gammaproteobacteria_Methylococcales_Methylococcaceae_Methylocaldum_szegediense_O_12:0.1905600000000005,Bacteria_Proteobacteria_Gammaproteobacteria_Methylococcales_Methylococcaceae_Methylococcus_capsulatus_Bath:0.2679600000000004):0.14686999999999983):0.10745000000000005,((Bacteria_Proteobacteria_Gammaproteobacteria_Methylococcales_Methylococcaceae_Methylomarinum_vadi_IT_4:0.10888999999999971,Bacteria_Proteobacteria_Gammaproteobacteria_Methylococcales_Methylococcaceae_Methylomonas_mecanica_MC09:0.10321999999999942):0.09555999999999987,(Bacteria_Proteobacteria_Gammaproteobacteria_Methylococcales_Methylococcaceae_Methyloglobulus_morosus_KoM1:0.20230000000000015,(Bacteria_Proteobacteria_Gammaproteobacteria_Methylococcales_Methylococcaceae_Methylovulum_miyakonense_HT12:0.11352000000000029,(Bacteria_Proteobacteria_Gammaproteobacteria_Methylococcales_Methylococcaceae_Methylobacter_tundripaludum_2122:0.06364999999999998,Bacteria_Proteobacteria_Gammaproteobacteria_Methylococcales_Methylococcaceae_Methylosarcina_lacus_LW14:0.10429000000000066):0.03296999999999972):0.04140999999999995):0.02909999999999968):0.15563000000000038):0.06824999999999992):0.11749999999999972):0.06301000000000023):0.08303999999999956):0.014280000000000292):0.03428999999999949,((((((Bacteria_Proteobacteria_Gammaproteobacteria_Oceanospirillales_Hahellaceae_Hahella_chejuensis_KCTC_2396:0.23043999999999976,(('Bacteria_Proteobacteria_Gammaproteobacteria_Oceanospirillales_Oceanospirillaceae_Oceanobacter_sp._RED65_unfinished_sequence':0.1429999999999998,(Bacteria_Proteobacteria_Gammaproteobacteria_Oceanospirillales_Oceanospirillaceae_Oceanobacter_kriegii_DSM_6294:0.0638500000000004,Bacteria_Proteobacteria_Gammaproteobacteria_Oceanospirillales_Oceanospirillaceae_Thalassolituus_oleivorans_R6_15:0.051590000000000025):0.07423000000000002):0.1900000000000004,(Bacteria_Proteobacteria_Gammaproteobacteria_unclassified_Gammaproteobacteria_Reinekea_blandensis_MED297:0.22181999999999924,Bacteria_Proteobacteria_Gammaproteobacteria_Oceanospirillales_Saccharospirillaceae_Saccharospirillum_impatiens_DSM_12546:0.09973999999999972):0.08934000000000086):0.059949999999999726):0.1373899999999999,((((Bacteria_Proteobacteria_Gammaproteobacteria_Alteromonadales_Alteromonadaceae_Marinobacterium_litorale_DSM_23545:0.10517000000000021,Bacteria_Proteobacteria_Gammaproteobacteria_Oceanospirillales_Oceanospirillaceae_Nitrincola_lacisaponensis_4CA:0.08424999999999994):0.08077000000000023,Bacteria_Proteobacteria_Gammaproteobacteria_Oceanospirillales_Oceanospirillaceae_Amphritea_japonica_ATCC_BAA_1530:0.13632000000000044):0.008259999999999934,(Bacteria_Proteobacteria_Gammaproteobacteria_Oceanospirillales_Oceanospirillaceae_Neptuniibacter_caesariensis_MED92:0.07861000000000029,Bacteria_Proteobacteria_Gammaproteobacteria_Oceanospirillales_Oceanospirillaceae_Neptunomonas_japonica_DSM_18939:0.10603000000000051):0.027350000000000207):0.08003999999999944,((Bacteria_Proteobacteria_Gammaproteobacteria_Oceanospirillales_Oceanospirillaceae_Balneatrix_alpica_DSM_16621:0.17967000000000066,(Bacteria_Proteobacteria_Gammaproteobacteria_Oceanospirillales_Oceanospirillaceae_Oceanospirillum_maris_DSM_6286:0.15310999999999986,(Bacteria_Proteobacteria_Gammaproteobacteria_Oceanospirillales_Oceanospirillaceae_Marinospirillum_insulare_DSM_21763:0.1280600000000005,(Bacteria_Proteobacteria_Gammaproteobacteria_Oceanospirillales_Halomonadaceae_Cobetia_marina_KMM_296:0.11968999999999941,((Bacteria_Proteobacteria_Gammaproteobacteria_Oceanospirillales_Halomonadaceae_Chromohalobacter_salexigens_1H11_DSM_3043:0.09689000000000014,Bacteria_Proteobacteria_Gammaproteobacteria_Oceanospirillales_Halomonadaceae_Halomonas_elongata_DSM_2581:0.13125000000000053):0.024949999999999584,(Bacteria_Proteobacteria_Gammaproteobacteria_Oceanospirillales_Halomonadaceae_Kushneria_aurantia_DSM_21353:0.1326900000000002,(Bacteria_Proteobacteria_Gammaproteobacteria_Oceanospirillales_Halomonadaceae_Carnimonas_nigrificans_ATCC_BAA_78:0.03946999999999967,(Bacteria_Proteobacteria_Gammaproteobacteria_Oceanospirillales_Halomonadaceae_Zymobacter_group_Zymobacter_palmae_DSM_10491:0.0728200000000001,Bacteria_Proteobacteria_Gammaproteobacteria_Oceanospirillales_Halomonadaceae_Halotalea_alkalilenta_DSM_17697:0.03599999999999959):0.02477000000000018):0.06314000000000064):0.045110000000000205):0.06088999999999967):0.08077000000000023):0.08640999999999988):0.10148000000000046):0.020289999999999253,Bacteria_Proteobacteria_Gammaproteobacteria_Oceanospirillales_Oceanospirillaceae_Marinomonas_mediterranea_MMB_1:0.24335999999999913):0.03188000000000013):0.07420999999999989):0.08760000000000012,(((14_0929_09_30cm_scaffold_13574_1:0.09043000000000045,(Bacteria_Proteobacteria_Gammaproteobacteria_Pseudomonadales_Pseudomonadaceae_Azotobacter_group_Azotobacter_vinelandii_CA6:0.05842999999999954,Bacteria_Proteobacteria_Gammaproteobacteria_Pseudomonadales_Pseudomonadaceae_Pseudomonas_aeruginosa_B136_33:0.03013999999999939):0.011950000000000571):0.24826000000000015,(Bacteria_Proteobacteria_Gammaproteobacteria_Oceanospirillales_Hahellaceae_Endozoicomonas_montiporae_LMG_24815:0.3394700000000004,Bacteria_Proteobacteria_Gammaproteobacteria_Oceanospirillales_Hahellaceae_Zooshikella_ganghwensis_DSM_15267:0.13711999999999946):0.05690000000000062):0.06766000000000005,((Bacteria_Proteobacteria_Gammaproteobacteria_unclassified_Gammaproteobacteria_Porticoccus_hydrocarbonoclasticus_MCTG13d:0.23739000000000043,('Bacteria_Proteobacteria_Gammaproteobacteria_Alteromonadales_Alteromonadaceae_Alteromonas_sp._S89':0.1517199999999992,(Bacteria_Proteobacteria_Gammaproteobacteria_unclassified_Gammaproteobacteria_Simiduia_agarivorans_SA1:0.10264000000000006,((Bacteria_Proteobacteria_Gammaproteobacteria_Pseudomonadales_Pseudomonadaceae_Cellvibrio_japonicus_Ueda107:0.11928999999999945,(Bacteria_Proteobacteria_Gammaproteobacteria_Alteromonadales_Alteromonadales_genera_incertae_sedis_Gilvimarinus_chinensis_DSM_19667:0.10239999999999938,Bacteria_Proteobacteria_Gammaproteobacteria_Alteromonadales_Alteromonadaceae_Marinimicrobium_agarilyticum_DSM_16975:0.14388999999999896):0.05353999999999992):0.09927000000000064,(Bacteria_Proteobacteria_Gammaproteobacteria_Alteromonadales_Alteromonadaceae_Saccharophagus_degradans_2_40:0.11708000000000052,('Bacteria_Proteobacteria_Gammaproteobacteria_Pseudomonadales_B._setacea_BS12':0.0475500000000002,Bacteria_Proteobacteria_Gammaproteobacteria_Alteromonadales_Alteromonadales_genera_incertae_sedis_Teredinibacter_turnerae_T7902:0.10932999999999993):0.05989000000000022):0.06776999999999944):0.07894999999999985):0.08303999999999956):0.04965000000000064):0.08976999999999968,((Bacteria_Proteobacteria_Gammaproteobacteria_Alteromonadales_Alteromonadaceae_Melitea_salexigens_DSM_19753:0.03903000000000034,Bacteria_Proteobacteria_Gammaproteobacteria_unclassified_Gammaproteobacteria_Spongiibacter_tropicus_DSM_19543:0.06376999999999988):0.14571999999999985,(Bacteria_Proteobacteria_Gammaproteobacteria_Pseudomonadales_unclassified_Pseudomonadales_Dasania_marina_DSM_21967:0.3252500000000005,(Bacteria_Proteobacteria_Gammaproteobacteria_unclassified_Gammaproteobacteria_OMG_group_OM60_clade_Congregibacter_litoralis_KT71:0.16936000000000018,(Bacteria_Proteobacteria_Gammaproteobacteria_Alteromonadales_Alteromonadaceae_Haliea_salexigens_DSM_19537:0.18229000000000006,(Bacteria_Proteobacteria_Gammaproteobacteria_Alteromonadales_Alteromonadaceae_Haliea_rubra_CM41_15a_DSM_19751:0.10297999999999963,Bacteria_Proteobacteria_Gammaproteobacteria_gamma_proteobacterium_NOR51_B_scf_1109846220923_genomic_scaffold:0.17497000000000007):0.0359600000000011):0.07029999999999959):0.059499999999999886):0.08504000000000023):0.14794000000000018):0.13163000000000036):0.046179999999999666):0.057800000000000296,(Bacteria_Proteobacteria_Gammaproteobacteria_Oceanospirillales_Alcanivoracaceae_Alcanivorax_borkumensis_SK2:0.3255800000000004,(Bacteria_Proteobacteria_Gammaproteobacteria_Pseudomonadales_Moraxellaceae_Perlucidibaca_piscinae_DSM_21586:0.19088999999999956,((Bacteria_Proteobacteria_Gammaproteobacteria_Pseudomonadales_Moraxellaceae_Acinetobacter_baumannii_AB30:0.0924100000000001,Bacteria_Proteobacteria_Gammaproteobacteria_Pseudomonadales_Moraxellaceae_Alkanindiges_illinoisensis_DSM_15370:0.12679000000000018):0.12687999999999988,(Bacteria_Proteobacteria_Gammaproteobacteria_Pseudomonadales_Moraxellaceae_Psychrobacter_cryohalolentis_K5:0.05008999999999997,(Bacteria_Proteobacteria_Gammaproteobacteria_Pseudomonadales_Moraxellaceae_Moraxella_Moraxella_Moraxella_catarrhalis_25240:0.14430999999999994,Bacteria_Proteobacteria_Gammaproteobacteria_Pseudomonadales_Moraxellaceae_Enhydrobacter_aerosaccus_SK60:0.22373999999999983):0.09039999999999981):0.2637100000000001):0.19126999999999938):0.27921000000000085):0.2755700000000001):0.08683999999999958,((Bacteria_Proteobacteria_Gammaproteobacteria_Thiotrichales_Francisellaceae_Francisella_FSC776:0.4086999999999996,'Bacteria_Proteobacteria_Gammaproteobacteria_Thiotrichales_Francisellaceae_Francisella_philomiragia_subsp._philomiragia_ATCC_25017':0.41976000000000013):0.16365000000000052,((((Bacteria_Proteobacteria_Gammaproteobacteria_Aeromonadales_Succinivibrionaceae_Anaerobiospirillum_succiniciproducens_DSM_6400:0.03542999999999985,('Bacteria_Proteobacteria_Gammaproteobacteria_Aeromonadales_Succinivibrionaceae_Succinatimonas_hippei_YIT_12066_S_hippeiYIT12066_1.0_Cont1069.1':0.06273000000000017,Bacteria_Proteobacteria_Gammaproteobacteria_Aeromonadales_Succinivibrionaceae_Succinivibrio_dextrinosolvens_ACV_10:0.14249):0.09909999999999997):0.27975999999999956,(Bacteria_Proteobacteria_Gammaproteobacteria_Aeromonadales_Succinivibrionaceae_WG_1_Wallaby_Group_1_isolate:0.34095999999999993,('Bacteria_Proteobacteria_Gammaproteobacteria_Aeromonadales_Succinivibrionaceae_Ruminobacter_sp._RM87':0.26112,Bacteria_Proteobacteria_Gammaproteobacteria_Aeromonadales_Succinivibrionaceae_Succinimonas_amylolytica_DSM_2873:0.39731000000000005):0.09222999999999981):0.2966099999999994):0.1816500000000003,((((((((Bacteria_Proteobacteria_Gammaproteobacteria_unclassified_Gammaproteobacteria_Gallaecimonas_xiamenensis_3_C_1:0.1933600000000002,(Bacteria_Proteobacteria_Gammaproteobacteria_Alteromonadales_Ferrimonadaceae_Ferrimonas_balearica_DSM_9799:0.16666999999999987,Bacteria_Proteobacteria_Gammaproteobacteria_Alteromonadales_Alteromonadaceae_Agarivorans_albus_MKT_106:0.19843999999999973):0.03635000000000055):0.05462999999999951,(Bacteria_Proteobacteria_Gammaproteobacteria_Alteromonadales_Alteromonadaceae_Aestuariibacter_salexigens_DSM_15300:0.08631000000000011,((Bacteria_Proteobacteria_Gammaproteobacteria_Alteromonadales_Alteromonadaceae_Alteromonas_macleodii_Black_Sea_11:0.01933000000000007,Bacteria_Proteobacteria_Gammaproteobacteria_Alteromonadales_Alteromonadaceae_Salinimonas_chungwhensis_DSM_16280:0.07102999999999993):0.000170,(Bacteria_Proteobacteria_Gammaproteobacteria_Alteromonadales_Alteromonadaceae_Glaciecola_nitratireducens_FR1064:0.053529999999999855,Bacteria_Proteobacteria_Gammaproteobacteria_Alteromonadales_Pseudoalteromonadaceae_Pseudoalteromonas_atlantica_T6c:0.0706500000000001):0.048900000000000166):0.041380000000000194):0.2518199999999995):0.044650000000000745,('Bacteria_Proteobacteria_Gammaproteobacteria_Aeromonadales_Aeromonadaceae_Oceanimonas_sp._GK1':0.09001999999999999,(Bacteria_Proteobacteria_Gammaproteobacteria_Aeromonadales_Aeromonadaceae_Aeromonas_hydrophila_AL09_71:0.07901999999999987,Bacteria_Proteobacteria_Gammaproteobacteria_Aeromonadales_Aeromonadaceae_Tolumonas_auensis_DSM_9187:0.11269000000000062):0.08237000000000005):0.03961000000000059):0.01467999999999936,Bacteria_Proteobacteria_Gammaproteobacteria_Alteromonadales_Idiomarinaceae_Idiomarina_loihiensis_L2TR:0.2683799999999996):0.039060000000000095,((Bacteria_Proteobacteria_Gammaproteobacteria_Alteromonadales_Psychromonadaceae_Psychromonas_ingrahamii_37:0.17561999999999944,(Bacteria_Proteobacteria_Gammaproteobacteria_Alteromonadales_Colwelliaceae_Colwellia_psychrerythraea_34H:0.19003000000000014,Bacteria_Proteobacteria_Gammaproteobacteria_Alteromonadales_Colwelliaceae_Thalassotalea_agarivorans_DSM_19706:0.13590999999999998):0.3063399999999996):0.07767000000000035,Bacteria_Proteobacteria_Gammaproteobacteria_Alteromonadales_Moritellaceae_Moritella_marina_ATCC_15381:0.20037000000000038):0.08682999999999996):0.048779999999999824,(Bacteria_Proteobacteria_Gammaproteobacteria_Alteromonadales_Shewanellaceae_Shewanella_oneidensis_MR_1:0.41410000000000036,(((((Bacteria_Proteobacteria_Gammaproteobacteria_Enterobacteriales_Enterobacteriaceae_Candidatus_Riesia_pediculicola_USDA:0.5699100000000001,Bacteria_Proteobacteria_Gammaproteobacteria_Enterobacteriales_Enterobacteriaceae_unclassified_Enterobacteriaceae_Candidatus_Blochmannia_floridanus:0.4428000000000001):0.09562999999999988,Bacteria_Proteobacteria_Gammaproteobacteria_Enterobacteriales_Enterobacteriaceae_Wigglesworthia_glossinidia_endosymbiont_of_Glossina_brevipalpis:0.36217999999999995):0.1858900000000001,'Bacteria_Proteobacteria_Gammaproteobacteria_Enterobacteriales_Enterobacteriaceae_Buchnera_Buchnera_aphidicola_str._APS_Acyrthosiphon_pisum':0.24881999999999982):0.1291500000000001,((Bacteria_Proteobacteria_Gammaproteobacteria_Enterobacteriales_Enterobacteriaceae_Xenorhabdus_nematophila_ATCC_19061:0.09040999999999944,(((((('Bacteria_Proteobacteria_Gammaproteobacteria_Pasteurellales_Pasteurellaceae_Actinobacillus_pleuropneumoniae_serovar_3_str._JL03':0.01700999999999997,(Bacteria_Proteobacteria_Gammaproteobacteria_Pasteurellales_Pasteurellaceae_Bibersteinia_trehalosi_USDA_ARS_USMARC_189:0.06092999999999993,Bacteria_Proteobacteria_Gammaproteobacteria_Pasteurellales_Pasteurellaceae_Mannheimia_haemolytica_D174:0.017040000000000166):0.008449999999999847):0.024719999999999853,((Bacteria_Proteobacteria_Gammaproteobacteria_Pasteurellales_Pasteurellaceae_Mannheimia_succiniciproducens_MBEL55E:0.03562999999999983,(((Bacteria_Proteobacteria_Gammaproteobacteria_Pasteurellales_Pasteurellaceae_Histophilus_somni_129P:0.027839999999999865,Bacteria_Proteobacteria_Gammaproteobacteria_Pasteurellales_Pasteurellaceae_Avibacterium_paragallinarum_AVPAR72:0.03343000000000007):0.025250000000000217,Bacteria_Proteobacteria_Gammaproteobacteria_Pasteurellales_Pasteurellaceae_Pasteurella_multocida_43137:0.008529999999999927):0.000170,Bacteria_Proteobacteria_Gammaproteobacteria_Pasteurellales_Pasteurellaceae_Gallibacterium_anatis_UMN179:0.08063999999999982):0.008669999999999956):0.005710000000000104,(Bacteria_Proteobacteria_Gammaproteobacteria_Pasteurellales_Pasteurellaceae_Aggregatibacter_actinomycetemcomitans_D7S_1:0.02588999999999997,Bacteria_Proteobacteria_Gammaproteobacteria_Pasteurellales_Pasteurellaceae_Haemophilus_influenzae_KR494:0.03711999999999982):0.008789999999999853):0.05163999999999991):0.11280999999999963,(Bacteria_Proteobacteria_Gammaproteobacteria_Orbales_Orbaceae_Gilliamella_apicola:0.22264000000000017,Bacteria_Proteobacteria_Gammaproteobacteria_Orbales_Orbaceae_bacterium_Bimp:0.03194000000000008):0.07975999999999939):0.02664000000000044,(Bacteria_Proteobacteria_Gammaproteobacteria_Enterobacteriales_Enterobacteriaceae_Leminorella_grimontii_ATCC_33999:0.020059999999999967,(Bacteria_Proteobacteria_Gammaproteobacteria_Enterobacteriales_Enterobacteriaceae_Budvicia_aquatica_DSM_5075:0.000160,Bacteria_Proteobacteria_Gammaproteobacteria_Enterobacteriales_Enterobacteriaceae_Pragia_fontium_DSM_5563:0.008420000000000094):0.02104000000000017):0.016370000000000218):0.025909999999999656,((Bacteria_Proteobacteria_Gammaproteobacteria_Enterobacteriales_Enterobacteriaceae_Cronobacter_sakazakii_CMCC_45402:0.008589999999999876,(Bacteria_Proteobacteria_Gammaproteobacteria_Enterobacteriales_Enterobacteriaceae_Dickeya_dadantii_Ech703:0.01745999999999981,Bacteria_Proteobacteria_Gammaproteobacteria_Enterobacteriales_Enterobacteriaceae_Edwardsiella_tarda_C07_087:0.026180000000000092):0.0086700000000004):0.008610000000000007,((Bacteria_Proteobacteria_Gammaproteobacteria_Enterobacteriales_Enterobacteriaceae_Candidatus_Moranella_endobia_PCIT:0.2548599999999994,((Bacteria_Proteobacteria_Gammaproteobacteria_Enterobacteriales_Enterobacteriaceae_Morganella_morganii_morganii_KT:0.044470000000000454,Bacteria_Proteobacteria_Gammaproteobacteria_Enterobacteriales_Enterobacteriaceae_Lonsdalea_quercina_quercina_NCCB_100489:0.017240000000000144):0.008720000000000283,(Bacteria_Proteobacteria_Gammaproteobacteria_Enterobacteriales_Enterobacteriaceae_Brenneria_salicis_ATCC_15712:0.0,Bacteria_Proteobacteria_Gammaproteobacteria_Enterobacteriales_Enterobacteriaceae_Pectobacterium_carotovorum_carotovorum_PCC21:0.0):0.000190):0.017389999999998906):0.000170,(Bacteria_Proteobacteria_Gammaproteobacteria_Enterobacteriales_Enterobacteriaceae_Klebsiella_oxytoca_HKOPL1:0.008720000000000283,((Bacteria_Proteobacteria_Gammaproteobacteria_Enterobacteriales_Enterobacteriaceae_Buttiauxella_agrestis_MCE:0.0,Bacteria_Proteobacteria_Gammaproteobacteria_Enterobacteriales_Enterobacteriaceae_Citrobacter_rodentium_ICC168:0.0,Bacteria_Proteobacteria_Gammaproteobacteria_Enterobacteriales_Enterobacteriaceae_Escherichia_coli_K12__W3110:0.0,Bacteria_Proteobacteria_Gammaproteobacteria_Enterobacteriales_Enterobacteriaceae_Kosakonia_radicincitans_UMEnt0112:0.0,Bacteria_Proteobacteria_Gammaproteobacteria_Enterobacteriales_Enterobacteriaceae_Leclercia_adecarboxylata_Leclerc_1783_ATCC_23216:0.0,Bacteria_Proteobacteria_Gammaproteobacteria_Enterobacteriales_Enterobacteriaceae_Lelliottia_amnigena_CHS_78:0.0,'Bacteria_Proteobacteria_Gammaproteobacteria_Enterobacteriales_Enterobacteriaceae_Salmonella_enterica_Enterica_sv._Heidelberg_41578':0.0,Bacteria_Proteobacteria_Gammaproteobacteria_Enterobacteriales_Enterobacteriaceae_Shigella_flexneri_2003036:0.0,Bacteria_Proteobacteria_Gammaproteobacteria_Enterobacteriales_Enterobacteriaceae_Trabulsiella_guamensis_ATCC_49490:0.0):0.000170,(((Bacteria_Proteobacteria_Gammaproteobacteria_Enterobacteriales_Enterobacteriaceae_Cedecea_davisae_DSM_4568:0.0,Bacteria_Proteobacteria_Gammaproteobacteria_Enterobacteriales_Enterobacteriaceae_Enterobacter_cloacae_SCF1:0.0,Bacteria_Proteobacteria_Gammaproteobacteria_Enterobacteriales_Enterobacteriaceae_Kluyvera_ascorbata_ATCC_33433:0.0,Bacteria_Proteobacteria_Gammaproteobacteria_Enterobacteriales_Enterobacteriaceae_Yokenella_regensburgei_ATCC_43003:0.0):0.000170,(Bacteria_Proteobacteria_Gammaproteobacteria_Enterobacteriales_Enterobacteriaceae_Hafnia_alvei_FB1:0.000170,((Bacteria_Proteobacteria_Gammaproteobacteria_Enterobacteriales_Enterobacteriaceae_Erwinia_amylovora_CFBP1430:0.0,Bacteria_Proteobacteria_Gammaproteobacteria_Enterobacteriales_Enterobacteriaceae_Raoultella_ornithinolytica_B6:0.0):0.000170,((Bacteria_Proteobacteria_Gammaproteobacteria_Enterobacteriales_Enterobacteriaceae_Yersinia_pestis_Nepal516:0.008680000000000021,(Bacteria_Proteobacteria_Gammaproteobacteria_Enterobacteriales_Enterobacteriaceae_Serratia_fonticola_RB_25:0.000170,('Bacteria_Proteobacteria_Gammaproteobacteria_Enterobacteriales_Enterobacteriaceae_Ewingella_americana_C.024_ATCC_33852':0.000140,Bacteria_Proteobacteria_Gammaproteobacteria_Enterobacteriales_Enterobacteriaceae_Sodalis_glossinidius_morsitans:0.01731000000000016):0.008680000000000021):0.000170):0.000170,Bacteria_Proteobacteria_Gammaproteobacteria_Enterobacteriales_Enterobacteriaceae_Rahnella_aquatilis_HX2:0.017409999999999926):0.0086700000000004):0.000170):0.008600000000000385):0.000190,((Bacteria_Proteobacteria_Gammaproteobacteria_Enterobacteriales_Enterobacteriaceae_Pantoea_ananatis_LMG_5342:0.000170,Bacteria_Proteobacteria_Gammaproteobacteria_Pseudomonadales_Pseudomonadaceae_Pseudomonas_flectens_ATCC_12775:0.02588000000000079):0.007009999999999295,('Bacteria_Proteobacteria_Gammaproteobacteria_Enterobacteriales_Enterobacteriaceae_Plesiomonas_sp._ZOR0011':0.06883999999999979,Bacteria_Proteobacteria_Gammaproteobacteria_Enterobacteriales_Enterobacteriaceae_Tatumella_ptyseos_ATCC_33301:0.02473999999999954):0.0043600000000001415):0.017000000000000348):0.000180):0.000170):0.008630000000000138):0.017249999999999766):0.000180):0.020830000000000126,(Bacteria_Proteobacteria_Gammaproteobacteria_Enterobacteriales_Enterobacteriaceae_Photorhabdus_luminescens_laumondii_TTO1:0.055759999999999366,(Bacteria_Proteobacteria_Gammaproteobacteria_Enterobacteriales_Enterobacteriaceae_Arsenophonus_nasoniae_DSM_15247:0.050469999999998905,(Bacteria_Proteobacteria_Gammaproteobacteria_Enterobacteriales_Enterobacteriaceae_Proteus_mirabilis_WGLW4:0.03847999999999985,Bacteria_Proteobacteria_Gammaproteobacteria_Enterobacteriales_Enterobacteriaceae_Providencia_stuartii_MRSN_2154:0.013840000000000074):0.008539999999999992):0.000180):0.01778999999999975):0.000190):0.045710000000000583,Bacteria_Proteobacteria_Gammaproteobacteria_Enterobacteriales_Enterobacteriaceae_Thorsellia_anophelis_DSM_18579:0.26481999999999983):0.02615999999999996):0.09586999999999968,(Bacteria_Proteobacteria_Gammaproteobacteria_Vibrionales_Vibrionaceae_Candidatus_Photodesmus_katoptron_Akat1:0.22462999999999989,(Bacteria_Proteobacteria_Gammaproteobacteria_Vibrionales_Vibrionaceae_Vibrio_anguillarum_775_I:0.00879999999999903,((Bacteria_Proteobacteria_Gammaproteobacteria_Vibrionales_Vibrionaceae_Photobacterium_profundum_SS9:0.11784999999999979,(Bacteria_Proteobacteria_Gammaproteobacteria_Vibrionales_Vibrionaceae_Salinivibrio_costicola_costicola_ATCC_33508:0.07751000000000019,(Bacteria_Proteobacteria_Gammaproteobacteria_Vibrionales_Vibrionaceae_Enterovibrio_norvegicus_FF_162:0.007880000000000553,'Bacteria_Proteobacteria_Gammaproteobacteria_Vibrionales_Vibrionaceae_Enterovibrio_sp._AK16':0.010560000000000347):0.04836999999999936):0.04962):0.04051999999999989,Bacteria_Proteobacteria_Gammaproteobacteria_Vibrionales_Vibrionaceae_Vibrio_fischeri_MJ11_I:0.04656000000000038):0.0356999999999994):0.04349000000000025):0.08657999999999966):0.09237000000000073):0.07834999999999948):0.04344999999999999,(Bacteria_Proteobacteria_Gammaproteobacteria_Alteromonadales_Pseudoalteromonadaceae_Algicola_sagamiensis_DSM_14643:0.21408000000000005,(Bacteria_Proteobacteria_Gammaproteobacteria_Alteromonadales_Alteromonadaceae_Alishewanella_agri_BL06:0.044169999999999376,Bacteria_Proteobacteria_Gammaproteobacteria_Chromatiales_Chromatiaceae_Rheinheimera_nanhaiensis_E407_8:0.000190):0.2609900000000005):0.09661000000000008):0.03681999999999963,(Bacteria_Proteobacteria_Gammaproteobacteria_Alteromonadales_Alteromonadaceae_Catenovulum_agarivorans_YM01:0.04843999999999937,Bacteria_Proteobacteria_Gammaproteobacteria_Alteromonadales_Alteromonadaceae_Gayadomonas_joobiniege_G7:0.06347000000000058):0.23475999999999964):0.06993000000000027):0.15453000000000028,(Bacteria_Proteobacteria_Gammaproteobacteria_Oceanospirillales_Alcanivoracaceae_Kangiella_koreensis_DSM_16069:0.35386000000000006,Bacteria_Proteobacteria_Gammaproteobacteria_Oceanospirillales_Oceanospirillales_bacterium_SCGC_AAA298_N10:1.0995599999999999):0.03417000000000048):0.1976899999999997):0.04516000000000009):0.2082600000000001,((Bacteria_Proteobacteria_Gammaproteobacteria_Cardiobacteriales_Cardiobacteriaceae_Cardiobacterium_valvarum_F0432:0.2223999999999995,Bacteria_Proteobacteria_Gammaproteobacteria_Cardiobacteriales_Cardiobacteriaceae_Dichelobacter_nodosus_VCS1703A:0.27846999999999955):0.4863299999999997,(Bacteria_Proteobacteria_Betaproteobacteria_unclassified_Betaproteobacteria_Candidatus_Profftella_armatura_syncytium_symbiont_of_Diaphorina_citri:0.9207599999999996,((((Bacteria_Proteobacteria_Betaproteobacteria_Neisseriales_Neisseriaceae_Conchiformibius_steedae_DSM_2580:0.042660000000000586,(Bacteria_Proteobacteria_Betaproteobacteria_Neisseriales_Neisseriaceae_Alysiella_crassa_DSM_2578:0.04310999999999954,(Bacteria_Proteobacteria_Betaproteobacteria_Neisseriales_Neisseriaceae_Kingella_kingae_PYKK081:0.01731999999999978,Bacteria_Proteobacteria_Betaproteobacteria_Neisseriales_Neisseriaceae_Simonsiella_muelleri_ATCC_29453:0.009479999999999933):0.016129999999999534):0.09389000000000003):0.0695800000000002,((Bacteria_Proteobacteria_Betaproteobacteria_Neisseriales_Neisseriaceae_Chromobacterium_group_Vitreoscilla_stercoraria_DSM_513:0.25753999999999966,(Bacteria_Proteobacteria_Betaproteobacteria_Neisseriales_Neisseriaceae_Snodgrassella_alvi_wkB2:0.06799,Bacteria_Proteobacteria_Betaproteobacteria_Neisseriales_Neisseriaceae_Stenoxybacter_acetivorans_DSM_19021:0.11760999999999999):0.12326999999999977):0.09307000000000087,Bacteria_Proteobacteria_Betaproteobacteria_Neisseriales_Neisseriaceae_Neisseria_gonorrhoeae_FA_1090:0.24037000000000042):0.06253999999999937):0.30428999999999995,Bacteria_Proteobacteria_Betaproteobacteria_Hydrogenophilales_Hydrogenophilaceae_Tepidiphilus_margaritifer_DSM_15129:0.5157800000000003):0.09855000000000036,(((((14_0929_09_30cm_scaffold_30064_1:0.19181000000000026,(((((((((((((14_0903_13_30cm_scaffold_799572_4:0.000170,14_1009_16_40cm_scaffold_189249_2:0.000190):0.016280000000000072,(14_1009_05_20cm_scaffold_199386_1:0.2798099999999999,14_0929_05_30cm_scaffold_166140_4:0.13888999999999996):0.046820000000000306):0.03803999999999963,(14_0927_09_40cm_scaffold_250303_3:0.000170,(14_0903_13_30cm_scaffold_9460502_2:0.04395999999999933,(14_1009_13_30cm_scaffold_17935_7:0.000170,14_0903_13_30cm_scaffold_1809038_8:0.1807500000000002):0.04704999999999959):0.03839000000000059):0.04579999999999984):0.012249999999999872,(14_1009_05_40cm_scaffold_96322_3:0.023699999999999832,(((14_1009_09_30cm_scaffold_2234_2:0.008000000000000895,((14_0927_05_20cm_scaffold_23632_3:0.0164200000000001,14_1009_16_30cm_scaffold_222180_1:0.040160000000000196):0.000170,((14_1009_13_20cm_scaffold_23311_1:0.06308000000000025,14_0929_02_20cm_scaffold_7089_6:0.002540000000000653):0.01405999999999974,14_0919_02_20cm_scaffold_113529_7:0.016370000000000218):0.016480000000000494):0.008160000000000167):0.015579999999999927,14_1009_13_30cm_scaffold_131066_5:0.03556999999999988):0.000870,14_0929_09_30cm_scaffold_40179_10:0.000180):0.025270000000000792):0.032369999999999344):0.009220000000000006,((14_0927_09_40cm_scaffold_281767_2:0.000170,14_1009_12_40cm_scaffold_265237_2:0.000180):0.024430000000000618,((14_1009_16_40cm_scaffold_74079_14:0.000170,((14_0903_13_30cm_scaffold_767364_8:0.007950000000000124,14_0903_02_30cm_scaffold_352709_2:0.03251999999999988):0.024430000000000618,14_1009_05_20cm_scaffold_102135_1:0.04184000000000054):0.008020000000000138):0.006589999999999208,14_0903_16_40cm_scaffold_169634_4:0.026379999999999626):0.0011500000000008725):0.022809999999999775):0.027010000000000645,((14_1009_12_40cm_scaffold_62110_9:0.5278400000000003,14_1009_16_30cm_scaffold_114793_1:0.04563000000000095):0.000190,(14_1009_12_20cm_scaffold_13838_9:0.0584699999999998,(14_1009_09_30cm_scaffold_25855_10:0.000190,(14_1009_13_20cm_scaffold_23298_10:0.000170,14_0903_09_30cm_scaffold_22102_4:0.000170):0.000190):0.030720000000000525):0.018209999999999837):0.04208999999999996):0.011909999999999421,(14_1009_16_30cm_scaffold_1001741_4:0.000180,(14_0919_02_20cm_scaffold_62993_5:0.34213000000000005,14_0903_13_30cm_scaffold_4334550_5:0.38214999999999977):0.10236000000000045):0.1945699999999997):0.01994000000000007,14_0903_13_30cm_scaffold_3116919_5:0.012799999999999478):0.028300000000000658,14_1009_16_40cm_scaffold_310607_4:0.000190):0.03758999999999979,14_0929_12_40cm_scaffold_127695_1:0.016650000000000276):0.019839999999999414,((14_0903_13_30cm_scaffold_937752_2:0.031640000000000335,14_0903_13_30cm_scaffold_10183617_2:0.1253700000000002):0.12366999999999972,((14_0903_02_30cm_scaffold_130068_4:0.024980000000000224,14_0903_16_30cm_scaffold_117084_3:0.03359999999999985):0.058699999999999974,((14_0903_16_20cm_scaffold_8871_9:0.03292999999999946,(14_1009_16_30cm_scaffold_112882_7:0.024410000000000487,(14_0927_05_40cm_scaffold_115533_2:0.010110000000000063,(14_0927_02_40cm_scaffold_78243_3:0.014339999999999797,(((14_0903_13_30cm_scaffold_1498644_15:0.008560000000000123,(14_0927_09_20cm_scaffold_75330_1:0.03265999999999991,14_1009_05_30cm_scaffold_81215_4:0.000170):0.000190):0.007159999999999833,14_0929_05_30cm_scaffold_199300_2:0.000170):0.0010399999999997078,(14_1009_09_20cm_scaffold_80691_7:0.000190,14_0929_09_30cm_scaffold_201832_5:0.05944000000000038):0.016289999999999694):0.018360000000000376):0.016519999999999868):0.000190):0.02195999999999998):0.02587000000000028,(14_0903_02_30cm_scaffold_55520_6:0.05192999999999959,14_0903_02_30cm_scaffold_361888_1:0.05834000000000028):0.016290000000000582):0.0728200000000001):0.03428999999999949):0.06738):0.11805000000000021,((((14_0903_02_30cm_scaffold_150249_1:0.009500000000000064,(14_0927_12_20cm_scaffold_73533_2:0.013159999999999172,14_0929_02_20cm_scaffold_6783_6:0.015429999999999389):0.006140000000000256):0.009560000000000457,(14_0927_05_40cm_scaffold_82847_2:0.000190,(((14_0903_12_30cm_scaffold_6630_7:0.000170,(14_1009_12_40cm_scaffold_58369_3:0.010769999999999946,14_1009_13_40cm_scaffold_20073_6:0.010860000000000092):0.010279999999999845):0.000640,(14_0903_12_40cm_200_scaffold_34004_4:0.0053600000000004755,((14_1009_09_40cm_scaffold_11601_16:0.005300000000000082,((14_0929_12_40cm_scaffold_22376_8:0.01191999999999993,(14_0929_05_40cm_scaffold_22720_9:0.09629999999999939,(14_0903_16_40cm_scaffold_18986_2:0.000170,14_0927_09_40cm_scaffold_23424_7:0.005370000000000097):0.004909999999999748):0.0059400000000007225):0.000170,(14_1009_09_30cm_scaffold_6140_4:0.000190,14_0927_12_20cm_scaffold_36321_2:0.010740000000000194):0.010699999999999932):0.000170):0.0026700000000001722,14_0929_05_30cm_scaffold_263188_1:0.007530000000000925):0.00835000000000008):0.000170):0.005470000000000752,((((14_0903_13_20cm_scaffold_31532_4:0.000170,(14_0903_09_40cm_scaffold_104198_1:0.000170,14_1009_16_40cm_scaffold_190270_7:0.010670000000001068):0.005329999999998947):0.010680000000000689,((14_0903_13_30cm_scaffold_3980228_11:0.000170,(14_1009_13_30cm_scaffold_190746_4:0.008890000000000065,(14_1009_09_20cm_scaffold_111366_3:0.11525000000000007,14_0903_13_30cm_scaffold_373988_10:0.020230000000000192):0.05168999999999979):0.015000000000000568):0.000170,14_0929_02_30cm_scaffold_42503_5:0.000170):0.005420000000000869):0.010769999999999058,((14_0927_02_40cm_scaffold_11292_3:0.000190,14_0903_02_40cm_scaffold_22199_9:0.04908000000000001):0.000180,14_1009_02_40cm_scaffold_53818_2:0.005349999999999966):0.000170):0.01054000000000066,((14_0903_13_30cm_scaffold_859361_4:0.010930000000000106,((14_0903_02_30cm_scaffold_185348_3:0.012950000000000017,14_0929_02_40cm_scaffold_119392_1:0.013489999999999114):0.01349000000000089,14_0929_02_30cm_scaffold_104837_1:0.010760000000000325):0.000180):0.005370000000000097,(14_0929_12_20cm_scaffold_24384_8:0.010790000000000077,14_0903_09_30cm_scaffold_6163_8:0.010870000000000601):0.010799999999999699):0.000190):0.010870000000000601):0.025900000000000034):0.00666000000000011):0.01325999999999894,(14_0929_02_40cm_scaffold_208644_3:0.016639999999999766,((14_1009_12_40cm_scaffold_7038_4:0.010749999999999815,((14_1009_09_40cm_scaffold_17595_21:0.000170,14_0927_12_40cm_scaffold_87462_6:0.010520000000000085):0.000190,14_1009_13_40cm_scaffold_115824_6:0.013209999999999944):0.01028999999999991):0.010299999999999976,14_1009_16_40cm_scaffold_108617_4:0.005630000000000024):0.11683999999999983):0.020959999999999646):0.17051000000000016,14_1009_05_20cm_scaffold_8632_8:0.12105999999999995):0.2078300000000004):0.030409999999999826,Bacteria_Proteobacteria_Betaproteobacteria_Neisseriales_Neisseriaceae_Eikenella_corrodens_ATCC_23834:0.5032699999999997):0.04441000000000006):0.057330000000000325,(Bacteria_Proteobacteria_Betaproteobacteria_uncultured_SG8_41:0.31696999999999953,14_0903_13_30cm_scaffold_4727963_2:0.2579500000000001):0.10491000000000028):0.04562999999999917,(((Bacteria_Proteobacteria_Betaproteobacteria_Nitrosomonadales_Nitrosomonadaceae_Nitrosomonas_europaea_ATCC_19718:0.4839799999999994,Bacteria_Proteobacteria_Betaproteobacteria_Nitrosomonadales_Nitrosomonadaceae_Nitrosospira_multiformis_ATCC_25196:0.14204999999999934):0.14100000000000001,(((Bacteria_Proteobacteria_Betaproteobacteria_Methylophilales_Methylophilaceae_Methylobacillus_flagellatus_KT:0.06783999999999946,'Bacteria_Proteobacteria_Betaproteobacteria_Methylophilales_Methylophilaceae_Methylovorus_sp._SIP3_4':0.03831999999999969):0.02586000000000066,(Bacteria_Proteobacteria_Betaproteobacteria_Methylophilales_Methylophilaceae_Methylophilus_methylotrophus_ATCC_53528:0.0745900000000006,'Bacteria_Proteobacteria_Betaproteobacteria_Methylophilales_Methylophilaceae_Methylotenera_sp._301':0.12455999999999978):0.11746999999999996):0.17947999999999986,((Bacteria_Proteobacteria_Betaproteobacteria_Neisseriales_Neisseriaceae_Leeia_oryzae_DSM_17879:0.1416700000000004,(Bacteria_Proteobacteria_Betaproteobacteria_Burkholderiales_Burkholderiaceae_Chitinimonas_koreensis_DSM_17726:0.20984999999999943,((Bacteria_Proteobacteria_Betaproteobacteria_Neisseriales_Neisseriaceae_Deefgea_rivuli_DSM_18356:0.21662999999999943,Bacteria_Proteobacteria_Betaproteobacteria_Neisseriales_Neisseriaceae_Formivibrio_citricus_DSM_6150:0.13451999999999975):0.10713000000000061,((Bacteria_Proteobacteria_Betaproteobacteria_Neisseriales_Neisseriaceae_Laribacter_hongkongensis_HLHK9:0.0032999999999998586,Bacteria_Proteobacteria_Betaproteobacteria_Neisseriales_Neisseriaceae_Microvirgula_aerodenitrificans_DSM_15089:0.11143999999999998):0.14056999999999986,(Bacteria_Proteobacteria_Betaproteobacteria_Neisseriales_Chromobacteriaceae_Lutiella_nitroferrum_2002_unfinished_sequence:0.08040000000000003,(Bacteria_Proteobacteria_Betaproteobacteria_Neisseriales_Neisseriaceae_Chromobacterium_group_Chromobacterium_violaceum_ATCC_12472:0.055680000000000174,Bacteria_Proteobacteria_Betaproteobacteria_Neisseriales_Neisseriaceae_Paludibacterium_yongneupense_DSM_18731:0.07947999999999977):0.05080000000000018):0.09619):0.14346999999999976):0.048020000000000174):0.10451999999999995):0.09798000000000062,(Bacteria_Proteobacteria_Betaproteobacteria_Gallionellales_Gallionellaceae_Sideroxydans_lithotrophicus_ES_1:0.13815000000000044,('Bacteria_Proteobacteria_Betaproteobacteria_Gallionellales_Gallionellaceae_Ferriphaselus_sp._R_1':0.12329999999999952,Bacteria_Proteobacteria_Betaproteobacteria_Gallionellales_Gallionellaceae_Gallionella_capsiferriformans_ES_2:0.2599599999999995):0.03806000000000065):0.2311500000000004):0.06529999999999969):0.040909999999999336):0.0422400000000005,(14_0903_13_30cm_scaffold_6499995_6:0.05557000000000034,Bacteria_Proteobacteria_Betaproteobacteria_uncultured_SG8_40:0.28043000000000085):0.08758999999999961):0.09969999999999946):0.07515000000000072,(((((14_0903_13_30cm_scaffold_13355858_1:1.1851299999999996,14_0903_02_30cm_scaffold_106963_1:0.000140):0.11502000000000034,14_1009_05_20cm_scaffold_155751_1:0.0786699999999998):0.16312999999999978,14_1009_02_20cm_scaffold_95498_2:0.4516099999999996):0.21328000000000014,((Bacteria_Proteobacteria_Betaproteobacteria_Hydrogenophilales_GWE1_Thiobacillus_62_9:0.006369999999999543,Bacteria_Proteobacteria_Betaproteobacteria_Hydrogenophilales_Hydrogenophilaceae_Thiobacillus_denitrificans_ATCC_25259:0.07107999999999937):0.25796000000000063,Bacteria_Proteobacteria_Betaproteobacteria_Hydrogenophilales_Hydrogenophilaceae_CG_Hydro_01:0.37300999999999984):0.10672999999999977):0.04220000000000024,((((14_0929_09_20cm_scaffold_54358_4:0.11104000000000003,(14_0929_09_30cm_scaffold_129749_4:0.000170,(14_0903_02_30cm_scaffold_281921_2:0.0712900000000003,(14_1009_09_20cm_scaffold_18658_10:0.012249999999999872,14_1009_09_30cm_scaffold_159693_4:0.020360000000000156):0.013040000000000163):0.01953000000000049):0.14039999999999964):0.08802999999999983,14_1009_12_40cm_scaffold_409301_1:0.06785999999999959):0.11563999999999997,Bacteria_Proteobacteria_Betaproteobacteria_Hydrogenophilales_Hydrogenophilaceae_Sulfuricella_denitrificans_skB26:0.28925999999999963):0.09776000000000007,(((((((14_1009_12_40cm_scaffold_107661_2:0.000170,14_1009_05_40cm_scaffold_93583_2:0.006230000000000402):0.00630999999999915,(14_0903_13_30cm_scaffold_10530636_9:0.000170,14_1009_13_30cm_scaffold_37671_9:0.013949999999999463):0.012449999999999406):0.007290000000000241,((14_1009_09_20cm_scaffold_33727_1:0.01929999999999943,(14_1009_16_30cm_scaffold_210999_1:0.047610000000000596,14_0929_02_20cm_scaffold_148812_2:0.05142000000000024):0.05707999999999913):0.000180,14_0927_09_20cm_scaffold_143384_3:0.000190):0.04300000000000015):0.015740000000000087,(14_1009_13_20cm_scaffold_26220_4:0.012719999999999843,((((((14_1009_09_20cm_scaffold_4320_15:0.012290000000000134,(14_1009_05_20cm_scaffold_15031_5:0.000180,14_0927_05_20cm_scaffold_93360_2:0.018600000000000172):0.018650000000000055):0.000180,14_1009_05_30cm_scaffold_72183_1:0.006719999999999615):0.024340000000000472,(14_0919_05_20cm_scaffold_137061_3:0.15708000000000055,14_0903_09_30cm_scaffold_22008_4:0.06278000000000006):0.08394000000000013):0.04760000000000009,(((14_0927_09_20cm_scaffold_18136_1:0.024399999999999977,14_0903_02_20cm_scaffold_17403_3:0.024979999999999336):0.02540000000000031,14_0929_09_20cm_scaffold_26742_3:0.010520000000000529):0.020209999999999617,(14_1009_02_20cm_scaffold_48984_2:0.006079999999999863,14_0903_02_30cm_scaffold_258750_6:0.014070000000000249):0.03928999999999938):0.0261900000000006):0.010520000000000529,(((14_0903_09_20cm_scaffold_23054_2:0.06939000000000028,(14_0927_12_20cm_scaffold_278314_1:0.03641000000000005,(14_0919_09_20cm_scaffold_19389_2:0.006380000000000052,14_1009_12_20cm_scaffold_8965_20:0.011829999999999785):0.0059800000000009845):0.006289999999999907):0.005929999999999325,(14_0903_16_20cm_scaffold_15957_4:0.003949999999999676,14_0929_05_20cm_scaffold_238958_3:0.02552999999999983):0.007849999999999469):0.03555000000000064,14_0903_02_30cm_scaffold_44708_2:0.04715999999999987):0.03311000000000064):0.04542999999999964,14_0929_05_20cm_scaffold_14385_1:0.010749999999999815):0.008919999999999817):0.00694999999999979):0.022069999999999368,(14_0919_12_20cm_scaffold_40414_6:0.025129999999998986,((((14_0903_12_30cm_scaffold_20974_7:0.000170,14_0927_12_20cm_scaffold_50353_1:0.01966000000000001):0.000190,((14_0903_09_30cm_scaffold_4135_10:0.002709999999999546,14_0903_16_30cm_scaffold_28599_7:0.000170):0.003829999999999778,(14_0903_13_40cm_scaffold_13685_3:0.0059200000000005915,14_1009_16_40cm_scaffold_579171_1:0.009749999999999481):0.000640):0.006560000000000343):0.000190,14_0903_09_40cm_scaffold_143502_4:0.01929999999999943):0.060430000000000206,(14_0903_02_20cm_scaffold_36723_3:0.07432999999999979,14_0903_02_30cm_scaffold_140301_4:0.010900000000000354):0.20272999999999985):0.03210999999999942):0.040770000000000195):0.049409999999999954,(Bacteria_Proteobacteria_Betaproteobacteria_uncultured_SG8_39:0.37134,14_0927_12_20cm_scaffold_20452_9:0.028260000000000396):0.019359999999998934):0.03558000000000039,((14_0903_13_20cm_scaffold_133342_1:0.19606000000000012,14_0903_09_30cm_scaffold_36624_2:0.1486200000000002):0.12539000000000033,(((14_0919_09_20cm_scaffold_34627_4:0.09285000000000032,14_0903_13_30cm_scaffold_2753070_7:0.10489000000000104):0.09651999999999994,14_1009_16_40cm_scaffold_480646_3:0.1147500000000008):0.06968999999999959,(14_0903_05_30cm_scaffold_5904_9:0.34825000000000017,(14_0903_02_30cm_scaffold_76851_6:0.05093999999999976,14_1009_13_20cm_scaffold_249927_1:0.000190):0.1856):0.12471999999999994):0.035980000000000345):0.03939999999999966):0.09578000000000042):0.11472999999999978):0.0860000000000003):0.010729999999999684,(((((Bacteria_Proteobacteria_Betaproteobacteria_Rhodocyclales_Rhodocyclaceae_CG_Rhodocyc_01:0.30861999999999945,Bacteria_Proteobacteria_Betaproteobacteria_Rhodocyclales_Rhodocyclaceae_Uliginosibacterium_gangwonense_DSM_18521:0.11866999999999983):0.05804000000000009,('Bacteria_Proteobacteria_Betaproteobacteria_Rhodocyclales_Rhodocyclaceae_Thauera_sp._MZ1T':0.20696000000000048,(Bacteria_Proteobacteria_Betaproteobacteria_Rhodocyclales_Rhodocyclaceae_Aromatoleum_aromaticum_EbN1:0.058259999999999756,'Bacteria_Proteobacteria_Betaproteobacteria_Rhodocyclales_Rhodocyclaceae_Azoarcus_sp._KH32C':0.026999999999999247):0.08769000000000027):0.14705999999999975):0.0524300000000002,(((Bacteria_Proteobacteria_Betaproteobacteria_Rhodocyclales_Rhodocyclaceae_Dechlorosoma_suillum_PS:0.2158199999999999,('Bacteria_Proteobacteria_Betaproteobacteria_unclassified_Betaproteobacteria_Candidatus_Accumulibacter_phosphatis_clade_IIA_str._UW_1':0.16976000000000013,Bacteria_Proteobacteria_Betaproteobacteria_Rhodocyclales_Rhodocyclaceae_Propionivibrio_dicarboxylicus_DSM_5885:0.07806999999999942):0.10892999999999997):0.06693000000000016,(Bacteria_Proteobacteria_Betaproteobacteria_Rhodocyclales_Rhodocyclaceae_Dechlorobacter_hydrogenophilus_LT_1:0.03250000000000064,(Bacteria_Proteobacteria_Betaproteobacteria_Rhodocyclales_Rhodocyclaceae_Azonexus_hydrophilus_DSM_23864:0.056410000000000515,Bacteria_Proteobacteria_Betaproteobacteria_Rhodocyclales_Rhodocyclaceae_Dechloromonas_aromatica_RCB:0.02199000000000062):0.027599999999999625):0.06294999999999984):0.06190000000000051,Bacteria_Proteobacteria_Betaproteobacteria_Rhodocyclales_Rhodocyclaceae_Azovibrio_restrictus_DSM_23866:0.2284600000000001):0.11335999999999924):0.061190000000000744,(Bacteria_Proteobacteria_Betaproteobacteria_Rhodocyclales_GWA2_Rhodocyclales_65_20:0.3002899999999995,Bacteria_Proteobacteria_Betaproteobacteria_Rhodocyclales_Rhodocyclaceae_Methyloversatilis_universalis_EHg5:0.2632399999999997):0.049930000000000696):0.027279999999999305,(((Bacteria_Proteobacteria_Betaproteobacteria_Burkholderiales_Burkholderiaceae_Lautropia_mirabilis_ATCC_51599_contig00020:0.25581999999999994,(14_1009_12_40cm_scaffold_70631_10:0.19242999999999988,('Bacteria_Proteobacteria_Betaproteobacteria_Burkholderiales_Sutterellaceae_Parasutterella_Parasutterella_excrementihominis_YIT_11859_P_excrementihominisYIT11859_1.0_Cont110.1_whole_genome_shotgun':0.18764000000000003,Bacteria_Proteobacteria_Betaproteobacteria_Burkholderiales_Sutterellaceae_Sutterella_wadsworthensis_HGA0223:0.4706899999999994):0.13000000000000078):0.10987999999999953):0.07521999999999984,((Bacteria_Proteobacteria_Betaproteobacteria_Burkholderiales_Burkholderiaceae_Polynucleobacter_necessarius_asymbioticus_MWH_MoK4_closed_genome:0.27859999999999907,((('Bacteria_Proteobacteria_Betaproteobacteria_Burkholderiales_Oxalobacteraceae_Oxalobacter_formigenes_OXCC13_genomic_scaffold_supercont1.1':0.2268100000000004,((14_0927_05_40cm_scaffold_98774_1:0.000180,(14_1009_05_20cm_scaffold_105994_6:0.47642000000000007,(14_0919_05_20cm_scaffold_18234_2:0.000190,Bacteria_Proteobacteria_Betaproteobacteria_Burkholderiales_Oxalobacteraceae_Massilia_alkalitolerans_DSM_17462:0.02638000000000007):0.000170):0.027759999999999785):0.05665999999999993,(Bacteria_Proteobacteria_Betaproteobacteria_Burkholderiales_Oxalobacteraceae_Duganella_zoogloeoides_ATCC_25935:0.0,Bacteria_Proteobacteria_Betaproteobacteria_Rhodocyclales_Rhodocyclaceae_Zoogloea_ramigera_ATCC_19544:0.0):0.08530000000000015):0.09409000000000045):0.03383000000000003,(Bacteria_Proteobacteria_Betaproteobacteria_Burkholderiales_Oxalobacteraceae_Herbaspirillum_seropedicae_SmR1:0.14388999999999985,(Bacteria_Proteobacteria_Betaproteobacteria_Burkholderiales_Oxalobacteraceae_Collimonas_fungivorans_Ter331:0.08274000000000026,('Bacteria_Proteobacteria_Betaproteobacteria_Burkholderiales_Oxalobacteraceae_Janthinobacterium_sp._Marseille':0.013669999999999405,(Bacteria_Proteobacteria_Betaproteobacteria_Burkholderiales_Oxalobacteraceae_Herminiimonas_arsenicoxydans:0.0424199999999999,14_1009_16_40cm_scaffold_241460_11:0.15851999999999977):0.056919999999999416):0.04614000000000029):0.03237999999999985):0.01765000000000061):0.19038999999999895,((Bacteria_Proteobacteria_Betaproteobacteria_Burkholderiales_Burkholderiaceae_Ralstonia_eutropha_JMP134:0.05881000000000025,Bacteria_Proteobacteria_Betaproteobacteria_Burkholderiales_Burkholderiaceae_Ralstonia_solanacearum_GMI1000:0.08550000000000058):0.06700999999999979,((Bacteria_Proteobacteria_Betaproteobacteria_Burkholderiales_Burkholderiaceae_Burkholderia_cenocepacia_AU_1054:0.03359999999999985,'Bacteria_Proteobacteria_Betaproteobacteria_Burkholderiales_Burkholderiaceae_Glomeribacter_sp._1016415':0.20294999999999996):0.01872000000000007,Bacteria_Proteobacteria_Betaproteobacteria_Burkholderiales_Burkholderiaceae_Pandoraea_pnomenusa_RB38:0.07557999999999954):0.07424000000000053):0.155759999999999):0.06034000000000006):0.12573000000000079,(Bacteria_Proteobacteria_Betaproteobacteria_Burkholderiales_unclassified_Burkholderiales_Burkholderiales_Genera_incertae_sedis_Thiomonas_intermedia_K12:0.33977000000000057,((14_0919_09_20cm_scaffold_121454_4:0.09352999999999945,(Bacteria_Proteobacteria_Betaproteobacteria_Burkholderiales_Comamonadaceae_Caldimonas_manganoxidans_ATCC_BAA_369:0.1892599999999991,((Bacteria_Proteobacteria_Betaproteobacteria_Burkholderiales_unclassified_Burkholderiales_Burkholderiales_Genera_incertae_sedis_Leptothrix_cholodnii_SP_6:0.11702000000000012,Bacteria_Proteobacteria_Betaproteobacteria_Burkholderiales_unclassified_Burkholderiales_Burkholderiales_Genera_incertae_sedis_Sphaerotilus_natans_natans_DSM_6575:0.1229300000000002):0.14835000000000065,('Bacteria_Proteobacteria_Betaproteobacteria_Burkholderiales_unclassified_Burkholderiales_Burkholderiales_Genera_incertae_sedis_Ideonella_sp._B508_1':0.041859999999999786,((Bacteria_Proteobacteria_Betaproteobacteria_Burkholderiales_Alcaligenaceae_Azohydromonas_australica_DSM_1124:0.1156600000000001,Bacteria_Proteobacteria_Betaproteobacteria_Burkholderiales_unclassified_Burkholderiales_Burkholderiales_Genera_incertae_sedis_Rubrivivax_gelatinosus_IL144:0.1431300000000002):0.0724499999999999,('Bacteria_Proteobacteria_Betaproteobacteria_Burkholderiales_unclassified_Burkholderiales_Burkholderiales_Genera_incertae_sedis_Mitsuaria_sp._H24L5A':0.10014000000000056,(((14_0903_02_30cm_scaffold_89379_2:0.01747999999999994,14_0903_13_30cm_scaffold_2474245_6:0.02190000000000003):0.1253700000000002,(14_1009_16_30cm_scaffold_601923_1:0.23838999999999988,((14_0903_13_30cm_scaffold_278473_8:0.000190,14_0903_02_40cm_scaffold_73211_1:0.09791999999999978):0.05996999999999986,(14_1009_16_30cm_scaffold_210323_2:0.3545799999999999,(14_1009_09_20cm_scaffold_8767_9:0.049269999999999925,(14_1009_02_30cm_scaffold_105142_2:0.012230000000000185,14_0927_02_20cm_scaffold_64487_5:0.06128):0.05805000000000016):0.0116900000000002):0.014450000000000074):0.016779999999999795):0.036909999999999776):0.02026000000000039,14_1009_05_40cm_scaffold_223309_2:0.044360000000001065):0.043070000000000164):0.0402199999999997):0.0409000000000006):0.05677000000000021):0.06542999999999921):0.06498000000000026):0.028109999999999857,((((('Bacteria_Proteobacteria_Betaproteobacteria_Burkholderiales_Comamonadaceae_Limnohabitans_sp._Rim28_Limnohabitans_sp._Rim28_73_Contigs':0.10116999999999976,Bacteria_Proteobacteria_Betaproteobacteria_Burkholderiales_Comamonadaceae_Ottowia_thiooxydans_DSM_14619:0.08375999999999983):0.007240000000000357,((Bacteria_Proteobacteria_Betaproteobacteria_Burkholderiales_Comamonadaceae_Verminephrobacter_eiseniae_EF01_2:0.06511000000000067,(((Bacteria_Proteobacteria_Betaproteobacteria_Burkholderiales_Comamonadaceae_Giesbergeria_anulus_ATCC_35958:0.01977999999999902,Bacteria_Proteobacteria_Betaproteobacteria_Burkholderiales_Comamonadaceae_Simplicispira_psychrophila_DSM_11588:0.050659999999999705):0.011660000000000892,(Bacteria_Proteobacteria_Betaproteobacteria_Burkholderiales_Comamonadaceae_Alicycliphilus_denitrificans_K601:0.06619999999999937,'Bacteria_Proteobacteria_Betaproteobacteria_Burkholderiales_Comamonadaceae_Acidovorax_avenae_subsp._citrulli_AAC00_1':0.035350000000000215):0.011840000000000295):0.000240,(Bacteria_Proteobacteria_Betaproteobacteria_Burkholderiales_Comamonadaceae_Comamonas_testosteroni_TK102:0.04823999999999984,Bacteria_Proteobacteria_Betaproteobacteria_Burkholderiales_Comamonadaceae_Delftia_acidovorans_SPH_1:0.025450000000000195):0.04879000000000033):0.01731000000000016):0.021720000000000184,(Bacteria_Proteobacteria_Betaproteobacteria_Burkholderiales_Comamonadaceae_Curvibacter_lanceolatus_ATCC_14669:0.057780000000000165,((Bacteria_Proteobacteria_Betaproteobacteria_Burkholderiales_Comamonadaceae_Rhodoferax_ferrireducens_T118:0.08136999999999972,(((Bacteria_Proteobacteria_Betaproteobacteria_Burkholderiales_Comamonadaceae_Rhodoferax_CG_Rhodof_01:0.02320000000000011,Bacteria_Proteobacteria_Betaproteobacteria_Burkholderiales_Comamonadaceae_Rhodoferax_CG_Rhodof_02:0.035820000000000185):0.0363800000000003,Bacteria_Proteobacteria_Betaproteobacteria_Burkholderiales_Comamonadaceae_Rhodoferax_CG_Rhodof_03:0.012160000000000615):0.026189999999999714,Bacteria_Proteobacteria_Betaproteobacteria_Burkholderiales_Comamonadaceae_Rhodoferax_CG_Rhodof_04:0.019130000000000535):0.025150000000000006):0.031649999999999956,(14_1009_05_40cm_scaffold_138301_1:0.03799999999999937,Bacteria_Proteobacteria_Betaproteobacteria_Burkholderiales_Comamonadaceae_Polaromonas_naphthalenivorans_CJ2:0.11427999999999994):0.08084999999999987):0.05970999999999993):0.016640000000000654):0.0490699999999995):0.035519999999999996,(14_1009_09_20cm_scaffold_161272_1:0.049920000000000186,Bacteria_Proteobacteria_Betaproteobacteria_Burkholderiales_Comamonadaceae_Ramlibacter_tataouinensis_TTB310:0.030600000000000627):0.05738999999999983):0.030269999999999797,((14_0929_09_20cm_scaffold_40728_3:0.034099999999999575,Bacteria_Proteobacteria_Betaproteobacteria_Burkholderiales_Comamonadaceae_Variovorax_paradoxus_B4:0.018759999999999444):0.051170000000000826,(Bacteria_Proteobacteria_Betaproteobacteria_Burkholderiales_Comamonadaceae_Pseudacidovorax_intermedius_NH_1:0.024810000000000443,Bacteria_Proteobacteria_Betaproteobacteria_Burkholderiales_Comamonadaceae_Xenophilus_azovorans_DSM_13620:0.02740000000000009):0.03322000000000003):0.03451999999999966):0.03417000000000048,(Bacteria_Proteobacteria_Betaproteobacteria_Burkholderiales_Comamonadaceae_Hylemonella_gracilis_ATCC_19624:0.07021000000000033,('Bacteria_Proteobacteria_Betaproteobacteria_Burkholderiales_Comamonadaceae_Comamonadaceae_sp._CR':0.3724000000000003,Bacteria_Proteobacteria_Betaproteobacteria_Burkholderiales_Comamonadaceae_Brachymonas_chironomi_DSM_19884:0.16647999999999996):0.03467999999999982):0.040449999999999875):0.04232999999999976):0.012039999999999829):0.08330000000000037):0.013639999999999652):0.060089999999999755,((Bacteria_Proteobacteria_Betaproteobacteria_unclassified_Betaproteobacteria_Candidatus_Kinetoplastibacterium_oncopeltii_TCC290E:0.42675000000000063,((Bacteria_Proteobacteria_Betaproteobacteria_Burkholderiales_Alcaligenaceae_Alcaligenes_faecalis_phenolicus_DSM_16503:0.07567000000000057,('Bacteria_Proteobacteria_Betaproteobacteria_Burkholderiales_Alcaligenaceae_Pusillimonas_sp._T7_7':0.04634999999999945,(Bacteria_Proteobacteria_Betaproteobacteria_Burkholderiales_Alcaligenaceae_Achromobacter_xylosoxidans_NBRC_15126_ATCC_27061:0.000190,Bacteria_Proteobacteria_Betaproteobacteria_Burkholderiales_Alcaligenaceae_Bordetella_bronchiseptica_RB50:0.03568999999999978):0.06855000000000011):0.04136000000000095):0.054829999999999046,(Bacteria_Proteobacteria_Betaproteobacteria_Burkholderiales_Alcaligenaceae_Tetrathiobacter_kashmirensis_WT001:0.048189999999999955,(Bacteria_Proteobacteria_Betaproteobacteria_Burkholderiales_Alcaligenaceae_Basilea_psittacipulmonis_DSM_24701:0.18916000000000022,(('Bacteria_Proteobacteria_Betaproteobacteria_Burkholderiales_Alcaligenaceae_Pelistega_sp._HM_7':0.03554999999999975,Bacteria_Proteobacteria_Betaproteobacteria_Burkholderiales_Alcaligenaceae_Taylorella_asinigenitalis_MCE3:0.19287999999999972):0.11596000000000029,(Bacteria_Proteobacteria_Betaproteobacteria_Burkholderiales_Alcaligenaceae_Brackiella_oedipodis_DSM_13743:0.19669999999999987,Bacteria_Proteobacteria_Betaproteobacteria_Burkholderiales_Alcaligenaceae_Oligella_ureolytica_DSM_18253:0.23280000000000012):0.19564000000000004):0.04161999999999999):0.05186000000000046):0.07302999999999926):0.09058000000000099):0.1104099999999999,Bacteria_Proteobacteria_Betaproteobacteria_Burkholderiales_Alcaligenaceae_Derxia_gummosa_DSM_723:0.27127000000000034):0.09860999999999898):0.07784000000000013):0.11108000000000029):0.11816000000000049):0.054499999999999105):0.21860999999999997):0.06732000000000049):0.039519999999999555):0.06559000000000026,('Bacteria_Proteobacteria_Gammaproteobacteria_unclassified_Gammaproteobacteria_Candidatus_Ruthia_magnifica_str._Cm_Calyptogena_magnifica':0.8037099999999997,(14_0903_13_20cm_scaffold_182099_3:0.5750100000000007,(Bacteria_Proteobacteria_Gammaproteobacteria_Thiotrichales_Piscirickettsiaceae_Thioalkalimicrobium_cyclicum_ALM1:0.14329999999999998,(Bacteria_Proteobacteria_Gammaproteobacteria_Thiotrichales_Piscirickettsiaceae_Hydrogenovibrio_marinus_MH_110:0.08366000000000007,(Bacteria_Proteobacteria_Gammaproteobacteria_Thiotrichales_Piscirickettsiaceae_Thiomicrospira_CG_Thiomicrospira_01:0.07318999999999942,Bacteria_Proteobacteria_Gammaproteobacteria_Thiotrichales_Piscirickettsiaceae_Thiomicrospira_crunogena_XCL_2:0.011929999999999552):0.06117000000000061):0.10815999999999981):0.4068100000000001):0.16166999999999998):0.16871999999999954):0.01719000000000026):0.03641000000000005,((Bacteria_Proteobacteria_Gammaproteobacteria_Legionellales_Legionellaceae_Fluoribacter_dumoffii_Tex_KL_ATCC_33343:0.22696000000000005,Bacteria_Proteobacteria_Gammaproteobacteria_Legionellales_Legionellaceae_Legionella_micdadei_ATCC_33218:0.1968500000000004):0.47341999999999906,Bacteria_Proteobacteria_Gammaproteobacteria_Legionellales_Coxiellaceae_Coxiella_burnetii_CbuK_Q154:0.4731499999999995):0.25724000000000036):0.06937999999999978):0.058390000000000164):0.0977800000000002,14_0929_05_20cm_scaffold_44188_1:1.2635700000000005):0.06233000000000022):0.10508999999999968,(('Bacteria_Proteobacteria_Alphaproteobacteria_unclassified_Alphaproteobacteria_SAR11_cluster_Candidatus_Pelagibacter_sp._IMCC9063':1.01391,((Bacteria_Proteobacteria_Alphaproteobacteria_Rickettsiales_Anaplasmataceae_Wolbachieae_Wolbachia_endosymbiont_of_Drosophila_melanogaster:0.541500000000001,('Bacteria_Proteobacteria_Alphaproteobacteria_Rickettsiales_Anaplasmataceae_Anaplasma_marginale_St._Maries':0.4480599999999999,Bacteria_Proteobacteria_Alphaproteobacteria_Rickettsiales_Anaplasmataceae_Ehrlichia_chaffeensis_Osceola:0.30264999999999986):0.46567000000000025):0.349219999999999,(Bacteria_Planctomycetes_Phycisphaerae_RBG_16_Planctomycetes_55_9:1.5882899999999998,(Bacteria_Proteobacteria_Alphaproteobacteria_Rickettsiales_Anaplasmataceae_Candidatus_Xenolissoclinum_pacificiensis_L6:0.9780100000000003,Bacteria_Proteobacteria_Alphaproteobacteria_Rickettsiales_Anaplasmataceae_Neorickettsia_sennetsu_Miyayama:1.06156):0.41091999999999995):0.19318999999999953):0.22427000000000064):0.11805999999999983,(Bacteria_Proteobacteria_Alphaproteobacteria_Rickettsiales_Rickettsiaceae_Rickettsieae_Rickettsia_conorii_Malish_7:0.768460000000001,Bacteria_Proteobacteria_Alphaproteobacteria_Rickettsiales_Rickettsiaceae_Rickettsieae_Orientia_tsutsugamushi_Boryong:0.7717600000000004):0.4129699999999996):0.21014):0.04922000000000004):0.06993999999999989):0.06533999999999995):0.029510000000000147,Bacteria_Proteobacteria_deltaepsilon_subdivisions_Deltaproteobacteria_Bdellovibrionales_Bacteriovoracaceae_Bacteriovorax_marinus_SJ:1.4098999999999995):0.01051999999999964,((((Bacteria_Actinobacteria_Actinobacteria_Nitriliruptoridae_Nitriliruptorales_Nitriliruptoraceae_Nitriliruptor_alkaliphilus_DSM_45188:0.5849099999999998,(((14_0927_12_20cm_scaffold_61122_1:0.035989999999999966,14_0919_12_20cm_scaffold_100991_4:0.14076999999999984):0.16121999999999925,(((14_1009_05_40cm_scaffold_215138_1:0.020710000000000228,14_1009_09_30cm_scaffold_152601_4:0.08205000000000062):0.23731999999999953,14_1009_09_40cm_scaffold_36722_6:0.01175000000000015):0.14212000000000025,((((14_0903_13_30cm_scaffold_3276751_1:0.0759300000000005,(14_1009_16_40cm_scaffold_361742_1:0.09060999999999986,14_1009_16_30cm_scaffold_1318702_1:0.36794999999999956):0.1478300000000008):0.13922999999999952,14_0903_13_30cm_scaffold_6330893_1:0.44132000000000016):0.04403999999999986,(((14_0903_13_30cm_scaffold_1444401_9:0.02522999999999964,(14_1009_16_40cm_scaffold_213494_1:0.000180,14_0927_05_20cm_scaffold_100826_3:0.036610000000000475):0.018799999999999706):0.08680000000000021,14_1009_16_30cm_scaffold_176057_6:0.1788299999999996):0.015570000000000306,(14_0903_13_30cm_scaffold_9400983_2:0.09411000000000058,(((14_0903_16_40cm_scaffold_310753_2:0.026530000000000165,14_1009_05_40cm_scaffold_66222_1:0.06845000000000034):0.000170,((14_1009_05_40cm_scaffold_164680_1:0.02754000000000012,14_1009_12_40cm_scaffold_119971_4:0.08316000000000034):0.045389999999999375,(14_0903_13_30cm_scaffold_2370428_11:0.03137999999999952,(14_0903_13_30cm_scaffold_9206621_4:0.008480000000000487,(14_1009_05_40cm_scaffold_98021_2:0.017570000000000086,(14_1009_16_30cm_scaffold_4904_14:0.000190,14_1009_16_40cm_scaffold_619320_1:0.000170):0.020070000000000476):0.01684999999999981):0.06349999999999945):0.03307000000000038):0.0709200000000001):0.07608999999999977,(14_1009_16_30cm_scaffold_151203_5:0.11725999999999992,((14_1009_16_40cm_scaffold_569405_3:0.07316999999999929,((14_1009_16_30cm_scaffold_78197_8:0.09285999999999994,14_1009_12_40cm_scaffold_157497_2:0.13724000000000025):0.030879999999999797,(14_0927_12_40cm_scaffold_83663_1:0.027919999999999945,(14_0919_09_20cm_scaffold_122623_2:0.01252999999999993,14_1009_16_30cm_scaffold_180840_5:0.04052999999999951):0.03154000000000057):0.05200000000000049):0.015689999999999316):0.033370000000000566,(14_1009_16_30cm_scaffold_222646_1:0.1150600000000006,14_0903_16_40cm_scaffold_186285_2:0.07481000000000027):0.03428999999999949):0.019509999999999472):0.03664000000000023):0.03218000000000032):0.02012999999999998):0.03587999999999969):0.022210000000000285,14_1009_16_30cm_scaffold_287625_4:0.1435499999999994):0.0670200000000003):0.053739999999999455):0.12272999999999978,((((((14_0903_13_30cm_scaffold_1948764_2:0.23451999999999984,14_0903_13_30cm_scaffold_3671201_2:0.1895699999999998):0.052039999999999864,((14_0929_05_40cm_scaffold_76769_6:0.2727599999999999,14_0903_02_20cm_scaffold_114902_1:0.12643000000000004):0.015839999999999854,((((((((14_1009_12_40cm_scaffold_49362_4:0.008709999999999773,14_0927_09_20cm_scaffold_39463_3:0.018609999999998905):0.01162000000000063,(((((14_0929_09_40cm_scaffold_156840_2:0.000190,((14_0903_02_30cm_scaffold_10955_12:0.09920000000000062,14_0903_16_40cm_scaffold_42491_5:0.03664999999999985):0.03031000000000006,14_0927_12_40cm_scaffold_9994_10:0.006610000000000227):0.012710000000000221):0.006529999999999703,(14_0903_12_20cm_scaffold_62271_5:0.000170,14_0929_05_20cm_scaffold_185491_1:0.016150000000000553):0.005840000000000067):0.000180,((14_0929_12_30cm_scaffold_87302_4:0.0062000000000006494,14_0927_09_40cm_scaffold_30941_1:0.01872000000000007):0.011519999999999087,14_1009_09_20cm_scaffold_19501_7:0.000180):0.006450000000000955):0.000170,(14_1009_16_20cm_scaffold_105930_4:0.000180,(14_0927_02_40cm_scaffold_41592_3:0.000190,(14_1009_02_40cm_scaffold_26913_2:0.006029999999999092,14_0903_05_40cm_scaffold_3578_10:0.006009999999999849):0.0059800000000009845):0.017869999999999386):0.005949999999999456):0.000180,14_0903_09_40cm_scaffold_35494_6:0.000170):0.000190):0.007859999999999978,14_1009_05_20cm_scaffold_185702_5:0.000170):0.010950000000000237,(14_1009_09_40cm_scaffold_149820_6:0.13764999999999983,14_0929_05_40cm_scaffold_213956_2:0.10731999999999964):0.021710000000000562):0.026259999999999728,14_0903_16_20cm_scaffold_183203_3:0.03713999999999995):0.0011599999999996058,(14_0903_13_30cm_scaffold_408905_12:0.000180,(14_0929_02_30cm_scaffold_20631_13:0.03366999999999987,14_1009_16_40cm_scaffold_292102_3:0.005440000000000111):0.011499999999999844):0.0628599999999997):0.010490000000000776,14_0929_02_40cm_scaffold_25543_2:0.05242000000000058):0.07336999999999971,(14_0919_05_20cm_scaffold_134590_2:0.08589000000000002,14_1009_16_40cm_scaffold_304454_3:0.11731999999999942):0.17020999999999997):0.09063999999999961):0.024969999999999715):0.06748000000000065,((14_0903_13_30cm_scaffold_3910371_1:0.022810000000000663,(14_0919_09_20cm_scaffold_20642_6:0.000180,14_0903_02_30cm_scaffold_113348_7:0.1487400000000001):0.04659000000000013):0.18937999999999988,14_0903_16_40cm_scaffold_219895_1:0.38164):0.005980000000000096):0.035050000000000026,(14_1009_05_40cm_scaffold_4392_9:0.000180,(14_0927_05_40cm_scaffold_33766_6:0.012119999999999465,(14_0903_16_40cm_scaffold_27292_14:0.005889999999999951,14_0929_02_40cm_scaffold_8869_26:0.012039999999999829):0.005949999999999456):0.012000000000000455):0.17396000000000011):0.025310000000000166,14_1009_05_40cm_scaffold_181190_2:0.2248600000000005):0.08549999999999969,((14_0903_12_20cm_scaffold_108757_4:0.14171000000000067,(((14_0929_02_20cm_scaffold_201303_2:0.009199999999999875,(14_0919_05_20cm_scaffold_60772_2:0.000170,(14_1009_16_20cm_scaffold_17477_4:0.004690000000000083,14_0929_02_40cm_scaffold_193687_3:0.02756000000000025):0.000910):0.07066999999999979):0.10068000000000055,14_1009_16_40cm_scaffold_544100_1:0.033649999999999736):0.048180000000000334,(14_0903_13_30cm_scaffold_2290257_4:0.030600000000000627,14_1009_16_40cm_scaffold_335032_4:0.000180):0.17386000000000035):0.09039999999999981):0.08488000000000007,(14_0903_16_20cm_scaffold_74763_4:0.06742000000000026,14_1009_16_30cm_scaffold_59682_5:0.13844999999999974):0.12837999999999994):0.13375000000000004):0.060689999999999245):0.43003000000000036):0.1940299999999997,((14_1009_16_40cm_scaffold_242959_9:0.3032899999999996,(14_0927_12_20cm_scaffold_180622_4:0.003980000000000317,(14_1009_09_30cm_scaffold_44769_2:0.12073,(14_1009_16_30cm_scaffold_430959_3:0.06641999999999992,((14_0927_05_20cm_scaffold_53777_7:0.015249999999999986,(14_0903_16_30cm_scaffold_82998_2:0.004999999999999005,(14_0903_16_20cm_scaffold_16695_4:0.000170,14_0919_05_20cm_scaffold_11580_17:0.000180):0.000180):0.0049600000000005195):0.004369999999999763,(14_1009_16_20cm_scaffold_74848_1:0.08980999999999995,(14_0919_09_20cm_scaffold_4213_4:0.01501000000000019,(14_1009_16_30cm_scaffold_33121_16:0.000170,14_0903_13_30cm_scaffold_2272676_7:0.014990000000000947):0.000190):0.000170):0.010449999999999626):0.017280000000000406):0.02986999999999984):0.05752999999999986):0.1761499999999998):0.46141000000000076,(((14_0929_12_40cm_scaffold_124499_1:0.000130,((14_0903_12_30cm_scaffold_178170_1:0.03732000000000024,(14_1009_16_30cm_scaffold_779765_2:0.000170,14_0929_09_40cm_scaffold_30807_3:0.000180):0.07007999999999992):0.1454500000000003,(((14_1009_16_30cm_scaffold_241659_1:0.02675999999999945,14_0919_05_20cm_scaffold_283135_1:0.000180):0.013360000000000483,14_0903_12_20cm_scaffold_141968_1:0.000210):0.07310000000000016,(((((14_0929_12_30cm_scaffold_42344_1:0.000170,(14_0919_12_20cm_scaffold_50249_5:0.008419999999999206,14_1009_09_20cm_scaffold_21725_3:0.011509999999999465):0.002420000000000755):0.006750000000000256,(14_0927_09_40cm_scaffold_102042_5:0.005689999999999529,(14_0927_12_20cm_scaffold_16189_4:0.000170,14_0929_12_20cm_scaffold_140272_2:0.019379999999999953):0.006289999999999907):0.000170):0.013769999999999172,((14_0929_05_20cm_scaffold_13752_7:0.005069999999999908,14_0903_13_20cm_scaffold_212666_4:0.007009999999999295):0.00930000000000053,14_0903_13_30cm_scaffold_801107_4:0.10400000000000009):0.02644999999999964):0.012610000000000454,14_0919_09_20cm_scaffold_90561_1:0.01224000000000025):0.009879999999999889,14_0929_09_40cm_scaffold_167508_2:0.023950000000000138):0.021030000000000548):0.09987999999999975):0.21127999999999947):0.35006000000000004,((14_1009_12_20cm_scaffold_126819_1:0.26223000000000063,14_0903_02_20cm_scaffold_49027_8:0.35611000000000104):0.5218499999999997,((((Bacteria_Actinobacteria_Actinobacteria_Actinobacteridae_Actinomycetales_Propionibacterineae_Nocardioidaceae_Kribbella_flavida_DSM_17836:0.17533999999999939,(Bacteria_Actinobacteria_Actinobacteria_Actinobacteridae_Actinomycetales_Pseudonocardineae_Pseudonocardiaceae_Jiangella_gansuensis_YIM_002_DSM_44835:0.2917399999999999,(Bacteria_Actinobacteria_Actinobacteria_Actinobacteridae_Actinomycetales_Propionibacterineae_Nocardioidaceae_Aeromicrobium_marinum_DSM_15272:0.06748999999999938,('Bacteria_Actinobacteria_Actinobacteria_Actinobacteridae_Actinomycetales_Propionibacterineae_Nocardioidaceae_Marmoricola_sp._URHB0036':0.0912500000000005,('Bacteria_Actinobacteria_Actinobacteria_Actinobacteridae_Actinomycetales_Propionibacterineae_Nocardioidaceae_Nocardioidaceae_bacterium_Broad_1_cont1.61':0.11561000000000021,(14_0903_13_30cm_scaffold_246524_1:0.0398000000000005,'Bacteria_Actinobacteria_Actinobacteria_Actinobacteridae_Actinomycetales_Propionibacterineae_Nocardioidaceae_Nocardioides_sp._JS614':0.04483000000000015):0.03675999999999924):0.05291000000000068):0.09249999999999936):0.049140000000000406):0.01699999999999946):0.0811099999999998,((Bacteria_Actinobacteria_Actinobacteria_Actinobacteridae_Actinomycetales_Frankineae_Sporichthyaceae_Sporichthya_polymorpha_DSM_43042:0.27861000000000047,(((Bacteria_Actinobacteria_Actinobacteria_Actinobacteridae_Actinomycetales_Propionibacterineae_Nocardioidaceae_Actinopolymorpha_alba_DSM_45243:0.2585899999999999,14_0929_12_20cm_scaffold_168553_3:0.6856100000000005):0.04164000000000012,((Bacteria_Actinobacteria_Actinobacteria_Actinobacteridae_Actinomycetales_Pseudonocardineae_Pseudonocardiaceae_Thermobispora_bispora_DSM_43833:0.09919999999999973,(Bacteria_Actinobacteria_Actinobacteria_Actinobacteridae_Actinomycetales_Streptosporangineae_Streptosporangiaceae_Nonomuraea_coxensis_DSM_45129:0.015210000000000612,('Bacteria_Actinobacteria_Actinobacteria_Actinobacteridae_Actinomycetales_Streptosporangineae_Streptosporangiaceae_Microbispora_sp._ATCC_PTA_5024':0.02413000000000043,(14_0929_09_20cm_scaffold_32773_9:0.03622000000000014,Bacteria_Actinobacteria_Actinobacteria_Actinobacteridae_Actinomycetales_Streptosporangineae_Streptosporangiaceae_Streptosporangium_roseum_DSM_43021:0.000170):0.018629999999999924):0.01100000000000012):0.036259999999999515):0.14651999999999976,(((Bacteria_Actinobacteria_Actinobacteria_Actinobacteridae_Actinomycetales_Frankineae_Frankiaceae_Frankia_alni_ACN14a:0.30666999999999955,14_0929_09_40cm_scaffold_184484_3:0.03952999999999918):0.013160000000000949,14_0903_12_40cm_200_scaffold_75448_4:0.11605000000000043):0.07251999999999903,((14_0903_16_20cm_scaffold_180801_2:0.17454999999999998,(((((14_0927_02_40cm_scaffold_74755_3:0.01517000000000035,(14_0919_05_20cm_scaffold_9335_15:0.018080000000000318,14_0903_05_20cm_scaffold_19968_2:0.036440000000000694):0.000170):0.007209999999999717,(14_1009_09_30cm_scaffold_384446_2:0.038759999999999906,(14_0919_09_20cm_scaffold_106126_3:0.06311999999999962,(((14_1009_16_20cm_scaffold_7614_15:0.000170,14_0927_09_20cm_scaffold_14239_14:0.0103800000000005):0.000190,(14_1009_12_20cm_scaffold_154834_1:0.026110000000000078,14_0903_12_20cm_scaffold_59830_10:0.04405999999999999):0.005279999999999951):0.01036999999999999,((14_0903_16_40cm_scaffold_252868_3:0.009310000000000151,((14_0929_02_30cm_scaffold_71106_1:0.02180999999999944,14_0903_16_30cm_scaffold_44822_6:0.007189999999999586):0.000170,14_1009_05_20cm_scaffold_198964_2:0.15133999999999936):0.000170):0.000170,14_0903_09_40cm_scaffold_31077_10:0.009759999999999991):0.000190):0.021609999999999907):0.011969999999999814):0.029609999999999914):0.000170,((14_1009_16_30cm_scaffold_463353_1:0.02721000000000018,(14_0929_09_20cm_scaffold_13208_3:0.000180,14_1009_12_20cm_scaffold_61287_1:0.06735999999999986):0.015900000000000247):0.013069999999999915,14_0927_12_20cm_scaffold_56928_5:0.000180):0.008860000000000312):0.000190,14_0903_13_40cm_scaffold_80190_5:0.009560000000000457):0.024529999999999497,14_1009_13_40cm_scaffold_41052_6:0.000170):0.07718999999999987):0.05550000000000033,((((14_0903_16_30cm_scaffold_109827_2:0.0813000000000006,(14_0919_12_20cm_scaffold_129898_3:0.000180,14_0919_12_20cm_scaffold_223431_3:0.22414999999999985):0.006149999999999878):0.010899999999999466,14_1009_16_30cm_scaffold_1026164_1:0.09468999999999994):0.0030999999999998806,14_0903_09_40cm_scaffold_158166_2:0.006369999999999543):0.08328000000000024,(14_0929_02_30cm_scaffold_116818_2:0.06255000000000077,(((14_1009_16_40cm_scaffold_362677_3:0.006870000000000154,((14_0903_02_30cm_scaffold_64359_6:0.03356000000000048,(14_1009_05_40cm_scaffold_73666_4:0.00893999999999906,(14_1009_05_30cm_scaffold_86732_3:0.006750000000000256,14_0919_02_20cm_scaffold_35387_3:0.011680000000000135):0.02179999999999893):0.04221000000000075):0.01869999999999994,(14_0903_02_20cm_scaffold_344874_2:0.061639999999999695,14_0927_05_40cm_scaffold_89640_2:0.000170):0.006610000000000227):0.007069999999999688):0.009000000000000341,14_0903_05_40cm_scaffold_206828_1:0.1871299999999998):0.06367000000000012,14_1009_02_40cm_scaffold_97208_1:0.03153000000000006):0.047089999999999854):0.025279999999999525):0.0737300000000003):0.018289999999999473):0.0346700000000002):0.017000000000000348):0.010459999999999248,((Bacteria_Actinobacteria_Actinobacteria_Actinobacteridae_Actinomycetales_Streptosporangineae_Thermomonosporaceae_Thermomonospora_curvata_DSM_43183:0.09166000000000007,(14_0929_09_20cm_scaffold_79822_1:0.025009999999999977,Bacteria_Actinobacteria_Actinobacteria_Actinobacteridae_Actinomycetales_Streptosporangineae_Thermomonosporaceae_Actinomadura_madurae_LIID_AJ290:0.0411400000000004):0.2937599999999998):0.1382500000000002,(Bacteria_Actinobacteria_Actinobacteria_Actinobacteridae_Actinomycetales_Streptosporangineae_Nocardiopsaceae_Nocardiopsis_alba_ATCC_BAA_2165:0.1006499999999999,(Bacteria_Actinobacteria_Actinobacteria_Actinobacteridae_Actinomycetales_Streptosporangineae_Nocardiopsaceae_Marinactinospora_thermotolerans_DSM_45154:0.07651999999999948,Bacteria_Actinobacteria_Actinobacteria_Actinobacteridae_Actinomycetales_Streptosporangineae_Nocardiopsaceae_Thermobifida_fusca_YX:0.16006000000000054):0.04934999999999956):0.05263000000000062):0.045859999999999346):0.060890000000000555):0.01623000000000019,(((((((Bacteria_Actinobacteria_Actinobacteria_Actinobacteridae_Actinomycetales_Streptomycineae_Streptomycetaceae_Streptomyces_coelicolor_A32:0.08117999999999981,Bacteria_Actinobacteria_Actinobacteria_Actinobacteridae_Actinomycetales_Streptomycineae_Streptomycetaceae_Streptomycetaceae_bacterium_MP113_05:0.16873000000000005):0.06966999999999945,Bacteria_Actinobacteria_Actinobacteria_Actinobacteridae_Actinomycetales_Streptomycineae_Streptomycetaceae_Streptacidiphilus_oryzae_TH49:0.056859999999999467):0.038640000000000896,Bacteria_Actinobacteria_Actinobacteria_Actinobacteridae_Actinomycetales_Streptomycineae_Streptomycetaceae_Kitasatospora_setae_KM_6054_NBRC_14216:0.03975000000000062):0.17696999999999985,(Bacteria_Actinobacteria_Actinobacteria_Actinobacteridae_Actinomycetales_Catenulisporineae_Actinospicaceae_Actinospica_robiniae_DSM_44927:0.11958999999999964,Bacteria_Actinobacteria_Actinobacteria_Actinobacteridae_Actinomycetales_Catenulisporineae_Catenulisporaceae_Catenulispora_acidiphila_DSM_44928:0.20138999999999996):0.13639000000000046):0.06782000000000021,(((14_0903_13_30cm_scaffold_3636360_3:0.6249200000000004,(((Bacteria_Actinobacteria_Actinobacteria_Actinobacteridae_Actinomycetales_Pseudonocardineae_Pseudonocardiaceae_Actinomycetospora_chiangmaiensis_DSM_45062:0.22414000000000023,(((Bacteria_Actinobacteria_Actinobacteria_Actinobacteridae_Actinomycetales_Pseudonocardineae_Pseudonocardiaceae_Actinokineospora_inagensis_DSM_44258:0.13881000000000032,Bacteria_Actinobacteria_Actinobacteria_Actinobacteridae_Actinomycetales_Pseudonocardineae_Pseudonocardiaceae_Kutzneria_albida_DSM_43870:0.12211999999999978):0.06088999999999967,(((((Bacteria_Actinobacteria_Actinobacteria_Actinobacteridae_Actinomycetales_Corynebacterineae_Tsukamurellaceae_Tsukamurella_paurometabola_DSM_20162:0.1080899999999998,('Bacteria_Actinobacteria_Actinobacteria_Actinobacteridae_Actinomycetales_Corynebacterineae_Nocardiaceae_Rhodococcus_sp._BCP1':0.04098999999999986,((Bacteria_Actinobacteria_Actinobacteria_Actinobacteridae_Actinomycetales_Corynebacterineae_Nocardiaceae_Nocardia_brasiliensis_ATCC_700358:0.09043999999999919,(Bacteria_Actinobacteria_Actinobacteria_Actinobacteridae_Actinomycetales_Corynebacterineae_Mycobacteriaceae_Mycobacterium_abscessus_bolletii_50594:0.06575999999999915,(14_0903_12_40cm_200_scaffold_30470_5:0.04251000000000005,14_0903_12_40cm_200_scaffold_18312_6:0.08589999999999964):0.06254999999999988):0.042460000000000164):0.027200000000000557,('Bacteria_Actinobacteria_Actinobacteria_Corynebacteriales_Gordoniaceae_Gordonia_sp._KTR9':0.000180,(Bacteria_Actinobacteria_Actinobacteria_Corynebacteriales_Gordoniaceae_Gordonia_bronchialis_DSM_43247:0.016210000000000058,Bacteria_Actinobacteria_Actinobacteria_Actinobacteridae_Actinomycetales_Corynebacterineae_Nocardiaceae_Smaragdicoccus_niigatensis_DSM_44881:0.17330999999999985):0.016579999999999373):0.047570000000000334):0.013040000000000163):0.03655000000000008):0.03446000000000016,Bacteria_Actinobacteria_Actinobacteria_Actinobacteridae_Actinomycetales_Corynebacterineae_Mycobacteriaceae_Amycolicicoccus_subflavus_DQS3_9A1:0.1961699999999995):0.041389999999999816,(Bacteria_Actinobacteria_Actinobacteria_Actinobacteridae_Actinomycetales_Corynebacterineae_Segniliparaceae_Segniliparus_rotundus_DSM_44985:0.23726000000000091,(Bacteria_Actinobacteria_Actinobacteria_Actinobacteridae_Actinomycetales_Corynebacterineae_Dietziaceae_Dietzia_cinnamea_P4_contig00104:0.14217000000000013,(Bacteria_Actinobacteria_Actinobacteria_Actinobacteridae_Actinomycetales_Corynebacterineae_Corynebacteriaceae_Corynebacterium_argentoratense_DSM_44202:0.11906000000000017,Bacteria_Actinobacteria_Actinobacteria_Actinobacteridae_Bifidobacteriales_unclassified_Bifidobacteriales_Turicella_otitidis_ATCC_51513:0.2090700000000001):0.24669000000000008):0.18901000000000057):0.09223999999999943):0.05999999999999961,Bacteria_Actinobacteria_Actinobacteria_Actinobacteridae_Actinomycetales_Pseudonocardineae_Pseudonocardiaceae_Pseudonocardia_dioxanivorans_CB1190:0.08979999999999944):0.010470000000000645,14_0903_12_40cm_200_scaffold_62388_8:0.1519699999999995):0.06605999999999934):0.018530000000000157,(((Bacteria_Actinobacteria_Actinobacteria_Actinobacteridae_Actinomycetales_Actinopolysporineae_Actinopolysporaceae_Actinopolyspora_mortivallis_HS_1_DSM_44261:0.13373999999999953,Bacteria_Actinobacteria_Actinobacteria_Actinobacteridae_Actinomycetales_Pseudonocardineae_Pseudonocardiaceae_Saccharopolyspora_erythraea_NRRL_2338:0.06405999999999956):0.14679999999999982,Bacteria_Actinobacteria_Actinobacteria_Actinobacteridae_Actinomycetales_Pseudonocardineae_Pseudonocardiaceae_Sciscionella_marina_DSM_45152:0.23202999999999996):0.04844000000000026,(Bacteria_Actinobacteria_Actinobacteria_Actinobacteridae_Actinomycetales_Pseudonocardineae_Pseudonocardiaceae_Actinoalloteichus_cyanogriseus_DSM_43889:0.2423700000000002,((Bacteria_Actinobacteria_Actinobacteria_Actinobacteridae_Actinomycetales_Pseudonocardineae_Pseudonocardiaceae_Actinosynnema_mirum_DSM_43827:0.02212000000000014,Bacteria_Actinobacteria_Actinobacteria_Actinobacteridae_Actinomycetales_Pseudonocardineae_Pseudonocardiaceae_Saccharothrix_espanaensis_DSM_44229:0.017300000000000537):0.0647000000000002,(((14_0903_13_30cm_scaffold_176035_2:0.008379999999999832,Bacteria_Actinobacteria_Actinobacteria_Actinobacteridae_Actinomycetales_Pseudonocardineae_Pseudonocardiaceae_Amycolatopsis_mediterranei_RB:0.000170):0.029639999999999667,(14_1009_05_20cm_scaffold_100701_4:0.000170,(14_0903_05_20cm_scaffold_144734_4:0.000170,14_0929_05_20cm_scaffold_195641_4:0.05643999999999938):0.020780000000000243):0.021079999999999544):0.043750000000001066,((Bacteria_Actinobacteria_Actinobacteria_Actinobacteridae_Actinomycetales_Pseudonocardineae_Pseudonocardiaceae_Prauserella_rugosa_DSM_43194:0.09265999999999952,Bacteria_Actinobacteria_Actinobacteria_Actinobacteridae_Actinomycetales_Pseudonocardineae_Pseudonocardiaceae_Saccharomonospora_viridis_DSM_43017:0.08986999999999945):0.04412000000000038,Bacteria_Actinobacteria_Actinobacteria_Actinobacteridae_Actinomycetales_Pseudonocardineae_Pseudonocardiaceae_Thermocrispum_agreste_DSM_44070:0.3242199999999995):0.02568000000000037):0.042149999999999466):0.04403999999999986):0.022020000000000373):0.08358999999999916):0.015410000000000146):0.04121000000000041,((((((((14_0903_13_20cm_scaffold_190118_3:0.011840000000000295,(14_0929_02_20cm_scaffold_165167_2:0.020830000000000126,(14_0903_13_30cm_scaffold_190417_8:0.02525000000000066,14_0929_05_20cm_scaffold_184071_1:0.014850000000000918):0.026089999999999947):0.019989999999999952):0.021089999999999165,(14_0927_12_20cm_scaffold_328774_2:0.033640000000000114,14_1009_05_20cm_scaffold_228096_4:0.16733000000000064):0.07631999999999906):0.02757000000000076,(14_0919_05_20cm_scaffold_18864_3:0.01194000000000095,14_0903_12_40cm_200_scaffold_104793_3:0.025450000000001083):0.03331000000000017):0.042759999999999465,(((Bacteria_Actinobacteria_Actinobacteria_Actinobacteridae_Actinomycetales_Micromonosporineae_Micromonosporaceae_Actinoplanes_missouriensis_NBRC_102363:0.029749999999999943,('Bacteria_Actinobacteria_Actinobacteria_Actinobacteridae_Actinomycetales_Micromonosporineae_Micromonosporaceae_Micromonospora_sp._L5':0.01998000000000033,(Bacteria_Actinobacteria_Actinobacteria_Actinobacteridae_Actinomycetales_Micromonosporineae_Micromonosporaceae_Salinispora_arenicola_CNS_205:0.04116000000000053,Bacteria_Actinobacteria_Actinobacteria_Actinobacteridae_Actinomycetales_Micromonosporineae_Micromonosporaceae_Verrucosispora_maris_AB_18_032:0.006600000000000605):0.015340000000000131):0.04886999999999908):0.030860000000000554,(Bacteria_Actinobacteria_Actinobacteria_Actinobacteridae_Actinomycetales_Micromonosporineae_Micromonosporaceae_Micromonosporaceae_bacterium_URHE0070:0.1164499999999995,(Bacteria_Actinobacteria_Actinobacteria_Actinobacteridae_Actinomycetales_Micromonosporineae_Micromonosporaceae_Longispora_albida_DSM_44784:0.16150999999999982,(14_0903_13_40cm_scaffold_128060_1:0.12631000000000014,14_1009_16_30cm_scaffold_88526_1:0.000170):0.14353000000000016):0.0443699999999998):0.03207000000000004):0.031620000000000203,((Bacteria_Actinobacteria_Actinobacteria_Actinobacteridae_Actinomycetales_Micromonosporineae_Micromonosporaceae_Hamadaea_tsunoensis_DSM_44101:0.07208000000000059,Bacteria_Actinobacteria_Actinobacteria_Actinobacteridae_Actinomycetales_Micromonosporineae_Micromonosporaceae_Catelliglobosispora_koreensis_DSM_44566:0.18288999999999955):0.04269999999999996,14_0919_02_20cm_scaffold_182451_2:0.04051999999999989):0.009780000000000122):0.04213000000000022):0.05116999999999994,14_0903_16_20cm_scaffold_9510_9:0.07462000000000035):0.10911000000000026,(Bacteria_Actinobacteria_Actinobacteria_Actinobacteridae_Actinomycetales_Glycomycineae_Glycomycetaceae_Stackebrandtia_nassauensis_DSM_44728:0.29493000000000036,(Bacteria_Actinobacteria_Actinobacteria_Actinobacteridae_Actinomycetales_Glycomycineae_Glycomycetaceae_Glycomyces_arizonensis_DSM_44726:0.14197999999999933,Bacteria_Actinobacteria_Actinobacteria_Actinobacteridae_Actinomycetales_Glycomycineae_Glycomycetaceae_Haloglycomyces_albus_DSM_45210:0.18691999999999975):0.17453000000000074):0.21039999999999992):0.09545999999999921,(14_1009_16_40cm_scaffold_684797_4:0.006170000000000009,14_1009_16_30cm_scaffold_220365_4:0.000170):0.2731199999999996):0.014580000000000481,Bacteria_Actinobacteria_Actinobacteria_Actinobacteridae_Actinomycetales_Frankineae_Nakamurellaceae_Nakamurella_multipartita_DSM_44233:0.21157000000000004):0.03790000000000049):0.015639999999999432,14_0929_05_20cm_scaffold_174642_3:0.16230999999999973):0.014940000000000175):0.03486000000000011,(14_0903_12_40cm_200_scaffold_12775_6:0.0700099999999999,Bacteria_Actinobacteria_Actinobacteria_Actinobacteridae_Actinomycetales_Frankineae_Geodermatophilaceae_Geodermatophilus_obscurus_DSM_43160:0.0629900000000001):0.1809599999999998):0.13572999999999968,14_0929_09_40cm_scaffold_235812_1:0.39419000000000004):0.04409000000000063):0.03202999999999978,((14_0903_05_30cm_scaffold_93357_3:0.29344000000000037,(14_0903_02_30cm_scaffold_330979_1:0.2254100000000001,(14_1009_12_20cm_scaffold_169608_3:0.2149700000000001,((14_0903_12_40cm_200_scaffold_70603_4:0.03831999999999969,(14_0927_05_40cm_scaffold_32832_5:0.010399999999999743,14_0903_12_40cm_200_scaffold_37331_2:0.018979999999999997):0.02658999999999967):0.03867000000000065,(14_0903_16_20cm_scaffold_36357_4:0.0675599999999994,14_0929_12_20cm_scaffold_78923_2:0.15038000000000018):0.06423000000000023):0.03232999999999997):0.034880000000000244):0.07161999999999935):0.10597000000000012,Bacteria_Actinobacteria_Actinobacteria_Actinobacteridae_Actinomycetales_Frankineae_Acidothermaceae_Acidothermus_cellulolyticus_11B:0.3832300000000002):0.09773000000000032):0.03681999999999963,(Bacteria_Actinobacteria_Actinobacteria_Actinobacteridae_Actinomycetales_Frankineae_Cryptosporangiaceae_Cryptosporangium_arvum_YU_629_21_DSM_44712:0.2579899999999995,(14_0903_02_30cm_scaffold_127244_4:0.04518000000000022,14_0903_16_20cm_scaffold_83455_3:0.02584000000000053):0.14392999999999923):0.04527999999999999):0.0399200000000004):0.05500999999999934):0.028560000000000585,(Bacteria_Actinobacteria_Actinobacteria_Actinobacteridae_Actinomycetales_Propionibacterineae_Propionibacteriaceae_Microlunatus_phosphovorus_NM_1:0.08401000000000014,(Bacteria_Actinobacteria_Actinobacteria_Actinobacteridae_Actinomycetales_Propionibacterineae_Nocardioidaceae_Propionicicella_superfundia_DSM_22317:0.15823000000000054,(Bacteria_Actinobacteria_Actinobacteria_Actinobacteridae_Actinomycetales_Propionibacterineae_Propionibacteriaceae_Aestuariimicrobium_kwangyangense_DSM_21549:0.2589600000000001,((Bacteria_Actinobacteria_Actinobacteria_Propionibacteriales_Propionibacteriaceae_Propionibacterium_CG_Propioni_01:0.0,Bacteria_Actinobacteria_Actinobacteria_Actinobacteridae_Actinomycetales_Propionibacterineae_Propionibacteriaceae_Propionibacterium_acnes_KPA171202:0.0):0.0754400000000004,Bacteria_Actinobacteria_Actinobacteria_Actinobacteridae_Actinomycetales_Propionibacterineae_Propionibacteriaceae_Propionimicrobium_lymphophilum_DSM_4903:0.27872000000000074):0.08045999999999953):0.07698000000000071):0.16700999999999944):0.13053000000000026):0.0685399999999996,((Bacteria_Actinobacteria_Actinobacteria_Actinobacteridae_Bifidobacteriales_Bifidobacteriaceae_Bifidobacterium_animalis_animalis_ATCC_25527:0.1424599999999998,((Bacteria_Actinobacteria_Actinobacteria_Actinobacteridae_Bifidobacteriales_Bifidobacteriaceae_Alloscardovia_omnicolens_DSM_21503:0.13967999999999936,(Bacteria_Actinobacteria_Actinobacteria_Actinobacteridae_Bifidobacteriales_Bifidobacteriaceae_Parascardovia_denticolens_DSM_10105_Contig1484:0.09389000000000003,'Bacteria_Actinobacteria_Actinobacteria_Actinobacteridae_Bifidobacteriales_Bifidobacteriaceae_Scardovia_inopinata_F0304_genomic_scaffold_supercont1.1':0.055760000000000254):0.04548999999999914):0.1122399999999999,Bacteria_Actinobacteria_Actinobacteria_Actinobacteridae_Bifidobacteriales_Bifidobacteriaceae_Gardnerella_vaginalis_409_05:0.11576999999999948):0.045110000000000205):0.48509000000000047,(((((((((((Bacteria_Actinobacteria_Actinobacteria_Actinobacteridae_Actinomycetales_Micrococcineae_Microbacteriaceae_Agrococcus_lahaulensis_DSM_17612:0.15811999999999937,(Bacteria_Actinobacteria_Actinobacteria_Actinobacteridae_Actinomycetales_Micrococcineae_Microbacteriaceae_Curtobacterium_flaccumfaciens_UCD_AKU:0.02430000000000021,'Bacteria_Actinobacteria_Actinobacteria_Actinobacteridae_Actinomycetales_Micrococcineae_Microbacteriaceae_Curtobacterium_sp._9128':0.01731000000000016):0.15956999999999955):0.03464000000000045,('Bacteria_Actinobacteria_Actinobacteria_Actinobacteridae_Actinomycetales_Micrococcineae_Microbacteriaceae_Clavibacter_michiganensis_subsp._michiganensis_NCPPB_382':0.08231000000000055,Bacteria_Actinobacteria_Actinobacteria_Actinobacteridae_Actinomycetales_Micrococcineae_Microbacteriaceae_Salinibacterium_amurskyense_PAMC_21357:0.14196000000000097):0.02813999999999961):0.052209999999999646,('Bacteria_Actinobacteria_Actinobacteria_Actinobacteridae_Actinomycetales_Micrococcineae_Microbacteriaceae_Herbiconiux_sp._YR403':0.057459999999998956,('Bacteria_Actinobacteria_Actinobacteria_Actinobacteridae_Actinomycetales_Micrococcineae_Microbacteriaceae_Cryobacterium_sp._MLB_32':0.02878000000000025,Bacteria_Actinobacteria_Actinobacteria_Actinobacteridae_Actinomycetales_Micrococcineae_Microbacteriaceae_Glaciibacter_superstes_DSM_21135:0.03438000000000052):0.04008999999999929):0.03153000000000006):0.016049999999999898,(Bacteria_Actinobacteria_Actinobacteria_Actinobacteridae_Actinomycetales_Micrococcineae_Microbacteriaceae_Agromyces_subbeticus_DSM_16689:0.04191000000000056,(('Bacteria_Actinobacteria_Actinobacteria_Actinobacteridae_Actinomycetales_Micrococcineae_Microbacteriaceae_Cryocola_sp._340MFSha3.1':0.003190000000000026,Bacteria_Actinobacteria_Actinobacteria_Actinobacteridae_Actinomycetales_Micrococcineae_Microbacteriaceae_Leifsonia_xyli_xyli_CTCB07:0.10001000000000104):0.07191999999999954,Bacteria_Actinobacteria_Actinobacteria_Actinobacteridae_Actinomycetales_Micrococcineae_Microbacteriaceae_Rathayibacter_toxicus_DSM_7488:0.0975899999999994):0.005690000000000417):0.008519999999998973):0.030359999999999943,(Bacteria_Actinobacteria_Actinobacteria_Actinobacteridae_Actinomycetales_Micrococcineae_Microbacteriaceae_Microbacterium_paraoxydans_DH1b:0.0834299999999999,(Bacteria_Actinobacteria_Actinobacteria_Actinobacteridae_Actinomycetales_Micrococcineae_Microbacteriaceae_Humibacter_albus_DSM_18994:0.048540000000000916,Bacteria_Actinobacteria_Actinobacteria_Actinobacteridae_Actinomycetales_Micrococcineae_Microbacteriaceae_Curtobacterium_ginsengisoli_DSM_22003:0.10739000000000054):0.004099999999999326):0.030590000000000117):0.07467000000000024,(Bacteria_Actinobacteria_Actinobacteria_Actinobacteridae_Actinomycetales_Micrococcineae_Microbacteriaceae_Leucobacter_chromiiresistens_JG_31:0.06221999999999994,(Bacteria_Actinobacteria_Actinobacteria_Actinobacteridae_Actinomycetales_Micrococcineae_Microbacteriaceae_Gulosibacter_molinativorax_DSM_13485:0.04537000000000013,Bacteria_Actinobacteria_Actinobacteria_Micrococcales_Microbacteriaceae_Zimmermannella_faecalis_ATCC_13722:0.0443699999999998):0.22414999999999985):0.03587000000000007):0.05609999999999982,(Bacteria_Actinobacteria_marine_actinobacterium_IMCC13023:0.37509000000000015,'Bacteria_Actinobacteria_Actinobacteria_Micrococcales_Microbacteriaceae_Candidatus_Rhodoluna_lacicola_MWH_Ta8_Sequence_finished_Aug._2010':0.1983700000000006):0.07480999999999938):0.21549999999999958,((Bacteria_Actinobacteria_Actinobacteria_Actinobacteridae_Actinomycetales_Micrococcineae_Micrococcaceae_Arthrobacter_phenanthrenivorans_Sphe3:0.0850300000000006,(Bacteria_Actinobacteria_Actinobacteria_Actinobacteridae_Actinomycetales_Micrococcineae_Micrococcaceae_Renibacterium_salmoninarum_ATCC_33209:0.13485000000000014,Bacteria_Actinobacteria_Actinobacteria_Actinobacteridae_Actinomycetales_Micrococcineae_Micrococcaceae_Acaricomes_phytoseiuli_DSM_14247:0.09860999999999986):0.04471999999999987):0.09208000000000016,(((('Bacteria_Actinobacteria_Actinobacteria_Actinobacteridae_Actinomycetales_Micrococcineae_Micrococcaceae_Citricoccus_sp._CH26A':0.10708999999999946,Bacteria_Actinobacteria_Actinobacteria_Actinobacteridae_Actinomycetales_Micrococcineae_Micrococcaceae_Micrococcus_luteus_NCTC_2665:0.03651999999999944):0.08259999999999934,Bacteria_Actinobacteria_Actinobacteria_Actinobacteridae_Actinomycetales_Micrococcineae_Yaniellaceae_Yaniella_halotolerans_DSM_15476:0.3360699999999994):0.03001000000000076,Bacteria_Actinobacteria_Actinobacteria_Actinobacteridae_Actinomycetales_Micrococcineae_Micrococcaceae_Nesterenkonia_alba_DSM_19423:0.17271000000000036):0.0801400000000001,(Bacteria_Actinobacteria_Actinobacteria_Actinobacteridae_Actinomycetales_Micrococcineae_Micrococcaceae_Kocuria_rhizophila_DC2201:0.1187200000000006,Bacteria_Actinobacteria_Actinobacteria_Micrococcales_Micrococcaceae_Rothia_dentocariosa_ATCC_17931:0.2256999999999998):0.0388200000000003):0.16291999999999973):0.056059999999999555):0.04855000000000054,(((Bacteria_Actinobacteria_Actinobacteria_Actinobacteridae_Actinomycetales_Micrococcineae_Intrasporangiaceae_Ornithinimicrobium_pekingense_DSM_21552:0.09637999999999991,Bacteria_Actinobacteria_Actinobacteria_Actinobacteridae_Actinomycetales_Micrococcineae_Intrasporangiaceae_Serinicoccus_marinus_MCCC_1A05965:0.11994999999999933):0.11174000000000017,(Bacteria_Actinobacteria_Actinobacteria_Actinobacteridae_Actinomycetales_Micrococcineae_Dermacoccaceae_Dermacoccus_nishinomiyaensis_M25:0.12255000000000038,Bacteria_Actinobacteria_Actinobacteria_Actinobacteridae_Actinomycetales_Micrococcineae_Dermacoccaceae_Kytococcus_sedentarius_DSM_20547:0.24185999999999996):0.08279999999999976):0.03482000000000074,(Bacteria_Actinobacteria_Actinobacteria_Actinobacteridae_Actinomycetales_Micrococcineae_Dermacoccaceae_Demetria_terragena_DSM_11295:0.20950999999999986,(((14_0903_02_30cm_scaffold_283440_4:0.28343000000000096,('Bacteria_Actinobacteria_Actinobacteria_Actinobacteridae_Actinomycetales_Micrococcineae_Intrasporangiaceae_Janibacter_sp._HTCC2649':0.11919000000000057,Bacteria_Actinobacteria_Actinobacteria_Actinobacteridae_Actinomycetales_Micrococcineae_Intrasporangiaceae_Tetrasphaera_elongata_DSM_14184:0.07443000000000044):0.07053000000000065):0.03702000000000005,((Bacteria_Actinobacteria_Actinobacteria_Actinobacteridae_Actinomycetales_Micrococcineae_Intrasporangiaceae_Intrasporangium_calvum_DSM_43043:0.0681200000000004,'Bacteria_Actinobacteria_Actinobacteria_Actinobacteridae_Actinomycetales_Micrococcineae_Intrasporangiaceae_Terracoccus_sp._273MFTsu3.1':0.054199999999999804):0.10168999999999961,(Bacteria_Actinobacteria_Actinobacteria_Actinobacteridae_Actinomycetales_Micrococcineae_Intrasporangiaceae_Arsenicicoccus_bolidensis_DSM_15745:0.16258000000000017,(Bacteria_Actinobacteria_Actinobacteria_Actinobacteridae_Actinomycetales_Micrococcineae_Dermatophilaceae_Austwickia_chelonae_NBRC_105200:0.1193799999999996,(Bacteria_Actinobacteria_Actinobacteria_Actinobacteridae_Actinomycetales_Micrococcineae_Dermatophilaceae_Kineosphaera_limosa_NBRC_100340:0.017409999999999926,Bacteria_Actinobacteria_Actinobacteria_Actinobacteridae_Actinomycetales_Micrococcineae_Dermatophilaceae_Mobilicoccus_pelagius_NBRC_104925:0.0926499999999999):0.03477999999999959):0.05600000000000094):0.04373999999999967):0.02786000000000044):0.05257999999999985,((Bacteria_Actinobacteria_Actinobacteria_Actinobacteridae_Actinomycetales_Micrococcineae_Dermabacteraceae_Brachybacterium_faecium_DSM_4810:0.053290000000000504,'Bacteria_Actinobacteria_Actinobacteria_Actinobacteridae_Actinomycetales_Micrococcineae_Dermabacteraceae_Dermabacter_sp._HFH0086':0.13902000000000037):0.13870999999999967,Bacteria_Actinobacteria_Actinobacteria_Actinobacteridae_Actinomycetales_Micrococcineae_Dermatophilaceae_Dermatophilus_congolensis_DSM_44180:0.24068000000000023):0.054400000000000226):0.042469999999999786):0.04332000000000047):0.026539999999999786):0.10231000000000012,(('Bacteria_Actinobacteria_Actinobacteria_Actinobacteridae_Actinomycetales_Micrococcineae_Bogoriellaceae_Georgenia_sp._SUBG003':0.16794999999999938,(Bacteria_Actinobacteria_Actinobacteria_Actinobacteridae_Actinomycetales_Micrococcineae_unclassified_Micrococcineae_Ruania_albidiflava_DSM_18029:0.21361000000000008,(((Bacteria_Actinobacteria_Actinobacteria_Actinobacteridae_Actinomycetales_Micrococcineae_Cellulomonadaceae_Actinotalea_ferrariae_CF5_4:0.14048999999999978,Bacteria_Actinobacteria_Actinobacteria_Actinobacteridae_Actinomycetales_Micrococcineae_Cellulomonadaceae_Cellulomonas_flavigena_DSM_20109:0.12307000000000023):0.03570999999999991,((Bacteria_Actinobacteria_Actinobacteria_Actinobacteridae_Actinomycetales_Micrococcineae_Jonesiaceae_Jonesia_denitrificans_DSM_20603:0.1376999999999997,Bacteria_Actinobacteria_Actinobacteria_Actinobacteridae_Actinomycetales_Micrococcineae_Sanguibacteraceae_Sanguibacter_keddieii_DSM_10542:0.09523999999999955):0.032569999999999766,(((Bacteria_Actinobacteria_Actinobacteria_Actinobacteridae_Actinomycetales_Micrococcineae_Promicromonosporaceae_Promicromonospora_kroppenstedtii_RS16_DSM_19349:0.05274999999999963,Bacteria_Actinobacteria_Actinobacteria_Actinobacteridae_Actinomycetales_Micrococcineae_Promicromonosporaceae_Xylanimonas_cellulosilytica_DSM_15894:0.08188999999999957):0.041990000000000194,(Bacteria_Actinobacteria_Actinobacteria_Actinobacteridae_Actinomycetales_Micrococcineae_Promicromonosporaceae_Isoptericola_variabilis_225:0.08401999999999976,Bacteria_Actinobacteria_Actinobacteria_Actinobacteridae_Actinomycetales_Micrococcineae_Promicromonosporaceae_Cellulosimicrobium_cellulans_J36_ICCI:0.07722999999999924):0.01778000000000013):0.028380000000000294,Bacteria_Actinobacteria_Actinobacteria_Actinobacteridae_Actinomycetales_Micrococcineae_Cellulomonadaceae_Paraoerskovia_marina_DSM_21750:0.13098999999999972):0.02689999999999948):0.03176000000000023):0.059790000000000454,Bacteria_Actinobacteria_Actinobacteria_Actinobacteridae_Actinomycetales_Micrococcineae_Beutenbergiaceae_Beutenbergia_cavernae_DSM_12333:0.06801999999999975):0.01715999999999962):0.00910999999999973):0.018460000000000143,((Bacteria_Actinobacteria_Actinobacteria_Actinobacteridae_Actinomycetales_Actinomycineae_Actinomycetaceae_MobiluncusFalcivibrio_group_Mobiluncus_curtisii_ATCC_43063:0.28927999999999976,(Bacteria_Actinobacteria_Actinobacteria_Actinobacteridae_Actinomycetales_Actinomycineae_Actinomycetaceae_Actinomyces_naeslundii_Howell_279_ATCC_12104:0.000170,'Bacteria_Actinobacteria_Actinobacteria_Actinobacteridae_Actinomycetales_Actinomycineae_Actinomycetaceae_Actinomyces_sp._oral_taxon_170_str._F0386':0.000170):0.10594999999999999):0.06286000000000058,Bacteria_Actinobacteria_Actinobacteria_Actinobacteridae_Actinomycetales_Actinomycineae_Actinomycetaceae_Varibaculum_cambriense_DSM_15806:0.29464000000000024):0.07351999999999936):0.03853000000000062):0.03491,((Bacteria_Actinobacteria_Actinobacteria_Actinobacteridae_Actinomycetales_Actinomycineae_Actinomycetaceae_Actinobaculum_schaalii_CCUG_27420:0.1176200000000005,(Bacteria_Actinobacteria_Actinobacteria_Actinobacteridae_Actinomycetales_Actinomycineae_Actinomycetaceae_Arcanobacterium_haemolyticum_DSM_20595:0.1356699999999993,Bacteria_Actinobacteria_Actinobacteria_Actinobacteridae_Actinomycetales_Actinomycineae_Actinomycetaceae_Trueperella_pyogenes_TP6375:0.13083999999999918):0.10997000000000057):0.22395000000000032,Bacteria_Actinobacteria_Actinobacteria_Actinobacteridae_Actinomycetales_Micrococcineae_Brevibacteriaceae_Brevibacterium_linens_BL2:0.21624000000000088):0.0464500000000001):0.12260999999999989):0.07064999999999966):0.07366000000000028):0.10280999999999985):0.09114999999999984,((14_1009_16_30cm_scaffold_41948_3:0.00880999999999954,14_1009_16_40cm_scaffold_238579_4:0.005329999999999835):0.4920600000000004,((Bacteria_Actinobacteria_Actinobacteria_Acidimicrobidae_Acidimicrobiales_Acidimicrobineae_Acidimicrobiaceae_Acidimicrobium_ferrooxidans_DSM_10331:0.3193799999999998,Bacteria_Actinobacteria_Actinobacteria_Acidimicrobidae_Acidimicrobiales_Acidimicrobineae_Acidimicrobiaceae_Ferrimicrobium_acidiphilum_DSM_19497:0.26565999999999956):0.45425000000000004,(((14_0919_12_20cm_scaffold_293252_2:0.5740300000000005,(((Bacteria_Actinobacteria_Actinobacteria_unclassified_Actinobacteria_Candidatus_Microthrix_parvicella_Bio17_1:0.34048000000000034,Bacteria_Actinobacteria_Actinobacteria_Acidimicrobidae_Acidimicrobiales_Acidimicrobineae_Acidimicrobiaceae_Ilumatobacter_coccineum_YM16_304:0.3398500000000002):0.08475999999999928,(14_1009_16_30cm_scaffold_957715_2:0.05911000000000044,14_0903_13_30cm_scaffold_2481012_12:0.000170):0.25216999999999956):0.03281000000000045,14_0903_16_20cm_scaffold_89455_2:0.11047999999999991):0.025150000000000006):0.042749999999999844,((((((14_0919_09_20cm_scaffold_31995_4:0.08764000000000038,(14_0903_12_40cm_200_scaffold_129304_2:0.009369999999999656,14_0919_12_20cm_scaffold_239374_2:0.06607999999999947):0.07926000000000055):0.005009999999999515,14_0903_05_40cm_scaffold_194613_1:0.17874999999999996):0.02959000000000067,(14_0903_16_30cm_scaffold_99937_2:0.0738499999999993,(14_0903_13_30cm_scaffold_8895667_1:0.02151000000000014,((14_1009_09_30cm_scaffold_15923_12:0.000180,14_0927_12_40cm_scaffold_170380_3:0.000190):0.008860000000000312,(14_1009_16_20cm_scaffold_19443_2:0.005079999999999529,14_0903_13_30cm_scaffold_2793670_2:0.01049999999999951):0.017160000000000508):0.005910000000000082):0.04700999999999933):0.04413000000000089):0.020019999999999705,(((14_1009_16_30cm_scaffold_494215_1:0.01670000000000016,14_1009_16_30cm_scaffold_434270_1:0.046830000000000815):0.0831299999999997,((14_1009_16_30cm_scaffold_216512_10:0.13381000000000043,(14_0929_12_20cm_scaffold_137322_1:0.016599999999999504,(14_0919_05_20cm_scaffold_1807_53:0.0343,14_0903_16_20cm_scaffold_98426_2:0.009619999999999962):0.019269999999999676):0.11929999999999996):0.04226000000000063,(14_1009_12_20cm_scaffold_19998_9:0.2115999999999998,(14_1009_13_30cm_scaffold_289843_2:0.06284999999999918,(14_0929_12_20cm_scaffold_11474_2:0.014969999999999928,14_1009_09_20cm_scaffold_40152_2:0.000180):0.03663999999999934):0.0884500000000008):0.022210000000000285):0.07184999999999953):0.012229999999999741,((((14_1009_12_20cm_scaffold_164482_1:0.020479999999999166,(14_0903_12_20cm_scaffold_74345_7:0.02012999999999998,14_0919_09_20cm_scaffold_52365_4:0.02831000000000028):0.005669999999999398):0.006720000000000503,(((14_0903_05_20cm_scaffold_46228_4:0.0056600000000006645,(14_0903_12_40cm_200_scaffold_29992_7:0.013760000000000439,14_0929_12_20cm_scaffold_255490_2:0.02177999999999969):0.006569999999999965):0.000730,14_1009_16_30cm_scaffold_121512_8:0.040790000000000326):0.00894999999999957,(((14_0919_12_20cm_scaffold_145249_1:0.011870000000000047,14_0903_16_20cm_scaffold_59417_3:0.000170):0.029810000000000336,(14_1009_16_40cm_scaffold_148159_5:0.000170,14_0929_09_40cm_scaffold_128560_4:0.16609000000000052):0.02302999999999944):0.015419999999999767,14_1009_12_20cm_scaffold_311562_3:0.05588000000000015):0.000180):0.03671000000000024):0.021289999999999587,14_0903_12_20cm_scaffold_119471_3:0.03326999999999991):0.01456000000000035,14_0903_12_20cm_scaffold_69477_1:0.07191999999999954):0.02383999999999986):0.020540000000000447):0.013799999999999812,14_1009_12_20cm_scaffold_128509_2:0.17234999999999978):0.014890000000000292,((14_1009_02_40cm_scaffold_182461_2:0.000170,(14_0903_16_40cm_scaffold_152837_3:0.007629999999999804,14_1009_05_40cm_scaffold_132684_2:0.010299999999999976):0.005139999999999922):0.0860000000000003,14_1009_16_40cm_scaffold_1286478_3:0.05457000000000001):0.008720000000000283):0.022689999999999877):0.09321000000000002,((14_1009_05_20cm_scaffold_107537_4:0.012459999999999916,(14_1009_09_30cm_scaffold_49159_1:0.04395999999999933,((14_1009_16_40cm_scaffold_443037_1:0.017549999999999955,14_1009_09_20cm_scaffold_23417_20:0.01006000000000018):0.015340000000000131,(((14_1009_05_40cm_scaffold_260134_2:0.009250000000000647,14_1009_16_30cm_scaffold_953606_2:0.00743000000000027):0.03592999999999957,((14_0929_05_20cm_scaffold_106084_2:0.019600000000000506,14_0919_05_20cm_scaffold_19344_1:0.021860000000000213):0.010699999999999932,14_0903_12_20cm_scaffold_57119_3:0.019829999999999792):0.00617999999999963):0.009790000000000632,14_0929_09_40cm_scaffold_16246_15:0.000190):0.005069999999999908):0.000210):0.014940000000000175):0.13857000000000053,((((14_1009_09_40cm_scaffold_199566_2:0.2008700000000001,14_0903_02_30cm_scaffold_56206_7:0.10074000000000005):0.02848000000000006,((14_0903_12_30cm_scaffold_52659_1:0.011280000000000179,14_0919_09_20cm_scaffold_199363_1:0.034419999999999895):0.000190,((14_0919_05_20cm_scaffold_24349_9:0.010619999999999408,(((((14_0903_13_30cm_scaffold_4543128_4:0.28481000000000023,14_1009_13_30cm_scaffold_58544_6:0.2740100000000001):0.5515099999999995,14_1009_16_40cm_scaffold_475950_3:0.000180):0.034270000000000245,(14_1009_05_20cm_scaffold_67858_4:0.1838500000000005,14_1009_16_20cm_scaffold_180893_1:0.11263000000000023):0.20035999999999987):0.000630,14_0903_02_30cm_scaffold_89205_4:0.000120):0.01593,(14_0903_13_30cm_scaffold_982040_6:0.1104200000000004,14_1009_13_40cm_scaffold_30331_4:0.000190):0.020489999999999675):0.010919999999999597):0.006569999999999965,14_0929_09_20cm_scaffold_26340_3:0.003909999999999414):0.006170000000000009):0.08508000000000049):0.037230000000000096,14_1009_16_40cm_scaffold_111761_1:0.11943000000000037):0.025269999999999904,(14_0903_13_30cm_scaffold_1200319_18:0.10944999999999983,(14_0919_09_20cm_scaffold_104339_3:0.07144999999999957,14_0903_13_30cm_scaffold_3848989_3:0.013570000000000526):0.07298999999999989):0.13194000000000017):0.04499999999999993):0.07127999999999979):0.05964999999999954):0.2014900000000006):0.2944299999999993):0.05746000000000073):0.07208999999999932):0.21599000000000057,((Bacteria_Actinobacteria_Actinobacteria_Rubrobacteridae_Solirubrobacterales_CG_Solirubrobact_01:0.5590399999999995,(((Bacteria_Actinobacteria_Actinobacteria_Coriobacteridae_Coriobacteriales_Coriobacterineae_Coriobacteriaceae_Collinsella_intestinalis_DSM_13280:0.08275000000000077,(Bacteria_Actinobacteria_Coriobacteriia_Coriobacteriales_Coriobacteriaceae_Enorma_massiliensis_phI:0.08218999999999976,Bacteria_Actinobacteria_Actinobacteria_Coriobacteridae_Coriobacteriales_Coriobacterineae_Coriobacteriaceae_Coriobacterium_glomerans_PW2_DSM_20642:0.23146000000000022):0.030530000000000612):0.11206999999999923,((Bacteria_Actinobacteria_Actinobacteria_Coriobacteridae_Coriobacteriales_Coriobacterineae_Coriobacteriaceae_Atopobium_parvulum_DSM_20469:0.07503999999999955,Bacteria_Actinobacteria_Actinobacteria_Coriobacteridae_Coriobacteriales_Coriobacterineae_Coriobacteriaceae_Atopobium_rimae_ATCC_49626:0.06184999999999974):0.22156999999999982,('Bacteria_Actinobacteria_Actinobacteria_Coriobacteridae_Coriobacteriales_Coriobacterineae_Coriobacteriaceae_Olsenella_sp.OF0356':0.08530999999999977,Bacteria_Actinobacteria_Actinobacteria_Coriobacteridae_Coriobacteriales_Coriobacterineae_Coriobacteriaceae_Olsenella_uli_DSM_7084:0.10016000000000069):0.06879999999999953):0.08844999999999992):0.12202000000000002,((Bacteria_Actinobacteria_Actinobacteria_Coriobacteridae_Coriobacteriales_Coriobacterineae_Coriobacteriaceae_Adlercreutzia_equolifaciens_DSM_19450:0.03648000000000007,(Bacteria_Actinobacteria_Actinobacteria_Coriobacteridae_Coriobacteriales_Coriobacterineae_Coriobacteriaceae_Enterorhabdus_caecimuris_B7:0.019409999999999705,Bacteria_Actinobacteria_Actinobacteria_Coriobacteridae_Coriobacteriales_Coriobacterineae_Coriobacteriaceae_Enterorhabdus_mucosicola_DSM_19490:0.007119999999999571):0.04535):0.03852000000000011,((Bacteria_Actinobacteria_Actinobacteria_Coriobacteridae_Coriobacteriales_Coriobacterineae_Coriobacteriaceae_Slackia_heliotrinireducens_DSM_20476:0.14239999999999942,Bacteria_Actinobacteria_Actinobacteria_Coriobacteridae_Coriobacteriales_Coriobacterineae_Coriobacteriaceae_Slackia_piriformis_YIT_12062:0.09944000000000042):0.1306699999999994,(((Bacteria_Actinobacteria_Coriobacteriia_Coriobacteriales_Coriobacteriaceae_Senegalemassilia_anaerobia_JC110:0.05806000000000022,(Bacteria_Actinobacteria_Actinobacteria_Coriobacteridae_Coriobacteriales_Coriobacterineae_Coriobacteriaceae_Cryptobacterium_curtum_DSM_15641:0.14595000000000002,Bacteria_Actinobacteria_Actinobacteria_Coriobacteridae_Coriobacteriales_Coriobacterineae_Coriobacteriaceae_Denitrobacterium_detoxificans_DSM_21843:0.05966999999999967):0.16225999999999985):0.060100000000000264,('Bacteria_Actinobacteria_Actinobacteria_Coriobacteridae_Coriobacteriales_Coriobacterineae_Coriobacteriaceae_Eggerthella_sp._YY7918':0.06688000000000027,'Bacteria_Actinobacteria_Actinobacteria_Coriobacteridae_Coriobacteriales_Coriobacterineae_Coriobacteriaceae_Gordonibacter_pamelaeae_7_10_1_b_draft_genome.':0.041059999999999874):0.009520000000000195):0.009360000000000035,Bacteria_Actinobacteria_Actinobacteria_Coriobacteridae_Coriobacteriales_Coriobacterineae_Coriobacteriaceae_Eggerthella_lenta_DSM_2243:0.06625999999999976):0.015119999999999578):0.050050000000000594):0.2590899999999996):0.4862700000000002):0.2590399999999997,(Bacteria_Actinobacteria_Actinobacteria_Rubrobacteridae_Rubrobacterales_Rubrobacterineae_Rubrobacteraceae_Rubrobacter_xylanophilus_DSM_9941:0.82972,((((14_0903_12_30cm_scaffold_192103_1:0.40467999999999993,(14_1009_12_40cm_scaffold_350018_3:0.32225000000000037,(14_0903_16_40cm_scaffold_264209_1:0.01592000000000038,14_1009_16_40cm_scaffold_1291275_1:0.04933000000000032):0.18759999999999977):0.038310000000000066):0.10128000000000004,((((14_1009_09_40cm_scaffold_125570_1:0.30624000000000073,((14_1009_16_40cm_scaffold_266454_2:0.15817000000000014,(14_0903_02_30cm_scaffold_154848_1:0.09344000000000108,(14_1009_16_40cm_scaffold_59148_14:0.012020000000000586,14_1009_16_30cm_scaffold_94618_1:0.038429999999999964):0.008680000000000021):0.12806999999999924):0.10300000000000065,((14_1009_16_40cm_scaffold_329092_1:0.0015900000000002024,(14_1009_16_30cm_scaffold_615626_3:0.025439999999999685,14_0903_12_20cm_scaffold_160397_1:0.19284999999999997):0.03584999999999994):0.04225000000000101,(14_0903_09_20cm_scaffold_84950_1:0.023880000000000123,14_1009_12_20cm_scaffold_109553_3:0.0065400000000011005):0.05884):0.11147999999999936):0.0771500000000005):0.015539999999999665,((((14_1009_16_30cm_scaffold_53147_6:0.005279999999999951,14_1009_16_40cm_scaffold_111928_12:0.0047199999999998354):0.1813899999999995,(14_1009_16_40cm_scaffold_56062_15:0.08267000000000024,14_1009_16_40cm_scaffold_399701_2:0.28586000000000045):0.0463799999999992):0.15486000000000022,(((((14_0927_12_20cm_scaffold_160063_1:0.000570,14_1009_05_40cm_scaffold_320367_1:0.000170):0.005370000000000985,14_0927_05_20cm_scaffold_53518_3:0.000170):0.012919999999999376,((14_0903_02_30cm_scaffold_652_26:0.023280000000000634,((((14_0919_09_20cm_scaffold_1004_13:0.01207000000000047,14_0903_05_40cm_scaffold_69942_3:0.007960000000000633):0.00802999999999976,((14_0903_12_40cm_200_scaffold_136135_2:0.0040399999999998215,14_0927_05_20cm_scaffold_230963_1:0.000190):0.012010000000000076,((14_0903_12_20cm_scaffold_77246_1:0.008010000000000517,14_0903_05_20cm_scaffold_67769_2:0.0040800000000000836):0.000180,14_0903_16_20cm_scaffold_2136_4:0.000170):0.000180):0.0037000000000002586):0.000320,(14_0927_09_20cm_scaffold_72134_2:0.011999999999999567,(((14_0929_02_30cm_scaffold_153069_1:0.04960999999999949,(14_1009_13_40cm_scaffold_8159_9:0.000190,14_1009_16_30cm_scaffold_25340_6:0.1453800000000003):0.00788999999999973):0.000520,14_1009_02_40cm_scaffold_31547_3:0.0040399999999998215):0.012830000000000119,(14_0903_13_40cm_scaffold_28193_4:0.01682999999999968,14_0927_09_40cm_scaffold_71193_4:0.0038799999999996615):0.04205000000000059):0.000180):0.000170):0.004929999999999879,((14_0903_05_20cm_scaffold_27801_8:0.015969999999999374,(14_0903_16_20cm_scaffold_504_9:0.000180,14_0929_02_20cm_scaffold_41483_1:0.007899999999999352):0.0018399999999996197):0.03128000000000064,((14_0903_02_20cm_scaffold_88435_3:0.024799999999999045,((((14_0903_02_30cm_scaffold_61845_4:0.000190,(14_0929_02_30cm_scaffold_51882_4:0.003940000000000055,14_0927_05_20cm_scaffold_159716_2:0.007990000000000386):0.003949999999999676):0.000180,14_0903_05_40cm_scaffold_181552_2:0.0127000000000006):0.005939999999998946,14_0929_02_20cm_scaffold_69175_1:0.03737999999999975):0.005890000000000839,14_0903_02_30cm_scaffold_129069_3:0.011850000000000804):0.004009999999999181):0.014590000000000103,(14_1009_05_20cm_scaffold_31063_1:0.03647999999999918,14_0919_05_20cm_scaffold_70600_2:0.008319999999999439):0.016840000000000188):0.004210000000000491):0.004400000000000404):0.000180):0.004010000000000069,14_1009_16_30cm_scaffold_64633_6:0.025119999999999365):0.006099999999999994):0.009100000000000108,((14_1009_16_40cm_scaffold_412282_1:0.000170,(14_1009_16_30cm_scaffold_732404_1:0.05197999999999947,(14_0919_09_20cm_scaffold_120620_1:0.007500000000000284,(14_0929_09_20cm_scaffold_91037_3:0.017920000000000158,14_0929_09_20cm_scaffold_62866_1:0.038300000000000445):0.017830000000000013):0.008279999999999177):0.0275300000000005):0.007060000000000066,(((14_0929_09_30cm_scaffold_47495_8:0.000170,(14_1009_13_40cm_scaffold_122824_2:0.6331999999999995,14_1009_16_20cm_scaffold_111991_1:0.0851999999999995):0.08919999999999995):0.014840000000000408,(14_0927_09_20cm_scaffold_87470_2:0.10688999999999993,(((14_0903_05_40cm_scaffold_43913_11:0.0322300000000002,(14_1009_16_40cm_scaffold_84432_9:0.36917000000000044,(14_0919_09_20cm_scaffold_96541_4:0.4187099999999999,((14_0927_12_40cm_scaffold_163515_1:0.030019999999999936,(14_0927_05_40cm_scaffold_254576_2:0.15549999999999997,14_1009_12_20cm_scaffold_490912_2:0.39433000000000007):0.049189999999999845):0.15965000000000007,14_0903_09_20cm_scaffold_103849_1:0.15078000000000014):0.13483):0.05365000000000064):0.034729999999999706):0.11922000000000033,(14_1009_09_20cm_scaffold_39718_7:0.000180,(14_1009_12_40cm_scaffold_126518_2:0.14521000000000006,14_0903_02_30cm_scaffold_311300_1:0.030450000000000088):0.000120):0.1344000000000003):0.05799000000000021,14_1009_13_40cm_scaffold_212206_2:0.25681000000000065):0.07179000000000002):0.05417999999999967):0.05989999999999984,14_0903_02_20cm_scaffold_194531_1:0.08863000000000021):0.08823999999999987):0.000210):0.0346700000000002,(14_0929_09_20cm_scaffold_14260_4:0.02919999999999945,14_0903_02_30cm_scaffold_48751_2:0.03204000000000029):0.03711999999999982):0.10925999999999991):0.0474900000000007,(14_1009_16_40cm_scaffold_436533_2:0.10983000000000054,(14_1009_16_30cm_scaffold_49351_11:0.02797999999999945,14_1009_16_30cm_scaffold_594084_2:0.01533000000000051):0.03824000000000005):0.11983000000000033):0.05185999999999957):0.03607000000000049,(((14_0903_16_40cm_scaffold_268505_2:0.1312799999999994,(14_0903_13_30cm_scaffold_182196_11:0.009659999999999336,(14_1009_16_40cm_scaffold_25710_13:0.000170,(14_0927_05_40cm_scaffold_74629_4:0.000170,14_0927_02_40cm_scaffold_66738_4:0.000180):0.004680000000000462):0.014990000000000059):0.12021999999999977):0.11422000000000043,14_1009_16_30cm_scaffold_14657_19:0.1675400000000007):0.0838000000000001,(((((14_0929_02_40cm_scaffold_247948_1:0.07291999999999987,((((14_1009_16_40cm_scaffold_917120_2:0.0309500000000007,14_0927_02_20cm_scaffold_19810_4:0.07998000000000083):0.01948999999999934,((14_0903_16_30cm_scaffold_55216_1:0.017799999999999372,14_0903_02_20cm_scaffold_96307_4:0.02365999999999957):0.008900000000000574,14_1009_16_20cm_scaffold_54250_4:0.05241000000000007):0.0040800000000000836):0.015280000000000626,((14_1009_16_20cm_scaffold_172152_2:0.1609999999999996,(14_0927_05_20cm_scaffold_18144_11:0.003530000000000477,14_0903_16_40cm_scaffold_251870_2:0.015120000000000466):0.001):0.019420000000000215,14_1009_09_20cm_scaffold_27490_3:0.03157000000000032):0.016040000000000276):0.021889999999999077,(14_0929_02_40cm_scaffold_96546_2:0.060869999999999536,(14_1009_16_40cm_scaffold_653469_1:0.026419999999999888,(14_0903_02_30cm_scaffold_144199_2:0.022800000000000153,(14_0903_02_30cm_scaffold_4254_23:0.019230000000000302,(14_1009_16_30cm_scaffold_506007_2:0.006059999999999732,14_1009_05_40cm_scaffold_219535_3:0.09414999999999996):0.01731000000000016):0.017279999999999518):0.012389999999999901):0.024340000000000472):0.019579999999999487):0.04939000000000071):0.056699999999999307,(14_1009_16_40cm_scaffold_262882_3:0.027929999999999566,((14_1009_16_30cm_scaffold_2955_69:0.0047199999999998354,14_0903_13_30cm_scaffold_831807_8:0.000170):0.11181000000000019,(14_0929_02_30cm_scaffold_19387_2:0.035479999999999734,(14_0903_02_30cm_scaffold_224822_1:0.02193999999999985,(14_0927_02_40cm_scaffold_30432_10:0.0042999999999997485,14_0903_02_30cm_scaffold_157760_2:0.008859999999999424):0.000170):0.008539999999999992):0.06259000000000015):0.021259999999999835):0.09422999999999959):0.049150000000000915,(14_1009_02_20cm_scaffold_73384_1:0.0907,14_1009_16_30cm_scaffold_127552_1:0.0742200000000004):0.08281000000000027):0.0528499999999994,(((((14_0929_02_30cm_scaffold_150334_1:0.043260000000000076,(14_1009_12_20cm_scaffold_140528_3:0.1546599999999998,14_0929_05_20cm_scaffold_339990_3:0.01670999999999978):0.07690000000000019):0.07430999999999965,((14_0927_05_40cm_scaffold_249164_1:0.11028000000000038,(14_0927_09_20cm_scaffold_156877_2:0.005919999999999703,(((((((14_1009_13_20cm_scaffold_166294_5:0.13088999999999995,14_0903_05_20cm_scaffold_84036_2:0.08852999999999955):0.000180,(14_0919_02_20cm_scaffold_80439_1:0.1280399999999995,((14_0903_12_20cm_scaffold_101074_1:0.04671000000000003,(14_0903_16_20cm_scaffold_101008_2:0.000880,Bacteria_Chlamydiae_RIFCSPHIGHO2_12_FULL_Chlamydiae_49_11:2.23283):0.08117999999999981):0.13163999999999998,(14_0903_13_30cm_scaffold_175142_5:0.14186000000000032,(14_0929_02_20cm_scaffold_125497_1:0.000170,14_0903_02_20cm_scaffold_60842_1:0.41228):0.14250000000000007):0.10526999999999997):0.05485999999999969):0.02754000000000012):0.04812000000000083,(14_0903_02_40cm_scaffold_37594_1:0.01655000000000051,((((14_0929_09_40cm_scaffold_133205_2:0.008770000000000167,((14_0927_12_40cm_scaffold_68620_4:0.000170,(14_0919_12_20cm_scaffold_202888_1:0.0040300000000002,14_1009_12_40cm_scaffold_29889_9:0.01684999999999981):0.012420000000000542):0.02476000000000056,(14_0929_05_30cm_scaffold_72814_4:0.012360000000000149,(14_1009_16_30cm_scaffold_22062_9:0.000170,14_0927_05_20cm_scaffold_177877_1:0.020800000000000374):0.0041399999999995885):0.004490000000000549):0.012489999999999668):0.011960000000000193,((14_0927_09_40cm_scaffold_5287_4:0.000190,(14_1009_09_40cm_scaffold_28185_4:0.000170,14_0929_09_40cm_scaffold_62848_2:0.03932999999999964):0.00817999999999941):0.000190,(14_0903_16_30cm_scaffold_34212_2:0.0040800000000000836,14_1009_16_30cm_scaffold_605956_1:0.008449999999999847):0.008149999999999658):0.004120000000000346):0.005399999999999849,((14_1009_16_40cm_scaffold_60060_9:0.017100000000000115,(14_1009_02_40cm_scaffold_109497_4:0.004519999999999413,14_0929_02_40cm_scaffold_59044_2:0.000170):0.03338999999999981):0.026370000000000005,(14_1009_16_40cm_scaffold_33647_6:0.012389999999999901,14_1009_16_30cm_scaffold_95198_4:0.003930000000000433):0.04915000000000003):0.01006000000000018):0.0038400000000002876,((14_0927_02_40cm_scaffold_74520_3:0.0056400000000005335,14_0929_05_30cm_scaffold_242737_1:0.013779999999999681):0.06510999999999978,(14_0903_13_30cm_scaffold_834155_1:0.011099999999999888,(14_0903_02_30cm_scaffold_266750_2:0.14114000000000004,14_0929_02_30cm_scaffold_126536_2:0.027490000000000236):0.01375999999999955):0.03622999999999976):0.005420000000000869):0.004979999999999762):0.03781000000000034):0.011769999999999392,(((14_0903_16_20cm_scaffold_9662_4:0.028730000000000366,(14_0903_02_30cm_scaffold_1173_10:0.004129999999999967,14_0903_02_20cm_scaffold_14409_9:0.000170):0.027169999999999916):0.029300000000000104,14_0903_13_30cm_scaffold_1802861_3:0.03311000000000064):0.03247999999999962,(14_1009_12_30cm_scaffold_166589_1:0.03389000000000042,((14_0927_12_20cm_scaffold_10855_7:0.01590999999999987,14_1009_16_40cm_scaffold_233655_1:0.0038700000000009283):0.003940000000000055,(14_1009_16_20cm_scaffold_24070_4:0.003940000000000055,14_1009_13_30cm_scaffold_83190_2:0.04518000000000022):0.000190):0.03143999999999991):0.012409999999999144):0.005130000000000301):0.010729999999999684,(14_0903_02_30cm_scaffold_5433_21:0.0516299999999994,((((14_0927_09_40cm_scaffold_141229_2:0.000170,14_1009_13_40cm_scaffold_139394_2:0.007660000000000444):0.016109999999999403,(14_0929_05_30cm_scaffold_292261_1:0.20228999999999964,(14_0919_09_20cm_scaffold_767_33:0.03905000000000047,((14_0903_02_40cm_scaffold_25397_2:0.1261100000000006,14_1009_02_40cm_scaffold_23910_7:0.003249999999999531):0.000540,14_1009_16_30cm_scaffold_170161_1:0.000170):0.01643000000000061):0.013149999999999551):0.0018799999999998818):0.022809999999999775,(14_0927_12_40cm_scaffold_16987_7:0.02347999999999928,(((14_0927_09_20cm_scaffold_251335_2:0.09196999999999944,((14_1009_05_20cm_scaffold_21963_11:0.000170,14_0919_05_20cm_scaffold_352330_3:0.000190):0.016680000000000028,14_1009_12_20cm_scaffold_9699_2:0.015800000000000036):0.08483999999999936):0.0894200000000005,14_1009_16_30cm_scaffold_152423_1:0.20926):0.14566999999999997,14_1009_09_40cm_scaffold_33371_7:0.07069999999999954):0.08341999999999938):0.02524000000000015):0.02030000000000065,(((14_0927_12_20cm_scaffold_68716_4:0.018619999999999415,(14_1009_16_20cm_scaffold_104752_2:0.015499999999999403,(14_0903_12_20cm_scaffold_2225_7:0.000170,14_0919_12_20cm_scaffold_26095_8:0.003829999999999778):0.000190):0.023270000000000124):0.04194999999999993,(14_0919_05_20cm_scaffold_60053_3:0.06369000000000025,14_0903_02_30cm_scaffold_129263_2:0.08947000000000038):0.019679999999999254):0.014600000000000612,14_0919_09_20cm_scaffold_35094_9:0.034720000000000084):0.015880000000000116):0.013849999999999696):0.0418099999999999):0.0029000000000003467,14_0903_13_30cm_scaffold_8275705_3:0.09231999999999996):0.035829999999999806,(((14_1009_05_40cm_scaffold_91040_5:0.11185000000000045,14_0903_02_30cm_scaffold_960583_2:0.07889999999999997):0.09332000000000029,(((14_1009_16_40cm_scaffold_521627_3:0.06800999999999968,14_1009_09_30cm_scaffold_112231_3:0.17637999999999954):0.07866000000000106,14_0903_09_20cm_scaffold_60228_1:0.2952900000000005):0.1489799999999999,(14_0903_02_30cm_scaffold_43200_9:0.000170,14_0903_13_30cm_scaffold_3883505_3:0.042769999999999975):0.10875000000000057):0.10463999999999984):0.07815999999999956,((((14_1009_12_30cm_scaffold_168363_1:0.029170000000000584,(14_1009_16_40cm_scaffold_3689_17:0.027289999999999814,14_1009_13_20cm_scaffold_99846_3:0.00757999999999992):0.06188000000000038):0.07931999999999917,14_0903_12_20cm_scaffold_37723_4:0.16751999999999967):0.03176000000000023,14_0903_13_40cm_scaffold_171895_2:0.16983999999999977):0.03640000000000043,(14_0903_02_30cm_scaffold_140792_4:0.005989999999999718,14_0903_09_30cm_scaffold_45999_3:0.06576999999999966):0.09188000000000063):0.013829999999999565):0.04082000000000008):0.02954999999999952):0.012630000000000585):0.005130000000000301,(14_0927_12_20cm_scaffold_273367_1:0.0535300000000003,(14_1009_09_20cm_scaffold_93103_4:0.014380000000000948,((14_1009_05_40cm_scaffold_299383_1:0.0307599999999999,(14_0929_05_20cm_scaffold_140716_2:0.02972000000000108,14_0927_05_20cm_scaffold_228313_2:0.000170):0.0016799999999994597):0.00538999999999934,(14_1009_16_30cm_scaffold_41410_16:0.00727000000000011,14_0929_05_30cm_scaffold_114968_4:0.02149999999999963):0.008269999999999555):0.019870000000000942):0.030079999999999885):0.019519999999999982):0.04310999999999954):0.011709999999999887,(14_0929_09_40cm_scaffold_232784_1:0.13992999999999967,(((14_0919_09_20cm_scaffold_28322_5:0.08939999999999948,14_1009_09_20cm_scaffold_15837_3:0.000170):0.04734999999999978,(14_0929_05_20cm_scaffold_13476_10:0.03387999999999991,((14_1009_09_40cm_scaffold_41952_5:0.02583000000000002,((14_1009_16_40cm_scaffold_339707_1:0.0047399999999999665,14_0903_12_20cm_scaffold_7454_8:0.062300000000000466):0.000170,(14_0903_12_40cm_200_scaffold_62673_4:0.02613000000000021,14_1009_09_20cm_scaffold_158584_1:0.11711000000000027):0.00414999999999921):0.004170000000000229):0.0042799999999996174,((14_0929_12_40cm_scaffold_140774_1:0.14806000000000097,14_0929_09_30cm_scaffold_230427_1:0.03031000000000006):0.020809999999999107,14_0903_13_30cm_scaffold_10205847_3:0.1361699999999999):0.02336999999999989):0.028300000000000658):0.012099999999999334):0.030269999999999797,(14_0919_05_20cm_scaffold_137273_1:0.02718999999999916,14_0919_09_20cm_scaffold_56839_1:0.00880999999999954):0.07132000000000005):0.021910000000000096):0.05086999999999975):0.035660000000000025,((14_0927_09_40cm_scaffold_121028_1:0.03486000000000011,14_1009_09_30cm_scaffold_105926_2:0.10917999999999939):0.035199999999999676,((((14_0903_12_20cm_scaffold_4976_17:0.05430999999999919,(14_1009_12_30cm_scaffold_72822_4:0.07017999999999969,((14_1009_09_20cm_scaffold_53848_4:0.000160,14_1009_12_20cm_scaffold_42231_4:0.0042200000000001125):0.000190,(14_0927_09_20cm_scaffold_176286_2:0.0043199999999998795,((14_0927_02_20cm_scaffold_43235_4:0.000170,(14_1009_09_30cm_scaffold_246986_2:0.01565000000000083,(14_1009_16_20cm_scaffold_65160_6:0.034140000000000725,14_1009_05_20cm_scaffold_53769_1:0.007200000000000983):0.0015499999999999403):0.005039999999999267):0.000190,14_0903_16_20cm_scaffold_31230_1:0.011099999999999):0.031500000000000306):0.01574999999999971):0.006899999999999906):0.000850):0.04689000000000032,((((14_1009_05_20cm_scaffold_173544_1:0.08102000000000054,14_0903_02_30cm_scaffold_11945_2:0.04598000000000013):0.03896999999999906,(14_0903_16_20cm_scaffold_46160_1:0.11244000000000032,(((((14_0903_12_40cm_200_scaffold_23161_3:0.000170,(14_1009_05_20cm_scaffold_173606_1:0.15854999999999997,14_1009_12_20cm_scaffold_30945_1:0.000170):0.011389999999999567):0.024970000000000603,14_0903_12_20cm_scaffold_42179_4:0.000170):0.0073899999999991195,14_0919_12_20cm_scaffold_171931_1:0.11164999999999914):0.008940000000000836,14_0927_12_20cm_scaffold_31791_4:0.000180):0.04192999999999891,(14_0927_12_20cm_scaffold_112627_4:0.000190,(14_0929_05_20cm_scaffold_109455_6:0.09771000000000107,(14_0903_13_20cm_scaffold_46692_8:0.003370000000000317,14_1009_13_20cm_scaffold_28618_1:0.029749999999999943):0.000510):0.000500):0.1933499999999997):0.03141000000000105):0.05130999999999908):0.02584000000000053,((14_0903_02_30cm_scaffold_5092_21:0.059479999999999755,(14_0929_12_20cm_scaffold_30370_1:0.05777000000000054,(14_1009_16_30cm_scaffold_617170_1:0.0047600000000000975,14_0903_02_30cm_scaffold_52634_1:0.016910000000000203):0.06257000000000001):0.022850000000000037):0.01114000000000015,((14_0903_02_30cm_scaffold_323131_1:0.013510000000000133,((14_0927_09_20cm_scaffold_171744_1:0.007080000000000197,(14_0927_05_20cm_scaffold_100018_1:0.008420000000000982,14_1009_12_20cm_scaffold_9136_5:0.0041799999999998505):0.02259999999999973):0.03727999999999998,14_0929_05_20cm_scaffold_119327_2:0.036129999999999995):0.03155999999999981):0.009929999999999772,(((((14_0903_05_20cm_scaffold_23249_4:0.058580000000000076,14_1009_13_40cm_scaffold_44174_4:0.031159999999999854):0.04097000000000062,(14_1009_16_30cm_scaffold_18652_7:0.005839999999999179,14_0927_12_20cm_scaffold_127821_7:0.05044000000000004):0.010810000000001097):0.000190,14_0929_02_30cm_scaffold_197558_2:0.00822000000000056):0.01654999999999962,(((((14_1009_09_30cm_scaffold_167570_2:0.1019899999999998,(14_0919_02_20cm_scaffold_177890_1:0.01175000000000015,(14_0903_16_20cm_scaffold_96883_3:0.05019000000000018,(14_1009_13_30cm_scaffold_93253_4:0.006909999999999972,(14_1009_12_30cm_scaffold_163532_1:0.00990000000000002,(14_0929_09_30cm_scaffold_35029_4:0.004210000000000047,14_0903_13_30cm_scaffold_3890224_2:0.000170):0.000170):0.006650000000000045):0.061040000000000205):0.0693999999999999):0.04359000000000002):0.01921000000000017,14_0903_13_30cm_scaffold_9562948_3:0.030530000000000612):0.05757999999999974,(((14_0903_12_40cm_200_scaffold_203210_2:0.07234000000000007,14_0903_12_20cm_scaffold_20446_16:0.1269300000000002):0.1416900000000001,14_1009_09_30cm_scaffold_172860_4:0.16705000000000014):0.05959999999999965,(14_1009_02_20cm_scaffold_95320_1:0.13424000000000014,14_0919_12_20cm_scaffold_156020_1:0.023410000000000153):0.028889999999999638):0.05025000000000013):0.020970000000000155,((14_0903_02_40cm_scaffold_82379_1:0.0715899999999996,14_0903_16_20cm_scaffold_46728_3:0.011949999999999683):0.06658000000000008,(14_0903_02_20cm_scaffold_22072_1:0.02213000000000065,14_0927_02_20cm_scaffold_45792_4:0.015750000000000597):0.005899999999999572):0.040759999999999685):0.029630000000000933,14_0903_02_30cm_scaffold_152871_1:0.031510000000000815):0.000220):0.01654,(14_1009_16_40cm_scaffold_1189657_1:0.005359999999999587,(14_1009_16_30cm_scaffold_437815_2:0.003930000000000433,14_0919_05_20cm_scaffold_13321_10:0.01205999999999996):0.007519999999999527):0.02134000000000036):0.01281999999999961):0.08093000000000039):0.01811000000000007):0.04776999999999987,14_0929_12_40cm_scaffold_137996_1:0.10449999999999982):0.01902999999999988):0.023130000000000095,((14_1009_16_30cm_scaffold_383886_4:0.008829999999999671,(14_1009_02_40cm_scaffold_125724_2:0.004610000000000447,14_0903_13_30cm_scaffold_402050_1:0.000170):0.000180):0.14341000000000026,(14_1009_09_40cm_scaffold_148746_2:0.13339999999999996,(14_0929_02_40cm_scaffold_108245_2:0.07673999999999914,(14_1009_16_30cm_scaffold_31118_22:0.0016899999999999693,14_0903_13_40cm_scaffold_156524_2:0.12796999999999947):0.015060000000000073):0.09193000000000051):0.02984000000000009):0.02430000000000021):0.08270999999999962,(((14_0903_02_30cm_scaffold_141735_4:0.0840500000000004,((14_1009_16_40cm_scaffold_278510_6:0.12471999999999994,(14_0903_02_30cm_scaffold_23216_12:0.041540000000000354,(14_1009_05_20cm_scaffold_141522_2:0.022700000000000387,(14_1009_05_30cm_scaffold_159637_1:0.03172999999999959,(14_1009_16_30cm_scaffold_55213_8:0.004399999999999515,14_0903_13_30cm_scaffold_3393397_3:0.004529999999999923):0.000180):0.008760000000000545):0.006230000000000402):0.03125):0.08235999999999954,(14_0919_09_20cm_scaffold_112381_2:0.06404000000000032,((((14_0927_05_40cm_scaffold_235895_1:0.000170,((14_1009_02_40cm_scaffold_67369_4:0.011050000000000004,14_0903_02_30cm_scaffold_233921_7:0.0634800000000002):0.02910000000000057,14_0903_12_20cm_scaffold_225978_1:0.1762200000000007):0.019890000000000185):0.03544999999999909,14_0903_16_30cm_scaffold_174528_3:0.01883999999999908):0.0179500000000008,((14_0929_09_30cm_scaffold_179341_2:0.016899999999999693,14_1009_05_40cm_scaffold_242047_1:0.010440000000000005):0.05094000000000065,14_0929_09_20cm_scaffold_83408_3:0.026830000000000354):0.061469999999999914):0.02564999999999973,(14_0903_12_40cm_200_scaffold_10358_8:0.012100000000000222,14_1009_09_20cm_scaffold_225463_3:0.04738000000000042):0.005199999999999427):0.014660000000000117):0.01745999999999981):0.034600000000000186):0.11824000000000012,14_0929_05_20cm_scaffold_162683_1:0.0676899999999998):0.04132999999999942,14_0929_12_30cm_scaffold_234979_1:0.042930000000000135):0.039550000000000196):0.06463000000000019):0.010539999999999772):0.008900000000000574,((14_0903_16_20cm_scaffold_8466_9:0.09445000000000014,14_1009_13_40cm_scaffold_168873_1:0.13788999999999962):0.09375,(14_0927_12_20cm_scaffold_51610_7:0.1209699999999998,((14_1009_16_30cm_scaffold_317231_4:0.00802999999999976,14_1009_16_40cm_scaffold_173460_6:0.007839999999999847):0.06972000000000023,14_0929_09_30cm_scaffold_110713_2:0.0362600000000004):0.017999999999999794):0.03462000000000032):0.0766):0.028539999999999566):0.038750000000000284,(14_0927_05_40cm_scaffold_17069_12:0.17396999999999974,(14_0903_02_30cm_scaffold_79934_2:0.13649999999999984,(14_0929_09_40cm_scaffold_216387_1:0.031960000000000655,(14_0929_02_20cm_scaffold_103659_1:0.026189999999999714,14_0903_13_30cm_scaffold_2501594_6:0.01051999999999964):0.021410000000000373):0.039819999999999744):0.10562999999999967):0.011070000000000135):0.01979000000000042):0.01811000000000007):0.07399999999999984,(14_0903_12_40cm_200_scaffold_21090_5:0.1781700000000006,(14_0919_02_20cm_scaffold_94333_1:0.08701000000000025,(14_0919_05_20cm_scaffold_189380_2:0.03422000000000036,14_0903_05_20cm_scaffold_45067_1:0.034920000000000506):0.0908799999999994):0.0689700000000002):0.3120000000000003):0.16338000000000008):0.20430999999999955,((((14_0903_02_30cm_scaffold_168811_1:0.000170,(14_1009_16_40cm_scaffold_30662_2:0.2800400000000005,(14_1009_12_40cm_scaffold_218007_2:0.022909999999999542,14_1009_09_20cm_scaffold_206681_1:0.10813999999999968):0.03348000000000084):0.05790000000000006):0.025430000000000064,14_0903_02_30cm_scaffold_357712_2:0.15130000000000088):0.19076999999999966,((14_0903_05_20cm_scaffold_11927_8:0.08349000000000029,(14_0903_09_30cm_scaffold_194_67:0.0022199999999994446,(14_0903_05_20cm_scaffold_19435_4:0.000190,14_0903_16_20cm_scaffold_100578_1:0.010299999999999976):0.041979999999999684):0.1605300000000005):0.1341000000000001,(14_0903_02_30cm_scaffold_2233_1:0.11751999999999985,(14_0903_16_40cm_scaffold_262780_2:0.29037000000000024,((14_0903_16_20cm_scaffold_162500_3:0.00912999999999986,14_0903_02_20cm_scaffold_5308_19:0.000170):0.10367000000000015,((((14_0903_02_30cm_scaffold_286782_3:0.06381000000000014,14_0903_13_30cm_scaffold_684602_6:0.000590):0.1794399999999996,14_0919_02_20cm_scaffold_139482_2:0.17755999999999972):0.050489999999999924,14_0903_02_30cm_scaffold_588476_3:0.011469999999999203):0.05004000000000097,(14_0903_02_30cm_scaffold_293_19:0.1316399999999991,(14_0903_02_30cm_scaffold_3095_13:0.000170,14_0903_02_40cm_scaffold_32719_1:0.04180000000000028):0.12082999999999977):0.04906000000000077):0.025089999999999613):0.047250000000000014):0.17145999999999972):0.07479000000000013):0.17919000000000018):0.05769999999999964,(((Bacteria_Actinobacteria_Actinobacteria_Rubrobacteridae_Thermoleophilales_Thermoleophilaceae_Thermoleophilum_album_ATCC_35263:0.2449399999999997,(14_0903_02_30cm_scaffold_233881_2:0.09499000000000013,14_0903_02_30cm_scaffold_10771_8:0.1435599999999999):0.08249999999999957):0.06632999999999978,((((14_0903_05_20cm_scaffold_78258_4:0.0651799999999998,((14_0903_13_30cm_scaffold_9145789_2:0.03866999999999976,(14_0903_05_20cm_scaffold_138131_1:0.000170,14_0903_13_30cm_scaffold_2995245_6:0.004570000000000185):0.04285999999999923):0.06953999999999994,(14_0903_09_30cm_scaffold_103407_1:0.053460000000000285,14_0903_16_20cm_scaffold_190145_1:0.062289999999999957):0.058529999999999305):0.0363800000000003):0.049450000000000216,(((14_0927_09_40cm_scaffold_3707_10:0.006490000000000329,14_1009_16_40cm_scaffold_54559_15:0.00790000000000024):0.12680000000000025,((14_0927_12_20cm_scaffold_135909_6:0.10109000000000012,(14_0929_09_30cm_scaffold_199714_1:0.028400000000000425,14_0929_12_20cm_scaffold_25926_7:0.000170):0.040779999999999816):0.034259999999999735,((14_0919_05_20cm_scaffold_46333_7:0.05039000000000016,14_0929_05_20cm_scaffold_240240_1:0.03576000000000068):0.04577999999999971,14_1009_09_40cm_scaffold_10174_12:0.20111999999999952):0.03507999999999978):0.04086000000000034):0.0515099999999995,(((14_1009_12_30cm_scaffold_118106_3:0.04758999999999958,(14_1009_09_20cm_scaffold_119433_3:0.010489999999999888,(14_1009_12_20cm_scaffold_10473_3:0.00991000000000053,14_1009_09_30cm_scaffold_145731_1:0.01470000000000038):0.014359999999999928):0.000170):0.07394000000000034,14_0903_12_20cm_scaffold_934_13:0.04565999999999981):0.08723999999999954,(14_0919_05_20cm_scaffold_165864_1:0.012960000000000527,14_0929_12_20cm_scaffold_127393_1:0.12048000000000059):0.02102999999999966):0.011260000000000048):0.05154000000000014):0.03214999999999968,(14_0903_12_40cm_200_scaffold_13459_2:0.03946999999999967,(14_1009_12_20cm_scaffold_90041_1:0.02613999999999983,14_0903_12_40cm_200_scaffold_44605_4:0.006240000000000023):0.014359999999999928):0.04922000000000004):0.0474900000000007,((14_0903_02_20cm_scaffold_36634_1:0.052970000000000184,((14_1009_05_20cm_scaffold_78374_4:0.0103800000000005,(14_0903_16_20cm_scaffold_27968_4:0.03310000000000013,14_0919_05_20cm_scaffold_116920_2:0.019829999999999792):0.007690000000000197):0.01436999999999955,(14_1009_13_20cm_scaffold_19535_4:0.1926899999999998,14_0903_05_20cm_scaffold_140182_2:0.28754999999999953):0.1236600000000001):0.06600000000000072):0.005439999999999223,14_0903_02_30cm_scaffold_267465_1:0.10750999999999955):0.03154000000000057):0.051119999999999166):0.05503999999999998,(((14_0903_02_30cm_scaffold_403530_2:0.058689999999999465,Bacteria_Actinobacteria_Actinobacteria_Rubrobacteridae_Solirubrobacterales_Solirubrobacteraceae_Solirubrobacter_soli_DSM_22325:0.03383000000000003):0.12694000000000027,((((14_0903_13_30cm_scaffold_3197481_5:0.000190,(14_1009_16_20cm_scaffold_200449_2:0.000170,(14_0927_09_40cm_scaffold_51995_1:0.03964999999999996,14_0919_09_20cm_scaffold_145175_2:0.09073999999999938):0.000180):0.023779999999999468):0.014890000000000292,((14_0903_13_30cm_scaffold_1859664_6:0.11165999999999965,(14_1009_16_30cm_scaffold_515884_4:0.03872000000000053,14_1009_12_30cm_scaffold_210197_2:0.5873800000000005):0.058689999999999465):0.16312000000000015,((((14_1009_16_30cm_scaffold_841_25:0.05325999999999986,(14_0903_02_30cm_scaffold_88092_7:0.000180,14_0903_12_40cm_200_scaffold_17635_1:0.10015999999999892):0.06462000000000057):0.022860000000000547,(14_1009_12_20cm_scaffold_90439_2:0.000170,14_0903_12_40cm_200_scaffold_45749_6:0.000180):0.03813000000000066):0.011969999999999814,(14_0903_13_30cm_scaffold_845561_6:0.013479999999999492,(14_0903_16_30cm_scaffold_82348_4:0.02285999999999966,14_0903_05_20cm_scaffold_112175_1:0.0752000000000006):0.032249999999999446):0.06755000000000067):0.031939999999999635,(14_0903_13_30cm_scaffold_618217_2:0.018350000000000755,14_0903_02_30cm_scaffold_23823_6:0.0034800000000005937):0.08596999999999966):0.03981000000000012):0.040759999999999685):0.06158999999999981,((('Bacteria_Actinobacteria_Actinobacteria_Rubrobacteridae_Solirubrobacterales_Patulibacteraceae_Patulibacter_sp._I11':0.41934000000000005,(14_0903_02_30cm_scaffold_165926_3:0.000170,14_0903_13_30cm_scaffold_457651_16:0.000170):0.09639999999999915):0.041260000000000296,(14_0903_16_20cm_scaffold_6503_1:0.005169999999999675,(14_0903_13_20cm_scaffold_43876_7:0.029900000000000482,14_0919_05_20cm_scaffold_53896_7:0.00821000000000005):0.000170):0.16715999999999998):0.03587999999999969,(14_0903_02_30cm_scaffold_45870_8:0.007570000000000299,(14_0903_13_20cm_scaffold_169057_3:0.21091999999999977,14_0903_13_30cm_scaffold_4253379_5:2.42518):0.07096000000000036):0.07562999999999942):0.029749999999999943):0.022330000000000183,(((14_0903_09_20cm_scaffold_69555_2:0.07702000000000009,(Bacteria_Actinobacteria_Actinobacteria_Rubrobacteridae_Solirubrobacterales_Conexibacteraceae_Conexibacter_woesei_DSM_14684:0.10001000000000015,((14_0903_12_20cm_scaffold_45469_7:0.000180,(14_0903_05_20cm_scaffold_79593_3:0.000170,14_0929_12_20cm_scaffold_411048_2:0.06514999999999915):0.03154000000000057):0.11311999999999944,((14_0903_12_40cm_200_scaffold_186799_1:0.000170,14_1009_12_20cm_scaffold_230260_1:0.25283000000000033):0.1531899999999995,((14_0903_12_20cm_scaffold_58404_10:0.09920000000000062,(14_0919_05_20cm_scaffold_384825_2:0.000170,14_0903_16_20cm_scaffold_125674_2:0.07064000000000004):0.019090000000000273):0.08765999999999963,((14_0903_12_40cm_200_scaffold_1411_2:0.07599,(14_0903_12_40cm_200_scaffold_156424_2:0.05367999999999995,14_0903_05_20cm_scaffold_18146_2:0.05527000000000015):0.012360000000000149):0.0036800000000001276,14_0903_12_40cm_200_scaffold_115758_3:0.04136000000000006):0.003940000000000055):0.043849999999999945):0.02921999999999958):0.09495000000000076):0.0697599999999996):0.026650000000000063,(14_0903_05_20cm_scaffold_54286_1:0.10636000000000045,(14_0919_05_20cm_scaffold_68569_1:0.02800000000000047,(14_0903_02_30cm_scaffold_4409_15:0.026389999999999247,(14_0903_16_20cm_scaffold_9805_2:0.049269999999999925,14_0903_02_30cm_scaffold_39196_10:0.15620000000000012):0.03329999999999966):0.025940000000000296):0.05513000000000012):0.05708999999999964):0.04458000000000073,((((14_1009_12_20cm_scaffold_71361_4:0.4463999999999997,((14_1009_05_20cm_scaffold_172254_1:0.000170,14_0903_09_30cm_scaffold_27157_1:0.36184999999999956):0.08888000000000051,14_0903_13_30cm_scaffold_13590885_1:0.19212000000000096):0.07844999999999924):0.0387000000000004,14_1009_16_40cm_scaffold_441530_3:0.17418000000000067):0.05161999999999978,((14_0927_05_40cm_scaffold_32632_1:0.11922000000000033,14_0903_12_40cm_200_scaffold_11_10:0.2720500000000001):0.07021999999999906,14_0903_12_40cm_200_scaffold_52269_4:0.1063199999999993):0.022110000000000518):0.004959999999999631,((((((14_0927_12_20cm_scaffold_184987_1:0.036279999999999646,14_0903_12_20cm_scaffold_62683_1:0.0979599999999996):0.13036000000000048,(14_0903_16_30cm_scaffold_126474_2:0.017509999999999692,(14_0929_05_20cm_scaffold_97560_3:0.06410999999999945,(14_1009_12_40cm_scaffold_68102_5:0.04936000000000007,14_0903_05_40cm_scaffold_228118_2:0.08807000000000009):0.009759999999999991):0.0095799999999997):0.04220000000000024):0.002120000000000566,((14_0927_12_40cm_scaffold_121904_2:0.0918499999999991,(14_0927_05_20cm_scaffold_146324_2:0.10451000000000032,14_1009_09_20cm_scaffold_39085_9:0.09958000000000045):0.04024999999999945):0.08036000000000065,14_0903_02_30cm_scaffold_106091_5:0.051569999999999894):0.04072000000000031):0.029919999999999725,((14_0927_12_20cm_scaffold_291923_1:0.012859999999999872,((14_0919_05_20cm_scaffold_86461_2:0.0649999999999995,14_0903_16_20cm_scaffold_45861_4:0.000180):0.015219999999999345,(14_1009_05_20cm_scaffold_26607_4:0.000190,(14_1009_16_30cm_scaffold_198069_6:0.011929999999999552,14_1009_09_40cm_scaffold_0_283:0.039830000000000254):0.016149999999999665):0.012199999999999989):0.04739000000000004):0.08677000000000046,(14_1009_12_20cm_scaffold_44790_7:0.05785000000000018,(14_1009_12_40cm_scaffold_159120_2:0.036150000000000126,14_0903_12_20cm_scaffold_69332_2:0.052080000000000126):0.05039999999999978):0.023600000000000065):0.0656800000000004):0.06466999999999956,(((14_0903_12_40cm_200_scaffold_32800_9:0.000120,14_0929_12_20cm_scaffold_207283_2:0.028529999999999944):0.08284000000000091,14_0903_09_20cm_scaffold_103953_4:0.08963000000000054):0.07725999999999988,(14_1009_16_30cm_scaffold_146642_1:0.016750000000000043,14_1009_16_40cm_scaffold_291166_6:0.023259999999999614):0.0519400000000001):0.03172999999999959):0.03948000000000018,14_0903_12_20cm_scaffold_79774_2:0.18223000000000056):0.023939999999999628):0.058110000000000994):0.05148999999999937):0.04921000000000042):0.08420999999999967,((((((14_0927_09_40cm_scaffold_248760_2:0.009949999999999903,14_1009_05_20cm_scaffold_52742_9:0.5985999999999994):0.07817000000000007,(14_0903_16_20cm_scaffold_60823_1:0.027599999999999625,14_1009_16_20cm_scaffold_69511_4:0.0358199999999993):0.000230):0.015700000000000713,14_0903_13_20cm_scaffold_178222_2:0.015160000000000728):0.15183999999999997,(14_0903_02_30cm_scaffold_430483_1:0.04837999999999987,14_0903_02_30cm_scaffold_247385_1:0.03774999999999995):0.025750000000000384):0.07764999999999933,14_0903_13_30cm_scaffold_4763284_3:0.13483999999999963):0.06630000000000003,14_1009_12_20cm_scaffold_90439_4:0.4126000000000003):0.07310000000000016):0.034709999999999575):0.09637000000000029):0.12195):0.030219999999999914,14_0919_05_20cm_scaffold_95429_4:0.20317000000000007):0.20896000000000026):0.2607999999999997):0.0559700000000003):0.12896000000000019,(((((14_0903_02_30cm_scaffold_250060_3:0.5329000000000002,14_1009_09_20cm_scaffold_85620_1:0.31020000000000003):1.5312000000000001,((Bacteria_Cyanobacteria_Gloeobacteria_Gloeobacterales_Gloeobacter_violaceus_PCC_7421:0.4991400000000006,(('Bacteria_Cyanobacteria_Prochlorales_Prochlorococcaceae_Prochlorococcus_marinus_str._MIT_9301':0.15097000000000005,(Bacteria_Cyanobacteria_Chroococcales_Cyanobium_gracile_PCC_6307:0.1556999999999995,'Bacteria_Cyanobacteria_Chroococcales_Synechococcus_sp._CC9902':0.12265000000000015):0.06870000000000065):0.5458100000000004,((Bacteria_Cyanobacteria_Prochlorales_Prochlorotrichaceae_Prochlorothrix_hollandica_PCC_9006:0.13668999999999976,'Bacteria_Cyanobacteria_Oscillatoriales_Pseudanabaena_sp._PCC_7367':0.5048399999999997):0.031799999999999606,(((('Bacteria_Cyanobacteria_Oscillatoriales_Geitlerinema_sp._PCC_7407':0.21047000000000082,((Bacteria_Cyanobacteria_Nostocales_Nostocaceae_Nodularia_spumigena_CCY9414:0.05461999999999989,(Bacteria_Cyanobacteria_Nostocales_Nostocaceae_Richelia_intracellularis_HH01:0.1458699999999995,'Bacteria_Cyanobacteria_Nostocales_Rivulariaceae_Rivularia_sp._PCC_7116':0.1457500000000005):0.06707000000000019):0.0367999999999995,((Bacteria_Cyanobacteria_Stigonematales_Fischerella_muscicola_SAG_1427_1:0.04850999999999939,(((Bacteria_Cyanobacteria_Nostocales_Nostocaceae_Nostoc_azollae:0.015350000000000641,(Bacteria_Cyanobacteria_Nostocales_Nostocaceae_Cylindrospermopsis_raciborskii_509_upload_fresh_set:0.000170,Bacteria_Cyanobacteria_Nostocales_Nostocaceae_Raphidiopsis_brookii_D9_D9_7:0.007769999999999833):0.14320000000000022):0.01656000000000013,('Bacteria_Cyanobacteria_Nostocales_Nostocaceae_Nostoc_sp._PCC_7524':0.047730000000000494,'Bacteria_Cyanobacteria_Nostocales_Microchaetaceae_Microchaete_sp._PCC_7126':0.05682000000000009):0.009609999999999452):0.015600000000000058,(Bacteria_Cyanobacteria_Nostocales_Nostocaceae_Cylindrospermum_stagnale_PCC_7417:0.007810000000000983,Bacteria_Cyanobacteria_Nostocales_Microchaetaceae_Fremyella_diplosiphon_UTEX_481:0.04743999999999993):0.015819999999999723):0.016680000000000028):0.016020000000000145,Bacteria_Cyanobacteria_Stigonematales_Mastigocladopsis_repens_MORA_PCC_10914:0.07629000000000019):0.01839999999999975):0.11705000000000076):0.010650000000000048,(Bacteria_Cyanobacteria_Oscillatoriales_Trichodesmium_erythraeum_IMS101:0.2943699999999998,(('Bacteria_Cyanobacteria_Oscillatoriales_Lyngbya_sp._PCC_8106_unfinished_sequence':0.1350099999999994,Bacteria_Cyanobacteria_Oscillatoriales_Planktothrix_agardhii_NIVA_CYA_34:0.14591000000000065):0.08304000000000045,('Bacteria_Cyanobacteria_Oscillatoriales_Oscillatoria_sp._PCC_6506':0.1275100000000009,'Bacteria_Cyanobacteria_Oscillatoriales_Oscillatoria_sp._PCC_7112':0.08775000000000066):0.10646999999999984):0.04066999999999954):0.09672000000000036):0.04380000000000006,(((((((Bacteria_Cyanobacteria_Chroococcales_Rubidibacter_lacunae_KORDI_51_2_k51_img_annotated_130412:0.16991000000000067,(Bacteria_Cyanobacteria_Chroococcales_Dactylococcopsis_salina_PCC_8305:0.09748999999999963,'Bacteria_Cyanobacteria_Chroococcales_Halothece_cluster_Halothece_sp._PCC_7418':0.10768000000000022):0.2749800000000002):0.0944199999999995,Bacteria_Cyanobacteria_Oscillatoriophycideae_Oscillatoriales_Spirulina_major_PCC_6313:0.21248000000000022):0.03354999999999997,(('Bacteria_Cyanobacteria_Chroococcales_Gloeocapsa_sp._PCC_73106':0.4828999999999999,Bacteria_Cyanobacteria_Prochlorales_Prochloraceae_Prochloron_didemni_P3_Solomon:0.21731000000000034):0.060379999999999434,((Bacteria_Cyanobacteria_Pleurocapsales_Stanieria_cyanosphaera_PCC_7437:0.08480000000000043,('Bacteria_Cyanobacteria_Pleurocapsales_Xenococcus_sp._PCC_7305':0.1784099999999995,'Bacteria_Cyanobacteria_Pleurocapsales_Myxosarcina_sp._GI1':0.1150500000000001):0.03334000000000081):0.12410999999999994,(Bacteria_Cyanobacteria_Chroococcales_Crocosphaera_watsonii_WH_8501:0.18219999999999992,((Bacteria_Cyanobacteria_Chroococcales_Cyanobacterium_stanieri_PCC_7202:0.13059999999999983,'Bacteria_Cyanobacteria_Chroococcales_Synechocystis_sp._PCC_6308':0.19911000000000012):0.34372000000000025,'Bacteria_Cyanobacteria_Chroococcales_Synechocystis_sp._PCC_6803':0.23672000000000004):0.07936999999999994):0.04438000000000031):0.05285999999999902):0.026830000000000354):0.018010000000000304,'Bacteria_Cyanobacteria_Pleurocapsales_Pleurocapsa_sp._PCC_7327':0.1612600000000004):0.06679999999999975,('Bacteria_Cyanobacteria_Oscillatoriales_Microcoleus_sp._PCC_7113':0.15793999999999997,(Bacteria_Cyanobacteria_Oscillatoriales_Crinalium_epipsammum_PCC_9333:0.1581999999999999,Bacteria_Cyanobacteria_Oscillatoriales_Microcoleus_chthonoplastes_PCC_7420_scf_1103659003820_genomic_scaffold:0.14268000000000036):0.03189000000000064):0.033629999999999605):0.00802999999999976,Bacteria_Cyanobacteria_Oscillatoriales_Lyngbya_majuscula_3L:0.18979999999999997):0.018200000000000216,(('Bacteria_Cyanobacteria_Chroococcales_Cyanothece_sp._PCC_7425':0.17244999999999955,Bacteria_Cyanobacteria_Chroococcales_Thermosynechococcus_elongatus_BP_1:0.44356999999999935):0.13069000000000042,'Bacteria_Cyanobacteria_Oscillatoriales_Oscillatoriales_sp._JSC_1':0.3123300000000002):0.08830999999999989):0.016040000000000276):0.06777999999999995,'Bacteria_Cyanobacteria_Oscillatoriales_Leptolyngbya_sp._PCC_7104':0.28288000000000046):0.022229999999999528):0.10661000000000076):0.1776099999999996):0.45840000000000014,((Bacteria_Melainabacteria_RIFCSPHIGHO2_02_FULL_Melainabacteria_34_12:0.23321000000000058,Bacteria_Melainabacteria_RIFCSPLOWO2_12_FULL_Melainabacteria_35_11:0.21163000000000043):0.8464399999999994,(Bacteria_Melainabacteria_Obscuribacteriales_Obscuribacter_phosphatis_Mle1_12:0.9560000000000004,(Bacteria_Melainabacteria_GWF2_Melainabacteria_37_15:0.38515999999999995,((Bacteria_Melainabacteria_MEL_B2:0.31754000000000104,(Bacteria_Melainabacteria_Gastranaerophilaceae_Zag_111:0.08879999999999999,(((Bacteria_Melainabacteria_Gastranaerophilaceae_MH_37:0.0,Bacteria_Melainabacteria_MEL_C1:0.0,Bacteria_Melainabacteria_Gastranaerophilales_YS2_Zagget_bin_1:0.0):0.07486000000000015,Bacteria_Melainabacteria_MEL_A1:0.041819999999999524):0.11086000000000062,Bacteria_Melainabacteria_Gastranaerophilales_YS2_Zagget_bin_221:0.11897000000000091):0.07710999999999935):0.18350000000000044):0.31867999999999963,(Bacteria_Melainabacteria_ACD20:0.1293299999999995,(Bacteria_Melainabacteria_GWF2_Melainabacteria_32_7:0.007699999999999818,Bacteria_Melainabacteria_RIFOXYA2_FULL_Melainabacteria_32_9:0.000170):0.07197999999999993):0.1956800000000003):0.057159999999999656):0.2236900000000004):0.1585099999999997):0.20896000000000026):0.07233):0.10562000000000005,((14_0903_13_30cm_scaffold_742284_1:0.6550799999999999,((((Bacteria_CPR_SaccharibacteriaTM7_Candidatus_Saccharimonas_aalborgensis_complete:0.25295999999999985,((Bacteria_CPR_SaccharibacteriaTM7_GWC2_TM7_48_9:0.15790000000000015,Bacteria_CPR_SaccharibacteriaTM7_RAAC3_TM7_complete:0.18516999999999983):0.046030000000000015,((Bacteria_Saccharibacteria_TM7_RIFCSPHIGHO2_01_FULL_Saccharibacteria_45_15:0.0466899999999999,Bacteria_CPR_SaccharibacteriaTM7_GWC2_TM7_44_17_complete:0.0715300000000001):0.1043700000000003,(Bacteria_TM7_CG_TM7_01:0.06381000000000014,Bacteria_CP_Saccharibacteria_BJP_IG2103_TM7_39_1400:0.1819799999999998):0.16076000000000024):0.03993999999999964):0.05900000000000016):0.11846999999999941,Bacteria_Saccharibacteria_TM7_RIFCSPHIGHO2_12_FULL_Saccharibacteria_42_8:0.4369099999999997):0.30319000000000074,(((Bacteria_Saccharibacteria_TM7_RIFCSPHIGHO2_12_FULL_Saccharibacteria_47_16b:0.25502,Bacteria_Saccharibacteria_TM7_RIFCSPHIGHO2_12_FULL_Saccharibacteria_47_17:0.004169999999999785):0.3204399999999996,(Bacteria_Saccharibacteria_TM7_RIFCSPHIGHO2_12_FULL_Saccharibacteria_48_21:0.21749000000000018,Bacteria_Saccharibacteria_TM7_RIFCSPHIGHO2_12_FULL_Saccharibacteria_49_19:0.11880999999999986):0.14914999999999967):0.10165000000000024,(Bacteria_Saccharibacteria_TM7_RIFCSPHIGHO2_02_FULL_Saccharibacteria_47_12:0.37555000000000005,(Bacteria_Saccharibacteria_TM7_RIFCSPHIGHO2_12_FULL_Saccharibacteria_41_12:0.4703799999999996,Bacteria_CP_Saccharibacteria_DOLZORAL124_TM7_51_29:0.2996799999999995):0.07757000000000058):0.12734000000000023):0.36107000000000067):0.3365399999999994,14_0927_12_40cm_scaffold_103428_3:1.14018):0.38009000000000004):0.1627900000000002,(((((Bacteria_Microgenomates_OP11_Curtissbacteria_RBG_16_OP11_Curtissbacteria_39_7:1.4881999999999995,((((((Bacteria_Microgenomates_OP11_Amesbacteria_RIFCSPHIGHO2_01_FULL_OP11_Amesbacteria_48_32b:0.45063999999999993,(Bacteria_Microgenomates_OP11_Amesbacteria_RIFCSPHIGHO2_01_FULL_OP11_Amesbacteria_48_32:0.5150600000000001,((Bacteria_Microgenomates_OP11_Amesbacteria_RIFOXYB1_FULL_OP11_Amesbacteria_44_23:0.52149,(Bacteria_CPR_MicrogenomatesOP11_Amesbacteria_GWA1_OP11_47_16:0.25344999999999995,(Bacteria_Microgenomates_OP11_Amesbacteria_RIFCSPHIGHO2_12_FULL_OP11_Amesbacteria_48_14:0.14407999999999976,Bacteria_CPR_MicrogenomatesOP11_Amesbacteria_GWB1_OP11_47_19:0.1950700000000003):0.18305000000000016):0.08773000000000009):0.12597000000000014,(Bacteria_CPR_MicrogenomatesOP11_Amesbacteria_GWA2_OP11_42_12:0.5927900000000004,(Bacteria_CPR_MicrogenomatesOP11_Amesbacteria_Microgenomates_bacterium_SCGC_AAA011_B20_DUSEL_001_197:0.5601099999999999,(Bacteria_CPR_MicrogenomatesOP11_Woesebacteria_GWA1_OP11_41_13b:0.44313,(Bacteria_CPR_MicrogenomatesOP11_Amesbacteria_GWB1_OP11_47_26:0.14791000000000043,Bacteria_CPR_MicrogenomatesOP11_Amesbacteria_GWC2_OP11_47_8:0.03587000000000007):0.1806000000000001):0.22372999999999976):0.14460000000000006):0.16087000000000007):0.11050000000000004):0.04630000000000001):0.5323899999999999,(Bacteria_CPR_MicrogenomatesOP11_GWA1_OP11_45_10_partial:1.0516900000000002,(((Bacteria_Microgenomates_OP11_RIF_OP11_1_RIFCSPHIGHO2_01_FULL_RIF_OP11_01_43_15b:0.3848399999999996,Bacteria_Microgenomates_OP11_RIF_OP11_1_RIFCSPHIGHO2_12_FULL_RIF_OP11_01_44_25:0.38224000000000036):0.41349000000000036,(Bacteria_Microgenomates_OP11_RIF_OP11_1_RIFCSPHIGHO2_12_FULL_RIF_OP11_01_41_13b:0.43720000000000026,Bacteria_Microgenomates_OP11_RIF_OP11_1_RIFCSPLOWO2_01_FULL_RIF_OP11_01_40_20:0.5361999999999996):0.3003100000000001):0.5012500000000002,((Bacteria_Microgenomates_OP11_Woesebacteria_RIFOXYA1_FULL_OP11_Woesebacteria_31_71:0.4075200000000003,Bacteria_Microgenomates_OP11_Woesebacteria_RIFOXYA1_FULL_OP11_Woesebacteria_43_9:1.1404099999999997):0.34647000000000006,((((Bacteria_Microgenomates_OP11_Woesebacteria_RIFCSPLOWO2_01_FULL_OP11_Woesebacteria_44_14:0.6014099999999996,(Bacteria_CPR_MicrogenomatesOP11_Woesebacteria_GWB1_OP11_44_11_partial:0.4973399999999999,(Bacteria_Microgenomates_OP11_Woesebacteria_RIFOXYB1_FULL_OP11_Woesebacteria_38_16:0.4687599999999996,Bacteria_Microgenomates_OP11_Woesebacteria_RIFCSPLOWO2_01_FULL_OP11_Woesebacteria_44_24b:0.45333000000000023):0.14030999999999993):0.1109300000000002):0.07990999999999993,(Bacteria_Microgenomates_OP11_Woesebacteria_RIFCSPHIGHO2_01_FULL_OP11_Woesebacteria_41_10:0.48538999999999977,Bacteria_CPR_MicrogenomatesOP11_Woesebacteria_GWB1_OP11_43_14:0.29223):0.09452999999999978):0.15920000000000023,(Bacteria_Microgenomates_OP11_RIF_OP11_2_RIFCSPLOWO2_01_FULL_RIF_OP11_02_38_20:0.49794000000000027,(Bacteria_Microgenomates_OP11_RIF_OP11_2_RBG_16_RIF_OP11_02_41_13:0.32749000000000006,Bacteria_Microgenomates_OP11_RIF_OP11_2_RIFCSPLOWO2_01_FULL_RIF_OP11_02_39_21:0.3292700000000002):0.43681999999999954):0.11419999999999986):0.07764999999999977,((((((((Bacteria_Microgenomates_OP11_Woesebacteria_RBG_13_OP11_Woesebacteria_46_13:0.22203000000000017,Bacteria_CPR_MicrogenomatesOP11_Woesebacteria_GWA1_OP11_45_8_very_partial:0.4614200000000004):0.09088999999999992,(Bacteria_Microgenomates_OP11_Woesebacteria_RBG_16_OP11_Woesebacteria_42_24:0.16166999999999998,Bacteria_Microgenomates_OP11_Woesebacteria_RIFCSPHIGHO2_12_FULL_OP11_Woesebacteria_42_9:0.21518000000000015):0.23162000000000038):0.03249000000000013,(Bacteria_Microgenomates_OP11_Woesebacteria_RIFCSPHIGHO2_12_FULL_OP11_Woesebacteria_46_16:0.1642199999999998,(Bacteria_CPR_MicrogenomatesOP11_Woesebacteria_GWA2_ACD61_rel_44_33:0.06636000000000042,Bacteria_CPR_MicrogenomatesOP11_Woesebacteria_GWC2_OP11_47_16:0.029650000000000176):0.15344000000000024):0.08167999999999997):0.07676000000000016,((Bacteria_CPR_MicrogenomatesOP11_Woesebacteria_GWB1_OP11_45_5_partial:0.21468000000000043,(Bacteria_CPR_MicrogenomatesOP11_Woesebacteria_GWA1_OP11_44_23:0.1326900000000002,(Bacteria_CPR_MicrogenomatesOP11_Woesebacteria_GWD2_OP11_40_19:0.1367799999999999,Bacteria_CPR_MicrogenomatesOP11_Woesebacteria_GWA1_OP11_41_7:0.1732199999999997):0.08354000000000017):0.08968000000000043):0.06153999999999993,(Bacteria_CPR_MicrogenomatesOP11_Woesebacteria_GWB1_OP11_41_10:0.3787900000000004,Bacteria_CPR_MicrogenomatesOP11_Woesebacteria_GWA2_OP11_40_7:0.16253000000000029):0.11955999999999989):0.1886000000000001):0.11595999999999984,Bacteria_Microgenomates_OP11_Woesebacteria_RIFOXYD1_FULL_OP11_Woesebacteria_40_21:0.39671999999999974):0.09924,((Bacteria_Microgenomates_OP11_Woesebacteria_RIFCSPLOWO2_01_FULL_OP11_Woesebacteria_39_10:0.29171999999999976,Bacteria_Microgenomates_OP11_Woesebacteria_RIFCSPHIGHO2_01_FULL_OP11_Woesebacteria_37_10:0.45631999999999984):0.04793000000000003,(((Bacteria_Microgenomates_OP11_Woesebacteria_RBG_16_OP11_Woesebacteria_36_11:0.5028299999999999,(Bacteria_Microgenomates_OP11_Woesebacteria_RBG_13_OP11_Woesebacteria_34_9:0.3043499999999999,Bacteria_Microgenomates_OP11_Woesebacteria_RIFCSPHIGHO2_02_FULL_OP11_Woesebacteria_39_13:0.2885899999999997):0.0584699999999998):0.04233999999999982,Bacteria_Microgenomates_OP11_Woesebacteria_RIFCSPHIGHO2_01_FULL_OP11_Woesebacteria_38_26b:0.3027000000000002):0.036290000000000155,((Bacteria_Microgenomates_OP11_Woesebacteria_GWA1_OP11_Woesebacteria_41_8:0.2596000000000003,Bacteria_Microgenomates_OP11_Woesebacteria_RIFCSPLOWO2_01_FULL_OP11_Woesebacteria_39_25:0.2861499999999997):0.0656699999999999,(Bacteria_Microgenomates_OP11_Woesebacteria_RIFCSPHIGHO2_01_FULL_OP11_Woesebacteria_40_22:0.46567999999999987,Bacteria_Microgenomates_OP11_Woesebacteria_RIFCSPLOWO2_01_FULL_OP11_Woesebacteria_39_14:0.2333400000000001):0.14598999999999984):0.08604000000000012):0.06036999999999981):0.044239999999999835):0.061490000000000045,(Bacteria_Microgenomates_OP11_Woesebacteria_RBG_16_OP11_Woesebacteria_39_8b:0.4071699999999998,Bacteria_Microgenomates_OP11_Woesebacteria_RIFCSPLOWO2_01_FULL_OP11_Woesebacteria_39_10b:0.4541000000000004):0.11931000000000003):0.046030000000000015,Bacteria_Microgenomates_OP11_Woesebacteria_RBG_16_OP11_Woesebacteria_34_12:0.37731000000000003):0.05295000000000005):0.025640000000000107):0.17647000000000013):0.30945):0.061189999999999856):0.18653999999999993,(Bacteria_Microgenomates_OP11_RBG_19FT_COMBO_OP11_39_10:0.8801000000000001,(Bacteria_CPR_MicrogenomatesOP11_Shapirobacteria_Microgenomates_bacterium_SCGC_AAA255_J07_SAK_001_132:1.1314699999999998,(((Bacteria_Microgenomates_OP11_Shapirobacteria_RBG_13_OP11_Shapirobacteria_44_7:0.4702799999999998,Bacteria_Microgenomates_OP11_Shapirobacteria_RIFOXYA1_FULL_OP11_Shapirobacteria_39_17:0.3861699999999999):0.18355000000000032,Bacteria_CPR_MicrogenomatesOP11_Shapirobacteria_GWF2_OP11_rel_37_20:0.3585200000000004):0.17605000000000004,Bacteria_Microgenomates_OP11_Shapirobacteria_CG_Saphiro_01:0.36972000000000005):0.9789699999999999):0.36697999999999986):0.33462000000000014):0.10724000000000045,(((Bacteria_Microgenomates_OP11_RIF_OP11_3_RIFCSPHIGHO2_01_FULL_RIF_OP11_03_48_12:0.6358899999999998,(Bacteria_CPR_MicrogenomatesOP11_GWB1_OP11_45_17:0.46167999999999987,Bacteria_CPR_MicrogenomatesOP11_GWF1_OP11_44_10:0.5064299999999999):0.48950000000000005):0.14340999999999982,(((((Bacteria_Microgenomates_OP11_Pacebacteria_CG_Pacebac_02:0.19196000000000035,(Bacteria_Microgenomates_OP11_Pacebacteria_RIFOXYA1_FULL_OP11_Pacebacteria_38_18:0.18796000000000035,Bacteria_CPR_MicrogenomatesOP11_Pacebacteria_GWB1_OP11_rel_47_8:0.12582000000000004):0.07905999999999969):0.16832000000000003,(Bacteria_Microgenomates_OP11_Pacebacteria_RIFCSPHIGHO2_02_FULL_OP11_Pacebacteria_46_9:0.36597000000000035,Bacteria_Microgenomates_OP11_Pacebacteria_CG_Pacebac_01:0.4037700000000002):0.18382999999999994):0.54895,(Bacteria_CPR_MicrogenomatesOP11_GWF2_OP11_47_9:0.3563400000000003,(Bacteria_CPR_MicrogenomatesOP11_GWF1_OP11_46_12:0.3196100000000004,(Bacteria_CPR_MicrogenomatesOP11_GWA2_OP11_46_7:0.09677000000000024,Bacteria_CPR_MicrogenomatesOP11_GWA2_OP11_46_16_partial:0.035949999999999704):0.26720999999999995):0.1705700000000001):0.45759000000000016):0.08482000000000012,(Bacteria_Microgenomates_OP11_Collierbacteria_RIFOXYB1_FULL_OP11_Collierbacteria_49_13:0.8038000000000003,((Bacteria_Microgenomates_OP11_Collierbacteria_RIFCSPHIGHO2_01_FULL_OP11_Collierbacteria_50_25:0.10236,Bacteria_CPR_MicrogenomatesOP11_Collierbacteria_Microgenomates_bacterium_SCGC_AAA011_I21_DUSEL_001_204:0.1516099999999998):0.43852,(Bacteria_CPR_MicrogenomatesOP11_Collierbacteria_GWE1_OP11_ACD61_46_18:0.30686000000000035,(Bacteria_CPR_MicrogenomatesOP11_Collierbacteria_GWA2_OP11_42_17:0.1482000000000001,(Bacteria_Microgenomates_OP11_Collierbacteria_RIFOXYD1_FULL_OP11_Collierbacteria_40_9:0.1780999999999997,(Bacteria_CPR_MicrogenomatesOP11_Collierbacteria_GWA2_OP11_44_99:0.06813000000000002,(Bacteria_CPR_MicrogenomatesOP11_Collierbacteria_GWB1_OP11_44_6:0.08464999999999989,(Bacteria_CPR_MicrogenomatesOP11_Collierbacteria_GWA2_OP11_ACD61_44_13:0.000320,(Bacteria_Microgenomates_OP11_Collierbacteria_CG_Collier_01:0.041100000000000136,Bacteria_Microgenomates_OP11_Collierbacteria_RIFOXYC2_FULL_OP11_Collierbacteria_43_15:0.05550000000000033):0.026530000000000165):0.05381000000000036):0.028529999999999944):0.08452000000000037):0.11495999999999995):0.02909999999999968):0.3044600000000002):0.39609000000000005):0.3127900000000001):0.24170999999999987,((Bacteria_Microgenomates_OP11_RIF_OP11_3_RIFCSPLOWO2_01_FULL_RIF_OP11_03_50_28:0.2720600000000002,Bacteria_Microgenomates_OP11_RIF_OP11_3_RIFCSPLOWO2_01_FULL_RIF_OP11_03_49_14:0.22038000000000002):0.24075999999999986,(Bacteria_Microgenomates_OP11_RBG_16_OP11_45_19:0.5443899999999999,(Bacteria_Microgenomates_OP11_RIFCSPHIGHO2_01_FULL_OP11_45_11:0.6295999999999999,Bacteria_Microgenomates_OP11_RIFCSPLOWO2_01_FULL_OP11_47_10:0.5629499999999998):0.2303799999999998):0.33847000000000005):0.12321999999999989):0.0577700000000001):0.10650000000000004,((Bacteria_CPR_MicrogenomatesOP11_Beckwithbacteria_GWC1_OP11_49_16_complete:0.3424100000000001,((Bacteria_Microgenomates_OP11_Beckwithbacteria_CG_Beckwith_02:0.10749999999999993,Bacteria_CPR_MicrogenomatesOP11_Beckwithbacteria_GWA2_OP11_43_10:0.10957999999999979):0.41278000000000015,(Bacteria_Microgenomates_OP11_Beckwithbacteria_RIFCSPLOWO2_02_FULL_OP11_Beckwithbacteria_47_23:0.11585000000000001,Bacteria_Microgenomates_OP11_Beckwithbacteria_CG_Beckwith_01:0.16902000000000017):0.46991000000000005):0.27939999999999987):0.31758,(Bacteria_Microgenomates_OP11_Beckwithbacteria_RBG_13_OP11_Beckwithbacteria_35_6:0.5840899999999998,Bacteria_Microgenomates_OP11_Beckwithbacteria_RBG_13_OP11_Beckwithbacteria_42_9:0.76877):0.10415999999999981):0.09445000000000014):0.19625000000000048):0.16324000000000005,((Bacteria_Microgenomates_OP11_Gottesmanbacteria_RIFCSPHIGHO2_01_FULL_OP11_Gottesmanbacteria_42_12:1.15549,(((((Bacteria_Microgenomates_OP11_Gottesmanbacteria_RIFCSPHIGHO2_02_FULL_OP11_Gottesmanbacteria_40_13:0.6384599999999998,(((Bacteria_Microgenomates_OP11_Gottesmanbacteria_RBG_13_OP11_Gottesmanbacteria_37_7:0.6598900000000003,(Bacteria_Microgenomates_OP11_Gottesmanbacteria_RIFCSPHIGHO2_12_FULL_OP11_Gottemanbacteria_40_13:0.40879999999999983,((Bacteria_Microgenomates_OP11_Gottesmanbacteria_RBG_16_OP11_Gottesmanbacteria_37_8:0.000180,Bacteria_Microgenomates_OP11_Gottesmanbacteria_RIFCSPHIGHO2_02_FULL_OP11_Gottesmanbacteria_39_14:0.04954000000000036):0.24234000000000044,(Bacteria_Microgenomates_OP11_Gottesmanbacteria_RIFCSPLOWO2_01_FULL_OP11_Gottesmanbacteria_42_22:0.20777999999999963,Bacteria_CPR_MicrogenomatesOP11_Gottesmanbacteria_GWA2_OP11_43_14:0.17300999999999966):0.30445999999999973):0.18193999999999955):0.19179000000000013):0.1591800000000001,(Bacteria_Microgenomates_OP11_Gottesmanbacteria_RIFCSPLOWO2_01_FULL_OP11_Gottesmanbacteria_39_12b:0.3717600000000001,Bacteria_Microgenomates_OP11_Gottesmanbacteria_RIFCSPHIGHO2_02_FULL_OP11_Gottesmanbacteria_39_11:0.48934999999999995):0.09775):0.0623800000000001,Bacteria_Microgenomates_OP11_Gottesmanbakteria_CG_Gottesman_01:0.33652000000000015):0.06684000000000001):0.2626599999999999,Bacteria_CPR_MicrogenomatesOP11_Gottesmanbacteria_GWA2_OP11_41_12:0.5099100000000001):0.08284000000000002,Bacteria_Microgenomates_OP11_Gottesmanbacteria_RIFCSPHIGHO2_01_FULL_OP11_Gottesmanbacteria_39_10:0.5505200000000001):0.20164999999999988,((Bacteria_CPR_MicrogenomatesOP11_Gottesmanbacteria_GWA1_OP11_43_11:0.5495899999999998,Bacteria_CPR_MicrogenomatesOP11_Gottesmanbacteria_GWA2_OP11_nov_42_16:0.33316999999999997):0.24144999999999994,((Bacteria_Microgenomates_OP11_Roizmannbacteria_RIFCSPLOWO2_01_FULL_OP11_Roizmanbacteria_45_11:0.62106,Bacteria_CPR_MicrogenomatesOP11_Roizmanbacteria_GWC2_OP11_41_7:0.5738500000000002):0.61795,(((((Bacteria_Microgenomates_OP11_Gottesmanbacteria_RIFOXYB1_FULL_OP11_Gottesmanbacteria_47_11:0.2161299999999997,Bacteria_CPR_MicrogenomatesOP11_Gottesmanbacteria_GWB1_OP11_49_7:0.2800799999999999):0.24457999999999958,Bacteria_CPR_MicrogenomatesOP11_Gottesmanbacteria_GWA2_OP11_44_17_partial:0.84728):0.07914000000000021,(Bacteria_Microgenomates_OP11_Gottesmanbacteria_RBG_13_OP11_Gottesmanbacteria_45_10:0.1701999999999999,Bacteria_Microgenomates_OP11_Gottesmanbacteria_RIFCSPLOWO2_01_FULL_OP11_Gottesmanbacteria_46_9:0.51728):0.23459999999999992):0.10326000000000013,(Bacteria_Microgenomates_OP11_Gottesmanbacteria_RIFCSPLOWO2_01_FULL_OP11_Gottesmanbacteria_49_10:0.5327400000000004,(Bacteria_CPR_MicrogenomatesOP11_Gottesmanbacteria_GWA1_OP11_48_13:0.34599999999999964,(Bacteria_Microgenomates_OP11_Gottesmanbacteria_RIFCSPHIGHO2_01_FULL_OP11_Gottesmanbacteria_46_14:0.4010600000000002,Bacteria_Microgenomates_OP11_Gottesmanbacteria_RIFCSPLOWO2_01_FULL_OP11_Gottesmanbacteria_43_11b:0.4987899999999996):0.17087999999999992):0.06056000000000017):0.051489999999999814):0.1341000000000001,(Bacteria_Microgenomates_OP11_Gottesmanbacteria_RBG_16_OP11_Gottesmanbacteria_43_7:0.5189299999999997,Bacteria_Microgenomates_OP11_Gottesmanbacteria_RBG_16_OP11_Gottesmanbacteria_52_11:0.4431999999999996):0.25002000000000013):0.23019999999999996):0.10666999999999982):0.22703000000000007):0.07197999999999993,(Bacteria_Microgenomates_OP11_Roizmannbacteria_RIFOXYA1_FULL_OP11_Roizmanbacteria_41_12:1.2700399999999998,(((Bacteria_Microgenomates_OP11_Roizmannbacteria_RIFCSPLOWO2_02_FULL_OP11_Roizmanbacteria_36_11:0.19266999999999967,Bacteria_Microgenomates_OP11_Roizmannbacteria_RIFCSPLOWO2_02_FULL_OP11_Roizmanbacteria_38_10:0.13767999999999958):0.37016000000000027,(Bacteria_Microgenomates_OP11_Roizmannbacteria_RIFCSPHIGHO2_01_FULL_OP11_Roizmanbacteria_39_12b:0.4749100000000004,(Bacteria_Microgenomates_OP11_Roizmannbacteria_RIFCSPHIGHO2_01_FULL_OP11_Roizmanbacteria_39_24:0.5167099999999998,((Bacteria_Microgenomates_OP11_Roizmannbacteria_RIFCSPHIGHO2_12_FULL_OP11_Roizmanbacteria_37_23:0.10853000000000002,Bacteria_Microgenomates_OP11_Roizmannbacteria_RIFCSPHIGHO2_12_FULL_OP11_Roizmanbacteria_44_10:0.2514500000000002):0.12281999999999993,(Bacteria_Microgenomates_OP11_Roizmannbacteria_RIFCSPLOWO2_02_FULL_OP11_Roizmanbacteria_43_10:0.37300999999999984,Bacteria_Microgenomates_OP11_Roizmannbacteria_RIFCSPLOWO2_01_FULL_OP11_Roizmanbacteria_38_11:0.35423000000000027):0.08396000000000026):0.30605999999999955):0.09382999999999964):0.07442999999999955):0.25495,(Bacteria_Microgenomates_OP11_Roizmannbacteria_RIFCSPHIGHO2_12_FULL_OP11_Roizmanbacteria_33_9:0.49150000000000027,(Bacteria_Microgenomates_OP11_Roizmannbacteria_RIFCSPHIGHO2_12_OP11_Roizmanbacteria_41_18:0.2846000000000002,((((Bacteria_Parcubacteria_OD1_RIF_OD1_6_RIFCSPLOWO2_01_FULL_RIF_OD1_06_38_12:0.50047,Bacteria_Microgenomates_OP11_Roizmannbacteria_RIFCSPLOWO2_01_FULL_OP11_Roizmanbacteria_41_22:0.4154600000000004):0.09562999999999988,Bacteria_CPR_MicrogenomatesOP11_Roizmanbacteria_GWA2_OP11_nov_36_23:0.37819999999999965):0.06341000000000019,Bacteria_Microgenomates_OP11_Roizmanbacteria_CG_Roizman_01:0.4342100000000002):0.000170,(((Bacteria_CPR_MicrogenomatesOP11_Roizmanbacteria_Microgenomates_bacterium_SCGC_AAA011_L05_DUSEL_001_205:0.015030000000000321,(Bacteria_CPR_MicrogenomatesOP11_Roizmanbacteria_GWC2_OP11_ACD12_rel_34_23:0.1477700000000004,Bacteria_CPR_MicrogenomatesOP11_Roizmanbacteria_OP11_GWA2_32_13:0.06052999999999997):0.010580000000000034):0.4406699999999999,(((Bacteria_Microgenomates_OP11_Roizmannbacteria_RIFCSPHIGHO2_02_FULL_OP11_Roizmanbacteria_39_9:0.2590199999999996,((Bacteria_Microgenomates_OP11_Roizmannbacteria_RIFCSPLOWO2_01_FULL_OP11_Roizmanbacteria_35_13:0.19047999999999998,Bacteria_Microgenomates_OP11_Roizmannbacteria_RIFCSPLOWO2_01_FULL_OP11_Roizmanbacteria_37_12:0.23007000000000044):0.05459000000000014,(Bacteria_Microgenomates_OP11_Roizmannbacteria_RIFCSPHIGHO2_01_FULL_OP11_Roizmanbacteria_39_12c:0.2901800000000003,Bacteria_Microgenomates_OP11_Roizmannbacteria_RIFCSPHIGHO2_12_FULL_OP11_Roizmanbacteria_36_11:0.16091999999999995):0.10036000000000023):0.12492999999999999):0.14961999999999964,Bacteria_Microgenomates_OP11_Roizmannbacteria_RIFCSPLOWO2_01_FULL_OP11_Roizmanbacteria_44_13:0.3654900000000003):0.11040000000000028,Bacteria_CPR_MicrogenomatesOP11_Roizmanbacteria_GWC2_OP11P37_13:0.23726999999999965):0.056230000000000224):0.09466999999999981,Bacteria_Microgenomates_OP11_Roizmannbacteria_RIFOXYB2_FULL_OP11_Roizmanbacteria_38_10:0.4869199999999996):0.04642999999999997):0.12570000000000014):0.08830999999999989):0.23714999999999975):0.32552000000000003):0.6121400000000001):0.11464000000000008):0.1140500000000002,((Bacteria_Microgenomates_OP11_Levybacteria_RIFCSPHIGHO2_01_FULL_OP11_Levybacteria_36_15:0.41434000000000015,(Bacteria_Microgenomates_OP11_Levybacteria_CG_Levy_01:0.28478000000000003,(Bacteria_Microgenomates_OP11_Levybacteria_RIFCSPLOWO2_12_FULL_OP11_Levybacteria_39_17:0.20155000000000012,(Bacteria_Microgenomates_OP11_Levybacteria_RIFCSPHIGHO2_01_FULL_OP11_Levybacteria_40_10:0.32143999999999995,(Bacteria_Microgenomates_OP11_Levybacteria_RIFCSPHIGHO2_01_FULL_OP11_Levybacteria_40_15b:0.10572000000000026,Bacteria_Microgenomates_OP11_Levybacteria_RIFCSPHIGHO2_01_FULL_OP11_Levybacteria_40_58:0.17927999999999988):0.06427000000000005):0.08998000000000017):0.14679999999999982):0.11190999999999995):0.48706000000000005,(((((Bacteria_CPR_MicrogenomatesOP11_Levybacteria_Microgenomates_bacterium_SCGC_AAA011_E14_DUSEL_001_182:0.3066200000000001,(Bacteria_Microgenomates_OP11_Levybacteria_RBG_13_OP11_Levybacteria_35_9:0.2656399999999999,(Bacteria_Microgenomates_OP11_Levybacteria_RIFCSPHIGHO2_01_FULL_OP11_Levybacteria_37_17:0.1613699999999998,Bacteria_Microgenomates_OP11_Levybacteria_RIFCSPLOWO2_01_FULL_OP11_Levybacteria_36_13:0.13520999999999983):0.1384599999999998):0.1760299999999999):0.1604000000000001,((Bacteria_Microgenomates_OP11_Levybacteria_RIFOXYB1_FULL_OP11_Levybacteria_40_17:0.2500300000000002,Bacteria_CPR_MicrogenomatesOP11_Levybacteria_GWA2_OP11_nov_40_8:0.18784999999999963):0.18306999999999984,(Bacteria_Microgenomates_OP11_Levybacteria_RIFCSPLOWO2_02_FULL_OP11_Levybacteria_37_11:0.3559699999999997,Bacteria_Microgenomates_OP11_Levybacteria_RIFCSPLOWO2_01_FULL_OP11_Levybacteria_39_10:0.5192599999999996):0.06782999999999983):0.15542999999999996):0.07367999999999997,(Bacteria_Microgenomates_OP11_Levybacteria_RIFCSPHIGHO2_12_FULL_OP11_Levybacteria_38_12:0.48933000000000026,(Bacteria_Microgenomates_OP11_Levybacteria_RIFCSPLOWO2_02_FULL_OP11_Levybacteria_36_8b:0.30742999999999965,(14_0903_13_30cm_scaffold_11423406_4:0.5565800000000003,Bacteria_Microgenomates_OP11_Levybacteria_RIFCSPLOWO2_01_FULL_OP11_Levybacteria_42_15:0.4748400000000004):0.09655000000000014):0.16509000000000018):0.23534999999999995):0.08598000000000017,(((Bacteria_Microgenomates_OP11_Levybacteria_RIFCSPHIGHO2_01_FULL_OP11_Levybacteria_40_16:0.12347000000000019,Bacteria_Microgenomates_OP11_Levybacteria_RIFCSPHIGHO2_02_FULL_OP11_Levybacteria_37_10:0.16906):0.3836499999999998,(Bacteria_Microgenomates_OP11_Woesebacteria_RIFCSPHIGHO2_01_FULL_OP11_Woesebacteria_38_26:0.3042799999999999,Bacteria_Microgenomates_OP11_Levybacteria_RIFCSPHIGHO2_02_FULL_OP11_Levybacteria_37_13:0.38381):0.21621999999999986):0.12248999999999999,(Bacteria_Microgenomates_OP11_Levybacteria_RIFCSPHIGHO2_01_FULL_OP11_Levybacteria_41_15:0.2664200000000001,(Bacteria_Microgenomates_OP11_Levybacteria_RIFCSPHIGHO2_01_FULL_OP11_Levybacteria_37_33:0.17429999999999968,Bacteria_Microgenomates_OP11_Levybacteria_RIFCSPLOWO2_01_FULL_OP11_Levybacteria_38_21:0.13918000000000008):0.1394099999999998):0.23973999999999984):0.04400000000000004):0.12813000000000008,(Bacteria_Microgenomates_OP11_Levybacteria_RBG_16_OP11_Levybacteria_35_11:0.14334999999999987,Bacteria_Microgenomates_OP11_Levybacteria_RBG_16_OP11_Levybacteria_35_6:0.05936999999999992):0.25238000000000005):0.27710999999999997):0.37075999999999976):0.27164000000000055):0.22017999999999915,(Bacteria_Microgenomates_OP11_Daviesbacteria_RIFCSPHIGHO2_12_FULL_OP11_Daviesbacteria_37_16:0.34014999999999995,((Bacteria_Microgenomates_OP11_Daviesbacteria_RIFOXYD1_FULL_OP11_Daviesbacteria_41_10:0.5254600000000003,((Bacteria_Microgenomates_OP11_Daviesbacteria_RIFCSPHIGHO2_12_FULL_OP11_Daviesbacteria_37_11:0.4292799999999999,(Bacteria_CPR_MicrogenomatesOP11_Daviesbacteria_GWB1_OP11_41_15:0.31937000000000015,(Bacteria_Microgenomates_OP11_Daviesbacteria_RIFCSPHIGHO2_01_FULL_OP11_Daviesbacteria_41_45:0.3776600000000001,Bacteria_Microgenomates_OP11_Daviesbacteria_RIFCSPHIGHO2_12_FULL_OP11_Daviesbacteria_43_11:0.2573099999999999):0.06658000000000008):0.04994999999999994):0.0737000000000001,(Bacteria_Microgenomates_OP11_Gottesmanbacteria_RIFCSPLOWO2_01_FULL_OP11_Gottesmanbacteria_39_12:0.29899999999999993,(Bacteria_Microgenomates_OP11_Daviesbacteria_RIFCSPLOWO2_02_FULL_OP11_Daviesbacteria_38_18:0.36255000000000015,((Bacteria_Microgenomates_OP11_Daviesbacteria_RIFCSPHIGHO2_02_FULL_OP11_Daviesbacteria_39_12:0.27239000000000013,(Bacteria_Microgenomates_OP11_Daviesbacteria_RIFCSPHIGHO2_02_FULL_OP11_Daviesbacteria_36_13:0.1208499999999999,Bacteria_Microgenomates_OP11_Levybacteria_RIFCSPLOWO2_02_FULL_OP11_Levybacteria_36_8:0.1692499999999999):0.05711999999999984):0.08423999999999987,(Bacteria_Microgenomates_OP11_Curtissbacteria_RIFCSPHIGHO2_02_FULL_OP11_Curtissbacteria_40_16:0.20172999999999996,(Bacteria_Microgenomates_OP11_Daviesbacteria_RIFCSPHIGHO2_01_FULL_OP11_Daviesbacteria_40_11:0.06935000000000002,(Bacteria_Microgenomates_OP11_Daviesbacteria_RIFCSPLOWO2_02_FULL_OP11_Daviesbacteria_36_7:0.23091000000000017,Bacteria_Microgenomates_OP11_Daviesbacteria_RIFCSPLOWO2_01_FULL_OP11_Daviesbacteria_41_32:0.13884000000000007):0.04172999999999982):0.03684999999999983):0.043019999999999836):0.10562000000000005):0.020030000000000214):0.14041000000000015):0.08566999999999991):0.10785,Bacteria_Microgenomates_OP11_Daviesbacteria_RIFCSPHIGHO2_01_FULL_OP11_Daviesbacteria_44_29:0.54907):0.09158):0.5973299999999995):0.09586000000000006):0.07844000000000051,((Bacteria_Microgenomates_OP11_Curtissbacteria_RIFCSPHIGHO2_01_FULL_OP11_Curtissbacteria_41_44:0.3643200000000002,((Bacteria_Microgenomates_OP11_Curtissbacteria_RIFCSPLOWO2_01_FULL_OP11_Curtissbacteria_42_26:0.3036599999999998,((Bacteria_CPR_MicrogenomatesOP11_Curtissbacteria_GWA1_OP11_40_16_partial:0.23802000000000012,(Bacteria_CPR_MicrogenomatesOP11_Curtissbacteria_GWA1_OP11_40_9_partial:0.3547799999999999,Bacteria_CPR_MicrogenomatesOP11_Curtissbacteria_Microgenomates_bacterium_SCGC_AAA011_L6_Dusel_001_266:0.1552500000000001):0.1589999999999998):0.07051000000000007,(Bacteria_Microgenomates_OP11_Curtissbacteria_RIFCSPLOWO2_01_FULL_OP11_Curtissbacteria_41_18:0.27291,((Bacteria_Microgenomates_OP11_Curtissbacteria_RIFCSPLOWO2_02_FULL_OP11_Curtissbacteria_40_11:0.1083099999999999,Bacteria_CPR_MicrogenomatesOP11_Curtissbacteria_GWA1_OP11_41_11_plus:0.18942000000000014):0.2509100000000002,(Bacteria_Microgenomates_OP11_Curtissbacteria_RBG_13_OP11_Curtissbacteria_35_7:0.12873,Bacteria_Microgenomates_OP11_Curtissbacteria_RIFCSPLOWO2_01_FULL_OP11_Curtissbacteria_38_11b:0.38371999999999984):0.10549000000000008):0.11193000000000008):0.062120000000000175):0.03718000000000021):0.08882000000000012,(Bacteria_Microgenomates_OP11_Curtissbacteria_RIFCSPHIGHO2_01_FULL_OP11_Curtissbacteria_41_11:0.43011,(Bacteria_Microgenomates_OP11_Curtissbacteria_RIFCSPLOWO2_02_OP11_Curtissbacteria_41_11:0.16010999999999997,Bacteria_CPR_MicrogenomatesOP11_Curtissbacteria_GWA1_OP11_40_47:0.20481000000000016):0.13655000000000017):0.05595999999999979):0.16669000000000045):0.0427199999999992,((Bacteria_Microgenomates_OP11_Curtissbacteria_RIFCSPHIGHO2_02_FULL_OP11_Curtissbacteria_42_15:0.01476999999999995,Bacteria_CPR_MicrogenomatesOP11_Curtissbacteria_GWA1_OP11_40_24_partial:0.10051999999999994):0.5164599999999999,(Bacteria_Microgenomates_OP11_Curtissbacteria_RIFCSPHIGHO2_12_FULL_OP11_Curtissbacteria_38_9b:0.38800999999999997,Bacteria_Microgenomates_OP11_Curtissbacteria_RIFCSPHIGHO2_12_FULL_OP11_Curtissbacteria_41_17:0.24488999999999983):0.0712600000000001):0.1554799999999994):0.5553100000000004):0.1911100000000001,(((Bacteria_Microgenomates_OP11_RBG_13_OP11_40_7b:0.96746,Bacteria_Microgenomates_OP11_RIFCSPLOWO2_01_FULL_OP11_43_14:0.8929499999999999):0.07199000000000044,(Bacteria_Microgenomates_OP11_RIFCSPHIGHO2_12_FULL_OP11_45_10:0.69625,(Bacteria_Microgenomates_OP11_RBG_13_OP11_40_15:0.5455899999999998,((Bacteria_Microgenomates_OP11_GWB1_OP11_45_5:0.22597000000000023,Bacteria_Microgenomates_OP11_RBG_16_OP11_44_10:0.2066699999999999):0.20712999999999981,(Bacteria_Microgenomates_OP11_RBG_19FT_COMBO_OP11_43_10:0.4525899999999998,(Bacteria_Microgenomates_OP11_RBG_16_OP11_43_9:0.3853300000000002,Bacteria_Microgenomates_OP11_RIFCSPLOWO2_01_FULL_OP11_41_12:0.46699):0.12634999999999996):0.0627399999999998):0.14495000000000013):0.2917700000000001):0.23585000000000056):0.2117199999999997,Bacteria_Microgenomates_OP11_RBG_16_OP11_39_9b:0.6832199999999999):0.4652799999999999):0.3275600000000001,((((((((Archaea_Euryarchaeota_Methanococci_Methanococcales_Methanocaldococcaceae_Methanocaldococcus_jannaschii_DSM_2661:0.25871999999999984,(Archaea_Euryarchaeota_Methanococci_Methanococcales_Methanocaldococcaceae_Methanotorris_igneus_Kol_5_chromosome:0.2885900000000001,(Archaea_Euryarchaeota_Methanococci_Methanococcales_Methanococcaceae_Methanococcus_maripaludis_S2:0.43984999999999985,Archaea_Euryarchaeota_Methanococci_Methanococcales_Methanococcaceae_Methanothermococcus_okinawensis_IH1_chromosome:0.20370000000000044):0.2708199999999996):0.2771199999999996):0.56745,((((Archaea_Euryarchaeota_Thermoplasmata_Thermoplasmatales_Thermoplasmatales_archaeon_SCGC_AB_539_C06:0.5107400000000002,(14_1009_13_30cm_scaffold_227305_3:0.000130,14_1009_16_30cm_scaffold_352942_2:0.03507000000000016):0.7128100000000002):0.2010200000000002,Archaea_Euryarchaeota_unclassified_Euryarchaeota_Marine_Group_II_uncultured_marine_group_II_euryarchaeote:1.54168):0.1760799999999998,((Archaea_Euryarchaeota_Methanomicrobia_unclassified_Methanomicrobia_Candidatus_Methanomassiliicoccus_intestinalis_Issoire_Mx1:0.3098000000000001,Archaea_Euryarchaeota_Thermoplasmata_Thermoplasmatales_Thermoplasmatales_archaeon_BRNA1:0.4784499999999996):0.3010299999999999,((14_1009_16_40cm_scaffold_50417_16:0.46448,((14_1009_16_40cm_scaffold_356121_1:0.16532000000000036,(14_0927_05_40cm_scaffold_56541_2:0.07521999999999984,(14_0929_02_40cm_scaffold_2106_40:0.1486099999999997,14_0903_16_40cm_scaffold_47302_5:0.0891099999999998):0.0382100000000003):0.04732999999999965):0.06733000000000011,((14_1009_12_40cm_scaffold_10477_6:0.03343000000000007,14_0927_12_40cm_scaffold_33130_7:0.010080000000000311):0.1696799999999996,(14_0929_02_30cm_scaffold_84987_2:0.0927699999999998,(14_1009_12_40cm_scaffold_187472_1:0.10794000000000015,14_1009_16_40cm_scaffold_107738_7:0.000170):0.12694000000000027):0.06203999999999965):0.05203000000000024):0.23118999999999978):0.06249000000000038,(((((14_0927_05_20cm_scaffold_11467_14:0.1706599999999998,14_0903_13_30cm_scaffold_4729734_5:0.5217799999999997):0.07575999999999983,(14_0903_02_20cm_scaffold_86244_8:0.39017000000000035,(((((14_0903_09_20cm_scaffold_236820_2:0.006549999999999834,14_0903_13_30cm_scaffold_4366696_1:0.000170):0.000280,(14_0903_02_30cm_scaffold_10265_12:0.000170,(14_0929_12_30cm_scaffold_68040_7:0.000190,14_0903_12_20cm_scaffold_121072_2:0.000170):0.04891000000000023):0.000170):0.000170,14_0903_05_40cm_scaffold_14160_11:0.000170):0.05201999999999973,14_0903_13_30cm_scaffold_2905602_4:0.15076999999999963):0.024670000000000414,14_0903_02_30cm_scaffold_602_23:0.01440000000000019):0.02332999999999963):0.040269999999999584):0.05647999999999964,14_0927_12_20cm_scaffold_250440_3:0.18893999999999966):0.03462999999999994,((14_0903_09_30cm_scaffold_34262_2:0.000170,(14_0927_12_40cm_scaffold_56265_3:0.07071999999999967,(14_0903_12_40cm_200_scaffold_18752_7:0.12624000000000013,14_0929_12_40cm_scaffold_41183_2:0.10916999999999977):0.09283000000000019):0.05349999999999966):0.015419999999999767,(14_0929_05_30cm_scaffold_64956_6:0.006439999999999557,14_1009_13_30cm_scaffold_16470_14:0.000190):0.017719999999999736):0.12138000000000027):0.017100000000000115,((14_0929_02_40cm_scaffold_20986_9:0.20913999999999966,(((14_0927_12_40cm_scaffold_75653_3:0.10731999999999964,(14_0903_05_30cm_scaffold_1006_44:0.006590000000000096,14_1009_09_40cm_scaffold_152400_2:0.24108000000000018):0.000170):0.04140999999999995,(14_0927_05_40cm_scaffold_25982_8:0.11136999999999997,((14_1009_05_40cm_scaffold_33950_1:0.000170,14_0903_05_40cm_scaffold_221421_1:0.006579999999999586):0.000170,(14_0927_12_40cm_scaffold_3500_10:0.013219999999999565,14_0903_16_40cm_scaffold_64997_4:0.01982000000000017):0.006619999999999848):0.006560000000000343):0.039200000000000124):0.008469999999999978,((14_0927_12_40cm_scaffold_83216_2:0.013090000000000046,14_0927_12_40cm_scaffold_36409_4:0.019680000000000142):0.000180,((14_1009_12_40cm_scaffold_1238_27:0.006540000000000212,14_0929_05_40cm_scaffold_154886_3:0.006619999999999848):0.006529999999999703,(14_0903_09_40cm_scaffold_21671_3:0.006540000000000212,14_0903_13_30cm_scaffold_5050836_6:0.000170):0.03282999999999969):0.000190):0.026399999999999757):0.11230000000000029):0.02740000000000009,((14_0927_09_40cm_scaffold_58515_3:0.019160000000000288,14_0929_12_30cm_scaffold_13768_16:0.000170):0.09996999999999989,(((((14_0919_12_20cm_scaffold_182733_2:0.006649999999999601,(14_0927_09_40cm_scaffold_93152_2:0.006450000000000067,((14_0903_02_20cm_scaffold_5097_7:0.0,14_0903_13_20cm_scaffold_4611_6:0.0):0.000170,(14_0927_09_20cm_scaffold_14258_2:0.012990000000000279,14_0929_12_20cm_scaffold_58804_6:0.01961999999999975):0.000180):0.01966000000000001):0.012929999999999886):0.006420000000000314,(14_0903_09_30cm_scaffold_12769_3:0.000170,(14_1009_09_40cm_scaffold_16447_6:0.012970000000000148,14_1009_12_40cm_scaffold_3568_32:0.000180):0.02613999999999983):0.013150000000000439):0.012959999999999638,14_0903_12_30cm_scaffold_71123_3:0.00694999999999979):0.0057400000000003,(14_0929_12_30cm_scaffold_101193_2:0.000190,(14_0903_09_30cm_scaffold_13789_5:0.000170,14_0903_12_40cm_200_scaffold_24209_4:0.16288000000000036):0.013200000000000323):0.0205700000000002):0.007049999999999557,(14_0927_12_20cm_scaffold_223796_1:0.02583999999999964,14_1009_09_20cm_scaffold_268924_2:0.010449999999999626):0.010550000000000281):0.01996999999999982):0.09619):0.03387999999999991):0.1499600000000001):0.30799999999999983):0.17066999999999988):0.2869299999999999,(Archaea_Euryarchaeota_unclassified_Euryarchaeota_Aciduliprofundum_boonei_T469_chromosome:0.6592199999999999,(Archaea_Euryarchaeota_Thermoplasmata_Thermoplasmatales_Thermoplasmataceae_Thermoplasma_acidophilum_DSM_1728:0.6893099999999999,(Archaea_Euryarchaeota_Thermoplasmata_Thermoplasmatales_Ferroplasmaceae_Ferroplasma_acidarmanus_Fer1:0.41469999999999985,Archaea_Euryarchaeota_Thermoplasmata_Thermoplasmatales_Picrophilaceae_Picrophilus_torridus_DSM_9790:0.4688699999999999):0.2506700000000004):0.7757200000000002):0.10827000000000009):0.14475000000000016):0.08787000000000011,((Archaea_Euryarchaeota_Archaeoglobi_Archaeoglobales_Archaeoglobaceae_Archaeoglobus_fulgidus_DSM_8774:0.17245000000000044,Archaea_Euryarchaeota_Archaeoglobi_Archaeoglobales_Archaeoglobaceae_Ferroglobus_placidus_DSM_10642_chromosome:0.39968999999999966):0.9542900000000003,((Archaea_Euryarchaeota_Methanomicrobia_Methanomicrobiales_Methanomicrobiaceae_Methanofollis_liminatans_GKZPZ_DSM_4140:0.3850199999999999,(((Archaea_Euryarchaeota_Methanomicrobia_Methanomicrobiales_Methanomicrobiaceae_Methanomicrobium_mobile_BP_DSM_1539:0.25056999999999974,Archaea_Euryarchaeota_Methanomicrobia_Methanomicrobiales_Methanomicrobiaceae_Methanoplanus_petrolearius_DSM_11571_chromosome:0.18834000000000017):0.3342900000000002,((Archaea_Euryarchaeota_Methanomicrobia_Methanomicrobiales_Methanocorpusculaceae_Methanocorpusculum_labreanum_Z:0.35001000000000015,Archaea_Euryarchaeota_Methanomicrobia_Methanomicrobiales_Methanospirillaceae_Methanospirillum_hungatei_JF_1:0.4934599999999998):0.10545999999999989,Archaea_Euryarchaeota_Methanomicrobia_Methanomicrobiales_Methanoregulaceae_Candidatus_Methanosphaerula_palustris_E1_9c:0.27981000000000034):0.042749999999999844):0.061670000000000336,(Archaea_Euryarchaeota_Methanomicrobia_Methanomicrobiales_Methanomicrobiaceae_Methanoculleus_bourgensis_MS2:0.36972999999999967,(Archaea_Euryarchaeota_Methanomicrobia_Methanomicrobiales_Methanoregulaceae_Methanolinea_tarda_NOBI_1:0.3186,Archaea_Euryarchaeota_Methanomicrobia_Methanomicrobiales_Methanoregulaceae_Candidatus_Methanoregula_boonei_6A8:0.30250999999999983):0.16805000000000003):0.1030300000000004):0.1614899999999997):0.5143599999999999,(((Archaea_Euryarchaeota_Methanomicrobia_Methanosarcinales_Methermicoccaceae_Methermicoccus_shengliensis_DSM_18856:0.7042400000000004,('Archaea_Euryarchaeota_Methanomicrobia_Methanocellales_Methanocellaceae_Methanocella_sp._RC_I_Manual_curation_by_Zhe_Lv':0.5076999999999998,'Archaea_Euryarchaeota_Methanomicrobia_Methanocellales_Methanoflorens_stordalenmirensis_Draft_v4.3.2':0.5590999999999999):0.23075000000000045):0.2875300000000003,(Archaea_Euryarchaeota_Methanomicrobia_Methanosarcinales_Methanosaetaceae_Methanosaeta_thermophila_PT:0.5774499999999998,(Archaea_Euryarchaeota_Methanomicrobia_Methanosarcinales_Methanosarcinaceae_Methanosarcina_barkeri_Fusaro_DSM_804:0.41263000000000005,((Archaea_Euryarchaeota_Methanomicrobia_Methanosarcinales_Methanosarcinaceae_Methanolobus_psychrophilus_R15:0.2268699999999999,Archaea_Euryarchaeota_Methanomicrobia_Methanosarcinales_Methanosarcinaceae_Methanomethylovorans_hollandica_DSM_15978:0.15793999999999997):0.14109000000000016,(((Archaea_Euryarchaeota_Methanomicrobia_Methanosarcinales_Methanosarcinaceae_Methanohalobium_evestigatum_Z_7303_chromosome:0.3176199999999998,Archaea_Euryarchaeota_Methanomicrobia_Methanosarcinales_Methanosarcinaceae_Methanosalsum_zhilinae_WeN5_DSM_404017:0.30381000000000036):0.04614000000000029,Archaea_Euryarchaeota_Methanomicrobia_Methanosarcinales_Methanosarcinaceae_Methanohalophilus_mahii_DSM_5219_chromosome:0.23078999999999983):0.11531999999999965,Archaea_Euryarchaeota_Methanomicrobia_Methanosarcinales_Methanosarcinaceae_Methanococcoides_burtonii_DSM_6242:0.18043999999999993):0.044810000000000016):0.1782199999999996):0.3753500000000001):0.09647000000000006):0.25412999999999997,((('Archaea_Euryarchaeota_Halobacteria_Halobacteriales_Halobacteriaceae_Halobaculum_sp._A07HB70':0.23390000000000022,(Archaea_Euryarchaeota_Halobacteria_Halobacteriales_Halobacteriaceae_Halobacteriaceae_archaeon_G22:0.1741400000000004,(Archaea_Euryarchaeota_Halobacteria_Halobacteriales_Halobacteriaceae_Halorubrum_lacusprofundi_ATCC_49239:0.05257999999999985,'Archaea_Euryarchaeota_Halobacteria_Halobacteriales_Halobacteriaceae_Halorubrum_sp._A07HR67':0.07223999999999986):0.08948):0.04656000000000038):0.04992999999999981,(((('Archaea_Euryarchaeota_Halobacteria_Haloferacales_Haloferacaceae_Halohasta_litchfieldiae_tADL__Hlit_replicon_OLD_NAMEhalophilic_archaeon_sp._True_ADL':0.09086999999999978,('Archaea_Euryarchaeota_Halobacteria_Halobacteriales_Halobacteriaceae_Halonotius_sp._A07HN63':0.3202600000000002,'Archaea_Euryarchaeota_Halobacteria_Halobacteriales_Halobacteriaceae_Halonotius_sp._J07ABHN4_version_2':0.052649999999999864):0.16898999999999997):0.0760500000000004,('Archaea_Euryarchaeota_Halobacteria_halophilic_archaeon_sp._DL31__DL31_replicon_1_OLD_NAME_halophilic_archaeon_sp._DL31':0.2552000000000003,'Archaea_Euryarchaeota_Halobacteria_Halobacteriales_Halobacteriaceae_Halorubrum_sp._A07HR60':0.25237):0.031640000000000335):0.0887399999999996,(Archaea_Euryarchaeota_Halobacteria_Halobacteriales_Halobacteriaceae_Haloquadratum_walsbyi_HBSQ001_DSM_16790:0.2667299999999999,(Archaea_Euryarchaeota_Halobacteria_Halobacteriales_Halobacteriaceae_Halogeometricum_borinquense_DSM_11551_chromosome:0.0607899999999999,(Archaea_Euryarchaeota_Halobacteria_Halobacteriales_Halobacteriaceae_Haloferax_mediterranei_R_4_ATCC_33500:0.12830999999999992,Archaea_Euryarchaeota_Halobacteria_Halobacteriales_Halobacteriaceae_Halosarcina_pallida_JCM_14848:0.12723999999999958):0.01529999999999987):0.041389999999999816):0.01888000000000023):0.038610000000000255,(Archaea_Euryarchaeota_Halobacteria_Halobacteriales_Halobacteriaceae_Halalkalicoccus_jeotgali_B3_chromosome:0.28178000000000036,((((Archaea_Euryarchaeota_Halobacteria_Halobacteriales_Halobacteriaceae_Halomicrobium_mukohataei_DSM_12286:0.1330600000000004,Archaea_Euryarchaeota_Halobacteria_Halobacteriales_Halobacteriaceae_Halorhabdus_utahensis_DSM_12940:0.1765699999999999):0.031209999999999738,Archaea_Euryarchaeota_Halobacteria_Halobacteriales_Halobacteriaceae_Halosimplex_carlsbadense_2_9_1:0.1334799999999996):0.0734199999999996,(Archaea_Euryarchaeota_Halobacteria_Halobacteriales_Halobacteriaceae_Natronomonas_pharaonis_Gabara_DSM_2160:0.28817999999999966,Archaea_Euryarchaeota_Halobacteria_Halobacteriales_Halobacteriaceae_Haloarcula_marismortui_ATCC_43049:0.09452999999999978):0.03962000000000021):0.09400999999999993,((Archaea_Euryarchaeota_Halobacteria_Halobacteriales_Halobacteriaceae_Natronorubrum_sulfidifaciens_JCM_14089:0.0644600000000004,(Archaea_Euryarchaeota_Halobacteria_Halobacteriales_Halobacteriaceae_Haloterrigena_turkmenica_DSM_5511:0.052810000000000024,Archaea_Euryarchaeota_Halobacteria_Halobacteriales_Halobacteriaceae_Natronolimnobius_innermongolicus_JCM_12255:0.08370999999999995):0.02505999999999986):0.02442999999999973,(Archaea_Euryarchaeota_Halobacteria_Halobacteriales_Halobacteriaceae_Natrialba_magadii_ATCC_43099_chromosome:0.08368999999999982,(Archaea_Euryarchaeota_Halobacteria_Halobacteriales_Halobacteriaceae_Halobiforma_nitratireducens_JCM_10879:0.08145999999999987,Archaea_Euryarchaeota_Halobacteria_Halobacteriales_Halobacteriaceae_Halopiger_xanaduensis_SH_6:0.0770900000000001):0.06782000000000021):0.028679999999999595):0.0985100000000001):0.05271000000000026):0.11162000000000027):0.04147999999999996):0.0407099999999998,(Archaea_Euryarchaeota_Halobacteria_Halobacteriales_Halobacteriaceae_Halococcus_saccharolyticus_DSM_5350:0.3319200000000002,'Archaea_Euryarchaeota_Halobacteria_Halobacteriales_Halobacteriaceae_Halobacterium_sp._NRC_1':0.3668300000000002):0.06271000000000004):0.6445499999999997):0.15744999999999987):0.2037300000000002):0.23313000000000006):0.11830000000000007,(Archaea_Euryarchaeota_Methanopyri_Methanopyrales_Methanopyraceae_Methanopyrus_kandleri_AV19:1.25388,(Archaea_Euryarchaeota_Methanobacteria_Methanobacteriales_Methanothermaceae_Methanothermus_fervidus_DSM_2088_chromosome:0.34199,('Archaea_Euryarchaeota_Methanobacteria_Methanobacteriales_Methanobacteriaceae_Methanobacterium_sp._SWAN_1_chromosome':0.29452000000000034,(Archaea_Euryarchaeota_Methanobacteria_Methanobacteriales_Methanobacteriaceae_Methanobrevibacter_smithii_ATCC_35061:0.2143600000000001,(Archaea_Euryarchaeota_Methanobacteria_Methanobacteriales_Methanobacteriaceae_Methanosphaera_stadtmanae_DSM_3091:0.32221999999999973,Archaea_Euryarchaeota_Methanobacteria_Methanobacteriales_Methanobacteriaceae_Methanothermobacter_thermautotrophicus_Delta_H:0.24002999999999997):0.0413199999999998):0.0947300000000002):0.4196):0.44745999999999997):0.14139999999999997):0.11160000000000014,(Archaea_Euryarchaeota_Thermococci_Thermococcales_Thermococcaceae_Thermococcus_kodakarensis_KOD1:0.07614999999999972,(Archaea_Euryarchaeota_Thermococci_Thermococcales_Thermococcaceae_Pyrococcus_furiosus_DSM_3638:0.13440999999999992,Archaea_Euryarchaeota_Thermococci_Thermococcales_Thermococcaceae_Palaeococcus_pacificus_DY20341:0.23188999999999993):0.050739999999999785):0.89466):0.06957000000000013,(((((14_0903_05_40cm_scaffold_4821_8:0.000190,((14_0903_13_30cm_scaffold_188236_1:0.000170,14_0927_05_40cm_scaffold_211582_1:0.02491000000000021):0.000170,14_1009_09_30cm_scaffold_11754_12:0.000170):0.000180):0.000180,14_0929_12_40cm_scaffold_35497_8:0.000170):0.39053000000000004,((((14_0929_05_40cm_scaffold_176963_4:0.000180,(14_0903_16_40cm_scaffold_6803_11:0.000170,(((14_1009_02_30cm_scaffold_61491_1:0.000170,((14_0927_05_40cm_scaffold_30891_4:0.008619999999999628,(14_0903_13_40cm_scaffold_166080_3:0.000170,14_1009_05_20cm_scaffold_2267_6:0.010399999999999743):0.000140):0.000190,14_1009_13_40cm_scaffold_10777_14:0.0694600000000003):0.008639999999999759):0.000170,14_0903_13_40cm_scaffold_28042_5:0.000170):0.008630000000000138,14_0903_05_20cm_scaffold_964_7:0.008619999999999628):0.000170):0.01721000000000039):0.000170,14_0903_13_30cm_scaffold_3953510_4:0.000170):0.15186999999999973,((14_0927_12_40cm_scaffold_137268_2:0.017699999999999605,(14_0929_12_30cm_scaffold_4342_18:0.028019999999999712,(((14_1009_05_40cm_scaffold_85605_4:0.000180,14_1009_16_40cm_scaffold_110033_5:0.009199999999999875):0.018469999999999764,(14_0903_02_40cm_scaffold_1010_5:0.009079999999999977,14_0903_12_30cm_scaffold_1713_19:0.027499999999999858):0.000170):0.008130000000000415,(14_0927_09_20cm_scaffold_6482_7:0.04197000000000006,((14_0903_12_40cm_200_scaffold_2370_6:0.00912999999999986,(14_0929_09_40cm_scaffold_228458_2:0.000170,(14_1009_05_40cm_scaffold_14354_4:0.018519999999999648,14_0903_09_20cm_scaffold_11632_10:0.009120000000000239):0.000170):0.000140):0.000180,(14_1009_13_20cm_scaffold_7363_3:0.018360000000000376,(14_0903_12_20cm_scaffold_27676_4:0.00910999999999973,14_0903_09_30cm_scaffold_4517_10:0.018500000000000405):0.000170):0.00912999999999986):0.000180):0.024070000000000036):0.009170000000000122):0.008799999999999919):0.022540000000000227,(14_0903_05_40cm_scaffold_156125_2:0.017999999999999794,((14_0929_05_30cm_scaffold_47264_2:0.008020000000000138,(14_1009_09_40cm_scaffold_106290_5:0.07108999999999988,14_0929_05_30cm_scaffold_64551_8:0.03957999999999995):0.3908800000000001):0.0010599999999998388,14_1009_05_30cm_scaffold_69649_3:0.017990000000000173):0.000190):0.05109999999999992):0.08530999999999977):0.12744999999999962,(((((14_0903_05_30cm_scaffold_74897_1:0.007369999999999877,14_1009_13_30cm_scaffold_73253_1:0.04049000000000014):0.000820,((14_1009_16_20cm_scaffold_17890_2:0.01640999999999959,14_0929_05_30cm_scaffold_53736_4:0.000190):0.008160000000000167,(((((14_0903_13_30cm_scaffold_791449_6:0.008390000000000342,(14_1009_13_20cm_scaffold_29_109:0.009159999999999613,14_0903_02_30cm_scaffold_69489_2:0.000170):0.000190):0.000190,14_0903_13_20cm_scaffold_94733_4:0.00990000000000002):0.009389999999999787,14_1009_05_40cm_scaffold_42644_8:0.008180000000000298):0.000190,(14_0903_05_40cm_scaffold_1047_2:0.0,14_1009_05_30cm_scaffold_23435_2:0.0):0.01639000000000035):0.009190000000000254,14_0929_05_20cm_scaffold_12810_2:0.01625999999999994):0.000190):0.009210000000000385):0.009789999999999743,(14_0929_09_30cm_scaffold_2745_27:0.1320699999999997,((14_0903_16_40cm_scaffold_1789_63:0.05428000000000033,14_0903_09_30cm_scaffold_167_46:0.000180):0.020979999999999777,(((14_0903_12_40cm_200_scaffold_44983_6:0.000170,14_0929_12_40cm_scaffold_34724_7:0.008009999999999629):0.008300000000000196,(14_1009_09_30cm_scaffold_4958_1:0.000170,14_0903_13_30cm_scaffold_2483514_20:0.009100000000000108):0.023930000000000007):0.05750999999999973,(((14_0903_09_40cm_scaffold_9042_6:0.002869999999999706,14_0919_12_20cm_scaffold_24644_2:0.07510999999999957):0.029950000000000365,(14_1009_09_30cm_scaffold_33196_3:0.015880000000000116,14_0903_09_40cm_scaffold_197810_1:0.009009999999999962):0.007920000000000371):0.000170,14_0903_05_40cm_scaffold_57978_2:0.007789999999999964):0.024960000000000093):0.01921000000000017):0.000190):0.0261199999999997):0.0047199999999998354,(14_0903_09_40cm_scaffold_32584_5:0.015799999999999592,14_0929_12_30cm_scaffold_106745_1:0.009970000000000034):0.010939999999999728):0.12038999999999955,((14_0929_05_40cm_scaffold_7384_8:0.06034000000000006,14_0929_05_40cm_scaffold_196909_3:0.03244999999999987):0.13766000000000034,(14_1009_16_40cm_scaffold_305852_2:0.20279999999999987,(14_0903_05_40cm_scaffold_480_87:0.008580000000000254,14_0929_05_40cm_scaffold_21557_2:0.000170):0.24448000000000025):0.08335000000000026):0.2084400000000004):0.1048600000000004):0.14078999999999997):1.2697600000000002,(Archaea_Thau
[truncated: 154,377 more chars]
