# Supplementary material for: Mediterranean grassland soil C–N compound turnover is dependent on rainfall and depth, and is mediated by genomically divergent microorganisms
Source: Nat Microbiol. 2019 May 20;4(8):1356–67. doi: 10.1038/s41564-019-0449-y (PMC6784897; doi:10.1038/s41564-019-0449-y)
Supplement: Supplementary file 7 — rpS3 protein tree with only sequences from our study. [file 41564_2019_449_MOESM7_ESM.txt]

(OTU_2223:0.0222152598,(((((((((((((((((((((((((((((((((((((OTU_2401:0.0000025441,((OTU_2429:0.0224938357,OTU_3242:0.0326638232)0/99:0.000003,OTU_2847:0.0358796733)91.3/98:0.045304)76.7/97:0.021694,OTU_2432:0.0928153205)78.4/94:0.023973,OTU_2438:0.0458644596)0/94:0.000003,OTU_2428:0.1173624761)81.9/78:0.049160,OTU_2478:0.0487380394)94.3/84:0.101547,OTU_2757:0.1975443317)81.4/66:0.072695,((OTU_2413:0.0624120526,OTU_2673:0.0000020766)90.6/100:0.189222,OTU_2612:0.1305373342)51/82:0.098429)77.7/78:0.057470,OTU_2410:0.2009373144)88.9/65:0.084878,(((((OTU_2462:0.0482782840,(OTU_2837:0.0718133800,OTU_2946:1.4485019265)0/92:0.000002)0/100:0.000002,OTU_2948:0.0000022048)75.7/100:0.023385,OTU_2469:0.0482837517)76.9/89:0.023294,(OTU_2452:0.0168203780,OTU_3275:0.0336574401)0/100:0.006768)95.3/98:0.071237,(((((((OTU_2455:0.0000023265,(OTU_606:0.1207189537,((OTU_2456:0.0796393210,OTU_2913:1.6753223865)0/74:0.007560,OTU_2889:0.8943288599)72.7/74:0.112839)77.3/73:0.016840)79.1/73:0.010746,(OTU_2483:0.0937364220,((OTU_237:0.4902966418,OTU_2457:0.0000027035)94.4/100:0.070459,OTU_3144:0.0329777233)13.1/83:0.023182)0/96:0.000003)97.2/82:0.075873,(OTU_2741:0.0648673870,OTU_2484:0.0000024517)85.6/100:0.051235)87.2/85:0.032289,OTU_3329:1.3239098067)82.5/51:0.022912,OTU_2480:0.1925340627)91.2/53:0.057039,((((OTU_2470:0.0000029204,(OTU_2482:0.0564788054,OTU_2984:0.0378593166)88/99:0.115777)76.6/96:0.023697,OTU_2465:0.0719802377)85.1/98:0.047501,OTU_2481:0.0000028922)74.7/93:0.024679,OTU_2464:0.0470755488)93.7/63:0.098463)73.7/32:0.010956,((((OTU_2460:0.0000024497,OTU_2459:0.0711872465)0/93:0.000002,OTU_373:0.0595729296)0/87:0.000002,OTU_2989:0.0629758411)0/90:0.008441,OTU_2373:0.1202580128)80.4/52:0.008446)76.5/20:0.007939)90.5/34:0.023745)0/33:0.000002,((OTU_2382:0.0000027914,OTU_2864:0.0852971639)75.9/83:0.026633,(OTU_2357:0.0241791421,OTU_2375:0.0489328963)95.1/100:0.096555)96.8/100:0.146335)82/63:0.016050,(((((OTU_2472:0.0235916726,(OTU_2450:0.0715497735,((OTU_2475:0.0475449008,(OTU_2330:0.0990564021,OTU_2637:0.5832882427)0/100:0.009694)0/94:0.000002,OTU_1467:0.2721936356)41.3/97:0.025937)0/94:0.000002)96.8/99:0.078188,OTU_2477:0.0718703272)0/57:0.000003,OTU_2487:0.0236361254)79.2/64:0.030597,OTU_3097:0.0772822274)52.1/98:0.050833,((((OTU_2466:0.0475934417,OTU_3114:0.0289777750)71.6/100:0.023627,OTU_2622:1.1343251091)0/73:0.000003,OTU_2463:0.0000020056)0/61:0.000002,OTU_2853:0.0000024692)86.8/93:0.054830)84.5/95:0.070437)73.7/96:0.026296,((((OTU_63:0.0000029117,OTU_2616:1.7158347606)0/71:0.000002,OTU_3308:0.1173572357)0/98:0.000002,(OTU_2892:0.0286851270,OTU_2411:0.1565326509)77.5/63:0.037419)99.5/100:0.354055,(((OTU_2362:0.0448538937,OTU_2788:0.0000022528)91/100:0.044950,OTU_2391:0.0000024722)99.9/100:0.252578,OTU_2479:0.0000025258)100/100:0.448005)50.9/94:0.042221)95.3/100:0.047322,OTU_2473:0.0518750730)98.8/100:0.075312,OTU_376:0.0265266175)75.2/76:0.040144,(OTU_2379:0.0000021398,OTU_2902:0.2406071005)78.1/100:0.020107)88.2/100:0.065226,((OTU_2356:0.0000022267,(OTU_2610:0.1586917319,OTU_2598:0.0225446625)0/99:0.000003)85.2/100:0.044008,(OTU_2384:0.0000021845,OTU_2825:0.0699317288)89.1/100:0.066497)74.3/78:0.021253)99/100:0.181748,OTU_2369:0.0000022801)89.5/82:0.053575,(OTU_2424:0.0000024363,OTU_2699:1.3474444508)72/95:0.023372)77.4/79:0.024387,OTU_2437:0.0246078791)0/79:0.008848,OTU_2448:0.2019033428)94.1/100:0.385636,OTU_1004:0.6893518179)98.7/100:0.668434,OTU_2013:0.4342541321)93.4/99:0.792334,(((((((((((((((((((((((OTU_1725:0.0000029653,OTU_3104:0.0616160260)89/79:0.032069,OTU_2809:0.0921768923)0/41:0.000003,((OTU_1680:0.0000029117,((OTU_1523:0.0315780983,OTU_2632:0.0924651298)76.8/100:0.015400,OTU_2008:0.0160365300)88.6/100:0.030857)0/60:0.000003,(OTU_2822:0.0367251502,OTU_1543:0.0791391047)78.3/96:0.015125)85.1/45:0.014923)81.5/39:0.014892,OTU_1538:0.0000021186)85.8/26:0.029542,(OTU_125:0.0000028631,((((OTU_2866:0.0496440322,OTU_2801:0.0189902987)80.2/82:0.023192,OTU_2817:0.0000023198)82.7/81:0.020760,OTU_1590:0.0294537907)0/79:0.000003,OTU_2325:0.6734269058)5.7/49:0.015491)78.4/48:0.015759)86/80:0.034502,OTU_1515:0.0559050738)39/77:0.014808,OTU_2871:0.1788576777)76.6/87:0.016198,((((((OTU_483:0.0000022381,OTU_321:0.2047476863)46.6/95:0.042961,OTU_1684:0.0153917101)0/98:0.000002,OTU_1387:0.0149900766)0/85:0.000003,OTU_1525:0.0000029117)79/100:0.034751,OTU_3078:0.1190246567)54.9/52:0.027361,OTU_1646:0.0620513854)72.9/52:0.018706)79.3/52:0.031429,OTU_1671:0.0106231420)82/51:0.032555,(OTU_264:0.0643871065,OTU_2297:0.0468421878)0/80:0.001641)88.9/84:0.108923,OTU_3226:0.0928556098)82/88:0.050104,(OTU_2854:1.7476972381,OTU_2630:0.4053597471)96.7/99:0.786059)0/28:0.000002,OTU_1653:0.0000026799)0/27:0.000003,OTU_3332:0.0903651367)0/27:0.018843,((OTU_1636:0.0000026357,OTU_1528:0.1860363625)90.7/100:0.040485,(OTU_1701:0.0000021552,OTU_2666:0.1955296020)0/44:0.033937)86.8/99:0.038134)87.4/23:0.041933,((((((((((OTU_913:0.0000024791,OTU_1710:0.0510819481)0/99:0.000002,OTU_880:0.0166295039)89.5/99:0.025755,OTU_354:0.6331562169)0/80:0.000002,OTU_2324:0.0000023007)0/82:0.000002,OTU_3065:0.2264287854)80.1/94:0.033517,OTU_2695:0.1059459926)0/75:0.000003,OTU_2692:0.0309876901)81.9/96:0.110140,OTU_1307:0.4272479747)91.7/94:0.124745,OTU_1595:0.0942715163)0/61:0.000002,OTU_2495:0.1623835707)15.3/15:0.041276)76.7/59:0.025741,((((((((((((((((OTU_1579:0.0000021924,((OTU_2211:0.0152521742,OTU_1576:0.0000020602)0/90:0.000003,OTU_2745:0.0984154950)91/100:0.030088)0/83:0.000002,(OTU_987:0.0297740599,OTU_2490:0.0474633797)77.7/96:0.014496)79.9/78:0.027503,(((OTU_967:0.0350896083,OTU_2328:0.0459654025)76/42:0.016797,(OTU_1631:0.0440324139,OTU_1615:0.0000020571)27.9/61:0.029647)86.3/62:0.051800,OTU_2651:0.0829306948)72.3/44:0.027438)77.9/57:0.029549,((OTU_1614:0.0310008170,OTU_1627:0.0307269525)0/84:0.000003,OTU_2724:0.0343440481)88.7/97:0.031165)0/53:0.000003,((((((OTU_1231:0.0310807115,(OTU_1637:0.0521872536,OTU_2416:0.0346445495)92.2/63:0.076850)88.6/63:0.056290,OTU_1846:0.0515349897)71.6/76:0.038295,OTU_1866:0.0000020705)89.1/90:0.059772,((OTU_1145:0.1466596585,OTU_1465:0.1580359868)100/100:0.672704,OTU_1623:0.0000024181)91/99:0.048423)76.1/77:0.015520,(((OTU_2144:0.0000022261,OTU_2204:0.0480260313)0/78:0.000003,(OTU_3259:0.6134061466,OTU_2332:0.0000021142)82.2/94:0.032385)0/93:0.016046,((OTU_1726:0.0496655973,(OTU_1641:0.0000020849,OTU_1638:0.0469666621)0/100:0.004317)0/98:0.026927,OTU_1622:0.0312666069)0/89:0.000003)0/72:0.000002)81.1/81:0.016191,OTU_1061:0.0000025338)88.5/41:0.015992)0/56:0.000003,((((OTU_1633:0.0208870864,OTU_1781:0.0693256518)75.9/53:0.022442,OTU_1829:0.1690569810)38.1/53:0.012755,OTU_1630:0.0925829289)0/53:0.006638,(OTU_1216:0.0000023205,(OTU_1268:0.0463090800,((OTU_2317:0.0000021993,OTU_2339:0.0501596798)88.1/53:0.035247,OTU_2185:0.0318324465)42.1/51:0.015703)0/52:0.000002)0/43:0.000002)86.5/60:0.015206)0/49:0.000003,OTU_2234:0.0313839992)0/16:0.000003,OTU_1585:0.0153105508)83.1/66:0.020009,(OTU_1632:0.0000027425,(OTU_2485:0.0000029117,OTU_1521:0.0456547095)0/99:0.000002)92.5/99:0.030932)0/54:0.000002,OTU_1565:0.0152973826)84.6/56:0.020057,OTU_1616:0.0000028858)92.5/56:0.051475,OTU_2561:0.0500000709)66/70:0.018370,OTU_1569:0.0678312401)87.7/70:0.043148,((((OTU_1574:0.0000021927,OTU_2899:0.0708972588)93.9/60:0.028813,(OTU_1609:0.0142940303,OTU_1597:0.0580438889)0/89:0.000002)65.8/60:0.040224,OTU_1603:0.0531132415)79.5/68:0.027233,(((OTU_1845:0.0173378699,(OTU_1872:0.0174352744,OTU_1628:0.1431956959)75.8/70:0.017981)94.8/94:0.075064,(OTU_3009:0.1229907873,(OTU_3191:0.0000023569,OTU_3179:0.1293575614)88.1/100:0.085280)90.9/100:0.102936)0/71:0.000658,OTU_3192:0.2223990259)75.7/96:0.016497)95.2/99:0.072416)85.2/100:0.065797,((((((OTU_1527:0.0000020452,OTU_2763:0.0000029117)0/100:0.000002,OTU_2308:0.3454278407)84.7/71:0.034503,OTU_2684:0.0172442994)77.2/71:0.017162,((OTU_1822:0.0000027141,OTU_1649:0.0166171663)0/78:0.000002,OTU_2589:0.0178336550)78.6/96:0.016897)0/47:0.000400,OTU_2502:0.2343342473)39.9/64:0.069085,((OTU_1785:0.0335003892,OTU_1823:0.0174607903)61.6/72:0.017292,OTU_1792:0.0337578227)0/64:0.000003)92.8/96:0.096948)89.1/100:0.106764,(OTU_1513:0.0000021210,((OTU_1498:0.0145035559,OTU_1704:0.0000022066)98.6/100:0.120216,OTU_667:0.0383018845)33.2/88:0.023815)90.7/93:0.092611)94.1/97:0.149500)77.4/64:0.030104,((((((((OTU_1709:0.0000022436,OTU_1827:0.1233228505)80.1/91:0.031546,(OTU_3301:0.0227358029,OTU_1824:0.0449045548)0/100:0.006563)90.5/91:0.055698,((OTU_1867:0.0525303541,(OTU_1455:0.5096342808,OTU_1848:0.0000027217)37.3/39:0.017006)92.3/60:0.081590,OTU_1587:0.1604599134)76.7/97:0.048392)75.4/96:0.021736,OTU_3262:0.3668686857)76.7/77:0.020883,(((OTU_2901:0.0703300789,OTU_1853:0.0000022415)46.7/100:0.028390,((OTU_1931:0.0822766087,OTU_2843:0.0442513791)82.6/100:0.065669,OTU_1841:0.1285898149)70.3/99:0.052123)83.9/99:0.061920,OTU_1809:0.0716304078)75.6/89:0.023661)89/98:0.078730,OTU_1859:0.2411418670)79.3/98:0.048807,((((OTU_1522:0.0000026213,OTU_3189:0.8254783849)90.3/100:0.132390,((OTU_2681:0.2848882737,OTU_1668:0.0637181113)87.4/100:0.082252,OTU_1617:0.0972251047)93.3/100:0.100483)81.5/95:0.069485,(OTU_2406:0.0767984840,OTU_3246:0.2059176036)71.8/94:0.042363)89.5/99:0.080261,OTU_2959:0.1076913863)0/41:0.000002)86.8/98:0.039650,OTU_2441:0.1970905243)79.7/98:0.037784)83.4/72:0.053982,((((((((((((((((((OTU_1685:0.0154171168,OTU_3267:0.0217612037)0/69:0.000002,(((OTU_1745:0.0155842527,((OTU_615:0.0318734371,OTU_1700:0.0276558395)0/87:0.000001,OTU_2810:0.0668737677)0/91:0.008263)0/88:0.000003,OTU_2933:0.0178191806)0/52:0.000003,(OTU_2513:0.0000024784,OTU_1706:0.1423812283)79.6/87:0.016233)0/62:0.000003)95.5/97:0.066219,(OTU_1691:0.0320311370,((OTU_1669:0.0153872069,OTU_1655:0.0465715071)45.2/99:0.014906,OTU_2704:0.0721410064)0/92:0.000002)77.4/95:0.015158)0/91:0.017577,OTU_2811:0.1356811657)0/77:0.000002,((((OTU_1634:0.0000029117,((OTU_1690:0.0154602568,OTU_2349:0.0320827940)35.6/69:0.015628,OTU_1764:0.0158056538)0/69:0.000003)0/63:0.000002,OTU_1664:0.0468972448)83.5/97:0.031141,OTU_3286:0.0703574504)0/98:0.000003,OTU_1888:0.1125601206)81.9/99:0.015416)79.9/78:0.017356,OTU_1686:0.0316822089)86.3/99:0.063874,(OTU_1812:0.0671113602,OTU_2954:0.1131324435)89/72:0.065946)76.4/63:0.039864,(OTU_2693:0.1179936468,(OTU_3171:0.1192635731,OTU_1724:0.0785433363)75.2/51:0.054906)80.6/49:0.041198)36.9/47:0.018836,(OTU_1674:0.0325961201,OTU_2771:0.0369257775)94.5/100:0.060476)0/37:0.000002,(((((OTU_1805:0.0000029117,((OTU_1839:0.0416901732,OTU_2129:0.0167335597)0/98:0.000002,OTU_2451:0.2031312030)0/54:0.000003)92.6/100:0.016065,(OTU_1786:0.0326208834,OTU_3022:0.0207646181)0/67:0.000003)0/42:0.000003,OTU_1708:0.0162208216)94/100:0.048801,OTU_1716:0.0691997287)0/94:0.000003,((OTU_1732:0.0668420623,(((OTU_1835:0.0000022066,((OTU_2903:0.9035662432,OTU_2907:0.0000026516)100/100:1.371490,OTU_1767:0.0769141582)0/99:0.008534)86.7/98:0.033184,OTU_1851:0.0172466448)0/98:0.000003,OTU_3310:0.5725622297)85.1/98:0.033832)84.3/51:0.031677,OTU_1658:0.0624410956)77.2/49:0.020696)81.3/49:0.022144)93.4/98:0.066923,((OTU_1676:0.0479948083,OTU_1683:0.0151270867)86.8/100:0.064131,OTU_2351:0.0462591862)87.9/100:0.066549)81.2/99:0.068323,OTU_2595:0.3813974664)0/45:0.000002,(((OTU_2737:0.4369808326,OTU_2918:0.0495698279)91.2/99:0.153087,OTU_2769:0.0711959035)99.8/100:0.446768,OTU_1896:0.0000023526)86.7/97:0.079788)0/91:0.000002,(((((OTU_1744:0.0000029117,OTU_1777:0.0943299861)0/61:0.000002,(OTU_3099:0.0000029117,OTU_3306:0.0435193491)0/63:0.000002)93.7/99:0.044444,(OTU_1740:0.0000021941,OTU_2815:0.4375921625)83.4/98:0.050506)0/97:0.000002,OTU_1663:0.0000023135)0/99:0.000002,OTU_3149:0.0622341054)0/90:0.015510)81.7/86:0.016712,((OTU_1715:0.0323879966,OTU_3145:0.3127430065)77.8/100:0.029336,(OTU_1733:0.0156703737,(OTU_2503:0.0327044448,OTU_1738:0.0636326516)0/99:0.000003)52.7/99:0.031771)77.3/97:0.015258)0/21:0.000002,((OTU_1702:0.0000029117,((((((((((OTU_1784:0.0334752767,OTU_1692:0.0199291441)30.9/100:0.019944,OTU_1993:0.0395340596)0/100:0.000002,OTU_3032:0.0000029117)0/100:0.000002,OTU_1741:0.0649165178)82.8/67:0.019813,OTU_1775:0.0324054094)0/60:0.000002,OTU_1763:0.0325096108)73.7/51:0.019729,OTU_3216:0.3000222708)0/51:0.000002,OTU_1774:0.0322780022)0/65:0.000002,OTU_3224:0.0214074823)0/55:0.000003,(OTU_1780:0.0157353510,OTU_1778:0.0324133956)77.6/68:0.016160)0/65:0.000002)0/65:0.000002,(((((OTU_1760:0.0000023334,OTU_3041:0.0612845729)0/79:0.000003,OTU_1898:0.0000025449)0/83:0.000003,OTU_2558:0.0000021265)0/83:0.014798,OTU_3316:0.1511427118)0/60:0.000005,OTU_2434:0.0172677999)81.3/97:0.015001)94.6/92:0.045175)88.4/79:0.072181,OTU_1798:0.0211729218)21.2/77:0.036037,(((((((((((((((OTU_1660:0.0158839580,((OTU_1667:0.0158605275,(OTU_2675:0.1224726861,(OTU_1904:0.0000024182,OTU_1648:0.4864852947)0/98:0.000003)0/96:0.121941)68.9/94:0.017438,OTU_2096:0.0000020561)0/94:0.000003)89.6/96:0.035569,(OTU_1657:0.0314441296,(((OTU_2852:0.0209891883,OTU_2868:0.0000022988)77.5/100:0.021018,OTU_1720:0.0211592285)90.2/100:0.063246,OTU_1652:0.1516706037)74.2/96:0.021491)88.8/96:0.034160)74/66:0.017563,(((((OTU_1654:0.0000028213,OTU_1672:0.0483516962)87.8/96:0.032577,((((((OTU_1666:0.0000029236,(OTU_3089:0.0618212029,OTU_3082:0.0212711093)0/82:0.000002)0/81:0.000003,(((((OTU_1678:0.0159971605,OTU_3178:0.0000029117)0/100:0.000003,OTU_1511:0.0000029117)76.7/100:0.032539,OTU_1679:0.0650209048)0/94:0.000003,OTU_1869:0.0662925205)0/62:0.000003,(OTU_1661:0.0314414083,OTU_2828:0.0563939290)0/49:0.000003)83.5/96:0.015700)0/91:0.015866,(OTU_2951:0.0000024180,OTU_3182:0.1771579597)68.3/99:1.043117)0/82:0.000002,OTU_3054:0.0415626462)0/21:0.000002,(OTU_1838:0.0674775799,OTU_1736:0.0161085956)0/19:0.000002)84.3/65:0.015912,(OTU_1844:0.0337232637,OTU_2988:0.0664882082)0/28:0.000003)0/39:0.000002)0/39:0.000003,OTU_3248:1.2580542243)0.1/52:0.015607,((OTU_1651:0.0161377533,OTU_1681:0.0651590500)0/61:0.000003,OTU_2805:0.0671969657)0/88:0.015793)78.5/67:0.015584,(OTU_1849:0.0166852814,((OTU_2543:0.0346853339,(OTU_921:0.3661046720,OTU_1902:0.0000029117)0/96:0.000003)0/99:0.000003,OTU_1675:0.0000029117)77.5/99:0.015996)87.6/83:0.032128)0/62:0.000003)76.2/98:0.043637,((((OTU_1843:0.0172419499,(((OTU_342:0.1017339316,(OTU_2790:0.0335945534,OTU_3122:0.2475551378)75.9/99:0.032290)0/93:0.001672,OTU_2602:0.0180132160)0/19:0.000002,(OTU_2717:0.9687813702,OTU_2879:0.0000025447)0/19:0.000002)78.6/100:0.018705)77.9/100:0.018918,(OTU_1673:0.0493033115,OTU_1831:0.0000020494)84.5/82:0.032930)80.9/81:0.017580,OTU_943:0.0000020413)89.7/100:0.035185,OTU_1665:0.0162197100)76.9/99:0.023754)97.3/100:0.166370,(((OTU_1734:0.0000027116,OTU_2705:0.0180453496)0/70:0.000002,(OTU_1568:0.0000022112,OTU_1476:0.1687680972)95.1/100:0.065694)83.8/100:0.052591,OTU_1790:0.0282302427)77.7/100:0.052803)87.2/98:0.086206,(OTU_2527:0.1639120479,OTU_1555:0.0403000282)71.4/84:0.036313)92.5/82:0.101772,((((((((((((((OTU_1882:0.0000026249,(((OTU_1842:0.0156588035,OTU_846:0.5360020802)77.8/98:0.036509,((OTU_1833:0.0326712991,OTU_1884:0.0000020894)79.9/98:0.016216,OTU_2792:0.0328577839)79.5/98:0.016167)0/89:0.000003,OTU_2151:0.0000021819)91.5/99:0.034951)93/87:0.071718,((((((OTU_1804:0.0000022958,OTU_3069:0.1689051459)74.4/99:0.017045,(OTU_1850:0.0000022165,OTU_3233:0.0955998450)7.9/96:0.104211)89.2/92:0.052241,(OTU_1583:0.0000029117,OTU_2427:0.0000029117)68.2/99:0.013451)61.4/66:0.033272,OTU_1877:0.0375900490)0/76:0.000527,OTU_3228:0.1588773366)0/46:0.018394,(((OTU_1650:0.0154707963,(OTU_1719:0.0157116005,(OTU_2814:0.0866123613,OTU_1899:0.0000029117)0/25:0.000003)0/25:0.000003)0/84:0.000002,OTU_1782:0.0165183885)95.4/100:0.074528,(OTU_2494:0.3105241667,OTU_1793:0.0000025024)91.5/100:0.076412)76.1/99:0.021571)89/50:0.050003)78/55:0.020059,OTU_1870:0.0000021539)0/55:0.016640,((OTU_3222:1.1353448901,OTU_3313:0.4809592558)89.4/98:0.483369,OTU_2532:0.0000024498)95/91:0.083303)0/53:0.000002,(OTU_1677:0.0000021749,OTU_2638:0.0000020543)0/83:0.000002)97.7/53:0.085380,OTU_1999:0.0000019970)0/35:0.000003,OTU_1398:0.0174256638)0/34:0.000002,(OTU_3100:0.0333813361,OTU_3158:0.0720687777)0/60:0.037431)78.7/44:0.016783,(OTU_1879:0.0348515027,OTU_1878:0.0346561496)76.6/100:0.017431)97.5/60:0.085019,OTU_1743:0.0354540017)76.5/44:0.017748,((OTU_1803:0.0000025893,(((((((((OTU_1788:0.0161035336,OTU_1807:0.0323122579)0/43:0.000003,((OTU_1791:0.0302954949,OTU_3305:0.2467972215)0/43:0.002665,OTU_2794:0.0186497642)0/34:0.000003)82/60:0.016143,(OTU_1811:0.0488231999,OTU_2337:0.0439451108)0/61:0.000002)85.5/86:0.016191,OTU_1799:0.0000022915)85.8/85:0.016119,OTU_1920:0.0162325622)0/83:0.000003,OTU_1802:0.0326652814)84.9/96:0.016116,(OTU_1816:0.0000027283,((OTU_2688:0.0305019188,OTU_2445:0.0000026067)0/42:0.000002,OTU_1370:0.0486694877)0/16:0.016218)92/66:0.032336)0/17:0.000003,OTU_1787:0.0486146592)0/79:0.032899,OTU_3258:1.1173469680)0/46:0.000002)89.1/67:0.032812,OTU_3015:0.0000023207)79.7/61:0.016474)82.6/56:0.035917,OTU_2398:0.1128182110)0/56:0.000003,(((((OTU_1768:0.0000023689,OTU_1821:0.0333377644)78.9/90:0.018165,(OTU_2654:0.8024425463,OTU_2877:1.1705699064)96.9/99:0.597794)76.4/63:0.014091,(OTU_2786:0.4219141805,OTU_1817:0.0328658891)75.9/85:0.016221)0/43:0.000003,((((OTU_1789:0.0000022684,OTU_2727:0.0358651387)0/72:0.000002,(OTU_2726:0.0000022592,OTU_2049:0.6297996754)46.2/95:0.081981)0/90:0.033241,OTU_2842:0.4582425743)0/95:0.000002,OTU_1756:0.0000029517)84.2/95:0.016005)83.7/61:0.030033,((OTU_1814:0.0320626891,OTU_1801:0.0164218970)96.6/100:0.095350,OTU_1750:0.1932747598)88/45:0.037456)76.9/48:0.019587)81.6/55:0.051600,(((OTU_1729:0.0321685180,OTU_3278:0.1646315748)0/95:0.000003,OTU_1796:0.0000029117)91.9/95:0.031706,OTU_1713:0.0167360484)0/97:0.002363)95.3/81:0.074272)0/47:0.000003,OTU_2929:0.0323078275)89.6/51:0.082175,OTU_1717:0.0703054421)35.9/47:0.042225,OTU_1972:0.1024333942)98.9/87:0.186868,OTU_1696:0.0000023763)95.8/64:0.088411,((OTU_1662:0.0152231670,OTU_2394:0.3943195706)18.2/98:0.017811,OTU_1682:0.0146278066)74.4/98:0.018022)87.2/65:0.033926,OTU_2931:0.0000026674)75.9/65:0.016844,(OTU_1783:0.0165673878,(((OTU_164:0.0374721332,OTU_270:1.0766047943)92.1/96:0.188966,OTU_273:0.0000022416)99.4/96:0.239883,OTU_1795:0.0508629804)0/94:0.000003)96.2/96:0.084327)84.4/98:0.036471,OTU_3210:0.1397156369)85.4/77:0.037518)91.5/76:0.122964)0/94:0.003161,OTU_3236:0.2145991094)23.6/94:0.028242,((OTU_1731:0.0216405980,OTU_1751:0.0328552909)93.8/100:0.094911,OTU_2220:0.1008427979)74.5/97:0.043662)99.8/100:0.621471,OTU_2089:0.3390183250)100/100:0.965798,(((((((((((((((((((OTU_1611:0.0000029105,(OTU_1028:0.0000029117,(OTU_3185:0.1323696919,(OTU_1104:0.0560251890,OTU_1985:0.0341548063)0/23:0.017826)0/23:0.000003)92.3/97:0.036031)88.9/78:0.036530,(((((((OTU_1954:0.0000020553,OTU_3217:0.1458311203)0/100:0.000003,OTU_2808:0.1354258599)0/33:0.026136,(((OTU_1976:0.0000028584,OTU_2439:0.0000022014)82/100:0.030788,(OTU_1428:0.0176128583,OTU_532:0.1177065417)78.6/90:0.027811)65.5/81:0.009558,OTU_1965:0.0517291944)63.8/23:0.010781)74.8/32:0.019951,OTU_2024:0.0898392666)92.5/90:0.065664,((OTU_2014:0.0175620679,(OTU_2964:0.0444149760,OTU_2033:0.1255727714)0/99:0.000002)82.6/98:0.017597,((OTU_2034:0.0000020605,OTU_290:0.5267402059)89.3/78:0.034950,OTU_2035:0.0173355477)98.7/77:0.108558)0/16:0.000003)0/15:0.000002,(OTU_287:0.0290099461,OTU_3323:0.4111605472)0/67:0.002609)0/27:0.016204,OTU_1996:0.1075689295)86.9/79:0.034561)75.3/76:0.017838,OTU_1981:0.0000020892)84.7/95:0.017913,OTU_1989:0.0342379968)0/87:0.000002,((OTU_2618:0.0088469711,OTU_2636:0.0626975014)81.1/100:0.037847,OTU_1986:0.0172599270)86.8/100:0.034504)84.3/88:0.035888,((OTU_1195:0.0171697178,OTU_1187:0.0000028262)84.3/99:0.034978,OTU_1973:0.1061977604)71.9/62:0.017083)77.7/53:0.077672,OTU_2016:0.0014533886)93.4/98:0.221490,OTU_2321:0.0412826174)78.1/62:0.059203,(OTU_1818:0.0000028246,OTU_1980:0.7061021922)99.9/87:0.655382)95.4/86:0.199743,OTU_1875:0.3564341065)0/38:0.091906,((OTU_1917:0.4188794440,OTU_3218:3.2106325878)14.4/85:0.032149,OTU_2774:0.3688124670)84.4/85:0.127561)92.8/98:0.163717,((((((OTU_2115:0.0490252039,(OTU_3271:0.1015337226,OTU_2093:0.0825526546)85.2/98:0.050458)71.1/90:0.039951,OTU_3045:0.1188501227)46.1/98:0.037025,(OTU_2318:1.1060447724,OTU_2645:0.1281138788)80.8/100:0.116720)82.1/87:0.073819,(OTU_2101:0.0207577198,OTU_2124:0.0342133291)88.5/100:0.096040)73.2/90:0.063822,OTU_2062:0.1008237379)78.4/99:0.114295,(OTU_2979:0.0962298908,OTU_2122:0.0098705921)99.2/100:0.319482)82.9/90:0.101305)84.9/87:0.068066,(OTU_3294:0.4001248914,OTU_2036:0.1650047962)93.8/95:0.200488)29.6/85:0.037865,((OTU_2590:0.0347939625,OTU_2535:0.1312292673)87/100:0.165664,OTU_3280:0.7181135990)89.1/100:0.200746)85.6/85:0.075369,(((((((((((((OTU_2010:0.0000022206,OTU_2031:0.0000023619)77.2/100:0.022222,OTU_3198:0.0187784425)97/100:0.140971,OTU_1919:0.0834611843)92/100:0.080596,OTU_2018:0.2086286517)84.9/74:0.042170,(OTU_2103:0.0694634766,(((OTU_3221:0.3626091997,OTU_2146:0.0756623060)79.4/100:0.068415,(OTU_2118:0.0987449183,OTU_2136:0.1803153677)47.2/80:0.027982)92.2/99:0.088427,OTU_2100:0.1813882303)81.3/97:0.057724)85.2/78:0.062564)71.9/73:0.045251,OTU_1334:0.4071965205)40.2/63:0.072909,OTU_2055:0.2924924590)90.1/86:0.075080,OTU_1971:0.1762111493)47.1/82:0.031027,((((OTU_1934:0.1127373944,OTU_2862:0.0348854717)79.1/98:0.056607,OTU_1596:0.8966501765)0/65:0.000002,OTU_1928:0.0343305165)88.4/98:0.111344,OTU_3207:0.0435276743)76.4/97:0.063969)92.7/85:0.123792,OTU_1092:0.2411856028)35.1/84:0.036998,OTU_2613:0.5491208121)86.8/100:0.119411,OTU_2592:0.3823648935)0/39:0.105023,OTU_2043:0.5085901615)78.7/94:0.055444)15.9/92:0.109085,(OTU_823:0.8804652504,OTU_1489:0.2664344347)98.9/100:0.364927)23/89:0.028081,OTU_2320:0.2856295979)83.9/91:0.130452,OTU_3251:0.2374851240)94/98:0.464355,(OTU_3312:0.1684207256,(OTU_2554:0.4414694637,OTU_2923:0.3599146747)79.6/100:0.202417)99.3/100:0.721182)96.5/100:0.401321)98.5/100:0.566774)79.5/68:0.300775,(((((((OTU_2063:0.0000019979,OTU_3031:0.0763362700)0/100:0.000003,OTU_2848:0.0626285557)62.9/93:0.018111,OTU_2078:0.0364021505)86.2/93:0.036931,(((((OTU_2074:0.0359664107,OTU_2768:0.0197695448)0/83:0.003250,OTU_2066:0.0155570600)89.9/83:0.056661,(OTU_2075:0.0178663055,OTU_2942:0.0443197285)89/80:0.050994)0/65:0.017733,OTU_2957:0.0719719820)0/86:0.000003,OTU_2086:0.0937172570)57/85:0.022425)0/77:0.000002,(OTU_2069:0.0531921984,OTU_2973:0.0040138238)28.2/64:0.028059)97.3/100:0.237237,(((((OTU_2130:0.0000019916,OTU_2536:0.0196102874)0/100:0.018993,(OTU_3005:0.0000029126,OTU_2762:0.6193754107)32.5/100:0.210889)0/80:0.000003,OTU_2562:0.0000020053)42.5/98:0.037606,OTU_2135:0.0000020281)83.2/98:0.142144,OTU_2109:0.1344100091)84/99:0.140433)96.4/100:0.379285,(((OTU_2117:0.0000021316,OTU_3090:0.0218092992)91.8/100:0.114186,(OTU_2112:0.0238197615,(OTU_2138:0.0000020279,OTU_2348:0.0376951502)84.3/100:0.050988)98.8/100:0.267514)89.2/100:0.179919,((OTU_2021:0.0000020566,OTU_2041:0.0530385153)75.4/100:0.021456,OTU_1832:0.0135362391)99.7/100:0.494074)93.3/100:0.307872)100/100:1.062720)69.2/75:0.135924,(((((((((((((((((OTU_1915:0.0152524361,OTU_3106:0.3402496878)0/64:0.000002,OTU_3201:0.4195288781)0/55:0.000002,((OTU_1913:0.0451158289,(OTU_2311:0.0000029117,OTU_2857:0.0162528241)0/100:0.000002)0/100:0.000002,OTU_2056:0.0000021105)0/100:0.000003)90.5/74:0.030226,(OTU_1955:0.0000026832,((((((((((((OTU_1956:0.0000023366,OTU_2706:0.4221562439)37.2/92:0.048009,(OTU_2780:0.0173784772,OTU_1983:0.0158247281)77.9/100:0.015620)0/89:0.016067,OTU_2729:0.0343652889)0/97:0.000002,OTU_1958:0.0158601696)94.5/100:0.048525,OTU_1948:0.0511244110)0/78:0.000002,OTU_1987:0.0317185743)79.1/86:0.016819,OTU_2001:0.0151989185)94.2/100:0.135612,(((OTU_103:0.0006858151,OTU_3307:0.0982210827)0/15:0.012172,OTU_2085:0.0920939607)67.9/16:0.071840,OTU_3047:0.0000023101)93.8/99:0.139631)97.9/100:0.207249,(OTU_1979:0.0461321991,OTU_2005:0.0000023683)74.9/100:0.023046)35.6/71:0.024106,((OTU_2953:0.0414233817,OTU_2880:0.0000026862)82.5/94:0.487970,OTU_874:0.0000027009)92/94:0.652981)0/70:0.000002,(OTU_1990:0.0151761464,(OTU_2662:0.0344828309,OTU_1998:0.0305133885)0/75:0.000003)83.3/75:0.015368)0/80:0.000002,(((OTU_1963:0.0152413939,OTU_3115:0.3306363822)0/64:0.000003,(OTU_2995:0.6312541698,OTU_2593:0.0159385040)0/58:0.000002)84.7/95:0.014995,((OTU_1959:0.0229952935,OTU_2972:0.0366050252)73.1/98:0.023033,((OTU_1433:0.5664686702,OTU_1863:0.2567046945)100/97:1.093447,OTU_2566:0.0168456907)0/86:0.000003)0/77:0.000002)80.2/81:0.015280)84.2/76:0.015028)83/76:0.015031)0/61:0.000003,OTU_1994:0.0307082322)78.8/69:0.023365,((((OTU_1914:0.0156173219,((((OTU_1975:0.0073910905,OTU_1964:0.0412806218)20.2/49:0.055251,((OTU_2090:0.0000029117,OTU_2467:0.0000029117)0/100:0.000003,(OTU_2105:0.2145817168,OTU_2081:0.0888663817)88.3/100:0.086390)98.8/97:0.164781)86.8/96:0.079040,OTU_1926:0.0480885982)0/39:0.000003,((OTU_1966:0.0333190259,(OTU_2793:0.0351608261,OTU_2007:0.0000019794)90.2/100:0.047288)45.5/40:0.016259,OTU_2020:0.0666635301)76.6/37:0.017224)78.5/38:0.015800)87.8/96:0.031605,OTU_1942:0.0000023471)99.6/99:0.146244,(((((((OTU_34:0.2239707485,OTU_2508:0.1914825925)85.5/100:0.092775,(((OTU_2050:0.0000027305,OTU_3014:0.3600248534)96.4/100:0.255162,((OTU_1957:0.0215754552,(OTU_2026:0.1072104153,((OTU_1977:0.0000020371,OTU_2433:0.0556688629)92.3/100:0.049782,OTU_1969:0.0000022235)77.1/100:0.073512)0/100:0.000002)37/100:0.018352,OTU_2092:0.0659614679)98.4/100:0.311340)44.9/100:0.143848,(OTU_2304:0.0000029117,OTU_2891:0.0218922263)76.6/100:0.058980)97.3/99:0.261948)96.7/99:0.174675,(OTU_1995:0.0165600249,OTU_1978:0.2052712817)71.4/100:0.011957)88.7/97:0.036397,OTU_1992:0.0163462070)86.4/97:0.030800,OTU_2006:0.0326836994)93.9/97:0.046525,OTU_2004:0.0000023677)83.4/97:0.033066,(OTU_2002:0.0000029117,OTU_2583:0.0000027232)84.5/100:0.029542)71.7/93:0.028440)75.7/95:0.021244,OTU_2000:0.0000026586)89.8/95:0.040495)0/74:0.035470,OTU_2915:0.3879074299)82.2/95:0.259539,OTU_2983:0.0365926978)79.3/86:0.139027,OTU_2145:0.0366058451)94.9/100:0.101880,(OTU_3261:0.0000026087,OTU_2128:0.4681083836)85.9/88:0.166751)90.1/95:0.095489,OTU_2658:0.0347282430)99.8/100:0.394913,(((((((((((((((((OTU_1962:0.0000020586,OTU_3327:0.0508019231)45.6/100:0.031317,(OTU_2691:0.0175670560,OTU_2690:0.0176050105)75.9/100:0.023199)0/69:0.000002,OTU_2813:0.6970581891)48.3/100:0.124100,(((((((OTU_2104:0.0107284000,OTU_3330:0.3087479299)0/99:0.007331,OTU_3112:0.0246711196)92.4/100:0.055277,(OTU_2106:0.0227780842,(OTU_3279:0.0000020659,OTU_2076:0.1558254220)86/99:0.080123)88.1/99:0.048585)0/98:0.000002,OTU_3243:0.1025725216)82.8/99:0.076326,OTU_2816:0.0000027981)0/100:0.006022,OTU_2012:0.1346609714)64.6/73:0.072225,((OTU_2044:0.0331950284,OTU_2080:0.0523883792)92.3/73:0.061775,OTU_2065:0.0000025012)74.3/66:0.025554)86.4/98:0.085378)22.4/77:0.017170,(OTU_1924:0.1636993334,OTU_2846:0.1019501120)96.5/92:0.164071)88/84:0.118664,OTU_2795:0.0000025826)94.4/86:0.084472,OTU_2839:0.1620844176)81.3/71:0.047230,(OTU_2119:0.0000024432,(OTU_1039:0.0351817257,((OTU_2971:0.1505232095,OTU_2867:0.3547605952)0/58:0.000003,(OTU_3012:0.0000027151,OTU_2711:0.0634664975)82.2/92:0.035958)0/48:0.000003)83.4/63:0.019078)0/60:0.000002)77.7/57:0.017625,((OTU_2200:0.0000029117,((OTU_3085:0.0000026860,OTU_2587:0.9668007511)75.7/98:0.038894,(OTU_3154:0.1823982741,OTU_2108:0.0000022543)75.6/99:0.015641)90.8/98:0.073144)0/97:0.004160,OTU_2159:0.0728728197)89.3/68:0.067992)0/70:0.000002,(OTU_1464:0.0362144546,OTU_2142:0.0164385033)98.1/100:0.128879)88.1/69:0.056311,((((((OTU_2114:0.0000029117,(OTU_2720:0.0416276705,OTU_2051:0.6241480570)80.1/99:0.188408)0/44:0.000003,(OTU_2551:0.0188286908,OTU_621:0.8525134572)0/92:0.000003)80/98:0.018734,OTU_2341:0.0000029910)90.5/99:0.078017,(OTU_2961:0.0372235790,OTU_2134:0.0466357665)97.3/97:0.138403)94.1/96:0.098808,((OTU_3325:0.2326475792,((OTU_3064:0.5458673285,OTU_2126:0.0000029946)92.3/100:0.076966,OTU_2149:0.1026144355)77.8/100:0.081566)0/73:0.000003,OTU_3130:0.0000021144)77.8/97:0.050585)17.1/58:0.040520,(((OTU_1961:0.0308719339,OTU_3119:0.0401844889)98.7/100:0.214922,OTU_2088:0.0262431852)100/100:0.409854,OTU_2312:0.2632706020)93.3/95:0.103291)48.2/35:0.035598)46/28:0.035721,OTU_1984:0.2001152179)72.4/29:0.030560,OTU_3048:0.2843561506)85.9/93:0.062158,(((OTU_2054:0.0000029117,(OTU_3059:0.1283325951,OTU_2586:0.0519426682)0/93:0.000002)58.4/100:0.012875,OTU_2040:0.0556471861)99.2/100:0.166912,(((((((OTU_2060:0.0525028112,OTU_3049:0.0221545114)87/97:0.052576,OTU_2087:0.0000020007)87.9/97:0.098043,OTU_2071:0.0678025741)83.3/97:0.074478,OTU_2189:0.1314338317)74.2/99:0.040666,OTU_2960:0.3994275413)81.9/99:0.093462,OTU_2091:0.1177668863)96.1/100:0.173763,(OTU_2577:0.0295703369,OTU_2541:0.0000026094)99.1/100:0.262964)81/67:0.049964)76/50:0.020529)86.2/49:0.062199,(((((((((((OTU_2121:0.0241595993,OTU_2110:0.0906492980)95.6/100:0.092828,((((((OTU_1703:0.0000020960,(OTU_2872:0.0000029123,OTU_3077:0.0000024504)91.4/100:0.056440)67.9/99:0.023669,OTU_2095:0.1055643710)85.3/41:0.065102,((OTU_2032:0.0374628352,((OTU_2052:0.0788156903,(OTU_2037:0.0932065900,(OTU_1937:0.0000026925,OTU_2504:0.6284287605)95.2/100:0.118666)91.2/99:0.071558)0/61:0.000002,((OTU_2039:0.0000029117,OTU_2515:0.0168318135)0/99:0.000003,OTU_2015:1.9959044536)77.6/99:0.156315)77.2/60:0.029183)68.5/60:0.018193,OTU_2027:0.0306183833)77.5/60:0.035618)0/41:0.011384,OTU_3167:0.1751421893)0/23:0.000782,(OTU_2925:0.0566046244,OTU_2094:0.1813349154)21/77:0.011581)87.3/42:0.056099,(((OTU_2993:1.0076970273,(OTU_3277:0.8772221511,OTU_3209:0.2961360542)0/75:0.720372)99.7/100:2.012759,OTU_3098:0.2962610072)90.5/97:0.388391,OTU_2141:0.0743310400)8.5/39:0.023429)46.9/83:0.019294)41.2/63:0.061141,(OTU_2215:0.1046858525,OTU_3227:0.0266341024)84.4/86:0.081296)56.5/33:0.024061,(OTU_2143:0.0095528168,(OTU_2125:0.0574429952,OTU_3109:0.5724218841)74.7/100:0.025722)84.8/98:0.058593)71.2/52:0.024998,(((((OTU_2182:0.0000028639,(OTU_2058:0.3253450527,OTU_2608:0.0000022403)83.5/100:0.020521)0/88:0.000002,OTU_2997:0.2187512785)80/85:0.020525,OTU_2783:0.0206598343)78/94:0.020432,OTU_3299:0.0491435224)79.8/90:0.020565,(OTU_2203:0.0368824592,OTU_2798:0.0000022047)0/66:0.000003)87.4/90:0.041539)88.1/67:0.053807,OTU_2643:0.6669113327)0/65:0.000002,(OTU_2193:0.0000019875,OTU_2173:0.0749273720)0/87:0.000003)81.5/58:0.030199,((((OTU_2207:0.0822860939,OTU_2556:0.0152842860)80.6/99:0.067265,OTU_3170:0.0855434665)76.2/98:0.023791,OTU_2499:0.0226499517)75.4/84:0.028301,OTU_2930:0.4372936387)84.2/82:0.053798)75/48:0.022535,((OTU_2216:0.0000029117,OTU_2573:0.0188842861)0/98:0.000003,OTU_2171:0.0944018229)92.5/100:0.080946)87.4/97:0.065505,(OTU_1960:0.0887776619,(OTU_2116:0.0000021993,OTU_175:0.7975772835)89.9/93:0.043550)80.6/40:0.047659)37.8/56:0.043017,((OTU_3252:0.1478642746,((OTU_2530:0.1692648908,OTU_2137:0.1538371028)98.9/100:0.237284,OTU_2097:0.0452268361)73.4/56:0.026063)86.9/70:0.059051,(OTU_2764:1.7658195518,OTU_1938:0.0000020334)98.3/100:0.192329)75.3/20:0.030631)75.4/60:0.029221)88/66:0.074354,(OTU_1907:0.0000020775,OTU_2832:0.0543010449)99.8/100:0.257678)85.7/72:0.061505,OTU_2139:0.1023370532)89.7/98:0.100833)97/100:0.263273,(((((((OTU_525:0.0000020712,OTU_954:0.2321088128)36.8/99:0.036227,OTU_3238:0.0000019811)92.6/100:0.066962,(OTU_3135:0.4136751732,(OTU_488:0.0069933003,OTU_550:0.0000023454)0/100:0.000002)89.5/98:0.112422)86/97:0.042577,((OTU_838:0.2027593726,(OTU_1206:0.0173308504,(OTU_1047:0.8652386581,OTU_184:0.0000028348)35.5/54:0.028584)97.2/100:0.112409)82.9/100:0.035316,OTU_1071:0.0587157910)95.3/98:0.104841)86.3/100:0.066385,((((OTU_2619:0.4913357428,OTU_695:0.0414922952)69.6/94:0.024648,OTU_760:0.0323536375)94.5/91:0.039284,OTU_827:0.0171222863)76.9/87:0.008454,OTU_808:0.0000023954)98.8/96:0.241445)82.6/79:0.071107,((OTU_724:0.1006610419,OTU_908:0.1976583351)93.4/100:0.096931,((OTU_351:0.0736320100,(OTU_2917:0.6523325964,(OTU_515:0.0697845016,OTU_698:0.8909971500)0/32:0.000003)57.4/36:0.068495)97/100:0.279836,OTU_2836:0.1798666480)70.6/100:0.053255)97.7/100:0.198047)96.8/90:0.365025,OTU_2911:0.1994865830)83.2/100:0.190186)92.4/89:0.163507,(((((OTU_1874:0.1273382458,OTU_1908:0.2058730854)94.2/100:0.159760,OTU_1889:0.3993077233)66.3/87:0.071771,((((((OTU_218:0.0161238727,(OTU_1930:0.0324281237,(OTU_1974:0.0165613716,OTU_3249:0.0228095532)79.4/100:0.016570)0/94:0.000002)79.7/97:0.016264,OTU_1949:0.0160808579)23.9/91:0.032769,OTU_2912:0.1927889868)0/61:0.000002,OTU_1967:0.0000026996)90.3/98:0.034734,OTU_3297:0.0000020772)96.4/100:0.140486,((OTU_1847:0.0000024423,OTU_2430:0.0000024977)97.4/100:0.190674,(OTU_2687:0.0427934049,OTU_2059:0.3810658335)86.9/100:0.098321)84/100:0.076164)83.8/100:0.079932)6.3/59:0.068542,OTU_1885:0.1753607539)95.6/100:0.290978,OTU_2755:0.3899613898)97.5/89:0.345304)95.4/100:0.296678,(((((((((((((((OTU_2154:0.0000020366,((OTU_3076:0.0170900527,OTU_2682:0.0783040635)91.2/100:0.102256,OTU_2778:0.5140265776)90.2/91:0.104541)88.9/85:0.063827,OTU_2197:0.0281353339)78.3/83:0.024996,OTU_2209:0.0525312385)0/97:0.000002,OTU_3002:0.0665786304)0/100:0.008376,OTU_2166:0.0000020719)84.2/100:0.017719,(OTU_2552:0.0000022965,OTU_3029:0.0000026652)48.8/100:0.035371)0/98:0.000003,OTU_1982:0.0000022254)80.7/96:0.036966,(OTU_2181:0.0000025903,OTU_2545:0.0000026581)99.6/100:0.163014)76.3/55:0.018882,(OTU_2170:0.0546665621,(OTU_2969:0.1083391465,OTU_2730:0.3639069202)96.5/100:0.236768)75.2/80:0.060573)74/55:0.027497,(((OTU_2208:0.0000025477,OTU_3040:0.0661041273)95.5/100:0.070435,OTU_2213:0.0179050621)81.8/100:0.032471,((OTU_2179:0.0000029545,OTU_2715:0.0194022558)92.1/100:0.067956,OTU_2183:0.0205775297)40/98:0.017696)62.3/86:0.015383)93.3/60:0.250348,OTU_2982:0.5088834294)14.4/47:0.052062,(OTU_3212:0.0919303543,OTU_1758:0.1698548980)77/69:0.178468)80.6/76:0.099631,((((((((((OTU_1191:0.0000023163,(((((OTU_1027:0.0397329581,OTU_3087:0.0000023272)66.4/71:0.045487,OTU_2921:0.0000026973)95.7/100:0.164018,(OTU_1002:0.0000020979,(OTU_994:0.0547866654,(((((OTU_930:0.0094000090,OTU_948:0.0171256208)50.6/100:0.079238,OTU_1718:0.5757241625)0/57:0.000002,(((OTU_881:0.1704619074,OTU_1011:0.0100473721)93.6/70:0.051779,(OTU_1008:0.0000020834,OTU_2123:0.2311959081)91.2/100:0.035448)76.7/69:0.008534,OTU_1147:0.1216151777)92.9/68:0.025267)0/46:0.000002,OTU_1017:0.0177845855)0/45:0.000003,OTU_1019:0.0000022271)0/46:0.000002)81.7/57:0.009163)99.8/72:0.308333)91/100:0.083284,(OTU_2588:0.0626169543,((OTU_1249:0.1361018128,OTU_1326:0.0432597606)67.5/100:0.052245,OTU_1243:0.1601244926)25.4/84:0.034093)100/100:0.678367)4.8/56:0.066195,((((((OTU_1127:0.0309015771,OTU_1091:0.0543696196)90.9/67:0.035022,(((OTU_2653:0.0861598692,OTU_1081:0.0000020173)90.8/100:0.029520,OTU_1123:0.0383986782)78.2/93:0.009939,OTU_1142:0.0203984931)86.7/92:0.020305)0/17:0.000002,OTU_1083:0.0254173762)63.9/51:0.023827,OTU_1161:0.1377304529)62.1/62:0.016937,OTU_2701:0.1220948268)89.6/72:0.032188,(((OTU_1064:0.1443277270,OTU_3269:0.1218796322)38.9/73:0.022721,(OTU_3071:0.0394682828,((OTU_997:0.0286505104,OTU_1062:0.0092218869)98.7/100:0.118594,OTU_1014:0.0794406829)97.4/100:0.113910)72.7/91:0.037599)86.2/89:0.048946,OTU_1208:0.1487075209)0/23:0.000002)95.9/96:0.146865)98.5/98:0.197752)73.7/80:0.010543,((OTU_1196:0.0107349587,((OTU_3139:0.1009656001,OTU_2920:1.5884778703)0/96:0.047692,OTU_1200:0.0325825371)0/56:0.000003)86/84:0.010771,((((((((((((((OTU_1240:0.0113017070,OTU_1247:0.0228888595)76.8/90:0.011457,OTU_1670:0.0119447170)0/78:0.000003,OTU_2831:0.6601539518)0/99:0.014900,OTU_1237:0.0549355755)37.5/95:0.011644,OTU_2501:0.0297282633)81.5/92:0.019520,OTU_1183:0.0156103699)78.6/55:0.015833,((OTU_1177:0.0104856664,OTU_3111:0.0513480308)0/85:0.000002,OTU_1246:0.0583414056)40.9/70:0.010903)79.3/39:0.010376,(((OTU_1218:0.0000029117,OTU_2334:0.0117849943)0/97:0.000003,OTU_2498:0.1119641104)41.3/94:0.012991,OTU_1244:0.1441443435)75.9/79:0.020969)0/37:0.000002,(((((((OTU_1291:0.0000020014,((OTU_1269:0.0118014981,OTU_2615:0.0000022169)80.9/100:0.012939,OTU_1293:0.0250581477)78.6/100:0.013436)0/96:0.000002,OTU_1258:0.5496436500)92/100:0.047807,OTU_1275:0.0119552062)87.8/99:0.023653,OTU_1273:0.0056613609)76.1/100:0.019010,OTU_1278:0.0361575105)86.9/99:0.029662,(OTU_1262:0.0585796302,OTU_1260:0.0000020678)96.7/100:0.071038)93.3/91:0.047934,((OTU_3172:0.0000027327,OTU_1299:0.0249822817)77/63:0.010624,OTU_1373:0.0863065958)74/70:0.013667)78.3/84:0.018687)75.1/40:0.011583,OTU_1198:0.0418342687)73.5/38:0.010393,OTU_1331:0.6269022465)86.5/94:0.022478,OTU_1270:0.0640896931)73.1/78:0.010168,((OTU_1199:0.0105576585,(OTU_2714:0.0119752218,OTU_1190:0.0323198254)0/100:0.000002)0/99:0.000002,OTU_1192:0.0212368109)91.8/100:0.021329)0/49:0.000003,((OTU_1250:0.0000021367,OTU_1613:0.0000026928)73.8/100:0.027254,OTU_2674:0.0830290843)93.9/97:0.083742)38.5/94:0.011152)0/44:0.000002)0/41:0.000003,OTU_1707:0.0341002841)0/52:0.000003,OTU_2703:0.0368487632)0/81:0.010560,(OTU_1165:0.0107262653,((OTU_1238:0.0351329657,OTU_2829:0.9450186961)0/37:0.000001,OTU_2518:0.0166464195)0/83:0.000002)0/79:0.000002)76.2/90:0.009700,OTU_1449:0.1349146831)91.4/98:0.057525,(((OTU_2350:0.1365580866,((((OTU_2316:0.0358580819,OTU_2338:0.1182068305)63.3/98:0.011129,OTU_2322:0.0203959987)98.7/100:0.189033,((OTU_2947:2.6416607825,OTU_1371:0.0271489296)74.6/100:0.021281,OTU_2319:0.2091736752)72/100:0.032212)73.5/100:0.029000,(OTU_3235:0.3394391272,OTU_3110:0.0315847823)87.7/100:0.098656)84.4/100:0.060133)97.6/100:0.326221,OTU_1483:0.3586489403)77.9/100:0.086053,OTU_2488:0.7522100740)99.9/100:0.649932)97.2/98:0.139415,(OTU_3223:0.0405527560,(OTU_2491:0.3333534858,OTU_2571:0.0148311118)0/100:0.000002)0/16:0.119081)88.5/44:0.086677,OTU_3035:1.2215656882)74/44:0.030787,OTU_1204:0.0000022360)100/98:0.830159)96.7/95:0.381819,((((OTU_2222:0.0242099254,OTU_3174:0.0353062593)78.7/98:0.023837,OTU_1810:0.0000024454)81.8/98:0.128917,(((OTU_957:0.3984138533,OTU_2309:0.0593657169)64.8/100:0.024376,OTU_2017:0.0000025715)98.9/100:0.377480,OTU_2372:0.1963036573)82.8/100:0.199125)100/100:1.392599,((((((((((((((((((((((OTU_1714:0.0146095844,OTU_2028:0.0000024041)0/100:0.000002,(OTU_1737:0.0144738518,OTU_471:0.5137617048)75.4/98:0.015508)91/98:0.030566,OTU_1769:0.0000027830)85.9/98:0.015416,OTU_2084:0.0303113546)0/83:0.000003,((OTU_1727:0.0000026015,OTU_2647:0.0000024173)90/93:0.058479,OTU_1765:0.0439443664)0/90:0.000002)79.5/93:0.030449,OTU_1712:0.0000022449)80.5/84:0.015087,(OTU_1771:0.0290648451,OTU_2748:0.0635038534)0/100:0.000003)90.5/95:0.030190,(OTU_1748:0.0000029117,OTU_2346:0.0000024531)77.6/100:0.014448)61.5/85:0.008143,OTU_1766:0.1187198055)75.3/82:0.022560,OTU_1619:0.3661848120)76.1/81:0.020839,OTU_1288:0.1549554538)0/57:0.000002,OTU_1647:0.0473836970)0/47:0.000003,OTU_1722:0.0000029117)0/57:0.000002,((((OTU_1753:0.0211589351,OTU_2313:0.0251061688)52.7/99:0.032710,(OTU_1593:0.0000020047,((OTU_1242:0.2530939738,OTU_2493:0.3579689254)24/100:0.167043,OTU_2625:0.4966088185)50.9/73:0.083557)87.8/97:0.063260)34.1/73:0.033387,(OTU_2732:0.0526051391,OTU_1212:0.2126697552)71.1/72:0.046032)64.9/74:0.012704,(OTU_2606:0.0624142660,OTU_1779:0.0000022685)0/66:0.014618)90.8/93:0.033979)85.2/79:0.022558,OTU_1757:0.0885810976)0/51:0.000002,(((((((OTU_1721:0.0000026492,OTU_2546:0.0325909130)95.1/100:0.077224,((OTU_1770:0.0000028790,(((OTU_1723:0.0071834444,OTU_2873:0.7353532341)0/96:0.040734,OTU_1728:0.0463630442)69.4/94:0.021669,(OTU_1697:0.0543954118,(OTU_1772:0.0547271227,OTU_3298:0.0802777898)85/96:0.047661)40.2/85:0.037279)77.3/85:0.024753)0/85:0.000002,(OTU_1749:0.0000023171,OTU_1834:0.4564449633)90.8/82:0.044077)35.6/67:0.015187)0/37:0.000003,((((((OTU_3143:0.0000022093,OTU_1300:0.6348605079)90.2/99:0.387309,OTU_2627:0.7261679581)99.2/99:0.807005,OTU_1302:0.0162923787)72.7/99:0.013732,OTU_1659:0.0453490296)86.3/99:0.066467,OTU_2009:0.0000020965)99.5/100:0.133295,OTU_1730:0.0299299437)97.3/98:0.092967)61.1/38:0.014089,(((OTU_1643:0.0000022373,OTU_2201:0.0142918982)87.6/100:0.062571,OTU_2861:0.0000027141)98.8/100:0.227575,(OTU_1625:0.0000022547,OTU_1970:0.4479957882)97.6/98:0.110385)92/97:0.087051)78.5/71:0.015048,OTU_1754:0.0145902754)77.6/68:0.014124,OTU_1761:0.0148479266)0/68:0.000002,((((OTU_1794:0.0367452963,(((OTU_1797:0.1302029197,OTU_3220:0.0481718577)92.3/97:0.099440,(OTU_1820:0.0445755707,OTU_1776:0.0179549031)26.9/58:0.017055)76/84:0.023951,(OTU_1759:0.0310319992,OTU_2823:0.4122013334)74.3/88:0.021019)94.1/100:0.078547)4.2/93:0.010428,OTU_1813:0.0000025307)99.9/100:0.209718,OTU_1762:0.0000028907)53.8/99:0.039250,OTU_2824:0.0525434165)96.2/98:0.151325)76.4/51:0.013940)95.6/83:0.089945,(OTU_2620:0.0817485409,OTU_1773:0.1094138385)0/91:0.000002)81/93:0.015835,OTU_2656:0.0611797443)76.7/99:0.017095,OTU_3133:0.0769896341)78.6/100:0.030822,(((OTU_1735:0.0122801852,OTU_1624:0.0808059948)91.9/99:0.046797,((OTU_1747:0.0000023991,(OTU_2906:0.0627291970,OTU_2850:0.0921131422)88.4/99:0.090880)96.1/97:0.076845,OTU_3147:0.0841805719)0/23:0.000002)0/55:0.000003,((OTU_3328:0.1140655546,OTU_3319:0.0231397786)0/63:0.000003,OTU_1815:0.0186184523)93.8/66:0.080050)80.4/94:0.032476)86.6/100:0.063583,OTU_2924:0.0000027545)98.3/100:0.429585,(((((OTU_2443:0.0000026472,((((((OTU_2449:0.2657403590,(((OTU_2420:0.0000029117,(OTU_2435:0.1438156988,OTU_2537:0.0248707954)0/100:0.000002)0/81:0.000002,(OTU_3132:0.1247958636,OTU_2497:0.3965333726)0/72:0.044524)0/64:0.000002,OTU_3311:0.0000029117)0/60:0.046417)74.5/64:0.023374,OTU_1909:0.0813570963)78.4/99:0.024282,OTU_2446:0.0000024316)95.1/98:0.072982,OTU_2409:0.0000021138)84/98:0.024102,OTU_3030:0.0319643975)0/96:0.000002,(OTU_2444:0.0472304178,OTU_2529:0.0000024479)56.8/96:0.046633)87.5/95:0.048721)79/95:0.024408,(OTU_2423:0.0233680460,OTU_2812:0.1031982374)76.8/96:0.023070)90.6/91:0.048542,OTU_2405:0.0000020910)99.4/98:0.345229,OTU_2418:0.0236830070)98.5/99:0.356429,OTU_24:0.0000020243)95.2/100:0.526591)97.7/90:0.433042)87.4/86:0.240778)40.3/54:0.167421,((OTU_2165:0.0000025214,OTU_3107:0.1219206174)32.1/99:0.029695,((OTU_2168:0.0000022458,OTU_1890:0.0571667045)86.8/100:0.048024,(OTU_3250:0.8084815950,OTU_2217:0.0000021036)81.7/100:0.072840)87/100:0.061150)100/100:0.885492)51.8/54:0.140809)97.2/100:0.363834,((OTU_2340:0.0291035960,OTU_2936:0.6993485399)98.4/100:0.492280,OTU_2329:0.7771623701)96.9/100:0.520539)46.1/97:0.186425,((((((OTU_2133:0.0586694905,OTU_2284:0.0395800636)75.6/100:0.018956,(OTU_2111:0.0755562718,OTU_2150:0.0573077795)86.6/100:0.039062)76/97:0.019331,(OTU_2132:0.0254504490,OTU_3075:0.0411821073)85/98:0.048797)89.1/96:0.085675,((OTU_821:0.1220559742,OTU_2102:0.3093615832)88.8/100:0.091070,(OTU_2905:0.1557118345,OTU_2107:0.1672133469)76.7/98:0.049307)75.5/94:0.044151)42.4/96:0.176532,((OTU_1868:0.3509647566,OTU_2950:0.1847031701)99.1/100:0.455185,OTU_680:0.4294597731)73.3/99:0.217247)98.7/100:0.623401,((((((((((((OTU_2396:0.0214090307,(OTU_2366:0.0433277375,OTU_2941:0.0248034974)0/31:0.000003)0/87:0.000003,OTU_2376:0.0672818615)79/82:0.021447,((OTU_2364:0.0652000102,OTU_2358:0.0000023192)0/94:0.021877,OTU_3164:0.5189175661)0/47:0.000001)80.5/97:0.021715,OTU_3105:0.0000022808)78.8/99:0.021505,OTU_2395:0.0439586492)74.1/70:0.022129,(OTU_2389:0.0000022418,OTU_2766:0.6463346466)0/100:0.022105)40/70:0.066775,OTU_2392:0.0000027210)95.7/78:0.109554,((((((OTU_2370:0.0000029117,(((OTU_3239:0.4552849418,OTU_1562:0.2311650346)88/100:0.343809,OTU_3247:0.0971496177)0/69:0.000003,OTU_2560:0.0000029117)0/70:0.000002)0/71:0.000002,OTU_2567:0.0000029117)83.9/89:0.041209,OTU_2383:0.0236252225)85.7/100:0.070364,OTU_1806:0.6066233719)93.4/99:0.110569,(((((((OTU_2380:0.0000024916,((OTU_2992:0.0246804779,OTU_2649:0.0000021083)0/94:0.000002,OTU_1887:2.7243577287)45.5/64:0.021756)92.3/64:0.043655,(((OTU_2359:0.0332047729,OTU_2800:0.4414028299)78.6/96:0.060583,OTU_2377:0.0166660500)76.4/94:0.028029,OTU_2363:0.0263494204)71.6/81:0.018312)0/19:0.000003,OTU_2042:0.0658914570)86.5/60:0.022227,OTU_2374:0.0435945050)0/19:0.000002,OTU_2361:0.0436042253)84.8/28:0.022233,OTU_2360:0.0000023360)98.5/68:0.113170,OTU_2386:0.0000029792)75/45:0.022422)87.6/28:0.044128,OTU_2336:0.1161065809)55.7/26:0.007982)77.6/83:0.034065,(OTU_2354:0.0425526195,(OTU_2390:0.0439862948,(OTU_1481:0.0657554838,OTU_1301:0.0000025222)27.7/100:0.021642)85.5/100:0.043781)90.8/99:0.068364)95.3/83:0.214717,OTU_2600:0.6352246702)98.7/99:0.487877,(((((OTU_2371:0.1009875316,OTU_2870:0.0850954157)86.5/100:0.054935,(OTU_2399:0.0490482766,OTU_2650:0.6856494009)91.6/100:0.115083)62.4/94:0.022050,OTU_3043:0.1593937489)73.6/94:0.023981,(((OTU_2367:0.0424715779,OTU_3188:0.0434547732)0/82:0.000002,OTU_2397:0.0212667930)96.5/95:0.133862,OTU_2678:0.1143364279)82/97:0.072173)92.9/98:0.156173,OTU_2345:0.0856393132)100/99:0.752640)26/73:0.165333,((((OTU_2365:0.0000025551,(OTU_2388:0.1182405105,OTU_2353:0.1870322846)93.7/100:0.137264)30.5/15:0.037057,OTU_590:0.2203863200)0/15:0.009096,(OTU_2614:0.0467967778,OTU_2888:0.0000026966)0/99:0.000003)0/15:0.000003,OTU_670:0.2848851394)100/100:0.955849)96.8/100:0.512242)52/56:0.095110)100/100:0.723590)50.8/80:0.178938,(((((((((((((((OTU_1693:0.0186190370,((OTU_2186:0.0562054514,OTU_2609:0.0000029117)0/75:0.000002,OTU_2205:0.0375839609)0/38:0.000002)0/47:0.000003,OTU_2174:0.4402387179)0/91:0.000002,((OTU_2152:0.0000021381,(OTU_2187:0.0703958908,OTU_2669:0.0557177283)57.8/91:0.009204)83.8/92:0.018734,(OTU_2746:0.0632111250,OTU_3094:0.1760433545)0/21:0.000002)38.3/20:0.018731)95.7/100:0.091949,(((((OTU_2178:0.0186081868,(((OTU_2735:0.0261529409,OTU_2067:0.1054299205)42/68:0.040373,OTU_319:0.0764019969)0/61:0.000003,OTU_2585:0.0000029117)0/33:0.000003)0/63:0.000003,OTU_2238:0.1531997546)82.5/78:0.018834,OTU_2206:0.0185513068)77.7/81:0.019044,OTU_2175:0.0565338289)87.2/90:0.042235,OTU_2160:0.1108139210)66.6/77:0.036742)92.4/99:0.061473,(OTU_2156:0.0373285247,(OTU_2874:0.0000029117,OTU_2169:0.0372114097)0/99:0.000002)75/99:0.018292)73.4/98:0.037574,OTU_2526:0.0513640357)0/95:0.000003,OTU_2190:0.0185682552)86.7/99:0.018520,OTU_2247:0.0193194640)0/81:0.000002,OTU_2163:0.0558892478)78.5/99:0.018187,OTU_3304:0.0974541528)71.7/99:0.016203,(((((((OTU_2161:0.0187402684,OTU_2202:0.0387188670)78/100:0.035257,((OTU_2184:0.1024515612,OTU_2210:0.0702835609)86.9/100:0.061724,(OTU_2214:0.0250645502,(OTU_3084:0.1228111403,OTU_2172:0.0000026738)96.1/100:0.170150)33.3/63:0.065570)58.1/98:0.070648)90.9/98:0.154560,OTU_2157:0.3448366438)98.2/100:0.346045,(OTU_2162:0.5800382055,(OTU_2212:0.0771016557,OTU_3270:0.0773541426)95.4/100:0.267447)88/100:0.240374)93.4/100:0.205869,(((OTU_2153:0.0445729596,OTU_3079:0.0045838640)99.7/100:0.541924,OTU_1897:1.0517278846)82.6/71:0.173297,OTU_2180:0.1826394256)79/70:0.097738)88.4/68:0.095677,OTU_2155:0.0579545011)61.6/68:0.036734,(OTU_2196:0.0000020172,OTU_2819:0.0000021219)0/100:0.000002)91.3/68:0.053603)0/68:0.004482,OTU_2198:0.0000029117)0/63:0.000002,OTU_2655:0.0000029117)93/72:0.415570,OTU_3033:1.5011349449)99.5/100:0.839439,(((((((((((((((((((OTU_291:0.0000020871,OTU_2702:0.0290746755)0/80:0.000003,OTU_1403:0.0000029117)0/80:0.000002,OTU_308:0.0263145216)89.4/83:0.012764,OTU_291_2:0.3267434430)0/46:0.000002,(OTU_1862:0.0000020929,OTU_1369:0.0122669113)0/99:0.000003)88.7/51:0.013444,OTU_1388:0.0128453314)86.3/81:0.013544,((OTU_1425:0.0130999098,((((((((((((((OTU_1419:0.0126885606,OTU_1442:0.0257501916)73.8/100:0.013244,((((OTU_1408:0.0000021336,OTU_2025:0.1001800723)77.2/100:0.013987,OTU_1441:0.0268942023)79.1/65:0.022850,OTU_1401:0.0256815306)87.3/68:0.038036,OTU_1443:0.0000026226)98.4/95:0.076094)0/45:0.000003,OTU_2652:0.0000022129)0/64:0.026356,((OTU_1825:0.0385839063,OTU_1413:0.0496202081)72.4/84:0.022873,OTU_1396:0.0970395117)63.1/36:0.013299)65.5/56:0.026862,OTU_2940:1.3628602242)0/61:0.000003,OTU_1409:0.0000021168)92.5/61:0.038202,OTU_500:0.0000021084)74.4/61:0.015620,OTU_1391:0.0802826302)79.5/100:0.065029,OTU_925:0.3556378334)86.8/99:0.088114,OTU_1460:0.0560859863)82.8/57:0.064669,((OTU_1406:0.0000024067,OTU_1871:0.0000027343)80.9/100:0.033452,OTU_1828:0.0946286755)86.1/91:0.038881)83.9/55:0.051772,(OTU_2709:0.0140536857,OTU_1402:0.0124939271)88.2/100:0.033965)56.4/55:0.024946,((((((OTU_1310:0.0246362351,(OTU_2657:0.0000028365,OTU_3206:0.1537419452)78.4/100:0.013776)77.2/100:0.016624,OTU_1520:0.0125865085)86.3/100:0.031005,OTU_1314:0.0097297850)76.4/100:0.016616,OTU_1324:0.0121856133)0/97:0.007516,OTU_1487:0.7041130022)71.4/92:0.153431,OTU_1395:0.0911256056)90.6/54:0.075329)79.3/66:0.046810,(OTU_1435:0.0000025137,OTU_1423:0.0666221812)67.8/83:0.020808)61/51:0.011419)0/28:0.000003,OTU_2539:0.0000027947)78/55:0.021671)84.3/64:0.013887,(OTU_1438:0.0000023793,OTU_200:0.0591422805)85.3/95:0.007408)0/46:0.000003,(OTU_2970:0.0311929151,OTU_1432:0.0653069015)0/99:0.000003)91.5/64:0.020991,OTU_1400:0.0000024940)55.6/84:0.111374,(OTU_3315:0.1569380570,OTU_1570:1.3361291700)78/86:0.458628)0/95:0.000002,OTU_1390:0.0000024091)80.2/98:0.017056,OTU_1384:0.0173229864)79.9/99:0.044551,OTU_1552:0.6682731125)99.2/100:0.253438,OTU_3137:0.1505870453)83.7/100:0.069972,OTU_278:0.2173159341)93.3/95:0.254103,((((OTU_2404:0.0000021818,(OTU_2414:0.1404746032,OTU_2402:0.0222808099)87.4/38:0.044874)73.7/38:0.045315,OTU_2514:0.0000023961)98/94:0.278261,(OTU_2412:0.6310458690,OTU_3138:0.4975512048)88/92:0.118374)98/92:0.418065,(((OTU_2192:0.0000028765,(OTU_3331:0.3102432393,OTU_2167:0.0568053094)0/80:0.000002)80.2/89:0.124737,OTU_2158:0.1194194861)88.6/89:0.191116,OTU_1488:1.2240849254)97/100:0.473360)87/95:0.177752)99/100:0.675980,OTU_2294:1.6759960405)79.9/99:0.336844,(((OTU_1922:0.0158723863,((OTU_1925:0.0325719536,OTU_1936:0.0162380365)0/99:0.000003,OTU_1939:0.0329057448)85.4/100:0.033437)78.8/100:0.055607,(OTU_3177:0.0342733738,OTU_1933:0.0307216114)80/100:0.074558)100/100:0.964778,(OTU_2393:0.0000022616,OTU_1873:0.0000023018)100/100:1.592573)85.3/99:0.313115)93.5/100:0.292678)62.7/89:0.209963)84.2/94:0.225949,((((((((((((((((((((((((((((OTU_1536:0.0000026985,((((OTU_1571:0.0340149152,(OTU_3101:0.0000020087,OTU_2932:0.0268419651)45.3/94:0.152838)0/86:0.000002,((OTU_1541:0.0344321629,OTU_1644:0.0346203936)76.9/96:0.016688,((OTU_1554:0.0331470857,(OTU_2753:0.2495226949,OTU_2838:0.0549259500)100/100:1.318231)0/57:0.001088,OTU_2548:0.0243238512)0/57:0.000185)0/38:0.000003)0/44:0.000002,OTU_1545:0.0344483672)85.6/69:0.017016,((((OTU_1459:0.2909671680,OTU_1533:0.0473615198)0/75:0.000002,OTU_3273:0.2836568880)30.2/68:0.029544,OTU_2676:0.0193624364)0/67:0.000002,OTU_2860:0.0213219903)83.5/64:0.019997)0/37:0.000002)0/40:0.000002,(OTU_1551:0.0000026833,(OTU_2804:0.0467834238,OTU_1381:0.5695333565)62.7/69:0.009250)97.4/82:0.069104)0/48:0.039058,OTU_2758:0.1285525378)0/40:0.000003,((((OTU_1553:0.0000020481,OTU_1461:0.1579030660)88.8/97:0.020768,(OTU_1486:0.0000025854,OTU_2582:0.4444310687)45.9/97:0.034874)0/42:0.000002,(OTU_2476:0.0176637122,OTU_2883:0.0213527035)0/55:0.000002)0/71:0.039391,OTU_2787:0.0648042917)0/26:0.003294)0/74:0.000003,OTU_1592:0.0168668735)77.9/80:0.021346,OTU_1550:0.0341333750)0/73:0.000002,OTU_1516:0.0337350977)0/36:0.032389,(((OTU_1564:0.0430511026,OTU_2958:0.2608543802)0/55:0.000002,OTU_2003:0.0831981326)0/35:0.000003,OTU_1588:0.0256264354)33.1/71:0.034518)62.4/81:0.025882,OTU_1359:0.1279385603)87.7/98:0.066937,(OTU_1507:0.1027972827,OTU_2909:0.0318771133)83.6/93:0.042611)42.9/79:0.115860,OTU_3073:0.0452803104)0/86:0.000002,OTU_1517:0.1841701089)18.5/62:0.027012,OTU_1687:0.1807020773)93.7/94:0.073831,((OTU_1577:0.0516988396,(OTU_1612:0.0000029117,OTU_1858:0.0519673743)0/90:0.000003)90.7/100:0.051577,OTU_1493:0.0519298350)97/100:0.102167)50.5/83:0.019566,(((((((((((((((OTU_1546:0.0115134407,OTU_1591:0.0502127662)0/81:0.002154,OTU_2886:0.1148998899)0/36:0.000002,OTU_3067:0.0538260280)0/90:0.005358,OTU_1598:0.0687178504)0/79:0.000002,((OTU_3056:1.0995963506,OTU_1941:0.0000020366)0/99:0.000002,OTU_2739:0.0000029117)0/100:0.017437)75.9/98:0.016698,(OTU_2199:0.0181881424,OTU_2770:0.0000024366)96.2/100:0.052088)77.4/97:0.017255,OTU_1519:0.0177387506)87.9/97:0.033328,OTU_1608:0.0000025279)0/66:0.000003,OTU_2896:0.0191299205)88.8/97:0.033721,((OTU_301:0.0167914292,OTU_2629:0.0000029117)0/95:0.000002,OTU_1578:0.0340746256)89/100:0.033650)77.2/97:0.017189,(OTU_3161:0.2135425703,OTU_2029:0.0684618103)0/31:0.002163)0/31:0.000003,OTU_3276:0.1373665235)0/48:0.015831,(((OTU_1607:0.0152823477,OTU_2400:0.0549463160)95.6/100:0.086074,OTU_3134:0.1695944663)76.7/89:0.021977,OTU_1558:0.0509902243)90.8/91:0.052289)76.7/48:0.025756,OTU_2496:0.0619081293)96.3/99:0.132810,((OTU_1563:0.1236751531,OTU_1594:0.0396846408)93.7/100:0.108641,((((((OTU_1549:0.0344373705,(OTU_1573:0.0345819614,OTU_1580:0.0172387657)0/85:0.000002)85.8/100:0.017117,(((OTU_2670:0.0000022867,OTU_1880:0.2686084004)46.1/98:0.018491,OTU_3263:0.0496827249)0/89:0.036630,OTU_3096:0.0453116632)0/94:0.000002)0/92:0.000002,OTU_1584:0.0518435242)90.8/93:0.034597,OTU_2522:0.0179966084)0/67:0.000002,OTU_2998:0.0743606341)52.8/91:0.028055,(((OTU_3051:0.0000025038,(OTU_1988:0.2222429117,OTU_1626:0.0309951333)86.3/61:0.048450)0/48:0.000003,OTU_1434:1.1843612130)2.9/45:0.030772,OTU_1559:0.1106906389)66.5/56:0.074700)58.2/65:0.038847)44.4/66:0.072703)40/46:0.030616)85.4/45:0.071890,(OTU_2976:0.1915409900,OTU_3072:0.1957279756)89.8/72:0.140612)0/65:0.000003,(((OTU_1586:0.0779754206,(OTU_1581:0.0262514716,OTU_2540:0.0084677753)92.5/100:0.086202)85.9/100:0.040676,OTU_2875:0.2517022739)81/100:0.046993,(OTU_1504:0.0463914563,OTU_3199:0.0000025821)98/100:0.157706)91.8/100:0.078442)25.2/36:0.035800,(((((OTU_1539:0.0000022266,OTU_3241:0.9557713512)0/83:0.016931,(OTU_2677:0.0491452520,OTU_2751:0.0531381118)79.2/80:0.030427)0/97:0.034643,OTU_3187:0.0473893668)0/96:0.000002,OTU_1602:0.0000020681)90.2/97:0.064774,OTU_1540:0.0920596363)90.3/100:0.057665)92.7/67:0.125239,((OTU_1312:0.0867932789,(OTU_2596:0.0814184346,OTU_1494:0.0857551949)100/100:0.453010)93.9/100:0.173223,OTU_1566:0.0000025932)98.5/100:0.190131)44.2/62:0.122261,OTU_1502:0.2747697396)88.3/94:0.180342,(((OTU_1407:0.0000029117,OTU_1506:0.0000029117)95.8/100:0.145938,((OTU_1405:0.0463669100,OTU_1367:0.1863998750)61.7/100:0.052058,OTU_3230:0.5845261079)78.3/93:0.065778)99.6/100:0.382645,(((((((((((((OTU_1412:0.0152691219,OTU_1385:0.0457511837)76.7/100:0.015191,(((((OTU_1429:0.0151538177,((OTU_1414:0.0459446938,((OTU_3266:0.3118918629,OTU_1418:0.1026077800)84.6/98:0.053281,OTU_2646:0.0000028472)68.2/97:0.015597)75.9/97:0.023724,OTU_1997:0.0742572293)83.2/42:0.028023)0/42:0.000002,OTU_2904:2.0546137672)78.8/42:0.015090,(OTU_1426:0.0303752098,(OTU_1420:0.0000027803,OTU_1499:0.3871315775)91.1/87:0.045680)0/39:0.000003)79.5/40:0.015156,OTU_1416:0.0000025676)0/40:0.000003,(OTU_3063:0.0779777640,OTU_1895:0.0234084831)17.1/73:0.022700)88.7/42:0.030476)94.6/84:0.045481,OTU_1393:0.0150882054)0/76:0.000003,OTU_1440:0.0771041732)72.7/82:0.023949,(OTU_1437:0.0999582510,OTU_1411:0.0550283817)32.6/61:0.015401)0/62:0.000002,(OTU_1705:0.0854538340,OTU_1439:0.0853307416)88.1/99:0.055434)63.5/65:0.015383,OTU_1421:0.0217494397)89.4/99:0.071077,(OTU_2939:0.3381999399,OTU_1386:0.9002902216)84.6/72:0.256989)94.9/72:0.113642,OTU_3018:0.0127680163)97.5/72:0.106042,(((OTU_1620:0.1070661032,OTU_1478:0.0988159129)99.4/100:0.276395,OTU_1618:0.1111082337)86.5/84:0.078468,OTU_1906:0.0711884133)74.1/84:0.022016)91.2/72:0.078101,OTU_1640:0.0234501051)100/100:0.844911,(OTU_1342:0.0476438416,OTU_1473:0.0000026054)97.9/100:0.378834)92.6/95:0.226701,(OTU_2845:0.0787905037,OTU_1085:0.0593059048)100/100:0.841608)47.9/92:0.100111)74.1/94:0.163436)80.7/68:0.133475,((OTU_3061:0.2068267157,OTU_3086:0.1529687047)0/16:0.000002,OTU_3142:0.3398977323)18.4/38:0.109350)43.3/57:0.102752,(((OTU_1158:0.0911344844,((OTU_2731:0.0000029117,OTU_1135:0.0244108589)84.7/100:0.034841,OTU_1149:0.4310101078)75.2/99:0.037522)65.4/99:0.128964,OTU_1415:0.2135112656)99/99:0.337752,OTU_1463:0.1461185670)99.8/100:0.470178)77.8/29:0.072991,((OTU_1317:0.2975874607,(((OTU_3309:0.0963006422,OTU_1378:0.0000026795)80.8/98:0.090230,OTU_1362:0.0155498649)0/97:0.000002,OTU_3108:0.0815176917)87.3/99:0.098838)99.4/100:0.418135,(OTU_1424:0.2935448167,(OTU_1436:0.0127317201,OTU_3205:0.6938956627)57/90:0.073929)98.6/57:0.327183)91.5/57:0.181651)89.8/54:0.183710,((((((((((OTU_1484:0.0158461948,(OTU_1474:0.0317847293,OTU_1479:0.0644709602)0/79:0.000003)89.8/84:0.031977,OTU_1490:0.0000029836)96.5/96:0.121098,(((OTU_1451:0.0298551676,OTU_1431:0.0830414840)68.8/88:0.045721,OTU_1444:0.0342040820)45.7/69:0.063958,((OTU_1410:0.1617233604,(OTU_2274:0.0000027731,OTU_2672:0.0544403730)96.9/100:0.079732)75.3/99:0.015140,OTU_1347:0.0000028771)99.8/100:0.188518)0/90:0.000003)87.2/72:0.075217,(((OTU_2611:0.0000029117,OTU_3083:0.0355059876)0/100:0.000003,OTU_1430:0.0144076669)72.8/100:0.027348,OTU_1642:0.2287332688)85.7/97:0.087091)83.3/78:0.066648,(((OTU_2381:0.0174838996,OTU_2281:0.4992153227)83.3/90:0.070746,OTU_1526:0.1610198512)77.3/88:0.068408,OTU_1383:0.2826623748)93.6/98:0.138077)8/84:0.055149,(((OTU_339:0.0000023052,(OTU_2352:0.0287609303,OTU_2890:0.0164951918)0/94:0.000002)97.3/100:0.059602,OTU_1308:0.0134055855)75.6/98:0.014013,(OTU_1297:0.0000024973,OTU_2996:0.0000020577)82.9/100:0.026036)0/89:0.000209)99.9/100:0.307437,OTU_1475:0.0716408154)69.7/88:0.035763,OTU_1482:0.1350855519)97.7/93:0.159166,(((((((((OTU_1480:0.0000029117,OTU_1840:0.0000029117)0/40:0.000003,OTU_1548:0.0000029117)0/86:0.000003,OTU_2565:0.0000029117)0/95:0.000003,OTU_2721:0.1217489081)99.7/100:0.217917,(OTU_1471:0.0543318136,((OTU_275:0.0000027693,OTU_1635:0.0000021599)99.7/100:0.117520,OTU_1477:0.0000021231)86.5/90:0.044234)75.5/86:0.024083)0/89:0.004107,OTU_1935:0.0911143902)81.1/89:0.017773,OTU_1856:0.0210168704)0/80:0.000002,OTU_3006:0.0398732689)87.7/91:0.048728,OTU_2840:0.1804716347)83.6/99:0.058580)98.2/100:0.342499,OTU_2895:0.2101698996)96.6/100:0.270515)78.7/52:0.111980,((((OTU_2744:0.0186049455,((OTU_1358:0.0000020033,OTU_1082:0.4748706029)0/56:0.000002,OTU_2276:0.0162813810)88.6/69:0.041468)77.5/57:0.020963,OTU_1376:0.0154388688)88.6/57:0.031666,(OTU_3213:0.0000029375,OTU_1360:0.1415374041)0/80:0.000002)89.8/64:0.068882,((OTU_2355:0.0853067044,OTU_1508:0.0418266477)86.5/92:0.043525,OTU_3208:0.0000023815)76.1/94:0.032713)99.9/100:0.626097)74.1/90:0.083351,((OTU_980:0.0932706793,OTU_320:1.5512783802)93.3/100:0.210127,(((OTU_3053:0.3049690735,OTU_2782:1.6579626879)20/97:0.154489,OTU_2605:0.5526076274)89.9/87:0.412776,(OTU_1837:0.0189057297,OTU_2127:0.0000029117)65.1/98:0.035853)92.3/89:0.199281)92.2/97:0.207552)99.5/98:0.713915,((((((((((((((((((((OTU_805:0.0000022086,(OTU_2458:0.3561441352,OTU_2775:0.0167933954)0/60:0.000003)0/60:0.000003,OTU_1115:0.0000020359)0/58:0.007298,(OTU_810:0.0073042798,OTU_2797:0.0083698607)76.3/93:0.007295)78.4/60:0.007304,(OTU_804:0.0256999083,((((((OTU_723:0.0135990670,(OTU_750:0.0000023123,(OTU_41:0.5079974377,OTU_743:0.0000021578)92/93:0.021301)95/90:0.021459)0/84:0.000002,OTU_990:0.0142127538)99.1/90:0.108288,(((((((OTU_592:0.0069609893,OTU_801:0.0481731412)80.7/100:0.015353,OTU_686:0.0432078527)79.3/100:0.024370,OTU_952:0.1882679621)73.1/99:0.018577,(OTU_2716:0.0637579989,OTU_475:0.0161225486)0/99:0.000136)86.3/98:0.087332,OTU_3265:0.0481510099)0/56:0.000002,OTU_640:0.0870438311)96.9/90:0.081002,((OTU_790:0.0354305891,(OTU_2708:1.0186986646,OTU_2584:0.0591642875)0/92:0.000002)79.5/93:0.035946,((OTU_820:0.0081528360,OTU_817:0.0220409996)99.2/91:0.098672,OTU_809:0.0737590149)68/87:0.020352)92.4/90:0.064746)70.1/83:0.018128)96.8/98:0.079423,(((((OTU_641:0.0000025955,OTU_697:0.0275158285)80.7/99:0.006452,((OTU_1496:0.0354101245,OTU_1604:0.0000021070)0/85:0.000003,OTU_819:0.2716880927)89.1/99:0.071410)0/77:0.000003,(OTU_643:0.0000022023,(OTU_3042:0.0760420790,(OTU_2858:0.1252671615,(OTU_983:0.0446626662,OTU_1883:0.0986915192)75.6/100:0.014045)97.2/100:0.195654)0/84:0.000002)97.3/85:0.020384)94.3/91:0.028687,(OTU_748:0.0307829497,OTU_3255:0.2921600537)0/85:0.000255)0/79:0.000002,OTU_2030:0.0437109591)92.8/89:0.082691)86.9/86:0.073653,(OTU_575:0.1409215734,OTU_3245:0.0274331439)99.2/89:0.424468)79.4/87:0.078432,OTU_2685:0.0000029018)94.8/85:0.107717)76/62:0.011530)72.8/38:0.007331,OTU_806:0.0000027495)50.5/56:0.137014,OTU_5:0.8690453850)89/62:0.113145,OTU_2507:0.0038062310)88.7/65:0.137777,OTU_1399:0.6541938943)78.8/79:0.116584,OTU_766:0.2854427605)86.5/76:0.059993,(OTU_511:0.4546725070,OTU_2061:0.5729949136)24.3/74:0.061552)96.8/98:0.189484,(((((((((OTU_626:0.0134241686,OTU_176:0.0162421945)44/99:0.005809,OTU_2072:0.0080249799)83.7/98:0.010464,((((((((((OTU_554:0.0000023821,(OTU_568:0.0225577556,OTU_555:0.0111883499)87.7/89:0.011107)88.8/89:0.011105,((OTU_165:0.1484900082,(OTU_2624:0.0062006397,OTU_744:0.0129631458)0/81:0.000002)0/81:0.000002,(((((OTU_499:0.0000029117,(OTU_533:0.0164675753,OTU_1230:0.0128641914)0/68:0.000002)86.1/100:0.010438,OTU_508:0.0108411355)41.2/66:0.013929,OTU_495:0.0076842744)96.3/100:0.182524,OTU_3240:0.0925331297)75.2/70:0.043816,OTU_567:0.0000021839)89.1/61:0.016575)0/42:0.000002)23.2/42:0.005256,OTU_559:0.0055381125)91.6/52:0.015504,(OTU_561:0.0000020276,OTU_42:0.1144811587)81.3/100:0.005905)86.3/78:0.010649,OTU_553:0.0058344491)96.4/94:0.026354,((((OTU_569:0.0000023563,OTU_1339:0.0000026201)78.1/92:0.005360,(OTU_571:0.0055680920,(OTU_570:0.0111206244,OTU_2694:0.0000027277)83.3/100:0.011146)97.7/100:0.034029)83.4/91:0.011270,OTU_586:0.0510854757)0/86:0.000002,(OTU_584:0.0055995144,OTU_796:0.0056701719)0/94:0.000002)78.1/91:0.007321)78.6/77:0.008508,(OTU_549:0.0167011253,(OTU_1031:0.0176810902,OTU_526:0.0110510578)75.6/100:0.005660)88.2/100:0.011481)33.4/77:0.005248,(OTU_556:0.0223778843,((OTU_877:0.0157471240,OTU_558:0.0140055370)88.4/100:0.013818,OTU_591:0.0169881804)77.9/100:0.005613)87.2/99:0.011527)84.9/78:0.014212,OTU_557:0.0317637907)99.6/93:0.060635,OTU_2885:0.0140806488)88.4/84:0.018092)0/74:0.006079,OTU_2977:0.1094518597)0/85:0.000004,OTU_642:0.0000025484)99.9/100:0.381836,OTU_1325:0.1262835281)91.8/100:0.166841,OTU_2754:0.3451714645)39.3/85:0.099872,((((((((OTU_1337:0.0000029117,OTU_2164:0.0000029117)0/35:0.000003,OTU_1453:0.0000029117)89.1/100:0.057881,OTU_1340:0.1001382354)93.8/99:0.097148,(((((((OTU_1330:0.0000021927,(OTU_1333:0.0576041258,OTU_3055:0.0920034771)0/99:0.000002)87.7/98:0.028753,OTU_3159:0.0571158497)73.9/97:0.014133,OTU_1338:0.0000028588)0/95:0.000003,(OTU_1329:0.0142138517,(OTU_3004:0.0358994003,OTU_1341:0.0284125336)76/91:0.014028)89.7/91:0.028575)61.3/96:0.044616,(OTU_1336:0.0406103370,OTU_2516:1.2625561883)0/98:0.000002)93.8/99:0.057969,(((OTU_1345:0.0000022764,OTU_1699:0.0000029117)87.5/100:0.046977,(OTU_1639:0.5305824211,OTU_1223:0.2771195862)82.7/100:0.102693)91.5/100:0.065718,((((OTU_1351:0.0000024202,OTU_3181:0.1290141625)0/78:0.000002,OTU_1315:0.3258376159)93/93:0.085131,OTU_1348:0.0763637061)94/91:0.082792,OTU_3036:0.0013426719)95/98:0.094007)72.5/81:0.019694)74.7/80:0.018043,(((((OTU_1332:0.0000029117,OTU_1572:0.0000029117)0/99:0.000002,OTU_3204:0.0583416934)75.1/99:0.013957,(OTU_3068:1.0255601860,OTU_1356:0.0638535879)63.8/90:0.008820)0/79:0.043141,OTU_2849:0.0677432192)0/27:0.000652,(OTU_1335:0.0000025845,(OTU_2342:0.0917671882,OTU_1350:0.0570743752)75.5/91:0.013929)74.4/89:0.013703)85.1/100:0.038080)67.6/89:0.045054)85.6/96:0.061088,OTU_1353:0.0219526475)79.7/87:0.035271,OTU_1344:0.0291335095)91.2/88:0.052001,OTU_3300:0.0519111581)80.4/90:0.057297,(((((((((((OTU_1319:0.0000029117,OTU_2046:0.0146282687)0/92:0.000002,OTU_1313:0.0574725256)0/100:0.000003,OTU_2659:0.0000029117)0/100:0.014221,(OTU_1309:0.0000027865,OTU_3050:0.1574750924)83.9/100:0.028732)95.8/100:0.058242,OTU_1318:0.0143266924)0/61:0.001756,OTU_1328:0.0427123202)75.2/76:0.013204,(OTU_2919:0.0740299119,OTU_1322:0.0292034016)73/76:0.014235)88.4/99:0.042222,OTU_1311:0.0445719545)88.3/99:0.052076,OTU_1321:0.0984671765)97.8/100:0.127723,((OTU_1380:0.0000021336,OTU_1656:1.1517125116)93/100:0.044259,OTU_1365:0.0592624971)94.6/100:0.103512)24.1/94:0.044944,(OTU_1272:0.0761253530,OTU_1281:0.1858895074)99.5/100:0.236453)86.2/100:0.082038)99.3/100:0.208322)96.1/97:0.249126,(((((OTU_1266:0.0000029697,(OTU_2668:0.0613141676,OTU_1466:0.1328972082)37.2/56:0.033320)81.8/56:0.180155,OTU_1374:0.4673601272)0/97:0.000003,OTU_2945:0.0000029657)96.6/99:0.121418,OTU_3264:0.0000029025)97.7/100:0.306465,(OTU_1404:0.8154334774,OTU_1448:0.2395769632)17.1/53:0.114999)65.4/97:0.125599)96.2/88:0.259938)92.4/88:0.178306,OTU_542:0.6715630842)64.5/47:0.064337,(OTU_845:0.3309466772,((OTU_1015:0.0000025822,OTU_2733:1.0850086895)92.2/100:0.036371,OTU_2082:0.0000020610)95.7/100:0.259571)100/100:0.647048)97.9/86:0.216216,(((((OTU_573:0.0151476027,OTU_560:0.0722864356)87/94:0.067721,((OTU_19:0.2194222185,OTU_3155:0.6361134291)78.9/93:0.368332,OTU_2147:1.4655457858)0/22:0.000002)26.4/92:0.013158,OTU_564:0.0753676648)60.8/92:0.081987,OTU_887:0.0698104756)92.5/98:0.074010,(OTU_771:0.0987117260,((OTU_3193:0.0447099860,OTU_512:0.0165758386)71.6/100:0.011780,OTU_509:0.0497111009)100/100:0.248098)64.4/100:0.070525)99.8/99:0.258962)70/48:0.019064,(((OTU_636:0.1779024555,OTU_596:0.1505742678)98.3/100:0.150528,OTU_645:0.1707176938)30.2/80:0.036778,OTU_2641:0.1703944985)76.6/84:0.092918)99.8/84:0.645714,OTU_2806:0.2746432916)99.4/100:0.527146,(OTU_2580:0.5640587582,(OTU_1133:0.3639437193,OTU_1179:0.2879221604)78.1/84:0.225758)93.7/100:0.354707)89.6/85:0.198033,OTU_2803:1.4080692465)16.9/62:0.079473,OTU_2772:2.5857449651)64.9/85:0.194927,((((((((((((((((((((((((((((((OTU_1089:0.0115063767,((OTU_3023:0.0381530178,OTU_1101:0.0116154296)93.6/99:0.035041,OTU_1125:0.0911896987)0/54:0.000002)38.8/56:0.022181,((OTU_1087:0.0462556112,OTU_1102:0.0115320539)94.5/100:0.047107,OTU_1095:0.0116282718)93.5/100:0.046218)78.3/55:0.013414,OTU_2878:0.1414918387)0/55:0.000003,OTU_1088:0.0000020612)92.4/55:0.023271,OTU_1096:0.0232867926)0/35:0.000002,OTU_1084:0.0232518001)15.8/34:0.022969,(OTU_1055:0.1017595855,OTU_1105:0.0414810984)98/57:0.101074)82.9/93:0.068814,OTU_1010:0.0833588216)100/94:0.407705,(OTU_214:0.0374682677,OTU_2520:2.3423169982)71.2/93:0.028711)89.8/53:0.065849,OTU_150:0.0258927637)98.8/54:0.052530,OTU_230:0.0031568614)98.5/54:0.121990,OTU_1074:0.0000023807)40.8/35:0.021131,OTU_1044:0.0135610006)0/39:0.000003,((OTU_1042:0.0231963775,OTU_1054:0.0114310179)79.4/97:0.011656,OTU_1060:0.0000025218)88.2/97:0.024998)86.8/97:0.037195,OTU_1049:0.0232353417)0/70:0.000002,OTU_1171:0.0000025029)0/68:0.000003,OTU_1079:0.0113839063)89.2/98:0.037346,OTU_1038:0.0108307015)0/92:0.000002,(OTU_915:0.2044558834,OTU_1033:0.0496209156)0/94:0.000002)85.2/94:0.012807,((OTU_1036:0.0218719520,OTU_1076:0.0231424454)76.8/99:0.010783,OTU_1065:0.0112939464)80.9/99:0.010842)0/93:0.000003,OTU_1018:0.0000029117)92.3/98:0.011790,OTU_1070:0.0000029117)0/86:0.000002,OTU_1110:0.0000029117)0/97:0.000002,OTU_1037:0.0217370774)40.9/100:0.035655,OTU_1251:0.1077934257)91.4/100:0.181532,OTU_3151:0.6396070656)7/41:0.134442,((OTU_1067:0.0114136912,OTU_1077:0.0000025850)93.7/98:0.077584,((OTU_2863:0.0237002588,OTU_1377:0.0288876470)79.9/100:0.044552,OTU_1156:0.0594628883)55.3/100:0.020661)76.4/98:0.095413)98.4/100:0.573393,OTU_2489:1.1023401572)98.2/98:0.577663,OTU_2633:1.4237445542)79.6/97:0.265308,OTU_1056:1.8132843213)50/97:0.158818)98.9/98:0.518742)99.2/100:0.564559)36.9/55:0.127360,(((((((((((((((((((OTU_1560:0.0079449924,OTU_1601:0.0315937501)76.9/100:0.013750,(OTU_1531:0.0000021565,OTU_1514:0.0108847420)94.5/98:0.032205)58.8/98:0.007412,(OTU_1610:0.0322390670,(OTU_1582:0.0429140096,(((OTU_1535:0.0000021764,(OTU_3113:0.4985811173,OTU_2935:0.3298679433)86.2/88:0.192935)11/76:0.011048,OTU_1524:0.0207265218)0/65:0.000002,OTU_1530:0.0311251755)99.7/97:0.107470)74.3/86:0.011784)75.2/88:0.014709)96.9/100:0.045673,OTU_1537:0.0105655154)0/98:0.000002,(OTU_1561:0.0191769896,((OTU_1547:0.0211945388,OTU_709:0.0636308559)0/99:0.000002,OTU_1589:0.0211875159)75.3/100:0.010357)0/100:0.003702)86/98:0.010951,OTU_1556:0.0104679940)0/95:0.000002,OTU_1567:0.0434437865)63.2/92:0.006959,OTU_1605:0.0144619431)91.9/93:0.097294,((((((OTU_1295:0.0000025666,OTU_2833:0.0105770210)0/98:0.000002,(OTU_1468:0.0096158270,OTU_1491:0.0763773571)0/99:0.000002)84.4/98:0.009438,(OTU_1446:0.0096636206,OTU_2760:0.0106107901)0/100:0.000002)78.8/99:0.009434,OTU_1450:0.0096896252)76.8/99:0.008125,(OTU_1254:0.0000020930,OTU_2191:0.0000029010)27.4/100:0.011059)74.8/99:0.009941,OTU_1485:0.0000022042)99.4/100:0.264805)93.9/98:0.233066,((((((OTU_1188:0.0000028284,OTU_2820:0.4681096523)79.3/86:0.015073,OTU_2628:0.0201654768)95.5/86:0.041970,((((((((OTU_1219:0.0000029117,(OTU_577:0.0218271405,(OTU_1214:0.0280718363,OTU_2844:0.2400765670)0/27:0.000002)0/27:0.000002)0/27:0.000003,OTU_1452:0.0087061245)77.8/27:0.011708,OTU_2723:0.0094760807)89.9/95:0.023693,OTU_1224:0.0000021273)73.8/96:0.011734,OTU_1155:0.0000022603)96.5/100:0.035466,OTU_1228:0.0172262880)0/97:0.000003,((OTU_1000:0.0279552566,OTU_1227:0.0000028689)0/100:0.000002,OTU_3256:0.0932177358)0/69:0.009214)79.3/87:0.011377,OTU_1229:0.0172710894)77/96:0.013910)80.7/99:0.016815,OTU_1186:0.0430668511)77.7/100:0.019656,(((OTU_1205:0.0098878384,OTU_1836:0.0000022750)91.7/100:0.037440,(OTU_1194:0.0082503075,OTU_1209:0.0082839330)84.2/100:0.019268)96.2/100:0.060526,(OTU_1181:0.1087114278,(((OTU_1185:0.0244668842,OTU_1503:0.0104652423)86.8/100:0.017014,OTU_1182:0.0164441738)87/100:0.020989,OTU_1184:0.0385699711)3.3/53:0.034300)33.8/100:0.024541)69.9/100:0.019498)99.6/100:0.289607,(((OTU_1323:0.0000029117,OTU_202:0.0092456841)99.3/100:0.364361,OTU_1248:0.3354503979)59.2/100:0.131923,(OTU_1304:0.1334918717,OTU_1286:0.0000029833)99.7/100:0.331019)91.7/99:0.121859)63.4/97:0.146167)78.7/100:0.130256,((((OTU_1073:0.0000029117,OTU_2306:0.0000029117)0/100:0.000003,OTU_1417:0.0000029117)0/97:0.000003,OTU_1075:0.0227798675)40.4/100:0.014206,OTU_1695:0.0086874618)97.6/100:0.539606)99.9/100:2.154225,(((((((((OTU_1120:0.0091532907,OTU_1394:0.0098517642)92.8/100:0.084418,((((OTU_1109:0.0000024541,OTU_1112:0.0243274970)84.6/100:0.007970,OTU_1128:0.0000029745)77.8/100:0.008603,OTU_1113:0.0074578773)90.4/100:0.037636,(OTU_1126:0.0000026460,OTU_1255:0.0000029117)96.8/100:0.065200)63.4/98:0.084632)100/98:0.447051,OTU_2599:0.0054069216)22.3/16:0.011510,OTU_1124:0.0097534858)69.3/15:0.131271,(OTU_1106:0.0000024405,(OTU_2955:0.3528208084,OTU_3058:0.0426105387)99.9/99:0.748053)0/98:0.000002)100/100:3.196148,((((OTU_1202:0.0100366312,OTU_1203:0.0153362684)81/99:0.155931,((OTU_1222:0.0076801581,OTU_44:0.0776588930)0/97:0.000003,OTU_951:0.0000020632)93.1/97:0.181381)99.8/98:0.876091,OTU_2718:0.8418326646)64.6/100:0.358193,OTU_1274:0.4271275754)75.1/99:0.200855)67.3/45:0.140859,(((OTU_1349:0.1204064114,OTU_1189:0.0090779063)47/91:0.025956,OTU_1146:0.0222420538)80.1/91:0.019131,OTU_1752:0.0219597103)96.8/94:0.354696)30.4/43:0.237714,((((OTU_1445:0.0106550634,(OTU_1739:0.0000029117,OTU_1918:0.0544801981)0/100:0.000003)0/98:0.000003,OTU_1457:0.0214490568)92.5/98:0.118148,OTU_1469:0.1855378742)97.2/100:0.422493,OTU_2631:0.4811924591)95.5/100:0.463562)98.9/100:1.026499,(((((OTU_2524:0.0148943931,(OTU_2525:0.0301977307,(((OTU_1953:0.0431967311,OTU_1916:0.0287065142)86.6/96:0.043295,(OTU_1951:0.0284863501,(OTU_2531:0.0299569882,OTU_2623:0.0000028204)84.5/55:0.014956)0/54:0.000002)92.1/84:0.014337,OTU_1932:0.0000021071)92.9/90:0.043215)74.3/98:0.014253)79.5/82:0.014289,OTU_2956:0.0000028344)78/82:0.014229,(OTU_1927:0.0432287578,OTU_1923:0.0141989405)75.3/75:0.014269)74.4/63:0.043271,OTU_1950:0.0000020388)99.6/98:0.783821,(OTU_2994:1.2773241017,OTU_1327:0.5342178434)84.6/99:0.209631)98.7/100:0.933550)99.8/100:1.789989)85.6/100:1.038004,((((((((((((OTU_772:0.0000029117,((OTU_288:0.0560404953,(OTU_2486:0.0000019888,OTU_1220:0.2174796879)75.2/97:0.240928)0/90:0.000003,OTU_849:0.0061951153)0/50:0.000002)0/53:0.000002,OTU_926:0.0000029117)93.9/100:0.073170,OTU_767:0.0617723442)39.1/100:0.047625,OTU_199:0.2908390475)99/98:0.139338,OTU_733:0.2188523493)0/33:0.029908,((((((((OTU_716:0.0057007194,OTU_719:0.0114966107)0/96:0.000003,(OTU_726:0.0171553904,OTU_741:0.0114135624)0/89:0.000003)69.8/95:0.012491,(OTU_717:0.0000023071,(OTU_2519:0.0191738891,OTU_1382:0.0123121918)87.7/99:0.024555)97.5/79:0.033837)43.4/79:0.011637,OTU_739:0.0126864411)73/72:0.007185,OTU_731:0.0088924911)32.8/92:0.005791,((OTU_714:0.0114905792,OTU_684:0.0000021014)75.2/99:0.023198,OTU_728:0.0000029259)94/100:0.020473)76.9/97:0.006491,((OTU_713:0.0000021894,OTU_521:0.2197035854)94.2/100:0.025330,OTU_732:0.0000021785)89.9/100:0.018427)90.3/97:0.056169,(OTU_707:0.0201303111,OTU_2594:0.0000025718)90.3/100:0.072861)99.2/100:0.144880)85.1/97:0.035305,(((OTU_729:0.0000024902,OTU_940:0.2876911413)72.1/100:0.006959,(OTU_2:0.1658381871,OTU_696:0.0115177585)99.7/97:0.133908)91.4/97:0.044945,(((OTU_756:0.0059055312,OTU_886:0.0000029117)94.8/100:0.044407,(OTU_757:0.0082042448,(OTU_754:0.0090774560,((OTU_768:0.0203793941,OTU_148:1.0579358070)0/93:0.000002,OTU_764:0.0211994833)42.1/93:0.011190)34.4/93:0.007319)48.6/93:0.005002)85.9/94:0.044568,(((OTU_703:0.0059192993,OTU_693:0.0117468349)75/88:0.005765,OTU_734:0.0118867817)73.2/88:0.006026,OTU_736:0.0117062881)93.8/97:0.046098)73.4/94:0.017448)99.9/98:0.143159)59.7/98:0.039263,((OTU_677:0.0000021869,(((OTU_16:0.2011282047,OTU_222:0.0642166291)82/100:0.054481,OTU_277:0.3204210942)86.2/100:0.076563,OTU_2665:0.6324073345)0/95:0.000003)90.8/100:0.023537,(OTU_676:0.0107659496,OTU_679:0.0060218197)36.6/96:0.014635)99.7/100:0.146957)68.9/93:0.043143,OTU_662:0.2179008450)73.4/92:0.038693,OTU_759:0.2592354455)85.7/100:0.126381,(((((OTU_654:0.1348011400,(OTU_2910:0.0000020803,OTU_1094:0.0919067084)93/100:0.364998)59.4/53:0.063255,(OTU_661:0.1038884508,OTU_659:0.0955901424)95.8/99:0.123587)94.1/54:0.113823,OTU_802:0.1213365132)41.1/52:0.067968,((OTU_879:0.0331785082,OTU_740:0.0218730668)99.8/100:0.187924,OTU_701:0.1814245441)93.6/80:0.123792)99.3/99:0.272430,OTU_962:0.6022494520)73/98:0.113851)91/100:0.802603,(OTU_2442:0.0000029233,OTU_481:0.0338195904)99.5/100:1.758469)100/100:2.621117)40/100:0.610792,((OTU_2962:0.0697468387,OTU_2634:0.0000022261)77.2/69:0.277327,OTU_2557:0.3732884165)99.9/100:3.033076)100/100:5.092457,OTU_3195:1.1472443299)72.4/92:0.208951,((((((((OTU_876:0.0831566835,OTU_3037:0.4415676382)93.6/100:0.147741,((OTU_1072:0.0345487955,OTU_2952:0.7005865602)85.5/96:0.112656,OTU_1495:0.1586493226)96.7/96:0.177618)70.9/61:0.102825,((((OTU_1500:0.0164127280,OTU_1492:0.0331070590)0/58:0.000002,((OTU_1501:0.0000026222,OTU_2323:0.0344964286)98.3/100:0.083924,OTU_1529:0.0000029952)68.1/59:0.016406)97.7/98:0.205877,(OTU_976:0.3832414015,OTU_1891:0.3755164189)93.8/68:0.188393)74.6/52:0.089532,((((((OTU_822:0.0163015195,OTU_2553:0.0713405439)100/100:0.306431,OTU_1512:0.1077789511)93.5/100:0.162310,OTU_1462:0.4390932023)58.4/99:0.107485,(OTU_2974:0.1273385675,OTU_2603:0.3526884427)99/100:0.346460)58.8/20:0.073216,OTU_3254:0.2702094568)73.8/21:0.064515,((((OTU_2987:0.0000028455,OTU_2943:0.2463642873)95.9/100:0.218541,OTU_1154:0.0353959174)98.7/100:0.452338,(OTU_2544:1.1293344330,OTU_1361:0.4606858265)25.9/36:0.097098)99.9/100:1.021591,(OTU_1447:0.8446802104,OTU_1470:0.4009179412)98.9/100:0.745561)86.2/80:0.181831)90.8/61:0.107915)97.1/98:0.210809)82/96:0.169582,OTU_1505:0.2233314089)99.9/100:1.016982,OTU_2310:1.6247964880)63.8/98:0.391931,((OTU_2968:0.0993411702,OTU_3190:0.2334857441)100/100:1.267167,OTU_2734:0.9076917608)96.4/100:0.691651)88.7/99:0.360792,(((OTU_2077:0.0445687605,OTU_2621:0.1035091533)93.9/100:0.376241,(OTU_2713:0.0454506971,OTU_2053:0.0000027170)94.5/100:0.345198)100/100:2.838292,(OTU_3219:3.0075533486,OTU_2023:1.9461608985)0/88:0.000003)67.2/98:0.346242)93.3/100:0.559804,(((((OTU_3008:0.6399437542,(((OTU_2697:0.0236897833,OTU_1606:0.0593303019)100/100:0.318655,OTU_1542:0.0000024360)99.9/100:0.340974,OTU_1599:0.0898924766)89.6/98:0.091712)91.7/95:0.123182,(OTU_3288:0.1853787867,OTU_1497:0.1338517371)93.7/100:0.218813)82.9/26:0.106182,(OTU_3140:0.7708087121,OTU_1544:0.0367574954)84/99:0.087295)55.3/26:0.116326,(OTU_3285:0.0000025688,OTU_3196:0.3012354593)66.7/40:0.273363)98.2/100:0.685370,((OTU_3011:1.0660574418,OTU_1510:0.9475560515)5.6/50:0.109215,OTU_3186:1.5929023335)98.3/100:0.781955)99.7/100:1.158377)84.9/100:0.477679)98.6/85:0.891055,(((((((((((((((OTU_1137:0.0000023272,((OTU_2894:0.0430170130,OTU_1140:0.0226014807)48.6/96:0.012066,OTU_3180:0.0505151828)0/94:0.007812)85.4/94:0.012484,((OTU_2642:0.0292517896,(OTU_3131:0.1755354306,OTU_1139:0.4884373544)71.5/95:0.013452)0/94:0.000003,OTU_1138:0.0642199024)80.2/83:0.012584)0/84:0.000002,OTU_2898:0.0151722098)79/89:0.023807,(OTU_1169:0.0139051952,(OTU_1170:0.0129591823,OTU_1306:0.0398693269)79/83:0.012238)76.1/86:0.016829)80.8/89:0.068870,OTU_1059:0.1017155852)82.6/99:0.028263,(((OTU_1136:0.0000023065,(OTU_1143:0.2476299578,OTU_1166:0.0646598108)74.7/97:0.016636)60.7/77:0.012552,(OTU_1167:0.0000029117,OTU_1150:0.0252219903)41.7/48:0.012552)0/34:0.000002,((OTU_2725:0.0000028645,OTU_1861:0.0545072184)86.3/62:0.013541,OTU_2876:0.0156197737)0/33:0.000002)0/46:0.000002)49.7/76:0.024554,OTU_1264:0.0140669634)92.4/96:0.133448,OTU_506:0.7116781971)0/22:0.036318,OTU_1193:0.2224596703)79.2/79:0.051847,((((OTU_946:0.1051009654,(OTU_3197:0.7787180042,OTU_895:0.0000029663)79.4/100:0.010020)87.1/100:0.020674,OTU_894:0.0102284776)90.7/100:0.064553,(((((((OTU_911:0.0151712443,OTU_906:0.0223484483)86.7/100:0.021693,OTU_883:0.0000020552)76.4/83:0.018543,OTU_1032:0.0320878178)74.2/53:0.021250,(OTU_1130:0.0256068590,OTU_995:0.0000023299)92.1/100:0.059400)77.5/44:0.031025,(OTU_889:0.2269770814,OTU_993:0.0738109207)70.7/95:0.056178)55/42:0.033513,OTU_824:0.2478700864)66.4/33:0.032423,OTU_953:0.0398496601)93.6/82:0.101065)96.7/100:0.186802,(OTU_2591:0.1213962010,OTU_2019:0.1247155281)45/50:0.128747)76.8/96:0.040002)85.1/83:0.074861,(((((((((((OTU_898:0.0250136368,(OTU_1099:0.0000023779,OTU_2927:0.3202402688)49.4/92:0.047132)83.6/82:0.025003,OTU_1366:0.0356896184)82.4/84:0.043542,(OTU_835:0.4273609095,OTU_124:0.0305684790)84.8/95:0.086787)14.5/74:0.022678,(OTU_781:0.0485517534,OTU_1698:0.0249001746)62.8/99:0.086191)34.9/93:0.030719,(OTU_2604:0.1052408543,(OTU_858:0.1553139085,OTU_1943:0.0038411602)99.7/100:0.334724)89.2/100:0.125578)93.8/100:0.179322,OTU_2779:0.1416539516)87.7/100:0.127145,OTU_2635:0.2454603004)99.3/66:0.304865,(((OTU_814:0.3985114920,(OTU_878:0.0000028856,(OTU_1080:0.0000023037,(OTU_1213:0.0000022802,OTU_1279:0.0773481223)47.8/100:0.029943)82.9/100:0.021359)99.9/100:0.402482)82.3/66:0.074575,(((OTU_1:1.5118154439,OTU_903:0.0623461579)0/95:0.000002,OTU_905:0.0992345339)98.9/100:0.253325,OTU_982:0.3666037774)80.8/100:0.067965)94.8/72:0.121102,(OTU_918:0.0093777440,OTU_664:0.0000028097)99.9/100:0.382459)88.5/66:0.096666)80/69:0.056299,OTU_572:0.1882066273)96.4/100:0.184772,(((((((OTU_52:0.1018791083,OTU_2509:0.4409768445)0/99:0.000003,(OTU_671:0.0000029117,OTU_673:0.0000029117)0/99:0.000003)82.5/100:0.056161,(OTU_3088:0.9483622948,OTU_107:0.0000027751)53.2/97:0.086625)94/96:0.151103,OTU_597:0.0833063050)93.3/97:0.138704,OTU_800:0.1180630299)88/98:0.094267,OTU_866:0.2249710568)99.2/98:0.290964,(OTU_704:0.6503943701,OTU_1368:0.5112932837)14.5/43:0.087318)37.7/52:0.058463)84.3/87:0.092495,(OTU_2928:0.4781078989,(OTU_1122:0.0599292201,OTU_1025:0.0434705593)90.5/100:0.200191)85.1/100:0.236969)85.4/40:0.046729)0/23:0.000003,OTU_3296:0.2732706810)99.8/100:0.579489,((((((OTU_496:0.0000023710,((((OTU_393:0.0131680277,(OTU_421:0.0078865715,(OTU_2315:0.0295834723,OTU_1903:0.0000029117)78.7/100:0.009220)89.7/100:0.022539)0/58:0.010934,OTU_1069:0.0422477166)0/97:0.000976,OTU_474:0.0000022304)76.2/97:0.011320,OTU_856:0.0085046328)80.7/96:0.011296)59.8/86:0.004081,(((OTU_242:0.0000029795,OTU_51:0.0687070126)75.6/100:0.034434,OTU_129:0.1281039869)0/74:0.000002,OTU_43:0.0000028456)87.2/93:0.039475)87.7/92:0.037557,OTU_730:0.0097161437)73.9/56:0.027268,OTU_710:0.0312785078)92.2/98:0.172963,(OTU_1114:0.0492878044,(OTU_587:0.0000022132,OTU_168:0.0000024550)99.2/100:0.166182)96.9/100:0.314199)99.9/100:0.436072,OTU_3225:0.0807507464)99.2/100:0.564467)81/100:0.207477,(((((((((((((OTU_576:0.0000029619,(OTU_1012:0.0000027533,OTU_1040:0.0493211470)87.1/99:0.008099)83.9/99:0.015083,OTU_875:0.0160125697)75.4/77:0.007454,(OTU_574:0.0000021117,OTU_692:0.2189439981)90.1/100:0.015366)0/76:0.015555,(OTU_2796:0.0000020402,(OTU_3202:1.8568099148,OTU_665:0.0000022271)99.5/94:1.560487)43.5/70:0.089749)0/73:0.000003,OTU_578:0.0000024538)0/81:0.000002,OTU_12:0.4274765905)32.4/93:0.009728,(OTU_2283:0.2700264547,OTU_1043:0.0000023616)99.7/97:0.179709)96/92:0.083111,(OTU_909:0.2770254163,OTU_634:0.1228511445)88.6/99:0.061306)84.3/96:0.061738,OTU_594:0.1829265793)49.6/95:0.045171,((OTU_4:0.1384640010,OTU_541:0.0190256679)71.5/100:0.093950,OTU_2505:0.2588315001)97.8/100:0.175965)90.6/99:0.076449,((((((OTU_530:0.0000027045,OTU_1151:0.0132976672)0/91:0.006793,(OTU_2826:0.1009614030,OTU_538:0.0000022579)29.8/57:0.015979)98.5/58:0.105452,OTU_3121:0.1371623443)73.6/35:0.020845,((((((OTU_540:0.0074554223,OTU_657:0.0152173645)79.1/100:0.008628,(OTU_529:0.0000028141,OTU_871:0.0000029117)83.3/100:0.014088)0/76:0.000003,OTU_2461:0.0258621488)95.5/100:0.066564,OTU_620:0.1191107707)91.2/100:0.053427,((((OTU_531:0.0075568466,OTU_534:0.0000024745)95.1/100:0.050226,OTU_746:0.0856574535)99.2/100:0.103582,OTU_547:0.2335874614)81/100:0.029793,((((OTU_356:0.0399727810,OTU_341:0.0103794213)94.4/100:0.041577,OTU_1162:0.0123953781)94.3/100:0.072091,OTU_2533:0.8571900660)79.9/61:0.062487,OTU_528:0.1720429264)71/61:0.040800)99.8/61:0.126704)82/18:0.022196,(((((OTU_309:0.0477187238,(OTU_335:0.0199677816,OTU_466:0.0550730582)77.3/100:0.028103)32.4/100:0.015025,(((OTU_516:0.0559773283,(OTU_2640:0.0577054304,(OTU_313:0.0142442017,OTU_340:0.0000027726)76.2/100:0.013871)82.2/99:0.020500)74.7/97:0.021533,((OTU_2791:0.1038010897,OTU_828:0.0000023177)54.5/96:0.017179,OTU_402:0.0117856539)88.8/100:0.027939)0/96:0.000002,OTU_1289:0.0772367275)96.7/100:0.053199)93/100:0.041660,OTU_623:0.0771428073)87/100:0.017980,OTU_899:0.0981409556)95.2/100:0.039874,(((OTU_3103:0.2086089248,OTU_627:0.0000022058)98.7/100:0.114627,OTU_355:0.1505485337)69.2/57:0.012830,OTU_1211:0.2102721504)86.4/70:0.032529)82/19:0.023343)91/53:0.036129)17.9/24:0.023270,((OTU_672:0.1115468644,(OTU_843:0.1007303677,OTU_625:0.0000023692)100/100:0.440597)95.9/100:0.129210,OTU_705:0.2406707447)87.2/72:0.064955)93.6/69:0.066515,(OTU_3200:0.0498412689,OTU_721:0.0740286201)81.4/100:0.036076)99.6/86:0.179145)54.5/69:0.055950,(((((OTU_599:0.0230641001,OTU_604:0.0000022194)77.4/97:0.007605,(OTU_1066:0.0000020574,(OTU_718:0.0000025051,OTU_749:0.0158794010)91/100:0.028957)44.1/99:0.009582)88.7/95:0.023104,((OTU_600:0.0075623459,OTU_628:0.0153587095)74.9/97:0.007572,OTU_1157:0.0252918043)73.9/99:0.015591)0/91:0.000003,OTU_601:0.0000020362)75/93:0.014754,OTU_1287:0.0597242493)93.8/100:0.133698)98.9/99:0.481852,(OTU_269:0.0162197165,OTU_250:0.0141058611)100/100:0.918409)93.5/100:0.351406)46.9/95:0.239248,((((((((OTU_415:0.0146567358,(OTU_369:0.0000029117,OTU_343:0.0139297516)0/100:0.000002)83.3/100:0.019718,OTU_454:0.1066046469)76.3/99:0.008639,(OTU_2981:0.1056942391,OTU_473:0.0000020536)96.4/100:0.037716)77/97:0.007055,(OTU_366:0.0000029117,OTU_551:0.0000020125)0/100:0.000003)0/93:0.000002,OTU_419:0.0073362487)8.4/94:0.007857,OTU_611:0.1241133767)99.4/100:0.485362,OTU_755:0.3253722444)99.9/100:0.725294,((((((((((((((((OTU_779:0.0071424206,OTU_770:0.0144833013)76.2/100:0.007205,OTU_778:0.0145885997)0/99:0.000003,OTU_780:0.0145310788)100/100:0.349544,((((((((((((((((OTU_769:0.0000020925,((OTU_2667:0.0091959514,OTU_1001:0.0000022433)84.8/91:0.008044,(OTU_910:0.0154976262,OTU_864:0.0114519691)78.6/99:0.017014)0/64:0.000002)0/62:0.000002,OTU_885:0.0080768466)82.5/82:0.008018,((((OTU_632:0.0125097769,OTU_763:0.0096503441)57.1/76:0.033008,OTU_816:0.0304102691)80.2/50:0.024737,(OTU_3025:0.2763563792,OTU_773:0.0025605322)0/20:0.005476)0/24:0.000002,(((OTU_527:0.0126291100,OTU_1689:0.0000020668)100/100:0.098047,(OTU_712:0.0481760871,OTU_514:0.1042455479)86.2/100:0.021113)94.6/91:0.038386,OTU_685:0.0138377324)74.8/85:0.010335)82.4/33:0.009752)0/71:0.000002,OTU_788:0.2778342142)0/86:0.000002,OTU_3292:0.1040351586)0/31:0.017207,OTU_799:0.0000026819)94.2/45:0.025675,OTU_774:0.0000026212)75.3/60:0.008705,((OTU_2722:0.2782308183,OTU_2799:0.0377589891)80.7/86:0.123937,OTU_789:0.0078003393)0/49:0.008691)75.6/98:0.008789,OTU_782:0.0000025557)92.7/99:0.073135,OTU_2934:0.1468030116)83.9/100:0.164907,(OTU_458:0.0976575362,OTU_598:0.2658708830)96.6/100:0.176649)94.3/100:0.176940,OTU_961:0.3847238879)78.7/100:0.093666,OTU_2865:0.3708759184)66.1/100:0.114745,OTU_494:0.3421575960)79.5/100:0.081466,OTU_2830:1.0277467042)85/100:0.112149,((OTU_3102:0.1988559869,OTU_262:0.0204840652)85.1/100:0.032798,OTU_708:0.0449375848)99.1/100:0.173135)77.5/100:0.049590)89.5/100:0.078443,OTU_544:0.2975280475)98.8/100:0.228244,((((((((OTU_324:0.0116935195,OTU_476:0.0102944279)86/100:0.047870,OTU_1176:0.0577894992)81.3/100:0.073794,OTU_1290:0.0000022102)88.4/100:0.097864,OTU_3148:0.0474544056)93.7/100:0.145396,(OTU_3074:0.0420949750,OTU_489:0.0000025391)96.9/100:0.157508)69.4/99:0.114764,OTU_565:0.1018817290)99/99:0.164938,OTU_3326:0.0000022112)32.6/69:0.035098,(OTU_1090:0.0686859879,OTU_300:0.2204365823)79.8/77:0.076227)95.9/99:0.159299)95.7/100:0.194828,(OTU_2777:0.1658974018,OTU_536:0.1799130565)93.4/100:0.218707)96.6/92:0.271563,(OTU_2176:0.0694554792,(OTU_522:0.0376877765,OTU_1116:0.0777606468)99.4/100:0.505059)99/100:0.196597)89.6/91:0.078351,OTU_787:0.1927996643)92/88:0.074563,(((((OTU_727:0.0135126077,OTU_3:0.0663507985)90.8/100:0.034922,OTU_747:0.0457653523)99.5/100:0.119193,OTU_791:0.1399717480)62/51:0.024333,OTU_2538:0.2044762119)17.4/49:0.024936,OTU_711:0.1915700612)76.3/97:0.022946)87.8/69:0.057741,((((OTU_607:0.1081933200,((((OTU_497:0.0000029958,OTU_688:0.0000029117)70.1/100:0.009118,(OTU_502:0.0193031185,OTU_689:0.0231842605)67.9/100:0.017070)97.1/100:0.087756,OTU_613:0.0656896210)50.6/82:0.051893,(OTU_937:0.0419981775,OTU_253:0.1005109671)77.7/82:0.045188)96.2/100:0.062754)73.5/99:0.012351,OTU_1131:0.0539854309)90.9/100:0.050609,(OTU_3066:0.3912463184,OTU_745:0.1556039154)84.1/74:0.053118)54.5/35:0.017310,((((OTU_715:0.0962548179,OTU_81:0.7499163235)84.5/72:0.066087,OTU_3156:0.2094942561)66.9/76:0.027778,OTU_608:0.1958225451)81.7/59:0.040350,OTU_3062:0.1169554097)82.8/71:0.025125)79.7/53:0.038268)96.4/87:0.158188,OTU_753:1.2406888055)0/24:0.004140,OTU_776:0.0229730459)87.1/25:0.027441,OTU_2985:0.0000029117)63.4/26:0.033103,OTU_3284:0.4758563775)0/82:0.006137,OTU_2789:0.0000027675)100/100:1.613175)85.1/100:0.261868)99/100:0.618951)82.7/56:0.149879,((((((((((((OTU_970:0.0000028454,OTU_1372:0.0566131541)95/100:0.042860,(OTU_1148:0.0000022232,(OTU_975:0.0088450120,OTU_964:0.0181811986)78.1/100:0.011339)86.8/100:0.030495)76/92:0.013692,OTU_974_2:0.1483560226)0/59:0.000003,OTU_1245:0.0000019932)0/58:0.000003,OTU_974:0.0087399556)79.8/92:0.008744,OTU_973:0.0000025627)90.8/93:0.098938,OTU_3010:0.0621850685)93/100:0.317726,((((((OTU_1134:0.0107451782,OTU_2500:0.3039772812)0/73:0.000055,OTU_2785:0.0366102221)0/66:0.013126,(OTU_1172:0.0000021263,OTU_3095:1.0761901031)65.6/99:0.008017)100/99:0.206908,OTU_1048:0.0000026348)60.6/93:0.006076,(((OTU_1045:0.0000029117,(OTU_1197:0.0000029117,OTU_687:0.0784423116)0/91:0.000002)0/100:0.000002,OTU_244:0.0129355746)0/100:0.003037,OTU_1050:0.0258554943)85.3/93:0.022905)82.5/96:0.123204,OTU_3127:2.2262366066)91.3/99:0.362002)100/100:1.000078,(OTU_857:0.0440151840,OTU_862:0.0000026517)100/100:2.065875)49/84:0.227716,((OTU_2218:4.7438990620,OTU_2568:2.4636299839)90/55:0.943813,((OTU_49:0.0041160231,OTU_1129:0.2265435346)18.8/56:0.022151,OTU_267:0.0000020331)100/100:2.000879)51.8/50:0.497946)0/42:0.256694,((((((((((((((((OTU_406:0.0000022514,OTU_3007:0.0157571853)34.5/100:0.004476,OTU_793:0.0000020791)99.4/100:0.044684,((((((OTU_427:0.0000020492,OTU_813:0.1425741107)0/100:0.004307,OTU_147:0.1208941747)0/86:0.000002,OTU_612:0.0000029117)0/51:0.000002,OTU_438:0.0166113652)85.2/99:0.009262,OTU_644:0.0041924152)93.7/100:0.027969,((((((((((OTU_385:0.0042642289,OTU_389:0.0127655851)0/94:0.000002,OTU_825:0.0131462676)30.6/94:0.004559,OTU_387:0.0128447676)95/94:0.021002,OTU_397:0.0000022204)99.3/100:0.047593,(OTU_392:0.0044790206,(OTU_646:0.1681603903,OTU_1052:0.0349426600)72.4/43:0.005790)71.7/21:0.004445)37.8/21:0.014291,OTU_395:0.1016970898)90.6/58:0.024067,((((OTU_400:0.0000029117,(OTU_624:0.0273524284,OTU_1929:0.0230542145)0/100:0.000003)82.3/100:0.004221,OTU_371:0.0000020409)100/100:0.104485,((OTU_433:0.0100691210,OTU_439:0.0110765107)77.3/80:0.004080,((OTU_761:0.0155818703,OTU_425:0.0101323772)0/99:0.000003,OTU_966:0.5246059155)0/100:0.004465)97.1/99:0.033729)98/82:0.047795,(((OTU_431:0.0000022299,OTU_407:0.0379744105)79.6/100:0.004268,OTU_410:0.0254558408)54.4/66:0.005043,OTU_436:0.0080751014)95.2/99:0.025642)44.3/48:0.005177)93.8/99:0.028677,OTU_403:0.0976788011)38.7/51:0.018956,((OTU_416:0.0000029117,OTU_751:0.0000029117)0/99:0.000003,OTU_2601:0.7995819561)86.8/100:0.051913)40.4/25:0.021067,(OTU_394:0.0041904158,(OTU_1159:0.0088516316,OTU_706:0.0045207701)77.4/100:0.004141)99.8/100:0.062806)93.5/99:0.031714)77.7/64:0.019284)89.9/99:0.020446,(OTU_420:0.0000024394,((((OTU_492:0.0000024241,OTU_863:0.0045842461)0/87:0.000002,OTU_2740:0.0091601850)46.4/100:0.039445,OTU_257:0.1324577094)0/92:0.003008,OTU_660:0.0000029117)0/94:0.000002)95.7/94:0.032083)96.3/99:0.076122,((((((((OTU_519:0.0000023483,(OTU_128:0.0154151830,OTU_618:0.0246448861)88.9/99:0.024389)90.4/98:0.150620,OTU_861:0.8564246904)0.8/71:0.055943,OTU_456:0.0884181145)93.9/79:0.063164,((OTU_639:0.0053020189,OTU_653:0.0000022400)0/78:0.000002,(OTU_3160:0.4209203528,OTU_3183:0.4000505078)90.3/65:0.376942)0/40:0.068136)96.5/44:0.097571,((((((OTU_326:0.0000028004,OTU_350:0.0042216749)98.8/100:0.109454,((OTU_446:0.0044067985,OTU_440:0.0135993265)88.1/100:0.027988,(OTU_2728:0.0297882557,OTU_811:0.0265661991)0/19:0.036561)99.9/100:0.206151)95.4/96:0.108054,((((((((OTU_444:0.0000028165,OTU_448:0.0174662180)77.6/100:0.004446,OTU_442:0.0505562984)76.4/98:0.004285,(OTU_452:0.0130715347,OTU_445:0.0218968572)97.7/98:0.021852)0/92:0.000002,OTU_457:0.0087040413)0/92:0.000002,OTU_404:0.0000029117)76.2/92:0.004268,OTU_648:0.0044401298)78/96:0.030460,OTU_93:0.5441597076)78.7/98:0.018924,OTU_1472:0.0327076702)90.2/93:0.068104)86.8/78:0.045660,((((((OTU_401:0.0668299681,OTU_459:0.0510549477)84.4/100:0.024931,OTU_346:0.0703173480)98.6/100:0.094305,((OTU_307:0.0000029117,OTU_663:0.0083257666)0/100:0.000003,(OTU_396:0.0045097467,OTU_2131:0.0131412716)78.5/100:0.004034)100/100:0.127374)39.1/87:0.028826,((OTU_460:0.0043954905,OTU_633:0.0000027286)70.6/91:0.006325,OTU_450:0.0121739416)92.9/91:0.047807)53.7/76:0.013885,OTU_411:0.0077084939)85.5/87:0.085247,OTU_141:0.7909439169)96.3/89:0.126335)14.2/28:0.037347,(OTU_378:0.0000026672,OTU_381:0.0446431678)100/100:0.292213)97.6/93:0.065555,(OTU_593:0.0214325280,(OTU_537:0.0046267884,OTU_867:0.0094873881)89/100:0.020257)99/99:0.098468)5.2/47:0.013157)30.5/42:0.028622,((OTU_582:0.0000025129,((OTU_3317:0.0000026783,OTU_3046:0.3895345759)66.4/72:0.279643,OTU_797:0.0594021367)0/40:0.000003)89.6/40:0.014652,(OTU_581:0.0095518968,OTU_897:0.0051700238)52.1/98:0.004758)98.1/63:0.062443)87.7/42:0.063197,OTU_498:0.1591793807)75/46:0.040864,OTU_432:0.4689968968)62.8/48:0.012895)96/70:0.111217,((OTU_209:0.0035250905,OTU_213:0.0000027391)99.2/100:0.249292,((((OTU_2343:1.7529886323,OTU_3116:0.2355983742)66.4/91:0.281363,OTU_965:0.3552499994)83/91:0.183239,(OTU_963:0.7173508767,OTU_738:0.3818196918)90/93:0.309318)82.8/98:0.104524,OTU_1509:0.5263259485)68.1/90:0.171372)0/84:0.000003)96.2/93:0.100650,OTU_979:0.6032688860)39.7/96:0.031934,OTU_960:0.3022951953)93.7/99:0.096285,(((OTU_2471:0.1284107182,OTU_900:1.0201240585)58.3/73:0.153811,OTU_2887:0.3836816745)99.8/99:0.692429,OTU_546:0.1963725836)72.3/84:0.122696)95.8/84:0.102139,((OTU_702:0.3414945097,((((OTU_503:0.0023583630,OTU_518:0.0075488481)83/97:0.062896,OTU_1629:0.1361996004)55.5/81:0.083413,(OTU_7:0.1577084361,OTU_3173:0.0000025393)99.5/100:0.495622)79.2/85:0.055304,OTU_3215:0.0000022807)75.8/65:0.066114)94.9/72:0.174233,(OTU_1118:0.0271080841,(OTU_478:0.0082405327,OTU_464:0.4075659742)84.1/100:0.022214)100/100:0.755678)0/31:0.000003)91.6/83:0.116836,(((OTU_447:0.0077421031,OTU_388:0.0068409330)58.2/74:0.003235,OTU_520:0.0068585375)93.9/99:0.185739,OTU_3118:0.2579731079)73.7/83:0.088989)100/100:0.624045,(((((((((((OTU_426:0.0093360080,(OTU_2575:0.0051179132,OTU_545:0.0094351153)0/98:0.000002)89.1/100:0.009381,OTU_435:0.0000025545)98.9/95:0.049160,(OTU_428:0.0362088856,OTU_3091:0.3786114592)0/24:0.000036)20.7/56:0.017658,(((((((((((OTU_413:0.0000020467,OTU_617:0.0094974979)79.5/100:0.008862,OTU_854:0.2579382713)0/95:0.000002,OTU_785:0.0051899950)48.6/96:0.004710,OTU_491:0.0056166035)83.4/96:0.008979,OTU_418:0.0047250831)76.9/100:0.004779,(OTU_3295:0.1482927397,OTU_437:0.0189970709)0/99:0.000002)83.3/98:0.009522,OTU_434:0.0095229778)0/98:0.000002,OTU_870:0.0141430328)94.9/96:0.038721,OTU_424:0.0000028716)30.1/77:0.004658,OTU_2098:0.0101350038)94.2/84:0.026017,(((OTU_379:0.0047159657,OTU_390:0.0280277114)77.6/100:0.004536,OTU_398:0.0000020839)0/92:0.000002,OTU_595:0.8313187021)51.5/69:0.027604)74.1/55:0.016864)100/100:0.093583,(OTU_352:0.0050342858,(OTU_370:0.0092886499,OTU_792:0.0247854074)0/98:0.000002)85.4/100:0.010669)97/97:0.037567,OTU_374:0.0000026587)67.6/96:0.029271,(OTU_363:0.0298270671,OTU_2417:0.0450147321)20.7/62:0.002197)98/99:0.055074,((OTU_384:0.0041198959,OTU_195:0.1658208383)100/100:0.267026,(((((OTU_386:0.0093478605,(OTU_429:0.0263257098,OTU_412:0.0078838683)97/99:0.022426)0/58:0.000002,OTU_1022:0.0196876004)0/43:0.004571,((OTU_443:0.0245293091,((OTU_465:0.0141292988,(OTU_469:0.0045346673,OTU_21:0.3680443108)0/97:0.000175)0/74:0.004302,OTU_3291:0.0506313971)0/60:0.000001)90.9/68:0.014253,((OTU_461:0.0094585332,OTU_463:0.0046541001)92.6/100:0.017703,OTU_543:0.0513231913)83.1/64:0.011422)77.9/58:0.004921)0/25:0.000245,OTU_22:0.3293724494)92.8/100:0.039447,((OTU_358:0.0000029117,OTU_367:0.0000029117)100/100:0.143961,(OTU_375:0.0534141853,OTU_1694:0.0619081256)94.5/100:0.036285)79.9/99:0.015719)93.1/100:0.040227)77.5/50:0.022465)83.8/52:0.028697,((((OTU_382:0.0124224236,(OTU_2347:0.0151418840,OTU_380:0.0046708551)76.1/64:0.006217)94.2/100:0.029471,OTU_365:0.0577289378)32.1/62:0.030102,(OTU_405:0.0265740456,OTU_408:0.0065060931)98.5/100:0.052776)0.6/36:0.010289,(OTU_462:0.0093909340,OTU_422:0.0046855093)87/100:0.020434)98.5/99:0.076213)88.2/53:0.038913,(((OTU_345:0.0000029117,OTU_470:0.0000029117)98.6/100:0.101390,(OTU_2597:0.1074598917,OTU_507:0.0000029797)69.8/100:0.102962)98.2/100:0.112014,OTU_831:0.1200280740)78.1/98:0.033882)86.5/94:0.059196,((OTU_293:0.0322635336,OTU_294:0.0056434091)100/100:0.292193,OTU_303:0.2511051038)80.1/100:0.057898)100/100:0.720250)47/100:0.153179,((((((OTU_276:0.0266212995,OTU_279:0.0000029117)78.4/100:0.027414,OTU_610:0.1310260983)99/100:0.181669,(OTU_240:0.0000027157,OTU_229:0.0328995177)100/100:0.223820)99.9/100:0.303511,(OTU_221:0.0418011001,OTU_228:0.0000028148)97.8/100:0.178657)51.6/100:0.102990,(((OTU_104:0.0050280269,((OTU_2761:0.1013896956,OTU_78:0.0199363585)0/85:0.000002,OTU_201:0.0855007107)0/86:0.000002)91.9/99:0.020507,OTU_108:0.0146152538)98.8/100:0.252844,OTU_348:0.7150988929)57/98:0.056274)99.3/100:0.463726,(OTU_2773:0.5688212070,OTU_722:0.2591940598)99.6/100:0.794924)75.8/100:0.203116)99.9/100:0.520550,(((((((((((((((((((((((((((((((((OTU_1252:0.0128290925,OTU_1261:0.0918338536)0/25:0.000003,OTU_2083:0.0000025942)0/23:0.000003,OTU_2572:0.0000027618)78.4/85:0.012932,(OTU_1277:0.0000025616,(OTU_1235:0.0255063467,OTU_3028:0.0306922057)96.4/100:0.067582)92/97:0.039161)76.3/17:0.012599,((OTU_1256:0.0000022875,(OTU_3021:0.6979864694,OTU_1688:0.0000022852)64.1/92:0.494111)40.9/84:0.014331,OTU_3168:0.0163682678)0/37:0.000003)0/20:0.000003,OTU_85:0.0126247590)74/18:0.003954,OTU_1280:0.0706748198)78/85:0.003847,(OTU_65:0.1288690499,OTU_1267:0.0041697521)72.9/92:0.013143)0/83:0.000003,(OTU_1257:0.0000025247,(OTU_142:0.0095660563,(OTU_1320:0.1596899335,OTU_1316:0.3402556957)86.8/98:0.058053)77.9/96:0.005728)77.8/96:0.003765)82.6/98:0.004683,((OTU_1253:0.0255509942,OTU_2440:0.0138826282)96/100:0.051609,OTU_1259:0.0508131856)0/23:0.000002)75.7/23:0.005271,((((OTU_1284:0.0000023642,OTU_1282:0.0402072344)88.8/99:0.026785,OTU_1296:0.0132651100)89.3/64:0.026978,OTU_1292:0.0134618746)81.2/57:0.024592,OTU_1265:0.0411043528)30.3/56:0.012928)87/24:0.015812,OTU_1285:0.0215130365)97.3/99:0.052416,((((OTU_1854:0.0000021937,OTU_2975:0.0000029117)0/100:0.000003,(OTU_3257:1.1434279495,OTU_2679:0.1756225108)0/99:0.000003)98.4/100:0.236123,(((OTU_1947:0.0000021194,(OTU_1921:0.0076148437,OTU_1911:0.3065624692)88.6/100:0.051995)0/97:0.000003,OTU_602:0.1201538661)75.1/98:0.011798,OTU_1952:0.0589262246)97.9/100:0.119885)83.7/100:0.066376,(((OTU_1900:0.0966941647,OTU_1912:0.0374116796)78.2/82:0.025996,(OTU_1892:0.0000027680,OTU_3175:0.0516034085)23/62:0.012784)91.8/100:0.106730,OTU_207:0.1396904531)81.5/98:0.015039)73.1/99:0.042537)74.3/96:0.022692,(OTU_1886:0.0000026418,OTU_1881:0.0927500156)95.3/100:0.108155)95.9/94:0.029747,OTU_1893:0.0000027709)97.4/89:0.018360,OTU_505:0.0000026478)0/90:0.000003,OTU_2749:0.0202761961)0/65:0.000002,OTU_2648:0.1052751069)93.9/95:0.150755,OTU_1894:0.0476539992)96.7/100:0.330117,((((((((OTU_1103:0.0000023432,OTU_2916:0.0714388514)81.1/97:0.061054,OTU_3272:0.0480919348)81.1/91:0.058307,OTU_1153:0.0471721221)92.7/91:0.071772,OTU_3157:0.0000020685)61/89:0.007433,OTU_1346:0.0412025952)88/96:0.034555,(((OTU_1355:0.0146574965,(OTU_2767:0.0319379893,(OTU_1352:0.0286630283,OTU_1343:0.0830253422)74.4/100:0.013346)75.9/95:0.013608)88/95:0.054062,OTU_2856:1.2229597941)0/100:0.000002,OTU_1354:0.0000023658)79.9/100:0.013863)62.8/96:0.006693,OTU_1427:0.0208171110)99.9/99:0.296494,OTU_1175:0.2932704087)43.7/99:0.078384)84.8/99:0.103275,((((OTU_1121:0.0000029117,OTU_1221:0.0000029117)0/94:0.000002,OTU_3287:0.0287231686)61.8/100:0.008756,((((OTU_1152:0.0000025137,OTU_3232:0.4647632737)70.6/91:0.059740,OTU_1098:0.0166994966)66.2/91:0.015870,OTU_1164:0.0114834916)0/79:0.000003,OTU_3229:0.0000029185)76.7/79:0.013124)88.3/80:0.063038,OTU_2686:0.8308847860)85.3/95:0.150289)89.2/92:0.107163,((((OTU_430:0.0000026720,(OTU_490:0.0000027460,OTU_650:0.0357600573)85.2/100:0.006097)0/86:0.000002,((((OTU_517:0.0108746854,OTU_487:0.0000022937)78.4/93:0.005273,OTU_1030:0.0078593957)0/93:0.000002,OTU_548:0.0000022382)98.8/100:0.043671,OTU_338:0.0100874336)76.7/86:0.004977)63.4/95:0.010793,OTU_1600:0.0000022876)99.9/100:0.462571,OTU_1068:0.2140428632)84.7/99:0.086966)65.4/96:0.113120,((OTU_1013:0.0000020202,OTU_1006:0.0279596426)80.7/100:0.009301,OTU_1107:0.0000024724)99.1/100:0.339550)82.8/96:0.097865,(OTU_2079:0.1735203798,OTU_2045:0.1635780470)100/100:1.511898)68.8/98:0.131350,OTU_2712:0.0000023958)99.9/100:0.599751,OTU_3001:0.1968780074)98.2/100:0.508542,((OTU_927:0.1649342604,OTU_932:0.1735607487)60.3/97:0.157314,OTU_3281:0.1592757496)99.2/100:0.765392)93/100:0.231207,OTU_939:1.2121679882)90/97:0.262168,(((((((OTU_441:0.0167022088,OTU_409:0.0162682627)82.4/96:0.009811,OTU_391:0.0064548818)90.9/96:0.052530,(OTU_815:0.1604114807,OTU_622:0.1148219422)88.4/97:0.045369)89.7/100:0.029428,OTU_1063:0.1911845582)73.8/96:0.009940,(OTU_2834:0.0350806438,((OTU_2922:0.2159166740,OTU_493:0.0000010388)0/55:0.004582,(OTU_872:0.0257783476,OTU_453:0.0000022908)92.6/100:0.024474)88.4/100:0.068538)0/95:0.000002)93.2/100:0.094813,(((OTU_552:0.0181901310,(OTU_2743:0.0623437333,OTU_3194:0.1340974711)0/97:0.003780)79.7/98:0.047561,OTU_2246:0.6435065475)11.3/67:0.037306,OTU_3125:0.3229292635)53.4/100:0.028016)100/100:0.767649,OTU_112:0.4310794813)94.8/100:0.184723)70.7/97:0.057505,OTU_2447:1.2578088048)84.9/100:0.174688,OTU_2368:1.8846046749)23.4/44:0.029267,((((OTU_1239:0.0262327506,OTU_1241:0.0259767118)73.8/80:0.013255,(OTU_1233:0.0394668347,OTU_1236:0.0000024732)79.8/78:0.013018)89.6/99:0.055295,(OTU_1163:0.0823657379,OTU_1234:0.0385034727)83.9/100:0.040684)99.9/100:1.110615,OTU_2639:1.4431250998)99.2/100:0.752727)73.2/52:0.047639,(((((((((((OTU_1910:0.0404181962,OTU_1945:0.0189138089)91.6/96:0.101273,OTU_1852:0.1411155396)56.6/64:0.070004,(OTU_3013:0.1349463561,OTU_1940:0.0330468765)75.8/74:0.036569)85.5/72:0.136700,OTU_3034:0.0568590189)83.5/68:0.077078,OTU_1944:0.0650272424)88.3/81:0.085667,OTU_3314:0.1599047869)93.1/91:0.153799,(OTU_2194:0.2081062943,OTU_2425:1.0853674908)86.2/100:0.115950)90.8/67:0.134549,((((OTU_1901:0.0151131839,OTU_1826:0.3154530960)80.6/71:0.050991,(((OTU_1860:0.0000029117,OTU_1864:0.0575772955)86.2/100:0.054132,OTU_1865:0.0899715775)96.7/100:0.136802,OTU_1645:0.0633592861)20.1/34:0.015739)89.3/66:0.067730,OTU_1905:0.0979142433)75.9/71:0.084333,OTU_1876:0.1086037451)98.9/100:0.238748)73/44:0.029983,((((OTU_2047:0.4057337932,OTU_3163:0.0847829475)93.2/100:0.143578,OTU_1855:0.0971029148)83.7/82:0.078192,OTU_1830:0.0768153425)93.8/83:0.115008,OTU_1857:0.1623703141)42.5/31:0.100465)82.8/50:0.219294,OTU_2011:1.1723399951)95.4/100:0.550577,(((((((OTU_245:0.0069787855,OTU_737:0.0000029312)83.2/100:0.063038,OTU_842:1.0762625010)86.7/99:0.117175,(((OTU_284:0.0202120050,OTU_414:0.0000021385)77/68:0.005959,OTU_334:0.0043042386)70.3/68:0.012752,((OTU_364:0.0206990179,OTU_361:0.0054300437)0/40:0.004855,((OTU_317:0.0000029117,OTU_322:0.0258328511)0/100:0.015621,OTU_1294:0.0575143099)0/25:0.000447)94.5/71:0.037464)97.2/99:0.123483)87.6/73:0.099752,((OTU_302:0.0151579904,(OTU_298:0.0002504097,OTU_3060:0.0755138023)0/67:0.004980)92.9/88:0.063000,(OTU_212:0.0123227901,OTU_933:0.0260406156)99.9/97:0.170424)64.6/88:0.060020)74.5/61:0.025067,((OTU_1097:0.0000020414,OTU_2807:0.1318618810)41.7/100:0.063570,OTU_1021:0.0848579342)100/100:0.487936)87.6/90:0.092650,OTU_2859:0.0711778361)0/58:0.000003,(OTU_2385:0.2978389055,OTU_2468:0.6499618426)5.4/49:0.030076)99.1/99:0.423468)100/100:0.674061)36.7/52:0.112497)82.3/29:0.124662,((((((OTU_978:0.0057400982,(OTU_477:0.0205356448,OTU_977:0.0204310297)59.8/100:0.005114)95.7/100:0.161789,(((((OTU_1003:0.0000021769,OTU_1016:0.0000029117)0/100:0.000002,OTU_1053:0.0107772215)85.9/100:0.030629,(OTU_1020:0.0728253478,OTU_3093:0.0097031695)88.4/82:0.072484)51.3/82:0.076227,OTU_1298:0.1238188408)94.7/87:0.119010,(OTU_989:0.0129470044,OTU_992:0.0178428283)95.1/100:0.098081)74.1/93:0.102865)95.8/99:0.402077,(OTU_3283:0.1981394555,(OTU_929:0.2525801579,(OTU_944:0.0000029117,OTU_1168:0.0097119135)99.6/100:0.292881)32.6/96:0.101160)60.8/96:0.077584)100/100:1.360737,(((OTU_1357:0.0280983335,OTU_3150:0.0568019380)70.3/89:0.040339,OTU_1210:0.0260728913)92.7/94:0.290782,OTU_3081:0.3235283474)99.9/100:1.006552)21.5/57:0.315726,(((((OTU_89:0.0000024325,OTU_902:0.0253068751)0/82:0.000003,OTU_2963:0.0337532929)6.1/82:0.008744,(OTU_295:0.0101952567,OTU_163:0.2082179557)0/80:0.000003)82.1/80:0.020284,OTU_795:0.0219795833)66.9/100:0.032815,((((((((((((((((((((((OTU_134:0.0000029117,OTU_794:0.0000029117)0/89:0.000002,OTU_137:0.0000020635)85.2/98:0.004257,OTU_160:0.0044817064)0/91:0.000003,((OTU_126:0.0042481914,OTU_316:0.0000029117)0/50:0.000002,OTU_304:0.0266920751)0/71:0.000002)0/45:0.000002,(OTU_353:0.0000029117,(OTU_123:0.0214983624,(OTU_136:0.0000020378,OTU_177:0.0000020918)0/97:0.000002)0/96:0.008494)0/42:0.000003)0/84:0.000002,OTU_149:0.0000025086)0/88:0.004247,(OTU_2474:0.0510244066,OTU_3231:0.0249411527)76.1/97:0.009797)0/63:0.000002,OTU_783:0.0235529223)77.2/64:0.004269,OTU_323:0.0056910127)0/66:0.004278,OTU_616:0.0000025049)0/65:0.000002,OTU_32:0.0000022556)82.1/68:0.004318,((OTU_157:0.0000029117,OTU_144:0.0090870836)0/82:0.000003,OTU_296:0.0056808850)0/59:0.000002)93.2/71:0.013011,OTU_156:0.0045730955)51/79:0.006562,OTU_377:0.0140707445)52.1/82:0.018178,OTU_152:0.0424970525)64.8/97:0.018732,(OTU_86:0.0000026766,OTU_562:0.0087826867)99.5/100:0.090135)96.3/100:0.065934,OTU_193:0.2684018711)80.3/100:0.038559,(((((((((((OTU_28:0.0168206962,OTU_186:0.0064784297)75.8/90:0.005628,OTU_8:0.0000028781)43.7/74:0.003746,(OTU_9:0.0000026338,OTU_2671:0.0354971658)84.1/33:0.007707)91.2/34:0.007678,OTU_119:0.0000020241)89.3/74:0.007822,(OTU_80:0.0051121717,(OTU_837:0.0635947714,OTU_535:0.0193051124)58.3/72:0.005045)77.5/91:0.009308)95.9/73:0.019236,OTU_13:0.0000026894)99.4/99:0.034207,OTU_25:0.0255712009)77/74:0.004680,OTU_18:0.0000029228)92.7/98:0.018360,OTU_666:0.1819271402)82.8/99:0.008366,OTU_349:0.0062586306)99.7/100:0.096889,(OTU_62:0.0255997715,OTU_2990:0.1013195843)52.8/100:0.029058)99.8/100:0.133532)26.8/100:0.018481,OTU_1034:0.1612924102)49.8/100:0.052436,(((((OTU_3003:0.0578866837,OTU_675:0.0614010911)98.6/100:0.217112,OTU_1117:0.4779056333)72.9/100:0.044564,OTU_2073:0.3463251337)84.8/100:0.030294,OTU_2835:0.9214920356)78.9/100:0.043883,(OTU_480:0.0000029117,OTU_66:0.0000023245)100/100:0.348542)95.4/100:0.077005)92.4/100:0.060927,((((((((OTU_109:0.0068796704,OTU_775:0.0556789933)39.9/100:0.011946,OTU_735:0.0071899340)92.7/100:0.019745,OTU_372:0.0000029826)81.8/99:0.015516,((((((((OTU_145:0.0000023806,(OTU_3126:0.7184318953,OTU_959:0.0230411422)0/89:0.004926)76.7/87:0.007502,OTU_3293:0.0404531608)89.8/89:0.014534,OTU_173:0.0103782842)0/16:0.000002,OTU_539:0.0162335942)91.2/60:0.027512,OTU_64:0.1056992569)81.7/60:0.014040,OTU_1225:0.1888726766)94.4/79:0.036791,((OTU_3141:0.0000021448,OTU_333:0.0344011569)86.7/94:0.046174,OTU_917:0.0000027692)77/94:0.007170)30.5/61:0.012579,((OTU_238:0.0284758153,(OTU_159:0.0000029117,OTU_170:0.0470580679)73.6/100:0.004520)88/100:0.011154,OTU_583:0.0052740407)74.4/99:0.005941)84.1/65:0.020824)95.4/79:0.062131,OTU_158:0.1333678109)86.3/82:0.034281,OTU_3038:0.0393983592)85.3/84:0.036951,(OTU_2113:6.9398344490,OTU_1534:0.0797652988)73/79:0.118032)35.5/88:0.030589,OTU_486:0.2252605957)96.3/92:0.101024)94.6/92:0.060432,(OTU_991:0.0000021000,OTU_603:0.9216798184)92.4/100:0.111183)94.8/92:0.149529)100/95:1.122755)84.2/45:0.187388,(OTU_2781:1.6459732351,(OTU_1364:0.2383758668,OTU_239:0.2564586486)99.6/100:1.177863)97/99:0.754817)85/27:0.114788)81.3/88:0.288546,((OTU_2177:1.4193634862,OTU_2038:0.6800704325)99.4/100:3.445367,OTU_3026:6.7373986007)98/91:2.680639)0/17:0.142238)44.2/55:0.203618,((OTU_1518:0.1259542793,OTU_3124:0.5683220200)100/100:1.926506,OTU_2022:2.2673816662)98.8/100:0.945842)81.4/54:0.111449)83.4/66:0.244663,(((((((((((((((((((((((((((((((((((((((((OTU_17:0.0000021887,OTU_54:0.0084959564)0/100:0.000002,OTU_58:0.0556146882)98.2/100:0.048616,OTU_40:0.0129594326)76.7/76:0.004296,(((((OTU_29:0.2104226709,(OTU_98:0.0002611009,OTU_1800:0.0932983452)0/59:0.000390)78.8/99:0.007986,OTU_71:0.0086590306)85.9/99:0.013071,(OTU_82:0.0125934611,OTU_90:0.0086150119)71.3/49:0.004069)0/41:0.000003,((((OTU_70:0.0000029117,((OTU_96:0.0084584015,OTU_79:0.0083303914)0/91:0.000003,OTU_138:0.0042924039)0/97:0.000002)0/93:0.000002,OTU_55:0.0041431172)35.3/100:0.004141,OTU_53:0.0166714687)0/49:0.000002,(OTU_102:0.0135681207,OTU_101:0.0000021182)100/100:0.055975)0/38:0.000002)78.7/99:0.008226,((((((((OTU_1458:0.2538875697,OTU_206:0.0000025071)46.8/82:0.018569,OTU_178:0.0396065240)0/66:0.000003,OTU_56:0.0000021117)94.7/100:0.013632,OTU_59:0.0000028128)83.1/100:0.012256,OTU_83:0.0158745870)43.9/100:0.010587,OTU_99:0.0102586426)58.8/97:0.006349,OTU_189:0.0305120623)87.8/100:0.011221,(OTU_50:0.0217316844,OTU_94:0.0086062222)94.8/100:0.017196)82.3/90:0.013688)0/75:0.000003)46.1/94:0.004247,(OTU_60:0.0217257541,(OTU_116:0.0558994848,OTU_100:0.0442559376)99.9/100:0.088670)90/90:0.018271)0/87:0.000002,((OTU_38:0.0000022188,OTU_2574:0.0000023421)0/79:0.006298,OTU_807:0.0074599244)79.8/99:0.006227)0/82:0.000003,OTU_916:0.0090084247)0/79:0.000002,(OTU_2421:0.0334123037,((OTU_2436:1.3673874479,OTU_850:0.3719535781)80.2/99:0.214269,OTU_1305:0.2704362012)80.4/99:0.153028)79.8/96:0.115026)92.7/100:0.060234,OTU_690:0.0000020250)70.1/100:0.006987,(OTU_181:0.0092241604,OTU_1207:0.0288033510)76.7/100:0.009089)90.7/100:0.027488,OTU_605:0.0335693812)98.1/100:0.090290,OTU_651:0.1939562165)93.4/100:0.066343,(((((((((OTU_255:0.0142875186,OTU_580:0.1945698353)64.1/100:0.017559,OTU_1201:0.5620105462)31/50:0.018996,OTU_258:0.0303463488)89.6/99:0.020776,(OTU_2710:0.0251413187,OTU_3136:0.0836184867)0/34:0.001693)69.1/88:0.006343,((OTU_166:0.0907541032,OTU_197:0.0367276116)91.7/60:0.021589,(OTU_188:0.0331660904,(OTU_853:0.0427415199,OTU_1178:0.0400630481)77/89:0.021574)69.7/51:0.019120)77/86:0.011105)87.5/95:0.016058,(((((OTU_208:0.0166064332,(((OTU_455:0.4890673145,OTU_314:0.0912757337)98.6/100:0.128146,(OTU_998:0.0081018067,OTU_233:0.0072961033)99.9/100:0.175554)99.4/100:0.171998,OTU_251:0.0116804269)100/99:0.086362)89.5/98:0.017697,OTU_211:0.0372717079)85.6/98:0.018045,OTU_192:0.0297330532)92.4/99:0.019830,OTU_121:0.0294734633)92.6/99:0.021902,OTU_252:0.0711892586)88.1/98:0.016827)94.2/97:0.039637,OTU_579:0.0830255342)56.7/80:0.076532,((((((OTU_325:0.0045933108,OTU_449:0.0092822740)0/100:0.000003,OTU_1093:0.0343603363)69.1/86:0.009250,OTU_330:0.0373146158)98.4/86:0.070600,(OTU_312:0.0058981280,OTU_524:0.0238150872)100/100:0.123406)84.2/85:0.032264,OTU_331:0.0357344231)84.9/82:0.063767,(((OTU_3128:0.0973494686,(OTU_328:0.4826727244,OTU_1389:0.7874804734)34.7/100:0.133157)90.9/98:0.210867,OTU_890:0.2907899899)93.2/85:0.340821,OTU_1532:1.9574934215)94.7/82:0.471146)90.7/79:0.088864)83.7/76:0.053742,((OTU_1217:0.1585279879,(OTU_306:0.0202856464,OTU_1575:0.0278006304)95/100:0.088579)99.7/99:0.129702,((((OTU_2219:0.1950240753,OTU_2759:0.0577071757)74.2/100:0.036671,OTU_924:0.0009833720)91.9/100:0.077391,(OTU_468:0.0262017199,OTU_668:0.0091752480)89.4/99:0.114886)99.8/99:0.254016,(((OTU_1024:0.1537456822,OTU_504:0.0000020773)22.9/98:0.029818,OTU_484:0.0480491155)98/99:0.192500,OTU_1271:0.2306609475)90.4/99:0.158266)94.1/96:0.189508)86.4/76:0.035408)0/72:0.013490)84.4/96:0.025461,OTU_2528:0.2037837528)90.5/94:0.028538,(((((((((((((OTU_72:0.0050502341,OTU_305:0.1338787436)88/79:0.010173,OTU_74:0.0000027841)97.3/79:0.018843,OTU_105:0.0000024450)83.4/79:0.003956,OTU_681:0.0000020179)60.5/80:0.004588,OTU_357:0.1564123091)84.6/82:0.069671,(((OTU_122:0.0000027448,OTU_563:0.1441595382)0/57:0.004823,OTU_132:0.0000021093)68.3/100:0.337091,OTU_2563:0.3312331254)0/95:0.000003)87.3/97:0.024755,OTU_3024:0.0000020343)94.9/97:0.037733,(((((((((((((OTU_20:0.0038944123,OTU_110:0.0136617750)75.3/78:0.004349,OTU_297:0.0129586083)78.9/93:0.009877,OTU_869:0.1078724825)91.4/100:0.022554,(((((OTU_114:0.0085100972,(OTU_118:0.0000026765,(OTU_2419:0.1976175259,OTU_699:0.2694863227)76.8/97:0.275722)46.5/96:0.004484)92.1/96:0.015661,OTU_893:0.0086946970)85.4/95:0.017648,((((OTU_315:0.0094375831,((OTU_143:0.0044223558,OTU_191:0.0000029117)0/97:0.000003,OTU_826:0.0094086080)56/97:0.005369)87.4/98:0.073104,OTU_836:0.2537087214)78.2/98:0.034757,OTU_935:0.0854510154)92.6/99:0.102719,OTU_154:0.2035145826)75.4/75:0.078065)88.9/75:0.028196,OTU_77:0.0659928435)97.4/97:0.045309,OTU_172:0.0099054238)84.6/83:0.011432)61.7/78:0.010318,((((OTU_87:0.0038206978,(OTU_337:0.0426010598,OTU_765:0.0229772443)85.2/90:0.020539)62.2/83:0.004307,OTU_2302:0.0200053651)93.8/86:0.012864,OTU_256:0.0043616628)92.4/86:0.019545,(OTU_2344:0.0475477074,(((OTU_2549:0.1447950451,OTU_678:0.4005976293)0/82:0.000002,OTU_127:0.0000026939)78/82:0.009626,OTU_198:0.0599887783)0/76:0.000002)0/82:0.012443)96.8/94:0.031758)94.5/95:0.026695,OTU_2335:0.2057992451)75.6/95:0.007019,((OTU_57:0.0139880085,OTU_241:0.0565872893)45.5/92:0.008088,OTU_1132:0.0108918102)88.3/100:0.024845)91/97:0.032001,OTU_1819:0.0875337951)31.5/91:0.017476,OTU_246:0.0223526563)82.8/93:0.057388,OTU_2869:0.3755386720)17.5/72:0.018600,((OTU_46:0.0843104174,((((OTU_68:0.0000027942,(OTU_777:0.0213136320,(OTU_140:0.0294780505,OTU_174:0.0077587250)60/100:0.008327)0/100:0.000003)0/100:0.002908,OTU_274:0.0087019103)99.8/100:0.050808,OTU_133:0.0076793068)97.3/100:0.027021,(OTU_75:0.0000029737,OTU_97:0.0121505974)0/95:0.000003)31.4/99:0.007838)99.8/100:0.098532,((OTU_84:0.2029760302,(((OTU_33:0.0000028811,(OTU_268:0.0038846232,OTU_180:0.0000028867)63.4/100:0.007671)99.9/100:0.169680,(OTU_1086:0.1962840572,((OTU_117:0.0049541411,OTU_162:0.1176390384)35.5/99:0.010176,OTU_115:0.0720892096)98/99:0.095385)96.4/100:0.100304)72.9/100:0.022323,OTU_155:0.1176839337)97.5/100:0.123312)60.1/98:0.047587,OTU_67:0.0940155595)87.6/99:0.045822)55.5/71:0.041560)71.9/92:0.019584,OTU_23:0.1341886620)8.2/91:0.016650,(OTU_185:0.0067351773,OTU_210:0.0199436040)100/100:0.122601)87.3/97:0.030210)96.7/97:0.042392,(OTU_106:0.0639261323,OTU_1232:0.1324529619)96.4/97:0.077829)95.7/38:0.044477,((((((OTU_327:0.0000021092,(OTU_311:0.0000021537,OTU_336:0.0048676701)79.1/100:0.004858)90/100:0.082322,OTU_2576:0.0440527191)87.9/100:0.129119,(OTU_2841:0.2520317691,OTU_2521:0.0258727779)97.4/100:0.269115)95.4/100:0.186900,OTU_479:0.1846260498)96.5/100:0.163148,OTU_217:0.2077308816)99.4/99:0.195079,(((((OTU_589:0.0552223132,OTU_882:0.0008157347)98.8/100:0.194312,OTU_956:0.1553975444)88/100:0.105584,OTU_169:0.3444853995)99.8/100:0.336413,OTU_161:0.0139152447)100/100:0.126002,(((OTU_2750:0.0606058800,OTU_999:0.0048748597)74.4/100:0.004926,OTU_619:0.0331894355)78.8/95:0.015773,OTU_332:0.0307932901)94.1/100:0.044198)92.5/100:0.065289)93.4/97:0.053352)76.2/38:0.009896,(OTU_30:0.1010589727,OTU_1100:0.1270557877)100/100:0.133937)52.6/38:0.029100,(((((((OTU_868:0.0390961024,OTU_423:0.0045433368)78.5/28:0.008981,OTU_249:0.0000020484)0.1/28:0.009705,(OTU_451:0.3024821924,OTU_417:0.0536150693)68.1/66:0.010086)84.4/67:0.016369,OTU_247:0.0212417860)99.6/75:0.074064,(((((OTU_37:0.0344921790,OTU_1991:0.8367892987)46.9/100:0.040494,OTU_45:0.1449892693)54.1/97:0.020757,OTU_73:0.0788400105)93.9/96:0.040417,(((OTU_36:0.0163350591,OTU_1144:0.1033146131)91.3/100:0.048846,OTU_985:0.0103776695)90.2/98:0.057121,(((OTU_958:0.0290974942,OTU_812:0.0079119857)95.8/100:0.050380,OTU_1392:0.0000024700)89.2/70:0.040763,OTU_399:0.0766427425)84.4/70:0.070201)26.2/70:0.006449)87.3/69:0.031743,OTU_2511:0.0532884220)87.6/72:0.040971)62/92:0.028198,OTU_585:0.0671167346)18.6/41:0.033276,OTU_467:0.3014092568)99.5/97:0.107775)55.1/82:0.020849,((((OTU_3302:0.6363306761,OTU_153:0.0000027991)90.6/100:0.017317,(OTU_146:0.3316723935,(OTU_88:0.0083828143,OTU_111:0.0084575528)98.6/100:0.065835)72.7/93:0.025140)93.3/93:0.018246,OTU_3153:0.4709997655)73.7/82:0.005678,OTU_368:0.1096607554)100/85:0.140953)86.2/82:0.029608)87.4/85:0.022251,(OTU_2407:0.1056185971,OTU_11:0.1369854214)81.8/85:0.047204)86.3/97:0.019501,OTU_2510:0.2596604171)81.7/88:0.027587,(((OTU_61:0.0268187660,OTU_69:0.0079584711)97.5/100:0.049754,OTU_674:0.0418487029)99.5/100:0.126526,(OTU_523:0.2509565862,OTU_135:0.2084454819)76.9/97:0.144320)90.4/97:0.046977)5.8/79:0.002842,(OTU_950:0.0194501861,OTU_629:0.0844510235)97.7/100:0.060550)99.2/84:0.064538,((((((((OTU_272:0.0348080290,(OTU_285:0.0781829340,((OTU_472:0.0039956869,(((OTU_3166:0.1339193090,OTU_286:0.0000029956)92.4/100:0.062186,OTU_216:0.0133284284)97.6/100:0.037583,(OTU_501:0.9633657013,OTU_131:0.0000023336)54.9/100:0.171063)83.1/100:0.016011)88.2/95:0.029993,OTU_485:0.0484091077)77.3/73:0.015059)0/40:0.000002)30.4/43:0.004434,OTU_271:0.0404325312)91.7/98:0.029033,(OTU_282:0.0357534754,(OTU_289:0.0000021946,OTU_652:0.0970159114)99.6/100:0.067787)47.8/92:0.019506)91.8/98:0.035838,OTU_281:0.0834129262)74.5/99:0.031034,OTU_655:0.2717136138)15.2/89:0.086146,((OTU_263:0.0123652434,(OTU_901:0.0000026297,(OTU_2698:0.0580837407,(OTU_259:0.0000022944,OTU_196:0.0622793234)85.5/100:0.023310)0/99:0.000003)77.8/99:0.007690)86.3/98:0.010022,((OTU_855:0.1317824866,OTU_261:0.0145322340)66.7/73:0.008010,OTU_260:0.0221818008)12.8/39:0.004473)93.3/98:0.031134)32.1/60:0.022882,OTU_329:0.0587442031)91.7/90:0.024846,OTU_839:0.0294516298)90.7/88:0.031752)98.7/67:0.059628,OTU_383:0.0575428015)32.2/55:0.006501,OTU_204:0.0364537118)96.7/56:0.040600,(OTU_223:0.0000024292,OTU_280:0.0000029117)97.8/100:0.040048)68.1/38:0.004733,(((OTU_35:0.2863208953,OTU_167:0.5035596909)55.8/97:0.016340,OTU_310:0.3192343290)88.9/97:0.103031,(OTU_647:0.0000025781,OTU_656:0.0479674845)96.5/100:0.210183)100/99:0.556851)65.3/66:0.017459,(((OTU_183:0.0042343455,(((OTU_182:0.0034819690,OTU_2048:0.1737750496)98.5/100:0.030822,OTU_243:0.1208214227)85/96:0.008502,OTU_482:0.1006901753)76.4/74:0.004270)88/74:0.008748,OTU_179:0.0084826182)40.9/73:0.004383,OTU_190:0.0000029564)95.3/80:0.026625)39.4/44:0.014392,((((OTU_6:0.0054723297,(((OTU_232:0.0040937133,OTU_235:0.0167982636)94.7/100:0.012623,OTU_231:0.0000025128)98.4/100:0.028755,((OTU_120:0.0000023909,OTU_151:0.0251615682)82.4/100:0.004149,OTU_47:0.0083509124)74.6/100:0.005027)50.4/98:0.012353)70.6/98:0.007334,(((((OTU_194:0.0129124976,OTU_203:0.0120961731)99.8/98:0.063561,(((OTU_344:0.0000029117,OTU_865:0.0105081904)0/96:0.000002,OTU_1454:0.6286846611)62.3/94:0.072670,((((OTU_3234:0.7357101968,OTU_299:0.0241267100)0/89:0.002331,OTU_283:0.1533158899)46.4/85:0.015539,OTU_1263:0.0126293117)97/89:0.076614,OTU_2431:0.1950758919)0/85:0.000003)89/94:0.015969)94.8/94:0.022681,(OTU_224:0.0083089618,OTU_362:0.0084433321)74.6/100:0.004181)78.1/88:0.004294,(OTU_227:0.0372710060,OTU_226:0.0000029416)98/99:0.020876)0/83:0.000003,OTU_215:0.0000025123)87.3/87:0.009005)0/79:0.000002,OTU_635:0.0192087281)91.2/90:0.025229,(OTU_254:0.0621182287,(OTU_359:0.0043999038,OTU_205:0.0000029117)95.2/100:0.031124)98.2/100:0.052147)93.8/100:0.036827)47.4/67:0.025050,OTU_220:0.1828147327)92.1/67:0.038961,OTU_27:0.0518193643)87.4/64:0.014747,((OTU_113:0.0746977664,OTU_588:0.0314263895)15.5/41:0.017738,((((OTU_92:0.0000028768,(((OTU_2617:0.0730633429,OTU_1379:0.0264529181)95.2/100:0.271590,OTU_1375:0.1045771830)93.6/100:0.276927,OTU_171:0.0042516713)0/32:0.000003)0/32:0.000003,OTU_91:0.0170405071)88/32:0.033634,OTU_48:0.0284333477)97.3/100:0.056830,OTU_187:0.0932730583)20/43:0.018379)88.5/92:0.019366)91/65:0.020545,(OTU_14:0.0171177001,OTU_10:0.2158942521)94/100:0.032925)89.4/58:0.023254,((((OTU_15:0.0000029117,OTU_31:0.0040899581)0/80:0.000002,OTU_725:0.0489089382)0/63:0.000002,(OTU_844:0.1230457879,((OTU_2378:0.4247279969,OTU_981:0.2631869340)39.7/87:0.123158,OTU_658:0.0516316104)91/85:0.149335)67.5/81:0.004676)79.7/88:0.024568,OTU_39:0.0322532012)19.6/78:0.016340)65.5/44:0.025075,(OTU_26:0.0000029117,OTU_95:0.0083114212)0/100:0.000003)100/99:0.469389,OTU_969:0.0000026209)100/100:0.364307,OTU_720:0.0510221208)98/100:0.092338,OTU_2068:0.0496237095)99.7/100:0.392108,((((((((((((((OTU_1009:0.0000022516,(OTU_3322:0.2558592449,OTU_1303:0.0185471839)0/99:0.000001)97.1/100:0.135977,(((OTU_2980:0.0728561802,((OTU_2661:0.0000021261,OTU_694:1.2243640952)66.5/72:0.077132,OTU_1007:0.0279152111)0/70:0.000003)81.6/71:0.079927,((OTU_3020:0.1220536706,OTU_936:0.0865349654)86.8/83:0.162670,OTU_2926:0.4026882259)87.1/89:0.107200)69.8/64:0.014338,OTU_3057:0.0421040418)100/100:0.260455)77/95:0.046822,OTU_1226:0.1160125253)90.9/60:0.079850,(((OTU_2569:0.0129193983,OTU_2523:0.0130370711)77.1/100:0.019154,(OTU_2707:0.0109134096,OTU_928:0.0398259131)0/99:0.000003)96.9/100:0.156477,(OTU_2607:0.0608719210,OTU_798:0.0571343086)85.3/100:0.112159)93.4/90:0.104128)24.5/52:0.047058,((((OTU_986:0.0000020658,OTU_2578:0.0294058058)0/100:0.000003,OTU_2252:0.5673062082)91.6/99:0.106771,OTU_888:0.1079797420)52.1/74:0.106444,(OTU_1078:0.2048031002,OTU_2570:0.0574667838)56.1/74:0.099039)94.8/96:0.141097)90.4/99:0.069993,((OTU_2765:0.0456835826,OTU_2967:0.0688314273)0/93:0.012430,OTU_2881:0.0991528876)94.2/100:0.143814)36.9/46:0.033042,((OTU_2966:0.0587467498,OTU_266:0.2840448249)90.4/100:0.141494,((OTU_2802:0.0667779384,OTU_803:0.0000027791)0/72:0.001061,OTU_971:0.1177145366)97/100:0.166115)90.5/69:0.114451)92.5/95:0.085122,OTU_891:0.1813195604)75.2/66:0.043171,(((OTU_691:0.0096911750,(OTU_742:0.0000025419,OTU_225:0.8619785123)90.7/21:0.032836)71.7/21:0.008854,OTU_2680:0.0111616363)90.1/95:0.109600,OTU_3290:0.2026790773)89.4/90:0.082535)29.7/64:0.020214,(OTU_1108:0.3056954144,OTU_1057:0.2315120342)97.5/99:0.258024)93.9/91:0.101933,OTU_3044:0.1214731558)81.7/90:0.042004,OTU_920:0.4241528019)90.6/92:0.049078,(OTU_3318:0.2803022129,OTU_700:0.1393219249)78.5/53:0.059959)91/58:0.040195,(((((((OTU_248:0.0143508651,OTU_860:0.7763294280)85/100:0.096951,(OTU_3274:0.0000021616,OTU_219:0.0705108601)76.2/100:0.021290)99.4/100:0.155235,((((OTU_758:0.0000024482,(OTU_2683:0.0000022803,OTU_2579:0.2105287589)88.1/100:0.101689)91.4/100:0.168472,OTU_941:0.0337455799)92.1/100:0.058177,OTU_3052:0.0701810778)77/89:0.023182,(OTU_840:0.1006283430,OTU_638:0.0861091112)67.7/68:0.024024)87.3/95:0.058428)11.9/72:0.031671,OTU_3123:0.1737148182)97.8/100:0.141572,OTU_1023:0.2958151342)91/66:0.072089,(((((((((((((OTU_912:0.1414799355,OTU_988:0.1064191181)83.7/100:0.112202,OTU_873:0.1301488523)93.3/100:0.117848,(OTU_762:0.0756387837,OTU_892:0.1017290018)98.5/100:0.188175)60.9/97:0.070008,(OTU_3016:0.0560374679,OTU_984:0.0264538183)86.4/98:0.093739)38.9/94:0.068066,((OTU_938:0.0992040451,(OTU_3176:0.1343293066,OTU_947:0.1269840999)75.2/89:0.016396)71.5/39:0.007808,OTU_949:0.0322811440)96.9/89:0.109028)87.5/96:0.054666,((((((OTU_76:0.0000021637,OTU_1029:0.0000020584)71.5/100:0.016574,((OTU_1005:0.0190781972,OTU_942:0.0740354027)87.2/67:0.029212,OTU_1026:0.0000022028)75.9/67:0.017660)76.6/67:0.031003,OTU_130:0.7856062626)17.2/40:0.026053,OTU_1174:0.0161228227)98.1/88:0.139706,OTU_832:0.0961254124)52/41:0.026992,(OTU_2550:0.0750795196,OTU_1180:0.0952095143)84.2/98:0.089602)97.6/97:0.113040)93.3/99:0.068376,(((OTU_630:0.0000025633,OTU_3039:0.0750451597)93.1/99:0.099559,OTU_2555:0.1327184070)91/99:0.082053,(OTU_2937:1.3537365846,(OTU_3152:0.0441471747,OTU_752:0.0379954215)73.3/100:0.041925)86/99:0.095577)88/98:0.037068)88.1/84:0.077125,((OTU_1173:0.4427994629,OTU_292:0.2878456381)71.1/85:0.039682,OTU_1557:0.2897751698)76.7/73:0.085571)50.5/40:0.016897,OTU_955:0.2357712281)73.1/41:0.046032,OTU_1051:0.3678834415)77.8/76:0.056878,OTU_934:0.2885669342)50.7/66:0.037168,(((((((OTU_786:0.0876796094,(OTU_3027:0.2656337677,OTU_833:0.0000021162)79.9/100:0.178439)72.7/97:0.027530,OTU_2776:0.0840054382)86.1/96:0.047586,(OTU_2944:0.0361330433,(OTU_682:0.1203179994,OTU_1422:0.0945911677)76.2/100:0.047965)83.4/98:0.094203)90.5/97:0.091493,(OTU_914:0.0296041136,OTU_847:0.0000025133)96/99:0.122080)88.1/99:0.078060,OTU_2949:0.7659884467)73.5/83:0.027435,((OTU_3244:0.0000027927,OTU_2696:0.0101919117)0/43:0.000043,OTU_3070:0.0094954545)100/87:0.281347)86.1/86:0.062078,(((OTU_1046:0.0000025714,OTU_784:0.0646325357)0/100:0.000002,OTU_2747:0.2293860130)93.7/89:0.068851,OTU_614:0.0247940816)70.7/85:0.037741)94.7/100:0.068226)88.6/97:0.055438,(((OTU_923:0.0000023483,OTU_830:0.2672552503)90.8/87:0.063156,OTU_669:0.0288837925)76.4/86:0.033726,OTU_683:0.0602550555)99.6/98:0.166286)84.4/86:0.051603)67/50:0.010562,((OTU_566:0.0000020585,(OTU_2752:0.0000022253,OTU_904:0.0000027284)35/100:0.035269)99.9/100:0.266678,OTU_1041:0.1680444487)85.3/81:0.061311)98.4/68:0.121120)92.2/98:0.116457)83.1/83:0.063336,((((OTU_2408:0.1988894847,OTU_1283:0.5282261392)34.3/98:0.121330,OTU_2542:0.0411605480)94.1/100:0.192612,OTU_2986:0.0000024970)75.5/98:0.063761,OTU_1111:0.2296402805)96.6/99:0.307401)83.4/82:0.091909,(((((((OTU_510:0.0000022729,OTU_3203:0.0949174939)95.4/100:0.289977,OTU_139:0.2211664241)92.7/100:0.132143,(OTU_2999:0.0337146816,((OTU_3282:0.4299758000,OTU_609:0.0838755262)78.7/99:0.104887,(OTU_3169:0.1784467972,OTU_318:0.0000021101)69.6/100:0.340376)85.3/99:0.064245)81/99:0.060637)82.4/100:0.063867,(OTU_848:0.0065025319,OTU_347:0.0000020033)90.5/100:0.123183)99.8/100:0.455566,OTU_972:0.2091617249)61.1/99:0.159547,OTU_1456:0.6686276743)67.9/81:0.065250,((OTU_852:0.0000023325,(OTU_851:0.0000020460,OTU_2120:0.0878249080)97.6/100:0.035901)99.3/100:0.304685,OTU_919:0.2044000772)96.8/100:0.161869)97/100:0.257577)100/98:0.705485,OTU_2663:0.5715286232)73.3/84:0.090217,OTU_2893:0.4426920831)94.6/100:0.512232,(OTU_996:0.0576651937,OTU_1215:0.2602720969)100/100:2.906153)96.3/58:0.467918)84.8/74:0.201896)94.4/99:0.522490,((((((OTU_907:0.0126975335,((OTU_931:0.2020967029,(OTU_2235:0.0119633369,OTU_1119:0.0000023147)84.3/93:0.026283)73.3/93:0.033900,((OTU_2314:0.0092143670,OTU_2784:0.0183109022)97.3/100:0.118319,OTU_834:0.0806575329)75.4/84:0.022206)70.7/96:0.011558)75.4/96:0.019139,(OTU_2506:0.0428976406,OTU_968:0.0000023605)89.8/100:0.054292)78.5/97:0.019857,(OTU_2914:0.0118122275,OTU_922:0.0000022006)0/99:0.000002)99.9/100:0.917298,OTU_1808:2.9082103889)78.6/100:0.371548,OTU_896:0.9592916234)98.2/100:0.736616,((OTU_1160:0.2885266754,OTU_2512:0.3298561904)95.7/100:0.629241,OTU_3321:1.9110764444)96.5/100:0.890047)98.1/100:0.656399)89.8/100:0.553897,(((((((((((OTU_1711:0.0410760393,(OTU_2426:0.2304661167,OTU_1621:0.0309865271)32.3/81:0.028321)92.9/81:0.076004,(OTU_1742:0.0000029066,OTU_637:0.0566436309)91.4/100:0.073887)65.8/86:0.025374,OTU_1755:0.0382938869)90/100:0.176315,((OTU_1946:0.0403046100,OTU_1968:0.0000024044)93.9/100:0.195122,OTU_884:0.8792298489)52.3/82:0.267919)99.4/100:0.516924,OTU_513:0.0271662764)100/100:1.011900,OTU_2291:0.0740170833)50.3/96:0.063057,((OTU_2251:0.0000029117,OTU_2415:0.0000029117)0/97:0.000002,OTU_2492:0.0794016208)84/86:0.074733)98.9/96:0.247351,OTU_2188:0.2096213724)0/81:0.004340,(((OTU_2070:0.0000024936,(OTU_2232:0.1461334361,OTU_829:0.7680657212)0/100:0.000003)99.1/100:0.150843,(OTU_2664:0.0268554351,OTU_2064:0.0391964827)36.3/84:0.021546)86.3/89:0.045964,OTU_2057:0.0654694416)99.8/98:0.324897)43.7/94:0.049323,(((OTU_2099:0.0000023014,(OTU_2978:0.0000029117,OTU_2140:0.2511184946)0/97:0.000002)80.6/97:0.043816,OTU_2148:0.0451483929)96.9/99:0.188252,OTU_2851:0.1865470885)79.1/96:0.072781)91/94:0.126258,(((OTU_2326:0.0000023637,OTU_2908:0.0275935464)98.1/100:0.222412,((OTU_1746:0.0778904599,OTU_2333:0.1955042335)86.8/100:0.160142,(OTU_2327:0.1451902761,OTU_2331:0.0217201758)98.5/100:0.345193)85/95:0.107755)47.8/87:0.090150,((OTU_2195:0.3862708986,(OTU_0:2.1165694916,(OTU_1363:0.0633054346,OTU_1397:0.0388563074)0/97:0.014604)72.8/65:0.123017)48.7/62:0.037931,OTU_2422:0.2244536360)82/90:0.060706)61/85:0.012556)100/99:1.104451)100/100:1.590515,OTU_2517:0.0000025854)79.9/87:0.025757,OTU_2265:0.0000027454)96.4/87:0.064906,OTU_2239:0.0000026949)90.3/65:0.064997,((OTU_2255:0.0000021615,((OTU_236:0.0000029057,OTU_360:0.0324850106)100/100:0.211886,(OTU_1141:0.1637357932,((OTU_3019:0.0133811939,OTU_2564:0.0523089294)94/100:0.185888,OTU_1035:0.2304629963)95.5/100:0.309273)99.6/100:0.659146)63.6/98:0.004916)75.6/98:0.007362,((((((((((((OTU_2230:0.0215965432,OTU_1276:0.4623442217)76.5/100:0.038015,((OTU_2270:0.0000028328,((OTU_2259:0.0630128035,(OTU_2719:0.0360900467,OTU_2644:0.0000021935)93.1/100:0.099382)44.4/99:0.027822,OTU_2237:0.0000022555)97.9/99:0.114408)0/89:0.022683,OTU_3324:0.0768685159)0/87:0.000002)76.3/84:0.035977,(((OTU_2229:0.0000024473,OTU_2689:0.0247680859)77.5/99:0.022430,((OTU_2224:0.0677498195,OTU_2264:0.0000023680)78.9/99:0.109428,OTU_3268:0.2422988815)0/55:0.005128)75/54:0.022504,OTU_2307:0.0224901483)75.8/55:0.022549)77.6/53:0.035960,OTU_2278:0.0224562293)0/47:0.000002,OTU_2742:0.0253628489)77.9/46:0.036179,((OTU_2249:0.0000024647,OTU_2897:0.4075779440)82.7/100:0.067860,OTU_3000:0.2216527834)88.6/67:0.045514)76.1/37:0.035925,((OTU_2275:0.0447922365,(OTU_2268:0.0921820202,OTU_2295:0.1138704188)89.1/80:0.045241)0/19:0.000002,(((OTU_2257:0.0448537930,(((((((((((OTU_2221:0.0215457061,OTU_3092:0.0619585884)0/100:0.000430,OTU_2288:0.0454358873)90.9/100:0.045160,OTU_2253:0.0000026718)95/100:0.141108,OTU_2700:1.2056777603)74.1/100:0.036162,((OTU_2296:0.0000023426,OTU_3165:0.0954238615)0/99:0.000002,OTU_2250:0.0681832639)89.7/99:0.069489)87/99:0.055797,(OTU_2855:0.0000029740,OTU_2236:0.0788088298)90.5/100:0.115215)97.6/99:0.159349,(OTU_2287:0.0000021111,OTU_2240:0.3679942805)88.2/95:0.095381)4.5/44:0.034180,OTU_3017:2.1493397439)56.8/93:0.055951,(((((((OTU_2303:0.0000021087,(OTU_234:0.6567791341,(OTU_3320:0.7343480424,OTU_2305:0.1661601089)0/69:0.000003)0/67:0.000002)79.8/68:0.022749,((OTU_2227:0.0225588895,OTU_3080:0.2892644745)0/99:0.000003,(OTU_2299:0.0453560410,OTU_2821:0.9002343405)0/89:0.000002)80.9/100:0.022658)81.8/69:0.022573,OTU_3162:0.0453033033)0/63:0.000002,OTU_2244:0.0226452177)75.6/67:0.019173,((OTU_2738:0.0000029117,OTU_3120:0.2929495934)0/91:0.000002,OTU_2534:0.0000029117)0/89:0.004509)83.8/80:0.043121,(OTU_3260:0.0000028729,OTU_2818:1.8245662631)70.5/99:0.051681)48.9/80:0.022713,OTU_2387:0.0977682675)92.8/94:0.130962)99.8/99:0.439037,(((OTU_2254:0.0733811395,OTU_2938:0.1395110196)91.7/100:0.165874,OTU_2260:0.1001903475)91.8/100:0.199816,((OTU_2559:1.7989377604,OTU_2261:0.0608278922)0/100:0.015866,OTU_3146:0.3830398401)82.5/100:0.138179)98.9/100:0.370377)93.2/99:0.211218,(OTU_3253:0.7419176142,(OTU_2453:0.0232440153,OTU_2273:0.0220775550)93.6/100:0.297853)71.6/99:0.092158)96/99:0.212133)0/24:0.000002,OTU_2290:0.0223722164)0/25:0.000003,OTU_945:0.0000023660)84.2/25:0.010192)77.8/34:0.010080)88.8/74:0.025409,((((OTU_2245:0.0223268409,(OTU_2292:0.0447819860,OTU_3237:0.0972548992)0/82:0.000003)0/22:0.000002,((OTU_2289:0.0224649279,(OTU_2301:0.0000020135,OTU_265:0.5336927287)91.6/100:0.045190)76.1/81:0.022223,OTU_2282:0.0449976402)0/42:0.000003)0/19:0.000002,(OTU_2263:0.0223104417,OTU_2279:0.0672907287)76.9/97:0.022260)0/40:0.000003,((((OTU_2243:0.0000023279,OTU_2547:0.0229530125)84.5/100:0.022352,((OTU_2272:0.0447264583,OTU_2581:0.0230852821)0/53:0.000002,(OTU_2225:0.0446408949,OTU_2900:0.1779363360)0/42:0.000002)0/45:0.000002)0/64:0.000002,OTU_3303:0.0713128601)0/78:0.022270,(OTU_2277:0.0222517966,OTU_2454:0.0224190793)0/82:0.000002)90.5/93:0.044672)39/92:0.041155)97.2/75:0.071439,(OTU_2258:0.0000024682,OTU_2991:1.0974507578)86.3/72:0.044814)73.7/90:0.014521,OTU_2228:0.0400502328)91.3/89:0.045046,((((OTU_2241:0.0223754222,OTU_2293:0.0676539931)0/70:0.000003,OTU_2267:0.0450633421)0/82:0.000002,OTU_631:0.0370141628)76/82:0.008253,OTU_2882:0.2481193612)93.6/100:0.028917)3.5/24:0.013343,(OTU_2226:0.0227027782,(((OTU_2242:0.0227497654,(OTU_2965:0.0195229473,OTU_3289:0.0000028916)76/60:0.108864)0/58:0.000002,OTU_2736:0.3936991416)0/64:0.000002,OTU_649:0.1734941805)47.2/64:0.007180)97.8/99:0.043084)77.2/24:0.013987)79.3/24:0.011910)78/99:0.011761,(OTU_1058:0.0000026863,(OTU_2280:0.0444715103,OTU_2286:0.0448553221)0/98:0.000003)83.3/98:0.011824)0/98:0.000002,((OTU_2626:0.8868282411,OTU_3117:1.2148991818)47.4/87:0.254127,OTU_2269:0.0307110686)62.9/82:0.013974)0/38:0.000003,(((OTU_2262:0.0448303414,(((OTU_2231:0.0225970796,OTU_2827:0.1072548787)0/100:0.000002,(OTU_2271:0.0449473375,OTU_2660:0.0000029117)0/100:0.000002)0/95:0.000003,OTU_2300:0.0903261743)95.7/99:0.067394)0/61:0.000002,OTU_2248:0.0445612767)0/23:0.000002,OTU_2298:0.0222734133)88/77:0.022346)0/66:0.000002,(((OTU_2256:0.0000027412,OTU_2884:0.0665283916)82.6/100:0.054683,OTU_2285:0.0445511968)76.9/98:0.054315,(OTU_2756:0.0000021467,OTU_2266:0.0446744856)83.5/98:0.022250)0/41:0.000003)OROOT;
