# Supplementary material for: Mediterranean grassland soil C–N compound turnover is dependent on rainfall and depth, and is mediated by genomically divergent microorganisms
Source: Nat Microbiol. 2019 May 20;4(8):1356–67. doi: 10.1038/s41564-019-0449-y (PMC6784897; doi:10.1038/s41564-019-0449-y)
Supplement: Supplementary file 8 — Full concatenated ribosomal protein tree with references. [file 41564_2019_449_MOESM8_ESM.txt]

((((Euryarchaeota_Archaeoglobi_UBA234:0.21607821735707594124,((Archaea_Euryarchaeota_Archaeoglobi_Archaeoglobales_Archaeoglobaceae_Archaeoglobus_fulgidus_DSM_8774:0.05091408155451183221,Euryarchaeota_Archaeoglobi_UBA230:0.07238457374481419015):0.13859942904267313901[100],(Archaea_Euryarchaeota_Archaeoglobi_Archaeoglobales_Archaeoglobaceae_Ferroglobus_placidus_DSM_10642_chromosome:0.14510435351567330109,Euryarchaeota_Archaeoglobi_Geoglobus_spUBA235:0.17280536870071860900):0.04907940537831256139[66]):0.05437658322894273200[83]):0.30773936463372675298[100],((((((Archaea_Euryarchaeota_Methanomicrobia_Methanomicrobiales_Methanomicrobiaceae_Methanoplanus_petrolearius_DSM_11571_chromosome:0.14578460090987505060,Archaea_Euryarchaeota_Methanomicrobia_Methanomicrobiales_Methanomicrobiaceae_Methanomicrobium_mobile_BP_DSM_1539:0.18169494660988416701):0.12865641415549597393[100],Archaea_Euryarchaeota_Methanomicrobia_Methanomicrobiales_Methanomicrobiaceae_Methanoculleus_bourgensis_MS2:0.22987218250746957460):0.03958215550272028288[30],((Archaea_Euryarchaeota_Methanomicrobia_Methanomicrobiales_Methanoregulaceae_Methanolinea_tarda_NOBI_1:0.23667156779576581371,Archaea_Euryarchaeota_Methanomicrobia_Methanomicrobiales_Methanospirillaceae_Methanospirillum_hungatei_JF_1:0.30689161453312963079):0.04716160959726885260[47],(Archaea_Euryarchaeota_Methanomicrobia_Methanomicrobiales_Methanoregulaceae_Candidatus_Methanosphaerula_palustris_E1_9c:0.21045979616119558919,Archaea_Euryarchaeota_Methanomicrobia_Methanomicrobiales_Methanoregulaceae_Candidatus_Methanoregula_boonei_6A8:0.22020438857191762527):0.05632721331611439258[82]):0.06201124291261103649[65]):0.03250590625995606470[13],Archaea_Euryarchaeota_Methanomicrobia_Methanomicrobiales_Methanomicrobiaceae_Methanofollis_liminatans_GKZPZ_DSM_4140:0.27684717426580668365):0.05794405541268244503[44],Archaea_Euryarchaeota_Methanomicrobia_Methanomicrobiales_Methanocorpusculaceae_Methanocorpusculum_labreanum_Z:0.37590892946145298970):0.26504513255051226350[100],((Archaea_Euryarchaeota_Halobacteria_Halobacteriales_Halobacteriaceae_Halovivax_ruber_XH_70_DSM_18193:0.11826626866061393240,(Archaea_Euryarchaeota_Halobacteria_Halobacteriales_Halobacteriaceae_Halostagnicola_larsenii_XH_48_DSM_176:0.08705201705029966264,((Archaea_Euryarchaeota_Halobacteria_Halobacteriales_Halobacteriaceae_Natrialba_magadii_ATCC_43099_chromosome:0.04977378779067495596,(Archaea_Euryarchaeota_Halobacteria_Halobacteriales_Halobacteriaceae_Natrinema_pellirubrum_157_JCM_10476:0.05604211479792307188,Archaea_Euryarchaeota_Halobacteria_Halobacteriales_Halobacteriaceae_Haloterrigena_turkmenica_DSM_5511:0.03777157859614816565):0.01865935793621845487[81]):0.01352744184327638391[51],Archaea_Euryarchaeota_Halobacteria_Halobacteriales_Halobacteriaceae_Halobiforma_nitratireducens_JCM_10879:0.05353044185142864092):0.03820687251553922525[100]):0.02142710660016476643[81]):0.05077278839616456568[100],(Archaea_Euryarchaeota_Halobacteria_Halobacteriales_Halobacteriaceae_Halococcus_saccharolyticus_DSM_5350:0.20735289324567096614,((Archaea_Euryarchaeota_Halobacteria_Halobacteriales_Halobacteriaceae_Haloplanus_natans_RE_101_DSM_17983:0.09609395062558544198,(Archaea_Euryarchaeota_Halobacteria_Halobacteriales_Halobacteriaceae_Halobacteriaceae_archaeon_G22:0.12896497764448944245,Archaea_Euryarchaeota_Halobacteria_Halobacteriales_Halobacteriaceae_Halorubrum_sp._A07HR60:0.21883626848100787288):0.02662351792248394966[95]):0.02148063492561499283[93],(Archaea_Euryarchaeota_Halobacteria_Halobacteriales_Halobacteriaceae_Haloquadratum_walsbyi_HBSQ001_DSM_16790:0.15929835382431659085,(Archaea_Euryarchaeota_Halobacteria_Halobacteriales_Halobacteriaceae_Halogeometricum_borinquense_DSM_11551_chromosome:0.04249574680086196793,Archaea_Euryarchaeota_Halobacteria_Halobacteriales_Halobacteriaceae_Halosarcina_pallida_JCM_14848:0.05307332870778513206):0.06653911892030103803[100]):0.04593690763521661447[99]):0.05929273225656346569[99]):0.03701620153111596229[78]):0.51301590981985967233[100]):0.12904315719665163109[99]):0.04607254986940029218[78],(((((CG1_02_SUB10_Pacearchaeota_32_132:0.26678215205259975251,CG1_02_FULL_Pacearchaeota_39_14:0.28086797462162221839):0.37711214208314253193[100],(CG10_big_fil_rev_8_21_14_0_10_Pacearchaeota_30_48:0.29390948746949996373,CG10_big_fil_rev_8_21_14_0_10_Pacearchaeota_31_9:0.35206632327315573461):0.12462718809175737933[99]):0.57472223280607237506[100],((CG1_02_FULL_Woesearchaeota_57_44:0.58397731268458696885,Archaea_DPANN_Woesearchaeota_AR4_gwa2_scaffold_135:0.55272090883704583231):0.10661535643152016128[97],(CG10_big_fil_rev_8_21_14_0_10_Woesearchaeota_32_24:0.32544944009849091637,CG10_big_fil_rev_8_21_14_0_10_Woesearchaeota_45_16:0.26704970171833408710):0.32623148115530481439[100]):0.14389586361738856968[100]):0.30100614321710961185[100],(((Euryarchaeota_Thermoplasmata_Thermoplasmatales_Aciduliprofundum_MAR08-339:0.07624589522411985565,Archaea_Euryarchaeota_unclassified_Euryarchaeota_Aciduliprofundum_boonei_T469_chromosome:0.05787123502845033934):0.27707014047719080718[100],((Archaea_Euryarchaeota_Thermoplasmata_Thermoplasmatales_Thermoplasmataceae_Thermoplasma_acidophilum_DSM_1728:0.11540319132699912441,Euryarchaeota_Thermoplasmata_Thermoplasmatales_Thermoplasma_volcanium_GSS1:0.11051065957042011112):0.20295973734492872564[100],((Archaea_Euryarchaeota_Thermoplasmata_Thermoplasmatales_Picrophilaceae_Picrophilus_torridus_DSM_9790:0.16800154311259218876,(Euryarchaeota_Thermoplasmata_Thermoplasmatales_Acidiplasma_MBA-1:0.12469079787578636609,(Euryarchaeota_Thermoplasmata_Thermoplasmatales_Ferroplasmaceae_UBA567:0.03584955553480138890,Archaea_Euryarchaeota_Thermoplasmata_Thermoplasmatales_Ferroplasmaceae_Ferroplasma_acidarmanus_Fer1:0.03968419410650357582):0.16660515061749181509[100]):0.08754746492031609262[100]):0.15415564423748312484[100],((Euryarchaeota_Thermoplasmata_Thermoplasmatales_E-plasma:0.27182716192619316153,Euryarchaeota_Thermoplasmata_Thermoplasmatales_UBA572:0.32078420217195130482):0.14254739999827636954[100],(Euryarchaeota_Thermoplasmata_Thermoplasmatales_Thermogymnomonas_acidicola_JCM13583:0.35523520308780054400,(((Euryarchaeota_Thermoplasmata_Thermoplasmatales_UBA521:0.00000100000050002909,Euryarchaeota_Thermoplasmata_Thermoplasmatales_A-plasma:0.00000100000050002909):0.00000100000050002909[100],Euryarchaeota_Thermoplasmata_Thermoplasmatales_UBA571:0.00000100000050002909):0.19940554098609597489[100],Euryarchaeota_Thermoplasmata_Thermoplasmatales_UBA613:0.25070356123050252517):0.07454066354588571863[100]):0.04289059148432892987[49]):0.05012264702907184150[55]):0.05651201332230242069[66]):0.45647160818817905659[100]):0.12397291007521928086[100],(((Archaea_Euryarchaeota_Thermoplasmata_Thermoplasmatales_Thermoplasmatales_archaeon_SCGC_AB_539_C06:0.26398814810870746550,(Euryarchaeota_Thermoplasmata_Marine_Benthic_Group_D_UBA585:0.28919386458594914524,(Euryarchaeota_Thermoplasmata_Marine_Benthic_Group_D_GCA_001595915.1:0.16234021018178104723,(Euryarchaeota_archaeon_RBG_13_31_8:0.00684420614976560728,Archaea_Euryarchaeota_RBG_13_Euryarchaeota_31_8:0.03198972691176120431):0.24094557293291965494[100]):0.04509844722037507220[92]):0.09507594833131133294[98]):0.25453537363581651976[100],(Euryarchaeota_Thermoplasmata_Marine_Group_III_UBA186:0.61811059565698500684,CG01_land_8_20_14_3_00_Euryarchaeota_38_12:0.37274534630193728590):0.05550146909408943535[44]):0.07317383272650651582[86],(((Euryarchaeota_Thermoplasmata_Marine_Group_III_UBA102:0.34049903899508626726,(Archaea_Thaumarchaeota_unclassified_Thaumarchaeota_Marine_Group_I_Marine_Group_III_euryarchaeote_sp._SCGC_AAA288_E19:0.08518041723877317617,Euryarchaeota_Thermoplasmata_Marine_Group_III_UBA488:0.04522081270723426333):0.32501553182800912989[100]):0.27712123160868851190[100],((Euryarchaeota_Thermoplasmata_Marine_Group_II_UBA620:0.31671271076639767594,((Euryarchaeota_Thermoplasmata_Marine_Group_II_UBA12:0.19800276858800028301,((Euryarchaeota_Thermoplasmata_Marine_Group_II_UBA63:0.03365206948851107160,Euryarchaeota_Thermoplasmata_Marine_Group_II_UBA443:0.02282993611451166957):0.12570830150388551116[100],((Euryarchaeota_Thermoplasmata_Marine_Group_II_UBA131:0.01207689195562187956,Euryarchaeota_Thermoplasmata_Marine_Group_II_UBA123:0.01894237209549814657):0.09196465516495583303[100],((Euryarchaeota_Thermoplasmata_Marine_Group_II_UBA37:0.07293264757278360155,(Euryarchaeota_Thermoplasmata_Marine_Group_II_UBA549:0.06474679814277614631,Euryarchaeota_Thermoplasmata_Marine_Group_II_UBA256:0.05882080891462472538):0.02240194161886647009[83]):0.08653210192899712938[100],(Archaea_Euryarchaeota_unclassified_Euryarchaeota_Marine_Group_II_uncultured_marine_group_II_euryarchaeote:0.06951960204945210886,Euryarchaeota_Thermoplasmata_Marine_Group_II_UBA88:0.07203998274503378707):0.05705980429471488313[100]):0.02187674178703160124[64]):0.03712003607282399892[97]):0.05212064348054369634[98]):0.04034468888077568510[50],Euryarchaeota_Thermoplasmata_Marine_Group_II_UBA53:0.17686795227992735402):0.12577030977936162759[100]):0.08001081882388222377[100],(Euryarchaeota_Thermoplasmata_Marine_Group_II_Clade2_UBA59:0.26731929609349502908,(((Euryarchaeota_Thermoplasmata_Marine_Group_II_Clade2_UBA251:0.10821395414412830760,Euryarchaeota_Thermoplasmata_Marine_Group_II_Clade2_UBA125:0.11636278260907549631):0.20253569842752525143[100],(((Euryarchaeota_Thermoplasmata_Marine_Group_II_Clade2_UBA20:0.00000100000050002909,Euryarchaeota_Thermoplasmata_Marine_Group_II_Clade2_UBA69:0.00043862386722063836):0.11366242921088300089[100],Euryarchaeota_Thermoplasmata_Marine_Group_II_Clade2_UBA250:0.06868686639393351001):0.16485925825941247225[100],((Euryarchaeota_Thermoplasmata_Marine_Group_II_Clade2_UBA126:0.10011775917540580161,Euryarchaeota_Thermoplasmata_Marine_Group_II_Clade2_UBA58:0.11616367170321460767):0.06417535381360627011[100],((Euryarchaeota_Thermoplasmata_Marine_Group_II_Clade2_REDSEA-S30_B12:0.19659809178210335689,Euryarchaeota_Thermoplasmata_Marine_Group_II_Clade2_UBA132:0.18205001872272533192):0.04702103990613687445[87],(Euryarchaeota_Thermoplasmata_Marine_Group_II_Clade2_UBA605:0.14522082808800176879,((Euryarchaeota_Thermoplasmata_Marine_Group_II_Clade2_UBA601:0.01093513060183624701,Euryarchaeota_Thermoplasmata_Marine_Group_II_Clade2_UBA130:0.00860997211408968260):0.04790898284716468836[100],(Euryarchaeota_Thermoplasmata_Marine_Group_II_Clade2_UBA463:0.02753001775834576156,Euryarchaeota_Thermoplasmata_Marine_Group_II_Clade2_UBA103:0.03911795870847691731):0.03442801583041251584[100]):0.15486199497141911463[100]):0.01760640854947839729[42]):0.05453729126413311978[100]):0.05186849147070857202[99]):0.06999244738438738234[84]):0.05784832179929110668[100],Euryarchaeota_Thermoplasmata_Marine_Group_II_Clade2_UBA602:0.22372147564809857778):0.03617250224424550104[52]):0.06526598727162331859[100]):0.44248640727895521829[100]):0.12094469565278541390[100],((Euryarchaeota_Thermoplasmata_TMEG_UBA61:0.79100786276282553100,(14_1009_16_40cm_Euryarchaeota_10108_66_7:0.34683056549070084840,(((14_0929_05_40cm_Euryarchaeota_3461_65_8:0.09978420937560419923,((14_1009_16_40cm_Euryarchaeota_10281_67_10:0.06383605680045893738,14_1009_12_40cm_Euryarchaeota_8773_66_8:0.07891314966517436191):0.05343403533375110787[100],14_0929_02_40cm_Euryarchaeota_2820_68_8:0.11439160129585013159):0.02025032560324397865[66]):0.04750598494117736631[97],Euryarchaeota_archaeon_RBG_16_68_12:0.11997815051652661877):0.14656251736840117395[100],((Euryarchaeota_archaeon_RBG_19FT_COMBO_69_17:0.11237917120979504237,(Euryarchaeota_archaeon_RBG_16_68_13:0.12939137539072784189,Euryarchaeota_archaeon_RBG_16_67_27:0.13229469211812341922):0.03438381472350388740[86]):0.05242925839768543955[100],(14_0929_02_40cm_Euryarchaeota_2838_66_7:0.10915403184897856659,((((14_0903_13_40cm_Euryarchaeota_1366_64_11:0.00800637709937048608,(14_0929_12_30cm_Euryarchaeota_7401_64_15:0.00094746427881639464,14_1009_12_40cm_Euryarchaeota_8735_64_14:0.00224201761313979698):0.01165247972492606914[100]):0.03167372576214898955[100],(14_0903_05_30cm_Euryarchaeota_4576_64_18:0.03619016787878439473,(14_1009_12_30cm_Euryarchaeota_8531_64_9:0.01489165251123144955,14_0903_13_40cm_Euryarchaeota_1427_64_8:0.02002953734416004772):0.01110506535538519426[77]):0.00676152458457526893[73]):0.05143159262233285706[100],((14_0903_13_40cm_Euryarchaeota_1413_65_11:0.00180964207752619508,14_0929_05_40cm_Euryarchaeota_3410_64_11:0.00318855371479564694):0.00810430475030739922[100],(14_0903_12_40cm_Euryarchaeota_4735_64_14:0.02169865374569656530,14_0929_09_40cm_Euryarchaeota_7021_64_14:0.00160753021341274800):0.01848938695039239327[100]):0.06683721671831426014[100]):0.03048067203897945193[100],((((14_0903_13_40cm_Euryarchaeota_1386_65_10:0.00233470535481891932,14_1009_05_20cm_Euryarchaeota_4005_65_9:0.00000100000050002909):0.01812931974473922653[100],(14_0903_12_30cm_Euryarchaeota_1049_65_11:0.00087390078193664807,14_0903_02_30cm_Euryarchaeota_229_65_11:0.00089051003842235911):0.01926868962871378793[100]):0.05389317456598424066[100],((14_0927_12_40cm_Euryarchaeota_6587_64_8:0.01725140509485947882,(14_0903_09_40cm_Euryarchaeota_805_64_15:0.01057977731065663091,((14_0929_05_40cm_Euryarchaeota_3390_64_17:0.00000100000050002909,14_0927_09_20cm_Euryarchaeota_6086_64_13:0.00352862011915600115):0.00151033025109789686[87],14_1009_16_20cm_Euryarchaeota_9465_64_7:0.00101242998630339575):0.00496621338571857831[91]):0.00134621578711870615[68]):0.02692664990762675542[100],(14_1009_12_30cm_Euryarchaeota_8492_64_9:0.00000100000050002909,14_0929_12_30cm_Euryarchaeota_7367_63_8:0.00000100000050002909):0.02942186497413257218[100]):0.04347727072914745611[100]):0.03012116406851184092[100],14_0927_05_20cm_Euryarchaeota_2162_65_6:0.10409383661261568943):0.03359797149133246508[100]):0.01823716823182614313[62]):0.08341609948995196144[100]):0.10383950833561388094[100]):0.10286502054383676874[100]):0.12130550368488438040[100]):0.08599600304645091398[100],(((Euryarchaeota_archaeon_RBG_16_62_10:0.15012548136817757682,(Euryarchaeota_archaeon_RBG_13_61_15:0.10791991878359336043,(Euryarchaeota_archaeon_RBG_19FT_COMBO_56_21:0.02129037077464051089,Euryarchaeota_archaeon_RBG_13_57_23:0.04565443215900618495):0.11511159292152058076[100]):0.02175331791428249464[84]):0.24556540258508041674[100],(((Euryarchaeota_Thermoplasmata_Methanomassiliicoccales_UBA381:0.01954500503740289052,Euryarchaeota_Thermoplasmata_Methanomassiliicoccales_UBA75:0.01522843172380135973):0.17081844362562545458[100],((Euryarchaeota_Thermoplasmata_Methanomassiliicoccales_UBA370:0.08465835112640893168,Euryarchaeota_Thermoplasmata_Methanomassiliicoccales_UBA404:0.16427809467319276493):0.10222612091830117487[100],((Euryarchaeota_Thermoplasmata_Methanomassiliicoccales_UBA71:0.04466875716808534763,Euryarchaeota_Thermoplasmata_Methanomassiliicoccales_UBA482:0.08013015642032876584):0.07385495133571730320[100],(Euryarchaeota_Thermoplasmata_Methanomassiliicoccales_UBA328:0.12243139207782721689,((Archaea_Euryarchaeota_Thermoplasmata_Thermoplasmatales_Thermoplasmatales_archaeon_BRNA1:0.13293588776244516514,Euryarchaeota_Thermoplasmata_Methanomassiliicoccales_Candidatus_Methanomethylophilus_1R26:0.09302121456475226369):0.03152971680798696830[80],(Euryarchaeota_Thermoplasmata_Methanomassiliicoccales_UBA593:0.12106564849184743571,Archaea_Euryarchaeota_Thermoplasmata_Methanomassiliicoccales_Methanomassiliicoccaceae_Candidatus_Methanomethylophilus_alvus_Mx1201:0.07980046542428026468):0.01413664316227922040[40]):0.11569302263322184254[100]):0.04431240460469868664[98]):0.04601702042491160466[99]):0.07205194688825818095[100]):0.22197126163484953709[100],((Archaea_Euryarchaeota_Methanomicrobia_unclassified_Methanomicrobia_Candidatus_Methanomassiliicoccus_intestinalis_Issoire_Mx1:0.15652265144446894651,((Euryarchaeota_Thermoplasmata_Methanomassiliicoccales_UBA393:0.04891610156561902734,Euryarchaeota_Thermoplasmata_Methanomassiliicoccales_Methanomassiliicoccales_archaeon_RumEn_M1:0.04780868433312741861):0.12270116412743878320[100],(Euryarchaeota_Thermoplasmata_Methanomassiliicoccales_Methanomassiliicoccus_luminyensis_B10:0.08373188175085370666,Euryarchaeota_Thermoplasmata_Methanomassiliicoccales_UBA6:0.09434283786009550754):0.03955691009224888283[99]):0.04984792183120160397[73]):0.11402658351397645942[100],Euryarchaeota_Thermoplasmata_Methanomassiliicoccales_UBA472:0.28872281174690073158):0.06551586797858537092[99]):0.09904632177834397921[100]):0.04937925714263013272[95],(Euryarchaeota_Thermoplasmata_Methanomassiliicoccales_UBA280:0.09552849627305107227,Euryarchaeota_Thermoplasmata_Methanomassiliicoccales_UBA147:0.09494055692925576495):0.41166910315834009948[100]):0.04168508010553029913[82]):0.09138053888391473034[100]):0.04594929580906757099[56]):0.06407068635327523021[89]):0.11965894142813791878[100]):0.05684283917356196258[31],((Archaea_Euryarchaeota_Methanococci_Methanococcales_Methanocaldococcaceae_Methanocaldococcus_jannaschii_DSM_2661:0.14509342874292224801,((Archaea_Euryarchaeota_Methanococci_Methanococcales_Methanococcaceae_Methanococcus_maripaludis_S2:0.20611134249039736455,Archaea_Euryarchaeota_Methanococci_Methanococcales_Methanococcaceae_Methanothermococcus_okinawensis_IH1_chromosome:0.10377037652230960973):0.14497424178530174399[100],Archaea_Euryarchaeota_Methanococci_Methanococcales_Methanocaldococcaceae_Methanotorris_igneus_Kol_5_chromosome:0.06308464912430293559):0.07582018705370409395[99]):0.30200741814669768148[100],(((Archaea_CP_Z7ME43_WOR_bin_DG_70:0.65390641715720410065,((Euryarchaeota_candidate_divison_MSBL1_archaeon_SCGC-AAA261F19:0.30444919629125682947,Euryarchaeota_candidate_divison_MSBL1_archaeon_SCGC-AAA259D14:0.33125659847263905222):0.20012233259649719885[100],(CG08_land_8_20_14_0_20_Hadesarchaea_51_8:0.26220945264911965644,((Euryarchaeota_Hadesarchaea_archaeon_YNP_N21:0.00000100000050002909,Archaea_SAGMEG_N21:0.00000100000050002909):0.25284208513506589711[100],(Euryarchaeota_Hadesarchaea_archaeon_DG-33:0.18476540107901051613,(Euryarchaeota_Hadesarchaea_archaeon_YNP_45:0.00000100000050002909,Archaea_SAGMEG_45:0.00068044524993362274):0.27931026795610947033[100]):0.06508043694205452312[98]):0.03743140356079711212[89]):0.12143102290958456002[100]):0.16801991822625192419[100]):0.06557395355307152340[31],((Archaea_Euryarchaeota_Thermococci_Thermococcales_Thermococcaceae_Palaeococcus_pacificus_DY20341:0.13278404701208057492,(Archaea_Euryarchaeota_Thermococci_Thermococcales_Thermococcaceae_Pyrococcus_furiosus_DSM_3638:0.10707658977628110863,Archaea_Euryarchaeota_Thermococci_Thermococcales_Thermococcaceae_Thermococcus_kodakarensis_KOD1:0.09305784204048787867):0.04372018884346396544[88]):0.30909386798850563283[100],(((Archaea_CP_Thorarchaeota_WOR_bin_SG827a:0.13895994762362190444,Archaea_CP_Thorarchaeota_WOR_bin_SMTZ1_83:0.15775943671148515146):0.55851682684307890625[100],(Archaea_Lokiarchaeota_SG8_8:0.15285153338223131381,Archaea_Lokiarchaeota_DG_43:0.19028291662267138307):0.62864548064167280472[100]):0.08866443700848500309[78],(((Archaea_CP_YNPFFA_candidate_division_YNPFFA_archaeon_SCGC_AAA471_C03_GBS_N_001_6:0.01201383733424584398,(Archaea_CP_YNPFFA_candidate_division_YNPFFA_archaeon_SCGC_AAA471_L14_GBS_N_001_23:0.00000100000050002909,Archaea_CP_YNPFFA_candidate_division_YNPFFA_archaeon_SCGC_AAA471_L13_GBS_N_001_22:0.00000100000050002909):0.00095634533554137154[94]):0.75404734026545583436[100],((Archaea_Crenarchaeota_Thermoprotei_Thermoproteales_Thermofilaceae_Thermofilum_pendens_Hrk_5:0.45077484379230836620,(((Archaea_Crenarchaeota_Thermoprotei_Thermoproteales_Thermoproteaceae_Thermoproteus_neutrophilus_V24Sta:0.07960238913944168992,Archaea_Crenarchaeota_Thermoprotei_Thermoproteales_Thermoproteaceae_Pyrobaculum_aerophilum_IM2:0.06796261941941021678):0.09262007502514395252[100],(Archaea_Crenarchaeota_Thermoprotei_Thermoproteales_Thermoproteaceae_Thermoproteus_uzoniensis_768_20_chromosome:0.11339494686529760781,(Archaea_Crenarchaeota_Thermoprotei_Thermoproteales_Archaea_Crenarchaeota_Thermoprotei_Thermoproteales_YNP_Site_4_Thermoproteales_Type_II:0.00000100000050002909,Archaea_Crenarchaeota_Thermoprotei_Thermoproteales_Archaea_Crenarchaeota_Thermoprotei_Thermoproteales_YNP_Site_4_Thermoproteales_Type_II_2:0.00000100000050002909):0.05037753066189955276[100]):0.11118946762871750877[100]):0.19946121567864311119[100],((Archaea_Crenarchaeota_Thermoprotei_Thermoproteales_YNP_Site_19_Thermoproteales_Type_I:0.04600564715962512236,((Archaea_Crenarchaeota_Thermoprotei_Thermoproteales_Thermoproteaceae_Vulcanisaeta_distributa_DSM_14429_chromosome:0.11548792726192153024,Archaea_Crenarchaeota_Thermoprotei_Thermoproteales_YNP_Site_8_Thermoproteales_Type_I:0.07286976822434347578):0.02871839878943760818[100],Archaea_Crenarchaeota_Thermoprotei_Thermoproteales_YNP_Site_4_Thermoproteales_Type_I:0.03922570686304575893):0.05190845826141720493[91]):0.10715020850164312660[100],(Archaea_Crenarchaeota_Thermoprotei_Thermoproteales_YNP_Site_3_Thermoproteales_Type_I:0.03652057574587073280,Archaea_Crenarchaeota_Thermoprotei_Thermoproteales_Thermoproteaceae_Caldivirga_maquilingensis_IC_167:0.24056566037720172879):0.14924795068976781653[100]):0.15172627790830689465[100]):0.26343560310251140644[100]):0.13718106444796002163[100],(((((Archaea_Crenarchaeota_Thermoprotei_Desulfurococcales_Desulfurococcaceae_Staphylothermus_hellenicus_DSM_12710_chromosome:0.21691522699977305866,(Archaea_Crenarchaeota_Thermoprotei_Desulfurococcales_Desulfurococcaceae_Thermogladius_cellulolyticus_1633:0.18568790939257356909,(Archaea_Crenarchaeota_Thermoprotei_Desulfurococcales_Desulfurococcaceae_Thermosphaera_aggregans_DSM_11486_chromosome:0.14509718669656840317,Archaea_Crenarchaeota_Thermoprotei_Desulfurococcales_Desulfurococcaceae_Desulfurococcus_fermentans_Z_1312_DSM_16532:0.16309807546120863586):0.07963956320191671601[100]):0.08954102008801859136[100]):0.19236744587595330791[100],((Archaea_Crenarchaeota_Thermoprotei_Desulfurococcales_Pyrodictiaceae_Pyrolobus_fumarii_1A_DSM_11204:0.15086909493781577862,Archaea_Crenarchaeota_Thermoprotei_Desulfurococcales_Pyrodictiaceae_Hyperthermus_butylicus_DSM_5456:0.16502937983592258497):0.12339113066984004619[100],Archaea_Crenarchaeota_Thermoprotei_Desulfurococcales_Desulfurococcaceae_Ignicoccus_hospitalis_KIN4I:0.40727671009219940101):0.04232473878230499226[41]):0.03773603376875998144[27],(Archaea_Crenarchaeota_Thermoprotei_Fervidicoccales_Fervidicoccaceae_Fervidicoccus_fontis_Kam940:0.49348686383472439854,(Archaea_Crenarchaeota_Thermoprotei_Desulfurococcales_Desulfurococcaceae_Aeropyrum_camini_SY1_JCM_12091:0.28031311669772845940,(Archaea_Crenarchaeota_Thermoprotei_Acidilobales_Caldisphaeraceae_Caldisphaera_lagunensis_IC_154_DSM_15908:0.31254831010293460114,((Archaea_Crenarchaeota_Thermoprotei_Desulfurococcales_Site_19_Desulfuro:0.02734527557039352630,Archaea_Crenarchaeota_Thermoprotei_Desulfurococcales_Site_03_Desulfuro:0.01902182857343218125):0.16540490814319311341[100],Archaea_Crenarchaeota_Thermoprotei_Acidilobales_Acidilobaceae_Acidilobus_saccharovorans_345_15_chromosome:0.13670635103391040599):0.12973070984723880650[100]):0.17692241310242270980[100]):0.14619326426261552987[100]):0.05435912110866947256[44]):0.05094172961176736403[47],(Archaea_Crenarchaeota_Thermoprotei_Desulfurococcales_Desulfurococcaceae_Ignisphaera_aggregans_DSM_17230_chromosome:0.19952014442432422503,Archaea_Crenarchaeota_Thermoprotei_Desulfurococcales_Desulfurococcaceae_Ingnisphaeroid_species:0.21651937648438204786):0.31634451898032184269[100]):0.05320741716292250179[46],((Archaea_Crenarchaeota_Thermoprotei_Sulfolobales_Sulfolobaceae_Sulfolobus_solfataricus_P2:0.23090353356217080405,(Archaea_Crenarchaeota_Thermoprotei_Sulfolobales_Sulfolobaceae_Metallosphaera_sedula_DSM_5348:0.26554433309075747838,(Archaea_Crenarchaeota_Thermoprotei_Sulfolobales_Sulfolobaceae_Acidianus_hospitalis_W1_chromosome:0.17544825243643413781,Archaea_Crenarchaeota_Thermoprotei_Sulfolobales_Sulfolobales_archaeon_AZ1:0.21214809939803633276):0.05236740025680862443[73]):0.05620366252586275063[100]):0.08399147236955559204[99],Archaea_Crenarchaeota_Thermoprotei_Sulfolobales_Sulfolobales_archaeon_Acd1:0.25551302996382840860):0.32459882253350097470[100]):0.11614978022018643267[100]):0.07511377762741110187[97]):0.08081075489512258569[52],(((Archaea_Thaumarchaeota_unclassified_Thaumarchaeota_Candidatus_Caldiarchaeum_subterraneum:0.44253272506478025239,(((Archaea_Aigarchaeota_candidate_division_pSL4_archaeon_SCGC_AAA471_E14_GBS_N_001_10:0.00069084164397533755,Archaea_Aigarchaeota_candidate_division_pSL4_archaeon_JGI_0000001_A7_GBS_A_001_112:0.00079757710344506192):0.34966515096910227856[100],(Archaea_Aigarchaeota_candidate_division_pSL4_archaeon_SCGC_AAA471_F17_GBS_N_001_13:0.07082889807871345367,Archaea_Aigarchaeota_Aigarchaeota_archaeon_strain_OS1:0.05743544079150308262):0.26797604719938211693[100]):0.13513625611542995353[100],Archaea_Aigarchaeota_candidate_division_pSL4_archaeon_JGI_0000106_J15_GBS_C_001_288:0.31742297686716686167):0.05881269359427325483[81]):0.28746995493407179190[100],((((((Archaea_Thaumarchaeota_Nitrososphaerales_Nitrososphaeraceae_Nitrososphaera_viennensis_EN76:0.11194464446461847851,(14_1009_05_40cm_Candidatus_Nitrososphaera_gargensis_4356_47_8:0.00323946698226145260,(14_1009_16_30cm_Candidatus_Nitrososphaera_gargensis_9793_48_8:0.00223970543154503998,14_0927_09_40cm_Candidatus_Nitrososphaera_gargensis_6162_48_8:0.00881641134369771061):0.00225777272921663967[81]):0.14511742042636593952[100]):0.12967058641456558066[100],((14_1009_05_40cm_Thaumarchaeota_4373_35_8:0.00413884374755676097,14_0929_05_40cm_Thaumarchaeota_3480_35_9:0.00274648454685440767):0.06983711531097956671[100],(14_1009_16_40cm_Nitrososphaera_10107_34_8:0.00102468850704911401,(14_0929_05_40cm_Nitrososphaera_3389_34_9:0.00669046337773231917,14_1009_05_40cm_Nitrososphaera_4404_34_5:0.01501612488195788915):0.00122308728989057973[92]):0.05768309436798839396[100]):0.31544181096699097644[100]):0.15219474944083316581[100],(((14_0927_12_40cm_Thaumarchaeota_6519_36_7:0.01477891714347594719,14_1009_12_40cm_Thaumarchaeota_8761_35_9:0.02916267009578069752):0.10537179345034365652[100],(14_0903_13_40cm_Thaumarchaeota_1398_38_5:0.05124377947201191885,((14_0903_16_40cm_Thaumarchaeota_5674_38_9:0.00144371055551212432,14_1009_05_30cm_Thaumarchaeota_4188_38_6:0.00180373890904655487):0.05933644535659222952[100],(14_1009_16_40cm_Thaumarchaeota_10057_39_11:0.00488253220013794113,14_1009_12_40cm_Thaumarchaeota_8705_38_5:0.00208762313140070091):0.04932976916899848435[100]):0.01402849660683316499[56]):0.08275583653223243796[100]):0.09947386857459220022[100],(Archaea_Thaumarchaeota_Thaumarchaeota_archaeon_MY2:0.23376876154466161295,((Archaea_Thaumarchaeota_Cenarchaeales_Cenarchaeaceae_Cenarchaeum_symbiosum_A.:0.32887374078960646129,(((Archaea_Thaumarchaeota_Nitrosopumilales_Nitrosopumilaceae_Candidatus_Nitrosopumilus_koreensis_AR1:0.05956871217644109373,Archaea_Thaumarchaeota_Thaumarchaeota_archaeon_SCGC_AAA282_K18:0.09390565942515941011):0.01714185181027247720[38],(CG_4_9_14_0_2_um_filter_Nitrosopumilales_34_16:0.06585679212133731253,Archaea_Thaumarchaeota_unclassified_Thaumarchaeota_Marine_Group_I_Marine_Group_I_thaumarchaeote_SCGC_AAA160_J20:0.14845301328984250588):0.02163290169917608460[80]):0.04180420240360453038[99],((Archaea_Thaumarchaeota_Nitrosopumilales_Nitrosopumilaceae_Nitrosopumilus_sp._MY1_MY1:0.01430955831937109901,(CG10_big_fil_rev_8_21_14_0_10_Nitrosopumilus_33_7:0.00266081045147532023,CG_4_9_14_0_8_um_filter_Nitrosopumilales_34_10:0.02427380529016199759):0.00874781437094670350[100]):0.08182977829877019493[100],CG15_BIG_FIL_POST_REV_8_21_14_020_Nitrosopumilales_37_12:0.07181028070040762490):0.01808084833535539282[58]):0.08837535073641811234[100]):0.04806539906724079103[94],(((Archaea_Thaumarchaeota_unclassified_Thaumarchaeota_Marine_Group_I_Marine_Group_I_thaumarchaeote_sp._SCGC_AAA288_P18:0.11719705095888333091,(((((Archaea_Thaumarchaeota_unclassified_Thaumarchaeota_Marine_Group_I_Marine_Group_I_thaumarchaeote_sp._SCGC_AAA008_P02:0.02718829945077025009,Archaea_Thaumarchaeota_Thaumarchaeota_archaeon_SCGC_AB_663_P07:0.23123405879504055349):0.01022541087712194700[86],(Archaea_Thaumarchaeota_unclassified_Thaumarchaeota_Marine_Group_I_Marine_Group_I_crenarchaeote_sp._SCGC_AAA288_I14:0.03285202788766056897,Archaea_Thaumarchaeota_unclassified_Thaumarchaeota_Marine_Group_I_Marine_Group_I_crenarchaeon_SCGC_AB_629_I23:0.25492325556000827724):0.01559467495444259548[61]):0.00479913676275000017[56],Archaea_Thaumarchaeota_unclassified_Thaumarchaeota_Marine_Group_I_Marine_Group_I_thaumarchaeote_sp._SCGC_AAA008_O18:0.02169774846366612914):0.05282740089097363867[100],((Archaea_Thaumarchaeota_unclassified_Thaumarchaeota_Marine_Group_I_Marine_Group_I_thaumarchaeote_sp._SCGC_AAA288_M23:0.05417296511031560735,(Archaea_Thaumarchaeota_unclassified_Thaumarchaeota_Marine_Group_I_Marine_Group_I_thaumarchaeote_sp._SCGC_AAA288_E09:0.02784867784203485380,Archaea_Thaumarchaeota_unclassified_Thaumarchaeota_Marine_Group_I_Marine_Group_I_thaumarchaeote_sp._SCGC_AAA008_G03:0.05080621053280860722):0.02562380314624009697[100]):0.02580504231239126936[100],Archaea_Thaumarchaeota_unclassified_Thaumarchaeota_Marine_Group_I_Marine_Group_I_thaumarchaeote_sp._SCGC_AAA288_N23:0.10085627802881234893):0.01342913348394276715[76]):0.01691351872890234018[94],Archaea_Thaumarchaeota_unclassified_Thaumarchaeota_Marine_Group_I_Marine_Group_I_thaumarchaeote_sp._SCGC_AAA288_D03:0.07618758121519600413):0.01625502749309472306[44]):0.09605218838173690266[100],((Archaea_Thaumarchaeota_unclassified_Thaumarchaeota_Marine_Group_I_Marine_Group_I_thaumarchaeote_sp._SCGC_AAA008_M21:0.02198416656444120154,Archaea_Thaumarchaeota_unclassified_Thaumarchaeota_Marine_Group_I_Marine_Group_I_thaumarchaeote_sp._SCGC_AAA288_P02:0.04004246025581501695):0.15088854036076879139[100],Archaea_Thaumarchaeota_unclassified_Thaumarchaeota_Marine_Group_I_Marine_Group_I_thaumarchaeote_sp._SCGC_AAA288_K05:0.17102743964776356833):0.03600797392061406976[57]):0.11326893698901650820[100],Archaea_Thaumarchaeota_CSP1_1:0.15806182833037471513):0.03495372748801386931[71]):0.05053702642846930743[91]):0.08176672067263794641[100]):0.29405174729138577883[100]):0.24268455670252436773[100],(Thaumarchaeota_archaeon_RBG_16_49_8:0.42555283971905855100,((((14_1009_12_30cm_Archaea_8560_57_7:0.00272133482946519938,(14_0929_12_40cm_unknown_7587_57_8:0.02605352721688287965,14_1009_12_40cm_unknown_8796_56_10:0.00253693796536554441):0.00407817579509186894[70]):0.01303884244438731702[83],(14_0929_02_40cm_Archaea_2856_56_7:0.00369263750707461008,(14_0903_05_40cm_Archaea_502_56_8:0.01014788734653944251,14_1009_05_40cm_Archaea_4406_58_8:0.00435885011350118246):0.00811557882372274629[84]):0.00796769984760519606[71]):0.01296986727193732980[54],14_1009_16_40cm_Archaea_10256_57_10:0.02213854753665122146):0.48722675836057105503[100],Archaea_Thaumarchaeota_Thaumarchaeota_archaeon_SCGC_AB_179_E04_GBS_N_001_221:0.33439434015065067074):0.05791252930527937548[51]):0.03952750209635172429[21]):0.03826869286518726904[43],Archaea_Thaumarchaeota_Thaumarchaeota_archaeon_strain_BS4:0.52412222605494374061):0.08993515016061943979[82],Archaea_Thaumarchaeota_Thaumarchaeota_archaeon_strain_DS1_Dragon_Thaumarchaeon:0.63956774691733353500):0.17285896514169019067[100]):0.08293911974177473057[53],((Candidatus_Bathyarchaeota_archaeon_RBG_13_38_9:0.47474302266170137488,(archaeon_RBG_16_50_20:0.39997029087809676806,((14_0929_05_40cm_unknown_3483_51_12:0.00000100000050002909,14_1009_09_30cm_unknown_8071_51_10:0.02447968255468532459):0.22668039350972207790[100],((14_1009_16_40cm_unknown_10122_53_10:0.00000100000050002909,14_0929_05_40cm_unknown_3413_53_7:0.01603404778091316665):0.21975071314779953680[100],((((14_1009_12_20cm_Archaea_8417_52_8:0.01527070139801072618,14_0903_09_20cm_Archaea_636_52_6:0.00829060971545416900):0.01244587699693048069[99],(14_0927_12_40cm_Archaea_6568_52_16:0.03922672116429506278,14_0929_02_20cm_Archaea_2480_52_11:0.02974024633382436195):0.01057888843098704970[86]):0.06354235431606702900[100],((14_1009_13_40cm_Archaea_9334_53_6:0.00935338633577399541,14_0929_09_40cm_Archaea_7033_53_7:0.00387713378194174145):0.00480777043380228777[88],((14_1009_05_20cm_Archaea_4006_53_6:0.00565035541792227505,14_0903_05_20cm_Archaea_384_53_7:0.00616868723083511660):0.00303735950968475610[73],14_0929_02_20cm_Archaea_2496_53_9:0.00402493663841030618):0.00374431840679985157[57]):0.09479379936163501164[100]):0.10316927997066792366[100],((14_0929_09_30cm_unknown_6859_52_8:0.01501842540365578259,14_0929_09_40cm_unknown_7066_52_9:0.00127111458288250946):0.00821306510380099240[97],((((14_0929_09_40cm_unknown_7058_52_11:0.00138093880048733501,14_0903_13_30cm_unknown_4933_52_11:0.03774678969753736402):0.02228857011193178042[100],((14_1009_05_40cm_unknown_4353_52_9:0.00679452528884428621,14_1009_12_30cm_unknown_8517_52_13:0.00787346023004389418):0.01015945535534959476[100],14_0903_13_30cm_unknown_4948_52_13:0.02438828197070742193):0.01330236614702337214[100]):0.00921525165061453516[69],14_0903_09_30cm_unknown_10603_52_8:0.01282333621502233616):0.00428168285170976107[45],(14_1009_13_20cm_unknown_8931_52_11:0.00937970597939181451,(14_0903_16_40cm_unknown_5768_52_12:0.00574025254787341108,14_1009_05_30cm_unknown_4221_52_20:0.00253267701741395320):0.00312269101683664658[97]):0.01224891933650939201[99]):0.00533881871808668858[43]):0.13223161354019674629[100]):0.03704268592703072183[55]):0.09045828267301816994[100]):0.22660950067441940070[100]):0.06835077709820000513[75]):0.16664920947187231159[100],(((CG_4_8_14_3_um_filter_Bathyarchaeota_42_8:0.12465942306757250846,(CG07_land_8_20_14_0_80_Bathyarchaeota_47_9:0.13916946758015635854,Candidatus_Bathyarchaeota_archaeon_RBG_13_46_16b:0.20062914016255062322):0.03190212544104651521[50]):0.26584676744387614189[100],Candidatus_Bathyarchaeota_archaeon_RBG_16_48_13:0.53873013659180535306):0.05588698908038232382[65],((Candidatus_Bathyarchaeota_archaeon_RBG_13_52_12:0.31483554885478942653,Candidatus_Bathyarchaeota_archaeon_RBG_16_57_9:0.30924437535559917700):0.10193853419787390902[99],Archaea_Thaumarchaeota_MCG_Thaumarcheon_SCGC_AB_539_E09:0.29200323686092582998):0.33873342449438431645[100]):0.05025260203827373873[63]):0.07589706740657180262[97]):0.08370732673996209017[53]):0.05773120780895199533[90]):0.09969292555993283789[100]):0.03893592915952712175[21]):0.03449147680492113677[11],(Archaea_Euryarchaeota_Methanopyri_Methanopyrales_Methanopyraceae_Methanopyrus_kandleri_AV19:0.45564002116620311300,(((Archaea_Euryarchaeota_Methanobacteria_Methanobacteriales_Methanobacteriaceae_Methanobrevibacter_smithii_ATCC_35061:0.27549056482331985007,(Archaea_Euryarchaeota_Methanobacteria_Methanobacteriales_Methanobacteriaceae_Methanobacterium_sp._SWAN_1_chromosome:0.17638334055904761333,Archaea_Euryarchaeota_Methanobacteria_Methanobacteriales_Methanobacteriaceae_Methanosphaera_stadtmanae_DSM_3091:0.27067281425902217640):0.05646218526664982529[54]):0.06694377688891153810[100],Archaea_Euryarchaeota_Methanobacteria_Methanobacteriales_Methanobacteriaceae_Methanothermobacter_thermautotrophicus_Delta_H:0.14110139311374075843):0.12154221196047185205[100],Archaea_Euryarchaeota_Methanobacteria_Methanobacteriales_Methanothermaceae_Methanothermus_fervidus_DSM_2088_chromosome:0.21718194795647702278):0.17709051045124710178[100]):0.05320908389148532730[50]):0.03932109398319743460[7]):0.06720703309595568720[69]):0.04368113580665384382[31]):0.794678917453605[100],((((Candidatus_Roizmanbacteria_bacterium_RIFCSPHIGHO2_12_FULL_44_10:0.25315027297656084171,Candidatus_Roizmanbacteria_bacterium_RIFCSPHIGHO2_12_FULL_37_23:0.25203482526963016941):0.26188802761689344845[100],(CG09_land_8_20_14_0_10_Roizmanbacteria_OP11_41_9:0.30561756850699828281,((((CG22_combo_CG10-13_8_21_14_all_Roizmanbacteria_OP11_34_12:0.06442861529603845228,(Bacteria_CPR_MicrogenomatesOP11_Roizmanbacteria_GWC2_OP11_ACD12_rel_34_23:0.04409951167897490504,CG06_land_8_20_14_3_00_150_Roizmanbacteria_OP11_34_14:0.11518884215498441381):0.01439565867136068447[49]):0.07142047794225793445[100],(Bacteria_CPR_MicrogenomatesOP11_Roizmanbacteria_Microgenomates_bacterium_SCGC_AAA011_L05_DUSEL_001_205:0.06943545176968141108,Bacteria_CPR_MicrogenomatesOP11_Roizmanbacteria_OP11_GWA2_32_13:0.07981197821988428309):0.05012470523923938381[81]):0.20895106481838912615[100],(((Bacteria_CPR_MicrogenomatesOP11_Roizmanbacteria_GWC2_OP11P37_13:0.11983613448347271713,CG_4_8_14_3_um_filter_Roizmanbacteria_OP11_36_12:0.11600316511752552240):0.14697103889134222054[100],CG_4_9_14_0_2_um_filter_Roizmanbacteria_OP11_35_15:0.28836717446458831615):0.03999871526842140729[66],Candidatus_Roizmanbacteria_bacterium_RIFCSPLOWO2_01_FULL_44_13:0.36078094651821146499):0.03360492686511644400[51]):0.05882049916327364986[81],Bacteria_CPR_MicrogenomatesOP11_Roizmanbacteria_GWA2_OP11_nov_36_23:0.31701103857429147048):0.07368838375595489210[97]):0.22843269676727301354[100]):0.16220381145443513171[100],((CG10_big_fil_rev_8_21_14_0_10_Roizmanbacteria_OP11_39_6:0.47970106726846672984,CG10_big_fil_rev_8_21_14_0_10_Roizmanbacteria_OP11_45_7:0.50874357751665155725):0.14545307987946243244[99],Candidatus_Roizmanbacteria_bacterium_RIFOXYA1_FULL_41_12:0.51806620973472738978):0.25375793212964870005[100]):0.48332274439173333880[100],(((Bacteria_Planctomycetes_Planctomycetia_Planctomycetales_Planctomycetaceae_Isosphaera_pallida_ATCC_43644:0.23977206747789081565,Bacteria_Planctomycetes_Planctomycetia_Planctomycetales_Planctomycetaceae_Singulisphaera_acidiphila_MOB10_DSM_18658:0.17474542567363451906):0.23835846016139633496[100],(Bacteria_Planctomycetes_Planctomycetia_Planctomycetales_Planctomycetaceae_Zavarzinella_formosa_DSM_19928:0.40651493203809896393,14_1009_16_40cm_Bacteria_10154_62_6:0.23637374890898196766):0.16914697934597966444[100]):0.39998122160802357383[100],(((Bacteria_Chlamydiae_RIFCSPHIGHO2_12_FULL_Chlamydiae_49_11:0.67875045828396773917,((Bacteria_ChlamydiaeVerrucomicrobia_group_Chlamydiae_Chlamydiia_Chlamydiales_Chlamydiaceae_ChlamydiaChlamydophila_group_Chlamydophila_abortus_S263:0.09973322710410409409,Bacteria_ChlamydiaeVerrucomicrobia_group_Chlamydiae_Chlamydiia_Chlamydiales_Chlamydiaceae_ChlamydiaChlamydophila_group_Chlamydophila_pneumoniae_AR39:0.10588417806410845012):0.48212673312262471770[100],((Bacteria_ChlamydiaeVerrucomicrobia_group_Chlamydiae_Chlamydiia_Chlamydiales_Waddliaceae_Waddlia_chondrophila_WSU_86_1044:0.29230455227509805072,(Bacteria_ChlamydiaeVerrucomicrobia_group_Chlamydiae_Chlamydiia_Chlamydiales_Parachlamydiaceae_Candidatus_Protochlamydia_amoebophila_UWE25:0.21475347305072139958,(Bacteria_ChlamydiaeVerrucomicrobia_group_Chlamydiae_Chlamydiia_Chlamydiales_Parachlamydiaceae_Neochlamydia_sp._S13:0.24046829875565725598,Bacteria_ChlamydiaeVerrucomicrobia_group_Chlamydiae_Chlamydiia_Chlamydiales_Parachlamydiaceae_Parachlamydia_acanthamoebae_UV7:0.27725472417271829206):0.03840480768893046737[43]):0.05456951579447622686[81]):0.12793875746337468602[100],(Bacteria_Chlamydiae_Chlamydiia_Chlamydiales_RIFCSPLOWO2_02_FULL_Chlamydiae_49_12:0.41650493971862367903,((Bacteria_Chlamydiae_Chlamydiia_RIFCSPHIGHO2_12_FULL_Chlamydiae_27_8:0.38915055228135159160,Bacteria_Chlymidae_uncultured_SMTZ_39:0.45453168552465622598):0.13440315505130351337[100],((Bacteria_Chlamydiae_Chlamydiia_RIFCSPHIGHO2_12_FULL_Chlamydiae_49_9:0.12924560897732279008,(Bacteria_Chlamydiae_Chlamydiia_RIFCSPLOWO2_02_FULL_Chlamydiae_45_22:0.22232038320470820514,CG10_big_fil_rev_8_21_14_0_10_Chlamydiia_42_34:0.12519748002902233996):0.05703781790371906246[85]):0.21946194143289332601[100],CG10_big_fil_rev_8_21_14_0_10_Chlamydiia_35_9:0.34286061382628418848):0.05616322679813554736[79]):0.06386706331473329668[100]):0.08275228764949371651[98]):0.07531238867682747695[74]):0.13599919499581744620[100]):0.34182161328435606285[100],((((Bacteria_Verrucomicrobia_Opitutae_RIFCSPLOWO2_12_FULL_Verrucomicrobia_64_8:0.18444680090005730055,(Bacteria_ChlamydiaeVerrucomicrobia_group_Verrucomicrobia_Opitutae_Opitutales_Opitutaceae_Opitutus_terrae_PB90_1:0.15092157919131715671,(Bacteria_ChlamydiaeVerrucomicrobia_group_Verrucomicrobia_Opitutae_Opitutales_Opitutaceae_Opitutaceae_sp._TAV5:0.05436004039433143392,Bacteria_ChlamydiaeVerrucomicrobia_group_Verrucomicrobia_Opitutae_Opitutales_Opitutaceae_Opitutaceae_sp._TAV2:0.06090671160840897824):0.14046436863541011952[100]):0.05942050087512686790[82]):0.23513337056447036755[100],(Bacteria_ChlamydiaeVerrucomicrobia_group_Verrucomicrobia_Opitutae_Puniceicoccales_Puniceicoccaceae_Coraliomargarita_akajimensis_DSM_45221:0.32312574203788080318,(CG1_02_FULL_Verrucomicrobia_43_26:0.57980125532189519255,(Bacteria_Verrucomicrobia_Opitutae_GWF2_Verrucomicrobia_51_19:0.29146774316640100544,Bacteria_Verrucomicrobia_Opitutae_GWC2_Verrucomicrobia_42_7:0.29055622927520313725):0.08732716494402903429[95]):0.08180247940355349356[97]):0.11600313511455270787[100]):0.31931372860397172486[100],((Bacteria_Verrucomicrobia_Verrucomicrobiae_GWF2_Verrucomicrobia_62_7:0.43378271088077191564,((14_1009_16_40cm_Bacteria_10189_60_6:0.07000100280760719607,((14_0903_13_30cm_Verrucomicrobia_4807_59_6:0.00876104614872283069,14_1009_16_40cm_Verrucomicrobia_10135_59_6:0.01623080851442815914):0.06871936223387666021[100],(14_0929_05_30cm_Bacteria_3252_59_8:0.00919946210409581903,((14_0927_12_20cm_Verrucomicrobia_10548_59_7:0.00395257344600070254,(14_0919_12_20cm_Bacteria_1758_59_7:0.00493621675737780305,14_0929_12_20cm_Bacteria_7231_59_8:0.00164324103109592654):0.04784646344766569498[100]):0.01267488398430779463[100],14_0903_16_40cm_Bacteria_5729_55_13:0.00827181908709667853):0.02528201017664357189[100]):0.03193645834765702907[98]):0.01522486498059298816[87]):0.09029036219011839226[100],(14_0903_13_30cm_Bacteria_4981_58_6:0.16773058309781155306,(Bacteria_ChlamydiaeVerrucomicrobia_group_Verrucomicrobia_Verrucomicrobiae_Verrucomicrobiales_Verrucomicrobia_subdivision_3_bacterium_Ellin514:0.15724157990024997811,14_1009_16_40cm_Verrucomicrobia_10271_61_5:0.14272349742983975185):0.04452195907603757885[100]):0.03357344404641552510[62]):0.29035080343711899831[100]):0.11358085380961353839[100],(Bacteria_ChlamydiaeVerrucomicrobia_group_Verrucomicrobia_unclassified_Verrucomicrobia_Methylacidiphilales_Methylacidiphilaceae_Methylacidiphilum_infernorum_V4:0.67905438554155184150,(((Bacteria_ChlamydiaeVerrucomicrobia_group_Verrucomicrobia_Verrucomicrobiae_Verrucomicrobiales_Verrucomicrobiaceae_Akkermansia_muciniphila_ATCC_BAA_835:0.26646973691854991539,(Bacteria_ChlamydiaeVerrucomicrobia_group_Verrucomicrobia_Verrucomicrobiae_Verrucomicrobiales_Verrucomicrobiaceae_Rubritalea_marina_DSM_17716:0.03020065837190126154,(Bacteria_ChlamydiaeVerrucomicrobia_group_Verrucomicrobia_Verrucomicrobiae_Verrucomicrobiales_Verrucomicrobiaceae_Rubritalea_marina_DSM_17716_SAORIC_165:0.00000100000050002909,Bacteria_ChlamydiaeVerrucomicrobia_group_Verrucomicrobia_Verrucomicrobiae_Verrucomicrobiales_Verrucomicrobiaceae_Rubritalea_marina_DSM_17716_SAORIC_165_2:0.00000100000050002909):0.07721184818779286418[100]):0.23854643871843617120[100]):0.15394391074440430534[100],Bacteria_ChlamydiaeVerrucomicrobia_group_Verrucomicrobia_Verrucomicrobiae_Verrucomicrobiales_Verrucomicrobiaceae_Verrucomicrobium_spinosum_DSM_4136_unfinished_sequence:0.28384211915783347235):0.15816349433932069823[100],(((Verrucomicrobia_Spartobacteria_UBA6821:0.12755291116753889047,Bacteria_Verrucomicrobia_Verrucomicrobiae_RIFCSPHIGHO2_12_FULL_Verrucumicrobia_41_10:0.19932812751204584401):0.15171972259342078604[100],(Verrucomicrobia_Spartobacteria_Spartobacteria_bacterium_AMD-G4:0.21108855233170883969,Verrucomicrobia_Spartobacteria_Terrimicrobium_sacchariphilum:0.16765515983112033727):0.05653791704614059832[99]):0.08187564024569730925[100],(Bacteria_ChlamydiaeVerrucomicrobia_group_Verrucomicrobia_Spartobacteria_Chthoniobacter_flavus_Ellin428_unfinished_sequence:0.23421438761989260557,(((14_1009_12_20cm_Bacteria_8430_59_8:0.22084818544545373187,14_1009_05_20cm_Bacteria_3993_59_9:0.03008651856095213850):0.02413721313761797022[95],14_0903_02_30cm_Bacteria_171_59_8:0.06591757583389790121):0.08461179529926159126[100],(((14_0929_05_20cm_Bacteria_2986_55_7:0.03147784381698381928,14_1009_13_20cm_Bacteria_8964_55_8:0.02765411776015978124):0.04974732562763835297[100],(14_0903_02_30cm_Bacteria_250_54_7:0.06124311988227051223,(((14_0929_09_30cm_Bacteria_6841_55_9:0.02062182939528358835,14_0919_09_20cm_Bacteria_1660_55_7:0.03158127850474318904):0.00631889192835456866[65],((14_1009_13_40cm_Bacteria_9370_55_8:0.01588552313067500416,((14_0903_12_20cm_Bacteria_908_55_11:0.00534182549205129004,(14_0927_12_20cm_Bacteria_6362_55_16:0.00303726238780969299,(14_0919_09_20cm_Bacteria_1673_55_10:0.00500639399252409030,14_1009_12_20cm_Bacteria_8381_55_13:0.00214255938411485238):0.00070484524982216052[50]):0.00157959963531272116[38]):0.01320077633950688702[98],14_0929_05_30cm_Bacteria_3286_55_10:0.06779363316808076356):0.00250348679528996374[81]):0.01382432117893089320[96],(((14_1009_05_20cm_Bacteria_4028_55_8:0.00532767250110755507,14_0929_05_20cm_Bacteria_2982_55_10:0.00918557744889741262):0.02212476436357860635[100],(14_0903_05_40cm_Bacteria_494_55_10:0.00605239448221325804,(14_1009_13_40cm_Bacteria_9307_55_11:0.00000100000050002909,14_1009_02_30cm_Bacteria_3712_55_13:0.00349726372299982192):0.00467705598132429640[65]):0.00782612138502523751[95]):0.00559348702248797097[28],(14_1009_09_20cm_Bacteria_7766_55_12:0.00051844936548412889,(14_0919_09_20cm_Bacteria_1653_55_12:0.00136543798697193338,14_0929_09_30cm_Bacteria_6869_55_12:0.00185837251187403779):0.00297055606478733572[100]):0.00857198222048707360[100]):0.00545823657910703836[47]):0.00316293630677505488[49]):0.01797065445400036418[92],((14_1009_16_20cm_Bacteria_9522_55_7:0.01252329780841149667,(14_0929_05_20cm_Bacteria_3107_55_7:0.02416028139779551054,14_1009_13_20cm_Bacteria_8946_55_8:0.00465565637866809101):0.00632762702460539558[90]):0.02182925804659898925[100],(14_1009_09_20cm_Bacteria_7728_55_9:0.00430512410561554020,14_0927_09_20cm_Bacteria_6036_55_7:0.00609170823792157690):0.02476219856242680567[100]):0.02982379587471839510[100]):0.01126973473222525786[79]):0.04170701765950465822[100]):0.06407986166218597457[100],((14_0903_13_30cm_Bacteria_4871_58_6:0.26506013352222873580,(14_0903_13_30cm_Bacteria_5203_56_6:0.08564296220329629949,((14_0903_16_30cm_Verrucomicrobia_5531_55_9:0.00719969673735813744,(14_0929_05_40cm_Bacteria_3425_55_9:0.11369388141155824246,(14_1009_12_30cm_Bacteria_8516_55_13:0.00088253690777136086,14_0929_09_20cm_Bacteria_6721_56_10:0.00095602484766818725):0.00044965141525304015[98]):0.00434460115907048337[93]):0.01817292530422251473[100],(14_0919_09_20cm_Bacteria_1671_55_7:0.02359605952967022344,(14_0903_05_30cm_Bacteria_4617_55_7:0.02053418198618883403,((14_0929_09_40cm_Bacteria_7027_56_14:0.03069724743105969184,14_0927_09_40cm_Verrucomicrobia_6186_55_17:0.01259206630296988601):0.01574920145040242456[97],(14_0929_02_40cm_Bacteria_2832_56_9:0.00326296301741032515,14_0927_05_40cm_Verrucomicrobia_2334_55_12:0.00233005650476643357):0.00907722103499208899[100]):0.00596938520833330526[69]):0.01039704728902487822[95]):0.01219456019509677740[94]):0.04062667920639048691[100]):0.05581273709782108572[100]):0.03737664352623129571[100],((((14_0927_12_20cm_Bacteria_6349_56_8:0.01325142150810322376,((14_1009_12_40cm_Bacteria_8731_55_7:0.00914335087362905773,14_0927_12_40cm_Bacteria_6572_56_7:0.01433513962075244792):0.00268827059466433729[89],14_0903_12_30cm_Bacteria_1060_56_9:0.00000100000050002909):0.00093193982290568187[66]):0.02590458797549676992[99],14_1009_13_20cm_Bacteria_8956_55_6:0.03625043692253069466):0.04175770207678363571[100],(14_0903_13_40cm_Verrucomicrobia_1369_56_11:0.00114717869754180578,(14_1009_12_40cm_Bacteria_8719_56_8:0.00134294009100019538,14_1009_09_30cm_Bacteria_7988_56_8:0.00319424130331029963):0.00076498204064737684[58]):0.05397840367569534115[100]):0.02604493550811481234[100],((((((14_1009_13_30cm_Bacteria_9125_54_6:0.00249480711790779587,14_0929_05_30cm_Bacteria_3223_55_8:0.00043494187149689217):0.00078591856460064242[92],14_1009_05_30cm_Bacteria_4203_54_7:0.00102580772438089110):0.06733443443140908757[100],((14_0929_02_30cm_Bacteria_2622_55_9:0.00737741946399547710,14_0927_02_40cm_Bacteria_2065_55_7:0.00357406905233777043):0.00106926795865120729[85],(14_0903_16_30cm_Bacteria_5561_55_9:0.00000100000050002909,(14_0929_12_40cm_Bacteria_7540_55_11:0.00067185068634739286,14_0929_09_40cm_Bacteria_7012_55_6:0.02593071131221130407):0.00066970822820928446[35]):0.00152610493144212083[51]):0.04539782929217231477[100]):0.06883973458403744305[100],(((((14_1009_05_20cm_Bacteria_4030_55_6:0.02489238040407879687,(14_1009_13_30cm_Bacteria_9095_55_10:0.03189906504767546502,14_1009_16_30cm_Bacteria_9830_55_17:0.01517444474095662639):0.02548946874961825065[100]):0.01832097465796915861[62],(((14_0929_12_30cm_Bacteria_7476_55_10:0.00546299408508737865,(14_1009_12_20cm_Bacteria_8391_55_8:0.01233506761664882045,14_0903_12_20cm_Bacteria_924_55_9:0.00147031303797604570):0.02323878483421447719[99]):0.04249923999351370302[96],(14_0927_09_20cm_Bacteria_6103_55_7:0.00754998272312990513,(14_0903_13_40cm_Bacteria_1363_54_7:0.00326041835980629083,(14_1009_12_40cm_Bacteria_8693_55_9:0.00169849761944294787,14_0929_09_40cm_Bacteria_7016_55_11:0.00276887683511295229):0.00118249197113136405[64]):0.01974710652040471276[100]):0.00544220661927515698[53]):0.02413599309164039461[100],14_0929_05_40cm_Bacteria_3445_55_9:0.02576279402324742687):0.01498015720196274082[41]):0.02160136636795887549[91],((((14_1009_13_20cm_Bacteria_8945_55_10:0.00587490390619202930,14_0929_02_20cm_Bacteria_2527_55_10:0.00875417376635316026):0.01305068130461402472[99],(14_1009_02_20cm_Bacteria_3616_55_10:0.00267424567968720280,(14_1009_05_20cm_Bacteria_4049_55_11:0.00072385415596864329,14_0903_02_20cm_Bacteria_99_55_12:0.02339740775181663179):0.00204562802582154701[97]):0.01206880161304735299[98]):0.04363805215364070789[100],((14_0903_12_20cm_Bacteria_913_55_8:0.00197088606133395683,14_1009_13_30cm_Bacteria_9099_55_14:0.00530424335252871818):0.05585210915612242449[100],(14_0903_13_30cm_Bacteria_4982_55_14:0.00843026740573912629,14_1009_16_30cm_Bacteria_9859_55_10:0.00067872158165460867):0.05577682874183679390[100]):0.00858873862122177568[44]):0.06127932164250166069[100],(14_1009_16_30cm_Bacteria_9773_55_8:0.03839431430956458807,14_0903_13_30cm_Bacteria_4968_56_13:0.05594677164744123882):0.02153831402245364249[92]):0.02347772827221760589[96]):0.00922995388254611165[39],((((14_1009_16_20cm_Bacteria_9490_55_8:0.00414167571372733596,14_1009_02_30cm_Bacteria_3696_55_11:0.00720680863546615483):0.05443344578296737540[100],14_1009_16_20cm_Bacteria_9532_55_7:0.06072818859161775024):0.01230456910275684081[80],(14_0919_12_20cm_Bacteria_1787_55_6:0.00000100000050002909,((14_1009_09_40cm_Bacteria_8204_55_10:0.00472379532362171908,14_0929_12_40cm_Bacteria_7538_55_12:0.00200674332174432136):0.00850078988827915848[94],14_0903_16_30cm_Bacteria_5547_55_9:0.01113217162384756535):0.00121956773702331213[48]):0.03309571478887571999[100]):0.00648391431123389143[34],(((14_0927_05_20cm_Bacteria_2170_55_9:0.02301786936532959627,(14_1009_16_20cm_Bacteria_9489_55_9:0.00148773793934433391,14_0903_02_30cm_Bacteria_194_55_8:0.00053611237772933007):0.02210958244761086766[100]):0.03530128067900419053[100],(((14_1009_16_40cm_Bacteria_10388_55_12:0.00634250367938295114,(14_1009_16_30cm_Bacteria_9914_55_12:0.00000100000050002909,14_1009_02_40cm_Bacteria_3867_55_7:0.01307344471181136163):0.00752561346041448215[69]):0.01340132703770240824[99],(14_1009_16_20cm_Bacteria_9503_55_8:0.01971452604106966808,14_0929_05_20cm_Bacteria_2980_55_9:0.00061384152432334825):0.01610428310399946578[100]):0.02400919775238373466[100],(14_1009_13_30cm_Bacteria_9112_55_7:0.00595885006459975861,14_0903_13_30cm_Bacteria_4903_55_12:0.01128705404242109217):0.04517682661276334333[100]):0.00833758222039691910[69]):0.01463237053216475542[100],((14_0919_12_20cm_Bacteria_1773_55_7:0.00045721702676254270,14_0927_12_20cm_Bacteria_6356_55_8:0.00045234916208427130):0.02394406106853865651[100],(14_1009_13_40cm_Bacteria_9342_55_11:0.00960609881391216898,14_0929_05_30cm_Bacteria_3237_55_16:0.00872975824308053552):0.01106665196682461542[97]):0.02035510223191956680[100]):0.02004699208960101717[99]):0.00626243099699352879[29]):0.02073425473274000813[91],(14_1009_16_30cm_Bacteria_9661_54_9:0.05600162858119497877,((((14_0903_16_40cm_Bacteria_5699_54_17:0.00202753262709582174,14_0929_09_40cm_Bacteria_7002_54_13:0.00307255596172200350):0.00400692682130731389[91],(14_1009_05_20cm_Bacteria_3987_54_20:0.00000100000050002909,14_1009_02_30cm_Bacteria_3721_54_15:0.00239813921716600835):0.00809436344350950021[100]):0.02089872498256126199[100],14_0903_02_30cm_Bacteria_216_54_5:0.03780609526975919205):0.00913946799836389857[76],(14_0927_05_40cm_Bacteria_2349_55_8:0.04353908993374127484,(14_1009_05_30cm_Bacteria_4253_54_7:0.01620351237320185461,(14_0903_02_30cm_Bacteria_177_54_8:0.00000100000050002909,14_1009_16_20cm_Bacteria_9543_54_6:0.00120138950583841236):0.00993839679729000697[100]):0.03133235510454766143[100]):0.01107914474466680302[65]):0.03481777172646811913[100]):0.02204850979099810121[96]):0.02669494513235578723[91]):0.02112093934568205419[78],(((14_0903_13_30cm_Bacteria_4942_54_11:0.06631944968878838997,14_0929_02_40cm_Bacteria_2893_55_7:0.05608510606929518333):0.01735245266866496799[100],(14_0903_05_40cm_Bacteria_483_55_9:0.00960313384083737176,(14_0927_12_40cm_Bacteria_6538_55_7:0.00492238694994307554,14_1009_13_30cm_Bacteria_9164_55_9:0.02249252782010471852):0.00327416764371744797[69]):0.03696846574923375733[100]):0.01405084967864464116[99],(14_1009_09_30cm_Bacteria_7970_55_10:0.05778805997229582297,14_1009_16_40cm_Bacteria_10217_55_10:0.06881960803512153502):0.01548575414872300528[86]):0.00953423380279519103[63]):0.01973126809950027233[78],(((14_1009_13_20cm_Bacteria_8955_54_8:0.00356987743449182571,(14_1009_13_40cm_Bacteria_9335_55_11:0.00041280085086356727,14_0903_02_40cm_Bacteria_9_54_9:0.00528194212337729837):0.00422063298545018693[94]):0.02545987733775254697[100],(14_1009_13_20cm_Bacteria_8932_54_8:0.03032232924320206122,14_1009_09_30cm_Verrucomicrobia_7983_55_7:0.01380789732407089118):0.00809786968631549461[69]):0.03492899495084584444[100],(14_1009_02_40cm_Bacteria_3827_55_7:0.05528538379892088128,(14_0903_13_20cm_Bacteria_10557_55_8:0.03845868167713689667,(14_0919_02_20cm_Bacteria_5930_55_12:0.00857086966864811436,14_0903_02_20cm_Bacteria_88_55_7:0.00675241027448024358):0.03695306222338243241[100]):0.02948975118281213850[100]):0.00628778267988898930[37]):0.01266511785879969286[81]):0.03041518451121162300[93]):0.04070621263526099515[98]):0.04224300345771776072[100]):0.03186934839501441574[94]):0.16749537848857520839[100]):0.05373563766044307105[96]):0.10627610926004149583[100]):0.10446608997328864221[100]):0.07568952909161449916[98]):0.06961426724615037143[98]):0.07248744604039669692[95],((Bacteria_Lentisphaerae_GWF2_Lentisphaerae_57_35:0.33432810608606366998,(Bacteria_Lentisphaerae_RIFOXYC12_FULL_Lentisphaerae_60_16:0.44406843157230191377,Bacteria_Lentisphaerae_RifOxyA12_full_Lentisphaerae_48_11:0.38377046766754768781):0.15462477186028519838[100]):0.21090768524058092770[100],(Bacteria_ChlamydiaeVerrucomicrobia_group_Lentisphaerae_Lentisphaerales_Lentisphaeraceae_Lentisphaera_araneosa_HTCC2155_unfinished_sequence:0.50764959096372008762,((((Bacteria_Lentisphaerae_GWF2_Lentisphaerae_45_14:0.29429954280231029884,Bacteria_ChlamydiaeVerrucomicrobia_group_Lentisphaerae_Lentisphaeria_Victivallales_Victivallaceae_Victivallis_vadensis_ATCC_BAA_548:0.34838849607560257171):0.04364836419850499222[50],(Bacteria_Lentisphaerae_GWF2_Lentisphaerae_52_8:0.25106888292281914765,Bacteria_Lentisphaerae_GWF2_Lentisphaerae_44_16:0.26617133719498081712):0.05101049455161177359[34]):0.06456457149888340796[86],((Bacteria_Lentisphaerae_GWF2_Lentisphaerae_50_93:0.07302866494001621078,Bacteria_Lentisphaerae_GWF2_Lentisphaerae_49_21:0.08668116634975440993):0.28167775278724155319[100],Bacteria_Lentisphaerae_GWF2_Lentisphaerae_38_69:0.42716007063990918402):0.04847074125865898780[52]):0.16569142467612085756[100],Bacteria_Lentisphaerae_RIFOXYB12_FULL_Lentisphaerae_65_16:0.47225214079409333356):0.05086403053784734063[59]):0.17455284808355706061[100]):0.04734934050073533185[50]):0.09689849731300989588[100]):0.08984573923124906936[87],(((((Bacteria_Ignavibacteria_GWA2_Ignavibacteriae_55_25:0.25168923089967226714,14_0903_13_30cm_Bacteria_4831_56_5:0.31989548051265970230):0.13988793206086100329[100],(Bacteria_BacteroidetesChlorobi_group_Ignavibacteria_Ignavibacteria_Ignavibacteriales_Ignavibacteriaceae_Ignavibacterium_album_Mat9_16_JCM_16511:0.21120759020806453843,Bacteria_BacteroidetesChlorobi_group_Ignavibacteria_Ignavibacteria_Ignavibacteriales_Ignavibacteriaceae_Melioribacter_roseus_P3M:0.20295666805178974590):0.11177050849524444720[100]):0.11344012946582414381[100],((Bacteria_BacteroidetesChlorobi_group_Bacteroidetes_Sphingobacteriia_Sphingobacteriales_Chitinophagaceae_Gracilimonas_tropica_DSM_19535:0.13299727290484697484,Bacteria_BacteroidetesChlorobi_group_Bacteroidetes_Sphingobacteriia_Sphingobacteriales_Chitinophagaceae_Balneola_vulgaris_DSM_17893:0.13682384167228062166):0.39451462868318848409[100],((((Bacteria_BacteroidetesChlorobi_group_Bacteroidetes_Cytophagia_Cytophagales_Cytophagaceae_Sporocytophaga_myxococcoides_DSM_11118:0.16877923087853555217,Bacteria_BacteroidetesChlorobi_group_Bacteroidetes_Cytophagia_Cytophagales_Cytophagaceae_Cytophaga_hutchinsonii_ATCC_33406:0.21372333053049130669):0.16363924482244962544[100],(Bacteria_BacteroidetesChlorobi_group_Bacteroidetes_Sphingobacteriia_Sphingobacteriales_Sphingobacteriaceae_Solitalea_canadensis_USAM_9D_DSM_3403:0.15352795023759030490,(Bacteria_BacteroidetesChlorobi_group_Bacteroidetes_Sphingobacteriia_Sphingobacteriales_Sphingobacteriaceae_Pedobacter_saltans_DSM_12145:0.11466329173109998663,((Bacteria_BacteroidetesChlorobi_group_Bacteroidetes_Sphingobacteriia_Sphingobacteriales_Sphingobacteriaceae_Olivibacter_sitiensis_DSM_17696:0.05885762408095172871,(Bacteria_BacteroidetesChlorobi_group_Bacteroidetes_Sphingobacteriia_Sphingobacteriales_Sphingobacteriaceae_Sphingobacterium_sp._21:0.01693249340010443554,Bacteria_BacteroidetesChlorobi_group_Bacteroidetes_Sphingobacteriia_Sphingobacteriales_Sphingobacteriaceae_Pseudosphingobacterium_domesticum_DSM_18733:0.03751702535764205731):0.03060938634357029953[100]):0.05397463275079595474[100],(Bacteria_BacteroidetesChlorobi_group_Bacteroidetes_Sphingobacteriia_Sphingobacteriales_Sphingobacteriaceae_Mucilaginibacter_paludis_TPT56_DSM_18603:0.09495376355858668738,Bacteria_BacteroidetesChlorobi_group_Bacteroidetes_Sphingobacteriia_Sphingobacteriales_Sphingobacteriaceae_Arcticibacter_svalbardensis_MN12_7:0.10346674815395254243):0.02521594210532330724[96]):0.03397330667014771682[99]):0.05498604368029996053[100]):0.09734989212212484533[100]):0.05098238564524330135[91],((Bacteria_BacteroidetesChlorobi_group_Bacteroidetes_Bacteroidia_Bacteroidales_Rikenellaceae_Alistipes_finegoldii_AHN_2437_DSM_17242:0.14783510819475398357,Bacteria_BacteroidetesChlorobi_group_Bacteroidetes_Bacteroidia_Bacteroidales_Rikenellaceae_Rikenella_microfusus_Q_1_DSM_15922:0.14534258206350642029):0.18453146674271528327[100],(Bacteria_BacteroidetesChlorobi_group_Bacteroidetes_Flavobacteriia_Flavobacteriales_Flavobacteriaceae_Tenacibaculum_ovolyticum_DSM_18103:0.16000425114032063023,Bacteria_BacteroidetesChlorobi_group_Bacteroidetes_Flavobacteriia_Flavobacteriales_Flavobacteriaceae_Galbibacter_sp._ck_I2_15:0.15500008131364848007):0.21549193399750238287[100]):0.05116079467312895090[92]):0.05781875538588458763[94],((Bacteria_BacteroidetesChlorobi_group_Bacteroidetes_Sphingobacteriia_Sphingobacteriales_Chitinophagaceae_Chitinophaga_pinensis_DSM_2588:0.14334118788255562071,((Sphingobacteriia_bacterium_RIFOXYD2_FULL_35_12:0.13618308747095278499,Bacteria_BacteroidetesChlorobi_group_Bacteroidetes_Sphingobacteriia_Sphingobacteriales_Chitinophagaceae_Segetibacter_koreensis_DSM_18137:0.12812705438906812905):0.03382922233722751582[44],(Bacteria_BacteroidetesChlorobi_group_Bacteroidetes_Sphingobacteriia_Sphingobacteriales_Chitinophagaceae_Niastella_koreensis_GR20_10_DSM_17620:0.14772893189557118054,((14_1009_16_30cm_Sphingobacteriales_9628_42_8:0.04225376196309364035,14_0903_02_30cm_Sphingobacteriales_181_43_6:0.05646720266930526505):0.08705372422312605829[100],(14_0903_02_30cm_Sphingobacteriales_157_38_13:0.12136422038156265135,((Bacteria_BacteroidetesChlorobi_group_Bacteroidetes_Sphingobacteriia_Sphingobacteriales_Chitinophagaceae_Niabella_soli_JS13_8_DSM_19437:0.15392990356528363227,Bacteria_BacteroidetesChlorobi_group_Bacteroidetes_Sphingobacteriia_Sphingobacteriales_Chitinophagaceae_Terrimonas_ferruginea_DSM_30193:0.06437748346570637548):0.04609203446391913622[100],14_0903_02_30cm_Sphingobacteriales_165_43_8:0.11790877121868115207):0.01659893118127443376[33]):0.02247208398477655231[33]):0.07153409370081252605[100]):0.02703376235812128547[49]):0.06523946871448996210[100]):0.24686795106599304650[100],((Bacteria_BacteroidetesChlorobi_group_Bacteroidetes_Sphingobacteriia_Sphingobacteriales_Saprospiraceae_Haliscomenobacter_hydrossis_O_DSM_1100:0.23904380116051965333,Bacteria_BacteroidetesChlorobi_group_Bacteroidetes_Sphingobacteriia_Sphingobacteriales_Saprospiraceae_Lewinella_cohaerens_DSM_23179:0.22842742793881135044):0.07206977899550255640[96],(Bacteria_BacteroidetesChlorobi_group_Bacteroidetes_Sphingobacteriia_Sphingobacteriales_Saprospiraceae_Saprospira_grandis_Lewin:0.21184427825595855688,Bacteria_BacteroidetesChlorobi_group_Bacteroidetes_Sphingobacteriia_Sphingobacteriales_Saprospiraceae_Aureispira_sp._CCB_QB1:0.22364816087452504823):0.15175948689060886343[100]):0.11643897451613589855[100]):0.04110606785514245298[58]):0.18611535753268110271[100]):0.10310769524963164789[100]):0.16070517821651239543[100],((((Bacteria_Gemmatiomonas_uncultured_SMTZ_52:0.14886770132536988887,Bacteria_Gemmatiomonas_uncultured_SG8_38_2:0.10773630389031901844):0.25301613653315857544[100],(Bacteria_Gemmatimonadetes_Gemmatimonadetes_Gemmatimonadetes_bacterium_SCGC_AAA003_K10:0.31927559677055672438,(Bacteria_Gemmatiomonas_uncultured_SG8_23:0.12882607149893945953,(Bacteria_Gemmatimonadetes_Gemmatimonadetes_Gemmatimonadetes_bacterium_SCGC_AB_629_I08:0.01594891229116655526,Bacteria_Gemmatimonadetes_Gemmatimonadetes_Gemmatimonadetes_bacterium_SCGC_AAA007_O21:0.01767632291836785524):0.17516422191754124627[100]):0.12904895969684063162[100]):0.12385901706732839467[100]):0.08465789849885435592[100],((14_0929_09_20cm_Gemmatimonadetes_6731_64_7:0.19242348869435360603,(((14_1009_16_40cm_Gemmatimonadetes_10088_60_13:0.00810696634233114451,14_1009_16_30cm_Gemmatimonadetes_9701_60_11:0.00809231979326996073):0.02710605731999237225[100],(14_1009_09_30cm_Gemmatimonadetes_7962_61_6:0.00685132949636600447,14_0903_13_30cm_Gemmatimonadetes_4837_61_12:0.02358066899200323904):0.04484888278318786142[100]):0.17409222367013715838[100],((Bacteria_Gemmatimonadetes_Gemmatimonadetes_Gemmatimonadales_Gemmatimonadaceae_Gemmatimonas_sp._AP64:0.04456461932866680187,Bacteria_Gemmatimonadetes_Gemmatimonadetes_Gemmatimonadales_Gemmatimonadaceae_Gemmatimonas_aurantiaca_T_27:0.05256987534594608630):0.17447682887721566170[100],Bacteria_Gemmatimonadetes_Gemmatimonadetes_Gemmatimonadetes_bacterium_KBS708:0.16764331893278669461):0.07250406599324395185[100]):0.03150540341608561168[74]):0.17969324661890020978[100],((Bacteria_Gemmatimonadetes_RIFCSPLOWO2_02_FULL_Gemmatimonadetes_71_11:0.14701956226935405936,Bacteria_Gemmatimonadetes_GWC2_Gemmatimonadetes_71_10:0.11590719001750540706):0.14538576088078591919[100],(((Bacteria_Gemmatimonadetes_RIFCSPLOWO2_12_FULL_Gemmatimonadetes_68_9:0.15743758089714851578,Bacteria_Gemmatimonadetes_RBG_16_Gemmatimonadetes_66_8:0.16502946843153004641):0.07532788691748106003[100],(Bacteria_Gemmatiomonas_uncultured_SG8_17:0.19039826548928878713,Bacteria_Gemmatiomonas_uncultured_SG8_28:0.19909273200439123186):0.08252732258136008525[100]):0.06879414809885679716[99],(((14_1009_12_30cm_Gemmatimonadetes_8494_70_15:0.00272493951828677722,(((14_1009_16_30cm_Gemmatimonadetes_9668_70_23:0.00000100000050002909,14_1009_16_40cm_Gemmatimonadetes_10039_70_24:0.00047049860324309433):0.00000100000050002909[98],14_0903_13_30cm_Gemmatimonadetes_4828_69_21:0.00927857863599092919):0.00516420811316853790[99],14_0903_16_40cm_Gemmatimonadetes_5723_70_7:0.03301557045881843566):0.00436532747296588565[44]):0.12179983099299467042[100],(14_1009_16_40cm_Gemmatimonadetes_10031_69_10:0.09553457125440342756,((14_0903_02_30cm_Gemmatimonadetes_10587_66_15:0.05235821795142309165,(14_0929_12_40cm_Gemmatimonadetes_7520_66_13:0.04394337439854274080,(((14_0929_02_30cm_Gemmatimonadetes_2652_66_8:0.03212792221005885546,14_0903_16_40cm_Gemmatimonadetes_5663_66_11:0.02111841945058191491):0.01688456947691506504[99],(14_0903_02_20cm_Gemmatimonadetes_83_65_6:0.04710167815933540003,(14_0929_12_30cm_Gemmatimonadetes_7362_66_15:0.02884911063363287606,14_1009_13_20cm_Gemmatimonadetes_8987_66_6:0.02413397744889679911):0.00929145113490746979[90]):0.00973343163147577344[54]):0.00922642406462203732[65],14_0929_05_40cm_Gemmatimonadetes_3476_66_7:0.07932026150438460654):0.01074478371177374839[44]):0.01371090907543587138[36]):0.10985975678355879015[100],((((14_0927_05_20cm_Gemmatimonadetes_2145_69_13:0.01925071257530704127,(14_0929_09_30cm_Gemmatimonadetes_6895_69_8:0.06484634588599143268,14_0903_12_20cm_Gemmatimonadetes_909_70_19:0.02574907464185935413):0.00593013760146298297[64]):0.03080590156226034604[100],((14_0929_12_40cm_Gemmatimonadetes_7535_68_6:0.04264598648932667324,14_0927_09_40cm_Bacteria_6155_68_24:0.00404903017827345189):0.05633709906144209606[100],((14_1009_05_40cm_Gemmatimonadetes_4372_68_6:0.00796634615195760537,14_1009_02_40cm_Gemmatimonadetes_3818_68_8:0.00047969790911495482):0.05129839305157422175[100],((((14_1009_09_40cm_Gemmatimonadetes_8270_69_8:0.48134282428554853173,(14_0919_02_20cm_Gemmatimonadetes_10567_69_17:0.00128431049359901202,14_0927_02_20cm_Gemmatimonadetes_1934_69_10:0.00222681783336495590):0.00920906192096539872[99]):0.00771636140618695357[24],14_0903_13_30cm_Gemmatimonadetes_4945_69_32:0.04033537864654229005):0.00572836069178046629[20],14_0927_12_20cm_Gemmatimonadetes_6374_68_7:0.03795936015566796912):0.00682506573728010844[35],14_1009_09_30cm_Bacteria_7984_68_14:0.02906008720129112793):0.01673224402210195597[61]):0.01899144113747643428[63]):0.01567302088765419946[50]):0.03750558627150265417[63],((14_0903_05_30cm_Gemmatimonadetes_4557_70_6:0.07052414987711280725,14_0903_13_40cm_Bacteria_1351_69_7:0.10887429816792686121):0.02429969482729000402[64],(((14_1009_05_20cm_Gemmatimonadetes_4000_69_8:0.00090863736321607181,14_0903_16_30cm_Bacteria_5517_69_12:0.00045405229543830331):0.04812991504944522103[100],(14_1009_12_30cm_Gemmatimonadetes_8487_69_13:0.02638877214927515952,(14_1009_09_20cm_Gemmatimonadetes_7716_69_10:0.00000100000050002909,14_1009_05_30cm_Gemmatimonadetes_4196_69_20:0.00000100000050002909):0.02359506000734160752[100]):0.02964711513008324445[100]):0.01779581994247236149[84],14_1009_12_30cm_Gemmatimonadetes_8497_69_11:0.04887119809339273563):0.03956161789021824665[100]):0.02444287641357965890[77]):0.02603219880230308800[61],((14_1009_02_40cm_Gemmatimonadetes_3801_70_15:0.01669554526018303398,14_1009_16_30cm_Gemmatimonadetes_9663_70_19:0.01561772743470672166):0.08762033470479579922[100],(14_1009_16_30cm_Gemmatimonadetes_9777_69_7:0.00757682390318106889,14_0929_02_40cm_Gemmatimonadetes_2814_69_9:0.00732420885888064067):0.12162300277908405510[100]):0.01996800498388645595[27]):0.02116641341038748986[12]):0.02707244327803748699[42]):0.03885396582146024430[46]):0.13401464921664912877[95],14_1009_16_40cm_Gemmatimonadetes_10243_71_6:0.30889264682227163261):0.03510797143404618265[27]):0.03586742925456001818[44]):0.07356444131527890840[95]):0.15260988318157436838[95]):0.19090807748666882571[95],((14_1009_16_30cm_RBG_16_RIF_WS3X_71_46_curated_9690_70_9:0.13278880864685574381,(14_1009_16_40cm_RBG_16_RIF_WS3X_71_46_curated_10403_72_7:0.16031771186779553151,((14_1009_16_40cm_RBG_16_RIF_WS3X_71_46_curated_10208_69_7:0.13231349475976678098,14_0903_13_30cm_RBG_16_RIF_WS3X_71_46_curated_5059_69_5:0.17360605563827377629):0.03329411520083400133[61],14_0903_13_30cm_RBG_16_RIF_WS3X_71_46_curated_4845_70_10:0.21588966611964624520):0.02878053213292970647[36]):0.02977486400328365271[44]):0.25849978105371906878[100],(14_1009_16_30cm_Bacteria_9613_67_9:0.12473203882920577690,((14_0929_05_30cm_Bacteria_3176_67_7:0.00302528851072056274,14_0929_02_30cm_Bacteria_2665_67_5:0.03160423880548743347):0.06508943948337268803[100],(14_1009_16_30cm_Bacteria_9649_66_14:0.02823413742902420448,(14_0927_05_40cm_Bacteria_2310_66_7:0.00000100000050002909,14_0903_05_40cm_Bacteria_491_65_7:0.00000100000050002909):0.03019464160309456857[100]):0.04497225783782363151[100]):0.11031481827677540319[100]):0.27155895140455083014[100]):0.23024721394168023991[100]):0.05979159866976274662[83]):0.06769713448709871462[94],(((((Bacteria_Nitrospinae_RIFCSPLOWO2_12_FULL_Nitrospinae_45_22:0.46462556258639925444,((Bacteria_Nitrospirae_RIFCSPLOWO2_12_FULL_Nitrospinae_47_7:0.28237375785422463847,((Bacteria_Nitrospinae_Nitrospinia_Nitrospinales_Nitrospinaceae_Nitrospina_sp._AB_629_B06:0.07547103121324125197,(Bacteria_Nitrospinae_Nitrospinia_Nitrospinales_Nitrospinaceae_Nitrospina_sp._AB_629_B18:0.07440872487800977153,Bacteria_Nitrospinae_Nitrospinia_Nitrospinales_Nitrospinaceae_Nitrospina_sp._SCGC_AAA288_L16:0.02000640329116543450):0.03523103251733324115[100]):0.22854948509729472450[100],(CG22_combo_CG10-13_8_21_14_all_Nitrospinae_47_10:0.25388704003302497991,(CG11_big_fil_rev_8_21_14_0_20_Nitrospinae_45_15:0.24392224553585409308,CG11_big_fil_rev_8_21_14_0_20_Nitrospinae_56_8:0.20578274717673930572):0.05567514306899420951[100]):0.03608741909171114121[80]):0.04725600394001821386[81]):0.24973232071240050733[100],(Bacteria_Nitrospinae_RifCSPlowO2_12_Nitrospinae_39_15:0.16554587896368369582,Bacteria_Nitrospinae_RIFCSPLOWO2_01_FULL_Nitrospinae_39_10:0.16465725761087085521):0.28358333380162753512[100]):0.07151231787590993372[90]):0.14488216590377056558[100],(((Rokubacteria_Infratellusbacteria_OV2-bin8:0.17498047229415547577,14_1009_16_40cm_Bacteria_10219_71_7:0.15659605107550822467):0.09952460731216605794[100],((Candidatus_Rokubacteria_bacterium_RIFCSPHIGHO2_02_FULL_69_13:0.00147670636930802312,Candidatus_Rokubacteria_bacterium_RIFCSPLOWO2_02_FULL_68_19:0.00567820319727237004):0.18373563448391203035[100],((Candidatus_Rokubacteria_bacterium_GWC2_70_16:0.12003703977072212317,(14_0929_05_40cm_Bacteria_3435_70_7:0.09886075259876458965,(14_0929_05_30cm_Rokubacteria_3187_68_7:0.00259619696951461122,(14_0903_12_30cm_Bacteria_1047_68_7:0.00542601718783054104,14_1009_09_40cm_Bacteria_8194_68_8:0.00154506969549481760):0.00191047628635660112[56]):0.10098326776676655459[100]):0.03268773240676835917[97]):0.08103800104348193867[100],((14_1009_16_40cm_Bacteria_10516_69_7:0.11597078846110112083,(14_1009_09_30cm_Bacteria_7941_70_10:0.02831171958523237900,(14_0903_12_30cm_Bacteria_1118_70_6:0.05040935907748594208,14_1009_16_40cm_Bacteria_10210_70_8:0.00818025341926507596):0.00702512528026769372[94]):0.09365600986164303310[100]):0.05727591010776969527[100],(((((((14_0929_05_30cm_Rokubacteria_3184_69_12:0.00047516614470342590,14_0903_05_40cm_Rokubacteria_474_69_10:0.00000100000050002909):0.00275782588682275042[93],(14_1009_13_30cm_Bacteria_9093_69_12:0.00064176156108179921,14_1009_13_20cm_Bacteria_8969_68_5:0.01007403121911749910):0.00519217023733094946[99]):0.02578518866722606315[100],14_1009_16_40cm_Bacteria_10077_69_12:0.02306196890992252141):0.05189683697446183241[100],(14_0927_05_40cm_Rokubacteria_2323_69_8:0.07403142367963040649,((14_1009_16_40cm_Bacteria_10076_68_15:0.04668617655862087462,((14_0903_12_30cm_Bacteria_1120_68_12:0.00271773229227483936,14_0903_09_40cm_Bacteria_746_68_10:0.00000100000050002909):0.02811959955302712616[100],(14_1009_16_40cm_Bacteria_10100_69_10:0.04507881678639846790,14_1009_16_30cm_Bacteria_9624_68_15:0.02472829955763238344):0.01073744684208828223[66]):0.03480050089653427547[100]):0.01243491508505127456[56],(14_1009_13_40cm_Rokubacteria_9336_68_7:0.04376208808131061556,14_0903_16_40cm_Rokubacteria_5695_68_10:0.03036030261821090134):0.01061979407926159219[64]):0.01002166201385404701[32]):0.01540379762794282306[93]):0.05695747412290108613[100],(Candidatus_Rokubacteria_bacterium_GWA2_73_35:0.10188025885006103677,((14_1009_16_40cm_Rokubacteria_10140_71_15:0.00198918478838245672,14_0927_12_20cm_Rokubacteria_6348_71_8:0.00474354518329178111):0.07756674366556148836[100],(14_1009_16_30cm_Rokubacteria_9640_69_15:0.04972333420379293489,((14_0903_16_30cm_Rokubacteria_5524_69_12:0.00126566421931653553,14_0929_12_30cm_Rokubacteria_7382_69_18:0.00642174507421116626):0.04706616586404731989[100],((14_0903_05_30cm_Rokubacteria_4563_69_8:0.03806919128027679011,(14_0929_02_40cm_Rokubacteria_2797_69_23:0.00000100000050002909,14_0919_02_20cm_Rokubacteria_5917_70_9:0.00114311610392311080):0.00000100000050002909[81]):0.03222530855532025618[100],Bacteria_CP_Rokubacteria_13_1_20CM_4_Rokubacteria_70_14:0.03696954742646898356):0.03035489741256231638[100]):0.00862384435267638146[54]):0.05747809253719933509[100]):0.02706779763873026420[99]):0.01263467437286204011[66]):0.02622099194122883697[81],((Bacteria_CP_Rokubacteria_13_1_40CM_Rokubacteria_69_27:0.12871718987007849111,(((14_0919_02_20cm_Bacteria_5904_68_7:0.01246582735356155901,(14_0903_12_30cm_Bacteria_1056_68_10:0.00380989596793619061,Bacteria_CP_Rokubacteria_13_2_20CM_2_Rokubacteria_64_8:0.00000100000050002909):0.00723678401347402963[98]):0.00806782473712945418[79],14_0929_05_40cm_Bacteria_3448_68_17:0.00613801700136975322):0.02794267581832701047[100],14_1009_16_40cm_Bacteria_10175_68_8:0.04485320237787298464):0.09896617203242019656[100]):0.03588241422075855169[71],((14_0927_12_20cm_Rokubacteria_6355_71_8:0.05235299001638977351,14_1009_16_40cm_Bacteria_10176_71_10:0.07744783218715614592):0.06144997121644155819[100],((14_1009_16_20cm_Rokubacteria_9470_69_6:0.00420854556229294588,14_0919_02_20cm_Rokubacteria_5893_69_7:0.00846394321045278869):0.03793854610599409205[100],(14_0929_02_30cm_Bacteria_2615_69_23:0.02708270929217653639,(14_0903_16_30cm_Rokubacteria_5554_70_10:0.00355650305377641250,14_1009_13_20cm_Rokubacteria_8968_70_11:0.00263573658575573695):0.02298813533079243840[100]):0.01702203952576641227[100]):0.08573702904058580487[100]):0.04396070399503178294[100]):0.01531956247173296010[19]):0.02304939445585939967[38],14_1009_16_40cm_Bacteria_10260_68_6:0.17626715364686709742):0.03733699059544821897[81]):0.06568426069000937728[81]):0.04674795812843447751[66]):0.11960675269028432643[81]):0.29850350239599376945[81],((Bacteria_Nitrospirae_Nitrospira_Nitrospirales_Nitrospiraceae_Candidatus_Magnetobacterium_sp._MYR_1:0.38919147009051802133,(Bacteria_Nitrospirae_GWB2_Nitrospirae_47_37:0.28451141257651041405,Bacteria_Nitrospirae_Nitrospira_Nitrospirales_Nitrospiraceae_Thermodesulfovibrio_yellowstonii_DSM_11347:0.29799085131211672239):0.07074361592580893920[63]):0.22746095233056701224[100],((14_0903_13_30cm_Nitrospirae_4802_57_10:0.28344705367221112446,((14_0927_09_20cm_Nitrospirae_6046_58_5:0.01127170472134856813,14_1009_16_40cm_Nitrospirae_10061_58_17:0.00741407409580790294):0.12318655830107991256[100],(14_0903_09_40cm_Nitrospirae_760_61_6:0.00699807561962543460,14_0929_05_30cm_Nitrospirae_3185_61_13:0.00000100000050002909):0.14394881783240481843[100]):0.10055562163816213206[100]):0.12762455883234388732[100],((14_0903_13_30cm_Nitrospirae_4810_58_12:0.14527697958858579175,14_1009_16_30cm_Nitrospirae_9891_58_9:0.15832486079027302539):0.07746611587659668618[100],((14_0927_12_40cm_Nitrospirae_6508_63_25:0.02512273428538418577,14_1009_09_20cm_Nitrospirae_7718_62_7:0.03298699397567937674):0.01081800751644596686[92],(14_1009_16_30cm_Nitrospirae_9729_62_11:0.06525078309475998428,(14_0929_09_30cm_Nitrospirae_6829_62_9:0.01770749019067307389,14_1009_13_30cm_Nitrospirae_9136_62_9:0.01087362674394717725):0.03728169452716909027[100]):0.00853156990391034861[57]):0.13881754495553463857[100]):0.16650702238742412509[100]):0.27465162233649598189[100]):0.05167847352314059589[75]):0.03467429348353367330[42]):0.04511033269017405284[9],((((((14_0903_05_20cm_Bacteria_395_69_9:0.21337941042775385170,Bacteria_Acidobacteria_RBG_16_Acidobacteria_64_8:0.27521749148426699616):0.18344905934584598839[100],(14_1009_16_30cm_Bacteria_9655_67_9:0.00112714734223915000,14_1009_16_40cm_Bacteria_10087_67_7:0.00231411892502849910):0.42531570443395749770[100]):0.08148973251014532404[57],((14_1009_16_30cm_Bacteria_9630_62_9:0.06635687464573211680,(14_1009_09_30cm_Bacteria_8002_60_6:0.05848032669468553740,14_1009_16_40cm_Bacteria_10102_61_6:0.05501540655660951129):0.03087376636569134913[96]):0.06660690603560716350[100],14_0903_02_30cm_Bacteria_162_64_22:0.12701577637440700230):0.24870466453530179485[100]):0.05577100025385177406[69],(Bacteria_FibrobacteresAcidobacteria_group_Acidobacteria_unclassified_Acidobacteria_Thermoanaerobaculum_aquaticum_MP_01:0.14494457803377178151,(Acidobacteria_Thermoanaerobaculia-Gp23_37-71-11_mine_drainage_metagenome:0.08901239441204103486,(Acidobacteria_Thermoanaerobaculia-Gp23_RBG_13_68_16_sediment_metagenome:0.00000100000050002909,Bacteria_Acidobacteria_RBG_13_Acidobacteria_68_16:0.00052167058098520484):0.09364862569296279748[100]):0.13456232053255975933[100]):0.29574665320178400441[100]):0.10254960818128890099[98],(((Candidatus_Rokubacteria_bacterium_RIFCSPLOWO2_02_FULL_71_18:0.31696114721195400854,(14_1009_16_40cm_Bacteria_10089_71_7:0.14635586956683782622,(14_0903_13_30cm_Bacteria_4832_68_9:0.09646408061818009805,14_0903_16_40cm_Bacteria_5660_68_9:0.09093333178012784346):0.04456797985574652982[100]):0.15740197394306829071[100]):0.17529109399217487897[76],14_0929_05_40cm_Bacteria_3423_66_6:0.42291211704860176557):0.09448662861300945182[54],((Acidobacteria_Gp9_bin61_sponge_metagenome:0.69977407523864709749,((((((Bacteria_Acidobacteria_RIFCSPLOWO2_12_FULL_Acidobacteria_66_21:0.12298144939921709651,(14_0927_09_20cm_Acidobacteria_6034_64_8:0.08746320768301411863,(14_0903_13_30cm_Acidobacteria_5024_67_6:0.04388364467638470462,14_1009_16_40cm_Acidobacteria_10109_67_6:0.02505025540851027466):0.07445878039784152580[100]):0.03529942961747067204[92]):0.04399519739547762959[100],(Bacteria_Acidobacteria_RBG_16_Acidobacteria_68_9:0.00000100000050002909,Acidobacteria_bacterium_RBG_16_68_9:0.00000100000050002909):0.18728283318648988875[100]):0.02581693894593929325[79],((Bacteria_Acidobacteria_RIFCSPLOWO2_12_FULL_Acidobacteria_66_10:0.25538820701883147013,((14_0903_13_30cm_Acidobacteria_4956_65_7:0.00905028728763758276,14_1009_09_20cm_Acidobacteria_7739_65_6:0.02553205680674629219):0.09418225457046013049[100],(Bacteria_Acidobacteria_RIFCSPLOWO2_02_FULL_Acidobacteria_68_18:0.07551771514179732303,Bacteria_Acidobacteria_RIFCSPLOWO2_02_FULL_Acidobacteria_67_21:0.06975969050434732699):0.03512727214281757826[100]):0.07946054516207265439[100]):0.03891737445747877472[55],((14_0903_13_30cm_Acidobacteria_5060_64_8:0.00266804186530610835,14_1009_16_40cm_Acidobacteria_10325_64_5:0.01934347265147955824):0.11589590835588367557[100],(((14_1009_16_30cm_Acidobacteria_9688_63_7:0.07781701001490722025,((((14_0903_13_30cm_Acidobacteria_4851_65_16:0.00099586466023088120,14_0929_02_40cm_Acidobacteria_2812_65_9:0.00000100000050002909):0.00641863684548753255[100],14_1009_02_40cm_Acidobacteria_3833_65_7:0.01960159823938072837):0.05678864712503257917[100],(Bacteria_Acidobacteria_RIFCSPLOWO2_12_FULL_Acidobacteria_67_14b:0.00000100000050002909,Acidobacteria_bacterium_RIFCSPLOWO2_12_FULL_67_14b:0.00000100000050002909):0.07034859000627499692[100]):0.02594171111241942024[100],14_1009_16_20cm_Acidobacteria_9494_68_6:0.10035693225016169283):0.01141664339583262078[67]):0.01227916431231436574[39],((14_0929_05_20cm_Acidobacteria_3011_65_8:0.00985012147116702541,(14_1009_12_40cm_Acidobacteria_8738_65_6:0.07361816494015560597,((14_1009_05_20cm_Acidobacteria_3981_65_12:0.00000100000050002909,(14_0929_05_30cm_Acidobacteria_3216_65_8:0.00384210326381827184,14_0919_05_20cm_Acidobacteria_1516_65_6:0.01135426015738744479):0.00048616022625339511[49]):0.01323990972336781986[83],14_0903_12_20cm_Acidobacteria_902_65_6:0.02259659609027288643):0.00746963142756596529[49]):0.01858299351947934053[98]):0.05223011007053997290[100],(14_1009_16_30cm_Acidobacteria_9743_64_7:0.04576756369707724037,14_1009_16_40cm_Acidobacteria_10203_64_9:0.00203791457561860881):0.08825264201845348100[100]):0.02598270171537563761[97]):0.01978460252261990404[42],((14_1009_16_40cm_Acidobacteria_10259_65_9:0.08344982393857847125,Bacteria_Acidobacteria_RIFCSPLOWO2_12_FULL_Acidobacteria_65_11:0.09694421465059083198):0.01103704195221667447[27],Bacteria_Acidobacteria_RIFCSPLOWO2_02_FULL_Acidobacteria_65_29:0.11563595971205747892):0.01446215220509884831[16]):0.03128318406440436239[80]):0.07529449180616085147[100]):0.03181151263235498794[42]):0.03167033905690236351[51],Acidobacteria_Gp6_SCN_69-37_bioreactor_metagenome:0.22542808908525249767):0.05805397780657436252[93],Acidobacteria_Gp6_Luteitalea_pratensis:0.23392131617708666891):0.22359082390949611141[100],((14_0927_12_40cm_Bacteria_6525_71_6:0.14549765456391980378,((14_1009_16_30cm_Bacteria_9687_70_5:0.00277904127907391534,14_1009_16_40cm_Bacteria_10145_71_8:0.00187795089390356031):0.04009957983769062845[100],(14_1009_16_40cm_Bacteria_10153_70_20:0.05322310353505025488,14_1009_05_40cm_Bacteria_4386_70_5:0.03283738246139132622):0.01239261384445572954[64]):0.09553783724225096974[100]):0.04466319618824166060[97],((Acidobacteria_Gp17_RBG_16_70_10_subsurface_metagenome:0.00000100000050002909,Bacteria_Acidobacteria_RBG_16_Acidobacteria_70_10:0.00051320313982279532):0.18891255187527891679[100],14_1009_16_40cm_Bacteria_10183_71_6:0.09375647189165046969):0.05523509329230076592[85]):0.22092659548986012807[100]):0.04185129717503353886[66]):0.03341907542841132672[67],(((14_1009_16_40cm_Bacteria_10195_66_6:0.16400987413358011913,(14_1009_13_40cm_Bacteria_9326_59_7:0.00986199811971019170,(14_0903_13_30cm_Bacteria_4939_59_17:0.00322509521838127734,14_1009_13_30cm_Bacteria_9108_59_8:0.00000100000050002909):0.04841467891393838596[100]):0.11835327547504570500[100]):0.29254398209406906606[100],((Acidobacteria_Blastocatellia-Gp4_Pyrinomonas_methylaliphatogenes:0.16623352542439570612,((Acidobacteria_Blastocatellia-Gp4_28-1_soil_metagenome:0.14951780957784249759,(((Acidobacteria_Blastocatellia-Gp4_Ga0077534_activated_carbon_metagenome:0.10662528492104227096,Acidobacteria_Blastocatellia-Gp4_OLB17_bioreactor_metagenome:0.09830754655290063759):0.03310715022775246458[83],(14_0903_13_30cm_Bacteria_4841_53_9:0.08959721722331144556,14_0903_02_30cm_Bacteria_197_52_10:0.09137335519172597176):0.02251166472965003898[87]):0.01794132007114654717[68],Acidobacteria_Blastocatellia-Gp4_Ga0074141_activated_carbon_metagenome:0.12317945279753669818):0.06020894872480527654[100]):0.16284638408086987704[100],((14_0903_12_40cm_Acidobacteria_4663_53_8:0.09086730932422082407,((14_0903_02_30cm_Bacteria_192_51_5:0.10403391385554311421,Acidobacteria_Blastocatellia-Gp4_Chloracidobacterium_sp._UBA4728_soil_metagenome:0.08887816032744139116):0.06475354216265354068[100],(14_1009_16_40cm_Bacteria_10276_56_6:0.14150965755430522375,((14_0927_12_20cm_Bacteria_6339_54_8:0.04839420793359973383,14_1009_09_30cm_Bacteria_7973_55_6:0.05532745851660324232):0.03432223653032630967[100],((14_0903_12_30cm_Bacteria_1092_55_8:0.00091251176483364311,14_0927_12_20cm_Bacteria_6407_55_7:0.00554789677937575845):0.03683457025741485730[100],14_1009_16_30cm_Bacteria_9621_54_11:0.02307692936705896258):0.04610530993905057051[100]):0.03779208082296223181[95]):0.08866362969901538105[100]):0.03137183504454247457[87]):0.04747475185935372960[100],((14_0903_12_20cm_Bacteria_10610_64_6:0.00777046344067396089,14_0903_12_40cm_Acidobacteria_10612_65_12:0.00315901947459005898):0.13921248200813568507[100],14_0919_09_20cm_Bacteria_1670_60_14:0.11266614023969338809):0.03737172377265670503[94]):0.04157748684335139944[86]):0.06018263708846200571[100]):0.19709946152934693098[100],(14_0903_13_30cm_Bacteria_4830_56_8:0.21536383217720583838,14_0929_09_20cm_Bacteria_6715_55_10:0.13478668563406476233):0.19982700895590477241[100]):0.12031287175465973927[100]):0.04569737448685196046[76],((((14_0929_02_30cm_Bacteria_2641_56_6:0.05081542004536762636,14_1009_16_40cm_Bacteria_10099_56_7:0.05025247335894030692):0.02451387637483011181[100],14_1009_16_40cm_Bacteria_10151_57_6:0.07647237381029660386):0.02218392446310056901[99],(14_1009_16_30cm_Bacteria_9664_55_6:0.09876230465552275628,(((14_1009_09_40cm_Bacteria_8203_56_9:0.00363291666865252520,(14_1009_12_40cm_Bacteria_8734_55_6:0.00945914260197928437,14_0903_16_40cm_Bacteria_5767_56_23:0.01121322962013216601):0.00869963663551840370[55]):0.00362884367828009710[41],14_1009_09_30cm_Bacteria_7986_56_6:0.03268263314218283755):0.02760453020942109717[100],(14_1009_16_30cm_Bacteria_9615_55_12:0.00000100000050002909,14_0903_13_30cm_Bacteria_4823_55_8:0.01151765418704986561):0.02507070537517824479[100]):0.05516545539610943905[100]):0.01077759988037935678[70]):0.31792640756137990898[100],((14_1009_16_40cm_Bacteria_10157_53_6:0.09339134564790389781,14_1009_16_40cm_Bacteria_10068_52_7:0.03237416948245263465):0.32333356921225192560[100],(((Bacteria_Acidobacteria_RIFCSPLOWO2_02_FULL_Acidobacteria_59_13:0.19470313807543485063,(((Bacteria_Acidobacteria_RIFCSPLOWO2_12_FULL_Acidobacteria_59_11:0.10487336841506732232,Bacteria_Acidobacteria_RIFCSPLOWO2_12_FULL_Acidobacteria_54_10:0.21965207390117352793):0.07625486939166774281[100],(Bacteria_Acidobacteria_RIFCSPLOWO2_02_FULL_Acidobacteria_61_28:0.15000838037342492659,Bacteria_Acidobacteria_RIFCSPLOWO2_12_FULL_Acidobacteria_60_22:0.12465026766534838265):0.05098571133802144717[91]):0.02580578000330328164[29],Bacteria_Acidobacteria_RIFCSPLOWO2_02_FULL_Acidobacteria_60_20:0.23447399307522806544):0.05560444670981701254[96]):0.17419169821864555203[100],(((((((Acidobacteria_Acidobacteriia-Gp1_Granulicella_mallensis_MP5ACTX8:0.00000100000050002909,Bacteria_FibrobacteresAcidobacteria_group_Acidobacteria_Acidobacteriia_Acidobacteriales_Acidobacteriaceae_Acidobacterium_sp._MP5ACTX8:0.00000100000050002909):0.10317113335280642117[100],(Acidobacteria_Acidobacteriia-Gp1_Granulicella_tundricola_MP5ACTX9:0.10147882095590046725,((Bacteria_FibrobacteresAcidobacteria_group_Acidobacteria_Acidobacteriia_Acidobacteriales_Acidobacteriaceae_Edaphobacter_aggregans_DSM_19364:0.03474027777143952334,Acidobacteria_Acidobacteriia-Gp1_TAA166:0.03200214113695758200):0.05134349586817808786[100],Acidobacteria_Gp2_RH1-MAG20:0.05612448780741965265):0.02182429125500453052[59]):0.04098849661407552580[95]):0.04190847738159393654[99],(Acidobacteria_Acidobacteriia-Gp1_Terriglobus_roseus_DSM_18391:0.12577229895464259180,Bacteria_FibrobacteresAcidobacteria_group_Acidobacteria_Acidobacteriia_Acidobacteriales_Acidobacteriaceae_Terriglobus_saanensis_SP1PR4:0.09154523444262654963):0.07688610284346937551[100]):0.08024572895676793105[100],(Acidobacteria_Acidobacteriia-Gp1_Terracidiphilus_gabretensis:0.07655165360700398602,Acidobacteria_Acidobacteriia-Gp1_URHE0068:0.05722878926313717390):0.11449630883598815867[100]):0.02353827529490188850[72],(Bacteria_FibrobacteresAcidobacteria_group_Acidobacteria_Acidobacteriia_Acidobacteriales_Acidobacteriaceae_Acidobacterium_capsulatum_ATCC_51196:0.08768970715785646963,Acidobacteria_Acidobacteriia-Gp1_Acidobacterium_ailaaui:0.09906364710483936409):0.03989164319305896905[84]):0.11090802958371982767[100],(((Bacteria_FibrobacteresAcidobacteria_group_Acidobacteria_Acidobacteriia_Acidobacteriales_Acidobacteriaceae_Candidatus_Koribacter_versatilis_Ellin345:0.21655144902992853884,((14_0903_13_30cm_Acidobacteria_4858_56_6:0.12086609106799921232,14_0927_09_20cm_Candidatus_Koribacter_versatilis_6076_59_10:0.09918709531758825027):0.06895048798801046985[100],((14_1009_05_20cm_Acidobacteria_3994_54_6:0.05323411815968933508,(14_0929_05_20cm_Acidobacteria_2994_55_6:0.04521071011170969822,((14_0903_16_20cm_Acidobacteriales_5411_55_10:0.00959027663327242930,14_0903_13_20cm_Acidobacteriales_1219_55_6:0.00323495122952916717):0.03955094503190410143[100],(14_0903_13_40cm_Bacteria_1416_54_6:0.00840053350312419157,(14_0903_13_30cm_Bacteria_4853_55_13:0.00044980689573216940,14_1009_16_40cm_Bacteria_10110_55_10:0.00269480387920905708):0.00034445426253019008[80]):0.03561585088003250271[100]):0.01307891828032262636[83]):0.01116670391129410793[77]):0.05209181684128694895[100],(((14_1009_12_30cm_Acidobacteria_8525_55_6:0.00155789151970384967,(14_1009_16_40cm_Acidobacteria_10092_55_8:0.00131214587595400445,14_0903_12_30cm_Acidobacteria_1081_55_6:0.00328436460063036197):0.00535522451255930534[94]):0.08083859067960925959[100],((14_0903_09_20cm_Acidobacteria_629_56_6:0.03351149219878007957,14_0929_09_20cm_Acidobacteriales_6726_56_6:0.00010562647151373965):0.09540943010973039484[100],(14_1009_16_30cm_Acidobacteria_9671_56_15:0.06372703817394562154,14_1009_13_20cm_Acidobacteria_8926_56_6:0.05197580264467709793):0.01405974036216482530[44]):0.02663077378151792324[99]):0.01071478931813880237[55],((14_1009_12_20cm_Acidobacteria_8403_56_5:0.10905569984796963101,(14_0903_12_30cm_Bacteria_1044_57_11:0.00384218999175872395,14_0903_09_20cm_Bacteria_627_57_7:0.01347335548123862296):0.06260789470535325918[100]):0.05226732422286304441[100],((14_0903_13_30cm_Acidobacteria_4990_57_9:0.14908883074539255875,((14_0903_13_30cm_Acidobacteria_4806_58_15:0.04058871020327615986,(14_1009_12_20cm_Acidobacteria_8364_56_6:0.05103852492840796340,14_0903_12_30cm_Acidobacteria_1079_57_7:0.04255458718130752938):0.02904261149320181909[99]):0.02659071207898542483[99],14_0903_13_30cm_Bacteria_4817_57_14:0.06382917474947299996):0.05208276718730679711[100]):0.02652165707033897132[77],((14_1009_12_20cm_Acidobacteria_8358_56_5:0.06715929102409660956,(14_1009_16_30cm_Acidobacteria_9782_56_12:0.05073568180787677712,(14_0903_12_20cm_Acidobacteria_891_55_5:0.00534070280008042738,(14_0903_13_30cm_Acidobacteria_4908_55_5:0.00359281599589657318,14_0929_09_30cm_Acidobacteria_6831_56_8:0.00000100000050002909):0.00346919329696996964[99]):0.05104387220990180135[100]):0.02348182636349235505[100]):0.02525264136609154525[100],((14_0903_12_20cm_Acidobacteria_917_58_8:0.00283811505822939006,14_0919_12_20cm_Acidobacteria_1789_58_8:0.00133218274004663888):0.02067876682435088043[100],14_0903_13_20cm_Acidobacteria_1218_57_5:0.03486792997747911044):0.08011387536400532694[100]):0.01727451116560895297[68]):0.01090133327669785303[69]):0.01720478194735440558[57]):0.02330240243928085458[53]):0.09825335681252829467[100]):0.03156201570042166393[70]):0.02527352848686963832[39],14_0903_12_40cm_Bacteria_10609_55_11:0.16389072968914716877):0.02407727756353849821[24],(14_0929_09_20cm_Acidobacteria_6741_56_8:0.05362649287343341370,(14_0903_09_20cm_Acidobacteria_635_55_5:0.02420616115571844543,((14_1009_02_20cm_Acidobacteria_3609_55_5:0.00168820554304940657,14_0929_05_20cm_Acidobacteria_2978_54_10:0.00000100000050002909):0.00031133250757017664[100],14_1009_16_20cm_Acidobacteria_9472_55_5:0.01288521432180891012):0.01196882822368982961[100]):0.02895643767778370917[100]):0.11043156129965085721[100]):0.05281318713576826224[72]):0.18420378082111954487[100],(((14_0903_13_30cm_Bacteria_4803_58_14:0.10565082191862991412,14_1009_16_40cm_Acidobacteria_10131_59_8:0.12329414629855525720):0.05266741043828876423[100],Bacteria_FibrobacteresAcidobacteria_group_Acidobacteria_Solibacteres_Solibacterales_Solibacteraceae_Solibacter_usitatus_Ellin6076:0.16377398591081113177):0.05192760507302513623[100],(14_1009_16_30cm_Acidobacteria_9622_60_6:0.17724724869622213164,(Acidobacteria_Solibacteres-Gp3_KBS_96:0.17947439941637807759,(Bacteria_FibrobacteresAcidobacteria_group_Acidobacteria_unclassified_Acidobacteria_Bryobacter_aggregatus_DSM_18758:0.28031244135241034643,Acidobacteria_Solibacteres-Gp3_Solibacterales_bacterium_UBA690_ecological_metagenome:0.21432677013252693365):0.04866453298974468544[79]):0.03443606050324090478[62]):0.06613033454922598309[100]):0.17550612936120538188[100]):0.05807381724494431463[95]):0.04480183770138313620[67],((Acidobacteria_Gp13_UBA7540_soil_metagenome:0.13612641387386248404,(((14_0903_16_40cm_Bacteria_5672_60_9:0.07555319832568391236,14_0903_13_30cm_Bacteria_4805_60_6:0.10062898660713415211):0.11674767070004209157[100],14_0929_05_40cm_Bacteria_3414_60_5:0.17360414029698356675):0.01644420510018994655[29],(Acidobacteria_Gp13_RH2_MAG17b_soil_metagenome:0.21076334518051081934,(14_1009_16_30cm_Bacteria_9714_60_6:0.08089657888821320808,(14_1009_16_40cm_Bacteria_10380_61_12:0.02762482176444898754,(14_1009_05_30cm_Bacteria_4239_61_6:0.00000100000050002909,14_1009_16_30cm_Bacteria_9659_61_10:0.02150870136156800630):0.00702747282250471179[57]):0.07061594884403633865[100]):0.08027098873751806196[100]):0.03049954379351242292[56]):0.02256957982269574767[44]):0.22882567853125698742[100],(Bacteria_Acidobacteria_RIFCSPHIGHO2_01_FULL_Acidobacteria_67_28:0.32978424154478191976,(((14_1009_12_40cm_Acidobacteria_8715_61_7:0.01577602559423412279,14_0903_12_30cm_Acidobacteria_1043_61_10:0.00448373216575163446):0.12856021825560010052[100],(14_0903_13_30cm_Bacteria_4804_57_9:0.02818387470028270447,(14_0929_12_30cm_Bacteria_7412_58_7:0.08053633980186471197,14_0927_12_40cm_Acidobacteria_6535_59_9:0.02573606493469358242):0.00817047763335319865[72]):0.13701891674002944499[100]):0.03890722283866291514[85],(14_1009_12_40cm_Acidobacteria_8689_60_7:0.08501296546731156034,(14_0903_13_30cm_Bacteria_5177_56_11:0.13003707533103767147,(((14_0929_02_30cm_Bacteria_2607_57_9:0.02340644662238200446,(14_0927_05_20cm_Acidobacteria_2153_57_9:0.03060380260239351988,(14_0903_13_30cm_Bacteria_4796_57_9:0.02972864052990542919,(14_0927_12_20cm_Bacteria_10555_57_16:0.02946308588911960430,(14_0919_09_20cm_Acidobacteria_1647_57_9:0.02845532622288414817,(14_0929_05_40cm_Bacteria_3399_58_7:0.00242889787173978817,14_0903_09_30cm_Bacteria_680_58_11:0.00070420552122246890):0.02914750336327729882[100]):0.01334636681256411682[99]):0.00564041384133911940[91]):0.01567950293367583250[100]):0.00836112916538600363[60]):0.02943933214283053421[100],14_0927_12_40cm_Acidobacteria_10611_58_16:0.02769878198096821509):0.01987533223147062295[94],(14_1009_16_40cm_Acidobacteria_10162_58_8:0.04074444617553456965,(14_0903_13_30cm_Acidobacteria_4932_58_16:0.03603713410003126644,((14_1009_09_40cm_Bacteria_8185_57_8:0.02082873048849932102,((14_0903_13_20cm_Acidobacteria_10553_57_8:0.01054744205383550959,14_0903_05_30cm_Bacteria_4594_57_8:0.00204456286491124482):0.00425612142602819089[70],14_1009_05_40cm_Acidobacteria_4335_57_12:0.00531626118610541935):0.00673219718917406930[81]):0.01187183346878809345[100],(14_0903_13_20cm_Bacteria_1202_57_11:0.01724966824126792156,(((14_0903_13_40cm_Bacteria_1360_58_7:0.01346754930400088576,(14_1009_05_30cm_Bacteria_4168_57_7:0.00282057354950941697,(14_0929_09_30cm_Bacteria_6847_57_11:0.00000100000050002909,14_0929_12_30cm_Bacteria_7370_58_11:0.01136289928467030391):0.00038561685789420552[58]):0.00093851923743974274[36]):0.00000100000050002909[38],14_0929_09_40cm_Bacteria_7010_58_7:0.01147572742870009953):0.00578653052834484424[85],14_0919_02_20cm_Acidobacteria_5905_58_8:0.00976011429756456529):0.01195968267673479073[100]):0.01453924829878799549[99]):0.01367740424722178015[98]):0.01698232084112257304[99]):0.00971033498958267724[91]):0.05159541152080231174[100]):0.07642174424021822010[100]):0.08533849838303042556[100]):0.17336462131746185888[100]):0.11308727722321552933[100]):0.03968604196295275749[42]):0.04884294465946455860[95]):0.02511178914422159195[43]):0.05245300678578584258[93]):0.05495027392474077788[100]):0.04578048295007135920[72]):0.02405847896228187344[13]):0.05478914454892062913[38],(Acidobacteria_GpUnk_CG_4_9_14_3_um_filter_49_7_groundwater_metagenome:0.50937196667701478692,((Bacteria_FibrobacteresAcidobacteria_group_Acidobacteria_Holophagae_Holophagales_Holophagaceae_Geothrix_fermentans_DSM_14018:0.07770934758774608597,(Bacteria_FibrobacteresAcidobacteria_group_Acidobacteria_Holophagae_Holophagales_Holophagaceae_Holophaga_foetida_TMBS4_DSM_6591:0.07476057480668459043,(Acidobacteria_Holophagae-Gp8_Holophagaceae_bacterium_UBA706_ecological_metagenome:0.08718104414828216353,Acidobacteria_Holophagae-Gp8_Holophagaceae_bacterium_UBA1801_soil_metagenome:0.06148796526021876874):0.02926668565499691843[97]):0.04939288745562781663[100]):0.41764928194080619406[100],Acidobacteria_Holophagae-Gp8__oral_metagenome:0.51672843095758314025):0.07626688035881848404[51]):0.12120487622691496210[100]):0.09416672291534131101[64]):0.02925837171178941390[17],((((Bacteria_Proteobacteria_deltaepsilon_subdivisions_Epsilonproteobacteria_unclassified_Epsilonproteobacteria_Sulfurovum_sp._NBC37_1:0.22147020636711858832,Bacteria_Proteobacteria_deltaepsilon_subdivisions_Epsilonproteobacteria_Campylobacterales_Campylobacteraceae_Arcobacter_nitrofigilis_DSM_7299:0.31969555049682041314):0.66240025715617290025[100],(Bacteria_Proteobacteria_deltaepsilon_subdivisions_Deltaproteobacteria_Desulfurellales_Desulfurellaceae_Desulfurella_acetivorans_A63_DSM_5264:0.35184776662291356031,Bacteria_Proteobacteria_deltaepsilon_subdivisions_Deltaproteobacteria_Desulfurellales_Desulfurellaceae_Hippea_maritima_MH2_DSM_10411:0.25572609080534491888):0.30710922804080448278[100]):0.13589065687168311314[98],(((CG1_02_SUB10_Zetaproteobacteria_46_191:0.11299939684754141400,Bacteria_Proteobacteria_Zetaproteobacteria_Zetaproteobacteria_bacterium_TAG_1:0.06082544601043654575):0.13353001345514450837[100],(Bacteria_Proteobacteria_Zetaproteobacteria_zeta_proteobacterium_SCGC_AB_133_G06:0.06791056331144293412,Bacteria_Proteobacteria_Zetaproteobacteria_zeta_proteobacterium_SCGC_AB_137_J06:0.09079485401707555747):0.12284275256974962198[100]):0.42259394888497803233[100],(((Bacteria_Proteobacteria_Alphaproteobacteria_Rickettsiales_Rickettsiaceae_Rickettsieae_Rickettsia_conorii_Malish_7:0.27236013889183058323,Bacteria_Proteobacteria_Alphaproteobacteria_Rickettsiales_Rickettsiaceae_Rickettsieae_Orientia_tsutsugamushi_Boryong:0.57043618539202012307):0.40729572845798994729[100],(((Bacteria_Proteobacteria_Alphaproteobacteria_Sphingomonadales_Sphingomonadaceae_Sandarakinorhabdus_sp._AAP62:0.18355440272771814114,((14_0919_09_20cm_Sphingomonadales_1655_67_6:0.08383696326976197710,14_0903_02_30cm_Sphingomonadales_156_68_15:0.09606691860796179316):0.05826816962904089042[100],((((Bacteria_Proteobacteria_Alphaproteobacteria_Sphingomonadales_Sphingomonadaceae_Novosphingobium_sp._PP1Y:0.09176218794693169478,(Bacteria_Proteobacteria_Alphaproteobacteria_Sphingomonadales_Erythrobacteraceae_Porphyrobacter_sp._AAP82:0.08494480893512115771,(Erythrobacter_sp._RIFCSPHIGHO2_12_FULL_63_10:0.15682163423848602402,(Bacteria_Proteobacteria_Alphaproteobacteria_Sphingomonadales_Erythrobacteraceae_Altererythrobacter_ishigakiensis_ATCC_BAA_2084:0.04206114142794486338,((Bacteria_Proteobacteria_Alphaproteobacteria_Sphingomonadales_Sphingomonadaceae_Citromicrobium_sp._JLT1363:0.07582296536809121634,CG12_big_fil_rev_8_21_14_0_65_Sphingomonadales_65_10:0.08438291954538718054):0.03080530013232274031[59],Bacteria_Proteobacteria_Alphaproteobacteria_Sphingomonadales_Erythrobacteraceae_Erythrobacter_litoralis_HTCC2594:0.05253790318542219534):0.02642009219554414604[50]):0.03192362790387298643[63]):0.02109422729597530341[58]):0.06590802087078269367[100]):0.06211527721201413194[100],(CG_4_10_14_3_um_filter_Sphingomonadales_58_15:0.19504814934522995973,(Bacteria_Proteobacteria_Alphaproteobacteria_Sphingomonadales_Sphingomonadaceae_Blastomonas_sp._AAP53:0.02975491121452996865,Sphingomonadales_bacterium_RIFCSPHIGHO2_01_FULL_65_20:0.02390309004224736023):0.08305346556119874712[100]):0.03332114331745297808[80]):0.03444943911789687813[96],(Bacteria_Proteobacteria_Alphaproteobacteria_Sphingomonadales_Sphingomonadaceae_Sphingobium_japonicum_UT26S_1:0.11255660577287271429,Bacteria_Proteobacteria_Alphaproteobacteria_Sphingomonadales_Sphingomonadaceae_Sphingopyxis_alaskensis_RB2256:0.11621905238656232706):0.02754525368418394779[81]):0.04011707046099673157[100],(Bacteria_Proteobacteria_Alphaproteobacteria_Sphingomonadales_Sphingomonadaceae_Zymomonas_mobilis_mobilis_CP4:0.16664196175724910187,Bacteria_Proteobacteria_Alphaproteobacteria_Sphingomonadales_Sphingomonadaceae_Sphingomonas_wittichii_RW1:0.09729450193005594050):0.04817794420951305306[97]):0.01756286519739889973[32]):0.08440112679004711793[100]):0.24458524200179160291[100],(((Bacteria_Proteobacteria_Alphaproteobacteria_unclassified_Alphaproteobacteriar_Canditatus_Phaeomarinobacter_ectocarpi_Ec32:0.23686085051620353603,Bacteria_Proteobacteria_Alphaproteobacteria_Rhizobiales_Phyllobacteriaceae_Parvibaculum_lavamentivorans_DS_1:0.20648932669621181124):0.05119364175076752260[100],(((Bacteria_Proteobacteria_Alphaproteobacteria_Rhizobiales_Rhodobiaceae_Afifella_pfennigii_DSM_17143:0.21931995086297959019,Bacteria_Proteobacteria_Alphaproteobacteria_Rhizobiales_Rhodobiaceae_Lutibaculum_baratangense_AMV1:0.21995070613791087299):0.03718453317783325385[71],(((Bacteria_Proteobacteria_Alphaproteobacteria_Rhodobacterales_Rhodobacteraceae_Stappia_stellulata_DSM_5886:0.12673953048689168277,((Bacteria_Proteobacteria_Alphaproteobacteria_Rhodobacterales_Rhodobacteraceae_Pseudovibrio_sp._FO_BEG1:0.06054580801118170097,Bacteria_Proteobacteria_Alphaproteobacteria_Rhodobacterales_Rhodobacteraceae_Nesiotobacter_exalbescens_DSM_16456:0.05615223095024055727):0.07830698419792923859[100],(Bacteria_Proteobacteria_Alphaproteobacteria_Rhodobacterales_Rhodobacteraceae_Pannonibacter_phragmitetus_DSM_14782:0.06254016549150366588,(Bacteria_Proteobacteria_Alphaproteobacteria_Rhodobacterales_Rhodobacteraceae_Roseibium_sp._TrichSKD4_genomic_scaffold_scf_1119120597021:0.04943677373135057368,Bacteria_Proteobacteria_Alphaproteobacteria_Rhodobacterales_Rhodobacteraceae_Labrenzia_alexandrii_DFL_11:0.06856958576466197497):0.03636995229487417075[100]):0.03296610580457964845[97]):0.02514616592473456827[64]):0.06851433364408289484[100],((Bacteria_Proteobacteria_Alphaproteobacteria_Rhizobiales_Hyphomicrobiaceae_Maritalea_myrionectae_DSM_19524:0.13346999277758361813,Bacteria_Proteobacteria_Alphaproteobacteria_Rhizobiales_Hyphomicrobiaceae_Cucumibacter_marinus_DSM_18995:0.10870490723656670018):0.04381493610021222618[100],(Bacteria_Proteobacteria_Alphaproteobacteria_Rhizobiales_Hyphomicrobiaceae_Pelagibacterium_halotolerans_B2:0.12038610777000398333,(Bacteria_Proteobacteria_Alphaproteobacteria_Rhizobiales_Hyphomicrobiaceae_Devosia_sp._17_2_E_8:0.09625206975495441408,Bacteria_Proteobacteria_Alphaproteobacteria_Rhizobiales_unclassified_Rhizobiales_Vasilyevaea_enhydra_ATCC_23634:0.11814440670229477137):0.10277187745987832745[100]):0.04306081217277311912[97]):0.14021717752035020577[100]):0.02626687871580048531[74],(((Bacteria_Proteobacteria_Alphaproteobacteria_Rhizobiales_Aurantimonadaceae_Aurantimonas_manganoxydans_SI85_9A1:0.07428158487388814013,Bacteria_Proteobacteria_Alphaproteobacteria_Rhizobiales_Aurantimonadaceae_Fulvimarina_pelagi_HTCC2506_unfinished_sequence:0.12466521313695894113):0.03512482915006048811[99],Bacteria_Proteobacteria_Alphaproteobacteria_Rhizobiales_Aurantimonadaceae_Aurantimonas_ureilytica_DSM_18598:0.10806510770580478320):0.05872197691018344462[100],(((Bacteria_Proteobacteria_Alphaproteobacteria_Rhizobiales_Phyllobacteriaceae_Pseudaminobacter_salicylatoxidans_KCT001:0.06125412402150196001,(Bacteria_Proteobacteria_Alphaproteobacteria_Rhizobiales_Phyllobacteriaceae_Mesorhizobium_australicum_WSM2073:0.06942877556927475047,Bacteria_Proteobacteria_Alphaproteobacteria_Rhizobiales_Phyllobacteriaceae_Aquamicrobium_defluvii_W13Z1:0.06663422873173191485):0.02743836136608403947[99]):0.02961729705902954243[99],(Bacteria_Proteobacteria_Alphaproteobacteria_Rhizobiales_Phyllobacteriaceae_Aminobacter_sp._J41:0.08682981526855292065,Bacteria_Proteobacteria_Alphaproteobacteria_Rhizobiales_Phyllobacteriaceae_Aliihoeflea_sp._2WW:0.09211866897247700248):0.01900849137039847814[61]):0.05232034744034209928[100],Bacteria_Proteobacteria_Alphaproteobacteria_Rhizobiales_Rhizobiaceae_RhizobiumAgrobacterium_group_Agrobacterium_sp._H13_3:0.16234508886200510469):0.03406880714908758212[100]):0.09716036778748884939[100]):0.02465026703312967263[41]):0.03762242052482015625[91],((Bacteria_Proteobacteria_Alphaproteobacteria_Rhizobiales_Hyphomicrobiaceae_Rhodomicrobium_vannielii_ATCC_17100:0.23968732404618930953,((Bacteria_Proteobacteria_Alphaproteobacteria_Rhizobiales_Hyphomicrobiaceae_Hyphomicrobium_nitrativorans_NL23:0.19704109635470690165,14_0903_02_30cm_Alphaproteobacteria_186_65_8:0.22907778834384942557):0.10874504137844855090[100],Alphaproteobacteria_bacterium_RBG_16_64_48:0.22047024407333198903):0.03399799752732041158[63]):0.05016143223123048500[76],((14_1009_16_40cm_Rhizobiales_10600_60_5:0.00137006417808055903,14_0903_13_30cm_Rhizobiales_4873_60_7:0.00081836670958680062):0.34148205916728652243[100],(((Bacteria_Proteobacteria_Alphaproteobacteria_Rhizobiales_Methylocystaceae_Methylosinus_sp._PW1:0.09251375122145416574,Bacteria_Proteobacteria_Alphaproteobacteria_Rhizobiales_Methylocystaceae_Methylocystis_sp._SC2:0.09793415636385030543):0.07677937621607339169[100],(Bacteria_Proteobacteria_Alphaproteobacteria_Rhizobiales_Beijerinckiaceae_Methyloferula_stellata_AR4:0.07941338423146895864,(Bacteria_Proteobacteria_Alphaproteobacteria_Rhizobiales_Beijerinckiaceae_Beijerinckia_indica_subsp._indica_ATCC_9039:0.07971617517246201712,(Bacteria_Proteobacteria_Alphaproteobacteria_Rhizobiales_Beijerinckiaceae_Methylocella_silvestris_BL2:0.08470324914724258747,Bacteria_Proteobacteria_Alphaproteobacteria_Rhizobiales_Beijerinckiaceae_Methylocapsa_acidiphila_B2:0.05975217569284076158):0.03624546653048516670[100]):0.02360223481702095408[70]):0.04047049523446404062[100]):0.11436572545758467989[100],(((14_0919_09_20cm_Bradyrhizobium_1652_62_11:0.01135406149433356750,14_0929_05_20cm_Bradyrhizobium_3008_62_10:0.00675284866343485012):0.02787460335723067686[100],((14_0903_16_20cm_Bradyrhizobium_5408_60_11:0.00270523834097344956,14_1009_13_20cm_Bradyrhizobium_8951_60_7:0.02018013923466272300):0.01665405117121828565[100],14_1009_16_30cm_Bradyrhizobium_9834_62_12:0.02097439281210994322):0.01795956873407270060[96]):0.15863020469382624333[100],((14_1009_16_30cm_Rhizobiales_9807_66_8:0.00145731441316447304,14_1009_16_40cm_Alphaproteobacteria_10174_66_8:0.00074919022492882985):0.12517713878915759373[100],(14_0903_13_30cm_Alphaproteobacteria_4799_66_28:0.13171642465055150018,(14_0903_02_30cm_Alphaproteobacteria_198_62_6:0.10162044742436895928,(14_0903_12_30cm_Alphaproteobacteria_1062_64_7:0.04204380601816630481,(14_0927_05_20cm_Alphaproteobacteria_2149_63_9:0.00101895901364973829,(14_0919_02_20cm_Alphaproteobacteria_5897_63_7:0.00104087995409059774,((14_0903_05_40cm_Alphaproteobacteria_523_63_8:0.00195489181415677222,14_0903_13_40cm_Alphaproteobacteria_1359_63_7:0.00317801861336262969):0.00091929863603413891[57],14_0903_02_30cm_Alphaproteobacteria_175_63_7:0.00171389575139986074):0.00106441413774786505[65]):0.00127115047956940065[54]):0.05770769028976352466[100]):0.02477064854160578727[95]):0.09690180816883280090[100]):0.03176915165201422975[80]):0.05313074057971112207[99]):0.06647769373459853914[100]):0.06715489626688526947[100]):0.03721872758206391102[50]):0.02929866694231125779[39]):0.02430954902916714760[88]):0.04984222980251968443[100],((((Bacteria_Proteobacteria_Alphaproteobacteria_Rhodobacterales_Hyphomonadaceae_Hirschia_baltica_ATCC_49814:0.22416621136575026751,(Bacteria_Proteobacteria_Alphaproteobacteria_Rhodobacterales_Hyphomonadaceae_Hyphomonas_neptunium_ATCC_15444:0.17578216643274069408,Bacteria_Proteobacteria_Alphaproteobacteria_Rhodobacterales_Hyphomonadaceae_Henriciella_marina_DSM_19595:0.16108719701505275212):0.12116765711722250753[100]):0.12739797876164440926[100],((Bacteria_Proteobacteria_Alphaproteobacteria_Caulobacterales_Caulobacteraceae_Phenylobacterium_zucineum_HLK1:0.07219753827343043662,Phenylobacterium_sp._RIFCSPHIGHO2_01_FULL_70_10:0.07422324585398308583):0.06071130373728310381[100],Bacteria_Proteobacteria_Alphaproteobacteria_Caulobacterales_Caulobacteraceae_Caulobacter_segnis_ATCC_21756:0.10334794013695985937):0.18205798952916618649[100]):0.06323843428892839125[98],(Alphaproteobacteria_bacterium_RIFCSPHIGHO2_12_FULL_63_12:0.25608907727094792905,Bacteria_Proteobacteria_Alphaproteobacteria_Parvularculales_Parvularculaceae_Parvularcula_bermudensis_HTCC2503:0.26402715829260708924):0.10795519386244417648[100]):0.03469060774532235075[94],((Bacteria_Proteobacteria_Alphaproteobacteria_Rhodobacterales_Rhodobacteraceae_Paracoccus_denitrificans_PD1222_1:0.10162718745743122561,Bacteria_Proteobacteria_Alphaproteobacteria_Rhodobacterales_Rhodobacteraceae_Thioclava_pacifica_DSM_10166:0.07768988821211601781):0.03887823827398217275[97],((Bacteria_Proteobacteria_Alphaproteobacteria_Rhodobacterales_Rhodobacteraceae_Rubellimicrobium_thermophilum_DSM_16684:0.16032299695005494677,Bacteria_Proteobacteria_Alphaproteobacteria_Rhodobacterales_Rhodobacteraceae_Ketogulonigenium_vulgarum_WSH_001:0.11876609292149839514):0.04877424606402773477[52],(CG17_big_fil_post_rev_8_21_14_2_50_Rhodobacteraceae_65_11:0.09106042270891635815,(Bacteria_Proteobacteria_Alphaproteobacteria_Rhodobacterales_Rhodobacteraceae_Jannaschia_sp._CCS1:0.10512183744555481102,(Bacteria_Proteobacteria_Alphaproteobacteria_Rhodobacterales_Rhodobacteraceae_Roseobacter_Thalassiobium_sp._R2A62_genomic_scaffold_scf_1112329232034:0.07227683746835993073,Bacteria_Proteobacteria_Alphaproteobacteria_Rhodobacterales_Rhodobacteraceae_Octadecabacter_arcticus_238:0.12046379597358800040):0.04359944494036551571[100]):0.02436747728148756093[73]):0.04999701328131877370[100]):0.02101247179185416342[37]):0.22273182444451222750[100]):0.04235061045332753904[94]):0.04945656794452652633[98]):0.05088266480864015590[100],((((Bacteria_Proteobacteria_Alphaproteobacteria_Rhodospirillales_Rhodospirillaceae_Thalassobaculum_salexigens_DSM_19539:0.05408999997961740080,Bacteria_Proteobacteria_Alphaproteobacteria_Rhodospirillales_Rhodospirillaceae_Candidatus_Endolissoclinum_faulkneri_L5:0.27761464971585692041):0.13965906867046792850[100],(Bacteria_Proteobacteria_Alphaproteobacteria_Rhodospirillales_Rhodospirillaceae_Nisaea_denitrificans_DSM_18348:0.18151690339150081122,Bacteria_Proteobacteria_Alphaproteobacteria_Alpha_proteobacterium_IMCC1322:0.32242910087013904041):0.04650865749355957007[79]):0.05744002049354957756[98],Bacteria_Proteobacteria_Alphaproteobacteria_Rhodospirillales_Rhodospirillaceae_Oceanibaculum_indicum_P24:0.24337633908449493592):0.05037071587213883678[99],((((14_0929_05_20cm_Alphaproteobacteria_3018_65_8:0.04967780927032643817,((14_0927_12_20cm_Alphaproteobacteria_6330_65_13:0.00101638402834405015,14_1009_13_30cm_Alphaproteobacteria_9118_65_10:0.00245021052372393572):0.00503899819644400022[100],14_0903_02_20cm_Alphaproteobacteria_64_65_14:0.00565677509139219260):0.06652876455495118635[100]):0.07533821570640726606[100],(14_1009_16_30cm_Alphaproteobacteria_9673_63_8:0.15236069248355113559,(14_0927_02_20cm_Bradyrhizobium_1950_62_7:0.00508227848797446549,14_1009_09_20cm_Alphaproteobacteria_7735_64_8:0.01090410003339907508):0.05810031432944368773[100]):0.06197749909927026402[100]):0.18052396550586274904[100],((14_0903_02_30cm_RIFCSPHIGHO2_12_FULL_Alphaproteobacteria_66_14_curated_201_67_8:0.29526586804993948387,(Bacteria_Proteobacteria_Alphaproteobacteria_Rhodospirillales_Acetobacteraceae_Rubritepida_flocculans_DSM_14296:0.12460089498379059436,(Bacteria_Proteobacteria_Alphaproteobacteria_Rhodospirillales_Acetobacteraceae_Roseomonas_mucosa_ATCC_BAA_692:0.12131076436299714771,Bacteria_Proteobacteria_Alphaproteobacteria_Rhodospirillales_Acetobacteraceae_Belnapia_moabensis_DSM_16746:0.12262773784845136527):0.04234804238783611285[79]):0.19045090948906451267[100]):0.08188579470628215562[76],(Bacteria_Proteobacteria_Alphaproteobacteria_Rhodospirillales_Rhodospirillaceae_Inquilinus_limosus_DSM_16000:0.22373352790216050057,(Bacteria_Proteobacteria_Alphaproteobacteria_Rhodospirillales_Rhodospirillaceae_Skermanella_stibiiresistens_SB22:0.13347800945076235268,(Bacteria_Proteobacteria_Alphaproteobacteria_Rhodospirillales_Rhodospirillaceae_Azospirillum_irakense_DSM_11586:0.12940309430779867172,Bacteria_Proteobacteria_Alphaproteobacteria_Rhodospirillales_Rhodospirillaceae_Azospirillum_amazonense_CBAmc:0.12653981768438202216):0.05788131527622041722[100]):0.06302670892492877319[100]):0.04051838012075214407[94]):0.01663566081270385910[15]):0.03702522340927680289[32],(Bacteria_Proteobacteria_Alphaproteobacteria_Rhodospirillales_Rhodospirillaceae_Magnetospirillum_magneticum_AMB_1:0.21864513446821043363,(Alphaproteobacteria_bacterium_RIFOXYD12_FULL_60_8:0.25247404295562830834,(Bacteria_Proteobacteria_Alphaproteobacteria_Rhodospirillales_Rhodospirillaceae_Novispirillum_itersonii_ATCC_12639:0.17689689047230944263,(Bacteria_Proteobacteria_Alphaproteobacteria_Rhodospirillales_Rhodospirillaceae_Rhodospirillum_rubrum_S1_ATCC_11170:0.19096063372213398224,Bacteria_Proteobacteria_Alphaproteobacteria_Rhodospirillales_Rhodospirillaceae_Caenispirillum_salinarum_AK4:0.17598786492771467671):0.03326450562234951197[66]):0.05184185948641022862[100]):0.04245296462442309238[98]):0.04026760584491531625[72]):0.02364482120067487592[18]):0.04705662483087194592[77]):0.11084560313282586230[100]):0.20099134084530156930[100],((Bacteria_Proteobacteria_Gammaproteobacteria_Acidithiobacillales_Thermithiobacillaceae_Thermithiobacillus_tepidarius_DSM_3134:0.18736951117147682133,Bacteria_Proteobacteria_Gammaproteobacteria_Acidithiobacillales_Acidithiobacillaceae_Acidithiobacillus_ferrivorans_SS3:0.34621075948963209168):0.13689774445139057946[100],((((Bacteria_Proteobacteria_Betaproteobacteria_Methylophilales_Methylophilaceae_Methylophilus_methylotrophus_ATCC_53528:0.10323962514691988057,Bacteria_Proteobacteria_Betaproteobacteria_Methylophilales_Methylophilaceae_Methylotenera_sp._301:0.11275197155412695904):0.04893822345232408388[100],(Bacteria_Proteobacteria_Betaproteobacteria_Methylophilales_Methylophilaceae_Methylobacillus_flagellatus_KT:0.07062290337061596923,Bacteria_Proteobacteria_Betaproteobacteria_Methylophilales_Methylophilaceae_Methylovorus_sp._SIP3_4:0.05594812230213819931):0.02810668025461283276[95]):0.14382442751150428806[100],(((((Hydrogenophilales_bacterium_RIFOXYD1_FULL_62_11:0.05867883613672576076,(Bacteria_Proteobacteria_Betaproteobacteria_Hydrogenophilales_Hydrogenophilaceae_Thiobacillus_denitrificans_ATCC_25259:0.03235055613195816221,(Bacteria_Proteobacteria_Betaproteobacteria_Hydrogenophilales_GWE1_Thiobacillus_62_9:0.03678800649485630681,Hydrogenophilales_bacterium_RIFOXYA1_FULL_63_33:0.02026822912773720842):0.01096192432435665921[79]):0.01740728178608290724[94]):0.15754716218951261841[100],(CG_4_10_14_3_um_filter_Hydrogenophilales_63_21:0.14009628325317166619,CG12_big_fil_rev_8_21_14_0_65_Hydrogenophilales_61_21:0.13619495706097886623):0.10018129397241612444[100]):0.06060774674194020079[100],(((((14_0903_13_30cm_Betaproteobacteria_4874_67_16:0.05261375879435831182,14_0903_12_30cm_Betaproteobacteria_1059_67_7:0.11375316810937374790):0.05407571026684179771[100],((14_0927_02_20cm_Betaproteobacteria_1910_66_14:0.00154037581204246113,(((14_0903_16_30cm_Betaproteobacteria_5545_66_11:0.00129988509917002785,14_0903_05_30cm_Betaproteobacteria_4568_66_9:0.03897860325768863488):0.00332273037329343509[60],(14_1009_09_40cm_Betaproteobacteria_8214_67_7:0.00842177378917152893,14_1009_02_30cm_Betaproteobacteria_3702_66_13:0.00055365066921407287):0.00183414886000400038[57]):0.00116925319092385017[33],14_0903_02_20cm_Betaproteobacteria_69_66_11:0.00594348354819308842):0.00058294199870146507[23]):0.01769165188009547141[92],14_0903_09_20cm_Betaproteobacteria_633_65_6:0.02457826208877181978):0.07955175307140310847[100]):0.16822144378453474101[100],((((14_1009_09_30cm_Betaproteobacteria_7996_64_8:0.01522263206232981822,(14_1009_16_40cm_Betaproteobacteria_10094_64_30:0.00473784240599859404,14_0929_05_40cm_Betaproteobacteria_3492_64_9:0.00614255242204706040):0.00824155996184358815[100]):0.00673787423151411824[91],(14_0929_12_40cm_Betaproteobacteria_7558_64_8:0.00444485578205666438,14_0903_05_40cm_Betaproteobacteria_516_64_10:0.00704209107376995228):0.00905529721936160562[91]):0.00532642514404363387[79],((14_0903_02_30cm_Betaproteobacteria_208_64_9:0.00105923046093765738,14_0927_02_40cm_Betaproteobacteria_2090_64_10:0.00088224661007946443):0.02255061563043260844[100],((14_0919_02_20cm_Betaproteobacteria_5881_65_14:0.00000100000050002909,14_0929_02_20cm_Betaproteobacteria_2465_65_10:0.00731827177135448061):0.02675776327420451711[100],(14_0903_12_30cm_Betaproteobacteria_1076_65_10:0.00169229828120904592,14_0929_12_40cm_Betaproteobacteria_7526_65_14:0.00218720150438897303):0.01627590707218904212[100]):0.00814214281965116617[99]):0.00837274278633595888[83]):0.04173770859748379691[100],(14_1009_16_40cm_Betaproteobacteria_10251_65_7:0.00284044991329959490,14_1009_12_40cm_Betaproteobacteria_8764_65_6:0.00832663101888669530):0.03816381897759751896[100]):0.13304820425660374150[100]):0.09042842608837439733[100],((14_0903_13_30cm_Betaproteobacteria_5017_62_15:0.00616265902603720279,14_1009_16_30cm_Betaproteobacteria_9820_62_10:0.00258464202519706780):0.12575857723949701583[100],((((14_1009_16_30cm_Proteobacteria_9895_65_5:0.02091475542934252696,14_1009_16_30cm_Betaproteobacteria_9678_65_7:0.03344362586061130210):0.05434736683774459010[100],((14_0903_13_30cm_Betaproteobacteria_4861_65_15:0.00344787848970790024,14_1009_16_40cm_Betaproteobacteria_10178_65_9:0.00905267143478743520):0.00724147209915000905[69],(14_0929_09_30cm_Betaproteobacteria_6879_64_7:0.00000100000050002909,14_1009_13_20cm_Betaproteobacteria_8976_63_5:0.01970059363389252763):0.00804104961202302404[63]):0.05420527583322932302[100]):0.03022106499313153075[100],14_0903_13_30cm_Betaproteobacteria_4912_61_9:0.10040107754227028947):0.01889883888249238239[98],((14_1009_13_20cm_Betaproteobacteria_8988_62_5:0.00234801622468808853,(14_1009_12_20cm_Betaproteobacteria_8351_62_5:0.00835821016596843651,14_0903_12_20cm_Betaproteobacteria_919_62_6:0.00007332275168606295):0.00189336403061679450[38]):0.06235530911929940134[100],(14_0903_13_30cm_Betaproteobacteria_4811_62_7:0.02898476160376741925,14_1009_13_30cm_Betaproteobacteria_9106_63_6:0.01928742597210857113):0.07341817757526189481[100]):0.01967753889518623206[94]):0.04703170064282994473[100]):0.15052927000772101107[100]):0.05542521648641239584[98],(((Bacteria_Proteobacteria_Betaproteobacteria_Rhodocyclales_Rhodocyclaceae_Uliginosibacterium_gangwonense_DSM_18521:0.15294195750904260311,(Bacteria_Proteobacteria_Betaproteobacteria_Rhodocyclales_Rhodocyclaceae_Thauera_sp._MZ1T:0.09033930213734636672,(Bacteria_Proteobacteria_Betaproteobacteria_Rhodocyclales_Rhodocyclaceae_Aromatoleum_aromaticum_EbN1:0.05553126327338287621,Bacteria_Proteobacteria_Betaproteobacteria_Rhodocyclales_Rhodocyclaceae_Azoarcus_sp._KH32C:0.06241322903327856109):0.05851363901703326292[100]):0.06649545190085075219[100]):0.04294999874323329053[100],((Bacteria_Proteobacteria_Betaproteobacteria_Rhodocyclales_Rhodocyclaceae_Azovibrio_restrictus_DSM_23866:0.09975761443195632627,((Bacteria_Proteobacteria_Betaproteobacteria_Rhodocyclales_Rhodocyclaceae_Dechloromonas_aromatica_RCB:0.02640331237197500111,Bacteria_Proteobacteria_Betaproteobacteria_Rhodocyclales_Rhodocyclaceae_Dechlorobacter_hydrogenophilus_LT_1:0.05701381284169540486):0.01387678493293940246[98],Bacteria_Proteobacteria_Betaproteobacteria_Rhodocyclales_Rhodocyclaceae_Azonexus_hydrophilus_DSM_23864:0.04620111608609591552):0.06145017583669110106[100]):0.03828027907774527588[100],(Bacteria_Proteobacteria_Betaproteobacteria_Rhodocyclales_Rhodocyclaceae_Dechlorosoma_suillum_PS:0.09589808145289348273,Bacteria_Proteobacteria_Betaproteobacteria_Rhodocyclales_Rhodocyclaceae_Propionivibrio_dicarboxylicus_DSM_5885:0.12292255755010808582):0.03485149335056884901[88]):0.05424487265528844110[100]):0.04860960777229068885[100],(((14_0929_12_30cm_Betaproteobacteria_7373_66_8:0.23128733580237847978,Bacteria_Proteobacteria_Betaproteobacteria_Burkholderiales_Sutterellaceae_Sutterella_wadsworthensis_HGA0223:0.26661035322211817933):0.07454024621940950890[100],Bacteria_Proteobacteria_Betaproteobacteria_Burkholderiales_Burkholderiaceae_Limnobacter_sp._MED105_unfinished_sequence:0.32239394360638135018):0.03366885094387796901[58],(((Bacteria_Proteobacteria_Betaproteobacteria_Burkholderiales_Oxalobacteraceae_Collimonas_fungivorans_Ter331:0.06714083975115447966,Bacteria_Proteobacteria_Betaproteobacteria_Burkholderiales_Oxalobacteraceae_Herbaspirillum_seropedicae_SmR1:0.05849888079411728892):0.10539094691624267819[100],((Bacteria_Proteobacteria_Betaproteobacteria_Burkholderiales_Burkholderiaceae_Glomeribacter_sp._1016415:0.18653549269716188097,Bacteria_Proteobacteria_Betaproteobacteria_Burkholderiales_Burkholderiaceae_Burkholderia_cenocepacia_AU_1054:0.06167471237580854360):0.04483026047358581317[100],Bacteria_Proteobacteria_Betaproteobacteria_Burkholderiales_Burkholderiaceae_Pandoraea_pnomenusa_RB38:0.08491084916763981527):0.07629118307855235759[100]):0.04737990461318170726[98],(((Bacteria_Proteobacteria_Betaproteobacteria_Burkholderiales_Alcaligenaceae_Brackiella_oedipodis_DSM_13743:0.12665946166439670528,Bacteria_Proteobacteria_Betaproteobacteria_Burkholderiales_Alcaligenaceae_Oligella_ureolytica_DSM_18253:0.12832591376433299946):0.06860123416932897844[100],(Bacteria_Proteobacteria_Betaproteobacteria_Burkholderiales_Alcaligenaceae_Pusillimonas_sp._T7_7:0.06178034093967588181,Bacteria_Proteobacteria_Betaproteobacteria_Burkholderiales_Alcaligenaceae_Alcaligenes_faecalis_phenolicus_DSM_16503:0.10060428895003005467):0.03563718999148728778[94]):0.12683114874679041195[100],((Bacteria_Proteobacteria_Betaproteobacteria_Burkholderiales_Comamonadaceae_Brachymonas_chironomi_DSM_19884:0.12964975392686628464,(Bacteria_Proteobacteria_Betaproteobacteria_Burkholderiales_Comamonadaceae_Ottowia_thiooxydans_DSM_14619:0.10761620376931492482,(Bacteria_Proteobacteria_Betaproteobacteria_Burkholderiales_Comamonadaceae_Comamonas_testosteroni_TK102:0.04195114576756241165,Bacteria_Proteobacteria_Betaproteobacteria_Burkholderiales_Comamonadaceae_Delftia_acidovorans_SPH_1:0.03310596660104728195):0.05297810142273623457[100]):0.02156801454049681391[65]):0.08774468631454254708[100],((Bacteria_Proteobacteria_Betaproteobacteria_Burkholderiales_unclassified_Burkholderiales_Burkholderiales_Genera_incertae_sedis_Methylibium_sp._T29:0.06385993217031356306,((14_0903_13_30cm_Burkholderiales_4888_66_12:0.00209904620007833739,14_1009_16_30cm_Burkholderiales_9712_66_6:0.00260256761861996913):0.06528526522595617942[100],14_1009_16_40cm_Burkholderiales_10114_69_7:0.05385202232797953875):0.03762947270522098292[100]):0.02457806521469700287[93],(Bacteria_Proteobacteria_Betaproteobacteria_Burkholderiales_unclassified_Burkholderiales_Burkholderiales_Genera_incertae_sedis_Sphaerotilus_natans_natans_DSM_6575:0.09216487296041156463,(Burkholderiales_bacterium_RIFCSPLOWO2_12_FULL_64_99:0.04026072687488881086,Burkholderiales_bacterium_RIFCSPHIGHO2_01_FULL_63_240:0.04180886319741902724):0.06875420606858387296[100]):0.02087024054124941505[81]):0.04010412118213708271[99]):0.12308276130938829163[100]):0.03161118475796104166[31]):0.02385438893482188724[29]):0.06924387723354658020[100]):0.02977803719491364798[88]):0.03806041913647595365[69]):0.02058647521949975162[29],(((Bacteria_Proteobacteria_Betaproteobacteria_Hydrogenophilales_Hydrogenophilaceae_Sulfuricella_denitrificans_skB26:0.02297761609256675219,CG18_big_fil_WC_8_21_14_2_50_Hydrogenophilales_58_12:0.01882860825350002321):0.13042570024702401787[100],Betaproteobacteria_bacterium_RBG_16_58_11:0.18644463739092176358):0.04251587225160848721[91],((Bacteria_Proteobacteria_Betaproteobacteria_Nitrosomonadales_Nitrosomonadaceae_Nitrosomonas_europaea_ATCC_19718:0.45844072018594084206,Bacteria_Proteobacteria_Betaproteobacteria_Nitrosomonadales_Nitrosomonadaceae_Nitrosospira_multiformis_ATCC_25196:0.15289015754715451489):0.08783823427204019707[100],((Sideroxydans_sp._RIFOXYD2_FULL_59_7:0.05432501746171007617,((Bacteria_Proteobacteria_Betaproteobacteria_Gallionellales_Gallionellaceae_Sideroxydans_lithotrophicus_ES_1:0.03249601834762563118,Sideroxydans_sp._GWF2_59_14:0.02940241041889912407):0.02312965103549700918[100],(CG11_big_fil_rev_8_21_14_0_20_Gallionellaceae_60_62:0.06291932774690328634,(CG1_02_SUB100_Gallionellaceae_60_948:0.00000100000050002909,CG08_land_8_20_14_0_20_Gallionellales_59_87:0.00000100000050002909):0.02979895482089523623[100]):0.03429013682881426606[100]):0.02209653616035198165[92]):0.05682288222839433633[100],(Bacteria_Proteobacteria_Betaproteobacteria_Gallionellales_Gallionellaceae_Gallionella_capsiferriformans_ES_2:0.15451648503100462451,Bacteria_Proteobacteria_Betaproteobacteria_Gallionellales_Gallionellaceae_Ferriphaselus_sp._R_1:0.07622905061444400221):0.03009735244565580475[49]):0.10268469370134604424[100]):0.03161254481234693908[58]):0.01806377663232247230[27]):0.02988630435741932226[63],((Bacteria_Proteobacteria_Betaproteobacteria_Neisseriales_Neisseriaceae_Deefgea_rivuli_DSM_18356:0.13443882399767714819,Bacteria_Proteobacteria_Betaproteobacteria_Neisseriales_Neisseriaceae_Formivibrio_citricus_DSM_6150:0.09718242439639064589):0.07843562070549135734[100],((Bacteria_Proteobacteria_Betaproteobacteria_Neisseriales_Neisseriaceae_Laribacter_hongkongensis_HLHK9:0.05471175783529105829,Bacteria_Proteobacteria_Betaproteobacteria_Neisseriales_Neisseriaceae_Microvirgula_aerodenitrificans_DSM_15089:0.07079938191303050687):0.08161255261259980909[100],(Bacteria_Proteobacteria_Betaproteobacteria_Neisseriales_Neisseriaceae_Snodgrassella_alvi_wkB2:0.08021836219566089166,Bacteria_Proteobacteria_Betaproteobacteria_Neisseriales_Neisseriaceae_Stenoxybacter_acetivorans_DSM_19021:0.06595061913363638173):0.18342488613397128772[100]):0.03713537952106227280[99]):0.07582615276340277932[100]):0.03418648329926365220[61]):0.14703396904897600428[100],(((Candidatus_Muproteobacteria_bacterium_RBG_16_64_11:0.17909470405685379291,Candidatus_Muproteobacteria_bacterium_RBG_19FT_COMBO_61_10:0.16892534321346405757):0.06445878593252196698[100],(Candidatus_Muproteobacteria_bacterium_RBG_16_60_9:0.24339887262487702735,((Candidatus_Muproteobacteria_bacterium_RIFCSPHIGHO2_01_FULL_65_16:0.13646051626793570533,Candidatus_Muproteobacteria_bacterium_RBG_16_65_34:0.15567807284220949726):0.03958493417341826109[67],(Candidatus_Muproteobacteria_bacterium_RIFCSPHIGHO2_12_FULL_60_33:0.15180977829719299876,(Candidatus_Muproteobacteria_bacterium_RBG_16_62_13:0.28276754772495038548,Candidatus_Muproteobacteria_bacterium_RBG_16_64_10:0.14123639147655758785):0.03304408184136938681[32]):0.02406819923318461590[26]):0.03825386170537992125[47]):0.08333373441079171273[100]):0.16083895412059148744[100],(((((14_0927_12_20cm_Proteobacteria_6345_65_7:0.00885139024182445174,14_0929_12_20cm_Proteobacteria_7190_65_6:0.00573911573366606143):0.06894768717352496579[100],((14_1009_16_40cm_Proteobacteria_10137_68_9:0.02448956446670524228,(14_0903_16_20cm_Proteobacteria_5405_67_12:0.02442436719807020498,(((14_0929_12_30cm_Proteobacteria_7433_68_7:0.01556955620742849801,14_1009_12_30cm_Proteobacteria_8501_67_8:0.00237204003509067880):0.00334964251611421550[67],(14_0929_12_20cm_Proteobacteria_7163_67_18:0.00045967182821156675,14_0903_09_40cm_Proteobacteria_761_67_12:0.00611520615539310180):0.00106485874003764544[93]):0.00551180879133791879[77],(14_0903_02_20cm_Proteobacteria_54_67_14:0.00000100000050002909,(14_0927_02_20cm_Proteobacteria_1912_67_13:0.02823082818317593917,14_0919_02_20cm_Proteobacteria_5895_67_15:0.00471758322252472957):0.00046439651755237726[80]):0.00361581331616604327[100]):0.01320954979885287546[99]):0.01227513197660181146[96]):0.04150579853484262505[100],((14_0903_09_20cm_Proteobacteria_630_68_11:0.00184733351305608117,(14_0903_12_20cm_Proteobacteria_893_68_25:0.00137665592335734117,14_1009_12_20cm_Proteobacteria_8340_68_17:0.00137514780253913537):0.00505473316095293029[100]):0.00260004030894638678[94],(14_0903_09_40cm_Proteobacteria_757_70_20:0.00395335968243645287,(((14_1009_09_40cm_Proteobacteria_8198_68_5:0.00624215673244632365,(14_1009_13_30cm_Proteobacteria_9082_68_9:0.00075157945050228483,((14_0929_09_30cm_Proteobacteria_6836_67_22:0.00971421836503933225,14_1009_16_30cm_Proteobacteria_9607_69_18:0.00000100000050002909):0.00052276900131881785[56],(14_0903_12_30cm_Proteobacteria_1046_69_21:0.00186528348803338142,14_0903_09_30cm_Proteobacteria_684_68_8:0.01693444230388581676):0.00000100000050002909[6]):0.00049672924711046469[53]):0.00219209421851392083[74]):0.00000100000050002909[12],((14_0929_12_40cm_Proteobacteria_7534_69_6:0.00391211122154446356,(14_1009_13_40cm_Proteobacteria_9304_69_11:0.00274914208675016303,14_1009_12_40cm_Proteobacteria_8680_68_6:0.00129040951832628138):0.00058903122599669874[35]):0.00102978413961524922[31],14_0927_12_40cm_Proteobacteria_6516_68_7:0.00417824154668916536):0.00108983935296734827[35]):0.00062637390932163226[35],((14_0929_05_30cm_Proteobacteria_3188_68_7:0.01137493552341943027,(((14_0903_16_40cm_Proteobacteria_5707_69_7:0.00948443583462894868,14_0929_02_30cm_Proteobacteria_2624_68_6:0.00101495434682862418):0.00049273858358042395[21],14_0903_16_20cm_Proteobacteria_5401_68_9:0.00147346871432836222):0.00047516167161743597[21],14_0903_02_20cm_Proteobacteria_56_68_14:0.00092368318376056537):0.00111888960143276717[54]):0.00389343807378659309[70],14_1009_13_20cm_Proteobacteria_8922_67_8:0.00365914536922393391):0.00506298770101927965[85]):0.00212945199079188309[41]):0.00249586236818416605[56]):0.05361383688435806399[100]):0.04509882243277842095[92]):0.35165913432583989495[100],((Bacteria_Proteobacteria_Gammaproteobacteria_Xanthomonadales_Xanthomonadaceae_Luteibacter_sp._9145:0.08649497471628554701,(((Bacteria_Proteobacteria_Gammaproteobacteria_Xanthomonadales_Xanthomonadaceae_Rhodanobacter_sp._2APBS1:0.01608777096125901113,Bacteria_Proteobacteria_Gammaproteobacteria_Xanthomonadales_RIFOXYA1_FULL_Rhodanobacter_67_6:0.01495279367603372794):0.05975617481000042308[100],Bacteria_Proteobacteria_Gammaproteobacteria_Xanthomonadales_Xanthomonadaceae_Dyella_japonica_A8:0.05091095175037237824):0.01684739286004507952[68],Bacteria_Proteobacteria_Gammaproteobacteria_Xanthomonadales_Xanthomonadaceae_Frateuria_aurantia_Kondo_67_DSM_6220:0.07335758707274758761):0.02405842343176021678[79]):0.12234626053558780856[100],(((14_1009_12_40cm_Xanthomonadales_8686_62_5:0.06259887852684489773,Bacteria_Proteobacteria_Gammaproteobacteria_Xanthomonadales_Xanthomonadaceae_Rudaea_cellulosilytica_DSM_22992:0.07492283376946680395):0.09535661536094071355[100],CG02_land_8_20_14_3_00_150_Xanthomonadales_62_12:0.24058599867595409361):0.05235712897452508147[85],((Bacteria_Proteobacteria_Gammaproteobacteria_Xanthomonadales_Xanthomonadaceae_Xylella_fastidiosa_sandyi_Ann_1:0.01200113209173086191,Bacteria_Proteobacteria_Gammaproteobacteria_Xanthomonadales_Xanthomonadaceae_Xylella_fastidiosa_multiplex_ATCC_35871:0.00904051619293642222):0.33629041368963297209[100],(Bacteria_Proteobacteria_Gammaproteobacteria_Xanthomonadales_Xanthomonadaceae_Arenimonas_donghaensis_DSM_18148_HO3_R19:0.06793521294908752561,(Gammaproteobacteria_bacterium_RIFCSPHIGHO2_12_FULL_63_22:0.07062054647630343351,Bacteria_Proteobacteria_Gammaproteobacteria_Xanthomonadales_Xanthomonadaceae_Arenimonas_oryziterrae_DSM_21050:0.04527718067876052715):0.06114630391737982396[100]):0.07150622061885121561[100]):0.07611515135641765128[100]):0.04060454486218877113[55]):0.20772540650309428978[100]):0.04278522332189560462[56],(Bacteria_Proteobacteria_Gammaproteobacteria_Xanthomonadales_Algiphilaceae_Algiphilus_aromaticivorans_DG1253:0.31645481134340075480,(Bacteria_Proteobacteria_Gammaproteobacteria_Xanthomonadales_Sinobacteraceae_Polycyclovorans_algicola_TG408:0.26344543985976581757,(Bacteria_Proteobacteria_Gammaproteobacteria_Xanthomonadales_Sinobacteraceae_Nevskia_ramosa_DSM_11499:0.21718725925987056313,(Bacteria_Proteobacteria_Gammaproteobacteria_Xanthomonadales_Sinobacteraceae_Hydrocarboniphaga_effusa_AP103:0.18781263872664771819,(Bacteria_Proteobacteria_Gammaproteobacteria_Xanthomonadales_Sinobacteraceae_Singularimonas_variicoloris_DSM_15731:0.03070579009443072382,Bacteria_Proteobacteria_Gammaproteobacteria_unclassified_Gammaproteobacteria_Solimonas_soli_DSM_21787:0.03260692168141384600):0.14422943467216298163[100]):0.04243233924102043225[96]):0.05011306464420863666[72]):0.09407655560356904811[100]):0.16712241403097488623[100]):0.04960889551897641053[82],((((Bacteria_Proteobacteria_Gammaproteobacteria_Xanthomonadales_Xanthomonadaceae_Ignatzschineria_larvae_DSM_13226:0.26273191275655777277,(Bacteria_Proteobacteria_Gammaproteobacteria_Xanthomonadales_Xanthomonadaceae_Wohlfahrtiimonas_chitiniclastica_DSM_18708:0.00000100000050002909,Bacteria_Proteobacteria_Gammaproteobacteria_Xanthomonadales_Xanthomonadaceae_Wohlfahrtiimonas_chitiniclastica_SH04:0.00000100000050002909):0.19026698523201221458[100]):0.17707834357667451286[100],(Bacteria_Proteobacteria_Gammaproteobacteria_Cardiobacteriales_Cardiobacteriaceae_Dichelobacter_nodosus_VCS1703A:0.21255043322698680131,Bacteria_Proteobacteria_Gammaproteobacteria_Cardiobacteriales_Cardiobacteriaceae_Cardiobacterium_valvarum_F0432:0.24388145670694219569):0.24428527316551151838[100]):0.06110925897352546821[91],((Bacteria_Proteobacteria_Gammaproteobacteria_Thiotrichales_Thiotrichaceae_Thiothrix_flexilis_DSM_14609:0.23157680614716458223,Bacteria_Proteobacteria_Gammaproteobacteria_Thiotrichales_Thiotrichaceae_Leucothrix_mucor_DSM_2157:0.25204392507725970063):0.11900399777070377882[100],Bacteria_Proteobacteria_Gammaproteobacteria_Chromatiales_Halothiobacillaceae_Halothiobacillus_neapolitanus_c2:0.38148612415133220654):0.05200995536431727434[52]):0.04286403481526600279[46],(((((Bacteria_Proteobacteria_Gammaproteobacteria_Legionellales_Legionellaceae_Fluoribacter_dumoffii_Tex_KL_ATCC_33343:0.12239769059309607568,Bacteria_Proteobacteria_Gammaproteobacteria_Legionellales_Legionellaceae_Legionella_micdadei_ATCC_33218:0.11746580298770942230):0.37389742981987278414[100],(Bacteria_Proteobacteria_Gammaproteobacteria_Legionellales_Coxiellaceae_Coxiella_burnetii_CbuK_Q154:0.34815046338425725825,(Bacteria_Proteobacteria_Gammaproteobacteria_Legionellales_Coxiellaceae_Diplorickettsia_massiliensis_20B:0.22971115685012125085,(14_0903_02_30cm_Rickettsiella_grylli_159_36_9:0.08163250143070252540,Bacteria_Proteobacteria_Gammaproteobacteria_Legionellales_Coxiellaceae_Rickettsiella_grylli:0.12612796721828831159):0.12333506423362067261[100]):0.28576067868690840923[100]):0.04985988723266899375[88]):0.07156881673338315319[53],(((Bacteria_Proteobacteria_Gammaproteobacteria_Thiotrichales_Piscirickettsiaceae_Hydrogenovibrio_marinus_MH_110:0.08345505952528908811,(Bacteria_Proteobacteria_Gammaproteobacteria_Thiotrichales_Piscirickettsiaceae_Thiomicrospira_crunogena_XCL_2:0.04552881665990642091,CG2_30_FULL_Piscirickettsiaceae_44_34:0.08951972243781673721):0.04886457756954545872[100]):0.30949472130893579402[100],(Bacteria_Proteobacteria_Gammaproteobacteria_Thiotrichales_Francisellaceae_Francisella_FSC776:0.17168806933684016558,Bacteria_Proteobacteria_Gammaproteobacteria_Thiotrichales_Francisellaceae_Francisella_philomiragia_subsp._philomiragia_ATCC_25017:0.23778800040360537071):0.18131868350443700044[100]):0.05710032620872554365[53],((((Bacteria_Proteobacteria_Gammaproteobacteria_Alteromonadales_Moritellaceae_Moritella_marina_ATCC_15381:0.14748048180582873368,Bacteria_Proteobacteria_Gammaproteobacteria_Alteromonadales_Psychromonadaceae_Psychromonas_ingrahamii_37:0.16521351275027801320):0.05795317251384381196[100],((((Bacteria_Proteobacteria_Gammaproteobacteria_Orbales_Orbaceae_bacterium_Bimp:0.03633751084546430615,Bacteria_Proteobacteria_Gammaproteobacteria_Orbales_Orbaceae_Gilliamella_apicola:0.05654970900260582883):0.04535062811007554984[100],(Bacteria_Proteobacteria_Gammaproteobacteria_Enterobacteriales_Enterobacteriaceae_Leminorella_grimontii_ATCC_33999:0.02211247734581074306,(Bacteria_Proteobacteria_Gammaproteobacteria_Enterobacteriales_Enterobacteriaceae_Budvicia_aquatica_DSM_5075:0.01690630784367024714,Bacteria_Proteobacteria_Gammaproteobacteria_Enterobacteriales_Enterobacteriaceae_Pragia_fontium_DSM_5563:0.01187421332799641800):0.02415803313230062074[100]):0.04430491927928242174[100]):0.03578399312013630373[100],(Bacteria_Proteobacteria_Gammaproteobacteria_Pasteurellales_Pasteurellaceae_Mannheimia_haemolytica_D174:0.01912250694828575293,Bacteria_Proteobacteria_Gammaproteobacteria_Pasteurellales_Pasteurellaceae_Bibersteinia_trehalosi_USDA_ARS_USMARC_189:0.02755059376262185972):0.09580056090335092867[100]):0.07542195092984872729[100],(Bacteria_Proteobacteria_Gammaproteobacteria_Vibrionales_Vibrionaceae_Salinivibrio_costicola_costicola_ATCC_33508:0.07209402953037678807,(Bacteria_Proteobacteria_Gammaproteobacteria_Vibrionales_Vibrionaceae_Enterovibrio_sp._AK16:0.01075767987236457036,Bacteria_Proteobacteria_Gammaproteobacteria_Vibrionales_Vibrionaceae_Enterovibrio_norvegicus_FF_162:0.03772271254805246304):0.03794867895120316442[100]):0.07355360063123035641[100]):0.04282276304284269447[99]):0.04791929981117980936[93],(Bacteria_Proteobacteria_Gammaproteobacteria_Alteromonadales_Colwelliaceae_Colwellia_psychrerythraea_34H:0.11047257497067219933,Bacteria_Proteobacteria_Gammaproteobacteria_Alteromonadales_Colwelliaceae_Thalassotalea_agarivorans_DSM_19706:0.05796489956840104874):0.12563806790866743901[100]):0.11254188108841846339[100],((Bacteria_Proteobacteria_Gammaproteobacteria_Pseudomonadales_Moraxellaceae_Perlucidibaca_piscinae_DSM_21586:0.14951745773251837179,((Bacteria_Proteobacteria_Gammaproteobacteria_Pseudomonadales_Moraxellaceae_Enhydrobacter_aerosaccus_SK60:0.08595267870169641389,(Bacteria_Proteobacteria_Gammaproteobacteria_Pseudomonadales_Moraxellaceae_Moraxella_Moraxella_Moraxella_catarrhalis_25240:0.08749941903901406470,Bacteria_Proteobacteria_Gammaproteobacteria_Pseudomonadales_Moraxellaceae_Psychrobacter_cryohalolentis_K5:0.11187166605300015443):0.04273276240821379662[88]):0.14922346397855906774[100],(Bacteria_Proteobacteria_Gammaproteobacteria_Pseudomonadales_Moraxellaceae_Alkanindiges_illinoisensis_DSM_15370:0.06726113472801999171,Bacteria_Proteobacteria_Gammaproteobacteria_Pseudomonadales_Moraxellaceae_Acinetobacter_baumannii_AB30:0.07543341339838170734):0.05339043045228258899[100]):0.07800908387791277709[100]):0.20268389160945818328[100],((Bacteria_Proteobacteria_Gammaproteobacteria_gamma_proteobacterium_NOR51_B_scf_1109846220923_genomic_scaffold:0.14822109794789359305,(Bacteria_Proteobacteria_Gammaproteobacteria_Alteromonadales_Alteromonadaceae_Haliea_salexigens_DSM_19537:0.10863367459128363268,(Bacteria_Proteobacteria_Gammaproteobacteria_Alteromonadales_Alteromonadaceae_Haliea_rubra_CM41_15a_DSM_19751:0.10997048169875904555,Bacteria_Proteobacteria_Gammaproteobacteria_unclassified_Gammaproteobacteria_OMG_group_OM60_clade_Congregibacter_litoralis_KT71:0.12329077533198587457):0.02364780277453535501[56]):0.04312457906303159005[97]):0.16989358667764842270[100],((Bacteria_Proteobacteria_Gammaproteobacteria_Oceanospirillales_Hahellaceae_Endozoicomonas_montiporae_LMG_24815:0.15155417276364155366,Bacteria_Proteobacteria_Gammaproteobacteria_Oceanospirillales_Hahellaceae_Zooshikella_ganghwensis_DSM_15267:0.13000171901379936612):0.06674181018455506431[100],(Bacteria_Proteobacteria_Gammaproteobacteria_Oceanospirillales_Halomonadaceae_Zymobacter_group_Zymobacter_palmae_DSM_10491:0.05063950545683848503,(Bacteria_Proteobacteria_Gammaproteobacteria_Oceanospirillales_Halomonadaceae_Halotalea_alkalilenta_DSM_17697:0.03561314992674529528,Bacteria_Proteobacteria_Gammaproteobacteria_Oceanospirillales_Halomonadaceae_Carnimonas_nigrificans_ATCC_BAA_78:0.06466239347859654985):0.03843407838318921993[100]):0.19477153577014622021[100]):0.03666503111678681703[66]):0.03486406114880333945[49]):0.03851497673474345296[95]):0.04573087649703354990[97]):0.02627075469207424546[43]):0.02044953018830739100[25],((Bacteria_Proteobacteria_Gammaproteobacteria_Methylococcales_Methylococcaceae_Methylohalobius_crimeensis_10Ki:0.28317039530969900785,(Bacteria_Proteobacteria_Gammaproteobacteria_Methylococcales_Methylococcaceae_Methylococcus_capsulatus_Bath:0.27279328552219628268,Bacteria_Proteobacteria_Gammaproteobacteria_Methylococcales_Methylococcaceae_Methylocaldum_szegediense_O_12:0.19575855713453171880):0.10262859659027696868[100]):0.05279796919590350190[91],(Bacteria_Proteobacteria_Gammaproteobacteria_Thiotrichales_Piscirickettsiaceae_Cycloclasticus_sp._P1:0.35721636612255902588,((Bacteria_Proteobacteria_Gammaproteobacteria_Methylococcales_Methylococcaceae_Methylomonas_mecanica_MC09:0.14705885376404578824,Bacteria_Proteobacteria_Gammaproteobacteria_Methylococcales_Methylococcaceae_Methylomarinum_vadi_IT_4:0.09889124488434890281):0.05362663680667531518[100],(Bacteria_Proteobacteria_Gammaproteobacteria_Methylococcales_Methylococcaceae_Methylosarcina_lacus_LW14:0.10059516442245247658,((Bacteria_Proteobacteria_Gammaproteobacteria_Methylococcales_Methylococcaceae_Methyloglobulus_morosus_KoM1:0.13030495053670151928,Bacteria_Proteobacteria_Gammaproteobacteria_Methylococcales_Methylococcaceae_Methylovulum_miyakonense_HT12:0.08675977170159958340):0.02898041159255781637[81],Bacteria_Proteobacteria_Gammaproteobacteria_Methylococcales_Methylococcaceae_Methylobacter_tundripaludum_2122:0.06532027091993863888):0.02815643937198925723[89]):0.06897981705752241621[100]):0.12682922163055856957[100]):0.05217102994956539924[57]):0.10585892087601180001[99]):0.02547958570047326871[11],(((Bacteria_Proteobacteria_Gammaproteobacteria_unclassified_Gammaproteobacteria_Thiohalomonas_denitrificans_HLD2:0.23222254734188021996,((Bacteria_Proteobacteria_Gammaproteobacteria_Chromatiales_Ectothiorhodospiraceae_Nitrococcus_mobilis_Nb_231:0.22574514075793569723,(Bacteria_Proteobacteria_Gammaproteobacteria_Chromatiales_Ectothiorhodospiraceae_Ectothiorhodospiraceae_bacterium_M19_40:0.21843176791601787157,Bacteria_Proteobacteria_Gammaproteobacteria_Chromatiales_Ectothiorhodospiraceae_Arhodomonas_aquaeolei_DSM_8974:0.15493695670879112369):0.05647145025060668760[98]):0.16676729940190535006[100],(Bacteria_Proteobacteria_Gammaproteobacteria_Chromatiales_Ectothiorhodospiraceae_Thioalkalivibrio_nitratireducens_DSM_14787:0.33060199813765855925,(Bacteria_Proteobacteria_Gammaproteobacteria_Chromatiales_Ectothiorhodospiraceae_Thiorhodospira_sibirica_A12_ATCC_700588:0.18004287819607517340,(Bacteria_Proteobacteria_Gammaproteobacteria_Chromatiales_Ectothiorhodospiraceae_Halorhodospira_halochloris_A:0.08383729654142915710,Bacteria_Proteobacteria_Gammaproteobacteria_Chromatiales_Ectothiorhodospiraceae_Ectothiorhodospira_sp._PHS_1:0.08139125066295571642):0.06849665716996022891[100]):0.04162997711291825664[83]):0.10890155997246840636[100]):0.03469897839871408790[52]):0.03506582762122641139[28],(((Bacteria_Proteobacteria_Gammaproteobacteria_Chromatiales_Chromatiaceae_Nitrosococcus_oceani_C_107_ATCC_19707:0.33895600468574477171,Bacteria_Proteobacteria_Gammaproteobacteria_Thiotrichales_Piscirickettsiaceae_Methylophaga_frappieri_JAM7:0.28749755342085980825):0.08442102812070403917[95],Gammaproteobacteria_bacterium_RBG_16_57_12:0.26688690426186617577):0.02746414053306445169[20],(((Bacteria_Proteobacteria_Gammaproteobacteria_Thiotrichales_Thiotrichaceae_Thiomargarita_sp._Thio36:0.17226161348734553291,Bacteria_Proteobacteria_Gammaproteobacteria_Thiotrichales_Thiotrichaceae_Beggiatoa_sp._Orange_Guaymas:0.23381419518987017758):0.16186168418653074097[100],(((Gammaproteobacteria_bacterium_RIFCSPLOWO2_02_FULL_56_15:0.21168944105386350296,Gammaproteobacteria_bacterium_RIFCSPLOWO2_12_FULL_52_10:0.17586038572533851942):0.05020219758536230426[100],(Gammaproteobacteria_bacterium_RBG_16_51_14:0.19850397473606057330,Gammaproteobacteria_bacterium_RIFCSPLOWO2_12_47_11:0.20904522358227325962):0.04528050310311651505[84]):0.03482571447276795740[80],Gammaproteobacteria_bacterium_RIFCSPLOWO2_02_FULL_61_13:0.29348156850334505830):0.13750207636548134049[100]):0.03789553075444095087[27],Bacteria_Proteobacteria_Gammaproteobacteria_Thiothrichales_uncultured_SG8_50:0.25987789174264802616):0.03435317524251205179[14]):0.02187785968734200226[6]):0.02420222043929887504[4],((Bacteria_Proteobacteria_Gammaproteobacteria_Chromatiales_Chromatiaceae_Thiorhodovibrio_sp._970:0.22671575648187322627,(Bacteria_Proteobacteria_Gammaproteobacteria_Chromatiales_Chromatiaceae_Thioflavicoccus_mobilis_8321:0.16826398313784415861,((Bacteria_Proteobacteria_Gammaproteobacteria_Chromatiales_Chromatiaceae_Marichromatium_purpuratum_987:0.07571014146878610185,((Bacteria_Proteobacteria_Gammaproteobacteria_Chromatiales_Chromatiaceae_Thiocystis_violascens_611_DSM_198:0.07722746592871074234,(Bacteria_Proteobacteria_Gammaproteobacteria_Chromatiales_Chromatiaceae_Thiorhodococcus_drewsii_AZ1:0.05437943235680053194,Bacteria_Proteobacteria_Gammaproteobacteria_Chromatiales_Chromatiaceae_Allochromatium_vinosum_DSM_180:0.08311090221239327003):0.02250811085889926552[94]):0.02535350949276014842[74],Bacteria_Proteobacteria_Gammaproteobacteria_Chromatiales_Chromatiaceae_Thiocapsa_marina_5811_DSM_5653:0.11667486344748445593):0.02038807572806630719[83]):0.03866755041256089015[94],Bacteria_Proteobacteria_Gammaproteobacteria_Chromatiales_Chromatiaceae_Lamprocystis_purpurea_DSM_4197:0.17381281774770798720):0.03887175245777645116[99]):0.04726218935693678874[72]):0.10829096637379174994[100],(Gammaproteobacteria_bacterium_RIFOXYD12_FULL_61_37:0.22226409006368200161,Bacteria_Proteobacteria_Gammaproteobacteria_unclassified_Gammaproteobacteria_Dechloromarinus_chlorophilus_NSS:0.19988242666894182054):0.04422304070410497390[76]):0.07906876449341197766[100]):0.02533897073976846409[6]):0.03462000306973445074[16]):0.02992935043859865779[44]):0.04262504939302188406[93]):0.03323100822700095908[77]):0.07734675443371587245[99]):0.23779938914670897820[100]):0.04863483835989491910[51]):0.11345020597990340683[100]):0.04566263669885015086[56],(((((Bacteria_Proteobacteria_deltaepsilon_subdivisions_Deltaproteobacteria_Desulfobacterales_Desulfobacteraceae_Desulforegula_conservatrix_Mb1Pa_DSM_13527:0.28136090628527099522,Bacteria_Proteobacteria_deltaepsilon_subdivisions_Deltaproteobacteria_Desulfobacterales_Desulfobacteraceae_Desulfobotulus_alkaliphilus_ASO4_4:0.24281062126165625648):0.24366845634238581964[100],(Bacteria_Proteobacteria_deltaepsilon_subdivisions_Deltaproteobacteria_Desulfarculales_Desulfarculaceae_Desulfarculus_baarsii_DSM_2075:0.39745535036305051912,(Bacteria_Proteobacteria_deltaepsilon_subdivisions_Deltaproteobacteria_Desulfobacterales_Desulfobulbaceae_Desulfurivibrio_alkaliphilus_AHT2:0.28957867746380672180,(Bacteria_Proteobacteria_deltaepsilon_subdivisions_Deltaproteobacteria_Desulfobacterales_Desulfobulbaceae_Desulfocapsa_sulfexigens_DSM_10523:0.20879287050254319302,(Bacteria_Proteobacteria_deltaepsilon_subdivisions_Deltaproteobacteria_Desulfobacterales_Desulfobulbaceae_Desulfotalea_psychrophila_LSv54:0.12407120166118758287,Desulfobacterales_bacterium_GWB2_56_26:0.17332445600296680910):0.05520944638995393255[94]):0.20484754044476813362[100]):0.19982480759236453949[100]):0.05618018980137834406[53]):0.05335117552458531337[34],(((Bacteria_Thermodesulfobacteria_Thermodesulfobacteria_Thermodesulfobacteriales_Thermodesulfobacteriaceae_Thermodesulfatator_indicus_CIR29812_DSM_15286:0.04573244490072084917,Bacteria_Thermodesulfobacteria_Thermodesulfobacteria_Thermodesulfobacteriales_Thermodesulfobacteriaceae_Thermodesulfatator_atlanticus_DSM_21156:0.04110522004478947555):0.14856355751832001078[100],(Bacteria_Thermodesulfobacteria_Thermodesulfobacteria_Thermodesulfobacteriales_Thermodesulfobacteriaceae_Thermodesulfobacterium_sp._OPB45:0.06097911808592772209,((Bacteria_Thermodesulfobacteria_Thermodesulfobacteria_Thermodesulfobacteriales_Thermodesulfobacteriaceae_Thermodesulfobacterium_commune_DSM_2178:0.01469859766161023436,(Bacteria_Thermodesulfobacteria_Thermodesulfobacteria_Thermodesulfobacteriales_Thermodesulfobacteriaceae_Thermodesulfobacterium_hveragerdense_DSM_12571:0.00547580219325557224,Bacteria_Thermodesulfobacteria_Thermodesulfobacteria_Thermodesulfobacteriales_Thermodesulfobacteriaceae_Thermodesulfobacterium_thermophilum_DSM_1276:0.00698371782191944089):0.03925006425774153068[100]):0.09566809893210934113[100],Bacteria_Thermodesulfobacteria_Thermodesulfobacteria_Thermodesulfobacteriales_Thermodesulfobacteriaceae_Thermodesulfobacterium_hydrogeniphilum_DSM_14290:0.05960388700905385612):0.03379491955909563056[95]):0.22330570959627490946[100]):0.29292560319912064326[100],((Bacteria_Proteobacteria_deltaepsilon_subdivisions_Deltaproteobacteria_Desulfovibrionales_Desulfohalobiaceae_Desulfovermiculus_halophilus_DSM_18834:0.30733279728979429057,Bacteria_Proteobacteria_deltaepsilon_subdivisions_Deltaproteobacteria_Desulfovibrionales_Desulfohalobiaceae_Desulfohalobium_retbaense_DSM_5692:0.26517840580578672105):0.14528074826331921487[100],(Bacteria_Proteobacteria_deltaepsilon_subdivisions_Deltaproteobacteria_Desulfovibrionales_Desulfovibrionaceae_Lawsonia_intracellularis_PHEMN1_00:0.23713566395005231113,Bacteria_Proteobacteria_deltaepsilon_subdivisions_Deltaproteobacteria_Desulfovibrionales_Desulfovibrionaceae_Bilophila_wadsworthia_3_1_6:0.13408307317041992524):0.21980580264405052970[100]):0.28363249328187362108[100]):0.05395325538928798237[49]):0.05833646612029385475[95],((((Bacteria_Proteobacteria_deltaepsilon_subdivisions_Deltaproteobacteria_Desulfuromonadales_Geobacteraceae_Geopsychrobacter_electrodiphilus_DSM_16401:0.14429014435190892773,Bacteria_Proteobacteria_deltaepsilon_subdivisions_Deltaproteobacteria_Desulfuromonadales_Desulfuromonadaceae_Desulfuromusa_kysingii_DSM_7343:0.16148968025415971761):0.12357516541510622787[100],(((Pelobacteraceae_bacterium_GWC2_58_13:0.11329027293365809270,Desulfuromonadales_bacterium_GWD2_61_12:0.15791908422460942951):0.03306362834942745688[68],Bacteria_Proteobacteria_deltaepsilon_subdivisions_Deltaproteobacteria_Desulfuromonadales_Pelobacteraceae_Pelobacter_carbinolicus_DSM_2380:0.18909779758674866157):0.02977759909559255305[53],(Bacteria_Proteobacteria_deltaepsilon_subdivisions_Deltaproteobacteria_Desulfuromonadales_Desulfuromonadaceae_Desulfuromonas_acetoxidans_DSM_684:0.21558011925081888016,Bacteria_Proteobacteria_deltaepsilon_subdivisions_Deltaproteobacteria_Desulfuromonadales_Geobacteraceae_Geoalkalibacter_ferrihydriticus_DSM_17813:0.17751303320552491716):0.02532623227316164322[20]):0.03911295617998658547[53]):0.12933045351511965326[100],(Geobacteraceae_bacterium_GWC2_58_44:0.17251179517520520701,(Bacteria_Proteobacteria_deltaepsilon_subdivisions_Deltaproteobacteria_Desulfuromonadales_Geobacteraceae_Geobacter_lovleyi_SZ:0.14947454928149711550,(Geobacteraceae_bacterium_GWC2_53_11:0.10196863091473698515,Geobacteraceae_bacterium_GWC2_48_7:0.16308808271479843799):0.07828519632743743961[100]):0.10905064427332961108[100]):0.13160149349719363343[100]):0.14144574493035663720[100],((((Deltaproteobacteria_bacterium_RBG_16_44_11:0.03282582977766029114,Deltaproteobacteria_bacterium_RBG_19FT_COMBO_43_11:0.03374645709057547127):0.08165208485868094557[100],Bacteria_Proteobacteria_deltaepsilon_subdivisions_Deltaproteobacteria_Syntrophobacterales_Syntrophaceae_Smithella_sp._F21:0.10449267199528701477):0.12579269219758412723[100],(((CG03_land_8_20_14_0_80_cor_Syntrophobacterales_58_14:0.10051616139420366247,((Deltaproteobacteria_bacterium_RBG_16_58_17:0.05884128647417078556,Syntrophobacterales_bacterium_RBG_19FT_COMBO_59_10:0.06108327416860600406):0.02321588340629538935[99],Syntrophus_sp._GWC2_56_31:0.11110574981694530672):0.02002572104392620969[64]):0.10972564157676800711[100],(CG23_combo_of_CG06-09_8_20_14_all_150_Syntrophobacterales_48_27:0.22870707218815664041,CG23_combo_of_CG06-09_8_20_14_all_150_Syntrophobacteraceae_50_8:0.20143122405116137275):0.04502929278183581685[84]):0.04859527537237433997[69],Bacteria_Proteobacteria_deltaepsilon_subdivisions_Deltaproteobacteria_Syntrophobacterales_Syntrophaceae_Syntrophus_aciditrophicus_SB:0.28762588830167584719):0.04924756687578127345[84]):0.26271873477500889971[100],((Deltaproteobacteria_bacterium_RBG_19FT_COMBO_52_11:0.12775208780934085850,Deltaproteobacteria_bacterium_RBG_13_51_10:0.09478987003445391024):0.27803928791116605534[100],CG2_30_FULL_Deltaproteobacteria_43_15:0.34142954139846976025):0.04822126463878650959[49]):0.08156869436075048219[98]):0.05098035741906957463[68]):0.04861397243063202839[90],((Deltaproteobacteria_bacterium_RIFOXYA12_FULL_61_11:0.67523541081728988278,(((Deltaproteobacteria_bacterium_RIFOXYA12_FULL_58_15:0.52334026452427107046,((((((14_1009_05_40cm_Deltaproteobacteria_4396_68_5:0.02636310696585312738,(14_1009_05_30cm_Deltaproteobacteria_4183_68_9:0.00000100000050002909,14_0927_02_20cm_Deltaproteobacteria_1930_68_11:0.03622799294875520687):0.00129879931657840976[100]):0.03341849008413690092[100],((14_1009_09_20cm_Proteobacteria_7754_68_12:0.00720957763993616656,14_1009_09_30cm_Proteobacteria_8014_68_16:0.00592171174221828214):0.02043284978388291637[100],(14_1009_16_20cm_Deltaproteobacteria_9493_68_7:0.01712484012409472289,14_1009_09_20cm_Deltaproteobacteria_7798_68_8:0.00865414465283869359):0.01326204857588596589[94]):0.01623474865832984920[91]):0.03711868266728261118[76],14_0927_12_20cm_Deltaproteobacteria_10562_68_13:0.10130755134231340941):0.04663157154903536938[66],14_0903_16_40cm_Deltaproteobacteria_5808_68_7:0.08425902190927571367):0.04200862624369058190[97],(14_0927_12_40cm_Deltaproteobacteria_6551_70_9:0.08146322193107732867,(14_1009_12_20cm_Proteobacteria_8416_68_5:0.01318609917232654513,(14_1009_16_20cm_Proteobacteria_9488_68_5:0.01951160697906193647,14_1009_02_20cm_Proteobacteria_3617_68_7:0.00091677162241785124):0.01501469895355800332[100]):0.11011765838486510527[100]):0.04033799689898404789[93]):0.25673200057088690906[100],((Bacteria_Proteobacteria_deltaepsilon_subdivisions_Deltaproteobacteria_Myxococcales_Cystobacterineae_Myxococcaceae_Anaeromyxobacter_dehalogenans_2CP_C:0.11858723258163186842,Anaeromyxobacter_sp._RBG_16_69_14:0.13316539746173761127):0.20248235792747501516[100],(((Bacteria_Proteobacteria_deltaepsilon_subdivisions_Deltaproteobacteria_Myxococcales_Cystobacterineae_Myxococcaceae_Corallococcus_coralloides_DSM_2259:0.05562597370992536372,Bacteria_Proteobacteria_deltaepsilon_subdivisions_Deltaproteobacteria_Myxococcales_Cystobacterineae_Myxococcaceae_Myxococcus_xanthus_DK_1622:0.05343227014557804661):0.02668136107649470359[96],Bacteria_Proteobacteria_deltaepsilon_subdivisions_Deltaproteobacteria_Myxococcales_Cystobacterineae_Cystobacteraceae_Stigmatella_aurantiaca_DW43_1:0.07218586304422926203):0.03760739266132439446[97],Bacteria_Proteobacteria_deltaepsilon_subdivisions_Deltaproteobacteria_Myxococcales_Cystobacterineae_Cystobacteraceae_Cystobacter_violaceus_Cb_vi76:0.06824967878836159241):0.28206836864071022086[100]):0.05885348481904796591[60]):0.15717099762357406023[100]):0.05726216185726610425[39],((Deltaproteobacteria_bacterium_RBG_16_71_12:0.58721063742870438507,((Bacteria_Proteobacteria_deltaepsilon_subdivisions_Deltaproteobacteria_Myxococcales_Nannocystineae_Nannocystaceae_Nannocystis_exedens_ATCC_25963:0.27986805471881526231,(Bacteria_Proteobacteria_deltaepsilon_subdivisions_Deltaproteobacteria_Myxococcales_Nannocystineae_Nannocystaceae_Plesiocystis_pacifica_SIR_1_unfinished_sequence:0.10395674675243352092,Bacteria_Proteobacteria_deltaepsilon_subdivisions_Deltaproteobacteria_Myxococcales_Sorangiineae_Sandaracinaceae_Sandaracinus_amylolyticus_DSM_53668:0.13547874636652146307):0.20478260362287845076[100]):0.27352764780489191576[100],((14_0903_13_30cm_Proteobacteria_5023_70_7:0.05338177754009357234,14_0903_13_20cm_Proteobacteria_1234_70_6:0.00000100000050002909):0.34311294557454552479[100],Bacteria_Proteobacteria_deltaepsilon_subdivisions_Deltaproteobacteria_Myxococcales_Nannocystineae_Kofleriaceae_Haliangium_ochraceum_DSM_14365:0.24897845623166792173):0.23348578375799936002[100]):0.07926849590213749797[100]):0.05718049004454531237[54],(CG_4_9_14_3_um_filter_150_Deltaproteobacteria_63_12:0.53904151576898318154,(Bacteria_Proteobacteria_deltaepsilon_subdivisions_Deltaproteobacteria_Myxococcales_Sorangiineae_Polyangiaceae_Chondromyces_apiculatus_DSM_436:0.10610793988166512813,Bacteria_Proteobacteria_deltaepsilon_subdivisions_Deltaproteobacteria_Myxococcales_Sorangiineae_Polyangiaceae_Sorangium_cellulosum_So0157_2:0.10858545059423377332):0.45223842463339403164[100]):0.07140788748456618207[44]):0.05551621539788020865[45]):0.06912694074196977512[83],(14_1009_16_40cm_Bacteria_10360_70_6:0.61367434051727354216,((14_1009_16_40cm_Deltaproteobacteria_10053_55_6:0.17545898418898889237,((14_1009_16_40cm_Deltaproteobacteria_10098_55_8:0.08409185308603316089,14_0903_13_30cm_Deltaproteobacteria_5016_55_6:0.08330067504180316273):0.07028503685887250996[100],14_1009_09_30cm_Deltaproteobacteria_7955_55_8:0.07348585641429912496):0.10718163273440590999[100]):0.20870550056222297863[100],((14_0903_13_30cm_Bacteria_4826_69_9:0.30758944157179407553,((14_1009_13_30cm_Bacteria_9073_70_12:0.06298544006543697893,((14_1009_16_30cm_Bacteria_9726_71_6:0.00000100000050002909,14_0903_13_30cm_Bacteria_4899_71_7:0.03951435258126081984):0.04385518693195272766[100],(14_0929_09_30cm_Bacteria_6875_72_9:0.00275391427130140982,(14_0903_05_30cm_Bacteria_4558_71_13:0.00619598111623973890,(14_0929_09_40cm_Bacteria_7036_71_9:0.00205156618083392932,14_1009_13_40cm_Bacteria_9348_71_6:0.02378919578400730608):0.01854474696338512252[100]):0.00707647286893884394[66]):0.01967728639890640660[99]):0.02261567267216963925[95]):0.08335740823909769392[100],(((14_1009_09_30cm_Bacteria_8006_72_12:0.02451011769112493646,14_0929_02_40cm_Bacteria_2914_73_14:0.02402004615986272698):0.02035003728949151547[99],14_0929_02_40cm_Bacteria_2798_72_12:0.04002196490965236053):0.09805905016593920165[100],((14_1009_13_30cm_Bacteria_9148_70_6:0.07668914665044282430,(14_0903_13_30cm_Bacteria_4946_69_16:0.00084464954980736776,14_1009_16_30cm_Bacteria_9810_70_15:0.00068317414626040368):0.00000100000050002909[87]):0.02333842548452880195[100],14_0903_09_40cm_Bacteria_791_70_6:0.01494349717043367935):0.11923490051557997238[100]):0.02297650347689461983[47]):0.17898090185045703593[100]):0.08402810481578552870[100],14_1009_16_30cm_Bacteria_9750_60_8:0.35973510567609884303):0.06028855933686216167[94]):0.13936058976436682677[100]):0.05693592339935323043[27]):0.02600918548525572513[7]):0.02887578469476339768[17],(((((Bdellovibrionales_bacterium_RIFCSPHIGHO2_02_FULL_40_15:0.22888629077938468792,(CG10_big_fil_rev_8_21_14_0_10_Bdellovibrio_47_8:0.27195036327097493745,Bacteria_Proteobacteria_deltaepsilon_subdivisions_Deltaproteobacteria_Bdellovibrionales_Bdellovibrionaceae_Bdellovibrio_bacteriovorus_HD100:0.12264164896455352627):0.03920559681219183690[53]):0.14306614364518815963[100],Bacteria_Bdellovibrio_Bdellovibrionales_RBG_16_Bdellovibrionales_40_8:0.38277410091543934145):0.11335171102871442750[100],CG10_big_fil_rev_8_21_14_0_10_Bdellovibrionales_45_34:0.31183205381025463909):0.35089625117065170734[100],((((CG22_combo_CG10-13_8_21_14_all_Bdellovibrio_39_27:0.25453289924247990417,(Bacteria_Proteobacteria_deltaepsilon_subdivisions_Deltaproteobacteria_Bdellovibrionales_Bacteriovoracaceae_Bacteriovorax_marinus_SJ:0.18897857654294467067,CG22_combo_CG10-13_8_21_14_all_Bdellovibrionales_38_13:0.21192301961778922670):0.04642835930877575040[81]):0.04617183771055211050[86],(Bdellovibrionales_bacterium_RIFOXYC1_FULL_39_130:0.27072966178265156501,Bacteria_Bdellovibrio_Bdellovibrionales_Bacteroivoracaceae_GWA2_Bdellovibrionales_49_15:0.33657429674881139681):0.05415507028282228602[41]):0.06426721318194422716[65],Bacteria_Bdellovibrio_Bdellovibrionales_Bacteroivoracaceae_RIFOXYA1_FULL_Bacteriovorax_38_20:0.28459890488164402145):0.46959601205212286867[100],(Bacteria_Bdellovibrio_Bdellovibrionales_Bacteroivoracaceae_RIFOXYD1_FULL_Bdellovibrionales_53_11:0.18027851922852755617,(Bdellovibrionales_bacterium_RIFOXYD1_FULL_44_7:0.15189325255664073988,(Bacteria_Bdellovibrio_Bdellovibrionales_Bdellovibrionaceae_GWA1_Bdellovibrionales_52_35:0.12737706565710288364,(Bdellovibrionales_bacterium_RIFOXYD1_FULL_55_31:0.10298571069617470930,Bdellovibrionales_bacterium_GWB1_55_8:0.13012228544537740582):0.03499482867412565673[94]):0.06178760559595579405[98]):0.05831372125055415967[78]):0.36774840330271341138[100]):0.07768504536150407092[94]):0.08660834428912997374[99],((CG07_land_8_20_14_0_80_Deltaproteobacteria_38_7:0.40616617460280918239,(Deltaproteobacteria_bacterium_RIFCSPHIGHO2_02_FULL_44_16:0.39637327152266271790,CG11_big_fil_rev_8_21_14_0_20_Deltaproteobacteria_42_23:0.38848437896516607726):0.10636543695378736230[100]):0.10629824977785394535[100],(Deltaproteobacteria_bacterium_RIFCSPLOWO2_02_FULL_46_8:0.21497059433174864340,Deltaproteobacteria_bacterium_RIFCSPHIGHO2_02_FULL_44_53:0.20624225297105572285):0.34123508460197610193[100]):0.21445798830315043748[100]):0.03433677715937929337[27]):0.02781255658791997182[22]):0.04710955179416900090[70]):0.04495224334101480951[15]):0.04274607522917091978[31],(((CG07_land_8_20_14_0_80_Armatimonadetes_40_9:0.60433634729378293837,(((CG_4_8_14_3_um_filter_Armatimonadetes_58_9:0.42806079161849819315,CG06_land_8_20_14_3_00_150_Armatimonadetes_66_21:0.44911475810917922402):0.16589217307597389772[100],Bacteria_KD3_62_uncultured_DG_56:0.49770933370280268093):0.09534432429043601664[100],(Armatimonadetes_bacterium_RBG_16_58_9:0.44151770496532238841,(Bacteria_Armatimonadetes_Fimbriimonas_ginsengisoli_Gsoil_348:0.59975747022644587680,(Bacteria_Armatimonadetes_Armatimonadetes_bacterium_JGI_0000077_K19_TAbiofilm_001_240:0.32983481630407424090,Bacteria_Armatimonadetes_Chthonomonadetes_Chthonomonadales_Chthonomonadaceae_Chthonomonas_calidirosea_T49_EMBL_Bank_version_circular_IHQD:0.26765616026693417329):0.15072886168274435281[100]):0.04753468802673716659[34]):0.10080130769670375690[100]):0.04590901679970192661[71]):0.03891841041283667507[52],((((14_0903_12_20cm_Bacteria_889_69_22:0.00959732526739340980,14_0903_13_30cm_Bacteria_4927_68_6:0.07104679857680018529):0.11203389759655131563[100],(14_0929_12_20cm_Bacteria_7191_69_6:0.00419216008551364337,14_1009_09_30cm_Bacteria_7987_68_6:0.00695430420263456941):0.12239124087991182233[100]):0.24385716745442223563[100],((Bacteria_Armatimonadetes_RBG_19FT_COMBO_Armatimonadetes_69_19:0.17319753351313424417,(((14_1009_16_40cm_Armatimonadetes_10062_65_9:0.01407726868076427523,14_1009_12_40cm_Bacteria_8692_64_7:0.01456684363242895415):0.05089614913963057263[100],(14_1009_12_40cm_Armatimonadetes_8702_65_16:0.00000100000050002909,14_0927_05_40cm_Armatimonadetes_2321_65_11:0.00430427518695367800):0.06918033201865016191[100]):0.06306842213135480102[100],Bacteria_Armatimonadetes_13_1_40CM_Armatimonadetes_64_14:0.18657289755618042260):0.09875638163230275601[100]):0.11094569362411302316[100],(Bacteria_Armatimonadetes_RBG_16_Armatimonadetes_67_12:0.31645932622777578347,Bacteria_CP_Armatimonadetes_CSP1_3:0.23601971153755821331):0.05228643318234030973[81]):0.06696888276814100260[91]):0.27502814035298339679[100],((((((Bacteria_Chloroflexi_RBG_16_Chloroflexi_57_9:0.27925931011504695478,(Bacteria_Chloroflexi_RBG_16_Chloroflexi_56_8:0.40294254306239324359,14_1009_16_40cm_Bacteria_10191_62_6:0.44942522698289377736):0.06831704279154184045[83]):0.06369126401431254858[94],(Bacteria_Chloroflexi_Anaerolineae_uncultured_SMTZ_84:0.32034695388890316314,Bacteria_Chloroflexi_RBG_13_Chloroflexi_56_8:0.41938765989822451852):0.08816979060012783420[96]):0.05365563392514963864[95],(Chloroflexi_Ardenticatenia_Ardenticatena_maritima:0.37344151062942099184,((CG2_30_FULL_Chloroflexi_64_16:0.38095521390446546173,((Chloroflexi_Caldilineae_Caldilineaceae_bacterium_bin5:0.31668418029430245308,(Chloroflexi_Caldilineae_Litorilinea_aerophila:0.18131160963245798734,Bacteria_Chloroflexi_Caldilineae_Caldilineales_Caldilineaceae_Caldilinea_aerophila_STL_6_O1_DSM_14535:0.19428650123408067185):0.04689409423772892410[83]):0.06404106526723044035[91],Chloroflexi_Caldilineae_Caldilineaceae_bacterium_bin34:0.54721982447960648699):0.15131034844560417585[100]):0.07767802736680391729[100],(Bacteria_Chloroflexi_Thermoflexia_Thermoflexales_Thermoflexaceae_Bacterium_sp._JAD2_Draft_Genome:0.41771576322771963863,((((Bacteria_Chloroflexi_RBG_16_Chloroflexi_64_43:0.19218237856035996769,Bacteria_Chloroflexi_RBG_13_Chloroflexi_60_9:0.23519794178810496388):0.16085985582268455540[100],Bacteria_Chloroflexi_RBG_16_Chloroflexi_63_12:0.26614219759686819078):0.06331332135044234755[87],((((Bacteria_Chloroflexi_RBG_19FT_COMBO_Chloroflexi_56_12:0.14706352468074956885,((((Bacteria_Chloroflexi_RBG_13_Chloroflexi_50_21:0.06344750197486781484,Bacteria_Chloroflexi_RBG_16_Chloroflexi_54_11:0.05178761759347092625):0.01033951783410472398[20],(Bacteria_Chloroflexi_RBG_16_Chloroflexi_47_49:0.00000100000050002909,Chloroflexi_bacterium_RBG_19FT_COMBO_50_10:0.01511028256227005609):0.04101865842363825593[100]):0.00972456343185792646[21],Bacteria_Chloroflexi_RBG_19FT_COMBO_Chloroflexi_49_13:0.04354773597167990035):0.01124536530930034077[32],Bacteria_Chloroflexi_RBG_19FT_COMBO_Chloroflexi_47_9:0.03873478327400018545):0.13310686179701300413[100]):0.09933266628046039104[100],(Bacteria_Chloroflexi_RBG_19FT_COMBO_Chloroflexi_55_16:0.19131973669452920217,(Bacteria_Chloroflexi_RBG_16_Chloroflexi_52_11:0.18370320388250377386,(Bacteria_Chloroflexi_RBG_16_Chloroflexi_57_11:0.14741527051750577537,Bacteria_Chloroflexi_RBG_16_Chloroflexi_54_18:0.17646181253802170619):0.05294918131039173803[100]):0.02536822852583731081[58]):0.02211125201501341550[52]):0.05133647543123566470[100],(((Bacteria_Chloroflexi_GWC2_Chloroflexi_49_37:0.16633744013725668132,(CG2_30_FULL_Anaerolineae_58_95:0.00000100000050002909,CG_4_10_14_0_8_um_filter_cor_Chloroflexi_57_5:0.01621566784345012530):0.11840820687432572489[100]):0.05972163178089531788[100],(CG2_30_FULL_Anaerolineae_57_67:0.18894607499003704398,(Bacteria_Chloroflexi_RBG_16_Chloroflexi_51_16:0.24778607912176109362,(CG1_02_FULL_Anaerolineae_58_13:0.00724421211550454157,Bacteria_Chloroflexi_RIFOXYC12_FULL_Chloroflexi_59_14:0.00356091284187794567):0.14525596229844997542[100]):0.05816329769282122669[100]):0.04234720978173606848[91]):0.05635595179903836460[100],(Bacteria_Chloroflexi_GWB2_Chloroflexi_54_36:0.22264571988616224663,Bacteria_Chloroflexi_Anaerolineae_Anaerolineales_Anaerolineaceae_Anaerolinea_thermophila_UNI_1:0.15533906971597841173):0.07862555320896462419[100]):0.04266854191874817903[100]):0.10325181001575518824[100],((Bacteria_Chloroflexi_RBG_13_Chloroflexi_66_10:0.18326063933837363762,Bacteria_Chloroflexi_RBG_13_Chloroflexi_68_17:0.16036293234849155476):0.04741228756444661879[99],((Bacteria_Chloroflexi_RBG_16_Chloroflexi_48_8:0.19996089354773086133,Bacteria_Chloroflexi_Anaerolineae_uncultured_SMTZ_63:0.17597959939547902497):0.05275971883404791118[96],Chloroflexi_bacterium_RBG_19FT_COMBO_62_14:0.23789957285534671372):0.05219698079242344330[100]):0.11374135896074111240[100]):0.03906255354597742285[80]):0.14864190591894113624[100],(Bacteria_Chloroflexi_Anaerolineae_uncultured_SG8_19:0.24297256004194328627,Chloroflexi_Ardenticatenia_Promineofilum_breve:0.29029556559215025091):0.17590792320785555991[100]):0.04757295906894147552[93]):0.05273634929632924767[61]):0.04485814593305074288[59]):0.03029215268179762804[88]):0.10737208660723614184[100],(((Chloroflexi_SAR202_Io17-Chloro-G6:0.07415032918784529581,(Chloroflexi_SAR202_UBA2158:0.07344800254454193766,(Chloroflexi_SAR202_MP-SInd-SRR3963457-G1:0.00239101766656793936,Chloroflexi_SAR202_MP-NPac-SRR3961935-G1:0.00073321451560663089):0.05297859367916102347[100]):0.02580617576334052338[75]):0.48123029823546398243[100],(Chloroflexi_SAR202_UBA7894:0.61119906301290738426,Chloroflexi_SAR202_Io17-Chloro-G3:0.44249712141549346622):0.06887586196581729769[40]):0.17188810958288733288[100],((((Bacteria_Chloroflexi_Dehalococcoidia_uncultured_DG_18:0.32173878591930088477,(CG07_land_8_20_14_0_80_Chloroflexi_51_10:0.35296795932255708994,Bacteria_Chloroflexi_RBG_13_Chloroflexi_52_14:0.28341202570752282996):0.04222763637146821625[66]):0.06134390391084601490[80],(((Bacteria_Chloroflexi_Dehalococcoidetes_Dehalococcoidales_Dehalococcoidaceae_Dehalococcoides_mccartyi_CBDB1:0.33449896589384281453,Bacteria_Chloroflexi_Dehalococcoidetes_Dehalogenimonas_lykanthroporepellens_BL_DC_9:0.33550758345613468370):0.14910785126246828280[100],((((Bacteria_Chloroflexi_RBG_13_Chloroflexi_56_8b:0.00000100000050002909,(Chloroflexi_bacterium_RBG_13_56_8b:0.00000100000050002909,Bacteria_Chloroflexi_RBG_13_Chloroflexi_56_8b_2:0.00000100000050002909):0.00000100000050002909[40]):0.23374960617213366709[100],Chloroflexi_Dehalococcoidia_UBA3254:0.34669929699169033110):0.03573077035786436512[41],(Bacteria_Chloroflexi_RBG_16_Chloroflexi_50_9:0.19353246651668118417,(((Bacteria_Chloroflexi_RBG_13_Chloroflexi_52_12:0.08544459800081855017,(Bacteria_Chloroflexi_RBG_16_Chloroflexi_50_11:0.07258484180545923814,(Bacteria_Chloroflexi_RBG_13_Chloroflexi_51_18:0.07129739404258077229,Bacteria_Chloroflexi_RBG_13_Chloroflexi_51_52:0.06392404630171387436):0.02815822164620511783[100]):0.04293211157577311865[100]):0.07913487559659418413[100],(Bacteria_Chloroflexi_RBG_13_Chloroflexi_57_8:0.17561213484381013594,Bacteria_Chloroflexi_RBG_16_Chloroflexi_56_11:0.14266592630204547043):0.03291289771594740898[73]):0.02534725980546290516[84],(Bacteria_Chloroflexi_RBG_16_Chloroflexi_60_22:0.14121696652138568395,Bacteria_Chloroflexi_RBG_16_Chloroflexi_58_8:0.11414297272890087942):0.02907335942832018835[51]):0.06433013737245388275[100]):0.11949929702629706607[100]):0.02809727935030411142[35],(Bacteria_Chloroflexi_RBG_13_Chloroflexi_46_9:0.37641564767679991377,(Bacteria_Chloroflexi_RBG_16_Chloroflexi_57_8:0.30814967786584546161,(Bacteria_Chloroflexi_RBG_16_Chloroflexi_51_9:0.20675900570088476260,Bacteria_Chloroflexi_RBG_13_Chloroflexi_46_14:0.21747680952707793001):0.06563799687425919682[100]):0.04151527184070971654[91]):0.02004701394029096209[20]):0.03078007999860616836[62]):0.07531181780092389977[100],(Chloroflexi_Dehalococcoidia_UBA2247:0.53845500120020750590,(((Bacteria_Chloroflexi_RBG_16_Chloroflexi_48_7:0.39971046044276525855,((Bacteria_Chloroflexi_RBG_13_Chloroflexi_48_17:0.06833805169677292790,Bacteria_Chloroflexi_RBG_19FT_COMBO_Chloroflexi_47_15:0.04629478866588232489):0.03016579313543954130[100],(Bacteria_Chloroflexi_RBG_13_Chloroflexi_50_10:0.07545053566996730299,Bacteria_Chloroflexi_RBG_19FT_COMBO_Chloroflexi_48_23:0.07324563942451868537):0.01488006249066011616[63]):0.11721137380932049321[100]):0.09276796057165277720[100],(CG15_BIG_FIL_POST_REV_8_21_14_020_Chloroflexi_46_15:0.26578966496317296686,((CG_4_9_14_3_um_filter_150_Chloroflexi_45_9:0.25557894916638629335,Bacteria_Chloroflexi_RBG_13_Chloroflexi_51_36:0.22757808608827287400):0.03925578153467304543[82],CG23_combo_of_CG06-09_8_20_14_all_150_Chloroflexi_45_10:0.19707451418686180999):0.04471470180307227094[62]):0.10818178175908034488[100]):0.09587792191579166956[100],((Bacteria_Chloroflexi_RBG_13_Chloroflexi_53_26:0.28064744422462883922,Bacteria_Chloroflexi_RBG_13_Chloroflexi_54_8:0.22781106342668996922):0.13371016641100053057[100],Chloroflexi_Dehalococcoidia_UBA4462:0.56831440637243590963):0.05644463206204096417[87]):0.04005465271836607805[90]):0.02589104346018686678[61]):0.03649091666082745350[69]):0.03762144881768597626[68],Bacteria_Chloroflexi_RBG_13_Chloroflexi_54_9:0.31881485549318044903):0.06466214287028364260[100],(Bacteria_Chloroflexi_RBG_16_Chloroflexi_68_14:0.39463635865636964573,((Chloroflexi_bacterium_RBG_13_60_13:0.25173381157888025106,((Bacteria_Chloroflexi_Dehalococcoidia_uncultured_SMTZ_28_1:0.04940197511394604085,Bacteria_Chloroflexi_Dehalococcoidia_uncultured_DG_22:0.04130135514123011581):0.03759073171947136666[100],Bacteria_Chloroflexi_Dehalococcoidia_uncultured_SMTZ_28_2:0.08077005604199952171):0.11112795070970282740[100]):0.07076639646235723113[94],(Bacteria_Chloroflexi_RBG_16_Chloroflexi_64_32:0.22691313957224579223,(14_1009_16_40cm_Bacteria_10120_64_7:0.20610161917545358201,((14_0927_09_40cm_Bacteria_6194_63_9:0.00373263260508811812,14_0903_13_40cm_Bacteria_1368_63_9:0.00386206917777197605):0.03539518981992303970[100],(14_0903_16_40cm_Bacteria_5703_63_9:0.01643542323810167141,(14_1009_09_30cm_Bacteria_7944_62_6:0.05189491339118537661,14_0903_13_30cm_Bacteria_4876_63_13:0.05740135738461788623):0.04557193575948621789[99]):0.03147315502559201728[99]):0.11847828269509007304[100]):0.10847851351918323670[100]):0.16236546345818492210[100]):0.07906126761102284795[99]):0.11290722912364022090[100]):0.04336072801161707652[75]):0.09318688485689648193[100]):0.03065751924399826023[53],((Bacteria_unclassified_Bacteria_Thermobaculum_terrenum_ATCC_BAA_798_1:0.38750668021941830910,(((((Bacteria_Chloroflexi_Chloroflexi_Chloroflexales_Chloroflexaceae_Chloroflexus_aurantiacus_J_10_fl:0.11649553476979082611,Bacteria_Chloroflexi_Chloroflexi_Chloroflexales_Oscillochloridaceae_Oscillochloris_trichoides_DG6_OSCTcontig_003:0.14152056891496636593):0.08644518120180359755[100],Bacteria_Chloroflexi_unclassified_Chloroflexi_Candidatus_Chlorothrix_halophila:0.27451955868685623541):0.04258103325812804402[83],Bacteria_Chloroflexi_Chloroflexi_Chloroflexales_Chloroflexaceae_Roseiflexus_castenholzii_DSM_13941:0.21654667064424790168):0.07936677651690808577[100],(Bacteria_bacterium_JKG1:0.25265771230184791429,Bacteria_Chloroflexi_Chloroflexi_Herpetosiphonales_Herpetosiphonaceae_Herpetosiphon_aurantiacus_DSM_785:0.31429320709342806195):0.05397072386158201229[81]):0.15557263368941004478[100],(Bacteria_Chloroflexi_Thermomicrobia_Thermomicrobiales_Thermomicrobiaceae_Thermomicrobium_roseum_DSM_5159:0.27134104498172662012,(Bacteria_Chloroflexi_Thermomicrobia_Sphaerobacteridae_Sphaerobacterales_Sphaerobacterineae_Sphaerobacteraceae_Sphaerobacter_thermophilus_DSM_20745_1:0.11539743568525064055,(Bacteria_Chloroflexi_Thermomicrobia_Sphaerobacteridae_Sphaerobacterales_Sphaerobacterineae_Sphaerobacteraceae_Nitrolancetus_hollandicus_Lb:0.00000100000050002909,Chloroflexi_Thermomicrobia_Nitrolancea_hollandica_Lb:0.00000100000050002909):0.18723114136414942266[100]):0.09981957365963793627[100]):0.19191054208861660357[100]):0.04833829223900956013[69]):0.06763021308461476810[100],((14_1009_12_40cm_Bacteria_8767_65_6:0.00408023290990774078,14_0903_13_30cm_Bacteria_4917_66_8:0.01300711195760901988):0.56204694114279729611[100],(Chloroflexi_Ktedonobacteria_UBA4733:0.53439649590215965169,(((Chloroflexi_Ktedonobacteria_Thermogemmatispora_carboxidivorans:0.00000100000050002909,Bacteria_Chloroflexi_Ktedonobacteria_Thermogemmatisporales_Thermogemmatisporaceae_Thermogemmatispora_sp._PM5:0.00000100000050002909):0.01564675819611966931[100],Chloroflexi_Ktedonobacteria_Thermogemmatispora_onikobensis:0.00828838924081084713):0.14721218926190723919[100],((14_0903_05_20cm_Chloroflexi_387_50_7:0.12542729583045389430,(Bacteria_Chloroflexi_Ktedonobacteria_Ktedonobacterales_Ktedonobacteraceae_Ktedonobacter_racemifer_DSM_44963_Krac_Contig206:0.10115878751506708622,Chloroflexi_Ktedonobacteria_Thermosporothrix_hazakensis_ATCC_BAA-1881:0.11188112967362935646):0.02942159256131145553[97]):0.03919949064609339062[100],((14_1009_12_20cm_Ktedonobacter_racemifer_10581_54_6:0.00494610359347656854,14_0903_05_20cm_Ktedonobacter_racemifer_407_54_6:0.01357772170583076803):0.10364789058539283784[100],((14_0903_16_20cm_Ktedonobacter_racemifer_5439_53_10:0.02202272453647033737,14_1009_12_20cm_Ktedonobacter_racemifer_8433_52_7:0.01114183605948050430):0.05699740107841796272[100],(14_1009_02_40cm_Chloroflexi_3845_53_8:0.03838406827368986973,(14_0903_12_40cm_Ktedonobacter_racemifer_4702_53_8:0.02834866425399327344,((14_1009_12_20cm_Ktedonobacter_racemifer_8422_52_9:0.00772006483780782963,14_1009_16_20cm_Ktedonobacter_racemifer_9518_53_6:0.00361424301002210733):0.00424250337973389440[81],((14_0903_12_20cm_Ktedonobacter_racemifer_1020_54_11:0.00053368863312076940,(((14_0903_09_40cm_Ktedonobacter_racemifer_793_53_7:0.00211884413019133421,14_0929_05_20cm_Ktedonobacter_racemifer_3036_53_7:0.02556605823494335211):0.00089847035041906438[27],((14_0919_12_20cm_Ktedonobacter_racemifer_1829_53_9:0.00000100000050002909,(14_0927_12_20cm_Ktedonobacter_racemifer_6382_54_7:0.00210835927473617020,14_1009_09_20cm_Ktedonobacter_racemifer_7781_53_7:0.00040901488704299155):0.00081573486280486567[44]):0.00133647659819612595[59],14_0927_05_20cm_Ktedonobacter_racemifer_2220_52_8:0.00111250662101595814):0.00100769975674795892[15]):0.00050931837815010371[4],14_0929_09_20cm_Ktedonobacter_racemifer_6734_54_8:0.00334957845744074693):0.00090425231391861878[6]):0.00000100000050002909[3],14_1009_09_30cm_Ktedonobacter_racemifer_8023_53_6:0.00190899620267773488):0.00292374355230606495[50]):0.01370557717650407702[99]):0.01751469225838217167[100]):0.03617034361712709312[100]):0.03597448488937625422[100]):0.02643528824516863315[79]):0.10066136293734583018[100]):0.26445359255711203827[100]):0.06872624230681370627[89]):0.05720570295841884839[90]):0.04443173950716018672[60]):0.04415412159338602538[96],(((((14_1009_16_30cm_Bacteria_9880_68_9:0.03469969613067964975,14_0927_02_20cm_Bacteria_1923_69_6:0.14976572838629803597):0.04078196561840106288[100],14_1009_16_40cm_Bacteria_10184_69_7:0.12228784316232002571):0.22043350016043547490[100],(Bacteria_RIF-CHLX_GWC2_RIF_CHLX_73_18:0.21730936596606420519,(((((Chloroflexi_P2-11E_UBA5189:0.08190705670669651273,14_1009_16_30cm_RIF_CHLX_9652_70_9:0.07135803662147925663):0.06097788620940192833[100],Bacteria_RIF-CHLX_RBG_16_RIF_CHLX_70_13:0.10454575168370118521):0.07297016730963042097[100],(Bacteria_RIF-CHLX_RBG_16_RIF_CHLX_69_14:0.12984578257261600309,(14_1009_16_30cm_Bacteria_9941_69_5:0.18542958461626127264,14_1009_16_30cm_RIF_CHLX_9648_71_13:0.09492176999702807427):0.02377664824482413411[56]):0.02382882402137461580[54]):0.01838872975061315793[42],(14_1009_16_30cm_RIF_CHLX_9713_71_7:0.09498815445934689905,(14_1009_16_30cm_RIF_CHLX_9611_68_13:0.06888737572086771344,14_0903_02_30cm_RIF_CHLX_178_69_6:0.07371994218008189048):0.08016772927970503004[100]):0.04700726121681626096[100]):0.04577457417726533279[75],Bacteria_RIF-CHLX_RBG_16_RIF_CHLX_72_14:0.19542932095840115370):0.06173772424013681398[100]):0.13865505921702445113[100]):0.15737217959141577839[100],(14_1009_16_30cm_Bacteria_9669_68_9:0.37976070619795865291,(Bacteria_Chloroflexi_RIFCSPLOWO2_12_FULL_RIF_CHLX_71_12:0.24005305343690791497,(Chloroflexi_P2-11E_UBA6042:0.23895806821313245183,((((14_0903_05_40cm_Bacteria_508_68_7:0.01707517838031600080,14_1009_16_40cm_Bacteria_10082_68_14:0.00087889737721544357):0.01301437760357992794[89],(14_1009_02_40cm_Bacteria_3823_69_8:0.00095772771584394414,14_1009_16_30cm_Bacteria_9849_68_13:0.00096651559874851478):0.01508228000029084546[100]):0.11342696136930409401[100],(14_0903_16_40cm_Bacteria_5789_68_8:0.00219842226702800280,(((14_0929_05_30cm_Bacteria_3221_68_11:0.00212416557825718250,14_0927_05_40cm_Bacteria_2314_68_10:0.00854333148630991024):0.00035684829760978718[29],(14_1009_05_30cm_Bacteria_4211_68_10:0.00214985482335724055,14_0903_05_40cm_Bacteria_498_68_8:0.00301066170045758124):0.00065387896811267649[29]):0.00471807302323742472[44],14_0929_05_40cm_Bacteria_3450_68_11:0.00109924892651760238):0.00300435833221562257[34]):0.17795065544231819521[100]):0.06156816587593175877[100],((14_0927_12_20cm_Bacteria_10576_70_8:0.00359823806592529747,(14_1009_13_30cm_Bacteria_9084_70_9:0.00090741333760627121,(14_0929_02_40cm_Bacteria_2848_70_6:0.00000100000050002909,14_0903_13_40cm_Bacteria_1396_70_5:0.00537084452128927872):0.00069895599942355988[53]):0.00269355640911122249[41]):0.10498594505357843054[100],((14_0903_16_30cm_Bacteria_5518_68_8:0.00000100000050002909,14_0929_09_40cm_Bacteria_7006_68_10:0.00150060020327282603):0.09126747550410878318[100],((14_0927_12_20cm_Chloroflexi_6351_68_7:0.05557365762972831663,(14_0929_02_30cm_Bacteria_2628_69_6:0.00278053835431047803,14_0929_02_20cm_Bacteria_2460_69_9:0.00656201367157086771):0.08626051450890916128[100]):0.03571102546644602110[100],(((14_0929_05_40cm_Chloroflexi_3475_67_7:0.03591565345191582298,((14_1009_16_30cm_Bacteria_9806_67_10:0.03628222983467452312,((((14_0929_09_40cm_Bacteria_7055_67_12:0.00888950599426735662,14_0927_09_40cm_Bacteria_6180_67_14:0.00069394847294460471):0.00396642169150453715[100],14_0929_12_30cm_Bacteria_7418_67_9:0.01181705586707064090):0.01559652721737784728[100],14_0927_12_20cm_Bacteria_6453_67_15:0.01867834218542924196):0.01074802866434951092[100],(14_0927_02_20cm_Bacteria_1922_67_12:0.00000100000050002909,14_1009_02_40cm_Bacteria_3836_67_6:0.01760107458974279060):0.01927486899406846005[100]):0.01432610466818541074[99]):0.00783729450288236582[75],14_1009_12_30cm_Bacteria_8515_67_14:0.02806036934300021324):0.00588083521494701337[31]):0.01650614387563216490[83],14_1009_05_40cm_Bacteria_4407_67_7:0.04319707978854821218):0.05799014294720687690[100],(14_1009_13_30cm_Bacteria_9094_67_12:0.02415678214277124439,14_1009_12_30cm_Bacteria_8528_67_7:0.01947442434214774129):0.05246392857306930724[100]):0.01544813627960214993[54]):0.01993325703665736748[83]):0.04670976550943474470[100]):0.07821672863180789692[100]):0.04420588778807934410[95]):0.06370887897718957582[99]):0.11424537847295528070[100]):0.27512461242461738742[100]):0.09659733928190761265[100],(((14_1009_12_20cm_Bacteria_8370_66_8:0.08390306694021855416,(((14_1009_05_20cm_Bacteria_4001_66_6:0.10505014083387910484,(14_1009_09_30cm_Bacteria_8005_66_8:0.04209731681187856012,(14_1009_16_30cm_Bacteria_9653_66_11:0.00000100000050002909,14_1009_16_20cm_Bacteria_9483_66_6:0.00574433408987769147):0.00323635257550028161[95]):0.05944997603509145218[100]):0.02102602427406763744[95],(((14_1009_16_40cm_Bacteria_10081_66_11:0.00517935087325883080,14_1009_16_30cm_Bacteria_9654_65_6:0.00066244623337370070):0.09064097711508214972[100],((14_0927_12_20cm_Bacteria_6334_66_10:0.01770498524890997544,(14_0929_12_30cm_Bacteria_7389_66_9:0.00235648147669630537,14_1009_12_40cm_Bacteria_8716_66_9:0.00016096939029198846):0.02432279978013847377[100]):0.02931021953150976175[100],(14_0927_12_40cm_Bacteria_6541_66_9:0.06455782620325525856,14_0929_12_40cm_Bacteria_7530_66_8:0.05374100170126226705):0.01470519555535597205[50]):0.07590387600550982383[100]):0.02973086989296185381[84],((14_0927_12_20cm_Bacteria_6328_66_16:0.01856621027550347039,14_1009_12_40cm_Bacteria_8675_66_16:0.02428404356516952745):0.04127160445442566716[100],((((14_0927_12_20cm_Bacteria_6337_66_10:0.00000100000050002909,(14_0929_12_30cm_Bacteria_7366_66_10:0.00129835789326798734,14_1009_12_40cm_Bacteria_8709_66_12:0.00044656312562347313):0.00259868118256446944[83]):0.00399665353609488048[94],14_0927_12_40cm_Bacteria_6602_66_6:0.01079494077199231322):0.01839860026305681351[100],(14_0903_13_30cm_Bacteria_4866_66_9:0.05193685573444791620,(14_1009_12_30cm_Bacteria_8507_66_11:0.00000100000050002909,14_1009_12_40cm_Bacteria_8691_66_10:0.00091125167573637654):0.01460786776385631681[100]):0.02051382567184861783[88]):0.02698050771977724555[88],((((14_0927_05_20cm_Bacteria_2171_66_7:0.00367525140922591882,(14_0929_12_20cm_Bacteria_7173_66_12:0.00779038276597495295,14_0929_05_30cm_Bacteria_3201_66_8:0.00909244300234398652):0.00072863763674267342[50]):0.01204310431265919953[91],14_0927_12_40cm_Bacteria_6617_66_14:0.02721966205196132971):0.02398490601538657771[64],(((14_1009_12_30cm_Bacteria_8526_66_10:0.03071479725384854836,14_1009_05_20cm_Bacteria_3983_66_11:0.00000100000050002909):0.00043551598913883679[72],14_0903_16_30cm_Bacteria_5521_66_8:0.00620156176422016932):0.03388208911510412480[100],((14_0903_02_30cm_Bacteria_174_66_7:0.02581144269948943554,14_1009_02_40cm_Bacteria_3820_66_13:0.00000100000050002909):0.00040672963650872186[65],(14_1009_16_30cm_Bacteria_9612_66_46:0.00000100000050002909,14_1009_05_30cm_Bacteria_4159_66_7:0.00045637788281260069):0.00083757266895478585[89]):0.04129391278900468309[100]):0.01207804010050672616[24]):0.01894459244419488195[59],((((14_1009_05_20cm_Bacteria_4033_66_6:0.05058608490099130578,14_0927_09_20cm_Bacteria_6038_66_8:0.09192938078780590883):0.02706842996682221753[56],14_0927_05_40cm_Bacteria_2367_66_6:0.00108934860797440429):0.02691563773817345906[50],((14_0903_12_40cm_Bacteria_4661_66_7:0.00176313823763349885,(14_0903_05_40cm_Bacteria_469_66_9:0.00128254946076132169,14_0927_12_40cm_Bacteria_6503_65_17:0.00213980988621011040):0.00000100000050002909[39]):0.00041937438745974308[40],14_1009_09_40cm_Bacteria_8173_65_11:0.00128960617285721682):0.01440456889152717974[100]):0.03385877106801951641[50],((14_0927_12_40cm_Bacteria_6509_66_7:0.01184502435757585001,14_1009_16_30cm_Bacteria_9603_66_16:0.00036635046332588567):0.04810709610462720470[100],(((14_0903_05_30cm_Bacteria_4569_68_6:0.00076845444969540755,(14_0929_05_40cm_Bacteria_3436_68_16:0.01662459793539675448,14_0927_05_40cm_Bacteria_2305_68_11:0.00185532038879932426):0.00072395145792412963[56]):0.06289997447549713905[100],14_1009_05_30cm_Bacteria_4185_68_7:0.04281211129070332938):0.01658308511493661319[84],(14_1009_16_20cm_Bacteria_9510_67_7:0.08063586960317153940,14_1009_09_20cm_Bacteria_7734_68_7:0.04427290250246517650):0.01139249254878464158[42]):0.01266719917087928519[60]):0.02618853087616584627[96]):0.00904661107875883580[35]):0.02375802493538354057[87]):0.00988789364741012727[49]):0.06353259385618512112[100]):0.02707332967185895750[80]):0.03611796859442836100[82],(((14_0929_02_20cm_Bacteria_2503_67_8:0.00302504134601660991,14_0927_05_20cm_Bacteria_2183_67_7:0.00168032304701480183):0.02281996495464454211[100],(14_0929_02_40cm_Bacteria_2850_67_8:0.07733983609154873595,14_0919_02_20cm_Bacteria_5913_67_7:0.03194052760060579754):0.01715481809615108932[56]):0.03323289250002235684[66],14_1009_05_40cm_Bacteria_4414_67_7:0.04248143213224363918):0.03138272134994737200[88]):0.06709850427798622063[82]):0.13053129362467982832[100],((14_0903_12_30cm_Bacteria_1108_73_5:0.24437434005777247670,14_0929_05_20cm_Bacteria_2979_70_7:0.19493958555243592889):0.04809938085674714259[76],((14_0929_12_20cm_Bacteria_7176_69_7:0.00066181898089733363,14_1009_12_20cm_Bacteria_8371_69_6:0.00257884758168449007):0.13924914316043274232[100],(14_1009_09_20cm_Bacteria_7713_68_14:0.00220900989522370729,(14_0929_12_20cm_Bacteria_7168_68_10:0.00044218916327799546,14_0927_09_20cm_Bacteria_6029_68_7:0.01795853756440982454):0.00100103446772480988[73]):0.16558905595728046212[100]):0.06525462226470976623[100]):0.03781019904714520014[68]):0.23931378543181006102[100],(((14_1009_16_40cm_Bacteria_10197_68_6:0.14494978985462222965,(14_0929_12_20cm_Bacteria_7180_68_10:0.00131323246846931229,14_1009_12_30cm_Bacteria_8503_67_7:0.00213466095767884598):0.12619649240084615527[100]):0.10951800705675202030[100],((14_1009_12_20cm_Bacteria_8356_72_5:0.00000100000050002909,14_0927_12_20cm_Bacteria_6367_73_6:0.00288922751676927263):0.23532104055246211294[100],14_0927_12_20cm_Bacteria_6329_70_21:0.15429288505226132489):0.05393302578538675812[99]):0.19881944705580864574[100],(14_0927_12_40cm_Bacteria_6506_67_17:0.16572458289632019390,(14_0903_12_20cm_Bacteria_885_69_7:0.18266669824248940590,((14_1009_12_20cm_Bacteria_8345_65_5:0.01963489703526525437,14_0929_12_20cm_Bacteria_7172_66_10:0.00000100000050002909):0.12476939676391438083[100],((14_0929_09_20cm_Bacteria_6730_65_7:0.00572562246242578048,14_1009_09_20cm_Bacteria_7746_65_6:0.01475095789920079226):0.09879937722702103464[100],(((14_1009_16_20cm_Bacteria_9469_65_9:0.00968656326666521468,14_1009_02_40cm_Bacteria_3841_65_8:0.01117080308061435545):0.02545495760497490725[98],((14_0927_09_20cm_Bacteria_6032_66_9:0.00000100000050002909,14_0929_09_30cm_Bacteria_6832_65_9:0.00104816030543154011):0.02680087378347307051[100],(14_1009_16_40cm_Bacteria_10161_66_12:0.02256600804967392668,(14_1009_02_30cm_Bacteria_3693_65_7:0.01824163498236573699,(14_0903_02_30cm_Bacteria_227_65_6:0.00344792461955090819,(14_1009_13_20cm_Bacteria_8927_66_8:0.00066768200600692993,((14_0903_12_20cm_Bacteria_926_65_5:0.00060370075966896281,14_0927_09_20cm_Bacteria_6025_66_9:0.00061672989148469140):0.00061230015663177849[69],14_1009_16_20cm_Bacteria_9487_66_12:0.00000100000050002909):0.00000100000050002909[21]):0.00088128708323905423[41]):0.00684917906788498360[99]):0.01297341489545583357[63]):0.00878850194428459040[52]):0.00758718658814981888[46]):0.03150201410408794839[100],((((14_1009_13_20cm_Bacteria_8947_65_7:0.00252989927378513774,14_1009_13_30cm_Bacteria_9129_66_7:0.00401810944959062142):0.03358971399833331900[100],(14_1009_12_40cm_Bacteria_8698_65_8:0.00056541819664987741,14_1009_09_40cm_Bacteria_8215_66_7:0.04138825961146387622):0.02167376605206268458[100]):0.04700665143470503932[100],(((14_1009_05_30cm_Bacteria_4249_66_12:0.02471342489731719050,(14_1009_12_20cm_Bacteria_8343_66_8:0.01744379385418339326,(14_1009_09_40cm_Bacteria_8192_66_9:0.00288176215358731556,14_1009_02_40cm_Bacteria_3862_66_7:0.00291557094215058382):0.01085027575437793983[100]):0.00699728379834411128[85]):0.00618782147358302309[89],14_0929_12_20cm_Bacteria_7182_66_11:0.01814567758707048492):0.03322791850613485143[100],(14_1009_16_40cm_Bacteria_10051_66_9:0.00088285990344372331,14_1009_16_30cm_Bacteria_9780_66_8:0.00255639939523459548):0.06087161488566449757[100]):0.01044047007468957428[51]):0.01557012207912166976[87],(14_1009_09_30cm_Bacteria_7972_66_13:0.03423624657068551069,(14_1009_12_20cm_Bacteria_8347_66_8:0.00404076269359794106,14_1009_09_20cm_Bacteria_7748_66_6:0.04182364982575170059):0.04031275865097366795[100]):0.02837921030572455872[100]):0.01479052108383788373[88]):0.02334278439721648724[87]):0.05804750487182322449[100]):0.04231152547034280897[100]):0.04841011826596874901[96]):0.24656348167543218342[100]):0.06824152769111163641[97]):0.15902097396965639287[100]):0.07851604406670198433[100]):0.07037128202689943435[99]):0.02909457734769155257[21]):0.05156919247019527835[94],(((Bacteria_Firmicutes_Clostridia_Halanaerobiales_Halanaerobiaceae_Halanaerobium_sp._sapolanicus:0.29053485134826623204,Bacteria_Firmicutes_Clostridia_Halanaerobiales_Halanaerobiaceae_Halothermothrix_orenii_H_168:0.16685733556116003062):0.23355413054854654020[100],((Bacteria_Firmicutes_Negativicutes_Selenomonadales_Veillonellaceae_Dialister_microaerophilus_UPII_345_E_contig00002:0.13065298974663847043,Bacteria_Firmicutes_Negativicutes_Selenomonadales_Veillonellaceae_Allisonella_histaminiformans_DSM_15230:0.11508468941853486345):0.36534031863998384093[100],((Bacteria_Firmicutes_Bacilli_Lactobacillales_Enterococcaceae_Bavariicoccus_seileri_DSM_19936:0.14310130028105941258,Bacteria_Firmicutes_Bacilli_Lactobacillales_Carnobacteriaceae_Atopobacter_phocae_ATCC_BAA_285:0.10915859205330609438):0.25626765817514579604[100],(Bacteria_Firmicutes_Bacilli_Bacillales_Paenibacillaceae_Aneurinibacillus_group_Aneurinibacillus_terranovensis_DSM_18919:0.13549170920530004270,Bacteria_Firmicutes_Bacilli_Bacillales_Paenibacillaceae_Brevibacillus_brevis_NBRC_100599:0.17860194107852417345):0.09005068460815031373[99]):0.14713407406093712004[100]):0.10317954299069105606[100]):0.07043142729861301410[97],(((Actinobacteria_bacterium_RBG_13_55_18:0.39238372576379815238,Bacteria_CP_novel_BJP_IG2158_Novel_57_21:0.46646191651266483147):0.11552295041713048218[100],((Actinobacteria_bacterium_GWC2_53_9:0.11022418007937392903,CG_4_10_14_0_8_um_filter_cor_Actinobacteria_50_43:0.16621253507006544803):0.18574880153952522122[100],(Actinobacteria_bacterium_RBG_19FT_COMBO_36_27:0.11797513999538372653,(Actinobacteria_bacterium_RBG_13_35_12:0.06630095955102248417,CG08_land_8_20_14_0_20_Actinobacteria_35_9:0.08024556627522030916):0.05145954107226343582[94]):0.58739273820160153861[100]):0.08044940317530990814[46]):0.03532621371099720076[19],((((((Actinobacteria_bacterium_RBG_16_67_15:0.16447756950671418852,(Actinobacteria_bacterium_RBG_16_67_10:0.06962172754469429792,Actinobacteria_bacterium_RBG_16_68_21:0.06926577014504935181):0.07582910166360812276[100]):0.08397910763704584391[100],Actinobacteria_bacterium_RBG_16_70_17:0.16554948651155984574):0.28144688408177531702[100],((Bacteria_Actinobacteria_Actinobacteria_Acidimicrobidae_Acidimicrobiales_Acidimicrobineae_Acidimicrobiaceae_Acidimicrobium_ferrooxidans_DSM_10331:0.23199172676178433927,Bacteria_Actinobacteria_Actinobacteria_Acidimicrobidae_Acidimicrobiales_Acidimicrobineae_Acidimicrobiaceae_Ferrimicrobium_acidiphilum_DSM_19497:0.24974099954348519259):0.25308255431569975924[100],((14_1009_16_30cm_Actinobacteria_9921_67_6:0.32118010004195712837,((14_0903_12_20cm_Actinobacteria_894_72_7:0.13648690435245491859,14_0919_05_20cm_Actinobacteria_1528_70_7:0.16894807574853606957):0.05685029338329379567[99],(14_1009_16_30cm_Actinobacteria_9660_70_8:0.13696182377429599875,14_1009_16_30cm_Actinobacteria_9742_71_9:0.13649655771774746316):0.05231290177092491611[99]):0.04890606565335191280[99]):0.03738584126832832089[56],(14_0903_13_30cm_Actinobacteria_4882_65_7:0.34492784155094557974,(Bacteria_Actinobacteria_Actinobacteria_unclassified_Actinobacteria_Candidatus_Microthrix_parvicella_Bio17_1:0.29955417343872203784,Bacteria_Actinobacteria_Actinobacteria_Acidimicrobidae_Acidimicrobiales_Acidimicrobineae_Acidimicrobiaceae_Ilumatobacter_coccineum_YM16_304:0.33736207708766652313):0.05435080184362916372[90]):0.05379026277800020434[98]):0.06193653581568114852[67]):0.12207872249689341593[100]):0.09618939204349589989[100],((Bacteria_Actinobacteria_Actinobacteria_Nitriliruptoridae_Nitriliruptorales_Nitriliruptoraceae_Nitriliruptor_alkaliphilus_DSM_45188:0.45858279409855245978,(((Bacteria_Actinobacteria_Actinobacteria_Actinobacteridae_Actinomycetales_Streptosporangineae_Thermomonosporaceae_Actinomadura_madurae_LIID_AJ290:0.11942999919234428829,Bacteria_Actinobacteria_Actinobacteria_Actinobacteridae_Actinomycetales_Streptosporangineae_Thermomonosporaceae_Thermomonospora_curvata_DSM_43183:0.10182145767278277804):0.07215444197577183805[100],((Bacteria_Actinobacteria_Actinobacteria_Actinobacteridae_Actinomycetales_Streptosporangineae_Nocardiopsaceae_Thermobifida_fusca_YX:0.10190863007134905172,(Bacteria_Actinobacteria_Actinobacteria_Actinobacteridae_Actinomycetales_Streptosporangineae_Nocardiopsaceae_Nocardiopsis_alba_ATCC_BAA_2165:0.09619476154001808943,Bacteria_Actinobacteria_Actinobacteria_Actinobacteridae_Actinomycetales_Streptosporangineae_Nocardiopsaceae_Marinactinospora_thermotolerans_DSM_45154:0.05274129696510424653):0.02368387217392020280[56]):0.11548971247133013596[100],(Bacteria_Actinobacteria_Actinobacteria_Actinobacteridae_Actinomycetales_Pseudonocardineae_Pseudonocardiaceae_Thermobispora_bispora_DSM_43833:0.07529777158714905105,(Bacteria_Actinobacteria_Actinobacteria_Actinobacteridae_Actinomycetales_Streptosporangineae_Streptosporangiaceae_Microbispora_sp._ATCC_PTA_5024:0.03750052368036704137,(Bacteria_Actinobacteria_Actinobacteria_Actinobacteridae_Actinomycetales_Streptosporangineae_Streptosporangiaceae_Nonomuraea_coxensis_DSM_45129:0.06530925123482735073,Bacteria_Actinobacteria_Actinobacteria_Actinobacteridae_Actinomycetales_Streptosporangineae_Streptosporangiaceae_Streptosporangium_roseum_DSM_43021:0.05786498201942948116):0.02149776363353543551[54]):0.04770561245540531903[96]):0.09989620967201015556[100]):0.03078690759605438865[61]):0.05310629947132485679[100],((((Bacteria_Actinobacteria_Actinobacteria_Actinobacteridae_Actinomycetales_Frankineae_Frankiaceae_Frankia_alni_ACN14a:0.20741299153981071490,(Bacteria_Actinobacteria_Actinobacteria_Actinobacteridae_Actinomycetales_Frankineae_Geodermatophilaceae_Geodermatophilus_obscurus_DSM_43160:0.04528744952857489264,Bacteria_Actinobacteria_Actinobacteria_Actinobacteridae_Actinomycetales_Frankineae_Geodermatophilaceae_Blastococcus_saxobsidens_DD2:0.04619617445643516701):0.15657729073450049606[100]):0.04302226708640704417[64],((Bacteria_Actinobacteria_Actinobacteria_Actinobacteridae_Actinomycetales_Frankineae_Nakamurellaceae_Nakamurella_multipartita_DSM_44233:0.22760673131301828453,(((Bacteria_Actinobacteria_Actinobacteria_Actinobacteridae_Actinomycetales_Corynebacterineae_Mycobacteriaceae_Amycolicicoccus_subflavus_DQS3_9A1:0.14648474881296438821,((Bacteria_Actinobacteria_Actinobacteria_Actinobacteridae_Actinomycetales_Corynebacterineae_Dietziaceae_Dietzia_cinnamea_P4_contig00104:0.13537059725066957760,(Bacteria_Actinobacteria_Actinobacteria_Actinobacteridae_Actinomycetales_Corynebacterineae_Corynebacteriaceae_Corynebacterium_argentoratense_DSM_44202:0.09130189907485228296,Bacteria_Actinobacteria_Actinobacteria_Actinobacteridae_Bifidobacteriales_unclassified_Bifidobacteriales_Turicella_otitidis_ATCC_51513:0.19765514269023090610):0.15085728428718017669[100]):0.06627774203189264191[100],((Bacteria_Actinobacteria_Actinobacteria_Actinobacteridae_Actinomycetales_Corynebacterineae_Mycobacteriaceae_Mycobacterium_abscessus_bolletii_50594:0.15507620172120806235,((Bacteria_Actinobacteria_Actinobacteria_Actinobacteridae_Actinomycetales_Corynebacterineae_Nocardiaceae_Smaragdicoccus_niigatensis_DSM_44881:0.12144655683414244673,Bacteria_Actinobacteria_Actinobacteria_Actinobacteridae_Actinomycetales_Corynebacterineae_Nocardiaceae_Nocardia_brasiliensis_ATCC_700358:0.07625554726789536553):0.03577632118644718390[100],Bacteria_Actinobacteria_Actinobacteria_Actinobacteridae_Actinomycetales_Corynebacterineae_Nocardiaceae_Rhodococcus_sp._BCP1:0.06295749058966666756):0.03121460549849270835[100]):0.02694654894405397808[94],(Bacteria_Actinobacteria_Actinobacteria_Actinobacteridae_Actinomycetales_Corynebacterineae_Tsukamurellaceae_Tsukamurella_paurometabola_DSM_20162:0.12899686666776755128,(Bacteria_Actinobacteria_Actinobacteria_Corynebacteriales_Gordoniaceae_Gordonia_sp._KTR9:0.02281117633327073638,Bacteria_Actinobacteria_Actinobacteria_Corynebacteriales_Gordoniaceae_Gordonia_bronchialis_DSM_43247:0.02246240922553736225):0.08364184572529687056[100]):0.02551015820111371402[90]):0.01999572607421303341[78]):0.02630179220519852576[94]):0.04485374980777302734[96],Bacteria_Actinobacteria_Actinobacteria_Actinobacteridae_Actinomycetales_Corynebacterineae_Segniliparaceae_Segniliparus_rotundus_DSM_44985:0.24679615042609537312):0.06762346930057765160[99],((Bacteria_Actinobacteria_Actinobacteria_Actinobacteridae_Actinomycetales_Pseudonocardineae_Pseudonocardiaceae_Actinomycetospora_chiangmaiensis_DSM_45062:0.22575364550160942345,Bacteria_Actinobacteria_Actinobacteria_Actinobacteridae_Actinomycetales_Pseudonocardineae_Pseudonocardiaceae_Pseudonocardia_dioxanivorans_CB1190:0.16245208975688932296):0.03215693334533538394[54],(((Bacteria_Actinobacteria_Actinobacteria_Actinobacteridae_Actinomycetales_Pseudonocardineae_Pseudonocardiaceae_Sciscionella_marina_DSM_45152:0.17765274060998928474,((Bacteria_Actinobacteria_Actinobacteria_Actinobacteridae_Actinomycetales_Pseudonocardineae_Pseudonocardiaceae_Thermocrispum_agreste_DSM_44070:0.14867280736208385306,(Bacteria_Actinobacteria_Actinobacteria_Actinobacteridae_Actinomycetales_Pseudonocardineae_Pseudonocardiaceae_Prauserella_rugosa_DSM_43194:0.08499139239345820940,Bacteria_Actinobacteria_Actinobacteria_Actinobacteridae_Actinomycetales_Pseudonocardineae_Pseudonocardiaceae_Saccharomonospora_viridis_DSM_43017:0.07580103863845155665):0.02627359680374679804[91]):0.02049763581907969312[97],Bacteria_Actinobacteria_Actinobacteria_Actinobacteridae_Actinomycetales_Pseudonocardineae_Pseudonocardiaceae_Amycolatopsis_mediterranei_RB:0.08354674835133424349):0.05174199014404294583[100]):0.02604910734060417524[100],(Bacteria_Actinobacteria_Actinobacteria_Actinobacteridae_Actinomycetales_Pseudonocardineae_Pseudonocardiaceae_Saccharopolyspora_erythraea_NRRL_2338:0.05906949584916146301,Bacteria_Actinobacteria_Actinobacteria_Actinobacteridae_Actinomycetales_Actinopolysporineae_Actinopolysporaceae_Actinopolyspora_mortivallis_HS_1_DSM_44261:0.14205659903714604186):0.09329003569495346315[100]):0.02640556932241333241[88],(Bacteria_Actinobacteria_Actinobacteria_Actinobacteridae_Actinomycetales_Pseudonocardineae_Pseudonocardiaceae_Actinoalloteichus_cyanogriseus_DSM_43889:0.14430232922919761229,(Bacteria_Actinobacteria_Actinobacteria_Actinobacteridae_Actinomycetales_Pseudonocardineae_Pseudonocardiaceae_Kutzneria_albida_DSM_43870:0.08816904048085200118,(Bacteria_Actinobacteria_Actinobacteria_Actinobacteridae_Actinomycetales_Pseudonocardineae_Pseudonocardiaceae_Actinokineospora_inagensis_DSM_44258:0.10734410027053095660,(Bacteria_Actinobacteria_Actinobacteria_Actinobacteridae_Actinomycetales_Pseudonocardineae_Pseudonocardiaceae_Saccharothrix_espanaensis_DSM_44229:0.02868538490119939763,Bacteria_Actinobacteria_Actinobacteria_Actinobacteridae_Actinomycetales_Pseudonocardineae_Pseudonocardiaceae_Actinosynnema_mirum_DSM_43827:0.02634580140078774182):0.06687909863670261912[100]):0.02323072263729343903[53]):0.02255614157664379699[91]):0.01830628676715976080[57]):0.04058504140681994804[98]):0.02344852013258975562[56]):0.03044331663621105410[89]):0.04691693073628666610[100],(Bacteria_Actinobacteria_Actinobacteria_Actinobacteridae_Actinomycetales_Frankineae_Cryptosporangiaceae_Cryptosporangium_arvum_YU_629_21_DSM_44712:0.18887021222660502207,(((Bacteria_Actinobacteria_Actinobacteria_Actinobacteridae_Actinomycetales_Glycomycineae_Glycomycetaceae_Glycomyces_arizonensis_DSM_44726:0.08188092382418803161,Bacteria_Actinobacteria_Actinobacteria_Actinobacteridae_Actinomycetales_Glycomycineae_Glycomycetaceae_Haloglycomyces_albus_DSM_45210:0.16052364166521634892):0.17569650126268163137[100],Bacteria_Actinobacteria_Actinobacteria_Actinobacteridae_Actinomycetales_Glycomycineae_Glycomycetaceae_Stackebrandtia_nassauensis_DSM_44728:0.15253258563546331916):0.09399144856291018202[100],(Bacteria_Actinobacteria_Actinobacteria_Actinobacteridae_Actinomycetales_Micromonosporineae_Micromonosporaceae_Longispora_albida_DSM_44784:0.12732207583605070766,(((14_0903_05_20cm_Micromonosporales_397_71_6:0.10462835048856353182,14_1009_16_30cm_Actinobacteria_9682_72_9:0.07160524520221586697):0.05835073274456226838[100],((Bacteria_Actinobacteria_Actinobacteria_Actinobacteridae_Actinomycetales_Micromonosporineae_Micromonosporaceae_Catelliglobosispora_koreensis_DSM_44566:0.08846426940426486973,Bacteria_Actinobacteria_Actinobacteria_Actinobacteridae_Actinomycetales_Micromonosporineae_Micromonosporaceae_Hamadaea_tsunoensis_DSM_44101:0.08575237357632352342):0.04495255572832489860[100],(Bacteria_Actinobacteria_Actinobacteria_Actinobacteridae_Actinomycetales_Micromonosporineae_Micromonosporaceae_Actinoplanes_missouriensis_NBRC_102363:0.08370431933459758500,(Bacteria_Actinobacteria_Actinobacteria_Actinobacteridae_Actinomycetales_Micromonosporineae_Micromonosporaceae_Micromonospora_sp._L5:0.01868506607336731934,(Bacteria_Actinobacteria_Actinobacteria_Actinobacteridae_Actinomycetales_Micromonosporineae_Micromonosporaceae_Salinispora_arenicola_CNS_205:0.04017012039974433152,Bacteria_Actinobacteria_Actinobacteria_Actinobacteridae_Actinomycetales_Micromonosporineae_Micromonosporaceae_Verrucosispora_maris_AB_18_032:0.02383954196789997426):0.00956715280079423538[56]):0.04044789111171693402[100]):0.02710201110098462568[100]):0.02370145114190061117[98]):0.02317221620348305228[62],Bacteria_Actinobacteria_Actinobacteria_Actinobacteridae_Actinomycetales_Micromonosporineae_Micromonosporaceae_Micromonosporaceae_bacterium_URHE0070:0.12807841655381338453):0.02299639172758142711[67]):0.07450817896972546095[100]):0.06262096373884493139[100]):0.02882866012027102479[89]):0.02449201664499739070[58]):0.03802337720709674657[91],(Bacteria_Actinobacteria_Actinobacteria_Actinobacteridae_Actinomycetales_Frankineae_Sporichthyaceae_Sporichthya_polymorpha_DSM_43042:0.21562229921036499269,((Bacteria_Actinobacteria_Actinobacteria_Actinobacteridae_Actinomycetales_Pseudonocardineae_Pseudonocardiaceae_Jiangella_gansuensis_YIM_002_DSM_44835:0.19150624618189010517,(((Bacteria_Actinobacteria_Actinobacteria_Actinobacteridae_Actinomycetales_Propionibacterineae_Nocardioidaceae_Kribbella_flavida_DSM_17836:0.16307845304167689626,(Bacteria_Actinobacteria_Actinobacteria_Actinobacteridae_Actinomycetales_Propionibacterineae_Propionibacteriaceae_Microlunatus_phosphovorus_NM_1:0.11861601701476734427,((Bacteria_Actinobacteria_Actinobacteria_Actinobacteridae_Actinomycetales_Propionibacterineae_Propionibacteriaceae_Aestuariimicrobium_kwangyangense_DSM_21549:0.15124569624759756636,(Bacteria_Actinobacteria_Actinobacteria_Actinobacteridae_Actinomycetales_Propionibacterineae_Propionibacteriaceae_Propionimicrobium_lymphophilum_DSM_4903:0.20055873565981771622,(Bacteria_Actinobacteria_Actinobacteria_Actinobacteridae_Actinomycetales_Propionibacterineae_Propionibacteriaceae_Propionibacterium_acnes_KPA171202:0.00152608048063328575,CG1_02_FULL_Propionibacterium_60_36:0.00054462693471676264):0.15572929395375398332[100]):0.04741633587849510695[97]):0.04695469931363151911[100],Bacteria_Actinobacteria_Actinobacteria_Actinobacteridae_Actinomycetales_Propionibacterineae_Nocardioidaceae_Propionicicella_superfundia_DSM_22317:0.18047665190704664795):0.05569094231780431781[100]):0.10049218171476581585[100]):0.02953803851422058882[88],(Bacteria_Actinobacteria_Actinobacteria_Actinobacteridae_Actinomycetales_Propionibacterineae_Nocardioidaceae_Aeromicrobium_marinum_DSM_15272:0.18382896100720444443,(Bacteria_Actinobacteria_Actinobacteria_Actinobacteridae_Actinomycetales_Propionibacterineae_Nocardioidaceae_Marmoricola_sp._URHB0036:0.09564791865018736072,Bacteria_Actinobacteria_Actinobacteria_Actinobacteridae_Actinomycetales_Propionibacterineae_Nocardioidaceae_Nocardioides_sp._JS614:0.09786979602300872882):0.07001435182358953235[100]):0.05889978251882069943[99]):0.04479914050411593768[96],Bacteria_Actinobacteria_Actinobacteria_Actinobacteridae_Actinomycetales_Propionibacterineae_Nocardioidaceae_Actinopolymorpha_alba_DSM_45243:0.23075043443712603408):0.03899114266135347839[49]):0.03992580814352802293[94],(((Bacteria_Actinobacteria_Actinobacteria_Actinobacteridae_Actinomycetales_Catenulisporineae_Actinospicaceae_Actinospica_robiniae_DSM_44927:0.11452153353150894277,Bacteria_Actinobacteria_Actinobacteria_Actinobacteridae_Actinomycetales_Catenulisporineae_Catenulisporaceae_Catenulispora_acidiphila_DSM_44928:0.14102936150041567309):0.08541907543628363131[100],((Bacteria_Actinobacteria_Actinobacteria_Actinobacteridae_Actinomycetales_Streptomycineae_Streptomycetaceae_Kitasatospora_setae_KM_6054_NBRC_14216:0.08595161384736822729,Bacteria_Actinobacteria_Actinobacteria_Actinobacteridae_Actinomycetales_Streptomycineae_Streptomycetaceae_Streptacidiphilus_oryzae_TH49:0.05808024333583877014):0.03495438769008323010[98],(Bacteria_Actinobacteria_Actinobacteria_Actinobacteridae_Actinomycetales_Streptomycineae_Streptomycetaceae_Streptomycetaceae_bacterium_MP113_05:0.08483717108699291576,Bacteria_Actinobacteria_Actinobacteria_Actinobacteridae_Actinomycetales_Streptomycineae_Streptomycetaceae_Streptomyces_coelicolor_A32:0.05035266833720260932):0.04110442936228763527[100]):0.08741301998617378999[100]):0.04167874682657887048[98],(Bacteria_Actinobacteria_Actinobacteria_Actinobacteridae_Actinomycetales_Kineosporiineae_Kineosporiaceae_Kineococcus_radiotolerans_SRS30216:0.19702959359744742773,((((Bacteria_Actinobacteria_Actinobacteria_Actinobacteridae_Actinomycetales_Micrococcineae_Dermacoccaceae_Dermacoccus_nishinomiyaensis_M25:0.10375956581139374191,Bacteria_Actinobacteria_Actinobacteria_Actinobacteridae_Actinomycetales_Micrococcineae_Dermacoccaceae_Demetria_terragena_DSM_11295:0.11614191567659028215):0.02906561147459345643[83],((Bacteria_Actinobacteria_Actinobacteria_Actinobacteridae_Actinomycetales_Micrococcineae_Intrasporangiaceae_Serinicoccus_marinus_MCCC_1A05965:0.07947358879774962803,Bacteria_Actinobacteria_Actinobacteria_Actinobacteridae_Actinomycetales_Micrococcineae_Intrasporangiaceae_Ornithinimicrobium_pekingense_DSM_21552:0.06076553469252584522):0.09196736796353059684[100],Bacteria_Actinobacteria_Actinobacteria_Actinobacteridae_Actinomycetales_Micrococcineae_Dermacoccaceae_Kytococcus_sedentarius_DSM_20547:0.17517413678935508936):0.02673697320161176963[64]):0.03052802172001795045[94],((Bacteria_Actinobacteria_Actinobacteria_Actinobacteridae_Actinomycetales_Micrococcineae_Intrasporangiaceae_Arsenicicoccus_bolidensis_DSM_15745:0.12661121377688008827,((Bacteria_Actinobacteria_Actinobacteria_Actinobacteridae_Actinomycetales_Micrococcineae_Intrasporangiaceae_Tetrasphaera_elongata_DSM_14184:0.09480079974985969327,Bacteria_Actinobacteria_Actinobacteria_Actinobacteridae_Actinomycetales_Micrococcineae_Intrasporangiaceae_Janibacter_sp._HTCC2649:0.08312350325454034849):0.05420343839941278719[100],Bacteria_Actinobacteria_Actinobacteria_Actinobacteridae_Actinomycetales_Micrococcineae_Intrasporangiaceae_Intrasporangium_calvum_DSM_43043:0.11212844962032818275):0.02513980017490811958[44]):0.01948342051096008803[46],(Bacteria_Actinobacteria_Actinobacteria_Actinobacteridae_Actinomycetales_Micrococcineae_Dermatophilaceae_Austwickia_chelonae_NBRC_105200:0.11896633818791504944,(Bacteria_Actinobacteria_Actinobacteria_Actinobacteridae_Actinomycetales_Micrococcineae_Dermatophilaceae_Dermatophilus_congolensis_DSM_44180:0.15803065779619301923,(Bacteria_Actinobacteria_Actinobacteria_Actinobacteridae_Actinomycetales_Micrococcineae_Dermatophilaceae_Kineosphaera_limosa_NBRC_100340:0.08775652806632945613,Bacteria_Actinobacteria_Actinobacteria_Actinobacteridae_Actinomycetales_Micrococcineae_Dermatophilaceae_Mobilicoccus_pelagius_NBRC_104925:0.11283291405855337686):0.02382090636123534999[65]):0.01937268032892961941[77]):0.03682115747180288862[99]):0.01979878981626164575[71]):0.04640107538797256376[100],(((Bacteria_Actinobacteria_Actinobacteria_Actinobacteridae_Actinomycetales_Micrococcineae_Dermabacteraceae_Brachybacterium_faecium_DSM_4810:0.11682671946884681802,Bacteria_Actinobacteria_Actinobacteria_Actinobacteridae_Actinomycetales_Micrococcineae_Dermabacteraceae_Dermabacter_sp._HFH0086:0.11560698882986955582):0.12169658203218941539[100],((((Bacteria_Actinobacteria_Actinobacteria_Actinobacteridae_Bifidobacteriales_Bifidobacteriaceae_Bifidobacterium_animalis_animalis_ATCC_25527:0.08550431355305357362,Bacteria_Actinobacteria_Actinobacteria_Actinobacteridae_Bifidobacteriales_Bifidobacteriaceae_Gardnerella_vaginalis_409_05:0.07997553971295985609):0.03540219847643664292[97],(Bacteria_Actinobacteria_Actinobacteria_Actinobacteridae_Bifidobacteriales_Bifidobacteriaceae_Alloscardovia_omnicolens_DSM_21503:0.09923827288369670152,Bacteria_Actinobacteria_Actinobacteria_Actinobacteridae_Bifidobacteriales_Bifidobacteriaceae_Parascardovia_denticolens_DSM_10105_Contig1484:0.10129161925101778929):0.03325919536759878309[82]):0.36846383534192400644[100],((Bacteria_Actinobacteria_Actinobacteria_Actinobacteridae_Actinomycetales_Actinomycineae_Actinomycetaceae_Actinobaculum_schaalii_CCUG_27420:0.17518511829377927946,(Bacteria_Actinobacteria_Actinobacteria_Actinobacteridae_Actinomycetales_Actinomycineae_Actinomycetaceae_Arcanobacterium_haemolyticum_DSM_20595:0.11295502426334286250,Bacteria_Actinobacteria_Actinobacteria_Actinobacteridae_Actinomycetales_Actinomycineae_Actinomycetaceae_Trueperella_pyogenes_TP6375:0.15594529762655628957):0.05354399035735629003[99]):0.09561197469670146276[100],((Bacteria_Actinobacteria_Actinobacteria_Actinobacteridae_Actinomycetales_Actinomycineae_Actinomycetaceae_MobiluncusFalcivibrio_group_Mobiluncus_curtisii_ATCC_43063:0.23400823185824673467,Bacteria_Actinobacteria_Actinobacteria_Actinobacteridae_Actinomycetales_Actinomycineae_Actinomycetaceae_Varibaculum_cambriense_DSM_15806:0.23870533378500610744):0.07365325124856839101[99],Bacteria_Actinobacteria_Actinobacteria_Actinobacteridae_Actinomycetales_Actinomycineae_Actinomycetaceae_Actinomyces_naeslundii_Howell_279_ATCC_12104:0.17090413780152144407):0.03418486476866905432[46]):0.03487275896550467991[41]):0.04104869113215577764[85],(((Bacteria_Actinobacteria_Actinobacteria_Actinobacteridae_Actinomycetales_Micrococcineae_Cellulomonadaceae_Cellulomonas_flavigena_DSM_20109:0.10532253882936312706,Bacteria_Actinobacteria_Actinobacteria_Actinobacteridae_Actinomycetales_Micrococcineae_Cellulomonadaceae_Actinotalea_ferrariae_CF5_4:0.08803486313131314578):0.02462998780361150622[100],((Bacteria_Actinobacteria_Actinobacteria_Actinobacteridae_Actinomycetales_Micrococcineae_Promicromonosporaceae_Cellulosimicrobium_cellulans_J36_ICCI:0.05493964037895960467,(((Bacteria_Actinobacteria_Actinobacteria_Actinobacteridae_Actinomycetales_Micrococcineae_Promicromonosporaceae_Promicromonospora_kroppenstedtii_RS16_DSM_19349:0.07169561699375544273,Bacteria_Actinobacteria_Actinobacteria_Actinobacteridae_Actinomycetales_Micrococcineae_Promicromonosporaceae_Xylanimonas_cellulosilytica_DSM_15894:0.06574785038378727631):0.01351327922321018948[64],Bacteria_Actinobacteria_Actinobacteria_Actinobacteridae_Actinomycetales_Micrococcineae_Promicromonosporaceae_Isoptericola_variabilis_225:0.05349211909607212712):0.02453488412509774105[90],Bacteria_Actinobacteria_Actinobacteria_Actinobacteridae_Actinomycetales_Micrococcineae_Cellulomonadaceae_Paraoerskovia_marina_DSM_21750:0.09134129345557850943):0.01199149906880273703[46]):0.01398658748673104434[94],(Bacteria_Actinobacteria_Actinobacteria_Actinobacteridae_Actinomycetales_Micrococcineae_Sanguibacteraceae_Sanguibacter_keddieii_DSM_10542:0.06250662402987200439,Bacteria_Actinobacteria_Actinobacteria_Actinobacteridae_Actinomycetales_Micrococcineae_Jonesiaceae_Jonesia_denitrificans_DSM_20603:0.14429137075498482679):0.03354949342362520404[97]):0.01797517933528422485[100]):0.04622794119176380778[100],(Bacteria_Actinobacteria_Actinobacteria_Actinobacteridae_Actinomycetales_Micrococcineae_Bogoriellaceae_Georgenia_sp._SUBG003:0.11252626218468907149,(Bacteria_Actinobacteria_Actinobacteria_Actinobacteridae_Actinomycetales_Micrococcineae_Beutenbergiaceae_Beutenbergia_cavernae_DSM_12333:0.12219414094850784835,Bacteria_Actinobacteria_Actinobacteria_Actinobacteridae_Actinomycetales_Micrococcineae_unclassified_Micrococcineae_Ruania_albidiflava_DSM_18029:0.12734842260300588412):0.03174786888635131032[99]):0.02627693505171180277[69]):0.04239732780000425583[81]):0.03252596663601915045[83]):0.01988692643420027217[49],((((Bacteria_Actinobacteria_Actinobacteria_Actinobacteridae_Actinomycetales_Micrococcineae_Micrococcaceae_Arthrobacter_phenanthrenivorans_Sphe3:0.07331987577043298787,(Bacteria_Actinobacteria_Actinobacteria_Actinobacteridae_Actinomycetales_Micrococcineae_Micrococcaceae_Renibacterium_salmoninarum_ATCC_33209:0.08494089703256396673,Bacteria_Actinobacteria_Actinobacteria_Actinobacteridae_Actinomycetales_Micrococcineae_Micrococcaceae_Acaricomes_phytoseiuli_DSM_14247:0.07766828894562745333):0.02736927167258453378[83]):0.06017703638984064907[100],((Bacteria_Actinobacteria_Actinobacteria_Actinobacteridae_Actinomycetales_Micrococcineae_Micrococcaceae_Nesterenkonia_alba_DSM_19423:0.17816880427447132074,(Bacteria_Actinobacteria_Actinobacteria_Actinobacteridae_Actinomycetales_Micrococcineae_Yaniellaceae_Yaniella_halotolerans_DSM_15476:0.21817379428876298997,(Bacteria_Actinobacteria_Actinobacteria_Actinobacteridae_Actinomycetales_Micrococcineae_Micrococcaceae_Micrococcus_luteus_NCTC_2665:0.07954350252587691350,Bacteria_Actinobacteria_Actinobacteria_Actinobacteridae_Actinomycetales_Micrococcineae_Micrococcaceae_Citricoccus_sp._CH26A:0.06853482709063385414):0.03203451837637053684[99]):0.03570698196139780040[63]):0.04820994805088471558[100],(Bacteria_Actinobacteria_Actinobacteria_Actinobacteridae_Actinomycetales_Micrococcineae_Micrococcaceae_Kocuria_rhizophila_DC2201:0.10806506341017252382,Bacteria_Actinobacteria_Actinobacteria_Micrococcales_Micrococcaceae_Rothia_dentocariosa_ATCC_17931:0.13799814349657707480):0.04859822418555407447[100]):0.02311971428505522549[44]):0.06127074586898238751[100],(((Bacteria_Actinobacteria_Actinobacteria_Actinobacteridae_Actinomycetales_Micrococcineae_Microbacteriaceae_Gulosibacter_molinativorax_DSM_13485:0.08038251859214183559,Bacteria_Actinobacteria_Actinobacteria_Micrococcales_Microbacteriaceae_Zimmermannella_faecalis_ATCC_13722:0.07318568565529295911):0.13681692793609234737[100],((Bacteria_Actinobacteria_Actinobacteria_Actinobacteridae_Actinomycetales_Micrococcineae_Microbacteriaceae_Leucobacter_chromiiresistens_JG_31:0.14032929197455140669,Bacteria_Actinobacteria_Actinobacteria_Actinobacteridae_Actinomycetales_Micrococcineae_Microbacteriaceae_Agrococcus_lahaulensis_DSM_17612:0.14981116072876396461):0.03178676476158546343[33],((((((Bacteria_Actinobacteria_Actinobacteria_Actinobacteridae_Actinomycetales_Micrococcineae_Microbacteriaceae_Clavibacter_michiganensis_subsp._michiganensis_NCPPB_382:0.10511577885278090838,Bacteria_Actinobacteria_Actinobacteria_Actinobacteridae_Actinomycetales_Micrococcineae_Microbacteriaceae_Salinibacterium_amurskyense_PAMC_21357:0.14033506946576682073):0.02557983225988745904[43],((Bacteria_Actinobacteria_Actinobacteria_Actinobacteridae_Actinomycetales_Micrococcineae_Microbacteriaceae_Glaciibacter_superstes_DSM_21135:0.04085398947603759157,Bacteria_Actinobacteria_Actinobacteria_Actinobacteridae_Actinomycetales_Micrococcineae_Microbacteriaceae_Cryobacterium_sp._MLB_32:0.07472328483849983993):0.03708616096985018623[100],Bacteria_Actinobacteria_Actinobacteria_Actinobacteridae_Actinomycetales_Micrococcineae_Microbacteriaceae_Herbiconiux_sp._YR403:0.07387126672739642574):0.02062421358958492143[59]):0.01676267612940528923[41],(Bacteria_Actinobacteria_Actinobacteria_Actinobacteridae_Actinomycetales_Micrococcineae_Microbacteriaceae_Agromyces_subbeticus_DSM_16689:0.07870392537770186381,Bacteria_Actinobacteria_Actinobacteria_Actinobacteridae_Actinomycetales_Micrococcineae_Microbacteriaceae_Leifsonia_xyli_xyli_CTCB07:0.07932376817466139929):0.01725153473509703078[34]):0.02025230533459464882[47],(Bacteria_Actinobacteria_Actinobacteria_Actinobacteridae_Actinomycetales_Micrococcineae_Microbacteriaceae_Humibacter_albus_DSM_18994:0.06313875772285731935,Bacteria_Actinobacteria_Actinobacteria_Actinobacteridae_Actinomycetales_Micrococcineae_Microbacteriaceae_Curtobacterium_ginsengisoli_DSM_22003:0.08827357904319602100):0.03072960784243580074[96]):0.01847450226861533512[31],(Bacteria_Actinobacteria_Actinobacteria_Actinobacteridae_Actinomycetales_Micrococcineae_Microbacteriaceae_Microbacterium_paraoxydans_DH1b:0.12036725403023164349,Bacteria_Actinobacteria_Actinobacteria_Actinobacteridae_Actinomycetales_Micrococcineae_Microbacteriaceae_Rathayibacter_toxicus_DSM_7488:0.11717864752442083698):0.01895857668708337412[8]):0.02134481976052328769[28],(Bacteria_Actinobacteria_Actinobacteria_Actinobacteridae_Actinomycetales_Micrococcineae_Microbacteriaceae_Curtobacterium_flaccumfaciens_UCD_AKU:0.03155466165935981449,Bacteria_Actinobacteria_Actinobacteria_Actinobacteridae_Actinomycetales_Micrococcineae_Microbacteriaceae_Curtobacterium_sp._9128:0.01707516755131439912):0.10501728133184524971[100]):0.02283049320851324518[38]):0.02505157115149174440[51]):0.04945161495255599726[88],Bacteria_Actinobacteria_marine_actinobacterium_IMCC13023:0.27321473163889847813):0.08888100999675258018[100]):0.03316219497292315771[92],Bacteria_Actinobacteria_Actinobacteria_Actinobacteridae_Actinomycetales_Micrococcineae_Brevibacteriaceae_Brevibacterium_linens_BL2:0.22825255922051115864):0.03891927251122336007[90]):0.02897916966550070222[58]):0.02991479718020870898[40]):0.06750394250381513972[100]):0.02534088867203276169[38]):0.01696418726382618522[64]):0.02249628755805616054[69]):0.02469443969435996047[83],Bacteria_Actinobacteria_Actinobacteria_Actinobacteridae_Actinomycetales_Frankineae_Acidothermaceae_Acidothermus_cellulolyticus_11B:0.26028331246395380871):0.03482823702313329883[63]):0.23297877524778035085[100]):0.04672167845590128460[69],((14_0927_12_20cm_Bacteria_6393_69_7:0.43549391836155465496,(((14_1009_16_30cm_Bacteria_9694_66_6:0.01553356108001332538,14_0929_05_20cm_Actinobacteria_3012_66_5:0.00776817660142814503):0.01248156337120896395[98],14_1009_09_20cm_Actinobacteria_7720_66_6:0.00807436728258862507):0.22111671717364828060[100],14_1009_16_40cm_Bacteria_10405_68_5:0.24383732090588058905):0.14087428193475493021[100]):0.05189772220300407218[51],((14_1009_16_40cm_Bacteria_10192_68_11:0.14319164071890760903,(14_1009_16_40cm_Actinobacteria_10064_69_6:0.13037879904999255531,14_1009_16_30cm_Actinobacteria_9722_67_9:0.10447657760710532537):0.07167887770044310825[100]):0.11824305388988480547[100],((14_1009_16_30cm_Actinobacteria_9696_69_13:0.01498511625118000706,((14_1009_13_30cm_Actinobacteria_9104_69_9:0.00394222623167868411,14_1009_09_20cm_Actinobacteria_7726_69_6:0.00776253438399910917):0.00852909815087691744[99],(14_1009_05_40cm_Actinobacteria_10539_68_8:0.00061162572070476038,(14_0903_05_40cm_Actinobacteria_485_68_8:0.00099568846282446191,(14_1009_02_40cm_Actinobacteria_3830_69_7:0.08112621996737469365,14_0929_02_40cm_Actinobacteria_2842_69_8:0.00314240502053715273):0.00124014501016969712[55]):0.00223098781674737874[65]):0.01464527878137804329[100]):0.01519335663903763345[100]):0.21669591726551337696[100],(Actinobacteria_bacterium_RBG_19FT_COMBO_70_19:0.16679398313208659843,(14_0929_02_40cm_Actinobacteria_2835_69_10:0.01261010843335299073,(14_1009_16_40cm_Actinobacteria_10075_69_11:0.00051607555935944793,14_1009_05_40cm_RBG_19FT_COMBO_Actinobacteria_70_19_curated_4381_69_10:0.00198583264419343502):0.00046049220383488697[68]):0.15606709131989587869[100]):0.06425730905270397864[96]):0.10321660664013450337[100]):0.20198316660268678113[100]):0.05459804506708754168[73]):0.04582221387170004601[61]):0.10079031907531310619[100],((((Bacteria_Actinobacteria_Actinobacteria_Coriobacteridae_Coriobacteriales_Coriobacterineae_Coriobacteriaceae_Atopobium_parvulum_DSM_20469:0.05669794006814742743,Bacteria_Actinobacteria_Actinobacteria_Coriobacteridae_Coriobacteriales_Coriobacterineae_Coriobacteriaceae_Atopobium_rimae_ATCC_49626:0.04896707239568860032):0.09102479457896539561[100],Bacteria_Actinobacteria_Actinobacteria_Coriobacteridae_Coriobacteriales_Coriobacterineae_Coriobacteriaceae_Olsenella_uli_DSM_7084:0.10948010691563422880):0.10718086034981502697[100],(Bacteria_Actinobacteria_Actinobacteria_Coriobacteridae_Coriobacteriales_Coriobacterineae_Coriobacteriaceae_Collinsella_intestinalis_DSM_13280:0.09382716521883414929,(Bacteria_Actinobacteria_Coriobacteriia_Coriobacteriales_Coriobacteriaceae_Enorma_massiliensis_phI:0.06811027190391483188,Bacteria_Actinobacteria_Actinobacteria_Coriobacteridae_Coriobacteriales_Coriobacterineae_Coriobacteriaceae_Coriobacterium_glomerans_PW2_DSM_20642:0.13604569581789349719):0.03697092445540639538[89]):0.11425231314700826091[100]):0.13045860251065100055[100],((Bacteria_Actinobacteria_Actinobacteria_Coriobacteridae_Coriobacteriales_Coriobacterineae_Coriobacteriaceae_Slackia_heliotrinireducens_DSM_20476:0.10868981631074083050,Bacteria_Actinobacteria_Actinobacteria_Coriobacteridae_Coriobacteriales_Coriobacterineae_Coriobacteriaceae_Slackia_piriformis_YIT_12062:0.08254258089680428789):0.05156387776514856358[100],((Bacteria_Actinobacteria_Actinobacteria_Coriobacteridae_Coriobacteriales_Coriobacterineae_Coriobacteriaceae_Denitrobacterium_detoxificans_DSM_21843:0.06842589987429606446,Bacteria_Actinobacteria_Actinobacteria_Coriobacteridae_Coriobacteriales_Coriobacterineae_Coriobacteriaceae_Cryptobacterium_curtum_DSM_15641:0.11107840266971148735):0.08027743994962564800[100],((Bacteria_Actinobacteria_Actinobacteria_Coriobacteridae_Coriobacteriales_Coriobacterineae_Coriobacteriaceae_Adlercreutzia_equolifaciens_DSM_19450:0.01481973562068608814,(Bacteria_Actinobacteria_Actinobacteria_Coriobacteridae_Coriobacteriales_Coriobacterineae_Coriobacteriaceae_Enterorhabdus_mucosicola_DSM_19490:0.01659593275482586922,Bacteria_Actinobacteria_Actinobacteria_Coriobacteridae_Coriobacteriales_Coriobacterineae_Coriobacteriaceae_Enterorhabdus_caecimuris_B7:0.01109451390712065666):0.00973922483217549810[65]):0.12186413574113134917[100],(((Bacteria_Actinobacteria_Actinobacteria_Coriobacteridae_Coriobacteriales_Coriobacterineae_Coriobacteriaceae_Eggerthella_lenta_DSM_2243:0.05057837577686582348,Bacteria_Actinobacteria_Actinobacteria_Coriobacteridae_Coriobacteriales_Coriobacterineae_Coriobacteriaceae_Eggerthella_sp._YY7918:0.05689957325176948216):0.01559941207262921167[56],Bacteria_Actinobacteria_Actinobacteria_Coriobacteridae_Coriobacteriales_Coriobacterineae_Coriobacteriaceae_Gordonibacter_pamelaeae_7_10_1_b_draft_genome.:0.05192933124776368675):0.02147437364867147216[85],Bacteria_Actinobacteria_Coriobacteriia_Coriobacteriales_Coriobacteriaceae_Senegalemassilia_anaerobia_JC110:0.10234567143216928564):0.01990386822418575841[83]):0.02432519941001589497[90]):0.03780407125593816114[98]):0.11385245738200752696[100]):0.27210967002739172571[100]):0.04372613642725672878[22],(Bacteria_Actinobacteria_Actinobacteria_Rubrobacteridae_Rubrobacterales_Rubrobacterineae_Rubrobacteraceae_Rubrobacter_xylanophilus_DSM_9941:0.56075353995697430065,((Actinobacteria_bacterium_RBG_16_64_13:0.06378553875276925245,Actinobacteria_bacterium_RBG_13_63_9:0.07893854860606876189):0.41555735273946609043[100],((((((14_1009_16_30cm_Actinobacteria_9751_68_8:0.07799753056944046248,14_1009_02_40cm_Actinobacteria_3813_69_7:0.10595882932845884783):0.08324564848227415659[100],14_1009_16_40cm_Bacteria_10213_69_5:0.22394517366453695062):0.03941073667383881984[85],((14_1009_16_40cm_Actinobacteria_10144_70_13:0.07352520958571993892,(14_1009_16_30cm_Actinobacteria_9706_69_7:0.05845740527647812212,14_0929_05_20cm_Actinobacteria_3089_70_8:0.07457571521681113924):0.02083227810789145193[71]):0.08016863203031417140[100],(14_1009_16_30cm_Actinobacteria_9609_68_17:0.03772365145836033273,(((14_0929_02_40cm_Actinobacteria_2866_68_9:0.01235932030082033048,14_0919_09_20cm_Actinobacteria_1709_68_9:0.02761088790308390342):0.00783170426488536374[83],14_1009_16_40cm_Actinobacteria_10369_68_9:0.01532880250751959307):0.01838570632299679417[99],(14_0903_05_20cm_Actinobacteria_401_69_9:0.01743401620817454367,14_1009_16_30cm_Actinobacteria_9642_69_10:0.00495844820883929119):0.04013832854624518887[100]):0.01144268328737067450[53]):0.14657401022926816458[100]):0.03609597234699298690[94]):0.02542270131678515954[85],((14_1009_09_20cm_Actinobacteria_7757_71_8:0.05508651354002438300,14_1009_12_20cm_Actinobacteria_8341_71_11:0.04301084063980697286):0.08976596242639901801[100],((14_1009_16_40cm_Actinobacteria_10239_70_8:0.13764502808314343918,(14_1009_13_20cm_Actinobacteria_9007_69_6:0.11015759450121814789,(14_0903_13_30cm_Actinobacteria_4855_70_17:0.04190023909293440207,14_1009_16_30cm_Actinobacteria_9831_70_12:0.04658381489712903889):0.07179690953896013250[100]):0.07240888126910441369[100]):0.04944139205545213661[100],((14_0903_05_20cm_Actinobacteria_379_69_8:0.10542830172917476428,(14_0919_09_20cm_Actinobacteria_1656_69_7:0.07542511394713971584,(14_0927_12_40cm_Actinobacteria_6555_68_7:0.00914425969245387209,14_1009_09_40cm_Bacteria_8247_68_6:0.03005198836482747549):0.04130913937857254997[100]):0.04578282763525472893[100]):0.02860680469088728445[100],(((14_1009_16_30cm_Actinobacteria_9618_67_15:0.00641661907428828053,14_0927_09_40cm_Actinobacteria_6174_67_9:0.00440735949336246418):0.05179188831899811385[100],(14_1009_16_30cm_Actinobacteria_9867_68_7:0.02848039511834474236,14_1009_16_30cm_Actinobacteria_9709_67_11:0.02574285160499222708):0.02937790204387480744[100]):0.03099180691617931666[100],(14_1009_16_30cm_Actinobacteria_9744_68_10:0.04802858590965608521,14_0903_02_30cm_Actinobacteria_172_69_15:0.06453168003535771080):0.02510158468114029665[100]):0.04524219837261111987[100]):0.07728108927151972063[100]):0.03015278185485850693[89]):0.02767241050725950668[93]):0.05782039339354974605[94],(14_1009_16_40cm_Actinobacteria_10477_69_7:0.16254561617043600252,(Actinobacteria_bacterium_RBG_16_68_12:0.09712758288577511001,(14_0903_13_30cm_Actinobacteria_4916_68_8:0.01172514166084821785,(14_1009_16_30cm_Actinobacteria_9637_68_8:0.00126984639487250322,14_1009_16_40cm_Actinobacteria_10055_68_7:0.00069958848996286825):0.00160826472928507470[100]):0.10451264569872403820[100]):0.08129708705032603899[100]):0.06677708682466146350[100]):0.22312112001522058091[100],((((14_0903_16_20cm_Actinobacteria_5406_68_7:0.20773625262525127755,Bacteria_Actinobacteria_Actinobacteria_Rubrobacteridae_Solirubrobacterales_Conexibacteraceae_Conexibacter_woesei_DSM_14684:0.16062713652183241431):0.04606314370797810059[61],(((14_1009_12_20cm_Actinobacteria_8412_69_6:0.08346929045172991890,(14_1009_09_40cm_Actinobacteria_8186_69_16:0.10722711186558371577,14_1009_16_30cm_Solirubrobacterales_9656_70_9:0.13647659940568640513):0.03630798612044149054[100]):0.12334953018714206463[100],(14_0903_12_40cm_Solirubrobacterales_4660_72_9:0.16982299255075194999,14_0903_16_20cm_Conexibacter_woesei_5407_74_7:0.17685706954927141177):0.04596568003307832662[26]):0.03276348610589348981[37],((14_1009_16_40cm_Actinobacteria_10078_73_12:0.15662637852073896250,Bacteria_Actinobacteria_Actinobacteria_Rubrobacteridae_Solirubrobacterales_Solirubrobacteraceae_Solirubrobacter_soli_DSM_22325:0.25504412492719308325):0.03923820234764321957[34],(Bacteria_Actinobacteria_Actinobacteria_Rubrobacteridae_Solirubrobacterales_Patulibacteraceae_Patulibacter_sp._I11:0.27811693783039981298,14_0903_02_30cm_Actinobacteria_190_71_7:0.18041494180766987077):0.03472472058177649562[26]):0.03323184698033668227[36]):0.02736710084571283494[20]):0.09608425974749017218[100],(Bacteria_Actinobacteria_Actinobacteria_Rubrobacteridae_Thermoleophilales_Thermoleophilaceae_Thermoleophilum_album_ATCC_35263:0.34342720978930973974,(14_0929_12_20cm_Actinobacteria_7194_71_6:0.11997801452290249302,(14_0903_12_20cm_Actinobacteria_941_71_8:0.06986670218144618028,(14_1009_16_30cm_Actinobacteria_9636_71_10:0.00000100000050002909,14_1009_16_40cm_Actinobacteria_10073_71_8:0.12042253816897213747):0.09057389998704197531[100]):0.03820788447819785383[91]):0.09958290136827310790[100]):0.05827304252030908460[67]):0.06337538706564133095[59],(14_0903_09_30cm_Actinobacteria_10591_68_7:0.21993540696511285071,(14_0903_02_20cm_Actinobacteria_63_68_5:0.10323413967011600689,14_0903_13_30cm_Actinobacteria_4884_69_8:0.18230394828508428295)OROOT:0.14325687967765374231[100]):0.11902586719508108370[100]):0.15549114848387451948[95]):0.08743341085469580332[95]):0.09931852272167317197[95]):0.09560034335331776822[95]):0.03780838133232711923[13]):0.06921504395779119745[95]):0.02598423592456025263[50]):0.06177093066480465050[92]):0.02597455381178315550[18]):0.05381243667332456099[67]):0.07559966401489903731[64]):0.16020968306673058490[96]):0.794678917453605);
