# Supplementary material for: Mediterranean grassland soil C–N compound turnover is dependent on rainfall and depth, and is mediated by genomically divergent microorganisms
Source: Nat Microbiol. 2019 May 20;4(8):1356–67. doi: 10.1038/s41564-019-0449-y (PMC6784897; doi:10.1038/s41564-019-0449-y)
Supplement: Supplementary file 9 — Full concatenated ribosomal protein alignment for ribosomal protein tree. [file 41564_2019_449_MOESM9_ESM.txt]

>14_0903_02_20cm_Actinobacteria_63_68_5
MAIRKSKPT-SPGRRFATFQLREELTEKRPHKPLTKGKSSSGGRNTHGRVTSRHRGGGAKRRYRQIDFRR-RKDGVPAKV
ATIEYDPNRTTYIALLHYADGDKRYILAPQGLRPGAQVESGERADIRPGNALPLRNIPTGTVVHNVELVPGQGGRLGRAA
GSGIQVVAKEGPMVTLRLPSSEMRIVRADCRATVGTLSNSEHQNVELGKAGRKRHKG-----VRPQTRGVAMNPVDHPHG
GGEAHHTPG---GHPET---PWGKPTLGYRTR-KKRKPSDAMIVRGRRRGKRKGNR------------------------
-----------------------MAAIIGKKIGMTQVFTED--------GT--RVPVTVIQAGPCPVTGVRASENDGYSA
VQLAF--GE-A--PE--HKLTK-PE----LGHLKK--A--D-A-G--------P--------L-RTLVEFRDP--D-T-E
------YQLGE-VLTV-EQFEPGQRVKVSGTAVGKGFQGTVRRHNFGRGPVSHGSH-NVRAPGSIGASADPARVFKGVKM
PGRMGGKRVTQRRLEVIEVDA-----------------ERNLLLVKGAVPGPKNGTVEVRSD------------------
----------------------AT-----------------AKAPVL----GKQSKADLPADVFGEEFHESLVHETARAD
LAARRR--GTASSL-GRGEVAMTTAKAWRQKGTGRARA------------GALSVPHRRGGGVAFGPKP-RDYAVKVNRK
ARRRALRAALSVHAARGSL--------------AVLDG-STF-SEPATKQAAQALEKWAA--------------R-----
--------KPTLVVL-DVEEVAALKSFRNIRGVTVMQASQVAVADVV----GHASLVLSQTALEQVGERAKEKTD-----
--------------------------------------------------------------------------------
-----------------------------------------------------------------MISGQLPNVRRARKS
IASFKVREGMPVGVSVTLRGARMWEFIDRLVTIAIPRIRDFRGLNARSFDGRGNYSLGIREQLIFPEIDYDSIDQVRGLD
VTITTTAPTDEEAFELLLALGFPFSQEGRPGQV----EREDT----AAMSR--IGRKPIAVPDGVTVDAK-PGVVSVKGP
KGELSQVVSP-DMKVT-QENGTLSVERPTDRGEHRALHGLTRSLIANMVVGVTDGYEKRLEIQGVGYRARL--QGKALEL
S--VGYSHPISISAPDGIEFEVP-APTQVIIRGIDKQLVGEIAARIRRTRPPEPYKGKGIR-YA-GEHVRRKVGKRA---
-----------------------MVQQETKLRVADNSGAREILVIRVKG--GHHRRY--ASVGDVITATVKQATPRGGVR
KGEVVQAVVVRTKKQLGRPDGTYISFDENAAVLIDPQRNPRGTRIFGPVARELRDRNFMKIVSLAPEVLM-------ARL
APEEIGLHSVRPKAGSRHSRKRVG-RGAGSGF-GKTSGRGEKGAGARSGN-KRK----PGYEGGQNPIHMRTR-KLRGPH
HKMSNFRTHTQPVNVADLEERF-----KAGDEVTPESLKAAGLAKRR--H----------PVKVLARGELTKKLTVRAHA
FSGAAREKIEKAGGTAEVISG-----------------------------------------------------------
-MLMPKRVKHRKEHRGRMRGNTKGGSQVAFGEYGLKALERGWITNRQIEAARVAMTRKIKRGGKVWINVFPDKPYTKKPA
ETRQGSGKGNPEGWVAVIKPGRVMFELAGVPEDLARDAIRLAGHKLPIKTKFVKREGVAE--------------MSV--Q
TKPQRRYR----RRRRVRSKI-RGSAERPRLSVFRSNRGVFAQLIDDG--AERTIVAIAWTE-PELR-----ELGPMEQA
KRAGEILANRAKEAGIEACVFDRGGYQY--HGRVRALAEGAREGGLRF--------------------------------
----------------------------------MAKDKETQAP---------------VVRASAKYVRVAPRKARLVAD
QVRGMPLPEARTLLRFS------------------------------TRGAAEDIEKLLASAGANAEA-----NHDLVAD
DLRIAEITVDEGPTLKRWRARARGRATRIDKKTCHVKVALTPTEE-----------------------------------
--------------------------------------------------------------------------------
--------------------------------------------------------------------------------
-------------------------------------------------MGQKIHPEGFRVGYIHDWKSTWFNE-REFSD
YLFEDVAIRDHIENKLSHAGLSDITIVKQRGEVTVDIHTARPGIVIGKSGSEVDALRRDLHKIT-G-KPVKVNIREIKRP
ELDAKLVAQSIAEQLQNRVAFRRAMKRALTSAMRSGAKGVKVQVSGRLGGAEMARTEGYSDGRVPLHTLRAD--IDYGFV
EARTTTGRIGVKCWINKGEV-MPEG-Y--R-SG---QIE--------------DQEGLGPRR-RRG--R---GRD-----
-----------G------------AP------------GD---------G--A-RQRPRRPA--DT-AP------PRAKG
DQTPATPAPEAPAPPA-EQAAA-P-EQAPA-PPPAEAPQEPA--L----MLTDPVSDYLTRLRNAITAQHAEVEV-PASR
LKREMTRILAEQGYIDGYSVEP-TPVGDVIRIQLKYTDGRRSVVIGLRRISRPGRRRYVSHDEIPRVMGGMGTAILSTSV
GVMTGHEAKQRGVGGEVVAYV-WM---A-E---EEKQAEAAEE---PEAEAAEAAPEAAARRAKRTE--PKQGTPPA-E-
-------REPGSRKVRQGTVVSARADKTITVEVPVVRRHPTYEKVVRRGSKLHAHDEAN-TAQEGDVVRVIESRPLSRTK
RWRLLDVVERSR-------------------------------MG-----------------------------------
---------------------RSTKKG-PHAEERLLRRIQQMNESGSKQMIKTWSRSSTIFPDMVGHTIAVHDGRKHVPV
FVSESMVGHKLGEFAPTRTFRAHSGSKAER-----------------------------
>14_0903_13_30cm_Actinobacteria_4884_69_8
MPIRKSKPT-SPGRRFATFQLRDELSAERPHKPLTKGKSKSGGRNSGGRITSRHRGGGAKRRYRRIDFKR-RKDGVPARV
ATIEYDPNRTCYIALVEYADGEKRYILAPQGLQPGNRVESGERADIRPGNALPLRS-----------------RRLGRAA
GSGIQVAAKEGRRVTLRLPSSEMRMVQADCRATVGTLSNAEHQNITLGKAGRARHKG-----RRPQTRGVAMNPVDHPHG
GGEAHHTPG---GHPET---PWGKPTLGYRTR-KKGKRSDAMIVRGRRRGKKKR--------------------------
--------------------------------------------------------------------------------
--------------------------------------------------------------------------------
--------------------------------------------------------------------------------
--------------------------------------------------------------------------------
------------------------------------------------------------------MDARQVIIEPVVSE
KSYALM--------------------------------AD------------------------------GKYTFRVDDR
AHKTQIARAVEEIFEVRVKAVR-------T----------A--KVR-----------------------------SKGLH
SGRTRSWKKAVV--------------------------------QLAPG---DRIELF-EGAVAE---------------
---------------------------ME-----------------------------------------------ATTT
EAQRAAPPPRLRDRFESEAVERLTAKFGYRNRMEVPRLEKVTVNMGIGDAKQTTSVLEAATEQLGVISGQRPNVRRARKS
IASFKVRAGMPVGVAVTLRGARMWEFVDRLISIAIPRLRDFRGLNPRSFDGRGNYSLGIREQLIFPEIDYDSIDEVRGLD
VTITTTASSDEEAFEMLLALGFPFSAEGRPGEV----DHEAE----AAMSR--IGRKPIAVPDGVTVEVE-ANLVSVKGP
KGELSQTVSR-EMKIT-RDEATLTVERPSDRGEHRALHGLTRSLIANMVQGVTEGFEKRLEIQGVGYRARL--QGKALEL
N--VGYSHPVSVTAPEGIEFEVP-APTQVVVRGIDKQLVGEIAARIRRSRPPEPYKGKGIR-YA-GEHVRRKVGKRA---
-----------------------MIQQETKLRVADNSGAREILCIRVKG--GHHRRY--ASVGDVITATVKQAAPHGGVR
KGEVVQAVIVRTKNQLGRPDGTYIAFDENAAVLIDPQRNPRGTRIFGPVARELRDRNFMKIVSLAPEVLM------TPRL
APPEIALHSLRPKPGSRRPRKRVG-RGAGSGL-GKTAGRGHKGAGARSGN-KLK----PGYEGGQNPIHMRTR-KLRGPR
RKMSQFRTHTQPVNVADLEARF-----GAGDEVTPETLRTAGLAKRR--H----------PVKVLGRGELTKKLTVRVDA
FSASAKEKIEKAGGRCEIIKPTAP-------AGE-------------------ADDSA--K-------------------
-MLMPKRVKHRKVHRGRMRGNSKGGHQVTFGEYGLKALDRGWITNRQIEAARVAMTRKIKRGGKAWINVFPDKPYTKKPA
ETRMGSGKGNPDGWVAVVKPGRVMFELAGVPEELAREAIRLAGHKLPIKTKFVKREGVAE--------------MAV--L
TKPQQRLR----RRRRVRAKV-RGTAERPRLSVFRSNRGVFAQLIDDN--EARTLVAVAWTE-TELR-----GLESIGQA
KRAGELLAERAKQAGIETCVFDRGGYRY--HGRVRALAEGAREGGLSF--------------------------------
----------------------------------MAEGSESDGP---------------VVRASARYVRVAPRKARLVAD
QVRGLTVPQARTLLEFS------------------------------ARGASREIAKLIASAAANAEN-----NHELVAE
DLRIADIHVDEGPTLKRWRARARGRATRIEKRTSHVSVALTPTD------------------------------------
-------------------------------------------------------------------------------M
AKSMKIRKDDSVVVTGGKDRGKTGRVLRTDPSKRRVYVEGLNMIKRHQRPRSK---SA---QAGGIIEKEGPIHVSNMML
LDPTDNKPTRVGVRATQ--EG----KRERYAKRTGNAIE----------MGQKIHPEGFRVGYIHDWKSTWFNE-REFAD
YLFEDIAIRDHIQRKLAHAGLSDIRIVKQRGEVTVDIHTARPGIVIGKSGSEVDALRRDLHKLM-N-KPVKVNIREIKRP
ELDAKLVAQSIAEQLQNRVAFRRAMKRALTSAMRSGAKGVKVQVSGRLGGAEMARTEGYSDGRVPLHTLRAD--IDYGFV
EARTTTGRIGVKCWINKGEV-MPEG-Y--G-PS---PGD--------------EGAALTPRS-ARQ--R-P-GRP--QAP
AP--------AGAATGG----PASAP--------------------------A--QRPSQPP-----QPPE----PR---
-RQETEAAPEAPATPG-ATATAEP-ERS-------EAAEPAT-------MVTDPISDYLTRVRNAIAAQHAEVEV-PASR
LKKEMTRILAEQGYISDYVVEP-TPVGEAIRIKLKYTDGRGTVITGLKRVSRPGRRRYVTHEEIPRVMGGMGTAILSTSV
GVMTGHEARQRGVGGEVVAYI-WM--TAKD---KRQEAAEAAEQSTPEPAAEDAAPQAATRRSKRGE--PGSGTPAA-P-
-------REPGAKKVRQGTVVSADGDKTITVEIAVVRRHPTYEKVVRRTSKLHAHDDAN-QAQQGDVVRVVESRPLSRTK
RWRLLEVLERAPR------------------------------MG-----------------------------------
---------------------RSTKKG-PFVEERLLRRIQQMNESGSKQMIKTWSRGSTIFPDMVGHTIAVHDGRKHVPV
FVSESMVGHKLGEFAPTRTFRAHSGSKAER-----------------------------
>14_0903_09_30cm_Actinobacteria_10591_68_7
MPNRKTKPT-SPGRRFATYPLREQLTATEPERKLTEGLKKSGGRNANGRITSRHRGGGAKRRYRKIDFKR-LKDGVPAKV
ASIEYDPNRTCYIALLHYADGHKDYILAPAQLSVGDVVKSGPEADIKPGHSLELGQMPTGTIVHNVELIPGQGGKLGRSA
GTSIQLVAKEGEMVTLRLPSSEMRMVRANCRATVGVLSNAEHQNMKVGKAGRSRHKG-----KRPQSRGVAMNPVDHPHG
GGEAHHTTG---GHPVT---PWGKPTLGYRTR-KKGKQSDRYIVRGRRRGKKKG-R------------------------
-----------------------MAAILGKKLGMTQVFQED--------GS--VIPVTVIEAGPCKITAVRDSDRDGYSA
VQLAF--GE-V--KQ--GKLSK-AE----EGHLKK--A--G-A-A--------P--------M-RHLVEFRDE--DLE-G
------PKVGD-DVTV-EGFEAGQKVKVAGISIGKGFQGGIKRHNFSRGPVSHGSH-NVRAPGSIGASAFPARVFKGMRM
PGQMGNKRVTQKGLEIADVDA-----------------ERNLLLIKGSVPGSRNGIVEVRTDG-----------------
----------------------AD-----------------AKAPVL----GKSGKADLPKELFAEPFHQSLVHEAARAD
LNARRQ--GTASTL-TRGEVSFTTAKAWRQKGTGRARV------------GTLGVPNRFGGGVAFGPKP-RKYTVKVNRK
ARRRAMRSALSVHAERGSV--------------AVLDA-KDF-ETPSTKAAAQALAKWGA--------------K-----
--------NPILLLV-TAEEIGAMKSFRNLPRTHVLEVGAAGVADVI----GAAAVVLSETALETLKERLS---------
---------------------------MA---------------------------------------------------
PTSQAAPPPRLRDKYEQDVLPALTQKFGYSTPMQAPRLEKITLNMGLGKEKQDKRSFELAQEQLATIAGQHPNVRRARKS
VASFKLREGMPVGVSVTLRRARMWEFLDRLVSIAVPRIRDFRGLNPRSFDGRGNYSMGVKEQLIFPEIDYDSIDVVRGLD
ITITTSAKTDLEAFELLLGLGMPFAQEGRPGQA----EREAKEKEAAAMSR--IGRKPVPVPDAVSVEIG-EGGIAVKGP
KGELRQVLSP-EMKIE-QEDGNVTVSRPTNRGEHRALHGLTRSLIANMVEGVTDGFEKRLEIQGVGYRAAL--KGKKLEL
A--LGYSHPVAIEAPEGIDFEVP-QPTEIIIKGIDKQLVGQVAADIRKRRPPEPYKGKGIR-YK-DEQVLRKVGKRA---
--------------------------------------------------------------------------------
-------------------------------MLIDASNNPRGTRIFGPVARELRDRNFMKIISLAPEVLMAEK---KETP
RSEEIGLHNLKPKPGSKRPRKRIG-RGEGSGL-GKTSGRGHKGAGSRSGR-KRK----AGYEGGQNPIHMRMR-KLRGPH
KKQSNFRTKTQPVNLADLEERF-----DSGAEVTLESLKEKGLATRK--D----------PVKILARGEIKKKLAVHAHA
FSAAAKEKIEAAGGSCHTLEP-----------------------------------------------------------
-MLMPKRVKHRKQFRGRMRGNTKGGSSVAFGEYGIKAVERGWITNRQIEAARVAMTRKIKRGGKVWINVFPDKPYTKKPA
ETRMGSGKGNPEGWVAVVKPGKVMFELAGVPEELAREALRLAGHKLPVKTKFVMREGAGE--------------MTV--L
TKRQRRLK----RQRRVRARV-KGTSERPRLSVYRSNKGVFAQLIDDT--KGHTVAAVNWIE-PDLR-----KLTASEQA
KKAGELLAERAKSAGVETCVFDRGGYQY--HGRVKALAEGAREGGLAF--------------------------------
----------------------------------AAKKAPAAPP---------------VVKAKARYVRIAPRKVRLIAD
QVRGMHIEQARALLAFS------------------------------PRGAAEPIQKLINSAAANAEN-----NHDLIGD
EMRVSSITVDEGPTLRRFRPRAMGRATPINKRTSHIAVALTPVED-----------------------------------
-------------------------------------------------------------------------------M
AKSMRIRTNDQVLIIGGKDAGKKGRVTRTDPKKRRVYVENLNIIKRHERPRSK---NA---QAGGIVEKEGPIDVSNVML
LDPKDNKPTRIGVRVDK--GG----KRVRYAKRSGKEIG----------MGQKIHPEGFRVGYIHDWKSNWYED-KNFAD
VLQEDLQIRDHIENKLSHAGLSSITIERR-GEVAVDIHTARPGIVIGKSGSEVDALRKELHKLT-G-SPVKVNIREVKRP
ELDAKLVAQSIAEQLQNRVAFRRAMKRALTSAMRSGAKGVKVQVSGRLGGAEMARTEQYSDGRVPLHTLRAD--IDYGFF
EARTTTGRIGVKCWINKGEV-MPEG-F--R-SD---LVS--------------GDSGAPDGG-RGG--RRD-DRG-GG--
--R--------GRGPGG----GGRGP-----------GGD-R-GG---GG--G--GRPGGG---RG-GP--GGRGQRGGG
R------------------------------------------------MHTDPIADYLTRIRNGIRAGHDEVEI-PLNG
LKLEMSRILKEQGYIKDFSRKP-ARVGEVINVELKYTQDRQPVILGIERVSRPGRRRYVNHENVPRVDGGTGTAIVSTSV
GVMTGHEARSKGVGGEVVAYV-WM---S-D---D-EQA--AEEAPAAEAPAAEEAP--KQREAAKAE-TPGTGTPPA-E-
-------REANAAKVRQGIVVSSKGDKSITVRIDIARRHRTYEKIVRSSTKLHAHDERN-EAGEGDVVRVVETRPLSKTK
RWRLVDVVEKAR-------------------------------MG-----------------------------------
---------------------RSTKKG-PWVEERLMGRITALNEAGNKQMLKTWSRTSTIFPEMVGHTIAVHDGKKHVPV
FISESMVGHKLGEFAPTRTFRSHGGKE--------------------------------
>Bacteria_Actinobacteria_Actinobacteria_Rubrobacteridae_Thermoleophilales_Thermoleophilaceae_Thermoleophilum_album_ATCC_35263
MAIKKHRPV-TPGRRFATYSTHDEVTRERPEKSLTHGLKKTGGRNAYGRITSRHRGGGAKRKYRLIDFKR-RKDGVPARV
AAIEYDPNRSAHIALLNYADGEKRYILAPEGLAVGDVVMSGEEAEIRVGNALPLRAIPTGTTVHNVELTPGRGGQLGRAA
GAAIQLVAKEGRYATLRLPSGEMRMVLAECRATVGQIGHAEHANITLGKAGRSRHLG-----RRPQTRGVAMNPVDHPHG
GGEAHHTPG---GHPVT---PWGVPTLGYRTR-KKRKASDRLIVRGRRRGRKKGNR------------------------
-----------------------MNGLLGKKLGMTQLFGED--------GK--LERVTVLEVGPCWVTAVRREERDGYDA
IQLGY--EP-V--RE--KVLNR-PR----LGHLRK--A--G-V-P--------P--------L-RLLREFRGP---VG-E
------LEVGA-ELRV-EVFEPGQIVKVSGTSIGKGFQGTIRRHGFQRGPETHGSR-NIRKPGSIGAAADPSRVFKGLRM
AGRMGGGRVTQRGLRVVQVVP-----------------DENLLLVRGSVPGPRGGYVEVRRER-----------------
-----------------------M------------------SAALAEFIAGGSGPLELDPSIFDCDFNEPVVHLTVVAE
LAARRR--GTHSTL-TRGEVAMTGAKAWRQKGTGRARV------------GPLSTPQRRGGGVAFGPKP-RSYVKKVNRK
ARRLALRSVLSLHARRGSL--------------RLVDP-AAF-PAPKTRSGAEALQRFPG--------------E-----
--------GRVLLVA-ESGADACVKSFRNLAVCETAPVDRVGVVDLL----AAQRLLLTPGALEYLSTIARPPVRPAGVT
A-----------------QEGES----ME---------------------------------------------------
--AGVAVKPRLRERYEREVRPRLQERFGYRNPMQVPGLEKIVLNMGVGDAKQDANVLESAITQLAQIAGQRPNVRRAKRS
IAGFKLRAGMPVGVTVTLRRARMWEFLDRLTTIAIPRIRDFRGLDPRSFDGRGNYTFGIREQIIFPEVDYDSIDQVRGLD
VTIVTTAATDEEAFALLSELGMPFRAGGPDSGS----GATSD------MSR--IGKQPIPLPEGVEVRIE-PERVKVKGP
KGELEERIAR-DIEVV-EEDGKLVVRRPTDRRHHKALHGLTRTLVANMVEGVTRGFEKRLEIQGVGYRAQL--QGRKLVL
Q--VGFSHPVEFEPPEGIEFEVP-QPTQIVVKGISKQLVGEVAARIRKVRPPEPYKGKGIR-YQ-GEYVARKVGKRT---
-----------------------MIQQESRLKVADNTGAREILCIRVLG--GGHRRY--ARVGDVIVATVKQAIPHGSVK
KGDVVRAVVVRTRKEYGRDDGTYIAFDENAAVLIDNQNNPRGTRIFGPVARELRDRNFMKIISLAPEVLM----------
--SEPALHNLRPAPGSRRTRKRVG-RGEGSGT-GKTAGRGTKGAGARSGN-KRR----ASYEGGQNPLHMRLR-KLRGPH
MKKSRFRTLSQAVNLRDLEARF-----AADEVVTPETLRARGLAKRK-GI----------PVKILGEGELTKPLTVRVHA
VSASARAKIEQAKGSVELIGR-----------------------------------------------------------
-MLQPRKVKYRKQHRGRMRGVSKGGTRVEFGEYGLKALEPAWITNRQIEAARVAITRKIKRGGKVWINIFPDKPYTKKPA
ETRMGSGKGSPEGWVAVVKPGRVMFELAGVPEPLAREAMRLAGHKLPIKTKFVMREGTEQ--------------------
MKRVRRAR----RRRRVRARI-RGTAERPRLSVHRSNRGVQAQLIDDD--AGRTLAHVVWTE-PELR-----NLGKMEQA
RQAGKILAERARAVGIETCVFDRNGYRY--HGRVRALAEGAREGGLRF--------------------------------
----------------------------------MSEQATGEPI---------------VVRARARYVRRTPRKVRLVID
HVRGKPVEEARALLRNT------------------------------PRAAARDVLKLLDSAVANAES-----RHELTPG
ELRIARIWADEGPTIKRWRPRAFGRATRIDKRTSHITVELEPIVSGR---------------------------------
--------------------------------------------------------------------------------
---MRIRKDDMVRVISGKDRGKTGRVLRVDPAKRRVWVEGVNIQKKHLRPRTR---QQ---EVGGILEREGPIHVSNVML
VDPKSGQPTRVGVVR-R--DG----RRVRIAKRSGAEID----------MGQKVHPEALRVGYIHDWKSTWFSE-REFAD
YLLEDIRIRQHIIGKLAHAGLSDITIKKNKNEVEVNIHTARPGIVIGKSGSEVEALRKELHDLT-R-KAVKVNILEIKRP
ELDAKLVAQAIAEQLQNRVAFRRAMKRALTSAMRSGAKGVRIQVSGRLGGAEMARTEGYSDGRVPLHTLRAD--IDYGFH
EAHTTFGRIGVKVWINKGKI-MPQG-F----AQ---DLT--------------EIEP-----------------------
--R------AVSPGRGR----GR-------------------RGG----E--E--RR--------T-G------------
--------------------------------------PSQE--M----TLTDPIADFLTRLRNAINAGHSEVAM-PSSK
FKAEIARILKEQGYIDDYRVEP-AAVGRRLVVKLRWSEDRKPAISGLERVSKPGRRQYVSVERIPKVRGGTGIAIVSTSR
GVLSDHEARRLGVGGELVAKV-W---------------------------------------------------------
--------------------------------------------------------------------------------
--------------------------------------------------------------------------------
--------------------------------------------------------------------------------
-----------------------------------------------------------
>14_0903_02_30cm_Actinobacteria_190_71_7
MPIRNPKPT-SPGRRFVTYSDFAEITKSTPEKSLTEGLKKSGGRNVNGRKTSRHRGGGAKRLYRKIDFKR-RRDGIPAKV
AAIEYDPNRTAYIALLHYVDGVKSYILAPARLQIGAMVSSGPDAEISVGNCLPISRIPVGTVIHNVELQPGRGGQLARSA
GASVQLMAKEGDMATLRLPSGEMRLVRAECRATVGVIGNAEHQNITVGKAGRKRHMG-----VRPQTRGTAMNPVDHPHG
GGEGSTTAG---RHPVT---PWGVPTLGYRTR-KKNKDSDRYIVRGRRRGKGKR--------------------------
-----------------------MTAILAKKLGMTQVFLED--------GT--VERVTVLEAGPCPVTGIRTHDRDGYEA
VQLAF--DA-A--KE--KHLTK-AE----LGHLKK--A--D-A-G--------P--------H-RKVKEFRDH---AG-E
------LTVGE-TVTV-EAFEIGQKVKISGTSKGKGFQGTIKRHNFSRGPKSHGSH-NVRAPGSIGASAWPARVMKGIRG
PGQMGNQRVTNKGLTIVRLDP-----------------AQNLMLIRGSVPGPRNGVVEVRTDA-----------------
-----------------------M-----------------PKAQILGGT----STATLDDAVFGARFNGPLVHESVRAE
LAARRQ--GTHATK-TRGNVRGGGAKPWRQKGTGRARA------------GSSRSPIWTGGGTVFGPQP-RHYTFKVNRK
ERRAALRSALSIHAERESL--------------AVFDA-TNF-DTPSTKAAATLLGDWGK--------------DH----
--------GSVLVAR-PRADRTAAVAGRGMSQIIIRPVASLRVTQIR----QAVEALFDVKVVD-VTASVKSKPKRRGYT
SGK---------------TRSEGDSQG-----------------------------------------------------
-------MARLKDRYVEEIRPALVKRFGYSTYMQAPKIEKITLNMGLGDAKTDSKVLDNATEQLATIAGQKPNLRRARKS
IAQFKVREGMPVGISVTLRRERAYEFLDRLMSVAIPRIRDFRGLKANAFDGRGNYSMGVREQIIFPEIDYDAVDAVRGLD
ITITTSAKTDGEAFALLEAFGMPFSREGKRPDG-----------------------------------------------
--------------------------------------------------------------------------------
--------------------------------------------------------------------------------
-----------------------MIQNESRLKVADNTGAREILVIRVKG--GSKRRY--AHVGDVITATVKQANPQGTVK
KGEVVTAVVVRTKKSFGRTDGTYIAFDENAAVIIDAQNNPRGTRIFGPVARELRERNFMKIVSLAPEVL-----------
--------------------------------------------------------------------------------
--------------------------------------------------------------------------------
--------------------------------------------------------------------------------
-MLSPKRVKHRKQHRGRRAGLSRGQTKVQFGEYGIKALDAGWLTNRQIEAARIAMTRKIKRGGKVWINVYPDKPFTKKPA
ETRMGSGKGSPEGWVAVVKPGRVMFELAGVDEQLAREAMRLAGHKLPVRTKFVTAED-----------------------
--------------------------------------------------------------------------------
--------------------------------------------------------------------------------
-------------------------------------------MPSEAK-SVEAAAEATEVRAHAKYVRTSARKARLVCD
HIRGKDVAEARAILTHT------------------------------NRQVAEAWSKLLESAVANAEN-----NHELVAD
ELVVGQAYVDEGPTLKRYRPRALGRATRIRKRTSHMTITLTTNENGR---------------------------------
--------------------------------------------------------------------------------
-MAVKIRRDDEVIVISGKDRGKTGKVLRVDPKKAKVYVEGLNIVKRHQRPNAG---TG---QGGGVISKEGPIHISNVML
IDPKDKKPTRVGVTR-E--GG----ARNRVARRSGSKFD-----------------------------------------
--------------------------------------------MIGKSGSEVDALRRDLHRMT-R-KQIKVNILEIKRP
ELDAKLVAQSIAEQLQNRVAFRRAMKRALTSAMRSGAKGCKVQVSGRLGGAEMARTESYSDGRVPLHTMRAD--IDYGFY
EARTTFGRIGVKCWINKGEI-MPEG-Y--T-GA---DLT--------------DLDPAPQRG-RDG--R-D-GRG--RR-
----------------G----GG-GP-----------GGP--GGP----G--G--GRGRGG----G-GG--GGF--RGGG
G----------------------------------PGGP--R--------------------------------------
--------------------------------------------------------------------------------
-----------------------M---T-D---E-TNAEAAEEP--AEDAAPDIDPS-EKARATRAE-APAQVTPPK-E-
-------HGPGRPKTRTGIVVSDKPNKTIVVRIEDARRHRRYEKIVRSTSTLHAHDEAN-DAHEGDRVTVIESRPLSRTK
RWRLVEVLERAK-------------------------------MS-----------------------------------
---------------------RSSKKG-PWVEERLMSRIEGMNSSGSKNMVKTWSRASTIFPEMVGHTIAVHDGRKHVPV
FVSESMVGHKLGEFAPTRLFRGHAGSGRVR-----------------------------
>Bacteria_Actinobacteria_Actinobacteria_Rubrobacteridae_Solirubrobacterales_Conexibacteraceae_Conexibacter_woesei_DSM_14684
MAIRKPKPT-SPGRRFVTYPDFAEITRSKPEKSLVEGLKKSGGRNSYGRKTSRHRGGGAKRLYRKIDFKR-LKDGVPAKV
AHIEYDPNRSAYIALLHYMDGEKRYILAPARLAVGALVVSGPEAEIRVGNCLPIERIPAGTVIHNVELTPGRGGQLARSA
GSSVQLLAKDGDMATLRLPSGEMRLVRADCRATIGVIGNADHQNVKIGKAGRKRHLG-----VRPQTRGTAMNPVDHPHG
GGEGSTTPG---RHPVT---PWGVPTLGYRTR-KKGKQSDRYIVRGRRRGKKR---------------------------
-----------------------MPAILAKKLGMTQRFLED--------GR--VERVTVLEAGPCPVTAIRTHERDGYEA
VQLAF--GA-C--RE--KKLTK-AE----LGHLKK--A--D-A-S--------A--------H-RHLVEFRDE---AG-E
------LQVGE-TVTV-EAFEAGQTVKVAGTSKGKGFQGTIKRHNFRRGPKSHGSH-NVRAPGSIGASAWPARVMKGIRG
PGQMGNKRVTQKGLEIVEIVS-----------------KDNLMLVRGSVPGPKGGTVEVRTDA-----------------
-----------------------M-----------------PSAPKLGG-----GEVVLDDLAFTAKFNGPLVHETVRSE
LNALRQ--GTSSTK-TRGNVRGGGAKPWRQKGTGRARA------------GSSRSPIWKGGGTVFGPSP-RHYTFKVNRK
ARRAALRSALSVQADRGSL--------------AVFDA-TTF-DAPSTKTASKLLADWGQ--------------P-----
--------NPTLVLL-DADEANAGLSFRNLERILVLPVEDAGVADVI----GAASLLISETALAQITARAIGAVQEEAA-
--------------------------------------------------------------------------------
------MPARLKERYVNEIRPSLVEQFSYSSPMQAPKITKITLNMGVGEAKQDSKQLDQATEQLAAIAGQKPSVRRARKS
IAAFKLREGMPVGLSVTLRDDRAYEFLDRLLSIAIPRIRDFRGLNPRSFDGRGNYSMGVREQVIFPEIDYDKVDQVRGLD
ITFTTTAETDDEAFALLNSFGMPFAKDGRPGGA----AVTTGS-----MSR--IGKKPIPVPAGVSVAIE-PERVTVNGP
KGELFERVHR-DITVE-QVGEEIVVTRPTDRGEHRALHGLTRSLVANMVEGVTNGYEKRLEIQGVGYRAQL--KGRDLEL
A--LGYSHPVPIKAPDGIEFEVP-IPTRITVKGISKQLVGEVAANIRKQRKPEPYKGKGIR-YE-GEYVARKVGKRA---
-----------------------MIQNETRLKVADNTGAREILCIRVRG--GSRRKY--AGVGDIIVATVKQASPQGSVK
KGEVVTAVVVRTKKTYGREDGTYIGFDENAAVIIDAQNNPRGTRIFGPVARELRERNFMKIVSLAPEVLMSPVK--EEAE
REERIGLHNLRPAPGHRKPRKRVG-RGEGSGL-GKTAGRGQKGAGSRSGS-KDR----ARFEGGQMPIHMRMR-KLRGPH
MKKSMFRTHTQPVNLADLDERF-----ESGAEVTLEAMRAKGLATRR-GI----------AVKVLAKGEITKPLTVHANA
FSAAARERIEAAGGTAQLLDG-----------------------------------------------------------
-MLSPKRVKFRKQHRGRRRGLSRGQVKVQFGEYGLKALEEGWLTNRQIEAARIAMTRKIRRGGKVWINVYPDKPYTKKPA
ETRMGSGKGSPEGWVAVVKPGRVMFELGGVSEELAREAMRLAGHKLPVKTRFVMREDG----------------MTV--L
SKPTKRLK----RRRRVRAKV-AGTAERPRISVFRSNRGISAQLIDDD--RGHTLAAVNWTE-DGVR-----DLRSTDQA
RRVGELLAERAKAAGVETVVFDRGGYQY--HGRVKALAEGAREGGLAF--------------------------------
----------------------------------VAA---GAPP---------------VVRAHAKYVRSSARKARLVCD
HIRGKSVEEARAILAYT------------------------------PRHVARDWSKLLESAVANAEH-----NHELDGD
DLVIKAAHADEGPTLKRFRPRAMGRATPIRKRTSHLTILLTPKE------------------------------------
--------------------------------------------------------------------------------
-MPARIRRDDEVIVISGKDKGKTGRVLRVDPEKDRVYVEGLNIVKRHQRPTPR---PD---SVAGVIEREGAIHASNVML
LDPKDNKPTRVGIEIHE---G----RRFRVARRSGTRID----------MGQKVHPESLRVGYIHDWKSNWFSE-KNFSD
YLVEDEAIRNHIVGRLSHAGLSDITIRKNANEVEVNINTARPGIVIGKSGSEVDALRRDLHRIT-N-KQVKVNILEIKRP
ELDARLVAQSIAEQLQNRVAFRRAMKRALTSAMRSGAKGVKVQVSGRLGGAEMARTEGYSDGRVPLHTLRAD--IDYGFH
EARTTFGRIGVKCWINKGEI-MPEG-Y--T-GA---DLT--------------QMDPGPQAE-RDG--RGD-GRG--RR-
GRR------GQGGGPGG----GR-GP-----------GG---GGQ----G--G--GFGGGGG--GG-GG--RGPG-RGPG
G-------GPGPGGPG---GGG-G-GR--------PGGPGGG--M----SMTDPIADFLTRVRNGARASHETVLI-PSSK
LKRELARILKEQGYIEGYELEA-AHPAEQIKIKLKYTGNRRPVIQGIQRVSRPGQRTYVGAGEIPKIQGGLGTAIISTSK
GVMTGHEARREGVGGEVVAKV-WM---A-D---E-EQA--------PEATAGASVP--EAA----KA-PRGEPTPPR-E-
-------HGEGRQKLRQGVVISDKADKTITVRIDMARRHRRYEKIVRSSTTLHAHDESN-DANAGDTVIIRESRPLSRLK
RWRLVEVVERAK-------------------------------MS-----------------------------------
---------------------RSSKKG-PFVEERLMARIEKMNAANTKQMIKTWSRTSTIFPDMVGHTIAVHDGRRHVPV
FVSESMVGHKLGEFAPTRLYRGHTQTGKRR-----------------------------
>14_1009_16_40cm_Actinobacteria_10078_73_12
MAIRKPKPT-SAGRRFVSYADFSVITKDEPEKSLVEGLKKSGGRNKNGRKTSRHRGGGAKRLYRKIDFKR-TKDGVPARV
AAIEYDPNRSAYIALLHYADGEKAYILAPNRLQVGMTVESGPTADIAVGNALPLMRIPVGTVVHNVELQPGRGGQLARSA
GAGVQLMAREGGMATLRLPSGEMRMVRDRCRATVGTIGNADHQNIDVGKAGRKRHMG-----VRPQTRGTAMNPVDHPHG
GGEGSTTPG---RHPVT---PWGVPTLGYRTR-KKHKTSDRYIVRGRRRGKGKR--------------------------
-----------------------MAAILARKVGMTQVFTDE--------GI--VERVTVLEAGPCPVTGIRTVDRDGYEA
VQLAF--GA-V--KE--KHLSK-AE----LGHLRK--A--D-A-P--------P--------S-KHLVEFRDE---AG-E
------LQVGD-TVTV-GAFAAGQKVKVSGTSKGKGFQGTVKRHKFSRGPASHGSH-NVRAPGSIGASATPSRVFKGIRG
PGHMGSERVTQRGLTVVDVRP-----------------RENLLLIRGAVPGPRNGVVEVRSDG-----------------
-----------------------M-----------------ASAPVLGGT----NKVELDDAAFGAEFHEPLVHESVRAE
LAARRQ--GTHATK-TRGKVAGGGAKPWRQKGTGRARQ------------GSIRAPHFAGGGTVFGPQP-RSYTFKVNRK
ERRAALRSALSLHAGRGSL--------------AVLDP-APFGETPSAKQAAALVAEWGQ--------------P-----
--------RGVLVVL-TEAEARVALSFRNLDRTSVLPADAVGVTDLV----GASAVLCSQGALDALTARAKGEKGGEA--
--------------------------------------------------------------------------------
MATEAPTTARLKTRYLEEIRPALIERFGYSSIMQVPRIEKITVNMGVGDAKQDSRMLEAATGQLATLAGQRPSVRRARKS
IAAFKLREGMPVGLAVTLRGARAYEFLDRLMSIAIPRIRDFRGLSRRSFDGRGNYSMGVREQIIFPEIDYDAIDQVRGLD
ITITTSARTDEEAEALLEAFGMPFTRETT-------------------MSR--IGKKPIPVPDTVTVTIE-PEVVRVAGP
GGQLEERINR-DISVE-KSNGELLVKRPTDRGEHRALHGLTRSLIANMVEGVTTGFSKTLEIQGVGYRAQL--KGRDLEL
A--LGYSHPVPIKAPEGITFEVP-SPTRVVVKGISKQLVGEVAANIRKQRPPEPYKGKGIR-YQ-GEYVARKVGKRA---
-----------------------MIQNETRLKVADNTGAREILCIRVKG--GHKRRY--AGVGDIITATVKQANPQGAVK
KGEVVTAVVVRTKKPFGRNDGTYIAFDENAAVIIDAQNNPRGTRIFGPVARELRDGGFMKIISLAPEVLM---------A
DEPRIGLHTLKPAPGSRKARKRVG-RGEGSGT-GKTAGRGQKGAGSRSGS-KTR----SNFEGGQMPIHMRMR-KLRGPH
MKKSPFRTHTQAVNLQDLERRF-----EAGDEVTLDALRAKGLGTRR-DV----------PVKVLAKGTLSKKLTVHAHK
FSGAAREAIETAGGTAVVVD------------------------------------------------------------
-MLSPKRVKHRKQHRGRRHGLSRGQTRVQFGEYGLKALDQGWLTNRQIEAARIAMTRKMKRGGKVWINVYPDKPFTKKPA
ETRMGSGKGSPEGWVAVVKPGRVMFELAGVPDSLAREAMRLAGHKLPVRTKVVTREEAEAA-------------MTV--Q
TNEQRRLR----RRRRVRAKV-VGTAARPRLSVRRSNRGVFAQLVDDE--SGRTIAAAQWTE-AEVR-----DLKPMEQA
TRVGALLADRAKAAGVERAVFDRGGYRY--HGRVKALADGAREGGLAI--------------------------------
----------------------------------AAERVNGAAP---------------VVRAQAKYVRTSARKARMVCD
HIRGKSVDEARAILAYT------------------------------PRAVARDWSKLLESAIANAEH-----NHELVGD
DLKVLAAFADEGPTLKRFRPRAMGRATRIRKRTSHLTITLTPKES-----------------------------------
--------------------------------------------------------------------------------
--------------------------------------------------------------------------------
-------------------------------------------------MGQKVHPEAMRVGYIHDWKSNWFNE-RHFAD
YLDEDVRIRGHITGKLAHAGLSDITIRKDANEVEVNIHTARPGIVIGKSGTEVDALRKDLHRMT-G-KAIKVNILEIKRP
ELDAKLVAQSVAEQLQNRVAFRRAMKRALTSAMRSGAKGCKIQVGGRLGGAEMARTESYSDGRVPLHTLRAD--IDYGFY
EARTTFGRIGVKCWMNKGEI-MPEG-F--T-GV---DLT--------------EMEPAPPTG-RDD--R-E-GRG--R--
--R------GDGRGRGG----GG-GP-----------GGP--GGP----G--G--GRRGGR----G-GG------PRGAG
G----------------------------------RGGGGPR--M----ATTDPIADFLTRIRNAIHAAHETADI-PSSR
LKREMARILREQGYIESFEIVP-PQPAELIRVRLKYTDDRRSAISGLRRVSRPGQRHYAPSTGIRKVQGGMGTSIVSTSR
GVMTGHEARQAGVGGEVVAEV-WM---A-D---E-ETA--------ADVESEEDRPAGERAKATTTA--AEPTLAVH-E-
-------PTTGRPKERLGRVVSDKADQTITVRIDIARRHRFYEKVVRSSSTLHAHDPSN-DAHEGDLVRVVESRPLSKTK
RWRLVEVLERAR-------------------------------MS-----------------------------------
---------------------RSSKKG-PWVEERLMRRIEELNASNAKTMVRTWSRASTIFPDMVGHTIAVHDGRKHVPV
FVSEAMVGHKLGEFAPTRTYRGHAGSGRVR-----------------------------
>14_0903_12_40cm_Solirubrobacterales_4660_72_9
MPIRKPKPT-SPGRRFATYADFGELTRPEPEKSLVEGLGKSGGRNTHGRKTSRHRGGGAKRRYRKIDFKR-RKDGVPARV
AAIEYDPNRSAYIALLHYADGEKRYILAPNRLRVGAAVVSGDTAEVAVGNCLPLARMPIGTVVHNVELAPGRGGQLARSA
GAGVQLMAKEGDLATLRLPSGEMRQVRSSCRATVGTIGNADHQNVKIGKAGRKRHLG-----VRPQTRGTAMNPVDHPHG
GGEGSTTAG---RHPVT---PWGVPTLGYRTR-KKHKPSDRYIVRGRRRGKRK---------------------------
-----------------------MAAIIARKIGMTQVFGED--------GR--VERVTVLEAGPCPVTAVRTPDRDGYEA
VQLAF--GA-A--RE--KQLSK-AE----LGHLKK--V--D-A-P--------P--------L-RHLVEFRDE---VG-E
------LQVGE-TVTV-EAFEPGQRVKVSGTSRGKGFQGTVRRHNFSRGPTTHGSH-NIRAPGSIGASATPSRVFKGMRG
PGQMGNERVTQRRLQVVQVRA-----------------GENLLLVRGAVPGPRNGIVEVRSDG-----------------
-----------------------M-----------------ADAPVLGAA----GKVKLDAEVFGARFSGPLVHETVRAE
LNARRR--GTAATR-TRSQVRGGGAKPWRQKGTGRARA------------GSNRSPLWAGGAVVFGPQP-RSYTVKVNRK
ERRAALRSALSLHAERGSL--------------AVLDP-AGVGEQPSAKTAATLLRDWGE--------------S-----
--------PPTLVVL-GVEEATAALSFRNLARVSVRAEPDVGVADIV----GAASLLVSRQALDALGARARGTAPEAGAP
APA---------------TAPEPASGGMA---------------------------------------------------
--ATTATPARLRTRYEEEIRPALMERFGYGTPMQAPRVEKVTLNMGVGDAKQDSGMLEAASEQLATIAGQRPNVRRARKS
IANFKLREGMPVGVSVTLRRERAYEFLDRLMSIAIPRIRDFRGLNPRSFDGRGNYSMGVREQIIFPEIDYDSIDRVRGLD
ITITTSARSDEEAFALLEALGMPFSREGRPGDL----AAEEARAAAAAMSR--IGKAPIPVPSGVTVAIE-PELVRVNGP
RGELSERVPR-EIEVV-QDDDRLVVRRPTDRGEHRALHGLTRSLVANMVQGVTEGYEKRLEIQGVGYRAQL--RGRDLEL
A--LGYSHPVSIKAPEGIEFEVP-APTRVVVRGISKQLVGETAANVRKQRPPEPYKGKGIR-YE-GEYVARKVGKRA---
-----------------------MIQNETRLRVADNTGAREILCIRVKG--GSHRRY--AFVGDVITATVKQATPQGTVK
KGEVVTAVVVRTKKSLGRDDGTYIAFDENAAVIIDEQSNPRGTRIFGPVARELRERNFMKIVSLAPEVLM----------
NEPRIGLHSLKPAPGSRRARKRVG-RGEGSGT-GKTAGRGQKGAGARSGS-KSK----VGFEGGQMPIHMRMR-KLRGPH
MKKSPFRTHTQPVNVGDLAVRF-----DAGAAVTLDAMREHGLGTRR-GV----------PVKVLGRGELDKALTVHAHG
FSARARERIEAAGGTCVTVTD-----------------------------------------------------------
-MLSPKRVKHRKQHRGRRAGVARGQVKVQFGEYGLKSLEAGWLTNRQIEAARIAMTRHIKRGGKVWINVFPDKPVTKKPA
ETRMGSGKGNPEGWVAVVKPGRVLFELAGVSEPLARDALRLAAHKLPLKSKFVMRED-----------------MTV--K
AKPQSRMR----RRRRVRAKI-TGDEQRPRISVFRSNRGINAQLIDDS--AGRTLVAVNWTE-PELR-----ELKRAERA
RRVGEVLAQRANAAGIERAVFDRGGYRY--HGHVRALAEGAREGGLAL--------------------------------
-------------------------------------------MPEKAK----------EAEAKAEEAKPRRRRAKKDAD
APRPAGADQKVPELEAA------------------------------PRAAARDWARLLDSAVANAEN-----NHELVGD
ELRVTQAIADEGPTLKRYRPRAMGRATQIRKRTSHLTITLAPEEE-----------------------------------
--------------------------------------------------------------------------------
-MGMKIRKDDEVLVTSGKDRGKRGRVLRVDPRRQRIYVEGLNIIKRHQRPQQR---AE---TVGGVIEREGPIHVSNVML
VDPKTGDPTRVGIER-E--NG----KRHRVARRTGQRLE----------MGQKVHPESMRVGYIHDWKSNWFSH-RHFAQ
FLGEDVRIRGHITGKLAHAGLSDITIRKDSAEVEVNIHTARPGIVIGKSGSEVDALRRDLHRIT-G-KQIKVNILEIKRP
ELDAKLVSQSIAEQLQNRVAFRRAMKRALTSAMRSGAKGVRIQVSGRLGGAEMARTEGYSDGRVPLHTMRAD--IDYGFY
EARTTFGRIGVKCWINKGEI-MPEG-Y--S-GA---DLT--------------DMTPPPQS--RDG--R-D-GRD--G--
--R------GRGRGRGG----GRSGP-----------GGP--RPA----S--G--GRRSGP----G-SG--AAR--PGEA
P-------SATPSPTE---PPA-P-ER--------EAPPSAP--M----SMTDPVSDFLTRVRNAIQAAHETVEI-PSSH
LKADMARILKEQGYIDAYSIDR-PAPGDMINIRLRYTGGRQSAITGLRRVSRPGRRTYVDAHSIPRVMGGMGTAIVSTSR
GVMTGHDARAAGVGGEVVAEV-WM---T-D---K-K-A--AEEPAAAEEEPAAAEP--TKARERRAA-PDVQPPAPS-A-
-------GAAGRPKLRQGVVVSDKPNKTITVRIDITRQHRMYQKILRSSQTLHVHDESN-EAHEGDTVRVIESRPTSRTK
RWRLVEVLERAR-------------------------------MS-----------------------------------
---------------------RSSKKG-PWVEQRLLARIEAMNASNTKHMVKTWSRTSTIFPEMVGHTIAVHDGRKHVPV
FVTESMVGHKLGEFAPTRMYRGHSGSGRVR-----------------------------
>14_1009_09_40cm_Actinobacteria_8186_69_16
MAIRKPKPT-SPGRRAASFPDFAEITKSKPEKKLVEGLAKSGGRNAHGRKTARHRGGGAKRAYRQIDFKR-RKDGIEAKV
AAIEYDPNRSSYIALLHYGDGEKRYILAPQRLAVGMTVSSGAGADIAVGNCLELARMPVGTVVHNVELQPGRGGQMARSA
GASIQLMAKDGDMATLRLPSGEMRMVRAACRATVGTLGNADHQNVKVGKAGRKRHMG-----VRPQTRGTAMNPVDHPHG
GGEGSTTAG---RHPVT---PWGVPTLGYRTR-KQNKRSDALVVRGRRRGKGKQ-R------------------------
-----------------------MSAILATKLGMTQVFKED--------GS--VERVTVLAAGPCPVTAVRTAERDGYDA
VQLAF--GP-A--KA--KHLSK-AQ----LGHLQK--V--D-A-P--------P--------L-RRLVEFREE----T-E
------LQLGD-TVTV-EAFEVGTRVKVSGTSKGKGFQGTIKRHNFRSGPKSHGSH-NVRAPGSIGASATPSRVVKGIRG
PGQMGNRRATQSGLEVVAVDA-----------------KDNLLLVRGSVPGPRGGIVEVRSHA-----------------
-----------------------M-----------------PDAPVLGA----GKTVKLDEAAFAERFYGPLVHQSVRAE
QAARRR--GTAATK-TRGKVSGGGAKPWRQKGTGRARA------------GSNRSPIWTGGGIAFGPQP-RSYAFKVNRK
ERRAALRSALSLHAERESI--------------GIIDT-ASF-KEPKTSDASALLENWGQ--------------P-----
--------RPTLVAL-VSEERAAALSFRNLADVAVKNAEDVGVADLV----GAASLLLSNEALASLTARVCAGSS-----
---------------------------MS---------------------------------------------------
AIDTQAPTARLKTRYLEEIRPQLMQRFGYSSIMQAPCVEKITLNMGVGQAKQDSKVLKAAREQLATIAGQQPSVRRARKS
IAAFKLREGMPVGLAVTLRGERSYEFLDRLVSIAIPRIRDFRGLNPRSFDGRGNYTMGVREQIIFPEIDYDAIDEVRGLD
ITITTSAATDAEAFALLLALGMPFAAQGRPAGF----EAPGEEQAAAAMSR--IGRQPIAVPAGVTVSIT-PHEVRVNGP
KGELSERIHP-DMQVT-QDGEQLLVKRPTDRGEHRALHGLTRSLLANMVHGVTTGYEKRLEIQGVGYRAQL--KGKNLEL
A--VGYSHPIPITAPQGIEFEVP-QPTRVVVKGISKQLVGETAAIVRKQRPPEPYKGKGIR-YE-GEYVQRKVGKRA---
-----------------------MIQNETRLRVADNTGAREILCIRVKG--GSRRRY--AFVGDVITATVKQANPQGAVK
KGDVVTAVVVRTKKAIGRGDGTYIAFDENAAVIIDEQNNPRGTRVFGPVARELRERNFMKIVSLAPEVLMSP----QAEN
GKARIGLHSLAPARGSRRPRKRIG-RGEGSGT-GKTAGRGQKGAGARAGS-KRR----VRFEGGQMPLHMRMR-KLRGPH
MKKSPFRTRTQAVNLAALESRF-----QAGTEVTLELMRASGLGTRK-EI----------PVKVLARGELSKALTVHAHA
FSAAARERIEAAGGSCRIVED-----------------------------------------------------------
-MLSPKRAKHRKHHRGRRRGNSRGQVKVQFGEYGLKALEGGWLTNRQIEAARVAMTRKIKRGGKVWINVFPDKPVTKKPA
ETRMGSGKGSPEGWVAVVKPGRVMFELAGVSEPLARDAIRLAAHKLPVKAKFVARED-----------------MSV--K
TKGERRLR----RRRRVRAKI-SGTAVRPRIAVFRSNRGLSAQLIDDS--AGHTMAAVNWYE-PELR-----ALQKPERT
RRAGAVLAERAQAAGVKEAVFDRGGYRY--HGHVRAFADAMREAGLTV--------------------------------
----------------------------------MSA-----KMPAEAK----------EVRARARYVRTSARKARLVSG
HLRGKSVQDARAILAFT------------------------------PREVARDWSKLLESAVANAES-----NHELLEA
DLIVRDAYADEGPTIKRFRPRAMGRATSIRKRTSHLTITLTPKP------------------------------------
--------------------------------------MARA---------------------------S-----ASRAK
RRALKIRSGDQVAVIAGKDRGKSGRVLRVEPAKERLYVEGLNMAKRHVRPAQT---GG---QLGGVIESEGPIHVSNVML
LDGR-GKPTRVGIDR-E--GG----KRVRVAKSSGAKLE----------MGQKVHPEAMRVGYIHDWKSNWFSA-RNFSD
YLAEDVRIREHITTKLAHAGLSDITIRKDSGELEVNIHTARPGIVIGKSGSEVDALRRDLHRIT-N-KQIKVNILEIKRP
ELDAALVAQSIAEQLQNRVAFRRAMKRALTSAMRSGAKGVKVQVAGRLGGAEMARTESYSDGRVPLHTMRAD--IDYGFY
EARTTFGRIGVKCWMNKGEI-MPEG-Y--T-GA---DLT--------------DMTPAPPS--RDG--R-D-ARG--R--
--R------GAGSGPGR----AR--------------GGE-------------------------G-GP-------RGRG
R-------------------------------------------M----SMTDPIADFLTRVRNAIHAAHETVEI-PAST
LKSELARILAEQGYIESWTLVA-AGAGQLIQIRLKYTDDRRSAISGLRRVSRPGRRTYVDAKHIPRVLGGMGTAIVSTSR
GVMTGHDARAKGVGGEVLAQV-WM---A-D---E-EPAEEAEVPAAAEDAAPDAGAAPSKAKAAEKA-PAVPLPPVH-A-
-------PVQGARKVRLGVVISDKASKTITVRTEVARRHRRYEKIVRSSSTLHAHDEND-DARIGDVVRVVESRPLSRTK
RWRLVDVVERAQ-------------------------------MS-----------------------------------
---------------------RSSKKG-PWVEERLMARIEELNAANSKKMLRTWSRASTIFPEMVGHTIAVHDGRKHVPV
FISESMVGHKLGEFAPTRVFRGHAGSAKLR-----------------------------
>14_1009_16_30cm_Solirubrobacterales_9656_70_9
MAIRKPKPT-SPGRRFASYPDFGELTRSTPERKLVEGLKRSGGRNVHGRKTSRHRGGGAKRAYRMIDFKR-RKDGVQARV
AAIEYDPNRSAYIALLHYRDGEKRYILAPQRLSVGMMVSSGERADIAVGNCMELARMPVGTVVHNVELQPGRGGQLARSA
GASVQLMAKDGDMATLRLPSGEMRLVRVSCRATVGTLGNAEHQNVKVGKAGRKRHMG-----ARPQTRGTAMNPVDHPHG
GGEGSTTAG---RHPVT---PWGVPTLGYRTR-KQNKRSDALIVRGRRRGKGRS-R------------------------
-----------------------MSAILAKKLGMTQMFLED--------GS--VARVTVLQAGPCPVTAIRTPERDGYDA
VQLAF--GE-V--GR--KALSK-AQ----LGHLAK--V--D-A-P--------P--------M-RRLAEFRNE---AG-E
------LQLGE-TVTV-ESFQVGARVKVSGVSKGKGFQGTIKRHNFVSGPKSHGSH-NIRAPGSIGASATPSRVFAGLRG
AGQMGNRRVTQRGLEVVGVDS-----------------ERNVLMVRGSVPGARGAVVEVRSDG-----------------
-----------------------M-----------------PDAPVLGAD----RKVKLDDAAFGERFRGSLVHQSVRAE
QAARRS--GTAATR-TRGEVSGGGAKPWRQKGTGRARA------------GSNRSPLWTGGGTAFGPRP-RSYTFKVNRK
EQRAALRSALSLHAGRGSL--------------AIVDA-SAF-HEPETRRARELLEDWGH--------------A-----
--------GPTLVAL-GDGESAAARSFRNLARVSVRSAEQVGVSDLV----GAASVVFSEQSLKQLSARALAGAGD----
---------------------------MNTD-------------------------------------------------
TVSTPAPPARLKTRYLEEIRPDLISRFGYSSPMQAPRIEKITLNMGVGMAKQDSKVLKAAREQLATIAGQQPSVRRARKS
IAAFKLRAGNPVGVAATLRGERAYEFLDRLVSIAIPRIRDFRGLNPRSFDGRGNYSMGVREQIIFPEVDYDAIDEIRGLD
ITVTTSAATDAEAFALLLALGMPFATQGRPAGF----EAATVQQ--AA------------MPTGVTVAIE-REQVRVNGP
KGELAERIPR-DMQVK-QDGEQLLVTRPTDRGEHRALHGLTRSLVANMIQGVTAGYEKRLEIQGVGYRAQL--KGSNLEL
A--VGYSHTIPITAPQGIEFEVP-QPTRIVVKGISKQLVGETAALIRKQRPPEPYKGKGIR-YE-GEHVPRKVGKRA---
-----------------------MIQNETRLRVADNTGAREILCIRIKG--GSRRRY--AGVGDVITATVKQANPQGAIK
KGEVVTAVVVRTKKPIGRDDGTYIAFDENAAVIIDDQNNPRGTRVFGPVARELRERNFMKIISLAPEVLMSPPA-NPAGR
SQGRIGLHSLAPAAGSRRVRKRVG-RGEGSGT-GKTAGRGQKGAGSRSGS-KRR----ARLEGGQMPIHMRMR-KLRGPH
MKKSPFRTRTQPVNISALERAF-----EAGSEVTLELMRSSGLATRK-DV----------PIKVLAKGELNKALTVHAHA
FSAGARERIEAAGGSCRVAAD-----------------------------------------------------------
-MLSPKRVKHRKQHRGRRSGISRGQVKVQFGEYGLKALEGGWLSNRQIEAARIAMTRKIKRGGKVWINVFPDKPVTKKPA
ETRMGSGKGSPEGWVAVVKPGRVMFELAGVSEPLARDAIRLAAHKLPIKSKFVLRED-----------------MSV--A
TSDARRLR----RRRRVRAKI-SGTATRPRVSVFRSNQGLCAQLVDDT--SGHTLAAVAWFE-PELR-----SLAKPERT
RRAGEALAARAKAAGVSEAVFDRGGYRY--HGHVRAFAEAIREAGLTV--------------------------------
-------------------------------------------MPKEAKQAAPKRARKAEVRARARYVRTPARKARMVCL
QLPGKSVAQARAILAFT------------------------------PREAARDWSKLLESAVANAEN-----NHELLED
DLIIREAYADEGPTIKRFRPRAMGRATPIQKRTSHLTITLTARPDPTRKS------------------------------
--------------------------------------MR-----------------------------T-----TRNGQ
RHSLKIRSGDQVKVIAGKARGKTGRVLRVDPAKGRVYVEGLNMVKRHLRPTKK---GQ---SIGGVIEREGPIHVSNVML
LDAK-GRPTRVRVER-E--DG----GRVRVAKSTGARLD----------MGQKVHPEAMRVGYIHDWKSNWFND-RNFAD
YLAEDVRIREHIVRKLAHAGLSDITIRKDSGELEINIHTARPGIVIGKSGSEVDALRRELHRMT-S-KQIKVNILEIKRP
ELNASLVAQSIAEQLQNRVAFRRAMKRALTSAMRSGAKGVKVQVAGRLGGAEMARTESYSDGRVPLHTMRAD--IDYGFY
EARTTFGRIGVKCWVNKGEI-MPEG-Y--T-GS---DLT--------------DITPAPSAE-RDG--R-D-GRA--R--
--R------GGGARRAP----GA-GP----------PGGS--AGG----G--Q--ADANGA----S-SP-------R---
--------------------------------------------M----SMTDPIADFLTRLRNAIHAAHETVEI-PASR
LTGEFAGILTEQGDIESWSLVP-AHAGELIQIRLKYTEDRRSAISGLRRVSRPGRRTYVNAKQIPRVLGGMGTSIVSTSH
GVMTGHDARAAGVGGEILAQI-WM---A-D-----KPAEPSETPDAAEAEAPEAQPEPAKARVSEAA-AAPELAPVH-G-
-------AAEGKRKIRQGIVVSDKAHKTIVVRIDVARRHRRYEKIVRSSSTLHAHDENN-DARQGDIVRVIESRPLSRTK
RWRLVEVLERAQ-------------------------------MS-----------------------------------
---------------------RSSKKG-PWVEARLMARIEGLNAENNKKMLRTWSRASTIFPEMVGHTIAVHDGRRHVPV
FISESMVGHKLGEFAPTRVFRGHAGSAKMR-----------------------------
>14_1009_12_20cm_Actinobacteria_8412_69_6
ILIRKSKPKLGPGMRFVSYPDFAEITKSEPEKRLVEGLTKSGGRNRHGRKTARHRGGGAKRAYRRIDFKR-RKDGVEARV
AAIEYDPNRSAYIALLHYADGEKRYILAPQRLTVGMMVASGEGADIAVGNCMELARMPVGTVVHNVELAPGRGGQLARSA
GASIQLMAKDGDMATLRLPSGEMRMVRAECRATVGVIGNADHQNVKVGKAGRKRHMG-----VRPQTRGTAMNPVDHPHG
GGEGSTTAG---RHPVT---PWGVPTLGYRTR-KKHKASDRYIVRGRRRGKGKQ-R------------------------
-----------------------MSAILAKKLGMSQVFQED--------GS--VARVTVLQAGPCPVTAIRTPERDGYDA
VQLAF--GA-A--KE--KHLTK-AE----LGHLKK--A--D-S-P--------P--------M-SRVVEFRGE---AG-E
------LVLGE-KVTV-ETFEVGARVKISGTSKGKGFQGTIKRHNFSSGPKSHGSH-NVRAPGSIGASATPSRVVKGIRG
PGQMGNRRVTQKGIEIVAVDA-----------------KENLLLVRGSVPGPAGSIVEVRSDA-----------------
-----------------------M-----------------PDAPLLGAAGSSSKKVKLDDAAFGARFKGSLVHQSVRAE
QAARRR--GTASTK-TRGLVSGGGAKPWRQKGTGRARA------------GSNRSPIWTGGGTVFGPHP-RSYTFXXXXX
XXXAPCRA------------------------------------------------------------------------
--------------------------------------------------------------------------------
---------------------------MA---------------------------------------------------
TMTETAPPARLKARYLEEIRPALIGRFGYTSVMQAPRLEKITLNMGVGEAKQDSKALKAAVDQLATIAGQQPSVRRARKS
IAAFKLREGMPVGVAVTLRGERSYEFLDRLVSIAIPRIRDFRGLNPRSFDGRGNYSMGVKEQIIFPEVDYDAIDQVRGLD
ITITTTAASDAEAFALLYAFGMPFASQGRPKGF----NEAAGVE--AVMSR--IGRQPITVPSGVTVSIE-PESVRVNGP
KGELSERIPR-DIDVK-QDGEQLLVTRPTDRGEHRALHGLTRTLVANMVQGVTAGYEKRLEIQGVGYRAQL--KGKNLEL
A--VGYSHPVPIAAPDGIEFEVP-QPTRIVVRGISKQVVGETAAIIRKQRPPEPYKGKGIR-YE-GEYVQRKVGKRA---
-----------------------MIQNETRLRVADNSGAREILCIRVKG--GSRRRY--AFVGDVITATVKQANPQGTVK
KGEVVTAVIVRTKKAIGRDDGTYISFDENAAVIIDDQNNPRGTRVFGPVARELRERNFMKIVSLAPEVLMSP-----QQD
RQERVGLHSLAPAPGSRRPRKRLG-RGEGSGT-GKTSGRGQKGAGARSGS-KSR----PNFEGGQMPIHMRMR-KLRGPH
MKKSPFRTHTQPVNIAELESRF-----DAGTEVTIELMKAKGLGTRK-DV----------PVKVLAKGELNKALTVHAHA
FSATARERIEAAGGSCKTVEA-----------------------------------------------------------
-MLSPKRVKHRKQHRGRRRGASRGQLHVQFGEYGLKALEGGWLTNRQIEAARIAMTRKIKRGGKVWINVFPDKPVTKKPA
ETRMGSGKGSPEGWVAVVKPGRVMFELAGVPEPLARDAIRLAAHKLPVKSKFVLRED-----------------MSV--M
TKGQRRLK----RRRRVRAKV-AGTATRPRISVFRSNQGICAQLIDDA--SGRTLAAVNWFE-PELR-----SLGKAERA
RRSGDALAERAKAAGVSEAVFDRGGYRY--HGHVRAFADAIREAGIAV--------------------------------
-------------------------------------------MPQKAK-KKPRRAAKAEVRAHARYVRTSARKARMVCG
HLRGKSVQEARAILAFT------------------------------PREVARDWSKLLESAVANAES-----NHELLED
DLIVREAYADEGPTIKRFRPRAMGRATPIRKRTSHLTITLTPSPEPGTTKRR----------------------------
--------------------------------------MARA---------------------------------AHRAR
RHALKVRSGDQVLVTAGKDRGKSGRVLRVEPKKERVYVDGLNMVKRHVRPKQT---EA---ALGGVIEREGPIHVSNVML
LDAK-GNPTRVAIER-E--GG----QRVRVAKRSGARFD----------MGQKVHPEAMRVGYIHDWKSNWFSE-KSFSD
YLAEDIHVREHITNKLAHAGLSDITIRKDANELEVNIHTARPGIVIGKSGSEVDALRRDLHQMT-K-KQIKVNILEIKRP
ELDAKLVAQSIAEQLQNRVAFRRAMKRALTSAMRSGAKGVKVQVAGRLGGAEMARTESYSDGRVPLHTMRAD--IDYGFY
ESRTTFGRIGVKCWVNKGEI-MPEG-Y--T-GS---DLT--------------DMTPATQSG-RDG--R-E-GRG--R--
--RGN----GGGRGPGG----GR-GP-----------GGP--GGG----G--R--GPGGGR----G-GP-------RGQG
G-------------------------R----------GPRSG--------MTDPIADFLTRVRNAIHAAHETVEI-PASR
LKGELARILAEQGYIDSWSFVP-AAAGQLIQIRLKYTEDRRSAISGLRRVSRPGQRTYVDARHIPKVLGGMGTAIVSTSH
GVMTGHDARAAGVGGEVLAQV-WM---P-S---A-K-A--------------------------RAA-PAEPLAPVH-A-
-------PVEGKRRERTGVVVSDKAEKTITVRIEVARRHRRYEKIVRSSSTLHAHDENN-DAHEGDVVRVIESRPLSRTK
RWALVDVLERAR-------------------------------MS-----------------------------------
---------------------RSSKKG-PWVEERLLTRIEALNAANNKKMLRTWSRASTIFPEMVGHTIAVHDGRRHVPV
FVSESMVGHKLGEFAPTRVFRGHAGSGKVR-----------------------------
>Bacteria_Actinobacteria_Actinobacteria_Rubrobacteridae_Solirubrobacterales_Patulibacteraceae_Patulibacter_sp._I11
MGIRKPKPT-TPAQRFATYADFAEITKTEPERSLVEGLTKSGGRNNNGRKTARHRGGGAKRLYRRIDFKR-DKDGVPAKV
ASIEYDPNRTAYIALLHYADGEKRYILAPRNLEVGTTVQSGPDADIKVGNALELKDIPAGTVVHNVELQPGKGGQLGRSA
GSVIQLMAKDQGMATLRLPSGEMRLVREGCRATIGSVGNADHQNVKIGNAGRKRHMG-----IRPQTRGTAMNPVDHPHG
GGEGSTTPG---RHPVT---PWGVPTLGYRTR-KKNKPSDRYIVRGRRRGKGKR-K------------------------
-----------------------MAAILAKKLGMTQLFLED--------GR--VERVTVLEAGPCPVTGKRTADRDGYDA
VQLAF--GA-T--KE--KHVSK-PE----LGHLKK--A--G-V-G--------P--------H-RHLVEFRDV--D-L-D
------VEVGQ-TVTV-DAFEAGQKVRVAATSKGKGFQGTVKRHGFARGPVTHGSH-NTRAPGSIGAAAYPARVFKGIRG
PGRMGGGRVTQPGLEVVRVDA-----------------DDNLLIVRGSVPGPRNGLVEVRTDA-----------------
-----------------------M-----------------PEAPILGG-----GTVQLDDAVFGVEFNGPLVHQNVRHE
LNARRQ--GTAKTK-TRGQVSGGGSKPWRQKGTGRARA------------GSSRSPIWTGGGTIFGPSP-RHYTFKINRK
EKRAALRSALSLHGLRGSV--------------AAFDI-GTF-AEPSTKAAGSLLKGWDG--------------K-----
--------GSILVVL-AESEAKVALSFRNLTKVSVLPAEAVGVADVV----GAGRLLLSQVAIDELTNRAAGKAAVAEEV
S--------------------------MS---------------------------------------------------
----ATTTARLKTRYLEEIRPQLFEQGGYSSVMQVPRLEKITLNMGLGEAKQDNKTFAAATEQLAAIAGQQPSVRRARKS
IAGFKLREGMPVGAAVTLRGERMYEFLDRLLSIALPRVRDFRGLKTTSFDGRGNYSIGVREQIIFAEIDYDAIDQIRGLD
INITTTAKTDGEAFALLQAFGFPFSREGKRPEG----APPPL------MSR--IGRKPIPVPSGVDITIE-PGTVSVKGP
KGSLSEAIHR-DITVT-QEGAEIVVTRPTDRGPHRALHGLSRSLIANMVEGVTDGFTKTLEIQGVGYRAAL--KGKDLEL
A--LGYSHSVPIEAPEGIEFEVP-QPTRIIVKGTDKQLVGETAAKIRKKRPPEPYKGKGIR-YE-GEYVIRKVGKRA---
-----------------------MIQNESRLKVADNTGAREILTIRVHG--GSRRRY--ARVGDTITATVKSATPNGSVK
KGEVVKAVVVRTRKEFGRDDGTYIAFDENAAVIIDANNNPRGTRIFGPVARELRERSFMKIVSLAPEVLMSTE---NNEQ
SLADTGLHSLKPAPGSRKPRKRVG-RGHGSGM-GKTSGRGHKGAGSRSGA-KDR----AGFEGGQNPIQSRMR-KLRGPN
KKTSRFRTATQPVNLDDLADRF-----ESGADVTLEALQAKGLATRK-GV----------PVKVLGRGELQGPLTVHAHR
FSGSAREAIEAAGGTVVLIED-----------------------------------------------------------
-MLAPKRVKHRKVHRGRKRGLSRGQNRVQFGEYGIKTLEAGWITNRQIEAARIAMTRKIKRGGKVWINVFPDKSVTKKPA
ETRMGSGKGSPEGWVAVVKPGRVMFELAGVPEPLAREAIRLAGHKLPVKTKFVTAEDE----------------MSV--V
TKEARRLK----RRRRVRAKV-SGSAERPRIAVFRSNRGIFAQLIDDE--QGRTITSVQWTE-PELR-----DLSKKDQA
AKAGQLLAERAKAAGIETAVFDRGGYQY--HGRVQAFAEAVREGGLTV--------------------------------
-------------------------------------------MPQPAEAASEEAQADDEVRAVAKYVRTTPRKARLIAD
LIRDKDVEQARAILAHS------------------------------TRSAAQDWSKVLESAVANAEN-----NHELIGD
ELRIKAVVADDGPTLKRFQPRAQGRAYRINKRTSHLTIQLTPKDEV----------------------------------
--------------------------------------------------------------------------------
-MGLRIRRDDTVVVISGKDRGKSGSVLQVDPANERVVVEGVNLVKRHQRPNPS---PA---AQGGVIAKEGPIHVSNVML
VDPKTNKPTRVGVTRGE--DG----RATRVARRSGQPID----------MGQKVHPESMRVGYIHDWKSHWFSA-QNTAD
FLDEDRQIRTHIQTKLAHAGLSDITIRKNKNEVEVSIRTARPGVVIGKSGVEVDALRKDLHRIT-K-KQVKVNILEVRRP
ELDAKLVAQSVAEQLQNRVAFRRAMKRALTSAMRSGAKGCKIQVGGRLGGAEMSRTESYQDGRVPLHTMRAD--IDYGFY
EAKTTFGRIGVKVWVNKGEI-MPEG-Y--G-GS---DLT--------------DVDPSTQD--RDR--R-R-GRR--D--
--R------GGGGDRGG----GG-DR-----------GGR--GGG----G--G--GRPGGP----G-GA-------RGRG
P-------------------------------------------M----STTDPIADLLTRIRNAITAAHRTVDV-PASN
SKREIARILKEQGYIADVTTEP-STPGDVLHITLKYTKDRSSAITGLRRVSRPGQRYYVGAGQVPKSLGGLGTMIVSTSS
GIMTGHDARAAGVGGEVWAEV-W---------------------------------------------------------
--------------------------------------------------------------------------------
--------------------------------------------------------------------------------
--------------------------------------------------------------------------------
-----------------------------------------------------------
>Bacteria_Actinobacteria_Actinobacteria_Rubrobacteridae_Solirubrobacterales_Solirubrobacteraceae_Solirubrobacter_soli_DSM_22325
MPIRKPKPT-SPGRRFITFPDFQEITKTEPERSLVEGLKKSGGRNALGRKTARHRGGGAKRLYRKIDFKR-TKDAIPAKV
AAIEYDPNRTAYIALLHYVDGTKSYIIAPNRLRVGMTVISGAGADIQVGNAMPLSSMPVGTLVHNVELKPGRGAQLARSA
GVGVQLMAKEGTYATLRLPSGEMRMVESACRATVGVVGNSDHQNVTIGKAGRKRHMG-----VRPQTRGTAMNPVDHPHG
GGEGATPLG---NHPQT---PWGVPTIGYRTR-KKGKQSDRYIVRGRRRGKKGG-R------------------------
-----------------------MPAILAKKLGMTQRFLDD--------GR--VERVTVLEAGPCPVTAIRTHEADGYEA
VQLGF--GA-V--RE--KALNK-PL----LGHLKK--A--D-A-P--------P--------V-KTLVEFRDE---AG-E
------LVVGD-TVTV-EAFKVGQTVKIAGKGKGKGFQGTIKRHNFAAGPKAHGSH-NVRAPGSIGASATPSRVFKGIKG
PGRMGGKRVTQKGLTIVELMP-----------------EQNLMMVRGSVPGSKGDTVEVRTDA-----------------
-----------------------M-----------------PKAPALGG-G---AAVDLDADVFEQPFNGPLVHEVVVAE
LAARRQ--GTHSTK-TRGMVSGGGAKPWRQKGTGRARA------------GTSRSPIWTGGGTVFGPSP-RHYILKVNRK
ARRAALRSALSVHAERGTI--------------HVVDA-PGFGDTPSTSKAADLLNA-HR--------------G-----
--------GSVLVAL-HDDELTAAKSFRNLSRVIVLHVDDIGVADLV----RAATLVLSQSALDNLTARARKEAKV----
--------------------------------------------------------------------------------
-------MARLKDRYNDEIRDALVAKFGYSTPMQAPRLLKVTLNMGVGEAKQDSKMLEAALGQLADIAGQKPNIRRARKS
VAAFKLREGMPVGLTVTLRDQRAYEFIDRLTSVALPRLRDFRGLNPKSFDGRGNYNMGIKEQVIFPEIDYDTVDQVRGLD
VAFTTSARSDREAFALLDALGMPFARDGRPKEY----ESIAGRE--AAMSR--IGRKPIDVPSTVTVTIE-PEVVRVSGP
RGNLEERKNR-DITVS-QEDGVLTVARPTDRAEHRALHGLTRSLIANMVEGVTVGFTKTLEIQGVGYRAQL--KGRDLEL
A--LGYSHPVPIKAPEGIEFEVP-QPTRVIVKGNNKQVVGEIAAIIRKQRPPEPYKGKGIR-YQ-GEYVARKVGKRA---
-----------------------MIQNETRLRVADNTGAREILTIRVMG--GSRRRY--ASVGDIIVATVKQANPNGTVK
KGDVVKAVVVRTKKEFGREDGTYIAFDENAAVIIDAQNNPRGTRIFGPVARELRDGGFMKIVSLAPEVLMSEQDAVNEEL
AAEAVGLHSLKPAPGSKKDRKRVG-RGHGSGH-GKTSGRGHKGYNSRAGA-KQR----ARFEGGQNPLHMRMR-KLRGPN
KKMSMFRTHTQHVNLDDLEARF-----DDGAAIGLAELKATGLAKTR-DV----------PVKILGRGELTKKFTVSAHK
FSSSAREAIEGAGGSVQVIED-----------------------------------------------------------
-MLSPKRVKFRKVHRGRRHGLSRGQQTVAFGDYGLKALEAGWLTNRQIEAARIAMTRKIKRGGKVWINVFPDKAFTKKPA
ETRMGSGKGNPEGWVAVVKPGRVMFELSGVPEDLAREAMRLAGHKLPVKTKFVLREDGQ---------------MTV--V
SPPTRRLK----RRRRVRAKV-HGTAERPRISVFRSNRGVFAQLVDDD--AGRTVVSVQWTE-ADLR-----TLKPMEQA
TEAGKLLASRAKAAGIDSAVFDRGGYQY--HGRVKALAEGAREGGLNF--------------------------------
----------------------------------AAEKAVPVGL---------------KVSAQAKYVRTSARKARLVCD
HIRGKDVNEARAILAFT------------------------------PRGAAKAWSKLLESAVANAEH-----NHELVGE
DLRIFNVHADEGPTLKRYRPRAMGRATRIRKRTSHLSITLTPKES-----------------------------------
--------------------------------------------------------------------------------
--MAKIRTDDNVIVISGKDKGKTGKVIRVEPAKGRVFVEGLNMIKRHQRPVPR---PN---LQVGVIEKEGPIHVSNVAI
VDPKEHKPTRVGHKTNE--QG----QRVRVARRSGAELD----------MGQKVHPEAMRVGYIHDWKSNWFSE-RQFSD
FLIEDVRIRDHITNKLAHAGLSDITIRKDAAEVEVNIHTARPGIVIGKSGSEVDALRRDLHRMT-G-KAIKVNILEIKRP
ELDAKLVAQSIAEQLQNRVAFRRAMKRALTSAMRSGAKGCKIQVGGRLGGAEMARSESYSDGRVPLHTLRAD--IDYGFY
EARTTFGRIGVKCWINKGEI-MPAG-Y--A-GQ---DLT--------------SLDPATGGG-RDG--RGD-GRG-GR--
--R------GQGGGGGG----GG-GP-----------GGR--GGG----G--G--GFGGGGG--RG-GG--GGFG-RGGG
G--------------------G-------------RGGQGGR--M----SMTDPIADFLTRIRNGIMAAHETVEI-PSSG
LKKEMARILTEQGYIEGFDEAP-GSAADKILIRLKYTENRTSVISGLRRVSRPGQRRYVDSKSIPKVLGGMGTTILSTSH
GVMTGHEARAAGVGGEVVAEV-W---------------------------------------------------------
--------------------------------------------------------------------------------
--------------------------------------------------------------------------------
--------------------------------------------------------------------------------
-----------------------------------------------------------
>14_0903_12_20cm_Actinobacteria_941_71_8
MALKRHKPT-SPGRRFSTYSDFAEVTRSKPEKALTEGISKSGGRNSNGRKTSRHRGGGAKRRYRKIDFKR-QKDGVPARV
AAIEYDPNRTAYIALLHYADGEKRYILAPQRLTVGATVSSGLTADIEVGNCLPLRAIPTGTTVHSVEIVPGRGGQMGRSA
GAAIQVVAKEGGRATLRLPSGEMRMVSIECRACIGSIGNADQQNISIGKAGRSRHKG-----KRPQTRGTAMNPVDHPHG
GGEGSTTAG---RHPVT---PWGVPTLGYPTR-KKNKQSDRFIVRRRRRGKGKR--------------------------
---------------------------------MTQVFAED--------GR--VERVTVVEAGPCHVTAIRTNDRDGYEA
VQLGF--GE-V--KE--SRLTK-AE----RGHLMK--A--D-A-P--------A--------L-KRVTEFRDE---AG-E
------LQVGE-TVTV-EVFEKGQVVKVSGTSKGKGFQGTVKRHNFSRGPASHGSH-NVRAPGSIGASATPSRVFKGMRG
PGQMGNKRVTQRGLEVVDVMP-----------------DQNLLLLRGSVPGPRGAIVEIRSES-----------------
----------------------AK-----------------PTAPYI----GKAGKVDLDGAVFSEPFHMALVHETVRAE
LNARRR--GTASTR-TRGEVAMTGAKAFRQKGTGRARA------------GALSTPQRTGGGVAFGPKP-RGFAVKVNRK
ARRRAMRAALSLHAERGSL--------------AVIEA-GDF-NSPASKRAADALAGFGE--------------G-----
--------RALVVLA-REGEESCVKSFRNLRGVEVLPADAVGVCDVI----GAGRLVVSPAALERLTAVARAPERAAAGE
E---AAA--------------------MA---------------------------------------------------
-PAEAKIRPRFKDRYEREIQPQLVQRFGYSSAMQAPRLQKITLNMGVGDAKQDSNMLDAATEQLAVIAGQRPNVRRARKS
IANFKLREEMPVGVAVTLRDARMYEFLDRLLSVAIPRIRDFRGLNPRSFDGRGNYSLGLREQIIFPEIDYDSIDQVRGLD
VAISTTAQTDEEAFALLEAFGMPFARDGRPGAR----EAEAD---AAAMSR--IGKQPIPVPSGVDVFIE-PELVRVKGP
RGELEERVSR-ELTVE-QSDGVVLVKRPTDRGEHRALHGLTRSLIANMVQGVTEGFEKRLEIQGVGYRAQL--RGKDIEL
A--VGYSHPVQIKAPEGIEFEVP-QPTQIVVRGSSKQMVGEAAARIRKVRPPEPYKGKGIR-YR-DEYVARKVGKRA---
-----------------------MIQTETRLRVADNTGAREILCIRVRG--GSHRRY--AGVGDIIVGTVKQAIPHGSVR
KGEVVTAVVVRTRKQFGRDDGTYIAFDENAAVLIDPQNNPRGTRIFGPVARELRERNFMKIVSLAPEVL-----------
--------------------------------------------------------------------------------
--------------------------------------------------------------------------------
--------------------------------------------------------------------------------
-MLQPKRVKHRKQHRGRRAGMAKGGTRVEFGEYGLKALDRGWITNRQIEAARIAMTRKIKRGGKVWINVFPDKPVTQKPA
ETRMGSGKGSPEGWVAVVKPGRVMFELAGVPESLAREAMRLAGHKLPIKTKFVLREGAQAQS------------MTV--Q
TKESRRLR----RRRRVRAKV-RGSAERPRLAVFRSNRGIQAQLIDDD--RGHTVAAVSWIE-GDLR-----GLGPMEQA
KKTGELIAARAKEAGVEGCVFDRGGYLY--HGRVQALAEAAREAGLRF--------------------------------
----------------------------------EADRTPDGAV---------------AVRAHAKYVRCAPRKARLVID
HIRGRPVEQARAILLHT------------------------------PRAASRDVLKLLDSAVANAEN-----NHELVAD
ELVVGQAYVDEGPTLKRYRPRALGRATRIRKRTSHMTITLTTTENGR---------------------------------
--------------------------------------------------------------------------------
-MPARVRRDDQVKVISGKDKGKTGRVLRVEPKKNRVFVEGLNIQKRHQRPRSR---GG---EVGGVIEKEGPIHISNVMP
LDPKSGDPTRVGTS-DQ--GG----RRVRRARRSGEVFE----------MGHKVHPEVLRVGYIHDWKSTWFNE-REFSD
YLLEDIRIRDHIEGKLAHAGLSDITIRKDKNEIEVNINTARPGIVIGKSGTEVDALRRELHRMT-K-KSVKVNILEIKRP
ELDAKLVAQSIAEQLQNRVAFRRAMKRSLTSAIRSGAKGVKVQVSGRLGGAEMARTEGYSDGRVPLHTLRAD--IDYGFF
EARTTFGRIGVKVWINKGEI-MPKG-F----AQ---DLT--------------QIEPQQMRG-AGG--R-P-GRG--G-A
--R------GGGPGRGG----PGPGPGPG-------PGGP--SGG----A--Q--GA--------G-GP-------R---
-----------------------P-------------PPPGA--M----SMTDPIADFLTRIRNGLIADFDDVEI-PASR
FKTELARILREQGYIEDYEVEP-GRVGQVLRVRLKYTEDRQPVITGIERVSRPGRREYVNAGEIPKVLGGMGTAIVSTSR
GVMTGHDARRTGVGGEVVAYV-WM---P-D---E-QR---------------------EKERAARVE-PAREPTAGK-Q-
-------HGPGRPKTRQGVVVSAKPDKTITVRIDVTRRHREYKKIVRGSTRLHAHDERN-EAHEGDTVRIVESRPISRTK
RWRLVEVLERAR-------------------------------MS-----------------------------------
---------------------RSSKKG-PWIEERLLSRIEAMNSSGDKQMIKTWSRTSTIFPEMVGHTIAVHDGRKHVPV
FISESMVGHKLGEFAPTRMFRGHAGGDKARM-R--------------------------
>14_1009_16_30cm_Actinobacteria_9636_71_10
MPLKRHKPT-SPGRRFATFSDFAEITRSEPEKSLTEGISKSGGRNSGGRKTSRHRGGGAKRRYRKIDFKR-QKDGVPARV
AAIEYDPNRTSYIALLHYADGEKRYILAPTRLRVGATVSSGPRADIQVGNCLPLRAIPTGTTVHNVELVPGRGGQLGRSA
GAAIQVVAKEGGRATLRLPSGEMRLVELDCRASIGSIGNADQQNISIGKAGRNRHTG-----KRPQTRGTAMNPVDHPHG
GGEGSTTPG---RHPVT---PWGVPTLGYPTR-KKNKPSDRHIVRRRRRGKGKR--------------------------
-----------------------MAALLGRKLGMTQVFGED--------GR--VERVSVVEAGPCHVTGIRTEERDGYEA
VQLGF--GE-V--KE--KRLTK-AE----LGHLKK--A--D-A-P--------A--------L-RRLAEFRGE---AG-E
------LQVGE-TVTV-EVFEKGQHVKVSGTSKGKGFQGTVKRHNFSRGPQSHGSH-NVRAPGSIGASATPSRVFKGMRG
PGQMGNKRVTQRGLEVVDVVP-----------------GENLLLLRGSVPGPPGGIVEIRSDR-----------------
----------------------AK-----------------VSAPYI----GKAGKVDLDEAIFGEPFHMSLVHETVRAE
LAARRR--GTASTR-TRAEVAMTGAKAFRQKGTGRARA------------GALSTPQRTGGGVAFGPKP-RGYAVKVNRK
ARRRALRAALSLHAGRGSL--------------GVVAA-GQF-DEPSTRAAAKALDGFSE--------------G-----
--------RALVLLA-PDSDETCVKSFRNLRGVDVLPVEAAGVCDVV----GASRLVVSEGAIERLVAMARAPESRSTEE
A---AA---------------------MA---------------------------------------------------
-VAEARVTPRFKKRYDDEIRQRLVERFGYSSSMRAPRLVKITLNMGVGDAKQDTNMLDAATEQLAVIAGQRPNVRRARKS
IAAFKLREEMPVGVAVTLRDARMYEFLDRLLSVAIPRIRDFRGLNSRSFDGRGNYTMGIREQIIFPEIDYDSIDQVRGLD
VTITTTAQTDEEAFALLEAFGMPFARDGRPGDA----AAAAAAEDAAAMSR--IGKQPIPLPSGVDVFIE-PELVRVKGP
RGELEERVSR-ELKVE-QAEEVVVVKRPTDRGEHRALHGLTRSLIANMVQGVTEGFEKRLDIQGVGYRAQL--RGKDIEL
A--VGFSHPVAVKAPEGIEFEVP-APTQIVVRGSSKQVVGEIAARIRKVRPPEPYKGKGIR-YR-DEYVARKVGKRA---
-----------------------MIQTETRLRVADNTGAREILCIRVRG--GSHRRY--AGVGDVIVATVKQAIPHGSVR
KGEVVNAVVVRTRKQFGRDDGTYIAFDENAAVLIDPQNNPRGTRIFGPVARELRERNFMKIVSLAPEVL-----------
--------------------------------------------------------------------------------
--------------------------------------------------------------------------------
--------------------------------------------------------------------------------
-MLQPKRTKHRKAHRGRRAGMAKGGTRVEFGEYGLKALDRGWITNRQIEAARIAMTRKIKRGGKVWINIFPDKPVTQKPA
ETRMGSGKGSPEGWVAVVKPGRVMFELAGVPEPLAREAMRLAGHKLPVKTKFVAREGAQSGT------------MSV--R
TRETRRLR----RRRRVRAKV-RGSTERPRLSVFRSNRGIGVQLIDDD--RGHTVAAVNWAE-PDLR-----GLGPLEQA
KKAGELIAARAKEAGAESCVFDRGGYLY--HGRVKALAEAAREAGLRF--------------------------------
----------------------------------AAERTPDGAI---------------AVRASAKYVRGAPRKARLVID
HIRGRPVEQARAILRNT------------------------------PRAASRDVLKLLDSAIANAEN-----NHELVAD
ELVVGHVYVDEGPTLKRYRPRALGRATRIRKRTSHMTITLTTNDGKND--------------------------------
--------------------------------------------------------------------------------
-MPARVRKGDQVKVISGKDKGKTGQVLRVEPKKGRVFIEGLNIQKRHQKPRTR---GG---EVGGVIEKEGPIHLSNVMP
LDPKTGDPTRVGTTTDE--GG----RRVRLARRTGEAFE----------MGQKVHPEVLRVGYIHDWKSTWFNE-REFAD
YLLEDIRIREHIENKLAHAGLSDITIRKDTNEVEVNINTARPGIVIGKSGTEVDALRRELHRMT-R-KSVKVNILEIKRP
ELDAKLVAQSIAEQLQNRVAFRRAMKRSLTSAIRSGAKGVKVQVSGRLGGSEMARTEGYSDGRVPLHTLRAD--IDYGFF
EARTTFGRIGVKVWINKGEI-MPSG-F----AQ---DLT--------------QIEPQQMPG-GDG--R-G-GRD--R--
--R------GGGPPRGR----SG-------------------GGG----G--Q--QS--------G-G------------
--------------------------------------PPST--M----STTDPVADFLTRIRNGLIADFDDVEV-PASR
LKVELARILREQGYIDDYGVEP-ARVGEIIRIRLKYTEDRQPVITGLERVSRPGRRTYVDAGEIPKVQGGMGTTIVSTSQ
GVMTGHDARRAGVGGEVMAYV-WM---P-D---E-PK---------AEGAAA------EKERAARAE-PPREPLPGK-P-
-------HGPGRAKTRQGVVVSAKPDKTIAVRIDITRQHREYKKIVRGSSTLHVHDERN-EAHEGDTVRVVETRPLSRTK
RWRLVEILERAR-------------------------------MS-----------------------------------
---------------------RSSKKG-PWVEERLLSRIEAMNSSGEKQMIKTWSRMSTIFPEMVGHTIAVHDGRKHVPV
FISESMVGHKLGEFAPTRMFRGHAGGDKSRV-R--------------------------
>14_1009_16_40cm_Actinobacteria_10073_71_8
MPLKRHKPT-SPGRRFATFSDFAEITRSEPEKSLTEGISKSGGRNSGGRKTSRHRGGGAKRRYRKIDFKR-QKDGVPARV
AAIEYDPNRTSYIALLHYADGEKRYILAPTRLRVGATVSSGPRADIQVGNCLPLRAIPTGTTVHNVELVPGRGGQLGRSA
GAAIQVVAKEGGRATLRLPSGEMRLVELDCRASIGSIGNADQQNISIGKAGRNRHTG-----KRPQTRGTAMNPVDHPHG
GGEGSTTPG---RHPVT---PWGVPTLGYPTR-KKNKPSDRHIVRRRRRGKGKR--------------------------
-----------------------MAALLGRKLGMTQVFGED--------GR--VERVSVVEAGPCHVTGIRTEERDGYEA
VQLGF--GE-V--KE--KRLTK-AE----LGHLKK--A--D-A-P--------A--------L-RRLAEFRGE---AG-E
------LQVGE-TVTV-EVFEKGQHVKVSGTSKGKGFQGTVKRHNFSRGPQSHGSH-NVRAPGSIGASATPSRVFKGMRG
PGQMGNKRVTQRGLEVVDVVP-----------------GENLLLLRGSVPGPPGGIVEIRSDR-----------------
----------------------AK-----------------VSAPYI----GKAGKVDLDEAIFGEPFHMSLVHETVRAE
LAARRR--GTASTR-TRAEVAMTGAKAFRQKGTGRARA------------GALSTPQRTGGGVAFGPKP-RGYAVKVNRK
ARRRALRAALSLHAGRGSL--------------GVVAA-GQF-DEPSTRAAAKALDGFSE--------------G-----
--------RALVLLA-PDSDETCVKSFRNLRGVDVLPVEAAGVCDVV----GASRLVVSEGAIERLVAMARAPESRSTEE
A---AA--------------------------------------------------------------------------
--------------------------------------------------------------------------------
--------------------------------------------------------------------------------
--------------------------------------------------------------------------------
--------------------------------------------------------------------------------
--------------------------------------------------------------------------------
--------------------------------------------------------------------------------
--------------------------------------------------------------------------------
--------------------------------------------------------------------------------
--------------------------------------------------------------------------------
--------------------------------------------------------------------------------
-MLQPKRTKHRKAHRGRRAGMAKGGTRVEFGEYGLKALDRGWITNRQIEAARIAMTRKIKRGGKVWIEIMPSQDLTQIEA
PQQMGDGRGGRDR-------GR-----GGGPPRGRRESGGGGGQQGPPSTG-----S-----------------------
--------------------------------------------------------------------------------
--------------------------------------------------------------------------------
----------------------------------AAERTPDGAI---------------AVRASAKYVRGAPRKARLVID
HIRGRPVEQARAILRNT------------------------------PRAASRDVLKLLDSAIANAEN-----NHELVAD
ELVVGHVYVDEGPTLKRYRPRALGRANRIRKRTSHMTITLTTNDGKND--------------------------------
--------------------------------------------------------------------------------
--------------------------------------------------------------------------------
-------------------------------------------------MGQKVHPEVLRVGYIHDWKSTWFNE-REFAD
YLLEDIRIREHIENKLAHAGLSDITIRKDTNEVEVNINTARPGIVIGKSGTEVDALRRELHRMT-R-KSVKVNILEIKRP
ELDAKLVAQSIAEQLQNRVAFRRAMKRSLTSAIRSGAKGVKVQVSGRLGGSEMARTEGYSDGRVPLHTLRAD--IDF---
---------------------MPSG-F----AQ---DLT--------------QIEPQQMPG-GDG--R-G-GRD--R--
--R------GGGPPRGR----SG-------------------GGG----G--Q--QS--------G-G------------
--------------------------------------PPST--------------------------------------
--------------------------------------------------------------------------------
-----------------------MASKKGQVGVDAT-AEL------VGAAALLTTPVV---EEGEAE--AAAEPEEEAEE
PEAPEEKRRRRRRKGDEGEVSEAALGEPEAEAGKAPDEEPAAKRAARRRRSRRPRPAEA-EAAEGDAVPSVERRERAKAK
REKAQQRAERAKKAETESQGTTESKSAETSEDEPAS-------MS-----------------------------------
---------------------RSSKKG-PWVEERLLSRIEAMNSSGEKQMIKTWSRMSTIFPEMVGHTIAVHDGRKHVPV
FISESMVGHKLGEFAPTRMFRGHAGGDKSRV-R--------------------------
>14_1009_09_40cm_Gemmatimonadetes_8270_69_8
MPLKRHKPT-SPGRRFATYSDFAEVTRSEPEKALTEGISKSGGRNSRGRKTSRHRGGGAKRRYRKVDFKR-RKDGVPARV
AAIEYDPNRSAYIALLHYADGEKSYILAPNRLRVGATVSSGPGADIQPGNCLPLRSIPTGTTVHNVEFVPGRGGQIGRSA
GAAIQLVAKEGGRATLRLPSGEMRMVPLDARASIGSIGNADHQNISIGKAGRNRHKG-----KRPQTRGTAMNPVDHPHG
GGEGSTTPG---RHPVCA------AAAAERAR-D-NP-------------------------------------------
-----------------------MSAILAKKLGMTQVFRED--------GS--VARVTVLQAGPCPVTAIRTPERDGYDA
VQLAF--GE-V--RP--KGLTK-AR----LGHLRK--V--D-A-P--------P--------L-RRLVEFRGE---VN-E
------LQLGG-SVTV-EAFEVSARVRVSGISKGKGFAGTIKRHNFVSGPKSHGSH-NVRAPGSIGASATPSRVFKGIRG
PGQMGNRRVTQRGLEVVDVRA-----------------GENLLLLRGSVPGPRGSIVEIRSDR-----------------
--------------------------------------------------------------------------------
---------------------MTGAKAFRQKGTGRARA------------GALSVPQRKGGGVAFGPKP-RGYAVKVNRK
ARRRALRAALTLHAERGSL--------------AVIEA-SAF-DSPSTRKASEALDGFGQ--------------G-----
--------RALVVFA-REGEEAAVKSFRNLRQVEVLPADAVGVADIV----GAARLVLSDAALEGLTRVAKSP----APE
E---VAA--------------------MADTKEKEP-TQ-PAPRAQEAPAEPKP-KQKDKQKGKKPAEGKPA-TPAEPEG
PPPEPAPPPRLHGYYAQRVRPKLAQQFGLTNPHEIPKLVKIVLNVGMGDASKNPKSLEAAVAELGAITGQQPVVTRAKKA
IANFNLREGMPVGCSVTLRAARMFEFLDRFITIAVPRMRDFRGLPADSFDGRGNYTIGIKEQMIFPEIDYDKVEKIHGMD
ITFVTSAGRDDTALALLRELGMPFRGEAPVAVV----A----------MSR--IGKKPVPLPKGVTAQVT-GRTLVITGP
RGEITRTFHP-EMTLA-VEENTVVVRRPSDESFHKALHGLSRTLVANMVAGVTEGFRKQLEIQGVGYKAEV--RPFGLQL
V--VGFSHPVKYEAPKGVKLSVD-NNTIVKIEGVDKEIVGQVAAEIRSIRPPEPYKGKGIR-YV-GEQVRRKAGKTAQAA
TK---------------------MVQQESILKIADNSGARRALVIRVLG--GSKRRY--AGLGDIVVVTIKDAIPTGQIK
KGEVVRAVIVRTAKETKRKDGSYIRFDENAAVLITDQGEPRATRIFGPVGRELRDKRFMKIVSLAPEVI-----------
--------------------------------------------------------------------------------
--------------------------------------------------------------------------------
--------------------------------------------------------------------------------
-MLAPKRVKFRKRFKGRTKGMATRGNTVAFGHYGLMALEPGWISNRQIEASRVALTREMKRGGKVWIRLFPDKPITKKPA
ETRMGKGKGNPEGWVAVVKPGRVMFELEGIAENLAREALALAAAKLPIKSKFVKREER----------MRP--VRKI--K
TRAHRRAR----RHLRVRKRV-TGTAQHPRLVVFRSSKHIYAQVVDDS--TGTTLVGAGDTS-EGIQV---DGKGKVAKG
FALGQLIAQKAKARGIAKVVFDRGGYQY--HGRVKAVADGARKGGLEF--------------------------------
----------------------------------AAERTADGAI---------------AVSACAKYVRTAPRKARLVIE
HIRGKPVSQARAILAST------------------------------PRAASRDVLKLLNSAVANAEN-----NHELAAD
ELVVGRAYVDEGPTLKRYRPRALGRATRIRKRTSHMTITLTTNDNDGEDR------------------------------
--------------------------------------MKPLV----YKKSRT--------------RAD-----AREPE
RHKLHITKGDTVRVISGEHRGKEGKVLRVFPKEFRVEVEGVNVVKKHKRAA-N---PN---EESGIIELTAPIAASKVML
LDPKSGEPTRVRRRADK--DG----TVQRIAVKSGQPIPRVKAK-----MGQKVHPEILRVGYIHDWKSTWFNE-REFAD
YLLEDIRIREHIENKLAHAGLSDITIRKDKNEIEVNINTARPGIVIGKSGTEVDALRRELHRMT-R-KSVKVNILEIKRP
ELDAKLVAQSIAEQLQNRVAFRRAMKRSLTSAIRSGAKGVKVQVSGRLGGAEMARTEGYSDGRVPLHTLRAD--IDYATS
TAKTTYGTIGVKVWIFTREM-TEEL-S--G-RT---YST-----------------------------------------
---------G----------------------------------------------------------------------
---------------------V----------------------M----NLTDPVADMLTRVRNACQAGHRRVDM-PVSK
LKVEIARLLHDNHYIQDFKVLD-DGRHGLLRLYLKY-HNDQPVIRELQRVSAPGLRRYVKVREIPRVKNGLGMAILSTPR
GLMTDREARSARLGGELLAVV-W---------------------------------------------------------
--------MRGRRKVRTGVVVSDKMQKTVTVSLTRRFAHGFYGKQIVRTKQVAAHDEQG--AKAGDTVRIVETRPLSKTK
RWRVVEIVERAK-------------------------------MS-----------------------------------
---------------------RSSKKG-PWAEERLLRRIEAMNTSGDKQMIKTWSRASTIFPEMVGHTIAVHDGRKHVPV
FVSESMVGHKLGEFAPTRLFRGHAGGDKARM-R--------------------------
>Actinobacteria_bacterium_RBG_16_64_13
MAIKSYKPT-SPGRRFATTPAFDEITKTEPEKSLTRPVKRNGGRNNNGRITTRHQGGGHKRLYRIIDFKR-DKDGVPGRV
DSIEYDPNRNARIALVVYADGDKRYILAPNKLGVGSMVEAGPGADIRVGCALPMRNIPVGTVVHNIEMRKGGGGQIARSA
GTSAQMMAKEGDYAILRLPSGEMRMIHLECRATVGEIGNAEHENLVTGKAGRKRWMG-----VRPGVRGTTMNPVDHPHG
GGEGSTPPG---RNPVT---PWGVPTLGHKTR-KAKKLSNKYIVRRRGKGR-----------------------------
-----------------------MKTLLGTKLGMTQFFNED--------GT--VVRCTVIEAGPCLVTQKKTVETDGYAA
TQIAF--GD-V--KA--KRLNK-PL----LGHLKK--A--G-I-S--------P--------K-RHLVEVRGE--D---A
------LAVGE-AVTV-EVFKPGDEVKVTGVSKGKGFQGVIKRHGFAGGPGYHGSH-SHRVPGSIGSSADPSRVYPGTRL
PGQMGNVRVTQTGLTVVKTDP-----------------DKNLVLVKGAIPGSKGSLVVIRG-------------------
-----------------------M-----------------SSIDRIDENGAVVGQHELADALLADQINVGLLHQVVTAE
LAGHRQ--GTAAAK-SRSQVAGTGAKQWRQKGTGRARV------------GSGKVSQFTGGGVAFPPIP-RSYSMKVNKK
AKALAFRMALADLVAGGTV--------------RVLSG-TTF-DEPSAKRAAGILGKIEL--------------E-----
--------KPLLVLV-GGEEVAALKSFRNLAGTRVLTIGEAEVQDYI----WAKSLLFTDAAVAFLERGLNVGGDS----
--------------------------------------------------------------------------------
-----MAVPRLKERYHTDIVPAMRDRFGYANVMQVPKVTKLTLNMGIGEGTHDAKVLEEAATQLGQITGQKAQIRRARKS
VANFKLRAGMP---------------------------------------------------------------------
----------------------------------------------------------------VDIVIA-GNNVAVKGP
KGHLSLDVHP-SMSVA-LDNGVMTVTRPDDSGPNRSLHGLTRTLISNMVTGVTAGFEKKLEIQGVGYRASK--KGADLEI
L--VGYSHPVVVPPPENIEFEVP-VPTQIVVRGIDKQRVGQVAAEIRSIRKPEPYKGKGIR-YE-GEVVRRKVGKRA---
-----------------------MIQVETRLRVADNTGARELLCIRIKG--GSQRRY--AGVGDIIVGAVKEATPGGAVK
KGDVVQAVVVRVKKAYGRRDGTYIGFDENAAVLIDRQMNPRGTRIFGPVGRELREKNFAKIISLAPEVLM----------
--ADIFLHNLQPDPGARHSKKRVG-RGEGSGV-GKTSGRGHKGSKQRSGG-QIS----PRYEGGQMPLHMRLP-KLRGPL
AKTAPFRTYMTPINLSRLAV-F-----AAGEVVSPEALLEKGIIKKL-DE----------RVKILATGELTQPLTIKAHG
FSASALAKIEAAGGTAEVI-------------------------------------------------------------
-MLLPKRVKHRKQHRGRMAGMAKGQNTVHFGEYGLQALEPGWVTSRQIEAARIAMTRKIKRGGKVWINIFPQKPITKKPA
ETRMGSGKGSPDQWVAVVKPGRVMFELAGVSEELAKEAIRVAAHKLPVKCRFATREDGGIEG------M-----SIQ--D
SHNAMRAR----RAVRVRSKV-RGTADRPRLSVFRSNRAVWAQVIDDG--TGRTLASAGSVH-VTEK-----GLSKKDQA
AKVGELLAQRAKAAGVERVVFDRGPYLY--HGRVRALADGARQAGLDF--------------------------------
-------------------------------------------M----------------VNATAKYVRVSPRKAGDVAR
LIRGKRVAEAKAILSLS------------------------------PRAAAKLVGKVLASAVANAEN-----NHDLDAD
DLYVVSAFVDGGPTLKRFKPRAMGRASRINKRTSHITVCVDEKKES----------------------------------
--------------------------------------MAT----------------------------------ATARH
TKKFRIKKGDTVEVVQGKENAKRGKVLHVLEAEERIVVERVNFIKRHIRPS-K---KT---PQGGVIEREASMHISNVKL
VCPSCNNAVRVGVRMEG--E-----DKIRYCKKCNVQVDKG--------VGQKVHPGGMRLGIIHDWKAHWYTE-RQFAS
FLHEDLAIRKHIQRKMGHAGLSAIIIRKDTNKLVVDINTARPGIVIGKSGSEVDSLRRDLHDMT-G-KTVHVNIVEIKRP
ELDANLVAQSIAEQLANRVSFRRAMKRAITSAMRSGAVGIKVKSGGRLGGAEMARIEGYSEGRVPLHTLRAD--IDYGFC
EADTTFGKIGVKVWINKGEI-MPEG-F--D--------------------------LGSRGQ-SEA--R-L-G-------
--------------------------------------------------------------------------------
--------------------------------------------M----SQTDPIADMLTRVRNANKALHAQVEM-PASA
QKVELARLLKDEGYIAGYSIVK-EGSFDKLVVELKYTDGRRRVISQVKRVSKPGRRIYAKKDNLPRVLGGLGTAVISTSR
GLMTAREAQRLGVGGEVVCFV-WM---A-E--------------------------------------------------
-------KRATAQRERQGVVVSDKMEKTIVVQVSAVKPHAQYQKVIRTTDRLKAHDEQN-EARVGDTVLVRECRPLSRDK
TWRLIKVLERAE-------------------------------VA-----------------------------------
---------------------RSSKKA-PFVEERLMSRVEAMNQTGEKRMLKTWSRASTIYPEMIGHTIAVHDGRKHVPI
YVTESMVGHRLGEFALTRTFRGHGGNKERRMKRK-------------------------
>Actinobacteria_bacterium_RBG_13_63_9
--------------------------------------------------------------------------------
--------------------------------------------------------------------------------
---------------------EMRMIHLECRASVGEIGNAEHENLVTGKAGRKRWMG-----VRPGVRGTTMNPVDHPHG
GGEGSTPPG---RNPVT---PWGVPTLGHKTR-KAKKASSKYIIRRRGEGR-----------------------------
--------------------------------------------------------------------------------
--------------------------------------------------------------------------------
--------------------------------------------------------------------------------
--------------------------------------------------------------------------------
--------------------------------------------------------------------------------
--------------------------------------------------------------------------------
--------------------------------------------------------------------------------
--------------------------------------------------------------------------------
--------------------------------------------------------------------------------
--------------------------------------------------------------------------------
------------------------------VSTALPRIRDFRGVAPGSFDGRGNFNLGVREQIIFPEIDYDKIDRIRGLD
IAITTTAKTDDEGRALLKLLGMPFRES---------------------MSR--IGRAPITIPNGVDVTIA-GNSIAVKGP
KGELSLEVHP-KMQVA-LDGGVMTVSRPDDSGPNRALHGLTRTLLSNMVTGVTTGFEKRLEIQGVGYRASK--KGPDLEI
L--VGYSHPVVVPPPENIEFDLP-TPTQIVVKGIDKQRVGQVAAEIRAIRQPEPYKGKGIR-YE-GEVVRRKVGKRA---
-----------------------MIQVETRLKVADNTGARELLCIRIKG--GSQRRY--AGVGDIIVGAVKEATPGGAVK
KGEVVQAVVVRVKKAYGRRDGTYIVFDENAAVLIDRQMNPRGTRIFGPVGRELREKNFAKIISLAPEVLM----------
--GDIFLHNLEPDRGARRDKKRVG-RGEGSGV-GKTSGRGHKGSKQRSGG-QIS----PRYEGGQMPLHMRLP-KLRGPL
AKTAPFRPHTTPVNLSRLAG-F-----GKGEVVSPDALLEKGIIKKA-GE----------RVKILGNGELTQALTIKAHG
FSASAKAKIEAAGGTAEVLA------------------------------------------------------------
-MLLPKRVKHRKQHRGRMAGGAKGQTTIHFGEYGLQALEPGWVTSRQIEAARIAMTRKMKRGGRVWINIFPDKPITKKPA
ETRMGSGKGSPDQWVAVVRPGRMMFEVAGVTEELAKDAIRVAAHKLPVKCRFATREDEGIEG------------------
--------------------------------------------------------------------------------
--------------------------------------------------------------------------------
-------------------------------------------M----------------VNATAKYVRVSPRKAGDMAQ
LIRGKKVAEAKAILALS------------------------------PRAAAKLVGKVLASAVANAEN-----NHDLSAE
DLYVVQAYVDGGPTFKRFKPRAMGRASRIRKRTSHITVCVDEKKES----------------------------------
--------------------------------------MG-----------------------------------KSVKR
VKKFRIKQGDTVEVTQGKESGKRGKVLRVLGAEERIVVERVNFIKRHVRPS-K---KV---PQGGVIEREASMHISNVKL
VCPSCSQAVRVGVRKEG--D-----EKIRYCKKCNVQVDKG--------VGQKVHPGGMRLGIIHDWKAHWYTE-KQFAG
FLREDMAIRAHIQKKMGHAGLSDIIIRKDTNKLVIDINTARPGIVIGKSGSEVDALRRELFGMT-G-KAVHVNILEIKRP
ELDANLVAQSIAEQLANRVSFRRAMKRAITSAMRSGAMGIKVRSGGRLGGAEMARVEGYSEGRVPLHTLRAD--IDYGFC
EAATTFGKIGVKVWINKGEI-MPEG-F--G--------------------------QGSHGQ-TEA--R-E-GD------
--------------------------------------------------------------------------------
--------------P---RVTL-PAKTRTR-DATTKTG------M----PNTDPIADMLTRVRNANKALHAQVEM-PASA
QKVELARVLRDEGYITGYSVVK-EGSFDKLVVELKYTDGRRRVISQVKRVSKPGRRIYAKKDNLPKVLGGLGTAVISTPR
GLMTAREAQKLGVGGEVVCFV-WM---A-G--------------------------------------------------
-------QKAIAQRERQGVVVSDKMDKTIVVQVSAVKPHAQYAKVIRRTDRLKAHDEEN-QARVGDTVLVRECRPLSRDK
TWRLIKVLERAE--------------------------------------------------------------------
-----------------------------------MKRVEAMNQTGEKRMLKTWSRASTIYPEMVGHTIAVHDGRKHVPI
YVTESMVGHRLGEFALTRTFRGHGGSKERRIVKKK------------------------
>14_0903_02_30cm_Actinobacteria_172_69_15
MPIRRYKPT-SPGRRFMTVSTFEEVTKSKPDKALTTKLSKKGGRNNSGRITTRHQGGGHKRRYRVIDFKR-QKDGVPAKV
AAIEYDPNRSARIALLHYADGAKSYILAPARLRVGATVESGPGADIRPGNALPLENIPTGTLVHNVELKPGRGGQMARSA
GSGVQLVAKDDGYGVLRLPSGEMRRVALTCRATVGQVGNVDHENVTGGKAGRARWQG-----KRPTVRGSAMNPVDHPHG
GGEGKSKGG---RHPVT---PWGVPTLGKRTR-RKHKESDKLIVRARRRGKEKR--------------------------
-----------------------MKGIVGKKLGMTRVFDET--------GV--VTPVTVIEAEPCPVVQVKTADADGYDA
VQIAY--DK-V--AE--RKITK-AE----LGHLKK--N--D-VDG--------A--------Y-RRLLELRGQ----S-A
------LVVGE-NVTV-EVFEPGEKIKVSGVSHGKGFAGTIKRHNFHRGPKTHGSH-NIRKPGSIGASATPSRVFKGIKM
AGRLGGKRVTQVGLVVHEIDA-----------------ERNLLLVKGAVPGPKNAFVEVREGR-----------------
-----------------------M---------------AAPKAPLLGASAK--KDVALEESVFAAEVKPHVVHETVRAE
LNADRR--GTRAAK-SRGLVAGGRSKPWRQKGTGRARA------------GTTRAPHWTGGGVAFAPTP-RDFSVKVNRK
ARRSALRAVLSQHAADGTF--------------GVLDG-SGF-SEPSTRKAVDLLGSWGK--------------E-----
--------YPLVVVA-GDEEQNVSKSFRNLDRAVVVTPAELEVAALV----WAGSVLVTQDALDAVQGRATS--------
----------------------------MSTTV------------------------------------------REVRK
EAARASYAPRLKVEYEQELRPRLKDDLDLSSTMDVPHLEKITLNMGVGEAKTDAKQLDSALDELTTIAGQRAQVRRARKS
IAQFKIREGMPIGAKVTLRGARMYEFLDRLIAIALPRIRDFRGLNPRSFDGRGNYSLGIREQIIFPEINYDDIQQVRGLD
VAITTSAKNDEHALALLRGLGMPFAADGREQ-----------------MSR--IGKQPIELPASVNVSLS-PGRVMVNGP
LGELTQDVPA-RMKIE-QSDGVITVTRPTERGDDRALHGLTRSLIANMVEGVTRGFEKRLELQGVGYRAAI--QGADLRL
D--VGYSHPVVIKAPQGITFEVP-TATEVVVKGVAKQQVGQIAAEIRKVRPPEPYKGKGIR-YQ-GEYVRRKVGKRA---
-----------------------MIQQESRLRVADNTGARELLCIRVKG--GSHRRY--ARVGDIIVGTVKLATPQGAVK
KGEVVQAVVVRTKKAYGREDGTSIAFDENAAVIIDNQRNPRGTRIFGPVARELREKNFMKIVSLAPEVL-----------
MAERLNLSSLKPAQ-ARKDRKRIG-RGLGSGK-GRYSGRGIKGQKSRAGSHKMR----VGFAGGQMPIYMRLG-KLRGAT
SKDAPFRTFTVPVNVGALDA-F-----DDGAEVTPEALVERGVIKNT-KT----------DVKLLGDGELKKKLTVRVHA
ISATARKKVEGAGGTVSLLRESKPKKQKAA-KA------------PKAPKT---------APA-P----------AQEE-
-MLLPKKTKYRKYQRGRRRGYSKGQTTVQFGDFGLKALETGWVTNRQIEAARIAMTRKIKRGGKVWINVFPDKPTTQKPA
ETRMGSGKGSPEHWVAVIKPGRVMFELAGVPEQLAKEALRLAGTKLSLKTKFVKREADLFES------------------
--------------------M-GGTAERPRLVVTRSNRGIVAQLVDDA--NGKTLSSASWLQ-AKSF-----KGDKTQQA
AEVGKRLAEDANLKNIKNVVFDRGGYLY--HGRVKALADAARKGGLKF--------------------------------
-------------------------------------STVETPR---------------EVRAQAKYVRMSPRKARLVAQ
HIRGRSVPEARAVLAFT------------------------------AREAAEEIGKVLQSAVSNAEA-----NHGIPED
RLYIAHAYVDGGPVMKRWRARARGRVARIRKRTCHITVRLAERPVQAPPAP--LQ--TEP------AAAE-APKPKRK--
----AKKS--------------TTAK-KKA-SAK---------------------------------------------M
AHTMRVKKGDLVHILSGKDRGKQGRVIDARPKDQKVVVENLNIVKRHTKPRPA---GM---TPGGVIDKPAPVHVGNVMV
VCPVCNRPTRVGMKEKQD-HG--ELVKVRVCKRCGEEIDR---------MGQKVHPGGMRVGVIHDWKSNWYTK-KEFPQ
YLIEDIKIREHITNKLSHAGLSDILIRKDKQRITVDIYTARPGIVIGKSGVEVDALRKELHAIT-K-KNVHININEIKRP
ELDAKLVAQSIAEQLQNRVSFRRAMKRALASGIRSGAKGVRIQCGGRLGGTEMSRSEAYSEGRVPLHTIRAD--IDYGFV
EAKTTFGRIGVKVWINKGEI-MPEG-Y--G-GL---DTE--------------KDVLGEQDQ-ARR--R-R-AN--VEG-
ASR------ESGRDRQR----EGLGPVRPSRRG---RGGQ--GAG----G--G--GR--------G-RG--APRD-RARG
-RTDEKAEVSTPPAP---DSTT-P-KQQTE-DPTKKADE----------MLTDPVADMLARIRNANKALHESTDM-PTSR
LKQEIARILKEEGYISDFHVKK-GESFDTLVIQLKYGRSRERIITDLKRVSKPGRRVYAGKDRLPRVLGGMGVAIMSTSN
GLVTSRTAEEKGIGGEVVCFV-WM---A-E---E-EKAEVATETE-DAEAPA------PAR-VKPAE-KPIVRTPKP-E-
-------AERGRRQERRGVVVSNAMDKTIVVKVDTIKAHQRYKKVVRRSAKFHAHDEQN-SANVGDVVRIVETRPLSKTK
HWKLVEVVEAAR-------------------------------MS-----------------------------------
---------------------RSSKKG-PFVEERLMSRIEAMNDKNEKRMIRTWSRTSTVFPEMVGHTIAVHDGRKHVPV
FVSEQMVGHKLGEFAPTRTFRAHSGDRKTEV-KRKT-----------------------
>14_0919_09_20cm_Actinobacteria_1709_68_9
----------------MSVSSFDEITKTEPEKSLTEPLKKSGGRNANGRITRRHQGGGHKRQYRQIDFKR-VKDGVSAKV
AAIEYDPNRSARIALLHYADGAKAYILAPARLRVGAIVESGPGADIKPGNALPLTNIPTGTLVHNVELKPGQGGKMARSA
GSGVQLVAKDEGYGVLRLPSGEMRRVALTCRATVGQVGNVDHENITGGKAGRSRWRG-----KRPTVRGSAMNPVDHPHG
GGEGKSKGG---RHPVT---PWGVPTLGKRTR-RKHKESDKLIVRARRRGKDKR--------------------------
-----------------------MKGIVGRKLGMTQVFDET--------GQ--VTSVTVIEAGPCPVVSVKEAAVDGYDA
VQVAY--GE-V--AE--HRLSK-PK----LGHLKK--H--G-V-A--------P--------H-RHLLELRDL----T-G
------ATEGE-SVTV-ESFEPGDKVKVSGVSIGKGFAGTIKRHNFSRGPTSHGSH-NVRKPGSVGASATPSRVFKGIKM
AGRLGGKRVTQVGLTVHSVDP-----------------EQNLLLVKGAVPGPKNGIVEVREEVKRARS------------
-----------------------M---------------PAAKAPLLDGTGKKAKDLTLDEGVFGADVKPHLVHEAVRAE
LNASRA--ATRSLK-TRGLVAGGRSKPWRQKGTGRARA------------GTTRAPHWTGGGVAFAVR--SNFGGKVNRK
ERKAAFRAALSAHADEGTF--------------AVLAD-DSF-DEPSTRDAAAVVEAWGK--------------Q-----
--------TPLIVVV-QDEQAAIAKSFRNLDGVQVVAPSEVEISALV----WARSVLVSEGALELVQGRAS---------
---------------------------MARPR----------------------------------------------KT
SANGNGYQPRLKERYEQELRPQLKQQLGVSSLMDVPRLQKITLNMGIGDAKTEAKVLESALDQLTTIAGQRAQVRRARKS
IASFKLREGMPVGVRVTLRGARMWEFLDRLVSIALPRIRDFRGLSTRSFDGRGNFSLGIREQIIFPEINYDDVDTIRGLD
VAITTTAKDNEQAEALLRGLGMPFPGMAEPAPE----GEET-------MSR--IGKQPIELPSGVNVAIS-PGRVQVNGP
LGELSQNVPA-RMQIS-QDDGTIVVKRPTERGDDRALHGLTRSLVANM--------------------------------
--------------------------------------------------------------------------------
-----------------------MIQQESRLRVADNTGAREILCIRVKG--GSKRRY--ARVGDVITATVKTATPQGAIK
KGEVVQAVVVRTRKPYGRDDGTSIAFDENAAVIIDNANNPRGTRIFGPVARELRERNFMKIVSLAPEVL-----------
--------------------------------------------------------------------------------
--------------------------------------------------------------------------------
--------------------------------------------------------------------------------
-MLLPKKTKFRKYQRGRRRGFSKGQTAVQAGDYGLKALENGWVTNRQIEAARIAMTRKIRRGGKVWINVFPDKPVTQKPA
ETRMGSGKGAPEHWVAVIKPGRVMFELAGVPEPLAKEALRLAGRKLPIKTKVVKREADLFAS------------------
--------------------------------------------------------------------------------
--------------------------------------------------------------------------------
-------------------------------------MSTVETQ---------------EVRAVAKWVRMSPRKARLVAD
HIRGRSVPEARTVLAFT------------------------------QRAAAREIEKVLRSAVANAEA-----NHGLIGD
DLVVSAAYVDEGPVMKRWRARARGRVARIKKPTCHITVKLVPGDASATAPA--PP--TAA------PPVE-EAAPEPVAA
E---AAPEPEKPETEAKAEPEEAPKKSQTS-SDS---------------------------------------------M
SAKMKVKKGDLVHMIKGKDRGKQGRVLDARPAERRVIVENLNTVKRHTRPKPT---QM---TPGGVIEKAAPVPVANVMV
VCPTCNRPTRIGMKEKTV-KD--KLMHVRVCKRCLEEIDK---------MGQKVHPGGMRVGVIHDWKSNWYTN-KDFAD
FLQEDVRIRQHIYNKLAHAGLSDILIRKDAQRITIDIYTARPGIVIGKSGVEVDALRKDIHGMT-S-KAVHININEIKRP
ELDAKLVAQSIAEQLENRVSFRRAMKRSLASAIRSGAQGVKVQCGGRLGGGEMSRSESYSEGRVPLHTIRAD--IDYGFA
EAKTTTGRIGVKVWINKGEI-MPSG-Y--E-SS---AQQ--------------DGTLGDQDQ-ARR--R-G-GR--TEG-
ESR------QGGRGRGA----EGLGPVRQRRP----RRGA--GGQ----G--Q--GRP-------R-RP-------R---
-RTDEQGQVETPAAP---DTTT-Q-KQMHE-DPTKQSGDES-AE-----MLTDPIADMLSRIRNANRALHDHVEM-PNSR
IKEEIARLLKEEGYIRDYHVEN-GGSYKRLVIDLKYSRSRERVITNLKRVSKPGRRIYARKDRLPRVLGGMGVAILSTSN
GLITSRTAQEQGVGGEVICFI-WM---A-D---E-EQAEETEEPVAPEEPAAEEVPVAPKR-ERPSE-KAITRVSKP-E-
-------HPRGRRQERRGVVVSSGMDKTIVVRVDAVKAHRKYTKVVRRSTKFHAHDEQN-QAKVGDVVRIVETRPLSKTK
NWRLAEIVEVAK--------------------------------------------------------------------
-----------------------------------MGRITRMNESGSKQMIRTWSRTSTIFPEMVGHTIAVHDGRKHVPV
FISEQMVGHKLGEFAPTRMFRGHSGDRKTEV-KRT------------------------
>14_1009_16_30cm_Actinobacteria_9609_68_17
----------------MSVSSFEEITKTEPEKSLTEALKKSGGRNANGRITRRHQGGGHKRLYRQIDFKR-VKDGVPAKV
AAIEYDPNRSARIALLHYADGAKAYILAPARLRVGAVVESGPGADIKPGNALPLTNIPTGTLVHNVELKPGQGGKMARSA
GSGVQLVAKDEGYGVLRLPSGEMRRVPLTCRATVGQVGNVDHENITGGKAGRSRWRG-----KRPTVRGSAMNPVDHPHG
GGEGKSKGG---RHPVT---PWGVPTLGKRTR-RKHKESDKLIVRARRRGKDKR--------------------------
-----------------------MKGIVGRKLGMSQVFDET--------GQ--VTPVTVIEAGPCPVVSVKEAAVDGYDA
VQVAY--DE-V--AE--ERLSK-PK----LGHLKK--N--G-V-A--------P--------H-RHLLELRGL----T-G
------ATEGE-AVTV-ESFEVGDKVKVSGVSIGKGFAGTIKRHNFSRGPTSHGSH-NVRKPGSVGASATPSRVFKGIKM
AGRLGGKRVTQVGLTVHSVDP-----------------EQNLLLVKGAVPGPKNGLVEVREEIRRGS-------------
-----------------------M---------------PAANAPVFDGTGKKSKDLTLDELVFGAEVKPHLVHEAVRAE
LSADRA--GTRAVK-SRGLVAGGRSKPWRQKGTGRARA------------GTTRAPHWTGGGAAFAVRT-R-FGGKVNRK
ERKAAFRAALSAHADEGTF--------------AVLAD-DSF-EEPSTRDAATLVEAWGK--------------Q-----
--------RPLIVVA-HEDQEAIVKSFRNLDGVQVVTPSEVEISAVV----WARSLLVSERALQLVQGRASS--------
---------------------------MARPR----------------------------------------------KK
STNGNGYQPRLKERYEQELRGQLKDRLDVSSVMDVPRLQKITLNMGIGDAKTEAKVLENALDQLTTIAGQRAQVRRARKS
IASFKLREGMPVGVRVTLRGARMWEFLDRLISIALPRIRDFRGLSTRSFDGRGNFSLGIREQIIFPEINYDDVDTIRGLD
VAITTTAKDNAEAEALLRGLGMPFPGMAEAGAG----EEAEGDEA---MSR--IGKQPIELPSGVNVAIS-PGRVQVNGP
LGELSQTVPA-RMQIE-QENGNLVVKRPTERGEDRALHGLTRSLLANMVEGVTKGYEKRLELQGVGYRAAL--RGTDLEL
N--VGFSHPVVIKPPQGIAFEVP-DATTVLVKGIDKQQVGEIAAQVRKVRPPEPYKGKGIR-YE-GEYVRRKVGKRA---
-----------------------MIQQESRLRVADNTGAREILCIRVKG--GSKRRY--ARVGDVITATVKTATPQGAIK
KGEVVQAVVVRTRKPYGRDDGTSIAFDENAAVIIDNANNPRGTRIFGPVARELRERNFMKIVSLAPEVL-----------
MPEKLNLSNLKPAQ-ARKDRKRVG-RGLGSGK-GRYSTRGLKGQKARSGSHKMR----AGFEGGQMPIYMRLG-KQRGPY
SKDAPHRTRTVAVNVRDLER-F-----DAGTEITPESLAAAGLIRNT-KY----------DLKILGHGDLSKKLAVSAHN
FSKSAREKIEQAGGSITWLREPEPRKPKRRLRAE-----------IPQADP--PETEE--EKV-P--ESEAEEPEEADQA
-MLLPKKTKFRKYQRGRRRGFSKGQTTVQAGDFGLKALENGWVTNRQIEAARIAMTRKIRRGGKVWINVFPDKPVTQKPA
ETRMGSGKGAPEHWVAVIKPGRVLFELAGVPEPLAKEALRLAGRKLPIKTRVVKREADLFAS------------MAV--L
TKPEARAR----RHKRVRGKV-YGTAERPRLVVFRSNSGIEAQLVNDA--DGKTLAAASWLH-LKSF-----KGNKTRQA
AEVGKLLAENAKKASVENVVFDRGGYLY--HGRVKALAEAAREGGLKF--------------------------------
-------------------------------------MSAVETQ---------------EVRAVAKWVRMSPRKARLVAQ
HIRGRSVPEARTVLAFT------------------------------QRAAAREIEKVLRSAVANAEA-----NHGLLGD
SLVVSAAYVDEGPVMKRWRARARGRVARIKKPTCHITVKLVPGPETARIAA--PP--PPE------PAVE-ETTPPAA--
----EEKTEAKPKAQTSTRAPRTPRK-KKE-EAD-T-------------------------------------------M
NPKMKVRKGDLVHMIKGKDRGKQGRVLDSRPAERRVIVENLNVVKRHTRPKPT---QM---TPGGVIEKAAPVPVANVMV
VCPTCNRPTRIGMKEKTV-KD--KQLHVRVCKRCGEEIDK---------MGQKVHPGGMRVGVIHDWKSNWYTN-KDFAD
FLQEDVRIREHIYNKLSHAGLSDILIRKDAQRITIDIYTARPGIVIGKSGVEVDALRKDIHGMT-S-KAVHININEIKRP
ELDAKLVAQSIAEQLENRVSFRRAMKRSLASAIRSGAQGVKVMCGGRLGGGEMSRSESYSEGRVPLHTIRAD--IDYGFA
EAKTTTGRIGVKVWINKGEI-MPSG-Y--E-SS---AQQ--------------GDTLGEQDQ-ARR--R-G-GR--TEG-
ESR------QGGRGRGA----EGLGPVRQRRP----RRGS--GGQ----G--Q--GRP-------G-RP-------R---
-RTDEQGQVETPAAP---DTTT-Q-KQMHE-DPTKQSGDES-AE-----MLTDPIADMLSRIRNANRALHDQVEM-PNSR
IKEEIARLLKDEGYIRDFRVKE-HRAYSTLVIDLKYSRSRERVITNLKRVSKPGRRIYARKDRLPRVLGGMGVAILSTSN
GLITSRTAQERGVGGEVICFI-WM---A-D---E-NQAEEAEEPAAAEEPAAEEAPVAPKR-ERAAE-KAITRVPKP-E-
-------HPRGRRQERRGVVVSSGMDKTIVVRVDAVKAHPKYLKVVRRSTKFHAHDEQN-QAKVGDVVRIVETRPLSKTK
NWRLAEIVEVAQ--------------------------------------------------------------------
-----------------------------------MGRINRMNESGSKQMIRTWSRTSTIFPEMVGHTIAVHDGRKHVPV
FISEQMVGHKLGEFAPTRMFRGHSGDRKTEV-KRT------------------------
>14_1009_16_30cm_Actinobacteria_9642_69_10
----------------MSVSSFEEITKTEPEKSLTEPLKKSGGRNVNGRITRRHQGGGHKRQYRQIDFKR-VKDGVPAKV
AAIEYDPNRSARIALLHYADGAKSYILAPARLRVGAVVESGPAADIKPGNALPLTNIPTGTLVHNVELKPGQGGKMARSA
GSGVQLVAKDEGYGVLRLPSGETRRVPLTCRATVGQVGNVDHENVTGGKAGRSRWRG-----KRPTVRGSAMNPVDHPHG
GGEGKSKGG---RHPVT---PWGVPTLGKRTR-RKHKESDKLIVRARRRGKGKR--------------------------
-----------------------MKGIVGKKLGMTQVFDET--------GQ--VTPVTVIEAGPCPVVSVKEAAVDGYDA
VQVAY--GE-V--AE--HRLSK-PK----LGHLKK--N--G-V-T--------P--------H-RHLLELRGL----T-G
------ATEGE-SVTV-ESFEPGDRVKVSGVSIGKGFAGTIKRHNFSRGPTSHGSH-NVRKPGSVGASATPSRVFKGVKM
AGRLGGKRVTQVGLTVHSVDP-----------------EQNLLLLKGAVPGPKNGIVEVREEAKRAGA------------
-----------------------M---------------PAPKAPVLDGTGKKAKDLTLDESVFGAEVKPHLVHEAVRAE
LSANRA--GTRAVK-SRGLVTGGRSKPWRQKGTGRARA------------GSTRAPHWTGGGAAFAVR--TSFGGKVNRK
ERKAAFRAALSAHADEGTF--------------GVLAD-DAF-DGPSTKEAAALVETWGK--------------Q-----
--------RPLIVVA-REDQEQIVKSFRNLDGVQVVTPPEVEISALV----WARSLLVSEAALELVQGRAQS--------
---------------------------MARAR-----------------------------------------------K
STKTNGYQPRLKERYEQELRPQLKEQLGVSSLMDVPRLQKITLNMGIGDAKTEAKVLENALDQLTTIAGQRAQVRRARKS
IASFKLREGMPVGVRVTLRGARMWEFLDRLVSIALPRIRDFRGLSTRSFDGRGSFSLGIREQIIFPEINYDDVDTIRGLD
VAITTTAKDNTHAEALLRGLGMPFPGMAEAGTA----E-DEGDQE---MSR--IGKQPIELPSGVNVAIS-PGRVQVNGP
LGELSQNVPA-RMQIE-QDDGSLVVKRPTERGDDRALHGLTRSLIANMVEGVTKGFEKRLELQGVGYRATL--RGTDLEL
N--VGFSHPVVVKPPQGISFEVP-DATSVLVKGIDKQQVGEIAAEVRKVRPPEPYKGKGIR-YE-GEYVRRKVGKRA---
-----------------------MIQQESRLRVADNTGAREILCIRVKG--GSKRRY--ARVGDVITATVKTATPQGAIK
KGEVVQAVVVRTRKPFGRDDGTSIAFDENAAVIIDNANNPRGTRIFGPVARELRERNFMKIVSLAPEVL-----------
MPEKLNLSNLKPAQ-ARKDRKRVG-RGLGSGK-GRYSTRGLKGQKARSGSHKMR----AGFEGGQMPIYMRLG-KQRGPY
SKDAPHRTRTVAVNVRDLER-F-----DPGSEVTPESLAERGLIRNT-KY----------DLKILGHGDLSKHLSVSAHN
FSKSAREKIEKAGGSITWLREPEPRKPKRRLRAE-----------IPQAEP--PETEE--EAA-P--QSEAEEPEEADQA
-MLLPKKTKFRKYQRGRRRGFAKGQTAVQAGDFGLKALENGWVTNRQIEAARIAMTRKIRRGGKVWINVFPDKPVTQKPA
ETRMGSGKGAPEHWVAVIKPGRVMFELAGVPEPLAKEALRLAGRKLPIKTRVVKREADLFAS------------MAV--L
TKPQARAR----RHRRVRGKL-HGTAERPRLVVFRSNRGIEAQLVDDV--DGKTLAAASWLH-LKSF-----KGNKTQQA
AEVGKLLAENAKQANVETVVFDRAGYLY--HGRVKALAEAAREGGLKF--------------------------------
---------------------------------------------------------------MAKWVRMSPRKARLVAE
HIRGRSVPEARTVLAFT------------------------------QRAAAREVEKVLRSAVANAEA-----NHGLIGD
NLVVAAAYVDEGPVMKRWRARARGRVARIKKPTCHITVKLATVEGGALPTRPVPP--PPV------APTP-EPEPQPT--
----AEEEEEKPKRTTRSR-KEAPKKSQTS-SDS---------------------------------------------M
ATKMKVKKGDLVHMIKGKDRGKQGRVLDSRPAERRVIVENLNTVKRHTRPKPT---QM---TPGGVIEKAAPVPVANVMV
VCPTCNRPTRIGMKEKTV-KD--KQLHVRVCKRCGEEIDK---------MGQKVHPGGMRVGVIHDWKSNWYTN-KDFAD
FLQEDVRIRKHIYKKLAHAGLSDILIRKDAQRITIDIYTARPGIVIGKSGVEVDALRKDIHGMT-S-KAVHININEIKRP
ELDAKLVAQSIAEQLENRVSFRRAMKRSLASAIRSGAQGVKVMCGGRLGGGEMSRSESYSEGRVPLHTIRAD--IDYGFA
EAKTTTGRIGVKVWINKGEI-MPSG-Y--E-SS---AQQ--------------ADTLGDQDQ-ARR--R-G-GR--TEG-
ESR------QGGRGRGA----EGLGPVRQRRP----RRGA--GSG----G--P--GA--------K-RP--RERGERVGG
ARTDEQGQVETPATP---DTTT-Q-KQMHE-DPTKQSGDES-AE-----MLTDPIADMLSRIRNANRALHDHVEM-PNSR
IKEEIARLLKEEGYIRDYHVEN-GGSYKTLVIDLKYSRSRERVITNLKRVSKPGRRIYARKDRLPRVLGGMGVAILSTSN
GLITSRTAQEQGVGGEVICFI-WM---A-D---E-NQVEEVAEA--EAEAAAAEAPVAPKR-ERPAE-KAITRLPKP-E-
-------HPRGRRQERRGVVVSSGMDKTIVVRVDAVKAHPKYKKVVRRSAKFHAHDEQN-QAKVGDVVRIVETRPLSKTK
NWRLAEIVEVAQ--------------------------------------------------------------------
-----------------------------------MGRITRMNESGSKQMIRTWSRTSTIFPEMVGHTIAVHDGRKHVPV
FISEQMVGHKLGEFAPTRMFRGHSGDRKTEV-KRT------------------------
>14_0927_09_40cm_Actinobacteria_6174_67_9
--------------------------------------------------------------------------------
-------------------------------------------------------------------------GQMARSA
GSGVQLVAKDEGYGVLRLPSGEMRRVPLTCRATIGQVGNVDHENITGGKAGRTRWRG-----KRPTVRGSAMNPVDHPHG
GGEGKSKGG---RHPVT---PWGVPTLGKRTR-RKHKESDRLIVRSRRRGKEKR--------------------------
--------------------------------------------------------------------------------
--------------------------------------------------------------------------------
--------------------------------------------------------------------------------
--------------------------------------------------------------------------------
--------------------------------------------------------------------------------
--------------------------------------------------------------------------------
--------------------------------------------------------------------------------
--------------------------------------------------------------------------------
----------------------------MSTRV------------------------------------------REVRK
EAARADYAPRLKQLYEGDLRAQLKDELGLSSSMEVPRIQKITLNMGVGEAK-----------------------------
-------KGMPIGARVTLRGTRMYEFLDRLIAIALPRIRDFRGLNPGSFDGRGNYSLGIREQIIFPEIDYDDIQQVRGLD
VAITTSAKTDEHGLALLRGLGMPFAADGREQ-----------------MSR--IGRQPIELPIGVNVSLS-PGRVMVNGP
LGELTQQVPA-RMKIE-HAEGTITVARPTERGDDRALHGLTRTLIANMVEGVTKGFEKRLQLQGVGYRAAL--QGTDLRL
D--VGYSHPVVMKAPQGISFEVP-SNTEILVKGVDKQQVGQTAAEIRKVRPPEPYKGKGIR-YE-GEYVRRKVGKRA---
-----------------------MIQQESRLRVADNTGAREILCIRVKG--GTGRRY--ARVGDIIVATVKQAAPQGAVK
KGEVVQAVVVRTRKPYGRDDGTSIAFDENAAVIIDAQRNPRGTRIFGPVARELREKNFMKIVSLAPEVL-----------
MADELNLTSLKPAQ-SRKDRKRVG-RGIGSGK-GRYSGRGIKGQKSRAGSHKMR----AGFEGGQMPIYMRLG-KQRGAT
SKDAPFRTSTAPVNVGALDR-F-----EDGAEVTPESLVEVGLLKNT-KT----------DVKLLGNGELKKKLIVRVHA
ISATAREKVEQAGGTVSLLKEPKPKKKKKHGKAK-----------PAAAAPAREAEET--SAK-P---PEASEAAAEEQA
--------------------------------------------------------------------------------
---MGSGKGSPEHWVAVVKPGRVMFELAGVPEPLAKEALRLAGTKISLKTKFVKREADLFES------------MAT--L
TVREARKR----RHKRVRGKV-SGTADRPRLVVTRSNRGIVAQLVDDM--QGRTLASASWLQ-VKTF-----KGDKKGQA
AEVGKLLAESAKQAKIDSAVFDRGGYLY--HGRVKALADAAREGGLRF--------------------------------
-------------------------------------STVETPR---------------EVRAQARYVRMSPRKARLVAE
HIRGRSVPEARAVLAFT------------------------------SREAAGVLQKVLQSAVSNAEA-----NHGIAED
QLYVKATYVDGGPVMKRWRARARGRVARIRKRTCHITVQLAERPQAAPAVE--SA--QAE------AVEA-APAPKRE--
----RKKTKKKTASK-------RPAK-KKE-TTA---------------------------------------------M
AHTMRIRKGDLVHVLSGKDRGKQGRVIDARPKDRKVIVENLNLVKRHTKPRPA---GM---TPGGVIEKPSPVHVGNVMV
VCPVCNRPTRVGIRDKDS-HG--QPVKVRHCKRCGEDIDR---------MGQKVHPGGMRVGVIHDWKSNWYTK-KEFPG
YLIEDIKIREHITNKLSHAGLSDILIRKDKQRVTVDIYTARPGIVIGKSGVEVDALRKELHAIT-K-KNVHININEIKRP
ELDAKLVAQSIAEQLQNRVSFRRAMKRALASGIRSGAKGVRIQCGGRLGGTEMSRSEAYSEGRVPLHTIRAD--IDYGFV
EAKTTFGRIGVKVWINKGEI-MPEG-Y--G-GL---DTE--------------KDVLGEQDQ-ARR--R-R-AN--VEG-
ASR------EGGRDRQR----EGLGPVRPGRK----RSGQ--GGG----G--Q--GRQGRG----G-RP--APRN-RAGQ
-RTDETATVETPAAP---DSTT-P-KQQTE-DPTKKADS----------MLTDPVADMLARIRNANKALHENTEM-PTSR
LKEGIARILKEEGYISDFHVKK-GESFDTLVIQLKYGRSRERIITDLKRVSKPGRRVYAGKDRLPRVLGGMGVAILSTST
GLITSRTAEEKGIGGEVVCFV-WM---A-D---E-KKAEKVEEPPAEAEPEAAEAPAAVRR-ERPAE-KPIARLPKP-E-
-------HERGRRQERRGVVISSAMDKTIIVKVEAIKAHRRYKKVVRRSVKFHAHDEQN-TANVGDIVRIVETRPLSKSK
HWRLVEIVQAAK-------------------------------MS-----------------------------------
---------------------RSSKKG-PFVEARLMGRIEAMNERNEKRMIRTWSRTSTVFPEMVGHTIAVHDGRKHVPV
FISEQMVGHKLGEFAPTRTFRGHSGDRKTEV-KKRA-----------------------
>14_1009_16_30cm_Actinobacteria_9709_67_11
MALRRYKPT-SPGRRFMTVSTFEEITKSKPDKALTEKLTKKGGRNNKGRITTRHQGGGHKRRYRVIDFKR-TKDGVPAKV
AAIEYDPNRSARIALLHYADGAKSYILAPARLRVGATVESGPAADIKPGNALPLLNIPTGTLVHNVELKPGRGGQMARSA
GSGVQLVAKDEGYGVLRLPSGEMRRVPLTCRATIGQVGNVDHENITGGKAGRSRWKG-----KRPTVRGSAMNPVDHPHG
GGEGKSKGG---RHPVT---PWGVPTLGKRTR-RKHKESNRLIVRSRRRGKEKR--------------------------
-----------------------MKGIVGRKLGMTRIFDET--------GV--VTPVTVIEAAPCPVVQVKTADADGYDA
VQIAY--DE-A--AE--RKVSK-AE----LGHLKK--N--N-VSG--------A--------Y-RGLLELRGQ----S-E
------LIVGE-NVTV-EAFEPGEKVKVSGISHGKGFAGTIRRHNFHRGPKTHGSH-NIRKPGSIGASATPSRVFKGIKM
AGRMGGKRITQVGLVVHEVRP-----------------DENLLLVKGAVPGPKNGFVEVREATR----------------
-----------------------M---------------AAPKAPLLDSAGKKSKDLTLEASVFGAELKPHVVHETVRAE
LNADRA--GTRAAK-SRGLVRGGRAKPWRQKGTGRARA------------GTTRAPHWTGGGVAFAPTP-RDFEVKVNRK
ARRSALRGVLSQHAADGTF--------------GVLDG-ASF-SEPSTRAAVELLANWGQ--------------E-----
--------LPVVVV--TGDEQNVSKSFRNIDRVVVTTPDKLEVAALV----WARSVLVTQDALERVQEKAS---------
---------------------------MSTTRV------------------------------------------REVRK
EAARASYAPRLKTLYEQELRGNLKNELDLSSTMEVPRIEKITLNMGVGEAKTDAKQLDSALEELTIIAGQRAQVRRARKS
IAQFKIREGMPIGARVTLRGARMYEFLDRLIAIALPRIRDFRGLSPRAFDGRGNYSLGIREQIIFPEINYDDIQQVRGLD
VAITTSAKTDEHGLALLRGLGMPFAEDGREQQ----------------MSR--IGRQPIELPSGVNVSLL-PGRVMVNGP
LGELTQEVPA-RMKIE-QAESVITVSRPTERGEDRALHGLTRTLIANMVEGVTKGFEKRLELQGVGYRAAL--QGADLRL
D--VGYSHPVVLKARQGISFEVP-TPTEIVVKGVDKQQVGQTAAEIRKVRPPEPYKGKGIR-YT-GEYVRRKVGKRA---
-----------------------MIQQESRLRVADNTGARELLCIRVKG--GTGRRY--ARVGDIIVGTVKQAAPQGAVK
KGEVVQAVVVRTRKPFGRDDGTTIAFDENAAVIIDAQRNPRGTRIFGPVARELREKNFMKIVSLAPEVL-----------
MAKKLNLSSLKPAQ-SQKARKRVG-RGLGSGK-GRYSGRGIKGQKSRSGSHKMR----AGFEGGQMPIYMRVG-KQRGAT
SKDAPFRTSTAPVNVGSLDL-F-----DDGAEVTPEALVEKGLVKDT-KT----------DVKLLGNGELKKKLTIRVHA
ISATAREKVEQAGGTISLLKEPKPKKQKQK-RPK-----------PAASEP---------EAP-P----EAPDAEVEEPA
-MLLPKKTKFRKHQRGRRRGYAKGQTSVQFGDFGLKALQTGWVTNREIEAARIAMTRKIKRGGKVWINVFPDKPTTQKPA
ETRMGSGKGSPEHWVAVVKPGRVMFELAGVPEPLAQEALRLAGTKLSVKTKFVKREADLFES------------MAT--L
TVREARLR----RHKRVRGKV-AGTAERPRLVVTRSNRGIVGQLVDDA--SGRTLASASWLQ-VKSF-----KGNKTAQA
AEVGKLLADSAKKAEIEAAVFDRGGYLY--HGRVKALAEAAREGGLKF--------------------------------
-------------------------------------STTETPR---------------EVRAEAKYVRMSPRKARLVAE
HIRGRSVPEARAVLAFT------------------------------SREAAQVLQKVLHSAVSNAES-----NHGIAEE
RLYVKAAYADSGPVMKRWRARARGRVARIRKRTCHITVLLAELPYDAPAVE--QQ--SAAQ-----AVEE-APKPSRA--
----RKKTKKKTASK-------RPAR-KKE-TAN---------------------------------------------M
AHTMRIRKGDLVHVLSGKDRGKQGRVIDSRPKDRKVIVENLNIAKRHTKPRPA---GM---TPGGVIEKPSPLHVGNVMV
VCPVCNRPTRVGMKDKES-HG--QQVKVRVCKRCGEEIDR---------MGQKVHPGGMRVGVIHDWKSNWYTK-KEFPG
YLIEDIKIRDHITNKLAHAGLSDILIRKDKQRITVDIYTARPGIVIGKSGVEVDALRKELHAIT-K-KNVHININEIKRP
ELDAKLVAQSIAEQLQNRVSFRRAMKRALASGIRSGAKGVRIQCGGRLGGTEMSRSEAYSEGRVPLHTIRAD--IDYGFV
EAKTTFGRIGVKVWINKGEI-MPEG-Y--G-GL---DTE--------------KDVLGEQDQ-ARR--R-R-AN--VEG-
ASR------EGGRDRQR----EGLGPVRPGRK----RSGQ--GGG----G--Q--GRQGR-----G-RS--APRN-RAGQ
-RTDETAQVETPAAP---DSTT-P-KQQTE-DPTKKADS----------MLTDPVADMLARIRNANKALHESAEM-PTSR
LKEGIARILKEEGYISDFHVKK-GESFDTLVIQLKYGRSRERIITDLKRVSKPGRRVYAGKDRLPRVLGGMGVAILSTST
GLITSRTAEEKGIGGEVVCFI-WM---A-D---E-KKAEEAQEAPAAAEEPAPEMPAETRR-ERPAE-KPITRLPKA-D-
-------SERGRRQERRGVVVSSAMDKTIVVKVDTIKSHRRYKKVVRHSVKFHAHDEQN-AANVGDVVRIVETRPVSKSK
HWRLVEVVEAAR--------------------------------------------------------------------
-----------------------------------MSRIEAMNERNEKRMIRTWSRTSTVFPDMVGHTIAVHDGRKHVPV
FISEQMVGHKLGEFAPTRTFRGHSGDRKTEV-KKRT-----------------------
>14_1009_16_30cm_Actinobacteria_9867_68_7
MPIRRYKPT-SPGRRFMTVSTFEEITKSKPDKALTEKLTKKGGRNNKGRITTRHQGGGHKRRYRVIDFKR-TKDGVPAKV
AAIEYDPNRSARIALLHYADGAKSYILAPARLRVGATVESGPAADIKPGNALPLENIPTGTLVHNVELKPGRGGQLARSA
GSGVQLVAKDEGYGVLRLPSGEMRRVALTCRATIGQVGNVDHENIAGGKAGRSRWKG-----KRPTVRGSAMNPVDHPHG
GGEGKSKGG---RHPVT---PWGVPTLGKRTR-RKHKESNRLIVRSRRRGKEKR--------------------------
-----------------------MKGIVGKKLGMTRVFDET--------GV--VTPVTVIEAAPCPVVQVKTADADGYDA
VQIAY--DE-A--AE--RKVSK-AE----LGHLKK--N--N-VKG--------A--------F-RGLLELRGQ----S-E
------LVVGE-NVTV-EAFQPGEKIKVTGVAHGKGFAGTIKRHRFHRGPKTHGSH-NIRKPGSIGASATPSRVFKGIKM
AGRMGGKRITQVGLVVHEVRP-----------------EENLLLVKGAVPGPKNSFVEVREAGR----------------
-----------------------M---------------AAPKAPLLDAAGKKSKELTLEASVFGAEVKPHVVHETVRAE
LNADRA--GTRAAK-SRGLVRGGRAKPWRQKGTGRARA------------GTTRAPHWTGGGVAFPPTP-RDFEVKVNRK
ARRSALRGVLSQHAADGTF--------------GVLDG-ASF-SEPSTRSAVEVLAAWGQ--------------E-----
--------LPVVVV--TGDEQNVSKSFRNIDRVVVTTPDKLEVSALV----WARSVLVTQDALERVQEKAT---------
----------------------------MSTRV------------------------------------------REVRK
EAARASYAPRLKTLYEQELRASLKDELGLSSTMEVPRIEKITLNMGVGEAKTDAKQLDSALDELTIIAGQRAQVRRARKS
IAQFKIREGMPIGARVTLRGARMYEFLDRLIAIALPRIRDFRGLSPRAFDGRGNYSLGIREQIIFPEINYDDIQQVRGLD
VAITTSAKTDEHGLALLRGLGMPFAADGREQ-----------------MSR--IGRQPIELPSGVNVSLL-PGRVMVNGP
LGELTQEVPA-RMKIE-QSESSITVSRPTERGEDRALHGLTRTLIANMVEGVTKGFEKRLELQGVGYRAAL--QGADLRL
D--VGFSHPVVLKARQGITFEVP-TPTEIVVKGVDKQQVGQTAAEVRKVRPPEPYKGKGIR-YT-GEYVRRKVGKRA---
-----------------------MIQQESRLRVADNTGARELLCIRVKG--GTGRRY--ARVGDIIVGTVKQAAPQGAVK
KGEVVQAVIVRTRKPFGRDDGTTIAFDENAAVIIDAQRNPRGTRIFGPVARELREKNFMKIVSLAPEVL-----------
MAKELNLSSLKPAQ-TAKARKRIG-RGLGSGK-GRYSGRGVKGQKSRSGSHKMR----AGFEGGQMPIYMRVG-KQRGAT
SKDAPFRTSTAPVNVGSLDA-F-----DDGAEVTPEALVEKGLVKNT-KT----------DVKLLGNGELKKKLTIRVHA
ISATAREKVEKAGGTVSLLKEPKPKKQRQT-KPK-----------PAAAES---------DA--P----EAPEPE--EPE
-MLLPKKTKFRKYQRGRRRGYAKGQTAVQFGDFGLKALETGWVTNRQIEAARIAMTRKIKRGGKVWINVFPDKPTTQKPA
ETRMGSGKGSPEHWVAVVKPGRVMFELAGVPEPLAQEALRLAGTKLSVKTKFVKREADLFES------------MPT--L
TVREARLR----RHKRVRGKV-VGTAERPRLVVTRSNRGIVAQLVDDT--AGRTLASASWLQ-VKPF-----KGDKTAQA
AEVGKLLAEGAKKAEIQAVVFDRGGYLY--HGRVKALAEAAREGGLKF--------------------------------
-------------------------------------SVVETPR---------------EVRAEAKYVRMSPRKARLVAE
HIRGRSVPEARAVLAFT------------------------------SREAAQVLQKVLQSAVSNAES-----NHGIAEE
RLYVKAAYADSGPVMKRWRARARGRVARIRKRTCHITVLLAELPQAAPNVE--PV--QA-------EVAE-APTPKRA--
----RKKTKKKTASK-------RPAK-KKE-TAN---------------------------------------------M
AHTMRVRKGDLVHVLSGKDRGKQGRVIDAWPKDRKVIVENLNIAKRHTKPRPA---GM---TPGGVIEKPSPLPVGNVMV
VCPVCNRPTRVGMKDKES-HG--QQVKVRVCKRCGEEIDR---------MGQKVHPGGMRVGVIHDWKSNWYTK-KEFPG
YLIEDIKIRDHITNKLAHAGLSDILIRKDKQRITVDIYTARPGIVIGKSGVEVDALRKELHAIT-K-KNVHININEIKRP
ELDAKLVAQSIAEQLQNRVSFRRAMKRALASGIRSGAKGVRIQCGGRLGGTEMSRSEAYSEGRVPLHTIRAD--IDYGFV
EAKTTFGRIGVKVWINKGEI-MPEG-Y--G-GL---DTE--------------KDVLGEQDQ-ARR--R-R-AN--VEG-
ASR------EGGRDRQR----EGLGPVRPGRK----RSGQ--GGG----G--Q--GRQGR-----G-RP--APRN-RAAQ
-RTDDAAQVETPAAP---DSTT-P-KQQTE-DPTKKADS----------MLTDPVADMLARIRNANKALHETAEM-PTSR
LKEGIARILKEEGYISDFHVKK-GESFDTLV----------RIITDRKRVSKPGRRVYAGKDRLPRVRGGMGVAILSTST
GLITSRTAEEKGIGGEVVCFV-WM---A-D---E-KKTEETREPVAVAEAPAPEEPAAPRR-ERPAE-KPITRLPKL-E-
-------SERGRRQERRGVVVSSAMDKTIVVKVDTIKSHPRYKKVVRRSVKFHAHDEQN-AANVGDVVRIVETRPVSKSK
HWRLVEVVEAAR-------------------------------MS-----------------------------------
---------------------RSSKKG-PFVEERLMSRIEAMNEKNEKRMVRTWSRTSTVFPEMVGHTIAVHDGRKHVPV
FISEQMVGHKLGEFAPTRTFRGHSGDRKTEV-KKRT-----------------------
>14_1009_09_20cm_Actinobacteria_7757_71_8
MALRKYKPT-SPGRRFMTVSTFEEVTKSKPEKSLVEPVTKKGGRNNNGRITTRHQGGGHKRRYRVIDFKR-TKDGVPAKV
ASIEYDPNRSARIALLHYADGAKSYILAPARLRVGATVESGPGADIKPGNALPLENIPTGTLVHNVELRPGKGGQLARSA
GSGIQLVAKDEGYGVLRLPSGEMRRVPLTCRATIGQVGNVDHENISGGKAGRSRWKG-----KRPAVRGAAMNPVDHPHG
GGEGKSKGG---RHPVT---PWGVPTLGKRTR-RKHKESDKLIVRGRRRGKEKR--------------------------
--------------------------------------------------------------------------------
--------------------------------------------------------------------------------
--------------------------------------------------------------------------------
--------------------------------------------------------------------------------
--------------------------------------------------------------------------------
------------------------AKPWRQKGTGRARA------------GTIRASQFTGGGLAFPPGP-RSFEVKVNRK
ARRSALRGALSSHASNGTF--------------GVLAD-DAF-SEPSTQSAVSVLAAWGQ--------------E-----
--------LPAVVVA-APEQEAVVKSFRNLDRVAVTSPGELEVAAVV----WARSLLVTETALPLVQGRAS---------
---------------------------MARKR----------------------------------------------TA
QQNGNGYVPRLKQRYESELRAQLKEELDFSSVMQVPTVSKITLNMGVGEAKTEAKVLDSAMDELTTIAGQRAQMRRARKS
IASFKVREGMPVGTRVTLRGTRMWEFLDRLVSIALPRIRDFRGLDPGSFDGRGNYSIGIREQIIFPEIDYDSIQQVRGLD
VAITTTARTDEEGLALLRGLGLPFAGQAREEEE---------------MSR--IGNRAIEIPSSVNVALS-PGRVQVNGP
LGELSQQVPA-RMKIE-QRDGELVVARPSERGEDRALHGLTRSLVANMVEGVTKGFEKRLEVQGVGYRAAL--RGASLEL
N--VGFSHPVVVEPRAGIAFEVP-APTQIVVKGVDKQQVGQTAAEVRSVRPPEPYKGKGIR-YE-GEYVRRKVGKRA---
-------------------------------------------------------------------ATVKTATPQGAVK
KGEVVKAVVVRTKKAYGRDDGTQIAFDENAAVIIDNQRNPRGTRIFGPVARELREKNFMKIVSLAPEVL-----------
MPDELNLSNLKPAS-ARKDRKRVG-RGMGSGK-GRYSGRGIKGQKSRSGSHKMR----AGFEGGQMPIYMRLG-KLPGAT
SKDAPFRTSTVPVNVRDLDR-F-----DDGAEVTPESLVEKRLIKNT-RT----------DVKLLGSGELTKKLTIRVHA
ISATAREKVEGAGGKVELLREPKRKAPPKQRKRK-----------PAAEPD-------------V--VEEAPEAEAES--
--------------------------------------------------------------------------------
--------------------------------------------------------------------------MTT--L
AKPEARAR----RHKRVRGKV-SGTAERPRLVVFRSNRGIEAQLVDDL--AGRTLAAASWLQ-LKSF-----KGTKTDQA
AEVGKVLAANAKQAGIERVVFDRAGYLY--HGRVKALAESAREGGLTF--------------------------------
------------------------------------------------------------MRAEAKWVRSSPRKARLVVE
HIRGRTVPEARTVLAFS------------------------------ERAVAREVEKVLRSAVANAEA-----NHGLVGD
DLVVSAAYVDEGPTIKRWRARARGRVARIRKRTCHITIRLKPGTASP------PR-----A-----ASAE-E-KPKEK--
----RAP-VKKPSAR-------KPRQ-KKE-ATA--S------------------------------------------M
PTTMRVRKGDLVQILSGKDRGKQGRVIEARPRERRVIVENLNVVKRHTRPKPP---SI---IPGGVIDKAAPLPVGKVMV
VCPVCQRPTRIGMTIKDI-KG--ERVHIRTCRRCGQEIDK---------MGQKVHPGGMRVGVIHDWKSNWYTT-KEFPA
YLLEDIQIRDHIYRKLSHAGLSDILIRKDKQRVTVDIYTARPGIVIGKSGVEVDALRKELHAIT-A-KNVHININEIKRP
ELDAKLVAQSIAEQLQNRVSFRRAMKRSLASAIRSGAHGIKIVCGGRLGGTEMSRSESYSEGRVPLHTIRAD--IDYGFV
EAKTTFGRIGVKVWINKGQI-MPEG-F--V-GM----TQ--------------KETLGEQDQ-ARR--R-R-GS--AEG-
ASR------ESGRGRGG----EGLGPVRQRRR------SE--G----------------------G-RP--GGRD-R---
-------------------------------------------------MLTDPVADMLARIRNANKAMHESVEM-PTSR
LKHEIARLLKEEGYIRDYRVQK-GESFDTLVIELKFGRNRERVITGLKRISKPGRRVYARKDRLPRVLGGMGTAILSTSS
GLVTSRTAAERGIGGEVICFV-W---------------------------------------------------------
--------------------------------------------------------------------------------
--------------------------------------------------------------------------------
-----------------------------------MSRIEALNATNEKRMIRTWSRTSTIFPEMVGHTIAVHDGRKHVPV
FISEQMVGHKLGEFAPTRTFRGHSGDRQTQV-KRGI---R-------------------
>14_1009_12_20cm_Actinobacteria_8341_71_11
MALRKYKPT-SPGRRFMTVSTFEEVTKSKPEKSLVEPVTKKGGRNNNGRITTRHQGGGHKRRYRVIDFKR-TKDGVPAKV
AAIEYDPNRSARIALLHYADGAKSYILAPARLRVGATVESGPSADIKPGNALPLENIPTGTLVHNVELKPGKGGQMARSA
GSGVQLVAKDEGYGVLRLPSGEMRRVPLSCRATIGQVGNVDHENISGGKAGRSRWKG-----KRPAVRGAAMNPVDHPHG
GGEGKSKGG---RHPVT---PWGVPTLGKRTR-RKHKESDKLIVRGRRRGKEKR--------------------------
--------------------------LLGKKLGMTQVFDET--------GG--VTSVTVIEAGPCPVVQLKTEETDGYDA
IQLAF--EP-V--AP--RKITM-AE----AGHLRK--S--E-V-E--------P--------H-RHLVEFRGT----S-D
------AALGE-AVTV-ETFQPGDRIKISGISIGKGFAGTIKRHRFSRGPVTHGSH-NVRKPGSIGASATPSRVFKGVKM
AGRLGGKRVTQVGLTVHGVDT-----------------ERNLLLVKGAVPGPKNGIVEVREERAHGRA------------
-----------------------M---------------AAPKAPLLDGGGKAAKQVTLEAEIFGAEVKPHLVHETVRAE
LNARRA--GTRGAK-TRGLVSGGRAKPWRQKGTGRARA------------GTIRAPQFTGGGLAFPPGP-RSFDVKVNRK
ARRAALRGALTAHAAAGTF--------------GVLAD-DAV-AEPSTQSAASLLAAWGK--------------E-----
--------LPAVVVA-VPEQEVVAKSFRNLDRVAVTSPGELEVAAVV----WARSLLVTEAALPLVQGRAS---------
---------------------------MARQR----------------------------------------------SK
DQNGNGYSPRLKQLYGSELRARLKEELAFSTVMQVPTISKITLNMGVGEAKTDAKALDSAIEELTTIAGQRAQMRRAKKS
IASFKVREGMPVGARVTLRGAQMWEFLDRLVSIALPRIRDFRGLDPASFDGRGNYSLGIREQIIFPEIDYDSIQQVRGLD
VAITTTARTDEEGLALLRGLGLPFAGERREQ-----------------MSR--IGNRPIEVPASVNVALS-PGRVQVNGP
LGELSQQVPA-RMQIE-QRDRELVVSRPTERGEDRALHGLTRTLVANMVEGVTKGFEKRLEIQGVGYRAAL--RGTSLEL
N--VGFSHSVVVEPRAGITFEVP-APTQVVVKGVDKQQVGQTAAEVRSVRPPEPYKGKGIR-YE-GEYVRRKVGKRA---
-----------------------MIQQESRLRVADNTGARTLLCIRVMG--GSKRRY--ARVGDVIVGTVKTATPQGAVK
KGEVVQAVVVRTKKAYGREDGTQIAFDENAAVIIDNQRNPRGTRIFGPVARELREKNFMKIVSLAPEVL-----------
MPDELNLSNLKPAA-SRRDRKRIG-RGMGSGK-GRYSGRGIKGQKARSGSHKMR----AGFEGGQMPVYMRLG-KLPGST
SKDAPFRTSTVPVNVRDLDR-F-----DEGAEVTPESLVEKRLIKNT-RT----------DVKILGVGEVTKKLTVRVHA
ISKAAREKIEGAGGTVELLREAKS--------------------------------------------------------
-MLLPKKTKFRKVQRGRRRGTSKGQTQVQFGDFGLKSLEAAWITNRQIEAARIAMTRKIKRGGKVWINVFPDKSVTAKPA
ETRMGSGKGSPEHWVAVVKPGRVMFELAGVPEPLAREALELAGTKLSVKTKVVKREADLFAS------------MAV--L
TKPQARAR----RHRRVRGKV-SGTAERPRLVVFRSNRGIEAQLVDDL--EGRTVAAASWLH-LKSF-----KGTKTAQA
AEVGKLLAANAKKAGIERVVFDRGGYLY--HGRVKALAESAREGGLKF--------------------------------
-------------------------------------ATTEETR---------------EVRAEAKWVRSSPRKARLVVE
HIRGRTVPEARTVLAFS------------------------------ERAVAREVEKVLRSAVANAEA-----NHGLVGD
DLVVSAAYVDEGPTIKRWRPRARGRVARIRKRTCHITVKLRTVAERPRSE---PA-----------APAE-E-KPKRA--
--------------------KRAPAT-KKE-AAA---------------------------------------------M
PTTMRVRKGDLVQILSGKDRGKQGRVIEARPRERRVVVENLNLVKRHTRPKPP---SI---IPGGVIDKPAALPVGKVML
VCPVCNRPTRIGVTEKEI-KG--ERVRLRVCRRCGQEIDK---------MGQKVHPGGMRVGVIHDWKSNWYTK-KEFPA
YLLEDIRIRDHIYRKLSHAGLSDILIRKDKQRVTVDIYTARPGIVIGKSGVEVDALRKELHAIT-Q-KNVHININEIKRP
ELDAKLVAQSIAEQLQNRVSFRRAMKRSLASAIRSGAHGIKIVCGGRLGGTEMSRSESYSEGRVPLHTIRAD--IDYGFV
EAKTTFGRIGVKVWINKGEI-MPEG-F--V-GM----TQ--------------KETLGEQDQ-ARR--R-R-GS--AEG-
ASR------ESGRGRGG----EGLGPVRQKRR------GE--G----------------------G-RP--GARD-RARG
QRTDEEAQVEAPAAP---DTTT-P-KTQTE-DATKKGEDES---------------------------------------
----------------------------------------------------------------------MGTAILSTSG
GLVTSRTAAERGIGGEVICFV-WM---A-----R-KREEEAEQPPAAAEAPAEEAPVAPRR-ERPKA-KPITRLPKP-E-
-------HERGRRQERRGVVVSSAMDKTIVVEVDTIKAHPRYKKVVRRSTKFHAHDERN-EAKVGDVVRIVETRPLSKTK
YWRLAEVVEAAR-------------------------------MS-----------------------------------
---------------------RSSKKG-PFVEGRLMSRIEAMNATNEKRMIRTWSRTSTIFPEMVGHTIAVHDGRKHVPV
FVSEQMVGHKLGEFAPTRTFRGHSGDRQAQV-KRGR-----------------------
>14_0903_05_20cm_Actinobacteria_379_69_8
MPIRRYKPT-SPGRRFMTVSTFEEVTKHKPEKALTEKLTKKGGRNNNGRITTRHQGGGHKRRYRVIDFKR-LKDGVPAKV
AAIEYDPNRSARIALLHYADGAKAYILAPARLRVGATVESGPGADIRPGNALPLENIPTGTLVHNVELKPGKGGQMARSA
GSGVQLVAKDDGYGVLRLPSGEMRRVPLTCRATIGQVGNVDHENITGGKAGRSRWQG-----KRPSVCGSAMNPVDHPHG
GGEGKTKGG---RHPVT---PWGVPTLGKRTR-KKHKESNKLIVRGRRRGKEKR--------------------------
-----------------------MKGIVGKKLGMTRVFDET--------GR--VTPVTVIEAQPCPVVDVKTSDAHGYDA
VQIAY--DA-V--PE--RKVTR-PE----LGHLRT--H--G-VDG--------A--------Y-RHLLELRGS----S-E
------LVVGE-SVSV-ESFEPGEKIKVSGISHGKGFAGTIKRHNFKRGPKTHGSH-NVRAPGSIGQSATPSRVFKGVRM
AGRMGGKRVTQVGLVVHRIDP-----------------DRNLLLVKGAVPGPKNGFVEVREDARR---------------
----------------------MM---------------AAPKAPLLDAGGNKAKDVALDESVFGAEVKEHLLHEVVRAE
LNADRA--GTRAVK-SRGLVSGGRSKPWRQKGTGRARA------------GTTRAPHWTGGGVTFQPR--TEFGVKVNRK
ARRSALRSALSSHAANGTF--------------GVLDG-ATF-DAPSTKTAADLLASWGQ--------------D-----
--------APVVVVA-TDDEPNVIRSFRNLQRVVVAAPSELEVSALL----WARSVLVTQDALEAVQGRAS---------
----------------------------MSTRV------------------------------------------RDVRQ
EAARESYQPRMKTLYEEQLRPRLKDELGLATTMQVPRLAKITLNMGVGEAKTDAKQLDAAVEELTTIAGQRAQVRRARKS
VAQFKIREGMPIGAKVTLRGARMYEFLDRLVSIALPRIRDFRGLNPRSFDGRGNYSLGVAEQIIFPEINYDDIQQVRGLD
VAITTTAETDDQARALLRGLGLPFAEDSRGEQ-------------------------------------------MVNGP
LGELTQQVPQ-RMKIE-QRE---------------------------------KGFERRLELHGVGYRAAM--QGTDLRL
D--VGYSHPVVMKAPQGIAFEVP-VPTEIIVRGTDKQQVGQVTAEIRKVRPPEPYKGKGIR-RK-GEYVRRKVGKRA---
-----------------------MIQQESRLRVADNTGARVLLCIRVKG--GSHRRY--ARVGDIIVGTVKQATPQGTIK
KGEVVQAVVVRTRKAYGRDDGTTIAFDENAAVIIDNQRNPRGTRIFGPVARELREKNFMKIVSLAPEVL-----------
MADRLNLSSLKPSQ-ARKDRKRVG-RGLGSGK-GRYSGRGIKGQKSRAGSHKMR----SGFEGGQMPIYMRLA-KQRGAT
SRDAPFRTSTIPVNVRDLDR-F-----EDGAEVTPESLVEQRLIKNT-RT----------DVKILG--------------
--------------------------------------------------------------------------------
-MLLPKKTKFRKVQRGRRAGFSKGQTTVQFGDFGLKSLEAAWVTNREIEAARIAMTRKIKRGGKVWINVFPDKPVTQKPA
ETRMGSGKGSPEHWVAVVKPGRVMFELAGVPEPLAKEALRLAGQKLSVKTKVVAREASLFES------------MPT--L
TVREARQR----RHRRVRGKV-HGTAERPRLVVSRSNKGISAQLVDDM--AGRTLAAASWVN-VKSF-----KGDKTAQA
VEVGKLLAKNARQAGVDNVVFDRAGYLY--HGRVKALADAAREGGLTF--------------------------------
----------------------------------MSTGRNGTGR---------------EVQAQAKFVHSSARKARLVTD
LIRGRSVPEARTILAFS------------------------------ARAVARDIEKVLHSAASNAEA-----NHQLVGD
NMFVSAAYADEGPTMKRWRARARGRVARIRKRTCHITVKLQELPAASAPAE--PR--QEAA-----APDE-APKPKQK--
----AAK---KSATS-------TTRK-KKA-GAA--S-------------------------------------------
MQTMRVRKGDLVHILSGKDRGKQGRVIDARPKDGKVIVENVNIVKRHTKPRPD---AM---TPGGVIERPSPLPVGNVMV
VCPVCKRPTRVGIRERDS-HG--EHTKVRVCKRCGQEIDR---------MGQKIHPGGMRVGVIHDWKSNWYTK-KEFPG
YLIEDIKIRAHIMGKLSHAGLSDILIRKDKQRITVDIYTARPGIVIGKSGVEVDALRKELHALT-K-KNVHININEIKRP
ELDAKLVAQSIAEQLQNRVSFRRAMKRALASGIRSGAKGIRIQCGGRLGGTEMSRSEAYSEGRVPLHTIRAD--IDYGFV
EAKLPFGRIGVKVWINKGEI-MPEG-Y--G-GL---DTD--------------KDVLGDQDQ-ARR--R-R-GGA-QEG-
ASR------ESGRDRQR----SDLGPVRPQRR----RGSQ--GGA----A--G-GGRAPGG---GA-RP--APRD-RARG
-RTDETADVPTPAAP---DSTT-P-KQQTE-DQTKKSADADK-------MLTDPVADMLARIRNANKALHERVQM-PTSR
LKEQIARILKEEGYITDYHVQK-GESFDTLVIQLKYGRSRERVITDLKRVSKPGRRVYARKDRLPRVLGGMGTAIMSTST
GLVTSRTAEQEGIGGEVICFV-WM---S-E---T-ENAPDTTEAEA-AEAP-------PKR-ERPAE-KAITRLPKP-D-
-------VDRGRRQERRGVVVSNAMDKTIVVKVDTIKSHRRYKKVVRRSLKFKAHDPQN-QANVGDVVRIVETRPLSKTK
NWRLAEVVEAAR-------------------------------MS-----------------------------------
---------------------RSSKKG-PFVQDRLMSRIEDMNAKNEKRMVRTWSRTSTIFPEMVGHTIAVHDGRKHVPV
FISEQMVGHKLGEFAPTRTFRGHSGDRKTEV-KRRT-----------------------
>14_0919_09_20cm_Actinobacteria_1656_69_7
MALKKYKPT-SAGRRFMTVSTFEEITKTKPEKALTEKLTKKGGRNNAGRITTRHQGGGHKRRYRVIDFKR-QKDGVPAKV
AAIEYDPNRSARIALLHYADGAKSYILAPARLRVGATVESGPNADIRPGNALPLANIPTGTLVHNVELKPAKGGQLARSA
GAGVQLVAKDEGYGVLRLPSGEMRRVPLACRATVGQVGNVDHENISGGKAGRSRWQG-----KRPSVRGSAMNPVDHPHG
GGEGKSKGG---RHPVT---PWGVPTLGKRTR-KKHKESNRLIVRSRRRGKEKR--------------------------
---------------------------MGRKLGMTRVFDET--------GV--VTPVTVIEAAPCPVVQVKTSDADGYDA
VQIAY--EA-V--PE--RKITK-AA----AGHLKK--N--D-VDG--------A--------Y-RRLLELRGQ----S-A
------LVVGE-NVTV-EAFEPGEKVKVTGVSHGKGFAGTIKRHRFHRGPKTHGSH-NIRAPGSIGASATPSRVFKGTRL
PGRLGGKRATQVGLVVHGVDP-----------------ERNLLLVKGAVPGPKNGFVEVREEARR---------------
-----------------------M---------------PAPTAPLLDAAGKKAKDVTLEASVFAAEIKPHLVHETVRAE
MNEQRS--ATRGAK-TRGFVSGGRSKPWRQKGTGRARA------------GTTRAPHWTGGGVAFPTGG-RNFEVKVNRK
ARHAALRGALSSHASNGTF--------------GVLDG-SGF-DAPSTKRATGLLASWGK--------------E-----
--------APFVVVA-TDEEENVIKSFRNIESVVVCAPSELNVAAAV----WARSLLVTEEALEAVQGRAS---------
---------------------------MPRQRV------------------------------------------REIRE
EQSSDGYKPRLKVLYEHELRPRLKDELGVSTLMDVPRLQKITLNMGVGEAKTDAKQLDAAIDELTTIAGQRAQVRRARKS
IAQFKIRTGMPVGARVTLRGARMYEFLDRLVSIALPRIRDFRGLNPRAFDGRGNFSLGISEQIIFPEINYDDIQQVRGLD
VAITTTAKSDDQAYALLRGLGLPFAEREQQ------------------MSR--IGRQPIEIPSGVNVSLL-PGRVMVNGP
LGELTQQVPA-RMKVE-QNDGSITVTRPTERGDDRALHGLTRTLIANMVEGVTKGFEKRLELQGVGYRAAL--QGSDLRL
D--VGYSHPVVLKAPQGISFEVP-VPTQVVVKGVDKQQVGQMAAEVRKVRPPEPYKGKGIR-YE-GEYVRRKVGKRA---
-----------------------MIQQESRLRVVDNTGARVLLCIRVKG--GAHRRY--ARVGDIIVGTVKQAAPQGVVK
KGEVVQAVVVRTKKPFGRDDGTTIAFDENAAVIIDNQRNPRGTRIFGPVARELREKNFMKIVSLAPEVL-----------
MAEPLNLSSLQPAR-PRQQRKRVG-RGLGSGK-GRYSGRGIKGQKARSGSHKMR----AGFEGGQMPVYMRLG-KQRGAT
SKDAPFRTSTVPVNVAALDR-F-----DAGAEVTPESLVEAGVIKNT-KV----------DVKVLGNGEVTKKLTVRVHA
ISATARKKIEAAGGAVDLLRPPKRKKPAERPLQQ-----------PVAKE--------------P---------------
-MLLPKKTKFRKYQRGRRAGLSKGQTAVQFGDYGLKALEAGWVTNRQIEAARIAMTRKIKRGGKVWINVFPDKPVTQKPA
ETRMGSGKGSPEHWVAVVKPGRVMFELAGVPEPLAKEALRLAGNKLSVKTRVVAREANLFEG------------MSV--L
TKPEARRR----RHRRVRGKV-QGTSERPRFVVSRSNRGISAQLVDDM--QGKTLASASSLQ-IKSF-----DGNKTDQA
AEVGKLLAQNAKKAEIEVVVFDRGGYLF--HGRVKALADAAREGGLRF--------------------------------
-------------------------------------AATETPR---------------EVRAEAKWVRSSARKARLVTD
QIRGRSVPEARTILAFS------------------------------QRAIAREVEKVLNSAVANAES-----RPDLNGD
EMIVAAAYADEGPTMKRWRARARGRVARIRKRTCHITVRLVEQPQVGRAVE--PP--APA------ATEE-APKPKRK--
----AKKAAKKTTGSRKK--TTATRK-RKE-TKA--------------------------------------------MA
IKQMKVRKGDLVHILSGKDRGKQGRVIDARPKDGKVIVENLNIAKRHTKPRPS---AM---TPGGVIDKPAPLPVGNVMV
VCPVCKRPTRIGYHDRDS-HG--EMVKVRVCKRCGQEIDR---------MGQKVHPGGMRVGVIHDWKSNWYVK-KEFPG
YLIEDIKIREHINGKLAHAGLSDILIRKDKQRITVDIYTARPGIVIGKSGVEVDALRKELHALT-K-KNVHININEIKRP
ELDAKLVAQSIAEQLQNRVSFRRAMKRALASGIRSGAKGIRIQCGGRLGGTEMSRSEAYSEGRVPLHTIRAD--IDYGFV
EAKLPFGRIGVKVWINKGEI-MPEG-Y--G-GL---DTE--------------KDVLGEQDQ-ARR--R-R-GGA-AEG-
ASR------ESSRDRQR----SDLGPVRPQRR----RGGQ--GGG----P--G--GR--------G-RP--APRD-RSAQ
-RTDEKAKVETPAAP---DTTN-V-KQQTE-DPTKKSADAAKAA-----MLTDPVADMLARIRNANKALHEKAEM-PTSR
MKEQIARILKEEGYITDYHVQK-GESFDTLVIKLKYGRSRERVITDLKRVSKPGRRVYARKDRLPRVLGGMGVAILSTSG
GLVTSRTAEERGIGGEVVCFV-WM---S-E---T-E-EAEAEAP--EAAPPA------PKR-DRPAE-KPIARLPKP-D-
-------SERGQRQERRGVVVSNAMDKTIVVKVDTVKAHTRYKKVVRRSVKFQAHDAQN-QANVGDIVRIVETRPLSKTK
NWRLAEIVEAAR-------------------------------MS-----------------------------------
---------------------RSSKKG-PFVEERLMSRIEAMNEKNEKRMVRTWSRTSTVFPEMVGHTIAVHDGRKHVPV
FISEQMVGHKLGEFAPTRTFRAHSGDRKTEV-KRKT-----------------------
>14_0927_12_40cm_Actinobacteria_6555_68_7
MALRKYKPT-SPGRRFMTVSTFEEVTKRKPEKALTEKLTKKGGRNNAGRITTRHQGGGHKRRYRVIDFKR-RRDGIPAKV
AAIEYDPNRSARIALLHYADGAKAYILAPARLRVGAQVESGPNADIRPGNALPLENIPTGTLVHNVELKPGKGGQLARSA
GSGVQLVAKDEGYGVLRLPSGEMRRVPITCRATVGQVGNVDHENISGGKAGRSRWQG-----KRPAVRGSAMNPVDHPHG
GGEGKSKGG---RHPVT---PWGVPTLGKRTR-RKHKESNKLIVRARRRGKEKR--------------------------
--------------------------------------------------------------------------------
--------------------------------------------------------------------------------
---------------------------------------------FHSGPKSHGSH-NVRAPGSVGASATPSRVFKGTRL
PGRLGGKRATQVGLVVHGVDA-----------------ERNLLLVKGAVPGPKNGFVEVREETR----------------
--------------------------------------------------------------------------------
--------------------------------------------------------------------------------
--------------------------------------------------------------------------------
--------------------------------------------------------------------------------
--------------------------------------------------------------------------------
--------------------------------------------------------------------------------
--------------------------------------------------------------------------------
--------------------------------------------------------------------------------
--------------------------------------------------------------------------------
--------------------------------------------------------------------------------
-----------------------MIQQESRLRVADNTGARELLCIRVKG--GSHRRY--ARVGDIIVGTVKQAAPQGAVK
KGEVVQAVVVRTKKPFGRNDGTTIAFDENAAVIIDAQRNPRGTRIFGPVARELREKNFMKIVSLAPEVL-----------
--------------------------------------------------------------------------------
--------------------------------------------------------------------------------
--------------------------------------------------------------------------------
-MLLPKKTKFRKYQRGRRRGYAKGQTTVQFGDYGLKALEAAWVTNRQIEAARIAMTRKIKRGGKVWINVFPDKPVTQKPA
ETRMGSGKGSPEHWVAVVKPGRVMFELAGVPEPLAKEALRLAGTKLSVKTKVVAREANLFEG------------------
--------------------------------------------------------------------------------
--------------------------------------------------------------------------------
------------------------------------------------------------MRAEAKWVRSSARKARLVTD
QIRGRSVPEARTILAFS------------------------------QRAIAREVEKVLNSAVANAES-----RPDLNGD
HMVVSAAYADEGPTMKRWRARARGRVARIHKRTCHITVRLVEAPTAPAPPP--PD--PKAE-----AAVE-E-KPKRK--
----AKKLPKKTAARKKT--ATTTRK-KKE-TRT----------------------------------------------
MQTMRVRKGDLVHILSGKDRGKQGRVIDARPKDGKVIVENINIAKRHTKPRPS---AM---TPGGVIDKPTPLPVGNVMV
VCPVCKRPTRVGMRERES-HG--EHVKVRVCKRCGQEIDR---------MGQKVHPGGMRVGVIHDWKSNWYTK-KEFPG
YLIEDIKIREHINNKLAHAGLSDILIRKDKQRITVDIYTARPGIVIGKSGVEVDALRKDLHALT-K-KNVHININEIKRP
ELDAKLVAQSIAEQLQNRVSFRRAMKRALASGIRSGAKGIRIQCGGRLGGTEMSRSEAYSEGRVPLHTIRAD--IDYGFV
EAKLPFGRIGVKVWINKGEI-MPEG-F--S-GL---DTD--------------KDVLGEQDQ-ARR--R-R-GGA-VEG-
ASR------EGGRDRQR----EGLGPVRPQRR----RGGP--GGG----P--G--GR--------G-RP--APRD-RTRG
-RTDEQAQVETPAAP---DTTT-P-KQPTE-DPTKKSEDAAKAE------------------------------------
--------------------------------------------------------------------------------
-----------------------M---S-E---T-ENAEEAKAPTAAAEPSA------PAR-ERPAE-KPITRIPKG-E-
-------SERGRRQERRGVVVSNAMDKTIVVKVDTIKAHTKYKKVVRRSAKFHAHDPEN-QANVGDIVRIVETRPISKTK
NWRLAEVVEAAK-------------------------------MS-----------------------------------
---------------------RSSKKG-PFVEARLLGRIEAMNEKNEKRMIRTWSRSSTVFPDMVGHTIAVYDGRKHVPV
FISEQMVGHKLGEFAPTRTFRAHSGDRKTEV-KKRT-----------------------
>14_1009_09_40cm_Bacteria_8247_68_6
MALRKYKPT-SPGRRFMTVSTFEEVTKRKPEKALTEKLTKKGGRNNMGRITTRHQGGGHKRRYRVIDFKR-RKDGIPAKV
AAIEYDPNRSARIALLHYADGAKAYILAPARLRVGAQVESGPNADIRPGNALPLENIPTGTLVHNVELKPGKGGQLARSA
GSGVQLVAKDEGYGVLRLPSGEMRRVPITCRATVGQVGNVDHENISGGKAGRSRWQG-----KRPAVRGSAMNPVDHPHG
GGEGKSKGG---RHPVT---PWGVPTLGKRTR-RKHKESNKLIVRARRRGKEKR--------------------------
-----------------------MKGIVGRKLGMTRVFDET--------GV--VTPVTVIEAAPCPVVQVKTADAHGYDA
VQIAY--DA-V--PE--RKVTK-PA----LGHLKK--H--D-VDG--------A--------Y-RRLMELRGQ----S-A
------LVVGE-NVTV-EAFEPGEKVKVSGISHGKGFAGTIKRHRFHSGPKSHGSH-NVRAPGSVGASATPSRVFKGTRL
PGRLGGKRATQVGLVVHGVDA-----------------ERNLLLVKGAVPGPKNGFVEVREETR----------------
-----------------------M---------------AAPKAPLLDAAGKKAKEVTLEESVFGADLKPHLVHETVRAE
LNEQRA--ATRGAK-TRALVSGGRSKPWRQKGTGRARA------------GTSRAPHWTGGGVAFPTGD-RNFELKVNRK
ARRSALRGALSSHASNGTF--------------GVLDG-SGF-DAPSTKRAADLLASWAK--------------E-----
--------GPVVVVA-TDEEQSVIKSFRNLDAVVVTAPSELNVAAVV----WARSVLVTQNALEAVQGKRPGWKKAIVQL
R--------------------EGDT--MARGRV------------------------------------------REIRE
EGAPADYKPRMKVMYEQELRARLKEELGLSTVMDVPRLQKITLNMGVGEAKTDAKALDAAIGELTTIAGQRAQVRRARKS
VAQFKIREGMPIGARVTLRGARMYEFLDRLVSIALPRIRDFRGLNPRSLDGRGNFSLGIAEQIIFPEINYDDIQQVRGLD
VAITTTAKTDDQALALLRGLGLPFAEREQP------------------MSR--IGRQPIEIPSGVNVSLL-PGRVMVNGP
LGELTQQVPV-RMKIE-QGDAAITVTRPTERGDDRALHGLTRTLIANMVEGVTKGFEKRLELQGVGYRAAL--QGADLRL
D--VGFSHPVVMKAPQGIAFEVP-VPTEIVVKGVDKQQVGQVAAEVRKVRPPEPYKGKGIR-YQ-GEYVRRKVGKRA---
-----------------------MIQQESRLRVADNTGARELLCIRVKG--GSHRRY--ARVGDIIVGTVKQAAPQGAVK
KGEVVQAVVVRTKKPFGRNDGTTIAFDENAAVIIDAQRNPRGTRIFGPVARELREKNFMKIVSLAPEVL-----------
--------------------------------------------------------------------------------
--------------------------------------------------------------------------------
--------------------------------------------------------------------------------
-MLLPKKTKFRKYQRGRRRGYAKGQTTVQFGDYGLKALEAAWVTNRQIEAARIAMTRKIKRGGKVWINVFPDKPVTQKPA
ETRMGSGKGSPEHWVAVVKPGRVMFELAGVPEPLAKEALRLAGTKLSVKTKVVAREANLFEG------------MSV--L
TKPQARER----RHRRVRGKV-RGTSERPRLLVFRSNKGISAQLVDDL--EGKTLASASWVQ-VKNF-----KGNKTAQA
TEV-----------------------------------------------------------------------------
-------------------------------------STVERPR---------------EVRAEAKWVRSSARKARLVTD
QIRGRSVPEARTILAFS------------------------------QRAIAREVEKVLNSAVANAES-----RPDLNGD
HMVVSAAYADEGPTMKRWRARARGRVARIHKRTCHITVRLVEAPTAPAPPP--PA--PKAE-----AAVE-E-KPKRR--
----TRKPAKKPAARKKT--ATTTRK-KKE-KTT----MP-----------------------------------PEEPL
MQTMRVRKGDLVHILSGKDRGKQGRVIDARPKDGKVIVENINIAKRHTKPRPS---AM---TPGGVIDKPAPLPVGNVMV
VCPVCKRPTRVGMRERES-HG--EHVKVRVCKRCGQEIDR------------------MRVGVIHDWKSNWYTK-KEFPG
YLIEDIKIREHINNKLAHAGLSDILIRKDKQRITIDIYTARPGIVIGKSGVEVDALRKDLHALT-K-KNVHININEIKRP
ELDAKLVAQSIAEQLQNRVSFRRAMKRALASGIRSGAKGIRIQCGGRLGGTEMSRSEAYSEGRVPLHTIRAD--IDYGFV
EAKLPFGRIGVKVWINKGEI-MPEG-F--S-GL---DTD--------------KDVLGEQDQ-ARR--R-R-GGA-AEG-
ASR------EGGRDRQR----EGLGPVRPQRR----RGGG--GGR----G--G--GP-GR----GG-RP--APRD-RTRG
-RTDEQAVRDGPVLR---GSIG-M-RRQLESDLARQSAASSWTE-----MLTDPVADMLARIRNANKALHERTEM-PTSR
LKEQIARILKEEGYITDYHVQK-GESFDTLVIQLKYGRSRERVITDLKRVSKPGRRVYARKDRLPRVLGGMGVAILSTSN
GLVTSRTAEEKGIGGEVVCFV-WM---S-E---T-ENAEEAEAPTAAAEPPA------PAR-ERPAE-KPIMRIPKG-E-
-------SERGRRQERRGVVVSNAMDKTIVVKVDTIKAHTKYKKVVRRSAKFHAHDPEN-QANVGDIVRIVETRPISKTK
NWRLAEVVEAAK-------------------------------MS-----------------------------------
---------------------RSSKKG-PFVEARLLGRIEAMNEKNEKRMIRTWSRSSTVFPDMVGHTIAVYDGRKHVPV
FISEQMVGHKLGEFAPTRTFRAHSGDRKTEV-KKRT-----------------------
>14_0929_05_20cm_Actinobacteria_3089_70_8
MALRKYKPT-SPGRRFMSVSSFDEITKSEPEKSLVEPLKKTGGRNAYGRITRRHQGGGHKRRYRVIDFKR-LKDGVPAKV
AAIEYDPNRSARIALLHYADGAKAYILAPARLQVGATVESGPGADIKPGNALPLENVPTGTLVHNVELKPGKGGQLARSA
GSGVQLVAKDEGQGVLRLPSGELRRVPLTCRATIGQVGNVDHENITGGKAGRSRWKG-----VRPTVRGSAMNPVDHPHG
GGEGKSKGG---RHPVT---PWGVPTLGKRTR-RKHKESDKLIVRGRRRGKEKR--------------------------
-----------------------MKGIVGKKLGMTQVFDET--------GE--VTPVTVIEAGPCPVVRVKTVDSDGYEA
VQLAF--EP-V--DE--AKLTK-AR----VGQLGE--A------G--------P--------H-RKLIEFRGS----S-E
------LTPGE-SVTV-EDFEPGERIKVSGIGIGKGFAGTIKRHNFSRGPVSHGSH-NIRAPGSVGASATPSRVFKGIKM
AGRMGGKRVTQVGLTVHDVDA-----------------ERNLLLVKGAVPGPKNGFVEVREDKGRGGA------------
-----------------------M---------------AAPKAPVI----GSQKTVALEEGVFGAEVKPYLVHETVRAE
LNAARA--ATRGGK-SRGLVAGGRAKPWRQKGTGRARA------------GTTRAPHWTGGGMAFPPNN-RNFDSKVNKK
VARAALRSALSAHAQAGTL--------------GVVDP-VGF-SEPSTKAAAELLGKWSK--------------E-----
--------MPLLVVA-QPEDESLIRSFRNLDRVAVTVPGELEVSQVI----WARSLLISEAALEHVQGRAS---------
----------------------------MSPR----------------------------------------------AR
KAETNGYVPRLKTTYEQEIRARLKDELGLSSLMQVPRVQKITLNMGVGEAKTEAKVLDSAIEELTTIAGQRAQVRKARKS
IASFKVREGMPVGARVTLRGARMWEVLDRLISIALPRIRDFRGLDPRAMDGRGSFSLGIRQQIIFPEIHYD---------
LNLRTTKERTSRWHA-------P-------------------------MSR--IGRQPIDLPSGVSVSIS-PGRVMVNGP
LGELSQEVPQ-RMKVE-QQESSVVVSRPTDRGDDRALHGLTRSLIANMVQGVTGGFEKRLEIQGVGYRASL--RGTDLEL
N--VGFSHPVVLKAPAGITFEVP-TPTEVIVKGIDKQQVGQTAAEVRKVRPPEPYKGKGIR-YE-GEYVRRKVGKRA---
-----------------------MIQQESRLRVADNTGAREILCIRVKG--GSKRRY--ARVGDVITATVKTASPQGAVK
KGEVVQAVVVRTRKPFGRNDGTSIAFDENAAVLIDSARNPRGTRIFGPVARELREKNFMKIVSLAPEVL-----------
MPDDLNLSNLKPAQ-PRKERKRVG-RGLGSGK-GRYSGRGLKGQKSRSGSHKMR----AGFEGGQNPLYMRLG-KLRGRT
SKDAPHRTSTAPVNVAALER-Y-----EAGADVTPESLVEKGVLKNT-RT----------DVKILGNGELTKKLSVTAHA
VSATAREKIEAAGGTVTLLREPKVRRPKRKPEAK-----------PEAAEP--EADEP--VAE-P--AQEAAEPEEAEEE
-MLLPKKTKYRKYQRGRRRGISKGQTNVQAGDYGLKALEAGWVTSRQIEAARIAMTRKIRRGGKVWINVFPDKPVTQKPA
ETRMGSGKGAPEHWVAVVKPGRVMFELAGVDERLAKEALRLASRKLPIKTRVVKREADLFAS------------MST--L
TVRKARER----RHKRVRAKV-FGTAERPRLVVFRSNRGIEAQLVDDL--EAKTLAAASWLH-LSKA-----KGSKIDQA
AEVGKLLAQRAKEAGVASAVFDRGGYLY--HGRVKALAEAAREGGLKF--------------------------------
---------------------------------------------------------------MAKWVRMSPRKARLVTE
HIRGRSVPEARTVLAFT------------------------------PRAAAREIEKVLRSAVANAEA-----NHNLRGD
ELVVSSAFVDEGPVIKRFRARARGRGVRIQKPTCHITVTLVAPERAPEPA----------------PKAE-EPEPKAAAN
K-------AKKPAAK-----RKAPAK-KKE-AKA----------------------------------------------
MAKMKVKKGDLVQMLAGKDRGKQGRVIESRPRERRVIVENLNTVKRHMRPRPT---QM---TPGGVIEKAAAVPVSNVML
VCPTCNRPTRVGMTTKEV-KG--REVHVRQCKRCLQEIDK---------MGQKVHPGGLRVGVIHDWKSNWYTA-KEFPA
YLLEDLKIREHIQNKLSHAGLSDILIRKDAQRITIDIYTARPGIVIGKSGVEVDALRKDIHGMT-N-KAVHININEIKRP
ELDAKLVAQSIAEQLENRVSFRRAMKRSLASAIRSGAQGVKVQCGGRLAGTEMSRSESYSEGRVPLHTIRAD--IDYGFA
EAKTTYGRIGVKVWINKGEI-MPEG-Y--E-GV----SQ--------------RDQLGDQDQ-ARR--R-G-GT--AEG-
ASR------EGGRGRGP----EGLGPVRQRRK------GP--G----------------------R-RP--GGRG-RPRG
-RTDEEAEAPVPDAP---DTTT-P-KQQVE-DPTKKSGEPEAEK-----MQTDPIADMLTRIRNANKALHESAEM-PSSR
LKAEIARLLKEEGYIRDYRIKK-QRPYDTLVVDLKFGRNRERVITDLKRVSKPGRRVYARKDRLPRVLGGMGTAILSTSN
GLITSRTAAERGVGGEVVCFI-WM---S-D---N-EQAEEAEEASAEPEAPADEEPAAPKR-ERPAE-RPIVRLPKP-E-
-------HERGRRQERRGVVVSDGMDKTIVVKVDTVKAHRRYKKVVRRSSTFHAHDEQN-AAKVGDLVRIVETRPLSKTK
NWRLAEVLEAAK-------------------------------MS-----------------------------------
---------------------RSSKKG-PFVQERLLSRISAMNESGSKQMIRTWSRSSTVFPEMVGHTIAVHDGRKHVPV
FVTEQMVGHKLGEFAPTRTFRGHSGDRKTEV-KRT------------------------
>14_1009_16_40cm_Actinobacteria_10144_70_13
MALRKYKPT-SPGRRFMSVSAFDEITKSEPEKSLVEPVKKRGGRNSYGRITTRHQGGGHKRRYRVIDFKR-VKDGVPAKV
AAIEYDPNRSARIALLHYADGAKSYILAPARLRVGATVESGPNADIKPGNALPLANIPTGTLVHNVEFKPGRGGQLARSA
GSGVQLVAKDEGQGVLRLPSGELRRVPLTCRATIGQVGNVDHENITGGKAGRSRWKG-----KRPTVRGSAMNPVDHPHG
GGEGKSKGG---RHPVT---PWGVPTLGKRTR-RKHKESDKLIVRGRRRGKEKR--------------------------
-----------------------MKGILGKKLGMTQVFDET--------GE--VTPVTVIEAGPCPVVRVKTVESDGYEA
VQLAF--DA-V--AE--ARVTK-AR----LGQLGK--A------G--------P--------H-RRLAEFRGP----S-E
------LTPGE-SVTV-EAFEPGEHVKVSGTGIGKGFAGTIKRHNFSRGPVSHGSH-NIRKPGSIGASATPSRVFKGMIR
SGTCCWSRAPS--------------------------------------PGPRTGTWK----------------------
-----------------------M---------------AAPKAQVL----GSSKSITLEEGVFGAEVKPHLVHETVRAE
LNDARS--ATRGGK-SRGLVAGGRSKPWRQKGTGRARA------------GSTRAPHWTGGGMAFPPNN-RNFTSKVNRK
SRKAALRSALSAHAQAGTL--------------GVVDS-GSL-EEPSTKAAAELLGGWAK--------------E-----
--------LPVLVVA-QPEDEGVIKSFRNLDRVVVTVPGELEVNQVI----WARSLLICEDALEHVQGRAQ---------
--------------------------------------------------------------------------------
-MSTNGYEPRLKAVYERELRPRLKDELGVSSVMQVPRVQKITLNMGVGEAKTEAKALDGAIEELTTIAGQRAHVRRARKS
IASFKLREGMPVGARVTLRGARMWEFLDRLVSIALPRIRDFRGLDPGSFDGRGNFSLGIREQIIFPEIDYDSIAGIRGLD
VAITTTAADDEQGLALLRGLGMPFAQASTEEQ----------------MSR--IGRQPIQLPSGVSVSIS-PGRVMVNGP
LGELSQEVPA-RMKVE-QENGSVVVTRPSERGEDRALHGLTRSLIANMVEGVTSGFQKRLEIQGVGYRAAL--RGADLEL
A--VGYSHSVVLKAPAGISFDVP-TPTEVIVKGIDKQQVGQTAAEVRKVRPPEPYKGKGIR-YE-GEYVRRKVGKRA---
-----------------------MIQQESRLRVADNTGAREILCIRVKG--GSHRRY--ARVGDVITATVKTASPQGAVK
KGEVVQAVVVRTRKPFGRNDGTSIAFDENAAVLIDSARNPRGTRIFGPVARELRERNFMKIVSLAPEVL-----------
--MELNLSNLKPAQ-ARKDRKRIG-RGLGSGK-GRYSGRGIKGQKSRSGSHKMR----PGFEGGQNPIYMRLG-KLRGQY
SKDAPHRTSTAPVNVAALER-F-----DAGAEVTPESLVEKGVLKNT-KT----------DVKILGNGDLTKKLAVTAHA
VSASAREKIEAAGGSITLLREPKERRPKRRPERR-----------PAAPEP-----EA--EAE-P------AEPEAEEEE
-MLLPKKTKFRKYQRGRRRGFSKGQTTVQAGDYGLKALEAGWVTNRQIEAARIAMTRKIRRGGKVWINVFPDKPVTQKPA
ETRMGSGKGAPEHWVAVVKPGRVMFELAGVDERLAKEALRLAGRKLPLRTRVVKREADLFAS------------MST--L
TVRKARIR----RHKRVRTKV-TGTAERPRLVVFRSNRGIEAQLVDDL--EGRTLAAASWLH-LRSF-----KGAKSAQA
AEVGKLLAQRAKEAGIDTAVFDRGGYLY--HGRVKALADAAREGGLKF--------------------------------
-------------------------------------MATAERQ---------------EVKAVARWVRMSPRKARLVTE
HIRGRSVPEARTVLAFT------------------------------PRAAAREIEKVLRSAVANAEA-----NHNLDGD
QLVVSAAYVDEGPVMKRWRARARGRAVRIRKPTCHITVLLAERAGPATSAAR-PA-----------EAAE-AKEPKKT--
-----------------------PRA-KRE-AGK--KE------------------------------------------
MPTSKVRKGDLVQMLTGKDRGKQGRIIEARPRERRVIVENLNVVKRHTRPQPT---QM---TPGGVISKPSAVPISNVML
VCPTCNRPTRIGMTTKEV-KG--REVRVRVCKRCLQEIDK---------MGQKVHPGGMRVGVIHDWKSNWYTT-KEFSA
YLLEDIKIREHIQNKLSHAGLSDILIRKDAQRITIDIYTARPGIVIGKSGVEVDALRKEIHGMT-N-KAVHININEIKRP
ELDAKLVAQSIAEQLENRVSFRRAMKRSLASAVRSGAHGVKVACGGRLGGGEMSRSEMYSEGRVPLHTIRAD--IDYGFA
EAKTTFGRIGVKVWINKGEI-MPEG-F--E-GV----SQ--------------RDALGDQDQ-ARR--R-G-GP--AEG-
ASS------ERGRGRGP----EGLGPVKRRRG------QG--G----------------------R-RP--GGRD-RARG
-RTDEEAETPTPEAP---DTTT-T-KKQVE-DPTKSSGDESDEK-----MQTDPIADMLTRIRNANKALHENVEM-PSSR
LKAEIARLLKEEGYIRDFHVER-KNPFDTLAIELKFGRNRERVITDLKRVSKPGRRVYARKDRLPRVLGGMGTAILSTSN
GLITSRTAEERGVGGEVVCFI-WM---A-D---E-EKAEEAEEPAV--EEPAAEEPVAPKR-ERPAE-RPIVRLPKP-E-
-------HARGRTQERRGVVVSSAMDKTIVVKVDTVKAHPRYKKVVRRSTKFHAHDEQN-AAKVGDLVRIVETRPLSKSK
NWRLAEVLQEAK-------------------------------MS-----------------------------------
---------------------RSSKKG-PFVEERLLGRIQAMNESGSKQMIRTWSRSSTVFPEMVGHTIAVHDGRKHVPV
FVTEQMVGHKLGEFAPTRTFRGHSGDRKAEV-KRT------------------------
>14_1009_16_30cm_Actinobacteria_9706_69_7
MALRKYKPT-SPGRRFMSVSAFDEVTKTEPEKSLLEPLKKKGGRNAYGRITTRHQGGGHKRRYRTIDFKR-IKDAVPAKV
AAIEYDPNRSARIALLHYADGAKAYILAPARLRVGATVESGPSADIKPGNALPLENIPTGTLVHNVELKPGKGGQLARSA
GSGIQLVAKDEGQGVLRLPSGELRRVPLTCRATIGQVGNVDHENVTVGKAGCSRWKG-----KRPTVRGSAMNPVDHPHG
GGEGKSKGG---RHPVT---PWGVPTLGKRTR-RKHKESDKLIVRGRRRGKEKR--------------------------
-----------------------MKGIVGTKLGMTQVFDET--------GA--VTPVTVIEAGPCPVVRVKTVESDGYEA
VQVAY--GK-V--AE--DRVTK-PR----LGQLGK--A------G--------P--------H-RKIVEFRGP----S-E
------LTEGE-TVTV-EAFEPGERIKVSGIGIGKGFAGTIKRHNFKSGPKSHGSH-NIRAPGSVGASATPARVRKGIRG
PGRMGGKRVTQVGVTVHDVDA-----------------ERNLLLVKGAVPGPRNGVVEIREDKNRGGA------------
-----------------------M---------------AAPKAPVL----GSQKTVTLEEGVFAAEVKPHLVHETVRAE
LNDARS--ATRGGK-SRGLVAGGRSKPWRQKGTGRARA------------GSTRAPHWTGGGMAFPPNN-RNFGSKVNRK
TRRAALRSALSAHAQAGTL--------------GILDP-GKL-GEPSTKAAVELVDKWEK--------------D-----
--------LPILVVA-QPEDEGLIKSFRNLQRVVVTIPAELEVSQVV----WARSLLISEPALEQVQGRAQ---------
----------------------------MSPR----------------------------------------------AR
TAETNGYVPRLKATYEQELRARLKDELGLSSVMQVPRVQKVTLNMGVGEAKTEAKALDSAIEELTTIAGQRAQVRKARKS
IASFKVREGMPVGARVTLRGARMWEFLDRLISIALPRIRDFRGLDPRAMDGRGNFSLGIREQIIFPEIDYDSIA------
--------------------------------------------------------------------------------
--------------------------------------------------------------------------------
--------------------------------------------------------------------------------
-----------------------MIQQESRLRVADNTGAREILCIRVKG--GSKRRY--ARVGDVITATVKTASPQGAVK
KGEVVQAVVVRTRKPFGRDDGTTIAFDENAAVLIDSARNPRGTRIFGPVARELREKNFMKIVSLAPEVL-----------
--------------------------------------------------------------------------------
--------------------------------------------------------------------------------
--------------------------------------------------------------------------------
-MLLPKKTKFRKYQRGRRSGFSKGQTQVQAGDYGLKALEAGWVTNRQIEAARIAMTRKIRRGGKVWINVFPDKPVTQKPA
ETRMGSGKGAPEHWVAVVKPGRVMFELAGVDERLAKEALRLAGRKLPLKTRVVKREADLFAS------------------
--------------------------------------------------------------------------------
--------------------------------------------------------------------------------
-------------------------------------MATAERQ---------------EVKAVARWVRMSPRKARLV--
-----TVPEARTVLAFT------------------------------PRAAARELEKVLRSAVANAEA-----NHNLVGD
ELVVSSAYVDEGPVMKRWRARARGRAARITKPTCHITVVLAQVEAAPEPA---PP-----------PPAE-EEKPKRKA-
----------------------APRK-KKE-AAA----------------------------------------------
MAVTKIRKGDLVQMLAGKDRGKQGRVLESRPRERRVIVENLNTVKRHTRPQPS---PM---TPGGVIEKSAPVPVSNVML
VCPTCNRPTRIGMTTKEV-KG--REVHVRQCKRCLQEIDK---------MGQKTHPGGMRVGVIHDWKSNWYTT-KEFPA
YLLEDIKIREHIQNKLSHAGLSDILIRKDAQRITIDIYTARPGIVIGKSGVEVDALRKDIHGMT-N-KAVHININEIKRP
ELDAKLVAQSIAEQLENRVSFRRAMKRSLASAIRSGAHGVKVQCGGRLGGGEMSRSEMYSEGRVPLHTIRAD--IDYGFA
EAKTTFGRIGVKVWINKGEI-MPEG-Y--E-GV----SQ--------------RDALGDQDQ-ARR--R-G-GT--AEG-
ASR------EGGRGRGP----EGLGPVRQRRP---------------------------------R-RP--GSRD-RSRG
QRTDEEAETQVPEAP---DTTT-P-KKQVE-DPTKAPTENSAEK------------------------------------
--------------------------------------------------------------------------------
-----------------------------------------------------------------------MRLPKP-E-
-------HVRGRSQERRGVVVSDAMDKTIVVKVDTVKAHPRYKKVVRRSTKFHAHDEQN-AAKVGDLVRIVETRPLSKTK
NWRLAEVLEAAK-------------------------------MS-----------------------------------
---------------------RSSKKG-PFVEERLLSRIQRMNESGSKQMVRTWSRSSTVFPEMVGHTIAVHDGRKHVPV
FLTEQMVGHKLGEFAPTRTFRGHSGDRKAEV-KRT------------------------
>14_1009_02_40cm_Actinobacteria_3813_69_7
MALKKFKPT-SPGRRFMTVSGFEEVTRSKPEKSLTSSTKKTGGRNNKGRITTRHKGGGHKRRFRQIDFKR-TKDGVPAKV
AAIEYDPNRSANIALLHYADGAKAYILAPARLRVGANVESGPNADIKPGNALPLENIPTGTLVHNVELKPGRGGQMARSA
GSGIQLVAKDEGYGVLRLPSGELRRVALTCRATVGQVGNLDHENISGGKAGRSRWRG-----KRPTVRGSAMNPVDHPHG
GGEGKSKGG---RHPVT---PWGVPTLGKRTR-SKHKESDRLIVRGRRRGKEKR--------MHR---------------
-------------------RDTSVKGLIGRKLGMTQLFDES--------GE--VTAVTVIEAGPCPVVQLKTEETDGYEA
VQLAF--DE-V--SE--RKATK-AR----IGHLKK--T--D-T-K--------P--------H-RHLVEFRGT----S-E
------AVVGE-AVTV-EVFEPGDAVKVTGISIGKGFAGTIKRHNFSRGPESHGSH-NVRKRGSIGSSATPSRVRKGMKM
AGQMGAKRATQLGLMVHSIDA-----------------EHNLLLVKGAVPGPKNGVVEIREEKRHGGG------------
-----------------------M---------------AADKAPLLGVSGQSSREATLDESVFGSDVKPHLVHEAVRAD
LNARRA--GTQSAK-SRGLVAGGRGKPWRQKGTGRARA------------GTIRAPQWVGGGVAFPPQP-RGYAVKVNRK
AYRSALRGALSSHASEGTL--------------AVVDK-SAF-DEPSTKKAAAFIDAWGQ--------------E-----
--------LPVLLVA-TDDEVGLAKSFRNLERVVVVHPSEVEVAAIL----WARALLVSETALEAVQGRAS---------
---------------------------MA---------------------------------------------------
-TATATRRPRLKERYDEELRAQLREELGLSSVMRVPRLTKITLNMGVGDAKVEAKALDSAIEELTTIAGQRAQVRKARKS
IAGFKLREGMPIGARVTLRGDRMWEFLDRLVSIAIPRIRDFRGLAPESFDGRGNYSIGIREQIIFPEINYDDIQAVRGLD
VAITTTAQNDDEGYALLRGLGLPFREKEGAQQ----------------MSR--IGKQPIEIPDSVNVAVD-PGRLTVNGP
LGELTQNVPA-RIVIE-KEDGQLLVKRPTERGDDRALHGLTRSLVANMVEGVTNGFEKRLEIQGVGYRAAL--RGTALEL
N--VGYSHSVVIDAPAGITFEVP-VQNEIVVKGIDKQQVGEIAAEVRDVRPPEPYKGKGIR-YR-GEYVRRKVGKRA---
-----------------------MIQQESRLRVADNTGARELLCIRVLG--GSHRRY--ARVGDVIVGTVKTATPQGTIK
KGEVVQAVVVRTKKAYGRDDGTQIAFDENAAVIIDQARNPRGTRIFGPVARELREKNFMKIVSLAPEVL----------M
AEKKLSLSSLKPAA-PRKSRKRVG-RGLGSGK-GRYSGRGIKGQKARSGSNKMR----PGFEGGQTPIYMRLG-KQRGQY
SRDAPHRTRVHAVNVRDLER-F-----D--GEVTPETLKEAGLIRNT-RL----------DVKILGHGELRKKLMVSAHL
FSASAREKIEGAGGTITWLREPKPRPPK-RRTAK-----------PTAKQTEPRDEET--EAA-T---SEPAEAEEE---
-MLLPKKTKYRKQQRGRRAGVSKGQTRVQFGDFGLKSMEAAWVTNRQLEAARIAMTRKIKRGGKVWINVFPDKPVSQKPA
ETRMGSGKGAPEHWVAVVKPGRVMFELSGVPEDLAKEALRLAGTKLPVKTKFVKREADLFAS------------MAT--L
SVRQARVR----RHKRVRKTL-SGTAERPRLVVFRSNRGIEAQLVDDV--VGKTLAASSSLG-LKPF-----KGDKVDQA
AEVGKSLAAAAKSAGIESAVFDRAGYLY--HGRVKALADAAREGGLTF--------------------------------
-------------------------------------MTDGQLQ---------------EVRAAAKWVRITPRKARLVVE
HIRGRTVPEARTMLAFS------------------------------ERAAAREIDKLLRSAVANAEA-----NHNLIGD
DLVVKTVYVDEGPTIKRWRARARGRAARIRKRMCHITITLGPATTATVTRA--PE----------EAPAE-E-KPKRA--
----RKAAETKPKAEKKPAARAAPAKKKTEEKES----------------------------------------------
MKAMKIRKGDTVHILAGKDRGKQGRVLEARPDEQRVLVENLNMVKRHSKPKPA---QF---SPGGVIDLAAPIPISNVML
VCPTCNRPTRIGYVMKER-KD--EALKVRVCRRCRQEIDK---------MGQKVHPGGMRVGVIHDWKSNWFAT-KEFPE
ALLEDIKIREHIYNKLSHAGLSDVLIRKDKQRITIDIYTARPGIVIGKSGAEVDALRKEIHAMT-H-KNVHININEIKRP
ELDAKLVAQSIAEQLQNRVSFRRAMKRSLASAMRSGAHGVKVQCGGRLGGTEMSRSESYSEGRVPLHTIRAD--IDYGFV
EAKTTFGRIGVKVWINKGEI-MPEG-F--E-SV---AQQ--------------KETLGDQDT-ARR--L-G-GR--TES-
ASR------ESGRSRQQ----EGLGPVRTRRP---------------------------------R-RS--GARRGR---
-KTDEEAEVQVEAAP---DTTT-P-KKQVE-DPTKESGGKG--------MHTDPIADMLTRIRNANKAMHDSTTM-PTSK
IKEEIARLLKEEGYITDFHVQD-GESFNTLTIDLKFGRNRERIITDLKRVSKPGRRVYARKDRLPRVLGGMGTAILSTSG
GLITSKTAEERGVGGEVLCFI-WM---A-D---E-EKAEEAEEAPAADEAPAEEAPAAPKR-EKPEG-TPITRVPKP-V-
-------RDRGRRQERRGVVVSSAMDKTIVVRVDTVKAHPRYKKVVRRSTKFHAHDAEN-AAKVGDVVLIVETRPLSKTK
NWRLAQVLEVAK--------------------------------------------------------------------
------------------------------MEERLFNRIESMNSSGSKNMVRTWSRSSTIFPEMVGHTIAVHDGRKHVPV
FVTEEMVGHKLGEFAPTRTFRAHSGDRKVEV-KRTT-----------------------
>14_1009_16_30cm_Actinobacteria_9751_68_8
MALKKFKPT-SPGRRFMTVSKFEEVTRSKPEKSLTGAVRKKGGRNNAGRITTRHKGGGHKRRYREIDFKR-TKDGVPAKV
AAIEYDPNRSANIALLHYADGAKAYILAPARLRAGATVESGPKADIRPGNALPLQNIPTGTLVHNVELKAGKGGQLARSA
GAGIQLVAKDEGYGVLRLPSGELRRVSLTCRATVGQVGNVDHENISGGKAGRSRWRG-----KRPTVRGSAMNPVDHPHG
GGEGKSKGG---RHPVT---PWGVPTLGKRTR-SKHKESDRLIVRSRRRGKEKR--------------------------
-----------------------MKGIVGRKLGMTQVFDES--------GE--VTSVTVIEAGPCPVVQLKTEETDGYEA
VQLAF--DA-V--PE--RKVTK-AR----LGHLKK--V--E-A-G--------P--------H-RHLVEFRGQ----S-E
------AVLGE-AVTV-EVFEPGDKVKVSGISIGKGFAGTIKRHNFASGPKSHGSH-NIRAPGSIGSSATPSRVFKGIKM
AGRLGGKRATQVGLTVHSVDP-----------------ERNLLLVKGAVPGPKNGVVEVREEKRSGGS------------
----------------------------------------------MDAAGKSSKELTLEAGVFGVDVKPHLVHEAVRAE
ANARRA--GTQSAK-TRGLVAGGRAKPWRQKGTGRARA------------GTIRAPQFTGGGVAFAPQP-RSYDVKVNKK
AYRSALRGALSAHASAETL--------------GVVDG-SSF-DEPSTSKAAGFLQAWGK--------------E-----
--------YPVLLVA-NEDETGLVKSFRNLDRVVVIQPSEVEVTAVV----WARALLVSQDALEAVQGRAGA--------
---------------------------MP---------------------------------------------------
--AENGHIPRLKERYQDELRTQLKEELGFRSLMRVPRVSKITLNMGVGEAKTETKALDSAIEELTTIAGQRAQVRKARKS
IASFKLREGMPIGARVTLRGDRMWEFLDRLVSIALPRIRDFRGLAPESFDGRGNYSIGILEQIIFPEINYDDIQAVRGLD
VAITTTAKNDEEGLALLRGLGLPFAEIGAQRG----------------MSR--IGKQPIEIPDGVNVAVD-PGRVTVNGP
LGELTQNVPA-RITVE-KEDGQLVVKRPTERGDDRALHGLTRSLVANMVEGVTKGFEKRLEIQGVGYRAAL--RGTALEL
N--VGFSHPVVVDAPAGITFEVP-VQNEIVVKGIDKQQVGEIAAEVRDVRPPEPYKGKGIR-YH-GEYVRRKVGKRA---
-----------------------MIQQESRLRVADNTGARELLCIRVLG--GSHRRY--ARVGDVIVGTVKTATPQGAVR
KGEVVQAVVVRTKKAYGRDDGTQIAFDENAAVLIDGARNPRGTRIFGPVARELREKNFMKIVSLAPEVL-----------
MAQELNLSSLKPAS-PRRNRKRVG-RGPGSGK-GRYSGRGIKGQKARSGSKKMR----PGFEGGQMPIYMRLG-KQRGPY
SKDAPHRTRVSAVNVRDLER-F-----D--GEVTPEVLKEAGLIRNT-RF----------DVKILGAGDLTKKLMVSAHL
FSATAREKIEKAGGTVTWLREPKPKPPRPKRTPK-----------PVAEEA--PEEEP--AAE-P---EEPAEAEAEEQA
-MLLPKKTKYRKQQRGRRRGVAKGQTHVQFGDYGIKSMEAGWVTNRQIEAARIAMTRKIKRGGKVWINVFPDKPVSQKPA
ETRMGSGKGAPEHWVAVIKPGRVMFELAGVPEDLAKEALRLAGTKLPLKTKFVKREADLFAS------------MAT--M
TVRKARER----RHKRVRKAI-SGTAERPRLVVFRSNRGIEAQLVDDL--AARTLAAASWLH-LKSF-----KGNKTAQA
VEVGKLLAENA---------XXXXXXXX--XXXXKALTDAAREEGLKF--------------------------------
-------------------------------------MSAVERQ---------------EVRAAAKWVRISPRKARLVVE
HIRGRTVPEARTVLAFT------------------------------ERAAAREVEKLLRSAVANAEA-----NHNLIGD
DLVVKAAFVDEGPVLKRWRARARGRAARIRKRTCHITLTLVPSGTATVTRA--PE-----------PPAE-ETKPKRA--
----RKAAEDKPKRRAAPK-PKTTRK-KKE-SS-----------------------------------------------
MKAMKIRKGDTVHVLAGKDRGKQGRVLEARPSEKRVVVENLNMIKRHTRPRPS---QI---APGGVIEKAAPIPISNVML
VCPTCNRPTRVGVVIKEI-KG--DRRRVRVCRRCRQEIDK---------MGQKVHPGGMRVGVIHDWKSNWYTT-KEFPE
ALLEDIKIREHIYSKLSHAGLSDVLIRKDKQRITIDIYTARPGIVIGKSGAEVDALRKEIHGMT-H-KNVHININEIKRP
ELDAKLVAQSIAEQLQNRVSFRRAMKRSLASAMRSGAHGVKVQCGGRLGGTEMSRSESYSEGRVPLHTIRAD--IDYGFV
EAKTTFGRIGVKVWINKGEI-MPEG-F--E-SV---AQQ--------------KETLGDQDT-ARR--L-G-GR--TES-
ASR------ESSRSRAA----EGLGPVRARRP----RRGT---------------------------R--------RQGS
-RTDEEAAGSAEAAP---ETK--P-KGKKE---AKDAGGEG----------------MLTRIRNANKAMHDSTTM-PTSR
LKEEIARILKEEGYIKDFRVEK-GESFDSLVVDLKFGRNRERIITDLKRVSKPGRRVYARKDRLPRVLGGMGTAILSTSG
GLVTSRTAEERGVGGEVVCFI-WM---P-K---K-KDAEEAEEPSAAEEPPAEEAPAGPKR-EQVEG-KPITRAPKP-E-
-------RERGRRAERRGVVVSSGMDKTIVVRVETVKAHSRYKKVVRRSNKFHAHDEQN-AAKVGDLVRIVETRPLSKTK
AWRLAEVLEVAK-------------------------------MS-----------------------------------
---------------------RSSKKG-PFVEERLFQRIEQMNASGSKNMIRTWSRTSTVFPEMVGHTIAVHDGRKHVPV
FITEQMVGHKLGEFAPTRTFRAHSGDRKVEV-KRIT-----------------------
>14_0903_05_20cm_Actinobacteria_401_69_9
--MRSSKEL-R--RRWLFVDT------NRPARA-----GASGGRNANGRITRRHQGGGHKRQYRQIDFKR-VKDGVPAKV
AAIEYDPNRSARIALLHYADGAKSYILAPARLRVGAVVESGPAADIKPGNALPLTNIPTGTLVHNVELKPGQGGKMARSA
GSGVQLVAKDEGYGVLRLPSGETRRVPLTCRATVGQVGNVDHENVTGGKAGRSRWRG-----KRPTVRGSAMNPVDHPHG
GGEGKSKGG---RHPVT---PWGVPTLGKRTR-RKHKESDKLIVRARRRGKGKR--------------------------
-----------------------MKGIVGKKLGMTQVFDET--------GQ--VTPVTVIEAGPCPVVSVKEAAVDGYDA
VQVAY--GE-I--AE--RRLSK-PK----LGHLKK--N--G-V-T--------P--------H-RHLLELRGL----T-G
------ATEGE-SVTV-ESFEPGDKVKVSGVSIGKGFAGTIKRHNFSRGPTSHGSH-NVRKPGSVGASATPSRVFKGVKM
AGRLGGKRVTQVGLTVHSVDP-----------------EQNLLLVKGAVPGPKNGLVEVREEVRRGGA------------
-----------------------M---------------AAPKAPVFDGTGKKAKDLTLDESVFGAEVKPHLVHEAVRAE
LSANRA--GTRAVK-SRGLVTGGRSKPWRQKGTGRARA------------GSTRAPHWTGGGAAFAVR--TSFGGKVNRK
ERKAAFRAALSAHADEGTF--------------GVLAD-DAF-DGPSTKEAAALVETWGK--------------Q-----
--------RPLIVVA-QEDQEQIVKSFRNLVGVQVVTPAEVEISALV----WARSLLVSEAALELVQGRAQS--------
---------------------------MARAR-----------------------------------------------K
STKTNGYQPRLKERYEQELRPQLKEQLGVSSLMDVPRLQKITLNMGIGDAKTEAKVLENALDQLTTIAGQRAQVRRARKS
IASFKLREGMPVGVRVTLRGARMWEFLDRLVSIALPRIRDFRGLSTRSFDGRGSFSLGIREQIIFPEINYDDVDTIRGLD
VAITTTAKDNTHAEALLRGLGMPFPGMAEAGTA----EKEEGDHRSRS--------------------------------
--------------------------------------------------------------------------------
--------------------------------------------------------------------------------
-----------------------MIQQESRLRVADNTGAREILCIRVKG--GSKRRY--ARVGDVITATVKTATPQGAIK
KGEVVQAVVVRTRKPFGRDDGTSIAFDENAAVIIDNANNPRGTRIFGPVARELRERNFMKIVSLAPEVL-----------
--------------------------------------------------------------------------------
--------------------------------------------------------------------------------
--------------------------------------------------------------------------------
-MLLPKKTKFRKYQRGRRRGFAKGQTAVQAGDFGLKALENGWVTNRQIEAARIAMTRKIRRGGKVWINVFPDKPVTQKPA
ETRMGSGKGAPEHWVAVIKPGRVMFELAGVPEPLAKEALRLAGRKLPIKTRVVKREADLFAS------------------
--------------------------------------------------------------------------------
--------------------------------------------------------------------------------
---------------------------------------------------------------MAKWVRMSPRKARLVAE
HIRGRSVPEARTVLAFT------------------------------QRAAAREVEKVLRSAVANAEA-----NHGLIGD
NLVVAAAYVDEGPVMKRWRARARGRVARIKKPTCHITVKLATVEGGALPTRPVPP--PPV------APTP-EPEPQPT--
----AEEEEEKPKRTTRSR-KEAPKKSQTS-SDS---------------------------------------------M
ATKMKVKKGDLVHMIKGKDRGKQGRVLDSRPAERRVIVENLNTVKRHTRPKPT---QM---TPGGVIEKAAPVPVANVMV
VCPTCNRPTRIGMKEKTV-KD--KQLHVRVCKRCGEEIDK---------MGQKVHPGGMRVGVIHDWKSNWYTN-KDFAD
FLQEDVRIRKHIYKKLAHAGLSDILIRKDAQRITIDIYTARPGIVIGKSGVEVDALRKDIHGMT-S-KAVHININEIKRP
ELDAKLVAQSIAEQLENRVSFRRAMKRSLASAIRSGAQGVKVMCGGRLGGGEMSRSESYSEGRVPLHTIRAD--IDYGFA
EAKTTTGRIGVKVWINKGEI-MPSG-Y--E-SS---AQQ--------------ADTLGDQDQ-ARR--R-G-GR--TEG-
GAG------QSG-------------------------------------G--P--AA--------R-RP--RERGERAGG
PRTDEQGQVETPAVP---DTTT-Q-KQMHE-DPTKQSGDES-AE------------------------------------
--------------------------------------------------------------------------------
-----------------------M---A-D---E-NQVEEVAEA--EAEAAAAEAPVAPKR-ERPAE-KAITRLPKP-E-
-------QPRGRRQERRGVVVSSGMDKTIVVRVDAVKAHPKYKKVVRRSAKFHAHDEQN-QAKVGDVVRIVETRPLSKTK
NWRLAEIVEVAQ--------------------------------------------------------------------
-----------------------------------MGRITRMNESGSKQMIRTWSRTSTIFPEMVGHTIAVHDGRKHVPV
FISEQMVGHKLGEFAPTRMFRGHSGDRKTEV-KRT------------------------
>14_0903_13_30cm_Actinobacteria_4855_70_17
MPIRRYKPT-SAGRRFMSVSTFEEVTKSEPEKSLLAPLSKKGGRNTNGRITTRHQGGGHKRRYRIIDFKR-RKDGVPATV
AAIEYDPNRSARIALLHYADGAKSYILAPAQLRVGAPIESGPAADIRVGNALPLENIPTGTLVHAVELKPGQGAKMARSA
GSGIQLVAKDGAFAVLRLPSGEMRRVPLTCRATIGQVGNVDHQNITGGKAGRSRWRG-----KRPSVRGSAMNPVDHPHG
GGEGKSKGG---RHPVT---PWGVPTLGKRTR-RKHRESDKLIVRGRRRGKEGR-R------------------------
-----------------------MKGLLGKKLGMTQLFDES--------GG--VTPVTVIEAGPCPVVAVRTPDADGYEA
VQLAW--EP-V--AD--RKISK-GE----RGHLAK--A--G-IDG--------A--------Y-RHLVEFRGH---FA-D
------AVQGE-NVTV-EIFQPGDKVKVSGTGIGKGFQGTIKRHNFSRGPVTHGSH-NIRKPGSIGASATPSRVFKGIRM
AGRMGGKRATQVGLTVHSVDP-----------------ERNLLLVKGAVPGPKNGLVEIREDAR----------------
-----------------------M---------------AAPKAPLL---GGAKKEVSLDEAVFAAEVRPHLVHEAVRAE
LNARRQ--GTRAAK-SRGLVAGGRSKPWRQKGTGRARQ------------GTIRAPQFAGGGVAFPPTP-RDFSLKVNKK
AARAALRAALSDHASAGTL--------------GLIAG-DSF-EAPSTKQAVELLQGWGQ--------------A-----
--------TPTVVVA-SEDEETLIKSFRNLPRVLVTVPAELEVAHVV----WARSLVVSEAALPLVQGRAAS--------
--------------------------------------------------------------------------------
--------------------------------------------------------------------------------
---------MAVGARVTLRGARMYEFLDRLVSIALPRIRDFRGLNPRSLDGRGNFSLGIREQLIFPEINYDDIQQVRGLD
VTITTSAETDEHALALLQALGLPFAVDGEGRQQ---------------MSR--IGNAPIPIPDGVSVTIE-TARVAVAGP
LGTLQQQVPA-RMKIE-QRDAEVVVTRPTERGEDRALHGLTRSLVANMVQGVTQGFEKRLEIQGVGYRAAL--KGTDLEL
N--VGYSHPVTIKPRTGITFEVP-APTQVVVKGTDKQAVGQTAAEIRKVRPPEPYKGKGIR-YE-GEYVRRKVGKRA---
-----------------------MIQQESRLRVADNTGARELLCIRVVG--GHHRRY--ARVGDIIVGTVKTATPQGAVK
KGEIVRAVVVRTKKPFGRNDGTTIAFDENAAVIIDQQRNPRGTRIFGPVARELREKNFMKIVSLAPEVL----------M
PEKQLNLSNLAPAQ-AREDRKRVG-RGMGSGK-GRYSGRGIKGQKSRSGSHKMR----AGFEGGQMPLYMRLG-KLRGAT
TS----VTST-------------------------------------------------------GSAPATR--------
--------------------------------------------------------------------------------
-MLMPKKTKFRKVHRGRRRGYASGQTAVQFGDYGLKALDAGWITNRQIEAARIAMTRKIKRGGKVWINVFPDKSFTKKPA
ETRMGSGKGSPEGWVCVIKPGRVMFELAGVPEPLAKEALRLAGQKLSVKSKVVKREDELF--------------------
----------------MRAKV-RGSAERPRLVVFRSNRGIEAQLVDDD--TGRTLASASHLG-LKSF-----KGEKTAQA
EAVGKALAAAAKSAGIDSCVFDRGGYLY--HGRVKALADGAREGGLAF--------------------------------
-------------------------------------VAEQERQ---------------MVRAQARWVHSSARKARLVTD
LIRGRSVPEARTILAFS------------------------------SRAVAKDVEKVLRSAVANAES-----RPNLQGD
DLVVAAAYADEGPTLKRWRARARGRVARIRKRTCHITIELAQGSPVSAAPS--PA--MAAPEP---EPVE-EPEPEAVEE
PEE-AAAETEAPE-------TESPSA-EAE-AEA--SE-----------------------------------------M
AQTMKIRKGDVVHVLRGKDAGKKGRVVEALPKQGRVVVENINVVKRHRRPRPA---QI---IPGGIVELPAPLPVSNVMV
VCPTCGKPTRVGTVEKTV-KD--KKIRVRVCKQCGQEIDRA--------MGQKIHPGGLRVGVIHDWKSNWYTK-KEFSA
YILEDVRIREHIYNKLAHAGLSDILIRKDKQRITIDIYTARPGIVIGKSGVEVDALRRDLHALT-Q-KNVHININEIKRP
ELDAKLVAQSIAEQLSNRVAFRRAMKRALASAIRSGAAGVKIQCSGRLGGGEMSRREMYSEGRVPLHTIRAD--IDYGFV
EAKTTAGRIGVKVWINKGEI-MPEG-F--G-ES---------------------DTLGDQDT-RRR--R-G-GA--LEG-
ASR------ESGRGRGP----EGLGPVRQRRR------GQ--GGG----G--T--GRRGRG---SA-RP--GARD-RARG
-RTDEQAQVETPQAP---DTTT-P-TQQVE-DPTKQSGDPSEEQ-------------MLTRIRNANKALHEHATM-PTSR
MKVEIARLLKEEGYIRDYHVEK-GESFDTLVIDLKFGRNRERVISGLKRVSKPGRRIYARKDRLPRVLGGMGVAILSTSS
GLVTSRTAQERGIGGEVVAFI-W------------------------------------------------MREPKP-E-
-------HDRGRRQERRGVVVSSAMDKTIVVKVDMITSHQRYKKVIRRSVKFHAHDEQN-TAKVGDVVRIVETRPLSATK
RWRLAEVVEAAK-------------------------------MS-----------------------------------
---------------------RSSKKG-PFVEERLMSRIEAMNASNQKTMVRTWSRTSTVFPEMVGHTIAVHDGRKHVPV
FISEQMVGHKLGEFAPTRTFRGHAGDRTAKV-RR-------------------------
>14_1009_16_30cm_Actinobacteria_9831_70_12
MPIRRYKPT-SAGRRFMSVSTFEEITKTEPEKSLLAPLSKKGGRNTNGRITTRHQGGGHKRRYRIIDFKR-RKDGVPAKV
ASIEYDPNRSARIALLHYADGAKAYILAPAQLRVGATVESGPGADIRVGNALPLENIPTGTLVHAVELKPGQGAKMARSA
GSGIQLVAKDGAFAVLRLPSGEMRRVPLVCRATVGQVGNVDHQNITGGKAGRSRWRG-----KRPSVRGSAMNPVDHPHG
GGEGKSKGG---RHPVT---PWGVPTLGKRTR-RKHKESDKLIVRGRRRGKEGR-R------------------------
---------------------------------MTQVFDES--------GV--VTSVTVIEAGPCPVVAVRTPDVDGYEA
VQLAW--EP-V--AD--RKVSK-AE----RGHLAK--N--G-VAG--------A--------Y-RHLVEFRGH---FS-D
------AVQGE-SVTV-EIFQPGDKVKVSGTGIGKGFQGTIKRHNFSRGPVTHGSH-NVRKPGSIGASATPSRVFKGMKM
AGRMGGKRATQVGLTVHSVDP-----------------ERNRLLVKGAVPGPKNGLVEIREDIR----------------
--------------------------------------------------------------------------------
----------------------------------------------------------------------------MNKK
AARAALRAALSDHAQAGTL--------------GLVAG-DSF-EAPSTKQAVELLQGWGQ--------------A-----
--------EPTVVVA-TEDEETLIKSFRNLPRVLVTVPAELEVAHVV----WARSLVVTEAALPLVQGRAAS--------
-------------------------------------------------------------------------------M
SAVADTYTPRLKEQYETEIRPRLKEELGLDSIMQAPRIEKITLNMGVGEAKTESKLLDSAIEELTTIAGQRAQIRRARKS
IAQFKVREGMAVGARVTLRGARMYEFLDRLVSIALPRIRDFRGLNPRSLDGRGNFSLGIREQLIFPEINYDDIQQVRGLD
VTITTSAENDEQALALLRALGLPFAADGEGRQQ---------------MSR--IGNAPIELPDGVTVTIE-PARVAVAGP
LGTLQQQVPA-RMKIE-QAEGVVTVKRPTERGEDRALHGLTRTLVANMVQGVTQGFEKKLEIQGVGYRAAL--KGTDLEL
S--VGYSHTVTIKPRTGITFEVP-TPTEIFVRGTDKQMVGQTAAEIRKVRPPEPYKGKGIR-YE-GEYVRRKVGKRA---
--------------------------------------------------------------------------------
----MRAVVVRTKKPFGRDDGTTIAFDENAAVIIDQARNPRGTRIFGPVARELREKNFMKIVSLAPEVL----------M
PEKQLNLSNLQPAQ-PREDRKRVG-RGLGSGK-GRYSGRGIKGQKSRSGSHKMP----AGFEGGQTKIYMRLG-KLRGAT
SKDAPFRTYTQPVNIRDLDR-F-----DAGDEVTPETLVEKRLIKNT-RT----------DVKLLGVGEVTKKLTVRVHA
ISASAREKVEGAGGTVELLREPKVKKVRHR-KAK-----------PAAAEEPETDERE--GAA-G---PAEAEDSTES--
-MLMPKKTKFRKVHRGRRAGYASGQTAVQFGDYGLKALDAGWITNRQIEAARIAMTRKIKRGGKVWINVFPDKSFTKKPA
ETRMGSGKGSPEGWVCVIKPGRVMFELAGVPEPLAKEALRLAGQKLSVKTKVVKREEELF--------------MPS--L
TVREGRLR----RHRRVRAKV-RGSAERPRLVVFRSNRGIEAQLVDDD--SGRTLASASHLA-LKSF-----KGDKTAQA
EAVGKALAAAAKKAGVDTCVFDRGGYLY--HGRVKALADAAREGGLEF--------------------------------
-------------------------------------VAEQERD---------------TVRAQARWVHSSARKARLVTD
LIRGRSVPEARTILAFS------------------------------NRAVAKDVEKVLRSAVANAES-----RPDLAGD
DLVVAAAYADEGPTLKRWRARARGRVARIRKRTCHITIELAQGLATSTAPS--PA--MAAP-----EPVE-EPEPETVDE
A---AVEEAEIPE-------TESPSA-EAE-AEA--SK-----------------------------------------M
AQTMKVKKGDVVHILRGKDAGKEGRVLEALPKQGRVVVENINVLKRHRRPRPG---GM---TPGGIVELAAPLPVSNVMV
VCPVCGKPTRVGTIEKVV-KD--RTVRVRVCKQCGEEIDRT--------MGQKIHPGGLRVGVIHDWKSNWYTK-KEFAA
YILEDVRIREHIYNKLAHAGLSDILIRKDKQRITVDIYTARPGIVIGKSGVEVDALRRDLHALT-Q-KNVHININEIKRP
ELDAKLVAQSIAEQLSNRVAFRRAMKRALASAIRSGAAGVKIQCSGRLGGGEMSRREMYSEGRVPLHTIRAD--IDYGFV
EAKTSAGRIGVKVWINKGEI-MPEG-F--D-TT---------------------DTLGDQDT-RRR--R-G-GA--LEG-
ASR------ESGRGRGP----EGLGPVRQRRR------GQG-GGG----G--G--GRRGRG---SA-RP--GSRD-RARG
-RTDEKAQVETPQAP---DTTT-P-KQQVE-DPTKQSGDPS-QE-----MLTDPIADMLTRIRNANKALHEHATM-PSSR
MKVEIARLLKEEGYIRDYHVEK-GESFDTLVVDLKFGRNRERVISGLKRVSKPGRRVYARKDRLPRVLGGMGVAILSTSS
GLVTGRTAQERGIGGEVVAFI-W---------------------------------------------------------
------------------------MDKTIVVKVDLITSHQRYKKVIRRSVKFHAHDEQN-AANVGDVVRIVETRPLSKTK
RWRLAEVVEAAK-------------------------------MS-----------------------------------
---------------------RSSKKG-PFVEERLMSRIEAMNQSGNKNMIRTWSRASTIFPEMVGHTIAVHDGRKHVPV
FISEQMVGHKLGEFAPTRTFRGHAGDRTARV-KR-------------------------
>14_1009_16_40cm_Actinobacteria_10239_70_8
MPIRRYKPT-SPGRRFMSVSTFEEITKKEPEKSLLESVTKKGGRNNNGRITTRHQGGGHKRRYRVIDFKR-TKDGVPAKV
AAIEYDPNRSARIALLHYADGAKSYILAPAQIKVGATVESGPQADIKVGNALPLENIPTGTLIHNVELKPGQGAKMARSA
GSGVQLVAKDEGYGVLRLPSGEMRRVPLKCRATVGQVGNVDHQNITGGKAGRSRWRG-----KRPAVRGSAMNPVDHPHG
GGEGKSKGG---RHPVT---PWGVPTLGKRTR-AKHKESNKLIVRARRRGKEGR-R------M-----------------
-----------------------SKGIIGKKLGMTSVFDET--------GV--ATPVTVIQAGPCPVVQVRTADADGYDA
VQLAF--DP-V--PM--RKLSK-GE----AGHFAK--H--G-IEG--------W--------Y-RHVVEFRDN----T-T
------AVQGE-SVTV-ETFEPGDKVKVSGVGIGKGFQGTIKRHNFHRGPVTHGSH-NIRKPGSIGASATPSRVFKGIKM
AGRMGGKRVTQVGLTVHAVDP-----------------EQNLLLLKGAVPGPKNGVVEIRSWK-----------------
-----------------------M---------------AAPKAPLLDAKGKATKDVTLEAAIFAAEVKPHLVHETVRAE
LNARRS--GTRGAK-SRGLVSGGRAKPWRQKGTGRARQ------------GTIRAPQFTGGGVVFPPGM-RDYDVKVNRK
VKRAAFRGALADHVRAGTF--------------GVLSG-SAF-GEPSTRDAAACLEAWGK--------------E-----
--------RPVVLVV-SEDDENVFKSFRNLDRVLTVTADELEVAEVV----WARALLVTETCLDALQRRAS---------
---------------------------MM---------------------------------------------------
STNGNGYSPRLKDYYENELRPQLKEELGLRTLMQVPKLTKITLNMGVGEAKTDAKQLDQAIEELTTIAGQRAQVRRARKS
VAQFKIREGMPIGAKVTLRGARMYEFLDRLISIALPRIRDFRGLNPDSFDGRGNYSMGVREQIIFPEINYDDIQQVRGLD
VTLTTTAETDEQARALLTGLGMPFAGQDGRREG-----------------------------------------MTVNGP
LGELQQVVPQ-RMQIK-QEDGTIVVTRPTERGEDRALHGLTRTLIANMVEGVTKGFEKRLEIQGVGYRAAM--RGTDLEL
N--VGFSHPVVIKPRQGITFEVP-VPTQVVVKGTDKQMVGQTAAEIRSVRKPEPYKGKGIR-YE-GEYVRRKVGKRA---
-----------------------MIQQESRLRVADNTGAREILCIRVMG--GSKRRY--ARVGDIIVGTVKTATPQGTVK
KGEVVRAVVVRTKKPFGRDDGTSIAFDENAAVIIDAQRNPRGTRIFGPVARELRERNFMKIVSLAPEVL----------M
PEKQLNLSNLEPAQ-AQKDRKRVG-RGLGSGK-GRYSGRGIKGQKSRSGSHKMR----AGFEGGQMPIHMRVG-KLRGST
SKDAPFMTSTVPVNVRDLDK-F-----DAGAEVTPESLVDLGIIKNT-KT----------DVKLLGMGDVSKKLTVRVHA
ISASAREKIEKAGGTVELLREPKAKKAPKR-KAA-----------AAEAESE----EAP-AAA-S---------------
-MLLPKKTKFRKVHRGRRAGEAKGQTTVQFGDYGLKAIDRGWITNRQIEAARIAMTRKIKRGGKVWINVFPDKSVTQKPA
ETRMGPGKGNREGWGAVIKPGRVMFELAGVPEPLAKEALRLAGQKLSVKTKVVKREADLFE-------------MAI--V
TTREARAR----RHRRVRSKV-QGTAERPRLAVFRSNRGIEAQLIDDA--EGKTLAAASWLH-LKSF-----KGNKIEQA
AEVGKLLAKNAKGAGVERVVFDRGGYLY--HGRVKALADGAREGGLEF--------------------------------
-------------------------------------STVETPQ---------------QVKATAKWVRSSARKARLVTD
EIRGLSVPEARTILAFS------------------------------SRAVARDVEKVLRSAVANAEA-----NHGLRGD
ELIVVTAYADEGPTLKRWRARARGRVARIRKRTCHITVTLTEAPQQPVATT--PP-----------PAAE-E-KPKR---
----------------------APRR-KKE-AAA---------------------------------------------M
SQTMKIRKGDVVHVLTGKDRGKQGRVIDARPKDDKVVVENLNLVKRHQRPRPP---QM---DPGGIVEKPAPLPVANVML
VCPTCNRPTRIGTHVKEV-KG--QTVRVRYCKRCGQEIDR---------MGQKIHPGGLRVGVIHPWKSNWYTK-KEFPQ
YILEDVRIREHIYRKLSHAGLSDILIRKDKQRITVDIYTARPGIVIGKSGVEVDALRKELHGMT-G-KNVHININEIKRP
ELDAKLVAQSIAEQLQNRVSFRRAMKRALASAIRSGAAGVRIQCGGRLGGSEMSRSESYSEGRVPLHTIRAD--IDYGFV
EAKTTYGRIGVKVWVNRGEI-MPEG-Y--E-GV----AS--------------GDG-ADQDT-ARR--R-R-GGA-LEG-
ASR------ESGRGRSG----EGLGPVRKRRP------GG--GGA----G--S--GGRGRG---GG-RAS-APRSGRPRP
-RTDETGQVETPAAP---DSTT-P-KTEHE-DPTKQSGDPSQEK-----MMTDPIADMLARIRNANKAMHESTSM-PTSR
IKEEIARILKEEGYIKGFRVEK-GDAFDTLVIDLKFGRNRQRVLSDLKRVSKPGRRVYARKDRLPRVLGGMGVAILSTSA
GVVTARTAQERGIGGEVICFV--M---A-E---E-EKAEEAEEPSAAEEPAAETAPAAPKRGTATGE-KPIVRQPKP-E-
-------SERGRRQERRGVVVSAAMDKTIVVKVEAARAHPRYKKVIRRSVKFHAHDEAN-QAKVGDVVRIVETRKLSKTK
NWRLAEVLEVAK-------------------------------MS-----------------------------------
---------------------RSSKKG-PFVEGRLLSRIEKMNAANEKRMVRTWSRASTIFPEMVGHTIAVHDGRKHVPV
FVSEQMVGHKLGEFAPTRTFRGHAGDRQAKV-KR-------------------------
>14_1009_16_40cm_Actinobacteria_10477_69_7
MAIKKFKPT-SPGRRFMSISAFDEVTKSTPEKSLVEPLTKSGGRNVSGRITTRHQGGGHKRRYRVVDFKR-RKDGITAKV
AAIEYDPNRSARIALLHYADGAKAYILAPAGLRVGASVESGPRADIKPGNALPLENIPTGSLVHNVELKPGQGGKMARSA
GSGVQLVAKDGAYGVLRLPSGEMRRVLLSCRATVGQVGNTDHGNTQGGKAGRSRWLG-----KRPAVRGSAMNPVDHPHG
GGEGKSKGG---RHPVT---PWGVPTLGKRTR-RKHKESDKLIVRGRRRGKERR--------------------------
-----------------------MRGIVGRKIGMTQVFDES--------GA--VTPVTVIEAGPCPVVHVRTAGVEGYDA
VQLAF--YP-V--AD--RKLTK-GE----LGHLRK--S--G-V-G--------A--------H-RHLVEFRGE----S-G
------LTVGE-TVTV-ETFQPGDRVKVSGISVGKGFQGTIKRHNFKRGPVTHGSH-NVRKPGSIGASATPSRVFKGMRM
PGHMGASRVTQVGLVVHEVDA-----------------EKNLLLVKGSVPGPRSGLVEIREVS-----------------
-----------------------M---------------ASPKAPLL---GKSGKDVSLAEDVFAVELRPHLVHETVRAE
LNARRA--GTRGAK-SRGLVAGGRSKPWRQKGTGRARA------------GTVRAAQFTGGGVVFPPGP-RSYEVKVNRK
ARRAALRGALSHHAAGGTL--------------AIVAQ-GVF-ETPSSRQAAKLVADWSH--------------D-----
--------LPLLVVA-HEEEEALIKSFRNLERVLVTVPAELEVAHVV----WANAVLVSESALPLVEARAGNGGAAGTED
E--------------------S-----MA--------------------------------------------------T
ATETETYVPRLRQLYDAEIRSTLKEELGLSSVMQVPKVAKITLNMGVGDAKTDAKALDSAIEELTTIAGQRAQVRRARKS
IASFKLREGMAVGARVTLRGARMYEFLDRLIAIALPRIRDFRGLDPGSFDGRGNYSLGIREQIIFPEIDYDSVQSIRGLD
VAITTTAATDEQAFALLRALGMPFATERRER----------------------------------MVAIS-PGRVQVNGP
RGELSQTVPT-RMKIE-KLENEIVVTRPTERGEDRALHGLTRTLIANMVEGVTSGFEKHLEIQGVGYRAQL--KGTDLEL
A--VGFSHPVVIKPRAGITFDVP-IPTQIVVKGNDKQAVGQTAAEIRKVRPPEPYKGKGIR-YR-DEQVRRKVGKRA---
-----------------------MIQQETRLKVADNTGARELLCIRVMG--GSHRRY--ARVGDIIVATVKSATPQGSVK
KGDVVKAVVVRTKKPYGRDDGTLIGFDENAAVIIDNQLNPRGTRIFGPVARELREKNFMKIVSLAPEVL-----------
--------------------------------------------------------------------------------
--------------------------------MSPDSLVAKGLLKHT-RV----------DVKILGSGELTKKLAVSAHG
FSKSAREKIEAAGGTITWLRGEPVVRTKKVRTTK-----------PKADFDDDETSEP--EAT-P------EEAS-----
-MLLPRKSKHRKQFRGRRAGTSRAQTTVQFGDYGIKALDDGWITNRQIEAARIAMTRKIRRGGKVWINIFPDKPFTKKPA
ETRMGSGKGSPEGWVAVVKPGRVMFELAGVSEDLAKEALRLAGAKLPVRTKFVKREADLFES------------MST--L
STRQARVR----RHRRVRGKI-AGTADRPRLAVFRSNRGIFAQLIDDD--AGRTLASASWLA-LKGH-----KGSKTDQA
SAVGKEIAAAAAKAGVSTCVFDRGGYLY--HGRVKALAESAREGGLQF--------------------------------
-------------------------------------AGTDTKL---------------LVRAEAKFVRMSARKARVVLE
HVRGRTVPEARTILVFT------------------------------QRAAAREIEKVLGSAVANAES-----AHGLDGD
ELVIEAAYADEGPTLKRWRARARGRANRIRKRSCHITVVLTPAAPERLER---PK-KSKAS-----ETAA-APAPDSSSA
Q---AAR---------------RSRKQTKE-AVA----------------------------------------------
---MRVKKGDLVQILSGKDRGKQGRVLEARPRERRVIVENLNVAKRHQKPRPV---QV---APGGIIEKAAAVDVSNVMV
VCPTCKNATRVGVVVKDV-KG--EIQRVRVCKRCGQEIDR---------MGQKVHPGGLRVGVIHDWKSNWYTK-KEVAD
YILEDVRIRGHIRGKLAHAGLSDILIRKDKQRITVDIYTARPGIVIGKSGVEVDALRKELHSIT-G-KNVHININEIKRP
ELDAQLVAQSIAEQLQNRVSFRRAMKRSLASAMRSGAQGIKIVCGGRLGGGEMSRREAYSEGRVPLHTIRAD--IDYGFA
EAKTTFGRIGVKVWVNKGEI-MPEG-Y--E-GA---SSA--------------KDTLGDQDQ-ARR--K-R-GAA-AEG-
ASR------EGGRGRGQ----EGLGLVQRRRR----PG----G----------------------G-RP--GGRAGRGRG
-GFDAQTELETETTP---APET-P-----------EAGAE---------MLTDPIADMLTRIRNANKAMHDRVEM-PNSR
MKQEIARLLKDEGYIKDYRVVE-GTPFATLVIELKFGKNRKRILTDVKRISRPGRRVYARKDRLPRVLGGLGTAILSTST
GIITSRQAAERGVGGEVIAFV-WM---A-E---R-KKPEEAEDADAEAEPVA-----AKKV-AKPAT-KPIVRLEKP-E-
-------HERGRRQERQGTVVSNGMDKTIVVKVDTLKAHRKYEKVVRRSNTFHAHDEAN-QANVGDVVRIVETRPLSKTK
RWRLAEIVEAAK-------------------------------MS-----------------------------------
---------------------RSSKKG-PFVDTRLLGRIEAMNASGEKRMVRTWSRASTVFPEMVGHTIAVHDGRKHVPV
FVSEQMVGHKLGEFAPTRTFRGHAGDRQAQV-KKR------------------------
>14_0903_13_30cm_Actinobacteria_4916_68_8
MPLKKFKPT-SPGRRFMATSSFDEVTRAEPEKSLLEPLAKKGGRNNNGRITSRHQGGGHKRRYRSIDFKR-TKDGVPAKV
AAIEYDPNRSARIALLHYADGAKAYILAPARLRVGALVESGPAADIKPGNALPLANIPTGTLVHNVELKPGQGGRMARSA
GSSVQLVAKDGHHGVLRLPSGELRRVPLSCRATVGQVGNSDHANQSSGKAGRTRWLG-----KRPSVRGSAMNPVDHPHG
GGEGKTKGG---RHPVT---PWGVPTLGKRTR-RKHKESDSLIVRGRRRGKERK-R------M-----------------
-----------------------AKGILGRKLGMSQVFDET--------GV--MTAVTVIEAGPCPVVQVKVAEADGYDA
VQLAF--EP-V--AE--RKLSK-PE----IGHLQK--A--G-V-R--------P--------H-RHVVEIRGH----I-G
------LSVGE-IVTV-EAFEPGEQVKVSGVTVGKGFQGTIKRHGFTRGPVSHGSH-NIRKPGSIGASATPSRVRKGMRM
SGRMGGNRVTQRGLVVQEVDL-----------------ERNLLLIKGSVPGPASGLVEIRAA------------------
-----------------------MA------------TATAPKAPVL---GGSKKEVSLETSVFAVEVKPHLVHETVRAE
LNAARA--GTRGAK-SRGFVAGGRAKPWRQKGTGRARA------------GTTRAPHWTGGGVAFPPGM-RSFEGKVNRK
VRRAALCGALSAHAAHGTV--------------ALVDS-SGF-DAPSTKKASELLSTWGK--------------E-----
--------LPLVVVA-TEDEEALVKSFRNLDRVLVTSPSELEVAGVV----WAQSLLVSEAALPLVLAKAGASAQETAE-
---------------------------MSSAT----------------------------------------------AT
APTPETYVPRLKERYETEIRPRLQDELGLSSVMDVPRVTKVTLNMGVGEAKTDAKALDAAIDELSVISGQRAQVRRAKKS
IASFKLREGMPVGAKVTLRGARMYEFLDRLTSIALPRIRDFRGLDPQGFDGRGNYSIGIREQIIFPEVDYDKVPAIRGLD
VAITTTAKSDEHGRALLGAFGMPFASERRDQ-----------------MSR--IGRKPIELPSGVLVALS-PGRVQVNGP
LGELTQAVPA-RMQIE-KLENEIVVTRPTERGDDRALHGLTRTLIANMVDGVTKGFEKRLEIHGVGYRAQL--KGTDLEL
A--VGYSHAVSVRPRQGISFEVP-APTQIVVKGIDKQMVGQTAAEIRKVRPPEPYKGKGIR-YV-DEQVRRKVGKRA---
-----------------------MIQQESRLRVADNTGARELLCIRVLG--GSHRRY--ARVGDVIVATVKSATPQGSVK
KGEVVRAVVVRTRKPYSRGDGTHIGFDENAAVLIDNQQNPRGTRIFGPVARELREKNFMKIVSLAPEVL-----------
--------------------------------------------------------------------------------
--------------------------------------------------------------------------------
--------------------------------------------------------------------------------
-MLMPRKTKFRRTHRGRRRGLSKGQTDVQRGDFGLKALEAGWITNRQIEAARIAATRKVRRTGKVWINLFPDKPVTKKPA
ETRMGSGKGSPEGWVAVVKPGRVMFEMAGVSEPLAKEALRLAGQKLPIKTKFVKREADLFES------------------
--------------------------------------------------------------------------------
--------------------------------------------------------------------------------
----------------------------------LMAIEQEQQQ---------------TARAQAKYVRSSARKARLVTD
LIRGRTVPEARTILAFT------------------------------SRAAATEIDKVLRSAVANAEA-----NHGLDGD
ELVVESAYADEGPTLKRWRARARGRVNRVRKRTCHVTLVLAEVPEPVRPARR-RR--REA------QQSE-AGAPEQK--
--------AAKPKAS-------TRRK-KKE-AVA---------------------------------------------M
AVKMKVRKGDLVQVLAGKDRGKRGRVIEARPSERRVIVENLNVAKRHTRPRPT---QI---VPGGIIDKPAPIPVGNVMV
VCPVCDTPTRVGILEKEV-KG--ETVRVRVCKRCGQEIDR----------------------------------------
--------------------------------------------MIGKSGVEVDALRRELHAIT-K-KNVHININEIKRP
ELDAKLVAQSIAEQLENRVSFRRAMKRSLASAMRSGAQGIKITAGGRLGGGEMSRREAYSEGRVPLHTIRAD--IDYGLA
EAKTTFGIIGVKVWINKGEI-MPEG-F--E-GA----SG--------------RDSLGDQDQ-ARR--R-R-GAS-AEG-
ASR------EGGR-RGV----EGLGIVP-RRR------GQ---------------------------RP--GGRGARDR-
---------------------------------------DSD-------MLTDPIADMVTRIRNANRAMHESASM-PTSR
MKEEIARLLKEEGYIKDYRVVE-ANPYRLLVVELKFAKDRRRVITDVKRVSKPGRRVYAQKDRLPRVLGGLGTAIMSTSS
GVITGRQAAERGVGGEVIAFV-W---------------------------------------------------------
-------------------MVSAATDKTIVVRVDTAKVHPRYKKVIRRSTKLHAHDETN-QAKVGDIVLIVETRPLSKLK
RWRLQQVVEAAK--------------------------------------------------------------------
--------------------------------------------------------------------------------
-----------------------------------------------------------
>14_1009_16_30cm_Actinobacteria_9637_68_8
MPLKKFKPT-SPGRRFMATSSFDEVTRAEPEKSLLEPLAKKGGRNNNGRITSRHQGGGHKRRYRSIDFKR-TKDGVPAKV
AAIEYDPNRSARIALLHYADGAKAYILAPARLRVGALVESGPAADIKPGNALPLANIPTGTLVHNVELKPGQGGRMARSA
GSSVQLVAKDGHHGVLRLPSGELRRVPLSCRATVGQVGNSDHANQSSGKAGRTRWLG-----KRPSVRGSAMNPVDHPHG
GGEGKTKGG---RHPVT---PWGVPTLGKRTR-RKHKESDSLIVRGRRRGKERK-R------M-----------------
-----------------------AKGILGRKLGMSQVFDET--------GV--MTAVTVIEAGPCPVVQVKVAEADGYDA
VQLAF--EP-V--AE--RKLSK-PE----IGHLQK--A--G-V-G--------P--------H-RHVVEIRGH----I-G
------LSVGE-IVTV-EAFEPGEQVKVSGVTVGKGFQGTIKRHGFTRGPVSHGSH-NIRKPGSIGASATPSRVRKGMRM
SGRMGGNRVTQRGLVVQEVDL-----------------ERNLLLIKGSVPGPASGLVEIRAA------------------
-----------------------MA------------TATAPKAPVL---GGSKKEVSLETSVFAVEVKPHLVHETVRAE
LNAARA--GTRGAK-SRGFVAGGRAKPWRQKGTGRARA------------GTTRAPHWTGGGVAFPPGM-RSFEGKVNRK
VRRAALCGALSAHAAHGTV--------------ALVDS-SGF-DAPSTKKASELLSTWGK--------------E-----
--------LPLVVVA-TEDEEALVKSFRNLDRVLVTSPSELEVAGVV----WAQSLLVSEAALPLVLAKAGASAQETAE-
--------------------------------------------------------------------------------
--------------------------------------------------------------------------------
--------------------------------------------------------------------------------
--------------------------------------------------------------------------------
--------------------------------------------------------------------------------
--------------------------------------------------------------------------------
--------------------------------------------------------------------------------
--------------------------------------------------------------------------------
--------------------------------------------------------------------------------
--------------------------------------------------------------------------------
--------------------------------------------------------------------------------
-MLMPRKTKFRRTHRGRRRGLSKGQTDVQRGDFGLKALEAGWITNRQIEAARIAATRKVRRTGKVWINLFPDKPVTKKPA
ETRMGSGKGSPEGWVAVVKPGRVMFEMAGVSEPLAKEALRLAGQKLPIKTKFVKREADLFES------------------
--------------------------------------------------------------------------------
--------------------------------------------------------------------------------
-----------------------------------MSATTDDLQ---------------RVRAQAKWARMSARKARIVLD
HIRGRTVPEARTILAFT------------------------------SRAAATEIDKVLRSAVANAEA-----NHGLDGD
ELVVESAYADEGPTLKRWRARARGRVNRVRKRTCHVTLVLAEVPEPVRPARR-RR--REA------QQSE-AGAPEQK--
--------AAKPKAS-------TRRK-KKE-AVA----------------------------------------------
--------------------------------------------------------------------------------
-------------------------------------------------MGQKVHPGGFRVGVIHDWKSNWWTK-HEFSE
YLLEDVKIRKHILGKLSHAGLSDILIRKDKQRITVDIFTARPGIVIGKSGVEVDALRRELHAIT-K-KNVHININEIKRP
ELDAKLVAQSIAEQLENRVSFRRAMKRSLASAMRSGAQGIKITAGGRLGGGEMSRREAYSEGRVPLHTIRAD--IDYGLA
EAKTTFGIIGVKVWINKGEI-MPEG-F--E-GA----SG--------------RDSLGDQDQ-ARR--R-R-GAS-AEG-
ASR------EGGR-RGV----EGLGIVP-RRR------GQ---------------------------RP--GGRGRRAQA
ETTPEATTTETTETS---ADPT-P-----------ESEGDS---------------------------------------
--------------------------------------------------------------------------------
-----------------------M---A-D---E-PSAEEVAEAEAETEPAAAEPQETSRR-EKPKE-RPIVRLPKP-E-
-------HSRGRRQERQGTVVSAATDKTIVVRVDTAKVHPRYKKVIRRSTKLHAHDETN-QAKVGDIVLIVETRPLSKLK
RWRLQQVVEAAK-------------------------------MS-----------------------------------
---------------------RSSKKG-PFIQDRLLSRIEAMNKTGEKRMIRTWSRTSTIFPEMVGHTIAVHDGRKHVPV
FVSEQMVGHKLGEFAPTRTFRSHSGDRQAQV-KRRT-----------------------
>14_1009_16_40cm_Actinobacteria_10055_68_7
MPLKKFKPT-SPGRRFMATSSFDEVTRAEPEKSLLEPLAKKGGRNNNGRITSRHQGGGHKRRYRSIDFKR-TKDGVPAKV
AAIEYDPNRSARIALLHYADGAKAYILAPARLRVGALVESGPAADIKPGNALPLANIPTGTLVHNVELKPGQGGRMARSA
GSSVQLVAKDGHHGVLRLPSGELRRVPLSCRATVGQVGNSDHANQSSGKAGRTRWLG-----KRPSVRGSAMNPVDHPHG
GGEGKTKGG---RHPVT---PWGVPTLGKRTR-RKHKESDSLIVRGRRRGKERK-R------------------------
--------------------------------------------------------------------------------
--------------------------------------------------------------------------------
--------------------------------------------GFTRGPVSHGSH-NIRKPGSIGASATPSRVRKGMRM
SGRMGGNRVTQRGLVVQEVDL-----------------ERNLLLIKGSVPGPASGLVEIRAA------------------
-----------------------MA------------TATAPKAPVL---GGSKKEVSLETSVFAVEVKPHLVHETVRAE
LNAARA--GTRGAK-SRGFVAGGRAKPWRQKGTGRARA------------GTTRAPHWTGGGVAFPPRM-RSFEGKVNRK
VRRAALCGALSAHAAHGTV--------------ALVDS-SGF-DAPSTKKASELLSTWGK--------------E-----
--------LPLVVVA-TEDEEALVKSFRNLDRVLVTSPSELEVAGVV----WAQSLLVSEAALPLVLAKAGASAQETAE-
---------------------------MSSAT----------------------------------------------AT
APTPETYVPRLKERYETEIRPRLQDELGLSSVMDVPRVTKVTLNMGVGEAKTDAKALDAAIDELSVISGQRAQVRRAKKS
IASFKLREGMPVGAKVTLRGARMYEFLDRLTSIALPRIRDFRGLDPQGFDGRGNYSIGIREQIIFPEVDYDKVPAIRGLD
VAITTTAKSDEHGRALLGAFGMPFASERRDQ-----------------MSR--IGRKPIELPSGVLVALS-PGRVQVNGP
LGELTQAVPA-RMQIE-KLENEIVVTRPTERGDDRALHGLTRTLIANMVDGVTKGFEKRLEIHGVGYRAQL--KGTDLEL
A--VGYSHAVSVRPRQGISFEVP-APTQIVVKGIDKQMVGQTAAEIRKVRPPEPYKGKGIR-YV-DEQVRRKVGKRA---
-----------------------MIQQESRLRVADNTGARELLCIRVLG--GSHRRY--ARVGDVIVATVKSATPQGSVK
KGEVVRAVVVRTRKPYSRGDGTHIGFDENAAVLIDNQQNPRGTRIFGPVARELREKNFMKIVSLAPEVL-----------
--------------------------------------------------------------------------------
--------------------------------------------------------------------------------
--------------------------------------------------------------------------------
-MLMPRKTKFRRTHRGRRRGLSKGQTDVQRGDFGLKALEAGWITNRQIEAARIAATRKVRRTGKVWINLFPDKPVTKKPA
ETRMGSGKGSPEGWVAVVKPGRVMFEMAGVSEPLAKEALRLAGQKLPIKTKFVKREADLFES------------MSV--M
TKRQARLR----RHRRVRGKI-SGTAERPRLVVFRSNRGIFAQLVDDD--TGRTLASARWTA-LSGK-----PGSKIEQA
REVGSALAASANKAGIERAVFDRAGYLF--HGRVKALAEGAREGGLQL--------------------------------
-----------------------------------MSATTDDLQ---------------RVRAQAKWARMSARKARIVLD
HIRGRTVPEARTILAFT------------------------------SRAAATEIDKVLRSAVANAEA-----NHGLDGD
ELVVESAYADEGPTLKRWRARARGRVNRVRKRTCHVTLVLAEVPEPVRPARR-RR--REA------QQSE-AGAPEQK--
--------AAKPKAS-------TRRK-KKE-AVA---------------------------------------------M
AVKMKVRKGDLVQVLAGKDRGKRGRVIEARPSERRVIVENLNVAKRHTRPRPT---QI---VPGGIIDKPAPIPVGNVMV
VCPVCDTPTRVGILEKEV-KG--ETVRVRVCKRCGQEIDR---------MGQKVHPGGFRVGVIHDWKSNWWTK-HEFSD
YLLEDVKIRKHILGKLSHAGLSDILIRKDKQRITVDIFTARPGIVIGKSGVEVDALRRELHAIT-K-KNVHININEIKRP
ELDAKLVAQSIAEQLENRVSFRRAMKRSLASAMRSGAQGIKITAGGRLGGGEMSRREAYSEGRVPLHTIRAD--IDYGLA
EAKTTFGIIGVKVWINKGEI-MPEG-F--E-GA----SG--------------RDSLGDQDQ-ARR--R-R-GAS-AEG-
ASR------EGGR-RGV----EGLGIVP-RRR------GQ---------------------------RP--GGRGRRAQ-
-TTPEATTTETTETS---ADPT-P-----------ESEGDS--------MLTDPIADMLTRIRNANRAMHESASM-PTSR
MKEEIARLLKEEGYIKDYRVVE-ANPYRLLVVELKFAKDRRRVITDVKRVSKPGRRVYAQKDRLPRVLGGLGTAILSTSS
GVITGRQAAERGVGGEVIAFV-WM---A-D---E-PSAEEAAEAEAETEPAAAEPQETSRR-EKPKE-RPIVRLPKP-E-
-------HSRGRRQERQGTVVSAATDKTIVVRVDTAKVHPRYKKVIRRSTKLHAHDETN-QAKVGDIVLIVETRPLSKLK
RWRLQQVVEAAK-------------------------------MS-----------------------------------
---------------------RSSKKG-PFIQDRLLSRIEAMNKTGEKRMIRTWSRTSTIFPEMVGHTIAVHDGRKHVPV
FVSEQMVGHKLGEFAPTRTFRSHSGDRQAQV-KRRT-----------------------
>Bacteria_Firmicutes_Clostridia_Halanaerobiales_Halanaerobiaceae_Halothermothrix_orenii_H_168
MAIKKFKPT-TPSRRFMTVSAFDEITRREPEKSLLAPLKKTGGRNSYGRVTVRHRGGGHKRRYRIIDFKR-DKDGVPARV
ASIEYDPNRSARIALLHYVDGEKRYILAPNKLQVGDTVKSGEDAEIKPGNALKLKNIPVGTIIHNIELKPGKGGQLARAA
GTMAQILAKEGKYAHIKLPSGEVRLISLECKATIGQVGNIDHENISIGKAGRKRWLG-----KRPHVRGVAMNPVDHPHG
GGEGRTSTG---RHPVT---PWGKRTLGKKTR-K-RKASDKYIIRSRRARKR----------M-----------------
-----------------------AKGIIGKKLGMTQIFDDD--------GN--VIPVTVVQAGPCVVIQKKVEERDGYNA
LQVGF--ED-V--PE--HRVNK-PL----KGHFER--A--G-V-K--------P--------K-KHVKEF-MD--FPE-D
------LNEGD-EITV-DIFEEGELVDVTGISKGKGFAGTIKRWNFSRGPMSHGSR-FHRAPGSIGA-VDASRVFKGQKL
PGRMGHDRVTIQNLEVVRVDS-----------------EKNLLLIKGSVPGPNKGILTIREAVKKASNA-----------
-----------------------M-----------------PQVAKYDTTGNRVGDIDLADNVFNEEVNEHVVHQVVTAQ
LATMRR--GTASTK-TRGEVSGGGRKPWRQKGTGRARH------------GSIRSPLWVGGGIVFGPRP-RKHIKKVPKK
VKKLALRSILSYKSQNEEL--------------IILDE-LKF-DTPKTKQVVELLSNLNL--------------EG----
--------KKVLIIL-PDKDANIYLSARNIPGVKTLVVDALNAFDLL----NNDCIVMSEEAVKRVEEVLAR--------
--------------------------------------------------------------------------------
-------MSVLAEQYKEEIVPKLMDKFDYENIMAVPRVEKVVVNVGMGELKEDPKLIDVVVNDIASITGQKPVITRAKKS
VANFKIREGMPIGAKVTLRGETMYEFLYKLVNVTLPRIRDFRGVSPKSFDGRGNYNIGIREHIVFPEIEIDKVDKVYGLE
ITIVTSAETDEEAYELLKLMGMPFNQ----------------------MSR--IGKLPVDIPEKVDVSVN-DNLVTVKGP
KGELTKEFNK-KVTVE-VKDGQVLVRRVHDDKDARAFQGLTRSLIDSMVEGVTNGFEKKLEMVGVGYNAKK--KGKDLEL
E--VGYSHPVIIEAEDGIEFDVE-KNNKIVVRGIDKQQVGEMAAKVRAVRKPEPYKGKGIR-YE-GEHIRRKEGKTG---
-----------------------MIQAESRLRVADNTGARELLCIRVLG--GSRKRY--AGVGDIIVATVKEAIPDGMVK
KGEVVKAVVVRTKKETRRPDGSYIKFDENAAVLIDKANNPRGTRIFGPVARELREKNFMKIISLAPEVL-----------
----MKLHDLRPAKDAKKKRKRVG-RGTGSGR-GFTSGRGSKGQNARSGG-GVR----PTFEGGQTPLFRKLP-K-KGFN
NI---FKKVYNEVNVYQLNK-F-----NKGEEVTPEKLLEKGIIDKVARS----------GVKILGNGELDKALTVKAHA
FTKSAREKIEAAGGKAEVI-------------------------------------------------------------
-MLIPKRVKYRKQHRGRMTGKAKRGNRITFGEYGLQALEPAWITNRQIEAARVAITRSLKRGGKVWIKIFPDKPVTAKPA
ETRMGGGKGAPEKWVAVVKPGRIMFEVAGVSEELAREAIRLASHKLPIKTRFVKREEMDGEANES--------------M
DKRLARKR----RHLRIRNKI-FGTPERPRMSVFRSKKNIYVQVIDDI--SGHTLVSASSLD-PAIRD-EIDNGGNVEAA
KKVGELVAERALEKGIKKVVFDRGGNRY--HGRIKALAEAARAKGLKF--------------------------------
-------------------------------------------M---------------EARAVAKYVRVSPRKARQVID
LIRGKEIGEALGILKHT------------------------------PKKASSIIEKVLNSAIANAEN-----NHDMMVE
DLYVSKAYVDEGPTMKRYRARAMGQAGLIRKRTSHITIVVSEKKEG----------------------------------
--------------------------------------------------------------------------------
---MRVKKGDLVEVIAGKDRGKRGKVLRVIPREDRVIVEGINIVHRHMRPT-P---DM---PQGGIVKNEAPIHISNVML
VCPNCDEKTRIGATYLE--DG----QKVRKCKKCDEVVDK---------MGQKVHPHGLRVGVIKDWDAKWYADKNNYAD
LLQEDLKIRNHVKNKMYDAGISRIVIERVANRLKLDVYTARPGMVIGRGGSEVDALRKDIEQMT-G-KNVQINVVEVEDP
ELDAQLVAENIAAQLERRISFRRAMKQAMNRAMRMGAEGFKVQSSGRLGGAEMARTEGYSDGRVPLHTLRAD--IDYGFA
EAYTTYGKIGVKVWINKGEV-LPEV-E--D-K------------------------------------------------
--------------------------------------------------------------------------------
--------------------------------------------M----NITDPIADMLTRIRNANDTNKDVVNI-PASN
MKISIARILKEEGYIKDYKVIE-KKPQNALRIYLKYSKNGEKVISGLKRISKPGLRVYVKKDEVPKVLGGLGIAVLSTSR
GILTDKQARQEGIGGEVLCYV-WM------------------------------------------------------V-
-------VERNKRKERVGVVVSDKMDKTVTVAVERRTQHHLYKKVMKKTKKFKAHDEEN-KCGVGDKVRIMETRPLSKNK
RWRVVEIIEKAK-------------------------------MG-----------------------------------
---------------------RSLKKG-PYVDKKLLNKIKEMNESGKKKVIKTWSRDSTIFPEMVGHTIAVHDGQKHVPV
YITEDMVGHKLGEFAPTRKFRGHGAHTERSTALK-------------------------
>Bacteria_Firmicutes_Clostridia_Halanaerobiales_Halanaerobiaceae_Halanaerobium_sp._sapolanicus
MAIKSFKPT-TPSRRYMTVSSFDDITTDEPEKSLLAPIKRQGGRNVDGRITSRHQGGGHKRRYRIIDFKR-DKDGIPAKV
KTIEYDPNRSARIALLQYVDGEKRYILAPNKVQVGDTLETGAGADITAGNALKLKDIPVGTIVHNVELQAKKGGQIARSA
GTMAQLLAKEGKFVHLKMPSGEVRLIHQECKATIGQVGNIDHENITIGKAGRTRWKG-----KRPHVRGVVMNPHDHPHG
GGEGKSPAG---RHPVT---PWGKPTMGKKTR-K-PKRSDKYIIRSRHAKKRK---------M-----------------
-----------------------AKAILGKKLGMTQYFKDN--------GD--VVPVTVVEAGPCVVTQIKTTEKDGYDA
VQLGF--GE-V--KK--HRLNK-PK----LGQFES--R--N-L-E--------P--------K-KYLREFKGL--DL--D
------LSEGS-EVAA-DIFEVGDIVNVSGVSKGKGFQGNIKRWNHHSGPMSHGSH-FHRAPGSIGS-VDARRVFKGKKM
PGRMGHNRVTEENLEIVKVDL-----------------ERNVLLIAGSVPGSKKTILEIKSAKN----------------
-----------------------M-----------------PQVTKFDQSGNELDMVDLNDSVFNNKINEHVVHQVVNAQ
LAARRS--GTASTK-NRANVRGGGRKPWRQKGTGRARH------------GSIRSPLWVGGGVTFGPSP-RSYDKKLTKK
MKRLALKSVLTDKVNRDEV--------------VLVDK-IAL-SEPKTKAVIKILADLNL--------------ED----
--------KKVLIVM-PEKDDNLYLSARNIPNVKTLLAGSINAYDLL----DNEMIIFIEEAVKMIEEVLGE--------
--------------------------------------------------------------------------------
-------MSVLATEYREEILPQLVEKFSYNNVMEAPKLEKVVVNVGLGDAKEDTKLLDTVVDEVARITGQNPTVTRAKKS
IANFKIREGMPVGVKVTLRGEYMYEFLYKLINITMPRIRDFRGVSPKSFDGRGNYSLGISEHTVFPEINIDDVDNVHGME
ITIVTSAETDEEAFELLSIMGMPFKK----------------------MSR--IGKLPIEIPEKVDVSVD-GQKVTVKGP
KGELEREFKA-GIDIK-VEDNEIIVERNGDDIESRSMHGLVRSLIESMVNGVTKGFEKKLEMVGVGYSAQV--QGNKLKL
E--VGYSHPVIIEAEGEIEFEVE-KNTNITVKGIDKQLVGDTAAKIREVRKPEPYKGKGIK-YV-GEHIRRKVGKTG---
-----------------------MIQSESRLKVADNSGARELLCVKVLG--GSKKKY--AKIGDEIIVSVKEAIPDGMVK
KGEVARAVIVRTKKPLKRRDGTYIKFDENAAVIIDDNNNPKGTRIFGPVTRELREKNFMKIISLAPEVL-----------
----MKLNNLKPAAGYKKDRKRVG-RGTGSGR-GYTSGRGANGQNSRSGG-SVR----LTFEGGQTPLFRRFP-K-RGFN
NK---FKKEFNIVNVYQLNR-F-----SADDTISPEVLIEAGLIDKVAKN----------GVKILGKGEVTVALNVKAHA
FSASAKDKIEAAGGKPEVI-------------------------------------------------------------
-MLVPKRVKHRKQMRGRMKGKAVRGTEITFGEYGLQALEPVWITNRQIEAARVALTRSIKRGGKVWIKIFPDKPVTAKPA
ETRMGSGKGAPEKWVAVVKPGRIMFELAGVPEEVAREAMRLASHKLPIKTKFVAREGMDGEADES--------------M
GKREARIK----RHQRIRNKV-VGTPDRPRMNVTRSLKHIYVQIIDDL--SGETIASASTLD-PVLRD-EVDVASNKEAA
AKVGKLVAQRALEKEIDTVVFDRSGYKY--HGRVKALADSAREEGLKF--------------------------------
-------------------------------------------M---------------EAKAVAKHLRITARKARLVTD
LIKGKDVNTAVAILKNT------------------------------PKKAAKMVEKVLNSAVANAEN-----NHDMFVD
DLIVKEAFVNEGPTMKRWKPRAQGQASPIKKRTSHITVVLSDQKEG----------------------------------
--------------------------------------------------------------------------------
---MRIKKGDTVEVITGKDRGKRGEILSVIPKKDRVIVEEVNIVHRHMSPT-Q---DM---PQGGIIENEAPIHASNVQL
VCPRCDEKTRVGAEYLD--DG----TKVRKCKQCDEIIDK---------MGQKVNPHGLRVGVIKDWDAKWYADKQDYSK
LLKEDQEIRNHVKEKMYEAGISRIVIERAANRLKLDVHTARPGMVIGRGGSEVEALRNEVETLT-G-RTVQINVVEVEDP
EMNAQLVAENIAAQLVRRISFRRAMKQALNRAMRMGAEGFKVQSSGRLGGAEMARREGYSQGSVPLHTLRAD--IDYGFA
EADTTYGTIGVKVWINKGEI-LPEI-D--E--------------------------------------------------
--------------------------------------------------------------------------------
--------------------------------------------M----NITDPIADMLTRIRNANSVGKGRVDI-PASN
IKNNIGELLKREGFISDVKLVE-RKPQNMIRVYLKYGENDEKVITGLKRISKPGLRVYVNKDEVPRVLGGLGIAVISTSQ
GVMSDKEAREKGIGGEVLCYV-WM--------------------------------------------------------
--------ERNNRKERVGIVVSDKRDKTITVAVERRTQHPEYKRVIKKTKKYTAHDEEN-VCNEGDKVKIMETRPLSKTK
RWRLIEILEKAK-------------------------------MA-----------------------------------
---------------------RSVKKG-PFVSEKLIAEIREMNESGKKQVIKTWSRSSTIFPEMVGHTIAVHDGRKHVPV
YITEEMVGHKLGEFAPTRLFRGHGRHTERSTALK-------------------------
>Bacteria_Ignavibacteria_GWA2_Ignavibacteriae_55_25
MAIRKLRPM-TPATRFYSISTFEEITKTEPEKALLRKLKKSGGRNNLGRVTSRHRGGGHKRRYRLIDFKR-EKHGVNAAV
ASIEYDPNRSARIALLHYVDGEKRYIVAPDGLKVGQVIQSGSGVEVQLGNALPLQEIPVGTFIHNVEMRPGKGGQLGRSA
GNSLQLMAKEGDFAQLKLPSGEVRKVRVNCYATVGTVSNGDHENISLGKAGRSRWLG-----IRPHSRGMAMNPVDHPMG
GGEGRSKSGGGWQHPES---PWGKYAKGLKTR-K-KKPSNKYIVKRRK--------------------------------
-----------------------VSGMLGKKLGMTSIFDES--------GQ--MIPCTIIEAGPCYVTQIKTKEKDGYDA
VQLGY--DE-I--NE--RLANK-PM----KGHLRK--S--G-V-R--------P--------L-RLLSEFRSF--NGT-K
------LELGA-ELKV-DLFQQGDTVDVTGRSKGRGFQGVVKRHHFGGGMTTHGQSDRVRAPGSIGGSSYPSRVFKGMRM
AGRMGGERVTVKNLTVVKVIS-----------------DSNILIVKGSVPGAINSYVEIIKQD-----------------
-----------------------------------------MELEVYKKDGSMSGKVKLAPEIFEITPNDHAIYQAIRSI
QANKRQ--GTHKVK-PRNEVRGGGKKPFRQKKTGRARA------------GSTRSPLWVGGGSIFGPHP-HDYVVKLPAK
VRALARKSALSYKAKDSAI--------------MVVED-FSL-DGPKTKEIATVLKALAL--------------NG----
--------KKTLFLT-GKTDRALFKSGRNIAKLNVREADKASTFDIL----NNQVLLIQKSAVEVLHNSLKN--------
---------------------------MAKDKEHKK---ARKEKTG-------KEK-------------SEG-AAKKQAG
NVREAGAPARLFVQYKKEIVPQLMKRFEYKSVMQVPRLEKISVNVGVGMATQDPKILDTAVKELETITGQKVAITKSKKA
ISNFKLREDLPIGCRVTLRSAQMYEFLDRLINIALPRVRDFRGVSDKSFDGRGNYTLGIKEQIIFPEIDVDKVTRISGMD
VTFVTTARTDAEAYELLKALGLPFVKRQDVLET----ATA-------AVSR--IGRKPVQIIKGVNITKK-DGAIVVKGP
KGELTARLHP-SINFE-VGPTELQVTRSSEEKQDRALHGLWRALIQNMITGVTKGYSRKLEIVGVGYRAEM--KGKKLQL
L--LGYSHPIVFGPPEGVTLETP-SQTNILISGVDKQLVGLVAAKIRSFRPPEPYKGKGVK-YE-GEYIRRKAGKAAATG
TK---------------------MIQEETNLVVADNSGAKKVRCIRVLG--GHDKRY--ATVGDLVVVSVKAAIPGAPVK
KGEVSRAVVVRTKKEVGRKDGSFIRFDENAVVLLNQQGEPRGTRIFGPVARELRERQYMKIVSLAPEVLMT---VESLSE
KGSTMKLSNLTPAKGSRRKTKRIG-RGQGSGH-GGTATKGHKGAKSRSGH-KFK----LWFEGGQMPLSRRIP-K-FGFK
PR---NRVEYLGINVETLEA-A-----ASAGVVTPELLYKAGMMSKK-HE----------LVKILGNGELKTKLEVTAHA
FSKTAIAKIEAAGGKATLLVKAQT-------KE-----------------------------------------------
-MLMPKRVKFRKTQRGRRRGKATRGATIAFGDFGLKALEPGWITQRQIEASRVALTRMMKREGKVWIRIFPDKPVTKKPA
ETRMGSGKGIPEFWVAVIKPGRVLFELGGISKDVAQEAFKLAKHKLPIKTKMVTRMDYEAHSA-----------MIN--T
NKQQRWQK----KKASIRKKI-SGTTACPRLTVYRSGKHIYAQIIDDT--SGRTLVAASTLS-KDVKE-ELKASSPKDVA
KLVGASTAKKALQKNIQQVVYDRNGYLY--HGRVKAVADGAREAGLKF--------------------------------
------------------------------------------------------------------------MKMRLVID
LIRGRGVEEALSILHFS------------------------------PKHASKSAEKVLRSAISNLQNKDE--SGRIDPS
QVFVKEAFVNGGPMAKRVMPAPMGRAFRIRKRSHHLTIVVAQRQQKVRATP--KAKSAEAAPKG-------AP-KSKKSA
T-------------------PKASASQKKAATES----------------------------------------------
---MHVHKNDTVVVISGNFKGKQGKILKVFPETNRVIVEGVNIVKRHTRAS-Q---KN---PQGGILQKEGAIHASNVMV
IDPKTNEATRVGYKYVT--DVTGRKKKMRISRRTNEMF-----------LGQKTHPVGFRLGITKTWDANWYAD-KEFAG
KLQEDLMVRNYVRNRLKKAGISRIQIDRTPKRAVITIHTSRPGIVIGKSGKEIAQLEEELKKVT-S-KEVKILIHEIKRP
ELDSSLVAENIASQIEGRISFRRAMKQAITASMRMGAEGIRVMCGGRLGGSEIARREQYKEGRIPLHTIRAD--IDYSTA
TARTIYGAIGVKVWICKGEI-LGPV-S--K--------------------------------------------------
--------------------------------------------------------------------------------
--------------------------------------------M----SMTDPVADFLTRVRNAAKAKHKRVDI-PASN
LKKAIAQILVDEKFISNFTFLK-DGKQGVLRIQLKYN-NGKAVISGLRRASRPGIRLYRPSGELPRVLGGLGVAIVSTSK
GVMTDHRARKEHVGGEVLAYI-WM---S-T---A-A--------------------------------------EVQ-A-
-------VERNRRKVRTGKVISNKMQKSIVVSLERKVPHPLYKKYYKQTSTLMAHDEKQ-EAKIGDVVRVMETRPVSKRK
RWRLVEVVEKAK-------------------------------MS-----------------------------------
---------------------RSLKKG-PYVDSKLQKKIEALNKSNQKKVVKTWARSCTITPDFVGHTFAVHNGNKFIPV
YIQEAMVGHKLGEFAPTRIFRSHPGVKSEKSTTPA------------------------
>Bacteria_BacteroidetesChlorobi_group_Ignavibacteria_Ignavibacteria_Ignavibacteriales_Ignavibacteriaceae_Ignavibacterium_album_Mat9_16_JCM_16511
MGIKKLKPV-TPGTRFRTNFTFEEITKETPEKSLLVSLKKSGGRNNLGRVTARHRGGGHKRKYRIIDFKR-DKHGIPAKV
FSIEYDPNRTCRIALLHYADGEKRYIIAPDGLKVGDSVMSGPGSEIKVGNALPLKEMPLGSFVHNVELKPGKGGQLGRSA
GTSLQLMAREGDYAQLKMPSGEVRMVRSECYATYGVVGNAEHENISIGKAGRSRWLG-----IRPHTRGVAMNPVDHPMG
GGEGKTSGG---GHPVS---PWGQKAKGLKTR-KRKKQSNKFIIKRRK--------------------------------
-----------------------MSGIIGKKLGMTSIFGNE--------GE--VIPVTVIEAGPCTVVDIKTTEKDGYQA
LQLGF--GS-V--KE--KKVNK-PL----AGHFKK--N--N-L-S--------P--------K-RVLKEFRNF--NIS-E
------FKIGD-EIKC-SIFNEGDIIKVTGKSKGKGFQGVVKRHGFGGGMTTHGQSDRVRAPGSIGASSYPSRVFKGQRM
AGRMGYDNVTIRGLKVVKVDP-----------------ERNLIFVRGAVPGAINSIVELIKN------------------
-----------------------------------------MTVDVLKIDGSKSGTVELSENIFAIEPNDHAIYLDVKAY
LANQRQ--GTHKAK-ERGEVRGGGKKPWKQKGRGGARA------------GTIRSPLWVGGGTIFGPRP-RDYRQDLPKK
VKQLARKSALSYKVKDEQL--------------IVVED-FSF-DKPKTKDFVNVLESLKL--------------SG----
--------KKVLLLT-GDYKPEVYKSGRNIPKVQILEAAKATTYDLL----NNQVLVMQKSAVNVIENILSKSREA----
---------------------------MAEKKTKQ------ADKQT-----------------------DAP-KAEATKA
SEKEIKIRCRLAEYYKNVVAPELMKTFNYKNVMQVPKISKIVVNMGLGAAVSDPKILEEAVKELESITGQKASIRKAKKA
ISNFKLRAGMNIGATVTLRREKMYEFLDRLINIALPRVRDFRGLSDKSFDGRGNYTLGVKEQIIFPEINVDKVSRIVGMD
VTIVTTAETDNEAYELLKGFGFPFRKKEVNQA----------------MSR--IGKKPIEVPAGVTVTVS-GQVVKVKGP
QGELQTTVHP-NITVK-MENNVIEVKRPDDLKENRALHGLIRALIQNMIKGVSEGYKKVLDIVGVGYKAEL--KGTNLLV
T--IGYSHPIYFIPPAGIKLETP-TPTQIIVSGIDKQLVGQVASKIRSFRKPEPYKGKGIK-YS-DEKVLRKAGKTAGK-
-----------------------MIQEETNLVVADNSGAKRVRCIRVLG--GSNRRY--ASVGDTIVVSVKSAIPNGAVK
KGEVSRAVVVRTKKEVRRKDGTYIRFDENAAVLINNQGEPRGTRIFGPVARELREKQFTKIVSLAPEVL-----------
----MDLSNLKYAKGAKKNRKRVA-RGEGSGH-GGQATRGMNGQKSRSGA-KFK----AWFEGGQMPLQRRIP-K-FGFT
NI---FKTEYQVVNLNALQR-I-----ANEKTLTLEDLKKFGLISSV-NK----------PVKILGKGELKAKLSVQANA
FSKSAQQKIEAAGGSITKI-------------------------------------------------------------
-MLMPKRVKYRKAQRGRRKGKAYRGSSVAFGDFGLKALEPAWITSRQIEACRVALSRSMKRDGKVWIRIFPDKPVSKKPL
ETRMGKGKGAPEFWVAVVKPGRIMFEVGGVSKELANEALKLCSYKLPIKTKVVQRPDYE---------M-----F----K
RDTKKREK----IKIRVRKKI-FGTTERPRLSVYRSLNQIYAQIIDDT--TGKTLVAASSLS-KEILD-EVKTSGKVSKS
KLVGALIAKKALENNITTVVFDRNGFRY--HGRIKAVADGAREGGLKF--------------------------------
-------------------------------------------M---------------EARAVNKYIGSSPRKMRLVVD
LIRGMSVERALEVLHFT------------------------------PKAAAKHVEKTLRSAVANAVNSNE--NERVEPE
DLYVKEVYVNQGPTIKRISPAPMGRAYRIRKRSCHLTIVVASKA------------------------------------
--------------------------------------------------------------------------------
---MKIKKNDTVMVIAGNDRGKTGKVLKVFPKESRVIVEGINLRKRHTKPS-Q---RN---PQGGILEKEAPIHISNVMI
IDPKTNEPTRIGAKIIL--DETGKKKIARVSKASGEML-----------MGQKTNPIGLRVGVIRGWDSNWYEK-KSYAP
KLKEDSKLRAYIRNRLKKAGISRIVIDRTSKNIIVNIHTSRPGVVIGKSGKEITQLEEELKTIS-N-KDVKVQISEIKRP
ELDAYLVAENIASQIEGRVSYRRAMKMAITAAMRMGAEGIRIMCSGRLAGAEIARAEQYKEGRIPLHTLRAD--IDYAHG
RAETVYGSIGIKVWICRGEI-LGKR-V--S-E------------------------------------------------
--------------------------------------------------------------------------------
--------------------------------------------M----AVTDPIADFLTRIRNASKAKLLRVDI-PASK
MKIQIAEILKNENYIHDYTIIE-DNKQNILRIQLKYR-GGVPAISGLRRISKPGLRIYKPAEQLPRVLNGLGTAVISTSK
GLLTDKQARSQSIGGEVICYI-WM--------------------------------------------------------
-------EKRALRKTRIGIVVSNKMDKTITVAIERRVAHPIYKKYFKKTTKLMAHDEKR-ECSVGDKVKIMETRPLSKRK
RWRLVEIVEKAK-------------------------------MP-----------------------------------
---------------------RSVKKG-PFVDYKLYEKVKKLNDTNQKKIIKTWSRSSTIIPEFVGHTIAVHNGKQMIPV
YITENMVGHKLGEFAPTRIFRGHPGTKADKAAKG-------------------------
>Bacteria_BacteroidetesChlorobi_group_Ignavibacteria_Ignavibacteria_Ignavibacteriales_Ignavibacteriaceae_Melioribacter_roseus_P3M
MAIRKLKPI-TPGTRFMSISSFEEITKTEPEKSLLAPLKKSGGRNNQGRVTSRHRGGGHKRKYRIIDFKR-DKHGVPAKV
FSIEYDPNRTARIALLHYADGEKRYILAPDGLKVGDTVMSGSGADIKVGNALPLKEIPLGSFVHNVELKPGKGGQIGRSA
GVSLQLMAREGKYAQLKMPSGEVRMINVECMATYGTVGNSDHENISLGKAGRSRWLG-----RRPHVRGVAMNPVDHPMG
GGEGKTSGG---GHPVS---PWGQKAKGLKTR-K-KKPSNKYIVKRRK--------------------------------
-----------------------MPGLIAKKIGMTNIFGED--------GQ--VIPVTVLEAGPCKVYGLRTADKDGYEA
LQLGF--GS-K--KE--KKVNK-PQ----LEVYKK--L--G-L-N--------P--------P-RFVKEFKNF--DVS-Q
------FKIGD-EIKA-DIFQPGDKVKVTGNSKGKGFQGVVKRHGFGGGSATHGQSDRERAPGSIGASSYPSRVFKGQRM
AGRMGGKQITVRNLKVVKVIP-----------------EQNIIMVKGAVPGSVNSIVAINK-------------------
-----------------------------------------MKVDVYKIDGTKSGQIELSKDIFEIEPNDHVLYLAVKAY
LANQRQ--GTHKAK-EKSEVRGGGRKPWRQKGRGGARA------------GSIRSPLWVGGGRIFGPKP-RNYRQKLNKK
VVQLARKSALSYKSKANQI--------------IVVED-FDF-EQPQTKKFVEVLKALNL--------------SG----
--------KKTLLLT-NGTLKNVYKSGRNIDRVSIVEANKASVYELL----NNQVLMLQKSAVQLLESTFN---------
---------------------------MAKQKTEK------QEKAA-----------------------KTA-KAGVEKE
TVVEEKIPARLKEKYNKEIAPKLMEQFGYKNFMQVPRLAKIVVNMGVGQAVQDPKILDEAVKDLETITGQKASIRTAKKS
ISNFKLREGMKIGAKVTLRREMMYEFLDRLITIALPRVRDFRGISDKSFDGRGNYTLGIKEQIIFPEINIDKVNRVLGMD
ITFVTTAKTDKEAYELLSAFGMPFRKKENN------------------MSR--IGKKPIPI-KDVTVTKD-GNLLKVKGK
LGELQMEIHP-NINVE-VTKEEIIVTRPNDEKQNRALHGLTRSLINNMVVGVTEGFSKTLDIVGVGYRAEA--KGNGVLL
T--IGYSHPIFFIPPEGIKVEVV-TPNQLKISGSDKELVGLVAAKIRSFRKPEPYKGKGIK-YS-NEVIIRKAGKTAGK-
-----------------------MIQEETNLVVADNSGAKKIRCIRVLG--GSGRRY--ASVGDIIVVSVKAAIPGGAVK
KGDVSRAVVVRTKKEVRRSDGSYIRFDENAAVLLNNQGEPRGTRIFGPVARELRDKKFMKIISLAPEVL-----------
----MDLSNLKPAKGSNKKEKRIG-RGEGSGH-GGTATRGMNGQRSRSGA-KYK----VWFEGGQMPLQRRVP-K-RGFK
SP---FKVTYQVINLDRIQK-L-----VDDDVITSAVLYQNGLISKA-AA----------PYKILGSGEIKSQITIEAHA
FSASAKQKIESVGGTIKEIKA-----------------------------------------------------------
-MLMPKRVKYRKSQRGRRKGKASRGHLVNFGDYGLKALEPAWITSRQIEACRVALSRKMKRDGKVWIRIFPDKPVSKKPL
ETRMGKGKGAPEFWVAVVKPGRILFEINGVDRETAYEALQLAAHKLPIKTKIVQRIDLES--------M-----F----L
KDTTRRLR----KRVRIRKKI-HGTPERPRLSVFKSLNHIYAQLIDDT--TGATLAAASTLS-KEIAE-ELKGKGKVEKG
RIVGKLLAKIATEKGITAAIFDRNGYPY--HGKVKAVAEGAREGGLKF--------------------------------
-------------------------------------------M---------------EAKATHKYIGSSPRKMRLVID
LIRGKSVDQAIEILHFS------------------------------PKHASVDAEKVLRSAVSNLMNKDE--NVSHDIS
ELYVKEAYVNQGPTLKRIMPAPMGRAYRIRKRSNHLTIVVATKK------------------------------------
--------------------------------------------------------------------------------
---MKLKKNDNVIVIAGNYKGKTGKILKVFPAKNRVIVEGVNLRKRHAKPS-Q---KN---PQGGIIEKEAAIDASNVMI
LDPKTNEPSRIGAKIII--DETGKKKSVRISKKSGEMLG----------MGQKTHPIGFRVGIIRGWESNWFEN-KSYAP
KLMEDHKLRLYIRKRLQNAGVSAIKIDRTSKNIILTIHTSRPGVVIGKSGKEIAQLEEELKKIT-Q-KEVKVQISEIKRP
ELDAYLVAENIAKQIEGRISFRRAMKTAITAAMRMGAEGIRVMCSGRLGGAEMARTEQYKEGRIPLHTIRAD--IDYAQA
TAQTIYGSIGVKVWICRGEI-LGKR-S--S-E------------------------------------------------
--------------------------------------------------------------------------------
--------------------------------------------M----LTTDPIADFLTRIRNAIKARKKYVDI-PSSK
MKEGLAEILKTNNYIKDYNVIE-DNKQNILRIHLQYV-NGIPSITGLKKVSKPGLRIYAGKDEIPKVLNGLGISIISTSK
GLMTDKQARKESVGGEVICQV-WM--------------------------------------------------------
-------QTRNYRKVRIGTVISTKMDKSIIVAIERRVAHPLYKKYFKKTTKLMAHDEKN-ECGLGDKVKIMETRPLSKRK
TWRLVEIIEKS--------------------------------MP-----------------------------------
---------------------RSVKKG-PYIDVKLLRKIRQLNETNQKKIIKTWSRSSTISPEFVGHTIAVHNGNKMIPV
YISENMVGHKLGEFAPTRIFRGHPGTKAEKASKAK------------------------
>Bacteria_Proteobacteria_deltaepsilon_subdivisions_Deltaproteobacteria_Desulfarculales_Desulfarculaceae_Desulfarculus_baarsii_DSM_2075
MAIKKFKPT-SPGRRFATQLVSEEITKHEPEKSLLEPLKKSGGRNSYGRVTTRHRGGGHKRKYRQIDFKR-EKLGIPARV
AGIEYDPNRSANIALLHYQDGEKRYILAPKGLKVDDVIVSDVKADIRPGNAMPLESMPLGTLLHNVEMKIGGGGQMVRSA
GAYAQLMAKEGDYAILKLPSGEMRKVHIKCRATVGQVGNEQYENVSLGKAGRNRWLG-----RRPRVRGVAMNPVDHPMG
GGEGKSSGG---RHPCS---PWGMPAKGYRTR-K-KKPSDKFIVRRRTK-------------M-----------------
-----------------------LKGLIGKKVGMTRLFLEE--------GR--AVAVTVLEVGPCHVVQIKTEDNDQYNA
LQLGF--GA-K--KA--KNVNK-PT----AGHFKK--A--G-V-E--------A--------T-STLREFRVE--DVA-D
------FEVGQ-TITA-DMFKMGDSVNVTGRSKGRGFSGVVKRHNFGGGRDTHGCT-THDAPGSIGQSADPSRVFKGVRL
PGHYGAERKQVRNLKIVDVRP-----------------EQNLVVVRGAVPGPNGGIVLVEKAG-----------------
-----------------------M-----------------PKVDVYDEKKQKVGEIELADEVFAAEVKAHLLHEVVVWQ
LAKRRA--GTACTK-TRSEVRGGGRKPWRQKGTGRARV------------GSRRSPLWRGGGTTHGPKP-RDYDYNVPKK
VRKAALKSALSDKLAEEKL--------------MVLRG-FGL-EAIKTKAFAEVLATFQT--------------Q-----
---------NVLVVT-AGPDEVLEKSARNIPMVKVLRAEGLNVYDIL----RYDRLMLLEPAVGRIEEALS---------
---------------------------MADKKKKK--------------------------------------AEGQEQP
AEVIEKVAPRLREKYLQECIPQLIEQFSYKNIMQVPKPVKAVLNMGVGEAIQNIKVLEAAAEELTMIAGQRAMINRARRS
IASFKLREGMPIGTSVTLRGEKMWFFMDKLFNIALPRVRDFRGVSATAFDGRGNYTLGVKEHIIFPEIEYDKIDKVKGMN
ITIVTTAQTDEEGRALLRLLGVPFRA----------------------MSR--IGKLPVTVPAGVEVTID-GQLVEVKGA
KGALKRQFHP-LVEIV-RDEGDLRVKPREESKNAIALWGLSRSLLFNMVHGVSAGFTKVLEINGVGYRAEL--NGGTLKL
A--LGFSHPVEFVLPEGVSGAVE-KNTIVTLSSIDKELLGQTAATIRRYRPPEPYKGKGIK-YS-DEVIRRKVGKAGTK-
-----------------------MIQPETNLQSADNSGAKRLYCIKVLG--GSKRRY--ASLGDVIVVSVKEALPNSKVK
KGDVMKAVVVRTAKEVRRADGSAIKFDDNSAVLINNAGEPIGTRIFGPVARELRARRYMKIVSLAPEVL-----------
----MKLNELKPAAGSKKDRKRVG-RGKGSGQ-GHTAGKGHKGQNARSGG-GVR----PGFEGGQMPLQRRLP-K-RGFK
NI---FKTVTAEINVRDLNR-F-----EAGSVIDALALAEAGLIKGA-FD----------VIKLLGSGELDRAVTVQVDR
ASASAMAKVEAAGGKVELI-------------------------------------------------------------
-MLAPKRVRHRKVMKGRMRGACQSGNRVSFGQYGLQAVGAGWMTNQQIESARIAITRYIKRGGKVFIRVFPDKPYTKKPA
ETRMGKGKGSPEGWVAVVPRGRMIYEIDGVARETAMEALRLASHKLPFKTRIVERS------------M-----GKT--N
PRTVALQK----RKVRVRRKV-RGTADRPRLCVFRSLNHIYCQVIDDD--SGRTLAAASSLS-DGLRQ-EPGHKGNVATA
KKVGMTIAQVAKAAGVSKVVFDRNGFLY--HGRIKALADGAREGGLEF--------------------------------
-------------------------------------------M---------------EATAKAKFVRISPRKVRLVAD
AVRGMKVEEALNKLKFT------------------------------PKKAAGLMAKVIHSAAANATQ-----NSSIDVD
KLYVKVAFVDGGPSLKRWRPRAMGRAFSIRKRTSHITVVVAER-------------------------------------
--------------------------------------------------------------------------------
MSKLSIKKDDKVMVTAGRDRGKVGKVLRVLPADNRAIVEKVNVVKRHTRPS-----QN---NQGGIVEKEMPIDISNLMV
ICDKCGKASRLGRKVLD--DG----KTSRFCKKCGELLDA---------MGQKVNPIGFRLGVIRTWDSRWFANKRDYAG
LVFEDHQIRKFLKKKLFHAGVSHIEIERAANKAKIRIHTARPGIVIGKKGSEIESVKKALEQLI-K-REVMLDIHEVRKP
EVDAQLVAESVASQLERRIAFRRAMKRAVTTALKLGAQGIRIQCSGRLGGAEMARREWYREGRVPLHTLRAD--IDYGFA
EARTTYGVIGVKVLIFKGEV-LDDR-D--K-TQ---AQA----------------S------------------------
--------------------------------------------------------------------------------
--------------------------------------------M----SMHDPIADMLTRIRNAIMARQTEVNL-PSSS
IKAAIAETLVQEGYIAGYEVVP-GSPQATLSLKLRYH-GSRSVIEGLKRVSKPSRRVYVPHTEVQKIRSGLGIAILSTNK
GVMCDREARKAKVGGEVLCEI-WM----------------------------------------------------A-N-
-------NDRGNAKALTGVVVSDKMDKTVVVQVERLVKHPIYKKYVRRRAKFMAHDEAN-DCRVGDTVLIRQSRPLSRLK
RWRVSKVLERVA-------------------------------MP-----------------------------------
---------------------RSLKKG-PFVDDHLAAKVEQSVDSGSRKVIKTWSRRSTIMPEFVGLTFAVHNGKKFVPV
FVTENMVGHKLGEFAPTRTYYGHAADKKGKKK---------------------------
>Bacteria_Thermodesulfobacteria_Thermodesulfobacteria_Thermodesulfobacteriales_Thermodesulfobacteriaceae_Thermodesulfatator_atlanticus_DSM_21156
MPIKKCKPT-SPGRRFMSFVIDPDLTGKEPEKSLLEPLKKTGGRNTYGRVTVRFRGGGHKRLYRRIDFKR-NKDNIPAKV
AAIEYDPNRSANIALLHYADGEKRYILAPLGLKVGDEVMSGENVEVKVGNCMPLRNIPLGTIIHNIELRPGKGGQIARSA
GTFAQLMAKEGDYAHLRLPSGEIRMVHLACRATIGQVGNIDHENVTLGKAGRSRWLG-----RRPHVRGIAMNPVDHPMG
GGEGRTHGG---RHPCS---PWGQLAKGLKTR-G-KKASDKFIVRRRKG-----------MAM-----------------
-----------------------VQGLIGKKLGMTRIFTPS--------GE--AVPVTVIELGPCTVVQVKTTERDGYNA
VQLGF--KP-K--KL--SKLNK-PM----QGHFVK--A--G-L-D--------H-------GF-YVLKEFKVD--DPQ-A
------FSPGQ-VITLADSLEPGKKIKVTGKSKGRGFAGAIKRWGFKRQPMSHGAKQVHRKPGSSGPSTFPGRVIKGKKM
PGHYGNETVTVRNLSIVDIKP-----------------EKNVLLVKGAVPGSVNSYVYVYFNT-----------------
-----------------------M-----------------ATVAVVNNKKEKVDEVDLREDIFNVPVKVGLLHEVVRWQ
MARWRA--GTACTK-TRGEVRGGGRKPWRQKGTGRARQ------------GSIRAPHWVGGGVVFGPKP-RDYEFKVNKK
QRRLALKMALSARAQKGKL--------------LVVDD-FGL-DEIKTKKFVEFLKGLGV--------------D-----
---------DALVVL-PERDEVVEKSARNLPKVKVLTADGLNVYDIL----DYEYLIIKKEALPKIEERLSK--------
--------------------------------------------------------------------------------
-------MSWLKQYYEEEVVPKLMEKFEYKNPMEVPRLKKIVLNMGLGEAVQNPKIIDQAVEELAMIAGQRPSIRRARKS
IAAFKLREGMPIGVMVTLRKDRMYDFLARLIHVALPRVRDFRGIPARGFDGRGNYTMGIDDHTIFPEVDPNKVEKIKGMN
ITFVTSAETDEEAFELLKLLGMPFKRRR--------------------LSR--IGRRPVPVPDGVKVEIK-EDKVIVQGP
KGRLEKPHPP-LVEIK-VEGNEIKVLPAQVQRKVKAFHGLARALVNNWVTGVSKGFTKSLDIVGLGYKAEL--KGDTLVL
S--VGYSHPVEFKLPQGVTAKVQ-RQFQIILEGIDKELVGQTAANIKKIRPPEPYKGKGIR-YT-GEKILRKAGKGGKK-
-----------------------MIQQQSYLNVADNSGAKRIMCIRVLG--GSGRRY--ARIGDVIIASVKEALPNSKVK
AGDVVRAVVVRTKKEQPRPDGTLIRFDENAAVLINQWGEPIGTRIFGPVGRELRSKKFMKIISLAPEVLM----------
-AERISLSNLSPFPGSKKKEKRVG-RGPGSGH-GKTACKGHKGQKARAGG-GVP----PWFEGGQMPILRRLP-K-RGFK
NP---FKIEYAVLNVGDLAKKF-----SDGAEVSPEILRQAKILKGT-PK----------PLKILGDGEIKIALKVKCHA
ISKSAREKIEAAGGTVEIISR-----------------------------------------------------------
MLLQPRKVKYRKQQKGRNRGKAWRGNAVTFGEFGLRALEHCWLTSQQIEAGRVAIVRCAKKGAKIWIRVFPDKPITKKPA
ETRMGKGKGNVEGWVAVIKPGRIIYEIEGVPEEIAREALRLAADKLPIKCKIVSREDRV---------M-----GKT--S
KKVLARLR----RKRRVRKKI-FGTPERPRLSVFRSSKHIYAQIIDDV--HGRTLVAASSLS-PQIKE-KVKEGGKTAVA
KVVGELIGQRAIEAGIKKVVFDRGGYKY--HGRVKALADGARAAGLEF--------------------------------
-------------------------------------------M---------------EARAQAKYVRISPYKARLVVD
LIRGKSVDEALNILRFT------------------------------PKKGARLVRKVLESAVANAEH-----NYSMDPD
RLYVKRAYVDEGPRLKRIWPRAFGRASRILKRTSHITIVVEEKPEK----------------------------------
--------------------------------------MRL-------FKS----------------QRR-----DIKPH
QVKVHIRKNDQVVVIAGKDKGKIGKVLQVFPRRQRAIVEGVNVVKRHMKPT-----PY---AEGGIVEKPAPVHISNLMV
FCPKCARGVRIGRKFLE--DG----TKVRVCKKCGEIIEAKE-------LGQKVNPIGLRIGITRTWDSRWFAK-NDFPK
LVHEDFKIRRFIKERLKHAGISKIEIERAANKVRIIIHTARPGIVIGKKGVEIEALKKALEELTEG-KEIHIDIVEVRRP
ELDAQLVAENIAMQLERRVSFRRAMKRAVALAMRFGAQGIRVQCKGRLGGAEIARKEWYREGRVPLHTLRAD--IDYGFA
EANTKYGVIGVKVWLFKGEV-LPEK-G--E-MA---PLN----------------I------------------------
--------------------------------------------------------------------------------
--------------------------------------------------MTDPIADMLARIRNACLVHHKTVEI-PASK
MKLAIAKILKEEGYIEDFRFVP-EGPQGKIEIVLKYDDEKRPVIAGMKKVSKPGRRVYVKKDELPKVLGGYGIAIISTSQ
GIMTDREARKRGIGGEVICEV-WM---S----------------------------------------------------
-------EKKGNPKQFIGIVVSDKMNKTVVVAVERLKMHPIYKKYIKRRKKFMAHDEEN-ACRIGDKVLIEETRPLSRHK
RWRVKTIIERAKVLEKETS---QEE------------------MP-----------------------------------
---------------------RSRKKG-PFVDEHLWKKVRKALETGDKKVIKTWSRRSVILPEFVGLTFAVHNGQKFIPV
YVTESMVGHKLGEFAPTRTYRGHAADKGKVKGKKK------------------------
>Bacteria_Thermodesulfobacteria_Thermodesulfobacteria_Thermodesulfobacteriales_Thermodesulfobacteriaceae_Thermodesulfatator_indicus_CIR29812_DSM_15286
MPIKKCKPT-SPGRRFMSFVIDPDLTGKEPEKSLLEPLKKTGGRNVYGRVTVRFRGGGHKRLYRRIDFKR-NKDGIPAKV
AAIEYDPNRSANIALLHYADGEKRYILAPLGLKVGDILMSGENVEVKVGNCMPLKNIPLGTIIHNIELRPGKGGQMARAA
GTFAQLMAKEGDYAHLRLPSGEIRMVHLNCRATIGQVGNIDHENVTLGKAGRSRWLG-----RRPHVRGVAMNPVDHPMG
GGEGRTHGG---RHPCS---PWGQLAKGLKTR-G-KKPSDKFIVRRRKG-------------M-----------------
-----------------------VQGLIGKKLGMTRIFTPS--------GE--AVPVTVIELGPCTVVQVKTQDRDGYNA
VQLGF--KP-K--KL--TKLNK-PM----QGHFTK--A--G-L-D--------H-------GF-YVLKEFKVD--DPE-A
------FSPGQ-VITLADSIEPGKKIKVTGKSKGRGFTGAIKRWGFRRQPMSHGAKQVHRKPGSSGASAFPGRVIKGKKM
PGHYGNETVTIRNLSIVDVKP-----------------EKNVILVKGAVPGSVNSYVYVYFNT-----------------
-----------------------M-----------------ATVAVVNNKKEKVDEVNLREDIFNVPVKVGLLHQVVRWQ
MARWRA--GTACTK-TRGEVRGGGRKPWRQKGTGRARQ------------GSIRAPHWVGGGVVFGPKP-RDYEFKVNKK
ERRLALKMALSARAQEGKL--------------LVVDD-FGL-DEIKTKKFVEFLKGLGA--------------E-----
---------DALVVL-PERDEVVEKSARNLPTVKVLTVDGLNVYDIL----DYEYLIIKREALPKIEERLSR--------
--------------------------------------------------------------------------------
-------MSWLKQYYEEEVVPKLMEKFGYKNKLEVPRLKKIVLNMGLGEAVQNPKIIDQAVEELAIIAGQRPSIRRARKS
IAAFKLREGMPIGVMVTLRKNRMYDFFTRLVNVALPRVRDFRGVPARGFDGRGNFTMGIDDHTIFPEVDPNKVEKIKGMN
ITFVTTAETDEEAFELLKNLGMPFKRKR--------------------LSR--IGRKPIPLPDGVKVEIK-EDKIIVQGP
KGRLEKPRPP-LVEIK-VEDKEVKVLPAEVQTKVKAFHGLARALLNNWVVGVYKGFTKSLDIVGLGYKADL--KGDTLIL
S--VGYSHPVEFKLPKGVSAKVQ-RQFQIILEGIDKELVGQTAANIRKIRPPEPYKGKGIR-YT-GEKILRKAGKGGKK-
-----------------------MIQQQSYLNVADNSGAKKIMCIRVLG--GAGRRY--ARIGDVIIASVKEALPNSKVK
AGDVVRAVVVRTKKEQPRPDGTLIRFDENAAVLINQWGEPIGTRIFGPVGRELRSKRFMKIISLAPEVLM----------
-AERISLSNLSPFPGSKKKEKRVG-RGPGSGH-GKTASKGHKGQKARTGG-GVP----PWFEGGQMPILRRLP-K-RGFK
NP---FRVEYAVINVGDLAKRF-----AAGDEVTPEILRQAKILKGS-PK----------PLKILGDGEISIAIKVKCHA
ISKSAKEKIEAAGGSVEIISL-----------------------------------------------------------
MHLQPRKVKYRKQQKGRNRGKAWRGNAVSFGEFGLRALEHCWLTSQQIEAGRVAIVRCAKKGAKIWIRVFPDKPITKKPA
ETRMGKGKGSVEGWVAVIKPGRIIYEVEGVPEEVAREALRLAADKLPIKCKIVSREDRV---------M-----GRT--S
KKVLARLR----RKRRVRKKI-FGTPERPRLSVFRSCKHIYAQIIDDV--HGKTLVAASSLT-PQIRE-KVKEGGKTAAA
KVVGEFLGQRALEAGIKKVVFDRSGYKY--HGRVKALADGARAAGLEF--------------------------------
-------------------------------------------M---------------EARAQAKYVRISPYKARLVVD
LIRGKSVDEALKILQFT------------------------------PKKGARLVRKVLESAVANAEH-----NYQMDPD
QLYVKRAYVDEGPRLKRFWPRAFGRASRILKRTSHITVVVEEKPEK----------------------------------
--------------------------------------MRF-------FRS----------------QRR-----DIKPH
QVKVHIRKNDQVVVITGKDKGKIGKVLQVFPRRQRAIVEGVNIVKRHMKPT-----PY---TEGGIVEKPAPVHISNLMV
FCPKCNKGVKVGRKFLE--DG----TKVRVCKKCGEIIEAKE-------MGQKVNPIGLRIGITRTWDSRWFAK-GDFPK
FVHEDYRIRRFIKDRLKHAGISKIEIERAANKVRIIIHTARPGIVIGKKGVEIEALKKELEKLTGG-KEIHVDIVEVRRP
ELDAQLVAENIATQLERRVSFRRAMKRAVALAMRFGAQGIRVQCKGRLGGAEIARKEWYREGRVPLHTLRAD--IDYGFA
EANTKYGVIGVKVWLFKGEV-LPEK-G--E-MA---PLN----------------I------------------------
--------------------------------------------------------------------------------
-------------------------------------------------MMTDPIADMLARIRNACQVHHKTVEV-PASK
MKLAIAKILKEEGYIEDFRFIP-EGPQGKIEITLKYDEQKRPVIAGMKKVSKPGRRIYVKKEDLPQVLGGFGIAIISTSQ
GIMTDKEARKRGIGGEVICEV-WM---A-E--------------------------------------------------
-------KAKKGIKRFVGIVVSDKMDKTVVVAVERLKMHPIYKKYIKRRKKFMAHDEEN-ACRVGDKVLIEETRPLSRHK
RWRVKSIIERAKVLDKGTEEKAQEE------------------MP-----------------------------------
---------------------RSKKKG-PFVDEHLWKKVRKALETGDKKVIKTWSRRSTILPEFVGLTFAVHNGHKFIPV
YVTENMVGHKLGEFAPTRTYRGHAADKGKVKGKKK------------------------
>Bacteria_Thermodesulfobacteria_Thermodesulfobacteria_Thermodesulfobacteriales_Thermodesulfobacteriaceae_Thermodesulfobacterium_sp._OPB45
MPIKKFKPT-SPGRRFMTCLVNPELSKKEPEKSLVEPLKKTGGRNNYGRITVRFRGGGHKRLYRIIDFKR-DKDNIPAKV
IALEYDPNRSANIALLQYADGEKRYILAPEGLKVGDVVMSGENVEIKVGNALPLKNIPVGTMVHNVELRPKKGGQIARSA
GTFAQILGKEGDYVILRLPSGEIRMIHGDCKATIGQVGNLDWENITIGKAGRSRWLG-----RRPHVRGVAMNPVDHPLG
GGEGRSHGG---RHPCS---PWGWLCKGLKTR-K-KKPSDKFILKRRK--------------M-----------------
----------------------KLEGLIGKKLGMTRIFDEE--------GN--AIPVTVLQVGPCAVVQVKTVEKDGYNA
VQLGF--DP-K--KL--TKCTF-PM----IGHFLK--A--G-L-E--------T-------GF-YILREFRID--DPS-E
------FKPGQ-YISLSDALEKGIKVDVTGTSKGRGFTGTIKRWNFSRQPMSHGAKQVHRKKGSSGSTTFPGRVIKGKKM
PGHYGNETVTIKNLTVVDIIP-----------------EKNLLLVKGAVPGWNNGYVMVYFKEKGS--------------
-----------------------M---------------EAIKAKLIDSSANIIGEIELPSDLYGVTPKVGLLHEVVRWQ
MARWRA--GTACTK-TRGEVRGGGRKPWPQKHTGRARQ------------GSIRAPQWVGGGVVHGPKP-RSYEFKLNKK
VRRLGLKMALSSRALANKV--------------YVAED-FPVKDKPKTKVLKNFLDTLGI--------------N-----
---------DALIVV-PERNLILEKSADNLPKVKVLAVEGLNVYDIL----NHQNLILAKDALPKIEERLRR--------
--------------------------------------------------------------------------------
-------MSWLKDYYLNEVRKRLMEKFNYKNIYEVPKIEKICINMGLGEATANPKIIDQALVELAQITGQKPKICRARKS
IAGFKLRKGVPIGVAVTLRKKRMYDFLTRLIHVALPRVKDFKGLSRSGFDGRGNYTFGITDHTIFPEVDLSKVEKIKGMS
ITIVTTAETDEEAYELLKELGMPFRR----------------------LSR--IGRKPIKIPSGVKVQIKEDGIIEVEGP
KGKLVKKLPP-LVKVH-IEDNTLIVLRKKLKKKAKAFQGLARSLINNMVIGVTEGFKKSLDIVGLGYKAEL--KGDEIIF
S--LGYSHPINFKLPEGISAKIE-KQARVIIEGIDKELVGQVAANIRKLRPPEPYKGKGIR-YT-GEVIYRKAGKAGKGA
K----------------------MIQQQTYLNVADNSGAKKIMCIRVLG--GPGRKY--GSVGDIIVASVKEALPNSKVK
EGDVVRAVIVRTKKEVARPDGTYVRFDENAAVLINQYKEPIGTRIFGPVARELRTKGFMKIISLAPEVVM----------
-SELITLENLKPFPKSKHKEKRVG-RGHGSGH-GKTSCRGHKGQKARKSP-DIA----PWFEGGQTPLIRRVP-K-RGFK
NP---FKIEYKIINIKDLVKKF-----QPNEVVDHNSLKERGLLKGK-NK----------PVKILGEGEIDIPLIVRVNA
ISKTAKEKIEKAGGKVEIIKV-----------------------------------------------------------
MLLQPKKTKYRKQQKGRVRGKATCGYTLEFGEYGLKVLEGGWLTAQQLEAGRVAIVRTAKKGAKIWIRVFPDKPITKKPA
ETRMGKGKGAVEGWVAVVKPGRIIYEISGVPEEVAKEALRLAASKLPFKCKIVSREEI----------MAK---EKR--K
RKEEARLR----RKKRIRKKI-FGTPERPRLCVYKSCKHIYAQIIDDT--IGHTLVAASSLS-PEIRE-KLKKGGKTEVA
RAVGELIAKKALEKGITKVCFDRGGFKY--HGRIKALADAARAAGLEF--------------------------------
-------------------------------------------M---------------KARATAKYVLISPYKARLVID
LIRGKKVDEALSILQFT------------------------------PKKAARIIKKVLESAIANAEN-----NYGMDVD
KLYVTEAYVNEGPRLKRIWPRAWGRASRILRRMSHITVVVEEKDEKKKKRR-----------------------------
--------------------------------------MI--------KRG----------------SKN-----LPKPH
EAKIHIRKNDMVVVIAGKDKGKIGKVLKVFPRKGRAIVEGVNIVKKHMKPT-----PY---SSGGIIEKPAPIHVSNLMI
YCPKCKRGVKVGRKFLE--DG----TKVRFCKKCGEIIEAKE-------MGQKVNPIGLRIGIIKTWDSRWFAKPSEFAK
YVHEDYLIRKYLKDNYFHAGIARIEIERASNKVRIIIHSARPGIIIGKKGAEIEKIKKELAEIAKN-KEIEVLVNEVRRP
ELEAQLVAENIATQIERRVSFRRAMKRAVTLVMRFGAQGVKVQCSGRLGGVEIARSEWYRVGRVPLSTLRAD--IDYGFA
EAITKYGSIGVKVWIFKGEV-LPEK-G--E-QE---RIV----------------I------------------------
--------------------------------------------------------------------------------
-------------------------------------------------MMTDPIGDMLIRIKNALMARHKSVII-PASK
IKLEIARILKEEGYIEDYKYIK-EEPQPKIEIILKYDENKRPVIAGVKRVSKPGRRIYKGYRDLPKVLDGFGIAIVSTSQ
GIMTDHEAKKRKIGGEVICEI-WM--------------------------------------------------------
----------SKRKQFIGTVVSDKMDKTVVVMVETLVKHPLYGKYIKRRKKYMAHDENN-ECRIGDKVLIEETRPLSRRK
RWRVRQILERGKIVELGKGEEGGEE------------------MP-----------------------------------
---------------------RSKKKG-PFVDEHLLKKVLKAKETGDKKPIKTWSRRSTIIPEMVGLTFAVHNGHKFIPV
YVTENMVGHKLGEFAPTRTYKGHPADKGRVKGVKKK-----------------------
>Bacteria_Thermodesulfobacteria_Thermodesulfobacteria_Thermodesulfobacteriales_Thermodesulfobacteriaceae_Thermodesulfobacterium_hydrogeniphilum_DSM_14290
MPIKKCKPT-SPGRRFQSYLVNPELTKKEPEKSLVEPLKKTGGRNNYGRITVRFRGGGHKRLYRIIDFKR-DKDNIPAKV
IALEYDPNRSANIALLQYADGEKRYILAPLGLKVGDVVMSGENVEIKVGNASPLKNIPVGTIVHNVELKPKKGGQLARAA
GTFAQILGKEDKYVILRLPSGEIRKVHENCKATIGQVGNLEWENVMLGKAGRSRWLG-----RRPHVRGVAMNPVDHPLG
GGEGKSHGG---RHPCS---PWGWLCKGLKTR-K-KKPSDKFIIRRRKG-------------M-----------------
----------------------KLEGLIGKKLGMTRVFDEE--------GN--VIPVTVLQVGPCAVVQVKTVDKDGYNA
VQLGF--DP-K--KL--TKCTF-PM----IGHFLK--A--G-L-D--------T-------GF-YILREFKIE--DPA-E
------FKPGQ-YITLTDPIEKGIKIDVTGTSKGRGFTGCIKRWNFSRQPMSHGAKKVHRKRGSSGANTFPGRVIKGKKM
AGHYGNETVTIKNLTVVDIIP-----------------EKNLLLVKGAVPGWTNGYVMVYFK------------------
-----------------------M---------------DVIKAKLVDSTANIIGEIDLPIDIYGVYPKEGILHEIIRWQ
MARWRA--GTACTK-TRGEVRGGGRKPWPQKHTGRARQ------------GSIRAPQWVGGGVVHGPKP-RCYEFKLNKK
VRRLGLKMALSSRALTNKL--------------FVAED-FPVKDQPKTKILKGFLDNLGL--------------K-----
---------EALIIV-PERNLVLEKSATNLPKVKVLAVEGLNVYDIL----NHENLILAKDALSKIEERLRR--------
--------------------------------------------------------------------------------
-------MSWLRDYYKNEVIPKLKERFGYKNIHEIPKLEKICVNMGLGEAVSNPKIIDQALIELAQITGQKPKICKARKS
IAGFKLRKGMPIGVMVTLRKNRMYDFLARLIHVALPRVKDFKGLSKSGFDGRGNYTLGITDHTIFPEVDSSKVERIKGMS
ITIVTTAETDEEAYELLKELGMPFRR----------------------VSR--IGRKPIKIPTGVKVEIKDDGIVVVEGP
KGKLEKKLPP-LVKVN-IDGDTVIVLRKKLRNKAKAFQGLARSLINNMVIGVTQGFKKSLDIVGLGYKAEV--KGNEIVF
S--LGYSHPINFKLPEGITAKTE-KQVRVIVEGIDKELVGQVAANIKRLRPPEPYKGKGIR-YT-GEIILRKAGKAGKGA
KK---------------------MIQQQTYLNVADNSGAKKIMCIRVLG--GSGRKY--GTVGDIIVASVKEALPNSKVQ
AGDVVKAVIVRTKKEISRPDGTHIRFDENAAVLINQYKEPVGTRIFGPVARELRAKGFMKIISLAPEVLM----------
-NKVITLDELKPFYGSKHKKKRVG-RGHGSGH-GKTSCRGHKGQKARKSP-DIS----PWFEGGQTPIIRRLP-K-RGFK
NI---FKIEYTVINIKDLAERF-----KENEIVDYESLQMKGLIKGK-NK----------LIKILGDGEINIPLIVKVHA
ISRSAKEKIEKAGGKVELVKV-----------------------------------------------------------
MLLQPRKTKYRKQQKGRVRGKATSGYTLEFGEYGLKVLEGGWLTAQQIEAGRVAIVRTAKKGAKIWIRVFPDKPITKKPA
ETRMGKGKGSVEGWVAVVKPGKIIYEISGVPEEVAREALRLAASKMPFKCKIVTREEF----------MAK---SKR--E
KKVEARLR----RKKRVRKKI-FGTPERPRLSVYKSCKHIYAQIIDDT--IGHTLVAASSLS-PEIRE-KVKKGGKTEVA
KAVGELLAKKALEKGITKVCFDRGGFKY--HGRIKALADAARAVGLQF--------------------------------
-------------------------------------------M---------------KARATAKYVLISPYKARLVID
LIRGKKVDEALNILQFT------------------------------PKKAARIIKKVLESAIANAEN-----NYGMDVD
KLYVSEAYVNEGPRLKRIWPRGWGRASRILRRMSHITVVVEEKEEKRKGR------------------------------
--------------------------------------MI--------KRG----------------NKK-----LPKPH
EAKVHIRKNDMVVVIAGKDKGKIGKVLKVFPRKGRAIVEGVNIVKRHMKPT-----PY---SSGGIIEKPAPIHVSNLMI
YCPKCKRGVRIGKKILE--NG----TKVRVCKKCGEIIEAEE-------MGQKVNPIGLRIGITRTWDSRWVAKSSEFPK
YVHEDYLIRKYLKDNYYHAGIARIEIERAANKIRIIIHSARPGIVIGKKGAEIEKIKKELKNTLKD-YEIEVLVNEVRRP
ELEAQLVAENIATQIERRVSFRRAMKRAVALVMRFGAQGVKVQCSGRLGGAEIARSEWYRVGRVPLSTLRAD--IDYGFA
TAITKYGSIGVKVWIFKGEV-LPER-E--G-QE---KVV----------------I------------------------
--------------------------------------------------------------------------------
-------------------------------------------------MMTDPIADMLIRIKNALMARHKTVVI-PASK
IKLEIARILKEEGYIEDFKYIN-EKPQGKIEIVLKYDENKRPVIAGVKRVSKPGRRIYMGYKDLPKVLDGLGIAIVSTSQ
GIMTDHEARRRKVGGEILCEI-WM--------------------------------------------------------
----------GRRKQFIGTVVSDKMNKTVVVMVETLVKHPLYGKYIKRRKKYMAHDENN-ECKIGDKVLIEETRPLSRRK
RWRVREILERAKRLELEEPSEGGE-------------------MP-----------------------------------
---------------------RSKKKG-PFVDEHLLKKVLKARETGDKKPIKTWSRRSTIIPEMVGLTFAVHNGHKFIPV
YVTENMVGHKLGEFAPTRTYKGHPADKGKVKGVKKK-----------------------
>Bacteria_Thermodesulfobacteria_Thermodesulfobacteria_Thermodesulfobacteriales_Thermodesulfobacteriaceae_Thermodesulfobacterium_commune_DSM_2178
MPIKKCKPT-SPGRRFQTYLVNPELTKKEPEKSLVEPLKKSGGRNNYGRITIRFRGGGHKRLYRIIDFKR-DKDNIPAKV
IALEYDPNRSANIALLQYADGEKRYIIAPVGLKVGDVVMSGESVEIKVGNALPLKNIPVGTMVHNVELRPKKGGQLARSA
GAFAQVLGKEGDYVILRLPSGEIRKVHGNCRATIGQVGNLEWENVILGKAGRSRWLG-----RRPHVRGVAMNPVDHPLG
GGEGRSHGG---RHPCS---PWGWLCKGRKTR-K-KKPSDKFIIRRRKG-------------M-----------------
----------------------KVEGLIGKKLGMTRVFDAD--------GN--VVPVTVLQVGPCTVVQVKTEEKDGYNA
VQLGF--DP-K--KL--TKFTL-PM----IGHFLK--A--G-L-D--------T-------GF-YILKEFKVE--NPQ-E
------FVPGQ-VLTLSDGLEKGIKVDVTGITKGRGFTGTIKRWNFQRQPMSHGAKKVHRKRGSSGANTFPGRVIKGKKM
AGHYGAERVTIKNLTVVDIDP-----------------EKNLLLVKGGVPGWNNGYVMVYFK------------------
-----------------------M---------------EAIKAKVIDASAKIVGEMELPLDIYGVYPKEGILHEIVRWQ
MARWRA--GTACTK-TRGEVRGGGRKPWPQKHTGRARQ------------GSIRAPQWVGGGVVHGPKP-RSYEFKLNKK
VRRLGLKMALSSRALTNKL--------------FVAEG-FPVVEKPKTKLLKSYLDTLGI--------------N-----
---------EALIIV-PERNLVLEKSASNLPKVKVLAVEGLNVYDIL----NHENLIISKEALDKIEERLRR--------
--------------------------------------------------------------------------------
-------MSWLKEYYKNEVIPRLRERFGYKNIHQVPKLEKISVNMGLNEAVTNPKVIDQAMVELAQITGQKPKICRARKS
IAGFKLRKGMPIGVMVTLRGDRMYDFLTRLINIALPRTKDFKGLPKSGFDGRGNYTFGITDHTIFPEIDTSKVEKIKGLS
VTIVTTAKTDEEAYALLKELGMPFRG----------------------VSR--VGRKSIKIPNGVKFYLKEDGFMVVEGP
KGKIEKKLPP-LVKVV-VEGDTIVVQRKKLKNKAKAFQGLTRALINNMVIGVTQGFQKVLDIVGLGYKAEV--KGDEIVF
S--LGYSHPINFKLPKGITAKVE-RQVRLTLEGIDKELLGQVAANIRKLRPPEPYKGKGIR-YA-DEVIYRKAGKSGKGA
KK---------------------MIQQQTYLNVADNSGAKKIMCIRVLG--GSHRKY--GSVGDIIVASVKEAIPNSKVK
EGDVVKAVIVRTKKEVARPDGTHIRFDENAAVLINQYKEPIGTRIFGPVARELRAKGFMKIISLAPEVI-----------
----MTLEKLKPFAGSKHREKRVG-RGHGSGH-GKTSCRGHKGQKAREGL-DIR----PWFEGGQTPLIRRVP-K-RGFN
NI---FKKEYKVVNVKDLAERF-----EANAVVDLESLKLKGLLKGK-DK----------LVKLLGDGEIDKPLIVKVHA
VSKTAKEKIEKAGGKVEIVKV-----------------------------------------------------------
-MLQPKKTKYRKQQKGRVRGKATSGHTVEFGEYGLKVLEGGWLTARQIEAGRVAIVRVAKKGAKVWIRVFPDKPVTKKPA
ETRMGKGKGAVEEWVAVVKPGKIIYEIAGVPEEVAKEALRLAASKMPFKCKIVSREEF----------MAE---RKR--E
KKVEARLR----RKKRIRKKI-FGTPERPRLCVYKSLKHIYAQIIDDV--TGHTLVAASSLS-PEIRE-KISQGGKIEVA
KAVGELIAKKALEKGITKVVFDRGGFKY--HGRIKALADAARAAGLQF--------------------------------
-------------------------------------------M---------------KARATAKYVLISPYKARLVVD
LIRGKRVDEALNILAFT------------------------------PKKAARIVKKVLESAIANAEN-----NYGMDVD
KLYVAEAYVNEGPRLKRIWPRAWGRASRILRRMSHITVVVEEREEKSKKRR-----------------------------
--------------------------------------------------------------------------------
----------MVVVIAGKDKGKIGKVLKVFPRKGRAVVEGVNLVKRHMKPT-----PY---SSGGIIEKPAPIHISNLMV
YCPKCKRGVKIGRKFLE--DG----TKVRFCKKCGEIIEVKE-------MGQKVNPIGLRIGITRTWDSRWFAKPSEFPK
YVYEDYLIRKFLKEKYFHAGISKIEIERAANKVRVIIYSARPGIVIGKKGAEIEKIKNELGKLIKE-REFEVLVNEVRRP
ELEAQLVAENIATQIERRVSFRRAMKRAVSLVMRFGAQGVKVQCSGRLGGAEIARSEWYRVGRVPLSTLRAD--IDYGFA
TAVTKYGSIGVKVWIFKGEV-LPEK-E--G-QE---RLV----------------I------------------------
--------------------------------------------------------------------------------
-------------------------------------------------MMTDPIADMLIRIKNALQARHKTVVI-PASK
IKLAIVKILKDEGYIEDFIYHD-EKPQGKIEIILKYDEFKRPVISGIKRISKPGRRIYRGYKDLPKVLDGLGIAIVSTSK
GIMTDHEARRLKVGGEVICEI-WM--------------------------------------------------------
--------DMGRRKTFIGTVVSDKMDKTVVVMVETLVKHPLYGKYIKRRKKYMAHDENN-ECKIGDKVLIEETRPLSRRK
RWRVREIIEKAKVLEVKEDLEGGE-------------------MP-----------------------------------
---------------------RSKKKG-PFVDEHLLKKVLAARETGDKKPIKTWSRRSTIIPEMVGLTFAVHNGHKFIPV
YVTENMVGHKLGEFAPTRTYKGHPADKGKVKGVKKK-----------------------
>Bacteria_Thermodesulfobacteria_Thermodesulfobacteria_Thermodesulfobacteriales_Thermodesulfobacteriaceae_Thermodesulfobacterium_hveragerdense_DSM_12571
MPIKKCKPT-SPGRRFQTYLVNPELTKKEPEKSLVEPLKKSGGRNNYGRVTIRFRGGGHKRLYRIIDFKR-DKDNVPAKV
VALEYDPNRSANIALLQYADGEKRYIIAPVGLKVGDVVMSGDSVEIKVGNALFLKNIPVGTMVHNVELRPKKGGQLARSA
GSFAQVLGKEGDYVILRLPSGEIRKVHGNCKATIGQVGNLEWENVMLGKAGRLRWLG-----RKPHVRGIAMNPVDHPLG
GGEGRSHGG---RHPCS---PWGWLCKGRKTR-K-KKASDKFILRRKG--------------M-----------------
----------------------KVEGLIGKKLGMTRVFDAD--------GN--VVPVTVIQVGPCAVVQVKTEEKDGYNA
VQLGF--DP-K--KL--TKFTL-PM----IGHFLK--A--G-L-D--------T-------GF-YLLKEFKVE--NPQ-E
------FVPGQ-VLTLSDGLEKGIKVDLVGITKGRGFTGTIKRWNFQRQPMSHGAKKVHRKRGSSGANTFPGRVIKGKKM
AGHYGVERVTIKNLTVVDIDP-----------------EKNLLLVKGGVPGWNNGYVMVYFK------------------
-----------------------M---------------EAIKAKVIDASAKIVGEMDLPLDIYGVYPKEGILHEIVRWQ
MARWRA--GTACTK-TRGEVRGGGRKPWPQKHTGRARQ------------GSIRAPQWVGGGIVHGPKP-RSYEFKLNKK
VRRLGLKMALSSRALTNRI--------------FVAEG-FPVAEQPKTKLLKSYLETLGI--------------N-----
---------EALIIV-PERNLTLEKSASNLPKVKVLAVEGLNVYDIL----NHENLIVSKEALDKIEERLRR--------
--------------------------------------------------------------------------------
-------MSWLKDYYKNEVISRLRERFGYKNIHQVPKLEKISVNMGLNEAVANPKIIDQAMVELAQLTGQKPKVCKARKS
IAGFKLRKGMPIGVMVTLRGDRMYDFLTRVINIALPRTKDFKGLSKSGFDGRGNYTFGINDHTIFPEIDSSKVDKIKGLS
ITIVTTAKTDEEAYALLKELGMPFRG----------------------VSR--VGRKPIKIPNGVKFYLKEDGFMVAEGP
KGRLEKKLPP-LVKVV-VEGDTIIVQRKKLKNKAKAFQGLTRALINNMVIGVTQGFQRALDIVGLGYKAEV--KGEEIVF
S--LGYSHPINFKLPKGITAKAE-RQVRLTLEGIDKELLGQVAANIRKLRPPEPYKGKGIR-YA-DEVIYRKAGKSGKGG
KK---------------------MIQQQTYLNVADNSGAKKIMCIRVLG--GSHRKY--GSVGDIIVASVKEAIPNSKVK
EGDVVKAVIVRTKKEVARPDGTHIRFDENAAVLINQYKEPIGTRIFGPVARELRAKGFMKIISLAPEVIM----------
-NKVIDLEELKPLAGSKHREKRVG-RGHGSGH-GKTSCKGHKGQKARRGL-EIH----PWFEGGQTSLIRRVP-K-RGFN
NV---FKKEYEVVNVKDLAERF-----EANAVVDLESLRLKGLLKGK-NK----------LVKLLGDGEIDKALTIKVHA
VSKTAKEKIEKAGGKVEIVKA-----------------------------------------------------------
MLLQPKKTKYRKQQKGRVRGKATSGHTVEFGEYGLKVLEGGWLTARQIEAGRVAIVRVAKKGAKVWIRVFPDKPITKKPA
ETRMGKGKGAVEEWVAVVKPGKIIYEIAGVPEEVAKEALRMAASKMPFKCKIVSREEF----------MAE---RKR--E
KKVEARLK----RKKRVRKKV-FGTPERPRLSVYKSLKNIYVQIIDDV--TGHTLVAASSLS-PEIRE-KISEGGKIEVA
KAVGELIAKKALEKGITKVVFDRGGFKY--HGRIKALADAARAAGLQF--------------------------------
-------------------------------------------M---------------KARATAKYVLISPYKARLVVD
LIRGKKIDEALNILAFT------------------------------PKKAARIVKKVLESAIANAEN-----NYGMDVD
KLYVAEAYVNEGPRLKRIWPRAWGRASRILRRMSHITVVVEEKEEKSKKRR-----------------------------
--------------------------------------MI--------KRG----------------NKK-----APKPH
EVKLHVRKNDMVVVIAGKDKGKIGKVLKVFPRKGRAVVEGVNLVKRHMKPT-----PY---SSGGIVEKPAPVHISNLMV
YCPKCKKGVKIGRKFLE--DG----TKVRFCKKCGEIIEVKE-------LGQKVNPIGLRIGITRTWDSRWVAKPSEFPK
YVYEDYLIRKFLKEKYFHAGISKIDIERAANKVRVIIYSARPGIVIGKKGAEIEKIKNELGKLIKE-REFEVLVNEVRRP
ELEAQLVAENIATQIERRVSFRRAMKRAVSLVMRFGAQGVKVQCSGRLGGAEIARSEWYRVGRVPLSTLRAD--IDYGFA
TAVTKYGSIGVKVWVFKGEV-LPEK-E--G-QE---RLV----------------I------------------------
--------------------------------------------------------------------------------
-------------------------------------------------MMTDPIADMLTRIKNALQSRQKTVVV-PSSK
IKLAILKILKEEGYIEDFIYHD-EKPQGKIEIVLKYDELKRPVISGIKRVSKPGRRIYRGYKDLPRVLDGLGIAIVSTSQ
GIMTDHQARRLKVGGEVICEI-WM--------------------------------------------------------
----------SGKKSFIGTVVSDKMDKTVVVMVETLVKHPLYGKYIKRRKKYMAHDENN-ECKIGDKVLIEETRPLSRRK
RWRVREIIEKAKVLEVKEDLEGGE-------------------MP-----------------------------------
---------------------RSKKKG-PFVDDHLLKKVLAARETGDKKPIKTWSRRSTIVPEMVGLTFAVHNGHKFIPV
YVTENMVGHKLGEFAPTRTYKGHPADKGKVKGVKKK-----------------------
>Bacteria_Thermodesulfobacteria_Thermodesulfobacteria_Thermodesulfobacteriales_Thermodesulfobacteriaceae_Thermodesulfobacterium_thermophilum_DSM_1276
MPIKKCKPT-SPGRRFQTYLVNPELTKKEPEKSLVEPLKKSGGRNNYGRVTIRFRGGGHKRLYRIIDFKR-DKDNVPAKV
VALEYDPNRSANIALLQYADGEKRYIIAPVGLKVGDVVMSGDSVEIKVGNALFLKNIPVGTMVHNVELRPKKGGQLARSA
GSFAQVLGKEGDYVILRLPSGEIRKVHGNCKATIGQVGNLEWENVMLGKAGRLRWLG-----RKPHVRGIAMNPVDHPLG
GGEGRSHGG---RHPCS---PWGWLCKGRKTR-K-KKASDKFILRRKG--------------M-----------------
----------------------KVEGLIGKKLGMTRVFDAD--------GN--VVPVTVIQVGPCAVVQVKTEEKDGYNA
VQLGF--DP-K--KL--TKFTL-PM----IGHFLK--A--G-L-D--------T-------GF-YLLKEFKVE--NPQ-E
------FMPGQ-VLTLSDGLEKGIKVDLVGITKGRGFTGTIKRWNFQRQPMSHGAKKVHRKRGSSGANTFPGRVIKGTKM
AGHYGVERVTIKNLTVVDIDP-----------------EKNLLLVKGGVPGWNNGYVMVYFK------------------
-----------------------M---------------EAIKAKVIDASAKIIGEMDLPLDIYGVYPKEGILHEIVRWQ
MARWRA--GTACTK-TRGEVRGGGRKPWPQKHTGRARQ------------GSIRAPQWVGGGVVHGPKP-RSYEFKLNKK
VRRLGLKMALSSRALTNKI--------------FVAEG-FPVAEQPKTKLLKSYLETLGI--------------N-----
---------EALIIV-PERNLTLEKSASNLPKVKVLAVEGLNVYDIL----NHENLIVSKEALEKIEERLRR--------
--------------------------------------------------------------------------------
-------MSWLKDYYKNEVIARLRERFGYKNIHQVPKLEKISVNMGLNEAVANPKIIDQAMVELAQLTGQKPKVCKARKS
IAGFKLRKGMPIGVMVTLRGDRMYDFLTRVINIALPRTKDFKGLSKSGFDGRGNYTFGINDHTIFPEIDSSKVDKIKGLS
ITIVTTAKTDEEAYALLKELGMPFRG----------------------VSR--VGRKPIKIPNGVKFYLKEDGFMVAEGP
KGRLEKKLPP-LVKVV-VEGDTIIVQRKKLKNKAKAFQGLTRALINNMVTGVTQGFQRALDIVGLGYKAEV--KGDEIVF
S--LGYSHPINFKLPKGITAKAE-RQVRLTLEGIDKELLGQVAANIRKLRPPEPYKGKGIR-YA-DEVIYRKAGKSGKK-
-----------------------MIQQQTYLNVADNSGAKKIMCIRVLG--GSHRKY--GSVGDIIVASVKEAIPNSKVK
EGDVVKAVIVRTKKEVARPDGTHIRFDENAAVLINQYKEPIGTRIFGPVARELRAKGFMKIISLAPEVIM----------
-NKVIDLEELKPFAGSKHREKRVG-RGHGSGH-GKTSCKGHKGQKARRGL-DIH----PWFEGGQTSLIRRVP-K-RGFN
NV---FKKEYVVVNVKDLAERF-----EPNAVVDLESLRLKGLVKGK-NK----------LVKLLGEGEIDKALTVKVHA
ISKTAKEKIEKAGGKVEIVKA-----------------------------------------------------------
MLLQPKKTKYRKQQKGRVRGKATSGHTVEFGEYGLKVLEGGWLTARQIEAGRVAIVRVAKKGAKVWIRVFPDKPITKKPA
ETRMGKGKGAVEEWVAVVKPGKVIYEIAGVPEEVAKEALRMAASKMPFKCKIVSREEF----------MAE---RKR--E
KKVEARLK----RKKRVRKKV-FGTPERPRLSVYKSLNHIYAQIIDDV--TGHTLVAASSLS-PEIRE-KISKGGKIEVA
KAVGELIAKKALEKGITKVVFDRGGFKY--HGRIKALADAARAAGLQF--------------------------------
-------------------------------------------M---------------KARATAKYVLISPYKARLVVD
LIRGKKIDEALNILAFT------------------------------PKKAARIVKKVLESAIANAEN-----NYGMDVD
KLYVAEAYVNEGPRLKRIWPRAWGRASRILRRMSHITVVVEEKEEKSKKRR-----------------------------
--------------------------------------MI--------KRG----------------NKK-----APKPH
EVKLHVRKNDMVVVIAGKDKGKIGKVLKVFPRKGRAVVEGVNLVKRHMKPT-----PY---SSGGIVEKPAPVHISNLMV
YCPKCKKGVKIGRKFLE--DG----TKVRFCKKCGEIIEVKE-------LGQKVNPIGLRIGITRTWDSRWVAKPSEFPK
YVYEDYLIRKFLKEKYFHAGISKIDIERAANKVRVIIYSARPGIVIGKKGAEIEKIKNELGKLIKE-REFEVLVNEVRRP
ELEAQLVAENIATQIERRVSFRRAMKRAVSLVMRFGAQGVKVQCSGRLGGAEIARSEWYRVGRVPLSTLRAD--IDYGFA
TAVTKYGSIGVKVWIFKGEV-LPEK-E--G-QE---RLV----------------I------------------------
--------------------------------------------------------------------------------
-------------------------------------------------MMTDPIADMLTRIKNALQSRQKTVVV-PSSK
IKLAILKILKEEGYIEDFIYHD-EKPQGKIEIVLKYDELKRPVISGIKRVSKPGRRIYRGYKDLPRVLDGLGIAIVSTSQ
GIMTDHQARRLKVGGEVICEI-WM--------------------------------------------------------
----------SGKKSFIGTVVSDKMDKTVVVMVETLVKHPLYGKYIKRRKKYMAHDENN-ECKIGDKVLIEETRPLSRRK
RWRVREIIEKAKVLEVKEDLEGGE-------------------MP-----------------------------------
---------------------RSKKKG-PFVDDHLLKKVLAARETGDKKPIKTWSRRSTIVPEMVGLTFAVHNGHKFIPV
YVTENMVGHKLGEFAPTRTYKGHPADKGKVKGVKKK-----------------------
>Actinobacteria_bacterium_RBG_13_55_18
MAIKRYKPT-SPGRRFASVSDFSEITKKEPEKSLLAPMNYKAGRNNKGRITTRHKGGRVKRKYRIIDFKR-NKDNITAKV
AAIEYDPNRSARIALLHYEDGEKRYILAPSRLKLGDKVMSGPEADIKPGNALPLLSIPVGTMVHNIELKPGAGGKMVRSA
GSSAQLMAKEGDFAHVKLPSSEVRLVNINCRATIGQIGNAEHELLSEGKAGRGRYKG-----RRPTVRGTVMNPVDHPHG
GGEGKSSAG---RHPVT---PWGKPTLGYRTRDK-NKQSNKYIVRRRKTS------------------------------
-----------------------LKGIIGKKIAMTQIFSED--------GK--MIPVTMLEAGPCIVTQIKTTEKEGYNA
LQLGF--GE-V--KA--KKLNR-PM----NGHFEK--A--E-T-E--------P--------K-RYLAEVRVE--DPS-A
------FQLGQ-EISV-ELFSKGDRVDISGNSKGKGFAGVIKRHNFAGGPGSHGTH-FHRAPGSIGACATPSRVFKGTRM
PGRMGNQKVTALNLEVVDVKP-----------------ERNLLLVRGSVPGPDKGLLVIRESVKAAKRR--KKKAHIVT-
-----------------------M-----------------KEIKVYDIEGQETGKVALSDYYFASEVNVPVMHMVVRRQ
LGSARS--GTASTK-NRSAVRGGGRKPWRQKGTGRARA------------GSTRSPIWKGGGTVFGPQP-RSFGFKVNRK
VRKLALRSALSTRAGEDRV--------------MVLED-FSI-SEPKTKLAASVFQNLGV--------------E-----
--------DYILLVL-PEEDVKVVKSVRNLPYVDVINLSHLNTYDVL----ANDRVVFTRASLQQLQEGAEDEGSS----
--------------------------------------------------------------------------------
------MAARLKERYREEIIPALRERFGYGNDLEVPRLEKIVVNMGVGEGAHDPKAIDAAMKDMGIITGQKPKLNRAKKS
VAGFKLRAGMSIGCKVTLRGDRMFEFLDRLTSVAIPRVRDFRGLNPRSFDRAGNFNMGLDEQLVFPEIDYDSIDKIRGMD
ITMVTTAKSDEEGLALLEAFGMPFRSR---------------------LSR--IGRMPIVIPAGTQVDIE-GQTVRVKGP
RGELSREFHP-DMIFE-MEDGRLLVKRPDDSKEHKALHGLSRSLLANMVEGVSAGFEKNLEIHGVGYRAVA--REKDIEL
A--LGFSHPVLVKPPEGVEFELV-TPTRIRIKGIDKQKVGQIAAKIRELRKPDPYKGKGVR-YA-GEHIRRKAGKTGA--
-----------------------MVQAESRVKIADNTGAREILIIKVLG--GSRRRY--AYVGDIVVGTVKTATPGGSVK
KGEVVRGVVVRCKKERRRTDGSYIKFDENAVVLINEAKDPRGTRIFGPVARELREKKFMKIISLAPEVLV----------
IKVTFGINDLKPAPGSTHGRKRLG-RGRSSGS-GKTSGRGMKGQKARGQ---TR----VGFEGGQMPLQRRIP-KLRGFK
PR---DKKYYTLINVELLNA-F-----TDGEIITPQVLQEKKLIKKP-DE----------QIKILGRGELKKELTVKAHA
FSQSAREKIEGAGGSIEVV-------------------------------------------------------------
-MLMPRKVKHRKVHRGRMKGRSKGATKVQFGDYGLQALEPSWVTARQIEAARVAITRHMKRAGKVWITIFPDKPVSKKPA
ETRMGSGKGNPDHWVAVVKPGRVMFELSGVPEQVAHDAMKRAAHKMPMKCRFIKRESAGGE-------------MKK--A
NRQEGRQR----RQKRVRKKV-SGVAERPRLSVFRSNRHIYAQVIDDT--AGTTLAFASSME-KGLQL---DGKDKSEKA
AEVGRLIASRAREKGIEKVVFERGGNLY--HGRVKALAEGAREGGLIF--------------------------------
----------------------------------MAEAFNDEGV---------------RVQAVARYVRISPSKARQVAD
LIRGKGLEQARYITAFS------------------------------PKEAARLIGKVLESAVANAEN-----NEGLNAD
NLMVANCYVDEGPTLKRWRPRAHGRATRIRKRTSHITVVLAEREVIEATGR--RG-LRR---------------------
----------------------RSGSKKKG--------------------------------------------------
VAGLKIKKGDRVEVLSGKSKGKQGRVLKSFPGEGRVVVEGVNLMKRHTKPS-Q---EN---PQGGIVTKEASIDISNVGL
ICESCNRTVRVGYRFDA--EG----HKVRVCRQCGADVG----------VGQKVHPYGFRLGVIYDWKSRWFAT-RDYAD
LLQEDLAIRRYLKAYLRRAAISRVEIERTNKRVKVDIYTARPGIVIGRRGAEVDRIKRELATMT-G-KEVQINIQEVNQP
ELDAFLMAQNIAEQLQGRVSFRRAMKRSVQNALRAGAKGIKVSCSGRLGGAEMARTEWYREGQVPLQTLRAD--IDYGFF
VARTTFGVIGVKVWIYKGVI-GEPD-R--R-AK---QPK-------ESTPI----AAT---E----VLE---API-----
----------------------------------------------------------------------------E---
------------------DA--VP-E---EAQVSEEGQEV----M----TMTDPIADMLTRLRNASSAHHDSVEM-PFSK
IKQSIAEILAREGYIGGFEIIK-GSSFDSLKMSLRYGPDREQLINGIRRISKPGLRVYTKNTDIPRVLGGLGMAIISSSQ
GVLTDKEAREKNVGGEVIAYV-WM------------------------------------------------------A-
-------ERSSTRKARVGTVVSDSMEKTVVVSVETRMRHPLYGKIVKRSKKYSVHDEEN-QSRVGDVVRIVETRPMSKTK
RWRLAEIIERAE-------------------------------LG-----------------------------------
---------------------RSLKKG-PFIDEKLYFKVEELNKRSEKRIIRTWSRRSTIFPEMVGHTIAVYDGKRHVPI
YVTENMVGHKLGEFAPTRRRTRHGHAHERPTRLK-------------------------
>CG_4_10_14_0_8_um_filter_cor_Actinobacteria_50_43
MGIKKFKPT-SAGRRFQTVSDFKEITKKEPEKSLLAPLNKKSGRNNYGRITTRHMGGGHKRRYRIIDFKR-NKFGIPGRV
DAIEYDPNRSARIALIVYADGEKRYILSPLNLKVADTVVSGPDADIKVGNSLPIRRIPLGTIIHNIELKPGKGGQLARSA
GTSAQLMAKEGNYAHLRLPSSEVRMVHMECYASIGQVGNAEHELISVGKAGRSRWLG-----IRPTVRGTAMNPVDHPHG
GGEGKASSG---RHPVT---PWGKPTLGYRTR-G-TKLSDRYIVKPRKR-------------------------------
-----------------------MKALLGKKLGMTQIFTDD--------DR--LVPVTVVEVGPCVITQVKTKENDGYSA
IQIGY--ED-I--EE--RKVTK-PI----KGHFAK--A--K-I-A--------P--------K-RYLAEIRVE--DLG-E
------FKPGD-TLTA-EVFAAGERADVVGVSKGKGFQGVMKRHGFSGGPSGHGSH-FHRAPGSIGMAATPSRVHKGRRM
AGHMGTDRVTAMNLEIVKVDP-----------------EQNIILLKGAVPGGKGGLIMVKETSKAK--------------
-----------------------------------------MKIPVRNREGKTIEEISVSPAVFEVEPNEAVVHQVVKAQ
LAAARR--GTAKTK-TRAEVRGGGKKPWRQKGTGRARI------------GSIRAPHWVGGGTVFGPTP-RDYSFNVPKK
MRRLALKSILSAKAKEGRL--------------IVLDD-FGL-AEPKTKEAVQILKNLEA--------------T-----
--------TKTTVVV-GENQDTAVRSVRNIDNVKVIYSTELNAYDLL----DNEYLVMTRAALNAVEEGLAK--------
---------------------------MAEAKG---KKA-KEAKETSKETKKPKPKKEP--KK-------TQKKAEAGKA
KAGNGGINPRLKERYFKEILLAMLKDRGYKNTMQVPRVEKIVLNMGVGEATQNAKALDAAVEDLQIITGQKPIIRRAKKS
IAGFKLRENMPIGTKVTLRGARMYEFLDRLLSTALPRIRDFRGLSPKSFDGRGNYSFGVTEQLIFPEIEYDKVDKIRGMD
ITIVTTAKTDEEGRDLLKRFGFPFKEK---------------------MSR--IGKMPINLPSGVQVTIE-PTEVIVKGP
KGQLSEKIPY-GIKVT-QEDNQIMVQRLSDSKLHRSLHGLVRTLVSNMVVGVSDGFSKTLEIVGVGYRAMK--KGNDLEL
A--MGFSHPVTIKQLGGIEFEVP-APNRIIVKGANKQVVGEIAANIRSVRPPEPYKGKGIK-YE-GEHIRRKVGKTAK--
-----------------------MIQQESRLRVADNTGAREILCIRVLG--GSRRRY--ASVGDTIIAAVKEAIPGGTVK
KSEVVRAVVVRTKKSIGRNDGSYVRFDDNAAVIINDQGNPRGTRIFGPVARELRDRNYMKIVSLAPEVL-----------
----MRLNELSPAPGAVKKKKRVG-RGPGSGH-GKTATRGTKGQKSRSGG-GKG----PGFEGGQTPIYRRLP-KLPGFR
NP---FKKVYELVNIDQLNI-F-----DQGAVVDPVAMQQAGLIKKA-ML----------PVKVLGRGEIEKGLTVKARE
FSGSAVRKIEAAGGKVESLK------------------------------------------------------------
-MLLPKRVKYRKQQRGRMKGPAKGGNKIYFGDYGLQALEPGWITNRQIEAARIAMTRFIKRGGKVWINIFPDKPVTEKPA
ETRMGSGKGSPEHWVAVVKPGRVMFELAGVDEPTAREAMRLATHKLPIKCRFVTREELGGE-------M-----GKT--A
EERIARLR----RHRRVRKKV-SGTAGKPRLSVFRSTNHIYAQLIDDV--KGTTLVSASSLD-SEIKP-KIGSGGNIEAA
KQVGALVAKRALEKKLGEVVFDRGGFIY--HXXXXLVLYRFEE-------------------------------------
----------------------------------MAKTAENTSA---------------STRAVARYVRISPLKAQQVIS
LIRGKDVEDAVATLKFT------------------------------PKAAARLIIKVLNSAVANAEK-----NLHISSN
RLYVSEAYADQGPTLKRIRPRAMGRAFRIRKRSSHITVVVTEKED-----------------------------------
--------------------------------------------------------------------------------
MPKLSIRKGDRVQIITGKDKGKKGKVLFALPDKNRVVVEGIAMIKRHARPT-Q---RV---PQGGIQEREAPIHVSNVQL
LCPSCGQPTRVGHRVAE--TG----KKIRTCRSCQGDVDKA--------MGQKVHPRGLRIGIIENWRSRWFAS-KGFDK
ILHEDIELRKFLEKKLERAAISRVEIERAGDRVKVDIHTARPGIVIGKRGSEVEILRSDLEKLT-G-KQVQINIEEVRRP
ELDSTLVAQSIAEQLEARVGFRRAMKKAVTQAMKSGAKGVKVQCAGRLGGAEMARTEWYREGRVPLHTLRAN--IDYGFT
EARTTFGRIGVKVWIYKGDI-LPGQ-R--V-PS---HEV-----------------VS---E------------------
--------------------------------------------------------RPERPR--PE-RP------RR---
-----------------PRKEA-P---------------GRR--M----TMTDPIADMLTRVRNANRASHETVDV-PASR
IKEEVARVLKSEGYIRDYRIVQ-ENGFNVIRIKMNYGPDHERSITGIKRISKPGLRIYAKKDEIPRVLGGLGIAVVSTSK
GLMTGNEAKKAGLGGEVLAYV-WM--------------------------------------------------------
-------EERGSRKTRVGKVVSDSMNKTITVAVESTKRHPLYKKTIKRTTKFKAHDEAN-EAKAGDTVQIAETRPLSKTK
RWRMVEILEKAK-------------------------------MG-----------------------------------
---------------------RSLKKG-PYVEIRLLGRIQEMNKRNEKRVVKTWSRASTIFPEMVGHTIAVHDGRRHVPV
YVTESMVGHKLGEFAPTRTFRGHAGQERSTR-LR-------------------------
>Bacteria_Actinobacteria_Actinobacteria_Coriobacteridae_Coriobacteriales_Coriobacterineae_Coriobacteriaceae_Collinsella_intestinalis_DSM_13280
MAVKHLKPT-SAGRRWQTIADFSEITCTTPEKSLLEPLPVKAGRNNAGRITMRHQGGRVKRQYRVIDFKR-NKDGVPAKV
ATIEYDPNRSARIALLHYVDGEKRYILAPKGLKVGDTVISGAGADIKPGNAMPLSEIPVGTLIHAIEFQPGKGAAIARSA
GTACQLMGKEGKYAIIRMPSSEMRRVLVTCRASIGEVGNSEHANIVIGKAGRHRKMG-----VRPTVRGTVMNPVDHPHG
GGEGRSTSG---RPSVS---PWGTPSKGYRTR-NKKKTSNDLIIRRRKK-------------M-----------------
-----------------------INMILGRKIGMTQVWDED--------DN--VVPVTVIQAGPCTVSQVKTEATDGYNA
VQIGF--GD-I--KS--KHVNK-PM----AGHFAK--A--G-V-E--------P--------V-RYLREVRVE--NGE-E
------HKVGD-VVTV-ADFENVAKVDVIGTSKGKGFQGRIKRWNQRRGPMTHGSH-IQRHPGSIGQCAYPARVLKGVKM
AGHMGNARVTVKNLSVVRIDA-----------------EQNLMLVKGAVPGGKNGLVAIRMA------------------
-----------------------M-----------------SKFEVKNAEGKQVAEAELADAVYGIEPNIHVMHHIVKCQ
QACWRQ--GTQSTK-GRSEVSGGGKKPWRQKGTGRARQ------------GSIRAAQWRGGGVIFGPKP-RTYVKRMNNK
EVKLAMRSALSAKLRDNEL--------------VLVDD-YGF-EKPSTKAAVAMLKALGI--------------E-----
--------GRLTIIV-REDDINAYLSFRNIPKTFIITPAEANTYDLV----NNGALLMPADIAAHFGEVLA---------
---------------------------MA---------------------------------------------------
---EEKYIPRLKTKYNDEVKQLMQDKFQYENVMMIPKFEKIVVNMGVGEAATDSKAIDGAVRDLRVITGQQPMVTRARKS
IASFKLRAGMPIGAKVTLRGDRMWEFFDRLTSVAIPRIRDFRGISAKSFDGRGNFSMGVTEQLIFPEVDFDSVDHTRGMD
ITIVTTAKTDEEAKALLDAFGFPFKK----------------------MSR--IGKKPVQIPAGVEVAVD-GTHVSVKGS
KGTLEADFYE-KLTIE-VADGVLTVSRPDDERETRARHGLTRALIQNMVIGVSEGYTKVLELAGVGYRVQL--KGKDLDL
S--LGYSHPVIYTAPEGITFECP-DNTHIHVKGIDKQQVGQVAAEIRAKRPPEPYKGKGIH-YL-GEHIRRKLGKAAK--
-----------------------MIQMQTMLNVADNSGARKVRCIKVLG--GSKRRY--AGIGDVVMAAVQEATPGANVK
KKDVVRCVIVRTVKEVRRKDGSYIRFDDNAAVVINKDGSPVGTRIFGPVARELRDKKYMKIVSLAPETL-----------
----MQLHDLTPAQGSTHSRKRVG-RGNSGKG-GTYAGRGLNGQGSRSGG-TKG----AGFEGGQTPLAMRLP-KLPGFK
NP---RRIEFTAVNVSTLEVKF-----EDGAVVDGASLKAAGITKSE-FE----------PVKVLGDGELSRKLTVKVDK
VSASAKAKIEAAGGKVELPC------------------------------------------------------------
-MLAPKRILHRKVQRGSMKGQAKGNTELHFGEYGIVALDRHWITNRQIEAARIAMTRYMKRGGKVYITIFPDKPITKKPA
ETRMGSGKGNPEEWVAVVKPGRVMFEIAGVSEEIAREALRLAQHKLPIKTKIITRAKNGEDK------M-----NKQ--Q
AKRAGLKR----RQRRVRGKI-FGTPARPRLRVVRSNANIYAMIVDDT--KGHTLVSASTLE-AEFKG---TTTSNKEAA
EKVGKLVGERALEAGIKTVSFDRGGRVY--HGRVKALADGARAAGLEF--------------------------------
----------------------------------M--TTSTETR---------------GVRATAKYVRVSPGKARLVID
LIRGKNVAQAFDILHFC------------------------------TRSVAVDVEKVLRSAVANAEH-----NNQMRAD
DLVVKAAYVDEGPTLKRIRPRAKGSASRILKRTSHITVIVAPRKEA----------------------------------
--------------------------------------------------------------------------------
-MSMSIKKGDKVEVLSGKDRGKQGVVLRALPSEGKVIVEGVAVAKKAVKPN-A---AG---QQGGIVDKEMPIDVSNVQL
ICPECGKRTRVGHEAGEL-DG--HKTKLRICKKCGHKF-----------MGQKVYPTGFRLGITENWRSRWFAE-KDYAK
TLGNDIEIRRFLEKRLARAAVSRVEIERAGDKVKVIILTARPGVVIGKKGSEIDGLRTELEKVA-GVGNLSVDVIEVKRP
ELDAVLVAQSIAEQLEGRVAFRRAMRKAVQSARKAGAKGIRIQCSGRLGGAEMGRREWYREGRVPLHTLRAK--IDYGTA
TARTTMGSCGVKVWIYQGEK-LPGQ-P--V-PN---MAL----------------------E----------G-------
------------------------------------------------------TSRPRR-----R-NN------DR---
-------------------RNQ----------------------M----NLTDPIADMLTRIRNGNAANKAEVSM-PSSK
KLVEIARVIYEEGYIEGYTVED-TAPAKTLHITLKYGPKKAKVINGIKRYSKPGLRKYAGVKDLPRVRGGLGTAIVSTSQ
GVMADRDARKKGIGGEVIALI-WM---------------------------------------------------AE-A-
-------TERNARKVRQGIVSSIMGNKSIVVTTTERKRHPKYGKMMTSTKKFHVHDEEN-TAGVGDTVRIMETRPLSATK
RWRLVEIIERAK-------------------------------MS-----------------------------------
---------------------RSLKKG-PFVEARLLSRIIAMNEAGKKDVVKTWSRASTIFPEMVGHTIAVHDGRKHVPV
YVTESMVGHKLGEFAPTRTFRAHKAK---------------------------------
>Bacteria_Actinobacteria_Actinobacteria_Coriobacteridae_Coriobacteriales_Coriobacterineae_Coriobacteriaceae_Coriobacterium_glomerans_PW2_DSM_20642
MAVKHLKPT-SAGRRWQTISDFSEITCTKPEKSLLEPLSKKAGRNNNGRITVRHQGGGVKRRYRVIDFKR-NKDGVPARV
ATIEYDPNRSARIALLHYRDGEKRYILAPKGLSVDDIVLSGTDVDIKPGNALPLSDIPVGTLIHAIEFRPGKGAAIARSA
GTACQLMGKEGKYAILRMPSSEMRRVLATCRATIGEVGNADHSNIVIGKAGRKRHMN-----VRPTVRGTVMNPVDHPHG
GGEGKNTSG---RPSVT---PWGKPSKGYRTR-KKKKVSNSLIIRRRKK-------------M-----------------
-----------------------VSMILGRKIGMTQVWDEN--------DN--VVPVTVIQAGPCYVSQVKTEATDGYDA
VQIGF--GD-I--RA--KHVNR-PM----AGHFAK--A--G-V-E--------P--------V-RYLREVRVP--AGE-Q
------HSVGD-PVTV-ADFEGTEKVDVIGTSKGKGFQGRIKRWGQHRGPMTHGSH-FHRHPGSIGQCAYPSRVLKGLKM
AGHMGNDRVTVKNLSVVRIDA-----------------EQNLILVKGAVPGAKSGLVCIRMA------------------
-----------------------M-----------------SKIEVKNAEGSKVTETELASAVYGIEPNIHIMHHIVKCQ
MACWRR--GTQSTK-SRGEVRGGGRKPWRQKGTGRARQ------------GSIRAGQWRHGGVIFGPKP-RSYAKRMNNK
EVKLAMRSALSAKLRDDEL--------------VVVDD-YGF-DKPSTKAAMRLIRSLEL--------------E-----
--------GRLTIIV-REDDVNAYLSFRNIPRTFIITPNEANTHDLV----NNGALLMPADVAVHFGEVLA---------
---------------------------MAEEKSNEA-----SAKAP-------ASKKKPAKAKSRTAAGKAAEATSAGSS
AAAQDKYVPRLKVRYLEEVKDQMREQFGYKNVMEIPKFEKIVVNMGVGEAATDSKAIEGAIRDLRTITGQQPMVTRARKS
IAAFRLRAGMPIGAKVTLRADRMWEFLDRLMSVAIPRIRDFRGVSTKSFDGRGNFSMGVTEQLIFPEISYDSIDHTRGMD
ITFVTTAKTDEEAKALMGAFGFPFQK----------------------MSR--IGKKPVQIPAGVDVAVN-GSHVVVKGP
KGQLENDFYS-KLTIG-VEGDVLSVTRPDDERESRARHGLTRALIQNMVTGVSEGYTKILELAGVGYRVQL--KGDSLEF
S--LGFSHPVVYPAPAGIAFEVP-DNTHISVKGIDKQQVGQVAAEIRGLRPPEPYKGKGIH-YA-GEHIRRKLGKAAK--
-----------------------MIQMQTMLNVADNSGARKVRCIKVLG--GSKRRY--AGVGDVVVAAVQEATPGATVK
KKDVVKCVIVRTVKEVRRRDGSYIRFDDNAAVVINSDGSPVGTRIFGPVARELRDRKYMKIVSLAPETL-----------
----MQLHDLTPAPRSTHRRKRIG-RGNSAGK-GTTAGRGQKGQLSRSGG-GKG----AGFEGGQMPLAMRLP-KLPGFR
NP---RRIEFAPVNLARLDEKF-----EDGALIDGAALVAAGIIKKE-FI----------PVKILGDGEISKKFTVRADK
VSASARAKIEAAGGKVEEPC------------------------------------------------------------
-MLAPKRVLHRKVQRGSMKGQAKGNTQLYFGEFGIRALEAHWITNRQIEAARIAMTRYMKRGGRVYITIFPDKPVSKKPA
ETRMGKGKGNPEEWVAVVKPGRIMFEIAGVSEEVAREALRLAQHKLPIKTKIVTRADQENGEDK----M-----DKN--K
AKLQGLKR----RQRRVRGRI-SGTPDRPRLRVTRTNANIYAQVIDDT--KGCTLVSASTLE-SEFEG---QTTSNQQAA
EKVGKLVGARAAEAGITHVRFDRGGHIY--HGRVKALADGARAAGLLF--------------------------------
----------------------------------MPTSTDTETR---------------EVRAVAKYVRVSAGKARLVID
LIRRKPVPEALDILRFC------------------------------ERAAAVDVEKVLRSAVANAEN-----NNGMRAD
DLVIVSAYVDQGPTLKRIRPRAKGSASRILKRMSHITVVVAPRKEA----------------------------------
--------------------------------------------------------------------------------
-MAMSIKKGDTVKILSGKDRGKQGTVLRAFPTEGKIKVEGIAIVKKAVRPN-Q---QN---QQGGIVPQEAKFDASNAML
VCPKCGKATRVGHEAGEL-EG--KRTKLRVCKKCGNKF-----------MGQKVYPTGFRLGITENWRSRWFAE-KDYAA
SIGNDLEIRRYLTKRLTRAAVSRVEIERAGDKVKIIILSGRPGIVIGKKGAEIDALRTELERVA-GVGNLSIDVIEIRRP
EIDAKLVAQSIAEQLEGRVAFRRAMRKAVQSASKAGAKGIRIQCSGRLGGSEMGRREWYREGRVPLHTLRAK--IDYGTA
TAHTTMGSCGVKVWIFLGER-MPGQ-P--T-PN---PAL----------------------E----------G-------
------------------------------------------------------PSRPSRSP---R-NS------ER---
-------------------RG-----------------------M----NVTDPIADMLTRIRNANAANKATVSM-PSSK
KLVAIARVIKEEGYVEGFRVED-TEPAKTLEITLKYGPKKQKVITGIRRISKPGLRKYAGVADIPRVRGGLGTVIVSTSH
GVMCDRDARKKGVGGEIIAFV-WM------------------------------------------------------S-
-------DTRNQRKVRTGVVTSISGNKSIVVQIAEHKRHPKYGKMMTRTSKLHAHDEEC-AAAVGDSVRIMETRPLSKMK
RWRLVEIVERAK-------------------------------MS-----------------------------------
---------------------RSLKKG-PFVETRLLSRITAMNEAGKKEVVKTWSRASTIFPEMVGHTIAVHDGRKHVPV
YITESMVGHKLGEFSPTRTFRSHKAK---------------------------------
>Bacteria_Actinobacteria_Coriobacteriia_Coriobacteriales_Coriobacteriaceae_Enorma_massiliensis_phI
MAVKHLKPT-SAGRRWQTISDFAEITTNKPEKSLLEPLPKKAGRNNQGRITVRHQGGGVKRRYRRIDFKR-NKDGVPAKV
ATIEYDPNRSARIALLHYVDGEKRYILCPKGLQVGDTVLSGSDADIKPGNALPLADIPVGTLIHAVEFQPGKGAAIARSA
GNSCQLMGKEGKYAILRMPSSEMRRVLITCRATVGEVGNAEHSNIVIGKAGRKRHMN-----VRPTVRGTVMNPVDHPHG
GGEGKNTSG---RPSVT---PWGKPTKGYRTR-KKNKASNSLIIRRRKK-------------M-----------------
-----------------------IKMILGRKIGMTQVWDDD--------DN--VVPVTVIQAGPCAVSQVKTKATDGYDA
VQIGF--GD-I--KA--KNVNK-PM----AGHFAK--A--G-V-E--------P--------V-RYLREVRVE--NGE-D
------HKVGE-TVTV-ADFEGVAKVDVIGTSKGKGFQGRIKRWGQRRGPMTHGSH-FKRHPGSIGQCAYPARVLKGVKM
AGHMGNERVTVKNLTVVRIDA-----------------DQNLMLVKGAVPGAKNGLVAIRMA------------------
-----------------------M-----------------SKFEVKNSEGKKVAEAELAAEVYGIEPNTHVMHHIVKCQ
MASWRS--GTQSTK-GRSEVSGGGAKPWRQKGTGRARQ------------GSIRAGQWRHGGVIHGPKP-RLYTKRMNNK
EVKLAMRSALSAKVRDNEL--------------VLVDD-YGF-EKPSTKAAVAMLKALGL--------------E-----
--------GRLTIIV-RDDDINAFLSFRNIPKTFIITPSEANTYDLI----NNGALLMPADVAAHFGEVLA---------
---------------------------MA---------------------------------------------------
---EEKYVPRLKTKYLNEVKGQLQEKFQYKNVMMIPKIEKIVVNMGVGEAATDSKAIDGAVRDLRAITGQQPMVTRARKS
IASFRLRAGMPIGAKVTLRGDRMWEFLDRLTAVAIPRIRDFRGISPDSFDGRGNFSMGVTEQLIFPEIDFDSIDRQRGMD
ITIVTTAKTDEEGRALLDGFGFPFKK----------------------VSR--IGKKPVQIPAGVEVAVD-GQHVTVKGP
KGQLELDFYE-KLSIS-IEENELVVSRPDDERETRARHGLTRALIQNMVIGVSEGYTKQLELAGVGYRVQL--KGKNLEM
S--LGYSHPVLYDAPEGITFEVP-DNTHINVKGINKQQVGQVAAEIRGKRPPEPYKGKGIH-YV-GEHIRRKLGKAAK--
-----------------------MIQMQTMLNVADNSGARKVRCIKVLG--GSKRRY--AGIGDVIVAAVQEATPGANVK
KRDVVKCVVVRTVKEVRRKDGSYIRFDDNACVVINNDGSPVGTRIFGPVARELRDKKYMKIVSLAPETL-----------
----MQLHDLTPAEGSTHRRKRIG-RGNSSGH-GTTAGRGQKGQLSRSGG-GKG----SGFEGGQTPLAMRLP-KLPGFR
NP---RRIEFAPVNIARLDEKF-----EDGAVIDGAALKAAGIIKKE-FQ----------PVKILAEGETSKKFTVRVDK
VSAAAQAKIEAAGGKVELPC------------------------------------------------------------
-VLAPKRVLHRKVQRGSMKGQAKGNTKLHFGDYGIKALEAHWITNRQIEAARVAMTRYMRRGGRVFITIFPDKPITKKPA
ETRMGSGKGNPEEWVAVVKPGRIMFEISGVSEEIAREALRLAQHKLPIKTKIVARADQDGEDK-----M-----DKN--K
AKAAGLKR----RQRRVRGKI-FGTPERPRLRVVRTNANIYAMIVDDT--QGKTLVSASTLE-AEFKG---THTSNKEAA
EKVGELVGKRAIEAGIKAVRFDRGGRIY--HGRVKALADGARAAGLEF--------------------------------
----------------------------------MATATDTETR---------------EVRAVAKFVRVSPYKARLVVD
LIRRKSVEQAFDILHFC------------------------------ERAVAVDVEKVLRSAVANAQN-----NHGMRAD
DLVIAAAYVDEGPTLKRIRPRAKGSASRILKRTSHITIVVAPRKEA----------------------------------
--------------------------------------------------------------------------------
MPKMQIKKGDTVKILSGKDRGKQGTVLRAYPAEGKIKVEGVAVVKKAVRPN-Q---QN---QQGGIVSQEAKFDASNAML
VCPKCGAATRVGHKQGEL-DG--HKTSIRVCKKCGHEF-----------MGQKVYPTGFRLGITENWRSRWFAD-KDYAK
TLGNDLELRKYLTKRLRRAAVSRVEIERAGDKVKVIIYTARPGIVIGKKGSEIDQIRGELEKVA-GVGQLSVDVIEIKRP
ELDAVLVAQSIAEQLEGRVAFRRAMRKAVQSARKAGAKGIRIQCSGRLGGAEMGRREWYREGRVPLHTLRAK--IDYGTA
TARTTMGSCGVKVWIYLGEK-LPGQ-P--V-PN---PAL----------------------E----------G-------
------------------------------------------------------SSRPRR-----R-NS------ER---
-------------------RGQ----------------------M----NLTDPIADMLTRIRNGNSANKAAVSM-PSSK
KLIEIARVLHEEGYIEGYTVED-TVPQKTLTITLKYGPKKQKVINGIRRISKPGLRKYAGVADIPRVRGGLGTAIVSTSK
GVMTDRDCRKANVGGEIIAFV-WM----------------------------------------------------S-D-
-------TTRNSRKVRTGTVVSISGNKTIVVQTMERKRHPKYGKMMTFTKKLHAHDEEC-TAGVGDRVRVMETRPLSKMK
RWRLVEIIERAK-------------------------------MS-----------------------------------
---------------------RSLKKG-PFVEARLLSRIVAMNEAGKKDVVKTWSRASTIFPEMVGHTIAVHDGRKHVPV
YVTESMVGHKLGEFAPTRTFRGHKAK---------------------------------
>Bacteria_Actinobacteria_Actinobacteria_Coriobacteridae_Coriobacteriales_Coriobacterineae_Coriobacteriaceae_Olsenella_uli_DSM_7084
MAVKHLKPT-SAGRRWQTVSDFSEITTDKPEKSLLEPLPKKAGRNNNGRITTRHQGGGNKRRYRRIDFKR-RKDGVPAKV
ATIEYDPNRSARIALLHYVDGAKAYILCPEGLHVGDRVISGEDVDIKPGNAMPLSEIPVGTLIHAVEFQPGKGAAMARAA
GTSIQLMGKDSGYAVLRMPSSELRRVLLTCRATIGEVGNADHANIVIGKAGRQRWRG-----VRPTVRGTVMNPVDHPHG
GGEGKNTSG---RPSVT---PWGKPTKGYKTR-DPKKASNRLIIRRRKSK------------M-----------------
-----------------------VSTILGRKIGMTQVWDED--------DN--VVPVTVIQAGPCTVSQVKTKATDGYDA
VQIGF--GD-I--TA--KHVNK-PM----AGHFAK--A--G-V-E--------P--------M-RYLREVRVE--DGE-E
------HSCGD-QVSV-ADFAEVKSVDVTGTSKGKGFQGTIKRWNFSRGPMTHGSR-NQRKPGSIGQCAYPARVRKGLHM
AGHMGDERVTVKNLKLVRVDV-----------------EQNLMLVKGAVPGGKNALVSIRMA------------------
-----------------------M-----------------SKIEVKNVEGKAAGEVELSDSVFGITPNIPVMHQVVVAY
EASMRQ--GTHSTK-NRSSVSGGGAKPYRQKGTGRARQ------------GTIRAPQWVGGGVVFGPTP-RSHAKRVNNK
EKKLAMRSALSGKLADSEL--------------ILVDE-LYF-KEPKTKLAVAALKALGI--------------E-----
--------GRVTIVV-ADDDVITYLAFRNLPKVSIIAASEANTRNLV----DNGALVMSTAVAKQLEEVLA---------
---------------------------MA---------------------------------------------------
----ESYVPRLKTAYVSTVRDELQKQFQYKNVNMIPKIEKIVVNMGVGEAATDSKAIDGAVSDLRAITGQQPMVTRARKS
IATFHLRAGMPIGAKVTLRGDRMYEFLDRLIAIAIPRIRDFRGISTKSFDGHGNFSMGVTEQLIFPEIDYDKIDRTRGMD
ITIVTTAPTDEEGKALLDAFHFPFKRD---------------------MSR--IGKKPVQVPAGVTVAID-GANVKVKGS
KGELERTFSE-LVTIK-QEGEEVLVTRNDESTESNAQQGLARTLVHNMVVGVSEGFEKRLELTGVGYRAAL--KGKDLDL
S--LGYSHPVIFECPDQISFEVP-DNTHIVVKGISKERVGQVAAEVRSKRPPEPYKGKGIH-YE-GEHIRRKLGKAAK--
-----------------------MIQMETMLNVADNSGAKRVKCIKVLG--GSKRRY--AGLADVVMCAVQEATPGGSVK
KGDVVRCVIVRTAKETRRKDGSYIRFDQNACVLVNKDGEPKGTRIFGPVARELRDHKYMKIVSLAPETL-----------
----MQLNDLRPAEGSRKNRKRIG-RGNSSGH-GTTAGRGTKGQLSRSGG-GKG----AGFEGGQQPLAMRLP-KLPGFT
NH---NRVEYAPVNVSRLEILY-----ADGETVDAETLKAKGVIKHD-YI----------PVKVLGDGELTKKLTVKVDK
VSASAKAKIEAVGGRIEEC-------------------------------------------------------------
-MLAPKRVLHRKVQRGSMKGHAKGNTELHFGSYGLQALEAHWITNRQIEAARIAMTRYMKRGGKVWITIFPDKPVSKKPA
ETRMGKGKGNPEEWVAVVKPGRIMFEIDGVEDAIAREALRLAQHKMPIRTKVVTRAESDVEE------M-----NKN--K
AKRAGLAR----RKRRVRAKV-SGTAERPRLAVHRTNANIYAQLVDDT--QANTLCAASTLS-PEFRA-LGKVGSNKEAA
EFVGKLIAERALAAGIAEVTFDRGGRIY--HGRVQALADGARSAGLKF--------------------------------
-------------------------------------AKNNAAN---------------EVSATAKYVRMAPRKVRMVVD
TIRNKSVERALETLQFS------------------------------SRAAAEPVAKVLRSAVANAEN-----NNGLRSA
GLVVKYAYVDEGPTLKRIRPRAKGSASRINKRTSHITVVVAPGKEA----------------------------------
--------------------------------------------------------------------------------
MPKMNIRKGDRVQVLSGKDKGKRGEVLRAMPAKGKVVVEGVAMVKKAQRPT-Q---AN---QQGGIIEREAAIDVSNVAL
IDPETDRPTRVGYRFDE--NG----KKVRYSKKSGAEL-----------MGQKVQPTGFRLGITEEWRSRWYADKKDYAK
SLGNDLEIRRFLEKRLASAALSRVDIERAGDKVKVVIYTARPGIVIGKKGAEIDALRADLQKLA-GVGNINVDVIEVKRP
ELDAQLVARSIAEQLEGRIAFRRAVRKAIQSARKAGAKGIRIQCSGRLNGAEMGRREWSREGRVPLHTLRAR--IGFGTA
TARTTMGACGVKVWIYLGEK-LPGQ-P--A-PN---PAL----------------------E----------G-------
------------------------------------------------------SSRPRR-------RN------ER---
-------------------RGR----------------------M----KVTDPIADMLTRIRNANSAGKAEVSM-PSSK
VLAEIARVFCEEGYIAAYEVED-TKPQKTLHVTLKYGAKRAKVIRGIRRISKCGLRIYSSAEDLPRVLGGLGTAVISTSR
GMMCDRDARKLGIGGEVIAYI-W---------------------------------------------------------
--------------------------------------------------------------------------------
--------------------------------------------------------------------------------
--------------------------------------------------------------------------------
-----------------------------------------------------------
>Bacteria_Actinobacteria_Actinobacteria_Coriobacteridae_Coriobacteriales_Coriobacterineae_Coriobacteriaceae_Atopobium_parvulum_DSM_20469
MAVRHLKPT-SAGRRFQTISDFVEITTDKPEKSLLEPLPKKAGRNNNGRITTRHQGGGHKRQYRRIDFKR-RKDDIPAKV
ATVEYDPNRSARIALLHYADGAKAYILCPEGLSVGDTVLSGTDVDIKPGNCTTLEQIPVGTLVHAVEFQPGKGAAMARAA
GTSVQLMGKDNGYAVLRMPSSELRRVLLTCRATIGEVGNAEHSNIVVGKAGRSRWAG-----VRPTVRGTVMNPVDHPHG
GGEGKNTSG---RPSVT---PWGKPTKGYKTR-DPKKASNRLIIRRRKSK------------M-----------------
-----------------------VNTILGRKLGMTQVWDEN--------DN--VVPVTVVLAGPCTVSQVKTVETDGYNA
VQIGF--GD-I--SE--KHVNK-PM----AGHFKA--Q--G-V-E--------P--------M-RYLREVRVE--DAS-E
------HKTGD-VVTV-ADFSEVTTVDVTGTSKGKGFQGTVKRWNFSRGPMTHGSR-NQRRPGSIGQCAYPARVRKGLHM
YGHMGAERVTVKNLKLVRVDA-----------------EQNLMLIKGAVPGGKNALVQVRMA------------------
-----------------------M-----------------SKYEIKNVEGKKVGTTELSSDVYGIEPNIPVVHQVVVCQ
DASARQ--GTHSTK-NRHEVSGGGVKPYRQKGTGRARQ------------GSIRAGQWTGGGVIFGPTP-RSHARRINNK
MVKLAMRSVLSGKVADSEL--------------VLVDS-LEF-AQPSTKQAKAALQNLGI--------------E-----
--------GRVTVIV-PDDDVNTYLSFRNLPKVSIFGVSEVTTRFLI----DNGALVMSADVAKQLGEVLA---------
---------------------------MA---------------------------------------------------
---DEKYTPRLKELYYASVRDALKEKFGYTNVNQIPKFEKIVVNMGVGEAATDAKAIDGAVNDLRTITGQQPLVTHARKS
IATFKLRQGMPIGAKVTLRGDRMWEFLDRLIAVAIPRIRDFRGISTKSFDGRGNFSMGVTEQLIFPEIDFDKVDHTRGMD
ITIVTTANTNEEGKALLEAFHFPFKQD---------------------MSR--IGKKPVQIPAGVTVTVD-NTTVTVKGS
KGELTRTFTE-LVSIA-HEGEEILVTRVDESSESNAQQGLVRTLIHNMVVGVSEGFEKKLELTGVGYRVAL--KGKDLDL
S--LGYSHPVLYVAPEGISFEVP-DNTHITVKGISKEKVGQVAAEIRMKRPPEPYKGKGIH-YE-GEHIRRKLGKAAK--
-----------------------MIQMETILNVADNSGARRVKCVKVLG--GSKRRY--AGLADVIIGAVQEATPGGSVK
KGDIVRCVIVRTAKDTRRKDGSYIRFDQNACVLVNKEGEPKGTRIFGPVARELRDHKYMKIVSLAPETL-----------
----MQLNDLRPAVGSRKNRKRVG-RGNSSGN-GTFAGRGMNGQLSRSGG-GKG----AGFEGGQQPLAMRLP-KLPGFT
NH---NRVEYAPVNVARLNALF-----ADGETVDADTLVAKGVIKYN-YI----------PVKVLGDGELSKKLTVKVDK
VSASAKAKIEAAGGKVEAE-------------------------------------------------------------
-MLAPKRVLHRKVQRGSMKGQAKGNTQLHFGTWGIRAEEAHWITNRQIEAARIALTREMKRGGKVWITIFPDKPITKKPA
ETRMGSGKGNPEEWVAVVKPGRIMFEIDGVPEEVAREALRLAQHKLPIKTKIVSKADQDGEN------M-----KKQ--Q
AKKAGLER----RKRRVRAKV-FGTSERPRLAVHRSNANIYAQLIDDA--SGRTLCSASTLD-PEFRS-TGKVGSNKEAA
EFVGELIGKRAAEKNVTEVTFDRGGRLY--HGRVKALADGARNAGLKF--------------------------------
-------------------------------------AKNTDSI---------------EVRATAKYVRVAPRKARAVVA
LVRGKSVEKALEVLQFS------------------------------TRAAATDVAKVLRSAVANAEN-----NNGLRAN
NLVVKTAFVDEGPTLKRIRPRAKGSASRINKRMSHITVVVAPRKEA----------------------------------
--------------------------------------------------------------------------------
MPKMKIKKGDKVEVLTGKDKGKRGEVLRVYPEKNKVVVEGVAIVKRHVKPN-A---AN---QQGGIVEAEAVIDASNVAL
IDPKTDKPTRVGYLIKE--DG----TKVRVSKKSGAEL-----------MGQKVQPTGFRLGVTESWRSRWYAD-KDYAE
QLGNDLAIRKYLEKRLEKAAVARIDIERAGDKVKVTIFSARPGIVIGKKGAEIDGLRADLERVA-KVGQVNVDVVEVKRP
ELDANLVAQSIAEQLEQRVAFRRAMRKAVQSARKAGAKGIRIQCSGRLNGAEMGRREWYREGRVPLHTLRAA--IGYGTA
TGRTTMGAVGIKVWIYFGEK-MPGQ-P--T-PN---PAL----------------------E----------G-------
------------------------------------------------------SARPRR-----A-RN------ER---
-------------------RGR----------------------M----KITDPISDMLTRIRNANSAGKDSVSM-PSSK
VLVEIARVITEEGYVEGYTVED-TKPQKTLHITLKYGKKRAKIIRGIRCISKPGLRIYSTAEKLPRVLGGLGTAVVSTSK
GMMCDRDARKAGVGGEVIAYV-WM---------------------------------------------------AE-T-
-------ESRNARKVRTGLVVSISGEKTITVEITYRKHHPKYGKMMTIGKKLHVHDENN-EAGLGDTVRVMETRPLSKTK
RWRLAEIVERAK-------------------------------MS-----------------------------------
---------------------RSLKKG-PFVETRLLARVAAMNEAGKKDVIKTWSRSSTIFPEMVGHTIAVHDGRKHVPV
YITESMVGHKLGEFSPSRTFRGHKTK---------------------------------
>Bacteria_Actinobacteria_Actinobacteria_Coriobacteridae_Coriobacteriales_Coriobacterineae_Coriobacteriaceae_Atopobium_rimae_ATCC_49626
MAVRHIKPT-SAGRRFQTISDFAEITTDKPEKSLLEPLPKKAGRNNNGRITTRHQGGGHKRQYRRIDFKR-RKDDVPAKV
ATVEYDPNRSARIALLHYVDGAKSYILCPQGLSVGDTVVSGTDVDIKPGNCTTLEQIPVGTLVHAVEFQPGKGAAMARSA
GTSVQLMGKDNGYAVLRLPSSELRRVLLTCRATIGEVGNAEHSNIVIGKAGRARWAG-----VRPTVRGTVMNPVDHPHG
GGEGKNTSG---RPSVT---PWGKPTKGYKTR-DPKKASNRLIIRRRKSK------------M-----------------
-----------------------VNTILGRKLGMTQVWDEN--------DN--VVPVTVILAGPCTVSQVKTAETDGYDA
VQIGF--GD-I--SE--KHVNK-PM----AGHFKA--Q--G-V-E--------P--------M-RYLREVRVP--AGE-E
------HKCGD-TVTV-ADFSEVTAVDVIGTSKGKGFQGTIKRWNFSRGPMTHGSR-NQRRPGSIGQCAYPARVRKGLHM
YGHMGAERVTVKNLKLVRVDA-----------------EQNLMLIKGAVPGGKNALVQVRMA------------------
-----------------------M-----------------SKYEIKNTEGKKVGDADLSADVYGIEPNIPVVHQVVTCQ
AASLRQ--GTHSTK-NRHEVSGGGVKPYRQKGTGRARQ------------GSIRAGQWTGGGVIFGPTP-RSHARRVNSK
MVKLAMRSVLSGKVADSEL--------------VLVDN-LEF-DTPSTKQAVAVLKALGL--------------E-----
--------NRVTLLV-PDDDINTYLSFRNLKKVSIFGVSEATTRSLI----DNAALVMSADIAKQLGEVLA---------
---------------------------MA---------------------------------------------------
---EKKYVPRLKEEYYQTVRDALQKQFGYANVNQIPKFEKIVVNMGVGEAATDAKAIDGAVSDLRTITGQQPLVTHARKS
IATFKLRQGMPIGAKVTLRGDRMWEFLDRLISVAIPRIRDFRGISAKSFDGRGNFSMGVTEQLIFPEIDFDKIDHTRGMD
ITIVTTATTDEEGKALLQAFHFPFKQD---------------------MSR--IGKKPVQIPAGVTVTVD-NTHVTVKGS
KGELNRTFSE-LVTIK-QEGEEILVSRVDESSESNAQQGLVRTLIHNMVIGVSEGFEKKLELTGVGYRAAL--KGKDLDL
S--LGYSHPVVYAAPNDITFEVP-DNTHIVVKGISKEQVGQVAAEIRMKRPPEPYKGKGIH-YE-GEHIRRKLGKAAK--
-----------------------MIQMETMLNVADNSGARRVKCVKVLG--GSKRRY--AGLADVIIGAVQEATPGGSVK
KGDIVRCVIVRTAKDTRRKDGSYIRFDQNACVLVDKEGEPKGTRIFGPVARELRDHKYMKIVSLAPETL-----------
----MQLKDLRPAEGSRKNRKRIG-RGDGSGK-GTFAGRGMNGQLSRSGG-GKG----AGFEGGQQPLAMRLP-KLPGFT
SH---NRCEYAPVNVSRLDALF-----ADGDTVDADALVAKGVIKHN-YI----------PVKVLGTGELSKKLTVKVDK
VSAAAKAKIEAAGGKVEEE-------------------------------------------------------------
-MLAPKRVLHRKVQRGSMKGQAKGNTRLHFGSWGIRAEEAHWITNRQIEAARIAITREMKRGGKVWITIFPDKPVSKKPA
ETRMGKGKGNPEEWVAVVKPGRIMFEIDGVSEEVAREALRLAQHKLPIKTKIVTRADQDGEE------M-----KKL--Q
AKKAGLAR----RKRRVRAKI-FGTAERPRLTVHRTNANMYAQVIDDA--SGRTLCSASTLD-AEFRA-KGAVGSNKEAA
EFVGELIGKRAIEKGVTEVTFDRGGRIY--HGRVKALADGARNAGLKF--------------------------------
-------------------------------------AKNTDSL---------------EVRATAKYVRVAPRKARTVIA
LVRGKSVEKALEILQFS------------------------------TRAAAVDIAKVLRSAVANAEY-----NNHLHAR
DLVVKYAYVDEGPTLKRIRPRAKGSASRINKRMSHITVVVAPRKEA----------------------------------
--------------------------------------------------------------------------------
MPKMKIKKGDTVEVLTGKDKGKRGEVLRALPEDNKVVVEGVAMVKRHMKPN-A---AN---QQGGIVEHEAAIDASNVAL
IDPKDDKPTRVGYAFKE--DG----TKVRVSKRSGEEL-----------MGQKVQPTGFRLGVTENWRSRWYAD-KNYAE
NLGNDLAIRSYLEKRLEKAAIARIDIERAGDKVKVTIFSARPGIVIGKKGAEIDGLRADLERVA-KVGQVNVDVIEVKRP
ELDANLVAESIAEQLEQRVAFRRAMRKAVQSARKAGAKGIRIQCSGRLNGAEMGRREWYREGRVPLHTLRAV--VAYGTA
TARTTMGACGIKVWIYLGEK-MPGQ-P--A-PN---PAL----------------------E----------G-------
------------------------------------------------------SSRPRR-------RN------ER---
-------------------RGR----------------------M----KITDPISDMLTRIRNANSAGKESVSM-PSSK
VLVEIARVISEEGYIEGYTVED-TKPQKTLHITLKYGEKRARIIRGIRRISKPGLRIYATAEKLPRVIGGLGTAVVSTSR
GMMCDRDARKAGVGGEVIAYV-WM---------------------------------------------------AE-T-
-------ESRNARKVRTGTVVSISGEKTITVEITYRKHHPKYGKMMTIGKKLHVHDEKN-EAALGDKVRVMETRPLSKTK
RWRLAEIVERAK-------------------------------MS-----------------------------------
---------------------RSLKKG-PFVETRLLERVTAMNEAGKKDVIKTWSRSSTIFPEMVGHTIAVHDGRKHVPV
YITESMVGHKLGEFALTRTFRGHKAD---------------------------------
>Bacteria_Actinobacteria_Actinobacteria_Coriobacteridae_Coriobacteriales_Coriobacterineae_Coriobacteriaceae_Slackia_heliotrinireducens_DSM_20476
MGVKQYKPT-SPGRRFQTVSDFAEITTDKPEKSLLAPLPKKAGRNNNGRITTRHQGGGNKRRYRIIDFKR-NKDGVPAKV
ATIEYDPNRSARIALLHYVDGEKRYILHPKGLQVGDMVVSGPNADIKPGNAMPLADIPVGTLIHAVELQPGRGAALARSA
GTSIQLMGKEGNYAILRMPSSEMRRVLLTCRATIGEVGNADHANVKIGKAGRNRWKG-----IRPTVRGTVMNPVDHPHG
GGEGKNTAG---RHPVS---PWGVPTKGHRTR-NPKKASSRLIIRRRKK-------------M-----------------
-----------------------INAIYGKKIGMTQLFNED--------EK--VVPCTVIVAEPNKVCQIKTTDTDGYEA
VQLGF--GA-I--KP--QKVNK-PM----AGHFAK--L--G-T-E--------P--------T-RYLREVRVE--NAA-D
------YKVGD-LQTV-EAFADVKKVHVTGTSIGKGFQGVIKRHGFRGGPGGHGAH-FHRAPGSVGMCATPSRVLKGVRM
PGHMGCNTVTTKNLEVVRIDA-----------------EQNLILVKGAVPGAKGGIVRVRMA------------------
-----------------------M-----------------ATIEIKNASGEKASEVELESAVFGIEPNVHVMHTVVRSQ
QAAMRQ--GTHDTK-TRGEVRGGGKKPWRQKGTGRARQ------------GTIRAPQWAGGGTVFGPHP-RSYAFRVNRK
EVKLAMRSALSAKLADGQL--------------MVVED-FKF-EKPCTKEAVAFLKANGL--------------D-----
--------RRTTIVI-PNDDVNAYLSFRNIPKVNVISVGEANTMELI----DNKVLVLTASTLKRLEEVLK---------
--------------------------------------------------------------------------------
-----MATPRLKEKYQNEIIAKLEKELNIDNINKVPRLEKIVVNMGVGEAASDSKQLDAAMNDMRIITGQQPCVTRAKKS
IAAFHIRQGMAIGCKVTLRGDRMWEFLDRLLSMALPRVRDFRGIPTTSFDGRGNYTLGVTEQLIFPEIEYDKIDRTRGMD
ITFVTTAENNEAAKALLDALGFPFKK----------------------MSR--IGKKPIPVPAGVDVAIE-GNTITVKGP
LGELTYTYPV-VITVA-QEGDEIIVTRPNDERQNRAYHGLVRSLINNMVEGVSKGFSKRLELVGVGYRAAL--KGGKLEM
Q--LGYSHPVIVEAPEGITLEVP-DQTHIVVKGCDKQLVGETAAVIRKWRKPEPYKGKGIR-YE-GEYVRRKLGKAAKGD
K----------------------MIQMQSMLNVADNSGARKVQCIKVIG--GSKRRY--AGLGDVIICSVKEAAPNGNVK
KGDVVRCVVVRVKKQIRRTDGSYIRFDQNAAVLINNDGSPRGTRIFGPVARELREKKYMKIVSLAPETL-----------
----MELSDLRPNPGSTHKRKRVG-RGPASGH-GKTAGRGMNGQKSRAGG-GKG----AGFEGGQTPLAMRLP-KLGGFR
NI---NRVEYAPVNVSRIDDKF-----EAGEVVDHDSLVAKGIIKKT-TQ----------LVKVLGDGEITKAVTVKVDK
VSASAAAKIEAAGGKVEPLC------------------------------------------------------------
-MLAPKRVRHRKVQRGSMKGKAKGYTKLNHGDYGIQALEAHWITNRQIEAARVAMTREMKRGGKVWITIFPDKPITQKPA
ETRMGSGKGNPEGWVAVVKPGRIMFEIAGVEDAVAREALRLAINKLPIKCKIVTREQQETEAAE----M-----QKL--Q
KKQAALAR----RHRRVRGKV-SGTAARPRLCVTRSNSNIYVQFVDDV--EGKTLYGESTLG-ADFKA-TGKSGATVEGA
EALGQIVGKKAIEKGITEIVFDRGGNLY--HGRVKALAEGAREAGLKF--------------------------------
-------------------------------------------M---------------EAKATAKYVRVSPRKARIVLD
QIRGKDVARAREILMFS------------------------------ERAISETILKVLDSAVANATN-----NHDMSAN
NLVVKTTYADEGPTMKRFTPRAKGSASRIRKRTSHITVIVAPREEA----------------------------------
--------------------------------------------------------------------------------
MTKLHVRKGDKVLVIAGKDKGKEGVVLKALPQKERVVVEGCGVVKKALRPT-Q---QN---PQGGIIHKEAPIHVSNVQI
VCPKCGKATRVTNKRND--EG----KRVRVCKKCGADID----------MGQKVMPTGFRLGITEDWRSRWYAD-KDYAK
NLENDLAIRKFLEKQLEKAAVSKIEIERAGDKIKIIITTARPGVVIGKKGAEIENLRKDVAKVA-N-GAVNIEVIEVKRP
ELDAVLVAKSVAEQLEGRVAFRRAMRKAVQSARKSGAQGIRIQCSGRLGGAEMSRREWYREGRVPLHTLRAK--IDYGFA
TARTTMGAIGVKVWIYHGEV-LPGG-K--V-PQ---PAL----------------------E----------G-------
------------------------------------------------------NSRPTRGR--GR-RN------DR---
-----------------NERGA----------------------M----TMNDPIADMLTRVRNANSAGKPTVSM-PSSK
KLVEIARIMTEEGYVQGYETIE-SQPRDILEITLKYGEKKSKVIRGIKRISKPGLRIYAGKDELPRVLGGLGTAIVSTSK
GVMTDRDARKAGVGGEVIAYI-W---------------------------------------------------------
--------------------------------------------------------------------------------
--------------------------------------------------------------------------------
--------------------------------------------------------------------------------
-----------------------------------------------------------
>Bacteria_Actinobacteria_Actinobacteria_Coriobacteridae_Coriobacteriales_Coriobacterineae_Coriobacteriaceae_Slackia_piriformis_YIT_12062
MGIKQYKPT-SPGRRFQTVSDFAEITCSKPEKSLLAPLPKKAGRNNNGRITTRHQGGGNKRRYRIIDFKR-NKDGVPAKV
ATVEYDPNRSARIALLHYVDGEKRYILHPKGLQVGDMVVSGVGADIKPGNAMPLSEIPVGTLIHAVELQPGKGAAIARSA
GTSIQLMGKEGKYAILRMPSSEMRRVLLTCRATIGEVGNAEHANIKIGKAGRNRWKG-----VRPTVRGTVMNPVDHPHG
GGEGKNSSG---RHPVS---PWGVPTKGHRTR-NPKKASSRLIIRRRKK-------------M-----------------
-----------------------INAIYGKKIGMTQLFDEN--------DR--VVPVTVIVAEPNKVCQVKTAATDGYEA
VQLGF--GA-V--KQYKYKINK-PM----AGHFAK--Q--G-T-E--------P--------T-RYLREVRIE--NAG-E
------YKVGD-LQTV-EAFAEVKKVDVTGISKGKGFQGVIKRHGFGGGPGGHGAH-FHRAPGSIGQCATPSRVFKGVRM
PGHMGCDTVTVKNLEVVRIDA-----------------EQNLILVKGSVPGGKNGIVRVRMA------------------
-----------------------M-----------------AKIEIKDASGKKVNEANLNAAVFGIEPNVHVMHTVVRAY
RAAMRQ--GTHDTK-TRGEVRGGGKKPWRQKGTGRARQ------------GTIRAPHWVGGGTVFGPHP-RSYAFRVNRK
EVKLAMRSALSAKLADEQL--------------IVVDG-FNF-EKPSTKQAAAALKALGC--------------D-----
--------RRTTIVV-ADDDVNTYLSFRNIERVNIIPVSEANTMELV----DNKVLVLTAAALERLEEVLA---------
--------------------------------------------------------------------------------
-----MATPRLKEKYTNEIVAKLESELNIDNINKVPRLEKIVVNMGVGAAASDSKQLDAAMADLRVITGQQPCVTRAKKS
IAGFHIRQGMAIGCKVTLRGNRMWEFLDRLLSMALPRVRDFRGISPTSFDGRGNYTLGITEQMIFPEIEYDKVDRTRGMD
ITFVTTAENNTDAKALLDALGFPFKKN---------------------MSR--IGKQPIPVPAGVEVSIK-DNTITVKGA
KGELSYEFNP-IMGVA-HEGEEIIVTRPDDSREARSFHGLTRTLIANMVEGVSQGFEKKLELVGVGYRAAL--KGTALEL
Q--LGFSHPVIVEAPEGITFEVP-DQTHITVKGADKQLVGETAAVVRKWRKPEPYKGKGIR-YA-GEQVRRKLGKAAKGD
K----------------------MIQMQTMLNVADNSGARKVQCIKVLG--GSKRRY--AGLGDVIICSVKEAAPNGNVK
KGDVVRCVIVRVKKEVRRNDGSYIRFDQNAAVLINNDGAPKGTRIFGPVARELRDKKYMKIVSLAPETL-----------
----MELKDLVPAEGSTKNRKRVG-RGPASGH-GKTSGRGMNGQKSRAGG-GKR----IGFEGGQTPLAMRLP-KLPGFR
NF---NRVEYAPVNVARLELKF-----EAGDVVDHEALVAKGIIKNV-DT----------LVKVLGDGELTKSLTVKVDK
VSASAVAKIEAAGGKVEQPC------------------------------------------------------------
-MLAPKRIRHRKVQRGSMKGKAKGYTQLHHGSYGIQALEPHWITNRQIEAARIAMTRYMKRGGKVWITIFPDKPITQKPA
ETRMGSGKGNPEAWVAVVKPGRIMFEIDGVDEATAKEALRLAINKLPIKCKIVSKETEVAK-------M-----KKL--Q
KKQAALAR----RHRRVRGKI-SGTAARPRLCVTRSNSNIYVQFVDDV--AGKTLLGVSTLG-PDFKA-TGKNGANVEGA
AAMGEIAGKKALEAGITEIVFDRGGNLY--HGRVKALAEGAREAGLKF--------------------------------
-------------------------------------------M---------------EAKATAKYVRVSPRKARLVVD
QVRGKDIARAREILRFS------------------------------ERAISEVVEKVLNSAVANAEN-----NHHMRSN
NLVVKAAFVDEGPTLKRIRPRAKGSASRIRKRTSHITVIVAPREEA----------------------------------
--------------------------------------------------------------------------------
-MKMNIRKGDKVQVITGKDKGKQGVVLRGLPKEERVLVEGVNMVKKAMRPT-Q---QN---PQGGIVTKEAPIHVSNVML
VCPTCGKPTRIAKKR-V--DG----KGVRVCKKCGADIVEPK-------MGQKVMPTGFRLGITEDWRSRWYSD-KDYAK
NLENDIAIRRFLDKYLAKAAVSKVEIERAGDKVKVIIVTARPGVVIGKKGAEIENLRKQLAKVV-G-GPVNIEVVEVKRP
ELDAALIAQSVAEQLEGRVAFRRAMRKAVQSARKSGAQGIRIQCSGRLGGAEMSRREWYREGRVPLHTLRAK--IDYGFA
TAATTMGSIGIKVWVYHGEV-LPGG-K--I-PQ---PAL----------------------E----------G-------
------------------------------------------------------NSRPSRGR-----RN------DR---
-----------------NERGA----------------------M----SMNDPIADMLTRVRNANSAGKATVSM-PSSK
KLTEIARIMTEEGYVQGYEVLP-AQPRDILEITLKYGDKKEKIIRGIKRISKPGLRIYAGKDELPRVLGGLGTAVVSTSK
GVMTDRDARKAGVGGEVIAYI-W---------------------------------------------------------
--------------------------------------------------------------------------------
--------------------------------------------------------------------------------
--------------------------------------------------------------------------------
-----------------------------------------------------------
>Bacteria_Actinobacteria_Actinobacteria_Coriobacteridae_Coriobacteriales_Coriobacterineae_Coriobacteriaceae_Gordonibacter_pamelaeae_7_10_1_b_draft_genome.
MGVKQYKPT-SPGRRFQTVSDFAEITTDKPEKSLLAPLSNKAGRNNNGRITTRHQGGGNKRRYRIIDFKR-QKDGVPAKV
ATIEYDPNRSARIALLHYVDGEKRYILHPKGLRVGDTVMSGPEADIKPGNALPLANIPVGTLIHAVELQPGKGAAIARSA
GTSIQLMGKEGNYAILRMPSSEMRRVLITCRATVGEVGNAEHANIKIGKAGRNRWKG-----IRPSVRGTVMNPVDHPHG
GGEGKNSAG---RHPVT---PWGVPTKGHRTR-NPKKASSRLIIRRRKK-------------M-----------------
-----------------------INAIYGKKIGMTQIFGED--------DR--VVPVTVIQAEPNKVCQVKTKATDGYEA
VQMGF--GA-I--KE--KKVNK-PM----KGHFEK--Q--G-A-A--------P--------V-RYLREVRVE--NAG-E
------YNVGD-EQTV-AAFAETKKVDVTGTSKGKGFAGVMKRYGFRGGPGGHGAH-FHRAPGSVGQCATPSRVFKGLKL
PGHMGCDTVTVKNLEVVRVDE-----------------DQNLILVKGAVPGGKNGIVRVRMA------------------
--------------------------------------------------------------------------------
--------------------------------------------------------------------------------
--------------------------------------------------------------------------------
--------------------------------------------------------------------------------
--------------------------------------------------------------------------------
-----MTAPRLKEQYKTEIVPKLEQELGIKNINEVPRLEKIVVNMGVGAAASDSKLLDAAMADLRTITGQQPCVTRAKKS
IAGFHLREGQAIGCKVTLRGDRMWEFLDRLLATALPRVRDFRGISPKSFDGRGNYTMGITEQLIFPEIDYDKIDRTRGMD
ITVVTTADNNEDAFALLSALGFPFKDK---------------------MSR--IGKQPITVPAGVDVTID-GTTVTVKGP
KGELTRSFPE-IMIIK-REGDDIIVERPDDSRDAKAFHGLVRTLIANMVEGTANGFSKKLQLVGVGYRAAL--KGKDLEM
Q--LGFSHPVLVEAPENITFEVP-SQTEIIVSGPSKEQVGQVAANIRKWRKPEPYKGKGIR-YE-GEHVRRKLGKAAKGD
-----------------------MIQMQTMLAVADNSGARKVQCIKVLG--GSKRRY--AGLGDVIICSVKEAAPNGNVK
KGEVVRCVVVRVKKEVRRPDGSYIKFDQNAAVLINNDGAPRGTRIFGPVARELRDKKYMKIVSLAPETL-----------
----MELKDLKPAEGSTHSRKRVG-RGPASGT-GKTSGRGMNGQKSRAGG-GKG----VGFEGGQTPLARRLP-KLPGFK
NI---NHVEYLPVNVSRLDEKF-----EAGDVVDGESLKAKGIIKHA-DA----------LVKVLGDGDLTKALTVKVDK
VSASAKAKIEAAGGKVEEPC------------------------------------------------------------
-MLVPKRVKHRKVQRGSMKGKAKGGTRLNHGTWGIQALEAHWITNRQIEAARIAMTRHMKRGGKVWITIFPDKPITQKPA
ETRMGSGKGNPEAWVAVVKPGRIMFEIDGVDEETAKEALRLAINKLPIKCKIVSKETEGQE-------M-----NKL--Q
KKQAGLAR----RHRRVRGKV-SGTAARPRLCVTRSNNNIYVQLVDDV--ASKTICGVSTLG-AEFKA-TGKKGGTVEGA
AALGEIVGKKAQENGVTEVVFDRGGHLY--HGRVQALADAAREAGLKF--------------------------------
-------------------------------------------M---------------EAKAVARYVRVSPRKARIVVD
LVRGKSVIQAREILAFT------------------------------NRGVAEAVEKTLNSAVANAEH-----QHHVRPE
SLIVKTAFVDEGPTLKRIRPRAKGSASRIRKRTSHITIIVAPREEA----------------------------------
--------------------------------------------------------------------------------
---MNIKKGDKVKVLSGKDKGKEGVVLRALPQKERVVVEKVNMIKKAMRPT-Q---QN---PQGGISTMEAPIHVSNVMV
ICPECKQPTRTGKKRDE--NG----KKIRVCKKCGKDIDK---------MGQKVSPTGFRLGITEDWRSRWYSD-KDYAK
NLENDLAIRKFLDKYLARAAVSKVEIERAGDKIKVIVTTARPGVVIGKKGAEIDSLRKKLEKVA-S-GPVSIEVVEVKRP
ELDAALIAQSVAEQLEGRVAFRRAMRKAVQSARKSGAKGIRIQCSGRLGGAEMSRREWYREGRVPLHTLRAK--IDYGFC
TAATTMGSIGVQVWVYHGEM-LPGQ-K--A-PN---PAL----------------------E----------G-------
------------------------------------------------------SSRPNRSR-----RN------DR---
-----------------NERGA----------------------M----TMTDPIADMLTRVRNANSAGKQTVSM-PSSK
KLVEIARIMQEEGYIQRYDVVE-GEPRATLEIVLKYGDKKAKTIRGIKRISKPGLRIYAGKDELPRVLGGLGTAIISTSL
GVMTDRDARKKGVGGEVIAYV-WM------------------------------------------------------S-
-------EDRNSRKVRQGTVVSAVNDKTCVVQVKERKPHPVYGKMMTTTKKFHAHDENN-EAGVGDTVRIMETRPLSKMK
RWRLIEIVEKAK--------------------------------------------------------------------
--------------------------------------------------------------------------------
-----------------------------------------------------------
>Bacteria_Actinobacteria_Actinobacteria_Coriobacteridae_Coriobacteriales_Coriobacterineae_Coriobacteriaceae_Eggerthella_sp._YY7918
MGVKQFKPT-SPGRRFQTVSDFAEITTDKPEKSLLAPLSNKAGRNNNGRITTRHQGGGNKRRYRVIDFKR-NKDGVPAKV
ATIEYDPNRSARIALLNYVDGEKRYILHPKGLRVGDTVMSGPEADIKPGNALPLANIPVGTLIHAVELQPGKGAAIARSA
GTSIQLMGKEGNYAILRMPSSEMRRVLITCRATVGEVGNAEHANIKVGKAGRNRWKG-----IRPTVRGTVMNPVDHPHG
GGEGKNSAG---RHPVT---PWGVPTKGHRTR-NPKKASSRLIIRRRKK-------------M-----------------
-----------------------INAIYGKKIGMTQIFSED--------DR--VIPVTVIQAEPNKVCQVKTKDSDGYEA
VQLGF--GA-I--KE--NKVNK-PM----AGHFAK--Q--G-T-A--------P--------V-RYLREVRVE--SAG-E
------YSVGD-EQTV-AAFAETKKVDVTGTSKGKGFAGVMKRYGFGGGPGGHGAH-FHRAPGSVGQCATPSRVFKGLKL
PGHMGVETVTVKNLEVVRIDE-----------------EQNLILVKGAVPGAKNGIVRVRMA------------------
-----------------------M-----------------TTIEIKDASGKKAGSVDLAPSVFGIEPNVPVMHTVVRSQ
RAAWRQ--GTHDTK-TRGQVSGGGKKPWRQKGTGRARQ------------GTIRAPQWAGGGTVFGPHP-RSYAFRVNKK
EVKLAMRSALSAKLADGEL--------------TVVEN-FKF-EKPRTKDAMTALKALGL--------------E-----
--------GRVTLVI-GDEDVNTYLSFRNIPKVNIIPVSEINTYELI----DNKNLVVTAEALKRIEEVLA---------
--------------------------------------------------------------------------------
-----MTVPRLKEMYTKEIVPKLEKELGMSNVNKVPRLEKIVVNMGVGAAAADHKLLDSAMADMRIITGQQPCITRARKS
IAGFHVREGQPIGCKVTLRGDRMWEFLDRLLATALPRVRDFRGLSPKSFDGRGNYTMGVTEQLIFPEIDYDKIDRTRGMD
ITFVTTAENNDEAFALLDALGFPFKDKK--------------------MSR--IGKQPITVPAGVDVTID-GTTVTVKGQ
KGELTRSFPS-IMIIK-REGDDILVERPDDSREAKSYHGLVRTLIANMIEGASNGFTKKLQLVGVGYRAAL--KGKDLEL
Q--LGYSHPVLVEAPENITFEVP-SQTEIIVSGPSKEQVGQVAANIRAWRKPEPYKGKGIR-YE-GEYVRRKLGKAAKSD
-----------------------MIQMQTMLAVADNSGARKVQCIKVLG--GSKRRY--AGLGDVIICSVKEAMPNGNVK
KGDVVRCVVVRVKKEVRRNDGSYIKFDQNACVLIDANGAPRGTRIFGPVARELRDKKYMKIVSLAPETL-----------
----MELKDLKPAEGSRKDRKRVG-RGPASGT-GKTAGRGMNGQKSRAGG-GKG----AGFEGGQTPLARRLP-KLPGFT
NI---NHVEYLPVNVKRLEENF-----EAGDVVDGESLKAKGIIKHA-DA----------LVKVLGDGEITKALTVKVDK
VSASAKAKIEAAGGKVEEPC------------------------------------------------------------
-MLVPKRVKHRKVQRGSMKGKAKGGTRLNHGTYGIQALEAHWITNRQIEAARIAMTRHMKRGGKVWITIFPDKPITQKPA
ETRMGSGKGNPEAWVAVVKPGRIMFEIDGVDEATAKEALRLAINKLPIKCKIVSKETEGQE-------M-----NKL--Q
KKQAGLAR----RHRRVRGKI-SGTSTRPRLCVTRSNNNIYVQFVDDV--AGTTLCGVSTLG-PEFKA-TGKNGATVEGA
AALGEIAGKKAQESGVTEVVFDRGGNLY--HGRVKALADAAREAGLKF--------------------------------
-------------------------------------------M---------------EAKATARYVRISPRKARIVID
LIRGKSVPQAREILQFT------------------------------NRGAAEIVEKTLNSAVANAEN-----LHHVRPE
TLVVKTAFADEGPTLKRIRPRAKGSASRIRKRTSHITIIVAPREEA----------------------------------
--------------------------------------------------------------------------------
MNSMQIKKGDKVQVLAGKDKGKEGVVLRALPQKQRVVVEKVNVIKKALRPT-Q---QN---PQGGISSIEAPIHVSNVML
VCPECKAATRVSKRFTE--DG----KKVRVCKKCGKDIDK---------MGQKVSPTGFRLGITEEWRSRWYAD-KDYAK
NLENDLAIRKFLDKQLVRAAVSKIEIERAGDKIKVVVTTARPGVVIGKKGAEIDSLRKKLEKIA-N-GAVSIEVIEIKRP
ELDAALIAQSVAEQLEGRVAFRRAMRKAVQSARKSGAKGIRIQCSGRLGGAEMSRREWYREGRVPLHTLRAK--IDYGFC
TAATTMGSIGVQVWVYHGEM-LPGQ-K--A-PQ---PAL----------------------E----------G-------
------------------------------------------------------SSRPNRSR-----RN------DR---
-----------------NERGR----------------------M----TMTDPIADMLTRVRNANSAGKPTVAM-PTSK
KLVEIARIMQEEGYIQGYDVID-GEPRATLEITLKYGDKKAKTIRGIKRISKPGLRIYAGKDELPRVLGGLGTAVISTSK
GVMTDRDARKLGIGGEVVAYI-WM------------------------------------------------------S-
-------EDRNSRKVRQGVVVSAVNDKTCIVQVHERKPHPVYKKMMTVTKKFHAHDENN-EAGVGDTVQIMETRPLSKMK
RWRLVKIVEKAK-------------------------------MS-----------------------------------
---------------------RSLKKG-PFVEPRLLDRIEKMNAANEKNVIKTWSRSSTIFPEMVGHTIAVHDGRKHVPV
YVTESMVGHKLGEFAPTRTFKGHSADKGKR-----------------------------
>Bacteria_Actinobacteria_Actinobacteria_Coriobacteridae_Coriobacteriales_Coriobacterineae_Coriobacteriaceae_Eggerthella_lenta_DSM_2243
MGVKQYKPT-SPGRRFQTVSDFAEITTSTPEKSLLAPLSNKAGRNNNGRITTRHQGGGNKRRYRIIDFKR-NKDGVPAKV
ATIEYDPNRSARIALLHYVDGEKRYILHPKGLRVGDTVMSGVEADIKPGNALPLANIPVGTLIHAVELQPGKGAAIARSA
GTSIQLMGKEGDYAILRMPSSEMRRVLITCRATVGEVGNAEHSNIKIGKAGCNRWKG-----IRPSVRGTVMNPVDHPHG
GGEGKNSAG---RHPVT---PWGVPTKGHRTR-NPKKASSRLIIRRRKK-------------M-----------------
-----------------------INAIYGKKIGMTQIFNED--------DR--VVPVTVIQAEPNTICQVKTKDSDGYEA
VQLGF--GA-I--KE--KKVNK-PM----AGHFAK--Q--G-T-A--------P--------T-RYLREVRVE--NAG-E
------YKVGD-QQTV-AAFAETKKVDVTGTSKGKGFAGVMKRYGFRGGPGGHGAH-FHRAPGSVGQCATPSRVFKGLKL
PGHMGVDTVTVKNLEVVRIDE-----------------EQNLILVKGAIPGGKNGVVRVRMA------------------
-----------------------M-----------------TTIEIKDASGKKAGTADLAASVFGIEPNVPVMHQVVRAQ
RASWRQ--GTHDTK-TRGQVRGGGKKPWRQKGTGRARQ------------GTIRAPQWAGGGTVFGPHP-RSYAFRVNNK
EVKLAMRSALSAKLADGEL--------------FVVDA-FNF-EKPSTKAAVAALKALGL--------------E-----
--------RRTTLVI-DDEDVNTYLSFRNIPTVNILPVSAANTYELI----DNKALVFTADALKRIEEVLA---------
--------------------------------------------------------------------------------
-----MTAPRLKEKYTNEIVAKLEKDLALDNVNKVPRLEKIVVNMGVGAAAADHKLLDAAMGDLRIITGQQPCVTRAKKS
IAGFHVREGQPIGCKVTLRGDRMWEFLDRLLATALPRVRDFRGISPTSFDGRGNYTMGVTEQLIFSEIDYDKIDRTRGMD
ITFVTTAPDDDSAFALLDALGFPFKDKE--------------------MSR--IGKLPVTVPAGVDVTID-GTTVTAKGA
KGELTRTFPE-IMTIK-REGDDIIVERPNDSREAKAYHGLVRTLIANMVEGVSAGFSKKLQLVGVGYRAAL--KGKDLEM
Q--LGFSHPVLVEAPENITFEVP-SQTEIIVSGPSKEQVGQVAANIRKWRKPEPYKGKGIR-YE-GEHVRRKVGKAGKD-
-----------------------MIQMQTMLAVADNSGARKVQCIKVLG--GSKRRY--AGLGDVIICSVKEAAPNTNVK
KGDVVRCVVVRVKKEVRRVDGSYIKFDQNAAVLIDTNGAPRGTRIFGPVARELRDKKYMKIVSLAPETL-----------
----MELKDLKPAEGSRKPRKRVG-RGPASGT-GKTSGRGMNGQKSRAGG-GKG----AGFEGGQTPLARRLP-KLPGFK
NI---NHVEYLPVNVKRLEETF-----EAGDVVNGESLKAKGIIKHA-DA----------LVKVLGDGEITKALTVQVDK
VSASAKAKIEAAGGKVEEPC------------------------------------------------------------
-MLVPKRVKHRKVQRGSMKGKAKGGTRLNHGEYGIQALEAAWITNRQIEAARIAMTRYMKRGGKVWITIFPDKPITKKPA
ETRMGSGKGNPEAWVAVVKPGRIMFEIGGVDEAVAKEALRLAINKLPIKCKIVSRETEGQE-------M-----NKL--Q
KKQAALAR----RHRRVRGKI-AGTAARPRVCVTRSNSNMYVQVIDDV--AGKTICGVSTLG-PDFKA-TGKSGATVEGA
AALGAIVGKKAQESGVTEVVFDRGGNLY--HGRIKALADAAREAGLKF--------------------------------
-------------------------------------------M---------------EAKAIARYVRVSPRKARIVID
LIRGKSVPAAREILQFS------------------------------DRAIAEVVAKTLNSAVANAEN-----QHHVRPE
TLIVKAAFADEGPTLKRIRPRAKGSASRIRKRTSHITIIVAPREEA----------------------------------
--------------------------------------------------------------------------------
MNSMNIKKGDKVKVLAGKDKGKEGTILRSLPQKQRVVVEKVNIVKKALRPT-Q---QN---PQGGISSVEAPIHVSNVML
VCPSCKQPTRVSNKRDE--NG----KKVRVCKKCGKDID----------MGQKVSPTGFRLGITEEWRSRWYAD-KDYAK
NLANDLAIRKFLDKQLARAAVSKIEIERAGDKIKIIVTTARPGVVIGKKGAEIDSLRKKLEKVA-N-GPVSIEVVEVKRP
ELDAALIAQSVAEQLEGRVAFRRAMRKAVQSARKSGAKGIRIQCSGRLGGAEMSRREWYREGRVPLHTLRAK--IDYGFA
TAATTMGSIGVQVWVYHGEV-LPGQ-K--A-PQ---PAL----------------------E----------G-------
------------------------------------------------------SSRPSRPR-----RN------DR---
-----------------NDRRA----------------------M----TMTDPIADMLTRVRNANSAGKPTVSM-PSSK
KLVEIARIMQEEGYVQGYDVIE-GEPRATLEITLKYGDKKAKTIRGIKRISKPGLRIYAGKDELPRVLGGLGTAIVSTSN
GVMTDRDARKKGVGGEVIAYI-WM------------------------------------------------------S-
-------EERNSRKVRQGVVVSAVNDKTCVVQVKERKPHPVYGKMMTTTKKFHAHDENN-EAGLGDTVQIMETRPLSKMK
RWRLVKIVEKAQ-------------------------------MS-----------------------------------
---------------------RSLKKG-PFVEPRLLDRIEKMNAAGEKNVVKTWSRSSTIFPEMVGHTIAVHDGRKHVPV
YVTESMVGHKLGEFAPTRTFKGHSADKGKKR----------------------------
>Bacteria_Actinobacteria_Coriobacteriia_Coriobacteriales_Coriobacteriaceae_Senegalemassilia_anaerobia_JC110
MGVKQYRPT-SPGRRFQTVSDKAEITCDKPEKSLLAPLNKKAGRNNHGHITVRHQGGGVKRRYRIIDFKR-NKDGVPAKV
ATIEYDPNRSARIALLHYVDGEKRYILHPKGLKVGDMIVSGTDVDIKPGNAMPLSCIPVGTLIHAVELQPGRGAALARSA
GTSIQLMGKEGKYAILRMPSSEMRRVLLTCRATIGEVGNAEHSNITIGKAGRNRWRG-----IRPTVRGTVMNPVDHPHG
GGEGKNTSG---RHPVS---PWGVPTKGHRTR-NPKKASSRLIIRRRKK-------------M-----------------
-----------------------INAIFGKKIGMTQIFNEE--------DK--LIPVTVIQAEPNTVCQVKTKATDGYEA
VQLGF--GE-I--KA--KKVNK-PM----GGHFAK--Q--G-I-E--------P--------T-RYLREVRVE--DAA-E
------YKAGD-QQTV-AAFAEVKKVDVTGTSKGKGFAGVMKRYGFAGGPGGHGAH-FHRAPGSVGMCATPSRVLKGMRL
PGHMGCDTVTVKNLTVMRVDE-----------------EQNLILVKGAIPGGKNGIVRVRMA------------------
-----------------------M-----------------TTIEIKDASGKKAGDAELSASVFGIEPNVPVMHQVVRAQ
RASWRA--GTSNTL-TRGQVRGGGKKPWRQKGTGRARQ------------GSIRSPQWAGGGTVFGPHP-RSYAFRVNNK
EVKLAMRSALSAKVADGQF--------------TVVDE-FKF-EKPCTKDAKAFIKAMGF--------------E-----
--------GRTTLVI-GNDDVTTWLSFRNLEKVNILPVAEANTYELL----DNKQLVFTAEALKRIEEVLA---------
--------------------------------------------------------------------------------
-----MTAPRLKEKYKNEIVAKLESQLEIANINDVPRLEKIVVNMGVGAAASDHKLLDAAMNDMRIITGQQPCITRAKKS
IAGFHVREGQAIGCKVTLRGDRMWEFLDRLLAAALPRVRDFRGISPTSFDGRGNYTLGITEQLIFPEIEYDKVDRTRGMD
ITFVTTAGNNENAFALLSALGFPFKDRD--------------------MSR--IGKQPVTVPAGVDVKID-GHIVTVKGP
KGELTREFNP-MMTIS-QEGEEIIVSRPDDSREARSLHGLTRTLIHNMVEGVSNGYQKKLQLVGVGYRAAL--KGKDLEM
Q--LGFSHPVLMECPENITFEVP-SQTEIVVSGISKEQVGQVAANVRAWRKPEPYKGKGIR-YE-GEHVRRKVGKAGKD-
-----------------------MIQMQTMLAVADNSGARKVQCIKVLG--GSKRRY--AGLGDVIICSVKEAMPNGAVK
KGDVVRCVVVRVKKEVRRADGSYIKFDQNAAVLIDANGAPRGTRIFGPVARELREKKYMKIVSLAPETL-----------
----MELKDLKPAEGSRKNRKRVG-RGHAAGQ-GKTAGRGMNGQKSRSGG-GKG----AGFEGGQTPLARRLP-KLPGFR
NI---NRVEYLPVNVSRLEEKF-----EAGDVVDGASLKAKGIIKHE-DA----------LVKVLGDGDITKALTVKVDK
VSASAKAKIEAAGGKVEEPC------------------------------------------------------------
-MLVPKRVKHRKVQRGSMKGRAKGGTRLNHGTWGIQALEAHWITNRQIEAARIAMTRCMKRGGKVWITIFPDKPITKKPA
ETRMGSGKGNPEAWVAVVKPGRIMFEIDGVDEATAKEALRLAINKLPIKCKIVTKETEGQE-------M-----NKL--Q
KKQAALAR----RHRRVRGKI-SGTPERPRLCVTRSNNNIYVQFVDDV--AGKTLCGVSTLG-PDFKA-TGKNGANVEGA
TALGEIAGKKAQECGITEVVFDRGGNLY--HGRVKALADAAREAGLKF--------------------------------
-------------------------------------------M---------------EAKAIARTVRMSPRKARIVVD
LIRGKSVPAAREILMFT------------------------------NRAAAEVVEKTLNSAVANAEY-----QHHVRPE
TLVVKTAFVDEGPTLKRIRPRAKGSASRIRKRTCHITIIVAPREEA----------------------------------
--------------------------------------------------------------------------------
MNSMNIKKGDTVRVLSGKDKGKEGQVVCSLPSKQRVVVEKVNMVKKAMRPT-Q---QN---PQGGIMSVEAPIHVSNVMV
ICPECKQPTRVSHRVNE--AG----KKVRVCKKCGKDIDK---------MGQKVSPTGFRLGITEEWRSRWYAD-KDYAQ
NLANDLAIRKFLDKQLARAAVSKVEIERAGDKIKVIVTTARPGVVIGKKGAEIDALRKKLEKVA-N-GPVNIEVVEVKRP
ELDANLIAQSVAEQLEGRVAFRRAMRKAVQSARKSGAKGIRIQCAGRLGGAEMSRREWYREGRVPLHTLRAK--VDYGFC
TARTQMGAIGVQVWVYHGEV-LPGQ-K--A-PQ---PQL----------------------E----------G-------
------------------------------------------------------SSRPNRSR-----RN------DR---
-----------------NDRGR----------------------M----TMTDPIADMLTRVRNANSAGKATVSM-PSSK
KLVEIARIMQEEGYVAGYEVVE-GEPRATLEITLKYGEKKAKTIRGIRRISKPGLRIYAGKDELPRVLGGLGTAIVSTSN
GVMTDRDARKKGIGGEVIAYI-W---------------------------------------------------------
--------------------------------------------------------------------------------
--------------------------------------------------------------------------------
--------------------------------------------------------------------------------
-----------------------------------------------------------
>Bacteria_Actinobacteria_Actinobacteria_Coriobacteridae_Coriobacteriales_Coriobacterineae_Coriobacteriaceae_Cryptobacterium_curtum_DSM_15641
MGVKQFKPT-SPGRRFQTVSDFAEITCDKPEKSLLRPLPKKAGRNNYGRITTRHQGGGAKRRYRIIDFKR-NKDGVPAKV
ATIEYDPNRSARIALLHYADGEKRYILQPRDLKVGDTVLSGADADIKPGNALPLSAIPVGTLIHAVELQPGRGAALARSA
GTSIQLMGKEGKYAILRMPSSEMRRVLLTCRATVGEVGNADHSNIKIGKAGRNRWAG-----IRPTVRGTVMNPVDHPHG
GGEGKNTSG---RHPVS---PWGVPTKGHRTR-NPKKASSRLIIRRRKK-------------M-----------------
-----------------------INAIYGTKLGMTQIFSED--------DE--VVPVTVIQAAPNTICQLKTKETDGYEA
VQLGF--GA-I--KP--QKVNR-PM----GGHFAK--Q--G-V-D--------P--------V-RHLREVRVE--DAS-A
------HSLGE-KVTV-SLFADAKKVDVTATSKGKGFAGVMRRYNFRGGPGGHGAH-FHRAPGSVGMCATPSRVFKGLRL
PGHMGVDTVTVKNLDVVRIDE-----------------EQNLILVKGAVPGGKNAMVRVRLA------------------
-----------------------M-----------------ANIEVKDVSGKKVEVRDLNAGVFGIEPNVHVMHQVVRAQ
RASWRQ--GTHDTL-TRGQVRGGGKKPWRQKGTGRARQ------------GSIRSPQWRGGGTVFGPHP-RSYAFRVNNK
EVKLAMRSALSAKLADGEL--------------FVVDS-FGF-EEPKTKSAAAALKALGI--------------T-----
--------GRTTLVI-GNEDVNTYLAFRNLPNVEVIPVMAGNTYDFV----NNKALIFTAEALSRIEEVLA---------
--------------------------------------------------------------------------------
------MTPRLKERYQSEIVPKLASDLSLTNVNQVPRLEKIVVNMGVGAAAGDSKLLDAAISDMRVITGQQPMITRAKKS
IAGFHVREGQAIGCKVTLRGDRMWEFLDRLLATALPRVRDFRGISPKSFDSHGNYTLGITEQLIFPEIDYDKIDRTRGMD
ITFVTTAEDDATAKALFDALGFPFTD----------------------MSR--IGKQPVVVPSGVDVKID-GHTVTVKGK
QGELTRSFNP-LMSIS-QEGDSIIVSRPDDSREAKSLHGLTRTLIHNMVIGASEGFSKKLELVGVGYRAAL--KGKNLEM
Q--LGFSHPVVIEPPAGIVFEVP-SPTEILVKGPSKEAVGQIAANVRAWRKPEPYKGKGIR-YE-GEHVRRKLGKAAKSE
-----------------------MIQMQTMLAVADNSGARKVQCIKVLG--GSKRRY--AGLGDVIICSVKEAIPNGQVK
KGEVVRCVVVRQKKEVRRSDGSYIRFDQNACVLIDASGAPRGTRIFGPVARELRDKKYMKIVSLAPETL-----------
----MELKDLTPAAGSRKQRTRVG-RGHAAGK-GKTAGRGLNGQKSRSGG-GKR----PGFEGGQTPLYMRLP-KLPGFR
NI---NRVEYVPVNVSRLEAKF-----EAGSVIDNAALVAAGIIKHE-DA----------LVKVLGDGEITKALTVKVDK
VSASAAKKIEAAGGKVELPC------------------------------------------------------------
-MLVPKRVKHRKVQRGSMKGRAKGGTRLNHGEWGIQALEAHWITNRQIEAARVAITRQMKRGGHVWITIFPDKPITSKPA
ETRMGSGKGNPEGWVAVVKPGRIMFEIGGVDEATAKEACRLAINKLPIKCKIVTRETEGQK-------M-----KKL--Q
KKQASLRR----RHTRVRGKV-FGTSARPRLCVTRSNSNVYVQIVDDV--DRKTLCAVSTLG-PDFKA-TGKSGANVEGA
GVLGEIIGKKAIEAGITEVVFDRGGHLY--HGRVKALAEAAREAGLKF--------------------------------
-------------------------------------------M---------------EAKAVARYVRVSPRKARVVVD
QIRGKDIVRAREVLAFT------------------------------TRAIAEDVEKVMNSAVANAEH-----NHQANPA
QLYVKAAYVDEGPTLKRIRPRAKGSAARIRKRTSHITVIVSTREEA----------------------------------
--------------------------------------------------------------------------------
MTTMNIKKGDKVKVLAGKDKGVESTVIRSLPQRNRVVVEKVGMVTKAQRPT-Q---AN---PQGGLSHIEAPIHVSNVAL
VCPKCGKATRFSIKR-E--DG----KKIRVCKKCGADID----------MGQKVSPTGFRIGVIENWRSRWYAD-KDYAK
TLENDLAIRRFLDGYLTRAAVSKVEIERAGDKIKVVITTARPGVVIGKKGAEIDTLRKKLSQVA-D-GPISVEVIEIKRP
ELDANLIAQSVAEQLEGRVAFRRAMRKAVQSARKSGAQGIRIQCAGRLGGAEMSRREWYREGRVPLHTLRAK--IDYGFT
TANTQMGAIGVQVWVYHGEV-LPGQ-K--L-PE---PAL----------------------E----------G-------
-----------------------------------------------------TSSRPNRRR-----NN------DR---
-----------------GNK------------------------M----SMNDPIADMLTRVRNAHSAGKDTVSM-PSSK
KLVEIARIMREEGYIAGYEIEP-AKPRDILEITLKYGEKKERTIRGIKRISKPGLRIYAGKDELPRVLGGLGTAVISTSA
GVMADRDARKKGIGGEVIAYI-WM------------------------------------------------------S-
-------EERNSRKVRQGLVVSISGDKTCVVEVKERKPHRVYGKMMTTTKKFHTHDENN-EAGLGDTVRIMETRPLSKMK
HWRLIEIVEKAK-------------------------------MS-----------------------------------
---------------------RSLKKG-PFVEPRLLSRIDAMNEAGTKDVVKTWSRSSTIFPEMVGHTIAVHDGRKHVPV
YITESMVGHKLGEFAPTRTFRGHAKK---------------------------------
>Bacteria_Actinobacteria_Actinobacteria_Coriobacteridae_Coriobacteriales_Coriobacterineae_Coriobacteriaceae_Denitrobacterium_detoxificans_DSM_21843
MGVKQFKPT-SPGRRFQTVSDFAEITTDKPEKSLLRPLPKKAGRNNYGRITTRHQGGGVKRRYRLIDFKR-NKDGVPAKV
ATVEYDPNRSARIALLHYVDGEKRYILHPKGLCVGDTVLSGEGADIKPGNAMPLSAIPVGTLVHAVELQPGKGAALARSA
GTSIQLMGKEGDYAILRMPSSEMRRVLVTCRATIGEVGNAEHGNIKIGKAGRKRWMG-----VRPTVRGTVMNPVDHPHG
GGEGKNTAG---RHPVS---PWGVPTKGHRTR-NPKKASSRLIIRRRKK-------------M-----------------
-----------------------INAIYGTKLGMTQVFAED--------DT--VVPVTVIQAAPNTICQVKTAETDGYEA
VQLGF--GT-I--KE--KKVNK-PM----AGHFAK--Q--G-A-E--------P--------V-RHLREVRVE--NAS-E
------YKVGD-TVTV-ANFSEAKLVDVTGTSKGKGFAGVMKRYGFAGGPGGHGAH-FHRAPGSVGMCATPSRVLKGLRL
PGHMGCDTVTVKNLEVVSVNE-----------------EQNLILVKGAVPGGKNAMVRVRLA------------------
-----------------------M-----------------ANIEVKNTSGKKVEVRDLNAAVFGIEPNIPVMHQVVRAQ
RASWRQ--GTHDTK-TRGQVRGGGKKPWRQKGTGRARQ------------GTIRAPQWAGGGTVFGPHP-RSYAFRVNNK
EVKLALRSALSAKLADEEL--------------FVVDS-FGF-EAPKTKDAKACLEALNV--------------S-----
--------GRTTIVV-GDEDVNAYLSFRNLPLVEVIPVSEMNTYDLV----NNKALVISAEALNRIEEVLA---------
--------------------------------------------------------------------------------
-----MATPRLKEQYQKVVAPQLIKDLGIDNVNKTPRLEKIVVNMGVGAAASDSKLLDAAIADMRTITGQQPMVTRAKKS
IAGFHVREGQAIGCKVTLRGDRMWEFLDRLLAIALPRVRDFRGISPKSFDGRGNYTMGITEQLIFPEIDYDKIDRTRGMD
ITFVTTAEDDVAAKALLDALGFPFKD----------------------MSR--IGKMPVVIPEGVDVTID-GSTVTVKGK
LGELTRTFQS-ILKIS-QVDNTIVVERPDDSREAKSLHGLTRTLIQNMVIGVSEGYSKKLELVGVGYRAAL--KGSNLEL
S--LGFSHPVVVEPPAGITFEVP-SPTEIFVKGSSKEAVGQVAANVRAWRKPEPYKGKGIR-YE-GEHVRRKLGKAAKSE
-----------------------MIQMQTMLAVADNSGARKVQCIKVLG--GSKRRY--AGLGDVIICSVKEALPNGNVK
KGEVVRCVVVRQKKEVRRKDGSYIKFDQNAAVLINADGSPRGTRIFGPVARELRDKKYMKIVSLAPETL-----------
----MELKDLKPAEGSRKNRKRVG-RGAASGT-GKTAGRGLNGQKSRAGG-GKG----AGFEGGQTPLARRLP-KLPGFR
NI---NRVEYLPVNVSRLEEKF-----EAGEVVDGDSLKAKGIIKHA-DA----------PVKVLGDGEITKALTVKVDK
VSASAAAKIEAAGGKVEQPC------------------------------------------------------------
-MLVPKRVKHRKVQRGSMKGKAKGGTRLNHGQWGIQALEAHWITNRQIEAARIAITRQMKRGGKVWITIFPDKPITQKPA
ETRMGSGKGNPEAWVAVVKPGRIMFEVADVDEETAKEALRLAINKLPIKCKIVSRETEGQE-------M-----KKL--Q
KKQAGLRR----RHTRVRGKV-SGTAARPRLCITRSNSNMYAQVIDDV--AGKTLVGVSTLG-PEFKA-TDKKGATVEGA
AALGEIIGKKAIDAGITEVVFDRGGNLY--HGRIKAVADGAREAGLKF--------------------------------
-------------------------------------------M---------------EAKAIARYVRVSPRKARIVVD
QVRGKSVIQAREILAYT------------------------------ERAIAETVEKTLNSAVANAEH-----KDHVNAN
QLVVKAAYVDEGPTLKRIRPRAKGSASRIRKRTSHITIIVGTREEA----------------------------------
--------------------------------------------------------------------------------
-MKMNIKKNDKVKVLAGKDKGAEGTVIRSLPAKQRVVVEKVNMVTKAMHPT-Q---AN---PQGGLTHVEAPIHVSNVAL
VCPKCNKATRVSVKR-V--DG----KKIRVCKKCGADID----------MGQKVSPTGFRLGVIENWRSRWYAD-KDYAS
TLENDLAIREYLDKQLARAAVSKVEIERAGDKIKIIITTARPGVVIGKKGAEIDALRKKLSKVA-N-GPVSVEVVEIKRP
ELDATLIAQSVAEQLEGRVAFRRAMRKAVQSARKSGAKGIRIQCAGRLGGAEMSRREWYREGRVPLHTLRAK--IDYGFY
TANTQMGAIGVQVWVYHGEV-MPGQ-K--A-PE---PAL----------------------E----------G-------
-----------------------------------------------------SSSRPNRRR-----NN------DR---
-----------------GNK------------------------M----SMNDPIADMLTRVRNANSAGHDTVSM-PSSK
KLVEIARIMHEEGYIAGYEIEP-ASPRDILEITLKYGAKKNRTIRGIKRISKPGLRIYAGKDELPRVLGGLGTAIISTSQ
GVMADRDARKKGIGGEVIAYI-WM------------------------------------------------------S-
-------EERNSRKVRQGIVVSTAGDKTCVVEVKERKPHPIYGKMMTTTKKFHAHDENN-ETGVGDTVRIMETRPLSKMK
RWRLIEIVEKAK-------------------------------VS-----------------------------------
---------------------RSLKKG-PFVEPRLLSRIDAMNAAGTKDVIKTWSRSSTIFPEMVGHTIAVHDGRKHVPV
YVTESMVGHKLGEFAPTRTFRGHAK----------------------------------
>Bacteria_Actinobacteria_Actinobacteria_Coriobacteridae_Coriobacteriales_Coriobacterineae_Coriobacteriaceae_Adlercreutzia_equolifaciens_DSM_19450
VGIKQYKPT-SPGRRFQTVSDFSEITTSKPEKSLLAPKPKKAGRNCYGRITTRHQGGGNKQRYRIIDFKR-NKDGVPAKV
ATIEYDPNRSARIALLHYVDGEKRYIIHPKGLKVGDIVVSGPEADIKPGNALPLANIPVGTLIHNVELQPGKGAAIARSA
GTSIQLMGKEGNYAILRMPSSEMRRVLITCRATIGEVGNAEHSNIKIGKAGRKRWMG-----VRPSVRGTVMNPVDHPHG
GGEGKNSAG---RHPVT---PWGVPTKGHRTR-NKKKASSRLIIRRRKK-------------M-----------------
-----------------------INAIYGKKIGMTQIFDDQ--------DR--IVPVTVIQAEPNTVCQVKTVDTDGYEA
VQMGF--GY-I--KP--RRVNK-PM----QGHFDA--Q--G-A-E--------P--------K-RYLREVRVE--NAG-E
------YKVGD-EQTV-AAFADVKKVDVTGTSKGKGFAGVMKRYGFAGGPGGHGAH-FHRAPGSVGQCATPSRVFKGLRL
PGHMGCDTVTVKNLEVVRIDE-----------------EQNLILVKGAVPGGKNGIVRVRMA------------------
-----------------------M-----------------ATIEIKDVKGAAAGTVELSDAVFAIEPNVPVMHRTVKAQ
QASWRQ--GTANTR-TRGMVRGGGKKPWRQKGTGRARQ------------GTIRAPQWVGGGTVFGPHT-RSYDQKVNKK
EIKLAMRSALSGKLADGEL--------------YIVKD-MDF-EKPCTKDAVALIKALGL--------------E-----
--------GRICVVI-GNEDIEAFLSFRNIPEVNILPVGDINTYELV----DNKALVIAEPCLARIEEVLA---------
---------------------------M----------------------------------------------------
-----ADTPRLKVKYQTEIVPALVEQLGIKNINCVPKLEKIVVNMGVGAAAGDSKLLDAAMNDMRIITGQQPCVTRAKKS
IAGFHVREGQAIGCKVTLRGDRMWEFLDRLLATALPRVRDFRGISPKSFDGRGNYTLGITEQLIFPEIEYDKIDRTRGMD
ITFVTNAGDNDSAFALLSALGFPFKSK---------------------MSR--IGKMPIPVPAGVDVTID-GQTVTVKGP
KGELTRTFLP-SMTIT-RDGDELIVTRPDDTRESKSAHGLTRTLLANMVEGVSNGFSKKLQLVGVGYRAAL--KGKDLEM
Q--LGYSHPVLVEAPENITFEVP-SQTEIVVSGPSKEQVGQVAANIRKWRKPEPYKGKGIR-YE-GEHVRRKAGKAGKD-
-----------------------MIQMQSMLAVADNSGARKVQCIKVLG--GSKRRY--AGLGDVIICSVKEAMPNGNVK
KGEVVRCVIVRVKKEVRRADGSYIRFDQNAAVLINNDGSPRGTRIFGPVARELRDKKYMKIVSLAPETL-----------
----MELKDLRPAEGSTKNRKRVG-RGPASGT-GKTAGRGMNGQKSRAGG-GKG----AGFEGGQTPLARRLP-KLPGFR
NF---NRVEYLPVNVSRLDAKF-----EAGDVVDGESLKAKGIIKHA-DA----------LVKVLGDGEITKALTVRVDK
VSASAKAKIEAAGGKVEEPC------------------------------------------------------------
-MLVPKRVKHRKVQRGSMKGKAKGGTRLNHGEYGIQALEAHWITNRQIEAARIAMTRHMKRGGKVWITIFPDKPITSKPA
ETRMGSGKGNPEGWVAVVKPGRIMFEIAGVDDETAREALRLAINKLPIKCKIVTRETEGQQ-------M-----NKQ--Q
EKQARLAR----RHRRVRGKI-SGTAARPRLCVTRSNSNMYVQVIDDV--AHTTICGVSTLG-EAFKA-TGKSGATVEGA
AELGTIVGKLAQENGVTEVVFDRGGHLY--HGRVKALAEAAREAGLKF--------------------------------
-------------------------------------------M---------------ETKAVSRYVRIAPRKARIVVD
LVRGKSVPQAREILAFC------------------------------ERAAAETVAKTLNSAVANAEH-----NNHLRGD
NLVVKAAYVDEGPTLKRIRPRAKGSASRINKRTCHITIVVAPREEA----------------------------------
------------------------------------------------------------------------------MA
QNKMTIRKGDTVKVIAGKDRGKTGKVLRSVPEKSRVVVEKVNMVKKAMRPT-Q---AN---PQGGISTVEAPIHVSNVML
VCPSCGEATRVARRR-E--DG----KLVRVCKKCGKDIPAVEA------MGQKVSPTGFRLGITEDWRSRWYAG-KDYAK
TLENDIAIRKFLDKQLARASVSRVDIERAGDKIKVTITTARPGVVIGKKGAEIDALRKKLEKVA-D-GPVSIDVVEVKRP
ELDAELIAQSVAEQLEGRVAFRRAMRKAVQSAMKSGAKGIRIQCSGRLGGAEMSRREWYREGRVPLHTLRAK--IDYGFA
TAATTMGSIGVQVWVYHGEV-LPGQ-K--A-PQ---PAL----------------------E----------G-------
------------------------------------------------------SSRPNRSR-----RN------DR---
-----------------RERGD----------------------M----TMTDPIADMLTRVRNAQSAGKDTVSM-PTSK
KLVEIVRIMEQEGYIQRFDVID-GEPRGTLEITLKYGPKKAKTIRGIKRISKPGLRIYAGKDDLPRVLGGLGTAIISTSR
GVMTDRDARKQGIGGEVIAYL-WM------------------------------------------------------T-
-------EERNLRKVRQGVVVSDANDKTIVVAVEERKPHPIYKKMITSTKKFHAHDENN-EAGVGDTVQIMETRPLSKMK
RWRLLKIVEKAK-------------------------------VS-----------------------------------
---------------------RSLKKG-PFVEPRLLARIEAMNAAGEKEVIKTWSRASTIFPEMVGHTIAVYDGRKHVPV
YVTESMVGHKLGEFSPTRTFKGHAADKKKR-----------------------------
>Bacteria_Actinobacteria_Actinobacteria_Coriobacteridae_Coriobacteriales_Coriobacterineae_Coriobacteriaceae_Enterorhabdus_mucosicola_DSM_19490
VGIKQYKPT-SPGRRFQTVSDFSEITTSKPEKSLLAPKPKKAGRNCYGRITVRHQGGGNKQRYRIIDFKR-NKDGVPAKV
ATIEYDPNRSARIALLHYVDGEKRYIIHPKGLKVGDIVVSGPEADIKPGNALPLANIPVGTLIHNVELQPGKGAAIARSA
GTSIQLMGKEGGYAILRMPSSEMRRVLITCRATIGEVGNAEHSNIKIGKAGRKRWMG-----VRPTVRGTVMNPVDHPHG
GGEGKNSAG---RHPVT---PWGVPTKGHRTR-NPKKASSRLIIRRRKK-------------V-----------------
-----------------------INAIYGKKIGMTQIFDDQ--------DR--IVPVTVIQAEPNTVCQVKTVDTDGYEA
VQMGF--GY-I--KP--RRVNR-PM----QGHFDK--Q--G-A-E--------P--------K-RYLREVRVE--NAG-E
------YKVGD-TQTV-AAFAEVKKVDVTGTSKGKGFAGVMKRYGFAGGPGGHGAH-FHRAPGSVGQCATPSRVFKGLRL
PGHMGCDTVTVKNLEVVRIDE-----------------EQNLILVKGAVPGGKNGIVRVRMA------------------
-----------------------M-----------------ATIEIKDVKGAAAGTVDVNDAVFGIEPNVPVMHRTVKAQ
QAGWRQ--GTANTR-TRGMVRGGGKKPWRQKGTGRARQ------------GTIRAPQWTGGGTVFGPHT-RSYDQKVNKK
EIKLAMRSALSAKLADGEL--------------VVVKD-FDF-EKPCTKDAVALIKALGL--------------E-----
--------GRICVVI-GNEDIEAFLSFRNIPEVNILPVGDINTYELI----DNKVLVIAEPCLARIEEVLA---------
---------------------------M----------------------------------------------------
-----AETPRLKVKYTTEIVPALVEQLGIKNINCVPRLEKIVVNMGVGAAAGDSKLLDAAMNDMRIITGQQPCVTRAKKS
IAGFHVREGQAIGCKVTLRGDRMWEFLDRLLATALPRVRDFRGISPKSFDGRGNYTLGITEQLIFPEIEYDKIDRTRGMD
ITFVTNAGENEGAFALLTALGFPFKSK---------------------MSR--IGKMPIPVPAGVDVTID-GQTVTVKGP
KGELTRTFLP-SMTVT-REGDELIVSRPDDTRESKSAHGLTRTLLANMVEGVSAGFSKKLQLVGVGYRAAL--KGKDLEM
Q--LGYSHPVLVEAPEGITFEVP-SQTEIVVSGPSKEQVGQVAANIRKWRKPEPYKGKGIR-YE-GEHVRRKAGKAGKD-
-----------------------MIQMQSMLAVADNSGARKVQCIKVLG--GSKRRY--AGLGDVIICSVKEAMPNGNVK
KGEVVRCVIVRVKKEVRRADGSYIRFDQNAAVLINQDGSPRGTRIFGPVARELRDKKYMKIVSLAPETL-----------
----MELKDLKPAAGSTKNRKRVG-RGPASGT-GKTAGRGMNGQKSRAGG-GKG----AGFEGGQTPLARRLP-KLPGFR
NI---NRVEYLPVNVSRLDAKF-----EAGDVVDGESLKAKGIIKHA-DA----------LVKVLGDGEITKALTVRVDK
VSASAKAKIEAAGGKVEEPC------------------------------------------------------------
-MLVPKRVKHRKVQRGSMKGKAKGGTRLNHGEYGIQALEAHWITNRQIEAARIAMTRHMKRGGKVWITIFPDKPITSKPA
ETRMGSGKGNPEGWVAVVKPGRIMFEIAGVDDETAREALRLAINKLPIKCKIVTRETEGQQ-------M-----NKQ--Q
KKQAGLAR----RHRRVRGKI-SGTAARPRLCVTRSNSNIYAQVIDDV--AHTTICGVSTLG-EAFKA-TGKSGATVEGA
AELGTIVSKLAQENGVTEVVFDRGGHLY--HGRVKALADAAREAGLKF--------------------------------
-------------------------------------------M---------------ETKAVSRYVRIAPRKARVVVD
LVRGKSVAQAREILAFC------------------------------ERAAAETVTKTLNSAVANAEH-----NNHLRAD
NLVVKTAFVDEGPTLKRIRPRAKGSASRINKRTCHITIVVAPREEA----------------------------------
------------------------------------------------------------------------------MA
QNKMTIRKGDTVKVITGKDRGKTGKVLRSVPEKSRVVVEKVNMAKKAMRPT-Q---VN---PQGGISTIEAPIHVSNVML
VCPSCGEATRVARRR-D--EG----KLVRVCKKCGKDIPAAE-------MGQKVSPTGFRLGITEDWRSRWYAG-KDYAA
TLENDIAIRKFLDARLARASVSKVEIERAGDKIKVVITTARPGVVIGKKGAEIDALRKDLEKVA-N-GPVSIDVVEVKRP
ELDAALIAQSVAEQLEGRVAFRRAMRKAVQSAMKSGAKGIRIQCSGRLGGAEMSRREWYREGRVPLHTLRAK--IDYGFA
TAATTMGSIGVQVWVYHGEV-LPGQ-K--A-PQ---PAL----------------------E----------G-------
------------------------------------------------------SSRPNRSR-----RN------DR---
-----------------RERGD----------------------M----TMTDPIADMLTRVRNGQSAGKATVSM-PSSK
KLVEIVRIMEQEGYIQRFDVID-GEPRATLEITLKYGPKKAKTIRGIKRISKPGLRIYAGKDELPRVLGGLGCAIISTSR
GVMTDRDARKEGIGGEVIAYL-WM------------------------------------------------------T-
-------EERNLRKVRQGIVVSDANDKTIVVAVEERKPHPIYKKMITSTKKFHAHDENN-EAGVGDTVQIMETRPLSKMK
RWRLLKIVEKAK-------------------------------VS-----------------------------------
---------------------RSLKKG-PFVEPRLLARIEAMNAAGEKNVIKTWSRASTIFPEMVGHTIAVYDGRKHVPV
YITESMVGHKLGEFSPTRTFKGHAADKKKR-----------------------------
>Bacteria_Actinobacteria_Actinobacteria_Coriobacteridae_Coriobacteriales_Coriobacterineae_Coriobacteriaceae_Enterorhabdus_caecimuris_B7
VGIKQYKPT-SPGRRFQTVSDFAEITTSKPEKSLLAPKPKKAGRNCYGRITTRHQGGGNKQRYRIIDFKR-NKDGVPAKV
ATIEYDPNRSARIALLHYVDGEKRYIIHPKGLKVGDIVVSGPDADIKPGNALPLANIPVGTLIHNVELQPGKGAAIARSA
GTSIQLMGKEGNYAILRMPSSEMRRVLITCRATIGEVGNAEHSNIKIGKAGRKRWMG-----VRPTVRGTVMNPVDHPHG
GGEGKNSAG---RHPVT---PWGVPTKGHRTR-NKKKASSRLIIRRRKK-------------M-----------------
-----------------------INAIYGKKIGMTQIFDEE--------DR--IVPVTVIQAEPNTVCQVKTVDTDGYEA
VQMGF--GY-I--KP--RRVNK-PM----QGHFDK--Q--G-T-E--------P--------K-RYLREVRVE--NAG-E
------YKVGD-EQTV-AAFADVKKVDVTGTSKGKGFAGVMKRYGFAGGPGGHGAH-FHRAPGSVGQCATPSRVFKGLRL
PGHMGCDTVTVKNLEVVRIDE-----------------EQNLILVKGAVPGGKNGIVRVRMA------------------
-----------------------M-----------------ATIEIKDVKGAAAGTVDVNDAVFGIEPNVPVMHRTVKAQ
QASWRQ--GTANTR-TRGMVRGGGKKPWRQKGTGRARQ------------GTIRAPQWTGGGTVFGPHT-RSYDQKVNKK
EIKLAMRSALSAKLADGEL--------------VVVKD-FDF-EKPRTKDAVALIKALGL--------------E-----
--------GRITVVI-GNEDIEAFLSFRNIPEVNILPVGDINTYELI----DNKVLVIAEPCLARIEEVLA---------
---------------------------M----------------------------------------------------
-----AETPRLKVKYQTEIVPALVEQLGIKNVNCVPRLEKIVVNMGVGAAAGDSKLLDAAMNDMRIITGQQPCVTRAKKS
IAGFHVREGQAIGCKVTLRGDRMWEFLDRLLATALPRVRDFRGISPKSFDGRGNYTLGITEQLIFPEIEYDKIDRTRGMD
ITFVTNAGENEGAFALLSALGFPFKSK---------------------MSR--IGKMPIPVPAGVDVTID-GQTVTVKGP
KGELTRTFLP-SMTIT-REGDELIVTRPDDTRESKSAHGLTRSLLANMVEGVSAGFSKKLQLVGVGYRAAL--KGKDLEM
Q--LGYSHPVLVEAPENITFEVP-SQTEIVVSGPSKEQVGQVAANIRKWRKPEPYKGKGIR-YE-GEHVRRKAGKAGKD-
-----------------------MIQMQSMLAVADNSGARKVQCIKVLG--GSKRRY--AGLGDVIICSVKEAMPNGNVK
KGEVVRCVIVRVKKEVRRNDGSYIRFDQNAAVLINQDGSPRGTRIFGPVARELRDKKYMKIVSLAPETL-----------
----MELKDLRPAEGSTKNRKRVG-RGPASGT-GKTAGRGMNGQKSRAGG-GKG----AGFEGGQTPLARRLP-KLPGFR
NF---NRVEYLPVNVSRLEAKF-----EAGDVVDGDSLKAKGIIKHA-DA----------LVKVLGDGEITKALIVRVDK
VSATAKAKIEAAGGKVEEPC------------------------------------------------------------
-MLVPKRVKHRKVQRGSMKGKAKGGTRLNHGEYGIQALEAHWITNRQIEAARIAMTRHMKRGGKVWITIFPDKPITSKPA
ETRMGSGKGNPEGWVAVVKPGRIMFEIAGVDDETAREALRLAINKLPIKCKIVTRETEGQQ-------M-----NKQ--Q
EKQARLAR----RHRRVRGKI-SGTAARPRLCVTRSNSNMYVQVIDDV--AHTTICGVSTLG-EAFKA-TGKSGATVEGA
AELGTIVGKLAQENGVTEVVFDRGGHLY--HGRVKALAEAAREAGLKF--------------------------------
-------------------------------------------M---------------ETKAVSRYVRIAPRKARAVVD
LVRGKSVTQAREILAFC------------------------------ERAAAENVAKTLNSAVANAEH-----NNHLRGD
NLVVKTAFVDEGPTLKRIRPRAKGSASRINKRTCHITIVVAPREEA----------------------------------
------------------------------------------------------------------------------MA
QNKMTIRKGDTVKVISGKDRGKTGKVLRSVPEKSRVVVEKVNLAKKAMRPT-Q---QN---PQGGITTIEAPIHVSNVML
VCPSCGEATRVARRR-E--DG----KLVRVCKKCGKDIPAAE-------MGQKVSPTGFRLGITEDWRSRWYAG-KDYAA
TLENDIAIRKFLDARLARASVSKVEIERAGDKIKVAITTARPGVVIGKKGAEIDALRKDLEKVA-N-GPVSIDVIEVKRP
ELDAELIAQSVAEQLEGRVAFRRAMRKAVQSAMKSGAKGIRIQCSGRLGGAEMSRREWYREGRVPLHTLRAK--IDYGFA
TAATTMGSIGVQVWVYHGEV-LPGQ-K--A-PQ---PAL----------------------E----------G-------
------------------------------------------------------SSRPNRSR-----RN------DR---
-----------------RERGD----------------------M----TMTDPIADMLTRVRNGQSAGKATVSM-PSSK
KLVEIVRIMEQEGYIQRFDVID-GEPRATLEITLKYGPKKAKTIRGIKRISKPGLRIYAGKDELPRVLGGLGTAIISTSR
GVMTDRDARKEGIGGEVIAYL-WM------------------------------------------------------T-
-------EERNLRKVRQGVVVSDANDKTIVVAVEERKPHPIYKKMITSTKKFHAHDENN-EAGVGDTVQIMETRPLSKMK
RWRLLKIVEKAK-------------------------------MS-----------------------------------
---------------------RSLKKG-PFVEPRLLARIEAMNAAGEKNVIKTWSRASTIFPEMVGHTIAVYDGRKHVPV
YITESMVGHKLGEFSPTRTFKGHAADKKKR-----------------------------
>14_0903_05_40cm_Actinobacteria_485_68_8
MAVRKYKPT-TPGRRGASVSTFDELTRSTPEKSLVAKGRNKAGRNTHGRITARHQGGGTKRRYRVVDFRR-NKDGVPAKV
AHIEYDPNRSARIALLHYVDGEKRYILAPDGVAQGDRLMSGSDAEVRPGNALPLRNIPVGTVIHAIELKPGAGAKMARSA
GTSVQLMAKEGAMATLRLPSGETRMVPSACKATVGAVGNAEHELISLGKAGRARWQR-----KRPSVRGVAMNPVDHPLG
GGEGKSSGG---RHPTS---PWGKKE-GRTRK-K-KKASTKYIVRRRGKGRN--------MSD-----------------
-----------------------VKGIVGEKVGMTQIFVE---------TR--AVPVTVIKAGPCVVAQVRSQGTDGYDA
VQLAY--GQ-M--RP--RDVNR-PT----KGHFDK--A--G-A-E--------A--------L-RHLVELRTD--DAA-T
------YTPGQ-EVRA-DVFAPGDTVDVVGVSKGKGFTGVMKRHGFSGLKGSHGVEKKHRSPGSIGACATPSRVFKGMRM
AGQSGNQRVTVLNLEVVRSDP-----------------ERGLLLVKGAVPGPNGGLLMVRSAVKSPVRK--GA-------
--------------------------------------------------------------------------------
--------------------------------------------------------------------------------
MRRGALRSALTDAHASGKL--------------TVVEE-LSF-EEPKTKRAVEILDALQV--------------E-----
--------GRILVVL-AQPSETVEKSFRNLVQVRVSYAGGLGTYDVL----LADRIVVTTEALDALEGVAAASPAATSE-
------------------KASERS---MA---------------------------------------------------
---ESTYVPRFKARYRDELAAAIQEELGFTNLMQVPRLEKIVVNMGVGDAIKDGRMLDAALEDLTTITGQKPVVTKARKS
IAGFKLREGMSIGAKATLRGDRMWEFLDRLVSLALPRIRDFRGLDPGSFDGHGNYTFGVTEQLIFPEVDYDKVLKVRGMD
ITIVTTARTDREGRALLAAFGFPFAGERAERAS---------------MSR--IGKQPIELPSSVEVTVQ-GNVVTVNGP
RGSLTQVMHA-NMRIV-VEDGSARVERPDDEGFNRGLHGLTRSLLANMVVGVTEGFEKRLAIVGVGYRAAL--KGEDLEV
Q--VGYSHPVLVPQPQGIEFEVP-TSTQIVVRGNDKAQVGETAANIRKIRKPEPYKGKGIR-YE-NEYVRKKAGKAAKGA
A----------------------MIQQETRCKVADNTGAKEVLCIRVLG--GSARRY--AGVGDVIVGTVKDALPGGAVK
KGEVVKAVVVRTAKERRRPDGSYIRFDDNAVVILTDAKNPRGTRIFGPVARELREKRFMKIISLAPEVL-----------
----MKLHHLRPAEGASTDRTRVG-RGRAGAR-GKTAGRGTKGTGARKT---VP----TYFEGGQMPYQRRVP-KLKGFS
NP---DRKEYTPVNVEVLATYF-----D--ADVTPEALYAHGLAHK--GR----------PVKVLGRGQIDKPLTVKAHA
FSAAAKAKIEAAGGRVETLGG-----------------------------------------------------------
-MLAPKRVKHRKVHRGRMKGKAKGHTEIQYGDYAIVAMEPGWITNRQIEASRVAMTRHIKRGGKVWITIFPDKPVTKKPA
ETRMGSGKGNPEGWVAVVKPGRVMFELSGVNEPLAREAMLRAQHKLPIKTKFITRVGE----------------MDA--K
TKRTARLR----RHARVRKAI-AGSASRPRLAVYRSNRHIYAQLIDDV--QAATLVAASDAE-V-------KGASPTVRA
KAVGELIADRAKEVGIASAVFDRGGRLY--HGRVAAVAEGAREGGLQI--------------------------------
------------------------------------------MP---------------QSRATMKYVRTSPRKMRRVVD
LIRGEHVQEARRILRFS------------------------------GLGASNDIEKLLNSAIANAEQ-----NPGVIAE
NLVVARGWVDQGPTLKRYRPRAYGRATRVRKRTAHVTLVVETIGDES---------------------------------
--------------------------------------------------------------------------------
MPGVDIKKDDNVRVISGKDRGKEGRVVRVLPLEGRVMVDGVALAKKHSRTGAQ---QL---QQGGIIDVEMSVDISNVQL
VCPSCHEPTRVGHRLNA--DG----IKVRVCRKCDSELDG---------MGHKVHPYGFRLGVIYPWKSNWYAK-RDYAE
HLHEDIWIRKHIRSRLTRAGISSIDIERKGDQIWVFIRTARPGIVIGRKGAEVDRLRKDIERYT-K-KRVDVKVEDMNRP
ETDAALLAQGVAEQLVGRVAFRRAMRRAVQTAMRSGALGVRVATAGRLGGTEMGRKEWYREGRVPLHTLRAK--VDFGTA
EARTTMGAIGVKVWVYHGDE-VPYR-E--Q-ET---ERA------------AR--ATARA-R-G--------GLGA--RP
APRAD-------PAEPAAP--PAPAPGE-SEAPP------------------ATDEAP-----------------VE---
-------------AP-AVEAPA----------AAEEGGEA----MVFSSNVSDPVADLLTRIRNANTAYKDELVA-PTSK
LSKAVLDILAHEGFIAGYEREG-EGVHQLFRVRLKYGPRKQRTITGLRRVSKPGRRIYRGRGDLPRVMGGLGIAIVSTSH
GVMTDRDAARNGIGGEVLAYV-WM---S-D---P-TTT------------------------------------KDA-A-
-------NDRARRKVRVGVVVSDGMDKTVVVRIDRQVRHPLYGKTVRRSSKLAAHDEQN-DAHVGDMVRITETRPFSKTK
RWRVVEIVERAK-------------------------------MP-----------------------------------
---------------------RSVKKG-PFVDEHLMKKVDDMNKKGEKRVVRTWSRRSTIVPDMLGHTIAVHDGRKHVPV
FVSESMVGHKLGEFAPTRTFRSHARDERRTG-AR-------------------------
>14_1009_05_40cm_Actinobacteria_10539_68_8
MAVRKYKPT-TPGRRGASVSTFDELTRSTPEQSLVAKGRNKAGRNTHGRITARHQGGGTKRRYRVVDFRR-NKDGVPAKV
AHIEYDPNRSARIALLHYVDGEKRYILAPDGVAQGDRLMSGSDAEVRPGNALPLRNIPVGTVIHAIELKPGAGAKMARSA
GTSVQLMAKEGAMATLRLPSGETRMVPSACKATVGAVGNAEHELISLGKAGRARWQR-----KRPSVRGVAMNPVDHPLG
GGEGKSSGG---RHPTS---PWGKKE-GRTRK-K-KKASTKYIVRRRGKGRN--------MSD-----------------
-----------------------VKGIVGEKVGMTQIFVE---------TR--AVPVTVIKAGPCVVAQVRSQGTDGYDA
VQLAY--GQ-M--RP--RDVNR-PT----KGHFDK--A--G-A-E--------A--------L-RHLVELRTD--DAA-T
------YTPGQ-EVRA-DVFAPGDTVDVVGVSKGKGFTGVMKRHGFSGLKGSHGVEKKHRSPGSIGACATPSRVFKGMRM
AGQSGNQRVTVLNLEVVRSDP-----------------ERGLLLVKGAVPGPNGGLLMVRSAVKTPVRK--GA-------
-----------------------M-----------------PTVDVLNATGKKSGSRELAAEVFEAPVNVPLMHQVVVAG
MARIRA--GTHKVK-TRGDVRGGGKKPWRQKGTGRARQ------------GSIRAPQWAGGGVAHGPVV-RDHDQRINKK
MRRGALRSALTDAHASGKL--------------TVVEE-LSF-EEPKTKRAVEILDALQV--------------E-----
--------GRILVVL-AQPSETVEKSFRNLVQVRVSYAGGLGTYDVL----LADRIVVTTEALDALEGVAAASPAATSE-
------------------KASERS---MA---------------------------------------------------
---ESTYVPRFKARYRDELAAAIKEELGFTNLMQVPRLEKIVVNMGVGDAIKDGRMLDAALEDLTTITGQKPVVTKARKS
IAGFKLREGMSIGAKATLRGDRMWEFLDRLVSLALPRIRDFRGLDPGSFDGHGNYTFGVTEQLIFPEVDYDKVLKVRGMD
ITIVTTARTDREGRALLAAFGFPFAGERAERAS---------------MSR--IGKQPIELPSSVEVTVQ-GNVVTVNGP
RGSLTQVMHA-NMRIV-VEDGSARVERPDDEGFNRGLHGLTRSLLANMVVGVTEGFEKRLAIVGVGYRAAL--KGEDLEV
Q--VGYSHPVLVPQPQGIEFEVP-TSTQIVVRGNDKAQVGETAANIRKIRKPEPYKGKGIR-YE-NEYVRKKAGKAAKGA
A----------------------MIQQETRCKVADNTGAKEVLCIRVLG--GSARRY--AGVGDVIVGTVKDALPNGAVK
KGEVVKAVVVRTAKERRRPDGSYIRFDDNAVVILTDAKNPRGTRIFGPVARELREKRFMKIISLAPEVL-----------
----MKLHHLRPAEGASTDRTRVG-RGRAGAR-GKTAGRGTKGTGARKT---VP----TYFEGGQMPYQRRVP-KLKGFS
NP---DRKEYTPVNVEVLATYF-----D--ADVTPEALYAHGLAHK--GR----------PVKVLGRGQIDKPLTVKAHA
FSAAAKAKIEAAGGRVETLGG-----------------------------------------------------------
-MLAPKRVKHRKVHRGRMKGKAKGHTEIQYGDYAIVAMEPGWITNRQIEASRVAMTRHIKRGGKVWITIFPDKPVTKKPA
ETRMGSGKGNPEGWVAVVKPGRVMFELSGVNEPLAREAMLRAQHKLPIKTKFITRVGE----------------MDA--K
TKRTARLR----RHARVRKAI-AGSASRPRLAVYRSNRHIYAQLIDDV--QAATLVAASDAE-V-------KGASPTVRA
KAVGELIAGRAKEAGIASAVFDRGGRLY--HGRVAAVAEGAREGGLQI--------------------------------
------------------------------------------MP---------------QSRATMKYVRTSPRKMRRVVD
LIRGEHVQEARRILRFS------------------------------GLGASNDIEKLLNSAIANAEQ-----NPGVIAE
NLVVARGWVDQGPTLKRYRPRAYGRATRVRKRTAHVTLVVETIGDES---------------------------------
--------------------------------------------------------------------------------
MPGVDIKKDDNVRVISGKDRGKEGRVVRVLPLEGRVMVDGVALAKKHSRTGAQ---QL---QQGGIIDVEMSVDISNVQL
VCPSCHEPTRVGHRLNA--DG----IKVRVCRKCDSELDG---------MGHKVHPYGFRLGVIYPWKSNWYAK-RDYAE
HLHEDIWIRKHIRSRLTRAGISSIDIERKGDQIWVFIRTARPGIVIGRKGAEVDRLRKDIERYT-K-KRVDVKVEDMNRP
ETDAALLAQGVAEQLVGRVAFRRAMRRAVQTAMRSGALGVRVATAGRLGGTEMGRKEWYREGRVPLHTLRAK--VDFGTA
EARTTMGAIGVKVWVYHGDE-VPYR-E--Q-ET---ERA------------AR--ATARA-R-G--------GLGA--RP
APRAD-------PAEPAAP--PAPAPAE-SEAPP------------------ATDEAP-----------------VE---
-------------VPAAVEAPA----------AAEEGGEA----MVFSSNVSDPVADLLTRIRNANTAYKDELVA-PTSK
LSKAVLDILAHEGFIAGYEREG-EGVHQLFRVRLKYGPRKQRTITGLRRVSKPGRRIYRGRGDLPRVMGGLGIAIVSTSH
GVMTDRDAARNGIGGEVLAYV-WM---S-D---P-TTT------------------------------------KDA-A-
-------NDRARRKVRVGVVVSDGMDKTVVVRIDRQVRHPLYGKTVRRSSKLAAHDEQN-DAHVGDMVRITETRPFSKTK
RWRVVEIVERAK-------------------------------MP-----------------------------------
---------------------RSVKKG-PFVDEHLMKKVDDMNKKGEKRVVRTWSRRSTIVPDMLGHTIAVHDGRKHVPV
FVSESMVGHKLGEFAPTRTFRSHARDERRTG-AR-------------------------
>14_1009_02_40cm_Actinobacteria_3830_69_7
MAVRKYKPT-TPGRRGASVSTFDELTRSTPEKSLVAKGRNKAGRNTHGRITARHQGGGTKRRYRVVDFRR-NKDGVPAKV
AHIEYDPNRSARIALLHYVDGEKRYILAPDGVAQGDRLMSGSDAEIRPGNALPLRNIPVGTVIHAIELKPGGGAKMARSA
GTSVQLMAKEGAMATLRLPSGETRMVPSACKATVGAVGNAEHELISLGKAGRARWQR-----KRPSVRGVAMNPVDHPLG
GGEGKSSGG---RHPTS---PWGKKE-GRTRK-K-KKASTKYIVRRRGKGRN----------------------------
--------------------------------------------------------------------------------
--------------------------------------------------------------------------------
-------------------------MDVVGVSKGKGFTGVMKRHGFSGLKGSHGVEKKHRSPGSIGACATPSRVFKGMRM
AGQSGNQRVTVLNLEVVRSDP-----------------ERGLLLVKGAVPGPNGGLLMVRSAVKTPVRK--GA-------
-----------------------M-----------------PTVDVLNATGKKSGSRELAAEVFEAPVNVPLMHQVVVAG
MARIRA--GTHKVK-TRGDVRGGGKKPWRQKGTGRARQ------------GSIRAPQWAGGGVAHGPVV-RDHDQRINKK
MRRGALRSALTDAHASGKL--------------TVVEE-LSF-EEPKTKRAVEILDALQV--------------E-----
--------GRILVVL-AQPSETVEKSFRNLVQVRVSYAGGLGTYDVL----LADRIVVTTEALDALEGVAAGSPAATSE-
------------------KASERS---MA---------------------------------------------------
---ESTYVPRFKARYRDELAAAIQEELGFTNLMQVPRLEKIVVNMGVGDAIKDGRMLDAALEDLTTITGQKPVVTKARKS
IAGFKLREGMSIGAKATLRGDRMWEFLDRLVSLALPRIRDFRGLDPGSFDGHGNYTFGVTEQLIFPEVDYDKVLKVRGMD
ITIVTTARTDREGRALLAAFGFPFAGERAERAS---------------MSR--IGKQPIELPGGVEVTVQ-GNVVTVNGP
RGSLTQVMHA-NMRIV-VEDGSARVERPDDEGFNRGLHGLTRSLLANMVVGVTEGFEKRLAIVGVGYRAAL--KGEDLEV
Q--VGYSHPVLVPQPQGIEFEVP-TSTQIVVRGNDKAQVGETAANIRKIRKPEPYKGKGIR-YE-NEYVRKKAGKAAKGA
A----------------------MIQQETRCKVADNTGAKEVLCIRVLG--GSARRY--AGVGDVIVGTVKDALPGGAVK
KGEVVKAVVVRTAKERRRPDGSYIRFDDNAVVILTDAKNPRGTRIFGPVARELREKRFMKIISLAPEVL-----------
----MKLHHLRPAEGASTDRTRVG-RGRAGAR-GKTAGRGTKGTGARKT---VP----TYFEGGQMPYQRRVP-KLKGFS
NP---DRKEYTPVNVEVLATYF-----D--ADVTPEALYAHGLAHK--GR----------PVKVLGRGQIDKPLTVKAHA
FSAAAKAKIEAAGGRVETLGG-----------------------------------------------------------
-MLAPKRVKHRKVHRGRMKGKAKGHTEIQYGDYAIVAMEPGWITNRQIEASRVAMTRHIKRGGKVWITIFPDKPVTKKPA
ETRMGSGKGNPEGWVAVVKPGRVMFELSGVNEPLAREAMLRAQHKLPIKTKFITRVGE----------------MDA--K
TKRTARLR----RHARVRKAI-AGSASRPRLAVYRSNRHIYAQLIDDV--QAATLVAASDAE-V-------KGASPTVRA
KAVGELIADRAKEAGIASAVFDRGGRLY--HGRVAAVAEGAREGGLQI--------------------------------
------------------------------------------MP---------------QSRATMKYVRTSPRKMRRVVD
LIRGEHVQEARRILRFS------------------------------GLGASNDIEKLLNSAIANAEQ-----NPGVIAE
NLVVARGWVDQGPTLKRYRPRAYGRATRVRKRTAHVTLVVETIGDES---------------------------------
--------------------------------------------------------------------------------
MPGVDIKKDDNVRVISGKDRGKEGRVVRVLPLEGRVMVDGVALAKKHSRTGAQ---QL---QQGGIIDVEMSVDISNVQL
VCPSCHEPTRVGHRLNA--DG----IKVRVCRKCDSELDG---------MKYSPKP---------EIERSWYV----V--
-----------------DAS----------------------GQVLGRLASEVATLLR--KKPFAG--D-HVVVDKVEKP
VRYADLLATRPVAAVEKAIPKNRLGRQQIKKLHVAGASGLPIAVAGRTGAASRPPRKPGEAGRTPRSDAPKSPAKKRAAA
KPAAKPAA-GAKRSIARPTARKPAAT---T-S----AAK----------------------K------------------
-----------------------------------------------------QTAK----------KST-----AK---
-------------KSA-AKQPA------------KTEE------MVFSSNVSDPVADLLTRIRNANTAYKDELVA-PTSK
LSKAVLDILAHEGFIAGYEREG-EGVHQLFRVRLKYGPRKQRTITGLRRVSKPGRRIYRGRGDLPRVMGGLGIAIVSTSH
GVMTDRDAARNGIGGEVLAYV-WM---S-D---P-TTT------------------------------------KDA-A-
-------NDRARRKVRVGVVVSDGMDKTVVVRIDRQVRHPLYGKTVRRSSKLAAHDEQN-DAHVGDMVRITETRPFSKTK
RWRVVEIVERAK-------------------------------MP-----------------------------------
---------------------RSVKKG-PFVDEHLMKKVDDMNKKGEKRVVRTWSRRSTIVPDMLGHTIAVHDGRKHVPV
FVSESMVGHKLGEFAPTRTFRSHARDERRTG-AR-------------------------
>14_1009_09_20cm_Actinobacteria_7726_69_6
MAVRKYKPT-TPGRRGASVSSFDELTRSTPEKSLVAKGRNKAGRNTHGRITARHQGGGTKRRYRVVDFRR-NKDGVPARV
AHIEYDPNRSARIALLHYVDGEKRYILAPDGVAQGDRLMSGSDAEIRPGNALPLRNIPVGTVIHAIELKPGAGAKMARSA
GTSVQLMAKEGAMATLRLPSGETRLVPSACKATVGAVGNAEHELISLGKAGRARWQR-----KRPSVRGVAMNPVDHPLG
GGEGKSSGG---RHPTS---PWGKKE-GRTRK-K-KKASTKYIVRRRGKGRN--------MGD-----------------
-----------------------VKGIVGEKVGMTQIFVE---------TR--AVPVTVIKAGPCVVAQVRSQGTDGYDA
VQLAY--GQ-M--RP--RDVNR-PT----KGHFDK--A--G-A-E--------A--------L-RHLVELRTD--DAA-T
------YTPGQ-EVRA-DVFAPGDTVDVVGVSKGKGFTGVMKRHGFSGLKGSHGVEKKHRSPGSIGACATPSRVFKGMRM
AGQSGNQRVTVLNLEVVRSDP-----------------ERGLLLVKGAVPGPNGGLLMVRSAVKTPVRK--GA-------
-----------------------M-----------------PTIDVLNATGKKSGSRELAVEVFEAPVNVPLMHQVVVAG
MARLRA--GTHKVK-TRGDVRGGGKKPWRQKGTGRARQ------------GSIRAPQWAGGGVAHGPVV-RDHDQRINKK
MRRGALRSALTDAHASGKL--------------AVVED-LSF-EEPKTKRAVEILDALQV--------------E-----
--------GRILVVL-AQPSETVEKSFRNLVHVRVSYAGGLGTYDVL----LADRIVVTTEALDALEGVAAGSPAAAAE-
------------------EAGEQS--------------------------------------------------------
--------------------------------------------------------------------------------
--------------------------------------------------------------------------------
--------------------------------------------------------------------------------
--------------------------------------------------------------------------------
--------------------------------------------------------------------------------
-----------------------MIQQETRCKVADNTGAKEVLCIRVLG--GSARRY--AGVGDVIVGTVKDALPNGAVK
KGEVVKAVVVRTAKERRRPDGSYSRFDDNAVVILTDAKNPRGTRIFGPVARELREKRFMKIISLAPEVL-----------
--------------------------------------------------------------------------------
--------------------------------------------------------------------------------
--------------------------------------------------------------------------------
-MLAPKRVKHRKVHRGRMKGKAKGHTEIQYG---------------------------------------------KKPA
ETRMGSGKGNPEGWVAVVKPGRVMFELSGVNEPLAREAMLRAQHKLPIKTKFITRVGE----------------------
--------------------------------------------------------------------------------
--------------------------------------------------------------------------------
------------------------------------------MP---------------QSRATMKYVRTSPRKMRRVVD
LIRGEHVEEARRILRFS------------------------------GLGASNDIAKLLNSAIANAEQ-----NPGVIAE
NLVVARGWVDQGPTLKRYRPRAYGRATRVRKRTAHVTLVVETIGDES---------------------------------
--------------------------------------------------------------------------------
MPGVDIKKDDNVRVISGKDRGKEGRVVRVFPLEGRVMVDGVALAKKHSRTGAQ---QL---QQGGIIDVEMSVDISNVQL
VCPSCHEPTRVGHRLNA--DG----LKVRVCRKCDSELDG---------MGHKVHPYGFRLGVIYPWKSNWYAK-RDYAE
HLHEDIWIRKHIRSRLTRAGISSIDIERKGDQIWVFIRTARPGIVIGRKGAEVDRLRKDIERYT-K-KRVDVKVEDMNRP
ETDAALLAQGVAEQLVGRVAFRRAMRRAVQTAMRSGALGVRVATAGRLGGTEMGRKEWYREGRVPLHTLRAK--VDFGTA
EARTTMGAIGVKVWVYHGDE-VPYR-E--Q-ET---ERA------------AR--ATARA-R-G--------GGGA--RP
APRAD-------PVEAPPPQAPAPAPAE-SEAPP------------------AADAAP-----------------VD---
-------------VPAAVEAPA----------AAEEGGEA----------------------------------------
--------------------------------------------------------------------------------
-----------------------M---N-D---P-MST------------------------------------KDI-A-
-------SDRARRKVRVGVVVSDGMDKSVVVRIDRQVRHPLYGKTVRRSSKLAAHDEQN-DAHVGDTVRITETRPVSKTK
RWRVVEVVERAK-------------------------------MP-----------------------------------
---------------------RSVKKG-PFVDEHLMKKVDDMNKKGEKRVVRTWSRRSTIVPDMLGHTIAVHDGRKHVPV
FVSESMVGHKLGEFAPTRTFRSHARDERRTG-AR-------------------------
>14_1009_13_30cm_Actinobacteria_9104_69_9
MAVRKYKPT-TPGRRGASVSTFDELTRSTPEKSLVAKGRNKAGRNTHGRITARHQGGGTKRRYRVVDFRR-NKDGVPARV
AHIEYDPNRSARIALLHYVDGEKRYILAPDGVAQGDRLMSGSDAEIRPGNALPLRNIPVGTVIHAIELKPGAGAKMARSA
GTSVQLMAKEGAMATLRLPSGETRLVPSACKATVGAVGNAEHELISLGKAGRARWQR-----KRPSVRGVAMNPVDHPLG
GGEGKSSGG---RHPTS---PWGKKE-GRTRK-K-KKASTKYIVRRRGKGRN----------------------------
--------------------------------------------------------------------------------
--------------------------------------------------------------------------------
--------------------------------------------------------------------------------
--------VTVLNLEVVRSDP-----------------ERGLLLVKGAVPGPNGGLLMVRSAVKTPVRK--GA-------
-----------------------M-----------------PTVDVLNATGKKSGSRELAAEVFEAPVNVPLMHQVVVAG
MARIRA--GTHKVK-TRGDVRGGGKKPWRQRGTGRARQ------------GSIRAPQWAGGGVAHGPVV-RDHDQRINKK
MRRGALRSALTDAHASGKL--------------AVVED-LSF-EEPKTKRAVEILDALQV--------------E-----
--------GRILVVL-ARPSETVEKSFRNLVHVRVSYAGGLGTYDVL----LADRIVVTTEALDALEGVAAGSPAAAAE-
------------------EAGERL---MA---------------------------------------------------
---ESTYVPRFKARYRDELAPALKEELGFTNLMQVPRLEKIVVNMGVGDAIKDGRMLDAALEDLTTITGQKPVVTKARKS
IAGFKLREGMSIGAKATLRGDRMWEFLDRMVSLALPRIRDFRGLDPGSFDGHGNYTFGVTEQLIFPEVDYDKVLKVRGMD
ITIVTTARTDGEGRALLAAFGFPFAGEPAERVS---------------MSR--IGKQPIELPGGVEVTVQ-GNVVTVNGP
RGSLTQVMHA-NMRIV-VEDGTARVERPDDEGFNRGLHGLTRSLLANMVVGVTEGFEKRLAIVGVGYRAAL--KGKDLEV
Q--VGYSHPVLVPQPAGIEFEVP-TSTQIVVRGNDKAQVGETAANIRKIRKPEPYKGKGIR-YE-NEYVRKKAGKAAKGG
AA---------------------MIQQETRCKVADNTGAKEVLCIRVLG--GSARRY--AGVGDVIVGTVKDALPNGAVK
KGEVVKAVVVRTAKERRRPDGSYIRFDDNAVVILTDAKNPRGTRIFGPVARELREKRFMKIISLAPEVL-----------
----MKLHHLRPAEGASTDRTRVG-RGRAGAR-GKTAGRGTKGTGARKT---VP----TYFEGGQIPYQRRVP-KLKGFS
NP---NRKEYTPVNIEVLATYF-----D--GDVTPEALYAHGLAHK--GR----------PVKVLGRGQIDKPLTVKAHA
FSAAAKAKIEAAGGRIETLGG-----------------------------------------------------------
-MLAPKRVKHRKVHRGRMKGKAKGHTEIQYGDYAIVAMEPGWITNRQIEASRVAMTRHIKRGGKVWITIFPDKPVTKKPA
ETRMGSGKGNPEGWVAVVKPGRVMFELSGVNEPLAREAMLRAQHKLPIKTKFITRVGE----------------MDA--K
TKRTARLR----RHARVRKAI-AGSASRPRLAVYRSNRHIYAQLIDDA--QAATLVAASDAE-V-------KGASPTVRA
KAVGELIAGRAKEAGIASAVFDRGGRLY--HGRVAAVAEGAREGGLQI--------------------------------
------------------------------------------MP---------------QSRATMKYVRTSPRKMRRVVD
LIRGEHVEEARRILRFS------------------------------GLGASNDIAKLLNSAIANAEQ-----NPGVIAE
NLVVARGWVDQGPTLKRYRPRAYGRATRVRKRTAHVTLVVETIGDES---------------------------------
--------------------------------------------------------------------------------
MPGVDIKKDDNVRVISGKDRGKEGRVVRVFPLEGRVMVDGVALAKKHSRTGAQ---QL---QQGGIIDVEMSVDISNVQL
VCPSCHEPTRVGHRLNA--DG----LKVRVCRKCDSELDG---------MGHKVHPYGFRLGVIYPWKSNWYAK-RDYAE
HLHEDIWIRKHIRSRLTRAGISSIDIERKGDQIWVFIRTARPGIVIGRKGAEVDRLRKDIERYT-K-KRVDVKVEDMNRP
ETDAALLAQGVAEQLVGRVAFRRAMRRAVQTAMRSGALGVRVATAGRLGGTEMGRKEWYREGRVPLHTLRAK--VDFGTA
EARTTMGAIGVKVWVYHGDE-VPYR-E--Q-ET---ERA------------AR--ATARA-R-G--------GGGA--RP
APRAD-------PAEPVAP--PAPAPAE-SEAPP------------------PADAAP-----------------VD---
-------------VPAAVEAPA----------AAEEGGEA----M-FSSNVSDPVADLLTRIRNANTAYKDELLA-PTSK
LSKAVLDILAHEGFIAGYEREG-EGVHQLFRIRLKYGPRKQRTITGLRRVSKPGRRIYRGRGDLPRVMGGLGIAIVSTSH
GVMTDRDAARNGIGGEVLAYV-WM---N-D---P-TST------------------------------------KDI-A-
-------SDRARRKVRVGVVVSDGMDKSVVVRIDRQVRHPLYGKTVRRSSKLAAHDEQN-DAHVGDTVRITETRPVSKTK
RWRVVEVVERAK-------------------------------MP-----------------------------------
---------------------RSVKKG-PFVDEHLMKKVDDMNKKGEKRVVRTWSRRSTIVPDMLGHTIAVHDGRKHVPV
FVSESMVGHKLGEFAPTRTFRSHARDERRTG-AR-------------------------
>14_0929_02_40cm_Actinobacteria_2842_69_8
MAVRKYKPT-TPGRRGASVSTFDELTRSTPEKSLVAKGRNKAGRNTHGRITARHQGGGTKRRYRVVDFRR-NKDGVPAKV
AHIEYDPNRSARIALLHYVDGEKRYILAPDGVAQGDRLMSGSDAEVRPGNALPLRNIPVGTVIHAIELKPGGGAKMARSA
GTSVQLMAKEGAMATLRLPSGETRMVPSACKATVGAVGNAEHELISLGKAGRARWQR-----RRPSVRGVAMNPVDHPLG
GGEGKSSGG---RHPTS---PWGKKE-GRTRK-K-KKASTKYIVRRRGKGRS--------MSD-----------------
-----------------------VKGIVGEKVGMTQIFVE---------TR--AVPVTVIKAGPCVVAQVRSQGTDGYDA
VQLAY--GQ-M--RP--RDVNR-PT----KGHFDK--A--G-A-E--------A--------L-RHLVELRTD--DAA-T
------YTPGQ-EVRA-DVFAPGDTVDVVGVSKGKGFTGVMKRHGFSGLKGSHGVEKKHRSPGSIGACATPSRVFKGMRM
AGQSGNQRVTVLNLEVVRSDP-----------------ERGLLLVKGAVPGPNGGLLMVRSAVKTPVRK--GA-------
-----------------------M-----------------PTVDVLNATGKKSGSRELAAEVFEAPVNVPLMHQVVVAG
MARIRA--GTHKVK-TRGDVRGGGKKPWRQKGTGRARQ------------GSIRAPQWAGGGVAHGPVV-RDHDQRINKK
MRRGALRSALTDAHASGKL--------------TVVEE-LSF-EEPKTKRAVEILDALQV--------------E-----
--------GRILVVL-AQPSETVEKSFRNLVQVRVSYAGGLGTYDVL----LADRIVVTTEALDALEGVAAGSPAATSE-
------------------KASERS---MA---------------------------------------------------
---ESTYVPRFKARYRDELAAAIQEELGFTNLMQVPRLEKIVVNMGVGDAIKDGRMLDAALEDLTTITGQKPVVTKARKS
IAGFKLREGMSIGAKATLRGDRMWEFLDRLVSLALPRIRDFRGLDPGSFDGHGNYTFGVTEQLIFPEVDYDKVLKVRGMD
ITIVTTARTDREGRALLAAFGFPFAGERAERAS---------------MSR--IGKQPIELPSSVEVTVQ-GNVVTVNGP
RGSLTQVMHA-NMRIV-VEDGSARVERPDDEGFNRGLHGLTRSLLANMVVGVTEGFEKRLAIVGVGYRAAL--KGEDLEV
Q--VGYSHPVLVPQPQGIEFEVP-TSTQIVVRGNDKAQVGETAANIRKIRKPEPYKGKGIR-YE-NEYVRKKAGKAAKGA
A----------------------MIQQETRCKVADNTGAKEVLCIRVLG--GSARRY--AGVGDVIVGTVKDALPGGAVK
KGEVVKAVVVRTAKERRRPDGSYIRFDDNAVVLLTDAKNPRGTRIFGPVARELREKRFMKIISLAPEVL-----------
----MKLHHLRPAEGASTDRTRVG-RGRAGAR-GKTAGRGTKGTGARKT---VP----TYFEGGQMPYQRRVP-KLKGFS
NP---DRKEYTPVNVEVLATYF-----D--ADVTPEALYAHGLAHK--GR----------PVKVLGRGQIDKPLTVKAHA
FSAAAKAKIEAAGGRVETLGG-----------------------------------------------------------
-MLAPKRVKHRKVHRGRMKGKAKGHTEIQYGDYAIVAMEPGWITNRQIEASRVAMTRHIKRGGKVWITIFPDKPVTKKPA
ETRMGSGKGNPEGWVAVVKPGRVMFELSGVNEPLAREAMLRAQHKLPIKTKFITRVGE----------------MDA--K
TKRTARLR----RHARVRKAI-AGSASRPRLAVYRSNRHIYAQLIDDV--QAATLVAASDAE-V-------KGASPTVRA
KAVGELIADRAKEVGIASAVFDRGGRLY--HGRVAAVAEGAREGGLQI--------------------------------
------------------------------------------MP---------------QSRATMKYVRTSPRKMRRVVD
LIRGEHVQEARRILRFS------------------------------GLGASNDIEKLLNSAIANAEQ-----NPGVIAE
NLVVARGWVDQGPTLKRYRPRAYGRATRVRKRTAHVTLVVETIGDES---------------------------------
--------------------------------------------------------------------------------
MPGVDIKKDDNVRVISGKDRGKEGRVVRVLPLEGRVMVDGVALAKKHSRTGAQ---QL---QQGGIIDVEMSVDISNVQL
VCPSCHEPTRVGHRLNA--DG----IKVRVCRKCDSELDG------------------------------------DYAE
HLHEDIWIRKHIRSRLTRAGISSIDIERKGDQIWVFIRTARPGIVIGRKGAEVDRLRKDIERYT-K-KRVDVKVEDMNRP
ETDAALLAQGVAEQLVGRVAFRRAMRRAVQTAMRSGALGVRVATAGRLGGTEMGRKEGYREGRVPLHTLRAK--VDFGTA
EARTTMGAIGVKVWVYHGDE-VPYR-E--Q-ET---ERA------------AR--ATARA-R-G--------GLGA--RP
APRAD-------PAEPAAP--PAPAPAE-SEAPP------------------ATDEAP-----------------VE---
-------------APAAVEAPA----------AAEEGGEA----MVFSSNVSDPVADLLTRIRNANTAYKDELVA-PTSK
LSKAVLDILAHEGFIAGYEREG-EGVHQLFRVRLKYGPRKQRTITGLRRVSKPGRRIYRGRGDLPRVMGGLGIAIVSTSH
GVMTDRDAARNGIGGEVLAYV-WM---S-D---P-TTT------------------------------------KDA-V-
-------NDRARRKVRVGVVVSDAMDKTVVVRIDRQVRHPLYGKTVRRSSKLAAHDEQN-DAHVGDMVRITETRPVSKTK
RWRVVEIVERAK-------------------------------MP-----------------------------------
---------------------RSVKKG-PFVDEHLMKKVDDMNKKGEKRVVRTWSRRSTIVPDMLGHTIAVHDGRKHVPV
FVSESMVGHKLGEFAPTRTFRSHARDERRTG-AR-------------------------
>14_1009_16_30cm_Actinobacteria_9696_69_13
MAVRKYKPT-TPGRRGASVSSFDELTRSTPEKSLVAKGRNKAGRNTHGRITARHQGGGTKRRYRVVDFRR-NKDGVPAKV
AHIEYDPNRSARIALLHYVDGEKRYILAPDDVVQGDLLMSGSDAEIRPGNALPLRNIPVGTVIHAIELKPGAGAKMARSA
GTSVQLMAKEGAMATLRLPSGETRLVPSACKATVGAVGNAEHELISLGKAGRARWQR-----KRPSVRGVAMNPVDHPLG
GGEGKSSGG---RHPSS---PWGKKE-GRTRK-K-KKASTKYIVRRRGKGRN--------MGD-----------------
-----------------------VKGIVGEKVGMTQIFVE---------TR--AVPVTVIKAGPCVVTQVRSQGTDGYDA
VQLAY--GQ-M--RP--RDVNR-PT----KGHFDK--A--G-A-E--------A--------L-RHLVELRTD--DAA-T
------YTPGQ-EVRA-DVFSPGDTVDVVGVSKGKGFTGVMKRHGFSGLKGSHGVEKKHRSPGSIGACATPSRVFKGMRM
AGQSGNQRVTVLNLEVVRSDP-----------------ERGLLLVKGAVPGPNGGLLMVRSAVKTPVQK--GA-------
-----------------------M-----------------PTIDVLNATGKKSGSRELAAEVFEAPVNVPLMHQVVVAG
MARIRA--GTHKVK-TRGDVRGGGKKPWRQKGTGRARQ------------GSIRAPQWAGGGVAHGPVV-RDHDQRINKK
MRRGALRSALTDAHASGKL--------------AVLDE-LSF-DEPKTKRAVEILEALQV--------------E-----
--------GRILVVL-AQPSETVEKSFRNLVHVRVAYAGGLGTYDVL----LADRIVVTTEALDALEGVAAASPAATAG-
------------------EAGESS---MA---------------------------------------------------
---EDAYVPRFKARYRDELTAALKDELGFTNLMQVPRLEKIVVNMGVGDAIKDGRMLDAALEDLTTITGQKPVVTKARKS
IAGFKLREGMSIGAKATLRGDRMWEFLDRLVSLALPRIRDFRGLDPGSFDGHGNYTFGVTEQLIFPEVDYDKVLKVRGMD
ITIVTTARTDREGRALLAAFGFPFAGEPAERAS---------------MSR--IGKQPIELPGGVEVAVQ-DNVVTVKGP
RGSLKQVMHA-NMRIV-VEDGTARVERPDDEGFNRSLHGLTRSLLANMVVGVTDGFEKRLAIIGVGYRAAL--KGKDLEV
Q--VGYSHPVLVPQPEGIEFEVP-TPTQIVVRGNDKAQVGEMAANIRKIRKPEPYKGKGIR-YE-NEYVRKKAGKAAKGG
AA---------------------MIQQETRCKVADNTGAKEVLCIRVLG--GSARRY--AGVGDVIVGTVKDALPNGAVK
KGEVVKAVVVRTAKERRRPDGSYIRFDDNAVVILTDAKNPRGTRIFGPVARELREKRFMKIISLAPEVL-----------
----MKLHHLRPAEGASTDRTRVG-RGRAGAR-GKTAGRGTKGTGARKN---VP----TYFEGGQMPYQRRVP-KLKGFS
NP---NREEYAPVNIEVLATYF-----D--GDVTPEALYAHGLAHK--GR----------PVKVLGRGQIDKALTVKAHA
FSAAAKAKIEAAGGRIETLGG-----------------------------------------------------------
-MLAPKRVKHRKVHRGRMKGKATGHTEIQYGDYAIVAMEPGWITNRQIEASRVAMTRHIKRGGKVWITIFPDKPVTKKPA
ETRMGSGKGNPEGWVAVVKPGRVMFELSGVNEPLAREAMLRAQHKLPIRTKFITRVGE----------------MDA--K
TKRTARLR----RHARVRKTI-GGSAARPRLAVYRSNRHIYAQLIDDV--QAATLVAASDTE-V-------QGASPTVRA
KAVGELIADRAKQAGIASAVFDRGGRLY--HGRVAAVAEGAREGGLQI--------------------------------
------------------------------------------MP---------------QSRATMKYVRTSPRKMRRVVD
LIRGQHVEEARRILRFS------------------------------GLGASNDIEKLLNSAIANAEQ-----NPGVIAE
NLVVARGWVDQGPTLKRYRPRAYGRATRVRKRTAHVTLVVETIGDEG---------------------------------
--------------------------------------------------------------------------------
MPGVDIKKDDNVRVISGKDRGKEGRVVRVFPVEGRVMVDGVALAKKHSRTGAQ---QL---QQGGIIDVEMSVDISNVQL
ICPSCHEPTRVGHRLNA--DG----VKVRVCRKCDSELDG---------MGHKVHPYGFRLGVIYPWKSNWYAK-RDYAE
HLHEDIWIRKHIRSRLTRAGISSIDIERKGDQIWVFIRTARPGIVIGRKGAEVDRLRKDIERFT-K-KRVDVKVEDMNRP
ETDAALLAQGVAEQLVGRVAFRRAMRRAVQTAMRSGALGVRVATAGRLGGTEMGRKEWYREGRVPLHTLRAK--VDFGTA
EARTTMGAIGVKVWVYHGDE-VPYR-E--Q-ET---ERA------------AR--ATARA-R-G--------GGGA--RP
TPRTD-------PAEPAAP--RELAPAQ-SETPP------------------AADTAP-----------------VE---
-------------APAPVEAPA-P------APAAEEGGEA----MVFSSNVSDPVADLLTRIRNANTAYKDELVA-PTSK
LSKAVLDILAHEGFIAGYEREG-EGVHQLFRIRLKYGPRKQRTITGLRRVSKPGRRIYRGRGDLPRVMGGLGIAIISTSH
GVMTDRDAARGGIGGEVLAYV-WM---S-D---P-TTT------------------------------------KDV-A-
-------NDRARRKVRVGVVVSDGMDKTVVVRIDRQVRHPLYGKTVRRSSKLAAHDEQN-DAHVGDTVRITETRPVSKTK
RWRVVEVVERAK-------------------------------MP-----------------------------------
---------------------RSVKKG-PFVDEHLMKKVDDMNKKGEKRVVRTWSRRSTIVPDMLGHTIAVHDGRKHVPV
FVSESMVGHKLGEFAPTRTFRSHARDERRTG-VR-------------------------
>Actinobacteria_bacterium_RBG_19FT_COMBO_70_19
MAVRKYKPT-TPGRRGASVSSFEEITRGTPEKSLLDKGRKKAGRNNKGRITMRHQGGGNKRRYRQVDFKR-NKDGVPAKV
AHVEYDPNRTARIALLHYADGEKRYILAPNGLAAGDRLMSGEHADIRPGNALPLRNIPVGTTVHAVELKPGAGAKIARSA
GASIQVMAKEGRYATLRLPSGETRIVEATCKATVGEVGNAEHELVQLGKAGRNRWLN-----KRPSVRGVAMNPVDHPLG
GGEGKSSGG---RHPTS---PWGQKE-GRTRK-K-HKASDKFIVRRRGKGRG----------------------------
--------------------------------------------------------------------------------
--------------------------------------------------------------------------------
--------------------------------------------------------------------------------
--------------------------------------------------------------------------------
--------------------------------------------------------------------------------
--------------------------------------------------------------------------------
--------------------------------------------------------------------------------
--------------------------------------------------------------------------------
--------------------------------------------------------------------------------
--VSDTYVPRLKVRYRLEVVPRLQQELGMANPMQVPRLEKAVINMGVGDSLKDGRLMEAAVEDLQIITGQKPVVTRARKS
VAGFKIREGMAIGAKVTLRGDRMWEFVDRLVSIAIPRIRDFRGLNPKAFDGHGNYTLGLTEQLIFPEIDYDKVAKVRGMD
ITVATTAKTDDEGRALLVALGFPFEGIPVVAAA----S----------MSR--IGRQPIEIPSGVDVTVE-DALVTVKGP
RGTLSQRLHP-EMRIV-REEGVIRVERPSDESVHRSLHGLTRTLLANMVEGVTKGYEKRLSIVGVGYRVAM--KGNDLEI
Q--VGYSHPVIVQAREGIEFEAP-TATSIVVRGNDKQQVGEVAANIRKIRKPEPYKGKGIR-YE-NEYVRKKAGKAAKGA
A----------------------VIQQETRCKVADNTGAKEVLCIRVLG--GSGRRY--ARVGDVIVGSVKDALPGGAVK
KGEVVKAVVVRTAKERRRPDGSYIRFDDNAVVLINEQRNPRGTRIFGPVARELREKRFMKIISLAPEVL-----------
----MKLHHLKPAEGAKKQRSRVG-RGRAGVR-GKTAGRGTKGYLAKHN---PK----LGFEGGQMPYARRVP-KLKGFT
NP---NRVEYAVVNVEALGKVF------SSGEVDPAALLAHGLVRK--GR----------PVKILGRGELQIALVVRAQA
FSDTARAKIEQAGGRAEIIP------------------------------------------------------------
-MLAPKKVKHRKVHRGRRRGRAKGATEVHFGDFGLVALEAAWITNRQIESARVAITRHIRRGGKVWINIFPDKPYTKKPA
ETRMGSGKGNPEGWVAVVKPGRVMFELAGVPEPLAREAMLRAAHKLPIKTKFIARAGGME--------------MDA--K
TKHKARVR----RHVRVRRKI-SGDAERPRLAVYRSNRHIYAQLIDDV--QARTIVAASDRE-V-------SGGSKTDAA
KAVGELLAERAKQAGVERVVFDRGGRLY--HGRVAALADGAREKGLQI--------------------------------
-------------------------------------------M---------------EAKATVKYVRISPPKARRAID
LIRGRQVEEAQRILRFS------------------------------NLGAARTIEKALGSAVANAEQ-----TPGVIPQ
NLIVDRAFVDEGPTLKRWRPRAYGRATRIRKRTSHITLVVKTLEGE----------------------------------
--------------------------------------------------------------------------------
MPGVDIKKDDNVRVMAGKDRGHTGRVIHVLPGKGKVMVEGAARAKKHQRATGA---QL---QQGGIIDTELYIDISNVQL
VCRSCGQPTRVGHRTDV--DG----KKARICRKCEAEL------------------------------------------
--------------------------------------------------------------------------------
--------------------------------------------------------------------------------
--------------------------------------------------------------------------------
--------------------------------------------------------------------------------
--------------------------------------------MVLATHVSDPVGDMLTRIRNANLVYKDDLFI-PASK
MNDAILKILDTEGFIDSYTPEG-EGIERVFRVTLRYSAKRERTITGLKRISKPGRRIYARRGALPRVLGGLGIAILSTSQ
GVMTDRDAARKGIGGEVLAYV-WV---S-E---------------------------------------------EQ-L-
-------KQRGRRKVRVGVVVSDGMDKTVLVRIDRKMRHPLYKKTVARSAKLAAHDENN-EAHVGDTVRVVETRPLSKTK
RWRIVEIVERAK-------------------------------VP-----------------------------------
---------------------RSIKKG-PFVDDHLMIRVVEMNKKGDKRVIRTWSRRSTIIPEMVGHTIAVHDGRKHVPI
YVSESMVGHKLGEFAPTRTFRSHARSERSSS-AR-------------------------
>14_0929_02_40cm_Actinobacteria_2835_69_10
MAIRKYKPT-TPGRRGMTGSTFEEVTRDRPEKSLVAKGRNKAGRNTHGRVTARHQGGGNKRRYRVIDFRR-DKDGVPAKV
AHIEYDPNRTARIALLHYLDGEKRYILAPQGLEVGDTVVSGEGADVRPGNALALRNIPVGTTLHAVELKPGSGARMARSA
GTSVQLMAKEGRYATVRLPSGETRLVEATCRATVGVVGNPEHELIQLGKAGRNRWRR-----KRPSVRGVAMNPVDHPLG
GGEGKSSGG---RHPTS---PWGKKE-GRTRK-K-NKASNKLIVRRRGKGRG--------MAE-----------------
-----------------------IKGILGTKLGMTQIFD-D--------TR--AIPVTVIKAGPCFVAQVKTEAKDGYEA
VQLAF--EE-P--RS--HQLTK-PM----QGHFEK--H--G-A-P--------P--------G-RHVVELRTE--GAG-N
------YTAGQ-ELRA-DMFQAGELADVVGVSKGKGFAGPMKRHGFKGLSSSHGTERKHRSPGSIGACATPSRVFKGMPM
AGQMGNERVTVLNLEVVQADA-----------------ERNLLLLRGAVPGPSGGLVMVRSAVKAPAGG--TP-------
-----------------------M-----------------PKVQVVDASGKKVTQRELAPEVFEAKVSVPLMHQVVVAG
MAAIRR--GTHATK-TRGDVSGGGRKPWRQKGTGRARQ------------GSIRAPQWTGGGVAHGPHP-RDHSMRVNKK
MKRGALRSALTDALTSGKV--------------SVVDD-LRF-DEPKTRRAAEVIEALEL--------------E-----
--------GAVLLVLGPSTDGIVERSFRNLASVRVAYVPALGVYEVL----AADRVLFTQGALDALEGRTQPAQDQAEAP
AEV---------------DAEEAEA-------------------------------------------------------
--MSERYVPRLKVRYREEVLPRLRQELGYGNPMEVPRLQKVVINMGVGDALKDARMLEAATQDLAVITGQRPVVTKARKS
IAGFKLREGMSIGAKVTLRGDRMWEFVDRLITVAIPRIRDFRGLARRSFDGHGNYTLGLTEQLIFPEVDYDKVVKVRGMD
ITVATTARTDDEGRALLIALGFPFEGAPAVSAA----AS---------MSR--IGKQPIEIPGGVEVAIE-DATVTVKGP
RGTLSRRLHP-EMRVV-RDDGVIRVERPSDEGFHRSLHGLTRTLIANMVEGVTKGYEKRLQIVGVGYRAAL--RGKDLEI
A--VGYSHPVHVPCPDGIEFEVP-APTSVVIRGNDKQQVGQMAADIRQIRKPEPYKGKGIR-YE-GEFVRKKAGKAAKGA
TA---------------------MIQQETRCRVADNTGAREVLVIRVLG--GSHRRY--AGIGDVVVGSVKDALPGGAVK
KGEVVKGVVVRTAKERRRPDGSYIRFDDNAVVLINDQRNPRAVRVLPKDGRVLVEGGAMKIIDMELQIV-----------
----MKLHHLRPAPGATGRKRRVG-RGRAAGQ-GKTAGRGTKGYGARHN---PK----LGFEGGQMPLQRRIP-KLKGFT
NR---NRVEYSVVNVETLAQAF------EGGEVDPAAMLARGLIHG--GR----------PVKVLARGDIGRALTVKAHA
FSEAAKAKIEAAGGRTELVT------------------------------------------------------------
-MLAPKKVKHRKVHRGRMRGRAKGGTEVHFGDYGLVALQPAWITNRQIEAARVAITRHIRRGGKVWINIFPDKPFTKKPA
ETRMGSGKGNPEGWVAVVKPGRVMFELSGVTEQVAKEAMSRAAHKLPIKTKFISRAGGSE--------MRT--LHRG--S
DKRSARTR----RHLRVRRKI-SGTATRPRLAVYRSNRHIYVQLIDDV--SSRTVASASDRE-VGGGG---AKGDRKVVA
KAVGALIADRAKQAGVQGAVFDRGGRLY--HGRIAALADGAREGGLSI--------------------------------
-------------------------------------------M---------------EAKATVKYVRLSPMKARRMVD
LIRGRQVEEARRILRFA------------------------------PQSASRTIEKALNSAVANAEQ-----APGVAAQ
NLIVDRAWVDEGPTLKRWRPRAYGRAARIRKRTSHITLIVKSLGEEP---------------------------------
--------------------------------------------------------------------------------
--------------------------------------------------------------------------------
-------------------------------------------------MGHKVNPYGLRLGVIYTWKSNWFGG-RDYAE
SLHEDVWIRKHIRSRLSRAGISSIDIERKGDQIWVFIRTARPGILIGRKGAEVDRIRRDIERVT-K-KRVDVKVEDMNRP
ETDGTLLAQGVAEQLAGRVSFRRAMRRGVQTAMRAGALGVRVQCGGRLGGTEMSRREWYREGRVPLHTLRAR--IDFGTA
EAKTTFGQIGVKVWVYHGDE-IPAA-E--K-ET---ELA------------AR--ALAHV-S-A--------GGAS--TG
ALITD------AEAEAIEP--AVPEPSTEATDEV---------------G--EDGAAPE----------------VQ---
-------------APV-EETPA-P-----------EGSEA----MVVRTNVTDPVADMLTRIRNANVAYKDDLLV-PASK
LNQAILKILAAEGFVDGFEIEG-EGVHQALRVRLKYGAKRERTITGLRRISTPGRRVYAVRHKLPRVMGGLGIAILSTSQ
GVITDREASRRGIGGEVLAYV-WM---T-E------------------------------------------------A-
-------NERGRRKVRTGVVVSDAMDKTVLVKIDRQIRHPLYQKIVRRSSRLAAHDEAN-EAHLGDTVRVVETRPLSKTK
RWRVVEIVERAK-------------------------------MP-----------------------------------
---------------------RSIKKG-PFVDDHLMVRVIEMNRRGEKKVVRTWSRRSTIVPEMVGHTIAVHDGRKHVPI
YVSESMVGHKLGEFAPTRTFRSHARAERSTT-VR-------------------------
>14_1009_05_40cm_RBG_19FT_COMBO_Actinobacteria_70_19_curated_4381_69_10
MAIRKYKPT-TPGRRGMTGSTFEEVTRDRPEKSLVAKGRNKAGRNTHGRVTARHQGGGNKRRYRVIDFRR-DKDGVPAKV
AHIEYDPNRTARIALLHYLDGEKRYILAPQGLEVGDTVVSGEGADVRPGNALALRNIPVGTTLHAVELKPGSGARMARSA
GTSVQLMAKEGRYATVRLPSGETRLVEATCRATVGVVGNPEHELIQLGKAGRNRWRR-----KRPSVRGVAMNPVDHPLG
GGEGKSSGG---RHPTS---PWGKKE-GRTRK-K-NKASNKLIVRRRGKGRG--------MAE-----------------
-----------------------IKGILGTKLGMTQIFD-D--------TR--AIPVTVIKAGPCFVAQVKTEAKDGYEA
VQLAF--EE-P--RS--HQLTK-PM----QGHFEK--H--G-A-P--------P--------G-RHVVELRTE--GAG-N
------YTAGQ-ELRA-DMFQAGELADVVGVSKGKGFAGPMKRHGFKGLSSSHGTERKHRSPGSIGACATPSRVFKGMPM
AGQMGNERVTVLNLEVVQADA-----------------ERNLLLLRGAVPGPSGGLVMVRSAVKAPAGG--TP-------
-----------------------M-----------------PKVQVVDASGKKVTQRELAPEVFEAKVSVPLMHQVVVAG
MAAIRR--GTHATK-TRGDVSGGGRKPWRQKGTGRARQ------------GSIRAPQWTGGGVAHGPHP-RDHSMRVNKK
MKRGALRSALTDALTSGKV--------------SVVDE-LRF-DEPKTRRAAEVIEALEL--------------E-----
--------GAVLLVLGPSTDGIVERSFRNLASVRVAYVPALGVYEVL----AADRVLFTQGALDALEGRTQPAQDQAEAP
AEV---------------DAEEAEA-------------------------------------------------------
--MSERYVPRLKVRYREEVLPRLRQELGYGNPMEVPRLQKVVINMGVGDALKDARMLEAATQDLAVITGQRPVVTKARKS
IAGFKLREGMSIGAKVTLRGDRMWEFVDRLITVAIPRIRDFRGLARRSFDGHGNYTLGLTEQLIFPEVDYDKVVKVRGMD
ITVATTARTDDEGRALLIALGFPFEGAPAVSAA----AS---------MSR--IGKQPIEIPGGVEVAIE-DATVTVKGP
RGTLSRRLHP-EMRVV-RDDGVIRVERPSDEGFHRSLHGLTRTLIANMVEGVTKGYEKRLQIVGVGYRAAL--RGKDLEI
A--VGYSHPVHVPCPDGIEFEVP-APTSVVIRGNDKQQVGQMAADIRQIRKPEPYKGKGIR-YE-GEFVRKKAGKAAKGA
TA---------------------MIQQETRCRVADNTGAREVLVIRVLG--GSHRRY--AGIGDVVVGSVKDALPGGAVK
KGEVVKGVVVRTAKERRRPDGSYIRFDDNAVVLINDQRNPRGTRIFGPVARELREKRFMKIISLAPEVL-----------
----MKLHHLRPAPGATGRKRRVG-RGRAAGQ-GKTAGRGTKGYGARHN---PK----LGFEGGQMPLQRRIP-KLKGFT
NR---NRVEYSVVNVETLAQAF------EGGEVDPAAMLARGLIHG--GR----------PVKVLARGDIGRALTVKAHA
FSEAAKAKIEAAGGRTELVT------------------------------------------------------------
-MLAPKKVKHRKVHRGRMRGRAKGGTEVHFGDYGLVALQPAWITNRQIEAARVAITRHIRRGGKVWINIFPDKPFTKKPA
ETRMGSGKGNPEGWVAVVKPGRVMFELSGVTEQVAKEAMSRAAHKLPIKTKFISRAGGSE--------MRT--LHRG--S
DKRSARTR----RHLRVRRKI-SGTAARPRLAVYRSNRHIYVQLIDDV--SSRTVASASDRE-VG--G-E-AKGDRKVVA
KAVGALIADRAKQAGIQGAVFDRGGRLY--HGRIAALADGAREGGLSI--------------------------------
-------------------------------------------M---------------EAKATVKYVRLSPMKARRMVD
LIRGRQVEEARRILRFA------------------------------PQSASRTIEKALNSAVANAEQ-----APGVAAQ
NLIVDRAWVDEGPTLKRWRPRAYGRAARIRKRTSHITLIVKSLGEEP---------------------------------
--------------------------------------------------------------------------------
--------------------------------------------------------------------------------
-------------------------------------------------MGHKVNPYGLRLGVIYTWKSNWFGG-RDYAE
SLHEDVWIRKHIRSRLSRAGISSIDIERKGDQIWVFIRTARPGIVIGRKGAEVDRIRRDIERVT-K-KRVDVKVEDMNRP
ETDGTLLAQGVAEQLAGRVSFRRAMRRGVQTAMRAGALGVRVQCGGRLGGTEMSRREWYREGRVPLHTLRAR--IDFGTA
EAKTTFGQIGVKVWVYHGDE-IPAA-E--K-ET---ELA------------AR--ALAHV-S-A--------GGAS--TG
ALITD------AEAEAIEP--AVPEPSAEGTEEA---------------G--EDGAAPE----------------VQ---
-------------APV-EETPA-P-----------EGSEA----MVVRTNVTDPVADMLTRIRNANVAYKDDLLV-PASK
LNQAILKILAAEGFVDGFEIEG-EGVHQALRVRLKYGAKRERTITGLRRISTPGRRVYAVRHKLPRVMGGLGIAILSTSQ
GVITDREASRRGIGGEVLAYV-WM---T-E------------------------------------------------A-
-------NERGRRKFRTGVVVSDAMDKTVLVKIDRQIRHPLYQKIVRRSSRLAAHDEAN-EAHLGDTVRVVETRPLSKTK
RWRVVEIVERAK-------------------------------MP-----------------------------------
---------------------RSIKKG-PFVDDHLMVRVIEMNRRGEKKVVRTWSRRSTIVPEMVGHTIAVHDGRKHVPI
YVSESMVGHKLGEFAPTRTFRSHARAERSTT-VR-------------------------
>14_1009_16_40cm_Actinobacteria_10075_69_11
MAIRKYKPT-TPGRRGMTGSTFEEVTRDRPEKSLVAKGRNKAGRNTHGRVTARHQGGGNKRRYRVIDFRR-DKDGVPAKV
AHIEYDPNRTARIALLHYLDGEKRYILAPQGLEVGDTVVSGEGADVRPGNALALRNIPVGTTLHAVELKPGSGARMARSA
GTSVQLMAKEGRYATVRLPSGETRLVEATCRATVGVVGNPEHELIQLGKAGRNRWRR-----KRPSVRGVAMNPVDHPLG
GGEGKSSGG---RHPTS---PWGKKE-GRTRK-K-NKASNKLIVRRRGKGRG--------MAE-----------------
-----------------------IKGILGTKLGMTQIFD-D--------TR--AIPVTVIKAGPCFVAQVKTEAKDGYEA
VQLAF--EE-P--RS--HQLTK-PM----QGHFEK--H--G-A-P--------P--------G-RHVVELRTE--GAG-N
------YTAGQ-ELRA-DMFQAGELADVVGVSKGKGFAGPMKRHGFKGLSSSHGTERKHRSPGSIGACATPSRVFKGMPM
AGQMGNERVTVLNLEVVQADA-----------------ERNLLLLRGAVPGPSGGLVMVRSAVKAPAGG--TP-------
-----------------------M-----------------PKVQVVDASGKKVTQRELAPEVFEAKVSVPLMHQVVVAG
MAAIRR--GSHATK-TRGDVSGGGRKPWRQKGTGRARQ------------GSIRAPQWTGGGVAHGPHP-RDHSMRVNKK
MKRGALRSALTDALTSGKV--------------SVVDD-LRF-DEPKTRRAAEVIEALEL--------------E-----
--------GAVLLVLGPSTDGIVERSFRNLASVRVAYVPALGVYEVL----AADRVLFTQGALDALEGRTQPAQDQAEAP
AEV---------------DAEEAEA-------------------------------------------------------
--MSERYVPRLKVRYREEVLPRLRQELGYGNPMEVPRLQKVVINMGVGDALKDARMLEAATQDLAVITGQRPVVTKARKS
IAGFKLREGMSIGAKVTLRGDRMWEFVDRLITVAIPRIRDFRGLARRSFDGHGNYTLGLTEQLIFPEVDYDKVVKVRGMD
ITVATTARTDDEGRALLIALGFPFEGAPAVSAA----AS---------MSR--IGKQPIEIPGGVEVAIE-DATVTVKGP
RGTLSRRLHP-EMRVV-RDDGVIRVERPSDEGFHRSLHGLTRTLIANMVEGVTKGYEKRLQIVGVGYRAAL--RGKDLEI
A--VGYSHPVHVPCPDGIEFEVP-APTSVVIRGNDKQQVGQMAADIRQIRKPEPYKGKGIR-YE-GEFVRKKAGKAAKGA
TA---------------------MIQQETRCRVADNTGAREVLVIRVLG--GSHRRY--AGIGDVVVGSVKDALPGGAVK
KGEVVKGVVVRTAKERRRPDGSYIRFDDNAVVLINDQRNPRGTRIFGPVARELREKRFMKIISLAPEVL-----------
----MKLHHLRPAPGATGRKRRVG-RGRAAGQ-GKTAGRGTKGYGARHN---PK----LGFEGGQMPLQRRIP-KLKGFT
NR---NRVEYSVVNVETLAQAF------EGGEVDPAAMLARGLIHG--GR----------PVKVLARGDIGRALTVKAHA
FSEAAKAKIEAAGGRTELVT------------------------------------------------------------
-MLAPKKVKHRKVHRGRMRGRAKGGTEVHFGDYGLVALQPAWITNRQIEAARVAITRHIRRGGKVWINIFPDKPFTKKPA
ETRMGSGKGNPEGWVAVVKPGRVMFELSGVTEQVAKEAMSRAAHKLPIKTKFISRAGGSE--------MRT--LHRG--S
DKRSARTR----RHLRVRRKI-SGTAARPRLAVYRSNRHIYVQLIDDV--SSRTVASASDRE-VG--G-E-AKGDRKVVA
KAVGALIADRAKQAGIQGAVFDRGGRLY--HGRIAALADGAREGGLSI--------------------------------
-------------------------------------------M---------------EAKATVKYVRLSPMKARRMVD
LIRGRQVEEARRILRFA------------------------------PQSASRTIEKALNSAVANAEQ-----APGVAAQ
NLIVDRAWVDEGPTLKRWRPRAYGRAARIRKRTSHITLIVKSLGEEP---------------------------------
--------------------------------------------------------------------------------
--------------------------------------------------------------------------------
-------------------------------------------------MGHKVNPYGLRLGVIYTWKSNWFGG-RDYAE
SLHEDVWIRKHIRSRLSRAGISSIDIERKGDQIWVFIRTARPGIVIGRKGAEVDRIRRDIERVT-K-KRVDVKVEDMNRP
ETDGTLLAQGVAEQLAGRVSFRRAMRRGVQTAMRAGALGVRVQCGGRLGGTEMSRREWYREGRVPLHTLRAR--IDFGTA
EAKTTFGQIGVKVWVYHGDE-IPAA-E--K-ET---ELA------------AR--ALAHV-S-A--------GGAS--TG
ALITD------AEAEAIEP--AVPEPSTESTEEV---------------G--EDGAAPE----------------VQ---
-------------APV-EETPA-P-----------EGSEA----MVVRTNVTDPVADMLTRIRNANVAYKDDLLV-PASK
LNQAILKILAAEGFVDGFEIEG-EGVHQALRVRLKYGAKRERTITGLRRISTPGRRVYAVRHKLPRVMGGLGIAILSTSQ
GVITDREASRRGIGGEVLAYV-WM---T-E------------------------------------------------A-
-------NERGRRKFRTGVVVSDAMDKTVLVKIDRQIRHPLYQKIVRRSSRLAAHDEAN-EAHLGDTVRVVETRPLSKTK
RWRVVEIVERAK-------------------------------MP-----------------------------------
---------------------RSIKKG-PFVDDHLMVRVIEMNRRGEKKVVRTWSRRSTIVPEMVGHTIAVHDGRKHVPI
YVSESMVGHKLGEFAPTRTFRSHARAERSTT-VR-------------------------
>14_1009_16_30cm_Actinobacteria_9722_67_9
MAVRKYKPS-TPGRRGASVSDFGEVTKGSPEKSLTRPSPKRAGRNAYGRVTARHQGGGHKRQYRVIDFRR-DKDGVPAKV
ATIEYDPNRTARIALLHYSDGEKRYILAPQGMSVGDRLMSGSSADVRPGNALPLASIPVGTLVHAVELRPGAGAKMARSA
GVGVQVLAKEAGSATLRMPSGEIRMVDARCRATVGEVGNPERELVSLGKAGRNRWLG-----VRPSVRGVAMNPVDHPLG
GGEGKSSGG---RNPTS---PWGKKE-GR-TR-K-PKPSDKLIVRRRGKRRS--------MGT-----------------
-----------------------AKGILGTKLGMTQIYTDD--------SR--VVPVTVIQAGPCLVTQVKTKERDGYEA
VQLAY--AE-A--RR--GKANR-PA----AGHFQA--A--G-V-K--------P--------M-RHLVELRTS--EAG-E
------YSPGQ-QITV-DIFQPGDRTDVIGVSKGKGFAGPMKRHGFSGMGGSHGTERKHRSPGSIGASATPSRVFRGARM
AGQMGNERVTVLNLEVVESDP-----------------ERNLLLLRGAVPGPTGGLVMVRSSVKAGEAG--RRHH-----
-----------------------M-----------------ATVEVRDVRGEVLGERELPAELFEAPVNVPVMHQVVSAG
AAAQRA--GTHSTK-TRAEVSGGGRKPWRQKGTGRARH------------GSIRSPIWSGGGIAHGPKP-RSYDQRVNRK
MKRAALRSALSDALSSGKL--------------AVVEG-LAF-EGPRTKDAAAVLEAFGF--------------D-----
--------GLVLLVI-AAPDEYVEKSFRNLPQVKIDYPGNLSTYDLL----YADRVLFTSGALDAMTGEAETASQASEAP
E--------------------EPES--MAEK--------------------------------------EAP-IARPEQA
RPGPTAPAPRLKERYMHEVLPTLMRELEIDNPMRAPRLEKIVVNMGVGEAIRDAKLLEAAAADLATISGQKPAITKARKS
IANFKLRAGMSIGAKVTLRGSRMWEFLDRLLSTALPRIRDFRGLNPDAFDGSGNYSIGVTEQLIFPEIDYDKVVKVRGMD
ITIVTTARDDDEARAMLRALGFPFAGQSAVAAA----AAS--------MSR--IGKQPIAIPRGVEVSVD-GARVAVKGP
RGSLEQSFHR-DMRIV-QADGTLRVERPSEEREHRSLHGLTRTLLANMVEGVTNGFEKRLEIVGVGYRAAL--RGKDLEL
A--LGFSHPVTVPAPAGIEFEVP-AVNRIVVRGIDKQLVGEVAAEIRQIRKPEPYKGKGVR-YE-GEYVRKKAGKAAKAV
TA---------------------MIQTESRCRVADNTGAKEVLVIRVLG--GSGRRY--AGVGDIVVGSVKDALPGGGVK
KGEVVQGVVVRTAKERRRSDGSYIKFDDNAVVLINEQKNPRGTRIFGPVARELREKRFMKIISLAPEVL-----------
----MKVHHLRPAEGSVRPRRRLG-RGKAAGQ-GKTAGRGTKGYGARHN---PK----PGFEGGQMPLQRRVP-KLKGFT
NP---NRVAWTVVNVGSLADAF-----ERGTEVTPELLRGRGMARK--GA----------PVKVLGEGQLDKALTVRVHA
VSASAKSKIEQAGGSVEVLSL-----------------------------------------------------------
-MLSPKRVKHRKQHRGRMRGQAKGGSDVHFGDYGLLALEPGWITNRQIEAARVAMTRHIKRGGKVWINIFPDKPFTKKPA
ETRMGSGKGNPEGWVAVVKPGRVMFELSGVAEPVAREAMDRAAHKLPIRSKFIVRAGAE---------M-----MRA--E
AKREARMR----RHSRVRRKV-RGTAERPRLAVYRSNRHIYAQLVDDL--SARTLMATSDLG-A-------ADGNKTARA
KSVGQAIAERARSMGVEQVVFDRGGRLF--HGRVKALADAAREAGLSI--------------------------------
-------------------------------------------M---------------EAKASSKYIRISPRKMRRSVD
LIRGVRVDDARRILTLS------------------------------PLRANRTLVKVLESAVANAEQ-----RQAI-PE
NLMVARAWVDEGPTIKRWQPRAYGRANRIRKRTSHVTVVVQSLEEEVTGGA--QG-------------------------
--------------------------------------------------------------------------------
MRTVDIKKNDEVEVIAGKDRGKRGRVVNVLPRENRVMVEGVARAKRHIRPTSR---GG---QTGGIILKEQFIDLSNVMV
VCKSCGKATRIGHREDS---G----IKVRVCRRCEAEI-----------MGHKVNPYGFRLGVIYPWKSKWYAR-KDYAQ
ALLEDVKVRRYITSKLTRAGISNVDIERKGDQVQVFIRTARPGIVIGRKGAEVDRIRKDIEKLT-G-KRVDVKVEDMNRP
ETDAALLSQSVAEQLVGRVSFRRAMRRAVQTAMKAGALGVRVQCAGRLGGAEMSRREWYREGRVPLHTLRAK--IDYGTA
EAKTTFGVIGVKVWVYHGDQ-IPAQ-E--Q-EI---ERA------------AR--ALAGVPR-S--------GAAS--TG
ALITD-------EVDEGVPVPPAEVPE--TREEP---------------G--RGGARPQG---------------ARPQG
G------------RPT-GGRPVRP-P----GGVKRGGGRT----M----VMTDPIADLLTRIRNAGMARKDDVIL-PSSS
LKERIAEILASEGYVAGASAEG-EGKGRTLTIRLKYGDAREPSITGLQRISKPGQRVYAGKGEVPRVLGGLGIAILSTSQ
GILTDRQARKLGVGGEVLAYV-WM---T-E--------------------------------------------------
-------SDRTQRKVRTGVVVSDAMAKTVVVRISSQVRHPLYGKIVRRSTRLKAHDESF-GAAVGDTVRIMETRPLSKTK
RWRVVEVVEKAK-------------------------------MP-----------------------------------
---------------------RSVKKG-PFVDDHLMSRVLEMNRRGDKRVIKTWSRRSTVVPEMVGHTIAVHDGKKHVPV
FVTESMVGHKLGEFAMTRIFRTHGHHTERSTSLK-------------------------
>14_1009_16_40cm_Bacteria_10192_68_11
MAIRKHKPT-TPGRRGASVSGFEEITRTKPEKSLTRPLTKKAGRNAHGRITARHQGGGHKRQYRVIDFKR-DKHGVPARV
ATIEYDPNRTARIALLHYADGEKRYILAPQGLSVGDKILSGPGSDIRPGNALPLASIPVGTIVHSVELKAGAGAKMARSA
GSGVQLLAKEGGTATLRLPSGEIRLVDAKCIATVGEVGNAEHELVSLGKAGRNRWLG-----KRPSVRGVAMNPVDHPLG
GGEGKSSGG---RHPTS---PWGKKE-GR-TR-K-PKASDKLIVRRRGKRRG--------MAE-----------------
-----------------------AKGILGTKLGMTQIFTED--------AR--AVPVTIIQAGPCTVTQVKTTPRDGYEA
IQLAF--GE-P--RR--KGVSK-PM----AGHFAA--S--G-S-K--------P--------A-LHLIELRTA--GAS-G
------FTLGQ-TITV-DIFERGERADVVGVSKGKGFAGPMKRHGFAGMGASHGTERKHRSPGAIGACATPSRVFKGTRM
AGQMGSERVTVLNLEVVETDA-----------------ERNLLLLRGAVPGPAGSLVMVRSSVKTGETG--KGHH-----
-----------------------M-----------------ASIAVRGVKGQVLTERELPADLFEAPVNVAVMHQVVTAG
LAAQRA--GTHATK-TRGDVSGGGRKPWRQKGTGRARQ------------GSTRAPQWAGGGISHGPQP-RDHEVRVNKK
MKRLALRSALSDAATSGKL--------------AVVGG-LDF-DGPRTKDAAAVLEALEV--------------R-----
--------GKVLLVL-PAPQEDVEKSFRNLPHVKIDYPGNLSTYDLL----YADRVLFTSEALDALTGERTEYDMPTPEV
E--------------------EQEK-------------------------------------------------------
-----MAGPRLQEWYRSEVLPGLQRELGLPNPMRVPRLEKIVVNMGVGDAVRDAKLLDAAVADLAIITGQKPAITRARKS
IAAFKLRAGMSIGAKVTLRGARMWEFLDRLLATALPRIRDFRGLDPEGFDGGGNYSIGVTEQLIFPEIDYDKVIKVRGMD
ITIVTTAPDDDEGRALLRALGFPFSGQPVVSVL----APPSSV-----MSR--IGRQPIAIPAGVQVSVE-ASHVAVSGP
LGALEQDFHP-DMRIL-LDDGTLRVERPDDERLHRSLHGLTRTLLANMVDGVTKGYEKRLEIVGVGYRAIL--RDADLEV
A--AGYSHPVLFRAPAGIAFEVP-QPTRIVVRGIDKQLVGETAAKIRKIRKPEPYKGKGIR-YE-GEHVRKKAGKAAKGA
A----------------------MIQQETRCRVADNTGAKEVLCIRVLG--GSGRRY--ASLGDVIIGSVKDALPGGGVK
KGDVVQAVVVRTAKERRRPDGSYIKFDDNAVVLINEQKNPRGTRIFGPVARELREKRFMKIISLAPEVL-----------
----MKLHHLRPAEGSTHRRRRMG-RGRAAGQ-GKTAGRGTKGTGARHN---PK----IGFEGGQMPLQRRVP-KLKGFT
NP---NRKEWAVVNVERLSV-F-----DAGADVTPEALRERGLVRP--SL----------PVKVLGRGEVDRRLTVRAHA
VSGSARAKIEAAGGAVEIIEAVH---------------------------------------------------------
-MLQPKRVKHRKQHRGRMRGRAKGGTEVQFGDYGLLALEPGWVTNRQIEAARVAMTRHIRRGGKVWINIFPDKPVTKKPA
ETRMGSGKGNPEGWVAVVKPGRVMFELSGVAELTAREAMSRAAHKLPIRSKFIIRTGVQE--------------MRT--E
RKRAARLH----RHARVRRKI-NGTPERPRLAVYRSNRHIYAQLVDDR--AARTVASASDAE--------LAEGNKTARA
NRVGKLLAERAKEAGVEQAVFDRGGRLY--HGRVKALAEGAREAGLRI--------------------------------
--------------------------------------------------------------------------------
------MEDARRILAFS------------------------------PLSPNRTLVKVLNSAIANAEV-----KQAI-PE
NLVVARAWVDEGPTLKRFRPRAYGRATTIRKRTSHVTVVVESLEEVSGGT---QG-------------------------
--------------------------------------------------------------------------------
--------------------------------------------------------------------------------
-------------------------------------------------MGHKVNPYGFRLGVIYPWKSKWFAG-KDYAQ
SLHEDIRIRKYITGKLTRAGISNVDIERKGDQVQVFVRTARPGIVIGRKGAEVDRIRKDVEKIT-G-KRVDVKVEDMNRP
ETDAALLAQGTAEQLVGRVSFRRAMRRTVQTAMKSGALGVRVQCAGRLGGAEMSRREWYREGRVPLHTLRAK--IDYGTA
EAKTTFGVIGVKVWVYHGDE-IPRE-E--Q-GM---ERA------------AR--ALAGVG--P--------GSAS--TG
ALITD-------EVDEGVPVPSTEPRD--TRED--------------------TRARPAP---------------AR---
-------------RPA-GGRPARP------------GGRS----M----VMTDPIADMLTRLRNATMAAKDEVVM-PASS
LKERIAKILVREGYVADAEVAG-AGKTRTITIHLKYGPRREKTITGIRRVSRPGRRVYAGRDEIPRVLGGLGIAILSTSH
GVVTDRQAKKLRVGGEVLAYV-WM---A-E--------------------------------------------------
-------GERGRRKVRTGLVVSDAMEKTVVVRISSQVRHPLYGKIVRRSTRLKAHDEAG-DAHLGDKVRIVETRPLSKTK
RWRVVEVIERAK-------------------------------MP-----------------------------------
---------------------RSIKKG-PFVDDHLMAKVVEMNRRGDKRVIKTWSRRSTVVPEMVGHTIAVHDGRKHVPV
FVSESMVGHKLGEFALTRVFRTHGHHTERSTSLK-------------------------
>14_1009_16_30cm_Actinobacteria_9682_72_9
MPIRKYKPT-TPGRRGSSVSDFAEVTRSTPEKSLVVPLHGKGGRNAHGRITTRHQGGGHKRQYRLVDFKRVDKDGVPAKV
AHIEYDPNRTARIALLHYADGEKRYIIAPKDLKRGDRVESGVGADIKPGNNLPLRNIPVGTTVHAVELRPGGGAKLARSA
GVGIQLLGREGDYATLRMPSGEIRRVLVQCRATVGEIGNADQSNISWGKAGRMRWKG-----KRPSVRGVAMNPIDHPHG
GGEGKTSGG---RHPVN---PKGKPE-GRTRK-A-KQPSDKLIVRRRYANRKRG-----MDRQ-----------------
-----------------------VKGILGAKLGMTQVWD-N--------NR--VVPVTVVQAGPCVVTQVRTPDKDGYSA
VQLAY--GA-I--DP--RKVNK-PE----TGHFTR--A--D-A-A--------P--------R-RHLVELRTT--DAS-E
------YTLGQ-EVTA-EAFTPGQVVDVTGRTKGKGFAGVMKRHGFAGLRASHGVERKHRSPGSIGACATPGRVFKGVRM
AGRMGNVRYTVQNLTIQAVDP-----------------AQNLILVKGAIPGPKGSLVLVRSAAKKGRS------------
----------------------SE-----------------LSVNVVAVDGTSTAVVELPDDVFNVQANIPLMHQVVVAQ
LAAARQ--GTHKAK-TRGEVRGGGKKPYKQKGTGRARQ------------GSIRAPQFTGGGVVHGPVP-RDYSQRTPKK
MKAAALRGALSDRAREGRI--------------HVVES-FVDGETPSTKAALAALTAITE--------------S-----
--------RKVLVVL-SVEDELNWLSLRNLPTVHLIESGQLNTYDVL----VAEELIFTSDALAEFLGVPVASTPVDVT-
---EESAE-------------EDSE-------------------------------------------------------
MTAPTKTIPRLKERYRADIMPALREQFKYGNPMQVPGLVKIVVNMGVGEAARDAKLIDGAVRDLTAITGQKPQVRRAKRS
IAQFKLREGMPIGAKVTLRGDRMWEFLDRLLSIALPRIRDFRGLDSRKLDGNGNYTFGLTEQSVFHEIDQDRIDRTRGMD
VTVVTSAQTDDEGRALLKLLGFPFKEN---------------------MSR--IGRKPIPVPSGVEVRID-GQTVVVKGP
KGQLQHTLAE-PIRAERTEDGTLSVVRPNDERRARELHGLSRTLVANMIVGVTEGYRKTLEISGTGYRVTA--KGNDLEF
A--LGFSHPVLITPPEGIKFSVE-RPTVFSVEGIDKQQVGEIAANIRKIRPPEPYKGKGVR-YQ-GEVIRRKAGKAGKK-
-----------------------MIQQETRLRVADNTGAREILCIRVLG--GSGRRY--ASIGDVIVATVKDAIPGAGVK
KGDVVRAVVVRTAKEKRRTDGSYIKFDENAAVIIKEGGDPRGTRIFGPVGRELRWKGYMKIIALAPEVM-----------
--MTIKVHHLRPAPGAKTAKTRVG-RGEGS-K-GKTAGRGTKGSKARKQ---IS----AAFEGGQMPIHMRLP-KLKGFR
NR---FKVTYQVVNLERLAELF-----PQGGTIGPDELVEAGAVRK--NQ----------PVKVLGTGELGVRLQVSAQA
FSASAKEKIAAAGGSTTEI-------------------------------------------------------------
-MLMPRKKGFRKPHHPDRHGSAKGGTRVAFGEFGIQALEPAYLTNRQIEAARIAMTRHIRRGGKVWITVFPDQAITKKPA
ETRMGSGKGSPEWWVANIKPGRILFEMSFPNEQIAREAMRRAIHKLPMKCRIVKREGVEV--------MTALKRHTA--A
TRRVGKAR----RHFRVRKNV-FGTTERPRLVVSRSLRHIVAQIVDDG--QGRTLVSASTLD-STIRG---TEGAKSELS
RKVGALLAERAKAAGISKVVFDRGGNRY--AGRIAALADAAREAGLEF--------------------------------
----------------------------------MPTKSDVALP---------------GARAVARHVRISATKARRVVN
LVRGLPAQQALTVLQFA------------------------------PQAASVPVYKVLASAIANAEN-----NERLDPD
ALLVAEAYVDEGPTLKRFRPRAQGRAYRIRKRTCHITIVVESVGASAAAKK--AAPAKKAEP---EVARETATKAAKKTA
AKK----------ATKAAA--AEADESAEE-ETE----------------------------------------------
---MKVKKGDTVVVIAGKDRGLKGKVIAAYPKLDKVLVEGVNRVKKHTRIR-T---TQRGAKTGGIVTQEAPIHVSNVMV
VDTD-GRATRVGYRFDD--NG----QKVRVARRSGKDL-----------MGQKVHPHGFRLGISTDWKSRWYAD-KLYKD
YIAEDVKIRKMMSKDLERAGISKVDIERTRDRVRIDIHTARPGIVIGRKGAEADRIRGALEKLT-G-KQVQLNILEVKSP
ESDAQLVAQAIAEQLSSRVSFRRAMRKSMQSAMKNLVKGIRVQCAGRLGGAEMSRSEFYREGRVPLHTLRAN--IEYGFF
EARTTFGRIGVKTWIYKGDA-VPGR-E--A-PA---ESG----------------P-P----------------------
-----------------------R-P----R-----R-ER---------S--E---RPDR----PRLRSGSGTEAGRAV-
-------VAEVGTEAG-AAAAA-P-V--------E-QQEG----M----TMTDPIADMLTRLRNANQAYHERVTM-PYSR
IKANIAEVLKSEGYISTWAVQEEGKVGKTLILDLKYGTSRERSLAGIRRVSKPGLRVYAKAPDLPRVLGGLGVAIISTSQ
GLLTDRQARKRGVGGEVLAYV-WM---S-E----------------------------------------------S-G-
-------NERPRRKVREGYVVSDKMEKTVVVAVEDQVKHPLYGKVMRRTSKLKAHDEKQ--CGIGDRVLLMETRPLSATK
RWRVVEILERAK-------------------------------MP-----------------------------------
---------------------RSLKKG-PFVDDHLLKKVEAQNDRNSKNVIKTWSRRSTIIPDMLGHTIAVHDGRKHVPV
FITESMVGHKLGEFALTRTFKGHEKDDRKSR-RR-------------------------
>Bacteria_Actinobacteria_Actinobacteria_Actinobacteridae_Actinomycetales_Micromonosporineae_Micromonosporaceae_Micromonosporaceae_bacterium_URHE0070
MGIRKYKPT-TPGLRGSSVSDFAEITRSTPEKSLLRPLTSKGGRNAQGRVTTRHQGGGHKRQYRIIDFKRVDKDGVPAKV
AHIEYDPNRTARIALLHYADGEKRYIIAPKDLKQGDPIESGPGADIKPGNNLPLRNIPVGTQVHGVELRPGGGAKLGRSA
GVGIQLLGREGAYATLRMPSGEIRRVDVRCRATVGEIGNADQSNINWGKAGRMRWKG-----KRPSVRGVAMNPVDHPHG
GGEGKTSGG---RHPVN---PNGKPE-GRTRR-K-GLPSDRLIVRRRYATRKRG-----MDRQ-----------------
-----------------------VKGILGAKLGMTQVWD-N--------NK--VVPVTVVQAGPCVVTQVRTTDKDGYSA
VQLAF--GA-I--SP--RKVNK-PE----TGHFAA--S--G-S-A--------P--------R-RHLVELRTT--DAS-D
------YALGQ-EVSA-DTFQAGQVIDVTGKTKGKGFAGVMKRHGFHGLKASHGVERKHRSPGSIGACATPGRVFKGVRM
AGRMGNARYTAQGLTIQAVDL-----------------EQNLILVRGAIPGAKGSLVLIRTAAKAKQKK--GGGT-K---
-----------------------V-----------------TTVDIHAAGGGKAGSVELPDDVFDVPANIPLMHQVVVAQ
LAAARQ--GTAKAK-RRGEVRGGGRKPYKQKGTGRARQ------------GSTRAPQFTGGGVVHGPLP-RNYAQRTPKK
MKAAALRGALSDRAREGRL--------------HVVES-FVDGETPRTKTAMAVLHTVAE--------------S-----
--------RRVLVVL-SREDEAAWLSLRNVPEVHLLAADQLNTYDVL----VSDDVVFTKVALDEFLGVPATAEAG----
------------------------E-------------------------------------------------------
MTQTQTSVPRLKERYRSEIAGALKEQFNLANPMQVPRLVKVVVNMGVGDAARDAKLMDGAVRDLTAITGQKPQIRRATKS
IAQFKLREGMPIGAKVTLRGDRMWEFLDRLLSIALPRIRDFRGLDGRKLDGHGNYTFGLTEQSVFHEIDQDRIDRVRGMD
ITVVTTATADDQGRALLKLLGFPFKELSS-------------------MSR--IGRKPIAVPSGVDINID-GQTVQVKGP
KGELSHTVAE-PITVEREDDGTLVVVRPNDERRAKELHGLSRTLVANMVVGVTEGYRKSLEINGTGYRVQQ--KGADLEF
A--LGFSHPVVVAAPEGITFTVE-RPTLFHVAGIDKQQVGEVAANIRKIRPPEPYKGKGVK-YQ-GEVIRRKAGKAGKK-
-----------------------VIQQETRLRVADNTGAREILCIRVLG--GSGRRY--ASIGDVIVATVKDAIPGAGVK
KGDVVKAVVVRTAKERRRPDGSYIRFDENAAVIIKDGGDPRGTRIFGPVGRELRDKRFMKIISLAPEVL-----------
--MTIKVHHLRPAPGAKTAKTRVG-RGEGS-K-GKTAGRGTKGSKARKN---IS----PAFEGGQMPIHMRLP-KLKGFK
NP---FRVEYQVVNLDRLAELF-----PNGGEVGVDQLVDAGAVRK--GM----------LVKVLGNGDLAVNIRVSAHA
FSGSAKEKIAAAGGSAIQL-------------------------------------------------------------
-MLMPRKGGFRKPHHPDRHGSSKGGTRVVFGEFGIQALESAYVTNRQIEAARIAMTRHIKRGGKVWITVFPDRAITKKPA
ETRMGSGKGSPEWWVSNVKPGRILFEMSFPNEPIAREAMRRAIHKLPLKCRIVTREGAEG--------VSALNRRVA--A
QRAIGRSR----RHFRVRKNV-NGTAERPRLVVTRSLRNITAQVVDDT--VGRTVASASSLD-PSIRG---ADGDKKSLA
AKVGALVAERAKAAGVSKVVFDRGGNRY--AGRIASLADAAREAGLEF--------------------------------
----------------------------------MATDAGTVLP---------------GARAVARHVRISPTKARRVVD
LVRGMPAKEALTVLKFA------------------------------PQAASETVYKVLASAMANAEN-----NERLDPD
SLLVRTAYVDEGPTLKRFRPRAQGRAYRIRKRTCHITIEVESVTPSA-GRRPNAAAPAKAAPV--EVTEAPATKAAKATE
AKA----------ADKPAKK-PAKAAKAEE-ETE----------------------------------------------
---MRVKKGDTVVVIAGRDKGARGKVITAFPRLGKVLVEGVNRVKKHTRVQ-T---TQRGAKTGGIVTQEAPIDVSNVMV
VDPD-GQPTRVGYRVDE--NG----QKIRIARSSGKDLS----------MGQKVHPTGFRLGISTDWKSRWYAD-KLYKD
YIAEDVKIRKMMAKGLERAGVSKVDIERTRDRVRIDIHTARPGIVIGRKGAEADRIRGNLEKLT-G-KQVQLNILEVKSP
ESDAQLVAQGVAEQLSSRVSFRRAMRKAMQSAMKNMVKGIRVQVSGRLGGAEMSRTEFYREGRVPLHTLRAN--IEYGFF
EARTTFGRIGVKVWIYKGDS-TYGQ-A--T-PE---QAQ------------------G----------------------
-----------------------R-P----R-----R-DA---GG---GA--D---RPER----PRLRSGAGTEAGRAG-
-------AAGEPLESV-AAQTA-P-A------E---SQEG----M----TMTDPIADMLTRLRNANQAYHDKVVM-PYSK
IKANIAEVLKAEGYVASWVVEEADAVGKTLVVELKYGTHRERSLAGIRRVSKPGLRVYAKAQEMPRVLGGLGIAIISTSH
GLLTDRQARKRNVGGEVLAWV-WV---S-E---N-E--------------------------------------NET-T-
-------EVRNRRKVRDGLVVSDKMDKTVVVVVEDRVKHPLYGKVMRRTSRLKVHDENN-SCGVGDRVSIMETRPLSATK
RWRVVEILERAK-------------------------------MP-----------------------------------
---------------------RSLKKG-PFIDDHLLKKVEVQNDKNSKNVIKTWSRRSTIIPDMLGHTIAVHDGRKHVPV
FITEAMVGHKLGEFALTRTFKGHEKDDRKSR-RR-------------------------
>Bacteria_Actinobacteria_Actinobacteria_Actinobacteridae_Actinomycetales_Micromonosporineae_Micromonosporaceae_Catelliglobosispora_koreensis_DSM_44566
MGIRKYKPT-TPGRRGSSVADFAEVTRSTPEKSLVVPLPKKGGRNSYGRITTRHQGGGHKRQYRLIDFKRVDKDGVPAKV
AHIEYDPNRTARIALLHYADGEKRYIVAPKDLKQGDRVESGPGADIKPGNNLPLRNIPVGTTIHNVELKPGGGAKLARSA
GVGIQLLGREDDYATLRMPSGEIRKVDVRCRATVGEIGNAEQSNINWGKAGRMRWKG-----KRPTVRGVAMNPVDHPHG
GGEGKTSGG---RHPVN---PQGKPE-GRTRK-K-GQASDKLIVRRRYANRKRG-----MDRQ-----------------
-----------------------VKGILGAKLGMTQVWD-N--------NK--VVPVTVVQAGPCVVTQVRTNETDGYSA
VQLAY--GA-I--NP--RKVNK-PR----SGHFAK--A--G-V-A--------P--------R-RHIVELRTT--DAA-D
------YELGQ-EVTV-STFAAGEAIDVTGKTKGKGFAGVMKRHGFKGLGSAHGVERKHRSPGSIGACATPGRVFKGVRM
AGRMGGVRYTAQGLTVQAVDV-----------------ENNLILVKGAIPGPKGALVLVRTAAKQKKK---GGVA-K---
-----------------------V-----------------TKIDVIDASGKKSGSVELPADIFDVQANIPLMHQVVVAQ
LAAARQ--GTHKAK-TRAEVAGGGKKPYKQKGTGRARQ------------GSIRAPQFTGGGVVHGPVP-RDYSQRTPKK
MKAAALRGALSDRARNGKL--------------HVVSS-FVGADAPSTKAALAALKAVAE--------------A-----
--------KRVLVVL-GLEDELNWISLRNLPQVHLLEAGQLNTYDVL----VSDEVVFTADALNEFLGIKAVETG-----
----------------------GTK-----------------------------------------------------MS
TATEAKTMPRLKERYRSELAGEMQKQFGYTNVMQIPGLVKIVVNMGVGEAARDSKKIDGALKDLTAITGQKPLVRRATKS
IAQFKLREGMPIGAKVTLRGDRMWEFLDRLLSIALPRIRDFRGLDGRKLDGHGNYTFGLTEQSVFHEIDQDKIDAVRGMD
ITLVTTAKTDDEGRALLKLLGFPFKEN---------------------MSR--IGRKPITVPSGVEIKIE-GQTVKVKGP
KGELQQTIRE-LIKVA-QEGSELVVTRVNDEREAKALHGLSRTLVANMIVGVTEGYKKSLEINGTGYRVAA--KGSDLEF
A--LGFSHPVVVQPPAGIAFSVE-KPTLFHISGIDKQLVGEVAANIRKIRPPEPYKGKGVK-YV-GEVIRRKAGKAGGKG
GKK--------------------VIQQESRLRVADNTGAREILCIRVLG--GSGRRY--ASIGDVIVATVKDAIPGAGVK
KGDVVKAVVVRTVKEKRRPDGSYIRFDENAAVIIKDGGDPRGTRIFGPVGRELRDKRFMKIISLAPEVL-----------
--MTIKVHHLRPAPGAKTEKTRVG-RGEGS-K-GKTAGRGTKGSKARKN---IS----AAFEGGQMPLHMRLP-KMKGFR
NK---FKVVFQVVNLDRLAELF-----PNGGQVGPLELAEAGAVRK--GQ----------PVKVLGTGDLGVKLQVSAHG
FSASAKEKIAAAGGSVTEL-------------------------------------------------------------
-MLMPRKKGFRKPHHPDRSGKSKGGNRVVFGEFGIQALAPAYVTNRQIESARIAMTRHIRRGGKVWINIFPDQAITKKPA
ETRMGSGKGSPEWWVANVKPGRILFEMTFPNEAVAREAMRRAIHKLPMKCRIVKREIGEA--------VTALKRSVA--A
KRVVGRAR----RHFRIRKKV-SGSAERPRLVVTRSLRQITAQIVDDT--KGHTLVSASSLD-ASIRT---TDGSKSDIA
GKVGSLLAERAKAAGIDKVVFDRGGNRY--AGRIAALADAARGAGLEF--------------------------------
----------------------------------MPTKEAQTAP---------------GARAVARHVRLSATKARRVIN
LVRGLPAKEALTVLQFA------------------------------PQAASEPVYKVLASAIANAEN-----NERLDPD
ALLVSAAYVDEGPTMKRFRPRAQGRAYRIRKRTCHITIEVEAVQVKARAKK--AA-AKKA-------AAPKA--PAKKAA
AKK----------AKKAA---------EQE-ETE----------------------------------------------
---MKIKKGDTVRIIAGKDKGKEGKVLAAYPRLEKILVEGINRVTKHERVQ-T---SQRGSKTGGITTKEAPIHVSNVMY
L--EDGMPVRVGYKFGE--DG----RKVRISRKSGKEIG----------MGQKVHPIGFRLGISTDWKSRWYAD-KAYKE
YIGEDVKIRRMMAKGLERAGISKVEIERTRDKVRIDIHTARPGIVIGRKGAEADRLRTELEKLT-G-KQVQLNILEVKSP
ESDAQLVAQGVAEQLSGRVAFRRAMRKAMQSAMKNLVRGIRIQVSGRLGGAEMSRTEFYREGRVPLHTLRAN--IEYGFF
EARTTFGRIGVKVWIYKGDA-VPGR-E--I-QQ---DAG-----------------------------------------
-----------------------R-P----R-----RGER---------P--E---RGDR----PRGRSGAGTEAGRAA-
-------AAE---TDA-VPAAA-A-A------E---TQEG----M----TMTDPIADMLTRLRNANQAYHEQVKM-PYSK
IKANVAEVLKAEGYIASWAVEDEGVVGKKLVVELKFGPSRERSLAGIRRVSKPGLRVYAKSQELPRVLGGLGVAIISTSQ
GLLTDKQARKRGVGGEVLAYV-WM---S-E---T----------------------------------------NEN-A-
-------VERNRRKVREGLVVSDKMDKTVVVVVEDRVKHPLYGKVMRRTAKLKAHDEQN-SCGIGDRVLLMETRPLSATK
RWRVVEILEKAK-------------------------------MP-----------------------------------
---------------------RSLKKG-PFIDDHLLKKVEVQNEKGSKNVIKTWSRRSTIIPEMLGHTIAVHDGRKHVPV
FVTEAMVGHKLGEFALTRTFKGHEKDDRKSR-RR-------------------------
>Bacteria_Actinobacteria_Actinobacteria_Actinobacteridae_Actinomycetales_Micromonosporineae_Micromonosporaceae_Hamadaea_tsunoensis_DSM_44101
MAIRKYKPT-TPGRRGSSVADFAEITRSTPEKSLVVPLPKKGGRNVHGRITTRHQGGGHKRQYRLIDFKRVDKDGIPAKV
AHIEYDPNRTARIALLHYADGEKRYILAPKDLKQGDPIESGPGADIKPGNNLPLRNIPVGTTIHGVELRPGGGAKLARSA
GVGIQLLGREDDYATLRMPSGEIRKVDVRCRATVGEIGNAEQSNINWGKAGRMRWKG-----KRPTVRGVAMNPIDHPHG
GGEGKTSGG---RHPVN---PQGKPE-GRTRR-K-GQASDKLIVRRRYATRKRG-----MDRQ-----------------
-----------------------VKGLLGAKLGMTQLWD-N--------NK--VVPVTVVEVSPNVVTQIRTLDTDGYSA
VQLAY--GA-I--DP--RKANK-PR----AGHFAK--A--S-V-A--------P--------R-RHIVELRTV--DAG-E
------YTLGQ-ELTV-DTFAAGQAIDVTGKTKGKGFAGVMKRHGFHGLKSSHGVERKHRSPGSIGACATPGRVFKGVRM
AGRMGGVRFTAQGLTVQAVDV-----------------ENNLLLVRGAIPGPKGALVLVRSAAKLKKG----GAK-----
-----------------------V-----------------TAVDVIGVDGAAAGSVELPGDIFDVQANIPLMHQVVVAQ
LAAKRQ--GTHKAK-RRGEVSGGGRKPYKQKGTGRARQ------------GSTRAPQFAGGGVVHGPVP-RDYSQRTPKK
MKAAALRGALSDRARESRV--------------HVVEA-FVNGETPSTKAAIATLKAVGE--------------A-----
--------EKTLVVL-GTDDELNWISLRNLPLVHLIEAGQLNTYDVL----VADHVVFTKDALEEFLGVRVAGTE-----
---------------------EGDK-----------------------------------------------------MS
TATAEKTLPRLKEKYRNEIAGELRKQFGYSNPMQVPGLTKIVVNMGVGEAARDAKKIDGAVRDLAAITGQKPQIRRATKS
IAQFKLREGMPIGAKVTLRGDRMWEFLDRLLAIALPRIRDFRGLDGRKLDGNGNYTFGLTEQSVFHEIDQDRIDSVRGMD
ITLVTTAKTDDEGRALLKLLGFPFKEN---------------------MSR--IGRKTITVPAGVEVTIS-GQTVKVKGP
KGALEHSLAE-PISIERGEGGELHVTRPNDERKAKELHGLSRTLVANMIVGVTEGYRKSLEINGTGYRVTA--KGSDLEF
A--LGFSHPVLVTAPEGITFTVE-RPTLFHVAGIDKQLVGEVSAKIRKIRPPEPYKGKGVK-YS-DEVIRRKAGKAGKK-
-----------------------VIQQESRLRVADNTGAREILCIRVLG--GSGRRY--ASIGDVIVATVKDAIPGAGVK
KGDVVKAVVVRTVKEKRRPDGSYIRFDENAAVIIKDGGDPRGTRIFGPVGRELRDKRFMKIISLAPEVL-----------
--MTLKVHHLRPAPGAKTAKTRVG-RGEGS-K-GKTAGRGTKGTKARYQ---VP----AAFEGGQMPIHMRLP-KLKGFR
NR---FKVVFQVVNLDRLAELF-----PQGGQIGPDELASAGAVRK--GH----------PVKVLGTGELGVALQISAHA
FSASAKEKIVAAGGSVTEL-------------------------------------------------------------
-MLVPRKKGFRKPHHPSRSGASKGGNRVAFGEFGIQALESAYVTNRQIEAARIAMTRHIRRGGKVWINIFPDQALTKKPA
ETRMGSGKGSPEWWVSNVKPGRILFEMTFPNEAIAREAMRRAIHKLPMKCRIVTREVGEA--------VSALKRRVA--G
KRAVGRAR----RHFRIRRNL-SGTAERPRLVVTRSLRQITAQIVDDI--KGHTLVSASSLD-ATLRT---AEGSKSDLA
GKVGSLIADRAKAAGIDKVVFDRGGNRY--AGRIAALADAARAAGLEF--------------------------------
----------------------------------MPT--DAQAP---------------GARAVARHVRLSATKARRVVN
LVRGLPAKEALTVLQFA------------------------------PQAASEPVYKVLASAIANAEN-----NERLDPE
ALLVSAAYVDEGPTLKRFRPRAQGRAYRIRKRTCHITIEVEAVAPRT-ARA--A---KKA-----------T--PAKATP
AKA----------KAEAA---------EQE-ETE----------------------------------------------
---MKIKKGDTVVVISGRDKGQEGKVIAAYPKLDKVLVEGVNRIKKHTKIR-T---TQRGAKSGGIVTQEAPIDVCKVAY
LE-D-GKPVRVGYKIDE--NG----SKVRISRRTGKEL-----------MGQKVHPTGFRLGISTDWKSRWFAD-KLYKD
YIGEDVKIRKMMSKGLERAGISKVEIERTRDKVRVDIHTARPGIVIGRKGAEAERLRGELEKLT-G-KQVQLNILEVKNP
ESDAQLVSQGVAEQLSSRVSFRRAMRKSMQSAMKNIVRGIRVQVSGRLGGAEMSRTEFYREGRVPLHTLRAN--IEYGFF
EARTTFGRIGVKVWIYKGDA-VPGR-E--A-LA---DAG----------------A-A----------------------
-----------------------R-P----R-----R-ER---------A--D---RPER----PRTRSGSGTEAGRAA-
-------AAAESTTEA-AVEAA-P-V------Q---TQEG----M----TMTDPIADMLTRLRNANQAYHDRVQM-PYSK
IKANIAEVLKAEGYISTWAVEEEGAVGKTLTVELKYGLTRERSLAGIRRVSKPGLRVYARSQELPKVLGGLGVAIISTSQ
GLLTDRQARKRGVGGEVLAYV-WM---S-E---T----------------------------------------NEN-V-
-------VARTSRKVREGLVVSDKMDKTVVVAVEDRVKHPLYGKVLRRTSKLKAHDEQN-ACGIGDRVLLMETRPLSATK
RWRVVEILERAK-------------------------------MP-----------------------------------
---------------------RSLKKG-PFIDDHLLKKVEAQNEKGSKNVIKTWSRRSTIIPDMLGHTIAVHDGRKHVPV
FVSEAMVGHKLGEFALTRTFKGHEKDDRKSR-RR-------------------------
>Bacteria_Actinobacteria_Actinobacteria_Actinobacteridae_Actinomycetales_Micromonosporineae_Micromonosporaceae_Actinoplanes_missouriensis_NBRC_102363
MAIRKYKPT-TPGRRGSSVADFAEITRSTPEKSLLVPLPKKGGRNVHGRITTRHQGGGHKRQYRLIDFKRNDKDGVPAKV
AHIEYDPNRTARIALLHYADGEKRYIVAPKDLKQGDRVESGVGADIKPGNNLPLRNIPVGTTIHNVELRPGGGAKLARSA
GVGIQLLGREDVYATLRMPSGEIRRVDVRCRATVGEIGNADQSNINWGKAGRMRWKG-----KRPTVRGVAMNPVDHPHG
GGEGKTSGG---RHPVN---PAGKPE-GRTRR-K-GQPSDKLIVRRRYATRKRG-----MDRQ-----------------
-----------------------VKGILGAKLGMTQVWD-N--------NK--VVPVTVVQAGPCVVTQVRTDEKDGYSA
VQLAY--GS-I--DP--RKVNK-PE----AGHYAK--A--G-V-S--------P--------R-RHLVELRTV--DAG-E
------YELGQ-EVTV-DSFAAGSAIDVTGKTRGKGYAGVMKRHGFHGLRASHGVERKHRSPGSIGACATPGRVFKGVRM
AGRMGGKRFTVQNLTIQAVDT-----------------ERNLILVKGAVPGPKGALILVRSAAKKGGAK-----------
-----------------------M-----------------SSVDVINAEGNKAGSVELPSNVFDVQANIPLMHQVVVAQ
LAAARQ--GTAKAK-TRGEVAGGGKKPYKQKGTGRARQ------------GSIRAPQFTGGGVVHGPVP-RDYSQRTPKK
MKAAALRSALSDRARDGRV--------------FVVES-FVTGEKPSTKAAVTALRKVAQ--------------T-----
--------TKVLVVL-DSQDELNWVSLRNEPTVHLIEAGQLNTYDVL----VADEVVFTKVALDEFLGGSAETSE-----
---------------------EGDK-----------------------------------------------------MT
AATETKTLPRLKTKYRSEVVPAINEQFKYGNPMQIPGLVKVVVNMGVGEAARDAKLIDGAVRDLTTITGQKPLIRRATKS
IAQFKLREGMPIGAKVTLRGDRMWEFLDRLLSISLPRIRDFRGLDGRKLDGHGNYTFGLTEQSVFHEIDQDRIDRPRGMD
ITVVTTAKTDDEGRALLKLLGFPFKEN---------------------MSR--IGRKSIPVPSGVDITIT-GQTVKVKGP
KGELSHTVAE-PITVS-QDGGELHVNRPNDERKAKELHGLSRTLVANMIIGVTEGYKKTLEINGTGYRVTA--KGKDLEF
A--LGFSHPVNIVPPAGITFSVE-KPTQFTVSGIDKQLVGEVAANIRKIRPPEPYKGKGVK-YQ-GEVIRRKAGKAGKK-
-----------------------MIQQESRLRVADNTGAREILCIRVLG--GSGRRY--ASIGDVIVATVKDAIPGAGVK
KGDVVKAVVVRTAKEKRRPDGSYIRFDENAAVIIKDGGDPRGTRIFGPVGRELRDKRFMKIISLAPEVL-----------
--MAIKIHHLRPAPGAKTAKTRVG-RGEGS-K-GKTAGRGTKGTGARKN---VS----AAFEGGQMPIHMRLP-KMKGLR
NKPR-NKVVFQVVNLDRLAELF-----PNGGEVGPAELVEAGAVRK--GQ----------PVKVLGSGELGVSLTIKAHA
FSESAKEKIAAAGGSVTEL-------------------------------------------------------------
-MLMPRKKGFRKPHHPDRSGASKGGNRVVFGEFGIQALEPAYVTNRQIESARIAMTRHIKRGGKVWISIFPDQALTKKPA
ETRMGSGKGSPEWWVANVKPGRILFEMSFPNETVAREAMRRAIHKLPMKCRIVTREVGES--------MTALKRRVA--A
ARAVGKAR----RHFRVRKNI-RGTAERPRLVVTRSTRNITAQIIDDL--KGHTLVSASTLD-SSIRG---GEGAKSVHA
GKVGALLAERAKAAGISKVVFDRGGNKY--AGRIAALADAAREAGLEF--------------------------------
----------------------------------MPVGDAPVLP---------------GARAVARHVRISPNKARRVVN
LVRGLPAKEALTVLQFA------------------------------PQAASEQVYKVLASAIANAEN-----NERLDPD
ALLVSEAFVDEGPTLKRFRPRAQGRAYRIRKRTCHITIAVEAVQATR-AKK--AA--AKP-----------A--P-----
-------------KAESQ---------STE-GAE----------------------------------------------
---MKIKKGDTVVVIAGKDKGAKGKVIAAFPRQDKVLVEGVNRVKKHERIR-T---NQRGSKTGGIVTQEAPVHISNVQV
LDDQ-GKPTRIGYRIDE--NG----NKVRIARTTGKEL-----------MGQKVHPTGFRLGISTDWKSRWFAD-KLYKD
YIGEDVKIRRMMSKGLERAGISKVDIERTRDRVRVDIHTARPGIVIGRKGAEADRIRGELEKLT-G-KQVQLNILEVKSP
ESDAQLVAQGVAEQLSSRVSFRRAMRKAMQSAMKNICKGIRVQVSGRLGGAEMSRTEFYREGRVPLHTLRAN--IEYGFF
EARTTFGRIGVKVWIYKGDA-VPGR-E--A-VA---EA-----------------P-A----------------------
-----------------------R-P----R-----R-DR---------A--D---RPER----PRGRSGSGTEAGRAA-
-------AQSDNVNDA-AVAAA-P-A-----VAET-QQEG----M----TMTDPIADMLTRLRNANQAYHDKVTM-PYSK
IKANIAEVLKAEGYIASWTSEEEGAVGKRLVVELKYGQNRERSLAGIKRVSKPGLRVYAKSDELPRVLGGLGVAIISTSQ
GLLTDKQARKRSVGGEVLAFV-WM---S-E---N-----------------------------------------TT-A-
-------APRAQRKVREGLVVSDKMDKTVVVEVEDRVKHALYGKVIRRTRKLKVHDEQN-AAGIGDRVLMMETRPLSATK
RWRIVEILEKAK-------------------------------MP-----------------------------------
---------------------RSLKKG-PFVDDHLIKKVEVQNEKNSKNVIKTWSRRSTIIPDMLGHTIAVHDGRKHVPV
FITEAMVGHKLGEFALTRTFKGHEKDDRKSR-RR-------------------------
>Bacteria_Actinobacteria_Actinobacteria_Actinobacteridae_Actinomycetales_Micromonosporineae_Micromonosporaceae_Micromonospora_sp._L5
MAIRKYKPT-TPGRRGSSVADFAEITRSTPEKSLLAPLPKKGGRNAHGRITTRHHGGGHKRQYRLIDFKRVDKDGVPAKV
AHIEYDPNRTARIALLHYADGEKRYIIAPKDLKQGDRVESGPGADIKPGNNLPLRNIPVGTTIHNVELRPGGGAKLARSA
GVGIQLLGREGAYATLRMPSGEIRRVDVRCRASIGEIGNADQSNINWGKAGRMRWKG-----KRPTVRGVAMNPVDHPHG
GGEGKTSGG---RHPVN---PQGKPE-GRTRR-K-GQPSDRLIVRRRYATRKRG-----MDRQ-----------------
-----------------------VKGILGAKLGMTQVWD-N--------NK--VVPVTVVQAGPCVVSQVRSADKDGYSA
VQLAY--GV-I--DP--RKVKK-PI----AGHYAK--A--D-V-A--------P--------R-RHIVELRTS--DAA-D
------YAPGQ-EVTV-EEFPAGVVIDVTGKTKGKGYAGPMKRHGFHGLRASHGVERKHRSPGSIGACATPGRVFKGTRM
AGRMGGVRYTVQNLTVQAVDT-----------------ENNLLLVRGAIPGPKGALVLVRTAAKAKVKK--GGAA-K---
-----------------------M-----------------TTVDVINVEGAKSGSVELPADIFDAQANIALMHQVVVAQ
LAAARQ--GTHKTK-TRGEVSGGGKKPYKQKGTGRARQ------------GSTRAPQFAGGGVVHGPVP-RDYSQRTPKK
MKAAALRGALSDRARAGQV--------------HVVEA-FVSGEKPSTKAALATLTKLTQ--------------A-----
--------RRVLVVL-SSTDELNWVSLRNLSRVHLIEAGQLNTYDVL----VADDVVFTKEALDEFLGVPAETTE-----
---------------------EDGK-----------------------------------------------------MT
TATETKTLPRLKERYRNEIVGELQKQFEFANPMQVPRLVKIVVNMGVGEAARDAKLIDGAVRDLATITGQKPQVRRATKS
IAQFKLREGMPIGAKVTLRGDRMWEFLDRLLSIALPRIRDFRGLDGRKLDGHGNYTFGLTEQSVFHEIDQDKIDRQRGMD
ITVVTTATTDDEGRALLKLLGFPFKEN---------------------MSR--IGRKSIPVPAGVDITID-GRTVKVKGP
KGELSHVLAE-PITAERGEDGELHVNRPNDERKAKELHGLSRTLVANMIVGVTEGYRKSLEIAGTGYRVTA--KGKDLEF
A--LGFSHPVLVPAPEGITFTVE-KPTLFHVAGIDKQQVGEVAANIRKIRPPEPYKGKGVK-YQ-GEVIRRKAGKAGKK-
-----------------------MIQQESRLRVADNTGAREILCIRVLG--GSGRRY--ASIGDVIVATVKDAIPGAGVK
KGDVVKAVVVRTAKEKRRPDGSYIRFDENAAVIIKDGGDPRGTRIFGPVGRELRDKRFMKIISLAPEVL-----------
--MTIKVHHLRPAPGAKTDKTRVG-RGEGS-K-GKTAGRGTKGSKARKN---IS----AAFEGGQMPIHMRLP-KMKGFK
NK---FKVVFQVVNLDRLAELF-----PNGGQVGPVELVEAGAVRK--GH----------PVKVLGTGDLGVSLQVSAHA
FSASAKEKITAAGGSVTEL-------------------------------------------------------------
-MLMPRKKGFRKPHHPDRSGASKGGNRVVFGEFGIQALEPAYVTNRQIESARIAMTRHIKRGGKVWITIFPDQALTKKPA
ETRMGSGKGSPEWWVANVKPGRVLFEMSFPNEQIAREAMRRAIHKLPMKCRIVTREVGES--------MSALKRRVA--A
KRAVGRAR----RHFRVRKNV-SGTAERPRLVVTRSLRHVVAQVVDDT--KGHTLASASTMD-ASLRG---AEGDKSALA
GKVGALLAERAKAAGVSKVVFDRGGNRY--AGRVAALADAAREAGLEF--------------------------------
----------------------------------MPGGDAPVLP---------------GARAVARHVRISPMKARRVVN
LVRGLPAKEALTVLQFA------------------------------PQAASEQVYKVLASAIANAEN-----NERLDPD
ALLVSEAFVDEGPTMKRFRPRAQGRAYRIRKRTCHITVAVEAVAAAT-KKS--A---KKA-----------A--PAKPA-
-------------AEEQS---------TTE-GAE----------------------------------------------
-MTVKVKKGDTVVVIAGKDKGAKGKVIAAYPRQDKVLVEGVNRVKKHTRIS-T---TQRGAKTGGIVTQEAPIHVSNVMV
LDSD-GKPTRVGYRIDD--NG----QKVRIARSTGKDL-----------MGQKVHPTGFRLGISTDWKSRWFAD-KLYKD
YIGEDVKIRRMMSKGLERAGISKVDIERTRDRVRVDIHTARPGIVIGRKGAEADRIRGELEKLT-G-KQVQLNIIEVKNP
ESDAQLVAQGVAEQLSSRVSFRRAMRKAMQSAMKNACKGIRVQVSGRLGGAEMSRTEFYREGRVPLHTLRAN--IEYGFF
EARTTFGRIGVKVWIYKGDA-VPGR-E--A-PA---EAA----------------P-S----------------------
-----------------------RGP----R-----R-DR---------G--D---RPDR----PRGRSGSGTEAGRAA-
-------ATTEPVDSS-AVAAAQP-A-------ET-QQEG----M----TMTDPIADMLTRLRNANQAYHDRVTM-PYSK
IKANIAEVLKAEGYIATWSVEEEGAVGKRLVVELKYGQNRERSLAGIKRVSKPGLRVYAKSDGLPRVLGGLGVAIISTSQ
GLLTDRQARKRSVGGEVLAFV-WM---S-E---N-----------------------------------------TT-A-
-------PARSRRKVREGLVVSDKMDKTVVVEVEDRVKHALYGKIMRRTSKLKVHDEQN-SAGIGDRVLIMETRPLSATK
RWRLVEILEKAK-------------------------------MP-----------------------------------
---------------------RSLKKG-PFVDDHLLKKVETQNDKGSKNVIKTWSRRSTIIPEMLGHTIAVHDGRKHVPV
FVTEAMVGHKLGEFALTRTFKGHEKDDRKSR-RR-------------------------
>Bacteria_Actinobacteria_Actinobacteria_Actinobacteridae_Actinomycetales_Micromonosporineae_Micromonosporaceae_Verrucosispora_maris_AB_18_032
MAIRKYKPT-TPGRRGSSVADFAEITRSTPEKSLLAPLPKKGGRNAHGRITARHQGGGHKRQYRIIDFKRVDKDGVPAKV
AHIEYDPNRTARIALLHYADGEKRYIIAPKDLKQGDRVESGPGADIKPGNNLPLRNIPVGTTIHNVELRPGGGAKLARSA
GVGIQLLGREGVYATLRMPSGEIRRVDVRCRASIGEIGNADQSNINWGKAGRMRWKG-----KRPTVRGVAMNPVDHPHG
GGEGKTSGG---RHPVN---PQGKPE-GRTRR-K-GQPSDRLIVRRRYATRKRG--------------------------
---------------------------------MTQVWD-N--------NK--VVPVTVVQAGPCVISQVRDADKDGYSA
VQLAY--GT-I--DP--RKAKK-PL----RGHYAK--A--D-V-A--------P--------R-RHIVELRTS--DAA-D
------YSLGQ-EITV-EEFPAGISIDVTGKTKGKGYAGPMKRHGFHGLRASHGVERKHRSPGSIGACATPGRVFKGTRM
AGRMGGVRYTVQNLTVQAVDT-----------------ENNLLLVRGAIPGPKGALVLVRTAAKTKAKK--GGAA-K---
-----------------------M-----------------TTVDVLNSEGTKTGSVELPGDIFDVQANVPLMHQVVVAQ
LAAARQ--GTHKTK-TRGEVSGGGKKPYKQKGTGRARQ------------GSIRAPQFAGGGVVHGPVP-RDYSQRTPKK
MKAAALRGALSDRARAGQV--------------HVVEA-FVSGEKPSTKAALAALTKVTE--------------A-----
--------RRVLVVL-SSVDELNWVSLRNEPRVHLIEAGQLNTYDVL----VADDVVFTKEALDEFLGVPAETTE-----
---------------------EGGK-----------------------------------------------------MT
TATETKTTPRLKERYRNEIVAKLREQYDYGNPMQVPRLVKIVVNMGVGEAARDAKLIDGAVRDLATITGQKPLVRRAKKS
IAQFKLREGMPIGAKVTLRGDRMWEFLDRLLSIALPRIRDFRGLDGRKLDGHGNYTFGLTEQSVFHEIDQDKIDRQRGMD
ITVVTTATTDDEGRALLKLLGFPFKEN---------------------MSR--IGRKSIPVPSGVDVTID-GRTVKVKGP
KGELSHTLAE-PISIERAEDGQLSVNRPNDERKAKELHGLSRTLVANMIVGVTEGYRKSLEISGTGYRVTA--KGKDLEF
A--LGFSHPVTVPAPDGITFTVE-KPTLFHVAGIDKQQVGEVAANIRKIRPPEPYKGKGVK-YQ-GEVIRRKAGKAGKK-
-----------------------MIQQESRLRVADNTGAREILCIRVLG--GSGRRY--ASIGDVIVATVKDAIPGAGVK
KGDVVKAVVVRTAKEKRRPDGSYIRFDENAAVIIKDGGDPRGTRIFGPVGRELRDKRFMKIISLAPEVL-----------
--MTIKVHHLRPAPGAKTAKTRVG-RGEGS-K-GKTAGRGTKGSKARKN---IS----AAFEGGQMPIHMRLP-KLKGFK
NK---FKVVFQVVNLDRLAELF-----PNGGQVGPAELVEAGAVRK--GQ----------PIKVLGSGDLGVSLQISAHA
FSASAKEKIAAAGGSVTEL-------------------------------------------------------------
-MLMPRKKGFRKPHHPDRSGASKGGNRVVFGEFGIQALEPAYVTNRQIESARIAMTRHIKRGGKVWITIFPDQSLTKKPA
ETRMGSGKGSPEWWVANVKPGRVLFEMSFPNEQIAREAMRRAIHKLPMKCRIVTREVGES--------MSALKRRVA--A
KRAVGRAR----RHFRVRKSV-NGTPERPRLVVTRSLRHIVAQIVDDT--KGHTLASASTLD-ASVRG---TEGDKSALA
GKVGTLLAERAKAAGISKVVFDRGGNRY--AGRVAALADAAREAGLEF--------------------------------
-------------------------------------------------------------------MRISPMKARRVVN
LVRGLPAKEALTVLQFA------------------------------PQAASEQVYKVLASAIANAEN-----NERLDPD
ALLVSEAFVDEGPTMKRFQPRAQGRAYRIRKRTCHITVAVEAVAPAA-KKS--A---KKA-----------A--PAAQSA
P------------AETQS---------NTE-GAE----------------------------------------------
-MTVKVKKGDTVVVIAGKDKGAKGKVIAAYPRQDKVLVEGVNRIKKHTRIS-T---TQRGAKTGGIVTQEAPIHVSNVMV
LDSD-GKPTRVGYRIDE--NG----QKVRIARSTGKDL-----------MGQKVHPHGFRLGISTDWKSRWFAD-KLYKD
YIGEDVKIRRMMSKGLERAGISKVDIERTRDRVRVDIHTARPGIVIGRKGAEADRIRGELEKLT-G-KQVQLNIIEVKNP
ESDAQLVAQGVAEQLSSRVSFRRAMRKAMQSAMKNMCKGIRVQVSGRLGGAEMSRTEFYREGRVPLHTLRAN--IEYGFF
EARTTFGRIGVKVWIYKGDA-VPGR-E--T-PA---EA-----------------P-S----------------------
-----------------------R-P----R-----R-DR---------G--D---RPER----PRGRSGSGTEAGRAA-
-------ATTEPVDAS-AVAAA---A-------ET-QQEG----M----TMTDPIADMLTRLRNANQAYHDRVTM-PYSK
IKANIAEVLKTEGYIATWSVEEEGAVGKRLVVELKYGQNRERSLAGIKRVSKPGLRVYAKSDGLPRVLGGLGVAIISTSQ
GLLTDRQARKRSVGGEVLAFV-W---------------------------------------------------------
--------------------------------------------------------------------------------
--------------------------------------------------------------------------------
--------------------------------------------------------------------------------
-----------------------------------------------------------
>Bacteria_Actinobacteria_Actinobacteria_Actinobacteridae_Actinomycetales_Micromonosporineae_Micromonosporaceae_Salinispora_arenicola_CNS_205
MAIRKYRPT-TPGRRGSSVADFAEITRSTPEKSLLAPLPKKGGRNAHGRITTRHQGGGHKRQYRIIDFKRVDKDGVPAKV
AHIEYDPNRTARIALLHFLDGEKRYIVAPKDLKQGDIVESGPGADIKPGNNLPLRNIPVGTTIHNVELRPGGGAKLARSA
GVGIQLLGREGAYATLRMPSGEIRRVDVRCRASIGEIGNADQSNINWGKAGRMRWKG-----KRPTVRGVAMNPVDHPHG
GGEGKTSGG---RHPVN---PQGKPE-GRTRR-K-GQPSDRLIVRRRYATRKRG-----MDRQ-----------------
-----------------------VKGILGAKLGMTQVWD-N--------NR--VVPVTVVQAGPCVVSQVRSHQKDGYAA
VQLAY--GA-I--DP--RKVKK-PI----SGHYTK--A--D-V-A--------P--------R-RHIVELRTT--DAA-E
------YSLGQ-EVTV-EQFPAGISVDVTGKTKGKGYAGPMKRHGFHGLRASHGVERKHRSPGSIGGCATPGRVFKGTRM
AGRMGGVRYTVQNLTVQAVDT-----------------ENNLLLVRGAIPGPKGALVLVRTAAKAK--K--GGAA-K---
-----------------------M-----------------TTVDVHTVEGTTAGSVELPADIFDAQANIALMHQVVVAQ
LAAARQ--GTHKTK-TRGEVAGGGKKPYKQKGTGRARQ------------GSIRAPQFAGGGVVHGPVP-RDYSQRTPKK
MKAAALRGALSDRTRAGKL--------------HVVEA-FVAGEKPSTKAALATLAKLTD--------------A-----
--------RRVLVVL-SSTDELNWVSLRNEPRVHLIESGQLNTYDVL----VADDVVFTREALDEFLGVPAGTTE-----
---------------------EGGK-----------------------------------------------------MT
TATETKTMPRLKERYRNEIVGQLREQYKYGNPMQVPGLVKIVVNMGVGEAARDAKLIDGAVRDLATITGQKPQVRRATKS
IAQFKLREGMPIGAKVTLRGDRMWEFLDRLLSIALPRIRDFRGLDGRKLDGNGNYTFGLTEQSVFHEIDQDKIDRQRGMD
ITVVTTATTDDEGRALLKFLGFPFKEN---------------------MSR--IGRKSIPVPAGVDVTID-GQTVKVKGP
KGELSHTLAE-PITVERAEDGQLNVARPNDERKAKELHGLSRTLVANMIVGVTEGYRKSLEIAGTGYRVTA--KGKDLEF
A--LGFSHPVTVVAPEGITFSVE-KPTLFHVAGINKQLVGEVAANIRKIRPPEPYKGKGVK-YQ-GEVIRRKAGKAGKK-
-----------------------MIQQESRLRVADNTGAREILCIRVLG--GSGRRY--ASIGDVIVATVKDAIPGAGVK
KGDVVKAVVVRTAKEKRRPDGSYIRFDENAAVIIKDGGDPRGTRIFGPVGRELRDKRFMKIISLAPEVL-----------
--MTIKVHHLRPAPGAKTAKTRVG-RGEGS-K-GKTAGRGTKGSKARKN---IS----AAFEGGQMPIHMRLP-KMKGFK
NK---FKVTFQVVNLERLAELF-----PNGGQVGPAELVDAGAVRK--GQ----------PVKVLGTGDLGVALQVSAHA
FSASAKEKITAAGGSTTEL-------------------------------------------------------------
-MLMPRKKGFRKPHHPDRSGASKGGNRVVFGEFGIQALEPAYVTNRQIESARIAMTRHIKRGGKVWITIFPDQALTKKPA
ETRMGSGKGSPEWWVANVKPGRVLFEMSFPNEQIAREAMRRAIHKLPMKCRIVTREVGES--------MSALKRRVA--A
KRAVGRAR----RHFRVRRQV-SGTPQRPRLVVTRSLRHIVAQVVDDT--KGHTLASASTLD-ASLRG---VQGDKSALA
GKVGVLLAERAKAAGIAKVVFDRGGNRY--AGRVAALADAAREAGLEF--------------------------------
----------------------------------MPGGDAPVLP---------------GARAVARYVRISPMKARRVVN
LVRGLPAKEALTVLQFA------------------------------PQAASEQVYKVLASAIANAEN-----NERLDPD
ALLVSEAYVDEGPTMKRFQPRAQGRAYRIRKRTCHITVVVEAVAPAA-TKA--AS--KKA-----------A--PAKQTT
P------------AATES---------KTE-GAE----------------------------------------------
-MTVKVKKGDTVVVIAGKDKGAKGKVIAAYPRQDKVLVEGVNRVKKHTRIS-T---TQRGAKTGGIVTQEAPIHVSNVMV
VDSD-GKPTRVGYRIDE--NG----QKVRIARSTGKDL-----------MGQKVHPHGFRLGISTDWKSRWFAD-KLYKD
YIGEDVKIRRMMSKGLERAGISKVDIERTRDRVRVDIHTARPGIVIGRKGAEADRIRGKLEKLT-G-KQVQLNIIEVKSP
ESDAQLVAQGVAEQLSSRVSFRRAMRKAMQSAMKNVCKGIRVQVSGRLGGAEMSRTEFYREGRVPLHTLRAN--IEYGFF
EARTTFGRIGVKVWIYKGDA-VPGR-E--T-PA---EA-----------------P-S----------------------
-----------------------R-P----R-----R-ER---------G--D---RSER----PRGRSGSGTEAGRAA-
-------ATTEPVDAD-AVASAQP-A-------ET-QQEG----M----TMTDPIADMLTRLRNANQAYHDRVTM-PYSK
IKANIAEVLKAEGYISTWLVEEESVVGKRLVVELKYGQNRERSLAGIKRVSKPGLRVYAKSGELPRVLGGLGVAIISTSQ
GLLTDRQARKRSVGGEVLAFV-W---------------------------------------------------------
--------------------------------------------------------------------------------
--------------------------------------------------------------------------------
--------------------------------------------------------------------------------
-----------------------------------------------------------
>Bacteria_Actinobacteria_Actinobacteria_Actinobacteridae_Actinomycetales_Micromonosporineae_Micromonosporaceae_Longispora_albida_DSM_44784
MGIRKYKPT-TPGRRGSSVSDFAEITRSTPEKSLLRPLHSKGGRNAQGRITVRHQGGGHKRQYRLIDFKRADKDGVPAKV
AHIEYDPNRTARIALLHYADGEKRYILAPKDIKQGDRIEAGVNADIKPGNNLPLRNIPTGTTVHAVELRPGGGAKMARSA
GAGIQLQGKDGAYAILRLPSGEMRRVDLRCRATVGEIGNAEQSNINWGKAGRMRWKG-----KRPTVRGVAMNPVDHPHG
GGEGKTSGG---RHPVN---PNGKKE-GRTRR-K-GLASDKLIIRRRYATRKRG-----MDRQ-----------------
-----------------------VKGILGAKLGMTQVWD-N--------NK--VVPVTVVQAGPCVVSQVRSTEKDGYAA
VQLAY--GA-I--SP--RKVNK-PL----AGHYEK--A--G-V-A--------P--------R-RHIVEIRTT--DAA-E
------YALGQ-EITA-EEFPAGVTVDVTGKTKGKGYAGVMKRHGFHGLRASHGVQRKHRSPGSIGACATPGRVFKGVRM
AGRMGGVRFTVQNLAVQAVDT-----------------ENNLILIKGAVPGPKGAVVLIRTAAKTTLKK--GGVK-----
-----------------------M-----------------TTVDIRDTAGATTGSVELPAAIFDVQSNIPLMHQVVVAQ
LAAARQ--GTHKVK-TRGEVRGGGRKPYKQKGTGRARQ------------GSTRAPQFAGGGVVHGPVP-RDYSQRTPKK
MKAAALRGALSDRARNGQV--------------FVVES-FGAGEKPSTKTALATLNKVSE--------------A-----
--------TRALIVL-SRNEEISWLSLRNVPTVHLIAVDQLNTYDVL----VNDDVVFTVEALNEFLGRGATETE-----
---------------------EDK--------------------------------------------------------
MTTAEKVAPRLKTRYREEVKAGLQEQFSYANPMLIPGLVKVVVNMGVGDAARDAKLIEGALRDLTTITGQKPQVRKATKS
IAQFKLREGMPIGAKVTLRGDRMWEFLDRLLSISLPRIRDFRGLDGRKLDGNGNYTFGLSEQSTFHEIDQDKIDRVRGMD
ITVVTTAKTDDEGRVLLKLLGFPFKEN---------------------MSR--IGRKPIDVPSGVDITID-GQTVKVKGP
KGSLEHTLAE-PITAEREDNGQISVIRPNDERKAKELHGLSRTLVANMIVGVTTGYKKTLEIQGTGYRVTA--KGSDLEF
A--LGFSHPVVVAAPQGITFAVE-KPTIFSVEGIDKQQVGEVAANIRKIRPPEPYKGKGVR-YQ-GENVRRKAGKAGKK-
-----------------------VIQQESRLRVADNTGAREILCIRVLG--GSGRRY--ASIGDVIVATVKDAIPAAGVK
KGDVVKAVVVRTAKERRRPDGSYIRFDENAAVIIKDGGDPRGTRIFGPVGRELRDKRFMKIVSLAPEVL-----------
--MTIKIHHLRPAPGAKTDKTRVG-RGEGS-K-GKTAGRGTKGTKARRS---MH----EWFESGNVPLHMRLP-KLKGFK
NK---FRVEFQVVNLGRLAELF-----PNGGSIGPVELVKAGAVRK--GQ----------LIKVLGTGELGVKLDVTANA
FSGSAKAKIEAAGGSVTEL-------------------------------------------------------------
-MLMPRKKGFRKPHKPSRSGAAKGGTRVVFGEFGIQALEPAYVTNRQIESARIAMTRHIKRGGKVWITIFPDQAITKKPA
ETRMGSGKGSPEWWVANVKPGRILFEMAFPNEAIAREAMRRAIHKLPMKCRIVKREVGEA--------VTALKRRIS--A
TRRVARAR----RHFRVRKNV-NGTAERPRLVVTRSLRHIVAQIVDDT--KGVTVASASTIE-ASLRT---AEGSKSALA
TQVGTLVAERAKAAGITKVVFDRGGDRY--TGRIAALADAAREAGLEF--------------------------------
-----------------------------------------------------------------------------VIN
LVRGLPANRALTVLKFA------------------------------PQAASEPIYKVLASAIANAEN-----NERLDPD
SLLVAEAFVDEGPTLKRFRPRAQGRAYRIRKRTCHITIVVESVQAAA-VKK--A---KAA-----------A--PAA---
---------------------------EKE-SAE----------------------------------------------
---MKIKKGDKVIVLAGKDKGVTGKVIAAYPKLDKVLVEGVNRVKKHTSIR-T---TQRGAKTGGIITQEAPIHVSNVAV
VDSD-NKPTRIGYRIDE--SG----AKVRIARSNGKDL-----------MGQKVHPHGFRLGISTEYKSRWYAD-KLYKD
YVAEDVKIRRMMSKGLERAGISKVDIERTRDRVRIDIHTARPGIVIGRKGAEADRIRGELEKLT-G-KQVQLNILEVKNP
ESDAQLVAQGVAEQLSSRVSFRRAMRKSMQSAMKNMVKGIRVQVSGRLGGAEMSRTEFYREGRVPLHTLRAG--IDYGFF
EARTTFGRIGVKVWIYKGDH-IAGR-E--Q-VE---QAP----------------T-G----------------------
-----------------------R-P----R-----R-EP--------RS--D---RPRR----GG-RSGASTEAGRAV-
-------AAE---ENA-AGASA-P-V------E---NKEG----M----TMTDPIADMLTRLRNANQAYHDQVKM-PYSK
IKANIAEVLKAEGYITGWVVEEAGAVGRTLLVELKFGQNRERSLAGIRRVSKPGLRVYAKSPELPRVLGGLGVAIISTSQ
GLLTDRQARKRGVGGEVLAYV-WM---S-E---T-VNE------------------------------------NVE-A-
-------EARNRRKTREGLVVSDKMDKTVTVAVEDRVKHPLYGKVLRRTSKLKAHDEAN-ACGIGDRVLLMETRPLSATK
RWRVVEILEKAK-------------------------------MP-----------------------------------
---------------------RSLKKG-PFVDDHLQKKVDVQNEKGTKNVIKTWSRRSTITPDFLGHTIAVHDGRKHVPV
FISEAMVGHKLGEFALTRTFKGHEKDDRKSR-RR-------------------------
>Bacteria_Actinobacteria_Actinobacteria_Actinobacteridae_Actinomycetales_Glycomycineae_Glycomycetaceae_Stackebrandtia_nassauensis_DSM_44728
MGIRKHKPT-TPGRRGSSGADFAEVTRNTPEKSLLRPLTKSGGRNSRGKITTRHRGGGHKRAYRLIDFRRHDKDGIPAKV
AHIEYDPNRTARIALLHFADGEKRYILCPKDLVQGARIENGPHADIKPGNNLPLRNIPVGTIVHAVELRPGGGAKLARSA
GSGIQLLAREGKYAHLRMPSGEIRLVEVRCRATVGEVGNAEQSNINWGKAGRMRWKG-----RRPTVRGVVMNPVDHPHG
GGEGKTSGG---RHPVN---PQGKPE-GRTRS-K-GKASDRLIVRRRYANRKRS-----MDRQ-----------------
-----------------------VNGILGTKLGMTQVWDEN--------NR--VVPVTVVQAGPCVVTQVRTPDTDGYSA
VQLAF--GQ-I--DP--RKVNK-PL----SGHFAK--A--E-V-A--------P--------R-RHVVELRTT--DAT-E
------YSAGD-EITV-DRFETGGLVDVTGKTKGKGYAGVMKRHGFGGLGAGHGVQRKHRSPGSIGGCATPGRVFKGMRM
AGRMGGVRHTVQNLKIHAVDA-----------------DNNLLLIKGALPGPTGGLVLVRGAVKVAAKG--GAK------
----------------------MS-----------------LEVNVTDATGKKTGTVTLPAELFEREVNIHLMHQVVTAQ
LAAKRQ--GTHATK-TRGAVSGGGAKPYRQKGTGRARQ------------GSTRAPQFAGGGTVHGPQP-RDYSQRTPKK
MKAAALASALSDRAASEVV--------------HVVTG-LLDGDTPKTKDALKALRATTE--------------A-----
--------KKVLMVL-DREDELTWKSLRNDPNVHLLFHDQLNTYDVL----VNDALVFSKAAFDDFVAARTGEKQEAAA-
---------------------------MA---------------------------------------------------
TATDTKVTPRLKERYKAEIATALNEQFGYGNVMQIPTVQKVVVNMGVGDAARDSKLINGAMTDLATITGQKPQMRRATKS
IAQFKLREGMPIGAKATLRGDRMWEFLDRLLSIALPRIRDFRGLSDKQFDGNGNYTFGLTEQSVFHEIDQDKIDRVRGMD
ITVVTTAKTNDEGRALLKLLGFPFKTAENH------------------MSR--IGRQSIPVPGGVEVTID-GTDVKVKGP
KGELSRTLVE-PITIEKNEDGSLQLNRPDDDRRSRAMHGLCRSLVNNMVIGVSEGYKKSLEINGTGYRVQQ--KGSNLEF
A--LGFSHPVVIEPPDGVKFSVE-KPTLFHVEGIDKQVVGEIAANIRKIRPPEPYKGKGVK-YV-GEHIRRKAGKAGK--
-----------------------MIQQESRLRVADNTGAREVLCIRVLG--GSGRRY--AGIGDLFVGTVKDAIPGAGVK
KGDVVRAVVVRSAKERRRPDGSYIKFDENAAVLIKDDGEPRGTRIFGPVGRELRDKRFMKIISLAPEVL-----------
--MTIKIHHLRPAPGSNTAKTRVG-RGEGS-K-GKTAGRGTKGTKARKN---VP----AFLEGGGVPLHMRLP-KLKGFK
NR---FKVTYQVVNLDKLAELF-----PQGGTVGPDELAKAGAVRK--GQ----------PVKVLGSGDLTIKLDITAHA
FSKTAKDEILAAGGNAVVLGKKK---------------------------------------------------------
-MLMPRKKGFRKPHHPKRRGRAKGGTRVTFGEFGIQALEPAYVTNRQIESARIAMTRHIKRGGKVWINIFPDQALTKKPA
ETRMGSGKGSPEWWVANVKPGRVMFELSFPNETIAREAMRRAIHKLPMKCRIVTREVGEV--------MSASKRRSS--Q
ARRVARAR----RHFRVRKDV-SGTAERPRLVVTRSLKHIVVQLVDDT--KGHTVASASSMD-SSIRG---MEGDKTAVA
KAVGKLIAERGKAAGVETVVFDRGGNAY--HGRIAALADAAREGGLAF--------------------------------
----------------------------------MASNEATLAP---------------SARAVARYVRVSPMKARRVVN
LVRGLPADEALTVLQFA------------------------------PQAASEPVYKVIASAIANAEN-----NEKLDRE
SLLVSEAFVDEGPTMKRYRPRAHGRAYRIRKRTSHITVVLESVQASEQKRS--A---SKST------------KPAAAEP
T----------------------STDTAEK-ETE----------------------------------------------
---MKIKKNDRVRVVAGKDKGSEGKVIETYPTRDAVLVEGVNRITKHTKVG-Q---SNRGSKTGGIVTQEAPIHVSNVMV
LDAD-NQPTKVGYKIDD--DG----RKVRVSRRTGKEL-----------MGQKIHPHGYRLGISSGWTSRWYAD-KSYAE
YVGEDVKIRKLMSQGMERAGIAEVDIERTRDRVRVDIHTARPGIVIGRKGAEADRLRTRLEKLT-G-KQVQFNIIEVKNP
ESNAQLVAQAIAEQLASRVNFRRAMRKSIQSALRNTVKGIKVACSGRLGGAEMSRSEFYLEGQVPLHTLRAN--IDYGLF
EARTSFGRIGVKVWIYRDEE-RAQA-R--S-SQ---DNV----------------Q-R---R-RD---------------
----------------------DRGG----R------------------G--E---RRGR-V-----RSGAGTEAGR---
-----------------AASTN-A-A------ANT-GQEG----M----TMTDPIADMLTRLRNANRAFHDVVAM-PHSK
LKANVAEVLKQEGYLADWHVEEGDEVSKKLVLDLKFGENRQRSLAGIRRVSKPGLRVYAKSTELPRVLGGLGVAIISTSQ
GLLTDRQARKRGVGGEVLAYV-W---------------------------------------------------------
--------------------------------------------------------------------------------
--------------------------------------------------------------------------------
--------------------------------------------------------------------------------
-----------------------------------------------------------
>Bacteria_Actinobacteria_Actinobacteria_Actinobacteridae_Actinomycetales_Frankineae_Acidothermaceae_Acidothermus_cellulolyticus_11B
MGIRKYKPT-TPGRRGASVADFVEITREHPEKSLVRPLHSKGGRNVYGRITTRHQGGGHKRAYRLIDFKRADKDGVPAKV
AHIEYDPNRTARIALLHYADGEKRYILAPARLAQGDVVESGPGADIKPGNNLPLRNIPVGTVVHAIELRPGGGAKIARSA
GASVQLVAKEGMYAQLRMPSGEIRNVDIRCRATVGEVGNAEQSNISWGKAGRMRWKG-----KRPSVRGVAMNPIDHPLG
GGEGKSSGG---RHPVS---PWGKPE-GRTRR-K-HKPSDKLIVRRRKSNKKR------MPKQ-----------------
-----------------------VKGLLGEKLGMTQVFDES--------GR--VIPVTVVRAGPCVVTQVRTPDRDGYSA
VQLGY--GA-V--DP--RRVNK-PL----AGHFRA--A--G-V-T--------P--------R-RYLAEVRTG--DAA-E
------YTVGQ-EVTV-EIFTPGQRVDVAGVSKGKGFAGLMKRHNFRGLPDSHGTERKHRSPGSIGACATPGRVFKGLRM
AGRMGGRRVTVQNLAVQAVKP-----------------EENLLLLQGAVPGPNGGLVYVRTAAKGKANR--DGGAA----
-----------------------M-----------------TTVTV---AG-TDRTVELPADVFDVQVNVPLIHQVVVAQ
LAAARQ--GTHKTR-TRGEVSGGGKKPYRQKGTGRARQ------------GSIRAPQFTGGGVVHGPMP-RHYDQRTPKK
MKAAALRGALTDRARAGRI--------------HVLPR-IVDGEAPSTKQALEALRTATE--------------R-----
--------RRVLVVL-DRGDETGWKSLRNIPDVHLLVADQLNAYDVL----SSDDVVFTEQALSEFLGRGGDRTAE----
------------------GDEQRSA--MTTT--------------------------------------------HPALT
AGRPAGYVPRLKQYYREHVVPALREQFGYRNVMQVPTLVKVVVNMGVGEAARDAKLIEGAVRDIAAITGQRPAIARARKS
IAQFKLRAGMAIGAYATVRGDRMWEFLDRMLTLALPRIRDFRGLSPKQFDGHGNYTFGLTEQVMFHEVDQDKLDRFRGMD
ITVVTTARTDDEGRALLRHLGFPFREN---------------------MSR--IGRLPIPVPAGVDVTID-GRTVTVKGP
RGTLTHTIAE-PITVEKAEDGTLHVRRPDDENRTRGLHGLTRTLIANMITGVTQGFAKTLEIVGTGYRVQA--RGSDLEF
A--LGFSHPVVVRPPEGISFEVQ-TPTRFVVHGIDKQKVGEVAANIRKLRKPEPYKGKGVR-YQ-GENVRRKVGKAGK--
-----------------------MIQQESRLKVADNTGAREILCIRVLG--GSGRRY--AGIGDVIIATVKDALPGAGVK
KGDVVKAVVVRTAKERRRPDGSYIKFDENAAVLIKDGGDPRGTRIFGPVGRELREKKFMRIISLAPEVLMARTSEESSSA
PASLLKPHHLRPAPGAHTPKTRVG-RGEGS-K-GKTAGRGTKGTKARHT---VP----ARFEGGQMPLHMRVP-KLKGFR
NR---FRTEFQVVNVGRLAELY-----PDGGEVTPADLVRRGAVRS--GQ----------PVKILGDGDVTVALHVTADA
FSLSAKAKIEGAGGSIRRS-------------------------------------------------------------
-MLIPRKVKHRKQHHPKRSGVAKGGTRVVFGEYGIQALEPAYVTNRQIESARIAMTRHIRRGGKVWITIFPDRPLTKKPA
ETRMGSGKGSPEWWVANVKPGRVMFELAGVPEPVAREALRRAMHKLPMKCRFVRREVEVS--------MPQRRVGRG--S
TRTAARMR----RHFRVRKKI-SGTPERPRLVVHRSARHVFVQIVDDT--RGHTLASASSFE-PEMRS---FAGDKTAKA
RRVGQLIAERAKAAGITTVVFDRAGYRY--HGRVAAIADGAREGGLVL--------------------------------
----------------------------------MASSLTGPVV---------------RARARLRYSTITPMKARRVVD
LVRGLPADEALTTLQFL------------------------------PQAASATVYKVLASAIANAKQ-----GERLDAE
DLVVSAAYVDEGPTLKRFRPRAQGRAYRIRKRTSHITIHVESWPAEAETRA--T---KKAVPKGAGAAEAEAEKPAVRRP
A---ARKSSARRRAAETEGH-SDAESTDEG-GTR----------------------------------------------
MAGLKVRKGDTVQVIAGKDRGTKGKVIAAFPREQKLLVEGVNRVRRHTKVT-A---TTRGSKTGGIITKEAPIHVSNVMV
VCPECEKPTRLGRRQDVV-DG--KTRPVRICKRCGKEI-----------MGQKVNPHGFRLGITTEFSSRWYAD-RMYRD
YVKEDVAIRRMMTRGMERAGISRVEIERTRDRVRVDIHTARPGIVIGRRGAEADRIRADLEKLT-N-KQVQLNILEVKNP
EIDAQLVAQGVAEQLSQRVSFRRAMRKALQSALKAGAKGVRVQVAGRLGGAEMSRTEFYREGRVPLHTLRAD--IDYGFY
EARTTFGRIGVKVWIYKGDV-VAGR-D--H-EA---ARV----------------A-A---R-RAV------G-------
-----------------------RSA----R-----R---------------E---QPAAES--PAAEPGAGATAGQGAA
EVAEQPVAAAAPATSA-AAEEA-PGGADAP-DATE-TKEG---------MMTDPIADMLTRVRNANSAYHDTVVI-PYSK
IKANIAEILQREGYIAGYRVDPPHATAKNLVITLKYGPNRERSISGVRRVSKPGLRVYAKAENLPRVLGGLGIAIISTSA
GLLTDRQCAKRRIGGEVLAYV-WM---S-E---Q-IE-----------------------------------QSTAT-K-
-------PRRGIRKVREGVVVSDKMDKTIVVAVEDRVKHPLYGKVMRRTSKLKAHDEQN-TAKVGDRVLLMETRPLSATK
RWRLVRIVERAK-------------------------------MP-----------------------------------
---------------------RSLKKG-PFVDDHLLKKVEAQNARGTKNVIKTWSRRSMIVPEMIGHTIAVHDGRKHVPV
FITEAMIGHKLGEFAPTRTFRGHVKEDRRSR-RG-------------------------
>Bacteria_Actinobacteria_Actinobacteria_Actinobacteridae_Actinomycetales_Frankineae_Frankiaceae_Frankia_alni_ACN14a
MGIRRYKPT-TPGRRGASVADFVEITRDHPEKSLVRPLHSKGGRNVHGRITTRHQGGGHKRAYRIIDFRR-DKDGVPAKV
AHIEYDPNRTARIALLHYADGEKRYIIAPVKLKQGDQVSSGVGADIKPGNALPLRNIPTGTVVHAIELRPGGGAKIARSA
GASVQLVAKDGPYAQLRMPSGEIRNVDVRCRATVGEVGNAEQSNINWGKAGRMRWKG-----RRPTVRGVAMNPVDHPHG
GGEGKTSGG---RHPVN---PKGRPE-GRTRA-N-HKSSDALIVRRRKQNRRR-----MLIRN-----------------
-----------------------YRGLLGTKLGMTQVWDAN--------NR--VVPVTVIKAGPNVVTQVKTPDSDGYSA
VQLGY--GE-I--DP--RKINK-PA----RGHFAT--S--G-V-T--------P--------R-RHLVELRTA--DAG-N
------YRPGQ-ELTG-EVFAEGTVVDVTGTSKGKGFAGVMKRHGFKGLGAGHGVERKHRSPGSVGGCATPGRVFKGLRM
AGRMGHARTTTPGLTIHAVDT-----------------ERGFLLVKGAIPGPDGGLVFVRSAAKRPAPE--AIAPAATVA
-------------GEEVS----TT-----------------RTVSVHAPNGGDGGSAELPGGVFDVPLNVPLIHQVVVAQ
LAAARQ--GTHATK-TRGEVRGGGRKPYRQKGTGRARQ------------GSLRAPQFTGGGVVHGPTP-RSYDQRTPKK
MKAAALRGALSDRARNNRV--------------HVVSS-LVSGEAPSTKAAVTALRTVAD--------------T-----
--------RRVLVVA-SRTDELTWKSLRNVAAVHLLDPGQLNTYDVL----VSDDVVFTEEALAAFLARDSRPASPAAA-
---GA----------------EENK--MT----------------------------------------------VTTED
RTTGARPVPRLKQRYREEIAATLREEFSYRNVMQIPGVVKVVVNMGVGDAARDAKLIDGAVRDLAAITGQKPAVRRAKKS
IAQFKLREGMPIGAKVTLRGDRMWEFLDRLVSIALPRIRDFRGLSPKQFDGAGNYTFGVTEQSIFHEIDIDRIDRVRGMD
ITVVTTATTDDEGRALLRALGFPFREN---------------------MSR--IGRLPIPVPSGVDITVE-GATVTVKGP
KGTLSHVVVE-PIAVNR-EEGQLVVTRPDDERRSRSLHGLTRTLVSNMVTGVTAGYSKTLEIVGVGYRVQA--KGSDLEF
A--LGYSHPVPVKAPEGIRFEVQ-TPTRFVVHGIDKQLVGEVSAKIRGLRKPDPYKGKGVR-YQ-GEVVRRKVGKTGK--
-----------------------VIQQESRLRVADNTGAREILCIRVLG--GSGRRY--AGIGDIIVGTVKDALPGAGVK
RGDVVKAVVVRTTKERRRPDGSYIRFDENAAVLIRDGGDPRGTRIFGPVGRELRDKKFMKIISLAPEVLMAELTGSAQTE
RGRGLKVHHLRPAPGAHRSRIRVG-RGEGS-K-GKTAGRGTKGSKARKQ---VP----ARFEGGQMPLHMRLP-KLKGFS
NP---ARVEYQVVNLSTLAELF-----PEGGEVAKADLVAKGAVRA--KL----------PVKVLGNGDIDVALHVSADA
FSASAREKIAAAGGSVTQS-------------------------------------------------------------
-MLIPRKVAHRKQHHPGRTGAAKGGTRVTFGEYGIQALESAYVTNRQIESARIAMTRHIRRGGKVWINIYPDRPLTKKPA
ETRMGSGKGSPEWWVANVKPGRVLFELSGVAEPVAREAMRRAIHKLPMKCRFVVREGGA---------MAV----AS--A
RRRTAKLR----RHVRVRKKV-AGTQSRPRLVVTRSSRHIYAQVIDDV--AGHTLASASTLD-VTLRG---GEGDKSSQA
RKVGELVAQRAKAAGIDAVVFDRGGRTY--AGRIAALADAARESGLDF--------------------------------
----------------------------------VADLTRAGLP---------------GAKASARYVRVSPTKARRVVD
LVRGRSVSEALDILRFA------------------------------PQAASDDVYKVVASAAANAEN-----NHSLDPA
TLWVGEVYVDEGPTLKRIRPRAQGRAYRIRKRTSHITVVVESREPVSAAGR--G---AK---------------------
---------------------------TTR-RAR--------------------------------------------VT
VATLKIKKGDTVQIITGKDRGLKGKVIRAYPEQNKVLVEGANRITRHTRVQ-Q---SARGSQSGGIVTQEAPIHVSNVMI
VDPSDGRPTRIGYRINE--DG----TKVRISRRTGAEL-----------VGQKVNPHGFRLGITSEFTSRWYAD-KQYKA
YVGEDVKIRKMMSRGMERAGISRVDIERTQGRLRVDIHTARPGIVIGRRGAEADRIRGDLEKLT-G-KQVQLNILEVKNP
EVDAQLVAQGVAEQLSSRVSFRRAMRKAMQTAMKGGAKGIRVQCSGRLGGAEMSRSEFYREGRVPLHTLRAD--IDYGFY
EARTNFGRIGVKVWIYKGDI-VQSR-A--E-RE---AQE----------------A-L---Q-RQ-------T-------
------------------------------R-----R---------------D---RPRR----GP-RSGSGTDAGRAAA
RGGNAPAAPETTAPEA-ASSPA-P-AAESTAPATA-ASESAA--M----TMTDPIADMLTRVRNASRAYHDSVVM-PHSK
IKTHIAEILQQEGYISSWHVDD-ATVGHTLVIDLKYGPNRERSIAGIKRISKPGLRVYAKATNLPKVLGGLGVAIISTSS
GLLTDKQAGKRGVGGEVLAYV-WV---A-D---E-TAS----------QEAS-------------------QNTEAA-V-
-------ADRGFRKVREGLVVSDKMTKTVVVAVEDRVQHPLYGKTIRRTKKVKAHDENG-TTGVGDRVLLMETRPLSATK
RWRVVQVLEKAK-------------------------------MP-----------------------------------
---------------------RSLKKG-PFVDDHLLKKVDVQNSKGTKHVIKTWSRRSTVIPDMLGHTIAVHDGRKHVPV
FITEGMVGHKLGEFAPTRTFRGHVKEDRRSR-RG-------------------------
>Bacteria_Actinobacteria_Actinobacteria_Actinobacteridae_Actinomycetales_Frankineae_Cryptosporangiaceae_Cryptosporangium_arvum_YU_629_21_DSM_44712
MGIRKYKPT-TPGRRGSSVADFVEITRDHPEKSLVRPLHSKGGRNAHGRVTTRHQGGGHKRAYRLIDFRRADKDGVPAKV
AHIEYDPNRTARIALLHFVDGEKRYIVAPNKLKQGDRIETGPGADIKPGNNLPLRNIPVGTVVHAIELRPGGGAKIARSA
GASVQLVAKDGPYAQLRMPSGEIRNVDARCRATVGEVGNAEQSNINWGKAGRMRWKG-----KRPTVRGVAMNPIDHPHG
GGEGKTSGG---RHPVN---PKGKPE-GRTRR-A-NKASDKFIVRRRKTNKKR------MDRQ-----------------
-----------------------IKGILGEKLGMTQVFDEN--------NR--IVPVTVVQAGPNVVTQVRTPERDGYSA
VQVAF--GG-I--DP--RKVNK-PE----SGHFKV--A--G-V-T--------P--------R-RHLVEIRTT--DAA-E
------YEVGQ-EVSA-EIFEQGIKVDVVGTSKGKGYAGVMKRHGFKGLGAGHGTQRKHRAPGSIGGCATPGRVFKGLRM
AGRMGGVRTTTMNLSVHRVDA-----------------EKGLILVKGAVPGPKGGLVLIRTAAKGGVAK-----------
-----------------------M-----------------TSIDIVDAGGKKTGTADLPAEIFDVTTNIPLIHQVVVAQ
QAAARQ--GTHKTK-TRGEVSGGGAKPYKQKGTGRARQ------------GSTRAPQFTGGGVVHGPQP-RDYSQRTPKK
MKAAALRGALSDRARGGRV--------------HVLDA-LISGDVPSTKDAVKALANVST--------------S-----
--------RHVLVVV-ARGDRNSWLSVRNVAEVHVLAPDQLNTYDVL----ISDDVVFTKDAYDEFVAGPISGRGATAK-
---ASSAE--LDT-------EENEK--MT---------------------------------------------------
APATEKIQPRQKLRYREEIIPALRDQFKYSNVMQVPGVVKVVVNMGVGDAARDSKLIDGAVRDLTAITGQRPQVQKARKS
IAQFKLREGQPIGAKVTLRNDRMWEFLDRLLSIALPRIRDFRGLSGNQFDGHGNYTFGLNEQSMFHEIDVDKIDRPRGMD
ITVVTTATTDEEGRALLKLLGFPFKEN---------------------MSR--IGKLPIQVPSGVDVAID-GSTVTVKGP
KGTLTHQVVE-PISIGRGDDGSIEVSRPNDERRAKERHGLTRTLVSNMVAGVTSGYSKTLEIQGTGYRVTA--KGSDLEF
A--LGFSHPVVVRPPAGITFRVE-KPTQFVVEGIDKQLVGEVAANIRKIRPPEPYKGKGVR-YQ-GENVRRKAGKAGK--
-----------------------MIQQESRLRVADNTGAKEILCIRVLG--GSGRRY--AGIGDIIVGTVKDAIPGAGVK
RGDVVKAVVVRTVKEKRRPDGSYIRFDENAAVLIKDGGDPRGTRIFGPVGRELRDKRFMKIISLAPEVL-----------
--MALKVHHLKPAPGARTAKTRVG-RGEGS-K-GKTAGRGTKGTKARYQ---VP----ARFEGGQMPIHMRLP-KLKGFK
NR---FRVEYQVVNLDRLAELF-----PDGGEIGPEELALAGAVRP--GR----------LVKILGDGDLGVKLTASAHK
FSATAKEKIEAAGGTATAIEQ-----------------------------------------------------------
-MLIPRRVKHRKQHHPTRRGASKGGTAVTFGEYGIQALEPAYVTNRQIESARIAINRHIKRGGKVWINIYPDRPLTKKPA
ETRMGSGKGSPEWWIANVKPGRVLFELQYPNEQIAREAMRRAIHKLPMKCRIVKREGSEAA-------MGALHRKVS--A
VRRVGKSR----RHFRLRKKV-VGTEARPRLVVTRSTRHIYAQVIDDG--TGRTVASASTLD-TSIRG---GDGDKSALA
KKVGALVAERAKAAGIDAVVFDRGGNKY--HGRIAALADAAREGGLEF--------------------------------
----------------------------------MAVALLGDAP---------------GAFAEARYVRTTAMKTRRVVD
LIRGLPAKEALTVLKFA------------------------------PQAASEQVYRVVESAIANAEH-----NERLDPD
SLLVTQAFVDEGPTMKRFRPRAQGRAYRIRKRTCHITVVVESVAPTAKPKR--AP--KKA--------------SGGRSA
A--------------------------TKG-SAE----------------------------------------------
MAKFKVKKGDTVLVIAGKDKGAKGKVIQSYPETNRVLVEGVNRIKKHTKVS-T---TQRGAKSGGIVTQEAAIHVSNVMV
IGND-GKPTRVGYRTEEVDDGRVSRKRIRVSRRTGEDI-----------MGQKVNPHGFRLGITTEWKSRWYAD-KLYKD
YVGEDVAIRKMMSRGMERAGIARVDIERTRDRVRVDIHTARPGIVIGRRGAEADRIRGQLEKLT-G-KQVQLNILEVKNP
EADAQLVAQGVAEQLSSRVSFRRAMRKAMQSAMKSGVKGIRVQCAGRLGGAEMSRSEFYREGRVPLHTLRAN--IDYGFY
EARTTFGRIGVKVWIYKGDV-VQSR-A--E-RE---AAE----------------A-A---L-RQ-------H-------
------------------------------R------------------G--N---RPERRR--GE-RQGGAERTAEAPV
AATEAPVATEPAATPAEAPEAA-P-T-----QDNA-GQEG----M----TMTDPIADMLTRLRNANSAYHDRVTM-PHSK
LKAHVAEILQQEGYISGWSVADAGAVGKVLTVDLKYGPNRERSIAGLRRVSKPGLRVYAKSNSLPRVLGGLGVAIISTSS
GLLTDRQATKRGVGGEVLAYV-WM---S-S---E-D---------------------------------------TV-S-
-------EVRSDRKVREGYVVSDKMDKTVVVEVEDRVKHRLYGKVIRRTHRLKAHDEQN-DCGVGDRVRLMETRPLSATK
RWRVVEILERAK-------------------------------MP-----------------------------------
---------------------RSLKKG-YFVDDHLIKKVDAQNARGTKNVIKTWSRRSTVTPEMIGHTLGVHDGRKHVPV
FVTEAMVGHKLGEFSPTRTFKGHEKDDRKSR-RR-------------------------
>Bacteria_Actinobacteria_Actinobacteria_Actinobacteridae_Actinomycetales_Frankineae_Nakamurellaceae_Nakamurella_multipartita_DSM_44233
MGIRKYKPT-TPGRRGASVADFTEITRSEPEKSLVRPLHSKGGRNVHGRVTARHQGGGHKRAYRVIDFKRAEKDGVPAKV
AHIEYDPNRTARIALLHFADGDKRYIIAPNKLSQGDTVETGSGADIKPGNNLPLRNIPVGTVVHAIELRPGGGAKIARSA
GAKVQLVAKDGPYAQLRMPSGEIRNVDVRCRATVGEVGNAEQANINWGKAGRMRWKG-----KRPSVRGVAMNPVDHPHG
GGEGKTSGG---RHPVN---PAGKPE-GRTRR-P-NKESDKLIVRRRRKGKKR------MAEA-----------------
-----------------------IKGILGHKLGMTQVFDEA--------NR--VVPVTVVAAGPVVVTAVRTPETDGYSA
VQFAF--GA-V--DP--RKVNK-PA----AGQFVK--A--G-V-T--------P--------R-RHLVELRTD--DVS-G
------YSVGQ-ELTA-EVFDAGAVVDVTGTSKGKGTAGVMKRHGFAGLGAGHGVQRKHRSPGSIGGCSTPGRVFKGLRM
AGRMGNAKVTVQNLTVHAVDA-----------------DRGLVLINGAVPGPKGGLVMIKSAVKNQSKV--GV-------
-----------------------M-----------------TTVQITDPAGAAGATVELPDEIFNVPANVPLMHQVVVAQ
LAAARQ--GTHKAK-TRGEVSGGGKKPYRQKGTGRARQ------------GSTRAPQFAGGGVVHGPLP-RDYTQRTPKK
MKAAALRGALSDRARGGNV--------------HVLES-LSVDGTPSTKKALGALHSVST--------------A-----
--------RKILVVL-QFGDEIGWKSLRNVPNVHLLWAGQLNTYDVL----DSDDVVFTRAALEEFLSASSRSAKSAPV-
---STGRH--AARDDAASDVEEEEK--MT------------------------------------------------VTD
TATEAAPKPRLKLRYQSEIKDALQKEFGIANVMQIPGVTKVVVNMGVGEAARDAKLIEGAVRDLATITGQKPVIRKATKS
IAQFKLREGMPIGAKVTLRNDRMWEFLDRLLTIALPRIRDFRGLSATQFDGHGNYTFGLNEQSMFHEINIDRIDRPRGMD
ITVVTTATTDDQGRALLRQLGFPFKEN---------------------MSR--IGRLPIPVPAGVDVKID-GSSVTVKGP
KGSLTHAVVE-PIAVAQ-EGTELKVTRPDDDRDSRARHGLTRTLLNNMVVGVTQGYSKSMEIVGVGYRVTA--KGKDLEF
A--LGYSHPVPVPAPEGISFVVE-SPIKFRVEGIDKQQVGEVAAKIRKLRKPDPYKGKGVR-YA-GEVVRRKVGKTGK--
-----------------------MIQQESRLRVADNTGAKEILCIRVLG--GSSRRY--AGIGDIIVATVKDAIPGAGVK
KGDVVKAVVVRTVKERRRPDGSYIKFDENAAVLLKNDGDPRGTRIFGPVGRELRDKRYMKIISLAPEVL-----------
--MTIKLHDLRPAKGAKRAKVRVG-RGEGS-K-GKTAGRGTKGTGARKN---VS----PRFEGGQLPLHMRLP-KLKGFK
NR---FKVTFQVVNVGQLAELF-----PQGGTVGVAELVAAGAVRK--GH----------KVKVLGDGDLNVVLQLTVDA
ASGSAKEKISAAGGSVTTS-------------------------------------------------------------
-MLIPRKVKHRKQHRPHRTGMASGGTQVTFGDFGIQALEPAYVTNRQIESARIAINRHIRRGGKVWINIYPDRPLTKKPA
ETRMGSGKGSPEWWIANVKPGRIVFEMSYPNEATAREALRRAIHKLPMKCRIVTREGVEG--------MAA----VS--H
ARRVSRAR----RHFRLRKRV-SGTPSRPRLVVNRSARHIAVQLVDDT--VGRTLVSASTLE-ADLRA---TEGDKTAKA
RKVGELVGRRAVELGVTTVVFDRGGDAY--HGRIAALADGARSAGLEF--------------------------------
----------------------------------MNANEVEELP---------------RSQATLRYARLTPMKARRVVN
LIRGRSAADAASILQFA------------------------------PQAASEPVAKLLASAVANAEN-----NQGLNPE
SLIVDKVYVNEGPTLKRFQPRAQGRAFRIRKRTSHITIELVSVSADQSKGR--NA--GRS--------------------
---------------------------AKG-RTR----------------------------------------------
-MGLKVRKGDTVLVIAGKDKGARGKVIQAYPDTDRVLVEGVNRIKKHTKVS-T---TQRGAKTGGIVTQEAPIHVSNVQV
VDAD-NKPTRVGKREDE--NG----RRVRFSRRTGKDL-----------MGQKINPHGFRLGITTDWNSRWYAD-KSYAD
YVAEDVQIRKLMSKGMERAGISKVEIERTRDRVRVDIHTARPGIVIGRRGAEADRIRGQLEKLT-G-KQVQLNILEVRNP
ESDAQLVAQAVAEQLSNRVSFRRAMRKSMQSAQRSQVKGIRIQCSGRLGGAEMSRSEFYREGRVPLHTLRAD--IDYGFF
EAKTTFGRIGVKVWIYKGDK-VGTL-A--E-QR---AAE----------------A-A---A-AQ---------------
-----------------------RGA----R---GGR------------A--E---RPAR-----R-RSGSSTEAGRAA-
-------VEE----EA-LPVDV-P-A------GTE-TTGA----M----SMTDPIADFLTRIRNASSAYHDEVVM-PFSK
LKGSISDILVKEGYIASWTTAD-ATVGKSLVVKLKYGPNRERSIAGIRRVSKPGLRVYARSTELPKVLGGLGIAIISTSN
GLLTDRQAAKKKVGGEVLAYV-WM---S-E---Q-PENTT------DDTVDA-------------------AAGAPE-A-
-------KVRGERKTREGLVVSDKMNKTIVVALEDRVKHPRYSKVIRRTTKVKAHDENE-TAGIGDRVLLAETRPLSATK
RWRLVKVLERAQ-------------------------------MP-----------------------------------
---------------------RSLKKG-PFVDDHLLKKVDSANDKNSKAVIKTWSRRSTIIPDMLGHTIAVHDGRKHVPV
FVTESMVGHKLGEFAPTRTFKGHVKDDRRSR-RG-------------------------
>Bacteria_Actinobacteria_Actinobacteria_Actinobacteridae_Actinomycetales_Frankineae_Geodermatophilaceae_Blastococcus_saxobsidens_DD2
MAIRKYKPT-TPGRRGSSVADFAEVTRDHPEKSLVRPLHGRGGRNVHGKVTARHQGGGHKRAYRLIDFRRADKDGVPAKV
AHIEYDPNRTSRIALLHYADGEKRYILAPAKLKQGDTVECGPAADIKPGNNLPLRNIPVGTVVHAIELRPGGGAKIARSA
GTSVQLVAREGRFAQLRMPSGEIRNVDVRCRATVGEVGNAEQSNINWGKAGRMRWKG-----KRPTVRGVAMNPVDHPHG
GGEGKTSGG---RHPVN---PKGKPE-GRTRK---RKASDALIVRRRRTNKKR---------------------------
--------------------------------------------------------------------------------
--------------------------------------------------------------------------------
--------------------------------------------------------------------------------
--------------------------------------------------------------------------------
--------------------------------------------------------------------------------
--------------------------------------------------------------------------------
--------------------------------------------------------------------------------
--------------------------------------------------------------------------------
--------------------------------------------------------------------------------
--------------------------------------------------------------------------------
--------------------------------------------------------------------------------
----------------------------------------------------------------MDVTID-GQTVSVKGP
KGELRHTVAA-PITVERDEDGTLRVQRPNDERQNRALHGLSRTLIANMMTGVTEGYTKTLEIVGVGYRVQA--RGSDLEF
A--LGFSHPVPVKAPEGIAFAVE-SPTRLRVSGIDKQLVGEVAAKIRKIRKPDPYKGKGVR-YQ-GEVVKRKVGKTGK--
-----------------------MIQQESRLRVADNTGAKEILCIRVLG--GSGRRY--AGIGDVIVGTVKDALPGAGVK
KGDVVKAVIVRTVKERRRPDGSYIRFDENAAVIIRDSGDPRGTRIFGPVGRELRDKRFMRIISLAPEVL-----------
----------------------MG-RGEGS-K-GKTAGRGTKGTGARGT---VS----ARFEGGQTPLNMRLP-KLSGFK
NN---NKVVFQVVNLDRIASLF-----PQGGPVNPDTLAEAGAVRR--GQ----------PVKVLGTGELGVKVDVHAHA
FSASAAEKIAAAGGSTTRV-------------------------------------------------------------
-MLIPRRVKHRKQHHPSRSGRAKGGTEINFGEYAIQALEPAYVTNRQIESARIAMTRHIRRGGKVWISIYPDRPLTKKPA
ETRMGSGKGSPEWWVANVKPGRVLFELSGVAEPVAREAMRRAIHKLPMKCRFITREG-EV--------MAQTAGGIS--T
ARRVSRLR----RHNRLRKRV-SGTPERPRLVVKRSARHIHVQVVDDT--VGRTVVSASTMD-AGLRG---AEGDKSALA
RQVGALVAERAKAAGITSVVFDRGGNRY--AGRIAALADGAREGGLDF--------------------------------
--------------------------------------------------------------------------------
--------------------------------------------------------------------------------
--------------------------------------------------------------------------------
--------------------------------------------------------------------------------
---MKVKKGDTVLVLSGKDKGAKGRVIAAYPKLQKVLVEGVGRVKKHTRIS-S---TQRGAQQGGIVTQEAPIHVSNVMV
IDSE-DKPTRVGYRKDE--EG----RNIRVSRRTGKDL------------------------------------------
--------------------------------------------------------------------------------
--------------------------------------------------------------------------------
--------------------------------------------------------------------------------
--------------------------------------------------------------------------------
--------------------------------------------M----TMTDPIADMLTRLRNANQAYHDSAVM-PSSK
LKTHIAEILQQEGYIAGWRVDEKGNPFKQLVIDLKYGPNRERSIAGVRRVSKPGLRVYAKSTALPKVLGGLGVAIISTST
GLLTDKQANKKGVGGEVLAYV-WM---S-E---T-QT----------------------------------SATGPG-L-
-------AGRGYRKLREGLVVSDKMEKTIVVEVEDRVKHGLYGKVIRRTSKLKAHDEQG-VAGVGDRVQIMETRPTSATK
RWRLVEVLEKAK-------------------------------MP-----------------------------------
---------------------RSLKKG-PFVDDHLLKKVDAQNDKGTKNVIRTWSRRSTIIPDMLGHTLAVHDGRKHVPV
FVTEAMVGHKLGEFAPTRTFRGHIKDDRRSR-RG-------------------------
>Bacteria_Actinobacteria_Actinobacteria_Actinobacteridae_Actinomycetales_Frankineae_Geodermatophilaceae_Geodermatophilus_obscurus_DSM_43160
MAIRKYKPT-TPGRRGSSVADFAEVTRDHPEKSLVRPLHGRGGRNVHGKVTARHQGGGHKRAYRVIDFRRADKDGVPAKV
AHIEYDPNRTSRIALLHFADGEKRYIIAPARLKQGDPVECGPAADIKPGNNLPLRNIPVGTVVHAIELRPGGGAKIARSA
GTSVQLVAREGRLAQLRMPSGEIRNVDVRCRATVGEVGNAEQSNINWGKAGRMRWKG-----KRPTVRGVAMNPVDHPHG
GGEGKTSGG---RHPVN---PKGKPE-GRTRK---RKASDALIVRRRRTNKKR------MAST-----------------
-----------------------FRGLLGEKLGMTQVFDEN--------NR--IVPVTVVKAGPCVVTQVRTPEVDGYSA
VQLGF--GE-I--DP--RKVNK-PE----GGHFTK--A--G-V-T--------P--------R-RHLVELRTK--DAS-E
------YTVGQ-ELTA-EVFDGVAKVDVIGTSKGKGTAGVMKRHGFKGLGAAHGTQRKHRSPGSIGGASTPGRVFKGLRM
AGRMGAVKTTTLSLTVHKVDA-----------------ERGLLLIKGAIPGPKGGLVLVRSAVKGGPVG--SENQ-----
----------------------TD-----------------RQVDVRTPAGETSGSVTLPGELFDASANVSLMHQVVVAQ
LAAARQ--GTHATK-TRGQVSGGGIKPYRQKGTGRARQ------------GSIRAPQFTGGGTVHGPQP-RDYSQKTPKK
MKAAALRGALSDRARENRV--------------HVVST-FVDGDAPRTKAALATLESITR--------------A-----
--------KRVLVVL-DRDDVLNWVSLRNVPQVHLLEAGQLNTYDVL----VADEVVFTEAALAEFVAGPAKGREVAKPD
L--ATDEE-PASEPGTAASASEETK-------------------------------------------------------
----------MLAHYRESIAPALQSEFGYENVMQIPRLTKIVVNMGVGEATRDAKLMDGAVRDLTAITGQRPAVVRARKS
IAQFKLREGMPIGAKVTLRGDRMWEFLDRLLSLALPRIRDFRGLNARQFDGHGNYTFGLTEQSMFREIDVDKIDRPRGMD
ITLVTTATNDEEGRELLRLLGFPFAGQPVVTTT----------R----MSR--IGRLPIPVPGGVDVTIE-GQTLNVKGP
KGTLNHTVAS-PITVERGEDGTLQVQRPDDERESRALHGLSRTLIANMITGVTEGYTKTLEIVGVGYRVQA--RGSDLEF
A--LGYSHPVPVRAPEGITFTVE-SPTRLRVTGIDKQLVGQVAANIRGLRRPDPYKGKGVR-YQ-GEVVKRKVGKTGK--
-----------------------MIQQESRLRVADNTGAKEILCIRVLG--GSGRRY--AGIGDVIVATVKDALPGAGVK
RGDVVKAVVVRTVKERRRPDGSYIRFDENAAVIIRDSGDPRGTRIFGPVGRELRDKRFMRIISLAPEVL-----------
--MTLKVHHLRPAPGAHTAKTRVG-RGEGS-K-GKTAGRGTKGTGARGN---TS----ARFEGGQTPLHMRLP-KLSGFT
SP---NKVVFQVVNLDRIAALF-----PQGGSINPDTLAEAGAVRR--GQ----------PVKVLGTGDLGVEVHVHAHA
FSASAAEKIGAAGGSTTRI-------------------------------------------------------------
-MLIPRRVKHRKQHHPSRSGRAKGGTEINFGEYAIQALEPAYVTNRQIESARIAMTRHIRRGGKVWISIYPDRPLTKKPA
ETRMGSGKGSPEWWVANVKPGRIMFELSGVAEPVAREAMRRAIHKLPMKCRFITREG-EV--------MAQGARVVS--T
ARRVSRLR----RHTRLRKRV-GGTPERPRLVVKRSSRHIHVQVVDDT--VGRTLVSASTLD-ASLRT---AEGDKSTLA
RRVGALVAERAKAAGITAVVFDRGGNRY--QGRIAALADGAREGGLDF--------------------------------
----------------------------------MTSQLGEETQ---------------TARATARFVRVTPMKARRVVD
LIRYLPTDEALALLRYA------------------------------PQSASEPVLKVVASAVANAEH-----NLRLDPA
ALVISAAYVDEGPTLKRIRPRAQGRAYRINKRTCHITVEVAEVSSSTDKSR--TA--RRRTGQSG---------PAAQQT
G---------------------QQQSNTRG-GTR----------------------------------------------
---MKVKKGDTVVVLSGRDKGAKGRVIAAYPKLQKVLVEGVGRVKKHTRIS-S---NQRGAQSGGIVTQEAPIHVSNVMV
IDSE-DKPTRVGYRKDE--EG----RSIRVSRRTGKDL-----------MGQKVNPHGFRLGITTDYKSRWYAD-KLYKD
YVKEDVAIRKLMSKGMERAGISKVEIERTRDRVRVDIHTARPGIVIGRRGAEADRIRGELEKLT-G-KQVQLNILEVKNP
EADAQLVAQGVAEQLSSRVSFRRAMRKAMQSAQRSQVKGIRVQCSGRLGGTEMSRSEFYREGRVPLHTLRAN--IDYGIY
EARTTFGRIGVKVWIYKGDV-SGSR-A--E-RE---ALE----------------A-L---A-A----------------
-----------------------RQQ----R-----RE----------RA--Q---RPQR-------RSGSGTEAGRAAA
-SSTGPAAAEQTVAEA-MPTPA-P-ATAAATAAQN-TTEG----M----TMTDPIADMLTRIRNANQAYHDSTTM-PSSK
LKTHIAEILQQEGYIAGWTVNEKGTTRKELVVDLKYGPNRERSIAGVRRVSKPGLRVYAKSTALPKVLGGLGVAIISTST
GLLTDRQANKKGVGGEVLAYV-WM---S-E---P-QET-------------Q-------------------TASGPG-L-
-------AGRGYRKVREGLVVSDKMDKTIVVEVEDRVKHGLYGKVIRRTSKLKAHDEQQ-VAGIGDRVQIMETRPTSATK
RWRLVEVLERAK-------------------------------MP-----------------------------------
---------------------RSLKKG-PFVDDHLLKKVDAQNDKGTKNVIRTWSRRSTIIPDMLGHTIAVHDGRKHVPV
FVTEAMVGHKLGEFAPTRTFRGHVKDDRRSR-RG-------------------------
>Bacteria_Actinobacteria_Actinobacteria_Actinobacteridae_Actinomycetales_Catenulisporineae_Catenulisporaceae_Catenulispora_acidiphila_DSM_44928
MGIRKYKPT-TPGRRGSSVADFVEITRSTPEKSLVVPVHSKGGRNSTGRVTVRHQGGGHKRAYRLIDFRRNDKDGVPAKV
AHIEYDPNRTARIALLHYADGEKRYILAPKNLGQGDRIENGPGADIKPGNNLPLRNIPTGTTIHAIELRPGGGAKIARSA
GASVQLVAKDGPFAQLRMPSGEIRNVDLRCRATVGEVGNAEQSNINWGKAGRMRWKG-----KRPTVRGVAMNPIDHPHG
GGEGKTSGG---RHPVS---PWGQKE-GRTRK-P-GKASDKYIVRRRKSNKKR------MGKQ-----------------
-----------------------IKGVLGEKLGMTQVWDEN--------NR--VVPVTVVKAGPCVVTQIRKQEIDGYEA
VQIAY--GA-V--KP--TKVTK-PE----AGHFAK--A--G-V-T--------P--------R-RYTVEIRTT--DAA-E
------YSLGQ-EITA-ETFTQGQIVDVSGTSKGHGFAGVMKRHNFKGLGAGHGVQRKHRSPGSIGACATPGRVFKGVRM
AGRMGSARVTVQNLTVQAVDA-----------------EKGLILVKGAIPGPNGGLVLVKTSVKKGA-------------
-----------------------M---------------------------TQVVSVDLPGEIFDVQTNIPLIHQVVVAQ
LAAARQ--GTHKTK-TRGEVSGGGKKPYRQKGTGRARQ------------GSTRAPQFAGGGVVHGPVP-RDYAQRTPKK
MKAAALRGALSDRARDGRV--------------IVVDA-LVEGATPNTKSAVALLKGVTE--------------H-----
--------KNVLVVL-QRTDEVSYKSLRNVPTVHLIDVGQLNTYDVL----VNDAVVFTQGAYDQFVAGPAKGKSATAV-
---ASSLE--VEG--------SDA---MT--------------------------------------------------V
TETETSVQPRMKLRYRSEIAPALKEQFGFPNVMLIPGLTKIVVNMGVGDAARDSKLMDGAVRDLAAITGQKPTVTRARKS
IAQFKLREGQPIGAHVTLRGDRMWEFCDRLVSIALPRIRDFRGLSPKQFDGRGNYTFGLNEQSMFHEIDQDKIDRVRGMD
ITVVTTARNDDEGRALLRLLGFPFKEA---------------------MSR--IGRLPIPVPTGVDVTIN-GQDVTVKGP
KGTLSHTVVN-PITIEKGEDGNLVVSRPNDERIAKERHGLSRTLVNNMIIGVTQGYTKSLEISGVGYRVTA--KGSDLEF
A--LGYSHPVPVPAPAGITFAVE-SPTRFSVSGIDKQLVGETCAYIKKLRKIDPYKGKGIK-FT-GEVIRRKAGKAGKK-
-----------------------MIQQESRLRVADNTGAKEILCIRVLG--GSSRRY--AGIGDVIVATVKDALPGAGVK
KGDVVKAVIVRTVKERRRPDGSYIRFDENAAVLIKDGGDPRGTRIFGPVGRELREKRYMRIVSLAPEVL-----------
--MTLKVHHLRPAPGAKTAKTRVG-RGEGS-K-GKTAGRGTKGTKARYQ---VS----ARFEGGQMPLHMRLP-KARGFK
NP---FKVTFQVVNLDKLSALF-----PAGGEVTVEDLIAKGAVRD--NE----------LVKVLGTGEVSVALQVKAHA
FSASAKEKLAAAGGSAEEI-------------------------------------------------------------
-MLIPRRVKHRKQHHPGRSGASKGGNNLAFGEYGIQALTPAYVTNRQIESARIAINRHIRRGGKVWINIYPDRPLTKKPA
ETRMGSGKGSPEWWVANVKPGRVLFELSYPNEERAREALLRATHKLPLKCRIIKREAGDI--------MAFKIGKGS--A
KKRNAVKR----RHLRVRKKV-SGTALRPRLVVTRSARHMVAQVVDDV--TRVTLASASTME-SGLRT---GDGDKTAKA
KEVGKLVAERAKAKGVGTVVFDRGGNKY--HGRVAAVADGAREAGLEL--------------------------------
----------------------------------MAEAKDLAGN---------------EAIAQAKNIRMTAMKVRRVVD
MVRGQDVEQALDTLRFA------------------------------PYAAAEPVFKCVASAAANARN-----NKQLR-G
SLVISEAYVDEGPTLKRFRPRAQGRAYRIRKRTSHITIVVQETAGVAQKGR--TR-------------------------
--------------------------------------------------------------------------------
MTGLNIKKGDLVQVITGKDKGLQGKVIQAFPDTEKVLVEGVNRVKKHTKVG-Q---SVRGSKTGGIITIEAPIHVSNVML
VVEHEGVKTRVGYRRVEEADGSTKTRSVRYAKRTGKDI-----------MGQKVNPHGFRLGITTDFKSRWYAD-KLYKD
YVKEDVAIRRLMTEGMDRAGISKVEIERTRDRVRVDIHTARPGIVIGRRGAEADRIRGKLEKLT-A-KQVQLNILEVRNP
ESDAQLVAQGIAEQLAQRVAFRRAMRKAIQSSMKAGVKGIKVQVSGRLGGAEMSRSEQYREGRVPLHTLRAN--IDYGFY
EAKTTFGRIGVKVWIYKGDV-TSLS-A--Q-RA---LNA----------------A-E---A-RA-------G-------
-----------------------RPA----R----GRG-----GG----R--D-GGRP------PR-RDGG--RDGGGGQ
-QSQAP-AQA---PAA-TEAPA-P-ASAETVSDSK-SKEA----M----TMTDPIADMLTRLRNANSAYHDQVTM-PSSK
IKTHICEILKQEGYIASWKVED-AEVGKSLTIELKFGPNRERSIAGIKRISKPGLRVYAKSTGLPKVLGGLGVAIISTST
GLLTDRQAARKGVGGEVLAYV-WM---S-E---Q-T--------------------------------------VEN-T-
-------EERGARKVREGYVVSDKMEKTIVVEVEDRKKHPKYRKVVRRTTKLKAHDEQN-TAGVGDRVLLMETRPTSATK
RWRLVEVLEKAK-------------------------------MP-----------------------------------
---------------------RSLKKG-PFVDGHLIKKVDAQNAKNTKTVIKTWSRRSMIVPDMLGHTIAVHDGRKHVPV
FITEAMVGHKLGEFSPTRTFKGHVKDDRRSR-RG-------------------------
>Bacteria_Actinobacteria_Actinobacteria_Actinobacteridae_Actinomycetales_Catenulisporineae_Actinospicaceae_Actinospica_robiniae_DSM_44927
MGIRKYKPT-TPGRRGASVADFVEITRDTPEKSLVRPLHSKGGRNAQGRVTVRHQGGGHKRAYRVIDFRRDDKDGVPAKV
AHIEYDPNRTARIALLHYVDGTKRYIIAPAKLKQGDPIESGPNADIKPGNNLPLRNIPTGTTIHAIELRPGGGAKIARSA
GASVQLVAKDGPYAQLRMPSGEIRNVDARCRATVGEVGNAEQANINWGKAGRMRWKG-----KRPTVRGVAMNPIDHPHG
GGEGKTSGG---RHPVS---PWGQKE-GRTRQ-P-GKASDKYIVRRRKSNKKR------MDKQ-----------------
-----------------------IKGVLGEKLGMTQVWDAD--------NR--VVPVTVVKAGPCVVTQVRSIEKDGYAA
VQLAF--GE-I--DP--RKVNK-PE----KGHFEK--H--G-V-T--------P--------R-RHLVEIRTS--DAG-E
------YTAGQ-EITA-EVFASGQKIDVMGTSKGKGFAGVMKRHNFKGLGAGHGVQRKHRSPGSIGACATPGRVFKGVRM
AGRMGNERVTVQNLTVHAIDA-----------------EKGLLLIKGAVPGPNGGLVLVKTAAKG---------------
-----------------------M---------------------------TTTVTVDLPAEIFDVQVNVPLVHQVVVAQ
LAAARQ--GTHSTK-RRGEVRGGGKKPYRQKGTGRARQ------------GSTRAPQFAGGGVVHGPKP-RDYAQRTPKK
MKAAALRCALSDRARNGRL--------------HVVDA-FA-ADVPSTKAAKTAIAAVTE--------------R-----
--------RNVLVVL-GREETNAWLSLRNLPEVHLLHADQLNTYDVL----VSDDVIFTQAGFDAFVAGPKKASAD----
--------------------TEGSE--MT--------------------------------------------------V
TDEQTKVAPRLKERYRAEIAPAMREQFKYENVMQIPGVTKVVVNMGVGDAARDSKLIEGAIRDLQAITGQKPAVTKARKS
IAQFKLREGQPIGTHVTLRGDYMWEFLDRLVSIALPRIRDFRGLSPKQFDGKGNYTFGLNEQSMFHEIDPDRIDRVRGMD
ITVVTTAKNDAEGRALLKLLGFPFKEA---------------------MSR--IGRLPIPVPAGVEVSID-GSDVTVKGP
KGTLSHTVVN-PISVEKAEDGTLQVTRPNDERAAKERHGLTRTLINNMIIGVTTGYSKVMEISGVGYRVTA--KGSSLEF
A--LGYSHPILVDPAEGISFTVE-APTRFVVSGIDKQLVGETAANIRKLRKPDPYKAKGVR-YQ-GEVIRRKVGKAGK--
-----------------------MIQQESRLRVADNTGAKEILCIRVLG--GSSRRY--AGIGDVIVATVKDALPGAGVK
KGDVVKAVVVRTVKERRRPDGSYIRFDENAAVLIKDGGDPRGTRIFGPVGRELRDKRYMRIISLAPEVLMS------EQE
KQHVLKVHHLRPAPGAKTPKTRVG-RGEGS-K-GKTAGRGTKGTKARYQ---VP----ERFEGGQMPLHMRLP-KLGGFK
NH---FRVEYQVVNLAKLAELY-----PQGGDVTVADLVAKGAVRK--NE----------LVKVLGTGEISVALNVKVDA
YSASAKTKIAAAGGSAEELGAK----------------------------------------------------------
-MLIPRRVKHRKQHHPDRHGASKGGNELNFGEYGIQALTPAYVTNRQIESARIAINRHIRRGGKVWIQIFPDRPLTKKPA
ETRMGSGKGSPEWWVANVKPGRVLFELSYPNEKVAREALLRASHKLPLKCRIIKREAGEI--------MAYKIAKGN--A
KKSVALKR----RHIRVRKRV-NGTEERPRLVVTRSNRHMVAQVVNDK--LGHTLASASTME-AGLRS---ADGKKVDLS
REVGKLVAERAKAAGVSTVVFDRAGNKY--HGRVAAVAEGAREAGLDF--------------------------------
----------------------------------MAEAKDLADN---------------QALAQARHVRMTPMKVRRVVD
QVRGVPVEQALDYLRFA------------------------------PWAAAEPVYKCVASAAANARN-----NKQLH-G
DLVITAAYVDEGPTLKRFRPRAQGRAYRIRKRSSHITIVVEQSEVAAKKGR--TR-------------------------
--------------------------------------------------------------------------------
MPKQKIRKGDLVQVIAGKDKGLQGKVIVALPKDGKVIVEGVNRVKKHTKVG-Q---TARGSQTGGIITTEAPIQVSNVML
VVEHEGKKTRVGFRREEQPDGTTKTRSVRFAKKTGEAI-----------MGQKVNPHGFRLGITTDFKSRWYAD-KMYKA
YVKEDVEIRKLMTKGMERAGISKVEIERTRDRVRVDIHTARPGIVIGRRGAEAERIRGELEKLT-G-KQVQLNILEVKNP
EMDAQLIAQGVAEQLSSRVAFRRAMRKAIQTTMKAGAKGVKVQVSGRLGGAEMSRSEQYREGRVPLHTLRAN--IDYGFY
EARTTFGRIGVKVWVYKGDV-TSLS-A--A-RA---AAA----------------A-E---Q-RRP------G-------
-----------------------RDD----R-----RG-----------G--D---RPGR----PA-RGGE--RGGRGGE
R------RTE---TAP-AATEA-P-AAEAVAVAEA-PKEG----M----TMTDPIADMLTRLRNANSAYHDQVTM-PSSK
LKARIAEILKQEGYIAGYAVED-LEVGKNLIIDLKFGPNRERSIAGIKRISKPGLRVYAKSTNLPKVLGGLGVAIISSSS
GLLTDRQAAKKGVGGEVLAYV-WM---S-N---E-VT-----------------------------------NVAET-A-
-------EQRGARKTREGLVVSDKMDKTVVVSVEDRVKHRVYGKVIRRTSKLKAHDEQN-SCGIGDRVLLMETRPLSATK
RWRVVEILEKAK-------------------------------MP-----------------------------------
---------------------RSLKKG-PFVDDHLIKKVDAQNEKNTHNVIKTWSRRSMIVPAMLGHTIAVHDGRKHIPV
FVTESMVGHKLGEFAPTRTFKGHVKDDRRSR-RG-------------------------
>Bacteria_Actinobacteria_Actinobacteria_Actinobacteridae_Actinomycetales_Pseudonocardineae_Pseudonocardiaceae_Pseudonocardia_dioxanivorans_CB1190
MGIRKYKPT-TPGRRGSSVSDFAEITRSTPEKSLLRPLHNKGGRNAHGKVTTRHQGGGHKRAYRLIDFRRNDKDGIPAKV
AHIEYDPNRTSRIALLHYADGEKRYIIAPARLKQGDKVEAGPKADIKVGNNLPLRNIPTGTVVHAIELRPGGGAKIARSA
GSSVQLVAKDGPYAQLRMPSGEIRNVDVRCRATIGEVGNSEHANINWGKAGRMRWKG-----KRPTVRGVAMNPVDHPHG
GGEGKTSGG---RHPVN---PNGKPE-GRTRR---TKPSDKLIVRRRRTGKKR-----MTDRQ-----------------
-----------------------ITGILGKKLGMTQVFDEN--------NR--VVPVTVVQAGPNVVTQIRSQETDGYVA
VQLAF--GA-V--DP--RRVNK-PE----TGHFAK--A--G-V-T--------P--------R-RYTVELRTT--DAG-E
------YSLGQ-EITA-EVFEPGAVVDVVGTSKGKGYAGVMKRHNFKGLGASHGTQRKHRSPGSIGGCATPGRVFKGLRM
AGRMGSVRVTTQNLTVHRVDA-----------------ERGLLLIKGAVPGPRGALVVVKTAAKGGAK------------
-----------------------M-----------------SSVDVKNAAGEKDGSVELPGHVFDVTANIPLMHQVVVAQ
QAAARQ--GTHDTK-TRGEVRGGGRKPYRQKGTGRARQ------------GSVRAPQFTGGGVVHGPTP-RDYSQRTPKK
MKAAALRGALSDRARGGRV--------------HVVST-IVTGDTPSTKAARQALEAVVA--------------E-----
--------ARVLAVV-DRDDSVNLLSLRNLPQVHLIAPDQLNTYDVL----VNDDVLFTSAALEAFLAGPVAAAPSKRRA
AGLATEAD--AEAAGFALVAEEESK-------------------------------------------------------
MTTAEKVAPRLKQRYVDEIKGELREQFSYGNVMQIPGVVKVVVNMGVGDAARDAKLIDGAVRDLATITGQRPQVRRATKS
IAQFKLREGMPIGAKVTLRGDRMWEFLDRLLTIALPRIRDFRGLSATQFDGRGNYTFGLTEQTMFHEIDPDTIDRQRGMD
ITVVTTATTDEEGRALLRKLGFPFKES---------------------MSR--IGKLPITVPAGVDVAIE-GRTVTVKGP
KGTLSHTVIE-PITVERGDDGTVLVKRPDDERRSKAYHGLSRTLVNNLVVGVTAGYEKKLEIVGVGYRVAL--KGSNLEF
A--LGFSHPVVVTPPEGITFAVE-SPTKFSVSGIDKQLVGETAANIRKIRKPEPYKGKGVR-YA-GEVVRRKVGKTGK--
-----------------------MIQQESRLRVADNTGAKEILCIRVLG--GSARRY--AGIGDIIVATVKEAIPGAGVK
RGDVVKAVVVRTVKEKRRPDGSYIRFDENAAVLIKADGEPRGTRIFGPVGRELRDKRFMKIISLAPEVLM----------
-SDTIKVHHLRPAPGAKTAKTRVG-RGEGS-K-GKTAGRGTKGTKARKT---VS----PAFEGGQMPLHMRLP-KLKGFK
NR---FRVEYQVVNVGDLAVLF-----PEGGEVGPAELVAAGAVRR--NE----------LVKVLGDGELGVALTVSAHK
FSGSAKEKIAAAGGSTTEL-------------------------------------------------------------
-MLIPRKVKHRKQHRPHRTGASTGGTRVTFGDYGIQALEPAYVTNRQIESARIAINRHIRRGGKVWINVFPDRPLTKKPA
ETRMGSGKGSPEKWVTNVKPGRVLFEMSFPNEQTAREALRRAIHKLPMKCRIVTREGGDI--------MAQSANAIS--S
TRRVARTR----RHARLRKKI-AGTPARPRLAVKRSSRHVFVQLIDDL--AGHTLAAASTLE-ADVAS---VEGDKKAKA
AKVGELIAARAKSAGIDAVVFDHGGNGY--HGRIAALADAAREGGLEF--------------------------------
------------------------------------------MM---EVE-----HTTGRVTARSTQARVAADVARRALD
RVEGMAATDAVQSLTFS------------------------------AGHLCEPVARLIDAALAHATR-----VLHVPAA
LCVVESGEVGEGETVVRVRRQAHGLATWITTRTTSITVVLSSVS-A----------------------------------
--------------------------------------------------------------------------------
---MKVKKGDTVLVIAGKDKGAKGKVIQAYPDRDRVLVEGVNRIKKHTRIS-Q---NQRGAQSGGIVTQEAAIHVSNVMV
VDSD-GKPTRVGKKVTE--DG--KTKRVRISRRSGKEI-----------MGQKINPHGFRLGITTDWKSRWYAD-KQYAE
YVKEDVEIRRMLSKGMERAGISKVEIERTRDRVRVDIHTARPGIVIGRRGAEADRIRGALEKLT-K-KQVQLNILEVKNA
ESDAQLVAQGVAEQLSNRVAFRRAMRKAIQSAMRSQVKGIRVQCSGRLGGAEMSRSEFYREGRVPLHTLRAD--IDYGLF
EARTTFGRIGVKVWIYKGDV-VGGR-R--E-GV---PAA----------------A-E---P-G----------------
-----------------------RGP----R-----R---------------E---RPAR-----R-RSGASTDAGRAA-
-------AEQ---GSV-ATTDA-P---------ST-GGES----M----TMTDPIADMLTRLRNANSAYHDRVVM-PHSK
LKVAIAEILQKEGYIASHHTED-AEVGKSLVIELKYGRNRERSIAGVRRVSKPGLRVYAKSSNLPRVLGGLGVAIISTSK
GLLTDRQANRDGVGGEVLAYV-W---------------------------------------------------------
--------------------------------------------------------------------------------
--------------------------------------------------------------------------------
--------------------------------------------------------------------------------
-----------------------------------------------------------
>Bacteria_Actinobacteria_Actinobacteria_Actinobacteridae_Actinomycetales_Pseudonocardineae_Pseudonocardiaceae_Actinoalloteichus_cyanogriseus_DSM_43889
MGIRKYKPT-TPGRRGASVSDFAEITRSEPEKSLVRPLHGRGGRNAHGKITTRHKGGGHKRAYRLIDFRRADKDGVPAKV
AHIEYDPNRTARIALLHYADGEKRYIIAPDKIKQGDPIESGARADIKPGNNLPLRNIPTGTVVHAIELRPGGGAKIARSA
GSRVQLVAKDGPYAQLRMPSGEIRNVDVRCRATVGEVGNSEHSNINWGKAGRNRWRG-----KRPTVRGVVMNPVDHPHG
GGEGKTSGG---RHPVN---PNGKPE-GRTRR---RKPSDKLIVRRRRTGKKR-----MSDRQ-----------------
-----------------------IKGILGTKLGMTQVFDEN--------NR--IVPVTVVKADPNVVTQIRTPEKDGYSA
VQLGF--GA-V--DP--RRVTK-PR----AGQFTA--A--G-V-T--------P--------R-RHLVELRTA--DAG-G
------YEVGQ-EVTA-EVFDSGVLVDVVGTSKGKGTAGVMKRHGFAGLGASHGTQRKHRSPGSIGGCATPGRVFKGVRM
AGRMGNVRVTTQNLKVHRTDV-----------------DAGLILIKGAIPGPKGGLVLVKTAAKGGAV------------
----------------------SA-----------------SSVEIKTPAGGTDGSVELPAEVFDAQANVALMHQVVVAQ
QAAARQ--GTHSTR-TRGEVAGGGRKPYRQKGTGRARQ------------GSVRAPQFVGGGTVHGPVP-RDYSQRTPKK
MKAAALRGALSDRARAGQV--------------HVVSA-VVAGDAPSTKSARKVLEGVTS--------------A-----
--------RRVLVVL-TREDVLGWQSLRNLTNVHLIAPDQLNTYDVL----VNDDVVFTKDALSSFLAGPISGKAVKAT-
---ARSSE--VAESGVG-EAEEEAK-------------------------------------------------------
MTTAEKIVPRLKVRYREEIVPGLREQFDYGNPHQIPGVVKVVVNMGIGEAARDGKLIEGAVRDLASITGQRPEVRRARKS
IAQFKLREGMPIGARVTLRGDRMWEFLDRLLTIALPRIRDFRGLSDRQFDGKGNYTFGLSEQSMFHEIDLDSIDRPRGMD
ITVVTSAINDEEGRALLRRLGFPFKER---------------------MSR--IGKLPITVPSGVDVAID-GRTVTVKGP
KGSLSHTLVE-PITIDRDEDGSLLVSRPDDERKSRSLHGLSRTLVNNLIVGVNQGYEKKLEIHGVGYRVTL--KGSELEF
A--LGFSHPVKVAPPEGVTFQVE-SPTKFSVHGIDKQRVGEVAAKIRKLRRPDPYKGKGVR-YA-GEVIRRKVGKTGK--
-----------------------VIQQESRLRVADNTGAREILCIRVLG--GSGRRY--ASIGDIIVGTVKEAIPGANVK
RGDVVKAVVVRTAKEKRRPDGSYIRFDENAAVIIRNDNEPRGTRIFGPVGRELRDKKFMKIISLAPEVL-----------
--MTIKIHHLRPAPGSKTAKTRVG-RGEGS-K-GKTAGRGTKGTKARKN---VP----AAFEGGQMPLHMRLP-KLKGFK
NR---FRVEYQVVNVSDLGRLF-----PEGGTVGIDELVAAGAVRK--NQ----------LVKVLGTGDLGVKLDVTANA
FSSSAIEKITAVGGTTTTV-------------------------------------------------------------
-MLIPRKVKYRKQHRPVRRGMSKGGNQVTFGEFGIQALEPAYVTNRQIESARIAITRHIRRGGKVWINIFPDRPLTKKPA
ETRMGSGKGSPEYWVANVKPGRVLFEMNYPNEPVAREALRRAIHKLPMKCRIVTREGGEF--------MSETAAKVS--T
TRRVARAR----RHFRLRKKI-SGTAERPRLVVHRSSRHIVAQVIDDL--AGHTLASASSLE-GDVRA---LDGDKKARA
AKVGELVAARAKTAGIGTVVFDRGGYEY--HGRIAALADAAREAGLEF--------------------------------
----------------------------------MNAEDAETPS---------------RAVARARYVRATPMKVRRVVD
LVRGRNAQEALAVLQFA------------------------------PQAASEPVAKVVASAVANAQN-----NLDLDPD
TLWISTIYVDEGPTLKRIRPRAQGRAYRVRKRTSHITVELESRPKAAAGAR--K---SS---------------------
---------------------------AKG-SAR----------------------------------------------
---MKVHKGDTVVVIAGKDKGAKGKVIQAYPHTQRVLVEGVNRIKKHTKIS-R---TQRGAQSGGIVTQEAAIHVSNVQV
VDSD-GKPARVGYREDE--DG----RRVRISRRNGKDI-----------VGQKINPHGFRLGITTDWKSRWYAD-KQYSE
YVAEDVKIRRMLSKGMERAGIAKVDIERTRDRVRVDIHTARPGIVIGRRGAEADRIRTELEKLT-K-KQIQLNVLEVKGP
ESDAQLVAQGVAEQLSNRVAFRRAMRKAIQSAMRSQVKGIRVKVSGRLGGAEMSRSEFYLEGRVPLHTLRAD--IDYGFF
EAKTTFGRIGVKVWIYRGEL-VGGL-K--A-RE---ANT----------------E-S----------------------
-----------------------RPP----R-----RD----------RS--D---RPNR-------RRGEGQRGGRAKE
-------AAE---STP-AAAEA-P---------AE-KTEG----M----TMTDPIADFLTRLRNASSAYHDEVVL-PHSK
LKANIAEILKREGYVSGHRVED-GEKSQNLVVELKYGPNRERSIAGLRRVSKPGLRVYAKSTTLPRVLGGLGIAIISTSG
GLMTDRQAAKQGVGGEVLAYV-WM---S-E---K-DVNGA-------------------------------VTDTTG-G-
-------DARNSRKVREGYVVSDKMDKTIVVQLEDRKKHALYGKVMRRTTKVKAHDEQN-SAGVGDRVLLMETRPLSATK
RWRLAEVLEKAK-------------------------------MP-----------------------------------
---------------------RSLKKG-PFVDDHLLKKVDALNETGKKTVIKTWSRRSTIIPDMLGHTFAVHDGRKHVPV
FVTESMVGHKLGEFAPTRTFKGHVKEDRRSR-RR-------------------------
>Bacteria_Actinobacteria_Actinobacteria_Actinobacteridae_Actinomycetales_Pseudonocardineae_Pseudonocardiaceae_Saccharopolyspora_erythraea_NRRL_2338
MGIRKHKPT-TPGRRGSSVSDFAEITRSEPEKSLLRPLHGRGGRNAHGKITTRHKGGGHKRAYRLIDFRRNDKDGVPAKV
AHIEYDPNRSARIALLHYADGEKRYIIAPNNVRQGDRIESGARADIKPGNNLPLRNIPTGTVVHAIELRPGGGAKIARSA
GARVQLVAKDGPYAQLRMPSGEIRNVDARCRATVGEVGNSEHANINWGKAGRMRWKG-----KRPTVRGVVMNPVDHPHG
GGEGKTSGG---RHPVN---PKGKPE-GRTRR---NKPSDKLIVRRRRTGKKR-----MSDRQ-----------------
-----------------------IKGILGTKLGMTQVFDDQ--------NR--VVPVTVVQAGPNVVTQIRTPEKDGYSA
VQLAF--GA-I--DP--RKVNK-PR----TGHFTK--A--G-V-T--------P--------R-RHVVELRTA--DAG-E
[truncated: 6,519,985 more chars]
