# Supplementary material for: Mediterranean grassland soil C–N compound turnover is dependent on rainfall and depth, and is mediated by genomically divergent microorganisms
Source: Nat Microbiol. 2019 May 20;4(8):1356–67. doi: 10.1038/s41564-019-0449-y (PMC6784897; doi:10.1038/s41564-019-0449-y)
Supplement: Supplementary file 10 — Individual ribosomal protein sequence sets. [file 41564_2019_449_MOESM10_ESM.zip]

Archive with 31 entries (30 files):
- L18_Merged.faa
- __MACOSX/
- __MACOSX/._L18_Merged.faa
- L4_Merged.faa
- __MACOSX/._L4_Merged.faa
- L15_Merged.faa
- __MACOSX/._L15_Merged.faa
- L22_Merged.faa
- __MACOSX/._L22_Merged.faa
- L6_Merged.faa
- __MACOSX/._L6_Merged.faa
- S17_Merged.faa
- __MACOSX/._S17_Merged.faa
- L3_Merged.faa
- __MACOSX/._L3_Merged.faa
- S3_Merged.faa
- __MACOSX/._S3_Merged.faa
- L5_Merged.faa
- __MACOSX/._L5_Merged.faa
- L14_Merged.faa
- __MACOSX/._L14_Merged.faa
- S19_Merged.faa
- __MACOSX/._S19_Merged.faa
- S8_Merged.faa
- __MACOSX/._S8_Merged.faa
- L24_Merged.faa
- __MACOSX/._L24_Merged.faa
- L2_Merged.faa
- __MACOSX/._L2_Merged.faa
- L16_Merged.faa
- __MACOSX/._L16_Merged.faa
