# Supplementary material for: Mediterranean grassland soil C–N compound turnover is dependent on rainfall and depth, and is mediated by genomically divergent microorganisms
Source: Nat Microbiol. 2019 May 20;4(8):1356–67. doi: 10.1038/s41564-019-0449-y (PMC6784897; doi:10.1038/s41564-019-0449-y)
Supplement: Supplementary file 10 — Individual ribosomal protein sequence sets. [file 41564_2019_449_MOESM10_ESM.zip › L18_Merged.faa]

>14_0903_02_20cm_Actinobacteria_63_68_5
MSVQTKPQRRYRRRRRVRSKIRGSAERPRLSVFRSNRGVFAQLIDDGAERTIVAIAWTEPELRELGPMEQAKRAGEILANRAKEAGIEACVFDRGGYQYHGRVRALAEGAREGGLRF*
>14_0903_02_20cm_Alphaproteobacteria_64_65_14
MSNKPEALFRRRRQRVRFRVRLAAKGRARLSVFRSSRHIYAQIIDDQAGRTLAAASTLDATVKPNLKTGSDTAAASAVGKLLAERAKAAGVDRVVFDRGAYLFHGRIKALADAAREGGLQF*
>14_0903_02_20cm_Bacteria_88_55_7
MVTTRKLARQRVHQRIRKRVTGTAERPRLAVHFSGKHVYAQVIDDDAGRTLAAASTPADASTEKNKSAANRAAAEQIGKLIAERLLAKKVDRVVFDRGGFLYHGKVKALADAARAGGLKF*
>14_0903_02_20cm_Bacteria_99_55_12
MATFRKAARQRIHRRIRKKVAGTAQRPRLAVHFSGKHIYAQVIDDDAGRTIAAASTAERSLLGETKGHANQAAAEVVGKAIAERSLSKNLDRVVFDRGGFLYHGKMKVLADAARLGGLKF*
>14_0903_02_20cm_Betaproteobacteria_69_66_11
MIDKNLARLRRARQTRLRIRAVGAVRLTVHRTNGHIYAQLTSAAGDKIIASASTLEKDVRSQLKNGGNRKAAEIVGQRIAVKGKEKGIEKVAFDRAGYKYHGRVKGRRRAPPDLNSRDRGPGLLWQKSSHGCSSRKSAATACARRWSQSTASPRW*
>14_0903_02_20cm_Gemmatimonadetes_83_65_6
MRSIRKIKTAAHSRYRRHLRVRKKVEGTPERPRLVVFRSSKHIYAQLVDDQRGVTIAGAADTSEGVQVEGKGKVARSFAVGKLIAAKAKEKGIATVVFDRGGYQYHGRVKAVADGARKGGLEF*
>14_0903_02_20cm_Proteobacteria_54_67_14
MIITKKQRRLRRAVKARAHIRALAMARLSVHRTPRHIYAQVTDPVGAKVIAVASTLQEAVRQGLKNTGNVEAAKAVGRAIATRAKAAGVSKVAFDRSGFQFHGRVKALADAAREAGLEF*
>14_0903_02_20cm_Proteobacteria_56_68_14
MITTKKERRLRRAVKTRAHIRDLGVARLTVHRTPRHIYAQVVDAAGAKVIAAASTVQETLRAGLKGTGNVEAAKAVGRAIAERAKAAGVSRVAFDRSGFHFHGRVKALADAAREAGLEF*
>14_0903_02_30cm_Actinobacteria_172_69_15
MGGTAERPRLVVTRSNRGIVAQLVDDANGKTLSSASWLQAKSFKGDKTQQAAEVGKRLAEDANLKNIKNVVFDRGGYLYHGRVKALADAARKGGLKF*
>14_0903_02_30cm_Alphaproteobacteria_175_63_7
MATVADRTLRRTAKVRRKVRRAAGTRARLTVFRSSQHIYAQVIDDANSQTVVSASSLEKEMRGGLKTGANIEAAKAVGKRLAERATAKGIKEVVFDRGGYLYHGRVKALADAAREGGLNF*
>14_0903_02_30cm_Alphaproteobacteria_198_62_6
MTTVAQRTERRKAKVRRNVRRAGADRVRLSVFRSSKHIYAQLINDTKGETVVAASSVEKDLRTTLKTGANVQAAKAVGKRVAERAASKGVQEVVFDRGGYLYHGRVKALADAAREGGLKF*
>14_0903_02_30cm_Bacteria_162_64_22
MDRAKQRVEARGRIRERIRRKVTGTSERPRLAVFRSLKSIYAQLIDDSTGKTIVSASSLEKDAGAKGSNAAAAKAVGVLIAKKAKDKGVTRVVFDRGGYLYHGNIKALADAARENGLEF*
>14_0903_02_30cm_Bacteria_171_59_8
MAARDRKEIRHRIHTRIRKRVSGTAERPRLAVHFSGKHVYAQVIDDDAGRTLVAAATTEEKVVGKTKSGANRASAEKVGKAIAERLLSKKVDKVIFDRGGFLYHGKVKALADAAREGGLKF*
>14_0903_02_30cm_Bacteria_174_66_7
MIKRQDRKVNRLKRHKRVRVHVAGTPQRPRLAVFRSLNHLYAQVIDDGSSHTVASASTVGLKAKGNGVAQAQEVGKAIAAKAKAAGITSVVFDRGGFLYHGRIKALADAAREAGLEF*
>14_0903_02_30cm_Bacteria_177_54_8
MATFRKAARQRVHQRIRKKVAGTAERPRLSVHFSGKHVYAQVIDDNSGRTLAAASTAERSLVGKDKAGANKTTAEQVGKAIAERSLAKKLERVVFDRGGFLYHGKVKALADAARAGGLKF*
>14_0903_02_30cm_Bacteria_192_51_5
MANTNRAVVRTAIHQRIRRKVKGSTDRPRLAIYRSLNHIYAQVIDDKQGQTLVSASTTEKDLRGNSGGNLDAARRVGQAIAERAIAKGIEQVVFDRGGYLYHGRIKALTDAARSAGLNKNEASAVEEETAEEAAPEETVEKKPRKKSKE*
>14_0903_02_30cm_Bacteria_194_55_8
MTMPDGHWPRRQPRSHRCMATTEPSLHGKDKTAANQAAAELIGKTIAERSLAKKLERVVFDRGGFFYHGKVKALAEAARAGGLKF*
>14_0903_02_30cm_Bacteria_197_52_10
MGQTNRAEIRRGVHSRIRKKVRGTADRPRLAVFRSLNHIYAQVIDDDSGKTLATASTTEKALAGASGGNIDAAKRVGAAVAERAKAAGVENVVFDRGGYVYHGRVKALLDATREAGLNKAEAAGNGATEEKNNEE*
>14_0903_02_30cm_Bacteria_227_65_6
MNKPTNRRATRIRRHVRLRTNLEGGPQRPRLAIFRSLHHVYAQVIDDASGRTLAAASTTDADLRKALKSPSSAAGAAAVGKSIAERALKSGIETVVFDRGGFPYHGRVKALAEAARGAGLKF*
>14_0903_02_30cm_Betaproteobacteria_208_64_9
MIDKKAARLRRASQTRRKIRELAKVRLAVHRTNTHIYAQLRSVDGKVLTSASTTEKEVRTAVPN
>14_0903_02_30cm_Euryarchaeota_229_65_11
MTQGPHYRVPFRRRREGRTDYRVRSKLLRSGKPRAVVRKTLRQTIVQLVVAEDTGDRVLATAQSLELKEHGWSAGTGNLPAAYLTGYLAGRRASAHGLKEAILDIGGQRPSPGGRLFAALQGLLDSGVAVPHSPEVLPAKDRVRGTHIRAELGELFDTVKKKLEAP*
>14_0903_02_30cm_Gemmatimonadetes_10587_66_15
MRSVRKIKTAEHGRYRRHLRVRKKIAGTPERPRLVVFRSSKHIYAQLVDDQRGVTLAGVTDTSEGMQIEGKGKVARSFAVGKLIASKAKEKGIAKVVFDRGGYQYHGRVKAVADGARKGGLEF*
>14_0903_02_30cm_RIF_CHLX_178_69_6
MTQVATRGAARAKRHTRIRLNLAGTGGRPRLAVFRSLNHIYAQVVDDSSGRTLAAASSVEKELRGSSGTKTEEARIVGRLLAERARTAGVRAVVFDRAGFRYHGRIKSLADAAREAGLEF*
>14_0903_02_30cm_Rickettsiella_grylli_159_36_9
MLDKKLKRKRRSTKTRAKIRQLGVPRLCVGRTSKHIYAQIIVSADRGDKVLASASTLDKEIKTLGTTGNNIKSATVVGDFIAKRALAAGVNQVAFDRSGFKYHGCIKALAEAAREAGLPF*
>14_0903_02_30cm_Sphingobacteriales_157_38_13
MTPKVKSDRRQRIRYTIRKKVTGTVEAPRLSIFRSNTEIYAQLIDDVNGKTIASASTKDKDIAAQKGTKSEKSKLVGATLARKATDLGVSTVIFDRGGYLYHGRVKAVADGAREGGLKF*
>14_0903_02_30cm_Sphingobacteriales_165_43_8
MNPKVKSLRRKNIRFRIRRKIGEGTAQKPRMSIFRSNADIYVQLIDDVHGQTLASASSRDKDIKAQKGPKAATSKLVGTAIARKATELGIKEVTFDRGGYLYHGRVKSVADGAREGGLKF*
>14_0903_02_30cm_Sphingomonadales_156_68_15
MARFNPFIKRAQRVRTAIRRNAGGRARLSVHRSGRHIYAQVIDDKNGATVASASTLEKDARASTGATVASAQDVGKRIAERAKAAGVTKVVFDRGGFLFHGRVKALADAAREGGLEF*
>14_0903_05_20cm_Actinobacteria_379_69_8
MPTLTVREARQRRHRRVRGKVHGTAERPRLVVSRSNKGISAQLVDDMAGRTLAAASWVNVKSFKGDKTAQAVEVGKLLAKNARQAGVDNVVFDRAGYLYHGRVKALADAAREGGLTF*
>14_0903_05_20cm_Archaea_384_53_7
MADGPRYAVPYRRRREGRTDYKLRRALVRSGKPRAVVRLTNKYVIVQVSEADIRGDIVRASASSRELAKLGWKGGAGNLPAAYLTGVLAARRAVDRGVKEAVLDIGLRGPTKGSKVFAALKGLADSGLIVPHSDGPLPPMERINGSHIAAYAKSLVGAQELYRKRFGAYLGRGLKPEDLSGHFEQVRKNVMAASLGTS*
>14_0903_05_20cm_Bacteria_395_69_9
MSDITKRMKAKRARREKAHLRARKRVQGTSERPRLAVYKSLRFIYAQVIDDTRGHTLAQASSADPALKEALGKSTAGKEAAKKVGELVAQRAKEQGVEKVVFDRGGYIYHGRVQALADAAREKGLQF*
>14_0903_05_20cm_Chloroflexi_387_50_7
MSKQFYANQARLRRHQRIRRRLAGSQERPRLNVFRSGHHIYAQIIDDTTGHTLVSASSLEEAMRDFQPVVATPVAQEKEVNVEEPVAVLEEVAAKAPAKGKGAKAEKAGPKGGQPQKGKPAAAAKIALPAAQKGPKKTPVEALVAIANNRKVALAREVGKLVAQRAKEKGVHQVVFDRGGYAYHGRVAALAEGAREAGLSF*
>14_0903_05_20cm_Micromonosporales_397_71_6
MTALLLKRRSGGGPALVRRVGKARRHFRVRKNVFGTPTRPRLVVTRSLRHIVAQIVDDTQGRTLASASSLDSTIRGAEGAKSEQARRVGELLAGRAREAGISKVVFDRGGNKYAGRIAALADAAREAGLEF*
>14_0903_05_30cm_Bacteria_4558_71_13
MRTNAKVVGRERRRTRVRRRVRGTDERPRLSVFRSQKHTYAQLITDQSGKTLLAVSTLSPDLRSELPKTSDVGAAKQVGLLVARRCQELKIRRIVFDRNGFLYHGRVRAVAEGAREGGLEL*
>14_0903_05_30cm_Euryarchaeota_4576_64_18
MKQGPHYRVPFRRRREGRTDYRARSKLLRSGKPRVVVRKTLNQTIVQFIVADPTGDRVVATAQSLELKDRGWAAGTGNLPAAYLTGYLAGKRASAKGVTEAILDLGLQRPSKGGRLFAALQGLLDSGVSVPHSPEVLPSKERIRGAHIGESIPTQFDAVKSKLEAP*
>14_0903_05_30cm_Gemmatimonadetes_4557_70_6
MRTIHKVRTQASRRYRRHLRVRRKVAGSAERPRLVVFRSSKHIYAQIVDDARGVTLVGAADTSEGLQVDGKGKTARSFGLGRLLAAKAKEKGITKVVFDRGGYQYHGRVKAVADGARKGGLEL*
>14_0903_05_30cm_Rokubacteria_4563_69_8
MIIKERRVARDLRHRRVRRYVRGSAARPRLAVFRSLNHIYAQLIDDDAGRTVLAVDSRSKAFRAEHRTGGNIAAAKVVGALLAQQAKGRGIERVVFDRGGYKYHGRVKALADAARAGGLVF*
>14_0903_05_40cm_Actinobacteria_485_68_8
MDAKTKRTARLRRHARVRKAIAGSASRPRLAVYRSNRHIYAQLIDDVQAATLVAASDAEVKGASPTVRAKAVGELIADRAKEVGIASAVFDRGGRLYHGRVAAVAEGAREGGLQI*
>14_0903_05_40cm_Alphaproteobacteria_523_63_8
MATVADRTLRRTAKVRRKVRRAAGTRARLTVFRSSQHIYAQVIDDANSQTVVSASSLEKEMRGGLKTGANIEAAKAVGKRLAERATAKGIKEVVFDRGGYLYHGRVKALADAAREGGLNF*
>14_0903_05_40cm_Bacteria_469_66_9
MIKRHDRKENRAKRHKRVRVHVAGTTQRPRLAVFRSLNHLYAQLIDDGASRTLAAASTVEMKVKGNGVAQAAEVGKAIAAKAKAAGVSSVVFDRGGFLYHGRIKALADAAREAGLEF*
>14_0903_05_40cm_Bacteria_483_55_9
MATTRKAARQRVHRRIRKKVAGTAERPRLAVHFSGKHIYAQVIDDGAGRTLIAASTAERSLVGTNKSAANRAAAEQIGKTIAERLLEKELDRVVFDRGGFLYHGKVKALADAARASGLKF*
>14_0903_05_40cm_Bacteria_491_65_7
MKSKATPRLTGRTRRHIRIRKKVMGTAERPRLTVFRSLNHIYAQLVDDLTGRTILTVSSMDKEVAPRLKETKGKIEAGKLVGKQIAARAKEKGIERVCFDRSGYLYHGRVKAVAEGAREGGLNF*
>14_0903_05_40cm_Bacteria_494_55_10
MATNRKATRQRIRARIRKKVSGTAERPRLAVHFSGRHVYAQVIDDDAGKTLAAVSTLQKDLAGEKAAANRESAERVGKAIAEKLLARKVENVVFDRGGYIFHGKVKALADAAREGGLKF*
>14_0903_05_40cm_Bacteria_498_68_8
MRQKVRGSAARPRLAVYRSLTHIYAQLIDDDAQRTLASASSLDKKDGKKSEQAAAVGQALGERAKQAGIEEAVFDRGGYKYHGRVKALAEAVRKTGVKV*
>14_0903_05_40cm_Betaproteobacteria_516_64_10
MIDKKTARLRRASQTRRKIRELAKVRLAVHRTNTHIYAQLRSVDGKVLTSASTVEKEVRTKVSNGGNKAAAVAVGKRIAEKAKGLGIEAVAFDRSGYKYHGRVKALADAAREAGLKF*
>14_0903_05_40cm_Rokubacteria_474_69_10
MITKERRASRDVRHQRLRRFVRGSSGRPRLAVFRSLNHIYAQLVDDDAGRTLLAVDSRSKVFRARQPKGGNVAAAKLVGELLAQQAKAQGVERVVFDRGGYMYHGRVKALADAARAGGLVF*
>14_0903_09_20cm_Acidobacteria_629_56_6
MLNKLSKNAKRRHVHDRIRKKVIGTPQRPRLNIYRSLKHIYVQVIDDLNGSTVVAASTSQGKKGERKTGGNLASAKAIGKSIAERAQAKGIKKVVFDRGGYLYHGRVKALAEAAREAGLEF*
>14_0903_09_20cm_Bacteria_627_57_7
MLTRPGKNATRQRVHDRIRKKMLGTSERPRLNVYRSLNHIYVQVIDDLKGQTLVSASSAEGKKGELRSGGNVAAAKAIGKAIAERAKAKGITKVVFDRGGYLYHGRIKALADAARESGLQF*
>14_0903_09_20cm_Proteobacteria_630_68_11
MITTKKERRLRRAVKTRAHIRDLGVARLTVHRTPRHIYAQVVDAAGAKVLAAASTVQEALRAGLKGTGNVEAAKAVGRAIAERAKAAGVSRVAFDRSGFHFHGRVKALADAAREAGLEF*
>14_0903_09_30cm_Actinobacteria_10591_68_7
MTVLTKRQRRLKRQRRVRARVKGTSERPRLSVYRSNKGVFAQLIDDTKGHTVAAVNWIEPDLRKLTASEQAKKAGELLAERAKSAGVETCVFDRGGYQYHGRVKALAEGAREGGLAF*
>14_0903_09_30cm_Bacteria_680_58_11
MASASVRKLSRDLHRQRVHARVRTRVEGTPERPRLSVYRSLGHIYAQVIDDRSGKTLVSASSIDAEIKKNLKGGGNVAAAKVIGKTIAERAKSAGVSKVVFDRGGYKYHGRVKALADAAREAGLQF*
>14_0903_09_30cm_Proteobacteria_684_68_8
MITTKKERRLRRAVKTRAHIRDLGVARLTVHRTPRHIYAQVVDAAGAKVLAAASTVQEALRAGLKGTGNVEAAKAVGRAIAERAKAAGVSRVAFDRSGFHFHGRVKALADAAREAGLEF*
>14_0903_09_30cm_unknown_10603_52_8
MADGPRYSVPFRRRREGRTDYKLRRALVRSGKPRAVVRVTNKYVYVQITDAELRGDIVRAAASSKELAKMGWKGATGNIPSAYLTGALAARRALAKGVKEAVLDIGLKPSTKGSKLFAVLKGLTDAGLEVPHSDGPLPDKGRIGGAHISEYAKKLSGETDVYRKTFSGYLKRGLKPEXXHFEQVRQQIQSAPIEAKA*
>14_0903_09_40cm_Bacteria_746_68_10
MITKERRASRDIRHRRLRRYVRGSGTRPRLAVFRSLNHIYAQLVDDDAGRTLLAVDSRSKEFRARQPAGGNIAAAKLVGELLAGKAKAQGIDRVVFDRGGYMYHGRVKALADAARAGGLVF*
>14_0903_09_40cm_Bacteria_791_70_6
MATNQKIVARDRRRARVRRRVRGTEERPRLSVFRSDKHTYAQVVVDTSGQTLLTVSTRSPELRGELAKTRDVAAAKQVGLLTARRCQEKGIKRVIFDRNGFLYHGRVRAVAEGAREGGLEF*
>14_0903_09_40cm_Ktedonobacter_racemifer_793_53_7
MIKKFNANKARLRRHQRMRNHLEGSQERPRLCVFRSGQHIYAQVIDDTTGVTLVAASSIDESLRDFKPAPPPSAERTREEKAEEEASVEMAAEVAPTRGRGARAEKPAQKATGKGGQPQKGGSSGKGGKPFTQVKTLLPSAQKSAAKTPVEALASIAHNRKVATAREVGKLVAQRAKEKGISRVVFDRGGYTYHGRVAALAEGAREVGLDF*
>14_0903_09_40cm_Nitrospirae_760_61_6
MTRNEKTRKLERRQQRVRQRIFGTPARPRLNVYRSQSHIYAQLIDDTSGRTLAAASSLDEQLRQSLKSGANVEAAKAVGKLLADRAKAVRVEAVVFDRGGRLYHGRVKALAQASRENGLKF*
>14_0903_09_40cm_Proteobacteria_757_70_20
MITTKKERRLRRAVKTRAHIRDLGVARLTVHRTPRHIYAQVVDAAGAKVLAAASTVQEALRAGLKGTGNVEAAKAVGRAIAERAKAAGVSRVAFDRSGFHFHGRVKALADAAREAGLEF*
>14_0903_09_40cm_Proteobacteria_761_67_12
MIITKKQRRLRRAVKARAHIRALAMARLSVHRTPRHIYAQVTDPVGAKVIAMASTLQEAVRQGLKNTGNVEAAKAVGRAIATRAKAAGVSKVAFDRSGFQFHGRVKALADAAREAGLEF*
>14_0903_12_20cm_Acidobacteria_891_55_5
MLTRPGKNKTRQRVHDRIRKKVMGTAERPRLNVYRSLNHIYAQLVNDLEGVTITSASTAEGKKSDRRTGGNVAAAKTVGKTIADRAKAKGVSKVVFDRGGYLYHGRVKALAEAAREAGLKF*
>14_0903_12_20cm_Acidobacteria_902_65_6
MKITTKGDRRHRIQLRQRKRIMGTKERPRLSVFRSVSHIYAQVIDDLSGQTLVSASSIDPKVKGSLGKGVTGGNLKGAEAIGRTIAERSIEKGIKRVVFDRSGFLYHGRIRAVADAARKGGLEF*
>14_0903_12_20cm_Acidobacteria_917_58_8
MLSRPGKNATRQRVHDRIRKKLQGTAERPRLNVYRSLNHIYVQVVDDLNGKTLVSASTAESEGKKSGGNVAAAKEIGKAIAERAKAKGITKVVFDRGGYIYHGRVKALADAAREGGLKF*
>14_0903_12_20cm_Actinobacteria_894_72_7
MTTSKRLQLRQRRHARVRKTVVGTPQRPRLAVFRSNRHISAQVIDDLNGRTVAAASTVEAGLRGGATATRDAASSVGRLVAERARAAGVERVVFDRGGFLYHGRVAAVAEAARQAGLEL*
>14_0903_12_20cm_Actinobacteria_941_71_8
MTVQTKESRRLRRRRRVRAKVRGSAERPRLAVFRSNRGIQAQLIDDDRGHTVAAVSWIEGDLRGLGPMEQAKKTGELIAARAKEAGVEGCVFDRGGYLYHGRVQALAEAAREAGLRF*
>14_0903_12_20cm_Bacteria_10610_64_6
MAKKDKAAVRKGVRTRIRRRVRGTAERPRLAIFRSLNHIYAQLIDDVRAVTIASASSVEKDLRGATGGNVEAARRVGQAIAERAREKGIETVVLPRARQGARRRGARGGPQQE*
>14_0903_12_20cm_Bacteria_885_69_7
MNRQTDRRAARIKRHVRVRTKLRGAGGRPRLSVFRSLHHVYAQVIDDVRGRTLAAASTVEPDLRKGLGSTSGAAAAAAVGKSIAERALGKGVEVVVFDRGGFPYHGRIKAVAEAARAAGLKF*
>14_0903_12_20cm_Bacteria_889_69_22
MIKHRDRNETRQRRHLRIRRAVQGNGDRPRLSVFRSLAHIYAQVIDDRSQRTLAAASTLDPEIKAEAAGVKKSDAGRLVGRLIARRAQAKGIRRVVFDRGGYLYHGRVKALADGAREGGLEF*
>14_0903_12_20cm_Bacteria_908_55_11
MATNRKATRQRIHQRIRKKVSGTAERPRLAVHFSAHHVYAQVIDDDAGKTLAAVSTLQKDLAGKKAAANRESAQRVGKAIAEKLLAKKVENVVFDRGGYIFHGKVKALADAAREGGLKF*
>14_0903_12_20cm_Bacteria_913_55_8
MATIRKAARQRIHRRIRKKVAGTAQRPRLAVHFSGKHIYAQVIDDDAGRTIAAASTAESRMRSGLLGKAKAHANQAAAELVGKAIAERSLAKNLDRVVFDRGGFFYHGKVKALADAARAGGLKF*
>14_0903_12_20cm_Bacteria_924_55_9
MRASRFVAKWARLFNNMATTRKAARQRVHQRIRKKVAGTAERPRLAVHFSGKHVYAQVIDDDAGRTLAAASTTERSLIGEKKLAANQAAAELIGKAIAERSLAKKLERVVFDRGGFMYHGKVKALAEAARATGLKF*
>14_0903_12_20cm_Betaproteobacteria_919_62_6
MNKKDARVRRARKTRARIAEQRANRLVVSRSNCHIYAQIVAPSGDKILTSASTLEGDVRKDLKNGGNKAAAAVVGKRIAEKAKQLGIDAVAFDRSGFKYHGRVKALADAAREGGLKF*
>14_0903_12_20cm_Gemmatimonadetes_909_70_19
MRAIHKIRTQASRRYRRHLRVRRKVGGSPERPRLVVFRSSKHIYAQVVDDTRGVTLVGAADSSEGIEVEGKGKTAKSFALGRLIAAKAKAKGITKVVFDRGGYQYHGRVKAVADGARKGGLEF*
>14_0903_12_20cm_Ktedonobacter_racemifer_1020_54_11
MIKKFNANEARLRRHQRMRNHLEGSQERPRLCVFRSGQHIYAQVIDDTTGVTLVAASSIDESLRDFKPAPPLSVERTKEEKAEEEAPVEMAAEVAPTRGRGARAEKPAQKATGKGGQPQKGGSSGKGGKPFTQVKTLLPAAQKSAAKTPVEALASIAHNRKVATAREVGKLVAQRAKEKGISRVVFDRGGYTYHGRIAALAEGAREVGLDF*
>14_0903_12_20cm_Proteobacteria_893_68_25
MITTKKERRLRRAVKTRAHIRDLGVARLTVHRTPRHIYAQVVDAAGAKVLAAASTVQEALRAGLKGTGNVEAAKAVGRAIAERAKAAGVSRVAFDRSGFHFHGRVKALADAAREAGLEF*
>14_0903_12_30cm_Acidobacteria_1043_61_10
MATVPVRKLARNAHRQRVHLRVRTKVAGTPERPRLCVFRSLNHIYAQVIDDHSGRTLVAASSLDKTTHAQIKGGSNVAAAKLIGKAIAERAKAAGIERVVFDRGGYKYHGRVQALAEAAREAGLKF*
>14_0903_12_30cm_Acidobacteria_1079_57_7
MLTKITKNEKRGHVHERIRKKMQGTAERPRLNVYRSLNHIYVQVIDDLHGKTLVSASTAEGKKEDRRTGGNVASAKTVGKTIAERAKAKGVTKVVFDRGGYIYHGRVKALADAAREAGLKF*
>14_0903_12_30cm_Acidobacteria_1081_55_6
MGTSERPRLNVYRSLNHIYVQLIDDLKGATLVSANSAEGKKGERTTGGNVAVAKNVGKTIAERAKAQGITKVVFDRGGYIYHGRVKALADAAREAGLQF*
>14_0903_12_30cm_Alphaproteobacteria_1062_64_7
MASVADRTLRRTAKVRRNVRRAGGHRARLSVFRSSKHIYAQVIDDANGRTVASASSLEKDMRESLKTGANIEAAKAVGKRLAERASAKGIKEVVFDRGGYLFHGRVKALADAAREGGLSF*
>14_0903_12_30cm_Bacteria_1044_57_11
MLTRPGKNATRQRVHDRIRKKMLGTSERPRLNVYRSLNHIYVQVIDDLKGQTLVSASSAEGKKGELRSGGNVAAAKAIGKAIAERAKAKGITKVVFDRGGYLYHGRIKALADAARESGLQF*
>14_0903_12_30cm_Bacteria_1047_68_7
MRSEAKVEGRKVRHLRVRTKVKGTAERPRLAVFRSLNHIYAQVVDDTSGRTLVSVDSRSPDFRGKSKSGGNVAAAKIVGELVAQKAKQSGIGQVVFDRGGYQYHGRVKALAEAARAGGLAF*
>14_0903_12_30cm_Bacteria_1056_68_10
MIIKDRRASRNLRHDRLRRHVRGSAGRPRLAVFRSLNHIYAQVIDDDAGRTIVAVDTRSKEFRQGHKTGGNVAAAKVIGELLGQRAKAQGIERVVFDRGGYKYHGRVKALAEAARAAGLVF*
>14_0903_12_30cm_Bacteria_1060_56_9
MATTTRTVARQRVHKRIRKKVVGTTERPRLAVYFSGKHVYAQVVDDSAGRTLAAASTTERSLLGQSKAAANRVTAAKIGKAIAERSLAKKIDNVVFDRGGFFYHGKIKVLADAAREAGLKF*
>14_0903_12_30cm_Bacteria_1092_55_8
MANRNRAEVRSAVHRRIRRRVRGTTERPRLAVYRSLNHIYAQIVDDEKAQTLAAASTTEKELRSSSGGNVEAAKRVGKAIAERALAAGINRVVFDRGGYLYHGRVKALTDAARASGLNKDEVVEAEAAGEKEAVAKESEPVEAAAKPKRGKGKAAKEASAKEKSK*
>14_0903_12_30cm_Bacteria_1108_73_5
MLKQFDRRGARARRHRRVRVRVAGTGQRPRLSVFRSLHHVYSKKDLEAAAAVGRAIAERAKAAGVTSAVFDRGGFLYHGRVKALADAAREAGLEF*
>14_0903_12_30cm_Bacteria_1118_70_6
MITRERRASRDVRHLRLRRRLRGSAARPRLAVFRSLNHIYAQLIDDESGRTLAAVDSRSPAFRARQKSGGNVAAAKVVGELIAQKAKERGVERVVFDRGGFQYHGRVKALAEAARAGGLVF*
>14_0903_12_30cm_Bacteria_1120_68_12
MITKERRASRDIRHRRLRRYVRGSGTRPRLAVFRSLNHIYAQLVDDDAGRTLLAVDSRSKEFRARQPAGGNIAAAKLVGELLAGKAKAQGIDRVVFDRGGYMYHGRVKALADAARAGGLVF*
>14_0903_12_30cm_Betaproteobacteria_1059_67_7
MSEKNEARLRRARQTRHKIREVGAVRLTVHRTNTHIYAQITTPAGDQVLAAASSAEKELRSQLKHGANRKAAELVGSRIAARAKEKGIERVAFDRAGYRYHGRVKALADAARAGGLKF*
>14_0903_12_30cm_Betaproteobacteria_1076_65_10
MIDKKAARLRRASQTRRKIRELAKVRLAVHRTNTHIYAQLRSVDGKVLTSASTTEKEVRTTVPNGGNKAAAVAVGKRIAEKAKGLGIEAVAFDRSGYKYHGRVKALADAAREAGLKF*
>14_0903_12_30cm_Euryarchaeota_1049_65_11
MTQGPHYRVPFRRRREGRTDYRVRSKLLRSGKPRAVVRKTLRQTIVQLVVAEDTGDRVLATAQSLELKEHGWSAGTGNLPAAYLTGYLAGRRASAHGLKEAILDIGGQRPSPGGRLFAALQGLLDSGVAVPHSPEVLPAKDRVRGTHIRAELGELFDTVKKKLEAP*
>14_0903_12_30cm_Proteobacteria_1046_69_21
MITTKKERRLRRAVKTRAHIRDLGVARLTVHRTPRHIYAQVVDAAGAKVLAAASTVQEALRAGLKGTGNVEAAKAVGRAIAERAKAAGVSRVAFDRSGFHFHGRVKALADAAREAGLEF*
>14_0903_12_40cm_Acidobacteria_10612_65_12
MAKKDKAAVRKGVRTRIRRRVRGTAERPRLAIFRSLNHIYAQIIDDESGARGGPQQE*
>14_0903_12_40cm_Acidobacteria_4663_53_8
MAQRNRAAVRSAVHKRIRRKVRGSTQRPRLAVYRSINHIYAQVIDDERGQTLVSASTTEKDLRGSTGGNVEAAQRVGRAIAERSLAAGINSVVFDRGGYLYHGRVKALTDAAREAGLNKDETAAPQAEGGENNVEQ*
>14_0903_12_40cm_Bacteria_10609_55_11
MIPEISKDKVRKRIHERIRARMEGTSGRPRLNVYRSLNHIYVQVIDDARGVTIASASTAQGGTKGQKRTGGNVASAKEIGKLIAQRAQEKGIKKVVFDRGGYLYHGRIKALAEAAREAGLEF*
>14_0903_12_40cm_Bacteria_4661_66_7
MIKRHDRKENRAKRHKRVRVHVAGTTQRPRLAVFRSLNHLYAQLIDDGASRTLAAASTVEMKVKGNGVAQAAEVGKAIAAKAKAAGVSSVVFDRGGFLYHGRIKALADAAREAGLEF*
>14_0903_12_40cm_Euryarchaeota_4735_64_14
MTQGPHYRTPFRRRREGRTDYRTRSKLLRSGKARIVVRKTLRQTIVQFVRAEATGDQVLASAQSLELKDRGWAAGTGNLPAAYLTGYLAGKRAAAKGVTDGILDLGTQRPSKGGRLFAALQGLLDSGVSVPHSPEVLPSKDRIRGAHIGEGLASQFDAVKTKLEAP*
>14_0903_12_40cm_Ktedonobacter_racemifer_4702_53_8
MIKRINANKARLRRHQRMRNHLEGSQERPRLCVFRSGQHIYAQVIDDTTGVTLAAASSIDESLRNFKPAPPQPVERTKEEKAEDEAAGERSPQLHIIEK*
>14_0903_12_40cm_Solirubrobacterales_4660_72_9
MTVKAKPQSRMRRRRRVRAKITGDEQRPRISVFRSNRGINAQLIDDSAGRTLVAVNWTEPELRELKRAERARRVGEVLAQRANAAGIERAVFDRGGYRYHGHVRALAEGAREGGLAL*
>14_0903_13_20cm_Acidobacteria_1218_57_5
MLNRPGKNATRQRVHDRIRKKVQGTAERPRLNVYRSLNHMYVQVIDDLHGKTLVSANTAEGEGKKTGGNVAAAKQVGKAIAERAKAKGITKVVFDRGGYIYHGRVKALADAAREGGLKF*
>14_0903_13_20cm_Acidobacteriales_1219_55_6
MLTQTSKNATRRRVHKRIRKKVLGTSERPRLNVYRSLNHIYVQVIDDLKGSTLVAASSAEGKKEVRTKGGNLAAAKSVGKAIADRAKAKGIEKVVFDRGGYIYHGRVKALADAAREAGLQF*
>14_0903_13_20cm_Bacteria_10557_55_8
MVTTRKLARQRVHQRIRKRVTGTAERPRLAVHFSGKHVYAQVIDDDAGRTLAAASTPADASTEKNKSAANRAAAEQIGKLIAERLLAKKVDRVVFDRGGFLYHGKVKALADAARAGGLKF*
>14_0903_13_20cm_Bacteria_1202_57_11
MASTRVRRLSRDLHRQRVHARVRTRVEGTPERPRLSVYRSLGHIYAQVIDDRSGKTLVSASSVDGETKKNLKGGGNIAAAKVIGKIVADRAKAAGVKKVVFDRGGYKYHGRVKALADAAREAGLQF*
>14_0903_13_20cm_Proteobacteria_1234_70_6
MAGHIKYVNPKQRKRVRRKIAIRLKLSGTPERPRLSVFRSARYVYAQAIDDTTGRVVAAASELEAALKTAVSGKPKKQRARAIGKAIGDKLLALNIKAVVFDRNGYIYHGRVKEVADGARDAGLTF*
>14_0903_13_30cm_Acidobacteria_4806_58_15
MLTKISKNHKRGHVHDRIRKKMQGTAERPRLNVYRSLNHIYVQVVDDLHGKTLVSASTAEGKKEDRRTGGNVAAAKAIGKVIAERAKAKGVTKVVFDRGGYI*
>14_0903_13_30cm_Acidobacteria_4851_65_16
MKIKTKDDRRVRIHLRQRKRISGTKERPRLSVFRSVTHIYAQVIDDMNGQTLVSASTVEPSLKGALEKAARGGNVKGAEAIGKAIAERSIERGITRVVFDRSGFLYHGRIRAVADAARKAGLEF*
>14_0903_13_30cm_Acidobacteria_4908_55_5
MLTRPGKNKTRQRVHDRIRKKVMGTAERPRLNVYRSLNHIYAQLVNDLEGVTITS
>14_0903_13_30cm_Acidobacteria_4932_58_16
MATTRVRKLSRDLHRQRVHERVRTKVDGTPERPRLCVYRSLGHIYAQVIDDRSGKTLVSASSVDGESKKNLKGGGNVAAAKVIGKTIAQRAKAAGVSKVVFDRGGYKYHGRVKALADAAREAGLQF*
>14_0903_13_30cm_Acidobacteria_4956_65_7
MRMKTKEDRRERIKHRIRKRVQGTEARPRLTVFRSVAHMYVQVVDDMTGRTIASASTVEPTVKGAMKKTERGGNIAGAKTIGKTIAERLIEKGVKRVVFDRNGFLYHGRVKAVADAAREAGLEF*
>14_0903_13_30cm_Acidobacteria_4990_57_9
MLTRTSKNTSRQRIHDRIRKKMVGTQERPRLNVYRSLNHIYAQVIDDLKGVTIAAASTAEGKKSDRTTGGNVASAKDVGKTIAERAKDKGITQVVFDRGGYLYHGRIKALADAAREAGLKF*
>14_0903_13_30cm_Actinobacteria_4855_70_17
MRAKVRGSAERPRLVVFRSNRGIEAQLVDDDTGRTLASASHLGLPKSFKGEKTAQAEAVGKALAAAAKSAGIDSCVFDRGGYLYHGRVKALADGAREGGLAF*
>14_0903_13_30cm_Actinobacteria_4882_65_7
MSDRSKTKRVARQRRHARVRKTVNGTPARPRLAVFRSNKHISAQIIDDRAGATLAAASSAEASMRATAHGKISEAKQVGQLIAERAKAKGISTVVFDRGGYVYHGRIVA
>14_0903_13_30cm_Actinobacteria_4884_69_8
MAVLTKPQQRLRRRRRVRAKVRGTAERPRLSVFRSNRGVFAQLIDDNEARTLVAVAWTETELRGLESIGQAKRAGELLAERAKQAGIETCVFDRGGYRYHGRVRALAEGAREGGLSF*
>14_0903_13_30cm_Alphaproteobacteria_4799_66_28
MAKFKNSTERRQARVRRAVKAGAKGRPRLSVFRSSKHIYAQIIDDLKGGTVAAASSMEKTMRDGGKTGANIEAAKAVGKLVAERAAEKGVKDVVFDRGRYLYHGRVKALADAAREAGLKF*
>14_0903_13_30cm_Bacteria_4796_57_9
MASAPVRKLSRDLHRQRVHQRVRTRVEGTPERPRLSVYRSLGHIYAQIIDDRSGKTLVSASSIDAETKKNLKGGGNVAAAKVIGKAIAERAKSAGVSKVVFDRGGYKYHGRVKALADAAREAGLQF*
>14_0903_13_30cm_Bacteria_4803_58_14
MIQRISKNEIRGRIHTRIRHRVRGTAERPRLAVYRSLGHIYAQLIDDMQGQTLVAAASSEKAMRAAAAEAAKGAAAKAEAAKVSAAKSAAAETAKPETDKAETAKRGAAAKSAGAEASKIAAPEKAAKAGATEKGAKGKGPKTGTAKVSGGNLAGAQLIGKTIADRAKQKGIKKVVFDRGGYLYHGRIKALADAAREAGLEF*
>14_0903_13_30cm_Bacteria_4804_57_9
MATKSVLKLSRNAHRQQVHHRVRQRVVGTLERPRLCVYRSLEHIYAQVIDDQSGRTLVSASSLDKATRAALKGGGNVAAAKIVGKTLAERSLAVGIQQVVFDRGGYRYHGRVQALANAAREAGLKF*
>14_0903_13_30cm_Bacteria_4805_60_6
MLKIASKDRVRRRVHVRIRKRVHGVEKRPRLNVYRSSSHIYAQVVDDPSGKTLVSASTRDKEVRKVLKSGGNVEAAKVVGKXXXXXXXXXXXXXTAADTPITGASKRSRTPRVKADWNSKAKQSAISVQPSATAIHGILIAEG*
>14_0903_13_30cm_Bacteria_4817_57_14
MLTKTSKNTNRRHIHERIRKKMQGSAERPRLNVYRSLNHIYVQIIDDLSGKTLVAASTAEGKKAERSSGGNVAAAKSLGKTIAERAQAKGVSKVVFDRGGYIYHGRVKALAEAAREAGLQF*
>14_0903_13_30cm_Bacteria_4823_55_8
MPKVSSNEVRLRIHERIRKRLRGAPARPRLAVFRSNKHIYAQIIDDSKGATLIAASSLDGDAKKGLKNGSNMAAAKAVGKLVAERAKAKGIDAVLFDRGGYLYHGRVKALAEAAREAGLKF*
>14_0903_13_30cm_Bacteria_4826_69_9
MFNDDRHQARRLRQARVRRKLRGDAERPRLCVFRSEKHMYVQVIADDTGRTLLAASTLAPDVRDQVTKPGSVAAAKRIGEIVGKRCVERGITAAVFDRNGFLYHGRVRAVAEGAREAGLKI*
>14_0903_13_30cm_Bacteria_4831_56_5
MIKKSRVARRATIKHRVRLKIAGTTDRPRLTVYRSLHHLYAQLVDDSKGKTLVSTSTLSKELREALKGVKAKKEIAKRVGMDVAKKAVALNVKKVVFDRNGYLYHGIVKAMADGAREAGLEF*
>14_0903_13_30cm_Bacteria_4832_68_9
MAKKLQEIDKVRAREKRHARVRARVSGDAERPRLCVFRSQRHLYVQVIDDARGVTLATASTLELRAAKTATANVTAAKKVGELIAGRLKDKGLERVVFDRGGYLYHGRVKAVADSARAAGLKF*
>14_0903_13_30cm_Bacteria_4841_53_9
MATKNKAEIRRGVHSRIRKKVRGSADRPRLAVFRSLNHIYAQLIDDDSGKTLATASTTEKSLGAATGGNISAAQQVGKTIAERAIAAGVSNVVFDRGGYLYHGRVKALLDATREAGLNKNEAGEKPKKEDNGN*
>14_0903_13_30cm_Bacteria_4853_55_13
MLTLTSKNVTRRRVHERIRKKVMGTSERPRLNVYRSLNHIYVQVIDDLKGVTLVSANSAEGNKETRRVGGNLAAAKNVGKVIAERAKAKGIEKVVFDRGGYIYHGRVKALADSAREAGLKF*
>14_0903_13_30cm_Bacteria_4871_58_6
MATFNRKTARARLHRRIRKKISGTAARPRLSIFFSGKHVYAQVIDDAAAKTLVAASTAEKDVLGKNKAAANRATAEVVGKVIAERALDKKIDKVVFDRGGFQYQGKVKALADAAREGGLKF*
>14_0903_13_30cm_Bacteria_4876_63_13
MKKSRLPRAARARRHLRVRERLAGTPELPRLAVFRSLNHIYAQIIDDSAGHTLVSASDLEAGVKSGRDGKKKSEVAGLVGDALAKKAKETGIASVVFDRGGFKYHGRVKALAEAARKAGLTF*
>14_0903_13_30cm_Bacteria_4917_66_8
MFKPIDTRIARQRRHRRIRVALSGTGQRPRLNVFRSLQHIYAQVIDDTSGITLAAASTNEADSRASVKGSKTDRARVAGKTIAERAREKGIDSVVFDRGGYLYHGRVKALADAAREAGLDF*
>14_0903_13_30cm_Bacteria_4927_68_6
MIKHKDRNESRQRRHLRIRRAVQGNGERPRLSVFRSLAHIYAQVIDDRSQRTLAAASTLDPEIKAEAAGVKKSDAGRLVGRLIARRAQAKGIRRVVFDRGGYLYHGRVKALADGAREGGLEF*
>14_0903_13_30cm_Bacteria_4942_54_11
MATARKAARQRVHQRIRKKVAGTADRPRLAVHFSGKHIYAQVIDDDAGRTLASASTMEGSLLGDNKSAANRAAAEQIGKTIAERLLGQKLDRVVFDRGGFLYHGKVKALADAARASGLRF*
>14_0903_13_30cm_Bacteria_4946_69_16
MATNQKIVARDRRRARVRRRVRGTEERPRLSVFRSDKHTYAQVVVDTSGQTLLTVSTRSPELRGELAKTRDVAAAKQVGLLTARRCQEKGIKRVIFDRNGFLYHGRVRAVAEGAREGGLEF*
>14_0903_13_30cm_Bacteria_4968_56_13
MATTTRKAARQRVHLRIRKKVAGTAQRPRLAVHFSGKHVYAQVIDDDAGRTLAAASTAERALLAKDKAAANQAAAELVGKAIAERSLAKKLDRVVFDRGGFLYHGKVKALADAARAGGLKF*
>14_0903_13_30cm_Bacteria_4981_58_6
MRPDEKQRLSQLRRWRIRKKVAGTKDCPRMSVKFTNQHIYVQFINDAQGVTLASASTVGQPAGGEKRAANAATAKRVGALAAEAARNKGINKVVFDRGGARYHGKVKVLADAAREAGLQF*
>14_0903_13_30cm_Bacteria_4982_55_14
MATFRKAARQRIHRRIRKKVAGTAQRPRLAVHFSGKHIYAQVIDDDAGRTIAAASTAESSLLGETKAHANQAAAELVGKAIAERSLAKNLDRVVFDRGGFHYHGKVKALADAARAGGLKLTHAGQTGLRRQRVTRVKKSCLSIAVPKS*
>14_0903_13_30cm_Bacteria_5177_56_11
MASVPVRRLSRDLKRQRVHDRVRMKVSGTSERPRLCVYRSLDHIYAQIIDDRAGKTLVAASSADKGTKKNLKGGGNVAAAKVVGKEIAERAKAAGVAKVVFDRGGYKYHGRVKALADAAREAGLQF*
>14_0903_13_30cm_Bacteria_5203_56_6
MSIFFSGKHVYAQVIDDDAGKTLLAASTAEKALLGKNKPAANRASAEVIGKAIAERAKGKKIDNVVFDRGGFQYQGKVKALADAAREGGLRF*
>14_0903_13_30cm_Betaproteobacteria_4811_62_7
MNKKDARIRRSRKTRLRISEQCATRLVVSRSNCHIYAQIVAPEGNRVLASASTVEGDVRKDLKNGGNKSAAAIIGKRIAEKAKSLGIDTVAFDRAGFKYHGRVKALAEAAREGGLKF*
>14_0903_13_30cm_Betaproteobacteria_4861_65_15
MNKKDARARRSRKTRLRIAEQRAHRLVVGRSSNHIYAQIIAPSGDRVLVSASTLEADVRKELKNGGNRAAATVVGKRIAAKAKTAGIETVAFDRSGFKYHGRVKALADAAREGGLKF*
>14_0903_13_30cm_Betaproteobacteria_4874_67_16
MSAKNEARLRRARQTRLKIREVGAVRLTVHRTNTHIYAQLISASGDKVLATASSVEKEVRAQLKHGANRKAAELIGQRIAAKAKEKGIEKVAFDRAGYRYHGRIKALADAARAGGLKF*
>14_0903_13_30cm_Betaproteobacteria_4912_61_9
MNKKQARIRRAGQTRARIAEQRANRLVVSRSNCHIYAQIIAPAGDKVLASASTLEAEVRQDLKSGGNKPAAALVGKRIAEKAKALGIGAVAFDRSGYRYHGRVKALADAARESGLKF*
>14_0903_13_30cm_Betaproteobacteria_5017_62_15
MSNKYNLDPRTRRARKTRIRIAEQRATRLTVGRSNAHIYAQIIAPSGDKVLASASTLEADVRKTLKNGGNKAAAVVVGKRIAEKAKALGIDAVAFDRAGFRFHGRVKALADAAREGGLKF*
>14_0903_13_30cm_Deltaproteobacteria_5016_55_6
MNRRGDIARLRRKVRVRHKVVGTDARPRVCVFRSNKHIYAQVISDTQGKTLAAVSTLAGELADSAEKSKGVEVAKQVGLALAKVCKQKNISKVIFDRNGFLFHGRVKALADGAREGGLEF*
>14_0903_13_30cm_Gemmatimonadetes_4837_61_12
MPKMARPKSREQLRTRRHFRLRKKVVGSAERPRLVVYRSLKHIYAQLVDDATQRTILTVTDSGLEGKPTAKSVEVGKRIAAKAKDAGVKRVVFDRAGYQYHGRVKGVADGAREGGLEF*
>14_0903_13_30cm_Gemmatimonadetes_4945_69_32
MRTIHKMRTQENRRYRRHLRVRRKVAGSAERPRLVVFRSSKHIYAQIVDDSRGVTLVGAADTSEGLQVDGKGKTAKSFGLGRLVAAKAKEKGITKVVFDRGGYQYHGRVKAVAEGARKGGLEL*
>14_0903_13_30cm_Nitrospirae_4802_57_10
MNTADKANQLTRRKQRVRKRVFGTAERPRLNVFRSRSHIYAQIVDDLKGATLAAASSLDKSLRTSVKSTGSIAGAKAVGKLLAERAKAAKVQAVVFDRGGRMYHGRVKALAEASREGGLQF*
>14_0903_13_30cm_Nitrospirae_4810_58_12
MSQSKREQDRERRHQRVRRRVYGTPARPRLNVFRSTAHIYAQVIDDTAGRTLVSASSQEEAVSGTLKTGGNVQAAAAVGRLIAERALSAKLTAVVFDRGGYRYHGRVKALAEASRERGLRF*
>14_0903_13_30cm_RBG_16_RIF_WS3X_71_46_curated_4845_70_10
MSGRHDQVERRRIRRYRIRKRVSGTAERPRLSVFRSAKHIYAQLVDDQRGLTLAAASSREALAPAGEAARRIGLSAAVGRRLAERAKEKGIARACFDRGGYRYHGRIKALADGARSAGLEF*
>14_0903_13_30cm_RBG_16_RIF_WS3X_71_46_curated_5059_69_5
MSGRHDKMELRHIRHLRIRKKIRGTGARPRLSVFRSSTHIYAQLVDDLQGVTLAAASSRDDLESRVEGKGRVAVSGAVGKLLAERAKAKGITVVAFDRGGFMYHGRVKALADGARAGGLEF*
>14_0903_13_30cm_Rhizobiales_4873_60_7
MASKLVKMEFRRSRVRKALRAAGKLRPRLSVFRSAKNIYAQVIDDQRGMTLAAASTLEEGFKKGGKTGADKDAAAAIGKLIAERAVKAGIETVVFDRGAYLYHGRVKALADGAREGGLKF*
>14_0903_13_30cm_Verrucomicrobia_4807_59_6
MKQDLRRRRHWRVRMKVIGTPERPRMSVRFTGKNVYVQFIDDNAGHTVAAVSSLGKPVPDRRQSAANVTGAARLGKLAAAAARAKGIEQVVFDRGSARYHGKVKALADAAREAGLKF*
>14_0903_13_30cm_unknown_4933_52_11
MADGPRYSVPFRRRREGRTDYKLRRALVRSGKPRAVVRVTNKYVYVQITDAELRGDIVRAAASSKELAKMGWKGATGNVPSAYLTGALAARRALAKGVKEAVLDIGLKSSTKGSKLFAVLKGLSDGGLEVPHSDGPLPGKDRIGGAHISEYAKKLSGESDVYRKTFSGYLKRGLKPEELSNHFEQVRQQIQSAPIEAKA*
>14_0903_13_30cm_unknown_4948_52_13
MADGPRYSVPFRRRREGRTDYKLRRALVRSGKPRAVVRVTNKYVYVQITDAELRGDIVRAAASSKELAKMGWKGATGNIPSAYLTGALAARRAVAKGIKEAILDIGLKSSTKGSKLFAVLKGLSDAGLEIPHSDGPIPAKDRIGGAHISEYAKRLSGETDVYRKTFSGYLKRGLKPEELSNHFEQVRQQIQSAPIEAKA*
>14_0903_13_40cm_Alphaproteobacteria_1359_63_7
MATVADRTLRRTAKVRRKVRRAAGTRARLTVFRSSQHIYAQVIDDANSQTVVSASSLEKEMRGGLKTGANIEAAKAVGKRLAERATAKGIKEVVFDRGGYLYHGRVKALADAAREGGLNF*
>14_0903_13_40cm_Bacteria_1351_69_7
MRALHRVRTREDRRYRRHLRVRKRVVGTPVRPRLVVFRSSKHIYAQLVDDTKGVTLVGAADRSEGVTAEGKGKTARSFGLGQLIARKAKEKGITKVVFDRGGYQYHGRVKAVADGARKGGLEF*
>14_0903_13_40cm_Bacteria_1360_58_7
MASARVRKLSRDLHRQRVHERVRTRVEGTPERPRLSVYRSLGHIYAQVIDDRSGKTLVSASSVDGETKKSLKGGGNIAAAKVIGKIVAERAKAAGVNKVVFDRGGYKYHGRVKALADAAREAGLQF*
>14_0903_13_40cm_Bacteria_1368_63_9
MKKSRLPRAARARRHLRVRERLTGTTERPRLAVFRSLNHIYAQLIDDSAGHTLVSASDLEADLKSVRDGKKKSEVAGLVGEALAKRAKEKGIGSVVFDRGGFMYHGRVKAFAEAARKAGLTF*
>14_0903_13_40cm_Bacteria_1396_70_5
MFRSLSHIYAQLIDDEAGKTLVAASSGDVKDAKGSKTERAKAVGTTLGERAKAKGIAEAVFDRGGYRYHGRVKALGDGARSAGLRF*
>14_0903_13_40cm_Bacteria_1416_54_6
MLTLTSKNVTRRRVHERIRKKVMGTSDRPRLNVYRSLNHIYVQVIDDLKGVTLVSANSAEGNKETRRVGGNLAAAKNVGKVIAERAKAKGIEKVVFDRGGYIYHGRVKALADSAREAGLKF*
>14_0903_13_40cm_Euryarchaeota_1366_64_11
MKQGPHYRVPFRRRREGRTDYRSRAKLLRSGKPRVVVRKTLNQTIIQFIVADAGGDRVVATAQSLELKERGWAAGTGNLPAAYLTGYLAGKRATAKGVSAAILDLGLQRPSKGGRLFAALQGLLDSGVAVPHSPDVLPSKERVRGAHIGESIPTQFDAVKAKLEAP*
>14_0903_13_40cm_Euryarchaeota_1386_65_10
MTQGPHYRVPLRRRREGRTDYRVRAKLLRSGKPRAVVRKTLRQMIVQLVVAEATGDRVLATAQSSELKEHGWSAGTGNLPAAYLTGYLAGRRASAHGLKEAILDLGGQRPSPGGRLFAALQGLLDSGVAVPHSPDVLPAKERVRGTHIGAELGQLFDTVKKKLEAP*
>14_0903_13_40cm_Euryarchaeota_1413_65_11
MTQGPHYRTPFRRRREGRTDYRTRSKLLRSGKPRIVVRKTLRQTIVQFVRAEAAGDQVLASAQSLELKDRGWAAGTGNLPAAYLTGYLAGKRAAAKGVTDGILDLGTQRPSKGGRLFAALQGLLDSGVSVPHSPEVLPSKDRIRGAHIGEGLASQFDAVKTKLEAP*
>14_0903_13_40cm_Euryarchaeota_1427_64_8
MKQGPHYRVPFRRRREGRTDYRARSKLLRSGKPRVVVRKTLSQTIVQFIVADPTGDRVVATAHSLELKERGWAAGTGNLPAAYLTGYLAGKRASAKGVTEAILDLGLQRPSKGGRLFAALQGLLDSGVSVPHSPDVLPTKERVRGAHIGESIPTQFDAVKTKLEAP*
>14_0903_16_20cm_Acidobacteriales_5411_55_10
MLTQTSKNATRRRVHKRIRKKVLGTSERPRLNVYRSLNHIYVQVIDDLKGSTLVAASSAEGKKEVRTKGGNLAAAKSVGKAIADRAKAKGIEKVVFDRGGYIYHGRVKALADAAREAGLQF*
>14_0903_16_20cm_Actinobacteria_5406_68_7
MSVATKPQRRLRRRRRVRAKVRGSAERPRISVFRSNRGIFAQLVDDDAGRTLAAVTWTESELKPLGRLDQARRAGALLGERAKAGGIERAVFDRGGYQYHGRVKAFADGAREAGLHF*
>14_0903_16_20cm_Bradyrhizobium_5408_60_11
MSRLKITNARRKQRVRLSLRRSAGGRPRLSVFRSSKHIYAQVIDDLKGETLASASSLEKTLRERGNTGANIDAAKAVGKLLAERAVKNGVTEVVFDRGAYLYHGRVKALADAARESGLSF*
>14_0903_16_20cm_Conexibacter_woesei_5407_74_7
MSLATKPVNRLRRRRRVRAKVRGTAERPRISVFRSNRGIGAQLIDDERGHTVAAASWIEAGVRDLGRMEQAERIGRLLAERAQAAGVQRAVFDRGGYRYHGRVRKLAEGAREGGLAI*
>14_0903_16_20cm_Proteobacteria_5401_68_9
MITTKKERRLRRAVKTRAHIRDLGVARLTVHRTPRHIYAQVVDAAGAKVIAAASTVQETLRAGLKGTGNVEAAKAVGRAIAERAKAAGVSRVAFDRSGFHFHGRVKALADAAREAGLEF*
>14_0903_16_20cm_Proteobacteria_5405_67_12
MIITKKQRRQRRAVKARAHIRALAVARLSVHRTPRHIYAQVTDPVGAKVIAVASTLQEAVRQGLKNTGNVEAAKAVGRAIATRAKAAGVSKVAFDRSGFQFHGRVKALADAAREAGLEF*
>14_0903_16_30cm_Bacteria_5517_69_12
MRSTHKVRTREDRRHQRHLRVRHKVSGSSGRPRLVVFRSSKHIYAQIVDDTRGVTLVGAADRSEGVTVEGKGKTARSFALGQLVARKAKEKGITKVVFDRGGYQYHGRVKAVADGARKGGLEF*
>14_0903_16_30cm_Bacteria_5518_68_8
MARESRREGRGRRHERVREKIRGSASRPRLAVFRSLVHIYAQLIDDDAGATLVTASSVNAKEIKASKSERAKAVGTTLGERAKAKGIGVAVFDRGGYRYHGRVKALADAARAAGLKF*
>14_0903_16_30cm_Bacteria_5521_66_8
MIKPQDRKVNRSKRHRRVRVHVAGTSQRPRLAVFRSLNHVYAQLIDDTSSRTVAAASTVALKAKGNGMTQAMEVGKAIAAKAKAAGVNSVVFDRGGFLYHGRIKALADAAREAGLEF*
>14_0903_16_30cm_Bacteria_5547_55_9
MATTRKAARQRVRRRIRKKVAGTAQRPRLAVHFSGKHVYAQVIDDDAGRTLAAASTRESSLLDKNKIGANQAAAELIGKAIAERLLAKKLEQVVFDRGGFLYHGKVKALADAARAGGLKF*
>14_0903_16_30cm_Bacteria_5561_55_9
MRTTRKAARQRIHQRIRKKISGTAERPRLAVHFSGKHVYVQAIDDTAGRTLAAASTREPSFRSQKAAANRAAAEQIGKIIAERLLKKKLDHVVFDRGGFLYHGKAKALADAARAGGLKV*
>14_0903_16_30cm_Rokubacteria_5524_69_12
MITKERRAARDLRHRRVRRYVRGSATRPRLAVFRSLNHIYAQLIDDDAGRTLLAADSRSKTFRAQHTTGGNVAAAKAVGELLAQQAKARGIDRVVFDRGGYRYHGRVKALADAARAGGLGF*
>14_0903_16_30cm_Rokubacteria_5554_70_10
MITRDRRSPRDKRHYRLRRYLRGSSARPRLAVFRSLGHIYAQLVDDDAGRTVLAADSRSKTFLEQHKTGGNVAAAKAVGALLADRAKAAGIQSVVFDRGGYKYHGRVKALADAARAGGLTF*
>14_0903_16_30cm_Verrucomicrobia_5531_55_9
MATFNRKAARERLHRRIRKKISGTLARPRLSIYFSGKHVYAQVIDDDAGKTLIAASTAEKDVLGKNKAAANRASAEVVGKVIAERALGKKIDKVVFDRGGFQYQGKVKALADAAREGGLKF*
>14_0903_16_40cm_Bacteria_5660_68_9
MVHEHDKDRAREKRHARVRARVRGDAARLRLCVFRSLNHLYVQAIDDQRGVTVTSASTLDLRGGTVKTGNVQAAKKVGELIAARLKEKGLETVVFDRGGYLYHGRVKAVADAARAAGLKF*
>14_0903_16_40cm_Bacteria_5672_60_9
MLNIASKDRVRRRAHYRLRKRVKGAEKRPRLNVYRSLNHIYGQIVDDQSGRTLVSASTLDKEVRKTLKSGGNVEAAKVVGRILAARAKAAGFTRVAFDRGGYTYHGRVKALAEAAREGGMKF*
>14_0903_16_40cm_Bacteria_5699_54_17
MATIRKAARQSVHRRIRKKVAGTAQRPRLSVHFSGKHVYAQVIDDDAGRTLAAASTAEPSLVGKDKAAANKTAAEHVGKAIAERLLAKKLERVVFDRGGFLYHGKVKALADAARAGGLKF*
>14_0903_16_40cm_Bacteria_5729_55_13
MRPEKKEDLGRRRHWRVRKKVIGTPERPRMSVKFTGRNIYVQFIDDNAGRTLAAVSSLSKAVPDRAPLAANVTGATRLGKMAAETAKAKGIEQVVFDRGSARYHGKVKALADAAREAGLKF*
>14_0903_16_40cm_Bacteria_5767_56_23
MPKVSSNEVRLRIHERIRKRLTGSPARPRLAVFRSNKHIYAQIIDDSKGTTLLAASSLDGSAKKDLKNGSNVAAAKAVGTLVAERAKAQGIDAVLFDRGGYLYHGRVKALAEAAREAGLKF*
>14_0903_16_40cm_Bacteria_5789_68_8
MRQKVRGSAARPRLAVYRSLTHIYAQLIDDDAQRTLASASSLDKKDGKKSEQAAAVGQALGERAKQAGIEEAVFDRGGYKYHGRVKALAEAVRKTGVKV*
>14_0903_16_40cm_Gemmatimonadetes_5663_66_11
MRSVRKIKTSADRRYRRHLRVRKKVEGTPERPRLVVFRSSKHIYAQLVDDERGLTLAGATDTSEGVQVEGKGKVARSFAVGKLIAAKAKEKGIAKVVFDRGGYQYHGRVKAVADGARKGGLEF*
>14_0903_16_40cm_Gemmatimonadetes_5723_70_7
MRPVRKIKTRAHRRARRHLRVRKRVTGTAQHPRLVVFRSSKHIYAQVVDDSTGTTLVGAGDTSEGIQVEGKGKVAKGFALGQLIAQKAKARGIAKVVFDRGGYQYHGRVKALADGARKGGLEF*
>14_0903_16_40cm_Proteobacteria_5707_69_7
MSRIAKAPVELPAGVTATIAADAVTIKGAKGSLSLPLTAGVSVVQTDKKLQIRFDAEGLARMRAGATRAHLANMVRGVTRGYEKKLELVGVGFRAQVQGKSGRALRRRADHPQGGEEEVITTKKERRLRRAVKTRAHIRDLGVARLTVHRTPRHIYAQVVDAAGAKVIAAASTVQETLRAGLKGTGNVEAAKAVGRAIAERAKAAGVSRVAFDRSGFHFHGRVKALADAAREAGLQF*
>14_0903_16_40cm_Rokubacteria_5695_68_10
MITKERRASRDIRHRRLRRFLRGSETRPRLAVFRSLNHIYAQLVDDDAGRTLLAVDSRSKVFRARQPSGGNVAAAKLVGELLAEKAKAQGIQRVVFDRGGYMYHGRVKALADAARAGGLVF*
>14_0903_16_40cm_unknown_5768_52_12
MADGPRYSVRFRRRREGRTDYKLRRALVRSGKPRAVVRVTNKYVYVQITDAELRGDIVRAAASSKELAKMGWKGASGNIPSAYLTGTLAARRAIAKGVKEAVLDIGLKSSTKGSKLFAVLKGLSDAGLQVPHSDGPLPDKGRIGGAHISEYAKKLSGETDVYRKTFSGYLKRGLKPEELSNHFEQVRQQIQSAPIEAKA*
>14_0919_02_20cm_Alphaproteobacteria_5897_63_7
MATVADRTLRRTAKVRRKVRRAAGTRARLTVFRSSQHIYAQVIDDANSQTVVSASSLEKEMRGGLKTGANIEAAKAVGKRLAERATAKGIKEVVFDRGGYLYHGRVKALADAAREGGLNF*
>14_0919_02_20cm_Bacteria_5904_68_7
MIIKDRRASRNLRHDRLRRHVRGSAGRPRLAVFRSLNHIYAQVIDDDAGRTIVAVDTRSKEFRQGHKTGGNVAAAKVIGELLGQRAKAQGIERVVFDRGGYKYHGRVKALAEAARAAGLVF*
>14_0919_02_20cm_Bacteria_5930_55_12
MVTTRKLARQRVHQRIRKRVTGTAERPRLAVHFSGKHVYAQVIDDDAGRTLAAASTAERASTEKNKSAANRAAAEQIGKTIAERLLAKKVDRVVFDRGGFLYHGKVKALADAARAGGLKF*
>14_0919_02_20cm_Betaproteobacteria_5881_65_14
MIDKKAARLRRASQTRRKIRELAKVRLAVHRTNTHIYAQLRSVDGKVLTSASTMEKEVRTALPNGGNKAAAVAVGKRIAEKAKGLGIEAVAFDRSGYKYHGRVKALADAAREAGLKF*
>14_0919_02_20cm_Gemmatimonadetes_10567_69_17
MRTIHKVRTRDSRRYRRHLRVRRKVAGSPERPRLVVFRSSKHIYAQIVDDARGVTLVGAADTSEGLQVDGKGKTAKSFGLGRLLAAKAKEKGITKVVFDRGGYQYHGRVKAVADGARKGGLEL*
>14_0919_02_20cm_Proteobacteria_5895_67_15
MIITKKQRRLRRAVKARAHIRALAMARLSVHRTPRHIYAQVTDPVGAKVIAVASTLQEAVRQGLKNTGNVEAAKAVGRAIATRAKAAGVSKVAFDRSGFQFHGRVKALADAAREAGLEF*
>14_0919_02_20cm_Rokubacteria_5893_69_7
MITRDRRSPRDKRHYRLRRYVRGSSGRPRLAVFRSLGHIYAQLVDDDAGRTVLAVDSRSKTFLAQHKTGGNVAAAKAVGTLLADKAKAAGIQSVVFDRGGYQYHGRVKALADAARAGGLTF*
>14_0919_02_20cm_Rokubacteria_5917_70_9
MIIKERRVARDLRHRRVRRYVRGSAARPRLAVFRSLNHIYAQLIDDDAGRTVLAVDSRSKAFRAEHRTGGNIAAAKVVGALLAQQAKGRGIERVVFDRGGYKYHGRVKALADAARAGGLVF*
>14_0919_05_20cm_Acidobacteria_1516_65_6
MKITTKDDRRHRIQLRQRKRIMGTKERPRLSVFRSVSHIYAQVIDDLSGQTLVSASSIDPKVKGSLGKGVTGGNLKGAEAIGRTIAERSIEKGIKRVVFDRSGFLYHGRIRAVADAARKGGLEF*
>14_0919_05_20cm_Actinobacteria_1528_70_7
MDGTGYREDLRQRRHRRVRKKVFGTPERPRLAVFRSNRHISAQVIDDLHGRTLAAASTLEPELRGQSTANVAAATAVGQLLGSRARASGVTRVVFDRGGFLYHGRVAAVAEAARQTGLEL*
>14_0919_09_20cm_Acidobacteria_1647_57_9
MASASVRKLSRDLHRQRVHERVRTRVEGTPERPRLSVYRSLGHIYAQVIDDRSGKTLVSASSIDAETKKNLKGGGNVAAAKVIGKTIAERAKAAGVNKVVFDRGGYKYHGRVKALADAAREAGLQF*
>14_0919_09_20cm_Actinobacteria_1656_69_7
MSVLTKPEARRRRHRRVRGKVQGTSERPRFVVSRSNRGISAQLVDDMQGKTLASASSLQIKSFDGNKTDQAAEVGKLLAQNAKKAEIEVVVFDRGGYLFHGRVKALADAAREGGLRF*
>14_0919_09_20cm_Bacteria_1653_55_12
MATNRKATRQRIHARIRKKVSGTAERPRLAVHFSGRHVYAQVIDDDAGKTMAAVSTLQKDLAGKKAAANRESAERVGKAIAEKLLAKKVENVVFDRGGYIFHGKVKALADAAREGGLKF*
>14_0919_09_20cm_Bacteria_1660_55_7
MATNRKATRQRIHARIRKKVSGTAERPRLAVHFSARHVYAQVIDDDAGKTLAAVSTLQKDLAGKKTAANRESAERVGKAIAEKLLAKKVENVVFDRGGYIFHGKVKALADAAREGGLKF*
>14_0919_09_20cm_Bacteria_1671_55_7
MATFNRKAARERLHRRIRKKISGTSARPRLSIYFSGKHVYAQVIDDDAGKTLIAASTAEKDVLGKNKAAANRASAEVVGKVIAERALGKKIDKVVFDRGGFQYQGKVKALADAAREGGLKF*
>14_0919_09_20cm_Bacteria_1673_55_10
MAINRKATRQRIHQRIRKKVSGTAERPRLAVHFSAHHVYAQVIDDDAGKTLAAVSTLQKDLAGKKAAANRESAQRVGKAIAEKLLAKKVENVVFDRGGYIFHGKVKALADAAREGGLKF*
>14_0919_09_20cm_Bradyrhizobium_1652_62_11
MSRAKVTNARRKQRVRLSLRRSAGGRPRLSVFRSSKHIYAQVIDDLKGETLASASSLEKSMREAGNTGANIDAAKAVGKLLAERAVKNGVKEVVFDRGSYLYHGRVKALADAARESGLSF*
>14_0919_09_20cm_Sphingomonadales_1655_67_6
MAKLTLFERRRQRVRTSLRKRAGSRPRLSIHRSGKHIYAQVIDDVAGRTVASASTVDKDLRGQTGATVSGAQEVGKRLAERAKEAGVTQVVFDRGGFLFHGRVKALADAAREGGLEF*
>14_0919_12_20cm_Acidobacteria_1789_58_8
MLSRPGKNATRQRVHDRIRKKLQGTAERPRLNVYRSLNHIYVQVVDDLNGKTLVSASTAESEGKKSGGNVAAAKEIGKAIAERAKAKGITKVVFDRGGYIYHGRVKALADAAREGGLKF*
>14_0919_12_20cm_Bacteria_1758_59_7
MRPEKKQDLGRRRHWRVRKKVIGTPERPRMSVKFTGKNIYVQFIDDNAGRTLAAVSSLSKAVPDREPLAANVTGATRLGKMAAETAKAKGIEQVVFDRGSARYHGKVKALADAAREAGLKF*
>14_0919_12_20cm_Bacteria_1773_55_7
MATIRKAARQRVHQRIRKKVAGTAQRPRLAVHFSGKHVYAQLIDDDTGRTLAAASTTERSLLDKDKAAANKTAAEQIGKTIAERSLAKKLERVVFDRGGFLYHGKVKALADAARAGGLKF*
>14_0919_12_20cm_Bacteria_1787_55_6
MATTRKAARQRVRRRIRKKVAGTAQRPRLAVHFSGKHVYAQVIDDDAGRTLAAASTRESSLLDKNKIGANQAAAELIGKAIAERSLAKKLERVVFDRGGFLYHGKVKALADAARAGGLKF*
>14_0919_12_20cm_Ktedonobacter_racemifer_1829_53_9
MIKKFNANEARLRRHQRMRNHLEGSQERPRLCVFRSGQHIYAQVIDDTTGVTLVAASSIDESLRDFKPAPPLSVERTKEEKAEEEAPVEMAAEVAPTRGRGARAEKPAQKATGKGGQPQKGGSSGKGGKPFTQVKTLLPSAQKSAAKTPVEALASIAHNRKVATAREVGKLVAQRAKEKGISRVVFDRGGYTYHGRIAALAEGAREVGLDF*
>14_0927_02_20cm_Bacteria_1922_67_12
MREKIRGSAERPRLAVFRSITHIYAQLIDDDSGRTLVTATDLDLRPATASPSPAEPQSKAAKDGKGNKSERAKAVGSMLGEKAKAKGIAEAVFDRGGYRYHGRVKALGDAARSAGLRF*
>14_0927_02_20cm_Betaproteobacteria_1910_66_14
MIDKNLARLRRARQTRLRIRAVGAVRLTVHRTNGHIYAQLTSAAGDKVIASASTLEKDVRSQVKNGGNRKAAEIVGQRIAVKGKEKGIEKVAFDRAGYKYHGRVKALAEAARASGLKF*
>14_0927_02_20cm_Deltaproteobacteria_1930_68_11
MSASTNMKKQLLRLRRKAHIRKKVEGSQERPRLSVYRSLNHIYAQVIDDVSGKTLAAASTLSPELKDGKGKKKELAKEVGKLVAKKCQEKQIAAVVFDRNGFMYHGRIAAVAEGAREGGLKL*
>14_0927_02_20cm_Proteobacteria_1912_67_13
MIITKKQRRLRRAVKARAHIRALAMARLSVHRTPRHIYAQVTDPVGAKVIAVASTLQEAVRQGLKNTGNVEAAKAVGRAIATRAKAAGVSKVAFDRSGFQFHGRVKALADAAREAGLEF*
>14_0927_02_40cm_Bacteria_2065_55_7
MRTTRKAARQRIHQRIRKKISGTAERPRLAVHFSGKHVYVQAIDDSAGRTLAAASTREPSFRSQKAAANRAAAEQIGKIIAERLLKKKLDHVVFDRGGFLYHGKAKALADAARAGGLKV*
>14_0927_05_20cm_Acidobacteria_2153_57_9
MASARVRKLSRDLHRQRVHQRVRTRVEGTPERPRLCVYRSLGHIYAQVIDDRSGKTLVSASSIDGDTKKKLKGGGNVAAAKVIGKTIAERAKTAGVSKVVFDRGGYKYHGRVKALADAAREAGLQF*
>14_0927_05_20cm_Alphaproteobacteria_2149_63_9
MATVADRTLRRTAKVRRKVRRAAGTRARLTVFRSSQHIYAQVIDDANSQTVVSASSLEKEMRGGLKTGANIEAAKAVGKRLAERATAKGIKEVVFDRGGYLYHGRVKALADAAREGGLNF*
>14_0927_05_20cm_Bacteria_2170_55_9
MATTRKAARQRVHQRIRKKVAGTAQRPRLAVHFSGKHVYAQVIDDDAGRTLAAASTTEPSLHGKDKTAANQAAAELIGKTIAERSLAKKLERVVFDRGGFFYHGKVKALAEAARAGGLKF*
>14_0927_05_20cm_Bacteria_2171_66_7
MIKRQDRKVNRSKRHKRVRVHVVGTPERPRLAVFRSLNHLYAQLIDDTASRTVAASSTIELKAKGNGLTQAIEVGKAIATKAKAAGVNSVVFDRGGFLYHGRIKALADAAREAGLEF*
>14_0927_05_20cm_Euryarchaeota_2162_65_6
MKQGPHFRVPFRRRREGQTDYRVRSRLLRSGKTRVVVRKTLNQTIVQFVSVDPGGDKVLAAAQSRELKEHGWSAGTGNLPAAYLTGFLAGRRASAKGLKEAVLDLGVQRPSKGGRLFAALQGLLDAGVAVPHSPDVLPAKERVRGAHIGDQVGKLFDAVKSKLEAS*
>14_0927_05_20cm_Gemmatimonadetes_2145_69_13
MRAIHKIRTQASRRYRRHLRVRRKVGGSPERPRLVVFRSSKHIYVQVVDDTRGVTLVGAADSSEGIEVEGKGKTAKSFALGRLIAVKAKAKGITKVVFDRGGYQYHGRVKAVADGARKGGLEF*
>14_0927_05_20cm_Ktedonobacter_racemifer_2220_52_8
MIKKFNANKARLRRHQRMRNHLEGSQERPRLCVFRSGQHIYAQVIDDTTGVTLVAASSIDESLRDFKPAPPPSAERTREEEASVEMAAEVAPTRGRGARAEKPAQKATGKGGQPQKGGSSGKGGKPFTQVKTLLPAAQKSAAKTPVEALASIAHNRKVATAREVGKLVAQRAKEKGISRVVFDRGGYTYHGRVAALAEGAREVGLDF*
>14_0927_05_40cm_Armatimonadetes_2321_65_11
MLKRSDRNVLRLQRHTRLRKRMAGSPQRPRLSVFRSLKHMYAQIVDDSRGVTLAAASTMDPELRVQAKGKKKSEAGDLVGQLIARRALEKGIKQVVFDRGGYKYHGRIKALADAARKAGLEF*
>14_0927_05_40cm_Bacteria_2305_68_11
MIKRQDRKVNRTKRHKRVRVHVAGTKERPRLAVFRSLNHLYAQLIDDGSSHTLAAASTLEMKAKGNGLAQAAEVGKAIATKAKAAGVSSVVFDRGGFLYHGRIKALADAAREAGLEF*
>14_0927_05_40cm_Bacteria_2310_66_7
MKSKATPRLTGRTRRHIRIRKKVMGTAERPRLTVFRSLNHIYAQLVDDLTGRTILTVSSMDKEVAPRLKETKGKIEAGKLVGKQIAARAKEKGIERVCFDRSGYLYHGRVKAVAEGAREGGLNF*
>14_0927_05_40cm_Bacteria_2314_68_10
MRQKVRGSAARPRLAVYRSLTHIYAQLIDDDAQRTLASASSLDKKDGKKSEQAAAVGQALGERAKQAGIEEAVFDRGGYKYHGRVKALAEAVRKTGVKV*
>14_0927_05_40cm_Bacteria_2349_55_8
MATIRKAARQRVHQRIRKKVTGTAERPRLSVHFSGKHVYAQVIDDNSGRTLAAASTAERSLVGKDKAAANKTTAEQVGKAIAERSLAKKLERVVFDRGGFLYHGKVKALADAARAGGLKF*
>14_0927_05_40cm_Bacteria_2367_66_6
MIKRHDRKENRAKRHKRVRVHVAGTTQRPRLAVFRSLNHLYAQLIDDGASRTLAAASTVEMKVKGNGVAQAAEVGKAIAAKAKAAGVSSVVFDRGGFLYHGRIKALADAAREAGLEF*
>14_0927_05_40cm_Rokubacteria_2323_69_8
MITKERRAARDIRHRRLRRHVIGSGARPRLAVFRSLNHIYAQLVDDEVGRTLLAVDSRSKAFRARQPSGGNVAAAKLVGELLAEKAKAQGIQRVVFDRGGYMYHGRVKALADAARAGGLVF*
>14_0927_05_40cm_Verrucomicrobia_2334_55_12
MATFNRKAARERLHRRIRKKISGTSTRPRLSIYFSGKHVYAQVIDDDAGKTLIAASTAEKDVLGKNKAAANRASAEVVGKVIAERALGKKIDKVVFDRGGFQYQGKVKALADAAREGGLKF*
>14_0927_09_20cm_Acidobacteria_6034_64_8
MKIKTTKDRRHRIALRQRKRISGTAERPRLRVFRSVSHIYAQVIDDMSGTTLASAASTEPSLKSALSGKARGSNVSGAKALGKTIADRLKEKGISRVVFDRGGYLYHGRVKALADAAREGGLQF*
>14_0927_09_20cm_Bacteria_6025_66_9
MNKPTNRRATRIRRHVRLRTNLEGGPQRPRLAIFRSLHHVYAQVIDDASGRTLAAASTTDADLRKALKSPSSAAGAAAVGKSIAERALKSGIETVVFDRGGFPYHGRVKALAEAARGAGLKF*
>14_0927_09_20cm_Bacteria_6029_68_7
MIKQVDRKTARHKRHRRVRVKVSGTAERPRLTVFRSLAHTYVQLVDDASGRTLASASTVDLKLDKNDLAAAQAVGKAIAGKAVKAGLKQVVFDRGGYLYHGRVKALAEAARESGLEF*
>14_0927_09_20cm_Bacteria_6032_66_9
MNKPTNRRATRIRRHVRLRTNLEGGPQRPRLAIFRSLHHVYAQVIDDASGRTLAAASTTDADLRRGLKSPSNAAGAAAVGKSIAERALKSGIETVVFDRGGFPYHGRIKALAEAARSAGLKF*
>14_0927_09_20cm_Bacteria_6036_55_7
MATNRKAARQRIHTRIRKKVSGTAERPRLAVHFSGRHVYAQVIDDEAGKTLAAVSTLQKDLAGKKAAANRESAERIGKAIAEKLLTKKVENVVFDRGGYIFHGKVKALADAAREGGLKF*
>14_0927_09_20cm_Candidatus_Koribacter_versatilis_6076_59_10
MIPQISKNAVRARIHKRIREKMMGTGERPRLNVYRSLNHIYAQLVDDMQGKTLVAASTNEGKKKGEKKTASGNLAAAKSVGKAIAERAKAKGVTKVVFDRGGYLYHGRVKALADAAREAGLQF*
>14_0927_09_20cm_Euryarchaeota_6086_64_13
MKQKQGPHYRVPFRRRREGRTDYRVRAKLLRSGKPRVVVRKTLNQTIVQFIVPDTPGDKILATAQSIDLKEHGWSAGTGNLPAAYLTGFLAGRRASAKGLKEAILDIGGQRPSRGGRLFAALQGLLDAGVVVPHSPEVLPAKDRVRGAHIGEEIARQFDAVKSKLEAA*
>14_0927_09_20cm_Nitrospirae_6046_58_5
MTTVEKQLALKRRQQRVRQRIFGTQARPRLNVFRSKSHIYAQLIDDTKGHTLIAASTLDETLRKSLRSSGTIEAAKAVGKLLAERAKAAKVEAVVFDRGGRLYHGRIKALAEASREGGLKKRTANGENYLLEDLGCWLLAACYRLFGSERSKTSCE*
>14_0927_09_40cm_Actinobacteria_6174_67_9
MATLTVREARKRRHKRVRGKVSGTADRPRLVVTRSNRGIVAQLVDDMQGRTLASASWLQVKKTFKGDKKGQAAEVGKLLAESAKQAKIDSAVFDRGGYLYHGRVKALADAAREGGLRF*
>14_0927_09_40cm_Bacteria_6155_68_24
MRKIHKIRTQAHRRLRRHLRVRRKVAGSAERPRLVVFRSSKHIYAQVVDDVRGVTLLGAGDTSEGIQVDGKGKTARSFALGRLIAVKAKEKGIGKVVFDRGGYQYHGRVKAVADGARKGGLEL*
>14_0927_09_40cm_Bacteria_6180_67_14
MAKQTRRESRTRRHSRVREKIRGSAARPRLAVFRSIEHIYAQLIDDDSGNTLVQASSRDAKDGKGKKSERAKTVGAMLGEKAKAKGIGEAVFDRGGYRYHGRVKALGDAARSAGLRF*
>14_0927_09_40cm_Bacteria_6194_63_9
MKKSRLPRAARARRHLRVRERLTGTTERPRLAVFRSLNHIYAQLIDDSAGHTLVSASDLEADLKSVRDGKKKSEVAGLVGEALAKRAKEKGIGSVVFDRGGFKYHGRVKAFAEAARKAGLTF*
>14_0927_09_40cm_Verrucomicrobia_6186_55_17
MATFNRKAARERLHRRIRKKISGTSTRPRLSIYFSGKHVYAQVIDDDAGKTLIAASTAEKDVLGKSKAAANRASAEVVGKVIAERALGKKIDKVVFDRGGFQYQGKVKALADAAREGGLKF*
>14_0927_12_20cm_Alphaproteobacteria_6330_65_13
MSNKPEALFRRRRQRVRFRVRLAAKGRARLSVFRSSRHIYAQIIDDQAGRTLAAASTLDATVKPNLKTGSDTAAASAVGKLLAERAKAAGVDRVVFDRGAYLFHGRIKALADAAREGGLQF*
>14_0927_12_20cm_Bacteria_10555_57_16
MASARVRKLSRDLHRQRVHQRVRTRVEGTPERPRLSIYRSLGHIYAQVIDDRSGKTLVSASSIDAETKKNLKGGGNIAAAKVIGKTIAERAKSAGVSKVVFDRGGYKYHGRVKALADAAREAGLQF*
>14_0927_12_20cm_Bacteria_10576_70_8
MFRSLSHIYAQLIDDEAGKTLVAASSGDVKDAKGSKTERAKAVGTTLGERAKAKGIAEAVFDRGGYRYHGRVKALGDGARSAGLRF*
>14_0927_12_20cm_Bacteria_6328_66_16
MIKRQDRKVNRSKRHQRVRVHVAGTSQRPRLAVFRSLNHVYAQLIDDGASRTLAAASTVEMKAKGNGVAQAAEVGKAIAAKAKAAGLNQVVFDRGGFLYHGRIKALADSAREAGLEF*
>14_0927_12_20cm_Bacteria_6329_70_21
MFTRHDRRAARDRRHRRVRKHVAGSQLHPRLSVFRSLHHISAQVIDDSRGHTIAAASTQEPDVRKQVKGTAAGVTAAAAVGRTVAERARAAGVSAVVFDRGGYLYHGRVKALADAAREAGLEF*
>14_0927_12_20cm_Bacteria_6334_66_10
MIKRTDRKQGRTKRHRRVRVNVSGTSDRPRLAVYRSLNHLYAQVIDDGAAKTVAAASTVELKTKGNGMAEAAQVGKQIADKAKAAGIKQVVFDRGGFLYHGRIKALADAAREAGLEF*
>14_0927_12_20cm_Bacteria_6337_66_10
MIKRQDRKVNRSKRHRRVRVHVAGTPQRPRLAVFRSLNHVYAQLIDDGSSRTLAAASTVDMKAAGRAQGAPQGKRNGVAQAQEVGKAIAAKAKAAGVSSVVFDRGGFLYHGRIKALADAAREAGLEF*
>14_0927_12_20cm_Bacteria_6339_54_8
MANRNRAEVRTAVHGRIRRKVHGTTARPRLAVYRSLNHIYAQLIDDEKARTIAAASTTEKSLGLKTGGNIDAAKKIGQAIAERALAAGVSSVVFDRGGYLYHGRVKALTDAARAAGLNKNEVVEAEAAAPETEVAPPAEEAPAKPKKPKKEKKEASAKENK*
>14_0927_12_20cm_Bacteria_6349_56_8
MATTTRTVARQRVHKRIRKKVVGTTERPRLAVYFSGKHVYAQVVDDSAGRTLAAASTTERSLLGQSKAAANRVTAAKIGKAIAERSLAKKIDNVVFDRGGFFYHGKIKVLADAAREAGLKF*
>14_0927_12_20cm_Bacteria_6356_55_8
MATIRKAARQRVHQRIRKKVAGTAQRPRLAVHFSGKHVYAQLIDDDTGRTLAAASTTERSLLDKDKAAANKTAAEQIGKTIAERSLAKKLERVVFDRGGFLYHGKVKALADAARAGGLKF*
>14_0927_12_20cm_Bacteria_6362_55_16
MATNRKATRQRIHQRIRKKVSGTAERPRLAVHFSAHHVYAQVIDDHAGKTLAAVSTLQKDLAGKKAAANRESAERVGKAIAEKLLAKKVENVVFDRGGYIFHGKVKALADAAREGGLKF*
>14_0927_12_20cm_Bacteria_6393_69_7
MSRNPHAARIRRHARVRKKVSGTSARPRLAVFRSNRHVHAHLIDDVAGGTLAAASTEEASLRSATTAPVERAGAVGKLLAERATAQGITSAVFDRGGFRFHGRVKALADGAR
>14_0927_12_20cm_Bacteria_6407_55_7
MANRNRAEVRSAVHRRIRRRVRGTTERPRLAVYRSLNHIYAQIVDDEKAQTLAAASTTEKELRSSSGGNVEAAKRVGKAIAERALAAGINRVVFDRGGYLYHGRVKALTDAARASGLNKDEVVEAEAAGEKEAVAKESEPVEAAAKPKRGKGKAAKEASAKEKSK*
>14_0927_12_20cm_Bacteria_6453_67_15
MAKKSRLESRTRRHSRVREKIRGSAARPRLAVFRSIEHIYAQLIDDDAGRTLVTASSVQAKDGKAKRSEQAKVVGAMLGEKAKAKGIGEVVFDRGGYRYHGRVKALGDAARGAGLRF*
>14_0927_12_20cm_Chloroflexi_6351_68_7
MVETRRESRTRRHERVREKIRGSGERPRLAVFRSNSHIYAQLIDDDAGTTLVAASSVDAKDAKGNKSERAKAVGSMLGERARAKGIEAVVFDRGGYRYHGRIKALGDAARSAGLRF*
>14_0927_12_20cm_Deltaproteobacteria_10562_68_13
MSASTIIKKHELRDRRKAHIRKKVEGSPVRPRLSVYRSLNHVYAQVIDDLSGKTLAAASTLSPELKEGKGKKKDLAQKVGELVAKKCAEKNIAAVVFDRNGFMYHGRVAAVAEGARKGGLKF*
>14_0927_12_20cm_Gemmatimonadetes_6374_68_7
MRAIHKVGTRDSRRYRRHLRVRRKVAGSAERPRLVVFRSSKHIYAQIVDDTRGVTLVGAADTSEGLQIDGKGKTAKSFGLGRLLAAKAKEKGITKVVFDRGGYQYHGRVKAVAEGARKGGLEL*
>14_0927_12_20cm_Ktedonobacter_racemifer_6382_54_7
MIKKFNANEARLRRHQRMRNHLEGSQERPRLCVFRSGQHIYAQVIDDTTGVTLVAASSIDESLRDFKPAPPLSVERTKEEKAEEEAPVEMAAEVAPTRGRGARAEKPAQKATGKGGQPQKGGSSGKGGKPFTQVKTLLPSAQKSAAKTPVEALASIAHNRKVATAREVGKLVAQRAKEKGISRVVFDRGGYTYHGRIAALAEGAREVGLDF*
>14_0927_12_20cm_Rokubacteria_6348_71_8
MITKERRAARDIRHRRLRRYVRGSAARPRLAVYRSLQHIYAQLIDDDAGRTVLAVDSRSKEFRALHTTGGNVVAAKAVGELLAQKAKAHGIERVVFDRGGFKYHGRVKALADAARAGGLAF*
>14_0927_12_20cm_Rokubacteria_6355_71_8
MIIKDRRAPRDKRHLRLRRWVRGTAARPRLAVFRSLNHIYAQLVDDESGRTLAAADSRSKDFRGAHPRGGNVAGAKAVGELLAQRAKAAGVAQVVFDRGGYKYHGRVKALADAARAGGLVF*
>14_0927_12_20cm_Verrucomicrobia_10548_59_7
MRPEKKEDLGRRRHWRVRKKVIGTPERPRMSVKFTGRNIYVQFIDDNAGRTLAAVSSLSKAVPDRAPLAANVTGATRLGKMAAETAKAKGIEQVVFDRGSARYHGKVKALADAAREAGLKF*
>14_0927_12_40cm_Acidobacteria_10611_58_16
MASAPVRKLSRDLHRQRVHQRVRTRVEGTPERPRLCVYRSLGHIYAQVIDDRSGRTLVSASSIDAETKKNLKGGGNIAAAKVIGKTIAERAKAAGVSKVVFDRGGYKYHGRVKALADAAREAGLQF*
>14_0927_12_40cm_Acidobacteria_6535_59_9
MATKSVLKLSRNTHRQQVHRRVRQRVLGTSGRPRLCVYRSLGHIYAQVIDDQSGRTLASASSLDKSTRAALKGGGNVAAAKIVGKSVAERSLAAGIQQVVFDRGGYMYHGRVEALANAAREAGLKF*
>14_0927_12_40cm_Archaea_6568_52_16
MADSPRYSLPYRRRREGKTDYKLRRALVKSGKPRAVVRLSNQYVTVQITDATINGDIVRASASSKELPSLGWKGGLGNLPAAYLTGALAARRAIARGIKEAILDIGLKGATKGSKLFAALKGLADSGLLVPHSPERLPPMERIGGNHIATYAKSLAGEHYLYKKRFSAYLNRGLKPEDLSGHFEEVRKNLSAAPLEAAK*
>14_0927_12_40cm_Bacteria_6503_65_17
MIKRHDRKENRAKRHKRVRVHVAGTTQRPRLAVFRSLNHLYAQLIDDGASRTLAAASTVEMKVKGNGVAQAAEVGKAIAAKAKAAGVSSVVFDRGGFLYHGRIKALADAAREAGLEF*
>14_0927_12_40cm_Bacteria_6506_67_17
MYKTFDRAAGRQKRHVRVRTQIAGTPGRPRLAIFRSLHHIYAQVIDDAAGRTLAAASTTDADLRQSVKSTSSAAAATAVGKAIAAKAKERGIDAVVFDRGGFPYHGRIKAVAEAAREAGLKF*
>14_0927_12_40cm_Bacteria_6509_66_7
MIKRQDRKVNRLKRHKRVRVHVAGTPERPRLAVFRSLNHLYAQLIDDGASRTLAAASTVEIKAKGNGVAQAAEVGKAIAAKAKAAGVNSVVFDRGGFLYHGRIKALADAAREAGLEF*
>14_0927_12_40cm_Bacteria_6525_71_6
MFRSQSHIYAQVIDDDQGRTLVAASSLDKDLKAEQKRGANVAAAKAVGKLIATRAKEKGIEAVVFDRGGFQYHGRIKALADGAREGGLKF*
>14_0927_12_40cm_Bacteria_6538_55_7
MATTRKAARQRVHRRIRKKVAGTAERPRLAVHFSGKHIYAQVIDDGAGRTLIAASTAERSLVGTNKSAANRAAAEQIGKTIAERLLAKKLDRVVFDRGGFFYHGKVRALADAARAGGLKF*
>14_0927_12_40cm_Bacteria_6541_66_9
MIKRTDRKEGRTKRHRRVRVNVSGTSERPRLAVYRSLNHLYAQLIDDGASKTMAAASTVELKAMGNGMAEAAQVGKQIAAKAKAAGVNRVVFDRGGFLYHGRIKALADAAREAGLEF*
>14_0927_12_40cm_Bacteria_6602_66_6
MIKRQDRKVNRSKRHRRVRVHVAGTPQRPRLAVFRSLNHVYAQLIDDGSSRTLAAASTVDMKAAGRAQGAPQGKRNGVAQAQEVGKAIAAKAKAAGVSSVVFDRGGFLYHGRIKALADAAREAGLEF*
>14_0927_12_40cm_Deltaproteobacteria_6551_70_9
MSQSTIQKKRDLRERRKVRIRFKVSGSTERPRLSVYRSLNHIYAQVIDDASGKTLAAASTLSPELKDGKGKKRELAKEVGKLVAKKCQVAQIQAVVFDRNGFNYHGRIAAVAEGAREGGLKF*
>14_0927_12_40cm_Nitrospirae_6508_63_25
MLDVSKRERSRVRRHHRVRLRVFGTAQRPRLNVFRSNAHIYAQVIDDTTGRTLISASSLDKELKGKVKNGGNVTAAAAVGRLVAERALKANVTAVVFDRGGYKYHGRVKALAEASREKGLKF*
>14_0927_12_40cm_Proteobacteria_6516_68_7
MITTKKERRLRRAVKTRAHIRDLGVARLTVHRTPRHIYAQVVDAAGAKVLAAASTVQEALRAGLKGTGNVEAAKAVGRAIAERAKAAGVSRVAFDRSGFHFHGRVKALADAAREAGLEF*
>14_0927_12_40cm_Thaumarchaeota_6519_36_7
MAYSQILRRLREEKTNYRKRRYLLMGRRDYITVQISSENTLVQIHKPEMQGDKVLASAHSRYLLGKGWKGSRKNIPAAYLTGYLAGKKALGKGVKAAVLYSGTRKYTQRMAAALKGVIDAGLEVPADSKNNVQEIEENQKKNGYLEQL*
>14_0929_02_20cm_Archaea_2480_52_11
MADSPRYALPYRRRREGKTDYKLRRALVKSGKPRAVVRLTNKYVTVQITDATITGDIVRASASSRELPKLGWKGGLGNLPSAYLTGALAARRAVQRGIKEAILDLGLKGPTKGSKLFAVLKGLADSGLTVPHSPEKLPPMERIGGNHIATYAKSLAGEHDLYKKRFSAYLSRGLKPEDLSGHFEEIRKTVSTAPLEAAK*
>14_0929_02_20cm_Archaea_2496_53_9
MADGPRYAVPYRRRREGRTDYKLRRALVRSGKPRAVVRLTNKYVIVQVSEADIRGDIVRASASSRELAKLGWKGGAGNLPAAYLTGVLAARRAVDRGVKEAVLDIGLRGPTKGSKVFAALKGLADSGLIVPHSDGPLPPMERINGSHIAAYAKSLVGEQELYRKRFGAYLGRGLKPEDLSGHFEQVRKNVLSASLGAS*
>14_0929_02_20cm_Bacteria_2460_69_9
MAPETRTESRIRRHERVREKVRGSADRPRLAVFRSLTHIYAQLIDDNAGRTLVAASSVDAKDGKGKKSERAKAVGTLLGERAKAKGIETAVFDRGGYRYHGRIKALGDGARSAGLRF*
>14_0929_02_30cm_Bacteria_2607_57_9
MASARVRKLSRDLHRQRVHQRVRTRVEGTPERPRLCVYRSLGHIYAQVIDDRSGKTLAAASSIDGETKKNLKGGGNVAAAKVIGKTIAERAKAAGVSKVVFDRGGYKYHGRVKALADAAREAGLQF*
>14_0929_02_30cm_Bacteria_2615_69_23
MITRDRRSPRDKRHYRLRRYLRGSSARPRLAVFRSLGHIYAQLVDDDAGRTMLAVDSRSKTFLEQHKTGGNVAAAKAVGTLLAEKAKAAGVKSVVFDRGGYKYHGRVKALADAARAGGLTF*
>14_0929_02_30cm_Bacteria_2622_55_9
MRTTRKAARQRIHQRIREKISGTAERPRLAVHFSGKHVYVQAIDDTAGRTLAAASTREPSFRSQKAAANRAAAEQIGKIIAERLLKKKLDHVVFDRGGFLYHGKAKALADAARAGGLKV*
>14_0929_02_30cm_Bacteria_2628_69_6
MAPETRTESRIRRHERVREKVRGSADRPRLAVFRSLTHIYAQLIDDSAGRTLVAASSVDAKDGKGKKSERAKAVGTLLGERAKAKGIETAVFDRGGYRYHGRIKALGDGARSAGLRF*
>14_0929_02_30cm_Bacteria_2641_56_6
MPKLASNEVRLRIHQRIRKTLNGTPVRPRLAVFRSNKHIYAQVIDDAKGTTLTAASSLEADAKKDLKNGGNVAAAKAVGKLVAQRAKARGIDAVLFDRGGYLYHGRVKALAEAAREAGLKF*
>14_0929_02_30cm_Bacteria_2665_67_5
MKSAATPRLKGRPRRHMRIRKKVKGTAERPRLTVFRSLNHIYAQLVDDLSGRTILTVSSLDKEVVPKAKSAKGKLEAGKLVGKQLAALAKEKGIERVCFDRGGYLYHGRVKAVAEGAREGGLNF*
>14_0929_02_30cm_Gemmatimonadetes_2652_66_8
MRSIRKIKTSADRRYRRHLRVRKKIEGTPERPRLVVFRSSKHIYAQLVDDERGRTLAGATDTSEGVQIEGKGKVARSFAVGKLIAAKAKEKGIAKVVFDRGGYQYHGRVKAVADGARKGGLEF*
>14_0929_02_30cm_Proteobacteria_2624_68_6
MITTKKERRLRRAVKTRAHIRDLGVARLTVHRTPRHIYAQVVDAAGAKVIAAASTVQEALRAGLKGTGNVEAAKAVGRAIAERAKAAGVSRVAFDRSGFHFHGRVKALADAAREAGLEF*
>14_0929_02_40cm_Acidobacteria_2812_65_9
MKIKTKDDRRVRIHLRQRKRISGTKERPRLSVFRSVTHIYAQVIDDMNGQTLVSASTVEPSLKGALEKAARGGNVKGAEAIGKAIAERSIERGITRVVFDRSGFLYHGRIRAVADAARKAGLEF*
>14_0929_02_40cm_Actinobacteria_2835_69_10
MRTLHRGSDKRSARTRRHLRVRRKISGTATRPRLAVYRSNRHIYVQLIDDVSSRTVASASDREVGGGGAKGDRKVVAKAVGALIADRAKQAGVQGAVFDRGGRLYHGRIAALADGAREGGLSI*
>14_0929_02_40cm_Actinobacteria_2842_69_8
MDAKTKRTARLRRHARVRKAIAGSASRPRLAVYRSNRHIYAQLIDDVQAATLVAASDAEVKGASPTVRAKAVGELIADRAKEVGIASAVFDRGGRLYHGRVAAVAEGAREGGLQI*
>14_0929_02_40cm_Bacteria_2832_56_9
MATFNRKAARERLHRRIRKKISGTSTRPRLSIYFSGKHVYAQVIDDDAGKTLIAASTAEKDVLGKNKAAANRASAEVVGKVIAERALGKKIDKVVFDRGGFQYQGKVKALADAAREGGLKF*
>14_0929_02_40cm_Bacteria_2914_73_14
MRTNPSAVARGRRRARVRKGVRGTEARPRLSVFRSGRHIYVQVIADSAGKTLLAVSTLTPELRTQLKKTADVSAAKQVGLFAARRCLEKGIDKIVFDRNGFLYHGRVRAVAEGAREGGLKF*
>14_0929_02_40cm_Euryarchaeota_2820_68_8
MRRHGPHYRVPFRRRREGRTDYRRRLQLLKSELPRAVVRKTNTGMVVQVCKYTDRGDEIVASAVANELKKLGWTGGTGNLPAAYLTGLLAGKRAAAKGVTAAVLDLGRQPPTKGGRLFAVLKGLLDGGVEIPHDQSVLPAEARITGAHIGDEIPKRFETAKARVGAG*
>14_0929_02_40cm_Euryarchaeota_2838_66_7
MTREGPHYRVPFRRRREGRTDYRVRSKLLRSQKPRAVVRKTLNQTIVQLVTPDPAGDRVVAAAQSLELKDHGWSAGTGNLPAAYLTGFLAGKKAAAKGVKEAVLDIGVQRPSKGGRLFAALQGLVDSGVAVPHSPDVLPAKDRIRGAHIGPDVPKQFDAVKTKLEGT*
>14_0929_02_40cm_Gemmatimonadetes_2814_69_9
MRSLRKVRTRAQRRARRHLRVRKTVRGSATRPRLVVFRSSKHIYAQLVDDDRGVTLIGASDRSEGIAAEGKGKTGKSFGVGQLVAAKAKSQGITKVVFDRAGYRYHGRVKAVADGARKGGLEF*
>14_0929_02_40cm_Rokubacteria_2797_69_23
MIIKERRVARDLRHRRVRRYVRGSAARPRLAVFRSLNHIYAQLIDDDAGRTVLAVDSRSKAFRAEHRTGGNIAAAKVVGALLAQQAKGRGIERVVFDRGGYKYHGRVKALADAARAGGLVF*
>14_0929_05_20cm_Acidobacteria_2978_54_10
MIPQISKDAVRRRVHTRIRKALQGSDARPRLNIYRSLNHIYAQVIDDGSGVTLVSASTASGKEGKSKKKTGGNLASAKEIGKLVAQRAQEKGIKKVVFDRGGYLYHGRIKALADAAREAGLEF*
>14_0929_05_20cm_Acidobacteria_2994_55_6
MLTLTSKNTNRRRVHERIRKKVLGTSERPRLNVYRSLNHIYVQVIDDLEGKTLVSANSAEGTKESRTSGGNLAAAKTVGKTIAERAKAKGINQVVFDRGGYIYHGRVKALADAAREAGLQF*
>14_0929_05_20cm_Acidobacteria_3011_65_8
MKITTKDDRRHRIQLRQRKRIMGTKERPRLSVFRSVSHIYAQVIDDLSGQTLVSASSIDPKVKGSLGKGVTGGNLKGAEAIGRTIAERSIEKGIKRVVFDRSGFLYHGRIRAVADAARKGGLEF*
>14_0929_05_20cm_Actinobacteria_3089_70_8
MSTLTVRKARERRHKRVRAKVFGTAERPRLVVFRSNRGIEAQLVDDLEAKTLAAASWLHLSKAKGSKIDQAAEVGKLLAQRAKEAGVASAVFDRGGYLYHGRVKALAEAAREGGLKF*
>14_0929_05_20cm_Alphaproteobacteria_3018_65_8
MSNKPEMLFRRRRQRVRFRVRQAAKGRLRLSVFRSSRHIYAQIVDDQAGRTLAAASTLDGTIRPNLKTGSDAAAASAVGKLIAERAKAAGIERVVFDRGAYLFHGRVKALADAAREGGLEF*
>14_0929_05_20cm_Bacteria_2979_70_7
MLKTFDRKGARAKRHRRVRVKLAGTAERPRLSVFRSLNHIYAQVIDDSSARTLASASTVGLKSGKNDAAAAAAVGKAIAQAASKAGIKTVVFDRGGFLYHGRIKALAEAAREAGLEF*
>14_0929_05_20cm_Bacteria_2980_55_9
MATTTRKAARQRVHRRIRKKVAGTAQRPRLAVHFSGKHVHAQVIDDDAGRTLAAASTTEQSLLAKNKAAANQAAAELIGKTIAERSLAKKLERVVFDRGGFLYHGKVKALAEAARATGLKF*
>14_0929_05_20cm_Bacteria_2982_55_10
MPTNRKATRQRIHQRIRKKVSGTAERPRLAVHFSARHVYAQVIDDDAGKTLAAVSTLQKDLAGKKAAANRESAERVGKAIAEKLLAKKVENVVFDRGGYIFHGKVKALADAAREGGLKF*
>14_0929_05_20cm_Bacteria_2986_55_7
MAINRRTTRQRIHQRIRKKVSGTAERPRLAVHFSGRHVYAQVVDDDTGRTLAAASTRQKSLTGKKIAANRETAERVGKAIAEKLLAKKVDTVVFDRGGFIFHGKVKALADAARESGLKF*
>14_0929_05_20cm_Ktedonobacter_racemifer_3036_53_7
MIKKFNANKARLRRHQRMRNHLEGSQERPRLCVFRSGQHIYAQVIDDTTGVTLVAASSIDESLRDFKPAPPPSVERTKEEKAEEVATVEMAAEVAPTSGTLHTGQDPASSCTKKRCEDACRGTRLDCTQPQSSDRSRGG*
>14_0929_05_30cm_Acidobacteria_3216_65_8
MKITTKDDRRHRIQLRQRKRIMGTKERPRLSVFRSVSHIYAQVIDDLSGQTLVSASSIDPKVKGSLGKGVTGGNLKGAEAIGRTIAERSIEKGIKRVVFDRSGFLYHGRIRAVADAARKGGLEF*
>14_0929_05_30cm_Bacteria_3176_67_7
MKSAATPRLKGRPRRHMRIRKKVKGTAERPRLTVFRSLNHIYAQLVDDLSGRTILTVSSLDKEVVPKAKSAKGKLEAGKLVGKQLAALAKEKGIERVCFDRGGYLYHGRVKAVAEGAREGGLNF*
>14_0929_05_30cm_Bacteria_3201_66_8
MIKRQDRKVNRSKRHRRVRVHVVGTPERPRLAVFRSLNHLYAQLIDDTASRTVAASSTIELKAKGNGLTQAIEVGKAIATKAKAAGVNSVVFDRGGFLYHGRIKALADAAREAGLEF*
>14_0929_05_30cm_Bacteria_3221_68_11
MAEKTREQGRRRRHERVRQKVRGSAARPRLAVYRSLTHIYAQLIDDDAQRTLASASSLDKKDGKKSEQAAAVGQALGERAKQAGIEEAVFDRGGYKYHGRVKALAEAVRKTGVKV*
>14_0929_05_30cm_Bacteria_3223_55_8
MNVTRKAARHRIHQRIRKKISGTAERPRLAVHFSGKHVYVQAIDDGAGRTLAAASTTESSFQSKKTAANRAAAEEIGKTIAERLLEKKLDRVVFDRGGFLYHGKAKALADAARAGGLKF*
>14_0929_05_30cm_Bacteria_3252_59_8
MRTEKKQDLALRRHWRVRRKVIGTPHRPRMSVKFTEKNIYVQFIDDNAGRTLAAVSTVSKTVPDRQQLAANVTGATQIGKLAAETARAKGIEQVVFDRGGARYHGKVKALADAARAGGLKF*
>14_0929_05_30cm_Nitrospirae_3185_61_13
MTRNEKTRKLERRQQRVRQRIFGTPARPRLNVYRSQSHIYAQLIDDTSGRTLAAASSLDEQLRQSLKSGANVEAAKAVGKLLADRAKAVRVEAVVFDRGGRLYHGRVKALAQASRENGLKF*
>14_0929_05_30cm_Proteobacteria_3188_68_7
MITTKKERRLRRAVKTRAHIRDLGVARLTVHRTPRHIYAQVVDAAGAKVIAAASTVQETLRAGLKGTGNVEAAKAVGRAIAERAKAAGVSRVAFDRSGFHFHGRVKALADAAREAGLEF*
>14_0929_05_30cm_Rokubacteria_3184_69_12
MITKERRASRDVRHQRLRRFVRGSSGRPRLAVFRSLNHIYAQLVDDDAGRTLLAVDSRSKVFRARQPKGGNVAAAKLVGELLAQQAKAQGVERVVFDRGGYMYHGRVKALADAARAGGLVF*
>14_0929_05_30cm_Rokubacteria_3187_68_7
MRSEAKVEGRKVRHLRVRTKVKGTAERPRLAVFRSLNHIYAQVVDDTSGRTLVSVDSRSPDFRGKSKSGGNVAAAKIVGELVAQKAKQSGIGQVVFDRGGYQYHGRVKALAEAARAGGLAF*
>14_0929_05_40cm_Bacteria_3399_58_7
MASASVRKLSRDLHRQRVHARVRTRVEGTPERPRLSVYRSLGHIYAQVIDDRSGKTLVSASSIDAEIKKNLKGGGNVAAAKVIGKTIAERAKSAGVSKVVFDRGGYKYHGRVKALADAAREAGLQF*
>14_0929_05_40cm_Bacteria_3423_66_6
MEHVTDKQTRRQRIKARIHKRVRGSPERPRLVVFKSDRHIYVQAVDDQKRHTLASASTRDPALKTSLPRGGTVAAAKIVGASIAEKLAGVEQVARAGGAPRPKRAGTGTMTSETR*
>14_0929_05_40cm_Bacteria_3425_55_9
MATFNRKAARERLHRRIRKKISGTSARPRLSIYFSGKHVYAQVIDDDAGKTLIAASTAEKDVLGKNKAAANRASAEVVGKVIAERALGKKIDKVVFDRGGFQYQGKVKALADAAREGGLKF*
>14_0929_05_40cm_Bacteria_3448_68_17
MIIKDRRASRNLRHDRLRRHVRGSAGRPRLAVFRSLNHIYAQVIDDDAGRTIVAVDTRSKEFRQGHKTGGNVAAAKVIGELLGQRAKAQGIERVVFDRGGYKYHGRVKALAEAARAAGLVF*
>14_0929_05_40cm_Bacteria_3450_68_11
MRGSAARPRLAVYRSLTHIYAQLIDDDAQRTLASASSLDKKDGKKDGKKSEQAAAVGQALGERAKQAGIEEAVFDRGGYKYHGRVKALAEAVRKTGVKV*
>14_0929_05_40cm_Chloroflexi_3475_67_7
MARQTRLENRTRRHSRVREKIRGSARRPRLAVFRSITHIYAQLIDDDAGKTLVAASSVDTKDGKGNKSERAKAVGAMLGEKAKAKGIAEAVFDRGGYRYHGRVKALGDAARSAGLRF*
>14_0929_05_40cm_Euryarchaeota_3390_64_17
MKQKQGPHYRVPFRRRREGRTDYRVRAKLLRSGKPRVVVRKTLNQTIVQFVVPDTPGDKILATAQSIDLKEHGWSAGTGNLPAAYLTGFLAGRRASAKGLKEAILDIGGQRPSRGGRLFAALQGLLDAGVLVPHSPEVLPAKDRVRGAHIGEEIARQFDAVKSKLEAA*
>14_0929_05_40cm_Euryarchaeota_3410_64_11
MTQGPHYRTPFRRRREGRTDYRTRSKLLRSGKPRIVVRKTLRQTIVQFVRAEAAGDQVLASAQSLELKDRGWAAGTGNLPAAYLTGYLAGKRAAAKGVTDGILDLGTQRPSKGGRLFAALQGLLDSGVSVPHSPEVLPSKDRIRGAHIGEGLASQFDAVKTKLEAP*
>14_0929_05_40cm_Euryarchaeota_3461_65_8
MRRHGPHYRVPFRRRREGRTDYRRRLSLLRSERPRAVVRKTNAGVVVQLCEYADRGDRILASAVANELKDLGWTASTGNVPAAYLTGYLAGRRAAAKGVTSAVLDIGRHHPTKGGRVFAVLKGLLDAGIEIPHDAGVIPPENRITGAHLGGEAPQRFAATKSRVEAA*
>14_0929_05_40cm_unknown_3413_53_7
MADGPRYSVPFRRRREGKTDYKLRRGLIRSGRPRAVVRVTNQYVYVQVVEAGATGDFVRASASSRELGKAGWKGGSGNIPSAYLTGVLAGRRALARGVKEAILDIGLRPSTKGSKVYAALKGLAESGLKVPYSPENIPLDERIGGKHVAEYAKNLLGGEAELYKKRFSGYLRKGLKPEELASHFAQVKQTVQSMPVEVAA*
>14_0929_05_40cm_unknown_3483_51_12
MASGPRYSLPFRRRREGRTDYRQRRSLIISGRPRAVVRLTNDHVYVQISEARPKGDVVKASASSKELSKLGWQGGTGNLPSAYLTALLAGKRAQANGVKDAILDIGLRSITKGSKVAAALKGLADSGLNIPHSTDVLPDKQRLSGGHIASYAKTLAQKSSEEYKKRFSHYISRGMKPEDLTGHFDQVAVRIQQTVIGEKA*
>14_0929_09_20cm_Acidobacteriales_6726_56_6
MLNKLSKNAKRRHVHDRIRKKVIGTPQRPRLNIYRSLNHIYVQVIDDLNGSTVVAASTSQGKKGERKTGGNLASAKAIGKSIAERAQAKGIKKVVFDRGGYLYHGRVKALAEAAREAGLEF*
>14_0929_09_20cm_Bacteria_6715_55_10
MATKTRSEVRNAVHSRIRAKIKGSPERPRLAVFRSVKHIYVQVIDDSRGVTLISASTTEPTFKGRDGGNAATAKEIGKLIAERAKEKGITQVVFDRGGYIYHGRIRNLAEAAREAGLSF*
>14_0929_09_20cm_Bacteria_6721_56_10
MATFNRKAARERLHRRIRKKISGTSARPRLSIYFSGKHVYAQVIDDDAGKTLIAASTAEKDVLGKNKAAANRASAEVVGKVIAERALGKKIDKVVFDRGGFQYQGKVKALADAAREGGLKF*
>14_0929_09_20cm_Bacteria_6730_65_7
MNKVPDRRGTRIRRHVRLRTRLEGGPKRPRLAVFRSLHHVYAQIIDDASGRTLAAASTTDGDLRKSVKSHSGAEGAAAVGKSIAERALKSGVETVVFDRGGFPYHGRIKALAEAARSAGLKF*
>14_0929_09_20cm_Gemmatimonadetes_6731_64_7
MPAMRPPKSKDERRYRRHLRVRKKVSGTTERPRLVIRRSLKHIYAQLVDDTANRTLMTVSSQDIEGKKTEKSAEVGKRIAARAKEVGIARVVFDRAGYRYHGRVKALADGAREGGLEF*
>14_0929_09_20cm_Ktedonobacter_racemifer_6734_54_8
MIKKFNANKARLRRHQRMRNHLEGSQERPRLCVFRSGQHIYAQVIDDTTGVTLVAASSIDESLRDFKPAPPLSVERTKEEKAEEEAPVEMAAEVAPTRGRGARAEKPAQKATGKGGQPQKGGSSGKGGKPFTQVKTLLPSAQKSAAKTPVEALASIAHNRKVATAREVGKLVAQRAKEKGISRVVFDRGGYTYHGRIAALAEGAREVGLDF*
>14_0929_09_30cm_Acidobacteria_6831_56_8
MLTRPGKNKTRQRVHDRIRKKVMGTAERPRLNVYRSLNHIYAQLVNDLEGVTITSASTAEGKKSDRRTGGNVAAAKTVGKTIADRAKAKGVSKVVFDRGGYLYHGRIKALADAAREGGLQF*
>14_0929_09_30cm_Bacteria_6832_65_9
MNKPTNRRATRIRRHVRLRTNLEGGPQRPRLAIFRSLHHVYAQVIDDASGRTLAAASTTDADLRRGLKSPSNAAGAAAVGKSIAERALKSGIETVVFDRGGFPYHGRIKALAEAARSAGLKF*
>14_0929_09_30cm_Bacteria_6841_55_9
MATNRKATRQRIHQRIRKKVSGTAERPRLAVHFSARHVYAQVIDDDAGKTLAAVSTLQKDLAGKKAAANRESAERVGKAIAEKLLAKKVENVVFDRGG
>14_0929_09_30cm_Bacteria_6847_57_11
MASARVRKLSRDLHRQRVHERVRTRVEGTPERPRLSVYRSLGHIYAQVIDDRSGKTLVSASSVDGETKKSLKGGGNIAAAKVIGKIVAERAKAAGVNKVVFDRGGYKYHGRVKALADAAREAGLQF*
>14_0929_09_30cm_Bacteria_6869_55_12
MATNRKATRQRIHARIRKKVSGTAERPRLAVHFSGRHVYAQVIDDDAGKTMAAVSTLQKDLAGKKAAANRESAERVGKAIAEKLLAKKVENVVFDRGGYIFHGKVKALADAAREGGLKF*
>14_0929_09_30cm_Bacteria_6875_72_9
MRTNQKVVGRERRRARVRRRVRGTDERPRLSVFRSQKHTYAQLITDQSGKTLLAVSTLSPDLRSELPKTSDVGAAKQVGLLVARRCQELKIRRIVFDRNGFLYHGRVRAVAEGAREGGLEL*
>14_0929_09_30cm_Gemmatimonadetes_6895_69_8
MRAIHKVRTQASRRYRRHLRVRRKVGGSPERPRLVVFRSSKHIYAQVVDDTRGVTLVGAADSSEGIEVEGKGKTAKSFALGRLIAVRAKAKGITKVVFDRGGYQYHGRVKAVADGARKGGLEF*
>14_0929_09_30cm_Nitrospirae_6829_62_9
MLDVGKRERSRVRRHHRVRLRVFGTAQRPRLNVFRSNGHLYAQVIDDTTGRTLLSASTLDKELKGTVKNGGNATAAVAVGRLVAERALKANVTAVVFDRGGYKYHGRIKALAEAAREKGLKF*
>14_0929_09_30cm_Proteobacteria_6836_67_22
MITTKKERRLRRAVKTRAHIRDLGVARLTVHRTPRHIYAQVVDAAGAKVLAAASTVQEALRAGLKGTGNVEAAKAVGRAIAERAKAAGVSRVAFDRSGFHFHGRVKALADAAREAGLEF*
>14_0929_09_30cm_unknown_6859_52_8
MADGPRYSVPFRRRREGRTDYKLRRALVRSGKPRAVVRVTNKYVYVQITDAELRGDKVRAAASSKELAKMGWKGATGNIPSAYLTGTLAARRA*
>14_0929_09_40cm_Archaea_7033_53_7
MADGPRYAVPYRRRREGRTDYKLRRALVRSGKPRAVVRLTNKYVIVQVSEADIRGDIVRASASSRELAKLGWKGGAGNLPAAYLTGVLAARRAVDRGVKEAVLDIGLRGPTKGSKVFAALKGLADSGLIVPHSDGPLPPMERINGSHIAAYAKSLVGEQELYRKRFGAYLARGLKPEDLSGHFEQVRKSVLSTSLGAS*
>14_0929_09_40cm_Bacteria_7002_54_13
MAGTAQRPRLSVHFSGKHVYAQVIDDDAGRTLAAASTAEPSLVGKDKAAANKTAAEHVGKAIAERLLAKKLERVVFDRGGFLYHGKVKALADAARAGGLKF*
>14_0929_09_40cm_Bacteria_7006_68_10
MARESRREGRGRRHERVREKIRGSASRPRLAVFRSLVHIYAQLIDDDAGATLVTASSVNAKEIKASKSERAKAVGTTLGERAKAKGIGVAVFDRGGYRYHGRVKALADAARAAGLKF*
>14_0929_09_40cm_Bacteria_7012_55_6
MRTTRKAARQRIHQRIRKKISGTAERPRLAVHFSGKHVYVQAIDDTAGRTLAAASTREPSFRSQKAAANRAAAEQIGKIIAERLLKKKLDHVVFDRGGFLYHGKAKALADAARAGGLKV*
>14_0929_09_40cm_Bacteria_7016_55_11
MATTRKAARQHVHQRIRKKVAGTAERPRLAVHFSGKHVYAQVIDDDTGRTLAAASTTERSLIGEKKLAANQAAAELIGKAIAERSLAKKLERVVFDRGGFMYHGKVKALAEAARATGLKF*
>14_0929_09_40cm_Bacteria_7027_56_14
MATFNRKAARERLHRRIRKKISGTSTRPRLSIYFSGKHVYAQVIDDDAGKTLIAASTAEKDVLGKSKAAANRASAEVVGKVIAERALGKKIDKVVFDRGGFQYQGKVKALADAAREGGLKF*
>14_0929_09_40cm_Bacteria_7036_71_9
MRTNAKVVGRERRRTRVRRRVRGTDERPRLSVFRSQKHTYAQLITDQSGKTLLAVSTLSTDLRSELPKTSDVGAAKQVGLLVARRCQERGIKRIVFDRNGFLYHGRVRAVAEGAREGGLEL*
>14_0929_09_40cm_Bacteria_7055_67_12
MAKQTRRESRTRRHSRVREKIRGSAARPRLAVFRSIEHIYAQLIDDDSGNTLVQASSRDAKDGKSKRSERAKTVGAMLGEKAKAKGIGEAVFDRGGYRYHGRVKALGDAARSAGLRF*
>14_0929_09_40cm_Euryarchaeota_7021_64_14
MTQGPHYRTPFRRRREGRTDYRTRSKLLRSGKARIVVRKTLRQTIVQFVRAEATGDQVLASAQSLELKDRGWAAGTGNLPAAYLTGYLAGKRAAAKGVTDGILDLGTQRPSKGGRLFAALQGLLDSGVSVPHSPEVLPSKDRIRGAHIGEGLASQFDAVKTKLEAP*
>14_0929_09_40cm_unknown_7058_52_11
MADGPRYSVPFRRRREGRTDYKLRRALVRSGKPRAVVRVTNKYVYVQITDAELRGDIVRAAASSKELAKMGWKGATGNIPSAYLTGALAARRALAKGVKEAVLDIGLKSSTKGSKLFAVLKGLSDAGLQVPHSDGPLPAKERIGGAHISEYAKKLSGETDLYRKTFSGYLKRGLKPEELSNHFEQVRQQIQSAPIEAKA*
>14_0929_09_40cm_unknown_7066_52_9
MADGPRYSVPFRRRREGRTDYKLRRALVRSGKPRAVVRVTNKYVYVQITDAELRGDKVRAAASSKELAKMGWKGATGNIPSAYLTGTLAARRALAKGVKEAVLDIGLKSSTKGSKLFAVLKGLSDAGLEIPHSDGPLPDKGRIGGAHISEYAKKLSGETDVYRKTFSGYLKRGLKPEDLSNHFEQVRQQIQSAPIEAKA*
>14_0929_12_20cm_Actinobacteria_7194_71_6
MTVQTKEARRFRRRRRVRAKVRGSAERPRLSVFRSNRGIRAQLIDDDAGHTLAAVAWTEPELRGLAPLEQAGKAGELLAARAKDAGAEGCVFDRGGYLFHGRVKALAEAAREAGLRF*
>14_0929_12_20cm_Bacteria_7168_68_10
MIKQVDRKTARHKRHRRVRVKVSGTAERPRLTVFRSLAHTYVQLVDDASGRTLASASTVDLKLDKNDLAAAQAVGKAIAGKAVKAGLKQVVFDRGGYLYHGRVKALAEAARESGLEF*
>14_0929_12_20cm_Bacteria_7172_66_10
MTRKAARRDGRLKRHVRLRSTIEGSPRRPRLSVFRSLHHVYAQLIDDVAGRTLVAAGTTDAELRKTVKSHSGNEGAAAVGKSIAERARQQGIESVVFDRGGFPYHGRVKALADAARGAGLKF*
>14_0929_12_20cm_Bacteria_7173_66_12
MIKRQDRKVNRSKRHKRVRVHVVGTPERPRLAVFRSLNHLYAQLIDDTASRTVAASSTIELKAKGNGLTQAIEVGKAIATKAKAVGVNSVVFDRGGFLYHGRIKALADAAREAGLEF*
>14_0929_12_20cm_Bacteria_7176_69_7
MLKQTDRNGARQRRHQRVRGKVRGTAERPRLAVYRSLTHTYAQVIDDSSGRTLAAASTLELKVGKNDLEAAQAVGKAIAGKAGKAGVGRVVFDRGGYIYHGRVKALAEAAREAGLEF*
>14_0929_12_20cm_Bacteria_7180_68_10
MNTRHDRRAARDRRHRRVRKHVAGTAGRPRLAVFRSLRHIQAQLVDDAAGRTLAAASTTESDLRKGAGSPGLTVAAATVVGKAIAERARAIGVDEVVFDRGGYLYHGRVRALAEAAREGGLRF*
>14_0929_12_20cm_Bacteria_7182_66_11
MNKQADRRSTRLRRHVRLRTHLEGGPSRPRLAIFRSLHHVYAQVIDDVSGRTLAAASTTDADLRKSLKSPSGADGAAAVGKSIAERARQAGIETVVFDRGGFPYHGRIKALAEAARSAGLKF*
>14_0929_12_20cm_Bacteria_7231_59_8
MRPEKKQDLGRRRHWRVRKKVIGTPERPRMSVKFTGKNIYVQFIDDNAGRTLAAVSSLSKAVPDREPLAANVTGATRLGKMAAETAKAKGIEQVVFDRGSARYHGKVKALADAAREAGLKF*
>14_0929_12_20cm_Proteobacteria_7163_67_18
MIITKKQRRLRRAVKARAHIRALAMARLSVHRTPRHIYAQVTDPVGAKVIAMASTLQEAVRQGLKNTGNVEAAKAVGRAIATRAKAAGVSKVAFDRSGFQFHGRVKALADAAREAGLEF*
>14_0929_12_30cm_Bacteria_7366_66_10
MIKRQDRKVNRSKRHRRVRVHVAGTPQRPRLAVFRSLNHVYAQLIDDGSSRTLAAASTVDMKAAGRAQGAPQGKRNGVAQAQEVGKAIAAKAKAAGVSSVVFDRGGFLYHGRIKALADAAREAGLEF*
>14_0929_12_30cm_Bacteria_7370_58_11
MASARVRKLSRDLHRQRVHERVRTRVEGTPERPRLSVYRSLGHIYAQVIDDRSGKTLVSASSVDGETKKSLKGGGNIAAAKVIGKIVAERAKAAGVNKVVFDRGGYKYHGRVKALADAAREAGLQF*
>14_0929_12_30cm_Bacteria_7389_66_9
MIKRTDRKEGRAKRHRRVRVTVSGTSERPRLAVYRSLNHLYAQVIDDGAAKTVAAASTVELKAKGNGMSEAARVGKQIADKAKAAGVKQVVFDRGGFLYHGRIKALADAAREAGLEF*
>14_0929_12_30cm_Bacteria_7418_67_9
MAKKSRLESRTRRHSRVREKIRGSAARPRLAVFRSIEHIYAQLIDDDSGNTLVQASSRDTKDGKGKKS
>14_0929_12_30cm_Bacteria_7476_55_10
MATTRKAARQHVHQRIRKKVAGTAERPRLAVHFSGKHVYAQVIDDDTGRTLAAASTTERSLIGEKKLAANQAAAELIGKAIAERSLAKKLERVVFDRGGFMYHGKVKALAEAARATGLKF*
>14_0929_12_30cm_Betaproteobacteria_7373_66_8
MIDKKQSRLRRAQATRVRIGLQRMNRLAVHRTNLNIYASVLSPDGGRVLVSASTLEQEVRNQLTGTKSRGGNAQAAKLVGTRIAQKAVAAGIDRVAFDRSGFRYHGRVRALADAAREAGLKI*
>14_0929_12_30cm_Euryarchaeota_7367_63_8
MKQGPHYRVPFRRRREGRTDYRVRAKLLRSGKPRVVVRKTLNQTIVQFVVPDATGDRILATAQSLDLKEHGWSAGTGNLPAAYLTGFLAGRRASAQGLKEAILDIGPQRPARGGRLFAALQGLLDAGVAVPHSPEVLPAKERVRGAHIRPEIAQQFDAVKAKLEAA*
>14_0929_12_30cm_Euryarchaeota_7401_64_15
MKQGPHYRVPFRRRREGRTDYRSRAKLLRSGKPRVVVRKTLNQTIIQFIVADAGGDRVVATAQSLELKERGWAAGTGNLPAAYLTGYLAGKRAAAKGVSAAILDLGLQRPSKGGRLFAALQGLLDAGVAVPHSPDVLPSKERVRGAHIGESIPTQFDAVKAKLEAP*
>14_0929_12_30cm_Gemmatimonadetes_7362_66_15
MRSVRKIKTAAQSRYRRHLRVRKKVEGTPERPRLVVFRSSKHIYAQLVDDRRGVTIAGAADTSEGVQVEGKGKVARSFAVGKLIAVKAKEKGIAKVVFDRGGYQYHGRVKAVADGARKGGLEF*
>14_0929_12_30cm_Rokubacteria_7382_69_18
MITKERRAARDLRHRRVRRYVRGSATRPRLAVFRSLNHIYAQLIDDDAGRTLLAADSRSKTFRAQHTTGGNVAAAKAVGELLAQQAKARGIDRVVFDRGGYRYHGRVKALADAARAGGLGF*
>14_0929_12_40cm_Bacteria_7530_66_8
MIKRTDRKVGRSKRHRRVRVSVSGTSDRPRLAVYRSLNHLYAQVIDDAAAKTVAAASTVELKAKGNGMAEAAQVGRQIADKAKAAGVKQVVFDRGGFLYHGRIKALADAAREAGLEF*
>14_0929_12_40cm_Bacteria_7538_55_12
MATTRKAARQRVHRRIRKKVAGTAQRPRLAVHFSGKHVYAQVIDDDAGRTLAAASTRESSLLDKNKIGANQAAAELIGKAIAERLLAKKLEQVVFDRGGFLYHGKVKALADAARAGGLKF*
>14_0929_12_40cm_Bacteria_7540_55_11
MRTTRKAARQRIHQRIRKKISGTAERPRLAVHFSGKHVYVQAIDDTAGRTLAAASTREPSFRSQKAAANRAAAEQIGKIIAERLLKKKLDHVVFDRGGFLYHGKAKALADAARAGGLKV*
>14_0929_12_40cm_Betaproteobacteria_7526_65_14
MIDKKAARLRRASQTRRKIRELAKVRLAVHRTNTHIYAQLRSVDGKVLTSASTTEKEVRTTVPNGGNKAAAVAVGKRIAEKAKGLGIEAVAFDRSGYKYHGRVKALADAAREAGLKF*
>14_0929_12_40cm_Betaproteobacteria_7558_64_8
MIDRKAARLRRASQTRRKIRELAKVRLAVHRTNTHIYAQLRSVDGKVLTSASTVEKEVRTKVSNGGNKAAAVAVGKRIAEKAKGLGIEAVAFDRSGYKYHGRVKALADAAREAGLKF*
>14_0929_12_40cm_Gemmatimonadetes_7520_66_13
MRSVRKIKTAAHSRYRRHLRVRKKIEGTPERPRLVVFRSSKHMYAQLVDDARGVTLAGAADTSEGMQVEGKGKVARSFALGRLIAAKAKEKGIAKVVFDRGGYQYHGRVKAVADGARKGGLEF*
>14_0929_12_40cm_Gemmatimonadetes_7535_68_6
MRKIHKIRTQAHRRLRRHLRVRRKVAGSAERPRLVVFRSSKHIYAQVVDDVRGVTLLGAGDTSEGIQVDGKGKTARSFALGRLIAVKAKEKGIGKVVFDRGGYQYHGRVKAVADGARKGGLEL*
>14_0929_12_40cm_Proteobacteria_7534_69_6
MITTKKERRLRRAVKTRAHIRDLGVARLTVHRTPRHIYAQVVDAVGAKVLAAASTVQEALRAGLKGTGNVEAAKAVGRAIAERAKAAGVSRVAFDRSGFHFHGRVKALADAAREAGLEF*
>14_1009_02_20cm_Bacteria_3616_55_10
MATFRKAARQRIHRRIRKKVAGTAQRPRLAVHFSGKHIYAQVIDDDAGRTIAAASTAERSLLGETKGHANQAAAEVVGKAIAERSLSKNLDRVVFDRGGFLYHGKMKVLADAARLGGLKF*
>14_1009_02_20cm_Proteobacteria_3617_68_7
MSDSTIQKKRELRAKRKHRIRFKVFGQTERPRLSVYRSLNHIYAQVIDDSTGKTIAAASTLSAELKDGKGKKKDRAKEVGKLLAKKCQDVKVSAVVFDRNGFNYHGRIAAVADGAREAGLKF*
>14_1009_02_30cm_Bacteria_3696_55_11
MATSRKAARKRVHQRIRKRVAGTAQRPRLAVHFSGKHVYAQVIDDDAGRTLAAASTTERSLLEGKKLRANQAAAELIGKAIAERSLAKKLERVVFDRGGFFYHGKVKALAEAARATGLKF*
>14_1009_02_30cm_Bacteria_3712_55_13
MATNRKATRQRIHQRIRKKVSGTAERPRLAVHFSAHHVYAQVIDDDAGKTLAAVSTLQKDLAGKKAAANRESAQRVGKAIAEKLLAKKVENVVFDRGGYIFHGKVKALADAAREGGLKF*
>14_1009_02_30cm_Bacteria_3721_54_15
MAGTARRPRLSVHFSGKHVYAQVIDDDAGRTLAAASTAEPSLVGKDKAAANKTAA
>14_1009_02_30cm_Betaproteobacteria_3702_66_13
MIDKNLARLRRARQTRLRIRAVGAVRLTVHRTNGHIYAQLTSAAGDKVIASASTLEKDVRSQVKNGGNRKAAEIVGQRIAVKGKEKGIEKVAFDRAGYKYHGRVKALAEAARASGLKF*
>14_1009_02_40cm_Acidobacteria_3833_65_7
MKIKTKDDRRVRIHLRQRKRISGTKERPRLSVFRSVTHIYAQVIDDMNGQTLVSASTVEPSLKGALEKAARGGNVKGAEAIGKAIAERSIERGITRVVFDRSGFLYHGRIRAVADAARKAGLEF*
>14_1009_02_40cm_Actinobacteria_3813_69_7
MATLSVRQARVRRHKRVRKTLSGTAERPRLVVFRSNRGIEAQLVDDVVGKTLAASSSLGLKPFKGDKVDQAAEVGKSLAAAAKSAGIESAVFDRAGYLYHGRVKALADAAREGGLTF*
>14_1009_02_40cm_Actinobacteria_3830_69_7
MDAKTKRTARLRRHARVRKAIAGSASRPRLAVYRSNRHIYAQLIDDVQAATLVAASDAEVKGASPTVRAKAVGELIADRAKEAGIASAVFDRGGRLYHGRVAAVAEGAREGGLQI*
>14_1009_02_40cm_Bacteria_3820_66_13
MIKRQDRKVNRLKRHKRVRVHVAGTPQRPRLAVFRSLNHLYAQVIDDGSSHTVASASTVGLKAKGNGVAQAQEVGKAIAAKAKAAGITSVVFDRGGFLYHGRIKALADAAREAGLEF*
>14_1009_02_40cm_Bacteria_3823_69_8
MAKATRNDGRTRRHARVREKVRGSAARPRLAVFRSLTHIYAQLVDDDAGKTLAAASSLDTKDAKGKRTELAKSVGTLLGDRAKQKGVTEVVFDRGGYRYHGRVKALADGVRAAGVKV*
>14_1009_02_40cm_Bacteria_3827_55_7
MVTTRKLARQRVHQRIRKRVAGTAERPRLAVHFSGKHVYAQVVDDDAGSTLAAASTAERSLFAKNKSAANRAAAEQIGKAIAERLLAKKLDRVVFDRGGFLYHGKVKALADAARAGGLKF*
>14_1009_02_40cm_Bacteria_3836_67_6
MREKIRGSAERPRLAVFRSITHIYAQLIDDDSGRTLVTATDLDLRPATASPSPAEPQSKAAKDGKGNKSERAKAVGSMLGEKAKAKGIAEAVFDRGGYRYHGRVKALGDAARSAGLRF*
>14_1009_02_40cm_Bacteria_3841_65_8
MNKPSNRRSTRIRRHVRLRTSLEGGPTRPRLAIFRSLHHVYAQVIDDASGRTLAAASTTDAEVRKSLKSPSNAAGAAAVGKSIAERALKSGIETVVFDRGGFPYHGRVKALAEAARGAGLKF*
>14_1009_02_40cm_Bacteria_3862_66_7
MNKQADRRNTRMRRHVRLRTHLEGGPTRPRLAVFRSLHHVYAQVIDDVSGRTLAAASTTDGALRKSLKSPSSAEGATAVGKSIAERARQAGIETVVFDRGGFPYHGRIKALAEAARSAGLKF*
>14_1009_02_40cm_Chloroflexi_3845_53_8
MIKKFNANNARLRRHQRIRHHLKGSTERPRLCVFRSGQHIYAQVIDDKTGVTLAAASSIDKSLRDFKPAPPPSVEKPEAVEQEIAVEMAAELAPAKGKGARVAKPAQKAPAKGGQPQKGNTGKGGKPFTQVKTLLPAAQKSAAKTPVEALAAIAHNRKVATAREVGKLVAQRAKEKGVSRVVFDRGGYAYHGRVAALAEGAREVGLDF*
>14_1009_02_40cm_Gemmatimonadetes_3801_70_15
MRSIHKIRTREHRRARRRLRVRKKVVGSAGRPRLVVFRSAKHVYAQLVDDARGMTLAGASDRSEGIHIDGKGKTAKSFALGQLIAAKAKERGITKVVFDRAGYQYHGRVKAVADGARKGGLEF*
>14_1009_05_20cm_Acidobacteria_3981_65_12
MKITTKDDRRHRIQLRQRKRIMGTKERPRLSVFRSVSHIYAQVIDDLSGQTLVSASSIDPKVKGSLGKGVTGGNLKGAEAIGRTIAERSIEKGIKRVVFDRSGFLYHGRIRAVADAARKGGLEF*
>14_1009_05_20cm_Acidobacteria_3994_54_6
MLTISSKNVTRRRVHERIRKKVLGTAERPRLNVYRSLNHIYVQVIDDLKGVTLVSASTAEGKKESRAKGGNLAAAKSVGKSIAERAKAQGINKIVFDRGGYIYHGRIKALADAAREAGLQF*
>14_1009_05_20cm_Archaea_4006_53_6
MADGPRYAVPYRRRREGRTDYKLRRALVRSGKPRAVVRLTNKYVIVQVSEADIRGDIVRASASSRELAKLGWKGGAGNLPAAYLTGVLAARRAVDRGVKEAVLDIGLRGPTKGSKVFAALKGLADSGLIVPHSDGPLPPMERINGSHIAGYAKLLAGEQDLYRKRFSAYLGRGLKPEDLSGHFEQVRKNVLSASLGAS*
>14_1009_05_20cm_Bacteria_3983_66_11
MIKPQDRKVNRSKRHRRVRVHVAGTSQRPRLAVFRSLNHVYAQLIDDTSSRTVAAASTVALKAKGNGMTQAMEVGKAIAAKAKAAGVNSVVFDRGGFLYHGRIKALADAAREAGLEF*
>14_1009_05_20cm_Bacteria_3987_54_20
MAGTAQRPRLSVHFSGKHVYAQVIDDDAGRTLAAASTAEPSLVGKDKAAANKTAAEHVGKAIAERLLAKKLERVVFDRGGFLYHGKVKALADAARAGGLKF*
>14_1009_05_20cm_Bacteria_3993_59_9
MALRDRKIIRHRIHTRIRKRVSGTAERPRLAVHFSGKHVYAQVIDDDAGKTLVSAATTEEKIGGKKAGANRASAEKVGKAIAERLLSKKVDKVIFDRGGFLYHGKVKALADAAREGGLKF*
>14_1009_05_20cm_Bacteria_4030_55_6
MATFRKAARQRVHRRIRKKVAGTAERPRLAVHFSGKHVYAQVIDDDAGRTLAAASTTEGSLVGKDKGAANRTTAELIGKAIAERSLAKKLERVVFDRGGFLYHGKVKALADAARAGGLKF*
>14_1009_05_20cm_Bacteria_4049_55_11
MATFRKAARQRIHRRIRKKVAGTAQRPRLAVHFSGKHIYAQVIDDDAGRTIAAASTAERSLLGETKGHANQAAAEVVGKAIAERSLSKNLDRVVFDRGGFLYHGKMKVLADAARLGGLKF*
>14_1009_05_20cm_Euryarchaeota_4005_65_9
MTQGPHYRVPLRRRREGRTDYRVRAKLLRSGKPRAVVRKTLRQMIVQLVVAEATGDRVLATAQSSELKEHGWSAGTGNLPAAYLTGYLAGRRASAHGLKEAILDLGGQRPSPGGRLFAALQGLLDSGVAVPHSPDVLPAKERVRGTHIGAELGQLFDTVKKKLEAP*
>14_1009_05_20cm_Gemmatimonadetes_4000_69_8
MRSTHKVRTREDRRHQRHLRVRHKVSGSSGRPRLVVFRSSKHIYAQIVDDTRGVTLVGAADRSEGVTVEGKGKTARSFALGQLVARKAKEKGITKVVFDRGGYQYHGRVKAVADGARKGGLEF*
>14_1009_05_30cm_Bacteria_4159_66_7
MIKRQDRKVNRLKRHKRVRVHVAGTPQRPRLAVFRSLNHLYAQVIDDGSSHTVASASTVGLKAKGNGVAQAQEVGKAIAAKAKAAGITSVVFDRGGFLYHGRIKALADAAREAGLEF*
>14_1009_05_30cm_Bacteria_4168_57_7
MASARVRKLSRDLHRQRVHERVRTRVEGTPERPRLSVYRSLGHIYAQVIDDRSGKTLVSASSVDGETKKSLKGGGNIAAAKVIGKIVAERAKAAGVNKVVFDRGGYKYHGRVKALADAAREAGLQF*
>14_1009_05_30cm_Bacteria_4185_68_7
MIKRQDRKVNRSKRHRRVRVHVAGSKERPRLAVFRSLNHLYAQLIDDSESRTLASASTLQMKAKGNGVAQAAEVGKEIAARAKAAGVSSVVFDRGGFLYHGRIKALADAAREAGLEF*
>14_1009_05_30cm_Bacteria_4203_54_7
MNVTRKAARHRIHQRIRKKISGTAERPRLAVHFSGKHVYVQAIDDGAGRTLAAASTTESSFQSKKTAANRAAAEEIGKTIAERLLEKKLDRVVFDRGGFLYHGKAKALADAARAGGLKF*
>14_1009_05_30cm_Bacteria_4211_68_10
MRGSAARPRLAVYRSLTHIYAQLIDDDAQRTLASASSLDKKDGKKSEQAAAVGQALGERAKQAGIEEAVFDRGGYKYHGRVKALAEAVRKTGVKV*
>14_1009_05_30cm_Bacteria_4249_66_12
MNKQADRRNTRIRRHVRLRTHLEGGPTRPRLAVFRSLHHVYAQVIDDVSGRTLAAASTTDGALRKGLKSPSSAEGAAAVGTSIAERARQAGIETVVFDRGGFPYHGRIKALAEAARSAGLKF*
>14_1009_05_30cm_Deltaproteobacteria_4183_68_9
MSASTNMKKQLLRLRRKAHIRKKVEGSQERPRLSVYRSLNHIYAQVIDDVSGKTLAAASTLSPELKDGKGKKKELAKEVGKLVAKKCQEKQIAAVVFDRNGFMYHGRIAAVAEGAREGGLKF*
>14_1009_05_30cm_Gemmatimonadetes_4196_69_20
MRSIHKVRTRPQRRHQRHLRVRHKVSGSAERPRLVVFRSSKHMYAQLVDDTRGVTLVGASDGSEGVTVEGKGKTAKSFALGQLVARRAKEKGINRVVFDRGGYRYHGRVKAVADGARKGGLEF*
>14_1009_05_30cm_unknown_4221_52_20
MADGPRYSVRFRRRREGRTDYKLRRALVRSGKPRAVVRVTNKYVYVQITDAELRGDIVRAAASSKELAKMGWKGASGNIPSAYLTGTLAARRAIAKGVKEAVLDIGLKSSTKGSKLFAVLKGLSDAGLQVPHSDGPLPDKGRIGGAHISEYAKKLSGETDVYRKTFSGYLKRGLKPEELSNHFEQVRQQIQSAPIEAKA*
>14_1009_05_40cm_Acidobacteria_4335_57_12
MASARVRKLSRDLHRQRVHARVRTRVEGTAERPRLCVYRSLGHIYAQVIDDRSGQTLVSASSIDGESKKNLKGGGNVAAAKVIGKTIAQRAKAAGVSKVVFDRGGYKYHGRVKALADAAREAGLQF*
>14_1009_05_40cm_Actinobacteria_10539_68_8
MDAKTKRTARLRRHARVRKAIAGSASRPRLAVYRSNRHIYAQLIDDVQAATLVAASDAEVKGASPTVRAKAVGELIAGRAKEAGIASAVFDRGGRLYHGRVAAVAEGAREGGLQI*
>14_1009_05_40cm_Archaea_4406_58_8
MGLTDYRARKRAVASHRILLVVRFSGKNVSAQFVRPHVKGDGVLSSVHSHSLRKLKWKGSLKSVPACYLLGLLAGKKAVEEGVKDAVLYNGLNPFIKGSRIAAFVKGARDGGVQIPVSEDVLPPEERLRGDTIAKYASSMLNEDKEAYQRRFSSLLSGGFKPEEYPAQFDKAKQAIQGGSKR*
>14_1009_05_40cm_Bacteria_4386_70_5
MQVKTKEDIRERIHRRIRKRMTGTPERPRLAVFRSQSHIYAQVIDDEAGRTLCAASSLDKELKADGERGANVASAKKVGQLIASRAKEKGIEAVVFDRGGFQYHGRIKALADAARESGLKF*
>14_1009_05_40cm_Bacteria_4407_67_7
MAKQTRRENRTRRHARVREKIRGSAGRPRLAVFRSITHIYAQLIDDDSGKTLVAASSVDAKDGKGNKSERAKAVGAVLGEKAKAKGIGEAVFDRGGYRYHGRVKALGDAARSAGLRF*
>14_1009_05_40cm_Bacteria_4414_67_7
MIKTQDRKINRLRRHRRVRVRLTGTAERPRLAVFRSLNHI
>14_1009_05_40cm_Deltaproteobacteria_4396_68_5
MSASTNMKKQLLRLRRKAHIRKKVEGSQERPRLSVYRSLNHIYAQVIDDVSGKTLAAASTLSPELKDGKGKKKELAKEVGKLVAKKCQEKQIAAVVFDRNGFMYHGRIAAVAEGAREGGLKF*
>14_1009_05_40cm_Gemmatimonadetes_4372_68_6
MRTNHKARTRESRRYRRHLRVRRKLAGSAERPRLVVFRSSKHIYGQIVDDTRGVTLVGAADTSDGLQVEGKGKTARSFGLGKLLAAKAKEKGITKVVFDRGGYQYHGRVKALADGARKGGLEL*
>14_1009_05_40cm_RBG_19FT_COMBO_Actinobacteria_70_19_curated_4381_69_10
MRTLHRGSDKRSARTRRHLRVRRKISGTAARPRLAVYRSNRHIYVQLIDDVSSRTVASASDREVGGEAKGDRKVVAKAVGALIADRAKQAGIQGAVFDRGGRLYHGRIAALADGAREGGLSI*
>14_1009_05_40cm_unknown_4353_52_9
MADGPRYSVPFRRRREGRTDYKLRRALVRSGKPRAVVRVTNKYVYVQITDAELRGDIVRVAASSKELAKMGWKGATGNIPSAYLTGALAARRALAKGIKEAILDIGLKSSTKGSKLFAVLKGLSDAGLEVPHSDGPIPAKDRIGGAHISEYAKKLSGETDVYRKTFSGYLKRGLKPEELSKHFEQVREQIQSAPIEAKA*
>14_1009_09_20cm_Acidobacteria_7739_65_6
MRMKTKEDRRERIKHRIRKRVQGTEARPRLTVFRSVAHMYVQVVDDMTGRTIASASTVEPTVKGAMKKTERGGNIAGAKTIGKTIAERLIEKGVKRVVFDRNGFLYHGRVKAVADAAREAGLEF*
>14_1009_09_20cm_Actinobacteria_7720_66_6
MALKKVEARGHRHARVRKKVSGTAERPRLAVFRSNKHIYAQLIDDVAGRTLVAASALDAEATKDGKKQDVAKNVGALLGKRAKEAGISGVIFDRGGYRYHGRVAQVAAGAREAGLTL*
>14_1009_09_20cm_Actinobacteria_7757_71_8
MTTLAKPEARARRHKRVRGKVSGTAERPRLVVFRSNRGIEAQLVDDLAGRTLAAASWLQLKKSFKGTKTDQAAEVGKVLAANAKQAGIERVVFDRAGYLYHGRVKALAESAREGGLTF*
>14_1009_09_20cm_Bacteria_7713_68_14
MIKQVDRKGARHKRHRRVRVKVSGTAERPRLTVFRSLAHTYVQLVDDASGRTLASASTVDLKLDKNDLAAAQAVGKAIAGKAVKAGLKQVVFDRGGYLYHGRVKALAEAARESGLEF*
>14_1009_09_20cm_Bacteria_7728_55_9
MATNRKAARQRIHTRIRKKVSGTAERPRLAVHFSGRHVYAQVIDDEAGKTLAAVSTLQKDLAGKKAAANRESAERVGKAIAEKLLTKKVENVVFDRGGYIFHGKVKALADAAREGGLKF*
>14_1009_09_20cm_Bacteria_7734_68_7
MIKRQDRKVNRSKRHRRVRVHVAGTPERPRLAVFRSLNHVYAQLIDDGAMRTLAAASTVEMKAKGNGVAQAAEVGKAIAAKAKAAGVNSVVFDRGGFLYHGRIKALADAAREAGLEF*
>14_1009_09_20cm_Bacteria_7746_65_6
MNKVPDRRGTRIRRHVRLRTRLEGGPKRPRLAVFRSLHHVYAQIIDDASGRTLAAASTTDGDLRKSVKSHSGAEGAAAVGKSIAERALKSGVETVVFDRGGFPYHGRIKALAEAARSAGLKF*
>14_1009_09_20cm_Bacteria_7748_66_6
MYKVPNRRGTRIRRHTRLRGHLEGGPIRPRLAVFRSLHHVYAQIIDDVSGRTLVAAGTTDADLRKSVKSPSGAQGASAVGKSIAERALKSGIETVVFDRGGFPYHGRVKALAEAARGAGLKF*
>14_1009_09_20cm_Bacteria_7766_55_12
MATNRKATRQRIHQRIRKKVSGTAERPRLAVHFSARHVYAQVIDDDAGKTLAAVSTLQKDLAGKKAAANRESAERVGKAIAEKLLAKKVENVVFDRGGYIFHGKVKALADAAREGGLKF*
>14_1009_09_20cm_Deltaproteobacteria_7798_68_8
MSSSTNMRKQLLRLRRKAHIRKNVEGSQERPRLSVYRSLNHIYAQVIDDVTGKTLAAASTLSPELKEGKGKKKDLAKEVGKLVAKKCQEAKIETVVFDRNGFMYHGRVAAVAEGAREGGLKF*
>14_1009_09_20cm_Gemmatimonadetes_7716_69_10
MRSIHKVRTRPQRRHQRHLRVRHKVSGSAERPRLVVFRSSKHMYAQLVDDTRGVTLVGASDGSEGVTVEGKGKTAKSFALGQLVARRAKEKGINRVVFDRGGYRYHGRVKAVADGARKGGLEF*
>14_1009_09_20cm_Ktedonobacter_racemifer_7781_53_7
MIKKFNANEARLRRHQRMRNHLEGSQERPRLCVFRSGQHIYAQVIDDTTGVTLVAASSIDESLRDFKPAPPLSVERTKEEKAEEEAPVEMAAEVAPTRGRGARAEKPAQKATGKGGQPQKGGSSGKGGKPFTQVKTLLPAAQKSAAKTPVEALASIAHNRKVATAREVGKLVAQRAKEKGISRVVFDRGGYTYHGRIAALAEGAREVGLDF*
>14_1009_09_20cm_Nitrospirae_7718_62_7
MLDVSKRERSRVRRHHRVRLRVFGTAQRPRLNVFRSNAHIYAQVIDDTTGRTLISASSLDKELKGKVKSGGNVTAAVAVGQLVAERALKANVTAVVFDRGGYKYHGRIKALAEASREKGLKF*
>14_1009_09_20cm_Proteobacteria_7754_68_12
MSASTNMRKQLLRLRRKAHIRKNLEGSQERPRLSVYRSLSHIYAQVIDDVTGKTLAAASTLSPELKDGKGKKKDLAKEVGKLVAKKCQDAKIETVVFDRNGFMYHGRVAAVAEGAREGGLKF*
>14_1009_09_30cm_Bacteria_7941_70_10
MITRERRASRDVRHLRLRRRLRGSAARPRLAVFRSLNHIYAQLIDDESGRTLAAVDSRSPAFRARQKSGGNVAAAKVVGELIAQKAKERGVERVVFDRGGFQYHGRVKALAEAARAGGLVF*
>14_1009_09_30cm_Bacteria_7944_62_6
MKKSRLPRAARARRHVRVRERLTGTPERPRLAVFRSLKHIYAQVIDDSAGHTLVSASDLEADVKSGRDSKKKSEVAGLVGEALARKAKEKGIASVVFDRGGFKYHGRIKAFAEAARKAGLTF*
>14_1009_09_30cm_Bacteria_7970_55_10
MVTTRKAARQRVHQRIRKRVAGTAERPRLAVNFSGKHIYAQVIDDDAGRTLAAASTMEHQLHEKGKAAANRAAAEQIGKTIAERLLAKKLDRVVFDRGGFFYHGKVRALADAARAGGLKF*
>14_1009_09_30cm_Bacteria_7972_66_13
MYKVPDRRGTRLRRHSRLRGHLEGGPTRPRLAVFRSLHHVYAQIIDDASGRTLAAAGTTDADLRKALKSPSGAEGAAAVGKSIAERARQAGVETVVFDRGGFPYHGRIKALADAARGAGLKF*
>14_1009_09_30cm_Bacteria_7973_55_6
MANRNRAEVRTAVHKRIRHKVRGTTARPRLAVYRSLNHIYAQLIDDEKAQTLASASTTEKTLGVKTGGNIEAAKKIGQTIAERALAAGINSVVFDRGGYLYHGRVKALTDAARAAGLNKDEAREAEVEAAASPATKAEEEAAAKPKKSKPKVRKEASAQENK*
>14_1009_09_30cm_Bacteria_7984_68_14
MRTIHKVRTRESRRYRRHLRVRRKVAGSAERPRLVVFRSSKHIYAQVVDDARRVTLVGAADTSEGLQVDGKGKTARSFALGRLIAAKAKEKGITKVVFDRGGYQYHGRVKAVADGARKGGLEL*
>14_1009_09_30cm_Bacteria_7986_56_6
MPKVSSNEVRLRIHERIRKRLTGSPARPRLAVFRSNKHIYAQIIDDSKGTTLLAASSLDGSAKKDLKNGSNMAAAKAVGKLVAERAKAQGIDAVLFDRGGYLYHGRVKALAEAAREAGLKF*
>14_1009_09_30cm_Bacteria_7987_68_6
MIKHEDRNESRRRRHLRIRQTVRGSAGRPRLAVFRSLAHIYVQVIDDERQRTLAAASSLDPEIRAEVATAKKAEAGRIVGRLIARRAKAQGVQRVVFDRGGFLYHGRVRALADGAREGGLEF*
>14_1009_09_30cm_Bacteria_7988_56_8
MATTRKAARQRVHQRIRKKVAGTAERPRLAIHFSGKHVYAQVVDDDAGRTLAAASTTERSLLGKNKAAANRVTAATIGKAIAERSLAKKIDNIVFDRGGFLYHGKVKVLADAARESGLKF*
>14_1009_09_30cm_Bacteria_8006_72_12
MRTNPSAVARGRRRARVRKGVRGTEARPRLSVFRSGRHTYVQVIADSAGKTLLAVSTLSPELRTQLKKTADVSAAKQVGLFAARRCLEKGIDKIVFDRNGFLYHGRVRAVAEGAREGGLKF*
>14_1009_09_30cm_Betaproteobacteria_7996_64_8
MIDKKAARIRRASQTRRKIRELAKVRLAVHRTNTHIYAQLRSVDGKVLTSASTVEKEVRTKVSNGGNKAAAVAVGKRIAEKAKGLGIEAVAFDRSGYKYHGRVKALADAAREAGLKF*
>14_1009_09_30cm_Deltaproteobacteria_7955_55_8
MARNQKSIARARRQERVRKKVLGTDARPRICVYRSNKHIYAQVISDDRGMTLASVSTLGGDLAEAVKKSKGVETAKQVGLALAKICKEKNITRVIFDRNGFLFHGQVKAVADGVREGGLEF*
>14_1009_09_30cm_Ktedonobacter_racemifer_8023_53_6
MIKKFNANKARLRRHQRMRNHLEGSQERPRLCVFRSGQHIYAQVIDDTTGVTLVAASSIDESLRDFKPAPPPSVERTKEEKAEEEASVEMAAEVAPSRGRGARAEKPAQKATGKGGQPQKGGSSGKGGKPFTQVKTLLPAAQTSAAKTPVEALASIAHNRKVATAR
>14_1009_09_30cm_Proteobacteria_8014_68_16
MSASTNMRKQLLRLRRKAHIRKNLEGSQERPRLSVYRSLSHIYAQVIDDVTGKTLAAASTLSPELKDGKGKKKDLAKEVGKLVAKKCQDAKIETVVFDRNGFMYHGRVAAVAEGAREGGLKF*
>14_1009_09_30cm_Verrucomicrobia_7983_55_7
MTTTRKLARQRVHERIRKKVTGTAERPRLAVHFSGKHVYAQVIDDDAGCTLAAASTTESSLVGTDKSAANRAAAEKIGKVIAERLLKKKLDRVVFDRGGFFYHGKVKALADAARAGGLKF*
>14_1009_09_40cm_Actinobacteria_8186_69_16
MSVKTKGERRLRRRRRVRAKISGTAVRPRIAVFRSNRGLSAQLIDDSAGHTMAAVNWYEPELRALQKPERTRRAGAVLAERAQAAGVKEAVFDRGGYRYHGHVRAFADAMREAGLTV*
>14_1009_09_40cm_Bacteria_8173_65_11
MIKRHDRKENRAKRHKRVRVHVAGTTQRPRLAVFRSLNHLYAQLIDDGASRTLAAASTVEMKVKGNGVAQAAEVGKAIAAKAKVAGVSSVVFDRGGFLYHGRIKALADAAREAGLEF*
>14_1009_09_40cm_Bacteria_8185_57_8
MASARVRKLSRDLHRQRVHTRVRTRVEGTPERPRLCVYRSLGHIYAQVIDDRSGKTLVSASSIDGESKKNLKGGGNIAAAKVIGKTIAQRAKAAGVSKVVFDRGGYKYHGRVKALADAAREAGLQF*
>14_1009_09_40cm_Bacteria_8194_68_8
MRSEAKVEGRKVRHLRVRTKVKGTAERPRLAVFRSLNHIYAQVVDDTSGRTLVSVDSRSPDFRGKSKSGGNVAAAKIVGELVAQKAKQSGIGQVVFDRGGYQYHGRVKALAEAARAGGLAF*
>14_1009_09_40cm_Bacteria_8203_56_9
MPKVSSNEVRLRIHERIRKRLMGSPARPRLAVFRSNKHIYAQIIDDSKGTTLLAASSLDGSAKKDLKNGSNVAAAKAVGTLVAERAKAQGIDAVLFDRGGYLYHGRVKALAEAAREAGLKF*
>14_1009_09_40cm_Bacteria_8204_55_10
MATTRKAARQRVHRRIRKKVAGTAQRPRLAVHFSGKHVYAQVIDDDAGRTLAAASTRESSLLDKNKIGANQAAAELIGKAIAERLLAKKLEQVVFDRGGFLYHGKVKALADAARAGGLKF*
>14_1009_09_40cm_Bacteria_8215_66_7
MNNVPDRRATRLRRHSRLRGHLEGGPTRPRLAVFRSLHHVYAQVIDDASGRTLAAASSTDADLRKSLKSPSGAEGAAAVGKSIAERARKAGIETVVFDRGGFPYHGRVKALAEAARSAGLKF*
>14_1009_09_40cm_Bacteria_8247_68_6
MSVLTKPQARERRHRRVRGKVRGTSERPRLLVFRSNKGISAQLVDDLEGKTLASASWVQVKNFKGNKTAQATEV
>14_1009_09_40cm_Betaproteobacteria_8214_67_7
MSRIAKIPIDLPKGVEVSIASGQISVKGPLGTIERAADPNVAVETNGAQLQCKALGNSRHANAMSGTMRALVANMVAGVTKGFEKRLALVGVGFRAQAQGDKLNLSLGFSHPVVQQMPRARALQGQGSALQRRDHHFERDQEEVTGQAMIDKNLARLRRARQTRLRIRAVGAVRLTVHRTNGHIYAQLTSAAGDKIIASASTLEKDVRSQLKNGGNRKAAEIVGQRIAVKGKEKGIEKVAFDRAGYKYHGRVKALADAARASGLKF*
>14_1009_09_40cm_Gemmatimonadetes_8270_69_8
MRPVRKIKTRAHRRARRHLRVRKRVTGTAQHPRLVVFRSSKHIYAQVVDDSTGTTLVGAGDTSEGIQVDGKGKVAKGFALGQLIAQKAKARGIAKVVFDRGGYQYHGRVKAVADGARKGGLEF*
>14_1009_09_40cm_Proteobacteria_8198_68_5
MITTKKERRLRRAVKTRAHIRDLGVARLTVHRTPRHIYAQVVDAAGAKVLAAASTVQEALRAGLKGTGNVEAAKAVGRAIAERAKAAGVSRVAFDRSGFHFHGRVKALADAAREAGLEF*
>14_1009_12_20cm_Acidobacteria_8358_56_5
MLNRQGKNATRQRIHDRIRKKVLGTSARPRLNVYRSLNHIYVQLIDDLQGVTLVSASTAEGKKSERASGGNLAASKNIGKAIAERAKAKGITKVVFDRGGYLYHGRIKALADAAREGGLQF*
>14_1009_12_20cm_Acidobacteria_8364_56_6
MLTRVTKNEKRGHVHDRIRKKMQGTAERPRLNVYRSLNHIYVQVIDDLHGQTLVSASTAEGKKEDRRTGGNVASAKAVGKVIAERAKAKGVTKVVFDRGGYIYHGRVKALADAAREAGLQF*
>14_1009_12_20cm_Acidobacteria_8403_56_5
MLTRPGKNATRQRVHDRIRKKVLGTSERPRLNVYRSLNHIYAQLIDDHQGLTLVSASSAEGKKGERRTGGNVAAAKSTGKAIAERAKARGIEKVVFDRGGYLYHGRIKALADAARESGLKF*
>14_1009_12_20cm_Actinobacteria_8341_71_11
MAVLTKPQARARRHRRVRGKVSGTAERPRLVVFRSNRGIEAQLVDDLEGRTVAAASWLHLKKSFKGTKTAQAAEVGKLLAANAKKAGIERVVFDRGGYLYHGRVKALAESAREGGLKF*
>14_1009_12_20cm_Actinobacteria_8412_69_6
MSVMTKGQRRLKRRRRVRAKVAGTATRPRISVFRSNQGICAQLIDDASGRTLAAVNWFEPELRSLGKAERARRSGDALAERAKAAGVSEAVFDRGGYRYHGHVRAFADAIREAGIAV*
>14_1009_12_20cm_Bacteria_8343_66_8
MNRQADRRNTRIRRHVRLRTHLEGGPTRPRLAVFRSLHHVYAQVIDDVSGRTLAAASTTDGALRKSLKSPSSAEGAAAVGKSIAERARQAGIETVVFDRGGFPYHGRIKALAEAARSAGLKF*
>14_1009_12_20cm_Bacteria_8345_65_5
MTRKAARRDGRLKRHVRLRSTIEGSPRRPRLSVFRSLHHVYAQLIDDVAGRTLVAAGTTDAELRKTVKSHSGNEGAAAVGKSIAERARQQGIESVVFDRGGFPYHGRVKALADAARGAGLKF*
>14_1009_12_20cm_Bacteria_8347_66_8
MYKVPDRRGTRIRRHTRLRGHLEGGPIRPRLAVFRSLHHVYAQIIDDVSGRTLVAAGTTDADLRKSVKSPSGAQGASAVGKSIAERALKSGIETVVFDRGGFPYHGRVKALAEAARGAGLKF*
>14_1009_12_20cm_Bacteria_8371_69_6
MLKQTDRNGARQRRHQRVRGKVRGTAERPRLAVYRSLTHTYAQVIDDSSGRTLAAASTLELKVGKNDLEAAQAVGKAIAGKAGKAGVGRVVFDRGGYIYHGRVKALAEAAREAGLEF*
>14_1009_12_20cm_Bacteria_8391_55_8
MRASRFVAKWARLFNNMATTRKAARQRVHQRIRKKVAGTAERPRLAVHFSGKHVYAQVIDDDTGRTLAAASTTERSLIGEKKLAANQAAAELIGKAIAERSLAKKLERVVFDRGGFMYHGKVKALAEAARATGLKF*
>14_1009_12_20cm_Bacteria_8430_59_8
MALLDRKITRTRIHKRIRKRVNGTAERPRLAVHFSGKHVYAQVIDDDAGKTLVSAATTEENIIGKSKAGANRASAELVGKAIAERLLSKKVEHVVFDRGGHIYHGKVKALADAAREGGLKF*
>14_1009_12_20cm_Betaproteobacteria_8351_62_5
MNKKDARVRRARKTRARIAEQRANRLVVSRSNCHIYAQIVAPSGDKILTSASTLEGDVRKDLKNGGNKAAAAVVGKRIAEKAKQLGIDAVAFDRSGFKYHGRVKALADAAREGGLKF*
>14_1009_12_20cm_Ktedonobacter_racemifer_10581_54_6
MIKQFNANKARHKRHRRMRNHLEGTQNRPRLSVFRSGVHIYAQVIDDTTGQTLAAASSLDTSLRDFKPAKKEAPAEQKTAQAEEAPVEMAAAAAPTRGKGAKTEKAPARGAQPQKGQQGKGGKPGTQAKTLLPSAQKGEKKTPVEALVPIADNRKVSLAREVGKLIAQRAKEKGVSRVVFDRGGYAYHGRVAALAEGAREVGLDF*
>14_1009_12_20cm_Ktedonobacter_racemifer_8422_52_9
MIKKFNANKARLRRHQRMRNHLEGSQERPRLCVFRSGQHIYAQVIDDTTGVTLAAASSIDESLRNFKPAPPQPVERTKEEKAEDEAAGEMAAEVAPTRGKGARAQKPPQKAAGKGGQPQKGGSSGKGGKPFTQVKTLLPAAQKSAAKTPVEALAPIAHNRKVATAREVGKLIAQRAKEQGISRVVFDRGGYAFHGRVAALAEGAREVGLDF*
>14_1009_12_20cm_Proteobacteria_8340_68_17
MITTKKERRLRRAVKTRAHIRDLGVARLTVHRTPRHIYAQVVDAAGAKVLAAASTVQEALRAGLKGTGNVEAAKAVGRAIAERAKAAGVSRVAFDRSGFHFHGRVKALADAAREAGLEF*
>14_1009_12_20cm_Proteobacteria_8416_68_5
MSDSTIQKKRNLREKRKLRIRLKVFGETERPRLSVYRSLNHIYAQVIDDSTGKTIAAASTLSPELKDGKGKKKERAKEVGKLLARKCQDAKVGAVVFDRNGFNYHGRVAAVAEGAREAGLKF*
>14_1009_12_30cm_Archaea_8560_57_7
MGLTDYRARKRAVASHRILLVVRFSGKNVSAQFVRPDVKGDGVLSSVHSHSLRKLKWQGSLKSLPACYLLGLLAGKKAVEKGVKDAVLYNGLNPFIKGSRIAAFVKGARDGGVQIPVSEDVLPPEERLRGDTIARYASSMLNEDKEAYQRRFSSLLSGGFKPEEYPAQFDKAKQAIQGGSKR*
>14_1009_12_30cm_Bacteria_8503_67_7
MNTRHDRRAARDRRHRRVRKHVAGTAGRPRLAVFRSLRHIQAQLVDDAAGRTLAAASTTESDLRKGAGSPGLTVAAATVVGKAIAERARAIGVDEVVFDRGGYLYHGRVRALAEAAREGGLRF*
>14_1009_12_30cm_Bacteria_8507_66_11
MIKRQDRKVNRSKRHRRVRVHVAGTPQRPRLAVFRSLNHVYAQLIDDGASHTLAAASTVDMKAKGNGLAQAQEVGKAIAAKAKAAGVTSVVFDRGGFLYHGRIKALADAAREAGLEF*
>14_1009_12_30cm_Bacteria_8515_67_14
MAKQTRLENRTRRHSRVREKIRGSAGRPRLAVFRSITHIYAQLIDDDSGRTLVAASSVEAKDGKGKKSERAKTVGTMIGEKAKAKGIAEAVFDRGGYRYHGRVKALGDAARSAGLRF*
>14_1009_12_30cm_Bacteria_8516_55_13
MATFNRKAARERLHRRIRKKISGTSARPRLSIYFSGKHVYAQVIDDDAGKTLIAASTAEKDVLGKNKAAANRASAEVVGKVIAERALGKKIDKVVFDRGGFQYQGKVKALADAAREGGLKF*
>14_1009_12_30cm_Bacteria_8526_66_10
MIKPQDRKVNRSKRHRRVRVHVAGTSQRPRLAVFRSLNHVYAQLIDDTSSRTVAAASTVALKAKGNGMTQAMEVGKAIAAKAKAAGVNSVVFDRGGFLYHGRIKALADAAREAGLEF*
>14_1009_12_30cm_Bacteria_8528_67_7
MARESRLEGRTRRHERVREKIRGSAGRPRLAVFRSITHISAQLIDDDAGRTLVAASSVTTKDAKGNKTERAKAVGAVLGERAKAKGIGEAVFDRGGYRYHGRIKALGDAARSAGLRF*
>14_1009_12_30cm_Euryarchaeota_8492_64_9
MKQGPHYRVPFRRRREGRTDYRVRAKLLRSGKPRVVVRKTLNQTIVQFVVPDATGDRILATAQSLDLKEHGWSAGTGNLPAAYLTGFLAGRRASAQGLKEAILDIGPQRPARGGRLFAALQGLLDAGVAVPHSPEVLPAKERVRGAHIRPEIAQQFDAVKAKLEAA*
>14_1009_12_30cm_Euryarchaeota_8531_64_9
MKQGPHYRVPFRRRREGRTDYRARSKLLRSGKPRVVVRKTLNQTIVQFIVADAAGDRVVATAQSLELKERGWAAGTGNLPAAYLTGYLAGKRASAKGVTEAILDLGLQRPSKGGRLFAALQGLLDSGVSVPHSPEVLPSKERIRGAHIGESIPTQFDAVKTKLEAP*
>14_1009_12_30cm_Gemmatimonadetes_8487_69_13
MRSIHKVRTRAERRHQRHLRVRHKVTGSLERPRLVVFRSSKHIYAQLVDDTRGVTLVGASDGSEGVTAEGKGKTAKSFALGQLVARRAKEKGISKVVFDRGGYRYHGRVKAVADGARKGGLEF*
>14_1009_12_30cm_Gemmatimonadetes_8494_70_15
MRPVRKIKTRAHRRARRHLRVRKRVTGTAQHPRLVVFRSSKHIYAQVVDDSTGTTLVGAGDTSEGIQVDGKGKVAKGFALGQLIAQKAKARGIAKVVFDRGGYQYHGRVKAVADGARKGGLEF*
>14_1009_12_30cm_Gemmatimonadetes_8497_69_11
MRSIHKIRTRDQRRHQRHLRVRHKVSGSPERPRLVVFRSSKHIYAQLVDDTRGVTLVGAADRSEGVAVEGKGKTARSFALGQLVARKAKEQGITKVVFDRGGYQYHGRVKALADGARKGGLEF*
>14_1009_12_30cm_Proteobacteria_8501_67_8
MIITKKQRRLRRAVKARAHIRALAMARLSVHRTPRHIYAQVTDPVGAKVIAMASTLQEAVRQGLKNTGNVEAAKAVGRAIATRAKAAGVSKVAFDRSGFQFHGRVKALADAAREAGLEF*
>14_1009_12_30cm_unknown_8517_52_13
MADGPRYSVPFRRRREGRTDYKLRRALVRSGKPRAVVRVTNKYVYVQITDAELRGDIVRAAASSKELAKMGWKGATGNIPSAYLTGALAARRALAKGIKEAILDIGLKSSTKGSKLFAALKGLSDAGLEVPHSDGPIPAKDRIGGAHISEYAKKLSGETDVYRKTFGGYLKRGLKPEELSNHFEQVRQQIQSAPIEAKA*
>14_1009_12_40cm_Acidobacteria_8689_60_7
MANARVGKMSRDRHRQVVHARVRTRVEGTSERPRLCVYRSLSHIYAQVVDDRSGRTLVSASSLDKDTKKQLKGGGNVAAAKVVGKAIAERAKAAKIGKVVFDRGGYKYHGRVKALADAAREAGLQF*
>14_1009_12_40cm_Acidobacteria_8715_61_7
MATVPVRKLARNAHRQRVHLRVRTKVAGTPERPRLCVFRSLNHIYAQVIDDHSGRTLVAASSLDKTTRAQVKGGSNVAAAKVIGKAIAERAKAAGIERVVFDRGGYKYHGRVQALAEAAREAGLKF*
>14_1009_12_40cm_Armatimonadetes_8702_65_16
MLKRSDRNVLRLQRHTRLRKRMAGSPQRPRLSVFRSLKHMYAQIVDDSRGVTLAAASTMDPELRVQAKGKKKSEAGDLVGQLIARRALEKGIKQVVFDRGGYKYHGRIKALADAARKAGLEF*
>14_1009_12_40cm_Bacteria_8675_66_16
MIKRQDRKVNRSKRHQRVRVHVAGTPQRPRLAVFRSLNHVYAQLIDDGASRTLAAASTVEMKAKGNGVAQAAEVGKAIAAKAKAAGLNQVVFDRGGFLYHGRIKALADAAREAGLEF*
>14_1009_12_40cm_Bacteria_8691_66_10
MIKRQDRKVNRSKRHRRVRVHVAGTPQRPRLAVFRSLNHVYAQLIDDGASHTLAAASTVDMKAKGNGLAQAQEVGKAIAAKAKAAGVTSVVFDRGGFLYHGRIKALADAAREAGLEF*
>14_1009_12_40cm_Bacteria_8692_64_7
MLKRADRNVLRLQRHARLRKTMAGTPERPRLSVFRSLKHMYAQIVDDSRGVTLAAASTLDPELRPQVKGKKKGEAGDLVGQLIARRALEKGIKKVVFDRGGYKYHGRIKALADAARKAGLEF*
>14_1009_12_40cm_Bacteria_8693_55_9
MATTRKAARQHVHQRIRKKVAGTAERPRLAVHFSGKHVYAQVIDDDTGRTLAAASTTERSLIGEKKLAANQAAAELIGKAIAERSLAKKLERVVFDRGGFMYHGKVKALAEAARATGLKF*
>14_1009_12_40cm_Bacteria_8698_65_8
MNNVPDRRATRLRRHSRLRGHLEGGPTRPRLAVFRSLHHVYAQVIDDASGRTLAAASSTDADLRKSLKSPSGAEGAAAVGKSIAERARKAGIETVVFDRGGFPYHGRVKALAEAARSAGLKF*
>14_1009_12_40cm_Bacteria_8709_66_12
MIKRQDRKVNRSKRHRRVRVHVAGTPQRPRLAVFRSLNHVYAQLIDDGSSRTLAAASTVDMKAAGRAQGAPQGKRNGVAQAQEVGKAIAAKAKAAGVSSVVFDRGGFLYHGRIKALADAAREAGLEF*
>14_1009_12_40cm_Bacteria_8716_66_9
MIKRTDRKEGRAKRHRRVRVTVSGTSERPRLAVYRSLNHLYAQVIDDGAAKTVAAASTVELKAKGNGMSEAAQVGKQIADKAKAAGVKQVVFDRGGFLYHGRIKALADAAREAGLEF*
>14_1009_12_40cm_Bacteria_8719_56_8
MATTRKAARQRVHQRIRKKVAGTAERPRLAIHFSGKHVYAQVVDDDAGRTLAAASTTERSLLGKNKAAANRVTAATIGKAIAERSLAKKIDNIVFDRGGFLYHGKVKVLADAARESGLKF*
>14_1009_12_40cm_Bacteria_8731_55_7
MATTTRTVARQRVHKRIRKKVVGTTERPRLAVYFSGKHVYAQVVDDSAGRTLAAASTTERSLLGQSKAAANRVTAAKIGKAIAERSLAKKIDNVVFDRGGFFYHGKIKVLADAAREAGLKF*
>14_1009_12_40cm_Bacteria_8767_65_6
MFKPIDTRIARQRRHRRIRVALSGTGQRPRLNVFRSLQHIYAQVIDDTSGITLAAASTNEADSRASVKGSKTDRARVVGKTIAERAREKGIDSVVFDRGGYLYHGRVKALADAAREAGLDF*
>14_1009_12_40cm_Betaproteobacteria_8764_65_6
MIDKKAARLRRASQTRRKIRELAAVRLAVHRTNTHIYAQLCSADGKVLTSASTVEKEVRTKVSKGGNKAAAAAVGRRIAEKAKGLGIQSAAFDRSGYKYHGRVKALADAAREAGLKL*
>14_1009_12_40cm_Euryarchaeota_8735_64_14
MKQGPHYRVPFRRRREGRTDYRSRAKLLRSGKPRVVVRKTLNQTIIQFIVADAGGDRVVATAQSLELKERGWAAGTGNLPAAYLTGYLAGKRAAAKGVSAAILDLGLQRPSKGGRLFAALQGLLDAGVAVPHSPDVLPSKERVRGAHIGESIPTQFDAVKAKLEAP*
>14_1009_12_40cm_Euryarchaeota_8773_66_8
MRRHGPHYRVPFRRRREGRTDYRKRLQLLRSASPRVVVRKTNAGVIVQVCEYSDRGDRILATAVAHELRKHGWTGSTGNLPAAYLTGLLAGKRAAAKGITAAVLDLGRQHPTKGGRLFAVLKGLLDAGVEIPHDEAVLPSPDRVQGAHLKGGAAERFQSTKSKVEGA*
>14_1009_12_40cm_Proteobacteria_8680_68_6
MITTKKERRLRRAVKTRAHIRDLGVARLTVHRTPRHIYAQVVDAAGAKVLAAASTVQEALRAGLKGTGNVEAAKAVGRAIAERAKAAGVSRVAFDRSGFHFHGRVKALADAAREAGLEF*
>14_1009_12_40cm_Thaumarchaeota_8761_35_9
MAYSQILRRLREEKTNYRKRRYLLMGRRDYITVQISSENTLVQIHKPEMQGDKVLASAHSRYLLGKGWKGSRKNIPAAYLTGYLAGKKALVKGVNAAVLYSGTRRYTQRMAAALKGVIDAGLEVPADSETFPNDERLAGKHLKVQNEIDKVKSAIDGEVKTK*
>14_1009_12_40cm_Xanthomonadales_8686_62_5
MSTKNESRLRRAKSTRSHIKKLGVPRLTVHRTDQHIYAQVISAEGDKVLAAASTVQKEIKGDLKGTKNKTAAAAVGKAIAEKAKAAGVESVAFDRSGFRYHGRIAALADAAREAGLKF*
>14_1009_12_40cm_unknown_8796_56_10
MGLTDYRARKRAVASHRILLVVRFSGKNVSAQFVRPDVKGDGVLSSVHSHSLRKLKWKGSLKSLPACYLLGLLAGKKAVEKGVKDAVLYNGLNPFIKGSRIAAFVKGARDGGVQIPVSEDVLPPEERLRGDTIARYASSMLNEDKEAYQRRFSSLLSGGFKPEEYPAQFDKAKQAIQGGSKR*
>14_1009_13_20cm_Acidobacteria_8926_56_6
MLTQTSKNANRRHVHERIRKKILGTSERPRLNVYRSLNHIYVQVIDDLNGETLVSANSAEGSKGERRTGGNVAAAKAVGKNIAERAKAKGITKVVFDRGGYIYHGRVKALADAARESGLQF*
>14_1009_13_20cm_Actinobacteria_9007_69_6
MPSLTVRQGRARRHKRVRGKIHGTAQRPRLVVFRSNRGIEAQLVDDLSGKTLAAASWLDLKKSFKGDKSQQAAEVGKALAANANKAGIDACVFDRAGYLYHGRVKALADGAREGGLNF*
>14_1009_13_20cm_Bacteria_8927_66_8
MNKPTNRRATRIRRHVRLRTNLEGGPQRPRLAIFRSLHHVYAQVIDDASGRTLAAASTTDADLRKALKSPSSAAGAAAVGKSIAERALKSGIETVVFDRGGFPYHGRVKALAEAARGAGLKF*
>14_1009_13_20cm_Bacteria_8932_54_8
MTTTRKLARQRVHQRIRKKVAGTAERPRLAVHFSGKHVYAQVIDDDAGRTLAAASTTESSLVGTDKSAANRAAAEKIGKVIAERLLKTSA*
>14_1009_13_20cm_Bacteria_8945_55_10
MATFRKAAQQRIHRRIRKKVAGTAQRPRLAVHFSGKHIYAQVIDDDAGRTIAAASTAERSLLGETKAQANQAAAELVGKAIAERSLAKNLDRVVFDRGGFLYHGKMKILADAARAGGLKF*
>14_1009_13_20cm_Bacteria_8946_55_8
MATNRKAARQRIHTRIRKKMSGTAERPRLAVHFSGRHVYAQVIDDDAGKTVVAVSTLQEDLAGKKAAANRESAQRVGKAIAQKLLEKKVENVVFDRGGYIFHGKVKALADAAREGGLKF*
>14_1009_13_20cm_Bacteria_8947_65_7
MNKISDRRATRIRRHSRLRGHLEGGPTRPRLAVFRSLHHVYAQVIDDASGRTLAAASSTDADLRKSLKSPSNSEGAAAVGKSIAERARKAGIENVVFDRGGFPYHGRVKALAEAARSAGLKF*
>14_1009_13_20cm_Bacteria_8955_54_8
MTTTRKLARQRVHERIRKKVTGTAERPRLAVHFSGKHVYAQVIDDDAGCTLAAASTTESSLVGTDKSAANRAAAEKIGKVIAERLLKKKLDRVVFDRGGFFYHGKVKALADAARAGGLKF*
>14_1009_13_20cm_Bacteria_8964_55_8
MAINRRRTRQRIRQRIRKKVSGTAERPRLAVHFSGRHVYAQVVDDDTGRTLAAASTRQKGLAGEKIAANRETAERVGKAIAEKLLAKKVDTVVFDRGGFIFHGKVKALADAARESGLKF*
>14_1009_13_20cm_Bacteria_8969_68_5
MITKERRASRDVRHQRLRRFVRGSAGRPRLAVFRSLNHIYAQLVDDDAGRTLLAVDSRSKVFRARQPKGGNVAAAKLVGELLAQQAKAQGVERVVFDRGGYMYHGRVKALADAARAGGLVF*
>14_1009_13_20cm_Betaproteobacteria_8976_63_5
MNKRDARVRRSRKTRLRIAEHRAHRLVVGRSSNHIYAQIIAPSGDRVLVSASTLEADVRKDLKNGGNRAAATVVGKRIAEKAKAAGIETVAFDRSGFKYHGRVKALADAAREGGLKF*
>14_1009_13_20cm_Bradyrhizobium_8951_60_7
MSRLKITNARRKQRVRLSLRRSAGGRPRLSVFRSSKHIYAQVIDDLKGETLASASSLEKTLRERGNTGANIDAAKAVGKLLAERAVKNGVTEVVFDRGAYLYHGRVKALADAARESGLSF*
>14_1009_13_20cm_Proteobacteria_8922_67_8
MITTKKERRLRRAVKTRAHIRDLGVARLTVHRTPRHIYAQVVDAAGAKVIAAASTVQETLRAGLKGTGNVEAAKAVGRAIAERAKAAGVSRVAFDRSGFHFHGRVKALADAAREAGLEF*
>14_1009_13_20cm_Rokubacteria_8968_70_11
MITRDRRSPRDKRHYRLRRYLRGSSARPRLAVFRSLGHIYAQLVDDDTGRTVLAADSRSKTFLEQHKTGGNVAAAKAVGALLADRAKAAGIQSVVFDRGGYKYHGRVKALADAARAGGLTF*
>14_1009_13_30cm_Actinobacteria_9104_69_9
MDAKTKRTARLRRHARVRKAIAGSASRPRLAVYRSNRHIYAQLIDDAQAATLVAASDAEVKGASPTVRAKAVGELIAGRAKEAGIASAVFDRGGRLYHGRVAAVAEGAREGGLQI*
>14_1009_13_30cm_Alphaproteobacteria_9118_65_10
MSNKPEALFRRRRQRVRFRVRLAAKGRARLSVFRSSRHIYAQIIDDQAGRTLAAASTLDATVKPNLKTGSDTAAASAVGKLLAERAKAAGVDRVVFDRGAYLFHGRIKALADAAREGGLQF*
>14_1009_13_30cm_Bacteria_9073_70_12
MRTSLKVVGRERRRVRVRRAVRGTDERPRLCVFRSQKHTYAQLITDQSAKTLLAISTLSADLRTGLKKTSDVGAAKQVGLLVARRCQEQGIKRIVFDRNGFLYHGRVRAVAEGAREGGLEF*
>14_1009_13_30cm_Bacteria_9084_70_9
MPKETRRESRTRRHERVRDHIRGSAARPRLAVFRSLSHIYAQLIDDEAGKTLVAASSGDVKDAKGSKTERAKAVGTTLGERAKAKGIAEAVFDRGGYRYHGRVKALGDGARSAGLRF*
>14_1009_13_30cm_Bacteria_9093_69_12
MITKERRASRDVRHQRLRRFVRGSAGRPRLAVFRSLNHIYAQLVDDDAGRTLLAVDSRSKVFRARQPKGGNVAAAKLVGELLAQQAKAQGVERVVFDRGGYMYHGRVKALADAARAGGLVF*
>14_1009_13_30cm_Bacteria_9094_67_12
MHISAQLIDDDAGRTLVAASSVTARDAKGNKTERAKAVGAMLGERAKAKGIGEAVFDRGGYRYHGRIKALGDAARSAGLRF*
>14_1009_13_30cm_Bacteria_9099_55_14
MATIRKAARQRIHRRIRKKVAGTAQRPRLAVHFSGKHIYAQVIDDDAGRTIAAASTAESRMRSGLLGKAKAHANQAAAELVGKAIAERSLAKNLDRVVFDRGGFFYHGKVKALADAARAGGLKF*
>14_1009_13_30cm_Bacteria_9108_59_8
MISPRDRAHERTRIHRRIRRKIDGTPERPRLCVFRSLKHIYAQVIDDRRGTTVVSASTADAGLRSSAGSGGNIAAAKLVGKAIAERARAKGIETVVFDRGGYLYHGRVKALADAARENGLRF*
>14_1009_13_30cm_Bacteria_9112_55_7
MATTRKAARQRVHQRIRKRVAGTAQRPRLAVHFSGKHVYAQLIDDDAGRTLAAASTRERSLLAKDKAAANQATAELIGKTIAERSVAKKLERVVFDRGGFSYHGKVKALAEAARAGGLKF*
>14_1009_13_30cm_Bacteria_9125_54_6
MNVTRKAARHRIHQRIRKKISGTAERPRLAVHFSGKHVYVQAIDDGAGRTLAAASTTESSFQSKKTAANRAAAEEIGKTIAERLLEKKLD
>14_1009_13_30cm_Bacteria_9129_66_7
MNKIPDRRATRIRRHSRLRGHLEGGPTRPRLAVFRSLHHVYAQVIDDASGRTLAAASSTDADLRKSLKSPSNSEGAAAVGKSIAERARKAGIENVVFDRGGFPYHGRVKALAEAARSAGLKF*
>14_1009_13_30cm_Bacteria_9164_55_9
MATTRKAARQRVHQRIRKKVAGTAERPRLAVHFSGKHIYAQVIDDDAGRTLAAASTAERSLVGTNKSAANRAAAEQIGKTIAERLLAKKLDRVVFDRGGFFYHGKVRALADAARAGGLKF*
>14_1009_13_30cm_Betaproteobacteria_9106_63_6
MNKKDARIRRSRKTRLRISEQCATRLVVSRSNCHIYAQIVAPEGNRVLASASTVEGDVRKDLKNGGNKSAAAIIGKRIAEKAKSLGIDTVAFDRAGFKYHGRVKALAEAAREGGLKF*
>14_1009_13_30cm_Nitrospirae_9136_62_9
MLDVGKRERRRVRRHHRVRLRVFGTAQRPRLNVFRSNAHLYAQVIDDTTGRTLLSASTLDKELKGTVKNGGNVTAAAAVGRLVAERALKANVTAVVFDRGGYKYHGRIKALAEAAREKGLKF*
>14_1009_13_30cm_Proteobacteria_9082_68_9
MITTKKERRLRRAVKTRAHIRDLGVARLTVHRTPRHIYAQVVDAAGAKVLAAASTVQEALRAGLKGTGNVEAAKAVGRAIAERAKAAGVSRVAFDRSGFHFHGRVKALADAAREAGLEF*
>14_1009_13_40cm_Archaea_9334_53_6
MADGPRYAVPYRRRREGRTDYKLRRALVRSGKPRAVVRLTNKYVIVQVSEADIRGDIVRASASSRELAKLGWKGGAGNLPAAYLTGVLAARRAVDRGVKEAVLDIGLRGPSKGSKVFAALKGLADSGLIVPHSDGPLPPMERINGSHIAAYAKSLVGEQELYRKRFGAYLARGLKPEDLSGHFEQVRKSVLSTSLGAS*
>14_1009_13_40cm_Bacteria_9326_59_7
MISPRDRAHERTRIHRRIRRKIDGTPERPRLCVFRSLKHIYAQVIDDRRGTTVVSASTADAGLRSSAGSGGNIAAAKLVGKAIAERARAKGIETVVFDRGGYLYHGRVKALADAARENGLRF*
>14_1009_13_40cm_Bacteria_9342_55_11
MATIRKAARQRVHQRIRKKVAGTAQRPRLAVHFSGKHVYAQVIDDDAGRTLAAASTTERSLLDNDKAAANKTAAEQIGKAIAERSLAKKLERVVFDRGGFLYHGKVKALADAARAGGLKF*
>14_1009_13_40cm_Bacteria_9370_55_8
MATNRKATRQRIHQRIRKKVSGTAERPRLAVHFSAHHVYAQVIDDDAGKTLAAVSTLQKDLAGKKAAANRESAQRVGKAIAEKLLAKKVENVVFDRGGYIFHGKVKALADAAREGGLKF*
>14_1009_13_40cm_Proteobacteria_9304_69_11
MITTKKERRLRRAVKTRAHIRDLGVARLTVHRTPRHIYAQVVDAAGAKVLAAASTVQEALRAGLKGTGNVEAAKAVGRAIAERAKAAGVSRVAFDRSGFHFHGRVKALADAAREAGLEF*
>14_1009_16_20cm_Acidobacteria_9472_55_5
MIPQISKDAVRRRVHTRIRKALQGSDARPRLNIYRSLNHIYAQVIDDGSGVTLVSASTASGKEGKSKKKTGGNLASAKEIGKLVAQRAQEKGIKKVVFDRGGYLYHGRIKALADAAREAGLEF*
>14_1009_16_20cm_Bacteria_9469_65_9
MNKPTNRRTTRIRRHVRLRTSLEGGPTRPRLAIFRSLHHVYAQVIDDASGRTLAAASTADAELRKSLKSPSNAAGAAAVGKSIAERALKSGIETVVFDRGGFPYHGRVKALAEAARGAGLKF*
>14_1009_16_20cm_Bacteria_9483_66_6
MIKRTDRKVNRLKRHKRVRVHVSGTAARPRLAVYRSLNHLYAQVIDDAGGRTLASASTVALKAKGNGMNEAASVGKAIADKAKAAGVSQVVFDRGGFLYHGRIKALADAAREAGLEF*
>14_1009_16_20cm_Bacteria_9487_66_12
MNKPTNRRATRIRRHVRLRTNLEGGPQRPRLAIFRSLHHVYAQVIDDASGRTLAAASTTDADLRKALKSPSSAAGAAAVGKSIAERALKSGIETVVFDRGGFPYHGRVKALAEAARGAGLKF*
>14_1009_16_20cm_Bacteria_9490_55_8
MATTRKAARKRVHQRIRKRVAGTAQRPRLAVHFSGKHVYAQVIDDDAGRTLAAASTTERSLLEGKKLRANQAAAELIGKAIAERSLAKKLERVVFDRGGFFYHGKVKALAEAARATGLKF*
>14_1009_16_20cm_Bacteria_9522_55_7
MATNRKAARQRIHTRIRKKMSGTAERPRLAVHFSGRHVYAQVIDDDAGKTVVAVSTLQEDLAGKKAAANRESAERVGKAIAQKLLAKKVENVVFDRGGYIFHGKVKALADAAREGGLKF*
>14_1009_16_20cm_Deltaproteobacteria_9493_68_7
MSSSTNMRKQLLRLRRKAHIRKNVEGSQERPRLSVYRSLNHIYAQVIDDVTGKTLAAASTLSPELKEGKGKKKDLAKEVGKLVAKKCQEAKIATVVFDRNGFMYHGRVAAVAEGAREGGLKF*
>14_1009_16_20cm_Euryarchaeota_9465_64_7
MKQKQGPHYRVPFRRRREGRTDYRVRAKLLRSGKPRVVVRKTLNQTIVQFVVPDTPGDKILATAQSIDLKEHGWSAGTGNLPAAYLTGFLAGRRASAKGLKEAILDIGGQRPSRGGRLFAALQGLLDAGVLVPHSPEVLPAKDRVRGAHIGEEIARQFDAVKSKLEAA*
>14_1009_16_20cm_Proteobacteria_9488_68_5
MSDSTIQKKRELRAKRKHRIRFKVFGQTERPRLSVYRSLNHIYAQVIDDSTGKTIAAASTLSAELKDGKGKKKDRAKEVGKLLAKKCQDVKVSAVVFDRNGFNYHGRIAAVADGAREAGLKF*
>14_1009_16_20cm_Rokubacteria_9470_69_6
MITRDRRSPRDKRHYRLRRYLRGSSGRPRLAVFRSLGHIYAQLVDDDAGRTVLAVDSRSKTFLAQHKTGGNVAAAKAVGTLLADKAKAAGIQSVVFDRGGYQYHGRVKALADAARAGGLTF*
>14_1009_16_30cm_Acidobacteria_9622_60_6
MPGASKNQIRLRIHTRIRHRVKGTGQRPRLAVFRSVKHIYAQVIDDTKGHTMVSASSNEKNAVNGGNVAGAKAVGKLIAERAQGKGVKAVVFDRGGYLYHGRVKALADAARAAGLEF*
>14_1009_16_30cm_Acidobacteria_9671_56_15
MLTQSSKNANRRHVHERIRKKLLGTAERPRLNVYRSLNHIYVQIIDDLKGATIVSANSAEGKKGERRTGGNVASAKEVGKAIAERAKAKGVTKVVFDRGGYIYHGRVKALANAAREAGLQF*
>14_1009_16_30cm_Acidobacteria_9688_63_7
MKIKTKDDRRVRIKLRLRKRIAGTQERPRLTVFRSVSHIYAQVVDDMSGQTLVAASTTEPSVKAAFSKGIRGGNTKGAEAIGKTIAERAIAKGIKRVVFDRNGFLYHGRVRTVADAARKAGLEF*
>14_1009_16_30cm_Acidobacteria_9782_56_12
MLTRLGKNATRQRVHDRIRKKVLGTAERPRLNVYRSLNHIYAQLVDDLKGVTLVSASTAEGKKSERSTGGNVAAAKTVGKNIAERAKAKRITKVVFDRGGYIYHGRVKALADAAREGGLQF*
>14_1009_16_30cm_Actinobacteria_9609_68_17
MAVLTKPEARARRHKRVRGKVYGTAERPRLVVFRSNSGIEAQLVNDADGKTLAAASWLHLKKSFKGNKTRQAAEVGKLLAENAKKASVENVVFDRGGYLYHGRVKALAEAAREGGLKF*
>14_1009_16_30cm_Actinobacteria_9618_67_15
MATLTVREARKRRHKRVRGKVSGTADRPRLVVTRSNRGIVAQLVDDMQGRTLASASWLQVKKTFKGDKKGQAAEVGKLLAESAKQAKIDSAVFDRGGYLYHGRVKALADAAREGGLRF*
>14_1009_16_30cm_Actinobacteria_9636_71_10
MSVRTRETRRLRRRRRVRAKVRGSTERPRLSVFRSNRGIGVQLIDDDRGHTVAAVNWAEPDLRGLGPLEQAKKAGELIAARAKEAGAESCVFDRGGYLYHGRVKALAEAAREAGLRF*
>14_1009_16_30cm_Actinobacteria_9642_69_10
MAVLTKPQARARRHRRVRGKLHGTAERPRLVVFRSNRGIEAQLVDDVDGKTLAAASWLHLKKSFKGNKTQQAAEVGKLLAENAKQANVETVVFDRAGYLYHGRVKALAEAAREGGLKF*
>14_1009_16_30cm_Actinobacteria_9660_70_8
MTISANDKRQARLRRHHRVRKKVRGTAERPRLAVFRSNRHITAQVIDDLSGHTLAAASTVEADLRAGPTANKDAAVTIGRLVAERAKAAGVERVTFDRGGFLYHGRVAAVADAAREAGLEL*
>14_1009_16_30cm_Actinobacteria_9682_72_9
MTATLLKRHGGGSTAATRRVGKARRHFRVRKNVFGTTERPRLVVSRSLRHIVAQIVDDGQGRTLVSASTLDSTIRGTEGAKSELSRKVGALLAERAKAAGISKVVFDRGGNRYAGRIAALADAAREAGLEF*
>14_1009_16_30cm_Actinobacteria_9696_69_13
MDAKTKRTARLRRHARVRKTIGGSAARPRLAVYRSNRHIYAQLIDDVQAATLVAASDTEVQGASPTVRAKAVGELIADRAKQAGIASAVFDRGGRLYHGRVAAVAEGAREGGLQI*
>14_1009_16_30cm_Actinobacteria_9709_67_11
MATLTVREARLRRHKRVRGKVAGTAERPRLVVTRSNRGIVGQLVDDASGRTLASASWLQVKKSFKGNKTAQAAEVGKLLADSAKKAEIEAAVFDRGGYLYHGRVKALAEAAREGGLKF*
>14_1009_16_30cm_Actinobacteria_9722_67_9
MMRAEAKREARMRRHSRVRRKVRGTAERPRLAVYRSNRHIYAQLVDDLSARTLMATSDLGAADGNKTARAKSVGQAIAERARSMGVEQVVFDRGGRLFHGRVKALADAAREAGLSI*
>14_1009_16_30cm_Actinobacteria_9744_68_10
MSTLTVRDARKRRHRRVRGKVAGTAGRPRLVVTRSNRGIVAQLVDDSNGRTITSATWLQVKKSFKGNKTAQAAEVGKLLAQNAKAAKVEGVVFDRGGYLFHGRVKALADAAREGGLKF*
>14_1009_16_30cm_Actinobacteria_9751_68_8
MATMTVRKARERRHKRVRKAISGTAERPRLVVFRSNRGIEAQLVDDLAARTLAAASWLHLKKSFKGNKTAQAVEVGKLLAENAXXXXXXXXXXXXKALTDAAREEGLKF*
>14_1009_16_30cm_Actinobacteria_9831_70_12
MPSLTVREGRLRRHRRVRAKVRGSAERPRLVVFRSNRGIEAQLVDDDSGRTLASASHLALAKSFKGDKTAQAEAVGKALAAAAKKAGVDTCVFDRGGYLYHGRVKALADAAREGGLEF*
>14_1009_16_30cm_Actinobacteria_9867_68_7
MPTLTVREARLRRHKRVRGKVVGTAERPRLVVTRSNRGIVAQLVDDTAGRTLASASWLQVKKPFKGDKTAQAAEVGKLLAEGAKKAEIQAVVFDRGGYLYHGRVKALAEAAREGGLKF*
>14_1009_16_30cm_Actinobacteria_9921_67_6
MTSQKVQARIRRHRRVRKRVRGSAERPRLVVYRSNRHVYAQIIDDVNSRTLASASTMEKDARTGSSATRASAKAVGQRLGERAKAAGLSEVVFDRGGFRYHGQVAAVADGAREAGLEL*
>14_1009_16_30cm_Alphaproteobacteria_9673_63_8
MSEKSKALFLRRRQRVRAKLRRVANNRPRLSVFRSSKHIYAQIIDDAAGHTLAAASSLDSALKTSLESGADVTAAGAVGKLIAERAKAAGIERVVFDRGAYLFHGRVKALADAARESGLVF*
>14_1009_16_30cm_Bacteria_9603_66_16
MIKRQDRKVNRLKRHKRVRVHVAGTPERPRLAVFRSLNHLYAQLIDDGASRTLAAASTVEIKAKGNGVAQAAEVGKAIAAKAKAAGVNSVVFDRGGFLYHGRIKALADAAREAGLEF*
>14_1009_16_30cm_Bacteria_9612_66_46
MIKRQDRKVNRLKRHKRVRVHVAGTPQRPRLAVFRSLNHLYAQVIDDGSSHTVASASTVGLKAKGNGVAQAQEVGKAIAAKAKAAGITSVVFDRGGFLYHGRIKALADAAREAGLEF*
>14_1009_16_30cm_Bacteria_9613_67_9
MKSSATPRLKGRERRHIRIRKKVKGTAERPRLCVYRSLNHIYAQLVDDLASRTIMTVSSLDKGLAPDVKTAKGKVAAGKIVGKAIAAKAKAAGIDRVCFDRGGYLYHGRVKAVADGAREGGLTF*
>14_1009_16_30cm_Bacteria_9615_55_12
MPKVSSNEVRLRIHERIRKRLLGAPARPRLAVFRSNKHIYAQIIDDSKGATLIAASSLDGDAKKGLKNGSNMAAAKAVGKLVAERAKAKGIDAVLFDRGGYLYHGRVKALAEAAREAGLKF*
>14_1009_16_30cm_Bacteria_9621_54_11
MASRNRAEVRSAVHRRIRRKVRGTTERPRLAVYRSLNHIYAQLIDDEKAQTMASASTTEKTLGVKAGGNIEAAKKIGQTIAERALAAGISSVVFDRGGYLYHGRVKALTDAARAAGLNKNEVVEAAAAEAEEPAPTETAKPGGKQKSPKAKTKKEAAPKEANAGQASPKPKRAEMKDSVELKRKKSK*
>14_1009_16_30cm_Bacteria_9624_68_15
MITKERRASRDVRHRRVRRYVRGSGTRPRLAVFRSLNHIYAQLVDDDLGRTLLAVDSRSKEFRARQPQGGNVAAAKLVGELLAGKAKAQGIERVVFDRGGYMYHGRVKALADAARAGGLVF*
>14_1009_16_30cm_Bacteria_9630_62_9
MDKAKERRISRNRIRVRIRRKVSGTAERPRLSVKKSLKHIYAQVIDDAAGKTIVAASSREADAGAKGANAAAAKAVGALIAKKAKDKGVKRVVFDRGGYQYHGNIKALADAARENGLEF*
>14_1009_16_30cm_Bacteria_9649_66_14
MRIRKKIMGTAERPRLSVFRSLNHIYAQLVDDLTGRTILTVSSMDKEVAPKLKSAKGKIEAGKLVGKQIAAKAKEKGIERVCFDRSGYLYHGRVKAVAEGAREGGLNF*
>14_1009_16_30cm_Bacteria_9653_66_11
MIKRTDRKVNRLKRHKRVRVHVSGTAARPRLAVYRSLNHLYAQVIDDAGGRTLASASTVALKAKGNGMNEAASVGKAIADKAKAAGVSQVVFDRGGFLYHGRIKALADAAREAGLEF*
>14_1009_16_30cm_Bacteria_9654_65_6
MIKKTDRKEGRLKRHRRVRVHVSGTKERPRLAVYRSLNHVYAQLIDDLGSHTVAAASTVQLKAKGNGMAEAAEVGKAIAAKAKAAGISSVVFDRGGFLYHGRIKALADAAREAGLEF*
>14_1009_16_30cm_Bacteria_9655_67_9
MNRSQARTEARRKVRTRVRRRVKGSGQRPRLAVFKSGRHIYAQVIDDASGATLAHASSLDAALKGEKKGANRETATRVGTLVAERAKGKGIARVVFDRGGYIYHGKVKALAEAARQGGLEF*
>14_1009_16_30cm_Bacteria_9659_61_10
MLKLLSKDLTRRRIHERIRQRARGGTQAPRLNVFRSTSHIYAQLVDDSRGHTLVAVSSRDKEVRQNLKNGANVAAAKSVGQVLAKRAKELGISRAVFDRGGYAYHGRVKALADAAREGGLQF*
>14_1009_16_30cm_Bacteria_9661_54_9
MVRTRKAARQRVHQRIRKKVAGTARRPRLAVHFSGKHVYAQVIDDDAGRTLAAASTTERSLVDKNKAAANRAAAERIGKAIAERLLAKKLERVVFDRGGFVYHGKVKALADAARAGGLKF*
>14_1009_16_30cm_Bacteria_9664_55_6
MPKVSSNVVRVRIHKRIRRRLSGSPARPRLAIFRSNKHIYAQVIDDSRGATLTAASTLDADAKKDQKHSGNVAAAKAVGRLIAERAKAKGIEAVLFDRGGYLYHGRVKALAEAAREAGLKF*
>14_1009_16_30cm_Bacteria_9669_68_9
MPHQVHLRTLGRVSDHRLSMLRSLAVAVLRYERVKTTEAKAKEVRRIVDKIIGLGRDGTLAARRRSLALTRDQLIVEKTFTDLRERFGDRGSGYTRLVRLGHRVGDGAPMMLVELLEGAPAQARPEAAAPAEAPASGVRGIARRLRRGGQSEPAAPAPEGAETKVAPKPAAKAAPKAEAKKSKKAETKKAETKKPVAKKAEPKKAEAKKPKPAAKKDTADEKKKPAAKKKEKE*
>14_1009_16_30cm_Bacteria_9687_70_5
MIDDEAGRTLCAASSLDQELKGDGAKRGANVATAKKVGQLIASRAKEKGIQAVVFDRGGFQYHGRVKALADAARESGLKF*
>14_1009_16_30cm_Bacteria_9694_66_6
MALKKVEARGHRHARVRKKIAGTAERPRLAVFRSNKHIYAQLIDDVAGRTLVAASALDADAAKDGKKQDVAKTVGALLGKRAKDAGIGAVVFDRGGYQYHGRVAQVAAGAREAGLTL*
>14_1009_16_30cm_Bacteria_9714_60_6
MLNLVSREITRRRIHDRIRRRVRGGAATPRLNVHRSTRHIYAQLVDDSRGHTLVAVSSLDDEVRGNLKGGGNVAAAKGVGQVLAKRAKQLGVSRVVFDRGGYAYHGRIKALADAAREGGLQF*
>14_1009_16_30cm_Bacteria_9750_60_8
MAQTNPRARGRVLRQKRVRKRVHGTNARPRLCVYRSSKHIYAQVISDESGRTLTTASSLSEALRPTLQKKTATVAAAKEVGTLVARRCQEQGIVQVVFDRNGFLYHGRIQALAEAAREAGLQF*
>14_1009_16_30cm_Bacteria_9773_55_8
MATIRKAARQRVHQRIRKKVAGTVQRPRLAVHFSGKHVYAQLIDDDTGRTLAAASTTERSLLGRDKAAANRTAAEQIGKTIAERSLAKKLERVVFDRGGFLYHGKVKALADAACATGLKF*
>14_1009_16_30cm_Bacteria_9780_66_8
MNKIPNRRATRIRRHIRLRTHLEGGPIRPRLAIFRSLHHVYAQLIDDASGRTLAAASTTDADLRKSLKSPSGAEGAAAVGKVVAERALKSGIETVVFDRGGFPYHGRIKALAEAARGAGLKF*
>14_1009_16_30cm_Bacteria_9806_67_10
MAKQTRLQSRTRRHSRVREKVRGSAGRPRLAVFRSITHIYAQLIDDDSGKTLVAASSVDAKDGKGSKSERAKTVGAMLGEKAKAKGIAEAVFDRGGYRYHGRVKALGDAARSAGLRF*
>14_1009_16_30cm_Bacteria_9810_70_15
MATNQKIVARDRRRARVRRRVRGTEERPRLSVFRSDKHTYAQVVVDTSGQTLLTVSTRSPELRGELAKTRDVAAAKQVGLLTARRCQEKGIKRVIFDRNGFLYHGRVRAVAEGAREGGLEF*
>14_1009_16_30cm_Bacteria_9849_68_13
MFRSLTHIYAQLVDDDAGKTLAAASSLDTKDAKGKRTELAKSVGTLLGDRAKQKGVTEVVFDRGGYRYHGRVKALADGVRAAGVKV*
>14_1009_16_30cm_Bacteria_9859_55_10
MATFRKAARQRIHRRIRKKVAGTAQRPRLAVHFSGKHIYAQVIDDDAGRTIAAASTAESSLLGETKAHANQAAAELVGKAIAERSLAKNLDRVVFDRGGFHYHGKVKALADAARAGGLKF*
>14_1009_16_30cm_Bacteria_9880_68_9
MTDKSRDALRRKRHERIRLNLAGTTERPRLSVFRSSKHIYAQVVDDSTGRTLAAANSREAALAGATGGEGANGKLGPAHAVGKALAERAKAVGVSAVVLDRGGYQYHGRVRSLAEGAREGGLDL*
>14_1009_16_30cm_Bacteria_9914_55_12
MATTTRKAARQRVHQRIRKKVAGTARRPRLAVHFSGKHVYAQVIDDDAGRTLAAASTTEQSLLAKNKAAANQAAAELIGKTIAERSLAKKLERVVFDRGGGGFLYHGKVKTLAEAARATGLKF*
>14_1009_16_30cm_Betaproteobacteria_9678_65_7
MDKKVARTRRSRRTRVRIALQRTNRLVVARSNCHIYAQIIAPTGDRVLASASTLEADVRKSIKNGSNRAAATIVGKRIAEKAKAAGIEAVAFDRSGFKYHGRVKALADAAREGGLKF*
>14_1009_16_30cm_Betaproteobacteria_9820_62_10
MSNKYNLDPRTRRARKTRIRIAEQRATRLTVGRSNAHIYAQIIAPSGDKVLASASTLEADVRKTLKNGGNKAAAVVVGKRIAEKAKALGIEAVAFDRAGFRFHGRVKALADAAREGGLKF*
>14_1009_16_30cm_Gemmatimonadetes_9663_70_19
MRSIHKIRTREHRRARRRLRVRKKVVGSAARPRLVVFRSAKHVYAQLVDDARRVTLAGASDRSEGIRIDGKGKTAKSFALGQLIAAKAREHGITTVVFDRAGYQYHGRVKAVADGARKGGLVF*
>14_1009_16_30cm_Gemmatimonadetes_9668_70_23
MRPVRKIKTRAHRRARRHLRVRKRVTGTAQHPRLVVFRSSKHIYAQVVDDSTGTTLVGAGDTSEGIQVEGKGKVAKGFALGQLIAQKAKARGIAKVVFDRGGYQYHGRVKALADGARKGGLEF*
>14_1009_16_30cm_Gemmatimonadetes_9701_60_11
MPKMARPKSRDQLRTRRHFRLRKKVVGSAERPRLVVYRSIKHIYAQLVDDTAQRTLMTVTDSGLSGKPTERSVEVGKRIAAKAKDAGVKRVVFDRAGYKYHGRVKGVADGAREGGLEF*
>14_1009_16_30cm_Gemmatimonadetes_9777_69_7
MRKKVRGNAARPRLVVFRSSKHIYAQLVDDDRGLTLIGASDRSEGIAAEGKGKTGKSFGVGQLVAAKAKSQGITKVVFDRAGYRYHGRVKAVADGARKGGLEF*
>14_1009_16_30cm_Nitrospirae_9729_62_11
MLDVSKRERSRVRRHHRVRLRVFGTAQRPRLNVFRSNGHIYAQVIDDTNGRTLISASSLDKELKGKVKNGGNVTAAIAVGRLVAERSLKANVTAVVFDRGGYKYHGRIKALAEASREQGLKF*
>14_1009_16_30cm_Proteobacteria_9607_69_18
MITTKKERRLRRAVKTRAHIRDLGVARLTVHRTPRHIYAQVVDAAGAKVLAAASTVQEALRAGLKGTGNVEAAKAVGRAIAERAKAAGVSRVAFDRSGFHFHGRVKALADAAREAGLEF*
>14_1009_16_30cm_Proteobacteria_9895_65_5
MNKKEARVRRSRKTRLRIAEQRANRLVVARSNSHIYAQIIAPAGDKVLASASTLEADVRKEVKIGSNRAAATIVGKRIAEKAKAAGIDTVAFDRSGFKYHGRVKALADAAREGGLKF*
>14_1009_16_30cm_RBG_16_RIF_WS3X_71_46_curated_9690_70_9
MSGKHTKEERRTIRRHRVRKRINGVGERPRLAVFRSARHIYAQIIDDARGTTLVAASSREALGARVEGTGKAAVSFAVGKLVAERAVERGITKASFDRGGYLYHGRVKALADGARAAGLKF*
>14_1009_16_30cm_RIF_CHLX_9611_68_13
MSQVATRGAARQKRHDRIRLTLAGTAARPRLAVFRSLNHIYAQVIDDASGRTLAAASSTESELRRTGKKKTEEAAVVGRLLAERAKSAGVASVVFDRAGFRYHGRIKSLADAAREAGLQF*
>14_1009_16_30cm_RIF_CHLX_9648_71_13
MTQVASRGAARRKRHDRIRLRVEGSGSRPRLAVFRSNIHIYAQVIDDGTGKTLASASTVEKELRGSKQTKIEEAAVIGRLIAERARTAGVQRVVFDRAGFRYHGRIKSLADAAREAGLDF*
>14_1009_16_30cm_RIF_CHLX_9652_70_9
MTALVSRSTARHKRHARLRLRVAGDGARPRLAVFRSLNHIYAQVIDDTTGRTLAAASSVEPDLRSSKATKATEAAVVGRLVAERARAAGVGRVVFDRAGFRYHGRIKSLADAAREAGLDF*
>14_1009_16_30cm_RIF_CHLX_9713_71_7
MTLEAGRAAARQKRHDRIRLTLAGSGGRPRLAVFRSINHIYAQVIDDASGRTLAAASTVEKDLRGKPGTKTDEARAVGRLVAERAKSAGIERVVFDRAGFRYHGRIKSLAEAAREAGLDF*
>14_1009_16_30cm_Rhizobiales_9807_66_8
MAQDRKAVARREASVRRAVKSAAGSRVRLCVHRSSKHIYAQVIDDGKGETLAAASSLEKPMREELKTGADIAAAKAVGKLLAERALAKGVKQVVFDRGRYLFHGRVKALADAAREGGLSF*
>14_1009_16_30cm_Rokubacteria_9640_69_15
MITKERRAARDLRHRRVRRSVRGSSTRPRLAVFRSLNHIYAQLIDDDAGRTLLAVDSRSKAFRVQHPTGGNVTAAKTVGELLAQQAKARGIERVVFDRGGYRYHGRVKALADAARAGGLVF*
>14_1009_16_30cm_Solirubrobacterales_9656_70_9
MSVATSDARRLRRRRRVRAKISGTATRPRVSVFRSNQGLCAQLVDDTSGHTLAAVAWFEPELRSLAKPERTRRAGEALAARAKAAGVSEAVFDRGGYRYHGHVRAFAEAIREAGLTV*
>14_1009_16_30cm_Sphingobacteriales_9628_42_8
MNPKVKSKRRQNIRYRIRRRIGEGVAVKPRLSVYRSNNEIYVQLIDDSKGETIASASSKDKDVAAQKGTKIEKSKLVGAAIARKATELGLKEVKFDRGGYLYHGRVKAVADGAREGGLQF*
>14_1009_16_40cm_Acidobacteria_10092_55_8
MLTQLSKNAKRRHVHDRIRKKVMGTSERPRLNVYRSLNHIYVQLIDDLKGATLVSANSAEGKKGERRIGGNVAVAKSVGKAIAERAKAQGITKVVFDRGGYIYHGRVKALADAAREAGLQF*
>14_1009_16_40cm_Acidobacteria_10109_67_6
MKIKTKKDRRERIALRQRKRILGTAERPRLRVFRSVAHIYAQVIDDLNGTTIAAAGSTEPSLKDAFSGKTRGGNKAGAAALGKTIAERLQAKGIKRVVFDRGGFLYHGRIRAVAEAAREAGLEF*
>14_1009_16_40cm_Acidobacteria_10131_59_8
MIQRTNKNEIRGRIHKRIRSKVRGTPQRPRLAVFRSLSHIYAQLIDDSKGQTLVAAASSEEAVFKGAGEKAEHGEKKATVSAPPSTAPLKAEKLPKAEKAEKAEKSAKAEKGEKAEKADKKVAEKAPEKVAKKAPVATKAAGGNVAGAKLIGKAIAARAKEKGIKQVVFDRGGYIYHGRVKALADAAREAGLEF*
>14_1009_16_40cm_Acidobacteria_10162_58_8
MATIRVRKLSRDLHRQRVHARVRTKVDGTAERPRLSVYRSLGHIYAQVIDDRSGKTLVSASSVDAETKKNLKGGGNIAAAKVIGKVVAERAKAAGVSKVVFDRGGYKYHGRVKALADAAREAGLQF*
>14_1009_16_40cm_Acidobacteria_10203_64_9
MKIKTKEDRRHRIQLRQRKRIMGTQERPRLSVFRSVSHIYAQVIDDLHGRTLVAASTVDPSMKGTLADGARGGNVKGAEAVGKAIAERAIEKGIKRVVFDRSGFLYHGRIRAVADAARKGGLEF*
>14_1009_16_40cm_Actinobacteria_10055_68_7
MSVMTKRQARLRRHRRVRGKISGTAERPRLVVFRSNRGIFAQLVDDDTGRTLASARWTALSGKPGSKIEQAREVGSALAASANKAGIERAVFDRAGYLFHGRVKALAEGAREGGLQL*
>14_1009_16_40cm_Actinobacteria_10064_69_6
MRPEAKRQARIRRHRRIRRKVSGTPTRPRLAVYRSNRHIYAQLVDDQAARTLAAVSDLGVEDGDKTAKAKKVGQAIAESARSLGVDRVVFDRSGRLYHGRVKAVAEAAREAGLSI*
>14_1009_16_40cm_Actinobacteria_10075_69_11
MRTLHRGSDKRSARTRRHLRVRRKISGTAARPRLAVYRSNRHIYVQLIDDVSSRTVASASDREVGGEAKGDRKVVAKAVGALIADRAKQAGIQGAVFDRGGRLYHGRIAALADGAREGGLSI*
>14_1009_16_40cm_Actinobacteria_10078_73_12
MTVQTNEQRRLRRRRRVRAKVVGTAARPRLSVRRSNRGVFAQLVDDESGRTIAAAQWTEAEVRDLKPMEQATRVGALLADRAKAAGVERAVFDRGGYRYHGRVKALADGAREGGLAI*
>14_1009_16_40cm_Actinobacteria_10144_70_13
MSTLTVRKARIRRHKRVRTKVTGTAERPRLVVFRSNRGIEAQLVDDLEGRTLAAASWLHLRSFKGAKSAQAAEVGKLLAQRAKEAGIDTAVFDRGGYLYHGRVKALADAAREGGLKF*
>14_1009_16_40cm_Actinobacteria_10239_70_8
MAIVTTREARARRHRRVRSKVQGTAERPRLAVFRSNRGIEAQLIDDAEGKTLAAASWLHLKSFKGNKIEQAAEVGKLLAKNAKGAGVERVVFDRGGYLYHGRVKALADGAREGGLEF*
>14_1009_16_40cm_Actinobacteria_10369_68_9
MAVLTKPQARARRHKRVRGKVRGTAERPRLVVFRSNTGIEAQLVDDGEGKTLAAASSLHLKKSFKGNKAQQAAEVGKLLAERATQAEIETVVFDRGGYLYHGRVKALAEAAREGGLKF*
>14_1009_16_40cm_Actinobacteria_10477_69_7
MSTLSTRQARVRRHRRVRGKIAGTADRPRLAVFRSNRGIFAQLIDDDAGRTLASASWLALKGHKGSKTDQASAVGKEIAAAAAKAGVSTCVFDRGGYLYHGRVKALAESAREGGLQF*
>14_1009_16_40cm_Alphaproteobacteria_10174_66_8
MAQDRKAVARREASVRRAVKSAAGSRVRLCVHRSSKHIYAQVIDDGKGETLAAASSLEKPMREELKTGADIAAAKAVGKLLAERALAKGVKQVVFDRGRYLFHGRVKALADAAREGGLSF*
>14_1009_16_40cm_Archaea_10256_57_10
MGLTDYRARKRAVASHRTLLVVRFSGKNVSAQFVRPDVKGDGVLSSVHSHSLRKLKWNGSLKSVPACYLLGLLAGKKAVEKGVKGAVLYNGLNPFIKGSRVAAFVKGARDGGVQIPVSEDVLPTEERLRGDTIAKYASSMLNKDKEAYQKRFSSLLSGGFKPEEYPAQFERAKQAIQGGSRR*
>14_1009_16_40cm_Armatimonadetes_10062_65_9
MLKRSDRNVLRLQRHARLRKTMAGTPERPRLSVFRSLKHMYAQIVDDSRGVTLAAASTLDPELRPQVQGKKKAEAGDLVGQLIARRALEKGIKKVVFDRGGYKYHGRIKALADGARKAGLEF*
>14_1009_16_40cm_Bacteria_10051_66_9
MNKIPNRRATRIRRHIRLRTHLEGGPMRPRLAIFRSLHHVYAQLIDDASGRTLAAASTTDADLRKSLKSPSGAEGAAAVGKVVAERALKSGIETVVFDRGGFPYHGRIKALAEAARGAGLKF*
>14_1009_16_40cm_Bacteria_10068_52_7
MAKLLSRNAVRKRIHLRIRKKIRGTLNIFRSLKHISAQIVDDDKGVTLVSASSLDKETRATKSGGSVAGAKLVGAEIAKRAKARGIEQVVYDRGGYGYHGRVKVLADAAREAGLKF*
>14_1009_16_40cm_Bacteria_10076_68_15
MITKERRVSRDIRHRRLRRYVRGSGTRPRLAVFRSLNHIYAQLVDDDAGRTLLAVDSRSKMFRARQPSGGNVAAAKLVGELLAEKAKAQGIDRVVFDRGGYMYHGRVKALADAARAGGLVF*
>14_1009_16_40cm_Bacteria_10077_69_12
MITKERRASRDVRHQRLRRFVRGSAARPRLAVFRSLNHIYAQLVDDDAGRTLLAVDSRSKVFRARQPKGGNVAAAKLVGELLAQQAKARGVERVVFDRGG*
>14_1009_16_40cm_Bacteria_10081_66_11
MIKKTDRKEGRLKRHRRVRVHVSGTKERPRLAVYRSLNHVYAQLIDDRGSHTVAAASTVQLKAKGNGMAEAAEVGKAIAAKAKAAGIGSVVFDRGGFLYHGRIKALADAAREAGLEF*
>14_1009_16_40cm_Bacteria_10082_68_14
MAKATRNDGRTRRHVRVREKVRGSAARPRLAVFRSLTHIYAQLVDDDAGTTLAAASSLDTKDAKGKRTELAKSVGTLLGDRAKQKGVTEVVFDRGGYRYHGRVKALAEGVRAAGVKV*
>14_1009_16_40cm_Bacteria_10089_71_7
MVRESDKGRAREKRHARVRARVTGSSARPRLCVFRSLKHLYVQAVDDLRGATVASASTIEVEGSAGKGNIAAAGKVGALIAARLREKGLETVVFDRGGYLYHGRVKAVADAARAAGLKF*
>14_1009_16_40cm_Bacteria_10099_56_7
MPKLASNEVRLRIHRRIRKTLRGTPVRPRLAVFRSNKHIYAQIIDDAKNTTVTAASSLEADAKKDLKNGGNVAAAKAVGKLVAERAKAKGIDAVLFDRGGYLYHGRVKALAEAAREAGLKF*
>14_1009_16_40cm_Bacteria_10100_69_10
MITKERRAARDVRHRRLRRLVRGSGARPRLAVFRSLNHIYAQLVDDDLGRTLLAVDSRSKEFRARQPRGGNVAAAKLVGELLAGKAKAQGIERVVFDRGGYMYHGRVKALADAARAGGLVF*
>14_1009_16_40cm_Bacteria_10102_61_6
MDRARERRVSRGRIRERIRSKVTGTAERPRLAVKKSLKHIYAQVIDDANGKTIAAASTRDKDAGVKGGSNQAAAKAVGALIAKKAKDKGIKRVVFDRGGYQYHGNIKALADAARENGLEF*
>14_1009_16_40cm_Bacteria_10110_55_10
MLTLTSKNVTRRRVHERIRKKVMGTSERPRLNVYRSLNHIYVQVIDDLKGVTLVSANSAEGNKETRRVGGNLAAAKNVGKVIAERAKAKGIEKVVFDRGGYIYHGRVKALADSAREAGLKF*
>14_1009_16_40cm_Bacteria_10120_64_7
MKKTRTPRAAKNRRHRRVRERLAGTPERPRLAVFRSLNHIYAQVIDDSAGHTLVSASDMEPGSAGNGKKKTEVASFIGESLAKKAKDKGIEAVVFDRGGFRFHGRVKALADAARKGGLKF*
>14_1009_16_40cm_Bacteria_10145_71_8
MQVKTKEDIRYRLHRRIRKRVAGTPERPRLAVFRSQSHIYAQVIDDEAGRTLCAASSLDQELKGDGAKRGANVATAKKVGQLIASRAKEKGIQAVVFDRGGFQYHGRVKALADAARESGLKF*
>14_1009_16_40cm_Bacteria_10151_57_6
MPRLASNEVRVRIHRRIRKTLSGSTARPRLSVYRSNKHIYAQIIDDARGTTLTAASSRDADAKKDLKNGGNVTAAKAVGKLVAQRAKAKGIEAVLFDRGGYLYHGRIKALAEAAREAGLKF*
>14_1009_16_40cm_Bacteria_10153_70_20
MQVKTKEDIRARIHRRIRKRMSGTPERPRLAVFRSQSHIYAQLIDDDAGRTLCSASSLDKELKGDGAKRGANVDSAKKVGQLIASRAKEKGIETVVFDRGGFQYHGRIKALADAARESGLKF*
>14_1009_16_40cm_Bacteria_10154_62_6
MNRQKAKLQRQQRRRYHVRNKIIGTAERPRLTVFRSSKHIYAQLVDDLSGITLAAASSAVEDVRKALPYGGNLKAAVAVGKQLAESARSKGISKAAFDRGHYRYHGRVKALADAAREGGLQF*
>14_1009_16_40cm_Bacteria_10161_66_12
MNKPSNRRATRIRRHVRLRTNLEGGPQRPRLAIFRSLHHVYAQVIDDASGRTLAAASTADADLRKALKSPSSATGAAAVGKSIAERALKSGIETVVFDRGGFPYHGRIKALAEAARSAGLKF*
>14_1009_16_40cm_Bacteria_10175_68_8
MILKDRRASRDLRHDRLRRHLRGSAGRPRLAVFRSLNHIYAQVIDDDAGRTIVAVDTRSKEFRQGHKTGGNVAAAKVVGEMLAQRAKSQGIERVVFDRGGFKYHGRVKALADAARAAGLVF*
>14_1009_16_40cm_Bacteria_10176_71_10
MIITDKRGPRDKRHYRLRRWVRGTTGKPRLAVFRSLNHIYAQLVDDETGRTLAAADSRSKEFRTANPKGGNVAAAKAVGTLLAQRAKAAGVQTVVFDRGGYKYHGRVKALADAARAGGLAF*
>14_1009_16_40cm_Bacteria_10183_71_6
MKIKTKEDVRKRLHERIRKKIHGTPARPRLAVFRSQAHIYAQVIDDDAGKTLCAASSLDKDMKAKVKRGSNVTAAKEVGQLIASRAKEKGVGAVVFDRGGFQYHGRIKALADAAREGGLKF*
>14_1009_16_40cm_Bacteria_10189_60_6
MRTEKKQDLALRRHWRVRRKVIGTPHRPRMSVKFTEKNIYVQFIDDNAGRTLAAVSTVSKTVPDRQQLAANVTGATQIGKLAAETARAKGIEQVVFDRGGARYHGKVKALADAARASGLKF*
>14_1009_16_40cm_Bacteria_10191_62_6
MKQTNPSSLARERRRKYVRKHVFGEPARPRLNVFRSEKHIYAQVIDDRKGQTIAAASSLDTDLREQLSSAKPLDRAKLVGEKVARRALEKGVKQVVFDRAGYKYHGRIKSLADGARAGGLEF*
>14_1009_16_40cm_Bacteria_10192_68_11
MRTERKRAARLHRHARVRRKINGTPERPRLAVYRSNRHIYAQLVDDRAARTVASASDAELAEGNKTARANRVGKLLAERAKEAGVEQAVFDRGGRLYHGRVKALAEGAREAGLRI*
>14_1009_16_40cm_Bacteria_10197_68_6
MHQKQDRREARDRRHRRVRKRISGTAARPRMTVFRSLRHIQVQLVDDASGRTLAAASSTELELRKSIPGSGPTVAVAAAVGKAIAERARSSGVESIVFDRGGYLYHGRVRALADAARESGLRF*
>14_1009_16_40cm_Bacteria_10210_70_8
MITRERRASRDVRHLRLRRRVRGSAARPRLAVFRSLNHIYAQLIDDESGRTLAAVDSRSPAFRARQKSGGNVAAAKVVGELIAQKAKERGVERVVFDRGGFQYHGRVKALAEAARAGGLVF*
>14_1009_16_40cm_Bacteria_10213_69_5
MATLTVREARLRRHKRVRRKVLGTAERPRVVVFRSNRGIEAQLVDDASGRTLAAAGWQRLKKSFKGTKTEQAAEVGKLLAETAKKAGIESVVFDRAGYLFHGRVKALADGAREGGLSF*
>14_1009_16_40cm_Bacteria_10217_55_10
MATTRKAARQRVHQRIRKKVAGTAERPRLAVHFSGKHVYAQVIDDGAGRTLAAASTMERSSPGKSKAAANRAAAEQIGKTIAERLLAKKLDRVVFDRGGFFYHGKVKALADAARAGGLKF*
>14_1009_16_40cm_Bacteria_10260_68_6
MITRDRRAARDKRHDRLRRRLRGSAERPRLAVFRSLKHIAAQLIDDDTSRTLAAADTRSKEFRQQHGSGGNVVGAKALGTLLAERAKTAGITRAVFDRGGDKYHGRIKALADAARAGGLVF*
>14_1009_16_40cm_Bacteria_10276_56_6
MANRNRAEVRSAIHKRIRRKVRGSTERPRLAVYRSVNHIYAQLIDDDKAQTLAAASTTEKSLRGSSGGNIEAAKRVGQAIAERAQAAGISSVVFDRGGYLYHGRVRALTDAARAAGLNKNEIKEAEEAPVEEAKPAEAAKEKSPKKKRAKEAKADGE*
>14_1009_16_40cm_Bacteria_10360_70_6
MKRKIKDEAERKWHARKLRSAGSVSRSARARVIVFRSARHIYAQLIDATSGRTLGSVSTRSKAIVGDGKTGNVDAAKKVGAALAALAREHQIQEAVFNRNGFLYHGRVKALADAAREAGLRI*
>14_1009_16_40cm_Bacteria_10388_55_12
MATTTRKAARQRVHQRIRKKVAGTAQRPRLAVHFSGKHVYAQVIDDDAGRTLAAASTTEQSLLAKDKAVANQAAAELIGKTIAERSLAKKLERVVFDRGGFLYHGKVKALAEAARATGLKF
>14_1009_16_40cm_Bacteria_10405_68_5
MRVRRKIRGTAERPRVAVFRSNRHIYAQLIDDDAGATLAAASSLETDAKSDGAKRDAAKKVGELLGKRAVERGVKTAVLDRGGRLYHGRVQQLADGARESGLTF*
>14_1009_16_40cm_Bacteria_10516_69_7
MITRDKRASRDVRHLRIRRRIRGSAERPRLVVFRSLNHIYGQLIDDDSGKTLAAVDSRSPDFRARQKSGGNIAAARIVGELLAERAKARGVERVVFDRGGYQYHGRVKALADAARAGGLHF*
>14_1009_16_40cm_Betaproteobacteria_10094_64_30
MIDKKAARIRRASQTRRKIHELAKVRLAVHRTNTHIYAQLQSADGKVLTSASTMEKEVRTTVPNGGNKAAAVAVGKRIAEKAKGLGIEAVAFDRSGYKYHGRVKALADAAREAGLKF*
>14_1009_16_40cm_Betaproteobacteria_10178_65_9
MNKKDARARRSRKTRLRIAEQRAHRLVVGRSSNHIYAQIIAPSGDRVLVSASTLEADVRKELKNGGNRAAATVVGKRIAAKAKTAGIETVAFDRSGFKYHGRVKALADAAREGGLKF*
>14_1009_16_40cm_Burkholderiales_10114_69_7
MLNKKDQRVRRSRQTRARIATQRVARLTVFRSNLHIYASVISDDGAKVLASASTAEKEVREQLGAEGKGGNAAAAAIIGKRIAERAKAAGIEKVAFDRSGFAYHGRVKALAEAAREAGLQF*
>14_1009_16_40cm_Deltaproteobacteria_10053_55_6
MLTYQRHVGRKRRQERVRQKIWGTDAKPRLCVYRSVKHIYAQVISDERGATLASVSTLAKDLRGKLKKPKGVEAAKEVGKLLAQTCKAKNITNVVFDRNGFLFHGRVRALAEAAREGGLVF*
>14_1009_16_40cm_Deltaproteobacteria_10098_55_8
MAIKREDSARLRRKARVRKKIIGTEALPRVCVFRSNKHIYAQVISDDQGKTLAAVSTLSDDLTGVKKRNSVDGAKQIGLALARICKEKNITRVVFDRNGFLYHGRVKAVADGAREGGLEF*
>14_1009_16_40cm_Euryarchaeota_10108_66_7
MVQGARRRVGFRRRREGRTDYRRRLRLLRSGTARAVVRKSLNQVQVQIVGYDERGDRILASAVSGELRDFGLAGATGNVPAAYLTGLLAGRRAVEKGITGAVLDLGVQRPAAGGRLFAAAKGLVDAGLAVPHGDDVFPSEDRVQGAHLGDARRTEVAAVKAKVQGGTHDA*
>14_1009_16_40cm_Euryarchaeota_10281_67_10
MRRHGPHYRVPFRRRREGRTDYRKRLQLLRAHAPRAVVRKTNAGVIVQLCAYSDRGDQILAGAVAQELRKLGWTGSTGNLPAAYHLGRQHPTKGGRLFAVLKGLIDAGMEIPHDDSVLPAPDRVEGAHLGGDAAERFKATKSKVEAG*
>14_1009_16_40cm_Gemmatimonadetes_10031_69_10
MRSIHQIKTQAHRRYRRHLRVRKKVAGTPERPRLVVFRSSKHIYAQLVDDTRGVTLLGASDRTEGIQPEAKGKTGKSLALGQLIAARAKAKGIARVVFDRGGYQYHGRVKAVADGARKGGLEF*
>14_1009_16_40cm_Gemmatimonadetes_10039_70_24
MRPVRKIKTRAHRRARRHLRVRKRVTGTAQHPRLVVFRSSKHIYAQVVDDSTGTTLVGAGDTSEGIQVEGKGKVAKGFALGQLIAQKAKARGIAKVVFDRGGYQYHGRVKALADGARKGGLEF*
>14_1009_16_40cm_Gemmatimonadetes_10088_60_13
MPKMARPKSRDQLRTRRHFRLRKKVVGSAERPRLVVYRSIKHIYAQLVDDTAQRTLMTVTDSGLSGKPTERSVEVGKRIAAKAKDAGVKRVVFDRAGYKYHGRVKGVADGAREGGLEF*
>14_1009_16_40cm_Gemmatimonadetes_10243_71_6
MRAIHLPRTREERRYRRHLRVRKKVTGTPERPRLVVFRSIKHVYAQLVDDDKGATLLGVSDDSEGLVLDGKGKVARAKATGKLLAARAKAAGIGRVVFDRAGYRYHGRVKAVADGAREGGLEF*
>14_1009_16_40cm_Nitrospirae_10061_58_17
MTTVEKQLALKRRQQRVRQRIFGTQARPRLNVFRSKSHIYAQLIDDTKGHTLIAASTLDETLRKSLRSSGTIEAAKAVGKLLAERAKAAKVEAVVFDRGGRLYHGRIKALAEASREGGLKF*
>14_1009_16_40cm_Proteobacteria_10137_68_9
MIITKKQRRLRRALKARAHIRALAIARLTVHRTPRHIYAQVTDPVGAKVIAVASTLQEAVRQGLKSTGNVEAAKAVGRAIATRAKAAGVSKVAFDRSGFQFHGRVKALADAAREAGLEF*
>14_1009_16_40cm_RBG_16_RIF_WS3X_71_46_curated_10208_69_7
MSGRHDKNQRRAIRKLRIRRRVRGSAGRPRLSVFRSASHIYAQIIDDGPGTTLVAASSRDSIQPEGAGKIAVSAAVGKLLAERAKGKGLARVCFDRGGYLYHGRVKALADGARAGGLEF*
>14_1009_16_40cm_RBG_16_RIF_WS3X_71_46_curated_10403_72_7
MSGTHNHYERRRIRRYRIRKRVIGSSERPRLSVFRSSKHIYAQVIDDIRGVTLVSASSREDLATRVEGKGKTAVSTAVGKLVAERAKEKGVDKVCFDRGGYLYHGRVKALADGARAAGLNF*
>14_1009_16_40cm_Rhizobiales_10600_60_5
MASKLVKMEFRRSRVRKALRAAGKLRPRLSVFRSAKNIYAQVIDDQRGMTLAAASTLEEGFKKGGKTGADKDAAAAIGKLIAERAVKAGIETVVFDRGAYLYHGRVKALADGAREGGLKF*
>14_1009_16_40cm_Rokubacteria_10140_71_15
MITKERRAARDIRHRRLRRYVRGSAARPRLAVYRSLQHIYAQLIDDDAGRTVLAVDSRSKEFRALHTTGGNVVAAKAVGELLAQKAKAHGIERVVFDRGGFKYHGRVKALADAARAGGLAF*
>14_1009_16_40cm_Verrucomicrobia_10135_59_6
MRTEKKQDLRRRRHWRVRMKVIGTPERPRMSVRFTGKNVYVQFIDDNAGHTVAAVSSLGKPVPDRRQSAANVTGAARLGKLAAAAARAKGIE*
>14_1009_16_40cm_Verrucomicrobia_10271_61_5
MRPEQKQKLAVRRRWRIRRKISGTKERPRMSVCFTQKNIHIQFIDDRGRMTLAAASSTNKATPDREKLAANAAGAKILGKLAAQAALAKGIKQVIFDRNGARYHGKVKVLADAAREAGLQF*
>14_1009_16_40cm_unknown_10122_53_10
MADGPRYSVPFRRRREGKTDYKLRRGLIRSGRPRAVVRVTNQYVYVQVVEAGATGDFVRASASSRELGKAGWKGGSGNIPSAYLTGILAGRRALARGVKEAILDIGLRPSTKGSKVYAALKGLAESGLKVPYSPENIPLDERIGGKHVAEYAKNLLGGEAELYKKRFSGYLRKGLKPEELASHFAQVKQTVQSMPVEVAA*
>Archaea_DPANN_Woesearchaeota_AR4_gwa2_scaffold_135
MARVFVPYKRKQKGRTDYKKRLKLVLSKKPRIVIRKSLKSMNVQLVQYTE
KGDKVLLCASSHDIEKMGWKYRSNSIPACYLIGILFGKKMKQAKQEDGVV
DIWFYPSTKGSRLYGTIKGIIDAGIEVNAKDVMFPRQERLEGKHIAAIAK
KNPNNFSRYNKENLKADDLPKQVEALKKKILENG
>CG1_02_FULL_Woesearchaeota_57_44
MKNFKSRTVPFRRRREGRTDYKQRLRLLSSGKARLVVRITGKNALAQAVV
SEHGQDKVVVSAHSRELIGMGWQQGRKNLPAAYLVGRLAAKRCGAAGITD
LIVDLGQQRSVKGSRIYALVKGVVDGGVVIPVDEKMFPSEERLNGTHIIA
YHGSAKERFTKSDAAKLAEQRAAVLGAIEKS*
>CG10_big_fil_rev_8_21_14_0_10_Woesearchaeota_32_24
MATRKPKSVPFRRKKEGKTNYHRRLKILLSQKSRLVVRLTNQKVIVQIIQ
FFPEGDRVAIGMDSSALRELGWKYSLKNISAAYLTGLLIGKKAVDAKQEE
VVFDSGNQSILHGGKHFAFLKGIVDSGLQIKHGDEKIFPSKERLTGAHVA
SYAKKLKSENQEKYNHVFGQYLKANAHPEDITKNFEEVKKKILG*
>CG10_big_fil_rev_8_21_14_0_10_Woesearchaeota_45_16
MASRKPKTVIYRRRREQRTNYKKRLHLLLSGKPRLIIRFTNQRIIAQLAA
FTPQGDKVLVGVDSSALKKLGWNYSCKNFPAAYLTGYMLGKKALKASHKE
AILDAGIKTPQKKGKAYAFLKGVLDAGVVVPHGDEDMFPDAARMSGAHIA
AYAKILAANQEAYTRRFAEYLKNKAKPEDVVKSFEETKKKIQG*
>CG10_big_fil_rev_8_21_14_0_10_Pacearchaeota_31_9
MRTIRKRRTENKTDYKLRIGLLKYKNPRVVVRKTNKHLIAQYTQSQNAKD
KVLIGITSKELVKYGWPKESSGSLKSIPAAYLTGYILGKKILAKYPKSES
VLDTGLQRNIHGSRIYALLKGLVDAGVSIPHNKDVFPSEDRITGKNMKKD
ISDLIKKIKSNAK*
>CG10_big_fil_rev_8_21_14_0_10_Pacearchaeota_30_48
MLKTPKKRKREKKTSYKKRLGFLKSGLSRIVVRRTNLYINVQLVSSHEAQ
DKVIISVSSRDLLKLGWAKENAGALKSIPASYLTGYVMGKKILEKEKGKV
ILDIGLQRNISKGRIYAVLKGIVDAGVDIAHDKKVFPSEERIQGKHLKTN
MQKEIMEIKKKLK*
>CG1_02_FULL_Pacearchaeota_39_14
MQKVGRTIRRRRKEGKTDYKARMASLKSGKPRLVVRKTNKYMIVEVVETD
IAQDKVVSLVSSKDLLKFGWPKEKSGSLKNLAASYLTGFLLANKSKEKNM
NLDIGMQRNVHKGRLYAVLKGAIEGGINIKCNEEVLPGDDMVFKKEEFKT
IVNKVKGEISKNG*
>Archaea_Euryarchaeota_Thermococci_Thermococcales_Thermococcaceae_Palaeococcus_pacificus_DY20341
MAHGPRYRVPFRRRRSGKTNYHKRLALLKSGKPRLVVRKTLNHHVAQIVV
YDPNGDKTLVSAHTRELVRDFGWKGHCGNTPSAYLLGLLIGYKAKKAGIE
EAILDIGLHPPTKGSSIFAVLKGAIDAGLEIPHSEEIYPSDERIRGEVIA
EYAKALREEGEEKYRKQFSGYIVKGLEPEKLPEHFDEVKARIEEKFGE
>Archaea_Euryarchaeota_Thermococci_Thermococcales_Thermococcaceae_Pyrococcus_furiosus_DSM_3638
MAHGPRYRVPFRRRREGKTNYRKRLKLLKSGKPRLVVRKSLNHHIAQIIV
YDPKGDRTLVSAHTRELIRDFGWKGHCGNTPSAYLLGLLIGYKAKQAGIE
EAILDIGLHPPVRGSSVFAVLKGAVDAGLNVPHSPEIFPDEYRIRGEHIA
EYAKMLKEQDEEKFRRQFGGYLVKGLDPEKLPEHFEEVKARIIEKFEGEG
ARE
>Archaea_Euryarchaeota_Thermococci_Thermococcales_Thermococcaceae_Thermococcus_kodakarensis_KOD1
MAHGPRYRVPFRRRREGKTNYHKRLKLLKSKKPRLVVRKTLNHHIAQIVV
YDPKGDKTLVSAHTMELMRDFGWKGHGGNTPSAYLLGLLIGYKAKQAGIE
EAILDIGLHPPTRGSSIFAVLKGAVDAGLNVPHSEEIYPEDYRINGEHIA
NYAKALKEEDEALYRKQFSGYLVKGLEPEKLPEHFEEVKAKIIEKFEGAR
E
>Archaea_CP_Z7ME43_WOR_bin_DG_70
VPFRRRREGKTDYYQRYTLVRSGWDRLVVRKSLKHMTVQVVQREGDYTVA
SSHSKELQQYGSTSNIPAAYLTGYLCGLRAARAGIKKAVLDLGIQRVVSR
SFAALAGAVDAGLSI
>CG08_land_8_20_14_0_20_Hadesarchaea_51_8
MPKKIGPRWRVQFRRKRTAKTDYRQRLRLLRSGRQRLVIRLSLKHISAQI
VRAAPDGDKTLVSAHSKELGKLGWNGHTSNLPAAYLVGLLCGHRARKEGI
EEVILDIGMQTPAAGGKIFAALKGVLDAGLNVPHGEGVLPTEERIRGDHI
AQYAEKLKSEDEDTYKKVFSNYLQRGFPPEQLPQHFNQIKQAIITQHGA*
>Archaea_SAGMEG_N21
VQFRRKREGKTDYRQRLKLLRSGKPRFVVRASLKHITAMVVQAQTTGDLT
IAAAHSKELRKLGWKGYTSNTPSAYLVGLLCGYRAIGAGVKECVLDLGTH
VPTPQSKVFAALKGALDSGLQI
>Archaea_SAGMEG_45
KVQFRRKREGKTDYRYRLKLLRSGKLRLVVRFSLKHVSAQIMKFSPAGDV
VVVSAHSKQLKEFGGTSNLPAAYLVGLLCGYRAIKAGVKEAILDIGMRHP
TKGGKVFAVLKGAIDAGLQI
>Archaea_Euryarchaeota_Methanococci_Methanococcales_Methanocaldococcaceae_Methanocaldococcus_jannaschii_DSM_2661
MATGPTYRVKFRRRREAKTDYRKRLKLLLSRKPRLVARRTLNHCIAQIVL
YDEKGDKTVVSAHSRELIKLGYKGHTGNLPSAYLTGYLLGKKALAKGYTE
AVLDIGLHRATKGNAIFAILKGALDAGMEIPHGEEILPSEERIRGEHIKA
YAEMLKEQDEERYKKQFSKYLEKGLEPEKLPEHFEEIKAKIDSMF
>Archaea_Euryarchaeota_Methanococci_Methanococcales_Methanocaldococcaceae_Methanotorris_igneus_Kol_5_chromosome
MARDAKYRVPFRRRREGKTNYRKRLKLLLSGKPRLVARRTLNHIIAQVIL
YDEKGDRTVVSAHSRELIKLGYKGHCGNVPAAYLTGLLLGRKAISKGYKE
AVLDIGLHRATKGAAVFAVLKGALDAGMEIPHGEEILPDESRIRGEHIKI
YAELLKSEDEEKYKRQFSKYLEKGLKPEDLPEHFDEIKEKIMSLEL
>Archaea_Euryarchaeota_Methanococci_Methanococcales_Methanococcaceae_Methanococcus_maripaludis_S2
MAMNAKFRVPFRRRREGKTDFRQRLGLLLSGKPRLVARKSLNNVTAQLMA
YDEKGDVVLVSAHSKELVKMGYKGHCGNLPAAYLTGLLLGAKAVKEDVKE
AVLDKGLHRATKGAAIFAVLKGALDAGMDIPHGDKIIADEERLNGTHVKN
YAESLKEDADAYKKQFSKYLEKGLNPEDLPEHVEELKEKILNL
>Archaea_Euryarchaeota_Methanococci_Methanococcales_Methanococcaceae_Methanothermococcus_okinawensis_IH1_chromosome
MAHSAKYRVPFRRRREGKTNYRLRLKLLLSKKPRLVVRKSLNNIVAQLVA
YDEIGDKILVSAHSRELVKMGYKGHCGNIPAAYLTGLLLGKKALKEGYEE
AVLDLGLQSATKGAAVFAILKGAVDAGMDIPHSDDILPEDERINGSHVKQ
YAKLLKEEDEEKYKKQFSKYLEKGLNPENLPEHFEEIKEKVLSL
>Archaea_Euryarchaeota_Methanopyri_Methanopyrales_Methanopyraceae_Methanopyrus_kandleri_AV19
LATGPRYRVPFRRRREGKTNYYKRRELIKADAPRLVARKTLNHNIAQIVD
FAPHGDVTLASAHSIELRNKFGWKGHCGNTPAAYLTGYLCGLRALERGIE
RAVIDIGLHRPVRGSRVFAMLKGALDAGMDIPHGEEVLPPEDRIRGEHIA
NLARQIKEEDPEEYERRFSKYLERGLKPEELPEHFEEVKSKIEEEFGGA
>Archaea_Euryarchaeota_Methanobacteria_Methanobacteriales_Methanothermaceae_Methanothermus_fervidus_DSM_2088_chromosome
MAHGPRYRVPFRRKREGKTNYRTRMKLIESGKPRFVVRITNQHVIAQVID
VDFDGDKTLVSAHSKQLQKMGWLGNTKNTPAAYLTGFLCGKRAVKKGIKE
AVLDIGLRTPTKGAKVFAALKGAVDAGMNIPHSEHIFPTEDRIKGEHIAK
YAKLLDEEECKRKFSHYFKRGLPPTKLPEHFTEIKKKIIEAET
>Archaea_Euryarchaeota_Methanobacteria_Methanobacteriales_Methanobacteriaceae_Methanosphaera_stadtmanae_DSM_3091
VARGATYKVQFKRRREGKTNYNKRYKLVDLDKTRMVVRITSNHTITQLVK
IGENGDETLVSATSKNLKEFGWLGNGKNTSAAYLTGYLFGKKALNEGYDE
TILDIGVQPSIKGTKIYAVLKGALDAGLYIPHNDSILPEDSRIRGEHIAQ
YAESMDDDEKNAKFANYIRCGLSPEEIPDHFESVKNKIDEATQ
>Archaea_Euryarchaeota_Methanobacteria_Methanobacteriales_Methanobacteriaceae_Methanobacterium_sp._SWAN_1_chromosome
MAQGSRYKLAFKRRRDGKTDYKARSKLVGLDKSRLVVRITNNHTIVQIIN
VTQDGDETVVSAHTNELKKQGWLGSGKNTSAAYLTGFLCGKKALEAGVDE
AVLDIGLKSSTKGARVFAALKGAVDSGLYVPHGDAILPADERIRGEHVAA
YAESLSDEEVKQRFSKYIKNGLSPKDLPNHFETIKQKIEEGVS
>Archaea_Euryarchaeota_Methanobacteria_Methanobacteriales_Methanobacteriaceae_Methanobrevibacter_smithii_ATCC_35061
MAQGSNYKVPFRRRREGKTDYAARMKLVDYDKSRLVVRLSNAHATVQVID
YAPEGDITLASAVSKQLANYGYLGGASNTSAVYLTGYLCAKRALAKGVDS
AILDIGLKSAIKGSKVFAALKGAVDAGLDIPYGEAVLPDESRINGEHVAN
YAESLDDDEIAKLFSKYLERGLQPADLPKNFEETKKNIDEAEE
>Archaea_Euryarchaeota_Methanobacteria_Methanobacteriales_Methanobacteriaceae_Methanothermobacter_thermautotrophicus_Delta_H
LAHGPRYKLAFRRRREGKTDYRARYKMVETGKSRLVVRITTYHVIAQIIN
VGMNGDETLVSAHSKQLQKMGWLGGTSNTAAAYLTGYLCGKRALKEGIEE
AVLDIGLRPAIRGSKVFAALKGAVDAGLNVPHGESVLPDESRIRGEHIME
YAESLDEEELRKRFSKYLERGLSPVDLPEHFDEIKKRIDEEV
>Archaea_Euryarchaeota_unclassified_Euryarchaeota_Aciduliprofundum_boonei_T469_chromosome
MARNAIYRVKMRRRREGKTNYRKRLAYLKSGKPRAVVRKTLRYVIVQIVE
YHDDGDKILVGVNSSHLKKYGWKGSFKNTPAAYLTGYLAGKLALKKGIEE
AVLDIGLQSPVKGSRVFAALKGMVDAGLYVPHSEEVYPSEDRIKGEHISE
EIAKMFEEVKAKMEV
>Archaea_Euryarchaeota_Thermoplasmata_Thermoplasmatales_Thermoplasmataceae_Thermoplasma_acidophilum_DSM_1728
MVFKRKEAGITDYSKRLKLLKSREKRFIVRITGKGVIAQVAEYSDIGDRI
LFTVTDKTLAKYGVDLRGNNIQVCYLVGYIAGIESEKNGVESAVLDTGRR
KFRKGGRIAACLKGFTDAGIEVPHGEDVFPDKKRIDGKHLKSPVKISEIV
KNFKKMEEKA
>Archaea_Euryarchaeota_Thermoplasmata_Thermoplasmatales_Picrophilaceae_Picrophilus_torridus_DSM_9790
MKTPPVLKRRREGVTDYRKRYRLVISRETRAVIRQTRKGLIIQLVDYVPE
GDHVLVTVTNKTLKKALNIDGNNIQMYYLAGYMAAKKGISLGISGAVVDT
GRAIFRKGGRIAAAIKGLIDGGLEINADEDIFPDESRLNGEHLKQRLDIN
EIKSKIGE
>Archaea_Euryarchaeota_Thermoplasmata_Thermoplasmatales_Ferroplasmaceae_Ferroplasma_acidarmanus_Fer1
MKTTPVLKRRNLGITDYQKRYRLLKSNVTRAVVRPTNKGLMIEFVDYSPS
GDLVKVTVTDKTLQKEYGVYGNNIQAMYLAGYLAGKKAAEKGIESAIFDT
GRYKFIHGGRLAAALKGIVDSGIEIPASEDVFPDESRINGEHLKNKVDIS
KYVKKGE
>CG01_land_8_20_14_3_00_Euryarchaeota_38_12
MTEGPRYRVKFRRRRDGKTDYRHRLKLLKSNLPRIVVRKTLNNIIIQFVE
YAPNGDKIIGSASGFELKKLGWKYSTANIPAAYLTGLLAGKRAVKNNIKN
TVLDIGLQKPVKGSKVFASLKGTIEAGVSTPHDKDMLPTDDRVMGAHISK
EIEKSFKDIKAKIMEANSEVVRDQGLGIREKKEKTTLATNSLPPTTKQKE
A*
>Archaea_Euryarchaeota_Thermoplasmata_Thermoplasmatales_Thermoplasmatales_archaeon_SCGC_AB_539_C06
MKHGPTYRVKLRRQRKNKTNYRKRLSLLHSDKIRLVVRKTLKNTIVQFVN
YDASGDRILASAVSSELKKQYGWSFSTATTPAAYLTGLLAGTKAKKQGIN
ECVLDVGFHVPITGSKLFGVVKGITEAGVDCPHDPAKVPSNERTIGEHLS
KEIAAAINTTKNKIIGGLK
>Archaea_Euryarchaeota_RBG_13_Euryarchaeota_31_8
MTHGPRYYVKPRRRREGKTDYRKRLSLLRSGKIRMVVRKSLKNTQIQFVE
YKEEGDNVLVTANSKELIDKFKWKFSTSTTPAAYLTGLLAGSKAKEKGIN
ECVLDIGRYPASTGCKVFAALKGVIDAGLICPYGEEKLPSEDRIMGKHLD
KEIALSVNDIKSKIIGGK
>Euryarchaeota_archaeon_RBG_13_31_8
MTHGPRYYVKPRRRREGKTDYRKRLSLLRSGKIRMVVRKSLKNTQIQFVE
YKEEGDNVLVTANSKELIDKFKWKFSTSTTPAAYLTGLLAGSKAKEKGIN
ECVLDIGRYPASTGCKVFAALKGVIDAGLICPYGEEKLPSEDRIMGKHLD
KEIALSVNDIKSKIIGGK*
>Archaea_Thaumarchaeota_unclassified_Thaumarchaeota_Marine_Group_I_Marine_Group_III_euryarchaeote_sp._SCGC_AAA288_E19
VRQFRRRREGTTDYRKRLALLKSRLPRAVVRVTNRQVLIQLTRFTKEGDQ
VVAAVSSQQLAGLGWKGSGTSIPAAYLSGLLAAREAQAAGEAHAVLDIGR
VTPTPGGRVFAVLKGLIDGGMEVPHSDALYPGEERIRGEHISKATAKQVE
KVSATIQEAKA
>Archaea_Euryarchaeota_unclassified_Euryarchaeota_Marine_Group_II_uncultured_marine_group_II_euryarchaeote
MRGTQRRSVFRRRKAGLTDYRRRLKLLRGRKSRAVVRVSNTRTTCQLVDW
EASGDLVKVTMTGTDLVKKYGWPEDFSQKSVPASYLVGYAMGKAAMAQGC
EQAVLDVGLAATPAGGRVFAALKGMVDAGLDIPHGDQVLPDDDRVNGAHI
GDNVAGAVETTKNTIEEAY
>Euryarchaeota_archaeon_RBG_19FT_COMBO_69_17
LKAQGPHYRVGFRRRREGRTDXXXXLRGGKPRAVVRKTLNQVIVQIVEMD
PAGDRILATATSRELVKQGWAAGTGNVPAAYLTGFLAGRRAAAKGVSEAI
LDIGLHKPTKGGRVFAALKGLLDAGLAVPHSPEVLPSKERLRGEHIGEAV
PKSFDDVKAKLEVL*
>Euryarchaeota_archaeon_RBG_16_68_13
VTQGPRFRVRFRRHREGRTDYRLRARLLRGERPRAVVRKTLNHMIVQIVE
ADATGDRILASANSKELAEHGWSAGTGNVPAAYLTGFLAGRRAAAKGIPD
AVLDIGLHKPTRGGRVFAALQGLLDGGLAVPHSPEVLPSKERVRGEHIGA
EIPKAFDAVKAKLEATR*
>Euryarchaeota_archaeon_RBG_16_67_27
VKAQGPHYRVGFRRRREGRTDYRLRARLLRGGVPRAVVRKTLNQVIVQVV
ELQAAGDRVIASATSKELAKHGWTAGTGNVPAAYLTGLLAGRRAASKGVE
SAVLDIGLHKPTKGGRVFAVLKGLLDGGLKVPHSPDVLPSKERLRGEHIG
EAVPKAFDEVKAKLEVIR*
>Archaea_Euryarchaeota_Methanomicrobia_unclassified_Methanomicrobia_Candidatus_Methanomassiliicoccus_intestinalis_Issoire_Mx1
MATGPRYRVAFRRRREGKTDYRQRQRLLRSRIPRAVVRMSSKNTYIQFIA
YDEIGDKVLASASSKELTKFGWTAPTGNLPAAYLTGYLAGLRAVKNDADE
AVLDIGLRTPVKGGNLFAALKGMLDAGVDVPHGDEVIPSEDRLAGKHISD
DLEAMIEEVKSRMEAD
>Archaea_Euryarchaeota_Thermoplasmata_Methanomassiliicoccales_Methanomassiliicoccaceae_Candidatus_Methanomethylophilus_alvus_Mx1201
MATGPRYKVAFRRRREGRTNYYTRKKLLSSHEVRAVVRRSNKNITVQFVD
FTMGGDVVLAAADTKQLKKFGWENSCSSIPAAYLVGYAAGLRAKKADIEY
AVLDIGMQNPQHGGVLFAVAKGMIDAGLEIPVSEDVLPDEDRLNGKHIDD
KIEADVNSVKQKLEAE
>Archaea_Euryarchaeota_Thermoplasmata_Thermoplasmatales_Thermoplasmatales_archaeon_BRNA1
MATGPRYKVAFRRRRECRTDYYARRKLLASHETRAVVRRSNKNITVQFVD
FAMEGDKIIASADTKQLAKMGWEHSCSTLPAAYLVGYAAGLRAKKAEIEY
AVLDLGMQNPQHGGVLFAVAKGMIDAGLEIPCSEDVLPDEDRLNGKHIDD
AIEADVNSVKQKLEAE
>Euryarchaeota_archaeon_RBG_16_62_10
MATGPRYRVPFRRRREGRTDYRHRAALLRGGVVRAVVRKSNRNIMVQFVE
YKDGGDFVLASAVSTDLEEFGWTGSGKSTPGAYLTGLLAGKRAREKGLDE
AVLDIGLREPTKGAVVFAALKGIIDAGVEVPHSDKMLPPEDRLTGKHMRE
GTADAFAGARTKIGGAGSD*
>Euryarchaeota_archaeon_RBG_19FT_COMBO_56_21
MATGPRYRLPFRRRREGRTDYRHRAKLLAGGTTRAVVRRSNKHVTVQFVG
YDAKGDFVVASAVSKELEELGFTGSGKSTPAAYLTGLMAGKRAKEKGVED
AVLDIGLKEPTKGAVVFAALKGIVDAGVEVPHNEKMLPSPDRINGKHMRD
GTAAMFEGTKSKIGGAVNG*
>Archaea_Euryarchaeota_Archaeoglobi_Archaeoglobales_Archaeoglobaceae_Archaeoglobus_fulgidus_DSM_8774
MKLARGPRYKVPLRRRREGKTNYRKRLKLLLSRKPRLVVRITNRRVIAQI
VEYAPEGDRVVVGVDSAMLREFGWKGDLNNTPAAYLTGILIAKKALQKGI
GEAVLDIGLHTPTRGSRVFAVLRGAVEGGLEVPHSDEVLPDDSRIRGEHI
AAYYEMNPERFGEYEKRGLKPSDLPAHVDEIKEKLMVIS
>Archaea_Euryarchaeota_Archaeoglobi_Archaeoglobales_Archaeoglobaceae_Ferroglobus_placidus_DSM_10642_chromosome
MARGPRYKVPYRRRREGKTNYRKRLKLLLSRKPRLVVRITNRYVIAQIIE
YHPDGDRVLVHVDSKELEKYGWKGDPNNTPAAYLTGLLVGKKALEKGIKE
AILDIGLRSPTKGARVFAVLKGAVDAGMEIPHDPEIFPDESRIRGEHIAE
YYKMKPEMFSEYEKRGLSPADLPQHFEEVKSKIMG
>Archaea_Euryarchaeota_Methanomicrobia_Methanomicrobiales_Methanomicrobiaceae_Methanofollis_liminatans_GKZPZ_DSM_4140
MATGARYFVPFRRRKEGRTDYHVRTKLLLSGIPRMVVRRTNRQIICQLVV
PGDQGDQTLISAYSAELKAFGYEGSFSGTPAAYLTGMLFATKALAAGYEE
AILDIGLARAQKGARVFAALKGAVEAGLEIPHGESVLPDDERTSGAVIAE
FAPERAGNLVENVEEVAKAIMKEQE
>Archaea_Euryarchaeota_Methanomicrobia_Methanomicrobiales_Methanomicrobiaceae_Methanoculleus_bourgensis_MS2
MATGPRYFVPFRRRHEGKTDYYKRMSLLSSGMPRMVVRKTNRQIIAQLVV
PGDEGDRTLVAAYSTELAGYGYEGSTASTPAAYLTGMLFAVKALNAGYDE
GILDIGLARAKPGARVFAALKGAVDGGLEIPYGESILPDEERLKGAHIAG
YTPERAGNLVANVEAVALAIKKELV
>Archaea_Euryarchaeota_Methanomicrobia_Methanomicrobiales_Methanomicrobiaceae_Methanomicrobium_mobile_BP_DSM_1539
MATGPRYFVQFRRRREGKTDYYKRLKLIVSDKPRMVVRKSNKHITCQLVE
AKLEGDNTLVAAHSSELAKYGYKGATGNTPAAYLTGMLFAVKAINAGYGD
AILDIGLHRPRQGAKVFAALKGAVAAGLDVPHSEDILPADERVKGNVIAE
YAPDRAGDLVANVEACEDAIMKELK
>Archaea_Euryarchaeota_Methanomicrobia_Methanomicrobiales_Methanomicrobiaceae_Methanoplanus_petrolearius_DSM_11571_chromosome
MATGPRYFVSFRRRREGKTNYYSRLKLLLSGKPRMVVRKTNRHIICQLVE
AKMEGDRTLVAANSSELVKYGYKGSLANTPAAYLTGMLFAVKAFNAGYET
AILDIGLHRATYGAKVFAALRGAVDAGLDIPHNPDILPADERVKGSHIAE
YAPERAGDLVENVEAVQDAIMKELK
>Archaea_Euryarchaeota_Methanomicrobia_Methanomicrobiales_Methanoregulaceae_Candidatus_Methanosphaerula_palustris_E1_9c
MAVGPRYFVPFRRRREGKTDYYKRGKLIVAEQPRMVVRKTNRHIIVQMIV
AEMEGDKTLVTANSAELLDYGYKGSTSNTPAAYLTGMLFAVKALNADHPA
AILDIGLNRATYGAKVFAALKGAVEAGLDVPHGEEILPADERVKGEHIAA
YAPDRAGDLVENVESAAQTIMKELA
>Archaea_Euryarchaeota_Methanomicrobia_Methanomicrobiales_Methanoregulaceae_Candidatus_Methanoregula_boonei_6A8
MATGPRYLVAFRRRREGRTDYYQRTKLVVADAPRMVVRRTNRHIIVQLVT
AEMEGDKTLVSANSAELEKYGYTGATANTPAAYLTGLLFAAKAKKAGQDS
AILDIGLNRATPGARVFAALKGAVDGGLEIPYGESILPSEDRLKGEHIAA
YNEKAGDIVKNVEQVAAAIKKELV
>Archaea_Euryarchaeota_Methanomicrobia_Methanomicrobiales_Methanocorpusculaceae_Methanocorpusculum_labreanum_Z
MAINGRYFVQFRRRREGRTDYYQRQRLIVSGRNRMVVRKTNRHIIIQLIA
AQMDGDYTLVHVNSRELVNFGYKGYLGNTPAAYLTGMLFAVRAQKAGYEG
GIADIGLQVASTGARVFAAIKGAVDAGFDVPVGEAILPDDDRCNGAHIAE
YDERFAGLVENVEATKDAIMKELE
>Archaea_Euryarchaeota_Methanomicrobia_Methanomicrobiales_Methanospirillaceae_Methanospirillum_hungatei_JF_1
MATGPRYFVAFRRRREGRTNYHARTRLVVATKPRMVVRKTNRHIICQIIT
AHMEGDRTHVAANSSELRKFGYEGSLNNTPAAYLTGMLLAVRALKAGQEG
AILDIGLHRATPGARVFAALKGAVEAGFDIPHNEEILPADERCKGEHIAE
YAPDRAGNLPANVAATVDAIMGELN
>Archaea_Euryarchaeota_Methanomicrobia_Methanomicrobiales_Methanoregulaceae_Methanolinea_tarda_NOBI_1
MATGPRYFIPFRRRKEGKTDYYARARLVVSGKPRMVVRRTNRHIIIQLVQ
AEKEGDLTRVTAHSSELSKYGFRGSLSSTPAAFLTGVLFAVKAQNSGYDS
AILDIGLHRATKGARVFAALKGAVTAGLDVPHGEEILPDDDRVKGVHIAA
YAPDRAGDLVQNVEQTMDAIMKELE
>Archaea_Euryarchaeota_Halobacteria_Halobacteriales_Halobacteriaceae_Haloquadratum_walsbyi_HBSQ001_DSM_16790
MATGPRYKVPMRRRREVRTDYHQRLRLLKSGKPRLVARVSNRHVRAQLIT
PGPDGDETHVAASSEHLSEYGWEAPTGNLPSAYLTGYLAGMRAIEAGLDE
AVLDIGLNTATPGNKVFVVQEGAIDAGVSIPHNESVLADWSRNRGEHIAA
YAEQRDEPLYNSDFDATTLPEHFDTVLETIQDADITMNTDADTDNNNSQS
VGDNE
>Archaea_Euryarchaeota_Halobacteria_Halobacteriales_Halobacteriaceae_Halococcus_saccharolyticus_DSM_5350
MRRRREVRTDYHQRLRLLKSGKPRLVARKSNRHVRAQLVTPGPDGDETHA
SASSADLAEYGWEAPTGNLPSAYLTGLLAGLRARDTDVDEAVLDIGLNTA
TPGSKVFAIQEGAIDAGLHVPHNESVFADWSRTSGEHVAEYAESRDGPLY
SDEFDATELPTHFEEVRQDIMDAFDHELGGTDE
>Archaea_Euryarchaeota_Halobacteria_Halobacteriales_Halobacteriaceae_Halorubrum_sp._A07HR60
MRRRREVRTDYHQRLRLLKSGKPRLVARASNRHVRAQLVSPGPDGDTTHA
AASSEDLAEHGWEAPTSNLPSAYLTGYLAGLEAIEAGVEEAVLDIGLNTA
TPGNKVFAVQEGAIDAGVEIPHNDSVLAEESRTRGEHIADYAAQLDDPLY
SGDFDAADLPEHFDDTRETIEEDYE
>Archaea_Euryarchaeota_Halobacteria_Halobacteriales_Halobacteriaceae_Haloplanus_natans_RE_101_DSM_17983
MATGPRYKVPMRRRREDRTDYHQRLRLLKSGKPRLVARVSNRHVRAQLIT
PGPSGDETHAAASSEDLAEYGWDAPTGNLPSAYLTGYLAGMRALDAGLTE
AVLDIGLNTATPGNKVFAVQEGAIDAGLEIPHSESVLADWSRNRGEHIAE
YAEQLDEPLYGGDFDATALPEHFDEVRERLMEDNEQ
>Archaea_Euryarchaeota_Halobacteria_Halobacteriales_Halobacteriaceae_Halobacteriaceae_archaeon_G22
MATGPRYKVPMRRRREVRTDYHQRLRLLKSGKPRLVARASNSHVRAQLVT
PGPNGDETHAAASSEDLEEYGWEAPTGNLPSAYLTGYLAGLRAVEAGLEE
AVLDIGLHTATPGNKTFAVQEGAIDAGLEIPHNESVLADWSRNRGEHIAE
YAESLDEPLYSGAFDATDLPAHFDEVRETITEEHE
>Archaea_Euryarchaeota_Halobacteria_Halobacteriales_Halobacteriaceae_Halosarcina_pallida_JCM_14848
MSNKHIRAQLVTPGPSGDETHAAASSEELAEYGWEAPTGNLPSAYLTGFL
AGTRALEAGLEEAVLDIGLNTATPGNKVFAVQEGAIDAGLEIPHNESVLA
DWSRNRGEHIAEYAEQLDEPLYGGDFDATNLPEHFDDVLERLQEDA
>Archaea_Euryarchaeota_Halobacteria_Halobacteriales_Halobacteriaceae_Halogeometricum_borinquense_DSM_11551_chromosome
MATGPRYKVPMRRRREVRTDYHQRLRLLKSGKPRLVARVSNKHVRAQLAS
PGPNGDNTHAAASSEDLAEYGWEAPTGNLPSAYLTGYLAGKRALEAGLEE
AVLDIGLNTATPGNKVFAVQEGAIDAGLEIPHNEDVLAEWPRNRGEHIAE
YAEQLDEPLYSGDFDATKLPEHFDEVLEQLQEDA
>Archaea_Euryarchaeota_Halobacteria_Halobacteriales_Halobacteriaceae_Halobiforma_nitratireducens_JCM_10879
MATGPRYNVPMRRRREVRTDYHQRLRLLKSGKPRLVARKSNKHTTAQLIV
PGPQGDETLASAHSSDLEEYGWDAPTSNISAAYLTGLLAGQRAVEAGLEE
AVLDIGLNTATPGNKVFAVQEGAIDAGLEIPHNDEVLADWSRTRGEHIAE
YAEQLDEPLYSGEFDATELPEHFDDVREAILE
>Archaea_Euryarchaeota_Halobacteria_Halobacteriales_Halobacteriaceae_Natrialba_magadii_ATCC_43099_chromosome
MATGPRYKVPMRRRREVRTDYHQRLRLLKSGKPRLVARKSNKHTTAQLIV
PGPQGDETLASAHSSDLEEYGWDAPTSNISAAYLTGLLAGQRAVEEGLEE
AVLDIGLNTATPGNKVFAVQEGAIDAGLEIPHNDSVLADWSRTRGEHIAE
YAEQLDEPLYSGDFDATELPEHFDEVREAILE
>Archaea_Euryarchaeota_Halobacteria_Halobacteriales_Halobacteriaceae_Natrinema_pellirubrum_157_JCM_10476
MATGPRYKVPMRRRREVRTDYHQRLRLLKSGKPRLVARKSNKHTTAQLIT
PGPQGDETLASAHSSDLEEYGWDAPTSNISAAYLTGLLAGQRAVEAGIEE
AVLDIGLNTATPGNKVFAVQEGAIDAGLEIPHNDSVLADWSRTRGEHIAE
YAEQLDEPLYSGEFDATDLPEHFDEVREEILE
>Archaea_Euryarchaeota_Halobacteria_Halobacteriales_Halobacteriaceae_Haloterrigena_turkmenica_DSM_5511
MATGPRYKVPMRRRREVRTDYHQRLRLLKSGKPRLVARKSNKHTTAQLIT
PGPQGDETLASAHSSDLEEYGWEAPTSNISAAYLTGLLAGQRAVEAGVEE
AVLDIGLNTATPGNKVFAVQEGAIDAGLEIPHNDSVLADWSRTRGEHIAE
YAEQRDEPLYSGDFDATDLPEHFDEVREAILE
>Archaea_Euryarchaeota_Halobacteria_Halobacteriales_Halobacteriaceae_Halovivax_ruber_XH_70_DSM_18193
MATGPRYKVPMRRRREVRTDYHQRLRLLKSGKPRLVARTSNAHVRAQLIT
PGPQGDETHASAHSGDLAEFGWEAPTSNLPAAYLTGLLAGTRAVEAGVEE
AVLDLGLHTATPGNKVFAVQEGAIDAGLEIPHNDSVLADWSRTRGEHIAE
YAESLDEPLYSGDFDAADLPEHFDTVREEISNE
>Archaea_Euryarchaeota_Halobacteria_Halobacteriales_Halobacteriaceae_Halostagnicola_larsenii_XH_48_DSM_176
MATGPRYKVPMRRRREVRTDYHQRLRLLKSGKPRLVARKSNKHTTAQLIS
PGPQGDETVASAHSSDLAEYGWEAPTGNIPAAYLTGLLAGKRAVESDIEE
AVLDIGLNTATPGNKAFAVQEGAIDAGLEIPHNDSVLADWERTRGEHIAE
YAESLDEPLYSGEFDATELPEHFDDVREAILE
>Archaea_CP_Thorarchaeota_WOR_bin_SG827a
VKFRRRREGKTNYYRRRRLLQSRRPRFVVRKTNTTTIVQVISVIGDATVA
SAISSELTNHGGTGNLPSAYLTGLLAGLRAKSRGVKEAVLDVGLNPPVSR
VYAALKGAVDAGLEI
>Archaea_CP_Thorarchaeota_WOR_bin_SMTZ1_83
VKFRRRREGRTNYYRRRRLLQSGSPRLVVRKTNTRVIVQLTKVIGDSTVA
AAVSSELSKYGGTGNLPAAYLTGLLAGLRADARGLKHAVLDVGLHPPVSR
LYAALKGALDAGMDI
>Archaea_Lokiarchaeota_SG8_8
RVPYRRRREGKTNYHLRLRLVKSATTRAVVRVSNSHSLVQFVDAHINGDQ
TRCAAHTRELKKFDTTSNIPSAYLVGYLAGKKAIKKGISKAILDIGINPP
IYGSRVFAVLKGIVDAGVEI
>Archaea_Crenarchaeota_Thermoprotei_Thermoproteales_Thermofilaceae_Thermofilum_pendens_Hrk_5
MARGARYRVPLKRRREGKTNYYKRRKLIISGKPRLVVRVLSRTAIVQIAK
ATPKGDVVIASAHSNELKKYGWKGYRRNTPALYLLGFLAAKKALKQGVTE
AIVDIGLHRPVKASRVFAAVKGALDAGLKIPVGDGVLPEDDRVRGEHIAN
YAKMLKESNPELFKLRFSGYLSAGLDPESLPEHFDSVKQKIEEALQ
>Archaea_Crenarchaeota_Thermoprotei_Thermoproteales_Thermoproteaceae_Pyrobaculum_aerophilum_IM2
MARSGRYKVPFRRRREGLTNYRKRRKLLLSKKPRLVVRKTNKHIIAQIVV
AKPQGDVTIVGADTRILAKFGWRGDENNVAAAYLLGLVVGYKARARRVEE
AILDIGLHRPAPGARVFAVLKGALDAGLKIPHGEEVLPDEDRIKGKHVAE
YAEKLKEENPEAYKARFSRYLQRGLEPEKLPEHFEEVKKKIVEYYEKKLA
KVAAQ
>Archaea_Crenarchaeota_Thermoprotei_Thermoproteales_Thermoproteaceae_Thermoproteus_neutrophilus_V24Sta
MARGPRYKVPFRRRREGLTNYRKRRRLILSRKPRLVVRKTNKHIIAQVVV
AKPQGDVTIVGVDTRALAKFGWRGDENNTSAAYLLGLVAGYKARLRGVRE
AVLDIGLHRPVAGSRVFAVLKGALDAGLEIPHGEEVLPEDDRVSGKHVAE
YAAKLKEENPELYKARFSRYLQRGVQPEDLPKHFEEVKKKIVEHYEAKLA
KAVAQ
>Archaea_Crenarchaeota_Thermoprotei_Thermoproteales_Thermoproteaceae_Thermoproteus_uzoniensis_768_20_chromosome
MARSGRYKVPLKRRRMGVTNYRKRRKLVVSRLPRLVVRKTNKHIIAQIVV
ARPQGDETLVGLDTRYLAKFGWKGDENNTAAAYLLGLAIGYKALAKGVRK
AILDIGLHRPTPQSRVFAVLKGALDAGLEVPHGEDVLPEDDRISGAHVAE
YAERLKSENEEEYKRRFSRYLQRGLAPEELPKHFEEVKNKIIEKLSKLVK
AEAQ
>Archaea_Crenarchaeota_Thermoprotei_Thermoproteales_Archaea_Crenarchaeota_Thermoprotei_Thermoproteales_YNP_Site_4_Thermoproteales_Type_II
MARTGRYKVQLRRRRLGVTNYRKRRKLVVSRLPRLVVRKTNRHIIAQIVV
AKPRGDETLVGLDTRYLAKFGWKGDENNTAAAYLLGLALGYKALARGVEK
AILDIGLHRPTPRSRVFAVLKGALDAGLEVPHDEDILPEGDRISGAHVAE
YAKRLRSENEEEYKRRFSRYLQRGLAPEDLPKHFDEVKNKIADQLSKFVK
AEAQQSK
>Archaea_Crenarchaeota_Thermoprotei_Thermoproteales_Thermoproteaceae_Caldivirga_maquilingensis_IC_167
MASSGRYKVKFRRRREGKTDYYKRRIMVISGKPRLVVRFSNRYVLAQVIV
SAPQGDFTVAEASSRELVKKFGWLGGTGNTPAAYLVGLLIGYRALSKGIK
LAVLDVGLHRVTKGGRLFAVVKGAVDAGLEVPHDEEVQPSEDRLNGEHIA
QYAADLKQSNPELYKIRFSKYLARGLEPENISKHIEEVKSKIMEKYAKSE
AKAEDSQ
>Archaea_Crenarchaeota_Thermoprotei_Thermoproteales_YNP_Site_3_Thermoproteales_Type_I
MARTGRYKVKFRRRREGKTNYYKRREMIKSGLPRLVIRKTNNYIIAQVVT
AKVTGDAVIVSATSKELVRLGWKGGTKNTPAAYLVGLLIGYKALLKGVKR
AIPDIGLHRPIKGARVFAVIKGAVDAGLETPHDEEVLPDEDRLSGKHIAE
YAEKLKGENEALYKARFSKYLARGLDPADLPKHFEEIKGKIKDYYMGLFK
KLNIELPQEETEE
>Archaea_Crenarchaeota_Thermoprotei_Thermoproteales_YNP_Site_19_Thermoproteales_Type_I
MARTGRYKVKFRRRREGKTNYYKRREMIKSGLPRLVIRKTNNYIIAQVVT
AKVTGDVVIVSATSKELVRLGWKGGTKNTPAAYLVGLLIGYKALLKGVKE
VIPDIGLHRPIKGARVFAVIKGAVDAGLETPHDEEVLPDEDRLSGKHIAE
YAEKLKGENEALYKARFSKYLARGLDPADLPKHFEEIKGKIKDYYMGLFK
KLNIELPQEETEE
>Archaea_Crenarchaeota_Thermoprotei_Thermoproteales_YNP_Site_4_Thermoproteales_Type_I
MARTGRYKVKFRRRREGKTNYYKRREMIKSGLPRLVIRKTNNYIIAQVVT
AKVTGDAVIVSATSKELVRLGWKGGTKNTPAAYLVGLLIGYKALLKGVKR
AIPDIGLHRPIKGARVFAVIKGAVDAGLEVPHDEEVLPGEDRLSGKHIAE
YAEKLKGENEALYKARFSKYLARGLDPADLPKHFEEIKGKIKDYYMGLFK
KLNIELPQEETEE
>Archaea_Crenarchaeota_Thermoprotei_Thermoproteales_Archaea_Crenarchaeota_Thermoprotei_Thermoproteales_YNP_Site_4_Thermoproteales_Type_II
MARTGRYKVQLRRRRLGVTNYRKRRKLVVSRLPRLVVRKTNRHIIAQIVV
AKPRGDETLVGLDTRYLAKFGWKGDENNTAAAYLLGLALGYKALARGVEK
AILDIGLHRPTPRSRVFAVLKGALDAGLEVPHDEDILPEGDRISGAHVAE
YAKRLRSENEEEYKRRFSRYLQRGLAPEDLPKHFDEVKNKIADQLSKFVK
AEAQQSK
>Archaea_Crenarchaeota_Thermoprotei_Thermoproteales_Thermoproteaceae_Vulcanisaeta_distributa_DSM_14429_chromosome
MARSGRYKVKFRRRREGKTNYYKRREMIKSGLPRLVVRRTNKYIIAQVVV
ARVVGDEVIVSATSKELVGFGWKGGLKNTSSAYLVGLIVGYKALLKGVKK
AILDIGLHRPTKGARVFAVLKGALDAGLEVPHGEEVLPDEDRISGKHIAE
YAEKLKGENEALYKARFSQYLAKGLDPVDMPKHFEEVRDKIKNYYMGWFK
KLNIEMPQEAEEE
>Archaea_Crenarchaeota_Thermoprotei_Thermoproteales_YNP_Site_8_Thermoproteales_Type_I
MAKSGRYKVKFRRRREGKTDYYKRRIMVMSGKPRLVVRFSNRYVTAQVVV
SAPQGDFTVAQASSRELAKKFGWLGGTGNTSAAYLVGLLVGYRALAKGVK
LAVLDIGLHRATAGGRLFAVVKGAVDAGLEVPHGEDVLPDDDRVSGEHIA
QYASNLKQSNPDLYKARFSKYLAKGLEPENIVKHFEEVKAKIMGKYAKEE
KAKAEES
>Archaea_Crenarchaeota_Thermoprotei_Desulfurococcales_Desulfurococcaceae_Ingnisphaeroid_species
MAQGPKYKVPRKRRLAGKTNYYVRYKLIRNKPIILVIRKTNKYILAQFAY
PTPKGDYTLVAAHSKELAKLFGWKAGTKNTPSAYLVGLLAGLRAKKLGIK
YAVPYIGLHRPVKGSKIFAVIKGVIDAGVEVPVSEEMFPDDSRIRGLVIA
EYAKMLSEKDPEKFKKQFSAMLAMQFDPRNLVEHFEEVRNLILKVYSSMP
ESEKGKSLIEQILT
>Archaea_Crenarchaeota_Thermoprotei_Desulfurococcales_Desulfurococcaceae_Ignisphaera_aggregans_DSM_17230_chromosome
MATGPNYKVARRRRREGKTNYHKRYKMVRSKGIRAVVRKTNRYIIIQFVY
PTPIGDYTLTSAHSIELVKLFGWKGGTKNTPAAYLTGLLAGLRAKKLGIL
RAIPDIGLHRPVKGSKVFAALKGIIDAGVEIPCSQDMFPSEERIRGKTIA
EYAEQLANTSPEVFSRQFSAILRGGFDPRNMEKHFDEVKNKIIEIYSKIP
ESNEAIAIIKELIGG
>Archaea_Crenarchaeota_Thermoprotei_Desulfurococcales_Pyrodictiaceae_Hyperthermus_butylicus_DSM_5456
MAHGPRYKVPRRRRREGKTNYYKRYVMVLSGKPRFVVRRTNQYIWVQVII
AKPQGDVTVAAAHSRELVKKYGWLGGTKNTPAAYLTGLLAALRALKAGIT
YAVLDIGLHRPTRGARVFAALKGALDAGLEIPHSEEVLPEEYRIRGEHIA
KYAAMLKEQNPELYEKRFSLYLARGLNPEDLPQHFEEVKNKILEEYREVL
EKVKAEAAVEA
>Archaea_Crenarchaeota_Thermoprotei_Desulfurococcales_Pyrodictiaceae_Pyrolobus_fumarii_1A_DSM_11204
MGGGVSNEYGAARLYRGFCEPRLRGSSLARGPRYKVPRRRRREGKTNYYK
RYVMILSGHPRFVVRKTNKYIWVMVVKAKPEGDITVAAAHSRELVKKYGW
KGGTKNVPAAYLTGLLAALRALKAGIRYAAPDIGLHRPTRGAKVFAAIKA
ANDVGLEVPMSPEVAPSEERIRGEHIAKYAEMLETSNPELFERRFSMYLK
AGLNPKDLPKHFEEVKTRILEDYKDVLAAVKAGGGVEGGGESN
>Archaea_Crenarchaeota_Thermoprotei_Desulfurococcales_Desulfurococcaceae_Staphylothermus_hellenicus_DSM_12710_chromosome
MARGPRYKVPKRRRREGKTNYYKRYKMILSGHPRFVVRKTLKHIIVQIVT
AKPEGDITVAAAHSRELYKKYGWMGGLGNTPAAYLTGLLAALRGLKAGIK
YAVPDIGLHVPTRGAKIFAAIKAANDVGLKVPVGEEVVPSDDRIRGEHIA
SWAKMLQEASPEAYERFFSKYISRGFDPAQLPTHFEEVKNRILEEYKDVL
GE
>Archaea_Crenarchaeota_Thermoprotei_Desulfurococcales_Desulfurococcaceae_Thermogladius_cellulolyticus_1633
MARGPRYKVPRRRRREGKTNYYKRYKMVLSGKPRFIVRKTLNYIWVQVAV
ARPEGDHIIAAAHSYELVKKYGWKGGTANTPSAYLTGLLAGLRALKKGIK
EAILDIGLHSPTRGGIVFAAAKGGIDAGLQIPVGEGVFPSEERIKGEHIA
AWSKTLREKGLLERYFSRYLARGLNPEELPQHFEEVRKKIIVEYGG
>Archaea_Crenarchaeota_Thermoprotei_Desulfurococcales_Desulfurococcaceae_Desulfurococcus_fermentans_Z_1312_DSM_16532
MAKGPRYKVPRRRRREGKTNYYKRYRMIVSGHPRFIVRKTLNYIWVQVAT
AKPEGDVIIAAAHSNELRKKFGWKAGTCNTSAAYLTGLLAALRALEKGVE
YAVPDIGLHRPVKGAIVFAAIKAANDAGLKVPMGEEVAPSEERIRGEHIA
SYAKILRENGLLEKRFSRYLANGLQPEDLPSHFEEVKNKILEAYKR
>Archaea_Crenarchaeota_Thermoprotei_Desulfurococcales_Desulfurococcaceae_Thermosphaera_aggregans_DSM_11486_chromosome
MARGPRYKVPRRRRREGKTNYYKRYVMILSKHPRFVVRKTLNYIWVQIIE
AKPEGDVVIAAAHSRELVKKYGWKAGTCNTPSAYLTGLLAACRALKKGVE
FASPDIGLHSSRKGAIIYAAIKAANDVGLKVPVSEEVVPSEGRIRGEHIS
EYAKMLSEKGLLEKRFSKYLARGLNPVDLPSHFDEVKEKIMKDCGVKG
>Archaea_Crenarchaeota_Thermoprotei_Desulfurococcales_Desulfurococcaceae_Aeropyrum_camini_SY1_JCM_12091
MGRGPRYRVPLRRRREGKTNYYRRFRLVKSGKPRMAVRISNEYVWVQFLE
ARIEGDRVIAAAHSRELAKKFGWKGDGNNTCAAYLTGYLAGLRALEKGVR
EAVLDVGLHKPVKGSRVFAALKGALDAGVEIPHSEEILPGEDRVRCEHIA
QWAAALKDENAELYQRQFSRYLSRGFNPEDLPSHVEEVRKAIGETYKHVL
EKTAAEAGEVEVKA
>Archaea_Crenarchaeota_Thermoprotei_Acidilobales_Caldisphaeraceae_Caldisphaera_lagunensis_IC_154_DSM_15908
MKGGPRYKLALKRRRQGKTDYRLRYRLVISQKPRAVVRKTNKYILVQIVE
FDAKGDKTIVAAHSKELSKLYNWKGYGKNTCAAYLTGYLAGLRAKQKGIN
EAILDIGLQTPSKGNRIFAALKGLVDAGIQIPHSEEILPDEERVKCEHIS
KWAEDLKKNNEDAYKRQFSKQLGRLPPEELSRHFEEVLNAIKSKEGGSK
>Archaea_Crenarchaeota_Thermoprotei_Acidilobales_Acidilobaceae_Acidilobus_saccharovorans_345_15_chromosome
MKGGPNYRVPLRRRREGKTDYYKRFALLSSRKPRMVVRISNKYIWVQFIQ
FDLKGDRVIAAAHSRELTKLYGWKGSGKSECAAYLTGFLAAARALEKGVK
EAVLDIGLHRPTLGGRVFAALKGALDAGVHVPHSDEVLPSEERIRCEHVA
SYAAELSKNDPEKYKRLFSAQLTRLPPEEIPKNFDEVLENIKKAYKTVLE
AAGGAEQAVMEK
>Archaea_Crenarchaeota_Thermoprotei_Desulfurococcales_Site_19_Desulfuro
VKGGPNYKVPLRRRREGKTDYYKRFHLLLGRKTRMVVRVSNKYVMVQFID
FDFKGDKVVAGAHSRELIEKFGWKGSGKATCAAYLTGFLAALRFLEKGGR
EAILDIGLHKPSRGSRVFAALKGALDAGVNIPHGEDVLPSDDRVRCEHVA
NYAAQLRQENQEKFKRVFSQLSSRIDPAELPKHFEEVLERIKAAYKAVIE
ASARQQVTEVAGSE
>Archaea_Crenarchaeota_Thermoprotei_Desulfurococcales_Site_03_Desulfuro
VKGGPSYKVPLRRRREGKTDYYKRFRLLLGGKTRMVVRVSNKYVTVQFID
FDFKGDKVVAAAHSRELIEKFGWKGSGKATCAAYLTGFLAALRFLEKGGR
EAILDIGLHKPSRGSRVFAALKGALDAGVNIPHGEDVLPSDERVRCEHVA
NYAAQLRQENQEKFKRVFSQLSSRIDPAELPKHVEEVLERIKAAYKAVIE
ASTRQQVTEVTGSE
>Archaea_Crenarchaeota_Thermoprotei_Desulfurococcales_Desulfurococcaceae_Ignicoccus_hospitalis_KIN4I
MARGPRYKVPRRRRREGKTNYYKRYTMALSRKPRFVVRKSNKYVWVQVIE
FAPEGDKVIAAAHSKELEKKYGWKGYGNSLPAVYLTGMLAALRAKKAGIQ
YAVPDIGLHKPTKGARVFAAIKAANDVGLEVPVGDVVPDESRIRGEHIAS
YAESLKNENPEEYQRRFAKLLERGLKPEDYPKHFEEVKAKILEDYKVEQP
ATTG
>Archaea_Crenarchaeota_Thermoprotei_Fervidicoccales_Fervidicoccaceae_Fervidicoccus_fontis_Kam940
MVVGGPRYKVARRRRREGKTNYRKRYTYVFSGRIRLVVRKTNKYIEAKIV
DCDPKGDLVKVSAHSIELIKKYGWKGSGKSTPAAYLLGYLIGKRAIEKGL
KDAVLDIGLYRVVKQSKLFAVVKGAIDAGLKVPVSEEMLPSEGRIRGEHI
ANYAKMLKESNPERYNRQFSKIINSGLLPEEYVAHFESVLNAIKNEKKG
>Archaea_Crenarchaeota_Thermoprotei_Sulfolobales_Sulfolobales_archaeon_Acd1
MAHGPNYKVKFGRRREGKTNYYKRYIYVLSNATRLVARLTNKNVIAQVVA
FDPKGDRTLVAAHSMELVKKYGWKGDTNNTPAAYLVGFLAGLRARKAGIT
KAVLDIGLFTPAKGARVFYVAKGAIDAGLEIPMGDVGIVESRIRGEHVAA
YAEKLSAENPEKFERLFSKYLEIGLHPKDLPKHFEETLEKIKRDYKDVLG
>Archaea_Crenarchaeota_Thermoprotei_Sulfolobales_Sulfolobaceae_Sulfolobus_solfataricus_P2
LANGPNYKVKPRRRREGKTNYYKRYVYVISKQTRFIVRITNKYVIVQIAK
IDPKGDIMIASAHSAELAKKFGWKGDENNTPAAYLTGYLAGLRAIKRGVT
ECVADIGLHVPSKGNRVFYVIKGAIDAGLKIPIGDISIENDRIKGEHIAK
YAEKLKSENSDLYSKLFSRYLQRGLNPENLPSHFEEILNKIKSSGG
>Archaea_Crenarchaeota_Thermoprotei_Sulfolobales_Sulfolobaceae_Metallosphaera_sedula_DSM_5348
MAHGPNYKVKYRRRREGKTNYYRRYTYVLNRSDRVVVRLTNKYVIVQFVK
FDPKGDITVAAAHSRELMKFGWKGDENNSTACYLTGYLAGLRAKKAGMTS
ASADLGLFTPTKGARIFYVLKGVIDSGVKVPMGDVGVNNDRLAGKHIAEY
AKKLEQEDPDKYRGLFSRYLARGLDPKDLPAHFKEVLNSIKSGEK
>Archaea_Crenarchaeota_Thermoprotei_Sulfolobales_Sulfolobaceae_Acidianus_hospitalis_W1_chromosome
MALGPNYKVKPRRRREGKTNYYKRYVYVLSRAIRLVVRLTNEYVIVSVMK
FDPKGDITIASAHSIELVKKYGWKGDTNNTPAAYLTGFLAGLRAKKAGIE
SAVADIGLFTPTKGARVFYAIKGALDAGLKVPMGDIELDENRTKGVHISE
YAKKLEAENPEKFNKLFSRYLSRGLNPKDLPSHFEEVLNKIKNSGE
>Archaea_Crenarchaeota_Thermoprotei_Sulfolobales_Sulfolobales_archaeon_AZ1
MASGPNYKVKFRRRREGKTNYYRRYVYVLSKATRLVIRITNKYVVAQIVK
FDPKGDKTVVMAHSIELAKKFGWKGDTNNTSAAYLTGYLLGLRARKAGVE
SAVLDIGLFTPTVGSKIFYAAKGAVDAGLKLPLGEDLKFDEDRIKGAHVA
EYASKLETENPEKFNRIFSGYLKRGLNPKDLVAHFQEVLNKIKTGEK
>Candidatus_Bathyarchaeota_archaeon_RBG_16_48_13
LATGPTYRVMFRRRREGRTNFHRRRKLILSRVPRFVPRGSLRNMSVQIVE
SKPIGDYVLASANSKELRKFGWLGSGGNIPSAYLVGFLIGSRAKSSGLKQ
AILDVGLLTPSKGTRILASLKGALDAGLEIAHDEKALPDADRISGKHIAN
YGASLSQNTPDLYSRSFSRNLANRWPPEQIPNGFEKVKKEIQRNLAGETN
VPI*
>Archaea_Thaumarchaeota_MCG_Thaumarcheon_SCGC_AB_539_E09
LAKGPRYRVPYRRRREAKTDYAARRILATSEKPRLVVRPSDRNITIQLME
SKIIGDIIITQAHSSELKKYGWKGGLKNTPAAYLLGFLAGRRAVIKEIVS
ANLDLGLKRPTKGSKIFAAVKGALDAGLKVPCNLDILPDSERIEGRTIAE
YAKSIENPDDYKYMFSAYLRRGLEPQELPEHFASVKKKMEESQ
>Candidatus_Bathyarchaeota_archaeon_RBG_16_57_9
LVKGPRYRVKYRRRRENKTDYVLRRALATAEAPRFVVRVSNKGILVQVTN
AEIEGDYVVAQAASRELKQYGWKASGKNTPAAYLVGYLAGRKALEAGVAR
ANLDMGLNRSTTGNKAFAVAKGAMDAGLEIPCDSDIMPSPERMNGGAVAE
YAENMADPLEYEKRFSIYLRRGLRPEELPAHFEEVKARIEERSVE*
>Candidatus_Bathyarchaeota_archaeon_RBG_13_52_12
LAKNAHYRVAYRRRREHKTDYQSRRILAVSKHPRFVVRVSNKGILAQIVK
AEIIGDKVLTQATSNELVTKYGWQASGKSIPAAYLLGLIAGHKAVKEGIK
TAYLDLGLKRPTKGSKIFAVVKGAIDSGLNIPCDSDIIPPPERINGGHIV
NYAKVIDPEDYEKNFSVYLRKGMRPESLPEHFEETKKKIQEDWSQ*
>archaeon_RBG_16_50_20
LAKGPQYNLPFRRRREGRTNYRKRRRLVVSGIPRLVVRPSNKHLTAQVVQ
AKPEGDLVLASAHSSELKDFGWKGPCGNISAAYLTGLLAGRRAKAGGISD
AILDIGLHARGRGSRIFAAAKGAVDAGLSIPHDEKALPPPERVKGAHVVE
YSKRLASEPETYKKVFSTYLKKKLKPEDLSDHFGEVQTKINALRTEVATK
*
>Candidatus_Bathyarchaeota_archaeon_RBG_13_38_9
VAKGPTYNLPFRRRREKKTNYTRRKALLISGIPRLVIRVTGKHTIAQLTE
STPSGDRVVTSANSKELKNKFGWKAGSNNIPACYLTGLLAGKRANSKMMK
KAIVDIGLRRLSKGSRIFCTLKGAIDSGLEIPHKKEILPEDRRIKGEHIA
EYAKKLSSNPDQYKTRFSQYLKNGLKPEDLPEHFEQVKNKISETSKEAT*
>CG_4_8_14_3_um_filter_Bathyarchaeota_42_8
MAKDSRYCVQLRRRKEGKTDYKARKALVISGKPRLVVRNTLKNVIAQIIV
AKPHGDEVLVSAHSRELKKYEWKAHAGNLPSAYLTGLLCGLKAKAQGVKE
VILDIGLHSPSKGARVFAMLKGVLDAGVHVPHSEEKLPDEKRIEGEHIAQ
YAESLASNPEEYQSKFSKYLEQKLPPEDLPKHFAKVKTEILAAFKSGGKK
A*
>Candidatus_Bathyarchaeota_archaeon_RBG_13_46_16b
MAQNAGYCAPYRRRREGKTDYKARKALVLSGRPRLVIRGTLQNMIAQVVM
AKPEGDAVLVSAHSRELGKYEWKTNKGNLPAAYLTGLLCGSRAKTKGIAE
AVSDIGLHSPSKGARVFAVLKGVLDAGVNVPHSEEKLPDEKRIKGEHIVR
YAKDLASDQKAYQSRFSAYLKQELPPENLPENFEKVKKNIVTSFKSGVKK
VESSKKKPKA*
>CG07_land_8_20_14_0_80_Bathyarchaeota_47_9
MAKSSRYCAPFRRRRQGKTDYRTRRAFIVSGKPRLTVRSSINNVTAQIIV
AKLHGDEVLVSVHSKELAKNYGWKAPCGNLPAAYLTGFLCGQKAKAQGIE
EAILDIGLYRPSKGAKAFAALKGVLDAGLAVPFSEEKLPDEKRIEGEHIA
QYAQSLASNPEEYQSKFSIYLKRKLPPETLPKHFAKVKTDIVAAFKSGGK
KK*
>Archaea_CP_YNPFFA_candidate_division_YNPFFA_archaeon_SCGC_AAA471_L14_GBS_N_001_23
MIKVLKFKRRRKGLTNYYKRKIFIISGKTRLVVRKSNRYINVQFITHNVK
GDVCLAAVNSIILKKFGWPYSCKNISACYLTGYIAGRIAIQKKINNVALD
IGLHSATKASRIFAVVKGILDAGLNVPVDMEMLPPEDRIKGMHIVNYANL
LKESNEENYKKRFSYYLSQNILPEKIEEIFNKTFSLIKERFG
>Archaea_CP_YNPFFA_candidate_division_YNPFFA_archaeon_SCGC_AAA471_C03_GBS_N_001_6
MIKVLKFKRRRKGLTNYYKRKIFIISGKTRLVVRKSNRYINVQFITHNVK
GDVCLAAVNSIILKKFGWPYSCKNISACYLTGYIAGRIAIQKKINNVALD
IGLHSATKASRIFDYMIFTYFISSPFSVFNSVSWLF
>Archaea_Aigarchaeota_candidate_division_pSL4_archaeon_JGI_0000106_J15_GBS_C_001_288
MSRQKFIKRKPPRRRREGVTDYRVRLKLVKSSLPRLVIRKSNKYITVQIV
ESKRGGDKTLVTVTSKHLLKYGWKANTKNLPASYLTGFLAGFLAKKKGVE
KAVVDIGLYSPISGSRLFAAVKGFIDAGIEVEVSSDKLPGEERIKGTHIQ
EYSQMIREKNIETIQFSRSPEDVYARLPEHFEEIKEKIAQRVGEI
>Archaea_Thaumarchaeota_unclassified_Thaumarchaeota_Candidatus_Caldiarchaeum_subterraneum
MTEVLQRVKPRRRRQGYTDYRKRLKLVKSGLERLVIRRGSRRIVVQIVKS
KAGGDETLVTVGSEVLRKYGWRASLKSVPAAYLTGLLAGKKALEKGVEKA
IVDIGVYRSVKGSRLYAVVKGALDAGLEIPVSEEVLPDDDRIHGKHISDY
VAAIGDSPVGFQFIASDKEYLRKLGEEVERIKREILGGGEDE
>Archaea_Aigarchaeota_Aigarchaeota_archaeon_strain_OS1
MAVLKRMPPRRRREGVTDYRARLKLVKSGKPRLVVRRTNRYVIVQLVESK
AGGDRTVLTVTSKVLARYGWRAGTKNTPAAYLTGYLAGKLAVAKGYTEAI
ADIGMRTPSKGARVFAAIKGAIDAGLRIPASEEIFPDEARIRGEVIAEYV
RSLGEEARRGSRPPTSSF
>Archaea_Aigarchaeota_candidate_division_pSL4_archaeon_SCGC_AAA471_E14_GBS_N_001_10
MQPRRRRLGYTDYRKRLALVKSGKPRLVVRRTSRYIIVQLVESRKGGDFT
ALTVTSRMLARFGWRGGTKNIPSAYLSGLYAGKLALAKGYREAIVDIGRL
RAQAGSRVFAAVKGAVDAGLSINVDEEMFPSEERLRGEHIKNYFEMMRAQ
QAGPQFSALPQDFVANLPQLLEEIKQSIMADAPTP
>Archaea_Aigarchaeota_candidate_division_pSL4_archaeon_JGI_0000001_A7_GBS_A_001_112
MQPRRRRLGYTDYRKRLALVKSGKPRLVVRRTSRYIIVQLVESRKGGDFT
ALTVTSRMLARFGWRGGTKNIPSAYLSGLYAGKLALAKGYREAIVDIGRL
RAQAGSRVFAAVKGAVDAGLSINVDEEMFPSEERLRGEHIKNYFEMMRAQ
QAGPQFSALPQDFVANLPQLLEEIKQSIMADAPTP
>Archaea_Thaumarchaeota_Thaumarchaeota_archaeon_strain_DS1_Dragon_Thaumarchaeon
MTFKRRLQFKTDYKKRKKALVSRLPLVYMFKSNKNIWAHVIRPTKEGDIT
VVQANSKELEKLGWKFSRKNYPAAYLVGLLLGKRAVASGIKEAIYYSGVR
NFIAKSKATAFLKGVTDAGLKVRVDEEIFPDENVIKGEQIVDYAKKLLES
GYSGPQFVRVMKEIENLSKVFESIKKKIMEGEIK
>Archaea_Thaumarchaeota_Thaumarchaeota_archaeon_strain_BS4
MNKGYTQVFRRRREGKTDYKKRRALIISKLPFVHVFVSSRNVYAEIARAT
AKGDEVIASANSIQLRKLGWIASGKSIPACYLTGLLLGKKAKQAGLDEEV
ILYTGLKAYIPGSRLSAVAKGLVESGVKLRVDEETFANEDRISGSHIAEY
AKSLKGKEELERRFSGFMAKKLDPEKITEVFEAVKAKIVEGVEK
>Archaea_Thaumarchaeota_Thaumarchaeota_archaeon_SCGC_AB_179_E04_GBS_N_001_221
MSTAKSYKPIFRRRREGKTNYRKRRLLLYGRKPFLTVHISNYTIYGQIHQ
AKIGGDIVLASANSKELSKYGWKGSRKNTPAAYLTGLLLGLKAVAKGIKY
AVLYLGPRPYVRGSRVAAFVKGVIEAGVEVPVDPETLPSEDRLLGKHIAE
YANLLLTSSPEAYKKKFSLLLSRRFKPEEYIKHVSSVKTKLLKVMTK
>Thaumarchaeota_archaeon_RBG_16_49_8
MSNTKHVYILKRRRKGKTDYRKRKNILMSRSVFVTPRISDKNVSVQFSKP
TQEGDQVVASANSQELYKIGWKGSGKSIPGAYLTGLIAGLKAVKAGVNEA
VLYAGLRRFASGSRLSAVLKGIIDAGVNVPAEEDVLPADERLRGEHIAEY
AKSLSEQDKEAYAKRFSRMMKMGLKPEEYPDHFEETKKKIQKTYGVTE*
>Archaea_Thaumarchaeota_Nitrososphaerales_Nitrososphaeraceae_Nitrososphaera_viennensis_EN76
MTYVRTLKRIRLDKTNYRKRAAVIVGRHSFATVKVTDQNVAAQILKPTPT
GDLVIASAHSHELVTKHGWKGSTNSLPACYLTGLLLGKKALENGTNKAVL
YIGKDHFTTRVATCAKGIADSGVNIPISEESLPDAERISGQHIADYASSL
KANEEEYKSRFSALLKNGLKPEDYPAHFEEVRFKISGKAAEAPKPKKEKK
EAAAPAMEEKSSKDKKASSQKKEEKPKKSEKAGKKKE
>Archaea_Thaumarchaeota_Cenarchaeales_Cenarchaeaceae_Cenarchaeum_symbiosum_A.
MAHSRILRRLREEKTNYKKRRSMLMGRRDFVTVHISNENAQVQIHAPKMD
GDVVIASGHSRYLASKGWKGSRKSIPASYLTGYLAGKRAVKKGAKSAIMY
TGTRRYTDRISAALKGVSDAGVDVPIDPSTFPPDERISGEHLTVKNDVKQ
IKTVIDGDM
>Archaea_Thaumarchaeota_CSP1_1
MVYSKILRRLRDEKTNYRRRTALLKSKRDFVTVKISNENIQVQLHKPELL
GDKVIASAHSRFLIKKGWNGSRKSIPAAYLTGYFAGKKALVKGSKDAILY
RGTDKYTQRMAAALKGVLDAGLKIPASPEAFPSEERIKGQHLKVKNDVEK
VKSTIDSEVKSV
>Archaea_Thaumarchaeota_Thaumarchaeota_archaeon_MY2
MAYSTILRRLRDEKTNYKKRKLMLMGRRDFVTIQISNENTLVQIHKPEMK
GDLVIASAHSRFLIQKGWKGSRKNVPAAYLTGYLAGKKALSKGAKDAIMY
SGTRKYTQRMSAALKGVIDAGLTIPAGEESLPSADRINGEHLKVKNDVAK
IKSTIDSEVK
>Archaea_Thaumarchaeota_Nitrosopumilales_Nitrosopumilaceae_Nitrosopumilus_sp._MY1_MY1
MTGDKVIASAHSNYLLKKGWKGSRKSIPAAYLTGYLAGKKAMGKGAKNAV
LYTGTRKYTQRMAAALKGVVDAGLKVPAGAETFPPEERINGEHLTVKNDT
SKIKSAIDSEVK
>CG_4_9_14_0_8_um_filter_Nitrosopumilales_34_10
MAYSNILRRLREEKTNYKKRGTLLIGKHDFITVNITNENTQVQVVKPGMT
GDKVIASAHSNYLIKKGWKGSRKSIPAAYLTGYLAGKKAIGKGAKDAVLY
TGTRKYTQRMAAALKGVVDAGLKVPAGAETFPSEERIKGEHLTVKNDTTK
IKSAIDSEVK*
>Archaea_Thaumarchaeota_Nitrosopumilales_Nitrosopumilaceae_Candidatus_Nitrosopumilus_koreensis_AR1
MAYSKILRRLREEKTNYKKRGTMLMGKRDFITVNITNENTQVQILKPGMT
GDKVIASAHSRYLLEKGWKGSRKNVPAAYLTGYLAGKKALGQGAKDAILY
TGTRKYTQRMAAALKGVIDAGLEVPADEETFPSEDRINGEHLTVKNEVSK
MKSTIDTEVK
>Archaea_Thaumarchaeota_Thaumarchaeota_archaeon_SCGC_AAA282_K18
MGKRDFITVNISNENTLVQILKPGMTGDKVVASAHSRYLLQKGWKGSRKS
VPAAYLTGYLAGKKALGKGANDAILYTGTRRYTQRMAAALKGVIDAGIKV
PADKETFPPEDRLNGEHLTVKNDILKIKSTIDSEIK
>Archaea_Thaumarchaeota_Thaumarchaeota_archaeon_SCGC_AB_663_P07
MLMGHKDFVTVQISNENTQVQIHKPELTGDKVISSVHSRFLIEKGWKGSR
KNIPAAYLTGYFAGKKALEKGTSSAILYSGTRQYTSRMAAALKGVSDAGL
KIPADEKTFPANDRINGEHLKIKNDVKNIKSSIDTGAKAK
>Archaea_Thaumarchaeota_unclassified_Thaumarchaeota_Marine_Group_I_Marine_Group_I_crenarchaeon_SCGC_AB_629_I23
MAYTKILRRIRDKKTNYNRRKKMLMGHKDFVTVQISNENTQVQIHKPELT
GDKVISSVHSRFLIKKGWKGSRKNIPAAYLTGYFAGKKALEKGTSSAILY
SGTRQYTSRMAAALKGVSDAGLKIPADEKTFPTNDRINGEHLKIKNDVKN
IKSSIDTGAKAK
>Archaea_Thaumarchaeota_unclassified_Thaumarchaeota_Marine_Group_I_Marine_Group_I_crenarchaeote_sp._SCGC_AAA288_I14
MSHTKILRRIRDKKTNYNRRKKMLMGHKDFVTVQISNENTQVQIHKPELT
GDKVISSVHSRFLIEKGWKGSRKNIPAAYLTGYFAGKKALEKGTSSAILY
SGTRQYTSRMAAALKGVSDAGLKIPADEKTFPANDRINGEHLKIKNDVKN
IKSSIDTGAKAK
>Candidatus_Roizmanbacteria_bacterium_RIFOXYA1_FULL_41_12
MKISSLLKQTRRQRSRRLLRVRRPILESKARPRLTVHRSSRYIYAQIIDD
RLGKTLVASSDLKIKVKDKQTKTERAKLVGKALAEKAMAKKIKTVVFDRG
WYKFHGRIKALADSAREAGLIF*
>CG10_big_fil_rev_8_21_14_0_10_Roizmanbacteria_OP11_39_6
MNIKSIQKQIQKRRDRRVKKVRRTILESLSVPRFSVYRSGKHVYAQIIDD
IKRITIASSNDLKIKGKNMENAHVVGRDVAQKAIAKKVKKVIFDRAWYKF
HGRVKGVADSAREAGLEF*
>CG10_big_fil_rev_8_21_14_0_10_Roizmanbacteria_OP11_45_7
MFIMLIKGLLKQIKKSRFRRVKRVRMAVMAQKRARLSVFRSNKHIAAQII
DDISKKTVAAVSDRGIIGNKQERAKAVGLALAQEAKKKKVTQVAFDRAWY
KFHGRVRALAEGAKEGGLQF*
>Candidatus_Roizmanbacteria_bacterium_RIFCSPHIGHO2_12_FULL_37_23
MKNEKIRKQLHRKTRVRSKIIQKSAYPRLTVFRSNKHIYAQIIDDFKMHT
LISESDSSLKDKQLTSTDKAKLVGKALAEKIKKKNIKQVVFDRGHYTYNG
RIKALAEAVRESGITI*
>Candidatus_Roizmanbacteria_bacterium_RIFCSPHIGHO2_12_FULL_44_10
MKNRKLIQRERRKLRVRSKIIRQSDFPRLTVHRSNKHIYAQLIDDYKMLT
LLAHNDVSIKETVKAMDKARQVGTALAEKIKAKKIKQVVFDRGPYAYNGR
IKALVEAVREGGITI*
>Bacteria_CPR_MicrogenomatesOP11_Roizmanbacteria_GWA2_OP11_nov_36_23
MSKIFHDRKLRRKKRISTHFFGTADRPRVSIYRSNKYTYAQAIDDDKRTT
LVLCSSLLLKKFKDYKKAKKTDEAKQVGILMANQLKEKQIMKVIFDRSSY
NYKGRVKALAEGLREAGIQV
>Candidatus_Roizmanbacteria_bacterium_RIFCSPLOWO2_01_FULL_44_13
MKTINTDRISRRKKRVSANIAGTNQKPRIVVFRSNRYIYAQAIDDVERKT
LASFSGKGIEGKKSEQAKKVGVKLAEKLKTKKIKEAVFDRSSYSYQGRVK
ALCEGIREGGIKI*
>CG_4_9_14_0_2_um_filter_Roizmanbacteria_OP11_35_15
MKKINFNRLLRRKRRVSANIKGTSFKPRINVFRSNYYIYAQAIDDEKKAT
IVSYSSLNLKKEKDFQKNKKTEEAKKIGIKLAMILKKKKITEAVFDRSIY
VYQGRVKALAEGIREGGIKI*
>Bacteria_CPR_MicrogenomatesOP11_Roizmanbacteria_GWC2_OP11P37_13
MMKINLNKKIRKKRRVSTRIKGNDKRPRISVFRSNRYIYAQAIDDEKQTT
LLSFSSQKLAKSNKVGQAKEVGLQLAKILKEKKIDEVVFDRNIYIYKGRV
KALAEGLREGGIKV
>CG_4_8_14_3_um_filter_Roizmanbacteria_OP11_36_12
MGKINFNKKTRKKRRIGTSIEGREKRPRISVYRSNRYIYAQAIDDEKRTT
LVSFSSQKLPKSKKVNQAKEVGLQLAKVLKEKKISTVVFDRNIYIYKGRV
KALCDGLREGGIKV*
>Bacteria_CPR_MicrogenomatesOP11_Roizmanbacteria_Microgenomates_bacterium_SCGC_AAA011_L05_DUSEL_001_205
MININLDRKLRRKRRISSNIHGTGNRPRISIFRSSRYIYAQAIDDLTKKT
ILTFSNSDLKKDTGFKKGKKIEDSKKIGLGLAKKLIENKIKTGVFDRGSY
AYNGRVKALAEGLREGGLKI
>Bacteria_CPR_MicrogenomatesOP11_Roizmanbacteria_OP11_GWA2_32_13
MTKINFDRKLRRKRRISSNIKGTKMRPRISVFRSNRYVYAQVIDDVERKT
LFLISNFDLKKEVDYKKGKKEEDSRKIGIKLAKKLIESKIKIGVFDRGSY
AYNGRVKALAEGLREGGLKI
>CG06_land_8_20_14_3_00_150_Roizmanbacteria_OP11_34_14
MANINLDRKLRRKRRISSNIHGTNDRPRISVFRSSKYIYAQAVDDVARKT
ILSFSISDLKKEVKFKKGKKVEDSKLIGIGLAKKLIGKKILSGVFDRGSY
SYSGRVKALADGLREGGLKI*
>CG22_combo_CG10-13_8_21_14_all_Roizmanbacteria_OP11_34_12
MTNINLDRKLRRKRRVSSNIHGTSDRPRISVFRSSKYIYAQAIDDKTRKT
ILTFSNSDLKKDAGFKKGKKRDDSKKIGIELSKKLIEKKILSGVFDRGSY
AYNGRVKAIAEGLREGGFKI*
>Bacteria_CPR_MicrogenomatesOP11_Roizmanbacteria_GWC2_OP11_ACD12_rel_34_23
MTNINLDRKLRRKRRVSANIHGTSDRPRISVFRSSKYIYAQAIDDVNRKT
ILSFSNSDLKKEADFKKNKKGEDSKKIGIELAKKLIEKKILVGVFDRGSY
AYNGRVKAVAEGLREGGLKI
>Bacteria_Firmicutes_Clostridia_Halanaerobiales_Halanaerobiaceae_Halothermothrix_orenii_H_168
MDKRLARKRRHLRIRNKIFGTPERPRMSVFRSKKNIYVQVIDDISGHTLV
SASSLDPAIRDEIDNGGNVEAAKKVGELVAERALEKGIKKVVFDRGGNRY
HGRIKALAEAARAKGLKF
>Bacteria_Firmicutes_Clostridia_Halanaerobiales_Halanaerobiaceae_Halanaerobium_sp._sapolanicus
MGKREARIKRHQRIRNKVVGTPDRPRMNVTRSLKHIYVQIIDDLSGETIA
SASTLDPVLRDEVDVASNKEAAAKVGKLVAQRALEKEIDTVVFDRSGYKY
HGRVKALADSAREEGLKF
>Bacteria_Firmicutes_Negativicutes_Selenomonadales_Veillonellaceae_Allisonella_histaminiformans_DSM_15230
MRKNDSRSAVVRRHLRLRKHISGTAQRPRLNVFRSLNNIYAQVIDDEAKV
TLVSASTLDKEIKAACPNGGNVAAAKEVGKLVAKRALEKGIDTVVFDRGG
YIYHGRVQALAEGAREAGLKF
>Bacteria_Firmicutes_Negativicutes_Selenomonadales_Veillonellaceae_Dialister_microaerophilus_UPII_345_E_contig00002
MRKNASKAQLERRHLRLRQKISGTAARPRLNVYRSLANIYAQVIDDESGK
TLVSANTLDKEIKAKFPYGGNVEAAKEVGILVAKRALEKGIEAVVFDRGG
CIYHGRVKALAEGAREGGLKF
>Bacteria_Firmicutes_Bacilli_Lactobacillales_Carnobacteriaceae_Atopobacter_phocae_ATCC_BAA_285
VISKPDKNKLRQKRHARVRRHISGTAERPRLNVFRSNKNIYAQLIDDVAG
VTLASASTLDKEVSEGTKVEQAQKVGELVAKRAIEAGHKVVVFDRGGYLY
HGRVKALAEAAREHGLDF
>Bacteria_Firmicutes_Bacilli_Lactobacillales_Enterococcaceae_Bavariicoccus_seileri_DSM_19936
VISKPDKNKIRQKRHVRVRRHISGTAECPRLNVFRSNKNIYAQLIDDVAG
VTLASASTLDTAVSEGTKVEQAKAVGKLIAEHGKAANISKVVFDRGGYLY
HGRIKALADAARENGLEF
>Bacteria_Firmicutes_Bacilli_Bacillales_Paenibacillaceae_Brevibacillus_brevis_NBRC_100599
MFTKADKNKARKKRHLRIRKRVIGTTIRPRLNVFRSSKHIYAQLIDDATG
VTLVSASSLDKELGLNNGANVEAATAVGTLIAKRAQEKGATEVIFDRGGY
IYHGRIKALAEAAREAGLQF
>Bacteria_Firmicutes_Bacilli_Bacillales_Paenibacillaceae_Aneurinibacillus_group_Aneurinibacillus_terranovensis_DSM_18919
VISKQDKNKARKKRHLRVRKKISGTAQAPRLNVYRSSKHIYAQLIDDVAG
VTLASASTVDPELKDQITHGGNQEAAAKVGALIAKRGLEKGVSEVVFDRG
GYLYHGRIKTLADAAREAGLQF
>Bacteria_Armatimonadetes_RBG_16_Armatimonadetes_67_12
MYTRPDRNVLRQRRHLRARRRLAGLVSRPRLSVFRSLKQIYAQVIDDESG
RTLASASTLDVEIRQRVAGKKKTEAAAAVGELLAQRAKANGITSVVFDRG
GYLYHGRVRALADAARAGGLEF
>Bacteria_CP_Armatimonadetes_CSP1_3
MLKRLDRNALRKRRHLRIRHHVEGMAARPRLVVFRSLSHIYAQIVDDHPS
HTLVAASTLDPEVRDQAKGKRKGEASRLVGELIARRAKEGGITRVVFDRG
GYAYHGRVKALAEGARAGGLQF
>Bacteria_Armatimonadetes_13_1_40CM_Armatimonadetes_64_14
MFKRAERNVLRLQRHARSRKTLRGTQGRPRLSVFRSLQHIYAQIIDDTKG
LTLVTASTLDPELRPQVKGQKKTAAGELVGQLLARRARDKGITAVVFDRG
GFKYHGRVKALADAARKAGLQF
>Bacteria_Armatimonadetes_RBG_19FT_COMBO_Armatimonadetes_69_19
MLKKQDRNALRQRRHLRIRRHVAGQGERPRLSVFRSLNHMYAQIVDDARG
VTLVAVSTRDPEIRDALKGKKKTDAGVLVGEAIARRALEKGIDRVVFDRG
GYLYHGRVKALADGARKAGLQF
>CG07_land_8_20_14_0_80_Armatimonadetes_40_9
MIKKKSRNLCRKLRHRGIRKNIQGSESRLRLNVFRSLTHIYAQLINDQKQ
ETVLAVSTLTPEVRKKVDGMSKVEKAKVVGRLIAQKSLEKGINQIVFDRG
GYLYHGRVQALAEGAREGGLKF*
>Bacteria_KD3_62_uncultured_DG_56
MSTVGELTRRGRRHRRVRKRVLGTAERPRLCVFRSLRHIYAQIIDDDNGR
VLAAAGTLDPALRPSLAGTGNVEAARAVGELIGKRAREAGIQRAAFDRAG
YLYHGRVKALAEGARAGGLEF
>CG_4_8_14_3_um_filter_Armatimonadetes_58_9
MKVKTRRDAQERRRIRIRKKVYGTAERPRLCVKRSLRHSSAQLIDDVSGT
TLVSASSIDPGVKEEVGSTGTTAAAAKVGQLIAQRARERGIERAVFDRNG
NQYHGRVRSIAEAARAAGLRL*
>CG06_land_8_20_14_3_00_150_Armatimonadetes_66_21
MRIDLKEQRLLKRKRRVRHRVHGTAERPRLSVYRSLRHIYAQLIDDDTGQ
VLASASTLDPALRQEGRASGNVAGAAVVGELAAKRALEKGLTKVVFDRNG
RLYHGRLKSLADGARAAGLEF*
>Armatimonadetes_bacterium_RBG_16_58_9
VLKKETLRRRRHARVRKRVLGTPEKPRLNVFRSIEHIYAQLVDDTAGKTL
VAASTLDGEIKPKIKTGGNIEAAKLVGELVGKRAVEKGIETVVFDRGGYK
YHGRVAALADGAREAGLKL*
>Bacteria_Armatimonadetes_Fimbriimonas_ginsengisoli_Gsoil_348
MASTKSRTELRQARHVRIRKSLSGTAERPRLAVYRSLKHISAQIIDDTTG
RTLAAASSVEKDLSAKGNVEGAKQVGAKLAERAKEAGITTVVFDRGGFKF
HGRVASLATAAREAGLEF
>Bacteria_Armatimonadetes_Armatimonadetes_bacterium_JGI_0000077_K19_TAbiofilm_001_240
MEKKFALRLKRHRRVRAKVRGTAERPRLCVYRSTKHIYAQLIDDDAGVTL
TAASSVEAPLRGQSGGNIAGAKAVGALIASKAQEKGIKAVVFDRGGFKYH
GRVKSLADAAREGGLEF
>Bacteria_Armatimonadetes_Chthonomonadetes_Chthonomonadales_Chthonomonadaceae_Chthonomonas_calidirosea_T49_EMBL_Bank_version_circular_IHQD
MRPDLKESLRKRRHRRVRAKIFGTPERPRLNVSRSLQHIYAQLIDDTVGH
TLVCASTVDKALRSTLKTGGNVEAAKAVGKLLAERALQKGITSVVFDRGG
YKYHGRVRALAEAAREGGLRF
>Bacteria_Chloroflexi_RIFCSPLOWO2_12_FULL_RIF_CHLX_71_12
MRHRRVRKRVAGTGERPRLAVFRSLSHIYAQVIDYRAGRTVAAASDVGAK
AGNKTERAKLVGKALADKAKAAGVAEVVFDRGGYRYHGRVKALADAAREA
GLRF
>Bacteria_RIF-CHLX_GWC2_RIF_CHLX_73_18
MSNVGGRSAARRKRHTRIRLRISGTVERPRLAVYRSIDQIYAQVIDDRAG
HTLAAASSLEKELRAGDRRTKTQLAGEVGRLIAQRARAAGVSRVVFDRAG
FRYHGRIRSLAEAAREAGLEF
>Bacteria_RIF-CHLX_RBG_16_RIF_CHLX_72_14
MTKLATRTAARTKRHERLRLRLSGTPARPRLAVFRSLNHIYAQVIDDTSG
STLAAASSLESGLKGAAGTKTDGAKRVGQLIAERARAAGIGQVVFDRAGF
KYHGRVRSLAEAAREAGLDF
>Bacteria_RIF-CHLX_RBG_16_RIF_CHLX_70_13
MTQVASRGAARRKRHERIRLRMEGDPGRPRLAVFRSLNHIYAQVIDDSTG
KTLAAASSLEKELRSGSGPKTKEAAEVGKLIAARAKSAGVERVVFDRAGF
RYHGRVKSLADAAREAGLDF
>Bacteria_RIF-CHLX_RBG_16_RIF_CHLX_69_14
MTQVATRGAARRKRHERIRLHLAGTDVRPRLAVFRSLNHIYAQVIDDTSG
RTLVAASTVEVELKGSKATKSAEAAVVGRLIAERAKAAGVERVVFDRAGF
RYHGRIKSLADAAREAGLEF
>Bacteria_Chloroflexi_Ktedonobacteria_Ktedonobacterales_Ktedonobacteraceae_Ktedonobacter_racemifer_DSM_44963_Krac_Contig206
MIKQFHANQARLRRHQRIRRHLEGSELRPRLNVFRSGRHIYAQIIDDTTG
KTLVSASTLDESLRDFKPVTTEQHKQAVQTESAPVAVEEVVEEAAPAKGK
KAAKGGRAAAVAEAPKKEKKSQTEKLASILSNRRVSLAHEVGKLVAQRAQ
EKGVKQVVFDRGGYAYHGRVAALAEGAREAGLDF
>Bacteria_Chloroflexi_Ktedonobacteria_Thermogemmatisporales_Thermogemmatisporaceae_Thermogemmatispora_sp._PM5
MIKTFNANKARLRRHQRIRRRVEGTAERPRLNVFRSARHIYAQIIDDTLG
QTLVAASSLESALRDFQPALPPESAASQQVEAVAEEEVVVESAAEAAPSR
KAARAARAQAQTQPARGGKGGQQQRGRPPTQVKTVLPSAQKGEKKTPVEA
LAAIAYNRKVAVAREVGKLLAQRAKEKGIEKVVFDRGGYAYHGRVAALAE
GAREGGLQF
>Bacteria_Chloroflexi_RBG_16_Chloroflexi_68_14
MKRQETAYAARLRRHLRVRKKVRGTQERPRLSVYRSLSHIYAQVIDDDAG
CTLAAASDLEAAVRSQVNGKRKTEVAKLVGGLVAQRAGERGVQQVVFDRG
GYRFQGRVKALAEGAREAGLTF
>Bacteria_Chloroflexi_RBG_16_Chloroflexi_64_32
VKRTKTPTAARIRRHRRLRRKISGTPARPRLAVFRSLNHIYAQVIDDSTG
RTIVAASDLEQDLRGKRDGKNKTEVAGLVGEAIASKAVKKGIKTVVLDRG
GFKYQGRIKALAEAARKGRLSF
>Chloroflexi_bacterium_RBG_13_60_13
MKTKKTVRAARLRRHQRVRERVVGTPQRPRLCVFRSLKHIYAQIIDDQRG
HTLVAASDLEANLLSRANGEKPARSKSKKAASQPEAASADQGKAKKDVAG
LVGGLLAQRALEKGIKMVVFDRGGYRFHGRVKALAEAARKAGLQF*
>Bacteria_Chloroflexi_Dehalococcoidia_uncultured_SMTZ_28_2
MRRHRRVRRNVVGTPERPRLCVFRSVNHIYAQVINDEQGHTLAAASDLEA
DIRQQANGKRKTEVASLVGQRLAERALEKGIGTVVFDRGGYKFHGRVKAL
ADAARKGGLVF
>Bacteria_Chloroflexi_Dehalococcoidia_uncultured_DG_22
MKGKKTARAARVRRHRRVRQKVVGTPQRPRLCVFRSLNHIYAQVIDDEGG
HTLIAACDLEADIRQQGNGKRKTEVASLVGQRLAERALEKGIGTAVFDRG
GYKFHGRVKALADAARQGGLVF
>Bacteria_Chloroflexi_Dehalococcoidia_uncultured_SMTZ_28_1
MRRHRRVRQKVVGTVERPRLCVFRSLNHIYAQVIDDQGGHTLAAASDLEA
DIRKRANGKRKTEVANLVGQRLAERALEKGIGTAVFDRGGYRFHGRVKAL
ADAARQGGLVF
>Bacteria_Chloroflexi_RBG_13_Chloroflexi_54_9
MSSKMDVREARKKRHARLRLKLEGTASRPRLCVFRSVRQIYAQVIDDEAG
HTLVSASTLDADISSQVDSRNKTAKAELVGALVARRALEQGIEQVVFDRG
GYKYHGRVKALAEAARGAGLRF
>Bacteria_Chloroflexi_RBG_13_Chloroflexi_52_14
VRVRKHVSGTDTRPRLCVFRSLNHIYAQVIDDGLGRTLAAASTLDAEIKA
SSKDKKKKEEAELVGTLVAKRAQDKGVNQVVFDRGGYKYHGRVRALADAA
RKAGLRF
>Bacteria_Chloroflexi_RBG_13_Chloroflexi_53_26
MAMKKKRDSGKKVRHQARPRLCVFRSLKHIRAQVIDDKRSHTIASASSCE
PEMRAEKRKKTEVAASVGVLVGKRAMERGVTEVVFDRCGRKYHGRVKALA
EAARSSGLKF
>Bacteria_Chloroflexi_RBG_13_Chloroflexi_54_8
MAIRAKARKSGRRRVVHRTRPRLCVFRSLNHIYAQVIDDARSDTVASASS
LDSELRAAKEGKMKTAALVGSLVAKRAMDKGVTQVVFDRRDYKYHGRVKA
LAEAARQAGLEF
>CG15_BIG_FIL_POST_REV_8_21_14_020_Chloroflexi_46_15
MRKTNSRALRRERHKRVRRKISGTASCPRLSVFRSLNHIYAQIIDDSSRK
TLVSASTLEPVARGKLGQEAKIKRAEFVGSLVAQKAIDKDIRQVVFDRGG
YKYHGRVKALGEAARQAGLKI*
>CG23_combo_of_CG06-09_8_20_14_all_150_Chloroflexi_45_10
MDSRLAQKVRHRRVRKKVXXXXXXXXXXVFRSLNHIYAQIIDDSRGQTLV
SMSTLDPEVRDKVGGMLEVKKAELVGSMLAQKALDERISCVVFDRRGYKY
HGRIKALADAARKVGLEF*
>CG_4_9_14_3_um_filter_150_Chloroflexi_45_9
MAKINPTLMRKIRHRRVRKKVMGIPLRPRLNIFRSLNHIYAQIIDDSQGH
SLVAISTLDPAVRNRIDGMSKTEKAKTVGTLLAEKALNRGIKQVVFDRGG
YKYHGRIKALAEAARQAGLEL*
>Bacteria_Chloroflexi_RBG_13_Chloroflexi_51_36
MNGIGSKAIRKIRHKRVRQKVTGTTSRPRLCIFRSLNHVHVQLIDDSKGQ
TLVSMSTLDSQVRSKTDGMGKSKRAETVGTLLAERALDKGIKQVVFDRGG
YKYHGRVKALAEAARKAGLEF
>Bacteria_Chloroflexi_RBG_16_Chloroflexi_48_7
MAKYNSHTSRIRRHTRVRAKVSGSPERPRLCIFRSLNHIYAQVIDDVAGR
TLAAANSTETELAGKSKGKNKKETADLVGSLIAERASKNGVKQVVFDRGG
YQYHGRIKALADAARKAGLEF
>Bacteria_Chloroflexi_RBG_13_Chloroflexi_50_10
VAVKIDTRLARKRRHVRVRAKLGGTAARPRLCVFRSLKNIHAQVIDDSTG
HTLVSASSLDPEIRGKITGKKKTESAELVGSLMAQRALNKGIKQIAFDRG
GYKYHGRVKALAEAARKAGLDF
>Bacteria_Chloroflexi_RBG_19FT_COMBO_Chloroflexi_48_23
LAVKIDTRLARKRRHLRVRAKVSGTATRPRLCIFRSLNHTYAQVVDDSAG
NTLVSASSLDAEIRDKIAGKRKTESAEMVGSLVAQRALNKGIKQIAFDRG
GYQYHGRVKALAEAARKSGLDF
>Bacteria_Chloroflexi_RBG_19FT_COMBO_Chloroflexi_47_15
LAIRTDRRLARKRRHVRVRAGVRGTAMRPRLCVFRSLNHIYAQVVDDSAG
HTLVSASSLDAEIRDKITGKRKTEIAELVGSLVTQRALNKGIKQIAFDRG
GYKYHGRVKALAEAARKAGLDF
>Bacteria_Chloroflexi_RBG_13_Chloroflexi_48_17
LAVRIDTRLARKRRHIRVRARVKGTATKPRLCVFRSLNQIYAQIVDDSAG
HTLVSASSLDAEIRDKVTGKKKTESAELVGSLVAQRALSKGVKQIAFDRG
GYKYHGRVKALAEAARKAGLDF
>Bacteria_Chloroflexi_Dehalococcoidetes_Dehalococcoidales_Dehalococcoidaceae_Dehalococcoides_mccartyi_CBDB1
MAKVNAREARIVRHERLRKKVSGTEARPRLCVFRSIENIYTQVINDNCGS
TLVQASTKDAELKAELDGKTKTEQAVVIGNLIAKRSLEAGISEVVFDRGG
YKYHGRVKALAEAARSGGLKF
>Bacteria_Chloroflexi_Dehalococcoidetes_Dehalogenimonas_lykanthroporepellens_BL_DC_9
MAGTDSRYARKLRHIRLRKKLEGTTACPRLCVFRSLEHIYAQVIDDSRGM
TLVQASTLDAELKEQANGTKISQAELVGTAIARRAQDAGIKEVVFDRGGF
KYHGRVKALAEAARAAGLSF
>Bacteria_Chloroflexi_RBG_16_Chloroflexi_57_8
MAKITPREARLRRHRRMRVEIQGTPSRPRLSIFRSLNHIYAQVIDDSAGV
TLASASTGVPDVKAKVDGQKKIEQAKLVGAQVAREALGRGITQVVFDRGG
YRYHGRVKALADGAREAGLKF
>Bacteria_Chloroflexi_RBG_13_Chloroflexi_46_14
MAKDSRRVARLRRHARVRAKIKGTLEVPRLSVFRSPNHIYAQVIDDTKGC
TIVAASTLDAEVKSEANGKTKTGKSELVGTLLAKRAKSKGIQTVKFDRGG
FKYHGRVKALADAARQEGLKF
>Bacteria_Chloroflexi_RBG_16_Chloroflexi_51_9
MAKDTSREARQRRHLRVRAKVKGTASSPRLCVFRSLNHIYAQVIDDERGH
TLVAASTLDAEVKDAVAGKKKIATSELVGSLVAKRALGAGIKQVAFDRGG
CRYHGRVKALAEAARKAGLKF
>Bacteria_Chloroflexi_RBG_13_Chloroflexi_46_9
DIKPQLDGKKKAEISQLVGAAIAKRAIEKGISQVAFDRXXXXXXXRVKAL
GEAARKEGLKF
>Bacteria_Chloroflexi_RBG_16_Chloroflexi_50_9
MGKTDTREARYRRHQRVRLKVSGTGARPRLCVYRXXXXXXVIDDSLGHTL
ASASTNDPEIKGYAKGKSKTGKAELAGSMLARRATEKGINQVVFDRGGYR
YHGRVKALAEAARQGGLKF
>Bacteria_Chloroflexi_RBG_16_Chloroflexi_60_22
MKKSETREARLRRHRRVREKLSGTGDRPRLCIFRSLNHIYAQVIDDVKGQ
TLATASSLDDEISNDSKGKTKTGRAEMVGELLARRAREKKIMQVAFDRGG
FQYHGRVKALAEAARKGGLKF
>Bacteria_Chloroflexi_RBG_16_Chloroflexi_58_8
MRKSETREARTRRHNRVRQKVTGTGERPRLCVFRSLNHIYAQVIDDVQGN
TLAAASTQDAELKNDSNGKSKTGRAEAVGLLLAKRAIDKGISQVAFDRGG
FKYHGRVKALADAARKGGLKF
>Bacteria_Chloroflexi_RBG_16_Chloroflexi_56_11
MKSSETREARLRRHQRVREKVTGIADRPRLCVYRSLNHIYAQVIDDLQGH
TLVAASTLDAEVNDGKSEKSKTGRAELVGSLLARRAAEKGISQVAFDRGG
FRYHGRVKALAEAARKGGLKF
>Bacteria_Chloroflexi_RBG_13_Chloroflexi_52_12
MTKSYTREARLRRHKRVRQKIDGTGSRPRLCVFRSLNHIYAQVIDDAQGQ
TLVAASTLDAEIMKDTKGKKKTGHAELVGTLLAKRAVEKGIGQVAFDRGG
FRYQGRVKALAEAARKGGLKF
>Bacteria_Chloroflexi_RBG_16_Chloroflexi_50_11
MTKSYTREARLRRHRRVRQTVSGNGSRPRLSVFRSLNHIYAQVIDDVKGQ
TLVTASTLDAEVKKDSKKKNKTGWAELVGTLLAKRAVEKKITQVAFDRGG
FKYQGRVKALAEAARKGGLKF
>Bacteria_Chloroflexi_RBG_13_Chloroflexi_51_18
MTKSYTRESRIRRHKRVRQKVSGDNSRPRLCVFRSLNHIYAQVIDDAKGQ
TLVAASTLDAEVKNEAKKNKTGRAELVGTLLAKRSTAKKISQVAFDRGGF
KYQGRVKALAEAARKGGLKF
>Bacteria_Chloroflexi_RBG_13_Chloroflexi_51_52
MAKSYTREARIRRHKRVRQKISGSGGRPRLCIFRSLNHIYAQVIDDEKGQ
TLVAASTLDADIKKETKKNKTGEAELVGTMLAKRAAAKKISQVAFDRGGF
KYQGRVKALAEAARKGGLKF
>Bacteria_unclassified_Bacteria_Thermobaculum_terrenum_ATCC_BAA_798_1
MRAAKYVGKKLSPRQKRHIRVRGKVNGTPERPRLNVFRSAKHIYAQIIDD
TIGHTLVAASTLEPEIRSKMAQLTKVEEAREVGKLVAERAKAKGISKVVF
DRGGWLYHGRVKALAEAAREAGLDF
>Bacteria_Chloroflexi_Thermomicrobia_Thermomicrobiales_Thermomicrobiaceae_Thermomicrobium_roseum_DSM_5159
MRFQFKRRLSPRKRRHLRVRAKVFGTPERPRLNVFRSNKHIYAQIIDDTR
GHTLVAASTLEKEVRERFPDPHPKIEEARIVGQVVGERALAKGITRVVFD
RGGYKYHGRVKALADGARAAGLQF
>Bacteria_Chloroflexi_Thermomicrobia_Sphaerobacteridae_Sphaerobacterales_Sphaerobacterineae_Sphaerobacteraceae_Sphaerobacter_thermophilus_DSM_20745_1
MGKYEYKRTLSPRKRRHLRVRAKVSGTPERPRLNVFRSNEHIYAQVIDDT
VGHTLVAASTLEKAVRERFPEEHPKVVEARIVGMVVGERAREKGITRVVF
DRGGYKYHGRVRALAEAAREAGLEF
>Bacteria_Chloroflexi_Thermomicrobia_Sphaerobacteridae_Sphaerobacterales_Sphaerobacterineae_Sphaerobacteraceae_Nitrolancetus_hollandicus_Lb
MRYQYKRQLSTRRRRHLRVRAKVSGTAERPRLNVFRSNVHIYAQVIDDVT
GRTLAAASTIEPTVRERLPEEHPKVQEALVVGKIIGERSLAKGITQVVFD
RGGYKYHGRVKAVAEGAREAGLEF
>Bacteria_bacterium_JKG1
MARYDRREARLKRHRRIRAKISGTPERPRLNVFRSNQHIYAQLIDDVKQH
TLVAASTLDATLRPKLSEHTKIEEARLVGRLIAERAQALGIKRVVFDRGG
YLYHGRVKALAEAAREAGLEF
>Bacteria_Chloroflexi_Chloroflexi_Herpetosiphonales_Herpetosiphonaceae_Herpetosiphon_aurantiacus_DSM_785
MSKFTSRELRARRHRRLRGQLSGTPERPRLNVFRSGLNIYAQVIDDLAGH
TLVSASTIDTELRGSLGEQRKLEQAHSVGKAVAERARAAGITKVVFDRGG
YKYHGRVKAVAEGAREGGLEF
>Bacteria_Chloroflexi_Chloroflexi_Chloroflexales_Chloroflexaceae_Roseiflexus_castenholzii_DSM_13941
MAQRTPRELRLRRHRRVRKKVSGTPQRPRLCVFRSNMHIYAQVIDDTVGR
TLAAASTVEPELRASLAGKTKTERAKVVGAAIAERARAVGIECVVFDRGG
FKYHGRIQALADAAREGGLKF
>Bacteria_Chloroflexi_unclassified_Chloroflexi_Candidatus_Chlorothrix_halophila
LCIFRSNVHIYAQVIDDVAGHTLVAASTTEPDVRKQIEGQSKFDQAQTVG
KIVAERALQAGLTKIVFDRGGYRYHGRVKALAEAAREAGLSF
>Bacteria_Chloroflexi_Chloroflexi_Chloroflexales_Chloroflexaceae_Chloroflexus_aurantiacus_J_10_fl
MGKRTPRELRLRRHNRIRKRVFGTPERPRLNVFRSHVHIYAQVIDDTVGH
TLVAASTNEKGWSGSPELTKTQEAALVGKLIAERALQAGITKVVFDRGGY
KYHGRVKALAEAAREAGLNF
>Bacteria_Chloroflexi_Chloroflexi_Chloroflexales_Oscillochloridaceae_Oscillochloris_trichoides_DG6_OSCTcontig_003
MNIFRSNIHIYAQVIDDTLGHTLAAASTNEKAWPVSETKMTKTEQAALVG
KLVAERALEAGVTKVVFDRGGFKYHGRVKALAEAAREAGLNF
>Bacteria_Chloroflexi_RBG_16_Chloroflexi_57_9
MAKRESLTRVARERRQTRVRKRVSGTPDRPRLNVFRSSKHIYAQVIDDTL
GRTLVSASTVDPEVRTNLGSLSKTEEAKRVGKLVAERAQAQGIKLVVFDR
GGYLYHGRVKALADAAREAGLQF
>Bacteria_Chloroflexi_RBG_16_Chloroflexi_56_8
MKRLDTVVRRERRQRRVRAKVSGTAARPRLNVFRSARHIFAQIIDDAKGN
TLVAASTLDAEVRSNAKQWDKKTEAKAVGKLLAQRALEKGLKQVVFDRGG
YQYHGRVKSLAEGSREGGLEF
>Bacteria_Chloroflexi_Anaerolineae_uncultured_SMTZ_84
MQGTPGRPRLNVYRSLQHIYAQLIDDTAGRTLLAVSTLDAQVRQEIAQRS
KTEQAEWVGKVLAKRALEKGVKQVVFDRGGYRYHGRVKALAEGARAEGLR
F
>Bacteria_Chloroflexi_RBG_13_Chloroflexi_56_8
MSDAAETRQARLRRHRRVRKRVVGSSQRPRLNVFRSLHHIYAQVIDDSVG
HTLVSASSMDREIRDQCQGLQKAETAKIVGRVVAERALTHGVKQVVFDRG
GYRYHGRVKALAEAAREAGLDF
>Bacteria_Chloroflexi_Caldilineae_Caldilineales_Caldilineaceae_Caldilinea_aerophila_STL_6_O1_DSM_14535
MARINRAAARQRRHARVRVKVHGTPERPRLNVFRSLEHIYAQVIDDVNGV
TLASASTIDRELRDQVASLPKLEQAKMVGKMVAERAKAKGVTRVVFDRGG
YPYHGRVKALAESSREAGLEF
>CG2_30_FULL_Chloroflexi_64_16
MTINRSREARNRRHERIRRRLHGTAERPRLNVFRSLQHIYAQVIDDDMGF
TLVASSTVDPELRGQLDGLTRSQQAARVGQLVAQRAVAKGLKQVVFDRGG
YPYHGRVKALADGARKGGLEF*
>Bacteria_Chloroflexi_Thermoflexia_Thermoflexales_Thermoflexaceae_Bacterium_sp._JAD2_Draft_Genome
MSWEHPRDEGRRRRHLRVRKKVFGTPERPRLSVFRSLKHIYAQIIDDTRG
ITLAAASTLDPELRGQLDGLTKTEKARLVGRLIAQRALAKGIRKVVFDRG
GYKYHGRVKALADAAREAGLEF
>Bacteria_Chloroflexi_Anaerolineae_uncultured_SG8_19
MSAKSRIARKHRHRRVRVKISGTPERPRLNIFRSLKHIYAQVIDDVEGNT
LVAASTIDGEVANQIAGKTKREQAAVVGKVLAGRAQVAGIDQVVFDRGGY
LYHGRVKALAEAAREGGLKF
>Bacteria_Chloroflexi_RBG_13_Chloroflexi_66_10
MAKKTREDMRRHRHQRVRKTVTGSAGRPRLNVYRSLSGIYAQVIDDGAGQ
TLASASTLDPDIRPRLEGLNKTDQARLVGTLVAERAKARGVAQVVFDRGG
YRYQGRVQALAEAARKAGLEF
>Bacteria_Chloroflexi_RBG_13_Chloroflexi_68_17
MTKKSREQMRARRHLRVRKHIAGTAERPRLNVFRSLVGIYAQVVDDGAGI
TLAAASTLDAEIKPRLKGLNKTEQAKLVGELVAQRAKAKGIGRVVFDRGG
FRFHGRVQALAEAARQAGLEF
>Chloroflexi_bacterium_RBG_19FT_COMBO_62_14
MTKKNRTEMRHRRHETVRQRVAGTPERPRLNVFRSQTEVYAQLIDDEAGV
TLAAASTLESEIKPKLTGLTKTEQAKLVGAAIAKRAQEKGVRQVVFDRGG
YRYHGRVRALAEAAREGGLEF*
>Bacteria_Chloroflexi_RBG_16_Chloroflexi_48_8
MAKKTRNEMRLRRHQRVRKNLVGTGERPRLNVYRSLNQIYVQVIDDDAGR
TLISASTLDAAIKLKIKGMNKTKQAKLVGSSIAERALAAGIKQVVFDRGG
YRYHGRVKAVADAAREAGLEF
>Bacteria_Chloroflexi_Anaerolineae_uncultured_SMTZ_63
MRKRRHQRVRKKLVGTAKRPRLNVYRSLNQIYAQVIDDTAGHTLASASTL
DGEIKPQIKELSKVEQAKFIGTTIAERAKSQGVKIVVFDRGGYRYHGRVK
ALAEAAREAGLNF
>Bacteria_Chloroflexi_RBG_16_Chloroflexi_63_12
MSVKSRAGQRMRRHARVRAHVAGTLARPRLNVFRSLAHIYAQLIDDSTGA
TLVSASTVEAELKAQMAGKKKAEQAKLVGLAVAERAKAKGLTQVVFDRGG
YKYHGRVKALADGAREGGLEF
>Bacteria_Chloroflexi_RBG_16_Chloroflexi_64_43
MHIRRTVSGTTARPRLSVFRSLSEVYAQVIDDERGQTLAAASTLDRGLAS
KLKGLNKSQQAKEVGKLVAERARAKGIAAVVFDRGGYRYQGRVRALADGA
REAGLEF
>Bacteria_Chloroflexi_RBG_13_Chloroflexi_60_9
MSPKSREQKRIRRHIRVRKHVAGTTDRPRVSVFRSLSQIYAQVIDDSTGR
TLVAVSTVDKDLREKIGKLKKSEQAKEVGKALAERAQSKGIKQVVFDRGG
YRYHGRVKALAEAARAAGLQF
>Bacteria_Chloroflexi_Anaerolineae_Anaerolineales_Anaerolineaceae_Anaerolinea_thermophila_UNI_1
MAKRTRAEGRLHRHRRVRMKVQGTPERPRLSVYRSLAEIYAQVIDDQAGH
TLAAASSIDHELREKTAGLNKTEQAKLVGKLVAERALAKGIKQVVFDRGG
FRYIGRVKALADAAREAGLDF
>Bacteria_Chloroflexi_GWB2_Chloroflexi_54_36
MSKLNRTEARIRRHRRVRKFIAGTPARPRLAVFRSLSETYAQVIDDQAGY
TLAAASTIDHELNGKLDGKTKTEQARLVGELVAKRAKDKGVSEVVFDRGG
FRYVGRVKALADAARESGLVF
>Bacteria_Chloroflexi_GWC2_Chloroflexi_49_37
MANKTRFAARTRRHARVRKHVDGTALRPRLCVYRSLSEIYAQVIDDSNGH
TLTSASSIDPELREKMQGLDKSKQAQLVGKAIAERAKGKGVNSVVFDRGG
FRYMGRVKALAEGAREGGLEF
>CG_4_10_14_0_8_um_filter_cor_Chloroflexi_57_5
MAGKSRSAARIRRHARVRKQIAGNAQRPRLNVFRSLSEIYVQVIDDQAGN
TLVSASTIDHELRAQMKGLNKTEAARLVGKAIAERAKSKGFKTVVFDRGG
FRYTGRVKAVAEGAREGGLEF*
>CG2_30_FULL_Anaerolineae_58_95
MAGKSRSAARIRRHARVRKQIAGNAQRPRLNVFRSLSEIYVQVIDDQAGN
TLVSASTIDHELRAQMKGLNKTDAARLVGKAIAERAKSKGFKTVVFDRGG
FRYTGRVKAVAEGAREGGLEF*
>CG2_30_FULL_Anaerolineae_57_67
MAEKTRSAARIRRHTRVRKNVFGTTERPRLSVFRSLNEIYAQVIDDVDGH
TLVSASTVDAELRGKASGLKKAEQARLVGKTVAERAKSKGINAVVFDRGG
FRYMGRVKALADGAREGGLEF*
>Bacteria_Chloroflexi_RBG_16_Chloroflexi_51_16
MAIKSRAVSRFRRHARVRKKVFGTPKLPRLAVFKSLSEIYAQVIDDVDGN
TLIAASTLDGDLSEKVKGMKKVEQAREVGKALAQRASKKGIAAVVFDRGG
NRYSGRIKALADGAREGGLKF
>Bacteria_Chloroflexi_RIFOXYC12_FULL_Chloroflexi_59_14
MANKNRTEARLRRHARVRKNLAGTGERPRLNVFRSLSEIYVQVVDDQQGH
TLVSASSVDQELRADLKGKNKTEQAKLVGQAVAKRAKSKGIEAVVFDRGG
FRYTGRVKALADGAREGGLQF
>CG1_02_FULL_Anaerolineae_58_13
MANKNRTEARLRRHARVRKNLAGTGERPRLNVFRSLSEIYVQVVDDQQGH
TLVSASSVDQELRADLKGKNKTEQAKLVGQVVAKRAKSKGIEAVVFDRGG
FRYTGRVKALADGAREGGLQF*
>Bacteria_Chloroflexi_RBG_19FT_COMBO_Chloroflexi_55_16
MSKNNSRSAARVQRHARVRKHLNGTIQRPRLNVYRSLVEIYAQVINDEVG
NTLVSASSIDNELRNKMDGKTKTEQARLVGQVLAERAKEKGIRQVVFDRG
GYRYIGRVKALADGAREGGLEF
>Bacteria_Chloroflexi_RBG_16_Chloroflexi_52_11
MGNQKSRSQARIRRHIRVRKRISGNPERLRMNVFRSLSEIYVQVIDDEAG
QTLVSASSIDQELRGQMMSLKKTEQARLVGLKIAERAKAKGITQVVFDRG
GFKYMGRVKALADGAREGGLEF
>Bacteria_Chloroflexi_RBG_16_Chloroflexi_54_18
MANKSRSKARERRHVRVRKHVIGTSERPRLNVFRSLVEIYAQIIDDSQGR
TLASASTLDHDLRGNMSGKKKTEQAVEVGKALAERAKAKGIKQVVFDRGG
YRYIGRVKALADAAREGGLDF
>Bacteria_Chloroflexi_RBG_16_Chloroflexi_57_11
MSTNSSRAEARVRRHARVRRKVTGTLERPRLSVFRSTAEIYAQLIDDQAG
KTLVSASSIDHELRTKLDGMKKVEQARLVGKSVAERAREKGIQQVIFDRG
GFRYIGRVKALADAAREGGLEF
>Bacteria_Chloroflexi_RBG_19FT_COMBO_Chloroflexi_56_12
MASKNKFRTVARVRRHARVRKNINGTAECPRLNVFRSSDQIYAQVIDDLA
GHTLASASSIDGELRSQLEGKKRLEQARLVGKAIAERAKAKGIEVVAFDR
GGYKYIGRVKALADGAREGGLKF
>Bacteria_Chloroflexi_RBG_19FT_COMBO_Chloroflexi_49_13
MAGNKKTRSAARDRRHTRVRQKVFGTASRPRLCVFRSLVGIYAQVIDDVA
GNTLVSASTIDPAIREQVKSLKQAEKAHLVGKTLAERALSKGIQVVAFDR
GGYKYMGRVKALAEGAREGGLKF
>Bacteria_Chloroflexi_RBG_13_Chloroflexi_50_21
MTSNQKTRSAARNRRHIRVRQDIFGTPARPRLSVFRSISGIYAQVIDDIA
GNTLVSASTVDPALREQVKGLKQAEKAHLVGKTLAERALGKGIQVVSFDR
GGYKYMGRVKALAEGAREGGLKF
>Bacteria_Chloroflexi_RBG_16_Chloroflexi_54_11
MASNQKTRSAARNRRHIRVRQRIFGTPSRPRLCVYRSLLGIYAQVIDDVA
GNTLVSASTVDPALRAQVKDLKQAEKAHLVGKTLAERALSKGIKEVSFDR
GGYKYIGRVKALAEGAREGGLKF
>Chloroflexi_bacterium_RBG_19FT_COMBO_50_10
MASTHKTRSAARNRRHTRVRQNIYGTPVRPRLSVFRSLAGIYAQVIDDEA
GNTLVSASTIDPSLREQVKGLKQAEKAHLVGKTLAERALSKGIQEVSFDR
GGYKYMGRVKALAEGAREGGLKF*
>Bacteria_Chloroflexi_RBG_16_Chloroflexi_47_49
MASTHKTRSAARNRRHTRVRQNIYGTPVRPRLSVFRSLAGIYAQVIDDEA
GNTLVSASTIDPSLREQVKGLKQAEKAHLVGKTLAERALSKGIQEVSFDR
GGYKYMGRVKALAEGAREGGLKF
>Bacteria_CP_novel_BJP_IG2158_Novel_57_21
MSKRVVTKARTGRDRRRGSIRKKLSGTTQRPRLSVFRGNRTMNVQVIDDV
RGITIVSASTLEKEFRAKGKMTGTSAAAALGEEIAKRAIAKGFSQVVFDR
GGYKYHGRVKALADAARENGLVF
>Actinobacteria_bacterium_RBG_13_55_18
MKKANRQEGRQRRQKRVRKKVSGVAERPRLSVFRSNRHIYAQVIDDTAGT
TLAFASSMEKGLQLDGKDKSEKAAEVGRLIASRAREKGIEKVVFERGGNL
YHGRVKALAEGAREGGLIF*
>Actinobacteria_bacterium_GWC2_53_9
MGKTAEKLIARLRRHKRVRKNMFGMEDRPRLAVFRSTNHIYTQIINDTEG
VTLVAASTVDKELKSLKTGGNIEAAKKVGELIAKRALEKKIETVVFDRGG
FLYHGRVKALADAAREAGLKF*
>CG_4_10_14_0_8_um_filter_cor_Actinobacteria_50_43
MGKTAEERIARLRRHRRVRKKVSGTAGKPRLSVFRSTNHIYAQLIDDVKG
TTLVSASSLDSEIKPKIGSGGNIEAAKQVGALVAKRALEKKLGEVVFDRG
GFIYHXXXXLVLYRFEE*
>Actinobacteria_bacterium_RBG_19FT_COMBO_36_27
MKSKVERKDKSLRRKLRNRYKVKSRSSRLRLAVYRSNKYIYGQIIDDSTG
AALAGISSKNIEIKKEDKGKIDISFRTGKALAEIAKKKKISEVIFDRSGY
KYHGRVKALAEGARKGGLKF*
>Actinobacteria_bacterium_RBG_13_35_12
MKSKIEKRDKGLRRKVRSKSKIKRNTNRLRLAVYRSNKHIYGQIVDSSTG
ITLVGISSKNVESKNGDKGKIDISFRTGEALAKMAKEKKISEIVFDRSGY
KYHGRVKALAEGARKGGLKF*
>CG08_land_8_20_14_0_20_Actinobacteria_35_9
MKSKTEKRDKSLRRKIRSRFKIKRSSNRMRLSVYRSNKYIYGQIIDDSTG
TVLVGISSKKIESKDGDKGKIDISFRTGEALAKMGKKKSINEIVFDRSGY
RYHGRVKALAEGARKGGLKF*
>Bacteria_Actinobacteria_Actinobacteria_Rubrobacteridae_Rubrobacterales_Rubrobacterineae_Rubrobacteraceae_Rubrobacter_xylanophilus_DSM_9941
MKVTRKRAQRERRHRRVRRKIFGTPERPRLSVYRSNVHTYAQLIDDIAGH
TLAAADSREVGEAESRVEAARKVGELIASRAREAGIERAVFDRGGYKYHG
RVAALAEGARAGGLKF
>Actinobacteria_bacterium_RBG_16_64_13
MSIQDSHNAMRARRAVRVRSKVRGTADRPRLSVFRSNRAVWAQVIDDGTG
RTLASAGSVHVTEKGLSKKDQAAKVGELLAQRAKAAGVERVVFDRGPYLY
HGRVRALADGARQAGLDF*
>Actinobacteria_bacterium_RBG_16_68_12
VTTLTKRDARLRRHRRVRGKIAGTAERPRLVVFRSNRGIFAQLVDDESAQ
TLASAGWTALSGTSGTKTDQAREVGKALAASAKKAGVERCVFDRAGYLFH
GRVKALAEGAREEGLQF*
>Bacteria_Actinobacteria_Actinobacteria_Rubrobacteridae_Thermoleophilales_Thermoleophilaceae_Thermoleophilum_album_ATCC_35263
MKRVRRARRRRRVRARIRGTAERPRLSVHRSNRGVQAQLIDDDAGRTLAH
VVWTEPELRNLGKMEQARQAGKILAERARAVGIETCVFDRNGYRYHGRVR
ALAEGAREGGLRF
>Bacteria_Actinobacteria_Actinobacteria_Rubrobacteridae_Solirubrobacterales_Patulibacteraceae_Patulibacter_sp._I11
MSVVTKEARRLKRRRRVRAKVSGSAERPRIAVFRSNRGIFAQLIDDEQGR
TITSVQWTEPELRDLSKKDQAAKAGQLLAERAKAAGIETAVFDRGGYQYH
GRVQAFAEAVREGGLTV
>Bacteria_Actinobacteria_Actinobacteria_Rubrobacteridae_Solirubrobacterales_Conexibacteraceae_Conexibacter_woesei_DSM_14684
MTVLSKPTKRLKRRRRVRAKVAGTAERPRISVFRSNRGISAQLIDDDRGH
TLAAVNWTEDGVRDLRSTDQARRVGELLAERAKAAGVETVVFDRGGYQYH
GRVKALAEGAREGGLAF
>Bacteria_Actinobacteria_Actinobacteria_Rubrobacteridae_Solirubrobacterales_Solirubrobacteraceae_Solirubrobacter_soli_DSM_22325
MTVVSPPTRRLKRRRRVRAKVHGTAERPRISVFRSNRGVFAQLVDDDAGR
TVVSVQWTEADLRTLKPMEQATEAGKLLASRAKAAGIDSAVFDRGGYQYH
GRVKALAEGAREGGLNF
>Bacteria_Actinobacteria_Actinobacteria_Coriobacteridae_Coriobacteriales_Coriobacterineae_Coriobacteriaceae_Collinsella_intestinalis_DSM_13280
MNKQQAKRAGLKRRQRRVRGKIFGTPARPRLRVVRSNANIYAMIVDDTKG
HTLVSASTLEAEFKGTTTSNKEAAEKVGKLVGERALEAGIKTVSFDRGGR
VYHGRVKALADGARAAGLEF
>Bacteria_Actinobacteria_Actinobacteria_Coriobacteridae_Coriobacteriales_Coriobacterineae_Coriobacteriaceae_Coriobacterium_glomerans_PW2_DSM_20642
MDKNKAKLQGLKRRQRRVRGRISGTPDRPRLRVTRTNANIYAQVIDDTKG
CTLVSASTLESEFEGQTTSNQQAAEKVGKLVGARAAEAGITHVRFDRGGH
IYHGRVKALADGARAAGLLF
>Bacteria_Actinobacteria_Coriobacteriia_Coriobacteriales_Coriobacteriaceae_Enorma_massiliensis_phI
MDKNKAKAAGLKRRQRRVRGKIFGTPERPRLRVVRTNANIYAMIVDDTQG
KTLVSASTLEAEFKGTHTSNKEAAEKVGELVGKRAIEAGIKAVRFDRGGR
IYHGRVKALADGARAAGLEF
>Bacteria_Actinobacteria_Actinobacteria_Coriobacteridae_Coriobacteriales_Coriobacterineae_Coriobacteriaceae_Olsenella_uli_DSM_7084
MNKNKAKRAGLARRKRRVRAKVSGTAERPRLAVHRTNANIYAQLVDDTQA
NTLCAASTLSPEFRALGKVGSNKEAAEFVGKLIAERALAAGIAEVTFDRG
GRIYHGRVQALADGARSAGLKF
>Bacteria_Actinobacteria_Actinobacteria_Coriobacteridae_Coriobacteriales_Coriobacterineae_Coriobacteriaceae_Atopobium_parvulum_DSM_20469
MKKQQAKKAGLERRKRRVRAKVFGTSERPRLAVHRSNANIYAQLIDDASG
RTLCSASTLDPEFRSTGKVGSNKEAAEFVGELIGKRAAEKNVTEVTFDRG
GRLYHGRVKALADGARNAGLKF
>Bacteria_Actinobacteria_Actinobacteria_Coriobacteridae_Coriobacteriales_Coriobacterineae_Coriobacteriaceae_Atopobium_rimae_ATCC_49626
MKKLQAKKAGLARRKRRVRAKIFGTAERPRLTVHRTNANMYAQVIDDASG
RTLCSASTLDAEFRAKGAVGSNKEAAEFVGELIGKRAIEKGVTEVTFDRG
GRIYHGRVKALADGARNAGLKF
>Bacteria_Actinobacteria_Actinobacteria_Coriobacteridae_Coriobacteriales_Coriobacterineae_Coriobacteriaceae_Slackia_heliotrinireducens_DSM_20476
MQKLQKKQAALARRHRRVRGKVSGTAARPRLCVTRSNSNIYVQFVDDVEG
KTLYGESTLGADFKATGKSGATVEGAEALGQIVGKKAIEKGITEIVFDRG
GNLYHGRVKALAEGAREAGLKF
>Bacteria_Actinobacteria_Actinobacteria_Coriobacteridae_Coriobacteriales_Coriobacterineae_Coriobacteriaceae_Slackia_piriformis_YIT_12062
MKKLQKKQAALARRHRRVRGKISGTAARPRLCVTRSNSNIYVQFVDDVAG
KTLLGVSTLGPDFKATGKNGANVEGAAAMGEIAGKKALEAGITEIVFDRG
GNLYHGRVKALAEGAREAGLKF
>Bacteria_Actinobacteria_Actinobacteria_Coriobacteridae_Coriobacteriales_Coriobacterineae_Coriobacteriaceae_Cryptobacterium_curtum_DSM_15641
MKKLQKKQASLRRRHTRVRGKVFGTSARPRLCVTRSNSNVYVQIVDDVDR
KTLCAVSTLGPDFKATGKSGANVEGAGVLGEIIGKKAIEAGITEVVFDRG
GHLYHGRVKALAEAAREAGLKF
>Bacteria_Actinobacteria_Actinobacteria_Coriobacteridae_Coriobacteriales_Coriobacterineae_Coriobacteriaceae_Denitrobacterium_detoxificans_DSM_21843
MKKLQKKQAGLRRRHTRVRGKVSGTAARPRLCITRSNSNMYAQVIDDVAG
KTLVGVSTLGPEFKATDKKGATVEGAAALGEIIGKKAIDAGITEVVFDRG
GNLYHGRIKAVADGAREAGLKF
>Bacteria_Actinobacteria_Actinobacteria_Coriobacteridae_Coriobacteriales_Coriobacterineae_Coriobacteriaceae_Adlercreutzia_equolifaciens_DSM_19450
MNKQQEKQARLARRHRRVRGKISGTAARPRLCVTRSNSNMYVQVIDDVAH
TTICGVSTLGEAFKATGKSGATVEGAAELGTIVGKLAQENGVTEVVFDRG
GHLYHGRVKALAEAAREAGLKF
>Bacteria_Actinobacteria_Actinobacteria_Coriobacteridae_Coriobacteriales_Coriobacterineae_Coriobacteriaceae_Enterorhabdus_mucosicola_DSM_19490
MNKQQKKQAGLARRHRRVRGKISGTAARPRLCVTRSNSNIYAQVIDDVAH
TTICGVSTLGEAFKATGKSGATVEGAAELGTIVSKLAQENGVTEVVFDRG
GHLYHGRVKALADAAREAGLKF
>Bacteria_Actinobacteria_Actinobacteria_Coriobacteridae_Coriobacteriales_Coriobacterineae_Coriobacteriaceae_Enterorhabdus_caecimuris_B7
MNKQQEKQARLARRHRRVRGKISGTAARPRLCVTRSNSNMYVQVIDDVAH
TTICGVSTLGEAFKATGKSGATVEGAAELGTIVGKLAQENGVTEVVFDRG
GHLYHGRVKALAEAAREAGLKF
>Bacteria_Actinobacteria_Coriobacteriia_Coriobacteriales_Coriobacteriaceae_Senegalemassilia_anaerobia_JC110
MNKLQKKQAALARRHRRVRGKISGTPERPRLCVTRSNNNIYVQFVDDVAG
KTLCGVSTLGPDFKATGKNGANVEGATALGEIAGKKAQECGITEVVFDRG
GNLYHGRVKALADAAREAGLKF
>Bacteria_Actinobacteria_Actinobacteria_Coriobacteridae_Coriobacteriales_Coriobacterineae_Coriobacteriaceae_Gordonibacter_pamelaeae_7_10_1_b_draft_genome.
MNKLQKKQAGLARRHRRVRGKVSGTAARPRLCVTRSNNNIYVQLVDDVAS
KTICGVSTLGAEFKATGKKGGTVEGAAALGEIVGKKAQENGVTEVVFDRG
GHLYHGRVQALADAAREAGLKF
>Bacteria_Actinobacteria_Actinobacteria_Coriobacteridae_Coriobacteriales_Coriobacterineae_Coriobacteriaceae_Eggerthella_lenta_DSM_2243
MNKLQKKQAALARRHRRVRGKIAGTAARPRVCVTRSNSNMYVQVIDDVAG
KTICGVSTLGPDFKATGKSGATVEGAAALGAIVGKKAQESGVTEVVFDRG
GNLYHGRIKALADAAREAGLKF
>Bacteria_Actinobacteria_Actinobacteria_Coriobacteridae_Coriobacteriales_Coriobacterineae_Coriobacteriaceae_Eggerthella_sp._YY7918
MNKLQKKQAGLARRHRRVRGKISGTSTRPRLCVTRSNNNIYVQFVDDVAG
TTLCGVSTLGPEFKATGKNGATVEGAAALGEIAGKKAQESGVTEVVFDRG
GNLYHGRVKALADAAREAGLKF
>Actinobacteria_bacterium_RBG_19FT_COMBO_70_19
MDAKTKHKARVRRHVRVRRKISGDAERPRLAVYRSNRHIYAQLIDDVQAR
TIVAASDREVSGGSKTDAAKAVGELLAERAKQAGVERVVFDRGGRLYHGR
VAALADGAREKGLQI*
>Actinobacteria_bacterium_RBG_16_70_17
MSAIKLRGRQRRHFRVRRKVRGSAERPRLAVFRSNRYVYAQVIDDDAGRT
LASASSREAGLRERTLTTAVAAEVGKLIAARCKEAGIXXXVFDRGGFAYH
GRIKALGDAAREEGLEF*
>Actinobacteria_bacterium_RBG_16_67_15
MKTREKARVRRHFRVRRRVQGTTARPRLAVFRSNRYIYAQVIDDVSGRTV
AAASSQEQDLRERTLTVGTAAEVGKLIASRSKAAGVTSVVFDRGGFQYHG
RLKALADAAREGGLEF*
>Actinobacteria_bacterium_RBG_16_67_10
VYKSNRYIYAQIIDDTSGHTVAAASSQEAALRERTLTVETAAEVGSLVAA
RAKEAGVSSVVFDRGGFRFHGRIKALADAAREGGLEF*
>Actinobacteria_bacterium_RBG_16_68_21
MRGSRTDARRRRHYSVRRSLRGSTGRPRLAIYKSNRYIYAQVIDDSNGHT
LAAASSQETALRERTLTVETAAEVGKLVAARAKEAGVSSVVFDRGGFRFH
GRVKALAEAAREGGLEF*
>Bacteria_Actinobacteria_Actinobacteria_Acidimicrobidae_Acidimicrobiales_Acidimicrobineae_Acidimicrobiaceae_Ferrimicrobium_acidiphilum_DSM_19497
MSVSQSYSRQKRRHQRVRRKVIGSTDRPRLAVYRSNKHMFVQLIDDSQGV
TLVSASTLEAEFVGSSTGNCDAAKRVGQTIAQRAVAHGVSRVVFDRGGFQ
YHGRVAALADAAREAGLEF
>Bacteria_Actinobacteria_Actinobacteria_Acidimicrobidae_Acidimicrobiales_Acidimicrobineae_Acidimicrobiaceae_Acidimicrobium_ferrooxidans_DSM_10331
MATLSREDRRRRRHARVRRRVVGTSERPRLAVFRSNRHIFAQIIDDTAGR
TVAAASTVEPELRDGRTGSTEGAASVGRLVASRALALGVRRVVFDRGGFQ
YHGRIAALADAAREAGLEF
>Bacteria_Actinobacteria_Actinobacteria_Acidimicrobidae_Acidimicrobiales_Acidimicrobineae_Acidimicrobiaceae_Ilumatobacter_coccineum_YM16_304
MTKIAQARRSGRIRRHRRVRKKIYGTATRPRLAVFRSNKHLSVQVINDDD
GVTIAAASTTEADIRGAGSTASVDAATKIGQLVAERTKAAGVTQVVFDRG
GFAYHGRIAAVASAARDAGLEF
>Bacteria_Actinobacteria_Actinobacteria_unclassified_Actinobacteria_Candidatus_Microthrix_parvicella_Bio17_1
MTNKTNAKRRSRIRRHARVRKAVAGTEQRPRLAVFRSNRHVVAQVIDDTA
GVTLAAASTQEADLIGGATSNKEAAATVGERIAERAKAAGVTTVVFDRGG
FRFHGRVAALADAARSGGLEF
>Bacteria_Actinobacteria_Actinobacteria_Nitriliruptoridae_Nitriliruptorales_Nitriliruptoraceae_Nitriliruptor_alkaliphilus_DSM_45188
MKTSRKRDARRRRHQRSRKSISGTATQPRLSVYRSNTNIYAQLIDDREGR
TLVAASSRESGIETSEDGGKVDAARQVGKLIGERAVEQGITTVVFDRGGN
RYAGRVAALAEGARDAGLQF
>Bacteria_Actinobacteria_Actinobacteria_Actinobacteridae_Actinomycetales_Frankineae_Acidothermaceae_Acidothermus_cellulolyticus_11B
MPQLLSRRVGRGSTRTAARMRRHFRVRKKISGTPERPRLVVHRSARHVFV
QIVDDTRGHTLASASSFEPEMRSFAGDKTAKARRVGQLIAERAKAAGITT
VVFDRAGYRYHGRVAAIADGAREGGLVL
>Bacteria_Actinobacteria_Actinobacteria_Actinobacteridae_Actinomycetales_Streptosporangineae_Thermomonosporaceae_Thermomonospora_curvata_DSM_43183
MAAKTLARRKNSPRAKARARRHLRVRKKVIGTPERPRLVVTRSTRHMYAQ
VIDDTIGHTLVSASTMEAELRAADGDKTAKSRKVGELLAARAREAGIVKV
VFDRGGNKYHGRVAALADGAREGGLEF
>Bacteria_Actinobacteria_Actinobacteria_Actinobacteridae_Actinomycetales_Streptosporangineae_Thermomonosporaceae_Actinomadura_madurae_LIID_AJ290
MAGTKTLAGKATSARAKSRKRRHLRVRKKVVGTATRPRLVVTRSSRHVFV
QVIDDGKGHTLASASTMEADLRADSGDKTAKSRRVGELVAERAKQAGVSA
VVFDRGGNKYHGRIAAVAEGAREGGLEL
>Bacteria_Actinobacteria_Actinobacteria_Actinobacteridae_Actinomycetales_Streptosporangineae_Nocardiopsaceae_Nocardiopsis_alba_ATCC_BAA_2165
MRKKVVGTAERPRLAVFRSSKHIVAQVIDDTKGHTLVAASSVEADVRGAE
GTKSDKSLKVGELVAQRAKDAGITQVVFDRGGNRYAGRIAKLADAAREGG
LEF
>Bacteria_Actinobacteria_Actinobacteria_Actinobacteridae_Actinomycetales_Streptosporangineae_Nocardiopsaceae_Marinactinospora_thermotolerans_DSM_45154
MAKSSTAVRKGTASRAASRARRHLRVRKKISGTPARPRLVVTRSSKHMIA
QIVDDTKGITLVSASTMDPSIRGEEGKKSEKSQKTGALLAQRAKDAGITA
VVFDRGGYRYHGRIAALAEGARAGGLEF
>Bacteria_Actinobacteria_Actinobacteria_Actinobacteridae_Actinomycetales_Streptosporangineae_Nocardiopsaceae_Thermobifida_fusca_YX
MAKRSSLTRRGVSPRAAARARRHMRVRKKVRGTPERPRLVVTRSLKHIVA
QIVDDTKGHTLVSASTLEASIRGEEGRKTEKSHLVGKVLAERAKAAGITA
VVFDRAGYRYHGRVAALANGAREGGLEF
>Bacteria_Actinobacteria_Actinobacteria_Actinobacteridae_Actinomycetales_Pseudonocardineae_Pseudonocardiaceae_Thermobispora_bispora_DSM_43833
MASKIAFRKRTAARVVARARRHRRVRKKIFGTAERPRLVVTRSTRHMFVQ
IVDDTKGHTLVSASTMDASLRGLEGTKTEKARKVGELLAQRAKAAGITQV
VFDRGGNRYAGRIAALADSAREGGLVF
>Bacteria_Actinobacteria_Actinobacteria_Actinobacteridae_Actinomycetales_Streptosporangineae_Streptosporangiaceae_Microbispora_sp._ATCC_PTA_5024
MAGKTAFGKHTAARTISRARRHRRVRKNVFGTPERPRLVVNRSTRHLFVQ
IVDDTQGHTLVSASTMDASLRGSEGDKTDKAKKVGELLAQRAKTAGITAV
VFDRGGNRYAGRVAALADSAREGGLQF
>Bacteria_Actinobacteria_Actinobacteria_Actinobacteridae_Actinomycetales_Streptosporangineae_Streptosporangiaceae_Streptosporangium_roseum_DSM_43021
MAGKTAFGKHTAARAVSRARRHGRVRKKVVGTAARPRLVVNRSTRHLFVQ
IVDDAQGHTLVSASTMESSLRADSGAKTDKAKQVGELLAQRAKAAGITAV
VFDRGGNRYAGRIAALADSAREGGLEF
>Bacteria_Actinobacteria_Actinobacteria_Actinobacteridae_Actinomycetales_Streptosporangineae_Streptosporangiaceae_Nonomuraea_coxensis_DSM_45129
MAPKTAFSKHTAARTVSRARRHRRVRKSVVGTAERPRLVVNRSTRHMFVQ
IVDDSVGHTLVSASTMDPSLRTLEADKTEKAKKVGELLAQRAKEAGITKV
VFDRGGNRYAGRIAALADSAREGGLEF
>Bacteria_Actinobacteria_Actinobacteria_Actinobacteridae_Actinomycetales_Frankineae_Frankiaceae_Frankia_alni_ACN14a
MAVSLGASARRRTAKLRRHVRVRKKVAGTQSRPRLVVTRSSRHIYAQVID
DVAGHTLASASTLDVTLRGGEGDKSSQARKVGELVAQRAKAAGIDAVVFD
RGGRTYAGRIAALADAARESGLDF
>Bacteria_Actinobacteria_Actinobacteria_Actinobacteridae_Actinomycetales_Frankineae_Cryptosporangiaceae_Cryptosporangium_arvum_YU_629_21_DSM_44712
MGANLLHRKSGAGVSAVRRVGKSRRHFRLRKKVVGTEARPRLVVTRSTRH
IYAQVIDDGTGRTVASASTLDTSIRGGDGDKSALAKKVGALVAERAKAAG
IDAVVFDRGGNKYHGRIAALADAAREGGLEF
>Bacteria_Actinobacteria_Actinobacteria_Actinobacteridae_Actinomycetales_Glycomycineae_Glycomycetaceae_Stackebrandtia_nassauensis_DSM_44728
MSATLSKRRKSANSSQARRVARARRHFRVRKDVSGTAERPRLVVTRSLKH
IVVQLVDDTKGHTVASASSMDSSIRGMEGDKTAVAKAVGKLIAERGKAAG
VETVVFDRGGNAYHGRIAALADAAREGGLAF
>Bacteria_Actinobacteria_Actinobacteria_Actinobacteridae_Actinomycetales_Glycomycineae_Glycomycetaceae_Haloglycomyces_albus_DSM_45210
MGAKLQKRSKTAPKAYRRRVARDRRHFRLRKKVHGSSARPRLAVFRSDLH
ITAQVINDDEGHTLAAASSVEASFDDFEGTKTDKAKKVGELVAERAKEAG
VDAVVFDRGGRKYHGRIAALADAARNGGLTF
>Bacteria_Actinobacteria_Actinobacteria_Actinobacteridae_Actinomycetales_Glycomycineae_Glycomycetaceae_Glycomyces_arizonensis_DSM_44726
MASKLERRRPSGSVSQRRRIAKNRRHFRGRKKVTGTAEQPRLAVFRSSKH
IVAQVIDDVKGHTLAAASTVEPDLRAFEGDKTAKAKEVGKLVAERAKEAG
VEAVVFDRGGLQYHGRIAALADAARDNGLKF
>Bacteria_Actinobacteria_Actinobacteria_Actinobacteridae_Actinomycetales_Micromonosporineae_Micromonosporaceae_Longispora_albida_DSM_44784
VTASLLKRRNGGGISATRRVARARRHFRVRKNVNGTAERPRLVVTRSLRH
IVAQIVDDTKGVTVASASTIEASLRTAEGSKSALATQVGTLVAERAKAAG
ITKVVFDRGGDRYTGRIAALADAAREAGLEF
>Bacteria_Actinobacteria_Actinobacteria_Actinobacteridae_Actinomycetales_Micromonosporineae_Micromonosporaceae_Micromonosporaceae_bacterium_URHE0070
VSAKLLNRRTGVAAQRAIGRSRRHFRVRKNVNGTAERPRLVVTRSLRNIT
AQVVDDTVGRTVASASSLDPSIRGADGDKKSLAAKVGALVAERAKAAGVS
KVVFDRGGNRYAGRIASLADAAREAGLEF
>Bacteria_Actinobacteria_Actinobacteria_Actinobacteridae_Actinomycetales_Micromonosporineae_Micromonosporaceae_Catelliglobosispora_koreensis_DSM_44566
VTAKLLKRSGGGDVAAKRVVGRARRHFRIRKKVSGSAERPRLVVTRSLRQ
ITAQIVDDTKGHTLVSASSLDASIRTTDGSKSDIAGKVGSLLAERAKAAG
IDKVVFDRGGNRYAGRIAALADAARGAGLEF
>Bacteria_Actinobacteria_Actinobacteria_Actinobacteridae_Actinomycetales_Micromonosporineae_Micromonosporaceae_Hamadaea_tsunoensis_DSM_44101
VSAQLLKRRNGGGVAGKRAVGRARRHFRIRRNLSGTAERPRLVVTRSLRQ
ITAQIVDDIKGHTLVSASSLDATLRTAEGSKSDLAGKVGSLIADRAKAAG
IDKVVFDRGGNRYAGRIAALADAARAAGLEF
>Bacteria_Actinobacteria_Actinobacteria_Actinobacteridae_Actinomycetales_Micromonosporineae_Micromonosporaceae_Actinoplanes_missouriensis_NBRC_102363
MTATLLKRRNGGGVAAARAVGKARRHFRVRKNIRGTAERPRLVVTRSTRN
ITAQIIDDLKGHTLVSASTLDSSIRGGEGAKSVHAGKVGALLAERAKAAG
ISKVVFDRGGNKYAGRIAALADAAREAGLEF
>Bacteria_Actinobacteria_Actinobacteria_Actinobacteridae_Actinomycetales_Micromonosporineae_Micromonosporaceae_Micromonospora_sp._L5
MSATLLKRRRGVAAKRAVGRARRHFRVRKNVSGTAERPRLVVTRSLRHVV
AQVVDDTKGHTLASASTMDASLRGAEGDKSALAGKVGALLAERAKAAGVS
KVVFDRGGNRYAGRVAALADAAREAGLEF
>Bacteria_Actinobacteria_Actinobacteria_Actinobacteridae_Actinomycetales_Micromonosporineae_Micromonosporaceae_Salinispora_arenicola_CNS_205
MSATLLKRRRGVAAKRAVGRARRHFRVRRQVSGTPQRPRLVVTRSLRHIV
AQVVDDTKGHTLASASTLDASLRGVQGDKSALAGKVGVLLAERAKAAGIA
KVVFDRGGNRYAGRVAALADAAREAGLEF
>Bacteria_Actinobacteria_Actinobacteria_Actinobacteridae_Actinomycetales_Micromonosporineae_Micromonosporaceae_Verrucosispora_maris_AB_18_032
MSATLLKRRRGVAAKRAVGRARRHFRVRKSVNGTPERPRLVVTRSLRHIV
AQIVDDTKGHTLASASTLDASVRGTEGDKSALAGKVGTLLAERAKAAGIS
KVVFDRGGNRYAGRVAALADAAREAGLEF
>Bacteria_Actinobacteria_Actinobacteria_Actinobacteridae_Actinomycetales_Frankineae_Geodermatophilaceae_Blastococcus_saxobsidens_DD2
MAQAATSTNGKTAGGHKPVGTDISTARRVSRLRRHNRLRKRVSGTPERPR
LVVKRSARHIHVQVVDDTVGRTVVSASTMDAGLRGAEGDKSALARQVGAL
VAERAKAAGITSVVFDRGGNRYAGRIAALADGAREGGLDF
>Bacteria_Actinobacteria_Actinobacteria_Actinobacteridae_Actinomycetales_Frankineae_Geodermatophilaceae_Geodermatophilus_obscurus_DSM_43160
MAQTEKSGARVHKPVGTDVSTARRVSRLRRHTRLRKRVGGTPERPRLVVK
RSSRHIHVQVVDDTVGRTLVSASTLDASLRTAEGDKSTLARRVGALVAER
AKAAGITAVVFDRGGNRYQGRIAALADGAREGGLDF
>Bacteria_Actinobacteria_Actinobacteria_Actinobacteridae_Actinomycetales_Frankineae_Nakamurellaceae_Nakamurella_multipartita_DSM_44233
MAASVSHARRVSRARRHFRLRKRVSGTPSRPRLVVNRSARHIAVQLVDDT
VGRTLVSASTLEADLRATEGDKTAKARKVGELVGRRAVELGVTTVVFDRG
GDAYHGRIAALADGARSAGLEF
>Bacteria_Actinobacteria_Actinobacteria_Actinobacteridae_Actinomycetales_Corynebacterineae_Segniliparaceae_Segniliparus_rotundus_DSM_44985
MAKAQKTASKAGGKKGAPIRSKKKKVAVEVVGVIGVGRPTERRRLRASRH
DRIRKRIEGSPSQPRLAVHRSARHIHVQLIDDKAGVTLAAASSVEADVQA
VDGDKKAKAAKVGELIAQRAKAAGVDAVVFDRGGHVYHGRVAALADAARA
GGLEF
>Bacteria_Actinobacteria_Actinobacteria_Actinobacteridae_Actinomycetales_Corynebacterineae_Mycobacteriaceae_Amycolicicoccus_subflavus_DQS3_9A1
MSQATQATDKPIKRTPVGTDVSTQRRISRARRHFRLRKKIAGTAERPRLA
VHRSSRHIHVQVIDDLAGRTLAAASSMEPDVRAVEGDKKARSEKVGALIA
QRAKDAGIEAVVFDRGGNDYHGRIAALADAAREGGLKF
>Bacteria_Actinobacteria_Actinobacteria_Actinobacteridae_Actinomycetales_Corynebacterineae_Dietziaceae_Dietzia_cinnamea_P4_contig00104
MSSTKKRSPLGTDASTARREGRARRHYRLRKKVSGTPERPRLVVNRSSRH
IHAQIVDDLAGRTLAAASTIEADVRSLEGDKKARSAKVGQLLAERAKAAG
IDAVVFDRGGNKYHGRIASLADAAREGGLEF
>Bacteria_Actinobacteria_Actinobacteria_Actinobacteridae_Bifidobacteriales_unclassified_Bifidobacteriales_Turicella_otitidis_ATCC_51513
MSTSEDKNNRKPVGKDISTRRREARVRRHERLRKTLKGTPERPRLAVHRS
SRHMHAQVIDDTVGHTLVSASTVEPEIREKEGDKSAKGRMVGELIAKRAK
DAGIAQVVFDRGGYKYHGRIAALADAAREGGLDF
>Bacteria_Actinobacteria_Actinobacteria_Actinobacteridae_Actinomycetales_Corynebacterineae_Corynebacteriaceae_Corynebacterium_argentoratense_DSM_44202
MSNTAENKRLPIGKDISTRRRVARARRHFRIRKNLRGTAETPRLVVHRTS
RHMHVQVIDDLKGHTLAAASTIEADVRALEGDKKAKAAKVGQLIAERAKA
AGIEAIVFDRAGYKYHGRVAALADAAREGGLKF
>Bacteria_Actinobacteria_Actinobacteria_Actinobacteridae_Actinomycetales_Corynebacterineae_Tsukamurellaceae_Tsukamurella_paurometabola_DSM_20162
MATQTENIKRVPVGKDVSTRRRTSKARRHFRLRKKIEGTAVRPRLAVKRS
SRHIHVQLIDDLKGHTLASASTLEADVKAAGGDKSAQAKKVGELIAARAK
AAGVDAVVFDRGGNKYHGRIAALADAAREGGLTF
>Bacteria_Actinobacteria_Actinobacteria_Corynebacteriales_Gordoniaceae_Gordonia_sp._KTR9
MSETATKTVRKPVGKDVSTRRRKATANRHFRLRKKVSGTPARPRLVVKRS
SRHIHVQLIDDLAGKTLAAASSIEADVRAAGGDKSAQARKVGELIAARAK
AAGVDAVVFDRGGKDYHGRIAALADAAREGGLSF
>Bacteria_Actinobacteria_Actinobacteria_Corynebacteriales_Gordoniaceae_Gordonia_bronchialis_DSM_43247
MSDTATKKVRKPLGKDVSTRRRTATVNRHFRLRKKVSGTPERPRLAVKRS
SRHIHVQLIDDLAGKTLAAASSIEADVRAAGGDKSAQAKKVGELIAARAK
AAGVDAVVFDRGGKDYHGRIAALADAAREGGLQF
>Bacteria_Actinobacteria_Actinobacteria_Actinobacteridae_Actinomycetales_Corynebacterineae_Mycobacteriaceae_Mycobacterium_abscessus_bolletii_50594
MTMAQTKTEAKQHEPVGKNISETRRVARIRRHARLRKKVSGTDARPRLVV
NRSARHIHVQLVNDLTGTTLAAASSIEADVQAVDGDKKARSARVGQLIAE
RAKAAGVDTVVFDRGGYSYGGRIAALADAARENGLVF
>Bacteria_Actinobacteria_Actinobacteria_Actinobacteridae_Actinomycetales_Corynebacterineae_Nocardiaceae_Rhodococcus_sp._BCP1
MSQTENQKAKRIPLGKDASTRRRLSKQRRHFRLRKKVAGTAERPRLVVNR
SSRHIHAQLVDDLTGTTLAAASTVEPDVRAVEGDKKARGAKVGQLLAERA
KAAGVEAVVFDRGGHTYSGRIAALADAARESGLKF
>Bacteria_Actinobacteria_Actinobacteria_Actinobacteridae_Actinomycetales_Corynebacterineae_Nocardiaceae_Smaragdicoccus_niigatensis_DSM_44881
MAKKVAAQPGAVKATRKSKFIIKRKKSAPVNETNDKLLGTDVSTARRAGR
IKRHLRLRKKVSGTAARPRLVVNRSSRHLHAQIVNDLTGTTIAAASTIEA
DVRAVEGDKSARGAKVGALLAERAKAAGIEAVVFDRGGHDYHGRIAALAD
AAREGGLKF
>Bacteria_Actinobacteria_Actinobacteria_Actinobacteridae_Actinomycetales_Corynebacterineae_Nocardiaceae_Nocardia_brasiliensis_ATCC_700358
MAQTENQIAKRKPRGKDVSTTRRLSKTRRHFRLRKKVVGTTERPRLVVNR
SSRHLHAQLVDDSVGKTIAAASSIEADVRALDGDKSAKSKKVGELLAERA
KAAGVDAVVFDRGGHDYHGRIAALADAAREAGLKF
>Bacteria_Actinobacteria_Actinobacteria_Actinobacteridae_Actinomycetales_Pseudonocardineae_Pseudonocardiaceae_Actinomycetospora_chiangmaiensis_DSM_45062
MAETTEKKRTTVGRSVSQTRRTGVVRRHARLRKKVEGTPERPRLVVTRSS
RHITAQVIDDLAGHTLAHASSMEADVRGLEGDKKAQAAKVGELVASRSKS
AGIDAVVFDRGGRRYHGRIAQLADAAREGGLTF
>Bacteria_Actinobacteria_Actinobacteria_Actinobacteridae_Actinomycetales_Pseudonocardineae_Pseudonocardiaceae_Pseudonocardia_dioxanivorans_CB1190
MAQTASTQTSTSANAKKRAASNISSTRRVARTRRHARLRKKIAGTPARPR
LAVKRSSRHVFVQLIDDLAGHTLAAASTLEADVASVEGDKKAKAAKVGEL
IAARAKSAGIDAVVFDHGGNGYHGRIAALADAAREGGLEF
>Bacteria_Actinobacteria_Actinobacteria_Actinobacteridae_Actinomycetales_Pseudonocardineae_Pseudonocardiaceae_Actinoalloteichus_cyanogriseus_DSM_43889
MSESTATTAAKRKPVGKDVSTTRRVARARRHFRLRKKISGTAERPRLVVH
RSSRHIVAQVIDDLAGHTLASASSLEGDVRALDGDKKARAAKVGELVAAR
AKTAGIGTVVFDRGGYEYHGRIAALADAAREAGLEF
>Bacteria_Actinobacteria_Actinobacteria_Actinobacteridae_Actinomycetales_Pseudonocardineae_Pseudonocardiaceae_Actinosynnema_mirum_DSM_43827
MSETATKRKPVGKDISTTRRIAKTRRHFRLRKKVSGTAERPRLVVHRSSK
HITVQIIDDLAGHTLAAASSVEADVRALDGDKKARAAKVGQLAAARAKDA
GISKVVFDRGGNAYHGRIAALADAAREAGLEF
>Bacteria_Actinobacteria_Actinobacteria_Actinobacteridae_Actinomycetales_Pseudonocardineae_Pseudonocardiaceae_Saccharothrix_espanaensis_DSM_44229
MSETATVPSSSRRKPVGKDISTTRRIAKTRRHFRLRKKVSGTAERPRLVV
HRSSKHITVQIIDDLAGHTLAAASSVEADVRAVEGDKKARAAKVGQLAAA
RAKDAGITKVVFDRGGNGYHGRIAALADAAREAGLEF
>Bacteria_Actinobacteria_Actinobacteria_Actinobacteridae_Actinomycetales_Pseudonocardineae_Pseudonocardiaceae_Actinokineospora_inagensis_DSM_44258
MSDTTTATKRKPVGKDISTRRRVAKGRRHFRLRKKVAGTSERPRLVVHRS
ARHITAQIVDDLAGHTLVSATSLEADVRAVDGDKKARAAKVGALLADRAK
AAGVAKVVFDRGGNKYTGRIASLADSAREAGLEF
>Bacteria_Actinobacteria_Actinobacteria_Actinobacteridae_Actinomycetales_Pseudonocardineae_Pseudonocardiaceae_Kutzneria_albida_DSM_43870
MAESTATKRKPVGKDVSTTRRVARARRHFRLRKKISGTPERPRMVVNRSA
RHIVVQVIDDLAGHTLASASSLEADVRAMEGDKKARATKVGQLVAARAKE
AGIAKVVFDRGGYDYHGRIAALADAAREAGLEF
>Bacteria_Actinobacteria_Actinobacteria_Actinobacteridae_Actinomycetales_Actinopolysporineae_Actinopolysporaceae_Actinopolyspora_mortivallis_HS_1_DSM_44261
MSETTTATRKRKPVGKSVAGERRRARAQRHARIRKKISGTPQRPRLVVSR
STRHIVAQVIDDTIGHTLASASTLEADMRTFEGDKKAQATRVGELVAERA
SKAGIEKVVFDRGGHAYHGRVAALADAARGGGLEF
>Bacteria_Actinobacteria_Actinobacteria_Actinobacteridae_Actinomycetales_Pseudonocardineae_Pseudonocardiaceae_Saccharopolyspora_erythraea_NRRL_2338
MSETTTATKRKPVGKGISGVRRTARANRHFRLRKKVSGTPARPRLVVTRS
TRHIVAQVIDDVAGHTLASASTLEADLRSFDGDKKAKAAKVGELVAARAK
EAGIAAVVFDRGGNAYHGRVAALADAARDGGLEF
>Bacteria_Actinobacteria_Actinobacteria_Actinobacteridae_Actinomycetales_Pseudonocardineae_Pseudonocardiaceae_Sciscionella_marina_DSM_45152
MAETTATKRKPIGKDISTRRRVSRNRRHFRLRKKISGTAERPRLVVNRSS
RHMAVQLIDDEAGHTLAAASTIESALRGAEGDKKARAAKVGELIAERAKA
AGVTTVVFDRGGYEYHGRIAALADAAREGGLEF
>Bacteria_Actinobacteria_Actinobacteria_Actinobacteridae_Actinomycetales_Pseudonocardineae_Pseudonocardiaceae_Amycolatopsis_mediterranei_RB
MIMSDTTTKRKPVGKDISTRRRVAKARRHFRLRKKVSGTEQRPRLVVKRS
SRHIAVQVIDDLAGHTLVSASTLEADIRSFDGDKKAKAAKVGELVAARAK
NAGISAVVFDRGGNAYHGRIAALADAAREAGLEF
>Bacteria_Actinobacteria_Actinobacteria_Actinobacteridae_Actinomycetales_Pseudonocardineae_Pseudonocardiaceae_Thermocrispum_agreste_DSM_44070
MAATQQATTKRTPVGRDVSTRRRLALARRHARLRKKVKGTPERPRLNVKR
TSRHIHVQVIDDIAGHTLAAASSIEPDVRAVQGDKKAKAAKVGELVAQRA
KAAGITAVVFDRGGHDYHGRVAALADAAREAGLKF
>Bacteria_Actinobacteria_Actinobacteria_Actinobacteridae_Actinomycetales_Pseudonocardineae_Pseudonocardiaceae_Saccharomonospora_viridis_DSM_43017
MIMSETVTKRKLVGKDVSTRRRAGRVRRHNRLRKKISGTPQRPRMSVKRS
SRHIFVQLIDDVAGHTLASASSLEADVQAVEGDKKAKAAKVGELVAARAK
EAGIAKVVFDRGGNAYHGRIAALADAAREGGLEF
>Bacteria_Actinobacteria_Actinobacteria_Actinobacteridae_Actinomycetales_Pseudonocardineae_Pseudonocardiaceae_Prauserella_rugosa_DSM_43194
MSETVTKRRPIGKDVSTRRRVSKARRHNRLRKKIFGTAERPRLSVKRSSR
HIYVQLIDDVAGHTLAAASTLEADVAAVEGDKKAKAAKVGELVASRAKSA
GVESAVFDRGGNAYHGRIAALADAAREAGLEF
>Bacteria_Actinobacteria_Actinobacteria_Actinobacteridae_Actinomycetales_Frankineae_Sporichthyaceae_Sporichthya_polymorpha_DSM_43042
MAVSVKIGKGISRKGVARKRRHLRVRKKVSGTATRPRLVVNRSSRHMVAQ
VVDDTAGVTLASASTMDASLRTAAGDKTEKARKVGELVAERAKAAGVSAV
VFDRGGNRYHGRIAALADGARESGLEF
>Bacteria_Actinobacteria_Actinobacteria_Actinobacteridae_Actinomycetales_Catenulisporineae_Catenulisporaceae_Catenulispora_acidiphila_DSM_44928
MAFAVKIGKGSAKKRNAVKRRHLRVRKKVSGTALRPRLVVTRSARHMVAQ
VVDDVTRVTLASASTMESGLRTGDGDKTAKAKEVGKLVAERAKAKGVGTV
VFDRGGNKYHGRVAAVADGAREAGLEL
>Bacteria_Actinobacteria_Actinobacteria_Actinobacteridae_Actinomycetales_Catenulisporineae_Actinospicaceae_Actinospica_robiniae_DSM_44927
MAYGYKIAKGNAKKSVALKRRHIRVRKRVNGTEERPRLVVTRSNRHMVAQ
VVNDKLGHTLASASTMEAGLRSADGKKVDLSREVGKLVAERAKAAGVSTV
VFDRAGNKYHGRVAAVAEGAREAGLDF
>Bacteria_Actinobacteria_Actinobacteria_Actinobacteridae_Actinomycetales_Streptomycineae_Streptomycetaceae_Streptomycetaceae_bacterium_MP113_05
MAYGVKIAKGDAYKRVAAKRRHIRIRKKISGTSERPRLVVTRSNRHMVAQ
VVDDIAGHTVASASSLDGSIRTGDDDKSSQAQKVGALVAERAKAAGVEAV
VFDRGGNKYAGRIAALADAAREAGLKF
>Bacteria_Actinobacteria_Actinobacteria_Actinobacteridae_Actinomycetales_Streptomycineae_Streptomycetaceae_Streptomyces_coelicolor_A32
MAYGQKILKGDAYKRAAIKRRHIRIRKNLSGTAERPRLVVTRSNRHIVAQ
VIDDIKGHTLASASTLDTSIRGGEADKSAQAKQVGALVAERAKAAGVEAV
VFDRGGNQYAGRIAALADAAREAGLKF
>Bacteria_Actinobacteria_Actinobacteria_Actinobacteridae_Actinomycetales_Streptomycineae_Streptomycetaceae_Kitasatospora_setae_KM_6054_NBRC_14216
MSVSVKIGKGNAYKNAARKRRAIRVRKRVVGTEVRPRLVVTRSNRHMVAQ
VIDDAKGHTLASASTLDVSIKGTEGDKTELAKKVGSLVAERAKAAGVESV
VFDRAGNRYAGRIAALADAARESGLDF
>Bacteria_Actinobacteria_Actinobacteria_Actinobacteridae_Actinomycetales_Streptomycineae_Streptomycetaceae_Streptacidiphilus_oryzae_TH49
MAVAVKIGKGNAYKHTARKRRAVRVRKRVSGTAERPRLVVNRSNRHMVAQ
VIDDIKGHTLASASTLDASVKGQEGDKTELAKKVGALVAERAKAAGIEKV
VFDRAGNKYAGRVAALADAAREGGLDF
>Bacteria_Actinobacteria_Actinobacteria_Actinobacteridae_Actinomycetales_Pseudonocardineae_Pseudonocardiaceae_Jiangella_gansuensis_YIM_002_DSM_44835
MGIAINQRVRKGDKAAARNRRHLRVRKKISGTAERPRLVVSRSLRHMVAQ
VVDDTTGRTLASATSMEADLRTLDGDKTAKARKVGELIADRAKAAGVESV
VFDRAGNQYHGRVAAVAEGAREGGLKL
>Bacteria_Actinobacteria_Actinobacteria_Actinobacteridae_Actinomycetales_Propionibacterineae_Nocardioidaceae_Actinopolymorpha_alba_DSM_45243
MAASLSTHRSTSPKTRSRLRRQLRVRKKITGTPERPRLVVTRSARHVVVQ
VVDDTVGRTLVSASTLEADLRTFAGDKSARAREVGSRVAERAKAAGVSAV
VFDRAGNRYHGRIAALADAAREAGLEF
>Bacteria_Actinobacteria_Actinobacteria_Actinobacteridae_Actinomycetales_Propionibacterineae_Nocardioidaceae_Aeromicrobium_marinum_DSM_15272
MAISIRHNKTTKGRTASRLRRQIRGRKKIAGSAERPRLVVTRSSKHMVAQ
VVNDLEGRTLVSASTMEADLRSADGDKTTKAKRVGELVADRAKAAGIESV
VFDRAGNKYAGRVAALADGAREGGLEF
>Bacteria_Actinobacteria_Actinobacteria_Actinobacteridae_Actinomycetales_Propionibacterineae_Nocardioidaceae_Marmoricola_sp._URHB0036
MAIALKTGKHTAARVASRARRQIRGRKKVSGTAERPRLVVTRSSKHITVQ
VVDDLVGKTLASASTMEPDVRSITGDKTAKARKVGELVAERAKSAGVEGV
VFDRAGNKYHGRVAALADGAREGGLTF
>Bacteria_Actinobacteria_Actinobacteria_Actinobacteridae_Actinomycetales_Propionibacterineae_Nocardioidaceae_Nocardioides_sp._JS614
MAISLSNNKHTAARTKSRLRRQVRGRKRVSGTPERPRLVVTRSSKHISVQ
VVDDLVGKTLASASTMEADLRGFSGDKTAKAKKVGELVAERAKSAGVEGV
VFDRAGNKYHGRVAALAEGAREGGLTF
>Bacteria_Actinobacteria_Actinobacteria_Actinobacteridae_Actinomycetales_Propionibacterineae_Nocardioidaceae_Kribbella_flavida_DSM_17836
MAIGLRHNKHAAKKTASRLRRQIRVRKKVNGTADRPRLVVTKSSKHLFAQ
VIDDVAGVTLVSASTMEADLRGAEANKTDKAKTVGGLLADRAKAAGIDSV
VFDRAGNKYHGRIAALADAAREGGLGF
>Bacteria_Actinobacteria_Actinobacteria_Actinobacteridae_Actinomycetales_Propionibacterineae_Propionibacteriaceae_Microlunatus_phosphovorus_NM_1
MIMAVSLSHNKHTAAKKASRLRRQVRVRKKISGSPERPRLVVSKSAKHIY
AQVIDDVAGRTLASASTMEADVRGAEGDKSAKAKQVGLELATRAKAAGVE
QVVFDRAGHKYHGRIAALADGAREGGLGF
>Bacteria_Actinobacteria_Actinobacteria_Actinobacteridae_Actinomycetales_Propionibacterineae_Nocardioidaceae_Propionicicella_superfundia_DSM_22317
MGRSLSVRKMTADKTSARLRRQSRGRKSIFGSAERPRLVVTRSSRHILAQ
VIDDSRGVTLASASTMEADLRVAEGDKSERAKKVGARVAERAKAAGVETV
VFDRAGNKYHGRVAALAEGAREAGLGF
>Bacteria_Actinobacteria_Actinobacteria_Actinobacteridae_Actinomycetales_Propionibacterineae_Propionibacteriaceae_Aestuariimicrobium_kwangyangense_DSM_21549
MALSFGPRRGMASRVASRLRRQARGRKKIYGSHERPRLVVTRSARHIGVQ
VVDDVDGRTLASASTMEAGLRTFEGDKSAKAAKVGQLIAERAKAAGVEYV
VMDRAGNKYHGRIAALADAAREAGLGL
>Bacteria_Actinobacteria_Actinobacteria_Actinobacteridae_Actinomycetales_Propionibacterineae_Propionibacteriaceae_Propionimicrobium_lymphophilum_DSM_4903
MAISLKHNKHLAKRTASRQRRALRGRKKIFGYPERPRMVVTRSSRHILVQ
VIDDVAGNTLASASTMEPELRKLDANKTEKAKKVGELIANRAKAAGVEKV
VFDRAGNKYHGRIAALADAAREAGLGL
>Bacteria_Actinobacteria_Actinobacteria_Actinobacteridae_Actinomycetales_Propionibacterineae_Propionibacteriaceae_Propionibacterium_acnes_KPA171202
MASTLTVRKSLSDRAKARARRQARGRKKIFGTVERPRMVVTRSSKHVFVQ
VIDDVAGNTLVSASTMEAELREMSGDKTAKAARVGTIIGERAKAAGITKV
VFDKAGNQYHGRIAALADAAREAGLDF
>CG1_02_FULL_Propionibacterium_60_36
MASTLTVRKSLSDRAKARARRQARGRKKIFGTVERPRMVVTRSSKHVFVQ
VIDDVAGNTLVSASTMEAELREMSGDKTAKAARVGTIIGERAKAAGITKV
VFDKAGNQYHGRIAALADAAREAGLDF*
>Bacteria_Actinobacteria_Actinobacteria_Actinobacteridae_Actinomycetales_Kineosporiineae_Kineosporiaceae_Kineococcus_radiotolerans_SRS30216
MTMALSTQRTTKGKAASLKRRHTRVRKKVVGTAVRPRLVVTRSTRHVFVQ
VIDDAAGHTLASASTMEADLRASGDDKSAKAKAVGVLVGERAKAAGIDAV
VFDRGGNRYAGRVAAIADGAREAGLAL
>Bacteria_Actinobacteria_Actinobacteria_Actinobacteridae_Actinomycetales_Micrococcineae_Dermacoccaceae_Demetria_terragena_DSM_11295
MAKIIKRAAGKSGARDRRHLRVRKRISGTPVRPRLVVSRSSRHVFVQIVD
DTVGKTLVSASTMEADLRGFDGDKTAKAKRVGELLAERAKATGVEAVVFD
RGGNRYAGRVAAIADGAREGGLTL
>Bacteria_Actinobacteria_Actinobacteria_Actinobacteridae_Actinomycetales_Micrococcineae_Dermacoccaceae_Dermacoccus_nishinomiyaensis_M25
MAKIVKRSTSKSAARGRRHLRLRKKVTGTAVRPRLVVSRSSRHVFVQVVD
DTVGKTVASASTMEADLRTFEGDKSAKARKVGELVAERAKAQGIEAVVFD
RGGNRYAGRVAAIADGAREGGLSL
>Bacteria_Actinobacteria_Actinobacteria_Actinobacteridae_Actinomycetales_Micrococcineae_Dermacoccaceae_Kytococcus_sedentarius_DSM_20547
MAKIVKRAKGNVAARDRRHARLRKKVSGTAERPRLAVHRSSRHMFVQVID
DVQGKTLASASTMETELRGAEGDKSAKARKVGELVAERAKAAGVEAVVLD
RGGNRYAGRVAAVADGAREGGLAL
>Bacteria_Actinobacteria_Actinobacteria_Actinobacteridae_Actinomycetales_Micrococcineae_Intrasporangiaceae_Ornithinimicrobium_pekingense_DSM_21552
MAQIVKRARSKTAAKNRRHLRLRKKVTGTGERPRIVVNRSSRHVFVQLVD
DTQSRTIASASTMEADLRSLDGDKTAKARRVGELLAERAKALGVDAAVFD
RGGNRYAGRVAAIADGAREGGLSL
>Bacteria_Actinobacteria_Actinobacteria_Actinobacteridae_Actinomycetales_Micrococcineae_Intrasporangiaceae_Serinicoccus_marinus_MCCC_1A05965
MAQIVKRAKSKTAARGRRHVRLRKKVTGTAERPRIVVNRSSRHVFVQLVD
DTKSATLASASTMEADLRALDGDKTAKAKRVGELLAERAKAAGVDAAVFD
RGGNRYAGRVAAIAEGAREGGLAL
>Bacteria_Actinobacteria_Actinobacteria_Actinobacteridae_Actinomycetales_Micrococcineae_Dermatophilaceae_Austwickia_chelonae_NBRC_105200
MAMIVKRGKSKAAARTRRHFRLRKKISGTAQQPRMVVTRSSRHVFVQIVD
DVVGKTLASASTMEADLRGMEGDKTAKAKKVGELLAQRAKDAGISSVVFD
RGGNKYHGRIAAIADGAREGGLAL
>Bacteria_Actinobacteria_Actinobacteria_Actinobacteridae_Actinomycetales_Micrococcineae_Dermatophilaceae_Dermatophilus_congolensis_DSM_44180
MAGTGKIIKRGKSKADARARRHARLRKHLAGTAERPRLVVTRSTRHMFVQ
VIDDGVGHTLASASTMEADLRAFDGDKTAKAKRVGELVAARAKAAGIDTV
VFDRGGNRYTGRVAAIAEGAREGGLEL
>Bacteria_Actinobacteria_Actinobacteria_Actinobacteridae_Actinomycetales_Micrococcineae_Dermatophilaceae_Kineosphaera_limosa_NBRC_100340
MALTIKRGKSKTAARTRRHFRLRKKVTGTTSRPRLVVSRSSRHIVAQVVD
DTVGKTLASASSMEADLRSFEGDKTAKARKVGELLAARAKEAGVEAVVFD
RGGNKYHGRIAAIADGAREGGLSL
>Bacteria_Actinobacteria_Actinobacteria_Actinobacteridae_Actinomycetales_Micrococcineae_Dermatophilaceae_Mobilicoccus_pelagius_NBRC_104925
MALTIKRGKSKASARTRRHFRLRKRITGTAVRPRLVVTRSSRHMFAQVVD
DVQGHTLASASTMEADLRAFEGDKTAKARKVGELLAQRAKDAGVDAVVFD
RGGNKYHGRVAAIAEGAREGGLSL
>Bacteria_Actinobacteria_Actinobacteria_Actinobacteridae_Actinomycetales_Micrococcineae_Intrasporangiaceae_Arsenicicoccus_bolidensis_DSM_15745
MARLIVKRGKGKSAARGRRHLRLRKRIAGTTTRPRLVVNRSARHMFVQVV
DDSVGKTLASASTMEADLRSFEGDKTAKAKRVGELVAERAKAAGVSAVVF
DRGGNQYHGRIAAIADGAREGGLDL
>Bacteria_Actinobacteria_Actinobacteria_Actinobacteridae_Actinomycetales_Micrococcineae_Intrasporangiaceae_Intrasporangium_calvum_DSM_43043
MAMIIKRGKSKAAARIRRQVRGRKKIAGTSARPRLVVSRSSRHMFVQVVD
DTVGKTVASASTMEADLRTFEGDKTAKAKKVGELVAARAKSAGVEAVVFD
RGGNKYHGRVAAIAEGAREGGLSL
>Bacteria_Actinobacteria_Actinobacteria_Actinobacteridae_Actinomycetales_Micrococcineae_Intrasporangiaceae_Janibacter_sp._HTCC2649
MIIKRAKGKVAARGRRHVRLRKHVAGTAVRPRLVVSRSSRHVFVQVVDDN
LGKTLASASTMEADVRSFEGDKTAKAKKVGELVAERAKAAGVEAVVFDRG
GNKYHGRVAAIADGARESGLSL
>Bacteria_Actinobacteria_Actinobacteria_Actinobacteridae_Actinomycetales_Micrococcineae_Intrasporangiaceae_Tetrasphaera_elongata_DSM_14184
MGQIIKRAKGKSAARGRRHNRLRKHLAGTAARPRLVVSRSARHIFVQVVD
DSIGQTVASASTMEADLRGFVGDKTAKAKKVGELVAERAKAAGVDAVVFD
RGGNKYHGRVAAIADGAREGGLTL
>Bacteria_Actinobacteria_Actinobacteria_Actinobacteridae_Actinomycetales_Micrococcineae_Dermabacteraceae_Dermabacter_sp._HFH0086
MGFAEKHTRGDRKSRVRARGRRHLRLRRRVAGTAERPRLAVTRSARHMYV
QVIDDTKGITLASASTMEADLRSSEATKTEKAKQVGSLVAQRAKEAGIDA
VVFDRGGNKYHGRVAAVADGAREAGLTL
>Bacteria_Actinobacteria_Actinobacteria_Actinobacteridae_Actinomycetales_Micrococcineae_Dermabacteraceae_Brachybacterium_faecium_DSM_4810
MGYALKHTKGNRGSKLRARGRRHLRVRRRVIGTAQRPRLVVTRSARHVFV
QVVDDSLGKTLVSASTMEADLRAAESTKSDKARTVGTLVGERAKAAGIDS
VVFDRGGNKYHGRVAAVADGAREAGLAL
>Bacteria_Actinobacteria_Actinobacteria_Actinobacteridae_Actinomycetales_Micrococcineae_Bogoriellaceae_Georgenia_sp._SUBG003
MAISVKGKGKNVARTRRHLRVRKRISGTAERPRLVVTRSSRHMVAQLVDD
TTGRTLASASTLEADLRSAEGDKVAKARKVGELVAERAKSAGVDAAVFDR
GGNKYHGRVAAVADGAREGGLTL
>Bacteria_Actinobacteria_Actinobacteria_Actinobacteridae_Actinomycetales_Micrococcineae_unclassified_Micrococcineae_Ruania_albidiflava_DSM_18029
MAVSIKGTGKRTARSRRHRRVRKRISGTATRPRLVVNRSARHMVAQVVDD
TTGTTLVSASTLEADLRASDADKTAKARQVGELVAQRAKAKGLEVVVFDR
GGNKYHGRVAAVADGAREGGLSL
>Bacteria_Actinobacteria_Actinobacteria_Actinobacteridae_Actinomycetales_Micrococcineae_Beutenbergiaceae_Beutenbergia_cavernae_DSM_12333
MAVTIKSAGKSTATARKRRHLRVRKRIVGTPERPRLVVTRSSRHIVAQLV
DDSTGTTLASASTLEADLRASDGAKVDKAHKVGELLAARGTAAGVTTAVF
DRGGNAYHGRVAAVADGAREGGLTL
>Bacteria_Actinobacteria_Actinobacteria_Actinobacteridae_Actinomycetales_Micrococcineae_Cellulomonadaceae_Cellulomonas_flavigena_DSM_20109
MAIGIRGKGTSVARRRRHLRLRKKVVGTAARPRLVVTRSARHMTAQVVDD
AIGKTIASASTLEADLRGDDGDKTAKARKVGELVAARAKAAGVEAVVFDR
GGNKYHGRVAAVADGAREGGLAL
>Bacteria_Actinobacteria_Actinobacteria_Actinobacteridae_Actinomycetales_Micrococcineae_Cellulomonadaceae_Actinotalea_ferrariae_CF5_4
MALTIRGKGKAVARARRHLRLRKKVVGTPARPRLVVSRSARHMVAQVVDD
SIGRTVASASTLEADLRAFDGDKTAKARRIGELIAERAKAVGVEAVVFDR
GGNKYHGRVAAVADGAREGGLAL
>Bacteria_Actinobacteria_Actinobacteria_Actinobacteridae_Actinomycetales_Micrococcineae_Jonesiaceae_Jonesia_denitrificans_DSM_20603
MALKILGKGKAVARQRRHARLRKKIRGTAVRPRLVVTRSTRHMVAQVVDD
TAGKTLVSASTLEVDLRSFDGDKTAKSRKVGELIAERAKAAGIDSVVFDR
GGNKYHGRVAAVAEGAREGGLSL
>Bacteria_Actinobacteria_Actinobacteria_Actinobacteridae_Actinomycetales_Micrococcineae_Sanguibacteraceae_Sanguibacter_keddieii_DSM_10542
MALKIMGKGKAVARQRRHLRLRKKISGTAAQPRLVVTRSARHMTAQVVDD
TVGKTVASASTLEADLRAFDGDKTAKARKIGELVAERAKAAGVEAVVFDR
GGNKYHGRVAAVADGAREGGLAL
>Bacteria_Actinobacteria_Actinobacteria_Actinobacteridae_Actinomycetales_Micrococcineae_Cellulomonadaceae_Paraoerskovia_marina_DSM_21750
MALKVLGKGKSVSRRRRHVRLRKKITGTAVRPRLVVTRSSRHLTAQVVDD
TVGRTVVSASTLEADLRASDGDKTAKARQIGELVAARAKEAGIESVVFDR
GGNKYHGRVAAVAEGAREGGLAL
>Bacteria_Actinobacteria_Actinobacteria_Actinobacteridae_Actinomycetales_Micrococcineae_Promicromonosporaceae_Cellulosimicrobium_cellulans_J36_ICCI
MALKVLGKGKAVARQRRHLRLRKKIKGTAARPRLVVTRSSRHITAQVVDD
TIGQTLASASSLEADLRALDGDKSAKARKVGELVAERAKAKGVDAVVFDR
GGNKYHGRVAAVADGAREGGLSL
>Bacteria_Actinobacteria_Actinobacteria_Actinobacteridae_Actinomycetales_Micrococcineae_Promicromonosporaceae_Isoptericola_variabilis_225
MALKVLGKGKAVARQRRHLRLRKKIKGTAERPRLVVTRSSRHMVAQVVDD
TVGKTVASASTLEADLRAFDGDKTAKARRVGELVAERAKAAGVESVVFDR
GGNKYHGRVAAVADGAREGGLAL
>Bacteria_Actinobacteria_Actinobacteria_Actinobacteridae_Actinomycetales_Micrococcineae_Promicromonosporaceae_Promicromonospora_kroppenstedtii_RS16_DSM_19349
MAIKILGKGKSVARQRRHLRLRKKITGTAVRPRLVVTRSARHMVAQIVDD
SVGKTVASASTLEADLRAFDGDKTAKARKVGELVAERAKAVGVDTVVFDR
GGNKYHGRVAAVADGAREGGLAL
>Bacteria_Actinobacteria_Actinobacteria_Actinobacteridae_Actinomycetales_Micrococcineae_Promicromonosporaceae_Xylanimonas_cellulosilytica_DSM_15894
MAIKILGKGKAVAKQRRHLRLRKKISGTAARPRLVVTRSNRHMVAQVVDD
TVGKTVASASTLEADLRAFDGDKVAKARKVGELVAARAKSAGVESVVFDR
GGNKYHGRVAAVADGARDAGLAL
>Bacteria_Actinobacteria_Actinobacteria_Actinobacteridae_Bifidobacteriales_Bifidobacteriaceae_Alloscardovia_omnicolens_DSM_21503
MTVKIYGKGKNVARLRRHARLRKKLAGTAERPRLVVTRSNRNMVAQIVDD
TKGITLVSESTLHNDFGAFEGTKVEAAKKVGELIAKKAVAAGITTVVFDR
GGNKYHGRVAAVAEGAREGGLQL
>Bacteria_Actinobacteria_Actinobacteria_Actinobacteridae_Bifidobacteriales_Bifidobacteriaceae_Bifidobacterium_animalis_animalis_ATCC_25527
MSVKIFGKGKKAALKRRHARIRKRISGTAERPRLVVTRSNRHMVAQIVDD
NAGKTLVSESTLMADFADFQGTKTEAAKKVGELLAKKAKDAGITTVVFDR
GGNMYHGRVAAVAEGAREGGLAL
>Bacteria_Actinobacteria_Actinobacteria_Actinobacteridae_Bifidobacteriales_Bifidobacteriaceae_Gardnerella_vaginalis_409_05
MSVKIFGKGTKVARLRRHARLRKHIAGTSERPRLVVSRSNRHMVAQIVDD
TKGITLVSASTLTADFAGFTGTKTEAATKVGELVAAKAKEAGITAVVFDR
GGNKYHGRVAAVAEGARQGGLAL
>Bacteria_Actinobacteria_Actinobacteria_Actinobacteridae_Bifidobacteriales_Bifidobacteriaceae_Parascardovia_denticolens_DSM_10105_Contig1484
MTVNILGKGKKISRLRRHARLRKKIVGTAERPRLVVTRTNRNMIAQIVDD
TKGVTLVSASTLANDFGPFEGTKTEAAKKVGGQVAQKAKEAGISVVVFDR
GGNKYHGRVAAVADGAREGGLQL
>Bacteria_Actinobacteria_Actinobacteria_Actinobacteridae_Actinomycetales_Actinomycineae_Actinomycetaceae_Actinobaculum_schaalii_CCUG_27420
MAVTIKGKGKYIARARRHFRLRKRISGTAARPRLVVSRSNRHIYAQVIDD
VVGRTLAAASSYEADLREAEGTKTEIARKVGERVGQRAKDAGISAVVFDR
GGNQYHGRVAAVAEGAREAGLDF
>Bacteria_Actinobacteria_Actinobacteria_Actinobacteridae_Actinomycetales_Actinomycineae_Actinomycetaceae_Arcanobacterium_haemolyticum_DSM_20595
MAVTPKGKGKFVSRTRRHIRLRKRISGTTERPRLVVTRSNRHMVAQVIDD
TVGKTLVSASTLEVDLRASSDSKVSKSRVVGELIGKRAIDAGITTVVFDR
GGNKYHGRVAAVAEGAREAGLTL
>Bacteria_Actinobacteria_Actinobacteria_Actinobacteridae_Actinomycetales_Actinomycineae_Actinomycetaceae_Trueperella_pyogenes_TP6375
MTTHKFAARKRRHQRLRKRVIGSAERPRLAVSRSNRHMIAQIIDDAEGKT
LAYASTLEADFPSDTEGKVGAARIVGERIGKRAMDAGITAVVFDRGGNKY
HGRVAAVAEGAREAGLNL
>Bacteria_Actinobacteria_Actinobacteria_Actinobacteridae_Actinomycetales_Actinomycineae_Actinomycetaceae_Varibaculum_cambriense_DSM_15806
MSYTPKGKGKFVARKRRHIRVRKRVYGTAQRPRLVVTRSNRHMVAQVVND
DLGHTLVSASTLEAEQRGEKMKKVDAARQVGERIAKRALEAGITAVVFDR
GGNKYHGRVAAVADGARDGGLKL
>Bacteria_Actinobacteria_Actinobacteria_Actinobacteridae_Actinomycetales_Actinomycineae_Actinomycetaceae_MobiluncusFalcivibrio_group_Mobiluncus_curtisii_ATCC_43063
MVAQLVNDYEHKTIVSASTMEDALRSAQDNKVAKATEVGKLIAQRAKAAG
ITQCVFDRGGNMYHGRVAAVAEGAREGGLSL
>Bacteria_Actinobacteria_Actinobacteria_Actinobacteridae_Actinomycetales_Actinomycineae_Actinomycetaceae_Actinomyces_naeslundii_Howell_279_ATCC_12104
MTMAYSIKRGKGNPRAIARKIRHQRVRKHISGTPERPRLVVTRSNRHMVA
QVVDDTIGHTLCAASTLEEAAKGVEGHKVGAARKVGELIAERAKALGIEA
VVFDRGGNKYHGRVAAVAEGAREGGLKL
>Bacteria_Actinobacteria_Actinobacteria_Actinobacteridae_Actinomycetales_Micrococcineae_Brevibacteriaceae_Brevibacterium_linens_BL2
MAFGKKESYGKGRAAARKRRHARLRKHVSGTPERPRLSVTRSTRHVFVQV
IDDTVGKTLASASTMEADLRTLEGDKTGKAHKVGELVAQRAKEAGIEAVV
FDRGGNAYHGRVQAIAEGAREGGLAL
>Bacteria_Actinobacteria_Actinobacteria_Actinobacteridae_Actinomycetales_Micrococcineae_Micrococcaceae_Arthrobacter_phenanthrenivorans_Sphe3
MAISINKKRTNKSKSASRSRRQLRIRKRISGTAVRPRLVVNRSARHVFVQ
VVDDTIGQTVASASTLEADLRAFDGDKTAKAKRVGELVAERAKAAGIEAV
VFDRGGNKYHGRIAAVADGAREGGLSL
>Bacteria_Actinobacteria_Actinobacteria_Actinobacteridae_Actinomycetales_Micrococcineae_Micrococcaceae_Acaricomes_phytoseiuli_DSM_14247
VSLTINKKSKRQAKSTTAARGRRHLRIRKKIVGTAERPRLVVTRSARHMF
VQVVDDSKGVTVASASTLEADLRAFDGDKTAKAKRVGELVAERAKSAGVE
IVVFDRGGNKYHGRVAAVADGAREGGLTL
>Bacteria_Actinobacteria_Actinobacteria_Actinobacteridae_Actinomycetales_Micrococcineae_Micrococcaceae_Renibacterium_salmoninarum_ATCC_33209
MVLTINKNSKGKSRSAARGRRHLRVRKRITGTEARPRLVVTRSARHIFVQ
VVDDSKGVTVASASTLEADLRTFEGDKTAKAKRVGELVADRAKKAGVETV
VFDRGGNKYHGRIAAVADGAREGGLSL
>Bacteria_Actinobacteria_Actinobacteria_Actinobacteridae_Actinomycetales_Micrococcineae_Micrococcaceae_Kocuria_rhizophila_DC2201
MALVIKGKSKAAQRARRHRRVRKHIAGTALRPRLVVTRSTRHMVAQVIDD
DKGFTLVSASTMENDLRASSDDKTAKAKRIGELIAERAKAAGIETVVFDR
GGNKYHGRVAAVAEGAREGGLAL
>Bacteria_Actinobacteria_Actinobacteria_Micrococcales_Micrococcaceae_Rothia_dentocariosa_ATCC_17931
MAIKSKASQRARRHARIRKYVSGTAARPRLCVTRSSRHMFVQVIDDVKGV
TLASASTMEAELRAATDLDKTAKAKRVGELVAERAKAAGIETVVFDRGGN
KYHGRVAAVADGAREGGLAL
>Bacteria_Actinobacteria_Actinobacteria_Actinobacteridae_Actinomycetales_Micrococcineae_Micrococcaceae_Nesterenkonia_alba_DSM_19423
MAIGIKGKSKSAARSRRHLRLRKKVHGTAERPRLVVTRSSRHMVAQVVND
QESRTLVSATTMEADLRSYDGDKTAKAKKVGELIAERAKAAGIEAVVFDR
GGNKYHGRVAAVADGAREGGLKL
>Bacteria_Actinobacteria_Actinobacteria_Actinobacteridae_Actinomycetales_Micrococcineae_Yaniellaceae_Yaniella_halotolerans_DSM_15476
MSTVSIKGKGKSAARRRRHSRVRKRIHGTAVRPRLVVNRSARHIFAQVID
DEAGVTLVSASTMEADLRALDAEKTEKARKVGEIIAQRADDAGVTQVVFD
RAGHRYHGRIAAVADGAREGGLQL
>Bacteria_Actinobacteria_Actinobacteria_Actinobacteridae_Actinomycetales_Micrococcineae_Micrococcaceae_Micrococcus_luteus_NCTC_2665
MSTLKVKGKGKFNARTRRHLRVRKRISGTTVRPRLVVNRSARHMFVQVVD
DTQSRTIAYASTMEADVRALEGDKTAKAKRVGELVAERAKAAGIEAAVFD
RGGNKYHGRVAAVADGAREGGLQL
>Bacteria_Actinobacteria_Actinobacteria_Actinobacteridae_Actinomycetales_Micrococcineae_Micrococcaceae_Citricoccus_sp._CH26A
MSTLKVKGKGKYVSRTRRHLRVRKRISGTAVRPRLVVNRSARHMFVQLVD
DTRGVTLASASTMEADVRALEGDKSAKAKRVGELVAERAKAAGIEAVVFD
RGGNKYHGRVAAVADGAREGGLQL
>Bacteria_Actinobacteria_marine_actinobacterium_IMCC13023
MGQTLASASTMEADMRVVAGTKTDKATMVGKLIAERAKKAGVSEVVFDRG
GNRYAGRVAAVAAAAREEGLVL
>Bacteria_Actinobacteria_Actinobacteria_Actinobacteridae_Actinomycetales_Micrococcineae_Microbacteriaceae_Curtobacterium_sp._9128
MAIGTRTRGKSKAAAKARRHNRLRKKITGTEARPRLAVTRSARHVFVQVI
DDSKGHTLASASTMEADLRSFDGDKTAKARRVGELLAERAKTAGVEAVVF
DRGGSKYAGRVAAIADGAREGGLNL
>Bacteria_Actinobacteria_Actinobacteria_Actinobacteridae_Actinomycetales_Micrococcineae_Microbacteriaceae_Curtobacterium_flaccumfaciens_UCD_AKU
MGLLKTRGKSKAAAKARRHNRLRKKITGTEARPRLAVTRSSRHVFVQVID
DAKGHTLASASTMEADLRSFDGDKTAKARRVGELLAERAKSAGVEAVVFD
RGGSKYAGRVAAIADGAREGGLNL
>Bacteria_Actinobacteria_Actinobacteria_Micrococcales_Microbacteriaceae_Zimmermannella_faecalis_ATCC_13722
MAQQSKQAARGRRHARLRKKIEGTGARPRLNVTRSARHVFVQLIDDTKGH
TLASASTMEAELRSFEGDKTAKARRVGELLAERAKEAGVDTAVFDRGGNK
YAGRVAAIADGAREAGLNL
>Bacteria_Actinobacteria_Actinobacteria_Actinobacteridae_Actinomycetales_Micrococcineae_Microbacteriaceae_Gulosibacter_molinativorax_DSM_13485
MSHTSKQAARGRRHARLRKKITGNAQRPRLVVTRSARHVFVQLIDDAQGH
TVASASTMEADLRQFEGDKTAKARRVGELLGERAKQAGVEAAVFDRGGNK
YAGRVAAIADGAREAGLSL
>Bacteria_Actinobacteria_Actinobacteria_Actinobacteridae_Actinomycetales_Micrococcineae_Microbacteriaceae_Agrococcus_lahaulensis_DSM_17612
MGIGTRGKSKSAARGRRHARLRKKIVGTALVPRLVVTRSARHVFVQVVDD
SRGVTVASASTMEADLRAFDGDKTAKAKRVGELVAERAKAAGVESVVFDR
GGNRYAGRVAAIADGAREAGLGL
>Bacteria_Actinobacteria_Actinobacteria_Actinobacteridae_Actinomycetales_Micrococcineae_Microbacteriaceae_Leucobacter_chromiiresistens_JG_31
MAASVSRAKGRSAARVRRHTRLRKKIVGTEVRPRLVVNRSSRHVFVQVVD
DSKGLTLASASTMEADLRSFDGDKTAKARKVGELVAERAKGAGIDAVVFD
RGGSKYAGRVAAIADGAREGGLTL
>Bacteria_Actinobacteria_Actinobacteria_Actinobacteridae_Actinomycetales_Micrococcineae_Microbacteriaceae_Microbacterium_paraoxydans_DH1b
MAVKSKSDARARRHARLRKKIVGTEVRPRLVVNRSARHVFVQLVDDSKGH
TVASASTLETDLRSLDGDKTAKARKVGELLAERAKAAGVSEAVFDRGGNR
YAGRVAAIADGAREGGLAL
>Bacteria_Actinobacteria_Actinobacteria_Actinobacteridae_Actinomycetales_Micrococcineae_Microbacteriaceae_Rathayibacter_toxicus_DSM_7488
MGLGTRGKSKSAARGRRHDRLRKKVIGSAERPRLVVNRSARHVFVQVVDD
ARGTTLVSASTLEADLRAFDGDKTAKARRVGELVAERAKKAGVEAVVFDR
GGNKYAGRVAAIADGAREAGLNL
>Bacteria_Actinobacteria_Actinobacteria_Actinobacteridae_Actinomycetales_Micrococcineae_Microbacteriaceae_Curtobacterium_ginsengisoli_DSM_22003
MANNSKNAARSRRHSRLRKKIVGTAARPRLVVTRSARHVFVQVVDDAIGH
TLASASTLEADLRAFEGDKTAKARRVGALVAERAKAAGIEAVVFDRGGNK
YAGRVAAIAEGAREGGLDL
>Bacteria_Actinobacteria_Actinobacteria_Actinobacteridae_Actinomycetales_Micrococcineae_Microbacteriaceae_Humibacter_albus_DSM_18994
MSVKSKSAARDRRHSRLRKKVVGTADRPRLVVTRSARHVFVQVVDDAQGH
TLASASTLEADLRAFDGDKTAKARKVGELVAERAKSAGIEEVVFDRGGNK
YAGRVAAIAEGAREGGLSL
>Bacteria_Actinobacteria_Actinobacteria_Actinobacteridae_Actinomycetales_Micrococcineae_Microbacteriaceae_Cryobacterium_sp._MLB_32
MGLGTRGKSKSAARGRRHTRLRKKVVGTELRPRLVVTRSARHVFVQVVDD
SKGFTLASASTLETDMRTFDGDKTAKARKVGELVAERAKAAGIESVVFDR
GGSKYAGRVAAIAEGAREGGLNL
>Bacteria_Actinobacteria_Actinobacteria_Actinobacteridae_Actinomycetales_Micrococcineae_Microbacteriaceae_Glaciibacter_superstes_DSM_21135
MGLGTRGKSKSAARGRRHTRLRKKIEGTALRPRLVVTRSARHVFVQVVDD
AKGHTLASASTLETDLRTFDGDKTAKARKVGELVAERAKAAGIEAVVFDR
GGSKYAGRVAAIAEGAREGGLNL
>Bacteria_Actinobacteria_Actinobacteria_Actinobacteridae_Actinomycetales_Micrococcineae_Microbacteriaceae_Salinibacterium_amurskyense_PAMC_21357
MALGTRGKSKSAAKGRRHARLRKKVVGTEVRPRLVVTRSARHVFVQVVDD
SKGITVASASTMESDMRTFDGDKTAKARKIGEMVAERAKLAGVEAVVFDR
GGSRYAGRVAAIADGAREGGLNL
>Bacteria_Actinobacteria_Actinobacteria_Actinobacteridae_Actinomycetales_Micrococcineae_Microbacteriaceae_Clavibacter_michiganensis_subsp._michiganensis_NCPPB_382
MALGVRGKSKSAARGRRHARLRKKVEGTELRPRLVVTRSARHVFVQVVDD
SRGHTVASASTLEADMRTFDGDKTAKSRKVGELVAERAKAAGVESVVFDR
GGNRYAGRVAAIAEGAREGGLSL
>Bacteria_Actinobacteria_Actinobacteria_Actinobacteridae_Actinomycetales_Micrococcineae_Microbacteriaceae_Leifsonia_xyli_xyli_CTCB07
MALLGTRGKSKAAARGRRHTRLRKKIVGTELRPRLVVTRSARHVFVQVVD
DAQGRTLASASTMEADLRGFDGDKTAKARKVGELVAERAKSAGVEAVVFD
RGGSQYAGRVAAVAEGAREGGLNL
>Bacteria_Actinobacteria_Actinobacteria_Actinobacteridae_Actinomycetales_Micrococcineae_Microbacteriaceae_Agromyces_subbeticus_DSM_16689
MAVKTKTAARSRRHTRLRKKVVGTELRPRLVVTRSARHVFVQVVDDAAGR
TLASASTMEADLRAFDGDKTAKAKKVGELVAERAKQAGVESVVFDRGGNK
YAGRVAAIADGAREAGLNL
>Bacteria_Actinobacteria_Actinobacteria_Actinobacteridae_Actinomycetales_Micrococcineae_Microbacteriaceae_Herbiconiux_sp._YR403
MGLGTRGKSKSAARTRRHTRLRKKIEGTAVRPRLIVNRSARHVFVQVVDD
SKGHTVASASTMEADMRTFDGDKTAKARKIGALVAERAQAAGIDAVVFDR
GGSKYAGRVAAVADGAREAGLKL
>Bacteria_Gemmatiomonas_uncultured_SG8_38_2
MHKLKRKKAKGKADWRSRARQRRHARILKKIRGTEERPRLVVRRTLRHIE
AQLVDDDRGVCITGISTRAEAVQSKLGDDDRRKSTQSKLAGQLMAERAKE
RGIDRVVFDRGGYRYHGRVQAFAEGAREGGLKI
>Bacteria_Gemmatiomonas_uncultured_SMTZ_52
MSITKLRRRKAKGKADRRSLARRRRHFRILKRVRGTAERPRLVVRRTLRH
LEAQLVDDDLGVCITGISTRSKEVQAKLESDQRKVARSRVAGEIIAERAK
AKGIDRVVFDRGGYRYHGRVRAFAEGAREGGLRI
>Bacteria_Gemmatimonadetes_Gemmatimonadetes_Gemmatimonadetes_bacterium_SCGC_AB_629_I08
MIKQSKLRKSKSLQRMRRHHRVRDKIRGTEQRPRLVVFRSLKNIEGQLVN
DDLGRTLVGLSTLSEELTGFNAESKNPRVEHAHAAGKLLAERAKKQGIDT
VVFDRGGYKYHGRVKAFAEGAREGGLKF
>Bacteria_Gemmatimonadetes_Gemmatimonadetes_Gemmatimonadetes_bacterium_SCGC_AAA007_O21
MIKQSKLRKSRSLQRMRRHHRVRDKIRGTAQRPRLVVFRSLKNIEGQLIN
DDLGRTLVGLSTLSEELTGFSAESKNPRVEHAHAAGKLLAERAKKQGIDT
VVFDRGGYKYHGRVKAFAEGAREGGLKF
>Bacteria_Gemmatimonadetes_Gemmatimonadetes_Gemmatimonadetes_bacterium_KBS708
MPKIAIPKTRQEKRQRRHLRVRNTLTGTAERPRLVVFRSLKHITAQLVDD
TQGRTLFTVTSASVGEGKKTEKSAAVGKRVAERAKEAGITRVVFDRAGYK
YHGRVKAVADGAREGGLEF
>Bacteria_Gemmatimonadetes_Gemmatimonadetes_Gemmatimonadales_Gemmatimonadaceae_Gemmatimonas_aurantiaca_T_27
MAKIAIPRTNAERRKRRHLRVRKAVSGTPERPRLVVFRSLKHIYAQVVDD
VAQRTLLTVGDEGMSGTKSERALAVGKAAAEKAKAAGISKVVFDRAGYQY
HGRVKAVAEGAREGGLEF
>Bacteria_Gemmatimonadetes_Gemmatimonadetes_Gemmatimonadales_Gemmatimonadaceae_Gemmatimonas_sp._AP64
MAKIAIPRTNAEKRKRRHLRVRKAVNGTAERPRLVVFRSLKHIYAQIVDD
VTHRTLLTVGDEKMSGTKSERALAVGKAAAEKAKAAGISKVVFDRAGYQY
HGRVKAVAEGAREGGLEF
>Bacteria_Gemmatimonadetes_RIFCSPLOWO2_02_FULL_Gemmatimonadetes_71_11
VRPVRKAKTAEEQRRRRHFRVRQRLAGTPERPRLVVFRSLKHIYAHLVDD
TQGRTVLGVADSSEGVQPSGGGKVAKGFAVGMALAERAKQAGITRVVFDR
AGYAYHGRVKAVADGARKGGLEF
>Bacteria_Gemmatimonadetes_GWC2_Gemmatimonadetes_71_10
VRPVRKAKTSEERRHRRHFRVRRRVAGTPERPRLVVFRSLKHIYAHLVDD
TRGTVLMGVADQSEGVAAAGGGKVAKGFAVGQALAAKAKQAGITRVVFDR
AGYAYHGRVKAVAEGARKGGLEF
>Bacteria_Gemmatiomonas_uncultured_SG8_28
MPRLIRKPRTRAEFRLRRHLRLRKTLTGTAERPRLVVFRSLKHMYAQLVD
DRRGVTLASASDLAKGFEPAGSGKTGIAKGVGNLIAQRAKEIGITRVVFD
RGGYPYHGRVRAVAEGARDGGLEF
>Bacteria_Gemmatiomonas_uncultured_SG8_17
MRWIGKPKNRRERRYRRHVRVRKKVSGTAESPRLVVFRSLKHTYAQLVDD
SRGCTLVGVSDTSRDLVRDKAGKVGAAHAVGVLLAKRATDLGVKRVVFDR
GGYVYHGRVKAVADGAREAGLEF
>Bacteria_Gemmatimonadetes_RBG_16_Gemmatimonadetes_66_8
MRSIHAPKTRTERRYRRHLRVRKRLAGTAERPRLVVFRSLKHVYAQLVDD
DAGRTVAAANDLMKDLARDKAGKVGAAHAVGKRLAIAAREHGVKKVVFDR
AGYRYHGRVKAVADGAREGGLEF
>Bacteria_Ignavibacteria_GWA2_Ignavibacteriae_55_25
MINTNKQQRWQKKKASIRKKISGTTACPRLTVYRSGKHIYAQIIDDTSGR
TLVAASTLSKDVKEELKNASSPKDVAKLVGASTAKKALQKNIQQVVYDRN
GYLYHGRVKAVADGAREAGLKF
>Bacteria_BacteroidetesChlorobi_group_Ignavibacteria_Ignavibacteria_Ignavibacteriales_Ignavibacteriaceae_Ignavibacterium_album_Mat9_16_JCM_16511
MFKRDTKKREKIKIRVRKKIFGTTERPRLSVYRSLNQIYAQIIDDTTGKT
LVAASSLSKEILDEVKKTSGKVSKSKLVGALIAKKALENNITTVVFDRNG
FRYHGRIKAVADGAREGGLKF
>Bacteria_BacteroidetesChlorobi_group_Ignavibacteria_Ignavibacteria_Ignavibacteriales_Ignavibacteriaceae_Melioribacter_roseus_P3M
MFLKDTTRRLRKRVRIRKKIHGTPERPRLSVFKSLNHIYAQLIDDTTGAT
LAAASTLSKEIAEELKGVKGKVEKGRIVGKLLAKIATEKGITAAIFDRNG
YPYHGKVKAVAEGAREGGLKF
>Bacteria_BacteroidetesChlorobi_group_Bacteroidetes_Sphingobacteriia_Sphingobacteriales_Chitinophagaceae_Gracilimonas_tropica_DSM_19535
MNKKQQKKTERRNKIRRRIRSTIKGTAERPRLNIFKSNKYTYLQLVDDLE
GVTLAATKAETGVDNAKEAGAEIAKAAQDKGINKVVFDRSGYKYHGIVKA
AADGARDGGLDF
>Bacteria_BacteroidetesChlorobi_group_Bacteroidetes_Sphingobacteriia_Sphingobacteriales_Chitinophagaceae_Balneola_vulgaris_DSM_17893
MNKTQKTTERRNKIRRRISSTIRGTAERPRLCVYKSNANTYLQIIDDAAG
ATLAASKAPIGVDNAKKAGEDIAKLAQEKGITKVVFDRSGYKYHGIIKAA
ADGARSGGLQF
>Bacteria_BacteroidetesChlorobi_group_Bacteroidetes_Cytophagia_Cytophagales_Cytophagaceae_Sporocytophaga_myxococcoides_DSM_11118
MATKKDLRRLRIKRSIRKKISGTGVKPRLSVFRSNTGIYAQIIDDIAGKT
IISASSVELKSQKGTKSELSKSVGLKIAEKAKSNGISEVVFDRGGYLYHG
RVKALAEGAREGGLKF
>Bacteria_BacteroidetesChlorobi_group_Bacteroidetes_Cytophagia_Cytophagales_Cytophagaceae_Cytophaga_hutchinsonii_ATCC_33406
MATKKDLRRLRIKRGIRNKISGTAEKPRLSVFRSNTGISAQLIDDISGLT
LASCSSVEFKSSKGTKCEISTLVGKKIAEKAATKGIKNIVFDRGGFLYHG
RVKALAEGAREGGLAF
>Bacteria_BacteroidetesChlorobi_group_Bacteroidetes_Sphingobacteriia_Sphingobacteriales_Saprospiraceae_Haliscomenobacter_hydrossis_O_DSM_1100
MQLTKANRRRRIHNRVRKKITGTPARPRLTVFRSNKSIYAQIIDDLSGHT
IVSASSIEAAVEKSVNKSEQAKAVGKILAERAVQANISAVVFDRGGYLYH
GRVKALADGAREAGLSF
>Bacteria_BacteroidetesChlorobi_group_Bacteroidetes_Sphingobacteriia_Sphingobacteriales_Saprospiraceae_Lewinella_cohaerens_DSM_23179
MQLTKAKRRKRIHMRIRKTTRGTAQRPRLNIFRSNRYIYAQLIDDVQGQT
LAHASSFEAAVANTGNKSEQSAATGKLLAERAKTAGIETVVFDRAGYLYH
GRVKALADGAREGGLLF
>Bacteria_BacteroidetesChlorobi_group_Bacteroidetes_Sphingobacteriia_Sphingobacteriales_Saprospiraceae_Aureispira_sp._CCB_QB1
MSSKTLSSRKRVHRRIRKKISGTAARPRLSVFRSNKSIYAQLINDETATT
LVAVASKEVEAGTKMDQAKAVGRLLATKALEAGITSVVFDRSGYIYHGRI
KALADGARGERKEDGTNELLQF
>Bacteria_BacteroidetesChlorobi_group_Bacteroidetes_Sphingobacteriia_Sphingobacteriales_Saprospiraceae_Saprospira_grandis_Lewin
MTRRQRIHRRIRKKLKGTAERPRMTVYRSNSHIYVQLIDDIAGTTLVSAS
SKEDGIDGQNVNKSEKARLVGALTAKKAMEKGINTVVFDRGGYLYHGRIK
ALAEGARGAQKEDGSNELLQF
>Bacteria_BacteroidetesChlorobi_group_Bacteroidetes_Sphingobacteriia_Sphingobacteriales_Chitinophagaceae_Chitinophaga_pinensis_DSM_2588
MSTKVNRRQKIRYRIRKKSVGSSQKPRLSVFRSNSDIYVQLIDDANGVTL
AAASSRDKDIQAQKGTKSEKSKLVGAALATKAKNLGITTCVFDRGGYLYH
GRVKSVADGAREGGLQF
>Bacteria_BacteroidetesChlorobi_group_Bacteroidetes_Sphingobacteriia_Sphingobacteriales_Chitinophagaceae_Segetibacter_koreensis_DSM_18137
MDKLIKRQKIRYRIRAKVSGTAAKPRLSVFRSNAEIYAQLIDDTTGTTLA
AASSREKDIAAQTAPKVEKSKLVGSAIARKAIERGITTCVFDRGGNLYHG
RIKAVADGAREGGLQF
>Bacteria_BacteroidetesChlorobi_group_Bacteroidetes_Sphingobacteriia_Sphingobacteriales_Chitinophagaceae_Niabella_soli_JS13_8_DSM_19437
MSNAKVKRRTSIRRSIRVKISGTGQKPRLAVFRSNTDIYAQLIDDTTGVT
IAAASTKDKEIAAQAGTKSDKSKLVGAAIARKAVDLNVKNVVFDRGGYLY
HGRVKAVAEGAREGGLQF
>Bacteria_BacteroidetesChlorobi_group_Bacteroidetes_Sphingobacteriia_Sphingobacteriales_Chitinophagaceae_Terrimonas_ferruginea_DSM_30193
MSNVKAVRRQKIRFNIRKKIAGTAQKPRLSVFRSNSDIYAQLIDDDNSQT
LASASSKDKDVQAQSGNKSDKSKLVGAALARKAAELGIKDVVFDRGGYLY
HGRVKSLAEGAREGGLQF
>Bacteria_BacteroidetesChlorobi_group_Bacteroidetes_Sphingobacteriia_Sphingobacteriales_Chitinophagaceae_Niastella_koreensis_GR20_10_DSM_17620
MNTKLEQRQKIRYRIRKKVAGTAEKPRLAIFRSNSDIYAQLIDDTKGFTL
AAASSRDKDISAQKGTKTEKSKLVGQAVARKAKELGIARIVFDRGGNLYH
GRVKAVAEGAREGGLEF
>Sphingobacteriia_bacterium_RIFOXYD2_FULL_35_12
MGKLIQRQKIRYRIRKKIAGTAVKPRLSVFRSNAEIYAQLIDDDNGVTIV
AASSRDKDIAAQKVTKIEKSKMVGAAVAKKALALGLTNCVFDRGGNLYHG
RVKSVADGAREGGLVF*
>Bacteria_BacteroidetesChlorobi_group_Bacteroidetes_Flavobacteriia_Flavobacteriales_Flavobacteriaceae_Galbibacter_sp._ck_I2_15
MALSKTERRQRIKNRIRKVVSGTEARPRLAVFRSNKEIYAQLVDDVTGKT
LVAASSRDKEISSEKGTKSEIATLVGKAIGERAKSAGFETVSFDRGGYLY
HGRVKSLAEGAREAGLKF
>Bacteria_BacteroidetesChlorobi_group_Bacteroidetes_Flavobacteriia_Flavobacteriales_Flavobacteriaceae_Tenacibaculum_ovolyticum_DSM_18103
MALSKLERRQRIKYRIRKIVTGTAAKPRLSVFRSNKEIYAQLIDDVAGVT
LASASSRDKEITSGSKSEAAVAVGKAIAERATKNGVETVSFDRNGFLYHG
RVKVLAEAAREAGLKF
>Bacteria_BacteroidetesChlorobi_group_Bacteroidetes_Bacteroidia_Bacteroidales_Rikenellaceae_Rikenella_microfusus_Q_1_DSM_15922
MALNKIARRARIKMRIRKIVNGTAEAPRLTVFRSNKQIYAQLIDDKAGRT
LAAASSLDKEVAEAAKGKTKTEVAALVGKAVAAKAIAAGISSVAFDRNGY
LYHGRVKQLADAAREGGLKF
>Bacteria_BacteroidetesChlorobi_group_Bacteroidetes_Bacteroidia_Bacteroidales_Rikenellaceae_Alistipes_finegoldii_AHN_2437_DSM_17242
MSLNKIERRERIKMRIRKIVSGTAEQPRMTVYRSNKQIYVQFIDDLAGVT
MAAASSLDKEVAEAAAGKNKCEVAALVGKLAAERAAAKGISSVAFDRNGY
LYHGRVKQLAEAAREGGLKF
>Bacteria_BacteroidetesChlorobi_group_Bacteroidetes_Sphingobacteriia_Sphingobacteriales_Sphingobacteriaceae_Solitalea_canadensis_USAM_9D_DSM_3403
MASKLSRRDRIKKGIRKNIAGSTERPRLTVFRSNKGIYAQIIDDVAGKTL
VSASSLIDKVATTVTKSEQSKLVGKLIAEKAVAAGITSVVFDRNGYLYHG
RVKSLAEGAREGGLNF
>Bacteria_BacteroidetesChlorobi_group_Bacteroidetes_Sphingobacteriia_Sphingobacteriales_Sphingobacteriaceae_Pedobacter_saltans_DSM_12145
MAGKVRLSRRDRIKKGIRRRVSGSSERPRLTVFRSNKGIYAQVIDDNAGK
TLVAASSSEKDFSATGNKVDQSKEVGKKVAEKAIAAGITKVVFDRNGYLY
HGRIKSLADGAREAGLIF
>Bacteria_BacteroidetesChlorobi_group_Bacteroidetes_Sphingobacteriia_Sphingobacteriales_Sphingobacteriaceae_Mucilaginibacter_paludis_TPT56_DSM_18603
MTGKLSRRDRIKRGIRKRLSGSSERPRLSVYRSNKGIYAQIIDDISGKTL
VSASSLSKEFATTGSKSDQSVAVGKMVAEKAIAAGIKQVVFDRNGYLYHG
RVKSLAEGAREGGLIF
>Bacteria_BacteroidetesChlorobi_group_Bacteroidetes_Sphingobacteriia_Sphingobacteriales_Sphingobacteriaceae_Arcticibacter_svalbardensis_MN12_7
MSGIKLSRRERIKKGIRKRLSGSTDRPRLSVYRSNKGIYAQVIDDVTGKT
LASASSASKEFSGTGNKVEQSKAVGKLVAEKAIAAGVSLVVFDRNGYLYH
GRVKSLAEGAREAGLNF
>Bacteria_BacteroidetesChlorobi_group_Bacteroidetes_Sphingobacteriia_Sphingobacteriales_Sphingobacteriaceae_Olivibacter_sitiensis_DSM_17696
MAGNKVSRRERIKKGIRKTLHGSTERPRLSVYRSNKGIYAQIIDDVVGKT
LVSASSLSKDFSASGTKIEQSKAVGKLVAEKAKAAGISKVVFDRNGYLYH
GRVKSLAEGAREGGLDF
>Bacteria_BacteroidetesChlorobi_group_Bacteroidetes_Sphingobacteriia_Sphingobacteriales_Sphingobacteriaceae_Pseudosphingobacterium_domesticum_DSM_18733
MAGSKLSRRERIKKGIRKRLTGSSERPRLSVYRSNKGIYAQVIDDVTGKT
LVSASSSSKDFSASGTKIEQSKAVGKVIAEKAKAAGINQVVFDRNGYLYH
GRVKSLADGAREAGLDF
>Bacteria_BacteroidetesChlorobi_group_Bacteroidetes_Sphingobacteriia_Sphingobacteriales_Sphingobacteriaceae_Sphingobacterium_sp._21
MAGSKLSRRERIKKGIRKHLSGSAERPRLSVYRSNKGIYAQVIDDVTGKT
LVSASSSSKDFNASGTKSEQSKAVGKLIAEKAKAAGINQVVFDRNGYLYH
GRVKSLAEGAREGGLDF
>Bacteria_Planctomycetes_Planctomycetia_Planctomycetales_Planctomycetaceae_Zavarzinella_formosa_DSM_19928
MDAQKLKHRRQVRRSSRVRAKITGTAERPRLTVFRSSKHIYVQLIDDMKG
VTLAAADTKAKDFKTGHKSGSNIQAATDLGKILAETAKSKGITKVAFDRG
HFKYHGRLKALADAARANGLEF
>Bacteria_Planctomycetes_Planctomycetia_Planctomycetales_Planctomycetaceae_Isosphaera_pallida_ATCC_43644
MVQARRRRRQLRVRKRLFGTPQRPRLAVFRSSKHIYAQIINDVVGVTLVS
ASTLDKEIRPLLTGSGGNKPAADLVGKMVGQRAKAAGINKVCFDRRSYRY
HGRVKALADAARAAGLDF
>Bacteria_Planctomycetes_Planctomycetia_Planctomycetales_Planctomycetaceae_Singulisphaera_acidiphila_MOB10_DSM_18658
MNERKQVQARRLRRQRHVRKRIFGTPERPRLAIFRSSKHIYAQVINDQDG
TTLASASTLDSEVRGEQAYGGNKAAATAVGRKVAERAKQAGIDKICFDRR
SYKYHGRVQALADAAREAGLQF
>Bacteria_Chlamydiae_RIFCSPHIGHO2_12_FULL_Chlamydiae_49_11
MISEQKSTQVQRQRRKSRVRKKFHSHRHMRMSVFRSNTQLYVQIIDDNVG
QTIVAKSTLSKEFASLKERKARSSELGKQIGALAKAKGITHVVFDRGMYK
FHGHVALMANGAREAGLQF
>Bacteria_ChlamydiaeVerrucomicrobia_group_Chlamydiae_Chlamydiia_Chlamydiales_Chlamydiaceae_ChlamydiaChlamydophila_group_Chlamydophila_abortus_S263
MENSLFKKSEKKVRRALRVRKVLRGSSLKPRLSVVKTNKHIYVQLIDDSI
GKTLASVSTIAKSSKAAGLVKKNQGVAKALGVQIAEIGKSLQVDRVVFDR
GPFKYHGIIAMVADGAREGGLQF
>Bacteria_ChlamydiaeVerrucomicrobia_group_Chlamydiae_Chlamydiia_Chlamydiales_Chlamydiaceae_ChlamydiaChlamydophila_group_Chlamydophila_pneumoniae_AR39
MESSLCKKSLMKRRRALRVRKVLKGSPTKPRLSVVKTNKHIYVQLIDDSI
GKTLASVSTLSKLNKSQGLTKKNQEVAKVLGTQIAELGKNLQLDRVVFDR
GPFKYHGIVSMVADGAREGGLQF
>Bacteria_ChlamydiaeVerrucomicrobia_group_Chlamydiae_Chlamydiia_Chlamydiales_Waddliaceae_Waddlia_chondrophila_WSU_86_1044
MKTVEYKQNQKRKRRVFRVRKQLRGTSLKPRLCVVKSNQNIEVQLIDDNK
GITLASTSTRSKDLKNTEFNKCNKESARKLGEIIAERAVKQNVKEVVFDR
GAHKYHGILKELADAAREAGLKF
>Bacteria_ChlamydiaeVerrucomicrobia_group_Chlamydiae_Chlamydiia_Chlamydiales_Parachlamydiaceae_Parachlamydia_acanthamoebae_UV7
MGSELRIQTIRKKRTMRIRKKIHGTSVEPRLCVVKSNKHLQVQLINDDAG
VTLGSVATFSKEYRGSEFGKKSKQAARKLGEHIAKIASEQNIKAAKFDRG
PAKFHGVLAELKDAAVAAGLKC
>Bacteria_ChlamydiaeVerrucomicrobia_group_Chlamydiae_Chlamydiia_Chlamydiales_Parachlamydiaceae_Neochlamydia_sp._S13
MINITKKRHKLRIKRALRVRKKIHGTSEKPRLCVVKTNKHIQVQLIDDDN
HVTIGSAATFSNEFKNTEFARKNKLSAAKLGEKIAQIAQKNNIKEIVFDR
GPFKYHGILAALAEAARSAGLQF
>Bacteria_ChlamydiaeVerrucomicrobia_group_Chlamydiae_Chlamydiia_Chlamydiales_Parachlamydiaceae_Candidatus_Protochlamydia_amoebophila_UWE25
MINQANKTAKLRVKRAVRVRKHLRGTGLKPRLCVVKSNSHIQAQLIDDET
GTTLGGTATFAKEYRNTEFCKKNKASARKLGEQIAEIAKSKNIKEVVFDR
GPFKYHGILAELANAARAGGLQF
>Bacteria_Chlamydiae_Chlamydiia_Chlamydiales_RIFCSPLOWO2_02_FULL_Chlamydiae_49_12
MDMNLKKREIRRARRKQGVRRRIRGTSEKPRLNVLRSNKHLFAQLIDDEN
RTVIAGVGTMGKNSPFGKKSKDAAHKIGVRIAEIAKEKKIMKAVFDRGYY
KFHGLIAEIARGARETGLTV
>Bacteria_Chlamydiae_Chlamydiia_RIFCSPHIGHO2_12_FULL_Chlamydiae_27_8
MFNNLKKRKISRERRVFRVRKKTKGSESKPRLTIFKSNRHLFAQIIDDEN
HKTICAAGTSSKKDIKNKSKENAKLLGEKIASMAKTNNIENVVFDRGRYK
YHGVIHEFAQGAREAGLKF
>Bacteria_Chlymidae_uncultured_SMTZ_39
MDKKKKKTIERRVLRVRKKLKGKKDRPRLSIFKSNKNIYAQIIDDEKQIT
LVSVGSFSEKKMKLKDIASMLGKKLAKLAKEKKIKRVVFDRGRYKYHGII
TVFAEAARNEGLQF
>CG10_big_fil_rev_8_21_14_0_10_Chlamydiia_35_9
MLSELRRSKQVRIKRKMRVRKKVKGAGQKIRLCVTKSNKNIYAQLIDDKN
SRTLFGVGTQSKNLKLSKNKESAKQIGLKIAEFAKQNNIENVIFDRGSFK
FHGVIAELANSAREAGMQF*
>Bacteria_Chlamydiae_Chlamydiia_RIFCSPLOWO2_02_FULL_Chlamydiae_45_22
MDNSKKKRKKSRAMRVMRVRKALRGSAQRPRFSVSKTNAHIYAQIIDDEN
GVTLVGLGTQSKTFSMKERSKHSARELGKQVAELAKQKSIETVIFDRGRY
KYHGIVAALADGAREAGLQF
>Bacteria_Chlamydiae_Chlamydiia_RIFCSPHIGHO2_12_FULL_Chlamydiae_49_9
MDNSQKKRNRARKSRVFRIRKKLEGTAEKPRLSVSKTNSHIYAQLIDDEK
SLTLAGVGTQSKSNKDTSFNKKSKEAARHIGKQIAELAKAKNVHSVIFDR
GRCKFHGVIAELANSAREAGLQF
>CG10_big_fil_rev_8_21_14_0_10_Chlamydiia_42_34
MDKSKKNRNRARIKRVFRVRKKLHGSAERPRLSVSKTNCHIYAQLIDDDN
SVTLAGFGTLSKTSTVKRKSKETAREIGKQIAELAMKRNINSVIFDRGRY
KFHGIVAELANGAREAGLQF*
>Bacteria_Lentisphaerae_GWF2_Lentisphaerae_57_35
MRLRQKVRGTSERPRMCVFISNKHMYVQFVNDDAAFTLATVSTLSGELKE
AGKINVDTARKLGTLAAKVALEKGLNDVVFDRGGFAFHGRIKALADAARE
AGLKF
>Bacteria_Lentisphaerae_RIFOXYC12_FULL_Lentisphaerae_60_16
MSGRGKYERRVIRHYRIRKRVNGTEARPRLSIFLSNRQMYVQFIDDVAGV
TLAAASTGTQDKGHNVAGAVALGKCAADAARAKGIQDFVVDRGGFKYHGR
LKAIVEALRAAGIGAGSNKET
>Bacteria_Lentisphaerae_RifOxyA12_full_Lentisphaerae_48_11
MKSDSRKDRRVLRHLRIRAKIRGTAERPRMAIMVSNKHIHVQFIDDDKGV
TIVSVSTKGHEDNKNMASATLLGKRAVDVALGKGIKQAVVDRGGFRFTGR
VKAVVDVAVKAGLVAGTVATTEEK
>Bacteria_Lentisphaerae_RIFOXYB12_FULL_Lentisphaerae_65_16
MATLTKKEARHRRHRRLRAKISGTAEVPRMSVCRSANHMYVQFIDDVRQA
TLVSASTLTAAFKGTGKKVNLEGASVLGQMAAERAQAASIKRVVFDRGGF
KYQGCVKALAEAARKAGLEF
>Bacteria_ChlamydiaeVerrucomicrobia_group_Lentisphaerae_Lentisphaerales_Lentisphaeraceae_Lentisphaera_araneosa_HTCC2155_unfinished_sequence
MSTKTTKQQRKRRHWHIRSKVTGTADKPRMAVSRSLNHISVQFIDDVAGK
TLASASTKDKAFEGNNTQAGNKEGAALVGKIAAENAKTAGISKVVFDRAG
FRFHGRVKELADAAREAGLEF
>Bacteria_Lentisphaerae_GWF2_Lentisphaerae_38_69
MGKLNKVEARQRRHMRLRQKIAGTADRPRMAVFASCKHIYVQFIDDNAGK
TIASASTNTEEFKKTGEKVNAKGAEVLGTIAAAAAKAAGISEVVFDRGGF
SFHGKLKALADSARKSGLKI
>Bacteria_Lentisphaerae_GWF2_Lentisphaerae_50_93
MRLRKILAGTAQRPRLALNLTSKHIYAQFIDDDSGKTLASVSTLSKEFRD
LKARPNMDGAKQLGTIAAEKAVAAGIKSIVFDRGGYKYHGRVKALADAAR
SGGLQF
>Bacteria_Lentisphaerae_GWF2_Lentisphaerae_49_21
MSTYKTKKEQRMRRHNRLRKILSGTAQKPRLAVNFSSKHIYAQLIDDDSG
KTIVSASSLCEEFRKTNAKTNLEGAKQLGKLAADKAVAAGIKSIVFDRGG
YKYHGRVKAFADAARSGGLQF
>Bacteria_Lentisphaerae_GWF2_Lentisphaerae_45_14
MAMYKTKKEKIRRRHMRIRKKISGSASIPRFNVHVSANHIYIQFIDDVSG
RTLAAASSLDPQFKEAKVGKGVAGAEILGKLAAERAMQAGISAVVFDRGG
FRFHGKVKALADSARKTGLKF
>Bacteria_ChlamydiaeVerrucomicrobia_group_Lentisphaerae_Lentisphaeria_Victivallales_Victivallaceae_Victivallis_vadensis_ATCC_BAA_548
MAVIDKKVQRARRHARIRKKISGTAERPRFCVSITTNHIYCQFIDDVNGR
TLAMTSSLDPKFKAENARPNMAGAVLLGKLAAEAAKAANVTEVVFDRCGY
KYHGRMKAIAETARENGLKF
>Bacteria_Lentisphaerae_GWF2_Lentisphaerae_44_16
MSIYKTKREKRERRHMRLRQKISGSSERPRFSVNFTQNHIYVQFIDDDKG
NTLASVSTLSGEFKGTKAKANLAGAEILGKIAGEKAVAAGIKAVVFDRGG
FRYHGRVKALAEAVRKSGLKF
>Bacteria_Lentisphaerae_GWF2_Lentisphaerae_52_8
MFSKYVTKKERRVRRHLRLRKKVAGTTERPRLCVSITTNNMYVQVIDDVK
GSTLVSTSTLDPKFKEQQGKPNMAGAQLLGKIVAERAIQAGITEVVFDRG
GFRYHGRVKAIAETARSAGLKF
>Bacteria_Verrucomicrobia_Opitutae_RIFCSPLOWO2_12_FULL_Verrucomicrobia_64_8
MNTIRKAQLLQKRKWRIRQKVAGTAARPRLSVKFSERHIYAQAVDDDSAT
TLVFLSSLDPELRPKILKANLAGAKALGVAFAAKAKAAGLGQVVFDRNGR
PYHGKVKVFADAAREGGLVL
>Bacteria_ChlamydiaeVerrucomicrobia_group_Verrucomicrobia_Opitutae_Opitutales_Opitutaceae_Opitutus_terrae_PB90_1
MNTIRKADLLQKRRWRIRKKVQGTAARPRLAVRFTAKHIYAQAINDDAGS
TLVFLGTLDPELRGKKLAANLAGAKVLGTAFAAKAKAAGIGAVVFDRAGA
RYHGKVKTFADAAREGGLKF
>Bacteria_ChlamydiaeVerrucomicrobia_group_Verrucomicrobia_Opitutae_Opitutales_Opitutaceae_Opitutaceae_sp._TAV2
MKNTILKAELLQKRRWRIRKKVKGTSARPRLAVKFSGKNIYAQAINDDSA
TTLVFLSSLDPALRKQKVAANLAGAKSLGLAFAAKAKAAGVESVVFDRAG
APYHGKVKVFADAAREGGLSF
>Bacteria_ChlamydiaeVerrucomicrobia_group_Verrucomicrobia_Opitutae_Opitutales_Opitutaceae_Opitutaceae_sp._TAV5
MSTIRKADLLQKRRWRIRKKVKGTSARPRLAVRFSAKNIYAQAINDDTAT
TLVFLSSLDPELRKQKVAANVAGAKALGVAFAAKAKAAGIESVVFDRSGA
PYHGKVKVFADAAREGGLSF
>Bacteria_ChlamydiaeVerrucomicrobia_group_Verrucomicrobia_Opitutae_Puniceicoccales_Puniceicoccaceae_Coraliomargarita_akajimensis_DSM_45221
MKLEKKKSLLQKRRWRIRKKVKGTAERPRLAVHFSNKHIYAQCIDDLKGH
TLVYVSSLAKDSDAKANGEGATALGKLIAEKAKAAGIESVIFDRSGRRYH
GCVKTFAEAAREGGLQF
>CG1_02_FULL_Verrucomicrobia_43_26
MNIKRKKKTVQRRRMRIRRKIKGTESKPRLSLRFSHEHIYAQCINDDVDN
GGKTLVYLSTLDKDLKSDDIGPNKEGAAKFGKIFGEKASKSGITDVVFDR
GGRRYHGKVKEFADAARASLKF*
>Bacteria_Verrucomicrobia_Opitutae_GWF2_Verrucomicrobia_51_19
MNKVELKKTLLQKRCWRIRKKVAGTAERPRLSLRLSNKHMYAQCVDDTEG
KTLFALSSLAKDLRSQNLKPNMDGVVAFAKLFGEKAKTAGVQTIVFDRGG
RRYHGTVKAFADTVREAGLLF
>Bacteria_Verrucomicrobia_Verrucomicrobiae_GWF2_Verrucomicrobia_62_7
MRPLSKKEFIERRHKRLRQKVRGTPARPRLAVSFTSKNIYAQVIDDIAGK
TLVSASTLDKSFGAKKPKANKEGAIVIGKAIGQRAIEKGIKAVVFDRGGY
RYLVSEKGKNRVASLADAAREAGLKF
>Bacteria_ChlamydiaeVerrucomicrobia_group_Verrucomicrobia_Verrucomicrobiae_Verrucomicrobiales_Verrucomicrobia_subdivision_3_bacterium_Ellin514
MRTEKKQRLEQLRRWRIRKKVVGTKDRPRMSVCFSNQNIYVQFIDDSAGV
TVAAASTMSKATPNREKLAANVDSAKSIGTLAAQAAQGKGIKSVVFDRGS
KRYHGKVKALADAAREAGLQF
>Bacteria_ChlamydiaeVerrucomicrobia_group_Verrucomicrobia_unclassified_Verrucomicrobia_Methylacidiphilales_Methylacidiphilaceae_Methylacidiphilum_infernorum_V4
MENNRIEDMKKTRLDARKVRHLRIRKKVFGSPERPRLSVYFSNNHIYAQL
INDEEGRTLAFASTMEKAFSGLKPNIEGATKIGEAIAKRALEKKIKKVVF
DRGGFLYHGKVKALADSAREQGLEF
>Bacteria_ChlamydiaeVerrucomicrobia_group_Verrucomicrobia_Spartobacteria_Chthoniobacter_flavus_Ellin428_unfinished_sequence
MATPKINPLKLRHQRLRKKVAGTPQRPRLAVHFSGKNIYAQVIDDEAGKT
LASANTTEKELSDKARANVETAIKIGKIVAERAKAKNVSKVVFDRGGFIY
HGKVKALADAARESGLEF
>Bacteria_Verrucomicrobia_Verrucomicrobiae_RIFCSPHIGHO2_12_FULL_Verrucumicrobia_41_10
MPATSSRQLRHRRLRKKVSGTAERPRLAIHFSGHHITAQVIDDHTGLTLA
SVHTTEEQFRKEKESRPNVVTSIKVGKLIAERGLAKKIKKIVFDRGGFNY
HGKVKALADAARAAGFEF
>Bacteria_ChlamydiaeVerrucomicrobia_group_Verrucomicrobia_Verrucomicrobiae_Verrucomicrobiales_Verrucomicrobiaceae_Verrucomicrobium_spinosum_DSM_4136_unfinished_sequence
MATIKRKAIRRLVHARIRKTLRGTAERPRLAVHFSNQRVYAQLINDDEGK
TIVSASTIEAALASKAANVANATKVGEAIAERALEKNITSVVFDRGGFFF
HGKVKALADAARAKGLQF
>Bacteria_ChlamydiaeVerrucomicrobia_group_Verrucomicrobia_Verrucomicrobiae_Verrucomicrobiales_Verrucomicrobiaceae_Akkermansia_muciniphila_ATCC_BAA_835
MSTINRKAIRAKVRRRIRRKVSGTASRPRLAVYFSNRHVYAQIIDDTVGR
TICSASTADASIADPSKLANCATATKVGNLIGERAKAANVTEVVFDRGGF
KFCGKVKALADAARETGLKF
>Bacteria_ChlamydiaeVerrucomicrobia_group_Verrucomicrobia_Verrucomicrobiae_Verrucomicrobiales_Verrucomicrobiaceae_Rubritalea_marina_DSM_17716
MSKLNRKSVRQRIHNRIRKKVSGTAERPRLAINYSNQHIYVQVIDDVAGN
TITAASSLDKSIEGAASNVATAAKVGALLAERAKEKNIEAVVFDRGGHLF
HGKVKALAEAAREAGLKF
>Bacteria_ChlamydiaeVerrucomicrobia_group_Verrucomicrobia_Verrucomicrobiae_Verrucomicrobiales_Verrucomicrobiaceae_Rubritalea_marina_DSM_17716_SAORIC_165
MSKLNRKSVRQRIHFRIRKKVMGTAERPRLAVNYSNQHLYVQVIDDEAGN
TLTAASSLDKSIEGAASNVATAAKVGALIAERAKEKNIEAVVFDRGGHLF
HGKVKALAEAAREAGLKF
>Bacteria_ChlamydiaeVerrucomicrobia_group_Verrucomicrobia_Verrucomicrobiae_Verrucomicrobiales_Verrucomicrobiaceae_Rubritalea_marina_DSM_17716_SAORIC_165
MSKLNRKSVRQRIHFRIRKKVMGTAERPRLAVNYSNQHLYVQVIDDEAGN
TLTAASSLDKSIEGAASNVATAAKVGALIAERAKEKNIEAVVFDRGGHLF
HGKVKALAEAAREAGLKF
>Bacteria_FibrobacteresAcidobacteria_group_Acidobacteria_Holophagae_Holophagales_Holophagaceae_Geothrix_fermentans_DSM_14018
MANSINIRRDKTKARIRGRVSGTPERPRLTIYKSLKRIYVQAVDDTKGIT
LASASSLEKDLRASLKNGANIEAAKAVGASIAARLKEKGITAVVFDRNGY
VYHGRVKALADSAREAGLQF
>Bacteria_FibrobacteresAcidobacteria_group_Acidobacteria_Holophagae_Holophagales_Holophagaceae_Holophaga_foetida_TMBS4_DSM_6591
MSNDLKLRRQKTKTRIRGRISGTTERPRMTIFKSLKRIYVQVVDDSKGIT
LASASSLEKEIRGTIQNGANIEAAKVVGARIAARLIEQGIKAVVFDRNGY
VYHGRVKALADSAREAGLQF
>Bacteria_Acidobacteria_RBG_16_Acidobacteria_64_8
VAAASLEPALRGRLSGGCGNKAAARLVGETVAERALARGIQAVVFDRGGF
IYQGRVKELAEAARAKGLKF
>Bacteria_FibrobacteresAcidobacteria_group_Acidobacteria_unclassified_Acidobacteria_Thermoanaerobaculum_aquaticum_MP_01
MARYEDRKSRRRRIHWRIRKVVHGTPERPRLVVYRSLNHVYAQVVDDVAG
KTLVAASTLEKELRQGLSHCGNKQAARVVGRAIAERAKEKGITTVVFDRA
GFRYHGVVKELADAAREAGLHF
>Bacteria_Acidobacteria_RBG_13_Acidobacteria_68_16
MAQIRDRKQRRHRIHLRIRKVVSGTAERPRLVVFRSLSNVYAQLIDDARG
ATLVAASTIDKDLRGTLKQFGNRAAGRAVGKAIADRARDKGITEVVFDRA
GFHYHGVVKELADAAREAGLKF
>Bacteria_Acidobacteria_RBG_16_Acidobacteria_70_10
MRLKTKTDIRRRIRVRIRKRIHGTPARPRLAVFRSQTHIYAQVIDDAAGR
TLCAASSLDKELRGELRRGGTLAAARQVGALIAGRAKEKGVAAVVFDRGG
FQYHGRVKALADAARGAGLKF
>Bacteria_Acidobacteria_RIFCSPLOWO2_12_FULL_Acidobacteria_66_10
MQIKTKEDRRDRIKFRIRKRMTGSAEKPRLSVFRSVAHIYVQVIDDRSGQ
TLASASTVEPTVKGKMAKGVAGGNIKGAEMVGTTIAERLKEKGITKVVFD
RNGFLYHGRVRAVAEAARSAGLEF
>Bacteria_Acidobacteria_RIFCSPLOWO2_02_FULL_Acidobacteria_67_21
MKIKTKEDRRDRIKYRIRKRVRGTEARPRLTVYRSVAHVYVQVVDDMTGR
TIASASSLEPKTSAAFPTQARGGNIAGAQAIGKTIAQRLLEKGVTRVVFD
RNGFLYHGRVKAVADAAREAGLEF
>Bacteria_Acidobacteria_RIFCSPLOWO2_02_FULL_Acidobacteria_68_18
MKIKTREDRRTRIKYRIRKRVHGTDAHPRLTVYRSLAHIYVQVVDDMTGR
TIASASSVEPAVRGAFGTQAKGGNMAGAQAIGKTIAARLLDKGITRVVFD
RNGFLYHGRVKAVADAAREAGLEF
>Bacteria_Acidobacteria_RIFCSPLOWO2_12_FULL_Acidobacteria_66_21
MKIKTTKDRRTRIALRQRKRIAGTPERPRLRVFRSVSHIYAQVIDDMTGT
TIASAASTEPAVKGAMGGGARPGNRLGAQALGKTIAERLIAKGIKQVVFD
RGGFLYHGRVRAVAEAAREAGLEF
>Bacteria_Acidobacteria_RBG_16_Acidobacteria_68_9
MKFKTKKDRRERIRLRQRKRLFGTSERPRLAVFRSLSNLHAQVIDDLAGR
TIVSASSVEPAVKAQLSEAVRAGNKAGAQVLGKVLAERLLAKGIGQVVFD
RGGVLYHGRVRALAEAAREAGLKF
>Acidobacteria_bacterium_RBG_16_68_9
MKFKTKKDRRERIRLRQRKRLFGTSERPRLAVFRSLSNLHAQVIDDLAGR
TIVSASSVEPAVKAQLSEAVRAGNKAGAQVLGKVLAERLLAKGIGQVVFD
RGGVLYHGRVRALAEAAREAGLKF*
>Bacteria_Acidobacteria_RIFCSPLOWO2_12_FULL_Acidobacteria_65_11
MKIKTKADRRHRIHLRQRKRIMGSKDRPRLSVFRSVSHVYAQVIDDMTGR
TLVSASSVEGSLKDRFAKSVRGGNVKGAEEVGKAIAERSIEKGITRVVFD
RSGFLYHGRIRAVADAARK
>Bacteria_Acidobacteria_RIFCSPLOWO2_02_FULL_Acidobacteria_65_29
MKITTKADRRRRIQLRQRKRIMGTVERPRLSVFRSITHIYAQVIDDLSGK
TLVSASSVDAALKGAFTDGIGGGNVKGAEAIGKAIAERSIEKGITRVVFD
RSGFLYHGRIRAVADAARKAGLQF
>Bacteria_Acidobacteria_RIFCSPLOWO2_12_FULL_Acidobacteria_67_14b
MKIRTKDDRRVRIQLRQRKRISGTTARPRLSVFRSVTHIYAQVIDDLSGT
TLASASSVEPTLRGTFEKGVRGGNLKGAEAVGQAIAKRSKDKGITRVVFD
RSGFLYHGRIRAVADAARKAGLEF
>Acidobacteria_bacterium_RIFCSPLOWO2_12_FULL_67_14b
MKIRTKDDRRVRIQLRQRKRISGTTARPRLSVFRSVTHIYAQVIDDLSGT
TLASASSVEPTLRGTFEKGVRGGNLKGAEAVGQAIAKRSKDKGITRVVFD
RSGFLYHGRIRAVADAARKAGLEF*
>Bacteria_Acidobacteria_RIFCSPHIGHO2_01_FULL_Acidobacteria_67_28
MRAPRAHVGRARKPVAKITRAEHRERIHRRLRQRVEGRPARPRLSVFRSH
QHIYAQIVDDAAGRTLVSASSRDKQLRAALAYGGNAAAAKAVGKALGERA
RQAGLTQVVFDRGGYKYHGRVKALAEAAREAGLQF
>Bacteria_Acidobacteria_RIFCSPLOWO2_02_FULL_Acidobacteria_59_13
MISQAIRKQVRKRVHLRIRRKVRGMPEHPRLNVFRSLKHIYAQIVDDTQG
QTLVAASSLEKAIPAKSGGNLVGAREVGKLVAQRAIEKGVRQVAFDRGGY
IYHGRVKALADAAREAGLEF
>Bacteria_Acidobacteria_RIFCSPLOWO2_12_FULL_Acidobacteria_54_10
MIQEVNRNRARKKVHVRIRKKIRGTPERPRLNVFRSLQHIYVQVINDIQG
VTLVAANSNESDIAKSAGGNLSGAQAVGKLIAQRAMEKGILKVSFDRGGY
RYHGRVKALADAAREAGLQF
>Bacteria_Acidobacteria_RIFCSPLOWO2_12_FULL_Acidobacteria_59_11
MIQKPIRNQARKRIHLRIRKKIQGTPERPRLNIYRSLQHIYTQVIDDTRG
CTLVAASSVEKGFPGGAGGNITGGREVGKLIAQRALAKGIQKVAFDRGGY
RYHGRIKALAEAAREAGLQF
>Bacteria_Acidobacteria_RIFCSPLOWO2_02_FULL_Acidobacteria_61_28
MFTPIARNKVRKRVHERIRKGLAGTDERPRLNVFRSLQHVYAQVVDDTRG
STLVAASSLDKDFPLPGGGNVAAAREVGKLIAQRSLEKGIRQVAFDRGGY
RYHGRVKALADAAREAGLQF
>Bacteria_Acidobacteria_RIFCSPLOWO2_12_FULL_Acidobacteria_60_22
MKEQIPRNQTRKRIHLRIRKKLRGTVERPRLNIFRSLKHIYAQVVDDARG
CTLAAAGSLDKDFPLRGGGNVAAAREVGKGIAQRALEKGIKQVAFDRGGY
RYHGRIKALAEAAREAGLQF
>Bacteria_FibrobacteresAcidobacteria_group_Acidobacteria_unclassified_Acidobacteria_Bryobacter_aggregatus_DSM_18758
MKSQVNRDEVRRRIHTRIRKRVKGTAERPRLAVFRSLNHIYAQVIDDRTG
HTLASASSAEKSSTVKSGGNIDAAKAVGALVAERAKAAGVASVVFDRGGF
LYHGRVKALADAAREGGLQF
>Bacteria_FibrobacteresAcidobacteria_group_Acidobacteria_Solibacteres_Solibacterales_Solibacteraceae_Solibacter_usitatus_Ellin6076
MIRKIEKKEIRNRIHRRIRRKLSGTAERPRLAVFRSVAHIYAQVIDDAQG
QTLVSASSVDKDGKSKGGNVAAAKAIGKLVAERAKEKGIKSVVFDRGGYQ
YHGRVKALADAAREAGLEF
>Bacteria_FibrobacteresAcidobacteria_group_Acidobacteria_Acidobacteriia_Acidobacteriales_Acidobacteriaceae_Candidatus_Koribacter_versatilis_Ellin345
MIIKEAKDAKRGRVHSRIRKKMEGTPERPRLNVYRSTNHLYVQVIDDSKG
ATLVAANTLEFGEAKEGKRPTGGNLSAAKQLGKAIAERAKQKGINKVVFD
RGGYLYHGRIKALADAAREGGLEF
>Bacteria_FibrobacteresAcidobacteria_group_Acidobacteria_Acidobacteriia_Acidobacteriales_Acidobacteriaceae_Acidobacterium_capsulatum_ATCC_51196
MIPQIQRNVIRQRVHTRIRERIQGTTERPRLNVYRSLNHIYAQIIDDTQG
RTLVSASTIADKIKTGGNVAAAKEIGKLVAQRAVDKGIKKVVYDRGGYLY
HGRIKALADAAREAGLEF
>Bacteria_FibrobacteresAcidobacteria_group_Acidobacteria_Acidobacteriia_Acidobacteriales_Acidobacteriaceae_Edaphobacter_aggregans_DSM_19364
MITPRKRDVIRKRVHTRIREKLAGTAERPRLNVYRSLDHIYTQLIDDTSG
VTLASASTLTKKGEAKKTGGNVAAAVEVGKLIAERAQEKGIKKVVFDRGG
YLYHGRIKALADAAREAGLEF
>Bacteria_FibrobacteresAcidobacteria_group_Acidobacteria_Acidobacteriia_Acidobacteriales_Acidobacteriaceae_Acidobacterium_sp._MP5ACTX8
MINLRKRNDIRQRVHFRIRAKISGTAERPRLNVYRSLNHIYTQLIDDATG
TTIVSASTISKKGEGKTAGGNVEAAKTVGKLIAERAQEKGIKKVVFDRGG
YLYHGRIKALADAAREAGLEF
>Bacteria_FibrobacteresAcidobacteria_group_Acidobacteria_Acidobacteriia_Acidobacteriales_Acidobacteriaceae_Terriglobus_saanensis_SP1PR4
MLTKIKRNTVRQRVHKRVRAKVSGTEQRPRLNVYRSLNHIYTQLIDDATG
ATIVAASTIVKKGEEKTSGGNIDAAKAVGKLIAERAQEKGIKKVVFDRGG
YLYHGRIKALADAAREAGLEF
>Bacteria_Nitrospirae_Nitrospira_Nitrospirales_Nitrospiraceae_Candidatus_Magnetobacterium_sp._MYR_1
VKNEKLYLRQKRHDRVRKKVEGTPQRPRLSVYKSLNHMYAQLINDTEGVT
LVCASTLEKPLRTETGHKGNVVAAKKVGTLLAQKAKEKGITKVVFDKGGF
KYHGRVKALADAARESGLEF
>Bacteria_Nitrospirae_Nitrospira_Nitrospirales_Nitrospiraceae_Thermodesulfovibrio_yellowstonii_DSM_11347
MRDKTELRDRRRQRIRKKVFGTSERPRLCIFRSLNHIYAQIIDDTKGHTL
VAASTLDKELKDLKGHKGNKEFAKKVGELIAERAIKLGITKVVFDRAGYK
YHGCVKALADAARERGLQF
>Bacteria_Nitrospirae_GWB2_Nitrospirae_47_37
VNIKESARKRRHARLRKKVFGTAERPRLSVCRSLNNIHVQLIDDTKGRTI
VAASTVDKDIKTEKGHKGNSASAKKIGGMLASKALKAGIKSVVFDRGGYR
YHGCVKALADAAREGGLEF
>Candidatus_Rokubacteria_bacterium_RIFCSPLOWO2_02_FULL_71_18
MIIKERRVSRDIRHRRLRRYVRGSASRPRLAVFRSLNHIYAQLVDDDAGR
TLLAVDSRNEAFRAQHTTGGNVVAAKAVGELLAQKAKAAGIERVVFDRGG
YKYHGRVKALADAARAGGLVF*
>Candidatus_Rokubacteria_bacterium_GWC2_70_16
MLTSHKVEGRKIRHVRIRRAVRGTPARPRLTVFRSLHHIYAQIVDDVSGR
TLVAVDSRAPEFREKMKSGGNVAAAKLVGELLAQRARAKGVSAVVFDRGG
YQYHGRVKALADAARAGGLTF*
>Candidatus_Rokubacteria_bacterium_RIFCSPLOWO2_02_FULL_68_19
VLTSVKVEGRKIRHLRVRQRVRGTAARPRLSVFRSLKHIYAQLIDDEAGK
TLVAVGSRSPEFSEKLKTGGNAAAAKLVGELVAQKAKAHGIERVVFDRGG
YQFHGRVKALAEAARAGGLQF*
>Candidatus_Rokubacteria_bacterium_RIFCSPHIGHO2_02_FULL_69_13
VLTSVKVEGRKIRHLRVRQRVRGTAARPRLSVFRSLKHIYAQLIDDEAGK
TLVAVGSRSPEFSEKLKTGGNAAAAKLVGELVAQKAKAHGIERVVFDRGG
YQXXXRVKALAEAARAGGLQF*
>Bacteria_CP_Rokubacteria_13_2_20CM_2_Rokubacteria_64_8
MIIKDRRASRNLRHDRLRRHVRGSAGRPRLAVFRSLNHIYAQVIDDDAGR
TIVAVDTRSKEFRQGHKTGGNVAAAKVIGELLGQRAKAQGIERVVFDRGG
YKYHGRVKALAEAARAAGLVF
>Bacteria_CP_Rokubacteria_13_1_40CM_Rokubacteria_69_27
MIIKDRRASRDLRHQRLRRRLRGSTGRPRLAVFRSLSHIYAQLVDDESGR
TVVAADSRSKEFLARHKTGGNIAAAKAVGALLAERAKARGIERVVFDRGG
YQYHGRVKALAEAARAGGLVL
>Bacteria_CP_Rokubacteria_13_1_20CM_4_Rokubacteria_70_14
MITKERRVARDLRHRRVRRYVRGSAARPRLAVFRSLNHIYAQLIDDDAGR
TLLAVDSRSKAFRAEHRAGGNIAAAKVVGALLAQHAKGRGIERVVFDRGG
YKYHGRVKALADAARAGGLVF
>Candidatus_Rokubacteria_bacterium_GWA2_73_35
MITKERRASRDVRHRRLRRWVRGSAARPRLAVFRSTNHIYAQLVDDDARR
TLLTADSRSKAFLAQHRTGGNVAAAKAVGEVLAQKAKAAGMERVVFDRGG
YKYHGRVKALADAARAGGLIF*
>Bacteria_Nitrospinae_RIFCSPLOWO2_12_FULL_Nitrospinae_45_22
MDRKSALKNPRNARKKRIRKKLFGTSARPRLTVYKSNKHIYAQIIDDQRG
HTLVAASSLGKEFKEQNKKGSNIGGAEIVGNLIASKALKENIERVVFDRN
GFLYHGRVKALAEAVRQKGISF
>Bacteria_Nitrospinae_RifCSPlowO2_12_Nitrospinae_39_15
MIPYNTKQRLARKARIRKKVKGTSDRPRLTVYKSMKHIYTQVVDDSAGET
LASTSTVSKEFKDRMKSAKNLEAAKLVGEIVADKLIQRGIKKLVFDRNGY
IYHGKIAAIVEKVREKGIIV
>Bacteria_Nitrospirae_RIFCSPLOWO2_12_FULL_Nitrospinae_47_7
MKHNERYRLRIARKLRVKNKVQKNKGRLRLSIFKTAKHIYAQIIDDTKRA
TLVSESTLSPTYSEAKKSCGNVAGAIWVGQMLGEKAIKQGIKEVYCDRNG
FLYTGRVKALADAVREKGVKF
>CG22_combo_CG10-13_8_21_14_all_Nitrospinae_47_10
MKVSERERLRLQRKKRVKLKVQKQMSRLRLTVFRSSKHIYAQIVDDKEGK
TLVSASTLSQNFKEQMKAGGNLKAATLVGSLIGEAAAAKGIKEVYYDRNG
FLYAGRVKALADAVREKGIKF*
>CG11_big_fil_rev_8_21_14_0_20_Nitrospinae_56_8
MKTSERQRLRERRKQRVKNHVQRNKEKLRLTVFKTAKHIYAQIINDLEGK
TLVAESTLSPGFKQQLQNGGNVKAAQLVGHLLAEKAVQQGIKEVYYDRNG
FVYTGRMKALADAVREKGIKF*
>CG11_big_fil_rev_8_21_14_0_20_Nitrospinae_45_15
MKTNARYEARLKRKQRVKKKVQRNKTKLRLTVFKSANHIYAQIIDDLQGK
TLVSESTQSPAFKEQMKYGGNVKAACLVGSLLGEKAIKEGIKEVYCDRNG
FIYAGRIGALADAVREKGVQF*
>Bacteria_Nitrospinae_Nitrospinia_Nitrospinales_Nitrospinaceae_Nitrospina_sp._AB_629_B06
MKTSNKELLRINRKRRIKKNVQKNKEKFRLTVFRSAKHVYAQIIDDRAGK
TLVAESTMSAAFREKMKNGGNTKAATLVGNLIGEKAVQQGIKEVCYDRNG
FIYAGRIKALADGVREKGVKF
>Bacteria_Nitrospinae_Nitrospinia_Nitrospinales_Nitrospinaceae_Nitrospina_sp._SCGC_AAA288_L16
MKTSTRERLRTNRKRRVKNHVQRNKEKLRLTVFRSAKHVYAQIVDDKAGK
TLVAESTMSPAFREKMKSGGNSKAAALVGSLIGEKAVQQGIKEVYYDRNG
FTYAGRIKALADGVREKGVKF
>Bacteria_Nitrospinae_Nitrospinia_Nitrospinales_Nitrospinaceae_Nitrospina_sp._AB_629_B18
MKTSTRERLRINRKRRVKNHVQRNKEKLRLTVFRSAKHVYAQIVDDKAGK
TLVAESTMSPAFREKMKSGGNSKAAALVGNLIGEKAVQQGIKEVYYDRNG
FTYAGRVKALADGVREKGVKF
>Deltaproteobacteria_bacterium_RIFOXYA12_FULL_61_11
MIRSKKXXXLKKKTGIRRKLNGTPERPRLCVFKSSRHVYAQIIDDEQRMT
LVSASTKEKEYDGVRACNKAAAIKVGELIAKRAKEKGVTTVCFDRSGYLY
HGRIKSLADSAREHGLVF*
>CG_4_9_14_3_um_filter_150_Deltaproteobacteria_63_12
MAKTSNKVLARLRRQKSIRKRLVGTTERPRLSIFRSTKHIYTQVIDDSTG
TTLAAVSSLSAGLELSGKTKKDQAKVVGEAVAKMCLERNITKVAFDRNGF
IYHGRVAAVAEGARSGGLEF*
>Anaeromyxobacter_sp._RBG_16_69_14
MAKYLTPHERRKARVRKKLSGTAERPRLSVYKSLKHMYAQIIDDTAGTTI
ASVSTGSKALKDDVKEDDKTAAAKKVGAAVAKIALDKGVKRVVFDRNGFD
YHGRVAAVAQAAREAGLEF*
>Bacteria_Proteobacteria_deltaepsilon_subdivisions_Deltaproteobacteria_Myxococcales_Cystobacterineae_Myxococcaceae_Anaeromyxobacter_dehalogenans_2CP_C
MAKHVTTREKRRARIRRKISGTELRPRLTIYKSLKHMYAQLVDDVAGKTL
VSVATTSKALKGELGDEDKTGAAKKVGEALAKAAKAKGIEQVVFDRNGFD
YHGRVEAVAAAAREAGLKF
>Bacteria_Proteobacteria_deltaepsilon_subdivisions_Deltaproteobacteria_Myxococcales_Cystobacterineae_Cystobacteraceae_Cystobacter_violaceus_Cb_vi76
MSKKLDPRLKRKDRIRRKLSGTTERPRLSVYKSLKHIYAQVVDDTTGRTL
AFASSLSKELKGNTEGDKKAEAKRVGALIAQKCKAANVDAVVFDRNGFPY
HGRIAAVADAAREGGLKF
>Bacteria_Proteobacteria_deltaepsilon_subdivisions_Deltaproteobacteria_Myxococcales_Cystobacterineae_Cystobacteraceae_Stigmatella_aurantiaca_DW43_1
MSVVDARIKRKNRIRKKLSGSSERPRLTVYKSLKHIYAQVVDDSTGKTLA
YASSLSKELKGQDEGDKKEAAKRVGKLIAEKCKVANVEAVVFDRNGFPYH
GRIAAVADAAREAGLKF
>Bacteria_Proteobacteria_deltaepsilon_subdivisions_Deltaproteobacteria_Myxococcales_Cystobacterineae_Myxococcaceae_Myxococcus_xanthus_DK_1622
MPTKIEARLKRKNRIRKKLSGTTERPRLTVYKSLKHIYAQVVDDTTGKTL
AFASSLSKDLKGQDEGDKKADAKRVGALIAQKCKAANVEAVVFDRNGFPY
HGRIAAVADAAREAGLKF
>Bacteria_Proteobacteria_deltaepsilon_subdivisions_Deltaproteobacteria_Myxococcales_Cystobacterineae_Myxococcaceae_Corallococcus_coralloides_DSM_2259
MSKTVDQRLKRKNRIRKKLSGTTERPRLSVYKSLKHIYAQVVDDSTGRTL
AFASSLSKELKGKDEGDKKADAKRVGSLIAEKCKAANVDAVVFDRNGFPY
HGRIAAVADAAREAGLKF
>Deltaproteobacteria_bacterium_RBG_16_71_12
MRKTNLGAMRKNNPKEATRVKRKIGIRKRMSGDAAAPRLTVFRSARHIYA
QLIDDANGSTLVQACTLDKALKDALKGKKKAAAAKEIGKAVAERAKAKGI
TTAVFDRNGFRYHGRIAAVADGAREAGLKV*
>Deltaproteobacteria_bacterium_RIFOXYA12_FULL_58_15
MPILVKKGASGRARRKVRIRKKVNGTAVRPRLNVFRSAKHIYAQVIDDDS
GKTLASASTVAKGVREGLSGKKTERASLVGAAIAERCKALGIETVVFDRN
GYKYHGRVKAVAEAAREAGLKV*
>Bacteria_Proteobacteria_deltaepsilon_subdivisions_Deltaproteobacteria_Myxococcales_Sorangiineae_Polyangiaceae_Sorangium_cellulosum_So0157_2
MGMKIVGRERRKLRIRKKVEGTPERPRLSVFRSSKHIYAQVIDDVSGKTL
AHASTLSKDLKGALDEDNKVEAAKKVGALIAKICKEKQIDKVVFDRNGYL
YHGRVSALAQAAREAGLDF
>Bacteria_Proteobacteria_deltaepsilon_subdivisions_Deltaproteobacteria_Myxococcales_Sorangiineae_Polyangiaceae_Chondromyces_apiculatus_DSM_436
MRIVGRERRKLRIRKNVYGGSDRPRMSVFRSAKHIYAQVIDDASGRTLAF
ASTLSKDVKSELDSEGDKVAAAKKVGALIAKICKERDISRVVFDRNGYLY
HGRVRALAEAAREAGLDF
>Bacteria_Proteobacteria_deltaepsilon_subdivisions_Deltaproteobacteria_Myxococcales_Nannocystineae_Kofleriaceae_Haliangium_ochraceum_DSM_14365
MAGHKKIRNPRDRKRLRRKASIRKRIRGTAERPRLSVFRSAKHIYVQAVD
DDANQVLASASDMQKSLAAEGPKKQRAHAIGMAIGKLLLEKNVSQAVFDR
NGFIYHGRVKEVAEGAREAGLKF
>Bacteria_Proteobacteria_deltaepsilon_subdivisions_Deltaproteobacteria_Myxococcales_Nannocystineae_Nannocystaceae_Nannocystis_exedens_ATCC_25963
MPSPKEQIRLRRKASIRKRVHGTTERPRLSVFRSAKHIYAQVIDDSTSAT
LVASSSLAKDVAAESEKTKRELAELVGTAIAKACLAKGITKVVFDRNGYI
YHGRVKALADGARAGGLDF
>Bacteria_Proteobacteria_deltaepsilon_subdivisions_Deltaproteobacteria_Myxococcales_Sorangiineae_Sandaracinaceae_Sandaracinus_amylolyticus_DSM_53668
MSKKDKNEARARRKKSIRKRIAGTEERPRLSVYRSNKHIYAQVIDDTDSR
SILLVSDLTKALAAELEAAKAAPAETQETEEGTSPDGAKMRRARVVGTAV
AKACLDKGIKKVVFDRNGYLYHGRVRALAEAARAAGLDF
>Bacteria_Proteobacteria_deltaepsilon_subdivisions_Deltaproteobacteria_Myxococcales_Nannocystineae_Nannocystaceae_Plesiocystis_pacifica_SIR_1_unfinished_sequence
MAKKNKIQARLRRKKSIRRRITGSAERPRMSVFRSNKHIYVQVIDDDAAK
SLLTVSDLGKDLNTELEACESKVDRAKVVGRAAAKACLDKGITKVVFDRN
GYLYHGRVSALADAAREAGLQF
>Deltaproteobacteria_bacterium_RIFCSPLOWO2_02_FULL_46_8
MKKAVSKRELGRLKRKLRTREKLSGNAEKPRLCVFKSAKHLYAQLVDDSA
GKTLASCSSVDKQLKGKVKATLEGAKEIGKVLAERALSKGIKKVVFDRSG
FRYHGQLKALADSARETGLQF*
>Deltaproteobacteria_bacterium_RIFCSPHIGHO2_02_FULL_44_53
MKHQSERQLGRLRRKLRIRQFVKGNSERPRLSVFKSAKHLYAQLIDDLAG
KTLVSSSTLDKELKSKAKGTLEGAKQVGKLLAQRALKKGIKKVVFDRGGF
KYHGQLKALADVAREAGLQF*
>CG07_land_8_20_14_0_80_Deltaproteobacteria_38_7
MQSRAERREKRHQRVRRNVLGTSERPRLSVFKSAKHITAQIINDLEGRTL
VSASTVEKDLKNLKGRATCEGAKRIGELVAERANAKGIDKVVFDRGGYIF
HGKVKALADAAREKGLKF*
>Deltaproteobacteria_bacterium_RIFCSPHIGHO2_02_FULL_44_16
MNKKKRGRDRRKFRVRKKVAGSKERPRMSVFRSLNHMTVQFIDDDTGTTL
AAVSTCEKDLASMKGRTACVGAKRVGELAAERAKAKGIEKVVFDRNGYRY
HGRIKSLADAAREKGLQF*
>CG11_big_fil_rev_8_21_14_0_20_Deltaproteobacteria_42_23
MKLSRTQSRHKRKLRIRKKVNGTPARPRLSVYKSLKNISAQLIDDTTGTT
LVSVATAEKELNTLKEKASCVGAKKVGELLAERAKTKGIETIVFDRSGYR
YHGRVKALAEAAREKGLRF*
>CG10_big_fil_rev_8_21_14_0_10_Bdellovibrionales_45_34
MRVTFKKRTSVKETSRLKKRLRIRKKVTGTAERPRLTIFRSTTQLTTQLI
DDTAGKTLAAASTSKLAGVKSKKNKEAARELGKTIAKLAVGKNIKAVVFD
RSGLLYHGKVKEFAESARESGLEF*
>Bacteria_Bdellovibrio_Bdellovibrionales_RBG_16_Bdellovibrionales_40_8
VRLQLKKKSAFKLKSRAKKHIRIRKKVFGDTERPRLSVFRSASHIYAQII
DDSTGQTLVEASTMSKEINGSRGSREAAKQVGANLAELAKKKNISSVVFD
RGGYLYHGRIQVLADAAREGGLQF
>Bdellovibrionales_bacterium_RIFCSPHIGHO2_02_FULL_40_15
MKLRVSKHTAAKSANRLKKKIRIRKTVNGTAERPRLCVFRSSKHIYAQVV
NDDKHQTILTVSSIKLDQKLDGKSMAKLVGKTIAEASLKKGIKAVVFDRN
GFIYHGRVQSLADGAREGGLSF*
>Bacteria_Proteobacteria_deltaepsilon_subdivisions_Deltaproteobacteria_Bdellovibrionales_Bdellovibrionaceae_Bdellovibrio_bacteriovorus_HD100
MKLKFSKHTSERKVNRLKKKIRIRKTVKGTAERPRLCVFRSGKHVYAQII
NDVDGNTLVAVSSLGKEDKSGIDMAKLVGMEAAKAATAKNIKDVVFDRNG
YLYHGRVKSLADGAREGGLNF
>CG10_big_fil_rev_8_21_14_0_10_Bdellovibrio_47_8
MKLKFRKKTSQRTVARLTKKIRIRKTVKGTEERPRLCVFRSGKHMYAQII
NDVNGNTLVSTSSLMVKSDKSGKDLAKAIGMEVAKQAQSKSIKNVVFDRN
GYIYHGRVQALAEGAREGGLNF*
>Bacteria_Bdellovibrio_Bdellovibrionales_Bacteroivoracaceae_RIFOXYD1_FULL_Bdellovibrionales_53_11
MATKIRKKTCQKQTVRFKRKLRIRSRVEGNLERPRMSVFRSNKQIYVQLV
DDVKGHTLVSASTIEEAMKGGKDSANMEGAKKLGALVAKRALAKNISKIV
FDRSGYLYHGRLKALADAAREAGLKF
>Bdellovibrionales_bacterium_RIFOXYD1_FULL_44_7
MATKIRRITNSKQVVRFKRKRRIRARVEGTLDRPRLSVFRSNKHIYVQLV
DDVNGHTLVSASTLEESLKDKLGGSVEGAKTLGSLVAKRALAKNIAQVVF
DRGGYLYHGRIKALAEAAREGGLKF*
>Bacteria_Bdellovibrio_Bdellovibrionales_Bdellovibrionaceae_GWA1_Bdellovibrionales_52_35
MATKIRQKTSNKQVVRFKRKLRIRSRVEGNSERPRLSVFRSNQNIYVQLV
DDAKGHTLVAASTLEEELKGKVASSIAGAKQLGNLIAKRALAKNISQIVF
DRSGYLYHGRIKALADAAREGGLKF
>Bdellovibrionales_bacterium_GWB1_55_8
MSSKIGRKTSQKKVVRAKRKLRIRARIEGNAERPRLSVFRSNQNLYVQLV
DDTKGHTLVAACTLEEDLKGKVGASIEGAKNLGTLIAKRALAKNISQVVF
DRSGYLYHGRVKALADAAREGGLKF*
>Bdellovibrionales_bacterium_RIFOXYD1_FULL_55_31
MATKIRRKTSQKQVVRFKRKLRIRSRVEGTAERPRLSVFRSNQNLYAQLV
DDTKGHTIVSACTLEEELKDKVGRNIEGAKTLGNLVAKRALAKNISQVVF
DRSGYLYHGRVKALADAAREAGLKF*
>Bacteria_Bdellovibrio_Bdellovibrionales_Bacteroivoracaceae_RIFOXYA1_FULL_Bacteriovorax_38_20
MRKQIGKIKNLAEKRRHRRIISIRNKISGTAEIPRVFMIKSNKHLAVQVV
DDQKEVTLLSAGTFGKNAPEGAGKSNESAKNMGIFVAKKLKDKGITQIVF
DRKGYKYTGKIAVFVSQLRENGIQV
>Bacteria_Bdellovibrio_Bdellovibrionales_Bacteroivoracaceae_GWA2_Bdellovibrionales_49_15
MRKPQERIQNASLARRVRRKLVIRKSVIGSAERPRLCLNKSNTNLFVQVI
DDASARTLFAVKTFGKNAPVTGSNKEAAIVLGKEIGKELNSRKISTVVFD
RNGYKYTGVVAALANAVRETGIKF
>Bdellovibrionales_bacterium_RIFOXYC1_FULL_39_130
MRKYIGKIKDVSEKRRQRRRLSARKILIGTAERPRICVNRSNKNIFVQVV
DDSTSKTLFSVQTFGKNATAEGNGLESAKSIGVKIAEGLKGKKIEQAVFD
RCGCRYTGALAALADSIRGAGIKI*
>Bacteria_Proteobacteria_deltaepsilon_subdivisions_Deltaproteobacteria_Bdellovibrionales_Bacteriovoracaceae_Bacteriovorax_marinus_SJ
MRKQNGKIINAAQSRRYRRKLAIRSKINGSADRPRICVFRSNKNLSVQVI
DDNAQQTLFSVQTYGKDAVGAGSNKEAAKTVGAKVAEGLKGKNITTAVFD
RSGYKYHGVIATLADSVRENGIQI
>CG22_combo_CG10-13_8_21_14_all_Bdellovibrio_39_27
MRKAKGKIQNESEAKRLRRRLSIRKKVSGTSECPRINLFRSNKHLKIQLI
DDIASKTLFTVQTYGKEAVGENNREGAKLIGAKVAELLKSNNLSRAVFDR
AGYKYTGVVASLATAIRENGIQV*
>Bacteria_Proteobacteria_deltaepsilon_subdivisions_Deltaproteobacteria_Desulfobacterales_Desulfobacteraceae_Desulforegula_conservatrix_Mb1Pa_DSM_13527
MASNISKNDARLKRKIRIRKKIKGSSDKPRLCVYRSLSNIYVQIIDDTTG
TTLVSASTIDKEIKALPDSGNKKAEAQLVGKIVGQRALAKGINKVVFDRN
GYIYHGRIKAVSDGAREAGLDF
>Bacteria_Proteobacteria_deltaepsilon_subdivisions_Deltaproteobacteria_Desulfobacterales_Desulfobacteraceae_Desulfobotulus_alkaliphilus_ASO4_4
MSCNSKKVTRLKRKIRIRKKIRGTAARPRLCVFRSARHIYAQVIDDIEGR
TLFSASSVEKDILDTDEAKAKLDRAKVIGKKLAERAVAGGVTQVVFDRNG
FIYHGRVKAVADGAREAGLEF
>Bacteria_Proteobacteria_deltaepsilon_subdivisions_Deltaproteobacteria_Desulfarculales_Desulfarculaceae_Desulfarculus_baarsii_DSM_2075
MGKTNPRTVALQKRKVRVRRKVRGTADRPRLCVFRSLNHIYCQVIDDDSG
RTLAAASSLSDGLRQEPGHKGNVATAKKVGMTIAQVAKAAGVSKVVFDRN
GFLYHGRIKALADGAREGGLEF
>Bacteria_Proteobacteria_deltaepsilon_subdivisions_Deltaproteobacteria_Desulfobacterales_Desulfobulbaceae_Desulfurivibrio_alkaliphilus_AHT2
MAKTSMRAAAREKRIKRIRKNITGTAQRPRLRVFKSARHIYGQLIDDSAG
HTLAAMSTKSKDFQPSEEKGKIALAKQVGLRLAELAKAKGVEEVVFDRGG
YIYHGRVKALSDGAREGGLNF
>Bacteria_Proteobacteria_deltaepsilon_subdivisions_Deltaproteobacteria_Desulfobacterales_Desulfobulbaceae_Desulfocapsa_sulfexigens_DSM_10523
MAKTDQKTKARAKRVRRIRKKITGSSEQPRLRVFKSNKHIYAQIIDDSEG
KTLVSMSTIDKNFQGSEGDDKTASAKKVGLLLAEAAKNAGVSKVVFDRGG
YIYHGRVKSLSEGAREGGLQF
>Bacteria_Proteobacteria_deltaepsilon_subdivisions_Deltaproteobacteria_Desulfobacterales_Desulfobulbaceae_Desulfotalea_psychrophila_LSv54
MAKTNLKTLARAKRISRIRKKISGTSERPRLRVFKSNKHIYAQIIDDASG
KSLVAMSTVDKQFDLGDESGKTAAAKKVGVVLAERATAAGIKKVIFDRGG
YIYHGRVKSLSEGAREGGLDF
>Desulfobacterales_bacterium_GWB2_56_26
MAKTNPKITARAKRIQRIRKKISGTSERPRLRVFKSNKHIYAQLIDDAAG
RTLVSMSTIDKEFNLGEEKGKTAAAKKVGQVLATRAKASGIMKVTFDRGG
AVYHGRVKSLSEGAREGGLEF*
>Bacteria_Proteobacteria_deltaepsilon_subdivisions_Deltaproteobacteria_Desulfovibrionales_Desulfohalobiaceae_Desulfohalobium_retbaense_DSM_5692
MKFNRHKARLKRKQRIRKKISGTTERPRMVVFRSNKHLSVQLIDDLQGHT
LAAASTMGNEAANGVTKESASVIGQEIANKALAKNIQEVVFDRNGYFYHG
RIKALADGARQGGLKF
>Bacteria_Proteobacteria_deltaepsilon_subdivisions_Deltaproteobacteria_Desulfovibrionales_Desulfohalobiaceae_Desulfovermiculus_halophilus_DSM_18834
MRLSRNQARKRRKLRIRKKISGTGERPRLAVFRSNKHMYVQLIDDRSQHT
LAAVSSQALPDQQGMNKDVAFAVGKELARKANECGIEKVVFDRSGYYFHG
RIKAVADGAREGGLKF
>Bacteria_Proteobacteria_deltaepsilon_subdivisions_Deltaproteobacteria_Desulfovibrionales_Desulfovibrionaceae_Lawsonia_intracellularis_PHEMN1_00
MSIKSKNKLRQHRKIRIRKKIFGTADQPRLVIFRSNLHIYAQLVDDITGS
TLLTTSTLSLKDNGINIRANKSGSTLVGKEIARLAIEKQIIKIVFDRNGY
LYHGRVKAVADGAREGGLKF
>Bacteria_Proteobacteria_deltaepsilon_subdivisions_Deltaproteobacteria_Desulfovibrionales_Desulfovibrionaceae_Bilophila_wadsworthia_3_1_6
MTKNEARQRRKIRIRKKISGTAERPRLVIFRSNLHMYAQVVDDLTGATLA
ATSTLVLSKGGEKVSCNKAGAEAVGKEIARLAKEKSIEKVVFDRNGYLYH
GKIKAVADGAREGGLEF
>Bacteria_Thermodesulfobacteria_Thermodesulfobacteria_Thermodesulfobacteriales_Thermodesulfobacteriaceae_Thermodesulfatator_atlanticus_DSM_21156
MGKTSKKVLARLRRKRRVRKKIFGTPERPRLSVFRSSKHIYAQIIDDVHG
RTLVAASSLSPQIKEKVLSAKKEGGKTAVAKVVGELIGQRAIEAGIKKVV
FDRGGYKYHGRVKALADGARAAGLEF
>Bacteria_Thermodesulfobacteria_Thermodesulfobacteria_Thermodesulfobacteriales_Thermodesulfobacteriaceae_Thermodesulfatator_indicus_CIR29812_DSM_15286
MGRTSKKVLARLRRKRRVRKKIFGTPERPRLSVFRSCKHIYAQIIDDVHG
KTLVAASSLTPQIREKVLEAKKEGGKTAAAKVVGEFLGQRALEAGIKKVV
FDRSGYKYHGRVKALADGARAAGLEF
>Bacteria_Thermodesulfobacteria_Thermodesulfobacteria_Thermodesulfobacteriales_Thermodesulfobacteriaceae_Thermodesulfobacterium_sp._OPB45
MAKLEKRKRKEEARLRRKKRIRKKIFGTPERPRLCVYKSCKHIYAQIIDD
TIGHTLVAASSLSPEIREKLEELKKKGGKTEVARAVGELIAKKALEKGIT
KVCFDRGGFKYHGRIKALADAARAAGLEF
>Bacteria_Thermodesulfobacteria_Thermodesulfobacteria_Thermodesulfobacteriales_Thermodesulfobacteriaceae_Thermodesulfobacterium_hydrogeniphilum_DSM_14290
MAKLSKREKKVEARLRRKKRVRKKIFGTPERPRLSVYKSCKHIYAQIIDD
TIGHTLVAASSLSPEIREKVEELKKKGGKTEVAKAVGELLAKKALEKGIT
KVCFDRGGFKYHGRIKALADAARAVGLQF
>Bacteria_Thermodesulfobacteria_Thermodesulfobacteria_Thermodesulfobacteriales_Thermodesulfobacteriaceae_Thermodesulfobacterium_commune_DSM_2178
MAELRKREKKVEARLRRKKRIRKKIFGTPERPRLCVYKSLKHIYAQIIDD
VTGHTLVAASSLSPEIREKIAELRSQGGKIEVAKAVGELIAKKALEKGIT
KVVFDRGGFKYHGRIKALADAARAAGLQF
>Bacteria_Thermodesulfobacteria_Thermodesulfobacteria_Thermodesulfobacteriales_Thermodesulfobacteriaceae_Thermodesulfobacterium_hveragerdense_DSM_12571
MAELRKREKKVEARLKRKKRVRKKVFGTPERPRLSVYKSLKNIYVQIIDD
VTGHTLVAASSLSPEIREKIAELRSEGGKIEVAKAVGELIAKKALEKGIT
KVVFDRGGFKYHGRIKALADAARAAGLQF
>Bacteria_Thermodesulfobacteria_Thermodesulfobacteria_Thermodesulfobacteriales_Thermodesulfobacteriaceae_Thermodesulfobacterium_thermophilum_DSM_1276
MAELRKREKKVEARLKRKKRVRKKVFGTPERPRLSVYKSLNHIYAQIIDD
VTGHTLVAASSLSPEIREKIAEFRSKGGKIEVAKAVGELIAKKALEKGIT
KVVFDRGGFKYHGRIKALADAARAAGLQF
>Geobacteraceae_bacterium_GWC2_58_44
LSSLAQKQVARLKRQTRVRKKITGSPARPRLNVFKSARHIYAQLIDDTTG
VTLVSASTLVDEVAEGLSYTGNIEAAQKVGAAIAKKALEKEITAVVFDRN
GFLYHGRIKALAEAARENGLSF*
>Bacteria_Proteobacteria_deltaepsilon_subdivisions_Deltaproteobacteria_Desulfuromonadales_Geobacteraceae_Geobacter_lovleyi_SZ
MGKTSQKTITRLKRQVRVRKKVTGTAERPRLNVFRSANHIYAQLIDDVQG
VTLAAASTCTEGVAQSGVHTGNKASAAAVGAAIARVALQKDIRSVVFDRN
GFLYHGRIQALADAAREAGLDF
>Geobacteraceae_bacterium_GWC2_53_11
VAKTAIKTITRLKRQVRVRKKVRGTTARPRLNVFKSARHIYAQIIDDTNG
TTLVAASTLSDAAEGLTNTGNLTAATLVGKEVARLALAKGISSVVFDRNG
FLYHGRIKALADSARESGLNF*
>Geobacteraceae_bacterium_GWC2_48_7
VAKTAIKTLTRLKRQVRVRKKVRGTAIKPRLSVFKSARHIYAQLIDDTNG
VTLAACSTLSVSAEPVSYTGNSAAAALVGKEIAKLSIEKGITSIVFDRNG
FLYHGRIKQLADSAREAGLVF*
>Bacteria_Proteobacteria_deltaepsilon_subdivisions_Deltaproteobacteria_Desulfuromonadales_Desulfuromonadaceae_Desulfuromusa_kysingii_DSM_7343
VDVSQKRRASRLKRQARVRKKIRGTTESPRLSVFRSAKHIYAQIIEDVTG
TTLVAASTLSKDIDLSNGGNLLAAKAVGTEIAKKALDQNITNVVFDRNGF
LYQGRIQAVADAAREAGLKL
>Bacteria_Proteobacteria_deltaepsilon_subdivisions_Deltaproteobacteria_Desulfuromonadales_Geobacteraceae_Geopsychrobacter_electrodiphilus_DSM_16401
MDIAQSRRLARLKRQARVRKKVIGTPGRPRLSVFRSAGHIYAQIIEDTSG
HTLVAASTLSKDVASSVKFKGNVEAAKAVGTAIAKQALARNIDTVVFDRN
GFLYQGRVQALADAAREAGLKL
>Bacteria_Proteobacteria_deltaepsilon_subdivisions_Deltaproteobacteria_Desulfuromonadales_Desulfuromonadaceae_Desulfuromonas_acetoxidans_DSM_684
VAGVISRAQSRKRRQARVRRKVVGTAARPRLCVFRSAKHIYAQIIEDTTG
TSLVSVSSQNQSVADGLNYTGNVAAAKAVGEAIAKMALEKDIKEVVFDRN
GYVYHGRVKALADSAREAGLVF
>Bacteria_Proteobacteria_deltaepsilon_subdivisions_Deltaproteobacteria_Desulfuromonadales_Geobacteraceae_Geoalkalibacter_ferrihydriticus_DSM_17813
VNVAQQRRKARLKRKDRVRRKVVGAPARPRLCIFRSAKHIYAQIIEDNSG
TTLAAVSTLNKDLVAGHGTTGNVEAAKAIGRAIAEKALEKDIKEVVFDRN
GFLYHGRVKALADSAREAGLVF
>Bacteria_Proteobacteria_deltaepsilon_subdivisions_Deltaproteobacteria_Desulfuromonadales_Pelobacteraceae_Pelobacter_carbinolicus_DSM_2380
VNAALKRRQARLKRQVRVRRKLRGTPEMPRLCVFRSAKHIYAQIIEDVTG
KTLVSASTVNSDVVEGLENTGNVEAAKAVGKAIAQKALGMDIKNVVFDRN
GFLYHGRVKTLAEAAREAGLSF
>Desulfuromonadales_bacterium_GWD2_61_12
VNVASERLHARLRRQVRVRRKVLGTVARPRLCVFRSAKHIYAQIIEDVTG
KTLISASTVVSEVVDADASTGNIAAAKAVGAAIAKKALANNINQVVFDRN
GFLYHGRVKALADAAREAGLSF*
>Pelobacteraceae_bacterium_GWC2_58_13
VSVANQRRLARMKRQVRVRRKVTGTDERPRLCVFRSSKHIYVQIIEDVTG
RTLVTASTASKDIADGVKHTGNIEAAKVVGQAIAKKALEQNIKQVVFDRN
GFLYHGRIKALADAAREAGLSF*
>CG2_30_FULL_Deltaproteobacteria_43_15
MALRKLKELSRLRRKKRIKKKIRGTSEKPRLCVFRSAKHIYAQVIDDTTG
KTLASASTLSKEIRDGLKNSGNIEAAKKVGELIAKNSLDRDIKKVVFDRN
GYLYHGKVKALAVLAREKGLEF*
>Deltaproteobacteria_bacterium_RBG_19FT_COMBO_52_11
VLRKEKELARKQRKKRVRDRVRGTQERPRLSVFKSSRHIYAQVIDDTRGH
TLATASTLGLAFPQEEKGQGKVGLAKRVGWQIAEKALALKVAKVVFDRNG
FLYHGRVKALADGAREKGLDF*
>Deltaproteobacteria_bacterium_RBG_13_51_10
VLRKEKETARRRRKKRVSSKVRGTPERPRLCVFKSSRHIYAQLIDDLRGQ
TLVAASSQDSELRGIERGRKKVEMARRVGTLIAAKALAKQVQKVVFDRNG
FLYHGRVKALADAAREQGLDF*
>Bacteria_Proteobacteria_deltaepsilon_subdivisions_Deltaproteobacteria_Syntrophobacterales_Syntrophaceae_Smithella_sp._F21
ASKKTLKIRDKREKRVRGKLTGTAERPRLSVFRSDKHIYAQVINDAQGTT
IATASTLSKELAGKLKGIKKVDVAKEVGKLIAARLQTLGVEKVVFDRGRF
LYHGRVKALADAAREKGLKF
>Deltaproteobacteria_bacterium_RBG_19FT_COMBO_43_11
LASKKTLKIRAKREKRVRGKIAGTQERPRLSVFRSDKHIYVQAINDTQST
TLAVASTACKEVAGKIKGKKKVEAAGEVGKLIAKRLMSIGVDKVVFDRGR
FLYHGRVKALADAARESGLKF*
>Deltaproteobacteria_bacterium_RBG_16_44_11
LASKKTLKIRSKREKRVRGKIAGTQERPRLSVFRSDKHIYVQAINDTEST
TLAVASTACKEVAGKIKGKKKVEAAGEVGKLIAKRLMSIGVDKVVFDRGR
FLYHGRVKALADAARESGLKF*
>Bacteria_Proteobacteria_deltaepsilon_subdivisions_Deltaproteobacteria_Syntrophobacterales_Syntrophaceae_Syntrophus_aciditrophicus_SB
LASKKVQKIRDKRKARVRAKISGSTERPRLSVFRSSKHIYVQAVADNEGK
TIAHSSTISDDVKSKITDVKKVEAAKEVGRSISRKLRDMGIQEVVFDRGS
YLYHGRVKALADGAREEGLKF
>CG23_combo_of_CG06-09_8_20_14_all_150_Syntrophobacterales_48_27
MVSKKVEKSRVKRKLRVRGKIHGTETRPRLSVFRSTRHIYVQAINDDLGK
TMAEASTLSEELSNSLGGLKKGDAAKEVGKLMSRRLKAMGIESVVFDRGR
YLYHGRVRAFAEAARESGLKF*
>CG03_land_8_20_14_0_80_cor_Syntrophobacterales_58_14
MATKKIEKLRSKRKMRVRGKVTGTEKRPRLSVFRSAVHIYAQAIADDSGR
TLAEASTLSKELRDSLAGLKRVDEARAVGRLLAKRLQDAGIENVVFDRGR
FLYHGRVKALADGAREAGLKF*
>Syntrophus_sp._GWC2_56_31
LATKKIEKIRLKRKKRVRGKVFGTEVKPRLCVFRSASHIYVQAIADDEGR
TLAEASTLSKELARSSESSKKIEAAKEVGMLLAKRLQGIGIREAVFDRGR
FLYHGRVKALADGAREAGLIF*
>Deltaproteobacteria_bacterium_RBG_16_58_17
LATKRIEKTRIKRKKRVRGKVSGTEKRPRLSVFRSAVHIYVQAIADDSGR
TLAEASTLSKELGNSLGDLKNIEAAKAVGMLLAKRLQAIGIEEAVFDRGR
YLYHGRVRSLADGAREAGLKF*
>Bacteria_Proteobacteria_deltaepsilon_subdivisions_Deltaproteobacteria_Desulfurellales_Desulfurellaceae_Hippea_maritima_MH2_DSM_10411
MSTVDRKKERQRRKVRIKYKIRGTAERPRLCVYKSLKHIYAQIIDDESGR
TIVSASTLDLDLRDKVKGSNITSAKVVGEAIAKKALEKGIEKVVFDRNGY
IYHGKVKALADSARAAGLKF
>Bacteria_Proteobacteria_deltaepsilon_subdivisions_Deltaproteobacteria_Desulfurellales_Desulfurellaceae_Desulfurella_acetivorans_A63_DSM_5264
MLKKRSRNELRLKRKTRIKYKIRGTLKKPRLCVFKSLNHIYAQLIDDTTG
NTIISASSLDSQLKGKVKGCNIETAKQVGILIAKKALEKGISNVVFDRNG
YLYHGKVKALADAAREGGLIF
>Bacteria_Proteobacteria_deltaepsilon_subdivisions_Epsilonproteobacteria_unclassified_Epsilonproteobacteria_Sulfurovum_sp._NBC37_1
MLKSIQKRKNKLRAQRKARVKGKIFGTAELPRLTVYKSNKHFYAQAIDDN
AGATLASADGRKLGLGANREDVKKVAAEMAKNLASANIETVVFDRNGYLY
HGVVASFADALREAGIKF
>Bacteria_Proteobacteria_deltaepsilon_subdivisions_Epsilonproteobacteria_Campylobacterales_Campylobacteraceae_Arcobacter_nitrofigilis_DSM_7299
MSRAKDIAKKNSLRIKRKRRVRGSISGTASKPRVSIFKSNKYLSAQAIND
VEGVTLASVSSKALDLTVNKDNAVKVAAQFAENLKAAGIDTIVFDRNGYL
YHGVIAAFAQSLRDNGIKL
>Bacteria_Proteobacteria_Zetaproteobacteria_Zetaproteobacteria_bacterium_TAG_1
MAVKRYENNAAVRRQRRVRAKVKASGRLRISIFRSSRNIYAQIIDDAAGA
TLVSASSLDKSIKNGGGREGAEAVGKLLAERAVEKKLSNLAFDRGSYPYH
GRVQALAEAARAAGLKF
>CG1_02_SUB10_Zetaproteobacteria_46_191
MAVKRYENNAAVRRERRVRAKVKSSGRLRISVFRSSRHIYAQIIDDAAGK
TLVAASSLDAGIKNGNNREGAEAVGKLLAERAADKKLTALAFDRGSYPYH
GRVQALAEAARAAGLKF*
>Bacteria_Proteobacteria_Zetaproteobacteria_zeta_proteobacterium_SCGC_AB_133_G06
MTVKRYEKNGAVRRARKVRARVKATGRLRLSIFRSARHVYAQVIDDASGT
TLAAASSLDASIKSGGNKVGAEAVGKLIAERAAKAGVSEVAFDRGGFAYH
GRVQALAEGARAGGLKF
>Bacteria_Proteobacteria_Zetaproteobacteria_zeta_proteobacterium_SCGC_AB_137_J06
MALKRYENNGSVRRARKVRARVKASGRLRLSIFRSARHVYAQVIDDANGT
TLAAASSLDAAVKVGGNKAGAEAVGKLIAERALKAGVEVVAFDRGSFAYH
GRVQALAEGARAAGLKF
>Bacteria_Proteobacteria_Alphaproteobacteria_Rickettsiales_Rickettsiaceae_Rickettsieae_Rickettsia_conorii_Malish_7
MRSAKLKFEKRRSRIRHKISKTSNRVRLSIFKSGRHIYAQIIDDSKSITI
AAASTLDEKIKKLKKSHCNIENAIKVGEEIAKKADSAGIKDVVFDRGGYK
YHGVVKALADAAREKIKF
>Bacteria_Proteobacteria_Alphaproteobacteria_Rickettsiales_Rickettsiaceae_Rickettsieae_Orientia_tsutsugamushi_Boryong
MRDSKDRFIIRKNRVRAKIAKLSGGCYPRLSVFKSNRHIYAQVIENIGSN
KSNTIAAASTLDKDIFTESKYYKCNIQYAKKVGQLLAERANSKGITSVVF
DRGGYKYHGVIKALADGAREKLNF
>Bacteria_Proteobacteria_Alphaproteobacteria_Rhodospirillales_Rhodospirillaceae_Oceanibaculum_indicum_P24
MRKANELYERRKMRVRSQLRKKSSGRPRLSVFRSSKQIYVQIIDDSQGVT
LASASTIEKDLREKLKTGATIDAAKEVGKLIAERALKAGVTTVVFDRGGY
IYHGRVKALADAAREAGLSF
>Bacteria_Proteobacteria_Alphaproteobacteria_Alpha_proteobacterium_IMCC1322
MFTSKELFERRRARNRTALRKHAGGRPRLSVHRSSQHIYAQIIDDKAGVT
LAAASTLDADFKKISKKTADTSAAAEVGKLVAARAQANGVDTVVFDRGGY
IFHGRVKALADAAREAGLKF
>Bacteria_Proteobacteria_Alphaproteobacteria_Rhodospirillales_Rhodospirillaceae_Nisaea_denitrificans_DSM_18348
MLTSKQLFQRRRQRTRAALRAKTNGKARLSVFRSSKNIYAQIIDDLKGET
LVSASSLEKAQREQLKTGADKSAAAEIGKLIGERAVSKGVTDVVFDRGGY
RYHGRVKALADAAREAGLKF
>Bacteria_Proteobacteria_Alphaproteobacteria_Rhodospirillales_Rhodospirillaceae_Thalassobaculum_salexigens_DSM_19539
MLSSKDLFKRRQMRSRAQLRRKAAGRPRLSVFRSSKHIYAQVIDDVGGVT
LASASSLDKELKSGLKTGADKAAAEAVGKLVASRAIEKGLSDVVFDRGGY
IYHGRVKALADAAREAGLKF
>Bacteria_Proteobacteria_Alphaproteobacteria_Rhodospirillales_Rhodospirillaceae_Candidatus_Endolissoclinum_faulkneri_L5
MLSATEMFKRRKMRNRAKINRSAGDRKRLSVFRSSKNIYAQIINLVDGNT
VVSASSIDKELKSSLKTGADKAAAQAVGRLLALRGIEKGLHKVVFDRGGY
MYHGRVKSLADAARKFGLRF
>Bacteria_Proteobacteria_Alphaproteobacteria_Rhodospirillales_Acetobacteraceae_Rubritepida_flocculans_DSM_14296
MADKLALQARRRQRLRYQLRQKGGGRPRLSVFRSGRHIYAQVIDDAAGRT
VAAASSLEKALRETLKTGADKAAAETVGKLVAERAIAAGVTEVVFDRGPY
LYHGRVKALADAAREGGLSF
>Bacteria_Proteobacteria_Alphaproteobacteria_Rhodospirillales_Acetobacteraceae_Roseomonas_mucosa_ATCC_BAA_692
MRKLALQTRRRSRLRFQLRQKAGGRPRLSIYRSGRHIYAQVIDDKVGRTL
AAASTLEKDLRARTGADVDAATAIGKLVAERAIAAGVSAVVFDRGPYLYH
GRVKALADGAREGGLSF
>Bacteria_Proteobacteria_Alphaproteobacteria_Rhodospirillales_Acetobacteraceae_Belnapia_moabensis_DSM_16746
MADKLALQTRRRSRLRYQLKIKSGGRPRLSVFRSGKHIYAQVIDDAQGRT
LAAASSIEKTMRESLKTGADKDAATQVGKLVAERARAAGVEKVVFDRGPY
LYHGRVKALADAAREGGLSF
>Bacteria_Proteobacteria_Alphaproteobacteria_Rhodospirillales_Rhodospirillaceae_Magnetospirillum_magneticum_AMB_1
MMTPKNLFERRKRRARQSIKKKGNGRIRLSVFRSGKNIYVQVIDDLNGVT
LAAASTLDKELKGNLKTGADKEAAAAVGKLIAERAKAAGITEVVFDRGGY
IYHGRVKALADAAREGGLSF
>Bacteria_Proteobacteria_Alphaproteobacteria_Rhodospirillales_Rhodospirillaceae_Inquilinus_limosus_DSM_16000
MTTKTNELRERRKGRLRYKLSQARHGRVRLSVFRSSKQIYAQVIDDQAGR
TIAAASSIEKDLRGSLKTGATIEAAAAVGKLLAERAKAAGVEKVVFDRGH
YLYHGRVKALADAAREGGLDF
>Bacteria_Proteobacteria_Alphaproteobacteria_Rhodospirillales_Rhodospirillaceae_Skermanella_stibiiresistens_SB22
MKTSKELNARRKQRVRTQIRKKAGGRPRLSVFRSSKHIYVQLIDDSEGKT
LAAASSIDKDLRESLKTGADIEAAKLVGKMIAERATAAGVTEVVFDRGGY
LFHGRVKALADAAREAGLSF
>Bacteria_Proteobacteria_Alphaproteobacteria_Rhodospirillales_Rhodospirillaceae_Azospirillum_amazonense_CBAmc
MSNAKVLSARRKQRVRTRVRKLGQGRPRLSVFRSSQHIYAQVIDDVAGQT
KAAASSIDKTLRAELKTGADIEAAKAVGKLIAERAKEAGITEVVFDRGSY
LFHGRVKALADAAREAGLQF
>Bacteria_Proteobacteria_Alphaproteobacteria_Rhodospirillales_Rhodospirillaceae_Azospirillum_irakense_DSM_11586
MSKQQDLNQRRKARVRARLRKVSGGRVRLSVFRSSQHIYAQIIDDTAGHT
LAAASTLDKGLREGLKTGADIEAAKAVGKLIAERALANGVSTVVFDRGQY
LFHGRVKALADAAREAGLQF
>Bacteria_Proteobacteria_Alphaproteobacteria_Rhodospirillales_Rhodospirillaceae_Rhodospirillum_rubrum_S1_ATCC_11170
MKSSSELFERRRSRNRYQIRLKSAGRLRLSVFRSNKHMYAQIIDDAEGRT
LVSASTVDKELRGNLTKGGDKAAAAEVGKLLAERAKAAGYTEVVFDRGGY
KYHGRVQALADAAREAGLSF
>Bacteria_Proteobacteria_Alphaproteobacteria_Rhodospirillales_Rhodospirillaceae_Novispirillum_itersonii_ATCC_12639
MAKNLSLFERRRSRVRYQLKKKSAGRPRLSVFRSSKHIYAQIIDDVNGVT
VAAASTLDKDLREQLKTGADLAAAAAVGKLVAERAVKAGVNVVVFDRGGY
IYHGRVKALADAAREGGLSF
>Bacteria_Proteobacteria_Alphaproteobacteria_Rhodospirillales_Rhodospirillaceae_Caenispirillum_salinarum_AK4
MQQKALFKRRARRNRFALKKKAGGRARLSVFRSGKHIYAQVIDDAQGKTV
VSASTLDKELKGQVEKAGTVDAATAVGKLVAKRATEAGVKEVVFDRGGYV
YHGRVKALADGAREGGLSF
>Bacteria_Proteobacteria_Alphaproteobacteria_Sphingomonadales_Sphingomonadaceae_Sandarakinorhabdus_sp._AAP62
MSKLTHFEQRRRRVRTALRLKSGGRPRLSVHRSSQHIYAQIIDDTNGVTL
ASASTLEKDVRASTGATTDAASAVGKRLAERAKAAGVSAVVFDRGGFLFH
GRVKALAEGAREGGLEF
>Bacteria_Proteobacteria_Alphaproteobacteria_Sphingomonadales_Sphingomonadaceae_Zymomonas_mobilis_mobilis_CP4
MAKGLSLFERRRQRVRTTLRAKGNHRPRLSVHRSGQHIYAQVIDDDQRRT
VVAASTLEKAVRDKSGATVAAAAETGKRLAERASAAGITKVVFDRGGFLF
HGRVKALADAAREGGLEF
>Bacteria_Proteobacteria_Alphaproteobacteria_Sphingomonadales_Sphingomonadaceae_Sphingomonas_wittichii_RW1
MSKGLSLFERRRRRVRTALRARGGLRPRLSVHRSGRHIYAQVIDDEAGRT
VASASTLDKDMKGKTGATADAAASVGKAVAERAKAAGVTQVVFDRGGFLF
HGRVKALADAAREGGLEF
>Bacteria_Proteobacteria_Alphaproteobacteria_Sphingomonadales_Sphingomonadaceae_Sphingopyxis_alaskensis_RB2256
MAHLTQFEKRRQRVRTALRQRAAGRPRLSVHRSGRHIYAQLIDDAAGTTL
AAASTLDKDVRGKTGATTAAAADVGKRLAAAAKKAGVTQVVFDRGGFLFH
GRIKALADAAREGGLEF
>Bacteria_Proteobacteria_Alphaproteobacteria_Sphingomonadales_Sphingomonadaceae_Sphingobium_japonicum_UT26S_1
MAKLSLFARRRRRVRTALKAVSGTRPRLSVHRSGRHIYAQVIDDAQGKTL
AAASTLDKDVRGKTGATADAAADVGKRVAAAATAAGVTQVVFDRGGFLFH
GRVKALADAAREAGLEF
>CG_4_10_14_3_um_filter_Sphingomonadales_58_15
MANISQFKRRQQRVRSKLRKRGLSKPRLSVHRTSRHIYAQVIDDAEGKTL
ASASTIDKASTVKTGADSKAAADVGKRVAEAAKKAGVKEVIFDRGGFLFH
GRVKALADAAREGGLEF*
>Sphingomonadales_bacterium_RIFCSPHIGHO2_01_FULL_65_20
MAKLSLFDRRRQRVRTSLRKRAGGRPRLSVHRTGKHIYAQIIDDEAGKTL
AAASTLTKGSKGTGATVADAIAVGKKIAEAGKQAGVTTVVFDRGGFIFHG
RVKALADAAREGGLEF*
>Bacteria_Proteobacteria_Alphaproteobacteria_Sphingomonadales_Sphingomonadaceae_Blastomonas_sp._AAP53
MAKLSLFDRRRQRVRSSLRARAGGRPRLSVHRTGKHIYAQIIDDAAGKTL
ASASTLVKGSKASGATVADAIAVGKQIAEAGKQAGVTTVVFDRGGFIFHG
RVKALADAAREGGLEF
>Bacteria_Proteobacteria_Alphaproteobacteria_Sphingomonadales_Sphingomonadaceae_Novosphingobium_sp._PP1Y
MAKLSLFERRRRRVRTALRARGGDRPRLSVHRTGRHIYAQIIDDAQGRTV
AAANTLGGKGTDVDAATRVGKELAEAAKKAGVTSVVFDRGGFLFHGRVKA
LAEAAREGGLEF
>CG12_big_fil_rev_8_21_14_0_65_Sphingomonadales_65_10
MAKLSPFERRRQRVRNALRKNGGGRPRLSVHRTGMHIYAQIIDDKAGKTV
AAASTLGAKKSGANVDAATQVGKDIAAAAKKAGVTSVVFDRGGFLFHGRV
KALADAAREGGLEF*
>Bacteria_Proteobacteria_Alphaproteobacteria_Sphingomonadales_Sphingomonadaceae_Citromicrobium_sp._JLT1363
MAKLSLFERRRQRVRTALRKNAGGKPRLSVHRTGKHIYAQIIDDAAGKTL
ASASTLGVKGTTANIDAAKTVGSNIADAAKKAGVTNVVFDRGGFLFHGRV
KALADAAREGGLEF
>Bacteria_Proteobacteria_Alphaproteobacteria_Sphingomonadales_Erythrobacteraceae_Erythrobacter_litoralis_HTCC2594
MAKLSLFERRRQRVRSALRKRSGDKPRLSVHRTGKHIYAQVIDDADGKTL
AAASTLGAKGSGANVDAAAKVGKDIAAAAKKAGVTTVVFDRGGFLFHGRV
KALADAAREGGLEF
>Bacteria_Proteobacteria_Alphaproteobacteria_Sphingomonadales_Erythrobacteraceae_Altererythrobacter_ishigakiensis_ATCC_BAA_2084
MAKLSLFERRRRRVRTALRSRAGGKPRLSVHRTGKHIYAQIIDDADGKTL
AAASTLGGKASGANVDAATKVGKDIAAAAKKAGVTTVVFDRGGFLFHGRV
KALADAAREGGLEF
>Erythrobacter_sp._RIFCSPHIGHO2_12_FULL_63_10
MAKLSLFERRRRRVRTAIKSRSGDRPRLSVHRTGQHIYAQIIDDAQGRTL
ASATSLGGKSSGANVDAAIKVGKDIAEAARKVGVTAVVFDRGGFLFHGRV
KALADAAREGGLEF*
>Bacteria_Proteobacteria_Alphaproteobacteria_Sphingomonadales_Erythrobacteraceae_Porphyrobacter_sp._AAP82
MAKLSLFERRRRRVRTALRARAGGKPRLSVHRTGRHIYAQIIDDAAGKTV
AAASTLGAKASGANVDAAAEVGKAIAEAAKKAGVTTVVFDRGGFLFHGRV
KALADAAREGGLEF
>Bacteria_Proteobacteria_Alphaproteobacteria_Parvularculales_Parvularculaceae_Parvularcula_bermudensis_HTCC2503
MTKTNVEKRRRRAGRTRASLARKANGKLRLSVFRSAKNIAAQIIDDRAGK
TLAAASSLEKDFKAEQAKGSDIDAAAKVGALIAARAKEAGIEDVVFDRGG
YIFHGRVKALADAAREGGLKF
>Alphaproteobacteria_bacterium_RIFCSPHIGHO2_12_FULL_63_12
MATKAVQKNKRSLRNRSKIRSVSSGRLRLSVFRSAKNISAQIIDDAAGKT
VVSASSLDKDLKGEIAKGADKAAASKVGKALAERAIKAGVKDVVFDRGGY
IFHGRIKALADAAREAGLNF*
>Bacteria_Proteobacteria_Alphaproteobacteria_Caulobacterales_Caulobacteraceae_Caulobacter_segnis_ATCC_21756
MALSPRESAAKRAQRVRTRLKSLANGRPRLSVFRSSKNIYAQVIDDERGV
TLASASTLEAEGKGADKDAAAAVGKLVAERAIEKGVKDVVFDRGGYIFHG
RVKALADAAREAGLNF
>Phenylobacterium_sp._RIFCSPHIGHO2_01_FULL_70_10
MALSPRDTSKRRAERNRRRLRALSNGRPRLSVFRSDKNIYAQVIDDERGV
TLAAASSLEGDKPAKGSNKEAAARVGALVAQRAIEKGVKDVVFDRGGYIY
HGRIKALAEAAREAGLNF*
>Bacteria_Proteobacteria_Alphaproteobacteria_Caulobacterales_Caulobacteraceae_Phenylobacterium_zucineum_HLK1
MALSPRDTTKRRAQRVRTRLRKVANGRPRLSVFRSAKNIYAQVIDDERGV
TLAAASSLEGEKKDKGSDKDAAARVGALVAQRAIEKGVKDVVFDRGGYLY
HGRVKALADAAREAGLNF
>Bacteria_Proteobacteria_Alphaproteobacteria_Rhodobacterales_Hyphomonadaceae_Hirschia_baltica_ATCC_49814
MLSSREKQIRRAQRVRTRLRKIANGKPRLSVSRSSKNISVQLIDDAEGKT
IVSASTLEAEFKKAGNTGASKDAAVVIGKLIAERATKAGVSECVFDRGGF
IFHGRVKALADAAREGGLKF
>Bacteria_Proteobacteria_Alphaproteobacteria_Rhodobacterales_Hyphomonadaceae_Hyphomonas_neptunium_ATCC_15444
MKTSREKLQRRAQRVRTKLRRVAEGRPRLSVSRSHKNISVQIIDDEKGIT
LASASTLEKEVIASAKSSGNVEAAALVGKAIAERAKKAGVEDVVFDRGGY
MFHGRVKALADAAREGGLKF
>Bacteria_Proteobacteria_Alphaproteobacteria_Rhodobacterales_Hyphomonadaceae_Henriciella_marina_DSM_19595
MKTTREKTLRRAQRVRAKLRKVAEGKPRLSVARSHKNISVQIIDDEKGLT
VAAASTLEQDLRGKLKSTSDIAAAQKIGELIAERAKQAGVEDVVFDRGGY
MFHGRVKALADAAREGGLKF
>Bacteria_Proteobacteria_Alphaproteobacteria_Rhodobacterales_Rhodobacteraceae_Thioclava_pacifica_DSM_10166
MANSKRDLFLKRRLRVRNKLRKMAAGRARLSVHRSSKNISVQLIDDVNGV
TLASASSLEKDLGVVGKNNVEAAAKVGAAIAERAKKAGVEACYFDRGGFL
FHGKIKALADAAREGGLKF
>Bacteria_Proteobacteria_Alphaproteobacteria_Rhodobacterales_Rhodobacteraceae_Paracoccus_denitrificans_PD1222_1
MALNKRELFQKRRLRVRNKLRKISDGRPRLSVHRSSKNISVQVIDDVKGV
TLAAASSLEKDLGVVGKNNVEAAAKIGAAIAERAKKAGVEEVIFDRGGFL
FHGKIKALADAAREGGLKF
>Bacteria_Proteobacteria_Alphaproteobacteria_Rhodobacterales_Rhodobacteraceae_Jannaschia_sp._CCS1
MALSKRELFQKRRLRNRNKMRKMANGRARLSVHRSNKNISVQLIDDLNGV
TLASASSLEPSLGVVGKNNVEASAKIGEAIAERAKKAGVEECYFDRGGFL
FHGRVKALADAAREGGLKF
>CG17_big_fil_post_rev_8_21_14_2_50_Rhodobacteraceae_65_11
MANSKRDLFQKRRLRVRNKLKKLANGRPRLSVHRSNKNISVQLIDDVNGV
TLVSASSLEKDLGVVGRNNVEAATKVGVAIAERAKAKGIEDCFFDRGGFL
FHGKVKALADAAREGGLKF*
>Bacteria_Proteobacteria_Alphaproteobacteria_Rhodobacterales_Rhodobacteraceae_Roseobacter_Thalassiobium_sp._R2A62_genomic_scaffold_scf_1112329232034
MANSKRTLFLKRRLRVRNKLRKVNAGRARLSVHRSNKNISVQLIDDVNGV
TLASASSLEKDLGLVGKNNVEAAAKVGAAIAERAKKAGVTEAYFDRGGFL
FHGKVKALAEAAREGGLKI
>Bacteria_Proteobacteria_Alphaproteobacteria_Rhodobacterales_Rhodobacteraceae_Octadecabacter_arcticus_238
MANTKRQLFIKRRMRVRNKLRKVNAGRPRLSVHRSNKNISVQLIDDVNGV
TLASASSLEKDLGIVGQNNVEAAAKVGATIAERAKKAGVSEAYFDRGGFL
FHGKVKALAEAAREAGLKI
>Bacteria_Proteobacteria_Alphaproteobacteria_Rhodobacterales_Rhodobacteraceae_Rubellimicrobium_thermophilum_DSM_16684
MASTKLELFRKRRLRVRNKLKAVNSGKLRLSVHRSNKNISVQLIDDAQGR
TLASASTLEKEFGLVGKNNIEAAAVIGRAIAERAKAVGVHEAYFDRGGFL
FHGKIKALADAAREAGLKI
>Bacteria_Proteobacteria_Alphaproteobacteria_Rhodobacterales_Rhodobacteraceae_Ketogulonigenium_vulgarum_WSH_001
MASSKRELFLKRRMRVRNKLRAVNAGRLRLSVHRSSKNISVQLIDDVAGV
TVAAASTLEKELGYVGKNNIEAASKIGATIAERAKAAGVSEAYFDRGGFV
YHGKIKALADAAREAGLKI
>Bacteria_Proteobacteria_Alphaproteobacteria_unclassified_Alphaproteobacteriar_Canditatus_Phaeomarinobacter_ectocarpi_Ec32
MKMRERRKMRVRRSLKKTANGRPRLSVYRSSKHISAQVIDDVQGVTLASA
STLEKDLRGSLKTGADVAAAKAVGELVAKRAKDNGVKDVVFDRGGYIYHG
RVKALADAAREGGLEF
>Bacteria_Proteobacteria_Alphaproteobacteria_Rhizobiales_Phyllobacteriaceae_Parvibaculum_lavamentivorans_DS_1
MSNMKTLSQRRAMRNRAKLAKASVVRPRLSVFRSSKHIYAQVIDDTRGVT
VAAASSLDEKFGKKAGTDVAAAGEVGKLLAQRAKDAGITDVVFDRGGYIY
HGRVKALAEGAREGGLNF
>Bacteria_Proteobacteria_Alphaproteobacteria_Rhizobiales_Hyphomicrobiaceae_Rhodomicrobium_vannielii_ATCC_17100
MASPLSSYDRRKARVRRSLRRAQGDRPRLSVFRSSKNIYAQIIDDTKGYT
LASASSLDADFKSNLSKGTDVAAAAAVGKLLAERAIKAGIKDVVFDRGGY
MYHGRVKALADAAREAGLNF
>Alphaproteobacteria_bacterium_RBG_16_64_48
MGALKESFMRRSNRVRHTLRRAANGRARLSVFRSSKHIYAQVIDDQAGKT
VAAASTLDKDLKGALPKGSDLAAAQAVGKLVAERALKAGVKDVVFDRGGY
LFHGRVKALADAAREAGLNF*
>Bacteria_Proteobacteria_Alphaproteobacteria_Rhizobiales_Hyphomicrobiaceae_Hyphomicrobium_nitrativorans_NL23
MANKDSQFERRRARVRRSLKARAANRPRLSIHRSSKHIYAQVIDDAAGRT
LAAASSLEKDLKGSLKTGADKAAAAAIGKLVAERAVKAGVTEVVFDRGGY
LFHGRVKALADAAREGGLSF
>Bacteria_Proteobacteria_Alphaproteobacteria_Rhizobiales_Rhodobiaceae_Lutibaculum_baratangense_AMV1
MTKGLTRQEKRTLRVRRALKKAANGRPRLSVFRSSKHIYAQVIDDGVGRT
LASASTIEKDLREELKTGADVSAAARVGKLLAERATEAGVKDVIFDRGGY
LYHGRVKALADAAREGGLSF
>Bacteria_Proteobacteria_Alphaproteobacteria_Rhizobiales_Rhodobiaceae_Afifella_pfennigii_DSM_17143
MGISNTRQRMRGERRKGRVRAALKRVAFGRPRLSVFRSSQHIYAQIIDDQ
RGHTVAAASTLEKELREKLKTGANRDAASEVGRLVAERAKAAGIEKVQFD
RGSYIYHGRIRALADAAREAGLEF
>Bacteria_Proteobacteria_Alphaproteobacteria_Rhizobiales_Hyphomicrobiaceae_Maritalea_myrionectae_DSM_19524
MANMSSKDRRKARVRRAIRLRANGRPRLSVFRSGKNIYAQVIDDTTGHTL
AAASTLDKDLKVENGSNQDAAQQVGKLVAERAVKAGVGDVIFDRGEYLYH
GRVKALAEAAREGGLSF
>Bacteria_Proteobacteria_Alphaproteobacteria_Rhizobiales_Hyphomicrobiaceae_Cucumibacter_marinus_DSM_18995
MAYSNKGMERRKARVRRSIRLRANGRPRLSVFRSDKNIYAQVIDDKSGRT
VAQASTLDKDLKGKVGNGSNQSAAVEVGKLVAERAVKAGVSEVIFDRGSY
LYHGRVKALADAAREAGLKF
>Bacteria_Proteobacteria_Alphaproteobacteria_Rhizobiales_Hyphomicrobiaceae_Pelagibacterium_halotolerans_B2
MAKLSGIERRKARVRRAIKARANGRPRLSVFRSEKNIYAQIIDDANGVTL
ASASSLEKDLKIKNGANQAAASEVGKALAARATKAGVSDVVFDRGAYLFH
GRVKALADAAREGGLSF
>Bacteria_Proteobacteria_Alphaproteobacteria_Rhizobiales_Hyphomicrobiaceae_Devosia_sp._17_2_E_8
MAITAKGADRRKARVRRALKARAFGRPRLSVFRSDKNIYAQIIDDATGRT
LAAASTIDKDVKASVKNGATSEAAVVIGKLIAERGTKAGVSEVIFDRGAY
LYHGRVKALADAAREGGLQF
>Bacteria_Proteobacteria_Alphaproteobacteria_Rhizobiales_unclassified_Rhizobiales_Vasilyevaea_enhydra_ATCC_23634
MATSLKGSERRKARVRRAIKARANGRPRLSVFRSDKNIYVQIIDDASGRT
LAAASTLEKDVRGELANGGTAEAAARIGALIAERGLAANVSEVVFDRGAY
IYHGRVKALADAAREGGLKF
>Bacteria_Proteobacteria_Alphaproteobacteria_Rhodobacterales_Rhodobacteraceae_Stappia_stellulata_DSM_5886
MAKTQSGFERRRDRVRRSIKKVLNGRPRLSVYRSSKQIYAQIIDDAKGHT
LASASSVDKDLRSALASGGNTSAAETVGKVLAERAKAAGVTKVVFDRGGY
MYHGRVKALADAAREGGLEF
>Bacteria_Proteobacteria_Alphaproteobacteria_Rhodobacterales_Rhodobacteraceae_Pseudovibrio_sp._FO_BEG1
MRRSIQKVANGRPRLSVFRSSKQIYAQIIDDSKGVTLASASTIEKDVKVE
YGGNKDAAAVVGKLIAERAIAAGIKEVVFDRGGYIYHGRVKALADAAREG
GLNF
>Bacteria_Proteobacteria_Alphaproteobacteria_Rhodobacterales_Rhodobacteraceae_Nesiotobacter_exalbescens_DSM_16456
MANNSFERRRARVRRSIKKVANGRPRLSVFRSSKQIYAQIIDDTKGFTLC
AASSLDKDVRGTLANGGNKSAAEVVGKLLAERAIAAGVKDVVFDRGGYLY
HGRVKALADAAREGGLNF
>Bacteria_Proteobacteria_Alphaproteobacteria_Rhodobacterales_Rhodobacteraceae_Pannonibacter_phragmitetus_DSM_14782
MANSKTAFERRRDRVRRSIKKVANGRPRLSVFRSSKQIYAQIIDDAKGHT
IASASTLEKDVRGALKTGADVAAAAAVGKLVAERAVAAGVKQVVFDRGGY
MYHGRIKALADAAREGGLEF
>Bacteria_Proteobacteria_Alphaproteobacteria_Rhodobacterales_Rhodobacteraceae_Roseibium_sp._TrichSKD4_genomic_scaffold_scf_1119120597021
MANSKNAFERRRDRVRRSIRKTAGDRPRLSVFRSSKQIYAQIIDDAKGHT
LVSASTIEKDVKGNLKTGADTAAAAAVGKLVAERASAAGIKQVVFDRGGY
QYHGRVKALADAAREGGLDF
>Bacteria_Proteobacteria_Alphaproteobacteria_Rhodobacterales_Rhodobacteraceae_Labrenzia_alexandrii_DFL_11
MANSKQAFERRRDRVRRSVKKAANGRPRLSIFRSSKQIYAQIIDDAQGHT
IVSASTIEKDLKGGLKTGADVSAAAAVGKLVAERAAAAGVKEVVFDRGGY
QYHGRVKALADAAREGGLEF
>Bacteria_Proteobacteria_Alphaproteobacteria_Rhizobiales_Methylocystaceae_Methylosinus_sp._PW1
MAKDVNAAARRKARVRRSIRARAYGRPRLSVFRSSEQIYAQIIDDEKGVT
IVSASTLEKANRETLKTGANKEAAHLVGKQIAERAAAKGITEVVFDRGAY
IYHGRVQALAEGAREGGLQF
>Bacteria_Proteobacteria_Alphaproteobacteria_Rhizobiales_Methylocystaceae_Methylocystis_sp._SC2
MARDVKVEQRRKARVRRAIRERAKGRLRLSVFRSSKQIYAQIIDDEKGAT
VVAASSLEKANREGLKTGADVEAAKVVGKLLAERAVAKGVKEVVFDRGAY
MYHGRVKALADGAREGGLEF
>Bacteria_Proteobacteria_Alphaproteobacteria_Rhizobiales_Beijerinckiaceae_Methylocella_silvestris_BL2
MAQDNKATDRRRARVRRTLRARAYGKPRLSVFRSSKQIYCQIIDDEAGLT
LAAASSLEKSARESLKTGADVEAARAIGKLIAERATAAGVTDVVFDRGSY
LYHGRVKALAEGAREGGLNF
>Bacteria_Proteobacteria_Alphaproteobacteria_Rhizobiales_Beijerinckiaceae_Methylocapsa_acidiphila_B2
MAKDNAATDRRRSRVRRSLQARAYGKPRLSVFRSSKQIYCQIIDDEAGRT
LASASSLEKANRESLKTGATVEAAKLIGKLIAERATEAGVKEVVFDRGAY
MYHGRVKALAEGAREGGLSF
>Bacteria_Proteobacteria_Alphaproteobacteria_Rhizobiales_Beijerinckiaceae_Beijerinckia_indica_subsp._indica_ATCC_9039
MAKDIEATERRKARVRRSLRARAYGKPRLSVFRSSKQIYCQIIDDGEGKT
LVAASSLEKANREGLKTGATVEAAKIIGKLIAERAVQAGIKDVIFDRGAY
MYHGRVKALADGAREGGLNF
>Bacteria_Proteobacteria_Alphaproteobacteria_Rhizobiales_Beijerinckiaceae_Methyloferula_stellata_AR4
MATEHKVTLRRKARVRRALKAHAYGKPRLSVFRSSKQIYCQIIDDAEGKT
LASASSLEKANREALKTGATVEAAKVIGKLIAERAIQAGVTEIVFDRGSY
MYHGRVKALADGAREGGLSF
>Bacteria_Proteobacteria_Alphaproteobacteria_Rhizobiales_Aurantimonadaceae_Aurantimonas_ureilytica_DSM_18598
MATQKELLRRRASRVRRALKAVSNGRPRLSIHRSSKHIYAQVIDDAQGKT
LAAASTLDTSLRSDLKTGADTAAAAAVGKLVAERAKEAGVTDVVFDRGAF
IYHGRVKSLADAARKGGLNF
>Bacteria_Proteobacteria_Alphaproteobacteria_Rhizobiales_Aurantimonadaceae_Fulvimarina_pelagi_HTCC2506_unfinished_sequence
MATKTESLRRRALRIRRSVKKVANGRPRLSVHRSSKHIYAQIIDDSVGRT
LAAASSLDPKLKGDLKTGADVEAATAVGKLVAERAKEAGISDVVFDRGAF
IYHGRVKAVAEGAREGGLNF
>Bacteria_Proteobacteria_Alphaproteobacteria_Rhizobiales_Aurantimonadaceae_Aurantimonas_manganoxydans_SI85_9A1
MATLKENLRRRASRIRRSIKKVANGRPRLSVHRSSKNIYAQIIDDTAGRT
LAAASTLDTSLRSQLKTGADTEAAAAVGKLVAERAKEAGVTDVVFDRGAF
IYHGRIKALAESAREGGLNF
>Bacteria_Proteobacteria_Alphaproteobacteria_Rhizobiales_Rhizobiaceae_RhizobiumAgrobacterium_group_Agrobacterium_sp._H13_3
MASRKEALARRASRVRRQIKAVANGRPRLSVHRSSKNIYAQIIDDVAGKT
LASASTLEADLRGSLKTGADVAAAAVVGKLVAERGVKAGVKDVVFDRGAF
IYHGRIKAVAEAAREGGLNF
>Bacteria_Proteobacteria_Alphaproteobacteria_Rhizobiales_Phyllobacteriaceae_Aliihoeflea_sp._2WW
MASKESALKRASRVRRQIKKVAGERPRLSVHRSSKHIYVQLIDDANGHTI
ASASTLEKDLKGSLKTGADSAAAAAVGKLVAERAVKAGVKDVVFDRGAYI
YHGRVKALADAAREGGLNF
>Bacteria_Proteobacteria_Alphaproteobacteria_Rhizobiales_Phyllobacteriaceae_Aminobacter_sp._J41
MASKDSIKRRAARVRRQIKKVAGERPRLSVHRSSKHIYAQIIDDSKGHTL
AAASTLDKELRDALKTGADVAAAAAVGKLVAERAAKAGVKEVVFDRGPFI
YHGRVKALADAAREGGLSF
>Bacteria_Proteobacteria_Alphaproteobacteria_Rhizobiales_Phyllobacteriaceae_Pseudaminobacter_salicylatoxidans_KCT001
MASKESTQRRAARVRRQIKKVSGDRLRLSVHRSSKHIYAQLIDDSKGHTV
AAASTLEKDLKDLKTGADTAAAAAVGKLVAERALKAGVKEVVFDRGAYIY
HGRVKALAEAAREAGLSF
>Bacteria_Proteobacteria_Alphaproteobacteria_Rhizobiales_Phyllobacteriaceae_Mesorhizobium_australicum_WSM2073
MAIKESIQRRAQRVRRQIKKVAGERPRLSVHRTSKNIYVQVIDDAKGHTI
AAASTLEKDLKGSLKTGADTAAAAAIGKLIAERATKAGVKEVVFDRGAYI
YHGRVKALAEAAREGGLSF
>Bacteria_Proteobacteria_Alphaproteobacteria_Rhizobiales_Phyllobacteriaceae_Aquamicrobium_defluvii_W13Z1
MASKESTQRRAARVRRQLKAVSNGRPRLSVHRTSKNIYVQVIDDAQGRTL
AAASTLEKEFRASKKTGADTAAAAEVGKLIAERAVKAGVKEVVFDRGAYI
YHGRIKALAEAAREGGLSF
>Bacteria_Proteobacteria_Gammaproteobacteria_Acidithiobacillales_Acidithiobacillaceae_Acidithiobacillus_ferrivorans_SS3
MNKNLSRLRRARKTRARIASQAKPRLCVFRSGKHIYAQVIDDRQGKVLAQ
ASSLEGELRKQMPHGADVAAAATIGQRVAAKALAVGVKEVAFDRSGYRYH
GRVRALADAAREGGLSF
>Bacteria_Proteobacteria_Gammaproteobacteria_Acidithiobacillales_Thermithiobacillaceae_Thermithiobacillus_tepidarius_DSM_3134
MKDKKAARLRRALRTRAKIKSLKQPRLCVFRSSQHIYAQIIDDAQGRVLV
QASSLEADMRSKLASGGNCEAASQVGQRLAEKAVAAGLETVAFDRSGFKY
HGRVKALADAARAHGLKF
>Candidatus_Muproteobacteria_bacterium_RBG_19FT_COMBO_61_10
MNKAEVRHRRVLRTRRKIANQQATRLCVHRTPRHMYAQIIDASGSKVLAS
ASTLEAEVRKELKNGGNISAATLIGKRIAEKAKSAGVTKVAFDRSGFKYH
GRIKALADAARENGLEF*
>Candidatus_Muproteobacteria_bacterium_RBG_16_64_11
MAMNKTKARMRRAHTTRKRIAELQAVRLCIYRTPRHIYAQVIDAGGGRVL
AAASTVEPEVRKEVKTGGNVQAAAIIGRRIAAKAKDAGVTRVAFDRSGFK
YHGRIKALADAAREGGLEF*
>Candidatus_Muproteobacteria_bacterium_RBG_16_60_9
MGRTRRRIRELNAGRLCVHRTPRHIYAQIIDASGSQVLAAASTLEAEMRQ
SLKHGGNVDAAKAIGKRIAERAVAAGVKRVAFDRSGFKYHGRVKALADAA
RENGLEF*
>Candidatus_Muproteobacteria_bacterium_RBG_16_62_13
MMSHENKRLRRAGRIRRRIHELGTERLTIHRTPNHIYAQIIDKNGARVLA
SASTLEKEVRGQVKHGGNVEAAKLVGRRIAEKARSAGITAVAFDRAGYQY
HGRVKALADAAREGGLQF*
>Candidatus_Muproteobacteria_bacterium_RIFCSPHIGHO2_12_FULL_60_33
MKKEINPRQRRARRIRRKIIGLQADRLCVHRTPRHIYAQIIDKTGGKVLA
SASTLEADVRGQIKHGGNVEAAKLIGKRIAEKAKGAGITRVAFDRSGFKY
HGRVKALADAARENGLEF*
>Candidatus_Muproteobacteria_bacterium_RBG_16_64_10
MHSKEQKRARRAKRIRRKIHAIQAQRLCVHRTPRHIYAQIIDASGSKVLC
AASTLEADVRSQVKHGGNVEAARLIGTRIAEKAKSAGITRVAFDRAGFKY
HGRIKALADAAREGGLQF*
>Candidatus_Muproteobacteria_bacterium_RIFCSPHIGHO2_01_FULL_65_16
MASKIEKRLRRAQRVRRRIAGLPAKRLCVHRTPRHIYAQIIDAGGARVLA
SASTLEVEVRKELKNGGNAAAARLIGKRIAEKAKSAGVTRVAFDRSGYKY
HGRVKALADAAREHGLEF*
>Candidatus_Muproteobacteria_bacterium_RBG_16_65_34
MNSKIEKRERRSERVRRKIRSLQVERLTVHRTPRHIYAQIVDKTGGRVLA
SASTLEREVRAGVKNGGNAEAARMVGKRIAEKAKAAGVTRVAFDRSGYMY
HGRVKALADAAREGGLQF*
>Bacteria_Proteobacteria_Betaproteobacteria_Methylophilales_Methylophilaceae_Methylobacillus_flagellatus_KT
MSNVNSRLRRARKTRAKIAELKAIRLSVHRSNCHIYAQIIAETGDKVLAS
ASTLEVEVRKDIKNGGNIAAAALVGKRIAEKAKAAGITTVAFDRSGYKYH
GRIKALADAAREHGLSF
>Bacteria_Proteobacteria_Betaproteobacteria_Methylophilales_Methylophilaceae_Methylovorus_sp._SIP3_4
MNNVNSRLRRARKTRAKIAELKVTRLSVHRSNGHIYAQIIAETGDKVLAS
ASTVEVEVRKDIKNGGNVAAAAVIGKRIAEKAKAAGITSVAFDRSGYKYH
GRIKALADAARENGLSF
>Bacteria_Proteobacteria_Betaproteobacteria_Methylophilales_Methylophilaceae_Methylophilus_methylotrophus_ATCC_53528
MKNVNNRLRRARKTRAKIAELKVTRLSVHRTNTNIYAQIIAETGDRVLAS
ASTVEAEVRQQLKNGGNVEAATLIGKRIAEKAAKAGITTVAFDRSGYKYH
GRIKALADAARESGLKF
>Bacteria_Proteobacteria_Betaproteobacteria_Methylophilales_Methylophilaceae_Methylotenera_sp._301
MNNVNNRLRRARKTRAKIAELKVTRLSVHRTNLHTYAQIIDATGGKVIVS
ASTVEADVRKNIKNGGNVEAAAAIGKLIAEKAVKAGVTTVAFDRSGYKYH
GRIKALADAARENGLSF
>Bacteria_Proteobacteria_Betaproteobacteria_Neisseriales_Neisseriaceae_Formivibrio_citricus_DSM_6150
MDNNQRIRRARKTRAKIAELKMVRLSVHRTNSHIYAQIIDETGGKVLASA
STLEAEVRSQIKNGSNVEAAVVVGKRIAEKAKAAGVENVAFDRSGFKYHG
RVKAVAEAAREAGLVF
>Bacteria_Proteobacteria_Betaproteobacteria_Neisseriales_Neisseriaceae_Deefgea_rivuli_DSM_18356
MDKNQSRLRRARKTRAKIAELKVVRLSVHRTNSHMYAQIIDATGGNVLAA
ANTLEAGLRAEVKNGGSVAGATAVGKLIAERAKAAGIESVAFDRSGFQYH
GRVKALADAAREAGLAF
>Bacteria_Proteobacteria_Betaproteobacteria_Neisseriales_Neisseriaceae_Laribacter_hongkongensis_HLHK9
MDKKQARLRRARKTRARIAELKMARLSVHRTNCHIYAQIIDETGSRVLAQ
ASTLEAEVKKELANGGNAGAAALIGKRIAEKAKAAGVEKVAFDRSGFQYH
GRIKALADAARENGLAF
>Bacteria_Proteobacteria_Betaproteobacteria_Neisseriales_Neisseriaceae_Microvirgula_aerodenitrificans_DSM_15089
MDKKQTRLRRARKTRARIAELKMVRLSVHRTNCHIYAQIIDETGGKVLAT
ASTLEAEVRKELANGGNAAAATLIGKRIAEKAKAAGIDKVAFDRSGFQYH
GRIKALADAARENGLVF
>Bacteria_Proteobacteria_Betaproteobacteria_Neisseriales_Neisseriaceae_Stenoxybacter_acetivorans_DSM_19021
MDKKASRIRRARKTRAKIADLNKVRLCVFRSNNHIYAQVISAEGDKVLAQ
ASTVEAEVIAEVKHGNTVAAATAVGKRIAEKAKAAGIESVAFDRSGFQYH
GRVKALAEAARENGLSF
>Bacteria_Proteobacteria_Betaproteobacteria_Neisseriales_Neisseriaceae_Snodgrassella_alvi_wkB2
MDKNVARLRRARKTRAKIAALNKVRLCVFRTNNHIYAQVISAEGDRVLAQ
ASTLEADVRASIKYGSNVDAAVVVGKRIAEKAKAAGIDAVAFDRSGFQYH
GRVKALAEAARENGLSF
>CG12_big_fil_rev_8_21_14_0_65_Hydrogenophilales_61_21
MDKKIRRLRRARKTRAKIAELAVVRLCVHRSNCHIYAQIIDASGGKVLAS
ASSQENELRGQIKTGGNTEVAKLVGQRIAEKAKQAGIKEVAFDRSGYIYH
GRVKALAEAAREHGLQF*
>CG_4_10_14_3_um_filter_Hydrogenophilales_63_21
MDKKLRRLRRARKTRAKIAELGAIRLCVNRSNTHIYAQLIDATGGNVLAS
ASSLEKDVRGQLRGGGNVDAAKMIGQRIAEKAKAIGVEKVSFDRAGFAFH
GRVKALAEAAREHGLQF*
>Hydrogenophilales_bacterium_RIFOXYD1_FULL_62_11
MNTKQSRIRRSRKTRAKIAAVKAIRLSINRTNTHIYAQIISADGGTVMAS
VSSNDKDMRAQLPNGGNVDAAAAVGKRLAEKAKGLGIEKVAFDRSGFQFH
GRVKALAEAAREGGLVF*
>Bacteria_Proteobacteria_Betaproteobacteria_Hydrogenophilales_GWE1_Thiobacillus_62_9
MNTKQTRIRRARKTRAKIAAVKAIRLAIHRTNSHVYAQIISADGGTVMVS
ASSNDKDMRAGLSNGGNVAAAAAVGKRLAEKAKGLGIEKVAFDRSGFKFH
GRVKALAEAAREGGLVF
>Hydrogenophilales_bacterium_RIFOXYA1_FULL_63_33
MNTKQSRIRRARKTRAKIAAVKAIRLAIHRTNNHIYAQIISADGGTVMTS
ASSNDKELRGQLANGGNVAAAAAVGKRLAEKAKGLGIEKVAFDRAGFRFH
GRVKALAEAAREGGLAF*
>Bacteria_Proteobacteria_Betaproteobacteria_Hydrogenophilales_Hydrogenophilaceae_Thiobacillus_denitrificans_ATCC_25259
MNTKQSRIRRARKTRAKIAAVKAIRLAIHRTNSHIYAQIISADGGTVMAS
ASSNDKDLRGQLANGGTTAAAAAVGKRLAEKAKGLGIEKVAFDRAGFKFH
GRVKALAEAAREGGLAF
>Betaproteobacteria_bacterium_RBG_16_58_11
MNQKQGRQRRARKTRAKIAELKAVRLLVHRTNLHIYAQIIDASGSKVLAS
ASTLDKAVRATLTNGGTTAAAAAIGKQIAEKAKAAGIETVAFDRSGFKYH
GRVKALAEAAREGGLKF*
>Bacteria_Proteobacteria_Betaproteobacteria_Hydrogenophilales_Hydrogenophilaceae_Sulfuricella_denitrificans_skB26
MDKKQSRLRRSRKTRAKIAELKVVRLLVHRTNCHIYAQIIDASGGVVLAS
ASTVEPEVRKDLPKGGNKDAAALVGKRIAEKAKVAGVETVAFDRSGFHYH
GRVKALAEAARENGLKF
>CG18_big_fil_WC_8_21_14_2_50_Hydrogenophilales_58_12
MDKKQSRLRRSRKTRAKIAELKVVRLLVHRTNCHIYAQIIDASGGAVLAS
ASTVEPEVRKDLPKGGNKDAAALVGKRIAEKAKIAGVETVAFDRSGFHYH
GRVKALAEAARENGLKF*
>Bacteria_Proteobacteria_Betaproteobacteria_Gallionellales_Gallionellaceae_Ferriphaselus_sp._R_1
MSKKIEARQRRSRKTRARIAEQKAVRLAIHRTNQHIYAQVISACGGKILA
SASTIEADVRKDLANGGNAAAAAVVGKLIAEKAKAAGVSQVAFDRSGFKY
HGRVKALADAARENGLQF
>Bacteria_Proteobacteria_Betaproteobacteria_Gallionellales_Gallionellaceae_Gallionella_capsiferriformans_ES_2
MLNKKASRQRRARKTRARIAEQRTVRLAIHRTNMHIYAQIISACGGKILA
SASSLEADVAKDLANGGNKAAASVVGQRIAEKAKSAGITQVAFDRSGNRY
HGRVKALAEAAREHGLQF
>Sideroxydans_sp._RIFOXYD2_FULL_59_7
VRLAIHRTNLHIYAQVISADGGKILASASTMEAEVRKSVANGGNAAA
>Bacteria_Proteobacteria_Betaproteobacteria_Gallionellales_Gallionellaceae_Sideroxydans_lithotrophicus_ES_1
MLNKNEARQRRARKTRARIAEQKTVRLAIHRTNLHIYAQVISADGGKVLA
SASTLEAEVRKSVGNGGNAAAAAVVGKRIAEKAKSAGVTAVAFDRSGNKY
HGRIKALADAAREHGLQF
>Sideroxydans_sp._GWF2_59_14
MLNKNEARQRRARKTRARIAEQKTVRLAIHRTNLHIYAQVISADGGKVLA
SASTLEAEVRKSVGNGGNAAAAAAVGKRIAEKAKTAGITAVAFDRSGNKY
HGRIKALADAAREHGLKF*
>CG11_big_fil_rev_8_21_14_0_20_Gallionellaceae_60_62
MLNKNQARQRRGRKTRARIAQQKTIRLAIHRTNLHIYAQIISADGSSVLA
SASTLEAEVRKNIGNGGNVAAATLVGQRIAEKAKSAGVTAVAFDRSGNKY
HGRIKALADAAREHGLQF*
>CG08_land_8_20_14_0_20_Gallionellales_59_87
MLNTNEARQRRARKTRARIAKQKAIRLSIHRTNLHIYAQVISADGGTVLA
SASTLEAEVRKSIANGGNATAAAVVGKRIAEKAKSAGVTSVAFDRSGNQY
HGRIKALADAARENGLQF*
>CG1_02_SUB100_Gallionellaceae_60_948
MLNTNEARQRRARKTRARIAKQKAIRLSIHRTNLHIYAQVISADGGTVLA
SASTLEAEVRKSIANGGNATAAAVVGKRIAEKAKSAGVTSVAFDRSGNQY
HGRIKALADAARENGLQF*
>Bacteria_Proteobacteria_Betaproteobacteria_Nitrosomonadales_Nitrosomonadaceae_Nitrosomonas_europaea_ATCC_19718
MLLNTKQMRLRRAKATRIKIGNSRQFRLSVHKSNNHIYAQILDPSSNRVI
VSASTVEAEVKKQYPSGGTIEAAKYVGHLVAKKSIESQIYEVAFDRSGFK
YHGRIKALADAARSAGMKF
>Bacteria_Proteobacteria_Betaproteobacteria_Nitrosomonadales_Nitrosomonadaceae_Nitrosospira_multiformis_ATCC_25196
MPNSIESRLRRARQTRAKIAELKVVRLAIHRSNSHIYAQLIDGSGSKVLA
SASTLEPELRKELPNGGTVTAAAVVGKRVAEKARGLGIETVAFDRSGFKY
HGRVKALADAARENGLKF
>Bacteria_Proteobacteria_Betaproteobacteria_Rhodocyclales_Rhodocyclaceae_Uliginosibacterium_gangwonense_DSM_18521
MNKKEARLRRARKTRARIAEQKVARLTVFRSNCHIYAQIISGCGSRVIAA
ASTNEEAVRGDMANGGNSKAAVVVGKLIAQRAVAAGVDSVAFDRAGYMYH
GRVKALAEAARENGLKF
>Bacteria_Proteobacteria_Betaproteobacteria_Rhodocyclales_Rhodocyclaceae_Thauera_sp._MZ1T
MNKKETRLRRARKTRAKIAELKAVRLTVFRSNCHIYAQIISGCGSRVLAA
ASTVEPDVRAQVANGGNKAAAEAVGKLIAERAKAAGVEQVSFDRSGFLYH
GRVKALAEAAREGGLKF
>Bacteria_Proteobacteria_Betaproteobacteria_Rhodocyclales_Rhodocyclaceae_Aromatoleum_aromaticum_EbN1
VRLTVFRTNSHIYAQVIDGSGSRVLAAASTVEADVRSQLPNGGNKQAAQV
VGKLIAERAKAAGVEAVAFDRAGFQYHGRVKALAEAAREGGLKF
>Bacteria_Proteobacteria_Betaproteobacteria_Rhodocyclales_Rhodocyclaceae_Azoarcus_sp._KH32C
MNKKDVRLRRARKTRAKIAELKAVRLTVFRSNSHIYAQVIAGCGSRVLAS
ASTLEADVRSQLSHGGNKAAAQLVGKLIAERAKAAGIETVAFDRAGFQYH
GRVQALAEAAREGGLKF
>Bacteria_Proteobacteria_Betaproteobacteria_Rhodocyclales_Rhodocyclaceae_Dechlorosoma_suillum_PS
MIDKKQSRLRRARKTRAKIAELKAVRLCVFRTNSHIYAQVISPCGSKVLA
AASSLEPEVRKDLPNGGNVNAAAAIGKLIAERAKKAGIEQVAFDRAGFQY
HGRVKALAEAARENGLKF
>Bacteria_Proteobacteria_Betaproteobacteria_Rhodocyclales_Rhodocyclaceae_Propionivibrio_dicarboxylicus_DSM_5885
MIDKNQARLRRARKTRIKIAELNALRLSVHRTNLHIYAQVFSPCGSKVLA
AASTLEPEVRKELANGGNVKAATVIGKLIAERAKKAGIEQVAFDRGGFQY
HGRVKALAEAAREAGLKF
>Bacteria_Proteobacteria_Betaproteobacteria_Rhodocyclales_Rhodocyclaceae_Azovibrio_restrictus_DSM_23866
MLNKKQARLRRARKTRAKIAELKAVRLCVNRTNCHIYAQIISACGAKVLA
SASTLEAEVRKDLANGGNKAAAGVVGKLIAERAKAAGIETVAFDRSGFQY
HGRVKALAEAARENGLQF
>Bacteria_Proteobacteria_Betaproteobacteria_Rhodocyclales_Rhodocyclaceae_Azonexus_hydrophilus_DSM_23864
MFNKKEARLRRARKTRAKIAELKAVRLCINRTNCHIYAQVISPCGGKVLA
SASTLDKNVRGDVANGGNKAAAAVVGKLIAERAKAAGVEQVAFDRSGLQY
HGRVQALAEAAREAGLKF
>Bacteria_Proteobacteria_Betaproteobacteria_Rhodocyclales_Rhodocyclaceae_Dechlorobacter_hydrogenophilus_LT_1
MFNRKEARLRRARKTRAKIAELKAVRLCVNRTNCHIYAQIISACGGKVLA
SASTLDKSVRSDVQNGGNKAAAILVGKLIAERAKAVGVEQVAFDRSGLQY
HGRVQALAEAAREGGLKF
>Bacteria_Proteobacteria_Betaproteobacteria_Rhodocyclales_Rhodocyclaceae_Dechloromonas_aromatica_RCB
MFNKKQARLRRARKTRAKIAELKAVRLCVNRTNCHIYAQIISPCGGKVLA
SASTLDTDVRKDLANGGNKAAATTIGKLIAERAKAAGIEQVAFDRSGLQY
HGRIQALAEAAREGGLKF
>Bacteria_Proteobacteria_Betaproteobacteria_Burkholderiales_Burkholderiaceae_Limnobacter_sp._MED105_unfinished_sequence
METKQEARARRAKQTRRRIALARATRLCVFRTNSHIYAAVHSSDGGQVLA
AASTNDKELRAQLDGKSGSNKAAAALVGAAIAKRALAAGISEVAFDRSGF
AYHGRVKELADAAREAGLKF
>Bacteria_Proteobacteria_Betaproteobacteria_Burkholderiales_Sutterellaceae_Sutterella_wadsworthensis_HGA0223
MINKKQSRLRRARATRARILLQKVDRLTVHRTNLHIYASIISADNGRTLV
SASTVEPEVRAQLASVSGRGGNVAAAKIVGARIAEKAKAAGIESCAFDRS
GYRFHGRVAALAEAAREAGLKF
>Bacteria_Proteobacteria_Betaproteobacteria_Burkholderiales_Oxalobacteraceae_Herbaspirillum_seropedicae_SmR1
MDKKQSRLRRATQTRAKIAELKVNRLAVHRTNTHIYASVIGPDANVLASA
STLEAEVRAQLAGQTGKGGNAAAAALIGKRVAEKALKAGVTEVAFDRSGF
RYHGRVKALAEAAREAGLKF
>Bacteria_Proteobacteria_Betaproteobacteria_Burkholderiales_Oxalobacteraceae_Collimonas_fungivorans_Ter331
MTMDKKQSRLRRSRQTRAKIAELKVNRLAVHRTNLHIYASIIGPDAKVLA
SASTLEAEVRAELAGKSGAGGNTAAASLVGKRVAEKALKAGVTEVAFDRS
GFRYHGRVKVLADAAREAGLKF
>Bacteria_Proteobacteria_Betaproteobacteria_Burkholderiales_Burkholderiaceae_Pandoraea_pnomenusa_RB38
MDKKQSRVRRARQTRIKLAAQKVHRLSVHRTNVHIYAQVFSEDGTQVLAS
ASTLEAEVRKELGDKEGKGGNAAAAALIGRRIAEKAKAAGIESVAFDRSG
FRYHGRVKALADAAREAGLKF
>Bacteria_Proteobacteria_Betaproteobacteria_Burkholderiales_Burkholderiaceae_Burkholderia_cenocepacia_AU_1054
MDKTQSRLRRARQTRIKIAELQVARLAVHRTNTHIYAQVFSPCGTKVLAS
ASTLEAEVRAELADKSGKGGNVNAATLIGKRIAEKAKAAGIESVAFDRSG
FRYHGRVKALAEAAREAGLKF
>Bacteria_Proteobacteria_Betaproteobacteria_Burkholderiales_Burkholderiaceae_Glomeribacter_sp._1016415
MDKKQSRIRRACQTRSKIAELKVHRLAVHRTNTHIYAQVFSPCGTTVLAS
ASTIEAEVRQQLADKSGKGANTAAATIIGQRIAQKAKVAGIETVAFDRSG
FRYHGRVKALAEAAREAGLKF
>Bacteria_Proteobacteria_Betaproteobacteria_Burkholderiales_Alcaligenaceae_Brackiella_oedipodis_DSM_13743
MDKKVSRLRRAAATRRKIAGLKVNRLAVHRSNTHIYANIISPEGDKVLVS
ASTLEAEVRKELANNNTSSSNVQAAAAVGKRVAEKAKAAGIEAVAFDRSG
FRYHGRVKALAEAARENGLKF
>Bacteria_Proteobacteria_Betaproteobacteria_Burkholderiales_Alcaligenaceae_Oligella_ureolytica_DSM_18253
MDKKVSRLRRAASTRRKIAQLQTHRLSVYRSNSHIYANIISPEGDKVLVS
ASTLEPEVRQELSTSNTKSGNVSAAAIVGKRIAEKAKAAQIETVAFDRSG
FRYHGRVKALAEAAREAGLKF
>Bacteria_Proteobacteria_Betaproteobacteria_Burkholderiales_Alcaligenaceae_Pusillimonas_sp._T7_7
MDKKISRLRRAVATRRKISELRVHRLSIYRSNLHIYANIISPEGDRVLVS
ASTLEPEVRKELASKNVNGGNVAAAGLIGKRVAEKAKAAGIELVAFDRSG
FRYHGRVKALADAAREAGLKF
>Bacteria_Proteobacteria_Betaproteobacteria_Burkholderiales_Alcaligenaceae_Alcaligenes_faecalis_phenolicus_DSM_16503
MDKKQSRMRRAVATRRKIAELRVHRLSVHRTNTHIYASIISPEGDRVLVS
ASTVETEVRKELAVGSNVAAASLVGKRVAEKAKAAGIETVAFDRSGFRYH
GRVKALAEAAREAGLKF
>Bacteria_Proteobacteria_Betaproteobacteria_Burkholderiales_Comamonadaceae_Delftia_acidovorans_SPH_1
MLTKKEQRLRRARQTRIRIAQQGVARLSVNRTNLHIYASVVSEDGTKVLA
SASTAEAEVRTQLGAIGKGGNVAAATLIGKRIAEKAKAAGVEKVAFDRAG
FAYHGRVKALAEAAREAGLQF
>Bacteria_Proteobacteria_Betaproteobacteria_Burkholderiales_Comamonadaceae_Comamonas_testosteroni_TK102
MLNKKEQRLRRARQTRIRIAQQGVARLSVNRTNLHIYASVVSEDGTTVLA
SASTAEVEVRSQLGAAGKGGNVAAATLIGKRIAEKAKAAGVEKVAFDRAG
FAYHGRVKALAEAAREAGLQF
>Bacteria_Proteobacteria_Betaproteobacteria_Burkholderiales_Comamonadaceae_Brachymonas_chironomi_DSM_19884
MLNKKAQRIRRARQTRIRIAAQGVPRLMVNRTNLHMYAAVISGCGTKVLA
SASTAEADIRKELGAAGKGGNVAAAAMIGKRIAEKAKAAGVEKVAFDRAG
FAYHGRVKALADAAREAGLQF
>Bacteria_Proteobacteria_Betaproteobacteria_Burkholderiales_Comamonadaceae_Ottowia_thiooxydans_DSM_14619
MLSKKEQRLRRARQTRIRIAIKGVARLTVNRTNSHIYASVISGDGAKVLA
TASTAESELRTALGGNGGNAAAAQQVGKRIAERAKAAGVETVAFDRAGFA
YHGRVKALAEAAREAGLQF
>Bacteria_Proteobacteria_Betaproteobacteria_Burkholderiales_unclassified_Burkholderiales_Burkholderiales_Genera_incertae_sedis_Methylibium_sp._T29
MLNRKDQRLRRSKQTRVRIALQKVARLTVFRSNLHIYASVISDDGSKVLA
SASTAEKEVRAQLGAAGKGGNTEAAA
>Burkholderiales_bacterium_RIFCSPHIGHO2_01_FULL_63_240
MAMSKKEQRLRRARQTRARIALQGAVRLTVTRSNLHIYASVISGDGSKVI
ATASTAEKEVREQIKNGANTEAASLIGKRIAEKAKAAGVEKVAFDRAGYQ
YHGRIKALAEAAREAGLQF*
>Burkholderiales_bacterium_RIFCSPLOWO2_12_FULL_64_99
MATSKKEQRLRRARQTRARIALQGAVRLTVFRTNLHIYASVISGDGSKVL
ATASTAEKEVREQLKASGSNTAAASLIGKRIAEKAKAAGVEKVAFDRAGY
QYHGRVKALAEAAREAGLQF*
>Bacteria_Proteobacteria_Betaproteobacteria_Burkholderiales_unclassified_Burkholderiales_Burkholderiales_Genera_incertae_sedis_Sphaerotilus_natans_natans_DSM_6575
MLNKKEQRLRRSRQTRARIALQRVARLTVFRSNLHIYASVVSEDGSKVLV
SASTAEKDVREQLGAAGKGGNVDAATLIGKRIAEKAKAAGIEKVAFDRSG
FAYHGRVKALAEAAREAGLQF
>Bacteria_Proteobacteria_Gammaproteobacteria_Xanthomonadales_Xanthomonadaceae_Frateuria_aurantia_Kondo_67_DSM_6220
MNKNESRLRRAKSTRAHIRKLAVARLSVHRTGQHLYAQVFDASGKNVVAA
ASTVQKSIAEGLKGTKNLEAAAAVGKAVAERALAAGIESVAFDRSGFRYH
GRIKALADAAREGGLKF
>Bacteria_Proteobacteria_Gammaproteobacteria_Xanthomonadales_Xanthomonadaceae_Luteibacter_sp._9145
MNKNTSRLRRAKSTRAHIRELAVARLSVHRTGQHIYAQVFAPNGTVVAAA
STVQSSVAEGLKSKKNIEAATTVGRIVAERAQAAGIEAVAFDRSGFRYHG
RIKALADAAREAGLKF
>Bacteria_Proteobacteria_Gammaproteobacteria_Xanthomonadales_Xanthomonadaceae_Dyella_japonica_A8
MNKNESRLRRAKSTRAHIRKLAVARLSVHRTGQHLYAQVFAADGQSVVAA
ASTVQKSVAEGLKGTKNLTAAAAVGKAVAERALAAGIESVAFDRSGFRYH
GRIKALADAAREAGLKF
>Bacteria_Proteobacteria_Gammaproteobacteria_Xanthomonadales_RIFOXYA1_FULL_Rhodanobacter_67_6
MNKNENRLRRAKSTRAHIRKLAVARLSVHRTGQHIYAQVFDASGKNVVAA
ASTVQKAVAEGLKGTKNLTAAAAVGKAVAERAMAAGIESVAFDRSGFRYH
GRIKALADAAREAGLKF
>Bacteria_Proteobacteria_Gammaproteobacteria_Xanthomonadales_Xanthomonadaceae_Rhodanobacter_sp._2APBS1
MNKNENRLRRAKSTRAHIRKLAVARLSVHRTGQHIYAQVFDASGKNVVAA
ASTVQKSVAEGLKGTKNLAAAAAVGKAVAERAKAAGIEAVAFDRSGFRYH
GRIKALADAAREAGLQF
>CG02_land_8_20_14_3_00_150_Xanthomonadales_62_12
MSTKNQSRLRRAKSTRARIAKQDIARLSVHRSGQHLYAQVISSSGDQVIA
AANTLQDAVVQGLTGTKNKVAATAVGKMIAERARAAGVEQVAFDRSGFLY
HGRIKALADAAREGGLQF*
>Bacteria_Proteobacteria_Gammaproteobacteria_Xanthomonadales_Xanthomonadaceae_Rudaea_cellulosilytica_DSM_22992
MSNEKNESRLRRAKSTRMHIKKLAVPRLTVHRSDQHIYAQVISADGGKVI
AAASTVQKAIKGEVKGTKNKAAAAAVGKAIAEKAKAAGIESVAFDRSGFR
YHGRIAALADAAREAGLKF
>Bacteria_Proteobacteria_Gammaproteobacteria_Xanthomonadales_Xanthomonadaceae_Xylella_fastidiosa_multiplex_ATCC_35871
VSIGKNVARLRRAKSTRVHIRKLGVPRLSVLRTGRHLYAQIFTADGSKVI
AAANTLQSQVKDGLKNGKNSLAATKVGKLIAERAKAVGVDRIAFDRSGYL
YHGRIKILADAARDAGLKF
>Bacteria_Proteobacteria_Gammaproteobacteria_Xanthomonadales_Xanthomonadaceae_Xylella_fastidiosa_sandyi_Ann_1
MSIGKNVARLRRAKSTRLHIRKLGVPRLSVLRTGRHLYAQIFTADGSKVI
AAANTLQSQVKGGLKNGKNSLAAIKVGKLIAERARAVGVDRIAFDRSGYL
YHGRIKILADAARDAGLKF
>Bacteria_Proteobacteria_Gammaproteobacteria_Xanthomonadales_Xanthomonadaceae_Arenimonas_donghaensis_DSM_18148_HO3_R19
MDKNIARLRRAKTTRSHIRKLGVARLSVLRTGQHIYAQLFTADGSKVLAS
ASTVQADVKDGLKGSKNIEAASKVGRVIAEKAKAAGIEKVAFDRSGYRYH
GRIKALADAAREGGLQF
>Bacteria_Proteobacteria_Gammaproteobacteria_Xanthomonadales_Xanthomonadaceae_Arenimonas_oryziterrae_DSM_21050
MEKNIARLRRAKTTRSHIRDLGVARLSVLRSGQHIYAQVFTADGSKVLAS
ASTLQSEVSDGLKGNKNKDAAAKVGQLIAERARAAGIEKVAFDRSGYRYH
GRIKALAEAAREGGLQF
>Gammaproteobacteria_bacterium_RIFCSPHIGHO2_12_FULL_63_22
MDKNIARLRRAKTTRSHIRDLGVHRLTVLRSGQHIYAQVFTADGSKVLAS
ASTLQADVKEGLKNGKNSDAASKVGKLIAERALAAGIEKVAFDRSGYRYH
GRIKALAEAAREGGLKF*
>Bacteria_Proteobacteria_Gammaproteobacteria_Chromatiales_Ectothiorhodospiraceae_Nitrococcus_mobilis_Nb_231
MDKKVARQRRARRARVKIREFGAYRLCVYRTPRHTYAQIIAPAADRTLVA
ASTLEKAINGTLRSGGNIEAAKVVGRMIAERAQAAGVNTVAFDRSGFRFH
GRVKALAEAAREAGLKF
>Bacteria_Proteobacteria_Gammaproteobacteria_Chromatiales_Ectothiorhodospiraceae_Arhodomonas_aquaeolei_DSM_8974
MDKKAARLRRARRARAKIRERGAYRLTIHRTPRHTYAQIIAPDADRTLAA
ASTLEKGVLGDLTSGGNVEAAKAVGRAIAERARAAGVEEVAFDRAGFKYH
GRVQALADAAREAGLKF
>Bacteria_Proteobacteria_Gammaproteobacteria_Chromatiales_Ectothiorhodospiraceae_Ectothiorhodospiraceae_bacterium_M19_40
MDKKSARQRRARKARAKMQELGTVRLTIHRTPRHTYAQVISADASQTLAA
ASTLEKSVRSEVAHGGNIDAAKAVGRVIAERAAAAGITEVAFDRAGFKYH
GRVQAIADAAREAGLKF
>Bacteria_Proteobacteria_Gammaproteobacteria_Xanthomonadales_Algiphilaceae_Algiphilus_aromaticivorans_DG1253
MQAKKINRQRRARKARAKIRLQGHYRLCINRTPRHIYAQIIAPDAAHTVV
AASTTEKTIAQALENGTGNVAAAAQVGAEIARRAKEQGISSVAFDRSGFK
YHGRVKALADAARENGLEF
>Bacteria_Proteobacteria_Gammaproteobacteria_Xanthomonadales_Sinobacteraceae_Polycyclovorans_algicola_TG408
MKDKKTARIRRARRTRARIRSLGVPRLCVHRTPRHIYAQLIAPDAATVLA
SASTLESSLALPATGNVDAAKRIGALIAERAKAAGISTVAFDRSGFQYHG
RIQALADAAREAGLEF
>Bacteria_Proteobacteria_Gammaproteobacteria_Xanthomonadales_Sinobacteraceae_Nevskia_ramosa_DSM_11499
MSPKKESRLRRARRTRAKIAELGTHRLSVHRTPRHIYAQIIAGDAGHTVV
AASTVEKIVAESLEGTGNVEAAKKVGATIAERAKAAGITKVAFDRSGFQY
HGRIKALADAAREAGLEF
>Bacteria_Proteobacteria_Gammaproteobacteria_Xanthomonadales_Sinobacteraceae_Hydrocarboniphaga_effusa_AP103
MKDKKVIRLRRARRTRFKIRELGAFRLAVHRTPRHIYAQIIAPDASNTVV
SASTVEKEVASALEGTGNVEAAKKIGQLIAERAKAAGITAVAFDRAGFKY
HGRIKALADAAREAGLEF
>Bacteria_Proteobacteria_Gammaproteobacteria_unclassified_Gammaproteobacteria_Solimonas_soli_DSM_21787
MKDKKQTRLRRARRTRAHIRELGVHRLAVHRTPQHIYAQIIAPDASVTVV
AASTVEKSVADGLDATGNVEAAKKVGTTIAERAKEKGITKVAFDRAGFQY
HGRIKALADAAREAGLEF
>Bacteria_Proteobacteria_Gammaproteobacteria_Xanthomonadales_Sinobacteraceae_Singularimonas_variicoloris_DSM_15731
MKDKKQTRLRRARRTRAHIRELGVHRLAVHRTSQHIYAQIIAPDASVTVV
SASTVEKALAADLSGTSNVEAAKKVGAAIAERAKEKGITKVAFDRGGFQY
HGRIKALADAAREAGLEF
>Bacteria_Proteobacteria_Gammaproteobacteria_Chromatiales_Halothiobacillaceae_Halothiobacillus_neapolitanus_c2
MNEKSQNRLRRARRTRAKIVRLGVHRLTVYRTAQHTYAQIFTPDGATVVA
SSSTLHPGVIEAGKHGGNIDAAKRVGEMVAKAALAKGITNVAFDRSGFIF
HGRIKALAESARESGLQF
>Bacteria_Proteobacteria_Gammaproteobacteria_Cardiobacteriales_Cardiobacteriaceae_Dichelobacter_nodosus_VCS1703A
MNQKKINRIRRGKRTRLNIRESGKPSLIVNKTPRHIYAQIISGEGNKVLA
SISTLNKEVADAVHYTGNIESATKVGQMIAEKAKSLGIESLAFDRNGFRY
HGRVKALADAARAAGLQF
>Bacteria_Proteobacteria_Gammaproteobacteria_Cardiobacteriales_Cardiobacteriaceae_Cardiobacterium_valvarum_F0432
MNVKRINRMRRAKRSRLNIREAGKISLIVHKTPKHMYAQIISADGSRVLV
DASTLQLGVKTDLKYTGNIEAAAKVGRLIAQKAKELGLYDVVFDRSGFRY
HGRVKALADAAREIGLNF
>Bacteria_Proteobacteria_Gammaproteobacteria_Xanthomonadales_Xanthomonadaceae_Ignatzschineria_larvae_DSM_13226
MKKRDARYRRSLKARIKMRELKVDRLTVHRTPRHIYAQIISGVENKVLVA
SSTLLADVKSQVKGTGNVDAAIAVGKDIAAKAQAAGIKNVAFDRSGFKYH
GRVKALADAAREAGLEF
>Bacteria_Proteobacteria_Gammaproteobacteria_Xanthomonadales_Xanthomonadaceae_Wohlfahrtiimonas_chitiniclastica_SH04
MNVKKEARLRRSRKARAKIREIGATRLTIYRTPRHIYAQVISPCGKTILA
AASTLDAEVRAQIKNGGNVDAAKVVGKVVAERALKANITEVAFDRAGFQF
HGRIKALADSAREAGLQF
>Bacteria_Proteobacteria_Gammaproteobacteria_Xanthomonadales_Xanthomonadaceae_Wohlfahrtiimonas_chitiniclastica_DSM_18708
MNVKKEARLRRSRKARAKIREIGATRLTIYRTPRHIYAQVISPCGKTILA
AASTLDAEVRAQIKNGGNVDAAKVVGKVVAERALKANITEVAFDRAGFQF
HGRIKALADSAREAGLQF
>Bacteria_Proteobacteria_Gammaproteobacteria_Thiotrichales_Thiotrichaceae_Leucothrix_mucor_DSM_2157
MNKKIARIRRGKRSRSKMRELRVDRLTVHRSSQHIYAQVISAETNEVLAS
ASTVESSLRTELSYTGNSEAAMAVGKLVAERAKEKGVESVAFDRSGFKYH
GRIKALADAAREAGLQF
>Bacteria_Proteobacteria_Gammaproteobacteria_Thiotrichales_Thiotrichaceae_Thiothrix_flexilis_DSM_14609
MDKKLSRIRRSKRARAKMRELRVTRLCIHRTPRHIYAQIIAPEGNVVLAS
ASTIDKELRTTLSYTGNVEAAAAVGKLVAQRAKEKGIESVAFDRSGFKYH
GRVQALADAAREAGLQF
>Bacteria_Proteobacteria_Gammaproteobacteria_Chromatiales_Ectothiorhodospiraceae_Thioalkalivibrio_nitratireducens_DSM_14787
MDKKESRLRRARRARFKIRELGVHRLCVHRTPRHIYAQVIAPGGERVLAA
ASTAESAVRGDVKYTGNVDAATRVGKLIAERARQVGVDRVAFDRSGFRYH
GRVQALADAAREGGLTF
>Bacteria_Proteobacteria_Gammaproteobacteria_Chromatiales_Ectothiorhodospiraceae_Thiorhodospira_sibirica_A12_ATCC_700588
MDKRNERLRRAKKTRYKIRELGAYRLSVHRTPRHIYAQVLGPSGSEVLAC
ASTVETVVKQDLKGTGNVAAAVSVGRLIAERALAKGIKQVAFDRSGFKYH
GRVKALADAAREGGLEF
>Bacteria_Proteobacteria_Gammaproteobacteria_Chromatiales_Ectothiorhodospiraceae_Halorhodospira_halochloris_A
MDKKTARLRRASRARHKIRELGAHRLCIHRTPRHVYAQIIAPTGSEVVAC
ASTVEASVRGDLKATGNVEAATAVGRLIAERASAKGIKKVAFDRSGFKYH
GRVKALADAAREGGLEF
>Bacteria_Proteobacteria_Gammaproteobacteria_Chromatiales_Ectothiorhodospiraceae_Ectothiorhodospira_sp._PHS_1
MDKKEARLRRSKRARYKIRELGAHRLCVHRTPRHVYAQIIAPSGSEVLTC
ASTVEADVRGGLKSTGNIEAAAAVGRLIAERAVAKGIKKVAFDRSGFKYH
GRVKALADAAREGGLEF
>Bacteria_Proteobacteria_Gammaproteobacteria_unclassified_Gammaproteobacteria_Thiohalomonas_denitrificans_HLD2
MNTKKTTRLRRATRARAKIRELGVPRLCVFRTPRHIYAQVIAPNGSEVVA
AASTVQKEVNGDLKTTGNIDAASAVGKAIADKAKAAGVTKVAFDRSGFKY
HGRVKALADAARENGLEF
>Gammaproteobacteria_bacterium_RBG_16_57_12
MDKKISRIRRARRARAKIRELGVPRLCIHRTPRHIYAQIIAPTGSEVVAA
ASTLQGDIKGAVNYTGNIAAAGAVGKLVAERAKAAGISKVAFDRSGFRYH
GRVKALADAARENGLEF*
>Bacteria_Proteobacteria_Gammaproteobacteria_Thiothrichales_uncultured_SG8_50
MDKKSARIRRARRARAKIRELGYPRLSVHRTPRHIYAQVIAPSGGEIMAS
ASTLDKGLRDELKATGNVSAAAAVGKVIADKARAAGVTKVAFDRSGFKFH
GRVKALADAAREGGLEF
>Bacteria_Proteobacteria_Gammaproteobacteria_Thiotrichales_Thiotrichaceae_Beggiatoa_sp._Orange_Guaymas
MNKKLARLRRARRTRANIKRLNMTRLSVHKTPQHIYAQMIAPNGSQILAS
ASSIEKAFRSEKGYGGNVSAATLVGKTIAERAKLIGVTKVAFDRSGFKYH
GRVKALAEAARENGLQL
>Bacteria_Proteobacteria_Gammaproteobacteria_Thiotrichales_Thiotrichaceae_Thiomargarita_sp._Thio36
MDKKSARLRRARKSRATIKRLGVTRLCVHKTPRHIYAQVIAPDGACVVAS
ASSLEKEFKQAISSGGNVSAATEVGKTIAERAKAAGIIKVAFDRSGFRYH
GRVKALAEAARENGLSF
>Gammaproteobacteria_bacterium_RIFCSPLOWO2_02_FULL_61_13
MLKKDSRQKRAKKTRARIRLLGVNRLCVHRTPRHIYAQLIAPDGCRVVAS
ASTLEVEVRQQIKNAGNVAAATVVGRIIADRARKIGISKVAFDRSGFKFH
GRVKALADAARENGMEF*
>Gammaproteobacteria_bacterium_RIFCSPLOWO2_12_47_11
MNKKIARLRRAQLTRARIRLNGCNRLCVHKTPRHMYAQIIAPNGSQVITS
ASTLDKEVKAQIKYSGNIAAATVVGKILAERAKKAGVTKVAFDRSGFKYH
GRIKALADAAREQGMEL*
>Gammaproteobacteria_bacterium_RBG_16_51_14
MNKKKTHRLRRARKSRARIKQQGIHRLCVHKTPRHVYAQIITPNGSEVLV
CASTIDKEIKGQVEYSGNIKAASLVGKVLAERARKAGISKVAFDRSGFKY
HGRVKALADAAREQGMEF*
>Gammaproteobacteria_bacterium_RIFCSPLOWO2_02_FULL_56_15
MKKKEARMRRAQKTRANIRFQGVNRLCVHRTPRHIYAQVIAPNGSEVIAS
ASTLDKEIRNNIKYSGNVAAAAEVGRLIADRAKQAGVTNVAFDRSGFKYH
GRVKALADAAREKGLTI*
>Gammaproteobacteria_bacterium_RIFCSPLOWO2_12_FULL_52_10
MQKKISRLRRASKTRARIRLQGANRLCVHRTPRHIYAQIIAPNGAKVIAS
ASTLDKEVKQEIKYSGNAAAAAVVGKVLAERARKAGVAKVAFDRSGYKYH
GRIKALADAARENGMEF*
>Bacteria_Proteobacteria_Gammaproteobacteria_Chromatiales_Chromatiaceae_Nitrosococcus_oceani_C_107_ATCC_19707
VDKKTARLRRAAKTRHKIHELGVVRLTVHRTPKHIYVQIIKPADGNVVAS
ASTVESMLKQQLKNTGNKEAAITVGKTIAERAKAKGIAKVAFDRSGYKYH
GRVKALADAAREGGLQF
>Bacteria_Proteobacteria_Gammaproteobacteria_Thiotrichales_Piscirickettsiaceae_Methylophaga_frappieri_JAM7
MSRLTVHRTPRHIYAQVLAHDSSKVIAQASTLDPEVRKALSATGNKAAAE
VVGKMVAERASKQGVTEVAFDRSGFSYHGRVKALADAARENGLQF
>Bacteria_Proteobacteria_Gammaproteobacteria_Methylococcales_Methylococcaceae_Methylohalobius_crimeensis_10Ki
MDKKASRMRRAAKSRGRIHRLGVHRLTVHRTPKHIYAQITTADGAKVLAS
AATVQAEIRGKVKNTGNVEAAQAVGAAIAEQAVSAGIEKVAFDRSGFLFH
GRVKALAEAAREGGLRF
>Bacteria_Proteobacteria_Gammaproteobacteria_Methylococcales_Methylococcaceae_Methylococcus_capsulatus_Bath
MDKKQARLKRAAKTRHVIRAMGANRLTVHRTPRHIYAQVISPDGGTVLAA
ASTLESAIRETLPVTGNKDAAIAVGRRIAEKALAVGISSVAFDRSGFKYH
GRVKALAEAAREAGLQF
>Bacteria_Proteobacteria_Gammaproteobacteria_Methylococcales_Methylococcaceae_Methylocaldum_szegediense_O_12
MDKKLARLRRAAKARAIIRSLGVNRLTVHKTPRHIYAQVTSADGARVLVS
ASTVQTEIKGNLRATGNIEAARVVGKTIAERALSAGITNVAFDRSGFKYH
GRIKALADAAREAGLLF
>Bacteria_Proteobacteria_Gammaproteobacteria_Thiotrichales_Piscirickettsiaceae_Cycloclasticus_sp._P1
MNKKTSRLRRATKTRSRIKESGKARLSVHRSPRHIYAQVMTADGSKVLVS
ASTLLSDIKSSVKNCGNIEAASVVGKTIAERAVEAGIKEVAFDRSGYKYH
GRVKALADAARENGLEF
>Bacteria_Proteobacteria_Gammaproteobacteria_Methylococcales_Methylococcaceae_Methylomarinum_vadi_IT_4
MDKRASRLKRALRQRSKIKQLGVNRLTVHKTSQHIYAQVLSTDGKTTLAS
AATTQADVKSAVNNKTGNIAAASEVGKKIAQKAIEAGVTVVAFDRSGFKY
HGRVKALADAAREAGLKF
>Bacteria_Proteobacteria_Gammaproteobacteria_Methylococcales_Methylococcaceae_Methylomonas_mecanica_MC09
MDKKSARLKRALKLRCKIKKQEVNRLTIHRTSQHIYAQVLSADGKATLAA
ASTVEVNIKSAVKNTSNVNAATEVGKQIAEKAIAAGVTHVAFDRSGFKYH
GRVKALADAAREAGLKF
>Bacteria_Proteobacteria_Gammaproteobacteria_Methylococcales_Methylococcaceae_Methylosarcina_lacus_LW14
MEKKNSRMKRALKLRSKIKRLGTTRLSIHKTSQHIYAQIISGDGNQTLAS
ASTNQAVIKAAVDGGTSNVQAAAEVGKAIAERALAAGITEVAFDRSGFKY
HGRVKALADAAREAGLKF
>Bacteria_Proteobacteria_Gammaproteobacteria_Methylococcales_Methylococcaceae_Methyloglobulus_morosus_KoM1
MDKKNTRLKRATKLRCKIRQQKAIRLSIHKTTQHIYAQVISGDGTTTLAS
SSTNQSEIKSGLKNTGNITAAAEVGKSIAQKAIAAGITEVAFDRSGFKYH
GRVKALADAAREAGLKF
>Bacteria_Proteobacteria_Gammaproteobacteria_Methylococcales_Methylococcaceae_Methylobacter_tundripaludum_2122
MDKKQARMKRALKLRSKIKKLSTTRLSIHKTSQHIYAQVISADGTTTLAS
ASTTQAEIKSTLKNTGNVIAAAEVGKFIAQKAIAAGVSEVAFDRSGFKYH
GRVKALADAAREAGLKF
>Bacteria_Proteobacteria_Gammaproteobacteria_Methylococcales_Methylococcaceae_Methylovulum_miyakonense_HT12
MQKKQTRMKRALKLRCKIKKLNAIRLSVHKTSQHIYAQIISGDGSSTLVS
ASTTQTEIKSLLKNTDNVQAAIEVGKKIAEKALAAGITEVAFDRSGFKYH
GRVKALADAAREVGLKF
>Bacteria_Proteobacteria_Gammaproteobacteria_unclassified_Gammaproteobacteria_Dechloromarinus_chlorophilus_NSS
MDKKSSRLRRARRARAKIRELAVNRLTIFRTPKHMYAQVIAPNGSQVLAS
ASTVEKSISAQLEGASGNSSAAAMVGKAIAERAKAAGVESVAFDRAGFKY
HGRVKALADAARENGLKF
>Gammaproteobacteria_bacterium_RIFOXYD12_FULL_61_37
MDKKTSRIRRARRGRAKIRELGVHRLTIHRTPRHIYAQVIAPNGEQVVAS
ASTLDKDVRGALQGYTGNVDAAGLVGKFIAERAKAAGVERVAFDRSGFKY
HGRVQALADAARENGLQF*
>Bacteria_Proteobacteria_Gammaproteobacteria_Chromatiales_Chromatiaceae_Thiorhodovibrio_sp._970
MDKKQSRLRRATRARAKIRELRAYRLCIHRSPRHMYAQVIAPDGGKVVAS
ASTVEKPVRESAQGYSGNTKSAARIGELIAERAKAAGVEQVAFDRSGFKY
HGRVKALADAARENGLRF
>Bacteria_Proteobacteria_Gammaproteobacteria_Chromatiales_Chromatiaceae_Thioflavicoccus_mobilis_8321
MDKKQARLRRATRARAKIRELGVYRLCVHRTPQHIYAQIIAPDGGHVVAS
ASTAEKTLREGIGGHLGNVSAAAAIGKAIAERARSAGVESVAFDRSGFRY
HGRVKALADAARENGLQF
>Bacteria_Proteobacteria_Gammaproteobacteria_Chromatiales_Chromatiaceae_Lamprocystis_purpurea_DSM_4197
MDKRKARLRRAAKTRAKIRELGVYRLCVHRTPQHIYAQIIAPDGAHVVAS
ASTIDKEFRLTISGHKGNSGAAVLVGKAIAERALSKGIAEVAFDRSGFRY
HGRMKALADAARESGLKF
>Bacteria_Proteobacteria_Gammaproteobacteria_Chromatiales_Chromatiaceae_Marichromatium_purpuratum_987
MDKKQARLRRAARARAKIRELSVFRLCVHRTPRHIYAQVIAPEGDKVVAS
ASTLDKDLRQAIEGHKGNVAAAAVIGQAIAERARSAGVESVAFDRSGFRY
HGRVKALADAAREHGLKF
>Bacteria_Proteobacteria_Gammaproteobacteria_Chromatiales_Chromatiaceae_Thiocapsa_marina_5811_DSM_5653
MDKKQARLRRATRARAKIRELGVFRLCVHRTPRHIYAQIIAPEGNRVVAS
ASTVEPTLREAIPGHKGNVGAAATVGKAIAERALTAGVETVAFDRSGFRY
HGRLKALADAARENGLKF
>Bacteria_Proteobacteria_Gammaproteobacteria_Chromatiales_Chromatiaceae_Thiocystis_violascens_611_DSM_198
MDKKQARLRRATRARAKIREMGEFRLCVYRTPRHTYAQIIAPTGDKVVAS
ASTLDKDIRQSIEGNKANIVAATVIGKAIAERALSAGVERVAFDRSGFRY
HGRLKALADAAREHGLKF
>Bacteria_Proteobacteria_Gammaproteobacteria_Chromatiales_Chromatiaceae_Allochromatium_vinosum_DSM_180
MDKKQARLRRATRARAKIRELGAYRLCVHRTPRHTYAQIIAPGETGDRVL
ASASTVEKALAEQITGNKANIAAATVIGKAIAERALAAGVETVAFDRSGF
RYHGRLKALADAAREGGLKF
>Bacteria_Proteobacteria_Gammaproteobacteria_Chromatiales_Chromatiaceae_Thiorhodococcus_drewsii_AZ1
MDKKQARLRRATRARAKIRELGVYRLCVHRTPRHTYAQIIAPTGDKVVAS
ASTLDKDLRQAIEGNKANVTAATVIGKAIAERALAAGVDSVAFDRSGFRY
HGRLKALADAARETGLKF
>Bacteria_Proteobacteria_Gammaproteobacteria_Legionellales_Legionellaceae_Legionella_micdadei_ATCC_33218
MNKRNARIRRGLKAKAILRHSTRPRLVVHRSSEHIYSQIVVRGERGDIVI
VASSTLDKELRSSLAKTKVEQAQQVGKLLGERAKAKDIIDVSFDRAGYKY
HGRVKALATGAREAGLNF
>Bacteria_Proteobacteria_Gammaproteobacteria_Legionellales_Legionellaceae_Fluoribacter_dumoffii_Tex_KL_ATCC_33343
MNKQNSRNRRGLKAKALIRKSGRARLVVYRSGLHIYSQIIQADKLGDKVL
VACSTNDKEIKASLTGKCKVEQANLVGKLLGKRASERGITQVAFDRAGYK
YHGRVKALAEGAREAGLDF
>Bacteria_Proteobacteria_Gammaproteobacteria_Legionellales_Coxiellaceae_Coxiella_burnetii_CbuK_Q154
MDKQEKRIRRARRTRAKIKELGAVRLCVHRSLNHIYAQLISPRDSKVLVC
ASTLEKEVRSQIKHGGNIQAATAIGKLIAQRAKKAGVTKVAFDRSGYKYH
GRVRALAEAVREGGIEF
>Bacteria_Proteobacteria_Gammaproteobacteria_Legionellales_Coxiellaceae_Rickettsiella_grylli
MLDKKLKRKRRATKTRAKIRQLGVARLCVARTSQHIYAQIIISADHGDKV
LASASTLDKEIRALGTRGSNIKSAKLVGDFVAKRALAAGINRVAFDRSGF
KYHGCVKALAEATREAGLPF
>Bacteria_Proteobacteria_Gammaproteobacteria_Legionellales_Coxiellaceae_Diplorickettsia_massiliensis_20B
MVDKKLKQRRRAVKTRAKIKQLGVPRLSVGRTLKHLYAQIIIAGPKGDQV
LASASTLEKSLKSSGAVARNVKSATILGEAIAQRALAAGVKHVAFDRSGF
KYHGCVKALAEAARAGGLPF
>Bacteria_Proteobacteria_Gammaproteobacteria_Thiotrichales_Francisellaceae_Francisella_FSC776
MDKKEARLRRAKRTRIKMRELNKVRLCVNKTPQHTYAQIISGDGSQVLVT
ASTVEKSIKENVKHGGNVSAAEVIGTEIAKRAVDKGITEVAFDRSGFKYH
GRVKALADAARKHGLNF
>Bacteria_Proteobacteria_Gammaproteobacteria_Thiotrichales_Francisellaceae_Francisella_philomiragia_subsp._philomiragia_ATCC_25017
MDKKTARLSRSKRTRIKLKELGHTRLCVYRTPRHVYAQVISGDGSTVLAA
ASTVEKDVKAKCKYTGNVNSAAIVGEVIANRCKEKGISQVAFDRSGYKYH
GRVKALAEAAREHGLQF
>Bacteria_Proteobacteria_Gammaproteobacteria_Thiotrichales_Piscirickettsiaceae_Hydrogenovibrio_marinus_MH_110
MDKKTTRLRRAKKIRAKVSAQKVARLCVHRTPKHIYAQIISADGTTVIAA
SSTVQADIKKEVGFGGNKDAAKIVGKSIAEKAKAAGIESVAFDRSGFKYH
GRIQELADSARENGLQF
>Bacteria_Proteobacteria_Gammaproteobacteria_Thiotrichales_Piscirickettsiaceae_Thiomicrospira_crunogena_XCL_2
MDKKATRLRRAKKTRAKLGSQDRARLCVHRTPKHIYAQIISSDGSSVVAS
CSTVQADIKKQVAFGGNKEAAELVGKSIAEKAKAAGIESVAFDRSGFKYH
GRVQVLADSARENGLQF
>CG2_30_FULL_Piscirickettsiaceae_44_34
MDKKATRLRRAKKTRAKLASQERARLCIHRTPRHIYAQVLSADGTTVIAA
CSTVQADIKKQVAFGGNKEAARLVGQSIAEQAKSAGIESVAFDRSGFKYH
GRVQVLADSARENGLQF*
>Bacteria_Proteobacteria_Gammaproteobacteria_Pseudomonadales_Moraxellaceae_Perlucidibaca_piscinae_DSM_21586
MNEKKVARVRRSRATRLKIRAQGAIRLCVNRTPRHMYAQIISADGSQVLA
QASTLDASLRDGSTGNVDAAKKVGALIAERAKAAGLSKVAFDRSGFKYHG
RIKALADAAREAGLEF
>Bacteria_Proteobacteria_Gammaproteobacteria_Pseudomonadales_Moraxellaceae_Alkanindiges_illinoisensis_DSM_15370
MNDKKQSRLRRAKSTRLHIRALGATRLCVNRTPRHIYAQIISPEGGKVLA
QASTLDAQLRSGATGNVDAATKVGALIAERAKAAGITKVAFDRSGFKYHG
RIKALADAARAGGLEF
>Bacteria_Proteobacteria_Gammaproteobacteria_Pseudomonadales_Moraxellaceae_Acinetobacter_baumannii_AB30
MNEKKQSRLRRAKSTRLHIRALGATRLCVNRTPRHIYAQVISADGGKVLA
QASTLDASLRSGTTGNIEAATKVGALIAERAKAAGVTKVAFDRSGFKYHG
RIKALADAAREGGLEF
>Bacteria_Proteobacteria_Gammaproteobacteria_Pseudomonadales_Moraxellaceae_Enhydrobacter_aerosaccus_SK60
MFDKKAARLRRAKKTRAHIRGLGVNRLSVNRTNTHIYAQVISPTGGEVLA
QASTLDTTLRAGQTSNIEAATAVGKLIAERAKAAGITKVAFDRSGFKYHG
RVKALAEAARENGLEF
>Bacteria_Proteobacteria_Gammaproteobacteria_Pseudomonadales_Moraxellaceae_Psychrobacter_cryohalolentis_K5
MFDKKAARLRRAKKTRAHIRFLGVHRLTVNRTPRHIYAQIISPNGGEVIA
QASTLDSSLRSGATGNADAATSVGQMIAERAKAAGITKVAFDRSGFKYHG
RVKALAEAARENGLEF
>Bacteria_Proteobacteria_Gammaproteobacteria_Pseudomonadales_Moraxellaceae_Moraxella_Moraxella_Moraxella_catarrhalis_25240
MFDKKSARLRRAKKTRAHIRHLGVDRLTVTRTPRHIYAQIISPTGGVVVA
QASTLDATLRSGATGNVEAAKAVGALIAERAKAAGITKVAFDRSGFKYHG
RVKALADAARENGLEF
>Bacteria_Proteobacteria_Gammaproteobacteria_Alteromonadales_Alteromonadaceae_Haliea_salexigens_DSM_19537
MSAKNDSRLRRARRARNRMCEQGVNRLSVHRTPRHIYAQVLAPAGDRVLA
SASTLDSSLRAGSTGNQEAAAAVGKLVAERAKAAGIEKVAFDRAGYKYHG
RVKALADAARESGLEF
>Bacteria_Proteobacteria_Gammaproteobacteria_unclassified_Gammaproteobacteria_OMG_group_OM60_clade_Congregibacter_litoralis_KT71
MSAKNDSRLRRARKARQRMRTQGANRLSVHRTPRHIYAQVFAPAGDAVLA
SASTLDSSLRGGATGNIDAASAVGKLLAERAKAAGIEKVAFDRGGFKYHG
RVKALAEAAREGGLEF
>Bacteria_Proteobacteria_Gammaproteobacteria_Alteromonadales_Alteromonadaceae_Haliea_rubra_CM41_15a_DSM_19751
MSIKNEARLRRARRSRARMRTAGVNRLSVHRTPRHIYAQVFSASGDQVLA
SASTLDESLRSGATGNVDAAAQVGKLVAERAREAGIEKVAFDRSGYRYHG
RVKALADAAREGGLEF
>Bacteria_Proteobacteria_Gammaproteobacteria_Oceanospirillales_Hahellaceae_Endozoicomonas_montiporae_LMG_24815
MMDKNSARLRRARRARMKMRELRVNRLSVHRSSQHIYAQVIAPEGDKVLA
AASTVEKELRAEATGNVDAAKKVGALIAERAKAAGVSKVAFDRSGYKYHG
RVKALADAAREAGLEF
>Bacteria_Proteobacteria_Gammaproteobacteria_Oceanospirillales_Hahellaceae_Zooshikella_ganghwensis_DSM_15267
MSVKKESRLRRALQARLKMRELKATRLCIHRSGQHMYAQVISPEGDKVLV
SASTLDKDLRSTTTSNVEAAKKVGALVAERAKAAGITKVAFDRSGFKYHG
RVKALADAAREAGLEF
>Bacteria_Proteobacteria_Gammaproteobacteria_Oceanospirillales_Halomonadaceae_Carnimonas_nigrificans_ATCC_BAA_78
MNAKKESRLRRARRARAKIRELGALRLCVNRTPRHIYAQIISADGSEVLA
SASTLDKTLSEAATGNSEAAAKVGALIAERAKGAGITKVAFDRSGFKFHG
RVKALADAAREAGLQF
>Bacteria_Proteobacteria_Gammaproteobacteria_Oceanospirillales_Halomonadaceae_Zymobacter_group_Zymobacter_palmae_DSM_10491
MNAKKESRLRRARRARAKIRELGVERLCVNRTPRHIYAQIISADGGRVLV
SASTLDKSLREGATGNVDAATKVGALLAERAKEAGISQVAFDRSGFKYHG
RVKALADAAREGGLKF
>Bacteria_Proteobacteria_Gammaproteobacteria_Oceanospirillales_Halomonadaceae_Halotalea_alkalilenta_DSM_17697
MNAKKESRLRRARRARAKIRELGVVRLCVNRTPRHIYAQIISADGGHVLV
SASTLDKALREAATGNAEAAAKVGSLLAERAKDAGITEVAFDRSGFKYHG
RVKALADAAREGGLQF
>Bacteria_Proteobacteria_Gammaproteobacteria_Alteromonadales_Colwelliaceae_Colwellia_psychrerythraea_34H
MDKRSSRLRRAKRARAKISELGANRLVIFRTPRHIYAQLIAPTGSEVIAS
ASTLDKEVSAQIEKTGNVAAATAVGKAIAERAVAKGITKIAFDRSGFLYH
GRVKALAEAAREAGLQF
>Bacteria_Proteobacteria_Gammaproteobacteria_Alteromonadales_Colwelliaceae_Thalassotalea_agarivorans_DSM_19706
MDKKTSRLRRAKRARAKISELGANRLVIHRTPRHIYAQLIAPTGSEVIAS
ASTLDKEVSAQVEKTGNIEAAAAVGKAIAERAKAKGVESVAFDRSGFRYH
GRVKALAEAAREAGLQF
>Bacteria_Proteobacteria_Gammaproteobacteria_Alteromonadales_Moritellaceae_Moritella_marina_ATCC_15381
MDKKSARLRRATRARKKMQELGATRLVINRTPSHTYAQVITPNAEVLVSA
TTTEKAVREMISYGGNVEAAKVIGKLVAERAIEKGVTKIAFDRSGFQYHG
RVAALADAAREAGLQF
>Bacteria_Proteobacteria_Gammaproteobacteria_Alteromonadales_Psychromonadaceae_Psychromonas_ingrahamii_37
MDKKASRLRRATRTRKKLQELGATRLVINRTPRHTYAQVITADAQVVASA
STLEKEVRAQISNGGNKEAAQLIGKLVAERAVEKGISKISFDRSGFQYHG
RVAALAEAAREAGLQF
>Bacteria_Proteobacteria_Gammaproteobacteria_Vibrionales_Vibrionaceae_Salinivibrio_costicola_costicola_ATCC_33508
MDKKASRIRRATKARRKIAEMGATRLVVHRTPRHVYAQVIAGNGAEVIAA
ASTVEKAIREQVKSTGNKDAAAAVGKIIAERAKEKGIEAVAFDRSGFQYH
GRVAALADAAREAGLKF
>Bacteria_Proteobacteria_Gammaproteobacteria_Vibrionales_Vibrionaceae_Enterovibrio_sp._AK16
MDKKIARIRRATRARRKIAELGATRLVVHRTPRHVYAQVIAANGSEVIAA
ASTVEKAIREQVKSTGNKEAAAAVGKAIAERAKEKGIESVAFDRSGFQYH
GRVAALADAAREAGLKF
>Bacteria_Proteobacteria_Gammaproteobacteria_Vibrionales_Vibrionaceae_Enterovibrio_norvegicus_FF_162
MDKKIARIRRATRARRKIAELGATRLVVHRTPRHVYAQVIAANGSEVIAA
ASTVEKAIRDQLTSTGNKDAAAAVGKAVAERALEKGIESVAFDRSGFQYH
GRVAALADAAREAGLKF
>Bacteria_Proteobacteria_Gammaproteobacteria_Pasteurellales_Pasteurellaceae_Mannheimia_haemolytica_D174
MDKKVARIRRASRARHLMREQGATRLVVHRTPRHIYAQVIAPNGSEVLAA
ASTVEKVIKEQVKYTGNKEAAAVVGKIVAERAIAKGIKAVAFDRSGFKYH
GRVQSLADAAREAGLQF
>Bacteria_Proteobacteria_Gammaproteobacteria_Pasteurellales_Pasteurellaceae_Bibersteinia_trehalosi_USDA_ARS_USMARC_189
MDKKVARIRRASRARHLMREQGATRLVVHRTPRHIYAQVIAPNGSEVLAA
ASTVEKVIKEQVKYTGNKDAAAVVGKLVAERALEKGIKAVAFDRSGFKYH
GRVQVLADAAREAGLQF
>Bacteria_Proteobacteria_Gammaproteobacteria_Orbales_Orbaceae_bacterium_Bimp
MDKKSARIRRATKARRKMQELCATRLVVHRTPRHIYAQIIAPNGSEVLAA
ASTLEKAISESLKYTGNKDAATAVGKAIAERALAKEIKSVSFDRSGFQYH
GRVQALADAAREAGLQF
>Bacteria_Proteobacteria_Gammaproteobacteria_Orbales_Orbaceae_Gilliamella_apicola
MDKKSARIRRATKARRKMHELLATRLVVHRTPRHIYAQIIAPNGSEVLAA
ASTLEKAISESLKYTGNKDAAAAVGKAIAERALAKDIKEVSFDRSGFQYH
GRVQALADAAREAGLQF
>Bacteria_Proteobacteria_Gammaproteobacteria_Enterobacteriales_Enterobacteriaceae_Leminorella_grimontii_ATCC_33999
MDKKAARIRRATRARRKIKELCATRLVVHRTPRHIYAQVIAPNGSEVLVA
ASTVEKAIAEQVKYTGNKDAAALVGKAIAERALAKEISKVSFDRSGFQYH
GRVQALADAAREAGLQF
>Bacteria_Proteobacteria_Gammaproteobacteria_Enterobacteriales_Enterobacteriaceae_Pragia_fontium_DSM_5563
MDKKAARIRRATRARRKIKELCATRLVIHRTPRHIYAQIIAPNGSEVLAA
ASTLEKAIAEQLKYTGNKDAAAAVGKAIAERALAKEITKVSFDRSGFQYH
GRVQALADAAREAGLQF
>Bacteria_Proteobacteria_Gammaproteobacteria_Enterobacteriales_Enterobacteriaceae_Budvicia_aquatica_DSM_5075
MDKKAARIRRATRARRKIKELCATRLVVHRTPRHIYAQIIAPNGSEVLAA
ASTLEKAITEQLKYTGNKDAAAAVGKAIAERALAKEITKVSFDRSGFQYH
GRVQALADAAREAGLQF
>Acidobacteria_Acidobacteriia-Gp1_Acidobacterium_ailaaui
MISQKNRDEIRRRIHARIREKVAGTPERPRLSVYRSLNHIYAQVIDDTQGVTVASASSKAAKLKTGGNVAAAKEVGKLVAERAQEKGIKKVVFDRGGYLYHGRIKALADAAREAGLEF*
>Acidobacteria_Acidobacteriia-Gp1_Granulicella_mallensis_MP5ACTX8
MINLRKRNDIRQRVHFRIRAKISGTAERPRLNVYRSLNHIYTQLIDDATGTTIVSASTISKKGEGKTAGGNVEAAKTVGKLIAERAQEKGIKKVVFDRGGYLYHGRIKALADAAREAGLEF*
>Acidobacteria_Acidobacteriia-Gp1_Granulicella_tundricola_MP5ACTX9
MISPRQRNVIRQRVHTRIRAKMAGTAERPRLNVYRSLNHIYTQLIDDANGVTLASASSKGKKGEEAKSGGNVEAARLVGKLIAERGVEKGIKKVVFDRGGYLYHGRIKALADAAREAGLDF*
>Acidobacteria_Acidobacteriia-Gp1_TAA166
MITPRKRDVIRKRVHTRIREKLAGTAERPRLNVYRSLNHIYTQLIDDAAGVTIASASTVSPKGEERKAGGNIPAAAEVGKAIAERAQQKGIKKVVFDRGGYLYHGRIKALADAAREAGLEF*
>Acidobacteria_Acidobacteriia-Gp1_Terracidiphilus_gabretensis
MITHTKRNEIRQRIHSRIRRKLAGSTERPRLNVYRSLNHIYAQVIDDQTGITLVAASTIKSKTGGNVAAAKEIGKEIAQKAVEKGIKKVVFDRGGYLYHGRIKALADAAREAGLEF*
>Acidobacteria_Acidobacteriia-Gp1_Terriglobus_roseus_DSM_18391
MITAPQRNVIRKRVHARVRAKVSGTAERPRLNVFRSLNHIYAQLIDDASATTLASASTVTKKGEDKKSGGNIEAAASVGKLIAERAKDKGVTRVVFDRGGYLYHGRIKALADAAREGGLEF*
>Acidobacteria_Acidobacteriia-Gp1_URHE0068
MITQNKRNEIRQRIHARIRRKLGGTAERPRLNVYRSLNHIYAQVIDDQAGTTIVSASTIKGKTGGNVAAAREIGKSIAELAQAKGVKKVVFDRGGYLYHGRIKALADAAREAGLEF*
>Acidobacteria_Blastocatellia-Gp4_28-1_soil_metagenome
MASNNRAEIRRGVHSRIRKKVNGTQERPRLAVFRSLNHIYAQVIDDVNGKTLAAASTVEKDLKGKSGGTISAAQSVGRAIAERAQSAGVSQVVFDRGGYVYHGRVKALLDATREAGLNKNENASDANKPSATESTSDTIASAVGSFVGTVAGAISNLVGSSTEKPAKKSSGKRAQTTNDEPDSQTDKVNKANKENNENE*
>Acidobacteria_Blastocatellia-Gp4_Chloracidobacterium_sp._UBA4728_soil_metagenome
MANTSRAIVREAIHRRIRRKVKGSGERPRLAVYRSLNHIYAQVVDDQLGQTIVSASTTEKELRGSTGGNLDAARRIGKAIAERSLEKGISSVVFDRGGYLYHGRIRALTDAAREAGLNKDELAAQAAENEEAAPEQAEDKVEEKPRKKTKKQ*
>Acidobacteria_Blastocatellia-Gp4_Ga0074141_activated_carbon_metagenome
MAQKSRADIRRGVHTRIRKKVRGTAERPRLAVFRSVNHIYAQVIDDDSGRTIASASTNEKDLAGSTGGNIEAATRVGKAIAERAVAAGVSNVVFDRGGYVYHGRVKALIDATRANGLNKEEAAKAAAAGDSAEGEKNDE*
>Acidobacteria_Blastocatellia-Gp4_Ga0077534_activated_carbon_metagenome
MAQKSRADIRQGVHSRIRKKVKGTGERPRLAVFRSLNHIYAQVIDDKSGKTLATASTTEKALGLKTGGNLEAAKSVGKAIAERAQKAGISTVVFDRGGYVYHGRVKALIDATREAGLNKHEVQETPAAAAE*
>Acidobacteria_Blastocatellia-Gp4_OLB17_bioreactor_metagenome
MAQKSRAEIRQGVHSRIRKKVRGTAERPRLAVFRSLNHIYAQVIDDANGKTIVSASTAEKGYSGKTGGNIDAAKEIGKSIAERALKAGVSSVVYDRGGYLYHGRVKALLDATRENGLNKHEAKQDAGEAA*
>Acidobacteria_Blastocatellia-Gp4_Pyrinomonas_methylaliphatogenes
MAKKTRAEIREAIHRRIRRRVRGTAERPRLAIFRSAKHIYAQIINDDEGRTLAAASTLDPELRGKLNGAGKIDAARAVGRLIAERALAKGIERVVFDRGGYRYHGRVKALADAAREAGLNKDEKRRERREKPQAEAA*
>Acidobacteria_Gp13_RH2_MAG17b_soil_metagenome
MLKLVSRDVVRRRIHGRIRKKIGRQSQWPRLNVFRSLNHIYTQIVDDSSGRTLVSASSLDRQIRQTLKGGGNVAAARAVGLALAQRAKAAGVACVVFDRGGYAYHGRVKALAEAAREGGLKF*
>Acidobacteria_Gp13_UBA7540_soil_metagenome
MLQMVSKNTARRRIHARIRTRMHGRAQLPRLSVFRSISHIYGQIIDDLRGQTLVSASTRDKEVQTTLKTGGNIAAAKVVGQALAKRASAAGISRVVFDRGGYAYHGRVKALADAAREAGLKF*
>Acidobacteria_Gp17_RBG_16_70_10_subsurface_metagenome
MRLKTKTDIRRRIRVRIRKRIHGTPARPRLAVFRSQTHIYAQVIDDAAGRTLCAASSLDKELRGELRRGGTLAAARQVGALIAGRAKEKGVAAVVFDRGGFQYHGRVKALADAARGAGLKF*
>Acidobacteria_Gp2_RH1-MAG20
MINPRQRNVIRQRVHTRIREKMSGTAERPRLNVYRSLNHIYTQLIDDLNGVTIASASSMGKKGEEKNYGGNIAAAAEVGKLIAQRAQEKGIKKIVFDRGGYLYHGRVKALADAAREAGLDF*
>Acidobacteria_Gp6_Luteitalea_pratensis
MKIETKKDRRERIRLRLRKKLAGDASRPRLAVFRSVAHIYVQAIDDATGTTVASASTTEPAIKGQLGDGGRGSNVKGAAAVGRILAERLKDKGITRVVFDRGGFLYHGRVRAVADAAREAGLEF*
>Acidobacteria_Gp6_SCN_69-37_bioreactor_metagenome
MQIRTKKDRRERIRLRLRKRIRGTAERPRLSVFRSVAHIYAQVIDDFTGRTVAAASSTEPGLKDVFSGEVRGGNLAGAEAVGRVIAERLQSHGITRVVFDRGGNLYHGRVRAVADAARKAGLEF*
>Acidobacteria_Gp9_bin61_sponge_metagenome
MRITTRRQRRRRIHARIRKKVTGTAERPRLAVYRSLKHIYAQVIDDAAGRTLVAAGSRETGIEGGGNAGGAALVGEKLAERARAAGIETVVFDRGGARYHGRIKALADAVRNGGVQC*
>Acidobacteria_GpUnk_CG_4_9_14_3_um_filter_49_7_groundwater_metagenome
MRFKSTNERRLHVKKKIRKKINGNATCPRLAIYKSLNHIYVQAIDDRQGVTLAAASTLDGNLKEKVKFGGNVEAAKLVGSLIAERLLEKKIDTVVFDRGGYVYHGRIKALADAAREKGLKF*
>Acidobacteria_Holophagae-Gp8_Holophagaceae_bacterium_UBA1801_soil_metagenome
MTNNLQLRREQTKKRIRGRIAGTPERPRLTIYKSLNRIYVQAVDDSKGVTLAAASSLEKDLRGSLKNGANIEAAKAVGASIAARLKEKGITAVVFDRNGYVYHGRVKALADSARAAGLQF*
>Acidobacteria_Holophagae-Gp8_Holophagaceae_bacterium_UBA706_ecological_metagenome
MANDSALRRQKTKNRIRGRISGTPERPRLTIYKSLKRIYVQAVDDTQGVTVAAASSLEKGLRETLASGSNIAAAKAVGESIAARLKEQGITSVVFDRNGYVYHGRVKALADSARA
>Acidobacteria_Holophagae-Gp8__oral_metagenome
MKLNKVQRRKRIRNRIRKKVVGTAERPRLAVFKSLKQIYVQAIDDLNGHTLASASSLEKAFKDSGKTGGNMEGATVIGEFIGKRLTEKGITKAVFDRGGFHHHGRIKALADAARKAGLTI*
>Acidobacteria_Solibacteres-Gp3_KBS_96
MARDSKNEIRLRIHKRIRSKLAGTGERPRLAVFRSLNHIYAQLIDDQQGRTVVAAATTEKDLRGKGGNLEGAKLIGKTVAERAKEKGIVKVVFDRGGYLYHGRVKALAEAARQAGLEF*
>Acidobacteria_Solibacteres-Gp3_Solibacterales_bacterium_UBA690_ecological_metagenome
MKRSIDKDARRRRIHVRIRERVKGSQERPRLAVFRSLKHIYAQIIDDRAGRTIVSASSSEKNATASGGNLAGAKEIGKMIAERAKANGVKQVVFDRGGYLYHGRIKALADAAREAGLEF*
>Acidobacteria_Thermoanaerobaculia-Gp23_37-71-11_mine_drainage_metagenome
MAQLKDRRQRRHRIHLRIRKVVAGTAERPRLAVFRSLANVYAQLIDDGKGATLVAASTVENDLRKDLTHGGNKAAGRAVGKAIAERAKDKGITSVVFDRAGFRYHGVVKELADAAREAGLKF*
>Acidobacteria_Thermoanaerobaculia-Gp23_RBG_13_68_16_sediment_metagenome
MAQIRDRKQRRHRIHLRIRKVVSGTAERPRLVVFRSLSNVYAQLIDDARGATLVAASTIDKDLRGTLKQFGNRAAGRAVGKAIADRARDKGITEVVFDRAGFHYHGVVKELADAAREAGLKF*
>Chloroflexi_Ardenticatenia_Ardenticatena_maritima
MARMSKRQRSRTPRAARKRRHLRVRRKVFGTPERPRLNVYRSLTNIYAQIIDDTVGHTLVSASTLEKGLRDEVKGLKPVEAARKVGLVLAERAKQAGITKVAFDRGGYKYHGRVKALAEGAREGGLEF*
>Chloroflexi_Ardenticatenia_Promineofilum_breve
MAKNVTDPRKRRQRRIRLKITGTPERPRLNVYRSLEHIYAQVIDDVAGRTLASASTIDKGVVEQIAGKKKREQAAIVGKIVAQRALDAGVKEVVFDRGGYLYHGRIKALADGAREGGLKL*
>Chloroflexi_Caldilineae_Caldilineaceae_bacterium_bin34
MQRQHNRHHARLKRHRRLRNRLAGTPTRPRLNVFRSSAHISAQLIDDEAGRTLVAASSNERELREQLSGAQPTAAARKVGEVLAERAVTAGYTAAVFDRGGYRFHGRVKALADGSRSGGLDF*
>Chloroflexi_Caldilineae_Caldilineaceae_bacterium_bin5
MANQTRTRARKRRHMRVRRKVSGTAMRPRLNVYRSLKNIGVQVIDDQAGHTIVSASTLEAGLQEVLADKLKVDQAKEIGKVVAERAKAAGIEQVVFDRGGYRYHGRVKAVADGSREGGLVF*
>Chloroflexi_Dehalococcoidia_UBA2247
MVKSNVWREARLRRHARVRCNVSGTSAVPRLSVFRSTENIYVQVIDDIAGRTLISASTLDADLRANIKEMNKTEAAGAVGKLIASRALASGVNQVVFDRGGYRYHGRVKALAQAAREGGIKF*
>Chloroflexi_Dehalococcoidia_UBA3254
MKSNASRLARIRRHERVRSKVEGTTERPRLTVFRSLNHIYAQVIDDTKGLTLVSASTVDPEVKNGLDGKAKKSQAELVGQAVAKRAMEKGVQQVVFDRGGYKYNGRVQALADAARKQGLKF*
>Chloroflexi_Dehalococcoidia_UBA4462
MKLRQKRHLRIRKLLRGSKERPRLCVYRSLNHIYAQIIDDENGYTLTHASTLSPELREELRGETKAERASLVGALIARKAGARGISTVVFDRGGYRYHGRVKALAEAARKEGLRF*
>Chloroflexi_Ktedonobacteria_Thermogemmatispora_carboxidivorans
MIKTFNANKARLRRHQRIRRRVEGTAERPRLNVFRSARHIYAQIIDDTLGQTLVAASSLESALRDFQPALPPESAASQQVEAVAEEEVVVESAAEAAPSRKAARAARAQAQTQPARGGKGGQQQRGRPPTQVKTVLPSAQKGEKKTPVEALAAIAYNRKVAVAREVGKLLAQRAKEKGIEKVVFDRGGYAYHGRVAALAEGAREGGLQF*
>Chloroflexi_Ktedonobacteria_Thermogemmatispora_onikobensis
MIKTFNANKARLRRHQRIRRRVEGTAERPRLNVFRSARHIYAQIIDDTSGRTLVAASSLEAALRDFQPALPPESAAPQQVEAVPEEEVIVESAAEAAPSRKAARAARSQAQTQPARGGKGGQQQQRGRPPTQVKTVLPSAQKGEKKTPVEALAAIAYNRKVAIAREVGKLLAQRAKEKGIEKVVFDRGGYAYHGRVAALAEGAREGGLQF*
>Chloroflexi_Ktedonobacteria_Thermosporothrix_hazakensis_ATCC_BAA-1881
MIKKFHANQARLRRHQRMRRHLQGTTARPRLNVFRSGKHIYAQLIDDTTGHTLVSASTIEESLRGFQPEPAAPAAQPEVAQQEEIVAVEEVAAEAATSKKAAKKAAKGKQQPAAPTALPAAQKKPKRTPVEMLAPIASNRKVALAREVGKLLAQRAQEKGVKQVVFDRGGYAYHGRVAALAEGAREAGLDF*
>Chloroflexi_Ktedonobacteria_UBA4733
MIKKTDALKGRLRRQRRVRARIPVTAERPRLSIHRSAEHIYAQVIDDIGHRTLVTASTLDPDLRPLLAGLKKTQRAEKVGETVATRALAQGVTKVAFDRGSFGYHGRVQALADAARKAGLSF*
>Chloroflexi_P2-11E_UBA5189
MTVSTSRGAARQKRHDRLRLKVAGDGARPRLAVFRSLNHIYAQVIDDSAGRTLAAASSLEAELKSAKGTKSAEATAVGRLVAQRAKAAGVGQVVFDRAGFRYHGRIKSLADAAREAGLDF*
>Chloroflexi_P2-11E_UBA6042
MAFTPRDEARQKRHRRLRSRIAGTADRPRLAVYRSLNQIYAQVIDDRSGRTLAAASSLEAFEGGSAGAGEAGPGRTKKTARAATVGEKIAEKAKAAGIEEVIFDRGGYRYHGRVKALADAARSNGLRF*
>Chloroflexi_SAR202_Io17-Chloro-G3
MSRNSGKTQRVARHSRVRNKVSGTAERPRLAVFRSLKNIYVQIIDDQSGNTIVSASSLEDKVKDKNIADSSGKMNISVAVGQVVAERAKEKGIGLVVFDRGGYKFHGRVKAVAEGAREEGLIF*
>Chloroflexi_SAR202_Io17-Chloro-G6
MPKDRNAKHLRKIRHIRLRNKVIGTPDRPRLSVFRSLHHIYAQVIDDTTGHTIAAASSVDAVKEAGGPITPKMSASTAVGKLVAERAIAEGITQVVFDRGGCKYHGRVKALAEATREAGLNF*
>Chloroflexi_SAR202_MP-NPac-SRR3961935-G1
MPKDKNAKRLRKVRHIRLRNKVSGTPERPRLAVFRSLRHIYAQVIDDTTGHTLAAASSAEVIKDAGGPITPKIDASTAVGKMVAERAIAEGITQVVFDRGGCKFHGRVKALAEATREAGLKF*
>Chloroflexi_SAR202_MP-SInd-SRR3963457-G1
MPKDKNAKRLRKVRHIRLRNKVSGTPERPRLAVFRSLRHIYAQVIDDTTGHTLAAASSAEVIKDAGGPITPKIDASTAVGKMVAERAIAEGITQVVFDRGGCKFHGRVKALAEATREAGLKF*
>Chloroflexi_SAR202_UBA2158
MPKDKNAKRLRKIRHIRLRNKISGTPERPRLAVFRSLRHIYAQVIDDTTGRTLASASSADAVKEAGGPIVPKMDASTAVGKLVAQRAIAEGITQVVFDRGGCKFHGRVKALAEATREAGLNF*
>Chloroflexi_Thermomicrobia_Nitrolancea_hollandica_Lb
MRYQYKRQLSTRRRRHLRVRAKVSGTAERPRLNVFRSNVHIYAQVIDDVTGRTLAAASTIEPTVRERLPEEHPKVQEALVVGKIIGERSLAKGITQVVFDRGGYKYHGRVKAVAEGAREAGLEF*
>Euryarchaeota_Archaeoglobi_Geoglobus_spUBA235
MAKSPRYRVPYRRRREGKTNYRKRLKLLLSRKPRLVVRITNRRVIAQIVEYSPEGDRVLISADSKELEKFGWKGDLNNTPACYLTGLLIGKKALDAGIDYAILDIGLRTPSRGSRVFAVLKGAVDSGLNVPHSEDVLPDDSRIRGEHIAEYYSMKPEMFSEYEKRGLKPSDLPDHVDEIRSKILG*
>Euryarchaeota_Archaeoglobi_UBA230
MAKGPRYKVPLRRRREGKTNYRKRLKLLLSRKPRLVVRVTNTRVIAQIVEYDPKGDRVVVGVDSSMLGEYGWKGDLNNTPAAYLTGILIAKKALQKGVEEAVLDIGLHTPTRGSRVFAVLRGAVEGGLNVPHSDDVLPDDSRVRGEHIAAYYEMNPDRFSEYEKRGLKPSELPDHVDEVKEKLMVIA*
>Euryarchaeota_Archaeoglobi_UBA234
MAKGPRYRVPYRRRREGKTNYRKRLKLLVSRKPRLVVRITNRRIITQIAEYTPKGDRILASADSIMLQKVGYKGDLNNTPAAYLTGLLIGKKALEAGISEAVFDIGLKTPTKGSRVFAVLKGAIDAGLSVPHSEDIFPDDSRIRGEHIAEYYEKAGGFSEYEKRGLKPSELPDHVDEIKSKIMEMVE*
>Euryarchaeota_candidate_divison_MSBL1_archaeon_SCGC-AAA259D14
MTKQGPHRRVLYRRERERRTDYYYRRSLLRSGKPRFIVRISLKNVRAQIATPASEGDEIISSAFSKELSNWDWKGSNSNTPAAYLVGLLCGFRGRESGVEECILDIDRFVASPQAKIFAVLKGGLDAGLDIPHSEDVLPTEKRIQGEHISRYAQKLKSEQEEKYKYQFSKYFEKDLPPEELPDHFKKVKKAIKTQYGE*
>Euryarchaeota_Hadesarchaea_archaeon_DG-33
MSKIGPRWKVEFRRKRKGKTDYRRRLKFLRSGKPRLVTRISLKHVIAQFVRATPSGDLTLASAHSKELEKLGWKGYTANTPAAYLVGLLCGYRALKAGTKECALDIGMHNPTSQVKVFTVLKGALDAGLQIPHGEVVLPSDERIRGEHIAQYAARLKEKNEKAYHAQFSAYLQRGLSPEQLPEHFNEIKRAIVTQFGE*
>Euryarchaeota_Hadesarchaea_archaeon_YNP_45
MKSSGPRFKVQFRRKREGKTDYRYRLKLLRSGKLRLVVRFSLKHVSAQIMKFSPAGDVVVVSAHSKQLKEFGWRDGTSNLPAAYLVGLLCGYRAIKAGVKEAILDIGMRHPTKGGKVFAVLKGAIDAGLQIPHLEEILPSEERISGTDISRYAEKLRKENERTYQERFSSYLAQGLAPEQIPEHFNSVKQEIIRQFGG*
>Euryarchaeota_Hadesarchaea_archaeon_YNP_N21
MAKIGPRWRVQFRRKREGKTDYRQRLKLLRSGKPRFVVRASLKHITAMVVQAQTTGDLTIAAAHSKELRKLGWKGYTSNTPSAYLVGLLCGYRAIGAGVKECVLDLGTHVPTPQSKVFAALKGALDSGLQIPHNEKILPSEKRIAGEHIASYAKMLKENDGKTYALRFSNYLKSGLMPEDLPMHFNEVKQAIVSRYGVKHA*
>Euryarchaeota_Thermoplasmata_Marine_Benthic_Group_D_GCA_001595915.1
MTQGPRYHVKPRRRREGITDYRKRLRLLRSGKVRLVIRKSIKNTQVQLIKYKQEGDNVLASANSNELKNKYNWNFSTATTPAAYLTGFLAGTRAKNKGIKECVLDTGRHPPVTGSKIFASVKGLVDAGVECIHSEEKVPAEDRIMGKHMEKDMTPAINELKNKISGGK*
>Euryarchaeota_Thermoplasmata_Marine_Benthic_Group_D_UBA585
MKLGPRYHVKPRRHRERKTDYRLRLKLLRSKKPRIVVRKSLKAIRVQFIEYSPQGDKVLVSAISSELAKEYGWKYSVSNTPAAYLTGFLAGKRATAKGIEHGVLDIGLYHPTRGSTLFASLKGVIDAGIDCPHDAEMLPKEDRINGLHVNKEMKPLIGEIKTKMNGDKED*
>Euryarchaeota_Thermoplasmata_Marine_Group_II_Clade2_UBA103
MAYGKSQRLRPKRRRQGKTDYHRRLRLLRSGVPRAVVRVSNTQVICQLVSYNPGGDAILQSVNGKSLTESYSWPEGASRKSVPACYVAGYALGKKAVSSGNTEAVLDIGLAASSRGSRVFAALKGMIDAGLEIPHGSTVLPSEERLSGKHIDDSLSSSVEVSIEAIEGAHK*
>Euryarchaeota_Thermoplasmata_Marine_Group_II_Clade2_UBA125
MAVHGKNQRLKYKRRRTGETDYRRRLKLLRGEMPRAVVRVSNSRIVAQIVTYEKDGDKIAAQTNSSQLRSHGWPKDASIKSVPSAYLTGFSLGKKALAAGIEEAVLDIGLAASTSGNRVFSALKGMIDAGLWLPHSEDVLPHEDRINGAHISDSLASSVESTRSKIEEASS*
>Euryarchaeota_Thermoplasmata_Marine_Group_II_Clade2_UBA126
MMAYGKNQRLRFKRRRNGETDYRRRMKMLRGGVARAVVRVTNTQTICQLVNYETTGDTTQVSIDGSTLVEKHGWPIDASRKSIPASYVAGYAMAKAAISAGHNEAILDIGLAASTSGNRVFAALKGMVDAGMEIPHGEDVLPDDDRINGSHIDASIAKVVEAAKKSIEEA*
>Euryarchaeota_Thermoplasmata_Marine_Group_II_Clade2_UBA130
MAHGKSQRLRPKRRRLGKTDYHRRMRLLRSGAPRAVVRVSNTQVTCQLISYNPEGDSVVESVNGKSLVDSYSWPSDSSKKSVPACYLAGYALGKKAITSGNSSAVLDIGLAASSSGSRVFAALKGMVDAGLEVPHGESVLPTEERVKGEHIDDSQASAVEASIQAIEEAHK*
>Euryarchaeota_Thermoplasmata_Marine_Group_II_Clade2_UBA132
MAHGKNQRLRFKRRRNGQTDYRRRMKLLRGNVLRAVVRVSNTQVTCQLVEFGTGGDRIISSVTGQNLVDNYKWPSEASKKSIPATYLVGLALAKNALSAGHTEAILDIGLAASSPGSRVFAALKGMIDGGLEIPHGDSILPHEDRINGVHIDDSVAKSVKATKKAIEGANK*
>Euryarchaeota_Thermoplasmata_Marine_Group_II_Clade2_UBA20
MPSGKNQRLRYKRREKGLTDYRRRLRMLKGGKPRAVVRVSNTQTTCQLVEYSTYGDKVIVEMKSSALTKKYGWPIEASNKSVPASYLTGYAVGKKALAAGIQNAVLDLGLAASTTGNRVYSALKGMVDAGLDIPHGIDVIPTEERITGQHINEEMKSFVEATKANIQEEHA*
>Euryarchaeota_Thermoplasmata_Marine_Group_II_Clade2_UBA250
MMPSGKNQRLRYKRRENGLTDYRRRLRMLRGGLPRAVVRVSNTQMTCQVVEYATEGDKVLVEVKTSSLTDKHGWPIDASRKSIPASYLTGFAVGKKAIAAGCDTAILDIGLAASTKGNRVYAALKGMIDAGLEIPHGEDVLPSEERIMGSHIDESLATAVESTKKSIEEAHA*
>Euryarchaeota_Thermoplasmata_Marine_Group_II_Clade2_UBA251
MMAVHGKNQRARYKRRRTGETDYRRRLKLLRGESPRAVVRVSNTRIIAQIVEFNLDGDKVRLQFTSSELRSHGWPKDASVKSVPSAYLTGFALGKKALSAGIDEAVLDIGLAASTRGNRVFSALKGMVDAGMHIPHSEEILPSDVRVNGEHINEKIAGAVEKTRTKIEGALS*
>Euryarchaeota_Thermoplasmata_Marine_Group_II_Clade2_UBA463
MAYGKSQRLRPKRRRQGKTDYHRRLRLLRSGAPRAVVRVSNTQVICQLVSYNPSGDAILQSVNGKSLTDSYSWPDVASKKSIPACYVAGYALGKKAISAGNHEAVLDIGLAASSQGSRVFSALKGMIDAGLDIPHGASVLPSEERLSGKHIDDSLSSSVEASIEAIEGAHK*
>Euryarchaeota_Thermoplasmata_Marine_Group_II_Clade2_UBA58
MAHGKNQRLRFKRRRTGETDYRRRMRMLRGGATRAVVRVSNTQTTCQLINYDSTGDEVMISVTGKTLVDRFGWPLDASRKSVPASYLTGFALAKAAIAAGHSEAVLDVGLAAATSGNRVFAALRGMVDAGLDIPHGADVLPSDERIHGSHIDDSLASAVESTRTAIEEASA*
>Euryarchaeota_Thermoplasmata_Marine_Group_II_Clade2_UBA59
MMAYGKRQRMRYRRREHGLTDYRRRLKLLRSGEPRAVVRISNTQIVCQLVGYEADGDVIIASANGSGLVSNYKWPKGASRKSVPACYLVGLALAKQAKSAGHSSAVLDIGLASSSKGSRVFAALKGMVDGGLEIPHGESVLPDDGRINGAHIDAKVEKAVEKTRKAIEGA*
>Euryarchaeota_Thermoplasmata_Marine_Group_II_Clade2_UBA601
MAYGKSQRLRPKRRRLGKTDYHRRMRLLRSGAPRAVVRVSNTQVTCQLISYNPEGDSVVESVSGKSLVDSYSWPSDSSKKSVPACYLAGYALGKKAITSGNSSAVLDIGLAASSPGSRVFAALKGMIDAGLEVPHGESVLPNEERVKGEHIDDSQASAVEASIQAIEEAHK*
>Euryarchaeota_Thermoplasmata_Marine_Group_II_Clade2_UBA602
MAQGRRQRRRYKRRTTGQTDYHRRLKLLRGGTPRAVVRVTNTQVICQLITYNPGGDQVVSSVDAKSLRGKYAWPSKESTKSVPAAYCTGYALAKQVQKSGHDEAVLDIGLAASTPGNRVFAALKGMVDGGLWVPHSEDVFPSEERLAGSHINDSIAGAVEKTKSAIEEAN*
>Euryarchaeota_Thermoplasmata_Marine_Group_II_Clade2_UBA605
MAHGKNQRLRFKRRREGETDYRRRMKLLRGETPRAVVRVSNTQTTCQLVEFNPEGDIILASVTGKTLVDKYSWPNDISRKSVPASYLTGYALAKNAISSGHDSAILDIGLSASTRGSRVFAALRGMVDAGLEIPHGEEVLPDDGRIHGTHIDDSMADNVKKSIKAIEGEK*
>Euryarchaeota_Thermoplasmata_Marine_Group_II_Clade2_UBA69
MPSGKNQRLRYKRREKGLTDYRRRLRMLKGGKPRAVVRVSNTQTTCQLVEYSTYGDKVIVEMKSSALTKKYGWPIEASNKSVPASYLTGYAVGKKALAAGIQNAVLDLGLAASTTGNRVYSALKGMVDAGLDIPHGIDVIPTEERITGQHINEEMKSFVEATKANIQEEHA*
>Euryarchaeota_Thermoplasmata_Marine_Group_III_UBA102
MVSRKKTFRRRRQGKTDYRRRLKLIKSEMPRASVRITNTKIMVQIIEFSMKGDLILASATSKQLSGYGWSESSKSIPASYLAGYLAGKRSVKNGVKKAVLDVGRANTTPGGRIFASLKGLVDGGMKIPHSESVYPVEERIKGSHISEKIDKKIDKIMKEIDEGVK*
>Euryarchaeota_Thermoplasmata_Marine_Group_III_UBA186
MRKFKRRVKNLTDYQSRLKLLRGEAPRLVVRHSNCYIYAQFVEYGRKGDIVLAQANSKELLGIDFPSASTSNTTAAYLTGLLAGLRAKEKGVERAVLDAGLSVVTRGSRTLAALGGAVDVGIDIPHDPSSLPRDRIEDKPYSERIMEVA*
>Euryarchaeota_Thermoplasmata_Marine_Group_III_UBA488
MRQFRRRREGATDYRKRLALLKSGEARAVVRVTNRQVLIQLTRFAKQGDEVVAAVSSQQLGALGWKGSGTSVPAAYLAGLLAARNAQAAGETRAVLDIGRVTPTPGGRVFAVLKGLVDGGLEVPHSNTLYPGEERIRGEHISKATAKQVEKVSAAIKEAKA*
>Euryarchaeota_Thermoplasmata_Marine_Group_II_UBA12
MQHTRRRTIFRRRLSATTDYRRRLRLLKSGMPRAVVRVSNTRTTAQITSYHKDGDVVVATVTGSDLSSRYGWPADLSKKSVPASYLVGFALGKAALAAGHDEAVLDIGLAASTPGNRVYAALRGMVDAGLEVPHGEDVLPDDDRVNGAHIDESIADKVEACRTTIEEAY*
>Euryarchaeota_Thermoplasmata_Marine_Group_II_UBA256
MAGNNRRSIFRRRAAGLTDYRRRLKLLRGRKPRAVVRVSNTRTTCQLVTWAANGDLVTVSKTGTDLVKKHGWPSDGSLKSVPASYLVGFAMGKAAVANGATEAVLDIGLAASSRGGRVYAALKGMVDAGLDIPHSDDVFPDEDRLNGTHMNDGVAKAVESTKKSIEGAY*
>Euryarchaeota_Thermoplasmata_Marine_Group_II_UBA37
MAGNNRRSIFRRRKAGLTDYRRRLKLLRGQKPRAVVRVSNTRTTCQLVTWAADGDLVSISMTGSDLVKKHGWPNDHSLKSVPASYLVGFAMGKAAMASGSSEAVLDIGLAASTRGGRVYAALKGMVDAGLDIPHSDGVFPDEDRLTGAHINDKMTKAIEDTKKSIEGAY*
>Euryarchaeota_Thermoplasmata_Marine_Group_II_UBA443
MQGNRRRSVLRRRKAGLTDYRRRLRLLRSEQPRAVVRISNTRTSCQLVTYAVEGDKVALNVTGNDLVKKFSWPDKMSKKSVPASYLVGYALGKAALAAGHEDAVLDIGLAASTPGGRVFAALRGMVEAGLNVPHSEEILPDDDRINGAHIDENVASAIETTKTSIEGAY*
>Euryarchaeota_Thermoplasmata_Marine_Group_II_UBA53
MAKGPRQRNQYRRRKSGETDYRRRLKLLKGGNPRAVVRISNTRVTCQVVAFEKHGDKVEITITGDDLVSKYGWPESLSRKNVPASYLVGYALGKSATASGHGEAVLDIGLAASSKGNRVFAALKGMVDAGLDIPHSDSVFPEEERLNGLHINESYASSIEATKSKIEEAF*
>Euryarchaeota_Thermoplasmata_Marine_Group_II_UBA549
MAGNNRRSIFRRRKAGLTDYRRRLKLLRGQMPRAVVRVSNTRTTCQLVTWAADGDLVSVSVTGSDLVKKYGWPSNRSLKSVPASYLVGFAMGKAAIASGASEAVLDIGLAASTRGGRVYAALKGMSDAGLEIPHSEDVYPDEDRLSGAHIDDSVSGDIETTKNTIEGAY*
>Euryarchaeota_Thermoplasmata_Marine_Group_II_UBA63
MQGNRRRSILRRRKAGLTDYRRRLRLLRSQQPRAVVRVSNTRTSCQLVTWAAAGDIVALNVTGNDLVKKFSWPDNMSKKSVPASYLVGFALGKAALAAGHDDAVLDIGLAASTPGSRVFAALRGMVEAGLNVPHSEEILPSDDRINGEHIDESVASAIETTKASIEGAY*
>Euryarchaeota_Thermoplasmata_Marine_Group_II_UBA88
MRGTQRRSIFRRRKAGLTDYRRRLKLLRGRKPRAVVRISNTRTTCQLVDWAASGDLVKISMTGSDLTKKFGWPETYSQKSVPASYLVGFAMGKAALAQGADEAVLDIGLAASTAGNRVFAALKGMVDAGLEVPHSDSVLPDEDRLNGVHINGDIAKAVETTKTTIEGAY*
>Euryarchaeota_Thermoplasmata_Methanomassiliicoccales_Candidatus_Methanomethylophilus_1R26
MATGPRYNVAFRRRREGRTNYYTRRKLLASHETRAVVRRSNKNITVQFADFTMTGDKIIAAADTKQFKALGWEHSCSSIPAAYLVGYAAGLKAKKAGVEYAVLDLGMQNPQHGGVLFAVAKGIIDAGVEVPASEDVFPDEDRINGKHIDDKIEADVASMKQKLEAE*
>Euryarchaeota_Thermoplasmata_Methanomassiliicoccales_Methanomassiliicoccales_archaeon_RumEn_M1
MAEGPRYRVNFRRRREGRTDYRQRQRLLRARIPRAVVRLSLRNATVQFVDFEFEGDKVLAQASSKELTKMGWTGATGNIPATYLTGYLAGKRAIANGVEEAVLDIGQRVPAKGSNVFAALKGMIDAGVEIPYGEGVFPSEDRLAGKHISEDIEKMIEEVKSRMEAD*
>Euryarchaeota_Thermoplasmata_Methanomassiliicoccales_Methanomassiliicoccus_luminyensis_B10
MATGPRYRVPFRRRREGRTDYRYRQRLLRSRVPRAVVRLSLKNANVQFIAYDEKGDQILAAATSKELPELGWTAATGNLPAAYLTGYLAGKRAAKSGVEEAVLDIGQKVPAKGSNVFAALKGMLDAGIEIPHGEDVIPAEARLKGQHIDGNIEKMIEDVKSRMEAE*
>Euryarchaeota_Thermoplasmata_Methanomassiliicoccales_UBA147
MATGPRYHVAFRRRRQGRTDYRMRKKLITSGLPRAVVRCTSKNTIVQFVNFKPQGDAVIAAATTKELGKLGWKHATGNLPSAYLAGFMAGKRASKAGVEKAVLDMGLKPPKKGTKVFAALKGMLDAGIDIPHSDEVLPSDERISGSHINAEVPKMFESISSKIKEA*
>Euryarchaeota_Thermoplasmata_Methanomassiliicoccales_UBA280
MATGPRYHVPFKRRRLGKTDYRMRHKLISSGLPRAVVRCSSKNTTIQFIEFNPRGDSIVAAATTVELGKLGWKHPTGNIPSAYLAGLMAGKRASKAGVKKAVLDIGLRPPKKGTKVFAALKGMLDAGIEIPHSDEVLPAEERISGSHIDEKVAKMFETVTAKIKEA*
>Euryarchaeota_Thermoplasmata_Methanomassiliicoccales_UBA328
MATGPRYKVAFRRRRECRTDYYARRKLLTSHEARAVVRRSNKNITVQFAEFGMEGDKIVVSASTKELVKMGWTHSCSSVPAAYLVGYLAGKKAVKADIEYAVLDIGMQNPQHGGVLFAVAKGMNDAGVEVPASDEVMPAEDRLYGKHIDDAIKGDVKALIDKMEAE*
>Euryarchaeota_Thermoplasmata_Methanomassiliicoccales_UBA370
MATGPRYKVAFRRRREGRTDYYARRKLLTGHEVRAVLRRSNKNVSVQFAAFAMEGDKILATADSKELRVMGWEYSCSSIPAAYLTGYLAGKKALAAGIEYAVLDIGMQNPKAGGVLFAAVAGMCDAGLDVPHGESILPSEDRLNGSHIDEGMEAAIGSLKEKMEAE*
>Euryarchaeota_Thermoplasmata_Methanomassiliicoccales_UBA381
MAIGPRYKVAFRRRREGRTDYYFRLRLLRGGEARAVIRRSAKNLTVQFAEFNMEGDRILASATSRKLREMGWEHSCSSIPAAYLTGYMAGKAALRAGIEYAVVDLGPQKPQKGGVLFAAVAGLCDAGMDIPHGDVFPAEDRLLGKHIDEGIEAEIESLKKKMEAE*
>Euryarchaeota_Thermoplasmata_Methanomassiliicoccales_UBA393
MAEGPRYRVHFRRRREGRTDYRQRQRLLRARVPRAVVRLSLRNASIQFIAFEMEGDKVLAQASSRELADLGWNGVTGNIPATYLTGYLAGKRAMANGIEEAVLDIGQKVPVKGSNVFAALKGMVDAGMDIPYGDGVFPSEDRLAGKHISEDIAKMIEEVKSRMEAD*
>Euryarchaeota_Thermoplasmata_Methanomassiliicoccales_UBA404
MATGPRYKVPFRRRREGRTNYYIRRRLLASHEVRAVLRRSNKNVNIQFVEFGMEGDKILATAGTRDLKDMGWEYSCSSIPAAYLAGYLAGKRALAAGIEYAVLDIGMQVPKKGGVLFAALAGMCDAGLEVPHGEGVRPSDERLMGNHIDEKMEAAVSSLKEKMEAE*
>Euryarchaeota_Thermoplasmata_Methanomassiliicoccales_UBA472
MAQGPRYKVAFRRRREGRTDYRQRQRLLRARVPRAVVRVSLRHVSIQIVDFDIQGDQVLVTAHSRELLDMGWNKATGNVPAAYLTGYLAGKKAVAKGVSEAVLDIGLKVPAKGATVFAALKGMVDAGMKIPHGKDVLPSKERLAGKHIGDDVEKMVKDIKTRMEAN*
>Euryarchaeota_Thermoplasmata_Methanomassiliicoccales_UBA482
MANGPRYNVAFRRRREERTNYYARKKLLSSHEARAIVRRSNKNVTIQFGEFGMEGDKILVAASTKELAGMGWTRSCSSIPAAYLVGYLAGKRALKAGIEYAVLDIGMQKVQHGGVLFATVAGMCDAGLEVPHGEDVLPDEERLAGKHIDEGIEAEINSLKEKMEAE*
>Euryarchaeota_Thermoplasmata_Methanomassiliicoccales_UBA593
MATGPRYKVAFRRRRESRTDYYTRRKLLASHETRAVVRRSNRNITVQFVDFTMTGDTVKVAADTKDLTKMGWTFACANIPAAYLIGYSAGLKAKKAGVEYAVLDIGMQNPQRGGVLFAVVKGITDAGVEIPCGEGMFPADDRINGKHIDEKMESAVNSMKQKLEAE*
>Euryarchaeota_Thermoplasmata_Methanomassiliicoccales_UBA6
MAEGPRYRVNFRRRREGRTDYRQRQRLLRGRVPRAVVRLSLRNANVQFITYDEKGDKIVAAATSMELPKLGWTGSTGNLPAAYLTGYLAGKRASQNGVEEAVLDIGLKGPAKGSAIFAALKGMLDAGIAIPHGEEVLPAEERINGAHINEDMGKMIEEVKSRMEAM*
>Euryarchaeota_Thermoplasmata_Methanomassiliicoccales_UBA71
MATGPRYKVAFRRRRENRTDYYARRRLLRGQEARAIVRRSNKNVTVQFAEFGMEGDSILASASTKELKAMGWEHSCSSIPAAYLVGYLAGKRAMDAGIEYAVLDIGMQKVQHGGVLFATVAGMCDAGLEVPHGEDVLPDEDRILGKHIDEGIEADMNSLKEKMEAE*
>Euryarchaeota_Thermoplasmata_Methanomassiliicoccales_UBA75
MAIGPRYKVAFRRRREGRTDYYFRLRLLRSGEARAVIRRSSKNLTVQFAEFNMGGDKILASATSKKLREMGWEHSCSSIPAAYLTGYMAGKAALKAGIEYAVVDMGPQKPQKGGVLFAAVAGLCDAGMDIPHGDVFPAEDRLLGKHIDEGIEAEIESLKKKMEAE*
>Euryarchaeota_Thermoplasmata_Thermoplasmatales_Acidiplasma_MBA-1
MKTIPVLKRRKEGITDYYKRYKLLKAGATRAVVRPSNKGFTIQFTDYSPDGDRILLTVTDKTLKKIYNLKGNNIQMYYLGGYLAGKMAKQKDISEAVLDTGRYKFMHGGRFAAALKGMIDAGIDIPADESVFPSEERLNGGHLKNAINLEEYKNKGV*
>Euryarchaeota_Thermoplasmata_Thermoplasmatales_Aciduliprofundum_MAR08-339
MARNAVYRVKMRRRREGKTDYRKRLAYLKSGKPRAVVRKTLRYVIVQIVGYHEDGDRILVGVTSAHLKNYGWTGSFKNTPAAYLTGFLAGKLALKRGIDEAILDIGLQSPVKGSRVFAALKGMVDAGLDIPHSDEIYPDDSRIRGEHISEDVAKMFDEVKAKIMEV*
>Euryarchaeota_Thermoplasmata_Thermoplasmatales_A-plasma
MMYSVMKRRREGVTNYHKRLKLLMSGLPRLVVRPSNKGMTAQLVNYSEGGDVVIATVTEKSLKKLGLEVDGNSVPVSYLVGYALGLKCKKKKVKNAILDSGRYNIIKGGRISAVLKGVVDGGVKVPHEASVFPKKDRLNGKHLKNGAAIKIDEMKKLLEEKI*
>Euryarchaeota_Thermoplasmata_Thermoplasmatales_E-plasma
MKTPKNLKRKREGITDYRNRLALLRSGKARFVVRPSKKGFTAQIVQYDPSGDKVICTVTEKTLAKLKIYKESNNTPASYLIGYISGLKAQKLGVEEAIMDIGRYKITKGGRISAALKGLVDSGIEIPHDKKIFPDNSRIGGKHLKDGIDMKAVLKEIPEKIGA*
>Euryarchaeota_Thermoplasmata_Thermoplasmatales_Ferroplasmaceae_UBA567
MQLSGPPTRXQSMYLAGYLAGKKASEKGIKSAILDTGRYKFIHGGRLAAALKGIVDSGIEIPAEESVFPDESRINGKHLKHKVDISKYVKKGE*
>Euryarchaeota_Thermoplasmata_Thermoplasmatales_Thermogymnomonas_acidicola_JCM13583
MHVRVFKRKREGITDYRKRLALVKSGLPRLVVRPSGKGGIQAQIVKFSPRGGDIVVATVNERSLRKRGGSRLMATAPPVCYLVGYMLGKLALSREVEEAVLDIGRRKLTRGAEG*
>Euryarchaeota_Thermoplasmata_Thermoplasmatales_Thermoplasma_volcanium_GSS1
MAFKRKVLGKTDYGRRLRLLKSKDRRFIVRITNKGIIAQIAEYSVNGDRILATITDKALSKYGIELRGNNLQICYLVGYAAGVEAQKAGVETAVLDIGRKKFRKGGRIAACLKGITDSGVDIPHGEDVFPDKKRLNGSHLKNPVKLNEAVKNFKKLEEKA*
>Euryarchaeota_Thermoplasmata_Thermoplasmatales_UBA521
MMYSVMKRRREGVTNYHKRLKLLMSGLPRLVVRPSNKGMTAQLVNYSEGGDVVIATVTEKSLKKLGLEVDGNSVPVSYLVGYALGLKCKKKKVKNAILDSGRYNIIKGGRISAVLKGVVDGGVKVPHEASVFPKKDRLNGKHLKNGAAIKIDEMKKLLEEKI*
>Euryarchaeota_Thermoplasmata_Thermoplasmatales_UBA571
MMYSVMKRRREGVTNYHKRLKLLMSGLPRLVVRPSNKGMTAQLVNYSEGGDVVIATVTEKSLKKLGLEVDGNSVPVSYLVGYALGLKCKKKKVKNAILDSGRYNIIKGGRISAVLKGVVDGGVKVPHEASVFPKKDRLNGKHLKNGAAIKIDEMKKLLEEKI*
>Euryarchaeota_Thermoplasmata_Thermoplasmatales_UBA572
MKTPTLLKRKKEGVTDYRKRLSLLKSESPRLVVRVSGKGFTAQVAEYDPDGDVIRGTVTSRVMEKIAGIKGNNTQSCYLAGYYLGKIVKKKDIDYAILDIGRFDLIKGGRISAVLKGFTDSGVEVPCSEEIFPSKERLEGKHVKHPVKLDEMKKKIDEKVN*
>Euryarchaeota_Thermoplasmata_Thermoplasmatales_UBA613
MQRLVQKRRKLGLTNYPKRLKLLKSGLPRLIVRPTNRGIVIEIAEFDPIGDKILLTVTEKNLAKIDSALDGNTVPICYLTGYLAGMKAKKLKLKEAVLDTGRYNIIKGGRIAAALKGFTDSGIKVPHDKSIFPDKKRLDGTHLKKKLPDTLQNLKAKLEAN*
>Euryarchaeota_Thermoplasmata_TMEG_UBA61
MSTGPRYRVHFRRRREGKTDYRVRLRLLKSGTARAVVRFSGRRVRVSIVQYDPVGDRVVAVAESAELARVGFPASSFSSTPAAYLTAYLAGLRSKSAGAESAVLDTGIRHPTEGGRLSAALKGLLDSGVHVPHGEGGFPSAERLNGAHLPKPLPQPLEAYKMKLPDIVPRAEAKP*
>Rokubacteria_Infratellusbacteria_OV2-bin8
MSVKSKTEGRGVRHRRLRRVVRGTVARPRLVVFRSLKHIYAQIVDDDQGATLVTAGSLSPELKEQRRSGGNIAAAKAVGDLVARKAREKGIAAVVFDRAGYKYHGRVKALADAARTAGLKL*
>Verrucomicrobia_Spartobacteria_Spartobacteria_bacterium_AMD-G4
MSATDKRKFRHVRLRKKIAGTPSRPRLAVHFSGRHITAQVIDDSIGKTLVSVNTTEAELRAKPGARANVATASEVGKLIAERAAAHKITKVVFDRGGFKYHGKVKALADAAREGGFEF*
>Verrucomicrobia_Spartobacteria_Terrimicrobium_sacchariphilum
MAAKQSNKRQLRHVRLRKKVAGTTERPRLAVHFSERHITAQVIDDTIGKTVASVHTTESELRSDKNTRANVETAVKVGKLIAERVSSKSVKKVVFDRGGFKYHGKVKALADAAREAGLEF*
>Verrucomicrobia_Spartobacteria_UBA6821
MSATNSRKLRHVRLRKKVAGTAERPRLAIHFSGQHITAQVIDDLAGATLASVNTTEESFRKDPSNRANVATAIKVGKLIAERGLANKVDKVVFDRGGFHYHGKVKALADAAREGGLQF*
