# Supplementary material for: Mediterranean grassland soil C–N compound turnover is dependent on rainfall and depth, and is mediated by genomically divergent microorganisms
Source: Nat Microbiol. 2019 May 20;4(8):1356–67. doi: 10.1038/s41564-019-0449-y (PMC6784897; doi:10.1038/s41564-019-0449-y)
Supplement: Supplementary file 10 — Individual ribosomal protein sequence sets. [file 41564_2019_449_MOESM10_ESM.zip › L4_Merged.faa]

>14_0903_02_20cm_Actinobacteria_63_68_5
MATASATKAPVLGKQSKADLPADVFGEEFHESLVHETARADLAARRRGTASSLGRGEVAMTTAKAWRQKGTGRARAGALSVPHRRGGGVAFGPKPRDYAVKVNRKARRRALRAALSVHAARGSLAVLDGSTFSEPATKQAAQALEKWAARKPTLVVLDVEEVAALKSFRNIRGVTVMQASQVAVADVVGHASLVLSQTALEQVGERAKEKTD*
>14_0903_02_20cm_Bacteria_88_55_7
MSAKVLTKAAAKEAKIDMIEDGHGTQAVHDLVTAMRAARRSGSANTKTKAEVDLSGAKPWRQKGTGRARAGYKSSPIWRGGGVVFGPKPRDYSKKVSKSVRRLAFRKALTERINAGDVLTVDKFVVPELKTKSFLALLKKQTDARKVLLISDAFDQTTFKSARNVKPVKLATASDVNIEQLLGFEKILVTHKALEKLAERTRPHSSNGGRTAA*
>14_0903_02_20cm_Betaproteobacteria_69_66_11
MVNDKGAAGTFNAPDALFARDFNEALVHQIVVAFQANARLGTRAQKDRGAVNHSTKKPWRQKGTGRARAGMTSSPLWRGGGKIFPNSPDENFSHKVNRKMYRAGLCSILSQLAREDRVRVVDEFRVEQPKTKLLAQKVRSMGFDGVLVITDEIDQNLRLSSRNLPNVEVISVRHANPVALVRFPSVLLTKAALAKLEEMLK*
>14_0903_02_20cm_Proteobacteria_54_67_14
MQLKLVNGSGALQVSEAAFGTKFNEALVHQVITAYQAAGRAGTKAQKSRAEVRGGGRKPYAQKGTGQARAGSNRSPIWVGGGKTFAAKPRDFTQKVNRKMYRGAIRSMLSELARTERLLVTDGIQLAAPKTRLLAQQLKAWELPSVLIVVEASDEKLVLAARNLPHVEVIEVPALNPLSLAAYDKVLMTVGAVKLIEERLQ*
>14_0903_02_20cm_Proteobacteria_56_68_14
MKLKLVNGSGALQVSEAAFGHKFNEPLVHQVLTAYRAAGRAGTKAQKSRAEVSGGGRKPYAQKGTGQARAGSNRSPLWIGGGRTFAAKPRDFTQKVNRKMYRGAIRSMLSELARTERLLVTDGIKLEAPKTKLLAQQLKAWELPSVLIVVEASDAKLALAARNLPHVEVIEVPALNPLSLAAYDKVLMTVGAVKLIEERLQ*
>14_0903_02_30cm_Actinobacteria_172_69_15
MAAPKAPLLGASAKKDVALEESVFAAEVKPHVVHETVRAELNADRRGTRAAKSRGLVAGGRSKPWRQKGTGRARAGTTRAPHWTGGGVAFAPTPRDFSVKVNRKARRSALRAVLSQHAADGTFGVLDGSGFSEPSTRKAVDLLGSWGKEYPLVVVAGDEEQNVSKSFRNLDRAVVVTPAELEVAALVWAGSVLVTQDALDAVQGRATS*
>14_0903_02_30cm_Actinobacteria_190_71_7
MPKAQILGGTSTATLDDAVFGARFNGPLVHESVRAELAARRQGTHATKTRGNVRGGGAKPWRQKGTGRARAGSSRSPIWTGGGTVFGPQPRHYTFKVNRKERRAALRSALSIHAERESLAVFDATNGFDTPSTKAAATLLGDWLGKDHGSVLVARPRLRPARDGHRCRRRRRRLRTAAVAGRGRRAHRPGEGRFVMDHSQIIIRPVVSEKSYVLASLGKYTFRVHDDAHKTQIRQAVEALFDVKVVDVRTASVKSKPKRRGYTSGKTRSWKKAIVQVREGDSIPIFTSLQGLEEG*
>14_0903_02_30cm_Alphaproteobacteria_175_63_7
MELKIVSLDGKAAGSVELPDAIFGLEPRSDILHRCVRWQLAKRQRGTHDVKNRSEINRTGKKMYRQKGTGSARHGPARVNLFRGGGRSFGPTPRSHATGLPKKVRALALKHALSAKARDGGIIVLDKASLKDAKTGTLRHNFAKLGLTSALIIDGAQLEANFALAARNIPDIDVLPVQGINVYDILRRQMLVLTKSALEALEARFK*
>14_0903_02_30cm_Alphaproteobacteria_186_65_8
MKAAVRTLDAQSAGEMELSDAIFGLQPRKDLIHRMVRYQLLKRRAGTHHVQDRSEVTVTGKKMYKQKGTGNARHGDKSVPQWRGGGKVFGPKPRSHAIDLPKKVRALALKHALSAKAKAGEIVLLDKAESSDGKTKGLKERFGKLELTNALIIDGADIEPAFARAARNIPNIDVLPVQGINVYDILRRKSLVLTKAAVEALEARFK*
>14_0903_02_30cm_Bacteria_162_64_22
MPTIDIKNWDNKTVGSIDLPEEIYGYPYKEHLVHEAVRNYLAGLRQGTHKTKTRSEVSGSGKKPFRQKGTGRARQGGNRPPIHRHGGTVFGPVPRDYSYKMNTKEKKAALKSALSQRVKEGKFFVVNDMSVDEAKTKSFAQRVANIGVDGKALLIDTIENTNALLASRNNPKLQFVDALHVNVYDVVNSRYVILSQQALDRLTETLSNER*
>14_0903_02_30cm_Bacteria_171_59_8
MSAKVLTAAAAKEAKIELIETGRGTQALHDTIVAMRAARRSGSANTKTKADVNLSGAKPWRQKGTGRARAGYKSSVIWRGGGVVFGPKPRDYTKKVSKTTKRLAFQKALSERIKAGDVLTVEKFAVAETKTKLFIALVKKQTDARKVLIVSDSFDDNTFRSARNVKPVLLATAANVNAEQLLAFDKILVTPSALEQLAERMNRE*
>14_0903_02_30cm_Bacteria_174_66_7
MAATKTQSKETRTKKAQEATEPNPLQVPFFDALGERNGEVDLPEAIFAETPNVPVMHQAYVRQLANARQGTASTKTRAAVSGGGAKPYRQKGTGRARHGSTREPSMKGGGVVFGPRPRDFSQRMPKRMRRLALRSALSQKAIDGQVRVIESFVFDEPKTSQAAELMEAIGFDSTALVVLPAPNYTVSRSFENLAGAKIVLARNLNIRDLFSHTYLLLAKESIELIEENFSQREKGEGR*
>14_0903_02_30cm_Bacteria_177_54_8
MSAKVLTKAAAKEAGIELIEDGKGTQAVHDAVVAMRAARRSGSANTKTKAEVDLSGAKPWRQKGTGRARAGYKSSPIWRGGGVVFGPKPRDYSKKISKSVRRLAFRKALSERIKAGDVLTIDKFVVPELKTKSFLGLLKKQTDARKVLLVSDAFDQNTLKSGRNVKPVTLATASDVNTEQLLAFEKILVTQKALERLAERIHSVRNSGHEK*
>14_0903_02_30cm_Bacteria_192_51_5
MPTVKVHNLKNEEIGEVQLSDAVFGAPLNEALIHAAVRNFMANGRQGTSATKTRGDVSGSGRKLWKQKGTGRARIASLRSPLWKGGGNVHGPQPRDWSYNMPKKMRQGALRSALSARVREGNVFVIEAWSMDKPKTKDFSTSLGKLGLGGKTLIVDSLENENLILSARNVRHAKVVNSFGLNIYDLLYHDHLVLSRDAATELEQLLGSKSGEAPAAVEEAPAKPKRTRKPKKEEAA*
>14_0903_02_30cm_Bacteria_194_55_8
MSAKVLTKAAAKEAKIDIIEDGRGTQAVHDVVVAMRAARRSGSANTKTKAEVDLSGAKPWRQKGTGRARAGYKSSPIWRGGGVVFGPKPRDYSKKISKSVRRLAFRKALSERINAGDVLTIDKFIVPELKTKSFVTLLKKETDARKVLLISDVFDQNTLKSGRNVKPVTLATASDVNTEQLLAFEKILITHKALEQLAERTK*
>14_0903_02_30cm_Bacteria_197_52_10
MPTVKVRNLKNKEVGDVELSDAVFGVELNEPLIHAAVMNYRANARAGTSATKTRGNVSGSGRKLWKQKGTGRARIASLRSPLWKGGGNVHGPQPRDWSYQMPKKMRRGALRSALSERLREGNIIVIDEFELKNPKTSEFVGAISGLKLSDDTRKPVKTLIVDSLDNQNLILSTRNVKKTTVTNSFGLNIYDILYHEKLLISKSAIEEINQLLDPAREGAKEKEVVEEKPKAKKTAKPKAEKEAAPETAEEKPAKAPRKAKAKEEVTKEAAKDE*
>14_0903_02_30cm_Bacteria_216_54_5
VLTKAAAKEAGIELIEDGHGTQAVHDTIVAMRAARRSGSANTKTKAEVDLSGAKPWRQKGTGRARAGYKSSPIWRGGGVVFGPKPRDYSKKISKSVRRLAFRKALSERIQGGDILTIDKFVVPEVKTKSFVTLLKKQTDARKVLLVSDAFDQNTLKSGRNVKPVTLATASDVNTEQFRKLWKD*
>14_0903_02_30cm_Bacteria_250_54_7
MSAKVLTKAAAKEAKIALIEGGRGTQAVHDVVVAMRAARRSGTANTKTKADVNLSGAKPWRQKGTGRARAGYKSSVIWRGGGVVFGPKPRDYSKKVSKSVRRLAFQKALSERIEAGDVLTIEEFAVKEMKTKTFVQLVRKQTDAGSLLIVSDEFDENTYKSARNFKPVKLAMASDLNTEQLLAFEKILVTERALAQLAARTDGK*
>14_0903_02_30cm_Betaproteobacteria_208_64_9
MELKLINERGKSAASVAAPDALFGREFNESLVHQIVVAYQANARRGTRAQKGRSDVRHSHKKPWRQKGTGRARAGDVASPLWRGGGKIFPNSPDENFSQKVNRKMYRAGMCSILSQLAREERLKLVESFSVEAPKTKLLAQKLKKMGLDSALVITDDLDQNLLLSSRNLVNVRVLDVNHADPVSLIQFEQVILTKKAMARFEEILK*
>14_0903_02_30cm_Euryarchaeota_229_65_11
MRRKKAAAAEKPPKATKAPKAKQTPRPEGGRVHVYSLDGDVVKSVDLPPIFQGDVRSDLIRRAVTAAQANRRQPYGSAFRSGLSHSVRWSGKGHGVSRVPRLRGSMTGAQAPGTVGGRRAHPPRPDKVWAKKINEKERRMARNAALAALKESEIVAARGHHFKEELSLPVIVEDGLETLEPEGGATREGVKILDRLGVLSDVERAKEGRHVRAGRGKMRGRRYRQPRSLLVVVKDPTKVRRLFGNLPGVEVVSPAGLNAEVLAPGGDPGRLAVFSEGALEVLRSWQP*
>14_0903_02_30cm_Gemmatimonadetes_10587_66_15
MIEAPHYSAAGASKKAVALPEALFDGTVNHDVLHRAVITFLSNQRQGTSDTKTRSEVSGGNQKPWRQKGTGRARQGSTRAPHWRHGGIAHGPHPRSYRLAIPKKMRQLAKKSALNARAREGALVLVDALEYEKPKTKDLAALLGKVGGKEKKVLVLTANDAHNVYLSGRNIPDVRVMRFADATAYEILWAQTVVVEIGALEEGSSTKPAKEKEANDA*
>14_0903_02_30cm_RIFCSPHIGHO2_12_FULL_Alphaproteobacteria_66_14_curated_201_67_8
MKIAVKTIEGESAGEIDLADAVFGAPVRKDILQRCVVWQLNRRQQGTHKTKGRSEITATAKKMYAQKGTGQARHGNQAAPQFRGGGKAFGPVVRSHASDLPKKVRKLALRCALSAKAADGKLIVVDNATLAEPKTAKLKGHFGKLGVSSVLVIAGAEVDINFARAAANIAHVDVLPQQGANVYDILRRDTLVLTKDAVKHLEERLQ*
>14_0903_02_30cm_RIF_CHLX_178_69_6
MPETTLYDRTGAAVGNVTLAEELFAAPVNEAILHQAAVAQLAARRLGTHDTKTRGEVRGGGHKPYRQKGTGRARQGSTNAPHYAGGGVVFGPHPRSYEQRLPRKMKRLALRGALTAKLADDAIRVVDRFGLEEIRTRELLAILAALKADGRVLVVAPGRDEKLVLSARNLPDVDVILADSLNVVDLLNADVVLIEQPALERMAEVYA*
>14_0903_02_30cm_Rickettsiella_grylli_159_36_9
MQVALVTKNGSNQELQLSETVFGCRFNEPLVHQVVTAYLAGGRQGTRAQKNRAAVSGGGKKPWKQKGMGRARAGTIRSPLWRSGGVTFAASTQDFSQKVNKKMYRAAMRSICSELLRQERFVVLESFELENAKTRNLVAKLQDLKIDKKVLIVLEEVNENIYLAARNVHKVELVDVEAINPVNLVHYEKILITAPALKQIEELLA*
>14_0903_02_30cm_Sphingobacteriales_157_38_13
MQVEVLDIKGKKTGRTVELPENVFGIEPNDHVIYLSVKQYLAAQRQGTHKVKTRAEVQGASRKLHKQKGTGGSRKGNIRNPLYKGGGTIFGPKPHTYDLKLNAKVKNLAKNSALSYKAKENAIVVVEDVKMDKPKTKSFVEILGNLKVAGKKALFVMPDFNDNVYMSLQNVPTVLGVLNREINTYDVINSEVVVLTESAAKLFSETNA*
>14_0903_02_30cm_Sphingobacteriales_165_43_8
MYKGGGTIFGPKPHAYDIKLNRNEKALAKFSALSYKVQEKSLVVVEDITLDKPKTKEFAEILKNLKAADKKVLFLTGDSNEKTDNLFLAYRNLPNVLGYQFHDMNTYDIVNSNLVVLTEAAVNQLNEDLKEA*
>14_0903_02_30cm_Sphingobacteriales_181_43_6
MQIEVLNIEGKKTGRQIDLPDEIFGAEPNEHVIYLAVKQHLAAQRQGTHKVKTRAEVKGSSRKLHRQKGTGGSRKGNIRNPLYKGGGTVFGPKPHGYDFKLNRKVKDLAKISALSFKAKDNSVFVIEDITLEEPKTKSFVDMLSALEAYGKKALFVMPEYNDNVYLSFRNVPGVNGILLSDMNTHDIVNADVLILTEGAAKIFSEEEVEA*
>14_0903_02_30cm_Sphingomonadales_156_68_15
MKVKVQTLDGGKAGSDIDLDEAVFGVEPRADILHRVVTWQLEKRRATARGARERSDVARTGKKYGRQKGGGTARHGDRRAPIFVGGGKAHGPRVRDFDPSLNKKVRALGLRMALSAKAKDGNLIVLESLDLKEAKTAALKAQLGKLGFGKSALVIDGDALNVGFAHASSNLSEIDLLPAVGANVYDILNHETLVLTRAAVEKLEGRFNG*
>14_0903_02_40cm_Bacteria_9_54_9
MSAKVLTKAAAKEAKIDVIEDGRGAQAVHDTVVAMRAARRSGSANTKTKAEVNLSGAKPWRQKGTGRARAGYKSSPIWRGGGVVFGPKPRDYSKKIPKSVRRLALQKALSERINAGDVLTIDKFEVPEMKTKLFLAFLKKQTDARKVLLICDAFDQTTFKSARNVKPVKLATASEVNTEQLLAFEKILITDKALERLAKRTR*
>14_0903_05_20cm_Actinobacteria_379_69_8
MMAAPKAPLLDAGGNKAKDVALDESVFGAEVKEHLLHEVVRAELNADRAGTRAVKSRGLVSGGRSKPWRQKGTGRARAGTTRAPHWTGGGVTFQPRTEFGVKVNRKARRSALRSALSSHAANGTFGVLDGATFDAPSTKTAADLLASWGQDAPVVVVATDDEPNVIRSFRNLQRVVVAAPSELEVSALLWARSVLVTQDALEAVQGRAS*
>14_0903_05_20cm_Actinobacteria_401_69_9
MAAPKAPVFDGTGKKAKDLTLDESVFGAEVKPHLVHEAVRAELSANRAGTRAVKSRGLVTGGRSKPWRQKGTGRARAGSTRAPHWTGGGAAFAVRTSFGGKVNRKERKAAFRAALSAHADEGTFGVLADDAFDGPSTKEAAALVETWGKQRPLIVVAQEDQEQIVKSFRNLVGVQVVTPAEVEISALVWARSLLVSEAALELVQGRAQS*
>14_0903_05_20cm_Archaea_384_53_7
MSDHPARAAQVLDIEGKPTGEISLPTVFETRLRLDIIQKASIAQQSHRFQPQGRNLMAGKRTTAEGFGVGRGISRVPRIGGHGPLSGTAAFAPGTVGGRMAFPPVTAKKIAKQINRKERRLALRSAIAATASDEIVRQRGHKFDQERRLPLVVNDEVEKLSKSSQAKHFLSAVGVWDDVLRVRKSKRIKSGRRVHAVGPLIVVGDDKTARKALRNFEGVSVIRADELSVEMLAPGTHPGRLTIWSESAVKKIAEKGE*
>14_0903_05_20cm_Bacteria_395_69_9
MKIAVKNFDNQQVREIDLPEEIFAYPYKEHLIHEAVLAYLAGLRSGTHKVKTRAEVSGSGRKLWRQKGTGRARVKDLRTPKWRGGGTVHGPVPHSHAKDLTRREKKNALKSALSRKLADQEIVVVDSLEVSNHKTRELLARLGKLGVTGKKALLVDSRDNQALALAARNVRALKTVDALGVNVYDVVDRSLFVVSEDALSRLVEVLAK*
>14_0903_05_20cm_Ktedonobacter_racemifer_407_54_6
MPSTTVYNMAGEAVEQLELSEQVFGVIPNVPVLHQVVTAQLVNRRQGNASTKTRSEVSGGGKKPYKQKGTGRARQGSTRAPQFRHGGAVFGPKPHPYHHDVPKKMRRLAIKSALSDKVANEQLIVINELALETPRTKDMLAILDSLPIDSRKVLMMLPQRDENIVLSTRNIPTAKVQHVSSINVVELLKHDWIIMPKQTVRWIELVFGEGLSAEEASQQIADQLEAEEQAESEDAESEVDEDEELESEDARSEVDEDEEPEDVEDAQDEDEDQESETIAETDGEEE*
>14_0903_05_30cm_Bacteria_4558_71_13
MSPETVSLPVLSQARERVGEVSVPATVIAGPVREALLHEAVRSQLAGRRAGTAATKTRGLVSGGGKKPWRQKGTGRARAGSIRSPLWAGGGTIFGPQPRDYTYRLPKSARQAALRAALAARHAAGKLLVVDGLSLPAAKTKHMVECLAGLGLAEAPSVLVVLGAADETIMRAARNLPRVKVLRAGGLNVYDVLGHVEIVFTRPALEQVASRLAAPEVTAS*
>14_0903_05_30cm_Bacteria_4569_68_6
MPVQAPYFDALGERNGEVDLPSAIFEEKPNVPVMHQAYLRQLANGRQGTASTKTRATVRGGGAKPYRQKGTGRARHGSTREPSMKGGANVFGPRPRDYSQKMPKQMRRLALRSALSQKAIEERIRVIETFVFDEPKTSQAQELMDAIGFDSTTLVVLPAPNYTVSRSFENLGHAKIVLARNLNLRDIFSHTYLLLSKDAIELLEENFSPRGKEAEE*
>14_0903_05_30cm_Bacteria_4594_57_8
MPVVDVVNLDGKKVGQVELADAIFGAKVNQHLLHEASRWHLRGLRAGTHKVKEKSEVSGAGRKLWKQKGTGRARVGSIRSPLWRHGGTVHGPKPRDYSYALPKKMVLGALRSALSAKLAEQKLTVVDAWKLDTHKTKALLEVLEKLNHTKSALLVAHGENRNLELASRNVQGVTLAAPNVLQPYDVLKHDLLVLSKDAVTRLSHSLDPEKKPVVVPDVETIAPAAKPGKKDAAPKAAAKKPAAAKKAAKPVKKKGKG*
>14_0903_05_30cm_Bacteria_4617_55_7
MSAKVLTKAAAKEAKIDIIEDGRGSQAVHDVVVAMRAARRSGSANTKTKAEVDMSGAKPWRQKGTGRARAGYVSSPIWRGGGVVFGPKPRDYSKKVSKSVRRLALQKALSERIKAGDVLTIDKFAVSEIKTKAFVDLVRKQTDADKVLIISDSFDDKTHKSARNVKPVKLATATDVNTEQLLAFQKILVTSKALEKLAERIHPLTQEATAR*
>14_0903_05_30cm_Betaproteobacteria_4568_66_9
MVNDKGAAGTFNAPDALFARDFNEALVHQIVVAFQANARLGTRAQKDRGAVNAVNHSTKKPWRQKGTGRARAGMTSSPLWRGGGKIFPNSPDENFSHKVNRKMYRAGLCSILSQLAREDRVRVVDDFRVAQPKTKLLAQKVRSMGFDGVLVITDEIDQNLRLSSRNLPNVEVIAVRHANPVALVRFPSVLLTKAALAKLEEMLK*
>14_0903_05_30cm_Euryarchaeota_4576_64_18
MADPEEKKDAAGSAEAEPAPKRRRRASKPAKAAKAAKATKGKEEKRETPAVKAGQVHVYSLDGDVVKTIDLPTVFRSDIRLDLIRRAVTAFQANRRQPYGPGIGAGMRHSVRWSGKGHGVSRVPRLRGTMTGAQAPGTVGGRRAHPPRPDTVWAKKINEHERRLARNAALAALKDPQMVASRGHRFPDDVTLPVVIEDGIETLTPESGATREGLKILNHLGLMHDVERAKDGRHIRAGRGKMRGRRYRQPRSVLVVVKEARTVRRLLGNLPGVEVVSPAALNAEVLAPGGDPGRLTVFSEGALEVLRSWPP*
>14_0903_05_30cm_Gemmatimonadetes_4557_70_6
MRLPAALFDGTVNEHALHRAVVTYLANQRQGTHDTRTRSEVSGGNQKPWRQKGTGRARQGSIRAPQWRHGGIVFGPHPRDYRLGIPKKVRQLAKKSALNARAREAALLVVDPLEYEKPKTKTLAELLAKLGVAEKKVLVLTAGAGGAHNVYLSGRNIPNVLVMRFADATAYEILWSDAVVVELPALGEAGEKAEGGEENEKGSGGGGGDA*
>14_0903_05_40cm_Actinobacteria_485_68_8
MRRGALRSALTDAHASGKLTVVEELSFEEPKTKRAVEILDALQVEGRILVVLAQPSETGAVEKSFRNLVQVRVSYAGGLGTYDVLLADRIVVTTEALDALEGVAAASPAATSETKASERS*
>14_0903_05_40cm_Archaea_502_56_8
MNASVVELDGKSSRKVELPPAFETPRRPDLIRRAYWLVNSHHIQPKGRDPMAGMKTSAETNNPPTGRGIARVPRVKGDRYSRSGQAAGIASVVKGRLPHPPKAEKVVYLKINKKERRLALASAVAYTAHEDAVVSRGHRIKRLELPIVVSDDLESVSKTSELVSLLEKVGLKEELQRLYDGVKRNSGQSRLRGRSYRERVGPLVIVTNDRGVGRTAQSIPGVEVTRVDSLNVLQLAPGGVPGRLTMWTESSLTALPPLQNNDNNNREKES*
>14_0903_05_40cm_Bacteria_469_66_9
MALQAPYFDALGERNGEVDLPTAIFEEKPNMPVMHQAYLRQLANARQGTASTKTRGEVSGGGAKPYRQKGTGRARHGSIREPSMKGGGNVFGPRPRDFSHRMPRQMRRLALRSALSQKAIDGQVRVIENFVFDEPKTSQAAELMEAIGFDSTALVVLPAPNYTVSRSFENLAGAKIVLARNLNIRDLFTHTYLLLAKEAIELLEENFSPRQKETA*
>14_0903_05_40cm_Bacteria_483_55_9
MSANVLTKAAAQEAKIEIIENGRGTQVVHDAVVAMRAARRSGSANTKTKAEVNLSGAKPWRQKGTGRARAGYKSSPIWRGGGVVFGPKPRDYSKKISKSVRRLAFRKALSERINAGDVLTIDKFVVPELKTKSFLALLKKQTDARKVLLISDAFDETTFKSARNVKPVTLAAASDVNVEQLLAFEKILVTQKALEKLAERTRPVGSHGATE*
>14_0903_05_40cm_Bacteria_491_65_7
MGKTMAKAKRYGSDGNELGSVDLPKELFEAPVNEHLIWEAVKSYLGNQRQGTAAAKNRAKVSGGGRKPWKQKGTGRARAGSNTSPLWPGGGVAFPPRPRDYTTRLNAKAKMKALCGALTARAKDGGVIIVNPPSLDQPKTKTMAELIQKIGLTDKKVLWVFDRIDSAALKSTRNLARLSTAESRTLHTYALMNCDCLVLTEGGLKSLAERVNA*
>14_0903_05_40cm_Bacteria_494_55_10
MSAKVLTKAAAKEAKIALVDGGRGTQAVHDVVVAMRAARRSGTANTKTKADVNFSGAKPWRQKGTGRARAGYKSSVIWRGGGVVFGPKPRDYSKKVSKSVRRLAFQKALSERINAGDVLTIGEFAVKEAKTKSFVQLVKKQTDARRILIVSDQFDENTYKSARNVKPVKLATVSDVNTEQLLAFEKILVTDGALAKLAERTSASSKARRE*
>14_0903_05_40cm_Bacteria_498_68_8
MPAKKNEPANTKAKAAAPKASKADTLKAEANAKAAAKATEARASSRDAAKATKVDAKATKPDAKAAAKPAAAKTPARAAPPARRAVARPVTRVARPTPPRAARPTREEKPEKREAAPSKPLPTAPQGHAPLIAADGSSSGSIELPAVFTKVRQNAATLFQAFLTERANARQATSATKNRARVAGGGRKPWRQKGTGRARQGSIRAPQWRHGGVVFGPNGRQYWQRIPEKMRKAAFADAMSARVAEGRVLVVEGLKLNGDRPKTRDVVAWLGKIGDTGTTVFVWNEIDESAARAAANLPDLELRTPGSLRLSDVIDSDTLLVMRPALDALVARATNAPPKHAGAREDAAKREAAMAGEGATAREAATSSSRETVNA*
>14_0903_05_40cm_Rokubacteria_474_69_10
MPTVQVLDAKGKQAGSLELEAFGVEIRVPLLHQAVKRELNDRRVGTHDTKGRSEVSGGGRKPWKQKGTGRARQGSIRATQWKGGGKPFGPTPHGYDQAMPRTMRREALRAAVAAKLAAGELSAVETLDAADGKTKSLVTRLGALGIDGERTLLVVRELAEPLARAARNVRWLTVETPLHVSVYQLLHARRVIFERAGLVALAEALSK*
>14_0903_09_20cm_Acidobacteria_629_56_6
MATIDIHDLSGKKVGTLELADEVFGAVNEDLLWEAVKHYRAGQHAGTHATKNRWKVSGSGKKLWKQKGTGRARVGSIRSPLWRHGGTVHGPQPRSYDYAFPRKKLLGALRSALAAKLADGKLIVVNAFKVDEPKSKLFREALDNLKVDSSALLVEEASNGNRNLELSSRNLDGVELVRGSEVHPYHLLRYDRAIFTQPAIEKLQLSLKNSISKRQRRTADGEGQSEPKKSARPPRRRVRPEKAAEVA*
>14_0903_09_20cm_Archaea_636_52_6
FPPVTSKTLVKQINQKEKRLALRAAIAATASDQVVRNRGHKFDEDRRLPLVVSNEVEKLSKASDAKRFLTSIGVWDDIVRVRKSKRIKAGARIHAVGPLVVVGEDKNARKALRNFEGLEIVRAADLSVEALAPGTHPGRLTIWTESAIKTLAERKW*
>14_0903_09_20cm_Betaproteobacteria_633_65_6
MVNDKGAAGTFNAPDALFARDFNEALVHQIVVAFQANARLGTRAQKDRGAVNHSTKKPWRQKGTGRARAGMTSSPLWRGGGKIFPNSPDENFSHKVNRKMYRAGLCSILSQLAREDRIRVVDEFRVEQPKTSLLAQKVRSMGFDGVLVITDEIDQNLLLSSRNLPNVEVIPVRHANPVALVRFRNVLLTKAAVAKLEEMLK*
>14_0903_09_20cm_Proteobacteria_630_68_11
MKLKLVNGSGALQVSEAAFGHKFNEPLVHQVLTAYRAAGRAGTKAQKTRAEVSGGGRKPYAQKGTGQARAGSNRSPLWIGGGKTFAAKPRDFTQKVNRKMYRGAIRSMLSELARTERLLVTDGIKLEAPKTKLLAQQLKAWELASVLIVVEASDEKLALAARNLPHVEVIEVPALNPLSLAAYDKVLMTVGAVKLIEERLQ*
>14_0903_09_30cm_Actinobacteria_10591_68_7
MADAKAPVLGKSGKADLPKELFAEPFHQSLVHEAARADLNARRQGTASTLTRGEVSFTTAKAWRQKGTGRARVGTLGVPNRFGGGVAFGPKPRKYTVKVNRKARRRAMRSALSVHAERGSVAVLDAKDFETPSTKAAAQALAKWGAKNPILLLVTAEEIGAMKSFRNLPRTHVLEVGAAGVADVIGAAAVVLSETALETLKERLS*
>14_0903_09_30cm_Bacteria_680_58_11
MPVVDVVNLDGKKVGQVELAETVFGAKVNPHLLHEASRWYLRGLRAGTHKTKDKSEVSGAGRKLWRQKGTGRARVGSIRSPLWRHGGTVHGPEPRDYRYALPKKMLLGALRSALSAKLAEQKLTVVEGWTLESHKTHNLVSALAKLNRTRSALLVSHGENRNLELASRNIEGVKLAAPNMLQPYDVLKHDLVLLSKDAAARLNHSLDPEKKPVVVPDVATIAPAAKPAKKEARPKAAARKLTTKKAAKPKTKKGKE*
>14_0903_09_30cm_Proteobacteria_684_68_8
MKLKLVNGSGALQVSEAAFGHKFNEPLVHQVLTAYRAAGRAGTKAQKSRAEVSGGGRKPYAQKGTGQARAGSNRSPLWIGGGKTFAAKPRDFTQKVNRKMYRGAIRSMLSELARTERLLVTDGIKLEAPKTKLLAQQLKAWELPSVLIVVEASDEKLALAARNLPHVEVIEVPALNPLSLAAYDKVLMTVGAVKLIEERLQ*
>14_0903_09_30cm_unknown_10603_52_8
MSQRNVKIFAADGKPVSELSLPPVFTSVLRRDIITKAVVAQQSHRFQPQGRNPMAGKRTTAESFGVGRGISRVPRVGGHGPLSGTAAFAPGTMGGRMAFPPVTSKRTAKSMNRKERRVALDSAIAATGSKSLVRGRGHRFDEDIELPLVVTDDVEKLSKSSAAKTFLTAIGVSEDIDRVKKSKRIRGKNRTHSVGPLLVVSEYQGAQRAFENFEGVDVVRVKDLSVEALAPGTHPGRLTIWTESAVKTLSDRSWLR*
>14_0903_09_40cm_Bacteria_746_68_10
MPTVQVLDAKGKASGSLELKAEVFGSEIRGPLLHQAVTRELADRRAGTHDTKGRSEVSGGGRKPWKQKGTGRARQGSTRAVQWKGGGKPFGPTPRKYTKDMPREMRRQALRAAVAAKIAAGELSAVETLDVRDGKTKSLVGRLAGLGVAGAPTLLVVRELDGGLARAARNVRWITVETPAHVSIYQLLHAHRVVCERAGLIALEEALS*
>14_0903_09_40cm_Euryarchaeota_805_64_15
MRLLPESKKSASDAPAEPGRKPRIRRKKAAEPEKGSKAAKAAKAKEARAEVRPLEGGRVHVYSLDGDVVKSVDLPTVFQGEVRSDLIRRAVTAAQANRRQPYGPGRRSGAKHSVRWSGKGHGVSRVPRIRGSMTGAQAPGTVGGRRAHPPRVEKVWAKKVNENERRLARNAALAAVKEVTIVSARGHEFKEELSLPVVIEDGIETLQPDGGATQEGVKILDRLGVYADVERAKDGRHVRAGRGKMRGRRYRQPRSLLVVVKDPAKVRRLFGNLPGVEVVSPAGLNAEVLAPGGDPGRLTMFSEGALEVLRSWSP*
>14_0903_09_40cm_Ktedonobacter_racemifer_793_53_7
MPSTTVYNMAGEAVEQLELSEQVFGVTPNMAVLHQVVTAQLVNRRQGNASTKTRAEVSGGNRKPYKQKGTGRARQGSTRAPQFRHGGIVFGPKPHPYHHDVPRKMRRLAIRSALSDKVANEKLIVLNDLTLEAPRTKEMVAILDKLPVDGKRVLMMLPQRDENVLLSLRNIPSAKVQHVSSINVVELLKHDCLIMPLKTVRWLEMVFGDGMSAEEASAKIASDNTGEDELVTASTDSEEAEEA*
>14_0903_09_40cm_Nitrospirae_760_61_6
LVHTAVVMQQACARQGTASTLTRGEVSGSGRKPWKQKHTGRARAGSIRSPIWRHGGRVFGPRPRSYAYSLPKKKYRAALQSALSAKLAAGGIVVVSALTLEEPKTRRLAKVLAQMGLTGKTLIVIGEGRTDLERAARNLREVKLIKPEELNVYDVLRHDSIVIPERELLRVQEVWS*
>14_0903_09_40cm_Proteobacteria_757_70_20
MKLKLVNGSGALQVSEAAFGHKFNEPLVHQVLTAYRAAGRAGTKAQKTRAEVSGGGRKPYAQKGTGQARAGSNRSPLWIGGGKTFAAKPRDFTQKVNRKMYRGAIRSMLSELARTERLLVTDGIKLEAPKTKLLAQQLKAWELPSVLIVVEASDEKLALAARNLPHVEVIEVPALNPLSLAAYDKVLMTVGAVKLIEERLQ*
>14_0903_12_20cm_Acidobacteria_891_55_5
MATIDIHDLSGAKVGTLELADEVFGAVNEDLLWEAIKHYRASRRAGTHATKNKKLVSGSGKKLWKQKGTGRARVGSIRSPLWRHGGTVHGPQPHSHDYAFPRKKLLGALRSALASKLADGKLTVVNAFDVKEPKTKQFRETLDVFKVVGTVLLVEAPKHENRNLELSSRNIDGLELVSGNEVHPYHLLRYDRVIFSQPAIEKLQVSLKGSISKRQRKAAEGDGEKSGKKTSRAPRRRTRHEKAAEVA*
>14_0903_12_20cm_Acidobacteria_917_58_8
MATIDIYNLNGAKVGTMDLADEVFGAVNEDLLWEAVKHYRAAARAGTHATKNRWRVSGSGKKLWKQKGTGRARIGSIRSPLWRHGGTVHGPQPRSYDYTFPRKKLLGALRSALASKFADGKLTVVNAFDVKEVKTKTFREALDKLKIEKTALLVEVPKHGNRNLELSSRNIAGTELVESNVVHPYHLLRYDHVIFTQPAIEKLQVSLTKSASRREHKPEAGEGEKKTARAPRRRTRHEKAAEVA*
>14_0903_12_20cm_Actinobacteria_894_72_7
MTSVDLRSQDGATVRPVDLDPSLFGLEPNVAVMHQVVTAQLAAARAGTHSTLTRAEVRGGGRKPWRQKGTGRARQGSTRAPHWAGGGVAAGPKPRDYRQRTPKKMVQLALRSALSDRASEGRVAVVDRWSFAAPRTKEATAALEALGLEGKVLLVLGPDDEVAYRSFRNLPDVQIMLVGELNAYDVLCNDWIVFTEATLPPGGAGAGGPAPAGPPSGSSAARSDAAEPEAPGPLTSAVPEAAAPQAEPSPSPESKAAAAGERDDHDEPGAGP*
>14_0903_12_20cm_Actinobacteria_941_71_8
MAKPTAPYIGKAGKVDLDGAVFSEPFHMALVHETVRAELNARRRGTASTRTRGEVAMTGAKAFRQKGTGRARAGALSTPQRTGGGVAFGPKPRGFAVKVNRKARRRAMRAALSLHAERGSLAVIEAGDFNSPASKRAADALAGFGEGRALVVLAREGEESCVKSFRNLRGVEVLPADAVGVCDVIGAGRLVVSPAALERLTAVARAPERAAAGEEAAA*
>14_0903_12_20cm_Bacteria_10610_64_6
MPTVKVRNLKNEEVGDFELSDAVFGVELNESLIHAAVKAYLAGARQGTVGTKTRGDVSGSGRKLWKQKGTGRARIASIRSPLWKGGGNVHGPQPRDWSQPLPKKMRRGALRSALSERLREGNLVVVEEFVLGQPKTKEFIGALSALGVEGKTLVVDTIDNDNLLLASRNVKGAKVVGAGGVNIYDVLYHEKLVMSRSAAEQLQAQLDPKKASAAAATEEGEAGEENTQEEEAA*
>14_0903_12_20cm_Bacteria_885_69_7
MSAAAVEQAAAVKVVDQSGQETGEVRLSPEIFGVPADPATLHQAVVRQQANSRQGTHETKTRGEVSGGGKKPWRQKGTGRARQGSTRAPQWRHGGIVFGPHPHTYEQKMPRKQRRLALRAALSDRARAGAVRVVEEIRLEAPRTKAVAAMFQELAAALPALLVLPEHDLMLEKSSRNLSGVKTVLVANLNLQDVLSAETVVFTRAALTLLEGWLGPAQEQA*
>14_0903_12_20cm_Bacteria_889_69_22
MSMVTVYDAQGKQVGEVPLPPVLEAKPHTAVLHEALLWQLAGRRRGTHSTLSRGMVDRSTRKLYRQKGTGRARHGGRGAGLFVGGGIIFGPTPRDHGYRLARRVRRLALRSALAARAAAGQFAVLDRLDLEAPKTKVLAGLVRALGWAASPQKRGRAGSRRRHGVLLITAAPDQTATRSAANLPGLRVLPATALNVHDILACEHVLVTREALGRITEAVAP*
>14_0903_12_20cm_Bacteria_908_55_11
MSAKVLTKAAAKEAKIELVDGGRGSQAVHDVVVAMRAARRSGSANSKTKADVNLSGAKPWRQKGTGRARAGYKSSVIWRGGGVVFGPKPRDYSKKVSKSVRRLAFQKALSERIDAGDVLTIGEFAVKEAKTKAFVQLVKKQTDARRILIVSDQFDANTYKSARNVKPVILATASDVNTEQLLAFEKILVTDGAVAKLAERTSASGKSAPGQE*
>14_0903_12_20cm_Bacteria_913_55_8
MSAKVLTTAAAKEANIDIIEDGRGTQAVHDVVVAMRAARRSGSANTKTKAEVDLSGAKPWRQKGTGRARAGYKSSPIWRGGGVVFGPKPRDYSKKVAKSVRRLAFRKALSERINGGDVLTIDNFVVPQLKTKSFVDLVREQTDAAKVLIVSDSFDEKTYKSARNVKPVSLATASDVNTEQLLGFQKILITQKALEKLAERTRPPSPRVTPR*
>14_0903_12_20cm_Bacteria_926_65_5
MSVTVYDREGKESGQVELPASVFNVPVNEAVLHQAVLRQQANDRQGTHQTKTRGEVSGGGKKPWKQKGTGRARQGSTRAPQWRHGGVVFGPHPRSYEQKMPRKQRRLALRAALSVKSQDGAVRVVEEIALDAPKTRVVAELFDQLGAGARVLFVIPQHDVMLEKSTRNLAGIKTILGTNLNPSDVLTADTVVFTRSALTQVEEWLT*
>14_0903_12_20cm_Betaproteobacteria_919_62_6
MDLKLINDSGKPAATVAASDSLFGREYNEALIHQLVTAYQANARSGNRAQKGRADINKSHKKPWAQKGTGRARAGQANSPLWRGGGKIFPSSPDENFSQKVNRKMFRAGIASILSQLVREDRLSVVDQIALDTPKTKLLAQKIKALGLSGTILVVVDALHDNVHLSSRNLQGVLVLETREVDPVSLVRFDHVLLTRASVTQFEEILA*
>14_0903_12_20cm_Ktedonobacter_racemifer_1020_54_11
MRRLAIRSALSDKVANEKLIVLNDLTLEAPRTKDMVAILDKLPVDGKRVLMMLPQRDENVLLSLRNIPSAKVQHVSSINVVELLKHDCLIMPLKTVRWLEMVFGDGMSAEEASAKIASDNTGEDELVTASTDSEEAEEA*
>14_0903_12_20cm_Proteobacteria_893_68_25
MKLKLVNGSGALQVSEAAFGHKFNEPLVHQVLTAYRAAGRAGTKAQKTRAEVSGGGRKPYAQKGTGQARAGSNRSPLWIGGGRTFAAKPRDFTQKVNRKMYRGAIRSMLSELARTERLLVTDGIKLEAPKTKLLAQQLKAWELASVLIVVEASDEKLALAARNLPHVEVIEVPALNPLSLAAYDKVLMTVGAVKLIEERLQ*
>14_0903_12_30cm_Acidobacteria_1043_61_10
MAVVDVMNLEGKKVGEVALADAVFAAKVNPHLLHETVRWYLASQRAGTHKTKGRGEVSGSGRKLWRQKGTGRARVGSIRSSIWRKGGTVHGPQPRSYAYRLPRKVLLGALRSALSAKLAEQKLTVVDAWKLESHKAKAFREALDRLDGQTRTILLVEQEVNLNLELASRNLAGVKLVRPAALQPYDLLRHDRLMISKDAAVKLGTALAPKKEAAAVADTQDAPVTIQLAAVAAGPEAAATTTASRAIGPKTRKPAPKGKGKR*
>14_0903_12_30cm_Acidobacteria_1081_55_6
MATIDIHDLSGAKVGTLELADEVFGAVNEDLLWEAIKQYRAAQRAGTHATKNKKLVSGAGKKLWKQKGTGRARVGSIRSPLWRHGGTVHGPQPRSYEYAFPRKKLLGALRSALASKFADGKLVVVNAFNVKEPKSKQFREALDSLKVDSTAVLVEVPNHGNRNLELSSPYHLLRYDRAIFSQPAIEKLQLSLKGSLPKHKKKAAEEKAEKKATRAPRRRVKHEKAAEVA*
>14_0903_12_30cm_Bacteria_1044_57_11
MATIDIHSLSGEKVGKFDLADEVFGAINEDLLWEAIKHYRASQRAGTHATKNRKLVSGSGKKLWKQKGTGRARVGSIRSPLWRHGGTVHGPQPRSYDYTFPRKKLLGALRSALAAKFNDGKLVVVNAFDVKEPKTKHFRAALNALKVDSTALLVEEGKNQNRNLELSSRNIDGLELVRGHEVHPYHLLRYDRVIFSQPAIEKLQASLVNSVPKRRRPAAERDGEKKATREPRKRVRREKTAEAA*
>14_0903_12_30cm_Bacteria_1047_68_7
MPTVPVLDGKGKKQESLDLRADVFPETVRLPLVHQAVVKELAARRAGTHDTKGRSEVSGGGRKPWKQKGTGRARQGSIRATQWKGGGKPFGPTPRKYDKRMPTEMRRAALREALAAKIASGEVAVVDGLGVTDGKTKTLMGRLKGLGLPVAPTLLVVSERTDALGRAARNVPWLAVETPAHASVYQVIRHERVVFEKAALLSLQEALA*
>14_0903_12_30cm_Bacteria_1056_68_10
MPTVEVLGAKGGKGGTLDLKPEVFGVEVRVPLLHQAVTRELADRRAGTHDTKGRSEVSGGGKKPWKQKGTGRARQGSIRATQWKGGGKPFGPTPHGYEKDMPRTMRREALRAAVAAKVAAGELKVVDAVDAGDGKTKSLVTQLTGWGLAEAPTLLVVQTLGEPVSRAARNVPWLTVETPSHVSVYQLLRCRQALFERSALLALQEALSE*
>14_0903_12_30cm_Bacteria_1060_56_9
MSAKVLTRAAATEAKIDMIEDGRGTQAMHDAVVAIRAARRSGSANTKTKAEVDLSGAKPWRQKGTGRARAGYKSSPIWRGGGVVFGPKPRDYSKKVSKATRRLAFQKALSERIKAGDVLMIDKFVVPEIKTKSFMSILKKATDAQKILLISDSFDANTSKSARNVKSVRLATASDVNTEQLLAFHKILVTQKALEKLAERTNGK*
>14_0903_12_30cm_Bacteria_1092_55_8
MPTAKILDLTSQEVGELELADTVFGVPLNEPLIHEAVRSFLANRRSGTSATKTRGDVEGSGRKLWRQKGTGRARIASLRSPLWKGGGNVHGPQPRDWSYNLPKKMRKRAMCAAISERLREGNLIIVNDWKLDHPKTRDFINTLGTLKLGGKTLIVDSLKNTNLMLASRNVQTTKVVNSYGVNIYDLVNHQKVVLTPKTVSELTDILRPRAKDDEEPHRPGEILGGPTKPRPSPRRRGATF*
>14_0903_12_30cm_Bacteria_1108_73_5
MAKKTEPADESTETQSSPLTVSTYDVTAIRTGETDLPEAVFGQTPNMGVMHQAYVRQLANARQATAATKNRTLVTGGGSKPYRQKGTGRARHGSTREPSMVGGATVWGPNGRTYTQRMPRKMRRLALRSALSVKATEGRVRVVDGFALDEPKTKAMVELLRGLGIQADENVLIVLPAANDVVARSVNNLPWAKLILANNLSLYDIFTHDQLVIAKDAIGLLEENLAS*
>14_0903_12_30cm_Bacteria_1118_70_6
MLEVRVIDANGQPTGTLELNPDVFGVELRVPLLHQAVTRELAGRRAGTHDTRGRSEVSGGGKKPWRQKGTGRARQGSIRAPQWKGGGKPFGPTPRSYAQAMPRQARREALRAALAAKIAAAELTVIERLDLREPKTKALVTHLAALGLPPAPTLVIVSEREASLARAARNVPWLTVQTPSHTSVYQLLRHHQVVFERAALLALQAALLQ*
>14_0903_12_30cm_Betaproteobacteria_1059_67_7
MELKMVGTGGNSGGTISAQDAIFGREFNEALVHQLVVAYQANARLATRAQKDRGAVNHSTKKPWRQKGTGRARAGMTSSPLWRGGGKIFPNSPDENFTQKVNRRMYRAGLCAILSQLAREDRLRVVDEFRLEAASVVAQSRQRRGDCRAPRQPRGARALEERAADEGGDGQARGDAEMTAARKYNAEQLMNVVLAPVVSEKSTFVADKNRQYVFRVADRATKPQIKAAIELMFKTKVDDVTVLNVRAKERHFGRIAGRKRSWKKAYVRLAAGQEINFAATE*
>14_0903_12_30cm_Betaproteobacteria_1076_65_10
MELKLINEQGKSAASVAASDALFGREFNESLVHQIVVAYQANARRGTRAQKGRSDVRHSHKKPWRQKGTGRARAGDVASPLWRGGGKIFPNLPDENFSHKVNRKMYRAGMCSILSQLAREERLKLVESFSVEAPKTKLLAQKLKKMGLDSALVITDDLDQNLLLSARNLVNVRVLDVNHADPVSLIQFDNVILTKKAMARFEEILK*
>14_0903_12_30cm_Euryarchaeota_1049_65_11
MRRKKATAAEKPPKATKAPKAKQTPRPEGGRVHVYSLDGDVVKSVDLPPIFQGDVRSDLIRRAVTAAQANRRQPYGSAFRSGLSHSVRWSGKGHGVSRVPRLRGSMTGAQAPGTVGGRRAHPPRPDKVWAKKINEKERRMARNAALAALKESEIVAARGHHFKEELSLPVIVEDGLETLEPEGGATREGVKILDRLGVLSDVERAKEGRHVRAGRGKMRGRRYRQPRSLLVVVKDPKKVRRLFGNLPGVEVVSPAGLNAEVLAPGGDPGRLAVFSEGALEVLRSWQP*
>14_0903_12_30cm_Proteobacteria_1046_69_21
MKLKLVNGSGALQVSEAAFGHKFNEPLVHQVLTAYRAAGRAGTKAQKSRAEVSGGGRKPYAQKGTGQARAGSNRSPLWIGGGKTFAAKPRDFTQKVNRKMYRGAIRSMLSELARTERLLVTDGIKLEAPKTKLLAQQLKAWELPSVLIVVEASDEKLALAARNLPHVEVIEVPALNPLSLAAYDKVLMTVGAVKLIEERLQ*
>14_0903_12_40cm_Acidobacteria_10612_65_12
MPTVKVRNLKNEEVGDFELSDAVFGVELNESLIHAAVKAYLAGARQGTVGTKTRGDVSGSGKKLWKQKGTGRARIASIRSPLWKGGGNVHGPQPRDWSQPLPKKMRRGALRSALSERLREGNLVVVEEFVLGQPKTKEFIGALSALGVEGKTLVVDTIDNDNLLLASRNVKGAKVVGAGGVNIYDVLYHEKLVMSRSAAEQLQAQLDPKKASAAAATEEGEAGEENTQEEEAA*
>14_0903_12_40cm_Acidobacteria_4663_53_8
MPTVKVRNLKNEEVGDLELSDAVFGAELNEALIHAAVRNFMANARAGTVGTKTRGDVSGAGRKLWKQKGTGRARIASIRSPLWKGGGNTHGPQARDWSYNLPKKMKRGALRSALSERVREGNVIVLDSFSLKESKTKSFIQSLGKLGLEGKTLIVDSLDNENLLRASRNVQRAKVVNIYGLNIYDLLYHDKLVLSRAAALEIAELLDPNAKKAEAQNDESAEENENAASSTELNEEEEAA*
>14_0903_12_40cm_Bacteria_10609_55_11
MANIDVLDLNGKKVGTLELAEEVFGGVNEDLLWEAVKHYRAAQRAGTHATKNKKLVSGSGKKLWKQKGTGRARVGSIRSPLWRHGGTVHGPQPRSYDYQFPRKKLLGALRSALAAKFADGKLTVVENFELGEAKAKVFRKALDTLGIEKTALLVDGSAENNNLHLSTRNLNGVELVNGNQVHPYHLLRYDTAVFTRPALEKLQNSLKANAPRRKAEVA*
>14_0903_12_40cm_Euryarchaeota_4735_64_14
MATADPEENEATPTKSAVSKRAPKRRARAQKPARAPTAAKAPKAKEKGEEAPRLAAGSVHVYSLDGNVVKTVELPGVFRSDIRVDLIRRAVTAFQANRRQPYGPGPQSGMRHSVRWSGKGHGVSRVPRIRGTMIGAQAPGTVGGRRAHPPRPDRVWTKKVNEHERRLARNAALAALKDAAMVASRGHRFDADLSLPIVVEDELEALEPESGMVREGLKILKHLGLSADVQRSKDGRHIRAGRGKMRGRRYRQPRSLLIVVKGPEKVRRLLGNLPGVEVVSPAALNAEILAPGGDPGRLTVFSEGALEVLRSWPA*
>14_0903_12_40cm_Ktedonobacter_racemifer_4702_53_8
MPSTTVYNMAGEAVEQLELSEQVFGVTPNMAVLHQVVTAQLVNRRQGNASTKTRAEVSGGNRKPYKQKGTGRARQGSTRAPQFRHGGVVFGPKPHPYHHDVPRKMRRLAIRSALSDKVANEKLIVLNDLALEAPRTKDMVAILDKLPVDGKRVLMMLPQRNENVLLSLRNIPSAKVQHVSSINVVELLKHDCLIMPLKTVRWLEMVFGDGMSAEEASAKIADENTGEDELVTASTDSEEAEEA*
>14_0903_12_40cm_Solirubrobacterales_4660_72_9
MADAPVLGAAGKVKLDAEVFGARFSGPLVHETVRAELNARRRGTAATRTRSQVRGGGAKPWRQKGTGRARAGSNRSPLWAGGAVVFGPQPRSYTVKVNRKERRAALRSALSLHAERGSLAVLDPAGVGEQPSAKTAATLLRDWGESPPTLVVLGVEEATAALSFRNLARVSVRAEPDVGVADIVGAASLLVSRQALDALGARARGTAPEAGAPAPATAPEPASSGGGKDG*
>14_0903_13_20cm_Acidobacteria_10553_57_8
MPVVDVVNLDGKKVGQVELADAIFGAKVNQHLLHEASRWHLRGLRAGTHKVKEKSEVSGAGRKLWKQKGTGRARVGSIRSPLWRHGGTVHGPKPRDYSYALPKKMVLGALRSALSAKLAEQKLTVVDAWKLDTHKTKALLEVLEKLNHTKSALLVAHGENRNLELASRNVQGVTLAAPNVLQPYDVLKHDLLVLSKDAVTRLSHSLDPEKKPVVVPDVETIAPAAKPGKKEAAPKAAAKKPAAAKKAAKPVKKKGKG*
>14_0903_13_20cm_Acidobacteriales_1219_55_6
MATIDIHDMSGKKVGTLDLADEVFGAINEDLLWEAIKHYRAGQRAGTHATKNKKLVSGAGKKLWKQKGTGRARVGSIRSPLWRHGGTVHGPQPHSHAYSFPRKKLLGALRSALAAKLADGKLIVVNAFSVAEPKTQAFREALDRLKVDKTALLVEVANHGNRNLDLSSRNLEGVELISSNEVHPFHLLRYDRAIFSQPAIEKLQLSLKNSASRRNHDAAEGEGKAQKKAARAPRTRGKKAAEVA*
>14_0903_13_20cm_Bacteria_10557_55_8
MSAKVLTKAAAKEAKIDIIEDGRGTQAVHDAVVAMRAARRSGSANTKTKAEVDLSGAKPWRQKGTGRARAGYKSSPIWRGGGVAFGPKPRDYSKKIPKSVRRLAFQKALSERISAGDVLTIDKFEVPEMKTKSFLAFLKKQTDARKVLLISDGFDQTTFKSARNVKPVKLARASDVNTEQLLAFEKILVTHKALEHLAERMSASVKATAR*
>14_0903_13_20cm_Bacteria_1202_57_11
MPVVDVVNLDGKKVGQVELADAIFGAKVNQHLLHEASRWYLRGLRRGTHKVKEKSEVSGAGRKLWKQKGTGRARVGSIRSPLWRHGGTVHGPKPRDYSYALPKKMLLGALRSALSAKLAEQRLTVVDAWTLETHKTKSLLAVLGKLNHKKSALLVAHGENSNLERASRNVQGVTLAAPNVLQPYDVLKHDLLVLSKEAVARLSHSLDPEKKPVVVPDVETIAAAAKPVKKEAAPKAAAKKPAAAKKAAKPAKKKGKG*
>14_0903_13_20cm_Proteobacteria_1234_70_6
MPKLDVKNISGNSVGSIDLDDTVFGAEVHEHLLWEVVKWQLAKRRAGTASTKRLGEVRGSSKKVWKQKGTGQARQGSRQGPQWVGGGSVFGPKPRSYEYAMPRKAKKAALRAALSLRVSENQVVVLDHFTVGGPESPKGTTKSVATALEALGAAQPDHKVLIVDAGTNVNLVHGARNLRSSQWIAPEGINVYDILRHQTLVLTQAAVASITAALVDSREPRTSAGGSETAKGAE*
>14_0903_13_30cm_Acidobacteria_4806_58_15
MATIDIYNLSGAKVGTLDLADEVFGAVNEDLLWEAVKHYRAGQHKGTHKTKGRWEVSGSGKKLWKQKGTGRARIGSIRSPLWRHGYTVHGPQPRSYDYAFPRKKLLGALRSALAAKLADGKLIVVNAFDLKEPKTKEFRKALDALKVDATVLIVEVAKHENRNLELSARNIDGLELVRGNEVHPYHLLRYDRVIFSQPAIEKLQVSLKSSGSKRHRKHAES*
>14_0903_13_30cm_Acidobacteria_4851_65_16
MQLTVVNSENKKVGAIDVRDEVFGGRVNTDLMWESVVHANAAGRRGTHATKNRANVSGSGKKPWKQKGTGRARVGSVRNPLWRHGGTVFGPEPRSYDFKLSRKVERGALRAALTQKMKDGEVIVVDALTAGEAKTKAAAELLERLGVTGKAVLVDVAADEMLSRSVRNIPGVSLVASTALTARDVIDARSVVTTRGALEKLQEALA*
>14_0903_13_30cm_Acidobacteria_4858_56_6
MAKIDVLDLSGKKVGAFDLAEEVFGAINEDLLWEAVKHYRASLRAGTHATKNRKLVSGSGKKLWRQKGTGRARVGSIRSPLWRHGGTVHGPQPRSYDYQFPRKKLQGALRSALAAKLGDGKLIVVEDFELKEAKSKQVREALDALKVEKTALLVDAASKDGNRNLELGARNLEGVELVSSSQVHPYHLLRYEHAIFSKPALEKLQSALKAAAPKSKPKAEVA*
>14_0903_13_30cm_Acidobacteria_4932_58_16
MPVVDVVNLSGKKVGQVELADAIFGAKVNQDLLHEASRWYLRGLRRGTHKVKEKSEVSGAGRKLWKQKGTGRARVGSIRSPLWRHGGTVHGPRPRDYSYALPKKMLLGALRSALSAKLAEQKLTVVDAWTLETHKTQSLVEVLGKLNHTKSALLVAHGENRNLELASRNIDGVKLATPSVLQPYDVLKHDLVVLSKDAVARLSHTLDPEKKPIVVPDVESIAPAPKAAKKEAAPKAAAKKPAAAKKAAKPAKKKGKD*
>14_0903_13_30cm_Acidobacteria_4990_57_9
MASIDIYNLSGAKVGTMDLAEEVFGAVNEDLLWEAIKHYTASRRAGTHATKARWQVSGSGKKLWKQKGTGRARIGSIRSPLWRHGGTVHGPQPRSYDYAFPRKKLLGALRSALAAKFADGKLMVVKSFELKETKTKLFRQSLDKLKVDGTTLLVETSAQENRNLELSSRNIDGLELVRGNEVHPYHLMRYSQVVFAQPALEKLQDSLRKSFSRRDHEEKPKAEKKPAARRTRKAKVA*
>14_0903_13_30cm_Acidobacteria_5024_67_6
MTVDVVNTENKKVGSVDLSDDVFGGRVKTDLIHESVVRANAAERRGTHATKTRAMVSGSGKKPWRQKGTGRARVGEIRNPLWRKGRTTFGPQPRSYEYQLPKKVEKGALRAALTQKLRDGEVIVVDALSVAEIKTKAAVEMLRRLGIDGGAKRASKVLLVDVKPEDRLSLSVRNIEGVRVRKRWDKRPP*
>14_0903_13_30cm_Acidobacteria_5060_64_8
MTLDVVNSSNEKVGAIDMSDEVFGGRVNTTLIWESVVAANAGSRRGTHATKNRALVSGSGKKPWRQKGTGRARVGEIRNPLWRKGGTVFGPQPRSYAYALPRKVERGALRAALAQKLKDGQVLVVDSLGVSEVKTKPLAATLKRLGVEGKAVLIDLAADEKLIRSARNIAGVKVATSGRVTAREVMDAARVVATRDALAQLQDRLS*
>14_0903_13_30cm_Actinobacteria_4855_70_17
MAAPKAPLLGGAKKEVSLDEAVFAAEVRPHLVHEAVRAELNARRQGTRAAKSRGLVAGGRSKPWRQKGTGRARQGTIRAPQFAGGGVAFPPTPRDFSLKVNKKAARAALRAALSDHASAGTLGLIAGDSFEAPSTKQAVELLQGWGQATPTVVVASEDEETLIKSFRNLPRVLVTVPAELEVAHVVWARSLVVSEAALPLVQGRAAS*
>14_0903_13_30cm_Actinobacteria_4882_65_7
MVRLALASALSDRATNERILVVDAWGFSRPKTKDALQALSALGVEGRILVVLTVEDEVAWKSFRNVPSVHVLSAGELNAYDILVSDYVIFTKDSVPVGDFTVTRGTKEASGPSSPSERGVEA*
>14_0903_13_30cm_Actinobacteria_4884_69_8
MDARQVIIEPVVSEKSYALMADGKYTFRVDDRAHKTQIARAVEEIFEVRVKAVRTAKVRSKPKRRGLHSGRTRSWKKAVVQLAPGDRIELFEGAAVAE*
>14_0903_13_30cm_Actinobacteria_4916_68_8
MATATAPKAPVLGGSKKEVSLETSVFAVEVKPHLVHETVRAELNAARAGTRGAKSRGFVAGGRAKPWRQKGTGRARAGTTRAPHWTGGGVAFPPGMRSFEGKVNRKVRRAALCGALSAHAAHGTVALVDSSGFDAPSTKKASELLSTWGKELPLVVVATEDEEALVKSFRNLDRVLVTSPSELEVAGVVWAQSLLVSEAALPLVLAKAGASAQETAE*
>14_0903_13_30cm_Alphaproteobacteria_4799_66_28
MDMKVTTLDGKEAGSVTLNKEIFGLEPRTDLIQRCIVWQLARRRAGTHAVKNRADIHRTGKKLHAQKGTGGARHGSARANLFRGGGRSFGPHPRDHAIDLPKKVRALALRHALSAKAKDGGIIVLDDIAAKDAKTKALTAQFEKLGLANALIVGGAEIEENFGRAARNIPNIDVLPVQGINVYDILRRQQLVLTKAAVEALEARFK*
>14_0903_13_30cm_Bacteria_4796_57_9
MPVVDVVNLDGKKVGQVELAEAVFGAKVNPHLLHEASRWYLRGLRRGTHKVKEKSEVSGAGRKLWRQKGTGRARIGSIRSPLWRHGGTVHGPEPRDYSYALPKKMLLGALRSALSAKLAAQKLAVVDAWALESHKTHNLVAALEKLNRTKSALLVSHGENRNLELASRNIEGVKLAAPNILQPYDVLKHDLVLLSKDAATRLNHSLDPEKKPVVVPDVATIAPAAKPAKKEAAPKAATKKLTTKKAAKPKTKKGKE*
>14_0903_13_30cm_Bacteria_4803_58_14
MHGPVPRSYAYKLPRKMILGALRSALSAKLRDGELTVVQTFSLPDHKSKTIRATLERLEARKKVLLVENDDNRNLSLGSRNLAGVTLVKSREVNAYHLLGHDRVVLSQSAALKLSEALGS*
>14_0903_13_30cm_Bacteria_4804_57_9
MAVVDVRNLQGKTIGQMELADAVFAAQVNPHLLHEAVRWFLAGERAGTHKTKGRGEVSGSGRKLWRQKGTGRARVGSIRSSIWRKGGTVHGPQPRSYEYRLPKKMVLGALRSALSAKLLDEKLTVVDGWKLDTHKTKDFRAALTRLDGETRTMLVVEGPGNRNLELASRNLQGVKVIAPAALQPYDVLRHDRVLLSQDTALHLGRSLGPEGAVAGDTVGVQAAPSAPASMPSGKGRRSKAASRPKSKSSSKAKSPARARSRSKAKGKDKTKDKK*
>14_0903_13_30cm_Bacteria_4805_60_6
MATVEVKNLDGQKVRELEVSDKVLAAKPNFSLMWGATKQYLASQRRGTHKTKSRGEVSGGGKKPWRQKGTGRARVGSTRSSLWRHGSIAHGPMPRDYSYKLPKNMLLGALRSALAARYQENQLTVVDELNPAEPKTKAFAGTLKKLEADKTVLIVNDAGNRNLELASRNIPGCDLVRHHQVHPYQVLSHRRLVISEGALKRLEERLR*
>14_0903_13_30cm_Bacteria_4817_57_14
MATIDIHDLSGAKVGTLDLADEIFGAVNEDLLWEAVKHYRAGQHQGTHATKARWQVSGSGKKLWKQKGTGRARIGSIRSPLWRHGGTVHGPQPRSYDYAFPRKKLMGALRSALAAKLADGKLIVVNTLDLKQPKTKQFRAALDALKVDATVLVVEAATQKNPNLELSARNIEGLELVRGNDVHPYHLLRYDRVIFSQPAIEKLQLTLKNSISKRQHKEVKEKEKSAKKATRMPRRRTRHEKAAEVA*
>14_0903_13_30cm_Bacteria_4823_55_8
MASVEIKNLNNEVVGQLDLADAVFAGPINVGLMHQAVKQYLASRRSGTHKTKTRAEVQGSGKKPWRQKGTGRARVGEIRNPLWRKGGTVFGPRPRDYEYHLPKKMFRAALKSALSLKLKENQLNVVEAFNLENHKTKPFAQALAKLGFDRKVLVVDHQENLNLRLAARNLSDVQLLANLQVTPYHLLNAKHVVFSRAAIQALQEVLTK*
>14_0903_13_30cm_Bacteria_4826_69_9
MPEQQATDPITAPVFSQARAEVGTIELPAAVFTEPLRRALLADVVRMQTASRRAGAAATKEKGEVRGGGKKPWKQKGTGRARAGSIRSPLWPGGGTIFGPHPRDYAYAMPKRARKTALRSMLAQKLRENRLTIVDDIALPETKTKHFVELLRGLGIEDSVLIVIADANPQIELAGRNVPDAKVLRAAGLNVYDLLRYHHLVLTRAALEAITERVAA*
>14_0903_13_30cm_Bacteria_4830_56_8
MPVVKVKNLKSEEVGEIELSDEVFGAPLNKALIYSAVKCYMANQRAGTSATKTRGDVRGSGKKLWKQKGTGRARVASLRSPLWKGGGNVHGPQPRDWSYSIPKKMRRGAIRSVLSERLREGGLIIVDSFELESHKTKDFSATLETLGLSKRTLVVDSHTNGNLVLSSRNLREVTLVAASSVNIYDLLTHEQVALTREAATHLEKQLGNR*
>14_0903_13_30cm_Bacteria_4831_56_5
MELEIYKKDGHAIYQAVTTYLANRRQGTHKTKTYGEVSGSGKKPWKQKHTGRARVGALRSPLWRGGGTIFGPVPRDYSKKLPKQVKQLARKSALSYKAKNASIKVVEDFTFEQPKTRELAAILKALQLSEQKTLLVVPRKDDSIWKCGRNIPYLNIIEASKASTYEILDNSILLIQKSAVEVLEKTFH*
>14_0903_13_30cm_Bacteria_4841_53_9
MKNKEVGEVSLADAVFGVELNEALIHAALMNYQANGRQGTSATKTRGNVSGSGRKLWKQKGTGRARIASLRSPLWKGGGNVHGPQPRDWSYKMPKKMRRGALRSALSERLREGNLIVIDEFGFKAPKTKDFLEAVAGLGLVENRKRTKTLIVDSLDNENLIMSSRNVEKTKVTNSFGLNIYDILYHEKVLISKVAIEELNQLLDPRAEHNRVESEAEEKPKAKKAEKAESTEEAKPKKEAKPKAEKVEGEDAPKKEAKPKAVKKEATDNE*
>14_0903_13_30cm_Bacteria_4853_55_13
MATIDIHDLSGKKVGTLDLAEEVFGAINEDLLWEAVKHYRAGQRAGTHATKNKKLVSGAGKKLWKQKGTGRARVGSIRSPLWRHGGTVHGPQPRSYDYSFPRKKLLGALRSALAAKLNDGKLIVVNAFDVKEPKTQPFREALDALKVDKTALLVEVANHGNRNLDLSSRNLEGVELVASNEVHPFHLLRYDRAIFSQPAIEKLQLSLKNSASKRTHEASEGEGRAPKKTTRALRTRSKKAAEVA*
>14_0903_13_30cm_Bacteria_4866_66_9
MQAPFFDALGERNGEVNLPDAIFNEKPNVPVMHQAYLRQLANARQGTASTKTRGDVSGGGAKPYRQKGTGRARHGSIREPSMKGGGNVFGPRPRDYSHRMPRQMRRLALRSALSQKAIDGQVRVIESFVFDEPKTSQAADLMEAIGFDSTALVVLPAPNYTVSRSFENLAGAKIVLARNLNIRDLFTHTYLLLAKDTIELLEENFSSRHREAEKAEE*
>14_0903_13_30cm_Bacteria_4871_58_6
MPRLLGVEIPADKRIEASLTYIYGIGFSTARRILEQTNIDPNTRAKDLSPQQLNEIIHAITIETPASDQLLSRRPSPPRTSRARPAHVNKRAHPERPAQDRRRDPQSRRESRESLINKMAEPKHPEKPKDNKPAVKAADPEHPTPQAAATEETKPAAKKPAKPRKEPAAPAAAPPKEDLSLTGEAIEPVKIIKAKGAKNVHSGVAHVLATFNNTIVTITDMQGRVIGWSSAGKVGFKGSRKSTAYAAQMVAQDASRQAMGHGLKEVEVRVKGPGAGRESAVRALQAIGLDLTVIRDVTPVPHNGCRPPKQRRV*
>14_0903_13_30cm_Bacteria_4876_63_13
MGRELHSLDIVIRPMITEKATRLGGENKYMFEVRREANKTQIKDAVEKGFPGVKVIDVNVMVMKGKPRRARGNRIKHRPDWKKAVVSLAPGDKIELFEGV*
>14_0903_13_30cm_Bacteria_4899_71_7
MTAESVSLPVVSQSRERVGEMSVPAAVVAGPVREHLLHEAVRSQLAGRRAGTAATKTRGFVSGGGKKPWRQKGTGRARSGSTRSPLWAGGGTIFGPQPRDYTYRLPKSARQAALRAALAARHAAGKLLVVDGLTLPAAKTKHMVECLAGLGFAEAPSVLVVLRDADETIMRAARNLPRV*
>14_0903_13_30cm_Bacteria_4917_66_8
MVQSKVVDLRGQVLRSIDLDDRVFGIKPNTAVVHQAVVTQQANARQGTHDTRTRGEVAGGGKKPYRQKGTGYARQGSRRAPHYKGGGVVFGPHPRSYAKALPRKMRRLALRSVLSARAAEQALTIVDSFTLGAGKTRALLXXXXXXXXXXXIRCTWSHQMD*
>14_0903_13_30cm_Bacteria_4939_59_17
MAEIEVKNLASEVVGKLELSDEVFKVKINETLIWEAVKHYRDSRRSGTASTKTRAEVSGSGKKLWRQKGTGRARIGSIRSPLWRHGGTVHGPKPRSYAYRFPRQKLRGALRSALSAKLEENRITVVDEFALGSHKTKEFDRILRGLAGDQKVLIVDSEENHNLRLSSRNLPKAKMVPGTGVNIYDVVNHQMLIFSKRAILQVQEVLS*
>14_0903_13_30cm_Bacteria_4942_54_11
MSAKVLTKAAAKEAKIEIIEGGRGTQAVHDAVVAMRAARRSGSANTKTKAEVNLSGAKPWRQKGTGRARAGYKSSPIWRGGGVVFGPKPRDYSKKISKSVRRLAFRKALSDRINAGDVLTIDNFAVPELKTKAFLALLKKQTDARKVLLISDAFDQTTFKSARNVKPVKLATASDVNTEQLLAFEKILVTHKALERLAERTK*
>14_0903_13_30cm_Bacteria_4946_69_16
MPLAGLIGRKLGMTQVYTGAGVLVPVTVIQAGPCTVVATRRPERHGYAAAQLGFGVAKPQRLPKPVTGQFGKAGTGTFAVLREFRLADGDPPTVGSEVIVAELFRAGERIDVSGVSKGRGTTGVMKRHHFSGFPGSHGTHEYFRHGGSATSRWSRFGRRSISFSCAGRFPAPGGGRSSFASGPRRVGRRMAEQLITVPVVSQGGSKVGDVDVPAAVLAGPLRESLLHEVVRSQLASRRAGTAATKTRGFVSGGGKKPWRQKGTGRARAGSSRSPIWAGGGTIFGPQPRSYTYRLPKTARRAALRAAVAARHSTGKLLVVDGLQLPEAKTKRMVECLHGLGLEGESVLVVLAHPDDAVQRAARNLPGVKVLLAGGLNVYDVLGHAALVMTREALERVVARLRDGEEA*
>14_0903_13_30cm_Bacteria_4968_56_13
MSAKVLTKAAAKEAKIDLIEDGRGTQAVHEAVVAMRAARRSGSANTKTKAEVDLSGAKPWRQKGTGRARAGYKSSPIWRGGGVVFGPKPRDYWKKVPKSVRRLAFRKALSERINAGDVLTIDKFVVPELKTKAFVDLLRKQTDAEKVLIVSDSFDERTFKSARNVKPVALATASDVNTEQLLRFQKILITQKGLEQLAGRLQPPTQEATT*
>14_0903_13_30cm_Bacteria_4981_58_6
MKLSVKDINGNDSGELEVEFPLVEGGRGTQAVQDTVVAYRANQRMGTACTKNVGEVAGTNKKPWRQKGTGRARAGSFQSPLWRGGGVVFGPQPRDFGKKVPRQTKQLALRKALTERLNAGDVLVVEDFKLDSPKTRGFVEVLNRFQLNGTALVVTPSAEQNLRLAARNLSQVQVTTADVLNTYHVLWPSKLIFTRSAFEKVEERLKD*
>14_0903_13_30cm_Bacteria_4982_55_14
MSAKVLTKAAAKEAKLDIIEGGRGTQAVQDVIVAMRAARRSGSANTKTKAEVDLSGAKPWRQKGTGRARAGYKSSPIWRGGGVVFGPKPRDYSKKVAKSVRRLAFRKALSERINAGDVLTIDNFVVPKLKTKAFLDLLGKQTDAEKVLIISDSFDEKTYKSARNVKPVKLATASDVNTEQLLGFHKILITQKALGWENWRKEHVRHQRKLRRKNERATRHN*
>14_0903_13_30cm_Bacteria_5177_56_11
MPVVDVVNLDGKKVGEVELADAVFGAKVNPHLLHEASRWYLNGLRRGTHKVKEKSEVSGAGRKLWKQKGTGRARVGSIRSPLWRHGGTVHGPRPRSYSYALPKKMLLGALRSALSAKLADEKLTVVDGWQLESHKTQSLVSTLEKLSFTKSALLVAHGENRNLELASRNLANVKLSAPNALQPYEVLKHDRLVLSKDAVARLMRSLDPEKKPIEVPDVENRPQKEPPSRRQKPKRGRDNLCQPLTIRLFAARSLPKRV*
>14_0903_13_30cm_Betaproteobacteria_4811_62_7
MDLKLISDDGKPAATLSASDALFGREYNEALVHQIVTAYQANARSGNRKQKGRADVNKSHKKPWAQKGTGRARAGQANSPLWRGGGKIFPNSPDENFSQKVNRKMFRAGIASILSQLVREDRLSVVEQIALDAPKTKLFAQKMKGLGLFGSVLLVTDKIDDNVYLSTRNLRDVLVVETHRVDPVSLVRFDQVLLTKAAVAQFEEILA*
>14_0903_13_30cm_Betaproteobacteria_4874_67_16
MELKMVGNAGTVNATDAIFGREFNEALVHQLVVAYQANARLGTRAQKDRGAVNHSTKKPWRQKGTGRARAGMTSSPLWRGGGKIFPNSPDENFTHKVNRRMYRAGLCAILSQLAREDRLRVVDEFVVETPKTKLLAQKVKSMGFDQLLVITDEIDENLMLSSRNLRNIEILNVRHANPVSLVRSDKVLLTKAAVAKLEEMLK*
>14_0903_13_30cm_Betaproteobacteria_4912_61_9
MDLKLINDSGQPATTLSAPDALFACEYNEALVHQVVIAYQANARSGTRAQKGRGQINKSHKKPWAQKGTGRARAGQANSPLWRGGGKIFPSSPDENFSHKVNRKMFRAGMASILSQLVREDRLSVVEQLAVDAPKTKLLVGKMKSLGLIGTVLVVTDKMDDNVMLSSRNLSDVLVLEARRVDPVSLVRFDHVLLTKAALAQFEEVLA*
>14_0903_13_30cm_Betaproteobacteria_5017_62_15
QLVREGRLSVIDQLAVDSPKTKQFAQKMKGYGFDGTVLVVTDKLDDNIYLGSRNLPNVLVLETREVDPVTLVRFQHVLLTKAAVAQFEEILG*
>14_0903_13_30cm_Burkholderiales_4888_66_12
MQLELLNEQGQATSKVDAPDTVFARDYNEALVHQVVVAFQANARQGTRAQLDRAEVKHSTKKPWRQKGTGRARAGMTSSPLWRGGGRIFPNSPDENFSQKVNKKMYRAGMAAILSQLAREGRLAVVDSITVDAPKTKLLAAKFKAMGLDSVLVIADRVDDNLLLASRNLANVLVVEPRYADPLSLVFYKKVLVTKGAMEQLKEMLA*
>14_0903_13_30cm_Deltaproteobacteria_5016_55_6
MEVHVIQPQLNESIFGAKTRSHLLHQAVVMQLANRRAGSAATKSKGFVRGGGKKPWRQKGTGRARAGSIRSPIWVGGGTVFGPQPRDYSYRIPRTARREALLSALSLKKRDDKLIVVDKLELEAAKTKIMAQALVELKVKSALIVIAESDAEMERSARNLPEVIVLRVEGLNVYDISA*
>14_0903_13_30cm_Gemmatimonadetes_4828_69_21
MIEAPHFSAAGAKKKTVALPPTLFDGTVNQNALHRAVVTYLANQRQGTHNTKTRSEVSGGNQKPWRQKGTGRARQGSIRSPQWRHGGVVFGPHPRDYRLAIPKKVRQLARKSAFNARAGEGALLVVDELAYASPKTKPLAELLEKLGAAGRKVLVLTAGGAHAHNVYLSGRNLPRVRVERFADATAYDVLWADVVVVEQPALEGPGAPAAATPGEEASDA*
>14_0903_13_30cm_Gemmatimonadetes_4837_61_12
MAETTNSTLKAAAYTAGGTEHQAVKAYLSNQRLGLAYTKTRGLVTGGNQKPWKQKGTGRARQGSRRAPQWVGGGTVFGPTGHNYVQTVPRQVRALARKSALNARAREDALIVIDNFNYEKPNTKQLVSLLDALGASGKKVLILTDGAKQNVFLSGRNLQRTHVMPYADVSTYHVLWSDVVLVESNALGYELGSVAEKPHAAKAKPEGKSHRAAKAEAKAEAKAARKSAAKKTAHKAEAKRARPKAKTARKPAAKKSAGKKKGK*
>14_0903_13_30cm_Nitrospirae_4802_57_10
MPTVDVVDLKRQKVGSVDLPEEVFGCKLHTALVHEAVVMQRACKRQGTASTLRRGEVAGSGKKPWKQKHTGRARAGSIRSPIWRHGGSVFGPKPRDYSYSMPKKKYRAALQSALSGKLADGQVVIVSNLSLDQPKTKLLAQVLTKLGAGAYALIVAGAGHAGLAQAAGNLPNVCVVGPEGLNVYDIVRAELILILERELPRVKEVWA*
>14_0903_13_30cm_Nitrospirae_4810_58_12
MPSVNVVDLNRRTIGSVEVPSGIFAAPVKGPVLHEVVVMQQACSRQGTASTKERGEVSGTGKKPYKQKHTGRARAGSNRSPLWRHGGIIFGPQPRDYGYTMPKKKVRGAIRSALSIKLSAGGLVVLDEFPTVDGRTKSLSKILATLGLTTKTLIVAGGDDDKLRRAAANLRDVTVIDAEGLNVRDVLHHDTLLVSRRDLSRIQELWA*
>14_0903_13_30cm_Proteobacteria_5023_70_7
MPKLDVKNISGNSVGSIDLDDTVFGAEVHEHLLWEVVKWQLAKRRAGTASTKRLGEVRGSSKKVWKQKGTGQARQGSRQGPQWVGGGSVFGPKPRSYEYAMPRKAKKAALRAALSLRVSENQVVVLDHFTVGGPESPKGTTKSVATALEALGAAQPDHKVLIVDAGTNVNLVHGARXXXXXXXXPSPRYPGDDPGGGRGAHRGARPPGGRQVVMRDAQSIIKRPLLTEKSSRLRETGGAAERHAEGDTYAQKVVFEVARDANKIEIRGAVQSLFKVTVTEVRTLVVRGKQKRVGRFSGRRPSWKKAFVTLKLGDNIEFFEGV*
>14_0903_13_30cm_RBG_16_RIF_WS3X_71_46_curated_4845_70_10
MNAKIFGMDGSAKGEASLPDELFAQPVHEHLLWLSVKRHLGDQRQGTAKVKTRGEVSGGGRKPWRQKGTGRARSGSNTSPLWPGGGRAFGPKPRDHRTELPRKQRRAALAAALSQKAGENAVTVVDSLSFAAPKTREMAEVLKHLGLEAKRTLLVLGEADPNVVRSCRNLRNLKTTLASQINPYELLQSEALLVTAPALALMKEIFSR*
>14_0903_13_30cm_Verrucomicrobia_4807_59_6
MKLTVKNIAGRDQGELEVKFSLIEDGKGTQAVHDSVVAYLANQRMGTACTKTMGEVAGTGKKPWRQKGTGRARAGSFASPLWRGGGVVFGPKPRDFGKKISKATKQLALRKALSERLKSGDVVVVDDLKLNSPRTREFVTLLNALNVEGSALVISPGQDRNLTLASRNLPRVELATSDSLNTYQVLRFDKLLFTRGAFERVEQRLAG*
>14_0903_13_30cm_unknown_4933_52_11
MSERNVKIFGADGKATGELSLPSVFTAVYRRDIITKAVVAQQSHRFQAQGRNPMAGKRTTAESFGVGRGISRVPRVGGHGPLSGTAAFAPGTMGGRMAFPPVTSKRTAKSMNRKERRIALDSAIAATGSKDLVRERGHKFDEDIELPLVVTDEVEKFAKSSAAKTFLSAIGVWDDIDRVKKSKRIRGKNRKHSVGPLLVVSEYQGAQRAFENFEGVDVVRVKDLSVEALAPGTHPGRLAIWTESAIKTLSDRSWLR*
>14_0903_13_30cm_unknown_4948_52_13
MSQRSVKIFDADGKAVSELSLPSVFSAALRRDIITKAVVAQQSHRFQPQGRNPMAGKRTTAESFGVGRGISRVPRVGGHGPLSGTAAFAPGTMGGRQTFPPVTFKRTAKLMNRKERRVALDSAIAATSSKELVRGRGHKFGAETELPLVVTDEVEKFAKSSAAKTF
>14_0903_13_40cm_Alphaproteobacteria_1359_63_7
MELKIVSLDGKAAGSVELPDAIFGLEPRSDILHRCVRWQLAKRQRGTHDVKNRSEINRTGKKMYRQKGTGSARHGPARVNLFRGGGRSFGPTPRSHATGLPKKVRALALKHALSAKARDGGIIVLDKASLKDAKTGTLRHNFAKLGLTSALIIDGAQLEANFALAARNIPDIDVLPVQGINVYDILRRQMLVLTKSALEALEARFK*
>14_0903_13_40cm_Bacteria_1351_69_7
MIEAPHYSATGSKQAAVPLPAALFDGTVNEPVLHRAVVTYLANQRQGTHETKTRRWVAGGNQKPWRQKGTGRARQGSIRAPHWRHGGIVFGPHPRDYRLAIPKKIRQLAKKSALNARAREGALLVVDPLAYEKPKTKMLAELLASLGLAGRKALVLTAGAEQAHNVYLSGRNLPGVHVMRFADATAYEILWSDAVVVELPALAGGGGDEATAAQQSEAGDG*
>14_0903_13_40cm_Bacteria_1363_54_7
MSAKVLTKTAAKEAKIDIIEDGRGTQAVHNVIVAMRAARRSGSANTKTKAEVDLSGAKPWRQKGTGRARAGYKSSPIWRGGGVAFGPKPRDYSKKISKSVRRLAFRKALSERINAGDVLTIDKFVVPELKTKSFVTLLKKQTDASKVLLISDAFDATTLKSGRNVKPVTLATASDVNTEQLLAFEKILVTHKALEKLAERTRSPQTVEATE*
>14_0903_13_40cm_Bacteria_1368_63_9
MKLPVVNAQGKELRSLDVDDSVFGIEPNEAVLHQAFVTQRNNQRAGTANTKTRGMVQGSTRKVRMQKYTGRARHGSIRAPIYVGGGIVFGPQPRDFGLAINKKMRRLAIRSALSGKVADGQLIVIDELAFKAPKTKEMLSILRNVGIERSALIVTGQADRSILASARNLQKTKVLPAAYLNVGDMLNHAHLLMTEEAVKVAEGLWGSKRVAPVATAEGPKRTDGQRRAKADKPAAQPEPAKAEAVAEATSPKPRARRAAAAPEATAAEERQPKRPTRRAKTAPELSAEEAPKPEAETRPAARRRTRKVDEAS*
>14_0903_13_40cm_Euryarchaeota_1366_64_11
MADPEEKKGAAGSADAKPAPKRRVRAPKAARPTKAAKAPKAAKQKETKREAPAVKPGQVHVYSLDGDVVKTVELPTVFRSDVRLDLIRRAVTAFQANRRQPYGPSPMAGMHHSVRWSGKGQGVSRVPRLRGTMTGAQAPGTVGGRRAHPPRPDKVWVKKINEQERRLARNAAIAAVKDPRMVASRGHRFPEDITLPVVIEDGIETLTPDSGATREGLKILNHLGLLPDVERAKDGRHIRAGRGKMRGRRYRQPRSVLVVVKDAGNVRRLLGNLPGVEVVNPAALNAEVLAPGGDPGRLTVFSEGALEILRSWPS*
>14_0903_13_40cm_Euryarchaeota_1386_65_10
MRIPAKEKKEAAEEEEKAPPKPRVRRKKPAAAEKPPKATKAPKTKEAPRPEGGRVHVYSLDGDVVKSVDLPPIFQGDVRFDLIRRAVTAAQANRRQPYGPAFRSGIRHSVRWSGKGHGVSRVPRLRGSMTGAQAPGTVGGRRAHPPRPDKVWAKKINEKERRMARNAALSALKESEIVAARGHHFKEALSLPVIVEDGLETLEPEGGATREGVKILDRLGVLSDVERAKEGRHVRAGRGKMRGRRYRQPRSLLVVVKDPTKVRRLFGNLPGIEVVSPSGLNAEVLAPGGDPGRLAVFSEGALEVLRSWQP*
>14_0903_13_40cm_Euryarchaeota_1427_64_8
MISVADPKDKKAAAGSAGAEPAPKRRRRAPKTEKAAKTSKAPKAAKEEKKRETPPVKSGQVHVYSLDGDVVKTVDLPTVFRADIRVDLIRRAVTAFQANRRQPYGPSIGAGMRHSVRWSGKGHGVSRVPRLRGTMTGAQAPGTVGGRRAHPPRPDTVWAKKVNEHERRLARNAALAALKDPKMVASRGHRFPDDITLPVVIEDGIETLTPETGATREGLKILDQLGLAPDVERAKDGRHIRAGRGKMRGRRYRQPRSVLVVVKEAGTVRRLLGNLPGVEVVSPSALNAEVRAPGGDPGRLTVFSEGALEVLRSWPL*
>14_0903_13_40cm_Thaumarchaeota_1398_38_5
MKVPVLSTNGSKDGEVELPIVFRTPLRNDLIRKAYIHLESHKFQRQGRYPNAGMDVVAESNSPPTGHGQARVARMRGGGGGRQGQGGGVAMVRKGRQAHPPTAEKVIYKTLNKKENKLALCSAIAATVSHDLVKLRGHKVEKIESLPMVVSDQIESISKSKELLKIFDTLNLSQDVKRLENRQKRRSGKPMLRGRKTKIGKSILLVVQDSKNLSKACGSLMGVDVVDAKSLSVLDLAPGAKPIRLTVFSKGSIEELGRMKSPHLELMVTAR*
>14_0903_16_20cm_Acidobacteriales_5411_55_10
LADEVFGAINEDLLWEAIKHYRAGQRAGTHATKNKKLVSGAGKKLWKQKGTGRARVGSIRSPLWRHGGTVHGPQPHSHAYSFPRKKLLGALRSALAAKLADGKLIVVNAFSVAEPKTQAFREALDRLKVDKTALLVEVANHGNRNLDLSSRNLEGVELISSNEVHPFHLLRYDRAIFSQPAIEKLQLSLKNSASRRNHDAAEGEGKAQKKAARAPRTRGKKAAEVA*
>14_0903_16_20cm_Bradyrhizobium_5408_60_11
MELKVTTLEGKAAGSVQLSDEIFGLEPRKDIIQRCVQWQLAKRQAGTHKAQGRADVWRTGKKMYKQKGTGGARHGSARVPQFRGGGRAFGPVVRSHAIDLPKKVRALALRHALSAKAKDGGLVVIESAKLDAAKTKALIGHFSGLGLTNALIIDGAELNNGFATAARNIPNIDVLPIQGINVYDILRRQKLVLTKAAVDALEARFK*
>14_0903_16_20cm_Ktedonobacter_racemifer_5439_53_10
MPSTTVYNMAGEAVEKLELSEQVFGVIPNMAVLHQVVTAQLVNRRQGNASTKTRAEVSGGGKKPYRQKGTGRARQGSTRAPQFRHGGTVFGPRPHPYHHDVPRKMRRLAILSALSDKVANEKLIVLNELTLEGPRTKDMVTFLDKLPLDGKRVLMMLPQRNENVVLSLRNIPFAKVQHVSSINVVELLKHDCLIMPVKTVRWIELVFGEGLSAEEASARITDEELDSGVPAETPDDEEPEDSASESAGADSEEA*
>14_0903_16_20cm_Proteobacteria_5401_68_9
MKLKLVNGSGALQVSEAAFGHKFNEPLVHQVLTAYRAAGRAGTKAQKSRAEVSGGGRKPYAQKGTGQARAGSNRSPLWIGGGRTFAAKPRDFTQKVNRKMYRGAIRSMLSELARTERLLVTDGIKLEAPKTKLLAQQLKAWELPSVLIVVEASDAKLALAARNLPHVEVVEVPALNPLSLAAYDKVLMTVGAVKLIEERLQ*
>14_0903_16_20cm_Proteobacteria_5405_67_12
MQLKLVNGSGALQVSEAAFGTKFNEALVHQVITAYRAAGRAGTKAQKSRAEVRGGGRKPYAQKGTGQARAGSNRSPIWVGGGKTFAARPRDFTQKVNRKMYRGAIRSMLSELARTERLLVTDGIRLAAPKTRLLAQQLKAWELPSVLIVVEASDEKLILAARNLPHVEVIEVPALNPLSLAAYDKVLMTVGAVKLIEERLQ*
>14_0903_16_30cm_Bacteria_5517_69_12
MIEAPHYSATGTKKKAVVLPALLFDGTVNEHALHRAVVTLLANQRQGTHDTKTRRWVVGGNQKPWRQKGTGRARQGSTRAPHWRHGGIVFGPHPRDYRLGIPKKVRQLAKKSALNARAREGALLVVDPLAYEKPKTKSLVELLGKLGVAERKVLVLTAGAAQSYNVYLAGRNVPNVQVMRFADATAYEIVWSDAVVVELPALGEAAESADSVEASDA*
>14_0903_16_30cm_Bacteria_5518_68_8
MADKEKDTKKKAIASARERRTATTSAARAPTKGKATAPATAKAKVAPKRAPRPKTPARRAVARPATRVVRPRAAEAPRPREEEKRAEPRPKIAPQPLPTAPSGHAPLIGPDGKASGSVELPAALATAAPRRGVLFQALIASLANARQATSATKNRSRVAGGGAKPWRQKGTGRARQGSTRSPQWRHGGVVFGPNGRRYEQRMPAKMRRAAFAEAIAGHAANGRILVIDDLRFDGVEGDRPRTRDIAGWLARVGDTGRAVLVTAEREERVGIAAANLKRVDLRTAGTLRLADVLRAETMLVHRPALEVLAARATVGAQS*
>14_0903_16_30cm_Bacteria_5521_66_8
MPATNTTTRRKKAEEAAEPKPLQVPFFDALGERNGEVDLPEAIFAEKPNVPVMHQAYLRQLANARQGTASTKTRGDVSGGGAKPYRQKGTGRARHGSIREPSMKGGGNVFGPRPRDFSQRMPRQMRRLALRSALSQKANDGQIRVIETFVFDEPKTSQAAQLMEAIGFDSTALVVLPAPNYTVSRSFENLAGAKIVLARNLNVRDLFSHTYLLLAKESIEQLEENFSPREKGEAR*
>14_0903_16_30cm_Bacteria_5547_55_9
MSAKVLTKAAAKEAKIDLIEDGRGTQAVHDVVVAMRAARRSGSANTKTKAEVDLSGAKPWRQKGTGRARAGYKSSPIWRGGGVVFGPKPRDYSKKISRSVRRLAFHKALSERIKAGDVLAIDKFVVPELKTKSFVALLKKQTDARKILLISDAFDQTTLKSGRNVKPVTLATASDVNTEQLLAFEKILVTQKALETLAERIGPTRSHGSAE*
>14_0903_16_30cm_Bacteria_5561_55_9
MSAKVLTKAAAKEAKIDILEDGRGTQAVHDVVVAMRAARRSGSANTKTKAEVNLSGAKPWRQKGTGRARAGYKSSPIWRGGGVVFGPKPRDYSKKVPKSVRRLAFQKALSERIRAGDVLTVDKFVVPELKTKLFVDLLRKQTDAEKVLIVSDSFDEKTYKSARNVKPVKLATASDVNTEQLLGSEKILVTHKALEKLAERTK*
>14_0903_16_30cm_Betaproteobacteria_5545_66_11
MVNDKGAAGTFNAPDALFARDFNEALVHQIVVAFQANARLGTRAQKDRGAVNHSTKKPWRQKGTGRARAGMTSSPLWRGGGKIFPNSPDENFSHKVNRKMYRAGLCSILSQLAREDRVRVVDDFRVAQPKTKLLAQKVRSMGFDGVLVITDEIDQNLRLSSRNLPNVEVIAVRHANPVALVRFPSVLLTKAALAKLEEMLK*
>14_0903_16_30cm_Rokubacteria_5524_69_12
MPTVPVLDATGKQAGTMELKGDVFSVEIRVPLLHQAVTRELADRRAGTHATRGRSEVSGGGRKPWKQKGTGRARQGSIRAPQWKGGGKPFGPKPRSYEQDLPRAMRREALRAAVAARIADGGLAVIEALDVADGKTKSLVAQLGALGLKGEPTLLVVHELDGHLARASRNVPWLIVETPAHVSVYQLLRARRVVCDRAALQALEQALAG*
>14_0903_16_30cm_Verrucomicrobia_5531_55_9
MSAKVLTKAAAKEAKIDIIEDGRGSQAVHDVVVAMRAARRSGSANTKTKAEVDMSGAKPWRQKGTGRARAGYVSSPIWRGGGVVFGPKPRDYSKKVSKSVRRLALQKALSERIKAGDVLTIEKFAVSEIKTKAFVDLVRKQTDADKVLIISDSFDDKTHKSARNVKPVKLATAADVNTEQLLAFQKILVTSKALEKLAERIQ*
>14_0903_16_40cm_Bacteria_5660_68_9
MPKLPVINREGKEVKNLELPDEVFGTPVKEHLIQEAVVAFRAAGRSGTHATKNRSDVSGGGKKPWRQKKTGRARHGSIRSPLWKGGGTVFGPQPRDYAFPFPRRKRHGALRSALSAKVKDGKLLVVESLLLPQPKTQELARLMEGLGVKGSALLVDEPGNRHLELSARNLARVKATLSTALNIVDLLAYDTVVLTEAAAGRVAEVLRP*
>14_0903_16_40cm_Bacteria_5672_60_9
MAKVEVKNLEGLKVRELEVSDKVLAAKPNMSLMWEATRQYLASQRRGTHKTRSRGEVSGGGKKPWRQKGTGRARAGSIRSSLWRHGSIAHGPMPRDYSYKLPKNMLLGALRSALAARYQESQMTVVDELILAEPKTKAFVGALKKLEVEKSVLIVNDAESRNLELASRNIPGCDLVRHHQIHPYQVLSHRRLVISEGALKRLEERLR*
>14_0903_16_40cm_Bacteria_5699_54_17
MSAKVLTKAAAKEAGIELIEDGHGTQAVHDTIVAMRAARRSGSANTKTKAEVDLSGAKPWRQKGTGRARAGYKSSPIWRGGGVVFGPKPRDYSKKISKSVRRLAFRKALSERIKGGDILTIDKFAVPELKTKSFVTLLKKQTDARKVLLVSDAFDQNTLKSGRNIKPVTLATASGVNTEQLLAFEKILVTQKALERLAERTRPPRSSGSTE*
>14_0903_16_40cm_Bacteria_5703_63_9
MKLPVVNAQGKELRSLEVDDSVFGIEPNHAVLHQAFVTQRNNQRAGTANTKTRGMVQGSTRKVRMQKYTGRARHGSIRAPIYVGGGIVFGPQPRDFGLAINKKMKRLAIRSALSGKVADGQLIVIDELTFKSPKTKEMLGILRKVGIERSALIVTGQADRSVLASARNLHKTKVLPAAYLNVGDMLNHAHVLMTEEAVKIAEGLWGSRRADGRRVGKLAAEAPAAPAEAPPSARRRAKAEAPPAAQPAKAEAIAEPIPPKPRARRAAPAATEATAAEVAKPKRPARRAKPASEPPAEEAPKPRRRSKKNDESG*
>14_0903_16_40cm_Bacteria_5729_55_13
MKLIVKDINGRGQGELEVKFRLIADGKGTQAVHDAVVAYLANQRMGTACTKTMGEVAGTGKKPWRQKGTGRARAGSFQSPLWRGGGVVFGPKPRDFGKKVSKATKQLALRKALSERLKSGDVVVVEDIRLSSPKTKEFVALLGALAVEGTALVVASAGDKNLALASRNVPQVELATSDSLNTYQVLRFDKLLFTRGAFEKLEQRLAG*
>14_0903_16_40cm_Bacteria_5767_56_23
MASVDIKNLNNEVVGQLELADAVFAGPVNVGLMHQAVKQYLASRRAGTHNTKTRAEVQGSGKKPWRQKGTGRARVGEIRNPLWRKGGTVFGPRPRDYEYHLPKKMFRAALKSALALKLNENQLNVVDAFDLENHKTKPFAQALAKLGFDRKVLLIDHQENLNLLLAARNLSDVQLLVNLQVTPYHLLNAKHVVFSKAAIQALEEVLTK*
>14_0903_16_40cm_Gemmatimonadetes_5663_66_11
MIEAPHYSAAGASKKAVALPEALFDGTVNQDVLHRAVITFLSNQRQGTSNTLTRSEVSGGNQKPWRQKGTGRARQGSTRAPHWRHGGIAHGPHPRSYRLGIPKKMRQLAKKSALNARAREGSLVVVDALEYEKPKTKDLAALLGKLGGKEKKVLVLTASDAHNVYLSGRNIPDVQVMRFADATAYEILWAQTVVVEIGALEQGSGVGTGAKQESTEASDA*
>14_0903_16_40cm_Gemmatimonadetes_5723_70_7
MIEAPHFSAAGAKKKAVALPATLFDGTVNTHALHRAVVTFLANQRQGTHATLTRPLVSGGNQKPWRQKGTGRARQGSIRAPHWRHGGVVFGPHPRDYRLAIPKKVRQLARKSALNARAGEGALLVIDELAYASPKTKPLAELLEKLGVAGRKVLVLTAGGAHAHNVYLSGRNLPRVRVERFADATAYDVLWSDIVVVEAPALEGTVAAAAATPDEEATDA*
>14_0903_16_40cm_Proteobacteria_5707_69_7
MKLKLVNGSGALQVSEAAFGHKFNEPLVHQVLTAYRAAGRAGTKAQKSRAEVSGGGRKPYAQKGTGQARAGSNRSPLWIGGGRTFAAKPRDFTQKVNRKMYRGAIRSMLSELARTERLLVTDGIKLEAPKTKLLAQQLKAWELPSVLIVVEASDEKLALAARNLPHVEVVEVPALNPLSLAAYDKVLMTVGAVKLIEERLQ*
>14_0903_16_40cm_Rokubacteria_5695_68_10
MPTVQVLDAKGKQAGSLEMKPDVFGAEIRAPLLHQAVTRELADRRAGTHDTKGRSEVSGGGRKPWKQKGTGRARQGSTRAVQWKGGGKPFGPTPRSYDKAMPRSMRRGALRAAMAAKIAAGQLSAVETIGVTDGKTKSLVARLGALGLAGEPTLLVVHELAEAVARAARNVPWLTVETPTHVSVYQLLHAHHVLFERAGLLALEEALAK*
>14_0903_16_40cm_Thaumarchaeota_5674_38_9
MKVPVLSTSGSQEGEVELPIVFSTPFRNDLIHKAYIHLESHKFQRQGRYPNAGMDVVAESNSPPTGHGQARVARMSGGGGGRQGQGGGVAMVRKGRQAHPPLAEKIIYKMLNKKENKLALCSAIAATASSALVNLRGHKVDKIDSFPMIVSDQIESVSKSKELSKIFDALHLSQDIKRLENRQKRRSGKSLLRGRKTKVGKSILLVVDDFKNLSKACGSLTGVDVVSVKNLSVLDLAPGAKPIRLTVFSKSAIGELGKMKSTHLELMVITR*
>14_0919_02_20cm_Alphaproteobacteria_5897_63_7
MELKIVSLDGKAAGSVELPDAIFGLEPRSDILHR
>14_0919_02_20cm_Bacteria_5904_68_7
MPTVEVLGAKGGKGGTLDLKPEVFGVEVRVPLLHQAVTRELADRRAGTHDTKGRSEVSGGGKKPWKQKGTGRARQGSIRATQWKGGGKPFGPTPHGYEKDMPRTMRREALRAAVAAKVAAGELKVVDAVDAGDGKTKSLVTQLTGWGLAEAPTLLVVQTLGEPVTRAARNVPWLTVETPSHVSVYQLLRCRQALFERSALLALQEALSE*
>14_0919_02_20cm_Bacteria_5913_67_7
MPEETEQTEKTEKTTPKPVRKKRTVKAEEKRHDPLHVPYFDAAGEQQGELALPKTIFAERPNVAVMHQAYVRQVANARQGNASTKTRATVSGGGAKPYRQKGTGRARHGSIREPSMKGGGKVFGPKPRDYSQRMPRQMRRLALRSALSQKAIDGQVRVIEAFGFEEPKTGAAANLLETIGFDNTTLIVLPAPNLVISRSFENLPTSKIVLARNMNIRDLFTYTYLLLAKDSIELLVENFEKRSRIGGKHEHDHDDEHEEEVAK*
>14_0919_02_20cm_Bacteria_5930_55_12
RNVKPVKLATASDVNIEQLLAFEKILVTHKALEKLAERTRPHSTNGGRTAA*
>14_0919_02_20cm_Betaproteobacteria_5881_65_14
MELKLINEQGKSGASVAASDALFGREFNESLVHQIVVAYQANARRGTRAQKGRSDVRHSHKKPWRQKGTGRARAGDVASPLWRGGGKIFPNLPDENFSQKVNRKMYRAGMCSILSQLAREERLKLVESFSVEEPKTKLLAQKLKKMGLASALVITDELDQNLLLSSRNLVNVRVLDVNHADPVSLIQFEHVILTKKAMARFEEILK*
>14_0919_02_20cm_Gemmatimonadetes_10567_69_17
MFGPHPRDYRLGIPKKLRQLAKKSALNARAREEALFVVDALVYEKPKTKTLAELLGKLGVAEKKVLVLTAGAASAHNVYLSGRNIPDVHVMRFADATAYEILWADAVVVELPALEGSESPAEAEGEGESADA*
>14_0919_02_20cm_Proteobacteria_5895_67_15
MQLKLVNGSGALQVSEAAFGTKFNEALVHQVITAYQAAGRAGTKAQKSRAEVRGGGRKPYAQKGTGQARAGSNRSPIWVGGGKTFAAKPRDFTQKVNRKMYRGAIRSMLSELARTERLLVTDGIQLAAPKTRLLAQQLKAWELPSVLIVVEASDEKLVLAARNLPHVEVIEVPALNPLSLAAYDKVLMTVGAVKLIEERLQ*
>14_0919_02_20cm_Rokubacteria_5893_69_7
MPSVKVVDAKGKDTGAVELKADVFGVEIRVPLLHQAVVRELADRRAGTHDTKGRSEVSGGGRKPWKQKGTGRARQGSIRATQWKGGGKPFGPTPRSYAKALPREMRREALRAAVTARIADGALRVVDGSVASDGKTKGLVAALSAMGVAAEPTLLVTATLGKPLARAARNVPWLTVEPPAHVSVYQLLRARHVIVEQAALTALQEGLQE*
>14_0919_02_20cm_Rokubacteria_5917_70_9
MPTVPVLDAKGKQAGMMELKGDVFGVEIRVPLLHQAVARELADRRAGTHASRGRSDVSGGGRKPWRQKGTGRARQGSIRATQWKGGGKPFGPKPRSYVQDLPRAMRREALRAAVAARIADGGLSVIETLDVADSKTKSLVAKLGSFGLKGEPTLLVVRALDGHVARASRNVSWLTIETPAHVSVYQLLMARRVVCERAGLQALEQALAE*
>14_0919_05_20cm_Acidobacteria_1516_65_6
MQLDVLNAQNQQVGTIEVRDDVFAGRVNTDLMWESVVHANAADRRGTHQTKNRANVSGSGKKPWRQKGTGRARVGEIRNPLWRKGGTVFGPQPRSYDYALPKKVERGALRAALADKLQQGDLIVVDALAVDTVKTKAAVELLQRLNVSGKAVLVDVAVDEKLSKSVRNIPGVSLVASGRVSARDVIGAQRVVVTRTALEKLQDALA*
>14_0919_05_20cm_Actinobacteria_1528_70_7
MSVVEGLTVARRNADGDEEGTVELDPAVFGVEPNVAVMHQVVTAQLAKARAGTHSTLTRAEARGGGGKPYRQKGTGRARTGSTRSPHWVGGGKALGPKPRDYSQRTPKKMLRLALRSALSDRAAQGRVAVVPEWPFATPRTKDAVSALDALGLEGKVLVVLADDDEVAARSFANLPQVQLVSDGELNTYDVLRNDWVVFTDATLPGNARVSGGGEGAAPSTGTRSDETGASRGDAPSGTSSGTDAGEAGDGGEG*
>14_0919_09_20cm_Acidobacteria_1647_57_9
MPVVDVVNLDGKKVGQVELAEAVFGAKVNPHLLHEASRWYLRGLRAGTHKTKDKSEVSGAGRKLWRQKGTGRARIGSIRSPLWRHGGTVHGPEPRDYRYALPKKMLLGALRSALSAKLAEQMLTVVDAWALESHKTHNLVSALEKLNRTKSALLVSHGENRNLELASRNIAGVKLAAPNVLQPYDVLKHDLVLLSKDAATRLNHSLDPESKPVVVPDVAAIAPAAKPAKKEAAPKAATKKLTTKKPAKPKTKKGKG*
>14_0919_09_20cm_Actinobacteria_1656_69_7
MPAPTAPLLDAAGKKAKDVTLEASVFAAEIKPHLVHETVRAEMNEQRSATRGAKTRGFVSGGRSKPWRQKGTGRARAGTTRAPHWTGGGVAFPTGGRNFEVKVNRKARHAALRGALSSHASNGTFGVLDGSGFDAPSTKRATGLLASWGKEAPFVVVATDEEENVIKSFRNIESVVVCAPSELNVAAAVWARSLLVTEEALEAVQGRAS*
>14_0919_09_20cm_Actinobacteria_1709_68_9
MPAAKPETAKRRSPGQSPDDLQTASPGRRLRAPLLDGTGKKAKDLTLDEGVFGADVKPHLVHEAVRAELNASRAATRSLKTRGLVAGGRSKPWRQKGTGRARAGTTRAPHWTGGGVAFAVRSNFGGKVNRKERKAAFRAALSAHADEGTFAVLADDSFDEPSTRDAAAVVEAWGKQTPLIVVVQDEQAAIAKSFRNLDGVQVVAPSEVEISALVWARSVLVSEGALELVQGRAS*
>14_0919_09_20cm_Bacteria_1653_55_12
MSAKVLTKAAAKEAKIALVDGGRGTQAVHDVVVAMRAARRSGTANTKTKADVNLSGAKPWRQKGTGRARAGYKSSVIWRGGGVVFGPKPRDYSKKVSKSVRRLAFQKALSERINAGDVLTIGEFAVKEAKTKSFVQLVKKQTDARRILIVSDQFDENTYKSARNVKPVKLATASDVNTEQLLTFEKILVTDRALAKLAERTSASGKAGQE*
>14_0919_09_20cm_Bacteria_1660_55_7
MSAKVLTKAAAKEAKIALVEGGRGTQAVHDVVVAMRAARRSGTANTKTKADVNLSGAKPWRQKGTGRARAGYKSSVIWRGGGVVFGPKPRDYSKKVSKSVRRLAFQKALSERINAGDVLTIGEFAVKEAKTKAFVQLVKKQTDARRILIVSDQFDENTYKSARNVKPVKLAMASDVNTEQLLAFEKILVTEGALAKLAERTSAAGRARTLQE*
>14_0919_09_20cm_Bacteria_1673_55_10
MSAKVLTKAAAKEAKIELVDGGRGSQAVHDVVVAMRAARRSGSANSKTKADVNLSGAKPWRQKGTGRARAGYKSSVIWRGGGVVFGPKPRDYSKKVSKSVRRLAFQKALSERIDAGDVLTIGEFAVKEAKTKAFVQLVKKQTDARRILIVSDQFDENTYKSARNVKPVKLATASDVNTEQLLAFEKILVTDGALATLAERTSASGKSAIGQE*
>14_0919_09_20cm_Bradyrhizobium_1652_62_11
MELKVTTLEGKAAGSVQLSDEIFGLEPRADIIARCVQWQLNKRQAGTHKAQGRADVWRTGKKMYKQKGTGGARHGSARVPQFRGGGRAFGPVVRSHATGLPKKVRTLALKHALSAKAKDGGLVVIESAQVKDAKTKVLVGHFSGLGLTNALIIDGAELNNGFATAARNIPNIDVLPIQGINVYDILRRQKLVLTKAAIDALEARFK*
>14_0919_09_20cm_Sphingomonadales_1655_67_6
MKVKVQTLDAKASGDIELNDEVFGVEPRADILHRVVTWQLEKRRGTARGARERSDVARTGKKYGKQKGGGTARHGDRRAPIFIGGGKAHGPRVRDFDPSLNKKVRALGLRMALSAKARDGQLVVMENLDLSEAKTKTLKERLGKLGFGKTALIIDGDALPVGFALASSNLREVNLLPAVGANVYDILKHETLVLTRAAVEKLEARFNG*
>14_0919_12_20cm_Acidobacteria_1789_58_8
MATIDIYNLNGAKVGTMDLADEVFGAVNEDLLWEAVKHYRAGARAGTHATKNRWRVSGSGKKLWKQKGTGRARIGSIRSPLWRHGGTVHGPQPRSYDYTFPRKKLLGALRSALASKFADGKLTVVNAFDVKEVKTKTFREALDKLKIEKTALLVEVPKHGNRNLELSSRNIAETELVESNVVHPYHLLRYDHVIFTQPAIEKLQVSLTKSASRREHKPEAGEGEKKTARAPRRRTRHEKAAEVA*
>14_0919_12_20cm_Bacteria_1758_59_7
MNAFEVIKTVRLTEKGTAQSEKFNQYTVVADRRANKIQIRQAVQELFKVKVIDVSTMNVRGKYRRQRTIQAGKAPDWKKAVVTLKAGDKIVLT*
>14_0919_12_20cm_Bacteria_1773_55_7
MSAKVLTKAAAKEAKIDIIEDGRGTQAVHDVVIAMRAARRSGSANTKTKAEVDLSGAKPWRQKGTGRARAGYKSSPIWRGGGVVFGPKPRDYSKKISKSVRRLAFQKALSERIKAGDVLAIDKFVVLELKTKSFVALLKKQTDARKVLLISDAFDQTTLKSGRNVKPVTLATASDVNTEQLLASEKILVTHKALEKLAVRTRPPRSGEPTE*
>14_0919_12_20cm_Ktedonobacter_racemifer_1829_53_9
MPSTTVYNMAGEAVEQLELSEQVFGVTPNMAVLHQVVTAQLVNRRQGNASTKTRAEVSGGNRKPYKQKGTGRARQGSTRAPQFRHGGIVFGPKPHPYHHDVPRKMRRLAIRSALSDKVANEKLIVLNDLTLEAPRTKDMVAILDKLPVDGKRVLMMLPQRDENVLLSLRNIPSAKVQHVSSINVVELLKHDCLIMPLKTVRWLEMVFGDGMSAEEASAKIASDNTGEDELVTASTDSEEAEEA*
>14_0927_02_20cm_Bacteria_1922_67_12
MADKEKEPKKATPAAKKAAPAKATAAKPTAAKAPTATAAKAAAKPAPAKAKATAAKAPAKRAVARPVTRVVRPEPTREERRERKEEPREAPRPKVEVRALPTAPAGHAPVIKADGSSDGSVELPAAIASPAKRRGVLFQALLTSLANARQGTSATKNRSRVAGGGAKPWRQKGTGRARQGSTRSPQWRHGGVVFGPNGRRYNQRMPAKMRHAAFAEALAAHAATGHMLVVDELRFDGDRPRAREVLDWLARVGHTGRAVLVTAETNEHVGRATANLKEFEIRTPGTLRLTDVLRAETVLVLRPALDALAARATVATVERAD*
>14_0927_02_20cm_Bacteria_1923_69_6
MPAKMRRAALKGVLSAKQAAGELRVVEGFALEEIKTRAFIEHLEAWDAQGKVLLVLAGRDETVERSCANVREVRVILADSLNVVDLLEADTVIFTSDALNRAQEVYA*
>14_0927_02_20cm_Betaproteobacteria_1910_66_14
MVNDKGAAGTFNAPDALFARDFNEALVHQIVVAFQANARLGTRAQKDRGAVNHSTKKPWRQKGTGRARAGMTSSPLWRGGGKIFPNSPDENFSHKVNRKMYRAGLCSILSQLAREDRVRVVDEFRVEQPKTKLLAQKVRSMGFDGVLVITDEIDQNLRLSSRNLPNVEVISVRHANPVALVRFPSVLLTKAALAKLEEMLK*
>14_0927_02_20cm_Gemmatimonadetes_1934_69_10
MIEAPHYSAAGAKKKSVRLPATLFDGTVNEHALHRAVVTYLANQRQGTSDTKTRSEVSGGNQKPWRQKGTGRARQGSTRAPHWRHGGIVFGPHPRDYRLGIPKKLRQLAKKSALNARAREEALFVVDALEYEKPKTKTLAELLGKLGVAEKKVLVLTAGAASAHNVYLSGRNIPDVHVMRFADATAYEILWADAVVVELPALEGSESPAEAEGEGESADA*
>14_0927_02_20cm_Proteobacteria_1912_67_13
MQLKLVNGSGALQVSEAAFGTKFNEALVHQVITAYQAAGRAGTKAQKSRAEVRGGGRKPYAQKGTGQARAGSNRSPIWVGGGKTFAAKPRDFTQKVNRKMYRGAIRSMLSELARTERLLVTDGIQLAAPKTRLLAQQLKAWELPSVLIVVEASDEKLVLAARNLPHVEVIEVPALNPLSLAAYDKVLMTVGAVKLIEERLQ*
>14_0927_05_20cm_Acidobacteria_2153_57_9
MPVVDVVNLDGKKVGQVELAEAVFGAKVNQHLLHEASRWYLRGLRRGTHKVKEKSEVSGAGRKLWRQKGTGRARVGSIRSPLWRHGGTVHGPEPRDYSYALPKKMLLGALRSALSAKLAEQKLTIVEGWALDSHKTHNLVAALEKLNRRKSALLVSHGENRNLELASRNIEGVKLAAPNVLQLYDVLKHDLVLLSKDAAARLNHSLDPERKPVVVPDVASIAPAAKPAKKEAAPKAAVKKVTTKKAAKPKTKKGKG*
>14_0927_05_20cm_Alphaproteobacteria_2149_63_9
MELKIVSLDGKAAGSVELPDAIFGLEPRSDILHRCVRWQLAKRQRGTHDVKNRSEINRTGKKMYRQKGTGSARHGPARVNLFRGGGRSFGPTPRSHATGLPKKVRALALKHALSAKARDGGIIVLDKASLKDAKTGTLRHNFAKLGLTSALIIDGAQLEANFALAARNIPDIDVLPVQGINVYDILRRQMLVLTKSALEALEARFK*
>14_0927_05_20cm_Bacteria_2171_66_7
MAETKTKTRTKKAAEAKEPKPLQVPFFDALGERNGEVDLPEAIFSEEPNVPVMHQAYLRQLANARQGTASTKTRGDVSGGGAKPYRQKGTGRARHGSTREPSMKGGGNVFGPRPRDFSQRMPKQMRRLALRSALSQKAIDGQIRVIESFVFDEPKTSQAAELLETIGFDSTALVVLPAPNYTVSRSFENLAGAKIVLARNLNVRDLFSHTYLLLAKDSIELLEENFSKREEGEVR*
>14_0927_05_20cm_Bacteria_2183_67_7
MPEETEQTEKTEKTTPKPVRKKRTVKAEEKRHDPLHVPYFDAAGEQQGELALPKTIFAERPNVAVMHQAYVRQVANARQGNASTKTRATVSGGGAKPYRQKGTGRARHGSIREPSMKGGGKVFGPKPRDYSQRMPRQMRRLALRSALSQKAIDGQVRVIEAFGFEEPKTGAAANLLETIGFDNTTLIVLPAPNLVISRSFENLPTSKIVLARNMNIRDLFTYTYLLLAKDSIELLVENFEKRSRIGGKHEHDHDDEHEEEVAK*
>14_0927_05_20cm_Euryarchaeota_2162_65_6
MPKSAAVKKPPSESEGAAPKRRARAKKPAEAAAETKSPKVRKAKLEGPPAEAAERGRVHVYSLDGDVVKTVDLPSVFRTDLRTDLIRRAVTAARANRRQPYGPTHGAGTRHSVRWAGKGHGASRVPRIRGTMIGAQAPGTVGGRRAHPPRPDTTWSKKINDRERKMARNAALAAVKDASIVSARGHRFKEGLSLPVVLEDGIESLAPDDGATQEGVKILTRFGLLSDIERAKEGRHVRAGRGKMRGRRYRQPLSLLVVVKDSTKVRRLFGNLPGVEVVSPSALNAERLAPGGDPGRLTVFSEGALEVLRGWQA*
>14_0927_05_20cm_Gemmatimonadetes_2145_69_13
MIEAPHYSAAGAKKKAVRLPAALFDGTVNEHLLHRAVITYLANQRQGTHDTRTRSEVSGGNQKPWRQKGTGRARQGSTRAPHWRHGGVVFGPHPRSYRLGIPKKMRQLAKKSALNARAREGALFVVDALEYEKPKTKTLAELLAKLGVAEKKVLVMTGGAAHAHNVYLSGRNLPKVHVMRFADATAYEILWADAVVAELPALGAATEKPEAEDA*
>14_0927_05_20cm_Ktedonobacter_racemifer_2220_52_8
MPSTTVYNMAGEAVEQLELSEQVFGVTPNMAVLHQVVTAQLVNRRQGNASTKTRAEVSGGNRKPYKQKGTGRARQGSTRAPQFRHGGIVFGPKPHPYHHDVPRKMRRLAIRSALSDKVANEKLIVLNDLTLEAPRTKDMVAILDKLPVDGKRVLMMLPQRDENVLLSLRNIPSAKVQHVSSINVVELLKHDCLIMPLKTVRWLEMVFGDGMSAEEASAKIASDNTGEDELVTASTDSEEAEEA*
>14_0927_05_40cm_Armatimonadetes_2321_65_11
MPTAQAFDAEGKGTGSVELPADVFGITPHAAVMHEALLAHLANRRLGTRATKTRGEVAGSTRKIWRQKGTGRARHGSRKAPLFIGGGITFGPKPRDYRQGTPQKVRHLAVRSALSAKAAAGQIVVVAPPVLEAPRTKVIVALLRRLPVAGRTLLVTAAPDAILARSASNLPHVTVRPATSLRIHEILTADCVVLTPPAVAVVAEVFGP*
>14_0927_05_40cm_Bacteria_2305_68_11
MPVQAPYFDALGERNGEVDLPSAIFEEKPNVPVMHQAYLRQLANGRQGTASTKTRATVRGGGAKPYRQKGTGRARHGSTREPSMKGGANVFGPRPRDYSQKMPKQMRRLALRSALSQKAIEERIRVIETFVFDEPKTSQAQELMDAIGFDSTTLVVLPAPNYTVSRSFENLGHAKIVLARNLNLRDIFSHTYLLLSKDAIELLEENFSPRGKEAEE*
>14_0927_05_40cm_Bacteria_2314_68_10
AELNAKAAAKASEARASSRDDTKAKKVDAKATKPETKATAKPAAAKTPARAAPPARRAVARPVTRVARPTPPRAARPTREEKPEEREAAPSKPLPTAPQGHAPLIAADGSSSGSVELPAVFTKVRQNAATLFQAFLTERANARQATSATKNRARVAGGGRKPWRQKGTGRARQGSIRAPQWRHGGVVFGPNGRQYWQRIPEKMRKAAFADAMSARVAEGRVLVVEGLKLNGDRPKTRDVVAWLGKIGDTGTTVFVWNEIDESAARAAANLPDLELRTPGSLRLSDVIDSDTLLVMRPALDALVARATNAPPKHAGAREDAAKREAAMAGEGATAREAATSSSRETVNA*
>14_0927_05_40cm_Bacteria_2349_55_8
MSAKVLTKAGAKEAGIELIEDGKGSQAVHDTVVAMRAARRSGSTNTKTKAEVDLSGAKPWRQKGTGRARAGYKSSPIWRGGGVVFGPKPRDYSKKVSKSV*
>14_0927_05_40cm_Verrucomicrobia_2334_55_12
MSAKVLTKAAAKEAKIDIIEDGRGSQAVYDVVVAMRAARRSGSANTKTKAEVDMSGAKPWRQKGTGRARAGYVASPIWRGGGVVFGPKPRDYSKKVSKSVRRLALQKALSERIKAGDVLTIDKFAVSEIKTKTFVDLVRKQTDAEKVLIVSDSFDDKTYKSARNVKPVKLATAADVNTEQLLAFQKILVTSKALEKLAERIHPPSPEATAR*
>14_0927_09_20cm_Acidobacteria_6034_64_8
MKIDIVNTNKETVGSLDLKDEVFGGRVKTDLIWEAVIQENAAERRGTHATKNRALVSGSGKKPWRQKGTGRARVGEIRNPLWRKGGTVFGPQPRSYDYALPRKVKLAALRAAISQKLSDGTLVVVDTLETPRSEDTRKTKVTAEMFKNLGATGKTLVIDTKHDERFMLTARNIAGVRLVATNRVTARDVMDTNYVVATRSALEKLQESLG*
>14_0927_09_20cm_Bacteria_6025_66_9
MSVTVYDREGKESGQVELPASVFNVPVNEAVLHQAVLRQQANDRQGTHQTKTRGEVSGGGKKPWKQKGTGRARQGSTRAPQWRHGGVVFGPHPRSYEQKMPRKQRRLALRAALSVKSQDGAVRVVEEIALDAPKTRVVAELFDQLGAGARVLFVIPQHDVMLEKSTRNLAGIKTILGTNLNPSDVLTADTVVFTRSALTQVEEWLT*
>14_0927_09_20cm_Bacteria_6029_68_7
MSEEPEKKPRAARARKKTAEAAPAEISAAETPAIAEAIAPEEPTTKRKARPGDAQTPAPIQGEGGEGAAQKPVARKKPVPKRREKSADPLTVAAFSGEGKEAGEVHLSERIFGQEPNQAVMHQALVRQLANARQGSASTKTRGLVSGGGRKPFRQKGLGRSRHGSEREPSMVGGGVVFGPHPRSFAQEMPRKMRRNALRSALSVKARDGLVSVVDGFGLEEPKTRAMVELLQGIGVEGTALLVLAALGEDDPGLELEPARPLHLRAPGDPEGRFGTARGDFRMSRMPAEVIYGPVISERSYALSERGQYTFKVAPQASKPEIAHALEQHYEAQGIKVAAVNTINVRGKGKRLGARGAPGRTPHWKKAIVTLGPGQKLEGLFGSL*
>14_0927_09_20cm_Bacteria_6032_66_9
MAAPNPLSVAVYDREGKESGQVALPEAVFNAPVNEAVLHQAVLRQQANDRQGTHSTKTRGEVSGGGKKPWKQKGTGRARQGSTRAPQWRHGGGKQRRLALRAALSVKSQDGAVRVVEEIALDTPKTRVLADLFDQLGAGGRVLFVIPEHDLMLEKSTRNLAGIKTILGTNLNPSDVLTADTVIFTRAALTQVEEWLT*
>14_0927_09_20cm_Bacteria_6036_55_7
MSAKVLTKAAAKEAKIELIDGGRGTQAVHDVVVAMRAARRSGTANTKTKADVDLSGAKPWRQKGTGRARAGYKSSVIWRGGGVVFGPKPHDYSKKISKSVRRLAFQKALSERINAGDVLTIGELALKEIKTKAFVQLVKKQTNATRILIVSDGFDENTYKSARNVKPVTLARASDVNTEQLLSFEKILVTDGGLAKLAERTNGGK*
>14_0927_09_20cm_Bacteria_6038_66_8
MAETKTKTRTKKAAEAKEPKPLQVPFFDALGERNGEVDLPEAIFSEEPNVPVMHQAYLRQLANARQGTASTKTRGDVSGGGAKPYRQKGTGRARHGSTREPSMKGGGNVFGPRPRDFSQRMPKQMRRLALRSALSQKAIDGQIRVIESFVFDEPKTSQAAELLETIGFDSTALVVLPAPNYTVSRSFENLAGAKIVLARNLNVRDLFSHTYLLLAKDSIELLEENFSKREEGEVR*
>14_0927_09_20cm_Bacteria_6103_55_7
MSAKVLTKTAAKEAKIDIIEDGRGTQAVHSVIVAMRAARRSGSANTKTKAEVDLSGAKPWRQKGTGRARAGYKSSPIWRGGGVAFGPKPRDYSKKISKSVRRLAFRKALSERINAGDVLTIDKFVVPELKTKSFVDSDAFDATTLKSGRNVKPVTLATASDVNTEQLLAFEKILVTHKALEKLAERTRSPQTVEATE*
>14_0927_09_20cm_Candidatus_Koribacter_versatilis_6076_59_10
MAKIDVVNLSGKKVGSLELAEEVFGGINEDLLWEAVKHYRASLRAGTHATKNRKLVSGAGKKLWKQKGTGRARVGSIRSPLWRHGGTVHGPQPRSYDYQFPRKKLLGALRSALAAKLTDGKLTVVENFELKAPKTAEMREALDALKVEKTALLVEAAGKEGNRNLELSSRNLAGVELVPGNEVHPYHLLRYEHVIFARPALERLQESLKNSAPKRQAAEPATPSRRKRSAEEVA*
>14_0927_09_20cm_Nitrospirae_6046_58_5
MPTVEVLDLHKRKVGSVELPDSVFGATPDRSLLHEAVVMQRACMRQGSASTLRRGEVSGSGRKPWKQKHTGRARAGSIRSPIWRHGGTVFGPRPRSYAFAFPKKKYRAALRQALSAKLAAGGILIVSDLRLEEPKTRLLSKALTQLGLNSKTLIVVGAGDTDVEQAARNLSQVKPVKSQDLNVYDVLRYDAIVIPERELPRLREVWS*
>14_0927_09_40cm_Bacteria_6155_68_24
MIEAPHYSAAGAKKKSVRLPAPLFDGTVNEDALHRAVVTFLANQRQGTHDTRTRSEVSGGNQKPWRQKGTGRARQGSTRAPHWRHGGIVFGPHPRDYRLGIPKKLRQLAKKSALNARAREAAVFVVDVLEYEKPKTKTLAELLGKLGVAEKKVVVLTAGAAHAHNVYLSGRNIPKVRVMRFADATAYEILWADAVVVELPALGEASEKATAGGGEGEGESVCTRRPRSRRSARLSRRSSRCP*
>14_0927_09_40cm_Bacteria_6180_67_14
MADKEKDRKLATPAAKKAAPVKATAAKATAAKAPTATTAKAAAKPAAAKAKAPAKRAVARPVTRVVRPEPPREERRERKEEPREAPRPKVEVRALPTAPAGHAPIIKADGSSDGSVELPAAIVSPAKRRGVLFQALLASLANKRQGTSATKNRSRVSGGGAKPWRQKGTGRARQGSTRSPQWRHGGVVFGPNGRRYNQRMPAKMRHAAFAEALAAHAATGHMLVVDELRFDGDKPRARDVVEWLARVGQTGRAVLVTAQTDERVGRATANLKEIDIRTPGTLRLADVLRAETVLVLRPALDALAARATVATVERAD*
>14_0927_09_40cm_Candidatus_Nitrososphaera_gargensis_6162_48_8
ESWKMIYKKINHKERQLGLCSAIAATARKELVQHRGHKIGDKVKLPIIVLNGIESIAKTKDLKKALLDLGLGDDIARASLTRKVQSGTARRRGRPARSGTSALIVVGNESKLVALSQSIPGIHVKLAKDVSVVDLAPGSKPIRLTIFSQNAIDQLKNLRAPMHKVMEMINK*
>14_0927_09_40cm_Verrucomicrobia_6186_55_17
MSAKVLTKAAAKEAKIDIIEDGRGSQAVHDVVVAMRAARRSGSANTKTKAEVDMSGAKPWRQKGTGRARAGYVSSPIWRGGGVVFGPKPRDYSKKVSKSVRRLALQKALSERIKAGDVLTIDKFAVSEIKTKAFVDLVRKQTDATKVLIISDFFDDKTHKSARNVKPVKLATAADVNTEQLLAFQKILVTPQALEKLAERLQ*
>14_0927_12_20cm_Alphaproteobacteria_6330_65_13
MKLTVRNLDNQEVGDIELSEAVFGLPVRRDILARVVNWQLSKRRAGTHKTKGISDISGTTKKPYRQKGTGRARQGSLRSPQFRGGAVIFGPVVRSHEFGLQKKVRRLGLKTALSAKQAEGKLVVVDEARLDDAKTKALRSRFEALGWGSVLIIDGAVNESFARAARNLPKVDVLPEQGANVYDILRRDTLVLTRAAVQQLEARLR*
>14_0927_12_20cm_Bacteria_10555_57_16
MPVVDVVNLDGKKVGQVELAEAVFGAKVNPHLLHEASRWYLRGLRAGTHKTKDKSEVSGAGRKLWRQKGTGRARIGSIRSPLWRHGGTVHGPEPRDYSYALPKKMLLGALRSALSAKLAEQKLTVVDAWALESHKTQNLVSALEKLNGTKSALLVSQGENRNLELASRNMEGVKLAAPNALQPYDVLKHDLVLLSKDAAARLNHSLDPEKKPVVVPDVAAIAPAAKPAKKEAAPKAAAKKLTTKKAAKPKTKKGKG*
>14_0927_12_20cm_Bacteria_10576_70_8
MRSSSKPAAKKAAPAKAAPAKAAPAKAGARPAAKPAGVATPRAKAPAKAATPARPARWAVARPVTRVVKREEDRRGAQPPGPRERQAPRPKAEPRPLPTAPAGHAPLIALDGSASGSVELPAAIASPARRRGVVAQAMLAGLANARQATAATKNRSRVAGGGAKPWRQKGTGRARQGSTRAPHWRHGGVVFGPNGRRYAQRLPGKMRRSAFAQAMGARAAAGRVLVVEGIRFAEERPRTREVAAWLQGIGDLGNAVLVTADHDQKIGVAAANLHERLQLRTPGSIRLADVLGADTLLVMRPALDALARRATVEASA*
>14_0927_12_20cm_Bacteria_6328_66_16
MAEKAEQPKETNPLQAPYFDALGERNGEVELPEAIFAETPNMPVMHQAYLRQLANARQGTASTKTRANVSGGGAKPYRQKGTGRARHGSTREPSMKGGGTVFGPKPRDYSHRMPKQMRRLALRSALSQKAIDGQVRVIESFVFDEPKTSQAAELMEAIGFDRPALVVLPAPNYTVSRSFENLAGAKIVLARNLNIRDLFTHTYLLLAKDTLELLEENFSPRQREVAR*
>14_0927_12_20cm_Bacteria_6329_70_21
MSTATVVDQTGATTGTFELPGELFEGRVHQAAMHQALQRQLANGRQGTHDTRTRAEVRGGGRKPYRQKGTGRARQGSIRAPQFVGGGIVFGPRPHSYRQDMPRKQRRLALRSALAAKAQAGHITVLESFALEVPRTRAVVDLLGAIGAGGRVLIVLGSHNQALERSARNVPEVKLVMASNLSVRDLLVAETILATREALEHVSEVLS*
>14_0927_12_20cm_Bacteria_6334_66_10
MPEQETEAMETGEPVEGEVAVETAPESPVKPKRKTKSAAKAQPKSADPLDVPLFDSAGALQGEVRLPKVIFAEKVNTPVMHQAYVRQANNARQGTASTKTRATISGGGAKPYRQKGTGRARHGSTREPSMKGGAVVFGPHPRSYAQRMPKQMRRLALRSALSQKATEGKVRVIAGFEIEEPKTSVAAGLMDAIGFDDTTLVVLPAPNFVVTRSFENLAGTKIILARNLNIRDLFTHTYLLLAKDCLELLEENFSKPERPKAGAANHEHGDEKPE*
>14_0927_12_20cm_Bacteria_6337_66_10
MQAPFFDALGERNGEVDLPDAIFNEKPNMPVMHQAYLRQLANARQGTASTKTRGEVSGGGAKPYRQKGTGRARHGSIREPSMKGGGNVFGPRPRDYSHRMPRQMRRLALRSALSQKAIDGQVRVIESFVFDEPKTSQAADLMEAIGFDSTALVVLPAPNYTVSRSFENLAGAKIVLARNLNLRDLFTHTYLLLSKDTIELLEENFSSRQREAEKAGE*
>14_0927_12_20cm_Bacteria_6339_54_8
MPTTKVLDLTSKEVGEIELPDVVFDVPLNEPLIHEAVRSFLANRRAGTSATKTRGDVSGSGRKLWKQKGTGRARVASLRSPLWKGGGNVHGPQPRDWSYNLPKKMRKRAMCAAISERLREGNLIIVSEWSLEHPKTREFINTLVTLKLSGKTLIVDSLKNTKLMLASRNVQTTKVVNSYGVNIYDLVNHQKLVLTPRTVEELTDILKPRAKDDAENYSSRPHDDESQPPRRIPRNRGAAV*
>14_0927_12_20cm_Bacteria_6356_55_8
MSAKVLTKAAAKEAKIDIIEDGRGTQAVHDVVIAMRAARRSGSANTKTKAEVDLSGAKPWRQKGTGRARAGYKSSPIWRGGGVVFGPKPRDYSKKISKSVRRLAFQKALSERIKAGDVLAIDKFVVLELKTKSFVALLKKQTDARKVLLISDAFDQTTLKSGRNVKPVTLATASDVNTEQLLASEKILVTHKALEKLAVRTRPPRSGEPTE*
>14_0927_12_20cm_Bacteria_6362_55_16
MSAKVLTKAAAKEAKIELVDGGRGSQAVHDVVVAMRAARRSGSANSKTKADVNLSGAKPWRQKGTGRARAGYKSSVIWRGGGVVFGPKPRDYSKKVSKSVRRLAFQKALSERIDAGDVLTIGEFAVKEAKTKAFVQLVKKQTDARRILIVSDQFDENTYKSARNVKPVKLATASDVNTEQLLAFEKILVTDGALAKLAERTSASGKSAPGQE*
>14_0927_12_20cm_Bacteria_6367_73_6
MASAPVVDQSGLRTGSLELSAEIFDCTVNGPVMHQALLRQLANGRQGTHDTRNRREVRGGGRKPYRQKGTGRARQGSIRSPQFKGGGVVFGPTPRSHRQDMPRKQRRLALRSALTVKAQAGELLILDGFTLEEPKSRVVAEMLHAIGSEGGSESPAMTKVLLVLGSHNEVLERSARNLREVRVLLAANLNIRDLLTGDTVLMTKDAVEHLTEVLSS*
>14_0927_12_20cm_Bacteria_6407_55_7
MPTAKILDLTSQEVGELELADTVFGVPLNEPLIHEAVRSFLANRRSGTSATKTRGDVEGSGRKLWRQKGTGRARIASLRSPLWKGGGNVHGPQPRDWSYNLPKKMRKRAMCAAISERLREGNLIIVNDWKLDHPKTRDFINTLGTLKLGGKTLIVDSLKNTNLMLASRNVQTTKVVNSYGVNIYDLVNHQKVVLTPKTVSELTDILRPRAKDDEEPHRPGEILGGPTKPRPSPRRRGATF*
>14_0927_12_20cm_Chloroflexi_6351_68_7
MAEKKEEKKAARPAAKKAEPVKAKAPAKAAAPAKAAPPAKATAKAAPKAAVKEKAKPKAPVRRAVARPATRVIRREEETRPRPEPKREPAPKVEAHPLPTAPSGHAAVIAADGTSSGTVELPAAIVSPAARRGVLFQALIAALANARQATSATKNRSRVAGGGAKPWRQKGTGRARQGSTRSPQWRHGGVVFGPNGRKYDQRMPAKMRRAAFAQALAAHAATGRILVVDEVRFDGDRPRTRDVVDWLARVGNTGRAVLVTAETNDGVGRAAANLKEFDLRTPVTLRLIDVLRAQTVLVHRPALDALVARATVGAAR*
>14_0927_12_20cm_Deltaproteobacteria_10562_68_13
MATLDVINLEKQKVGTIDLSDAVYAAPVDEHLFYEVVKAQLASRRAGTQAVKNRSLVSGGGKKPYRQKGTGRARQGSIRASQWVGGGKAMGPKPRDHEYHVPKKVRKAAIRAAISKRNADKALVIVDQWSPAKPSTKEAVNTFAKLGIESALVLGMKDNENLFKSVRNAKSYKFLPIEGANVYDILKHQTLVLTRDSAKALEGVLA*
>14_0927_12_20cm_Ktedonobacter_racemifer_6382_54_7
MPSTTVYNMAGEAVEQLELSEQVFGVTPNMAVLHQVVTAQLVNRRQGNASTKTRAEVSGGNRKPYKQKGTGRARQGSTRAPQFRHGGIVFGPKPHPYHHDVPRKMRRLAIRSALSDKVANEKLIVLNDLALEAPRTKDMVAILDKLPVDGKRVLMMLPQRDENVLLSLRNIPSAKVQHVSSINVVELLKHDCLIMPLKTVRWLEMVFGDGMSAEEASAKIASDNTGEDELVTASTDSEEAEEA*
>14_0927_12_20cm_Proteobacteria_6345_65_7
MKLKLVSGAGELQVSEATFGREFNEPLVHQVITAYRATGRAGTKAQKSRAEVRGGGRKPWAQKGTGQARAGSNRSPLWVGGGRTFAAKPRDFTQKVNRKMYRGAIRSLLSELARTERLLVTDGISLAAGKTKLLASQLKAWSLENVLIIVEATDRKLDLAARNLPHVEVIEVGALNPVCLAAYDKVLMTVGAVKMLEERLQ*
>14_0927_12_20cm_Rokubacteria_6348_71_8
MPSIPVLDAKGKKAATLEIRPDVFGVEIRSPLLHQAVTRELADRRAGTHDTKGRSEVSGGGRKPWKQKGTGRARQGSIRAPQWKGGGKPFGPTPRSYAQDLPREMRRGALRAAVAARIADGQLAVIEALDVADGKTKSLVSRLGALGLAATPTLLVVKELSDTVKRASRNVPWLDVETPSHVSVYQLLRARQVVFERAGLQALEEALAP*
>14_0927_12_40cm_Acidobacteria_10611_58_16
MPVVDVVNLDGKKVGQVELADAVFGAKVNQHLLHEASRWYLRGLRAGTHKTKDKSEVSGAGRKLWRQKGTGRARIGSIRSPLWRHGGTVHGPEPRDYSYALPKKMVLGALRSALSAKLAEQKITVVDAWTLETHKTQNLVSALEKLNRTKSALLVAHGENRNLELASRNIEGVKLTAPSVLQPYDVLKHDLLVLSKDAVARLSHSLDPERKPVVVPDVETIAPAAKPAKKKAAPKAAAKKPAAGKKAAKPATKKGKE*
>14_0927_12_40cm_Acidobacteria_6535_59_9
MAVVDVRNLQGKTVGQVELADAVFGAQVNPHLLHEAVRWFLAGERAGTHKTKGRGEVSGSGRKLWRQKGTGRARVGSIRSSIWRKGGTVHGPQPRSYAYRLPKKMVLGALRSALSAKLSDQKLTVIDGWKLDSHKTKEFRAALTKLDGETRTMLVVEGPGNRNLELASRNLQGVKVVAPAALQAYDILRHDRVLLSQDTALHLGRSLGPEGAAPAAAASHGGGAETAPSAPKSRAPSKRRQSKAASRPKSKLSTKAKSPARAKSKSKAKAKDKTKDKK*
>14_0927_12_40cm_Archaea_6568_52_16
MSTDSVRTAHLLDVEGKSTGEIPLPQVFQTVLRLDVIRKAAIAEQSHSFQPQGRNLMAGKRTTAESFGVGRGISRVPRIGGHGPLSGTAAFAPGTVSGRMAFPPVTSKRLVKQINQKEKRLALKAAIAATAADEVVRNRGHKFDKDRKLPLVVSNEVENLLKTSDAKRFLTSIGVWDDIDRVRKSKRIKAGARTHAVGPLVVVGEDKNARKALRNFEGLDVVRATDLSVGALAPGTHPGRLTIWSESAIKILAEKKW*
>14_0927_12_40cm_Bacteria_6503_65_17
MALQAPYFDALGERNGEVDLPTAIFEEKPNMPVMHQAYLRQLANARQGTASTKTRGEVSGGGAKPYRQKGTGRARHGSIREPSMKGGGNVFGPRPRDFSHRMPRQMRRLALRSALSQKAIDGQVRVIENFVFDEPKTSQAAELMEAIGFDSTALVVLPAPNYTVSRSFENLAGAKIVLARNLNIRDLFTHTYLLLAKEAIELLEENFSPRQKETA*
>14_0927_12_40cm_Bacteria_6506_67_17
MSQARVFDGAGKETGTVELSDEIFNAPVHEAAIHQALLRQLANARQGTHQTKTRGEVSGGGKKPWKQKGTGRARQGSTRAPQWRHGGTVFGPHPRGYEQKMPRKQRRLALRAALALKSQGEQLRVLDGLALEAPRTGQMADLFVELGSGAKTLFVLPAHDQVVEKSTRNLPWVRTILAQNLNVFDVLEADMVVLTREALTQVEAQLA*
>14_0927_12_40cm_Bacteria_6509_66_7
MAATATKSKTRARRAGAQAAEPKPLQAPFFDALGERNGDVDLPEAIFAETPNVPVMHQAYLRQLANARQGTASTKTRATVRGGGAKPYRQKGTGRARHGSIREPSMKGGANVFGPRPRDYSQRMPKQMRRLALRSALSQKAIDGQIRVIENFVFDEPKTSHAVELMDAIGFDHTILVVLPAANYTVSRSFENLAGVKIVLARNLNIRDLFSHTHLLLAKDSIDLLEENFSPRHKEAAV*
>14_0927_12_40cm_Bacteria_6525_71_6
MAEKKKAEAAKAKGATRKRKKKDAVGDADTDAVGATAREYAKGQVDVVNTAGEKVSDLVLHPEVFRTPVNSHLLYEAVKQYRAGARRGTHMTKNRALVSGSGRKPWRQKGTGRARVGEIRTPLWRHGGTVFGPVPRDYSYDMPKKARAAALRSALSQKAQQGGLKVVDHFDLAAPKTKELKAILVQLGADGKTLLVDHKPADNLILSGRNIPGLKVVDASQVNVYDVMDCRTLLVSQEGLSKLEERLTP*
>14_0927_12_40cm_Bacteria_6538_55_7
MSANVLTKAAAQEAKIEIIEDGRGTQVVHDTVVAMRAARRSGSANTKTKAEVNLSGAKPWRQKGTGRARAGYKSSPIWRGGGVVFGPKPRDYSKKISKSVRRLAFRKALSERINAGDVLTIDKFVVPELKTKSFLALLKKQTDARKVLLISDAFDETTFKSARNVKPVTLAAASDVNVEQLLAFEKILVTQKALEKLAERTRPVGSHGATE*
>14_0927_12_40cm_Bacteria_6541_66_9
MAERKTATKTATKKATTTRKEADHLDAPLFDSAGARNGEVKLPKVIFAEKLNTPVMHQAFVRQMANARQGTASTKTRATVSGGGAKPYRQKGTGRARHGSTREPSMKGGAVVFGPHPRSFAKRMPKQMRRLALRSALSQKATEGRVRVIDGFAIQEPRTKEAADLMEAIGFDDTTLVVLPAPNLVVTRSFENLSGVKIILARNLNIRDLFSHTYLLLAKDCLDLLEETFSRPQRPKASTGGGGDAE*
>14_0927_12_40cm_Bacteria_6617_66_14
MAETKTRTRTKKAAEAKEPKPLQVPFFDALGERNGEVDLPEAIFSEKPNVPVMHQAYLRQLANARQGTASTKTRGDVSGGGAKPYRQKGTGRARHGSTREPSMKGGGNVFGPRPRDFSQRMPKQMRRLALRSALSQKAIDGQIRVIESFVFDEPKTSQAAELLETIGFDSTALVVLPAPNYTVSRSFENLAGAKIVLARNLNVRDLFSHTYLLLAKDSIELLEENFSRREQGEVR*
>14_0927_12_40cm_Deltaproteobacteria_6551_70_9
MATLDVIDLDNRKVGTIELADALVNASLENADALFYETVKAQLASRRAGTHAVKNRSLVSGGGKKPWRQKGTGRARQGSIRASQWVGGGKAMGPKPRDYEYHVPKKVRKAAIRAAISKRNADKALFILDKWAPEKPSTKAAVEAFARLGIENALVIDTRNETLFKSIRNVRKYKFLPAEGANVYDILRHHALVLTQAGAKALEGALS*
>14_0927_12_40cm_Euryarchaeota_6587_64_8
MRFLPESKKSASDAPAESRRTARVRRKKSAEPEKGPKAAKAAKAKEAKAEARSLEGGRVHVYSLDGDVVKSVDLPTVFQGEVRSDLIRRAVTAAQANRRQPYGPGRRSGAKHSVRWSGKGHGVSRVPRIRGSMTGAQAPGTVGGRRAHPPRVEKVWAKKVNENERRLARNAALAAVKEVTIVSARGHEFKDELSLPIVIEDGIETLQPDGGATQEGVKILDRLGVYADVERAKDGRHVRAGRGKMRGRRYRQPRSLLVVVKDPAKVRRLFGNLPGVEVVSPAGLNAEVLAPGGDPGRLTMFSEGALEVLRSWSP*
>14_0927_12_40cm_Nitrospirae_6508_63_25
MPTIDIIDLNRRKVGAAELRPEVFGVEVKTSVLHEVVVMQEANRRQGTASTKTRSIVSGTGRKPYKQKHTGRARAGSIRSPVWRHGGIVFGPHPRDYGYSIPQGKARGAVRAALSAKVRDGGLLVLEDLPESDGKTKSLAAMLKVLSLKGKTLIVAGGEQDLLRRAAANLSPVTVVQPEGVNVRDLLLHDTVLIARRDLARLEEAWA*
>14_0927_12_40cm_Proteobacteria_6516_68_7
MKLKLVNGSGALQVSEAAFGHKFNEPLVHQVLTAYRAAGRAGTKAQKSRAEVSGGGRKPYAQKGTGQARAGSNRSPLWIGGGKTFAAKPRDFTQKVNRKMYRGAIRSMLSELARTERLLVTDGIKLEAPKTKLLAQQLKAWELASVLIVVEASDEKLALAARNLPHVEVIEVPALNPLSLAAYDKVLMTVGAVKLIEERLQ*
>14_0927_12_40cm_Thaumarchaeota_6519_36_7
SLSVLDLVPGAHPIRLTVFSKGAIEELSKIKSPHLDLMVTVR*
>14_0929_02_20cm_Archaea_2480_52_11
MVKTAQVLDIEGKSAGEVPLPQVFETVLRLDVIRKAAIAQQSHGFQPQGRNLMAGKRTTAESFGVGRGISRVPRIGGHGPLSGSAAFAPGTVSGRMAFPPVTSKTLVKQINQKERRLALRAAIAATASDQVVRNRGHKFDEDRRLPLVVSNEVEKLSKASDAKRFLASIGVWDDILRVRKSKRIKAGARIHAVGPLVVVGEDKNARKALRNFEGLEIVRAADLSVEALAPGTHPGRLTIWTESAIKTLAERKW*
>14_0929_02_20cm_Archaea_2496_53_9
MSDHPARAAQVLDIEGKPTGEISLPTVFETRLRLDIIQKASIAQQSHRFQPQGRNLMAGKRTTAEGFGVGRGISRVPRIGGHGPLSGTAAFAPGTVGGRMAFPPVTAKKIVKQINRKERRLALRSAIAATASDEIVRQRGHKFDEQRRLPLVVNDEVEKLSKSSQAKHFLSAVGVWDDVLRVRRSKRIKSGRRVHAVGPLIVVGDDKTARKALRNFEGVSVIRADELSVEMLAPGTHPGRLTIWSESAVKKIAEKGE*
>14_0929_02_20cm_Bacteria_2460_69_9
MKGHVLIRPVVTERSMSETNARRYTFAVANEATKRDIADAVAQSFKVDVIAVNVIHVPGKARRLGRRIGHRPDWKKAIVTIAEGQRIEKYFVEGV*
>14_0929_02_20cm_Bacteria_2503_67_8
MPEETEQTEKTEKTTPKPVRKKRTVKAEEKRHDPLHVPYFDAAGEQQGELALPKTIFAERPNVAVMHQAYVRQVANARQGNASTKTRATVSGGGAKPYRQKGTGRARHGSIREPSMKGGGKVFGPKPRDYGQRMPKQMRRLALRSALSQKAIDGQVRVIEAFGFEEPKTGAAANLLETIGFDNTTLIVLPAPNLVISRSFENLPTSKIVLARNMNIRDLFTYTYLLLAKDSIELLVENFEKRSRIGGKHEHDHDDEHEEEVAK*
>14_0929_02_20cm_Bacteria_2527_55_10
MSAKVLTKAAAKEAKLEIIENGRGTQAVHDVVVAMRAARRSGSANTKTKAEVDLSGAKPWRQKGTGRARAGYKSSPIWRGGGVVFGPKPRDYSKKVGKSVRRLAFRKALSDL*
>14_0929_02_20cm_Betaproteobacteria_2465_65_10
MELKLINEQGKSGASVAASDALFGREFNESLVHQIVVAYQANARRGTRAQKGRSDVRHSHKKPWRQKGTGRARAGDVASPLWRGGGKIFPNLPDENFSQKVNRKMYRAGMCSILSQLAREERLKLVESFSVEEPKTKLLAQKLKKMGLASALVITDELDQNLLLSSRNLVNVRVLDVNHADPVSLIQFEHVILTKKAMARFEEILK*
>14_0929_02_30cm_Bacteria_2607_57_9
MPVVDVVNLDGKKVGQVELAEAVFGAKVNQHLLHEASRWYLRGLRAGTHKTKDKSEVSGAGRKLWRQKGTGRARIGSIRSPLWRHGGTVHGPEPRDYSYALPKKMLVGALRSALSAKLAEQKLTVVDGWTLESHKTQNLVSALEKLNRTKSALLVSHGDNRNLELASRNIEGVKLAAPNVLQPYDVLKHDLVLLSKDAAARLNHSLDPERKPMVVPDVATIAPAAKPAKKEAAPKAAAKKLTAKKAAKPKTKKGKE*
>14_0929_02_30cm_Bacteria_2615_69_23
MPSVKVVDAKGKDMGAVELKADVFGVEIRVPLLHQAVVRELADRRAGTHDTKGRSEVSGGGRKPWKQKGTGRARQGSIRATQWKGGGKPFGPTPRSYDKAMPREMRREALRAAVAARIADGALRVVERVEAEGKTKALVAALTALGVAGEPTLLVTAAMTEPLARAARNVPWLIVESPAHVSVYQLLRARHVVFERAALTALEEALGT*
>14_0929_02_30cm_Bacteria_2622_55_9
MSAKVLTKAAAKEAKIDILEDGRGTQAVHDVVVAMRAARRSGSANTKTKAEVNLSGAKPWRQKGTGRARAGYKSSPIWRGGGVVFGPKPRDYSKKVPKSVRRLAFQKALSERIRAGDVLTVDKFVVPELKTKLFVDLLRKQTDAEKVLIVSDSFDEKTYKSARNVKPVKLATASDVNTEQLLGSEKILVTHKALEKLAERTK*
>14_0929_02_30cm_Bacteria_2641_56_6
MATVDVKNLNNEVVGTLDLSDDVFNGPINKGLMHQAVKQYLASQRLGTHKTKTRAEVSGSGRKPWRQKGTGRARVGEIRNPLWRKGGTVFGPQPRDYEYHLPRKMFRAALKSALALKFKENQLNVIEAFDLESYKTKAFSQALARLGFDRKVLVIHHQENPNLQLAARNLSKVQLLANLQVTPYHVLNAKHVVFSRAAIQALQEVLTK*
>14_0929_02_30cm_Bacteria_2665_67_5
MKAKRFGIDGKEKGTVELPKELFEAEINEHLIWEAVKSYLGNQRQGTAAAKNRAKVSGGGRKPWRQKGTGRARAGSNTSPLWPGGGVAFPPRPRDYTTRLNAKAKLRALCGALSARARDGGVTILDAPTLDEPKTKALAELIEKVGLGDRKVLWIFDRIDEKALKSARNLARVRTAESRTLHTYELMNCDSLVLTEDGLKSLTERVHAADQNGGEGKARKARAGERVNA*
>14_0929_02_30cm_Gemmatimonadetes_2652_66_8
MIEAPHYSAAGASKKAVPLPEALFDGTVNEDLLHRAVITFLSNQRQGTSNTLTRSEVSGGNQKPWRQKGTGRARQGSTRAPHWRHGGIAHGPHPRSYRLGIPKKMRQLAKKSALNARAREGALAIVDALEYQKPKTKDLVALLKKLDASGKKVLLLTASDAHNVYLSGRNIPDVHVMRFADATAYEILWAQTVVVEIGALEQGSGVGTGAKQESKESDDA*
>14_0929_02_30cm_Proteobacteria_2624_68_6
MKLKLVNGSGALQVSEAAFGHKFNEPLVHQVLTAYRAAGRAGTKAQKSRAEVSGGGRKPYAQKGTGQARAGSNRSPLWIGGGRTFAAKPRDFTQKVNRKMYRGAIRSMLSELARTERLLVTDGIKLEAPKTKLLAQQLKAWELPSVLIVVEASDAKLALAARNLPHVEVVEVPALNPLSLAAYDKVLMTVGAVKLIEERLQ*
>14_0929_02_40cm_Acidobacteria_2812_65_9
MQLTVVNSENKKVGAIDVRDEVFGGRVNTDLMWESVVHANAAGRRGTHATKNRANVSGSGKKPWKQKGTGRARVGSVRNPLWRHGGTVFGPEPRSYDFKLSRKVERGALRAALTQKMKDGEVIVVDALTAGEAKTKAAAELLERLGVTGKAVLVDVAADEMLSRSVRNIPGVSLVASTALTARDVIDARSVVTTRGALEKLQEALA*
>14_0929_02_40cm_Actinobacteria_2835_69_10
MPKVQVVDASGKKVTQRELAPEVFEAKVSVPLMHQVVVAGMAAIRRGTHATKTRGDVSGGGRKPWRQKGTGRARQGSIRAPQWTGGGVAHGPHPRDHSMRVNKKMKRGALRSALTDALTSGKVSVVDDLRFDEPKTRRAAEVIEALELEGAVLLVLPGPSTDGIVERSFRNLASVRVAYVPALGVYEVLAADRVLFTQGALDALEGRTQPAQDQAEAPAEVPAEDAEEAEA*
>14_0929_02_40cm_Actinobacteria_2842_69_8
MPTVDVLNATGKKSGSRELAAEVFEAPVNVPLMHQVVVAGMARIRAGTHKVKTRGDVRGGGKKPWRQKGTGRARQGSIRAPQWAGGGVAHGPVVRDHDQRINKKMRRGALRSALTDAHASGKLTVVEELSFEEPKTKRAVEILDALQVEGRILVVLAQPSETGAVEKSFRNLVQVRVSYAGGLGTYDVLLADRIVVTTEALDALEGVAAGSPAATSETKASERS*
>14_0929_02_40cm_Archaea_2856_56_7
MNASVVELDGKRSRKVELPPAFETPRRPDLIRRAYWLVNSHHIQPKGRDPMAGMKTSAETNNPPTGRGIARVPRVNGDRYSRSGQAAGIASVVKGRLPHPPKAEKVVYLKINKKERRLALASAVAYTAHEDAVVSRGHRIKRLELPIVVSDDFESVSKTSELVSLLEKVGLKEELERLYDGVKRNSGQSRLRGRSYRERVGPLVIVTNDRGVGRTAQSIPGVEVTRVDSLNVLQLAPGGVPGRLTMWTESSLTALPPLQNNNREEES*
>14_0929_02_40cm_Bacteria_2798_72_12
MTLPVVSQSRAPAGQVEVPAAVVAGPVREHLLHEAVRSQLAARRAGTVATKTKGLVSGGGKKPWRQKGTGRARAGSIRSPLWAGGGTIFGPQPRDWAYRLPRTARKAALRAALASRHAAGTLLVVDGLSLPEPKTKRMVECLRGLGLEGASVLIVLARADAAVQRAARNLPHVKVLVAEGLNVYSVLGHTHLVLTRAALEAVAGRLGGSA*
>14_0929_02_40cm_Bacteria_2832_56_9
MSAKVLTKAAAKEAKIDIIEDGRGSQAVHDVVVAMRAARRSGSANTKTKAEVDMSGAKPWRQKGTGRARAGYVASPIWRGGGVVFGPKPRDYSKKVSKSVRRLALQKALSERIKAGDVLTIDKFAVSEIKTKAFVDLVRKQTDATKVLIISDFFDDKTHKSARNVKPVKLATAADVNTEQLLAFQKILVTSKALEKLAERIHPPSPEATAR*
>14_0929_02_40cm_Bacteria_2848_70_6
MAEKDAKKKPAAKKAAPAKAAPAKAGARPAAKPAGVATPRAKAPAKAATPARPARRAVARPVTRVVKREEDRRGAQPPGPRERQAPRPKAEPRPLPTAPAGHAPLIALDGSASGSVELPAAIASPARRRGVVAQAMLAGLANARQATAATKNRSRVAGGGAKPWRQKGTGRARQGSTRAPHWRHGGVVFGPNGRRYAQRLPGKMRRSAFAQAMGARAAAGRVLVVEGIRFAEERPRTREVAAWLQGIGDLGNAVLVTADHDQKIGVAAANLHERLQLRTPGSIRLADVLGADTLLVMRPALDALARRATVEASA*
>14_0929_02_40cm_Bacteria_2893_55_7
MSAKVLTKTAAKEAKIEIIEDGRGTQAVHDAVVAMRAARRSGSANTKTKAEVNLSGAKPWRQKGTGRARAGYKSSPIWRGGGVVFGPKPRDYSKKISKSVRHLAFRKALSERINAGDVLTIDNFVVPDLKTKSFLALLKKQTDVRKVLLISDAFDRATFKSARNVKPVKLATASDVNTEQLLAFEKILVTHKALERLAQRTK*
>14_0929_02_40cm_Bacteria_2914_73_14
MAEGTVTLPVVSQSRAPAGQVEVPAAVVAGPLREHLLHAAVQSQLAARRTGTASTKTKGFVSGGGKKPWRQKGTGRARAGSIRSPLWAGGGTIFGPQPRDYAYRLPKTARRAALRAALASRHAAGTLLVVDDLSLPEPKTKQMVECLRGLGLEGASVLMVLAQADAAIQRAARNLPHVKVLVAEGLNVYDVLGHTHLVLTRAALEAVAGRLGGSA*
>14_0929_02_40cm_Euryarchaeota_2820_68_8
MRRWRSPRRPSPRPAEKKPKPVKSPLGSFAVHVYSLEGEVVKDIDLPAVFRAPLRFDLIRRAVRAFQANRRQPYGPNRKAGMRHSVRWSGKGHGVSRVPRIRGTMIGAQAPGTVGGRKGHGPKPWADWSIKINHKESLRARNAALAALREADIVARRGHRFDVDRTLPIVVENDLDELWETLDEKREESEEEERIRATRRGVKVFQALGVYSDVERAVRGTHIRAGRGKLRGRRYRTPRSVLVVTTKREGVARVFGNLAGVEVVSPSGLNAEVLAPGGDPGRLTIFTESALDALRGWNV*
>14_0929_02_40cm_Euryarchaeota_2838_66_7
MADPEDTKESAAESAEEKGAPKRRVRAKKPAKATKATKAAKATKAEKEPKPKEKKTERPALTAGQVHVYSLDGDVLKSVELPPVFRSEVRTDLIRRAVTSAQANRRQPYGSSLTAGTRHSVRWSGKGHGVSRVPRIRGTMIGAQAPGTVGGRRAHPPRIQAIWAKKINEHERRLARNAALAAVRDPSLVSSRGHRFDEDLSLPVIVEDGIEAVDLDNRATREGLRILNRLGVIADVDRAKDGRHIRAGRGKMRGRRYRQPRSLLIVVKEADKVRRFSEGALEVLRSWIP*
>14_0929_02_40cm_Gemmatimonadetes_2814_69_9
MIEAPHFSAAGAKKKNVRLPETLFDGTVNEDVMHRAVVTFLSNQRQGTHATKTRRFVTGGNQKPWRQKGTGRARQGSTRAPHWRHGGIVFGPQPRSYRLGIPKKVRQLAKKSALNARARESALFVVDALVYEKPRTKVLAELLDKLGVADRKVLLLTAGDTHAANVYLSGRNLPRVQVMRFADATAYEILWADAVLVELAALGQESPTTEAPDA*
>14_0929_02_40cm_Rokubacteria_2797_69_23
MPTVPVLDAKGKQAGMMELKGDVFGVEIRVPLLHQAVARELADRRAGTHASRGRSDVSGGGRKPWRQKGTGRARQGSIRATQWKGGGKPFGPKPRSYVQDLPRAMRREALRAAVAARIADGGLSVIETLDVADGKTKSLVAKLGSFGLKGEPTLLVVRALDGHVARASRNVSWLTIETPAHVSVYQLLMARRVVCERAGLQALEQALAE*
>14_0929_05_20cm_Acidobacteria_2978_54_10
MAKIDIVDLKGKKVGSFELADEVFGTINEDLIWEAVTHYRAAQRAGTHATKNKKLVSGAGRKLWKQKGTGRARVGSIRSPLWRHGGTVHGPQPRSYDFAFPKKKLLGALRSALATKFSDGKLTVVDGLDSLSGKTKDLREALDTLGVEKTSLIVANVNSDTREHDRNLYLSARNLDGVELVSGSEVHPYHLLRYDRAIFSRPAIEQLQETLKKAVSKRQKAEVA*
>14_0929_05_20cm_Acidobacteria_2994_55_6
KEVKSKVFREALDALKVEKTALLVEVANHGNRNLDLSSRNLDGIELVASNEVHPFHLLRYDRAIFSQPAIEKLQLSLKSSASRRAHDAAESEGKQPKKATRSPRTRGKKAAEVA*
>14_0929_05_20cm_Actinobacteria_3012_66_5
MWGPHPRDFAVKVPKKMRAAALRSALSDRAKEDRI
>14_0929_05_20cm_Actinobacteria_3089_70_8
MAAPKAPVIGSQKTVALEEGVFGAEVKPYLVHETVRAELNAARAATRGGKSRGLVAGGRAKPWRQKGTGRARAGTTRAPHWTGGGMAFPPNNRNFDSKVNKKVARAALRSALSAHAQAGTLGVVDPVGFSEPSTKAAAELLGKWSKEMPLLVVAQPEDESLIRSFRNLDRVAVTVPGELEVSQVIWARSLLISEAALEHVQGRAS*
>14_0929_05_20cm_Bacteria_2979_70_7
MPENEDVGEGRAPAAPKRAPRARKKAAEIEASPLNVSSFGADGERSGEIRLPESIFGQEPNGSSMHQAYLRQLANARQGTAKTKRRGEVSGGGAKPYRQKGTGRARHGSIREPSMVGGGTVFGPQPRSFAQRMPRKMRRLALRSALSVKANEGRVAVLDGFELEEPKTRAVVDLLHAAGVENSALVVLPASNDLVQRSFNNLPWAKVVLARNLNLYDLFTHEHLVLTKDSLELLEENFA*
>14_0929_05_20cm_Bacteria_2980_55_9
MSAKVLTKAAAKEANIDIIEDGRGTQAVHDVVVAMRAARRSGSANTKTKAEVDLSGAKPWRQKGTGRARAGYKSSPIWRGGGVVFGPKPRDYSKKISKSVRRLAFQKALSERIKAGDVLTVDKFVVPELKTKSFVALLKKQTEARKVLLISDAFDQNTLKSGRNVKPATLATASDVNTEQLLAFEKILVTHKALEQLAERTK*
>14_0929_05_20cm_Bacteria_2982_55_10
MSAKVLTKAAAKEAKIALVDDGRGTQAIHDVVVAMRAARRSGSANTKTKADVNLSGAKPWRQKGTGRARAGYKSSVIWRGGGVVFGPKPRDYSKKISKSVRRLAFQKALSERINAGDVLTIGEFAVKEAKTKAFLQLVKKQTDARRILIVSDQFDENTCRSASNVKPVKLATASDVNTEQLLAFEKILVTDGALAKLAERTARSGKAQQE*
>14_0929_05_20cm_Bacteria_3107_55_7
MSAKVLTRAAAKEAKIALIENGRGTQAVHDVVVAMRAARRSGTANTKTKADVDLSGAKPWRQKGTGRARAGYKSSVIWRGGGVVFGPKPHDYSKKTSKSVRRLAFQKALSERINAGDVLTIGELAVKEIKTKAFVQLVKKQTNARRVLIVSDGFDENTYKSARNIKPVTLATASDVNTEQLLSFEKILVTDGGLAKLAERTNGGK*
>14_0929_05_20cm_Bradyrhizobium_3008_62_10
MELKVTTIEGKAAGSVQLSDEIFGLEPRTDIIARCVQWQLNKRQAGTHKAQGRADVWRTGKKMYKQKGTGGARHGSARVPQFRGGGRAFGPVVRSHATGLPKKIRALALKHALSAKAKDGGLVVIESAQVKDAKTKVLVGHFSGLGLTNALIIDGAELNNGFATAARNIPNIDVLPIQGINVYDILRRQKLVLTKAAIDALEARFK*
>14_0929_05_20cm_Ktedonobacter_racemifer_3036_53_7
MPSTTVYNMAGEAVEQLELSEQVFGVTPNMAVLHQVVTAQLVNRRQGNASTKTRAEVSGGNKKPYRQKGTGRARQGSTRAPQFRHGGIVFGPRPHPYHHDVPRKMRRLAIRSALSDKVANEKLIVLNDLTLEAPRTKDMVAILDKLPVDGKRVLMMLPQRDENVLLSLRNIPFAKVQHVSSINVVELLKHDCLIMPLKTVRWLEMVFGDGMSAEEASAKIASDNTGEDELVTASTDSEEAEEA*
>14_0929_05_30cm_Bacteria_3176_67_7
MKAKRFGIDGKEKGTVELPKELFEAEINEHLIWEAVKSYLGNQRQGTAAAKNRAKVSGGGRKPWRQKGTGRARAGSNTSPLWPGGGVAFPPRPRDYTTRLNAKAKLRALCGALSARARDGGVTILDAPTLDEPKTKALAELIEKVGLGDRKVLWIFDRIDEKALKSARNLARVRTAESRTLHTYELMNCDSLVLTEDGLKSLTERVHAAEQNGGEGKARKARAGERVNA*
>14_0929_05_30cm_Bacteria_3223_55_8
MSAKVLTKAAAREARINIIEDGRGTQAVHDVVVAMRSARRSGSANTKTKAEVNLSGAKPWRQKGTGRARAGYKSSPIWRGGGVVFGPKPRDYSKKVPKSVRRLAFRKALSERISAGDVLTVDKFVVPELKTKSFVDLLRKQTDADKVLIVSDSFDEKTYKSARNVKPIRLATASDVNTEQLLGFAKIIVTHKALEQLAERTSPPSPNWPSSRSRGITTDRVASAR*
>14_0929_05_30cm_Bacteria_3237_55_16
MSAKVLTKAAAKEAKIDIIEDGRGTQAVHDVVVAMRAARRSGSANTKTKAEVDLSGAKPWRQKGTGRARAGYKSSPIWRGGGVVFGPKPRDYSKKISKSVRRLAFQKALSERIKAGDVLTVDKFVVPELKTKSFLALLKKQTDARKVLLISNGFDQNTLKSGRNVKPVTLATASDVNTEQLLASEKILVTHKALEKLAERTRPPRSGEPTE*
>14_0929_05_30cm_Bacteria_3252_59_8
MKLIVKDINGRGQGELEVKFPLIADGKGTQAVHDAVVAYLANQRMGTACTKTMGEVAGTGKKPWRQKGTGRARAGSFQSPLWRGGGVVFGPKPRDFGKKVSKATKQLALRKALSERLKSGDVVVVEDIRLSSPKTKEFVALLGALAVEGTALVVAPAGDKNLALASRNVPQVELATSDSLNTYQVLRFDKLLFTRGAFEKLEQRLAG*
>14_0929_05_30cm_Bacteria_3286_55_10
MSAKVLTRAAAKEAKIELVDGGRGSQAVHDAVVAMRAARRSGTANTKTKADVNLSGAKPWRQKGTGRARAGYKSSVIWRGGGVVFGPKPRDYAKKVSKSVRRLAFQKALSERINAGDVLTIGEFAVKEAKTKAFVQLVKKQTDARRLLIVSDQFDENTYKSARNVKPVKLATASDVNTEQLLAFEKILVTDGALAKLAERTAASGKTTTGQE*
>14_0929_05_30cm_Nitrospirae_3185_61_13
MPTVDVLDIHKRKVGSVELHDGVFGVEADGPLVHTAVVMQQACARQGTASTLTRGEVSGSGRKPWKQKHTGRARAGSIRSPIWRHGGRVFGPRPRSYAYSLPKKKYRAALQSALSAKLAAGGIVVVSALTLEEPKTRRLAKVLAQMGLTGKTLIVIGEGRTDLERAARNLREVKLIKPEELNVYDVLRHDSIVIPERELLRVQEVWS*
>14_0929_05_30cm_Proteobacteria_3188_68_7
NGSGALQVSEAAFGHKFNEPLVHQVLTAYRAAGRAGTKAQKSRAEVSGGGRKPYAQKGTGQARAGSNRSPLWIGGGKTFAAKPRDFTQKVNRKMYRGAIRSMLSELARTERLLVTDGIKLEAPKTKLLAQQLKAWELPSVLIVVEASDAKLALAARNLPHVEVIEVPALNPLSLAAYDKVLMTVGAVKLIEERLQ*
>14_0929_05_30cm_Rokubacteria_3184_69_12
MPTVQVLDAKGKQAGSLELEAFGVEIRVPLLHQAVKRELNDRRVGTHDTKGRSEVSGGGRKPWKQKGTGRARQGSIRATQWKGGGKPFGPTPHGYDQAMPRTMRREALRAAVAAKLAAGELSAVETLDAADGKTKSLVTRLGALGIDGERTLLVVRELAEPLARAARNVRWLTVETPLHVSVYQLLHARRVIFERAGLVALAEALSK*
>14_0929_05_30cm_Rokubacteria_3187_68_7
MPTVPVLDGKGKKQESLDLRADVFPETVRMPLVHQAVVKELAARRAGTHDTKGRSEVSGGGRKPWKQKGTGRARQGSIRATQWKGGGKPFGPTPRKYDKRMPTEMRRAALREALAAKIASGEVAVVDGLGVTDGKTKTLMGRLKGLGLPVAPTLLVVSERTDALGRAARNVPWLAVETPAHASVYQVIRHERVVFEKAALLSLQEALA*
>14_0929_05_40cm_Bacteria_3414_60_5
MAIVEVKNLEGEKVRELELADEVFIAKPNRYLLWEATKAFLATRRRGTHSTKSRGEVRGGGKKPWRQKGTGRARVGSIRSSLWRHGSIAHGPKPRSYAYELPKRMLRGALRSALAAKFQENKLVVVDQLALPETKTKSFASSLVKLGLQKTVLLVNDSSNRNLELSSRNIEGCELVRHHNLQPYHVLSHEGLLISEGAIRRLQESLR*
>14_0929_05_40cm_Bacteria_3425_55_9
ARRAQATGAACFQVMNEAFDLIKTVRLTEKATLLGEKLNKYVFSVDPRANKLQIKAAIEQLFGKKVVDVNTCNYAGKKKRRGRAGVGRRAHWKKAIVTLAEGEKIELV*
>14_0929_05_40cm_Bacteria_3436_68_16
MPVQAPYFDALGERNGEVDLPSAIFEEKPNVPVMHQAYLRQLANGRQGTASTKTRATVRGGGAKPYRQKGTGRARHGSTREPSMKGGANVFGPRPRDYSQKMPKQMRRLALRSALSQKAIEERIRVIETFVFDEPKTSQAQELMDAIGFDSTTLVVLPAPNYTVSRSFENLGHAKIVLARNLNLRDIFSHTYLLLSKDAIELLEENFSPRGKEAEE*
>14_0929_05_40cm_Bacteria_3445_55_9
MSAKVLTKAAAKEAKIDIIEDGRGTQAVHNVIVAMRAARRSGSANTKTKAEVDLSGAKPWRQKGTGRARAGYKSSPIWRGGGVAFGPKPRDYSKKISKSVRRLAFRKALSERINAGDVLTIDKFVVPELKTKSFVDLLRKQTDAEKVLIVSDSFDENTFKSARNVKPVKLATASDVNTEQLLGFQKILVTHKALEKLAERTQ*
>14_0929_05_40cm_Betaproteobacteria_3492_64_9
MELKLINEQGKSAATVAASDALFGREFNESLVHQIVVAYQANARRGTRAQKGRSDVRHSHKKPWRQKGTGRARAGDVASPLWRGGGKIFPNLPDENFSQKVNRKMYRAGMCSILSQLAREERLRLVESFSVEAPKTKLLAQKLKKMGLDSALVITDDVDQNLLLSSRNLVNVRVLDVNHADPVSLIQFEHVILTKKAMARFEEILK*
>14_0929_05_40cm_Chloroflexi_3475_67_7
MADKDKEPKKATPAAKKAAPAKAAVSKATTAKGAAKPAARAAAPKAKAPAKRAVARPITRVVRPEPQREERREREEERPEAPRPKIELRPLPTAPAGHAPVIKADGSSDGSVELPAAIASPSRSRGVLFQALLASLANARQGTSATKNRSRVAGGGAKPWRQKGTGRARQGSTRSPQWRHGGVVFGPNGRRYAQRLPAKMRRAAFAQALAAHAASGHVLVVDELRFEGEQARARDVVSWLARVGDTGRAVLVTAEPDERVGRATANLKEFDLRTPGTLRLTDVLRAETVLVLRPALDALAARATVGGPE*
>14_0929_05_40cm_Euryarchaeota_3390_64_17
MPESKKKSASDAPAESRRTPRVRRKKAAEPEKGPKAAKAAKAKEAKAEVRSLEAGRVHVYSLDGDVVKSVDLPTVFQGEVRSDLIRRAVTAAQANRRQPYGPGRRSGAKHSVRWSGKGHGVSRVPRIRGSMTGAQAPGTVGGRRAHPPRVEKVWPKKVNENERRLARNAALAAVKEVTIVSARGHAFKEELSLPVVIEDGIETLQPDGGATQEGVKILDRLGVYADVERAKDGRHVRAGRGKMRGRRYRQPRSLLVVVKDPAKVRRLFGNLPGVEVVSPAGLSAEVLAPGGDPGRLTMFSEGALEVLRSWSP*
>14_0929_05_40cm_Euryarchaeota_3410_64_11
MKATADPEENDATPTRSAESKRAPKRRGRAKPPAKAPRATKAPKAKEKEAEAPRPPAGNVHVYSLDGDVVKTVALPGVFQSDIRVDLIRRAVTAFQANRRQPYGPSSHAGMRHSVRWSGKGHGVSRVPRIRGTMIGAQAPGTMGGRRAHPPRPDKVWAKKVNEHERRLARNAAIAALKDSAMVASRGHRFDADVSLPIVVEDALETLEPESGMVREGLKILKHLGLLADVERSKDGRHVRAGRGKMRGRRYRQPRSLLIVVKGPEKVRRLLGNLPGVEVVSPAALNAEILAPGGDPGRLTVFSEGALEVLRSWPA*
>14_0929_05_40cm_Euryarchaeota_3461_65_8
MAKKKLEEPAPTGEPEVPPVTDEEPVAKKVPAKEAPPKKLRGRAKKPAKEEPKRAEKKPKPPKPVLAANTVHVYSLSGDIVKSIELPSVFQTPVRLDLIRRAVRAFQANRRQPYGPNRKAGMRHSVRWSGKGHGVSRVPRIRGTMIGAQAPGTVGGRKGHGPKPWADWSLKINHKERRRARNAALAALKEAETVARRGHKFEAERTLPIVVENALEEREEADLTAAKGAEILRALGVYADIERAVRGTHIRAGRGKLRGRAYRTPSSVLLVTMKLDGVSRTFRNFAGVDVATPSGLNAEVLAPGGDPGRLTIFTESALDAIRGWSA*
>14_0929_05_40cm_Gemmatimonadetes_3476_66_7
MIEAPHYSAAGASKKAVALPAALFDGTVNEDVLHRAVITFLSNQRQGTSDTLTRSEVSGGNQKPWRQKGTGRARQGSTRAPHWRHGGVAHGPHPRSYRLAIPKKMRQLAKKSALNARAREGALVIVDALEYEKPKTKDLVALLKKVDATGKKVLVLTASDSHNVYLSGRNIPDVHVMRFADASAYEILWSQTVVVEIGALDEGQAKKEASDA*
>14_0929_05_40cm_Nitrososphaera_3389_34_9
MKIKLKDIRGNEMETVELPAVFNTPFRPDIIKKVYVNVLSTKFQPQGRYPAAGEIVSAESRNTGLGIARIARARGEGFPRAGQAAGVAGVRAGRIAHPPVSWKNNHKKINKKEKHLGFCSAIAATSKKDIVEKRGHNVGKILEFPIVVSDEMEKITKTAELKKALMSLGLEDDLKRSTSIVRVPSGKSRLRGRKKHSALSCLIVVSKNSPISKLKKSLPGVNVVSVENLSIMDLVPGTRPVRLTVYTKNAINSMNKINTVWSKIQSVVEQ*
>14_0929_05_40cm_Thaumarchaeota_3480_35_9
MKVSLKDLRGKEIESLELPSVFNTPFRPEIIKKVYVNVLSTKFQPQGRYPAAGEIVSAESRNTGLGIARIARARGEGFQRAGQAAGVAGVRSGRLAHPPVSWKKNYKKINKKEKQLGFCSAIAATSNKDIIEKRGHNVRKISAFPIVVANDLEKITKTAELRKTLLSLGLEEDLKRSTNIVRVPSGKSRLRGRKKHAALSCLIVVSKDSPVSKLKKSLPGVNVVSIENLSIMDLVPGTKPVRLTIYTKNAIDSMNKINTVWSKIQTMVK*
>14_0929_05_40cm_unknown_3413_53_7
MQSSPRTARVLDAEGKQAGEITLPPVFTERLRLDVIKKAVVAQQSHRFQAQGRNRMAGKRTTAEGFGVGRGISRVPRIGGGGPLSGTAAFAPGTVGGRNAFPPVPWKRTAKRINRKERTLALRSAIAATASRDMVMKRGHRVEDGVEFPLVSTDDFEKFSKASEARRFLGAIGLWDDILRVNRSREPHRGRTLHSVGPLLVVEEYRGAEKAFENFQGVQVVRAKDLSVEALAPGTHPGRLTVWSESAIKTLAGRGSSS*
>14_0929_09_20cm_Acidobacteria_6741_56_8
MAKIDVVDLKGKKVGSFELADEVFGTINEDLLWEAVTHYRAAQRAGTHATKNKKLVSGAGRKLWKQKGTGRARVGSIRSPLWRHGGTVHGPQPRSYDFAFPKKKLLGALRSALASKVSDGKLTVVESLDSLSGKTKDLREVLDTLGVEKTSLIVANLSSETREHNRNLYLSARNLDGVELVSGSEVHPYHLLRYDRAIFAQPAIEQLQETLKKTVSKRPKAEVA*
>14_0929_09_20cm_Acidobacteriales_6726_56_6
MATIDIHDLSGKKVGTLELADEVFGAVNEDLLWEAVKHYRAGQHAGTHATKNRWKVSGSGKKLWKQKGTGRARVGSIRSPLWRHGGTVHGPQPRSYDYAFPRKKLLGALRSALAAKLADGKLIVVNAFKVEEPKSKLFREALDNLKVDSSALLVEEASNGNRNLELSSRNLDGVELVRGSEVHPYHLLRYDRAIFTQPAIEKLQLSLKNSISKRQRRTADGEGQSEPKKSARPPRRRVRPEKAAEVA*
>14_0929_09_20cm_Bacteria_6715_55_10
MPVVKVKNLNNEEVGELELSEGVFGAPLNKALIYSAVKCYQANQRAGTSATKTRGDTSGSGKKLWKQKGTGRARIASLRSPLWKGGGNVHGPQPRDWSYTIPKKMRRGAICAVLSERLREGGLVVVDSLDLQSRKTKDFQAVLNRLGLENQTLLIDSLENSNLALSSRNLRHVKHISPGGVNVYELLVHEHLVFTRESVGELDKLLGRQEA*
>14_0929_09_20cm_Bacteria_6721_56_10
MSAKVLTKAAAKEAKIDIIEDGRGSQAVHDVVVAMRAARRSGSANTKTKAEVDMSGAKPWRQKGTGRARAGYVSSPIWRGGGVVFGPKPRDYSKKVSKSVRRLALQKALSERIKAGDVLTIDKFAVSEIKTKAFVDLVRKQTDADKVLIISDSFDDKTHKSARNVKPVKLATAADVNTEQLLAFQKILVTSKALEKLAERIHPPTQEATAR*
>14_0929_09_20cm_Gemmatimonadetes_6731_64_7
MAENTTFQAAAYTAQGAERDSVTLPATLFDGTVNMPVMHQAVKAFLANQRQGNASTKIRKYVTGGNQKPWKQKGTGRARQGSIRAPQWVGGGTVFGPIPRSYAQYVPRQVRQLARKSAFNARARENAISIIDGFAFDTPKTKALLDLITRLGVADQKVLILTDGVKTNVFLSGRNLPRVHVMPYSDVSTYHILWSDVVLIEAGALGSPLEAAPETEDATEGAARPKRSADAARGARKAASKAGAKKAATRGAAKKSTAKRPTAKKAAAKKTASKSTKKKGK*
>14_0929_09_20cm_Ktedonobacter_racemifer_6734_54_8
MPSTTVYNMAGEAVEQLELSEQVFGVTPNMAVLHQVVTAQLVNRRQGNASTKTRAEVSGGNRKPYKQKGTGRARQGSTRAPQFRHGGIVFGPKPHPYHHDVPRKMRRLAIRSALSDKVANEKLIVLNDLTLEAPRTKDMVAILDKLPVDGKRVLMMLPQRDENVLLSLRNIPSAKVQHVSSINVVELLKHDCLIMPLKTVRWLEMVFGDGMSAEEASAKIASDNTGEDELVTASTDSEEAEEA*
>14_0929_09_30cm_Acidobacteria_6831_56_8
MATIDIHDLSGAKVGTLELADEVFGAVNEDLLWEAIKHYRASRRAGTHATKNKKLVSGSGKKLWKQKGTGRARVGSIRSPLWRHGGTVHGPQPHSHDYAFPRKKLLGALRSALASKLADGKLTVVNAFDVKEPKTKQFRETLDVFKVVGTVLLVEARKHENRNLELSSRNIDGLELVSGNEVHPYHLLRYDRVIFSQPAIEKLQVSLKGSISKRQRKAAEGDGEKSGKKTSRAPRRRTRHEKAAEVA*
>14_0929_09_30cm_Bacteria_6841_55_9
MSAKVLTKAAAKEAKIALVDGGRGTQAVHDVVVAMRAARRSGTANAKTKADVNLSGAKPWRQKGTGRARAGYKSSVIWRGGGVVFGPKPRDYSKKVSKSVRRLAFQKALSERINAGDVLTIGEFAVKEAKTKAFVQLLKKQTDARRILIVSDQFDENTYRSARNVKPVKLATASDVNTEQLLTFEKILVTDGALAKLAERTSASGKATARQE*
>14_0929_09_30cm_Bacteria_6847_57_11
MPVVDVVNLDGKKVGQVELADAIFGAKVNEHLLHEASRWYLRGLRSGTHKTKDKSEVSGAGRKLWKQKGTGRARVGSIRSPLWRHGGTVHGPKPRDYSYALPKKMLLGALRSALSAKLAEQRLTVVDAWTLDTHKTKSLLAVLDKLHHKKSALLVAHGENSNLERASRNVQGVTLAAPNVLQPYDVLKHDLLVLSKEAVARLSRSLDPEKKPVVVPDVETIAPAAKPVKKEAAPKASAKKPAAAKKAPKPAKKKGKG*
>14_0929_09_30cm_Bacteria_6869_55_12
MSAKVLTKAAAKEAKIALVDGGRGTQAVHDVVVAMRAARRSGTANTKTKADVNLSGAKPWRQKGTGRARAGYKSSVIWRGGGVVFGPKPRDYSKKVSKSVRRLAFQKALSERVNAGDVLTIGEFAVKEAKTKSFVQLVKKQTDARRILIVSDQFDENTYKSARNVKPVKLATASDVNTEQLLTFEKILVTDRALAKLAERTSASGKAGQE*
>14_0929_09_30cm_Bacteria_6875_72_9
MSPETVSLPVLSQARERVGEVSVPATVIAGPVREALLHEAVRSQLAGRRAGTAATKTRGLVSGGGKKPWRQKGTGRARAGSIRSPLWAGGGTIFGPQPRDYTYRLPKSARQAALRAALAARHAAGKLLVVDGLRLPAAKTKHMVECLAGLGLAEAPSVLVVLGAADETIMRAARNLPRVKVLRAGGLNVYDVLGHVEIVFTRPALEQVASRLAAPEVTAS*
>14_0929_09_30cm_Betaproteobacteria_6879_64_7
MDLKLINDSGKPAATLSASDALFAREYNEALIHQVVTAFQANARSGNRAQKSRGEVNKSHKKPWQQKGTGRARAGQANSPLWRGGGKIFPSSPDENFSQKVNRKMYRAGIASILSQLVREGRLSVVEQIALDAPKTKLFAQKIKSLGLSGTLLVVTDKIDENVFLSARNLPHVLVLETQEVDPVSLVRFENVLLTKAAVTQFEELLG*
>14_0929_09_30cm_Nitrospirae_6829_62_9
MPTIDIVDLNRRKVGAAELRPEVFGVEVKTPVLHEVVVMQAANRRQGSASTKTRSMVSGAGRKPYKQKHTGRARAGSIRSPVWRHGGIVFGPHPRDYGYSVPKEKTRGAVRAALSVKVRDAGLLVLEELPAADGKTKSLAAMLKVLGLGGKTLIVAGGEQDRLRRAAANLSRVTVVQPEGVNVRDLLLHDTVLIARRDLARLEEAWA*
>14_0929_09_30cm_Proteobacteria_6836_67_22
MKLKLVNGSGALQVSEAAFGHKFNEPLVHQVLTAYRAAGRAGTKAQKSRAEVSGGGRKPYAQKGTGQARAGSNRSPLWIGGGKTFAAKPRDFTQKVNRKMYRGAIRSMLSELARTERLLVTDGIKLEAPKTKLLAQQLKAWELPSVLIVVEASDEKLALAARNLPHVEVIEVPALNPLSLAAYDKVLMTVGAVKLIEERLQ*
>14_0929_09_40cm_Bacteria_7002_54_13
MSAKVLTKAAAKEAGIELIEDGHGTQAVHDTIVAMRAARRSGSANTKTKAEVDLSGAKPWRQKGTGRARAGYKSSPIWRGGGVVFGPKPRDYSKKISKSVRRLAFRKALSERIKGGDILTIDKFAVPELKTKSFVTLLKKQTDARKVLLVSDAFDQNTLKSGRNIKPVTLATASGVNTEQLLAFEKILVTQKALERLAERTRPPRSSGSTE*
>14_0929_09_40cm_Bacteria_7006_68_10
MADKEKDTKKKAIASARERRTATASAARAPTKGKATAPATATAKVAPKRAPRPKTPARRAVARPATRVVRPRAAEAPRPREEEKRAEPRPKIAPQPLPTAPSGHAPLIGPDGKASGSVELPAALATAAPRRGVLFQALIASLANARQATSATKNRSRVAGGGAKPWRQKGTGRARQGSTRSPQWRHGGVVFGPNGRRYEQRMPAKMRRAAFAEAIAGHAANGRILVIDDLRFDGVEGDRPRTRDIAGWLARVGDTGRAVLVTAEREERVGIAAANLKRVDLRTAGTLRLADVLRAETMLVHRPALEVLAARATVGAQS*
>14_0929_09_40cm_Bacteria_7010_58_7
MPVVDVVNLDGKKVGQVELADAIFGAKVNQHLLHEASRWYLRGLRSGTHKTKDKSEVSGAGRKLWKQKGTGRARVGSIRSPLWRHGGTVHGPKPRDYSYALPKKMLLGALRSALSAKLAEQRLTVVDAWTLDTHKTKSLLAVLDKLHHKKSALLVAHGENSNLERASRNVQGVTLAAPNVLQPYDVLKHDLLVLSKEAVARLSRSLDPEKKPVVVPDVETIAPAAKPVKKEAAPKASAKKPAAAKKAPKPAKKKGKG*
>14_0929_09_40cm_Bacteria_7012_55_6
GPKPRDYSKKISKSVRRLAFRKALSDRINAGDVLTIDNFAVPELKTKAFLALLKKQTDARKVLLISDAFDQTTFKSARNVKPVKLATASDVNTEQLLAFEKILVTHKALEKLAERTK*
>14_0929_09_40cm_Bacteria_7016_55_11
MSAKVLTKTAAKEAKIDIIEDGRGTQAVHSVIVAMRAARRSGSANTKTKAEVDLSGAKPWRQKGTGRARAGYKSSPIWRGGGVAFGPKPRDYSKKISKSVRRLAFRKALSERINAGDVLTIDKFVVPELKTKSFVTLLKKQTDASKVLLISDAFDATTLKSGRNVKPVTLATASDVNTEQLLAFEKILVTHKALEKLAERTRSPQTVEATE*
>14_0929_09_40cm_Bacteria_7036_71_9
MSPETVSLPVLSQARERVGEMSVPAAVVAGPVREHLLHEAVRSQLASRRAGTAATKTRGLVSGGGKKPWRQKGTGRARAGSIRSPLWAGGGTIFGPQPRDYTYRLPKSARQAALRAALAARHAAGKLLVIDALSLPAAKTKHMVECLAGLGLAEAQSVLVVLGAADETIVRAARNLPRVKVLRASGLNVYDVLGHAEIVFTRPALEQVVSRLAAPEATAS*
>14_0929_09_40cm_Euryarchaeota_7021_64_14
MATADPEENDATPTRSAESKRAPKRRGRAQKPAKAPTAVKAPKAKEKGEEPPRLAAGNVHVYSLDGDVVKTVELPGVFRSDIRVDLIRRAVTAFQANRRQPYGPGPQSGMRHSVRWSGKGHGVSRVPRIRGTMIGAQAPGTVGGRRAHPPRPDKVWTKKVNEHERRLARNAAIAALKDAAMVASRGHRFDADLSLPIVVEDELEALEPESGMVREGLKILKHLGLSADVQRSKDGRHIRAGRGKMRGRRYRQPRSLLIVVKGPDKVRRLLGNLPGVEVVSPAALNAEILAPGGDPGRLTVFSEGALEVLRSWPA*
>14_0929_09_40cm_unknown_7058_52_11
MSERNVKIFGADGKATGELSLPSVFTAVYRRDIITKAVVAQQSHRFQAQGRNPMAGKRTTAESFGVGRGISRVPRVGGHGPLSGTAAFAPGTMGGRMAFPPVTSKRTAKSMNRKERRIALDSAIAATGSKDLVRERGHKFDEDIELPLVVTDEVEKFAKSSAAKTFLSAIGVWDDIDRVKKSKRIRGKNRKHSVGPLLVVSEYQGAQRAFENFEGVDVVRVKDLSVEALAPGTHPGRLAIWTESAIKTLSDRSWLR*
>14_0929_12_20cm_Bacteria_7168_68_10
MSEEPEKKPRAARARKKTAEAAPAEISAAETPAIAEAIAPEEPTTKRKARPGDAQTPAPIQGQGGEGAAQKPVARKKPVPKRREKSADPLTVAAFSGEGKEAGEVHLSERIFGQEPNQAVMHQALVRQLANARQGSASTKTRGLVSGGGRKPFRQKGLGRSRHGSEREPSMVGGGVVFGPHPRSFAQEMPRKMRRNALRSALSVKARDGLVSVVDGFGLEEPKTRAMVELLQGIGVEGTALLVLAASNDVVARSAANLPWAKTILASNLNLHDLFTYEHLVIQKDALEQLEATFA*
>14_0929_12_20cm_Bacteria_7172_66_10
MSTTMTEQPSVKVFDVEGKETGEVQLPPEIFSAPVNEAVLHQALLRQQANERQGTHQTKTRGDVSGGGKKPWKQKGTGRARQGSTRAPQWRHGGTVFGPHPRSYEQKMPRKQRRLALRAALSAKVRDGALRIVDEITLEAPKTKTLDSFFTALQAGVRILFVLPEHDLLLEKSTRNLASVKTILVSNLNVGDVLAADSVVLTRKALTQVEDWLS*
>14_0929_12_20cm_Bacteria_7173_66_12
MAETKTKTRTKKAAEAKEPKPLQVPFFDALGERNGEVDLPEAIFSEEPNVPVMHQAYLRQLANARQGTASTKTRGDVSGGGAKPYRQKGTGRARHGSTREPSMKGGGNVFGPRPRDFSQRMPKQMRRLALRSALSQKAIDGQIRVIESFVFDEPKTSQAAELLETIGFDSTALVVLPAPNYTVSRSFENLAGAKIVLARNLNVRDLFSHTYLLLAKDSIELLEENFSKREEGEVR*
>14_0929_12_20cm_Bacteria_7176_69_7
MADEETKAPKPRAPRAPRAKKVEAEPELKAVVAEVEEPKEVKKPAARKSVPAAKKPVRKTTAKKGESPLDVLVYDSKGEQSGELKLPAAIFGQAPNVGVMHQALQRQLNNARQGNASTKTRGDVSGGGRKPFRQKGLGRSRHGSEREPSMVGGGSVFGPHPRSFRQEMPRKMRRLALRSALAVKANEGKVSVIEGFAELEAPKTRAIVELLEAVGVEGTALVVLAASNEVISRSAANLTWAKTILAHNLNLYDLFTHDHVVIAKDALELIEETFA*
>14_0929_12_20cm_Bacteria_7180_68_10
MTEARVVDAAGTVTGTVTLPAGVFDAAVNGPVMHQALVRQLANARQGTHDTKTRAEVSGGGRKPYRQKGTGRARQGSIRSPQWEGGGVVFGPHPRSHARDMPRKQRRLALRGALTTKAREGQIVVLGEIALEAPRTRAVVELMQGAQAGRRVLLVLGSHNEILEKSARNIPEVRLTLAGNLSVRDLLAAETVFMTRDAIEHVEHAWS*
>14_0929_12_20cm_Bacteria_7191_69_6
MSTVGVYDVEGKRVGEVALPPSLDRKPHTAVLHEALLWQLAGRRRGTHSTLTRGLVNRTTKKLYRQKGTGRAQHGSRGAPLFRGGGITFGPHPRSYAYRLSKQVRRLALRSALAAKAADGRFAVLNGLDLKQPKTRVLAGLIRELGREGGGRNERDTVLLIIAAPEPVVARSAANLPHLRVLPVTALNVHDILACDQVLVTQDALARIAEAFAS*
>14_0929_12_20cm_Proteobacteria_7163_67_18
MQLKLVNGSGALQVSEAAFGTKFNEALVHQVITAYQAAGRAGTKAQKSRAEVRGGGRKPYAQKGTGQARAGSNRSPIWVGGGKTFAAKPRDFTQKVNRKMYRGAIRSMLSELARTERLLVTDGIQLAAPKTRLLAQQLKAWELPSVLIVVEASDEKLVLAARNLPHVEVIEVPALNPLSLAAYDKVLMTVGAVKLIEERLQ*
>14_0929_12_20cm_Proteobacteria_7190_65_6
MKLKLVSGAGELQVSEATFGREFNEPLVHQVITAYRATGRAGTKAQKSRAEVRGGGRKPWAQKGTGQARAGSNRSPLWVGGGRTFAAKPRDFTQKVNRKMYRGAIRSLLSELARTERLLVTDGISLAAGKTKLLASQLKAWSLENVLIIVEATDRKLDLAARNLPHVEVIEVGALNPVCLAAYDKVLMTVGAVKMLEERLQ*
>14_0929_12_30cm_Bacteria_7366_66_10
MQAPFFDALGERNGEVDLPDAIFNEKPNMPVMHQAYLRQLANARQGTASTKTRGEVSGGGAKPYRQKGTGRARHGSIREPSMKGGGNVFGPRPRDYSHRMPRQMRRLALRSALSQKAIDGQVRVIESFVFDEPKTSQAADLMEAIGFDSTALVVLPAPNYTVSRSFENLAGAKIVLARNLNLRDLFTHTYLLLSKDTIELLEENFSSRQREAEKAGE*
>14_0929_12_30cm_Bacteria_7370_58_11
MPVVDVVNLDGKKVGQVELADAIFGAKVNEHLLHEASRWYLRGLRSGTHKTKDKSEVSGAGRKLWKQKGTGRARVGSIRSPLWRHGGTVHGPKPRDYSYALPKKMLLGALRSALSAKLAEQRLTVVDAWTLDTHKTKSLLAVLDKLHHKKSALLVAHGENSNLERASRNVQGVTLAAPNVLQPYDVLKHDLLVLSKEAVARLSRSLDPEKKPVVVPDVETIAPAAKPVKKEAVPKASAKKPAAAKKAPKPAKKKGKG*
>14_0929_12_30cm_Bacteria_7389_66_9
MPEQETEAMETSEPVEGEVAVETAPEAPAKPKRKPKAAAKARAKGADPLDVPLFDSAGALQGEVRLPKVIFAEKVNTPVMHQAFVRQTNNARQGTASTKTRGTVSGGGAKPYRQKGTGRARHGSIREPSMKGGGVVFGPHPRSYAQRMPKQMRRLALRSALTQKATEGKVRVIQGFDIEEPKTSVAADLMDAIGFDDTTLVVLPAPNFVVTRSFENLAGTKIILARNLNIRDLFTHSYLLLAKDCLELLEENFSKPERPKAGAANHDHGDEKPE*
>14_0929_12_30cm_Bacteria_7412_58_7
MAVIDVRNLQGKTVGQVELADAVFAAQVNPHLLHEAVRWFLAGERAGTHKTKGRGEVSGSGRKLWRQKGTGRARVGSIRSSIWRKGGTVHGPQPRSYGYRLPKKMVLGALRSALSAKLSDQKLTVIDGWKLDTHKTKDFRAALTRLDGETRTMLVVEGPGNHNLELASRNLEGVKVVAPAALQAYDVLRHDRILLSQDTALHLGRSLGPEGARATAAAGKTAGAEAVPSASASAAASKRRQSKAASRRKSKSSSKSKSPVRAKSKSKAKVKDKTKDKK*
>14_0929_12_30cm_Bacteria_7476_55_10
MSAKVLTKAAAKEAKIDIIEDGRGTQAVHDVVVAMRAARRSGSANTKTKAEVDLSGAKPWRQKGTGRARAGYKSSPIWRGGGVVFGPKPRDYSKKISKSVRRLAFQKALSERIKAGDVLTVDKFVVPELKTKSFLALLKKQTDARKVLLISNGFDQNTLKSGRNVKPVTLATASDVNTEQLLASEKILVTHKALEKLAERTRPPRSGEPTE*
>14_0929_12_30cm_Betaproteobacteria_7373_66_8
MELKTLNLKVLNEKGEAISTLAAPQTLFGRDYNEALVHQIVVAYQANARLGTRAQKDRSEVRHSTRKPWRQKGTGRARAGMTSSPLWRGGGKVFPNSPDENFSQKVNRKMFRAALCSILSKLAQDDRIAVVDDLTVPAPRTKLLAQKLKAMGLGSVLIITESVDENLGLASRNLKNVMVVEPRYADPVSMIYFDKVVVTRPAIAKLEQMWGQA*
>14_0929_12_30cm_Euryarchaeota_7401_64_15
MADPEDKKGTAGSADAKPAPKRRIRAPKAAKPTKAAKAARATQEKETKREAPAVKPGQVHVYSLDGDIIKTVELPTVFRSDVRLDLIRRAVTAFQANRRQPYGPSPMAGMHHSVRWSGKGKGVSRVPRLRGTMTGAQAPGTVGGRRAHPPRPDKVWVKKVNEQERRLARNAAIAAVKDPRMVASRGHRFPEDITLPVVIEDGIETLTPDSGATREGLKILNHLGLLPDVERAKDGRHIRAGRGKMRGRRYRQPRSVLVVVKEAGNVRRLLGNLPGVEVVNPAALNAEVLAPGGDPGRLTVFSEGALEILRSWPT*
>14_0929_12_30cm_Gemmatimonadetes_7362_66_15
MRQLAKKSALNARAREGALVIVDALGYEKPKTKDLAALLKKLDATGKKVLVLTATDSHNVYLSGRNIPDVHVMRFADATAYEILWAQTVVLEIEALDEGAATKDAKEASDA*
>14_0929_12_30cm_Proteobacteria_7433_68_7
ERLLVTDGIQLAAPKTRLLAQQLKAWELPSVLIVVEASDEKLVLAARNLPHVEVIEVPALNPLSLAAYDKVLMTVGAVKLIEERLQ*
>14_0929_12_30cm_Rokubacteria_7382_69_18
MIEALDVADGKTKSLVAQLGALGLKGEPTLLVVHELDGHLARASRNVPWLIVETPAHVSVYQLLRARRVVCDRAALQALEQALAG*
>14_0929_12_40cm_Bacteria_7530_66_8
MAEAKTTTRKRTAKKAAASKEADHLDAPLFDSAGARQGDVRLPKLIFAESVNTPVMHQAFVRQLANARQGTASTKTRETVSGGGAKPYRQKGTGRARHGSTREPSMKGGAVVFGPHPRSYAKRMPKQMRRLALRSALSQKATEGRIRVIDGFAIQEPKTSVAIGLMDAIGFDDTTLVVLPAPNFVVSRSFENLSGTKIILARNLNIRDLFTHTYLLLAKDCLELLEENFGKPTRPKGIAPDPTEHEHDQQEAE*
>14_0929_12_40cm_Bacteria_7540_55_11
MSAKVLTKAAAKEAKIDILEDGRGTQAVHDVVVAMRAARRSGSANTKTKAEVNLSGAKPWRQKGTGRARAGYKSSPIWRGGGVVFGPKPRDYSKKVPKSVRRLAFQKALSERIRAGDVLTVDKFVVPELKTKLFVDLLRKQTDAEKVLIVSDSFDEKTYKSARNVKPVKLATASDVNTEQLLGSEKILVTHKALEKLAERTK*
>14_0929_12_40cm_Betaproteobacteria_7526_65_14
MELKLINEQGKSAASVAASDALFGREFNESLVHQIVVAYRANARRGTRAQKGRSDVRHSHKKPWRQKGTGRARAGDVASPLWRGGGKIFPNLPDENFSHKVNRKMYRAGMCSILSQLAREERLKLVESFSVEAPKTKLLAQKLKKMGLDSALVITDDLDQNLLLSARNLVNVRVLDVNHADPVSLIQFDNVILTKKAMARFEEILK*
>14_0929_12_40cm_Gemmatimonadetes_7520_66_13
MIEAPHYSAAGASKKAVTLPEALFDGTVNQDVLHRAVITFLSNQRQGTSDTKTRSEVSGGNQKPWRQKGTGRARQGSTRAPHWRHGGIAHGPHPRSYRLAIPKKMRQLAKKSALNARAREGSLVIVDALEYEKPKTKDFAAFLGKLGAKAKKVLVLTANDAHNVYLSGRNIPDVHVMRFADATAYEILWAQLVVVEIGAFEEGAAKKEASDA*
>14_0929_12_40cm_Gemmatimonadetes_7535_68_6
AAYQARKEYAFRVHAEASKPQIRAAIEGLFKVSVTDVRTLVVRARRRTGGLRVARAGRRPAWKKAIVTLKEGDTIPVFEG*
>14_0929_12_40cm_Proteobacteria_7534_69_6
MKLKLVNGSGALQVSEAAFGHKFNEPLVHQVLTAYRAAGRAGTKAQKSRAEVSGGGRKPYAQKGTGQARAGSNRSPLWIGGGKTFAAKPRDFTQKVNRKMYRGAIRSMLSELARTERLLVTDGIKLEAPKTKLLAQQLKAWELPSVLIVVEASDEKLALAARNLPHVEVIEVPALNPLSLAAYDKVLMTVGAVKLIEERLQ*
>14_0929_12_40cm_unknown_7587_57_8
MNASVVELDGKSSRKVELPPAFETPRRPDLIRRAYWLVNSHHIQPKGRDPMAGMKTSAETNNPPTGRGIARVPRVKGDRYPRSGQAAGIASVVKGRLPHPPKAEKVVYLKINKKERRLALASAVAYTAHEDAVVSRGHRIKRLELPIVVSDDFESVSKTSELVSLLEKVGLKEELQRLYDGVKRNSGQSRLRGRSYRERVGPLVIVTNDRGVGRTAQSIPGVEVTRVDSLNVLQLAPGGVPGRLTMWTESSLTALPPLQNNNEREEES*
>14_1009_02_20cm_Acidobacteria_3609_55_5
MAKIDIVDLKGKKVGSFELADEVFGTINEDLIWEAVTHYRAAQRAGTHATKNKKLVSGAGRKLWKQKGTGRARVGSIRSPLWRHGGTVHGPQPRSYDFAFPKKKLLGALRSALATKFSDGKLTVVDGLDSLSGKTKDLREALDTLGVEKTSLIVANVNSDTREHDRNLYLSARNLDGVELVSGSEVHPYHLLRYDRAIFSRPAIEQLQETLKKAVSKRQKAEVA*
>14_1009_02_30cm_Bacteria_3693_65_7
MSVTVYDREGKESGQVELPASVFNVPVNEAVLHQAVLRQQANDRQGTHQTKTRGEVSGGGKKPWKQKGTGRARQGSTRAPQWRHGGVVFGPHPRSYEQKMPRKQRRLALRAALSVKSKDGAVRVVEEIANLNPSDVLTADTVVFTRSALTQVEEWLT*
>14_1009_02_30cm_Bacteria_3696_55_11
MSAKVLTKAAAKEARIDIIEDGRGSQAVHDVVVAMRAARRSGSANTKTKAEVDLSGAKPWRQKGTGRARAGYKSSPIWRGGGVVFGPKPRDYSKKISKSLRRLAFRKALSERIKSGDVLTTEKFAVSELKTKAFVALLKKQTDARKVLLISDTFDQTTLKSGRNVKRVTLATASDVNTEQLLAFEKILVTQKALEQLADRTRSPRSHQTTE*
>14_1009_02_30cm_Bacteria_3712_55_13
MSAKVLTKAAAKEAKIALVDGGRGTQAVHDVVVAMRAARRSGTANTKTKADVNLSGAKPWRQKGTGRARAGYKSSVIWRGGGVVFGPKPRDYSKKVSKSVRRLAFQKALSERINAGDVLTIGEFAVKEAKTKSFVQLVKKQTDARRILIVSDQFDENTYKSARNVKPVKLATASDVNTEQLLAFEKILVTDGALAKLAERTSASGKARQE*
>14_1009_02_30cm_Betaproteobacteria_3702_66_13
MVNDKGAAGTFNAPDALFARDFNEALVHQIVVAFQANARLGTRAQKDRGAVNHSTKKPWRQKGTGRARAGMTSSPLWRGGGKIFPNSPDENFSHKVNRKMYRAGLCSILSQLAREDRVRVVDDFRVAQPKTKLLAQKVRSMGFDGVLVITDEIDQNLRLSSRNLPNVEVISVRHANPVALVRFPSVLLTKAALAKLEEMLK*
>14_1009_02_40cm_Actinobacteria_3813_69_7
MAADKASTGRRRPKESAAASPARTISAPLLGVSGQSSREATLDESVFGSDVKPHLVHEAVRADLNARRAGTQSAKSRGLVAGGRGKPWRQKGTGRARAGTIRAPQWVGGGVAFPPQPRGYAVKVNRKAYRSALRGALSSHASEGTLAVVDKSAFDEPSTKKAAAFIDAWGQELPVLLVATDDEVGLAKSFRNLERVVVVHPSEVEVAAILWARALLVSETALEAVQGRAS*
>14_1009_02_40cm_Actinobacteria_3830_69_7
MPTVDVLNATGKKSGSRELAAEVFEAPVNVPLMHQVVVAGMARIRAGTHKVKTRGDVRGGGKKPWRQKGTGRARQGSIRAPQWAGGGVAHGPVVRDHDQRINKKMRRGALRSALTDAHASGKLTVVEELSFEEPKTKRAVEILDALQVEGRILVVLAQPSETGAVEKSFRNLVQVRVSYAGGLGTYDVLLADRIVVTTEALDALEGVAAGSPAATSETKASERS*
>14_1009_02_40cm_Bacteria_3820_66_13
MAATKTQSKETRTKKAQEATEPNPLQVPFFDALGERNGEVDLPEAIFAETPNVPVMHQAYVRQLANARQGTASTKTRAAVSGGGAKPYRQKGTGRARHGSTREPSMKGGGVVFGPRPRDFSQRMPKRMRRLALRSALSQKAIDGQVRVIESFVFDEPKTSQAAELMEAIGFDSTALVVLPAPNYTVSRSFENLAGAKIVLARNLNIRDLFSHTYLLLAKESIELIEENFSQREKGEGR*
>14_1009_02_40cm_Bacteria_3823_69_8
MAKTEEKTKKGAPAAKSGAHSPVKPAAKKTTAAKASTAKAQPKAATKAAEPKTARKTAAPARRVVARPVTRVARRAEPARPREAAREEQPKRKKVAARALPTAPDGQAPLIAADGSSSGSIALPKAFLKGASRAATLFQAFIAERANARQATVATKNRARVAGGGKKPWAQKGTGRSRQGSIRSPLWRHGGVVFGPNGRRYEQRMPEKMRRAAFGEAVSERAAAGRILVLEELRFDGERPRTREVVAWLRQIGDTGRTMVVSPELDERIGRAVANLPDVELRTPMSLRLSDVMESDTLLVTRPALDALAVRAGERAEARA*
>14_1009_02_40cm_Bacteria_3827_55_7
MSAKVLTKAAAKEAKIDVIEDGRGTQAVHDTVVAMRAARRSGSANTKTKAEVNLSGAKPWRQKGTGRARAGYKSSPIWRGGGVVFGPKPRDYSKKISKSVRRLAFRKALTERINAGDVLTVDKFVVPELKTKSFLALLKKQTEARKVLLISDAFDQTTFKSARNVKPVKLATASHVNTEQLLAFEKILVTHKALEKLAERTRPPSSRTDAAAAA*
>14_1009_02_40cm_Bacteria_3836_67_6
MADKEKEPKKATPAAKKAAPAKATAAKPTAAKAPTATAAKAAAKPAPAKAKATAAKAPAKRAVARPVTRVVRPEPTREERRERKEEPREAPRPKVEVRALPTAPAGHAPVIKADGSSDGSVELPAAIASPAKRRGVLFQALLTSLANARQGTSATKNRSRVAGGGAKPWRQKGTGRARQGSTRSPQWRHGGVVFGPNGRRYNQRMPAKMRHAAFAEALAAHAATGHMLVVDELRFDGDRPRAREVLDWLARVGHTGRAVLVTAETNEHVGRATANLKEFEIRTPGTLRLTDVLRAETVLVLRPALDALAARATVATVERAD*
>14_1009_02_40cm_Bacteria_3841_65_8
RAALSVKSQDGAVRVVEEIAMDAPKTRVVADLFDQLGGGGRVLFVIPEHDLMLEKSTRNLAGIKTILGANLNPSDVLTADTVIFTRSALTLVEEWLT*
>14_1009_02_40cm_Chloroflexi_3845_53_8
MPSTTVYNMAGEAVEQLELSEQVFGVTPNMAVLHQVVTAQLVNRRQGNASTKTRAEVSGGGKKPYKQKGTGRARQGSTRSPQFRHGGTVFGPKPHPYHHDVPRKMRRLAIRSALSDKVANEKLIVLSDLALEGPRTKDMVAILDNLPLDGKRVLMMLPQRDENVILSLRNIPSAKAQHVSSINVVELLKHDCLIMPVKTVRWLEMVFGDGMSAEEASSKIANDDESSGEVVTATMDNEEAEEAEEAEEA*
>14_1009_02_40cm_Gemmatimonadetes_3801_70_15
MIEAPHYSAAGAKKKAVRLPGALFDGTVNKHTLHRAVVTYLANQRQGTHDTKTRAEVSGGNQKPWRQKGTGRARQGSIRAPQWRHGGIVFGPHPRDYRLGIPKKVRQLAKKSALNARAREGALVVVDPLDFEKPKTKTLVELLAKLGVADRKVLLLTAGQAHAHNVYLSGRNLPGVHVMRFADATAYEVLWSDAVVIELPALATADEPPEAPDA*
>14_1009_02_40cm_Gemmatimonadetes_3818_68_8
MIEAPHYSAAGAKKKSVRLPAALFDGTVNEHVLHRAVVTFLANQRHGTHDTKTRSEVSGGNQKPWRQKGTGRARQGSTRAPHWRHGGIVFGPHPRSYRLGIPKKVRQLAKKSALNARAREQALFVVDALEYEKPKTKTLAELLGKLGVAEKKVLVLTGGAAAAHNVFLSGRNIPRVRVMRFADATAYEILWSDAVVVELPALTGAEADTVAGEEGEANA*
>14_1009_05_20cm_Acidobacteria_3981_65_12
MQLDVLNAQNQQVGTIEVRDDVFAGRVNTDLMWESVVHANAADRRGTHQTKNRANVSGSGKKPWRQKGTGRARVGEIRNPLWRKGGTVFGPQPRSYDYALPKKVERGALRAALADKLQQGDLIVVDALAVDTVKTKAAVELLQRLNVSGKAVLVDVAVDEKLSKSVRNIPGVSLVASGRVSARDVIGAQRVVVTRTALEKLQDALA*
>14_1009_05_20cm_Acidobacteria_3994_54_6
ARVPEKKNMATIDIHDLSGKKVGTLELADEVFGAINEDLLYEAVTHYRAAHRAGTHATKNKKLVSGAGKKLWKQKGTGRARVGSIRSPLWRHGGTVHGPQPRSYDYRFPRKKLLGALRSALAAKLSDGKLVVVNAFDVKEPKTQVFREALDSLKVDKGALLVEVANHSNRNLDLSSRNLEGVELVSSSEVHPFHLLRYDRAIFSQPAIEKLQLSLKSLSSKREHKAGEGDGKAQKKAARSPRTRTKKAAEVA*
>14_1009_05_20cm_Archaea_4006_53_6
MSDHPARAAQVLDIEGKPTGEISLPTVFETRLRLDIIQKASIAQQSHRFQPQGRNLMAGKRTTAEGFGVGRGISRVPRIGGHGPLSGTAAFAPGTVGGRMAFPPVTAKKIAKQINRKERRLALRSAIAATASDEIVRQRGHKFDQERRLPLVVNDEVEKLSKSSQAKHFLSAVGVWDDVLRVRRSKRIKSGRRVHAVGPLIVVGDDKTARKALRNFEGVSVIRADELSVEMLAPGTHPGRLTIWSESAVKKIAEKGE*
>14_1009_05_20cm_Bacteria_3983_66_11
MPATNTTTRRKKAEEAAEPKPLQVPFFDALGERNGEVDLPEAIFAEKPNVPVMHQAYLRQLANARQGTASTKTRGDVSGGGAKPYRQKGTGRARHGSIREPSMKGGGNVFGPRPRDFSQRMPRQMRRLALRSALSQKANDGQIRVIETFVFDEPKTSQAAQLMEAIGFDSTALVVLPAPNYTVSRSFENLAGAKIVLARNLNVRDLFSHTYLLLAKESIEQLEENFSPREKGEAR*
>14_1009_05_20cm_Bacteria_3987_54_20
MSAKVLTKTAAKEAGIELIEDGRGTQAVHDTIVAMRAARRSGSANTKTKAEVDLSGAKPWRQKGTGRARAGYKSSPIWRGGGVVFGPKPRDYSKKVSKSVRRLAFRKALSERIKGGDILTIDKFAVPELKTKSFVTLLKKQTDARKVLLVSDAFDQNTLKSGRNVKPVTLATASDVNTEQLLAFEKILITQKALEKLAERTRPPRSSGSTE*
>14_1009_05_20cm_Bacteria_3993_59_9
MSAKVLTAAAAKEAKIELIETGRGTQALHDVVVAMRAARRSGTASTKTKATVNLSGAKPWRQKGTGRARAGYKSSPVWRGGGVVFGPHPRDYSKKTSKTLRRLAFQKALSERIKAGDVLTVDKFAVSEAKTKAFVTMVKKQTDARKVLVLSDSFDENTYRSARNVKPVLLATAANVNTEQLLAFDKILITPAALEHLAERMNRE*
>14_1009_05_20cm_Bacteria_4001_66_6
MAETKTRKPAARKQAQKKEVDHLHAPFFDSAGERQGDFELPKVIFAETPNMGVMHQAYVRQMANARQGNASTKTRATVSGGGAKPYRQKGTGRARHGSTREPSMKGGAVVFGPRPRSYEQRMPKQMRRLALRSALSQKAIEGQVGVIEAFGFEEPKTSQAADLMTTIGFEGTTLVVLPAPNLVVSRSFENLTGAKIILARNMNVRDLLTYTYLLIAKDSLELLQENFSKPVRPSAAKDDA*
>14_1009_05_20cm_Bacteria_4028_55_8
MSAKVLTKAAAKEAKIALVDDGRGTQAIHDVVVAMRAARRSGSANTKTKADVNLSGAKPWRQKGTGRARAGYKSSVIWRGGGVVFGPKPRDYSKKISKSVRRLAFQKALSERINAGDVLTIGEFAVKEAKTKAFLQLVKKQTDARRILIVSDQFDENTCRSASNVKPVKLATASDVNTEQLLAFEKILVTDGALAKLAERTARSGKAQQE*
>14_1009_05_20cm_Bacteria_4033_66_6
MAEKKEQHPKETNSLQAPYFDAIGERNGEVELPEAIFAETPNVPVMHQAYLRQLANARQGTASTKTRGNVSGGGAKPYRQKGTGRARHGSTREPSMKGGGTVFGPKPRDYSHRMPKQMRRLALRSALSQKAIDGQVRVIESFVFDEPKTSQAAELMEAIGFDSTALVVLPAPNYTVSRSFENLAGAKIVLARNLNIRDLFSHTYLLLAKESIELIEENFSQREKGEGR*
>14_1009_05_20cm_Bacteria_4049_55_11
MSAKVLTKAAAKEAELEIIENGRGTQAVHDVVVAMRAARRSGSANTKTKAEVDLSGAKPWRQKGTGRARAGYKSSPIWRGGGVVFGPKPRDYSKKVGKSVRRLAFRKALSERINAGDVLTIDTFVVSELKTKAFVDLLRKQTHGKRVLIVSDSFNEKTYKSARNVKPVKLSTATDVNTEQLLAFEKILITEKALEKLAERTR*
>14_1009_05_20cm_Gemmatimonadetes_4000_69_8
MIEAPHYSATGTKKKAVVLPALLFDGTVNEHALHRAVVTLLANQRQGTHDTKTRRWVVGGNQKPWRQKGTGRARQGSTRAPHWRHGGIVFGPHPRDYRLGIPKKVRQLAKKSALNARAREGALLVVDPLAYEKPKTKSLVELLGKLGVAERKVLVLTAGAAQSYNVYLAGRNVPNVQVMRFADATAYEIVWSDAVVVELPALGEAAESADSVEASDA*
>14_1009_05_30cm_Bacteria_4159_66_7
MAATKTQSKETRTKKAQEATEPNPLQVPFFDALGERNGEVDLPEAIFAETPNVPVMHQAYVRQLANARQGTASTKTRAAVSGGGAKPYRQKGTGRARHGSTREPSMKGGGVVFGPRPRDFSQRMPKRMRRLALRSALSQKAIDGQVRVIESFVFDEPKTSQAAELMEAIGFDSTALVVLPAPNYTVSRSFENLAGAKIVLARNLNIRDLFSHTYLLLAKESIELIEENFSQREKGEGR*
>14_1009_05_30cm_Bacteria_4168_57_7
MPVVDVVNLDGKKVGQVELADAIFGAKVNEHLLHEASRWYLRGLRSGTHKTKDKSEVSGAGRKLWKQKGTGRARVGSIRSPLWRHGGTVHGPKPRDYSYALPKKMLLGALRSALSAKLAEQRLTVVDAWTLDTHKTKSLLAVLDKLHHKKSALLVAHGENSNLERASRNVQGVTLAAPNVLQPYDVLKHDLLVLSKEAVARLSRSLDPEKKPVVVPDVETIFPAAKPVKKEAAPKASAKKPAAAKKAPKPAKKKGKG*
>14_1009_05_30cm_Bacteria_4185_68_7
MTVQAPYFDALGERNGEVDLPEAIFAEQPNVPVMHQAYLRQLANARQGTASTKTRKDVRGGGAKPYRQKGTGRARHGSIREPSMKGGGKVFGPKPRDFSQRMPKQMRRLALRSALSQKAIDGQVRVIESFVFDEPKTSQASELLDAIGFDNTTLVVLPAPNYTVSRSFENLAHAKIVLARNLNLRDLFSHRYLLLSKDAIELLEENFSPRVKAAAE*
>14_1009_05_30cm_Bacteria_4203_54_7
MSAKVLTKAAAREARINIIEDGRGTQAVHDVVVAMRSARRSGSANTKTKAEVNLSGAKPWRQKGTGRARAGYKSSPIWRGGGVVFGPKPRDYSKKVPKSVRRLAFRKALSERISAGDVLTVDKFVVPELKTKSFVDLLRKETDADKVLIVSDSFDEKTYKSARNVKPIRLATASDVNTEQLLGFAKIIVTHKALEQLAERTSPPSPNRASSRSRGITTDRVASAR*
>14_1009_05_30cm_Deltaproteobacteria_4183_68_9
MATLDVINLEKQKVGTIDLPDEIVNAPVAEHLFYEVVKAQLASRRAGTVGVKNRSLVSGGGKKPYKQKGTGRARQGSIRASQWVGGGKAMAPKMRDHEYHVPKRVRKAALRAAISKRNQDKALVVVDAWTPAKPSTKEAVNAFAKLGIESALVLGLKDNQNLFKSVRNAKKYMFLPVEGANVYDILRHQTLLLTKDAALALTGVLA*
>14_1009_05_30cm_Gemmatimonadetes_4196_69_20
MIEAPHYSATGAKKKSVSLPAALFDGTVNEHALHRAVVTFLANQRQGTHDTKTRRWVTGGNQKPWRQKGTGRARQGSIRAPHWRHGGIVFGPHPRDYRLGIPKKVRQLAKKSALNARAREGAVLVVDPLAYEKPKTKSLVELLGKLGVAERKVLVLTSGAAHAYNVYLAGRNVPNVHVMRFGDATAYEILWSDAVVVELPALGEAEGKGEGTAAAPPADATEASDA*
>14_1009_05_30cm_Thaumarchaeota_4188_38_6
MKVPVLSTSGSQEGEVELPIVFSTPFRNDLIHKAYIHLESHKFQRQGRYPNAGMDVVAESNSPPTGHGQARVARMSGGGGGRQGQGGGVAMVRKGRQAHPPLAEKIIYKMLNKKENKLALCSAIAATASSALVNLRGHKVDKIDSFPMVVSDQIESVSKSKELSKIFDALHLSQDIKRLENRQKRRSGKSLLRGRKTKVGKSILLVVNDFKNLSKACGSLTGVDVVSVKNLSVLDLAPGAKPIRLTVFSKSAIGELGKMKSTHLELMVITR*
>14_1009_05_40cm_Acidobacteria_4335_57_12
MPVVDVVNLDGKKVGQVELADAIFGAKVNQHLLHEASRWHLRGLRAGTHKVKEKSEVSGAGRKLWKQKGTGRARVGSIRSPLWRHGGTVHGPKPRDYSYALPKKMLLGALRSALSAKLAEQKLTVVDAWKLDTHKTKALLEVLEKLNHTKSALLVAHGENRNLELASRNVEGVMLAAPNVLQPYDVLKHDLLVLSKDAVTRLSHSLDPEKKPVVVPDVETIAPAAKPVKKEAAPKAAAKKPAAAKKAAKPAKKKGKG*
>14_1009_05_40cm_Actinobacteria_10539_68_8
MPTVDVLNATGKKSGSRELAAEVFEAPVNVPLMHQVVVAGMARIRAGTHKVKTRGDVRGGGKKPWRQKGTGRARQGSIRAPQWAGGGVAHGPVVRDHDQRINKKMRRGALRSALTDAHASGKLTVVEELSFEEPKTKRAVEILDALQVEGRILVVLAQPSETGAVEKSFRNLVQVRVSYAGGLGTYDVLLADRIVVTTEALDALEGVAAASPAATSETKASERS*
>14_1009_05_40cm_Archaea_4406_58_8
MNASVVELDGKSSRKVELPPAFETPRRPDLIRRAYWLVNSHHIQPKGRDPMAGMKTSAETNNPPTGRGIARVPRVKGDRYSRSGQAAGIASVVKGRLPHPPKAEKVVYLKINKKERRLALASAVAYTAHEDAVVSRGHRIKRLELPIVVSDDFESVSKTSELVSLLEKVGLKEELERLYDGVKRNSGQSRLRGRSYRERVGPLVIVTNDRGVGRTAQSIPGVEVTRVDSLNVLQLAPGGVPGRLTMWTESSLTALPPLQNNDNNNREKES*
>14_1009_05_40cm_Bacteria_4386_70_5
MVDSTQLNVYDVLDCPNLLVSQEALDKLEEQLTP*
>14_1009_05_40cm_Bacteria_4407_67_7
MADKDKAKKATPAPKKAVPAKASAAKTTTAKAAAKPAAAKAKAPAKRAVARPVTRVVRPEPPREERRARDQEQAPAPRPAAEARPLPTAPAGHAPVIKADGSSDGSVELPAAIVSPAKRRGVLFQSLIASLANARQGTSATKNRSRVAGGGAKPWRQKGTGRARQGSTRSPQWRHGGVVFGPNGRRYKQRMPAKMRHAAFAEALAAHAASGRMLVVDELRFEGDRPRSREIVDWLARVGQTGRTVLVTAETDERVGRAVANLKELDLRTPGTLRLSDVLRAETVFVLRPALDALAARATVGRAS*
>14_1009_05_40cm_Bacteria_4414_67_7
MADEKETTETTVATEAETKAKAKPKAPRKRTQAKAEKQHDPLHVPYFDAAGESQGELALPKAIFAERPNMSVMHQAYVRQMANGRQGTASTKTRATVSGGGAKPYRQKGTGRARHGSIREPSMKGGGNVFGPRPRDYSQRMPRQMRRLALRSALSQKAIDGQVRVIESFSFEEPKTGEAANLLETIGFDHTTLIVLPAPNLVVSRSFENLATSKIVLARNMNIRDLFTYTYLLLAKDSIELLVENFQKRPRVGGKHQDDHDHNHDHEGEAAE*
>14_1009_05_40cm_Candidatus_Nitrososphaera_gargensis_4356_47_8
MKAKVVAVSGREAGEIELPIVFDTPYRPEVIHKVYVNLLSHSYQRQGRYPAAGEMVSAESRNTGLGIARLARARGEGFPRAGQAASVASVRHGRVAHPPESWKMIYKKINHKERRLGLCSAIAATARKELVQHRGHKIGDKVKLPIIVLNGIESIAKTKDLKKALLDLGLGDDIARASLTRKVQSGTARRRGRPARSGTSALIVVGNDSKLVALSQSIPGIDVKLAKDVSVVDLAPGSKPIRLTIFSQNAIDQLKSLQAPIHKVMEMINK*
>14_1009_05_40cm_Deltaproteobacteria_4396_68_5
MATLDVINLEKQKVGTIDLPDEIVNAPVAEHLFYEVVKAQLASRRAGTVGVKNRSLVSGGGKKPYKQKGTGRARQGSIRASQWVGGGKAMAPKMRDHEYHVPKRVRKAALRAAISKRNQDKALVVVDAWTPAKPSTKEAVNAFAKLGIESALVLGLKDNQNLFKSVRNAKKYMFLPVEGANVYDILRHQTLLLTKDAALALTGVLA*
>14_1009_05_40cm_Gemmatimonadetes_4372_68_6
MIEAPHYSAAGAKKKSVRLPAALFDGTVNEHVLHRAVVTFLANQRHGTHDTKTRSEVSGGNQKPWRQKGTGRARQGSTRAPHWRHGGIVFGPHPRSYRLGIPKKVRQLAKKSALNARAREQALFVVDALEYEKPKTKTLAELLGKLGVAEKKVLVLTGGAAAAHNVFLSGRNIPRVRVMRFADATAYEILWSDAVVVELPALTGAEADTVAGEEGEANA*
>14_1009_05_40cm_Nitrososphaera_4404_34_5
MKIKLKDIRGNEMETVELPAVFNTPFRPDIIKKVYVNVLSTKFQPQGRYPAAGEIVSAESRNTGLGIARIARARGEGFPRAGQAAGVAGVRAGRIAHPPVSWKNNHKKINKKEKHLGFCSAIAATSKKDIVEKRGHNVGKILECPIVVDSRIKKSINVIRIGRRSQKVHEYS*
>14_1009_05_40cm_RBG_19FT_COMBO_Actinobacteria_70_19_curated_4381_69_10
MPKVQVVDASGKKVTQRELAPEVFEAKVSVPLMHQVVVAGMAAIRRGTHATKTRGDVSGGGRKPWRQKGTGRARQGSIRAPQWTGGGVAHGPHPRDHSMRVNKKMKRGALRSALTDALTSGKVSVVDELRFDEPKTRRAAEVIEALELEGAVLLVLPGPSTDGIVERSFRNLASVRVAYVPALGVYEVLAADRVLFTQGALDALEGRTQPAQDQAEAPAEVPAEDAEEAEA*
>14_1009_05_40cm_Thaumarchaeota_4373_35_8
MKVSLKDLRGKEIESLELPSVFNTPFRPEIIKKVYVNVLSTKFQPQGRYPAAGEIVSAESRNTGLGIARIARARGEGFQRAGQAAGVAGVRSGRLAHPPVSWKKNYKKINKKEKQLGFCSAIAATSNKDIIEKRGHNVRKISAFPIVVANDLEKITKTAELRKTLLSLGLEEDLKRSTNIVRVPSGKSRLRGRKKHAALSCLIVVSKDSPVSKLKKSLPGVNVVSIENISIVDLVPGTKPVRLTIYTKNAIDSMNKINTVWSKIQTMVK*
>14_1009_05_40cm_unknown_4353_52_9
MSQRNVKIFGADGKAVSELSLPPVFTAVLRRDIIAKAVVAQQSHRFQPQGRNPMAGKRTTAESFGVGRGISRVPRIGGHGPLSGTAAFAPGTMGGRMAFPPVTFKRTAKSMNRKERRVALDSAIAATGSQDLVRGRGHRFDEDIELPLVVTDEVEKFAKSSAAKNFLTAIGVWDDIYRVKKSKRIRGKNRTHSVGPLLVVGEYQGAQRAFENFEGVDVVRVTDLSVEALAPGTHPGRLAIWTESAIKTLSDRSWLR*
>14_1009_09_20cm_Acidobacteria_7739_65_6
MTVDVVNAENKKVGSVDLSDEVFGGRVKTDLIHESVVRANAAERRGTHATKTRAMVSGSGRKPWRQKGTGRARVGEIRNPLWRKGGTVFGPQPRSYEYHLPKKVEKGALRAALTQKLRDGSVTVVDALSVGEIKTKAAAEMLKRLGVEGGAKRASSALLVDVKPDDKLSLSLRNIEGVRILASNRVSARDIVNARRLVLTQAAIEKLQEALG*
>14_1009_09_20cm_Actinobacteria_7720_66_6
MSRIPVRTQAGIALGDVELEPSIFDAQVNVPVMHQVVVAQMAARRAGTRDTKTRGEVRGGGKKPYRQKGTGRARQGSIRAPHYSGGGVVWGPHPRDFAVKVPKKMRAAALRSALSDRAKEDRVAVIDEVSFEVPKTKDALELMRAIDIQGSVLLVLDGRDDNVERSFRNIPRIHLISVDQLNTYDVLARDWTVFTRSALDKLSARAQEGGPKERPSSAAEDAVKASSEAVVAEAAERAPESEGIRSEGGETP*
>14_1009_09_20cm_Actinobacteria_7726_69_6
MPTIDVLNATGKKSGSRELAVEVFEAPVNVPLMHQVVVAGMARLRAGTHKVKTRGDVRGGGKKPWRQKGTGRARQGSIRAPQWAGGGVAHGPVVRDHDQRINKKMRRGALRSALTDAHASGKLAVVEDLSFEEPKTKRAVEILDALQVEGRILVVLAQPSETGAVEKSFRNLVHVRVSYAGGLGTYDVLLADRIVVTTEALDALEGVAAGSPAAAAEKEAGEQS*
>14_1009_09_20cm_Actinobacteria_7757_71_8
AKPWRQKGTGRARAGTIRASQFTGGGLAFPPGPRSFEVKVNRKARRSALRGALSSHASNGTFGVLADDAFSEPSTQSAVSVLAAWGQELPAVVVAAPEQEAVVKSFRNLDRVAVTSPGELEVAAVVWARSLLVTETALPLVQGRAS*
>14_1009_09_20cm_Alphaproteobacteria_7735_64_8
EEVFGLPIRPDILARVVNWQLAKRRAGTHKTKGISEIQGTTKKPYKQKGTGRARQGSLRSPQFRGGAVIFGPVVRSHEFSLQKKVRKLGLRTALSSKQREGKLVVIDAAHVDEAKTKALRARFVALGWDSVLIIDGPAVEEGFMRAARNLPRVDVLPQQGANVYDILRRDTLVLTRDAVQHLEARLK*
>14_1009_09_20cm_Bacteria_7713_68_14
MSEEPEKKPRAARARKKTAEAAPAEISAAETPAIAEAIAPEEPTTKRKARPGDAQTPAPIQGDARAGDAQTPSPARGEGGEGAPQKPVTLKKATSKRREKSADPLTVAAFSGEGKEAGEVHLSERIFGQEPNQAVMHQALVRQLANARQGSASTKTRGLVSGGGRKPFRQKGLGRSRHGSEREPSMVGGGVVFGPHPRSFAQEMPRKMRRNALRSALSVKARDGLVSVVDGFGLEEPKTRAMVELLQGIGVEGTALLVLAASNDVVARSAANLPWAKTILASNLNLHDLFTYEHLVIQKDALEQLEATFA*
>14_1009_09_20cm_Bacteria_7728_55_9
KPRDYSKKTSKSVRRLAFQKALSERIIAGDVLTIGELAVKEIKTKGFVQLLKKQTNAKRVLIVSDGFDESTYKSARNVKPVTLARASDVNTEQLLSFEKILVTDGGLAKLAERTNGGK*
>14_1009_09_20cm_Bacteria_7734_68_7
MQAPFFDALGERNGEVDLPSAIFEETPNMPVMHQAYLRQMANARQGTASTKTRATVRGGGAKPYRQKGTGRARHGSTREPSMKGGATVFGPKPRDYAQRMPKQMRRLALRSALSQKAIEERIRVIESFVFDEPKTKQAQELMDAIGVDSTTLIVLPAPNYTVSRSFENLGHAKIVLARNLNLRDIFSHTYVLLAKDSIELLEENFSPRGKRGAEAEEAEETEQ*
>14_1009_09_20cm_Bacteria_7746_65_6
MAEDQHPQNPSPAGGGPGQPAHASRAERATRAFEASGGGSVAVFDREGKETGQLQLPEAVFGTPVNAAVLHQAVRRQQANERQGTNETKTRGEVSGGGKKPWKQKGTGRARQGSTRAPQWRHGGVVFGPHPRSYEQKMPRTSFGSTI*
>14_1009_09_20cm_Bacteria_7748_66_6
MRAAVEVIQRPLISEKSYAAMATGKYLFRVHPRATKTEIALAIAEAFKVEVVSVNTMHVRGKERRRGKTHGFQSNWKKAVVTLAEGQKIESMFQGV*
>14_1009_09_20cm_Bacteria_7766_55_12
MSAKVLTKAAAKEAKIALVDGGRGTQAVHDVVVAMRAARRSGTANTKTKADVNLSGAKPWRQKGTGRARAGYKSSVIWRGGGVVFGPKPRDYSKKVSKSVRRLAFQKALSERINAGDVLTIGEFAVKEAKTKSFVQLVKKQTDARRILIVSDQFDENTYKSARNVKPVKLATASDVNTEQLLTFEKILVTDGALAKLAERTSASGKAGQE*
>14_1009_09_20cm_Deltaproteobacteria_7798_68_8
MATLDVINLEKQKVGTIDLPDEIVNAPVDERLFYEVVKAQLASRRAGTQSVKNRTLVSGGGKKPYKQKGTGRARQGSIRASQWVGGGKAMGPKPRDHEYHVPKKVRKAALRAAISKRNQDKALVVVDSWAPAKPSTKEAVNAFAKLGIESALVLGLKDNQNLFKSVRNARKYQFLPVEGANVYDILRHQTLLLTKDAAAALSGVLA*
>14_1009_09_20cm_Gemmatimonadetes_7716_69_10
MIEAPHYSATGAKKKSVSLPAALFDGTVNEHALHRAVVTFLANQRQGTHDTKTRRWVTGGNQKPWRQKGTGRARQGSIRAPHWRHGGIVFGPHPRDYRLGIPKKVRQLAKKSALNARAREGAVLVVDPLAYEKPKTKSLVELLGKLGVAERKVLVLTSGAAHAYNVYLAGRNVPNVHVMRFGDATAYEILWSDAVVVELPALGEAEGKGEGTAAAPPADATEASDA*
>14_1009_09_20cm_Ktedonobacter_racemifer_7781_53_7
MPSTTVYNMAGEAVEQLELSEQVFGVTPNMAVLHQVVTAQLVNRRQGNASTKTRAEVSGGNRKPYKQKGTGRARQGSTRAPQFRHGGIVFGPKPHPYHHDVPRKMRRLAIRSALSDKVANEKLIVLNDLTLEAPRTKDMVAILDKLPVDGKRVLMMLPQRDENVLLSLRNIPSAKVQHVSSINVVELLKHDCLIMPLKTVRWLEMVFGDGMSAEEASAKIASDNTGEDELVTASTDSEEAEEA*
>14_1009_09_20cm_Nitrospirae_7718_62_7
MPTIDIVDLNRRKVGAAELRPEVFGVEVKTSVLHEVVVMQEANLRQGTASTKTRSMVSGAGRKPYKQKHTGRARAGSIRSPVWRHGGTVFGPHPRDYGYAIPQGKARGAVRAALSATVRDGVLLVLEDLPESDGKTQSLAAMLKVLGLKKRTLIVAGGEQDLLRRAASNLPLVTVVQPEGVNVRDLLLHDTVLIARRDLARLEEAWA*
>14_1009_09_30cm_Bacteria_7941_70_10
MPQVRVIDANGQSKEMLELNPDVFGVELRVPLLHQAVTRELAGRRAGTADTRGRSEVSGGGKKPWRQKGTGRARQGSIRAPQWKGGGKPFGPTPRSYAQSMPRQARREALRAALAAKIAADELTVIERLDLREPKTKALVTHLAALGLPPAPTLVIVGEREEGLARAARNVPWLTVQTPSHTSVYQLLRHHQVVFERAALLALQDALAQ*
>14_1009_09_30cm_Bacteria_7944_62_6
MGRELHSLDIVIRPMITEKATRLGGENKYMFEVLREANKTQIKDAVEKGFDVKVTDVNVMVMKGKPRRARGNRIKHQPDWKKAVVSLAPGDKIELFEGV*
>14_1009_09_30cm_Bacteria_7970_55_10
MSAKVLTKAGAREAKIELIEDGRGTQAVHETVVAMRAARRSGSANTKTKAEVNLSGAKPWRQKGTGRARAGYKSSPIWRGGGVVFGPKPRDYSKKISKSVRRLAFQKALSERINAGDVLTIDKFVVPELKTKSFLALLKKQTDARKVLLISDAFDPTTFKSARNVKPVRLATAADVNTEQLLAFEKILVTHKALERLAERTNPPSSRTRGTAAP*
>14_1009_09_30cm_Bacteria_7972_66_13
MAKAPGSTVPKDSSSTAAVYDREGKETGQVELPAAIFNAPVNAAVLHQAVRRQQANDRQGTHDTKTRGEVSGGGRKPWKQKGTGRARQGSTRAPQWRHGGTVFGPHPRSYEQKMPRKQRRLALRAALSARSQEGAVRVVEEIVLDEPKTRVVADLFAQMGAGTRVLFVIPEHDLMLEKSTRNLAGVRTILGTNLNPGDVLIADTIVFTRSALTAVEEWLT*
>14_1009_09_30cm_Bacteria_7973_55_6
MPTAKVLDLTSKEVGEIELPEIVFDVPLNEPLIHEAVRSFLANRRAGTSATKTRGDVSGAGRKLWKQKGTGRARIASLRSPLWKGGGNAHGPQPRDWSYNLPKKMRKRAMCSAISERLREGNLIVVSEWALEYPKTREFINTMGTLKLSGKTLIVDSLKNTKLMLASRNVQTAKVVNSYGLNIYDLVNHQKVVLTPTTVEELIGILKPRAKDDEETYQSRQDGEETGGPARRVPGNRGAAV*
>14_1009_09_30cm_Bacteria_7984_68_14
MIEAPHYSAAGAKKKSLHLPAALFDGTVNEHVLHRAVVTYLANQRQGTSDTKTRSEVSGGNQKPWRQKGTGRARQGSTRSPHWRHGGIVFGPHPRDYRLGIPKKVRQLAKKSALNARAREAALLVVDSLEYEKPKTKILAELLGKLGVAEKKVLVLTAGAASAHNVYLSGRNIPDVHVMRFADATAYEILWADAVVVELPALGEASEKAEVEGKGEGEAADA*
>14_1009_09_30cm_Bacteria_7986_56_6
MASVDIKNLNNEVVGQLELADAVFAGPVNVGLMHQAVKQYLASRRAGTHNTKTRAEVQGSGKKPWRQKGTGRARVGEIRNPLWRKGGTVFGPRPRDYEYHLPKKMFRAALKSALALKLNENQLNVVDAFNLENHKTKPFAQTLAKLGFDRKVLLIDHQENLNLLLAARNLSDVQLLVTIC*
>14_1009_09_30cm_Bacteria_7987_68_6
MSTVGVYDIEGKRVGEVALPPSLDRKPHTAVLHEALLWQLAGRRRGTHSTLTRGLVNRTTKKLYRQKGTGRARHGSRGAPLFRGGGITFGPHPRSYAYRLSKQVRRLALRSALAAKAADGRFAVLNGLDLKQPKTRVLAGLIRELGRGEGGGARTGRGTVLLIIAAPEPVVARSAANLPHLRVLPVTALNVHDILACDRVLVTQDALARIAEAFAP*
>14_1009_09_30cm_Bacteria_7988_56_8
MSAKVLTKAAAKEANIDMIEGGRGTQAVNDVVVAMRAARRSGTANTKTKADVDLSGAKPWRQKGTGRARAGYKSSPIWRGGGVVFGPKPRDYSKKVSKSVRRLAFQKALSERISAGDVLTIDQFVVPELKTKSFVALLKRQTEAGKVLLISDAFDETTLKSARNVKPVQLATASDVNTEQLLAFEKILVTHKALERLAERIRPPSPKAMAR*
>14_1009_09_30cm_Bacteria_8002_60_6
MPKVDVKDWNNKKVGSVDLPEEIYAYPYKEHLIHEAVRNYLASLRQGTHKVKNRSEVSGSGKKPFRQKGTGRARQGGNRPPIHRHGGTVFGPVPRDYSYKMNSQEKKNALKSALSQRVKEGKLVLITDLSVEEAKTKTLADKVTKIGVDGKALLVDSFENTNLALAARNNPRLHLVDPLHVNVYDVVNSRYVVVSQSALQQLTEALES*
>14_1009_09_30cm_Bacteria_8005_66_8
MAETKTTKTTTKPRATTATKKKAAEADHLHAPFFDASGERNGEFELPKHIFAETPNMAVMHQAYLRQLANARQGNASTKTRATVTGGGAKPYRQKGTGRARHGSIREPSMKGGAVVFGPRPRSFNQKMPKQMRRLALRSALTIKAQDNQVRVIEAFGFEEPKTSQAKTLMDAIGFDDTTLVVLPAPNLVVSRSFENLAGAKIILARNMNIKDLFTFKYLLIAKDSVELLEENFSKKERVAK*
>14_1009_09_30cm_Bacteria_8006_72_12
MAEGTVTLAVVSQSRAPVGQVEVPAAVVAGPVREHLLHAAVHSQLAARRAGTAATKTKGLVSGGGKKPWRQKGTGRARAGSIRSPLWAGGGTIFGPQPRDYAYHLPKTARRAALRAALASRHTAGTLLVVDDLRLPEPKTKRMIECLRGLGLEGASVLIVLARADAAIQRAARNLPHVKVLVAQGLNVYDVLGHAHLVLTRAALEAVAGRLGGRA*
>14_1009_09_30cm_Deltaproteobacteria_7955_55_8
MEVHVIQPILKEAIFGVRTRSHLLHQAVVMQLANRRAGTAATKSKGFVRGGGKKPWRQKGTGRARAGSIRSPIWVGGGTTFGPQPRDYSYRMPRKARREALLSALSLKNRDGKLIIVDKFELEEAKTKIMCKALAELNVSSALIAIAQADEKIERSARNLPKVKVLRVEGLNVYDLMRHEHLILTEGALKLLEERLAA*
>14_1009_09_30cm_Gemmatimonadetes_7962_61_6
MAETTNSTLKAAAYTAGGTERERVDLPADVFDGTINMPVMHQAVKAYLSNQRLGLAYTKTRGLVTGGNQKPWKQKGTGRARQGSRRAPQWVGGGTVFGPTGHNYVQTVPRQVRALARKSALNARAREDALIVIDNFNYEKPNTKQLVSLLDALGASGKKVLILTDGAKQNVFLSGRNLQRTHVMPYADVSTYHVLWSDVVLVESNALGYELGSVAEKPHAAKAKPEGKSHRAAKAEAKAEAKAARKSAAKKTAHKAEAKRARPKAKTARKPAAKKSAGKKKGK*
>14_1009_09_30cm_Ktedonobacter_racemifer_8023_53_6
MPSTTVYNMAGEAVEQLELSEQVFGVTPNMAVLHQVVTAQLVNRRQGNASTKTRAEVSGGNRKPYKQKGTGRARQGSTRAPQFRHGGIVFGPKPHPYHHDVPRKMRRLAIRSALSDKVANEKLIVLNDLTLEAPRTKDMVLLSLRNIPSAKVQHVSSINVVELLKHDCLIMPLKTVRWLEMVFGDGMSAEEASAKIASDNTGEDELVTASTDSEEAEEA*
>14_1009_09_30cm_unknown_8071_51_10
MSSKSVRIIGVDGKEAGDVELPEVFRSPVRLDVISRAVIAQQSRRFQPQGRNHMAGKRTTAESFGVGRALSRVPRISEPPLSGQGAFAPGTVGGRLAFPPTPLKKLIKQINRKERRLALSSAIAFTASKEAVKERGHRFDEELDFPLIVSDDIEKYSKASEAKALMTTLGVWDDIEKVQDTVKIRNHKKKHRIGPLVVVSDSRTAGKAFGNLPGVNVVTVKDLSVEDLAPGTRPGRLTIWTESAVKELGSREW*
>14_1009_09_40cm_Actinobacteria_8186_69_16
MPDAPVLGAGKTVKLDEAAFAERFYGPLVHQSVRAEQAARRRGTAATKTRGKVSGGGAKPWRQKGTGRARAGSNRSPIWTGGGIAFGPQPRSYAFKVNRKERRAALRSALSLHAERESIGIIDTASFKEPKTSDASALLENWGQPRPTLVALVSEERAAALSFRNLADVAVKNAEDVGVADLVGAASLLLSNEALASLTARVCAGSS*
>14_1009_09_40cm_Bacteria_8173_65_11
MALQAPYFDALGERNGEVDLPTAIFEEKPNMPVMHQAYLRQLANARQGTASTKTRGEVSGGGAKPYRQKGTGRARHGSIREPSMKGGGNVFGPRPRDFSHRMPRQMRRLALRSALSQKAIDGQVRVIENFVFDEPKTSQAAELMEAIGFDSTALVVLPAPNYTVSRSFENLAGAKIVLARNLNIRDLFTHTYLLLAKEAIELLEENFSPRQKETA*
>14_1009_09_40cm_Bacteria_8192_66_9
MAETKKSSATVYDRDGKESGQVELPEAVFNAPVNAAVLYQAVRRQQANDRQGTHATKTRGEVSGGGKKPWKQKGTGHARQGSTRAPQWRHGGTVFGPHPHSYEQKMPRKQRRLALRSALSVKSQDDAVRVVEEIALEAPKTRVIADLFDQLGAGARTLFVIPEHDLMLEKSTRNLAGVKTILAQNLNPTDVLTADTIIFTRSALTQVEEWLA*
>14_1009_09_40cm_Bacteria_8194_68_8
MPTVPVLDGKGKKQESLDLRADVFPETVRMPLVHQAVVKELAARRAGTHDTKGRSEVSGGGRKPWKQKGTGRARQGSIRATQWKGGGKPFGPTPRKYDKRMPTEMRRAALREALAAKIASGEVAVVDGLGVTDGKTKTLMGRLKGLGLPVAPTLLVVSERTDALGRAARNVPWLAVETPAHASVYQVIRHERVVFEKAALLSLQEALA*
>14_1009_09_40cm_Bacteria_8204_55_10
MSAKVLTKAAAKEAKIDLIEDGRGTQAVHDVVVAMRAARRSGSANTKTKAEVDLSGAKPWRQKGTGRARAGYKSSPIWRGGGVVFGPKPRDYSKKTSKSVRRLAFQKALSERIKAGDVLAIDKFVVPELKTKSFVALLKEQTDARKVLLISDAFDQTTLKSGGNVKRVTLATASDVNTQQLLAFEKILVTQKGLEKLAERTRPPRSQGATE*
>14_1009_09_40cm_Bacteria_8215_66_7
MRAPVQVVQRPLISEKSYAAMATGKYLFRVHPKATKTEIALAVADAFKVEVVAVNTMHVRGKERRRGKTHGFQSNWKKAVVTLAEGQKIESMFQGV*
>14_1009_09_40cm_Bacteria_8247_68_6
MAAPKAPLLDAAGKKAKEVTLEESVFGADLKPHLVHETVRAELNEQRAATRGAKTRALVSGGRSKPWRQKGTGRARAGTSRAPHWTGGGVAFPTGDRNFELKVNRKARRSALRGALSSHASNGTFGVLDGSGFDAPSTKRAADLLASWAKEGPVVVVATDEEQSVIKSFRNLDAVVVTAPSELNVAAVVWARSVLVTQNALEAVQVSLHPNEVLLAPVVTEKAYGGVEQRKYSFHVHPDAHKTQVRQAVEQLFDVKVERVNILMVQPKPKRRGAHRGKRPGWKKAIVQLREGDTIEIFTGAHL*
>14_1009_09_40cm_Gemmatimonadetes_8270_69_8
MTGAKAFRQKGTGRARAGALSVPQRKGGGVAFGPKPRGYAVKVNRKARRRALRAALTLHAERGSLAVIEASAFDSPSTRKASEALDGFGQGRALVVFAREGEEAAVKSFRNLRQVEVLPADAVGVADIVGAARLVLSDAALEGLTRVAKSPAPEEVAA*
>14_1009_09_40cm_Proteobacteria_8198_68_5
MSGGGRKPYAQKGTGQARAGSNRSPLWIGGGKTFAAKPRDFTQKVNRKMYRGAIRSMLSELARTERLLVTDGIKLEAPKTKLLAQQLKAWELPSVLIVVEASDEKLALAARNLPHVEVIEVPALNPLSLAAYDKVLMTVGAVKLIEERLQ*
>14_1009_12_20cm_Acidobacteria_8358_56_5
MANIDIHDLSGAKVGVFELADEIFGAVNEDLLWEAITHYRAAQRAGTHATKNKKLVSGSGKKLWKQKGTGRARVGSIRSPLWRHGGTVHGPQPRSYDYAFPRKKLLGALRSALAAKFADGKLIIVKAFDVKEPKTSQFREALDALKVDGTAVLVEEPKHENRNLELSSRNIEGIELVRGNEVHPYHLLRYDRAIFSRPAIEKLQVSLKDSISKRQRRAAEGEGEKKTAKAPRRRARREKAAEVA*
>14_1009_12_20cm_Acidobacteria_8364_56_6
MATIDIHNLSGEKVGTMDLADEIFGAVNEDLLWEAVKHYRASQRAGTHKTKARWEVSGSGKKLWKQKGTGRARIGSIRSPLWRHGATVHGPQPRSYDYTFPRKKLMGALRSALAAKLADGKLLVVNSFDVKEPKTKEFRKSLDLLKVDKTVLIVEEAKHESHNMALSARNIAGLELALSNEVHPYHLLKYDRAIFSQPAIEKLQISLKSSVSKRQHKPEADEVAKKPVRERRKRARHQKAAEVA*
>14_1009_12_20cm_Actinobacteria_8341_71_11
MAAPKAPLLDGGGKAAKQVTLEAEIFGAEVKPHLVHETVRAELNARRAGTRGAKTRGLVSGGRAKPWRQKGTGRARAGTIRAPQFTGGGLAFPPGPRSFDVKVNRKARRAALRGALTAHAAAGTFGVLADDAVAEPSTQSAASLLAAWGKELPAVVVAVPEQEVVAKSFRNLDRVAVTSPGELEVAAVVWARSLLVTEAALPLVQGRAS*
>14_1009_12_20cm_Actinobacteria_8412_69_6
MPDAPLLGASSAGSSSKKVKLDDAAFGARFKGSLVHQSVRAEQAARRRGTASTKTRGLVSGGGAKPWRQKGTGRARAGSNRSPIWTGGGTVFGPHPRSYTFXXXXXXXXAPCRA*
>14_1009_12_20cm_Bacteria_8343_66_8
QQANDRQGTHDTKTRGEVSGGGKKPWKQKGTGHARQGSTRAPQWRHGGTVFGPHPHSYEQKMPRKQRRLALRSALSVKSQEDAVRVVEEIALEAPKTSAMAGLFDQLSAGARTLFVIPEHDLMLEKSTRNLAGVKTILAQNLNCTDVLTADTVVFTRSALTQVEAWLS*
>14_1009_12_20cm_Bacteria_8345_65_5
MSTTMTEQPSVKVFDVEGKETGEVQLPPEIFSAPVNEAVLHQALLRQQANERQGTHQTKTRGDVSGGGKKPWKQKGTGRARQGSTRAPQWRHGGTVFGPHPRSYEQKMPRKQRRLALRAALSAKVRDGALRIVDEITLEAPKTKTLDSFFTALQAGVRILFVLPEHDLLLEKSTRNLASVKTILVSNLNVGDVLAADSVVLTRKALTQVEDWLS*
>14_1009_12_20cm_Bacteria_8347_66_8
MTTEPRASAAVYDREGKETGQVELPAAIFNAPVSAALLHQAVRRQQANDRQGTHDTKTRGEVSGGGKKPWKQKGTGRARQGSTRAPQWRHGGTVFGPHPRSYEQKMPRKQRRLALRAALSARSQEGVVRVVEEIVLEEPKTRLIADLFAQMGAGTRVLFIIPEHDLMLEKSTRNLAGVRTILGNNLNPDDVLIADTIVFTRAALTAVEEWLA*
>14_1009_12_20cm_Bacteria_8370_66_8
MADETDIPETTETTQPTEPTEPEAKPKAQRKRAAAKATQPHDPLHVPFFDAAGEQQGEVVLPKTIFAERPNVAVMHQAYVRQLANARQGTASVKTRATVSGGGAKPYRQKGTGRARHGSIREPSMKGGASVFGPRPRDFSQRMPKQMRRLALRSALSQKAIDGQVRVIESFGFEEPKTGAAASLLETIGFDHTTLVVLPAPNLVVSRSFENLSNSKIVLARNMNVRDLFTYTYLLLAKDSIDLLVENFERRPRVGGKHEHDDEHEHEEEVAE*
>14_1009_12_20cm_Bacteria_8371_69_6
MADEETKAPKPRAPRAPRAKKVEAEPELKAVVAEVEEPKEVKKPAARKSVLATKKPVRKTTAKKGESPLDVLVYDSKGEQSGELKLPAAIFGQAPNVGVMHQALQRQLNNARQGNASTKTRGDVSGGGRKPFRQKGLGRSRHGSEREPSMVGGGSVFGPHPRSFRQEMPRKMRRLALRSALAVKANEGKVSVIEGFAELEAPKTRAIVELLEAVGVEGTALVVLAASNEVISRSAANLTWAKTILAHNLNLYDLFTHDHVVIAKDALELIEETFA*
>14_1009_12_20cm_Bacteria_8381_55_13
MSAKVLTKAAAKEAKIELVDGGRGSQAVHDVVVAMRAARRSGSANSKTKADVNLSGAKPWRQKGTGRARAGYKSSVIWRGGGVVFGPKPRDYSKKVSKSVRRLAFQKALSERIDAGDVLTIGEFAVKEAKTKAFVQLVKKQTDARRILIVSDQFDENTYKSARNVKPVKLATASDVNTEQLLAFEKILVTDGALATLAERTSASGKSAPGQE*
>14_1009_12_20cm_Betaproteobacteria_8351_62_5
MFRAGIASILSQLVREDRLSVVDQIALDAPKTKLLSQKIKALGLSGTILVVVDALHDNVHLSSRNLQGVLVLEAREVDPVSLVRFDHVLLTRASVTQFEEILA*
>14_1009_12_20cm_Ktedonobacter_racemifer_10581_54_6
MPSTTVYNMAGEAVEQLELSEQVFGVIPNVPVLHQVVTAQLVNRRQGNASTKTRSEVSGGGKKPYKQKGTGRARQGSTRAPQFRHGGAVFGPKPHPYHHDVPKKMRRLAIKSALSDKVANEQLIVINELALETPRTKDMLAILDSLPIDGRKVLMMLPQRDENIVLSTRNIPTAKVQHVSSINVVELLKHDWIIMPKQTVRWIELVFGEGLSAEEASQQIADQLEAEEQAESEDAESEVDEDEELESEDAGSEVNEDEEPEDVEDAQDEDEDQESETIAETDGEEE*
>14_1009_12_20cm_Ktedonobacter_racemifer_8422_52_9
MPSTTVYNMAGEAVEELELSEQVFGVTPNMAVLHQVVTAQLVNRRQGNASTKTRAEVSGGNRKPYKQKGTGRARQGSTRAPQFRHGGVVFGPKPHPYHHDVPRKMRRLAIRSALSDKVANEKLIVLNDLALEAPRTKDMVAILDKLPVDGKRVLMMLPQRNENVLLSLRNIPSAKVQHVSSINVVELLKHDCLIMPLKTVRWLEMVFGDGMSAEEASAKIASDNTGEDELVTASTDSEEAEEA*
>14_1009_12_20cm_Proteobacteria_8340_68_17
MKLKLVNGSGALQVSEAAFGHKFNEPLVHQVLTAYRAAGRAGTKAQKTRAEVSGGGRKPYAQKGTGQARAGSNRSPLWIGGGRTFAAKPRDFTQKVNRKMYRGAIRSMLSELARTERLLVTDGIKLEAPKTKLLAQQLKAWELASVLIVVEASDEKLALAARNLPHVEVIEVPALNPLSLAAYDKVLMTVGAVKLIEERLQ*
>14_1009_12_30cm_Acidobacteria_8525_55_6
KVDSTAVLVEVPNHGNRNLELSSRNLHGVELVNGNEVHPYHLLRYDRAIFSQPAIEKLQLSLKGSLPKHKKKAAEEKAEKKATRAPRRRVKHEKAAEVA*
>14_1009_12_30cm_Archaea_8560_57_7
MNASVVELDGKSSRKVELPPAFETPRRPDLIRRAYWLVNSHHIQPKGRDPMAGMKTSAETNNPPTGRGIARVPRVKGDRYPRSGQAAGIASVVKGRLPHPPKAEKVVYLKINKKERRLALASAVAYTAHEDAVVSRGHRIKRLELPIVVSDDFESVSKTSELVSLLEKVGLKEELQRLYDGVKRNSGQSRLRGRSYRERVGPLVIVTNDRGVGRTAQSIPGVEVTRVDSLNVLQLAPGGVPGRLTMWTESSLTALPPLQNNNEREEES*
>14_1009_12_30cm_Bacteria_8503_67_7
MTEARVVDAAGTVTGTVTLPAGVFDAAVNGPVMHQALVRQLANARQGTHDTKTRAEVSGGGRKPYRQKGTGRARQGSIRSPQWEGGGVVFGPHPRSHARDMPRKQRRLALRGALTTKAREGQIVVLGEIALEAPRTRAVVELMQGAQAGRRVLLVLGSHNEILEKSARNIPEVRLTLAGNLSVRDLLAAETVFMTRDAIEHVEHAWS*
>14_1009_12_30cm_Bacteria_8507_66_11
MQAPFFDALGERNGEVDLPDAIFNEKPNMPVMHQAYLRQLANARQGTASTKTRGDVSGGGAKPYRQKGTGRARHGSIREPSMKGGGSVFGPRPRDYSHRMPRQMRRLALRSALSQKAIDGQVRVIESFVFDEPKTSQAADLMEAIGFDSTALVVLPAPNYTVSRSFENLAGAKIVLARNLNIRDLFTHTYLLLSKDTIELLEENFSSRQREAEKAEE*
>14_1009_12_30cm_Bacteria_8515_67_14
MADKEKDRKKATPVAKKAAPAKAVSTAKAAPTKAAPPKAAAKPAVRPAAAKAKAPAKRAVARPVTRVVRPEPQREERREREEERPEAPRPRREARPLPTAPAGHAPVIKADGSSDGSVELPAAIVSPTKRRGVLFQALLASLANARQGTSATKNRSRVAGGGAKPWRQKGTGRARQGSTRSPQWRHGGVVFGPNGRRYKQRMPAKMRHAAFAQALAAHAASGHMLVVDELRFDGEQLRAREVVDWLARVGDTGRAVLVTAETDERVGRATANLKEFDLRTPGTLRLADVLRAETVLVLRPALDALAARATVGSAE*
>14_1009_12_30cm_Bacteria_8516_55_13
MSAKVLTKAAAKEAKIDIIEDGRGSQAVHDVVVAMRAARRSGSANTKTKAEVDMSGAKPWRQKGTGRARAGYVSSPIWRGGGVVFGPKPRDYSKKVSKSVRRLALQKALSERIKAGDVLTIDKFAVSEIKTKAFVDLVRKQTDADKVLIISDSFDDKTHKSARNVKPVKLATAADVNTEQLLAFQKILVTSKALEKLAERIHPPTQEATAR*
>14_1009_12_30cm_Bacteria_8526_66_10
MPATNTTTRRKKAEEAAEPKPLQVPFFDALGERNGEVDLPEAIFAEKPNVPVMHQAYLRQLANARQGTASTKTRGDVSGGGAKPYRQKGTGRARHGSIREPSMKGGGNVFGPRPRDFSQRMPRQMRRLALRSALSQKANDGQIRVIETFVFDEPKTSQAAQLMEAIGFDSTALVVLPAPNYTVSRSFENLAGAKIVLARNLNVRDLFSHTYLLLAKESIEQLEENFSPREKGEAR*
>14_1009_12_30cm_Euryarchaeota_8492_64_9
MSVPEPKKKKAASGAPAEPRARGRIRRKKAAEAEEAPKATKAAKAKETKAEARNLEGGRVHVYSLDGDVVKSVDLPTVFRGDIRSDLIRRAVTASQANRRQPYGPGRRSGAKHSVRWSGKGQGVSRVPRIRGSMTGAQAPGTVGGRRAHPPRVEKVWAKKINANERRLARNAALAAVKEVAMVAARGHEFKEELSLPVVIEDGIETLEPDGGATREGVKILDRLGVYTDVERAKEGRHVRAGRGKMRSRRYRQPRSLLVVVKDPAKVRRLFGNLPGIEVVSPAGLNAEVLAPGGDPGRLTMFSEGALEVLRSWSP*
>14_1009_12_30cm_Euryarchaeota_8531_64_9
MSVPDPEDKKTAGSAEAEPAPKRRRRAPKPAKATKPQKAAPEKEKKRETPRVKAGQVHVYSLNGDVTKTIDLPTVFRSDIRLDLIRRAVTAFQANRRQAYGPGIGAGMRHSVRWSGKGHGVSRVPRLRGTMTGAQAPGTVGGRRAHPPRPDRVWAKKVNEHERRLARNAALAALKDPRMVASRGHRFPEDITLPVVIEDGIVERAKDGRHIRAGRGKMRGRRYRQPRSVLVVVKEARTVRRLLGNLPGVEVISPAALNAEVLAPGGDPGRLTVFSEGALEVLRSWPP*
>14_1009_12_30cm_Gemmatimonadetes_8487_69_13
MIEAPHYSATGAKKKPVSLPAVLFDGTVNEHALHRAVVTFLANQRQGTHDTKTRRWVTGGNQKPWRQKGTGRARQGSIRAPHWRHGGIVFGPHPRDYRLGIPKKVRQLAKKSALNARAREGAVLVVDPLAYEKPKTKSLVGLLGKLGVAERKVLVLTCGDAHGYNVYLAGRNVPNVHVMRFGDATAYEILWSDAVVVELPALGEAEGKGEQEEGTAGGPPADVEASDA*
>14_1009_12_30cm_Gemmatimonadetes_8494_70_15
MIEAPHFSAAGAKKKTVALPATLFDGTVNQNALHRAVVTYLANQRQGTHNTKTRSEVSGGNQKPWRQKGTGRARQGSIRSPQWRHGGVVFGPHPRDYRLAIPKKVRQLARKSAFNARAGEGALLVVDELAYASPKTKPLAELLEKLGAAGRKVLVLTAGGAHAHNVYLSGRNLPRVRVERFADATAYDVLWADVVVVEQPALEGPGASAAATPEEEASDA*
>14_1009_12_30cm_Gemmatimonadetes_8497_69_11
MIEAPHYSATGTKKKAVPLPAVLFDGTVNEHALHRAVVTFLANQRHGTHDTKTRRWVTGGNQKPWRQKGTGRARQGSTRSPQWRHGGIVFGPHPRDYRLGIPKKVRQLAKKSALNARAREGAVLVVDPLEYQKPKTKPLVELLGKLGVADKKVLVLTAGAAHAHNVYLSGRNVPNLQVMRFVDATAYEVLWSDAVVVELPALGEGARDAEPAEAPDA*
>14_1009_12_30cm_Proteobacteria_8501_67_8
MQLKLVNGSGALQVSEAAFGTKFNEALVHQVITAYQAAGRAGTKAQKSRAEVRGGGRKPYAQKGTGQARAGSNRSPIWVGGGKTFAAKPRDFTQKVNRKMYRGAIRSMLSELARTERLLVTDGIQLAAPKTRLLAQQLKAWELPSVLIVVEASDEKLVLAARNLPHVEVIEVPALNPLSLAAYDKVLMTVGAVKLIEERLQ*
>14_1009_12_30cm_unknown_8517_52_13
MTQRNVKIFGADGKAVSELSLPPVFTAVLRRDIIAKAVVAQQSHRFQPQGRNPMAGKRTTAESFGVGRGISRVPRIGGHGPLSGTAAFAPGTMGGRMAFPPVTFKRTAKSMNRKERRVALDSAIAATGSQDLVRGRGHRFDEDIELPLVVTDEVEKFAKSSAAKNFLAAIGVWGDIDRVKKSKRIRGKNRTHSVGPLLVVGEYQGAQRAFENFEGVDIVRVKDLSVEALAPGTHPGRLAIWTESAIKTLSDRSWLR*
>14_1009_12_40cm_Acidobacteria_8689_60_7
MPVVDVVNLSGKKVGQVELADGVFAAKVNPHLLHEASRWYLASQRAGTHATKVRSEVQGSGKKLWRQKGTGRARMGSIRSPIWRKGGTVHGPHPRDYSYRLPHKVLLGALRSALSAKFAEQKLTVVDAWSLETHKTKALRATLDKLNGDRTILLVDNGTNRNLELASRNLEGVKLVAPNVLQPYDLLRHDRLIFSKDAVARVSHSLDPDKVPAEAPHVETIAPAPAPKKKQAAPKAAAKKAKTAARATKKAAKPGKSKGKD*
>14_1009_12_40cm_Acidobacteria_8738_65_6
MQLDVLNAQNQQVGTIEVRDDVFAGRVNTDLMWESVVHANAADRRGTHQTKNRANVSGSGKKPWRQKGTGRARVGEIRNPLWRKGGTVFGPQPRSYDYALPKKVERGALRAALADKLQQGDLIVVDALAVDTVKTKAAAELLQRLNVSGKVVLVDVAVDEKLSKSVRNIPGVSLVASGRVSARDVIGAQRLVVTRTALEKLQEALG*
>14_1009_12_40cm_Armatimonadetes_8702_65_16
MPTAQAFDAEGKGTGSVELPADVFGITPHAAVMHEALLAHLANRRLGTRATKTRGEVAGSTRKIWRQKGTGRARHGSRKAPLFIGGGITFGPKPRDYRQGTPQKVRHLAVRSALSAKAAAGQIVVVAPPVLEAPRTKVIVALLRRLPVAGRTLLVTAAPDAILARSASNLPHVTVRPATSLRIHEILTADCVVLTPPAVAVVAEVFGP*
>14_1009_12_40cm_Bacteria_8675_66_16
MAEKKEQQPKETNSLQAPYFDALGERNGEVELPEAIFAETPNVPVMHQAYLRQLANARQGTASTKTRGNVSGGGAKPYRQKGTGRARHGSTREPSMKGGGTVFGPKPRDYSHRMPKQMRRLALRSALSQKAIDGQVRVIESFVFDEPKTSQAAELMEAIGFDRPALVVLPAPNYTVSRSFENLAGAKIVLARNLNIRDLFTHTYLLLAKDTLELLEENFSSRQREVAR*
>14_1009_12_40cm_Bacteria_8691_66_10
MQAPFFDALGERNGEVDLPDAIFNEKPNMPVMHQAYLRQLANARQGTASTKTRGDVSGGGAKPYRQKGTGRARHGSIREPSMKGGGSVFGPRPRDYSHRMPRQMRRLALRSALSQKAIDGQVRVIESFVFDEPKTSQAADLMEAIGFDSTALVVLPAPNYTVSRSFENLAGAKIVLARNLNIRDLFTHTYLLLSKDTIELLEENFSSRQREAEKAEE*
>14_1009_12_40cm_Bacteria_8692_64_7
MPTAQVFDAEGKGTGTVELPAAVFGIKPHAAVVHEVLVAQLANRRAGTGATKTRGEVSGSTRKIWRQKGTGRARHGSRKAPIFVGGGITFGPRPRDYSQRTPQKVRHLAVRSALSAKAAAGQIVVIEPLALEAPRTKVIAGLLRQLPAGGKTLIITPVPDAIMVRSASNLPDVTVRPATSLSVHDILRAERVVLTRPAVAALVEVFGQ*
>14_1009_12_40cm_Bacteria_8693_55_9
MSAKVLTKTAAKEAKIDIIEDGRGTQAVHNVIVAMRAARRSGSANTKTKAEVDLSGAKPWRQKGTGRARAGYKSSPIWRGGGVAFGPKPRDYSKKISKSVRRLAFRKALSERINAGDVLTIDKFVVPELKTKSFVTLLKKQTDASKVLLISDAFDATTLKSGRNVKPVTLATASDVNTEQLLAFEKILVTHKALEKLAERTRSPQTVEATE*
>14_1009_12_40cm_Bacteria_8698_65_8
MAATEKASATVYDREGKESGHLDLPEGIFNAPVNAAVLHQAVKRQQANDRQGTHQTKTRGDVSGGGKKPWKQKGTGRARQGSTRAPQWRHGGVVFGPHPRSYEEKMPRKQRRMALRVALSVKSQEGAVRVVEEIALEAPKTSVVANLFDQLGAGARTLFVIPEHDLMLEKSARNLAGVKTILATNLNPTDVLIADTLIFTRSALIQIEEWLS*
>14_1009_12_40cm_Bacteria_8709_66_12
MQAPFFDALGERNGEVDLPDAIFNEKPNMPVMHQAYLRQLANARQGTASTKTRGEVSGGGAKPYRQKGTGRARHGSIREPSMKGGGNVFGPRPRDYSHRMPRQMRRLALRSALSQKAIDGQVRVIESFVFDEPKTSQAADLMEAIGFDSTALVVLPAPNYTVSRSFENLAGAKIVLARNLNLRDLFTHTYLLLSKDTIELLEENFSSRQREAEKAGE*
>14_1009_12_40cm_Bacteria_8716_66_9
MPEQETEAMETSEPVEGEVAVETAPEAPAKPKPKRKPKAAAKARAKDADPLDVPLFDSAGALQGEVRLPKVIFAEKVNTPVMHQAFVRQTNNARQGTASTKTRGTVSGGGAKPYRQKGTGRARHGSIREPSMKGGGVVFGPHPRSYAQRMPKQMRRLALRSALTQKATEGKVRVIQGFDIEEPKTSVAADLMDAIGFDDTTLVVLPAPNFVVTRSFENLAGTKIILARNLNIRDLFTHTYLLLAKDCLELLEENFSKPERPKAGAANHDHGDEKPE*
>14_1009_12_40cm_Bacteria_8719_56_8
MSAKVLTKAAAKEANIDMIEGGRGTQAVNDVVVAMRAARRSGTANTKTKADVDLSGAKPWRQKGTGRARAGYKSSPIWRGGGVVFGPKPRDYSKKVSKSVRRLAFQKALSERISAGDVLTIDQFVVPELKTKSFVALLKRQTEAGKVLLISDAFDETTLKSARNVKPVQLATASDVNTEQLLAFEKILVTHKALERLAERIRPPSPKAMAR*
>14_1009_12_40cm_Bacteria_8731_55_7
MSAKVLTRAAATEAKIDMIEDGRGTQAMHDAVVAIRAARRSGSANTKTKAEVDLSGAKPWRQKGTGRARAGYKSSPIWRGGGVVFGPKPRDYSKKVSKATRRLAFQKALSERIKAGDVLMIDKFVVPEIKTKSFMSILKKATDAQKILLISDSFDANTSKSARNVKSVRLATASDVNTEQLLAFHKILVTQKALEKLAERTNGK*
>14_1009_12_40cm_Bacteria_8734_55_6
MASVDIKNLNNEVVGQLELADAVFAGPVNVGLMHQAVKQYLASRRAGTHKTKTRAEVQGSGKKPWRQKGTGRARVGEIRNPLWRKGGIVFGPRPRDYEYHLPKKMFRAALKSALALKLKENQLNVVDAFDLENHKTKPFAQALAKLGFDRKVLLIDHQENLNLLLAARNLSEVQLLVNLQVTPYHLLNAKHVVFSKAAIQALEEVLTK*
>14_1009_12_40cm_Bacteria_8767_65_6
MVQSKVVDLRGQVLRSIDLDDRVFGIKPNTAVVHQAVVTQQANARQGTHDTRTRGEVAGGGKKPYRQKGTGYARQGSRRAPHYKGGGVVFGPHPRSYAKALPRKMRRLALRSVLSARAAEQALTIVDSFTLGAGKTRALLEVLSMLGASEGAVIVLGERSDPVLRAARNLDQVHVVTPNGLNLLDILRLPRMIVAEAAVTELTRTLTADLTPATEAE*
>14_1009_12_40cm_Euryarchaeota_8735_64_14
MADPEDKKGTAGSADAKPAPKRRIRAPKAAKPTKAAKAARATQEKETKREAPAAKPGQVHVYSLDGEVIKTVELPAVFRSDVRLDLIRRAVTAFQANRRQPYGPSPMAGMHHSVRWSGKGKGVSRVPRLRGTMTGAQAPGTVGGRRAHPPRPDKVWVKKVNEQERRLARNAAIAAVKDPRMVASRGHRFPEDITLPVVIEDGIETLTPDSGATREGLKILNHLGLLPDVERAKDGRHIRAGRGKMRGRRYRQPRSVLVVVKEAGNVRRLLGNLPGVEVVNPAALNAEVLAPGGDPGRLTVFSEGALEILRSWPT*
>14_1009_12_40cm_Euryarchaeota_8773_66_8
MKEEPKRAEKKPKPVRAAVDENHVHVYSLEGDVVKTIELPTVFRSAVRTDLIRRAVRAFQANRRQTYGPNRKAGMRHSVRWSGKGQGVSRAPRIRGTMIGAQAPGTVGGRKGHGPKPWAIWSMKINHKERMKARNSALAASHLPETVSGRGHRFESDRTLPIVVENALEEEKAADLTVAKGVQILRALGVYADVERASAGTHIRAGRGKLRGRKYRTPRSILVVTMKFEGVSRAFRNLPGVEVVSPAGLNAEVLAPGGDPGRLTMFTESALDALRGWAA*
>14_1009_12_40cm_Proteobacteria_8680_68_6
YARANVAPGRALVEFRLTAADKTDLTPGAEIKADLFKEGEIVDVTGTTIGKGFAGTMKRHNFAGGYASHGNSLSHRAPGSIGQRQTPGRVFKGRRMSGHMGVQRRTTENLRVVQVDLERNLLLIRGAVPGAPGGQVIVRPSLKAARRATRKITTPAKSGGAPKQAAKAAPAKAAPAKAAPAKDAPKKLKLVNGSGALQVSEAAFGHKFNEPLVHQVLTAYRAAGRAGTKAQKSRAEVSGGGRKPYAQKGTGQARAGSNRSPLWIGGGKTFAAKPRDFTQKVNRKMYRGAIRSMLSELARTERLLVTDGIKLEAPKTKLLAQQLKAWELPSVLIVVEASDEKLALAARNLPHVEVIEVPALNPLSLAAYDKVLMTVGAVKLIEERLQ*
>14_1009_12_40cm_Thaumarchaeota_8705_38_5
DVLHLSQDVTRLENRQKRRSGKSLLRGRKTKVGKSVLLVVQDSKNLSKASGSLTGVDVVETKNLSVLDLAPGAKPIRLTIFSKGSIEEIGKMKSPHLELMVTTR*
>14_1009_12_40cm_Thaumarchaeota_8761_35_9
MTVKVFSINGSKQEEIELPLVFSTPLRADLLHRAYVNLESHKFQTQGRYPLAGMNVVAESNSPPTGHHQARVARMHGGGGGRMGQGGGVAMVRGGRQAHPPTTEKVTYKMLNKKENKLALCSAIAATASDSLVKSHGHKIDKLESFPIVVSDEIESISKTKELAKFFDVLNLTQDIDRLKNRLKRRSGKSLLRGRKTKIGKSILIVVKNSKNLSRATGTFLGVDVKPVDSLSVLDLVPGAHPIRLTVFSKGAIEELSKIKSPHLDLMVIAR*
>14_1009_12_40cm_unknown_8796_56_10
MNASVVELDGKRSRKVELPPAFETPRRPDLIRRAYWLVNSHHIQPKGRDPMAGMKTSAETNNPPTGRGIARVPRVKGDRYPRSGQAAGIASVVKGRLPHPPKAEKVVYLKINKKERRLALASAVAYTAHEDAVVSRGHRIKRLELPIVVSDDFESVSKTSELVSLLEKVGLKEELQRLYDGVKRNSGQSRLRGRSYRERVGPLVIVTNDRGVGRTAQSIPGVEVTRVDSLNVLQLAPGGVPGRLTMWTESSLTALPPLQNNNEREEES*
>14_1009_13_20cm_Bacteria_8932_54_8
MSAKVLTKAAAKEAKIDLIEDGRGTQAVHDSIVAMRAARRSGSANTKTKAEVNLSGAKPWRQKGTGRARAGYKSSPIWRGGGVVFGPKPRDYSKKISKSVRRLAFQKALSERIKAGDVLTIDKFELPEMKTKSFLALLKKQTDARKVLLVSDAFDQTTVKSARNVKPVKLATAADVNTEQLLAFEKILVTHKALERLAERTR*
>14_1009_13_20cm_Bacteria_8946_55_8
MSAKVLTRAAAKEAKIALIENGRGTQAVHDVVVAMRAARRSGTANTKTKADVDLSGAKPWRQKGTGRARAGYKSSVIWRGGGVVFGPKPHDYSKKTSKSVRRLAFQKALSERINAGDVLTIGELAVKEIKTKAFVQLVKKQTNARRVLIVSDGFDENTYKSARNIKPVTLATASDVNTEQLLSFEKILVTDGGLAKLAERTNGGK*
>14_1009_13_20cm_Bacteria_8947_65_7
MATEKLSATVYDRDGKESGHLELPEGIFNAPLNTAVLHQAVKRQQANDRQGTAQTKTRGDVSGGGKKPWKQKGTGRARQGSTRAPQWRHGGVVFGPHPHSYEEKMPRKQRRLALRVALSVKSQEGAVRVVEEIALEAPRTSVVANLFDQLGAGARTLFVIPEHDLMLEKSTRNLAGVKTILATNLNPTDVLIADTLVFTRTALSQIEDWLS*
>14_1009_13_20cm_Bacteria_8955_54_8
MRAARRSGSANTKTKAEVNLSGAKPWRQKGTGRARAGYKSSPIWRGGGVVFGPKPRDYSKKIPKSVRRLALQKALSERINAGDVLTIDKFEVPEMKTKLFLAFLKKQTDARKVLLICDAFDQTTFKSARNVKPVKLATAADVNTEQLLAFEKILITDKALERLAERTR*
>14_1009_13_20cm_Bacteria_8956_55_6
MSAKVLNKAAAKEAKIDMIEDGRGTQAMHEVVVAIRAARRSGSANTKTKAEVDLSGAKPWRQKGTGRARAGYKSSPIWRGGGVVFGPRPRDYSKKVSKATRRLAFQKALSERIKAGDVLTIDKFVVPEIKTKSFMSILKKATDAQKVLLISDSFDEKTSKSARNVKSVTLATASDVNTEQLLAFHKILVTQKALEKLAERTSASAKATA*
>14_1009_13_20cm_Bacteria_8964_55_8
MSAKVLTKAAAKEAKIALIDGGRGTQAVHDVVVAMRAARRSGSANTKSKAEVDLSGAKPWRQKGTGRARAGYKSSPIWRGGGVVFGPKPRDYSKKVSKSTRRLAFQKALSERINAGDVLTIDAFAVKEIKTKSFVQLVKKQTDAGKILIVSDAFDENTYKSARNVKPVKLATASDVNTEQLLAFEKILVTEKGLEKLAERTNGK*
>14_1009_13_20cm_Betaproteobacteria_8988_62_5
MDLKLINDSGKPAATVAASDSLFGREYNEALIHQLVTAYQANARSGNRAQKGRADINKSHKKPWAQKGTGRARAGQANSPLWRGGGKIFPSSPDENFSQKVNRKMFRAGIASILSQLVREDRLSVVDQIALDTPKTKLLAQKIKALGLSGTILVVVDALHDNVHLSSRNLQGVLVLEAREVDPVSLVRFDHVLLTRASVTQFEEILA*
>14_1009_13_20cm_Bradyrhizobium_8951_60_7
MELKVTTLEGKAAGSVQLSDEIFGLEPRKDIIQRCVQWQLAKRQAGTHKAQGRADVWRTGKKMYKQKGTGGARHGSARVPQFRGGGRAFGPVVRSHAIDLPKKVRALALRHALSAKAKDGGLVVIESAKLDAAKTKALIGHFSGLGLTNALIIDGAELNNGFATAARNIPNIDVLPIQGINVYDILRRQKLVLTKAAVDALEARFK*
>14_1009_13_20cm_Gemmatimonadetes_8987_66_6
MIEAPHYSAAGASKKAVALPEALFDGTVNQDVLHRAVITFLSNQRQGTSNTLTRSEVSGGNQKPWRQKGTGRARQGSTRAPHWRHGGIAHGPHPRSYRLAIPKKMRQLAKKSALNARAREGALVIVDALGYEKPKTKDLAALLKKLDATGKKVLVLTATDSHNVYLSGRNIPDVHVMRFADATAYEILWAQTVVLEIEALDEGAATKDAKEASDA*
>14_1009_13_20cm_Proteobacteria_8922_67_8
MKLKLVNGSGALQVSEAAFGHKFNEPLVHQVLTAYRAAGRAGTKAQKSRAEVSGGGRKPYAQKGTGQARAGSNRSPLWIGGGRTFAAKPRDFTQKVNRKMYRGAIRSMLSELARTERLLVTDGIKLEAPKTKLLAQQLKAWELPSVLIVVEASDAKLALAARNLPHVEVIEVPALNPLSLAAYDKVLMTVGAVKLIEERLQ*
>14_1009_13_30cm_Actinobacteria_9104_69_9
MPTVDVLNATGKKSGSRELAAEVFEAPVNVPLMHQVVVAGMARIRAGTHKVKTRGDVRGGGKKPWRQRGTGRARQGSIRAPQWAGGGVAHGPVVRDHDQRINKKMRRGALRSALTDAHASGKLAVVEDLSFEEPKTKRAVEILDALQVEGRILVVLARPSETGAVEKSFRNLVHVRVSYAGGLGTYDVLLADRIVVTTEALDALEGVAAGSPAAAAEAEAGERL*
>14_1009_13_30cm_Alphaproteobacteria_9118_65_10
MKLTVRNLDNQEVGDIELSEAVFGLPVRRDILARVVNWQLSKRRAGTHKTKGVSDISGTTKKPYRQKGTGRARQGSLRSPQFRGGAVIFGPVVRSHEFGLQKKVRRLGLKTALSAKQAEGKLVVVDEARLDDAKTKALRSRFEALGWGSVLIIDGAVNESFARAARNLPKVDVLPEQGANVYDILRRDTLVLTRAAVQQLEARLR*
>14_1009_13_30cm_Bacteria_9073_70_12
MTEETVSLPVLSQTRERVGDVTVPAAVVAGPVREHLLHEAVRSQLAARRAGTAATKTRGFVSGGGKKPWRQKGTGRARAGSIRSPLWAGGATIFGPQPRDYTYRMPKSARQAALRAALAARHAAGKLLVVDGLSLAAPKTRHMVECLAGLGLDEAPSVLVVLPEADSAIERAARNLPGVKVLRVAGLNVHDVLGHAEIVFTRAALEQIASRLAPSKSSAS*
>14_1009_13_30cm_Bacteria_9084_70_9
MAEKDAKKKPAAKKAAPAKAAPAKAGARPAAKPAGVATPRAKAPAKAATPARPARRAVARPVTRVVKREEDRRGAQPPGPRERQAPRPKAEPRPLPTAPAGHAPLIALDGSASGSVELPAAIASPARRRGVVAQAMLAGLANARQATAATKNRSRVAGGGAKPWRQKGTGRARQGSTRAPHWRHGGVVFGPNGRRYAQRLPGKMRRSAFAQAMGARAAAGRVLVVEGIRFAEERPRTREVAAWLQGIGDLGNAVLVTADHDQKIGVAAANLHERLQLRTPGSIRLADVLGADTLLVMRPALDALARRATVEASA*
>14_1009_13_30cm_Bacteria_9093_69_12
MPTVQVLDAKGKQAGSLELEAFGVEIRVPLLHQAVKRELNDRRVGTHDTKGRSEVSGGGRKPWKQKGTGRARQGSIRATQWKGGGKPFGPTPRGYDQAMPRTMRREALRAAVAAKLAAGELSAVETLDAADGKTKSLVTRLGALGIDGERTLLVVRELAEPLARAARNVRWLTVETPLHVSVYQLLHARRVIFERAGLVALAEALSK*
>14_1009_13_30cm_Bacteria_9094_67_12
MAEKEKDKKASPPAAKKTATTKATPAKAAAKAAKPAAKAAKPAARATTGGRAATKVKPPTRRAVARPVTRVVRPEPTREERRPAEVRPQARPKAEPRPLPTAPAGHAPLIKADGTPEGSVELPAALTTPAKRPGVLFQALIAALANSRQATSATKNRSRVAGGGAKPWRQKGTGRARQGSTRSPHWRHGGVVFGPNGRRYAQRLPAKMRRAAFAEALGAHAAKGRVLVIESLGFDGVDGDRLRTRDVAGWLARVGDTGRSVLVTAEFDDRVGRAGANLKTLELRTPGTLRLADVLRAETVLVHRPALDALAARAVGTEA*
>14_1009_13_30cm_Bacteria_9095_55_10
QKGTGRARAGYKSSPIWRGGGVVFGPKPRDYSKKISKSVRRLAFQKALSERIKAGDVLAIDKFAVSEIKTKAFVDLVRKQTDAEKVLIVSDSFDDRTYKSARNVKPVKLATAADVNTQQLLAFQKILVTSKALEKLAERVSRPTQEEPSAE*
>14_1009_13_30cm_Bacteria_9099_55_14
MSAKVLTTAAAKEANIDIIEGGRGTQAVHEVVVAMRAARRSGSANTKTKAEVDLSGAKPWRQKGTGRARAGYKSSPIWRGGGVVFGPKPRDYSKKVAKSVRRLAFRKALSERINGGDVLTIDNFVVPQLKTKSFVDLVREQTDAAKVLIVSDSFDEKTYKSARNVKPVSLATASDVNTEQLLGFQKILITQKALEKLAERTRPPSPRPEGEQDPDQECNRTAFSKNSRRCEHL*
>14_1009_13_30cm_Bacteria_9108_59_8
MAEIEVKNLASEVVGKLELSDEVFKVKINETLIWEAVKHYRDSRRSGTASTKTRAEVSGSGKKLWRQKGTGRARIGSIRSPLWRHGGTVHGPKPRSYAYRFPRQKLRGALRSALSAKLEENRITVVDEFALGSHKTKEFDRILRGLAGDQKVLIVDSEENHNLQLSSRNLPKAKMVPGTGVNIYDVVNHQMLIFSKRAILQVQEVLS*
>14_1009_13_30cm_Bacteria_9112_55_7
MSAKVLTKAAAKEAKIDIIEDGRGTQAVHDVVVAMRAARRSGSANTKTKAEVDLSGAKPWRQKGTGRARAGYKSSPIWRGGGVAFGPKPRDYSKKISKSVRRLGFQKALSERIKAGDVLTVDKFVVPELKTKSFLALLKKQTDARKVLLISDAFDQNTLKSGRNVKPVTFATASDVNTEQLLAFDKILVTHKALEQLAERTNPPSPKTTA*
>14_1009_13_30cm_Bacteria_9125_54_6
MSAKVLTKAAAREARINIIEDGRGTQAVHDVVVAMRSARRSGSANTKTKAEVNLSGAKPWRQKGTGRARAGYKSSPIWRGGGVVFGPKPRDYSKKVPKSVRRLAFRKALSERISAGDVLTVDKFVVPELKTKSFVDLLRKQTDADKVLIVSDSFDEKTYKSARNVKPIRLATASDVNTEQLLGFAKIIVTHKALEQLAERTSPPSPNWPSSRSRGITTDRVASAR*
>14_1009_13_30cm_Bacteria_9148_70_6
MAEHLITVPVVSQGGSKVGDVDVPAAVLAGPLRESLLHEVVRSQLASRRAGTAATKTRGFVSGGGKKPWRQKGTGRARAGSSRSPIWAGGGTIFGPQPRSYTYRLPKTARRAALRAAVAARHSTGKLLVVDGLQLPEAKTKRMVECLHGLGLEGESVLVVLAHPDDAVQRAARNLPGVKVLLAGGLNVYDVLGHAALVMTREALERVVARLRDGEEA*
>14_1009_13_30cm_Bacteria_9164_55_9
NLSGAKPWRQKGTGRARAGYKSSPIWRGGGVVFGPKPRDYSKKISKSVRRLAFRKALSERINAGDVLTIDKFVVPELKTKSFLALLKKQTDARKVLLISDAFDKTTFKSARNVKPVTLAAASDVNVEQLLAFEKILVTQKALEKLAERTRPVGSHGATE*
>14_1009_13_30cm_Betaproteobacteria_9106_63_6
MDLKLISDDGKPAATLSASDALFGREYNEALVHQIVTAYQANARSGNRKQKGRADVNKSHKKPWAQKGTGRARAGQANSPLWRGGGKIFPNSPDENFSQKVNRKMFRAGIASILSQLVREDRLSVVEQIALDAPKTKLFAQKMKGLGLSGSVLLVTDKIDDNVYLSTRNLRDVLVVETHRLDPVSLVRFDQVLLTKAAVAQFEEILA*
>14_1009_13_30cm_Proteobacteria_9082_68_9
MKLKLVNGSGALQVSEAAFGHKFNEPLVHQVLTAYRAAGRAGTKAQKSRAEVSGGGRKPYAQKGTGQARAGSNRSPLWIGGGKTFAAKPRDFTQKVNRKMYRGAIRSMLSELARTERLLVTDGIKLEAPKTKLLAQQLKAWELPSVLIVVEASDEKLALAARNLPHVEVIEVPALNPLSLAAYDKVLMTVGAVKLIEERLQ*
>14_1009_13_40cm_Bacteria_9307_55_11
MSAKVLTKAAAKEAKIALVDGGRGTQAVHDVVVAMRAARRSGTANTKTKADVNFSGAKPWRQKGTGRARAGYKSSVIWRGGGVVFGPKPRDYSKKVSKSVRRLAFQKALSERINAGDVLTIGEFAVKEAKTKSFVQLVKKQTDARRILIVSDQFDENTYKSARNVKPVKLATASDVNTEQLLAFEKILVTDGALAKLAERTSASSKARRE*
>14_1009_13_40cm_Bacteria_9335_55_11
MSAKVLTKAAAKEAKIDVIEDGRGAQAVHDTVVAMRAARRSGSANTKTKAEVNLSGAKPWRQKGTGRARAGYKSSPIWRGGGVVFGPKPRDYSKKIPKSVRRLALQKALSERINAGDVLTIDKFEVPEMKTKLFLAFLKKQTDARKVLLICDAFDQTTFKSARNVKPVKLATAADVNTEQLLAFEKILITDKALERLAERTR*
>14_1009_13_40cm_Bacteria_9348_71_6
MSPETVSLPVLSQARERVGEMSVPAAVVAGPVREHLLHEAVRSQLASRRAGTAATKTRGLVSGGGKKPWRQKGTGRARAGSIRSPLWAGGGTIFGPQPRDYTYRLPKSARQAALRAALAARHAAGKLLVIDALSLPAAKTKHMVECLAGLGLAEVQSVLVVLGAADETIVRAARNLPRVKVLRASGLNVYDVLGHAEIVFTRPALEQVVSRLAAPEATAS*
>14_1009_13_40cm_Proteobacteria_9304_69_11
MKLKLVNGSGALQVSEAAFGHKFNEPLVHQVLTAYRAAGRAGTKAQKSRAEVSGGGRKPYAQKGTGQARAGSNRSPLWIGGGKTFAAKPRDFTQKVNRKMYRGAIRSMLSELARTERLLVTDGIKLEAPKTKLLAQQLKAWELPSVLIVVEASDEKLALAARNLPHVEVIEVPALNPLSLAAYDKVLMTVGAVKLIEERLQ*
>14_1009_13_40cm_Rokubacteria_9336_68_7
MPTVQVLDAKGKQAGSLELKPDVFGVEISVPLLHQAVTRELADRRAGTHDTKGRSEVSGGGRKPWKQKGTGRARQGSTRAVQWKGGGKPFGPTPRSYDKDLPRSMRRGALRAAVAAKVAAGQLSAVETIDVPDGKTKSLVTRLGALGLAGEPTLLVVRELAETVARAARNVPWLTVETPAHVSVYQLLQARRVLFERAGLLALEEALAK*
>14_1009_16_20cm_Acidobacteria_9472_55_5
MAKIDIVDLKGKKVGSFELADEVFGTINEDLIWEAVTHYRAAQRAGTHATKNKKLVSGAGRKLWKQKGTGRARVGSIRSPLWRHGGTVHGPQPRSYDFAFPKKKLLGALRSALATKFSDGKLTVVDGLDSLSGKTKDLREALDTLGVEKTSLIVANVNSDTREHDRNLYLSARNLDGVELVSGSEVHPYHLLRYDRAIFSRPAIEQLQETLKKTVSKRQKAEVA*
>14_1009_16_20cm_Acidobacteria_9494_68_6
MQLDVVNKENLKVGSVELNDEVFGGRINADLMWESVVHANAAKRRGTHMTKNRALVSGSGKKPWRQKGTGRARVGSIRNPLWRHGGTVFGPQPRGYDFKLPKKVERGALRAAIAQKLKDGDLVVVDALAASEVKTKAAVELLKRFGVTGKAVLIDVAVDEKLSRSVRNIPGVSLVPSARVTARDILDAARVVATQAALEKLQEALA*
>14_1009_16_20cm_Bacteria_9469_65_9
MATSNPMSVTVYDREGKESGQVELPAAVFNAPVNEAVLHQAVLRQKANERQGTHQTKTRGEVSGGGKKPWKQKGTGRARQGSTRAPQWRHGGVVFGPHPRSYEQKMPRKQRRLAIRAALSVKSQDGAVRVVEEIAMDAPKTRVVADLFDQLGGGGRVLFVIPEHDLMLEKSTRNLAGIKTILGVNLNPSDVLTADTVIFTRSALTQVEEWLS*
>14_1009_16_20cm_Bacteria_9487_66_12
MSVTVYDREGKESGQVELPASVFNVPVNEAVLHQAVLRQQANDRQGTHQTKTRGEVSGGGKKPWKQKGTGRARQGSTRAPQWRHGGVVFGPHPRSYEQKMPRKQRRLALRAALSVKSQDGAVRVVEEIALDAPKTRVVAELFDQLGAGARVLFVIPQHDVMLEKSTRNLAGIKTILGTNLNPSDVLTADTVVFTRSALTQVEEWLT*
>14_1009_16_20cm_Bacteria_9489_55_9
MSAKVLTKAAAKEAKIDIIEDGRGTQAVHDVVVAMRAARRSGSANTKTKAEVDLSGAKPWRQKGTGRARAGYKSSPIWRGGGVVFGPKPRDYSKKISKSVRRLAFRKALSERINAGDVLTIDKFVIPELKTKSFVTLLKKETDARKVLLISDVFDQNTLKSGRNVKPVTLATASDVNTEQLLAFEKILITHKALEQLAERTK*
>14_1009_16_20cm_Bacteria_9490_55_8
MSAKVLTKAAAKEARIDIIEDGRGSQAVHDVVVAMRAARRSGSANTKTKAEVDLSGAKPWRQKGTGRARAGYKSSPIWRGGGVVFGPKPRDYSKKISKSLRRLAFRKALSERIKSGDVLTTEKFAVSELKTKAFVALVKKQTDARKVLLISDTFDQTTLKSGRNVKRVTLATASDVNTEQLLAFEKILVTQKALEQLADRTRSPRSHQTTE*
>14_1009_16_20cm_Bacteria_9503_55_8
MSAKVLTKAAAKEANIDIIEDGRGTQAVHDVVVAMRAARRSGSANTKTKAEVDLSGAKPWRQKGTGRARAGYKSSPIWRGGGVVFGPKPRDYSKKISKSVRRLAFQKALSERIKAGDVLTVDKFVVPELKTKSFVALLKKQTEARKVLLISDAFDQNTLKSGRNVKPATLATASDVNTEQLLAFEKILVTHKALEQLAERTK*
>14_1009_16_20cm_Bacteria_9510_67_7
EVDLPDAIFNEKPNIPVMHQAYLRQLANARQGTASTKTRATVRGGGAKPYRQKGTGRARHGSIREPSMKGGANVFGPRPRDFSQRMPKQMRRLALRSALSQKAIEEKVRVIEAFAFDEPKTKQAQELMDAIGFDSTTLVVLPAPSYTVSRSFENLVTAKIVLARNLNIKDIFSHTYLLISKDSIELLEENFSPRGHEMHETNHEANEDEQEAQA*
>14_1009_16_20cm_Bacteria_9522_55_7
MSAKVLTRAAAEEAKVALVDGGRGTQAVHDVVVAMRAARRSGTANTKTKADVNLSGAKPWRQKGTGRARAGYKSSVIWRGGGVVFGPKPRDYSKKVSKSVRRLAFQKALSERINAGDVLTIGEFAVKEAKTKAFVQLVKKHTDARRILIVSDQFDENTYKSARNVKPVKLATASDVNTEQLLVFEKILVTDGALAKLAERTSASGKATARQE*
>14_1009_16_20cm_Bacteria_9532_55_7
MSAKVLTKAAAKEANIDIIEDGRGTQAVHDVVVAMRAARRSGSANTKTKAEVDLSGAKPWRQKGTGRARAGYKSSPIWRGGGVVFGPKPRDYSKKISKSLRRLAFRKALSERIKAGDVLTTDKFAVQELKTKSFVALVNKQTDARRVLLISDAFDQTTFKSGRNVKRVTLATASDVNTEQLLAFEKILVTQKALEQLAERTRPSGSHQTTE*
>14_1009_16_20cm_Euryarchaeota_9465_64_7
MPESKKKSASDAPAESRRTPRVRRKKAAEPEKGPKAAKAAKAKEAKAEVRSLEAGRVHVYSLDGDVVKSVDLPTVFQGEVRSDLIRRAVTAAQANRRQPYGPGRRSGAKHSVRWSGKGHGVSRVPRIRGSMTGAQAPGTVGGRRAHPPRVEKVWAKKVNENERRLARNAALAAVKEVTIVSARGHAFKEELSLPVVIEDGIETLQPDGGATQEGVKILDRLGVYADVERAKDGRHVRAGRGKMRGRRYRQPRSLLVVVKDPAKVRRLFGNLPGVEVVSPAGLSAEVLAPGGDPGRLTMFSEGALEVLRSWSP*
>14_1009_16_20cm_Ktedonobacter_racemifer_9518_53_6
MPSTTVYNMAGEAVEQLELSEQVFGVTPNMAVLHQVVTAQLVNRRQGNASTKTRAEVSGGNRKPYKQKGTGRARQGSTRAPQFRHGGIVFGPKPHPYHHDVPRKMRRLAIRSALSDKVANEKLIVLNDLTLEAPRTKDMVAILDKLPVDGKRVLMMLPQRDENVLLSLRNIPSAKVQHVSSINVVELLKHDCLIMPLKTVRWLEMVFGDGMSAEEASAKIASDNTGEDELVTASTDSEEAEEA*
>14_1009_16_20cm_Rokubacteria_9470_69_6
MPSVKVVDAKGKDTGAVELKADVFGVEIRVPLLHQAVVRELADRRAGTHDTKGRSEVSGGGRKPWKQKGTGRARQGSIRATQWKGGGKPFGPTPRSYAKALPREMRREALRAAVTARIADGALRVVDGSVASDGKTKGLVAALSAMGVAAEPTLLVTATLGKPLARAARNVPWLTVEPPAHVSVYQLLRARHVIVEQAALTALQEGLQE*
>14_1009_16_30cm_Acidobacteria_9622_60_6
MPSVDIIDLNNRKVGTLDLSDEVFAAPVNEALLYEAVRHHQASARRGTASTKTRHEVAGSGKKLWKQKGTGRARMGSIRSPLWRHGGTVHGPQPHSHSYKLPRKMQLGALKSALSAKLRDGELRVVREFAIDEAKTKLMRRALDTIEAKRTVLLVDNSDNRNLQLSSRNLNGVKVVTSRNVNVYDLLGHEQVFLSEAAARKLSEGIGGSRMSSVYEIIKRPIVTEKGVSKKDAERTLCFEVASGANKSEIKNAVQLLFKVKVQEVRTATTAGKLRRRGRFSGYRPDWKKAYVRLKPGEKIPEYAEI*
>14_1009_16_30cm_Acidobacteria_9671_56_15
MGNLLWEAVKQYRAAQRAGTHATKNRKLVSGSGKKLWRQKGTGRARVGSIRSPLWRHGGTVHGPQPRSYEYAFPRKKLLGALRSALAAKFADGKLIVVSAFDVKEPKTRLFREALDNLKVDATALLVESAGNGNRNLELSSRNLEGIELVRANQVHPYHLLRYDRAIFTQPAIEKLQITLQGSVSKRQRRAAESEPAKKSTASPRRRTRHEKAAEVA*
>14_1009_16_30cm_Acidobacteria_9743_64_7
MQLDVVDSQNQKVDSVEVSDDLFGGRVNEHVMWESVVRANAAERRGTHQTKNRANVSGSGRKPWRQKGTGRARVGEIRTPLWRKGGTVFGPQPRSYDYSLPRKVERGALRAALAQKIQHGELLVVDALGASEVKTKTAAELLTRLGVSGKAVLIDVAADDKLLRSIRNIPGVSLVPSARVSARAIIDARRVVVTKGALEKLQEALA*
>14_1009_16_30cm_Acidobacteria_9782_56_12
MATIDIYDLTGSKVGTLELADEVFGAVNEDLLWEAVRHYRASQRAGTHATKNRKLVSGSGKKLWKQKGTGRARVGSIRSPLWRHGGTVHGPQPRTYDYTFPRKKLLGALRSALASKFADGKLTVVNAFDVKEAKTKQFREALDVLKVDGTVLLVEEPKHENRNLELSSRNIEDLELVRGNEVHPYHLLRYDRVIFSQPAIEKLQLSLKNSVSKRQRQAGEGEGKKSEKKAMRVPRRRVRHEKAAEVA*
>14_1009_16_30cm_Actinobacteria_9609_68_17
MPAANSGTGRKRSPEQSPDDLQTASPSRRLKAPVFDGTGKKSKDLTLDELVFGAEVKPHLVHEAVRAELSADRAGTRAVKSRGLVAGGRSKPWRQKGTGRARAGTTRAPHWTGGGAAFAVRTRFGGKVNRKERKAAFRAALSAHADEGTFAVLADDSFEEPSTRDAATLVEAWGKQRPLIVVAHEDQEAIVKSFRNLDGVQVVTPSEVEISAVVWARSLLVSERALQLVQGRASS*
>14_1009_16_30cm_Actinobacteria_9636_71_10
MAKVSAPYIGKAGKVDLDEAIFGEPFHMSLVHETVRAELAARRRGTASTRTRAEVAMTGAKAFRQKGTGRARAGALSTPQRTGGGVAFGPKPRGYAVKVNRKARRRALRAALSLHAGRGSLGVVAAGQFDEPSTRAAAKALDGFSEGRALVLLAPDSDETCVKSFRNLRGVDVLPVEAAGVCDVVGASRLVVSEGAIERLVAMARAPESRSTEEAAA*
>14_1009_16_30cm_Actinobacteria_9637_68_8
MATATAPKAPVLGGSKKEVSLETSVFAVEVKPHLVHETVRAELNAARAGTRGAKSRGFVAGGRAKPWRQKGTGRARAGTTRAPHWTGGGVAFPPGMRSFEGKVNRKVRRAALCGALSAHAAHGTVALVDSSGFDAPSTKKASELLSTWGKELPLVVVATEDEEALVKSFRNLDRVLVTSPSELEVAGVVWAQSLLVSEAALPLVLAKAGASAQETAE*
>14_1009_16_30cm_Actinobacteria_9642_69_10
MPAPKSGAERKRSPEQSSDDLQTASPSRRLRAPVLDGTGKKAKDLTLDESVFGAEVKPHLVHEAVRAELSANRAGTRAVKSRGLVTGGRSKPWRQKGTGRARAGSTRAPHWTGGGAAFAVRTSFGGKVNRKERKAAFRAALSAHADEGTFGVLADDAFDGPSTKEAAALVETWGKQRPLIVVAREDQEQIVKSFRNLDGVQVVTPPEVEISALVWARSLLVSEAALELVQGRAQS*
>14_1009_16_30cm_Actinobacteria_9660_70_8
MALGPKPRSYRQKTPKKMVQLALRSALSDRAREGRVAVVESWDFDEPKTRLAREALGELGWEGKVLVVVGPHEEAVIKSFRNLPDVQLLLANELNAYDVLCNDWVVFTRATLPSVTDTEDA*
>14_1009_16_30cm_Actinobacteria_9682_72_9
MPSELSVNVVAVDGTSTAVVELPDDVFNVQANIPLMHQVVVAQLAAARQGTHKAKTRGEVRGGGKKPYKQKGTGRARQGSIRAPQFTGGGVVHGPVPRDYSQRTPKKMKAAALRGALSDRAREGRIHVVESFVDGETPSTKAALAALTAITESRKVLVVLSVEDELNWLSLRNLPTVHLIESGQLNTYDVLVAEELIFTSDALAEFLGVPVASTPVDVTEESAEEDSE*
>14_1009_16_30cm_Actinobacteria_9696_69_13
MPTIDVLNATGKKSGSRELAAEVFEAPVNVPLMHQVVVAGMARIRAGTHKVKTRGDVRGGGKKPWRQKGTGRARQGSIRAPQWAGGGVAHGPVVRDHDQRINKKMRRGALRSALTDAHASGKLAVLDELSFDEPKTKRAVEILEALQVEGRILVVLAQPSETGAVEKSFRNLVHVRVAYAGGLGTYDVLLADRIVVTTEALDALEGVAAASPAATAGAEAGESS*
>14_1009_16_30cm_Actinobacteria_9706_69_7
MAAPKAPVLGSQKTVTLEEGVFAAEVKPHLVHETVRAELNDARSATRGGKSRGLVAGGRSKPWRQKGTGRARAGSTRAPHWTGGGMAFPPNNRNFGSKVNRKTRRAALRSALSAHAQAGTLGILDPGKLGEPSTKAAVELVDKWEKDLPILVVAQPEDEGLIKSFRNLQRVVVTIPAELEVSQVVWARSLLISEPALEQVQGRAQ*
>14_1009_16_30cm_Actinobacteria_9709_67_11
MAAPKAPLLDSAGKKSKDLTLEASVFGAELKPHVVHETVRAELNADRAGTRAAKSRGLVRGGRAKPWRQKGTGRARAGTTRAPHWTGGGVAFAPTPRDFEVKVNRKARRSALRGVLSQHAADGTFGVLDGASFSEPSTRAAVELLANWGQELPVVVVTGDEQNVSKSFRNIDRVVVTTPDKLEVAALVWARSVLVTQDALERVQEKAS*
>14_1009_16_30cm_Actinobacteria_9722_67_9
MATVEVRDVRGEVLGERELPAELFEAPVNVPVMHQVVSAGAAAQRAGTHSTKTRAEVSGGGRKPWRQKGTGRARHGSIRSPIWSGGGIAHGPKPRSYDQRVNRKMKRAALRSALSDALSSGKLAVVEGLAFEGPRTKDAAAVLEAFGFDGLVLLVIAAPDEYVEKSFRNLPQVKIDYPGNLSTYDLLYADRVLFTSGALDAMTGEAETASQASEAPEEPES*
>14_1009_16_30cm_Actinobacteria_9742_71_9
MPSVKVRDRAGAEHGSVELDAAVFGIAPNAAVMHQVVTAQLAAARSGTQSTKTRAEVRGGGKKPWRQKGTGRARQGSSRSPHWVGGGVALGPKPRSYAQKTPKKMVQLALRSALSDRAAEGRVAVVEAWDFPAPKTKDAGEALAALGVDGKVLVVLAPDDLVAARAFRNLPHVELTLAGQLNAYEVLCSDWVVFTRASLPGATAVEEPAE*
>14_1009_16_30cm_Actinobacteria_9751_68_8
MDAAGKSSKELTLEAGVFGVDVKPHLVHEAVRAEANARRAGTQSAKTRGLVAGGRAKPWRQKGTGRARAGTIRAPQFTGGGVAFAPQPRSYDVKVNKKAYRSALRGALSAHASAETLGVVDGSSFDEPSTSKAAGFLQAWGKEYPVLLVANEDETGLVKSFRNLDRVVVIQPSEVEVTAVVWARALLVSQDALEAVQGRAGA*
>14_1009_16_30cm_Actinobacteria_9831_70_12
MNKKAARAALRAALSDHAQAGTLGLVAGDSFEAPSTKQAVELLQGWGQAEPTVVVATEDEETLIKSFRNLPRVLVTVPAELEVAHVVWARSLVVTEAALPLVQGRAAS*
>14_1009_16_30cm_Actinobacteria_9867_68_7
MAAPKAPLLDAAGKKSKELTLEASVFGAEVKPHVVHETVRAELNADRAGTRAAKSRGLVRGGRAKPWRQKGTGRARAGTTRAPHWTGGGVAFPPTPRDFEVKVNRKARRSALRGVLSQHAADGTFGVLDGASFSEPSTRSAVEVLAAWGQELPVVVVTGDEQNVSKSFRNIDRVVVTTPDKLEVSALVWARSVLVTQDALERVQEKAT*
>14_1009_16_30cm_Bacteria_9603_66_16
MAATATKSKTRARKAGAQAAEPKPLQAPFFDALGERNGDVDLPEAIFAETPNVPVMHQAYLRQLANARQGTASTKTRATVRGGGAKPYRQKGTGRARHGSIREPSMKGGANVFGPRPRDYSQRMPKQMRRLALRSALSQKAIDGQIRVIENFVFDEPKTSHAVELMDAIGFDHTTLVVLPAANYTVSRSFENLAGVKIVLARNLNIRDLFSHTHLLLAKDSIDLLEENFSPRHKEAAV*
>14_1009_16_30cm_Bacteria_9613_67_9
MAKARKYGSDGKQHGTVDLPAAIFEAPVNEHLIWEAVKSHLGNQRQGTAAAKNRALVSGGGRKPWKQKGTGRARSGSNTSPLWPGGGVAFGPKQRDYTTRMNQKARRSALLGALSVRAREDNVVIVEAPELKEPKTKPVAELLKKVGLEGKKILWVFDRTGETLLKSSRNLERVETTESNTLNTYALMKCDCLVLTEGGLKSLTERLSA*
>14_1009_16_30cm_Bacteria_9615_55_12
MASVEIKNLNNEVVGQLDLADAVFAGPINVGLMHQAVKQYLASRRSGTHKTKTRAEVQGSGKKPWRQKGTGRARVGEIRNPLWRKGGTVFGPRPRDYEYHLPKKMFRAALKSALSLKLKENQLNVVEAFNLENHKTKPFAQALAKLGFDRKVLVVDHQENLNLRLAARNLSDVQLLANLQVTPYHLLNAKHVVFSRAAIQALQEVLTK*
>14_1009_16_30cm_Bacteria_9621_54_11
MPTAKILDLTSQEVGEVELADAVFGVPLNEPLIHEAVRSFLANRRAGTSATKTRGDVEGAGRKLWRQKGTGRARIASLRSPLWKGGGNVHGPQPRDWSYNLPKKMRKRAMCAAISERLREGNLIIVNDWRLEHPKTREFINTLGTLKLSGKTLIVDSLKNTNLMLASRNVQTTKVVNSYGVNIYDLVNHQKVVLTPRTVSELTDILKPRAKDDEERYRPGEVLGGPTKPRPSPRRRGAAF*
>14_1009_16_30cm_Bacteria_9624_68_15
MPTVQVLDAKGKATGSVELKADVFGAESRVPLLHQAVTRELADRRAGTHDTKGRSEVSGGGRKPWKQKGTGRARQGSTRAVQWKGGGKPFGPTPRSYDKDMPRSMRRLALRAAVAAKIAAGELSAIESLDVRDGKTKSLVGRLAGLGVAGERTLIVLREMDGAVMRAARNVPWLTIETPAHVSVYQLLHARRVVCERAGLLALEAALAR*
>14_1009_16_30cm_Bacteria_9630_62_9
MPKVDIKDWNNKKVGSVDLPEEIYAYPYKEHLIHEAVRNYLASLRQGTHKTKNRSEVSGSGKKPFRQKGTGRARQGGNRPPIHRHGGTVFGPTPRDYSYKMNSQEKKNALKSALSQRVKEGKLVLVSDLSVDEPKTGALAKKVTKIGVDGRILLVDSFENSNLALAARNNPKLLLVDAQHVNVYDVVNSRYIVVSQMALQQLTEALQS*
>14_1009_16_30cm_Bacteria_9649_66_14
MAKAKRYGSDGKELGSVDLPKELFEAPIHEHLIWEAVKSYLGNQRQGTAAAKNRAKVSGGGRKPWKQKGTGRARAGSNTSPLWPGGGVAFPPRPRDYTTRLNAKAKMKALCGALTARAKDGGVIIVNPPLLDQPKTKTMAELIRKIGLEDKKILWVFDRIDNAALRSTRNLARVSTAESRTLHTYALMNCDCLVLTEGGLKSLAERVNA*
>14_1009_16_30cm_Bacteria_9653_66_11
MAETKTTKTTTKPRAATATKKRAAEADHLHAPFFDASGERNGEFELPKHIFAEKPNMAVMHQAYLRQLANARQGTASTKTRATVTGGGAKPYRQKGTGRARHGSIREPSMKGGAVVFGPRPRSFNQKMPKQMRRLALRSALTIKAQDNQVRVIEAFGFEEPKTSQAKTLMDAIGFDDTTLVVLPAPNLVVSRSFENLAGAKIILARNMNIKDLFTFKYLLIAKDSVELLEENFSKKERLAK*
>14_1009_16_30cm_Bacteria_9654_65_6
MAARKPTTTKTTARATVKATTARTKATTTKAAATKRKEKEEDPLQVPLFDSAGERHGEVRLPKLIFAEEPNAPVMHQAYVRQMANARQGTASTKNRGQVSGGGAKPYRQKGTGRARHGSIREPSMKGGGVVFGPRPRDYSQRMPKQMRRLALRSALSQKAIEGRVRVIDGFGFEEPRTKLAADLIAAIGFDDTTLVVLPAPNYVVSRSFENLAGSKIILARNLNIRDLFTHTYLLLAKDCLELLEDNFGRPESRSRANASAHHEHETEEASEQEAI*
>14_1009_16_30cm_Bacteria_9655_67_9
MAKLPVVNWKKERVGEVDLPAAVFEYPFRSHLVWEAVKAYLAGSRSGTHKTKTRSEVSGSGRKPFKQKGTGRARQGGSRPPIHRHGGTAHGPVPRSYAQKLSIGEKKNALKAALSRRVQEERLLVLEGLDLDSHRTKDLKAAVEALGISGKALFVGSRGNDNFERASRNVSGWKIVDPLAVNVYDVMSHGTVVVSKDALNRVVETLGGK*
>14_1009_16_30cm_Bacteria_9661_54_9
MSAKVLTKTAAKEARIEMIEDGHGTQAIHDTVVAMRAARRSGSANTKTKAEVDLSGAKPWRQKGTGRARAGYKSSPIWRGGGVVFGPKPRDYSKKISKSVRRLAFRKALSERINEGAVLTIDKFVVPELKTKSFVALLKKQTDARQILLISDAFDETTFKSARNVKPVTLATASDVNTEQLLAFEKILVTQKALEKLAERTRPSHGREATE*
>14_1009_16_30cm_Bacteria_9669_68_9
MAEDQKLNAPLFSAAGEKRGNEALPASLFGAPQRGAAVHQAVVAALANARQGTAQTRNRSRVSGGGAKPWRQKGTGRARQGSIRAPHWRHGAVVFGPNGRKYDQRAPKKLRQAALAAALSAAAAEGRVAVLEELRLEGERPTTKSARSLLDTMGLKADTVLIGKAHDAALSRAFANLPNVHLRTTRSLRLTDVLVADHLIFVRDAIAALEELRG*
>14_1009_16_30cm_Bacteria_9694_66_6
MSRIPVRTQAGIAVGDVELEPSIFETQVNVPVMHQVVVAQMAARRAGTRDTKTRGEVRGGGRKPYRQKGTGRARQGSIRAPHYSGGGVVWGPHPRDFAVKVPKKMRAAALRSALSDRAKEDRIAVIDEVSFEVPKTKEALELMRAIDIHGSVLLVLDGRDDNVERSFRNIPRIHLISLDQLNTYDVLARDWILFTRSALDKLNVRAQEVGRKQAPSSVAEGAVKAATEAVVAEAAERAPESEGIRSEGGETP*
>14_1009_16_30cm_Bacteria_9714_60_6
MAKVEVKNLDGQTVKELELVDEVFATPPNQSLLWEATKVYLASQRRGTHSTKSRGEVSGGGKKPWRQKGTGRARAGSIRSSLWRHGSIAHGPKPRDYSYKIPQQMLRGALRSALAAKFQDQKLTVVDQFNIGEPKTKALVGALRKLGVDKSVLVVSDGANRNLELSARNIRDCDLVRHHKVHPYEVVSHDRLLISEGALTRLAEALLR*
>14_1009_16_30cm_Bacteria_9750_60_8
MDTQPLRIPVLSPEREPVGEMELPAYIAGQPPREHLLFEVVKMQLANRRAGTASTKTRGEVRGGGKKPWRQKGTGRARAGSTRSPLWVGGATVFGPRPRSYAYRLPRSARRTALCAALALKQRQGELMVVSNITLPEPKTKRMVEFLSRLGLSESVLVVIAEADANVEKSARNLPTVKVLRSEGLNVYDLLHYRQVLFTQLALEHVSERLGA*
>14_1009_16_30cm_Bacteria_9773_55_8
MSAKVLTKAAAKEANIDLIEDGRGTQAVHEVIVAIRAARRSGSANTKTKAEVDLSGAKPWRQKGTGRARAGYKSSPIWRGGGVVFGPKPRDYSKKVPKSVRRLAFRKALSERINAGDVLTIDKFVVPELKTKAFVDLLRKQTDAEKVLIVSDSFDEKTFKSARNVKHVTLATASDVNTEQLLRLQKILITQKGLEQLAGRLHPPTQEATAR*
>14_1009_16_30cm_Bacteria_9780_66_8
MATPKVSATVYDVSGKESGQVELPEAVFNVPVNAAVLHQAVRRQQANDRQGTHETKTRGEVSGGGKKPWKQKGTGRARQGSTRAPQWRHGGTVFGPHPRSYEQKMPRKQRRLALKVALSVRSQEGAVRVVEEISLQEPKTRVVADLFAQLGAGASILLVIPEHDLLLEKSTRNLASVKTILVTSLNPSDVLTAETVVFTRSALSQVEEWLA*
>14_1009_16_30cm_Bacteria_9806_67_10
ALAAQAAGGRMLVVDELRFDGDRPRAREVVDWLARIGQTGRAVLVTAETDERVGRAAANLREFELRTPGTLRLEDILRAETVLVLRPALDGLAARATVGSAE*
>14_1009_16_30cm_Bacteria_9830_55_17
MSAKVLTKAAAKEANIEIIEDGRGTQAVHDVVVAMRAARRSGSANTKTKAEVDLSGAKPWRQKGTGRARAGYKSSPIWRGGGVVFGPKPRDYSKKISKSVRRLAFQKALSERIKAGDVLAIDKFAVSEIKTKAFVDLVRKQTDAEKVLIVSDSFDDRTYKSARNVKPVKLATAADVNTEQLLAFQKILVTSKALEKLAERFNPPTQEASAR*
>14_1009_16_30cm_Bacteria_9849_68_13
MAKTEEKTKKGAPAAKSGAHSPVKPAAKKTTAAKASTAKAQPKAATKAAEPKTARKTAAPARRVVARPVTRVARRAEPARPREAAREEQPKRKKVAARALPTAPDGQAPLIAADGSSSGSIALPKAFLKGASRAATLFQAFIAERANARQATVATKNRARVAGGGKKPWAQKGTGRSRQGSIRSPLWRHGGVVFGPNGRRYEQRMPEKMRRAAFGEAVSERAAAGRILVLEELRFDGERPRTREVVAWLRQIGDTGRTMVVSPELDERIGRAVANLPDVELRTPMSLRLSDVMESDTLLVTRPALDALAVRAGERAEARA*
>14_1009_16_30cm_Bacteria_9859_55_10
MSAKVLTKAAAKEAKLDIIEGGRGTQAVQDVIVAMRAARRSGSANTKTKAEVDLSGAKPWRQKGTGRARAGYKSSPIWRGGGVVFGPKPRDYSKKVAKSVRRLAFRKALSERINAGDVLTIDNFVVPKLKTKAFLDLLGKQTDAEKVLIISDSFDEKTYKSARNVKPVKLATASDVNTEQLLGFHKILITQKALEKLAERTRPPSAKATEQE*
>14_1009_16_30cm_Bacteria_9941_69_5
MPQTTLYDRNGVSVGNVDLSDLLFAAPVNEAVLHQVATAQLAGRRAGTHDSRTRGEVRGGGKKPYRQKGTGRARQGSTNAPHYRGGGAVFGPHPRSYEQRVPRKMRRLALRGALTAKFGSEAIRIVDTFGLEAIGTKDFAGVLAALEARGRILVVAPGVDERLRLSARNLPAVDVIHADSLNVVDLLNADIVLIEQPALARMEEVYA*
>14_1009_16_30cm_Betaproteobacteria_9678_65_7
MLVVTDKVDENMFLSSRNLPNVRVVETREVDPVSLVQFQNVLLTKAALTQFEEILG*
>14_1009_16_30cm_Betaproteobacteria_9820_62_10
MDLKLINDNGKPAATHTASDALFGREYNEPLIHQVITAFQANARQGTRAQKGRGDINKSHKKPWRQKGTGRARAGQANSPLWRGGGKIFPSSPDENFSHKLNRKMYRAGVASILSQLVREERLSVIDALAVDSPKTKLFAQKMKGYGFDGTVLVVTDKLDDNIYLGSRNLPNVLVLETREVDPVTLVRFQHVLLTKAAVAQFEEILG*
>14_1009_16_30cm_Bradyrhizobium_9834_62_12
MELKVITLEGKAAGSVQLSDEIFGLDPRKDIIARCVQWQLNKRQAGTHKTQGRADVWRTGKKMYKQKGTGGARHGSARVPQFRGGGRAFGPVVRSHATELPKKVRALALRHALSAKAKDGGLIVIESAKLEAAKTKALVGHFSGLGLTNALIIDGTELHNGFATAARNIPNIDVLPIQGINVYDILRRQKLVLTRAAIDALEARFK*
>14_1009_16_30cm_Candidatus_Nitrososphaera_gargensis_9793_48_8
MKAKVVAVSGKEAGEIELPIVFDTPYRPEVIHKVYVNLLSHSYQRQGRYPAAGEMVSAESRNTGLGIARLARARGEGFPRAGQAASVASVRHGRVAHPPESWKMIYKKINHKERRLGLCSAIAATARKELVQHRGHKIGDKVKLPIIVLNGIETIAKTKDLKKALLDLGLGDDIARASLTRKVQSGTARRRGRPARSGTSALIVVGNDSKLVALSQSIPGIDVKLAKDVSVVDLAPGSKPIRLTIFSQNAIDQLKSLRAPMHKVMEMINK*
>14_1009_16_30cm_Gemmatimonadetes_9668_70_23
MIEAPHFSAAGAKKKTVALPPTLFDGTVNQNALHRAVVTYLANQRQGTHNTKTRSEVSGGNQKPWRQKGTGRARQGSIRSPQWRHGGVVFGPHPRDYRLAIPKKVRQLARKSAFNARAGEGALLVVDELAYASPKTKPLAELLEKLGAAGRKVLVLTAGGAHAHNVYLSGRNLPRVRVERFADATAYDVLWADVVVVEQPALEGPGAPAAATPGEEASDA*
>14_1009_16_30cm_Nitrospirae_9729_62_11
MSSGPVPTIDIVDLNRRKVGAAELSPEVFGVEVKPPVLHEVVVMQEANRRRGTASTKTRSLVSGTGRKPYKQKHTGRARAGSIRSPVWRHGGIVFGPHPRDYGYSMPKGKVRGAVCAALSAKVRDGAFLVLEDLPETDGKTKSLGAMLKVLGLRGRTMIVSGVEQERLRRAAANLPLVTVVPPEGVNVRDLLLHDTVLIARRDLARLEEAWA*
>14_1009_16_30cm_Nitrospirae_9891_58_9
MASVKVLDLNGRPTGSVDLVPGIFERPVNGPILHEVVLMQQAGRRQGSASTKTRGVVSGTGKKPYKQKHTGRARAGSVRSPIWRHGGIVFGPHPRDYSYGMPKKKVRGAIHSALSTKVQEGGLIVVEELPASDGKTKSLARILERLGLTGKILLVAGAEQDLLRRAAGNLKHLMVLGPESINVRDLLLHEKLLIARRDLVRLQEIWT*
>14_1009_16_30cm_Proteobacteria_9607_69_18
MKLKLVNGSGALQVSEAAFGHKFNEPLVHQVLTAYRAAGRAGTKAQKSRAEVSGGGRKPYAQKGTGQARAGSNRSPLWIGGGKTFAAKPRDFTQKVNRKMYRGAIRSMLSELARTERLLVTDGIKLEAPKTKLLAQQLKAWELPSVLIVVEASDEKLALAARNLPHVEVIEVPALNPLSLAAYDKVLMTVGAVKLIEERLQ*
>14_1009_16_30cm_RBG_16_RIF_WS3X_71_46_curated_9690_70_9
MSDITVKVFGPDGSEKGAASLPGELFGQPVHEHLLWLSVKRHLANQRQGTAKVKHRGEVSGGGKKPWRQKGTGRARSGSNTSPLWPGGGRAFGPVPRDYRVAMPRKQRRAALASALSLRASENAVSVVEPLSFTAPKTKEMAGVLQRLGLSDKRTLLVLGEKDENVYRSCRNLRNLSTTLAHQLHPYDLMRCEAVLLTAGALERVKEVFVP*
>14_1009_16_30cm_RIF_CHLX_9611_68_13
MPETTLYDRTGTAVGSVDLADELFAAPVNGAVLHQAAVAQLAGRHLGTHDTKTRGEVRGGGRKPYRQKGTGRARQGSIRAPHYAGGGVVFGPHPRSYEQRLPRKMKRLALRGALTAKLADGAIRVIDRFGLEEIKTRDLLSILAALRADGRVLVVAPATDERLILSARNLPEVEVILADSLNVVDLLNADVVLIEQPALARMSEVYA*
>14_1009_16_30cm_RIF_CHLX_9648_71_13
MPQTTLYDRTGKNVGSVELADALFAAPVNAAVLHQVATAQLAGRRAGTHDTKTRGEVRGGGKKPYRQKGTGRARQGSRTAPHYRGGGAVFGPHPRSYEQRLPRKMKRLALRGALTAKLGDEAIKVIDAFGLDAIKTRDLAGVLGALEAHGRVLVVAPARDQTLELSARNLPTVEVILADSLNVVDLLKADVVLIEQPALARMEEVYA*
>14_1009_16_30cm_RIF_CHLX_9652_70_9
MPSTTLYDRTGASVGSVELHDDLFGAPVNEAVLHQVVTAQLAGRRTGTHDTKTRGEVRGGGRKPYRQKGTGRARQGTRTAPHYRGGGAVFGPHPRSYEQRLPRKMKRAALRGALTAKLGDEAIRIVDDFKLETIKTQDVAGVLAALKATGRVLVVAPAADEKLRLSARNLPTVEVILADSLNVVDVLNADTLVIEQPALARMEEVYL*
>14_1009_16_30cm_RIF_CHLX_9713_71_7
MPQTTLYDRTGASVGSVDLSDELFAAPVHEAVLHQVVTAQLAGRHLGTADTKTRGEVRGGGRKPYRQKGTGRARQGSRRAPHYRGGGTIFGPHPRSYEQRLPRKMKRMALRGALTAKFGDDAIKVIDRFGLEAIKTRELAGVLAALNAAGRVLVVAPARDERLEMSSRNLPTVAVIHADSLNVVDLLQADVVLIEQPALARMVEVYA*
>14_1009_16_30cm_Rokubacteria_9640_69_15
MPTVPVLDAKGKKGATVELNADVFGVEIRVPLLHQAVTRELADRRAGTHASRGRSDVSGGGRKPWKQKGTGRARQGSIRATQWKGGGKPFGPKPRSYEQDLPRAMRREALRAAVAARVADGGFSVIESLDVADGKTKSLVTKLEALGLKGEPTLLVVSALDGHVARASRNVPWLSVETPAHVSVYQVLRARRVVCDRAGLQTLEAALAHPGRTQRDAPAAGHPQRPPASRSPLR*
>14_1009_16_30cm_Solirubrobacterales_9656_70_9
MPDAPVLGADRKVKLDDAAFGERFRGSLVHQSVRAEQAARRSGTAATRTRGEVSGGGAKPWRQKGTGRARAGSNRSPLWTGGGTAFGPRPRSYTFKVNRKEQRAALRSALSLHAGRGSLAIVDASAFHEPETRRARELLEDWGHAGPTLVALGDGESAAARSFRNLARVSVRSAEQVGVSDLVGAASVVFSEQSLKQLSARALAGAGD*
>14_1009_16_30cm_Sphingobacteriales_9628_42_8
MQVDVLNIEGKKTGRTLELPDEIFGAEPNEHVVYLAVKQFLGAQRQGTHKVKTRAEVQGASRKLHRQKGTGGSRKGNIRNPLYKGGGTVFGPKPHGYDIKLNRKVKDLAKISALSYKAKNSSIFVIEDITLEEPKTKSFVDMLISLEAYGKKSLFVLPEYNDNVYLSFRNVPGVNGILLSDMNTYDVVNADVVILTEGAAKIFSEEEVEA*
>14_1009_16_40cm_Acidobacteria_10092_55_8
MATIDIHDLSGAKVGTLELADEVFGAVNEDLLWEAIKQYRAAQRAGTHATKNKKLVSGAGKKLWKQKGTGRARVGSIRSPLWRHGGTVHGPQPRSYEYAFPRKKLLGALRSALASKFADGKLVVVNAFNVKEPKSKQFREALDSLKVDSTAVLVEVPNHGNRNLELSSRNLHGVELVNGNEVHPYHLLRYDRAIFSQPAIEKLQLSLKGSLPKHKKKAAEEKAEKKATRAPRRRVKHEKAAEVA*
>14_1009_16_40cm_Acidobacteria_10109_67_6
MKLDIVNSDNEKVGAVDLRDDVFGGRVKTDVIWEAVVHANAAARRGTHATKNRALVSGSGRKPWRQKGTGRARVGEIRNPLWRKGGTVFGPQPRSYDYQLPKKIRRSALLAALVQKLNDGAVVVVDRLAVEDRKSKTTVAMLRKLGATGKTLVIDVAPDEGLALTTRNLAGVKVVRTGRVTARDVMDTTKVIVTRDAVEKLQETLASTEDTL*
>14_1009_16_40cm_Acidobacteria_10131_59_8
MLVDVVDLNNQKVGEIDLADRVFAAEVNDALLYEAVRHYQAGQRAGTHKTKVRREVAGSGKKLWKQKGTGRARMGSIRSPLWRHGGTSHGPVPRDYSYKLPRKMVLGALRSALTAKLRDGELKIVQNFALADHKSKGFRAALDRLEISRKVLVVDNGENRNLSLGSRNLEGVTLVPTRDVSVYHLLGHDRVLLSQDAAAKLSEALAR*
>14_1009_16_40cm_Acidobacteria_10203_64_9
MQLDVVNKENEKVGSVDVSDDLFGGRVNEHVMWESVVRANAAERRGTHQTKNRANVSGSGRKPWRQKGTGRARVGEIRTPLWRKGGTVFGPQPRSYDYSLPRKVERGALRAALAQKIQHGELLVVDALGASEVKTKTAAELLTDKLLRSIRNIPGVSLVPSARVSARAIIDARRVVVTKGALEKLQEALA*
>14_1009_16_40cm_Acidobacteria_10259_65_9
MQFDVVDSQNKKVGSVDVRDDVFGGRVNTDLIWESVVHENAAARRGTHQTKNRANVSGSGKKPWRQKGTGRARVGSIRNPLWRHGGTVFGPQPRGYDFALPRRVKRGALRAALAQKVKEGALVVVDALAADEVKTKAAVELLARLGVTGKAVLVDVALDDKLALSIRNIPGVELVQSGRLTARQVADAGHVVATKGALEKLQEALAL*
>14_1009_16_40cm_Acidobacteria_10325_64_5
MTLDVVNSSNEKVGAIDMSDEVFGGRVNTTLIWESVVAANAGSRRGTHATKNRALVSGSGKKPWRQKGTGRARVGEIRNPLWRKGGTVFGPQPRSYAYALPRKVERGALRAALAQKLKDGQVLVVDSLGVSEVKTKPLAATLKRLGVEGKAVLIDLAADEKLIRSARNIAGVKVATSGRVTAREVMDAARVVATRDALAQLQDRLS*
>14_1009_16_40cm_Actinobacteria_10055_68_7
MATATAPKAPVLGGSKKEVSLETSVFAVEVKPHLVHETVRAELNAARAGTRGAKSRGFVAGGRAKPWRQKGTGRARAGTTRAPHWTGGGVAFPPRMRSFEGKVNRKVRRAALCGALSAHAAHGTVALVDSSGFDAPSTKKASELLSTWGKELPLVVVATEDEEALVKSFRNLDRVLVTSPSELEVAGVVWAQSLLVSEAALPLVLAKAGASAQETAE*
>14_1009_16_40cm_Actinobacteria_10073_71_8
MAKVSAPYIGKAGKVDLDEAIFGEPFHMSLVHETVRAELAARRRGTASTRTRAEVAMTGAKAFRQKGTGRARAGALSTPQRTGGGVAFGPKPRGYAVKVNRKARRRALRAALSLHAGRGSLGVVAAGQFDEPSTRAAAKALDGFSEGRALVLLAPDSDETCVKSFRNLRGVDVLPVEAAGVCDVVGASRLVVSEGAIERLVAMARAPESRSTEEAAA*
>14_1009_16_40cm_Actinobacteria_10075_69_11
MPKVQVVDASGKKVTQRELAPEVFEAKVSVPLMHQVVVAGMAAIRRGSHATKTRGDVSGGGRKPWRQKGTGRARQGSIRAPQWTGGGVAHGPHPRDHSMRVNKKMKRGALRSALTDALTSGKVSVVDDLRFDEPKTRRAAEVIEALELEGAVLLVLPGPSTDGIVERSFRNLASVRVAYVPALGVYEVLAADRVLFTQGALDALEGRTQPAQDQAEAPAEVPAEDAEEAEA*
>14_1009_16_40cm_Actinobacteria_10078_73_12
MASAPVLGGTNKVELDDAAFGAEFHEPLVHESVRAELAARRQGTHATKTRGKVAGGGAKPWRQKGTGRARQGSIRAPHFAGGGTVFGPQPRSYTFKVNRKERRAALRSALSLHAGRGSLAVLDPAPFGETPSAKQAAALVAEWGQPRGVLVVLTEAEARVALSFRNLDRTSVLPADAVGVTDLVGASAVLCSQGALDALTARAKGEKGGEA*
>14_1009_16_40cm_Actinobacteria_10144_70_13
MAAPKAQVLGSSKSITLEEGVFGAEVKPHLVHETVRAELNDARSATRGGKSRGLVAGGRSKPWRQKGTGRARAGSTRAPHWTGGGMAFPPNNRNFTSKVNRKSRKAALRSALSAHAQAGTLGVVDSGSLEEPSTKAAAELLGGWAKELPVLVVAQPEDEGVIKSFRNLDRVVVTVPGELEVNQVIWARSLLICEDALEHVQGRAQ*
>14_1009_16_40cm_Actinobacteria_10239_70_8
MAAPKAPLLDAKGKATKDVTLEAAIFAAEVKPHLVHETVRAELNARRSGTRGAKSRGLVSGGRAKPWRQKGTGRARQGTIRAPQFTGGGVVFPPGMRDYDVKVNRKVKRAAFRGALADHVRAGTFGVLSGSAFGEPSTRDAAACLEAWGKERPVVLVVSEDDENVFKSFRNLDRVLTVTADELEVAEVVWARALLVTETCLDALQRRAS*
>14_1009_16_40cm_Actinobacteria_10477_69_7
MASPKAPLLGKSGKDVSLAEDVFAVELRPHLVHETVRAELNARRAGTRGAKSRGLVAGGRSKPWRQKGTGRARAGTVRAAQFTGGGVVFPPGPRSYEVKVNRKARRAALRGALSHHAAGGTLAIVAQGVFETPSSRQAAKLVADWSHDLPLLVVAHEEEEALIKSFRNLERVLVTVPAELEVAHVVWANAVLVSESALPLVEARAGNGGAAGTEDES*
>14_1009_16_40cm_Alphaproteobacteria_10174_66_8
MELKVTTLEGKSAGSVELKDAIFGLEPRPDLLQRCVKWQLAKRQAGTHKVKNRSEIHRTGKKLYRQKGTGNARHGSARVNIFRGGGRAFGPLVRSHAIDLPKKVRALALKHALSAKARDGDIVVLENASLEAAKTKALQTRFGKLGLSSALIIDGVELDDNFCRAARNIPNIDVLPVQGINVYDILRRTKLVLTKAALEALEARFP*
>14_1009_16_40cm_Armatimonadetes_10062_65_9
MPTAQVFDAEGKGTGTVELPAAVFGIKPHAAVVHEVLIAQLANRRAGTGATKTRGEVSGSTRKIWRQKGTGRARHGSRKAPIFVGGGITFGPRPRDYTQKTPQKVRHLAVRSALSAKAAAGQIVVIEPLALEAPRTKVIAGLLRQLPAGGKTLIITPVPDAVMVRSASNLPDVTVRPATSLSVHDLLRAERVVLTRPAVAALVEVFGQ*
>14_1009_16_40cm_Bacteria_10051_66_9
MATSKVSATVYDVSGKESGQVELPEAVFNVPVNAAVLHQAVRRQQANDRQGTHETKTRGEVSGGGKKPWKQKGTGRARQGSTRAPQWRHGGTVFGPHPRSYEQKMPRKQRRLALKVALSVRSQEGAVRVVEEISLQEPKTRVVADLFAQLGAGASILLVIPEHDLLLEKSTRNLASVKTILVTNLNPSDVLTAETVVFTRSALSQVEEWLA*
>14_1009_16_40cm_Bacteria_10068_52_7
MPKLELKNLNNEIVGELELYDKVFAAKVNKSLLFAAVKHHLDSLRQGTHATKNRALVSGGGKKPWRQKGTGRARVGSSRNPIWRHGGVAHGPKPRSYAFHLPKKMILGALRSALTEKYNGKAITVVEGFPLQNHKTKEFKKILDKLEMGKKLLIVEAGGNNNLTRASGNLAQVKLVSNREVNVYDLLNHDQILFSKTSIQKLQEALSP*
>14_1009_16_40cm_Bacteria_10076_68_15
MPTVRVLDAKGKQAGSLELKPDVFGTEIRVPLLHQAVKRELADRRAGTHDTKGRSEVSGGGRKPWRQKGTGRARQGSTRAVQWKGGGKPFGPTPRSYDQDMPRQMRRGALRAAVAAKVAAGQLSAVETIDVRDGKTKSLVARLGALGVAGEPTLLVVHELAETVARAARNVPWLTVETPAHVSVYQLMHARHVMFERAGLLALEEALAK*
>14_1009_16_40cm_Bacteria_10077_69_12
MPTVQVVDAKGKQTGSLELDAFGVEIRVPLLHQAVKRELNDRRTGTHDTKGRSEVSGGGRKPWKQKGTGRARQGSIRATQWKGGGKPFGPTPHSYDQAMPRAMRREALRAAVAAKLAAGELSAVEALDGSDGKTKSLVARLGALGITGERTLLVVRELAEPMARAARNVPWLTVETPLHVSVYQLLHARRVVFERDGLVALAEALKK*
>14_1009_16_40cm_Bacteria_10081_66_11
MAARKPTTTKTTARATVKATTARTKATTTKAAATKRKEKEEDPLQVPLFDSAGERHGEVRLPKLIFAEEPNAPVMHQAYVRQMANARQGTASTKNRGQVSGGGAKPYRQKGTGRARHGSIREPSMKGGGVVFGPRPRDYSQRMPKQMRRLALRSALSQKAIEGRVRVIDGFGFEEPRTKLAADLIAAIGFDDTTLVVLPAPSYVVSRSFENLAGSKIILARNLNIRDLFTHTYLLLAKDCLELLEDNFGRPESRSRANASAHHEHETEETSEQEAI*
>14_1009_16_40cm_Bacteria_10082_68_14
MAKTEEKTKKGAPAAKSGARPSAAAAKPATKKTTAAKATAAKAPPKVAAKAAEPKAARKSAAPAKRVVARPVTRVARRAEPPRQREAAREEQPKRAKVAARALPTAPDGQAPLIAADGSSSGSIALPAAFLKGASRAATLFQAFIAERANARQATVATKNRARVAGGGKKPWAQKGTGRARQGSIRSPLWRHGGVVFGPNGRRYEQRMPEKMRRAAFGEAVSERAAAGRVLVLEELRFDGERPRTREVVAWLRQIGDTGRTMVVSPELDERVGRAVANLPDVELRTPGSLRLSDVMESDTLIVTRPALDALAARAGGERRTQGPGAAGEGSRG*
>14_1009_16_40cm_Bacteria_10087_67_7
MAKLPVVNWKKERVGEVDLPAAVFEYPFRSHLVWEAVKAYLAGSRSGTHKTKTRSEVSGSGRKPFKQKGTGRARQGGSRPPIHRHGGTAHGPVPRSYAQKLSIGEKKNALKAALSRRVQEERLLVLEGLDLDSHRTKDLKAAVDALGISGKALFVGSRGNDNFERASKNVSEWKIVDPLAVNVYDVMSHGTVVVSKDALNRVVETLGGK*
>14_1009_16_40cm_Bacteria_10089_71_7
MAKLKVVTLDGKPVKELDLPDAVFASALNSRLIHEAVVAYRAAGRAGTHAAKNRSDVRGGGKKPWKQKKTGRSRHGSIRSPLWKGGGKVFVPQPRDYAYAFPRRKRQGALRSVLSEKLRDGKLVVVESLALPAPRTRDLIAAVGGLGIQGTALLVDEPVHRHLELSARNLPGVKATLATALNVVDLLAHDTVVLSEAAVQRVSEVLSP*
>14_1009_16_40cm_Bacteria_10099_56_7
MAAVEIKNLNNEVVGTLELSDEIFNGPINEGLMHQAVKQYLASQRAGTHKTKTRAEVSGSGKKPWRQKGTGRARVGEIRNPLWRKGGTVFGPRPRDYEYHLPRKMFRAALKSALALKLKENQLNVVEAFELESHKTKAFSQALARLGFDRKVLVIDHQQNPNLRLAARNLSDVQLLPNLQVTPYHILNAKHVVFSKAAIQALQEVLAK*
>14_1009_16_40cm_Bacteria_10100_69_10
MPTVPVLDAKGKAAGSLELKADVFGAEISAPLLHQAVTRELADRRAGTHDTKGRSEVSGGGRKPWKQKGTGRARQGSTRAVQWKGGGKPFGPTPRKYTKDMPRTMRRQALRAAIAAKIAAGELSAVETLDVRDGKTKSLVGRLAGLGANGTPTLIVVRELDGGLARAARNVPWLTVETPAHVSVYQLLRARRVVCERAGLVALEEALS*
>14_1009_16_40cm_Bacteria_10102_61_6
MPKVDVKDWNNKKVGSVDLPEEIFAYPYKEHLIHEAVRNYLASLRQGTHKVKNRSEVSGSGKKPFRQKGTGRARQGGNRPPIHRHGGTVFGPVPRDYSYKMNSKEKKNALKSALSQRVKEGKLVLLSNLSVEEPKTKTLADKVTKIGVEGKTLIVESFENTNLALAVRNNPRLQLVDPLHVNVYDVVNSRYIVLSQDALQRLTEALES*
>14_1009_16_40cm_Bacteria_10110_55_10
MRELTQKLWKQKGTGRARVGSIRSPLWRHGGTVHGPQPRSYDYSFPRKKLLGALRSALAAKLNDGKLIVVNAFDVKEPKTQPFREALDALKVDKTALLVEVANHGNRNLDLSSRNLEGVELVASNEVHPFHLLRYDRAIFSQPAIEKLQLSLKNSASKRTHEASEGEGRAPKKTTRAPRTRSKKAAEVA*
>14_1009_16_40cm_Bacteria_10120_64_7
MKLPVLSIEGKELRSLEVDDSVFGIAPNTSVLHQAFVAGRNNQRAGTARTRTRGEVQGSTRKMRMQKYTGRARQGSVRAPHHVGGGTVFGPRPRSYAQALPKKMRRLAIRSALSGKVVDGELVVVDGLTFKKPKTKEIIRILQNVGIERSALIVTGAADRTVLASVRNLERTKLLSAVYLNVVDMLNHKSMLMTEEAVRVGRPAAGRWGGEGHRPADTSTSGDARTDGATQADQGYRRGRGDERGGSGDRRAGGQARGSGRSTRPITPNTPPRDSDTDRGFYRRCQTRQESGAEGHKSP*
>14_1009_16_40cm_Bacteria_10145_71_8
MAEKKTTAHKTGKAKATGKAPGHKAPAHKAPAHRARAHPPTRKKAPARPVREKAEARPVRETPARKEKPAPAVHGAAEGAVAIVDAENRKLSEHTLRPEVFAVAVNEHLLYEAVKQYRASARRGTHMTKNRALVSGSGRKPWRQKGTGRARVGAIRTPLWRHGGTVFGPQPRDYSYAMPRKARAAALRSALTRRYKDGGLRVVDRFGIDQPKTKVLKGLLDRLGVEGKTLLVDHQPDDALLLSGRNIPGLKVVDPSQVNVYDVLDCPNLLVSQEALGKLEEQLTP*
>14_1009_16_40cm_Bacteria_10153_70_20
MVEKKKAPAAKAGKAKAKAAGKAPARKAPAHKAPARPAPRKKAKPAREKAEPKRAPGHAKKERPAPVVHSAAEGAVAIVDGDNRKLSEHSLRPEVFAVAVNEHLLYEAVKQYRANARRGTHMTKNRALVSGSGRKPWRQKGTGRARVGDIRTPLWRHGGTVFGPTPRDYSYSMPKKARIAALRSALTRRYNDGGLRVVDRFGIEQPKTKVLKSLLDRLGVEGKTLLVEHQPDRALLLSGRNIPGLKVVDSTQINVYDVLDCPNLVVSQEALDKLEEQLTP*
>14_1009_16_40cm_Bacteria_10157_53_6
MPKLELKNLDNEVVGELELYEKVFAAKVNKSLLFAAVKHHLDSLRQGTHATKNRGLVRGGGKKPWRQKGTGRARVGSSRNPIWRHGGVAHGPQPRSYAFRLPKKMILGALRSALTEKYNGKAITVVEGFPLQSHKTKEFKKILDKLEMGKKLLIVEAGGNDNLTRASGNLAQVKLVSNREVNVYDLLNHNHILFSKMSIQKLQETLSQ*
>14_1009_16_40cm_Bacteria_10161_66_12
MATPNPLSVTVYDREGKESGQVELPEAVFNAPVNEAVLHQAVLRQHANERQGTHQTKTRGEVSGGGKKPWKQKGTGRARQGSTRAPQWRHGGVVFGPHPRSYEQKMPRKQRRLALRAALSVKSQDGAVRVVEEIALDAPKTRVVAELFEQLGAGARVLFVIPEHDLMLEKSTRNLAGIKTILGTNLNPSDVLTADTVVFTRSALTQVEEWLT*
>14_1009_16_40cm_Bacteria_10175_68_8
MPTVEILGAKGGQGSTLDLKQDVFGVEVRVPLLHQAVTRELADRRAGTHDTKGRSEVSGGGKKPWKQKGTGRARQGSIRATQWKGGGKPFGPTPHSYQQDMPRNMRREALRAAVTAKVVAGELKVVDALDATDGKTKSLVTRLGGWGLAAVPTLLVVQTLGEPVRRAARNVPWLTVETPAHVSVYQLMRCRQALFERSALLALQEALSE*
>14_1009_16_40cm_Bacteria_10176_71_10
MPTVQVLDATGKQAGTLELRPDVFGGEVKVPLLHQAVVRELADRRAGTHDTKGRSEVSGGGKKPWKQKGTGRARQGSIRATQWKGGGKPFGPTPRSYDKAMPREMRREALREAVGAAIADGRLRVVESLASDGKTKALVANLEQLGLQELPTVVVVATLGEPLRRAAHNVPWERGALKALEEALAS*
>14_1009_16_40cm_Bacteria_10183_71_6
MAEKARRVSATRKAKATKGEPKAKKAADKPEPGSVAVVDADNKKVRDITLAPEVFGVKVNSHLLYEVVKQYRAGGRRGTHMTKNRALVSGSGKKPWRQKGTGRARVGEIRNPLWRHGGTVFGPVPRDYSYSMPKKARAAALRSALSQRAHEGALQVVETFPVELPKTKVLKGILDKLGVKGKAVLVDHEPTDALLLSGRNIPNLKVVADTHLTAYDVLDCKHLLFSQEALDKLEERLAP*
>14_1009_16_40cm_Bacteria_10184_69_7
MAETTILSAKGTKAGKVELPDALFAAPVNEALIHQAVVRQLAGQRPGTANTLTRGEVAGGGRKPWRQKGTGRARQGSRTAPHWKGGGVVFGPHPRAFEIRMPAKMRRAALLGVLTAKAEEGALRVVEGFDLDEIATRAFADRLAGWDAGGKVLVVLPARDAVVERSCRNLREVRILLADSLNVVDLLEADTIVFTRDALARAGEVYA*
>14_1009_16_40cm_Bacteria_10189_60_6
MKLAVKDISGKEQGELEVKFQLVEGGKGTQAVHDTVVAYMANQRRGTACTKNVGEVAGTNKKPWRQKGTGRARAGSFQSPLWRGGGVVFGPRPRDFGKKVSKGTRQLALRKALSERLKSGDVLVVDEIKLSSPRTKEFVGVLNALKVEGTALVVAHAQDKNLALASRNVPRVQVATGDSLNTYQVLRFDKLLFTRGAFEQVEQRLAE*
>14_1009_16_40cm_Bacteria_10191_62_6
MKFPIRNIQGETTGEIELQDEIFAIEPNEAVMHQAVKRQLANKRQGTHDTKTRAEVAGGTRKLYKQKGTGHARQGDNRAPHWRKGGIVGGPTPRSYEQSMPKKMRRLALKSALSAKAKANEIFVIDNLKFDAPKTKQMTQLLDGLAVKEKALVLLAGNEENVVTSCRNLGSVTTLNAKYLNVLAVLSHEALILSRDAVELIQETYGSHDAHL*
>14_1009_16_40cm_Bacteria_10192_68_11
MASIAVRGVKGQVLTERELPADLFEAPVNVAVMHQVVTAGLAAQRAGTHATKTRGDVSGGGRKPWRQKGTGRARQGSTRAPQWAGGGISHGPQPRDHEVRVNKKMKRLALRSALSDAATSGKLAVVGGLDFDGPRTKDAAAVLEALEVRGKVLLVLPAPQEDVEKSFRNLPHVKIDYPGNLSTYDLLYADRVLFTSEALDALTGERTEYDMPTPEVEEQEKAAE*
>14_1009_16_40cm_Bacteria_10195_66_6
MAEIDVKNLVNEVVGKLELSDHVFRAKPNEPLIWEAVKHYADSLRSGTAATKTRREVSGSGKKLWRQKGTGRARIGSIRSPLWRHGGTVHGPQPRSYQYRFPRRKLRGALRSALSVKLGDNALTVVEGLTLENPKTRELRKLLAGLGTSGRVLVVSSGENRNLLLSSRNLPNVKLVPGSGVNIYDVVNSNALVFTRQAILEVQEVLSR*
>14_1009_16_40cm_Bacteria_10197_68_6
MSSARVVDSTGAATGTVELPTSVFAVNPNTAVMHQAVLRQLANQRQGTHDTRTRGEVRGGGRKPYRQKGTGRARQGSTRAPQWAGGGVVFGPHPHGYRQGMPRKQRRLALRSALSVKAAENQVVVLSSFELEAPRTRAVVDLVRAVDAGRRVLMVLGSHNAMLERSARNIPDVRITLAGNLSVRDLLVAETVLITPDALEHIAEAFA*
>14_1009_16_40cm_Bacteria_10210_70_8
MLEVRVIDANGQPTGTLELNPDVFGVELRVPLLHQAVTRELAGRRAGTHDTRGRSEVSGGGKKPWRQKGTGRARQGSIRAPQWKGGGKPFGPTPRSYAQAMPRQARREALRAALAAKIAAAELTVIERLDLREPKTKALVTHLAALGLPPAPTLVIVSEREASLARAARNVPWLTVQTPSHTSVYQLLRHHQVVFERAALLALQAALLQ*
>14_1009_16_40cm_Bacteria_10217_55_10
MSAKVLTKAAAKEAKIELIEDGRGTQAVHETIVAMRAARRSGSANTKTKAEVNLSGAKPWRQKGTGRARAGYKSSPIWRGGGVVFGPKPRDYSKKISKSVRHLAFRKALSDRINAGDILTIDKFEVPELKTKAFLSLLKKQTDARKVLLISDAFDQTTFKSARNVKPVRLATASDVNTEQLLAFEKILVTHKALEQLAERTNPPASRSRVTTAQ*
>14_1009_16_40cm_Bacteria_10219_71_7
MPTVNVVDRTGKTRETLELAPAVFGAPVNGVLLHQAVVRELAGRRAGTHATRGRSDVSGGGKKPWRQKGTGRARQGSIRATQWKGGGRPFGPKPRSYAQDMPRQARRAALRSALSVKAAEGQVMVVDGLDLGDGKTKALVGLLARLGVAGVRTLIVVTERSDALRRASRNVPWLTLVLPGQLTVAELLRHERLVFEPPALVAVQEGLGP*
>14_1009_16_40cm_Bacteria_10260_68_6
MPTVPMLDANGQPSGTMDLKPDVFGVEVRVPLLHQAVTRELADRRVGTHDTKGRSEVSGGGKKPWRQKGTGRARQGSIRATQWKGGGRPFGPTPRSYDQAMPRAMRREALRAAVAGRLAGGEIAAIEALATSDGKTKTLVDTLRSMGVKSEPTLLVVAELAEPLRRAARNVSWLLVETPSHVSVYELLRARRVVFERRALLELEEKLEA*
>14_1009_16_40cm_Bacteria_10360_70_6
MATVNVVTVENSRAGSIELPPAVFEVKVKPDLFHAEVRRQLAARHTGTHSTKNRHTVSGGGSKPWRQKGTGRARQGSTRSPQWSGGGVVFGPVPRSYEHSLSKKVRRAALRGALSLRQQEGAITVVDELALSEFKTRRVAGILTALGLAGQSVLIVIAEADEKVETSARNLPRVGVIRAEGLNVYDVLRHRQLVLTVGAVEAIDARLSEERRKTAKRAESS*
>14_1009_16_40cm_Bacteria_10380_61_12
MAGMAKVEVKNLDGETVKELELVDEVFATPPNQSLLWEATKVYLASQRRGTHSTKSRGEVSGGGKKPWRQKGTGRARVGSIRSSLWRHGSIAHGPKPRDYSYKIPKQMLRGALRSALAAKFQDRKLTVVDQFNLAEAKTKGFAGALRKLGVEKSVLVVSENANRNLELSSRNIRGCHLVRHHQVHPYAVLSHERLLISEGALARLTRALG*
>14_1009_16_40cm_Bacteria_10388_55_12
MSAKVLTKAAAKEANIDIIEDGRGTQAVHDVVVAMRAARRSGSANTKTKAEVDLSGAKPWRQKGTGRARAGYKSSPIWRGGGVVFGPKPRDYSKKISKSVRRLAFQKALSERIKAGDVLTVDKFVVPELKTKSFVALLKKQTEARKVLLISDAFDQNTLKSGRNVKPATLATASDVNTEQLLAFEKILVTHKALEKLAERTK*
>14_1009_16_40cm_Bacteria_10405_68_5
MSEIDVRSTSGDVVGKATLDDAVFAAQVNVPVMHQVVRAQLAAARSGTRATKRRGQVSGGGKKPWRQKGTGRARQGSTRAPHWTGGGVVFGPQPNDYTMKVNRKMRSVALRSALSDRAREGRIAVVDRFGFEGPKTKDAVKTLEALGVSGKSLLVLEDVDLTVGKSFRNLPSTHIVTVGQLNTYDILNADWIVFTQAALERVGKSNKKAAAETAEGETE*
>14_1009_16_40cm_Bacteria_10516_69_7
MPEVRVIDETGKQKEMLELNPDVFGVEIRVPLLHQAVTRELAARRAGTHDTRGRSEVSGGGKKPWRQKGTGRARQGSIRAPQWKGGGKPFGPTPRSYEQRMPRRARREALRAAVAAKIAAGELTVIERLGLPDAKTKALVKGLTGLGLSESPTLVIVSELADGLLRAARNVRWVTVETPSHVSVYQFLRHPQVVFERAALLSLQEGLAR*
>14_1009_16_40cm_Betaproteobacteria_10094_64_30
MELKLINEQGKSAATVAASDALFGREFNESLVHQIVVAYQANARRGTRAQKGRSDVRHSHKKPWRQKGTGRARAGDVASPLWRGGGKIFPNLPDENFSQKVNRKMYRAGMCSILSQLAREERLRLVESFSVEAPKTKLLAQKLKKMGLDSALVITDDVDQNLLLSSRNLVNVRVLDVNHADPVSLIQFEHVILTKKAMARFEEILK*
>14_1009_16_40cm_Betaproteobacteria_10178_65_9
MDLKLINDSGKPAATLSASDALFAREYNEALIHQVVTAFQANARSGNRAQKSRGEVNKSHKKPWQQKGTGRARAGQANSPLWRGGGKIFPSSPDENFSQKVNRKMYRAGIASILSQLVREGRLSVVEQIALDAPKTKLFAQKIKSLGLSGTLLVVTDKIDENVFLSARNLPHVLVLETQEVDPVSLVRFENVLLTKAAVTQFEEILG*
>14_1009_16_40cm_Burkholderiales_10114_69_7
MQLELLNEQGQATSKVDAPDTVFARDYNEALVHQIVVAFQANARQGTRAQLDRAMVKHSTKKPWRQKGTGRARAGMTSSPLWRGGGRIFPNSPDENFTQKVNKKMYRAGMAAIFSQLARDGRLAVVDSLSVEAPKTKLLAQKFKAMGLDSVMVIADQVDDNLLLASRNLANVLVVEPRYADPLSLVFYKKVLVTKGAIEQLKEMFA*
>14_1009_16_40cm_Deltaproteobacteria_10053_55_6
MALQVIHPQLKEEIFGAKVRPHLLHQTVVMQLNNLRAGTASTKTKGFVRGGGKKPWRQKGTGRARAGSIRSPLWVGGGTIFGPQPRDYSYRLPKKARKQALLSALSAKNRDRKIIVLDKWELAEPKTKLMRKILDDLKVTSALIVIAQSDERVERSARNLPAVKVLRVEGLNVYDLLRHEHLILTEGSLRLIEERLAA*
>14_1009_16_40cm_Deltaproteobacteria_10098_55_8
MEVHVIQPALNEAIFGAKTRPHLLHQAVVMQLANRRAGSAATKSKGFVRGGGKKPWRQKGTGRARAGSIRSPIWVGGGTTFGPQPRDYSYRMPRTARREALLSALSLKNRDGKIIIVDKFELDEVKTKLMIRALAELKVDSALLVIPKSDVKIERSARNLPKVKVLRVEGLNVYDLLRYEHLILTEGALKLLEERLAA*
>14_1009_16_40cm_Euryarchaeota_10108_66_7
MAKQAAKKTATKKARKEPAPELAPLQVHLYDVAGKIVGAVDLPSIFASDIRTDLIRRAVTAFTANRRQPYGAAPRAGMRHSVRWSGKGQGVSRTPRIRGTMIGAQAPNTVGGREAHPPVVEHIWAKKINEKERRSARNAALAAAHDVRTVAARGHRFESGVSVPVIVKDEIEEIQTVAKAIEFLSAVGVYGDVERAKGSTRPARRGPRPCEGPTRLREPSRRRGRDPRRPQRRGPRPRWRPRSAHDFQRVRPRSRAGVGRVNPHEILLHPYVTEKTLNLMSGTPAQESRDGNRIEFVVRREATKPQIKEAFEKQFEVKVARVWTFIREDGKHAIIKLRPEYSAEEIGMRIGVF*
>14_1009_16_40cm_Euryarchaeota_10281_67_10
MRTAKKKLEEPATPAEPEAADAEAPETLAAAPLAPKPKKAPRAKRAPKEEPKRAEKKPKPAPAPVTGNQVHVYSLEGEVVKTIDLPSVFQSPVRIDLIRRAVRAFQANRRQPYGPNRKAGMRHSVRWSGKGQGVSRAPRIRGTMIGAQAPGTVGGRKGHGPKPWADWSMKINHKERLRARNAALAALHVADTVSRRGHRFESDRTLPIVVENGLEALWADLADKKDDAPVKATKRGAEVLKALGVYGDIERATAGTHIRAGRGKLRGRRYRTPTSILLVAAKPEGVARMFRNFPGVVVVAPSGLNAEILAPGGDPGRLAIFTEDALETLRGWAA*
>14_1009_16_40cm_Gemmatimonadetes_10031_69_10
MIEAPHFSAAGAKKKALALPAALFDGTVNEAALHRAVVTYLANQRQGTHQTKTRSFVSGGNQKPWRQKGTGRARQGSIRAPQWRHGGIVFGPHPRSYRLGIPKKVRQLARKSALNARAREQAVFVVDPLGYDKPKTKPLAELLAKLGLEERKVLVLTAGQEPQAHNVYLSGRNLPGVRVMRFADATAYEILWADAVVIETTALEGAAAEGGTGPEGEAAAESAGEGAQGDA*
>14_1009_16_40cm_Gemmatimonadetes_10039_70_24
MIEAPHFSAAGAKKKTVALPPTLFDGTVNQNALHRAVVTYLANQRQGTHNTKTRSEVSGGNQKPWRQKGTGRARQGSIRSPQWRHGGVVFGPHPRDYRLAIPKKVRQLARKSAFNARAGEGALLVVDELAYASPKTKPLAELLEKLGAAGRKVLVLTAGGAHAHNVYLSGRNLPRVRVERFADATAYDVLWADVVVVEQPALEGPGAPAAATPGEEASDA*
>14_1009_16_40cm_Gemmatimonadetes_10088_60_13
MPESTNSLKATAYTAGGTERDRVDLPGDLFDGTINMPVMHQAVKAYMSNQRLGLAYTKTRGLVAGGNQKPWKQKGTGRARQGSRRAPQWVGGGTVFGPTGRKYDQTVPRQVRALARKSALNARAREDALIVIDNFNYDAPSTKQLMSLLSALGVTEKKVLILTDGLKKNVFLSGRNLQRTHVMPYADVSTYHILWSDVVLVESSALGYQLESVAEKQRAAKPKPEGKSRGAAKAEAKAEKAATRRATAKKATRTAAQESRAAKPKAKAKTRKPAAKKSAGKKKGRN*
>14_1009_16_40cm_Gemmatimonadetes_10243_71_6
MIEAPLYSAAGARQKAAFALPGDLFDGTVHEPVLHQAVKTYLGNQRQGTAMTKTRSFVSGGNQKPWRQKGTGRARQGTTRAPHWRGGGIVFGPIPRDYRAGLPRKVRQLARRSAFNARAREEAVFVVEAMEFAAPKTSQLAGLLQKMGLEGKKVLVLSNGLNPNLVLSGRNIPSVEVMRFADASAYDVIWADSVVVEQGALSGEAPVVTGAAAGGPVAAKARKPGAVKKPAARTAKKDAARTAKKAAARPKAERKPAKARKAPARKPAAKKKKGSD*
>14_1009_16_40cm_Nitrososphaera_10107_34_8
MKIKLKDIRGNEMETVELPAVFNTPFRPDIIKKVYVNVLSTKFQPQGRYPAAGEIVSAESRNTGLGIARIARARGEGFPRAGQAAGVAGVRAGRIAHPPVSWKNNHKKINKKEKHLGFCSAIAATSKKDIVEKRGHNVGKILEFPIVVSDEMEKITKTAELKKALMSLGLEDDLKRSTSIVRVPSGKSRLRGRKKHSALSCLIVVSKNSPISKLKKSLPGVNVVSVENLSIMDLVPGTRPVRLTVYTKNAINSMNKINTVWSKIQSVVEQ*
>14_1009_16_40cm_Nitrospirae_10061_58_17
MPTVEVLDLHKRKVGSVELPDSVFGAVPDRSLLHEAVVMQRACMRQGSASTLRRGEVSGSGRKPWKQKHTGRARAGSIRSPIWRHGGTVFGPRPRSYAFAFPKKKYRAALRQALSAKLAAGGILIVSDLRLEEPKTRLLAKALTQLGLNSKTLIVVGAGDTDVEQAARNLSQVKPVKSQELNVYDILRYDAIVIPERELPRLREVWS*
>14_1009_16_40cm_Proteobacteria_10137_68_9
MKLKLVSGSGALQVSEAAFGTKFNEALVHQVMTAYRAAGRSGTKAQKSRAEVRGGGRKPYAQKGTGQARAGSNRSPIWVGGGKTFAAKPRDFTQKVNRKMYRGAIRSMLSELARTERLLVTEGIQLTAPKTRLLAQQLKAWELPSVLIVVEASDEKLILAARNLPHVEVIEVPALNPLSLAAYDKVLMTVGAVKLIEERLQ*
>14_1009_16_40cm_RBG_16_RIF_WS3X_71_46_curated_10208_69_7
MDAKIVALDGSEKGTAALPDDLFAQQVNEHLLWLSVKRHLGNQRQGTAKVKARGEVSGGGRKPWRQKGTGRARAGSNTSPLWPGGGRAFGPKPRDYRTELPKSQRRRALVAALSLRAGENAVTVLDQLSFEAPRTKHMAEALERLGLHHKRTLLVLDRADTNVIKSCRNLPNLRTTLAHQVNPYDLLDCQALLITQAGLDRMKEVFVR*
>14_1009_16_40cm_RBG_16_RIF_WS3X_71_46_curated_10403_72_7
MNAKCYTSDGSEQGTATLPDELFGQQVQEHLLWLAVKRYLGNQRQGTAKVKTRGEVSGGGRKPWKQKGTGRARSGSNTSPLWPGGGRAFGPKPHDHRTEMPKGQRRQALASALSLKASENAVVVLEALAFAAPKTSEMAKTLERLGLKDRRTLLVLGEADGNVVKSCRNLPNLSTTLAHQVNPYDLLHCDMLLLTRQGLDRMKEVFVG*
>14_1009_16_40cm_Rhizobiales_10600_60_5
MPVMKADIQTIEAKKAGSVDLADHIFGLEPRADILHRVVRWQLNKRQAGTHQAKTRGEINRTGKKFGNQKGSGGARHGSRRSGIFVGGGKAFGPRSHSHETDLPKKVRALGLRHALSAKVKSSELVILDKTELKESKTKALKLALVKLGLDNALIIDGAEVNKGFAAAARNIPDIDVLPVQGLNVYDVLRHKKLVLTKAAVEALEARFK*
>14_1009_16_40cm_Rokubacteria_10140_71_15
MPSVPVLDAKGKKAATLEIRPDVFGVEIRSPLLHQAVTRELADRRAGTHDTKGRSEVSGGGRKPWKQKGTGRARQGSIRAPQWKGGGKPFGPTPRSYAQDLPREMRRGALRAAVAARIADGQLAVIEALDVADGKTKSLVSRLGALGLAATPTLLVVKELSDTVKRASRNVPWLDVETPSHVSVYQLLRARQVVFERAGLQALEEALAP*
>14_1009_16_40cm_Thaumarchaeota_10057_39_11
MKVPVLSTSGSKEGEVELPIVFSTPLRNDLIHKAYVHLESHKFQRQGRYPNAGMDVVAESNSPPTGHGQARVARMSGGGGGRQGQGGGVAMVRKGRQAHPPLAEKITYKVLNKKENKIALCSAIAATASSALVKVRGHHIEKIEHFPVVVSDQIESISKSKELSKIFDVLHLSQDVTRLENRQKRRSGKSLLRGRKTKVGKSVLLVVQDSKNLSKASGSLTGVDVVETKNLSVLDLAPGAKPIRLTIFSKGSIEEIGKMKSPHLELMVTTR*
>14_1009_16_40cm_Verrucomicrobia_10135_59_6
MKLTVKNIAGRDQGELEVKFSLIEDGKGTQAVHDSVVAYLANQRMGTACTKTMGEVAGTGKKPWRQKGTGRARAGSFASPLWRGGGVVFGPKPRDFGKKISKATKQLALRKALSERLKSGDVVVVDDLKLNSPRTREFVTLLNALNVEGSALVISPGQDRNLTLASRNLARVELATSDSLNTYQVLRFDKLLFTRGAFERVEQRLAG*
>14_1009_16_40cm_Verrucomicrobia_10271_61_5
MKLTVKDTKGNDHGELEVGFPVIENGKGTQAVHDVVVAYQAAQRMGTACTKNVGEVAGTNKKPWRQKG
>14_1009_16_40cm_unknown_10122_53_10
MQSSPRTARVLDAEGKQAGEITLPPVFTERLRLDVIKKAVVAQQSHRFQAQGRNRMAGKRTTAEGFGVGRGISRVPRIGGGGPLSGTAAFAPGTVGGRNAFPPVPWKRTAKRINRKERTLALRSAIAATASRDMVMKRGHRVEDGVEFPLVSTDDFEKFSKASEARRFLGAIGLWDDILRVNRSREPHRGRTLHSVGPLLVVEEYRGAEKAFENFQGVQVVRAKDLSVEALAPGTHPGRLTVWSESAIKTLAGRGSSS*
>Archaea_DPANN_Woesearchaeota_AR4_gwa2_scaffold_135
MGKKKLPAQFDEIIRPDIIKKVVVAQLANKRQPYGAKPEAGKRPSAKVSR
RRRDYRGSYGHGISRVPRKVVSRSGTRFNWIGAFAPGTVGGRRAHPPKAE
KIWSQKINIKEKRKAIRSAMAAAMNKDLVEKKGHLIPDKYPFIIATDIET
IKTAKEARQFLITIGLEKELGRIQEKSIRAGVGKMRGRKYKKVRGILIVV
SQKCDALRAFRNIPGVEARVVNTLSVEVLAPGTTPGRLTLFTEESINRVE
KEKLFI
>CG1_02_FULL_Woesearchaeota_57_44
MKLPLLGTDGKEQGSVTLPAQFQEPINAALVKKAVLATESRQRQPYGSSP
EAGMQQSTKLSRRRRDYKGSYGHGISRVPRKVMSGKGSRLYWVGALAPGT
VGGRRAHPPKSFKNWAHKINVKERRKAIRSAIAATVQIELVKANGHKVPK
VYPFIFVTDIEAMAKTADVVKALQAAGLKDELARITTKGFGKGPLLVVSG
PCKAIRAARNIKGVDVVTVKQLNAQVLAPSRNPGRLTIFTKTAIEAMEGL
FA*
>CG10_big_fil_rev_8_21_14_0_10_Woesearchaeota_32_24
MKVTILNKENKTQGNVDLPSQFSEEYRPDLIRRAVLALQSVARQAYGTDP
EAGQRYSSTVSKRRRNYRGCYGFGISRVNRKILSRRGTRMFWVGATSPQT
RGGRRSHAPKAEKIFEQKINQKENQKAIRSAMGASLDKVLVTSRGHKIPE
TYPFVLAAEFENIIKTKEVESIFEKLGLKEELDRSLIKKVRAGIGKLRGR
KYRRKRGPLVVVSGDCSLEKAAKNLPGVDIVHVKSLNAEMLAPGTQPGRI
ALYTEKALETISKENLFQ*
>CG10_big_fil_rev_8_21_14_0_10_Woesearchaeota_45_16
MKLPIYTADKNKSGERELPSQFSEPFRPDLIKRAVLALQSSARQQYGADP
EAGFRHSSKLSKRRRNYRGCYGLGISRVNRKIHSRRGTRMSWVGTFSPQT
RGGRRAHPPKSIKVWEQQINKKENRKAIRSALAATIDKTLVAGRGHILPA
EYPFILDSTFENAKSTKEVNKVLQALGFAQELERSLVKKIRAGLGKMRGR
RYRQKKSILLVVSGECPLMKAAKNVPGLDIVPVNALNAEVLAPGAMPGRV
TLWTDKAVEVMKEKKLFI*
>CG10_big_fil_rev_8_21_14_0_10_Pacearchaeota_31_9
MKSQIISIEGKKIKDIELPKVFSSKIREDILKKTFESEQIAHPYGPSFVA
GRQHSASGIIRHIRHKWKSGYGRGMSRIPRKIHWRRGTQFYWIGAEVSGT
RGGRRAHGPRPEGTVQIRKINKKERKLAIFSAIAATASSDKVIGRYNRID
EIKEVALPVIVESKISELKTKELINALDKILGKLSIQKEKNYRSGKGKLR
NRKYKNSXXXXXXXXXXEKAIKDLENIDKVNAGVKEK*
>CG10_big_fil_rev_8_21_14_0_10_Pacearchaeota_30_48
MKAQLLSIDGKKQKEISLPKAFSTKIREDIIKKVYESEKTWQPYAHDSEA
GKKHSASGTISHKRHEWKGHYGKGISRIPRKTMWRRGTQFYWVGAEISST
RGGRRAHGPKGTIPIKKINKKEYLIALNSAISATANTKFVCERYSRVKEV
KENLPFIVESKFSELKTKDLIKSIDNILGNLKVVSKRKKSLRAGKGKLRN
RKYKKSAGVLIITGDKEEIKTNSFNQIKIKDLTVSDLYPAGRVVVYTEEA
IKSLEERDK*
>CG1_02_FULL_Pacearchaeota_39_14
MKATLYDTKGKKKSEIEMPKIFDQKVREDIVAKYFEMEKFIQPYSPGPES
GKRHSASGTISHQRHRWGGHYGKGISRIPRKTMWKRGTQFFWIGAEVASV
RGGRRAHPPKGIGKEKRLNKKETKIAFGSGFAATCDSKWIMKRYETLKKM
DSKVPVVIESKIDGMKTKDMIVLLKSIFGEAFGLVLKKKELRSGKGSRRG
RKYKSTAGLLLVKGSDEKIKMKGIEIKDTFDVKISDLYPLGRLTVYTEKA
LAELGKEEK*
>CG1_02_SUB10_Pacearchaeota_32_132
MKTALYDLKGKKKSDIELPEIFNDSVREDVVMKYFEADKFKHPSSPYVEA
GRRHSASGTISHKRHDWKGHYGKGISRVPRKTMRRSGTQFIWVGAEVSGT
RGGRRAHPPKGIGKEKKINKREIEMAMNSGFAATGNGEWILKRYESLNKL
NIKTPVVVESKLDNIKTKDFIAMLKEIFGEVFPLIMKKKSVRSGKGKARG
RKYKSNAGLLFVKSKNEKIKVNGIDMKDINEITMNDLYPLGRLCVYTEKA
LEEIKGVVKK*
>Archaea_Euryarchaeota_Thermococci_Thermococcales_Thermococcaceae_Palaeococcus_pacificus_DY20341
MKVHVYSLNGEPIEEIELPKVFQTPFRPDLIRRAVIASWTHRIQPWGTDP
MAGKRTSAESIGKGHGMARVKRMKTAPRFAAFVPFARGGRRAHPPKVEKI
IREEINKKERRLALMSAIAATANADLVKARGHIIDGLPQVPLVVDDELEK
VFKTAQTREIFKKLGVWEDIERAKKNTKIRAGKGKMRGRRYKKGKGPLIV
VAKNEGIIQGARNHPGVDVVLVDNLGVEFLAPGTHPGRLTIWTKGAIERL
REIYG
>Archaea_Euryarchaeota_Thermococci_Thermococcales_Thermococcaceae_Pyrococcus_furiosus_DSM_3638
MKVKVFDLNGQPVGEIELPKVFFTPFRPDLIRRAVIASWTHRIQPQGRDP
MAGKRRVTENIGKGHSMARVERLKTPPRYAAFVPFARGGRRTHPPKVEKI
IWEDINKKEKRLALMSAIAATANYDLVRARGHIIDNVPQLPLIVVDDLQK
VQKTRETREIFKKLGIWDDIVRAKEKSGVRAGKGKMRGRRYKKAKGPLIV
VGKNEGIVLGARNHPGVDVVVVDNLGVEHLAPGTHPGRLTVWTVSAIERL
RELYG
>Archaea_Euryarchaeota_Thermococci_Thermococcales_Thermococcaceae_Thermococcus_kodakarensis_KOD1
MKVKVFNLEGEPVEEIELPKVFSTPFRPDLIRRAVIASWTHRIQPQGRDP
QAGKRRVTENIGKGHGMARVERIKTSPRFAAFVPFAVGGRRTHPPKVEKI
IWEDINKKERRLAIMSAIAATANYDLVRARGHVVDNVVQIPLVVTDDLQK
VFKTAQTREIFKKLGVWDDIERAKKNTKIRAGKGKMRGRRYKKAKGPLIV
VAKNEGIVQGARNHPGVDVVTVDNLGVEYLAPGTHPGRLTIWTKGAIERL
REIYG
>Archaea_CP_Z7ME43_WOR_bin_DG_70
MKAHVYSLEGEVTEIELPSVFETEYRPDVIKRAVLSCISKRIQKRGTKKE
AGKRHVVHYLGTNRGISRVRAAFVPQAVGGRRAHPPKTKVYAEKINKKEK
NLAVRSAIAMSADEIPLIVEDSLEDLEKTQEVAEVFQNLG
>CG08_land_8_20_14_0_20_Hadesarchaea_51_8
MVHVYSLEGKPTEEIDLPTIFYEEIRPDLIKRAVISAQTARIQPWGADTM
AGKRTSAHTWGKGHGVARVQRVKGSRSPAAGLGAFSPQTVGGRRAHPPKV
EKIQHEQINRKERRLAIRSAIAATKEKKLVESRGHFVDKIFELPIIVVDD
IEAIKKTKQAKELLEKLGVWSDVERVTNSRKVRAGRGKMRGRRYRQAVGP
LIVVGQERGVELGAGNLPGVDVVKVEALGAENLAPGGVPGRLTIWTKSAV
QKLAGGLFR*
>Archaea_SAGMEG_N21
KVHVYSLNGEPIEEIDLPEVFEEEPRPDLIRRAVIAAQTSRLQPWGPDPM
SGKRTSAETWGKGHGVSRVRRVKGSRYPAAGVGAFAPHTVGGRRAHPPKT
EKILREKINIKERRLAIKSAIAATTEKKFVMARGHVVEGVPELPIVVSDE
LEKVKKTAQVKEILKKLGV
>Archaea_SAGMEG_45
MKVPVFSLDAKPVEIELPEVFNTEIRPDVIRRAVLAAQSARIQPWGPDPM
AGKRTSAETWGKGFGVSRIRRVKGPHAVGGRRAHPPKVEKKIEERINKKE
RRLAIRSAIAASASRGLPIVVTDELESLKSTADIKMTLTKLGL
>Archaea_Euryarchaeota_Methanococci_Methanococcales_Methanocaldococcaceae_Methanocaldococcus_jannaschii_DSM_2661
MKAVVYNLNGEAVKEIDLPAVFEEEYRPDLIKRAFLSAFTARLQPKGSDP
LAGLRTSAKNIGKGHGRARVDRVPQGWAARVPQAVGGRRAHPPKVEKILW
ERVNKKERIKAIKSAIAATANPELVKERGHVFETENLPIIVESSFEELQK
TKDVFAVFEKLGISDDVIRAKNGIKIRAGKGKMRGRKYKKPRSILVVVGD
KCNAILASRNLPGVDVITAKDLGIIHLAPGGVAGRLTVWTESALEKLKER
FE
>Archaea_Euryarchaeota_Methanococci_Methanococcales_Methanocaldococcaceae_Methanotorris_igneus_Kol_5_chromosome
MKAVVYNLDGSKKGEIELPSIFETEYRPDLIKRAVISALTARLQPKGSDP
LAGKRTSAESIGKGHGRARVKRTAQGWAAFVPQAVGGRRCHPPKVEKILW
ERINKKERLKAIMSAIAASANPELVKQRGHIIDNVPSIPLVVDNEFENLQ
KTKDVVNVFKALGLDKDVERAKKGIKIRAGRGKMRGRKYRKPKSVLVVVG
DKCNAIKASRNLPGVDVITADNFGVIHIAPGAMAGRLTLWTESAIEKLSE
RFKL
>Archaea_Euryarchaeota_Methanococci_Methanococcales_Methanococcaceae_Methanococcus_maripaludis_S2
MNVKVYNLDGSEKGDIELPAVFEAEYRPDLIKRAVISSLTAKLQPKGCDA
FAGYRTSAKSIGKGHGKARVRRTAQGAGAFVPQAVGGRRAHPPKVEKILF
ERINRKEKLKALASAIAASANPEIVSARGHKIEGVPSLPLVVNAEFESLV
KTKEVLEVFKTLKLDADLERAKDGVKIRAGRGKLRGRKYIKPKSVLVVVG
DACEAITASRNLAGVDVITANDLSAIHIAPGTMAGRLTLWTENAIEKING
RF
>Archaea_Euryarchaeota_Methanococci_Methanococcales_Methanococcaceae_Methanothermococcus_okinawensis_IH1_chromosome
MGVIMKVKVYNMDGSEKGETELPAVFETEYRPDLIRRAFLSSLTARLQPK
GVDFMAGKRTSAKSIGKGHGRARVKRTGQGQGAFVPQAVGGRRCHPPKVE
KILYERINRKERLKALMSAIAASANSEIVKSRGHVIDEVPSIPLIVDNEF
ENLKKTKEVLETFKNLGLDKDVERAKEGIKIRAGIGKLRGRKYRKPKSVL
VVVSSLCDAVKASKNLPGVDVITADDLGVMHIAPGADAGRLTLWTEKAVE
KLNERF
>Archaea_Euryarchaeota_Methanopyri_Methanopyrales_Methanopyraceae_Methanopyrus_kandleri_AV19
VEAPVFNLEGEEVDTVELPSFFEEPVRKDLIRRAVLAAQANRRQPYGTDP
RAGFRTSAESWGAGHGVAMVPRVKGRRHPAAGRAARVAQAVGGQKAHAPT
PEKDWTQRVNRKERRAALRSALAATAKPEFVKERGHVIDDVPHLPVVVVD
ELKSLNKAREVREFFKSVGLWADVERAKSNRRIRAGKGKRRGRRYVKPKS
VLIVVDEDEGIKLGARNHPGVDVVEAMHLGVEHLAPGAHPGRLTVFTPGA
LEVLEERLGE
>Archaea_Euryarchaeota_Methanobacteria_Methanobacteriales_Methanothermaceae_Methanothermus_fervidus_DSM_2088_chromosome
MKANVYSLDGEVIEKVKLPEIFEEHLRPDLIKRAVLSIQTARIQPWGPNK
MAGKRTTAVSRGAGYGIAMVPRIKTPPERAAFVPQAVGGRKAHPPKPEKI
YHERINRKERRLALRSAIAATANKELVKQRGHRIDNVPEIPLIVEDKLST
LKKTRETREVFKKLGVMDDIIRAKKGRKIRSGKGKMRGRKYRKPKGPLIV
VDEDRGIVLGARNHPGVDIVTVENLNVELLAPGTHPGRFTIYTKSALEKL
EEMPW
>Archaea_Euryarchaeota_Methanobacteria_Methanobacteriales_Methanobacteriaceae_Methanosphaera_stadtmanae_DSM_3091
MAKINVYSLKGDITEEIELPEIFEEEYRPDVIKRAVISMQTARIQPWGTD
PMAGKRTTAESFGSGRGAAMVPRVKGSSKAAFVPQAIGGRKAHPPRVNTI
YHEKINKKERTLAIRSAIAATANKELVEQRGHQVSELEQIPFVIDDEIET
VKTTKETREIFKDLGIMDDIVRAKKGRKIKSGKGKLRGRKYRTPKGPLVV
VGNDRGISLGARNHAGVDVVEVNNINAELLAPGTHAGRLTIYTKSAIEKL
GDLFQKNRS
>Archaea_Euryarchaeota_Methanobacteria_Methanobacteriales_Methanobacteriaceae_Methanobacterium_sp._SWAN_1_chromosome
MEKIKVYSLEGEVIEEIELPEIFMEEFRPDLIKRAVISSQTARIQPWGAN
PRAGMRTTAKSLGSGRGAAMVPRVKGSRHPAASKAARIPQSTGGRKAHPP
KTERIIHEKINRKERRLAIRSAVAATANRDIVERRGHRIANLPQIPFVVD
DELATVKRTKETREIFEKLGIMDDVVRAKTGHKIRAGRGKTRGRKYKNPK
GPLVVVGEDKGISLGARNHAGVDVVVVDNLNAELLAPGTHPGRLTIYTKS
AVEKLGELFKQ
>Archaea_Euryarchaeota_Methanobacteria_Methanobacteriales_Methanobacteriaceae_Methanobrevibacter_smithii_ATCC_35061
MKANVYSMEGEVKEEIELPAIFNEEYRPDLIKRAVISAQTARVQPWGNDP
EAGKRTSAKGWGSGRGTARVPRIKNGSKAAFVPMAVGGRRAHPTRAEKNH
HEKINIKERRFAIRSAVAATANKELVENRGHRLGDLEQVPIIVEDDICSV
KTTKQTREIFQNLGVYDDITRAKEGKRIRAGRGKTRGRKYKKVKGPLLVV
GEDNGIKLGARNHAGVDVVTVENLNAELLAPGTHPGRLTIFTKSAVEKLG
GLFQ
>Archaea_Euryarchaeota_Methanobacteria_Methanobacteriales_Methanobacteriaceae_Methanothermobacter_thermautotrophicus_Delta_H
MKIKVYSLEGEAIDEMELPEIFNEEFRPDVIKRAVLSAQTARVQPWGPDP
MAGKRTSAQSYGAGRGVAMVPRIKNGSRAAFVPQAVGGRRAHPPRPQKNY
HERINRKERRLAIRSAVAATARKDLVEARGHRIENVPQLPLVVDDELSMI
KRTADTREVFRKLGIMDDIVRAREGKKIRAGKGKMRGRKYRTPRGPLIVV
GDDKGITRGARNHPGVDVVRVENLNAELLAPGTHPGRLTVFTRSAIEKLD
ELFQ
>Archaea_Euryarchaeota_unclassified_Euryarchaeota_Aciduliprofundum_boonei_T469_chromosome
MRVNVYTVDGEVKRQITLPKVFNYPYRPDLIKEAVRIFQLNRVQPHGVSP
TAGMRRVAESWGPGHGISKMVPRVGHTSRGAIIPSTVGGRAGHPPTTQKV
WKRKMNIKMRRLAKYSALSMTSNKVMVAKRGHKFSPDITLPVVVEDEFEN
ISTVKEAIRVLQNLGIYEDIIRASEKRIRGGKGKRRGRRYKKKKSVLIVV
SNKDNVLKGFRNLPGVDIVTPRELNAEVLAPGTHAGRLAIFTESAIKEIR
RWAK
>Archaea_Euryarchaeota_Thermoplasmata_Thermoplasmatales_Thermoplasmataceae_Thermoplasma_acidophilum_DSM_1728
MKGEIDLPEVFDTEVREDIIRRAFRAISLSMRQPYGSSPLAGMRRVGHTT
RPGLGISRMPRIAGGSRVVGIASAVGGKSAHSPRTTKNLYVKINDRERKM
AKYSAIALTASVEAVKKRGHRFKEGLKLPIVVEDGVEGINKTKDAIALLK
NLGVYEDIERSREGKHIRAGRGKMRGRRYKQPKSVLIVARNSSAMKAFRS
LPGVDIASPNSLSIRKLAPGGVGGRLTIFTEGAIESLKEVDQ
>Archaea_Euryarchaeota_Thermoplasmata_Thermoplasmatales_Picrophilaceae_Picrophilus_torridus_DSM_9790
MKANIYDLNGEIKGEIELPKIFEIRPREDILREAFRAITLSYRQPYGASP
DAGMRRVGQNLGPNHGISRIPRLAGGSRAVLLGSVVGGKSAHAPRSDKVL
YKKINKRERKLARFTAIALTASREHIIKRGHRIDEDSNLTFPVIVTNDLE
KIKKTRDAVEFFKKLGLYDDILRSKENKKIRPGRGKMRNRTYKQPKSLLI
VGTSYDNLKAFSSLPGVDIATPSSLSIRKLAPGGTGGRLTIFTESAISSL
KEVQ
>Archaea_Euryarchaeota_Thermoplasmata_Thermoplasmatales_Ferroplasmaceae_Ferroplasma_acidarmanus_Fer1
MKTNVYSIEGEVTKEIELPQVFEIETREDLIHKAFRAISLSMRQPYGSSP
LAGTRRVGHNLGPNHGISRIPRLASGSRGVLLASMVGGRSALSPRSDKVL
YKKINKKERRLAKLSAIAFTANKERILQRGHRISEESIEKLTFPVVVEDD
IESITKVKDAVQVLSNLGVYDDVLRSKDGKKIRAGRGKMRNRTYKQPKSL
LIVGSSVESLRAFASLPGVDLASLNSLSITKLAPGGNPGRLTIYTASTIE
NLREVN
>CG01_land_8_20_14_3_00_Euryarchaeota_38_12
MKKKELATEKTDKNEINVYSVDGKIKKSIKLPELFNEPLRIDLIRKAVNV
SRANKRQAYGQSKESGKRHVTHSVGKGVGMSRIPRLADRTGALAPGTVGG
RRAHPPKTERKWREKMNKKEKRKAIKSAIAATSSKEIVVKRGHVFDEKIT
LPVVVEDSFESMKTTKEVINVFQKIGVYDDVLRAKNSRHIRAGKGKARGR
KYKTPKSVLVVVSKRKTVEKSVNNLLGVNTVTPKELNAELLAPGGAPGRL
TVFSEKAFKEVGSIE*
>Archaea_Euryarchaeota_Thermoplasmata_Thermoplasmatales_Thermoplasmatales_archaeon_SCGC_AB_539_C06
MTKVNVYGLDGTIKSKTDLPDVFNTPYRPDLIKKAFTVLRSNKRQPYGAS
IMAGKKHATASAGKGGGQSRVPRLTQGRRGALAPGTVGGRRAHPPKTEKN
WKEKINKKERTLSIMTALAATTNKEIVKGRGHKFDEKITVPVVVEDNFKK
IKKTKEIVEFFQKIGVYDDALRAIEGKHIRAGKGKTRGRKYKVPKSILII
SEKGSIHKSANNLTGVDVVTPGQLNIDYIAPGGDAGRLTLITESALKHLT
FRGDK
>Archaea_Thaumarchaeota_unclassified_Thaumarchaeota_Marine_Group_I_Marine_Group_III_euryarchaeote_sp._SCGC_AAA288_E19
MKVPVYSISGKTGKSKAALPAAFDGPVREDLVRRAVRAAQANRRQPYGPS
RRAGMQHSVEWPGKGRGMARTPRIQGNGPGAEAPNTVGGRRAHPPKTSKQ
WPQKINARERRVAFCSALAATADATLVAGRGHQLSEKATTPFVISKDLES
LAAKHEGESLTRRAQKLFASLGLDAELARGAARKVRAGKGKRRGRRYRRP
KSALVVLSEFNGAERAFRNLAGVDVTTAAQLNTEMLAPGGDPGRLMVISQ
PALKALEARL
>Archaea_Euryarchaeota_unclassified_Euryarchaeota_Marine_Group_II_uncultured_marine_group_II_euryarchaeote
MKVNVLDITNTISQTELDAGRLPDVFEISISNGKKVELPAAFETELRNDL
IKLAVASSRANRRQAYGSRPHVGKRAPMAGMKHSVEWWGKGRGVSRIMRR
TGQSRGAQNPHTKGGRRAHGPKVEKNWGRKLNLKERRLARDSALSATTNV
ETVSARGHRFSEDIAALPIVLGNYAEVRDGKTEEFSIESFNHGSATRKVL
AIFNEIGIGADLMRARDGRNIRAGKATMRGRVHKTPKSVLLVVKEKSGLA
QAARNLPGVDVVAARDLCAEDLAPGGDIGRLTVFTKDAVEALN
>Euryarchaeota_archaeon_RBG_16_68_12
VAKKKLEETPPPEEEVEEPAPEAAEKPAEAPRARRGRGRRPVKEAQARAA
KKPKPVKLPLAENEVHVYSLDGDVVKNIELPAVFRAPLRFDLIRRAVTAF
QANRRQPYGPSRKAGMRHSVRWSGKGHGVSRVPRIRGTMIGAQAPGTVGG
RKGHGPKPWADWSQKINAKERTKARNAALSALHQAEIVSRRGHRFDENRT
LPIVVENAFEDLWKSLEQDREGRREREEEHADRIGATKRSVEVLRALGVF
EDVERAARGTHIRAGRGKMRGRRYRTPRSVLFVATKADSLARLFRNLPGV
EVVTPGGLNAEVLAPGGDPGRLTVFTESALEALRGWAA*
>Euryarchaeota_archaeon_RBG_19FT_COMBO_69_17
MAEPEERTDAAGTAAETGAEEPKAKRSRRGKPAKAPKAAKAAQPKEAREA
AALKPGHVHVYSLDGKAVKTVELPSVFRADIRLDVIRRAVTAFQANRRQA
YGPTPGAGLRHSVRWAGKGQGVSRVPRIRGTMTGAQAPGTVGGRRAHPPR
PDAVWAKKVNDKERHLARNAALAALKESALVVSRGHRFESTLSLPVVVED
AIESLEAKEGVTRKGVSVLRHLGLYDDVDRVKDGRHIRAGRGKMRGRRYR
QPRGILLVVKEPSKVRRSFANLPGVEVVAPASLNAELLAPGGDPGRLAVF
SEGALEALRSW*
>Euryarchaeota_archaeon_RBG_16_68_13
MADGPEDRKEPTREAGTKRARAPRRTKAPKAEKAAKPKAATEVPSLKSGQ
VHVYDLEGKPVRVVDLPSVFLSDVRLDLIRRAVTAFQANRRQAYGPSPTA
GTRHSVRWAGKGHGVSRVPRIRGTMTGAQAPGTVGGRRAHPPRPDRVWAK
KVNDKERRLARNAAVAALKEXXXXXXXXXXFQEGVSLPVVVEDALESLGA
REGATREAVQVLHRIGVFDDVQRAKDGRQIRAGRGKMRGRRYRQPRSLLV
VVKEPDKVRRSLGNLPGVDVVSPVNLNAEILAPGGDAGRLAVFSEGALEV
LRSWAP*
>Euryarchaeota_archaeon_RBG_16_67_27
MAEDEVREGTEAAAAKPKKEKPARRKGAKAKATKEVHAKKAPREAPPLKP
GQVHVYALDGKAIRAVDLPAVFLSELRPDLVRRAVTAFQANRRQPYGSSR
TAGTRHSVRWSGKGHGVSRVPRIRGTMTGAQAPGTVGGRRAHPPRVEAVW
AKKVNEQERRLARNAALAAVKDSALVARRGHRFLADLSLPVVVEDGLEAL
EPKDGLTREGLEILHRLGVYDDVMRAKAGRHVRAGRGKMRGRRYRRPTSL
LLVVKEPAKVRRAFGNLPGVDVVSPSALNAEILAPGGDAGRLTVFSEGAL
EILRSWAA*
>Archaea_Euryarchaeota_Methanomicrobia_unclassified_Methanomicrobia_Candidatus_Methanomassiliicoccus_intestinalis_Issoire_Mx1
MASVNVYSVDGKTVKSVELPAAFSTEYRPDLIHKAVVAEQANKRQPYGPS
EKAGMRHAVSQWGKGRGTSRVQRLTQGNKAAESPNNVGGRRAFPPKPEKD
YSKKMNKKEKQLAKLSALAAVSNPEIVKNRGHRFDENVTLPLVVENDFEK
IATTAEAIAVFESLGVYDDLLRAKDGKKIRAGRGKMRGRKYRTPRSILVV
VSENEVPIFKGVHNLPGVEVVCTSGLSAGKLAPGGAAGRLTIFTESALEQ
TGGW
>Archaea_Euryarchaeota_Thermoplasmata_Thermoplasmatales_Thermoplasmatales_archaeon_BRNA1
MATTNVYSVKGEVAGTIEVPAAFETAYRPDLIKKAVLAANANKRQPYGPN
KMSGMRHSVSTWGKGRGVARVQRLHDGRRATQSPNNISGRRAHPPKVEKI
WEQKVNKKEARLARLSALACTACADCVKQRGHKFDDKVTFPVVVDDALND
VKTAAEVKELFDIIGIGYDVERAKDGTKIRAGRGTMRNRKYRTPVSVLIV
ISDKDRNAAVFKGANNLPGVQVEEISTLNTSLLAPGGDAGRLTVYTKSAI
EKIGEWTE
>Euryarchaeota_archaeon_RBG_19FT_COMBO_56_21
MAEKKIKKIKAEEKTEETKAKPAPGTLNIYDLEGNVTGQANLPASFKIEY
RPDVIRRAVTSIEANARQAFAPGPNSGMRHSVQTWGKGRGVSRVQRLMGS
SRAAQSPNNVGGRRAHPPKAEKDLGKKLNKKEQALGKLSALHATSSPEIV
KARGHKFNDKLTVPVVVKDDFESIKTTKEAVKALSSIGVYEDVERALNGK
KIRAGRGKMRGRRYRMPKALLVVVSKDCDAWNSIRNLPGIDIATPNGLNA
SILAPGGAPGRLMLVTESALQTIGGWHR*
>Euryarchaeota_archaeon_RBG_13_57_23
MAEKKSKKIKVADKVEEKEAKPAPGTLNVYDLEGNVTGQADLPTSFKIEY
RPDVIRRAVTSIEANARQAFAPGPNSGMRHSVQTWGKGRGVARVQRLMDS
SHAAQSPNNVGGRRAHPPKVDKDLGKKLNKKEQVLGKLSALHATSSSEIV
KARGHKYNDKLTVPVVVKDEFEAIKTTKEAVKALSLIGVYEDVERAMNGK
KIRAGRGKMRGRKYRMPKALLVVVSKDCDAWNSIRNLPGIDVATPNALNA
SILAPGGAPGRLMLVTESALQTIGGWHR*
>Archaea_Euryarchaeota_Archaeoglobi_Archaeoglobales_Archaeoglobaceae_Archaeoglobus_fulgidus_DSM_8774
MIMKAKVLNLKGEVTEEIELPEVFAEEFRPDIIKRAVLALQSHRRQPYGP
NPLSGVDYSWENWGPGHGYARVPRWKLGRRAVVVPQAVGGRRAHPPKPER
KWAEKINKKEMRKALKSAIAATANEELVRQRSHVFEGELPKVVSNELESV
KRTKDVAEVFRAIGVYADVERAKERKRYRAGRGKMRGRRYVKKKSVLLVV
GKDDGVVKAAKNLPGVDAVVVKDLNVELLAPGCHPGRLTVWTKSAVEYLG
EWLC
>Archaea_Euryarchaeota_Archaeoglobi_Archaeoglobales_Archaeoglobaceae_Ferroglobus_placidus_DSM_10642_chromosome
MKAKVYSLTGEVVEEIELPAAFNEEFRPDIIRKAVHAIQSHRRQPYGPNP
LAGTDYAWENWGPGYGYARVPRWKLGRRAVVVPQAVGGRRAHPPKVQKKW
AEKINKKEMRKALRSALAATINEEIVRARNHVFEGELPKIVVDDFENLKK
TKEIIEVFKAIGVYADVERAKERKRYRAGKGKMRGRRFKTKKSVLVVVSK
VCDAMKAAKNLAGVDVVLAKDLNVELLAPGGHAGRLTVYTKSAIAQLGER
L
>Archaea_Euryarchaeota_Methanomicrobia_Methanomicrobiales_Methanomicrobiaceae_Methanofollis_liminatans_GKZPZ_DSM_4140
MKANVRSIDGSVVREMELPSVFEELYRPDLIKKAVLSIQSTRLQPHGAHP
FAGIRSSAVGWGSGRGASHVPRLKNGSRAAKVPQAKGGREAHPPVTAKIL
VKKINKQEKWAALRSAIAATAVSELVAARGHRFEGEVPLVVDESFETLGK
TTDVINALTALGVYADVERAKESKKVRAGRGKMRGRRYKQRKSLLIVTGD
EPLRAARNLAGIDAVSIFDLDTEMLAPGTHAGRLTLWTESALKRME
>Archaea_Euryarchaeota_Methanomicrobia_Methanomicrobiales_Methanomicrobiaceae_Methanoculleus_bourgensis_MS2
MKAQVRTLTGEIAHEVDLPEIFNEEYRPDLIKRAVLALQSTRFQPHGTDP
YAGMRTSAESWGSGRGVAQVPRIKNSSKVARVPQATGGRAAHPPKVAKVL
VKEINRKEKQKALRSAIAASTSPDLVRERGHLFEGDLPLVLEDRFEEITR
TGDVIAALSALGIYADVERAKASRKVRAGRGTMRGRRYKQRKSVLIVTGN
EPLRAARNLAGVDAVTVNQLNTELLAPGTHAGRLTVWTESAIRRLEEFS
>Archaea_Euryarchaeota_Methanomicrobia_Methanomicrobiales_Methanomicrobiaceae_Methanomicrobium_mobile_BP_DSM_1539
MKAQIKSVDGKVAGEIELPAVFSETYRPDLIKNAVLAIQSTRYQPHGTNP
YAGIRTSARSWGSGRGEAKVPRIANGSRAARVPQAVGGRAAHPPKVEKIL
VRKMNKKEMRKAIRSAVAATTMEELVLARGHKFEGTLPFVFEDNFETLTQ
TKEIVAALKANGLYADVERSSVSRKIRAGRGKLRGRRYKSRKSILIVTAE
KPLRAAANLAGVDVVSIYDLNAEHLAPGTQAGRLTIWTVSAINRMEEVQ
>Archaea_Euryarchaeota_Methanomicrobia_Methanomicrobiales_Methanomicrobiaceae_Methanoplanus_petrolearius_DSM_11571_chromosome
MKTQIKTIDGKDAGEIELPVLFEEEYRPDLIKKAVISIQSMRYQPHGTNP
YAGIKTSAESWGSGRGVAQVPRIKNGSRVARIPQAVGGRAAHPPKVEKIL
VKKINKQEKRKAMRSAIAATTNEELVLARGHIFEGAVPVVFEEAFEDLKS
TKEVADALRAAGLYEDVVRARNSRKVRAGRGKLRGRRYKQRKSLLIVTGD
KQLRAGKNLAGVDITTVEQLNVELLAPGTQAGRLTVWTVPAINRLGEM
>Archaea_Euryarchaeota_Methanomicrobia_Methanomicrobiales_Methanoregulaceae_Candidatus_Methanosphaerula_palustris_E1_9c
MKAQIIRLDGGVAEEIELPAVFAEAYRPDLIRKAVVALQSTRRQPHGTNP
YAGICSSAVGWGSGRGASHVPRLKNGSRAAKVPQAKGGRAAHPPKVEKIL
IRDINKKEKQKAFRSAIAASVCEDLVRARGHQFEGACQVVFEDAFAGLTK
TSEIITALTAAGVYADVERSKASKKVRAGRGKLRGRRYKQRKSLLIVTRD
EPLAAAANLAGVDVVSVNALNTELLAPGAQAGRLTVWTQGALNWLGERR
>Archaea_Euryarchaeota_Methanomicrobia_Methanomicrobiales_Methanoregulaceae_Candidatus_Methanoregula_boonei_6A8
MKAQVKTIEGGVAKDIELPAMFSEEYRPDLIRKAVLALQSTRRQPHGSYP
YAGICSSAVGWGSGRGASHVPRLKNGSRAAKVPQAKGGREAHPPVTAKVL
IKEINAKEKQKAFRSAVAASIRADLISSRGHRFEGTVPLIFEDKFENLAK
TQEVISALTNIGVYSDIERSKESRKVRAGRGKLRGRRYKQRKSLLIVTSG
PEFRAARNLAGVDVVTVDQLNVEHLAPGMQAGRLTVWTESAVIRLEGR
>Archaea_Euryarchaeota_Methanomicrobia_Methanomicrobiales_Methanocorpusculaceae_Methanocorpusculum_labreanum_Z
MKANVKAINGSVLHEIELPAVFDEAYRPDLIKRAILAYQSEQYQPHGADP
YAGMRTSAEGWGSKRGEAKIPRIKNGSRAAKVPNVKGGHPAHAPKAEKIL
VEKINKKEKAKAIRSAIAATVNTELVTARGHKFEGEAAIIVDDSFEQIAK
TAEVKLALVALGLGADLERARLSRNIRAGRGKTRGRKYKQAKSALIVTSG
EFLAGANIAGVDCVSVNALNINVLAPGADAGRLTVWTEAAIKKFVEA
>Archaea_Euryarchaeota_Methanomicrobia_Methanomicrobiales_Methanospirillaceae_Methanospirillum_hungatei_JF_1
MKAQVLTLTGSVAHEIELPPVFSSEFRPDLIKKAVIAQQSRRYQPHGAYV
YAGITASAVGWGSGRGVSHVPRLKNSSRAAKVPQAKGGREAHPPKVEKVL
IRNINQKEKRKALNSAIAATISPELVRSRGHVFTGSLPYVLSGDFESLKK
TKEVIAALRAVGVYGDVERAERSRKVRAGRGKLRGRRYKQRKSLLIVTGK
ERLRAARNLAGVDVCLVDNLNVELLAPGTHSARLTLWTEDAVRKLGGEQ
>Archaea_Euryarchaeota_Methanomicrobia_Methanomicrobiales_Methanoregulaceae_Methanolinea_tarda_NOBI_1
MKAQVLSLDGSVLREIELPRVFEEEYRPDLIKKAVIALQSTRRQPHGTYP
YAGILSSAHSWGSGRGVAQVPRIKGGSRAAKVPQAKGGREAHPPVVEKVL
VRRINKKEKQKAFWSALAATVSEEIVRARGHVFSAKVPIILEDRFEDLKK
TSEVIPVLAAAGVLGDIEKAKVSRKVRAGRGKMRGRRYKQKKSLLIVTGK
KPLAAAGNLAGVDVATVDQLNCELLAPGTLPGRLTVWTESAIARLGGEQ
>Archaea_Euryarchaeota_Halobacteria_Halobacteriales_Halobacteriaceae_Haloquadratum_walsbyi_HBSQ001_DSM_16790
METTIHNLNGDKADTLELPAVFETPYRPDVIERAVVAAQANRKQPYGADP
YAGMRTPAESFGSGRGMAHVPRENGQARRVPQAVSGRKAHPPKAEKDQSK
SVNTKERKLAFQSAVAATADPSQVEERGHQFENDVELPLVVSDEFEELIK
TQEVVDVLESLGVHADIVRSDENKSIRAGRGKTRGRKYRRPKSILFITSD
EPSKAARNLAGADVVTAANVSAEDLAPGTQPGRLTVYTESAIKEVADR
>Archaea_Euryarchaeota_Halobacteria_Halobacteriales_Halobacteriaceae_Halococcus_saccharolyticus_DSM_5350
MNATVYDTDGGEAGEVDLPAVFETPYRPDLIGDAVRAAQANRTQATGADD
YAGMRTPAESQGSGRGMAHVPRSNGQGRRVPQTVGGRKAHPPKEEKDSSK
SINTKERKLATRSAIAATADAERVVDRGHDFDDLELPLVVSDEFEDLVKT
QEVVSLLESLGVHDDIERAEDKRVRAGRGTTRGRKYKRPSSILFVTSDEP
SRAARNLAGADVATAREVNTEDLAPGAQGGRLTIWTESAIEEVADR
>Archaea_Euryarchaeota_Halobacteria_Halobacteriales_Halobacteriaceae_Halorubrum_sp._A07HR60
METHIHDLDGGETGSVELPAIFETPYRPDLIQRAVSAAQANRKQAYGADE
YAGLRTPAESFGSGRGMAHVPRENGQAQRVPQTVGGRKAHPPKAAKDQGK
KVNDKERQLAIQSAIAATADDEVVADRGHEFDSDLDLPLVVDDSFEDLQK
TQEVVALLESLDVYTDIERAEEGKSIRAGRGTTRGRKYKTPKSLLFVTSE
EPSRAARNLAGADVTTAHDVDAEDLAPGTHPGRLTVWTESSLQEVADR
>Archaea_Euryarchaeota_Halobacteria_Halobacteriales_Halobacteriaceae_Haloplanus_natans_RE_101_DSM_17983
MQATVRDLNGEDAGTVDLPEVFETAYRPDLIKRAVLAAQANRKQAYGADP
YAGLRTPAESFGSGRGMAHVPRENGQGARVPQTVGGRKAHPPKAEKDQGK
GINDKERKLAIRSAIAATTDAERVAERGHAFDTDLDLPLVVSDDFEDLVK
TREVVDLLEALGVDADVERADDGRTVKAGQGKARGRKYREPKSILFVTSE
EPSTAARNLAGADVTTAAEVNAEELAPGTHAGRLTIWTESAVAEVADR
>Archaea_Euryarchaeota_Halobacteria_Halobacteriales_Halobacteriaceae_Halobacteriaceae_archaeon_G22
MKATVRDLNGEEGEEVNLPDVFETQYRPDLIRRAVVAAQANRKQAYGADE
YAGLRTPAESPGSGRGMAHVPRQNGQARRVPQTVKGRKAHPPKAEKDQGK
DINDKERKLAVRSAIAATTDAERVAERGHQFDEELDLPLVVSDEFEGLVK
TREVVDFLEAIGVHADVERADEGRSVRAGQGTTRGRKYKQPKSLLFVTSD
EPSKAARNLAGVDVTTGAEVNAEDLAPGTHPGRLTVFTESALGEVAER
>Archaea_Euryarchaeota_Halobacteria_Halobacteriales_Halobacteriaceae_Halosarcina_pallida_JCM_14848
MQATIRDLNGDDAGTLDLPEVFETAYRPDLIKRAVLAAQANRKQAYGADP
YAGMRTPAESLGSGRGMSHDPRENGRARRVPHAVSGRKAHPPKASKEQGK
NINDKERKLAVRSAIAATADPELVAERGHRFDEDLELPLVVSDDFEDLVK
TKEVVSLLEALGVHADVEHSEDNRRVRSGQGKARGRKYTRPKSILFVTAS
EPSKAARNLAGVDVATAANVGAEELAPGTHAGRLTLFTESAIEEVADR
>Archaea_Euryarchaeota_Halobacteria_Halobacteriales_Halobacteriaceae_Halogeometricum_borinquense_DSM_11551_chromosome
MQATIRDLNGDDAGTLDLPEVFETAYRPDLIKRAVLAAQANRKQAYGADP
YAGMRTPAESLGSGRGMSHDPRENGRARRVPHAVSGRKAHPPKAEKDQGK
EINKKERKLAVRSALAATTDAELVAERGHRFDEDLDLPLVVSDDFEDLVK
TKEVVSLLESLGVHADVEHSEDNKKVRAGQGKARGRKYKRPKSILFVTSE
EPSKAARNLAGVDVATASNVNAEDLAPGTHAGRLTIFTESAVEEVADR
>Archaea_Euryarchaeota_Halobacteria_Halobacteriales_Halobacteriaceae_Halobiforma_nitratireducens_JCM_10879
MEATVYDLDGSDAGSVDLPEIFETQYRPDLIGRAVRAAQANRKQDYGADE
FAGLRTPAESFGSGRGMAHVPRQDGRARRVPQSIKGRKAHPPKAEKDWTE
SINTKEKKLAVRSAIAATTDAELVADRGHEFDEDLELPVVVDDEFEDLVK
TREVVDFLEAAGLEADVERADEGRGVRSGRGKTRGRKYQEPTSILFVTSS
ETGPSRAARNLAGADVATAAEVNAEDLAPGAQPGRLTVWTESALEEVADR
>Archaea_Euryarchaeota_Halobacteria_Halobacteriales_Halobacteriaceae_Natrialba_magadii_ATCC_43099_chromosome
MEATVRDLDGSDAGSVDLPAVFDTQYRPDLIARAVRVAQANRKQDYGADE
FAGKRTPAESFGSGRGMAHVPRQDGRARRVPQAVKGRKAHPPKAEKDWSE
SINTKEKKLAVRSAIAATTDAEIVAERGHAFDDDAEIPVVVSDEFEDLHK
TQEVVEFLEAAGLEDDIKRADEGRSVRAGQGKARGRKYKTPTSILFVTSS
ETGPSRAARNLAGADVATAAEVNAEDLAPGAQPGRLTVWTESALEEVADR
>Archaea_Euryarchaeota_Halobacteria_Halobacteriales_Halobacteriaceae_Natrinema_pellirubrum_157_JCM_10476
MDATVRNLDGSDADTIELPAVFETQYRPDLIARAVRAAQANRKQDYGSDE
FAGLRTPAESFGSGRGMAHVPRQEGRARRVPQAVKGRKAHPPKAEKDQSE
SINTKAKKLAVRSAIAATTDAELVAERGHEFDEDAEIPVVVDDEFEDLQK
TREVVDFLEAAGLADDIERADEGRSVRSGQGKARGRKYKTPTSILFVTSS
ETGPSRAARNLAGADVTTAAEVNAEDLAPGAQPGRLTVWTESALEEVAER
>Archaea_Euryarchaeota_Halobacteria_Halobacteriales_Halobacteriaceae_Haloterrigena_turkmenica_DSM_5511
MEATVRDLDGAEAGSVELPAVFETNYRPDLIARAVRVAQANRKQDYGADE
FAGLRTPAESFGSGRGMAHVPRQEGRGRRVPQTVKGRKAHPPKAEKDQSE
SINTKAKKLAVRSAIAATTDAEIVAERGHEFDGDLELPVVVDDEFEDLQK
TREVVDFLEATGLADDIERADEGRSVRSGQGKARGRKYKTPTSILFVTSS
ETGPSRAARNLAGADVTTAAEVNAEDLAPGAQPGRLTVWTESALEEVADR
>Archaea_Euryarchaeota_Halobacteria_Halobacteriales_Halobacteriaceae_Halovivax_ruber_XH_70_DSM_18193
MQATVHDLDGAEADTVELPAIFETEYRPDLISRAVRVAQANRTQAYGADE
FAGKRTSAESPGSGRGMAHVPQQGGRARRVPQAVGGRKAHPPKAEADRTE
SINTNERKLATRSAIAATADAERVAERGHEFDDDLELPLVVDDEFEDLEK
TREVVSFLEGTGLDADIERADEGRSVRAGRGKTRGRKYKQPKSILFVTSS
EAGPSRAARNLAGADVATAAEVNAEDLAPGTHPGRLTVWTEAALAEVSDR
>Archaea_Euryarchaeota_Halobacteria_Halobacteriales_Halobacteriaceae_Halostagnicola_larsenii_XH_48_DSM_176
MQATVRDLDGADAGEIELPAVFDTQFRPDLIARAVRTSQANRKQDYGADE
FAGMRTPAESFGSGRGMAHVPRENGRARRVPQAVSGRKAHPPKAEKDQTE
SINTKEKKLAVRSAIAATTDSELVADRGHQFDDDTELPLVVSDEFEDLVK
TKEVVSFLEEVGVDADIERADEGRNVRSGRGTTRGRKYNTPKSILFVTSS
ETGPSRAARNLAGADVATAAEVNAEDLAPGTQPGRLTIWTESALEEVAER
>Archaea_CP_Thorarchaeota_WOR_bin_SMTZ1_83
MTSVKTYSLKGKAGPKIQLPAQFDTPYRPDVIKRAVLAVQSRGRQPHGVN
ELAGKRTTAESWQTGHGRSRMPRVKGSGTSAANKAAFAPGTVGGRVAHPP
EARKVIIERINKKENRLAIRSAIAATADKNLVSSRGHKIDSIPDVPLVVT
EELESLQTTKKIYDVVNSLGLGEDLSRAVQGRGVRAGKGKMRGRKMKTPK
SFLIVVGQDMGIGRAARNLVGVDVAEVHGLNAELLAPGTHPGRLVLWTTS
AIERLEKEALFM
>Archaea_Lokiarchaeota_DG_43
RVPVYDLKGKEVDMDVSTIFSTPFRPNVIKRSVLASRRNRQIPYGVDPRA
GKRTSAESWGAGRGAARVPRVKGPFAIGGRRTHPPNSLQNFKEKINKKEK
ILAIKSAIAATAIKSLPLIVSDELESLKKTNEVQAVFNSLGL
>Archaea_Crenarchaeota_Thermoprotei_Thermoproteales_Thermofilaceae_Thermofilum_pendens_Hrk_5
MSQEVAEVLEVPVYDLNGAAVERIKLPSFFKSPVRPDLIRRVYIALFTSR
LQPKGTDPLAGLRTTAESLGVGHGIARVARIKGGLRAARVVQAVKGRRAH
PPRVEKIIREEVNRKEKRKALLSALAAVASRDFVLKRGHVVPDIPLPVVV
ADDLESISKARDLRAFLEKLGLWKDVERAQTNTRVRAGKGKMRGRRYKKP
KSLLIVVGEARGIELAARNMPGVDVVTYKELSVLHLAPGGNPGRLTVFTK
SAVKGLEERLKGEVLQK
>Archaea_Crenarchaeota_Thermoprotei_Thermoproteales_Thermoproteaceae_Pyrobaculum_aerophilum_IM2
MNEVLLKFKQLDLSPYIQPLPEKPAEKLKVYGIDGAYVADIEAPLHFLEP
IRPDLIRRAYLSALSARFQPKGVYEGAGKEHSCESFGVGLGIARIPRYKG
SLWPRGCFAPNTRGGRRAHPPKVEKKLHEEINKKEKKLAIRSAIAATAYR
SWVAARGHVVEKVPSLPVVVVGDAEKINRAKEAKKLFEALGLWPDVERAA
EGVKIRAGKGKMRGRRYKEPKSVLVVVSDLNAPLIAAVRNFPGVDVVAVN
NLNILVLAPGGVPGRLTLWTAPAVEKLRGLFL
>Archaea_Crenarchaeota_Thermoprotei_Thermoproteales_Thermoproteaceae_Thermoproteus_neutrophilus_V24Sta
MGAVMMDLLKFKQLDLSPYIQPGEKPPEKLKVYGPDGAYIADIDPPLHFM
EPVRPDLIRRAYLSALSARFQPKGVYEGAGREHSCESFGVGLGIARIPRY
KGSLWPRGCFAPNTRGGRRAHPPKVEKKLHEEINRKEKNLAIRSAIAATA
YRSWVAARGHVVDKIPALPLVVVGDAEKVGRAKEARKLLEALGLWPDVER
AAAGVKIRSGKGKRRGRRYKEPKSVLVVVSSADVPLAAAVRNFPGVDVVP
VDGLNMLVLAPGGAPGRLTLWTVPAVEKLRGLYL
>Archaea_Crenarchaeota_Thermoprotei_Thermoproteales_Thermoproteaceae_Thermoproteus_uzoniensis_768_20_chromosome
MGVSVDQLLLQLKRADLSPYIKPLLGTPPEKVPVYGLDGSAVGEIVLPPH
FFEPVRPDLIRRAFLSALSAKFQPKGVSPEAGRSHSCQSFGVGLGIARIP
RYKGHLWPRGCFSPNTVGGRRAHPPKVEKKLREEINKRERRLAIRSAIAA
TAYLQLVKARGHVVEGLEQLPLVVANDIEQLDKTERLRRTLQALRVWPDV
ERAAERIRIRSGVGKMRGRRYKEPKSLLVVVSSPDAPLVRAARNLPGVDV
AYVKSLSVLHLAPGGVPGRLTLWTQQSIEALRGLYL
>Archaea_Crenarchaeota_Thermoprotei_Thermoproteales_Archaea_Crenarchaeota_Thermoprotei_Thermoproteales_YNP_Site_4_Thermoproteales_Type_II
XXXXIRRAFLSALSARFQPKGVSPEAGRSHSCQSFGVGLGIARIPRYKGH
LWPRGCFAPNTVGGRRAHPPRVEKKLHEEINKKERRLAIRSAIAATAYLQ
LVKARGHVVEGVEQLPLVVANDLEQLDRTERLRRALQALHVWADVERAAE
RIRIRAGIGKMRGRRYKGPRSILVVVSSPEAPLVRAARNLPGVDVAYVGS
LSVLHLAPGGVPGRLTLWTQQSIEALRGLYL
>Archaea_Crenarchaeota_Thermoprotei_Thermoproteales_Thermoproteaceae_Caldivirga_maquilingensis_IC_167
MSIDLSPLLKNKYEVPAKAKLLNLNGEAVGEVDLPEHFKTPIRLDLIRRA
VLSALTARLQPKGTDKEAGLRTSAVSFGTGLGIARVPRIKGNMWPRARIA
PNVVKGRRAHPPKVEKRLWERINRKERLLAIRSAIAATAVRELIMARGHL
VGDVKAIPLVVVNEFEGISKAADVKNVFKALGVWSDVVKAQGNVRIRAGR
GKMRGRRYKEPKSILVVVSRKDAPVIRAVRNMAGVDVVYVDNLSILHLAP
GGVPGRLTLWTQGAIERLSNEKLFTVGE
>Archaea_Crenarchaeota_Thermoprotei_Thermoproteales_YNP_Site_3_Thermoproteales_Type_I
VSIDLSPLLRNLYEVPAKAKLLNLNGEIIGEVELPPQFKTPIRPDVIRRA
VLSALTARLQPKGTDPEAGLRSSAVSFGTGLGIARVPRIKGNLWPRARIA
PNVVKGRRAHPPKVEKRLWERVNRRERLLAIRSAIAATAIRELVAARGHV
IGDVKAIPLVVVNDFENVGKASEAKAVFKALGLWSDVVRAQRRVRIRAGK
GKMRGRRYKEPKSALVVVSRKDAPVIKAVRNMAGVDVIYVDNLSVLHLAP
GGAPGRLTLWTQGAIERLGREGLFMGE
>Archaea_Crenarchaeota_Thermoprotei_Thermoproteales_YNP_Site_19_Thermoproteales_Type_I
MVSQDLSPFIKPLYTVPTVVKVFGIDGNAISEVTLPPQFLEPVRPDLVLR
AYLSAITARLQPKGTDPMAGKRTTAISFGIGLGLARVPRVKGSLWPTARF
APNVVKGRRAHPPKVEKILHERINKKERRKAIRSAIAATAIKDLVIARGH
IVDRVPQIPLVVSNDVERVGITSDLRKILITLGLWDDVERVAKGVRIRSG
KGKMRGRRYKEGRSVLIVTSTIDAPVIKVAKNLPGVDAIYVRNLSVLHLA
PGGVPGRLTLWTLGAIEELRRGLFMG
>Archaea_Crenarchaeota_Thermoprotei_Thermoproteales_YNP_Site_4_Thermoproteales_Type_I
MVSQDLSPFIKPLYTVPTIVKVFGIDGNAISEVTLPPQFLEPVRPDLVLR
AYLSAITARLQPKGTDPMAGKRTTAISFGIGLGLARVPRVKGSLWPTARF
APNVVKGRRAHPPKVEKILHERINKKERRKAIRSAIAATAIKDLVIARGH
IVDRVPQIPLVVSNDVERVGITSDLRKILITLGLWDDVERVAEGVRIRSG
KGKMRGRRYKEGRSVLIVTSTIDAPVIKVAKNLPGVDAIYVRNLSVLHLA
PGGVPGRLTLWTLGAIEELRRGLFMG
>Archaea_Crenarchaeota_Thermoprotei_Thermoproteales_Archaea_Crenarchaeota_Thermoprotei_Thermoproteales_YNP_Site_4_Thermoproteales_Type_II
XXXXIRRAFLSALSARFQPKGVSPEAGRSHSCQSFGVGLGIARIPRYKGH
LWPRGCFAPNTVGGRRAHPPRVEKKLHEEINKKERRLAIRSAIAATAYLQ
LVKARGHVVEGVEQLPLVVANDLEQLDRTERLRRALQALHVWADVERAAE
RIRIRAGIGKMRGRRYKGPRSILVVVSSPEAPLVRAARNLPGVDVAYVGS
LSVLHLAPGGVPGRLTLWTQQSIEALRGLYL
>Archaea_Crenarchaeota_Thermoprotei_Thermoproteales_Thermoproteaceae_Vulcanisaeta_distributa_DSM_14429_chromosome
MSMVSLDLSPLIRPKYTIPTTVKVLDLGGNAVSEVSLPPQFLEPIRPDLI
LRAYISALTAKLQPKGTDPMAGKRTTAVSFGIGLGLARVPRVKGSLWPTA
RFAPNVVKGRRAHPPKVEKVLHERINKRERRKAIRSAIAATAIKDLITAR
GHIVEKVPQIPLIVSDDFERIGVMADLKKALMSLGLWDDIERVAERIRVR
SGKGKMRGRRYKEGKSLLIVVSTVDAPVIKVARNLPGVDAVPVRNLSVLY
LAPGGVPGRLTVWTLSAIEELRRGLFMG
>Archaea_Crenarchaeota_Thermoprotei_Thermoproteales_YNP_Site_8_Thermoproteales_Type_I
MVSQDLSPFIKPLYTVPTVVKVFGIDGNAISEVTLPPQFLEPVRPDLVLR
AYLSAITARLQPKGTDPMAGKRTTAISFGIGLGLARVPRVKGSLWPTARF
APNVVKGRRAHPPKVEKILRERINKKERRKAIRSAIAATAIKDLVIARGH
IVDRVPQIPLVVSNDVERVGITSDLRKILITLGLWDDVERVAEGVRIRSG
KGKMRGRRYKEGRSVLIVTSTIDAPVIKVAENLPGVDAIYVRNLSVLHLA
PGGVPGRLTLWTLGAIEELRRGLFMG
>Archaea_Crenarchaeota_Thermoprotei_Desulfurococcales_Desulfurococcaceae_Ingnisphaeroid_species
LTEAKYILVYPMEKRYGTLVDLNGNIVDRVELPTLFSYPVRVDLIKRAVL
SALSARIQPKGRDALAGKRRVGESWGIGYSIARVPRLDNGRAVLAPNVRG
GRRQFAPTPFKKNYEEINRKEMRLAIISALAALSDKKTVLKRNYIIPQEI
EFIPIIAVNGFESFNSTREVKGWLKRVGLWQNIVKSQDSIRIRSGKGKMR
GRKYKESKGMLFIVSSINVPVVNALKSLPGVDYLTPKTMNILRLAPGGMP
GRLTIITQKALEELSKIYIVERP
>Archaea_Crenarchaeota_Thermoprotei_Desulfurococcales_Desulfurococcaceae_Ignisphaera_aggregans_DSM_17230_chromosome
MSRFIYINIYPIERKRAPLFDIDGNLVGVIDLPLVFSLPIRVDVIRRAVH
SALTARIQVKARDPLAGKRRVGESWGIGYSVARVPRLDNGRAVFAPNVVG
GRRQFAPTILKKIHEEINKKEMRFAIMSALSALASKEFVLRRGYELPPNI
ELLPIVIVNSFEEISSTKELRDLLEKIGLWKNIERAQQRTRIRAGKGKRR
GRRYVTPKSLLFIVSNTRAPIIKAIRNLPGVDYSTPDNLNILTLAPGGMP
GRLAIISQKALELIDQKYMVVKP
>Archaea_Crenarchaeota_Thermoprotei_Desulfurococcales_Pyrodictiaceae_Hyperthermus_butylicus_DSM_5456
MASKIGSMIFLLATQPPRVPVYNLEGSVAEEVQLPRVFGLPVRIDLIRRA
FLSEFTARLQPKGRDPLAGKRTTARSFGVGLGIARVPRIPGLGRAAFINS
AVGGHLAHPPRVEKKIHEEINKKEKKLATASALAATARKEFVEKRGHRFP
AQTVPVIVVDEVETSITRVKEAKLLLEKLGVWSDIERAKERTRIRAGKGK
RRGRRYITPKSILFIVSNHNSSFARAVAGLPGVDVAEPWNVNVLQLAPGG
VPGRLTVITRSALEELGKRFDSILLQI
>Archaea_Crenarchaeota_Thermoprotei_Desulfurococcales_Pyrodictiaceae_Pyrolobus_fumarii_1A_DSM_11204
MLGTTMFLLMKEPPTVPIYDVNGEKVDEVKLPKVFGLPIRKDLIRRAFHS
EFTARLQPKGRDPMAGKRTSARSFGVGLGIARVPRIPGTGRAAFIPSAVG
GRLAFPPTPLKKLHEEINKKEKKLATASALAATAVIEMVRQRGHVFSAPA
VPVVVVDEVEEKIRSTREARALLEKLGLWPDIVRAQEKTRQRAGKGKMRG
RRYVTPKSVLFVLSSHTSPFAKAVANLPGVDVATPSYVNVLLLAPGGHPG
RLMLVTRSALEALGKRFEADLP
>Archaea_Crenarchaeota_Thermoprotei_Desulfurococcales_Desulfurococcaceae_Staphylothermus_hellenicus_DSM_12710_chromosome
MPWSILIPFKLEKLETHVFSSAGEKVEEIILPTIFSLPVRKDLIRRAFLA
AFTSMLQPKGRDPLAGKRTTARSWGVGRGLARVPRLPNSRAAFISFARGG
HAAFPPRPDERIHERINKREKAYAVASAIAATAKVELVRERGHIFQQDKL
PVVLLDDVEEKISKAREAKELLVKLGLWSDIVRSYERIRIRAGRGKMRGR
RYVEPRSILFVVTSYNKPFAKAVRNFPGVDVATPNNLGILHLAPGGVPGR
LTVFTRSALEDISSKYEVRTL
>Archaea_Crenarchaeota_Thermoprotei_Desulfurococcales_Desulfurococcaceae_Thermogladius_cellulolyticus_1633
MLDENANKVGEIELPPVFNVPVRADLVRRAFLAAFTARLQPKGRDPLAGK
RTTAYSWGVGYGIARVPRNPNGRARFVVSARGGRAAFPPTPDRVLREEIN
KKEKALALASALAATSDVGLVRRRGHIFGVNQLPVVLADSVEDSVDSTQK
ARELLVKLGLWSDVERSRDGTGIRAGKGKMRGRRYVEPKSILFVVSSTEK
LFAKAVRNLPGVDVATPKDLSVLHLAPGGVPGRLTVFTKSALEEIGRRFE
VISL
>Archaea_Crenarchaeota_Thermoprotei_Desulfurococcales_Desulfurococcaceae_Desulfurococcus_fermentans_Z_1312_DSM_16532
MTLETITPLAFKDKIKVNVYGVDGNVVGEIELPELFNVPIRRDLIRRAFL
SAFTAMLQPKGRDPLAGKRTTAKYWGVGYGLARVPRLPNGTARFVVSTRK
GHAAFPPRPDERIHEEVNKKERVMAIISALAATSRPELVRERGHVFTPSR
LPVIIVDEAESGISKTIRVREYLEKIGLWSDVERSMDGIGIRAGRGKMRG
RTYVEPRSILFIVSSYSVPLAKAVRNLPGVDIATPGNLSILHLAPGGVPG
RLTVISMKALNEIASKYRVRPL
>Archaea_Crenarchaeota_Thermoprotei_Desulfurococcales_Desulfurococcaceae_Thermosphaera_aggregans_DSM_11486_chromosome
MTWTLMVPRQVERLVVKVFNTEGAEAGSLELPPVFQLPVRKDLIRRAFLS
AFTAMLQPKGRDPMAGRRTTAKYWGVGYGIARVPRLPNGTARFVVSARKG
HIAFPPTPDRVLREEVNKKERAHAIASALAATSRIELVKARGHVFTADTL
PIVVVDDAEENIGDSKRAREWLSKLGLWDDIVRSQEGTGIRAGKGKMRGR
RYVEPKSILFVLTSYEKPLAKAVRNFPGVDIATPGNLGILHLAPGGVPGR
LTVFSKTALEEVSRKFEVVFL
>Archaea_Crenarchaeota_Thermoprotei_Desulfurococcales_Desulfurococcaceae_Aeropyrum_camini_SY1_JCM_12091
MYTYMALYTGQEKIVPVYDERGGEKDSVVLPKIFYFPVRKDLIRRAFLSE
FTARLQPKGRDPMAGKRTSAVSLGVGRGVARVPRIKGSLRAALVNMARGG
RAAHPPRVEKVLKEEINRKEKRLATISAISATSKEDLVRDRGHRFSAETL
PIVLDSSVLSSVSTAREARALLESVGVYEDIIRAKEGRRYNAGKGKMRGR
RYKVPKSILFVVEDSRAPLALAVKGLPGVDVTTPSLLSVLQLAPGGHPGR
LTVYTTGALKLLSERFEVTMP
>Archaea_Crenarchaeota_Thermoprotei_Acidilobales_Caldisphaeraceae_Caldisphaera_lagunensis_IC_154_DSM_15908
MVSISSSMLFYLSPKVSVIKYNSKGEEEGEIELPDVFRIPIRRDLILRAF
LSEFTASIQPKARDPMAGKRTTAKSLGIGHGVARVPRIKGGMRAAFVPMV
RKGRAAFPPRLDEKIHEEINKKERTLAIMSSLAATAIPDLVKERGHEFDS
KTVPIIINSDILNEIKKAKEAREILGKIGIYKDIERAAERIRVRSGKGKM
RGRTYKNVNSILFIVENHNSPFARSVTNMPGVDVIEPNLVSVTHLSPGGV
PGRLTVITTEALNALSKRFSLGE
>Archaea_Crenarchaeota_Thermoprotei_Acidilobales_Acidilobaceae_Acidilobus_saccharovorans_345_15_chromosome
MSRVSLGFLLYMNPPISVPKYDAEGKEAGEVQLPDVFRVPVRRDLIHRVF
MSEFTAALQPKGRDPMAGKRTTAVSLGIHHGLARVPRIRGSTRARLAPFV
RGGRRAFPPTVEKKIKEDVNRTERILGTMSALAATAIPELVRDRGHVFSA
TATPIILDSSVSEAVKRTSDARELLSKIGVYSDIERAYEGTRIRAGKGKM
RGRRYVTPVSILFIVDDIDSPFARSVRGFPGVDVVEPQLVSVLELAPGGE
PGRLTVITSNALNALAERFKVGGELS
>Archaea_Crenarchaeota_Thermoprotei_Desulfurococcales_Site_19_Desulfuro
VARQVGLGFLLYLNPPIEVPVYSVTGEVQGNVRLPDVYRVPVRRDLIHRV
FMSEFTAAIQPKGRDPMAGMRTTAVSLGIHHGLARVPRVKGSTRARLAPF
VRGGRLAHPPRVDEKVKEEVNKLERLMGTMSALAATAYVDLVKARGHVFE
ASAVPIVVDSAVLQSVKRTREARELLKKLGVYSDIERAAEGTKIRAGKGK
MRGRRYVEPKSILFIIEDYTSPFAMAVKGLPGVDIVEPQLVSALELAPGG
VPGRLTVVTTKSLELLASRFRLGEVA
>Archaea_Crenarchaeota_Thermoprotei_Desulfurococcales_Site_03_Desulfuro
VARQVGLGFLLYLNPPIEVPVYSATGEVQGNVRLPDVYRVPVRKDLIHRV
FMSEFTAAIQPKGRDPMAGMRTTAVSLGIHHGLARVPRVKGSTRARLAPF
VRGGRLAHPPRVDENIKEEVNKLERLMGTMSALAATAYVDLVKARGHVFE
ASAVPIVVDSAVLQSVKRTREARELLKKLGVYSDVERAAEGTKVRAGKGK
MRGRRYVEPKSVLFVLEDHASPFAIAVKGLPGVDVVEPQLVSVLELAPGG
VPGRLTVVTTKSLELLASRFRLGEVA
>Archaea_Crenarchaeota_Thermoprotei_Desulfurococcales_Desulfurococcaceae_Ignicoccus_hospitalis_KIN4I
MYSSLWLHARVFGYNDLKRHVWDLNGNPVEEIELPPVFSLPVRKDLIRRA
FLSAFTARLQPKGRDPMAGKRTTAESLGPGHGLARVPRIKGTSRAAFVNS
ARGGHLAFPPRPDKKLHEEINKKERLIAIASALAATSRRELVEARGHAIS
SVKEVPLIVVDDIENIEKAKDLREAFVKLGVIDDVERASEWRQRSTKGKM
RGRRYKKRVGPLIIVSTEEAPVRRAASAFPGTDVVAVNLLSVKHLAPGGV
PGRLTIISKKALEEIGKRLTL
>Archaea_Crenarchaeota_Thermoprotei_Fervidicoccales_Fervidicoccaceae_Fervidicoccus_fontis_Kam940
MVIVVNNSAKIEVDVFDKNAQPKEKTELPLVFYIPIRKDLIRRAFHAEFT
AGLQPKGRDPMAGKRTPAESLGVGRGLARVPRVPGTSEGAFAPMTVGGRV
AHPIKTEEKIVEEINKKERLLATASAVAATSSIEFVKKRGHKFTSTALPI
VLDSSIEKEITKLSEAKELLKKLGVWEDVERSYSRIRIRSGKGKMRGRRY
IEPKSLLFVLSSINTPFAKAVRNLPGVDVVSADNLSILHLAPGGVPGRLT
IYTKDSLLKLQERFKNIRVVLR
>Archaea_Crenarchaeota_Thermoprotei_Sulfolobales_Sulfolobales_archaeon_Acd1
MYVELTSLKTNVYDLTGAKVNEVELPSFFSYPVRIDLIRRAFISSLTKSI
QPKGRDPMAGKRTTAVSFGINLGLARVPRVKNLGRARLAPNTRGGRRAFP
PTPEKVIAEDINSKEMRLAVISALAATAKAEFVKARGHIIDKVSSLPIVV
VQDFENLNTTSSVYDALVQLGLEAELERVKESKGIRAGKGKMRGRRYEHA
KGPLIVVSSHEAPVVKAARNVLGVDVVPAKDVSVIHLAPGGHPGRLTIFT
LPTLKLLEERFRGRLL
>Archaea_Crenarchaeota_Thermoprotei_Sulfolobales_Sulfolobaceae_Sulfolobus_solfataricus_P2
MYLELVKKKSDILDKDGNRIKEVELPIIFSFPVRKDLIRRVFIAEFTHSL
QPKGRDPNAGKRTSAESFGINLGMARVPRVKNSGEAALAPNTVGGRLAFP
PSVNKKLAEEANVKEKRLAVISALSATADIAFVRARGHVFKDSVRFPIVV
TDDIVNLKTTSEVEEFLKKIGVYDDVERVKERIRIRAGKGKMRGRKYKEP
IGPLIIVHDSNSPIIKAARNLAGVDVVNAKDVSVIHLAPGAHPGRLTIYT
ESSIKILDERLSKRVVS
>Archaea_Crenarchaeota_Thermoprotei_Sulfolobales_Sulfolobaceae_Metallosphaera_sedula_DSM_5348
MYTTLLEKSTKVLDLSGNKVKDVQLPLIFSYPVRKDLIRRAFHSSFTQGL
QPKGRDPMAGKRTTAKSFGINLGLARVPRIRGAGEGALAPNTAGGRLAFP
PSPRERVKEDINEKEKRLAVISALASTTIKEIVTNRGHRFTGDLPLVVVD
DLGGIKKTAELEEILIKLGLEQELKRASYKRIRAGKGKMRGRKYKRTVGP
LLVVHDPKLPIVEAALNLPGVDVVSAKDVSVIHLAPGGHAGRLVIYTESA
LKVLQDRFKGLIK
>Archaea_Crenarchaeota_Thermoprotei_Sulfolobales_Sulfolobaceae_Acidianus_hospitalis_W1_chromosome
MYIQLQQKKADVIDLEGKKLKEIDLPLIFSYPVRKDLINRAFRSSFTKSL
QPKGRDPMAGKRTTARSFGINLGLARVPRIRGSGEAALAPNTVGGRLAFP
PSPMEKIVEEINKKEMKLAIISAISATAIKDLVKRRGHRLPDGLSLPIIV
TDDLEKLSKSKDIIEFIEKLGLEDELERCKTKKIRAGKGKMRGRRYKIPK
GPLFVIKDEKSPVIKAIRNIQGFDVITAKELSVIHLAPGGHPGRLTIFTE
GAIQVLNERFGGELK
>Archaea_Crenarchaeota_Thermoprotei_Sulfolobales_Sulfolobales_archaeon_AZ1
MYYEVQLKKTNVLDLNGNKIKEIELPVIFSYPVRKDLIRRAFHAEFTASL
QPKGRDPMAGKRTTAYSFGINLGLARVPRIRTSGEAALAPNTVGGRATFP
PTTMEKIVERINEKEKKLAVISALSATADKYFVALRGHRATFDVLPIVVS
DDFANLGKAKDVLEALERLKVSEELERVRNGIRIRAGKGKMRGRKYKVPV
GPLIVAHDVKKLLPAARNIPGVDVIDPMLVSVIHLAPGGHPGRLTVFTES
SIGVLNKRLGGVL
>Candidatus_Bathyarchaeota_archaeon_RBG_16_48_13
MPQVTVPVIDLEGKKAGKVELSKIFDTPFRPDVIRKVVVALQSHRIQPQG
RDPMAGKRTTAQSWGVGFATARVPRVKGSQYPAASSAAFIPSAVGGRSAY
PPTIRKKIAKKVNKKERMLAFKSAVAATAKRELVEARGHKLLADVKFPIV
ITDEVQGIETTRALGELLHSIGLSPDLDRIKDRFQGQTPKRRRRGRQPKH
GKGPLIVISEDKGLIKASKNLLGVDVVKVSDLNTETLAPGGKAARLTIWS
ASSIKELGRGE*
>Archaea_Thaumarchaeota_MCG_Thaumarcheon_SCGC_AB_539_E09
VTEVSVPILNLSNEKMDEVELPNVFNTPFRPDVIKKAVIHQQSHGFQPQG
RDPMAGKMNTAESWGTGRGMSRVPRVKGSSRAGFGVSIVGGHQAFPPKSE
KVIRRKINKKERRLAIRSGIAASAVRDIVAGRGHVIDSIGVLPLIVDDEF
QSLQKTSEVKTLFMNLGVWADVERADRKKIRAGRGKTRGRKKKIGKGPLI
VISEDLGIVRAARNLPGVDIIMVQDLNADLLAPGTHAGRLIIWSKSAFNM
LDNVWGGRNQ
>Candidatus_Bathyarchaeota_archaeon_RBG_16_57_9
MKVPVLNLKSEKVAEVEVPKVFETPVRHDVIKRAVVALQSTRFQPQGRDP
MAGKRTTAESHGTGHGMARVPRLREGSRAAFGVSIVGGHAAFPPTSEKVI
VKRINKKEKRFAIRSGIAATAVKELVEKRGHRVQSVEQLPLVIDDEVESL
GKTKEVKDFFQALGIWEDVERADRRKIRAGRGNMRGRGKKIGRGPLIVVS
EDKGVGKAARNLPGVDIADVYSLNAELLAPGAHPGRLVLWGRSAFESLDE
VWET*
>Candidatus_Bathyarchaeota_archaeon_RBG_13_52_12
MKIPVVNLLNEKIDEVDLPKVFETPLKPEVIRRAVIAQQSHDFQPQGRDP
MAGKRNTALSRGTGHAQARLPRLKQSGKADFAVQAVGGHLSTPPKSEKVT
IKRINKKERRLAIRSGIAATANKEXXXXXXXXXXXXTQLPIVLDDALEGV
QKTKEIKEIFAKIGIWADVERADRRKVRAGRGNMRGRGKKIGKGPLIVIN
EDKGVSSAARNLPGVDVTVLRNLNAELLAPGANAGRLVVWAKSAFTALDE
TWEA*
>archaeon_RBG_16_50_20
LSKTVSVYDIEGKSVGKVELPKLFDTPVRSDLIRRAVVALQSHMFQPQGR
DPMAGKRNTAKSIGVGHGMARVPRIKGDRYPKGNQGAFAPMTVKGRLTFP
PVSSKEIRKKINRKEMKLAMVSALAATSSKDLIKARGHRIPDDREFPLVV
SDDLEKITKSFEAEKWLRNLGVWEDIERASVRKHRAGRGSMRGRPLKHPV
SALLVVEKRQGAEKAFGNFSGVKVVNAASLNVNDLAPGTHPGRLTIWTQS
ALKVVGGRLGGSAA*
>Candidatus_Bathyarchaeota_archaeon_RBG_13_38_9
LNQNREIDNLTLSKTINVYDLNGDPIGKINLPEVFTTKFRPDIIKKSVVA
LQTHRLQPQGRNLMAGKRTTAIGFGVGRGLSRVPRVKGERHPQAGNAAFA
PNTVGGRITHPPTAKKNIHKRLNKKEACSALASAVAATAKKEIVIRRGHK
LEQVPSIPLVVTDSLESVSETKKAMNVLKTLGLWQDVERVMSSVKRRSGQ
ASCRGRGKRIAKGPLLVCNDDKGIAYGFKNIPGIDAVKASDLNVEDLAPG
THAGRLTVWTESAMKTINDRLKGD*
>CG_4_8_14_3_um_filter_Bathyarchaeota_42_8
MTKKTAKIFNLEGKSIGKIKLPPIFGTVLRPDVIKRAVLAIQSNRFQPQG
RDPMAGKRTTAESRGVNLGISRISRIKGAAGRGALAPGTVGGRAAHPPTS
DKKIVKRIPKKEKRLALLSAIAATASEEVVASRGHSIEDVPEIPLIVADD
LEGLKKVKEVEEALIHLGVFSDIYRVKESRKIRAGKGKYRGRKMKQAVGP
LIVVAENKGIMEAARNIPGVEVVTVNNLNAEILAPGTHPGRLTIWTNSAI
GKLNELYSRGEKS*
>Candidatus_Bathyarchaeota_archaeon_RBG_13_46_16b
MPKRTVKIFNLEGKPVGKIELPPVFATPLRPDVIKRAVLAIQSTRFQPQG
RDPMAGKRTTAESQGTGGGRARIPRVKGGGGRGAFAPGTVHGRAGHPPTS
EKRIVKRIPKKEKRLALWSAIAATAVKELVSARGHSIEDVPEIPLIVTDD
LEKLRKTKEVEEALVRLGVLSDIYRVRGSRKVRAGKGKRRGRRIRQAVGP
LLVVTENKGVVEAAQNVPGVDVVVVNSLNAEHLAPGADPGRLTIWTSGAL
AKLNELGARGEAV*
>CG07_land_8_20_14_0_80_Bathyarchaeota_47_9
MAKKTVKIFNLEGKSTGKIELPPVFATPLRPDVIKRAVLAIQSSRFQPQG
RDPMAGKRTSAESRGTGLAMARIPRLKGQSGRAAFAPGTVGGRQSHPPVS
EKKIVKRIPKKEKRLALLSAIAATASKEVVAARGHSIVDILEIPLVVTND
LESLKKTREVEETLIRLGVLSDIYRVEESRKVRAGRGKSRGRKIKQAVGP
LIVVAEDKGIMEAARNIPGVDVARVSSLNAEMLAPGTHPGRLTIWTDSAL
ERLNELYGGGKQA*
>Archaea_CP_YNPFFA_candidate_division_YNPFFA_archaeon_SCGC_AAA471_L14_GBS_N_001_23
MNKDISIPLIGIEGNEIAKLNFIPNPFLAEYRYDLIKRAVLTELQNMKQP
KGVDPLAGKKTTAESWGVGYGVARIPRVKGSGYPRAAQGAFAPMTRGGYN
PTAPKSNKVIKVKINKKEKVKALFSAIACTANLSLVLKRGHKISNPNLKL
PIVISEEVAKISKTQEVEEFLKKLGIYEDIVRVKENIKIRAGKGKRRGRR
YKEKKGPLLIVLGEEPIKKAFKNLPGTDVYDVRNIPIRMLAPGCLPGRLT
IWTINSYKYLAEKFGYIGKLT
>Archaea_CP_YNPFFA_candidate_division_YNPFFA_archaeon_SCGC_AAA471_C03_GBS_N_001_6
MNKDISIPLIGIEGNEIAKLNFIPNPFLAEYRYDLIKRAVLTELQNMKQP
KGVDPLAGKKTTAESWGVGYGVARIPRVKGSGYPRAAQGAFAPMTRGGYN
PTAPKSNKVIKVKINKKEKVKALFSAIACTANLSLVLKRGHKISNPNLKL
PIVISEEVAKISKTQEVEEFLKKLGIYEDIVRVKENIKIRAGKGKRRGRR
YKEKKGPLLIVLGEEPIKKAFKNLPGTDVYDVRNIPIRMLAPGCLPGRLT
IWTINSYKYLAEKFGYIGKLT
>Archaea_CP_YNPFFA_candidate_division_YNPFFA_archaeon_SCGC_AAA471_L13_GBS_N_001_22
MNKDISIPLIGIEGNEIAKLNFIPNPFLAEYRYDLIKRAVLTELQNMKQP
KGVDPLAGKKTTAESWGVGYGVARIPRVKGSGYPRAAQGAFAPMTRGGYN
PTAPKSNKVIKVKINKKEKVKALFSAIACTANLSLVLKRGHKISNPNLKL
PIVISEEVAKISKTQEVEEFLKKLGIYEDIVRVKENIKIRAGKGKRRGRR
YKEKKGPLLIVLGEEPIKKAFKNLPGTDVYDVRNIPIRMLAPGCLPGRLT
IWTINSYKYLAEKFGYIGKLT
>Archaea_Aigarchaeota_candidate_division_pSL4_archaeon_JGI_0000106_J15_GBS_C_001_288
MSILVELLKASEGIEKKIPVIDLEGSKISEVALPRVFYAPLREDLVWRAF
IHLQTHKLQPKGAFKGSGHKYSVDSWGAGYGMARISRIRASGTGKAQSGG
MVPSAVGGRPTHPPTPEKKIYKELNKKEKRIALITAVAYTGVPDAVTKRG
HRIPENISLPIVVNEKIESIARTRELREFLEKIGLKEELQRCREKKIRAG
KGKKRGRRYKRKIGPLIVVLEDMGISEASENIPGVDVVKLKDLSVLHLAP
GAKPGRLTIYSVNAFEKIDEVLLGGLK
>Archaea_Aigarchaeota_candidate_division_pSL4_archaeon_SCGC_AAA471_F17_GBS_N_001_13
VTVVNRALVRSAERTVSVPVYSLSGEKAGEVQLPWFFSADLREDLVRRAF
VHISTHTLQPKGAWKGSAAKYSVRSLGVGLGIARIARIMASGTGKSRAGG
WVPSAVGGRPTHPPVPEKVIHKRLNEEERKAATVAALAFTASPEHVRKRG
HRIPDGLSTPIVVEDRLESVRRTKDVVAFLRAIGLGEELERTSETGIRAG
KGKRRGRRYKQRKGPLLVVAKDEGISEAASNVPGIDVVLAKDLSVLHLAP
GGHPGRLTVFTVSALKELERRFGAA
>Archaea_Aigarchaeota_candidate_division_pSL4_archaeon_SCGC_AAA471_E14_GBS_N_001_10
MTIAGLALKGSVRTVPVRGLDGSEISEVVLPRFFSAPLRADLVRRVYVAL
LSHQFQPKGAWKGSGHKYSVESWGPGYGIARIARIKAEGTGKARSGGFVP
TAVGGRPTHPPTPEKKIHKRVNEKEKRAALISAIAFTASTEHVRRRGHRI
PQNLPLPIVVSDELQSVKKTTELEEILRRLGLQEEIERCADVKIRAGKGK
MRGRRKKGRRGVLIVVAKDEGVSRASRNIPGVETVLAKDLGVLQLAPGGH
PGRLTIYTVGAITELSRRLTMDGSTEGN
>Archaea_Aigarchaeota_candidate_division_pSL4_archaeon_JGI_0000001_A7_GBS_A_001_112
MTIAGLALKGSVRTVPVRGLDGSEISEVVLPRFFSAPLRADLVRRVYVAL
LSHQFQPKGAWKGSGHKYSVESWGPGYGIARIARIKAEGTGKARSGGFVP
TAVGGRPTHPPTPEKKIHKRVNEKEKRAALISAIAFTASTEHVRRRGHRI
PQNLPLPIVVSDELQSVKKTTELEEILRRLGLQEEIERCADVKIRAGKGK
MRGRRKKGRRGVLIVVAKDEGVSRASRNIPGVETVLAKDLGVLQLAPGGH
PGRLTIYTVGAITELSRRLTMDGSTEGN
>Archaea_Thaumarchaeota_Thaumarchaeota_archaeon_strain_DS1_Dragon_Thaumarchaeon
MKTNVLDTEGKPVKEIELPKLFESFVNKPLIERAFWILFTHGLQPKGRDP
TAGMKVSAESWNTGYGIARLARIKGSGTPRAGQAGGVASVVKGRLAHPPK
AEKNIYKRINKKERLAATESALASTINIQLVKDRGHKYDGNLPLVVSDDV
EKINKTKDVEALLIKLGLTNELKRIKEKGVGPLFVVSGSSPLIKAAKNIK
GVDAVKAKDLSVLHLAPGGKPGRLVIYTESALNVLNERFKEVGVYGR
>Archaea_Thaumarchaeota_Thaumarchaeota_archaeon_strain_BS4
MQLSVYDAEGNKVSDVDVPSYFFRPVSSRLVNKVFWLLWSHRLQRKGRDP
YAGERTSAQSWNTGRGVSRVARVKGERSPRAGQAAGVDGVVKGRLAKAPT
SAKVVYLHLNQKEKHAAFLSALSASFSREYVVARGHRIGDSVQVPIIVDD
SIQEVNKAAKLRLIFEKLGVLDDVRRAARRKRRTGKARWRGRAKREGKGP
LIVISEDKGISRAADAFPGVEVVLARNLSLLHLAPGAVPGRLCIFALSAL
EELKRRVAEDGR
>Archaea_Thaumarchaeota_Thaumarchaeota_archaeon_SCGC_AB_179_E04_GBS_N_001_221
LVEASVYGLDGSVIGKVELPEVFNTPFRPDVIQRVFWALFTHRLQPQGRD
PLAGKRTTAESYGVGLGIARLARVRGGGPRAGQAAGVAGVVKGRQAHPPK
AEKIIWKDINKKERWLATASAIAATALRDVVAARGHKVDKIPTLPLIVSE
EIESISKVKDLRPVLEALGLMDDVRRAQDGVKRRSGKPRMRGRTKRVPKG
PLFVVAEAKGLEKAVENFPGVECVLAKDLSVLHLAPGGHAGRLVVWSRAA
LQSLPKGVLEVCKKIAA
>Thaumarchaeota_archaeon_RBG_16_49_8
LRGHKVDGVNTLPIVVVDDVEKLSRTKDLLNLLAALNLTADLERASGVRK
ARSGKAQMRGRGVRSGRGPLIVVSNDQGIGKAVSNLPGVEYALARDLTIT
HLAPGSHAGRLVIWSKSALEALPKPLLEVGEAIAA*
>Archaea_Thaumarchaeota_Nitrososphaerales_Nitrososphaeraceae_Nitrososphaera_viennensis_EN76
MFNNMTKATITGIDGKDAGSIELPIVFDTPYRPEVIHKVYVNLASHAYQR
QGRYPGAGENVSAESRNTGLGIARLARARGEGFPRAGQAAGVAGVRHGRV
AHPPESWKHIYKKINHKEKQLGLCSAIAATARRDLVEGRGHKLAKDVKLP
IVVSNDIESVAKAKDLIKTLSALGLADDLARAGSTHKVRSGTARRRGRSA
RVGTSALVVVGNDAKALAIKSIPGVEVKTAREISVLDLAPGSKPIRLAVF
SQNAIEQLKDVKAPMHKVMEMVR
>Archaea_Thaumarchaeota_Cenarchaeales_Cenarchaeaceae_Cenarchaeum_symbiosum_A.
MKAAVLGLDGSKGKEITLPPVFGTPYRRDLIKKAYTILDTHHFQPKGTHP
TAGMDVSADSLNPPTGHGQARIARMKGGGGRRRGEAGEVASIRGGRQAHP
PKVQKVIHKKINKKEKKLALCSAIAATASKSTVAGRGHIIDGIELPIVIS
DDIESVSKASEVRKILSALGLFADVNRLEGRKPRTGKSALRGRPKKIGKS
ILFVVGADGPVIRAVGGFPGVTARPARDLSVLDLAPGAEPARLTVYSKAA
IESLAGISSPHLGLAGKTDWT
>Archaea_Thaumarchaeota_CSP1_1
MKVQTLTTSGSKENEIELPRVFSTPFRKDLIQKAVVYLSSHKFQKQGRHP
TAGMDVVARSNDPPTGHGSARIARLRGGGGGRQGQGGGVASTRGGRQAHP
PTSEKVIFKKLNKKENKLALCSAIAATSSKQIIKSRGHILEKIASFPLVV
SDDIEKVSKASEMKKIFEALNLTQDIDRLLSRKARSGKSALRGRASKVGK
SILFVTKDSTNLSKACGSFPGVEVCSVKNLSVLDLAPGAVPIRLTVYSKS
AIDEISKIKSPHLELMVKLK
>Archaea_Thaumarchaeota_Thaumarchaeota_archaeon_MY2
MKAKTFSLTGTKQEEIELPPVFLTPFRKDVIHRAFVNLDSHHYQSQGRHP
TAGMDVVAMSNDPPTGHGKARIARIRGGGPRQGEGAGVSQTRGGRQAHPP
TSEKIIYKKLNKKENRFALCSAIAATASKDIVESRGHVVEKVESFPLVVS
DDIENISKAKDILKVFDALHLTPDIKRLESRKARSGRAVIRGRKTKTGKS
ILFVTKDAKNLSKACGGFLGVDVVNANDLSILDLAPGSQPIRLTVYTKSA
IAEIAKIKSTHLGLMEILQ
>Archaea_Thaumarchaeota_Nitrosopumilales_Nitrosopumilaceae_Nitrosopumilus_sp._MY1_MY1
MKTSLLTIKGTKDSEVELPLIFSTPFRAELIHKAFTNLTSHKFQPQGRHP
TAGMDVVARSNDPPTGQHQARIAKMKGGGGGRQGQAGGVASVRGGRQAHP
PIVERVIFKKLNKKENKLAFCSAIAATASKDLIKSRGHKIEGIESFPIVV
TNDIESISKASDIFKVLEDLKLMKDVERLQARKPRTGKSSLRGRSKKVGK
SVLFVTKDASKISKACGALPGVEVRSVKELSVLDLAPGSDPIRLTVYSKA
AIEEIAKIKSTHLELMVKVR
>Archaea_Thaumarchaeota_unclassified_Thaumarchaeota_Marine_Group_I_Marine_Group_I_thaumarchaeote_SCGC_AAA160_J20
MKITTYTTSGTKEGEIELPLIFSTPFRRELIHKAWTNITSHKFQPQGRHP
TAGQDVVADSNDPPTGQGVSRVARAQGGGGGRQGQGAEVASTRGGRQAHP
PIVSKVIYKKLNKKENKLALCSAIAATASKEIVALRGHKVEGIETFPIVI
SNDIESISKANDISKILDSLKLKEDVERLESRKVRSGQSRLRGRSKKVGK
SVLFVTKDGSNLSKAVGSFPGVEVKKVTDLSILDLAPGAHPIRLTVYSKS
AIEEIAKIKSAHLELMVKTQ
>Archaea_Thaumarchaeota_Nitrosopumilales_Nitrosopumilaceae_Candidatus_Nitrosopumilus_koreensis_AR1
MTKTAVYTTTGTKDGEVELPAVFSTPFRRELIHKAFTNLTSHKFQPQGRH
PTAGQDVVADSNDPPTGQGVSRVARARGGGGGRQGQGAEVASTRGGRQAH
PPIVEKVIYKKLNKKERKLALCSAIAATASKDRVEARGHKVEGIESFPII
VSDDIESVSKTSEISKILDSLKLTQDLQRLEARKPRSGQSRLRGRSKKIG
KSVLFVTKDASNISKAIGALPGVEAKSVKDLSVLDLAPGSDPIRLTVYSK
SAIEEIGKIKSTHLEVMAKVQ
>CG_4_9_14_0_2_um_filter_Nitrosopumilales_34_16
MKITTYSISGVKDGEIELPMIFSTPYRRELIHKAFTNLTSHKFQRQGRKP
TAGMDVVADSNDPPTGQGVARVARMSGGGGGRQGQGAEVASTRGGRQAHP
PIVDKVIYKKLNKKENKLALCSAIAATASKELVESRGHKIEGIESFPIIV
SNDIESISKTSEITKVLDSLKLSQDVKRLNARKPRSGQSRLRGRSKKIGK
SVLFVTSDSSSLSKAVGALPGVEVRNAKELSVLDLAPGSDPIRLTVYSKS
AIEEIGKIKSTHLEVMVKIQ*
>Archaea_Thaumarchaeota_Thaumarchaeota_archaeon_SCGC_AAA282_K18
MKTTVYTTSGAKDGEVELPIVFLTPFRRELIHKAFTNLTSHKFQPQGRHP
TAGQDVVADSNNPPTGQGVSRVARATGGGGGRSGQGAEVASTRGGRQAHP
PIVGKVIYKKLNKKENKLALCSAIAATASKDLVESRGHKVEGIKLFPIIV
SDDIESISKTSEISKVLDSLNLSQDVKRLESRKIRSGQSRLRGRSKKVGK
SVLFVTTNSSNLRKAIGALPGVEAKNVKDLSVLDLAPGSDPIRLTVYTKS
AIKEIGKIKSTHLELMVKTQ
>Archaea_Thaumarchaeota_unclassified_Thaumarchaeota_Marine_Group_I_Marine_Group_I_thaumarchaeote_sp._SCGC_AAA288_K05
MQVPLLTINGTEEGKIELSTIFLTDFRKDLIHKAFTNLYSHKFQPQGRHP
TAGMDVVARSNDPPTGQGTSRIAKMRGGGGGRQGEAGGVASVRGGRQAHP
PKVQKVIFKKLNKKENKLALCSAISATKSKEIIESRGHKVSKINIFPIVV
SDEIESVTKTKNMIKILDSLNLLQDVRRLDARKPRTGKSSLRGRGIKIGK
SVLFVVAKSEKLSKACKGIPGIDVKLAKDLSVLDLAPGGAPIRLTVYSKS
AIEEIAKIKSTHLELMVTIK
>Archaea_Thaumarchaeota_unclassified_Thaumarchaeota_Marine_Group_I_Marine_Group_I_thaumarchaeote_sp._SCGC_AAA008_M21
MKVPLLKINGAKNGQIELPLVFSTEFRKDLIHKSFTNLQSHKFQPQGRHP
TAGMDVVARSNDPPTGRGTSRIAKMRGGGGGRQGEAGGVASVRGGRQAHP
PNVKKVIYKKIK
>Archaea_Thaumarchaeota_unclassified_Thaumarchaeota_Marine_Group_I_Marine_Group_I_thaumarchaeote_sp._SCGC_AAA288_P02
MKVPLLKINGAKNGQIELPLVFSTEFRKDLIHKSFTNLQSHKFQPQGRHP
TAGMDVVARSNDPPTGRGTSRIAKMRGGGGGRQGEAGGVASVRGGRQAHP
PNVKKVIYKKLNKKENKLALCSAISATKLKEIITARGHKIGNIENFPIIV
SDEIETIERTKDIVKILNSLNLMEDVNRLKSRKPRTGKSALRGRGKKIGK
SILFVVSKSEKLAKACGTIPGIDVKMVKELSVLDLAPGASPIRLTVYSKS
ALDDIAKMKSSHLDLMVTIK
>Archaea_Thaumarchaeota_unclassified_Thaumarchaeota_Marine_Group_I_Marine_Group_I_thaumarchaeote_sp._SCGC_AAA288_P18
MKVQTFTTTGTKENEIELPLVFSTPFRKDLISKSFTNLNSHKFQPQGRRP
TAGMDVVARSNDPPTGQGVSRIAKMRGGGGGRQGQAGGVASVRGGRQAHP
PKVQKIIFKKLNKKENKLALCSAIAATQSKEIVRSRGHKVENLKTFPIVI
SDDIESVTKTKDMLKILDSLNLMPDVDRLKSRRARTGKSSLRGRSTKIGK
SVLFVVSNSKKLSYACGTIPGVEVQSAKNLSVLDLAPGGVPIRLTVYSKS
ALKEIEKIKSSNLELMVNVV
>Archaea_Thaumarchaeota_unclassified_Thaumarchaeota_Marine_Group_I_Marine_Group_I_thaumarchaeote_sp._SCGC_AAA288_M23
MKISTFTINGTKENEIELPLVFSTSFRKDLISKAFTNLNSHKFQPQGRHP
TAGMDVVARSNDPPTGQGRSRIAKMRGGGGGRQGEAGGVASVRGGRQAHP
PKVQKVIFKKLNKKENKLALCSAIAATQSKEIIESRGHKVEKLKTFPIVI
SDDIESVTKTKEALKILDSLNLMQDVNRLKSRKARTGKSSLRGRGTKIGK
SVLFIVSNSKKLSNACGSIPGVEAQTAKDLSVLDLAPGGVPIRLVVYSKS
ALKEIEKIKSPHLELLVNAI
>Archaea_Thaumarchaeota_Thaumarchaeota_archaeon_SCGC_AB_663_P07
MNVPTFTINGTKEDDIELPLVFSTSFRKDLISKSFTHLNSHKFQPQGTHP
TAGMDVVARSNDPPTGQGRSRIAKMLGGGGGRQGQAGGVASVKGGRQAHP
PKVQKVIFKKLNKKENKLALCSAIAATQSKEIIKSRGHKIENLKTFPIVI
SDDIESITKTKEALKILDSLNLMQDVDRLKSRKARSGKSLLRGRGAKIGK
SVLFVVSNSKLLSNACGAIPGVEARAAKDLSVLDLAPGGVPIRLVVYSKS
ALKEIEKIKSPHLELLVNVI
>Archaea_Thaumarchaeota_unclassified_Thaumarchaeota_Marine_Group_I_Marine_Group_I_crenarchaeon_SCGC_AB_629_I23
MNVPTFTITGTKEDDIELPLVFSTLFRKDLISKSFTHLNSHKFQPQGTHP
TAGMDVVARSNDPPTGQGRSRIAKMRGGGGGRQGEAGGVASVKGGRQAHP
PKVQKVIFKKLNKKENKLALCSAIAATQSKEIIKSRGHKIENLKTFPIVI
SDDIESITKTKEALKILDSLNLMQDVDRLKSRKARSGKSLLRGRGAKIGK
SVLFVVSNSKQLSKACGAIPGVEARAAKDLSVLDLAPGGAPIRLVVYSKS
ALKEIEKIKSPHLELLVNVI
>Archaea_Thaumarchaeota_unclassified_Thaumarchaeota_Marine_Group_I_Marine_Group_I_crenarchaeote_sp._SCGC_AAA288_I14
MNVPTFTINGTKEDDIELPLVFSTLFRKDLISKSFTHLTSHKFQPQGTHP
TAGMDVVARSSDPPTGQGRSRIAKMLGGGGGRQGQAGGVASVKGGRQAHP
PKVQKVIFKKLNKKENKLALCSAIAATQSKEIIQSRGHKIENLKTFPIVI
SDDIESITKTKEALKILDSLNLMQDVDRLKSRKARSGKSLLRGRGAKIGK
SVLFVVSNAKLLSNACGAIPGVDARAAKDLSVLDLAPGGAPIRLVVYSKS
ALKEIEKIKSPHLELLVNVI
>Archaea_Thaumarchaeota_unclassified_Thaumarchaeota_Marine_Group_I_Marine_Group_I_thaumarchaeote_sp._SCGC_AAA008_O18
MNVPTFTITGTKEDDIELPLVFSTSFRKDLISKSFTHLNSHKFQPQGTHP
TAGMDVVARSNDPPTGQGRSRIAKMRGGGGGRQGEAGGVASVKGGRQAHP
PKVQKVIFKKLNKKEINLRYVQQ
>Archaea_Thaumarchaeota_unclassified_Thaumarchaeota_Marine_Group_I_Marine_Group_I_thaumarchaeote_sp._SCGC_AAA008_P02
MNVPTFAINGTKEDDIELPLVFSTLFRKDLISKSFTHLTSHKFQPQGRHP
TAGMDVVATSNNPPTGQGRSRIAKMHGGGGGRQGEAGGVASVRGGRQAHP
PKAQKVIFKKLNKKK
>Archaea_Thaumarchaeota_unclassified_Thaumarchaeota_Marine_Group_I_Marine_Group_I_thaumarchaeote_sp._SCGC_AAA288_N23
VNVPTFTMNGTKESDIELPLVFLTSFRKDLISKSFTNLNSHKFQPQGRHP
TAGMDVVARSNDPPTGQGRSRIAKMRGGGGGRQGEAGGVASVKGGRQAHP
PKVQKVIFKKLNKKKQACVMFCNSCHTIKRNY
>Archaea_Thaumarchaeota_unclassified_Thaumarchaeota_Marine_Group_I_Marine_Group_I_thaumarchaeote_sp._SCGC_AAA288_D03
MKVPTFTTSGTKEDEIELPLVFSTIFRKDLISKSFTNLNSHKFQPQGRRP
TAGMDVVARSNDPPTGQGVSRIAKMRGGGGGRQGEAGGVASVRGGRQAHP
PKVQKVIFKKLNKKENKLALCSAIAATQSKEIIKSRGHKIEKLKTFPIVI
SDDIESIYKN
>Archaea_Thaumarchaeota_unclassified_Thaumarchaeota_Marine_Group_I_Marine_Group_I_thaumarchaeote_sp._SCGC_AAA288_E09
MKVSTFTISGTKENEIELPLVFSTSFRKDLISNAFTNLTSHKFQPQGRHP
TAGMDVVARSNDPPTGQGVSRIAKMRGGGGGRQGQAGGVASVRGGRQAHP
PKVQKVIFKKLNKKENKLALCSAIAATQSKEIIESRGHKVEKLKTFPIVI
SDDIESVTKTKEVIKILDSLNLMQDVDRLKSRRARTGKSSLRGRGTKIGK
SVLFVVSNSKNYQMLVVQFLE
>Archaea_Thaumarchaeota_unclassified_Thaumarchaeota_Marine_Group_I_Marine_Group_I_thaumarchaeote_sp._SCGC_AAA008_G03
LCNESFNIYYKWNKENEIELPLVFSTSFRKDLISNAFTNLTSHKFQPQGR
HPTAGMDVVARSNDPPTGQGVSRIAKMRGGGGGRQGQAGGVASVRGGRQA
HPPKVTKVNFKN
>Candidatus_Roizmanbacteria_bacterium_RIFOXYA1_FULL_41_12
MVKADLLLKDIKLPKEIFGVVASDKLLAQYVYVYLNNLKKGRHQTKTRSM
VTGSTRKIYRQKGTGRARHGDIKAPIFVGGGIAFGPTGDYRQLKLTKKMR
RKALFYALSLKAKDKKLFLVNSALVDKVNKTKQAQDLLGSIKLKGSSILI
LPHHDKAQTFFQNLYGLTVNEPMALNAYRVLQAKNLIFTEKSVAEFISLF
KHE*
>CG10_big_fil_rev_8_21_14_0_10_Roizmanbacteria_OP11_39_6
TGRARHGDIKAPVFVGGGVAHGVTNTKPKLIMPKKMRRKALFAALSRKQH
DKKLFFISQTLFDKKTKTKDVLGSLQKYMDLSKTVFLILPHNHESYKAFA
NIENIKTVYPSAVNAYRVMKYEKVVFTPESLNEFAQLFTKK*
>Candidatus_Roizmanbacteria_bacterium_RIFCSPHIGHO2_12_FULL_37_23
MEKIKKAKKVKTKKIHSKSLNSILLYSTEGTKSGEIDVPSEIFDVTASDK
LLAQYVRVYLANQRQGTNKVKTRSEVKGSTRKIYRQKGTGRARHGAKTAP
IFVGGGVAHGPRLRSFKLKLNKKQRRKALYYSLTLMKKSGDILVLEGIDK
LEGKAQNVALLLSKLSLQDTRHILCIYSKQQSDKNIFRATHNLHNVYSTE
DRLLNAYDVLKAQKIIFTKSALEDFITFRGFSQKS*
>CG09_land_8_20_14_0_10_Roizmanbacteria_OP11_41_9
MKKKSPTISKKKTPVASKAKTVREIPIYDMHGKTKGNLELPKEIFLIEKN
PKLLSQYVRVYLANQRQGNASTKTQSEVTGSTRKIYRQKGTGRARHGSIK
APIFVGGGIVGGPRPKDFSLKLNKKQKKLALFYSLSLKDKENGIIALDER
FLSMEPKTKLFVQFLNTSQLKSASLLLVLPEMGKSRSLILASRNIKGIDF
TDANSLNAYDVLTHAKILLWKESLLKLGSHSQKSK*
>Bacteria_CPR_MicrogenomatesOP11_Roizmanbacteria_GWA2_OP11_nov_36_23
MPRTAKKTEDKEKIKKTEFNIPVYSLAGKEIKTIELPKEIFGIKESPRLI
SQYIRVYLANQRQGTASTKTRSEVVGSTKKIYKQKGTGRARHGASSAPIF
VGGGVAGGPKPRDYSLRINSKQKQKALFCSLSMQKKNMICLESESLKVEP
KTKNVYAFLQILKLSNHNTLLILPKMEKNNLVLASRNIPGIKIIGAELIN
PYEILKADKLIFVEDALAIIAKHFLKHVN
>Candidatus_Roizmanbacteria_bacterium_RIFCSPLOWO2_01_FULL_44_13
MPTIKKQSETKKTTKPVAKKSTGLSAPVYNIEGKEKGTMNLPKEIFAVEV
KPALLAQAVRVYLANQRQGTAKTKTRGEVTGSTRKIYRQKGTGRARHGAI
KAPIFVGGGIAHGPRPRDYSLTLTKNQRQKAIFGALSARAKEKEIIGLDE
AGLDKISKTKSVYLFLKNLTLDDKKTTFVLPNFANKNFVRSARNIKNLNL
VDAASLNTYQVLNGGRLIFLESAVTKLKEHFFK*
>CG_4_9_14_0_2_um_filter_Roizmanbacteria_OP11_35_15
MAKVKKETSGLSIPVYGLKGEKTGELKLAKEIFKVKMNPKLLAQYVHVYL
TNQRQGTASAKTRGEVSGSTRKIYRQKGTGRARHGSIKAPIFVGGGIVGG
PKPKDYFLKMNKKQKKQALFSALSLKLAEKNIIAFNKTIFNIEPKTKIID
SLLAKIGLNEKKVVFILPKMEKNNFILAVRNIPHLVVTDAVSLNAYQVLE
NHFLVFIDKAVEVFYQHFFKHED*
>Bacteria_CPR_MicrogenomatesOP11_Roizmanbacteria_GWC2_OP11P37_13
MPKAKKPEKLETKKTKGLAIPVYEISGKEKGTLDLPKEAFSVDINKALLA
QAVRVYQSNQRQGTASTKTRGEVVGSTRKIYRQKGTGRARHGDIKAPIFV
GGGIVGGPKPKDFSLKINKKQKTKAFFSALTLKLKENNIMGIVDEALKIK
PKTKIVADFLEALKFSGKKITFVLPKLEKNNFVLASRNLSKVRLIDCQSL
NTYQILNSTKLFFFESAMDVFKKHFLKNENK
>CG_4_8_14_3_um_filter_Roizmanbacteria_OP11_36_12
MPKTKTEKKSETKKITVKKTDGLTVPVYDIDGKEKKTLVLPKEVFSIVVK
PQLLAQAVRVYQFNQRQGTASTKTRGEVVGSTRKIYRQKGTGKARHGDIK
APIFVGGGIVGGPKPKDYSLDINKKQKRKAFFGALTLKFKEKSIFGIADS
ALKIEPKTKIVANFLKTLKLAGKKITFVLPKMEKNNFVLATRNLSGVDLI
DCQSLNTYQILNSTKLIFFESSIDVFKNHFLKKHEN*
>Bacteria_CPR_MicrogenomatesOP11_Roizmanbacteria_Microgenomates_bacterium_SCGC_AAA011_L05_DUSEL_001_205
MVTVKKTTIKKTNPSLVINNIEGKEEKTVELPKAIFAVSANPKLLALAVR
VYLVNQRQGNVSVKTRGEVIGSTRKIYRQKGTGKARHGAIKAPIFVGGGI
AHGPKQKDYSLKFNKKEKKIALFASLSDKLKEKKIFGLEDTAMTIKPKTK
IFVNFLEKLELLDKNNLIVFLKMEKNNLILAMRNIPGISFIEVRSLNPYL
ILKSNNIIFLESSLEVFKNKLKHVNK
>CG06_land_8_20_14_3_00_150_Roizmanbacteria_OP11_34_14
MVITKKTEKKSKLSLSIYGIDGKEQKTIELPKEVFAVTPNKSLITQAIRV
YLVNQRQGNVKVKTRSEVIGSTRKIYRQKGTGKARHGAIKAPIFVGGGVA
HGPKQKDYNLKFNKKEKKIALYGALSTKLKENKIFGLEEKALTMKPKTKT
VSNFLSELKLIGKNNLMILKKLETNNLVLAMRNIPNISFVDVNSLNPYLV
LKSSSLIFVENALEVFKIKK*
>CG22_combo_CG10-13_8_21_14_all_Roizmanbacteria_OP11_34_12
MVEIKKVEKKSKLSLSIYSIDGKEQKTIELPKDVFAATENKSLLAQAVRV
YLVNQRQGNVKVKTRSEVTGSTRKIYRQKGTGKARHGAIKAPIFVGGGIA
HGPKQKDYNLKFNKKEKKLALYGALSIKLKEKKIFGLDEKALTMNPKTKT
VANFLKVLKLVGKNNLMILKKISGKNNLVLAMRNISNISFVDVNSLNPYL
ILKSSSLIFVENALEVFNDKPKNDNK*
>Bacteria_CPR_MicrogenomatesOP11_Roizmanbacteria_GWC2_OP11_ACD12_rel_34_23
MVTTKKTETKIAETKKANLSLSIYDIDGKEQRTVELPKEVFAVKVKPGLL
AQAVRVYLVNQRQGNVKVKTRSEVIGSTRKIYRQKGTGKARHGAIKAPIF
VGGGVAHGPKQKDYNLKFNKKERKLALYGVLSSKLKENKIFGLDEKALTM
KPKTKAVVNFLKELKLLGKNNLMILKKMETNNLVLAMRNIPNITFVDANS
LNTYMVLKSSSLIFVENALEVFKNKQKNVTK
>Bacteria_Firmicutes_Clostridia_Halanaerobiales_Halanaerobiaceae_Halothermothrix_orenii_H_168
MPQVAKYDTTGNRVGDIDLADNVFNEEVNEHVVHQVVTAQLATMRRGTAS
TKTRGEVSGGGRKPWRQKGTGRARHGSIRSPLWVGGGIVFGPRPRKHIKK
VPKKVKKLALRSILSYKSQNEELIILDELKFDTPKTKQVVELLSNLNLEG
KKVLIILPDKDANIYLSARNIPGVKTLVVDALNAFDLLNNDCIVMSEEAV
KRVEEVLAR
>Bacteria_Firmicutes_Clostridia_Halanaerobiales_Halanaerobiaceae_Halanaerobium_sp._sapolanicus
MPQVTKFDQSGNELDMVDLNDSVFNNKINEHVVHQVVNAQLAARRSGTAS
TKNRANVRGGGRKPWRQKGTGRARHGSIRSPLWVGGGVTFGPSPRSYDKK
LTKKMKRLALKSVLTDKVNRDEVVLVDKIALSEPKTKAVIKILADLNLED
KKVLIVMPEKDDNLYLSARNIPNVKTLLAGSINAYDLLDNEMIIFIEEAV
KMIEEVLGE
>Bacteria_Firmicutes_Negativicutes_Selenomonadales_Veillonellaceae_Allisonella_histaminiformans_DSM_15230
MPNVTLYNVAGQAAGEIKLNDSVFGVEYNEAVIHQAVVRQMANERLGTHA
TLTRGLVRGGGKKPWRQKGTGRARVGSIRSPLWVGGGTVFGPTPRSHAKS
MNRKARQLAVKSALSEKLRSNEIVVLDKIGFAAPKTKDAIKMLAAFHVEG
KALIIDGDESVMNTVLSARNIPGVKAIAPSGINIYDLVHYTKLFITKSAV
EKIEEVLA
>Bacteria_Firmicutes_Negativicutes_Selenomonadales_Veillonellaceae_Dialister_microaerophilus_UPII_345_E_contig00002
MPKVTLYNIAGQAAGEVELNDSIFGVEYNEAVIHQAVVRQQANERLGTHA
TKTRGLVRGGGKKPWRQKGTGRARVGSIRSPLWVGGGTVFGPTPRSHAKG
MTKKARRLAVKSALSEKLRANELIVIDQINFEAPKTKQVVEMMKAFEASK
ALIIDGGKAVENTVLSARNIPGVKAIGTCGINIYDLVHYTKLFITQEAVK
QIEEVLA
>Bacteria_Firmicutes_Bacilli_Lactobacillales_Carnobacteriaceae_Atopobacter_phocae_ATCC_BAA_285
MVKVNVFKQDGTANGELTLNEEIFGIVPNESVVFDAIIMQRASLRQGTHA
VKNRSAVRGGGRKPWRQKGTGRARQGSIRSPQWVGGGVVFGPTPRSYKQK
MNRKARRLALKSVLSDKAQNEGMIVIDKLAYDKPSTKEFNTMLNNLNVNK
KVLLVLEEGNEEVALSARNLPNVMIVSPTGVNVLDVVYADVLVFTKEALE
AVEGGLK
>Bacteria_Firmicutes_Bacilli_Lactobacillales_Enterococcaceae_Bavariicoccus_seileri_DSM_19936
MPKITLLKQDGTQNGDIELNDAVFGIEPNEHAVFDAVLAQRASLRQGTHA
VKNRSAVSGGGRKPWRQKGTGRARQGSIRSPQWVGGGTVFGPTPRSYSYK
LPRKVRRLALNSVLSQKVIDNALVAVDELAFETPKTKEFANVLNNLNVSG
KTLVVLEEGNDVSALAARNLPNVTVITAAGLNVLDVIYNDTVIITKAALS
TTEEGLK
>Bacteria_Firmicutes_Bacilli_Bacillales_Paenibacillaceae_Brevibacillus_brevis_NBRC_100599
MPKVALYNQTGSQVGEIDLADSVFGIEPNSAVLYDAIVMQQASQRQGTHD
VKNRSEVRGGGRKPWRQKGTGRARQGSIRSPQWKGGGVVFGPTPRKYGYK
LNRKVRRLALKSALSTKVQNNELLVLEALNFAAPKTKEMTAVLSSLKVDR
KVLIVTSEYDQNVALASRNIPGTKIVDAAGINVLDLVAHDKVIVTREAVA
KVEEVLA
>Bacteria_Firmicutes_Bacilli_Bacillales_Paenibacillaceae_Aneurinibacillus_group_Aneurinibacillus_terranovensis_DSM_18919
MPKVTMYNQTGSQVGEIELADSVFGIEPNKSVLADAVIMQQASLRAGTHA
VKNRSAVRGGGRKPWKQKGTGRARQGSIRAPQWVGGGVVFGPTPRSYSFK
LPKKVRRLAIKSALSSKVQNDELVVLDALTFDAPKTKDMVKVLGNLNLDR
KVLVVTDEYNDAVALSARNIPGVKFVAANGINVLDVLHHDKLLITKDAVA
KVEEVLV
>Bacteria_CP_Armatimonadetes_CSP1_3
MIKAPLIDATGATRGEVDLPEQIFGVVPNTAVVHEVLAWQLAARHLGTHS
TKTRGEVRGGGRKPWRQKGTGRARHGSRRSPLWVGGGITFGPRPATPGYA
LPQRVRRLAVRSLLADKARSGHLTVVEELRLEAPRTKELAAVLARLGVGE
EKVILVTAAHNQTLVKAADNLRGVTVLTARTLNVHDLLAHPRLVVTREAL
GVVREVWGDDR
>Bacteria_Armatimonadetes_13_1_40CM_Armatimonadetes_64_14
MPTAQAFDAQGQGRGSVELPADVFGITPHTAVVHEVLVAQMANRRAGTHS
TKTRGEVSGSTRKIWRQKGTGRARHGSRKAPLFVGGGISFGPQPREHRQH
TPQKIRQLAVRSVLSAKAAAGVIVIVDPPTLEAPKTKAVVALLAHLPVKG
KTLVVTAAPDAMLVRSAANLPHVVVRPAAGVTVYDLLGADTVVLTTPAVD
ALVEVFGR
>Bacteria_Armatimonadetes_RBG_19FT_COMBO_Armatimonadetes_69_19
MARAQVFDVKGKDVGTVDLPEAVFGITPHTAVMHEVLVAQLAGRRTGTHS
TKTRGEVAGSTRKIYRQKGTGRARHGSKKAPIFRGGGITFGPRPRDFAQD
TPKKVRRLAVRSALSAKAADGKVIVVESLQLEAPKTSAVAELLDRLPVAG
KTLIVTPAPEALLVRSAANLPQVKVIAAASLNVHDVLATDYVVLTKPAVD
AVAEVLTR
>CG07_land_8_20_14_0_80_Armatimonadetes_40_9
MPNLPVYNTKGEEVERVELDKAIWEVEPNRDVLHQVIGGYLSNQRRGCAS
TKTRKEVRGGGRKPWRQKGTSRARAGSIRSPIWKGGGVIFGPHPRSFKVH
LPKKMRRLALFSALSDKLRINSIIILDKLTLSSPKTKEILQILENLKIEG
GALFVLERKDDFVERSTHNIPGIKVSTVNQLNPYDLLLYDQLILSRAALL
EVEKKYSAQSIQRTPSRLED*
>Bacteria_KD3_62_uncultured_DG_56
MPSLPLYNATGDAIGEIEVSPVWFDAPANEALVHQVVVGHLANRRARTAS
TKTRAEVRGSGRKPWRQKGTGRARVGDRRNPLWRHGGIIHGPRPGQRRHR
TPRKMRRAALRCALTSKREAGEALVVDGISAQEPRTRDMAALMDHLDLTG
KTLWVLGEQDQALEWSLRNLPGVSMALPNELNAYSVLSAARLVFTRAALE
RLEALPT
>CG_4_8_14_3_um_filter_Armatimonadetes_58_9
MLELPVYSIDGEMSGNTVSLNPDVFQSEINGPVLHQVVSVLMANQHQGTA
STLTRGQVKTSGRKIWRQKGTGRARHGTRSVPLWRGGGVAFGPVPGFTKK
RVPRKMRRAAFTSALSVKVADEAFYVVESLDLADGRTRTMAAVLEKMGLT
GCKSLIVLEAPNDHAIQAGANLSRVEIQLLHQTSVVDLMKYDKVIMTRAA
VDEIERRLSN*
>CG06_land_8_20_14_3_00_150_Armatimonadetes_66_21
MPEVDIYNMAGEKSGRLALSEAVFGPAPNEAVLHQVITALLAAKRQGTVN
TKTRGEVRGGGKKPWRQKGTGRARHGSRRAPDFRGGGTVHGPHPRSYRQA
VSRKLRQEALRSALVSRLGDNDLCVIDALRTEEPKTKVVAQMLSALSATG
RVVLVTTGMDQPTSLSVRNLPKAKSVHAQLLCALDVLNCDKIIATCEAVA
ALEGRLS*
>Bacteria_Armatimonadetes_Fimbriimonas_ginsengisoli_Gsoil_348
MAQLDIKGKDGKTVGQHTLSDKIANASVSMVTAHRTVVAEEANARQGTQK
AKTRSEVRGGGRKPYKQKKTGNARQGSIRAPHYAHGGMALAVAPRDYDKK
VNKKERRAAILAALGAHFEAGNVSIVDSITFAAPKTKDATAMLEALGLNG
QRRLLIVLPEYDEVVLKSFRNLPNVTVRTAPASTAGGAEAPKTAVFSTRD
LLLAHKLIVVQEALSRIEEVWAK
>Bacteria_Armatimonadetes_Armatimonadetes_bacterium_JGI_0000077_K19_TAbiofilm_001_240
MPEIPLYNMSGENVGTLSLPESVFGVSSNRPLVHQALVAEEANQRQGTAD
TKTRGEVRGGGRKPWRQKGTGRARQGSTRAPHWRHGGVVFGPHPRNYSLA
LPKKMRRGALRAALSEKIADGEVIGLEGVALERIQTRAIASMLSALPLER
EVNTKHYEKRQDEDGQSYYEVVRSTKRVPHRILLVVPDYDPVLLKSCRNI
PYLTLRYAPNFSVRDVVSAGRVVLAKDAIGKIEEVLAR
>Bacteria_Armatimonadetes_Chthonomonadetes_Chthonomonadales_Chthonomonadaceae_Chthonomonas_calidirosea_T49_EMBL_Bank_version_circular_IHQD
MASVPLYNMEGNEIGSLSLPDSIFGVEFREALVHQVVVAEEANQRQGTHD
TKQRSEVRGGGRKPWRQKGTGRARQGSIRAPHWRGGGVVFGPHPRDYRKD
LPVKMRRSAMRSALSAKVREGAVIGLEKLAFDAIKTKQAVALLKALGLES
ERRVLIIVPEYDKTALLSTRNLPMVTLRYAPNFSVRDVMVAHKIVLVAAA
VEKIAAAWAPEESKEEVAVV
>Bacteria_Chloroflexi_RIFCSPLOWO2_12_FULL_RIF_CHLX_71_12
MAEKKTDAKKKEKATKAKRATEARVATKTLRGQKSDPSTPTKTQAKAAPK
AAAKPAPKRAVARPVTRAVVKAPERERIERRTAEAAAAPKPKREPRPLPT
APAGQAPVIGTDGAVAGTVELPEVIAKVVARTGVLYQALAATAANARQAT
AATRNRARVKGGGAKPWRQKGTGRARAGSTRSPLWRHGGVVFGPNGRKFE
QRLPEKMRRAAFAEAMASRAGEGRLLVYEGLSFNGDRPKTRMVIEWLGKV
GDTGSALFVTGELDVAAAQATANARDVGLRTVGTLRTEDVMRHDTIFVRR
DALEAVATRAGGTA
>Bacteria_RIF-CHLX_GWC2_RIF_CHLX_73_18
MPQTTLYRKDGAEAGTVELPESLFAAPINEDVIHQAVTAQLAGRHLGTHK
TKKRGEVSGGGRKPYRQKGTGRARQGSRRAPHYAGGGVVFGPQPRSYAQR
LPRQMKRLALRGALTSKFDDGAVRVVEDLELDEIRTRELIGYLDALHARG
RVLVVAPARDQKLELSARNIPTVEVILAGSLNVVDVLEADTLLITAPALQ
TMTEVFA
>Bacteria_RIF-CHLX_RBG_16_RIF_CHLX_72_14
MPQTTLYDRTGATVGSVDLAEALFAAPVNEAVLHQAVVAQLAGRRLGTSD
TRTRGEVRGGGKKPYRQKGTGRARQGSRTAPHYKGGGVVFGPHPRSYEQR
LNKKMRRLALRSALSAKFGDDAIRVVDRFGMDEEPRTKAFVAVLQALGAG
DGHQRRVLVVAPAKDELLVRSAANLPSVSVILADSLNVVDLLNADAVLIE
QPALARMEEVYA
>Bacteria_RIF-CHLX_RBG_16_RIF_CHLX_70_13
MPQTTLYDRTGASVGSVELSDELFAAPVNVAVLHQVVTAQLAARRAGTHD
TKTRGEVRGGGRKPYRQKGTGRARQGSRSAPHYRGGGAVFGPHPRSYEQR
LPRKMRRLALRGALTAKLGDAAIRIVDTFALERIRTRDFAGILAALNATG
RVLVVAPAGDEQLRLSARNLPTVEVIHADSLNVVDLIKADTVVIEQPALA
RMEEVYL
>Bacteria_RIF-CHLX_RBG_16_RIF_CHLX_69_14
MPQTNVYDKTGATVGSVELSDELFAAPVNVAVLHQVVTAQLAGRRTGTHD
TKTRGEVRGGGKKPYRQKGTGRARQGTTNAPHYRGGGVVFGPHPRSYEQR
LPRKMKRLALRGALTAKFGDEAIKVIDTFGLDAIRTKDLVGVLSALEATG
RVLVVAPARDEKLELSARNLPTVEIILADSLNVVDLLNADVVLIEQPSLA
RMQEVYA
>Bacteria_Chloroflexi_Ktedonobacteria_Ktedonobacterales_Ktedonobacteraceae_Ktedonobacter_racemifer_DSM_44963_Krac_Contig206
MPSTTVYNMAGEAVEQLELSEQVFGVTPNMAVLHQVVTAQLVNRRQGNAS
TKTRSEVSGGNKKPYRQKGTGRARQGSTRAPQFRGGGTVFGPKPHPYHHD
VPKKMRRLAIRSVLSDKVANQSLIIVNKLEMETPRTKDMLELLKKLPSSE
GKKVLMMLPKRDENVVLSTRNIPSAKVQHVSSINVVELLKHDYIVMTPKT
VRWIELVFGEGLSAEEATLKIGDEATAAETSSEA
>Bacteria_Chloroflexi_Ktedonobacteria_Thermogemmatisporales_Thermogemmatisporaceae_Thermogemmatispora_sp._PM5
MPSTTVYNMAGEAVGELELNEQVFGITPHIPVLHQVVTAQLVNRRQGTVS
TKHRGEVSGGNKKPYRQKGTGLARQGSIRAPHFRHGGVVFGPRPRIYHHD
VPRKMRRLAIRSALSDKVANNRLIVVDRLQLEQPRTKEMLEVLSKLPIGD
SKRVLLMLPQRDENVLLSARNIPGTKVEHICAINVVELLKHDSVIMPVPA
VRWLEYVFGEGLSAEEASQRIAEAEGEVEAQAEAETQEEPQSEAAGDSEE
E
>Bacteria_Chloroflexi_RBG_16_Chloroflexi_64_32
MKLAVHNAEGKQVRQITVDDSVFGITPNVGVLHQAFVAQRANQRRGTAST
KTRGEVRGSTRKIRGQKYTGRARQGSSRSPLRTGGGVAFGPLPRSYRQAL
PKKMKRLAIRSALSGKVSDGQFHVVDQIEFARPRTKEMLRILRNVGVERS
ALIVTSDADRSVLVSARNLQKTKVLPAAYLNVVDLLTHRDLLLTEDGVRR
VEKIWGAQAGKAAAVKEPEPRRRRAPVPQEAAKEKEATAEKKPRRRKAAA
AEKATAEETAEKPPRRVRRPKAEAEAEAEKKPARRARRPKAEAEEKAPAA
PDEERKPTRRRPRAKKGEEA
>Bacteria_Chloroflexi_Dehalococcoidia_uncultured_SMTZ_28_2
MKIPVRSAGGAKLKAIAVDDTVFGIKPNLAVVHQAFMAQRANQRAGSAST
KSRGEVRGSSAKVRVQKGTGRARQGTARAGHRRGGGVTFGPKPRSYRQAL
PKRMKRLAIRSVLSGKVADGRVVVVNELAVEKPSTKQMADALANLGIERS
ALVVTGEPDRSVYVSARNIPKTKVLPADYLNVVDMVTHRHLVMTVAAVRR
CEALWGGDRVGQRRPKVGVAASGQEAS
>Bacteria_Chloroflexi_Dehalococcoidia_uncultured_DG_22
MKLPVYSAKGAKLKPIAVDDQVFAIKPNLAVVHQAFVAQRANQRAGSAST
KTRSEVRGSTAKVRIQKGTGRARAGPASAPQRRGGGVAFGPKPRSYRQAL
PKRMKRLAIRSVLSGKVADGRLVVVKELALEKPRTKDMVSVLTNLGIERS
ALIVTGEPDRSVHVSARNIPKTKVLPAAYLNVVDMLSHRVLVMTVAAVRR
CEALWGGDRAGERRPKVGVAAGGQEAS
>Bacteria_Chloroflexi_Dehalococcoidia_uncultured_SMTZ_28_1
MKLPVYNAQGAKLKPIAVDDQVFAIKPNLAVVHQAFVAQRANQRAGSAST
KTRSEVRGSTAKIRIQKGTGRARAGPASSPLRRGGGVAFGPKPRSYRQAL
PKRMKRLAIRSVLSGKVADGRLVVVKELALDKPRTKEMVGVLDNLGIERS
ALIVTGEPDRSVHVSARNIPKTKVLPADYLNVQDMLTHRVLVMTVAAVRR
CEALWGGDRAGQRRPRAGVAAGGQEAS
>Bacteria_Chloroflexi_RBG_13_Chloroflexi_54_9
VRVSVHNHSGEIVNEIELSESVFGVSPNEAVVHQALVRQLANARQGNAST
KTRGEVSGSTAKLFRQKGTGRARQGSIRSPLHRGGGIVFGPRPRSYRQAM
PKKMRRLALKSVLSAKAAEGNLVVVDEFGLETPKTKDMVRILEALGVESS
ALIVTPEKDENVVRSAGNIAGVKTLPAHVLNVADLLSHKDLIMTVEAVRE
VERIWAQERTRGG
>Bacteria_Chloroflexi_Dehalococcoidia_uncultured_DG_18
MVQVPVHNIQGEVVDHIALKDEIFGVPPNQAVVHQALVRQLANARQGTAS
TKTRAQVSGGGRKPFRQKGTGRARRGSASSPLLRGGGVAFGPHPRSYRQA
MPRKMRSLALRCVLSAKVAQGEMVVVDEIALNEPKTKEMARILAALGVGS
SVLIVTAAADPNAYKSARNLERTKTLPANLINVGDLLSHRILMLTVAAVR
RVEEMGTPQPREMVETQV
>CG07_land_8_20_14_0_80_Chloroflexi_51_10
MQVSVYNTQGAVAGELGLDESIFGVPMNEAVVHQALVNQRANARVGTAST
KTRGEVSGSTRKLYRQKHTGRARAGSLRSPLRRHGGIIFGPHPRSYRQRM
PKKMRRLAIKCLLAAKVSDGELKVIDKLEMSEPKTKDMVNILQALEIDRS
TLIALSLPDANVVRSVTNIEKTKVIQAQLLNVVDLLSHKNLIITADAVRV
VEELWGTKQTVGVKE*
>Bacteria_Chloroflexi_RBG_13_Chloroflexi_53_26
MTMELPVRNVLGETVDHIQVEDRVFALPFNESVVHQAMVRQLANARQGTA
DTKTRGEVSGSTRKVYRQKHTGRARRGNIRSPLLRGGGVVFGPHPRSYRQ
RMPKKMRRLAVKCLLSAKASSGELVIVDRFQLKEPKTAEMAQILKALDVK
ASSLVVTLKPEPEVVKAARNLPKTKTSQAALLNVVDLLSYRFLVITVDGI
RSVEDILMRERCPSQVG
>Bacteria_Chloroflexi_RBG_13_Chloroflexi_54_8
MKFPLHNVSGEVVDHIEIQDSIFAVPFNEAVVHQAMVRQLANARLGTAAT
KTRGEVSGSTRKLFAQKHTGRARRGDRRSPLLRGGGVTFGPHPRSYRQKM
PKKMRRLALRCVLSAKASSGEMVIVDRFGFAEPGTAQMMGILKALGADHS
ALIVTAVPEQDVVKSSGNLPKTRTLPAALVNVADLLSHKFLVINMDGLRR
VEEIWGEGHSA
>CG15_BIG_FIL_POST_REV_8_21_14_020_Chloroflexi_46_15
MQVPVYNPSGEVVTQLEISDDIFGLPFNDAVVHQALVRQLANKRQGTAST
KTRGEVRGSTRKLYAQKHTGRARRGAVGSPLLRGGGIVFGPHPRTYHQAM
PKKMRRLALKCVLSAKVSEGNMKVVEEFTFDKPGTKEMINILSALGIDYS
VLIVTPDATPNVVKSASNLISVDVLPSALINVADLLSHQKLMITIDAIHK
IEQTWGRKVIKHASL*
>CG23_combo_of_CG06-09_8_20_14_all_150_Chloroflexi_45_10
MRVPVYSLKGEVVDQVELGEDVFGISFNEAVVHQTMVRQLANKRQGTAST
KTRGEVRGSTRKLFPQKHTGRARRGDIKSPLLRGGGVVFGPKPRSYYQSM
PKKMRRLALKCVLSSKAREKDMKVIEELVFEMPRTKDMIDILSALDVDST
ALIVTEHSNRNVVKAARNLANSKVLPSALINVVDLLSYKTLIITVPALRN
IERIWGREVIKNASL*
>CG_4_9_14_3_um_filter_150_Chloroflexi_45_9
MLISVYGLTGEIAGQVEISEDIFAIPFNEAVVHQAMVRQLANKRQGTAST
KTRGEVSGSTRKLYAQKHTGRARRGDIKSPLLKGGGIVFGPKPRCYRQSM
PKKMRRLAIKCLLSTKVREGNIRMVEDFDFPQPKTKNMINLLSALGVNSS
VLILTPHSMPNIVKSAGNLSNVKVMPSALTNVLDLLSYETLICTVSAIRI
IEKIWGRPHVPRQIKGGVDEGHPSSSPFKGEEEGEGEESHASV*
>Bacteria_Chloroflexi_RBG_13_Chloroflexi_51_36
MQVPVYSLSGEVVEQTELSQAVFAIPFNEAVVHQAMVRQLANGRQGTAST
KTRGEVSGSTRKLYPQKHTGRARRGDIKSPILRGGGVVFGPKPRTYRQSM
PKKMRRLALRCVLSSKVREGSIRLLQELDFKEPKTKDMINILSSLGVGSS
VLILTDESAPNVAKSAANLPEVKVLPSALVNVVDLLSYEVLVATVPAIRN
IEEIWGT
>Bacteria_Chloroflexi_RBG_16_Chloroflexi_48_7
VQLDVYNIQGSKVKKISLGDSVFAIPVNESVVHQALLMQRANKRLGTAST
KTRGDVNRSSKKMYAQKHTGRARRGAAESPVMVGGGIAFGPHPRSYRQDM
PKKMRKLAIRSVLSDKAGTGQIKIVDKFEFDSPQTRKLLDALVALGIDSG
VLIATTGDDANLIKSAENLAGVETIPANLLNVLDMLSFKMLLMSEAAAKI
VDSTWGEKAPAKKAAAKAK
>Bacteria_Chloroflexi_RBG_13_Chloroflexi_50_10
MKGKVTGQIEIRDDVFAVPFNEAVVHQALVRQLANSRLGTADTRRRGEVT
GSTRKLFAQKHTGRARRGDIRSPLLRGGGVVFGPHPRNYRHDMPRKMRRL
ALRCVLSVKAGSGELKIVDKLEFDGPKTKTILEMLIALGIGDSVIIATAE
AEANLIKSAQNLSGVKTMPAPLLSIAELLSYKGIVMTKDAVRKVEELWGE
EAVPEAAGSVN
>Bacteria_Chloroflexi_RBG_19FT_COMBO_Chloroflexi_48_23
MQVEVYNLKGKATKQLEIRDDVFALPFNEAVVHQALVRQLANRRLGTADT
KKRGEVRGSTRKLFAQKHTGRARRGDIRSPMLVGGGVAFGPHPRSYRQAM
PRKMRRLALRCVLSAKAGSGELKIVDKLELDSPKTKAVLDMLIALGISDS
AIIATAEAEANLIKSARNLMGVKTMLAPLLNIAELLSCKYIIMTVDAVRK
VEELWGEKSVPEAVGSIS
>Bacteria_Chloroflexi_RBG_19FT_COMBO_Chloroflexi_47_15
VQVQVYNFKGKVTGQIEIRDDVFAVPFNGTVVHQALVRQLANRRLGTADT
KKRGEVSGSGRKLFAQKHTGRARRGDVRSPLLRGGGVAFGPHPRSYRQDM
PKKMRRLALRCVLSGKASGGELKIVDKLELDGPKTKAILDMLIALRIGDS
VIIATAEAEANLVKSARNLLGVKTMPAPLLNVAALLSFKDLVMTVDAVRK
VEELWGEKSVPEAVGSVN
>Bacteria_Chloroflexi_RBG_13_Chloroflexi_48_17
VGGSTRKLFAQKHTGRARRGDVRSPLLRGGGVVFGPHPRSYRQDMPRKMR
RLALRCVLSGKASGGELKVVKNFELDGPKTKAVLDMLVALGIGDSVIVAT
AEAETNLVKSARNLLGVKTMPAPLLNVADLLSFKALVMTVDAVRKAEELW
GEKPAPEAAGSVSKSKV
>Bacteria_Chloroflexi_Dehalococcoidetes_Dehalococcoidales_Dehalococcoidaceae_Dehalococcoides_mccartyi_CBDB1
VEIPVYNASGEIVKNINISEDVFGVPFNEALVHQAFVAQQANARQGTQST
KTRGEVQGSSRKIYRQKGTGNARMGTNRSPVRRHGGVAFGPRPRDFSKDL
PKKMRRQAIRCVLSFKLESGELKVIDQLSFDEPKTRDMAKILTALQVISP
TLIAVDNPDTNFIKSARNIPAVKTTPANLLNISDMLKNKQLVMTEEAVRQ
VEELWGQRSG
>Bacteria_Chloroflexi_Dehalococcoidetes_Dehalogenimonas_lykanthroporepellens_BL_DC_9
MEIPVYNTSGQVVRNVTVSDELFAVPMNDAVVHQAMVAQAANARQGTSST
RTRSEVSGTTQKMFRQKGTGEARAGSRKSGLRPGGGVIFGPKPRDYSKSL
PKKMRRLAIRCLLSDKVASGSLKVVDALALDAPKTREMTQVLTALEIGSS
AIIATAGVDENVVLSARNLPRVKTTPANLINVGDLLKYDTLLLTEQALEV
VQQIWVAEAA
>Bacteria_Chloroflexi_RBG_13_Chloroflexi_56_8b
VEVPVYSLAGEVVKNIELSDDVFAVPFNEXXXXXXXXXXXXXXXQGTSST
KTRGDVAGSTKKLYRQKHTGMARAGSKKSPTRRGGGITFGPKPRDYRQDM
PKKMRQLAIRCVLSAKAREAELKVLEEPKFDQPKTREMAXXXXXXXXXXS
VLIVTDMPEENLVKSARNLAGVKTMPAHILSVADVLSYKMLLMTESGVRR
AERLWGGGHASV
>Chloroflexi_bacterium_RBG_13_56_8b
VEVPVYSLAGEVVKNIELSDDVFAVPFNEXXXXXXXXXXXXXXXQGTSST
KTRGDVAGSTKKLYRQKHTGMARAGSKKSPTRRGGGITFGPKPRDYRQDM
PKKMRQLAIRCVLSAKAREAELKVLEEPKFDQPKTREMAXXXXXXXXXXS
VLIVTDMPEENLVKSARNLAGVKTMPAHILSVADVLSYKMLLMTESGVRR
AERLWGGGHASV*
>Bacteria_Chloroflexi_RBG_16_Chloroflexi_57_8
MQVPVRSTTGETVKQIEVSDYVFGMSPNQTVAHQALLRQLANERQGNASA
KTRGQVAGSSKKLYAQKHTGRARAGSMKSPLRRGGGVIFPPIPRDYHQAL
PKKMRRLALRSVLSSKVAENELIVLEDLRLDAPKTKEMAKILTALGVASS
ALIATNQPDQNFVKSARNLPGVATMPASLLNVADIMSHKILLMTVEAVRR
AEELGGEGTSRGDDSASV
>Bacteria_Chloroflexi_RBG_13_Chloroflexi_46_14
VQIPVYNKNGEETGNIEVSEYVFGIPFNQTIVHQAVVRQQANARQGTSST
KTRSEVAGSTRKLFRQKGTGNARAGSIKSGTRRGGGIMFGPKPRNYRQSM
PRKMRQLALRCVLSAKANDKELVVIDELAFGKPVTKEMAGILSALGMDSS
ALVVTAGADENVVKSARNIAGINITPVDLINVVDILSRKKLLMTVDAVRK
AEEIWGEKPSEGGTDAPV
>Bacteria_Chloroflexi_RBG_16_Chloroflexi_51_9
VKVSVYNQAGKVVDHIEISDMVFATPFNESVVHQAMLRQHANARQGTAST
KTRSEVSGSSRKLFKQKGTGNARAGSIKSGLRPGGGILFGPKPRDYRQAM
PKKMRQLALRCVLSAKARDEELKVLKDLSFDQPKTKEMAKVLEALEVESS
ALIVTDKPEENVVKSARNISGITTTPAGLLNVVDILSHRMLLMTVAAVRN
AEELWGKQAKESSNESV
>Bacteria_Chloroflexi_RBG_13_Chloroflexi_46_9
STRKLYRQKGTGNARAGGRKSPTRKGGGVVFGPHPRDYRQAMPKKMRQLA
LRCVLSAKTTDGELKILEAIKFDEPKTKQMTGVLNALKIESSALVVMSKP
ELNVMKSANNIPGIKTLPANLLNVVDILGHKTLLMEVSAVREAEKLWGKD
SSGEKXXXXXXXXXXSTSHRKKRHASNGREICL
>Bacteria_Chloroflexi_RBG_16_Chloroflexi_50_9
VQVPVYNQAGEITRQIEISDHVFAVPFNEAVVHQVMVGQRANARQGTHAT
KTRGEVSGSSRKLFRQKGTGEARAGSIKSPLRHGGGTIFGPLPRSYRQAI
PRKMRRLALRCVISAKAGDGELKVLEELKFDEPKTKKMVEILSALEVASS
ALIVTLEPEENLIKSARNLPEIKTTPVNVLNMIDILNHKMLLITEAAVRR
AEKLWGNGLTTGGDNASV
>Bacteria_Chloroflexi_RBG_16_Chloroflexi_60_22
VQLPVYNLAGEVVRQIEVSDLVFGVPFNESVVHQVMVGLRANARQGTNST
KTRGTVHGSTRKLYRQKGTGNARAGSKKSPLRRGGGITFGPHPRDYRQDT
PRKMRRLALRCVLSAKAGGGELKVLEAIDFPEPKTKKMAEALAALGVAAS
ALIVTPEPQENVILSARNLPKIKTLPAHVLNVLDVLNYQTLLMTEAAVRL
AEKLWGNGLKQGGDNASVRGAAPAADN
>Bacteria_Chloroflexi_RBG_16_Chloroflexi_58_8
KGTGSARAGSKKSPLRRGGGITFGPHXXXXXXXXXRKIRRLALRCVLSAK
ATDGELKVLEAFDMAEPKTRKMIDTLTALGIDSSTLIVTREPEENVIKSA
RNIPEIKTLPANVINILDILSHKTLLMTEAAVRAAEKLWGNGTTQGGNDA
SV
>Bacteria_Chloroflexi_RBG_13_Chloroflexi_57_8
MVGLQANARQGTASTKTKSFVSGSTRKLYRQKGTGYARAGSKKSPLRRGG
AVTFGPHPRDYRQQIPRKVRRLAIRCVLSAKAGDGELXXXXXXXXXXXXX
XXMLEALLALGVNSSALIVTPEPEENVIKSARNIPGTKTMPAGILNIIDI
LSYKNLLMTEAAVRVAEKLWGNGLKEGEK
>Bacteria_Chloroflexi_RBG_16_Chloroflexi_56_11
VQVPVYNLAGEEVRQIEVSDALFGVPFNEAVVHQVMVSLLANARQGTSST
KTRSTVAGSTRKLYRQKGTGYARAGSKKSALRRHGAITFGPHPRDYRQEI
PRKMRRLALRCVLSAKAGEGELKVLDGFDFTEPKTKQMDAALTALGVTAT
ALIVTPEPEENVIKSARNLPGIKTLPVNVLNVRDILSYKMLVMTEASVRL
AEKLWGNGVS
>Bacteria_Chloroflexi_RBG_13_Chloroflexi_52_12
VQVPVYSLTGEVLRQIEISDTIFGVPFNETVVHQVMVGLQANARQGTSAT
KTRGNVRGSTKKLYRQKGTGYARAGNKKSPTRRGGGIAFGPQPRDYRQDT
PKKMRRLALRCVLSAKAGDGELKVLDAFDFTEPKTKKMIEVLSALGIESS
ALIVTSKPEENVIKSARNIAGVITTPANILNILDLLSQKTLLMTEAAIRV
AEKLWGNGKAQGGNDASV
>Bacteria_Chloroflexi_RBG_16_Chloroflexi_50_11
VQVPVYSLTGEVVRQIEISDNVFGVPFNEAAVHQVMVGMQANARQGTAAT
KTRGEVVGSTKKLYRQKGTGYARAGSKKSPTRRGGGVSFGPQPRDYRQAT
PKKLRRLALRCVLSSKAGEGDLKIIDAFDFAEPKTKKMIEALAVLGIESS
ALIVTQKPEENVIKSARNIPEITTTPASILNILDILSHKTLLMTEAAVRT
AEELWGNGAKQGGKDASV
>Bacteria_Chloroflexi_RBG_13_Chloroflexi_51_18
VQVPVYNLTGEEVRKIEISDSVFGVPFNEAVVHQVMVGLRANTRQGTASA
KTRGEVNGSTRKLYRQKGTGSARAGSKKSPTRRGGGVTFGPKPRDYRQEI
PKKIRRLALRCVLSSKAGEGDLKIIDAFDFAEPKTKNMIVVLAALGIESS
AIIVTQKPELNVIKSSRNIPEVLTTPANVLNILDIMSHKTLLMTEEAVRT
AEKLWG
>Bacteria_Chloroflexi_RBG_13_Chloroflexi_51_52
VQVPVYNQTGEEVRKIEISDDIFGVPFNEAVVHQVMVGMQANARQGTAST
KTRGEVVGSTRKLYRQKGTGNARAGSKKSPTRRGGGVTFGPKPRDYRQAT
PKKIRRLALKCVLSSKAGEGDLKIIDSFDFAEPKTKKMIEALTALGIESS
ALIVTQQPEENVIKSARNIPDVITTPASVLNILDIMSHKTLLMTEAAVRT
AEKLWGNGLKQGGTDASV
>Bacteria_unclassified_Bacteria_Thermobaculum_terrenum_ATCC_BAA_798_1
MQLPVYNLNGDIVSQLEVSDLVFGIQPNLAVMHQALVRQLANARTGTHDT
RTRAEVSGGGRKPWRQKGTGRARQGSIRAPQWRGGGVVFGPHPRSYEQRM
PRKMRRLALRSALSQKVAEERLLVVTGLSEIEPRTKAMIAALEKLGLAGQ
KVLIATNGRNESVQKAGSNLPNVKVIHASNLNIADLLKYDYLFLEDGAVN
SLQEILLRSVGKRRAAQFTEATS
>Bacteria_Chloroflexi_Thermomicrobia_Thermomicrobiales_Thermomicrobiaceae_Thermomicrobium_roseum_DSM_5159
MQVPVYDLEGRAVDQIELADSVFGITPNIPVMHQALVRQLANARAGTHDT
KTRGEVRGGGRKPWRQKGTGRARQGSIRAPHWKGGGVVWGPHPRSYRQEM
PKKMRRLAIRSLLSVKQRENQIVVVRGLTDIEPKTKVMKGVLQRLPLATA
RSTLIVVDQRRDNVRRAAGNLEDVKVLVAHNMNIRDGLKYERMILTPEAV
EVIHRLWAQEGA
>Bacteria_Chloroflexi_Thermomicrobia_Sphaerobacteridae_Sphaerobacterales_Sphaerobacterineae_Sphaerobacteraceae_Sphaerobacter_thermophilus_DSM_20745_1
MQVPVYDVTGQETGQIELADSVFGIEPNVPVMHQAYVRQMANARLGTHDT
KTRGEVRGGGRKPWRQKGTGRARHGSIRSPLWRGGGVVFGPHPRKYTQRM
PRKMRRLAIRSVLSAKMKADQVVVVEGLTELEPRTKAMIQTLARLPKGDA
RSTLILVDEPRENLRRGANNLEHVRVLPAQYVNMRDVLKYERLLLTREAV
DVIHRLWAQ
>Bacteria_Chloroflexi_Thermomicrobia_Sphaerobacteridae_Sphaerobacterales_Sphaerobacterineae_Sphaerobacteraceae_Nitrolancetus_hollandicus_Lb
MQVPVFDLSGHEIDQVELANDVFGIEPNIPVMHQALVRQQANARLGTHDT
LTRGEVRGGGRKPWRQKGTGRARQGSIRSPQWRGGGVVWGPHPRRYTQRM
PKKMRQLAIRSVLSAKSQAEQLVVVAGMAGIEPRTKAMREALAKLPHGNA
RSTLILAGESRENIYRGAGNLENVKVLPAQYVNMHDVLKHERLLVTREAV
DIIHNLWAQGER
>Bacteria_bacterium_JKG1
MQATLYNQSGAQIGTIELDDYIFGIEPNVPVMHQMLVLQNANARQGTHST
RTRGEVSGSTRKLYRQKGTGRARQGAIRAPHHSGGGVVFGPKPRKYTQRM
PRKMRRLAVRSALSAKQRDGAIRFVDRLQLETIRTKAMLEVLRAFELERQ
KTLIVLPEKDETLIRSANNLPNVKTLLAMYLNVRDLLKYDVVIMPQAALE
QVNAWLGRADAAQPQEAA
>Bacteria_Chloroflexi_Chloroflexi_Herpetosiphonales_Herpetosiphonaceae_Herpetosiphon_aurantiacus_DSM_785
MEAKLYNQAGQAIGTLELQDYIFGIEPNIPVMHQAVIRQLANARLGTHST
KTRGEVRGSTRKLYRQKGTGRARQGAIRAPHHSGGGVVHGPKPRKYTKAM
PRKMRRLAVRSALSAKYAENQIIFLDDLSLNAPKTKDFLALLKNLPLVGD
KTLVALGEKSDNITLSASNLPNVKTLLAAYLNVRDLLTYDTLILPKSALS
VVETILGKK
>Bacteria_Chloroflexi_Chloroflexi_Chloroflexales_Chloroflexaceae_Roseiflexus_castenholzii_DSM_13941
MEAKLYNQSGEEVGVIQISDYVFGIEPNVPVMHQAMERQRANARLGTHNT
LGRGEVEGSTRKLYRQKGTGRARQGSIRAPHRKGGGIAHGPHPRSYTKDM
PRKMRRLAVRSALSARHRDGAILFLDRLTFEQPRTKDMIAVLNALNLTGK
TLIVLDRKDEHVRRSANNLPNVKTLLAHYLNVIDLLTHDHVVMLKAAVDV
AQGYLDKPAHAVAADVSEEGA
>Bacteria_Chloroflexi_unclassified_Chloroflexi_Candidatus_Chlorothrix_halophila
MQAELYNQQGTHIGTIDVSDYLFGIEPNQAIMHQAVVRQHANARQGTHNT
RGRSDVRGSTRKLYRQKGTGRARQGSIRAPHRRGGGIAHGPHPRSYEKKM
LRKMRRLAVRSALSAQYAQIRFVDRLEMERPRTKDMIELLNVHQLGGRTL
IVLDARDENIQLSANNLPYVKTLLANYLNVVDLLRFDNILMTVPAVQVAE
SYLAKDQELPPLTERIVPGDGQAVSSGGLSEDEDEEAVENETDEGEGA
>Bacteria_Chloroflexi_Chloroflexi_Chloroflexales_Chloroflexaceae_Chloroflexus_aurantiacus_J_10_fl
MQATLYNQAGEQVGAIEVSDYIFGIEPNVAVMHQYVVMQNANARLGTHNT
RGRGEVKGSTRKLYRQKGTGRARQGSIRAPHHKGGGVAHGPHPRSYRLAM
PRKMRRLGVRSALSAKFAADQIRFVDELTFERPRTKDFIAFLKAHGLADK
KTLVVIDSKSPANENLRRSANNLPQVKTLLAHYLNVRDLLVYDHIVMPKA
AVEVVESYLGERTRVATPAQEE
>Bacteria_Chloroflexi_Chloroflexi_Chloroflexales_Oscillochloridaceae_Oscillochloris_trichoides_DG6_OSCTcontig_003
MEATLYNQAGEQIGSIALNESIFGIEPNVPVMHQYVVMQRANARLGTHNT
RGRGEVSGSTKKLYRQKGTGRARQGSIRAPHRMGGGIAHGPHPRSYRLNM
PKKMRRLAVRSALSAKLAANQIRFVDALTLEKPRTKDMVAFLKAHTLSGK
TLIVIDQKNAQTGNVRLSANNLPDVQILLAHYLNVRDLLTCDTVVLPKAA
VAVIESYLATDTASAQSEEV
>Bacteria_Chloroflexi_RBG_16_Chloroflexi_57_9
MQIPVYNVEGEPVGEVELREDIFGIEPNRAVMHQALVRQLANARLGTHST
KTRGQVVGSTRKMWRQKGTGRARQGARRAPHWRGGGVVFGXXXXXXKMPR
KMRRLALRSALSAKAANQQIVLVDDLSQVEPKTRVMEEIIGRFAGQSSAL
ILLPESTPNIERSTRNLTRVKTLRAQYLNIRDILGHDTLILPVDAVKIIE
SILG
>Bacteria_Chloroflexi_RBG_16_Chloroflexi_56_8
MQVPLFNQAGEEIGKAELRDDIFGIKPNTTVMHQAFIRQLANARQGNADT
KTRAEVAGGGAKPWRQKGTGRARQGSTRAPQWRHGGVVFGPTPRSYRQDM
PKKMRRLALRSALSAKAAEGQIRVVEDLKLDSPKTREMEMILGGLSIQSS
ALILLPEANMAIQKSAANLPDVKTLRAQYLNVRDLLGHDFLVMPLSAIKA
IEGYLGK
>Bacteria_Chloroflexi_Anaerolineae_uncultured_SMTZ_84
MRVSVRNMAGETVDEIELRDDIFGLEPHEAVMHQAVLRQLANARLGTAAT
KTRTDVSGGGRKPWRQKGTGRARQGSTRAPQWRKGGIVFGPHPRSYRQRM
PRKMRRLALKSALSLKAAADSIVLLDELSIAEPKTKDMLAVLDNLQIDSS
ALILLSDRSVSVEKSAGNIPDVKTLHASCLNVIDILNYDTLVLPVQSLAV
IEQILG
>Bacteria_Chloroflexi_RBG_13_Chloroflexi_56_8b
VEVPVYSLAGEVVKNIELSDDVFAVPFNEXXXXXXXXXXXXXXXQGTSST
KTRGDVAGSTKKLYRQKHTGMARAGSKKSPTRRGGGITFGPKPRDYRQDM
PKKMRQLAIRCVLSAKAREAELKVLEEPKFDQPKTREMAXXXXXXXXXXS
VLIVTDMPEENLVKSARNLAGVKTMPAHILSVADVLSYKMLLMTESGVRR
AERLWGGGHASV
>Bacteria_Chloroflexi_Caldilineae_Caldilineales_Caldilineaceae_Caldilinea_aerophila_STL_6_O1_DSM_14535
MNGQQVGEVELSDAVFAAPIHTAVMHQALMRQLANARLGTHDTKTRSEVS
GGGRKPWRQKGTGRARQGSIRAPQWVGGGIVFGPTPRKYTKALPKKMQRM
ALRSALSVKAAEGQIVVIDRVAIDEPKTKIAAQMLSALGIADQKVLLVMN
EKSVPVWKSVRNLPQVKSLLTGYLNIRDLLGYDVLLLTRDAVDFIEAWLG
VEAPAAQEMEA
>CG2_30_FULL_Chloroflexi_64_16
MQVSLINMAGETVGQVELADAIFAAPVNKPLMHQAMVRQLANARLGTHKT
KGRSEVAGGGRKPWRQKGTGRARQGSIRAAQWRGGGIIFGPTPRSYTQQM
PRKMRRAALCSALSVKAAENKIVVLDQLTMAVPKTREMALALERLAVDSS
ALIVMPGEDWAVERSANNLPDVKLLRAHYLNVRDLLVYDYLVIPQAALAL
IEEILA*
>Bacteria_Chloroflexi_Thermoflexia_Thermoflexales_Thermoflexaceae_Bacterium_sp._JAD2_Draft_Genome
MRVPVWNIEGQQVGEVELRPEVFEAPIHIPLMHQALVRQLANARLGTHKT
KTRGEVHYSSRKMWPQKHTGRARQGSRDAPHWYHGGVVFGPRPRSYEQRM
PKKMRRAALRSALSVKAREGQILILDRLELPEPRTRLMKEVLARLPVGKS
ALILLAGPNENVRRAVRNLPNVAYLHAMCLNIRDLFKYETLIIPLDALAM
IEDWLTRPVVRKKFALPAAGAASAA
>Bacteria_Chloroflexi_RBG_13_Chloroflexi_68_17
MKVDVLNTKGEKVKTVELPAEIFEAPIKPDLMHQALVRQWANARLGTHKT
KSRGEVSGGGRKPWRQKGTGRARQGSIRAPQWVGGGKVHTPRPRDYSVDM
PRKMRRAAVRSALSAKAAESAIVVLDELALSAPKTKEMAAILRRLVGEDS
ALIVLAGPDERVERSTRNLAEVKTLRAQYLNIRDLLGYNRLVMPLGALEA
VCAHLATAGG
>Bacteria_Chloroflexi_RBG_16_Chloroflexi_48_8
MKVDVLNQHGKKVNTTDLPSEIFEAPIKPDLMHQAFIRQLANARLGTRST
KGRSEVAGGGRKPWRQKGTGRARHGSRRSPIWVGGGKVHTPKPRDFSLQM
PKKMRRAALRSALSAKASQSEILVLDELIMKETKTKEMARTLQNLVGDSS
ALIILAVPDEHVEKSIRNLPNAKTVNALYLNVRDLLSYDRLILPLGAVDV
IDSYLGR
>Bacteria_Chloroflexi_Anaerolineae_uncultured_SMTZ_63
MKVDVLDMQGKKVGTTELPPWIFEAPIKQDLMHQALVRQLANARLGTHNT
KTRSEVSGGGRKPWRQKGTGRARHGSRRSPIWVGGGRAHAPKPRKYTRDM
PRKMRRAALRSALSIKAAQDEVIVLEELVMEGPNTKDMLTTLERLVGEAS
ALILLAEANEAVEKSVSNLQEAKTLRANYLNIRDLLGYDRLIMPLRALDI
IQSYLGDGGGS
>Bacteria_Chloroflexi_RBG_16_Chloroflexi_63_12
LERETTMEVEVKNMKGEKVQTVDLPAAIFEAPINKDLMHQALVRQQANAR
LGTHDTKGRSEVAGGGKKPWRQKHTGRARQGSTRAPQWKGGGKVHTPHPR
DYTQAMPRQMRRAALRSALSVKAADGQIVVVDDLKLDAPKTAAMLAALVA
LVGVESALVLLPEKNENVEKSIRNIEHAKYLRANYLNIRDLLGYDKVVLP
LGALDVIQSYLG
>Bacteria_Chloroflexi_RBG_16_Chloroflexi_64_43
MEVDVVNMKGKKVKRVTLPAAIFEAPVRQDLMHQALVRQLANARLGTVKT
KGRGEVSGGGRKPWRQKGTGRARQGSTRAPQWRGGGKVHTPVPRDYSVNM
PVKMRRAALRSALSAKAAEAMLVVVDELTLETPSTSAMAVALKAMTGGEN
ALVLLPQGDEVVERSVRNLAHAKTLRANYLNIRDLFAFQKVVVPLAALDM
IGAWLDPGRAA
>Bacteria_Chloroflexi_RBG_13_Chloroflexi_60_9
MEVEVVNMKGKVVRSVELPAAIFEAPVRKDLMHQALVYQQAGAHLGTHKT
KSRGEVSGGGRKPWKQKGTGRARQGSTRSPQWRGGGKVHTPIPRDYSLKM
PRQMRQAALRSALSAKLSDKAVVVVDRIALAKASTAAMSQALQAVAGSES
ALVVLSERNEIVERSTRNLTKAKTLRAGYLNMRDLFKYE
>Bacteria_Chloroflexi_Anaerolineae_Anaerolineales_Anaerolineaceae_Anaerolinea_thermophila_UNI_1
MLVDVVNMQGQKVSSVELPESIFEAPIYIDLMHQAYVRQMANARLGTHDT
KTRNEVSGGGRKPWRQKGTGRARQGSTRSPVWAKGAKVHTPHPRSYVQLM
PRKMRRAALRSALSVKAAENAIVVVDQLTLPEAKTRHMAQALNTLVGDAS
ALVLIPEKEAYEGVIRSTRNLPDAKILLANYLNIRDLLMFDKVVMPLAAL
DVISANLG
>Bacteria_Chloroflexi_GWB2_Chloroflexi_54_36
MLADVYNMEGKKIKQVELPEMIFGAPVNIDLMHQAFVRQMANAHLGTHDT
KVRNEVAGGGRKPWKQKGTGRARQGSTRAAQWKGGGRIFTPHPRSYNQDM
PRKMRRAALRSALSVKAAEAAIVVVDDLKLAEPRTRLMANALNLLVGESS
ALVLIPEKTNYDNVILSSGNLPATKVLLAGYLNIRDLLTFDKVVLPLAAL
EVIQSNLG
>Bacteria_Chloroflexi_GWC2_Chloroflexi_49_37
MKVDVFNMMGEKVSSVELPAEIFETQINKDLMHQAFLMQMANARLGTHKT
KTRSEVSGGGRKPWKQKGTGRARQGSTRSAQWVGGGKIHTPRPRKYTMHM
PRQMRRNALRSALSSKASEAGVVVVDELTLPEPKTRLMAQALNRLVGDAS
ALILVPEKDTNYDVVSRSTNNLPDAKILMASYLNIRDLFQYDKLVMPLKA
LDVLKTYLV
>CG_4_10_14_0_8_um_filter_cor_Chloroflexi_57_5
LSLPEPKTRLMAQSLGLLVGTASALLLVTEKDANYEVITRSTNNIPDAKV
LMANYLNIRDILGYDKLVMPLKALDVLKAYLV*
>CG2_30_FULL_Anaerolineae_58_95
MKVDVFNMQGEKIKRVELPAEIFEAPVNVDLMHQAYVQQMANARLGTHKT
KTRGEVSGGGRKPWRQKGTGRARQGSTRAPQWKGGGRVHTPRPRKYTQHM
PLKMRRAALRSALSVKAAEAGVVLVDELSLPEPKTRLMAQSLGLLVGTAS
ALLLVTEKDANYEVITRSTNNIPDAKVLMANYLNIRDILGYDKLVMPLKA
LDVLKAYLV*
>CG2_30_FULL_Anaerolineae_57_67
MKVDVLNMQGEKVRQVELPAAIFEASINVDLMHQAFIRQMANARLGTHDT
KVRGEVAGGGRKPWKQKGTGRARQGGTTAAQWVGGGRIHTPHPRKYTQRM
PLKMRRAALRSALTVKAAEAGIILVDELMLPEPKTKLMAQALNAIAGQAR
TLVLLPEKTAAYDAIYRATNNIESAKVLMAGYLNVRDVLGYDKVIMPVSA
LDVLTATLA*
>Bacteria_Chloroflexi_RBG_16_Chloroflexi_51_16
MKADVLDGKGNKLREVDLPAKIFAVEVNRDLMHQAYVRQLSNARLGTHDT
KVRSEVSGGGRKPWKQKGTGRARQGSIRAAQWVGGGRIHTPHPRSYELKM
PKKMRQAALRSALSAKAADKGIVIVEELEFKQPKTRQMIETLNNLVGDSS
VLVLMPARNKSYETALRSAHNIKSAKILLAGYLNVRDLLGYEKIILPLKT
LDAITTHLG
>Bacteria_Chloroflexi_RIFOXYC12_FULL_Chloroflexi_59_14
MKADVFNMEGKKVKQVELPAAIFEAKVNIDLMHQAYQRQMANARLGTHKT
KTRSEVSGGGQKPWKQKGTGRARQGSRRAVQWVGGGRVHTPQPRSYFQQM
PKKMRQAALRSALSAKAADAGVVLVDEIKLDEARTRLMSEALNRLVGESS
SALVILSEKDQDYDAAMRASVNLPDAKVLLAGYLNIRDLLGYDKLVLPLK
ALDALTAQLG
>CG1_02_FULL_Anaerolineae_58_13
MKADVFNMEGKMVKQVELPAAIFEAKVNIDLMHQAYQRQMANARLGTHKT
KTRSEVSGGGQKPWKQKGTGRARQGSRRAVQWVGGGRVHTPQPRSYFQQM
PKKMRQAALRSALSAKAADAGVVLVDEIKLDEARTRFMSEALNRLVGESS
SALVVLSEKDQDYDAAMRASVNLPDAKVLLAGYLNIRDLLGYDKLVLPLK
ALDALTAQLG*
>Bacteria_Chloroflexi_RBG_16_Chloroflexi_52_11
MEVDVYNLEGQKVRTVELSSRIFEAPINIDLMHQAYVRQMANARLGTHKT
KTRSEVAGGGRKPWRQKGTGRARQGSTRAAQWVGGGKVHTPRPRDYDQAM
PRKMRRAALRSALSAKAKESEIVVLEELVVSETKTKLMANTLNLLVGGAS
VLILIPEKTADYDKVILSANNLPETKTLYASYLNIRDLFGYDKLIVPLKA
LDVLESYLG
>Bacteria_Chloroflexi_RBG_16_Chloroflexi_54_18
MEVDVLNMEGQKVSTVELPAEIFEAPVNTDLMHQAFVRQMANARLGTHST
KGRKDVSGGGRKPWRQKGTGRARQGSTRAAQWVGGGKIFTPKPRDHSLDM
PRKMRRAALRSALSVKASEKEIVILDVLALPEIKTQLMVQALDRLVGDDS
ALILLPEKNDETQKVYLSTRNLPDAKALMASYVNIRDLMTFDRLILPLPA
LDLLVSVLK
>Bacteria_Chloroflexi_RBG_16_Chloroflexi_57_11
MEVDVLNMEGQKVDTLDLPSAIFEAPINVDLMHQAFVRQMANARLGTHKT
KGRSEVSGGGRKPWRQKGTGRARQGSIRAAHWVGGGKVHTPKPRDYSLSM
PRKMRQAAIRSALSVKAAEKSVVVLDVLALPEIKTRLMAQSLDRLVGEAS
ALILIPEKNDDYQRVVLSTNNLPDAKTLLVNYLNIRDLLSYDRLILPVPA
LPVLETLLASEKAAGI
>Bacteria_Chloroflexi_RBG_19FT_COMBO_Chloroflexi_56_12
MEVDVLNMEGQKVRTVELPAAIFEAPINVDLMHQAYLRQMANARLGTHST
KTRGEVSGGGRKPWRQKGTGRARQGSTRAPQFRGGGKAHTPKPRSYAFNM
PRKMRQAALRSALSVKASEQNIVVLDDLSLAEPKTRLMVKALSKLVGENT
ALILVPDKSAPYELVTRSTNNIPYAKILLASYLNIHDLLGFDKVVIPLQT
LDVLSAHLG
>Bacteria_Chloroflexi_RBG_19FT_COMBO_Chloroflexi_47_9
MEVDVLNMEGQKIRTVDLPAGIFEAPINVDLMHQAYVRQMANARLGTHST
KTRGEVSGGGKKPWKQKGTGRARQGSTRAAQWVGGGKVHTPKPRDYSLPM
PHKMRLAALRSALSVKASEKAIVVVDDLNLTEPKTKLMAQIMTKLVGDDT
AVILIPVKDSAYESIIRSANNLPKIKTLLASYLNIRDLLNFDKIILPVQS
LDVISAHLG
>Bacteria_Chloroflexi_RBG_19FT_COMBO_Chloroflexi_49_13
MEVDVLNMEGEKIRTVELPAQIFEAPINVDLMHQAFVRQMANARLGTHST
KTRGEVSGGGKKPWKQKGTGRARQGSTRAAQWVGGGKVHTPKPRDYSLPM
PRKMRQAALRSALSVKASEKAIVVVDDLTLVEAKTKLMAQVMMKLVGDET
AIILIPVKNPGYETIIRSANNLPRTKTMLANYLNIRDLLKFDKIVIPIQS
LDVISAHLG
>Bacteria_Chloroflexi_RBG_13_Chloroflexi_50_21
MEVDVVNMEGEKIRTVELPAQIFEAPINIDLMHQAYVRQMANARLGTHST
KTRGDVSGGGKKPWKQKGTGRARQGSNRSPQWVGGGKVHTPHPRDYSLPM
PRKMRQAALRSALSARASEKAIVVVEDLALSEAKTKLMAQVMLKLVGEES
AIILIPAKNPTYETIIRSASNLARTKTMLANYLNIRDLLTYDKIVVPVQS
LDVISAHLG
>Chloroflexi_bacterium_RBG_19FT_COMBO_50_10
MEVDVVNMEGQKVSTVELPTQIFEAPINIDLMHQAYVRQMANARLGTHST
KTRSEVSGGGKKPWKQKGTGRARQGSSRAAQWVGGGKVHTPKPRDYTQPM
PRKMRQAALRSALSVKASEKAIVVVDELTITDAKTKLMAQIMTKLVGDET
AIILIPVKNPAFEMIIRSASNLPGTKTMLANYLNIRDLLNFDKIVLPVQS
LDVISAHLG*
>Bacteria_Chloroflexi_RBG_16_Chloroflexi_47_49
MEVDVVNMEGQKVSTVELPAQIFEAPINIDLMHQAYVRQMANARLGTHST
KTRSEVSGGGKKPWKQKGTGRARQGSSRAAQWVGGGKVHTPKPRDYTQPM
PRKMRQAALRSALSVKASEKAIVVVDELTITDAKTKLMAQIMTKLVGDET
AIILIPVKNPAFEMIIRSASNLPGTKTMLANYLNIRDLLNFDKIVLPVQS
LDVISAHLG
>Bacteria_CP_novel_BJP_IG2158_Novel_57_21
MSVKAPLKNVEGNTVGEVELSGEYFGVKPNKYAIHQVVRMQRAAARAGTA
STKTRAEARGGGVKPWRQKGTGRARAGSCRSPIWKGGGVVFGPKPRDYSF
RVPRKVRRLAFCSALSDAASDDRVTVLEDFALSTPSTSVAVEILGKLDMH
GKIMVVVGEDDLNVEKSFRNLAHVETFLSSEVNTYDILRFDSLLLLKGAL
DKLQGERK
>Actinobacteria_bacterium_RBG_13_55_18
MKEIKVYDIEGQETGKVALSDYYFASEVNVPVMHMVVRRQLGSARSGTAS
TKNRSAVRGGGRKPWRQKGTGRARAGSTRSPIWKGGGTVFGPQPRSFGFK
VNRKVRKLALRSALSTRAGEDRVMVLEDFSISEPKTKLAASVFQNLGVED
YILLVLPEEDVKVVKSVRNLPYVDVINLSHLNTYDVLANDRVVFTRASLQ
QLQEGAEDEGSS*
>CG_4_10_14_0_8_um_filter_cor_Actinobacteria_50_43
MKIPVRNREGKTIEEISVSPAVFEVEPNEAVVHQVVKAQLAAARRGTAKT
KTRAEVRGGGKKPWRQKGTGRARIGSIRAPHWVGGGTVFGPTPRDYSFNV
PKKMRRLALKSILSAKAKEGRLIVLDDFGLAEPKTKEAVQILKNLEATTK
TTVVVGENQDTAVRSVRNIDNVKVIYSTELNAYDLLDNEYLVMTRAALNA
VEEGLAK*
>Actinobacteria_bacterium_RBG_19FT_COMBO_36_27
MGSLSVIDPEGTELEKINISDELVKKTVNSEILYQEVRRYLASLRSGTHK
TKDRSEVRGGGKKPWRQKGTGNARAGSIRSPLWKGGGVVFGPTPRDYSFK
LNKKVVRQSKLMALSEKFKDKKIIVLDKIEFETPETKKAAVMLKKLNLDR
NKVLIVFDNLDNNEVKSFRNIQNVMVGSSKGLNAYIMLIADYIVFTKSSL
NDFIERSK*
>Actinobacteria_bacterium_RBG_13_35_12
MASLNVVDSDGKELEKINISSEIIGQKMNSEILYQEVRRYLASIRSGTHK
TKDRGEVRGGGRKPWRQKGTGNARAGSNRSPIWRGGGVVFGPRPRDYSFK
LNKKVIRQSKLIALSEKFKDKKIIILDKLSFKSPETKKAAKILKKLNLDK
GKVLMVFDNLNTGEVKSFRNIGNVMVESAKGLNAYIILRADYLVFTKSSL
NDFIKRLENGRS*
>CG08_land_8_20_14_0_20_Actinobacteria_35_9
MVSLNVVDSSGKELEKINISNEIVSQKVNSEIMYQEVRRYLASMRSGTHK
TKDRGEVRGGGRKPWRQKGTGNARAGSIRSPIWRGGGVVFGPKPRDYSFK
LNKKVIKQAKLIALSEKLKNKKIIVIDKLSFKNPETKKAAEILKKLNLDR
GKVLMVFDSLNISEAKSFKNIGNVMIESARGLNAYIILAADYVVFTKSSL
NDFIERLGNGRS*
>Bacteria_Actinobacteria_Actinobacteria_Rubrobacteridae_Rubrobacterales_Rubrobacterineae_Rubrobacteraceae_Rubrobacter_xylanophilus_DSM_9941
MAQAQVFDARTGRRSEMELKGPRFETEPKQHVIHRAVVAELEARRRWTAS
TRERSEVAGSGAKLYRQKGTGRARAGDIKSPLRHGGGTWGGPKPKGPRYG
KKINRKEARAAFDGALSAKAAEGRLYVLDALDFERPSTKRAKELLGQMGV
EGPVLLVLDGEEREAALSFRNLPEVTVVGPRGYGVYELLRAREVVFSRAA
YGRLTAGREEG
>Actinobacteria_bacterium_RBG_16_64_13
MSSIDRIDENGAVVGQHELADALLADQINVGLLHQVVTAELAGHRQGTAA
AKSRSQVAGTGAKQWRQKGTGRARVGSGKVSQFTGGGVAFPPIPRSYSMK
VNKKAKALAFRMALADLVAGGTVRVLSGTTFDEPSAKRAAGILGKIELEK
PLLVLVGGEEVAALKSFRNLAGTRVLTIGEAEVQDYIWAKSLLFTDAAVA
FLERGLNVGGDS*
>Actinobacteria_bacterium_RBG_16_68_12
VVAATAPKAPVLGGLKVKEVSLEAAVFAAELKPHLVHETVRAELNAARAG
TRGGKSRGLVAGGRSKPWRQKGTGRARQGTTRAPHWTGGGLAFPPGMRNF
EVKVNRRARRAALRGALSNHVANGTLALLDGSQFETPSTKQAGALLDGWD
KTRPTLVVATEDEDVLVKSFRNLEKVLVTVPAELEVAAVVWARSVLVSEA
ALPLVLARAGAETEEGGE*
>Bacteria_Actinobacteria_Actinobacteria_Rubrobacteridae_Thermoleophilales_Thermoleophilaceae_Thermoleophilum_album_ATCC_35263
MSAALQAEFIAGGSGPLELDPSIFDCDFNEPVVHLTVVAELAARRRGTHS
TLTRGEVAMTGAKAWRQKGTGRARVGPLSTPQRRGGGVAFGPKPRSYVKK
VNRKARRLALRSVLSLHARRGSLRLVDPAAFPAPKTRSGAEALQRFPGEG
RVLLVAESGADACVKSFRNLAVCETAPVDRVGVVDLLAAQRLLLTPGALE
YLSTIARPPVRPAGVTAGDQEGES
>Bacteria_Actinobacteria_Actinobacteria_Rubrobacteridae_Solirubrobacterales_Patulibacteraceae_Patulibacter_sp._I11
MPEAPILGGGTVQLDDAVFGVEFNGPLVHQNVRHELNARRQGTAKTKTRG
QVSGGGSKPWRQKGTGRARAGSSRSPIWTGGGTIFGPSPRHYTFKINRKE
KRAALRSALSLHGLRGSVAAFDIGTFAEPSTKAAGSLLKGWDGKGSILVV
LAESEAKVALSFRNLTKVSVLPAEAVGVADVVGAGRLLLSQVAIDELTNR
AAGKAAVAEEVS
>Bacteria_Actinobacteria_Actinobacteria_Rubrobacteridae_Solirubrobacterales_Conexibacteraceae_Conexibacter_woesei_DSM_14684
MPSAPKLGGGEVVLDDLAFTAKFNGPLVHETVRSELNALRQGTSSTKTRG
NVRGGGAKPWRQKGTGRARAGSSRSPIWKGGGTVFGPSPRHYTFKVNRKA
RRAALRSALSVQADRGSLAVFDATTFDAPSTKTASKLLADWGQPNPTLVL
LDADEANAGLSFRNLERILVLPVEDAGVADVIGAASLLISETALAQITAR
AIGAVQEEAA
>Bacteria_Actinobacteria_Actinobacteria_Rubrobacteridae_Solirubrobacterales_Solirubrobacteraceae_Solirubrobacter_soli_DSM_22325
MPKAPALGGGAAVDLDADVFEQPFNGPLVHEVVVAELAARRQGTHSTKTR
GMVSGGGAKPWRQKGTGRARAGTSRSPIWTGGGTVFGPSPRHYILKVNRK
ARRAALRSALSVHAERGTIHVVDAPGFGDTPSTSKAADLLNAHRGGSVLV
ALHDDELTAAKSFRNLSRVIVLHVDDIGVADLVRAATLVLSQSALDNLTA
RARKEAKV
>Bacteria_Actinobacteria_Actinobacteria_Coriobacteridae_Coriobacteriales_Coriobacterineae_Coriobacteriaceae_Collinsella_intestinalis_DSM_13280
MSKFEVKNAEGKQVAEAELADAVYGIEPNIHVMHHIVKCQQACWRQGTQS
TKGRSEVSGGGKKPWRQKGTGRARQGSIRAAQWRGGGVIFGPKPRTYVKR
MNNKEVKLAMRSALSAKLRDNELVLVDDYGFEKPSTKAAVAMLKALGIEG
KRLTIIVREDDINAYLSFRNIPKTFIITPAEANTYDLVNNGALLMPADIA
AHFGEVLA
>Bacteria_Actinobacteria_Actinobacteria_Coriobacteridae_Coriobacteriales_Coriobacterineae_Coriobacteriaceae_Coriobacterium_glomerans_PW2_DSM_20642
MSKIEVKNAEGSKVTETELASAVYGIEPNIHIMHHIVKCQMACWRRGTQS
TKSRGEVRGGGRKPWRQKGTGRARQGSIRAGQWRHGGVIFGPKPRSYAKR
MNNKEVKLAMRSALSAKLRDDELVVVDDYGFDKPSTKAAMRLIRSLELEG
KRLTIIVREDDVNAYLSFRNIPRTFIITPNEANTHDLVNNGALLMPADVA
VHFGEVLA
>Bacteria_Actinobacteria_Coriobacteriia_Coriobacteriales_Coriobacteriaceae_Enorma_massiliensis_phI
MSKFEVKNSEGKKVAEAELAAEVYGIEPNTHVMHHIVKCQMASWRSGTQS
TKGRSEVSGGGAKPWRQKGTGRARQGSIRAGQWRHGGVIHGPKPRLYTKR
MNNKEVKLAMRSALSAKVRDNELVLVDDYGFEKPSTKAAVAMLKALGLEG
KRLTIIVRDDDINAFLSFRNIPKTFIITPSEANTYDLINNGALLMPADVA
AHFGEVLA
>Bacteria_Actinobacteria_Actinobacteria_Coriobacteridae_Coriobacteriales_Coriobacterineae_Coriobacteriaceae_Olsenella_uli_DSM_7084
MSKIEVKNVEGKAAGEVELSDSVFGITPNIPVMHQVVVAYEASMRQGTHS
TKNRSSVSGGGAKPYRQKGTGRARQGTIRAPQWVGGGVVFGPTPRSHAKR
VNNKEKKLAMRSALSGKLADSELILVDELYFKEPKTKLAVAALKALGIEG
KRVTIVVADDDVITYLAFRNLPKVSIIAASEANTRNLVDNGALVMSTAVA
KQLEEVLA
>Bacteria_Actinobacteria_Actinobacteria_Coriobacteridae_Coriobacteriales_Coriobacterineae_Coriobacteriaceae_Atopobium_parvulum_DSM_20469
MSKYEIKNVEGKKVGTTELSSDVYGIEPNIPVVHQVVVCQDASARQGTHS
TKNRHEVSGGGVKPYRQKGTGRARQGSIRAGQWTGGGVIFGPTPRSHARR
INNKMVKLAMRSVLSGKVADSELVLVDSLEFAQPSTKQAKAALQNLGIEG
KRVTVIVPDDDVNTYLSFRNLPKVSIFGVSEVTTRFLIDNGALVMSADVA
KQLGEVLA
>Bacteria_Actinobacteria_Actinobacteria_Coriobacteridae_Coriobacteriales_Coriobacterineae_Coriobacteriaceae_Atopobium_rimae_ATCC_49626
MSKYEIKNTEGKKVGDADLSADVYGIEPNIPVVHQVVTCQAASLRQGTHS
TKNRHEVSGGGVKPYRQKGTGRARQGSIRAGQWTGGGVIFGPTPRSHARR
VNSKMVKLAMRSVLSGKVADSELVLVDNLEFDTPSTKQAVAVLKALGLEN
KRVTLLVPDDDINTYLSFRNLKKVSIFGVSEATTRSLIDNAALVMSADIA
KQLGEVLA
>Bacteria_Actinobacteria_Actinobacteria_Coriobacteridae_Coriobacteriales_Coriobacterineae_Coriobacteriaceae_Slackia_heliotrinireducens_DSM_20476
MATIEIKNASGEKASEVELESAVFGIEPNVHVMHTVVRSQQAAMRQGTHD
TKTRGEVRGGGKKPWRQKGTGRARQGTIRAPQWAGGGTVFGPHPRSYAFR
VNRKEVKLAMRSALSAKLADGQLMVVEDFKFEKPCTKEAVAFLKANGLDR
RTTIVIPNDDVNAYLSFRNIPKVNVISVGEANTMELIDNKVLVLTASTLK
RLEEVLK
>Bacteria_Actinobacteria_Actinobacteria_Coriobacteridae_Coriobacteriales_Coriobacterineae_Coriobacteriaceae_Slackia_piriformis_YIT_12062
MAKIEIKDASGKKVNEANLNAAVFGIEPNVHVMHTVVRAYRAAMRQGTHD
TKTRGEVRGGGKKPWRQKGTGRARQGTIRAPHWVGGGTVFGPHPRSYAFR
VNRKEVKLAMRSALSAKLADEQLIVVDGFNFEKPSTKQAAAALKALGCDR
RTTIVVADDDVNTYLSFRNIERVNIIPVSEANTMELVDNKVLVLTAAALE
RLEEVLA
>Bacteria_Actinobacteria_Actinobacteria_Coriobacteridae_Coriobacteriales_Coriobacterineae_Coriobacteriaceae_Cryptobacterium_curtum_DSM_15641
MANIEVKDVSGKKVEVRDLNAGVFGIEPNVHVMHQVVRAQRASWRQGTHD
TLTRGQVRGGGKKPWRQKGTGRARQGSIRSPQWRGGGTVFGPHPRSYAFR
VNNKEVKLAMRSALSAKLADGELFVVDSFGFEEPKTKSAAAALKALGITG
RTTLVIGNEDVNTYLAFRNLPNVEVIPVMAGNTYDFVNNKALIFTAEALS
RIEEVLA
>Bacteria_Actinobacteria_Actinobacteria_Coriobacteridae_Coriobacteriales_Coriobacterineae_Coriobacteriaceae_Denitrobacterium_detoxificans_DSM_21843
MANIEVKNTSGKKVEVRDLNAAVFGIEPNIPVMHQVVRAQRASWRQGTHD
TKTRGQVRGGGKKPWRQKGTGRARQGTIRAPQWAGGGTVFGPHPRSYAFR
VNNKEVKLALRSALSAKLADEELFVVDSFGFEAPKTKDAKACLEALNVSG
RTTIVVGDEDVNAYLSFRNLPLVEVIPVSEMNTYDLVNNKALVISAEALN
RIEEVLA
>Bacteria_Actinobacteria_Actinobacteria_Coriobacteridae_Coriobacteriales_Coriobacterineae_Coriobacteriaceae_Adlercreutzia_equolifaciens_DSM_19450
MATIEIKDVKGAAAGTVELSDAVFAIEPNVPVMHRTVKAQQASWRQGTAN
TRTRGMVRGGGKKPWRQKGTGRARQGTIRAPQWVGGGTVFGPHTRSYDQK
VNKKEIKLAMRSALSGKLADGELYIVKDMDFEKPCTKDAVALIKALGLEG
KRICVVIGNEDIEAFLSFRNIPEVNILPVGDINTYELVDNKALVIAEPCL
ARIEEVLA
>Bacteria_Actinobacteria_Actinobacteria_Coriobacteridae_Coriobacteriales_Coriobacterineae_Coriobacteriaceae_Enterorhabdus_mucosicola_DSM_19490
MATIEIKDVKGAAAGTVDVNDAVFGIEPNVPVMHRTVKAQQAGWRQGTAN
TRTRGMVRGGGKKPWRQKGTGRARQGTIRAPQWTGGGTVFGPHTRSYDQK
VNKKEIKLAMRSALSAKLADGELVVVKDFDFEKPCTKDAVALIKALGLEG
KRICVVIGNEDIEAFLSFRNIPEVNILPVGDINTYELIDNKVLVIAEPCL
ARIEEVLA
>Bacteria_Actinobacteria_Actinobacteria_Coriobacteridae_Coriobacteriales_Coriobacterineae_Coriobacteriaceae_Enterorhabdus_caecimuris_B7
MATIEIKDVKGAAAGTVDVNDAVFGIEPNVPVMHRTVKAQQASWRQGTAN
TRTRGMVRGGGKKPWRQKGTGRARQGTIRAPQWTGGGTVFGPHTRSYDQK
VNKKEIKLAMRSALSAKLADGELVVVKDFDFEKPRTKDAVALIKALGLEG
KRITVVIGNEDIEAFLSFRNIPEVNILPVGDINTYELIDNKVLVIAEPCL
ARIEEVLA
>Bacteria_Actinobacteria_Coriobacteriia_Coriobacteriales_Coriobacteriaceae_Senegalemassilia_anaerobia_JC110
MTTIEIKDASGKKAGDAELSASVFGIEPNVPVMHQVVRAQRASWRAGTSN
TLTRGQVRGGGKKPWRQKGTGRARQGSIRSPQWAGGGTVFGPHPRSYAFR
VNNKEVKLAMRSALSAKVADGQFTVVDEFKFEKPCTKDAKAFIKAMGFEG
QRTTLVIGNDDVTTWLSFRNLEKVNILPVAEANTYELLDNKQLVFTAEAL
KRIEEVLA
>Bacteria_Actinobacteria_Actinobacteria_Coriobacteridae_Coriobacteriales_Coriobacterineae_Coriobacteriaceae_Eggerthella_lenta_DSM_2243
MTTIEIKDASGKKAGTADLAASVFGIEPNVPVMHQVVRAQRASWRQGTHD
TKTRGQVRGGGKKPWRQKGTGRARQGTIRAPQWAGGGTVFGPHPRSYAFR
VNNKEVKLAMRSALSAKLADGELFVVDAFNFEKPSTKAAVAALKALGLER
RTTLVIDDEDVNTYLSFRNIPTVNILPVSAANTYELIDNKALVFTADALK
RIEEVLA
>Bacteria_Actinobacteria_Actinobacteria_Coriobacteridae_Coriobacteriales_Coriobacterineae_Coriobacteriaceae_Eggerthella_sp._YY7918
MTTIEIKDASGKKAGSVDLAPSVFGIEPNVPVMHTVVRSQRAAWRQGTHD
TKTRGQVSGGGKKPWRQKGTGRARQGTIRAPQWAGGGTVFGPHPRSYAFR
VNKKEVKLAMRSALSAKLADGELTVVENFKFEKPRTKDAMTALKALGLEG
RVTLVIGDEDVNTYLSFRNIPKVNIIPVSEINTYELIDNKNLVVTAEALK
RIEEVLA
>Actinobacteria_bacterium_RBG_16_70_17
VADKVTAALYNSAGERVGEVALDPAVFGIEPNVAVMHQVVTAQLAAARSG
TADTKTRGEVSGGGKKPWRQKGLGRARQGSIRSPQFRGGGTVFGPHPRSY
RQRTPKKMRRLALHSALSARAAEGQVKVVESFDWAEPKTKQAVGLLKAME
VSGKALVVLGKGDEVAVRSLGNLPQVVLTGPGRLATYDVLWADTLIFTRE
TVGMAGGTARFEVAGDDFVREEGDQS*
>Actinobacteria_bacterium_RBG_16_67_15
LADTPKARVYDSTGRQTGELSLEATIFGIEPNTAVLHQVVTARLAALRSG
TSSTKTRGEVRGGGRKPWKQKGLGRARQGSIRSPQWKGGGVVFGPKPRSY
AQRTPRKMRRLALASALSARAAEGEVRVVDSFAWTEPKTSAVVAMLDKMG
VGGKVLFVLGRGDGITERSVRNLPQAIVLPVDQLNAYDVLWAETVVFTGA
TVTGVGAGKFAVGRDDFVIEDGGAA*
>Actinobacteria_bacterium_RBG_16_67_10
VAEAPKARVYDSTGAQTGEMPLDPAIFGLEPNVPVMHQVVTAQLAAARRG
TAKVKTRAEVSGGGRKPWRQKGLGRARQGSTRSPQWRSGGVAHGPTPRDY
SQRTPKKMRRLALYSALSTRAADSEVRVVSTIEWDAPKTKRAVAMLEGMG
ITGKALFVISRSDQIVDMAVRNLPTVNVITPDQLNTYDVLWADSVIFTGD
AIGMVGAAGFEVASDDFVRDDEGTA*
>Actinobacteria_bacterium_RBG_16_68_21
MARVYDSAGNQTGEMALDATIFGREPNIPVMHQVVTAQLAAARSGTSKVK
TRGEVRGGGRKPWAQKGLGRARQGSTRAPQWRTGGVVHGPSPRDYTQRTP
KKMRRLALHSALSARAADGEIRVVSSFDWDTPRTRRAVAMLAAMGVGGKA
LFVIGRADRLVERSVRNLPTVNVITTTQLNTYDVLWADTVIFTGDAIELV
GAKAYEVATDDFVRDDEVAS*
>Bacteria_Actinobacteria_Actinobacteria_Acidimicrobidae_Acidimicrobiales_Acidimicrobineae_Acidimicrobiaceae_Ferrimicrobium_acidiphilum_DSM_19497
MTQQAKVVGVTGSLEGEIVLVDQVFDVPANVGLLHQVVVAEEANRRRGTH
STKTRAEVSGGGAKPFRQKGTGNARQGSTRAPQFTGGGIVHGPRPRSYAQ
ATPKKMVRAALRQALSDRARGGAIYVLRGELETPSTKGAVNIVQAAGLVG
KNVSLVALPAEAGIVRSFRNLPELMIATPASLLTRTVLTSDVVLFTEAGL
SAIVDRLSDRESE
>Bacteria_Actinobacteria_Actinobacteria_Acidimicrobidae_Acidimicrobiales_Acidimicrobineae_Acidimicrobiaceae_Acidimicrobium_ferrooxidans_DSM_10331
MASAKVIDATGRTLREEELPGEVFAHAPNIALLHQVVVAEQAGARRGTHS
TKTRAEVAGGGAKPYRQKGTGNARQGSIRAPQYKGGGIVHGPKPRDYSQR
TPRKMLRAALAQALSDRASAGVIYVLEDDVITAPSTKAALACLRGAGLED
RKVLALVAGATDEAVFKSVRNLPTVRVHRAGLVLVSAVLASDAVLFTRAA
LAELLGRVGVEVAK
>Bacteria_Actinobacteria_Actinobacteria_Acidimicrobidae_Acidimicrobiales_Acidimicrobineae_Acidimicrobiaceae_Ilumatobacter_coccineum_YM16_304
MATLTLKNAAGKDAGKVELDDDVFGLEPNVPVMHQVVTAQLAARRAGTQS
TKTRSDVRGGGAKPYAQKGTGNARQGSIRAPHFTGGGVALGPKPRKYDQK
TPKKMVKLATRSALSDRAAEGKVVVVDSWGIDTPKTKTAKAALDALALDG
QILVVLGSGDDAAYLSFRNLPNVQVIKASELNAYDILCSDWVVFTQDVVP
AAEGPSAGQRAEAEAAIDAATERLAAAGDADDDGVADPVDPSPHGAGSHA
PLPDDAMPEGYPIKGNADSMLYHLPDTSFYNRTVAEVWFDTEESAKAAGF
TRPASQLKKEAEAAEADASEGEEA
>Bacteria_Actinobacteria_Actinobacteria_unclassified_Actinobacteria_Candidatus_Microthrix_parvicella_Bio17_1
MATVDVLNPSGSPSGSVELDDTLFGVEPNVAVMHQVVTAQLAARRKGTAS
TKTRAEVRGGGRKPWRQKGTGNARQGSIRAPHWRGGGVAHGPKPRSYAQR
TPKKMKRLALASALSDRLADNRLLVLDGWGLDVPNTKSAKAALAALGAEG
RILVVLGPDDGTAGRSLRNLPEVTLTDAGQVTTYDVLVSDYVIYTRGALP
GADAPSTEADTGDES
>Bacteria_Actinobacteria_Actinobacteria_Nitriliruptoridae_Nitriliruptorales_Nitriliruptoraceae_Nitriliruptor_alkaliphilus_DSM_45188
MSVSLDVMDLQGSKVGTVDLPDAWFSGEVNVPVMHQVVTAQLAAARQGTH
KTKTRAEVAGGGAKPFRQKGTGRARQGSIRSPQWVGGGVAHGRTPSNWAQ
RVNKKVKRAALRSALTDRANLGAVTVVRDLAFEAPKTRDAVAALGALGHG
DVRRVLVVLADLHQPTFRSFRNLPTVHTLTVDQLNTYDVLRSDVVVFDEA
ALELIGTGRRSSTPTADETETVERSEASTQTTEVAK
>Bacteria_Actinobacteria_Actinobacteria_Actinobacteridae_Actinomycetales_Frankineae_Acidothermaceae_Acidothermus_cellulolyticus_11B
MTTVTVAGTDRTVELPADVFDVQVNVPLIHQVVVAQLAAARQGTHKTRTR
GEVSGGGKKPYRQKGTGRARQGSIRAPQFTGGGVVHGPMPRHYDQRTPKK
MKAAALRGALTDRARAGRIHVLPRIVDGEAPSTKQALEALRTALGTERRR
VLVVLDRGDETGWKSLRNIPDVHLLVADQLNAYDVLSSDDVVFTEQALSE
FLGRGGDRTAEGDGDEQRSA
>Bacteria_Actinobacteria_Actinobacteria_Actinobacteridae_Actinomycetales_Streptosporangineae_Thermomonosporaceae_Thermomonospora_curvata_DSM_43183
MSKLDVELPAEIFDAKVSVPLIHQVVVAQWAAARQGTHATKTRGDVRGGG
KKPYRQKGTGRARQGSVRAPQFAGGGTVHGPQPRDYTQRTPKKMKAAALR
GALTDRARHGRIHVVDHLIEGEVPKTKVALAALREITQAKRVLVVTARGD
ELTWKSLRNEPSVHLLFEDQLNTYDVMVSDDVVFTKAAYDAFIARATKKG
GGEQ
>Bacteria_Actinobacteria_Actinobacteria_Actinobacteridae_Actinomycetales_Streptosporangineae_Thermomonosporaceae_Actinomadura_madurae_LIID_AJ290
VTTKLDIDLPAEVFDAKTSVPLIHQVVVAQLAAARQGTHATKTRGDVRGG
GKKPYRQKGTGRARQGSTRAPQFAGGGTVHGPQPRDYSQKTPKKMKAAAL
RGALSDRARFGRVHVVDNLIEGDTPKTKTALAALREVTEAKRVLLVLDRE
DELTWKSLRNEPSVHVIVSDQLNTYDVLVNDDVVFTKTAYDEFISRAAKK
>Bacteria_Actinobacteria_Actinobacteria_Actinobacteridae_Actinomycetales_Streptosporangineae_Nocardiopsaceae_Nocardiopsis_alba_ATCC_BAA_2165
MAQIEVKNPEGGSKGSVELPESVFAQQVSIPLIHQVVNGQLAAARQGTHA
TKTRGEVRGGGKKPYRQKGTGRARQGSIRAPQYTGGGTVHGPQPRDYSQR
TPKKMKAAALRGALSDRAAHGRIHVISHFVAEDADSKLTQTALKSLRQVT
ESDKVLVVLAREDEHNRRALRNLEEVHILDADQVNTYDVLYSDDVVFTEA
GYAEFLAHAAGASKAAESEEDDQ
>Bacteria_Actinobacteria_Actinobacteria_Actinobacteridae_Actinomycetales_Streptosporangineae_Nocardiopsaceae_Marinactinospora_thermotolerans_DSM_45154
MATIEVKNPDGATGRSVELPGEIFDQQVNIPLIHQVVVAQEAAARQGTHS
TKTRGEVRGGGKKPYRQKGTGRARQGSIRAPQFTGGGVVHGPKPRDYSQR
TPKKMKAAALRGALSDRARHGRVHVISEFLAEDVTTKRTQTALKALRQVT
ESDKVLVVLAQSDEHNRTALRNLPEVHILDAGQVNTYDVLVADDIVFTES
GYDEFLAHVQGASKTATSQEDDQ
>Bacteria_Actinobacteria_Actinobacteria_Actinobacteridae_Actinomycetales_Streptosporangineae_Nocardiopsaceae_Thermobifida_fusca_YX
MATIEVKDREGAAKGSVELPDEIFAQKVNIPLIHQVVVAQQAAGRQGTHS
TKTRGEVRGGGKKPYRQKGTGRARQGSVRAPQFTGGGTVHGPKPRDYAQR
TPKKMKAAALRGALSNRAQHGRIHVVSEFVPEDVTTKRTQTALKTLRKIT
DSDKVLVVLSREDQHNRLALRNLPEVHILDANQVNTYDVLYADDIVFTEA
GYQEFLAHAKGSKIAASQEDDQ
>Bacteria_Actinobacteria_Actinobacteria_Actinobacteridae_Actinomycetales_Pseudonocardineae_Pseudonocardiaceae_Thermobispora_bispora_DSM_43833
MSTTIDVLDANGAKAGTVELPEEIFGAKVNVPLMHQVVVAQLAARRQGTH
ATKTRGDVSGGGKKPYRQKGTGRARQGSIRAPQFTGGGTVHGPQPRSYDQ
RTPKKMKAAALRGALSDRASCGRVHVVTNLITGDTPKTKVALAALRKVTQ
APRVLVVVDENDELTWRSLRNVPEVHLLDAGQLNTYDVLVNDDVVFTREA
FEQVVARLGKSGKEEA
>Bacteria_Actinobacteria_Actinobacteria_Actinobacteridae_Actinomycetales_Streptosporangineae_Streptosporangiaceae_Microbispora_sp._ATCC_PTA_5024
MSTTIDVLDASGAKTGTVDLPEEIFGAKVNVPLIHQVVVAQLAARRQGTH
ATKTRGAVSGGGKKPYRQKGTGRARQGSTRAPQFAGGGTVHGPQPRSYEQ
RTPKKMKAAALRGALSDRANGGRVHVVSALVTGETPKTQAALDALRKVTQ
AASVLVVVDEADELTWLSLRNAPEVHLLDSGQLNTYDVLCYDDVVFTREA
YDQVVARLGDSGKEEA
>Bacteria_Actinobacteria_Actinobacteria_Actinobacteridae_Actinomycetales_Streptosporangineae_Streptosporangiaceae_Streptosporangium_roseum_DSM_43021
MSTIDVLDVSGAKTGTVDLPGDIFDAKVNIPLIHQVVVAQLAARRQGTHK
AKTRGEVSGGGKKPYRQKGTGRARQGSTRAPQFAGGGIVHGPLPRDYSQK
TPKKMKAAALRGALSDRANGGRVHVVSALVQGETPKTKAALESLRKITQT
RSVLVVVDEGDELTWLSLRNAPEVHLLDAGQLNTYDVLCYDDVVFTQEAY
DQVVTRLSKSGKEDA
>Bacteria_Actinobacteria_Actinobacteria_Actinobacteridae_Actinomycetales_Streptosporangineae_Streptosporangiaceae_Nonomuraea_coxensis_DSM_45129
VSTTIDVLDASGAKAGTVDLPEDIFGAKVNVPLIHQVVVAQLAARRQGTH
KTKTRGEVSGGGKKPYRQKGTGRARQGSTRAPQFAGGGVVHGPVPRDYSQ
RTPKKMKSAALRGALSDRASGNRVHVVSSLVTGETPKTKAALEALRKITQ
APRVLVVVDEADELTWLSLRNAPEVHLLDAGQLNTYDVLVHDDVVFTQEA
YDQVVARLSNSGKEEA
>Bacteria_Actinobacteria_Actinobacteria_Actinobacteridae_Actinomycetales_Frankineae_Frankiaceae_Frankia_alni_ACN14a
MSPVATASDPDATTTRTVSVHAPNGGDGGSAELPGGVFDVPLNVPLIHQV
VVAQLAAARQGTHATKTRGEVRGGGRKPYRQKGTGRARQGSLRAPQFTGG
GVVHGPTPRSYDQRTPKKMKAAALRGALSDRARNNRVHVVSSLVSGEAPS
TKAAVTALRTVADTRRVLVVASRTDELTWKSLRNVAAVHLLDPGQLNTYD
VLVSDDVVFTEEALAAFLARDSRPASPAAAGAEENK
>Bacteria_Actinobacteria_Actinobacteria_Actinobacteridae_Actinomycetales_Frankineae_Cryptosporangiaceae_Cryptosporangium_arvum_YU_629_21_DSM_44712
MTSIDIVDAGGKKTGTADLPAEIFDVTTNIPLIHQVVVAQQAAARQGTHK
TKTRGEVSGGGAKPYKQKGTGRARQGSTRAPQFTGGGVVHGPQPRDYSQR
TPKKMKAAALRGALSDRARGGRVHVLDALISGDVPSTKDAVKALANVSTS
RHVLVVVARGDRNSWLSVRNVAEVHVLAPDQLNTYDVLISDDVVFTKDAY
DEFVAGPISGRGATAKASSAELDTEENEK
>Bacteria_Actinobacteria_Actinobacteria_Actinobacteridae_Actinomycetales_Glycomycineae_Glycomycetaceae_Stackebrandtia_nassauensis_DSM_44728
MSLEVNVTDATGKKTGTVTLPAELFEREVNIHLMHQVVTAQLAAKRQGTH
ATKTRGAVSGGGAKPYRQKGTGRARQGSTRAPQFAGGGTVHGPQPRDYSQ
RTPKKMKAAALASALSDRAASEVVHVVTGLLDGDTPKTKDALKALRATTE
AKKVLMVLDREDELTWKSLRNDPNVHLLFHDQLNTYDVLVNDALVFSKAA
FDDFVAARTGEKQEAAA
>Bacteria_Actinobacteria_Actinobacteria_Actinobacteridae_Actinomycetales_Glycomycineae_Glycomycetaceae_Haloglycomyces_albus_DSM_45210
MSIEVKVKDAAGKETGTTIELPVDIFDVEPNIPLMHQVVTAQQAAGRTGS
ANTKTRGEVRGGGKKPYRQKGTGRARQGSIRAPQFTGGGTVHGPKPRSFA
ERTPKKMIAAATFGALTDRVRSEQLHVIDSFIKDESPKTKTAKTALANVS
EANKVLVVLSRDEEVQWKSLSNLTNVHLLTAGQVNCYDVLNNEDVVFSEA
ALRQLIADRSKQEATA
>Bacteria_Actinobacteria_Actinobacteria_Actinobacteridae_Actinomycetales_Glycomycineae_Glycomycetaceae_Glycomyces_arizonensis_DSM_44726
MSLEIKVKDAAGKETGKTIELPASIFDVEPNIPLMHQVVTAQLAAARSGT
ASTKTRGEVRGGGKKPYRQKGTGRARQGSIRAPQFNGGGVVHGPKPRSFA
ERTPRKMKAAALAGALTDRVRGGNLHVVSAIVDGETPKTKDAKTALAATT
ESAKVLVVLSREEETAKLSLRNLPQVHILDWGQVNTYDVLNNEDIVFSEA
ALEAFIADRTEQEVAA
>Bacteria_Actinobacteria_Actinobacteria_Actinobacteridae_Actinomycetales_Micromonosporineae_Micromonosporaceae_Longispora_albida_DSM_44784
MTTVDIRDTAGATTGSVELPAAIFDVQSNIPLMHQVVVAQLAAARQGTHK
VKTRGEVRGGGRKPYKQKGTGRARQGSTRAPQFAGGGVVHGPVPRDYSQR
TPKKMKAAALRGALSDRARNGQVFVVESFGAGEKPSTKTALATLNKVSEA
TRALIVLSRNEEISWLSLRNVPTVHLIAVDQLNTYDVLVNDDVVFTVEAL
NEFLGRGATETEEDK
>Bacteria_Actinobacteria_Actinobacteria_Actinobacteridae_Actinomycetales_Micromonosporineae_Micromonosporaceae_Micromonosporaceae_bacterium_URHE0070
VTTVDIHAAGGGKAGSVELPDDVFDVPANIPLMHQVVVAQLAAARQGTAK
AKRRGEVRGGGRKPYKQKGTGRARQGSTRAPQFTGGGVVHGPLPRNYAQR
TPKKMKAAALRGALSDRAREGRLHVVESFVDGETPRTKTAMAVLHTVAES
RRVLVVLSREDEAAWLSLRNVPEVHLLAADQLNTYDVLVSDDVVFTKVAL
DEFLGVPATAEAGE
>Bacteria_Actinobacteria_Actinobacteria_Actinobacteridae_Actinomycetales_Micromonosporineae_Micromonosporaceae_Catelliglobosispora_koreensis_DSM_44566
VTKIDVIDASGKKSGSVELPADIFDVQANIPLMHQVVVAQLAAARQGTHK
AKTRAEVAGGGKKPYKQKGTGRARQGSIRAPQFTGGGVVHGPVPRDYSQR
TPKKMKAAALRGALSDRARNGKLHVVSSFVGADAPSTKAALAALKAVAGE
AKRVLVVLGLEDELNWISLRNLPQVHLLEAGQLNTYDVLVSDEVVFTADA
LNEFLGIKAVETGGTK
>Bacteria_Actinobacteria_Actinobacteria_Actinobacteridae_Actinomycetales_Micromonosporineae_Micromonosporaceae_Hamadaea_tsunoensis_DSM_44101
VTAVDVIGVDGAAAGSVELPGDIFDVQANIPLMHQVVVAQLAAKRQGTHK
AKRRGEVSGGGRKPYKQKGTGRARQGSTRAPQFAGGGVVHGPVPRDYSQR
TPKKMKAAALRGALSDRARESRVHVVEAFVNGETPSTKAAIATLKAVGIE
AEKTLVVLGTDDELNWISLRNLPLVHLIEAGQLNTYDVLVADHVVFTKDA
LEEFLGVRVAGTEEGDK
>Bacteria_Actinobacteria_Actinobacteria_Actinobacteridae_Actinomycetales_Micromonosporineae_Micromonosporaceae_Actinoplanes_missouriensis_NBRC_102363
MSSVDVINAEGNKAGSVELPSNVFDVQANIPLMHQVVVAQLAAARQGTAK
AKTRGEVAGGGKKPYKQKGTGRARQGSIRAPQFTGGGVVHGPVPRDYSQR
TPKKMKAAALRSALSDRARDGRVFVVESFVTGEKPSTKAAVTALRKVAQT
TKVLVVLDSQDELNWVSLRNEPTVHLIEAGQLNTYDVLVADEVVFTKVAL
DEFLGGSAETSEEGDK
>Bacteria_Actinobacteria_Actinobacteria_Actinobacteridae_Actinomycetales_Micromonosporineae_Micromonosporaceae_Micromonospora_sp._L5
MTTVDVINVEGAKSGSVELPADIFDAQANIALMHQVVVAQLAAARQGTHK
TKTRGEVSGGGKKPYKQKGTGRARQGSTRAPQFAGGGVVHGPVPRDYSQR
TPKKMKAAALRGALSDRARAGQVHVVEAFVSGEKPSTKAALATLTKLTQA
RRVLVVLSSTDELNWVSLRNLRNARDSRVHLIEAGQLNTYDVLVADDVVF
TKEALDEFLGVPAETTEEDGK
>Bacteria_Actinobacteria_Actinobacteria_Actinobacteridae_Actinomycetales_Micromonosporineae_Micromonosporaceae_Salinispora_arenicola_CNS_205
MTTVDVHTVEGTTAGSVELPADIFDAQANIALMHQVVVAQLAAARQGTHK
TKTRGEVAGGGKKPYKQKGTGRARQGSIRAPQFAGGGVVHGPVPRDYSQR
TPKKMKAAALRGALSDRTRAGKLHVVEAFVAGEKPSTKAALATLAKLTDA
RRVLVVLSSTDELNWVSLRNEPRVHLIESGQLNTYDVLVADDVVFTREAL
DEFLGVPAGTTEEGGK
>Bacteria_Actinobacteria_Actinobacteria_Actinobacteridae_Actinomycetales_Micromonosporineae_Micromonosporaceae_Verrucosispora_maris_AB_18_032
MTTVDVLNSEGTKTGSVELPGDIFDVQANVPLMHQVVVAQLAAARQGTHK
TKTRGEVSGGGKKPYKQKGTGRARQGSIRAPQFAGGGVVHGPVPRDYSQR
TPKKMKAAALRGALSDRARAGQVHVVEAFVSGEKPSTKAALAALTKVTEA
RRVLVVLSSVDELNWVSLRNEPRVHLIEAGQLNTYDVLVADDVVFTKEAL
DEFLGVPAETTEEGGK
>Bacteria_Actinobacteria_Actinobacteria_Actinobacteridae_Actinomycetales_Frankineae_Geodermatophilaceae_Geodermatophilus_obscurus_DSM_43160
MTTSINGGATDARTDRQVDVRTPAGETSGSVTLPGELFDASANVSLMHQV
VVAQLAAARQGTHATKTRGQVSGGGIKPYRQKGTGRARQGSIRAPQFTGG
GTVHGPQPRDYSQKTPKKMKAAALRGALSDRARENRVHVVSTFVDGDAPR
TKAALATLESITRAKRVLVVLDRDDVLNWVSLRNVPQVHLLEAGQLNTYD
VLVADEVVFTEAALAEFVAGPAKGREVAKPDLRTPDVPGAIPSIQPAEGT
TDLDVATGTDTDEETPASEPASSPAGTAAPLTRPTSASEETK
>Bacteria_Actinobacteria_Actinobacteria_Actinobacteridae_Actinomycetales_Frankineae_Nakamurellaceae_Nakamurella_multipartita_DSM_44233
MTTVQITDPAGAAGATVELPDEIFNVPANVPLMHQVVVAQLAAARQGTHK
AKTRGEVSGGGKKPYRQKGTGRARQGSTRAPQFAGGGVVHGPLPRDYTQR
TPKKMKAAALRGALSDRARGGNVHVLESLSVDGTPSTKKALGALHSVSTA
RKILVVLQFGDEIGWKSLRNVPNVHLLWAGQLNTYDVLDSDDVVFTRAAL
EEFLSASSRSAKSAPVSTGRHAARDEDAASPSLTKAPAATDVEQEEEK
>Bacteria_Actinobacteria_Actinobacteria_Actinobacteridae_Actinomycetales_Corynebacterineae_Segniliparaceae_Segniliparus_rotundus_DSM_44985
MSLTVTIHAADGKSAGTFDLPAEIFDAPANISLLHQVVTAQLAAARQGTH
KVKTRGEVSGGGRKPYKQKGTGRARQGSTRAPHFTGGGTVHGPVPRDYSQ
RTPKKMKAAALRGALSDRARGGRVHIVDELVAGQSPSTKKASAFLDSIAS
RPRLLVVLGRADETGLKSVRNLPHAHILTPDQLNTYDVLKSDDIVFSLEA
LTTFIEHHKVNKKEEVQA
>Bacteria_Actinobacteria_Actinobacteria_Actinobacteridae_Actinomycetales_Corynebacterineae_Mycobacteriaceae_Amycolicicoccus_subflavus_DQS3_9A1
MTSVKDTVAATKLQLDVRTPEGGTNGTVDLPAEIFDAPVNVALMHQVVVA
QLAAARQGTHSTKTRAEVSGGGKKPYRQKGTGRARQGSTRAPQFVGGGTV
HGPKPRDYSQRTPKKMIAGALRSALSDRARSERIHVITEVVAGQEPSTKA
AKTFFAQISDRNKFLLVVGREDLAAWLSVSNLDNVHPIAPDQLNTYDVLD
SDDLVFTVEALDSFIAARTAKSGAASSEEESK
>Bacteria_Actinobacteria_Actinobacteria_Actinobacteridae_Actinomycetales_Corynebacterineae_Dietziaceae_Dietzia_cinnamea_P4_contig00104
MTTTENTVNLKLDVRTPAGSTDGSVELPAEIFGVEPNLPLMHQVVVAQLA
AARQGTHSTKTRGEVSGGGRKPFRQKGTGRARQGSTRAPAYTGGGTVHGP
KPRDYSQRTPKKMKAAALRGALSDRAASERIHVVTEFVEGQKPSTSGVRD
FLGTLSDRKKFLIVVGREDLAAWRSAANLDHVHPIAPDQLNTYDVLNADD
VVFSVEALDAFVTQASRSLAGKAAKEADK
>Bacteria_Actinobacteria_Actinobacteria_Actinobacteridae_Bifidobacteriales_unclassified_Bifidobacteriales_Turicella_otitidis_ATCC_51513
MTNLKLDVHTADGNTNGQVELPSEIFEREASIELTHQVVVAQLAAARQGT
HSTKTRGEVRGGGKKPYRQKGTGRARQGSIRAPQFTGGGIVHGPKPRDYS
QRTPKKMKRAALHGALSNRAANDRIHVVEELVPGTKPSTKAARSFLERLT
GRKNVLLVVQAEDLNARRSANNLPDVHILVPSQLNTYDVIKSDDVVFSKA
ALEAFIDRALGAVKEEK
>Bacteria_Actinobacteria_Actinobacteria_Actinobacteridae_Actinomycetales_Corynebacterineae_Corynebacteriaceae_Corynebacterium_argentoratense_DSM_44202
MSNLKLDVHTADGKTNGQVDLPAEIFDREASVALMHQVVNAQLAAKRQGT
HATKTRSMVSGGGKKPFRQKGTGRARQGSIRAPHFTGGGISHGPQPRDYT
QRTPKKMKAAALFGALTDRVRHDRIHVVEELVTGQTPSTKAARAFIERLT
ERKNVLFVVGREDVVSIKSANNLPGVHILHQDQLNTYDVLNSDDVVFSVE
ALNSFVNRVVGAGEEK
>Bacteria_Actinobacteria_Actinobacteria_Actinobacteridae_Actinomycetales_Corynebacterineae_Tsukamurellaceae_Tsukamurella_paurometabola_DSM_20162
MSKLTLDVKTADGKTDGTVELPAAIFDVEPNISLMHQVVIAQLAAARAGT
HSTKTRGEVRGGGRKPYRQKGTGRARQGSTRAPQFAGGGTVHGPQPRDYS
QRTPKKMKAAALRGALTERVREDRIHVVTELVAGQEASTKTARLFLAQLS
ERKKFLVVVGREDLTAQRSVQNLPNAKWIYPDQLNTYDVLDADDLVFSRE
ALGSFIASASKTEEANA
>Bacteria_Actinobacteria_Actinobacteria_Corynebacteriales_Gordoniaceae_Gordonia_sp._KTR9
MSTETATKLTLDVKTADGKTNGTVDLPAALFDAPANIALMHQVVVAQQAA
ARQGTHSTKTRGEVRGGGAKPYRQKGTGRARQGSNRAPQFTGGGTVHGPQ
PRDYSQRTPKKMKAAALRGALSDRARNERIHVITELVSGQQPSTKSARQF
LESLSDRRKFLVVLGREDLTAWLSVANLQNVLPIAPDQLNTYDVLDSDEV
VFSVETLNAFIEQNTADAKAAVEKTAEEA
>Bacteria_Actinobacteria_Actinobacteria_Corynebacteriales_Gordoniaceae_Gordonia_bronchialis_DSM_43247
MSTDAATKLTLDVKTADGKTNGTVDLPAELFDAPANIALMHQVVVAQQAA
ARQGTHATKTRGDVRGGGAKPYRQKGTGRARQGSTRAPQFTGGGTVHGPQ
PRDYSQRTPKKMKAAALRGALSDRARNERIHVITELVSGQVPSTKSARQF
LESLSDRRKFLVVLGREDLTAWKSVANLGNVLPIAPDQLNTYDVLYSDEV
VFSVETLNAFIAANTTDAKEA
>Bacteria_Actinobacteria_Actinobacteria_Actinobacteridae_Actinomycetales_Corynebacterineae_Mycobacteriaceae_Mycobacterium_abscessus_bolletii_50594
MSEDFLKIAVKAPGGKTDGSIELPAELFDAPANIALLHQVVTAQLAAGRQ
GTHSTKTRGLVSGGGKKPYRQKGTGRARQGSTRAPQFTGGGIVHGPQPRD
YSQRTPKKMIAAALRGALSDRARNGRIHAVTELVAGQEPSTKSAKSFLAE
ITDRKQLLVVLGRDDLASVKSVRNLPNVHVLAYDQLNTYDVLKADDVVFS
VEALNGFINAKKKEEVSA
>Bacteria_Actinobacteria_Actinobacteria_Actinobacteridae_Actinomycetales_Corynebacterineae_Nocardiaceae_Rhodococcus_sp._BCP1
MTSTETATKLTLDVKAPGGQTNGTVDLPAEIFDAPANIALLHQVVVAQLA
AARQGTHATKTRGEVRGGGRKPYRQKGTGRARQGSTRAPQFAGGGTVHGP
QPRDYSQRTPKKMKAAALRGALSDRARNERIHVITELVAGQTPSTKGART
FLAELTDRRNLLLVVGREDLAAWKSVQNLQNVHAIAPDQLNTYDVLYSDD
VVFSVEALDTFIHGPAESAQAEKEESK
>Bacteria_Actinobacteria_Actinobacteria_Actinobacteridae_Actinomycetales_Corynebacterineae_Nocardiaceae_Smaragdicoccus_niigatensis_DSM_44881
MSTISLNVKAPGGKTEGTVELPAEIFDVTANIPLMHQVVVAQMAAARQGT
HSTKTRGEVSGGGRKPFKQKGTGRARQGSTRAPQFVGGGTVHGPQPRDYT
QRVNKKMKAAALRGALSDRARNERIHVITEIVAGQTPKTKDAKTFLAELT
DRKKTLLVIGREDLAGWKSVSNLQEVHAIAPDQLNTYDVLYSDDVVFSVE
ALNTFLHGPAEAAQEESK
>Bacteria_Actinobacteria_Actinobacteria_Actinobacteridae_Actinomycetales_Corynebacterineae_Nocardiaceae_Nocardia_brasiliensis_ATCC_700358
MTSLEKKANLTLPVKEPGGKTNGTVELPAEIFDVTANVALMHQVVTAQLA
AARQGTHSTKTRGEVSGGGKKPYRQKGTGRARQGSTRAPQFTGGGTVHGP
QPRDYSQRTPKKMKAAALRGALSDRARNERIHVVTELVAGQTPSTKTAKT
FLAELSDRKKFLVVVGREDLAAWKSVANLEHVQPIAPDQLNTYDVLYSDE
VVFSVEALNTFVHGPAEAAQEESK
>Bacteria_Actinobacteria_Actinobacteria_Actinobacteridae_Actinomycetales_Pseudonocardineae_Pseudonocardiaceae_Actinomycetospora_chiangmaiensis_DSM_45062
VTTPDGHTPGVTDTEGPDAGESVDAGTSSATEAATSTLAVARRRGFSAGD
ARRSARRDAQTAAATGETRTVTVHTPTGGTDGTVELPGELFDAPANTSLM
HQVVTAQLAAARQGTHDTKTRGEVRGGGKKPYRQKGTGRARQGSTRAPQF
VGGGTVHGPTPRDYAQRTPKKMKAAALRGALSDRARHERIHVFTALVDGT
APSTKGARTALEGVITPDREHRKVLAVVARGDEAGRRSVANLPTVHLLTP
DQLNTYDVLHADDVVFTSAALDAFVSARTARAEEVDQ
>Bacteria_Actinobacteria_Actinobacteria_Actinobacteridae_Actinomycetales_Pseudonocardineae_Pseudonocardiaceae_Pseudonocardia_dioxanivorans_CB1190
MSSVDVKNAAGEKDGSVELPGHVFDVTANIPLMHQVVVAQQAAARQGTHD
TKTRGEVRGGGRKPYRQKGTGRARQGSVRAPQFTGGGVVHGPTPRDYSQR
TPKKMKAAALRGALSDRARGGRVHVVSTIVTGDTPSTKAARQALEAVVGA
EARVLAVVDRDDSVNLLSLRNLPQVHLIAPDQLNTYDVLVNDDVLFTSAA
LEAFLAGPVAAAPSKRRAAKVGLLKADAAGSAPAPHGPGSHAPLDDVSVA
PEGFPIKGNEDSKLYHVPGSAFYDRTVAEVWFATEADAEAAGFALPASQR
KVAEEESK
>Bacteria_Actinobacteria_Actinobacteria_Actinobacteridae_Actinomycetales_Pseudonocardineae_Pseudonocardiaceae_Actinoalloteichus_cyanogriseus_DSM_43889
MSASSVEIKTPAGGTDGSVELPAEVFDAQANVALMHQVVVAQQAAARQGT
HSTRTRGEVAGGGRKPYRQKGTGRARQGSVRAPQFVGGGTVHGPVPRDYS
QRTPKKMKAAALRGALSDRARAGQVHVVSAVVAGDAPSTKSARKVLEGVT
SARRVLVVLTREDVLGWQSLRNLTNVHLIAPDQLNTYDVLVNDDVVFTKD
ALSSFLAGPISGKAVKATARSSEVAESGVGEAEEEAGK
>Bacteria_Actinobacteria_Actinobacteria_Actinobacteridae_Actinomycetales_Pseudonocardineae_Pseudonocardiaceae_Actinosynnema_mirum_DSM_43827
MTTSVEVRTPDGKTDGSVELPGAVFDAQANISLLHQVVVAQQAAARQGTH
KVKTRAEVSGGGKKPYRQKGTGRARQGSTRAPQFAGGGVVHGPVPRDYSQ
RTPKKMKAAALRGALSDRARANQVHVVTGFVEGDKPSTKTARKVLESVST
ARRILVVLLRDEDVSWVSLRNLTHVHVIAPDQLNTYDVLVNDDVVFSKSA
LDVFLASKSQQGKGSAEAVAGSSEVAQEDEK
>Bacteria_Actinobacteria_Actinobacteria_Actinobacteridae_Actinomycetales_Pseudonocardineae_Pseudonocardiaceae_Saccharothrix_espanaensis_DSM_44229
MTSVEVRTPDGKTDGNVELPPSVFDAQANVALLHQVVVAQLAAARQGTHS
TKTRGEVSGGGKKPYRQKGTGRARQGSTRAPQFAGGGVVHGPQPRDYSQR
TPKKMKAAALRGALSDRARAGQVHVVSGFVSGDTPSTKTARKVLESVTEA
RRVLVVLLRTEEVSWVSLRNLTHVHIIAPDQLNTYDVLVNDDVVFTKDAL
DVFLASKAQQGKGSAEAVAGSSEVEDEK
>Bacteria_Actinobacteria_Actinobacteria_Actinobacteridae_Actinomycetales_Pseudonocardineae_Pseudonocardiaceae_Actinokineospora_inagensis_DSM_44258
MSSVDIKAPGGKTDGSVELPAEVFDVQANVPLMHQVVVAQLAAARQGTHS
TKTRGEVAGGGRKPYRQKGTGRARQGSTRAPQFVGGGVVHGPQPRDYSQR
TPKKMKAAALRGALSDRARAGQVHVVTGLVDGDKPSTKTARLLLESITSA
KRVLVVLTRDEDVSWVSVRNLAHVHVIAPDQLNTYDVLVNDDVVFTKAAY
DDFLSRPVKVGKARATASEAAAQTSEEDK
>Bacteria_Actinobacteria_Actinobacteria_Actinobacteridae_Actinomycetales_Pseudonocardineae_Pseudonocardiaceae_Kutzneria_albida_DSM_43870
MTTLDVRTPNGSTDGSVELPAELFDAQANIPLMHQVVVAQLAAARQGTHS
TKTRGEVSGGGKKPYRQKGTGRARQGSTRAPQFTGGGVVHGPQPRDYSQR
TPKKMKAAALRGALSDRARAGRVHVVTSLVEGDKPSTKAARIALEALTES
RRTLVVLGRFQEQDWLSVRNLGNVHPIAPDQLNTYDVLVNDDVVFTKDAY
ELFVAGPAKGRSVTASARSSEISEETAK
>Bacteria_Actinobacteria_Actinobacteria_Actinobacteridae_Actinomycetales_Actinopolysporineae_Actinopolysporaceae_Actinopolyspora_mortivallis_HS_1_DSM_44261
MAAKLDVRTPDGNTDGQVDLPAELFDAKANVPLMHQVVTAQLAAARQGTH
SVKTRGEVSGGSKKPYRQKGTGNARQGSIRAPQFVGGGTVHGPTPRDYSQ
RTPKKMKAAALRGALSDRARAGQVHVVTHVVEGERPSTKAAKAALRAVTE
ARRVLVVLDRSEETSWLSLRNLPHVHIIEPGQLNTYDVLVNDDVVFSKQA
FERFVTERSPKRSARTAVTADATSSQAEEADQ
>Bacteria_Actinobacteria_Actinobacteria_Actinobacteridae_Actinomycetales_Pseudonocardineae_Pseudonocardiaceae_Saccharopolyspora_erythraea_NRRL_2338
MSVTLDVRTPDGKTDGTVELPAEIFDVQANIALMHQVVVAQLAAGRQGTH
ATKTRGQVSGGGKKPYRQKGTGNARQGSIRAPQFTGGGTVHGPQPRDYSQ
RTPKKMKVAALRGALSDRVRAGQLHVVSHVVGGEQPSTKQARTAVRTWTE
AKRVLVVLNKSEETSWLSLRNLQNVHLIDPSQLNTYDVLVNDDVVFTKAA
FERFVAGPAKGKTAKAAATSGEAEEANQ
>Bacteria_Actinobacteria_Actinobacteria_Actinobacteridae_Actinomycetales_Pseudonocardineae_Pseudonocardiaceae_Sciscionella_marina_DSM_45152
MTSVDVKTPNGATEGSVELPGEIFDQQANIPLMHQVVTAQLAAARQGTHD
TKTRGEVRGGGKKPYRQKGTGRARQGSERAPQFTGGGTVHGPTPRDYSQR
TPKKMKAAALRGALSDRARNGQVHVITGLVDGEKPSTKTARTALEALTSS
RRKLVVLTNDDALNALSVRNLPDVHVLTVDQLNTYDVLVNDDVVFTKAAF
DALEGKEAQQ
>Bacteria_Actinobacteria_Actinobacteria_Actinobacteridae_Actinomycetales_Pseudonocardineae_Pseudonocardiaceae_Amycolatopsis_mediterranei_RB
MTSVELKTPAGKADGTVDLPEEIFDVQANVALMHQVVVAQQAAARQGTHD
TKTRGEVRGGGKKPYRQKGTGRARQGSTRAPQFAGGGVVHGPTPRDYSQR
TPKKMKAAALRGALSDRARAGQLHVVTELVTGEKPNTKVAKAALAAVTLA
KRVLVVLHRDDELSWVSLRNLPEVHILWADQLNTYDVLVNDDVVFTKAAY
DAFVAGPVRGKTVKASARSGEVTEGSDEK
>Bacteria_Actinobacteria_Actinobacteria_Actinobacteridae_Actinomycetales_Pseudonocardineae_Pseudonocardiaceae_Thermocrispum_agreste_DSM_44070
MTTTVDIKTPEGKKSGTVELPAEIFDVQANVALMHQVVTAQLAAARQGTH
DTKTRGEVRGGGSKPYRQKGTGRARQGSIRAPQFAGGGVVHGPTPRKYDQ
RTPKKMKKAALRGALSDRARAGQVHVVTELVTGEKPSTKAAKAALAAVTD
AERVLLVLHRDDELGFLSARNLPNVHLITPDQLNTYDVLVNDDVVFTKAA
LDVFLSGPAKGKSAKATARSSEVEGRDEQ
>Bacteria_Actinobacteria_Actinobacteria_Actinobacteridae_Actinomycetales_Pseudonocardineae_Pseudonocardiaceae_Saccharomonospora_viridis_DSM_43017
MTATVELKTPTGEAQGTVELPSEIFDVQANIPLMHQVVVAQMAAARQGTH
DTKTRGEVRGGGRKPYRQKGTGRARQGSIRAPQFVGGGTVHGPTPRDYTQ
RTPKKMKAAALRGALSDRARAGQVHIITELVTGEKPSTKAAKAALAAVTQ
AKRILVVLHRDDELGRLSARNLPYVHLLTPDQLNTYDVLVNDDVVFTKAA
FDAFLAGPVKGKRAAAVSSSEAEGSEEQ
>Bacteria_Actinobacteria_Actinobacteria_Actinobacteridae_Actinomycetales_Pseudonocardineae_Pseudonocardiaceae_Prauserella_rugosa_DSM_43194
MTATIEVKTPAGKADGSVELPAEIFDVQANIPLMHQVVVAQLAAARQGTH
DTKTRGEVRGGGAKPYRQKGTGRARQGSIRAPQFTGGGTVHGPTPRDYSQ
RTPKKMKVAALRGALSDRARNDQVHVVTSLVEGEKPSTKEAKKTLAALTS
GKRVLVVLTRDEELQWLSARNLQNVHLITADQLNTYDVLVNDDVVFSKAA
LDAFLAGPAKGKGVKASATSGEVSEGSDQQ
>Bacteria_Actinobacteria_Actinobacteria_Actinobacteridae_Actinomycetales_Frankineae_Sporichthyaceae_Sporichthya_polymorpha_DSM_43042
MSSGTQSVDVVSPDGSKSGSVELPAEIFDVTVNIPLIHQVVVAQQAAARQ
GTHKTKNRGEVSGGGKKPYRQKGTGRARQGSTRAPQFTGGGVVHGPVPRD
YSQRTPKKMKAAALRGALTDRARGGKVHVLASLVAGETPSTRAAVEALSH
VGDAGKALVVVERTDLVGWKSVRNVPGVHVIAPDQLNTYDVLCADDIVFT
QGALEAFLSGGKKAAAAEGVSA
>Bacteria_Actinobacteria_Actinobacteria_Actinobacteridae_Actinomycetales_Catenulisporineae_Catenulisporaceae_Catenulispora_acidiphila_DSM_44928
MTQVVSVDLPGEIFDVQTNIPLIHQVVVAQLAAARQGTHKTKTRGEVSGG
GKKPYRQKGTGRARQGSTRAPQFAGGGVVHGPVPRDYAQRTPKKMKAAAL
RGALSDRARDGRVIVVDALVEGATPNTKSAVALLKGVTEHKNVLVVLQRT
DEVSYKSLRNVPTVHLIDVGQLNTYDVLVNDAVVFTQGAYDQFVAGPAKG
KSATAVASSLEVEGSDA
>Bacteria_Actinobacteria_Actinobacteria_Actinobacteridae_Actinomycetales_Catenulisporineae_Actinospicaceae_Actinospica_robiniae_DSM_44927
MTTTVTVDLPAEIFDVQVNVPLVHQVVVAQLAAARQGTHSTKRRGEVRGG
GKKPYRQKGTGRARQGSTRAPQFAGGGVVHGPKPRDYAQRTPKKMKAAAL
RCALSDRARNGRLHVVDAFAADVPSTKAAKTAIAAVTERRNVLVVLGREE
TNAWLSLRNLPEVHLLHADQLNTYDVLVSDDVIFTQAGFDAFVAGPKKAS
ADTEGSEA
>Bacteria_Actinobacteria_Actinobacteria_Actinobacteridae_Actinomycetales_Streptomycineae_Streptomycetaceae_Streptomycetaceae_bacterium_MP113_05
KGTGRARQGSTRAPQFAGGGVVHGPQPRDYSQRTPKKMKAAALRGALSDR
ARHGRVHVVSGVVEGEASTKAAKTLFGKVSERKHLLLVAERADESAWLSA
RNLPQVHILEPGQLNTYDVLVSDDVVFTKAAFESFVAGPQAAGAELEGSE
A
>Bacteria_Actinobacteria_Actinobacteria_Actinobacteridae_Actinomycetales_Streptomycineae_Streptomycetaceae_Streptomyces_coelicolor_A32
MSTVDILSPAGEKTGSVELPAEIFGVEKISIPLIHQVVVAQNAAARQGTH
KTKRRGEVRGGGKKPYRQKGTGRARQGSTRAPQFAGGGVVHGPQPRDYSQ
RTPKKMKAAALRHALTDRARHNRIHVVTGVIEGENPSTKAARTLFGKISE
RKNLLLVVDRADEAAWLSARNLPQIHILEPGQLNTYDVLVSDDVVFTQAA
FESFVSGPNKAVDTEGSEA
>Bacteria_Actinobacteria_Actinobacteria_Actinobacteridae_Actinomycetales_Streptomycineae_Streptomycetaceae_Kitasatospora_setae_KM_6054_NBRC_14216
MSTIDILSPAGDKAGSLELPAEIFDAKVSVPLMHQVVVAQLAAARQGTHK
VKRRGEVRGGGKKPYRQKGTGRARQGSTRAPQFAGGGVVHGPVPRDYSQR
TPKKMIAAALRSALTDRARHERIHVVTGVTATEAPSTKAAKVLFGKISER
KNLLLVVEREDELGILSARNLPNVHILDAGQLNTYDVLVSDDVVFTQAAF
ERFVAGPAASAKAVAAEGELEGTAA
>Bacteria_Actinobacteria_Actinobacteria_Actinobacteridae_Actinomycetales_Streptomycineae_Streptomycetaceae_Streptacidiphilus_oryzae_TH49
MSTINVLSPAGETVGTVELPAEIFEAKVSIPLIHQVVVAQLAAARQGTHK
AKTRGEVRGGGKKPYRQKGTGRARQGSTRAPQFAGGGTVHGPVPRDYSQR
TPKKMIKAALRGALTDRARHERIHVVSDVIAGDAPSTKAARTLIGKLTER
RNVLLVVERDDELGKLSARNLPEVHILEAGQLNTYDVLVSDDVVFTKAAF
ERFVAGPAESGKAVASEGELEGSAA
>Bacteria_Actinobacteria_Actinobacteria_Actinobacteridae_Actinomycetales_Pseudonocardineae_Pseudonocardiaceae_Jiangella_gansuensis_YIM_002_DSM_44835
MSTVDVLDVAGKKAGTVELPASVFEVQVNVPLIHQVVVAQLAAARQGTHS
TKTRAEVSGGGAKPYRQKGTGRARQGSIRAPQFTGGGVVHGPQPRNYAQR
TPKKMKAAALRGALSDRASHGRVHVVTGIVDGETPNTKAALKTLAALTER
KNVLVVVERGDELAVKSLRNAPQVHLLVADQLNTYDVLCADDVVFTQGAL
DAFLGGTQQDAATTSTGEDAK
>Bacteria_Actinobacteria_Actinobacteria_Actinobacteridae_Actinomycetales_Propionibacterineae_Nocardioidaceae_Actinopolymorpha_alba_DSM_45243
VTASIDVLDNAGAKAGSLELPADIFDVQVNVPLIHQVVVGQLAAARQGTH
ATKSRGQVSGGGAKPYRQKGTGRARQGSRRAPQFAGGGIVHGPQPRSYNQ
RTPKKMKAAALRGALSDRARHGRVHVVTSLIEGDVPSTKQALAVLRKVSS
SSHVLVVLERGDELTWLSLRNAPEVHLLVADQLNTYDVLTSDEVIFTTGA
YAAFTGAEADSGAAEAKKSTDAGEADA
>Bacteria_Actinobacteria_Actinobacteria_Actinobacteridae_Actinomycetales_Propionibacterineae_Nocardioidaceae_Marmoricola_sp._URHB0036
MTAKTVKVDLPAEIFDAKTNIPLIHQVVVAQQAAARQGTHATKTRGEVRG
GGRKPYKQKGTGRARQGSTRAPQFAGGGVVHGPQPRDYDQRTPKKMKAAA
LRGALSDRARAGRIHVVESLIGDQKKPSTKGAVEALNGLTEHRRQLVVLE
RDDALTWLSLRNVASVHLLAVDQLNTYDVLLCDDVVFTQGAYDSFVNGTA
SATARKATIVEPAGNDAADDEAEVEEAPAVEEPTAAADEPGDADEPTEAT
DDTEAADEAETAEEDTK
>Bacteria_Actinobacteria_Actinobacteria_Actinobacteridae_Actinomycetales_Propionibacterineae_Nocardioidaceae_Nocardioides_sp._JS614
MAEDNEKTTPAKKTAAKKTDAAKTTAAKKAAPAKKAAPAKKAAPAKKAAA
PKAAKVDFPAEIFDVELNVPLIHQVVVAQQAAARQGTHATKTRGEVRGGG
RKPYKQKGTGRARQGSTRAPQFAGGGTVHGPQPRSYDQRTPKKMKVAALR
GALSDRARNDRIHVVESLITAEAPSTRTALAALSTLSERSRFLVVLERTD
TVTWLSLRNAPEVHIVAVDQLNTYDVLASDDVVFTQGAYDAFVNGTAVSK
PVPAEEAAK
>Bacteria_Actinobacteria_Actinobacteria_Actinobacteridae_Actinomycetales_Propionibacterineae_Nocardioidaceae_Kribbella_flavida_DSM_17836
MSTVDVVVVKGDKVSKKGSAELPAELFDVQVNIPLIHQVVVAQLAAARQG
THKVKSRGEVSGGGAKPYRQKGTGRARQGSTRAPQFTGGGVVHGPTPRNY
SQRTPKKMIAAALRGALSDRARDGRVFVVENFVDGDTPSTKAAVKALTEI
TGLVKALVVIDRDDELTWLSLRNVPTVHLIAYDQLNAYDVLCSDAVVFTR
AALDGFVAGAPKGKSVKAVATSTEAEQETALNEEAGA
>Bacteria_Actinobacteria_Actinobacteria_Actinobacteridae_Actinomycetales_Propionibacterineae_Propionibacteriaceae_Microlunatus_phosphovorus_NM_1
MSETRSIDVIDADGGTSGSVELPADLFDVNANIPLIHQVVVAQLAAARQG
THAVKTRSEVAGGGAKPYRQKGTGRARQGSIRAPQYTGGGIVHGPQPRDY
AQRTPKKMIAAALRGALSDRARDGRVHVVADLTIGDAPSTKTALSVVAKA
LGTDKVAGKVLVVLHRDEDLAWISLRNVAALHVITADQLNAYDVLVNDDV
VFTSAALNAYVAGPAKGKASKAVATESEVAEEELR
>Bacteria_Actinobacteria_Actinobacteria_Actinobacteridae_Actinomycetales_Propionibacterineae_Nocardioidaceae_Propionicicella_superfundia_DSM_22317
MSSLTVKVLGTDNAAVTLPVEVFDAQTNVALIHQVVVAQLAAARQGSHAT
KTRGDVSGGGAKPWRQKGTGRARQGSRRAPQWTGGGVVHGPQPRDYAQRT
PKKMIAAALAGALSDRVREGLVHVVKDFGVTDVPSTKTALQALSEVAEAR
LLVVLDRTEDVAWMSLRNVPSIHVLVVDQINAYDVLRADEVVFTQAALDT
FLAGKGLAAEAGVLEVVESEPSPVSAESEPSPASAESAPSAASADDTDSE
EDEK
>Bacteria_Actinobacteria_Actinobacteria_Actinobacteridae_Actinomycetales_Propionibacterineae_Propionibacteriaceae_Aestuariimicrobium_kwangyangense_DSM_21549
MSETVKAATSAELPAEYFDVQTNVPLIHQVVVAQQAAARQGTHSTKTRGE
VRGGGAKPWRQKGTGRARQGSRRSPQWVGGGISHGPQPHGYAQRTPKKMV
AAALRGALSDRARDGKIFVLDQIVSGETPSTKQALAQLSSVGDLGKLLVV
LDRSDDVAWLSLRNVAELHVLAVDQLNTYDVLLSDAVVFTQAALDAYVSG
PAKGKTVKGHATESEAAEAALVDASDDEETKK
>Bacteria_Actinobacteria_Actinobacteria_Actinobacteridae_Actinomycetales_Propionibacterineae_Propionibacteriaceae_Propionimicrobium_lymphophilum_DSM_4903
VSKVDVLGADGKKVGSADLPAEIFDAQANIPLMHQVVVAQLAAARQGTHD
TKTRGEVSGGGRKPWRQKGTGRARQGSTRAPQWTGGGVVHGPTPRSYAQR
IPKKMVAAALRGALSDRARDGKLFIIDSIVTDAPSTKKAAAALAALGDFK
RILVVLDRKDEAAWLSVRNLNNVHVIAYDQLNAYDVLASQAVVFSKSAFD
SFVAGPAKGKSVKAVATETEAEQEATK
>Bacteria_Actinobacteria_Actinobacteria_Actinobacteridae_Actinomycetales_Propionibacterineae_Propionibacteriaceae_Propionibacterium_acnes_KPA171202
MNETKTIDVLDVKGKKAGSAELPGDLFDVNTNIPLIHQVVVAQLAAARQG
THATKTRGQVSGGGKKPWRQKGTGRARQGSTRAPQWVGGGTVHGPQPRSY
AQRTPKKMVGAALRGALSDMARDNRIFVVTSLVDGDKPSTKQAKAVLSGL
AELRKVLVVLDRSDEIDWLSVRNLSEVHVLAADQLNTYDVVNARTIVFSQ
AGLDAFVGARSANTQALSAQPEVPETNVADQHPYGEDSFRGDNPPAGFDI
KGNEDSMKFHEPSSPWYGRTIAEVWFRSAAAAEAAGFVNAVKSDSEKEDA
K
>CG1_02_FULL_Propionibacterium_60_36
MNETKTIDVLDVKGKKAGSAELPGDLFDVNTNIPLIHQVVVAQLAAARQG
THATKTRGQVSGGGKKPWRQKGTGRARQGSTRAPQWVGGGTVHGPQPRSY
AQRTPKKMVGAALRGALSDMARDNRIFVVTSLVDGDKPSTKQAKAVLSGL
AELRKVLVVLDRSDEIDWLSVRNLSEVHVLAADQLNTYDVVNARTIVFSQ
AGLDAFVGARSANTQALSAEPEVPETNVADQHPYGEDSFRGDNPPAGFDI
KGNEDSMKFHEPSSPWYGRTIAEVWFRSAAAAEAAGFVNAVKSDSEKEDA
K*
>Bacteria_Actinobacteria_Actinobacteria_Actinobacteridae_Actinomycetales_Kineosporiineae_Kineosporiaceae_Kineococcus_radiotolerans_SRS30216
MTETTQTTEAITVPLRTADGGSNGTVELPAKDFGRQANISLIHQVVTAQL
AAARQGTHSTKRRGEVRGGGKKPYKQKGTGRARQGSLRAPQFTGGGIVHG
PKPRDYSQRTPKKMKAAALRGALSDRVRHERLHVVEGLAAGETPSTKTAR
ALIATLSGRKNVLVVLTRDDDVSQKSLRNLDNVHVLPADQLNTYDVVKSD
DVVFTRAALDAFVAGPPAGRSATAVAAESEGSTL
>Bacteria_Actinobacteria_Actinobacteria_Actinobacteridae_Actinomycetales_Micrococcineae_Dermacoccaceae_Demetria_terragena_DSM_11295
MTSIDVLGPTGTKSGTVELPAEIFDVQTNVPLIHQVVVAQLAAARQGTHK
TKTRAEVRGGGAKPYRQKGTGRARQGSTRAPQFAGGGVVHGPQPRDYSQR
TPKKMKAAALRGALSDRARHGRIHVLTAVVEGDAPSTRTAANVLGSLSER
KNLLVVLHREDTVGIKSVRNLEDVHVLWSDQVNTYDVLCADDVVFTQAAL
EHFLTFGDQARAAAKAKKGSTSSADSAEPLADGSAPEGFTVKGNKDSMKF
HVPGSRWYDNTVAEVWFRTAEAAAAAGFEPAGGAAAQRGDEDA
>Bacteria_Actinobacteria_Actinobacteria_Actinobacteridae_Actinomycetales_Micrococcineae_Dermacoccaceae_Dermacoccus_nishinomiyaensis_M25
MTTVDILSPEGKTSGSVELPADIFDVATNVPLIHQVVVAQLAAARQGTHK
TKTRGEVRGGGRKPYRQKGTGRARQGSTRAPQFAGGGTVHGPQPRDYSQR
TPKKMKAAALRGALSDRARFERIHVLESVVAGDAPSTKAAAKFLGTLSDR
KNLLVVIDRMDLVSELSVRNLPNVHVLWSDQLNTYDVLCADDIAFTKAAF
DAFVAGGQKSEDTK
>Bacteria_Actinobacteria_Actinobacteria_Actinobacteridae_Actinomycetales_Micrococcineae_Dermacoccaceae_Kytococcus_sedentarius_DSM_20547
MPTIDIISPAGKATGSVELPAEIFDVAANVPLIHQVVVAQLAAARQGTHS
TKTRAEVRGGGRKPYRQKGTGRARQGSTRAPQFAGGGIVHGPQPRDYAQR
TPKKMKAAALRGALSDRARHGRIHVLSAVLEGDAPSSKAVNALLRGQTER
RNLLVVLERGDELSLMSLRNLQNVHALFADQLNTYDVMCADDVFFTAGAL
DAFIAGGQKAAADTNAATQEVAQ
>Bacteria_Actinobacteria_Actinobacteria_Actinobacteridae_Actinomycetales_Micrococcineae_Intrasporangiaceae_Ornithinimicrobium_pekingense_DSM_21552
MTTVTITKPTGGDAGTVELPADLFDVQTNVPLIHQVVVAQLAAARQGTHS
TKTRGEVRGGGAKPYRQKGTGRARQGSTRAPQFAGGGTVHGPQPRSYAQR
TPKKMKAAALRGALSDRARHGRIHVLTAVVEGDAPSTKTAWNALTALTER
PNLLVVIDRADEIGLRSLRNLSAVHVLFADQLNTYDVLCADDVVFTQAAL
EAYVTRATGSTGTTEEVTQ
>Bacteria_Actinobacteria_Actinobacteria_Actinobacteridae_Actinomycetales_Micrococcineae_Intrasporangiaceae_Serinicoccus_marinus_MCCC_1A05965
MTTITITKPAGGDAGTVDLPAELFDVQTNVPLIHQVVVAQLAAARQGTHS
TKTRGEVRGGGRKPYRQKGTGRARQGSTRAPQFAGGGTVHGPQPRNYAQK
TPKKMKAAALRGALSDRARHGRIHVLSALVEGELPSTRTARTALQALSDR
PNFLVVLNRTEELALRSVRNMPDVHVLFVDQLNTYDVLCSDDVVFTQAAL
DTFISGVSAATAEETK
>Bacteria_Actinobacteria_Actinobacteria_Actinobacteridae_Actinomycetales_Micrococcineae_Dermatophilaceae_Austwickia_chelonae_NBRC_105200
MTTIDILNAEGQKSGSIELPSELFDVQTNVPLIHQVVVAQLAAARQGTHA
TKTRGEVRGGGKKPYRQKGTGRARQGSTRAPQFAGGGTVHGPQPRDYAQR
TPKKMKVAALRGALSDRARHGRIHCVSSFVEGDAPSTKVAASLLNKLTER
RNLLVVLGRDEEVSLRSIRNIEAVHCLAADQLNTYDVLCADDIVFSEAAL
RSFITGPVKVAKDEEQSK
>Bacteria_Actinobacteria_Actinobacteria_Actinobacteridae_Actinomycetales_Micrococcineae_Dermatophilaceae_Dermatophilus_congolensis_DSM_44180
MTKIDIIGFDGGNTGRSVDLPAEIFEAETNVPLIHQVVVAQLAAARQGTH
ATKTRGMVRGGGKKPYRQKGTGRARQGSTRAPQFAGGGTVHGPQPRDYSQ
RTPKKMKAAALRSALSDRARHGRIHAVEGVVSDSASTKAARTLLDSLTDR
KNLLVVLARGDEQGALSVRNLPTVHALHVDQLNTYDVMCADDVVFTENAL
ASLIDSRSAANSQEEAK
>Bacteria_Actinobacteria_Actinobacteria_Actinobacteridae_Actinomycetales_Micrococcineae_Dermatophilaceae_Kineosphaera_limosa_NBRC_100340
MTTIDILDTTGGSNGTIELPAEIFDVQTNVPLIHQVVVAQLAAARQGTHS
TKTRGETRGGGRKPYRQKGTGRARQGSVRAPQFAGGGVVHGPQPRDYSQR
TPKKMKAAALRGALSDRARHGRIHALTAVIDGDTPSTKSARVLLEKVSDR
RNLLIVLDRADEFAALSVRNLPNVHVLWSDQLNTYDVLCADDIVFTEKAL
REFISAGSGAKETAK
>Bacteria_Actinobacteria_Actinobacteria_Actinobacteridae_Actinomycetales_Micrococcineae_Dermatophilaceae_Mobilicoccus_pelagius_NBRC_104925
MTTIDVRDTTGAAAGRTVDLPAEIFDVQTNVPLIHQVVVAQQAAARQGTH
ATKTRSDVRGGGRKPYRQKGTGRARQGSIRAPQFAGGATVHGPQPRDYSQ
RTPKKMKAAALRGALSDRTRHDRVHVVTGLVEGDTPSARSATKLMAAITE
RVNQLVVVNRGDETSMLSVRNLPSVHVLFADQLNTYDVLCADDIIFTEDA
FEAFVAAATKSKEAAK
>Bacteria_Actinobacteria_Actinobacteria_Actinobacteridae_Actinomycetales_Micrococcineae_Intrasporangiaceae_Arsenicicoccus_bolidensis_DSM_15745
MTTIDILDAKGAKAGSVELPAEVFDVQTNIPLIHQVVVAQLAAARQGTHK
AKTRAEVRGGGAKPYRQKGTGRARQGSTRAPQFAGGGVVHGPVPRDYSQR
TPKKMKAAALRGALSDRARHGRVHVLSSLVEGDAPSTKVAANVLGGISGR
KNLLVVIEREDTLGMASVRNIANVHILVADQLNTYDVLCADDVVFTQGAL
EAFLAKGTPAAAKAEEDTK
>Bacteria_Actinobacteria_Actinobacteria_Actinobacteridae_Actinomycetales_Micrococcineae_Intrasporangiaceae_Intrasporangium_calvum_DSM_43043
MIDMATKTPNLPADIFDVQTNIPLIHQVVVAQLAAARQGTHSTKTRGEVR
GGGRKPYRQKGTGRARQGSTRAPQFAGGGVVHGPQPRDYSQRTPKKMKVA
ALRGALSDRARFDRIHVVDSIVGGDAPSAKAALALLAGLTDRPNLLVVIE
RGDEVAFKSVRNLPNVHVLVADQLNTYDVLCADDIVFTQAALDAFVAGPV
KADKAAVQEDSK
>Bacteria_Actinobacteria_Actinobacteria_Actinobacteridae_Actinomycetales_Micrococcineae_Intrasporangiaceae_Janibacter_sp._HTCC2649
MATQTVNVDLPAEIFDVQTNIPLIHQVVVAQLAAARQGTHSTKTRGEVRG
GGRKPHRQKGTGRARAGSTRAPHWTGGGVVHGPTPRDYSQRTPKKMKAAA
LRGALSDRARHGRIHVVASLVQGDAPSTKEAVALLAGLTERKNMLVVLDR
SDIVSLKSVRNLENLHVIVADQLNTYDVLCADDVVFTQAAFDAFVAGPVA
KVKTADVQVEVVEAAAEKPAKAAKAPKADKPAKAEKPAKLVETEAAAPEA
EVDGGFGSDSHAALEDGTAPAGFGIKGNKDSMKYHVPGSRWYDATEAEVW
FRTADAAKAAGFVPAGGEAAQQIKEDAK
>Bacteria_Actinobacteria_Actinobacteria_Actinobacteridae_Actinomycetales_Micrococcineae_Intrasporangiaceae_Tetrasphaera_elongata_DSM_14184
MATKTAAAKAVSVDLPAEIFDVQTNVPLIHQVVVAQLAAARQGTHATKTR
GEVRGGGKKPYKQKGTGRARQGSTRAPQFAGGGTVHGPQPRDYSQRTPKK
MKAAALRGALSDRARHGRIHIVEALVTGEAPSTKAAVALLAGLTERKNLL
IVLDRTDIVSLKSVRNLEDVHVLAVDQLNTYDVLCADDVVFTKAAYDTFV
AGPGAMVAGSEPLTLSDGTDAVAPATAAAALAPEPAEVVEAEVVELPKGA
KAPLKDGSAPKGYTVKGNADSGLYHEPDGQWYDATVAEFWFKDADAAEAA
GFTKAGSKKKDGDK
>Bacteria_Actinobacteria_Actinobacteria_Actinobacteridae_Actinomycetales_Micrococcineae_Dermabacteraceae_Dermabacter_sp._HFH0086
MANNLTVDVLDPAGKKTGTAELPAHIFDVQTNVALIHQVVTAQLNAARQG
THKAKTRGEVSGGGRKPWKQKGTGRARQGSIRAPQWTGGGVVHGPVPRDY
TQRVPKKMKAAALRGALSDRARFGRIHVFTALLDGDKPSTKLVAKTIATV
SDSSNFLLVVRRDDEVGALSSRNLANAHVLFADQLNTYDVMASDHVVFTE
GALEDFVAGATLAAVKAPAQPEAAATPKAAATAEVKSEAAAVEAPYGEGS
ALPLDGGKAPEGFTIKGNSNSMKYHTEDSPWYGRTKAEVWFATPEAAEAA
GFVNAVRPADEEEAK
>Bacteria_Actinobacteria_Actinobacteria_Actinobacteridae_Actinomycetales_Micrococcineae_Dermabacteraceae_Brachybacterium_faecium_DSM_4810
MAANLTVDVLDPAGKKSGSVELPASIFDVQTNVPLIHQVVVAQQAAARQG
THKAKTRAEVRGGGKKPWKQKGTGRARQGSLRAPQFTGGGTVHGPVPRDY
SQRTPKKMKAAALRGALSDRARNGRVHVVSSLLEGDVASTKAVRQTLSNV
SDRRHLLVVVRRDDDLGALSSRNLPTTHVLYADQVNTYDVMLSDDVVFTA
GALEDFVAQATLTLPTSSFAAAKGAAAPAAAPAAAEEGPYGEGSAAATAD
GSAPEGYAIKGNQGSKKFHTPDSPWYGRTKAEVWFATEEAAKAAGFVNAV
KESASSDEEAAK
>Bacteria_Actinobacteria_Actinobacteria_Actinobacteridae_Actinomycetales_Micrococcineae_Bogoriellaceae_Georgenia_sp._SUBG003
MSTQSEQSTVSVDVLDAAGEKAGSAELPAEVFDVQTNVPLIHQVVVAQLA
AARQGTHATKTRGDVRGGGRKPYKQKGTGRARQGSTRAPQFAGGGTVHGP
QPRDYSQRTPKKMKAAALRGALSDRARAGRVHVVSELVSGETPKTSAALA
ALKNVVADRTALVVLERGDELTVLSLRNVPSVHLLWADQLNTYDVLVNDD
VVFTSGALQAFLRGPKAEEETK
>Bacteria_Actinobacteria_Actinobacteria_Actinobacteridae_Actinomycetales_Micrococcineae_unclassified_Micrococcineae_Ruania_albidiflava_DSM_18029
MTALAQNDQVVDVLDAEGAKQGTATLPASIFDVTTNVPLIHQVVVAQLAA
ARQGTHKTKTRAEVAGGGAKPWRQKGTGRARQGSIRAPQFAGGGIVHGPV
PRDYSQRTPKKMKAAALRGALSDRARAGRVHVLSSLVAGQTPSTRTAVQA
LANVTSSRHVLVVLDREDDLSWTSLRNVPTVHLIHPDQLNTYDVLVSDDV
VFTSAALDALVGTGTGATEAEEEQK
>Bacteria_Actinobacteria_Actinobacteria_Actinobacteridae_Actinomycetales_Micrococcineae_Beutenbergiaceae_Beutenbergia_cavernae_DSM_12333
MAAESTLTVDVIDAKGKKSGTADLPADVFDVQTNVPLIHQVVVAQLAAAR
QGTHKTKTRGEVRGGGKKPYRQKGTGRARQGSTRAPQFAGGGVVHGPVPR
DYSQRTPKKMKAAALRGALSDRARADRVHVVSGFVADAPSTKAALAVLGQ
VTEAERVLVVLERTDTTAWLSLRNVPAVHLIHPDQLNTYDVLVSDDVVFT
RGALEQFLAPAAGGDAEEAGK
>Bacteria_Actinobacteria_Actinobacteria_Actinobacteridae_Actinomycetales_Micrococcineae_Cellulomonadaceae_Cellulomonas_flavigena_DSM_20109
MSDTLTVDVLDEKGKKAGTADLPGDVFDVTTNVPLIHQVVVAQLAAVRQG
THDTKTRGEVRGGGKKPYKQKGTGRARQGSTRAPQFAGGGTVHGPTPRDY
SQRTPKKMKAAALRGALSDRARAGRVHVVTGFAPGEVPSTKAALAVLDNL
SGRKNVLVVVERQDEITWKSLRNVERVHLLVADQLNTYDVLISDDVVFTQ
GALDAFLAGPVKGAKAVASESEANEETK
>Bacteria_Actinobacteria_Actinobacteria_Actinobacteridae_Actinomycetales_Micrococcineae_Cellulomonadaceae_Actinotalea_ferrariae_CF5_4
MTTQTVDVLDPQGKKAGTAELPAEVFDVQTNVPLIHQVVVAQLAAARQGT
HKTKSRGEVSGGGRKPYKQKGTGRARQGSTRAPQFAGGGTVHGPVPRDYS
QRTPKKMKAAALRGALSDRARAGRVHVVENFLGADALPSTKTAAVTLAAL
SPRRHVLVVLERGDEGSWKSLRNLEQVHLLTADQLNTYDVLVSDDVVFTR
GALEAFLARPAGRSAKAVATESEASELATEETK
>Bacteria_Actinobacteria_Actinobacteria_Actinobacteridae_Actinomycetales_Micrococcineae_Jonesiaceae_Jonesia_denitrificans_DSM_20603
MAENLTVDILDATGNKTGDAVLPAEIFDVALNVPLIHQVVVAQQAAARQG
THATKTRAQVSGGGRKPYKQKGTGRARQGSTRAPQFAGGGVVHGPQPRDY
SQRTPKKMKAAALRSALSDRARAGRIHVIDSFGVTEAPSTKGALSALSSL
KLSKENFGDVKHVLVVHERNDEITIKSLRNIESVHLITADQLNTYDVLLS
DDVVFTKAALDGFLAGRQSADNNEENAK
>Bacteria_Actinobacteria_Actinobacteria_Actinobacteridae_Actinomycetales_Micrococcineae_Sanguibacteraceae_Sanguibacter_keddieii_DSM_10542
MSETLTVDVIDAKGKKAGTADLPAEVFDVQTNIPLIHQVVVAQLAAARQG
THDTKNRGEVRGGGRKPYKQKGTGRARQGSTRAPQFAGGGVVHGPTPRDY
SQRTPKKMKAAALRGALSDRARAGRIHVVTGFGIDGSPSTKQALTSLANL
APRRNVLVVLERGDELTVKSLRNAEQVHLLVADQLNTYDVLVSDDVVFTK
GALDAFLAGPTTGSSVKAVATESESAQLAKEDAK
>Bacteria_Actinobacteria_Actinobacteria_Actinobacteridae_Actinomycetales_Micrococcineae_Cellulomonadaceae_Paraoerskovia_marina_DSM_21750
MAAQTVDVLDAKGKKAGKAELPADIFDVQTNVPLIHQVVVAQRAAARQGT
ASTKTRGEVRGGGRKPYKQKGTGRARQGSTRAPQFAGGGTVHGPQPRSYD
QRTPKKMKVAALRGALSDRARAGRVHVVSGFGVDGVPSTKTALSTIASLS
PRKHVLVVTERNDEITIKSLRNVEQVHLLVADQLNTYDVLVSDDVVFTEG
ALSAFLAGPATGRGAKAVATSAEASDAEEAAK
>Bacteria_Actinobacteria_Actinobacteria_Actinobacteridae_Actinomycetales_Micrococcineae_Promicromonosporaceae_Cellulosimicrobium_cellulans_J36_ICCI
MTALTVDVLDPKGKKAGTAELPAEVFDVELNVPLIHQVVVAQRAAARQGT
HDTKTRGEVRGGGRKPYKQKGTGRARQGSTRAPQFAGGGTVHGPTPRSYD
QRTPKKMKAAALRGALSDRARNGRVHVVTGFGVDGLPSTKTALATLAKLS
ERKHVLVVTERGDELTIKSLRNVEQVHLLVADQLNTYDVLVSDDVVFTQG
ALDAFLAGPATGRSAKAVATSTEADETAAEEAAK
>Bacteria_Actinobacteria_Actinobacteria_Actinobacteridae_Actinomycetales_Micrococcineae_Promicromonosporaceae_Isoptericola_variabilis_225
MANQTVDVLDATGKKAGTAELPAEVFDVVTNVPLIHQVVVAQRAAARQGT
HATKTRGDVRGGGKKPYKQKGTGRARQGSTRAPQFAGGGTVHGPQPRKYD
QRTPKKMKAAALRGALSDRARAGRVHVVEGFGLDGAPSTKTAVATLEALT
DRTHVLVVTERTDELTIKSLRNVERVHLLPADQLNTYDVLVADDVVFTQG
ALAAFLAGPATGKSVKAVATESEAVEAETTEEATK
>Bacteria_Actinobacteria_Actinobacteria_Actinobacteridae_Actinomycetales_Micrococcineae_Promicromonosporaceae_Promicromonospora_kroppenstedtii_RS16_DSM_19349
MTALTVDVLDAQGKKSGTAELPSEVFDVAVNVPLIHQVVVAQRAAARQGT
ASTKTRGEVRGGGRKPYKQKGTGRARQGSTRAPQFAGGGTVHGPQPRKYD
QRTPKKMKAAALRGALSDRARAGRVHVVAGFGIEGVPSTKTALATIKKFT
ERENVLVVTQRDDEATIKSLRNVPEVHLLVADQLNTYDVLVSDDVIFTEG
ALAAFLEGPAKGAKAVATETEAETAEETAK
>Bacteria_Actinobacteria_Actinobacteria_Actinobacteridae_Actinomycetales_Micrococcineae_Promicromonosporaceae_Xylanimonas_cellulosilytica_DSM_15894
MTSLTVDVLDAQGKKAGQAELPAEVFDVVTNVPLIHQVVVAQRAAARQGT
HATKTRGEVRGGGRKPYKQKGTGRARQGSTRAPQFAGGGTVHGPQPRSYD
QRTPKKMKAAALRGALSDRARAGRVHVVTGFGIDGTPSTKTALQTLSVLS
ERRHVLVVTERSDEATILSLRNVPTVHLLVADQLNTYDVLVSDDVVFTQG
ALAAFLAGPAKGAKAIATESEATSEATEEATK
>Bacteria_Actinobacteria_Actinobacteria_Actinobacteridae_Bifidobacteriales_Bifidobacteriaceae_Alloscardovia_omnicolens_DSM_21503
MTNVTLNITDANGKAAGSVEAPVELFGIEQDVVRAHVPLVHQVVVAQLAA
ARQGTHAVKNRARISGGGKKPWKQKGTGRARQGSIRAPQFAGGAVVHGPV
PRDYSQRTPKKMKAAALRYVLSDRFNAGRVHVVDFGVNETPSTKTAKAAL
SVVDNRFTTVVVSRENINEWLSVRNLTYVHVLFADQLNTYDVVTAEDVVF
TKEGFEAFVAAKTAVKEA
>Bacteria_Actinobacteria_Actinobacteria_Actinobacteridae_Bifidobacteriales_Bifidobacteriaceae_Bifidobacterium_animalis_animalis_ATCC_25527
MANVTLNVTDNNGKEAGTLEAPEALFGFTAEEVQAHVPLIHQVVVAQRAA
ARQGTHAVKNRGAVSGGGRKPWKQKGTGRARQGSIRAPQWYHGGVAHGPV
PRDYSQRTPKKMKAAALRYALSDRANNGRVAVVDFQLDAPSTKKAIAALA
PVVADNFTTVVLSRDNVNEWLSVRNIPTVYPIFADQLNTYDVITAQYVVF
SKDGLEAFVAAKTAAKEA
>Bacteria_Actinobacteria_Actinobacteria_Actinobacteridae_Bifidobacteriales_Bifidobacteriaceae_Gardnerella_vaginalis_409_05
MANVTLNVTDTKGNANGTVEAPAEIFGISNEDVLAHGPLVHQVVIAQLAA
ARQGTHAVKNRANVSGGGKKPWKQKGTGRARQGSIRAPQWVHGGVVHGPV
PRKYDQRTPKKMKAAALRYVLSDRANAGRIAVVDFGIKDVPSTKTAVAAL
TPVTNNQFTTVVLSRENINEWMSVRNIPTVHVIFADQLNTYDVVTAQYVV
FSKEGFEAFVAAKTEPVVKEA
>Bacteria_Actinobacteria_Actinobacteria_Actinobacteridae_Bifidobacteriales_Bifidobacteriaceae_Parascardovia_denticolens_DSM_10105_Contig1484
MANISLKVTSANGKASGQVEAPSEVFGIAQEDVVKHVPLVHQVVIAQLAA
ARQGTHAVKNRARISGGGKKPWKQKGTGRARQGSIRAPQFAGGAVVHGPV
PRDYSQRTPRKMKLAALNYVLSDRFNAGRVHVVDFAISDKPSTKAAVAAL
QPVVESRFATIVVSRDNINEWLSVRNLPTVHVLFADQLNTYDVVTAEDVV
FTKEGLEAFVAGDESVKEA
>Bacteria_Actinobacteria_Actinobacteria_Actinobacteridae_Actinomycetales_Actinomycineae_Actinomycetaceae_Actinobaculum_schaalii_CCUG_27420
MADFKIDVLDETGKVTSQATLPAQLFDLDFNMALVHQVVNAQQAAARLGT
HATKTRGQVSGGGKKPWRQKGTGRARQGSIRAPQWVGGGVVHGPQPRDYS
QRTPKKMIAAALLQSLSDRARHERIHAVTAFVADKTPSTKTARALIEKMN
EGRKALVVVQREDDASVLSVRNLPQIHVLYVDQLNSYDVLAADDVIFTEA
ALGAFVEKNTKKDEK
>Bacteria_Actinobacteria_Actinobacteria_Actinobacteridae_Actinomycetales_Actinomycineae_Actinomycetaceae_Arcanobacterium_haemolyticum_DSM_20595
MADLKVDILDTTGAKAGSATLPAESFDLEINIPLIHQVVVAQLAAARQGT
HKTKTRGEVRGGGVKPFKQKGTGRARQGSIRAPHFTGGGTVHGPRPRDYS
QRTPKKMIAAALRQALSDRARNGRIHVVTGIVDSATPSTKAALNLVSKVA
EQRGALVVLERNEETAVLSLRNLQEAHTLYVDQLNAYDVLVADDVIFTQA
ALDTFVGAHSKEETK
>Bacteria_Actinobacteria_Actinobacteria_Actinobacteridae_Actinomycetales_Actinomycineae_Actinomycetaceae_Trueperella_pyogenes_TP6375
MADLKVDVIDLTGKKTGDVELDAAVFGLEPNIALLHQVVTAQLAARRAGT
AKAKTRGEVSGGGIKPWRQKGTGRARQGSIRAPHWTGGGVAHGPVPRDYS
QRTPKKMIAAALRQSLSDRAAHGRLHIVKGFVEGTVPSTKTALKLLLDVT
EGRKKALVVVDRADDVTVLSLRNAQEAHLLYFDQLNAYDVLVSDDVVFTE
AAYEAWTKKEETK
>Bacteria_Actinobacteria_Actinobacteria_Actinobacteridae_Actinomycetales_Actinomycineae_Actinomycetaceae_Varibaculum_cambriense_DSM_15806
MTNLSLNVTDPAGKKVGSIDLPASIFDRDPNIALMHQVVNAQLAAARQGT
HSTKTRGQVRGGGKKPWRQKGTGRARQGSIRAPQWRGGGVVHGPHPRDYS
QRTPKKMKAAALACALSDRVRKDRMHLVSQLVAGETPSTKAGREHIESLV
DQRYVLVVLTRSEEEQVLSVRNLPQVHLLMVDQLNTYDVLNNEDVIFTEA
AIRQFIADKTGQEA
>Bacteria_Actinobacteria_Actinobacteria_Actinobacteridae_Actinomycetales_Actinomycineae_Actinomycetaceae_MobiluncusFalcivibrio_group_Mobiluncus_curtisii_ATCC_43063
MTENRSVDIFDGVGKKTGTVELPGEVFDLDFNNPLVHQVVNAQLAAARQG
THATKTRGDVSGGGKKPWRQKGTGRARQGSIRAPQFTGGGTVHGPQPRDY
SQNTPKKMKAAALRQALSDRARAGRIHVLSDFGVKETPSTKAAKAALQGV
VDSRRALIVLTPEVDDVVALSVNNLSEHHALFVGELNTYDVLANDDVVFS
ATALDSFLGKGENK
>Bacteria_Actinobacteria_Actinobacteria_Actinobacteridae_Actinomycetales_Actinomycineae_Actinomycetaceae_Actinomyces_naeslundii_Howell_279_ATCC_12104
MTEALTVDVVDSAGKKTGSVELPAEVFDAPLNIPLMHQVVVGQLAAARQG
THATKTRGDVRGGGRKPYRQKGTGRARQGSTRAPQFVGGGTVHGPQPRDY
TQRTPKKMKAAALRSALSDRARNGRVHVITEFVTTAVPSTKNALVALRNL
TDRKALVIVDRQDDLSRLSLRNAPEAHVLWADQLNTYDVLKSDDVVFTAS
GLDAFLGKGEEESK
>Bacteria_Actinobacteria_Actinobacteria_Actinobacteridae_Actinomycetales_Micrococcineae_Brevibacteriaceae_Brevibacterium_linens_BL2
MTDVKTVDVVDAAGAKTGSVELPAEIFGVQTNVPLIHQVVVAQLAAARQG
THKTKTRSEVRGGGRKPYRQKGTGNARQGSIRAPQYNGGGVVHGPVPRDY
SQRTPKKMKAAALRGALSDRARLDQVFVVKNLITGEAPSTKQAKLALAGL
SDRKNTLVVLDRDDELTERSVRNLPHVHVLTSDQLNTYDVLIADDIVFTE
SALETFLGGYRKSEDAS
>Bacteria_Actinobacteria_Actinobacteria_Actinobacteridae_Actinomycetales_Micrococcineae_Micrococcaceae_Arthrobacter_phenanthrenivorans_Sphe3
MANTVQVDLPAEIFDVQTNVPLLHQVVVAQLAAARQGTHKTKTRAEVSGA
GRKPFKQKGTGRARQGSIRAPHMTGGGIVHGPTPRDYSQRTPKKMIAAAL
RGALSDRARNGRIHVVAELVEGSKPSSKAALATLRGVSERKNLLVVIERA
NDVAALSVRNLDGVHVLYADQLNTYDVLVSDDVVFTKAAYDAFVAGKAVA
KNEEDAK
>Bacteria_Actinobacteria_Actinobacteria_Actinobacteridae_Actinomycetales_Micrococcineae_Micrococcaceae_Acaricomes_phytoseiuli_DSM_14247
MAKATTKGNTVKVDLPAEIFDVQTNVPLLHQVVVAQLAAARQGTHKTKSR
GEVSGAGRKPFKQKGTGRARQGSIRAPHMTGGGIVHGPTPRDYSQRTPKK
MKAAALRGALSDRARNDRVHVISELVSGTAPSTKDAQATLRALSERKNLL
LVIERSNDVAALSARNLPDVHVLYVDQLNTYDVLVSDDVIFTQPAYEAFV
SGKAASEAFGAASAVVEVEPAEAEETAQTEEDAK
>Bacteria_Actinobacteria_Actinobacteria_Actinobacteridae_Actinomycetales_Micrococcineae_Micrococcaceae_Renibacterium_salmoninarum_ATCC_33209
MATKTVKVELPAEIFDVQTNVPLLHQVVVAQLAAARQGTQKTKTRAEVSG
AGRKPFKQKGTGRARQGSIRAPHMTGGGVVHGPTPRDYSQRTPKKMKAAA
LRGALSDRARNERIHVVAELVAGTKPSAKEALATLRGVSERKNLLVVIER
ANDVAALSVRNLADIHVLYVDQLNTYDVLISDDVVFTKTAYEAFVSGTAA
SDAFGAGAPVEEIFEADAVETEEAGK
>Bacteria_Actinobacteria_Actinobacteria_Actinobacteridae_Actinomycetales_Micrococcineae_Micrococcaceae_Kocuria_rhizophila_DC2201
MATETVNVELPAEIFDAQTNVALLHQVVVAQLAAARQGTHKTKTRAEVSG
AGRKPFKQKGTGRARQGSIRAPHMTGGGVVHGPTPRDYSQRTPKKMKAAA
LRGALSDRARNGRIHVVAELGGAEPSTKAAKQALRSISERKNLLVVLGRG
EDNAALSVRNLVNVHAVYADQLNTYDVLVSDDVVFTKAAYESFVAAASGS
KQEDAK
>Bacteria_Actinobacteria_Actinobacteria_Micrococcales_Micrococcaceae_Rothia_dentocariosa_ATCC_17931
MAVKTLKVDLPAEIFDAQASVPLLHQVVVAQLAAARQGTHKTKNRGEVSG
AGRKPFKQKGTGNARQGSIRAPHMTGGGVVHGPTPRNYAQRTPKKMIAAA
LRGALSDRARHDRIHVVENFISGETPSTKAAKAAFAELTDRKNVLFVIDR
AEDVLALSARNLQKVHVLYADQLNTYDVLVSDDVVFTKAAYDAFVAANQK
KEGAK
>Bacteria_Actinobacteria_Actinobacteria_Actinobacteridae_Actinomycetales_Micrococcineae_Micrococcaceae_Nesterenkonia_alba_DSM_19423
MATKVSVDLPAEVFDVPTNNALIHQVVVAQQAAARQGTHKTKTRSEVSGT
TAKPFRQKGTGRARQGSMIAPHMVGGGIVHGPTPRNYAQRTPKKMKAAAL
RGALSDRARNGRVHVVDSIAAEKPSTKAAKEALASIGGQGRNWLVVIGRD
EDNTALSVRNLPEVHTLYADQLNTYDVLVADDVVFTQAGYDAFIAQATGA
KKEDTK
>Bacteria_Actinobacteria_Actinobacteria_Actinobacteridae_Actinomycetales_Micrococcineae_Yaniellaceae_Yaniella_halotolerans_DSM_15476
MAVKKVSVDLPAELFDVESNVALMHQVVNAQLAAARQGTHSTKTRSEVSG
GGRKPFRQKGTGRARQGSIREPQMTGGGIAHGPQPRDYSQRTPKKMKSAA
LRGALSDRARNGRIHVIESLVAQDTPSTKAAKTALAEVQNERRNFLVVIE
RSDDVAALSTRNLQHVHTLYADQLNTYDVLKADDVVFTKPAYDAFVAAAS
AK
>Bacteria_Actinobacteria_Actinobacteria_Actinobacteridae_Actinomycetales_Micrococcineae_Micrococcaceae_Micrococcus_luteus_NCTC_2665
MAENSVKTIQVDLPAELFDVQSNVPLMHQVVVAQLAAARQGTHKTKRRGE
VSGAGRKPFKQKGTGRARQGSIRAPHMTGGGVVHGPTPRDYSQRTPKKMK
AAALRGALSDRARNGRVHVVEALVSGTTPSTKAAKAGLASLNTGRKNVLL
VIDRADDVAALSARNLPAVHTLYADQLNTYDVLVSDDVVFTQAAYEAYVA
QASGAKKEDAQ
>Bacteria_Actinobacteria_Actinobacteria_Actinobacteridae_Actinomycetales_Micrococcineae_Micrococcaceae_Citricoccus_sp._CH26A
MATNSEAKTVKVDLPAEIFDVQSNVPLMHQVVVAQLAAARQGTHKVKRRG
EVSGAGRKPFKQKGTGRARQGSIRAPQMTGGGVVHGPEPRDYSQRTPKKM
KAAALRGALSDRARNGRVHVIEELVAAGAPSTKSAKAVLSSLTAGRKNVL
VVIDRADDSAALSARNLESVHTLYFDQLNTYDVLVSDDVVFTQAAYEGFV
QSASAKKEDAQ
>Bacteria_Actinobacteria_marine_actinobacterium_IMCC13023
MPTVDLIDVKGKKSGSVDLPGSIFDVQTNVPLIHQVVVAQLAAARQGTQS
TLRRGEVSGSGRKPFKQKGTGRARQGSIRMPQHRGGGIIHGPKPRDYSQR
TPKKMIAAALRGALSDRARNGRIHVIDQFAIGDAPSTKAAASFLAQVATS
RNILVVLSREDELSYKSLRNLPSVHVIPADQLNAYDVLHAEDLVFTAAAM
ASFVESAVVSDVIEEA
>Bacteria_Actinobacteria_Actinobacteria_Actinobacteridae_Actinomycetales_Micrococcineae_Microbacteriaceae_Curtobacterium_sp._9128
MATTTATTIDVLDVSGVKSGSVELPAELFDVETNVPLIHQVVTAQRAASR
QGTHKTKNRGEVRGAGRKPFKQKGTGRARQGSVRAPEHTGGGVVHGPTPR
DYSQRTPKKMIAAALLGSLSDRARGGRISAVEGFVAAEVPSTKTARTLLE
KVAPVKNVLVVLESDDELTLKSIRNLPNVHALSYGQLNAYDVLVSDAIVF
SKSALDAFIASKTAKEISA
>Bacteria_Actinobacteria_Actinobacteria_Actinobacteridae_Actinomycetales_Micrococcineae_Microbacteriaceae_Curtobacterium_flaccumfaciens_UCD_AKU
MATTTATTIDVLDASGAKSGTVELPAALFDVETNVPLIHQVVTAQLAAAR
QGTHKTKNRGEVRGAGRKPFKQKGTGRARQGSVRAPEHTGGGVVHGPTPR
DYSQRTPKKMIAAALLGSLSDRARGGRISAVEGFVAAELPSTKTARTLLE
KVAPVKNVLVVLETDDELTLKSIRNLSNVHALSYGQLNAYDVLRSDAVVF
SKSALDAFIASKTAKEITA
>Bacteria_Actinobacteria_Actinobacteria_Micrococcales_Microbacteriaceae_Zimmermannella_faecalis_ATCC_13722
MAANTIDVLDATGKKSGTVELPAELFNVELNVPLVHQVVVAQQAAARQGT
HKTKNRGERSGAGRKPFKQKGTGNARQGSIRMPQHRGGGIVHGPTPRDYS
QRTPKKMVAAALLQSLSDRARGGHIHVFTELVTGEAPSTKAAIAAYRTAV
EGRKVLVVIDTDDQLTRRSVRNIADAHVLSADQLNAYDVLNADDVVFLKN
AFDAFVDAKQGAVKTSKEN
>Bacteria_Actinobacteria_Actinobacteria_Actinobacteridae_Actinomycetales_Micrococcineae_Microbacteriaceae_Gulosibacter_molinativorax_DSM_13485
MAANTIDVLDATGKKSGTVELPESIFGLEANVALIHQVVVAQQAAARQGT
HKTKNRGERSGAGRKPFKQKGTGNARQGSIRMPQHRGGGIVHGPTPRSYA
QRTPKKMIAAALLQSLSDRARNGQIHVFTELVSGDVPSTRAAINAFRTAA
QGTKVLVVVDQDDQITRKSVRNIEYAHVLSASQLNAYDVLNADDVVFLKD
AFDGFVESKTNKEQQA
>Bacteria_Actinobacteria_Actinobacteria_Actinobacteridae_Actinomycetales_Micrococcineae_Microbacteriaceae_Agrococcus_lahaulensis_DSM_17612
MTAQVAIVNAEGKQAGSVELPASIFDVQTNVPLIHQVVVAQLAAARQGTH
SVKGRGEVSGSGTKPFKQKGTGRARQGSIRMPQHRGGGIVHGPVPRDYAQ
RTPKKMIAAALLGALSDRARGGRLHIVEAFGAAEAPRTRVAVETLKALGV
AKNVLVVLDRSEENAFLSVRNLTEVHVLAWDQLNAYDVLVSDDIVFSKTA
FEAFVAAKTKGEAPAAAAAEADKDENR
>Bacteria_Actinobacteria_Actinobacteria_Actinobacteridae_Actinomycetales_Micrococcineae_Microbacteriaceae_Leucobacter_chromiiresistens_JG_31
MATATKLEVFDAQGKKAGSVDLPETIFGVDPNIPLIHQVVTAQLAAARQG
THKTKNRGEVSGSGVKPFKQKGTGRARQGSVRAPEHRGGGVVHGPVPRDY
AQRTPKKMIAAALRGLLSDRARANRLHVVETFGIADKPSTKAAREFLASV
APGKRVLVVITREDELTALSVRNLAHVHVLFQDQLNAYDVVVSDDLVFTK
AAFDAFVDGRAAQEDTK
>Bacteria_Actinobacteria_Actinobacteria_Actinobacteridae_Actinomycetales_Micrococcineae_Microbacteriaceae_Microbacterium_paraoxydans_DH1b
MADSTLALDVLKADGKKAGSVELPAALFDVKTNIPLIHQVVVAQLAAARQ
GTHSTKRRGEVSGAGRKPFKQKGTGNARQGSIRAPHMTGGGIVHGPKPRD
YSQRTPKKMIAAALLGALSDRFRGDRLHAIDTFGTDGAPSTKAAAGFLAQ
VATSKNVLVVIERGDELALKSIRNLGHVHVLTFDQLNAYDVLVSDDIVFT
QAALEGFIASKSGANQEVSA
>Bacteria_Actinobacteria_Actinobacteria_Actinobacteridae_Actinomycetales_Micrococcineae_Microbacteriaceae_Rathayibacter_toxicus_DSM_7488
VTTSIDILNVTGQKTGSYELPAELFDVQTNIPLIHQVVVAQLAAARQGTH
KTKTRGEVSGAGRKPFKQKGTGRARQGSIRAPHMTGGGVVHGPTPRSYAQ
RTPKKMIAAALLGALSDRARGARVHVVESLTLGETPKTKDALAALNALSV
SRNVLVVLERDDYIAELSLRNVPFVHILPVDQLNAYDVLVSDDIVFSKGA
LDAFIAAKSGAESKKEEVNA
>Bacteria_Actinobacteria_Actinobacteria_Actinobacteridae_Actinomycetales_Micrococcineae_Microbacteriaceae_Curtobacterium_ginsengisoli_DSM_22003
MTALDVIDVKGKKAGSVELPAELFDVQTNVPLIHQVVVAQLAAARQGTHK
TKNRGEVSGAGRKPFKQKGTGRSRQGSVRAPEHTGGGVVHGPVPRSYAQR
TPKKMIAAALLGALSDRARAGRLHIVEGLAADAPSTKNAKQLLAGLGVTK
NVLVVLDRDDENGWLSVRNLTTVHALPADQLNAYDVLVSDDIVFTKPAYE
AFTAAKTTKEEVTA
>Bacteria_Actinobacteria_Actinobacteria_Actinobacteridae_Actinomycetales_Micrococcineae_Microbacteriaceae_Humibacter_albus_DSM_18994
MATSIDVFDAAGKKSGSLELPAEIFDVQVNVPLIHQVVVAQLAAARQGTH
KTKNRGEVSGAGRKPFKQKGTGRARQGSIRAPQMTGGGIVHGPTPRSYAQ
RTPKKMIAAALLGSLSDRARGERIHVVEQLVAGEAPSTKAAVALLDAIAS
SKNVLIVTERGDENGVKSVRNIPTVHTLTYDQLNAYDVLVSDDIVFTKAA
FDAFVAAKTKKEEVNA
>Bacteria_Actinobacteria_Actinobacteria_Actinobacteridae_Actinomycetales_Micrococcineae_Microbacteriaceae_Cryobacterium_sp._MLB_32
MTTALDILDATGAKAGSAELPAELFDVQANIPLIHQVVVAQLAAARQGTS
KVKRRGEVSGAGRKPFKQKGTGRARQGSIRAPQMTGGGIVHGPTPRSYDQ
RTPKKMIAAALKGALSDRARGGRLHIVESLFTGETPHTKTAQALLTQIAS
SKHVLVILERTDEMTLRSIRNLPTVHILSWDQLNAYDVLVSDDIVFTKGA
FDAFVASKTKKEEVSA
>Bacteria_Actinobacteria_Actinobacteria_Actinobacteridae_Actinomycetales_Micrococcineae_Microbacteriaceae_Glaciibacter_superstes_DSM_21135
MTANLDIVDAKGKKAGSVELPAELFDVQTNIPLIHQVVVAQLAAARQGTH
KTKRRGEVSGAGRKPFKQKGTGRARQGSIRAPQMTGGGIVHGPTPRNYDQ
RTPKKMIAAALRGSLSDRARGGRVHVVEALFTGETPNTKTALGLLDQIAS
SKHVLVVLERTDELTLRSIRNVPTVHVLSWDQLNAYDVLVSDDIVFTKGA
FDAFVDAKTKKEEVSA
>Bacteria_Actinobacteria_Actinobacteria_Actinobacteridae_Actinomycetales_Micrococcineae_Microbacteriaceae_Salinibacterium_amurskyense_PAMC_21357
MATSIDVIDAKGKKVDSVELPAEIFDVQTNVPLIHQVVVAQRAAARQGTH
NTLRRGEVSGSGRKPFKQKGTGRARQGSIRAPQMKGGGIVHGPHPRDYSQ
RTPKKMIAAALRGTLSDRARGERIHVIDALAVEGKPSTKTVLALLTSIAP
SKNVLVVLQRDDATSLKSIRNLDAVHVLTFDQLNAYDVVVSDDIVFTKGA
FDAFVAFNTKSSNKEEVSA
>Bacteria_Actinobacteria_Actinobacteria_Actinobacteridae_Actinomycetales_Micrococcineae_Microbacteriaceae_Clavibacter_michiganensis_subsp._michiganensis_NCPPB_382
MATDTQLDVLDATGAVTGSVDLPASLFDVQTNVPLIHQVVVAQLAAARQG
THKTKGRGEVSGAGRKPFKQKGTGRARQGSIRAPQMTGGGIVHGPTPRNY
SQRTPKKMIAAALLGALSDRARGARLHVIESLSAGDVPSTRTVVALLEGI
ATSKHVLIVLERTDEVSLRSVRNIPTVHVLSYDQLNAYDVLVSDDIVFTK
GAFDAFVESKTAKEEVAA
>Bacteria_Actinobacteria_Actinobacteria_Actinobacteridae_Actinomycetales_Micrococcineae_Microbacteriaceae_Leifsonia_xyli_xyli_CTCB07
MATSIDVVDLKGKKAGSIELPDSLFDVQTNIPLIHQVVTAQLAAARQGTH
KTKNRGEVSGAGRKPFKQKGTGRARQGSIRAPQMTGGGIVHGPTPRDYSQ
RTPKKMIAAALLGALSDRARGSRIHAVQAFTAGEAPSTKAVVELLSGVAT
SKHVLVVLERDDELAFKSVRNIASVHALTYDQLNAYDVLVSDDIVFTQAA
LEGFIAAKSTSAATKKEEVNA
>Bacteria_Actinobacteria_Actinobacteria_Actinobacteridae_Actinomycetales_Micrococcineae_Microbacteriaceae_Agromyces_subbeticus_DSM_16689
MATANTIDVLDATGKKSGSVELPAELFDVQTNVPLIHQVVVAQLAAARQG
THKTKTRGEVSGAGRKPFKQKGTGRARQGSIRAPQMTGGGIVHGPQPRDY
SQRTPKKMIAAALLGALSDRARGGRIHAVEGFVAGETAKTKDAVALLGAI
APAKRFLIVLSQGEELAQRAVRNIPTVHVLRVDQLNAYDVLVSDDIVFST
AALEAFVASKSAKKEEEVSA
>Bacteria_Actinobacteria_Actinobacteria_Actinobacteridae_Actinomycetales_Micrococcineae_Microbacteriaceae_Herbiconiux_sp._YR403
MATATNTIDVVDVKGKKAGSIELPAELFDVPTNVPLIHQVVVAQLAAARQ
GTHKTKGRGEVSGAGRKPFKQKGTGRARQGSIRAPHMTGGGIVHGPTPRN
YEQRTPKKMIAAALLGSLSDRARGSRVHAVESLVIGETPNTQAALALLSN
ISTSKHVLIVLERDDVQSAKAVRNIPSVHVLPADQLNAYDVLVSDDIVFT
KAALEAFIASKSKKEEVSA
>Bacteria_Gemmatiomonas_uncultured_SG8_38_2
MTASLTARYFKADGKAGDERALPADPFDGVVNEASIHAAVKAHLANQRQG
TASAKSRGAVRGGGRKPWRQKGTGRARVGTIRSPIWRGGGIVFPPIPRSY
REALPKKVRRLARRSAFNARASEDRVIVLEDLSMTEPKTRELVKLLEKLG
LDEQKVLILTAAHRPAVYLSARNVPNLQVQPFGSESAYDVLWADSVIIEE
SALAPAGRVSEATAAPAVSEEGDDA
>Bacteria_Gemmatimonadetes_Gemmatimonadetes_Gemmatimonadetes_bacterium_SCGC_AAA003_K10
VPEIAISLSRSNNMAKARYYKADGKKGRARALPEALFGEVVNESVLHTVV
KAHLANQRQGTASRKSRGMVRGGSRKPWRQKGTGRARQGTIRAAQWVGGG
RAFPPQSHSWRQRLPKKVKALGRRSALSARAEGDRVVLIDPLDFEKPATR
NLVRYLEGIGVEGKALLLTHGLNRNVVLSARNVPDILVRPFGEESTYDIL
WSATVVIERPAVEAYGEKQMTKTVAYAPLSSASGSEAPSSESEEMGNA
>Bacteria_Gemmatiomonas_uncultured_SG8_23
MFKARYYKADGKKGKAHELPDSIFDGIVNEGAMHQVVKAYLANQRQGTSA
AKTRSDVRGGSRKPWRQKGTGRARQGTIRAAQWEGGGVAFPPIPHSWRQR
VPRKVRTLARRSALNDRAEHDRVVVADLPQLEKPRTREIVAFLGAMELEG
KTLILTNGRNQQIYLSARNLPDVEVLPFGDESVYDVLWANTLVIEKGALE
GAEGEAAAEKKAAPKKKAAAKKKAAPKKKAAAKKEEAAEEAPVEAAAAAD
EAAEDVTASAEEVEVEAEPEAGAAESEGDETEEKTDA
>Bacteria_Gemmatimonadetes_Gemmatimonadetes_Gemmatimonadetes_bacterium_SCGC_AB_629_I08
MTAIFKARYYKADGKKGRARTLPAPLFNGIVNEGVVHQAVKAYLANQRQG
TAAAKTRSDVAGGGRKPWRQKGTGRARAGTIRSPIWAGGGIAFPPIPHSW
RQRLPKKVKTLARHSALNDRAENDRVVIADLPEMKSPKTRDLVAFVSAID
VPGKVLLLTDGVNKNLYLSSRNLSTVSVVPFGEESVYDVLWAHTVLIERG
ALETNSSLKESEESDLELDSSNEGGDNA
>Bacteria_Gemmatimonadetes_Gemmatimonadetes_Gemmatimonadetes_bacterium_SCGC_AAA007_O21
MTAIFKARYYKADGKKGRARTLPAPLFNGIVNEGVVHQAVKAYLANQRQG
TSAAKTRSDVAGGGRKPWRQKGTGRARAGTIRSPIWAGGGIAFPPIPHSW
RQRLPKKVKTLARHSALNDRAENDRVIIADLPEMKSPKTRDLVAFVSAID
VPGKVLLLTDGVNKNLYLSSRNLPAVSVVPFGEESVYDVLWAHTVLIERG
ALETNSSLKESEEIDLELDSSNEGGDNA
>Bacteria_Gemmatimonadetes_Gemmatimonadetes_Gemmatimonadetes_bacterium_KBS708
MADTTTLQAAAFGADGAKKAPVSLPAALFDGTVNVPVMHQAVKAYLANQR
QGTAATKIRKYVTGGNQKPWRQKGTGRARQGSTRAPHWVGGGTVFGPQPR
DYDQKLPRKVKALARKSALNARAREDALLVVDSLAFESPKTKQITALLAR
LGVSEQKVLVLTDGAKPGVYLSARNLPNVHAMPYSDASTYHILWSDVVIV
ESAALSRAAESERAETTDTAEG
>Bacteria_Gemmatimonadetes_Gemmatimonadetes_Gemmatimonadales_Gemmatimonadaceae_Gemmatimonas_aurantiaca_T_27
MTTETKTFEAPLYSAQGKQGGTRQLPEGTFDGIVNVPVMHQAVKAFLANR
RQGTAKTKTRGEVTGGNQKPWKQKGTGRARQGSTRAPNWPGGGTVFGPQP
RSYTQIVPKQVRVLARKSALNARARENAVVVVEALNFSAPKTKAMTELFT
KLGVLGKKVLVLTDGVKPNVYLSARNLGQAHVMPYSDANTYHILWSDVVV
IESSALTQTPAEG
>Bacteria_Gemmatimonadetes_Gemmatimonadetes_Gemmatimonadales_Gemmatimonadaceae_Gemmatimonas_sp._AP64
MMAETKTFEAPVFTAQGKQGGTRQLPEMFDGIVNVPVMHQAVKAFLANRR
QGTAKTKTRGEVTGGNQKPWKQKGTGRARQGSTRAPNWPGGGTVFGPQPR
SYTQIVPRQVRQLARKSALNARAREGAVILVDALNFSAPKTKTMTALIAS
IGAAGKKVLVLTEGVKPNVYLSARNIERAHVMPFSDASTYHILWSDVVVI
ESAALTQNSAEG
>Bacteria_Gemmatimonadetes_RIFCSPLOWO2_02_FULL_Gemmatimonadetes_71_11
VSDLLEVVAYTAAGEPRARAVKLPSEPFDGRVHEAAMHDAVKAFLANQRQ
GTAKTKTRGYVSGGNQKPWKQKGTGRARQGSIRAPNWPGGGTVFGPVPRD
YRVDLPRKVRRLALRSALNARARERALSVIAPLGFAEPKTRRMAELLGKL
GLADRKVLLLTSELNPNVALSARNLRNVDVKRWADANTYDVLRAEAVLVE
EPALGTLEPGAEVTLEAPAPKQPRTEDGGQRTGAEAPVGAERKRAARKKA
AAPKPKAPARKAPARKAEPKPAAKTKQAGKLAAKAKKAEQRAARAKKPAT
KKPGKKKD
>Bacteria_Gemmatiomonas_uncultured_SG8_17
MPDVHHYTAAAERKGSYALPADFDGRVNQAAIHQAVRAFRNNQRQGTAST
KTRSEVSGGSRKPWRQKGTGRARQGTTRSPLWVGGGVVFGPRPRSYRTEV
PRKVRQLARRSALNARANEGAIHVIEALQFEAPKTRRMVGLLDKLGLTDK
RVLILTKEPRPEVYLSCRNLPKVRVMRYSDAPAYDVLWCDFLLVEEDAIG
GIAVAPAPRAKRVHKASAVSKKTTKKKAVKKTSATASTTAAGKTTGKRKS
GRDA
>Bacteria_Gemmatimonadetes_RIFCSPLOWO2_12_FULL_Gemmatimonadetes_68_9
MLEALHFTAAGQRKGSXXXXXXXXGVINQSVLYQAVRTYRNNQRHGTHST
KTRGLVSGGNQKPWRQKGTGRARQGSIRAPQWPGGGTAFGPLPR
>Bacteria_Ignavibacteria_GWA2_Ignavibacteriae_55_25
MELEVYKKDGSMSGEKVKLAPEIFEITPNDHAIYQAIRSIQANKRQGTHK
VKPRNEVRGGGKKPFRQKKTGRARAGSTRSPLWVGGGSIFGPHPHDYVVK
LPAKVRALARKSALSYKAKDSAIMVVEDFSLDGPKTKEIATVLKALALNG
KKTLFLTGKTDRALFKSGRNIAKLNVREADKASTFDILNNQVLLIQKSAV
EVLHNSLKN
>Bacteria_BacteroidetesChlorobi_group_Ignavibacteria_Ignavibacteria_Ignavibacteriales_Ignavibacteriaceae_Ignavibacterium_album_Mat9_16_JCM_16511
MTVDVLKIDGSKSGETVELSENIFAIEPNDHAIYLDVKAYLANQRQGTHK
AKERGEVRGGGKKPWKQKGRGGARAGTIRSPLWVGGGTIFGPRPRDYRQD
LPKKVKQLARKSALSYKVKDEQLIVVEDFSFDKPKTKDFVNVLESLKLSG
KKVLLLTGDYKPEVYKSGRNIPKVQILEAAKATTYDLLNNQVLVMQKSAV
NVIENILSKSREAVN
>Bacteria_BacteroidetesChlorobi_group_Ignavibacteria_Ignavibacteria_Ignavibacteriales_Ignavibacteriaceae_Melioribacter_roseus_P3M
MKVDVYKIDGTKSGEQIELSKDIFEIEPNDHVLYLAVKAYLANQRQGTHK
AKEKSEVRGGGRKPWRQKGRGGARAGSIRSPLWVGGGRIFGPKPRNYRQK
LNKKVVQLARKSALSYKSKANQIIVVEDFDFEQPQTKKFVEVLKALNLSG
KKTLLLTNGTLKNVYKSGRNIDRVSIVEANKASVYELLNNQVLMLQKSAV
QLLESTFN
>Bacteria_BacteroidetesChlorobi_group_Bacteroidetes_Sphingobacteriia_Sphingobacteriales_Chitinophagaceae_Gracilimonas_tropica_DSM_19535
MKVDIYKIDGSKSSKKAELSDTIFAIEPNEVVLYEDVRRHLANKRQGTAK
TKERGEVTGSTKKMYRQKGTGNARRGDIKSPLLRSGGTVFGPKPRNYGFK
LNKKTRQLARKSALSLKAANEGILVIEDFSFDEPKTSKVANMLDALKASG
KKALILTAETDHIVYKSARNIPGVHVLESYKPTTYEIMNADVIVIQEGAI
MGLENSIEPKNEEAVA
>Bacteria_BacteroidetesChlorobi_group_Bacteroidetes_Sphingobacteriia_Sphingobacteriales_Chitinophagaceae_Balneola_vulgaris_DSM_17893
MKLDIYKIDGKKTSKKADLSDSIFAIEPNETAIYEDVRRHMANKRQGTHK
TKERNEVTGSTKKLYRQKGTGNARRGSAKSPLLRKGGTVFGPQPRDYSFK
LNKKVVQLARKSALSVKAAAESITVVSDFSFDTPKTAQIADMLSAFELAG
KKVLVLTAETDKNIFKSARNIPGVQVVEANKPNTYQILHADAVIIQESAV
SVLENSIEQKAEEAAA
>Bacteria_BacteroidetesChlorobi_group_Bacteroidetes_Cytophagia_Cytophagales_Cytophagaceae_Sporocytophaga_myxococcoides_DSM_11118
MELSVVNNKGKDTGRKVVLSDDIFATEINDHAIYLDVKQFLANQRQGTHK
AKERAEVAFSTKKLKKQKGTGGARAGSRKSPVFVGGGTIFGPRPRDYRFK
LNKKLKTLARRSALTYKAKSNNISVLENLSFDKPKTKVYIDLLKNLSLSD
KKTLLVLGDTNKNVFLSSRNLKNAKVITFDQLKTFDVLKADKVVLAEGSV
AKLEELLG
>Bacteria_BacteroidetesChlorobi_group_Bacteroidetes_Cytophagia_Cytophagales_Cytophagaceae_Cytophaga_hutchinsonii_ATCC_33406
MELSLLNIKGKDTGKKVVLSDDIFAVEPNNHAIYLDVKQYLAHQRQGTHK
AKERAEVSFSTKKLKKQKGTGGARAGSRKSPIFVGGGTIFGPRPRTYGFK
VNKKVKDLARKSAFSHKLKESNVTVLENFTLNAPKTKDYLAILKDLSLDT
KKTLFVIADIDKNIILSSRNLKKAKVVSVDQINTYDLVNADKVVISEGSV
SKIEALLN
>Bacteria_BacteroidetesChlorobi_group_Bacteroidetes_Sphingobacteriia_Sphingobacteriales_Saprospiraceae_Haliscomenobacter_hydrossis_O_DSM_1100
MKLDVFNIQGEKTGRAVDLPDDVFGGEPNEHVLYLSVKQYLANQRQGTHK
SKERWEISGSTRKLHRQKGTGGSRKGDINSPLFPGGARVFGPRPRDYEQK
LNKKVKRLARRSALSTKAQSGSIVIVEDFNFETAKTKNFADILSKLNVSG
KKSLVVVAEQNDNVFRSSRNIPTTKVVRAQDLNTYEILRANALVLSEGSI
QKIVETLA
>Bacteria_BacteroidetesChlorobi_group_Bacteroidetes_Sphingobacteriia_Sphingobacteriales_Saprospiraceae_Lewinella_cohaerens_DSM_23179
MKLDVLNIKGEQTGRSVELSDDIFGQAPNEHAVYLAVKQYLAHQRQGTHK
SKERGEIAGSTRKLHRQKGTGGSRKGSINSPTFRGGGRVFGPRPRNYTVR
LNKKVKNLARVSALSSKASAGSIMILEDFSFDAPKTKEFQAILSNLKVDG
QKALLVTAEMENSLLLSSRNLKKADVARAIDLNVYQILNSDTIVLSESAV
AKLQESIA
>Bacteria_BacteroidetesChlorobi_group_Bacteroidetes_Sphingobacteriia_Sphingobacteriales_Saprospiraceae_Aureispira_sp._CCB_QB1
MKLEVYNIKGENLGREVELPDNVFGLELNEKHDHVVYLAVKQYLAAQRQG
THKAKSRGEIKGSTKKIKRQKGTGTARAGSLKNPLFRGGGRVFGPQPRNY
GIQLNKKVKQLARKSALSAKVKEGAIIVVEDFTFDAAKTKSYVNLLNSLK
VGENTLADTKSLLVLDAPEALAAPTKPSLPAKPRGAKKRAAFAEAMKTYS
SDLKQYKEDKATYEASLDAHMDKVEKAYDNIVLSSRNLQKASVADAKTLN
VYQILNANCLVVSESAVNRLASMLS
>Bacteria_BacteroidetesChlorobi_group_Bacteroidetes_Sphingobacteriia_Sphingobacteriales_Saprospiraceae_Saprospira_grandis_Lewin
MKLEVLDINGKGLGREVELSSDVFGLELKENHEHVVYLAVKQYLAHQRQG
THKSKERAEIAGSTRKLHRQKGTGGARKGSIKNPLFRGGGRVFGPRPRNY
GIKLNKKVGRLARKAALSNKAQDNRILVVEDLKFDAAKTKNYIKFLEALN
IADKKSLLLVDAPVAPAAPKAPRLQKGRGRKAAQQKEFNQAYVADLKAYE
ATVAEYEKTLEEQDKVYDEVFTNVALSARNLSQADVINARDLNVYETMNA
ECLVITESALAAITALLTK
>Bacteria_BacteroidetesChlorobi_group_Bacteroidetes_Sphingobacteriia_Sphingobacteriales_Chitinophagaceae_Chitinophaga_pinensis_DSM_2588
MQVDILNKEGKKTGRTIELPEEIFGVEPNNHVIYLAVKQYLAAQRQGTHK
VKTRAEVKGASRKLHKQKGTGGSRKGNIRNPLYKGGGTIFGPKPHKYDIK
LNRKVKDLAKISALSTKAKENSIIVVEDLTLDTPKTKAFAGILNNLKVNV
SGRKTLFVLPEYNDNVYLSLRNIPTVDSVMLSDINTYEIMNSNVLVFTES
AAKIFTEEPVEA
>Bacteria_BacteroidetesChlorobi_group_Bacteroidetes_Sphingobacteriia_Sphingobacteriales_Chitinophagaceae_Segetibacter_koreensis_DSM_18137
MQAVVLNIQGQPTGRSVELPEEIFGAEPNNHVVYLAVKQYLAAQRQGTHK
VKTRAEVQGASRKLHKQKGTGGSRKGNIRNPLYKGGGTIFGPKPHRYDIK
LNRKVKDLAKISALSFKAKENAIVVVEDLAFDAPKTKQFIGIMNTLNVSD
KKTLFIIPEYNETLYLSSRNIPNADAVLLSDVNTYDIVNAEVLVLTEGAA
KIFSEEETAVEA
>Bacteria_BacteroidetesChlorobi_group_Bacteroidetes_Sphingobacteriia_Sphingobacteriales_Chitinophagaceae_Niabella_soli_JS13_8_DSM_19437
MQIEVLNIEGKSTGRSVELPDDIFGAEPNDHVIYLAVKQYLAAQRQGTHK
VKTRAEVQGASRKLHKQKGTGGSRKGNIRNPLYKGGGTIFGPKPRDYSFK
LNKKVKDLAKISALSYKAKANAIVVVEDINLEVPKTKTLTTALSKWNVGD
KKLMFITAEPNDNVELSLRNVPSVLALPLSDINTYDIVNSEVLVLSEGAA
KIFSEDLETAEA
>Bacteria_BacteroidetesChlorobi_group_Bacteroidetes_Sphingobacteriia_Sphingobacteriales_Chitinophagaceae_Terrimonas_ferruginea_DSM_30193
MKVEVLNSKGTSTGRSIELPEDIFGIEPNNHVIYLAVKQYLAAQRQGTHK
VKTRAEVQGASRKLHRQKGTGGSRKGNIRNPLYKGGGTIFGPKPHSYDFK
LNRKVKDLAKISALSYKAKENAIVVVEDINLDAPKTKSVVDILGNLKVAD
KKALFILPENDSNVELSLRNVPSVLGVLLSDINTYDIVNSEVLVLTESAA
KVFVEDEAAA
>Bacteria_BacteroidetesChlorobi_group_Bacteroidetes_Sphingobacteriia_Sphingobacteriales_Chitinophagaceae_Niastella_koreensis_GR20_10_DSM_17620
MQVDVLSIKGAKTGRSVDLADDIFGAEPNNHVVYLAVKQYLAAQRQGTHK
VKTRLEVKGSSKKLHRQKGTGGSRKGNLRNPLFKGGGTIFGPKPRDYDFK
LNRKVKDLAKISALSDKAKENAIVVVEDINLAAPKTKQFVEIMAALKIDN
KKALVILPEYNENLQKSVRNIPNALGIQFADINTYDIVNADVLLFTETTA
KLFSEEGVEA
>Sphingobacteriia_bacterium_RIFOXYD2_FULL_35_12
MQVDVLDIKGQKTGRTVELPQEIFGIEPNNHVIYLAVKQYLAARRSGTHK
VKTRAEVQGASRKLHKQKGTGGSRKGNIRNPLYKGGGTIFGPKPHAYDFK
LNRKVKDLAKISALSHKAKESAIIVVEEIKMDVPKTKQLVDIMGNLKVAD
KKALIVLPEYNDNLYLSTRNVPNVASTLLADINTYEIMNADVLVITENTV
NIFNEEEAVA*
>Bacteria_BacteroidetesChlorobi_group_Bacteroidetes_Flavobacteriia_Flavobacteriales_Flavobacteriaceae_Galbibacter_sp._ck_I2_15
MEVAVLDINGKETGRKVKLSKSVFGVEPSNHAVYLDVKQFLANQRQGTHK
SKERAEIAGSTRKIKKQKGTGTARAGSIKSPIFKGGGRIFGPRPKDYTQK
LNKNVKRLARKSALSLKAQDKSIIVVEDFNFETPKTKEFTNVLKALGLES
KKSLFVLGDSNNNVYLSSRNLKTSEVVTTSELNTYKIVNANSIVLFEGSI
EGIESNLSK
>Bacteria_BacteroidetesChlorobi_group_Bacteroidetes_Flavobacteriia_Flavobacteriales_Flavobacteriaceae_Tenacibaculum_ovolyticum_DSM_18103
MKVAVLDITGKDTGRKVELSNEVFGIEPNDHAIYLDVKQYLANQRQGTHK
AKERAEITGSTRKIKKQKGTGTARAGSIKSGVFRGGGRMFGPRPRSYSFK
LNKNLKRLARKSALSIQAKDSNLVIVEDFNFESPKTKEFINVLKALELDS
KKSLFVLGEESNNVYLSSRNLKGTKVVNATGINTYSVLNANKVIISESTL
EGIQSNLSK
>Bacteria_BacteroidetesChlorobi_group_Bacteroidetes_Bacteroidia_Bacteroidales_Rikenellaceae_Rikenella_microfusus_Q_1_DSM_15922
MELNILDIAGKETGKKITLNDAVFALEQPNDHAIYLDVKQYLANQRQGTH
KSKQRNEVAGSTRKLKKQKGTGGARSGSILSPLFVGGGRVFGPVPRDYSF
KLNKKLKQLARRSALTYKAQNSAITVVDTLEMQPKTKEFIAAAKNLGIAD
KKTLVVLCGDMNNAGVILASRNLPNVKVIQAQNLNTYDVMNAAHLLIGGE
GAVAAMQQVCGIQ
>Bacteria_BacteroidetesChlorobi_group_Bacteroidetes_Bacteroidia_Bacteroidales_Rikenellaceae_Alistipes_finegoldii_AHN_2437_DSM_17242
MELAVLNTQGKETGRKVVLSDAVFGVEANDHAIYLDVKQYLADQRQGTHK
SKQRNEVAGSTRKLKRQKGTGGARCGSIKSPLFPGGGRIFGPQPRDYSFK
LNKKLKQLARRSALTYKAQAGAISVVETLSLDAPKTKAVVALADALKVAD
KKVLLVLPESNANLQLSCRNLPYVQPVLAQNVCTYDVMNASAIVMVEGAE
NVLNTMLA
>Bacteria_BacteroidetesChlorobi_group_Bacteroidetes_Sphingobacteriia_Sphingobacteriales_Sphingobacteriaceae_Solitalea_canadensis_USAM_9D_DSM_3403
MEVKVVDITGKETGKTVTLADNIFGIEPNDHAIYLDVKQYLANQRQGTHK
SKQRNEISGSTRKLHKQKGTGGSRKGSIKNPLFRGGGRIFGPQPRDYSFK
LNKKLKSLARQSALTYKAIESNIVVLEDFSFDTPKTKNYSSLVSGLKLAN
TKTLLVIADANKNVYLSSRNLPKAKVITASELSTYALLNASKLLLTTSSV
KTIEESFAK
>Bacteria_BacteroidetesChlorobi_group_Bacteroidetes_Sphingobacteriia_Sphingobacteriales_Sphingobacteriaceae_Pedobacter_saltans_DSM_12145
MEVKVLNISGKETGAKVQLPEGIFGIEPNDHAIYLDVKQYLANQRQGTHK
SKQRNEIAGSTRKLYKQKGTGGARAGSIKSPLFNGGGRIFGPQPRDYSFK
LNKKLKELARKSALSYKAQGNSILVLEDFNFETPKTKNFLNLLSALNSSN
EKTLVVLAEGNENVYLASRNLPKAKVVVASDLNTYDVLDAAKLVLTTGSV
KTLEEALAK
>Bacteria_BacteroidetesChlorobi_group_Bacteroidetes_Sphingobacteriia_Sphingobacteriales_Sphingobacteriaceae_Mucilaginibacter_paludis_TPT56_DSM_18603
MEVKVLNVSGKETGASVHLPESVFGIEPNDHAIYLDVKQYLANQRQGTHK
SKQRNEIAGSTRKLYKQKGTGGARAGSIKSPLFNGGGRVFGPQPRDYSFK
LNKKLKQLARKSALSYKALDNSIVVLEDFTFDAVKTKTYIQFVADLNLSD
EKTLLVLPSANNNIYLSSRNLKKSKVITADQLSTYDVLNAGKLLLTTDSV
KTLEEALA
>Bacteria_BacteroidetesChlorobi_group_Bacteroidetes_Sphingobacteriia_Sphingobacteriales_Sphingobacteriaceae_Arcticibacter_svalbardensis_MN12_7
MEINVVDISGKETGAKVQLSDAIFGVEPNDHAIYLDVKQYLANQRQGTHK
SKQRNEIAGSTRKLYKQKGTGGARAGSIKSPLFNGGGRVFGPQPRDYSFK
LNKKLKQLARRSALSYKAKDNSIVILEDFVFDSVKTKNYLQLVTDLKVAS
EKTLLVLAVANNNVYLSSRNIKSAKVITADQLNTYDVLNAGKLILTTGSV
KTLEEAFAK
>Bacteria_BacteroidetesChlorobi_group_Bacteroidetes_Sphingobacteriia_Sphingobacteriales_Sphingobacteriaceae_Olivibacter_sitiensis_DSM_17696
MEVQVLNISGQETGAKVQLPESVFGVKPNDHAIYLDVKQYLANQRQGTHK
SKQRNEIAGSTRKLHKQKGTGGARAGSIKSPLFNGGGRIFGPQPRDYSFK
LNKKLKVLARKSALSYKAQENNIVVIDEVNFDSIKTKQYLKMVTDLNVAE
EKTLLVLPSLNKNVYLSSRNLKKARVIVASDLNTYEVLNATKLLFTTETV
KTLEEALSK
>Bacteria_BacteroidetesChlorobi_group_Bacteroidetes_Sphingobacteriia_Sphingobacteriales_Sphingobacteriaceae_Pseudosphingobacterium_domesticum_DSM_18733
MEVQVLNISGKETGAKVQLPEAVFGVTPNDHAIYLDVKQYLANQRQGTHK
AKQRNEIAGSTRKLHKQKGTGGARAGSIKSPLFNGGGRVFGPQPRDYSFK
LNKKLKAVARKSALSYKAQENNILVLDEVNFDSIKTKNYAKLIADLNVAN
EKTLLVLPALNNNVYLSSRNLKKAKVITAADINTYDVLNATKLVLTTETV
KTLEEAFAK
>Bacteria_BacteroidetesChlorobi_group_Bacteroidetes_Sphingobacteriia_Sphingobacteriales_Sphingobacteriaceae_Sphingobacterium_sp._21
MEVQVLNISGKETGAKVQLPEAVFGVTPNDHAIYLDVKQYLANQRQGTHK
SKQRNEIAGSTRKLHKQKGTGGARAGSIKSPLFNGGGRIFGPQPRDYSFK
LNKKLKALARKSALSYKAQENNIVVLDEVNFDSIKTKNYVKLVNDLNVAN
EKTLLVLPALNKNVYLSSRNLKKTKVITAADINTYDVLNAGKLLLTTETV
KTLEEAFAK
>Bacteria_Planctomycetes_Planctomycetia_Planctomycetales_Planctomycetaceae_Zavarzinella_formosa_DSM_19928
MVSEHPKSPRTETVTGSFVVPVFNRQGVEVGSVTVNAEDLGGKISPVLLH
EAVLMYEANQRAGTHHTLRRGEVAGSTKKLFRQKGTGNARAGTKRTNKRR
GGGTAKGPKPRDYSYALPKQALRAATKMAILAKIRDKQAVIVDDFGLAAV
KTKEMAGILAALKLRGVEKVSTKPVPEGQTAPKPKKINLTCLIGTDKIDS
VVYKSARNMPGVTVMPASDLNAYEVLRPKRLVLTKAALEQLTKAKS
>Bacteria_Planctomycetes_Planctomycetia_Planctomycetales_Planctomycetaceae_Isosphaera_pallida_ATCC_43644
MVTVPVYDREGRKVGEETIDPADFGGVVKKQLLHDVVLMHLAARRVGTVN
TRGRADVAGSGKKLFRQKGTGNARVGSKRTNKRKGGGVAFARRNRNYRYT
LPKRAVRAAIRMAVLSKFLDHQALIVEDLPINRDAPKTRDVAALLRALPR
PDLNGEAVQPTEGEPKSHALKRTLDHRSVLIGLPAHDPIAWRAARNVEGV
MVAPVAEFNTYDILKQRYLLLTRPALEALKQRAKTMIGRRPALAVAAASP
TTASEA
>Bacteria_Planctomycetes_Planctomycetia_Planctomycetales_Planctomycetaceae_Singulisphaera_acidiphila_MOB10_DSM_18658
MLTVPVYNPAGEKVGEESIDPADFGGEVNKQLLHDVVVMHRANRRVGTVN
TRGRADVAGSGKKLFRQKGTGNARAGSKRTNKRVGGGVAFARRNRDYSYA
MPKKAVRAAIRMALLSKFQDGQALIIDGLAPTAPKTKQVAQVLRAIRRPD
ITEAEAIITDGETKAKARDRTLEDRTILIGLPTHDPIFYQSARNIEGVQV
SPVADFNTYDILKQRYLLLTREALAALKDRVKDKPVRRPAQAASTES
>Bacteria_Chlamydiae_RIFCSPHIGHO2_12_FULL_Chlamydiae_49_11
VDKNFKCKRIRFAGDVIGDAEFSYDENALANDQLIKDYIVALRANARQWS
ANTKTRAEVKHANFKPHAQKGTGNARQGCIVAPQYKGGGRVHAPKPKFDQ
HVKVNRKEKRAAVRSLFVQRGMEEDLFILDEAGIALDAPKTKEMSRFIRT
LGKGNKRVLICLPEQREDKLFDNFILSTRNLKNVSVMTISNVNGYDLLVN
RAIVLLDSATETFQTMMRGE
>Bacteria_ChlamydiaeVerrucomicrobia_group_Chlamydiae_Chlamydiia_Chlamydiales_Chlamydiaceae_ChlamydiaChlamydophila_group_Chlamydophila_abortus_S263
MVLLSKFDFFGNKAGEVELPDAFFAQEGSGLQLVKDYLVAIRANKRQWSA
CTRNRSEVSHSTKKPFRQKGTGNARQGCLAAPQFRGGGIVFGPKPKFDQH
VRINKKEKRAAIRLLLSQKIQTNHLIVADDSVFTNSLTSPKTKEALRFLK
SCNVECRGVLFIDDLEHAQNNESLRLSLRNLPAVRGFTYGMNINGYDLVS
ARNIVISEKALNRLSGHLISAMKD
>Bacteria_ChlamydiaeVerrucomicrobia_group_Chlamydiae_Chlamydiia_Chlamydiales_Chlamydiaceae_ChlamydiaChlamydophila_group_Chlamydophila_pneumoniae_AR39
MVLLSKFDFSGNKIGEVEVADSLFADEGDGLQLIKDYIVAIRANKRQWSA
CTRNRSEVSHSTKKPFKQKGTGNARQGCLASPQFRGGGIVFGPKPKFNQH
VRINRKERKAAIRLLLAQKIQTNKLTVVDDTVFVDALTAPKTQSALRFLK
DCNVECRSILFIDHLDHVEKNENLRLSLRNLTAVKGFVYGININGYDLAS
AHNIVISKKALQELVERLVSETKD
>Bacteria_ChlamydiaeVerrucomicrobia_group_Chlamydiae_Chlamydiia_Chlamydiales_Waddliaceae_Waddlia_chondrophila_WSU_86_1044
MTELKKYNLEGKETGSVEANAKITESSIHSQLIKEYIVAIRKNARQWSAN
TKGRSEVKHTTKKPHRQKGTGRARQGSLVAPQFRGGGVVFGPKPKFDQHV
RINKKEKRSAIRFLLGEMMRENRMIVLENAMMDKPKTKTLAAFIKKANLG
KRVLFLAEGKHEEIQTAHKTVAVSVKCNDHENFRKSLNNIPKTQFALAKN
VNGYDLMLADNIVVTEAALEEINHWLA
>Bacteria_ChlamydiaeVerrucomicrobia_group_Chlamydiae_Chlamydiia_Chlamydiales_Parachlamydiaceae_Parachlamydia_acanthamoebae_UV7
MALLKVFDIKGNEVGELEVDSTFAEAQINSQVVKDYVTALRANARQWSAN
TKGRSEVKHSTKKPHPQKGGGRARQGSLVAPQYRGGGRVFGPKPKFDQHV
RINKKERKAVIRFLIGEKIRNNALTVVQDFHMEEPKTKHVADFLEKQGIS
GRTLFIGEGNFVQVGNDNDGKKVSVRCEQHDNFIKSIRNLQKIEFALTSH
VSGYDVIVAKNMIVGASALEQLKEWLC
>Bacteria_ChlamydiaeVerrucomicrobia_group_Chlamydiae_Chlamydiia_Chlamydiales_Parachlamydiaceae_Neochlamydia_sp._S13
VATLKKYNLKGQETGQVIVDERLANAEAHGQMIKDYIVAIRANARQWSAN
TKTRSEVNHSTKKPHPQKGGGRARQGMLSAPQYKGGGRVFGPRPKFDQHV
RINKKERKAAIRCLLAEKIAANRLHVLTESVLNEPKTKVMADFLKVTGLA
NHRVMFLGEAHYAEVKTEEETKRVSIHHDQHDNFIKSVRNLPKVSFSLAT
NISGYDVLVAKDIVVTESALIELVEWLCP
>Bacteria_ChlamydiaeVerrucomicrobia_group_Chlamydiae_Chlamydiia_Chlamydiales_Parachlamydiaceae_Candidatus_Protochlamydia_amoebophila_UWE25
VATLKKYNLAGKEIGQVNIDDTWLNVEANGQMIKDYIVALRANARQWSAS
TKTRAEVKHTTKKAHPQKGQGRARHGSTVAPQYRGGGRAFGPRPKFDQHV
RINKKERKAAIRFLLSEKLKENKVWLIEDTAMDAPKTKTLAQFLRGFDLR
GRVLFLGETTFTDVETEGKVQRVSISTDKHNHFVKSMRNLPRANFMLASN
INGYDVMIAREIVLTESALNELNQWLN
>Bacteria_Chlamydiae_Chlamydiia_Chlamydiales_RIFCSPLOWO2_02_FULL_Chlamydiae_49_12
MLKKFNLEGKETGSVELSEELLQGKANPQMVKDYLVALRANARQWSANTQ
TRREVNHSHQKPHPQKGTGRARQGFLGATQYRGGGRVGGPRPKFDQHIRI
NKKERRAAIRYLLLEKAKAGRLYVLETPKMDKPQTKAVVRFLKGSGIEGK
RALFLAEGSIQGEVSPKERYANFVRSIRNIPDISFLLLPNLGGYDAALHE
DAVLMENALDELKILLNE
>Bacteria_Chlamydiae_Chlamydiia_RIFCSPHIGHO2_12_FULL_Chlamydiae_27_8
VATLKKYDVLGKEIGTEEVNIDGIDKLANSQMIKDYLVALRANKRQWNAS
TKGRKEVNRTGRKPFQQKGTGKARQGCLAAPQFRGGGIVFGPKPKFDMFV
KVNRKEKISVIKTLLCNKIKNSDAIVLKLEGSDIKKTKQVNNFLKNLKFD
NKRVLFVADLKINENLKRCSKNIQKTEFADLKNINGYNVALCSKLIFVDG
SIDQLNSLLTKGT
>CG10_big_fil_rev_8_21_14_0_10_Chlamydiia_35_9
MSLLKKYDLTGKELGEHEIDDSLLSTEASLQLIKNYIVAIRKNARQWSAN
TKTRSEVCRTKKKPHAQKGTGRARQGALSAPHYKGGGVAFGPKPKFDQHV
RINKKERQAAIRHLLAEKIKNQNVKILEVPAMRVPKTNKVATFLEKANIM
NKSVLFLGEIPAQTAKAPKSKKNDVFVKSMRNIPRKDFSSLGHINGYDLA
SNQEIVVLSSALEQFTSIVTGESKS*
>Bacteria_Chlamydiae_Chlamydiia_RIFCSPLOWO2_02_FULL_Chlamydiae_45_22
MATLKKYDLQGKEVGVVDLDDALLKGGAHPQSVKDYIVAIRKNARQWSAN
TKVRREVNCTGRKPHPQKGQGRSRQGDLAAPHYKGGGVVHGPRPKFDMHI
RINRKERRAAIRTLLMEKVQGGHVAILEGELKAPKTKRMVEFFENMGSIE
KRVLVLSERGERSDSLDNLVKSIRNLPKKEHSPVALINGYELARASELVV
LGSALDEFLSILGAS
>Bacteria_Chlamydiae_Chlamydiia_RIFCSPHIGHO2_12_FULL_Chlamydiae_49_9
VATLKKYDLAGKEVGSVQVEETLLDTSAHPQSIKDYIVALRKNARQWSAS
TKRRNEINRTGRKPHPQKGQGRSRQGDLAAPQYKGGGIVFGPKPKFDMHV
RINKKERRSAIRALIAEKVKADCVHVLHSKADLKEPKTKKFATFFDKIGV
ADRRILVLGESKGASGEMGNPHENLVKSFRNIPKKEFARLPQINGYELAR
CQHLVVLESALDEFLSILGAS
>CG10_big_fil_rev_8_21_14_0_10_Chlamydiia_42_34
MATLKKYDLLGKEVGTVQVDDALLEGSAHPQSVKDYIVAIRNNARQWSAS
TKVRKEINRTGKKPHAQKGQGRSRQGDLAAPQYKGGGIVFGPKPKFDIHV
RINKKERRAAIRTLIAEKIKGGFVHVLQKGDMKQPKTKKMAEFFAHIERS
EKRVLVLGEANKEQMGNPHENLVKSLRNIPKKEYSLVPQVNGYELAKCHT
LVVLDSALDEFLSILGAQ*
>Bacteria_Lentisphaerae_GWF2_Lentisphaerae_57_35
MSKLPVKNVKGESMGDMELADDLMVSGKGTQAVHDAIVAYRAARRAGSAS
TKKRGEVSGGGKKPFKQKGTGQARAGSTRSPIWRGGGTVFGPQPRSYAKK
MNKKTSRLAFRRAFSDKVVAGEVMVVDQLVLAEPKTQALTAVLKNLSIVG
KSLLVVDKIERNMALAARNIEGLELATSATVNTYQLLRYPAVLISKAGLT
ELEIRLRN
>Bacteria_Lentisphaerae_RIFOXYC12_FULL_Lentisphaerae_60_16
MSKLKVVDVAGKPAGEYEVPAECLEHARGSQAVRDVVINSRAVVRAGTAS
TLRKGEVAGSNKKPWKQKGTGRARAGLRQSPVWRGGGVAFGPHPRAYGGR
LNKKVSRLAFRRAFTDKVDADAVKIVESIMIPDAKTRSFVAFKQALGIDG
AALFISDKMDRNLLLAVRNVPGVELVSAREVSVYQLVRFPVIVLSRAAME
LVKGRLIGKSGAVA
>Bacteria_Lentisphaerae_RifOxyA12_full_Lentisphaerae_48_11
MKTLKVLNAKGESIGDLEIADDMLVLDKGVQAVHDVVVAYHNRQRSGTAS
TLRKGEVAGSNKKPWRQKGTGRARAGLKQSPVWRGGGVAFGPHPRSYETK
INKKVGQLAFRRALSEKIAAGQVTVLDELIIAEPKTKIFAGLMKAIAVKA
PALFVMGKPDAKVVTAAKNIPLVEVTTADMVNVYQLLRYPVLVADKAGIE
KLKTRLQVGKESGK
>Bacteria_Lentisphaerae_RIFOXYB12_FULL_Lentisphaerae_65_16
MSTTLPIFDKSGSQIGGLDLSPAWLEREKGDQAVHDSVVACLAGMRAGTA
STKTRGKVRGGGAKPWRQKGTGRARAGSNRSPVWRGGGIIFGPIPRSFAK
HVNRKVEKLAMRRVFTERLDENAVIVVDDVVLDTPKTKGLTALLKTLGAG
VDALVLVDKVEDNVRLAAQNLPSVRLMTAVTVNPYWMLLYKKIVVTRAAL
EVLGGRIGAREKAE
>Bacteria_ChlamydiaeVerrucomicrobia_group_Lentisphaerae_Lentisphaerales_Lentisphaeraceae_Lentisphaera_araneosa_HTCC2155_unfinished_sequence
MTKVNTVDSKGQASGELEINSKWLEFEKGEQAVHESVVAFLASLRSGSAN
TKTRSEKRGGGRKPWRQKGTGNARAGSTRSPIWTGGGVAFGPKPRSYAKN
VNKKVRRLAVRRALAERIQAEELIVVDSFAFEKPSTKTAIAFLESVNAAD
RPVIILSDDLTENIENLENTAKSFNNVSLVMTASEVNAYDILSGKKVIIT
KAALEQVGQRISAEA
>Bacteria_Lentisphaerae_GWF2_Lentisphaerae_38_69
MNKNLKVFSIDGASVGDFAIQDQWIELKKGEQAVQDVVVAYRAGLRAGTA
STKTRAMVRGGGAKPWRQKGTGRARAGSLRSPVFVGGGVAWGPHPRTYFK
KVNKKVRKLALKRAFSEKINEDAIFIINSIELSECKTKSFVSILEKLGIN
DRKVLVAVKDYSENTLKASANLPNVLLMKVEAMNVYQMLLCDAILFTEEA
IKEFVAKIN
>Bacteria_Lentisphaerae_GWF2_Lentisphaerae_50_93
MAKITKKDKKDIKKELSVKIIDNSGSAAGDLALKPKHIELEKGSQAVHDS
VVAHLAEKRAGTASTKNKAEVSGGGAKPWRQKGTGRARVGSNRSPIWRHG
GITFGPKPRKYGMKVNKKVLSLALKRAFSERVSEGALVMSESFKIDAPKT
KNVATLLNKMQLGGKILLVLKELDADLVRATQNMPGVMLVKADSVNTYQL
LLTNKILFTKDAMDVFLKRLE
>Bacteria_Lentisphaerae_GWF2_Lentisphaerae_49_21
MAKTKKIKSDVKKELSVKIIDNNGSAAGDLTLKPKHFELEKGAQAVHDSV
VAHLAEKRAGTASTKDRSEVSGGGAKPWRQKGTGRARVGSNRSPIWRHGG
ITFGPKPRKYGMKVNRKVLALALKRAFSEKIADGTLVMAESFKIDAPKTK
NVASLLDKMKLGENVLLVLKEIDKDLVRASQNMPNVMLVKADSVNTYQLL
LTHKILFTKDAMDVFLKRLE
>Bacteria_Lentisphaerae_GWF2_Lentisphaerae_45_14
MKLNILDVKGASVGEYSIDDSCLEFEKGTQAVHDTVIAILAGERAGTAST
KTRGEVRGGGKKPWKQKGLGRARTGSIRNPIWRGGGITFGPRPRSFAKKI
NKKVRVLALRRAFSERLKENSVIMLNSFDSADSKTKSMKSALDNLKVIGN
VLIIVDDYTDVILKAACNLSESFLIKAGSVNVYQMLRFKNVLFTKAGMDT
FINTRLSKVNGGVQK
>Bacteria_ChlamydiaeVerrucomicrobia_group_Lentisphaerae_Lentisphaeria_Victivallales_Victivallaceae_Victivallis_vadensis_ATCC_BAA_548
MSNTLDILDCKGARVGEYVIPEGVIELEKGEQAVHDTVVAYLAGQRAGTA
CTKTRGEVSGGGAKPFRQKGMGRARAGSSRSPVWVGGGTIFGPRPRSFAK
KVNKKVLQLALKRALSERIVEGDLVLLDKFELADHKTRNAFAILKNLNVA
NETVMISLPELDAASVCATGNIPNVVLRKTDTVNVYELLRFKKLLFTKDA
LDAFIQRLA
>Bacteria_Lentisphaerae_GWF2_Lentisphaerae_44_16
MSKKLNILDSKGGTAGEFALDDKYIELEKGSQAVHDVIIAYLAGIRSGSA
CTKNRSEVRGGGAKPWRQKGTGRARAGSSRSPIWKGGGVSFGPKPRSYAK
KINKKVRKLALKRAFNERLNENAVTVLDSLQLADCKTKNFMSVLNALKIE
KSTLMLVRDYDENILRATANLPDFMLVKAETANVYQLIRFNNVIFTKDGL
EAFLRRIE
>Bacteria_Lentisphaerae_GWF2_Lentisphaerae_52_8
MSKKLNILNNKGAAAGEFTVEDAFIELEKGTQAVHDTVIAIMAGERAGTA
STKTRAEVRGGGRKPFRQKGMGRARAGSIRSPIWRGGGITFGPQPRGFDK
KINKKVRKLALKRAFSERLEEGSVTLLDELKLADHKTKGITSLIKSLKIG
PGVLLVVKDYDENLLRATGNIADLMLIKADCVNVYQLLRFPNIVITKEAL
DELLQRIA
>Bacteria_Verrucomicrobia_Opitutae_RIFCSPLOWO2_12_FULL_Verrucomicrobia_64_8
MKLKVYTADGSQSREADFKIPVFEGDKGVQALKEVVVAHQANARLGTHST
KRRGEVRGGGKKPWRQKGTGRARAGSIRSPLWVGGGVVFGPKPRDYSKKI
NARVKALAFSRALFDRATAGDLDVIEKFEINPAKTKVIHQVLTRIAPQGS
LLIVDDPFAPETRRAARNLERVTLQEATRLNTLDLCQYRRIVVSTKALEK
IIARASAAHGGN
>Bacteria_ChlamydiaeVerrucomicrobia_group_Verrucomicrobia_Opitutae_Opitutales_Opitutaceae_Opitutus_terrae_PB90_1
MKLTVFSPDATKSTEQDFTLPTFEGDKGLQAVKEVIVAINANNRQGTHST
KTRGEVRGGGKKPWRQKGTGRARAGSIRSPLWGGGGVVFGPKPRDYSKKI
NAKVKQLAFSRALFDRASAGEIAVIEAFDSKATKTKAFNQILGRIAPKGK
VLLVDAPFAAEAARASRNLERVTLQEAAKLNTLDLAQYQKIIVSSKALEA
IIARVNGGKN
>Bacteria_ChlamydiaeVerrucomicrobia_group_Verrucomicrobia_Opitutae_Opitutales_Opitutaceae_Opitutaceae_sp._TAV2
MKLKVFSSDGTTSREQEFAGLPTFEGDNAEKGMQALKETIVAIRANQRQG
TRSTKTRGEVRGGGKKPWRQKGTGRARAGSTRSPLWVGGGVVFGPRPRDF
SKKVNAKVKALAFSRALFERASAGEILAIDAWQVAQAKTKAINEIIGRIA
PKGRTLIVDATFSAEAARAARNIERVSLQEAANLNVVDLAQYKQIIVSTQ
ALEKIIARVNGGNN
>Bacteria_ChlamydiaeVerrucomicrobia_group_Verrucomicrobia_Opitutae_Opitutales_Opitutaceae_Opitutaceae_sp._TAV5
MKLKVFSSDGKTSREQEFEGLPVFDGDKGIQALKETIVAIRANQRQGTRS
TKTRGEVRGGGKKPWRQKGTGRARAGSTRSPLWVGGGVVFGPRPRDFSKK
VNSKVKTLAFSRALFDRLSAGDILAIEAWEVAQAKTRIINEVITRIAPEG
NTLIVDATFSAEAARAARNIERVSLQEAANLNVLDLAQYRQIIVSTRALE
KIIARINGGQN
>Bacteria_ChlamydiaeVerrucomicrobia_group_Verrucomicrobia_Opitutae_Puniceicoccales_Puniceicoccaceae_Coraliomargarita_akajimensis_DSM_45221
MKLKVYTADGTKSEEKDFATFPTFEGDKGVAALRQVVIAHRANARQGTAS
TKTRAEVRGSGKKLFRQKGSGTARQGDRRVPHQRHGGVAHGPKPRDYSQK
INSKMKSLAFQRALFERASDGGLAVIEALEVKEPKTKLFNSVLNSVLPER
GRVLIIDDNFESNAALAARNIDGVSLAEACNLSTLDVVQYRNIIVSEKGI
ETILARANGGEK
>CG1_02_FULL_Verrucomicrobia_43_26
MKYKFYKKDGSQAGEKEIANVPTFEGRDGFDALRQVVLAYQANARQGSAC
AKSKDEVRGSGKKPWRQKGTGNARHGSRRSPIWVGGGVVHGPRPRDYTQK
INVKVKKVALKRAIFERSSDHGISLIEAFEVAEPKTKLFNAVLDNIKPEG
TVLLVDTDFTEKFALSARNIPHVFMVDARSINALDFGNYKKIIMTEEAFN
LILARVNN*
>Bacteria_Verrucomicrobia_Opitutae_GWC2_Verrucomicrobia_42_7
MESVTVSEPKTKQFSAILERIYGRGKVLLVDEKFEDNIILATRNIERLFV
TDADSLNAWDLVRYEKIIFSEKAFDRILTRMHA
>Bacteria_Verrucomicrobia_Opitutae_GWF2_Verrucomicrobia_51_19
MKLKIFTSDAKQSQEKEVRIPVYTDDKGVQALRDVILAYQSNLRQGNACT
KDRGDVKGSGVKPWRQKGTGRARHGEKRSPLWRGGGIVFGPKPRDYTQKM
NRKVKTLALRRALFECCQANELALIEKFAISEGKTRLFNDILGRLADKGK
VLLVDQQFDDTVVLAGRNIERLYMIDADSLNPWDLIRYDAIIMSENALER
VLTRAQL
>Bacteria_Verrucomicrobia_Verrucomicrobiae_GWF2_Verrucomicrobia_62_7
MKIPVLNSEGGAAGEFELRDDFIIKGSRGQQTVRDAVVAIQSNRRSGTAC
TKTLGEVAGSGKKPWKQKGTGRARAGSFASPLWRGGGVVFGPKPRDWSLG
MPKKVRRLALQKALGDRLATGDVVIVDTITLKTPKTKEFVSVVKNLKVGD
RSVLLVVDKPEKNLMLASGNVAYVTVVDASNLNVYDVTLAHKLVFMKAAF
QKVEQRLAKD
>Bacteria_ChlamydiaeVerrucomicrobia_group_Verrucomicrobia_Verrucomicrobiae_Verrucomicrobiales_Verrucomicrobia_subdivision_3_bacterium_Ellin514
MKLKIQDIKGNSQGEMDVKFSLVTNGRGTQAVHDAVVAYRAAQRSGTACA
KTVGEVAGSNKKPWKQKGTGRARAGSVRSPLWRGGGVVFGPRPRDFSKKI
SRSTKQLAFRKALTERLNAGDVLVVDNFKLASAKTKEFVGVLTALKVEGT
ALVVADALDANLSRASRNVAKVEVATSDSVNTYQILRSDKLVFTRSAFEK
VEERLGKE
>Bacteria_ChlamydiaeVerrucomicrobia_group_Verrucomicrobia_unclassified_Verrucomicrobia_Methylacidiphilales_Methylacidiphilaceae_Methylacidiphilum_infernorum_V4
MLNLRAVMELLTIEKAQDYGLTLPETGQRDQVLHDALVGYLANSRSGTRA
TKTKATVKASGKKPWRQKGTGRARAGYVSSPVWVGGGVVFGPQPRDFSKN
IPKKIKGLALLKAFAAKVRSEEVYCLEKVEMTEIKTKKMLSLLEGWDGKE
SGLLILKNPSRNVLLSGRNIPHLGIVRAQDVNALDLLGFKKVFLERPAIE
VLVERVKKFKREKSQNENGGTR
>Bacteria_ChlamydiaeVerrucomicrobia_group_Verrucomicrobia_Spartobacteria_Chthoniobacter_flavus_Ellin428_unfinished_sequence
MAAKVLTVEAAKAAKIEVVENGKYSQVIHDTVTALRANRRSGTASVKTKA
TVNGSGAKPWRQKGTGRARAGYKSSPVWVGGGVVFGPHPRDYSKKVAKSV
KKLALRKALSERIKSGDVFIVDEFAIKEPKTKQFAAAIALITEEPKTLVV
SAAFDKNTYLSARNVQPAQLITASEVNTEQLLNFRKIVITNDGLAQIADR
LAK
>Bacteria_Verrucomicrobia_Verrucomicrobiae_RIFCSPHIGHO2_12_FULL_Verrucumicrobia_41_10
MNANLLTPDLAKKANITIITDGKGTQAVHDVIVAMRANRRSGTACVKTKA
TVNLSGKKPWRQKGTGRARAGYASSPVWVGGGVSHGPHPRSYAKNTTKAV
KKLAFRKALSSRILAGDIFLVESFEVAEPKTKHFLDLLTKIHGGNVSTLV
VSTSFPENTFLSARNVQRTLLMSSAEVNTENFLAFDKIIITQEALSALGQ
RLSS
>Bacteria_ChlamydiaeVerrucomicrobia_group_Verrucomicrobia_Verrucomicrobiae_Verrucomicrobiales_Verrucomicrobiaceae_Verrucomicrobium_spinosum_DSM_4136_unfinished_sequence
MASNVLTIDAAKQANVQVVEGRKGAHALHDTIIAYRANRRQGNASTKSRN
EVAGSGKKLWKQKGTGRARMGSARSPIWSGGGVVWGPKPRDYSKKIPRQV
KTLAFRTALTSRINDGDVLVTADFQVSDGKTKSFVAAIAGLTDARKVLVL
ADSFDELTFRSGRNVQNVQLMAATDVNAEHLLAYDKIIISGAALETIARR
TA
>Bacteria_ChlamydiaeVerrucomicrobia_group_Verrucomicrobia_Verrucomicrobiae_Verrucomicrobiales_Verrucomicrobiaceae_Akkermansia_muciniphila_ATCC_BAA_835
MSANTFTLEAAAAANIQVVGSDKGSQAVHDLIVAYQANRRTGSANSKTRA
EVSGNNKKIFRQKGTGNARHGDKRAPIFVGGGVVFGPRPCDYSKKVNKST
RRLALRRVLGDLIAASKVSTVSEFSVADGKTKSFIKAVKDLTDAKKVLIV
AASFDETTYRAARNVQEVLLMTAAEVNIEQLMNADAVILVDNALETLASR
TA
>Bacteria_ChlamydiaeVerrucomicrobia_group_Verrucomicrobia_Verrucomicrobiae_Verrucomicrobiales_Verrucomicrobiaceae_Rubritalea_marina_DSM_17716
MSAKTLTAADATSANINLVEGHKGTQAVHDLITAYRANRRSGSANTKTRS
EVAGTGKKMYKQKGTGNARHGDRGAPIFVGGGVVFGPKPRDYSKKVTKSV
RKLALRRVLTSKIDAGEVLTVASFEVADAKTKSFVAAVAALTDAKKVLVI
SDSFSEETYRAGRNVKSVQLITAAEANIEQILHANAVVVTEAALETIAKR
TA
>Bacteria_ChlamydiaeVerrucomicrobia_group_Verrucomicrobia_Verrucomicrobiae_Verrucomicrobiales_Verrucomicrobiaceae_Rubritalea_marina_DSM_17716_SAORIC_165
MSAKTLTAADAASANITLVEGRKGTQAVHDLIIAYRANRRSGTANTKTRA
EVKCTGKKMYKQKGTGNARHGDRGAPIFVGGGVAFGPKPRSYAKKVTKSV
RKLALRRVLTSKIAAGEVLTVPAFEVADAKTKSFIAAVASITDAKKVLII
APSFTEQTYLAARNIKIVQLITSAEANIEQILHANAVVITEDAIEAIAKR
TA
>Bacteria_ChlamydiaeVerrucomicrobia_group_Verrucomicrobia_Verrucomicrobiae_Verrucomicrobiales_Verrucomicrobiaceae_Rubritalea_marina_DSM_17716_SAORIC_165
MSAKTLTAADAASANITLVEGRKGTQAVHDLIIAYRANRRSGTANTKTRA
EVKCTGKKMYKQKGTGNARHGDRGAPIFVGGGVAFGPKPRSYAKKVTKSV
RKLALRRVLTSKIAAGEVLTVPAFEVADAKTKSFIAAVASITDAKKVLII
APSFTEQTYLAARNIKIVQLITSAEANIEQILHANAVVITEDAIEAIAKR
TA
>Bacteria_FibrobacteresAcidobacteria_group_Acidobacteria_Holophagae_Holophagales_Holophagaceae_Geothrix_fermentans_DSM_14018
MAAFQHPVVNLDNKQVGTVDLLPEVFKLEDLNEHLIWEAVRHFLAKRRSG
TAKTKDKWEVSGAGKKLWKQKGTGRARVGSIRSPLWKGGGTVHGPHPRSY
DYAFPKKARRAALRNALSAKLASGQMMVVESWEVESHKTKALVQTLGKLG
VTGSALLVGAEASEKLTQAAGNNPKLQTVESLGVNVYELLKYDQVIFSKE
AVLALQEVVKP
>Bacteria_FibrobacteresAcidobacteria_group_Acidobacteria_Holophagae_Holophagales_Holophagaceae_Holophaga_foetida_TMBS4_DSM_6591
MATFQHPVVNLENQAAGSVELLPEVFKLEDINKHLIWEAVRHFQAKRRQG
TASTKDKWEVSGSGRKLWKQKGTGRARIGSIRSALWKGGSTVHGPHPRNY
DYAFPKRARRAAVRHALSAKFAAGEVLVVENWDVETHKTKALIATLTKLG
VNGSALLVGAEASEKVALAAGNNHKLLAIESLGVNVYDLLKYDQVVFSKD
AILALQEVVKP
>Bacteria_Acidobacteria_RBG_16_Acidobacteria_64_8
MKIAVRNLENQEVRKIDLPEEIFAYPFKEHLVHLAVQSHLGSLRRGTHKT
KVRGEVSGSGKKLWRQKGTGRARIGSIRSPLWRKGGTVHGPVPRSYANDL
SAGEKRNALKSVLSRKAQEERIIVLDSFELTSPKTKELATSLARLGVAGR
TLLVDQWDNEHLTLASRNHPELKTVDALAVNVYDVVDRPFLVLSEHALQR
LVEVLTQ
>Bacteria_FibrobacteresAcidobacteria_group_Acidobacteria_unclassified_Acidobacteria_Thermoanaerobaculum_aquaticum_MP_01
MKLPVRNWENNVVGEVEVPDEIFAYPPRPHLVWEVVKAYLAGLRRGTHAT
KTRGMVSGGGKKPWRQKGTGRARHGSIRSPLWRHGGTVFGPQPRDYTLKV
NVKAKKNALKSVLSERLAQGRLHVLADLEVPSPKTKEMVARLSKLGLAGE
KVLFVDSYDNLNLLLATRNRPELATEDAGHVHVYEVLNAKHVVFSQKALL
ALTEVLAQ
>Bacteria_Acidobacteria_RBG_13_Acidobacteria_68_16
MKLDVRNWDNKVVGSIELPQEVFSYPARPHLVYEVVKAYLAGLRSGTHAT
KTRSMVSGGGKKPWKQKGTGRSRHGSIRSPLWRHGATTFGPQPRSYAAKV
NIKAKKNALKSVLSERLAGGQLHVLDSLDLDSNRTKEFMARLAKLGLAGE
KVLLVDSVENLNLMLATRNRRELDTADALHVHVYQVMEARQVVFSRRALA
QLSEVLSS
>Bacteria_Acidobacteria_RBG_16_Acidobacteria_70_10
MAQQRTRKTPDAAAGPASPKTTVVNAANETLREIQLSPEVFGVRVSGHLL
YEAVKQHRAGGRRGTHMTKNRALVSGSGRKPWRQKGTGRARVGEARNPLW
RHGGTVFGPQPRDYSYSMPQKARAAALRGALTQRLREGALKIVDALPLEG
VKTKGLRDMLDRLGVEGKAVIVDHEPADTLVLSGRNLPGVKVVADTHLTA
YEVLDCRHLVISQEALDKLEERLTPPATGGVR
>Bacteria_Acidobacteria_RIFCSPLOWO2_12_FULL_Acidobacteria_66_10
MTIDVVNAENKKVGSVELNDEVFGGRVKADLIHESVVRQNAAERRGTHAT
KTRAMVSGSGXXXXXXXXXXXXXXGEIRNPLWRKGGTVFGPQPRSYEYAI
PRKVEKGALRAALIEKLQAGSLIVVDALTASEVKTRAAAGVLKTLGVTGK
ALLVDVQLDEKFALSVRNLATVTLVQSNRVTARDVANTRQVVLTTAAVAK
LEAALGA
>Bacteria_Acidobacteria_RIFCSPLOWO2_02_FULL_Acidobacteria_67_21
MTVDVVNQQNEKVGSLDLRDDVFGGRIKVDLIHESVVRANAAERRGTHAT
KTRGLVSGSGKKPWRQKGTGRARVGEIRNPLWRKGGTVFGPQPRSYAYQL
PRKVEKGALKAALAQKLRDQQVIVVDALSVGEIKTKAAVEMLRRLGVDGR
ALLVDVKPEDKLTLSVRNIEGVRVLPSNRVSARDVINTRRVVLTKAALEK
LQEALGSL
>Bacteria_Acidobacteria_RIFCSPLOWO2_02_FULL_Acidobacteria_68_18
MTVDVVNAQNEKVGSLELRDEVFGGRIKTDLIHESVVRANAAERRGTHAT
KTRALVSGSGKKPWRQKGTGRARVGEIRNPLWRKGGTVFGPQPRSYEYQL
PKKVEKGALRAALAQKLRDQQVVVVDALSVSEIKTKAAAEMLRRLGVDGK
ALLVDVKPEDTLALSVRNIEGVRFVPSGRVSARDVMDTRRVVVTRAALER
LQAALG
>Bacteria_Acidobacteria_RIFCSPLOWO2_12_FULL_Acidobacteria_66_21
MQIDIVNGNNEKVGAIELSDDVFGGRIKTDLIWESVVQEQAAKRRGTHAT
KNRALVSGGGKKPYKQKGTGRPQVGSSRTPLWRKGGTVFGPQPRTYEFSL
PKKVVVGAVRAALAQKLSDGAVVVVDRLEAPEGGKTKGTAEMLKRLGATG
KTLVIDVTPADDFAVTARNIAGVRLVPSARVTARDIMDTTRVIATREAIE
KLQESLG
>Bacteria_Acidobacteria_RIFCSPLOWO2_12_FULL_Acidobacteria_65_11
MMTLDVVNAQNEKVGAVDVRDEVFGVRVNADLMWESVVHLNAKERRGTQM
AKNRALVSGSGKKPWRQKGTGRARVGSIRNPLWRHGGTVFAPQPRSYDYA
LPKKVGLGALRSALAAKVRDGALVVVDELKAAEIKTKHAVALLDRLGVAG
KAVLVDVAVDEKLLRSVGNMTGVSLVASARLTARDVIDAHKVVATKSAIE
RLQEALA
>Bacteria_Acidobacteria_RIFCSPLOWO2_02_FULL_Acidobacteria_65_29
MELDVVNSSNERVGALTVSDEVFGGRVNGDLIWESVVRENASKRRGTHKA
KNRALVSGSGKKPWRQKGTGRARVGSIRTPLWRHGGTVFPPQPRSYEYAL
PKKVECGALRAALGQKLKDGQVVIVDQLAASEIKTKAAVAMLRTLGVDGK
ALLIDVKPDETLAKSVRNVPGVRFVASGKVTARDVMDAERVVATKDALEK
LQEALA
>Bacteria_Acidobacteria_RIFCSPHIGHO2_01_FULL_Acidobacteria_67_28
MPTVDVKNLTNKKVGTVELRDDVFAVRIKPALLHEAVRHYLASLRRGTHK
TKGRGEVSGSGRKLWRQKGTGRARVGSIRSPLWRHGGTTHGPQPRDYSYA
LPRKVLLGALRGALSSKLQAEKILVVDKLELENHKTKALRQALDKLGVEK
SLLLVEADGNTQLERASRNLAGVKLVPGRAVHAYDVLAHDRVLFSRGAVE
KLQKAIAPKGKAA
>Bacteria_Acidobacteria_RIFCSPLOWO2_02_FULL_Acidobacteria_59_13
MRERGAMPTVEVKNLANQTVGQIELSDAVFAAQVNQNLLYEAVRHYQASQ
RAGTHATKGRAEVSGSGKKLWKQKGTGRARIGSVRSPLWRHGGTVHGPQP
RSYDYRLPRKMLLGALRSALSAKLAEQQLTVIEDFKLANHKTKQLREILD
RLEAGHSVLIVDLNGNRNLEISSHNLEGVELVSNAQVHPYHLLQYKRLLI
SQPAVKRLQEALAL
>Bacteria_Acidobacteria_RIFCSPLOWO2_02_FULL_Acidobacteria_60_20
MPSVDIKNLENARIGTLELSEAVFGAPLNKNLLYEAVRNYLNSRRAGTHA
TKTRAMVAGSGRKLWKQKGTGRARIGSIRSPLWKHGGTVHGPVPRSYAYK
LPKKMLLGALRSALSAKVADQQITVVDSLQLENHKTKGLRTILDRFDGQR
SILLVDLPGNQNLERSTKNLERVELLSSRELHPYHLLKYERLLISRPAVE
KLQEALAP
>Bacteria_Acidobacteria_RIFCSPLOWO2_12_FULL_Acidobacteria_54_10
ADQQMTVIQEFSLDDHKSKGLRQVLDRFDGKSTVLLVDLPGNRNLELSCR
NLEGVELVSGHELHPYHLLRYQRVLISRPAVEKLQEALAS
>Bacteria_Acidobacteria_RIFCSPLOWO2_12_FULL_Acidobacteria_59_11
MPSVEVKNLENQKVGEMQLADAVFAASVNQDLLYEAVRHYLACRRAGTHA
TKTRAEVSGSGRKLWKQKGTGRARIGSVRSPLWRHGGTTFGPQPRSYAYR
LPRKMLLGALRSALSAKVADQQLTVVEEFRLETPKTKALREILGRFGGGK
SILLVDMPGNRNLELSSGNLQGVEVVPARELHPYHLLRCQRLLISRSAVE
RLQEALAP
>Bacteria_Acidobacteria_RIFCSPLOWO2_02_FULL_Acidobacteria_61_28
MPSVEVRNLENQTVGEIALADAVFAAKVNQDLLYEAVRHYQASRRAGTHA
TKTRGLVSGSGRKLWRQKGTGRARIGSVRSPLWRHGGTVFGPQPRSYDYR
LPRKMQLGALRAALSAKLAEQQLTVIDEFKLETHKTKTLREILDRFDGAA
SVLLVDLAGNHNLELSSRNMPGVEVVSNRELHPYHLLQYRRLLISKPAVE
RLQEALAP
>Bacteria_Acidobacteria_RIFCSPLOWO2_12_FULL_Acidobacteria_60_22
MPSVDVKNLENQRVGEIQLADAVFAASVNQDLLYEAVRHYLASRRAGTHA
TKTRGLVSGSGRKLWRQKGTGRARIGSIRSPLWRHGGTVFGPQPRSYAYR
LPRKMLLGALRSALSAKFADQHLTVVEEFKLGSHKTKGLREILDRFDGTA
TVLIVDLAGNQELEISSRNLVDVEVVSNRELHPYHLLHYERLLISRPAVE
RLQEALAP
>Bacteria_FibrobacteresAcidobacteria_group_Acidobacteria_unclassified_Acidobacteria_Bryobacter_aggregatus_DSM_18758
MPTVDVINFDNQKVGSLDLSVEVFGAEVNEHLLYESVRHFMAGERAGTAS
TKTRHEVAGSGKKLWKQKGTGRARMGSIRSPLWRHGGTTHGPQPRDYSYR
LNKKMVLGALRSALTAKLRDGELSVIDAFSLSEPKTKGLAAKLGKLNSAK
TILLVENAENKNLALGSRNLSGVKLVTSKDVTTYDLLKYKHVLISKDAAE
KLSEGLK
>Bacteria_FibrobacteresAcidobacteria_group_Acidobacteria_Solibacteres_Solibacterales_Solibacteraceae_Solibacter_usitatus_Ellin6076
MPTVDVVDLNNQVVSSVELADDVFGAEVNQSLLYEAVRQYQASLRAGTHA
TKVRREVSGSGKKLWKQKGTGRARIGSVRSPLWRHGATVHGPQPRDYAYK
LPKKMLLGALRSALSAKVRDGELKVVQNFNFSDHKTKNAMGALSKLEAGR
TVLVVDNEDNRNLELGIRNLKGVTLLATREVNPYHLLGHKSVLISEAAAR
KFSEALAK
>Bacteria_FibrobacteresAcidobacteria_group_Acidobacteria_Acidobacteriia_Acidobacteriales_Acidobacteriaceae_Candidatus_Koribacter_versatilis_Ellin345
MATIDVVNLSGEKVGSFELADEVFGAVNEDLLWEAVKHYRAGQHRGTHAT
KNKKLVSGAGKKLWKQKGTGRARVGSIRSPLWRHGGTVHGPQPRSYDYAF
PRKKLLGALRSALAAKLADGKLTVVESFDVKEPKANAFRKTLAGLKVDKT
ALLIESAENKNLELSSRNLKGVELVAGNAVHPYHLLRYDRAVIARPALEK
LQNSLKKAASKRHAEVA
>Bacteria_FibrobacteresAcidobacteria_group_Acidobacteria_Acidobacteriia_Acidobacteriales_Acidobacteriaceae_Acidobacterium_capsulatum_ATCC_51196
MANVDVLDLGGKKVGSLELADELFAPSEVNEALLWEAVKHYRASLRQGTH
ATKNKKLVSGSGKKLWKQKGTGRARVGSVRSPLWRHGGTVHGPQPRSYDY
AFPKKKLMGALRSALAAKLADGKLIVVESFEVSEPKTKLYRTALDKLEAN
RSTLLVESSQSLTENLYLGARNLANVELVLNNEVHPYDLLRYERAIFSRA
AIEKLQESLQKTVSRRRKAEVA
>Bacteria_FibrobacteresAcidobacteria_group_Acidobacteria_Acidobacteriia_Acidobacteriales_Acidobacteriaceae_Edaphobacter_aggregans_DSM_19364
MANINVVNLGGTKVGEFELADAVFSGEVNDALLWEAVKHYRAALRQGTAA
TKNRKLVSGAGKKLWKQKGTGRARVGSIRTPLWRGGGTVHGPQPRSYEYS
FPQKKLMGALRSAITAKIAEGKITVVDSFSVPEAKTKLFRQALNKLEAGK
TTLLVETSKKLDEKLYLGSRNLAGVELVLSSEVHPYDLLRYEHAVFSKDA
IEALQETLKKYVSKRKASQKEVA
>Bacteria_FibrobacteresAcidobacteria_group_Acidobacteria_Acidobacteriia_Acidobacteriales_Acidobacteriaceae_Acidobacterium_sp._MP5ACTX8
MANINVVNLTGAKVGEFELDEVFAGEVNEALLWEAVKHYRASLRQGTHAT
KNRKLVSGAGKKLWKQKGTGRARVGSIRTPLWRGGGTVHGPQPRSYEYAF
PRKKLMGALRSAIASKIADGKFTVVENFDVSEGKTKLYRTALNKLEAKKT
ALLVETSQQLSEKLYLGSRNLQGVELVLSSEVHPYDLLKYEHAIFSKSAL
EALQETLKKSVSKRKHAEKEAA
>Bacteria_FibrobacteresAcidobacteria_group_Acidobacteria_Acidobacteriia_Acidobacteriales_Acidobacteriaceae_Terriglobus_saanensis_SP1PR4
MAKINVVNFNGERVGEVELADEVFGVEVNEALLWEAVKHYRASLRQGTAA
TKNKKLVSGAGKKLWKQKGTGRARVGSIRSPIWRGGGTVHGPQPRSYDYQ
FPKKKLMGALRSALASKLADGKLTVVESLAAAEPKTKLYRQALDKLDAKK
TALLVESGHKLTENAFFGSRNLDGVELVLSSEVHPYDLLRYEHAIFSKDA
FEAIQEMLKKNVSKRKHGLAAEKEVA
>Bacteria_Nitrospirae_Nitrospira_Nitrospirales_Nitrospiraceae_Candidatus_Magnetobacterium_sp._MYR_1
MIEAEIRDVDNNIVDRVQLPQEIFGLEVRQDILQSAVVNYLANQRQGTHA
TKTRGLVRGGGRKPWKQKHTGRARHGSNRSPLWKGGGTIFGPQPRDYSFK
LNKQFKRLALNTALSAKLSEGKLLVINALQVEKVSTKGIVGILGKLGIDQ
QRVLIVLPPVKQPGAGAAAVDGSVLDNNRRVVLSARNIDGVRVINVTDIN
TYGILAHDYVLMTKDSLSLFSATKGGTN
>Bacteria_Nitrospirae_Nitrospira_Nitrospirales_Nitrospiraceae_Thermodesulfovibrio_yellowstonii_DSM_11347
MIEIEIRDINNNIVGKKEVPDIVFNNSASESVVHTAVVAYMANQRQGTHC
TKTRSEVSGGGKKPWRQKHTGRARHGSIRSPLWRKGGIVFGPKPRDYYIQ
LPKQMKDTALFKALTMKYRDNEILLLDNLSLNRIKTKDMVEILKNLQLEE
SSVLIALPEKDEKVLLSARNIPYIGVVRAEDLNAYHVAMFDKVVFTVAGL
DKLLSIKGVS
>Bacteria_Nitrospirae_GWB2_Nitrospirae_47_37
MLEIEIKDINNNPKGKIGLSEAVFNNAASESVVHTAVVSYLANQRQGTHA
TKTRGMVRGGGRKPWKQKKTGRARHGSIRSPIWPGGGTAFGPQPRDYSIK
LPKSMRKTALYKALTMKLSDGEIEVVDSMAMEKPKTKEMLKMLGTLGLSG
KKVLIVLPEKDENILLSVRNIPTVDVIRVSDLNAYCVAAFERLLFTVDAV
SRLQSNIEPGTEVKAV
>Candidatus_Rokubacteria_bacterium_RIFCSPLOWO2_02_FULL_71_18
VARLSVIDLQGKEVRDLDLPDEVFGSPLKDHLIYEAVLAYRAAGRRGTHA
TKNRSDVRGGGKKPWRQKKTGRSRHGSIRSPIWKGGGTVFGPQPHTYDFA
FPRRKRHGALRSALSAKLRDGKLLVVDSLTLSEPRTKELAKVMQGLGVKG
SALLVDEPGNRHLELSARNLPRVKATLSTALNIVDVLEYDTVVLTEAAAG
RVAEVLKP*
>Candidatus_Rokubacteria_bacterium_GWC2_70_16
MPSVPVLDQNGKAQGTLELSAEVFGGPIRTALLHQSVVRELAAKRAGTHD
TKGRSEVSGGGRKPWRQKGTGRARQGSIRATQWKGGGKPFGPTPRKYDKR
MPVGMRRAALRAALAAKVAAGEVTVVEQIGVAEPKTRALASWLRGLGVAS
GPTLLVVSELAPALERAARNIPWLQVETPTQTSAYELLRNGRVIAERGAI
LAMQEALAR*
>Candidatus_Rokubacteria_bacterium_RIFCSPLOWO2_02_FULL_68_19
MPQVAVLDQTGKPKETLELKPEVFGVEVRVPLLHQAVTRELAALRAGTHD
TKGRSEVSGGGRKPWKQKGTGRARQGSIRAPQWRKGGTVFGPTPRDYTQR
MPREARREALRAALADTANRGELTVVERLDLAEPKTKGLARRLASFNLKP
LPTLLVVQQVTEPLARASRNVPWLTVETPSQVSVYQLLRHPQVLFERDAL
LALQEELVR*
>Candidatus_Rokubacteria_bacterium_RIFCSPHIGHO2_02_FULL_69_13
MPREARREALRAALADTANRGELTVVERLDLAEPKTKGLARRLASFNLKP
LPTLLVVQQVTEPLARASRNVPWLTVETPSQVSVYQLLRHPQVLFERDAL
LALQEELVR*
>Bacteria_CP_Rokubacteria_13_2_20CM_2_Rokubacteria_64_8
MPTVEVLGAKGGKGGTLDLKPEVFGVEVRVPLLHQAVTRELADRRAGTHD
TKGRSEVSGGGKKPWKQKGTGRARQGSIRATQWKGGGKPFGPTPHGYEKD
MPRTMRREALRAAVAAKVAAGELKVVDAVDAGDGKTKSLVTQLTGWGLAE
APTLLVVQTLGEPVTRAARNVPWLTVETPSHVSVYQLLRCRQALFERSAL
LALQEALSE
>Bacteria_CP_Rokubacteria_13_1_40CM_Rokubacteria_69_27
MPTVQILGAEGQKTGTLELKPDVFGVEIRVPLLHQAVTRELADRRAGTHD
TKGRSEVSGGGRKPWRQKGTGRARQGSIRAPQWKGGGKPFGPTPRSYAQD
MPREMRRQALRAAVAAKIAAGELKVVEALEVTDGKTKSLVTRLAALGLAG
APTLLVVTSLGEVRGRAARNVPWLTVETPSHVSVYQLLRARQAVFERGAL
LALEEALSSEGGSAPAPSEPPQRDRAGKARARKAAADQGTVAP
>Bacteria_CP_Rokubacteria_13_1_20CM_4_Rokubacteria_70_14
MPTVPVLDVKGQKAGTVELKGDVFGVEIRVPLLHQAVARELADRRAGTHA
SRGRSEVSGGGKKPWRQKGTGRARQGSIRATQWKGGGKPFGPKPRSYAQD
LPRAMRREALRVAIAARIADGALSVIETLDVADGKTKSLVAKLGALGLKG
EPTLLVVRELGGHVARASRNVPWLTVEVPAHVSVYQLLRARRVVCERAGL
QALEQALAE
>Candidatus_Rokubacteria_bacterium_GWA2_73_35
MPTVQVLDAKGKQAGTLELKADVFGVEVRGPLLHQAVTRELADRRAGTHD
TKGRSEVSGGGRKPWRQKGTGRARQGSIRATQWKGGGKPFGPTPRSYRQA
MPRAMRREALRAAVAAKLASGQLTVVESLAVPEGARTKALVKELAALGLT
GAPALLVVRELGPVLARAARNVPWLGVVTPRHISVCQLLAAHRVVFERAG
LVALEEALAR*
>Bacteria_Nitrospinae_RIFCSPLOWO2_12_FULL_Nitrospinae_45_22
VPVIDLINIKREKVGELELKPDIFGVEVKKHLLHEAVVMQLANRRRGTAS
TKTIADVSGSTAKPWRQKGTGRARAGHKRSPLWRGGGIVFGPKPRDYSYQ
IPKKVRQVAIRSALSLKIQQNKFLVLDKMIELAQPKTKEIVSLLSNLGSP
KRALFLLLEIDKNFLLSARNIPGVKVAQARAVNVYDLLYYDTVIATRDAI
NKIEETFKP
>Bacteria_Nitrospinae_RifCSPlowO2_12_Nitrospinae_39_15
MPELDILDINKKVVGKVSLKDEVFNSEIKGDLLHKAVIAHLANLRRGTHS
TKNKSMVRGGGAKPWRQKGTGRARAGSIRSPLWRGGGIIFGPMPRDYTHT
VTKKVNKAALKSALSLKLMNGDIFVVDKINIEKPKTKEVISIMKNFNINR
SLLFLIESKNPNLELSARNIPNVRVQKVNSINVYDLLYYDKIICTKDAIS
NMEKGMGK
>Bacteria_Nitrospinae_RIFCSPLOWO2_01_FULL_Nitrospinae_39_10
MSQLNVLDINNKVVGKVSLKDDIFNSEIKEHLLHKSVIAHLANLRRGTHS
TKIKSEVRGGGAKPWRQKGTGRARAGSIRSPLWRGGGITFGPKPRDYDHD
VPKKMRRSALISALSLKVKNGDIFVVDKIDIDKPKTKDVVSILKNFKIDR
SVLFLIDEKNMNLELSARNIPDARVQRVDSINVYDLLYYDKIICTKGAID
KIQTTMKQAQGKAQE
>Bacteria_Nitrospirae_RIFCSPLOWO2_12_FULL_Nitrospinae_47_7
MPELDILDIKNKKVGVVQVSAEIFDAKIREHLVQKYVDMQLAARRRGTAK
TKSNYAEVRGGGKKPWKQKGTGRARVGSSRSSLWRGGVTIFGPTPRSYAF
KMTKKTKELALKSVLTDRIQNSAISVVDKLILQTSKTKEAVNLLKSLGLP
EKTLFLLAEKNPNLELAIRNLPRVDVLLVDGLNAFDLLVHDKIVCTPEAL
KKIEERLN
>CG22_combo_CG10-13_8_21_14_all_Nitrospinae_47_10
MPALDIVDSNNKKVGTVEALDSVFGSRVSEVLVQRYVTMQLAARRGGNAA
TKQNKGELHGSNAKPWRQKGTGRARSGTTRSPIWRGGLTVFGPGPRSYAF
QLSKKSKKLAIKSVLTERLKGQNFTVVDSLNLEKPKTKDAVALLASLNLP
EKTLFLISEKNTNLQLAVRNLPRVDVLLVDGLNVFDLLAHERIVCTPEAL
KKIEERLN*
>CG11_big_fil_rev_8_21_14_0_20_Nitrospinae_56_8
MAQLDLVDRNNQKIGTVETPAGIFDVKVRESLVQQYVTWQMAARRGGNAA
TVSDKGDLHGSGKKPWRQKGTGRARSGNTRSPVWRGGLTVFGPTPRDYSF
KLNKKARKLALKSVLTERMNNNQLTVVDQLNLPNPKTREAVQLLKSLGLP
DRTLFLVAEKDRNLELAVRNLPRVNLLSVDGLNVYDLLLHEKIVCTPEAL
KKIEERLS*
>CG11_big_fil_rev_8_21_14_0_20_Nitrospinae_45_15
MPVLDLLDLSNQKIGTVEASAEVFDVAIKEDLVHQYVRLQLASRRGGNAC
TIANKGDLHGSGKKPWRQKGTGRARSGTTRSPIWRGGMTVFGPTPRSFEF
KMNKKARKIALRSALTDQVRENRLSVVEKIEIDGPKTRSALELMKRLESS
GKTLFILNEVNRDLELAVRNLRGVKTLLVEGLNVIDILHHDKIVCTPETL
KKIEERLS*
>Bacteria_Nitrospinae_Nitrospinia_Nitrospinales_Nitrospinaceae_Nitrospina_sp._AB_629_B06
VPQLNVLDKKNNKVGDIDVDPAVFDAKINNHLIKQCVVLQRATRRLGTAS
TKSSYGQLSGSGKKPWRQKGTGRARVGKIRSALWRGGLTIFGPTPRDYSF
KMNKKARRQALRAALTECFRGNHIAVIDKIVLDNPKTKEAIEVIKALGLP
EKTLFVTAEKNKNLELAVRNLPTVNVLPVEGVNVYDLLLHEKIVCTSEAV
KGLEERLR
>Bacteria_Nitrospinae_Nitrospinia_Nitrospinales_Nitrospinaceae_Nitrospina_sp._AB_629_B18
MPQLDVLDVKNNKVGDVDANPAVFDAKINNHLVKQYAVLQRATRRLGTAS
TKSNYGQLSGGGKKPWRQKGTGRARVGKTRSALWRGGLTIFGPTPRDYSF
KMNKKARRQAMRSALTECLRGNHIAVIDKITLDNPKTKEAVQVVKALGLP
EKTLFVTAEKNKNLELAVRNLPTVNVLPVEGVNVYDLLFHEKIVCTSEAV
KKLGERLG
>Deltaproteobacteria_bacterium_RIFOXYA12_FULL_61_11
MDKLPMYNAQGQLMGELEVKDGFILDEPKTHLFHEVVRAKLADRRQGTAD
TKERSDVRGGGKKPYRQKGTGQARRGTSRSPIMPGGGTTFGPHPRSYHFK
INKKVRGLAVQSALSLKLLEEKLIVVDSLNLTEPKTKKVVELLANFKVQK
ALFIDQANDLLMLSVRNLPRSRYLDCRALNVYDLLAFDHVIMSSNAYKAL
EERFC*
>CG_4_9_14_3_um_filter_150_Deltaproteobacteria_63_12
MKLDVYSLANEKVREVEVADAVFGTEVKPYLFHEVVRMQLANRRQGTHQT
KSRAEVRGGGVKPFKQKGTGRARQGTSRSVQMVGGGHAFARKPNDYSYKL
NKKKRRLALRCALSMLVKEGTLKVVDSLEFETARTQHVAGALKTLEVVKA
IVVDGSPTDDETRFTNNENLRLSVRNLHKYKYLRPDGVNVYDILKFGALV
VTEKALKGLEARLER*
>Anaeromyxobacter_sp._RBG_16_69_14
MAKFDVYDLERNKVSEIELADGVFAGEVNEHLFYEVVKAKLASDRSGTHA
VKNRSLVSGGGKKPWKQKHTGRARQGSTRASQWVGGGKAMGPKPRDYAYD
VPKKVRKAALRSAIALRGRDQKLLIVEKWLPDAPKTSVAASVLAKLGVKK
ALVVDAGENTALARSVRNLSGSDFLAAEGLNVYDILKHDALVLTAASARK
LEASLS*
>Bacteria_Proteobacteria_deltaepsilon_subdivisions_Deltaproteobacteria_Myxococcales_Cystobacterineae_Myxococcaceae_Anaeromyxobacter_dehalogenans_2CP_C
MAKFDVYDLSKKKVGELDLADAVFAGEVNEHLFYEVVKAKLASDRSGTHA
VKNRSLVSGGGKKPWKQKHTGRARQGSTRASQWVGGGKAMGPKPRDYSYD
VPKKVRKAALRSALALRSKDQKLVIVQEWKPEGPKTAAAAKVLAALGAKK
ALVVDDAANLALARSVRNLAGSDFLAVEGLNVYDILRHDALVLTADTAKK
LEASLS
>Bacteria_Proteobacteria_deltaepsilon_subdivisions_Deltaproteobacteria_Myxococcales_Cystobacterineae_Cystobacteraceae_Cystobacter_violaceus_Cb_vi76
MAKFDVVDLDLKKVSELELSDEVFGAEPNAHLFYEVAKMQQINRRRGTVG
VKNTSLVSGGGKKPWKQKGTGRARQGSIRASHWVGGGKAMAPKQRDYFYR
PPKKVRRGALKAVLSLRAREKTLIIVSDFSLSAPKSKQAFEALTKRLKLS
GALVIDAKTNTNLHRSVRNLAKFDVLPPEGLNLESVLRHKHLVLTSAAAK
AIEGALS
>Bacteria_Proteobacteria_deltaepsilon_subdivisions_Deltaproteobacteria_Myxococcales_Cystobacterineae_Cystobacteraceae_Stigmatella_aurantiaca_DW43_1
MAKFKVIDLDGKQVSEIELSDEVFGAEPNPHLFYEVAKMQQINKRRGTVG
VKNTSLVSGGGKKPWKQKGTGRARQGSIRASHWVGGGKAMAPKARDYFYR
PPRKVRRGALRAALSQRARENALFILDGFKLDAPKTKQAFDVLTRRLKLE
NALVVDDKGNNHLHRSVRNLARFDVLPPEGINLESVLRHKQLVLTSAAAK
AIQEALS
>Bacteria_Proteobacteria_deltaepsilon_subdivisions_Deltaproteobacteria_Myxococcales_Cystobacterineae_Myxococcaceae_Myxococcus_xanthus_DK_1622
MAKFDVVDLDLKKVSEIELSDDVFGTEPNAHLFYEVAKMQQINRRRGTVG
VKNTSLVSGGGKKPWKQKGTGRARQGSIRASHWVGGGKAMAPKARDYFYR
PPRKVRRGALKSALSLRAQEKTLIILDGFSLDAPKSKQAFEVLTKRLKLQ
NALVIDDKGNTNLHRSVRNLAKFDVLPPEGLNLEAVLRHSHLVLTSAAAK
TLEGALS
>Bacteria_Proteobacteria_deltaepsilon_subdivisions_Deltaproteobacteria_Myxococcales_Cystobacterineae_Myxococcaceae_Corallococcus_coralloides_DSM_2259
MAKFDVVDLDLKKVSEIELSDEIFGAEPNTHLFYEVAKMQQINRRRGTVG
VKNTSLVSGGGKKPWKQKGTGRARQGSIRASHWVGGGKAMAPKARDYFYR
PPRKVRRGALRAVLSLRAREKQLIILDGFKLDAPKSKQAFEVLTRRLKLQ
NALVIDERGNTNLHRSVRNLAKFDVLPPEGLNLESVLKHSHIVLTSAAAK
ALEGSLS
>Deltaproteobacteria_bacterium_RBG_16_71_12
MATHDVIDLSGNKVGSIELNDQVFAAPIKRYLLTEVVEWQRAKARRGTQS
VKTRTEVNGTTKKPYGQKHTGNARQGDLKAPHMRGGGVAFAPKPRDYEFS
MPKAKRRAALATALTLKVKEGNLRVVKSFELGETKTKAVKTAIDALKTGA
TLIVDGDNEQLAKSARNLADSRYLNVHGLNVVDLLRYPSLVMTEAAVASI
TQRLLGEGGE*
>Deltaproteobacteria_bacterium_RIFOXYA12_FULL_58_15
MQIDVFNTEKKKVGSVELPDEVFAAEVKEALLWEQVKAQRASRRRGTHLT
KTRATINGGRAKPFKQKGTGRARQGSTRGPHQVGGAVAMGTRPKDWSYRL
PRSARRSALRSALSLRVKEEHLIVLEGFALEVPKTKAVVQLLSTFKIPSA
LIVDVKNDALGKSAKNLCGAKFVAAEGLNVYDILDHEHLVLTQAAVEEIV
KKAERRPS*
>Bacteria_Proteobacteria_deltaepsilon_subdivisions_Deltaproteobacteria_Myxococcales_Sorangiineae_Polyangiaceae_Sorangium_cellulosum_So0157_2
MKVTVYNLKREQVGELDLSDEVFGTEVKEHLFYEVVKAQLASRRSGTKAT
KERSAVAGSTKKLYRQKGTGRARQGSIRAPHHSGGGMAHALEPKDWSYRP
PRKVRIGALKSALSLFAKEGRLIVLDSLEVPEVKTKAIAATLTTLQADKK
SLVVDTAGNEKLVKSLRNLENHQYLPPEGVNVYDLLRHDHLIVSRDAAKA
LEARCLR
>Bacteria_Proteobacteria_deltaepsilon_subdivisions_Deltaproteobacteria_Myxococcales_Sorangiineae_Polyangiaceae_Chondromyces_apiculatus_DSM_436
MKVTVYNLKREAVGELDLSDDVFGAEVKEHLFYEVVKAQLASRRAGTKAT
KERSAVAGSTKKLYRQKGTGRARQGSIRAPHHPGGGHAHALSPQDWSYRP
PRKVRIGALKSALSLFAKENRLIVLDTLELPEIKTKALVSTLEALQAGKK
SLVVDSPSNEKLVKSIRNLAEHQFLPPEGVNVYDLLRHDHLVVSRDAAKA
LEARCLR
>Bacteria_Proteobacteria_deltaepsilon_subdivisions_Deltaproteobacteria_Myxococcales_Nannocystineae_Kofleriaceae_Haliangium_ochraceum_DSM_14365
MPKLDIKNTAGETVGDIDLDDAIFAEEVHEHLFWEVVKWQRARRRAGTHS
TKRRGEVRGSNIKPYRQKGTGRARQGDRKAPHWVGGGSVFGPKPRSYDYA
LPKKVRKKALRSALSLRAKEQKLVVLDAFPVEGGKTRNVVSALAALGAAH
TDNRVLIVDAGDNLDLIRGTRNLRGSKWLAPEGLNVYDILDHSTLVMTSA
TVKAVERALQPNANR
>Bacteria_Proteobacteria_deltaepsilon_subdivisions_Deltaproteobacteria_Myxococcales_Nannocystineae_Nannocystaceae_Nannocystis_exedens_ATCC_25963
MAKLIVKDLTGAQVGEIDVADAVFAVPVREHLLWEVVRYQRAARRAGTHS
TQTRAEVSVTGKKLHKQKGTGGARHGSRRANIFRGGGQVFGPKPRNYAFH
VNKKVMASALRTALTVRASKGDLVVIRDLQLEAVKTKTIAQALTALGAPK
ALVVDAGDNTNLRLSTRNLAAASFLDVRGLNVYDILRFPKLLISETSLRA
VEARLSGAKSDAPKEVA
>Bacteria_Proteobacteria_deltaepsilon_subdivisions_Deltaproteobacteria_Myxococcales_Sorangiineae_Sandaracinaceae_Sandaracinus_amylolyticus_DSM_53668
MAKLNVKDLEGNDVDSIDVADEVFATEVKEHLLWEVVRWQRAKARAGTAA
TKERSDVHGTHAKMFKQKGTGRARHGSARVNVFRGGGVVHGPRPRSYEFS
MNKKARAGALRSALSLRASEGNLTVIRDFQVAGGKTRNLVTALTKLDARK
ALLVDAAGNVSLGRSSCNLPTAQHLVPEGLNVYDILRFPKLLISEAALRE
VERRLLAAGASDTIQEGAA
>Bacteria_Proteobacteria_deltaepsilon_subdivisions_Deltaproteobacteria_Myxococcales_Nannocystineae_Nannocystaceae_Plesiocystis_pacifica_SIR_1_unfinished_sequence
MAKLNVKDLEGNDVAEIEVSDEVFAAEVKEHLLWEVVRWQRAKKRAGTAK
TKERSEVHGTRSKMYRQKGTGNARHGSRRVNVFRGGGQVHGPRPRDYTFS
VNKKARAGALRSALSLRASEGNLVVIRDFEVPDAKTRNLAAALGKLNAPK
SLLVDGGDNMSLARSARNLPTAQHIVPEGVNVYDILRFPKLLISESSLRA
LEARLLGTPAEPAKEGAA
>Deltaproteobacteria_bacterium_RIFCSPLOWO2_02_FULL_46_8
MLTQAVLSPENKELKKVELSKAIFGAPVRQQLLFDCVQIYLANKRQGTVK
AKFRCEVRGSTKKIYRQKGTGNARHGGIRANIFVGGGVSFPPRPRDWHTT
IPQKARQEALISALSLRKKEGNLIVISDFPCEEIKTQKIAKTLKKWGLAK
CLVVIDQPDPKLWKSIRNIPNSELTTSTNLNVLDIVRFEKIVVTEKALQA
LEKRLS*
>Deltaproteobacteria_bacterium_RIFCSPHIGHO2_02_FULL_44_53
MLTQAVLGSDNKELKKVELKKAIFGAPVRRQLIFDCVQGYLTNKRQGTVK
AKFRGEVKGSSRKIYRQKGTGNARHGSIRANIFVGGGIAFPPRPRAWRQD
LSQKARLQALVSALALRHKEGGLLLVDKLEPKEIKTKDVVKQLAKWGVEK
GLLVIDERQEKLWKSVRNIPSVDLVTADNVNVLDILRFEKVVVTEKALHK
LEKRFS*
>CG07_land_8_20_14_0_80_Deltaproteobacteria_38_7
IYDAVKAQLASRRQGDAFCKNRALVSGSTHKIYRQKGTGRARHSSRTANI
FVGGGKAFGPKPRDYFYAIPKKARLNALRVALSVKKKEGMLILLDGLTTD
KPKTSVMVKNLEKLGVKSALIVINKNDENLKKSLNNIPKVKLLESNSLNI
VDILSYDHLVMTKDALTNVQEILKP*
>Deltaproteobacteria_bacterium_RIFCSPHIGHO2_02_FULL_44_16
VKLSVVDMNNKKVGDLALEQQIFGTAPNKALIYESVKNQLINRRQGTSSS
RNTDLVHGSTAKIYRQKGTGQARHGSRKANIFVGGGVAFGPKPRDYTYTM
PKKAKRGALRAALALKQGEKKLHVIDVLEFSEMKTKQAVAFFKKLEIKKV
LIVADNVDEKVKKSVRNIEGVKVVSGQSLNVLDLCKHEDILFTKETLEKI
QERLVS*
>CG11_big_fil_rev_8_21_14_0_20_Deltaproteobacteria_42_23
MKQTVLDKNKKKVGELELSDAVFACEVNVGLVYDHVKQLRASARAGSAST
INPANMRGTGAKMYRQKGTGRARHGSAKKNIFVGGGVVHGPTPRSYAYKM
PTKAKRASLKSALTIKTQEEKVLVLDALNFKAPKTKEMISLLNALGVKSA
LLVLDAPQREVELSARNVPHLKVVYSNGLNSYDLLRYEHVVFTKAAVEKA
QEVLQS*
>CG10_big_fil_rev_8_21_14_0_10_Bdellovibrionales_45_34
MAKAKVYSWDKSEVGSVELNDAIYGAPVRKDILHEVVRWQLASRRQGTHK
VKTRAFVSGGGKKPFKQKGTGNARQGSTRSPLNPGGAVLFGPQPRDYSYV
LPKKVKKIGLRSALSYLNGEGRLYVVDSIQSNGKTSEFNSKLKGFGLVKA
VVVDKAEEAMVKRASRNLKAYRYLSVEGLNVYDLLKYDAVVINKQSLDKI
EERLG*
>Bacteria_Bdellovibrio_Bdellovibrionales_RBG_16_Bdellovibrionales_40_8
MAKVDIIDWDKKKVGQVELDPNIFEQPVKKAVIHSLVKWQLASRRRGTHK
AKNKSEVSGGGKKPFKQKGTGSARQGSSRSPLNVGGGVVFPPTPRDYSYT
IPKKMKQVGLRSVLSHLFGSGRIIILDDMKSADGKTKELVGYLKNIGFEK
AVLIDGKSDLKMTRATRNLKDYRYYSTDGLNVYDLLKYNAAIISKDSLDG
IAKRCGPKISEKN
>Bdellovibrionales_bacterium_RIFCSPHIGHO2_02_FULL_40_15
MATVNITNWNKEKVGQVELASNVFEVEVKKDVLHTVVRWQLASRRQGTHM
TKTKGLVSGGGKKPFKQKGTGNARQGSTRSPLMPGGGTMFGPSPRNYAYV
LPKKTRKVGLSMALSYLLKEGKLFVVDSMASAGKANELNKRLKTFGVKKA
VLIDAMSDEKFMLAARNLHNYKYFPVAGLNVFDLLKFDGAVITKSSVSKI
VERCSMEK*
>Bacteria_Proteobacteria_deltaepsilon_subdivisions_Deltaproteobacteria_Bdellovibrionales_Bdellovibrionaceae_Bdellovibrio_bacteriovorus_HD100
MATVNVLNWKKEKVGSVELAADVFETPVKKEVLHTVVQWQLAARRQGTHM
TKTKGLVSGGGKKPFKQKGTGGARQGSSRSILMPGGGTAFGPQPRSYAFV
LPKKVRRLGLSMALSHLQKEGKLFIVDSMASEGKTAELNKRLQAFGLKKA
VLVDSVVDDKFNRASKNLPTFKYFPVEGLNVFDLLKYDAAVITKDSVAKI
VDRCSLEKA
>CG10_big_fil_rev_8_21_14_0_10_Bdellovibrio_47_8
MATTNILNWKKEKVGTVELPKEVFEVPVKKEILHEVVQWQLAKRRQGTHM
VKTRGLVSGGGKKPFKQKGTGNARQGSNRSPLMPGGAKLFGPVPRSYAYA
LPKKVKKLGLKMALSHLHQEGKLFVIESMKSDGKTKELAQRLKSFGLSKA
VLVDVKSDDQFKRAANNLPKHKYFAAEGLNVFDLLKYDAAVITKETVAFI
VSRCEVE*
>Bacteria_Bdellovibrio_Bdellovibrionales_Bacteroivoracaceae_RIFOXYD1_FULL_Bdellovibrionales_53_11
MPTLDLFNQEKKKVGTVKLSDEVFGAKVNMPLVHQVIKAQLAGRRRGTAK
TKTKAEVRGGGRKPFRQKGTGNARRGSTRSPLIAGGGQTFGPLPRDYSQR
TPKEMMRGALRSALSDRVKAGRLLLVDEFKLADIKTKTFNTILKKNLQLD
SKVLLVDDANRNLELSARNVARLKMLRTEGVNVYDIIRNEWLVMTKRSAE
ALDKRLSDVDAKSEVPNA
>Bdellovibrionales_bacterium_RIFOXYD1_FULL_44_7
MPTLDVFSQEKQKVGNIELRDDVFGVSVNRPLVHQVLKAQLAGRRQGTAK
TKTKAEVRGGGRKPFRQKGTGNARQGSSRSPLNPGGGQTFGPIPRSYVQS
TPKEMVRGALRSALSDRVNAKRMLIIDQFKLASPKTKGFSELLRKKLQLE
KKVLIVDDANKNLELSGRNIPNLQIIRSEGINVYDIIRNDWLVCTKEAAQ
KIEKHLAPLGMAPEKANKKATKKAGGVKHA*
>Bacteria_Bdellovibrio_Bdellovibrionales_Bdellovibrionaceae_GWA1_Bdellovibrionales_52_35
MAKLDVINLENKKIGSIDLRDDVFAVDVNVALVHQVLKAQLAGRRQGTAK
TKTKSEVRGGGRKPFKQKGTGNARQGSTRSPLNPGGGQSFGPQPRCYDQA
TPKEMMRGALRSALSDRVKAKRVLVMDEFKLENVKTKVFNEILKKKLQLD
KVLIVDDANTNLELSGRNIPKVKVLRTEGINVYDIVKHEWVVFSKRAVQA
IETRLAPNS
>Bdellovibrionales_bacterium_GWB1_55_8
MPTLDIINQDKKKVGTIDLRDDVFAVDVNVPLVHQVLKAQLAGRRQGTAK
TKTKSEIRGGGRKPFKQKGTGNARQGSIRTPLRPGGGQSHGPVPRSYEQA
TPKEMMRGALRSALSDRVKSSRLLVMDEFKVTEVKTKILAELLKKKLDLS
QVLIVDDENFNLERSGRNIPHVKILRTEGLNVYDIVRHDWILLTKRAVQA
VETRLAPRS*
>Bdellovibrionales_bacterium_RIFOXYD1_FULL_55_31
MPSLDLIDQNKKKIGTIDLRDDVFNVDVNIPLVHQVLKAQLAGRRQGTAK
TKTKSEIRGGGRKPFRQKGTGNARQGSTRSPLNPGGGQSHGPVPRSYEQA
TPKEMVRGALRSALSDRVKANRLLVMDEFKVEKV
>Bacteria_Bdellovibrio_Bdellovibrionales_Bacteroivoracaceae_RIFOXYA1_FULL_Bacteriovorax_38_20
MTEISVLNSRFEATGKIKTEVELVPEKVNVPVVHQIVKATLANRRQGNAC
TKNRANVRGGGKKPYKQKGTGRARQGSIRSPLLVGGGVAFGPTPRDFSQK
VNKKMTISGIHSVIADKFQAGKLTVIEKLESDGKTKSMHELLNGKGLLPA
LVVTADKNSPALRAVKNLQWAKGQAVDGFSVYEAVKFENLVIEKEALENL
LQRLV
>Bacteria_Bdellovibrio_Bdellovibrionales_Bacteroivoracaceae_GWA2_Bdellovibrionales_49_15
MAELNVLNSKFDAAGKLETSVSLTPEDINVAVIHQVVKATLASRRQGNAS
VKCKGLVAGGGKKPFKQKGTGNARQGSNRSPLMPGGGSSFGPQPRSYEQK
VNKKTMLGAIHSVLADKFQSGKLTVVSELQSKGKTKEMFNLLSKKGLLPG
LVVTDSKDSLALRACRNFENAKAVHVDGFSVYEAIKFENLIIEKKALETL
LKKLV
>Bdellovibrionales_bacterium_RIFOXYC1_FULL_39_130
MTEIVVLNSKFEAAGKINTDVSLSPEDINVPVVHQVVKATLASRRQGNAS
TKTKAEVSGGGKKPFKQKGTGRARQGSSRAPHMPGGGVAFGPKPRDFEQK
VNKKMMLKSIQAILADKLQSGKLLVVDTIASDGKTKTMQTMLSGRNLLPA
LLVTTKADSLALRAVKNLQYGKGMAVEGFSVYEAVKYENLVIEKDALTTL
LKRLE*
>CG22_combo_CG10-13_8_21_14_all_Bdellovibrionales_38_13
MADINVLNSKFEASGKLSTNVSLTAEDINVPVVHQVVKAILAGRRQGTAK
TKTRAFVSGGGRKPFKQKGTGRARQGSTRSGLMVGGATVFGPLPRDYTQK
VNKKVAIKAVQSVLADKLQAGKLTVIEKFDSDGKTKNMFALLNGKGLLPA
LIVTKEKESPALRAVRNLQYGKGMSADGFSVYEAVKFENLVIEKAALESL
LEKMV*
>Bacteria_Proteobacteria_deltaepsilon_subdivisions_Deltaproteobacteria_Bdellovibrionales_Bacteriovoracaceae_Bacteriovorax_marinus_SJ
MTDITVLNGKFETSGKLSTNVSLTSEDINVPVVHQVVKATLAGRRQGNAC
TKTRGQVSGGGAKPFKQKGTGRARQGSTRASIMVGGGTTFGPKPRSYDQK
LNKKVAAKAIQSVLADKLQAGKLTVVDSFDSNGKTKELYTTLNSKGLLPA
LVVAEKKDSLAIRAAKNLQYGKGLAVEGFSVYEAVKYENLVIEKAALEAL
LGRLG
>CG22_combo_CG10-13_8_21_14_all_Bdellovibrio_39_27
MAEINVLNKKFESSGKLNTEVDLSADVINVPVVHQVVKALLASRRQGNAC
TKTKGFVSGGGMKPYKQKGTGRARQGSSRSPLFVGGGTAFGPQPRSYEQK
VNKKVANLAIQSVIADKLQAGKLTVVETVESTGKTKDIFKTLNSKSLLPA
LVVTASDDSAALKAVRNIKNAKATPVSGFSVYEAVKFENLVIEKEALEKL
LQRLV*
>Bacteria_Proteobacteria_deltaepsilon_subdivisions_Deltaproteobacteria_Desulfobacterales_Desulfobacteraceae_Desulforegula_conservatrix_Mb1Pa_DSM_13527
MAVVDVQNMAGDKVSQIDLSDSIFNIEVKSEVLHEVVKMQLACRRAGTAS
VKRRSDVKGSTRKLYRQKGTGRARRGDIKSPVMRGGGVVFGPKPKSYAYS
VPKKVRRLALKMALSSKFQDKELIVLNSMDFDTPKTKKFLDVMNALKLEN
VLIVTSGENENLELSSRNVASVKVMRTEGLNVYDVLKYQSLLLLEPSVSG
IEGRLSE
>Bacteria_Proteobacteria_deltaepsilon_subdivisions_Deltaproteobacteria_Desulfobacterales_Desulfobacteraceae_Desulfobotulus_alkaliphilus_ASO4_4
MAVVDVLNKEGEKVSQMELSDSVFNVEVKPAVLHEVVKMQLAKRRAGTAC
VKNRSDIKGSTRKLFRQKGTGRARRGDIKSPLLRGGGVVFGPHPRSYAYS
LPKKVRQLALKMALSSKLKNENIKVLEDLNLDGIKTKNFVGIMQVLNTRK
TLIVIGEENRNLELSARNIPGVKVLKAEGLNVYDILRYDDLLLVPSSVQS
IEGRFAS
>Bacteria_Proteobacteria_deltaepsilon_subdivisions_Deltaproteobacteria_Desulfarculales_Desulfarculaceae_Desulfarculus_baarsii_DSM_2075
MPKVDVYDEKKQKVGEIELADEVFAAEVKAHLLHEVVVWQLAKRRAGTAC
TKTRSEVRGGGRKPWRQKGTGRARVGSRRSPLWRGGGTTHGPKPRDYDYN
VPKKVRKAALKSALSDKLAEEKLMVLRGFGLEAIKTKAFAEVLATFQTQN
VLVVTAGPDEVLEKSARNIPMVKVLRAEGLNVYDILRYDRLMLLEPAVGR
IEEALS
>Bacteria_Proteobacteria_deltaepsilon_subdivisions_Deltaproteobacteria_Desulfobacterales_Desulfobulbaceae_Desulfurivibrio_alkaliphilus_AHT2
MAVTEVYNIKKEKVGDVELDDALFGVEVNPHLLHDIVRMQRANRRAGTAC
TKTRKDVSGSGKKPWRQKGTGRARAGSRKSPVWRGGGTVFGPRPRSYAFS
MPRKARKLGLRMALSSRCADNLLVVLDDFQLDEIKTKKFVEVMDGFSIDN
ALIVVPESIETLERSSRNVPGFKVMPTEGLNVYDILLHKHIVLLQPCIEQ
LRERLLT
>Bacteria_Proteobacteria_deltaepsilon_subdivisions_Deltaproteobacteria_Desulfobacterales_Desulfobulbaceae_Desulfocapsa_sulfexigens_DSM_10523
MSTVDIVNTSNEKVGEIELNADVFDLTVKEHLLHDVVRMQRAAKRAGNAS
TKTRREVRGGGAKPWKQKGTGRARAGTRNSPIWRGGGVTFGPKPRDYSFK
LNRKVKQQALAMAMSARLQEGNLVVIDDFIMDAIKTKNFVGIMKGFDFEN
CLVVTEGNYENVNKSARNANGFKVLPVEGLNVYDILLHKKLMLLKPAVES
LEKRLTA
>Bacteria_Proteobacteria_deltaepsilon_subdivisions_Deltaproteobacteria_Desulfobacterales_Desulfobulbaceae_Desulfotalea_psychrophila_LSv54
MSTVSVVNTNNEKVDEIELNDAIFNREVKEYILHDVVRMQRAAKRAGTAS
TKTRVEVRGGGAKPWRQKGTGRARAGSRTSPLWRGGGVTFGPKPRDYSFK
LNRKVRQQAVSMALSARFQEGNLIVLDNFIMDAIKTKEFASTMKTLELAN
ALIVMDDASENLSKSCRNVHGYRILPAEGLNVYDILLHKKVVLVKPVIES
LEKRLMV
>Desulfobacterales_bacterium_GWB2_56_26
MSTVNIVNIKNERVGEIELNDDVFNREVKEHILHEVVRMQRAARRSGNAC
TKTRVEVSGGGRKPWRQKGTGRARAGSRTSPIWRGGGVIFGPKPRDYSFK
LNRKVKQQAVAMALSARFQEGNLIVVDDFTLERIKTKDFIGVMNVLDVDN
GLIVTNNATENLAKSSSNVNGYKILSTEGLNVYDILLHKKLILVQPVIES
LEKRLTA*
>Bacteria_Proteobacteria_deltaepsilon_subdivisions_Deltaproteobacteria_Desulfovibrionales_Desulfohalobiaceae_Desulfohalobium_retbaense_DSM_5692
MPVVQIVDKSNQAVGEVTLSSEVFEREVRAEILHQVVRSQLAAKRRGTVG
VKTRSLIRGGGRKPWRQKGTGRARAGTVRSPIWTGGAIVHGPQARDYDIK
VNKKVKRLALKMAMSSRLAEDNLVVVDSVTPEEVKTKSFRKIQEQLDLKK
CLIVTAEKDNTLELSARNIPGVTVMTWDNLNTFDVLNHDQLVLEAKAVEK
IEEKLG
>Bacteria_Proteobacteria_deltaepsilon_subdivisions_Deltaproteobacteria_Desulfovibrionales_Desulfohalobiaceae_Desulfovermiculus_halophilus_DSM_18834
MPVVNIIDKQNNPVGEITLPEEIFSVEVRPEILHQVVKAQLAAKRAGTVG
VKNRSRIRGGGRKPWRQKGTGRARAGSVRSPLWAGGAVTHGPQMRDYSLK
VNKKVKRLALRMALSAKLSEQALLVVDDMSMSTHKTKDFVQIQNALSLEK
GLIVVPKKDNNLSLGSRNVPGIKVIDENQVGVYDILNSNKVVLTPQVVEH
IQERLQ
>Bacteria_Proteobacteria_deltaepsilon_subdivisions_Deltaproteobacteria_Desulfovibrionales_Desulfovibrionaceae_Lawsonia_intracellularis_PHEMN1_00
MAIVTVYNQQKEETGKINLSSKIFEVQVQPEILHLVVRAQLAAKRAGTHS
VKTRGHVSGGGAKPWRQKGTGRARAGSNRSPLWRGGGIVFGPQPRDYSFK
VNKKIRSLALCMALSSRFAEENLIVIDNIVLPEIKTKHFVGVANILGLHK
ALIVAPVESTQLLLSMRNVPNVKLLTYDRLNVYDILKYKQLVLLEGAVQH
IEARLK
>Bacteria_Proteobacteria_deltaepsilon_subdivisions_Deltaproteobacteria_Desulfovibrionales_Desulfovibrionaceae_Bilophila_wadsworthia_3_1_6
MAVVKVYDQDKTEQGELTLTPEVFEVAVRPEILHLVVRAQLAAKRAGTHS
TKTRAMVSGGGVKPWRQKGTGRARAGSNRSPVWRGGAILFGPQPRKYDFK
VNKKIRKLALRMALSSRLAGDNLLVVKGFDLPEAKTKVFAKIAGNLGLSK
ALIIAPEESRNLVLSSRNLPGITLTTPDQLSVYEILKHKQLVLLEGAVEP
VETRLK
>Bacteria_Thermodesulfobacteria_Thermodesulfobacteria_Thermodesulfobacteriales_Thermodesulfobacteriaceae_Thermodesulfatator_atlanticus_DSM_21156
MATVAVVNNKKEKVDEVDLREDIFNVPVKVGLLHEVVRWQMARWRAGTAC
TKTRGEVRGGGRKPWRQKGTGRARQGSIRAPHWVGGGVVFGPKPRDYEFK
VNKKQRRLALKMALSARAQKGKLLVVDDFGLDEIKTKKFVEFLKGLGVDD
ALVVLPERDEVVEKSARNLPKVKVLTADGLNVYDILDYEYLIIKKEALPK
IEERLSK
>Bacteria_Thermodesulfobacteria_Thermodesulfobacteria_Thermodesulfobacteriales_Thermodesulfobacteriaceae_Thermodesulfatator_indicus_CIR29812_DSM_15286
MATVAVVNNKKEKVDEVNLREDIFNVPVKVGLLHQVVRWQMARWRAGTAC
TKTRGEVRGGGRKPWRQKGTGRARQGSIRAPHWVGGGVVFGPKPRDYEFK
VNKKERRLALKMALSARAQEGKLLVVDDFGLDEIKTKKFVEFLKGLGAED
ALVVLPERDEVVEKSARNLPTVKVLTVDGLNVYDILDYEYLIIKREALPK
IEERLSR
>Bacteria_Thermodesulfobacteria_Thermodesulfobacteria_Thermodesulfobacteriales_Thermodesulfobacteriaceae_Thermodesulfobacterium_sp._OPB45
MEAIKAKLIDSSANIIGEIELPSDLYGVTPKVGLLHEVVRWQMARWRAGT
ACTKTRGEVRGGGRKPWPQKHTGRARQGSIRAPQWVGGGVVHGPKPRSYE
FKLNKKVRRLGLKMALSSRALANKVYVAEDFPVKDKPKTKVLKNFLDTLG
INDALIVVPERNLILEKSADNLPKVKVLAVEGLNVYDILNHQNLILAKDA
LPKIEERLRR
>Bacteria_Thermodesulfobacteria_Thermodesulfobacteria_Thermodesulfobacteriales_Thermodesulfobacteriaceae_Thermodesulfobacterium_hydrogeniphilum_DSM_14290
MDVIKAKLVDSTANIIGEIDLPIDIYGVYPKEGILHEIIRWQMARWRAGT
ACTKTRGEVRGGGRKPWPQKHTGRARQGSIRAPQWVGGGVVHGPKPRCYE
FKLNKKVRRLGLKMALSSRALTNKLFVAEDFPVKDQPKTKILKGFLDNLG
LKEALIIVPERNLVLEKSATNLPKVKVLAVEGLNVYDILNHENLILAKDA
LSKIEERLRR
>Bacteria_Thermodesulfobacteria_Thermodesulfobacteria_Thermodesulfobacteriales_Thermodesulfobacteriaceae_Thermodesulfobacterium_commune_DSM_2178
MEAIKAKVIDASAKIVGEMELPLDIYGVYPKEGILHEIVRWQMARWRAGT
ACTKTRGEVRGGGRKPWPQKHTGRARQGSIRAPQWVGGGVVHGPKPRSYE
FKLNKKVRRLGLKMALSSRALTNKLFVAEGFPVVEKPKTKLLKSYLDTLG
INEALIIVPERNLVLEKSASNLPKVKVLAVEGLNVYDILNHENLIISKEA
LDKIEERLRR
>Bacteria_Thermodesulfobacteria_Thermodesulfobacteria_Thermodesulfobacteriales_Thermodesulfobacteriaceae_Thermodesulfobacterium_hveragerdense_DSM_12571
MEAIKAKVIDASAKIVGEMDLPLDIYGVYPKEGILHEIVRWQMARWRAGT
ACTKTRGEVRGGGRKPWPQKHTGRARQGSIRAPQWVGGGIVHGPKPRSYE
FKLNKKVRRLGLKMALSSRALTNRIFVAEGFPVAEQPKTKLLKSYLETLG
INEALIIVPERNLTLEKSASNLPKVKVLAVEGLNVYDILNHENLIVSKEA
LDKIEERLRR
>Bacteria_Thermodesulfobacteria_Thermodesulfobacteria_Thermodesulfobacteriales_Thermodesulfobacteriaceae_Thermodesulfobacterium_thermophilum_DSM_1276
MEAIKAKVIDASAKIIGEMDLPLDIYGVYPKEGILHEIVRWQMARWRAGT
ACTKTRGEVRGGGRKPWPQKHTGRARQGSIRAPQWVGGGVVHGPKPRSYE
FKLNKKVRRLGLKMALSSRALTNKIFVAEGFPVAEQPKTKLLKSYLETLG
INEALIIVPERNLTLEKSASNLPKVKVLAVEGLNVYDILNHENLIVSKEA
LEKIEERLRR
>Bacteria_Proteobacteria_deltaepsilon_subdivisions_Deltaproteobacteria_Desulfuromonadales_Geobacteraceae_Geobacter_lovleyi_SZ
MPTIALYNMNREKIGEVALDEQIFAAEVKEPLIHQALKVQLANRRAGTVK
TKTRAEVSGGGKKPFKQKGTGNARQGCSRAPQYPGGGTVFGPQPKTYNLG
INKKARKAALRSLLSMQLKSEKITVLDQIEFAKISTKDFAGFMKKFDLER
SLIITEEPSTNLALSSRNVPYVKLLKADGLNVFDVLKYQNIVMTEGAVRL
VEGALQ
>Geobacteraceae_bacterium_GWC2_53_11
MPSIAVYNMNKQQVGEVQLSDDVFDVEVRESLIHQALKIQLANRRAGTVA
VKNRSAVSGGGKKPFKQKGTGNARQGCSRAPQYPGGGVAFGPQPKIYNLS
MNKKARTAALCSVLTYKLQNNNITVLDKIEFDKVSTKDFVGFLGKFELSK
SLIVTDDFNNNLFLSARNVPHIKMLKHDALNIHDMLKYKHIIFTQGSVQS
TEGVLQK*
>Geobacteraceae_bacterium_GWC2_48_7
MPSIAVYNMNKQQVGEVQLSDEIFNAEVKEHLIHLALRIQLANRRAGTVK
TKTRSEVAGSNKKPFKQKGTGNARQGNVRAPQYPGGGVAFGPRPKTYDLS
MNKKARNAAIRSALSFQLKNNRITVMDKLCFDTVSTKAFVGFMNLFELDR
TLIVTDDYANNLVLSSRNVPHVKMLKHDALNIHDMLKYKNIIFTQGAVQS
VEGALQK*
>Bacteria_Proteobacteria_deltaepsilon_subdivisions_Deltaproteobacteria_Desulfuromonadales_Desulfuromonadaceae_Desulfuromusa_kysingii_DSM_7343
MATVTIYNQDNKQVGERELAEAVFNTEVKEYLLHDMVRYQLAARRQGTAA
TKNRSAVAGGGKKPYRQKGTGNARQGTTRAPHFVGGGAAFGPSPRSYDFK
LNRKVKKAALCSALSARYQAEKLVVVDKLSMDKISTKSFAELVSRFKLDG
VLFIIDQANSMVELSARNLHNVKILRADGANVYDILKYPHLVLTDAAVTE
IEGALEK
>Bacteria_Proteobacteria_deltaepsilon_subdivisions_Deltaproteobacteria_Desulfuromonadales_Geobacteraceae_Geopsychrobacter_electrodiphilus_DSM_16401
MATVTVYDLDRKQVGERELADEVFNTEVKKYLLHDMVRYQLAARRQGTAA
VKSRGKVAGGGKKPFKQKGTGNARQGTIRAPHFVGGGVAFGPQPRSYEFK
LNRKVKKSALCSALSARYQAEKLTVLDAIELSVINTKAVADMLKRFELVG
TLIVIDQADPKVELSARNLKNVKVLRADGVNVYDVLRYPNLVLTSAAVSQ
IEGALEK
>Bacteria_Proteobacteria_deltaepsilon_subdivisions_Deltaproteobacteria_Desulfuromonadales_Desulfuromonadaceae_Desulfuromonas_acetoxidans_DSM_684
MAKVTVYDMQKNQVSERELNEVVFDAEVRPYLVHDMVRYQLAARRQGTSA
CKNRAAVAGGGKKPFKQKGTGNARQGTVTAPNHVGGGVAFGPTPRNYAFK
LNRKVKKLALCSALSSRFQEQKLTVLSELKLDSISTKSFKQVVDRFELKD
ALVVIDAANPEVELSARNLRNVKVLRADGVNVYDVMKYSNLVLTEGAVEQ
LEGALA
>Bacteria_Proteobacteria_deltaepsilon_subdivisions_Deltaproteobacteria_Desulfuromonadales_Geobacteraceae_Geoalkalibacter_ferrihydriticus_DSM_17813
MATVPVFDINKNKVSDLEISDDIFNADVKEHLIHQMVRYQRASWRQGTAK
TKGRSEVSGGGKKPYRQKGTGNARQGTIRAPHFVGGGTAFGPKPRDYQFK
LNRKVKKAALRCALSARFKEERMTVLSAIELEKISTKAFADVLKRFELDG
ALVVIDEANPVVELSARNLPSVKVLRAEGVNVYDLMKHRHLVLTEGAVSQ
LEGALQI
>Bacteria_Proteobacteria_deltaepsilon_subdivisions_Deltaproteobacteria_Desulfuromonadales_Pelobacteraceae_Pelobacter_carbinolicus_DSM_2380
MAKIAVYDINRNQVSERELSDEVFNAEVKEYLIHDMVRYQLAARRQGTSA
AKNRSAVAGGGKKPYRQKGTGNARQGTIRAPHFVGGGAAFGPSPRDFSFK
LNRKVKKAALRSALSARFKEERVAVLNDFQLEKIGTKAVVEVLNRFELSN
VLVVVGEDNRNLELSARNLPHVKVLKAEGVNVYDLMNHRNLVVTEGAVEQ
LEGALG
>Desulfuromonadales_bacterium_GWD2_61_12
MAKVAVFDINRKQVSERELADAIFNADVKGYLIHDMVRYQLAARRQGTAD
TKGRSEVSGGGRKPYKQKGTGNARQGCIRAPHFVGGGTVFGPTPRDYAFK
LNRKVKRAALCSALSVRFKGEKLTVLAALDLEKISTKGFAALLERFDMKN
VLVVIDGNNPHVELSARNLPHVKVLRAEGVNVYDVMKYRNLVLTEGAVSQ
LEGALA*
>Pelobacteraceae_bacterium_GWC2_58_13
MASVIVYDINKNQVSERELADGVFNDVVRGYLIHDMVRYQLAARRQGTAD
TKTRSEVSGGGKKPYKQKGTGNARQGCIRAPHYVGGGAAFGPSPRDYTFK
LNRKVKKAALRSALSVRFKEERLTVLNAIELEKISTKGFVEVLKRFDIDK
ALVVVDGVNTNLELSARNLPNVKVLRAEGVNVYDVMRYPNLIVTEGAVSQ
LEGALAS*
>CG2_30_FULL_Deltaproteobacteria_43_15
MPVLDVYDIEKRKISEINLNDDIFNVEIKPHLISDVAIMQQTNRRRGTAS
TKNRAMVRGGGVKPWRQKGTGRARVGSRRSPLWVGGGTVFGPTPKDYSYS
LPKKVRREALKSVLTLKLKEDKITILDSFKLKEIKTNALIQTLRNLDIEN
VLIIDQDNLNLERSARNIQNAKVLPPEGLNVYDILKYENLILVMPSVEKI
EARLSL*
>Deltaproteobacteria_bacterium_RBG_19FT_COMBO_52_11
MAKVDIIDIHRQKISEMEVDDRLLNDPEKPHLIYDIVRMQLASRRSGTAC
TKERSFVSGGGRKPWKQKGTGRARSGSTRSPLWRGGGTVFGPRPRDYSFR
PPKKVRQAALRSALSSKNREQKLLVLERLDLEETKTKRFAGVLKTLGIQN
VLIIIDGPEEALEKAARNVPRVQVTRWEGLNVYDILRHEYVVFLRSSLER
LERNLRP*
>Deltaproteobacteria_bacterium_RBG_13_51_10
VRRAALCSVLSGKFREEKLLVLERLDLEEAKTKRFMAALKTLGVKDALIV
LDGRDQILEKSSRNVRGIQVIECEGLNVHDILRHEYLVFLRSSLEKVERK
LRP*
>Bacteria_Proteobacteria_deltaepsilon_subdivisions_Deltaproteobacteria_Syntrophobacterales_Syntrophaceae_Smithella_sp._F21
MALADVFDIEKKKVAQVELNDAVFGAEVNEATIHDVVKMQLASRRSGTSA
TKGRSDVRGGGKKPWRQKGTGRARSGTSRSPIWRGGGIVFGPQPRDYSYS
VPKKVRKNALISALSMKVKEEKMTILRDFPMEKISTKAFQKVVELFGLKK
ALFIVDQDNLMLMKSSRNIKSVKMIRSEGINVYDLLKYEHLVLLEPSIKK
IEGALLS
>Deltaproteobacteria_bacterium_RBG_19FT_COMBO_43_11
MAVTDVFNIEKKKVAKLELNDAVFAAEPNDAIIYDVIKMQMAARRSGTAS
TKTRHDVSGGGKKPWRQKGTGRARAGTTRSPIWRGGGIVFGPHPRDYSYG
IPKKVRRKALICALSMKLKQDKMLILKDFPMEIISTRAFKAVVDLFGLKK
ALFVLDNDNTNLQKSSRNIKNIKMIKSEGINVYDILNHEHLVLLEASIKK
LEGALLS*
>Deltaproteobacteria_bacterium_RBG_16_44_11
MAVADVFNIEKKKVAKLELNDAVFGTELNDAVIYDVIKMQMAARRSGTAS
TKTRHDVSGGGKKPWXXXXXXXXXXXXXXWRGGGIVFGPHPRDYSYSIPK
KMRRKALICALSMKLKQDKMLILKDFPMGKISTREFKGVVDLFGLKKALF
VLDKDNTNLQKSSRNIKNIKMIRSEGINVYDILNHEHLVLLEPSIKKLEG
ALLA*
>Bacteria_Proteobacteria_deltaepsilon_subdivisions_Deltaproteobacteria_Syntrophobacterales_Syntrophaceae_Syntrophus_aciditrophicus_SB
MLVAEVFDINKNKVSEIELNDAVFGAEVNDAVIYDVVRMQMASRRFGTAA
TKGRSDVSGGGKKPWRQKGTGRARSGTSRSPIWRGGGIVFGPVPRDYKYN
VPKKVRKNALRSVLSLKYQGQKLVVLKDFPLDEIKTKKFKEVVDRFGLKK
ALFVTEERNEFLEKSSRNIAGIKMVRSEGLNVYDVLNHEHLVIIEPAVKK
LEGALKS
>CG23_combo_of_CG06-09_8_20_14_all_150_Syntrophobacteraceae_50_8
MMPIAGVYDIERNLMSEIELNDAVFDAEINEDVIYEVVKMQMISRRRGAA
STKERGDISGGGRKPWRQKGTGRARAGTNRSPIWRGGGMVFGPRPRDYAY
KVPKKMRRKALAAALTLKLRENRMVILRDFPMDEIKTKRFQEVVDRFGWG
KVLFVLDKSYPVLEKSSRNIKNVKMMRSEGINVYDLLNCEHVVLLEPSVK
LIEGTLMS*
>CG23_combo_of_CG06-09_8_20_14_all_150_Syntrophobacterales_48_27
LFVLDKPYPNLERASRNLKDIGMIRSEGINVYDLLNHGHVVLLEPAVRMI
EGALLS*
>CG03_land_8_20_14_0_80_cor_Syntrophobacterales_58_14
MPVAGVYDIENKRVAEIELSEAVFGAPVNEDVIYEVVRMQMASRRSGTAS
TKGRSDVSGSNKKPWRQKGTGRARVGNLRSPIWRGGGIIFGPTPHGYAFR
VPKKVRRLALISALSMKFKEERMTILRDFPMEEFKTKRFQEVIDRFGFKK
TLFVIDQQRPFLERSSRNIRDVKMVRSEGVNVYDLLKYDHVVLLEPSVHK
IEGALIA*
>Syntrophus_sp._GWC2_56_31
MPVTGVYDIENHRISEIDLSDAVFGAEVNRDAIYEVVRMQMASRRMGTAS
AKGRSDVRGGGKKPWRQKGTGRARAGHSRSPIWRGGGIIFGPTPHSYSYK
PPKKVRRMALISALSMKLKEEKMIILRDFPMDEIKTKRFREVIERFGLSK
ALFVIDGSQPILEKSSRNVKEVKMVRSEGINVYDLLKYDHVVLLEPAIKI
IEEALIS*
>Deltaproteobacteria_bacterium_RBG_16_58_17
MLVAGVYDIENNKVSEIELSEVVFGAPVNESAIYEVVRMQMAFRRRGTAS
TKGRSDIRGGGKKPWRQKGTGRARAGHSRSPLWRGGGTVFGPQPRSYAFK
VPKKVRRLALISALSMKFKEERMIVLSDFPMDEIKTKRFQEVIDRFGFKK
ALFVIDGAQPTLEKSSRNIPEVKMVRSEGINVYDLLKFDHVVLLEPSIKK
IEGALIS*
>Syntrophobacterales_bacterium_RBG_19FT_COMBO_59_10
MLVAGVYDIENNRVAEIELNEAVFGAPVNEDAIYEVVRMQMAARRSGTAS
TKGRSDVRGGGKRPWRQKGTGRARAGHSRSPIWRGGGIIFGPQPRSYAFK
VPRKVRRLALISALSMKFQEEKMTVLRDFPLAEVKTKRFQEVIDRFGFKK
TLFVIDGSQPTLEKSSRNIPDVKMVRSEGINVYDLLKYDHVVLLEPAIKK
IEGALIS*
>Bacteria_Proteobacteria_deltaepsilon_subdivisions_Deltaproteobacteria_Desulfurellales_Desulfurellaceae_Hippea_maritima_MH2_DSM_10411
MKVKVVDKKNQAVGEVEINIQPKEVKNKGVLFNRVVRAMLMNARQGTAST
KTRGEVSGGGKKPWRQKGTGRARAGSIRSPLWVGGGVIFGPKPRDYELKM
NKKEKRVAFIEALAQRIEEGKLIVIDDLSFEKPKTRDAYEIVKNLNLKKA
LFVLEKGMENAYLSLRNIKGVEVRNIDTLNTYDVLRFQNIIIPKTVVEKL
NGRIANG
>Bacteria_Proteobacteria_deltaepsilon_subdivisions_Deltaproteobacteria_Desulfurellales_Desulfurellaceae_Desulfurella_acetivorans_A63_DSM_5264
MKIEYFDKDVNRLGEIDFNLNFKPSSKPDIMLNRVIRVLLANKRQWTAST
KTRSEVSGGGKKPWKQKGTGRARAGSIRSPLFRGGGVIFGPKPKLDFELK
INKKEKRKAFLEALIDHIEAKTLILLNDLDFGQPKTKVAFELVKKLNADK
SLFILDKNMTNAYLSLRNLKSVEIRNVDTVNVYDIMRFPKVVTTKDIFEK
LSRRFANG
>Bacteria_Proteobacteria_deltaepsilon_subdivisions_Epsilonproteobacteria_unclassified_Epsilonproteobacteria_Sulfurovum_sp._NBC37_1
MKTTVIKTTDLPKAFLEVHPHNLYLYCKAYASGLRANTAQTKNRSAVSGG
GKKPWAQKGGGRARAGSLRSPIFVGGGVAFGPSTNKNYDQKVNKKQKKLA
LYHALAELAANERLFVVDNVAIESGKTKDALAFVNGLEQRDVLVVKEMID
DKTFLAFRNLQNAYLVEANELNAYLAAAYHSVVIEKAVFDKLTEEA
>Bacteria_Proteobacteria_deltaepsilon_subdivisions_Epsilonproteobacteria_Campylobacterales_Campylobacteraceae_Arcobacter_nitrofigilis_DSM_7299
MSNAVVVKTSELPETFKDVNSHNLYLYVKSYLAAQRANTARVKNRSEVRG
GGKKPKAQKGSGGARWGSKRSPLFVGGGQVFGPSARNYNQKINKKQKVLA
LRFAINTHVEKESLFVVDSVTLESGKTKDAVAVINGLNQRDTLIIVDTID
EKTYLAYRNIKNCYMIEKQEVNAYIAAAYHSILVEKSVLEALKEA
>Bacteria_Proteobacteria_Zetaproteobacteria_Zetaproteobacteria_bacterium_TAG_1
MTAVKIVDQNNKEVGSRDLNANVFGLEADNGLVHRVYSALARAQRAGTHS
TKTVADVSGGGKKPFKQKGTGRARQGTTRAAQMRHGGTAHGPQPHDYNTR
INKKERRLATALVLSDALREGRLIVLNKLELKEAKTKSFIAVRDALKVES
GLFVLAESNNEVELSGRNVPLSKVVLDGQMNLHDMLKFDHLVVTEDALSN
LEKRLGGEG
>CG1_02_SUB10_Zetaproteobacteria_46_191
MAEINIVDQNNKAVGKRQLADNVFGLEADNALVHRVYSALALAQRAGTHA
TKTVGDVSGGGKKPFKQKGTGRARQGTTRAAQMRHGGTAHGPQPHGYETR
INKKERRLAVALVLSDAVREGRLIVLNKLELDAAKTKSFVAIREALKVSS
GLFVLADNNAEVEQSGRNIPHTKIVLDGQMNLHDMLKFDHLVITEDALSN
LEKRLGGEV*
>Bacteria_Proteobacteria_Zetaproteobacteria_zeta_proteobacterium_SCGC_AB_133_G06
MSTIAIVDQSNKKVGTRDLNPAVFGLDEDAGFVHRVYASLASAQRGGTSA
VKDRSEVSGGGKKPFKQKGTGRARQGTTRASQMRHGGIAHGPNANTSFVS
RVNKKERRKALCLVLSDCVRQGKLTVVDKLELAEVKTRAFVEVQNALNAN
SGLFVLAESDNNVELSSRNVPNTSVVLDGQLNIHVLLKSKHVILTEAAVD
KLEERLA
>Bacteria_Proteobacteria_Alphaproteobacteria_Rickettsiales_Rickettsiaceae_Rickettsieae_Rickettsia_conorii_Malish_7
MKTKILSLANEEVGEISLNEDIFAVEFIRDDIIKQVIDWQRAKAMSGNHK
TKTVSEVLGTTKKPFKQKGTGNARQGSLRSVQMRGGGVAHGPRVRSHATK
LPKKVRKLGLIHALSEKCAEGKLLVIDSLKLDKPKTSALVNILNKFQGKS
FFVIDGNEVDINFSLAAKNIYNTVIVPQIGANVYDIIRHEYVLLSQEAVS
VLEERLR
>Bacteria_Proteobacteria_Alphaproteobacteria_Rickettsiales_Rickettsiaceae_Rickettsieae_Orientia_tsutsugamushi_Boryong
MKVKVYNLLQEIEKEVELNPSVFCLKYRPDIIKLVIDWQLAKRMSGTHCT
KTISGVSGTTKKPFKQKGTGNARQGSLRSVQMRGGGISHGPVVRSHEFDV
PKKIRKQALKYALSYKLSVNKLIVVDDFNIGSNKTAVLKNLLKKYNYSNY
SGFFCIDDQNVDRNFFLASRNLFNLNVVAQIGANPYDIMKHDCVMVTLSA
AKSLEMRLAE
>Bacteria_Proteobacteria_Alphaproteobacteria_Rhodospirillales_Rhodospirillaceae_Oceanibaculum_indicum_P24
MKVTVKNLEAADVGAIELDEAVFGVDVRADLLSRVVHWQLAKRRSGNHKT
KGISEIAGTTKKPYKQKGTGRARQGSTRSPQFRGGATIFGPVVRDHGYDL
PKKVRKLGLKTALAAKLKDEKLIVLDDAKLSEPKTKELKAQLEKLGITSA
LIVDGAVDENLKKAASNLIGIDVLPQIGANVYDILRRDTLVLTKNAIEAL
EARLK
>Bacteria_Proteobacteria_Alphaproteobacteria_Alpha_proteobacterium_IMCC1322
MRQPPQPPLRMLHQQTRQPRPTSQHRTPHQPKIQLLKHLLKHLLMLKPRR
NSKMKLNVKTLDNKAAGDITVDDTVFAVAPRADLLARVVKWQLAKRRAGS
HKVKSRSEVARTTAKMFRQKGTGRARHGAASVVQFRGGGVVHGPVVRDHG
HALPKKVRRAGLRSALSSKASEGKLIVLDKLVSKGKTAALRAQLSKLGAE
NALIIGGEELDAGFVNAASNIPLVDVLPQQGINVYDILRRDVLILSKDAA
AHLEERLK
>Bacteria_Proteobacteria_Alphaproteobacteria_Rhodospirillales_Rhodospirillaceae_Nisaea_denitrificans_DSM_18348
MKLPVTTLDNKKSGDIEVADSVFAVEPRRDILARVVNWQLAKRRAGTHAT
KTVSQVSGTTKKPFKQKGTGRARAGSLRATQYRGGGISHGPMSRDHGFAL
PKKVRKLGMRSALSAKQAEGKLIVIDDAAGETKTKELAKKLTALGWNSVL
FIGGSALDEGFARAARNIPNVDVLPEQGANVYDILRRDTLVLTKAAVESL
EARLK
>Bacteria_Proteobacteria_Alphaproteobacteria_Rhodospirillales_Rhodospirillaceae_Thalassobaculum_salexigens_DSM_19539
MKIDVTNLDAEKTGEIDLDDAIFGLDPRQDILARMVNWQLAKRRGGNHKV
KTISEISGTTKKPFRQKGTGRARAGSLRATQYRGGQTVHGPVVRDHAHDL
TKKFRKLGLKTALSAKAKAGQLIIIDEAAAAEPKTKALAEKFKKLGWSSV
LVIDGDAVNENFARAARNIPLVDLLPQQGANVYDILRRDTLVLTKGAVEQ
LEARLK
>Bacteria_Proteobacteria_Alphaproteobacteria_Rhodospirillales_Rhodospirillaceae_Candidatus_Endolissoclinum_faulkneri_L5
MKIDTVNLDAKKTGEIYLDKSIFGLETRKDILARVINWQLAKRRSGNHKT
KGISEISGTTKKPFRQKGTGRARQGSMRTTHFRGGQTVHGPVVRSHKYQL
TKKFRKLGLKIALSTKFKDGKLVVIDEASADRPKTKPLAARFKLLGWLSV
LVIDGGVLNKNFAYAVRNIPLVDLLPQQGANVYDILRRETLVLTKVAVEQ
LEIRLR
>Bacteria_Proteobacteria_Alphaproteobacteria_Rhodospirillales_Acetobacteraceae_Rubritepida_flocculans_DSM_14296
MQVNVITLDNAPAGSAELPDELFGAAPRADIMARVVHWQLAKRRAGTHKV
KGMGEVQGTTKKPYRQKGTGSARQGSLRAPQFRKGGIVHGPVVRDHGYSL
PKKVRRLGLISALSQKAKDGKLVVLEAASLGENAKTKQMAARVKALGWSS
ALVVDAAVEEGFARALRNIPGLDALPTAGANVYDILNHDLLVLTRAGVEA
LKERLA
>Bacteria_Proteobacteria_Alphaproteobacteria_Rhodospirillales_Acetobacteraceae_Roseomonas_mucosa_ATCC_BAA_692
MQVKVITLDNGQAGEIELPEELFGATPRSDIMARVVHWQLAKRRAGTHKV
KGMGEVSGTTKKPYRQKGTGNARQGSLRAPQFRTGGVVHGPVVRDHGYSL
NKKVRRMGLISALSQKARDGKLVVIDVPAEAAKTAQLAKQVKALGWTSAL
VVDATPAEGFVRAARNLPKVQVMPTVGANVYDILNHDILAVTRAGVEALK
ERLA
>Bacteria_Proteobacteria_Alphaproteobacteria_Rhodospirillales_Acetobacteraceae_Belnapia_moabensis_DSM_16746
MQVPVITLDNGTAGEIELPEALFAAQPRADIMARVVHWQLAKRRAGTHKV
KGMGEVSGTTKKPYRQKGTGNARQGSLRAPQFRTGGVVHGPVVRDHGYSL
NKKVRRLGLISALSQKAAEGKLVVLDTASAGEAKTAVLAKQLKALGWTSA
LVVDAQVDEGFGRGIRNLPHMHVLPTIGANVYDILNHDVLAVTRAGVAAL
TERLA
>Bacteria_Proteobacteria_Alphaproteobacteria_Rhodospirillales_Rhodospirillaceae_Magnetospirillum_magneticum_AMB_1
MKTNVISLDNQTVGEIELADEIFGVPVRGDILFRAVNWQLAKRQSGNHKT
KTISEISGTTKKPFAQKGGGRARQGSLRSAQFRGGSTIFGPVVRSHAHDL
PKKVRKLALKTALSAKVADGKLIVVDAASAGSPKTKDLAARLGKLGLSSV
LFIDGAAVDGNFALASRNIPYVDVLPTQGANVYDILRRDTLVLTKDAVAA
LEARLK
>Bacteria_Proteobacteria_Alphaproteobacteria_Rhodospirillales_Rhodospirillaceae_Inquilinus_limosus_DSM_16000
MKVAVKTFDNTTAGEIDLDDSVFGLEVRTDLLHRMVNWQLAKRRSGNHKT
KGISEISGTTKKPYKQKGTGHARQGSMRSPQFRGGARIFGPVVRSHAHDL
PKKVRKLALRHALSAKAAEGKLVVVDAVVADSHKTKGLAAKLSALGLDSA
LILAGEQIDTNFALAARNLPFIDVLPSQGANVYDILRRDTLVLSRQAVEQ
LEARLK
>Bacteria_Proteobacteria_Alphaproteobacteria_Rhodospirillales_Rhodospirillaceae_Skermanella_stibiiresistens_SB22
MKTTVKNLNNEEVGEIELDEAVFGVPLRTDLLARMINYQLAKRRSGNHKT
KGISEIAGTTKKPHRQKGTGRARQGSTRSPQFRGGAVIFGPVVRSHAHDL
NKKVRKLALKTALSTKLAEGKLVVLETAAVDSHKTKDMALRLKGLGLTSA
LIIDGANLDLNFVRASRNVPLIDVLPEQGANVYDILRRDTLVLTRNAVEQ
LEARLK
>Bacteria_Proteobacteria_Alphaproteobacteria_Rhodospirillales_Rhodospirillaceae_Azospirillum_amazonense_CBAmc
MKTTVKNLKNEQVGEIELDDAVFGLPARADLLARMVNWQLAKRRQGSHKT
KGISEISGTTKKPWKQKGTGRARQGSLRSPQFRGGAVIFGPVVRSHEHDL
TKKVRKLALKTALSVKAAEGKLIILDDARAETHKTKALVEQFGALGLNSV
LIIDGANLDENFVRAAXXXXXXXXSPRGCAAGAGRQRVRHPAARHPGVDP
QRGRAVGGSPEMSKNAKPFVSAERMYDLIVAPVITEKSTLGSEHNQVTFR
VPLDATKPEIKQAVEGLFKVKVTAVNTIVSKGKTKRFRGIVARRSDFKKA
IVTLAEGHTIDVTTGV
>Bacteria_Proteobacteria_Alphaproteobacteria_Rhodospirillales_Rhodospirillaceae_Azospirillum_irakense_DSM_11586
MKTSVKNLKNETVGEIELSEDVFGLPARQDILARMVLWQLAKRRAGTHKT
KGISEISGTTKKPWRQKGTGRARQGSVRSPQFRGGARIFGPVVRSHEHDM
TKKVRKLALKTALSVKAAEGKLVVLESAATETHKTKVLFGQLQALGLKSA
LIIDGANVNELFFRAARNIPHIDVLPEQGANVYDILRKDVLVLTRNAVEQ
LEARLK
>Alphaproteobacteria_bacterium_RIFOXYD12_FULL_60_8
MKLDVINLDNKKVEDIDLSKDVFGVEVRTDILARMVNYQLAKHRAGTHKT
KGRSEIDYTKKKVGKQKGGGCARHGARSAPQFRGGGKAFGPVVRSHAHDL
QKKVRRLAMKTALSSKVAEGKLVVLDAAVFASGKTKDMVKHLEKLGWSSA
LIVGGTEVDAGFANAFSNIVGFDVLPSQGANVYDILRRDTLVLTKDAVAQ
LEARLK*
>Bacteria_Proteobacteria_Alphaproteobacteria_Rhodospirillales_Rhodospirillaceae_Rhodospirillum_rubrum_S1_ATCC_11170
MKCDVKTLDGKDAGSIELSDSVFGLPVRTDLLHRMVRWQLARRQAGTHKT
KGISEISGTTAKPFKQKGTGHARQGSKRSPQFRGGATIFGPVVRSHAHDL
NKKVRKLGLKTALSAKAQAGQLIVLDQAISESGKTKDLLAQLKVLGLEKV
LFIDGPEVNEKFALAARNIIGLDVLPQQGANVYDILRRDTLVLTKEAVKH
LEERLQ
>Bacteria_Proteobacteria_Alphaproteobacteria_Rhodospirillales_Rhodospirillaceae_Novispirillum_itersonii_ATCC_12639
MKLDVITLDNKAVGTVELPENIFGLEVRSDILQRVVRWQLAKRQAGTHKT
KTISEISGTTKKPFKQKGTGRARQGSTRSAQFRGGSTIFGPVVRSHAHDL
TKKFRALGLKTALSAKAQNGKLVVVDLESASGKTKDLAVQLKGLGWGSAL
VIDGAEVNTLFARAAANIPGVDVLPTQGANVYDILRRDTLVLTKAAIEKL
EERLK
>Bacteria_Proteobacteria_Alphaproteobacteria_Rhodospirillales_Rhodospirillaceae_Caenispirillum_salinarum_AK4
MKVDVITLDNKSAGSVELAEDIFGLDVRADLLHRVVRWQLAKRQAGTHKT
KGISEISGTTKKPFRQKGTGHARQGSMRSPQFRGGATIFGPVVRSHAHDL
PKKVRKLGLKTALSAKAKDGKLVVLDTATSESGKTKDLVKQLAALGWSSA
LIIDGEAVNDGFARAARNIVGVDVLPQQGANVYDILRRDTLVLTKDAVAK
LEERLK
>Bacteria_Proteobacteria_Alphaproteobacteria_Sphingomonadales_Sphingomonadaceae_Sandarakinorhabdus_sp._AAP62
MKIQVKTLTAADAGELELSDAVFGKEPRLDILHRVVTWQLEKRRGTARKA
RERSEVARTGKKLGNQKGGGRARHGNRAAPQFIGGGKAHGPRVRDFDPSL
NKKIRRLGLATALSVKAQEGKLIVVEDLNLGEAKTKAFLASMGALGITSG
LFIDGAAVDVGFARASANVPHIDVLPAIGANVYDILKHDTLVLTRAAVSA
LEARVNG
>Bacteria_Proteobacteria_Alphaproteobacteria_Sphingomonadales_Sphingomonadaceae_Zymomonas_mobilis_mobilis_CP4
MKVEVQSLDASKKGSIELNDAVFGIEPRADILHRVVTWQLEKRRAPTRAT
RERSDVARSGKKFGRQKGGGTARHGDRRSPIFIGGGKAHGARARVFNPSL
NKKVRALGLRMALSSKAKTGTLVVIEALDVEAKTKLLAAQIQSLGFGPKV
LVVDGDTVNENFARASSNLVGLDVLPAVGANVYDILKHDTLVLTRAAVEK
LEARLNG
>Bacteria_Proteobacteria_Alphaproteobacteria_Sphingomonadales_Sphingomonadaceae_Sphingomonas_wittichii_RW1
MKVKVQTLDAKASGDIELNDEVFAVEPRADILARVVQWQLHNRRAPARAA
RERSDVARTGKKFGRQKGGGTARHGDRRAPVFIGGGKAHGPRARVFESSL
NKKVRALGLKMALSSKAKDGKLVVVDTLELKDAKTKALIAKIGKLGFGAT
ALVIDGEAVDNGFQLASSNIHTINVLPAIGANVYDILKHETLVLTRAAVE
KLEARFNG
>Bacteria_Proteobacteria_Alphaproteobacteria_Sphingomonadales_Sphingomonadaceae_Sphingopyxis_alaskensis_RB2256
MKIKVQTLDGKAGADIDLNDDVFGLDARADILHRVVAWQLEKRRGPARAA
RERSDVARTGKKFGRQKGGGTARHGDRRAPIFIGGGKAHGPRARTFGHSL
NKKIRTLGLKMALSDKAKGGKLVVIDTLELKDAKTKALAGKLGKLDLGKR
ALFIDGDAVHESFAMASANLIGVDALPAIGANVYDIVRADTLVLTRAAVE
KLEARCNG
>Bacteria_Proteobacteria_Alphaproteobacteria_Sphingomonadales_Sphingomonadaceae_Sphingobium_japonicum_UT26S_1
MKVKVQTLDAAAAGEVELNDAVFGVEPRTDILHRVVTWQLEKRRAPARAT
RERSDVARTGKKFGRQKGGGTARHGDRKAPVFIGGGKAHGARARTFGHDL
NKKVRALGLKMALSSKAKDGSLIVLDNLDVAEGKTKALVAHLAKLNLNKA
LFIDGDAVNVSFAKASANIIGVDLLPAVGANVYDILKADSLVLTRAAVEK
LEARFNG
>CG_4_10_14_3_um_filter_Sphingomonadales_58_15
MKLKVITLDAKAKGDIELNDDVFGIEARADILHRVVNWQREKARGTARPT
RERSDVARTGKKYGNQKGGGTARHGDRRAPIFIGGGKAHGARKRDFNPSL
NKKVRALGLKMALSDKVKNENLIVLENIDLKDMKTQALLAQIAKLGFGRT
ALIMDGDDINEAFSKASNNIPLVNVMPAAGANVYDILNHETLVLTRAAVE
KLEARFNG*
>Sphingomonadales_bacterium_RIFCSPHIGHO2_01_FULL_65_20
MKLKVQTLDATAKGDIELNDDVFGVTPRADILHRVITWQLENRRGTARAA
RERSDVARTGKKFGRQKGGGTARHGDRRAPIFVGGGKAHGPRVRDFNPSL
NKKVRALGLKMALSSKVASESLIVVESLDLGEAKTKALAAQLGKLGLGKK
ALFIDGDAVNDNFKKASANLIGLNVLPAVGANVYDILKHDTLVLTRAAVE
KLEARFNG*
>Bacteria_Proteobacteria_Alphaproteobacteria_Sphingomonadales_Sphingomonadaceae_Blastomonas_sp._AAP53
MKLKVQTLDATASGDIELNDDVFGVAPRADILHRVVTWQLENRRGTARGA
RERSDVARTGKKFGRQKGGGTARHGDRRAPIFIGGGKAHGPRVRDFNPSL
NKKVRALGLKMALSSKVASESLIVVDTFDITEAKTKTLLAQLGKLGLGKK
ALFIDGDAVNDNFKKASANLIGLNVLPAVGANVYDILKHDTLVLTRAAVE
KLEARFNG
>Bacteria_Proteobacteria_Alphaproteobacteria_Sphingomonadales_Sphingomonadaceae_Novosphingobium_sp._PP1Y
MKVKVLNLDGSAGKGDIELSDDVFGLEPRADILHRVVTWQLENRRGIARA
TRERSDVARTGKKWGRQKGGGTARHGDRAAPVFIGGGKAHGARRREFNIS
LNKKIRALGLKMALSSKAQNGLVIVDTLDGEAKTKALAGQLAKAGFGKKV
LVIDGEAVNDNFARAARNIVGVNVLPAVGANVYDILKHDTLVLTRAAVEK
LEARFNG
>CG12_big_fil_rev_8_21_14_0_65_Sphingomonadales_65_10
MKVKIQKLDGGKASGDVELNDAVFGVEPRADILHRVVTWQLEKRRATARP
TRERSDVARTGKKFGRQKGGGVARHGDRKAPIFIGGGKAHGARKRDFDPS
LNKKIRSLGLRMALSSKAKDGLVVVDSLELKDAKTKALKGHFDKAGFSGK
VLFIDGESVNEGFARAAGNLPGVNVMPAIGANVYDILKHDTLVLTKDAVE
KLEARFNG*
>Bacteria_Proteobacteria_Alphaproteobacteria_Sphingomonadales_Sphingomonadaceae_Citromicrobium_sp._JLT1363
MKIAIQKIDGGKGSGDIELNDAVFGVEPRTDILHRVVTWQLWNRRATARP
TRERSDVARTGKKFGRQKGSGGARHGDRGAPIFIGGGKAHGARKRDFNMS
LNKKIRSLGLKMALSTKAKDGLVVVDSLELEDAKTKALKGHFDKAGWNGK
VLVIDGESVNEGFARAAGNLPGVNVMPAIGANVYDILKHDTLVLTKDAVE
KLEARFNG
>Bacteria_Proteobacteria_Alphaproteobacteria_Sphingomonadales_Erythrobacteraceae_Erythrobacter_litoralis_HTCC2594
VKVKVQKIDGKAAGDVELDDAVFGVEPRADILHRVVTWQLENRRGTARPT
RERSDVARTGAKFGRQKGSGNARHGDRGAPIFIGGGKAHGARKRDFNPSL
NKKIRALGLKMALSSKAKDGLVVVDSLDLKDAKTKVLKGHFDKAGWNGKV
LVIDGESVNEGFSKAAGNLPGVNVLPAMGANVYDILKHDTLVLTKDAVEK
LEARFNG
>Bacteria_Proteobacteria_Alphaproteobacteria_Sphingomonadales_Erythrobacteraceae_Altererythrobacter_ishigakiensis_ATCC_BAA_2084
MKVKVQKIDGKASGDIELSKDVFGVEPRADILHRVVTWQLENRRATARPT
RERSDVARTGKKFGRQKGSGGARHGDRGAPIFIGGGKAHGARKRDFEQSL
NKKMRALGLKMALSSKAKDGLVVVDSLALKDAKTKVLKGHFDKAGFTGKV
LVIDGESVDEGFKKAAGNLPGVNVLPAMGANVYDILNHDTLVLTKDAVAK
LEARFNG
>Erythrobacter_sp._RIFCSPHIGHO2_12_FULL_63_10
VKVKVQKIDGSKVSGASADIELSKDVFGVEPRADILHRVITWQLENRRAT
ARPTRERSDVARTGKKFGRQKGGGTARHGDRSAPIFIGGGKAHGARLRDF
NPSLNKKIRALGLKMALSSKAKGGLIVVDSLDLKDAKTKALKGHFDKAGY
AGKVLVIDGESVNEAFRKAAGNL
>Bacteria_Proteobacteria_Alphaproteobacteria_Sphingomonadales_Erythrobacteraceae_Porphyrobacter_sp._AAP82
MKIKVQNIEGAAAGDIELSDDVFGIEPRADILHRVVTWQLENRRGTARPT
RERSDVARTGKKFGKQKGGGTARHGDRAAPIFIGGGKAHGARKRDFEQSL
NKKVRALGLKMALSTKARSGLVVVDSLELADAKTKALKGHLTKAGLTGKV
LVIDGEQVDAGFKKAAGNLPGINVLPAIGANVYDILNHDTLVLTKAAVEK
LEARFNG
>Bacteria_Proteobacteria_Alphaproteobacteria_Parvularculales_Parvularculaceae_Parvularcula_bermudensis_HTCC2503
MQIDVLTLDASKAGDLDLRDDIFGLEPRADILHRYVVWQQAKRQQGTHKA
KERGEVTGTTKKFVRQKGSGGARHGNRKAPQFVGGGKAHGPRVRSHAHDL
PKKVRRLALRHALSAKQGAAELIIIDEATVADVKTKVLAEKLQKLGVRNS
LVIDQSVDEGFARAARNLDGVDVLPVIGANVYDILRHDKLILTRAAVEGL
YARLDGSAAVQSAAQEEAAE
>Alphaproteobacteria_bacterium_RIFCSPHIGHO2_12_FULL_63_12
MKLDVVNLSNGKAGSIDLADEVFGLTPRGDILHRMVTYQLAKRQAGTHKS
KPRNEVRMTAKKMYKQKGTGGARHGNKAAPQFRGGGTAHGPRVRSHAFGL
PKKVRRLAMKHALSAKQAANELMIIDELALDAAKTKTLVERFAALGIANA
LIVDAEVNDNFGQAARNIPNVDVLPAIGANVYDILRREKLILTKAAVASL
EARLK*
>Bacteria_Proteobacteria_Alphaproteobacteria_Caulobacterales_Caulobacteraceae_Caulobacter_segnis_ATCC_21756
MKLDVIKLDGGKAGSVDLDDAIFGIDDIRGDILQRVVTWQLAKRRSGNHK
IQVRNEVSRTSKKMYKQKGTGGARHGSRRAAQFVGGAKAHGPVVRSHAFD
LPKKIRALALKHALSSKAKSGSLVVLDSAVLTDPKTAALRANFDKIGLKN
ALVIAGPEVDANFKLAARNIPNVDVLPNAGLNVYDVLRRQTLVLTKDAVE
AISARFAEKEAA
>Phenylobacterium_sp._RIFCSPHIGHO2_01_FULL_70_10
MKLDVIKLDGGKGGSIELSDAIFGIEEIRGDILQRCVTWQLAKRRAGTHK
IQVRNEVSRTGKKMYKQKGTGGARHGSRRAAQFVGGAKAHGPVVRSHAFD
[truncated: 101,574 more chars]
