# Supplementary material for: Mediterranean grassland soil C–N compound turnover is dependent on rainfall and depth, and is mediated by genomically divergent microorganisms
Source: Nat Microbiol. 2019 May 20;4(8):1356–67. doi: 10.1038/s41564-019-0449-y (PMC6784897; doi:10.1038/s41564-019-0449-y)
Supplement: Supplementary file 10 — Individual ribosomal protein sequence sets. [file 41564_2019_449_MOESM10_ESM.zip › L15_Merged.faa]

>14_0903_02_20cm_Actinobacteria_63_68_5
MARLAPEEIGLHSVRPKAGSRHSRKRVGRGAGSGFGKTSGRGEKGAGARSGNKRKPGYEGGQNPIHMRTRKLRGPHHKMSMPFENFRTHTQPVNVADLEERFKAGDEVTPESLKAAGLAKRRHPVKVLARGELTKKLTVRAHAFSGAAREKIEKAGGTAEVISG*
>14_0903_02_20cm_Alphaproteobacteria_64_65_14
MKLNEIRDNAGAHYRAKRVGRGIGSGKGKTSGRGGKGQTARTGVALNGFEGGQTPLHRRLPKRGFNNKIFQKDFKVINLGRLQQAIDAGKLAAEGGLDAAKLVTAGILRRPGDGIRLLAKGALSAPITIEVAGASEAAVKAVEAAGGKVVLLGRPAAEPEAAPEKRKRRPKRKGSDDE*
>14_0903_02_20cm_Bacteria_88_55_7
MMRLHNFRPRPGSRHRVKRLGCGESSGHGKTSGKGHKGQKARSGGSIRLGFEGGQMPLIRRLPKRGFNNAAFHKNYAIVNLDDLNEFKAGTVVSEQLLRESKLVRGHFVGIKILGDGELKHGLTVEADKVSAAAREKIEKAGGTIIPRLRDDRRVQSESAPVDNVDLTSEDARERPSAIKASKAKAAKSKPRAKKKTSRES*
>14_0903_02_20cm_Bacteria_99_55_12
MLRLHNLRPRRGSRHRVKRLGCGESSGHGKTSGKGSKGQKARSGGSIRLGFEGGQMPLIRRLPKRGFNNAAFHKRYAVVNVS
>14_0903_02_20cm_Gemmatimonadetes_83_65_6
MPRAKAKAKTPRKPRSRARAQAPGSEFQFPRLALHDLKPPVGSHRARIRKGRGPGSGIGKTAGRGGKGQTARQGGHVRPGFEGGQMPLIRRIPKRGFTNPFKQPAQVVNVRHLVLLAEGVEVTPETLFGAGLVRRPDHPIKLLGTGDVAGRKFVVKGVAVSASAKQKIEQAGGTIA*
>14_0903_02_20cm_Proteobacteria_54_67_14
MRLNTLRPAPGSKRPRLRVGRGASAGQGKTCGRGTKGQRARKGGYHKVGFEGGQMPLQRRMPKVGFRSAMKRSRAEVRLSELAKVEGALVDLQALLKAGVVPSGTERAKVVLSGALARAVTLKGVAVTKGARAAIEAAGGKIEA*
>14_0903_02_20cm_Proteobacteria_56_68_14
MRLNTLKPAPGSRRPARRVGRGASAGQGKTCGRGTKGQRARKGGYHKVGFEGGQMPLQRRMPKVGFRSRMKTSRAEVRLAELARVQAAVVDLEALLEAGVVPPGTERAKVVLSGALTRAVTLKGVAVTKGARAAIEAAGGKIEA*
>14_0903_02_30cm_Actinobacteria_172_69_15
MAERLNLSSLKPAQARKDRKRIGRGLGSGKGRYSGRGIKGQKSRAGSHKMRVGFAGGQMPIYMRLGKLRGATSKDAMPIGPFRTFTVPVNVGALDAFDDGAEVTPEALVERGVIKNTKTDVKLLGDGELKKKLTVRVHAISATARKKVEGAGGTVSLLRESKPKKQKAAKAPKAPKTAPASEPEAPAQEE*
>14_0903_02_30cm_Alphaproteobacteria_175_63_7
MKLHELADRPGARKKRTRVGRGIGSGSGKTAGRGGKGQTARSGVRIKGFEGGQMPLHRRLPKRGFKNASFARKLNEVNLDKIQAAIDAGKLDAGATVDAEALVKAGVLRRAKDGVRLLGSGEIKAKVAFSVWGASKAARQAVESGGGSVTVLAPQRQTSEQPA*
>14_0903_02_30cm_Alphaproteobacteria_198_62_6
MKLHELADRKGARKKRLRIGRGIGSGMGKTGGRGGKGQTARSGVRIKGFEGGQMPLHRRLPKRGFKNTSFARKLNEVNLGRVQAAIEAGKLDATATVGVEALVKAGVLRRAKDGVRLLGSGAIKSKVAFSVWGASKSAVA
>14_0903_02_30cm_Bacteria_162_64_22
MELNSLKPKKGSRHAKKRVGRGPGSGHGKTAARGEKGQKSRSGFSRQPGFEGGQMPLHRRLPKRGFTNIFKKDYAVVNVSDLERFDNGATVGEAELRKAGLVKGQHDGIKVLGDGELSKKLSVSATKFSATAKKQIEAAGGSCQEIS*
>14_0903_02_30cm_Bacteria_171_59_8
MIRLHNMRPRPGSTHRVKRLGSGESSGHGKTSGKGHKGQKARSGGSLRLGFEGGQMPLIRRLPKRGFNNAAFHKNYMIVNLSDLSAFKEGTVVNEQMLRESKLIRGNGAGLKILGGGELKHGLTVEADKISASAREKIEKAGGTVTLREKRAAQGPRVVQETAPAEGESEAKASSKKKAATKKPSSKKKAPAKAASKKKSAGKR*
>14_0903_02_30cm_Bacteria_174_66_7
MQLHDLKPARGAHRPARRVGRGTGSGRGKTSGRGQKGQNARSEGFRLGFEGGQMPFSQRIPKLPGFKNPFKKIYSVVNVSKLSRFKDGTKVDAATLLEAGLVHAGVDIKVLGAGGLKRKLAVEAHAFSNSAREAIEKAGGSVTVLGEPRKIGPRRTAAKAPRPVPAATPAPAPAAKPGREKKGVPPAAVEEATPPDEA*
>14_0903_02_30cm_Bacteria_177_54_8
MRLHNLHPRPGSRHRVKRLGCGESSGHGKTSGKGHKGQKARSGGSIRLGFEGGQMPLIRRLPKRGFNNAAFHKRYAIVNLDDLNAFKAGTAVNEQLLRESKLVRGHFVGIKILGAGELKHGLKVEADKISTAAREKIEKAGGTITLREKGAAAAAGSSAEEPSGPPAQKAIGKKKSKNPAKAKKKASRGT*
>14_0903_02_30cm_Bacteria_192_51_5
MAISLNSLRPAKGSTHKKKRVGRGPGSGLGKTAGRGEKGQKSRSGYSRKIGFEGGQMPLHRRLPKRGFTNIFKKKWLEVSLAAIDKNFNADEEITPELLHSKGIIKKAKHDVVVLGNGEISKPLRISAHRFTKSAREKIEKAGGAVVEIAG*
>14_0903_02_30cm_Bacteria_194_55_8
MERESNMMRLHNLRSRPGSRHRVKRLGCGESSGHGKTSGKGHKGQKARSGGSIRLGFEGGQMPLIRRLPKRGFNNAAFHKRYAIVNLDDLSAFKAGSVVTEQVLRELNLVRGHFVGIKILGDGELKHGLTVEADKVSAAAREKIEKAGGTITLREGGASKGLIRAAEKTGTSASEGSVEPGLQAAEKKKSSRRLPAKVKSGAKKKTSQES*
>14_0903_02_30cm_Bacteria_197_52_10
MTKDKRMALSLNNLHPAPGSTHKKKRLGRGPGSGLGKTSGKGHKGQKSRSGYSSRPGFEGGQMPLQRRLPKRGFTNIFKKQWIEISLAKIEENFKAGDDITPEILHERGLIKKAKHDLVILGTGEVTKSLNISAHRFTKTAKEKIEKAGGSATAIVKTTEASI*
>14_0903_02_30cm_Bacteria_227_65_6
MKLHEIQPAPGSHHSRKRVGRGPGSGHGKTSTRGQKGQGARTSVNLPKTFEGGQTRLTMRTPKLRGFHNKWRKRFAVLNLTRLNRFDDGAEVLPESLLEAGIIKDVGAGIKVLGTGDLNRRLTIHAHRFSVEARRKIEAAGGIAAVIEVPPPIREKTKRAKNQPKPVRPAPAEKSEAVEKPKAAEKPEAAEKSAEKTRGTEPVAEAPATARAAGKSKQKPAAEKAEPAAKASSSADSVKPQKGKKKG*
>14_0903_02_30cm_Euryarchaeota_229_65_11
MVSRTRKLRGSRTHGRGKKHGRGAGGRGGTGNAGLHKHKFKSMIKYDPEHFGRHGFTRHAQMHPVTAIDLEDLARRLAEFEAAGHATKDNSRIHVDLTAAGIDKLLGSGRVAVAMRITVAKASEAALAKVADAGGEVVLPAAAGK*
>14_0903_02_30cm_Gemmatimonadetes_10587_66_15
MPKAKAKATRKPRSKKRAQASGSEIQYPRLALHDLRPPRGSHRARIRKGRGPGSGIGKTAGRGGKGQTARQGGKVRPGFEGGQMPLIRRIPKRGFTNPFKQPAQVVNVRHLGLLAEGVEVTPETLFGAGLVRRPDHPIKLLGTGEVQGRKFMVKGVAVSASAKQKIEQAGGTIA*
>14_0903_02_30cm_RIF_CHLX_178_69_6
MKLHELRPAAGSRTARTRVGRGIAAGKGKTAGRGTKGQKARAGASIPPWFEGGQTPLHQRIPKLRGFRNPFKLEYEVVNLERISALVELGALEAGDLPGRAPKPGSKAAPVTVNQEILKSVGLVRSLDKPLKVLGQGEVTRPLFVVADAFSKSAASKIEAAGGTVSVIEMPQPGGQRRPREAAETAAPEVATPAAATDAAVEERPAKAQTPEKRARRRASGAEEAHPRDREPRATTAERAEEHAEASAEPAGASAEPAATEPAAEAGSAAPQKSSTRGSRARGRASIGGSSEPESGEPESSEPAPRAESTGSDDATGPETESQPSGDA*
>14_0903_02_30cm_Rickettsiella_grylli_159_36_9
MYLNTLKPAPGSKPSAKRVGRGIGSGLGKTCGRGHKGQHARAGGFHKLGFEGGQTPLQRRLPKFGFTPLKSSPRQVLRIDALNTIKADIVDLQVLKECRLVPALTKEVKFIATGKLEKSVTVKGLKLSKGAEALIKAAGRQY*
>14_0903_02_30cm_Sphingobacteriales_157_38_13
MKLHTLRPAKGATKKTKRIGRGDGSGHGGTSTKGTKGGQSRSGFKNKRSHEGGQMPIQRRTPKRGFKNPGRIEFKVFNLGQIEQLADKYEFTEFTMETLYVNGLVSRTDKVKVLGNGELKKKLNFKVNAISDKAKAAIETAGGSIELIKYK*
>14_0903_02_30cm_Sphingobacteriales_165_43_8
MKLHELRPAKGATHKDKRIGRGDGSGHGGTSTKGTKGGQSRAGYKRKMAHEGGQMPIQRRIPKRGFNNIHRIEYKVINIGQIEQLAEKHGIKEFTLESLYINHIIGQNDKVKILGNGELKGKFAFKVNAVSEKAKAAIEAAGGSVEILK*
>14_0903_02_30cm_Sphingomonadales_156_68_15
MKLNEIRDNKGARKSRVRVGRGIGSGLGKTAGRGQKGQKSRSGVSVFGFEGGQMPLHMRIPKRGFNNIFAKDYAEVNLGAIQKLVDSKKLDAKGVIDHAALKAAGVARGGKDGVRLLGKGDFSSKLSFKVAGVSKGAKEAIEKAGGSVEVIELVSAADKAKAKKNSVKKRKDAPAA*
>14_0903_05_20cm_Actinobacteria_379_69_8
MADRLNLSSLKPSQARKDRKRVGRGLGSGKGRYSGRGIKGQKSRAGSHKMRSGFEGGQMPIYMRLAKQRGATSRDALPIGPFRTSTIPVNVRDLDRFEDGAEVTPESLVEQRLIKNTRTDVKILG
>14_0903_05_20cm_Bacteria_395_69_9
MKLHELSPAKGSKHSRKRVGRGPGSGLGKTSGRGEKGQKSRTGYSRRPGFEGGQMPLVRRVPKRGFTNIFKVEYAVVNLSQLAELDGEVTPETLAQLGLVRSGRRVKVLGDGEIGKALRVVADKFSKSAREKIEAAGGRCEERQA*
>14_0903_05_20cm_Chloroflexi_387_50_7
MSPLNLSNLRPAAGSHKAERRVGRGHGSGRGKTAGRGTKGQKARTGGTIHRAFNGGQTRLSKRLPFMRGLGNSNTAFRDEYTIINVVDLDAFETGAQVQPETLVKEKLVTPAQGRGLIKVLGDGEIDRPLTVYAHKFSAGAKAKIEAAGGSVQIIPTRVYEKTKRRKDEKTPAQQDAKA*
>14_0903_05_20cm_Micromonosporales_397_71_6
MTIKVHHLRPAPGSKTDKTRVGRGEGSKGKTAGRGTKGSKARKNISAAFEGGQMPIHMRLPKLKGFKNRFKVTYQVVNLERLAELFPNGGAVGPVELVESGAVRKGQPVKVLGTGELNGVALQVSAHAFSTSAKEKIAAAGGTITEI*
>14_0903_05_30cm_Bacteria_4558_71_13
MEQPVDLGHLHPAPGASRPRKRVGRGPGSGQGKTAGRGHKGRRSRSGGNSPPGYEGGQMPLQRRLPKRGFRPVARREYTIVNLEQLAAFAPGSTVGPEELRSRRLARGARPIKCLGDGTLPHALTVRLHAFSKTARERIAAAGGTVETIGV*
>14_0903_05_30cm_Betaproteobacteria_4568_66_9
MRLNSLKPAPGSKKDRHRVGRGGGSGWGKTAGRGHKGQKARSGGFHKLGFEGGQMPLHRRLPKRGFKSLTRGDVAEVRLGELETMQATDIDLAALKSEGIVSHQALAAKVILSGKLSRKIVLKEVKATKGARSMIEAAGGKVEFTEKKPEETPKA*
>14_0903_05_30cm_Euryarchaeota_4576_64_18
MVSRTRKLRGSRTHGRGKKHGRGAGGRGGTGMAGLHKHKFKWMIKYDPDHFGRHGFTRHAQPRETNSIDLEDLVHRIAEFESAGHARKDNARIDVDLTAAGIHKLLGSGRVTMAMRITVAKASPTAVAKVSGAGGEVVLPGDAGK*
>14_0903_05_30cm_Rokubacteria_4563_69_8
MRLDELRPAPGAKHRRKIVGRGPGSGHGKTAGKGNKGHNARSGGGKAGGFEGGQMPLYRRLPKRGFLPYGGKNPYAVVNLGALGGFVANAVVDPAALAQAGLIKGRDQARVKILGTGEVAHALTVKAHAVSASARAKIEAKGGRVEVLGARVTAS*
>14_0903_05_40cm_Actinobacteria_485_68_8
MKLHHLRPAEGASTDRTRVGRGRAGARGKTAGRGTKGTGARKTVPTYFEGGQMPYQRRVPKLKGFSNPDRKEYTPVNVEVLATYFDADVTPEALYAHGLAHKGRPVKVLGRGQIDKPLTVKAHAFSAAAKAKIEAAGGRVETLGG*
>14_0903_05_40cm_Alphaproteobacteria_523_63_8
MKLHELADRPGARKKRTRVGRGIGSGSGKTAGRGGKGQTARSGVRIKGFEGGQMPLHRRLPKRGFKNASFARKLNEVNLDKIQAAIDAGKLDAGAIVDAEALVKAGVLRRAKDGVRLLGSGEIKAKVAFSVWGASKAARQAVESAGGSVTVLAPQRQTSEQPA*
>14_0903_05_40cm_Bacteria_469_66_9
MQLHDLKPAPGAHRPARRVGRGTGSGRGKTSGRGQKGQNARSEGFRLGFEGGQMPFSQRIPKLPGFKNPFKKIYSVVNVSKLSRFSDGTKVDGEALLEAGLVRAGLDVKVLGTGRLKRKLNVEAHAFSNSAREAIEKAGGSVKVLGEPRKIGPRRTAAKAPKPLPAAEAPRAAAPAAAPKPQREKKSAPPAAVEEATPPDEA*
>14_0903_05_40cm_Bacteria_483_55_9
MRLHNLRPRPGSRHRVKRLGCGESSGHGKTSGKGHKGQKARSGGSIRLGFEGGQMPLIRRLPKRGFNNAAFHKHYAIVNLGDLSAFKAGTVVNEQLLRRANLVRGHFVGIKILGDGELKHGLTVEADKVSAAAQEKIEKAGGTITLRDGRAAKPTASHEIVDLTSQEAPAAEAAPAAAMKKRSTSKPKTRARAPIKKTSRER*
>14_0903_05_40cm_Bacteria_491_65_7
MKIGQLKPARGATHAKKRRGLGTASGLGGTAGRGHKGQRARAGKGAKVPRWFEGGQMPIQRRIPKRGFVNPSRVSFQVVNVGSLERFSSGEAVNRETLTAKRLVARGDRPVKLLGEGEVKAAFQITVDAASATARAKVEAAGGTITLPAPKTRRARGERKTRTQG*
>14_0903_05_40cm_Bacteria_494_55_10
MKSEAKKEKATGLRLHNLRPRPGARHRVKRLGCGESSGHGKTSGKGHKGQKARSGGSLRLGFEGGQMPLIRRLPKRGFNNAAFHKRYAIVNLSELADFKSGSVVNEDSLRAAKLVRGNFHGIKILGDGELKHELTIQAEKVSASAREKIEKAGGTIATPEAKAPGNGATEASEKPDAPKAAKKAGSRKAKPQKKTARK*
>14_0903_05_40cm_Bacteria_498_68_8
MRQHEMRAPLGSRKKVRRLGRGISAGQGKTAGRGTKGQLARTGPGLPGWFEGGQTPIHMRIPKMRGFKNRFRVEFVAVNVDQLANYEIDGKVTPDTLAAKGLVRPDAKVKVLGDGVVGDKLEVHAHAVSATAKQKIEAAGGSIVLIK*
>14_0903_05_40cm_Betaproteobacteria_516_64_10
MELNTLKPAPGSKHVRKRVARGIGSGTGKTGGRGHKGQRARSGGFHKVGFEGGQMPLQRRLPKRGFNSPTREDTAEVLLSDLEGVKAETIDLAVLKEAGVVPGSAKRAKVIVSGKLTRKVTLTGVAVSKGARAAIEAAGGSTDAPIPQPKPKREAKAVPASQPQAEVQSGKGEAKHEKRAGDAKATSESRGERGSKDKGEGKNKREVARPGPEGKKGGKA*
>14_0903_05_40cm_Rokubacteria_474_69_10
MKLDELRPAPGSTKRRKKIGRGPGSGHGKTSTKGHKGQRARSGGGASRGFEGGQMPLYRRVPKRGFMPHGGKTVYAIVNLEALGGFAANAVVDPASLVAAGLIKNTRSRVKILGDGDVAHALTVRAHAVSESARAKIEAKGGRIEAIGERVPAS*
>14_0903_09_20cm_Acidobacteria_629_56_6
MNLSNVRAPKKASEKRKRVGRGMGSGMGKTSTRGHKGQRSRSGSRMMRGFEGGQMPLHRRLPKRGFTNIFRKEYSIVSIERLAALGETTITPDVLRKAGVINTKHPVKILGDGELSSALTVHAHKFSKSAQEKITKAGGKFEVLQ*
>14_0903_09_20cm_Bacteria_627_57_7
MNLSNVHAPNRSSEKRKRVGRGMGSGMGKTSTRGHKGQRSRSGSRMLRGFEGGQMPLHRRLPKRGFTNVFRTEYTIINLEKLAILGEATITPDVLRKAGVVKGNARIKVLGDGELKSALTVQAHKFSKSAREKITQAGGKVEVLQ*
>14_0903_09_20cm_Proteobacteria_630_68_11
MRLNTLKPAPGSRRPARRVGRGASAGQGKTCGRGTKGQRARKGGYHKVGFEGGQMPLQRRLPKVGFRSRMRTSRAEVRLAELARVEAAVVDLEALLEAGVVPPGTERAKVVLSGALTRAVTLKGVAVTKGARAAIEAAGGKIEA*
>14_0903_09_30cm_Actinobacteria_10591_68_7
MAEKKETPRSEEIGLHNLKPKPGSKRPRKRIGRGEGSGLGKTSGRGHKGAGSRSGRKRKAGYEGGQNPIHMRMRKLRGPHKKQSMPFENFRTKTQPVNLADLEERFDSGAEVTLESLKEKGLATRKDPVKILARGEIKKKLAVHAHAFSAAAKEKIEAAGGSCHTLEP*
>14_0903_09_30cm_Bacteria_680_58_11
MAKKTASRPRKRRQRKPATPASKERRLFTLSNLHPPAGSRIRKVRVGRGIGSKLGKTAGAGNKGQKSRRGYSRRRGFEGGQMPLHRRVPKRGFHNPFRVTYSIVNLAELNVFPAGETVTPDLLRAHGFVRRATDPVKILGDGELKNKLAIHAHAFSASAKEKITKAGGTFEVVA*
>14_0903_09_30cm_Proteobacteria_684_68_8
MRLNTLKPAPGSRRPARRVGRGASAGQGKTCGRGTKGQRARKGGYHKVGFEGGQMPLQRRMPKVGFRSRMRTSRAEVRLAELARVEAAVVDLEALLEAGVVPPGTERAKVVLSGALTRAVTLKGVTATKGARAAIEAAGGKIEA*
>14_0903_09_40cm_Bacteria_746_68_10
MKLDELRPAPGATKRRKRIGRGPGSGHGKTSTKGHKGHNARSGGGKGGGFEGGQMPLYRRLPKRGFTPYGGKTSYAVVNLESLSAFAANAVVDPDGLAEAGLIKLSGRARVKVLGGGDVAHALTVRAHAVSESARAKIEAKGGRVETLPERVPGS*
>14_0903_09_40cm_Bacteria_791_70_6
MDLSRLHPASGATREKKRVGRGPGSGHGKTASRGHKGRRSRSGGNSPPGYEGGQMPLQRRLPKRGFHPPRRVAYAIVNLGQLAAFPPGSTVGPAELRARGIVRGRGPVKCLADGTLGHALSVRLQAFSARAREQIAAAGGSVEVVGV*
>14_0903_09_40cm_Ktedonobacter_racemifer_793_53_7
MKLSDLRPAPGSHKAERRVGRGHGSGRGKTAGRGTKGQKARTGGHIHRAFEGGQTRLVKRLPFVRGLGNSNTPFRKEYAIIKIADLVRFDAASQVTPEQLVEQKLLTPAQGRGLVKVLGNGEVDRALTVRAHKFSASARAKIEAAGGTVEIIPTKVYEKTKRSKNQDAKAPAGQAQSTRE*
>14_0903_09_40cm_Nitrospirae_760_61_6
MKLHELAPYAGAVKRRKRIGRGPGSGHGKTATKGHKGLLARSGGGKRPGFEGGQMPLVRRLPKHGFANLFRTEYAIVNLKSLAGLGAVDQVTPETLITSGLMKEKIRLVKILGLGEVNRPIVVRAHKFSQSAVKKIQAAGGKAEVIGGV*
>14_0903_09_40cm_Proteobacteria_757_70_20
MRLNTLKPAPGSRRPARRVGRGASAGQGKTCGRGTKGQRARKGGYHKVGFEGGQMPLQRRMPKVGFRSRMRTSRAEVRLAELARVEAAVVDLEALLEAGVVPPGTERAKVVLSGALTRAVTLKGVAVTKGARAAIEAAGGKIEA*
>14_0903_09_40cm_Proteobacteria_761_67_12
MRLNTLRPAPGSKRGGKRVGRGASAGQGKTCGRGTKGQRARKGGYHKVGFEGGQMPLQRRMPKVGFRSAMKRSRAEV
>14_0903_12_20cm_Acidobacteria_902_65_6
MSLNNLRPPKGMKHAKKRIGRGQGSGQGKTAGRGHKGAKSRSGFKFKRGFEGGQMPLHRRVPKRGFHNPFRVEYAVVNLDTLGLKFDAGAVVTPELLREHGLVAAGDQKVKVLARGEVGKALTVRAHKFSGKAAEKIAAAGGATEQLA*
>14_0903_12_20cm_Acidobacteria_917_58_8
MNLSNIRAPKKSSEKRKRVGRGMGSGMGKTSTRGHKGQRSRSGSRMIRGFEGGQMPLHRRMPKRGFTNIFRKEFSIVNLESLAALGETTITPDVLRKAGVIKTKHPVKILGDGELKTALTVHAHKFSKSAQEKITKAGGKFEVLQ*
>14_0903_12_20cm_Actinobacteria_894_72_7
MRVHDLKPAPGSTRPRRRVGRGIGGKRGKTAGRGMKGQGARDTVKPGFEGGQLPLKQRIPKLKGFTNPFRVEYTVVNLDTLQAVAGDSVTPDSLRAAGLVHKHGLVKVLGRGELGRALRVEAHAFSRSAERAITAAGGTVTVLPPPYGRGRPPARGSALTNR*
>14_0903_12_20cm_Bacteria_10610_64_6
MAIGLNNLHPSKGSTHKKKRVGRGPGSGLGKTAGRGNKGQKSRSGYSGKVGFEGGQMPLQRRLPKRGFTNIFRKQWIEVTLATLEERFEAGDEITPETMHSRGVIAKGKRDVVVLGTGELTKALNVSAHRFTKGARSKIESAGGTANVITPFHKPDALVPIGE*
>14_0903_12_20cm_Bacteria_885_69_7
MINLTRLNRFEEGTEVTPERLLQTGLIKDVGAGVKVLGAGELTRRLTVHAHRVSQEARKKIEAAGGTVSIIPVPAPIRAKTKRIHGQPRAAAVARAAKNAQAAEEPAATSGKKQKAAARAAESETRPARAAGTAGSPQAPKAPKAPKAPKAPKAARQPEESNPEASKEPEAS*
>14_0903_12_20cm_Bacteria_889_69_22
MRLGELKPPRGARRRKRRVGRGGSSGRGNTAGRGAKGQKARSGGQTRPGFEGGQLPLVKRIPYRRGVRGAGSNMTGGPPHSRMGVVNVGRLSVFPAGSEVTPDTLRQARLVREDRVKILGSGELPHALVVKAHAFSKGARARIEAAGGRSEVLA*
>14_0903_12_20cm_Bacteria_913_55_8
MGEVNYMLRLHNLRPRPGSRHRVKRLGCGESSGHGKTSGKGTKGQKARSGGSIRLGFEGGQMPLIRRLPKRGFNNAAFHKCYAIVNVSDLNAFEAGTVVNEQLLRESNLVRGHFAGIKILGEGELKHGLQVQADRISTTAREKIEKAGGTVTLREARTSQENKTDVTSSGAEPDVAAATVKPRAKTKTKSRKNKSE*
>14_0903_12_20cm_Bacteria_924_55_9
MERVIKMLRLHNLQVRPGSRHRVKRLGCGESSGHGKTSGKGHKGQKARSGGSIRLGFEGGQMPLIRRLPKRGFNNAAFHTHYAIVNVNDLNAFEAGVVVNEQLLRESNLIRGHFAGIKILGDGDLKHGLKVEVDKVSATAREKIEKAGGTITLRVAGAAKPVGATEGAARSQAEASAEPVLQTSKKSSGTRSTKAKSRKKNTSRKS*
>14_0903_12_20cm_Betaproteobacteria_919_62_6
MRLNTIKPAAGSKKAKRRVGRGIGSGLGKTAGRGHKGQKSRSGGFHKVGFEGGQMPLQRRLPKRGFKSRTHGDAAEVRLSDLAKIPVADIDLLALKAAGLVHPGAKTVKVIKTGEITKAVKLSGVLATKGARAAIEAAGGSIA*
>14_0903_12_20cm_Proteobacteria_893_68_25
MRLNTLKPAPGSRRPARRVGRGASAGQGKTCGRGTKGQRARKGGYHKVGFEGGQMPLQRRMPKVGFRSRMKTSRAEVRLAELARVQAAVVDLAALLEAGVVPPGTERAKVVLSGALTRAVTLKGVAVTKGARAAIEAAGGKIEA*
>14_0903_12_30cm_Acidobacteria_1043_61_10
MAVNLSNLRPPRGSRHRKVRVGRGIGSKLGKTAGKGNKGQKSRKGYSRRAGFEGGQMPLHRRIPKRGFHNPFDRNFTVVNVEMLNGFAAGETVTPDALVARGLMRRERDALKILGDGNLKVALTVCAHAFSKSAQEKITGAGGKVELLS*
>14_0903_12_30cm_Acidobacteria_1079_57_7
MNLSNIHAPKKATTKRKRVGRGMGSGMGKTSTRGHKGQRSRTGSRMIRGFEGGQMPLHRRMPKRGFTNIFRKEYSIVSIERLAELGETTITPEVLRKAGVIKTKHLVKILGDGELTVALTVSAHKFSKTAQEKITKAGGKVEVLQ*
>14_0903_12_30cm_Alphaproteobacteria_1062_64_7
MKLNELADRPGARKKRLRIGRGIGSGMGKTGGRGGKGQTARAGARIKGFEGGQMPLHRRLPKRGFRNTPFARKLNEVNLGKVQAAIDAGKLDAAVTVDAAALVKAGVLRRAKDGVRLLGSGEIKAKVAFSVWGASRSAVAAVEKAGGSVTLLAPKRETGEQAA*
>14_0903_12_30cm_Bacteria_1044_57_11
MNLSNVHAPNRSSEKRKRVGRGMGSGMGKTSTRGHKGQRSRSGSRMLRGFEGGQMPLHRRLPKRGFTNVFRTEYTIINLEKLAILGEATITPDVLRKAGVVKGNARIKVLGDGELKSALTVQAHKFSKSAREKITQAGGKVEVLQ*
>14_0903_12_30cm_Bacteria_1047_68_7
MRLEDLRPAKGSTKKRKRLGRGPASGTGKTSGKGHKGLNARSGGGSRPGFEGGQMPLYRRLPKRGFLPHGGKTEYAVVNVKDLAARFAAGSVVDPDGLVEAGLVKRGERGAIKVLGDGEVGHALTVKVHRVSESAKQKLEAAGGRIEVLSTKAGVPAS*
>14_0903_12_30cm_Bacteria_1056_68_10
MKLEDLRPAPGAKTRRKRVGRGPGSGHGKTATKGSKGHNARSGGGKAGGFEGGQMPLYRRIPKRGFLPHGGKHPYAIVNLKSLAAFGANSMVDAEGLVKARLIKNSDRERVKILGDGEVPHALTVKVHAISASARQKIEARGGRVELLAAEVSAT*
>14_0903_12_30cm_Bacteria_1060_56_9
MMRLHNLRPRPGSRHRVKRLGCGESSGHGKTSGKGHKGQKARSGGSIRLGFEGGQMPLIRRLPKRGFNNAAFHKHYAIVNLGDLNDFKAGTNVNEQLLRESKLVRGHFVGIKILGDGELKHGLNVEADRVSAAAREKIEKAGGTITLRDVPVKKETARHEDVNLTAKQALAETSPKATVKKRSTTQELAKAESPKKKTSRKS*
>14_0903_12_30cm_Bacteria_1092_55_8
MSLSLNNLHPAKGSTHKKKRVGRGPGTGLGKTSGRGEKGQKSRSGYSSKTGFEGGQMPLHRRLPKRGFTNIFKKHWIEISLESLDRSFSENDEVNPQLLHDRGLIKKAKHDIVVLGNGEVSKALKVSAHRFTKSARAKIEKAGGAVTVIE*
>14_0903_12_30cm_Bacteria_1108_73_5
MKLHELRPPEGARHRTQRVGRGTGSGRGKTSTRGQKGQLARGSGFRLGFEGGQMPLAQRLPKWGGFKNPFKKVYAVVNLTKLNRFQDGATIELSDYAEAGLARAGMAVKLLGTGTLRRRLTITAHAASESARAAIEAKGGTLTLAGAEEPKADAPDAAGTEE*
>14_0903_12_30cm_Bacteria_1120_68_12
MKLDELRPAPGATKRRKRIGRGPGSGHGKTSTKGHKGHNARSGGGKGGGFEGGQMPLYRRLPKRGFTPYGGKTSYAVVNLESLSAFAANAVVDPDGLAEAGLIKLSGRARVKVLGGGDVAHALTVRAHAVSESARAKIEAKGGRVETLPERVPGS*
>14_0903_12_30cm_Betaproteobacteria_1059_67_7
MKLNTLKPAPGAKAPRHRVGRGVGSGWGKTAGRGHKGQKARSGGFHKVGFEGGQMPLHRRLPKRGFKSPTRNDIAEVRTSELQNMQAADIDLAALKAEGVVPRGALAAKVILSGKLERKVSLKEIQVSKGARSMIEGAGGSIQLTPKPQPEPKKDKPKKAKPAPSAPEEAPKA*
>14_0903_12_30cm_Betaproteobacteria_1076_65_10
MELNTLKPAPGSKHVRKRVARGIGSGTGKTGGRGHKGQRARSGGFHKVGFEGGQMPLQRRLPKRGFRSPTREDIAEVLLSDLERVKTEKIDLAVLKEAGVVPGSAKGAKVIVSGKLTRKVTLTGVAVSKGARAAIEAAGGSTDAPIPQPKPKREPKVVPVSQPQAESQTAKGEARPEKRASDTKAASESKDERGGKEKGEGKGKREARETRPGPDAKKGGKA*
>14_0903_12_30cm_Euryarchaeota_1049_65_11
MVSRTRKLRGSRTHGRGKKHGRGAGGRGGTGNAGLHKHKFKSMIKYDPEHFGRHGFTRHAQMHPVTAIDLEDLARRLAEFEAAGHATKDNSRIHVDLTAAGIDKLLGSGRVAVAMRITVAKASEAALAKVADAGGEVVLPAAAGK*
>14_0903_12_30cm_Proteobacteria_1046_69_21
MRLNTLKPAPGSRRPARRVGRGASAGQGKTCGRGTKGQRARKGGYHKVGFEGGQMPLQRRMPKVGFRSRMRTSRAEVRLAELARVEAAVVDLEALLEAGVVPPGTERAKVVLSGALTRAVTLKGVAATKGARAAIEAAGGKIEA*
>14_0903_12_40cm_Acidobacteria_10612_65_12
MAIGLNNLHPSKGSTHKKKRVGRGPGSGLGKTAGRGNKGQKSRSGYSGKVGFEGGQMPLQRRLPKRGFTNIFRKQWIEVTLATLEERFEAGDEITPETMHSRGVIAKGKRDVVVLGTGELTKALNVSAHRFTKGARSKIESAGGTANVITPFHKPDALVPIGE*
>14_0903_12_40cm_Acidobacteria_4663_53_8
MAIGLNNLSAPKGSTHKKKRVGRGPGTGLGKTAGRGEKGQKSRSGYSSKIGFEGGQMPLHRRLPKRGFTNIFK
>14_0903_12_40cm_Bacteria_10609_55_11
MPTNLSTLRPPKGATANRKRVGRGMGSGMGKTSTRGHKGQRSRSGSRLMRGFEGGQMPLHRRLPKRGFTNIFRTEYAIINLDRLAELGEQNITHEVLVNHGLARKNDLVKVLGDGELKSAINIQAHKFSKSAQEKITRAGGKAELIGGAAPQNGKTRKPESKQENKKQKK*
>14_0903_12_40cm_Bacteria_4661_66_7
MQLHDLKPAPGAHRPARRVGRGTGSGRGKTSGRGQKGQNARSEGFRLGFEGGQMPFSQRIPKLPGFKNPFKKIYSVVNVSKLSRFSDGTKVDGEALLAAGLVRAGLDVKVLGTGHLKRKLNVEAHAFSNSAREAIEKAGGSVKVLGEPRKIGPRRTAAKAPKPLPAAEAPRAAAPAAAPKPQREKKSAPPAAVEEATPPDEA*
>14_0903_12_40cm_Euryarchaeota_4735_64_14
MVSRTRKLRGSRTHGRGKKHGRGAGGRGGTGMAGLHKHKFKWMIKYEPDHFGRHGFTRHFQPHETKSIDLEDLARRIEEFEAAGHAKKDDSRINVDLTAAGIDKLLGSGRVTRAMRITVAKASSAAVAKVSGAGGEVVLPGDAGK*
>14_0903_12_40cm_Ktedonobacter_racemifer_4702_53_8
MKLSDLRPAPGSHKVERRVGRGHGSGRGKTAGRGTKGQKARTGGQIHRAFEGGQTRLVKRLPFVRGLGNSNTPFRKEYAIIKLTDLARFDAASQVTPERLVEQKLITPAQGRGLVKVLGNGEVDRALTVHAHKFSASARAKIEAAGGTVEIIPTKVYEKTKRSKNQDTKAPAGRAQGARE*
>14_0903_12_40cm_Solirubrobacterales_4660_72_9
MNEPRIGLHSLKPAPGSRRARKRVGRGEGSGTGKTAGRGQKGAGARSGSKSKVGFEGGQMPIHMRMRKLRGPHMKKSMPFEPFRTHTQPVNVGDLAVRFDAGAAVTLDAMREHGLGTRRGVPVKVLGRGELDKALTVHAHGFSARARERIEAAGGTCVTVTD*
>14_0903_13_20cm_Acidobacteria_1218_57_5
MNLSNIRAPKKSSEKRKRVGRGMGSGMGKTSTRGHKGQRSRSGSRMIRGFEGGQMPLHRRMPKRGFTNIFRKEFNIVNLESLADLGETTITPEVLRQAGVIKTKHPV
>14_0903_13_20cm_Acidobacteriales_1219_55_6
MSETTINPDVLRKAGVISTKRPVKILGDGELKSAITVHAHKFSKSAEEKITKAGGKIEILK*
>14_0903_13_20cm_Bacteria_10557_55_8
MMRLHNFRPRPGSRHRVKRLGCGESSGHGKTSGKGHKGQKARSGGSIRLGFEGGQMPLIRRLPKRGFNNAAFHKNYAIVNLDDLNEFKAGTVVSEQLLRESKLVRGHFVGIKILGGGELKHGLTVEADKVSAAAREKIEKAGGTIIPRLRDDRRVQSESAPVDNVDLTSEDARERPSAIKASKAKAGKSKPRAKKKTSRES*
>14_0903_13_20cm_Bacteria_1202_57_11
MARKSSSGPRGTRKRGQHKPASKARRSFTLSNLRPPAGSRKKKVRVGRGMGSKLGKTAGAGNKGQKSRRGYSRRRGFEGGQMPLHRRMPKRGFHNPFGVTYSVVNLAELNVFPAGETVTPELLRAHGFVRRATDPIKVLGDGELTTKLAIHAQAFSASAKEKITKAGGTFEVVA*
>14_0903_13_20cm_Proteobacteria_1234_70_6
MTISLHNLHPNPGATKPKKRLGRGRGSGTGKTSGKGVKGQKARPGHHGARLGFEGGQMPMARRLPKRGFKNPFRIEMFPINVATLERVFEAGATVDLDALRAKGLVPKLIEHVKILGEGEITKQLTIKAYRASATAKDKIAKAGGTIEVAG*
>14_0903_13_30cm_Acidobacteria_4806_58_15
MNLSNIRAPKKATEKRKRVGRGMGSGMGKTSTRGHKGQRSRTGSRMIRGFEGGQMPLHRRMPKRGFTNIFRKEFNIVSLERLAALGETIVTPDVLRKAGVIKTKHPVKILGDGELKSAITVHAHKFSKSAQEKITKAGGKFEVLQ*
>14_0903_13_30cm_Acidobacteria_4851_65_16
MNLNNLRPPKGMKHPKKRIGRGQGSGNGKTAGRGHKGAKSRSGFTFKRGFEGGQMPLHRRVPKRGFHNPFRVEYEVVNLDTLGLRFDAGTVITPDLLAEHGLVSGGKRKVKVLARGEVGKALTVHAHKFSGMAAEKIAAAGGATELLA*
>14_0903_13_30cm_Acidobacteria_4932_58_16
MAKKSASGPRGSGKRGQHKPATPASKVRRSFTLANLQPPAGSRKKKVRVGRGIGSKLGKTAGAGNKGQKSRRGYSRRRGFEGGQMPLHRRMPKRGFHNPFGVTYSVVNLEELNVFPAGETVTPELLRAHGFVRRATDPIKVLGDGELTSKLAIHAHAFSASAKEKITKAGGTFEVVA*
>14_0903_13_30cm_Acidobacteria_4956_65_7
MPLHRRIPKRGFHNPFRIEYVVVNLDTIAERFDANTVVTPELLRERGVVRSAGKIKVLARGDVSKKLTVRAHKFSGKAAEKLAAAGGAAEVLGGA*
>14_0903_13_30cm_Acidobacteria_4990_57_9
MGSGMGKTSTRGHKGQWSRSGARLLRGFEGGQMPLHRRMPKRGFKNVFREEYAVVNLDRLDAVGETEITPDVLRKAGVVRTKKKIKILGTGNVKGALTVKAHKFSKTAEEKITKAGGKFEVLE*
>14_0903_13_30cm_Actinobacteria_4855_70_17
MPEKQLNLSNLAPAQAREDRKRVGRGMGSGKGRYSGRGIKGQKSRSGSHKMRAGFEGGQMPLYMRLGKLRGATTSVTSTGSAPATR*
>14_0903_13_30cm_Actinobacteria_4884_69_8
MTPRLAPPEIALHSLRPKPGSRRPRKRVGRGAGSGLGKTAGRGHKGAGARSGNKLKPGYEGGQNPIHMRTRKLRGPRRKMSMPFEQFRTHTQPVNVADLEARFGAGDEVTPETLRTAGLAKRRHPVKVLGRGELTKKLTVRVDAFSASAKEKIEKAGGRCEIIKPTAPAGEADDSAK*
>14_0903_13_30cm_Alphaproteobacteria_4799_66_28
MKLNEIADRPGSRKGRMRIGRGIGSGKGKTGGRGGKGQTARSGVRIKGFEGGQMPLHRRLPKRGFKSTPASSTRTPRSTRPP*
>14_0903_13_30cm_Bacteria_4796_57_9
MAKKTASRPRKRGRHKPASPASKEQRSFTLANLHPPTGSRIRKVRVGRGIGSKLGKTAGAGNKGQQSRRGYSRRRGFEGGQMPLHRRVPKRGFHNPFSVTYSVVNLEELNVFPAGETVTPDLLRAHGFVRRATDPIKVLGDGELKNKLAIHAHAFSASAKEKIAKAGGTFEVVAS*
>14_0903_13_30cm_Bacteria_4803_58_14
MNLSQLKPPAGQRHHKKRVGRGMGSGLGKTSGKGSKGQRAISGFSLMRGFEGGQMPLHRRLPKRGFTNIFKKRYAVVNLGRLEKLEGDNFSPDRFLELGLINKLGDGLKVLGSGELTRKLRIEAHLFSKSAAEKIRAAGGEAVVIGAVPKA*
>14_0903_13_30cm_Bacteria_4804_57_9
MSVTLSNLRPPHGSRHRKVRVGRGIGSKLGKTAGAGNKGQKSRKGFSQRPGFEGGQMPLHRRIPKRGFHNPFGKDYDVVNLESLKSFAAGDVVTPDSLRERGLTHNASRPIKILGDGELNVALTVRAHAFSRSAEEKIARAGGKVERVP*
>14_0903_13_30cm_Bacteria_4805_60_6
MATHVGTLRGPRGAHHRRKRIGQGMGSGHGKTATRGSKGQRSRAGSRMRPGFEGGQMPLQRRLPKRGFTNIFKKHFALVNLSDLARFTAEQKITPEFLLGTGMVKKLGDGLKVLGDGELKVGLEIHAHRFSKSALEKIQKAGGKAEVIPA*
>14_0903_13_30cm_Bacteria_4817_57_14
MNLSNIRAPKKATEKRKRVGRGMGSGMGKTSTRGHKGQRSRTGSRMIRGFEGGQMPLHRRMPKRGFTNIFRKEFNIVSLERLVELGEQTITPDVLRKAGVIKTKHPVKVLGDGELKVALTVHAHKFSKSAQEKITKAGGKVEVLQ*
>14_0903_13_30cm_Bacteria_4823_55_8
MAGINTLRPDPGSTHKTKRIGRGPGTGHGKTAGRGNKGMWSRSGSSQKRGFEGGQMPLHRRLPKRGFTNAPFKKEFSTVNVSDLVKFDKGSKIGPQELLTAGIIRKLEKNGLRILGDGRIDRVLHVSAHYFTEGARQKITSAGGTCEVIRL*
>14_0903_13_30cm_Bacteria_4826_69_9
MDVELLDLSNLRPAKGARRARKRIGRGPGSGTGKTSGKGHKGKGARSGGNTPPGYEGGQMPLQRRLPKRGFRSPNRVRYAIVKIAQLERFESGSVVDVHALVAAGIVRAGEPVKLLSDDTKLTRKLTLKIDHASQSARDQVAAAGGTLELAAASSGDGSEAAAKGSKE*
>14_0903_13_30cm_Bacteria_4831_56_5
MAPSALGSLRHAEGSWKRTKRIARGQGSGHGGTSTRGHKGEGARSGTHDRPWFEGGQMPLIRRVPKFGFRNPFKVKYQIVNVATLGKLSETGKLEEGKVSPEILYTIGSVSKKNAPVKILGDGEIKATLEVSAHSFSKSAIKKIESAGGKAITVKFAEQ*
>14_0903_13_30cm_Bacteria_4832_68_9
MPRSLDLSSLKPAKGSRKKPKRIGRGPGSGHGKTATAGNKGQLSRSGRKQYFGFEGGQMPLQRRVPKRGFTNLFRKEYAVVNLGSLNALEGEITPERLVKEGLVKKLLSGVKVLGDGELTRPIVVKAHRFSKSALEKITRAGGRAETITATSGA*
>14_0903_13_30cm_Bacteria_4841_53_9
MALSLNNLKPAKGSTHKKKRVGRGPGSGLGKTAGRGHKGQKSRSGYSSRPGFEGGQMPLQRRLPKRGFTNIFKKQWVEISLAKIESNFDAGADVTPEILHERGLIKKAKHDLVILGNGDVSKALNISAHRFTKTAKDKIEKAGGSATEIKKAVAAAA*
>14_0903_13_30cm_Bacteria_4853_55_13
MNLSNIRAPRKASGNKKRVGRGMGSGMGKTSTRGHKGQRSRSGSRMMRGFEGGQMPLHRRIPKRGFTNIFRTEYNIVNLEKLAALGESTINPDVLRKAGVISTKRPVKILGDGELKSAITVQAHKFSKSAQEKITKAGGKFEVLQ*
>14_0903_13_30cm_Bacteria_4871_58_6
MLRLHNLRPRPGARHRTKRLGCGESSGHGKTSGKGTKGQKARSGGSIRLGFEGGQMPLIRRLPKRGFNNAAFHKRYAIVNLADLADFKTGTTVNEQLLRESKLVRGDFDGIKILGDGELKHGLTIEADKVSAGAREKIEKAGGTITLRERRAPAPAPTPEDVDLAANQTQPAVTAKKRSTRKTSARATPKKTSRKS*
>14_0903_13_30cm_Bacteria_4876_63_13
MQAHQLKPPPGARHARKRVGRGNAAGQGTFAGRGLKGQKARAGNKPRRFFEGGQTRLFKTSSSVSTAALRSLRSS*
>14_0903_13_30cm_Bacteria_4899_71_7
MEERVDLGHLHPAPGSRRPRKRVGRGPGSGNGKTAGRGHKGRLSRSGGNTPPGYEGGQMPL*
>14_0903_13_30cm_Bacteria_4903_55_12
MERVNNNMRLHNLRPRPGSRHRVKRLGCGESSGHGKTSGKGHKGQKARSGGSIRLGFEGGQMPLIRRLPKRGFNNAAFHKRYAIVNLDDLNAFKSGSVVNEETLRESNLVRGHFVGIKILGDGELKHDLKVEADKISATAREKIEKAGGTITLREGRTPKPDQVREAEEAGTSPGEGSVEPVLQTTGKKKSSRRPPGKVKSRAKKKTSQES*
>14_0903_13_30cm_Bacteria_4917_66_8
MRIDELKPPAGSTRKRIRIGRGHGSGKVKTGGKGTKGQNARTGGGVPPYFEGGQLPLIRKLPYRRGFRNPFRVEFREVNVRDLADFPAGSAIGPEELETAGVLRGKAGPVKVLGQGELAVRLSVRAHKFSTGARAKIEAAGGSAEIIDVSAFAGSRVQAPDEERDNDPRQRPE*
>14_0903_13_30cm_Bacteria_4927_68_6
MRLGELKPPRGARRRKRRIGRGGSSGRGNTAGRGAKGQKARSGGQTRPGFEGGQLPLIKRIPYRRGVRGAGSNMTGGPPHHRMGVVNVGRLSVFPAGSEVTPDTLRQARLVREDRVKILGSGELPHALVVKAHAFSKGARARIEAAGGRSEVLA*
>14_0903_13_30cm_Bacteria_4946_69_16
MDLSRLHPASGATREKKRVGRGPGSGHGKTASRGHKGRRSRSGGNSPPGYEGGQMPLQRRLPKRGFHPPRRVAYAIVNLGQLAAFPPGSTVGPAELRARGIVRGRGPVKCLADGTLGHALSVRLQAFSARAREQIAAAGGSVEVVGV*
>14_0903_13_30cm_Bacteria_4968_56_13
MERAINMLRLHNLRPRPGSRHRVKRLGCGESSGHGKTSGKGTKGQKARSGGSIRLGFEGGQMPLIRRLPMRGFNNAAFHKYYAIVNVSELNAFEPGAMVNEQSLRESNLVRGHFAGIKILGDGELKHGLKVEADKVSAAATAESRSSACRRGEWNFCRGIC*
>14_0903_13_30cm_Bacteria_4981_58_6
MRLHDLKPRPGARHRRKRLGAGESSGHGKTSGRGGKGQTARSGSSIRIGFEGGQMPLIRRIPKRGFNNARHTIEYIPVNVAALNQFEKDARVDPAALRERGLANGTLKRIKILGDGKLTKKLIVSAHAFSASARKQIEEVGGTCELSRARATEGATG*
>14_0903_13_30cm_Bacteria_4982_55_14
MLRLHNLRPRPGSRHRVKRLGCGESSGHGKTSGKGTKGQKARSGGSIRLGFEGGQMPLIRRLPKRGFNNAAFHKRYAIVNVSDLNAFEAGTVVNEQLLRESNLVRGHFAGIKILGEGELKNSLQVQADKVSTTAREKIEKAGGSVTVRETRTIEGSEAGVVPPESNADSAVTKAKPRTKAESKSPKNKKRE*
>14_0903_13_30cm_Bacteria_5203_56_6
MMRLHNLRPRPGVRHRVKRLGCGESSGHGKTSGKGHKGQKARSGGSLRLGFEGGQMPLIRRLPKRGFNNAAFHKTYAIVNLDDLNEFKAGTTVNEQSLRESKLVRGDFVGIKILGDGELKHALTIEADKISESAKAKIEKAGGTVTMRDRSAEKAEMKSDAADQSTAADEAKPKKKSTSKSKTTAKKKTSRK*
>14_0903_13_30cm_Betaproteobacteria_4811_62_7
MRMNTIKPAAGSNKARKRVGRGIGSGLGKTAGRGNKGQKSRSGGFHKVGFEGGQMPLQRRLPKRGFVSPSRGDTAEVRLSDLARLPLVEIDVLALKAAGLVPSLAKTVKVIRTGEIKKAVKLTGMLATKGARAAIEAAGGSLAE*
>14_0903_13_30cm_Betaproteobacteria_4861_65_15
MQMNTIKPAAGSKRARRRVGRGSSSGSGKTAGRGSKGQKSRAGGFHKVGFEGGQMPLQRRLPKRGFVSPLRELTAEVRLSDLSKLPIAEIDILALKAAGLVPAAAKTAKVIKTGTLEKAVKLSGLAVSKGARSVIETTGGTIAGEPIRPEKTPQEKAWQKNLAAAAAKPETSAKTEKTVKPEKTVKTEKTAKGERRPKGDQAPAQEPTKD*
>14_0903_13_30cm_Betaproteobacteria_4874_67_16
MKLNTLKPAPGSKSDRHRVGRGVGSGWGKTAGRGHKGQRARSGGFHKVGFEGGQMPLHRRLPKRGFHSPTREDIAEVRTSELQSISASEIDLAALQDAGIVSRKALAAKVILSGKLDRKLALKEIQVSKGARAMIEAAGGSIQLTEKPKVEKKVKEKKAKKPEQAEQPAEKDAKKS*
>14_0903_13_30cm_Betaproteobacteria_4912_61_9
MRMNTIKPAAGSKKARRRVGRGSSSGLGKTGGRGNKGQKSRSGGFHKVGFEGGQMPLQRRLPKRGFVSRSRDDTAEVRLSELAKLPIADIDLLALKAAGIVPAIAKGAKVIKTGKLDKAVKLSGVTATKGARAAIEAAGGSIV*
>14_0903_13_30cm_Deltaproteobacteria_5016_55_6
MMRLKDLKPAPGSNKKRKRVGRGDGSGHGKTSCRGHKGQGARSGGNVQPGFEGGQMPLQRRLPKR
>14_0903_13_30cm_Gemmatimonadetes_4837_61_12
MATKTKAAAVEKIGLHNLVPAPGSHRNRKRLGRGPGSGTGKTSGKGHKGIKARSGHHGPGGGKPQFEGGQMPLTRRVPKRGFTNIFRVQNQIVGFDDLARLPKGAEVTEETLAEAGLIRKGKGPAKLLANGDAAKGVTVRGIKLSAGARQKIEAAGGRVET*
>14_0903_13_30cm_Gemmatimonadetes_4945_69_32
MAKPKAKTRVRPKRKPRAKAPRPELPHITLSSLRRPPGSHRARIRKGRGPGSGIGKTAGRGGKGQTARTGGQTRPGFEGGQMPLIRRIPKRGFTNPFKQPAQVVNVRHLGKLAEGVEVTPETLFGAGLVRRPDRPIKLLGMGDVQRKFSVKGVTVSASARSKIEQAGGTIASLKILFTLLCLVVYRIGAHIATPGVNVQALADFLRNQGQGTLFSLYDLFAGGSFGRATVFALGIMPYISASIVFQLAAPVFPIVEKMQRDEEGRKKLTQWTRYLTVVLCLFQAYGYGLFTEQIPGAVATPGFFFRLTTVLTLTTGGVFVMWLGEQITERGIGNGASLLIFFSIVERIWPETIRTIDALQARSLTFPKLIIVLAVMVLVVAGTVAVTVAARRIPIQIPRKVMGRGRIREGQKTFIPLRLNTANVMPIIFAQSLIIVPGTIAAFSGNQTLKHLAEYFSVTSPVYLITSALLIIFFAYFYTSIIFNPVDLAENLKKQGGSRCHLPDGRRHAADRGVEHLQHAVRLRRHRAAHRGGCRARHRHAGAAAPAVAPLRWVHERRAGQVPRPPAVHVGVRCSSSS*
>14_0903_13_30cm_Nitrospirae_4802_57_10
MSLIRRVPKHGFTNVFRKEYSIVNLKSLGDMIVSGTITPQALVDVGLVKRKSLPIKILGNGDLTKAIVVQAHKFSKSAEAKIRAAGGRVEVIPGV*
>14_0903_13_30cm_Nitrospirae_4810_58_12
MHLHELHPAPGSRKRPKRIGRGIGSGHGKTATKGHKGLLARSGGGKRPGFEGGQMPLKRRVPKRGFTNIFRKEWSIVNLRDLERLEGVQDVTPAVLIQSGLVPAHGSRIKVLAEGVLSRPLHVQAHRFSESAAAKIQAAGGRVEVLGGA*
>14_0903_13_30cm_RBG_16_RIF_WS3X_71_46_curated_4845_70_10
MPVQRRLPKRGFKNPMRIEYQVVNVGRLAMAPADVTVDRAWLESQRLVRRPGPIKLLGNGELKAALTVRVEAASEKARQVVEGAGGKLEILRARGKAAAAEAAKPSPKATAPNPPITKA*
>14_0903_13_30cm_RBG_16_RIF_WS3X_71_46_curated_5059_69_5
MKLGAIHPAVGATRPSKRRGKGAGTGLGGTAGKGHKGKKARAGGKIPAWF
>14_0903_13_30cm_Rhizobiales_4873_60_7
MRLNQISDNEGARRPRKRLGRGIGSGLGKTAGRGGKGQTARSGGAKAGFEGGQMPIYRRLPKRGFNNPFPVKYNEINLDRIQQAVDAKTLDAASPITLEALAKAGIVSKARAGLRLLGRGELKSKLAFEVHHASKGAIAAVEKAGGSVKVLKPAKPEAEHAKEAKPAKPDAKAPKQDAKAPKETKAPKEAKAAKQDEKPAAKAKKEEKPAKSK*
>14_0903_13_30cm_Verrucomicrobia_4807_59_6
MRLHDLKSRPGSRHRRKRLGQGESSGHGKTSGRGGKGQTARSGSSIRIGFEGGQMPLIRRIPKRGFNNARHATRYLPVNLEALNRFENGARVDEAALRAVGLANGPANGIKILGAGGLKKKLTVSAHAFSASARAGIESAGGVCEIVGAKKAQPAKA*
>14_0903_13_40cm_Alphaproteobacteria_1359_63_7
MKLHELADRPGARKKRTRVGRGIGSGSGKTAGRGGKGQTARSGVRIKGFEGGQMPLHRRLPKRGFKNASFARKLNEVNLDKIQAAIDAGKLDAGATVDAEALVKAGVLRRAKDGVRLLGSGQIKAKVAFSVWGASKAARQAVENAGGSVTVLAPQRQTSEQPA*
>14_0903_13_40cm_Bacteria_1360_58_7
MAKKKSRGPRGARKRGQHKPAKPASKARRSFTLANLQPPAGSRKKKVRVGRGMGSKLGRTAGAGNKGQKSRRGYSRRRGFEGGQMPLHRRMPKRGFHNPFGVTYSVVNLAELNVFPAGETVTPELLRAHGFVRRATDPVKVLGDGQLTTKLAIHAQAFSASAKEKITKAGGTFEVVA*
>14_0903_13_40cm_Bacteria_1368_63_9
MQAHQLKPPPGARHARKRVGRGNAAGQGTFAGRGLKGQKARAGNKPRRFFEGGQTRLFKKLPFRRGFTNPFRVEYQAVNLIVLERFDKDSEVTPQLLKEKGILRSLRKPVKVLAAGDLTKKLTVHAHSFSINAREKIEAAGGTVVELGERKKKKPHDRGSVPNDKYEDASQASQAPAGEDAPEGEDDGSGG*
>14_0903_13_40cm_Bacteria_1396_70_5
MRQHEVRPQRGSRKPTRRLGRGTAQGQGKTAGRGTKGQLARTGPGLPGWFEGGQTPLHMRVPKLRGFKNRFRKSFVAVNVGRLAGFAADGKVSPETLAAKGLVGKDARIKVLGDGDLKTKLEVHAHAVSATARQKIESAGGAVVIIGA*
>14_0903_13_40cm_Bacteria_1416_54_6
MNLSNIRAPRKASGNKKRVGRGMGSGMGKTSTRGHKGQRSRSGSRMMRGFEGGQMPLHRRIPKRGFTNIFRTEYNIVNLEKLAALGESTINPDVLRKAGVISTKRPVKILGDGELKSAITVQAHKFSKSAQEKITKAGGKFEVLQ*
>14_0903_13_40cm_Euryarchaeota_1366_64_11
MVSRTRKLRGSRTHGRGKKHGRGAGGRGGTGNAGLHKHKFKWMIKYDPEHFGPRGFFRHAQPRPTSAIDLEDLARRIGEFEAAGHAKKDDSRINVDLTAAGIDKLLGSGRVTIAMRITVAKASPAAVAKVSGAGGEVVLPGDAGK*
>14_0903_13_40cm_Euryarchaeota_1386_65_10
MPSRTRKLRGSRTHGRGKKHGRGAGGRGGTGNAGLHKHKFKSMIKFDPEHFGRHGFTRHAQMHPVTAIDLEDLAGRLAEFEAAGHATKDNSRINVDLTAAGIDKLLGSGRVAVAMRITVAKASEAALAKVAGAGGEVVLPAAGK*
>14_0903_13_40cm_Euryarchaeota_1413_65_11
MVSRTRKLRGSRTHGRGKKHGRGAGGRGGTGMAGLHKHKFKWMIKYEPDHFGRHGFTRHSQPHETNSIDLEDLARRIGEFEAAGHAKKDDSRINVDLTAAGIDKLLGSGRVTIAMRITVAKASSAAVAKVSGAGGEVVLPGDAGK*
>14_0903_13_40cm_Euryarchaeota_1427_64_8
MVSRTRKLRGSRTHGRGKKHGRGAGGRGGTGNAGLHKHKFKWMIKYDPEHFGPRGFFRHAQPRPTNSIDLEDLAHRIGEFEAAGHAKKDDSRINVDLTAAGIDKLLGSGRVTRAMRITVAKASPAAVAKVSGAGGEVVLPGDAGK*
>14_0903_13_40cm_Verrucomicrobia_1369_56_11
MMRLHNLRARPGSRHRVKRLGCGESSGHGKTSGKGHKGQKARSGGSIRLGFEGGQMPLIRRLPKRGFNNAAFHKRYAIVNLDDLGDLKAGTIVNEQLLRESKLVRGHFAGIKILGNGELKHDLKVEADKVSAAAREKIEKAGGTITLRDGRTRPETPEDVDLTATETTPKKRSTSKAAAKAKSQAKKKTSRKS*
>14_0903_16_20cm_Acidobacteriales_5411_55_10
MNLSNIRAPRKASENKKRVGRGMGSGMGKTSTRGHKGQRSRSGSRMMRGFEGGQMPLHRRLPKRGFTNIFRQEYNIVNLEKLAALSETTINPDVLRKAGVISTKRPVKILGDGELKSAITVHAHKFSKSAEEKIVKAGGKIEILK*
>14_0903_16_20cm_Actinobacteria_5406_68_7
MADSRIGLHNLKPARGSRKAPKRVGRGEGSGTGKTAGRGQKGWGARSGAKRRARFEGGQNPIHMRMRKLRGPHMKKSMPFEPFRTHTQPVNVGDLEARFEAGDAVTVEALQARGLATRKEVPVKVLAKGELSKSLTVHAHGFSKAARERIEAAGGTCQLIEG*
>14_0903_16_20cm_Conexibacter_woesei_5407_74_7
MAGEPRIGLHSLKPRKGSRKAPKRVGRGEGSGVGKTAGRGQKGYGARSGAKKRVRFEGGQNPIHMRMRKLRGPHMKKSMPFEPFRTQTQPVNLADLETRFDAGAEVTPQGLRERGLAKRKDVPVKILARGELSKALTVHAHGFSAAARERIESAGGTCQVVED*
>14_0903_16_20cm_Proteobacteria_5401_68_9
MRLNTLKPAPGSRRPARRVGRGASAGQGKTCGRGTKGQRARKGGYHKVGFEGGQMPLQRRMPKVGFRSRMKTSRAEVRLAELARVQAAVVDLEAL
>14_0903_16_20cm_Proteobacteria_5405_67_12
MRLNTLKPAPGSKRRGKRVGRGASAGQGKTCGRGTKGQRARKGGYHKVGFEGGQMPLQRRMPKVGFRSAMKRSRAEVRLSELAKVEGELVDLETLLKAGVVPLGTERAKVVLSGALTRAVTLRGVAVTKGARAAIEAAGGKIEG*
>14_0903_16_30cm_Bacteria_5517_69_12
MAPIKRKSKTTGRGGRGGRRGLGGRTKAKPQARPRAKAKPVTAQRVVLHGLRPPVGSHRARIRKGRGPGSGIGKTAGRGGKGQTARSGGQTRPGFEGGQMPLIRRIPKRGFTNPFKQPAQVVNVRHLGELAEGVEVTPETLFGAGLVRRPDRPIKLLGMGDVGRKFTVKGVTVSASARVKIEQAGGTIAS*
>14_0903_16_30cm_Bacteria_5518_68_8
MRQHDVRPQRGARKPRRRLGRGTAQGQGKTAGRGTKGQLARTGPGLPGWFEGGQTPLHMRVPKLRGFKNRFREHFVAVNVGRLADYAAEGRVSPDTLAAKGLVGKDARIKVLGEGELQAKLEVHAHAVSATARQKIESAGGSIVIIRPE*
>14_0903_16_30cm_Bacteria_5521_66_8
MQLHDLKPSPGAHRKARRVGRGTGSGRGKTSGRGQKGQNARSEGFRLGFEGGQMPFSQRIPKLPGFKNPFKKIYSVVNVSKLSRFADGTKVDAVVLLEAGLVHAGEEIKVLGAGGLKRKLVVEAHAFSTSAREAIEKAGGSVTVLGQPRKIGPRRTAAKAPRPLPEATPPPAPKPAREKKGVPPAAVEEATPPDEA*
>14_0903_16_30cm_Bacteria_5547_55_9
MRPRPGSRHRVKRLGCGESSGHGKTSGKGHKGQKARSGGSIRLGFEGGQMPLIRRLPKRGFNNAAFHKHYAIVNVSDLNAFEAGAVINEQLLRESNLVRGHFAGIKILGDGELKHGLKVEADKVSATAREKIEKAGGTITLREGGALKSGVIDATGEAEISAGETSAEPTSQASGKKKSSKKPSAKAKSRAKKKTARES*
>14_0903_16_30cm_Bacteria_5561_55_9
MMRLHNLRPRPGARHRVKRLGCGESSGHGKTSGKGHKGQKARSGGSIRLGFEGGQMPLIRRLPKRGFNNAAFHKHYVIVNLADLNQFKAGTVVNEQLLRGANLIRGHFAGIKILGDGELKHGLTIEADKVSASARQKIEKAGGTITLMEARRAERANIDLAPEDVKAETATTKPRTKAKANSPKKKR*
>14_0903_16_30cm_Rokubacteria_5524_69_12
MRLDELRPAPGATHRRKIVGRGPGSGHGKTAGKGNKGQHARSGGGKGGGFEGGQMPLYRRLPKRGFVPYGGKTEYAVVNLKALDRFAADAVVDPAALALAGLIKGRDRSRVKILGAGDVAHALTVKAHAVSASARAKIEAKGGRVEVLGAQVSAP*
>14_0903_16_30cm_Rokubacteria_5554_70_10
MKLSDLRPAPGAVKARKRVGRGPGSGHGKTSTKGNKGHNARSGGGKHGGFEGGQMPLYRRLPKRGFLPYGGRDDYAIVNLKSLGAFAANAVVDPEGLVKAGLIKNGARGRVKVLGGGEVEHALTVRVHAVSESAKAKIEAKGGRVEVLDAKKVSAS*
>14_0903_16_30cm_Verrucomicrobia_5531_55_9
MMRLHNLRPRPGARHRVKRLGCGESSGHGKTSGKGHKGQKARSGGSIRLGFEGGQMPLIRRLPKRGFNNAAFHATYAIVNLSDLNEFKAGTVVNEELLRESKLVRGDVAGIKILGDGELKHPLKIEADKVSESAKAKIEKAGGTIIPRLRDEPATRKPTAGADDVDQTAKESGGVAKSKKKSPAGSQPTAIKRASKKR*
>14_0903_16_40cm_Bacteria_5660_68_9
MARKLDLSTLKPARGARKKPKRIGRGPGSGHGKTATAGNKGQLSRSGRKQYFGFEGGQMPLHRRVPKRGFTNLFRKEYAVVNVGALNTLEGDITPERLVKEGLVKGLLAGVKVLGDGELTKAIVVKAHRFSKTAAEKIARAGGRAEVIAARDQGQKAQETAK*
>14_0903_16_40cm_Bacteria_5672_60_9
MATHVGTLRGPRGAHHRPKRIGQGMGSGHGKTATRGSKGQRSRAGSRLRPGFEGGQMPLQRRLPKRGFTNIFKKHFALVNLSDLARFSAEQTITPEFLLRTGVVKKLGDGLKVLGDGELKVGLEIHAHRFSKSALEKIQKAGGKAEVIRG*
>14_0903_16_40cm_Bacteria_5699_54_17
MMRLHNLQPRPGSRHRVKRLGCGESSGHGKTSGKGHKGQKARSGGSIRLGFEGGQMPLIRRLPKRGFNNAAFHKRYAIVNLDDLNAFKAGTAVNEQLLRESKLVRGHFVGIKILGDGELKHGLKVEADKISTTAREKIEKAGGTITLREKGAAVAAGSSTEEPSGAPAPKAIGKKKSKTSAKAKKKASRES*
>14_0903_16_40cm_Bacteria_5703_63_9
MQAHQLKPPPGARHARKRVGRGNAAGQGTFAGRGLKGQKARAGNKPRRFFEGGQTRLFKKLPFRRGFTNPFRVEYQAVNLDVLERFDSGAEVTPELLKERRLLRSLRKPVKVLASGDLTKKLTVHAHSFSATAKQKIEAAGGTTVELGERRKKKPRDRTASTKDKSETAVEAAEEPAVSEQAADEDAAEGEGDGSGG*
>14_0903_16_40cm_Bacteria_5729_55_13
MRLHDLKPRPGARHRRKRLGQGESSGHGKTSGRGGKGQTARSGSSIRIGFEGGQMPLIRRMPKRGFNNARHTTRYIPVSVESLNRFENGARVDEAALRAVGLANGRGAGIKILGDGELKRKLNISVHAFSASARAKIESAGGVCEIAGAGKGKPAKA*
>14_0903_16_40cm_Bacteria_5789_68_8
MRQHEMRAPLGSRKKVRRLGRGISAGQGKTAGRGTKGQLARTGPGLPGWFEGGQTPIHMRIPKMRGFKNRFRVEFVAVNVDQLANYEVDGKVTPDTLAAKGLVRPDAKVKVLGDGVVGDKLEVHAHAVSATAKQKIEAAGGSIVLIK*
>14_0903_16_40cm_Gemmatimonadetes_5663_66_11
MPKAKAKATRKPRARAKPRVPNPEAQFPRLALHDLQPPRGSHRARIRKGRGPGSGIGKTAGRGGKGQTARQGGKVRPGFEGGQMPLIRRIPKRGFTNPFKQPAQVVNVRHLILLAEGVEVTPETLFGAGLVRRPDHPIKLLGTGEVAGRKFIIKGVAVSASAKAKIEQAGGTIA*
>14_0903_16_40cm_Gemmatimonadetes_5723_70_7
MATTKTKSAKRRPPPKAKAANAPPPHISLHSLEPPRGSHRARIRVGRGPGSGIGKTSGRGQKGHKARTGGSTRLGFEGGQMPLIRRIPKRGFTNPFREPAQVVNVRHLALLAEGVEVTPETLFGAGLVRRPAGPIKLLGMGEVSRKFVVRGVTASASARAKIEQAGGTIEG*
>14_0903_16_40cm_Proteobacteria_5707_69_7
MRLNTLKPAPGSRRPARRVGRGASAGQGKTCGRGTKGQRARKGGYHKVGFEGGQMPLQRRMPKVGFRSRMKTSRAEVRLAELARVQAAVVDLEALLEAGVVPPGTERAKVVLSGALTRAVTLKGVAATKGAAEVARFFADRSNTILGIVNLFSGGALSRLSIFAMGVMPYISASIIIQMMSMVVPTLMELRKEGESGRRKITQYTRIGTVGLALVQSFAAAGALTKGGMTLIHGWAFLIPATITMTTGTMFLMWLGEQITERGVGNGISMIILSGIVAGLPGAVGSTAEAVSSGEMQGPVALALLIVVLATTAFVVFVERAQRRIPVDYAKRQVGRRMYAGQSSHLPFKMNMSGVIPPIFASSLLLFPATLASFFGTSAEGPISGFMQNVAAALGYGQPLHLLIYALLIIFFCFFYTALVFNARDTADNLKKSGAFVRGIRPGQQTAEYIDQVLTRLTLWGALYVTLVCLLPEILVSWQGVPFHFGGTSLLIVVVVVMDFMSQLHAHTMSHHYPNLLKKANLLGYGRTGSGGQS*
>14_0903_16_40cm_Rokubacteria_5695_68_10
MKLDELRPAPGATKRRKKIGRGPGSGHGKTSTKGHKGHNARSGGGKGGGFEGGQMPLYRRLPKRGFVPHGGRTVYAIVNLKALGGFAANAVVDPDGLAQAGLIKLSGRSRVKVLGEGDVAHALTVRAHAVSEAARAKIEAKGGRVETLGAEVPAS*
>14_0919_02_20cm_Alphaproteobacteria_5897_63_7
MKLHELADRPGARKKRTRVGRGIGSGSGKTAGRGGKGQTARSGVRIKGFEGGQMPLHRRLPKRGFKNASFARKLNEVNLDKIQAAIDAGKLDAGAIVDAEALVKAGVLRRAKDGVRLLGSGEIKAKVAFSVWGASKAARQAVESAGGSVTVLAPQRQTSEQPA*
>14_0919_02_20cm_Bacteria_5904_68_7
MKLEDLRPAPGAKTRRKRIGRGPGSGHGKTATKGSKGHNARSGGGKAGGFEGGQMPLYRRIPKRGFLPHGGKHPYAIVNLKSLAAFGANSVVDAEGLVKARLIKNSDRERVKILGDGEVPHALTVKVHAISASARQKIEARGGRVELLAAEVSAT*
>14_0919_02_20cm_Bacteria_5930_55_12
MRLHNLQPRPGSRHRVKRLGCGESSGHGKTSGKGHKGQKARSGGSIRLGFEGGQMPLIRRLPKRGFN
>14_0919_02_20cm_Betaproteobacteria_5881_65_14
MELNTLKPAPGSKHVRKRVARGIGSGTGKTGGRGHKGQRARSGGFHKVGFEGGQMPLQRRLPKRGFKSPTREDTAEVLLSDLERVKAEKIDLAVLKEAGVVPGSAKGAKVIVSGKLARKVTLTGIAVSKGARTAIEAAGGSTDAPIPQPKPKREPKAVPVSQPQSEDPPGKGEARPEKRAGEAKAASESKGERSAKDKSQGKDKSQGKDKREPKETRPGPEGKKGGKA*
>14_0919_02_20cm_Gemmatimonadetes_10567_69_17
MAKPKAKIKTKPRPRPKAKPRAKAPSPELPHITLSTLRRPPGSHRARIRKGRGPGSGIGKTAGRGGKGQTARQGGKVRPGFEGGQMPLIRRIPKRGFTNPFKQPAQVVNVRHLGQLAEGVEVTPDTLFGAGLVRRPDRPIKLLGMGDVQRKFSVKGVTVSASARSKIEQAGGTIAS*
>14_0919_02_20cm_Proteobacteria_5895_67_15
MRLNTLRPAPGSKRPRLRVGRGASAGQGKTCGRGTKGQRARKGGYHKVGFEGGQMPLQRRMPKVGFRSAMKRSRAEVRLSELAKVEGALVDLQALLKAGVVPSGTERAKVVLSGALARAVTLKGVAVTKGARAAIEAAGGKIEA*
>14_0919_02_20cm_Rokubacteria_5893_69_7
MKLSDLRPAPGATKSRKRVGRGPGSGHGKTSTKGNKGHNARSGGGKGGGFEGGQMPLYRRLPKRGFLPYGGRDDYAIVNLKSLGSFAANAVVEPEGLVKAGLIKNGERGRVKVLGGGEVEHALTVRVHAVSESAKAKIEAKGGRVEVLE*
>14_0919_02_20cm_Rokubacteria_5917_70_9
MRLDELRPAPGAKHRRKIVGRGPGSGHGKTAGKGNKGHNARSGGGKAGGFEGGQMPLYRRLPKRGFLPYGGKNPYAVVNLGALGGFVANAVVDPAALAQAGLIKGRDQARVKILGTGEVAHALTVKAHAVSASARAKIEAKGGRVEVLGARVTAS*
>14_0919_05_20cm_Acidobacteria_1516_65_6
MSLSNLRPPKGMKHAKKRIGRGQGSGQGKTAGRGHKGAKSRSGFKFKRGFEGGQMPLHRRVPKRGFHNPFRVEYAVVNLDTLDLKFDAGAVVTPELLREHGLVAAGDQKVKVLARGEVGKALTVRAHKFSGKAAEKIAAAGGATEQLA*
>14_0919_05_20cm_Actinobacteria_1528_70_7
MKLHDLKPPPGATRPRRRVGRGIAGKGGKTAGRGMKGQRARDTVKPGFEGGQLPLTQRIPKLKGFKNPFRVEYNVVNLDALNAAEGDEVNPETLRAAGLVHKRGLVKVLGGGEIHRALRVEAHAFSASAEAAITAAGGTVRVIPPPFGGGRPPAKGNALTNR*
>14_0919_09_20cm_Acidobacteria_1647_57_9
MVKKKTASRSHKRGRHKPATPAAKERPLFTLSNLHPPAGSRIRKVRVGRGIGSKLGKTAGAGNKGQKSRRGYSRRRGYEGGQMPLHRRIPKRGFHNPFGVTYSVVNLEELNVFPAGETVTPDLLRAHGFVRRAADPVKILGDGELKNKLAIHAHAFSASAKEKITKAGGTFEVVA*
>14_0919_09_20cm_Actinobacteria_1656_69_7
MAEPLNLSSLQPARPRQQRKRVGRGLGSGKGRYSGRGIKGQKARSGSHKMRAGFEGGQMPVYMRLGKQRGATSKDAMPIGPFRTSTVPVNVAALDRFDAGAEVTPESLVEAGVIKNTKVDVKVLGNGEVTKKLTVRVHAISATARKKIEAAGGAVDLLRPPKRKKPAERPLQQPVAKEEEPEG*
>14_0919_09_20cm_Bacteria_1653_55_12
MKSEAKKEKATGLRLHNLRPRPGARHRVKRLGCGESSGHGKTSGKGHKGQKARSGGSLRLGFEGGQMPLIRRLPKRGFNNAAFHKRYAIVNLSELADFKSGSVVNEESLRAAKLVRGNFQGIKILGDGELKHGLTIQAEKVSASAREKIERAGGTIAAPEAKAPGNGATEAPAEKPKRERKSPVSRKAKPKKTKVGKK*
>14_0919_09_20cm_Bacteria_1660_55_7
MKSEAKKEKATGLRLHNLRPRPGARHRVKRLGCGESSGHGKTSGKGHKGQKARSGGSLRLGFEGGQMPLIRRLPKRGFNNAAFHKRYAIVNLSELADFKGGSVVNEESLRAAKLVRGNFHGIKILGNGELKHGLTIQAEKVSASARDKIEKAGGTIAAPEAKAPGNGATEALAKKPKGEAKSPVSRKAKPKKTKVGEK*
>14_0919_09_20cm_Bacteria_1671_55_7
MMRLHNLQPRPGSRHRVKRLGCGESSGHGKTSGKGHKGQKARSGGSIRLGFEGGQMPLIRRLPKRGFNNAAFHSTYAIVNLSDLNEFKAGTVVNEELLRESKLVRGDVVGVKILGDGELKHALKIEADKVSESAKAKIEKAGGTITMREPATRRPTAGADDVDQTAKESEEAKPKKRSTTKSQSKAKKKVSKKR*
>14_0919_09_20cm_Bacteria_1673_55_10
MKSEAKKEKAAGLRLHNLRPRPGARHRVKRLGCGESSGHGKTSGKGHKGQKARSGGSLRLGFEGGQMPLIRRLPKRGFNNAAFHKRYAIVNLSELADFKSGSIVNEESLRAANLVRGNFYGIKILGDGELKHGLAIQAEKVSTAAREKIEKAGGTIAAPEAKAARNGAATEASAEKPKRAARSPASRKVKPKKTKVGKK*
>14_0919_09_20cm_Bradyrhizobium_1652_62_11
MKLSDIADNAGSRKKRMRVGRGIGSGKGKTAGRGGKGQTARSGVRIKGFEGGQMPLHRRLPKRGFNNVFRLEFAEINLDRLQQAIDAKHIEPKETVNAESLVKARVIRRAKDGVRLLGRGEIKVKLNIEVHGASKSAIAAVEKAGGTVKILAPAKKDEGEAA*
>14_0919_09_20cm_Sphingomonadales_1655_67_6
MKLNDIRDNKGARKSRVRVGRGIGSGLGKTAGRGQKGAKSRSGVSIAGFEGGQMPLHMRLPKRGFNNIFAKDYAEVNLGAIQKLVDLGKLSTDGTLDHDALKAAGLARGGKDGVRLLGKGDFSAKLAFRVAGASKGAREAVEAAGGSVEVIEVVSAADKAAAKKNSVKKRKDA*
>14_0919_12_20cm_Acidobacteria_1789_58_8
MNLSNIRAPKKSSEKRKRVGRGMGSGMGKTSTRGHKGQRSRSGSRMIRGFEGGQMPLHRRMPKRGFTNIFRKEFSIVNLESLAALGETTITPDVLRKAGVIKTKHPVKILGDGELKTALTVHAHKFSKSAQEKITKAGGKFEVLQ*
>14_0919_12_20cm_Bacteria_1758_59_7
MRLHDLKPRPGARHRRKRLGQGESSGHGKTSGRGGKGQTARSGSSIRIGFEGGQMPLIRRMPKRGFNNARHTTRYIPVSVESLNRFENGARVDEAALRAVGLANGRGAGIKILGDGELKRKLTVTVHAFSASGRAKIESAGGVCEIAGAGKGKPARA*
>14_0919_12_20cm_Bacteria_1773_55_7
MRLHNLRPRPGSRHRVKRLGCGESSGHGKTSGKGHKGQKARSGGSIRLGFEGGQMPLIRRLPKRGFNNAAFHKRYAIVNLSDLNAFEAGAVVNEHLLRESNLVRGHFVGIKILGDGELKHGLKVEADKVSAAAREKIEKAGGTITLREGRGPQAAPVHGAGESGISAGEVSVEPASQAAGKRESSRRPQGKVKARTKKKTSEES*
>14_0919_12_20cm_Bacteria_1787_55_6
MMRLHNMRPRPGSRHRVKRLGCGESSGHGKTSGKGHKGQKARSGGSIRLGFEGGQMPLIRRLPKRGFNNAAFHKHYAIVNVSDLNAFEAGAVINEQLLRESNLVRGHFAGIKILGDGELKHGLKVEADKVSATAREKIEKAGGTITLREGGALKSGVIDATGEAEISAGETSAEPTSQASGKKKSSKKPSAKAKSRAKKKTARES*
>14_0919_12_20cm_Ktedonobacter_racemifer_1829_53_9
MKLSDLRPAPGSHKTERRVGRGHGSGRGKTAGRGTKGQKARTGGHIHRAFEGGQTRLVKRLPFVRGLGNSNTPFRKEYAIIKIADLVRFDAASHVTPEQLVERKLLTPAQGRGLVKVLGNGEVDRALTVRAHKFSASARAKIEAAGGTVEIIPTKVYEKTKRSKNQDAKAPAGQAQSTRE*
>14_0927_02_20cm_Bacteria_1922_67_12
MREHQVARPRGSRKLPRRLGRGTSQGQGKTAGRGTKGQLARTGPGLPGWFEGGQTPLHMRVPKLRGFKNRFRKTFVAVNVGRLAEYAAEGKVSPDTLAAKGLIERDARIKVLGDGDIGAKLEVHAHSVSATARQKIESAGGSIVIIASGV*
>14_0927_02_20cm_Betaproteobacteria_1910_66_14
MRLNSLKPAPGSKKDRHRVGRGGGSGWGKTAGRGHKGQKARSGGFHKLGFEGGQMPLHRRLPKRGFNSLTRGDVAEVRLGALETMQATDIDLAALKSEGIVSHQALAAKVILSGKLSRKIVLKEVKATKGARSMIEAAGGKVEFTEKKPEETPKA*
>14_0927_02_20cm_Deltaproteobacteria_1930_68_11
MNELTRLTPPRGGGVQEKKRVGRGQASGTGKTAGRGGKGQKARTGNMNFIGFEGGQMPIQRRIPKRGFTNPFRLEYALINVGDLEGLGLAEVDLDKLVEAGTVKDRKNGLKILGDGELTKAISVRAHKFSASAKEKIEKAGGKVDVIVLPPKVTPQQRKAEEKKAAAAAGKPKLR*
>14_0927_02_20cm_Proteobacteria_1912_67_13
MRLNTLRPAPGSKRPRLRVGRGASAGQGKTCGRGTKGQRARKGGYHKVGFEGGQMPLQRRMPKVGFRSAMKRSRAEVRLSELAKVEGALVDLQALLKAGVVPSGTERAKVVLSGALARAVTLKGVAVTKGARAAIEAAGGKIEA*
>14_0927_02_40cm_Bacteria_2065_55_7
MMRLHNLRPRPGARHRVKRLGCGESSGHGKTSGKGHKGQKARSGGSIRLGFEGGQMPLIRRLPKRGFNNAAFHKHYVIVNLADLNQFKAGTVVNEQLLRGANLIRGHFAGIKILGDGELKHGLTIEADKVSASARQKIEKAGGTITLMEARRAERANIDLAPEDVKAETATTKPRTKAKANSPKKKR*
>14_0927_05_20cm_Acidobacteria_2153_57_9
MAKKTASRPRKRGQHKPATPALKERRAFTLANLHPPAGSRIRKVRVGRGIGSKLGKTSGSGNKGQKSRRGYSRRRGFEGGQMPLHRRIPKRGFHNLFGVTYSVVNLEELNVFPAGETVTPDLLRAHGFVRRATDPVKILGDGELKNKLAIHAHAFSASAKEKIAKAGGTFEVVAK*
>14_0927_05_20cm_Alphaproteobacteria_2149_63_9
MKLHELADRPGARKKRTRVGRGIGSGSGKTAGRGGKGQTARSGVRIKGFEGGQMPLHRRLPKRGFKNASFARKLNEVNLDKIQAAIDAGKLDAGAIVDAEALVKAGVLRRAKDGVRLLGSGEIKAKVAFSVWGASKAARQAVESAGGSVTVLAPQRQTSEQPA*
>14_0927_05_20cm_Bacteria_2170_55_9
MERESNMMRLHNLRSRPGSRHRVKRLGCGESSGHGKTSGKGHKGQKARSGGSIRLGFEGGQMPLIRRLPKRGFNNAAFHKRYAIVNLDDLSAFKAGSVVTEQVLRELNLVRGHFVGIKILGDGELKHGLTVEADKVSAAAREKIEKAGGTITLREGGASKGLIRAAEKTGTSASEGSVEPGLQAAEKKKSSRRLPAKVKSGAKKKTSQES*
>14_0927_05_20cm_Bacteria_2171_66_7
MQLHDLKPAAGAHRKAKRVGRGTGSGHGKTSGRGQKGQNARSEGFRLGFEGGQMPFSQRIPKLPGFKNPFKKIYSVVNLSKLSRFPDGAKVDAETLLEAGLVHAGEDIKILGTGGLKRKLTVEAHAFSTSARAAIEKAGGSVKVLGEPRKIGPRRTAAKAPRPLPEAAPVAAAKPAREKKGAPPAAVEEATPPAEA*
>14_0927_05_20cm_Gemmatimonadetes_2145_69_13
MPKAKRQAKAKAKPKAKAPRRATPRAKTPAGPTGEIRPLTLSGLRPPPGSHRARIRKGRGPGSGIGKTAGRGGKGQTARTGGQTRPGFEGGQMPLIRRIPKRGFTNPFKQPAQVVNVRHLGRLAEGVEVTPDTLFGAGLVRRPDRPIKLLGMGDVQRKFSVKGVTVSASARSKIEQAGGTIAS*
>14_0927_05_20cm_Ktedonobacter_racemifer_2220_52_8
MKLSDLRPAPGSHKTERRVGRGHGSGRGKTAGRGTKGQKARTGGHIHRAFEGGQTRLVKRLPFVRGLGNSNTPFRKEYAIIKIADLVRFDAASHVTPEQLVERKLLTPAQGRGLVKVLGNGEVDRALTVRAHKFSASARAKIEAAGGTVEIIPTKVYEKTKRSKNQDAKAPAGQAQSTRE*
>14_0927_05_40cm_Bacteria_2305_68_11
MQLHDLKPAPGSRRRPQRIGRGTGSGRGKTSGRGQKGQNARSEGFRLGFEGGQMPLAQRIPKLPGFKNPFKKVYAVVNISKLSRFRDGSRVDAKALAEAGLVKGGIEIKILGAGRMKRKLTVETHAISDSARDAIEKAGGTVTVLNAPKEAEAKPQSESPATE*
>14_0927_05_40cm_Bacteria_2310_66_7
MKIGQLKPARGATHAKKRRGLGTASGLGGTAGRGHKGQRARAGKGAKVPRWFEGGQMPIQRRIPKRGFVNPSRVSFQVVNVGSLERFSSGEAVNRETLTAKRLVARGDRPVKLLGEGEVKAAFQITVDAASATARAKVEAAGGTITLPAPKTRRARGERKTRTQG*
>14_0927_05_40cm_Bacteria_2314_68_10
MRQHEMRAPLGSRKKVRRLGRGISAGQGKTAGRGTKGQLARTGPGLPGWFEGGQTPIHMRIPKMRGFKNRFRVEFVAVNVDQLANYEVDGKVTPDTLAAKGLVRPDAKVKVLGDGVVGDKLEVHAHAVSATAKQKIEAAGGSIVLIK*
>14_0927_05_40cm_Bacteria_2349_55_8
MEKVSNMMRLHNLQPRPGSRHRVKRLGCGESSGHGKTSGKGHKGQKARSGGSIRLGFEGGQMPLIRRLPKRGFNNAAFHKRYAVVNLDDLNAFKAGTAVNEQLLRESKLVRGDFVGIKILGDGELKHGLTVEADKVSASAREKIEKAGGTITLREKAERPHAAAASEASPEKPAGEAALEETRKKKSSRKTSAKAKKKASRES*
>14_0927_05_40cm_Bacteria_2367_66_6
MQLHDLKPAPGAHRPARRVGRGTGSGRGKTSGRGQKGQNARSEGFRLGFEGGQMPFSQRIPKLPGFKNPFKKIYSVVNVSKLSRFSDGTKVDGEALLEAGLVRAGLDVKVLGTGRLKRKLNVEAHAFSNSAREAIEKAGGSVKVLGEPRKIGPRRTAAKAPKPLPAAEAPRAAAPAAAPKPQREKKSAPPAAVEEATPPDEA*
>14_0927_05_40cm_Rokubacteria_2323_69_8
MRLDELRPAPGATKRRKKIGRGVGSGHGKTATKGHKGHSARSGGGKAGGFEGGQMPLYRRLPKRGFVPYGGGGIVYAVVNLKSLGGFTANAVVDPDGLLRAGLIKKSERSRVKILGGGEVAHALTVRAHRVSESARAKIEAKGGRVETLGAEVPAS*
>14_0927_05_40cm_Verrucomicrobia_2334_55_12
MMRLHNLRPRPGARHRVKRLGSGESSGHGKTSGKGHKGQKARSGGSIRLGFEGGQMPLIRRLPKRGFNNAAFRATYAIVNLSDLNEFKAGTVVNEELLRESKLVRGDVAGIKILGDGELKHALKIEADKVSESAKAKIEKAGGTITMREAATRKPTAGADDVDQTAKEPEAATKSKKKSTTAKSKKKASKKR*
>14_0927_09_20cm_Acidobacteria_6034_64_8
MDLSNLRPPKGAKHAKKRVGRGQGSGNGKTAGRGHKGAKSRSGFKHKRGFEGGQMPLHRRVPKRGFHNPFRVEYDVVNLDTIAARFDAGTEVTPDLLREHGLAGRSGVIKILARGDIAKAFTVRAHKFSGKAAEKIAAAGGRTEVLA*
>14_0927_09_20cm_Bacteria_6025_66_9
MKLHEIQPAPGSHHSRKRVGRGPGSGHGKTSTRGQKGQGARTSVNLPKTFEGGQTRLTMRTPKLRGFHNKWRKRFAVLNLTRLNRFDDGAEVLPESLLEAGIIKDVGAGIKVLGTGDLNRRLTIHAHRFSVEARRKIEAAGGIAAVIEVPPPIREKTKRAKNQPKPVRPAPAEKSEAVEKPEAAEKPEAAEKSAEKTRGTEPVAEAPATARAAGKSKQKPAGEKAEPAAKASSSADSVKPQKGKKKG*
>14_0927_09_20cm_Bacteria_6029_68_7
MKLHEIKGAEGARKDRRRVGRGHGSGRGKTSGRGTKGQLSRGDGFRVGFEGGQMPFAQRVPKLGGFKNPFRVEYALVNLSKLAVFKDGSKLDPEAFQKAGLAEPGRKIKVLGAGKLRRKLAVEAHAFSEAARAAIEARGGSVVVLEPKPKKERKKTKGPKVKPAAAEAEEAEAAEPAQKSEETEAKAPEQPDQEQSEE*
>14_0927_09_20cm_Bacteria_6032_66_9
MKLHEIQPPPGSHHARKRVGRGPGSGHGKTSTRGQKGQGARTSVNLPKTFEGGQTRLTMRTPKLRGFHNKWRKRFAVLNLTRLNRFQDGADVLPESLLEAGIIKDVGAGIKVLGTGDLNRRLTIHAHRFSSEARRKIEAAGGTAAIIEVPPPIREKTKRAKNQPKPAIPAPAEKAEKAEKAEKTGKAEKAGKAEKAEKPEPAEPAVEASAPAKAARKDRQKTSGGEAQPAPADDAQPAADASSPTDSPKPQKGKKKG*
>14_0927_09_20cm_Bacteria_6036_55_7
MKAETKKEIPAGLRLHNLRPRPGARHRVKRLGCGESSGHGKTSGKGHKGQKARSGGSLRLGFEGGQMPLIRRLPKRGFNNAAFHKRYAIVNLSDLKDFKSGSVVNEESLRAANLVRGNFDGIKILGGGELKHGLTIEAEKVSAAAREKVEKAGGSIAEAKTPSAGGAHRQDADATDATKPNRTKAGKK*
>14_0927_09_20cm_Candidatus_Koribacter_versatilis_6076_59_10
MNLSTIRRPRRATEKPKRVGRGMGSGMGKTSTRGHKGQRSRSGSRMMRGFEGGQMPLHRRIPKRGFTNIFRQEYAIVNLERLAELGESTFTPESLAKAGVVSASARVKILGDGDLKKALTVQAHKFSKSAQEKIVKAGGKDEVIGEVAVAPEKNETIKKAEKKAKSQEPKAKS*
>14_0927_09_20cm_Euryarchaeota_6086_64_13
MVSRTRKLRGSRTHGRGKKHGRGAGGRGGTGNAGLHKHKRKWMIKYDPDHFGRHGFTRHAQMHPTTAIDLEDLGRRLAEFEAAGHATRDNARINVDLTAAGIDKLLGSGRVAVSMRIVVAKASGAALTKVAGAGGEVILPAAAGK*
>14_0927_09_20cm_Nitrospirae_6046_58_5
MKLHELAPSRGAKGKRKRTDKGPGSGHGKTATKGHKGLLARSGGGKRPGFEGGQMPLVRRLPKYGFHNPFRVEYAIVNLKALNGLGAVEQITPQVLIDAGLVKRKTQPVKILGLGEVGRPLVVQAHKFSKSAMDKIQAAGGRAEVIHGV*
>14_0927_09_40cm_Actinobacteria_6174_67_9
MADELNLTSLKPAQSRKDRKRVGRGIGSGKGRYSGRGIKGQKSRAGSHKMRAGFEGGQMPIYMRLGKQRGATSKDAMPIGPFRTSTAPVNVGALDRFEDGAEVTPESLVEVGLLKNTKTDVKLLGNGELKKKLIVRVHAISATAREKVEQAGGTVSLLKEPKPKKKKKHGKAKPAAAAPAREAEAEETSAKEAPEAPEAASEAAGQAEEQAPEDE*
>14_0927_09_40cm_Bacteria_6155_68_24
MAKAKAKPKTRAKAKPRARAKPRAEGAEASKAELPHLTLSSLRPPRGSHRARIRKGRGPGSGIGKTAGRGGKGQTARQGGKVRPGFEGGQMPLIRRIPKRGFTNPFKQPAQVVNVRHLGQLAEGVEVTPETLFGAGLVRRPDRPVKLLGMGDVQRKFSVKGVTVSASARSKIEQAGGTIAG*
>14_0927_09_40cm_Bacteria_6180_67_14
MREHQVARPRGSRKLPRRLGRGTSQGQGKTAGRGTKGQLARTGPGLPGWFEGGQTPLHMRVPKLRGFKNRFRKTFVAVNVGRLADYAAEGKVSPDTLAAKGLIEQDARIKVLGDGVIDAKLEVHAHSVSATARQKIESAGGSIVIIAPGD*
>14_0927_09_40cm_Bacteria_6194_63_9
MQAHQLKPPPGARHARKRVGRGNAAGQGTFAGRGLKGQKARAGNKPRRFFEGGQTRLFKKLPFRRGFTNPFRVEYQAVNLTVLERFDKDAEVTPQLLKEKGILRSLRKPVKVLAAGDLTKKLTVHAHSFSINAREKIEAAGGTVVELGERKKKKPHDRGSVPNDKYEDASQASQAPAGEDAPEGEDDGSGG*
>14_0927_09_40cm_Verrucomicrobia_6186_55_17
MMRLHNLRPRPGARHRVKRLGSGESSGHGKTSGKGHKGQKARSGGSIRLGFEGGQMPLIRRLPKRGFNNAAFRATYAIVNLSDLNEFKAGTVVNEELLRESKLVRGDVAGIKILGDGELKHALKIEADKVSESAKAKIEKAGGTITMREPATRKPTAGADDVDQTAKESEAATKSKKKSTTAKAKRKASKKR*
>14_0927_12_20cm_Alphaproteobacteria_6330_65_13
MKLNEIRDNAGAHYRAKRVGRGIGSGKGKTSGRGGKGQTARTGVALNGFEGGQTPLHRRLPKRGFNNKIFQKDFKVINLGRLQQAIDAGKLAAEGGLDAAKLVTAGILRRPGDGIRLLAKGALSAPITIEVAGASEAAVKAVEAAGGKVVLLGRPAAEPEAAPEKRKRRPKRKGSDDE*
>14_0927_12_20cm_Bacteria_10555_57_16
MAKKTASRPRKRGRRRPATPASKEHRSFTLANLRPPAGSRIRKVRVGRGIGSKLGKTAGAGNKGQKSRRGYSRRRGFEGGQMPLHRRIPKRGFHNPFGVTYSVVNLEELNVFPAGETVTPDLLRAHGFVRRATDPIKVLGDGELKNKLAVHAHAFSASAKEKIAKAGGTFEVVA*
>14_0927_12_20cm_Bacteria_10576_70_8
MRQHEVRPQRGSRKPNRRLGRGTSQGQGKTAGRGTKGQLARTGPGLPGWFEGGQTPLHMRVPKLRGFKNRFRKSFVAVNVGRLAGFAADGKVSPETLAAKGLVGKDARIKVLGDGDLKTKLEVHAHAVSATAREKIESAGGAVVIIGA*
>14_0927_12_20cm_Bacteria_6328_66_16
MGRGTGSGRGKTSGRGQKGQNARSEGFRLGFEGGQMPFSQRIPKLPGFKNPFKKIYSVVNISKLSRFADGAKVDAKTLLEEGLVHEGEEIKILGTGRLKRRLTVEAHAFSASARDAIEKAGGSVTVLGQPRKIGAKRTAAKAPKPLPTPEAPKQAPAAAKQPRAKSAPTAPVEEATPPDEA*
>14_0927_12_20cm_Bacteria_6329_70_21
MHLHELQPPPGSRRPRKRVGRGIAAGQGKTSGRGQKGQFSRSSPGLPRGFEGGQMPLSQRLPKLRGFHNRFRKRVSVVNVGKLNRFPAGSVVDADALVAAGIAQRARDGVKVLGAGRIRVALTLRVDRISAAARKAVESAGGTVEVRLPAAAAEVPTSALATGAPTRGPRRPGAAQVEAGEDEFPDAEEKEPAAAEEPAAAAPRRRGRVAATAVESAEEASPGAEASSGAEQPSAAPRRRRKKSAADVESNAEAESRAEERSPGADGDSDIDVEPEA*
>14_0927_12_20cm_Bacteria_6334_66_10
MQLHDLKPAAGAHRKARRIGRGTGSGRGKTSGRGQKGQNARSEGFRLGFEGGQMPLSQRLPKLPGFKNPFKKIYSVVNISKLSRFPEGSKVDAASLAEAGLVRAGLDVKVLGTGSIDRKLTVVAHAFSNSAREAIEARGGTVTVIGEPRKIGPRRLAAKTAKRTPKGEEGEASPTSPRSGEVGPTAKQSGRVGVSEQPEAEESTPTKES*
>14_0927_12_20cm_Bacteria_6337_66_10
MQLHDLKPAPGAHRRPRRIGRGTGSGRGKTSGRGQKGQNARSEGFRLGFEGGQMPFAQRIPKLPGFKNPFKKIYSVVNISKLSRFADGATVNAEALLEAGLIHAGMEIKILGTGRLKRKLTVEAHAFTTSARATIEKAGGSVTVLGEPRKIGPRRTAAKAPRALPEPAPVAAAKPPREKKSAPPAAVEEATPPDEA*
>14_0927_12_20cm_Bacteria_6339_54_8
MENGFSMTLSLNNLHPAKGSTHKKKRVGRGPGSGLGKTSGRGEKGQKSRSGYSSKTGFEGGQMPLHRRLPKRGFTNIFKKQWIEVSLEALEKHFAADDEITPEVLHHRGIIKKAKHDIVVLGNGDITKAVKVSAHRFTKSAREKIEKAGGAVTVIGS*
>14_0927_12_20cm_Bacteria_6349_56_8
MMRLHNLRPRPGSRHRVKRLGCGESSGHGKTSGKGHKGQKARSGGSIRLGFEGGQMPLIRRLPKRGFNNAAFHKHYAIVNLGDLNDFKAGTNVNEQLLRESKLVRGHFVGIKILGDGELKHGLNVEADRVSAAAREKIEKAGGTITLRDVPVKKETARHEDVNLTAKQALAETSPKATVKKRSTTQELAKAKSPKKKTSRKS*
>14_0927_12_20cm_Bacteria_6356_55_8
MRLHNLRPRPGSRHRVKRLGCGESSGHGKTSGKGHKGQKARSGGSIRLGFEGGQMPLIRRLPKRGFNNAAFHKRYAIVNLSDLNAFEAGAVVNEHLLRESNLVRGHFVGIKILGDGELKHGLKVEADKVSAAAREKIEKAGGTITLREGRGPQAAPVHGAGESGISAGEVSVEPASQAAGKRESSRRPQGKVKARTKKKTSEES*
>14_0927_12_20cm_Bacteria_6362_55_16
MKSEAKKEKAAGLRLHNLRLRPGARHRVKRLGCGESSGHGKTSGKGHKGQKARSGGSLRLGFEGGQMPLIRRLPKRGFNNAAFHKRYAIVNLSELADFKSGSIVNEESLRAANLVRGNFYGIKILGDGELKHGLTIQAEKVSTAAREKIEKAGGTIAAPEAKAPRNGATEASAEKPKRAARSPASRKVKPKKTKVGKK*
>14_0927_12_20cm_Bacteria_6407_55_7
MSLSLNNLHPAKGSTHKKKRVGRGPGTGLGKTSGRGEKGQKSRSGYSSKTGFEGGQMPLHRRLPKRGFTNIFKKQWIEISLESLDRSFSENDEVNPQLLHDRGLIKKAKHDIVVLGNGEVSKALKVSAHRFTKSARAKIEKAGGAVTVIE*
>14_0927_12_20cm_Bacteria_6453_67_15
MREHQVARPHGSRKLPRRLGRGTSQGQGKTAGRGTKGQLARTGPGLPGWFEGGQTPLHMRVPKLRGFKNRFRKTFVAVNVGRLADYAAEGKVSPDTLAAKGLIGKDARIKVLGDGVIGTKLEVHAHSVSATARQKIESAGGSIVIIAPGAGAPDGARGPGV*
>14_0927_12_20cm_Chloroflexi_6351_68_7
MRIHEIRPQRGSRKLPRRLGRGTAQGQGKTAGRGTKGQLARTGPGLPGWFEGGQTPLHMRVPKLRGFKNRFRTSFVAVNVAQLANYSAEGKVSPDTLAAKGLIDKDARIKVLGDGVIGERLEVHAHAVSVTARQKIERAGGSVVIIGA*
>14_0927_12_20cm_Deltaproteobacteria_10562_68_13
MNELTKLTPPAGGGVKEKKRVGRGQASGTGKTAGRGGKGQKARTGNMNFIGFEGGQMPLQRRVPKRGFTNPFRIEYALVNVGVLEGLGLTEVDLDKLVEAGAVKSKKDGLKILGDGDLTKAVTVKAHKFSASAKEKIEKAGGKAEQIVIPPRVTPQHRKAEEKKAAAAARKG*
>14_0927_12_20cm_Gemmatimonadetes_6374_68_7
MAKPKPKAKTRTKTRARPQAKPRAKAASAEVPRITLSNLRRPPGSHRARIRKGRGPGSGIGKTAGRGGKGQTARTGGQTRPGFEGGQMPLIRRIPKRGFTNPFKQPAQVVNVRHLGQLAEGAEVTPETLFGAGLVRRPDHPIKLLGMGDVQRKFSVKGVTVSASARSKIEQAGGTIAS*
>14_0927_12_20cm_Ktedonobacter_racemifer_6382_54_7
MKRLPFVRGLGNSNTPFRKEYAIIKIADLVRFDAASHVTPEQLVERKLLTPAQGRGLVKVLGNGEVDRALTVRAHKFSASARAKIEAAGGTVEIIPTKVYEKTKRSKNQDAKAPAGQAQSTRE*
>14_0927_12_20cm_Rokubacteria_6348_71_8
MKLDDLRPAPGAKKRRKKIGRGPGSGHGKTSGKGHKGQHARSGGVKGGGFEGGQMPLYRRLPKRGFVPHGGRTEYAIVNLEVLGRFGANAVVDPDALVTAGLIRRSDRARVKILGEGDVAHALTVKAHAVSESARAKIAAKGGTVEVLGARVSAS*
>14_0927_12_20cm_Rokubacteria_6355_71_8
MRLEDLRPAPGAVTRRKRVGRGPGSGHGKTSTKGSKGHKARSGGGKTGGFEGGQMPLYRRLPKRGFLPYGGKTEYAVVNLKSLGAFAANSVVDPDGLVKAGLIKRGDRARVKLLGDGDVPHALTVKVHAISESARAKIEGQGGRIEVLPAKEKVAAS*
>14_0927_12_20cm_Verrucomicrobia_10548_59_7
MRLHDLKPRPGARHRRKRLGQGESSGHGKTSGRGGKGQTARSGSSIRIGFEGGQMPLIRRMPKRGFNNARHTTRYIPVSVESLNRFENGARVDEAALRAVGLANGRGAGIKILGAGELKRKLNISVHAFSASARAKIESAGGVCEIAGAGKGKPAKA*
>14_0927_12_40cm_Acidobacteria_10611_58_16
MARKTVRGRGGVRKRGQHKRATPAPKERRSFTLANLQPPAGSRQRKVRVGRGMGSKLGKTAGSGNKGQKSRRGYSRRRGFEGGQMPLHRRMPKRGFHNPFGVSYSVVNLAELNVFPAGETVTPELLRAHGFVRRATDPIKVLGDGELTTKLAIHAHAFSASAKEKITKAGGTFEVVA*
>14_0927_12_40cm_Acidobacteria_6535_59_9
MSVSLSNLRPPRGSRHRKVRVGRGIGSKLGKTAGAGNKGQKSRKGYSQRPGFEGGQMPLHRRIPKRGFHNPFGKDYAVVNLEALKVFAAGDVVTPESLRERGLAHSASRPIKILGDGELNAALTVRAHAFSRSAEEKIARAGGKVERLS*
>14_0927_12_40cm_Bacteria_6503_65_17
MQLHDLKPAPGAHRPARRVGRGTGSGRGKTSGRGQKGQNARSEGFRLGFEGGQMPFSQRIPKLPGFKNPFKKIYSVVNVSKLSRFSDGTKVDGEALLEAGLVRAGLDVKVLGTGRLKRKLNVEAHAFSNSAREAIEKAGGSVKVLGEPRKIGPRRTAAKAPKPLPAAEAPRAAAPAAAPKPQREKKSAPPAAVEEATPPDEA*
>14_0927_12_40cm_Bacteria_6506_67_17
MKMHELRPAPGATHPRKRVGRGLGSGHGKTATRGTKGQGARTSVNIPRNFEGGQTKLAMRTPKLRGFKNRWKRTFAVVNLTRLNRFPNGTAVGPELLIEVGAIKDVRAGLKVLGAGVLRRSLTVRAHRFSAGAREKIEKAGGTVAVIEVPAPPAKTKRAKNQPRPQPKPEAETPAPEPAAGEAPQEAKPASEGKPEGKAKAEKPGGKAKEGRPDARAKEGKAEGKAKEGKAEARPKAGKAEDQAKVGKKEGKKGR*
>14_0927_12_40cm_Bacteria_6509_66_7
MQLHDLKSAPGSRRRRQRIGRGTGSGRGKTSGRGQKGQNARSEGFRLGFEGGQMPLSQRIPKLPGFKNPFKKVYTIVNVSKLSRFRDGSKVDAQSLADAGLARGGEEIKILGAGRIRRKLTVEAHAISNSAREAIEKAGGSVKLLGEPRAAKAPVPEKKTESVSPEDA*
>14_0927_12_40cm_Bacteria_6525_71_6
MALNDLKPAKGSVRSRKRVGRGPGSGLGKTSGRGEKGQKSRSGFAQKPGFEGGQMPLHRRLPKRGFSNARFKKEYAEINLGRLEVFEAGTIVTPEILVSRGMIKRVGDGLKVLGDGDLTKALTIRAHKFSARATEKITTLGGKAEVIEA*
>14_0927_12_40cm_Bacteria_6541_66_9
MQLHDLKPAAGAHRKARRIGRGTGSGRGKTSGRGQKGQNARSEGFRLGFEGGQMPLAQRIPKLPGFKNPFKKIYSVVNISKLRRFPDGSKVDAASLAEAGLVRLGLDVKVLGTGGLDRKLTVEAHAFSNSAREAIEARGGTVKVIGEPRKIGPKRLAAKTAKRAPKADEAEAQKEESPSPPRGATSEAPAPKARAGAEKPESEQSRPAAEE*
>14_0927_12_40cm_Bacteria_6602_66_6
MQLHDLKPAPGAHRRPRRIGRGTGSGRGKTSGRGQKGQNARSEGFRLGFEGGQMPFAQRIPKLPGFKNPFKKIYSVVNISKLSRFADGATVNPEALLEAGLIHAGMEIKILGTGRLKRKLTVEAHAFTTSARATIEKAGGSVTVLGEPRKIGPRRTAAKAPRALPEPAPVAAAKPPREKKSAPPAAVEEATPPDEA*
>14_0927_12_40cm_Deltaproteobacteria_6551_70_9
MNELSRLTPPAGGGVKEKKRVGRGQASGTGKTAGRGGKGQKARTGNMNFIGFEGGQMPIQRRVPKRGFTNPFRVEYAIVNVGDLERIDPKEPVTLESLLAAGALKDGRDGLKILGDGELTKVITVRAHKVSAQAREKIEKAGGKIELIEPAPRKTPQQRKAEEKAAAAAAKGAKGPKA*
>14_0927_12_40cm_Nitrospirae_6508_63_25
MKLHDLKPAPGSRRRRKRVGRGIGSGHGKTATRGHKGQKARSGGGKRPGFEGGQMPLTRRVPKRGFTNIFTQEWAVVNLRDLNRLEGVQDVTPQILAQAGLVRGRGAKIKVLAEGSLSRAVHVQAHRFSEAAIAKIQAAGGMVEVLDGA*
>14_0927_12_40cm_Proteobacteria_6516_68_7
MRLNTLKPAPGSRRPARRVGRGASAGQGKTCGRGTKGQRARKGGYHKVGFEGGQMPLQRRMPKVGFRSRMRTSRAEVRLAELARVEAAVVDLEALLEAGVVPPGTERAKVVLSGALTRAVTLKGVAATKGARAAIEAAGGKIEA*
>14_0927_12_40cm_Thaumarchaeota_6519_36_7
MATRLRKTRKFRGGRNHGWGQIGQHRASGHKGGLGRSGMHKHHFIKMLLEDPNHFGHDSTHPPHPYLVKKWISVRDLDAFFTKFGKQEGGKKVIDVTELGKK*
>14_0929_02_20cm_Bacteria_2460_69_9
MREHEVRPQRGSRKLRRRVGRGTSQGQGKTAGRGTKGQLARTGPGLPGWFEGGQTPLHMRVPKLRGFKNRFRRTFVAVNVAQLGNYAADGKVSPETLAAKGLVGKDARIKVLGDGVIGERLEVHAHSVSATARKKIEGAGGSIVIIGA*
>14_0929_02_30cm_Bacteria_2607_57_9
MAKKTASRPRRRGQHKPATPASKGRRSFTLANLHPPAGSRIRKVRVGRGMGSKLGKTAGAGNKGQKSRRGYSRRRGFEGGQMPLHRRIPKRGFHNPFGVTYSVVNLEELNVFPAGETVTPDLLRAHGFVRRVTGPVKVLGDGELKAKLAIHAHAFSASAKEKIAKAGGTFEVLAS*
>14_0929_02_30cm_Bacteria_2615_69_23
MKLSDLRPAPGATKKRKRVGRGPGSGHGKTSTKGNKGHNARSGGGKHGGFEGGQMPLYRRLPKRGFLPYGGREDYAIVNLKSLGSFAANAVVDPEGLVKAGLIKNGERGLVKVLGGGEVGHALTVRVHAVSESAKAKIEAKGGRVEVLDVKKVSAS*
>14_0929_02_30cm_Bacteria_2622_55_9
MMRLHNLRPRPGARHRVKRLGCGESSGHGKTSGKGHKGQKARSGGSIRLGFEGGQMPLIRRLPKRGFNNAAFHKHYVIVNLADLNQFKAGTVVNEQLLRGANLIRGHFAGIKILGDGELKHGLTIEADKVSASARQKIEKAGGTITLMEARRAERANIDLAPEDVKAETATTKPRTKAKANSPKKKR*
>14_0929_02_30cm_Bacteria_2628_69_6
MREHEVRPQRGSRKLRRRVGRGTSQGQGKTAGRGTKGQLARTGPGLPGWFEGGQTPLHMRVPKLRGFKNRFRRTFVAVNVAQLGNYAADGKVSPETLAAKGLVGKDARIKVLGDGVIGERLEVHAHSVSATARKKIEGAGGSIVIIGA*
>14_0929_02_30cm_Bacteria_2665_67_5
MKIGQLKPARGATHPKKRRGLGPASGLGGTAGKGHKGQKARAGKGSKVPGWFEGGQMPIQRRIPKRGFHNPGRVEYQPVNVGALGGFAAGAKVDRMALHEKRLIGHGDRPVKLLGEGEITLALQIAVDAASASARAKIEAAGGTITLPAPKTRRARGEKKAKHEHVEGAAVRGRKPKHTERH*
>14_0929_02_30cm_Gemmatimonadetes_2652_66_8
MPKAKAKATRKPRRKARAPNPEAQFPRLALHDLQPPRGSHRARIRKGRGPGSGIGKTAGRGGKGQTARQGGKVRPGFEGGQMPLIRRIPKRGFTNPFKQPAQVVNVRHLILLAEGVEVTPETLFGAGLVRRPDHPIKLLGTGEVSGRKFVVKGVAVSASAKSKIEQAGGTIA*
>14_0929_02_30cm_Proteobacteria_2624_68_6
MRLNTLKPAPGSRRPARRVGRGASAGQGKTCGRGTKGQRARKGGYHKVGFEGGQMPLQRRMPKVGFRSRMKTSRAEVRLAELARVQAAVVDLEALLEAGVVPPGTERAKVVLSGALTRAVTLKGVAVTKGARAAIEAAGGKIEA*
>14_0929_02_40cm_Actinobacteria_2835_69_10
MKLHHLRPAPGATGRKRRVGRGRAAGQGKTAGRGTKGYGARHNPKLGFEGGQMPLQRRIPKLKGFTNRNRVEYSVVNVETLAQAFEGGEVDPAAMLARGLIHGGRPVKVLARGDIGRALTVKAHAFSEAAKAKIEAAGGRTELVT*
>14_0929_02_40cm_Actinobacteria_2842_69_8
MKLHHLRPAEGASTDRTRVGRGRAGARGKTAGRGTKGTGARKTVPTYFEGGQMPYQRRVPKLKGFSNPDRKEYTPVNVEVLATYFDADVTPEALYAHGLAHKGRPVKVLGRGQIDKPLTVKAHAFSAAAKAKIEAAGGRVETLGG*
>14_0929_02_40cm_Bacteria_2832_56_9
MMRLHNLRPRPGARHRVKRLGSGESSGHGKTSGKGHKGQKARSGGSIRLGFEGGQMPLIRRLPKRGFNNAAFRATYAIVNLSDLNEFKAGTVVNEELLRESKLVRGDVAGIKILGDGELKHALKIEADKVSESAKAKIEKAGGTITMREAATRKPTAGADDVDQTAKEPEAATKSKKKSTTAKSKKKASKKR*
>14_0929_02_40cm_Bacteria_2914_73_14
MSASDGPPVDLGHLHPAPGAKRAPKRVGRGPGSGQGKTAGRGHKGRRSRSGGNSPPGYEGGQMPLQRRLPKRGFRPVSRVPFAVVNLGQLAAFPAGSTVGPEELRARG
>14_0929_02_40cm_Euryarchaeota_2820_68_8
MPHRTKKLRGSRTHGRGKKHGRGKGCRGGHGDAGMHKHKFKWMLIYDPDHFGAHGFFRHAQGTEPETTMNLDEIVEQLATLEAAGHATRSGDAWTVDLTKAGVDKLLGSGRVPISLTVNVASASERAIAKVAAAGGAVHTPAKE*
>14_0929_02_40cm_Euryarchaeota_2838_66_7
MVSRTRKLRGSRTHGRGKKHGRGAGGRGGTGNAGLHKHKRKWMIKYDPDHFGRHGFTRHAQMHATTSIDLEDLVRHLGEFEAAGHVKKDNSRIDVDLTAVGIDKLLGSGRVTLPMRITVAKASEAAVAKVAGAGGEVVLPSPSGT*
>14_0929_02_40cm_Gemmatimonadetes_2814_69_9
MAKAKTKRRTKARTKTPAAAVQRVTLQSLKPPRGSHRARIRKGRGPGSGIGKTAGRGGKGQTARTGGQTRPGFEGGQMPLIRRIPKRGFTNPFKQPAQVVNVRYLAKLAEGVEVTPETLFGAGLVRRPDHPVKLLGMGDVGRKFVVKSVAVSASARAKIEQAGGTIEA*
>14_0929_02_40cm_Rokubacteria_2797_69_23
MRLDELRPAPGAKHRRKIVGRGPGSGHGKTAGKGNKGHNARSGGGKAGGFEGGQMPLYRRLPKRGFLPYGGKNPYAVVNLGALGGFVANAVVDPAALAQAGLIKGRDQARVKILGTGEVAHALTVKAHAVSASARAKIEAKGGRVEVLGARVTAS*
>14_0929_05_20cm_Acidobacteria_2978_54_10
MNLSNLRAPKKANSNKKRVGRGMGSGMGKTSTRGHKGQRSRSGSRMMRGFEGGQMPLHRRLPKRGFTNIFRTEYTVLNIDRIASLGEGDVTLETLVKAGLVKDGALVKVLGDGELKKKVNVQAHKFSKSAQEKITKAGGKAEIIGGA*
>14_0929_05_20cm_Acidobacteria_2994_55_6
MNLSNIRAPKKASENKKRVGRGMGSGMGKTSTRGHKGQRSRSGSRMMRGFEGGQMPLHRRLPKRGFTNIFRQEYSIVNLEKLAALGEATINPDVLRKAGVISTKRPVKILGDGDLTSALTVYAHKFSKSAQEKITKAGGKFEVL*
>14_0929_05_20cm_Acidobacteria_3011_65_8
MSLSNLRPPKGMKHAKKRIGRGQGSGQGKTAGRGHKGAKSRSGFKFKRGFEGGQMPLHRRVPKRGFHNPFRVEYAVVNLDTLDLKFDAGAVVTPELLREHGLVAAGDQKVKVLARGEVGKALTVRAHKFSGKAAEKIAAAGGATEQLA*
>14_0929_05_20cm_Actinobacteria_3089_70_8
MPDDLNLSNLKPAQPRKERKRVGRGLGSGKGRYSGRGLKGQKSRSGSHKMRAGFEGGQNPLYMRLGKLRGRTSKDALPIGPHRTSTAPVNVAALEERYEAGADVTPESLVEKGVLKNTRTDVKILGNGELTKKLSVTAHAVSATAREKIEAAGGTVTLLREPKVRRPKRKPEALRQTKPEAAEPEADEPVAEAEPEEAQEAPAEPEAEGEAEEEQG*
>14_0929_05_20cm_Alphaproteobacteria_3018_65_8
MKLNEIRDNPGSHYRAKRVGRGIGSGKGKTSGRGGKGQTARTGVALNGFEGGQTPLHRRLPKRGFNNKIFQKDFKVVNLGRLQQALDAGKLTAEGGLDAQKLVTAGLLRRPGDGIRLLAKGSLSAAITIEVAGASEAAVAAVEAAGGKVVVIGRPAVAEPAAEERPKRRAKRPPQPETEASA*
>14_0929_05_20cm_Bacteria_2979_70_7
MHELRAPEGSRTKKQRVGRGTGSGRGKTSGRGQKGQLSRSEGFRLGFEGGQMPLAQRLPKLGGFKNPFKKYYRPLNLTKLNRFQDGAEVGPELLAEARLVRPGEPYKVLGTGSLGRKLTVTAHAFSASARAAIEKAGGKVVWIGGEPEPKPQPKQAELAPPANAAPEPEEEPEQEPEEEPEPEA*
>14_0929_05_20cm_Bacteria_2980_55_9
MERATNMMRLHNLRPRPGSRHRVKRLGCGESSGHGKTSGKGHKGQKARSGGSIRLGFEGGQMPLIRRLPKRGFNNAAFHKRYAIVNLADLNEFEAGSVVNEQLLRKSNLVRGHFVGIKILGDGELKHGLKVEADKVSAAAREKIEKAGGTISLRERGAPNAGLIHAAEQPGLSTGEGSAEPALQAARKKKSSRRMHAKVKSRAKKKTSQES*
>14_0929_05_20cm_Bacteria_2982_55_10
MKSEPKKEKAAGLRLHNLRPRPGARHRVKRLGCGESSGHGKTSGKGHKGQKARSGGSLRLGFEGGQMPLIRRLPKRGFNNAAFHKRYAIVNLSELADFKSGSVVNEESLRAAKLVRGNFHGIKILGDGELKHELTIQAEKVSASAREKIEKAGGTIAAPEAKIGNGTTQSETSEKPDAPKAAKEPGPKKARPQKKTARK*
>14_0929_05_20cm_Bacteria_2986_55_7
MLRLHNLQPRPGARHRVKRLGIGESSGHGKTSGKGHKGQKARSGGSIRLGFEGGQMPLIRRLPKRGFNNAAFHKQYAIVNVSDLNQFKSGSVVNEKSLRDAKLVRGHPYGIKILGDGELKHGLTIEVEKVSVSAREKIEKGGGSISKPKPRLLTADGEKEHAKEPSANRKSKSISGKMTRKASPKPRKKSVKK*
>14_0929_05_20cm_Ktedonobacter_racemifer_3036_53_7
MKLSDLRPAPGSHKAERRVGRGHGSGRGKTAGRGTKGQKARTGGHIHRAFEGGQTRLVKRLPFVRGLGNSNTPFRKEYAIIKIADLVRFDAASQVTPEQLVERKLLTPAQGRGLVKVLGNGEVDRALTVRAHKFSASARAKIEAAGGTVEIIPTKVYEKTKKSKNQDAKAPAGQAQSTRE*
>14_0929_05_30cm_Acidobacteria_3216_65_8
MSLSNLRPPKGMKHAKKRIGRGQGSGQGKTAGRGHKGAKSRSGFKFKRGFEGGQMPLHRRVPKRGFHNPFRVEYAVVNLDTLDLKFDAGAVVTPELLREHGLVAAGDQKVKVLARGEVGKALTVRAHKFSGKAAEKIAAAGGATEQLA*
>14_0929_05_30cm_Bacteria_3176_67_7
MKIGQLKPARGATHPKKRRGLGPASGLGGTAGKGHKGQKARAGKGSKVPGWFEGGQMPIQRRIPKRGFHNPGRVEYQPVNVGALGGFAAGAKVDRMALHEKRLIGHGDRPVKLLGEGEITLALQIAVDAASASARAKIEAAGGTITLPAPKTRRARGEKKAKHEHVEGAAVRGRKPKHTERH*
>14_0929_05_30cm_Bacteria_3201_66_8
MQLHDLKPAAGAHRKAKRVGRGTGSGHGKTSGRGQKGQNARSEGFRLGFEGGQMPFSQRIPKLPGFKNPFKKIYSVVNLSKLSRFPDGAKVDAETLLEAGLVHAGEDIKILGTGGLKRKLTVEAHAFSTSARAAIEKAGGSVKVLGEPRKIGPRRTAAKAPRPLPEAAPVAAAKPAREKKGAPPAAVEEATPPAEA*
>14_0929_05_30cm_Bacteria_3221_68_11
MRQHEMRAPLGSRKKVRRLGRGISAGQGKTAGRGTKGQLARTGPGLPGWFEGGQTPIHMRIPKMRGFKNRFRVEFVAVNVDQLANYEVDGKVTPDTLAAKGLVRPDAKVKVLGDGVVGDKLEVHAHAVSATAKQKIEAAGGSIVLIK*
>14_0929_05_30cm_Bacteria_3223_55_8
MMRLHNLRPRPGARHRVKRLGCGESSGHGKTSGKGHKGQKARSGGSIRLGFEGGQMPLIRRLPKRGFNNAAFHKRYAIVNLDDLNQFEPGTVVNEQLLRGANLVHGHFAGIKILGDGELKPSLKVEADKVSVTAREKIEKAGGTITLRETHRVEKRKVDFVSAEAKPEAAVASATKPDAKANAKSPKKKS*
>14_0929_05_30cm_Nitrospirae_3185_61_13
MKLHELAPYAGAVKRRKRIGRGPGSGHGKTATKGHKGLLARSGGGKRPGFEGGQMPLVRRLPKHGFANLFRTEYAIVNLKSLAGLGAVDQVTPETLISSGLMKEKSRLVKILGLGEVNRPIVVRAHKFSQSAVKKIQAAGGKAEVIGGV*
>14_0929_05_30cm_Proteobacteria_3188_68_7
MRLNTLKPAPGSRRPARRVGRGASAGQGKTCGRGTKGQRARKGGYHKVGFEGGQMPLQRRMPKVGFRSRMRTSRAEVRLAELARVEAAVVDLEALLEAGVVPPGTERAKVVLSGALTRAVTLKGVAVTKGARAAIEAAGGKIEA*
>14_0929_05_30cm_Rokubacteria_3184_69_12
MKLDELRPAPGSTKRRKKIGRGPGSGHGKTSTKGHKGQRARSGGGASRGFEGGQMPLYRRVPKRGFMPHGGKTVYAIVNLEALGGFAANAVVDPASLVAAGLIKNTRSRVKILGDGDVAHALTVRAHAVSESARAKIEAKGGRIEAIGERVPAS*
>14_0929_05_40cm_Bacteria_3399_58_7
MAKKTASRPRKRRQRKPATPASKERRLFTLSNLHPPAGSRIRKVRVGRGIGSKLGKTAGAGNKGQKSRRGYSRRRGFEGGQMPLHRRVPKRGFHNPFRVTYSIVNLAELNVFPAGETVTPDLLRAHGFVRRATDPVKILGDGELKNKLAIHAHAFSASAKEKITKAGGTFEVVA*
>14_0929_05_40cm_Bacteria_3423_66_6
MNLSEIGPAPGSRKNPKRKGRGPGSGNGKTAGRGSKGQKSRHGYSSRRGFEGGQMPLVRRVPKRGFTNLFRKEFVPVNLDRLTEFGPNAEVTPELLVQRGIVKKMLDGIKILGRGNLDRPLHISAHRFSEEAVKKIEAAGGKAELVQARGQTRQRRAPAEEKR*
>14_0929_05_40cm_Bacteria_3425_55_9
MMRLHNLRPRPGARHRVKRLGCGESSGHGKTSGKGHKGQKARSGGSIRLGFEGGQMPLIRRLPKRGFNNAAFHATYAIVNLSDLNEFKAGTVVNEELLRESKLVRGDVAGIKILGDGELKQVDQTAKESGGVAKSKKKSPAGSQPTAKKSASKKR*
>14_0929_05_40cm_Bacteria_3448_68_17
MKLEDLRPAPGAKTRRKRIGRGPGSGHGKTATKGSKGHNARSGGGKAGGFEGGQMPLYRRIPKRGFLPHGGKHPYAIVNLKSLAAFGANSVVDAEGLVKARLIKNSDRERVKILGDGEVPHALTVKVHAISASARQKIEARGGRVELLAAEVSAT*
>14_0929_05_40cm_Bacteria_3450_68_11
MRQHEMRAPLGSRKKVRRLGRGISAGQGKTAGRGTKGQLARTGPGLPGWFEGGQTPIHMRIPKMRGFKNRFRVEFVAVNVDQLANYEIDGKVTPDTLAAKGLVRPDAKVKVLGDGVVGDKLEVHAHAVSATAKQKIEAAGGSIVLIK*
>14_0929_05_40cm_Chloroflexi_3475_67_7
MRQHEVAPSRGARKSRRRLGRGTSQGQGKTAGRGTKGQLARTGPGIPGWFEGGQTPLHMRVPKLRGFKNRFRKTFVAVNVGRLADYAAEGKVSPDTLAAKGLIEKDARIKVLGDGVIGTKLEVHAHSVSATARQKIESAGGSIVIIAPSV*
>14_0929_05_40cm_Euryarchaeota_3390_64_17
MVSRTRKLRGSRTHGRGKKHGRGAGGRGGTGNAGLHKHKRKWMIKYDPDHFGRHGFTRHAQMHPTTAIDLEDLGRRLAEFEAAGHATRDNARINVDLTAAGIDKLLGSGRVAVSMRIVVAKASGAALTKVAGAGGEVVLPAAAGK*
>14_0929_05_40cm_Euryarchaeota_3410_64_11
MVSRTRKLRGSRTHGRGKKHGRGAGGRGGTGMAGLHKHKFKWMIKYEPDHFGRHGFTRHSQPHETNSIDLEDLARRIGEFEAAGHAKKDDSRINVDLTAAGIDKLLGSGRVTIAMRITVAKASSAAVAKVSGAGGEVVLPGDAGK*
>14_0929_05_40cm_Euryarchaeota_3461_65_8
MPRRTKKLRGSRTHGRGKKHGRGKGCRGGHGDAGMHKHKFKWMIKYDPDHFGAHGFYRHAQDTEPSTVINLDLLVEQLPAFEASGAAARAGQGWSVDLSKVGIDKLLGSGRVPIPLTVSVASASEKAIAKVAAAGGAVKTPANK*
>14_0929_09_20cm_Acidobacteriales_6726_56_6
MNLSNVRAPKKASEKRKRVGRGMGSGMGKTSTRGHKGQRSRSGSRMMRGFEGGQMPLHRRLPKRGFTNIFRKEYSIVSIERLAALGETTITPDVLRKAGVINTKHPVKILGDGELSSALTVHAHKFSKSAQEKITKAGGKFEVLQ*
>14_0929_09_20cm_Bacteria_6715_55_10
MALGLHNIGTPKGANKGKKRVGRGPGSGLGKTSGRGNKGQKSRSGYSGRPGFEGGQMPLQRRLPKRGFTNIFKKAWIEVNLSQLEIKFSAEDDVTPSSMIEQGLVRKSYRMRGEGVVILGKGELTKALSVSAHRFTKGARERIEAAGGKVTVLEAGS*
>14_0929_09_20cm_Bacteria_6721_56_10
MMRLHNLRPRPGARHRVKRLGCGESSGHGKTSGKGHKGQKARSGGSIRLGFEGGQMPLIRRLPKRGFNNAAFHATYAIVNLSDLNEFKAGTVVNEELLRESKLVRGDVAGIKILGDGELKHPLKIEADKVSESAKAKIEKAGGTIIPRLRDEPATRKPTAGADDVDQTAKESGGVAKSKKKSPAGSQPTAIKRASKKR*
>14_0929_09_20cm_Bacteria_6730_65_7
MAMLKITYVRSVIGAPGSHHSRKRVGRGPGSGHGKTSTRGQKGQGARTSVNLPKTFEGGQTRLTMRTPKLRGFHNKWRKHFAVLNLTKLNRFDDGTEVRPELLVESGIVKEVGAGIKILGTGDLGKKLTIHAHRFSAEARRKIEAAGGTVAVIEVPAPIRPKTKRAKNQPKPPRPTPAPEPEAKAEPKQKKEKAPKAQASAGKQAGASSPKQPGASSGKQPKPEKGKS*
>14_0929_09_20cm_Gemmatimonadetes_6731_64_7
MAKSVEKTEKIERIGLHNLVAARGSHRERKRIGRGPGSGKGKTSGKGHKGIKARSGHHGPGGGKPSFEGGQMPITRRLPKRGFTNPFREEAEVIRLDDLKKVSGEITPESLAEAGLVRRNHGKIKLLANGKLAGAVTVRGVKMSAAARDKIVAAGGSVQE*
>14_0929_09_30cm_Acidobacteria_6831_56_8
MNLSNIRAPKKATANKKRVGRGMGSGMGKTSTRGHKGQRSRSGSRMMRGFEGGQMPLHRRMPKRGFTNIFRKEFNIVNLEKLATLGETAITPDVLRKAGIIKTKHPVKILGDGELTVAITVHAHKFSKSAQEKITKAGGKFELLQ*
>14_0929_09_30cm_Bacteria_6832_65_9
MKLHEIQPPPGSHHARKRVGRGPGSGHGKTSTRGQKGQGARTSVNLPKTFEGGQTRLTMRTPKLRGFHNKWRKRFAVLNLTRLNRFQDGADVLPESLLEAGIIKDVGAGIKVLGTGDLNRRLTIHAHRFSSEARRKIEAAGGTAAIIEVPPPIREKTKRAKNQPKPAIPAPAEKAEKAEKTGKAEKAGKAEKAEKPEPAEPAVEASAPAKAARKDRQKTSGGEAQPAPADDAQPAADASSPTDSPKPQKGKKKG*
>14_0929_09_30cm_Bacteria_6847_57_11
MAKKNSSGPRGARKRGQHKPAKPASKARRSFTLANLQPPAGSRKKKVRVGRGMGSKLGRTAGAGNKGQKSRRGYSRRRGFEGGQMPLHRRMPKRGFHNPFGVTYSVVNLAELNVFPAGETVTPELLRAHGFVRRATDPVKVLGDGQLTTKLAIHAQAFSASAKEKITKAGGTFEVVA*
>14_0929_09_30cm_Bacteria_6869_55_12
MKSEAKKEKATGLRLHNLRPRPGARHRVKRLGCGESSGHGKTSGKGHKGQKARSGGSLRLGFEGGQMPLIRRLPKRGFNNAAFHKRYAIVNLSELADFKSGSAVNEESLRAAKLVRGNFHGIKILGDGELKHGLTIQAEKVSASAREKIERAGGTIAAPEAKAPGNGATEAPAEKPKRERKSPVSRKAKPKKTKVGKK*
>14_0929_09_30cm_Bacteria_6875_72_9
MEQPVDLGHLHPAPGASRPRKRVGRGPGSGQGKTAGRGHKGRRSRSGGNSPPGYEGGQMPLQRRLPKRGFRPVARREYTIVNLEQLAAFAPGCTVGPEELRSRRLARGARPIKCLGDGTLPHALTVRLHAFSKTARERIAAAGGTVETIGV*
>14_0929_09_30cm_Gemmatimonadetes_6895_69_8
MPKAKTKAKGKAKPKTRRARPTPRAKVPAEDVRPLTLSGLRAPPGSHRARIRKGRGPGSGIGKTAGRGGKGQTARSGGQTRPGFEGGQMPLIRRIPKRGFTNPFKQPAQVVNVRHLGKLAEGVEVTPDTLFGAGLVRRPDRPIKLLGMGDVQRTFSVKGVTVSASARSKIEQAGGTIAS*
>14_0929_09_30cm_Nitrospirae_6829_62_9
MKLHDLKPAPGARRRPKRVGRGIGSGHGKTATRGHKGLKARSGGGKRPGFEGGQMPLTRRVPKRGFTNLFTQEWAVVNLRDLNRLEGVQEVTPQVLAQAGLVRGRGAKIKVLAEGSLSRAVRVQAHRFSEAAIAKIQAAGGMVEVLDGA*
>14_0929_09_30cm_Proteobacteria_6836_67_22
MRLNTLKPAPGSRRPARRVGRGASAGQGKTCGRGTKGQRARKGGYHKVGFEGGQMPLQRRMPKVGFRSRMRTSRAEVRLAELARVEAAVVDLEALLEAGVVPPGTERAKVVLSGALTRAVTLKGVAATKGARAAIEAAGGKIEA*
>14_0929_09_40cm_Bacteria_7002_54_13
MMRLHNLQPRPGSRHRVKRLGCGESSGHGKTSGKGHKGQKARSGGSIRLGFEGGQMPLIRRLPKRGFNNAAFHKRYAIVNLDDLNAFKAGTAVNEQLLRESKLVRGHFVGIKILGDGELKHGLKVEADKISTTAREKIEKAGGTITLREKGAAVAAGSSTEEPSGAPAPKAIGKKKSKTSAKAKKKASRES*
>14_0929_09_40cm_Bacteria_7006_68_10
MRQHDVRPQRGARKPRRRLGRGTAQGQGKTAGRGTKGQLARTGPGLPGWFEGGQTPLHMRVPKLRGFKNRFREHFVAVNVGRLADYAAEGRVSPDTLAAKGLVGKDARIKVLGEGELQAKLEVHAHAVSATARQKIESAGGSIVIIRPE*
>14_0929_09_40cm_Bacteria_7012_55_6
MMRLHNLRPRPGARHRVKRLGCGESSGHGKTSGKGHKGQKARSGGSIRLGFEGGQMPLIRRLPKRGFNNAAFHKHYVIVNLADLNQFKAGTVVNEQLLRGANLIRGHFAGIKILGDGELKHGLTIEADKVSASARQKIEKAGGTITLMEARRAERANIDLAPEDVKAETATTKPRTKAKANSPKKKR*
>14_0929_09_40cm_Bacteria_7016_55_11
MMRLHNLQVRPGSRHRVKRLGCGESSGHGKTSGKGHKGQKARSGGSIRLGFEGGQMPLIRRLPKRGFNNAAFHKHYAIVNVSDLNAFEAGAEVNEQLLRKSNLIRGHFVGIKILGDGELKHGLKVEADKVSATAREKIEKAGGTITLREKGVTTTRRADATAANEISAEERSGERALETTGKEESARKPSTKAKSRAKKKTSRKS*
>14_0929_09_40cm_Bacteria_7027_56_14
MMRLHNLRPRPGARHRVKRLGSGESSGHGKTSGKGHKGQKARSGGSIRLGFEGGQMPLIRRLPKRGFNNAAFRATYAIVNLSDLNEFKAGTVVNEELLRESKLVRGDVAGIKILGDGELKHALKIEADKVSESAKAKIEKAGGTITMREPATRKPTAGADDVDQTAKESEAATKSKKKSTTAKAKRKASKKR*
>14_0929_09_40cm_Bacteria_7036_71_9
MEQPVDLGHLHPAPGASRPRKRVGRGPGSGQGKTAGRGHKGRRSRSGGNSPPGYEGGQMPLQRRLPKRGFRPVARREYTIVNLEQLAVFAPGSTVGPEELRSRRLARGARPIKCLGDGTLPHALTVRLHAFSKTARERIEAAGGTVETIGV*
>14_0929_09_40cm_Euryarchaeota_7021_64_14
MVSRTRKLRGSRTHGRGKKHGRGAGGRGGTGMAGLHKHKFKWMIKYEPDHFGRHGFTRHFQPHETKSIDLEDLARRLEEFEVAGHAKKDDSRINVDLTAAGIDKLLGSGRVTRAMRITVAKASSAAVAKVSGAGGEVVLPGDAGK*
>14_0929_12_20cm_Actinobacteria_7194_71_6
MAEEIGLHNLKPAPGSRRRPKRVGRGEGSGVGKTSGRGQKGAGARSGDKSRPGAEGGQMPIHMRLRKLRGPHMKKSMPFENFRTHTQPVNLRDLEARFGEGDTVTPQSLSARGLATRKGIPVKILGQGELSKKLSVTAHAFSKSAREKIEAAGGSCTPVEGDGD*
>14_0929_12_20cm_Bacteria_7168_68_10
MKLHEIKGAEGARKDRRRVGRGHGSGRGKTSGRGTKGQLSRGDGFRVGFEGGQMPFAQRVPKLGGFKNPFRVEYALVNLSKLAVFKDGSKLDPEAFQKAGLAEPGRKIKVLGAGKLRRKLAVEAHAFSEAARAAIEARGGSVVVLEPKPKKERKKTKGPKVKPAAAEAEEAEAAEPAQKSEETEAKAPEQPDQEQSEE*
>14_0929_12_20cm_Bacteria_7172_66_10
MKLHELRPSPGSHESRKRVGRGAGSGHGKTSGRGQKGQGARTSMNLPKAFEGGQTKLTMRIPKLRGFKNRWKKTFAVVNLTRLSRFPEGTEVTPEQLIEAGMIKDVGAGIKVLGAGRLTHKLTIRAHRFSADARQKIEAIGGTVSVIEVPPPIRPKTKRAKNQPKPVPAAVSEEAAEKPSKPQKGAKPAKAEKTGKAEKSARAQGTGNAEGSTKAEGSTKAEGSPRADKKQKAPRPEKGEEG*
>14_0929_12_20cm_Bacteria_7173_66_12
MQLHDLKPAAGAHRKAKRVGRGTGSGHGKTSGRGQKGQNARSEGFRLGFEGGQMPFSQRIPKLPGFKNPFKKIYSVVNLSKLSRFPDGAKVDAETLLEAGLVHAGEDIKILGTGGLKRKLTVEAHAFSTSARAAIEKAGGSVKVLGEPRKIGPRRTAAKAPRPLPEAAPVAAAKPAREKKGAPQAAVEEATPPAEA*
>14_0929_12_20cm_Bacteria_7176_69_7
MKLHELKAPEGSRQKPKRIGRGTGSGHGKTSGRGTKGQKSRGAGWRIGFEGGQMPLAQRLPKLGGFKNPARIEYAIVNLSKLSRFKDGTKLDQAAFVEAGLADAGQKVKVLGAGKLRRKLEVTADAISESARAAIEARGGSVSVAPPARRAQVKRERAAAKVAAQAARGEAPRVKAQAAEEAEEAEEPTAAGEATEETEEAAAAEE*
>14_0929_12_20cm_Bacteria_7180_68_10
MKLHELGPARGSRTRPQRIGRGIGAGKGKTSGRGQKGQGARSSVGLPAGFEGGQMPLTQRLPKLRGFHNKWRKEYAIVNISKLARFERGSVVDAAALAGAGLIAKPTAHVKVLAAGRLRTPIVLRVHRISAAARSAIEAAGGSVELVAPEATARASTESSSEGDPAQA*
>14_0929_12_20cm_Bacteria_7182_66_11
MKLHELKPSPGSHHKAKRVGRGPGSGHGKTATRGQKGQRARTSVNLPKTFEGGQTRLTMRTPKLRGFHNRWTKRFAVLNLTRLNRFEDGAEIQPESLLEAGLVKDVGAGIKVLGTGDLKRKLVIHAHQFSAEARRKIEAAGGTAAVIEVPAPIRPKTKRAKNQPKPVPPVTVEKEAPEAEAAPATGSKKAKAEQSPKGEKGDRREKGEKSGKGQAESASGTEDSGKPDKGKKKS*
>14_0929_12_20cm_Bacteria_7231_59_8
MRLHDLKPRPGARHRRKRLGQGESSGHGKTSGRGGKGQTARSGSSIRIGFEGGQMPLIRRMPKRGFNNARHTTRYIPVSVESLNRFENGARVDEAALRAVGLANGRGAGIKILGDGELKRKLTVTVHAFSASGRAKIESAGGVCEIAGAGKGKPARA*
>14_0929_12_20cm_Proteobacteria_7163_67_18
MRLNTLRPAPGSKRGGKRVGRGASAGQGKTCGRGTKGQRARKGGYHKVGFEGGQMPLQRRMPKVGFRSAMKRSRAEVRLSELAKVEGGLVDLQALLKAGVVPPGTERAKVVLSGALARAVTLKGVAVTKGARAVIEAAGGKIEA*
>14_0929_12_30cm_Bacteria_7366_66_10
MQLHDLKPAPGAHRRPRRIGRGTGSGRGKTSGRGQKGQNARSEGFRLGFEGGQMPFAQRIPKLPGFKNPFKKIYSVVNISKLSRFADGATVNAEALLEAGLIHAGMEIKILGTGRLKRKLTVEAHAFTTSARATIEKAGGSVTVLGEPRKIGPRRTAAKAPRALPEPAPVAAAKPPREKKSAPPAAVEEATPPDEA*
>14_0929_12_30cm_Bacteria_7370_58_11
MAKKNSSGPRGARKRGQHKPAKPASKARRSFTLANLQPPAGSRKKKVRVGRGMGSKLGRTAGAGNKGQKSRRGYSRRRGFEGGQMPLHRRMPKRGFHNPFGVTYSVVNLAELNVFPAGETVTPELLRAHGFVRRATDPVKVLGDGQLTTKLAIHAQAFSASAKEKITKAGGTFEVVA*
>14_0929_12_30cm_Bacteria_7389_66_9
MQLHDLKPAAGAHRKARRIGRGTGSGRGKTSGRGQKGQNARSEGFRLGFEGGQMPLSQRLPKLPGFKNPFKKIYSVVNISKLSRFPDGSKVDAASLAEAGLVRAGLDVKVLGTGSLDRKLTVVAHAFSNSAREAIEARGGTVTVIGEPRKIGPRRLAAKTAKRVPKAEAEEAAAPVPAQAAPTPERGESREKPAKAQSEPAAEE*
>14_0929_12_30cm_Bacteria_7476_55_10
MERVIKMLRLHNLQVRPGSRHRVKRLGCGESSGHGKTSGKGHKGQKARSGGSIRLGFEGGQMPLIRRLPKRGFNNAAFHTHYAIVNVNDLNAFEAGVVVNEQLLRESNLIRGHFAGIKILGDGDLKHGLKVEVDKVSATAREKIEKAGGTITLRVAGAAKPVGATEGAARSQAEASAEPVLQTSKKSSGTRSTKAKSRKKNTSRRS*
>14_0929_12_30cm_Betaproteobacteria_7373_66_8
MRLNSIKAPAGARSPRHRVGRGIGSGWGKTAGRGHKGQRARAGGYHKIGFEGGQMPLHRRLPKRGFKSMSRRFVVTVRLGDLQRLTAETIDLTVLRQAGLVPVLGRAARIVRTGDIKRRVTVQGVGVTAGARAAIEAAGGSVAA*
>14_0929_12_30cm_Euryarchaeota_7367_63_8
MVSRTRKLRGSRTHGRGKKHGRGAGGRGGTGNAGLHKHKRKWMIKYDPDHFGRHGFTRHAQMHPTTAIDLEDIVRRLAEFEAEGHATRDNARINLDLTAAGIDKLLGSGRVAVPMRITVAKASEAALAKVAGAGGEVVLPSAAGK*
>14_0929_12_30cm_Euryarchaeota_7401_64_15
MVSRTRKLRGSRTHGRGKKHGRGAGGRGGTGNAGLHKHKFKWMIKYDPEHFGPRGFFRHAQPHPTSAIDLEDLARRIGEFEAAGHAKKDDSRINVDLTAAGIDKLLGSGRVTMAMRITVAKASPAAVAKVSGAGGEVVLPGDAGK*
>14_0929_12_30cm_Gemmatimonadetes_7362_66_15
MPKPKAKATRKPRARTKSQAPSPESQVTRLALHDLRPPRGSHRARIRKGRGPGSGIGKTAGRGGKGQTARQGGHVRPGFEGGQMPLIRRIPKRGFTNPFKQPAQVVNVRHLVLLAEGVEVTPETLFGAGLVRRPDHPIKLLGTGDVSGRKFVVKGVAVSASAKSKIEQAGGTIA*
>14_0929_12_30cm_Rokubacteria_7382_69_18
MRLDELRPAPGATHRRKIVGRGPGSGHGKTAGKGNKGQHARSGGGKGGGFEGGQMPLYRRLPKRGFLPYGGKTEYAVVNLKALDRFAADAVVDPAALAQAGLIKGRDRSRVKILGAGDVAHALTVKAHAVSASARAKIEAKGGRVEVLGAQVSAP*
>14_0929_12_40cm_Bacteria_7530_66_8
MQLHDLKPAAGAHRKARRIGRGTGSGRGKTSGRGQKGQNARSEGFRLGFEGGQMPLAQRLPKLPGFKNPFKKIYTVVNISKLKRFPDGSKVDAAALAEAGLVRVGLDVKVLGTGALDRKLSVVAHAFSLSARQAIEAKGGTVTVIGEPRKIGPRRLAAKTAKRTIKEEEPDASPRSGEVGPVASPRSGEVGPKGRAGRNEQPEAEESTQTKES*
>14_0929_12_40cm_Bacteria_7538_55_12
MMRLHNMRPRPGSRHRVKRLGCGESSGHGKTSGKGHKGQKARSGGSIRLGFEGGQMPLIRRLPKRGFNNAAFHKHYAIVNVSDLNAFEAGAVINEQLLRESNLVRGHFAGIKILGDGELKHGLKVEADKVSATAREKIEKAGGTITLREGGALKSGVIDATGEAEISAGETSAEPTSQASGKKKSSKKPSAKAKSRAKKKTARES*
>14_0929_12_40cm_Bacteria_7540_55_11
MMRLHNLRPRPGARHRVKRLGCGESSGHGKTSGKGHKGQKARSGGSIRLGFEGGQMPLIRRLPKRGFNNAAFHKHYVIVNLADLNQFKAGTVVNEQLLRGANLIRGHFAGIKILGDGELKHGLTIEADKVSASARQKIEKAGGTITLMEARRAERANIDLAPEDVKAETATTKPRTKAKANSPKKKR*
>14_0929_12_40cm_Betaproteobacteria_7526_65_14
MELNTLKPAPGSKHVRKRVARGIGSGTGKTGGRGHKGQRARSGGFHKVGFEGGQMPLQRRLPKRGFRSPTREDIAEVLLSDLERVKTEKIDLAVLKEAGVVPGSAKGAKVIVSGKLTRKVTLTGVAVSKGARAAIEAAGGSTDAPIPQPKPKREPKVVPVSQPQAESQTAKGEARPEKRASDTKAAIESKDERGGKEKGEGKGKREARETRPGPDAKKGGKA*
>14_0929_12_40cm_Betaproteobacteria_7558_64_8
MELNTLKPAPGSKHVRKRVARGIGSGTGKTGGRGHKGQRARSGGFHKVGFEGGQMPLQRRLPKRGFNSPTREDGAEVLLSDLERVKAEKIDLAVLKEAGVVPGSAKRAKVIVSGKLTRKVTLTGVAVSKGARAAIEAAGGSTDAPIPQPKPKREPKVVPAPQPQA
>14_0929_12_40cm_Gemmatimonadetes_7520_66_13
MPRAKAKTTRKPRAKAVAATTPRLSLHDLKPPEGSHRVRIRKGRGPGSGIGKTAGRGGKGQTARQGGKVRPGFEGGQMPLIRRIPKRGFTNPFKQPAQVVNVRHLVLLADGVEVTPETLFGAGLVRRPDHPIKLLGTGEVQGRKFVVKGVAVSASAKTKIEQAGGTIA*
>14_0929_12_40cm_Gemmatimonadetes_7535_68_6
MAKAKAKPKTRAKAKPRARAKPRAEAAEASKAEPPHLTLSSLRPPRGSHRARIRKGRGPGSGIGKTAGRGGKGQTARQGGKVRPGFEGGQMPLIRRIPKRGFTNPFKQPAQVVNVRHLGQLAEGVEVTPETLFGAGLVRRPDRPVKLLGMGDVQRKFSVKGVTVSASARSKIEQAGGTIAS*
>14_0929_12_40cm_Proteobacteria_7534_69_6
MRLNTLKPAPGSRRPARRVGRGASAGQGKTCGRGTKGQRARKGGYHKVGFEGGQMPLQRRMPKVGFRSRMKTSRAEVRLAELARVEAAVVDLEALLEAGVVPPGTERAKVVLSGALTRAVTLKGVAVTKGARAAIEAAGGKIEA*
>14_1009_02_20cm_Bacteria_3616_55_10
MLRLHNLRPRRGSRHRVKRLGCGESSGHGKTSGKGSKGQKARSGGSIRLGFEGGQMPLIRRLPKRGFNNAAFHKRYAVVNVSDLNSFEAGTVVNEELLRNANLVRGQFAGLKILGDGELKHDLTVQVDKISTAAREKIEKAGGTVTLREARRIAKTEAGVAPAEAEPDAAVAAAKPRANKKTKSRKKKSE*
>14_1009_02_20cm_Proteobacteria_3617_68_7
MNELSKLTPPRGGGVKEKKRVGRGQASGLGKTAGRGGKGQKARTGNMNFIGFEGGQMPIQRRVPKRGFTNYFRVEYAVVNVGLLDNLESSGTITAESLEEAGAIKRHKDGLKILGDGEVTKAITVRANKVSASAREKIEKAGGKIELIEIVSKKTPQERKAEERAAAAAAKKAAKA*
>14_1009_02_30cm_Bacteria_3696_55_11
MERESEMMRLHNLRPRRGARHRVKRLGCGESSGHGKTSGKGHKGQKARSGGSIRLGFEGGQMPLIRRLPKRGFNNAAFHKHYAIVNIDDLNAFEAGVVINEQVLRESNLVRGHFAGIKILGDGELKHGLRVEADKVSATAREKIEKAGGTITLREGRERKSGAISESDQAEIPSGEAFAEPASQAGTKKKSTWKPSVKVKSRGKKKASRES*
>14_1009_02_30cm_Betaproteobacteria_3702_66_13
MRLNSLKPAADSKKDRHRVGRGGGSGWGKTAGRGHKGQKARSGGFHKLGFEGGQMPLHRRLPKRGFKSLTRGDVAEVRLGELETMQATDIDLAALKSEGIVSHQALAAKVILSGKLSRKIVLKEVKATKGARSMIEAAGGKVEFTEKKPEETPKA*
>14_1009_02_40cm_Acidobacteria_3833_65_7
MNLNNLRPPKGMKHPKKRIGRGQGSGNGKTAGRGHKGAKSRSGFTFKRGFEGGQMPLHRRVPKRGFHNPFRVEYEVVNLDTLGLRFDADTVITPDLLAEHGLVSGGKRKVKVLARGEVGKALTVHAHKFSGMAAEKIAAAGGATELLA*
>14_1009_02_40cm_Actinobacteria_3813_69_7
MAEKKLSLSSLKPAAPRKSRKRVGRGLGSGKGRYSGRGIKGQKARSGSNKMRPGFEGGQTPIYMRLGKQRGQYSRDAMPVGPHRTRVHAVNVRDLERFDGEVTPETLKEAGLIRNTRLDVKILGHGELRKKLMVSAHLFSASAREKIEGAGGTITWLRGEPKPRPPKRRTAKPTAKQTEPAARDEETEAAEETQSSEPGAEAEASEE*
>14_1009_02_40cm_Actinobacteria_3830_69_7
MKLHHLRPAEGASTDRTRVGRGRAGARGKTAGRGTKGTGARKTVPTYFEGGQMPYQRRVPKLKGFSNPDRKEYTPVNVEVLATYFDADVTPEALYAHGLAHKGRPVKVLGRGQIDKPLTVKAHAFSAAAKAKIEAAGGRVETLGG*
>14_1009_02_40cm_Bacteria_3820_66_13
MQLHDLKPARGAHRPARRVGRGTGSGRGKTSGRGQKGQNARSEGFRLGFEGGQMPFSQRIPKLPGFKNPFKKIYSVVNVSKLSRFKDGTKVDAATLLEAGLVHAGVDIKVLGAGGLKRKLAVEAHAFSNSAREAIEKAGGSVTVLGEPRKIGPRRTAAKAPRPVPAATPAPAAKPGREKKGVPPAAVEEATPPDEA*
>14_1009_02_40cm_Bacteria_3823_69_8
MRQHELRAPQGARKAHRRVGRGISSGQGKTAGKGTKGQLARSGPGIPGWFEGGQTPIHMRIPKMRGFKNTRFRVSYVGVNVGRLGDYAVDGKVTPQTLAAKGLVRPDARVKVLADGEVKAGYEVHAHAVSATARKKIESAGGSIVIIGNP*
>14_1009_02_40cm_Bacteria_3827_55_7
MMRLHNLRPRPGSRHRVKRLGCGESSGHGKTSGKGHKGQKARSGGSIRLGFEGGQMPLIRRLPKRGFNNAAFHKHYAIVNLEDLNEFKAGTVVNEKLLRESSLVRGHFVGIKILGDGELKHGLKVEADKVSAGAREKIEKAGGTITLRERPMRDETAPREDVDLAAQETPHEPSAKKGSTSKTRAKSKSRPKKKTSRES*
>14_1009_02_40cm_Bacteria_3836_67_6
MREHQVARPRGSRKLPRRLGRGTSQGQGKTAGRGTKGQLARTGPGLPGWFEGGQTPLHMRVPKLRGFKNRFRKTFVAVNVGRLAEYAAEGKVSPDTLAAKGLIERDARIKVLGDGDIGAKLEVHAHSVSATARQKIESAGGSIVIIASGV*
>14_1009_02_40cm_Bacteria_3841_65_8
MKLHEIQPPPGSHHTRKRVGRGPGSGHGKTSTRGQKGQGARTSMNLPKTFEGGQTRLTMRTPKLRGFHNKWRKRFAVLNLTRLNRFKDGAEVLPESLLEAGIIKDVGAGIKVLGTGDLNRRLTIHAHRFSVEARRKIEAAGGTAAVIEVPRPIREKTKRAKNQPKPATPATAEKTETAEIPQTAEKPKKGKQKTAGEKGPTAPQASSSADSPKPQKGKKKG*
>14_1009_02_40cm_Bacteria_3862_66_7
MKLHELKPPPGSHHPRKRVGRGPGSGHGKTATRGQKGQKARTSVNMPKTFEGGQTRLTMRTPKLRGFHNRWKKRFAVLNLTRLNRFEDGAEIQPESLLEAGLVKDVGAGIKVLGTGDLRRKLVIHAHQFSAEARRKIEAAGGTAAVIEVPAPIRPKTKRAKNQPKPVAPVAVEKEPSEAAADAAPAKGSKKAKAEKREDSPKAEKGKKKS*
>14_1009_02_40cm_Chloroflexi_3845_53_8
MKLSDLRPAPGSHKAERRVGRGHGSGRGKTAGRGTKGQKARTGGQIHRAFEGGQTRLVKRLPFRRGLGNSNTPFRKEYAIIKLSDLAQFDTATQVTPEQLVEQKLITPAQGRGLVKVLGNGEVDRALTVRAHKFSASARAKIEAAGGTVEIIPTKVYEKTKKRKDQDKNTPYVFVPRA*
>14_1009_02_40cm_Gemmatimonadetes_3801_70_15
MAKAKAKEAVESLKLHHLRPPRGSHRARIRKGRGPGSGIGKTAGRGGKGQTARTGGQTRPGFEGGQMPLIRRIPKRGFTNPFRQPAQVVNVRHLAKLADGVEVTPDTLFGAGLVRRPDHPVKLLGMGDVARKFVIKGVAVSASARTKIEQAGGTIEG*
>14_1009_02_40cm_Gemmatimonadetes_3818_68_8
MAKARTKSPTKRKARAKPRARTRTAPKAPALELPRITLSTLRPPPGSHRARLRKGRGPGSGLGKTAGRGGKGQTARQGGKVRPGFEGGQMPLIRRIPKRGFTNPFKQVAQVVNVRHLGQLAEGLEVTPETLFGAGLVRRPDHPIKLLGTGDVQRKFSVKGVKVSASARSKIEQAGGTIAS*
>14_1009_05_20cm_Acidobacteria_3981_65_12
MSLSNLRPPKGMKHAKKRIGRGQGSGQGKTAGRGHKGAKSRSGFKFKRGFEGGQMPLHRRVPKRGFHNPFRVEYAVVNLDTLDLKFDAGAVVTPELLREHGLVAAGDQKVKVLARGEVGKALTVRAHKFSGKAAEKIAAAGGATEQLA*
>14_1009_05_20cm_Acidobacteria_3994_54_6
MNLSNIRAPKKANENKKRVGRGMGSGMGKTSTRGHKGQRSRSGSRMMRGFEGGQMPLHRRVPKRGFTNIFREEYNIVNLEKLADLGESTINPEILRKAGVISTKRRVKILGDGELKSAITVQAHKFSKSAQEKITKAGGKFEILTA*
>14_1009_05_20cm_Bacteria_3983_66_11
MPFSQRIPKLPGFKNPFKKIYSVVNVSKLSRFADGTKVDAVVLLEAGLVHAGEEIKVLGAGGLKRKLVVEAHAFSTSAREAIEKAGGSVTVLGQPRKIGPRRTAAKAPRPLPEATPPPAPKPAREKKGVPPAAVEEATPPDEA*
>14_1009_05_20cm_Bacteria_3987_54_20
MMRLHNLQPRPGSRHRVKRLGCGESSGHGKTSGKGHKGQKARSGGSIRLGFEGGQMPLIRRLPKRGFNNAAFHKRYAIVNLDDLNVFKAGTAVNEQLLRDSKLVRGHFVGIKILGDGELKHGLKVEADKISTAAREKIEKAGGTITLREKGAAVAAGSSTEEPSGAPAPKAIAKKKSKNSAKAKKKASRES*
>14_1009_05_20cm_Bacteria_3993_59_9
MIRLHNMRTRPGSKHRVKRLGCGESSGHGKTSGKGHKGQKARSGGSIRLGFEGGQMPLIRR*
>14_1009_05_20cm_Bacteria_4030_55_6
MERVINMLRLHNLRPRPGSQHRVKRLGCGESSGHGKTSGKGHKGQKARSGGSIRLGFEGGQMPLIRRLPKRGFNNAAFHKHYAIVNISDLNEFEAGAVVNEQLLRESNLIRGHFAGIKILGDGELKHGLKVEADKVSTTAREKIEKAGGTITLRKKVVTTTGRADATAANEISGEERSGERAPEATGKEESARKPSTKAKSRAKKKTSRKS*
>14_1009_05_20cm_Bacteria_4049_55_11
MLRLHNLRPRRGSRHRVKRLGCGESSGHGKTSGKGSKGQKARSGGSIRLGFEGGQMPLI
>14_1009_05_20cm_Euryarchaeota_4005_65_9
MPSRTRKLRGSRTHGRGKKHGRGAGGRGGTGNAGLHKHKFKSMIKFDPEHFGRHGFTRHAQMHPVTAIDLEDLARRLAEFEAAGHATKDNSRINVDLTAAGIDKLLGSGRVAVAMRITVAKASEAALAKVAGAGGEVVLPAAGK*
>14_1009_05_20cm_Gemmatimonadetes_4000_69_8
MAPIKRKSKTIGRGGRGGQRGLGGRTKAKPQARPRAKAKPVTAQRVVLHGLRPPVGSHRARIRKGRGPGSGIGKTAGRGGKGQTARSGGQTRPGFEGGQMPLIRRIPKRGFTNPFKQPAQVVNVRHLGELAEGVEVTPETLFGAGLVRRPDRPIKLLGMGDVGRKFTVKGVTVSASARVKIEQAGGTIAS*
>14_1009_05_30cm_Bacteria_4159_66_7
MQLHDLKPARGAHRPARRVGRGTGSGRGKTSGRGQKGQNARSEGFRLGFEGGQMPFSQRIPKLPGFKNPFKKIYSVVNVSKLSRFKDGTKVDAATLLEAGLVHAGVDIKVLGAGGLKRKLAVEAHAFSNSAREAIEKAGGSVTVLGEPRKIGPRRTAAKAPRPVPAATPAPAPAAKPGREKKGVPPAAVEEATPPDEA*
>14_1009_05_30cm_Bacteria_4168_57_7
MAKKKSRGPRGARKRGQHKPAKPASKARRSFTLANLQPPAGSRKKKVRVGRGMGSKLGRTAGAGNKGQKSRRGFEGGQMPLHRRMPKRGFHNPFGVTYSVVNLAELNVFPAGETVTPELLRAHGFVRRATDPVKVLGDGQLTTKLAIHAQAFSASAKEKITKAGGTFEVVA*
>14_1009_05_30cm_Bacteria_4185_68_7
MQLHDLKSAPGARHRRQRIGRGTGSGRGKTSGRGQKGQNARSEGFRLGFEGGQMPLSQRLPKLPGFKNPFKKVYAVVNVSKLSRFENGARVDAEALVEAGLAKGGDKIKILGAGRIKRKLTVETDAISNSAREAIEKAGGSVTVLNTKEEQKPESEPPQAE*
>14_1009_05_30cm_Bacteria_4203_54_7
MPLIRRLPKRGFNNAAFHKRYAIVNLDDLNQFEPGTVVNEQLLRGANLVHGHFAGIKILGDGELKPSLKVEADKVSVTAREKIEKAGGTITLRETHRVEKRKVDFVSAEAKPEAAVASATKPDAKANAKSPKKKS*
>14_1009_05_30cm_Bacteria_4211_68_10
MRQHEMRAPLGSRKKVRRLGRGISAGQGKTAGRGTKGQLARTGPGLPGWFEGGQTPIHMRIPKMRGFKNRFRVEFVAVNVDQLANYEIDGKVTPDTLAARGLVRPDAKVKVLGDGVVGDKLEVHAHAVSATAKQKIEAAGGSIVLIK*
>14_1009_05_30cm_Bacteria_4249_66_12
MKLHELKPPPGSHHPRKRVGRGPGSGHGKTATRGQKGQRARTSVNLPKTFEGGQTRLTMRTPKLRGFHNRWRKRFAVLNLTRLNRFENGAELQPESLLEAGLIKDVGAGIKILGTGDLRRKLVIHAHQFSAEARRKSADPAKNQAREEPAEAGRAGDGRNGAIGSGRRRHAVQGLEEGEGRERRGGRERRGGREA*
>14_1009_05_30cm_Deltaproteobacteria_4183_68_9
MNELTRLTPPRGGGVQEKKRVGRGQASGTGKTAGRGGKGQKARTGNMNFIGFEGGQMPIQRRIPKRGFTNPFRLEYALINVGDLEGLGLAEVDLDKLVEAGTVKDRKNGLKILGDGELTKAISVRAHKFSASAKEKIEKAGGKVDVIVLPPKVTPQQRKAEEKKAAAAAGKPKLR*
>14_1009_05_30cm_Gemmatimonadetes_4196_69_20
MAPTKRKPKTTGRARPKAKAPMRRKAKAKAKPVTVERLVLHGLRAPAGSHRARIRKGRGPGSGIGKTAGRGGKGQTARSGGQTRPGFEGGQMPLIRRIPKRGFTNPFKQPAQVVNVRHLGKLAAGVEVTPDTLFGAGLVRRPDRPIKLLGMGDVGRSFTVKGVTVSASARAKIEQAGGTIAS*
>14_1009_05_40cm_Acidobacteria_4335_57_12
MAKKSSSGPRGARKRGQHKPAKPVSKGRRSFTLANLQPPAGSRQRKVRVGRGMGSKLGKTAGSGNKGQKSRRGYSRRRGFEGGQMPLHRRMPKRGFHNPFGVTYSVVNLAELNVFPAGETVTPELLRAHGFVRRATDPIKILGDGELTNKLAIHAQAFSASAKEKITKAGGTFEVVA*
>14_1009_05_40cm_Actinobacteria_10539_68_8
MKLHHLRPAEGASTDRTRVGRGRAGARGKTAGRGTKGTGARKTVPTYFEGGQMPYQRRVPKLKGFSNPDRKEYTPVNVEVLATYFDADVTPEALYAHGLAHKGRPVKVLGRGQIDKPLTVKAHAFSAAAKAKIEAAGGRVETLGG*
>14_1009_05_40cm_Archaea_4406_58_8
MPTRSRKVRRMRGSRTHGYGQVGQHRHSGKQGGHGQAGLHKHKWSWTVKFEPDHFGRDPFRPPRQTRPSRWINVGDLDALASGRAGKTGEIDLAAMGVKKLLGSGNIVSGPYRVRVGSFTKRAQAKIEAAGGKIL*
>14_1009_05_40cm_Bacteria_4386_70_5
MSLHDLRPAKGAVRERKRVGRGPGSGLGKTSGRGEKGQKSRSGFGQREGFEGGQMPLHRRVPKRGFNNKWRKEYEAVNLEKLTIFDAGTIVTPELLLKRGMIKKLRDGLKVLGDGELKQAITVRAHKFSASAQEKITAAGGKAEVIER*
>14_1009_05_40cm_Deltaproteobacteria_4396_68_5
MNELTRLTPPRGGGVQEKKRVGRGQASGTGKTAGRGGKGQKARTGNMNFIGFEGGQMPIQRRIPKRGFTNPFRLEYALINVGDLEGLGLAEVDLDKLVEAGTVKDRKNGLKILGDGELTKAISVRAHKFSASAKEKIEKAGGKVDVIVLPPKVTPQQRKAEEKKAAAAAGKPKLR*
>14_1009_05_40cm_RBG_19FT_COMBO_Actinobacteria_70_19_curated_4381_69_10
MKLHHLRPAPGATGRKRRVGRGRAAGQGKTAGRGTKGYGARHNPKLGFEGGQMPLQRRIPKLKGFTNRNRVEYSVVNVETLAQAFEGGEVDPAAMLARGLIHGGRPVKVLARGDIGRALTVKAHAFSEAAKAKIEAAGGRTELVT*
>14_1009_09_20cm_Acidobacteria_7739_65_6
MDQSTLKPARGSKHSKKRVGRGHGTGQGTQAGRGHKGAQSRSGYKFKRGFEGGQMPLHRRIPKRGFHNPFRIEYVVVNLDTIAERFDANTVVTPELLRERGVVRSAGKIKVLARGDVSKKLTVRAHKFSGKAAEKLAAAGGAAEVLGGA*
>14_1009_09_20cm_Actinobacteria_7720_66_6
MKLHHLRPAPGAHKKARRVGRGHGSGRGKTSGRGTKGSGARTTVPVWFEGGQMPLQRRIPKLGGFSNARFKVTYLPVNVESLNSFGSGATVTPESLRTAGLVRKSRGQVKILGRGDVTVALNVKAHAFSETAKAKITAAGGTVEVL*
>14_1009_09_20cm_Actinobacteria_7757_71_8
MPDELNLSNLKPASARKDRKRVGRGMGSGKGRYSGRGIKGQKSRSGSHKMRAGFEGGQMPIYMRLGKLPGATSKDAMPIGPFRTSTVPVNVRDLDRFDDGAEVTPESLVEKRLIKNTRTDVKLLGSGELTKKLTIRVHAISATAREKVEGAGGKVELLREPKRKAPPKQRKRKPAAEPDESVEVVEEAAPEAEEEKAES*
>14_1009_09_20cm_Bacteria_7713_68_14
MKLHEIKGAEGARKDRRRVGRGHGSGRGKTSGRGTKGQLSRGDGFRVGFEGGQMPFAQRVPKLGGFKNPFRVEYALVNLSKLAVFKDGSKLDPEAFQKAGLAEPGRKIKVLGAGKLRRKLAVEAHAFSEAARAAIEARGGSVVVLEPKPKKERKKTKGPKVKPAAAEAEEAEAAEPAQKSEETEAKAPEQPDQEQSEE*
>14_1009_09_20cm_Bacteria_7728_55_9
MKAETKKEKPAGLRLHNLRPRPGARHRVKRLGCGESSGHGKTSGKGHKGQKARSGGSLRLGFEGGQMPLIRRLPKRGFNNAAFHKRYAIVNLSDLKDFKSGSVVNEESLRAANLVRGNFDGIKILGGGELKHGLTIEAEKVSAAAREKVEKAGGSIAEAKTPSAGGAHRQDADATDATKPNRTKAGKK*
>14_1009_09_20cm_Bacteria_7734_68_7
MQLHDLKPAPGSRRRPQRIGRGTGSGRGKTSGRGQKGQNARSEGFRLGFEGGQMPLSQRLPKLPGFKNPFKKIYTVVNVSKLSRFQDGAKVDAEALVQAGLARGGVQIKILGAGKIKRKLAVETHAISNSAREAIEKAGGSVTVLNQKPEQEEQEEETKPDSESPPKDQEIE*
>14_1009_09_20cm_Bacteria_7746_65_6
MKLHELQPAPGSHHSRKRVGRGPGSGHGKTSTRGQKGQGARTSVNLPKTFEGGQTRLTMRTPKLRGFHNKWRKHFAVLNLTKLNRFDDGTEVRPELLVESGIVKEVGAGIKILGTGDLGKKLTIHAHRFSAEARRKIEAAGGTVAVIEVPAPIRPKTKRAKNQPKPPRPTPAPEPEAKAEPKQKKEKAPKAQASAGKQAGASSPKQPGASSGKQPKPEKGKS*
>14_1009_09_20cm_Bacteria_7748_66_6
MKLHELQPSPGSHHPRKRVGRGPGSGHGKTSTRGQKGQGARTSVNLPKTFEGGQTRLTMRTP
>14_1009_09_20cm_Deltaproteobacteria_7798_68_8
MNELTRLTPPRGGGVKEKKRVGRGQASGLGKTAGRGGKGQKARTGNMNFIGFEGGQMPIQRRIPKRGFTNPFRVEYALINVGDLERLGLAEVDVDKLIEAGAVKGRKDGLKVLGDGELTKPVSVRAHKFSASAKEKIEKAGGKVDVIVLPPKVTPQQRKAAEKKAAAGAEKPKLR*
>14_1009_09_20cm_Ktedonobacter_racemifer_7781_53_7
MKLSDLRPAPGSHKTERRVGRGHGSGRGKTAGRGTKGQKARTGGHIHRAFEGGQTRLVKRLPFVRGLGNSNTPFRKEYAIIKIADLVRFDAASHVTPEQLVERKLLTPAQGRGLVKVLGNGEVDRALTVRAHKFSASARAKIEAAGGTVEIIPTKVYEKTKRSKNQDAKAPAGQAQSTRE*
>14_1009_09_20cm_Nitrospirae_7718_62_7
MPLTRRVPKRGFTNIFTQEWAVVNLRDLNRLEGVQDVTPQVLAQAGLVHGREAKIKVLAEGSLSRAVHVQAHRFSEAAIAKIQAAGGMVEVLDGA*
>14_1009_09_20cm_Proteobacteria_7754_68_12
MNELTRLTPPRGGGVKEKKRVGRGQASGLGKTAGRGGKGQKARTGNMNFIGFEGGQMPLQRRIPKRGFTNPFRVEYALINIGDLERLGLAEVDVEKLLEAGAVKERKDGLKVLGDGELTKPVSVRAHKFSASAKEKIEKAGGKVDVIVLPPKVTPQQRKAEEKKAAAAAGKPKLR*
>14_1009_09_30cm_Bacteria_7941_70_10
MKLDDLRPAPGAKKPRKRVGRGPGSGHGKTSTRGHKGHKARSGGGKGGGFEGGQMPLYRRLPKRGFVPHGGKTEYEVVNLRSLAGLPAGSVVDPARLVELGLIKKSGTERVKILGQGELAHALTVKVHAVSGSARAKIEARGGSVELLPSTVVGST*
>14_1009_09_30cm_Bacteria_7944_62_6
MQAHQLKPPPGARHARKRVGRGNAAGQGTFAGRGLKGQKARAGNKPRRFFEGGQTRLFKKLPFRRGFTNPFRVEYQAVNLDVLERFDTDAEVTPRFLKEKGILRNLRKPVKVLAAGNLTKKLTVHAHGFSVTAREKIEAAGGTAVELGERKKKKPRDRTASTKDKSESAVEAAEEPAVSEQPAGEEAAEGAGDGSGG*
>14_1009_09_30cm_Bacteria_7972_66_13
MKLHELQPSPGSHHPRKRVGRGPGSGHGKTSTRGQKGQGARTSFNLPKTFEGGQTRLTMRTPKLRGFHNKWRKRFAVLNLTRLNRFDDGAEIRPESLIDAGLIKDVGAGIKVLGTGDLNRKLIIHAHRFSAEARRKIEAAGGTVAVIEVPAPIRPKTKRAKNQPKPAAPAPVETAETPEKAEAADAAAAPAKVKKEKSKPAAEKGQAAPKASSAPDSPRPEKGKKKG*
>14_1009_09_30cm_Bacteria_7984_68_14
MAKPKAKTKPRARPKAKPRAKAPKSELPRITLSSLRRPPGSHRARIRKGRGPGSGIGKTAGRGGKGQTARAGGQTRPGFEGGQMPLIRRIPKRGFTNPFKQPAQVVNVRHLGQLADGVEVTPETLFGAGLVRRPDHPIKLLGMGDVERKFSVKGVTVSASARSKIEQAGGTIAS*
>14_1009_09_30cm_Bacteria_7986_56_6
MSGINTLRPDAGSTHKTKRIGRGPGSGHGKTAGRGSKGMWSRSGSSQKRGFEGGQMPLHRRLPKRGFTNARFKKEFSIVNVSDLVKFDKGSKIGPQELLAAGLIRKLEKNGVRILGDGQLDRALHISAHYFTESARQKITSAGGTCEVIRL*
>14_1009_09_30cm_Bacteria_7987_68_6
MVKRLPYRRGVRGAGSVMVGGRPRLRMGVVNVGRLGAFPAGSEVTPALLRQARLVREDRIKILGSGEVPHALTVKAHAFSKAARARIEAAGGQVEVLA*
>14_1009_09_30cm_Bacteria_7988_56_8
MMRLHNLRARPGSRHRVKRLGCGESSGHGKTSGKGHKGQKARSGGSIRLGFEGGQMPLIRRLPKRGFNNAAFHKRYAIVNLDDLGDLKAGTIVNEQLLRESKLVRGHFAGIKILGNGELKHDLKVEADKVSAAAREKIEKAGGTITLRDGRTRPETPEDVDLTATETTPKKRSTSKAAAKAKSQAKKKTSRKS*
>14_1009_09_30cm_Bacteria_8006_72_12
MSASDGPPVDLGHLHPAPGAKRAPKRVGRGPGSGQGKTAGRGHKGRRSRSGGNSPPGYEGGQMPLQRRLPKRGFRPVSRVPFAVVNLGQLAAFPAGSTVGPEELRARGLVRGRHPVKCLADGTLPHALTVRLQAFSKRARELIAAAGGSAEVLDVDA*
>14_1009_09_30cm_Betaproteobacteria_7996_64_8
MELNTLKPAPGSKHVRKRVARGIGSGTGKTGGRGHKGQRARSGGFHKVGFEGGQMPLQRRLPKRGFNSPTREDSAEVLLSDLERVKTEKIDLAVLKEAGVVPGSAKRAKVIVSGKLTRKVTLTGVAVSKGARAAIEAAGGTTDAPIPQPKPKREPKAVPVPQPQAESQTAKGEARPEKRAGAAASQSKGERGGKDKREAKETRPGPDAKKGGKT*
>14_1009_09_30cm_Deltaproteobacteria_7955_55_8
MKLDDLKPAAGSNKNRKRVGRGDGSGHGKTSCRGHKGQGARSGGGTKPGFEGGQMPLQRRLPKRGFHNPSRIEMSVVNLERLEVFPSGSEVTPERLVQQGLVRGKDKRIKILGDGSLSKSLIVKAHGFSAKAKEKIEALGGKAELIGVHA*
>14_1009_09_30cm_Proteobacteria_8014_68_16
MNELTRLTPPRGGGVKEKKRVGRGQASGLGKTAGRGGKGQKARTGNMNFIGFEGGQMPLQRRIPKRGFTNPFRVEYALINIGDLERLGLAEVDVEKLLEAGAVKERKDGLKVLGDGELTKPVSVRAHKFSASAREKIEKAGGKVDVIVLPPKVTPQQRKAEEKKAAAAAGKPKLR*
>14_1009_09_30cm_Verrucomicrobia_7983_55_7
MIHLHNLRSRPGSRHRVKRLGCGESSGHGKTSGKGHKGQKARSGGSIRLGFEGGQMPLIRRLPKRGFNNAAFHKQYAIVNLDDLNEFKAGTVVNEKLLRESKLVRGHVAGIKILGDGELKHGLKVEIDKISAVAREKIEKAGGTITLRDGRVQKQTVSHGVPDLAEQEALREANTKNGSTKKAPAKAKSRAKKKRSRKS*
>14_1009_09_40cm_Actinobacteria_8186_69_16
MSPQAENGKARIGLHSLAPARGSRRPRKRIGRGEGSGTGKTAGRGQKGAGARAGSKRRVRFEGGQMPLHMRMRKLRGPHMKKSMPFEPFRTRTQAVNLAALESRFQAGTEVTLELMRASGLGTRKEIPVKVLARGELSKALTVHAHAFSAAARERIEAAGGSCRIVED*
>14_1009_09_40cm_Bacteria_8173_65_11
MQLHDLKPAPGAHRPARRVGRGTGSGRGKTSGRGQKGQNARSEGFRLGFEGGQMPFSQRIPKLPGFKNPFKKIYSVVNVSKLSRFSDGTKVDGEALLEAGLVRAGLDVKVLGTGRLKRKLNVEAHAFSNSAREAIEKAGGSVKVLGEPRKIGPRRTAAKAPKPLPAAEAPRAAAPAAAPKPQREKKSAPPAAVEEATPPDEA*
>14_1009_09_40cm_Bacteria_8194_68_8
MRLEDLRPAKGSTKKRKRLGRGPASGTGKTSGKGHKGLNARSGGGSRPGFEGGQMPLYRRLPKRGFLPHGGKTEYAVVNVKDLAARFAAGSVVDPDGLVEAGLVKRGERGAIKVLGDGEVGHALTVKVHRVSESAKQKLEAAGGRIEVLSAKAGGPAS*
>14_1009_09_40cm_Bacteria_8203_56_9
MPRNYFMSGINTLRPDAGSTHKTKRIGRGPGSGHGKTAGRGSKGMWSRSGSSQKRGFEGGQMPLHRRLPKRGFTNARFKKEFSIVNVSDLVKFDKGSKIGPQELLAAGLIRKLEKNGVRILGDGQLDRALHISAHYFTESARQKITSAGGTCEVIRL*
>14_1009_09_40cm_Bacteria_8204_55_10
MMRLHNMRPRPGSRHRVKRLGCGESSGHGKTSGKGHKGQKARSGGSIRLGFEGGQMPLIRRLPKRGFNNAAFHKHYAIVNVSDFNAFGAGAVVNEQLLRESNLVRGHFAGIKILGDGELKHGLKVEADKVSATAREKIEKAGGTITLREGGALKSGVIDATGEAEISAGETSAEPTSQASGKKTARES*
>14_1009_09_40cm_Bacteria_8215_66_7
MKLHELQPSPGSHHARKRVGRGPGSGHGKTATRGQKGQGARTSVNLPKTFEGGQTRLTMRVPKLRGFHNKWRKRFAVLNLTRLNRFEDGTEIRPESLLEAGIIKDVGAGIKVLGTGDLRRKLTIHAHRFSAEAKRKIEAAGGTAAVIEVPPPIREKTKRAKNQPKPARPAETTEAPEAAEKAESGEAAAPPAKASKKEKQDKSAAAGQNAPPAPKASKSSDSPKPQKGNKKA*
>14_1009_09_40cm_Betaproteobacteria_8214_67_7
MRLNSLKPAAGSKKDRHRVGRGGGSGWGKTAGRGHKGQKARSGGFHKLGFEGGQMPLHRRLPKRGFKSLTRGDVAEVRLGELETMQATDIDLAALKSEGIVSQQALAAKVILSGKLSRKIVLKEVKATKGARSMIEAAGGKVEFTEKKPEETPKA*
>14_1009_09_40cm_Proteobacteria_8198_68_5
MRLNTLKPAPGSRRPARRVGRGASAGQGKTCGRGTKGQRARKGGYHKVGFEGGQMPLQRRMPKVGFRSRMRTSRAEVRLAELARVEAAVVDLEALLEAGVVPPGTERAKVVLSGALTRAVTLKGVAVTKGARAAIEAAGGKIEA*
>14_1009_12_20cm_Acidobacteria_8358_56_5
MNLSNIRAPKKSSEKRKRVGRGMGSGMGKTSTRGHKGQRSRSGSRMMRGFEGGQMPLHRRMPKRGFTNIFRKEFTVVNLEKLAALGEDIITPDVLRKAGVIKSKHLVKILGDGELTAAITVHAHKFSKSAQDKITKAGGKFEVLQ*
>14_1009_12_20cm_Acidobacteria_8364_56_6
MNLSNIRAPKKATEKRKRVGRGMGSGMGKTSTRGHKGQRSRTGSRMIRGFEGGQMPLHRRMPKRGFTNIFRKEFNIVSLERLMEMGEEFHGEPITPEVLRKAGVIKTKYPVKILGDGELKVAITVHAHKFSKSAQEKITKAGGKVEVLAMKAEVKAEQ*
>14_1009_12_20cm_Acidobacteria_8403_56_5
MNLSNVHAPKKSSEKRKRVGRGMGSGMGKTSTRGHKGQRSRSGSRMMRGFEGGQMPLHRRLPKRGFTNIFRVEYNIVSLERLAGLGETTITPDVLRKAGVIKGKAPVKILGDGELTTALTVHAHKFSKSAQEKIAXXXXXXXXXXXXXXX*
>14_1009_12_20cm_Actinobacteria_8341_71_11
MPDELNLSNLKPAASRRDRKRIGRGMGSGKGRYSGRGIKGQKARSGSHKMRAGFEGGQMPVYMRLGKLPGSTSKDAMPIGPFRTSTVPVNVRDLDRFDEGAEVTPESLVEKRLIKNTRTDVKILGVGEVTKKLTVRVHAISKAAREKIEGAGGTVELLREAKS*
>14_1009_12_20cm_Actinobacteria_8412_69_6
MSPQQDRQERVGLHSLAPAPGSRRPRKRLGRGEGSGTGKTSGRGQKGAGARSGSKSRPNFEGGQMPIHMRMRKLRGPHMKKSMPFEPFRTHTQPVNIAELESRFDAGTEVTIELMKAKGLGTRKDVPVKVLAKGELNKALTVHAHAFSATARERIEAAGGSCKTVEA*
>14_1009_12_20cm_Bacteria_8343_66_8
MKLHELKPPPGSHHPRKRVGRGPGSGHGKTATRGQKGQKARTSVNMPKTFEGGQTRLTMRTPKLRGFHNRWKKRFAVLNLTRLNRFENGAEIQPESLLEAGIIKDVGAGIKVLGTGDLKRKLVIHAHQFSAQARRKIEAAGGTAAVIEVPAPIRPKTKRAKNQPKPVAPVTVETEPSAAEGDATPAKGSKKAKAEKGAKAEKGAKTEKGEKAERGEKAEKGGKGARGQAESASGTEDSVKPDKGKKKS*
>14_1009_12_20cm_Bacteria_8347_66_8
MKLHELKPSPGSHHPRKRVGRGPGSGHGKTSTRGQKGQGARTSVNLPKTFEGGQTRLTMRTPKLRGFHNKWRKRLAVLNLTRLNRFDDGAEIRPESLVDAGLIKDVGAGIKVLGTGDLSRKLTIHAHRFSAGARRKIEAAGGTATVIEMPAPIRPKTKRAKNQPKPAAPADAPQAAETPESAPTAAPSGKADKKQKAAKPTGKSDQPAPNASNSADSPKPQKGKKKG*
>14_1009_12_20cm_Bacteria_8371_69_6
MKLHELKAPEGSRQKPKRIGRGTGSGHGKTSGRGTKGQKSRGAGWRIGFEGGQMPLAQRLPKLGGFKNPARIEYAIVNLSKLSRFKDGTKLDQAAFVEAGLADAGQKVKVLGAGKLRRKLEVTADAISESARAAIEARGGSVSVAPPARRAQVKRERAAAKVAAQAARGEAPRVKAQAAEEAEE
>14_1009_12_20cm_Bacteria_8391_55_8
MERVIKMLRLHNLQVRPGSRHRVKRLGCGESSGHGKTSGKGHKGQKARSGGSIRLGFEGGQMPLIRRLPKRGFNNAAFHTHYAIVNVNDLNAFEAGVVVNEQLLRESNLIRGHFAGIKILGDGDLKHGLKVEVDKVSATAREKIEKAGGTITLRVAGAAKPVGATEGAARSQAEASAEPVLQTSKKSSGTRSTKAKSRKKNTSRKS*
>14_1009_12_20cm_Bacteria_8430_59_8
MIRLHNMRTRPGSKHRVKRLGCGESSGHGKTSGKGHKGQKARSGGSIRLGFEGGQMPLIRRLPKRGFNNAAFHKNYAIVNLSDLASFKEGTVINEQLLREKKLLRGNGAGLKILGDGELKHALTIEADKISGSAREKIEKAGGSVTLRQKPPQGPRDAEQPATAAETESAAAPKATRTKKPAAKRKSPPKAAAKKKKPRKS*
>14_1009_12_20cm_Betaproteobacteria_8351_62_5
MRLNTIKPAAGSKKAKRRVGRGIGSGLGKTAGRGHKGQKSRSGGFHKVGFEGGQMPLQRRLPKRGFKSRTHGDAAEVRLSDLAKIPVADIDLLALKAAGLVHPGAKTVKVIKTGEITKVVKLSGVLATKGARAAIEAAGGSIA*
>14_1009_12_20cm_Ktedonobacter_racemifer_10581_54_6
MKLSDLQPAPGSHKREKRIGRGHGSGRGKTAGRGTKGQKARTGGKIHRAFNGGQTRLSKRLPFLRGLGNSNLAFRKDYAIVNLTHLASFEAGAHVTPAELAEQGFMSLTESKGLVKILGDGELDHALTVRAHKFSASARAKIEAAGGSIEIIPTKVYEKTKRRRDETGKKVPPPQRQNV*
>14_1009_12_20cm_Ktedonobacter_racemifer_8422_52_9
MKLSDLRPAPGSHKAERRVGRGHGSGRGKTAGRGTKGQKARTGGHIHRAFEGGQTRLVKRLPFVRGLGNSNTPFRKEYAIIKIADLVR
>14_1009_12_20cm_Proteobacteria_8340_68_17
MRLNTLKPAPGSRRPARRVGRGASAGQGKTCGRGTKGQRARKGGYHKVGFEGGQMPLQRRMPKVGFRSRMKTSRAEVRLAELARVQAAVVDLAALLEAGVVPPGTERAKVVLSGALTRAVTLKGVAVTKGARAAIEAAGGKIEA*
>14_1009_12_30cm_Acidobacteria_8525_55_6
MNLSNIRAPKKASEGKKRVGRGMGSGMGKTSTRGHKGQRSRSGSRMMRGFEGGQMPLHRRMPKRGFTNIFRKEYCIVNLEKLAALGETTITPEVLRKAGVVRTKHPIKVLGDGELSAALTIHAHKFSKSAQEKISKAGGKFEVLQ*
>14_1009_12_30cm_Archaea_8560_57_7
MPTRSRKVRRMRGSRTHGYGQVGQHRHSGKQGGHGQAGLHKHKWSWTVKFEPDHFGRDPFRPPRQTRPSKWINVGDLDALASGRAGKTGEIDLAAMGVKKLLGSGNIVSGPYQVRVGSFTKRAQAKIGAAGGKIL*
>14_1009_12_30cm_Bacteria_8503_67_7
MKLHELGPARGSRTKPQRIGRGIGAGKGKTSGRGQKGQGARSSVGLPAGFEGGQMPLTQRLPKLRGFHNKWRKEYAIVNISKLARFERGSVVDAAALAGAGLIAKPTAHVKVLAAGRLRTPIVLRVHRISAAARSAIEAAGGSVELVAPEATARASTESSSEGDPAQA*
>14_1009_12_30cm_Bacteria_8507_66_11
MHLHELKPSPGAHRRPRRVGRGTGSGRGKTSGRGQKGQNARSEGFRLGFEGGQMPFAQRIPKLPGFKNPFKKIYSVVNISKLSRFPDGTKVDAETLLQAGLVHDGEEIKILGTGRLKRKLTVEAHAFSTSARETIEKAGGSVTVLGEPRKIGPRRTAAKAPRALPEPAPVATAKPPREKKGAPPAAVEEATPPDEA*
>14_1009_12_30cm_Bacteria_8515_67_14
MRQHEVARPRGSRKLPRRLGRGTSQGQGKTAGRGTKGQLARTGPGIPGWFEGGQTPLHMRVPKLRGFKNRFRKTFVAVNVGRLADYAAEGKVSPDTLAAKGLIGKDARIKVLGDGVIGTKLEVHAHSVSATARQKIESAGGSIVIITPAV*
>14_1009_12_30cm_Bacteria_8516_55_13
MMRLHNLKPRPGARHRVKRLGCGESSGHGKTSGKGHKGQKARSGGSIRLGFEGGQMPLIRRLPKRGFNNAAFHATYAIVNLSDLNEFKAGTVVNEELLRESKLVRGDVAGIKILGDGELKHPLKIEADKVSESAKAKIEKAGGTIIPRLRDEPATRKPTAGADDVDQTAKESGGVAKSKKKSPAGSQPTAIKRASKKR*
>14_1009_12_30cm_Bacteria_8526_66_10
MQLHDLKPAPGAHRKARRVGRGTGSGRGKTSGRGQKGQNARSEGFRLGFEGGQMPFSQRIPKLPGFKNPFKKIYSVVNVSKLSRFADGTKVDAVVLLEAGLVHAGEEIKVLGAGGLKRKLVVEAHAFSTSAREAIEKAGGSVTVLGQPRKIGPRRTAAKAPRPLPEATPPPAPKPAREKKGAPPAAVEEATPPDEA*
>14_1009_12_30cm_Bacteria_8528_67_7
MREHQVGRPLGSRKPTRRLGRGTSQGQGKTAGRGTKGQLARTGPGLPGWFEGGQTPLHMRVPKLRGFKNRFRKSFVAVNVGTLANYAAEGKVSPDTLAAKGLIDKEARIKVLGDGAIASKLEVHAHSVSATARQKIEAAGGSIVIIAQK*
>14_1009_12_30cm_Euryarchaeota_8492_64_9
MVSRTRKLRGSRTHGRGKKHGRGAGGRGGTGNAGLHKHKRKWMIKYDPDHFGRHGFTRHAQMHPTTAIDLEDIVRRLAEFEAEGHATRDNARINLDLTAAGIDKLLGSGRVAVPMRITVAKASEAALAKVAGAGGEVVLPSAAGK*
>14_1009_12_30cm_Euryarchaeota_8531_64_9
MVSRTRKLRGSRTHGRGKKHGRGAGGRGGTGMAGLHKHKFKWMIKYDPEHFGRHGFTRHAQPRETNSIDLEDLAHRIGEFEAAGHAKKDNSRIDVDLTAAGIDKLLGSGRVTMAMRITVAKASPAAVAKVSGAGGEVVLPGDAGK*
>14_1009_12_30cm_Gemmatimonadetes_8487_69_13
MAPTKRKPKTTGRGRARTKAKSPTPRKPKATAQPVTVERITLHGLRPPAGSHRDRIRKGRGPGSGIGKTAGRGGKGQTARSGGQTRPGFEGGQMPLIRRIPKRGFTNPFKQPAQVVNVRHLGKLAAGVEVTPETLFGAGLVRRPDRPIKLLGMGDVGRSFTVKGVTVSASARVKIEQAGGTIAS*
>14_1009_12_30cm_Gemmatimonadetes_8494_70_15
MATTKAKSAKRRPKAKAASAPPPHISLHSLEPPRGSHRARVRVGRGPGSGIGKTSGRGQKGHKARTGGSTRLGFEGGQMPLIRRIPKRGFTNPFREPAQVVNVRHLALLAEGVEVTPETLFGAGLVRRPAGPIKLLGMGEVSRKFVVRGVTASASARAKIEQAGGTIEG*
>14_1009_12_30cm_Gemmatimonadetes_8497_69_11
MAPTKPKRKPKPKAKAKPKGRARATRRAKATAQPTTVERVVLHSLQPPAGSHRARIRKGRGPGSGIGKTAGRGGKGQTARSGGQTRPGFEGGQMPLIRRIPKRGFTNPFKQPAQVVNVRYLGKLAEGVEVTPETLFGAGLVRRPDRPIKLLGMGDVGRKFTIKGVAVSASARSKIEQAGGTIGS*
>14_1009_12_30cm_Proteobacteria_8501_67_8
MRLNTLRPAPGSKRGGKRVGRGASAGQGKTCGRGTKGQRARKGGYHKVGFEGGQMPLQRRMPKVGFRSAMKRSRAEVRLSELAKVEGGLVDLQALLKAGVVPPGTERAKVVLSGALARAVTLKGVAVTKGARAVIEAAGGKIEA*
>14_1009_12_40cm_Acidobacteria_8689_60_7
MVTKDSADQKAAKASVDRPAASLSNLKPPRGARHRKVRVGRGIGSKLGRTAGAGNKGQKSRAGYSRRRGFEGGQMPLHRRIPKRGFHNPFGTAFSVVNVEQLNAFTAGDTVTPDVLRARGFVRRANDSVKILGDGELKTKLTVRAHAFSESAKQKITAAGGSFEVVA*
>14_1009_12_40cm_Acidobacteria_8715_61_7
MAVNLSNLRPPRGSRHRKVRVGRGIGSKLGKTAGKGNKGQKSRKGYSRRAGFEGGQMPLHRRIPKRGFHNPFDRNFTVVNVEMLNGFAAGETVTPDALVARGLMRRERDAVKILGDGNLKVALTVCAHAFSKSAQEKITGAGGKVELLS*
>14_1009_12_40cm_Acidobacteria_8738_65_6
MSLNNLRPPKGMKHAKKRIGRGQGSGQGKTAGRGHKGAKSRSGFKFKRGFEGGQMPLHRRVPKRGFHNPFRVEYAVVNLDTLGLKFDAGAVVTPELLREHGLVAAGDQKVKVLARGEVGKALTVRAHKFSGKAAEKIAAAGGATEQLA*
>14_1009_12_40cm_Armatimonadetes_8702_65_16
MTKRLPFRRGVRAGGVSHAGGLRRLKYAPVNLKALNRFPADTEVTPRQLLEARLIKRGPVKILGTGALDRPLTIKAHAFSKTAMAAIEKAGGRAEVIQHAGRAD*
>14_1009_12_40cm_Bacteria_8675_66_16
MQLHDLKPSPGAHRKARRVGRGTGSGRGKTSGRGQKGQNARSEGFRLGFEGGQMPFSQRIPKLPGFKNPFKKVYSVVNISKLSRFAEGAKVDAQTLLEEGLVHDGEEIKILGTGRLKRRLTVEAHAFSASARDAIEKAGGSVTVLGEPRKIGAKRTAAKAPKPLPAPEPPKQAASAAKPARAKSAPPPASVEEVTPPDEA*
>14_1009_12_40cm_Bacteria_8691_66_10
MHLHELKPSPGAHRRPRRVGRGTGSGRGKTSGRGQKGQNARSEGFRLGFEGGQMPFAQRIPKLPGFKNPFKKIYSVVNISKLSRFPDGTKVDAETLLQAGLVHDGEEIKILGTGRLKRKLTVEAHAFSTSARETIEKAGGSVTVLGEPRKIGPRRTAAKAPRALPEPAPVATAKPPREKKGAPPAAVEEATPPDEA*
>14_1009_12_40cm_Bacteria_8692_64_7
MKIDELKPARGSRRRRRRVGRGLGSGRGAYSGRGRKGQAARSGTGPRPGFEGGQTILSKRLPFRRGVRAGGVSHAGGLPRVKYAPVNLEALNQFPADSEVTPRQLRAARLIRRGPVKILGTGTLDRPLTIKAHAFSKTAMAAIEKAGGRAEVIQDAGRTD*
>14_1009_12_40cm_Bacteria_8693_55_9
MERVSNMMRLHNLQVRPGSRHRVKRLGCGESSGHGKTSGKGHKGQKARSGGSIRLGFEGGQMPLIRRLPKRGFNNAAFHKHYAIVNVSDLNAFEAGAEVNEQLLRKSNLIRGHFVGIKILGDGELKHGLKVEADKVSATAREKIEKAGGTITLREKGVTTTRRADATAANEISAEERSGERALEATGKEESARKPSTKAKSRAKKKTSRKS*
>14_1009_12_40cm_Bacteria_8698_65_8
MKLHELQPSPGSHHARKRVGRGPGSGHGKTATRGQKGQGARTSVNLPKTFEGGQTRLTMRVPKLRGFHNKWRKRFAVLNLTRLNRFEDGTEIRPESLLEAGIIKDVGAGIKVLGTGDLRRKLTIHAHRFSAEAKRKIEAAGGTAAVIEVPPPIREKTKRAKNQPKPARPAETTEAPEAAEKAESGEAAAPPAKASKKEKQDKSAAAGQNAQPAPKASKSSDSPKPQKGNKKA*
>14_1009_12_40cm_Bacteria_8709_66_12
MQLHDLKPAPGAHRRPRRIGRGTGSGRGKTSGRGQKGQNARSEGFRLGFEGGQMPFAQRIPKLPGFKNPFKKIYSVVNISKLSRFADGATVNAEALLEAGLIHAGMEIKILGTGRLKRKLTVEAHAFTTSARATIEKAGGSVTVLGEPRKIGPRRTAAKAPRALPEPAPVAAAKPPREKKSAPPAAVEEATPPDEA*
>14_1009_12_40cm_Bacteria_8716_66_9
MQLHDLKPAAGAHRKARRIGRGTGSGRGKTSGRGQKGQNARSEGFRLGFEGGQMPLSQRLPKLPGFKNPFKKIYSVVNISKLSRFPDGSKVDAASLAEAGLVRAGLDVKVLGTGSLDRKLTVVAHAFSNSAREAIEARGGTVTVIGEPRKIGPRRLAAKTAKRVPKAEAEEAAAPVPAQAAPTPERGESREKPAKAQSEPAAEE*
>14_1009_12_40cm_Bacteria_8719_56_8
MMRLHNLRARPGSRHRVKRLGCGESSGHGKTSGKGHKGQKARSGGSIRLGFEGGQMPLIRRLPKRGFNNAAFHKRYAIVNLDDLGDLKAGTIVNEQLLRESKLVRGHFAGIKILGNGELKHDLKVEADKVSAAAREKIEKAGGTITLRDGRTRPETPEDVDLTATETTPKKRSTSKAAAKAKSQAKKKTSRKS*
>14_1009_12_40cm_Bacteria_8731_55_7
MMRLHNLRPRPGSRHRVKRLGCGESSGHGKTSGKGHKGQKARSGGSIRLGFEGGQMPLIRRLPKRGFNNAAFHKHYAIVNLGDLNDFKAGTNVNEQLLRESKLVRGHFVGIKILGDGELKHGLNVEADRVSAAAREKIEKAGGTITLRDVPVKKETARHEDVNLTAKQALAETSPKATVKKRSTTQELAKAESPKKKTSRKS*
>14_1009_12_40cm_Bacteria_8767_65_6
MRIDELKPPAGSTRKRIRIGRGHGSGKVKTGGKGTKGQNARTGGGVPPYFEGGQLPLIRKLPYRRGFRNPFRVEFREVNVRDLADFPAGSAIGPEELETAGVLRGKAGPVKVLGQGELAVRLTVRAHKFSTGARAKIEAAGGSAEIIDVSAFAGSRVQAPDEERENDPRQRPD*
>14_1009_12_40cm_Betaproteobacteria_8764_65_6
MELNTLKPASGSKRARKRVCRGIGSGTGKTGGRGHKGQRARSGGFHKVGFEGGQMPLQRRLPKRGFNSLTREDTAEVRLSDLERLTAEKIDLAALKEAGVVPVFSDAAKVIVSGKLTRKVALTGIAVSKGARAAIEAAGGSTDAPIPQPKPKPEPKWVAAPQPEAQAKPGKDEAKAKADKSEAKAKGEAKKAEARPGAKPEGKKGKKSE*
>14_1009_12_40cm_Euryarchaeota_8735_64_14
MVSRTRKLRGSRTHGRGKKHGRGAGGRGGTGNAGLHKHKFKWMIKYDPEHFGPRGFFRHAQPHPTSAIDLEDLARRIGEFEAAGHAKKDDSRINVDLTAAGIDKLLGSGRVTMAMRITVAKASPAAVAKVSGAGGEVVLPGDAGK*
>14_1009_12_40cm_Euryarchaeota_8773_66_8
MPRRTKKLRGSRTHGRGKKHGRGKGCRGGHGNAGLHKHKFKWMLIYDPDHFGAHGFFRHAQDTVPATTINLDILVEQLPALEASGAAKRAGQGWTVDLGKAGVEKLLGSGRVPIPLTVQVASASEKAIAKVAGAGGAVNLPEKK*
>14_1009_12_40cm_Proteobacteria_8680_68_6
MRLNTLKPAPGSRRPARRVGRGASAGQGKTCGRGTKGQRARKGGYHKVGFEGGQMPLQRRMPKVGFRSRMKTSRAEVRLAELARVEAAVVDLEALLEAGVVPPGTERAKVVLSGALTRAVTLKGVAVTKGARAAIEAAGGKIEA*
>14_1009_12_40cm_Thaumarchaeota_8761_35_9
MATRLRKTRKFRGVRNHGWGQIGQHRASGHKGGLGRSGMHKHHFIKMLLEDPNHFGHDSTHPPHPYLVKKWISVRDLDDFFTKFGKQEGGKKVIDLTELGYDKLLGGGQTKNAYIVKVERFSASAEEKIKQVGGEVLAAA*
>14_1009_12_40cm_Xanthomonadales_8686_62_5
MRLNNLKPAAGSRKERVRVGRGIGSGLGKTAGRGHKGQFARTGKGKVKPGFEGGQMPMQRRLPKVGFRSKRAHEVSEVLLYKLETVKADVVDFAALKAAGLVESRAERAKIVKKGEITRAVKLKGVAVTAGAKAAILAAGGSVE*
>14_1009_12_40cm_unknown_8796_56_10
MPTRSRKVRRMRGSRTHGYGQVGQHRHSGKQGGHGQAGLHKHKWSWTVKFEPDHFGRDPFRPPRQTRPSKWINVGDLDALASGRAGKTGEIDLAAMGVKKLLGSGNIVSGPYQVRVGSFTKRAQAKIEAAGGKIL*
>14_1009_13_20cm_Acidobacteria_8926_56_6
MNLSNIRAPKKAAENKKRVGRGMGSGMGKTSTRGHKGQRSRSGSRMLRGFEGGQMPLHRRMPKRGFTNIFRKEYNIVSLERLAALGEKDITPEVLRKAGVIKTKHPVKILGDGELSSALTVQAHKFSKSAQEKITKAGGKFEVLQ*
>14_1009_13_20cm_Actinobacteria_9007_69_6
MAKQLNLSNIQPAQAREDRKRVGRGPGSGKGRYSGRGIKGQKSRAGSHKMRAGFEGGQMPIYMRIGKQRGATSKDAMPIGPFRTETVPVNLRDLDRFDEGAEVTPESLVEKRVVKNTKIDVKVLGTGEITKKLTVRVHAISASAREKIEKAGGTVELLREPKVKKPRHRHQAHPTAAEPEEPAQEATED*
>14_1009_13_20cm_Bacteria_8927_66_8
MKLHEIQPAPGSHHSRKRVGRGPGSGHGKTSTRGQKGQGARTSVNLPKTFEGGQTRLTMRTPKLRGFHNKWRKRFAVLNLTRLNRFDDGAEVLPESLLEAGIIKDVGAGIKVLGTGDLNRRLTIHAHRFSVEARRKIEAAGGIAAVIEVPPPIREKTKRAKNQPKPVRPAPAEKSTAVEKPKAAEKPEAAEKSAEKTRGTEPVAEAPATARAAGKSKQKPAGEKAEPAAKASSSADSVKPQKGKKKG*
>14_1009_13_20cm_Bacteria_8932_54_8
MMHLHNLRPRPGSRHRVKRLGCGESSGHGKTSGKGHKGQKARSGGSIRLGFEGGQMPLIRRLPKRGFNNAAFHKQYAIVNLDDLNGFEAGTVVNERLLRESKLVRGHVAGIKILGDGELKHGLKVETDKISAVAREKIEKAGGTITSRDGRVRDQTVSRGAPDSAEQEALREVNTKNRSTKKAPAKAKSRAKKKTSGKS*
>14_1009_13_20cm_Bacteria_8945_55_10
MEEVNHMMRLHNLRPRPGSRHRVKRLGCGESSGHGKTSGKGNKGQKARSGGSIRLGFEGGQMPLIRRLPKRGFNNAAFHKRYAVVNVSDLNSFEAGTVVNEQLLRNANLVRGQFAGLKILGDGELKRDLKVQVDKISTAAREKIEKAGGTVTLREARRIEKTEPEVAPAEAEPDAAVAPAKPRANKKTKSRKKKSE*
>14_1009_13_20cm_Bacteria_8946_55_8
MKAETKEKPAGLRLHNLRPRPGARHPVKRLGCGESSGHGKTSGKGHKGQKARSGGSLRLGFEGGQMPLIRRLPKRGFNNAAFHKRYAIVNLSDLKDFKSGSVVNEESLRAANLVRGNYDGIKILGGGELKHGLTIEAEKVSASAREKVEKAGGSIAEAKRPSTGGAHRQDVDATVATKPKRTKPGKK*
>14_1009_13_20cm_Bacteria_8947_65_7
MKLHELQPSPGSHHARKRVGRGPGSGHGKTATRGQKGQGARTSVNLPKTFEGGQTRLTMRIPKLRGFHNKWRKHFAVLNLTRLNRFEDGTEVRPETLLEAGIIKDVGAGIKVLGTGDLRRKLTIHAHRFSAGAKRKIEAAGGTAAVIEVPAPIREKTKRAKNQPKPARPAETTELPEAVEKVESDRAAPPKASKKAKAEPNEKGEKDQPIRASGSEDSPKPDKGKKKS*
>14_1009_13_20cm_Bacteria_8964_55_8
MLRLHNLRPRPGARHRVKRLGIGESSGHGKTSGKGHKGQKARSGGSIRLGFEGGQMPLIRRLPKRGFNNAAFHKQYAIVNLSDLSQFKSGSIVNEESLRDAKLVRGHPSGIKILGDGELKHSLTIQVEKISAGAREKIEKAGGSISKPEPRPALAEAGSVDDEKTAAKETAAPKRSAKTVSRKTTRKASSKPKKKSVKK*
>14_1009_13_20cm_Bacteria_8969_68_5
MRLDELRPAPGSTKRRKKIGRGPGSGHGKTSTKGHKGQRARSGGGASRGFEGGQMPLYRRVPKRGFMPHGGKTVYAIVNLEALGGFAANAVVDPASLVAAGLIKNTRSRLKILGDGDVAHALTVRAHAVSESARAKIEAKGGRIEAIGERVPAS*
>14_1009_13_20cm_Betaproteobacteria_8976_63_5
MRMNTIRPAAGSKRARRRVGRGSGSGLGKTAGRGSKGQKSRAGGFHKVGFEGGQMPLQRRLPKRGFVSPLRELTAEVRLSDLSKLPIAEIDILALKAAGLVPAVAKTAKVIKTGTLEKAVKLSGLAVSKGARSVIEATGGTIAGEPIRPEKTPQEKAWQKNLAAAAAKPEKSAKTEKTVKTEKTAKTEKTAKGEGRPKGDQAPAQERTKD*
>14_1009_13_20cm_Bradyrhizobium_8951_60_7
MKLSDIADNAGSRKKRMRVGRGIGSGKGKTAGRGGKGQTARSGVRIKGFEGGQMPLHRRLPKRGFNNIFRLEFAEVNLDRLQQALDAKLLDAKDTINAESLVKARVIRRAKDGVRLLGRGELKAKLNVEVHGASKSAIAAVEKAGGAVKILAPAKKDEGEAA*
>14_1009_13_20cm_Proteobacteria_8922_67_8
MRLNTLKPAPGSRRPARRVGRGASAGQGKTCGRGTKGQRARKGGYHKVGFEGGQMPLQRRLPKVGFRSRMKTSRAEVRLAELARVQAAVVDLEALLEAGVVPPGTERAKVVLSGALTRAVTLKGVAVTKGARAAIEAAGGKIEA*
>14_1009_13_20cm_Rokubacteria_8968_70_11
MKLSDLRPAPGAVKARKRVGRGPGSGHGKTSTKGNKGHNARSGGGKHGGFEGGQMPLYRRLPKRGFLPYGGRDDYAIVNLKSLGAFAANAVVDPEGLVKAGLIKNGARGRVKVLGGGEVEHALTVRVHAVSESAKAKIEAKGGRVEVLDAKKVSAS*
>14_1009_13_30cm_Actinobacteria_9104_69_9
MKLHHLRPAEGASTDRTRVGRGRAGARGKTAGRGTKGTGARKTVPTYFEGGQIPYQRRVPKLKGFSNPNRKEYTPVNIEVLATYFDGDVTPEALYAHGLAHKGRPVKVLGRGQIDKPLTVKAHAFSAAAKAKIEAAGGRIETLGG*
>14_1009_13_30cm_Alphaproteobacteria_9118_65_10
MKLNEIRDNAGAHYRAKRVGRGIGSGKGKTSGRGGKGQTARTGVALNGFEGGQTPLHRRLPKRGFNNKIFQKDFKVINLGRLQQAIDAGKLAAEGGLDAAKLVTAGILRRPGDGIRLLAKGALSAPITIEVAGASEAAVKAVEAAGGKVVLLGRPAAEPEAAPEKRKRRPKRKGSDDE*
>14_1009_13_30cm_Bacteria_9073_70_12
MDQPIDLGHLHPAPGATRPRKRVGRGPGSGQGKTAGRGHKGRRSRSGGNSPPGYEGGQMPLQRRLPKRGFRPVAREEYAIVNLAKLALFEPGTTVGPEELRSRRLVRGGRRVKCLGDGALPHALTVRLHAFSKTARERITAAGGTVETVDV*
>14_1009_13_30cm_Bacteria_9084_70_9
MRQHEVRPQRGSRKPTRRLGRGTAQGQGKTAGRGTKGQLARTGPGLPGWFEGGQTPLHMRVPKLRGFKNRFRKSFVAVNVGRLAGFAADGKVSPETLAAKGLIGKDARIKVLGDGDLKTKLEVHAHAVSATAREKIESAGGAVVIIGA*
>14_1009_13_30cm_Bacteria_9093_69_12
MRLDELRPAPGSTKRRKKIGRGPGSGHGKTSTKGHKGQRARSGGGASRGFEGGQMPLYRRVPKRGFMPHGGKTVYAIVNLEALGGFAANAVVDPASLVAAGLIKNTRSRLKILGDGDVAHALTVRAHAVSESARAKIEAKGGRIEAIGERVPAS*
>14_1009_13_30cm_Bacteria_9094_67_12
MREHQVSRPLGSRKPRRRLGRGTSQGQGKTAGRGTKGQLARTGPGLPGWFEGGQTPLHMRVPKLRGFKNRFRKSFVAVNVGTLANYAAEGTVSPDTLAAKGLIDKKARVKVLGDGAISSKLEVHAHSVSATARQKIEAAGGSIVIIALK*
>14_1009_13_30cm_Bacteria_9099_55_14
MGEVNYMLRLHNLRPRPGSRHRVKRLGCGESSGHGKTSGKGTKGQKARSGGSIRLGFEGGQMPLIRRLPKRGFNNAAFHKCYAIVNVSDLNAFEAGTVVNEQLLRESNLVRGHFAGIKILGEGELKHGLQVQADRISTTAREKIEKAGGTVTLREARTSLENKTDVTSSGAEPDVAAATVKPRAKTKTKSRKNKSE*
>14_1009_13_30cm_Bacteria_9108_59_8
MPIALNNIAPPKGANRKNKRVGRGIGSGHGKTATRGYKGQKSRSGTSVRAGFEGGQMPLHRRLPKRGFTNIFRKEYAIVNVDVLGRFVAGSTLDPQVLTERGIVKDLRDGLKVLGNGELKHALIVRAHKFSKSAAEKIQKAGGSVEIISDR*
>14_1009_13_30cm_Bacteria_9112_55_7
MERVNNNMRLHNLRPRPGSRHRVKRLGCGESSGHGKTSGKGHKGQKARSGGSIRLGFEGGQMPLIRRLPKRGFNNAAFHKRYAIVNLDDLNAFKSGSVVNEETLRESNLVRGHFVGIKILGDGELKHDLKVEADKISATAREKIEKAGGTITLREGRTPKPDQVREAEEAGTSPGEGSVEPVLQTTGKKKSSRRPPGKVKSRAKKKTSQES*
>14_1009_13_30cm_Bacteria_9129_66_7
MKLHELQPSPGSHHARKRVGRGPGSGHGKTATRGQKGQGARTSVNLPKTFEGGQTRLTMRIPKLRGFHNKWRKHFAVLNLTRLNRFEDGTEVRPETLLEAGIIKDVGAGIKVLGSGDLRRKLTIHAHRFSAGAKRKIEAAGGTTAVIEVPAPIREKTKRAKNQPKPARPAETTELPEAVEKVESDQAAPPKASKKAKAEPNEKGEKDQPIRATGSEDSPKADKGKKKS*
>14_1009_13_30cm_Bacteria_9164_55_9
MRLHNLRPRPGSRHRVKRLGCGESSGDGKTSGKGHKGQKARSGGSSRLGFEGGQMPLIRRLPKRGFNNAAFHKHYAIVNLGDLSAFKAGTVVNEQLLRRANLVRGHFVGIKILGDGELKHGLTVEADKVSAAAQEKIEKAGGTITLRDGRAAKPTASHEIVDLTSQEAPAAEAAPAAAVKKRSASKPKTRARAPIKKTSRER*
>14_1009_13_30cm_Nitrospirae_9136_62_9
MKLHDLKPAPGARRRPKRVGRGIGSGHGKTATRGHKGLKARSGGGKRPGFEGGQMPLTRRVPKRGFTNTFTQEWAVVNLRDLNRLEGVQEVTPQVLAQAGLVRGRGAKIKVLAEGSLSRAVRVQAHRFSKGAIAKIQAAGGMVEVLDGA*
>14_1009_13_30cm_Proteobacteria_9082_68_9
MRLNTLKPAPGSRRPARRVGRGASAGQGKTCGRGTKGQRARKGGYHKVGFEGGQMPLQRRMPKVGFRSRMRTSRAEVRLAELARVEAAVVDLEALLEAGVVPPGTERAKVVLSGALTRAVTLKGVAVTKGARAAIEAAGGKIEA*
>14_1009_13_40cm_Bacteria_9335_55_11
MMRLHNLRPRPGSRHRVKRLGCGESSGHGKTSGKGHKGQKARSGGSIRLGFEGGQMPLIRRLPKRGFNNAAFHKQYAIVNLDDLNEFKTGTVVNEQLLRESKLVRGHFAGIKILGDGEVKHGLKIEIDRISAVAREKIEKAGGTIALRDGRVQKQTVSHEAPNLAGQEAPREANTKNRSKRKGPAKRKSRAKKKTSRES*
>14_1009_13_40cm_Bacteria_9342_55_11
MRLHNLRPRPGSRHRVKRLGCGESSGHGKTSGKGHKGQKARSGGSIRLGFEGGQMPLIRRLPKRGFNNAAFHKRYAIVNLSDLNAFEAGAVVNEQLLRESNLVRGHFVGIKILGDGELKHGLKVEVDKVSAAAREKIEKAGGTITLRKGRGPQAAPVHAAVETGISPGEVSVEPALQAAGKRESSRRPPAKVKARTKKKTSEES*
>14_1009_13_40cm_Bacteria_9370_55_8
MKSEAKKEKAAGLRLHNLRPRPGARHRVKRLGCGESSGHGKTSGKGHKGQKARSGGSLRLGFEGGQMPLIRRLPKRGFNNAAFHKRYAIVNLSELAAFKSGSIVNEESLRAANLVRGNFYGIKILGDGELNHGLTIQAEKVSAAAREKIEKAGGTIAAPEAKATDNGTAEEAAEEPKRAAKSPASRKVKPKKTKVGKK*
>14_1009_13_40cm_Proteobacteria_9304_69_11
MRLNTLKPAPGSRRPARRVGRGASAGQGKTCGRGTKGQRARKGGYHKVGFEGGQMPLQRRMPKVGFRSRMKTSRAEVRLAELARVEAAVVDLEALLEAGVVPPGTERAKVVLSGALTRAVTLKGVAVTKGARAAIEAAGGKIEA*
>14_1009_13_40cm_Rokubacteria_9336_68_7
MKLDELRPAPGATKRRKKIGRGPGSGHGKTSTKGHKGHNARSGGGKGGGFEGGQMPLYRRLPKRGFVPHGGRTVYVVVNLEALGGFGPNAVVDPESLTRARLIKGSARSRVKILGEGDVAHALTVRAHAVSGSARAKIEAKGGRVETLGGEVPAS*
>14_1009_16_20cm_Acidobacteria_9472_55_5
MNLSNLRAPKKANSNKKRVGRGMGSGMGKTSTRGHKGQRSRSGSRMMRGFEGGQMPLHRRLPKRGFTNIFRTEYTVLNIDRIASLGEGDVTLETLVKAGLVKDGALVKVLGDGELKKKVNVQAHKFSKSAQEKITKAGGKAEIIGGA*
>14_1009_16_20cm_Bacteria_9469_65_9
MKLHEIQPPPGSHHTRKRVGRGPGSGHGKTSTRGQKGQGARTSVNLPKTFEGGQTRLTMRTPKLRGFHNKWRKRFAVLNLTRLNRFKDGAEVLPESLLEAGIIKDVGAGIKVLGTGDLNRRLTIHAHRFSVEARRKIEAAGGTAAVIEVPRPIREKTKRAKNQPKPATPATAEKTETAEIPQAAEKPKKGKQKTAGEKGLTAPEASSAPEASSSADSPKPQKGKKKG*
>14_1009_16_20cm_Bacteria_9483_66_6
MQLHELKSPAGSRSKKQRVGRGTGSGRGKTSGRGQKGQNARSEGFRLGFEGGQMPYAQRIPKLPGFKNPFKKTYAVVNVSKLRRFDDGATIDAEMLVEAGLVRAGEEIKVLGTGDLNRKLIVEAHAFSNSARAAFESKGGSVKVLGEKRVRGPKRSQSRAAAPKPEVPEVTEASSSPAEA*
>14_1009_16_20cm_Bacteria_9487_66_12
MKLHEIQPAPGSHHSRKRVGRGPGSGHGKTSTRGQKGQGARTSVNLPKTFEGGQTRLTMRTPKLRGFHNKWRKRFAVLNLTRLNRFDDGAEVLPESLLEAGIIKDVGAGIKVLGTGDLNRRLTIHAHRFSVEARRKIEAAGGIAAVIEVPPPIREKTKRAKNQPKPVRPAPAEKSEAVEKPKAAEKPEAAEKSAEKTRGTEPVAEAPATARAAGKSKQKPAGEKAEPAAKASSSADSVKPQKGKKKG*
>14_1009_16_20cm_Bacteria_9489_55_9
MMRLHNLRSRPGSRHRVKRLGCGESSGHGKTSGKGHKGQKARSGGSIRLGFEGGQMPLIRRLPKRGFNNAAFHKRYAIVNLDDLSAFKAGSVVTEQVLRELNLVRGHFVGIKILGDGELKHGLTVEADKVSAAAREKIEKAGGTITLREGGASKGLIRAAEKTGTSASEGSVEPGLQAAEKKKSSRRLPAKVKSGAKKKTSQES*
>14_1009_16_20cm_Bacteria_9490_55_8
MERESEMMRLHNLRPRPGARHRVKRLGCGESSGHGKTSGKGHKGQKARSGGSIRLGFEGGQMPLIRRLPKRGFNNAAFHKHYAIVNIDDLNAFEAGVVINEQVLRESNLVRGHFAGIKILGDGELKHGLRVEADKVSATAREKIEKAGGTITLREGRERKSGAISESDQAEIPSREAFAEPASQAGTKKKSTRKPSVKVKSRGKKKASRES*
>14_1009_16_20cm_Bacteria_9522_55_7
MKAETKEKPAGLRLHNLRPRPGARHPVKRLGCGESSGHGKTSGKGHKGQKARSGGSLRLGFEGGQMPLIRRLPKRGFNNAAFHKRYAIVNLSDLKDFKSGSVVNEESLRAANLVRGNYDGIKILGGGELKHGLTIEAEKVSASAREKVEKAGGSIAEAKRPSTGGAHRQDVDATVATKPKRTKAGKK*
>14_1009_16_20cm_Deltaproteobacteria_9493_68_7
MNELTRLTPPRGGGVKEKKRVGRGQASGLGKTAGRGGKGQKARTGNMNFIGFEGGQMPIQRRVPKRGFTNPFRIEYALINVGDLERLGLAEVDVDKLVEAGAVKGRKDGLKVLGDGELTKPVSVRAHKFSASAREKIEKAGGKVDVIVLPPKVTPQQRKAAEKKAAAG
>14_1009_16_20cm_Euryarchaeota_9465_64_7
MVSRTRKLRGSRTHGRGKKHGRGAGGRGGTGNAGLHKHKRKWMIKYDPDHFGRHGFTRHAQMHPTTAIDLEDLGRRLAEFEAAGHATRDNARINVDLTAAGIDKLLGSGRVAVSMRIVVAKASGAALTKVAGAGGEVVLPAAAGK*
>14_1009_16_20cm_Proteobacteria_9488_68_5
MNELSKLTPPRGGGVKEKKRVGRGQASGLGKTAGRGGKGQKARTGNMNFIGFEGGQMPIQRRVPKRGFTNYFRVEYAVVNVGLLDNLESSGTITAESLEEAGAIKRHKDGLKILGDGEVTKAITVRANKVSASAREKIEKAGGKIELIEIVSKKTPQERKAEERAAAAAAKKAAKA*
>14_1009_16_20cm_Rokubacteria_9470_69_6
MKLSDLRPAPGATKSRKRVGRGPGSGHGKTSTKGNKGHNARSGGGKGGGFEGGQMPLYRRLPKRGFVPYGGRDDYAIVNLKSLGSFAANAVVEPEGLVKAGLIKNGERGRVKVLGGGEVEHALTVRVHAVSESAKAKIEAKGGRVEVLE*
>14_1009_16_30cm_Acidobacteria_9622_60_6
MNLSQLKPPRGQKHKKQRVGQGMGSGRGKYSGRGAKGAKSVSGYSRMRGFEGGQMPLHRRLPKRGFNNIFRKEYAIVNVGRLEALDGETFDPGTLLERGVIRKLKHGLKILGSGDLKRKISVKAHEFSKSALEKIKAAGGTAEVIGAEQ*
>14_1009_16_30cm_Acidobacteria_9671_56_15
MNLSNVRAPKKASENRKRVGRGMGSGMGKTSTRGHKGQRSRSGSRMMRGFEGGQMPLHRRMPKRGFTNIFRKEYNIVNLERLAALGETTITPDVLRKAGVIKTAFPVKVLGDGELSTALTVQAHKFSKSAQEKITKAGGKCEVLQ*
>14_1009_16_30cm_Acidobacteria_9688_63_7
MSLNSLRPPKGAKHPKKRIGRGQGSGNGKTAGRGHKGAKSRSGFKFKRGFEGGQMPLHRRVPKRGFHNPFRVEYEVVNLDTLATKFDAGTVVTPELLRERGLVAGGNRPVKILARGEVGKALTVRAHRFSGKAAEKLAAAGGNAEVMGIV*
>14_1009_16_30cm_Acidobacteria_9782_56_12
MNLSNIRAPKKASENKKRVGRGMGSGMGKTSTRGHKGQRSRSGSRMMRGFEGGQMPLHRRMPKRGFTNIFRKEFNIVNLEKLAALGETAITPDVLRKAGVIKTKHPVKVLGDGELTTAITVQAHKFSKSAQEKITKAGGKFEVLQ*
>14_1009_16_30cm_Actinobacteria_9609_68_17
MPEKLNLSNLKPAQARKDRKRVGRGLGSGKGRYSTRGLKGQKARSGSHKMRAGFEGGQMPIYMRLGKQRGPYSKDAMPMGPHRTRTVAVNVRDLERFDAGTEITPESLAAAGLIRNTKYDLKILGHGDLSKKLAVSAHNFSKSAREKIEQAGGSITWLRGEPEPRKPKRRLRAEIPQADPEPPETEEEKVEDPESDESEASEEPESSAEADQASEE*
>14_1009_16_30cm_Actinobacteria_9618_67_15
MADELNLTSLKPAQSRKDRKRVGRGIGSGKGRYSGRGIKGQKSRAGSHKMRAGFEGGQMPIYMRLGKQRGATSKDAMPIGPFRTSTAPVNVGALDRFEDGAEVTPESLVEVGLLKNTKTDVKLLGNGDLKKKLIVRVHAISATAREKVEQAGGTVSLLKEPKPKKKKKHGKAKPAAAAPAREAEAEETSAKEAPEAPEAASEAAGQAEEQAPEDE*
>14_1009_16_30cm_Actinobacteria_9642_69_10
MPEKLNLSNLKPAQARKDRKRVGRGLGSGKGRYSTRGLKGQKARSGSHKMRAGFEGGQMPIYMRLGKQRGPYSKDAMPMGPHRTRTVAVNVRDLERFDPGSEVTPESLAERGLIRNTKYDLKILGHGDLSKHLSVSAHNFSKSAREKIEKAGGSITWLRGEPEPRKPKRRLRAEIPQAEPEPPETEEEAAESPESDQSEATEEPESSSEADQASEE*
>14_1009_16_30cm_Actinobacteria_9660_70_8
MKVHDLKPPAGSARPGRRVGRGIGGKGGKTGGRGMKGQGARGSVPPGFEGGQTPLSLRIPKLKGFKNPFRVEYAVVNLDTLDSMEGDEITPDTLRARGLVHKQGLVKVLGRGQIGRAVQVKAHAISASAERAITAAGGSVEILPPPFGHGRPPAKGNALTNR*
>14_1009_16_30cm_Actinobacteria_9682_72_9
MTIKVHHLRPAPGAKTAKTRVGRGEGSKGKTAGRGTKGSKARKQISAAFEGGQMPIHMRLPKLKGFRNRFKVTYQVVNLERLAELFPQGGTIGPDELVEAGAVRKNQPVKVLGTGELGGVRLQVSAQAFSASAKEKIAAAGGSTTEI*
>14_1009_16_30cm_Actinobacteria_9696_69_13
MKLHHLRPAEGASTDRTRVGRGRAGARGKTAGRGTKGTGARKNVPTYFEGGQMPYQRRVPKLKGFSNPNREEYAPVNIEVLATYFDGDVTPEALYAHGLAHKGRPVKVLGRGQIDKALTVKAHAFSAAAKAKIEAAGGRIETLGG*
>14_1009_16_30cm_Actinobacteria_9709_67_11
MAKKLNLSSLKPAQSQKARKRVGRGLGSGKGRYSGRGIKGQKSRSGSHKMRAGFEGGQMPIYMRVGKQRGATSKDAMPIGPFRTSTAPVNVGSLDLFDDGAEVTPEALVEKGLVKDTKTDVKLLGNGELKKKLTIRVHAISATAREKVEQAGGTISLLKEPKPKKQKQKRPKPAASEPEAPEVPEAEAAPDAEPEQVEEPAPEER*
>14_1009_16_30cm_Actinobacteria_9722_67_9
MKVHHLRPAEGSVRPRRRLGRGKAAGQGKTAGRGTKGYGARHNPKPGFEGGQMPLQRRVPKLKGFTNPNRVAWTVVNVGSLADAFERGTEVTPELLRGRGMARKGAPVKVLGEGQLDKALTVRVHAVSASAKSKIEQAGGSVEVLSL*
>14_1009_16_30cm_Actinobacteria_9744_68_10
MAEPLNLSSLKPAQDRKTRKRIGRGLGSGKGRYSGRGIKGQKSRSGSHKMRAGFEGGQMPIYMRMGKLRGSTSKDAMPIGPFRTSTAPVNVGSLDRFADGAEVTPESLVEQGLLKNTKTDVKLLGNGELKKKLTVRVHAISASAREKVEAAGGTVSLLREPKVKKPKHAKPKPPAAKAAPAEEPRSEEAPEAAEE*
>14_1009_16_30cm_Actinobacteria_9751_68_8
MAQELNLSSLKPASPRRNRKRVGRGPGSGKGRYSGRGIKGQKARSGSKKMRPGFEGGQMPIYMRLGKQRGPYSKDAMPMGPHRTRVSAVNVRDLERFDGEVTPEVLKEAGLIRNTRFDVKILGAGDLTKKLMVSAHLFSATAREKIEKAGGTVTWLRGEPKPKPPRPKRTPKPVAEEAPEEEPAAEEEPAVEEPKAEAEGPAEEQAEEES*
>14_1009_16_30cm_Actinobacteria_9831_70_12
MPEKQLNLSNLQPAQPREDRKRVGRGLGSGKGRYSGRGIKGQKSRSGSHKMPAGFEGGQTKIYMRLGKLRGATSKDAMPIGPFRTYTQPVNIRDLDRFDAGDEVTPETLVEKRLIKNTRTDVKLLGVGEVTKKLTVRVHAISASAREKVEGAGGTVELLREPKVKKVRHRKAKPAAAEEPEATTDEREGAAAEGEAPAEQAEDSEGTES*
>14_1009_16_30cm_Actinobacteria_9867_68_7
MAKELNLSSLKPAQTAKARKRIGRGLGSGKGRYSGRGVKGQKSRSGSHKMRAGFEGGQMPIYMRVGKQRGATSKDAMPIGPFRTSTAPVNVGSLDAFDDGAEVTPEALVEKGLVKNTKTDVKLLGNGELKKKLTIRVHAISATAREKVEKAGGTVSLLKEPKPKKQRQTKPKPAAAESDAPEAEAVPEPEPEPEPEEG*
>14_1009_16_30cm_Actinobacteria_9921_67_6
MVTKIHDLKPAAGSRQAKRRVARGIGGRRGKTAGRGMKGQGARDTVPAWFEGGQTPVTRRTPKAKGFRNPFRVEYHVVNLDTLAGFDAGSTVDPATLRRRGLVAKRGLVKILGRGDLGGRRLVVKAHAFSAAARSAIEAAGGTTETLAPPWGDRRPPHASNNALTNR*
>14_1009_16_30cm_Alphaproteobacteria_9673_63_8
MKLNEIRDNSGAHYRAKRVGRGIGSGKGKTAARGGKGQTARTGVALNGFEGGQTPLHRRLPKRGFDNSMFRKDFKVVNLDRLQTALDSGKLKPEDKLDGAALVASGILRRLGDGVRLLAKGKIRTAITIEVAGASKAAIAAVENAGGKVILRAGRTNGQRAGEADPPA*
>14_1009_16_30cm_Bacteria_9603_66_16
MQLHDLKSAPGSRRRRQRIGRGTGSGRGKTSGRGQKGQNARSEGFRLGFEGGQMPLSQRIPKLPGFKNPFKKVYTIVNVSKLSRFRDGSKVDAQSLADAGLARGGEEIKILGAGRIRRKLTVEAHAISNSAREAIEKAGGSVKLLGEPRAAKAPVPEKKTESVSPEDA*
>14_1009_16_30cm_Bacteria_9612_66_46
MQLHDLKPARGAHRPARRVGRGTGSGRGKTSGRGQKGQNARSEGFRLGFEGGQMPFSQRIPKLPGFKNPFKKIYSVVNVSKLSRFKDGTKVDAATLLEAGLVHAGVDIKVLGAGGLKRKLAVEAHAFSNSAREAIEKAGGSVTVLGEPRKIGPRRTAAKAPRPVPAATPAPAPAAKPGREKKGVPPAAVEEATPPDEA*
>14_1009_16_30cm_Bacteria_9613_67_9
MRIGQIKPAKGATRDRKRRGLGPASGLGGTAGRGHKGQRARSGGKVARWFEGGQMPIQRRLPKVGFRNPSRVEFQVVNVAALSRFAKGEAVTRESLLKKRLIDRSDLPVKVLGMGEIEAALAVTVDAVSGSARTKIEAAGGTITLPTPRVYRPRHEKKERKESKG*
>14_1009_16_30cm_Bacteria_9615_55_12
MAGINTLRPDPGSTHKTKRIGRGPGTGHGKTAGRGNKGMWSRSGSSQKRGFEGGQMPLHRRLPKRGFTNAPFKKEFSTVNVSDLVKFDKGSKIGPQELLTAGIIRKLEKNGLRILGDGRIDRVLHVSAHYFTEGARQKITSAGGTCEVIRL*
>14_1009_16_30cm_Bacteria_9621_54_11
MTLSLNNLHPAKGSTHKKKRVGRGPGTGLGKTSGRGEKGQKSRSGYSSKTGFEGGQMPLHRRLPKRGFTNIFKKQWIEISLEALDKSFSENDEVTPQLLHNRGLIKKAKHDIVVLGNGEVSKALKVSAHRFTKSAREKIEKAGGAVTVIE*
>14_1009_16_30cm_Bacteria_9624_68_15
MKLDELRPAPGATKRRKKIGRGPGSGHGKTSTKGHKGHSARSGGGKAGGFEGGQMPLYRRLPKRGFMPYGGKTSYAVVNLKSLGSFAANAVVDPDGLAQAGLIKLSGRARVKVLGGGDVAHALTVRAHAVSESARAKIEAKGGRVETLPERVAAS*
>14_1009_16_30cm_Bacteria_9630_62_9
MELSKLKPKKGARHAKKRVGRGPGSGHGKTAGRGEKGQKSRTGYSRQLGFEGGQMPLHRRLPKRGFTNIFKKEHAIVNVSDLERFDNGTTIDESALRQAGLVKGRNDGIKILGDGKLTKKLTVHAAKFSHSARRQIEAAGGTCQEIA*
>14_1009_16_30cm_Bacteria_9649_66_14
MKVGQLKPARGATRAKKRRGLGPASGLGGTAGRGHKGQRARAGKGSKVPRWFEGGQMPIQRRVPKRGFVNPTRVSYQAVNVGSLERFAAGEAVNRESLTAKRLIDRGDRPVKLLGEGEVKAAFQITVDAASATARAKIEAAGGTITLPAPKARRARGERKTRTGG*
>14_1009_16_30cm_Bacteria_9653_66_11
MQLHELKSPAGSRSKKQRVGRGTGSGRGKTSGRGQKGQNARSEGFRLGFEGGQMPYAQRIPKLPGFKNPFKKTYAVVNISKLRRFGDGATIDAEVLVEAGLVRAGEEIKVLGTGDLNRKLIVEAHAFSNSARAAIESKGGSVKVLGEKRVRGPKRSQSRAAAPKPEVPEVTEASSSPAEA*
>14_1009_16_30cm_Bacteria_9654_65_6
MQLHDLKPAAGAHRKSRRVGRGTGSGRGKTSGRGQKGQNARSEGFRLGFEGGQMPLSQRLPKLPGFKNPFKKTYAVVNLSKLSRFADGTKVDAALLSEAGLARPGEEVKILGTGNLKRKLTVEAHSFSLRAREVIEARGGSVKVLGQPRSVGPRRTAAKTAKRTPAPEAPEPAADKEPPGEAAPPDS*
>14_1009_16_30cm_Bacteria_9655_67_9
MVEKKETKKSSAPAKRPAAAPKKAAGPAVRRRKAAPAEPAETVGATAAPPEPRPERSGPPAMGLHQLSPARGATRSRKRVGRGPGSGFGKTAGRGNKGQKSRSGYRHQRGFEGGQMPLHRRIPKRGFTNIFRVEYDVVNISDLDRFDAGDSVTPEKLAQRRLARGRRPVKILGDGELKKALTVSAHKFSASARSRIEAAGGRCEVLNR*
>14_1009_16_30cm_Bacteria_9659_61_10
MATHIGTLRPPRGAHKRRKRIGLGRGSGHGKTATRGSKGQRSRAGSRQRPGFEGGQMPLHRRLPKRGFTNIFKKQYAVVNLRDLEGFKPEEAVTPDLLLERGLIKRLGSGLKILGDGELKSPLSIAAHLFSKSALEKIQKAGGKAEVISSRLV*
>14_1009_16_30cm_Bacteria_9661_54_9
MMRLHNLRPRPGSRHRVKRLGCGESSGHGKTSGKGHKGQKARSGGSIRLGFEGGQMPLIRRLPKRGFNNAAFHKNYAILDLDDLNAFEPGTAVNEKLLRESNLVRGHFAGIKILGDGELKHGLTVEADKVSATAREKIEKAGGTVTLREGGAPKTQRVHAAAAAEISAKQAPAESVSQATGKKKSSKKPSAKAKLQAKNKTSQES*
>14_1009_16_30cm_Bacteria_9664_55_6
MAGINTLRPNPGSTHKTKRIGRGPGSGHGKTAGRGNKGMWSRSGSSQKRGFEGGQMPLHRRLPKRGFTNAPFRKEFSTINVSDLTRFEKGSKIGPQELMDSGLIRKMRTHGLRVLGDGELDRALHVSAHYFTATARDKITKAGGTVEVISL*
>14_1009_16_30cm_Bacteria_9669_68_9
MRLHELRPPEGARHRRRRLGRGISAGQGKTAGRGTKGQLARSGPSLPGWFEGGQTPVHMRVPKLRGFKNRFRVAFTPINVGRLSAAADDGVVTPEILVRKGFIPDGSRVKVLGDGPVTGALRVSAHAVSASAKQKIEAVGGNVTLIGAEGEKASQ*
>14_1009_16_30cm_Bacteria_9687_70_5
MALNDLRPAPGAVRERKRVGRGPGSGLGKTSGRGEKGQKSRSGFGQREGFEGGQMPLHRRVPKRGFNNKWRKEYAAVNLEKLTVFDAGTIVTPELLLKRGMVKNLRDGLKVLGEGELKQALTVRAHKFSARAQEKIAAAGGKAEIIER*
>14_1009_16_30cm_Bacteria_9694_66_6
MPLQRRIPKLGGFSNSRFKVTYLPVNVEALNSFGSGETVTPESLRGAGLVRKSRGQVKILGRGDVTVALTVKAHAFSETAKAKITAAGGTVEVL*
>14_1009_16_30cm_Bacteria_9714_60_6
MPLQRRLPKRGFTNIFKKRYAVVNLGDLAGFKVEEAVTPELLLERGLIKRLDDGLKILGEGELKAPLHISAHFFSKSAFDKIGKAGGKAAIIPVKAV*
>14_1009_16_30cm_Bacteria_9726_71_6
MEERVDLGHLHPAPGSRRPRKRVGRGPGSGNGKTAGRGHKGRLSRSGGNTPPGYEGGQMPLQRRLPKRGFRPVSRREYAIVNLEQLAVFAPGSTVGPDELRSRRLVRGPGPVKCLGDGTLPHALTVRLHAFSKTARERIAAAGGTVETIGV*
>14_1009_16_30cm_Bacteria_9780_66_8
MKLHELQPAPGSHHPRKRVGRGPGSGHGKTSTRGQKGQRARTSVNMPKTFEGGQTRLTMRTPKLRGFHNRWKKRFAVLNLTRLNRFKDGAEIRPETLLEAGIIKDVGAGIKVLGTGDLSRKLTIYAHRFSAEARRKIEAAGGSAAVIEVPAPIRPKTKRAKNQPKPAAPAPVEETPAEGEATEPAKASKKAKGEKAEKAAKPDKAGKAEKSEKAVKGQAAPSAPDSPDSTKAERGKKKS*
>14_1009_16_30cm_Bacteria_9806_67_10
MRQHELVKPRGSRKLPRRLGRGTSQGQGKTAGRGTKGQLARNGPGIPGWFEGGQTPLHMRVPKLRGFKNRFRKTFVAVNVGRLADYAAEGKVSPDTLAAKGLIEKDARIKVLGDGDIGTKLEVHAHSVSATARQKIESAGGSIVIIVASV*
>14_1009_16_30cm_Bacteria_9810_70_15
MDLSRLHPASGATREKKRVGRGPGSGHGKTASRGHKGRRSRSGGNSPPGYEGGQMPLQRRLPKRGFHPPRRVAYAIVNLGQLAAFPPGSTVGPAELRARGIVRGRGPVKCLADGTLGHALSVRLQAFSARAREQIAAAGGSVEVVGV*
>14_1009_16_30cm_Bacteria_9849_68_13
MRQHELRAPQGARKAHRRVGRGISSGQGKTAGKGTKGQLARSGPGIPGWFEGGQTPIHMRIPKMRGFKNTRFRVSYVGVNVGRLGDYAVDGKVTPETLAAKGLVRPDARVKVLADGEVKAGYEVHAHAVSATARKKIESAGGSIVIIGNP*
>14_1009_16_30cm_Bacteria_9859_55_10
MLRLHNLRPRPGSRHRVKRLGCGESSGHGKTSGKGTKGQKARSGGSIRLGFEGGQMPLIRRLPKRGFNNAAFHKRYAIVNVSDLNAFEAGTVVNEQLLRESNLVRGHFAGIKILGEGELKNSLQVQADKVSTTAREKIEKAGGSVTVRETRTIEGSEAGVVPPESNADSAVTKAKPRTKAESKSPKNKKRE*
>14_1009_16_30cm_Bacteria_9880_68_9
MADKREEQQGRGRRSRRGQGAQREKRDGRLRVTWVHSSIGHNAAARGTIRALGLHRLHETVDIDDTRANRGMIRRVAFLLGTCQVRGFGVMKLHELRPKPGAHQPPRRLGRGHGSGRGKTAGRGTKGQKSRTGGGIPAWFEGGQTPLHVRTPKLHGFKNRFRVEYAPVNLAKLSGAEKGSLITPDVLVHDGLLRDTKLPVKVLGNGDAPAGVTVHAHAFSRSAHDKLQAAGSTVQRISWPEGLPVEETPEVPETDGAAPAKRRRQRADAAADDAQAEKSAPEEASAPEEASAPEEASAPEAEAPATENEA
>14_1009_16_30cm_Bacteria_9914_55_12
MMRLHNLRPRPGSRHRVKRLGCGESSGHGKTSGKGHKGQKARSGGSIRLGFEGGQMPLIRRLPKRGFNNAAFHKRYAIVNLSDLNAFEAGAVVNEQLLRESNLVRGHFVGIKILGDGELKIGLTVEADKVSAAARGKIEKAGGTISLRERGAPNASLIHAAEQAGLSAGEGSVEPALQAARKKKSSRRMHAKVKSRAKKKTSQES*
>14_1009_16_30cm_Betaproteobacteria_9678_65_7
MRMNTIKPAAGSNKARRRVGRGSSSGLGKTAGRGSKGQRSRSGGFHKVGFEGGQMPLQRRLPKRGFVSQLRDDTAEVRLADLAKLPIADIDLLALKAAGLVPVSTKTAKIIRTGTLEKAVKLVGLSLSKGARAAVEAAGGSIEGEPPKKERAGKAHKAAKAEAAKAEAAKAEAAKAQAGAKTEKAPKADKAVKTDKAAKTDKAAAKQQTKD*
>14_1009_16_30cm_Betaproteobacteria_9820_62_10
MRLNTIKPAAGAKKARRRVGRGIGSGLGKTAGRGHKGQKSRSGGFHKVGFEGGQMPLQRRLPKRGFVSRSKNDTAEIRLSDLAKLPVTEIDMLALKAAGLVPSLAKTVKVIKTGKLEKAVKLTGIVATKGAKAAIEAAGGSVA*
>14_1009_16_30cm_Gemmatimonadetes_9663_70_19
MAKAKAKAKEAVESLKLHHLRPPRGSHRARIRKGRGPGSGIGKTAGRGGKGQTARTGGQTRPGFEGGQMPLIRRIPKRGFTNPFRQPAQVVNVRHLAKLADGVEVTPETLFGAGLVRRPDHPVKLLGMGDVARKFVVKGVAASASARTKIEQAGGTIEG*
>14_1009_16_30cm_Gemmatimonadetes_9668_70_23
MATTKTKSAKRRPPPKAKAANAPPPHISLHSLEPPRGSHRARIRVGRGPGSGIGKTSGRGQKGHKARTGGSTRLGFEGGQMPLIRRIPKRGFTNPFREPAQVVNVRHLALLAEGVEVTPETLFGAGLVRRPAGPIKLLGMGEVSRKFVVRGVTASASARAKIEQAGGTIEG*
>14_1009_16_30cm_Gemmatimonadetes_9701_60_11
MATKTKATVEKIGLHNLVPAPGSHRNPKRLGRGPGSGTGKTSGKGHKGIKARSGHHGHGGGKPRFEGGQMPLTRRVPKRGFTNIFRVEHQVVGFDDLARLPKGAEVTEETLIEAGLIRRGKGPAKILANGDTAKGVTVRGVKMSASARQKIEAAGGRVES*
>14_1009_16_30cm_Gemmatimonadetes_9777_69_7
MPLIRRIPKRGFTNPFKQPAQVVNVRYLAKLAEGVEVTPETLFGAGLVRRPDHPVKLLGMGDVGRKFVVKSVAVSASARAKIEQAGGTIEA*
>14_1009_16_30cm_Nitrospirae_9729_62_11
MKLHDLKPAPGARRRRKRVGRGIGSGHGKTATRGHKGQKARSGGGKRPGFEGGQMPLTRRVPKRGFTNIFKQEWTVVNLRDLDRLKGVQDVTPQSLAQAGLVRGRGAKIKVLAEGSLSRAVHVQAHRFSEAAIAKIQAAGGKVEVLDGV*
>14_1009_16_30cm_Proteobacteria_9607_69_18
MRLNTLKPAPGSRRPARRVGRGASAGQGKTCGRGTKGQRARKGGYHKVGFEGGQMPLQRRMPKVGFRSRMRTSRAEVRLAELARVEAAVVDLEALLEAGVVPPGTERAKVVLSGALTRAVTLKGVAATKGARAAIEAAGGKIEA*
>14_1009_16_30cm_RBG_16_RIF_WS3X_71_46_curated_9690_70_9
MKLGTIRPAAGATRTRKRRGKGTASGIGGTSGKGHKGHKARAGGKIPVWFEGGQMPLQRRVPKRGFKNPGRVSYQVVNVGRLAEVTPQTVVDRAWLEARGLVRRRGPVKLLGGGTLKVALTVRVDAASESAKKAIEAAGGTVETQQVKA*
>14_1009_16_30cm_RIF_CHLX_9611_68_13
MKLHDLRPAPGSRTARTRVGRGIAAGKGKTAGRGTKGQKARAGSSIPPWFEGGQTPLHQRIPKLRGFRNPFKIEYEIVNLGRIGALVELGTLEPGEMPGAKARSGKAAPITVNQEILKAVGLVRTLDKPLKVLGQGDISQALFVVADAFSKSAVAKIEAAGGSVSVIEMPAAPSRPRRNGGPADGAEPSRATAAASPPAAAHERAAASEPVAAPEPEAAQEATPPPAGETPVAAREVHKASRRARPSAASDGEPSAQTTDQKPAPKPRATRARGAGDARGARGAAKAGPSAETPTAEDEGPAGSADESESNVQSTGDEA*
>14_1009_16_30cm_RIF_CHLX_9648_71_13
MKLHELRPADGAHTARTRVGRGIAAGKGKTAGRGTKGQKARAGGSIPPWFEGGQTPLHMRIPKLRGFRNRGKVDYEIVNVGDIAARVDSGAFGSAGTPPRKGEPMTINADVLRAVGLVRDVRKPLKVLGGGELSTALFVVADAFTKSATAKIQAAGGSVNVLEVPTESRPAIGVGEAVAETSRAAEAPSSETPAAEAAATAEPVTERAPRARPGAAEPVADDVDESATAESAAAEASTAKPPRQAKAPRAPKAPAAAADDQAGPPAEGEASSEPDPAIPADDA*
>14_1009_16_30cm_RIF_CHLX_9652_70_9
MKLHDLKPAPGSRRPKRRVGRGIAAGQGKTAGRGTKGQKARAGGTIPAWFEGGQTPLHQRIPKLRGFTNLFKIEFEVVNVGDIARLVELGQLESGEMPGAKPSKKGGAAPITVNQEILRAAGLVRRLDRPMKVLGGGELASALFVVADAFSASARAKIEGAGGAVSVLETPEVKRPPLRAEAAPATEAAAPEGETAPAGDTAPGSEAVATAGEAVASAEAPAASTDGAPEATTEAVSEEAPAETPKRGAKARRAAAEPADEEEPGAPKARAPRKPRTTKPDTDA*
>14_1009_16_30cm_RIF_CHLX_9713_71_7
MKLHDLHPAPGSRTPRTRVGRGIAAGRGKTAGRGTKGQKARSGGSIPPWFEGGQTPLHQRIPKLRGFRNPFKLDYEIVNLGRIAALVELGALEGGEMPGAKGSKGAGKMADSSKSTAPVTVNQEILRAVGLVRTLDKPLKVLGQGEIDRALFVVADAFSRSAVAKIEAAGGSVQVLEVPTRPMPAIGVEEAPQADRSAADVESSTEGTPAAPEARVTVDETMPAEEAAPSPKARAATAKAAPAANVATAAKPAPAAKPAPAAKPAPAGATAPAATAADPAPAAKTGGQATKASGAKATAPEKKAAHSRKAEGATETEATATDTPADAGETAPSEDS*
>14_1009_16_30cm_Rhizobiales_9807_66_8
MKLSELRDRPGARKAGRRIGRGIGSGKGKTGGRGVKGQKARSGVAIKGFEGGQMPLHRRLPKRGFNNIFRKRFNEVSLGRVQQAIDAGRLDPAVQVDVEALVKAGVLRRARDGVRLLGGGELSAKLAFAVAGASKSAVAAVEKAGGSVAVLAPKPQAGETAA*
>14_1009_16_30cm_Rokubacteria_9640_69_15
MKLDELRPAPGAGHRRKIVGRGPGSGHGKTAGKGNKGHNARSGGGKAGGFEGGQMPLYRRLPKRGFFPYGGKTEYAVVNLKALGGFAVNAVVDPDALAEAGLIKRRDRSRVKVLGAGDVAHGLTVKAHAVSASARAKIEAKGGRVEVLGAPVDAS*
>14_1009_16_30cm_Solirubrobacterales_9656_70_9
MSPPANPAGRSQGRIGLHSLAPAAGSRRVRKRVGRGEGSGTGKTAGRGQKGAGSRSGSKRRARLEGGQMPIHMRMRKLRGPHMKKSMPFEPFRTRTQPVNISALERAFEAGSEVTLELMRSSGLATRKDVPIKVLAKGELNKALTVHAHAFSAGARERIEAAGGSCRVAAD*
>14_1009_16_30cm_Sphingobacteriales_9628_42_8
MKLHELRPAKGATHKEKRIGRGDGSGHGGTSTKGTKGQQSRTGYKRKMAHEGGQMPIQRRIPKRGFNNVLRVEYKVFNVGQIDHLSETYNIKEFSLENLYVNGLIAQNDRVKILGNGEIKAKLAFKVNAVSGKAKSVIEAAGGTIEIVK*
>14_1009_16_40cm_Acidobacteria_10092_55_8
MNLSNIRAPKKASEGKKRVGRGMGSGMGKTSTRGHKGQRSRSGSRMMRGFEGGQMPLHRRMPKRGFTNIFRKEYCIVNLEKLAALGETTITPEVLRKAGVVRTKHPIKVLGDGELSAALTIHAHKFSKSAQEKISKAGGKFEVLQ*
>14_1009_16_40cm_Acidobacteria_10109_67_6
MDLSNLRPPKGAKHAKKRVGRGQGSGNGKTAGRGHKGAKSRSGFKHKRGFEGGQMPLHRRVPKRGFHNPFRQVYEIVNLDTIAKRFEAGTEITPDLLREHGLVGREGGVKVLARGEIAKAFTIRAHKFSGKAAEKIAAAGGKAEVLATS*
>14_1009_16_40cm_Acidobacteria_10131_59_8
MNLSHLKPPAGQKHHKKRIGRGMGSGRGKTATRGSKGARAVSGYSIMRGFEGGQMPLHRRLPKRGFTNIFKKQYAVVNLGRLDKLEGDSFNPDRLAELGVVRKRLDGIKILGSGELTRKIRVEAHLFSKSAIEKIQKAGGEAAVIGAAAPEK*
>14_1009_16_40cm_Acidobacteria_10162_58_8
MAKKVSRSPKGTRKRGQHKPAAPASSARGSFTLANLHPPAGSRKKKVRVGRGMGSKLGKTAGSGNKGQKSRRGYSRRRGFEGGQMPLHRRMPKRGFHNPFGVTYSVVNLAELNVFPAGETVTPELLRAHGFVRRAADPIKVLGDGELTNKLAIHAHAFSASAKEKITKAGGTFEVMAQ*
>14_1009_16_40cm_Actinobacteria_10064_69_6
MKLHHLRPAEGAVRPRRRVGRGKAAGQGKTAGRGTKGYKARHNQKLGFEGGQMPIQRRIPKLKGFTNPGRVEWAVINVNRLEETFEAGAEVTPDVLRERGMVRPARPVKVLGQGDLGKALRVQAHAVSGSARSKIEQAGGSVEIISL*
>14_1009_16_40cm_Actinobacteria_10075_69_11
MKLHHLRPAPGATGRKRRVGRGRAAGQGKTAGRGTKGYGARHNPKLGFEGGQMPLQRRIPKLKGFTNRNRVEYSVVNVETLAQAFEGGEVDPAAMLARGLIHGGRPVKVLARGDIGRALTVKAHAFSEAAKAKIEAAGGRTELVT*
>14_1009_16_40cm_Actinobacteria_10078_73_12
MADEPRIGLHTLKPAPGSRKARKRVGRGEGSGTGKTAGRGQKGAGSRSGSKTRSNFEGGQMPIHMRMRKLRGPHMKKSMPFEPFRTHTQAVNLQDLERRFEAGDEVTLDALRAKGLGTRRDVPVKVLAKGTLSKKLTVHAHKFSGAAREAIETAGGTAVVVD*
>14_1009_16_40cm_Actinobacteria_10144_70_13
MELNLSNLKPAQARKDRKRIGRGLGSGKGRYSGRGIKGQKSRSGSHKMRPGFEGGQNPIYMRLGKLRGQYSKDAMPVGPHRTSTAPVNVAALEERFDAGAEVTPESLVEKGVLKNTKTDVKILGNGDLTKKLAVTAHAVSASAREKIEAAGGSITLLREPKERRPKRRPERARPAAPEPEAEAEVEENEPEAAEPEPEPAEEEES*
>14_1009_16_40cm_Actinobacteria_10239_70_8
MPEKQLNLSNLEPAQAQKDRKRVGRGLGSGKGRYSGRGIKGQKSRSGSHKMRAGFEGGQMPIHMRVGKLRGSTSKDAMPIGPFMTSTVPVNVRDLDKFDAGAEVTPESLVDLGIIKNTKTDVKLLGMGDVSKKLTVRVHAISASAREKIEKAGGTVELLREPKAKKAPKRKAAAAEAESEEAPTAAAEESES*
>14_1009_16_40cm_Actinobacteria_10369_68_9
MPEKLNLSNLKPAQARKDRKRVGRGLGSGKGRYSTRGLKGQKSRSGSHKMRAGFEGGQMPIYMRLGKQRGPYSKDAMPMGPHRTHTVAVNVRDLERFDAGAEITPESLAAAGLIRNTKYDLKILGHGDLSKKLAVSAHNFSMSARKKIEKAGGSITWLRGEPEPRKPKRRPRAEIPQAEPEPPETEEEAAESPESDQPEVADEPDSSPEADQASGE*
>14_1009_16_40cm_Actinobacteria_10477_69_7
MSPDSLVAKGLLKHTRVDVKILGSGELTKKLAVSAHGFSKSAREKIEAAGGTITWLRGEPVVRTKKVRTTKPKADFDDDDVAETSEPEATTEEPEAEEASE*
>14_1009_16_40cm_Alphaproteobacteria_10174_66_8
MKLSELRDRPGARKAGRRIGRGIGSGKGKTGGRGVKGQKARSGVAIKGFEGGQMPLHRRLPKRGFNNIFRKRFNEVSLGRVQQAIDAGRLDPAVQVDVEALVKAGVLRRARDGVRLLGGGELSAKLAFAVAGASKSAVAAVEKAGGSVAVLAPKPQAGETAA*
>14_1009_16_40cm_Archaea_10256_57_10
MPTRTRKVRRMRGSRTHGYGQVGQHRHSGKQGGHGQAGLHKHKWSWTVKFEPDHFGRDPFRPPRRTRPSRWINVGDLEALASGMAGKTGELDLAAMGVKKLLGSGDAGGPYRVRVGSFTKRAQAKIEAAGGKIL*
>14_1009_16_40cm_Armatimonadetes_10062_65_9
MLKIDSLKPARGSRRRRRRVGRGLGSGRGAYSGRGRKGQAARSGGGKRPGFEGGQTILTKRLPFRRGVRAGGVSHAGGLPRVKYAPVNLEALNQFPADSEVTPRQLRAARLIRRGPVKILGTGTLDRPLTIKAHAFSKTAMTAIEKAGGRAEVIQDAGRTD*
>14_1009_16_40cm_Bacteria_10051_66_9
MKLHELQPAPGSHHPRKRVGRGPGSGHGKTSTRGQKGQRARTSVNMPKTFEGGQTRLTMRTPKLRGFHNRWKKRFAVLNLTRLNRFNDGAEIRPETLLEAGIIKDVGAGIKVLGTGDLSRKLTIYAHRFSAEARRKIEAAGGSAAVIEVPAPIRPKTKRAKNQPKPAAPAPVEETPAEGEATEPAKASKKAKGEKAEKAAKPDKAGKAEKSEKAVKGQAAPSAPDSPDSTKAERGKKKS*
>14_1009_16_40cm_Bacteria_10068_52_7
MIGLHNLRPPAGSTHLKKRRGRGMGTGLGKTAGRGSKGQKSRSGSRSKRGFEGGQMPLHRRLPKRGFTNIFKREFAIVNLEKLKSFPAGSSISPEVLLEKRIIRNVRDGVKILGNGELPHALNVAAHFFSKSAREKIARAGGKVEVLK*
>14_1009_16_40cm_Bacteria_10076_68_15
MRLEELRPAPGATKRRKKIGRGPGSGHGKTSGKGHKGHRARSGGGKTGGFEGGQMPLYRRLPKRGFLPHGGKTVYAVVNLKSLVGFAANAVVDPDSLAQAGLIKLSGRSRVKVLGEGDVAHALTVRAHAVSESARAKIEARGGRVEPIAERVPAS*
>14_1009_16_40cm_Bacteria_10077_69_12
MKLDELRPAPGATKRRKKIGRGPGSGHGKTSGKGHKGHKARSGGGKHGGFEGGQMPLYRRVPKRGFMPHGGKTVYAIVNLESLGDFAANAVVDPASLVAAGLIKNTRSRVKILGDGDVAHALTVRAHAVSQSARAKIEAKGGRVETIAAQVPAS*
>14_1009_16_40cm_Bacteria_10081_66_11
MQLHDLKPAAGAHRKSRRVGRGTGSGRGKTSGRGQKGQNARSEGFRLGFEGGQMPLSQRLPKLPGFKNPFKKTYAVVNLSKLSRFADGTKVDAALLSEAGLARPGEEVKILGTGNLKRKLTVEAHSFSLRAREVIEARGGSVKVLGQPRSVGPRRTAAKTAKRTPAPEAPEPAADKEPPGEAAPPDS*
>14_1009_16_40cm_Bacteria_10082_68_14
MRQHELRAPHGARKAHRRVGRGISSGQGKTAGKGTKGQLARSGPGIPGWFEGGQTPIHMRIPKMRGFKNTRFRVSYVGVNVGRLGDYAVDGKVTPETLAAKGLVRPDARVKVLADGEVKAGYEVHAHAVSATARKKIESAGGSIVIIGGS*
>14_1009_16_40cm_Bacteria_10087_67_7
MVEKKETKKSSAPAKRPAAAPKKAAGPAVRRRKAAPAEPAETVGAAAAPPEPRPERSGPPAMGLHQLSPARGATRSRKRVGRGPGSGFGKTAGRGNKGQKSRSGYRHQRGFEGGQMPLHRRIPKRGFTNIFRVEYDVVNISDLDRFDAGDSVTPEKLAQRRLARGRRPVKILGDGELKKALTVSAHKFSASARSRIEAAGGRCEVLNR*
>14_1009_16_40cm_Bacteria_10089_71_7
MARIGLFNLKPAPGSRRKVKRIGRGPGSGHGKTATAGSKGQLSRSGRKQYFGFEGGQMPLHRRLPKRGFTNIFRKEYAVVNVGDLAALEGEITPERLVSEGLVRKLRDGIKVLGDGEVGKALVIKAHRFSKSALEKIARAGGRAEVIGAPAAGAGTRKA*
>14_1009_16_40cm_Bacteria_10099_56_7
MSGIHNLKPNPGSTHKTKRIGRGPGTGHGKTAGRGSKGMWSRSGSHQKRGFEGGQMPLHRRLPKRGFTNALFKKAFSTVNVGQLGKFENGSKVGPPELIAARVIRKVAKSGVRILGDGQIDRALHVSAHYFTEGAREKITKAGGTCEVITL*
>14_1009_16_40cm_Bacteria_10100_69_10
MKLDELRPAPGATKRRKKIGRGPGSGHGKTSTKGHKGHSARSGGGKGRGFEGGQMPLYRRLPKRGFMPYGGKTSYAIVNLESLEGFAANAVVDPDGLVQAGLIKPSDRARVKVLGTGDVAHALTVRAHAVSESARAKIEAKGGRVETLPERVPAS*
>14_1009_16_40cm_Bacteria_10102_61_6
MELSNLKPKKGARHAKKRVGRGPGSGHGKTSGRGEKGQKSRSGFSRMRGFEGGQMPLHRRLPKRGFTNIFKKENVIVKVSDLERFDNGATVDEAALRSAGLIRGRADSIKILSDGKLTKKLTVHANKFSDAARKQIESAGGTCQETKQETQE*
>14_1009_16_40cm_Bacteria_10110_55_10
MNLSNIRAPRKASGNKKRVGRGMGSGMGKTSTRGHKGQRSRSGSRMMRGFEGGQMPLHRRIPKRGFTNIFRTEYNIVNLEKLAALGESTINPDVLRKAGVISTKRPVKILGDGELKSAITVQAHKFSKSAQEKITKAGGKFEVLQ*
>14_1009_16_40cm_Bacteria_10120_64_7
MQAHQLKPSPGSRHARKRVGRGNAAGQGTYSGRGLKGQKARSGRKPRRFFEGGQTRLMRRLPRRRGFKNPFRVEYCAVNLSDLRIFDAGAEVTPEFLKERGLIRNLKRPVKVLANGALDRALTVRVHKFSQTAREKIEAAGGSAMEMGNGDSSN*
>14_1009_16_40cm_Bacteria_10145_71_8
MALNDLRPAPGAVRERKRVGRGPGSGLGKTSGRGEKGQKSRSGFGQREGFEGGQMPLHRRVPKRGFNNKWRKEYAAVNLEKLTVFDAGTIVTPELLLKRGMVKNLRDGLKVLGEGELKQALTVRAHKFSARAQEKIAAAGGKAEIIER*
>14_1009_16_40cm_Bacteria_10153_70_20
MALHDLRPARGAVRERKRVGRGPGSGLGKTSGRGEKGQKSRSGFGQREGFEGGQMPLHRRVPKRGFNNKWRKEYEAVNLEKLTIFDAGTIVTPELLLKRGMIKKLRDGLKVLGDGELKQALTVRAHKFSASAQQKIMAAGGKAEVIEK*
>14_1009_16_40cm_Bacteria_10154_62_6
MDLSTLHHGVHRLKRKKRVGRGIGSGHGKTATRGSKGQWASAGAKRPVGAFEGGQMPLFRRIPKRGFSHRTWERVFVIVNVGDLDKAFDDGATIDHDALRKAGLANGPADGVRILGTGDVTKRLIVKAHHFSKSAAEKIKARGGSTEVIPPPKKPKKNKMKPRPAKEQG*
>14_1009_16_40cm_Bacteria_10161_66_12
MKLHEIQPAPGSHHARKRVGRGPGSGHGKTSTRGQKGQGARTSFNLPKTFEGGQTRLTMRTPKLRGFHNKWRKRFAVLNLTRLNRFEDGAEVRPESLLEAGIIKDVGAGIKVLGTGDLNRRLTIHAHRFSVEARRKIEAAGGIATVIEVPPPIREKTKRAKNQPKPARPAPADKAEAAEKPEAAEKPATKAQAADSVAEAPARAARKDKQKPAGEKAQPAATASSPTDSPKPQKGKKKG*
>14_1009_16_40cm_Bacteria_10175_68_8
MKLEDLRPAPGAKTRRKRIGRGPGSGHGKTATKGSKGHNARSGGGKAGGFEGGQMPLYRRLPKRGFMPHGGKHPYAVVNLKSLAAFDANAVVDADGLVKARLIKNSGRERVKILGDGEVPHALTVKVHAISASARQKIEAKGGRVELLAAEVGTT*
>14_1009_16_40cm_Bacteria_10176_71_10
MKLEDLRPAPGSVKRRKRVGRGPSSGHGKTSTKGQKGQKSRSGGGASPGFEGGQMPLYRRIPKRGFLPHGGKTEYAVVNLKALSAFPSGATVDPDALVTAGLIKRGERDRVKLLGDGDVPHALTVRVQAISESAKAKIEAQGGRVEMLTDKEGKRGTLPGSPSPTDGKRGTLRGSPSPTAAAS*
>14_1009_16_40cm_Bacteria_10189_60_6
MRLHDLKPRPGARHRRKRLGQGESSGHGKTSGRGGKGQTARSGSSIRIGFEGGQMPLIRRIPKRGFNNARHATRYVPVNLEALNRFEDGARVDEAALRAVGIANGRADGIKILGGGQLDRKLTVVAHSFSASARSKIESAGGVCEIAGAQAGEPPKA*
>14_1009_16_40cm_Bacteria_10191_62_6
MKAHELKVPQGATHRSRRVGRGHSAGQGKTSGRGVKGQGARSGGVKAPYFEGGQLPFVRRLPFVRGFVNIHKVPFTPVNLQSLNAFDDGTVVTPELLEHAGLIKSSQVRVKILGQGDLQKKLAIHAHAFSASAREKIQSAGGTAEELR
>14_1009_16_40cm_Bacteria_10192_68_11
MKLHHLRPAEGSTHRRRRMGRGRAAGQGKTAGRGTKGTGARHNPKIGFEGGQMPLQRRVPKLKGFTNPNRKEWAVVNVERLSVFDAGADVTPEALRERGLVRPSLPVKVLGRGEVDRRLTVRAHAVSGSARAKIEAAGGAVEIIEAVH*
>14_1009_16_40cm_Bacteria_10210_70_8
MKLDDLRPAPGAKKPRKRVGRGPGSGHGKTSTRGHKGHKARSGGGKGGGFEGGQMPLYRRLPKRGFVPHGGKTEYEVVNLRSLAGLPAGSVVDPARLVELGLIKKSGTERVKILGQGELAHALTVKVHAVSGSARAKIEARGGSVELLPSTVVGST*
>14_1009_16_40cm_Bacteria_10217_55_10
MMRLHNLRPRPGSRHRVKRLGCGESSGHGKTSGKGHKGQKARSGGSIRLGFEGGQMPLIRRLPKRGFNNAAFRKHYAIVNLDDLNEFKAGATVNEQLLRESNLVRGHFLGIKILGGGELKHGLTVEADKVSAAAREKIEKAGGTISLLNSRASKATVSQEDVDLTTKKMPRKPAARKRSTRKKLPKAQSQAKEKTARER*
>14_1009_16_40cm_Bacteria_10260_68_6
MKLEDLRPAPGAKHRRKKVGRGPSSGHGKTATKGHKGQKARSGGGKSGGFEGGQMPLYRRLPKRGFLPHGGKTEYAIVNLKSLAAFPADSVVDPDRLVEAGLIKKSDRALVKILGAGELEHGLTVRAHAVSESARAKIEGKGGHVELLSRTPAATS*
>14_1009_16_40cm_Bacteria_10276_56_6
MTLSLNNLHPAKGSTHKKKRVGRGPGSGLGKTAGRGEKGQKSRSGYSSKIGFEGGQMPLHRRLPKRGFTNIFKKRWIEVSLAALDKQFSADDDVTPELMHARGIIKKAKHDIVVLGNGEVSKSLKVSAHRFTRSAREKIEKAGGAATVIGA*
>14_1009_16_40cm_Bacteria_10360_70_6
MLDRLSPRPGARRKIKRIGRGPGSGNGKTSGRGVKGQGKRSAGRETPFHFEGGQMPLVRRVPKRGFHSLFGTTYRIINVGSLSPYGDGGEVDPVDLERRGLVEHGEGGVKLLAEGEPPRNLRVKVHQVSAAARKKIEEAGGSVELIG*
>14_1009_16_40cm_Bacteria_10516_69_7
MKLDELRPAPGAKKPRKRIGRGPGSGHGKTATRGHKGQKARAGGGKGGGFEGGQMPLYRRLPKRGFRPHGGKTVYEIVNLKSLGTLPAGSVIDPESLAKMGLVRKSASARVKILGQGDVTSSLTVKAHAVSESARAKIEARGGRVELLGAAVVSGS*
>14_1009_16_40cm_Betaproteobacteria_10094_64_30
MELNTLKPAPGSKHVRKRVARGIGSGTGKTGGRGHKGQRARSGGFHKVGFEGGQMPLQRRLPKRGFNSPTREDGAEVLLSDLERVKAEKIDLAVLKEAGVVPGSAKRAKVIVSGKLTRKVTLTGVAVSKGARAAIEAAGGSTDAPIPQPKPKREPKAVPASQPQAEVQSGKGEARPEKRAGDAKSASESRGERGAKDKGEGKDKRGATRPGPEGKKGGKA*
>14_1009_16_40cm_Betaproteobacteria_10178_65_9
MQMNTIKPAAGSKRARRRVGRGSSSGSGKTAGRGSKGQKSRAGGFHKVGFEGGQMPLQRRLPKRGFVSPLRELTAEVRLSDLSKLPIAEIDILALKAAGLVPAAAKTAKVIKTGTLEKAVKLSGLAVSKGARSVIETTGGTIAGEPIRPEKTPQEKAWQKNLAAAAATPEKSAKTEKTVKTEKTVKTEKTVKTEKTAKGEGRPKGDQAPAQERTKD*
>14_1009_16_40cm_Burkholderiales_10114_69_7
MELNTIKPAEGSKKARRRVGRGIGSGLGKTAGRGHKGQKSRSGGFHKVGFEGGQMPLQRRLPKRGFKSVSLKYNAEITLADLQKLAADEVDLLTLKQAGLVGELARVVKVIKSGELSKKVALKGVGATAGAKAAIEAAGGSVA*
>14_1009_16_40cm_Deltaproteobacteria_10053_55_6
MPLQRRLPKRGFHNPFSVSSAIVNLGQLEFLASGSEVTPELLREHGLIRGRATRVKILAEGALSKPLTVKAHGFSAKAKEKIEALGGRAELLTSHA*
>14_1009_16_40cm_Deltaproteobacteria_10098_55_8
MRLDELKPAAGSSKKRKRVGRGDGSGHGKTSCRGHKGQGARSGGNVQPGFEGGQMPLQRRLPKRGFHNPFRVEMSAVNLGQLELFSAGSEVTPESLSEHGLVTGNIESFNSQGPWIFRQGERED*
>14_1009_16_40cm_Euryarchaeota_10281_67_10
MPRRTKKLRGSRTHGRGKKHGRGKGCRGGHGNAG
>14_1009_16_40cm_Gemmatimonadetes_10031_69_10
MATAKRRAKPKTKSAAVAKLSLHDLKPPLGSHRARIRKGRGPGSGIGKTAGRGGKGQTARSGGATRPGFEGGQMPLIRRIPKRGFTNPFKQPAQVVNVRHLGLLADGVEVTPHTLFGAGLVRRPDHPIKLLGMGDVQRKFVVKGVAVSTSARAKIEQAGGTIEG*
>14_1009_16_40cm_Gemmatimonadetes_10039_70_24
MATTKTKSAKRRPPPKAKAANAPPPHISLHSLEPPRGSHRARIRVGRGPGSGIGKTSGRGQKGHKARTGGSTRLGFEGGQMPLIRRIPKRGFTNPFREPAQVVNVRHLALLAEGVEVTPETLFGAGLVRRPAGPIKLLGMGEVSRKFVVRGVTASASARAKIEQAGGTIEG*
>14_1009_16_40cm_Gemmatimonadetes_10088_60_13
MATKTKATVEKIGLHNLVPAPGSHRNPKRLGRGPGSGTGKTSGKGHKGIKARSGHHGHGGGKPRFEGGQMPLTRRVPKRGFTNIFRVEHQVVGFDDLARLPKGAEVTEETLIEAGLIRRGKGPAKILANGDTAKGVTVRGVKMSASARQKIEAAGGRVES*
>14_1009_16_40cm_Gemmatimonadetes_10243_71_6
MSDKITLSSLKPASGSHRSRKRLGRGPGSGLGKTSGKGNKGHKARTGGGTNPGFEGGQMPMYRRLPKRGFTNPYKAEAQPVNLHQLKKLSVTELNPETLHAAGLVSRLRDPIKLLATGEADRAYTVRGIALSASARAKIEAAGGKVEG*
>14_1009_16_40cm_Proteobacteria_10137_68_9
MRLNTLSPAPGSKRRGKRVGRGASAGQGKTCGRGTKGQRARKGGYHKVGFEGGQMPLQRRMPKVGFRSAMKRSRAEVRLSELAKVEGALVDLEALLKAGVVPRGTERAKVVLSGALARAVTLKGVAVTKGARAAIEAAGGKIEA*
>14_1009_16_40cm_RBG_16_RIF_WS3X_71_46_curated_10208_69_7
MRIGAIHKAVGATRPSKRRGKGTSTGLGGTSGRGHKGHKARAGGKIPVWFEGGQMPLQRRLPKRGFKNPGRVCYQVVSVGRIAAAGAGATVDRAWLVQAGMVRRSGPIKLLAGGDLAVALVVKVDAASETARRAIEAAGGRVETPTPTAAPATKA*
>14_1009_16_40cm_RBG_16_RIF_WS3X_71_46_curated_10403_72_7
MTIGIGRLHPAAGATHAKKRRGKGAATGLGGTAGKGHKGKKARAGGKIPAWFEGGQMPLQRRLPKRGFKNPDRVAYQVVQVGRLAQAAAGTTVDRAWLKQAGIVRRQGPIKLLAGGALKTAVTVRVDAASGAAMKAIESAGGKVELPAAKPVELAVAKPKQRG*
>14_1009_16_40cm_Rhizobiales_10600_60_5
MRLNQISDNEGARRPRKRLGRGIGSGLGKTAGRGGKGQTARSGGAKAGFEGGQMPIYRRLPKRGFNNPFPVKYNEINLDRIQQAVDAKTLDAASPITLEALAKAGIVSKARAGLRLLGRGELKSKLAFEVHHASKGAIAAVEKAGGSVKVLKPAKPEAEHAKEAKPAKPDAKAPKQDAKAPKETKAPKEAKAAKQDEKPAAKAKKEEKPAKSK*
>14_1009_16_40cm_Rokubacteria_10140_71_15
MKLDDLRPAPGAKKRRKKIGRGPGSGHGKTSGKGHKGQHARSGGVKGGGFEGGQMPLYRRLPKRGFVPHGGRTEYAIVNLEALGRFAANAVVDPDALVTAGLIRRSDRARVKILGEGDVAHALTVKAHAVSESARAKIAAKGGTVEVLGARVSAS*
>14_1009_16_40cm_Verrucomicrobia_10135_59_6
MRLHDLKSRPGSRHRRKRLGQGESSGHGKTSGRGGKGQTARSGSSIRIGFEGGQMPLIRRIPKRGFNNARHATRYLPVNLEALNRFEDGARVDEAALRAVGLANGPANGIKILGAGGLKKKLTVSAHAFSASARAGIESAGGVCEIVGAKKAQPARA*
>14_1009_16_40cm_Verrucomicrobia_10271_61_5
MRLHDLRPRPGAKHRRKRLGQGESSGHGKTSGRGGKGQTARSGSSIRIGFEGGQMPLIRRIPKRGFNNTRHGTRYLPVNLEALNRFDDGARVDEAALRSAGLANGRGDGIKILGGGELTRKLTVSAHAFSASARSKIEAKGGACEMVARKKAQPAPKPESKPAESQNA*
>Archaea_DPANN_Woesearchaeota_AR4_gwa2_scaffold_135
MKKKSNRKRGSTTHGWGSMKKHRGKGNKGGSGNAGTGKRASTKRPSIWHL
KKPLGKSGFVNRQKAVLVSWNIDDLMKYCEKAGVKDAIDLSKLKVDKLLG
RGQVTKKVSVTVYNASKKAVEKLKNAGCSVNVIAQIEETQ
>CG1_02_FULL_Woesearchaeota_57_44
MNTKRKKVTKQRGSHTHGGGAKKKRRGAGHRGGVGMAGTGKRADVKKPSI
WGSRYFGKHGFKSKPDTVLPPSINVQQLDEQADSFVSAGLGKKEGDAYHI
DLVAAGYGKVLGNGKINRKLHIKARSFSIKAQEAITAAGGSAEQWRSQTS
*
>CG10_big_fil_rev_8_21_14_0_10_Woesearchaeota_32_24
MVVRKSKKVNKYRAHTTHGGGHRKKRRGAGSRGGRGNAGLGKRAGHKKRQ
PLAGRQGFRPRRTIEMIKSINVSFFTAVKVENLVAEGKAIKEGNIYVIDL
AKLGVQKLLGTGKTNVALKLTVATASVAAIEKVESAGGHVLIANQVGDTE
TQSS*
>CG10_big_fil_rev_8_21_14_0_10_Woesearchaeota_45_16
MVVRRRKKVTKYRAHTTHGGGSRKKRRGAGSRGGRGNAGTGKRAGHKKAG
QHRIFGKDGFRPRRTVSPLKAVNVSYFTPQRCESLVKSGKITKESDVYVI
DLVKLGFGRLLGAGDLTVKLTVQSGHLTGKAVEKIQAAGGSVPESA*
>CG10_big_fil_rev_8_21_14_0_10_Pacearchaeota_31_9
MKMNNKKRKKASRMRGSHTHGRGFMKKGRGSGHRGGKGMAGTGKRADQKK
TLIIKKELNYFGSTGLKPKIKKYKIINVSEIEKIAGGKKEIDLNNYKILG
NGDINISIKISSFSASKLAIQKIKKAGGEVILKNGSQKNNKESA*
>CG10_big_fil_rev_8_21_14_0_10_Pacearchaeota_30_48
MKSTNKKRKKVSRMRGSKTHGTGGMKKARGSGHRGGVGMAGTGKRADQRK
SFVLNLKDKYFGKEGLKGKPKNYDVLNVSELERLAKGNKELKLNKYKILG
NGEIKTPLTIHAKSASKMAIEKIKKAGGKVIIEDGNESSRIDEAPSRS*
>CG1_02_SUB10_Pacearchaeota_32_132
MKMMSKKRTKRSRYRGTHTHGRGAKKKARGKGHRGGKGMSGTGKRADQKK
SLVINLWGNKYFGTTIRRAGRKEKNIEVVDLGKIESRLDSLVRKGIAKEN
KGFFEMDFTGKKVLCTGEIKTKFKIKALAASKGAIEKVEKNGGEIEISEN
KRENDEKDKD*
>Archaea_Euryarchaeota_Thermococci_Thermococcales_Thermococcaceae_Palaeococcus_pacificus_DY20341
MIRKKKKVRKLRGSHTHGWGCKKKHRGGGHKGGRGMAGTGKRSKAKWTWV
IKYMPDHLGKHGFHRPKAVQREVIAVNLKFIDEHLDELMQMGIAYEEEGK
IIVDTTQFADKVLGTGKLTKPLVVKAKAFSPKAQERIEAAGGEALLT
>Archaea_Euryarchaeota_Thermococci_Thermococcales_Thermococcaceae_Pyrococcus_furiosus_DSM_3638
MIRRRKKVRKLRGSHTHGWGCKKKHRGGGSKGGRGMAGTGKRNKSKWTWT
IKYAPDHLGKRGFSRPPEVQREVRVVNLKFIDEHLDELMQMGIAYEEGGK
IIVDVTQFADKVLGTGKLTRPLVIKARAFSPKAEEKIKAAGGEAVLV
>Archaea_Euryarchaeota_Thermococci_Thermococcales_Thermococcaceae_Thermococcus_kodakarensis_KOD1
MIRRRKKVRKLRGSHTHGWGCKKKHRGGGSKGGRGMAGTGKRKDQKWTWT
IKYAPDRLGKRGFHRPKAVQYIPKVINLNDIDENFELFKDAGIIYEEDGK
LVFDATALGVDKILGTGKLTRALVVKAYYVTPKAEEKIKAAGGEVLLA
>Archaea_CP_Z7ME43_WOR_bin_DG_70
KQKKTKKRGSRTCGGGNKKRRGAGNRGGRGLAGGGKNKKTKADKHIGRRG
FKRPQKVGTINVQDLDQNIKFYLEQAEQEGIITDVQKVLGKGKVTRKLKV
KAPGFSESAVRKIEEMGGTV
>CG08_land_8_20_14_0_20_Hadesarchaea_51_8
MVVRRRRKIKKYRGSRTVGRGCAKRGRGSGEKGGKGLSGGHKQKWSYILR
YIPDHFGKHGFVRPDEVSAEILAINVGDIDEHIDELVEKGAARREENKFV
VDMSKIGVDKVLGGGKVTHAIEVIAKEFSESAKKKLEETGGKAVAGGV*
>Archaea_SAGMEG_N21
VRRRRKVRKLRGSRTMGRGCAKRGRGSGERGGTGLSGGHKHKWSYILRYM
PDHFGKHGFTRPKEVSREVRAINVGELDERIEELLSSGEARQEGEKIVVD
VSKLGYDKVLGGGEVTHKLEVIAGEFSEGAKRKLEEVGGRAI
>Archaea_SAGMEG_45
MTVRRRRKVRKQRGRRTYGRGCSKRGRGSGERGGTGMSGGHKHKWSYIIR
YLPKHGFTRPAAVRRVINVGEIDENLDKFVELGLARREGDDKVLGGGQVT
HQLEVTAKSFVESAKRKIEEAGGKA
>Archaea_Euryarchaeota_Methanococci_Methanococcales_Methanocaldococcaceae_Methanocaldococcus_jannaschii_DSM_2661
MIRKKKKVKKIRGSRTCGGGSHKKRRGAGNKGGRGMAGGHKHKWTWIIKY
CPDYFGKYGFKRHPSLVKRLETINVGELEEIVLKNPDKFEKEDDKFVVDV
IELGYEKVLGKGKVTIPMIVKAVEVSEKAREKIEAVGGEVVEL
>Archaea_Euryarchaeota_Methanococci_Methanococcales_Methanocaldococcaceae_Methanotorris_igneus_Kol_5_chromosome
MIRKKKKIKKIRGSRTCGYGSHKKHRGAGSRGGRGRAGGFDHKWSYVIKY
EPDRFGKYGFSRHPSLIKDLETINVGELEELVLKNKDKFEVEDGKIVVDV
TELGFEKVLGRGKISTPMIVKAIEFSESAREKIESAGGEVVEL
>Archaea_Euryarchaeota_Methanococci_Methanococcales_Methanococcaceae_Methanococcus_maripaludis_S2
MIRKSKKITKKRGSRTCGYGEAKKHRGAGHRGGRGNAGHQKHKWLSVCKF
NPDYFGKYGFNRNPCLIKQLETINIGELEEYILKYKDAFQVEEGKVVVNA
TEIGFEKVLGKGRISTAMVVKAVEFSEGAKEKIEAAGGEFVEL
>Archaea_Euryarchaeota_Methanococci_Methanococcales_Methanococcaceae_Methanothermococcus_okinawensis_IH1_chromosome
MIRKSRKITKLRGSRTCGYGAAKKHRGAGHRGGRGLAGGHKHKWLHIVKY
MPDHFGKYGFKRHPSLVKKLNTINLGDIDELVSKNKDAFEVEDGKIVVDV
TAFEYEKVLGKGKLSCPMIIKAVEFSEGAKEKIESAGGEFVEL
>Archaea_Euryarchaeota_Methanopyri_Methanopyrales_Methanopyraceae_Methanopyrus_kandleri_AV19
VVVRRKKKSPKKYRGSRTHGGGSHKNRRGAGNRGGRGMAGSHKHKWFHVI
KYMPDHFGKRGFNRPPKVVREPNTINVGELDALADKLLEDGIAEKDGDKI
VIDVTDERLKPYGGPFDKVLGGGHVKRPLVVVAPEFTERAVEKLEEAGGE
AREA
>Archaea_Euryarchaeota_Methanobacteria_Methanobacteriales_Methanothermaceae_Methanothermus_fervidus_DSM_2088_chromosome
MIRKRRKITRMRGTRTVGGGSAKKRRGAGNRGGRGMAGSHKHLWTWIVKY
KPDHFGKRGFKRPKAVTREVKSINLKEIDEKLDELLEKNLAEEKNGMIYI
DLEKLGYDKLLGAGQISRPISVKSPEISKKAKEKIIEAGGEIR
>Archaea_Euryarchaeota_Methanobacteria_Methanobacteriales_Methanobacteriaceae_Methanosphaera_stadtmanae_DSM_3091
MIRKTKKIRKQRGSRSVGGGCTKKRRGAGHRGGRGQAGGNKHHWTWMVIN
DPKHFGKYGFKRPQKTIQQFKPINLSVIDNNIEKLLADEIAVKEDGQIVL
DVTQLGYNKVLGKGSLSTAITIKAPKFSQSAISKIEDAGGIAEII
>Archaea_Euryarchaeota_Methanobacteria_Methanobacteriales_Methanobacteriaceae_Methanobacterium_sp._SWAN_1_chromosome
MIRKTRKIRKLRGSRTVAKGCSKKNRGAGNKGGKGLAGGHKHHWTWMVKF
DPNHFGKYGFKRPQGSVFKFNPINLDYLDEKSEELVEKGLATKENDKVVI
NITDLGYNKVLGKGKLTKSLIIKSPKFSETAARKIEEAGGEAVTL
>Archaea_Euryarchaeota_Methanobacteria_Methanobacteriales_Methanobacteriaceae_Methanobrevibacter_smithii_ATCC_35061
MIRSKRKINKLRGSRSNGGGCTKKRRGAGNKGGRGNAGASKQHWTWTAKF
DPDHYGKHGFKRPQKMIKKVNPVNLSYLEEQADNLIESGKASKDGDSIVI
DVTELGYDKVLAKGKITKSFIISAPQFSASAIEKIEEMGGEAIEL
>Archaea_Euryarchaeota_Methanobacteria_Methanobacteriales_Methanobacteriaceae_Methanothermobacter_thermautotrophicus_Delta_H
MIRKRRKITRMRGSRTVGGGCSKKRRGAGHRGGRGQAGGHKHHWTWIVKY
DPKHFGKYGFKRPQKLIKRLETVNLAYLDEMIPELLERGVASEEDGMVVL
DVRDLGFEKVLGSGRITRPVHLKAYEFSRSATEKIEEAGGKAEVIE
>Archaea_Euryarchaeota_unclassified_Euryarchaeota_Aciduliprofundum_boonei_T469_chromosome
MARKKSRKMRGSNTYGHGIKGRRGAGRKGGRGYAGLGKHHWSFALKHPEY
LWGAHGFTSHHPKEEINTINIGVLNENIDALVENGFAKLDGDIYEVDLSK
MGINKLLGKGKVTKKMRVKVKYASSNAVEKIEDVGGEVVYV
>Archaea_Euryarchaeota_Thermoplasmata_Thermoplasmatales_Thermoplasmataceae_Thermoplasma_acidophilum_DSM_1728
MVRERTKKLRGGHYGRGFKAGRGKGKKGGSGNAGMGKHKWIWMVKYDPLH
FGGKGFTSHHISQVEVPINLGDVEYMYESLKRDGFVREENGEIIVDLRAA
GYDKLLGNGNFTVKSTIIIDKATEKAISKLSAIGSKIENDGSSA
>Archaea_Euryarchaeota_Thermoplasmata_Thermoplasmatales_Picrophilaceae_Picrophilus_torridus_DSM_9790
MVRTRTKKLRGGHYGRGMKAGRGKGKKGGNGMAGLGKHRWVWLLKYDRDH
FGVHGFKSHSKKYENPITLEELANIYDKLKENGFVHDDVIDLEGAGYTKL
LGTGDFDIKSRIKIERATEKAINKLSVHGITIENDE
>Archaea_Euryarchaeota_Thermoplasmata_Thermoplasmatales_Ferroplasmaceae_Ferroplasma_acidarmanus_Fer1
MVRTKTKKLRGGHYGRGMKSGRGKGKRGGSGMAGLGGHKKIWLIIHDKNH
YGVHGFTSHSTTYENPITLRQLNDRYEVLKASGYVENDVIDLESAGYTKL
LASGNFEIKCKIKIPKATEKSINKLSNHGITIEHD
>CG01_land_8_20_14_3_00_Euryarchaeota_38_12
MPSRTRKFRGSRTHGRGQKAGRGAGFMGGRGNTGLHKHKYMSVLKYDPEH
FGRKGFKRPQKVVKEEKTVNLYEIEKLDTKNIDNVLTLDLSALGYDKLLG
VGKIKKPMKVMVHKASKNAVEKVKEAKGEIVLV*
>Archaea_Euryarchaeota_Thermoplasmata_Thermoplasmatales_Thermoplasmatales_archaeon_SCGC_AB_539_C06
LHRSRFIKKNITPYKSSESIIICYVICFRPTVKRKNRKVIELTRKKTKKF
RGSMTHGRGKKGGRGAGLRGGRGNAGLRKHRIMYMLKNMPDHFGRHGFKR
PQSIVRRDVTINVGQLEDKFPGKKNIDLTKEGFDKLLGGGKIHSSLKIKV
NNASEKAVEKIKEKDGEVIIPG
>Archaea_Euryarchaeota_RBG_13_Euryarchaeota_31_8
MARTKTKKFRGSMTHGKGKKGGRGAGLRGGRGNAGLCKHKFMYMNKYMPG
HFGVHGFKRPQNILKEDKIINVGEIEERFPGKKTINLTEEGYDKLLGAGQ
IKSKLKITVNSASEKAINKIKEQDGEIILSSEDNSEEESVESKVQEKIED
K
>Euryarchaeota_archaeon_RBG_13_31_8
LVRTKTKKFRGSMTHGKGRKGGRGAGLRGGRGNAGLHKHKFMHMLKYMPD
HFGVHGFKRPQSVIHRNKTINIGELEEKFPGKNNIDLEKEGFDKLLGSGV
INTKIKIKVNSASEKAIEKIKEKGGEIILPETQKEQTKEEKQVK*
>Archaea_Euryarchaeota_unclassified_Euryarchaeota_Marine_Group_II_uncultured_marine_group_II_euryarchaeote
MGTKANKHRGRNRYHGRGKKAGRGAGKRGGRGNAGMNKHRVXXXXXXVMT
RIKYMPNHWGMHGFNRHPTLRTVYVTVNVSQLADMADGNDSINLTELGID
KILGSGRINVALKVTVAEASARAVEKIEAAGGSVDSGDDEEWDEE
>Euryarchaeota_archaeon_RBG_19FT_COMBO_69_17
MVSRTRKLRGSRTHGRGKKKGRGAGGRGGTGNAGLHKHKFKWMIKYAPDH
FGRHGFVRHAQTRETKTMNIEELVARLPALEGQGHAKRAGGTVQVDLTAA
GVDKLLGRGRLPVALEITVAEASESAVAKVAEAGGKVVLPASAED*
>Euryarchaeota_archaeon_RBG_16_67_27
MVSRTRKLRGSRTHGRGKKHGRGAGGRGGTGNAGLHKHKFKWMIKYAPDH
FGRHGFTRHAQVRDVTTINLEELAARLRELEAQGHAKRSETGVEVDLSAA
GIGKLLGRGRVDVPLQITVAQASESAVAGAGGKVKLAAASEE*
>Archaea_Euryarchaeota_Methanomicrobia_unclassified_Methanomicrobia_Candidatus_Methanomassiliicoccus_intestinalis_Issoire_Mx1
MPSRTNKFRGRRTHGRGKKSGRGAGKMGGHGNAGLLKHKFMWVLKNDPQH
FGRHGFKRPQKMVSAKISMNLATMEEQLEDYMKQGFAVEQDGKVKINLTS
MGVDKLLGFGNVSKSYDVTVAETSALAREKIEAAGGSIVEEL
>Archaea_Euryarchaeota_Thermoplasmata_Thermoplasmatales_Thermoplasmatales_archaeon_BRNA1
MPSRTKKFRGKRTHGRGKKSGRGAGMIGGRGQSGLCKTGKIGMLKYDRDH
WGRRGFKRPQSMVKANTTINVAELKKSMDRFVTSGFATQDGDKFTVNLTE
AGIDKLLGSGNIDIAVDVTVAEVSAKAKEKIEAAGGSIAE
>Euryarchaeota_archaeon_RBG_16_62_10
MVSRTSKFRGSRTHGRGKKAGRGAGLRGGRGNAGMHKHKWISTVKYYPEH
FGHHGFKRPQSVVSGKVTMNLSDVEQSLSTLSKDGFAVEKGGRWSVDLSK
MGVDKLLGSGRVRTAMDVKVAEASAKAEEKLKVAGGSVVKG*
>Euryarchaeota_archaeon_RBG_19FT_COMBO_56_21
MVSRTSKFKGSRTHGRGKKAGRGAGLRGGRGNAGLHKHKWISIVKYNPDY
FGHHGFKRPQSVVQAKITMNVSEVEQFLPSLSKDGFAEEKGGKWTVDLTK
MGVDKLLGSGRISKPITIRVAEASKGAEEKLKKAGGALLKE*
>Archaea_Euryarchaeota_Archaeoglobi_Archaeoglobales_Archaeoglobaceae_Archaeoglobus_fulgidus_DSM_8774
MPKKKVKKFRGSRTFGWGSHKNRRGRGNRGGAGNAGVHKHKYIKFVKLAK
KGEYLFGKHGFTRPKILRKDYLNVQAVKETLRWLKEEGKLDDYTYRYLYS
RPELNAGDLDEIIDRLASLGLAEKEGDVYRIDLAELGYSKLLGSGKVTRK
MEVKVFEATPKAVEKIEAAGGKVVAE
>Archaea_Euryarchaeota_Archaeoglobi_Archaeoglobales_Archaeoglobaceae_Ferroglobus_placidus_DSM_10642_chromosome
MPKKKVKKYRGSKTCGGGAKKKRRGGGSRGGRGNAGVHKHKYIKFVKLAK
EGLYEFGKHGFNRPKVVRAEYKALRELKLRLRELKDEGILDDELYRFFDA
REEINVGDLDIVVDRLVEVGLAKKEGEVYEVNLGEIGYEKLLGAGRITKP
VKVVVSYATPKAIEKIEAAGGEVVSS
>Archaea_Euryarchaeota_Methanomicrobia_Methanomicrobiales_Methanomicrobiaceae_Methanofollis_liminatans_GKZPZ_DSM_4140
MPTNTRSKYRGTRTCGGGTHKNRRGAGNRGGRGRAGHRDHRWSRFLLAGQ
VHNGKNGFVNPGQTKVSVLDVGEIDQVAEFLVQAGFAEEESGVIAIDLAD
LGIEKVLGSGQVTHALKLTAGSYSAQAKDKIEAAGGQALTV
>Archaea_Euryarchaeota_Methanomicrobia_Methanomicrobiales_Methanomicrobiaceae_Methanoculleus_bourgensis_MS2
MPVNKRSKYRGSRTCGGGTHKNRRGAGNRGGRGRAGQRDHRFSHFYLKGE
ISNGKHGFVSKVSAPVSALDVGAIDQMAEALLQEGLAAQEGDLIVLDTTE
LGIDKVLGSGKVTHKLSISARAFSERARAKIEEMGGQVKTV
>Archaea_Euryarchaeota_Methanomicrobia_Methanomicrobiales_Methanomicrobiaceae_Methanomicrobium_mobile_BP_DSM_1539
MPVNKRTKYRGSRTCGGGTHKNRRGAGNRGGRGRAGHRDHRLSHYLVRGL
FHEGKHGFVNKNGYKDKTLDVGELDQILDRLVECGLASVEGDVFTVDAEQ
IGINKILGSGKVTHKINVTAEAFSESAKAKIEEMGGQALTA
>Archaea_Euryarchaeota_Methanomicrobia_Methanomicrobiales_Methanomicrobiaceae_Methanoplanus_petrolearius_DSM_11571_chromosome
MPVNKRSKYRGSRTCGGGTHKNRRGAGNRGGKGRAGHRDHRFTHFLLADE
VHNGKHGFFQQNASKVKAIDVGKLDQMADDLVACGAATLEGDSITIDAEQ
IGIDKILGGGKITHKLIITAKEFSESARSKIEESGGQALTA
>Archaea_Euryarchaeota_Methanomicrobia_Methanomicrobiales_Methanoregulaceae_Candidatus_Methanosphaerula_palustris_E1_9c
MPVNKRSKYRGSRTCGGGTHKNRRGAGNRGGRGRAGLNAHRFAKFYLEDG
GPVYGKNGFNHSPRVPVRALDIGTINQMVDELIANSVATKDGDTITLDTA
LIDVDKVLGSGRVTARFNITAKAFSEQAKAKIEAMGGQALIV
>Archaea_Euryarchaeota_Methanomicrobia_Methanomicrobiales_Methanoregulaceae_Candidatus_Methanoregula_boonei_6A8
MPTNKRSKYRGSRTCGGGTHKNRRGAGNRGGRGRAGINAHHFVKWYVEMG
GPVFGKDGFFHNPATSVSAMDVGIIDQIVPSLLAQGIAKQEGDAVAINAA
DIGIEKVLGSGRVIRKLNISAAAFSAQAKAKIEKTGGKAQVI
>Archaea_Euryarchaeota_Methanomicrobia_Methanomicrobiales_Methanocorpusculaceae_Methanocorpusculum_labreanum_Z
MPVNKRSKFRGTRTCGGGTHKNRRGAGNRGGRGAAGWRDHNFTRWYLLGK
TEGKHGFVSKISVTYEVLDIGDLDQMIPDLVARGIATQNGDVITLDAAQI
GVEKILGGGKVTHKLAITAENFSGRAVAKIEELGGTTQTSE
>Archaea_Euryarchaeota_Methanomicrobia_Methanomicrobiales_Methanospirillaceae_Methanospirillum_hungatei_JF_1
MPVNKRSKYRGSRTCGGGTHKNRRGAGNRGGRGRGGSRDHKFVRGVVHAN
WTYGTCGFKHHHRTSMTGNVLDIGQIDQILPSLLEQGTATRDGDAIVLNA
ADIGIEKVLGGGQVTSKMNITAEAFSQSAIQKIEAKGGHALLS
>Archaea_Euryarchaeota_Methanomicrobia_Methanomicrobiales_Methanoregulaceae_Methanolinea_tarda_NOBI_1
MPVNKRSKYRGSRTCGGGTHKNRRGAGNRGGRGRAGHRDHRFSHYWVYGE
VHNGKHGFVNPTSDRMRTISVGRLQEMLDELLAAGLASRDGDAIVISAEQ
IGIDKILGSGKVTEKMRITARAFSGQAKEKIEAIGGQALVI
>Archaea_Euryarchaeota_Halobacteria_Halobacteriales_Halobacteriaceae_Haloquadratum_walsbyi_HBSQ001_DSM_16790
MTSKKRRQRGSRTHGGGTHKNRRGAGHRGGRGRAGRDKHEQHNYEPIGKH
GFKRPPGAERTVAEISVQELDEGAALFVAEETAEFDDGAYHIDARDIADD
ADSSDITKVLGDGQVRQELHVIADAFSDTARTLIEDAGGSATLTEQGKSI
AVGEDEEPNSNDEN
>Archaea_Euryarchaeota_Halobacteria_Halobacteriales_Halobacteriaceae_Halococcus_saccharolyticus_DSM_5350
MTSKKRRQRGSRTHGGGSHKNRRGAGHRGGRGRAGRDDHEFHNYGPLGKH
GFDRPEKVKEDIRTIDVRELDEDAALYAADDLAEDTDDGYRLDARDVVED
GHEADVVKVLGGGQVRQSLTVTADAFSDSARDLLDGAGGEAVLSDRGEER
LAAREDDDEESDEEATTAES
>Archaea_Euryarchaeota_Halobacteria_Halobacteriales_Halobacteriaceae_Halorubrum_sp._A07HR60
MTNKKKRQRGSRTHGGGSHKNGRGAGHRGGRGRAGRSKHEHHNYDPIGKH
GFTRPESATDEVLEIRVQKLDEDAALYAAEGLAEQANGGYHLDAREVVDD
GFDVDAVKVLGGGQVRQQLTITADAFTGGARELIADAGGDAVLSDRAEPA
PDESTEEAEEISDEESDEE
>Archaea_Euryarchaeota_Halobacteria_Halobacteriales_Halobacteriaceae_Haloplanus_natans_RE_101_DSM_17983
MTNKKKRQRGSRTHGGGTHKNRRGAGHRGGRGRAGRSKHEFHNYEPIGKH
GFKRPESAKDDVVEVTVQELDENAVLYVADGVAEETGDGYHIDARDVVDD
GYEADVVKVLGDGQVRNELSVVADAFTASAVEKIESAGGSAALSERGEAA
EAEKADDSEESDEE
>Archaea_Euryarchaeota_Halobacteria_Halobacteriales_Halobacteriaceae_Halobacteriaceae_archaeon_G22
MTSKKRRQRGSRTHGGGSHKNRRGAGHRGGRGRAGRKKHERNLYGPLGKH
GFKRPQGVKEDVVEVTVQKLDEDAALLAAEGVADEEGDGYSLDARDVAED
GHEADVVKVLGNGRVMGELHVTADAFTDDARELIEDAGGSVALSERGEAR
AERRAEEEEAEDTQSDEDEA
>Archaea_Euryarchaeota_Halobacteria_Halobacteriales_Halobacteriaceae_Halosarcina_pallida_JCM_14848
MTSKKRRQRGSRTHGGGTHKNRRGAGNRGGRGRAGRDKHEIHNYEPLGKH
GFKRPEAAQDTVVEVRVQKLDEDAALLAADDVAEKDGDAYRVDARDVAED
GYDADVVKVLGGGQVRQELHVVADAFTAGAVELIEEAGGSAELSERGEEA
QSEEDNSDDEESSEE
>Archaea_Euryarchaeota_Halobacteria_Halobacteriales_Halobacteriaceae_Halogeometricum_borinquense_DSM_11551_chromosome
MTSKKRRQRGSRTHGGGTHKNRRGAGHRGGRGRAGRDKHEYHNYEPIGKH
GFKRPEDAKDTVVEVKVQKLDEDAALLAADDLAEKDGDAYQIDARDVAED
GYEADVVKVLGGGQVRQELHVVADAFTAGAVELLEGAGGSADLSERAEEA
QAEEDNTDDEEDSEE
>Archaea_Euryarchaeota_Halobacteria_Halobacteriales_Halobacteriaceae_Halobiforma_nitratireducens_JCM_10879
MTSKKRRQRGSRTHGGGSHKNRRGAGHRGGRGRAGRSKHEFHNYEPKGKH
GFKRPQDVREEVAEIDVQKLDEDAILYAAEGQADELDDGGYRLDARDIVE
DGHEVDVVKVLGSGQVRNQLEITADAFSDAAREKLEEAGGDAVLSERGQQ
RAEEAADADAEDDEQNED
>Archaea_Euryarchaeota_Halobacteria_Halobacteriales_Halobacteriaceae_Natrialba_magadii_ATCC_43099_chromosome
MTSKKRRQRGSRTHSGGSHKNRRGAGHRGGRGRAGRSKHEFHNYEPKGKH
GFKRPQGIRENVAEIDIQKLDEDAILYVAEDEAEETDDGYQLDARDIVED
GYEADVVKVLGSGQVRNALEVTADAFSDAAREKIEAAGGEAVLSERAQEA
AEAEAEADADAEDADDEQDEE
>Archaea_Euryarchaeota_Halobacteria_Halobacteriales_Halobacteriaceae_Natrinema_pellirubrum_157_JCM_10476
MTSKKRRQRGSRTHSGGSHKNRRGAGHRGGRGRAGRSKHEFHNYEPKGKH
GFKRPHDIRETVAEIDVQKLDEDAILYVAEDLAEEADGGYALDARDIVED
GHEVDKVKVLGSGQVRNELTVTADAFSDAAEEKLEAAGGEAVLTERAQED
DADDKRDED
>Archaea_Euryarchaeota_Halobacteria_Halobacteriales_Halobacteriaceae_Haloterrigena_turkmenica_DSM_5511
MTSKKRRQRGSRTHSGGSHKNRRGAGHRGGRGRAGRSKHEFHNYEPKGKH
GFKRPHDIREEVAEIDVQKLDEDAILYVAEGQAEETDDGYAIDARDVVED
GHEVDKVKVLGSGQVRNALEVTADAFSDAAEEKLEAAGGEALLTERAQDD
AEDDSEADADAEQDEE
>Archaea_Euryarchaeota_Halobacteria_Halobacteriales_Halobacteriaceae_Halovivax_ruber_XH_70_DSM_18193
MTSKKKRQRGSRTHSGGTHKNRRGAGHRGGRGRAGRSKHEFHNYEPKHKH
GFKRPQDAQPTVEEVDVRTLDEDLPLLVADGVAEETDDGYAIDARDVADD
GDDVDLVKVLGSGQVHDALSVTADAFTDGAREKLEAAGGAAVLTERGEAR
AAETDDEETED
>Archaea_Euryarchaeota_Halobacteria_Halobacteriales_Halobacteriaceae_Halostagnicola_larsenii_XH_48_DSM_176
MTSKKRRQRGSRTHSGGSHKNRRGAGHRGGRGRAGRSKHEFHNYEPKHKH
GFKRPQGIREDVVEVDVQKLDEDVALYVADDLAEESGDGYEIDARDVVED
GHEADVVKVLGTGQVRNTLTITADAFTEAAREKLEDAGGEPVLTERAVAK
AEADADESDEE
>Archaea_CP_Thorarchaeota_WOR_bin_SG827a
KRRSKKINKRGRRAAGYGFAGHRASGQRGGKGMAGSKKHHYIKVMQEDPR
YGFKRPQGVIVAVNIGDIDEAADRLVAQNKANDASRILGSGKVTRKLNLT
VKSITPRAREKVTGIGGTI
>Archaea_CP_Thorarchaeota_WOR_bin_SMTZ1_83
KKITKRGRRSAGYGFAGHRASGQRGGKGMAGSKKHHYIKVMQENPRYGFR
RPQEGLVVVNIGDIDEALERLKKGHTYTVDVSAGIDKILGSGKVTQKIDL
VGVRISARAREKVLEKGG
>Archaea_Lokiarchaeota_DG_43
KKKVRKQRGSRTYGGRVSGGHRKGGSRGGKGNAGIKDHHRIGRILRRKKG
FTNTPSSYLSVNIGDIDEQIELLLTKNIAIKEGSSKVMGKGLVKHPFHII
AKNITSKAQEKIEAAGGKTFTS
>Archaea_Lokiarchaeota_SG8_8
MTVRRPKKVRKQRGSRTYGYGRSGGHRQRGGKGGAGIKDHKRRIKALIDS
QKGFTNPNLTTRAINIRQIEKLVTNGMAIKEGKFKINLTEHGITKVMGKG
LVTNTLQITVENITKKAKEKIETAGGKIIL
>Archaea_Crenarchaeota_Thermoprotei_Thermoproteales_Thermofilaceae_Thermofilum_pendens_Hrk_5
MRREKKSRAYRGSRTHGWGRVGQHRKSGSRGGRGLVGYHKHKWSWTVKYA
PDWYGKHGFTRHPSLVVEYRTINVGQLDAEVEEFFRKGLASREGDAYVVD
LTQLGFNKLTGSGQVRNKIIVKVPVATKRAISKIEAQGGRVEVAKTQEAG
E
>Archaea_Crenarchaeota_Thermoprotei_Thermoproteales_Thermoproteaceae_Pyrobaculum_aerophilum_IM2
MVRRFKRGTKYRRGSRTHGWGRVGQHRKSGGSGGKGMVGFHKHKWSLVMK
YGESGTGWPFYGKHGFKQPPPISIEWRPINVGTLAELVKELKAEGKVREE
GGKYVINLLELGFNKLLGGGTIDLPVIVYTPIASRTAVEKIEKAGGEVRI
IHVIHR
>Archaea_Crenarchaeota_Thermoprotei_Thermoproteales_Thermoproteaceae_Thermoproteus_neutrophilus_V24Sta
MVRRFKRAVKYRRGSRTHGWGRVGQHRKSGGSGGKGMVGFHKHKWSLVMK
YGESGTGWPFYGKHGFKQPQAISIEWRPINVGTLAEVVRGLKREGRVKEE
GGRYVVNLVELGFNKLLGGGDVDLPIVVYTPAASRSAVEKIEKAGGEVRI
VPAVHR
>Archaea_Crenarchaeota_Thermoprotei_Thermoproteales_Thermoproteaceae_Thermoproteus_uzoniensis_768_20_chromosome
MVRRFKPAIKYRRGTRTHGWGRVGQHRKSGSSGGKGMVGFHKHKWSFVMV
HAEETSGWPFYGKHGFKQPKQISVEWRPINVGRLEELVEEMESRGAAVKE
GGRYVVDLLKLGYNKLLGGGEVSRPLVVYTPVATRAAVEKIAKAGGEVRI
VHGVIHR
>Archaea_Crenarchaeota_Thermoprotei_Thermoproteales_Archaea_Crenarchaeota_Thermoprotei_Thermoproteales_YNP_Site_4_Thermoproteales_Type_II
MVRRFKPAVKYRRGTRTHGWGRVGQHRKSGSSGGKGMVGFHKHKWSFVMV
HAEETSGWPFYGKHGFKQPKAISVAWRPINVGKLEELLEEMESRGAAVKE
GERYVVDLPKLGYNKLLGGGRVSRPLIVYTPVATRDAVEKVAKAGGEVRI
VHGAVHR
>Archaea_Crenarchaeota_Thermoprotei_Thermoproteales_Thermoproteaceae_Caldivirga_maquilingensis_IC_167
MRRREKKSRKLRGWRTHSWGRVGQHRSRGQRGGGGKIGLLKHKKSLLLKI
TNGELYPLIGKHGFYRPSPEVNVINVGDLNGLIDSLQRRNLIKMEGDKYI
IDLTQLGYGKLLGEGKIQKPVVVKVRAASAKAIKAIKEAGGEVLIVQ
>Archaea_Crenarchaeota_Thermoprotei_Thermoproteales_YNP_Site_3_Thermoproteales_Type_I
VRRRERKSRKLRGWRTHSWGRVGQHRSRGQRGGGGRVGLLKHKKSLLLKL
TNGELYPLIGKHGFYRPSREVKAINVGDLSALADSLIRKGLIKEEGGRYV
IDLTQLGYGKLLGEGRLTRPIVVKVKAASAKAIRTVKEAGGEVLITQ
>Archaea_Crenarchaeota_Thermoprotei_Thermoproteales_YNP_Site_19_Thermoproteales_Type_I
MVRRFERKVRKYRGYRTHGWGRVGQHRKSGSSGGRGRSGLHKHKWSLVMK
YAEDSSGYPFYGKHGFEQPNVLVAARLGINVGELESLLDELVSKGLVQVV
DGKYVVDLTKLGFNKLLGRGRVTKPIIVKAVWVSRKAEEKIRAAGGSVEL
IKGVVHA
>Archaea_Crenarchaeota_Thermoprotei_Thermoproteales_YNP_Site_4_Thermoproteales_Type_I
MVRRFERKVRKYRGYRTHGWGRVGQHRKSGSSGGRGRSGLHKHKWSLVMK
YAEDSSGYPFYGKHGFEQPNALVAARLGINVGELESLLDELVSKGLVQVV
DGKYVVDLTKLGFNKLLGRGRVTKPIIVKAVWVSRKAEEKIRAAGGSVEL
IKGVVHA
>Archaea_Crenarchaeota_Thermoprotei_Thermoproteales_Archaea_Crenarchaeota_Thermoprotei_Thermoproteales_YNP_Site_4_Thermoproteales_Type_II
MVRRFKPAVKYRRGTRTHGWGRVGQHRKSGSSGGKGMVGFHKHKWSFVMV
HAEETSGWPFYGKHGFKQPKAISVAWRPINVGKLEELLEEMESRGAAVKE
GERYVVDLPKLGYNKLLGGGRVSRPLIVYTPVATRDAVEKVAKAGGEVRI
VHGAVHR
>Archaea_Crenarchaeota_Thermoprotei_Thermoproteales_Thermoproteaceae_Vulcanisaeta_distributa_DSM_14429_chromosome
MVRRFEKKARKYRGSRTHGWGRVGQHRKSGSSGGRGRSGLHKHKWSFVMK
YAEDSSGYPFYGKHGFKQPETIVAARLGINVGELESMLDELVSKGLVQVV
DGKYVVDLLKIGFNKLLGRGKVSKPMIVRAVWVSRKAEEKIRAAGGSVEL
VRGVVHG
>Archaea_Crenarchaeota_Thermoprotei_Thermoproteales_YNP_Site_8_Thermoproteales_Type_I
MVRRFERKVRKYRGYRTHGWGRVGQHRKSGSSGGRGKSGLHKHKWSLVMK
YAEDSSGYPFYGKHGFEQPNALVAARLGINVGELESSLDELVSKGLVQVV
DGKYVVDLTKLGFNKLLGRGRVT
>Archaea_Crenarchaeota_Thermoprotei_Desulfurococcales_Desulfurococcaceae_Ingnisphaeroid_species
MVVRKEKKSRKMHGYRNRGWGNVGQHRRSGSRGGRGAAGMHKHKWTWVIK
YFRDWFGKEGFTSRKATIKVSSINLNQLNELVTKILQSGTAIVEDGKIVI
NLAAMGINKVLGEGTIEYPIKVLVHGCSKKAREKIERMGGVVQLLGFKT
>Archaea_Crenarchaeota_Thermoprotei_Desulfurococcales_Desulfurococcaceae_Ignisphaera_aggregans_DSM_17230_chromosome
MVVRRDKKSRKMHGYRNRGWGSIGQHRKSGSRGGRGAAGMHKHKWSWVIK
YFRDWFGKKGFVPRNPVKTVEVREITLAQIDSLVYRLIKDGKAVYEDGKI
VIDLSKMGINKVIGSGRISYPIKLLTYSITEKAREKIEKAGGTVVILKNK
>Archaea_Crenarchaeota_Thermoprotei_Desulfurococcales_Pyrodictiaceae_Hyperthermus_butylicus_DSM_5456
MVVRRRKKSRHLRGRTRTMGWGRIGQHRGSGSRGGFGAAGMHKHMWTWVV
KYAPTWFGKHGFNRPQIYELKASEINVGELAEKLDAWLREGVAKQEEGKI
VVNLAELGYAKLLGRGKITRPVKVIVPAATERAVKKIEEAGGEVVILKQQ
G
>Archaea_Crenarchaeota_Thermoprotei_Desulfurococcales_Pyrodictiaceae_Pyrolobus_fumarii_1A_DSM_11204
MVMVVRRRKKSRKLRGRTRSMGWGRIGQHRGSGARGGFGAAGMHKHMWTW
VVKYAPTWFGKHGFNRPPELVAQPREINVGELDELVDKLLREGLAREENG
KIVVNLAELGYNTLLGKGKVSRPLRVIVPRATEKAIEKIKAAGGEVVILG
EGEEGA
>Archaea_Crenarchaeota_Thermoprotei_Desulfurococcales_Desulfurococcaceae_Staphylothermus_hellenicus_DSM_12710_chromosome
MVVRKKKKSRKLRGRTRSMGWGRIGQHRKSGARGGFGAVGFHKHKWMWAL
KYAPNWYGKHGFTRPPETIYGVYSINVGELDELAKHLVSKNLAYREEGKI
VIDVTSMGFNKVLGRGRVTLPLKIITKSISEKAREKITAVGGEVVVIGEK
QQ
>Archaea_Crenarchaeota_Thermoprotei_Desulfurococcales_Desulfurococcaceae_Thermogladius_cellulolyticus_1633
MAVRKRKKSRKLRGRTRTMGWGRVGQHRKSGSRGGFGAVGMHKHKWVWML
KYAPDWYGKHGFVNPTSKTVDIREINVGLLDEIAEKLVREGKAVVEGDLI
VIDVTKLGFNKVTGSGKVTRRMKIIAEYITENAKKKVEEAGGLVQLLE
>Archaea_Crenarchaeota_Thermoprotei_Desulfurococcales_Desulfurococcaceae_Desulfurococcus_fermentans_Z_1312_DSM_16532
MVVRKGKKSRKLQGRTRTMGWGRVGQHRKSGSRGGFGAVGFHKHKYIWII
KHAPNWYGKHGFRPRGRIHENVTINVGELDELAWRLASNGQAVIEDGLIV
LNTVEMGFDKVLGSGKVTRGLKVIAREITEEAKRKIEEAGGKVILLEELE
AGSAA
>Archaea_Crenarchaeota_Thermoprotei_Desulfurococcales_Desulfurococcaceae_Thermosphaera_aggregans_DSM_11486_chromosome
MVVRKEKKSRKLRGRTRTMGWGRVGQHRKSGSRGGFGAVGMHKHKYVWVI
KNAPRWYGKHGFTSPWSIREDVRAINVGELDEIARKLEQEGRAVVENGLI
VINTVEMGYNKVLGRGRVTGKLKVIAEHVSEEAKRKIEEAGGRVEVLE
>Archaea_Crenarchaeota_Thermoprotei_Desulfurococcales_Desulfurococcaceae_Aeropyrum_camini_SY1_JCM_12091
MVVRRRKKSRKLRGRTRTMSWGRIGQHRKSGSKGGYGAAGLGKHEWTWTI
KYAPRWYGKKGFNPPRIRAGMVVRTINVGQLDEIASLLEAQGKAEKEDGK
IVVNLEKLGIHKLLGEGRVARPLKVITPLASEPAIRKIEEAGGEVVVTRA
PPEEAEEG
>Archaea_Crenarchaeota_Thermoprotei_Acidilobales_Caldisphaeraceae_Caldisphaera_lagunensis_IC_154_DSM_15908
MALTSRSRKKSRKLRGRTRSMGWGRVGQHRKSGSKGGTGGSGMNKHRKTW
MLKYYPNWFGAKGFVPIRNRLLHKKNTITLRELDQIAFKLRNTNVEGDKV
VLNLNEMGYDKLVANGKIYEKVKVIVKEATKKAIERVKEAGGEVIVEKIE
EEEQS
>Archaea_Crenarchaeota_Thermoprotei_Acidilobales_Acidilobaceae_Acidilobus_saccharovorans_345_15_chromosome
MTWTIPRARKKVRKLRGRTRSMGWGRIGQHRKTGKKGGRGAAGMGKHKKS
WMLKYAPDWFGTRGFRNPTSRGELNTIDLEGLERLVAGLTAKGQAKTEDG
LVVVDLKAMGYEKLLGRGKLTSKVKVIVPMASEKAVQKVKEAGGLVVTEE
AGESSEGQGGEENEGQ
>Archaea_Crenarchaeota_Thermoprotei_Desulfurococcales_Site_19_Desulfuro
LNLNPLGPRWAETMTWTIPRARKKSRKLRGRTRTMGWGRIGQHRKSGSRG
GRGAAGLGKHKKSWTLRYAPNWFGKKGFRNPTSRGEQPAIDLERLEAIVK
DLAARGQAKVEDGKYVVDLEELGYAKLLGRGKITISVKVIAPSASGKAVE
KVKAAGGEVVIKGAEGAGS
>Archaea_Crenarchaeota_Thermoprotei_Desulfurococcales_Site_03_Desulfuro
MTWTIPRARKKSRKLRGRTRTMGWGRIGQHRKSGSRGGRGAAGLGKHKKS
WTLRYAPNWFGKRGFRNPTSRGEQPAIDLERLEAIVKDLAARGQAKVEDG
KYVVDLEELGYAKLLGRGKITISVKVIAPSASGKAVEKVKAAGGEVVIKG
AEGAGS
>Archaea_Crenarchaeota_Thermoprotei_Desulfurococcales_Desulfurococcaceae_Ignicoccus_hospitalis_KIN4I
MVVRRRRKSRKLRGRTRTMGWGRIGQHRRSGARGGFGRAGMHKHFWTWVT
AKSPGYFGKYGFHLPPEDRVEIKEINVGELDELARKLNTNVIDLAAMGYN
KLLGFGKVKGSYTVIVAFASKKAIQKVKAAGGKVVTPDGEELEVEAAS
>Archaea_Crenarchaeota_Thermoprotei_Fervidicoccales_Fervidicoccaceae_Fervidicoccus_fontis_Kam940
MVVRFRRKVRKLRGRTRTMGWGRIGQHRKTGSKGGRGAAGMLKHKESWMR
KYAPGWIGKHGFTSPYEKKEKVYEINLLQLDELVEELASKGVLKEDSGKP
IIELDKLGFTKLLGTGRISRPIKVVVKEASEKAIEKVKSVGGEVITEG
>Archaea_Crenarchaeota_Thermoprotei_Sulfolobales_Sulfolobales_archaeon_Acd1
MVVRREKKVRKYRGSRTHGWGKRGQHRDRGSQGKRAVGQHKEKWSWVVKY
APDWYGKHGFHNPTTKQINAITIRKLNDMIIAGQIQVKEETGRKVVDLNE
YGIDKLIGRGRPVMPLVIKVKSASKGAQEAVKGAGGEIVLTPGA
>Archaea_Crenarchaeota_Thermoprotei_Sulfolobales_Sulfolobaceae_Sulfolobus_solfataricus_P2
MVVRREKKSRKMRGSRTMGWGIRGQHRDRGSQGGRQIGMHKEKWSWLVKY
GKGWYGKHGFRNPTTKLTSAISLRKLNELLESGYIKIKEMDGKKIVDLNE
LGYNKLLGGGSISIPVTIKVGKATNKAIQKVKEMGGEVILSPTE
>Archaea_Crenarchaeota_Thermoprotei_Sulfolobales_Sulfolobaceae_Metallosphaera_sedula_DSM_5348
MVVRRAKKSRKMRAHRTMGWGTKGQHRDRGAEGGRHVGMHKEKWSWIVKY
GKDWYGKHGFVNPTSKKLNAISLRKLGELIESGKIQVTNKDGKLEVDLEK
LGYDKLLGGGQVKAPLIVKVAVATNKAKEKIEKSGGQVILTPQS
>Archaea_Crenarchaeota_Thermoprotei_Sulfolobales_Sulfolobaceae_Acidianus_hospitalis_W1_chromosome
MVVRKEKKSRKMRGYRTMGWGSKGQHRNRGARGGRQVGMHKHKWSWLVKY
GKDWYGKHGFVNPTSVKISAISLRDLQTSIENGSIKIDEKDGKKIVDLTK
YGFDKLLGSGNLNISGLSIIVRHATEKAKQKLEKIGGEVILTPNS
>Archaea_Crenarchaeota_Thermoprotei_Sulfolobales_Sulfolobales_archaeon_AZ1
MAVRRQKKTRKMRGHRTMSWGAKTQHRDRGKEGGRQVGMHKHKWSWLVKY
GKDWYGKHGFVNPTSEEKTIITLRQLNEMITNGKIQVEMKDGKAYVDLTK
LGYEKLLGGGKVSMPLVVRVAEATELAKSKIEKAGGQLVLEQKE
>Candidatus_Bathyarchaeota_archaeon_RBG_16_48_13
MAHKRRKIRRLRGTRTVGYGQVGQHRKHGQKGGMGKAGGMGTDWTYTIKY
DPNRFGKHTFRNRRTVTREINVVNVGALADAMSMLIKKGLAEEKEGKTHV
DLEKIGYHKLLGAGNISRPIMVQVAAYSDVAKRKIEGAGGAIIVKE*
>Archaea_Thaumarchaeota_MCG_Thaumarcheon_SCGC_AB_539_E09
MPHKLKKRRKQRGYRYCGWGQVGQHRKGGMRGGVGKAGGKKHFWLRTVKY
NPNRYKNIGFKPPSSLELPPETVNVGDLEDLVLRIHGPENVKSGDLELDL
GSLGIGKLLGRGRISLPLKLKVSEYTSRALEKLEAAGGKIVEPE
>Candidatus_Bathyarchaeota_archaeon_RBG_16_57_9
MPHKLRKVRRQRGSRTMGFGQVGQHRKSGSRGGKGRAGGSKHFWIRTVKY
EPWRFHKEGFKPPSAKEPEPATINVGELQDLAAKVIGDYGVKGGNELDLT
ALGIARLLGRGSVSVPLKVKVAYATASAKEKVEEAGGSLVEP*
>Candidatus_Bathyarchaeota_archaeon_RBG_13_52_12
MPHDLRRTRRYRGSRYCGWGQVGQHRKSGSRGGKGFAGGHKHFWIQTVKY
NPNRFRRIGFVPPSSLKPLPATINIGELEGLAVKILGTEAMKNGAELDLT
EVGIGKLLGRGSISTALKIRVDSVSTNAKSKLEEAGGSIVE*
>archaeon_RBG_16_50_20
LATRRRKGRHLRGSRTHGWGTSGQHRGSGTRGGFGIAGRYRHKRSRLIRE
KEFVNMHYVGKKGFTSVAQKKGEGKVLNVGQLSAMVDRLISEKKAQVEGQ
KVSVDLGELGFSKLLGSGSISKAIRVKIDRCSESALEKLKKAGGEAVLPS
SAPAK*
>Candidatus_Bathyarchaeota_archaeon_RBG_13_38_9
MATRKRKIRRQRGSRMHGWGVCGQHRDSGMRGGRGNAGRFKHKKTKTSQY
EKPGKHGFKNPTTPIQSGIINVGELDRLVKPMDIQDKKLPINLNLASLGY
AKLLGKGLVKIPLNVQVEKTSKSAAKKITDAGGSITSKIR*
>CG_4_8_14_3_um_filter_Bathyarchaeota_42_8
MPQRLRKIRKKRGSRTHGYGRVGQHRCHGSKGYRKAGRHKAGWSYVLRYE
PDYFGKKGFTSPKSLKQKVNVMNVGKLDEIASKF
>Candidatus_Bathyarchaeota_archaeon_RBG_13_46_16b
MPTRLRKSRKFRGSRTCGYGKTGQHRDQGSKYGRKCGRHKAKWSWVIRYE
PDYFGKKGFTSPRSLRRIIKTVNVGELDRIVSQVSVEKEKGKFFIDLENL
GYTKLLGTGKVTKPLTVKVASCSEVAGQKVKDAGGEVLAEADEKGK*
>CG07_land_8_20_14_0_80_Bathyarchaeota_47_9
MPHKLRKTRKKRGSRTQGYGRVGQHRDQGSKPNRKCGRHKAKWSYVLRYE
PDYFGKHGFTSPKSLRQKVKAVNVGKLDESAEKFSVEKESGKLFVDLESL
GFTKLLGTGKISKPLIVKVPSCSKSAAEKVKQASGQILTESQEQGE*
>Archaea_CP_YNPFFA_candidate_division_YNPFFA_archaeon_SCGC_AAA471_L14_GBS_N_001_23
MVTRKDKKSRKYRGYRTHGYGRVGQHRKSGSKGGVGNAGRKSGKHKWSWV
LRYEPDYFGKYGFRRPNKKHYKSINLNQISNIAYSLIEKGVLKPNENGYY
EIDLTEFGYDKVLSGGTLNNKFIIKAKFFSEKALEKIKSLGSIPVMKHAP
S
>Archaea_Aigarchaeota_candidate_division_pSL4_archaeon_JGI_0000106_J15_GBS_C_001_288
LPTRFRKVRKRRGSRTHGWGQIGQHRKTGAKGGRGEAGKHKHKWTWILKY
DRDYFGKHGFYRPNRREVKSINLLQLTTVVENLEKKGLLKTVDDKIVVDL
NSIGVKKIIGGGRINKPLLVIVEKWTKTAEEKIKEAGGEIVKPEELKV
>Archaea_Thaumarchaeota_unclassified_Thaumarchaeota_Candidatus_Caldiarchaeum_subterraneum
MKIMPTRLRKVRKHRGSRTHGWGQIGQHRKTGAKGGRGMAGGHKHKWTKL
LNTDYFGKNGFAPLVRREEKTANLLTVSMLAEKSGNNLINLVEAGYTKLL
GDGKITTPLTIVVEKWSKKAEEKVKQAGGNLVKPAELVQR
>Archaea_Aigarchaeota_Aigarchaeota_archaeon_strain_OS1
MPTRFRKVRKRRGSRTYGWGQIGQHRKHGAKGGRGNAGKHKHKWTYVLKY
EPDHFGEKGFVPPTRRELKEVNLTELSAIAERLSSDPAAPRDEEGRLVVD
LRGEVPVKLIGSGVLYVSGLKVIADAWTKGAEEKLRATGSVIAVR
>Archaea_Aigarchaeota_candidate_division_pSL4_archaeon_SCGC_AAA471_E14_GBS_N_001_10
LRGSRTHSWGQIGQHRKHGAKGGRGMAGGHKHKWTWILKYAPDHFGEKGF
RPPTSREKPAINLYQISTIAERLVRSGKAKFEDGKVVVDLASHGYKKVLA
RGALTVPVKILAESWSKGLEQKLAAFNSEIAKAG
>Archaea_Thaumarchaeota_Thaumarchaeota_archaeon_strain_DS1_Dragon_Thaumarchaeon
MATRKRKIRKLRGSRTVGWGQIGQHRKSGGHGGTGGAGLHKHKWSWILVH
DPEHFGKNGFNNPTGEKIKKWINVEEINYLLEKYQPEATKDGLPVINLRE
LKIQKVLGKGNLRKPVYVIAESWTKKAEESIVKAGGKISVN
>Archaea_Thaumarchaeota_Thaumarchaeota_archaeon_strain_BS4
LPTRLRKARKLRGSRTMGWGQVGQHRKHGAKGGYGKAGLHKHKWSWVVKY
QPDYFGSHGFYNPTVSRVERWVNVGQLEEIARKNADNGNLDLHSLGYDKL
LGAGNVSIPLVVKVAQFSQRAKEKVEKAGGKVIPVEGV
>Archaea_Thaumarchaeota_Thaumarchaeota_archaeon_SCGC_AB_179_E04_GBS_N_001_221
MPTRLRKVRKLRGSRTHGWGQVGQHRKSGQKGGTGNAGLHKHKWSWTVKY
APDHFGKDSLKPKRESKPHKWINVGELEALSHSQNTSEINLTKLGYEKLL
GAGSIKSPLKVIVKSYTEQAKAKIEAAVALSRH
>Thaumarchaeota_archaeon_RBG_16_49_8
LPTRLRKVRRQRGSRFHGWGQVGQHRNNGGKGGVGQAGLLKHKWTWTVKY
DPDHFGKNGFVSPTRKVIKQWINVGQLDDLASSLNMGKTKKPILDLIEMG
YEKLLGQGQVKGTYQIKVASFSESAKNKVEKTGGSLVTATVVEQE*
>Archaea_Thaumarchaeota_Nitrososphaerales_Nitrososphaeraceae_Nitrososphaera_viennensis_EN76
MATRFRKSRRQRGSRYCGWGQIGQHRQAGSRGGIGGAGKHKHFFIRTVIE
EPNHFGHDAFNSFNRNVVNTWLNVRDLDAVFAKHGKADEKGKVVLDLTAL
GYDKLLGGGKISGAYTIKVAKVSEGARAKITAAGGEVIADEQHDSE
>Archaea_Thaumarchaeota_Cenarchaeales_Cenarchaeaceae_Cenarchaeum_symbiosum_A.
MATRNRKTRKLRGSRTHGWGQVGQHRASGHKGGVGVSGQLKHHFSSMLKE
DPGHFGHDSTHPPHSNAAKKWASVRDLDDFHTRFGTEEGGKKVIDLAASG
YDKLLGGGTVSGAYSVKISRLTASAEEKIKRAGGEVLS
>Archaea_Thaumarchaeota_Thaumarchaeota_archaeon_MY2
MATRLRKTRKFRGSRTHGWGQIGQHRASGHKGGLGKSGLHKHLYSTLLKF
DPDHFGHDSTHPPHPNIIKKWASVRDLDDIFAKHGKLEGNRKLIDLTSLG
YDKLLGGGQVKNAYLVKVEQYTASAEDKIKKVGGEVLVVE
>Archaea_Thaumarchaeota_Nitrosopumilales_Nitrosopumilaceae_Nitrosopumilus_sp._MY1_MY1
MATRLRKTRKLRGGRHMGWGQVGQHRASGHKGGLGIAGLHKYHFSTLLKE
VPDHFGHDSTHPPHPIITRKWASVRDLDDLFAKFGKEEGGKKVIDLEVAG
YDKLLGGGKISNAYTVKIARFTASAEEKVKSAGGEVLSENG
>CG_4_9_14_0_8_um_filter_Nitrosopumilales_34_10
MATRLRKTRKLRGGRHMGWGQVGQHRASGHKGGLGIAGLHKYHFSTLLKE
VPDHFGHDSTHPPHPIITRKWASVRDLDDLFSKFGKEEGGKKVIDLAAAG
YDKLLGGGKVSNTYTVKITRFTASAEEKVKSVGGEVLPENG*
>Archaea_Thaumarchaeota_Nitrosopumilales_Nitrosopumilaceae_Candidatus_Nitrosopumilus_koreensis_AR1
MATRLRKTRRLRGGRHMGWGQVGQHRASGHKGGLGVTGMMKHHWSTTLKD
EPDHYGHDSTKPPHPNITKQWASVRDLDDLFTKFGKEEGGKKVVDLESAG
YEKLLGGGKVTNAYSVKVTQFTASAEEKLKAVGGEVISTAKVAPKEKTDG
EEVLTDNG
>Archaea_Thaumarchaeota_Thaumarchaeota_archaeon_SCGC_AAA282_K18
MATRLRKTRRLRGGRHMGWGQVAQHRASGHQGGLGVTGMMKHHYSSMLKY
EPDHYGHESTKPPHPNITKKWTSVRDLDDLFTKFGKEEGGKKIVDLKSAG
YEKLLGGGKITNAYSVKVKQFTASAEEKLKAVGGEVLSDNG
>Archaea_Thaumarchaeota_Thaumarchaeota_archaeon_SCGC_AB_663_P07
MPTRLRKTRKLRGGRHMGWGQVGQHRASGHKGGLGRSGHMKHLWSTVIKE
DPDHFGHESTHRPVSVAIITKKWVNVRDLDDLFAKSGKSENSKKVLDLTT
LEYDKLLGGGKITNAYTIKVKYASNAAQEKVKKSGGEVIIPAQKNIKKTE
KKTEEKTVANNDG
>Archaea_Thaumarchaeota_unclassified_Thaumarchaeota_Marine_Group_I_Marine_Group_I_crenarchaeon_SCGC_AB_629_I23
MPTRLRKTRKLRGGRHMGWGQVGQHRASGHKGGLGRSGHLKHLWSTVIKE
DPDHFGHESTHRPVSVAIITKKWVNVRDLDDLFAKSGKSENSKKVLDLTT
LEYDKLLGGGKITNAYTIKVKYASNAAQEKVKKSGGEVIIPAQKNIKKTE
EKTEEKTVTNNDG
>Archaea_Thaumarchaeota_unclassified_Thaumarchaeota_Marine_Group_I_Marine_Group_I_crenarchaeote_sp._SCGC_AAA288_I14
MPTRLRKTRKLRGGRHMGWGQVGQHRASGHKGGLGRSGHMKHLWSTVIKE
DPDHFGHESTHRPVSVAIITKKWVNVRDLDDLFAKSGKSENSKKVLDLTT
LEYDKLLGGGKITNAYTIKVKYASNAAQEKVKKSGGEVIIPAQKNIKKTE
KKTEEKTVTNNDG
>Candidatus_Roizmanbacteria_bacterium_RIFOXYA1_FULL_41_12
MNKMVKLHQLPVIHSKRPKRVGRGWGSGKGKYAGRGNKGQKSREKIKWLF
EGGQAKLQKRLPMIRGKGKNRSFIVKPEIINVSDLELLKSVKSGTVIDNQ
FMIKIGIIEKGQKIKLLGNGRLTKKLVIKIQASEKAMQKVKQAGGENQS*
>CG10_big_fil_rev_8_21_14_0_10_Roizmanbacteria_OP11_39_6
MFHLLVKTIQRSKKRVGRGWGSGKGKYSGRGIKGQTKRGSVRANFIGGAE
VLSKRLPMLRGKGKNKSIQKSIGINIERIEQSKAIKNKSEITVKSLIKAK
LVSAKIAHTHQVRLLGRGKLTKIISTSLHTTRKAVEKIQNAGGKLT*
>Bacteria_CPR_MicrogenomatesOP11_Roizmanbacteria_GWA2_OP11_nov_36_23
MSLLSSLSKSVSKSKKRLGRGLGSGKGSKSGRGTTRHQKAREKIPIHFEG
GQARLVKRFPLLRGKGKNKSMIRKPLIIKVSRLNVYKDNETVDNQTLLKK
GIIQKRDVRFPVKILAGGKLEKKLVIKIPVSTSVKTMVEKLGGKVG
>Bacteria_CPR_MicrogenomatesOP11_Roizmanbacteria_GWC2_OP11P37_13
MTDFLSNLPKTVKFKKKRLGRGLGSGKGSKSGRGTTRHQKARESIPLHFE
GGQGRMVKRFPLLRGKGKNKSIVNYKLKKSKFYEKNPRKN
>Bacteria_CPR_MicrogenomatesOP11_Roizmanbacteria_Microgenomates_bacterium_SCGC_AAA011_L05_DUSEL_001_205
MSNFLSNLPKINIKKKKRLGRGLGSGKGSKSGRGTTRHQKARESIPLHFE
GGQGRIVKKFPLLRGKGKNNSIKEKFFVIDLEKLNIFSTNTVVDRAILIK
EKIITNGKEKLQIKILANGQLKKKLVIRLPVSKKVKEAVEKLGGQVELQK
>Bacteria_CPR_MicrogenomatesOP11_Roizmanbacteria_OP11_GWA2_32_13
MNNFLSNLPKIISQKKKRVGRGFGSGKGSKSGRGTTRHQSARESIPLHFE
GGQGRIVKKFPLLRGKGKNNSIKEKSFVIDLEKLNILSDNTVVDRATLIK
EKIITNGKENLPIKILANGQLKKKIVIKLSVSKKVKEAVEKLGGQVES
>Bacteria_CPR_MicrogenomatesOP11_Roizmanbacteria_GWC2_OP11_ACD12_rel_34_23
MNNFLSNLPKVNIKKKKRLGRGLGSGKGSKSGRGTTRHQKARESIPLHFE
GGQGRIVKKFPLLRGKGKNNSIKQKAFIIDLVSLNKLKDNSIVNRETLIK
ENIITNGKENLPVKILANGQLKKKLIVKLPVSKKVKEAVEKLGGQVEL
>Bacteria_Firmicutes_Clostridia_Halanaerobiales_Halanaerobiaceae_Halothermothrix_orenii_H_168
MKLHDLRPAKDAKKKRKRVGRGTGSGRGFTSGRGSKGQNARSGGGVRPTF
EGGQTPLFRKLPKKGFNNIFKKVYNEVNVYQLNKFNKGEEVTPEKLLEKG
IIDKVARSGVKILGNGELDKALTVKAHAFTKSAREKIEAAGGKAEVI
>Bacteria_Firmicutes_Clostridia_Halanaerobiales_Halanaerobiaceae_Halanaerobium_sp._sapolanicus
MKLNNLKPAAGYKKDRKRVGRGTGSGRGYTSGRGANGQNSRSGGSVRLTF
EGGQTPLFRRFPKRGFNNKFKKEFNIVNVYQLNRFSADDTISPEVLIEAG
LIDKVAKNGVKILGKGEVTVALNVKAHAFSASAKDKIEAAGGKPEVI
>Bacteria_Firmicutes_Negativicutes_Selenomonadales_Veillonellaceae_Allisonella_histaminiformans_DSM_15230
MKLHELKPAEGSRKPRRRVGRGIGSGMGKTSTRGTKGQFSRTGGGTRPGF
EGGQMPLYRRLPKRGFKNTFAKKYAEVNVEQLNCFDNGAVVDPAALIEAG
ILKNVLDGVRVLGNGELTKSLTVQAQGFTKSAQQKIEAAGGKAEVI
>Bacteria_Firmicutes_Negativicutes_Selenomonadales_Veillonellaceae_Dialister_microaerophilus_UPII_345_E_contig00002
MKLHELKPAEGSTRVRRRVGRGIGSGMGKQSTRGAKGQNARTGGGVRPGF
EGGQMPLYRRLPKRGFKNIFADEFAIVNVESLNCFEDNAVVDPATLVEAG
ILKNVRDGVRVLGNGELKKALTVRAQGFTKSAQQKIEAAGGKAEVI
>Bacteria_Firmicutes_Bacilli_Lactobacillales_Carnobacteriaceae_Atopobacter_phocae_ATCC_BAA_285
VKLHELKPNVGSRSTRNRVGRGQGSGNGKTSGRGHKGQKARSGGGVRLGF
EGGQLPLFQRLPKRGFTNINRKEYAIVNLTDLNRFEDGATIAPVTLVEAG
LVKKELNGIKILGNGKLERKLTVQAHKFSQSAKAAIEAAGGTVEVI
>Bacteria_Firmicutes_Bacilli_Lactobacillales_Enterococcaceae_Bavariicoccus_seileri_DSM_19936
MKLHELKPAEGSRRERNRVGRGQGSGNGKTSGRGQKGQKARSGGKVRLGF
EGGQTPLFRRIPKRGFKNVNRVEYAIVNVDSLNRFEDDAVVTPVELVEAG
LVKAEKDGIKILGNGKLERKVTVKAHKFSQSAKEAIETAGGTVEVI
>Bacteria_Firmicutes_Bacilli_Bacillales_Paenibacillaceae_Brevibacillus_brevis_NBRC_100599
MKLHELQPAEGSRHTRKRIGRGIGSGTGKTAGKGHKGQNARSGGGVRPGF
EGGQNPLYRRLPKRGFTNISRKEFAIVSLDALNRFEEGTVVTPELLKETG
VISALRDGVKVLANGELTVKLTVKAHKFSGAAAEKIAQVGGTTEVI
>Bacteria_Firmicutes_Bacilli_Bacillales_Paenibacillaceae_Aneurinibacillus_group_Aneurinibacillus_terranovensis_DSM_18919
MKLHEIQPAEGSRHTRKRVGRGIGSGNGKTAGRGHKGQNARSGGGVRPGF
EGGQNPLYRRLPKRGFTNPNRKEFAIVSLDRLNEFEAGTVVTPELLLETG
AVKNARDGVKILGNGELNVSLTVKAQKFSQSAIEKIEAAGGKTEVI
>Bacteria_Armatimonadetes_RBG_16_Armatimonadetes_67_12
VRGAGSNMTGGKPRVRPQEVRLRDLSRFPAGTEVTPAILRGAGVVGAGPV
KILATGRISVPLVVRAHGFTAGAKKAIEAAGGKAEVLTS
>Bacteria_CP_Armatimonadetes_CSP1_3
MLKIDALKPRAGARRRRRRVGRGLGSGSGVYAGRGRKGQKARAGPGPRPG
FEGGQTPLSKRLPFRRGVRAAGSVMTGGPPRRRPAEVSVRALTRFPAGSE
VTVGTLVEAGLVDRGPVKVLGGGRLAHALVVKAQAFSKSAKQAIEAAGGK
AEIVR
>Bacteria_Armatimonadetes_13_1_40CM_Armatimonadetes_64_14
MLTFDTLKPARGARRPRRRVGRGLGSGRGSYSGRGRKGQQARAGPGPRPG
FEGGQTILTKRLPFRRGVRAGGVSHAGGVARLKYAPVNLRALNRFPPNSE
VTPTQLQDAHLVKAGRIKILGTGALDRPLTIKAHAFSKSALAAIEKAGGR
AEVIPSAGRPA
>Bacteria_Armatimonadetes_RBG_19FT_COMBO_Armatimonadetes_69_19
TPLSKRLPFRRGVRAGGAVHTGGAPRARHEAVNLRALNQFPANAEVSPQT
LRDAGVIRGRGPVKILGMGTIDRALVVKAQAFSKSAAEAITKAGGRTEVV
K
>CG07_land_8_20_14_0_80_Armatimonadetes_40_9
MRLHELRPAKGAKKRPKKVGRGKGSGHGKTSTRGQKGQGARSGGGKGPGF
EGGQTPLHRRLPKLRGASGKGAMPRGMFRKEQAIVNLFQLGRFEKDILVN
PQTLLKHKVISSLKDGLTILGKGKIEKPLRIEAHHFSKSALEKIKRAGGE
AIKIKYQKYILKMQKGGIRQKKVFKF*
>Bacteria_KD3_62_uncultured_DG_56
MAIRLGQLSPARGSRRRSKRVGRGMGSGHGKTATRGMKGQKARGSVRPGF
EGGQTPLTLRLRKRKGLSKTAMPQGRFRKEHASVNVGRLERFDADAVITP
EVLLQSRVIRKLGDGLRILGEGEVTKPLTVRAHHFSKAARAKLLAAGGKV
EVI
>CG_4_8_14_3_um_filter_Armatimonadetes_58_9
MRIEDLQSPLGSRHSKKRVGRGTGSGLGKTSGRGMNGQKSREQVRRGFEG
GQMPLQRRLPKLRGISRSAMPSAMHRKKYAAVNVGQLERFDAGATVSPET
LKDMRMVKKLESGLRVLGEGRITRALTVRASHFTVTARQKIEAAGGKAEV
I*
>CG06_land_8_20_14_3_00_150_Armatimonadetes_66_21
MKLGELRPPAGSKRNRKRVGRGTGSTLGKTCGKGQNGQKVRRGASIRTGF
EGGQTPLHRRLPKQRGVSGGAMPIGMFRREYAVLNVGRLEAFETGTKVTP
ALLREQRLMDRRHVGLRILGDGELTKPLTVVAHHFSAAAREKIESAGGAV
EVI*
>Armatimonadetes_bacterium_RBG_16_58_9
MRLNDLHPAPGSTRRRRRVGRGSSSGMGKTSTRGHKGQKSRAGATPRLGF
EGGQTPLYRRLPQRRGFRNAARKEYAIVNLGDLERFESGAEITPEILIAS
GLVKKIGDGIKILGDGEITKAVTVRAHKFSASARGKLTACGGTAEEV*
>Bacteria_Armatimonadetes_Fimbriimonas_ginsengisoli_Gsoil_348
MSLHNFEPPKGSTFKKRRVGRGIGSGMGKTATRGSKGQSARRQINPNFEG
GQTPIQRRLPVKKGFRNINHKEFAIVNLDDLDKMFQDGDEVTPEILYTKG
IVSPSKDGVKVLAFGELKKKLTVRAHKFSKSAADAIAAKGGQAVTL
>Bacteria_Armatimonadetes_Armatimonadetes_bacterium_JGI_0000077_K19_TAbiofilm_001_240
MQIGDLGPARGARQRSKKVGRGIGSGKGKTCGRGHKGHLARGRPHLGFEG
GQTPLHRRLPQLRGFKPVNRIEYAVINVGKLEALEAGTEVTPQTMFALGF
MRHENEPVKVLGDGELTKSLTVRAHKFSQAAIAKIQAAGGTAEEL
>Bacteria_Armatimonadetes_Chthonomonadetes_Chthonomonadales_Chthonomonadaceae_Chthonomonas_calidirosea_T49_EMBL_Bank_version_circular_IHQD
MAIGLHTLEPAEGAKHRRKRLGRGIGSGHGKTCGRGTKGNKARDQIKPNF
EGGQTPLHRRLPQKRGFKPVNKKIYSVVNLYVLEEHFSDGAEVTPEVLIQ
QGFVRELHDGLKILGEGNLTKKLTVRAHRFSERAKEAIEAAGGTVEVLPS
LAR
>Bacteria_Chloroflexi_RIFCSPLOWO2_12_FULL_RIF_CHLX_71_12
MKMHQVKPPKGSRQRNKRIGRGISAGQGKTAGRGTKGQLARSGPGLPGWF
EGGQTPLHMRVPKLRGFKMAGRVERVALNVGQLAQYVQEGKVTPDTLAAH
GLIRADEKVKILGDGEVTAAIEVHAHAASATARQKIEAAGGSIVLIEA
>Bacteria_RIF-CHLX_GWC2_RIF_CHLX_73_18
MKLHDLRPAPGSRRERTRVGRGIAAGKGKTAGRGTKGQKSRTGASIPAWF
EGGQTPIHMRVPKLRGFKNRLRIPCTIINVGRIDRFAGLGRLAPAPAGAP
VTVNAELLRAAGIIGTLKYPLKVLGGGEVTRPLFVVADAFSAAARAKIEA
AGGTATVLEFPGETAAPAAIARDLAAPATVEPPVAVGEADPESAEAEPAP
RARRRARKPVEPDAGD
>Bacteria_RIF-CHLX_RBG_16_RIF_CHLX_72_14
MKIHDLRPAEGSVTKRTRVGRGIAAGKGKTAGRGTKGQRSRAGASIPAWF
EGGQTPLHIRIPKLRGFRNVNDIEYEVVNVGAISAAVEAGKLEVQKGAPV
TVNADTLKGAGLVRRDRRPLKILGHGDVSAKLFVLADAFTKSAREKIEAA
GGTAQVIEIPTTPLAALGVEPQTEGPPEAARPPARRASRAKAEAAVETAA
PEAAEAEAAEAEDADAADTAGDG
>Bacteria_RIF-CHLX_RBG_16_RIF_CHLX_70_13
VKLHDLKPAPGSHKKKTRVGRGIAAGKGKTAGRGTKGQKARAGGKIPAWF
EGGQTPLHQRIPKLRGFKNPFKIEYEIVNVGAIANLVELGVLEAGEMPGM
KKAKGAAPAPITVNQEILRAAGLVRSL
>Bacteria_RIF-CHLX_RBG_16_RIF_CHLX_69_14
MKLHDLRPADGSRQPRIRVGRGIAAGKGKTAGRGTKGQKARAGGSIPPWF
EGGQTPLHMRIPKLRGFKNRFKVEYEVVNVGAIGALAERGAFEIEAPAGK
SAKAASITVNQDXXXXRRARPNPEQATQDPGCRRTVRRALRRRRRVHRLR
AGQDRGCRRHRQRPRDPQLAAGGARRDSGGRRDDRVRGSVIRQGPCESSG
QGRRQARQVVRAEGIRCRGSHGR
>Bacteria_Chloroflexi_Ktedonobacteria_Ktedonobacterales_Ktedonobacteraceae_Ktedonobacter_racemifer_DSM_44963_Krac_Contig206
MSQINLSNLQPAPGSHKTEKRLGRGHGSGRGKTAGRGTKGQKARTGGRVH
RAFNGGQTRLSKRLPFLRGLGNQNPLFRDDYTIINVIDLAHFKADTQVTP
EAMVEKGLLIPAQARGLIKVLGDGEIDRALTVRAHKFSASAKEKIEAAGG
RIEIIERKVYEKTKRRKDEKSATEQGAGE
>Bacteria_Chloroflexi_Ktedonobacteria_Thermogemmatisporales_Thermogemmatisporaceae_Thermogemmatispora_sp._PM5
MKLSDLRPAPGSHKRSKRVGRGHGSGRGKTAGRGTKGQKARTGGKVSQAF
GGGQTPLSQRLPFLRGIGNSNAPFRKEYAVVNIESLERFFEPGAQVTPET
LAEKHLLSSTESRGLVKILGDGELHRPLTVRAHKFSESARAKIEAAGGSI
EVIPVKVYEKTKRRKDQGKLAQGAQAQA
>Bacteria_Chloroflexi_RBG_16_Chloroflexi_64_32
MLAHELRPPKGSKHARKRLGRGNSSGTGTYSGRGLKGQKSRSGRKPRLGF
EGGQTRLIKRLPRRRGFTNPFRKEYSAVNLRDLERFPAGTEVTPELLKES
GILSSLRRPVKVLATGELTKALTVKAHKFSMTAQAKIEAAGGSAQEIGDG
GGS
>Chloroflexi_bacterium_RBG_13_60_13
VVRQDSLAPASGSRKKRKRVGRGLGSGHGTYSTRGMKGQKARSGPGIHPY
FEGGQLPLVKRLPAKRGFNNIFRKEYCVVNVGRLNVFEPNSVVDRQKLVG
ARVIKSTAKPLKLLGGGSLDRALVVRAEKVSAAAREKIEAVGGRVEEVRS
AAKAS*
>Bacteria_Chloroflexi_Dehalococcoidia_uncultured_SMTZ_28_2
MEAHDLRPPKGARHKRKRVGRGDGSGHGTYSGRGSKGQKSRSGGGPRLGF
EGGQTPLIKRLPRRRGFTNIFRVEYASVNVKQLERFEEGTEVTPELLREV
GIIKTLRQPVKVLGDGEITKALIVRAHRFSTVAKGKIEAAGGSVEEVAP
>Bacteria_Chloroflexi_Dehalococcoidia_uncultured_DG_22
MQTHELRPPKGARHKRKRVGRGDGSGHGTYSGRGSKGQKSRSGVGIRLGF
EGGQTPLIKRLPRRRGFTNIFRVEYVPVNVKQLERFEAGTEVTPQLLWEA
GIIKTLRQPVKVLGDGEITKALTVRAHRFSAVAKGKIEAAGGSVEEVAHG
ASAHRR
>Bacteria_Chloroflexi_Dehalococcoidia_uncultured_SMTZ_28_1
MEAHELRPPKGARHKRKRVGRGDGSGRGTYSGRGSKGQKSRSGVGLRVGF
EGGQTPLIKRLPRRRGFTNIFRVEYASVNVKQLERFEEGTEVTPELLREV
GIIKTLKQPVKVLGDGEITKALMVRAHRFSAVARGKIEAAGGSVEEVTHG
ASAHGR
>Bacteria_Chloroflexi_RBG_13_Chloroflexi_54_9
VKQNELRXXXXXXXXRKRVGRGDGSGHGTTATKGTKGQKSRSGGSIHPRF
RGIPSGSNLMPKKPGFTNIFRTEYAIVNLRSLSVLPPDTEVTPERMLEAG
MVESLRKPIKILGDGEIDRPLSIRAAKFSQSARRKIEAAGGRVEEV
>Bacteria_Chloroflexi_Dehalococcoidia_uncultured_DG_18
MRQHELGPRAGSKRSRKRVGRGVGSGHGTYSCRGCKGQNVRSGGGVNPRF
EGGQTPLVKRLPSKRGFTNIFKTDYALVNLRRLEIFEEGVEVTPQKLLDV
GLVPSLKKPIKILGDGEIQRPLVVKADKFTQTAKQKIEASGGRAEEI
>CG07_land_8_20_14_0_80_Chloroflexi_51_10
MKQNELHTPVGSKHKRKRVGRGVGSGHGTYSCRGLKGQKSRSGGGVHPLF
EGGQNPLVKRLPYKRGFTNIFRTEYAIVNLDRLNIFPEGAEVTPEEMVSA
GIVKGLKKPIKILGEGELEQRLVVKANKFSETARNKIEAVGGRAEVIV*
>Bacteria_Chloroflexi_RBG_13_Chloroflexi_52_14
MKQNELSPSPGSKHKRKRIGRGDGSGHGTYSCRGLKGQKSRSGPGIALRF
EGGQTPLVKRLPGRRGFTNIFKTEYAVVNLQRLNIFGQDTEVTPQKLVEV
GIVPSLKKPIKILGNGELQCPLVVKANKFSQVAKTKIEAAGGRAEEI
>Bacteria_Chloroflexi_RBG_13_Chloroflexi_53_26
VVRQDDLAPTYGARKKKKRIGRGLGSGHGRYSGKGLKGQKARSGAGIHPY
FEGGQLPLVKRLPAKQGFTNIFKKEYCVVNVGRLNVFEANSVVDGQRLWG
ARLISSSKKPLKILGGGALDHALIVRAQKVSAAARGKIEAAGGRVEEAGS
AAKAS
>Bacteria_Chloroflexi_RBG_13_Chloroflexi_54_8
VVRQNDLAPAVGSKHKRKRVGRGLGSGHGCYSGKGMKGQKSRSGARIRPY
FEGGQLPLVQRLPRKRGFTNIFKKRYLVINVGNLNIFEPGTVVDYDKLLE
AGLIESTRKPLKILSTGELDRGLTVRADKFSTAAKKKIEAAGGRVEEAGS
ATKAS
>CG15_BIG_FIL_POST_REV_8_21_14_020_Chloroflexi_46_15
MRQDELRPSVGARHKKKRVGRGNSSGHGTYSGRGCKGQKSRSGGKVRLGF
EGGQLPLIKRLPEKRGFTNAFKKKYSIVNVGKLSIFPANTEVTREKLFEA
GLIESLKNPVKILGTGDVHHSLSVKTDRLSTAARKKIL
>CG23_combo_of_CG06-09_8_20_14_all_150_Chloroflexi_45_10
MRQNELRPPLGAKHGRKRVGRGDGSGHGTYSGRGCKGQKARSGGGVRLGF
EGGQLSLIKRLPRKRGFTNIFKTEYNIVNVGKLSIFPPGSEVNPEGLLKA
GLIKSLARPVKILGDGDICHPVLVKADKFSVAAEKKIVAAGGKVERA*
>CG_4_9_14_3_um_filter_150_Chloroflexi_45_9
MKQNELKPPIGAKHRSKRVGRGDGSGHGSYSGKGSKGQKARSGGGVRLGF
EGGQLPLIKRLPENRGFTNIFRVEYNIVNAKNLNVFPPGSEITPKELFQA
GLIKSLELPTKILGDGDIRHSLSVKANKFSATAEKKIIAAGGKVEKI*
>Bacteria_Chloroflexi_RBG_13_Chloroflexi_51_36
MLVQGKLKKKRQMKQNELKPPVGAKRARKLVGRGNGSGHGTYSGRGCKGQ
NARSGGGVRLGFEGGQLPLIKRLPRKRGFTNTFKTEYSVVNVGKLAIFPP
DTEVTPEELLRARLISTTDRPTKILGAGDIKHPLTVTANKFSSSAEKKIL
AAGGKIEKV
>Bacteria_Chloroflexi_RBG_16_Chloroflexi_48_7
MEQHTIRQSAGAKHKRKRVGRGLGSGHGAFSGRGCKGDKSRAGGGARLGY
EGGQLPLVQRLPRKRGFTNIFRTEYCIVNVGDLKAFEANAEITAEILCKA
RLIDTVNKPVKVLGDGEIDRPLSIKAKKFSSSAKAKIEAAGGKAEAI
>Bacteria_Chloroflexi_RBG_13_Chloroflexi_50_10
MQQHNLKPTAGAKHKRKRVGRGDGSGHGSYSGRGCKGQKSRPGGGVRLGF
EGGQLALIKRLPRKRGFVNIFKAEYSIINVGELKVFSPNAEVTPKELFEA
GLIKSFKYPVKILGGGDIDRPLVVKASKFSAAAEKKIVAAGGKAEVI
>Bacteria_Chloroflexi_RBG_19FT_COMBO_Chloroflexi_48_23
MQQHNLKPPAGTKRNRKRVGRGDGSGHGSYSGRGCKGQKSRSGGGVRLGF
EGGQLSLIKRLPRKRGFVNIFRTEYSIVNVGELIEFSPNTEVTTKELFEA
GLIKSFTHPVKILGGGDIDRPLTVKANKFSATAEKKIVAAGGKVEGI
>Bacteria_Chloroflexi_RBG_19FT_COMBO_Chloroflexi_47_15
MQQHNLRPPAGAKHKKKRVGRGDGSGHGSYSGRGCKGQKSRSGGGVRLGF
EGGQLALIKRLPRKRGFVNIFKAEYSIVNVGDLKVFSPNAEITLKELLEV
GLIKSFKHPVKILGGGDIDRPLVVKANKFSAAAEKKIVAAGGKVEGI
>Bacteria_Chloroflexi_RBG_13_Chloroflexi_48_17
MQQHNLRPPEGAKHKRKRVGRGDGSGHGSYSGRGCKGQKSRAGGGVRLGF
EGGQLALIKRLPRKRGFVNIFKTEYSIVNVGDLKVFSPNAEITIKELLVV
GLIKSAKYPVKILGEGDIDRPLVVKANKFSAVAEKKIVAAGGKVEGI
>Bacteria_Chloroflexi_Dehalococcoidetes_Dehalococcoidales_Dehalococcoidaceae_Dehalococcoides_mccartyi_CBDB1
VRLHELSPAPGSRKDRKRVGRGDAGRGNYSGRGMKGQKARSGGATRPGFE
GGQLPIYLRLPRKRGFFNPFRIKYAVVNIEQLNMFEAGTEVTPETLLAAG
LIRNFVKPVKILSSGHIDRALEVSAHKFSQAAKAQIEAAGGKVQEIDYAA
EIE
>Bacteria_Chloroflexi_Dehalococcoidetes_Dehalogenimonas_lykanthroporepellens_BL_DC_9
MKEHELFPSPGARKERKRIGRGDASGHGTYSGKGLKGQKARAGGGVRPGF
EGGQNPLIKKLPQKRGFVNPFRVEYAVVNVGDLNSFEADTEITPELLAAR
NLIRNTKSPVKILADGEIDRALVVKANAFTVAARSKIETAGGKAEVI
>Bacteria_Chloroflexi_RBG_13_Chloroflexi_56_8b
MLQEKISPAPGSKRDRKRVGRGDGSGKGTYSGRGSKGQKARAGYKMRPGF
EGGQLPLIKRLPRLRGFTNPFKAEYNLVRLDKLSVFEPDSEVTPEKLVAA
GIVKSLKHPIKVLAGGELKHALVVKANKFSAAAKAKIEAAGGKAEEVGNG
PEAR
>Chloroflexi_bacterium_RBG_13_56_8b
MLQEKISPAPGSKRDRKRVGRGDGSGKGTYSGRGSKGQKARAGYKMRPGF
EGGQLPLIKRLPRLRGFTNPFKAEYNLVRLDKLSVFEPDSEVTPEKLVAA
GIVKSLKHPIKVLAGGELKHALVVKANKFSAAAKAKIEAAGGKAEEVGNG
PEAR*
>Bacteria_Chloroflexi_RBG_16_Chloroflexi_57_8
VRQNDISPASGSKKARKRVGRGNGSGHGTYSGRGQKGQKARAGGKMRPGF
EGGQLPLIKRLPKKRGFFNMFRTEYSVVNVDQLNSFEPGSEITLEGLRAA
GLVKSSRQPVKVLAGGEVDRALKVRAHKFSSAAKAKIEAAGGTTEEVGYV
ATEVD
>Bacteria_Chloroflexi_RBG_13_Chloroflexi_46_14
MRLDTLRPVPGTRKNRKRVGRGNGSGHGTYSGRGVKGQKSRAGFNIRPGF
EGGQLPMIKRLPRQRGFTNIFRTEYSVVGIGSLNIFESGSEVTPAELLAS
GLVRSMKNPVKILAQGEIEHPLTVKAHKFSAAAKAKIEAAGGSAEEVVFA
SKAD
>Bacteria_Chloroflexi_RBG_16_Chloroflexi_51_9
MKLNELAPTPGSRKNKKRVGRGNGSGHGTYSGRGCKGEKARAGFKIRPGF
EGGQLPIIKRLPRKRGFHNNFSILYSVVNMNKLDVFESGTEVTPEKLLSA
GLVKSLRLPVKILATGDISHPLVVKAHKFSTAAKAKIEAVGGSVEEVEYA
SESE
>Bacteria_Chloroflexi_RBG_13_Chloroflexi_46_9
MRLDTISPAQGSRKDRKRVGRGNGSKGNFSGRGCKGQKSRSGHRMKPGFE
GGQLPIIKRLPSQRGFTNIFKTEYIVVNLDNLKEFTSGSVVNSEELIKAG
VIGPSKKPLKVLGGGEIKQPLTVKADKFSASARAKIEAAGGTAEEVGDAP
KAN
>Bacteria_Chloroflexi_RBG_16_Chloroflexi_50_9
VVRQDSIIPPPGSRRASKRVGRGDGSGHGSFSGRGCKGQKSRASKDIRTS
FEGGQLPLIKRLPRKRGFINIFRTEYNPVNIGSLSAFEPGSEVTPEKMVA
AGLIKSLRKPIKILAGGNIEHGLTVKANKFSASAKAKIEAAGGKVEEVVY
APEAE
>Bacteria_Chloroflexi_RBG_16_Chloroflexi_60_22
LVKQNDISPAPGARRASKRVGRGNGSGHGTYSGRGCKGQKSRAGYKMRPG
FEGGQLPLIKRLPRKRGFTNIFRTEYSTVSIGALGAFDSGSEVTPERLAA
TGIIKTLHKPVKILADGDIKHPLTVRAHKFSASARAKIEKAGGKAEEVEY
AAKAE
>Bacteria_Chloroflexi_RBG_16_Chloroflexi_58_8
LVKQNNIAPAPGSRRPAKRVGRGPGSGHGTYSGRGCKGQKSRAGFKIRPG
FEGGQLPLIKRLPRKRGFHNIFRTEYATVRVGTLNGFDAGSEVTPEKLAA
AGMVKSLNSPVKILADGDIDRALKVKAHRFSAAARAKIEAAGGTVEEVEY
AAKAV
>Bacteria_Chloroflexi_RBG_13_Chloroflexi_57_8
LVRQNNIAPAPGSRHAAKRVGRGNGSGHGTFSGRGCKGQKARAGNNKMRP
GFEGGQLPLIKRLPRQRGFTNIFRTEYNPVNAGELNVFEAGSEVTPETML
SAGIIKNLKIPVKVLGDGEIDRPLTVRAHKFSASAKAKIEAAGGKVEEVA
HAAKAV
>Bacteria_Chloroflexi_RBG_16_Chloroflexi_56_11
VVSQNKIVPAPGSRKASKRVGRGNGSGHGTYSGRGCKGQKARAGNNKVRP
GFEGGQLPLIKRLPKKRGFKNIFRTEYATVSVGALNSFEAGTEVTVEKLV
AAGLLKNPGKPVKILADGDVDRALTVKADKFSASARAKIEAAGGSAEEVG
HAAAAG
>Bacteria_Chloroflexi_RBG_13_Chloroflexi_52_12
LVKQNNIAPAPGSRHTAKRVGRGDGSGHGTYSGRGCKGQKARAGNNKVRP
GFEGGQLPLIKRLPRKRGFTNIFRVEYTPVTTGELNKFDSGSEVTPEILK
AAGIIKSINSPVKILAGGKIDHPLTVKANKFSASAKAMIETAGGKVEEVE
HAAKAE
>Bacteria_Chloroflexi_RBG_16_Chloroflexi_50_11
LVKQNNIAPAPGSRHASKRVGRGTGSGHGTFSGRGCKGQKARAGNNKVRP
GFEGGQLPLIKRLPRKRGFTNIFRTEYSTINIGELNRLDAGSEVTPEKLL
AAGIIKSLENPIKILADGDMDHPITVKGCKFSASAKAKIEKAGGKVEEVA
DAAKAE
>Bacteria_Chloroflexi_RBG_13_Chloroflexi_51_52
LVKQNSIAPAPGSRHTSKRVGRGDGSGHGTYSGRGCKGQKSRAGNNKFRP
GFEGGQLPLIKRLPRKRGFTNIFRTEYSTVSISQLNKFESGSEITSEKLK
AAGMIKSLAKPIKILADGDIDHPVTVKANKFSAAAKAKIETAGGKVEEVA
DAAKVD
>Bacteria_unclassified_Bacteria_Thermobaculum_terrenum_ATCC_BAA_798_1
MKQNELRPPVGAHKDRKRVGRGTGSGHGKTAGRGTKGQKARTGNDLRIGF
EGGQNPLIQRMPFKRGFTNPNRKEYKVFNLSDLQRFPSISEFTPEVFVDL
GLVPRKKLERGDLLVKVLGEGEIDRAITVKVHKVSASAKEKIEAAGGRVE
ELI
>Bacteria_Chloroflexi_Thermomicrobia_Thermomicrobiales_Thermomicrobiaceae_Thermomicrobium_roseum_DSM_5159
MKLHELKPAPGSRRPKTRVGRGIAAGKGKTAGRGTKGQKARSKVRPGFEG
GQNPLYLRLGRMRGFKNPFKIVYEVVNVGRLNELPYEGVITPDVLRSFRL
VRENGAPVKILGDGDVTRPLHVQAHAFSESARQKILAAGGTVEVIS
>Bacteria_Chloroflexi_Thermomicrobia_Sphaerobacteridae_Sphaerobacterales_Sphaerobacterineae_Sphaerobacteraceae_Sphaerobacter_thermophilus_DSM_20745_1
MQLHDLKPAPGSRKERTRVGRGDGSGKGKTAGRGTKGQKARGTVRRGFEG
GQNPIYKRLSYRRGFVNIFKKVYEVVNVGRLNELDIDGPITPEVLYERGV
TRGLEYPVKILGDGEVTRPLTVRAHKFSKSAREKIEAAGGTVEAIS
>Bacteria_bacterium_JKG1
MKLHDLKPAAGAHKVGKRVGRGHGSGKGKTAGRGMMGQKARSGPGPHRAF
EGGQNEITRRLPFKRGVGFQNRYRIEYEIFNIGDLAATQHDEITPELLVQ
ARLLKNLKKPVKILGDGEINRPMRITAHRFSASARAKIEAAGGTVIELGA
PQVKRLPRRGRF
>Bacteria_Chloroflexi_Chloroflexi_Herpetosiphonales_Herpetosiphonaceae_Herpetosiphon_aurantiacus_DSM_785
MKLHDLKPAPGSTRKSKRVGRGHGSGKGKTSGKGMMGQKARSGPNPYPHF
EGGQNPLVRRMPYKRGFTNRFRVEYTVVNVGDLIEWNNGDVTPEALREVG
LIKNLKQPIKVLGDGDLNVALKVRVHKVSASARQKIEAAGGSVELIDAAA
>Bacteria_Chloroflexi_Chloroflexi_Chloroflexales_Chloroflexaceae_Roseiflexus_castenholzii_DSM_13941
MKLHDLKPALGAHRKRKRIGRGIGSGKGKTGGKGMMGQKARSGPNPSPSF
EGGQMRITRKMPKLRGFKNRWRIEYQIINTGQLNNVPDGTELTINAMIEQ
GWVQPAKPVKILGDGELERKLTIHAHKFSASARARIEAAGGAAIETPWIV
ERRSRSRGPNPPRHHRKAEATPGA
>Bacteria_Chloroflexi_unclassified_Chloroflexi_Candidatus_Chlorothrix_halophila
MKLHEIQPSVGSNKKSKRVGRGYGSGKGKTSGKGMAGQKARAGRGAYRTF
EGGQNRLVKRMPFKRGFTNIWQIEYQVINVEDLNEWSAESGEVTLEALFA
NRLVRKKQKPVKILGEGELNKPLVVHAHKFSASAREKIEAAGGRVVEVPW
VVERHSRSRGPNPSMRQQSSGS
>Bacteria_Chloroflexi_Chloroflexi_Chloroflexales_Chloroflexaceae_Chloroflexus_aurantiacus_J_10_fl
MKLHDLRPAEGAHRKRKRIGRGHGSGKGKTGGKGMMGQKARSGPGPYRTF
EGGQNRLVKRMPFKRGFVNKFRVEYEVVNVGSLVDWPVDLEVTPETLLAR
RLVRRKRMPVKILGDGELTQPLVIKAHKFSASARQKIEAAGGKAIDLTWV
VERHSRSRGPNPSMRNARQS
>Bacteria_Chloroflexi_Chloroflexi_Chloroflexales_Oscillochloridaceae_Oscillochloris_trichoides_DG6_OSCTcontig_003
MKLHDLKPAEGANKKSKRLGRGAGSGKGKTGGKGMMGQKSRSGSNPYRTF
EGGQNRLVKRMPYKRGFTNIFRVDYEVLNVGDLAEWPAGVEVTPESLLEA
RAVRRKTMPVKILGDGEISVALTVKAHKFSTSARQKIEAAGGTVVELPWV
VERHSRSRGPNFGGRNAKKKAQA
>Bacteria_Chloroflexi_RBG_16_Chloroflexi_57_9
MKLHDLQPAPGSKKNRKRVGRGTGSGHGTYAGRGRKGQKARAGGAKPPYF
EGGQLPLVRRLPHKRGFVNIFRTEYATVNLERLNVLFEAGTEVTPEALVA
AGAVKGLSKPIKILGRGELDKALMVHAHRFTAGARVKIEAAGGSIKELE
>Bacteria_Chloroflexi_RBG_16_Chloroflexi_56_8
MKLHDLKPAKGSTHRKRRVGRGISAGQGKTAGRGTKGQGSRSGGSVKPYF
EGGQLPXXXXXXXXXXFTNIHREPFEVVNVETLEAKFDAGTEVTPGLLLE
RGLVGKSGRVKVLGDGSLSKALTVKAHAFSASAKEKIAAAGGSAIEMNQ
>Bacteria_Chloroflexi_Anaerolineae_uncultured_SMTZ_84
MKLHELRPPTGARKKRKRVGRGTASGYGKTAGRGTKGQNSRSGGGVRPYF
EGGQLPLVRRFPRKRGFVNIFKVRYSVVNLERLSGFRKGSNVDPEVLAKA
GIIKSSRERVKILGRGELQKPLTISAHMFSASAREKIEAVGGTVVELE
>Bacteria_Chloroflexi_RBG_13_Chloroflexi_56_8
MKLHELREPQGTKKRRNRVGRGIAAGQGKTCGYGTKGSRSRAGRGGKPYF
EGGQLPLVRRLANRRGFRNVNRVEYVVVNVESLNRFEPDSVVGPGALIAA
GLVKQSDMPIKILGEGELQRSLTVQADKFSQSARNKIEAVGGIVQEL
>Bacteria_Chloroflexi_RBG_13_Chloroflexi_56_8b
MLQEKISPAPGSKRDRKRVGRGDGSGKGTYSGRGSKGQKARAGYKMRPGF
EGGQLPLIKRLPRLRGFTNPFKAEYNLVRLDKLSVFEPDSEVTPEKLVAA
GIVKSLKHPIKVLAGGELKHALVVKANKFSAAAKAKIEAAGGKAEEVGNG
PEAR
>Bacteria_Chloroflexi_Caldilineae_Caldilineales_Caldilineaceae_Caldilinea_aerophila_STL_6_O1_DSM_14535
MKLHDLRPAEGSTKKRKRVGRGTGSGKGKTSGRGQKGQNARSGGSVRLNF
EGGQLPLTKRLPKLRGFNNRFKVIFVPVNLDQLDRLFEAHAEVSQETLAR
VGLLGNVDDPVVVLARGEVTKPLTVRVQRISAAARQKIEAAGGTVEVLGY
EVNRRLPRS
>CG2_30_FULL_Chloroflexi_64_16
MKLHDLQPAKGSRKDRTRPGRGISAGRGKTAGRGTKGQNSRSGGGVRPYF
EGGQLPLVRRLPHLRGFTNIWRVEYAPVNVELLNDFRPESEVTPEVLVAA
GLVKSINSPVKILGGGKLDRALVVKAHRFSAAAREKILAAGGTAEELALT
*
>Bacteria_Chloroflexi_Thermoflexia_Thermoflexales_Thermoflexaceae_Bacterium_sp._JAD2_Draft_Genome
VKLHELKPAPGSKKERKRVGRGLGSGHGTYAGRGRKGQKSRSGDRKMPPY
FEGGRTPLVRRLPKARGEGFTLVEKVIYQPVNVGQLNRFPPHSEITPLTL
AQAGLLRDPEEPVVILGDGEVDRPLVVKAHRFSASARAKIEAAGGQAVVI
PR
>Bacteria_Chloroflexi_Anaerolineae_uncultured_SG8_19
MNLHDLRPNRGSTKKRKRVGRGISAGQGKTAGRGTKGQGARSGGGKGPYF
EGGQLPLVRRLPFKRGFTNINKIVYKPVNVGNLADFETGTEVDPELLAAV
GLLKKAGDPVVILGDGDLAVSLKVKAHRFSSSAKKKIEAAGGTISLIPLT
SDQV
>Bacteria_Chloroflexi_RBG_13_Chloroflexi_66_10
MKLHDLKPRPGAHRRPKRVGRGIAAGQGKTAGRGTKGEGARSGTGGHLYR
QGGNLPFYRRLPFKRGFHNQSRVEWSEVNVGSLDRFPAKSEITPSTLLEA
GVLKEAGRPVVLLGQGEVKVPLKVRVHRVSRGARAKIEAAGGTVEDLEA
>Bacteria_Chloroflexi_RBG_13_Chloroflexi_68_17
MKLHDLHPRSGARQPRKRVGRGISAGQGKTAGRGTKGQKARTGAGGKLYR
QGGNLPFYRRLPFMRGFTNFRRATWNEVNLSSLAGFKAGAEVGPESLAEA
GLLQDTRFPIVLLGMGEVTAPLKVRVHRVTRGARTKVEAAGGTVELIEAQ
APQA
>Chloroflexi_bacterium_RBG_19FT_COMBO_62_14
MKLHDLKPRHGAKKPRKRVGRGISAGQGKTAGRGTKGEGARSGSGGKLYR
QGGNLPFFRHLPFKRGFTNNFRKEWSEINLERLEGFAAQAEVSPETLSAA
GLIDNGGHPVVLLGRGEVKVPLQIRLHRISRTARAKVEAAGGKVELIKV*
>Bacteria_Chloroflexi_RBG_16_Chloroflexi_48_8
VGRGISAGQGKTAGRGTKGQRARAGFGGKLYRQGGSLPLFRGLPFKRGFT
NINRVEWTEINVGLLDGFPAEAEITPEALLNAGLIKNLRKPVVLLGRGEI
QVPLNIRLHRVSRGARSVIEAAGGTVEVIEV
>Bacteria_Chloroflexi_Anaerolineae_uncultured_SMTZ_63
MKLHDLKPRTGSKKRRKRVGRGISAGQGKTAGRGIKGQGARAGSGGSLYR
QGGNLPLFRKLPFKRGFTNFRRVVWTEINLERLDEFTPDSEITPESLKDA
GIVRNLRHPVVLLGRGEVSVPLKVRVHRVTSGARAKIEAAGGTVEIIPQ
>Bacteria_Chloroflexi_RBG_16_Chloroflexi_63_12
MKLHDLQPAPGSKKHKKRVGRGISAGQGKTAGRGTKGEGARRAKGGSIYR
QGGNLPFFRSLPFKRGFTNLRRVEYVEVNLDRLADLASGAEVNPATLAHA
GVIRDEAQKVVLLGRGEVKQALTVKVHRASESAKAKIEAAGGKVEIIA
>Bacteria_Chloroflexi_RBG_16_Chloroflexi_64_43
MKLHELKPNPGATHRKKRVGRGIAAGQGKTAGRGTKGQGARQGGGPGLYF
QGGNLPLFRRLPFKRGFDPLYRTVYNEINLGTLGALPAGTRVTPESLAGL
GLLSRPELPVVILGRGEVKVPLTIHVQRISKGARAKIEAAGGTVEEFSAA
>Bacteria_Chloroflexi_RBG_13_Chloroflexi_60_9
MKLHELTPNAGSTHRRKRVARGISAGQGKTAGRGTKGQGARQGGGPSQYF
QGGNLPFFRKLPFKRGFSPLTRVKYQEINLDQLTDLPKGTVITPELLVEA
GLVRNAGQPVAVLGRGEIKSAITVRVQKVSGGAKKKIEAAGGKVEAWEAP
KPEAAQPETDAPKPEKKKAVKKAAGTKAAGTKAAGTKAAETKAAETKAAE
TKAAGTKAAAKQEAGE
>Bacteria_Chloroflexi_Anaerolineae_Anaerolineales_Anaerolineaceae_Anaerolinea_thermophila_UNI_1
MKLHDLFPNEGAKKKHKRKGIGIAAGQGKTAGRGTKGEGARSGQGGKLYR
QGGNLPFYRRLPFMRGEGFTPPNQVEYNEVNVEQLERFPEGTVVTPELLA
QAGMLHKNSNPVVILGRGELTRALTVQAQRVTKGARAKIEAAGGKVELIA
>Bacteria_Chloroflexi_GWB2_Chloroflexi_54_36
MKLNDLVPNEGAKKDRKRLGRGISAGKGKTSGKGTKGQGSRSGEGGHLYR
QGGNLPFYRRLPFMRGEGFTPPNQVEYNEVNLSQLAAKFEAKSVVTPEAL
AEANLLHKPANPVVILGRGDIAIALTVRVQRVSKGAQAKIEAAGGKVEII
A
>Bacteria_Chloroflexi_GWC2_Chloroflexi_49_37
MKLNDLQPNPGSKKKRKRVGRGTSAGQGKTAGRGTKGQSSRAGSGGHLYR
QGGNLPFFRRLPFLRGYGFTPPNQVEYFEVNLEQLADFAANAEITPESLM
DARLVRNLRMPIAILGRGEIKNPLKVHVHRITKGAREKIEAAGGSVEIIA
>CG2_30_FULL_Anaerolineae_58_95
MKLNDLKPNPGSKKNRKRVGRGISAGQGKTAGRGTKGQGARAGSGGHLYR
QGGNLPFFRRLPFIRGQGFTPIHQVEYNEVNLDQLTPFQANAEITPETLA
EARLLRDPRNPVAILGRGELKTPLKVRVQRVTKGAQAKIEKAGGSVELIG
*
>CG2_30_FULL_Anaerolineae_57_67
MKLHDLSPNPGSKQNRKRVGRGISAGQGKTAGRGTKGEGSRSGQGGHIYR
QGGNLPFYRRLPFMRGEGFSPINTVEYNEVNLDQVVAVFKADAVITPEAL
AGARLLRDSRNPVVLLGRGEVTFPLNVRVQRVSAGAKSKIEAAGGSVEIL
A*
>Bacteria_Chloroflexi_RBG_16_Chloroflexi_51_16
MQLHDLVPNTGSKKKRKRVGRGISAGQGKTAGRGMKGQGARSGEGGHIYR
QGGNLPFYRRLPFIRGEGFTPPNQMTFNEVNLDQLSQAFKANAEVNPESL
QKAHLLRDPENPVVVLGRGELKFALKIRVHRITSGAKTKVEKAGGSVELI
A
>Bacteria_Chloroflexi_RIFOXYC12_FULL_Chloroflexi_59_14
MKLHDLVPNPGSKKNRKRVGRGSAAGQGKTAGRGTKGEGARAGTGGRLYR
QGGNLPFYRRLPFMRGEGFRSINRVEYNEINLDQLSASFQADAEVTPESL
TEARLLRDPRNPVVILGRGEIKAALKVRAHRISATAKSKIEAAGGSVELI
A
>CG1_02_FULL_Anaerolineae_58_13
MKLHDLVPNPGSKKNRKRVGRGSAAGQGKTAGRGTKGEGARAGSGGRLYR
QGGNLPFYRRLPFMRGEGFRSINRVEYNEINLDQLSASFQADAEVTPESL
TEARLLRDPRNPVVILGRGEIKAALKVRAHRISATAKSKIEAAGGSVELI
A*
>Bacteria_Chloroflexi_RBG_19FT_COMBO_Chloroflexi_55_16
MKLHDLKPNEGAKKDRQRVGRGIAAGQGKTAGRGTKGQGARTGGGTRLYH
QGGSLPFFRRLPFVRGKGFTPLNSVEYNEVNLDQLGNFLAKSQITPESLL
EAGLLRDPRNPVVILGRGNLNMALEVRAHRVTKGAREKIEAAGGSVEIIP
LEASE
>Bacteria_Chloroflexi_RBG_16_Chloroflexi_52_11
MKLHDLLPNKGSKKPRKRVGRGIAAGQGKTAGRGTKGQGARSGGGGRLYH
QGGNLPFYRRLPFVRGKGFTPLHRVEYNEVNLDQLVSFAAGSEVNPETMT
SARLLRKPENPVVVLGRGDLTVALKVSAHRVSKHAQAKIEAAGGSVDIME
MN
>Bacteria_Chloroflexi_RBG_16_Chloroflexi_54_18
MKLHDLKPNEGAKKPVKRVGRGISAGQGKTAGRGTKGQGARAGGGTRLYH
QGGNLPFFRRLPFKRGVGFTPFNRVIYNEVNIDQLKDFKKGSVITPKALA
EARLLRDQRKPVAILGRGEVKVALKVRVQRVTKGAREKIEAAGGSVEVIE
>Bacteria_Chloroflexi_RBG_16_Chloroflexi_57_11
MKLNDLKPQEGSKKPRKRVGRGISAGQGKTAGRGTKGQGSRSGGSTRLYH
QGGNLPFFRRLPFVRGKGFTPLNRVEYNEVNLDQLIEKFTANSEVNPETL
AQARLLRDPRNPVVILGRGEVNVALKVRVHRLSDSARSKIEAAGGQVELI
A
>Bacteria_Chloroflexi_RBG_19FT_COMBO_Chloroflexi_56_12
MKLHDLKPQEGSKKDRIRVGRGTAGRRGKTAGRGTKGQGARAGKPVRLYH
QGGNLPFYRRLPFRRGEGFTPVHQVEFNEINLDQLAGFSAGSEVNPVSLA
EARLLRDPKNPVVILGRGEVNAALKVRIHRVSKSAQAKIEAAGGSVELIE
A
>Bacteria_Chloroflexi_RBG_19FT_COMBO_Chloroflexi_49_13
MKLHDLKPQIGAKKEGIRVGRGTAGRRGKTGGRGTKGQGARAGKPVRLYN
QGGNLPFYRRLPFKRGEGFTPLFRVEYNEINLDQLARFPAGSEITPGSLA
EAQLLRNPANPVVILGRGEIKTALKLNIHRITATAQAKVEAAGGSVEIIK
S
>Bacteria_Chloroflexi_RBG_13_Chloroflexi_50_21
MKLHDLKPQVGSKKQGIRVGRGTAGRRGKTGGRGTKGQGARAGKPVRQYN
QGGNLPFYRRLPFKRGEGFTPLNRIEYNEINLDQLSKFPAGSEITPGSLA
EAQLLRKPSKPVVILGRGELKTALKINVHRITSSAKAKVEAAGGSVEIIK
S
>Bacteria_Chloroflexi_RBG_16_Chloroflexi_54_11
MKLHDLKPQAGAKKDGIRVGRGTSGRRGKTAGRGTKGQGARAGKPVRLYN
QGGNLPFYRRLPFKRGEGFTPLNRIEYNEVNLDQLAKFPTGSEVTPGSLA
EAQLLRNPAKPVVILGRGEIKTALKLTVHRITAAAKEKVEAVGGSVEIIE
S
>Chloroflexi_bacterium_RBG_19FT_COMBO_50_10
MKLHDLKPQIGAKKDGIRVGRGTAGRRGKTAGRGTKGQGARAGKPVRLYN
QGGNLPFYRRLPFKRGEGFTPLSRIEYNEINLDQLAQFPKGSKVTPASLA
EAQLLRKPANPVVILGRGEIKTALKLNVHRITASAKAKVEAAGGSVEIIK
LKG*
>Bacteria_Chloroflexi_RBG_16_Chloroflexi_47_49
MKLHDLKPQIGAKKDGIRVGRGTAGRRGKTAGRGTKGQGARAGKPVRLYN
QGGNLPFYRRLPFKRGEGFTPLSRIEYNEINLDQLAQFPKGSKVTPASLA
EAQLLRKPANPVVILGRGEIKTALKLNVHRITASAKAKVEAAGGSVEIIK
LKG
>Bacteria_CP_novel_BJP_IG2158_Novel_57_21
MEENERIRLHNLKGAPGATSARKRLGRGHSSGTGKTAGRGHKGQNARSGS
KSRVGYEGGQMPLYRRLPKLGGFTPRNRKVYSVVNVSELERRFEEDAIVD
PATLAESGLIKKERMSVKILGDGELTMKLTVRAHAFTRGAVEKIEAAGGK
SEVI
>Actinobacteria_bacterium_RBG_13_55_18
VIKVTFGINDLKPAPGSTHGRKRLGRGRSSGSGKTSGRGMKGQKARGQTR
VGFEGGQMPLQRRIPKLRGFKPRDKKYYTLINVELLNAFTDGEIITPQVL
QEKKLIKKPDEQIKILGRGELKKELTVKAHAFSQSAREKIEGAGGSIEVV
*
>Actinobacteria_bacterium_GWC2_53_9
MRLHELSPAPGAVKKKKRVGRGPGSGHGKTATRGTKGQKSRSGGGKGAAF
EGGQTPIYRRLPKLPGFKNRFKKVYSLVNIEQLNIFESGAVVDAASLQQA
GLVKKAATPVKVLGRGEITKALTVKANQFSGTAITKIEAAGGKAESLK*
>CG_4_10_14_0_8_um_filter_cor_Actinobacteria_50_43
MRLNELSPAPGAVKKKKRVGRGPGSGHGKTATRGTKGQKSRSGGGKGPGF
EGGQTPIYRRLPKLPGFRNPFKKVYELVNIDQLNIFDQGAVVDPVAMQQA
GLIKKAMLPVKVLGRGEIEKGLTVKAREFSGSAVRKIEAAGGKVESLK*
>Actinobacteria_bacterium_RBG_19FT_COMBO_36_27
VKLCDIGSPESIKKRKRVGRGSGSGHGTTSGRGTKGQLSRSGGNTRIGFE
GGQMPLQRRLPHLKGFKNTRKKVNNLINIGQLEKYKDGSVIDYDFLEKNG
FITKKSNPVKILGNGELTKKITIRANFFSKSAMDKIEKAGGKAEVV*
>Actinobacteria_bacterium_RBG_13_35_12
VKLCDIRSPKSIKKRKRVGRGNGSGHGTTSGRGTKGQLSRSGGKSRLGFE
GGQMPLQRRLPHLKGFKNTRKKVNNVINVGRLEKFKDNSVIDYDFLKKSG
FIMKKSNPVKILGNGKLTKKITVKANYFSRSAITKIEKAGGKAEVI*
>CG08_land_8_20_14_0_20_Actinobacteria_35_9
MKLCDLRSPESIKKRKRVGRGNSSGHGTTSGRGTKGQLSRSGGKSRLGFE
GGQMPLQRRLPHLKGFKNTRKKINNIINVWQLEKFKDDSVVDYDFLEKNG
LIMKKSNPVKILGNGKLTKKITVKANYFSRSAAAKIEKAGGKVEEI*
>Bacteria_Actinobacteria_Actinobacteria_Rubrobacteridae_Rubrobacterales_Rubrobacterineae_Rubrobacteraceae_Rubrobacter_xylanophilus_DSM_9941
MRLNELSPPPGSRRARKRVGRGEGSGYGKTSGRGQKGAKARSGTKAYTTY
EGGQMPLQRRLPRLKGEARGRHTPAHPKVYDPVNVGELAAVEGDTIGLDE
LRAAGLIRKKADTLVKILGDGEIDRPVTVRAHAFSRAAREKIEAAGGRAE
VL
>Actinobacteria_bacterium_RBG_16_64_13
MADIFLHNLQPDPGARHSKKRVGRGEGSGVGKTSGRGHKGSKQRSGGQIS
PRYEGGQMPLHMRLPKLRGPLAKTAMPIGPFRTYMTPINLSRLAVFAAGE
VVSPEALLEKGIIKKLDERVKILATGELTQPLTIKAHGFSASALAKIEAA
GGTAEVI*
>Actinobacteria_bacterium_RBG_13_63_9
MGDIFLHNLEPDRGARRDKKRVGRGEGSGVGKTSGRGHKGSKQRSGGQIS
PRYEGGQMPLHMRLPKLRGPLAKTAMPIGPFRPHTTPVNLSRLAGFGKGE
VVSPDALLEKGIIKKAGERVKILGNGELTQALTIKAHGFSASAKAKIEAA
GGTAEVLA*
>Actinobacteria_bacterium_RBG_16_68_12
MPAGFEGGQTPIDMRLGKLRGNTSADAMPIGPFRTHTQPVNVGELERRFE
AGAEVTPETLKATGLVRKLSMDVKVLGEGELTKKLSVSAHAFSKSAVEKI
EAAGGTAIWLRGPVVKKKKRHKAAAPAAEEPETSETEAEDTAEPDEPTEE
ASE*
>Bacteria_Actinobacteria_Actinobacteria_Rubrobacteridae_Thermoleophilales_Thermoleophilaceae_Thermoleophilum_album_ATCC_35263
MSEPALHNLRPAPGSRRTRKRVGRGEGSGTGKTAGRGTKGAGARSGNKRR
ASYEGGQNPLHMRLRKLRGPHMKKSMPFERFGRTLSQAVNLRDLEARFAA
DEVVTPETLRARGLAKRKGIPVKILGEGELTKPLTVRVHAVSASARAKIE
QAKGSVELIGR
>Bacteria_Actinobacteria_Actinobacteria_Rubrobacteridae_Solirubrobacterales_Patulibacteraceae_Patulibacter_sp._I11
MSTENNEQSLADTGLHSLKPAPGSRKPRKRVGRGHGSGMGKTSGRGHKGA
GSRSGAKDRAGFEGGQNPIQSRMRKLRGPNKKTSMPFERFRTATQPVNLD
DLADRFESGADVTLEALQAKGLATRKGVPVKVLGRGELQGPLTVHAHRFS
GSAREAIEAAGGTVVLIED
>Bacteria_Actinobacteria_Actinobacteria_Rubrobacteridae_Solirubrobacterales_Conexibacteraceae_Conexibacter_woesei_DSM_14684
MSPVKEEAEREERIGLHNLRPAPGHRKPRKRVGRGEGSGLGKTAGRGQKG
AGSRSGSKDRARFEGGQMPIHMRMRKLRGPHMKKSMPFEMFRTHTQPVNL
ADLDERFESGAEVTLEAMRAKGLATRRGIAVKVLAKGEITKPLTVHANAF
SAAARERIEAAGGTAQLLDG
>Bacteria_Actinobacteria_Actinobacteria_Rubrobacteridae_Solirubrobacterales_Solirubrobacteraceae_Solirubrobacter_soli_DSM_22325
MSEQDAVNEELAAEAVGLHSLKPAPGSKKDRKRVGRGHGSGHGKTSGRGH
KGYNSRAGAKQRARFEGGQNPLHMRMRKLRGPNKKMSMPFEMFRTHTQHV
NLDDLEARFDDGAAIGLAELKATGLAKTRDVPVKILGRGELTKKFTVSAH
KFSSSAREAIEGAGGSVQVIED
>Bacteria_Actinobacteria_Actinobacteria_Coriobacteridae_Coriobacteriales_Coriobacterineae_Coriobacteriaceae_Collinsella_intestinalis_DSM_13280
MQLHDLTPAQGSTHSRKRVGRGNSGKGGTYAGRGLNGQGSRSGGTKGAGF
EGGQTPLAMRLPKLPGFKNPRRIEFTAVNVSTLEVKFEDGAVVDGASLKA
AGITKSEFEPVKVLGDGELSRKLTVKVDKVSASAKAKIEAAGGKVELPC
>Bacteria_Actinobacteria_Actinobacteria_Coriobacteridae_Coriobacteriales_Coriobacterineae_Coriobacteriaceae_Coriobacterium_glomerans_PW2_DSM_20642
MQLHDLTPAPRSTHRRKRIGRGNSAGKGTTAGRGQKGQLSRSGGGKGAGF
EGGQMPLAMRLPKLPGFRNPRRIEFAPVNLARLDEKFEDGALIDGAALVA
AGIIKKEFIPVKILGDGEISKKFTVRADKVSASARAKIEAAGGKVEEPC
>Bacteria_Actinobacteria_Coriobacteriia_Coriobacteriales_Coriobacteriaceae_Enorma_massiliensis_phI
MQLHDLTPAEGSTHRRKRIGRGNSSGHGTTAGRGQKGQLSRSGGGKGSGF
EGGQTPLAMRLPKLPGFRNPRRIEFAPVNIARLDEKFEDGAVIDGAALKA
AGIIKKEFQPVKILAEGETSKKFTVRVDKVSAAAQAKIEAAGGKVELPC
>Bacteria_Actinobacteria_Actinobacteria_Coriobacteridae_Coriobacteriales_Coriobacterineae_Coriobacteriaceae_Olsenella_uli_DSM_7084
MQLNDLRPAEGSRKNRKRIGRGNSSGHGTTAGRGTKGQLSRSGGGKGAGF
EGGQQPLAMRLPKLPGFTNHNRVEYAPVNVSRLEILYADGETVDAETLKA
KGVIKHDYIPVKVLGDGELTKKLTVKVDKVSASAKAKIEAVGGRIEEC
>Bacteria_Actinobacteria_Actinobacteria_Coriobacteridae_Coriobacteriales_Coriobacterineae_Coriobacteriaceae_Atopobium_parvulum_DSM_20469
MQLNDLRPAVGSRKNRKRVGRGNSSGNGTFAGRGMNGQLSRSGGGKGAGF
EGGQQPLAMRLPKLPGFTNHNRVEYAPVNVARLNALFADGETVDADTLVA
KGVIKYNYIPVKVLGDGELSKKLTVKVDKVSASAKAKIEAAGGKVEAE
>Bacteria_Actinobacteria_Actinobacteria_Coriobacteridae_Coriobacteriales_Coriobacterineae_Coriobacteriaceae_Atopobium_rimae_ATCC_49626
MQLKDLRPAEGSRKNRKRIGRGDGSGKGTFAGRGMNGQLSRSGGGKGAGF
EGGQQPLAMRLPKLPGFTSHNRCEYAPVNVSRLDALFADGDTVDADALVA
KGVIKHNYIPVKVLGTGELSKKLTVKVDKVSAAAKAKIEAAGGKVEEE
>Bacteria_Actinobacteria_Actinobacteria_Coriobacteridae_Coriobacteriales_Coriobacterineae_Coriobacteriaceae_Slackia_heliotrinireducens_DSM_20476
MELSDLRPNPGSTHKRKRVGRGPASGHGKTAGRGMNGQKSRAGGGKGAGF
EGGQTPLAMRLPKLGGFRNINRVEYAPVNVSRIDDKFEAGEVVDHDSLVA
KGIIKKTTQLVKVLGDGEITKAVTVKVDKVSASAAAKIEAAGGKVEPLC
>Bacteria_Actinobacteria_Actinobacteria_Coriobacteridae_Coriobacteriales_Coriobacterineae_Coriobacteriaceae_Slackia_piriformis_YIT_12062
MELKDLVPAEGSTKNRKRVGRGPASGHGKTSGRGMNGQKSRAGGGKRIGF
EGGQTPLAMRLPKLPGFRNFNRVEYAPVNVARLELKFEAGDVVDHEALVA
KGIIKNVDTLVKVLGDGELTKSLTVKVDKVSASAVAKIEAAGGKVEQPC
>Bacteria_Actinobacteria_Actinobacteria_Coriobacteridae_Coriobacteriales_Coriobacterineae_Coriobacteriaceae_Cryptobacterium_curtum_DSM_15641
MELKDLTPAAGSRKQRTRVGRGHAAGKGKTAGRGLNGQKSRSGGGKRPGF
EGGQTPLYMRLPKLPGFRNINRVEYVPVNVSRLEAKFEAGSVIDNAALVA
AGIIKHEDALVKVLGDGEITKALTVKVDKVSASAAKKIEAAGGKVELPC
>Bacteria_Actinobacteria_Actinobacteria_Coriobacteridae_Coriobacteriales_Coriobacterineae_Coriobacteriaceae_Denitrobacterium_detoxificans_DSM_21843
MELKDLKPAEGSRKNRKRVGRGAASGTGKTAGRGLNGQKSRAGGGKGAGF
EGGQTPLARRLPKLPGFRNINRVEYLPVNVSRLEEKFEAGEVVDGDSLKA
KGIIKHADAPVKVLGDGEITKALTVKVDKVSASAAAKIEAAGGKVEQPC
>Bacteria_Actinobacteria_Actinobacteria_Coriobacteridae_Coriobacteriales_Coriobacterineae_Coriobacteriaceae_Adlercreutzia_equolifaciens_DSM_19450
MELKDLRPAEGSTKNRKRVGRGPASGTGKTAGRGMNGQKSRAGGGKGAGF
EGGQTPLARRLPKLPGFRNFNRVEYLPVNVSRLDAKFEAGDVVDGESLKA
KGIIKHADALVKVLGDGEITKALTVRVDKVSASAKAKIEAAGGKVEEPC
>Bacteria_Actinobacteria_Actinobacteria_Coriobacteridae_Coriobacteriales_Coriobacterineae_Coriobacteriaceae_Enterorhabdus_mucosicola_DSM_19490
MELKDLKPAAGSTKNRKRVGRGPASGTGKTAGRGMNGQKSRAGGGKGAGF
EGGQTPLARRLPKLPGFRNINRVEYLPVNVSRLDAKFEAGDVVDGESLKA
KGIIKHADALVKVLGDGEITKALTVRVDKVSASAKAKIEAAGGKVEEPC
>Bacteria_Actinobacteria_Actinobacteria_Coriobacteridae_Coriobacteriales_Coriobacterineae_Coriobacteriaceae_Enterorhabdus_caecimuris_B7
MELKDLRPAEGSTKNRKRVGRGPASGTGKTAGRGMNGQKSRAGGGKGAGF
EGGQTPLARRLPKLPGFRNFNRVEYLPVNVSRLEAKFEAGDVVDGDSLKA
KGIIKHADALVKVLGDGEITKALIVRVDKVSATAKAKIEAAGGKVEEPC
>Bacteria_Actinobacteria_Coriobacteriia_Coriobacteriales_Coriobacteriaceae_Senegalemassilia_anaerobia_JC110
MELKDLKPAEGSRKNRKRVGRGHAAGQGKTAGRGMNGQKSRSGGGKGAGF
EGGQTPLARRLPKLPGFRNINRVEYLPVNVSRLEEKFEAGDVVDGASLKA
KGIIKHEDALVKVLGDGDITKALTVKVDKVSASAKAKIEAAGGKVEEPC
>Bacteria_Actinobacteria_Actinobacteria_Coriobacteridae_Coriobacteriales_Coriobacterineae_Coriobacteriaceae_Gordonibacter_pamelaeae_7_10_1_b_draft_genome.
MELKDLKPAEGSTHSRKRVGRGPASGTGKTSGRGMNGQKSRAGGGKGVGF
EGGQTPLARRLPKLPGFKNINHVEYLPVNVSRLDEKFEAGDVVDGESLKA
KGIIKHADALVKVLGDGDLTKALTVKVDKVSASAKAKIEAAGGKVEEPC
>Bacteria_Actinobacteria_Actinobacteria_Coriobacteridae_Coriobacteriales_Coriobacterineae_Coriobacteriaceae_Eggerthella_lenta_DSM_2243
MELKDLKPAEGSRKPRKRVGRGPASGTGKTSGRGMNGQKSRAGGGKGAGF
EGGQTPLARRLPKLPGFKNINHVEYLPVNVKRLEETFEAGDVVNGESLKA
KGIIKHADALVKVLGDGEITKALTVQVDKVSASAKAKIEAAGGKVEEPC
>Bacteria_Actinobacteria_Actinobacteria_Coriobacteridae_Coriobacteriales_Coriobacterineae_Coriobacteriaceae_Eggerthella_sp._YY7918
MELKDLKPAEGSRKDRKRVGRGPASGTGKTAGRGMNGQKSRAGGGKGAGF
EGGQTPLARRLPKLPGFTNINHVEYLPVNVKRLEENFEAGDVVDGESLKA
KGIIKHADALVKVLGDGEITKALTVKVDKVSASAKAKIEAAGGKVEEPC
>Actinobacteria_bacterium_RBG_19FT_COMBO_70_19
MKLHHLKPAEGAKKQRSRVGRGRAGVRGKTAGRGTKGYLAKHNPKLGFEG
GQMPYARRVPKLKGFTNPNRVEYAVVNVEALGKVFSSGEVDPAALLAHGL
VRKGRPVKILGRGELQIALVVRAQAFSDTARAKIEQAGGRAEIIP*
>Actinobacteria_bacterium_RBG_16_70_17
MKLHHLKPAPGSRRDAIRVGRGEAGRRGKTAGRGTKGSKARKNMPRWFEG
GQMPLYRRLPKLRGFKRPEKESFAVINVERLNEFRQGSTVGPEELRARGL
VKKRGRVKVLGEGELTKGLTVRAHAFSVGAVERIQAAGGTVEVIE*
>Actinobacteria_bacterium_RBG_16_67_15
MKLHHLKPPEGSTKNRIRVGRGEGGRRGKTAGRGTKGDKARGSTPAWFEG
GQMPIYRRLPKTKGFVNRNRVVYAVVNVEKLNEFRKGTTVGPEELRAAGL
IKKRGLVKVLGSGELTKDLKVRAHAFSVGAVERIQAAGGTVEVIXXXXXX
XRSAVSQIGFWRVAGGGRRPAPSSRRARGSPRCFPSTETCSGSGTSGTRC
CSRWPSSPCIASARRSRFPEWTSTP
>Actinobacteria_bacterium_RBG_16_67_10
MKLHHLKPADGAKTSRIRVGRGEGGRRGKTAGRGTKGSGARRQVPAWFEG
GQMPIYRRLPKLKGFKNRNKVTYVVVNVERLGGFRKGSVVGPEEMRSAGL
IKSRGKVKVLGEGTLDKELTVRAHAFSVGAVEQIQAAGGSAEVIE*
>Actinobacteria_bacterium_RBG_16_68_21
MKLHHLKPSPGAKASRIRVGRGEGGRRGKTAGRGTKGSGARTQVPAWFEG
GQMPIYRRLPKLKGFKNRNKITYVVVNVERLNGFRKGSTVGPDELRTAGL
IKSRGKVKVLGEGALDKELTVRAHAFSVGAVERIQAAGGTVEVIE*
>Bacteria_Actinobacteria_Actinobacteria_Acidimicrobidae_Acidimicrobiales_Acidimicrobineae_Acidimicrobiaceae_Ferrimicrobium_acidiphilum_DSM_19497
MIYLHELAPNEGSKTRKRRVGRGIGGKGGKTAGRGTKGQGARDTIPVGFE
GGQLPLTQRIPKLRGFDNPFRVSYTVVNLDQLSLLAERGAQAISPEVLET
AGVIRKGALVKICARGALSSSLSVSAHGFSKAARELIESAGGTVTEVPLP
YKSGRRPSLGNALMNR
>Bacteria_Actinobacteria_Actinobacteria_Acidimicrobidae_Acidimicrobiales_Acidimicrobineae_Acidimicrobiaceae_Acidimicrobium_ferrooxidans_DSM_10331
MIYLHDLKPAEGSHHRKRRVGRGIAGKGGKTAGRGTKGQGARDTVPVGFE
GGQLPLTQRTPKLRGFRNPFRVAYTVVNLDQLARLGEEGMAEVDPTSLVA
RGVVRRGALVKVCARGELHAPLVVRAHGFSQAAKAAIEAAGGRVETVAVP
FKGPRPRAAGSALSNR
>Bacteria_Actinobacteria_Actinobacteria_Acidimicrobidae_Acidimicrobiales_Acidimicrobineae_Acidimicrobiaceae_Ilumatobacter_coccineum_YM16_304
MKVHDLKPAAGATRSRKRVGRGTGGKGGKTAGRGTKGQRARNTVARGFEG
GQMPLKQRVPKLRGFKNPFRVEYQAVNLHTLSDLAEKLGSGDIDIDALVA
NGVVRKGAFVKILARGEITTKVNVSAHAASASAKEAIEAAGGSITMITLP
FKEEGKAGRPASAGNQFMNR
>Bacteria_Actinobacteria_Actinobacteria_unclassified_Actinobacteria_Candidatus_Microthrix_parvicella_Bio17_1
MKIHDLEPAPGSKRRSKRVGRGIGGKGGKTAGRGTKGQRARNTVPVAFEG
GQLPLFQRLPKLRGFNNPFRVEYQPINLDTISECGLDEVTPETLLGIGLV
GKGSLVKVLGRGEISRAVTVKAHAFSASAEAAIIAAGGSVERLDLPYSVR
PAFHGSAHTNR
>Bacteria_Actinobacteria_Actinobacteria_Nitriliruptoridae_Nitriliruptorales_Nitriliruptoraceae_Nitriliruptor_alkaliphilus_DSM_45188
MKLHHLKPAEGSTHKKKRVGRGDRGKGGKTAGRGTKGTGARGTVPAGFEG
GQMPMIRRQPKAPGFNNPNKVYFHVINVAKLDASFEAGDEVTPETLRAKG
LVGAKGPVKVLGNGDITKSLTVAVDAISATAAEKITAAGGSVN
>Bacteria_Actinobacteria_Actinobacteria_Actinobacteridae_Actinomycetales_Frankineae_Acidothermaceae_Acidothermus_cellulolyticus_11B
MARTSVRPVEEESSSAPASLLKPHHLRPAPGAHTPKTRVGRGEGSKGKTA
GRGTKGTKARHTVPARFEGGQMPLHMRVPKLKGFRNRFRTEFQVVNVGRL
AELYPDGGEVTPADLVRRGAVRSGQPVKILGDGDVTVALHVTADAFSLSA
KAKIEGAGGSIRRS
>Bacteria_Actinobacteria_Actinobacteria_Actinobacteridae_Actinomycetales_Streptosporangineae_Thermomonosporaceae_Thermomonospora_curvata_DSM_43183
MADVTEGGPLKVHDLRPAPGANKRKIRKGRGEASKGKTAGRGTKGTKARD
TVPLGFEGGQMPLIRRVPKLKGFKNRFRVEYQVVNLEKLAELYPQGGEVT
VEDLVAKGAVRKNKPVKVLGDGEISVALQVKAHAFSASAKEKITAAGGTV
DVL
>Bacteria_Actinobacteria_Actinobacteria_Actinobacteridae_Actinomycetales_Streptosporangineae_Thermomonosporaceae_Actinomadura_madurae_LIID_AJ290
MAADLGKDTEGTPLKVHDLRPAPGANRAKTRKGRGEASKGKTAGRGTKGT
KARSTVPVGFEGGQMPLIRRVPKLKGFKNPNRVEFQVVNLDKLAALYPEG
GEVTAEDLAAKGAVRRGRPVKVLGTGDISVAVQVKAHAFSGAAKEKIAAA
GGTTDEL
>Bacteria_Actinobacteria_Actinobacteria_Actinobacteridae_Actinomycetales_Streptosporangineae_Nocardiopsaceae_Nocardiopsis_alba_ATCC_BAA_2165
MSDYSPDEPLKLHHLRPAPGANKAKIRKGRGEASKGKTAGRGTKGTKARN
TVRPGFEGGQMPLIRRVPKLKGFSNARFKTTYQVVNLDRLSELYPEGGEV
TVEDLVAKGAVRKNQLVKVLGTGEITVAVQVSANAFSASAKEKIAAAGGS
VTEL
>Bacteria_Actinobacteria_Actinobacteria_Actinobacteridae_Actinomycetales_Streptosporangineae_Nocardiopsaceae_Marinactinospora_thermotolerans_DSM_45154
MSDYSPDQLLKIHHLRPAPGANKSKIRKGRGEASKGKTAGRGTKGTKARS
TVPVGFEGGQMPLIRRVPKLKGFSNARFKTTYQVVNLDKLAELYPEGGEV
TVDSLVAKGAVRKNQLVKVLGTGEISVAVQVSANAFSASAKEKIEAAGGS
VTEL
>Bacteria_Actinobacteria_Actinobacteria_Actinobacteridae_Actinomycetales_Streptosporangineae_Nocardiopsaceae_Thermobifida_fusca_YX
MSELLKLHHLRPAPGSNKAKIRKGRGEASKGKTAGRGTKGTKARSTVPAG
FEGGQMPLIRRIPKLKGFSNAKFKTVYQVVNLDKLSKLYPEGGEVTIEDL
VAKGAVRKNQPVKVLGTGEISVPVRVSANAFSSSAKEKILAAGGSVTEI
>Bacteria_Actinobacteria_Actinobacteria_Actinobacteridae_Actinomycetales_Pseudonocardineae_Pseudonocardiaceae_Thermobispora_bispora_DSM_43833
MTERSPLKIHDLRPAPGANRPRIRKGRGEASKGKTAGRGTKGSKARTTIR
PGFEGGQLPLQRRVPKLKGFSNSLFKKTYQVVNLSQLAKLYPQGGEVTPE
DLVAKGAVRKNQPVKVLGNGEISVALNVKAHAFSASAKEKIAAAGGSVSQ
L
>Bacteria_Actinobacteria_Actinobacteria_Actinobacteridae_Actinomycetales_Streptosporangineae_Streptosporangiaceae_Microbispora_sp._ATCC_PTA_5024
MTDNAPLKLHDLRPAPGANKSKVRKGRGEGSKGKTAGRGTKGTKARNTVM
PGFEGGQVPLQRRLPKLKGFSNALFKTSYQVVNLDRLGELFPQGGDVTID
DLVAKGAVRKNQLVKVLGTGDISVALNVQAHAFSASAKEKIAAAGGSVSE
L
>Bacteria_Actinobacteria_Actinobacteria_Actinobacteridae_Actinomycetales_Streptosporangineae_Streptosporangiaceae_Streptosporangium_roseum_DSM_43021
MAENTPLRIHHLRPAPGANKSKVRKGRGEASKGKTAGRGTKGTRARNKVP
LGFEGGQVPLQRRLPKMKGFSNALFKTTYQVVNLDKLSELFPEGGDVTVE
TLVAKGAVRKRQLVKVLGTGDISVALNVQAHAFSASAKEKITAAGGSVSE
L
>Bacteria_Actinobacteria_Actinobacteria_Actinobacteridae_Actinomycetales_Streptosporangineae_Streptosporangiaceae_Nonomuraea_coxensis_DSM_45129
MTDKAPLKIHDLRPAPGANKAKIRKGRGEASKGKTAGRGTKGTHARTTML
PGFEGGQVPLQRRLPKLKGFSNALFKTTYQVVNLDRIGELFPEGGEVTVE
ALVAKGAVRKNQLVKVLGTGEISVAVNVQAHAFSSAAKEKIAAAGGSVTE
L
>Bacteria_Actinobacteria_Actinobacteria_Actinobacteridae_Actinomycetales_Frankineae_Frankiaceae_Frankia_alni_ACN14a
MAELTKTDKGETASGASAQGDAGSAQTERGRGLKVHHLRPAPGAHRSRIR
VGRGEGSKGKTAGRGTKGSKARKQVPARFEGGQMPLHMRLPKLKGFSNPA
RVEYQVVNLSTLAELFPEGGEVAKADLVAKGAVRAKLPVKVLGNGDIDVA
LHVSADAFSASAREKIAAAGGSVTQS
>Bacteria_Actinobacteria_Actinobacteria_Actinobacteridae_Actinomycetales_Frankineae_Cryptosporangiaceae_Cryptosporangium_arvum_YU_629_21_DSM_44712
MALKVHHLKPAPGARTAKTRVGRGEGSKGKTAGRGTKGTKARYQVPARFE
GGQMPIHMRLPKLKGFKNRFRVEYQVVNLDRLAELFPDGGEIGPEELALA
GAVRPGRLVKILGDGDLGGVKLTASAHKFSATAKEKIEAAGGTATAIEQ
>Bacteria_Actinobacteria_Actinobacteria_Actinobacteridae_Actinomycetales_Glycomycineae_Glycomycetaceae_Stackebrandtia_nassauensis_DSM_44728
MTIKIHHLRPAPGSNTAKTRVGRGEGSKGKTAGRGTKGTKARKNVPAFLE
GGGVPLHMRLPKLKGFKNRFKVTYQVVNLDKLAELFPQGGTVGPDELAKA
GAVRKGQPVKVLGSGDLTGIKLDITAHAFSKTAKDEILAAGGNAVVLGKK
K
>Bacteria_Actinobacteria_Actinobacteria_Actinobacteridae_Actinomycetales_Glycomycineae_Glycomycetaceae_Haloglycomyces_albus_DSM_45210
MGIRIHDLRPAPGAKTTKPRVGRGEASKGKTAGRGTKGTRARKTVPAGFE
GGQMPLQMRLPKLKGFKPHNKVVFQVVNLDRLVELFPEGGQVGPEELIEK
GVLNRKERIKVLGQGDLEGVKFDLKAHAFSGSANDKITAAGGTCEVVAR
>Bacteria_Actinobacteria_Actinobacteria_Actinobacteridae_Actinomycetales_Glycomycineae_Glycomycetaceae_Glycomyces_arizonensis_DSM_44726
MAIRIHDLQPAPGAKKAKTRVGRGEGSKGKTAGRGTKGTKARKNVKPGFE
GGQMPLQVRLPKLKGFKPHNRTVYQVVNLDRLVELFPDGGEIGPERLIEA
GVLNKKELIKVLGSGEVEGVKFDLKAHAFSASATTKVTAAGGTTTVVDKK
TGEALGE
>Bacteria_Actinobacteria_Actinobacteria_Actinobacteridae_Actinomycetales_Micromonosporineae_Micromonosporaceae_Longispora_albida_DSM_44784
MTIKIHHLRPAPGAKTDKTRVGRGEGSKGKTAGRGTKGTKARRSMHEWFE
SGNVPLHMRLPKLKGFKNKFRVEFQVVNLGRLAELFPNGGSIGPVELVKA
GAVRKGQLIKVLGTGELDGVKLDVTANAFSGSAKAKIEAAGGSVTEL
>Bacteria_Actinobacteria_Actinobacteria_Actinobacteridae_Actinomycetales_Micromonosporineae_Micromonosporaceae_Micromonosporaceae_bacterium_URHE0070
MTIKVHHLRPAPGAKTAKTRVGRGEGSKGKTAGRGTKGSKARKNISPAFE
GGQMPIHMRLPKLKGFKNPFRVEYQVVNLDRLAELFPNGGEVGVDQLVDA
GAVRKGMLVKVLGNGDLGAVNIRVSAHAFSGSAKEKIAAAGGSAIQL
>Bacteria_Actinobacteria_Actinobacteria_Actinobacteridae_Actinomycetales_Micromonosporineae_Micromonosporaceae_Catelliglobosispora_koreensis_DSM_44566
MTIKVHHLRPAPGAKTEKTRVGRGEGSKGKTAGRGTKGSKARKNISAAFE
GGQMPLHMRLPKMKGFRNKFKVVFQVVNLDRLAELFPNGGQVGPLELAEA
GAVRKGQPVKVLGTGDLNGVKLQVSAHGFSASAKEKIAAAGGSVTEL
>Bacteria_Actinobacteria_Actinobacteria_Actinobacteridae_Actinomycetales_Micromonosporineae_Micromonosporaceae_Hamadaea_tsunoensis_DSM_44101
MTLKVHHLRPAPGAKTAKTRVGRGEGSKGKTAGRGTKGTKARYQVPAAFE
GGQMPIHMRLPKLKGFRNRFKVVFQVVNLDRLAELFPQGGQIGPDELASA
GAVRKGHPVKVLGTGELGGVALQISAHAFSASAKEKIVAAGGSVTEL
>Bacteria_Actinobacteria_Actinobacteria_Actinobacteridae_Actinomycetales_Micromonosporineae_Micromonosporaceae_Actinoplanes_missouriensis_NBRC_102363
MAIKIHHLRPAPGAKTAKTRVGRGEGSKGKTAGRGTKGTGARKNVSAAFE
GGQMPIHMRLPKMKGLRNKPRNKVVFQVVNLDRLAELFPNGGEVGPAELV
EAGAVRKGQPVKVLGSGELGGVSLTIKAHAFSESAKEKIAAAGGSVTEL
>Bacteria_Actinobacteria_Actinobacteria_Actinobacteridae_Actinomycetales_Micromonosporineae_Micromonosporaceae_Micromonospora_sp._L5
MTIKVHHLRPAPGAKTDKTRVGRGEGSKGKTAGRGTKGSKARKNISAAFE
GGQMPIHMRLPKMKGFKNKFKVVFQVVNLDRLAELFPNGGQVGPVELVEA
GAVRKGHPVKVLGTGDLGGVSLQVSAHAFSASAKEKITAAGGSVTEL
>Bacteria_Actinobacteria_Actinobacteria_Actinobacteridae_Actinomycetales_Micromonosporineae_Micromonosporaceae_Salinispora_arenicola_CNS_205
MTIKVHHLRPAPGAKTAKTRVGRGEGSKGKTAGRGTKGSKARKNISAAFE
GGQMPIHMRLPKMKGFKNKFKVTFQVVNLERLAELFPNGGQVGPAELVDA
GAVRKGQPVKVLGTGDLGGVALQVSAHAFSASAKEKITAAGGSTTEL
>Bacteria_Actinobacteria_Actinobacteria_Actinobacteridae_Actinomycetales_Micromonosporineae_Micromonosporaceae_Verrucosispora_maris_AB_18_032
MTIKVHHLRPAPGAKTAKTRVGRGEGSKGKTAGRGTKGSKARKNISAAFE
GGQMPIHMRLPKLKGFKNKFKVVFQVVNLDRLAELFPNGGQVGPAELVEA
GAVRKGQPIKVLGSGDLGGVSLQISAHAFSASAKEKIAAAGGSVTEL
>Bacteria_Actinobacteria_Actinobacteria_Actinobacteridae_Actinomycetales_Frankineae_Geodermatophilaceae_Blastococcus_saxobsidens_DD2
MGRGEGSKGKTAGRGTKGTGARGTVSARFEGGQTPLNMRLPKLSGFKNNN
KVVFQVVNLDRIASLFPQGGPVNPDTLAEAGAVRRGQPVKVLGTGELGGV
KVDVHAHAFSASAAEKIAAAGGSTTRV
>Bacteria_Actinobacteria_Actinobacteria_Actinobacteridae_Actinomycetales_Frankineae_Geodermatophilaceae_Geodermatophilus_obscurus_DSM_43160
MTLKVHHLRPAPGAHTAKTRVGRGEGSKGKTAGRGTKGTGARGNTSARFE
GGQTPLHMRLPKLSGFTSPNKVVFQVVNLDRIAALFPQGGSINPDTLAEA
GAVRRGQPVKVLGTGDLGGVEVHVHAHAFSASAAEKIGAAGGSTTRI
>Bacteria_Actinobacteria_Actinobacteria_Actinobacteridae_Actinomycetales_Frankineae_Nakamurellaceae_Nakamurella_multipartita_DSM_44233
MTIKLHDLRPAKGAKRAKVRVGRGEGSKGKTAGRGTKGTGARKNVSPRFE
GGQLPLHMRLPKLKGFKNRFKVTFQVVNVGQLAELFPQGGTVGVAELVAA
GAVRKGHKVKVLGDGDLNGVVLQLTVDAASGSAKEKISAAGGSVTTS
>Bacteria_Actinobacteria_Actinobacteria_Actinobacteridae_Actinomycetales_Corynebacterineae_Segniliparaceae_Segniliparus_rotundus_DSM_44985
MSEQESSVIKLHDLRPAPGAKKAKTRVGRGEGSKGKTAGRGTKGTKARYQ
VPQWLEGGGVPLHMRMPKLKGFKNPFRVEYQIVNVGDIAELFPKGGQIGP
EEFVAAGAVRKGQLVKVLGDGELSVAVQVTADKFSGSAKEKILAAGGTVT
ER
>Bacteria_Actinobacteria_Actinobacteria_Actinobacteridae_Actinomycetales_Corynebacterineae_Mycobacteriaceae_Amycolicicoccus_subflavus_DQS3_9A1
MAIKLHHLRPAEGSKKDKMRVGRGEGSKGKTAGRGTKGTKARKQVPVMFE
GGQMPLHMRLPKLKGFKNRFRTEYQAVNVGDIARVFPEGGTIGVAELVQA
GLVRKNELVKVLGEGDISVAVQVTANKFSGAAKEKIAAAGGSATEL
>Bacteria_Actinobacteria_Actinobacteria_Actinobacteridae_Actinomycetales_Corynebacterineae_Dietziaceae_Dietzia_cinnamea_P4_contig00104
MTIKLHHLRPAPGAHTDKIRVGRGEGGKRGKTAGRGTKGTKARKNVPAAF
EGGQMPIHMRLPKLKGFKNRNKVVFQVVNVSDIQRLFPNGGEIGVAELVD
AGAVRKNQPVKVLGDGEISVAVTLTVDKVSASAKSKIEAAGGSVSEAGA
>Bacteria_Actinobacteria_Actinobacteria_Actinobacteridae_Bifidobacteriales_unclassified_Bifidobacteriales_Turicella_otitidis_ATCC_51513
MSDIIKLHDLRPAKGANRPKQRVGRGNGSKGTTAGRGTKGTRARKQVPAW
FEGGQMPLQMRLPKLRGFKNPNKVVYQVVNVGDLAKAFPEGGEVSAKDIA
AKGLVRPKQPVKVLGGGDVDVKLDVTADKFSGSAKEKIEAAGGSATATSK
>Bacteria_Actinobacteria_Actinobacteria_Actinobacteridae_Actinomycetales_Corynebacterineae_Corynebacteriaceae_Corynebacterium_argentoratense_DSM_44202
MSEPIKLHDLRPAKGANKAKTRVGRGEASKGKTAGRGTKGTKARKQVSAA
FEGGQMPLHMRLPKLKGFKNPNKVTYQVVNVADLEKAFPNGGDVTVADIV
AAGLARKRQPVKVLGNGDISVKLNVTATKFSTSAKEKIEAAGGTVTEAK
>Bacteria_Actinobacteria_Actinobacteria_Actinobacteridae_Actinomycetales_Corynebacterineae_Tsukamurellaceae_Tsukamurella_paurometabola_DSM_20162
MAIKLHDLRPAKGAKTEKTRVGRGEGSKGKTAGRGTKGTKARKNVPVAFE
GGQMPLHMRLPKLKGFKNRNRVEYQVVNVGDIARLFPQGGTIGIDELVAA
GAVRKNRVVKVLGDGEINVKVDVTATKVTGAAKAKITAAGGSVTELAPSA
EA
>Bacteria_Actinobacteria_Actinobacteria_Corynebacteriales_Gordoniaceae_Gordonia_sp._KTR9
MTIKLHHLRPAPGSKTDKTRVGRGEGSKGKTAGRGTKGTKARKNVPAGFE
GGQMPIHMRLPKLKGFTNRNRIEYQVVNVGDIARLFPQGGTIGVDELVAA
GAVRKNKLVKVLGDGDLSVKVDITADKFTASAKEKIAAAGGSVTEL
>Bacteria_Actinobacteria_Actinobacteria_Corynebacteriales_Gordoniaceae_Gordonia_bronchialis_DSM_43247
MTIKLHHLRPAPGAKTEKTRVGRGEGSKGKTAGRGTKGTKARKNVPAGFE
GGQMPIHMRLPKLKGFTNRNRVEYQVVNVGDIARLFPQGGTIGVDELVAA
GAVRKNQLVKVLGDGDLSVAVNVTADKFTASAKEKIAAAGGSVTEL
>Bacteria_Actinobacteria_Actinobacteria_Actinobacteridae_Actinomycetales_Corynebacterineae_Mycobacteriaceae_Mycobacterium_abscessus_bolletii_50594
MTIKLHHLRPAPGSKTERTRVGRGEGSKGKTAGRGTKGTKARKNVPVTFE
GGQMPIHMRLPKLKGFKNRFRTEYQVVNVADIERLFPEGGDVTIEALVAK
GAVRKNELVKVLGNGDLKVKVSVSANKFSDSAREKITAAGGSINEV
>Bacteria_Actinobacteria_Actinobacteria_Actinobacteridae_Actinomycetales_Corynebacterineae_Nocardiaceae_Rhodococcus_sp._BCP1
VTIKLHHLRPAPGAKTDKTRVGRGEGSKGKTAGRGTKGTKARKNVSAAFE
GGQMPLHMRLPKLKGFKNAFRTEYQVVNVGDIARLFPEGGQVGVDELVAK
GAVRKNQLVKVLGEGELTVAVQVTANKFSGSAKEKIAAAGGTATELA
>Bacteria_Actinobacteria_Actinobacteria_Actinobacteridae_Actinomycetales_Corynebacterineae_Nocardiaceae_Smaragdicoccus_niigatensis_DSM_44881
MTIKLHHLRPAPGSKTDKTRVGRGEGSKGKTAGRGTKGTKARYQVPARFE
GGQMPLHMRLPKLKGFKNPFRIEFQVVNVGDLARLFPEGGAIGVAELVAA
GAVRKNELVKVLGEGEISVAVQVTADKFSGSAKEKIVAAGGTVTETTTA
>Bacteria_Actinobacteria_Actinobacteria_Actinobacteridae_Actinomycetales_Corynebacterineae_Nocardiaceae_Nocardia_brasiliensis_ATCC_700358
MTIKLHHLRPAPGAKTEKTRVGRGEGSKGKTAGRGTKGTKARKNVPAAFE
GGQMPLHMRLPKLKGFTNRFRTEYQVVNVGAIAKLFPEGGEIGKAELVAA
GAVRKNQLVKVLGDGEIGVAVQVTVDKVTGAAKEKITAAGGTVTELG
>Bacteria_Actinobacteria_Actinobacteria_Actinobacteridae_Actinomycetales_Pseudonocardineae_Pseudonocardiaceae_Actinomycetospora_chiangmaiensis_DSM_45062
MASDSSAPLKLHHLRPAPGSKTEKTRVGRGEGSKGKTAGRGTKGTGARKN
VPARFEGGQMPLQMRLPKLKGFRNRNKVVAQVVNIGDLARLFPDGGEVGP
AELVAAGAVRAGHPVKVLGEGDLGSVTLQVSAHAFSGAASEKIGAAGGTT
TVL
>Bacteria_Actinobacteria_Actinobacteria_Actinobacteridae_Actinomycetales_Pseudonocardineae_Pseudonocardiaceae_Pseudonocardia_dioxanivorans_CB1190
MSDTIKVHHLRPAPGAKTAKTRVGRGEGSKGKTAGRGTKGTKARKTVSPA
FEGGQMPLHMRLPKLKGFKNRFRVEYQVVNVGDLAVLFPEGGEVGPAELV
AAGAVRRNELVKVLGDGELDGVALTVSAHKFSGSAKEKIAAAGGSTTEL
>Bacteria_Actinobacteria_Actinobacteria_Actinobacteridae_Actinomycetales_Pseudonocardineae_Pseudonocardiaceae_Actinoalloteichus_cyanogriseus_DSM_43889
MTIKIHHLRPAPGSKTAKTRVGRGEGSKGKTAGRGTKGTKARKNVPAAFE
GGQMPLHMRLPKLKGFKNRFRVEYQVVNVSDLGRLFPEGGTVGIDELVAA
GAVRKNQLVKVLGTGDLGGVKLDVTANAFSSSAIEKITAVGGTTTTV
>Bacteria_Actinobacteria_Actinobacteria_Actinobacteridae_Actinomycetales_Pseudonocardineae_Pseudonocardiaceae_Actinosynnema_mirum_DSM_43827
MTIKIHDLRPAPGAKTKKTRVGRGEGSKGKTAGRGTKGTGARKNVSPRFE
GGQMPLHMRLPKLKGFRNPFRTEYQVVNVSDLARLFPKGGRVDVDALITA
GLVRKNELVKVLGDGDINGVKLDVVANKFSGSAVEKIAAAGGTTTVL
>Bacteria_Actinobacteria_Actinobacteria_Actinobacteridae_Actinomycetales_Pseudonocardineae_Pseudonocardiaceae_Saccharothrix_espanaensis_DSM_44229
MTIKIHDLRPAPGAKTAKTRVGRGEGSKGKTAGRGTKGTGARKNVSPRFE
GGQMPLHMRLPKLKGFRNPFRTEYQVVNVGDLARVFPDGGRVDVDALIHA
GLVRKNELVKVLGNGDLNGVKLDVVANKFSGSAVEKIAAAGGTHTVL
>Bacteria_Actinobacteria_Actinobacteria_Actinobacteridae_Actinomycetales_Pseudonocardineae_Pseudonocardiaceae_Actinokineospora_inagensis_DSM_44258
MAIKIHHLRPAAGANTAKTRVGRGEGSKGKTAGRGTKGTKARKNVPARFE
GGQMPLQMRLPKLKGFKNRFRVEYQVVNVGDVATAFPDGGKVGIADLIAA
GLVRKGNLVKVLGDGDLNGVKLDVTADKFSTSATEKLTAAGGTATLVTAA
>Bacteria_Actinobacteria_Actinobacteria_Actinobacteridae_Actinomycetales_Pseudonocardineae_Pseudonocardiaceae_Kutzneria_albida_DSM_43870
MTIKIHHLRPAPGAKTAKTRVGRGEGSKGKTAGRGTKGTGARKNTPARFE
GGQMPLHMRLPKLKGFRNRFRTEYQVVNVSDIARVFPEGGSVDVAKLVEA
GLVRKGQPVKVLGDGDLDGVKLDVTANKFSGSAVEKIAAAGGTTTTV
>Bacteria_Actinobacteria_Actinobacteria_Actinobacteridae_Actinomycetales_Actinopolysporineae_Actinopolysporaceae_Actinopolyspora_mortivallis_HS_1_DSM_44261
MTIKIHDLRPAPGAKRGKIRVGRGEGSKGKTAGRGTKGTKARKTVPPGFE
GGQMPLQMRLPKLRGFKNPNRVEYKGVNVGRLAEAFPRGGTVGVEELIGA
GLLKKGQLVKILGDGDLDGVKLDVTAHAFTASAREKITAAGGTATKRER
>Bacteria_Actinobacteria_Actinobacteria_Actinobacteridae_Actinomycetales_Pseudonocardineae_Pseudonocardiaceae_Saccharopolyspora_erythraea_NRRL_2338
MVIKIHDLRPAPGSKRDKIRVGRGEGSKGKTAGRGTKGTKARKNVSPRFE
GGQMPIHMRLPKLRGFKNRFRTEFHGVNVGKLAAAFPQGGTVGIDELISA
GLANKGELVKILGDGDLEGVKLEVTAHAFTGSAQEKITAAGGSVTKLDR
>Bacteria_Actinobacteria_Actinobacteria_Actinobacteridae_Actinomycetales_Pseudonocardineae_Pseudonocardiaceae_Sciscionella_marina_DSM_45152
MTIKIHHLRPAPGSNQDRQRVGRGEGSKGKTAGRGTKGTKARKNVPATFE
GGQMPLHMRLPKLRGFKNRNRVEFQPVNVSDIEKAFPEGGAVGVRELVAA
GLVRKNSLVKVLGNGELSVKLDITADAFSASAQEKLTAAGGSATKL
>Bacteria_Actinobacteria_Actinobacteria_Actinobacteridae_Actinomycetales_Pseudonocardineae_Pseudonocardiaceae_Amycolatopsis_mediterranei_RB
MTAIKIHHLRPAPGAKRDKIRVGRGEGSKGKTAGRGTKGTKARKNVPARF
EGGQMPIQMRLPKLRGFKNRFRTEYQPVNVGDIARVFPDGGTIGADELVK
GGLVRKGKLVKVLGNGDVNGVKLDITADAFSGSAKEKLEAAGGSATTN
>Bacteria_Actinobacteria_Actinobacteria_Actinobacteridae_Actinomycetales_Pseudonocardineae_Pseudonocardiaceae_Thermocrispum_agreste_DSM_44070
MAIKVHHLRPAPGAKRDKVRVGRGDGSGKGKTAGRGTKGTKARKQVPAGF
EGGQMPIHMRLPKLRGFNNRFRVEYQPVNIGDIVKAFPQGGQIGVDDLVQ
AGLVRKNSLVKVLGDGEVGDVKLDVTAHKFSASAKEKLSAAGGSATTL
>Bacteria_Actinobacteria_Actinobacteria_Actinobacteridae_Actinomycetales_Pseudonocardineae_Pseudonocardiaceae_Saccharomonospora_viridis_DSM_43017
MAIKIHHLKPAPGAKREKIRVGRGEASKGGKTAGRGTKGTKARKNVPVGF
EGGQMPIHMRLPKLRGFNNRFRTEYQAVNVGDLARVFPEGGKIGKDELVA
RGIVHKGELVKVLGDGDVSGVKFELTVDAFSKSAKEKIEAAGGSITTP
>Bacteria_Actinobacteria_Actinobacteria_Actinobacteridae_Actinomycetales_Pseudonocardineae_Pseudonocardiaceae_Prauserella_rugosa_DSM_43194
MTIKIHDLKPAPGAKRDKIRVGRGEGSKGKTAGRGTKGTKARKNVPAGFE
GGQMPIQMRLPKLRGFKNRFRTEYQPVNVGDIARVFADGGKVGKDELVEK
GLVRKGHLVKVLGNGDVEGVKLEVSADAFSKSAKEKLEAAGGSATTL
>Bacteria_Actinobacteria_Actinobacteria_Actinobacteridae_Actinomycetales_Frankineae_Sporichthyaceae_Sporichthya_polymorpha_DSM_43042
MTLKVHHLRPAPGAHKPKTRVGRGEGSKGKTAGRGTKGTKARYQVPARFE
GGQMPLHMRLPKLRGFTNPFRTEYQVVNLDKLAALYPSGGEVTVDDLIAK
GAVRKNSPVKILGTGELSVALQVTVHAVSGSAREKITGAGGTVTPLA
>Bacteria_Actinobacteria_Actinobacteria_Actinobacteridae_Actinomycetales_Catenulisporineae_Catenulisporaceae_Catenulispora_acidiphila_DSM_44928
MTLKVHHLRPAPGAKTAKTRVGRGEGSKGKTAGRGTKGTKARYQVSARFE
GGQMPLHMRLPKARGFKNPFKVTFQVVNLDKLSALFPAGGEVTVEDLIAK
GAVRDNELVKVLGTGEVSVALQVKAHAFSASAKEKLAAAGGSAEEI
>Bacteria_Actinobacteria_Actinobacteria_Actinobacteridae_Actinomycetales_Catenulisporineae_Actinospicaceae_Actinospica_robiniae_DSM_44927
MSEQEKQHVLKVHHLRPAPGAKTPKTRVGRGEGSKGKTAGRGTKGTKARY
QVPERFEGGQMPLHMRLPKLGGFKNHFRVEYQVVNLAKLAELYPQGGDVT
VADLVAKGAVRKNELVKVLGTGEISVALNVKVDAYSASAKTKIAAAGGSA
EELGAK
>Bacteria_Actinobacteria_Actinobacteria_Actinobacteridae_Actinomycetales_Streptomycineae_Streptomycetaceae_Streptomycetaceae_bacterium_MP113_05
MAEPQGEKPLKVHNLRPAPGAKTAKTRVGRGEASKGKTAGRGTKGTKARY
QVPERFEGGQMPLHMRLPKLRGFRNPAHKNFQVVNLEKIAALYPEGGEVT
VADLVVKGAVRKNELVKVLGDGEISVALQVTVDKVSGSAKEKITAAGGTV
TELV
>Bacteria_Actinobacteria_Actinobacteria_Actinobacteridae_Actinomycetales_Streptomycineae_Streptomycetaceae_Streptomyces_coelicolor_A32
MAENNPLKIHNLRPAPGAKTAKTRVGRGEASKGKTAGRGTKGTKARYQVP
ERFEGGQMPLHMRLPKLKGFKNPFKTEFQVVNLDKLAALYPEGGEVTVEG
LVAKGAVRKNSLVKVLGQGEISVALQVTVDAVSGSAKEKITAAGGTVTEL
V
>Bacteria_Actinobacteria_Actinobacteria_Actinobacteridae_Actinomycetales_Streptomycineae_Streptomycetaceae_Kitasatospora_setae_KM_6054_NBRC_14216
MSDSPIKLHNLKPAPGAKKDKIRVGRGEGSKGKTAGRGTKGTKARYQVPQ
RFEGGQMPLHMRLPKLKGFKNPAHKQFQVVNLDKLAELYPNGGEVTVAGL
VEKGAVRKNELVKVLGQGDIAVALQVTVDAVSGSATEKITAAGGSVTELL
>Bacteria_Actinobacteria_Actinobacteria_Actinobacteridae_Actinomycetales_Streptomycineae_Streptomycetaceae_Streptacidiphilus_oryzae_TH49
MAENNPLKIHNLRPAPGAKTAKTRVGRGEASKGKTAGRGTKGTKARYQVP
ERFEGGQMPLHMRLPKLKGFKNPFRTEYQVVNLDKLAELYPQGGEVTVAD
LVAKGAVRKNSLVKVLGQGEVSVALQVTVDAASASAKEKIAAAGGNVTEL
I
>Bacteria_Actinobacteria_Actinobacteria_Actinobacteridae_Actinomycetales_Pseudonocardineae_Pseudonocardiaceae_Jiangella_gansuensis_YIM_002_DSM_44835
MGNSPLKPHHLRPAPGAKTAKTRVGRGEASKGKTAGRGTKGTKARYQVPA
GFEGGQLPLHMRLPKLKGFKNPFRVEFQVVNLDKLAALYPEGGDVTVDDL
VAKGAVRSGKPVKVLGTGDISVALRVNVNAFSATAKEKITAAGGTVTEL
>Bacteria_Actinobacteria_Actinobacteria_Actinobacteridae_Actinomycetales_Propionibacterineae_Nocardioidaceae_Actinopolymorpha_alba_DSM_45243
MATQTKATKAEGAATGTPLRVHHLRPAPGAKKARTRVGRGEGSKGKTAGR
GTKGSKARNNVPSTFEGGQMPLHMRIPKLKGFRNPFRVEYQVVNLDRLTE
LYPNGGDVTVQDLVAKGAVRPGRPVKVLGTGEATVALRVQVHAFSQSATD
KITAAGGTASAL
>Bacteria_Actinobacteria_Actinobacteria_Actinobacteridae_Actinomycetales_Propionibacterineae_Nocardioidaceae_Aeromicrobium_marinum_DSM_15272
MTLKLHHLRPAPGAKTAKTRVGRGEASKGKTAGRGTKGTKARYQVSQGFE
GGQVPLHMRLPKLKGFKNPFRVEYQAVNVDRIEALFPDGGSIDVDALVAA
GAVRKGHPVKVLGGGEIGVAVQVTADKFSASAKSKIEAAGGSATER
>Bacteria_Actinobacteria_Actinobacteria_Actinobacteridae_Actinomycetales_Propionibacterineae_Nocardioidaceae_Marmoricola_sp._URHB0036
MSLKLHHLRPAPGAKTAKTRVGRGEASKGKTAGRGTKGTKARYQVPAAFE
GGQMPIHMRLPKLKGFKNPFKVEFQVVNLDRINELFPEGGEVTVADLVAK
GAVRKDKPVKVLGQGDLSVAVQVTAHGFSGSAKEKIAAAGGSATQI
>Bacteria_Actinobacteria_Actinobacteria_Actinobacteridae_Actinomycetales_Propionibacterineae_Nocardioidaceae_Nocardioides_sp._JS614
MTLKLHNLRPAPGAKTAKTRVGRGEGSKGKTAGRGTKGTKARYQVPAAFE
GGQMPIHMRLPKLKGFKNPFKVEFQVVNLDRINQLFPEGGAVGVEDLVAK
GAVRDGHPVKVLGQGEISVAVQVSANAFSATASEKIEAAGGTTTLV
>Bacteria_Actinobacteria_Actinobacteria_Actinobacteridae_Actinomycetales_Propionibacterineae_Nocardioidaceae_Kribbella_flavida_DSM_17836
MALKVHHLRPAPGAKTAKTRVGRGEGSKGKTAGRGTKGSQARNNIPEWFE
GGQMPLHMRLPKLKGFKSRNRVEFQVVNLDKLGQLFPEGGEVGVAELVAK
GAVRASQPVKVLGDGELTVALQVSAHKFSKSAKEKIQAAGGTTTEV
>Bacteria_Actinobacteria_Actinobacteria_Actinobacteridae_Actinomycetales_Propionibacterineae_Propionibacteriaceae_Microlunatus_phosphovorus_NM_1
MALKVHHLRPAPGAKTAKTRVGRGEGSKGKTAGRGTKGSKARNNIPEAFE
GGQMPLHMRVPKLRGFKNPFRVEYQIVNVARIGELFPEGGVVGVDELVDK
GAVRAGQPVKVLGNGDLAVAVQVSAHAFSGSAKAKIAAAGGSTTEL
>Bacteria_Actinobacteria_Actinobacteria_Actinobacteridae_Actinomycetales_Propionibacterineae_Nocardioidaceae_Propionicicella_superfundia_DSM_22317
MALKLHDLRPAPGAKTAKTRVGRGEGSKGKTAGRGTKGTGARKNTPENFE
GGQMPLHMRMPKLRGFKNPFRVEFQPVNLGKIAELFPGGGKVTVADLVAK
GAVRKDSLVKVLGGGEVSAAYDIDAHAYSASAKAKIEAAGGTANEL
>Bacteria_Actinobacteria_Actinobacteria_Actinobacteridae_Actinomycetales_Propionibacterineae_Propionibacteriaceae_Aestuariimicrobium_kwangyangense_DSM_21549
MVLKLHHLRPAPGAKTEKTRVGRGEGSKGKTAGRGTKGTGARKNVPQFFA
GGQMPLHMRMPKLKGFKNPFRVEYQVVNLAKLGELFPEGGTVTVDDLVSK
GAVRAGHLVKVLGNGDLSVKLNVTVDAYSASAKQKIEAAGGTADTL
>Bacteria_Actinobacteria_Actinobacteria_Actinobacteridae_Actinomycetales_Propionibacterineae_Propionibacteriaceae_Propionimicrobium_lymphophilum_DSM_4903
MAIKIHHLRPAPGAHRDAYRVGRGEAGKGGKTAGRGTKGTGARKNVPEAF
EGGQMPLHMRMPKLRGFQNPFRVNYQVINVAKLAELFPEGGDVTVADLVA
AGAVRANRPVKVLGTGEIDVKVNVTADKFSSSAKEKIENAGGSVNEA
>Bacteria_Actinobacteria_Actinobacteria_Actinobacteridae_Actinomycetales_Propionibacterineae_Propionibacteriaceae_Propionibacterium_acnes_KPA171202
MAIELHDLKPAPGAHKAKTRVGRGEGSKGKTAGRGTKGTGARKNVPEFFA
GGQMPIHMQAPKLGGFHNPFRTEYQVVNLDKVEALFPKGGKITVDDLVSV
GAVRDNELVKVLGTGELTVKVDLVVDAWSKSAQEKIEKAGGSVTKR
>CG1_02_FULL_Propionibacterium_60_36
MAIELHDLKPAPGAHKAKTRVGRGEGSKGKTAGRGTKGTGARKNVPEFFA
GGQMPIHMQAPKLGGFHNPFRTEYQVVNLDKVEALFPKGGKITVDDLVSV
GAVRDNELVKVLGTGELTVKVDLVVDAWSKSAQEKIEKAGGSVTKR*
>Bacteria_Actinobacteria_Actinobacteria_Actinobacteridae_Actinomycetales_Kineosporiineae_Kineosporiaceae_Kineococcus_radiotolerans_SRS30216
MANQGEHVLKLHHLRPAPGSNTAKTRVGRGEGSKGKTAGRGTKGSKARYQ
VPEAFEGGQMPLHMRLPKLRGFKNPFRVEYQVVNLDKLGSLFPEGGTVGV
DELVAKGAVRKGQLVKVLGTGEISVALQVTADKFSTSAAEKIAAAGGTTT
VR
>Bacteria_Actinobacteria_Actinobacteria_Actinobacteridae_Actinomycetales_Micrococcineae_Dermacoccaceae_Demetria_terragena_DSM_11295
MADKTHALKVHHLRPAPGSKTAKTRVGRGEGSKGKTAGRGTKGTKARYQV
PAAFEGGQTPIHMRLPKLRGFKNPSKVYFQVVNLETIATLFPEGGDVTVD
ALVDKGAVRKNQPVKVLGTGEISVKVNVTADKFSGSAREKIEAAGGSITL
R
>Bacteria_Actinobacteria_Actinobacteria_Actinobacteridae_Actinomycetales_Micrococcineae_Dermacoccaceae_Dermacoccus_nishinomiyaensis_M25
MPDTKANGSALKIHNLRPAPGAKTAKTRVGRGEGSKGKTAGRGTKGTKAR
YQVPARFEGGQTPLHMRLPKLRGFKNPFKVEYQVVNLDKISTLFPEGGDV
DVAALVEKGAVRRGQPVKVLGTGDITVKVNVTAQKFSATAKDKIEAAGGS
VTAE
>Bacteria_Actinobacteria_Actinobacteria_Actinobacteridae_Actinomycetales_Micrococcineae_Dermacoccaceae_Kytococcus_sedentarius_DSM_20547
MATKETNAAQAAAAESPLKVHDLRPAPGAKKAKTRVGRGEASKGKTAGRG
TKGTKARYQVPERFEGGQTPLHMRLPKLRGFKNPFKVTYQVVNVDQIATH
FPQGGEVNAATLVEAGLIRKNQPVKVLGSGEISVAVNVTADKFSASAEQK
ISAAGGSTTTTL
>Bacteria_Actinobacteria_Actinobacteria_Actinobacteridae_Actinomycetales_Micrococcineae_Intrasporangiaceae_Ornithinimicrobium_pekingense_DSM_21552
MSERDTKALKVHHLRPAPGAKTAKTRVGRGEGSKGKSAGRGTKGTKARYQ
VPETFEGGQTPMHMRLPKLRGFKNPFKTTYQVVNLDQLGVLFPEGGTVTV
EDLVARGAVRKNQPVKVLGQGDIAVKVDVTATKFSASAKEKIEAAGGSVT
EA
>Bacteria_Actinobacteria_Actinobacteria_Actinobacteridae_Actinomycetales_Micrococcineae_Intrasporangiaceae_Serinicoccus_marinus_MCCC_1A05965
MADSTTRREAAALKVHHLRPAPGAKTAKTRVGRGEASKGKTAGRGTKGTK
ARYQVPATFEGGQTPMHMRLPKLRGFKNPFKVTYQVVNLDQLAILFPEGG
TVGPQELVAKGAVRKGQPVKVLGTGELSVKLDVTATKFSASAKDKIEAAG
GSTTEA
>Bacteria_Actinobacteria_Actinobacteria_Actinobacteridae_Actinomycetales_Micrococcineae_Dermatophilaceae_Austwickia_chelonae_NBRC_105200
MAAHDKSAEEKVTGHALKVHHLRPAPGAKTAKTRVGRGEGSKGKTAGRGT
KGTKARYQVPERFEGGQMPLHMRLPKLRGFKNPFRTEYQVVNLDRISALF
PEGGEITVEGLVAKGAVRSGHLVKVLGDGEITVKVDISAHKFSTSAKEKI
EAAGGTVTQL
>Bacteria_Actinobacteria_Actinobacteria_Actinobacteridae_Actinomycetales_Micrococcineae_Dermatophilaceae_Dermatophilus_congolensis_DSM_44180
MADETNESMPLRVHELRPAPGAKTARTRVGRGEASKGKTAGRGTKGTKAR
YQVPERFEGGQMPLHMRLPKLRGFTNRNRVEYQVVNLDRIEALFPEGGDV
TVEDLVAKGAVRSKSLVKVLGDGEISVKVNVTAHKVSGAAKSKIEAAGGS
VNILGA
>Bacteria_Actinobacteria_Actinobacteria_Actinobacteridae_Actinomycetales_Micrococcineae_Dermatophilaceae_Kineosphaera_limosa_NBRC_100340
MAENASNEAKPLKVHHLRPAPGAKTAKTRVGRGEGSKGKTAGRGTKGTKA
RYQVPERFEGGQMPLHMRLPKLRGFTNPFRTEYRVVNLDRLATLYPDGGD
VTVEDLVAKGAVRKGQPVKVLGDGDISVALTVSVHKVSGSAKEKIESAGG
TVTVL
>Bacteria_Actinobacteria_Actinobacteria_Actinobacteridae_Actinomycetales_Micrococcineae_Dermatophilaceae_Mobilicoccus_pelagius_NBRC_104925
MADETKATETDGAQKSHALKVHHLRPAPGAKTARTRVGRGEGSKGKTAGR
GTKGTKARYQVPGAFEGGQMPLHMRLPKLRGFTNPFRTEYQVVNLDKIGS
LFPEGGDVTVDALVEKGAVRKGHLVKVLGQGEIGVKVNVSAHRFSGSAKS
KIEAAGGSVTEL
>Bacteria_Actinobacteria_Actinobacteria_Actinobacteridae_Actinomycetales_Micrococcineae_Intrasporangiaceae_Arsenicicoccus_bolidensis_DSM_15745
MATAKKSGEQELPADGTTHALKVHHLRPAPGAKTPKTRVGRGEGSKGKTA
GRGTKGTKARYQVPEGFEGGQTPLHMRLPKLRGFKNPFKTEYQVVNLDKI
SALYPEGGDVTVEGLVEKGAVRKGSLVKVLGQGEITVKVNVTADKFSGSA
KDKIEAAGGSTTQA
>Bacteria_Actinobacteria_Actinobacteria_Actinobacteridae_Actinomycetales_Micrococcineae_Intrasporangiaceae_Intrasporangium_calvum_DSM_43043
MATKKQGESALKVHHLRPAPGAKTAKTRVGRGEGSKGKTAGRGTKGTKAR
YQVPERFEGGSMPLHMRLPKLRGFKNPFRTEYQVVNLDRLQVLFPEGGQV
SVADLVAKGAVRDGHPVKVLGTGEISVKVDVEVHKVSASAKEKIEAAGGS
VKALADN
>Bacteria_Actinobacteria_Actinobacteria_Actinobacteridae_Actinomycetales_Micrococcineae_Intrasporangiaceae_Janibacter_sp._HTCC2649
MVDKKTETGSANGGSALKVHHLRPAPGAKTAKTRVGRGEGSKGKTAGRGT
KGTKARYQVPERFEGGSTPLHMRLPKLRGFKNPFKTEYQVVNLDKLSSLF
PDGGDVSVEDLVSKGAVRDNQLVKVLGTGEITVAVNVTANAFSSSAKDKI
VAAGGSATQI
>Bacteria_Actinobacteria_Actinobacteria_Actinobacteridae_Actinomycetales_Micrococcineae_Intrasporangiaceae_Tetrasphaera_elongata_DSM_14184
MADKKAGTENAAAALKVHHLRPAPGAKTAKTRVGRGEGSKGKTAGRGTKG
TKARYQVPESFQGGTTPLHMRFPKLRGFKNPFKTTYQVVNLDKLSALYPK
GGDVTIDDLIAKGAVRDGHLVKVLGTGEITVAVNVTADAVSSSAKEKIEA
AGGSVTLAG
>Bacteria_Actinobacteria_Actinobacteria_Actinobacteridae_Actinomycetales_Micrococcineae_Dermabacteraceae_Dermabacter_sp._HFH0086
MANENPLKLHDLRPAPGAKTAKIRVGRGEGSKGKTSGRGTKGTKARYQVK
AGFEGGQTPMHRRLPKLRGFKNPFRVEFQVINLDTIEALFPEGGTVTVED
LVAKGAVRKNQPVKVLGSGDITVKIDITAQKFSASAEEKITAAGGSITVA
>Bacteria_Actinobacteria_Actinobacteria_Actinobacteridae_Actinomycetales_Micrococcineae_Dermabacteraceae_Brachybacterium_faecium_DSM_4810
MTDSHESLLKLHDLRPAPGSKTARTRVGRGEASKGKTAGRGTKGTKARYQ
VPLGFEGGQIPLHMRLPKLRGFTNPFRVEYQVVNLETLQELFPEGGTVTV
EELVAKGAVRKNQPVKVLGSGEVSVKLDVTAQKFSASAEQKIAAAGGSVT
TA
>Bacteria_Actinobacteria_Actinobacteria_Actinobacteridae_Actinomycetales_Micrococcineae_Bogoriellaceae_Georgenia_sp._SUBG003
MHHLRPAPGAKSAKIRVGRGEGGKRGKTAGRGTKGTKARYQVPERFEGGQ
MPLHMRLPKLRGFKNPNRTEYQVVNLEKLGALYPEGGTVTREDLVAKGAV
RAGQLVKVLGTGELGVKLEVTVDAWSASAKEKIEAAGGSISAE
>Bacteria_Actinobacteria_Actinobacteria_Actinobacteridae_Actinomycetales_Micrococcineae_unclassified_Micrococcineae_Ruania_albidiflava_DSM_18029
MAEQEKDAGGLSPLKVHHLRPAPGSRTAKTRVGRGEASKGKTAGRGTKGT
KARYQVPARFEGGQTPLHMRLPKLRGFKNKFRTEYQVVNLDKLSALYPEG
GEVTVEDLVAKGAVRAGQPVKVLGTGDVSVKLSLVVDAVSGSAKEKVLAA
GGSIEQA
>Bacteria_Actinobacteria_Actinobacteria_Actinobacteridae_Actinomycetales_Micrococcineae_Beutenbergiaceae_Beutenbergia_cavernae_DSM_12333
MTEKSTDTKSAATKAAAKKKADEQVAEATRPNALKVHHLRPAPGARTAKT
RVGRGEASKGKTAGRGTKGSKARGNVPAAFEGGQTPMHMRLPKLRGFTNP
FRTEYQVVNLGRLAELYPTGGEVTVADLVAKGAVRSGRPVKVLGTGDVDV
KLDVKVDAYSASAKEKIVAAGGSLEQA
>Bacteria_Actinobacteria_Actinobacteria_Actinobacteridae_Actinomycetales_Micrococcineae_Cellulomonadaceae_Cellulomonas_flavigena_DSM_20109
MADDKKADEKATETEAPRAKKAPAKKAAADAAPAAEKKTTKAASAKAASS
TTESAKAEKADAKAESSAKAEKAPAKKKAPTAAAKAAAEAAAQPGNGGTL
KVHHLRPAPGAKTAKTRVGRGEASKGKTAGRGTKGTKARYQVPDRFEGGQ
MPLHMRLPKLRGFKNPFRVEYQVVNLDKLSALYPDGGDVTVADLVAKGAV
RKGRPVKVLGDGELTVKVSVAVDKLSASAKEKIEAAGGSVAQG
>Bacteria_Actinobacteria_Actinobacteria_Actinobacteridae_Actinomycetales_Micrococcineae_Cellulomonadaceae_Actinotalea_ferrariae_CF5_4
MTNATEGAGGTLKVHHLRPAPGAHTKKTRVGRGEASKGKTAGRGTKGTKA
RYQVPERFEGGQMPLHMRLPKLRGFKNPFRTEFQVVNIATLAALYPSGGD
VTVEDLVAKGAVRKGQPVKVLGTGELDVKLAVSVQAISGSAKEKILAAGG
SVNQD
>Bacteria_Actinobacteria_Actinobacteria_Actinobacteridae_Actinomycetales_Micrococcineae_Jonesiaceae_Jonesia_denitrificans_DSM_20603
MAEKKAEETTTVEPLKLHDLRPARGAKKAKTRVGRGEASKGKTAGRGTKG
TKARYQVPARFEGGQMPLHMRLPKLRGFKNPFRVEYQVVNLDKLSELYPE
GGAVTVDDLVAKGAVRKNKPVKVLGTGEISVKLEVTVDAVSSSAQEKIQA
AGGTISVR
>Bacteria_Actinobacteria_Actinobacteria_Actinobacteridae_Actinomycetales_Micrococcineae_Sanguibacteraceae_Sanguibacter_keddieii_DSM_10542
MAEKSDKKDAAVEATDAPVKKTAAKKAPAAKSAAEAPAKAAPKAKTTKAA
KAEDAAPVAAAGAGGALKVHHLRPAPGAKTAKTRVGRGHGSKGKTAGRGT
KGQKARYQVPERFEGGQMPLHMRLPKLRGFKNPFRTEYQVVNLEKLSALY
PEGGSVTVDDLVAKGAVRKGELVKVLGTGEITVKLDVTVDRLSSSAKDKI
LAAGGSVSQA
>Bacteria_Actinobacteria_Actinobacteria_Actinobacteridae_Actinomycetales_Micrococcineae_Cellulomonadaceae_Paraoerskovia_marina_DSM_21750
MAENAKKETTEVSTLKVHHLRPAPGAKTAKTRVGRGEASKGKTAGRGTKG
TKARYQVPERFEGGQMPLHMRLPKLRGFTNPFRVEFQVVNLDKLSSLYPE
GGSVTVEDLVAKGAVRKGQPVKVLGSGELSVKLDVAVDAYSGSAKEKILA
AGGSVSEN
>Bacteria_Actinobacteria_Actinobacteria_Actinobacteridae_Actinomycetales_Micrococcineae_Promicromonosporaceae_Cellulosimicrobium_cellulans_J36_ICCI
MAEKATKETAEAPKKKAAAKAPAKAETAQTEGAGGTLKVHHLRPAPGAKK
AKTRVGRGEASKGKTAGRGTKGTKARYQVPERFEGGQMPLHMRLPKLRGF
KNPFRTEYQVVNLDKLAALYPEGGQVTVEDLVAKGAVRKGQLVKVLGTGE
ITVKLEVAVDALSGSAREKILAAGGSVSED
>Bacteria_Actinobacteria_Actinobacteria_Actinobacteridae_Actinomycetales_Micrococcineae_Promicromonosporaceae_Isoptericola_variabilis_225
MVDNAEQNDQKAAQPLKVHHLRPAPGAKTSKTRVGRGEASKGKTAGRGTK
GTKARNTVSQGFEGGQMPLHMRLPKLRGFKNPFRVEYQVVNLDKLAALYP
KGGSVTVEDLVAKGAVRKGQPVKVLGTGEIDVKLDIAVDAVSGSAKEKIL
AAGGSVSED
>Bacteria_Actinobacteria_Actinobacteria_Actinobacteridae_Actinomycetales_Micrococcineae_Promicromonosporaceae_Promicromonospora_kroppenstedtii_RS16_DSM_19349
MAENKPLKVHHLRPAPGAKTAKTRVGRGEGSKGKTAGRGTKGTKARYQVP
AGFEGGQMPLHMRLPKLRGFKNPFRVEFQVVNLDKLSELFPEGGTVTVED
LVAKGAVRKGQPVKVLGNGDITVKLEIAVDRVSASAKEKILAAGGTVSEA
>Bacteria_Actinobacteria_Actinobacteria_Actinobacteridae_Actinomycetales_Micrococcineae_Promicromonosporaceae_Xylanimonas_cellulosilytica_DSM_15894
MAEAKKKVAEEAVAEKVNPLKVHHLRPAPGAKTAKTRVGRGEGSKGKTAG
RGTKGTKARYQVPQRFEGGQMPLHMRLPKLRGFKNPFRVEFQVVNLDKLA
ALYPEGGSVTVEDLVAKGAVRKGQPVKVLGTGEITVKLDVAVDALSGSAK
DKILGAGGSVSED
>Bacteria_Actinobacteria_Actinobacteria_Actinobacteridae_Bifidobacteriales_Bifidobacteriaceae_Alloscardovia_omnicolens_DSM_21503
MANTNDVDILQMHDLRPAPGAKKSKTRVGRGEGSKGKTSGRGMKGTHARY
QVRPGFEGGQLPLYMRLPKLRGFKSPFKVEYQVVNLADVATAFPQGGDVT
VEALINAGLVRKNQPVKVLGDGEVSAAYTFKGVKSSASAKAKIEAAGGSI
SED
>Bacteria_Actinobacteria_Actinobacteria_Actinobacteridae_Bifidobacteriales_Bifidobacteriaceae_Bifidobacterium_animalis_animalis_ATCC_25527
MANEETTILQMHDLKPAPGAKKDRIRVGRGEGSKGKTSGRGDKGTKKRYQ
VRPGFEGGQLPLYMRLPKLRGFRSPFKTEYQVVNIAALNDLFPQGGEITV
ADLVAKGAVRANRPVKVLGEGEATAAFTLKGVTASASAKSKIEAAGGSIS
ED
>Bacteria_Actinobacteria_Actinobacteria_Actinobacteridae_Bifidobacteriales_Bifidobacteriaceae_Gardnerella_vaginalis_409_05
MANEEPMLHMHTLRPAPGAKKDRIRVGRGEGSKGKTSGRGDKGTKKRYQV
RPGFEGGQLPLYMRLPKLRGFKSPFKKEFQVVNVADLADLFPKGGEVTVA
DLITKGAVRDGYPVKVLGDGELTVALTLKGMKASASAKAKVEAAGGSISE
E
>Bacteria_Actinobacteria_Actinobacteria_Actinobacteridae_Bifidobacteriales_Bifidobacteriaceae_Parascardovia_denticolens_DSM_10105_Contig1484
MANEKEVNILQMHDLRPAPGAKKDRTRIGRGEGSKGKTSGRGTKGTHARY
QVRPGFEGGQLPLYMRLPKLRGFRNPFKVEFQVVNLDKVAELFPQGGDVT
VEDLVAKGAVRKNQPVKILGQGDLSVALNFKGVKASASALKKIEAAGGSV
SAE
>Bacteria_Actinobacteria_Actinobacteria_Actinobacteridae_Actinomycetales_Actinomycineae_Actinomycetaceae_Actinobaculum_schaalii_CCUG_27420
MAETEKDSIIKLHDLRPAPGSNKAKIRVGRGEGSKGKTSGRGTKGTRARN
TVRPGFEGGQMPLHMRLPKLRGFKNPFRVEYQVINVSALGELFPEGGKVT
SADLVAKGAVRKNYPVKVLGTGEISVKLDVEVEAWSNSAKEKIEAAGGSI
SAPQVESK
>Bacteria_Actinobacteria_Actinobacteria_Actinobacteridae_Actinomycetales_Actinomycineae_Actinomycetaceae_Arcanobacterium_haemolyticum_DSM_20595
MADVLKVHDLCPAAGAKKARTRVGRGEGSKGKTAGRGTKGTKARYQVKAG
FEGGQMPMHMRLPKLRGFKNPARIEYQVVNLSKLESLFPEGGTVTVEELV
VKGAVRANKLVKVLGTGEISVKVNVTVDAWSASAKEKIEAAGGSLEQR
>Bacteria_Actinobacteria_Actinobacteria_Actinobacteridae_Actinomycetales_Actinomycineae_Actinomycetaceae_Trueperella_pyogenes_TP6375
MKIHDLRPAPGSNKPKIRAGRGEGGKRGKTAGRGTKGTRARNTVRPGFEG
GQMPLHMRLPKLRGFKNPAKVYFQVVNLDALNELFPQGGDVTVEALVEKG
AVRKNRPVKILGTGEITVKVNAVVDAWSSSAKEKIEAAGGSLSAR
>Bacteria_Actinobacteria_Actinobacteria_Actinobacteridae_Actinomycetales_Actinomycineae_Actinomycetaceae_Varibaculum_cambriense_DSM_15806
MAEDTKVTEAEDTAKEDVIRLHDLRPAPGSNKRRKRVGRGEGSQGKTSGR
GTKGTGARKNVHPRFEGGQMPLHMRLPKLRGFKNPFATVYQVVNLDRLQE
LFPEGGTVTVDDLVSKGAVRKNSLVKVLGTGEISVKLELIVDAWSASAKE
KIEAAGGSLSKREQD
>Bacteria_Actinobacteria_Actinobacteria_Actinobacteridae_Actinomycetales_Actinomycineae_Actinomycetaceae_MobiluncusFalcivibrio_group_Mobiluncus_curtisii_ATCC_43063
MSESEKEETAAEKSAAKKAPAAAKKAAASDNVQVTYLHHLRPAPGSNKAK
TRVGRGEGSKGKTSGRGTKGTKARYQVPLGFEGGQMPMHMRLPKLRGFKN
PFHVEYQVVNLDRLSEVFPEGGALTVDDLVDKGLVRKNCLVKVLGTGEAT
AKFDLTVDAWSSSAKAKVEAQGGSLTARVR
>Bacteria_Actinobacteria_Actinobacteria_Actinobacteridae_Actinomycetales_Actinomycineae_Actinomycetaceae_Actinomyces_naeslundii_Howell_279_ATCC_12104
MADTENTQEEKVRVVKLHHLRPAPGAKKAKTRVGRGEASKGKTAGRGTKG
TKARYQVRPGFEGGQMPLHMRLPKLRGFRNPNRVEYQPVNVGRIAELFPE
GGTVTVEDLVAKGAVRKNQLVKVLGGGDVTVALTLTVDAWSGSAKEKIEA
AGGTIATR
>Bacteria_Actinobacteria_Actinobacteria_Actinobacteridae_Actinomycetales_Micrococcineae_Brevibacteriaceae_Brevibacterium_linens_BL2
MSNDDSLKVHDLRPAPGAKTSKTRVGRGEASKGKTAGRGTKGTRARYQVP
HGFEGGQTPMHMRLPKLRGFKNPAKVTFQVVNLDKLSALYPEGGDVTVAD
LVAKGAVRPKQPVKVLGTGEITVALNITADKVSGSALEKIKAAGGSVSEA
>Bacteria_Actinobacteria_Actinobacteria_Actinobacteridae_Actinomycetales_Micrococcineae_Micrococcaceae_Arthrobacter_phenanthrenivorans_Sphe3
MAENTADKAQAAEKQNALKVHHLRPAPGAKTAKTRVGRGEASKGKTAGRG
TKGTAARYQVKAGFAGGQLPLHMRLPKLRGFKNPFRVEFQVVNLDKLNEL
FPEGGAVTVENLVEKGAVRKNQPVKVLGTGDITVKVDVTAHAFSASAAEK
IAAAGGSTTAL
>Bacteria_Actinobacteria_Actinobacteria_Actinobacteridae_Actinomycetales_Micrococcineae_Micrococcaceae_Acaricomes_phytoseiuli_DSM_14247
VAEKTVKAKAKAAESKTAEQQTEKQNALKVHHLRPAPGAKTAKTRVGRGE
ASKGKTAGRGTKGTKARYQVKPGFAGGQLPLHMRLPKLRGFKNPFRTEYQ
VVNLDRLSELFPEGGEVSVEALADKGAVRKNQPVKVLGTGDITVSVNVTA
HAFSASAAEKISAAGGSTTKL
>Bacteria_Actinobacteria_Actinobacteria_Actinobacteridae_Actinomycetales_Micrococcineae_Micrococcaceae_Renibacterium_salmoninarum_ATCC_33209
MAEATKTKSKAAKEDAAKAETVEKQNALKVHHLRPAPGAKTAKTRVGRGE
GSKGKTAGRGTKGTKARYQIKAGFAGGQLPLHMRLPKLRGFKNPFRVEFQ
VVNLDKLSELYPNGGEITVENLIANGAVSKNQPVKVLGTGELTVKVQVTV
NAYSASAIEKIVAAGGTATEL
>Bacteria_Actinobacteria_Actinobacteria_Actinobacteridae_Actinomycetales_Micrococcineae_Micrococcaceae_Kocuria_rhizophila_DC2201
MAENTQNKRHALKVHHLRPAPGSHQAKTRLGRGEASKGKTAGRGTKGTKA
RYQVKAGFAGGQLPLHMRLPKLRGFKNPFRVEYQVVNLDRLAELFPEGGT
VTVADLVSKGAVRKNQPVKVLGSGEISVALNITADKFSASAAEKISAAGG
STQNA
>Bacteria_Actinobacteria_Actinobacteria_Micrococcales_Micrococcaceae_Rothia_dentocariosa_ATCC_17931
MADAIKIHDLRPAPGAHKAKTRVGRGEGSKGKTAGRGTKGTKARYQVRPG
FEGGQLPLHMRLPKLRGFKNPFRTEYQVVNLKRIQELFPEGGEVTVEALV
AKGAVRKNELVKVLGDGDITVKVNVVVDKASASAISKIEAAGGSVTVK
>Bacteria_Actinobacteria_Actinobacteria_Actinobacteridae_Actinomycetales_Micrococcineae_Micrococcaceae_Nesterenkonia_alba_DSM_19423
MAENTPGESEVLKLHDLKPAPGSKKSRIRVGRGESGRRGKTAGRGTKGTK
ARYQVRPGFEGGQLPLHMRLPKLRGFTSPFRVEYSPVNLAKLAELYPEGG
EVTAADLVAKGVARKGKPVKILGTGEISVAVTVKAHAFSGSAKEKIAAAG
GTVEEIPLKGGSTPA
>Bacteria_Actinobacteria_Actinobacteria_Actinobacteridae_Actinomycetales_Micrococcineae_Yaniellaceae_Yaniella_halotolerans_DSM_15476
MAEEQQDAIKLHDLRPAKGSNKSKLRYGRGESGKGGKTATRGTKGTRARN
TVPAGFEGGQLPLHMRLPKLRGFRNPAKVTFQVVNLAKLSEAFPEGGDVT
VDALVEKGLVRKNQPVKVLGTGDISVAVNVTADAFSKSAVEKIAAAGGST
TSA
>Bacteria_Actinobacteria_Actinobacteria_Actinobacteridae_Actinomycetales_Micrococcineae_Micrococcaceae_Micrococcus_luteus_NCTC_2665
MADNDAIKVHDLRPAPGAKTAKTRVGRGEASKGKTAGRGTKGTKARYQVR
AGFEGGQLPLQMRLPKLRGFKNPFRTEYQVVNLDKLSAHFPEGGEVTVDA
LVSKGLVRRGQPVKVLGTGEITAAVQVKANAFSASAVEKIQAAGGSTETL
>Bacteria_Actinobacteria_Actinobacteria_Actinobacteridae_Actinomycetales_Micrococcineae_Micrococcaceae_Citricoccus_sp._CH26A
VKAGFEGGQLPLQMRLPKLRGFKNPFKVEFQVVNLDKLSEHFPAGGDVTV
DDLVAKGLVRKNQPVKVLGTGEITVAVNVKANAFSSSATEKISAAGGSTE
TL
>Bacteria_Actinobacteria_marine_actinobacterium_IMCC13023
MRLHHLRPAKGAKKDKTRKGLGEGSKGKTAGRGTKGTGARTTTRLGFEGG
GVNLVMRTPKLRGFKNPFRVEYQVVNLEKLTELYPKGGAVTISDLVAKGA
VRKNKPVKVLGGGDLSVKLEISVDKVSESAKTKIEAAGGSVNA
>Bacteria_Actinobacteria_Actinobacteria_Actinobacteridae_Actinomycetales_Micrococcineae_Microbacteriaceae_Curtobacterium_sp._9128
MSDEKNERVQILKVHHLRPAAGSKKDRTRVGRGEGSKGKTAGRGTKGTKA
RYQVRVGFEGGQMPLHMRTPKLRGFKNPFRVEYQVVNLDKLAELYPNGGD
VTVADLVAKGAVRKNEKVKVLGQGDISVKLTVTVDKVSGSAQDKIVAAGG
TVSQ
>Bacteria_Actinobacteria_Actinobacteria_Actinobacteridae_Actinomycetales_Micrococcineae_Microbacteriaceae_Curtobacterium_flaccumfaciens_UCD_AKU
MSDEKNERVQVLKLHHLRPAEGAKKDRTRVGRGEGSKGKTAGRGTKGTKA
RYQVRVGFEGGQMPLHMRTPKLRGFKNPFRVEYQVVNLDKISELYPDGGD
VTVAGLVAKGAVRKNEKVKVLGQGDITVKITVAVDKVSASAAEKIVAAGG
TVSQ
>Bacteria_Actinobacteria_Actinobacteria_Micrococcales_Microbacteriaceae_Zimmermannella_faecalis_ATCC_13722
MTNNENSTGPEEGKLKLHDLRPAPGAKKSRIRKGRGEASKGKTAGRGTKG
SKARTTVRLGFEGGQMPQHMRTPKLRGFKNPFRKEYQVVNLFQLEQAYPQ
GGDVTVEDLVKKGLVRKNELVKVLGTGEVTVKLNVAVDKVSSSAEQKIVD
AGGSIK
>Bacteria_Actinobacteria_Actinobacteria_Actinobacteridae_Actinomycetales_Micrococcineae_Microbacteriaceae_Gulosibacter_molinativorax_DSM_13485
MTNNENATEQEERALKLHDLRPAPGAKKSRTRKGRGEASKGKTAGRGTKG
SKARTTVPIGFEGGQMPQHMRTPKLRGFKNPFRKEYQVVNLYTLAELYPE
GGDVTVEDLVNKGAVRKNELVKVLGTGEIAVKLNIAVDKVSSSAEQKIVA
AGGSVK
>Bacteria_Actinobacteria_Actinobacteria_Actinobacteridae_Actinomycetales_Micrococcineae_Microbacteriaceae_Agrococcus_lahaulensis_DSM_17612
MTDKNESTELPSLKVHHLRPAPGAKTARTRVGRGEASKGKTAGRGTKGSK
ARYQVRAGFEGGQLTSVMRAPKLRGFKNPFRTEYQVVNVGQLQSLYPNGG
DVTVADLVAKGAVRKNELVKVLGGGELSVALTIDVDKVSAAAEQKIVAAG
GSVK
>Bacteria_Actinobacteria_Actinobacteria_Actinobacteridae_Actinomycetales_Micrococcineae_Microbacteriaceae_Leucobacter_chromiiresistens_JG_31
MSENNEERESVLKAHHLRPAPGAKKAKTRVGRGEASKGKTAGRGTKGTKA
RYQVKVGFEGGQMPLHMRTPKLRGFKNPFRTEYQVVNVAKLAELYPQGGD
VTVEDLVAKGAVRKNQPVKVLGDGDLQVKLSVQVDKVSSSAEQKIVAAGG
AVK
>Bacteria_Actinobacteria_Actinobacteria_Actinobacteridae_Actinomycetales_Micrococcineae_Microbacteriaceae_Microbacterium_paraoxydans_DH1b
MAEKNEAVEAEKATKKAAAPKADAAKKPAAKKAPAKTAAADAKADGSAKA
APKKDAPASRPGVLKVHHLRPVPGSNTAKTRVGRGEGSKGKTAGRGTKGT
KARNTVRVGFEGGQMPLHMRTPKLRGFKNPFRVEYQVVNLEKLAELYPQG
GDVTVSDLVAKGAVRKNEKVKVLGGGDIAVKLTVAVDKVSGSAEQKIVAA
GGSVK
>Bacteria_Actinobacteria_Actinobacteria_Actinobacteridae_Actinomycetales_Micrococcineae_Microbacteriaceae_Rathayibacter_toxicus_DSM_7488
MAEMKQAVAGESTISTRATTTKGTAETKEHLLKVHHLRPAAGAKKAKTRV
GRGEGSKGKTAGRGTKGTKARYQVRLGFEGGQMPLHMRTPKLRGFKNPFR
VEYQVVNLSALAELYPQGGDVTVGGLVAKGAVRKNEKVKILGDGEIAVKL
NVTVDKVSSSAEQKIVAAGGSIK
>Bacteria_Actinobacteria_Actinobacteria_Actinobacteridae_Actinomycetales_Micrococcineae_Microbacteriaceae_Curtobacterium_ginsengisoli_DSM_22003
MADEKKADETATKPAAKKAKAESTEERVNVLKVHHLRPAAGAKKDRTRVG
RGEGSKGKTAGRGTKGTKARYSVRPGFEGGQLNSVMRAPKLRGFKNPFRV
EYQVVNLAKLAELYPQGGDVTVADLVAKGAVRKNEKVKVLGNGDIAVKLN
VTVDKVSASAEQKIVAAGGSIN
>Bacteria_Actinobacteria_Actinobacteria_Actinobacteridae_Actinomycetales_Micrococcineae_Microbacteriaceae_Humibacter_albus_DSM_18994
MAPKNESGDSEKVTTAKAEAGTAEASSAAADKAAAKKKSTAAKAEKTSDT
KSEKASAPKAEKSDAKAGKADDAKAEKPAAKAAAKKKTDAVEKREPVLKV
HHLRPAAGAKKDRTRVGRGEGSKGKTAGRGTKGTKARYQVRPGFQGGQLP
FHMRSPKLRGFKNPFRVEYQVVNLEKLAELYPTGGDVTVGDLVAKGAVRK
NEKVKVLGNGEISVKLNVAVDKVSGSAQEKIVAAGGTVK
>Bacteria_Actinobacteria_Actinobacteria_Actinobacteridae_Actinomycetales_Micrococcineae_Microbacteriaceae_Cryobacterium_sp._MLB_32
MADEKEATKTVADKPATKKAAAPKAAAKKAPAAAAAVKAEPTEPREHVLK
VHHLRPAPGAKKARQRVGRGEGSKGKTAGRGTKGTKARYNVRIGFEGGQM
PLHMRTPKLRGFKNPFRVEYQVVNLERLEELYPTGGDVTIADLVAKGAVR
DNEKVKVLGNGEITVKLTVSVDKVSGSALQKIVAAGGSVK
>Bacteria_Actinobacteria_Actinobacteria_Actinobacteridae_Actinomycetales_Micrococcineae_Microbacteriaceae_Glaciibacter_superstes_DSM_21135
MADEKDAVKKTADKPATQKKAAAPKAAAEKKAPAKAAADKAPAKAAAEKK
APAKKDDTAAAAEKPAAKATAPKKAAAPKKAPAEPAESREHVLKVHHLRP
APGSKTAKTRVGRGEGSKGKTAGRGTKGTKARYNVKIGFEGGQMPLHMRT
PKLRGFKNPFRVEYQVVNLEKLAELYPKGGEVTVADLVSKGAVRNNEKVK
VLGNGDIAVKLNVAVDKVSGSAEQKIVAAGGSVK
>Bacteria_Actinobacteria_Actinobacteria_Actinobacteridae_Actinomycetales_Micrococcineae_Microbacteriaceae_Salinibacterium_amurskyense_PAMC_21357
MADEKETPKKAPAAKKAAPAKAAADKAPAAKAPATKAPAKSTAAKASTTK
KSSSDAVESRPQVLKMHHLRPAAGAKKDRMRVGRGEGSKGKTAGRGTKGT
KARYNMRLGFEAGNINFVMRAPKLRGFKNPFRVEYQVVNLEKLAELYPKG
GDVTIADLVSKGAVRKNEKVKVLGQGDIAVKLNVVVDKVSGSAEQKIVAA
GGSVQ
>Bacteria_Actinobacteria_Actinobacteria_Actinobacteridae_Actinomycetales_Micrococcineae_Microbacteriaceae_Clavibacter_michiganensis_subsp._michiganensis_NCPPB_382
MAEKNESAEAPVKAPKAAPKKTAKAPAAAAAASAETTTVGSTETVKREQV
LKVHHLRPAAGAKKARQRVGRGEGSKGKTAGRGTKGTKARYTVRVGFEGG
QMPLHMRTPKLRGFKNPFRVEYQVVNLEKLAALYPDGGDVTTSDLVAKGA
VRKNEKVKVLGDGDISVKLTVAVDKVSGSAAEKIVAAGGSVK
>Bacteria_Actinobacteria_Actinobacteria_Actinobacteridae_Actinomycetales_Micrococcineae_Microbacteriaceae_Leifsonia_xyli_xyli_CTCB07
MADDKSTNEAAAKPVAEKATATALAKKAPAKAAAADKAAPAAKGETVAAK
PAKASAKKDVAAPREQVLKVHHLRPAAGAKKEKTRVGRGEGSKGKTAGRG
TKGTKARYQVRPGFQGGQLPFHMRTPKLRGFKNPFRVEYQVVNLEKLAEL
YPAGGDVTVAALVAKGAVRKNEKVKVLGNGDIAVKLNVAVDKVSGSAEQK
IVAAGGSVNR
>Bacteria_Actinobacteria_Actinobacteria_Actinobacteridae_Actinomycetales_Micrococcineae_Microbacteriaceae_Agromyces_subbeticus_DSM_16689
MADEKKDVAAEAPKKAPAKKTADKPAAAKAAPKAAEKKAPAKAAAAKADS
ADAAKTTAKKAPAKKAAEKDVAEKREQVLKVHHLRPAPGAKKDKTRVGRG
EGSKGKTAGRGTKGSKARNNIRPGFEGGQLPYHMRAPKLRGFKNPFRVEY
QVVNLEKLAELYPKGGDVTIAGLVEKGAVRKNERVKVLGNGDIQVKLNVA
VDKVSGSAEQKIVAAGGSVK
>Bacteria_Actinobacteria_Actinobacteria_Actinobacteridae_Actinomycetales_Micrococcineae_Microbacteriaceae_Herbiconiux_sp._YR403
MAEAKETAEKDAVKAAPKKATAAKAATKAPAKAAAEKAPAKAAAAKAPAK
AKATQAEAGEAREQVLKVHHLRPAPGAKKARTRVGRGEGSKGKTAGRGTK
GTKARYQVRVGFEGGQMPLHMRTPKLRGFKNPFRVEYQVVNLEKLAELYP
NGGDVTISDLVAKGAVRNNEKVKVLGDGDIAVKLNVTVDKVSGSAETKIV
AAGGSIN
>Bacteria_Gemmatiomonas_uncultured_SG8_38_2
MARLESIKRPAGVKPSSKRVGRGPGTGLGKTAGRGHKGQKARSGGSTKPW
FEGGQMPLQRRLPKRGFAPYKRVEYQVVNVAHLERVAADEVTPESMKAAG
LISSRRKPVKILGQGEISRAVKVTAHAFSRSAREKIEKAGGEVSEAE
>Bacteria_Gemmatiomonas_uncultured_SMTZ_52
MSHLESIRRPKGLKGSSKRVGRGPGSGRGKTAGRGHKGQKARSGGSPKPW
FEGGQMPLQRRLPKRGFRARKPVRYQAVNVKDLDRVEGDEATPETMKRAG
LIGSLRRPVKILGQGELSRAIKVTAHAFSRSARQKIEEAGGEVSEAS
>Bacteria_Gemmatimonadetes_Gemmatimonadetes_Gemmatimonadetes_bacterium_SCGC_AB_629_I08
MAELHDLTPNPGSSRNRKRVGRGPGSGSGKTSGRGQKGQKSRSGGRIRRD
FEGGQMPLARRIPKRGFKNFNRVEYQVVNIRDLERCDGDINPDSLRQAGL
ISSLRKPVKILGQGEVDQAFSVTAHKFSHTAQTKIEAAGGSVSLITAGVG
EAS
>Bacteria_Gemmatimonadetes_Gemmatimonadetes_Gemmatimonadetes_bacterium_SCGC_AAA007_O21
MAELHDLTPNSGSSRNRKRVGRGPGSGSGKTSGRGQKGQKSRSGGRIRRD
FEGGQMPLARRIPKRGFKNFNRVEYQVVNIRDLERCDGDVNLDSLRQAGL
IRSLRKPVKILGQGEIDQAFSVTAHKFSHSAQTKIEAAGGNVSLITEGVE
EAS
>Bacteria_Gemmatimonadetes_Gemmatimonadetes_Gemmatimonadetes_bacterium_KBS708
MAETMKLGLDNLSPAPGSHRDRKRLGRGPGSGQGKTSGKGHKGSMARAGH
GGPGGGKPGFEGGQMPLARRLPKRGFNNNQFRIENQVVRLGDLELLGADE
ITTEALVAAGLAHGAKGPIKVLSNGDVSRALTVRGLKVSAGARAKIEAAG
GRVEE
>Bacteria_Gemmatimonadetes_Gemmatimonadetes_Gemmatimonadales_Gemmatimonadaceae_Gemmatimonas_aurantiaca_T_27
MAKNSGAEGVEKIGLHNLSPAPGSHRSRRRLGRGPGSGLGKTSGKGHKGS
MARSGHGGPGGGKPHFEGGQMPITRRIPKRGFTNPFREDAQVVRLDSLTA
VSGDEVTVETLVAAGLIRVGQGPAKLLSNGEVSRAFTVRGVKVSAGAKAK
IEAAGGRVDG
>Bacteria_Gemmatimonadetes_Gemmatimonadetes_Gemmatimonadales_Gemmatimonadaceae_Gemmatimonas_sp._AP64
MADNAQSAEKIGLHNLSPAPGSHRSRRRLGRGPGSGLGKTSGKGHKGSMA
RSGHGGPGGGKPHFEGGQMPITRRIPKRGFTNPFREEAQIVRLPDLAQVA
GDEVTTETLIAAGLIRAGQGPAKLLANGEVSRAFTVKGVKVSASAKAKIE
AAGGRVEG
>Bacteria_Gemmatimonadetes_RIFCSPLOWO2_02_FULL_Gemmatimonadetes_71_11
MDTTGTGRVTLGTLKPAKGSTHAKKRVGRGPGSGHGKTSGKGHKGQKARS
GGHVRPGFEGGQMPLIRRVPKRGFTNPFKAPAQVVNLKVLGAFAGGDVTA
ELLLGAGLVAHADRPIKLLGDGEAPRDLVVKGLTVSAPARAKIEAAGGRI
EA
>Bacteria_Gemmatimonadetes_GWC2_Gemmatimonadetes_71_10
MAGKTQEPVTLSNLAPAHGSTTARKRKGRGPGSGLGKTAGKGHKGQKARS
GGQVRPGFEGGQMPLIRRVPKRGFTNPFKETPQVVNLKSLDAFGGTEVTI
EKLVGAGLVGHPGRPVKILGDGAAPQGLVLKGLTVSASARAKIEAAGGRV
EA
>Bacteria_Gemmatiomonas_uncultured_SG8_28
MAKQEQLGLHNLRAPEGAHKEPKRKGRGPGSGLGKTAGRGHKGQGARTSG
NVRPDFEGGQMPLIRRVPKRGFTNPFRVPSQVVNVRDLAKVPADVITPAV
LADLGLVQSAGRPVKILGDGDAARAFVVQGCTVSKAARAKIEQAGGRIEA
>Bacteria_Gemmatiomonas_uncultured_SG8_17
MSEEQKLGLHNLPAPPGASKTPKRKGRGTGSGLGKTAGRGHKGQRSRASG
NVRPGFEGGQMPLIRRVPKRGFINPFRVPNQVVNLRDLEKVAGDEITPAT
LIEAGLVGATDRPVKILATGEASRAYVVRGCTTSRSAREKIEQAGGRIEN
>Bacteria_Gemmatimonadetes_RBG_16_Gemmatimonadetes_66_8
MAGKKQEPVTLSNLAPAHGSTTARKRKGRGPGSGLGKTAGKGHKGQKARS
GGQVRPGFEGGQMPLIRRVPKRGFTNPFKETPQVVNLKSLDAFGGTEVTI
EKLVGAGLVGHPGRPVKILGDGAAPQGLVLKGLTVSASARAKIEAAGGRV
EA
>Bacteria_Gemmatimonadetes_RIFCSPLOWO2_12_FULL_Gemmatimonadetes_68_9
MPLIRRVPKRGFTNPFRTPAQVVNLRQLVKLSSDEVTPATLVAAGLVSRA
DDPVKILGVGEVARAYVVKGCAASAGARKKIEQAGGRFEG
>Bacteria_Ignavibacteria_GWA2_Ignavibacteriae_55_25
MTVESLSEKGSTMAKNVLSNLTPAKGSRRKTKRIGRGQGSGHGGTATKGH
KGAKSRSGHKFKLWFEGGQMPLSRRIPKFGFKPRNRVEYLGINVETLEAA
ASAKQLAGVVTPELLYKAGMMSKKHELVKILGNGELKTKLEVTAHAFSKT
AIAKIEAAGGKATLLVKAQTKE
>Bacteria_BacteroidetesChlorobi_group_Ignavibacteria_Ignavibacteria_Ignavibacteriales_Ignavibacteriaceae_Ignavibacterium_album_Mat9_16_JCM_16511
MDILSNLKYAKGAKKNRKRVARGEGSGHGGQATRGMNGQKSRSGAKFKAW
FEGGQMPLQRRIPKFGFTNIFKTEYQVVNLNALQRIANENALDNKTLTLE
DLKKFGLISSVNKPVKILGKGELKAKLSVQANAFSKSAQQKIEAAGGSIT
KI
>Bacteria_BacteroidetesChlorobi_group_Ignavibacteria_Ignavibacteria_Ignavibacteriales_Ignavibacteriaceae_Melioribacter_roseus_P3M
MDILSNLKPAKGSNKKEKRIGRGEGSGHGGTATRGMNGQRSRSGAKYKVW
FEGGQMPLQRRVPKRGFKSPFKVTYQVINLDRIQKLVDDKKITEDVITSA
VLYQNGLISKAAAPYKILGSGEIKSQITIEAHAFSASAKQKIESVGGTIK
EIKA
>Bacteria_BacteroidetesChlorobi_group_Bacteroidetes_Sphingobacteriia_Sphingobacteriales_Chitinophagaceae_Gracilimonas_tropica_DSM_19535
MDLSNLKAPIPNRKNRKRVGRGQGSGRGEQSGRGHNGQKSRSGYKERAWF
EGGQMPLQRRLPKFGFKNINRTDYRVINLHTISEFMEAGKLDSKITLENL
IKAGLASEGEKVKLLARGDVDQKIEIEVHAASKSATEKVEKAGGSLTLV
>Bacteria_BacteroidetesChlorobi_group_Bacteroidetes_Sphingobacteriia_Sphingobacteriales_Chitinophagaceae_Balneola_vulgaris_DSM_17893
MDLHNLKAPAPNNKNRKRVGRGEGSGHGEQSGRGHNGAKSRSGYKRRAWF
EGGQMPLQRRIPKFGFKNPNRVEFRPINLHTIAEFVEAGKLNESITIADL
VEAGLAHKNDKVKLLGNGEFDTKVEIEVHAASKSAIEKVEKAGGKANVI
>Bacteria_BacteroidetesChlorobi_group_Bacteroidetes_Cytophagia_Cytophagales_Cytophagaceae_Sporocytophaga_myxococcoides_DSM_11118
MNLSNLTPAKGSVKNRKRIGRGTGSGRGGTSTRGHKGAKSRSGYSKKSGF
EGGQMPLQRRIPKFGFNNPDKIVFKPINLDIINNLATEKKLSLVDDKVLL
ENGLVSKSDKIKVLGRGELKAKLEVKAHSFSESAVKAIENAGGKAIKIA
>Bacteria_BacteroidetesChlorobi_group_Bacteroidetes_Cytophagia_Cytophagales_Cytophagaceae_Cytophaga_hutchinsonii_ATCC_33406
MKLHTLRPAKGSVKTSKRIGRGTGSGRGGTSTKGHKGAKSRSGYSSKIGF
EGGQMPLQRRLPKFGFKPLNKIEFKPINLDELLELIEKTGASVIDTALMN
QNGLIGKNDKVKVLARGEVKSIKAEIIAHAFSASASEAITNAGGKVTLIG
>Bacteria_BacteroidetesChlorobi_group_Bacteroidetes_Sphingobacteriia_Sphingobacteriales_Saprospiraceae_Haliscomenobacter_hydrossis_O_DSM_1100
MELHNLKPAQGSNKGRKRIARGQGSGHGGTSTRGHKGDGSRSGHYTKRNF
EGGQMPLQMRLPKVGFKNPNRVSYVPFNLGQLQAIAEKFGVDSISNEWLL
ENGFISRTDKVKVLGTGEVTSKLNVSAHACSASAKEAIEKLGGSVNIA
>Bacteria_BacteroidetesChlorobi_group_Bacteroidetes_Sphingobacteriia_Sphingobacteriales_Saprospiraceae_Lewinella_cohaerens_DSM_23179
MELHSLKPASGAVKSRKRIARGQGSGRGGTSTRGHKGAKSRSGYKSKRGF
EGGQMPLQMRLPKRGFKSPNRVEYVALNLGRLQEISEKHSVDTIDMDTLM
KLGIVRKTDLIKILGTGELNAKLNVTAHASSETAKAGIEAQGGSLTIL
>Bacteria_BacteroidetesChlorobi_group_Bacteroidetes_Sphingobacteriia_Sphingobacteriales_Saprospiraceae_Aureispira_sp._CCB_QB1
MKLNNLKPAKGSVKNKKRIARGVGAGSGRTATRGHKGAKSRSGFSNMRYF
EGGQMPLQKVVPKRGFKNTHRRYQSTRPTDFTPMNLSQLEYFASKHNLTE
ITSATLRELGVISGTASCKVLGAGELKTALEVTANRFSASAKKAILDAGG
KAFVELKLNTLQGIADADGVDKIDLALIRKHFSFVGEDDAVHVVAEGTIS
NKLTLEVNKISEEAKAQVEALGGSVALV
>Bacteria_BacteroidetesChlorobi_group_Bacteroidetes_Sphingobacteriia_Sphingobacteriales_Saprospiraceae_Saprospira_grandis_Lewin
MKLSNLKPANGAVKNRKRVGRGTSSGRGGTSTRGHKGAKSRSGYKSKRGH
EGGQMPIQMRLPKRGFKNTARRYQSYQPDSFTVVNLNDIQDAANKMNTTT
VDINTLVAAGLIKKNEQFKVLAQGELTAALQVSAFRFSKAAKTAIEEKGG
SCMLIVKANQIQGVAEAAKLSAVGAKELAEHFKHLNEDDKLHVIAEGSLK
TKFDLQATKVDDEVKTQIEALGAAVSLLG
>Bacteria_BacteroidetesChlorobi_group_Bacteroidetes_Sphingobacteriia_Sphingobacteriales_Chitinophagaceae_Chitinophaga_pinensis_DSM_2588
MNLHTLQPAQGSVHKEKRLGRGEASGKGGTSTKGNKGGQSRAGYQSKRGH
EGGQMPIQRRMPKRGFKSLNPTEYQVFNIGQIDHLVEKYGLQDFSLENLY
INGLINRTAKVKILGQGELKAKVTAKVNAISEKAKQLIEAAGGTVELV
>Bacteria_BacteroidetesChlorobi_group_Bacteroidetes_Sphingobacteriia_Sphingobacteriales_Chitinophagaceae_Segetibacter_koreensis_DSM_18137
MQLHTLKPAKGSTHKEKRIGRGEASGKGGTSTKGNKGGQSRAGYKSKMAH
EGGQMPIQRRIPKRGFKNPHRIEYKVLNLGQIDHIIEKYGFTEISAENLY
INGLLNQTDLIKILGNGELKKAVTFKVNAISEKAKAAIEAVGGNVEIVK
>Bacteria_BacteroidetesChlorobi_group_Bacteroidetes_Sphingobacteriia_Sphingobacteriales_Chitinophagaceae_Niabella_soli_JS13_8_DSM_19437
MKLHELKPAKGAVHKEKRIGRGEGSGFGGTSTKGNKGGQSRAGYKRKMGH
EGGQMPIQRRTPKRGFKNPDKIVYKVINIGQVDQWAETHNITDFSAENLY
TMGFIGKTDKVKILGNGEIKGKFNFKVHAISEKAKTAIEAAGGTVEILK
>Bacteria_BacteroidetesChlorobi_group_Bacteroidetes_Sphingobacteriia_Sphingobacteriales_Chitinophagaceae_Terrimonas_ferruginea_DSM_30193
MKLHELRPAKGATHKVKRIGRGDGSGHGGTSTKGTKGGQSRAGYKRKMAH
EGGQMPIQRRVPKRGFNNINRVEYKVLNLGQIEQLAEKYGITEFSLENLY
INGLISQTDRIKVLGNGELKEKFTFKVNAVSEKAKAAIEAAGGTVEIVK
>Bacteria_BacteroidetesChlorobi_group_Bacteroidetes_Sphingobacteriia_Sphingobacteriales_Chitinophagaceae_Niastella_koreensis_GR20_10_DSM_17620
MKLHELRPAKGATHREKRLGRGEASGKGGTSTKGNKGGQSRAGYQRKNAH
EGGQMPIQRRLPKRGFKNPFRVEYKVFNLGQIDHLIEKYELTEISHDSLR
EWGLAGQTDKIKILGNGELKSKVAFKVSAISEKAKQAVEAAGGSVEIVK
>Sphingobacteriia_bacterium_RIFOXYD2_FULL_35_12
MKLHNLKPAEGSVKREKRLGRGEASGKGGTSTKGNKGGQSRAGYKSKMAH
EGGQMPIQRRIPKRGFKNINRVEYKVFNLGQLDQLVEKYGFTEISLENLY
INGLISRTDNVKVLGNGELKTKLSFKINAISEKAKAAIEAAGGTVEIIK*
>Bacteria_BacteroidetesChlorobi_group_Bacteroidetes_Flavobacteriia_Flavobacteriales_Flavobacteriaceae_Galbibacter_sp._ck_I2_15
MNLSNLQPAKGSVHKDGKRVGRGQGSGKGGTATRGHKGAKSRSGYSKKIG
FEGGQMPLQRRVPKFGFNNFNRKEYVGINLNKLQELVDKGVVKDTVDLDV
LVSNNVVKSTDLVKILGGGELKAKLKISVHKFTASAKAAIEAAGGEAVSL
>Bacteria_BacteroidetesChlorobi_group_Bacteroidetes_Flavobacteriia_Flavobacteriales_Flavobacteriaceae_Tenacibaculum_ovolyticum_DSM_18103
MSLHNLKPAAGSTKSGKRIARGEGSGHGGTSTRGHNGQKSRSGYSRKIGF
EGGQMPLQRRVPKFGFTNINRKEYVGVNLDKLQGLVENGKVTDTITLEVL
VENRLARKTDLVKILGGGELKAKLNVTVHKFTATAKAAIEAAGGEVVTL
>Bacteria_BacteroidetesChlorobi_group_Bacteroidetes_Bacteroidia_Bacteroidales_Rikenellaceae_Rikenella_microfusus_Q_1_DSM_15922
MNLSNIKPAKGSTHSEKRIGRGQGSGYGGTSTRGHKGAQSRSGYKHKRGF
QGGQMPLQRRLPKFGFTNIDKVVFKTVNLVSIEALAAKGITTIGQAELVA
AGLISRNDAVKVLGTGALTRKVDVTAHAFSKSAQAAIEAQGGTATKL
>Bacteria_BacteroidetesChlorobi_group_Bacteroidetes_Bacteroidia_Bacteroidales_Rikenellaceae_Alistipes_finegoldii_AHN_2437_DSM_17242
MELNNLKPAKGSTHHDKRIGRGAGSGHGGTATRGHKGAQSRSGYSRKLGF
EGGQMPLQRRLPKFGFTNLKRVEFKAINLSTLEELAAKKSLAEITVDTLI
AAGFISSKDKVKILGNGAVTKALSVKAHAFSKSAEAAITAAGGSVEKL
>Bacteria_BacteroidetesChlorobi_group_Bacteroidetes_Sphingobacteriia_Sphingobacteriales_Sphingobacteriaceae_Solitalea_canadensis_USAM_9D_DSM_3403
MNLSSLKPAEGSVKNGKRIGRGTGSGKGGTSTRGHKGAGSRSGTSTKIGF
EGGQMPLQRRLPKVGFKNINRVEYVGVNLDVLQGLAEKFNLSVIDNEAMK
AHGLVSKSDLVKILGRGELKAKLEVKAHAFSAKAVEAIEAQGGIVVKL
>Bacteria_BacteroidetesChlorobi_group_Bacteroidetes_Sphingobacteriia_Sphingobacteriales_Sphingobacteriaceae_Pedobacter_saltans_DSM_12145
MNLSNLKPAEGSIKNRKRIGRGTGSGRGGTSTRGHKGAGSRSGYSSKVGF
EGGQMPLQRRVPKVGFKNANRVEYVGVNLDILQALVEKFNLSAVDFETLK
AHGLVSKNDIVKILGRGELKAKLEVKAHAFTATAQKAIEAAGGSVVKL
>Bacteria_BacteroidetesChlorobi_group_Bacteroidetes_Sphingobacteriia_Sphingobacteriales_Sphingobacteriaceae_Mucilaginibacter_paludis_TPT56_DSM_18603
MNLNNLKPAEGSTKNRKRIGRGTGSGRGGTSTRGHKGAGSRSGTSSKVGF
EGGQMPLQRRVPKVGFKNPNRVEYVSVNLDALQALVEQYNIVTVDFDTLK
EHGLVSRNDLVKVLGRGELTAKIEVKAHAFSATAQKAIEAAGGSIVKL
>Bacteria_BacteroidetesChlorobi_group_Bacteroidetes_Sphingobacteriia_Sphingobacteriales_Sphingobacteriaceae_Arcticibacter_svalbardensis_MN12_7
MNLSNLKPAEGSTKNKKRIGRGTGSGRGGTSTRGHKGAGSRSGHKNKIGF
EGGQMPLQRRVPKVGFKNINRIEYIGVNLDVIQALAEKFSLTTIDFVALK
QHGLVSKNDLVKILGRGELTTKLEITAHAFTATAQKAIEAAGGAIVKL
>Bacteria_BacteroidetesChlorobi_group_Bacteroidetes_Sphingobacteriia_Sphingobacteriales_Sphingobacteriaceae_Olivibacter_sitiensis_DSM_17696
MPLQRRVPKVGFKNINRVEYVGINLDVIQQLAEKLNVTKFDFDTFKAHGL
VSKSDLVKILGRGELKAKLEIKAHAFSASAQEAIEAVGGSIEKL
>Bacteria_BacteroidetesChlorobi_group_Bacteroidetes_Sphingobacteriia_Sphingobacteriales_Sphingobacteriaceae_Pseudosphingobacterium_domesticum_DSM_18733
MNLSNLKPASGSVKGRKRIGRGTGSGRGGTSTRGHKGAGSRSGHSTKIGF
EGGQMPLQRRLPKVGFKNPNRVEYVGINLDVLESLAEKYNLTVIDFSALI
EHGLVAKKDLVKILGRGEIKTKLEVKAHAFSATAQKQIEAAGGSIVKL
>Bacteria_BacteroidetesChlorobi_group_Bacteroidetes_Sphingobacteriia_Sphingobacteriales_Sphingobacteriaceae_Sphingobacterium_sp._21
MNLSNLKPAAGSVKSRKRIGRGTGSGRGGTSTRGHKGAGSRSGTSTKIGF
EGGQMPLQRRLPKVGFKNPNRVEYIGINLDVLQGLAEKYNLTSIDFESLR
EHGLVSKKDLVKILGRGELKAKLEVKAHAFSATAQKQIEAAGGSIVKL
>Bacteria_Planctomycetes_Planctomycetia_Planctomycetales_Planctomycetaceae_Zavarzinella_formosa_DSM_19928
MDLTTVHEGAQKRKLKRRVGRGVGSGQGKTAGRGHKGQYSSAGARLPGIT
FIGGQTPLFRRIPKRGFTNGQFLTKFNVVNIGDIDALFNEGEVVDADSLR
KKGLAKKSLAGVRILGQGEVTKKLVISANFFSASAKQKIEEKGGTITLIA
PPKKPVKNKMKPRPAKVK
>Bacteria_Planctomycetes_Planctomycetia_Planctomycetales_Planctomycetaceae_Isosphaera_pallida_ATCC_43644
MQLHDVHQGIQRRKRRKRVGRGPGSGHGKTATKGHKGHSSRQGFKMNPLS
EGGGQPLIRRVPKRGFNNGAFKKHFVVLNLHLLESKFEAGSEVTREILRQ
RLIVKGQIKDGIKILGDGELTKPLVVTADGFSKSAIAKIVQAGGKAIDRK
TGKELTPVSAAS
>Bacteria_Planctomycetes_Planctomycetia_Planctomycetales_Planctomycetaceae_Singulisphaera_acidiphila_MOB10_DSM_18658
MQLHDVDQGIHKHKKRKRIGRGIGSGHGKTSGKGHKGHSSRQGFKYNALF
EGGQMPLARRVPKRGFVNGAFRKDYAILNLSAIEACYEAGAVINEEVLRT
RGLVKGRHDDGVKILGEGELTKAFTVHAHKFSESAVAKIVAAGGTAVVVQ
>Bacteria_Chlamydiae_RIFCSPHIGHO2_12_FULL_Chlamydiae_49_11
MVSLSQLKNTHRKKVSTKRVGRGIGSGKGKTCARGAKGAKSRSGYKRRHG
REGGQLPMFKRIPIRGFTRGIVLEETFVLNLVRIDTLYMEGETVSLETLQ
AKNLIPKKRSPLVKILGNGKLSKALRFEVDRISKSAEEKIREAKGTIENT
K
>Bacteria_ChlamydiaeVerrucomicrobia_group_Chlamydiae_Chlamydiia_Chlamydiales_Chlamydiaceae_ChlamydiaChlamydophila_group_Chlamydophila_abortus_S263
MIKLESLQDPSPRKRRTKLLGRGPSSGHGKTSCRGHKGDGSRSGYKRRFG
YEGGGVPLYRRVPTRGFSHARFDKCVEEITTQRLNALFSEGEEITLEALK
QKKAIDKRAIRVKVIVKGDLEKTFIWKDANVVLSQGVRNLIGVA
>Bacteria_ChlamydiaeVerrucomicrobia_group_Chlamydiae_Chlamydiia_Chlamydiales_Chlamydiaceae_ChlamydiaChlamydophila_group_Chlamydophila_pneumoniae_AR39
MIKLESLFDISERKRRKKLLGRGPSSGHGKTSGRGHKGDGSRSGYKRRFG
YEGGGVPLYRRVPTRGFSHKRFDKCVEEITTGRLAELFQEGEAITLDALK
AKKAIARQAVRVKVILKGDLEKTFVWQDTAVVLSQGVQNLLGIT
>Bacteria_ChlamydiaeVerrucomicrobia_group_Chlamydiae_Chlamydiia_Chlamydiales_Waddliaceae_Waddlia_chondrophila_WSU_86_1044
MHKLNNLKNSSKVTKSRRRVGRGIGSGVGKTCGRGEKGAGSRSGYTRRLG
YEGGQFRLFMKLPIRGFSNARFQKKLDSINLGQIDKLYQDGDVVSIETLR
QRGFINGKSHGLKILGEGELTKKVTIEADKISVSAKDKLQKANISFSLKS
SDDE
>Bacteria_ChlamydiaeVerrucomicrobia_group_Chlamydiae_Chlamydiia_Chlamydiales_Parachlamydiaceae_Parachlamydia_acanthamoebae_UV7
MITLGTLKNDLRGRKQVRRVGRGVGSGVGKTCGRGQKGAGARSGYKRRLG
YEGGQFRLFAKLPIRGFSNARFRKELDVVNLSQIDQAYEDGEVVNAETLA
DKGLLSGRTHGVKILGDGELTKKVTFEVHSLSAAARDKLQKAKITFQLSR
S
>Bacteria_ChlamydiaeVerrucomicrobia_group_Chlamydiae_Chlamydiia_Chlamydiales_Parachlamydiaceae_Neochlamydia_sp._S13
MTSLDKLQDVSRERKKRRRVGRGIGSGLGKTCGRGEKGAGSRSGYKRRLG
YEGGQFRLFMKLPIRGFSNARFSNKYETINLGQINEMYSDGETVNAQTLA
EKGFVRGKIRGIKILGDGELNKKVKIEVKAVSSAAQEKLQKAKIAIEIV
>Bacteria_ChlamydiaeVerrucomicrobia_group_Chlamydiae_Chlamydiia_Chlamydiales_Parachlamydiaceae_Candidatus_Protochlamydia_amoebophila_UWE25
MITLNTLKDSTRKRKPRKRVGRGIGSKHGKTCGRGEKGAGARSGYKRRLG
KEGGQMPLFMKLPLRGFSNAQFRRQFDVINLDQIEAVFKDGETVDELSLR
ERGFISGRTHGIKLLGNGDLTKKVKIHVHAISESAREKLTQAKVSFEIVK
>Bacteria_Chlamydiae_Chlamydiia_Chlamydiales_RIFCSPLOWO2_02_FULL_Chlamydiae_49_12
MSILSTLKNTSRPKKRVQRIGRGEGSGRGKTSGKGNKGYKSRAGYKSRLG
REGGQLPLFRKMPVRGFTRGRFVKERLALNFSLINALFQDGETVNAESLR
KKGYAPHHLAGGIKILVKGALEKRVTIEAHSFSAAAKKKLDELSIPYKIV
SAS
>Bacteria_Chlamydiae_Chlamydiia_RIFCSPHIGHO2_12_FULL_Chlamydiae_27_8
MKLSELKNTHYARKSKKLVGRGNGCGKGKTCGRGHKGAKSRSGYKSHYGY
EGGQMRLFKKLPTKGFTRGRFLEKVIAINFDKINKLYNDGETVSIQTLSE
KKYVNKNFKGKLKILSNGLIEKKVSFEANNFSKLAIIKIEEKKLKYKAI
>Bacteria_Chlymidae_uncultured_SMTZ_39
MFQLNSLIDSNKKKKKRIGRGPGSGKGKTAGKGHKGARARSGYKSRLGYE
GGQERLFKKMPHRGFSRGRFKKPYFCINLYQIDKLYKDGEKVNYDTLRAK
KCISKKEKNIRVLGVGEITKNIEIEANYFSSSAKKKLKEKNIKYKII
>Bacteria_Chlamydiae_Chlamydiia_RIFCSPLOWO2_02_FULL_Chlamydiae_45_22
MTSLSELTNVTRAPRKFRRVGRGTGCKRGKTSGRGEKGDGSRSGYRRRFG
YEGGQVPLYRKLPIRGFTRGTFLKPTFSISLQTIEAFFEDGEVVNVETLR
LKKLIPRRVPGGIKILADGTLTKKVSIEVHHFSKTAEEKLNDLGISFKKV
>Bacteria_Chlamydiae_Chlamydiia_RIFCSPHIGHO2_12_FULL_Chlamydiae_49_9
VPLYRKLPIRGFTRGRFVKPSKGIPLSLLEAYYQDGETVNIETLREKGLV
PRRLPGGIKILSNGDLTKKLNIEANSFSAAAVEKLEAKGISYKVLA
>CG10_big_fil_rev_8_21_14_0_10_Chlamydiia_42_34
MHSLSQLKNTSRPPKKSRRIGRGIGSKRGKNAGRGEKGDSHRQGYSKRFG
YEGGQVPLYRKLPIRGFTRGAFIKPTASISLSTIQAYFEDGDTVSLVTLR
EKGLIPRRVPGGIKILSNGELTKKVTIEAKNYSEAAEQKLKDLGISFTKV
*
>Bacteria_Lentisphaerae_GWF2_Lentisphaerae_57_35
MNLHSLTNTKGARHRRIRVGRGESSGKGKTSGKGNKGQMSRTGHKHKPLF
EGGQMKLLRRIPKRGFTNINRVEYVPVNLKDLSRFEAGSEVTMDVLRKAG
LVGGQGALVKILGTGSLDRKLTVKAHAFSAAARSSIEAAGGACEVVK
>Bacteria_Lentisphaerae_RIFOXYC12_FULL_Lentisphaerae_60_16
MRLIRRLPKIGFTNPTRIDYAVVNLGTLDRLPAGTLVTAALLREKALLRG
RIGLPVKVLAVGELSHALTVEAHAFSSTAKAKIEAAGGSCKVVKS
>Bacteria_Lentisphaerae_RifOxyA12_full_Lentisphaerae_48_11
MDLTSLKNSPGARRKKMRVGRGTGSGKGKTCGRGHKGQLARKGHKHKGGF
EGGQMKLIRRIPKRGFKSMDLLGYLAVNLSDLTQFEEGTEVTVTLLRARG
IAKGVYKGIKILGDGEINKKLTVKVQAFSASAKAKIEAAGGVCEVVKA
>Bacteria_Lentisphaerae_RIFOXYB12_FULL_Lentisphaerae_65_16
MKLHQLSNTFLRKPRKRVGRGDGSGQGRTAGRGEKGQGSRTGSGYRPYFE
GGQIPFLRRLPKRGFTNPNQTVYSVVNIRYLDQNFNASDQVDQDVLQQRG
LIRKLANGGLKILGDGDIGKPLTVKANKFSASAKRKIEAAGGVCQVV
>Bacteria_ChlamydiaeVerrucomicrobia_group_Lentisphaerae_Lentisphaerales_Lentisphaeraceae_Lentisphaera_araneosa_HTCC2155_unfinished_sequence
MKLNTFNKQATAKGRKRICRGDGSGTGRTGGRGEKGQKSRSGSTIRPYFE
GGQIPLFRRLPHNRGFKARNHKQWTIVNLSNLEEHFNAGDTVDGESLVEK
KLIAAVVGAGLKVLANGEISKALTVKANKFSKTASDKIAAAGGTVEVV
>Bacteria_Lentisphaerae_GWF2_Lentisphaerae_38_69
MKLHSLKNTEGAKHRRKRVGRGDASGWGKTAGRGDKGQHSRSGSGFRPYF
EGGQITLFRRLPKRGFKSLNPVVYTVVNVSNLDKAFNANDTIDKALLLSK
NLIHKTKLELKILGTGEITKPLTIKANVFSATAKAKIEAAGGKCEVVK
>Bacteria_Lentisphaerae_GWF2_Lentisphaerae_50_93
MKLHDLHTSPSKKRRRLLGRGDGSGSGGTSGKGHKGQKARSGVTIRPFFE
GGQIPFFRRLPKRGFNNPSRKEFHIINIAQLEEAFAAGDVVDETILHKKG
LIAKSQKGLKILANGELTKALTIKADKFSASAKSKIEAAGGKCEQV
>Bacteria_Lentisphaerae_GWF2_Lentisphaerae_49_21
MKLHDLHTSPSKKRRKVRGRGDGSGLGGTSGKGHKGQKARSGCTIRPFFE
GGQIPFFRRLPKRGFNNPTRKAFNLINVDQLEKAFAAGDVVDDALLHKKG
LIAKTTQGLKILGNGEIKKSITVKANKFSASAKSKIEAAGGKCELI
>Bacteria_Lentisphaerae_GWF2_Lentisphaerae_45_14
MKLHDMHPTPGSRHKRKRVGRGDGSGSGRTAGRGEKGQKSRSGYSRKYHF
EGGQVPLIRRLPKKGFKSPDHKEFNIVNVEALEKFFNAGDNVDPEILAQK
GIIGKKLDLKILAEGEITKPLNVKSNAFSAAAKAKIEAAGGKCEKI
>Bacteria_ChlamydiaeVerrucomicrobia_group_Lentisphaerae_Lentisphaeria_Victivallales_Victivallaceae_Victivallis_vadensis_ATCC_BAA_548
MKLHELSPNAGSRKRRKRVGRGDSSGLGKTAGRGEKGQKSRTGSSIRPFF
EGGQIPLFRRLPKRGFNSPDHIEYTLVNLNILEDNFAAGDVVDAESLRAK
NLLGKTERMIKILANGEITKALTVKADKFSAAAKAKIEAVGGKVEVTE
>Bacteria_Lentisphaerae_GWF2_Lentisphaerae_44_16
MKLHDLHPTEGSRRPRKRVGRGDGSGLGRTCGRGEKGQKSRSGAKLRPFF
EGGQVPLFRRLPKRGFKNPDHFTFSVVNTGDLDKHFSANDTVDVNSLMEK
GLVGASGLDLKILGTGEISKPLTIKANKFSGSAKSKIEAAGGKCEVI
>Bacteria_Lentisphaerae_GWF2_Lentisphaerae_52_8
MTMKLHDLHPTPGTRHPRKRVGRGDGSGQGGTAGRGNKGDKARSGAHIRP
YFEGGQIPLFRRLPKHGFKNPNHKFYALINVSVIEKYFAANDVVDIEVLK
TKGLVSKNETELKVLANGEISKSVTVKACKFSAAAKAKIEAAGGKCEAAV
>Bacteria_Verrucomicrobia_Opitutae_RIFCSPLOWO2_12_FULL_Verrucomicrobia_64_8
MKLHELKNVPGAVHRRKRVGCGEGGGHGRQSGRGGKGQTARSGGSIR
>Bacteria_ChlamydiaeVerrucomicrobia_group_Verrucomicrobia_Opitutae_Opitutales_Opitutaceae_Opitutus_terrae_PB90_1
MKLHELKNVKGAVHRKKRVGCGEGGGHGKTSGRGGKGQTARSGSSIRPGF
EGGQMPLYRKLPHRGFNQYNFRTELPVVNVGDLASLDASITEVTAEVLAA
QGLIRAGETSVKILGDGELSRALKVTAVKFSESAKAKIEKAGGQAITA
>Bacteria_ChlamydiaeVerrucomicrobia_group_Verrucomicrobia_Opitutae_Opitutales_Opitutaceae_Opitutaceae_sp._TAV2
MKLHELKNVPGAIHRKKRVGCGEGSGHGKTSGRGGKGQTARSGGSIRPGF
EGGQMPLYRKLPHRGFNQAAFREEIAVVNVGDLARLADDVKEVDIAGLVA
AGLIRAGIDTVKVLGDGEISRSLKVTATKFSESAKAKIEKAGGQAVVLAA
S
>Bacteria_ChlamydiaeVerrucomicrobia_group_Verrucomicrobia_Opitutae_Opitutales_Opitutaceae_Opitutaceae_sp._TAV5
MKLHELKNVAGAVHRKKRVGCGEGSGHGKTSGRGGKGQTARSGGSIRPGF
EGGQMPLYRKLPHRGFNQASFRQEIAVVNVGDLARLADGVTEIDAAGLAA
AGLIRSGIDIVKVLGDGEISRALKITATKFSESAKAKIEKAGGQAVVAAS
>Bacteria_ChlamydiaeVerrucomicrobia_group_Verrucomicrobia_Opitutae_Puniceicoccales_Puniceicoccaceae_Coraliomargarita_akajimensis_DSM_45221
MNLENIPTVKGATHAPKRLGRGEGSGHGKTCGRGHKGQKSRSGGGIRVGF
EGGQMPLYRKLPRRGFNNFNFRKSFQTVNVGELAKLEGAEVTRDALIAAG
LIRDNKDGVKLLGNGEVSKAFTVTVDKVSASAKAKIEAAGGKVVEAAPAE
EAAAE
>CG1_02_FULL_Verrucomicrobia_43_26
MGFLTDLKKASYKKTKKRKGKGVGSGQGKTAGRGHKGSKARSGYSISPIF
EGGQTSLAVSLPKRGFNNYEFATNYAIVNIADLEKLSEVEITLELLKEKR
MVRNISTRLKVLGVGETTRALTIKAHKFSKSAKAKIEKAGGKAEDLALSA
*
>Bacteria_Verrucomicrobia_Opitutae_GWC2_Verrucomicrobia_42_7
MQLHSIPTIKGESHRTKRLGTGRGSGHGGTSTRGHKGGKARSGYSPSPVY
SGIPFYRKFPIRGFNNFNFRTEYEVINLSDLARVEGVTEITREVMIKAGL
VRNNKLGVKVLAEGEISKALVVYADKFSLSAKQKIEAAGGKAIVPVETNS
ASPSN
>Bacteria_Verrucomicrobia_Opitutae_GWF2_Verrucomicrobia_51_19
MVLGIMKLHTIPKSKGARPEPKCLGRGQGTGHGKTSGRGHKGGKARAGYT
PSPVCSGIPYYRKLPKRGFSNFSFTKRYDIVNVGDLSTIEGIQAIDRDVL
VHAGLVRPTAVRIKVLGDGELSRALTITADKFSSSAKAKIEAAGGQVSVI
EKIES
>Bacteria_Verrucomicrobia_Verrucomicrobiae_GWF2_Verrucomicrobia_62_7
MRLHTLINRPGATHRVKRVGCGESSGHGKTSGRGGKGQTARSGSSIRIGF
EGGQTRLIVRLPRRGFNNARHTTDYAIVNIEQLNVFEDGAKVGPKELAER
DILQGKGVGVKVLGDGDLKKKLTVQAHKFSGSAKEKIEKLGGQCEVIVLP
PAPGGRNPYGNKNAAKAKAKAEAAAIKAS
>Bacteria_ChlamydiaeVerrucomicrobia_group_Verrucomicrobia_Verrucomicrobiae_Verrucomicrobiales_Verrucomicrobia_subdivision_3_bacterium_Ellin514
MRLHDLKPRPGAKHRRKRIGQGESSGHGKTSGRGGKGQSARSGSSIRIGF
EGGQMPLIRRIPKRGFNNAQHTIEFIPVNLESLNQFEDGARVDEVALRTV
GLANGRLRRIKILGSGEITKRLTVTAHAFSASARTKIEAKGGKCEVVGNK
SATPAKA
>Bacteria_ChlamydiaeVerrucomicrobia_group_Verrucomicrobia_unclassified_Verrucomicrobia_Methylacidiphilales_Methylacidiphilaceae_Methylacidiphilum_infernorum_V4
MMLNDVRPAIGAKKRKKRVGCGESSGHGKTSGRGHKGQKARAGGSIRIGF
EGGQMPLIRRIPKRGFNNKLFHVFYAPVNLSALQGIQQEVIDESLLRQIG
VVKGKWDGIKILGKGEITQAYTFKVHAVSASAKEKIEKAGGKIELIKSTP
>Bacteria_ChlamydiaeVerrucomicrobia_group_Verrucomicrobia_Spartobacteria_Chthoniobacter_flavus_Ellin428_unfinished_sequence
MNLHTLKPRPGSKHRVKRLGCGESSGHGKTSGKGHKGQKARSGGSIRLGF
EGGQMPLIRRMPKRGFNNANFKTRFAVVNLDALNAFDSGATVDEQALLSA
GVIRRPYDAVKILGSGELKKKLTIVANKASESAKAAIEKAGGSLTLK
>Bacteria_Verrucomicrobia_Verrucomicrobiae_RIFCSPHIGHO2_12_FULL_Verrucumicrobia_41_10
MRLHELSPRPGAKHRRKRLGCGESSGHGKTSGRGHKGQRARSGGSVRLGF
EGGQMPLIRRLPKRGFNNTNFKPVFAVINLDTLEARFDSGATINESSLRD
LGLVRGSFDGIKLLARGEITKSFTVEVHKSSLAAREKLEKVGGSLLLLPE
KREMTARLPRGEERVARSRLSRRKKLEAKR
>Bacteria_ChlamydiaeVerrucomicrobia_group_Verrucomicrobia_Verrucomicrobiae_Verrucomicrobiales_Verrucomicrobiaceae_Verrucomicrobium_spinosum_DSM_4136_unfinished_sequence
MRLHNLKPQPGAKHRRKRVGCGESSGHGKTSGRGHKGQKARSGGAIRPGF
EGGQMPLHRRLPKKGFNNTQFRDITEVVNVGDLDGRFDDGAVVNQQSLRD
VGLVKRRCDVVKILGDGVVERKLTVQVDKISASAKEKIEKAGGTVTLTA
>Bacteria_ChlamydiaeVerrucomicrobia_group_Verrucomicrobia_Verrucomicrobiae_Verrucomicrobiales_Verrucomicrobiaceae_Akkermansia_muciniphila_ATCC_BAA_835
MLQLHTIKPNPGAKHRKKRLGNGESSGLGKTCGKGNKGQKARSGGTIRPG
FEGGQMPLHRRLPKKGFNNTRFQDKILIVNLSQLERVFEAGATVDENTLR
AAKLVQGPCDAVKLLGNGTLTKNLNVVVDFVSASAREKVTQAGGTVTVLS
EA
>Bacteria_ChlamydiaeVerrucomicrobia_group_Verrucomicrobia_Verrucomicrobiae_Verrucomicrobiales_Verrucomicrobiaceae_Rubritalea_marina_DSM_17716
MNLHNLKTNPGSKHRIKRLGKGESSGLGKTSGKGHKGQKARSGSGVRVGF
EGGQMPIHRRLPKRGFNNVRFADKVVVVNTAHLQKFFEEGDTVNEESLRA
KGLVKGAFDQIKVLGNGELSKKLTVSVDALSASAKEKIEKAGGTVA
>Bacteria_ChlamydiaeVerrucomicrobia_group_Verrucomicrobia_Verrucomicrobiae_Verrucomicrobiales_Verrucomicrobiaceae_Rubritalea_marina_DSM_17716_SAORIC_165
MPIHRRLPKRGFNNVRFADKVVVVNTAHLQKFFEEGDTVNEESLRAKGLV
KGAFDQIKVLSNGNLSKKLTVSVDALSTSAKEKIEKAGGTAA
>Bacteria_ChlamydiaeVerrucomicrobia_group_Verrucomicrobia_Verrucomicrobiae_Verrucomicrobiales_Verrucomicrobiaceae_Rubritalea_marina_DSM_17716_SAORIC_165
MPIHRRLPKRGFNNVRFADKVVVVNTAHLQKFFEEGDTVNEESLRAKGLV
KGAFDQIKVLSNGNLSKKLTVSVDALSTSAKEKIEKAGGTAA
>Bacteria_FibrobacteresAcidobacteria_group_Acidobacteria_Holophagae_Holophagales_Holophagaceae_Geothrix_fermentans_DSM_14018
MKLNELRPAEGATKSRKRLGRGKGSGLGKTSGRGEKGQKSRSGYRSKRGF
EGGQMPLVRRLPKRGFTNIFAPETKEISLSLISIHFKDGETVTLEALREK
KLVNSRVEKIVVLASGELTTKVNVVADRITKGAREAILAKGGTIQEPSAK
SAE
>Bacteria_FibrobacteresAcidobacteria_group_Acidobacteria_Holophagae_Holophagales_Holophagaceae_Holophaga_foetida_TMBS4_DSM_6591
MKLNELKPAEGAVKVRKRVGRGKGSGMGKTATRGEKGQKSRRGYSAKRGF
EGGQMPLHRRLPKRGFTNIFAPVTAEIGLTVISNNFAEGETVCLESLRDK
KLIGSKIERIVVLASGELTTKVTVVADRITKGAREAIAAIGGTIQEPCAK
QAE
>Bacteria_Acidobacteria_RBG_16_Acidobacteria_64_8
MKLHELSPAKGSKRGRKRVGRGPGSGLGKTAGRGHKGQKSRSGYHGRPGF
EGGQMPLVRRVPKRGFNNKFRIEYAVVNLSQLGGFEGRVTPELLVERGLV
HRGMPIKVLGGGSVERALVVVAHQFSKAARAKLEAVGGQCEELAS
>Bacteria_FibrobacteresAcidobacteria_group_Acidobacteria_unclassified_Acidobacteria_Thermoanaerobaculum_aquaticum_MP_01
MELSNLTPRKGATKDRKRVGRGPGSGHGKTAGRGHKGALSRSGTRRRRNF
EGGQMPLVRRLPKRGFTNIFAKEMAIVNLEQLERFPAGTEVTPELLVAEG
LVKKLGDGVKILAKGQITRPLVVKAHKFSAQAKAAIEAAGGRCEVLAP
>Bacteria_Acidobacteria_RBG_13_Acidobacteria_68_16
MELHTLSPKPGSRKDRKRVGRGPGSGSGKTAGRGHKGQLSRSGHTQRRNF
EGGQMPLIRRLPKRGFTNIFRKQFVIVNVGQLERFPAGSEITPDVLLAEG
VVSQLRDGVKILGDGTLSRKLTVRAHKFSKKAAEVIKAAGGSCEVIGQ
>Bacteria_Acidobacteria_RBG_16_Acidobacteria_70_10
VGLHDLRPAPGSIRERTRVGRGPGSGRGKTAGRGEKGQKSRSGFSRKTGF
EGGQMPLHRRVPKRGFSNVRFRREYAEVNLGRLEIFEAGTIVNPEVLVQH
GIVKRLRDGVKILAKGELTKPLIVQAHRFSAKAKERIGGLGGRAEVLER
>Bacteria_Acidobacteria_RIFCSPLOWO2_12_FULL_Acidobacteria_66_10
MGLDKLKPADRSKFKKKRVGRGPGSGLGKTSGRGHKGAQSRSGYHFKRGF
EGGQMPLHRRVPKRGFTNIFRTEYDVVNLDQLEKVFDTGATVTVESLREH
GLVSSRTSLVKILARGELTKALTVRAHKFSGKAAEKVAAAGGTVEAIPDG
KAEAVSS
>Bacteria_Acidobacteria_RIFCSPLOWO2_02_FULL_Acidobacteria_67_21
MDLSNLKPAERSKFSRKRVGRGHGSGTGAQAGRGHKGAKSRSGFKFKRGF
EGGQMPLHRRVPKRGFHNEFRTEYAVVNLDALAERFDAGTVVTPELLREM
GLVRSKRQPIKVLARGDISKKLTVRAHKFSGKAAEKIAAAGGAAEAIGQ
>Bacteria_Acidobacteria_RIFCSPLOWO2_02_FULL_Acidobacteria_68_18
MDLSNLKPAEGSKFSPKRVGRGPGSGSGTQAGRGHKGAKSRSGFKFKRGF
EGGQMPLHRRMPKRGFHNQFRTEYAVVNLDTLAERFEAGTVITPELLRER
GLVRSRHQRIKVLARGEIAKTLTVRAHKFSGKAAEKIAASGGVAEVLGA
>Bacteria_Acidobacteria_RIFCSPLOWO2_12_FULL_Acidobacteria_66_21
MDLSNLRPPKGMKHSKKRVGRGQGSGQGVQAGRGHKGAKSRSGFKHKRGF
EGGQMPLHRRVPKRGFHNPFREEFEVVNLDTLSERFDAGSDITPDVLRER
GLVNRAGRIKVLARGDVSKALTVRAHKFSGKAAEKIAAAGGTVEVLA
>Bacteria_Acidobacteria_RBG_16_Acidobacteria_68_9
MDLSNLRPPKGAKHAKKRVGRGEGSGTGVMAGRGHKGAKSRSGFKHKRGF
EGGQMPLHRRVPKRGFHNPFRLAYAVVNLDTIAERFEAGAEVTPERLRDQ
GLVRDRQAPIKVLGRGEIGKALTVKAHKFSGRAAERIAAAGGTAEVLAR
>Acidobacteria_bacterium_RBG_16_68_9
MDLSNLRPPKGAKHAKKRVGRGEGSGTGVMAGRGHKGAKSRSGFKHKRGF
EGGQMPLHRRVPKRGFHNPFRLAYAVVNLDTIAERFEAGAEVTPERLRDQ
GLVRDRQAPIKVLGRGEIGKALTVKAHKFSGRAAERIAAAGGTAEVLAR*
>Bacteria_Acidobacteria_RIFCSPLOWO2_12_FULL_Acidobacteria_65_11
MSLSNLRPPRGAKHSKKRVGRGQGSGQGKTAGRGHKGAQSRSGFKRKRGF
EGGQMPLHRRVPKRGFHNPFRVEYEVVNLDTLGAFFSAGVVVTPDLLRER
GLVAGADARVKILARGEVGKALTVRAHKFSGRAAEKILAAGGTAEAI
>Bacteria_Acidobacteria_RIFCSPLOWO2_02_FULL_Acidobacteria_65_29
MSLSNLRPPKGMKHSKKRVGRGQGSGQGKTAGRGHKGAKSRSGYKFKRGF
EGGQMPLHRRVPKRGFHNPFRVEYEVVNLDQLAAKFDAGATVTPELLHEK
GLVPGGGRPVKILARGEVGKALTVRAHRFSGKAAEKIQAAGGAAEAIG
>Bacteria_Acidobacteria_RIFCSPLOWO2_12_FULL_Acidobacteria_67_14b
MPLNTLRPPKGMKHPKKRIGRGQGSGTGKTAGAGHKGQKSRSGYKFKRGF
EGGQMPLHRRVPKRGFHNPFRVEYEVVNLDTLGLKFDAGTVVTPELLRER
GIVSANTGLIKVLGRGDVGKALTVHAHKFSGKAAEKIAAAGGATEQLA
>Acidobacteria_bacterium_RIFCSPLOWO2_12_FULL_67_14b
MPLNTLRPPKGMKHPKKRIGRGQGSGTGKTAGAGHKGQKSRSGYKFKRGF
EGGQMPLHRRVPKRGFHNPFRVEYEVVNLDTLGLKFDAGTVVTPELLRER
GIVSANTGLIKVLGRGDVGKALTVHAHKFSGKAAEKIAAAGGATEQLA*
>Bacteria_Acidobacteria_RIFCSPHIGHO2_01_FULL_Acidobacteria_67_28
MVELHQLSPPRGSRKKPQRVGRGIGARKSKTAGRGNKGQLSRSGRRRRPG
FEGGQMPLHRRLPKRGFTNIFRTGHEVVNVAELNGFAAGARVTPEELRAR
GLVRRPLPVKILGDGELKVKLTVAAHAFSASAKEKIEKAGGKVEVLGPAV
PPAPAALRPRTIEGSGQAGEQPRAPESGA
>Bacteria_Acidobacteria_RIFCSPLOWO2_02_FULL_Acidobacteria_59_13
MGINLSSMRVPRGQKHAPKRVGRGMGSGHGKTAGRGHKGQKSRSGVSFRP
GFEGGQMPLQRRLPKRGFHNPFRKRFAIVNVSQLAQLGQATVSPESLLER
GTIRNLYDGLKILGKGELSAPVSVSAHAFSRSAKEKILKAGGKAEVIAAG
>Bacteria_Acidobacteria_RIFCSPLOWO2_02_FULL_Acidobacteria_60_20
MVNLNTIGVPAGQRHPRKRVGRGMGSGHGKTSTRGHKGQMSRSGTRHKRG
FEGGQMPLQRRLPKRGFHNIFRKRFAIINLKQIAKLDETVISPEILLASG
VVKSLHDGLKILGDGDLAKAVTVSAHYFSQSARDKILKAGGKVEVLAE
>Bacteria_Acidobacteria_RIFCSPLOWO2_12_FULL_Acidobacteria_54_10
MNLSSLRVPAGQKHPRKRIGRGMGSGHGKTAARGNKGQLSRSGTSRGRRG
FEGGQMPFQRRIPKRGFTNLFRKEFAVVNLEQLAELELKEITPEVLLQRR
VIRKLLDGVKILGTGDLKKPVNVSAHRFSDSAREKILKAGGKAELIAG
>Bacteria_Acidobacteria_RIFCSPLOWO2_12_FULL_Acidobacteria_59_11
MNLSSLHVPAGQKHAPKRVGRGMGSGHGKTAGRGSKGQGSRAGTKRGRRG
FEGGQMPYQRRLPKRGFHNMFRKQYAIVNLKQIAQLGEAAISPEVLLARG
VISKLYDGVKILGEGELPTPVNVSAHRFSQSAREKILKAGGQAEVLS
>Bacteria_Acidobacteria_RIFCSPLOWO2_02_FULL_Acidobacteria_61_28
MNLSSLRPPAGQRHPRKRVGRGMGSGHGKTSSRGHKGQGSRAGTTSRAGF
EGGQMPLHRRLPKRGFRNLFRKRYAIVNLKQIAVLGESAVSPELLFQRGL
IRKLYDGLKILGEGELSVAVNISAHHFSRSAREKIEKAGGKAEIIAA
>Bacteria_Acidobacteria_RIFCSPLOWO2_12_FULL_Acidobacteria_60_22
MVNLNTIGVPAGQRHPRKRVGRGMGSGHGKTSTRGHKGQMSRSGTRHKRG
FEGGQMPLQRRLPKRGFHNIFRKRFAIINLKQIAKLDETVISPEILLASG
VVKSLHDGLKILGDGDLAKAVTVSAHYFSQSARDKILKAGGKVEVLAE
>Bacteria_FibrobacteresAcidobacteria_group_Acidobacteria_unclassified_Acidobacteria_Bryobacter_aggregatus_DSM_18758
MNLSNLHPPAGQKQKKQRIGQGMGSRRGKFSGRGAKGAKSISGYSKMRGF
EGGQMPLHRRMPKRGFTNPFREEYVVLNLSRLDKLEGSEFSPESLQAAGV
LKKLEKGLKILGTGEITRAIKVLAHQVSEAAKAKIEAAGGSVDLIPPFVP
APIKNPKRDAALLRKASKKK
>Bacteria_FibrobacteresAcidobacteria_group_Acidobacteria_Solibacteres_Solibacterales_Solibacteraceae_Solibacter_usitatus_Ellin6076
MNLSGIKPPKGQVKTKKRIGRGMGSGHGKTATRGSKGQHAGTGFSQKRGF
EGGQMPLHRRLPKRGFKNIFKKQFAIVNLGRLEKLEGNSFTIDTMLQLGL
INKVYDGVKVLGTGVLTRKITVEAHHFSKSALEKIQQAGGTAQMIGAETK
>Bacteria_FibrobacteresAcidobacteria_group_Acidobacteria_Acidobacteriia_Acidobacteriales_Acidobacteriaceae_Candidatus_Koribacter_versatilis_Ellin345
MNLSNLRAPRKANEKKKRVGRGMGSGMGKTSARGHKGQRSRSGSRMMRGF
EGGQMPLHRRLPKRGFTNIFRVEYAVVNLDRLAELGLTEITPEVLIKHKL
AGKNDKIKVLGNGEIKGAVTVRAHKFSKTAEEKIAKAGGKAEVL
>Bacteria_FibrobacteresAcidobacteria_group_Acidobacteria_Acidobacteriia_Acidobacteriales_Acidobacteriaceae_Acidobacterium_capsulatum_ATCC_51196
MNLSNLRAPKKANRNRKRVGRGMGSGHGKTSTRGHKGQRSRSGSRSMRGF
EGGQMPLHRRLPKRGFTNIFRTEYTVLNLSRLAELNETELTIDAFIAKGL
LDKRNGLLKILGNGELTTAITVHAHKFSKSAQEKIEKVGGKAILVA
>Bacteria_FibrobacteresAcidobacteria_group_Acidobacteria_Acidobacteriia_Acidobacteriales_Acidobacteriaceae_Edaphobacter_aggregans_DSM_19364
MAIRNLSNLKAPAKANSNKKRVGRGMGSGMGKTSTRGHKGQGSRSGSSLM
RGFEGGQMPLHRRLPKRGFTNIFRTEYTVLGLDRIAEINAASNETEFTLD
RIVALGLLRKKNGLIKVLNNGEIKVAVTVHAHKFSKTAQEAIEKAGGKAI
LIG
>Bacteria_FibrobacteresAcidobacteria_group_Acidobacteria_Acidobacteriia_Acidobacteriales_Acidobacteriaceae_Acidobacterium_sp._MP5ACTX8
MALNLSNLKAPKKANENKKRVGRGMGSGMGKTSTRGHKGQGSRSGSSLMR
GFEGGQMPLHRRLPKRGFTNIFRVEYAVLGLDRIAELNESELTLEKLTEH
GILKKRNGLVKVLANGELKSAVTVHAHKFSKAALKAIEAAGGKAIVVGEP
VSAA
>Bacteria_FibrobacteresAcidobacteria_group_Acidobacteria_Acidobacteriia_Acidobacteriales_Acidobacteriaceae_Terriglobus_saanensis_SP1PR4
MALNLSNLHAPKGANSNKKRVGRGMGSGMGKTSTRGHDGQRSRSGSRAMR
GFEGGQMPLHRRMPKRGFTNIFRQEYLVLGLDRISLIAATSNEELTLEKL
QQLGILKKRNGLVKVLANGEITTAVTVHAHKASKAAQAAIEKAGGKIIIV
GAPVAAETAETA
>Bacteria_Nitrospirae_Nitrospira_Nitrospirales_Nitrospiraceae_Candidatus_Magnetobacterium_sp._MYR_1
MKLNELKPADGSTKKVKRVGRGCGSGHGKTSCKGHKGQKARAGSGKGPGF
EGGQMPLQRRLPKRGFKNYPFSVQYAIVNLDDIDAIEGETEITPELLVKK
GIVKKLLCGIKVLGNGQLQKPLTVKANKFSKTALDKITTSGGKAVVLE
>Bacteria_Nitrospirae_Nitrospira_Nitrospirales_Nitrospiraceae_Thermodesulfovibrio_yellowstonii_DSM_11347
MKINDLKPAPGSKKKAKRIGRGLGSGHGRYATKGLKGQKSRSGGAKGAGF
EGGQMPLQRRVPKRGFSNAPFKKEYAIVNLEDLNKIIDEVDIITPETLLQ
KGIVKDLKDGLKILGNGEIKKSITVKTNAISKSALQKIQSVGGKVEVI
>Bacteria_Nitrospirae_GWB2_Nitrospirae_47_37
MKIQDLTPAEGSTKRVKRIGRGPASGHGKTATKGHKGQKARSGGPKGPAF
EGGQTPLQRRLPKRGFKNIPFKKEYAVLNIKDIAALGVDLITPETLLGKK
VIKDIKDGIKILGIGDLSKPVTVKAHAFSASALSKINAAGGKAEVL
>Candidatus_Rokubacteria_bacterium_RIFCSPLOWO2_02_FULL_71_18
MRLDELRPAPGATKRRKKVGRGPGSGHGKTSGKGHKGQGARSGGRKAGGF
EGGQMPLYRRLPKRGFLPYGGKAEYAIVNLRSLGAAFAANAVVDPDALVE
AGLIKRSGRSRVKVLGDGELAHALTVKAHAVSASARAKIEATGGRVELLA
AQVSAS*
>Candidatus_Rokubacteria_bacterium_GWC2_70_16
MRLEDLRPAPGSTKKRKRIGRGPGSGHGKTAGKGHKGQKARSGGGVRPGF
EGGQMPLYRRLPKRGFVPYGGKTEFAIVNLKDVVARFAAGSVVDPDSLLQ
ARLIKKADRGAVKILGEGDVSHALTVRAHKISESARRKVVAAGGRVEVLQ
A*
>Candidatus_Rokubacteria_bacterium_RIFCSPLOWO2_02_FULL_68_19
MRLDQLHPAPGAKKGPKRVGRGPGSGHGKTAGKGHKGQKARAGGGKGAGF
EGGQMPFFRRVPKRGFTPRERRVYAVVNLNALEPFAAGSVVDPDRLAEAG
LIKKAERGLVKLLGDGELARGLTVKVHAVSASAKRKVEAAGGTVEVLPA*
>Candidatus_Rokubacteria_bacterium_RIFCSPHIGHO2_02_FULL_69_13
MRLDQLHPAPGAKKGPKRVGRGPGSGHGKTAGKGHKGQKARAGGGKGAGF
EGGQMPFFRRVPKRGFTPRERRVYAVVNLNALEPFAAGSVVDPDRLVEAG
LIKKSERGSVKLLGDGELXXXXXXXXXXXXXXXXRKVEAAGGTVEVLPA*
>Bacteria_CP_Rokubacteria_13_2_20CM_2_Rokubacteria_64_8
MKLEDLRPAPGAKTRRKRVGRGPGSGHGKTATKGSKGHNARSGGGKAGGF
EGGQMPLYRRIPKRGFLPHGGKHPYAIVNLKSLAAFGANSMVDAEGLVKA
RLIKNSDRERVKILGDGEVPHALTVKVHAISASARQKIEARGGRVELLAA
EVSAT
>Bacteria_CP_Rokubacteria_13_1_40CM_Rokubacteria_69_27
MRLDELRPAPGAKKRRKRVGRGPGSGHGKTSGKGHKGHKARSGGGKAGGF
EGGQMPLYRRLPKRGFRPHGGQDRYAIVNLKALATFAANAVVDPESLVKA
RLIKNGDRERVKILGEGEVPHALTVRAHAVSESARAKIEGKGGRVELIVA
KVSAS
>Bacteria_CP_Rokubacteria_13_1_20CM_4_Rokubacteria_70_14
MRLDELRPAPGAKHRRKTVGRGPGSGHGKTAGKGHKGQSARSGGGKSGGF
EGGQMPLYRRLPKRGFLPYGGKSPYAIVNLGALGGFAANAVVDPDALAQA
GLIKGRDRARVKILGTGEVAHALTVKAHAVSASARAKIEAKGGRVEVLGA
QVTAS
>Candidatus_Rokubacteria_bacterium_GWA2_73_35
MKLDELRPAPGAKKRRKKVGRGPGSGHGKTSGKGHKGHKARSGGGKAGGF
EGGQMPLYRRLPKRGFVPFGGKTEYAVVNLKALGGFEANAVVDPDALVRA
GLVHAGERGRVKILGEGDVAHALTVKAHAVSASARAKIEAQGGRVEVLAG
RVTAS*
>Bacteria_Nitrospinae_RIFCSPLOWO2_12_FULL_Nitrospinae_45_22
MDLSNLNPPQGAKKRKKRVGRGSGSGHGKTSCRGNKGQKSRSGGKIAPWF
EGGQMPLQRRIPKRGFRNIFKKEYTIINLKDLNIFSGDEVITIEKLRQQG
LVKKIRDGVKVLGEGKLEKPLVIEAHKFSKSATEKIMAVGGTAKVI
>Bacteria_Nitrospinae_RifCSPlowO2_12_Nitrospinae_39_15
MINLSNLKPSLNSNKRRKIIGRGRGSGHGKTSTKGDKGQKARSGGHPSPR
FEGGQMPILRRLPKRGFKNPFKLRYNIVNLKTLVQFDGEVTPDLLKEKGI
IKNNDNLKILGEGILSKPLIVHAMKFSKSAFKKIEDAGGKAIIIQ
>Bacteria_Nitrospirae_RIFCSPLOWO2_12_FULL_Nitrospinae_47_7
MIKLSNLKIKPGTKKNRKRVGRGIGSGTGKTAGKGTKGQKARSGAMAHPW
FEGGQMPLQRRLPKRGFTNVFKKEYEVVNLSQFRETSG
>CG22_combo_CG10-13_8_21_14_all_Nitrospinae_47_10
MPIHRRLPKRGFTNIFKKQFEIVNVSDLVRCAGIDPVTPEVMKEKGLIKK
TGLVKILGCGELAESLNVHAHKFSGSAQAKIEKSGGKVVNL*
>CG11_big_fil_rev_8_21_14_0_20_Nitrospinae_56_8
MKLSELKSPAGLKKNRKRIGRGIGSGTGKTSGKGQKGQKSRSGGKPHPWF
EGGQMPLQRRLPKRGFTNIFKEHFEIVNLGQLARIQGVDPISPEVMKANG
LIRKTGNVKVLGDGDWSAAVTIQAQKFSQSASKKIEQSGGKAEVV*
>CG11_big_fil_rev_8_21_14_0_20_Nitrospinae_45_15
MKLSNLKPAPGTKVTRKRVGRGIGSGLGKTCGKGQKGQKSRSGGKPHPWF
EGGQTPLQRRLPKRGFTNIFRKEYEVVNLDQIAAITGVDAITPEVLKAKG
LIQKIDRVKILGDGELSTSIAITAHKFSRSAVEKIEKSGGKIEIL*
>Bacteria_Nitrospinae_Nitrospinia_Nitrospinales_Nitrospinaceae_Nitrospina_sp._AB_629_B06
MKLSELRAVPGSRKNRKRIGRGAGSGTGKTSGRGQKGQKSRSGGSPHPWF
EGGQMPLYRRLPKRGFTNIFRKEYEIVNVAQLAGLGMKNPITPEVMKEKR
MIRKVDSVKILGNGELSEAVTVHAQKFSRSAVDKIEKAGGKVVTV
>Bacteria_Nitrospinae_Nitrospinia_Nitrospinales_Nitrospinaceae_Nitrospina_sp._SCGC_AAA288_L16
MKLSELKATPGSRKDRKRIGRGTGSGTGKTSGRGQKGQKSRSGGNPHPWF
EGGQMPLYRRLPKRGFTNIFKKEYEIVNLAQLTGLETKNPITPEVMREKG
IIRRVDSVKILGNGELPEAVTVHAQKFSRSAVEKIEKSGGKVVTI
>Bacteria_Nitrospinae_Nitrospinia_Nitrospinales_Nitrospinaceae_Nitrospina_sp._AB_629_B18
MKINQLKPSKYSKKSRKRVGRGAGSGLGRTAGRGFKGQKSRSGVSINGFE
GGQMPLYRRLPKRGFKNPFSKKIQQINFNIIHSAINKNFLDPKNIKEEDF
FKNKIVNKSKGMIKLLNVGELKVPLNIEISLASKKAAAKVKEAGGNIKIT
KNKN
>Deltaproteobacteria_bacterium_RIFOXYA12_FULL_61_11
MNLSELKPEEHSRKNRKRVGRGPGSGHGKTCCRGTKGQNCRSGGGVRVGF
EGGQMPLQRRLPKRGFYNPFKKIFDIVNLERLKDVPAQTIIDPVFLYQHG
MISKLDAQIKILGNGELEQALVIKAHKVSKTAREKIEKVGGQVEVL*
>CG_4_9_14_3_um_filter_150_Deltaproteobacteria_63_12
MFDLSNLSPSAGATKARKRKGRGVGSGLGKTAGRGHKGQKSRSGGAPRVG
FEGGQMPLSRRLPKRGFYNRFRTNVIEVNVEDLERFEVGTIVDEAALKAA
GLIKGDYTVVKLLGNGDIEKALTLRVHRVSASARLKVEGAGGTIEVIGG*
>Anaeromyxobacter_sp._RBG_16_69_14
MSLSQLKAPKGAHRARKRVGRGQASGLGKTAGRGAKGQKARSGNMRFEGF
EGGQMPLQRRLPKFGFTNVFRREFEEVQVSKLDSLPAGSVVDLAALEGAG
LAKGKSDGLVVLGTAELKSAYTVKVDRVTAGARAAIEKAGGKVDLLPKPQ
TMYEKARAAKRAATPEQSAAKAAKKAAQAAEKAAKAAAKAEKLPKAEKKD
KAEKKDK*
>Bacteria_Proteobacteria_deltaepsilon_subdivisions_Deltaproteobacteria_Myxococcales_Cystobacterineae_Myxococcaceae_Anaeromyxobacter_dehalogenans_2CP_C
MSLNQLKAPRGANRAKKRVGRGQGSGLGKTAGRGGKGQKARSGNMHFEGF
EGGQMPLQRRLPKFGFHNIFRRELEEVKVGDLQGLSGVVDPAALKSAGLV
RGNRDGVVVLAGGELSSALTVKVHRVTAGARAAIEKAGGKVELIPAPQTM
HQKAKAAKKAAAQAK
>Bacteria_Proteobacteria_deltaepsilon_subdivisions_Deltaproteobacteria_Myxococcales_Cystobacterineae_Cystobacteraceae_Cystobacter_violaceus_Cb_vi76
MKRPANSWHRKKRVGRGQGSGLGKTAGRGGKGQKARSGNMRFEGFEGGQS
PLQRRLPKFGFISPNRTIYAVVNLADLEAFDAGATVDEAALKARGLVKGR
YDGVKVLGNGTLTKKLTIRAHKLSATAREAVEKAGGSVEELPLVAHKPES
AAKAHSGKGVKQAKS
>Bacteria_Proteobacteria_deltaepsilon_subdivisions_Deltaproteobacteria_Myxococcales_Cystobacterineae_Cystobacteraceae_Stigmatella_aurantiaca_DW43_1
MSTTLNNLKRPHNSWHRKKRVGRGQGSGLGKTAGRGGKGQKARSGNMRFE
GFEGGQSPLQRRLPKFGFTSPNRTTYAVVNLSDLERQFDAGATVDEATLK
SAGLVKGRYDGVKVLGQGELSKKLTVKAHKLSDKAKEAIEKAGGAVELIP
LVAHKPESASKAHAGKGVKAPRQPKA
>Bacteria_Proteobacteria_deltaepsilon_subdivisions_Deltaproteobacteria_Myxococcales_Cystobacterineae_Myxococcaceae_Myxococcus_xanthus_DK_1622
MSTLNKLQRPARSWHRKKRVGRGQGSGLGKTAGRGGKGQKARTGNMRFEG
FEGGQSPLQRRLPKFGFTPPNRTVYAVVNLSDLEQHFDAGATADVETLRK
VGLVKGRYHGVKLLARGELTKKVTVVVHKASEAAKAAIQKAGGAVEEIPL
VAHKPESAAKAHAGKGVKAPRQPKA
>Bacteria_Proteobacteria_deltaepsilon_subdivisions_Deltaproteobacteria_Myxococcales_Cystobacterineae_Myxococcaceae_Corallococcus_coralloides_DSM_2259
MSILTNLKRPEGSWHRKKRVGRGQGSGLGKTAGRGGKGQKARSGNMRFEG
FEGGQSPLQRRLPKFGFNPPNRTTYAVVNLGDLEHTFDAGATVDEAALKQ
AGLVKGRYDGVKVLAHGELAKKLTVKVNKVSAAARENIEKAGGSVEELPL
VAHKPESAAKAHAGKGVKAPRQPRA
>Deltaproteobacteria_bacterium_RBG_16_71_12
MTQGLHNLVAPAGARQGKKRLGRGRGSGLGKTSGRGHKGQKKTKSGNVRV
GFEGGQLPLARRLPKVGFKNFDFKVTYAPVNLGRLGERFPAGATVDPAAL
VAAGLVNPRDKIKVLAAGDLKHKLALKVHAISAAARQKLEALGGSVELLG
KPSGEAPSGKAD*
>Bacteria_Proteobacteria_deltaepsilon_subdivisions_Deltaproteobacteria_Myxococcales_Sorangiineae_Polyangiaceae_Sorangium_cellulosum_So0157_2
MDILSKLQAPEGAVTKRLRVGRGVGSGVGKTSGRGQKGQKARAGGNINKK
HFQGGQTPIQRRLPKRGFRNPLADIVANVNVGALEAFDDGAQVDVAALQA
SRLVQGRFDVLKILGSGELTKKLTVTAHRFSKGAVEKIEKAGGKVVVLAS
PASQDNSTDSSSS
>Bacteria_Proteobacteria_deltaepsilon_subdivisions_Deltaproteobacteria_Myxococcales_Sorangiineae_Polyangiaceae_Chondromyces_apiculatus_DSM_436
MGLLESFEDGAHVDIAALRQRRLVQGRFDVLKILGDGELTKKLTVSSHRF
SKSALEKIEKAGGKAVVLPSHAVAASPAEAPSA
>Bacteria_Proteobacteria_deltaepsilon_subdivisions_Deltaproteobacteria_Myxococcales_Nannocystineae_Kofleriaceae_Haliangium_ochraceum_DSM_14365
MGTTLHTLAPNPGATRKRKRVGRGPGSGRGKTAGRGQKGQKARAGHHGAI
VGFEGGQMPMQRRLPKRGFSNPFRVEAHAVNLDAIAARFSEGTVDIDAMR
KAGLVPKKAQVVKVLANGDIDKPLTIQAHRFSKSAAAKVEAAGGKAEIVG
LDGTVKPATHDTSAASAGAQDDTAND
>Bacteria_Proteobacteria_deltaepsilon_subdivisions_Deltaproteobacteria_Myxococcales_Nannocystineae_Nannocystaceae_Nannocystis_exedens_ATCC_25963
MGTTLETLQPPAGARKRRKRVGRGIGSRRGKTSTRGVKGQLARHNEMPDH
FEGGQNPLQRRVPKRGFISLNRDEYHGVNVGLLEGKFAAGEEVSLETLRA
KRLVPKRVKQVKLLGTGELKTALKINVAKVSESARQKVEAAGGSIQEPAA
PAEG
>Bacteria_Proteobacteria_deltaepsilon_subdivisions_Deltaproteobacteria_Myxococcales_Sorangiineae_Sandaracinaceae_Sandaracinus_amylolyticus_DSM_53668
MGTELHTLQPPAGARHRKKRIGRGPGSGNGKTAGRGSKGTRKRNTVAPGF
EGGQLPIHRRVPKRGFVNIHRVEVHGVNVGRLDNLEDGTVVTPELLHELG
YVPKKATIIKVLADGELGKKLTIRVHRISGSARAKIEAAGGTIELIEPAA
KAGT
>Bacteria_Proteobacteria_deltaepsilon_subdivisions_Deltaproteobacteria_Myxococcales_Nannocystineae_Nannocystaceae_Plesiocystis_pacifica_SIR_1_unfinished_sequence
MGTELHNLKPPAGARKRKKRVGRGPGSGNGKTSGRGMKGQRARNTVRLSF
EGGQNPIHRRVPKRGFTNIYRVEVHGVNVGRLDQLPEGTEVTPELLHDKG
MVPKKATIIKVLGDGELTKKLTIKVHRISGSAKNKVEAVGGTVELISAKP
AQEGESGESGDAPAASE
>Deltaproteobacteria_bacterium_RIFCSPLOWO2_02_FULL_46_8
MEAKAKQKTRRTLTLNTLSPLTRRKKSKRIGRGDGSGHGSTATKGHKGQR
ARAGGYHKIGFEGGQMPMARRLPKRGFTSRSTKEIGIVNLEQLAPLSKGT
EVNLDLAKKSGWVSNKTQYLKILGNGELKHPLTIKADKVSKSAKLKIEAA
GGSVESGS*
>Deltaproteobacteria_bacterium_RIFCSPHIGHO2_02_FULL_44_53
MKKQALTLGTLRPITKNKKPKRRGRGDASGHGGTSTRGHKGQKARSGGFH
KRGFEGGQMPLIRRIPKRGFTNIFKKEVGVVNLEKLSGLPKGTEVTLNLA
KEKGWVSNKSEALKILGEGQLKHPLTIKGALVSKQAKTKIEAAGGTITTL
*
>CG07_land_8_20_14_0_80_Deltaproteobacteria_38_7
MKLNEITFPVGRKRRKTKRLGRGDASGQGGTSGRGHKGQKSRAGGYHKIG
FEGGQMPLIRRLPKRGFTNIFKKEYAIVNLEQLANFPVDSEVNAELLIEH
GVIKNKYDGLAVLGRGDVPHALIVKAARFSASAKQKIEAKGGKTEVVSGR
*
>Deltaproteobacteria_bacterium_RIFCSPHIGHO2_02_FULL_44_16
VKLNELTRPEGRKARKRRRLGRGDGSGRGGTAGKGHKGQKARAGGYHKIG
FEGGQMPLARRLPKRGFTNIFRKEIAIVNVDQLNIFPAKSEVTKENLAES
RLIKRRSKNVKLLGRGELKHPLKITVQFFSPEAKKKVEAAGGTLEVKRG*
>CG11_big_fil_rev_8_21_14_0_20_Deltaproteobacteria_42_23
MKLNELPRPENRQKPVRKRRGRGNASGVGGTSGRGHKGQKARSGGYHKVG
FEGGQMPLQRRLPKVGFTNIFRKEFAIVNLDQLSVFEAGEEVSIETLLHK
RILKKPLAGLKVLGNGEVKKALTIKAAKISATAQKKIEAAGGKVEVLGV*
>CG10_big_fil_rev_8_21_14_0_10_Bdellovibrionales_45_34
MSLLSELKPNAGSRGREKRRGRGDGSGLGGTSGRGHKGQKARSGGKVRRG
FEGGQMPLYRRLPKFGFKNIFRQAYDIINLDQLNQFDGKVELVDFTQKGL
VQASSRVKILGRGEVTKKLEVRAHAFSDSAKQKIEAAGGKIEVI*
>Bacteria_Bdellovibrio_Bdellovibrionales_RBG_16_Bdellovibrionales_40_8
MSLLESLRPQKGSTHNSKRLGRGRGSGKGGKAGKGNKGQKARKSGGIRRG
FEGGQTPLHRRFPKIGFKNTMFTTRYEIVNLQSLQNMSGEVNPETLKLQG
LIKKGPVKVLARGELKKALTVKAHRFSEAAKTAIEKAGGKTEVLNK
>Bdellovibrionales_bacterium_RIFCSPHIGHO2_02_FULL_40_15
MSLLASLKPKAGSTHYQKRIGRGIGSGMGGTSTKGHKGQLARTGGTVRRG
FEGGQTPLSRRLPKFGFTNAAFATQYQIINLSDLNKFDKSVDPEALYKMR
LITKGSKIKVLAKGDLTKALAVKTHYISEKAKAAIEKAGGSVEVIK*
>Bacteria_Proteobacteria_deltaepsilon_subdivisions_Deltaproteobacteria_Bdellovibrionales_Bdellovibrionaceae_Bdellovibrio_bacteriovorus_HD100
MSLLKTLAPKAGSKHAPKRIGRGIGSGMGGTATKGHKGQLARTGGTVRRG
FEGGQTPLHRRLPKFGFSNVAFANNFEIVNVGQLAKFSGEVTPESLHAAG
LISKGAVKILGNGELKTALTVKAHKFSESAKKAIEAAGGKVEVIK
>CG10_big_fil_rev_8_21_14_0_10_Bdellovibrio_47_8
MAKKKKSAKKTAKKSVKKAAQKPAKKATVKKAVKKSAKKSTAKKSVKKAA
KKATAKKATVKKAAKKPAKKATAKKSAPKKSPKVKASVVGVSAIEIFKHE
PLIDELDEFGDEMTGIEEVETEAATDGAQEEGWEEAEEKEDDPFEKLEDD
DDDDEDLDGDDEGYF*
>Bacteria_Bdellovibrio_Bdellovibrionales_Bacteroivoracaceae_RIFOXYD1_FULL_Bdellovibrionales_53_11
MLQLNNIKAHPGATKSKKRLGRGSGSGHGVTSGKGDKGQLARSGGSVRPG
FEGGQMPLYRRVPKRGFNNFARRITAIVNIGDLDTFDFSKGGEVTLDALE
KGGFIKGRHEKLSVLGGGETKKALIVKAHRVSASAVKKIEAAGGKVEIIR
PPRFKRAKKTEKKAEKQAAK
>Bdellovibrionales_bacterium_RIFOXYD1_FULL_44_7
MLHLNTFKAHPGATHKRKRLGRGSGSGHGPTAGKGDKGQLARSGGSVRPG
FEGGQMPLYRRIPKRGFSNPCKRSTAILNLIDIEKLDPSIKEVSLQSLVE
SKNIKGRFDRLTVLGTGALTRALTVKAHKISASAKDKIEKAGGKFELIPI
PGPQQRNKKEQKQKK*
>Bacteria_Bdellovibrio_Bdellovibrionales_Bdellovibrionaceae_GWA1_Bdellovibrionales_52_35
MLKLNTIKAQPGATHKRKRLGRGSGSGHGPTAGKGDKGQLARSGGSVRPG
FEGGQMPLYRRIPKRGFKNFARRSNAVLNVFELEKLDPKEIAVISLETLT
ELNIVKGRHDRLSILGTGELTKAFEVKAHKISSSAQEKINKAGGKCEVLP
IPGKQKKAAKVEDKT
>Bdellovibrionales_bacterium_GWB1_55_8
MLKLNTIRAHKGATHKRKRLGRGSGSGHGPTAGKGDKGQLQRSGGSVRPG
FEGGQMPLYRRIPKRGFHNFARRTNAILNVFELEKFDATQLKEVSLETLV
SGNLIKGRYDRLTILGTGELTKAFKVKAHRVSPSAQEKITKAGGSFEILP
IPGKKPVKAAAQK*
>Bdellovibrionales_bacterium_RIFOXYD1_FULL_55_31
MLRLNEIRRHPGATKKRKRLGRGAGSGHGPTAGKGDKGQLARSGGTSRPG
FEGGQMPLYRRIPKRGFKNIQRRTNAILNLCDLEKFDPAQMTEISLESLT
KANKIKGRYDRLTILGTGELKKAFQVKAHRISPSAQEKIVKAGGKFELLP
IPGNKPVKKAAARAE*
>Bacteria_Bdellovibrio_Bdellovibrionales_Bacteroivoracaceae_RIFOXYA1_FULL_Bacteriovorax_38_20
MLTLNNLKSPKGANKDTKRIGRGVGSGWGCQAGKGHKGQKARSGGGVRPG
FEGGSMPIYRRLPKRGFSNDVFKVEFATVNLSVINEKYNNEEVNRNTLIE
KGIIKGINKKLAVKILGDGKLTKALTFKGIEKFSKSAKESIEKVGGKIN
>Bacteria_Bdellovibrio_Bdellovibrionales_Bacteroivoracaceae_GWA2_Bdellovibrionales_49_15
MLTLKNLKSPKGAHRNIKRLGRGMGSGQGQTAGKGGKGQTARKSGQTRIG
FEGGTMPIYMRLPKRGFRNAPFKTEYAVLNLKKISEHFTTEEVSREILIK
KGLLKGQDRSRPVKILGHGTLKSPLTFVNLEKFTKSAEEAILKIGGKIVN
KK
>Bdellovibrionales_bacterium_RIFOXYC1_FULL_39_130
MLKLNNLKSSPGANRNTKRIGRGLASGQGKQAGKGHKGQKARKSGHVRIG
FEGGSMPIYMRLPKKGFKNYPFKDIFAVVNFKQLAANKFDGNKVTREALI
ACGLLSGANKKRPIKILANGKLGAPLVFSGTFKFSKTALEQITAAGGKVL
NENNI*
>CG22_combo_CG10-13_8_21_14_all_Bdellovibrionales_38_13
MLTLKNLSSPKGAHKNIKRIGRGQGSGQGQQAGKGHKGQKARAGGGVRTG
FIGGAMPLYMRLPKKGFKNALFKTEYAIVNLSVIAEKFDAGEVTREALID
AKVLNGNNKRLPIKILGEGELTKALTFVNIDKFSKSASEAISKAGGKIET
K*
>Bacteria_Proteobacteria_deltaepsilon_subdivisions_Deltaproteobacteria_Bdellovibrionales_Bacteriovoracaceae_Bacteriovorax_marinus_SJ
MGNYMLTLNNLSSPKGAHRNIKRLGRGQGSGQGKQAGKGHKGQKARAGGG
VRTGFEGGAMPLYMRLPKRGFSNAPFKTIYAEVNLAIVEAKFTTEEVTRE
ALVEKGILKGINKRRPIKILGNGELSKSLTFVNIDKFSKSAEEMVSKAGG
KIETKK
>CG22_combo_CG10-13_8_21_14_all_Bdellovibrio_39_27
MLTLTTLKSPKGANRDTKRIGRGQASGQGTQAGKGHKGSKARKSGHMRTG
FESGAQPLYMRLGKRGFKNEPFKVSFATVSLGVLNEKFDSEAVTREALIE
KGLLKGANKSKPVKILATGELTKKLVFVGIEKFSKTAEESIKKAGGEIKQ
AQ*
>Bacteria_Proteobacteria_deltaepsilon_subdivisions_Deltaproteobacteria_Desulfobacterales_Desulfobacteraceae_Desulforegula_conservatrix_Mb1Pa_DSM_13527
MRLHDLTPAKGSNTPRKRVGRGIGSGLGKTAGRGYKGQKARSGGGTRPGF
EGGQMPIHRRLPKRGFNNLFKKVYALVNLRDLSIFEPGSVVDAMSLCAAG
IVKGPRDGIKLLAIGEITVPLTVKVDKASKAAVDKIQAAGGSVEV
>Bacteria_Proteobacteria_deltaepsilon_subdivisions_Deltaproteobacteria_Desulfobacterales_Desulfobacteraceae_Desulfobotulus_alkaliphilus_ASO4_4
MVKLYELSPAEGSTRKRKRKGRGVASGNGTTAGRGYNGQNSRSGGKVRAG
FEGGQMPLHRRLPKRGFTSIFKTQFAVVNLSDLSRFEANALVDEATLLQA
GVVRQVKDGVKLLAKGDVSVPLTVQVSRISQAAKAKIEAAGGKVEG
>Bacteria_Proteobacteria_deltaepsilon_subdivisions_Deltaproteobacteria_Desulfarculales_Desulfarculaceae_Desulfarculus_baarsii_DSM_2075
MKLNELKPAAGSKKDRKRVGRGKGSGQGHTAGKGHKGQNARSGGGVRPGF
EGGQMPLQRRLPKRGFKNIFKTVTAEINVRDLNRFEAGSVIDALALAEAG
LIKGAFDVIKLLGSGELDRAVTVQVDRASASAMAKVEAAGGKVELI
>Bacteria_Proteobacteria_deltaepsilon_subdivisions_Deltaproteobacteria_Desulfobacterales_Desulfobulbaceae_Desulfurivibrio_alkaliphilus_AHT2
MLNLSNLSPHPGSRKPKKRVGRGPGTGHGKTSGRGHKGYKARSGSGIKPG
FEGGQMPLQRRIPKRGFRNPFRKVYAVVNVQDLNRFEANAQVDRAALVAA
GLVSAKEQGIKILGDGELTVALQVSVDKVSDSARSKIEAAGGSVTAAA
>Bacteria_Proteobacteria_deltaepsilon_subdivisions_Deltaproteobacteria_Desulfobacterales_Desulfobulbaceae_Desulfocapsa_sulfexigens_DSM_10523
MINLGNLSPNKGANRQRKRLGRGPGTGHGKTAGRGHKGFKSRSGSGVKPG
FEGGQMPLQRRLPKRGFTNINTVKFSIISLSQLEKFDFDGEITTATLVEH
GFARSGRPVKILANGDINKAITVAVEKVSGGAKAKIEAAGGKVVVTEIK
>Bacteria_Proteobacteria_deltaepsilon_subdivisions_Deltaproteobacteria_Desulfobacterales_Desulfobulbaceae_Desulfotalea_psychrophila_LSv54
MLTLGNLSPQEGSTKQRKRLGRGPGSGHGKTAGRGHKGFKSRSGSGIKPG
FEGGQMPLQRRLPKRGFTNIFKKEFSLVALSQLDKFEAGVVVSPAELVEA
GMVKKGTLIKILANGEITKAVTVKVDKISSQAKAQIEAAGGTVVLTEVTA
AE
>Desulfobacterales_bacterium_GWB2_56_26
MPLQRRIPKRGFTNVFKKEYALVSLSQLNEMVADVITVEVLIAARIVKKG
MAVKVLANGEITKAIKVQVDKISASAKSKIEAAGGSVVIEKPVEA*
>Bacteria_Proteobacteria_deltaepsilon_subdivisions_Deltaproteobacteria_Desulfovibrionales_Desulfohalobiaceae_Desulfohalobium_retbaense_DSM_5692
MKLHELNPFYEERKNRKRLGRGQATGTGCTSGKGNKGQRSRAGSNPPAWF
EGGQMPLQRRTPKRGFTNIFRVRYHSLNLDTLGEFFPEQNEVRLTDIYER
GLCPKNMPVKILARGEMDRAITVEAHKFSKQAAEKIKAAGGEPIAIEG
>Bacteria_Proteobacteria_deltaepsilon_subdivisions_Deltaproteobacteria_Desulfovibrionales_Desulfohalobiaceae_Desulfovermiculus_halophilus_DSM_18834
MKLHDIYPFPSENKDKKRRGRGPSSGLGCTSGKGNKGQLARAGSGPAAGF
EGGQMPLVRRLPKRGFTNQFRVAYTVLNLERIISQFPEAEEITLEDLFSI
ASAKRPIKILARGEVSRAVTITAHAFSAKAKEKIHQAGGQAVALEG
>Bacteria_Proteobacteria_deltaepsilon_subdivisions_Deltaproteobacteria_Desulfovibrionales_Desulfovibrionaceae_Lawsonia_intracellularis_PHEMN1_00
MNLTTLYPFLEERKLRKRVGRGSASGLGCTSGKGNKGQNARSGGGVRPGF
EGGQMPLQRRLPKHGFKNAFFKVEYAIFNLDWLTTFFKGKNEILLEDIYS
HKLCSVGTPVKILGSGSISNIVTIEAHKFSRSALKKLHEVGGQAKIIEK
>Bacteria_Proteobacteria_deltaepsilon_subdivisions_Deltaproteobacteria_Desulfovibrionales_Desulfovibrionaceae_Bilophila_wadsworthia_3_1_6
MNLNELYPFAEDRKSRKRVGRGSGSGLGCTSGKGNKGQNARAGGGVRPGF
EGGQMPLQRRLPKRGFKNYLFKVEYEVINIARLVAAFEGKSEISLDDIYD
RGLCPFGAPVKILGEGELSAAIKVEAHKFSQSAADKIRAAGGEVKELEVE
G
>Bacteria_Thermodesulfobacteria_Thermodesulfobacteria_Thermodesulfobacteriales_Thermodesulfobacteriaceae_Thermodesulfatator_atlanticus_DSM_21156
MAERISLSNLSPFPGSKKKEKRVGRGPGSGHGKTACKGHKGQKARAGGGV
PPWFEGGQMPILRRLPKRGFKNPFKIEYAVLNVGDLAKKFSDGAEVSPEI
LRQAKILKGTPKPLKILGDGEIKIALKVKCHAISKSAREKIEAAGGTVEI
ISR
>Bacteria_Thermodesulfobacteria_Thermodesulfobacteria_Thermodesulfobacteriales_Thermodesulfobacteriaceae_Thermodesulfatator_indicus_CIR29812_DSM_15286
MAERISLSNLSPFPGSKKKEKRVGRGPGSGHGKTASKGHKGQKARTGGGV
PPWFEGGQMPILRRLPKRGFKNPFRVEYAVINVGDLAKRFAAGDEVTPEI
LRQAKILKGSPKPLKILGDGEISIAIKVKCHAISKSAKEKIEAAGGSVEI
ISL
>Bacteria_Thermodesulfobacteria_Thermodesulfobacteria_Thermodesulfobacteriales_Thermodesulfobacteriaceae_Thermodesulfobacterium_sp._OPB45
MSELITLENLKPFPKSKHKEKRVGRGHGSGHGKTSCRGHKGQKARKSPDI
APWFEGGQTPLIRRVPKRGFKNPFKIEYKIINIKDLVKKFQPNEVVDHNS
LKERGLLKGKNKPVKILGEGEIDIPLIVRVNAISKTAKEKIEKAGGKVEI
IKV
>Bacteria_Thermodesulfobacteria_Thermodesulfobacteria_Thermodesulfobacteriales_Thermodesulfobacteriaceae_Thermodesulfobacterium_hydrogeniphilum_DSM_14290
MNKVITLDELKPFYGSKHKKKRVGRGHGSGHGKTSCRGHKGQKARKSPDI
SPWFEGGQTPIIRRLPKRGFKNIFKIEYTVINIKDLAERFKENEIVDYES
LQMKGLIKGKNKLIKILGDGEINIPLIVKVHAISRSAKEKIEKAGGKVEL
VKV
>Bacteria_Thermodesulfobacteria_Thermodesulfobacteria_Thermodesulfobacteriales_Thermodesulfobacteriaceae_Thermodesulfobacterium_commune_DSM_2178
MTLEKLKPFAGSKHREKRVGRGHGSGHGKTSCRGHKGQKAREGLDIRPWF
EGGQTPLIRRVPKRGFNNIFKKEYKVVNVKDLAERFEANAVVDLESLKLK
GLLKGKDKLVKLLGDGEIDKPLIVKVHAVSKTAKEKIEKAGGKVEIVKV
>Bacteria_Thermodesulfobacteria_Thermodesulfobacteria_Thermodesulfobacteriales_Thermodesulfobacteriaceae_Thermodesulfobacterium_hveragerdense_DSM_12571
MNKVIDLEELKPLAGSKHREKRVGRGHGSGHGKTSCKGHKGQKARRGLEI
HPWFEGGQTSLIRRVPKRGFNNVFKKEYEVVNVKDLAERFEANAVVDLES
LRLKGLLKGKNKLVKLLGDGEIDKALTIKVHAVSKTAKEKIEKAGGKVEI
VKA
>Bacteria_Thermodesulfobacteria_Thermodesulfobacteria_Thermodesulfobacteriales_Thermodesulfobacteriaceae_Thermodesulfobacterium_thermophilum_DSM_1276
MNKVIDLEELKPFAGSKHREKRVGRGHGSGHGKTSCKGHKGQKARRGLDI
HPWFEGGQTSLIRRVPKRGFNNVFKKEYVVVNVKDLAERFEPNAVVDLES
LRLKGLVKGKNKLVKLLGEGEIDKALTVKVHAISKTAKEKIEKAGGKVEI
VKA
>Geobacteraceae_bacterium_GWC2_58_44
MQLNTIKPAVGSNKNRKRIGRGTGSGHGKTATKGHKGQKARSGGSIKPGF
EGGQMPMHRRLPKRGFTPLTKKVYALVNLCQLEIFEAGSVVDAAALLQSG
LISDVRDGIKVLATGDLTRALTIKAHKFSATAREKITAAGGSIEEI*
>Bacteria_Proteobacteria_deltaepsilon_subdivisions_Deltaproteobacteria_Desulfuromonadales_Geobacteraceae_Geobacter_lovleyi_SZ
MELNSLRPALGSTKNRKRIGRGIGSGHGKTATKGHKGQKARSGGSIKPGF
EGGQMPLQRRLPKRGFRPLDRNEYVLINLQQLDVFEAGSCVDRDAMNAKG
LLKKSDLPIKVLANGDLTKALTIKADKFSKSAIDKIQAAGGKIEGISAC
>Geobacteraceae_bacterium_GWC2_53_11
MPLQRRLPKRGFTPLDRVVYSLVNISQLDVFESGSTVDTIALISKGLIKS
DRFAVKILGNGDISKSLKVTASKFSQSAKDKIITAGGSIEEIA*
>Geobacteraceae_bacterium_GWC2_48_7
MNLNTIKPALGSIKQSKRIGRGAGSGHGKTATKGHKGQKARSGGSIKAGF
EGGQMPLQRRLPKRGFTPFSRVEYSIVNLKQLDLFEAGTKITSETLAAKG
LIKSASDNVKLLGNGTVSKSFNISVNKVSQSAKDKIIAAGGSIEEML*
>Bacteria_Proteobacteria_deltaepsilon_subdivisions_Deltaproteobacteria_Desulfuromonadales_Desulfuromonadaceae_Desulfuromusa_kysingii_DSM_7343
MDLSNLKPASGSTKNRKRIGRGPGSGTGKTSGKGHKGQNARSGGGVKPGF
EGGQMPLQRRIPKRGFVSRNRKIYNLVNLRDLENFDSGTVVDLELYGKSG
LVVGLKDGIKILADGELTKSLTVYAHKFSKSATAKIEAAGGKVEVL
>Bacteria_Proteobacteria_deltaepsilon_subdivisions_Deltaproteobacteria_Desulfuromonadales_Geobacteraceae_Geopsychrobacter_electrodiphilus_DSM_16401
MDLSNLQPAPGSTKNRKRIGRGPGSGTGKTSGKGHKGQKARSGGSIKPGF
EGGQMPLQRRLPKRGFTPLTRKEYTLVNLEDLEVFDAGSTVGLEAFSSVG
LVGKLNDGVKILASGDLTKALTVQAHKFSKAAVAKIEAIGGKVEVI
>Bacteria_Proteobacteria_deltaepsilon_subdivisions_Deltaproteobacteria_Desulfuromonadales_Desulfuromonadaceae_Desulfuromonas_acetoxidans_DSM_684
MDLSNLSPAAGSVKNRKRIGRGPGSGTGKTAARGHKGQNARSGGGVKPGF
EGGQMPLQRRLPKRGFTPLDRKVYALVNLRDLDTLEAGSVVDAEALIKAG
LIKAAKDGVKILGDGELTKSLTVKAQKFSKSAVAKIEAAGGQIEEI
>Bacteria_Proteobacteria_deltaepsilon_subdivisions_Deltaproteobacteria_Desulfuromonadales_Geobacteraceae_Geoalkalibacter_ferrihydriticus_DSM_17813
MNLSELRPALGSTKDRKRIGRGHGSGTGKTSGKGHKGQNARSGGGVKAGF
EGGQMPLQRRLPKRGFTPLKKKVYSLVNLGQLDVFESGAVVDGEALILAG
LIKRVGDGIKVLGEGELSKSLTIKAHKFSKSALVKIEGAGGKAEVI
>Bacteria_Proteobacteria_deltaepsilon_subdivisions_Deltaproteobacteria_Desulfuromonadales_Pelobacteraceae_Pelobacter_carbinolicus_DSM_2380
MDLSNLRPAIGSTKNRKRIGRGPGSGNGKTAGKGHKGQNARSGGGVKPGF
EGGQMPLQRRLPKRGFKSLNKKVYALVNLRDLQDIFEAGSVVDIEALGQN
GLVSRIYDGIKILGDGDLDKALTVKAHKFSQSAIAKIEAAGGKAEVI
>Desulfuromonadales_bacterium_GWD2_61_12
MDLSNLKPAIGSTKKRKRIGRGAGSGTGKTAGKGHKGQKARSGGSIKPGF
EGGQMPLQRRLPKRGFRSLNKKVYALVNLRDLDLFDAGTVVDLEAFGLAG
LINTIGDGVKVLGDGDLSKALTVKAHKFSKAAQQKIESAGGKIEVLEG*
>Pelobacteraceae_bacterium_GWC2_58_13
MDLSNLKPAIGSTKNSKRIGRGQGSGKGKTAGKGHKGQKARSGGSIKPGF
EGGQMPLQRRLPKRGFTPLAKKIYALVNLRDLDVFEAGTVVDLAALGKAG
LVSNVLDGIKVLGDGEVTKALTVQAHKFSKSALEKIEAAGGKAEVI*
>CG2_30_FULL_Deltaproteobacteria_43_15
MRLSELKPSSRFNKRKKRVGRGQGSGHGQTACSGSKGQRSRSGRSTPPGF
EGGQMPLKRRLPKRGFTNIFKKKYVLVNIRDLNVFEEGTVVDDKALIKCG
LIKGAYDGIKVLGDGEISYPLTVKVHRFSKPAKDKIEAVGGKIEVV*
>Deltaproteobacteria_bacterium_RBG_19FT_COMBO_52_11
MKLNDLRPPRGARKKRKRIGRGEGSGHGGTSTKGHKGLKARSGGTVSPGY
EGGQMSMQRRLPKRGFKNPFRKEYTIINVQDLARFPAGTVVDLAALEASG
LVKRVRFGVKVLGEGDIAHPLTVRAQHYSLSAKSKIEAAGGRAEVI*
>Deltaproteobacteria_bacterium_RBG_13_51_10
MKLNNLKPPQGATKKKKRIGRGEGSGHGGTSTHGHKGQKARSGGKVSRGF
EGGQMPMQRRLPKRGFKNPFRKEYTIVNLRDLARFPAGTVVDVAALVASG
LVKKVQWGVKVLGEGSI
>Bacteria_Proteobacteria_deltaepsilon_subdivisions_Deltaproteobacteria_Syntrophobacterales_Syntrophaceae_Smithella_sp._F21
MDLSSLKAPYGATKKRKRVGRGDASGHGGTSGKGHKGQKARSGGYVRDGF
EGGQMPMSRRLPKRGFRNPFRASYVAVNLMDLCRKFEKGAVIDEAAILAS
GLVKKKGDGIKILAKGNIDFPVTVKMAKISAAAKAKITAAGGSIEEVI
>Deltaproteobacteria_bacterium_RBG_16_44_11
MDLKSLKVPAGATKKRKRVGRGEASGQGKTSGRGHKGQKARSGGKVRAGF
EGGQMPLSRRLPKRGFRNPFREKFIAVNLTDLCRKFKKGAVIDEKALLAD
GFLKKKGYGVKILAKGEIDFPVTVKIAKISQAAKQKITAAGGSIEEVI*
>Bacteria_Proteobacteria_deltaepsilon_subdivisions_Deltaproteobacteria_Syntrophobacterales_Syntrophaceae_Syntrophus_aciditrophicus_SB
MDLSQLRPPEGSRKKRKRIGRGSGSGHGGTSCKGHKGQNARSGGGVRDGF
EGGQMPLSRRLPKRGFRSRILKDIVTLNVEKLNGFQTGVEIDEHRLKESG
MVKSSAEKIKILGKGEIDHPLTVKIKMISQGAKAKIEAAGGSVIEVV
>CG23_combo_of_CG06-09_8_20_14_all_150_Syntrophobacterales_48_27
MNLGTLKPPDGSRKKRKRVGRGNGSGHGGTSCKGSKGQNARSGGGVRPGF
EGGQMPLSRRLPKRGFRNQFRRNIIILNIEQLKRFPEGSVLDEDTLRNKG
LVKRRGDGIKVLGKGNIVYPLTLKVDMISRCAREKIEAAGGQIIIVEGN*
>CG03_land_8_20_14_0_80_cor_Syntrophobacterales_58_14
MNLGTLKPPEGSRKKKKRVGRGDGSGHGGTAGKGAKGQNARSGHSVRPGF
EGGQMPLSRRLPKRGFKNPMRRIIAIVNIEQLKRFQEGSVVNRDTLTAVG
LVSGAVDGIKVLGNGEINFALSVNVDQVSRGARAKIEAAGGAIVEVL*
>Syntrophus_sp._GWC2_56_31
MNLGTLKPPAGSRKKKKRVGRGNGSGHGGTAGKGAKGQNARSGHSVRPNF
EGGQMPLSRRLPKIGFKNPMRRIIATINIDQLKRFPEGSVVDREMLLAVG
LVKRKADGIKVLGNGAISYPLSLKVDMVSRGARQKIEAAGGTISEVA*
>Deltaproteobacteria_bacterium_RBG_16_58_17
MNLGTLKPPEGSRKKGKRVGRGDGSGHGGTAGKGAKGQNARSGHSVRPNF
EGGQMPLSRRLPKRGFKNPMRRIIATVNIEELKRFPEGSVVDRETLLSAG
LVTRKADGIKVLGNGEIGFPLSLKVDMVSRGARQKIEAAGGTIVEVG*
>Syntrophobacterales_bacterium_RBG_19FT_COMBO_59_10
MNLGTLKPPEGSRKKRKRVGRGDGSGHGGTAGKGAKGQNARSGHSVRPNF
EGGQMPLSRRLPKRGFKNPMRRIIATVNITELKRFPEGSVVDRETLLSAG
LVKRKADGIKVLGKGEIGFPLSVKVDMVSRGARQKIEAAGGTIVEVI*
>Bacteria_Proteobacteria_deltaepsilon_subdivisions_Deltaproteobacteria_Desulfurellales_Desulfurellaceae_Hippea_maritima_MH2_DSM_10411
MELYELPRIVKDRKRVGRGDSSGWGTTAGKGSKGEKARSGGAKAAYFEGG
QTPIYRRLPKRGFKNPFRVEYDVVNLNKLEAICSDGDVVDINYMVQKGLI
KGTKPVKVLGNGELTKKITVIADAFSNSAKEKIEKAGGSIEVLQ
>Bacteria_Proteobacteria_deltaepsilon_subdivisions_Deltaproteobacteria_Desulfurellales_Desulfurellaceae_Desulfurella_acetivorans_A63_DSM_5264
MQLFELPKIVDKRKRVGRGDASGYGTTAGKGNKGERARSGHGHLSAYYEG
GQTPIYRRLPKRGFKNQFKIEYDIVNLHTLDKKFNENDEVTLETLISKGL
VSGKRLVKILGNGTLSKKLNIKAHAFSKQAISKIEQSNSTFEVL
>Bacteria_Proteobacteria_deltaepsilon_subdivisions_Epsilonproteobacteria_unclassified_Epsilonproteobacteria_Sulfurovum_sp._NBC37_1
MGLHNLQPAPGSTRNRKRVGRGQGSGTGKTAGRGNKGQKARSGYSKKRGF
EGGQMPLYKRLPKVGFTSKVEKPYVINVEKIKAIAELDEITLESIASVHK
LQKTVKRVKLIGASAKDLAPKIKDDAVTTSGK
>Bacteria_Proteobacteria_deltaepsilon_subdivisions_Epsilonproteobacteria_Campylobacterales_Campylobacteraceae_Arcobacter_nitrofigilis_DSM_7299
MTLETLRPADGSTKNVKRVGRGQGSGTGKTAGKGNKGQKARSGYKIKRGF
EGGQMPIQKRLPKIGFVSRVTKPYSINVDKVKQVAELSEITLETIRSVYK
LSKSVTKVKLVGSCAKDLTSKIKDENVTTTGK
>Bacteria_Proteobacteria_Zetaproteobacteria_Zetaproteobacteria_bacterium_TAG_1
MKLNNIQANAGQRRNRKRLGCGIGTGHGKTGGRGHKGQKSRSGGGVMRGF
EGGQMSLIRRLPKRGFTPLSRNTFQLVNVGQLNSFESGSTVDAAALYAAG
LIRNAVDPVKLLASGDCEVKLTVSVAKTSAAATAKVEKAGGSVAVSA
>CG1_02_SUB10_Zetaproteobacteria_46_191
MKLNNIQASEGSRHGRKRLGCGIGSGQGKTGGRGHKGQKSRSGGKVMRGF
EGGQMPLIRRLPKRGFTPLSRTTYQLVNVGQLNVFEAGAIVDAVALYAEG
LIRNAVDPIKLLATGDCDKAVSVSVAKASPAAAKKIEAAGGSVATTA*
>Bacteria_Proteobacteria_Zetaproteobacteria_zeta_proteobacterium_SCGC_AB_133_G06
MKLNELKADAGSRPSRKRKGQGIATGNGKTAGRGHKGQKSRTGGKVARGF
EGGQMPLIRRVPKRGFTPRKDNDFQVVNLGRLDVFDDGATVDAAALYEAG
LVRSAVDRIKLLGNGELTKKLTVSVTAASAQAAAKIAAAGGTLNLPSVEA
>Bacteria_Proteobacteria_Zetaproteobacteria_zeta_proteobacterium_SCGC_AB_137_J06
MKLNALKADAGSRSTRKRKGQGIATGNGKTGGRGHKGQKSRSGGKVARGF
EGGQMPLIRRVPKRGFTPLKDNDYQVVNLDRLNKFEDGSVVDAAALFEAG
LVRNAVDTIKILGNGELTAKKLVVSVTAVSASAAEKVEATGGTLNLTAKA
>Bacteria_Proteobacteria_Alphaproteobacteria_Rickettsiales_Rickettsiaceae_Rickettsieae_Rickettsia_conorii_Malish_7
MKLNELYNNIGAKKNKKRIARGIGSGKGKTGGRGIKGQKSRSGVAIKGFE
GGQTPIIKRLPKRGFNCISTKKYNIINIYNIEEALADGRLSADDNITKEK
LVEARVVNNKNNKKLVKLLSICSDDFAAPLSLKLDAYSSKAKDLIEKAGG
KLL
>Bacteria_Proteobacteria_Alphaproteobacteria_Rickettsiales_Rickettsiaceae_Rickettsieae_Orientia_tsutsugamushi_Boryong
MKLNTLFNLNGAKKCSKRIGRGIGSGKGKTCGRGAKGQKSRAKVARGFEG
GQTPLIKRLPKRGFKSMNKRNYNIINIITILRLVKANKIEYGAVIDKLLL
LKLKMLKKSINKIKLLWANPSSLVLSSEDISLLTKLDLQFNLDEYSISAR
KNIIKLGMKVINN
>Bacteria_Proteobacteria_Alphaproteobacteria_Rhodospirillales_Rhodospirillaceae_Oceanibaculum_indicum_P24
MKLNEIRDNEGARKGRKRLGRGIGSGLGKTSGRGHKGQGARTGVAIKGFE
GGQMPLERRIPKRGFRSRSQLEYQVVNLGRLQAAIDDGKLDAKKDIDAAA
LAGAGLIRSAGDKVSLLAKGELKAKVKLAVDRASKTALAAVEKAGGSVTL
PEASAPAASE
>Bacteria_Proteobacteria_Alphaproteobacteria_Alpha_proteobacterium_IMCC1322
MKLNEVKDNNGATKNSKRVGRGIGSGTGKTSGSGHKGQKARSGVSINGFE
GGQMPIHRRLPKRGFTNIFRKNYVEVNLGRMQSAIDSGKLDAGKPVDAAA
LVSAGVISKARDGVRILAKGELKAKKLEIHAAGASKAAIAAIEAAGGKVV
IPTASAE
>Bacteria_Proteobacteria_Alphaproteobacteria_Rhodospirillales_Rhodospirillaceae_Nisaea_denitrificans_DSM_18348
MKLNELRDNPGAHKPAKRVGRGAGSGLGKTAGKGHKGQSARSGVAINGFE
GGQMPIHRRLPKRGFKNPFRKEFAPVNVGSIQAAIDAGKLDAKKTIDIAA
LQAAGLVGRVRDGVRLLANGELKAKVKVDVSGASAAAIAAVEKAGGSVTV
AAPAAKPADEAGDSSTD
>Bacteria_Proteobacteria_Alphaproteobacteria_Rhodospirillales_Rhodospirillaceae_Thalassobaculum_salexigens_DSM_19539
MRLNELKDNDGATKARKRIGRGTGSGTGKTSGMGHKGQKARSGVAINGFE
GGQMPIYRRLPKRGFNNHNFTKRFDAVNVGRMQAAIDAGKIDASKVIDEA
ALKAAGLADNAKDGVRLLAKGELTSKVEVSVAAASKAAVAAVEKAGGSIT
TRIAQKAEETAA
>Bacteria_Proteobacteria_Alphaproteobacteria_Rhodospirillales_Rhodospirillaceae_Candidatus_Endolissoclinum_faulkneri_L5
MVQLNEIKDNNGSTRPRKRIGRGIGSGMGKTCCKGHKGQKARCGVSIDGF
EGGQMPIYRRLPKRGFNNYNFTKDFYLINLGSVQSAIDAGKINTAQEIDE
ILLKDIGLAGHSKNGVRLLANGRIISKVNFKVTAASKAAISAIEKIGGSI
DIDLAKKARSMSK
>Bacteria_Proteobacteria_Alphaproteobacteria_Rhodospirillales_Acetobacteraceae_Rubritepida_flocculans_DSM_14296
MKLNELRDNPGARPKFKRIGRGIGSGKGKTGGRGVKGQKARTGVSLNGFE
GGQLPIYRRLPKRGFNNIFRLTYAPLNIGTLDAAIEAGRLPASGQITEAM
LREAGVVARSGKYAGVRLLGRGEIKRAVEISVSGASATAIAAVEAAGGKV
LLPAAQAATE
>Bacteria_Proteobacteria_Alphaproteobacteria_Rhodospirillales_Acetobacteraceae_Roseomonas_mucosa_ATCC_BAA_692
MVKLNELRDNEGARPKFKRIGRGIGSGKGKTGGRGVKGQKARTGVSLNGF
EGGQLPIYRRLPKRGFVNLFRVEYAPLNIGLLDKAIEEGRLPADQALDET
MLKAAGVVRVSGKRAGVRLLAKGEIKRAVNITVTGASQAAIAAVEAAGGK
VTVTAPKASEEAPVA
>Bacteria_Proteobacteria_Alphaproteobacteria_Rhodospirillales_Acetobacteraceae_Belnapia_moabensis_DSM_16746
MKLNELRDNDGARYKSKRLGRGIGSGKGKTSGKGVKGQKAREGVSLNGFE
GGQLPIYRRLPKRGFVNIFRKEYAPLNLGRLEQAIAEGKLPGDQPIDEAA
LRAAGIVRTGAKLAGVRLLGHGTLSRAVTITVSGASASAVAAVQAAGGTI
TLLNPPAAAEEAPAEA
>Bacteria_Proteobacteria_Alphaproteobacteria_Rhodospirillales_Rhodospirillaceae_Magnetospirillum_magneticum_AMB_1
MKLNELRDNEGARYQSKRLGRGIGSGKGKTSGKGVKGQTSRTGVAINGFE
GGQMPIYRRLPKRGFHNPNAKHFAVINLGRLQKAIDEKRIDAKATITAEI
LSAAGLIGKVLDGVRLLGHGEIKAKVSIEVTGASAAAIAAVEKAGGSVTV
AAPKAVAEG
>Bacteria_Proteobacteria_Alphaproteobacteria_Rhodospirillales_Rhodospirillaceae_Inquilinus_limosus_DSM_16000
MTKLNDLRDNAGARKSRIRVGRGIGSGKGKTGGRGVKGQKSRTGVALKGF
EGGQMPLYMRLPKRGFNNAKFRANYAVVNLGRLQKAIEAGRIDATKPVDT
EALVAGGLIGKALDGVRLLAKGELSAKVTLHVHSASAAAVAAVEKAGGSV
VQSNPAPAEAVDSDAGASSQA
>Bacteria_Proteobacteria_Alphaproteobacteria_Rhodospirillales_Rhodospirillaceae_Skermanella_stibiiresistens_SB22
MKLNEIRDNPGARKNRTRVGRGIGSGKGKTGGRGVKGQTSRSGVAIKGFE
GGQMPLHRRLPKRGFVNIFAKDYSVANLGKIQEAIESGKLDAAQLITGEI
LVAAGIAQDSRDGVRLLAKGELTTKASFKVAGASASAIKAVENFGGTVEV
TVPKKVQEAPATE
>Bacteria_Proteobacteria_Alphaproteobacteria_Rhodospirillales_Rhodospirillaceae_Azospirillum_amazonense_CBAmc
MKLTDIRDNPGARKAPTRVGRGIGSGKGKTGGRGVKGQTSRSGVSINGFE
GGQMPLHRRLPKRGFNNLFGTDYSVVNVGTVQKAIDEGRLNAADVITAEV
LVAAGLVRPSRDGVRLLAKGSITAKVAFDVAGASAAAVAAVEAAGGSVKV
PAVEAAAE
>Bacteria_Proteobacteria_Alphaproteobacteria_Rhodospirillales_Rhodospirillaceae_Azospirillum_irakense_DSM_11586
MKLNEIRENDGARKERLRIGRGIGSGKGKTGGRGVKGQKSRSGVSIKGFE
GGQMPLHRRLPKRGFSNVPFAKDYAVVNVGSIQKAIDDGRLNAGETINAE
ALVAAGIVRNARDGVRLLNKGTLTAKVTVDVAGASAGAIAAVEAVGGKVT
VPAVEAAEG
>Alphaproteobacteria_bacterium_RIFOXYD12_FULL_60_8
MKLNEIRDNEGATKRRMRVGRGIGSGKGKTSGKGVKGQKSRTGVSINGFE
GGQMPIYRRLPKRGFTNIHALDFAEVNLGRLQKAIDAKTLDAKKTITADA
LVQAGVIRRKLDGVRLLGKGALTSKVSIEVAHASASAKAAVEKAGGAVII
TAPVAEASAEA*
>Bacteria_Proteobacteria_Alphaproteobacteria_Rhodospirillales_Rhodospirillaceae_Rhodospirillum_rubrum_S1_ATCC_11170
MKLNELRDNPGATKNRIRVGRGIGSGKGKTAGRGVKGQKSREGVSINGFE
GGQMPIYRRLPKRGFNNPTRKSFAVVNLDRIQKAIDAKKLDATAVITEKA
LIEAGLVRRSQDGVRLLGKGELSVKVAIEVAGASATAREGVEKAGGTLTV
TGAAAEAAPAAV
>Bacteria_Proteobacteria_Alphaproteobacteria_Rhodospirillales_Rhodospirillaceae_Novispirillum_itersonii_ATCC_12639
MKLNELRDNPGATKVRIRVGRGIGSGKGKTGGRGVKGQKSRTGVSINGFE
GGQMPIYRRLPKRGFTNIFRKDYVGVNLGRIQAFIDAGRLDIAATIDAEA
LVKAGVIRRAKDGVRLLGNGELKVKANFEVAGASKPALEAIEKLGGKVTV
LVPSASADAAE
>Bacteria_Proteobacteria_Alphaproteobacteria_Rhodospirillales_Rhodospirillaceae_Caenispirillum_salinarum_AK4
MRVGRGIGSGKGKTGGRGVKGQTSRTGVAINGFEGGQMPIYRRLPKRGFN
NIFRKDYVALNLDRIQAAFDSGKLDAGQPVTAEALVAANVISRAKDGVRL
LGMGELKTKATFKVAGASASAKDAIEKAGGTLEVLAPAKTEEGGA
>Bacteria_Proteobacteria_Alphaproteobacteria_Sphingomonadales_Sphingomonadaceae_Sandarakinorhabdus_sp._AAP62
MTTKLNDLHDNPGARKKRVRVGRGIGSGVGKTAGRGQKGQTSRSGVSING
FEGGQMPLHMRIPKRGFNNIFRKDYAVINLGTLQAAIDAGKLDAKTLIDA
DALVAAKVLTTARDGVRLLGVGALTAKVTLKLAGASATAKAAVEAAGGSI
ELPAPAPAPLSKDEQKAARAAARAAKAAK
>Bacteria_Proteobacteria_Alphaproteobacteria_Sphingomonadales_Sphingomonadaceae_Zymomonas_mobilis_mobilis_CP4
MSFKLNSLKDNAGSRVGRVRVGRGIGSGLGKTAGRGQKGQKSRSGVSING
FAGGQMPIYMRLPKRGFNNVFSKDYAEVNLGVVQKLIESGRLDAKNPIDH
QALKAAGVARGGKDGVRILGKGEIASKVAFKVAGISKAAREAVEKAGGSV
EIIARRNVEKTDA
>Bacteria_Proteobacteria_Alphaproteobacteria_Sphingomonadales_Sphingomonadaceae_Sphingomonas_wittichii_RW1
MKLNEIRDNQGARKSRVRVGRGIGSGLGKTGGRGQKGQKSRSGVSINGFE
GGQMPLHMRLPKRGFNNIFAKDYAEVNLGAIQKLVDAKKLDTAGVIDHAA
LKAAGVARGGKDGVRILGKGELTAKVSFKVAGVSAGAKAAIEKAGGSVEV
IEVVPAAEKAAAKKGTAKAAKKA
>Bacteria_Proteobacteria_Alphaproteobacteria_Sphingomonadales_Sphingomonadaceae_Sphingopyxis_alaskensis_RB2256
MTIKLNELRDNNGARKGRMRVGRGIGSGKGKTAGRGQKGQKARSGVAING
FEGGQMPLHMRIPKRGFNNIFGKDFAIVNLGMVQKLIDAKKLDAKATIDH
AALKAAGVARGGKDGVRLLAKGELTAKVTFAVAGASKGAIEAVEKAGGKV
ELPEARPEGDGKKATRKAEAAAKNA
>Bacteria_Proteobacteria_Alphaproteobacteria_Sphingomonadales_Sphingomonadaceae_Sphingobium_japonicum_UT26S_1
MTKLNELNDNAGARKGRMRVGRGIGSGKGKTAGRGQKGAKARSGVSINGF
EGGQMPLHMRLPKRGFNNIFAKDFAIVNLGAVQKAIDAGKLDANATIDHA
ALKAAALARGGKDGVRLLAKGDLTAKVSFLVAGASKGAVEAVEKAGGKVD
VIAVVPAAEKAKAKKGTALAAKKAAAKA
>CG_4_10_14_3_um_filter_Sphingomonadales_58_15
MKLNELRDNDGARKSRMRVGRGIGSGKGKTAGRGQKGQKARSGVSINGFE
GGQMPLHMRLPKRGFNNPFGTDYAEVNLGMIQKFIDSKSLDGKGTIDHAT
LKAAGLARGGKDGVRLLAKGELTAKITITVAGASKAAVAAVEKAGGKVEI
LPAGGERRPKGEKKAVASKPAREKKAANKAKKND*
>Sphingomonadales_bacterium_RIFCSPHIGHO2_01_FULL_65_20
MKLNEINDNKGARKGRMRVGRGIGSGKGKTSGRGQKGQTSRSGVSIAGFE
GGQMPLHMRIPKRGFNNPFGKDYDIVNLGMIQKFIDAGKLATDATVDQAA
LRAAGLSRGGKDGVRLLAKGELTAKVTFAVAGASKSAVEAIEKAGGKVEI
IAPREPYRKPEREKKA*
>Bacteria_Proteobacteria_Alphaproteobacteria_Sphingomonadales_Sphingomonadaceae_Blastomonas_sp._AAP53
MKLNEIKDNEGARKGRMRVGRGIGSGKGKTAGRGQKGQTSRSGVSIAGFE
GGQMPLHMRIPKRGFNNPFGKDYDIVNLGMIQKFIDAGKLPTDGTVDQAA
LRAAGLSRGGKDGVRLLAKGELTAKVSFAVAGASKSAVEAIEKAGGKVDI
ILPRPKYVKPPYEKKA
>Bacteria_Proteobacteria_Alphaproteobacteria_Sphingomonadales_Sphingomonadaceae_Novosphingobium_sp._PP1Y
MKLNDIRDNSGARHRRMRIGRGIGSGKGKTGGRGQKGAKARSGVSINGFE
GGQMPLHMRLPKRGFSNKKFAKDFAEVNLGMVQKAIDAGKLDISGTVDHA
ALKTAGLARGGKDGVRLLGKGELTAKVEFNVAGASKGAVAAVEKAGGSVV
LPAKEAAEA
>CG12_big_fil_rev_8_21_14_0_65_Sphingomonadales_65_10
MKLNDLRDNKGARKGRMRVGRGIGSGKGKTAARGQKGQKSRSGVSVNGFE
GGQMPLHMRLPKRGFNNPFGKDFAEVNIGMVQKFIDAKKLDAKKAIDHEA
LKAAGLARGGKDGVRLLGKGELTSKVQFKVAGASKGAIEAVEKAGGSVEV
TAPKKAETADAE*
>Bacteria_Proteobacteria_Alphaproteobacteria_Sphingomonadales_Sphingomonadaceae_Citromicrobium_sp._JLT1363
MAFKLNDIRDNEGARHRKMRVGRGIGSGKGKTAARGQKGQKSREGVAIKG
FEGGQMPLHMRIPKRGFNNPFAKDYAEVNIGMVQKFIDAKKLDAKKNIDH
AALKAAGLARGGKDGVRLLAKGELTTKATFKVAGASKGAIEAVEKAGGKV
EVLAPKKPAKADEKAD
>Bacteria_Proteobacteria_Alphaproteobacteria_Sphingomonadales_Erythrobacteraceae_Erythrobacter_litoralis_HTCC2594
MKLNDLRDNEGARKGRIRVGRGIGSGKGKTGGRGQKGQKSRSGVAIKGFE
GGQMPLHMRLPKRGFNNPFGKDFAEVNIGMVQKFIDAKKLDGKKDITEEA
LREAGLVRGGKDGVRLLGKGELKAKVKFIVAGASKGAVEAVEKAGGSVEV
IPAAQPEHEKKAARSEANKKAKAKAE
>Bacteria_Proteobacteria_Alphaproteobacteria_Sphingomonadales_Erythrobacteraceae_Altererythrobacter_ishigakiensis_ATCC_BAA_2084
MKLNDIRDNEGARKGRMRVGRGIGSGKGKTGGRGQKGQKSRSGVAIKGFE
GGQMPLHMRLPKRGFNNPFGKDFAEVNIGMVQKFIDAKKLDGKKDITEEA
LRACGLVRGGKDGVRLLGKGEIKAKAKFVVAGATKGAIAAVEKAGGSVEV
TAPKAEKTAEKAD
>Erythrobacter_sp._RIFCSPHIGHO2_12_FULL_63_10
VQALKVPGETKVDEEFAKSLGLDSLAKLKELLRGQLEQETAGLTRTQMKR
QLLDKLAADHDFAVPPSMVEAEFDQIWEQLLAEIAKEDDPEAARKEIEDD
KEDYRRIAERRVRLGLLLSEIGQANRVEVSQQEMQMLLQQAAQQYRPEDR
ERFVEYVRNDAMAQAQLRAPLYEDKVVDFMFDKAEVTTREVTREELEAAI
EVEETVEAKPTVKKAPAKKASAKKPASGKAATAASTKDVAEKPAAKKAPA
KKAAPAKKAETKPVAVKKPAAKKAAAKK*
>Bacteria_Proteobacteria_Alphaproteobacteria_Sphingomonadales_Erythrobacteraceae_Porphyrobacter_sp._AAP82
MKLNDIRDNAGARKGRVRVGRGIGSGKGKTSARGQKGQKARSGVAIKGFE
GGQMPLHMRLPKRGFNNPFAKDYAEVNIGMVQKFIDAGKLDASATITEDA
LRAAGLVRGSKDGVRLLGKGEITTKAAFAVTGATKGAIAAVEKAGGSVEV
APEPTPEHEKKLARRDANKAAKAK
>Bacteria_Proteobacteria_Alphaproteobacteria_Parvularculales_Parvularculaceae_Parvularcula_bermudensis_HTCC2503
MKLSDLRDNEGARKSRTRVGRGIGSGKGKTGGRGVKGQKSRSGVAIKGFE
GGQMPLHMRLPKRGFLAPGRLSFAEANLSDVQKLAEAGTTMVSEETLLSA
RSLNRTKVDGVRLLGSGELSAKVDVTVTYATKSARDAIEKAGGTVTMTRP
EKKKRLRGPHKEAAKKGK
>Alphaproteobacteria_bacterium_RIFCSPHIGHO2_12_FULL_63_12
MKLNEISDNKGARYKFKRVGRGIGSGKGKTAGRGVKGQLXXXXXKGIRQF
EGGQMPLYMRMPKRGFNKPNRAKYAEINVGRLQAAIDAGALDAKSKIDAA
ALVAAGVLRRAYDGVRLLGVGSLKSKITIEVAYATAGARQAVEKAGGSVI
ATEARTEEKEPKKGKK*
>Bacteria_Proteobacteria_Alphaproteobacteria_Caulobacterales_Caulobacteraceae_Caulobacter_segnis_ATCC_21756
MTKLNELAPQEGSTKNRMRVGRGPGSGKGKTAGRGVKGQKARSGVAINGF
EGGQMPLHMRMPKRGFNNPFRLEFAEVNLWRLEQAVAAGKFKKGAELGAA
ELVAAGVIRRELDGVKLLGKGEIKTALKLTVYSATEAAIKAVEAAGGSVT
VTKKAKAQAEA
>Phenylobacterium_sp._RIFCSPHIGHO2_01_FULL_70_10
MTKLNELAPREGSTKGRMRVGRGPGSGKGKTGGRGVKGQKSRTGVSINGF
EGGQMPLHMRMPKRGFNAHGAKDLAEVNLWRIEQAIAAGKLDAKSAIDGK
ALVAAGVLRREKDGVKLLGKGELKSKIDITVYHASASAREAVEKAGGKVT
TTRVEAETEA*
>Bacteria_Proteobacteria_Alphaproteobacteria_Caulobacterales_Caulobacteraceae_Phenylobacterium_zucineum_HLK1
MTKLNELAPREGSTKNRMRVGRGPGSGKGKTAGRGVKGQKARTGVSIAGF
EGGQMPLHMRMPKRGFNSRNRKDFAEVNLWRIEQAIAAGKLDAKAAIDAE
ALLKAGVIRRAKDGVKLLGKGELKSKLNLTVYSATASARAAVEKAGGKLT
TTKPEAAQDASAEA
>Bacteria_Proteobacteria_Alphaproteobacteria_Rhodobacterales_Hyphomonadaceae_Hirschia_baltica_ATCC_49814
MKLNELSDNLGATSARMRVGRGVGSGKGKTAGRGVKGQKARSGVAIKGFE
GGQMPIHMRMPKRGFNRPNAKTFAWINVGRIEKAITEGKLDAKKPVDEAA
LIASGVVRRAKDGIRLLAKGEISSKIEITVAGASKAAVEAVEKAGGTVTV
TAPVKSAE
>Bacteria_Proteobacteria_Alphaproteobacteria_Rhodobacterales_Hyphomonadaceae_Hyphomonas_neptunium_ATCC_15444
MKLNELSPADGSTKKRMRVGRGVGSGKGKTAGRGVKGQNARSGVAVNGFE
GGQMPIYMRLPKRGFTSPGSKNMSWVNLGRIAKAIEAGTLDASNVTEESL
VAAGVVRKARDGIRLLAKGDAPQKLTITVTGASKAAVEAVEKAGGSVTVT
GAPKDAAEE
>Bacteria_Proteobacteria_Alphaproteobacteria_Rhodobacterales_Hyphomonadaceae_Henriciella_marina_DSM_19595
MKLNELSPNAGSTHNRHRVGRGVGSGKGKTGGRGVKGQKARSGVAINGFE
GGQMPIYMRLPKRGFTSRGSKTHAWVNLGRLTKAIDAGKLKADDITEETL
LSSGVVRRSKDGIRLLAKGDAPKNAKITVTGASKAAIEAIEKAGGSVTVT
GPIAAEKAE
>Bacteria_Proteobacteria_Alphaproteobacteria_Rhodobacterales_Rhodobacteraceae_Thioclava_pacifica_DSM_10166
MKLNELRDNPGAAKKQKRVARGPGSGKGKMAGRGIKGQKSRSGVALNGYE
GGQMPLYRRLPKRGFTKPNAKKFNVVNLGQIEKFIEAGKLDAKAEITEDA
LVAAGVVRRKLDGVRVLAKGDIKSKVTLNVTGASKSAIEAIEKAGGSITV
AQAAE
>Bacteria_Proteobacteria_Alphaproteobacteria_Rhodobacterales_Rhodobacteraceae_Paracoccus_denitrificans_PD1222_1
MKLHELHDNPGANRKKKRVARGPGSGKGKTAGRGIKGQTSRSGVALNGYE
GGQMPLYRRLPKRGFSKPNRLEFAVVNLGQLQAFVDAGKLDAKADVTEDA
LVAAGVIRRKLDGVRVLAKGEIKAALNLSVAGASKAAVEAIEKAGGKITV
SRPAKEAAAAE
>Bacteria_Proteobacteria_Alphaproteobacteria_Rhodobacterales_Rhodobacteraceae_Jannaschia_sp._CCS1
MKLHELSDNPGATKKRKRVGRGPGSGTGKMGGRGIKGQKSRSGVAINAYE
GGQMPLYQRLPKRGFNKPNRKKFAVVNLGLIQKFIDAGKLDGKADITEDA
LVASGLVRRKLDGVRVLAKGDVSGKLNITVTGASKAAIDAVSAAGGALTV
SAPAAAE
>CG17_big_fil_post_rev_8_21_14_2_50_Rhodobacteraceae_65_11
MKLNELRDNPGATKKAKRIGRGPGSGKGKTAGRGIKGQNSRSGVAHNGFE
GGQMPLYMRLPKRGFTKPNRKQFAVVNLGLIQKFVDEGKLDAGSTITEDA
LVASGLVRRKLDGVRVLAKGEASTKLMLEVTGASKSAIEAVEKAGGSLKT
AQAAAAE*
>Bacteria_Proteobacteria_Alphaproteobacteria_Rhodobacterales_Rhodobacteraceae_Roseobacter_Thalassiobium_sp._R2A62_genomic_scaffold_scf_1112329232034
MVKLNELHDNPGATKPRKRVGRGPGSGTGKMGGRGIKGQKSRSGVAINGY
EGGQMPLYQRLPKRGFNKPNRKAFAVVNLGLIQKFIDEGKIDAKADITED
ALIASGLVRRKKDGIRVLAKGDFKAKAKISVTGASKGAIEAVEKAGGSLT
VTTAAATE
>Bacteria_Proteobacteria_Alphaproteobacteria_Rhodobacterales_Rhodobacteraceae_Octadecabacter_arcticus_238
MVKLNELHDNPGATKPRKRVGRGPGSGMGKMGGRGIKGQKSRSGVAIKGF
EGGQMPLYQRLPKRGFTKPNRKKFSVVNLGLIQKFIDEKKLDTTITEDTL
IASGLIRRKLDGIRVLAKGVITSKITIDVTGASAGAIEAVEKAGGKLTVT
AKTVAE
>Bacteria_Proteobacteria_Alphaproteobacteria_Rhodobacterales_Rhodobacteraceae_Rubellimicrobium_thermophilum_DSM_16684
MKLHELRDNPGAVKKKVRVGRGPGSGVGKTGGRGIKGQKSRSGVALNGYE
GGQMPLYMRLPKRGFNKPNRKEYAVVNLALIQKFIDAGKLDPAQTITEDA
LVQAGVLRRKRDGIRVLATGELTSTIALEVTGASAAAVAAIEARGGSVTL
RNPAGAAADTAA
>Bacteria_Proteobacteria_Alphaproteobacteria_Rhodobacterales_Rhodobacteraceae_Ketogulonigenium_vulgarum_WSH_001
MKLHELHDNEGATKRRKRVGRGPGSGKGKTGGRGIKGQSSRSGVAINGFE
GGQMPIYRRLPKRGFNKPNAKHYSVVNLGLIQKFIDLGKLDIAGEVTEEA
LIASGLVRRKLDGIRILAKGELTAKVAFVVTGASQGAVEAVEKAGGSVKI
IPLHAAAAE
>Bacteria_Proteobacteria_Alphaproteobacteria_unclassified_Alphaproteobacteriar_Canditatus_Phaeomarinobacter_ectocarpi_Ec32
MKLNELKDNEGARKERMRVGRGYGSGKGVTAGRGQKGQKSRSGVAIKGYE
GGQMPIHMRLPKRGFNNPFPTVYAIVNIGRVQRAIDEGTLDGSKPVNAEA
LRGAGLLRRKDVDVRLLAKGDLKAKVSFEVTSASKGAAEAVEKAGGSIKI
VESARPKPAAETASA
>Bacteria_Proteobacteria_Alphaproteobacteria_Rhizobiales_Phyllobacteriaceae_Parvibaculum_lavamentivorans_DS_1
MKLNEIRDNEGARKSRIRVGRGIGSGKGKTGGRGVKGQKSRTGVAIKGYE
GGQMPIHMRLPKRGFKNLFRPDYNSVNLGRVQAAVDAGKLDKGATVDAAA
LVAAGVIRRAKDGVRLLAQGELKAKLSFEVAGVSASAKEAVEKAGGSVTV
VGPKAKAAAE
>Bacteria_Proteobacteria_Alphaproteobacteria_Rhizobiales_Hyphomicrobiaceae_Rhodomicrobium_vannielii_ATCC_17100
MKLNELRDNPGATKDRIRVGRGIGSGKGKTGGRGVKGQKARSGVAIKGFE
GGQMPIHMRLPKRGFNNIFRLEFAHINLDRVQEAIDAGKLDASKVIDAEA
LVESGAVRRERDGVRLLARGEVKSKLTFKVAKASEAAVKAVEAAGGSVEI
TMPREDRLAGDGKRAVRRRAAQAKREARAPKAD
>Alphaproteobacteria_bacterium_RBG_16_64_48
MRLNELSDRPGATKAKKRLGRGPGSGLGKTSGRGVKGQKARSGVAIKGFE
GGQMPLHRRLPKRGFSNIFAKKYNELNLGRVQEAVDSGRLDGKKPITIEA
LKEAGLIRRAKDGVRLLGQGEIKGKLAFEVTGASASAIKAVEAKGGTVTL
KSITGREAPAADKIKADKTAAKRAAKAARKGGKGGKKAKGEAQEAEGAPA
EAQGEAPKAAKAKPEAGAEALKKAKAESKDKPAKKDKSE*
>Bacteria_Proteobacteria_Alphaproteobacteria_Rhizobiales_Hyphomicrobiaceae_Hyphomicrobium_nitrativorans_NL23
MRLNEIKDNPGARKTRVRIGRGIGSGVGKTGGRGGKGQTARSGVAIGGFE
GGQMPLHRRLPKRGFTKWNRKDWNEINIGALQRAVDEGKLKAGQDVDVTA
LVDAGILRRAKDGLRLLGTGEITAKLALTVNHASAKAKEAIEKAGGSVSI
IEKKVLADDVAKREKSAAKKAAAKAGK
>Bacteria_Proteobacteria_Alphaproteobacteria_Rhizobiales_Rhodobiaceae_Lutibaculum_baratangense_AMV1
MKLNEIADLPGATHARKRVGRGIGSGLGKTAGRGHKGQKSRTGVAVKGFE
GGQMPIYRRLPKRGFKSLNRKDYSVLNLGRIQEAFDAGKLSADGEVTMEQ
LVAAGLARKSSDGVRLLAEGELKTKATFKVHGASKSAVEAIEKAGGSVEI
IGGRKADPEATAE
>Bacteria_Proteobacteria_Alphaproteobacteria_Rhizobiales_Rhodobiaceae_Afifella_pfennigii_DSM_17143
MRLNELSDKPGALKARKRVGRGIGSGLGKTGGRGVKGQTSRSGVAMKGFE
GGQMPLNRRLPKRGFNNIFRKHFVAVNVGRLQAAVDAGKLDAGKTIDAAA
LKEAGVIRRVRDGVRILAGGEITAKLNLDVAGASAAAIASVEKAGGSIKI
AAPAAASEAEDKA
>Bacteria_Proteobacteria_Alphaproteobacteria_Rhizobiales_Hyphomicrobiaceae_Maritalea_myrionectae_DSM_19524
MRLNELADNKGATKNRTRIGRGIGSGKGKTGGRGVKGQKSRSGVSVNGFR
GEQTNLIQQMPKRGFNNPFAKKFNAVRLDRIQTAIDSGKLDAKGVIDAKA
LVEAGVIRRAKDGVRLIAGGEFKASKVTFKVDHASKGAQAAVDAVGGKID
LPAAAE
>Bacteria_Proteobacteria_Alphaproteobacteria_Rhizobiales_Hyphomicrobiaceae_Cucumibacter_marinus_DSM_18995
MRLNEIADNRGATPDRKRVGRGIGSGKGKTGGRGVKGQKSRSGVAIKGFE
GGQMPLHMRLPKRGFNSPFGKKYNTVKLSRIQAAIDAGKLDAKGFIDAEA
LVKSGVIRRAKDGVRLVAGGDFSAKKVSFKVAHASKGAIEAIEAAGGRVE
AVDGKAADAE
>Bacteria_Proteobacteria_Alphaproteobacteria_Rhizobiales_Hyphomicrobiaceae_Pelagibacterium_halotolerans_B2
MKLNEIADNAGATKAKVRVGRGIGSGLGKTGGRGVKGQKSRSGVSINGFE
GGQMPLHMRMPKRGFNNPFAKKWNAVRLDRIQAYIDSGKLDAKGVVDAEA
LVRAGVIRRAKDGVRLINSGEFKAKKVTFKVNHVSAGAAAAIEAAGGKVE
LIGKPADAE
>Bacteria_Proteobacteria_Alphaproteobacteria_Rhizobiales_Hyphomicrobiaceae_Devosia_sp._17_2_E_8
MARLNELRDNEGSSKTRVRIGRGIGSGKGKTGGRGGKGQTARSGVAINGF
EGGQMPLHMRMPKRGFNSHNPAKWNVVRLDRIQAAIDAGKLDAKNVIDEA
ALVAAGVVRRAKDGVRLVATGEFTAKKVTFKVAHASAGAKAAIEAAGGKV
DIPEAKVTAEA
>Bacteria_Proteobacteria_Alphaproteobacteria_Rhizobiales_unclassified_Rhizobiales_Vasilyevaea_enhydra_ATCC_23634
MTRLNDLRDNPGANKTRVRIGRGIGSGVGKTGGRGGKGQTARSGVAINGF
EGGQMPLHMRMPKRGFNAHNPKKWNAVRLDRLQAYIDSGKLDAKGVIDAE
ALVKAGVIRRPLDGVRLIGGEGFTAQKLSFKVAHASKGALAAIEAAGGKV
DMPVAEEPAEA
>Bacteria_Proteobacteria_Alphaproteobacteria_Rhodobacterales_Rhodobacteraceae_Stappia_stellulata_DSM_5886
MKLNELRDNPGATKDRMRVGRGIGSGKGKTGGRGVKGQKSRSGVAIKGFE
GGQMPIHRRLPKRGFTNIFAKSFSVVSLGRVQIAIDAGKLDASQTVTAEA
LKAAGVIRRVKDGVRLLSDGALKGAVSFEIAGASKAAIDAVEKAGGKVTI
IGAQAE
>Bacteria_Proteobacteria_Alphaproteobacteria_Rhodobacterales_Rhodobacteraceae_Pseudovibrio_sp._FO_BEG1
MKLNELRDNPGASQDRTRVGRGIGSGKGKTGGRGVKGQKSRSGVAIKGFE
GGQMPLHRRLPKRGFTNIFAKDLNIVSLGRVQTAIDAGKLDASAPVTVEA
LVAAGVVRRVLDGVRLLSDGELKTAVTFEIAGASKTAVAAVEKAGGKVVI
KEGKA
>Bacteria_Proteobacteria_Alphaproteobacteria_Rhodobacterales_Rhodobacteraceae_Nesiotobacter_exalbescens_DSM_16456
MKLNEIRDNPGAVKDRVRVGRGIGSGKGKTGGRGVKGQKSRSGVAIKGFE
GGQMPLHRRLPKRGFTNIFAKDFNVVSLGRVQTAIDAGKLDASAPVTVET
LKAAGVVKRVRDGVRLLGDGELKAAVTFEIAGASKTAVEAVEKAGGKVVI
KGAKAE
>Bacteria_Proteobacteria_Alphaproteobacteria_Rhodobacterales_Rhodobacteraceae_Pannonibacter_phragmitetus_DSM_14782
MKLNDLRDNPGSVKDRTRVGRGIGSGKGKTGGRGVKGQKSRSGVAIKGFE
GGQMPLHRRLPKRGFTNIFAKDFNIVSLGRVQVALDEGKLDAKAAVTVEA
LKAAGIVKRIKDGVRLLADGELKAAVTFEVAGASKTAVEAVEKAGGKVVI
LGAQAE
>Bacteria_Proteobacteria_Alphaproteobacteria_Rhodobacterales_Rhodobacteraceae_Roseibium_sp._TrichSKD4_genomic_scaffold_scf_1119120597021
MKLNELRDNPGAVKERTRVGRGIGSGKGKTGGRGVKGQKSRSGVAIKGFE
GGQMPLHRRLPKRGFTNIFAKDFNVVSLGRVQQAIDAGKLDTKAAVTVEA
LKAAGVVKRVRDGVRLLSDGELKAAVTFEIAGASKAAIEAVEKAGGKVVV
QGAQAE
>Bacteria_Proteobacteria_Alphaproteobacteria_Rhodobacterales_Rhodobacteraceae_Labrenzia_alexandrii_DFL_11
MKLNELRDNDGASSERTRVGRGIGSGKGKTGGRGVKGQKSRSGVAIKGFE
GGQMPLHRRLPKRGFTNIFAKDFNTVSIGRVQQAIDAGKLNASEAVTVEA
LKAAGVVKRVRDGVRLVASGELTAAVTFEVAGASKGAVAAIEKAGGKVAV
LGAQA
>Bacteria_Proteobacteria_Alphaproteobacteria_Rhizobiales_Methylocystaceae_Methylosinus_sp._PW1
MVKLNDLSDNPGSSKNRMRVGRGIGSGKGKTAGRGVKGQKARTGVAVKGF
EGGQMPLHRRLPKRGFFNPFSTDYNEVNLGRIQQAVEAGKLDVAAPVTID
ALIAAGVVSKPRDGVKILGNGKLEAKLAFEVAAASKSAVAAIEAAGGTIK
LLVATEEPASA
>Bacteria_Proteobacteria_Alphaproteobacteria_Rhizobiales_Methylocystaceae_Methylocystis_sp._SC2
MKLNEITDNPGASKNRMRVGRGIGSGKGKTGGRGVKGQKARTGVAIKGFE
GGQMPLHRRLPKRGFYNPFSTHYNEVNLGRIQQALDAGKLDAAAPVTIEA
LLAAGVVTRPRDGVKILGQGELKAKLAFEVVAASKSAVAAIEGAGGSVKL
LAGETPAQ
>Bacteria_Proteobacteria_Alphaproteobacteria_Rhizobiales_Beijerinckiaceae_Methylocella_silvestris_BL2
MKLNEIQDNPGSSKSRMRVGRGIGSGKGKTCGRGVKGQKARTGVAIKGFE
GGQMPLHRRLPKRGFYNPFGLDYNEINLGRLQEAVDAGRIDVAAVVTNES
LIASGLISKPRDGVKILGVGELKAKLSFQVAAASKSAVAAIEAAGGSIEL
LKRAPEAPTASAEA
>Bacteria_Proteobacteria_Alphaproteobacteria_Rhizobiales_Beijerinckiaceae_Methylocapsa_acidiphila_B2
MKLNEIGDNPGSSKSRMRVGRGIGSGKGKTCGRGVKGQKARTGVAIKGFE
GGQMPLHRRLPKRGFWNPFSTDYNEVNLGRIQSALDAGKLDAANPVTIEA
LVSAGLCSKPRDGVKILGVGALNAKLAFEVAAASKSAVAAIEGAGGSITL
LAAADSTPPAEQA
>Bacteria_Proteobacteria_Alphaproteobacteria_Rhizobiales_Beijerinckiaceae_Beijerinckia_indica_subsp._indica_ATCC_9039
MKLNDISDNPGSSKSRMRVGRGIGSGKGKTCGRGVKGQKARTGVAIKGFE
GGQMPIHRRLPKRGFWNPFSTDYNEVNLGRIQTAIDAGKLNVALPVTIEA
LVEAGVCAKARDGVKILGNGELKAKLTFEVASASKTAVAAIEQLGGSITL
LKAQPAAAEA
>Bacteria_Proteobacteria_Alphaproteobacteria_Rhizobiales_Beijerinckiaceae_Methyloferula_stellata_AR4
MKLNEISDNPGSSKSRMRVGRGIGSGKGKTAGRGVKGQKAREGVAIKGFE
GGQMPLHRRLPKRGFNNLFSTDYNEVNIGRIQAAVDAGKLDLATPVTIDV
LVASGVCAKPRDGVKILGVGELSAKLSFEVAAASKSAVAAIEKAGGSITL
LVAPKAPAEALS
>Bacteria_Proteobacteria_Alphaproteobacteria_Rhizobiales_Aurantimonadaceae_Aurantimonas_ureilytica_DSM_18598
MKLNEIADKEGATHSRKRLGRGIGSGSGKTGGRGVKGQKARSGVAINGFE
GGQMPLYRRLPKRGFVNIFAKDYNVVSLSRIAQAVEAGKLDASSTIDVAA
LKAAGVVRRVRDGLRVLGDGEISSKLTIVADGASKSAVEKVAKAGGSLTV
TQKVEAEA
>Bacteria_Proteobacteria_Alphaproteobacteria_Rhizobiales_Aurantimonadaceae_Fulvimarina_pelagi_HTCC2506_unfinished_sequence
MKLNEITDNEGATHSRKRVGRGIGSGKGKTGGRGVKGQKSRSGVAINGYE
GGQMPLYRRLPKRGFTNVFAKDYSIVSVGRLQQAIDAGKLDASSEVDIAA
LIAAGVVRRAKDGVRVLGDGEVTASLKLNVAGASKSAVEKIEKAGGSVKT
A
>Bacteria_Proteobacteria_Alphaproteobacteria_Rhizobiales_Aurantimonadaceae_Aurantimonas_manganoxydans_SI85_9A1
MKLNEISDVEGATHSRKRVGRGIGSGKGKTGGRGVKGQKSRSGVSINGFE
GGQMPLFRRLPKRGFVNIFAKNFNVVSLGRVQQAIDAGKLDASATVDLAA
LKAAGLVRRAKDGVRVLGDGELTAKVSFLVDGASKSAVEKVEKAGGSIKT
VGAEA
>Bacteria_Proteobacteria_Alphaproteobacteria_Rhizobiales_Rhizobiaceae_RhizobiumAgrobacterium_group_Agrobacterium_sp._H13_3
MKLNEIRDNEGSTKDRIRVGRGIGSGKGKTGGRGVKGQKARSGVAINGFE
GGQMPIYRRLPKRGFNNIFASEFAVVSLGRIQTAIDAKKLDASATIDAAA
LKAAGVIRRTKDGVRILADGELTSKVAFEVAGASKPALEKIEKAGSSIKL
LAVAAEASE
>Bacteria_Proteobacteria_Alphaproteobacteria_Rhizobiales_Phyllobacteriaceae_Aliihoeflea_sp._2WW
MKLNELRDVDGATHSRKRVGRGIGSGKGKTSGRGVKGQSSRSGVAINGFE
GGQMPIYRRLPKRGFKNPFSKSFNEISVGKVQEAIDSGRLDGKKAVTIEA
LVEARLIRRAKDGVRLLGSGEIKSKVSFDIAGASKSAIEKVEKAGGSVKV
PEKAAAE
>Bacteria_Proteobacteria_Alphaproteobacteria_Rhizobiales_Phyllobacteriaceae_Aminobacter_sp._J41
MKLNELRTVEGSTKARKRVGRGIGSGSGKTGGRGVKGQKSRSGVSVNGFE
GGQMPLYRRLPKRGFKNPSAKDFNEVTLGRVQAAIDAGKLDPKETITAEA
LVKAGVLRRVKDGVRVIGGGELKAKVAFEVAGASKPAIEQVEKAGGSVKL
PEVAAAE
>Bacteria_Proteobacteria_Alphaproteobacteria_Rhizobiales_Phyllobacteriaceae_Pseudaminobacter_salicylatoxidans_KCT001
MKLNELRDNEGATHSRKRVGRGIGSGSGKTGGRGVKGQKSRSGVSINGFE
GGQMPLYRRLPKRGFNNIFAKDFVTVSLGRIQAAIDAKKLDAKETVTAEV
LVKAGVIRRAKDGVRLLSDGELKAKVAFDIAGASKAALEKVEKAGGSVKL
PEVKASAE
>Bacteria_Proteobacteria_Alphaproteobacteria_Rhizobiales_Phyllobacteriaceae_Mesorhizobium_australicum_WSM2073
MKLNDLRDKDGATHSKKRLGRGIGSGSGKTAGRGVKGQKARSGVAVNGFE
GGQMPLYRRLPKRGFNNIFAKSFTVVSLARIQEAVDAKKLDVKATVTAEA
LVAAGVIRRVKDGVRVLSDGELKAKLAFDVAGASKAAIEKIEKAGGSVKL
PEKAAAE
>Bacteria_Proteobacteria_Alphaproteobacteria_Rhizobiales_Phyllobacteriaceae_Aquamicrobium_defluvii_W13Z1
MKLNELRDNEGATPSKKRVGRGIGSGLGKTGGRGVKGQKSRSGVAINGFE
GGQMPLYRRLPKRGFKNIFAKSFNAVSLARIQAAIDAKKLDSKETVTVET
LVKAGIVRRPKDGVRILSDGELKAKVSFDVAGASKAAIEKIEKAGGSVKL
PEAAAAE
>Bacteria_Proteobacteria_Gammaproteobacteria_Acidithiobacillales_Acidithiobacillaceae_Acidithiobacillus_ferrivorans_SS3
MKLNTIAPAEGSKKDRRRVGRGIGSGLGKTAGRGHKGQHARSGGYHKVGF
EGGQMPLQRRIPKRGFRNPLGARVVEVALSQLESAAIDGVVDLEGLLLRR
IVRGSPDSVKVILTGEITQALTVRGLRVSAGARAAIEHAGGKVEG
>Bacteria_Proteobacteria_Gammaproteobacteria_Acidithiobacillales_Thermithiobacillaceae_Thermithiobacillus_tepidarius_DSM_3134
MRLNSIRPAEGSKSSRKRVGRGIGSGLGKTAGRGHKGQHARAGGYTKVGF
EGGQMPLQRRIPKRGFRSLHAGTKAEITLGMLASAAVNGLVDVDILRARR
LIRGEPRTIKVIATGKVESPIIVRGLQVSAGARAAIEAAGGKVEA
>Candidatus_Muproteobacteria_bacterium_RBG_19FT_COMBO_61_10
MRLNTLKPASGSKKTAKRVGRGIGSGLGKTAGRGHKGQRARAGGFHKVGF
EGGQMPLQRRLPKRGFRSALKGDTAEVRLSELANLEAGVIDLAVLKQTNT
ISADAKKAKVFLSGSLDKAVNLKGIAVTKGALEAITKAGGKVEA*
>Candidatus_Muproteobacteria_bacterium_RBG_16_64_11
MRLNTLKPARGSKSARKRLGRGGGSGLGKTSGHGHKGQTARAGGYHKVGF
EGGQMPLQRRMPKRGFRSALRADNAEVRLSELNKIDAAVIDLAALKQAQI
VHETAKRAKVFLSGKLEKAVVLRGVAATKGAAAAITLAGGKVES*
>Candidatus_Muproteobacteria_bacterium_RBG_16_60_9
MMRLNSLKPAAGSQPTSKRVGRGPGSGLGKTCGRGHKGQKARAGGFHKVG
FEGGQMPLQRRLPKRGFHSMSDTSTGEVRLGDLARVKDAVIDLAALQKAD
LVSAKALRAKVYLAGSLAKAVMLKGVRATKGARAAIEQAGGKLED*
>Candidatus_Muproteobacteria_bacterium_RBG_16_62_13
MRLNTIKPGRGSRTSRKRLGRGVGSGLGKTSGKGHKGQHARAGGYHKVGF
EGGQMPLQRRLPKRGFHSAQSATSAQVRLGDLHHVDGATIDLAGLKKANL
ISAQAIKAKVFLSGSVDKALTLKGIAATAGARKAIEQAGGKVE*
>Candidatus_Muproteobacteria_bacterium_RIFCSPHIGHO2_12_FULL_60_33
MTMQLNTMKPGRGAKTAVKRLGRGGGSGLGKTAGRGHKGQSARAGGYHKI
GFEGGQMPIQRRLPKRGFRSAMKGQTAEVRLQELGKLEDAVIDLAALKKA
NIISSQAEQAKVYLSGTLEKPVTLRGIRLTKGAREAVMKAGGKVED*
>Candidatus_Muproteobacteria_bacterium_RBG_16_64_10
MIMVREQTMRLNTLKPARGSKHSPKRLGRGIGSGLGKTSGKGHKGQHARA
GGYHKVGFEGGQMPLQRRLPKRGFRSMMKGNTAQVRLGALNRFDGVIDVA
VLKQANVIPAMAERARVFLSGKLAKPVTLKGIAVTKGAQAAILQAGGKVE
A*
>Candidatus_Muproteobacteria_bacterium_RIFCSPHIGHO2_01_FULL_65_16
MRLNSLKPARGAKTAARRVGRGVGSGLGKTSGRGHKGQYARAGGFHKVGF
EGGQMPLQRRLPKRGFRSQMKGDTGEVRLSDLNRLADAVIDLAVLKKANI
VPPQALRAKVFLSGKLEKAVTVKGLAVSKGAAAAIQQAGGKVEA*
>Candidatus_Muproteobacteria_bacterium_RBG_16_65_34
VRLNTIKPACGSKPTGKRLGRGVGSGLGKTSGKGHKGQHARAGGYHKLGF
EGGQMPLQRRLPKRGFHSPLAGLTASVRLSDLNRVEAAVIDLAALKQANV
VPARALRAKVFRSGEIKKAVTLKGIALTAGARVAIAQSGGKVEE*
>Bacteria_Proteobacteria_Betaproteobacteria_Methylophilales_Methylophilaceae_Methylobacillus_flagellatus_KT
MKLNTIKPAEGAKHARRRVGRGIGSGLGKTGGRGHKGQKSRAGGFHKVGF
EGGQMPLQRRLPKRGFNSLTKADTANVRTADLVRVEADVIDILALKQANV
IPSGARAVKVYLSGDVTRAVTVQGLALSKGARAAVEAAGGKIVE
>Bacteria_Proteobacteria_Betaproteobacteria_Methylophilales_Methylophilaceae_Methylovorus_sp._SIP3_4
MKLNSIKPAEGSKHAKRRVGRGIGSGLGKTAGRGHKGQKSRTGGFHKVGF
EGGQMPIQRRLPKRGFNSLTKADTAHVRTSELDKVQADVVDLLALKQANL
IPGSARAAKVYLSGDLSRAITVQGLLLSKGAKAAVEAAGGKIVE
>Bacteria_Proteobacteria_Betaproteobacteria_Methylophilales_Methylophilaceae_Methylophilus_methylotrophus_ATCC_53528
MQLNTIKPAAGAKKASRRLGRGIGSGLGKTGGRGHKGQKSRAGGFHKVGF
EGGQMPLQRRLPKRGFNSLTQADTARIRTSELALVEAEVVDILVLKAAKL
VPATAKAVKVYLSGEVSAKVQVQGLLLTKGAKAAIESAGGKVLEV
>Bacteria_Proteobacteria_Betaproteobacteria_Methylophilales_Methylophilaceae_Methylotenera_sp._301
MQLNTIKPAEGAKKERRRVGRGIGSGFGKTAGRGHKGQKSRTGGFHKVGF
EGGQMPIQRRLPKRGFKSMTKAKTAHVRTSELALVPNEVIDLLALKAANI
VSGTVRSAKLFLSGDVTAKYNIQGLLLTKGARAAVEAAGGKILEAA
>Bacteria_Proteobacteria_Betaproteobacteria_Neisseriales_Neisseriaceae_Formivibrio_citricus_DSM_6150
MELNTLQPGVGAKHAKRRVGRGIGSGLGKTCGRGHKGQKSRTGGFHKVGF
EGGQMPLARRLPKRGFKSLSSGKTAEVRLSEINLLPVNEIDLLVLLQAGI
VSQHATAAKVVLSGKIERAVTVKGLSLTQGARAAIEAAGGSIVE
>Bacteria_Proteobacteria_Betaproteobacteria_Neisseriales_Neisseriaceae_Deefgea_rivuli_DSM_18356
MQLNNLTPGAGAKHASKRVGRGIGSGLGKTCGRGHKGQKSRTGGFHKVGF
EGGQMPLQRRLPKRGFVSLAKGKNAEITLSELNALPIGEVDLLSLIQAGL
ISQHSLTCKVVLSGTIERAVTVKGLGVTKGAKAAIEAAGGSISE
>Bacteria_Proteobacteria_Betaproteobacteria_Neisseriales_Neisseriaceae_Laribacter_hongkongensis_HLHK9
MFLNTIKPGEGAKHAKRRVGRGIGSGLGKTAGRGHKGQKSRSGGFHKVGF
EGGQMPLQRRLPKRGFKSLTRKLTAEVRLDDLARLPVDEIDFLALQQAGL
VPAAARIAKVILAGKIERAVTLRGLLATAGAKAAIEAAGGQVNE
>Bacteria_Proteobacteria_Betaproteobacteria_Neisseriales_Neisseriaceae_Microvirgula_aerodenitrificans_DSM_15089
MFLNTIKPAEGAKHAKRRVGRGIGSGLGKTAGRGHKGQKSRSGGFHKVGF
EGGQMPLQRRLPKRGFKSLTKGLTVEIRLDDLNRLPVDDIDFLALAQAGL
VKTGAKAAKVILAGKIDRALTLRGIAATAGAKAAIEAAGGKFVE
>Bacteria_Proteobacteria_Betaproteobacteria_Neisseriales_Neisseriaceae_Stenoxybacter_acetivorans_DSM_19021
MFLNTIKPADGATHAARRVGRGIGSGLGKTGGRGHKGQKSRAGGFHKVGF
EGGQMPLQRRLPKRGFKSLTAAQNAEISLSDLAKIAVDEIDILVLKQAGL
VSANILNVKVIASGSLDRAVTLNGIKATKGAKVVIEAAGGKIAE
>Bacteria_Proteobacteria_Betaproteobacteria_Neisseriales_Neisseriaceae_Snodgrassella_alvi_wkB2
MLLNTIQPAEGAKHAARRVGRGIGSGLGKTCGRGHKGQKSRKGGYHKVGF
EGGQMPLQRRLPKRGFKSLTANLNAEVRLDELAKIAVDEIDVLVLKQAGL
VPATALNVKIIASGSIDKAVTLNGIKATKGAQQAIEAAGGKVAE
>CG12_big_fil_rev_8_21_14_0_65_Hydrogenophilales_61_21
MQLNTIKPGNGSKHAQKRVGRGIGSGLGKTCGRGHKGQKSRAGGFHKVGF
EGGQMPMHRRLPKRGFISLNRAFKAEVRLDELNAMPVETIDVLVLKQAGV
VPQLAKNVRVILAGKIDKPVKLVGIIATKGAKAAIEAAGGSVVEAEV*
>CG_4_10_14_3_um_filter_Hydrogenophilales_63_21
MKLNTIKPAAGSTHYSKRPGRGIGSGLGKTGGRGHKGQKSRAGGFHKVGF
EGGQMPLARRLPKRGFVSLDRAFKAEVRLDDINSLPVDTIDMLILKQSGL
VPHLTRSAKVILAGEIGKAVKLVGVAVTKGARTAIEAAGGSIAEV*
>Hydrogenophilales_bacterium_RIFOXYD1_FULL_62_11
MPMHRRLPKRGFVSLTKANTAHVRMSELESMGVDDIDLLVLKQAGVVSVA
VRAAKVYLAGEINKPVKLRGIAVTKGARAAIEAAGGSIAD*
>Bacteria_Proteobacteria_Betaproteobacteria_Hydrogenophilales_GWE1_Thiobacillus_62_9
MELNTIKPADGAKKNKRRLGRGIGSGLGKTAGRGHKGQKSRAGGFHKVGF
EGGQMPMHRRLPKRGFVSLTKADTERVRLYELAAVGVDEIDLLVLKQAGV
VGASAKAARVYLAGEIGKAIKLRGIAVTKGARAAIEAAGGTIAD
>Hydrogenophilales_bacterium_RIFOXYA1_FULL_63_33
MELNNIKPADGAKKDKRRVGRGIGSGLGKTAGRGHKGQKSRAGGFHKVGF
EGGQMPMHRRLPKRGFVSLTKADTARVRLYELAAVGVDEIDLLVLKQAGI
VSASAKSARIYLAGEIGKAIKLSGIAVTKGARAAIEAAGGSIAE*
>Bacteria_Proteobacteria_Betaproteobacteria_Hydrogenophilales_Hydrogenophilaceae_Thiobacillus_denitrificans_ATCC_25259
MELNNIKPADGAKKDKRRVGRGIGSGLGKTAGRGHKGQKSRAGGFHKVGF
EGGQMPMHRRLPKRGFVSLTKGDTARVRLSDLAGVGVAEIDLLVLKQAGV
VSGAAKAAKVYLAGELGKAIKLSGVAVTKGARAAIEAAGGSVAE
>Betaproteobacteria_bacterium_RBG_16_58_11
MELNTIQPAPGAKKPKRRVGRGIGSGLGKTAGRGHKGQKSRSGGFHKVGF
EGGQMPLQRRLPKRGFVSLTRNDTAEVMLYALEKLSADKIDLLTLKQAGL
VPSRALHAKIVLSGGISKAITVQGLGVTKGARAAIEAAGGKIAEEVSAQ*
>Bacteria_Proteobacteria_Betaproteobacteria_Hydrogenophilales_Hydrogenophilaceae_Sulfuricella_denitrificans_skB26
MQLNTIKPADGSKKAAKRVGRGIGSGSGKTCGRGHKGQKSRSGGFHKVGF
EGGQMPLQRRLPKRGFVSLAKIRGETAEVRLSEINNLPVDTIDLLVLKQA
NIISGSALSVKVFLSGEVTRAVTLQGLLVTKGARAAIEAAGGKITE
>CG18_big_fil_WC_8_21_14_2_50_Hydrogenophilales_58_12
MQLNTIKPADGSKKAAKRVGRGIGCGNGKTCGRGHKGQKSRSGGFHKVGF
EGGQMPLQRRLPKRGFVSLAKVRGDTAEVRLLEINNLPVDTIDLLVLKQA
NIIPGSALSVKVFLSGEVTRAVTLQGLLVTKGARAAIEAAGGTISE*
>Bacteria_Proteobacteria_Betaproteobacteria_Gallionellales_Gallionellaceae_Ferriphaselus_sp._R_1
MELNDIKPGEGSKHSKRRVGRGIGSGLGKTAGRGHKGQKSRSGGFHKVGF
EGGQMPLQRRLPKRGFVSLTRNDTAEVRLSDLEALPVDTIDLLALKQAGI
VSANSLGAKVILCGELTRAVKLQGLTATKGARAVIEAAGGSIAE
>Bacteria_Proteobacteria_Betaproteobacteria_Gallionellales_Gallionellaceae_Gallionella_capsiferriformans_ES_2
MQLNTIQAAPGAKHSKRRVGRGIGSGLGKTCGRGHKGQKSRAGGFHKVGF
EGGQMPLQRRLPKRGFVSLTRNDTVEVRLGDLDSLPVSSIDLLALKQAGI
VRAGALGAKVFLCGEITRAVALQGLLVTKGARAAIEAAGGSIAE
>Sideroxydans_sp._RIFOXYD2_FULL_59_7
MELNQIKPADGAKHYKRRVGRGIGSGLGKTAGRGHKGQKSRSGGFHKVGF
EGGQMPLQRRLPKRGFVSLTRNDTAQVRLSDLEKMPVDIIDLLALKQAGL
VAATALGAKVILAGELTRAVKLQGLLLTKGARAAVEAAGGSIAE*
>Bacteria_Proteobacteria_Betaproteobacteria_Gallionellales_Gallionellaceae_Sideroxydans_lithotrophicus_ES_1
MQLNQIKPAEGSKHAKRRVGRGIGSGLGKTAGRGHKGQKSRSGGFHKVGF
EGGQMPLQRRLPKRGFVSLTRNDTAQVRLSDLDKLPVDTIDLLALKQAGV
VPATALTAKVVLAGEIKRAVKLQGLLLTKGARAAVEAAGGSIAE
>Sideroxydans_sp._GWF2_59_14
MQLNQIKSAEGSKHAKRRVGRGIGSGLGKTAGRGHKGQKSRSGGFHKVGF
EGGQMPLQRRLPKRGFVSLTRNDTAQVRLSDLQQMPVDTIDLLALKQAGI
VHANALTAKVILAGELKRAVKLQGLLLTKGARAAVEAAGGSIAE*
>CG11_big_fil_rev_8_21_14_0_20_Gallionellaceae_60_62
MQLNQIKPEQGSRHAKRRVGRGIGSGLGKTAGRGHKGQKSRAGGFHKVGF
EGGQMPLQRRLPKRGFVSLTRKDTAQVRLSDLQKLPVDTVDLLVLKQAGV
ISANALSVKVMLSGEITRAVTVQGLLLTKGARAAIEAAGGSVAE*
>CG08_land_8_20_14_0_20_Gallionellales_59_87
MQLNQIKPEAGSKHAKRRVGRGIGSGLGKTAGRGHKGQKSRAGGFHKVGF
EGGQMPMQRRLPKRGFVSLTRNDTAQVRLSDLEKLPVDTIDLLVLKQAGV
ISANALTAKVILSGEITRAVKLQGLLLTKGARAAVEAAGGSIAE*
>CG1_02_SUB100_Gallionellaceae_60_948
MQLNQIKPEAGSKHAKRRVGRGIGSGLGKTAGRGHKGQKSRAGGFHKVGF
EGGQMPMQRRLPKRGFVSLTRNDTAQVRLSDLEKLPVDTIDLLVLKQAGV
ISANALTAKVILSGEITRAVKLQGLLLTKGARAAVEAAGGSIAE*
>Bacteria_Proteobacteria_Betaproteobacteria_Nitrosomonadales_Nitrosomonadaceae_Nitrosomonas_europaea_ATCC_19718
VKLNTIKPGIGSAKPKRRVGRGIGSGLGKTCGRGHKGQKSRAGGFHKVGF
EGGQMPLQRRLPKRGFTVYGKKQVREIKLSTLQLIDLSEFNPSVLYDHGL
IKNINDPVKIILGNQLIKRAIKIKDLIISRGAKEAVEQMGGLVELTVKDV
NGV
>Bacteria_Proteobacteria_Betaproteobacteria_Nitrosomonadales_Nitrosomonadaceae_Nitrosospira_multiformis_ATCC_25196
MQLNSIKPAPGAKHPKRRVGRGIGSGLGKTAGRGHKGQKSRAGGFHKVGF
EGGQMPLQRRLPKRGFVSPTKKNDAEVRLSALDRIPGDIIDILILKQAGL
VSGSALNVKVILSGKIERAVKLQGIPVTKGAKAAIEAAGGSVE
>Bacteria_Proteobacteria_Betaproteobacteria_Rhodocyclales_Rhodocyclaceae_Uliginosibacterium_gangwonense_DSM_18521
MELNKLQPAEGSKKARRRVGRGIGCGLGKTCGRGHKGQKSRAGGFHKVGF
EGGQMPLQRRLPKRGFVSLTAARNQEVRLSEIAALPIDEIDLLSLKQAGL
ISIDALSAKVILSGSIERKVALRGIGATKGARAAIEAAGGSVSE
>Bacteria_Proteobacteria_Betaproteobacteria_Rhodocyclales_Rhodocyclaceae_Thauera_sp._MZ1T
MRLNSIKPGEGSKKEARRVGRGIGSGLGKTCGRGHKGQKSRAGGFHKVGF
EGGQMPLQRRLPKRGFVSLTRARNVEVRLSELDKLPVDEVDLLTLKQAGV
IAADALSAKVVLSGSISRKVVLRGVGATQGAKAAIEAAGGSVAAE
>Bacteria_Proteobacteria_Betaproteobacteria_Rhodocyclales_Rhodocyclaceae_Aromatoleum_aromaticum_EbN1
MRLNTIKPGAGSKSAAKRVGRGIGSGLGKTCGRGHKGQKSRAGGFHKVGF
EGGQMPLQRRLPKRGFVSLTAARKVEVRLSELDKLPVDDIDLLVLMQAGV
VPADALSAKVVLSGTIGRKITLRGIGATKGALAAIEAAGGSVATA
>Bacteria_Proteobacteria_Betaproteobacteria_Rhodocyclales_Rhodocyclaceae_Azoarcus_sp._KH32C
MRLNTIKPAAGAKFTAKRVGRGIGSGLGKTCGRGHKGQKSRAGGFHKVGF
EGGQMPLQRRLPKRGFVSLTGSRNAEVRLSELDKLPVDDVDLLVLKQAGL
VPADTLSAKVVLSGAIARKVTLRGVGATKGALAAIQAAGGSVAAE
>Bacteria_Proteobacteria_Betaproteobacteria_Rhodocyclales_Rhodocyclaceae_Dechlorosoma_suillum_PS
MQLNTIKPAEGAKHAKKRVGRGIGSGLGKTCGRGHKGQKSRSGGFHKVGF
EGGQMPLHRRLPKRGFVSLTNARNVEVRLSEIQGLPVDEIDLLVLKQAGL
VAGNALSAKVILSGEISRKVALKGVGATKGAKAAIEAAGGSVAE
>Bacteria_Proteobacteria_Betaproteobacteria_Rhodocyclales_Rhodocyclaceae_Propionivibrio_dicarboxylicus_DSM_5885
MKLNTIQPGEGSKHSKRRVGRGIGSGLGKTAGRGHKGQKSRAGGFHKVGF
EGGQMPLQRRLPKRGFKSLTNARNVEVCLSEISALPIDEIDLLTLKQANL
VSQHALSAKVVLSGEISRKVTLKGVGATKGAKAAIEAAGGCVTE
>Bacteria_Proteobacteria_Betaproteobacteria_Rhodocyclales_Rhodocyclaceae_Azovibrio_restrictus_DSM_23866
MRLNSIKPAEGAKHAAKRVGRGIGSGLGKTSGRGHKGQKSRSGGFHKVGF
EGGQMPIYRRLPKRGFVSLTNHRNVEVRLDELNALPVDEVDLLVLKQSGL
IAGDALSAKVILSGEITRKVVLKGVGATKGAKAAIEAAGGSIAA
>Bacteria_Proteobacteria_Betaproteobacteria_Rhodocyclales_Rhodocyclaceae_Azonexus_hydrophilus_DSM_23864
MRLNTIKPAEGSKKAAKRVGRGIGSGLGKTCGRGHKGQKSRSGGFHKVGF
EGGQMPLQRRLPKRGFNSLTRARNYEVRLGELQALPVEEIDLLVLQVAGV
VPNDALSAKVILSGEITRKVVLKGIGATKGAKAAIEAAGGSVGE
>Bacteria_Proteobacteria_Betaproteobacteria_Rhodocyclales_Rhodocyclaceae_Dechlorobacter_hydrogenophilus_LT_1
MQLNTIKPADGSKKAGKRVGRGIGSGLGKTAGRGHKGQKSRSGGFHKVGF
EGGQMPLQRRLPKRGFNSLTRARNYEVRLTDLERLPVEEIDLLVLQSAGI
VPGNALAAKVILSGAIARKVLLKGVGATKGAKAAIEAAGGSVAE
>Bacteria_Proteobacteria_Betaproteobacteria_Rhodocyclales_Rhodocyclaceae_Dechloromonas_aromatica_RCB
MRLNTIKPGEGSKKTAKRVGRGIGSGLGKTCGRGHKGQKSRSGGFHKVGF
EGGQMPLQRRLPKRGFNSLTRARNYEVRLTDLDRLPVDEIDLLALQVAGI
VPGDALSAKVILSGAISRKVVLKGVGATKGAKAAIEAVGGSIAE
>Bacteria_Proteobacteria_Betaproteobacteria_Burkholderiales_Burkholderiaceae_Limnobacter_sp._MED105_unfinished_sequence
MELNTLAPAPGSKFNRKRVGRGIGSGWGKTAGRGHKGQKSRSGGFHKVGF
EGGQMPMHRRLPKRGFSSRTAAFNAQIRLTDLDTLAVDTVDILTLKQAGL
VPAQTLSVKVILAGEIKRAVVLNGIKATKGAAEAISAAGGTINA
>Bacteria_Proteobacteria_Betaproteobacteria_Burkholderiales_Sutterellaceae_Sutterella_wadsworthensis_HGA0223
MRLNTIQPAEGSKHAHHRVGRGVGSGWGKTAGRGHKGQKSRAGGFHKVGF
EGGQMPMYRRLPKRGFTSLSRKFVEVVRLSDLERLGLEEVDLSVLKEAGV
VSTLALNARVILSGAITRKVTVRGLGVTKGARAAIEAAGGSIAE
>Bacteria_Proteobacteria_Betaproteobacteria_Burkholderiales_Oxalobacteraceae_Herbaspirillum_seropedicae_SmR1
MQLNTIQPAEGAKHAKRRVGRGIGSGLGKTAGRGHKGQKSRSGGFHKVGF
EGGQMPLQRRLPKRGFKSLATPYKAEVRLSDLEKLPVAEIDVLALKQAGL
VSELARVVRIIKAGELTKKVTVKGLIATAGAKAAIEAAGGSIAE
>Bacteria_Proteobacteria_Betaproteobacteria_Burkholderiales_Oxalobacteraceae_Collimonas_fungivorans_Ter331
MRTEQIMELNTIQPADGAKHYKRRVGRGIGSGIGKTAGRGHKGQKSRSGG
FHKVGFEGGQMPLQRRLPKRGFKSMATPFKAEVRLSDLENLPVTEIDILV
LKQAGVIGELARVVRVILSGEVTKKVTLKGLIATKGAKAAIEAAGGSVA
>Bacteria_Proteobacteria_Betaproteobacteria_Burkholderiales_Burkholderiaceae_Pandoraea_pnomenusa_RB38
MELNSIKPAEGAKHAKRRVGRGIGSGLGKTAGRGHKGQKSRSGGFHKVGF
EGGQMPLQRRLPKRGFKSLTRRFVGEVRLSDLNNLPVDEIDLLVLKQAGL
VSELSLSAKIIASGEITRKVVVKGLGVTKGALTAIQAAGGSVAE
>Bacteria_Proteobacteria_Betaproteobacteria_Burkholderiales_Burkholderiaceae_Burkholderia_cenocepacia_AU_1054
MELNNLKPAAGAKHAKRRVGRGIGSGLGKTAGRGHKGQKSRSGGFHKVGF
EGGQMPLQRRLPKRGFTSLTKEFVGEVRLSDLEKLPVDEIDLLALKQAGL
VGELTKSAKIIATGELKRKIVVKGLGATKGARAAIEAAGGSFAE
>Bacteria_Proteobacteria_Betaproteobacteria_Burkholderiales_Burkholderiaceae_Glomeribacter_sp._1016415
MELNQLKPAAGAKHAKRRVGRGMGSGLGKTAGRGHKGQKSRSGGFHKVGF
EGGQMPLQRRLPKRGFKSLTKKLCGQITLSELQKLPVDEIDLLVLKQAGL
IGELVSRVKVIASGELTRKVTLQGIAATAGARRAIEAADGSVV
>Bacteria_Proteobacteria_Betaproteobacteria_Burkholderiales_Alcaligenaceae_Brackiella_oedipodis_DSM_13743
MSELQLNTISPAPGSKHAPRRVGRGIGSGLGKTAGRGHKGQKSRAGGFHK
VGFEGGQMPLARRLPKRGFTPPHQHLSAQIRLSDLAKVDSETVDVQALKQ
AGVIGQKVRYVKVIKAGEVTSKVTLKGISATAGARAAIEAAGGSLSE
>Bacteria_Proteobacteria_Betaproteobacteria_Burkholderiales_Alcaligenaceae_Oligella_ureolytica_DSM_18253
MSVTQLNTLSPAEGSKTERRRVGRGVGSGFGKTAGRGHKGQKSRSGGFHK
VGFEGGQMPLQRRLPKRGFNSMTKPFKAEVRLSELQLMQAEDIDLAVLKQ
EGIIGQEARFVKVISSGELSRKVNLKGIKATAGAKAAIEAAGGSLAE
>Bacteria_Proteobacteria_Betaproteobacteria_Burkholderiales_Alcaligenaceae_Pusillimonas_sp._T7_7
MSETQLNTLKPAEGSKHARRRVGRGIGSGLGKTAGRGHKGQKSRTGGFHK
VGFEGGQMPLQRRLPKRGFTAMGQHLSAEVRLSDLERLPVDEIDVQVLKQ
AGVVGQAVRYAKVIKSGELTRKVVLKGIAATAGARAAIEAAGGSLA
>Bacteria_Proteobacteria_Betaproteobacteria_Burkholderiales_Alcaligenaceae_Alcaligenes_faecalis_phenolicus_DSM_16503
MSELQLNNLKPAAGAKHAARRVGRGVGSGLGKTGGRGHKGQKSRSGGFHK
VGFEGGQMPLQRRLPKRGFTTLDDHLYAEVRLSELQKMDAEVIDVQALKQ
AGVVGQMVRYAKVIKSGELSRKVALKGINATAGARAAIEAAGGSLE
>Bacteria_Proteobacteria_Betaproteobacteria_Burkholderiales_Comamonadaceae_Delftia_acidovorans_SPH_1
MELNSIKPAEGSKHAKRRVGRGIGSGLGKTAGRGHKGQKSRSGGYHKVGF
EGGQMPLQRRLPKRGFKSHLLKFNAEVTLSALEQLGLAEVDLAALKQAGL
VGEIAKVVKIIKSGEISKAVKLNGIGATAGAKAAIEAAGGSIA
>Bacteria_Proteobacteria_Betaproteobacteria_Burkholderiales_Comamonadaceae_Comamonas_testosteroni_TK102
MELNSIKPADGAKHAKRRVGRGIGSGLGKTAGRGHKGQKSRSGGYHKVGF
EGGQMPLQRRLPKRGFKSHLLKFNAEVTLSELDKLGLAEVDLAALKQAGL
VGSIAKVVKIIKSGELTKAVKLNGIGATAGAKAAIEAAGGSIA
>Bacteria_Proteobacteria_Betaproteobacteria_Burkholderiales_Comamonadaceae_Brachymonas_chironomi_DSM_19884
MELNNLKPAEGSKQVKRRVGRGIGSGFGKTAGRGHKGQKSRAGGYHKVGF
EGGQMPLQRRLPKRGFKSHLLKYNAEINLTELDQLGLDQVDMLALKEAGL
VGQLIKVVKVIKNGELTRAVKLTGIGATAGAKAAIEAAGGSLA
>Bacteria_Proteobacteria_Betaproteobacteria_Burkholderiales_Comamonadaceae_Ottowia_thiooxydans_DSM_14619
MELNTIKPSSGSNRPRRRVGRGIGSGLGKTAGRGHKGQKSRSGGYHKVGF
EGGQMPLQRRLPKRGFKSRTLKYNAEVTLTSLERLGAAEVDMLALKQAGL
VGELVKVVKVIKSGELTKAVKLTGIGATAGAKAAIESAGGSLA
>Bacteria_Proteobacteria_Betaproteobacteria_Burkholderiales_unclassified_Burkholderiales_Burkholderiales_Genera_incertae_sedis_Methylibium_sp._T29
MELNTIKPASGAKHAKRRVGRGIGSGLGKTAGRGHKGQKSRAGGYHKVGF
EGGQMPLQRRLPKRGFKSLTLKYNAEVTLADLQVLAADEVDVPTLKQAGL
VGERAKVVKVIKSGELSKKVVLKGIGATAGAKAAIEAAGGSVA
>Burkholderiales_bacterium_RIFCSPHIGHO2_01_FULL_63_240
MELNSIKPASGAKHAKRRVGRGIGSGLGKTAGRGHKGQKSRSGGYHKVGF
EGGQMPLQRRLPKRGFKSQSLKYNAEITLSELQALGASEVDVLTLKQAGL
VPQLAKVVKVIKSGELSAKVVLKGIGATAGAKAVIEAAGGSIAE*
>Burkholderiales_bacterium_RIFCSPLOWO2_12_FULL_64_99
MELNSIKPSAGAKHAKRRVGRGIGSGLGKTAGRGHKGQKSRSGGYHKVGF
EGGQMPLQRRLPKRGFKSHLLKYNAEITLSELQALGAAEVDVLSLKQAGL
IPQIAKVVKVIKSGELSAKVVLKGIGATAGAKVAIEAAGGSLAE*
>Bacteria_Proteobacteria_Betaproteobacteria_Burkholderiales_unclassified_Burkholderiales_Burkholderiales_Genera_incertae_sedis_Sphaerotilus_natans_natans_DSM_6575
MELNSIKPAEGAKHAKRRVGRGIGSGLGKTAGRGHKGQKSRAGGYHKVGF
EGGQMPLQRRLPKRGFKSHLLKFNDEVTLAQLQDLSVEEIDLAVLKNAGL
VSVRALNVKVVKSGELSKKVVLKGIGATAGAKAAIEAAGGSIAA
>Bacteria_Proteobacteria_Gammaproteobacteria_Xanthomonadales_Xanthomonadaceae_Frateuria_aurantia_Kondo_67_DSM_6220
MRLNDIKPAAGARKSRLRVGRGIGSGLGKTAGRGHKGQHARAGGTHKFGF
EGGQMPLQRRLPKVGFRSRTKAQSQEVFLYQLANLKADVIDVVVLHQAGL
IDSRAKKVKVVSKGEIGRAVKLSGVLATAGAKAAIEAAGGSVE
>Bacteria_Proteobacteria_Gammaproteobacteria_Xanthomonadales_Xanthomonadaceae_Luteibacter_sp._9145
MRLNDLRPGKGARKTRTRVARGIGSGLGKTAGRGHKGQHARAGNTHRVGF
EGGQMPLQRRLPKVGFRSLKKADTQQVMLYQLAVIEADTIDLIALHAAGL
VTSRAKKVKIVLKGEINRAIKLSGVLATAGAKAAIEAAGGSVE
>Bacteria_Proteobacteria_Gammaproteobacteria_Xanthomonadales_Xanthomonadaceae_Dyella_japonica_A8
MRLNDIKPAAGARKTRLRVGRGIGSGLGKTAGRGHKGQHARAGGTHKYGF
EGGQMPLQRRLPKVGFRSLKKAESQEVFLYQLASLKADVIDPIVLHQAGL
IDSRAKKVKVVAKGEIGRAVKLSGVLATAGAKAAIEAAGGSVE
>Bacteria_Proteobacteria_Gammaproteobacteria_Xanthomonadales_RIFOXYA1_FULL_Rhodanobacter_67_6
MRLNDIQPAAGSHKTRLRVGRGIGSGMGKTAGRGHKGQHARAGGTHKYGF
EGGQMPLQRRLPKVGFRSKKQAESQEVFLYQLANLKGDVIDVVALHQAGL
ISSRAKKVKVVLKGEIGRAVKLSGLLATAGAKAAIEAAGGSVE
>Bacteria_Proteobacteria_Gammaproteobacteria_Xanthomonadales_Xanthomonadaceae_Rhodanobacter_sp._2APBS1
MRLNDIKPAAGSHKTRLRVGRGIGSGLGKTAGRGHKGQHARAGGTHKYGF
EGGQMPLNRRMPKIGFRSKKQAESQEVFLYQLASLKGDVIDVVALHQAGL
INGRAKKVKVVLKGEIGRAVKLSGLLATAGAKAAIEAAGGSVE
>CG02_land_8_20_14_3_00_150_Xanthomonadales_62_12
MRLNTLKPAVGARQDRKRVGRGIGSGLGKTCGRGHKGSFARSGKGKIKPG
FEGGQMPMQRRLPKVGFRSKLKNDTGEIRLYQLEQLSGEAVDFAVLQAAG
LVGAKAKRARLINKGEITRAFKLVGIVVTAGAKAAIEAAGGSVA*
>Bacteria_Proteobacteria_Gammaproteobacteria_Xanthomonadales_Xanthomonadaceae_Rudaea_cellulosilytica_DSM_22992
MRLNTLKPAKGARTKRVRVGRGIGSGLGKTAGRGHKGQFARTGKGKVKPG
FEGGQMPMQRRLPKVGFRSKLAHKVSEVLLYKLESVTADVVDFDALKAAG
LIDTRAERAKIVKKGELKRAVKLKGVAVTAGAKAAILAAGGSVE
>Bacteria_Proteobacteria_Gammaproteobacteria_Xanthomonadales_Xanthomonadaceae_Xylella_fastidiosa_multiplex_ATCC_35871
MSLRLNDLKPALGASSSRARVGRGIGSGLGKTAGRGHKGSFARKGGGKIK
PGFEGGQTPMQRRLPKIGFRSRSVANTAEVLSYKLDNLEPGEIDFASLRL
AKLVPSTAKKAKIVKKGRLTKVFVLKGIESTAGARAMIETTGGSFQE
>Bacteria_Proteobacteria_Gammaproteobacteria_Xanthomonadales_Xanthomonadaceae_Xylella_fastidiosa_sandyi_Ann_1
MSLRLNDLKPALGASSSRARVGRGIGSGLGKTAGRGHKGSFARKGGGKIK
PGFEGGQTPMQRRLPKIGFRSRSVANTAEVLSYKLDNLEPGEIDFASLRL
AKLVPSTAKKAKIVKKGRLTKVFVLKGIESTAGARAMIEATGGSFQE
>Bacteria_Proteobacteria_Gammaproteobacteria_Xanthomonadales_Xanthomonadaceae_Arenimonas_donghaensis_DSM_18148_HO3_R19
MKLNTLKPADGARKDRVRVGRGIGSGLGKTAGRGHKGSFARSGKGKIKAG
FEGGQMPMYKRLPKVGFRSKLKHDTAEVLLYQLDKLDAGDIDFAALRAAK
LVSSNAKQAKIVKKGELTKKFVLKGVLATAGAKAAIEAAGGSVTE
>Bacteria_Proteobacteria_Gammaproteobacteria_Xanthomonadales_Xanthomonadaceae_Arenimonas_oryziterrae_DSM_21050
MKLNTLKPAPGARKDRVRVGRGIGSGLGKTAGRGHKGSFARSGKGKIKAG
FEGGQMPMYKRLPKVGFRSKLKNDTAEVLLYQLDKLDVSEIDFAVLRAAK
LVPANAKQAKIVKKGELTKKFVFKGVLATAGAKAAIEAAGGSLTE
>Gammaproteobacteria_bacterium_RIFCSPHIGHO2_12_FULL_63_22
MKLNTLSPADGARAERKRVGRGIGSGLGKTAGRGHKGSFARSGKGKIKAG
FEGGQMPMKKRMPKVGFRSKLKLDTAEVLTYQLEKLDITDIDFAALRAAK
LVPATAKQAKIVKKGDLTKKFVLKGVLATAGAKAAIEAAGGSVE*
>Bacteria_Proteobacteria_Gammaproteobacteria_Chromatiales_Ectothiorhodospiraceae_Nitrococcus_mobilis_Nb_231
MRLNTIKPAQGSRPGRYRVGRGTASGNGKTAGRGHKGQHSRSGGFHKVGF
EGGQMPLQRRVPKVGFRSRRGRFSAEVRLSELKYLATDTVDLSALKAANV
VPQHARCVKIIASGDVERAYVVRGVAVTKGACAAIEKAGGKVEGY
>Bacteria_Proteobacteria_Gammaproteobacteria_Chromatiales_Ectothiorhodospiraceae_Arhodomonas_aquaeolei_DSM_8974
MRLNSIRPADGSRPEADRVGRGHSSGNGKTGGRGHKGQKSRSGGFHKVGF
EGGQMPLQRRVPKVGFRSRRGRYVAEVRLSELKYVEGDTVDLAGLKQAGI
VPTQARHAKVIASGEPGGAYTVRGLGVTRGAVAAIEQAGGKVEA
>Bacteria_Proteobacteria_Gammaproteobacteria_Chromatiales_Ectothiorhodospiraceae_Ectothiorhodospiraceae_bacterium_M19_40
MRLNSLRPAPGSRPDADRVGRGAGSGLGKTAGRGHKGQKARSGGYHKVGF
EGGQMPLQRRVPKVGFNSRKGQHTAEVRLSELTKVNGDVVNLETLQAAGI
VPRNALAAKVMMSGEVDRAVTLQGVRATAGARAAIEKAGGKVEG
>Bacteria_Proteobacteria_Gammaproteobacteria_Xanthomonadales_Algiphilaceae_Algiphilus_aromaticivorans_DG1253
MKLNDIHPAAGSKTARKRVGRGIGSGLGKTGGRGHKGQHARSGGYNKVGF
EGGQMPLQRRLPKRGFASMAAGDCVELRLSDLERCGLDSIDPAALKDKGL
VPRGINRIKVIATGSISRKVTLTGIGASKGARAAIEAAGGSVADKPAG
>Bacteria_Proteobacteria_Gammaproteobacteria_Xanthomonadales_Sinobacteraceae_Polycyclovorans_algicola_TG408
MMKLNEMSPAEGAKTARTRVGRGIGSGLGKTAGRGHKGQHARKGGYHKVG
FEGGQMPIQRRLPKRGFTSQQSLTRVELTLSKLEKMKATEIDLATLIAEG
VVRRDTLTVKVIKSGSISRAVTIRGIGITAGAREAVTAAGGSIAE
>Bacteria_Proteobacteria_Gammaproteobacteria_Xanthomonadales_Sinobacteraceae_Nevskia_ramosa_DSM_11499
MKLNTIKPAAGAKTARVRVGRGIGSGMGKTAGRGHKGQRARKGGRGKIGF
EGGQMPIQRRLPKRGFSSAIGKLTVEVRLSDIERMTETEIDLGVLKAAGV
IQSQILQAKLIKSGTLTRKITIKGVGVTKGAREAITAAGGSVAE
>Bacteria_Proteobacteria_Gammaproteobacteria_Xanthomonadales_Sinobacteraceae_Hydrocarboniphaga_effusa_AP103
MKLNDIKPAEGSKTVRVRVGRGIGSGMGKTAGRGHKGQRARKGGRGKVGF
EGGQMPIQRRLPKRGFNSPLVNQTAEVRLSELQKLKVEEIDLAALKLANI
VPATAEQAKVIKSGELTRKVVLKGVLATKGAREAITAAGGSIAE
>Bacteria_Proteobacteria_Gammaproteobacteria_unclassified_Gammaproteobacteria_Solimonas_soli_DSM_21787
MKLNSIKPAKGAKTKKVRVARGIGSGIGKTAGRGHKGQHARKGGYHKLGF
EGGQMPIQRRLPKRGFNSPLKGLTAEVRLSELEKMKAVEIDLATLKAENV
ISANAETAKVIKSGALSRKVALKGVLVTKGAREAITAAGGSIAE
>Bacteria_Proteobacteria_Gammaproteobacteria_Xanthomonadales_Sinobacteraceae_Singularimonas_variicoloris_DSM_15731
MKLNTIKPAKGAKTKKVRVARGIGSGLGKTAGRGHKGQHARKGGYHKLGF
EGGQMPIQRRLPKRGFKSPLKGLTAEVRLSELEKMKATEIDIAALKAENV
VPATAQTAKVIKSGELSRKLSLKGVLVTKGAREAITAVGGSIAE
>Bacteria_Proteobacteria_Gammaproteobacteria_Chromatiales_Halothiobacillaceae_Halothiobacillus_neapolitanus_c2
MRLNTLSPADGSRKERTRVGRGVGSGLGKTAGRGHKGQKSRSGGFHKTGF
EGGQMPIQRRLPKMGFRSLRALASAEIRTSELNKLDGVVSLETLKAAGLI
RNDVRFVKIMLSGEVTKPVQVQGIRVSKGALSAIVAAGGKAE
>Bacteria_Proteobacteria_Gammaproteobacteria_Cardiobacteriales_Cardiobacteriaceae_Dichelobacter_nodosus_VCS1703A
MRFNELQPAKGSRFAGKRLGRGIGSGLGKTSGKGHKGQKARSGGYHKVGF
EGGQMPLQRRLPKRGFRSLKKLGTARIRLSELQKIDAEVIDLNALKAAGL
ASERAVAAKVYLNGTISKAVTLRGVSISAGAKAALEAAGGSVEE
>Bacteria_Proteobacteria_Gammaproteobacteria_Cardiobacteriales_Cardiobacteriaceae_Cardiobacterium_valvarum_F0432
MFLNNLKPMAGSHAKRKRLGRGVGSGLGKTSGRGHKGQKARAGGFHKVGF
EGGQMPLQRRLPKRGFCSLSAQKMAQIRTSELKVFTASETIDLAILKANN
LIPIAALGAKVFLSGDVSIPLRLKGIYVTSGARRAIEAAGGSVAE
>Bacteria_Proteobacteria_Gammaproteobacteria_Xanthomonadales_Xanthomonadaceae_Ignatzschineria_larvae_DSM_13226
MKLNTLKPAFGSKTNRRRVGRGCGSGLGKTAGRGHKGQHSRSGGYHKVGF
EGGQQPLQRRLPKVGFNSRIGLVTVEVPLSALNKVAGNEVTFASLIESNL
ISAKYTRAKVMLSGEINKAITLKGISVTKGAKAAIEAAGGSVEE
>Bacteria_Proteobacteria_Gammaproteobacteria_Xanthomonadales_Xanthomonadaceae_Wohlfahrtiimonas_chitiniclastica_SH04
MRLNSLTSAEGSRKPKKRLGRGIGSGLGKTAGRGHKGQHSRSGGFHKVGF
EGGQMPLQRRLPKVGFVSQLSLVTTEVPLSALAKVQGNEIDLIALKSSNV
IAGKFERAKIILSGTIDRAVTINGLAVTKGAKEAILAAGGTINE
>Bacteria_Proteobacteria_Gammaproteobacteria_Xanthomonadales_Xanthomonadaceae_Wohlfahrtiimonas_chitiniclastica_DSM_18708
MRLNSLTSAEGSRKPKKRLGRGIGSGLGKTAGRGHKGQHSRSGGFHKVGF
EGGQMPLQRRLPKVGFVSQLSLVTTEVPLSALAKVQGNEIDLIALKSSNV
IAGKFERAKIILSGTIDRAVTINGLAVTKGAKEAILAAGGTINE
>Bacteria_Proteobacteria_Gammaproteobacteria_Thiotrichales_Thiotrichaceae_Leucothrix_mucor_DSM_2157
MRLNTLKPADGSTTDRKRVGRGIGSGLGKTAGRGHKGQKSRSGGFHKSGF
EGGQMPLQRRLPKLGFTSRKSRVTAEIRLSELALLDSEVIDLDALKAANI
ISKNIRFAKVILSGELSKSVTLKGIGATKGAQSAIEAAGGKVEA
>Bacteria_Proteobacteria_Gammaproteobacteria_Thiotrichales_Thiotrichaceae_Thiothrix_flexilis_DSM_14609
MKLNTLKPAAGSRKARTRVGRGIGSGLGKTAGRGHKGQRSRAGGFHKVGF
EGGQMPLQRRLPKVGFKSRIGFRTAEVRLNELVQLSDSIVTLEALIAANV
IDARSLQAKIILSGTVDKAYTIQGVGVTKGAREAILAAGGKIEE
>Bacteria_Proteobacteria_Gammaproteobacteria_Chromatiales_Ectothiorhodospiraceae_Thioalkalivibrio_nitratireducens_DSM_14787
MRMNELLPVPGSRSKGKRLGRGIGSGLGKTGGRGHKGQKSRSGGYHKVGF
EGGQMPLQRRLPKVGFRSRSALVTAEVRLHELAKVSGDVTLESLKGAGLI
SGNAARAKVFASGSIDKAVVVLGIGVTAGAKAAIEAAGGRVEG
>Bacteria_Proteobacteria_Gammaproteobacteria_Chromatiales_Ectothiorhodospiraceae_Thiorhodospira_sibirica_A12_ATCC_700588
MRLNTLSPAPGSRKEARRVGRGIGSGLGKTCGRGHKGQKSRAGGFHKVGF
EGGQMPLQRRLPKFGFNSPKIGETAELRLHELGKLDGVIDLLSLKAANLV
SAKAKQVKVIASGKLDKAVTLKGLAVTKGAREAILAAGGTIED
>Bacteria_Proteobacteria_Gammaproteobacteria_Chromatiales_Ectothiorhodospiraceae_Halorhodospira_halochloris_A
MKLNNLSPAEGSRIPARRVGRGIGSGLGKTAGRGHKGQKSRSGGYQKVGF
EGGQMPLQRRLPKVGFRSRTAGDCAEVRLHELLGFDGVIDLAALKMKGVV
PIQAKAAKVIASGSLEQAVTLKGVAVTKGARAAIEAAGGQIEE
>Bacteria_Proteobacteria_Gammaproteobacteria_Chromatiales_Ectothiorhodospiraceae_Ectothiorhodospira_sp._PHS_1
MRLNNLSPAPGSRPDAKRLGRGIGSGLGKTGGRGHKGQKSRAGGYHKVGF
EGGQMPLQRRLPKVGFRSRTSAGNAEVRLHELAGLEGVIDLAALKAAGIV
PEQTVKAKVIASGSIDKAVSLKGVAVTKGARAAIEAAGGQIED
>Bacteria_Proteobacteria_Gammaproteobacteria_unclassified_Gammaproteobacteria_Thiohalomonas_denitrificans_HLD2
MRLNELKPAEGAKKTAKRVGRGIGSGLGKTGGRGHKGQKSRSGGFHKVGF
EGGQMPLQRRLPKVGFSSRIGRTTAEVRLHELAKVEGGVVDLAGLKAANI
VSADTTRAKIIASGEISTAVTIKGLGVTKGARAAIEAAGGKVEG
>Gammaproteobacteria_bacterium_RBG_16_57_12
MRLNTLKPAEGSKQVAKRVGRGIGSGLGKTCGRGHKGQHARAGGFHKVGF
EGGQMPLQRRLPKVGFRSASARESVEIRLHELAKVDASVVDVEALKQSNL
IRRDIKWVKVIASGELTKPITVRGLALTKGARAAIEAAGGKIEE*
>Bacteria_Proteobacteria_Gammaproteobacteria_Thiothrichales_uncultured_SG8_50
MRLNTLKPATGSKSTAKRVGRGIGCGLGKTSGRGHKGQKSRTGGFHKVGF
EGGQMPLQRRLPKVGFTSRIGRTRAEVRLHELAKVDADVIDLLALKSANL
VGQQIQQAKVILSGTLDKAVTVKGIAVSKGARAAIESAGGKVEA
>Bacteria_Proteobacteria_Gammaproteobacteria_Thiotrichales_Thiotrichaceae_Beggiatoa_sp._Orange_Guaymas
MYLNTLKPAQGAKKSKMRVGRGIGSGLGKTCGRGHKGQRSRSGGYHKVGF
EGGQMPLQRRLPKVGFASRKASKTAQVRLHELELVGQEIVDLVVLKAANI
VPQPVKRVKVIAKGQLTKAIKVQGLAVTKGARVAIEAVGGTIFP
>Gammaproteobacteria_bacterium_RIFCSPLOWO2_02_FULL_61_13
MRMNSLSPAKGSKPKRTRVGRGIGSGLGKTAGLGHKGQKARAGGYHKVGF
EGGQMPLQRRLPKAGFHSRIGAVTAEVRLSELQKMTVDLIDLAALQKANV
VRKDVERVKVIASGKLGRAIVVKGLGVTKGARAAIEAAGGKVES*
>Gammaproteobacteria_bacterium_RIFCSPLOWO2_12_47_11
MRLNTIKPKEGSKPVAKRAGRGMGSGLGKTGGRGHKGQKARAGGFHKVGF
EGGQMPLQRRLPKLGFHSQLSEVTGEIRLNELAKVEADIIDLAALKAANL
LAKHIIHVKVICSGKLEKAVTIKGLGVTKGARAAIEAAGGKVVEE*
>Gammaproteobacteria_bacterium_RBG_16_51_14
MRLNLIKPHADSKKEAKRVGRGLGSGTGVTCGRGTKGQKSRSGGYHKVGF
EGGQMPLQRRLPKVGFHSRIGKLTAEIRLHELAGIDAETIDLDALKQANL
VSKDIIRARIIAKGSLGKKVIVKGLKVTKGARAAIEAAGGKVIEE*
>Gammaproteobacteria_bacterium_RIFCSPLOWO2_02_FULL_56_15
MRLNSLKPAVGSKPAHKRKGRGIASGSGKTAGRGHKGQKARAGGFHKVGF
EGGQMPLQRRLPKIGFHSMQSQVTAEVRLGELGKLGIEIIDLDALKKGNV
VNKHILHAKIISSGEITKPVTIKGIRVTKGARAAIEAAGGRIEE*
>Gammaproteobacteria_bacterium_RIFCSPLOWO2_12_FULL_52_10
MRLNTLKPAAGSATGRRRLGRGKGSGLGKTAGRGHKGQKARAGGFHKIGF
EGGQMPLQRRLPKSGFSSRVSIVTDEIRLHELNGIEAEIIDITALQQAKL
IAKHIKFVKVIVSGEIKKPVIIKGLRVSKGARAAITAAGGRIED*
>Bacteria_Proteobacteria_Gammaproteobacteria_Chromatiales_Chromatiaceae_Nitrosococcus_oceani_C_107_ATCC_19707
MRLNTISSAPGAKQAEKRVGRGIGSGWGKTCGRGHKGQKSRSGGFHKVGF
EGGQMPLQRRVPKFGFSSRKARFRVEVRLDQLTKVNTDTVDIAALVKARL
IPKWAKRVKVIASGKLDKPVSLQGIMVSAGARRAIEAAGGRIGE
>Bacteria_Proteobacteria_Gammaproteobacteria_Thiotrichales_Piscirickettsiaceae_Methylophaga_frappieri_JAM7
MNLNTIAPAIGAKKDAKRVGRGIGSGLGKTGGRGHKGQKARSGGFHKRGF
EGGQMPLQRRLPKVGFTSRKASTVAEIRLDTLNNIEADVIDLIILKAAGA
VPENTQRVKVINSGELTAKVSLKGVSATAGAKKAIEAAGGKIEE
>Bacteria_Proteobacteria_Gammaproteobacteria_Methylococcales_Methylococcaceae_Methylohalobius_crimeensis_10Ki
MYLNTLKPAPGSKKSRKRVGRGIGCTLGKTCGRGHKGQKARSGGYHKVGF
EGGQMPLHRRLPKVGFRSRSQRLTDEVRLHELNKLPGDVVDLEALRKANI
ITSIVKNVKVIASGKVDRPLTVKGLAVTKGARQAIEAAGGKVEDS
>Bacteria_Proteobacteria_Gammaproteobacteria_Methylococcales_Methylococcaceae_Methylococcus_capsulatus_Bath
MFLNTIGARDGSRPEKKRVGRGIGSTLGKTCGRGHKGQKARAGGFHKVGF
EGGQMPLQRRLPKVGFRSAKKRFVAEVTLTQISKVGGGVIGLAELKEAGL
VPTEAKRVKIIATGSVGGVVTVRGVGVTRGARAAIEAAGGKVES
>Bacteria_Proteobacteria_Gammaproteobacteria_Methylococcales_Methylococcaceae_Methylocaldum_szegediense_O_12
MFLNSIKPSEGSRKKKTRVGRGIGSTLGKTCGKGHKGQKARAGGFHKVGF
EGGQMPLQRRLPKIGFKSRSKTFSAEVRLSELNKLAGSRIDIHALKLANL
IPARARSVKVIDSGQLNAAVTLVGIKATKGARAKIEAAGGSIEV
>Bacteria_Proteobacteria_Gammaproteobacteria_Thiotrichales_Piscirickettsiaceae_Cycloclasticus_sp._P1
MLLNTIKPAAGSTKPAKRVGRGIGSGSGKTCGRGHKGQKSRSGGMPKIGF
EGGQMPIQRRLPKIGFTSAKKKLTAEVRLHELNNLNDEIVTIESLIAANI
VPVFTKKVKIISSGELTSAVKLQGISATAGAVKAIEAAGGSLA
>Bacteria_Proteobacteria_Gammaproteobacteria_Methylococcales_Methylococcaceae_Methylomarinum_vadi_IT_4
MYLNSIQSAYGARKKSKRVGRGIGSTLGKTCGRGHKGQKSRSGGFHKVGF
EGGQMPLQRRLPKVGFTSRIKKLTAELRLSELGLVNTDVVDLKALVEANL
VPTFTKKVKVIKSGEVTKAVTIKGLAVTAGAKQAIEAAGGKVEE
>Bacteria_Proteobacteria_Gammaproteobacteria_Methylococcales_Methylococcaceae_Methylomonas_mecanica_MC09
MYLNTIQASYGARKKAKRVGRGIGSTDGKTCGRGHKGQKSRSGGFHKVGF
EGGQMPLQRRLPKVGFTSRMSKFTAELRLHELEGLDASVIDLQVLIDNNI
VPAFSKKVKLINSGSISKAVSLKGISVTAGALEAIQAAGGKVEA
>Bacteria_Proteobacteria_Gammaproteobacteria_Methylococcales_Methylococcaceae_Methylosarcina_lacus_LW14
MFLNTIQASIGARKKAKRVGRGIGCTLGKTCGRGHKGQKARSGGFHKVGF
EGGQMPLQRRLPKIGFTSRKAMYTAEVRLNELNGLTADVIDVQTLIDSNI
VPAFTKTVKVIKSGEIARAVTVKGLKVTGGALASIQAAGGKVEE
>Bacteria_Proteobacteria_Gammaproteobacteria_Methylococcales_Methylococcaceae_Methyloglobulus_morosus_KoM1
MFLNTIQASEGSRKKARRVGRGIGCTKGKTCGKGHKGQKARSGGFHKVGF
EGGQMPLQRRLPKIGFISRSAKYSAEVRLGELEKLGLHSVDLAILIENNI
VPAFTQKAKVIKSGEITRSVTLKGINVTSGAKLAIEAAGGKVEV
>Bacteria_Proteobacteria_Gammaproteobacteria_Methylococcales_Methylococcaceae_Methylobacter_tundripaludum_2122
MFLNTIRSSEGARKKSKRVGRGIGCTLGKTCGRGHKGQKARSGGFHKVGF
EGGQMPLQRRLPKIGFTSLISKYSAEVRLNEIDGLNADVIDLKTLIDANI
VPAFTKKAKIIKSGVLSKAVTIKGIKVTGGAKESIEAAGGKVEV
>Bacteria_Proteobacteria_Gammaproteobacteria_Methylococcales_Methylococcaceae_Methylovulum_miyakonense_HT12
MFLNTIQASEGSRKKAKRVGRGIGCTLGKTCGRGHKGQKARSGGFHKVGF
EGGQMPLQRRLPKIGFISQSGKYSAEVRLSELNGLDSEIIDLKVLIKANI
VPIFTKKAKIIKSGDLTKAVTIKGINVTSGAKEAIESLGGKIEA
>Bacteria_Proteobacteria_Gammaproteobacteria_unclassified_Gammaproteobacteria_Dechloromarinus_chlorophilus_NSS
MRLNTIKPAQGATKDAKRVGRGIGSGLGKTAGRGHKGQKSRSGGFHKVGF
EGGQMPLQRRLPKVGFTTRKGRETAEVRLSELAKVEADVIDLNALFEADV
LPRTMKRAKVILSGSIEKAVTVKGLAVTKGARAAIEAAGGKIEE
>Gammaproteobacteria_bacterium_RIFOXYD12_FULL_61_37
MRLNALKPAAGSRPEKKRVGRGIGCGLGKTCGRGHKGQTSRAGGFHKVGF
EGGQMPLQRRLPKVGFNSRMAKVTAEIRLGELGKVEGGMVDLVSLQKAGV
ISNAIQRVRVIKSGVIDKPVTLKGVAVTKGAREAIEAAGGKIED*
>Bacteria_Proteobacteria_Gammaproteobacteria_Chromatiales_Chromatiaceae_Thiorhodovibrio_sp._970
MRLNDLQPSRRARAKRVGRGIGSGLGKTCGRGHKGQKSRSGGFHKLGFEG
GQMPLQRRLPKVGFRSRKSMDADEIRTSELNKVTADTIDLGALREAGLIG
RTVSRVKVVLAGPINKPLRLKGLAITKGARAAIDAAGGSVED
>Bacteria_Proteobacteria_Gammaproteobacteria_Chromatiales_Chromatiaceae_Thioflavicoccus_mobilis_8321
MRLNDIAPAAGSKSAPKRVGRGIGSGLGKTCGRGHKGQKARAGGFHKVGF
EGGQMPLQRRLPKVGFRSRKGLLRDEIRLQELATVPGDVVDLSALIAANL
VRRGTKHVKVIASGKIDRAVTVRGIPVTKGARAAIEAAGGRVED
>Bacteria_Proteobacteria_Gammaproteobacteria_Chromatiales_Chromatiaceae_Lamprocystis_purpurea_DSM_4197
MRLNELSPSDGSKQAPKRRGRGIGSGLGKTGGRGHKGQKSRAGGFHKVGF
EGGQMPLQRRLPKMGFRSRTAQSREEIRLNELKHIDGDIVDLDALRKAGL
INRATLVAKIIASGEVDRALTIRGVGVTKGARAAIEAAGGKVED
>Bacteria_Proteobacteria_Gammaproteobacteria_Chromatiales_Chromatiaceae_Marichromatium_purpuratum_987
MRLNELKPDEGSRKVAKRVGRGIGSGLGKTCGRGHKGQKSRSGGFHKVGF
EGGQMPLQRRLPKVGFRSRKALVQAEVRLNELALVEGDTVDLAALVAAGV
LNHRIKSVKVIASGEISRAVTVRGLGVTKGARAAIEAAGGKVED
>Bacteria_Proteobacteria_Gammaproteobacteria_Chromatiales_Chromatiaceae_Thiocapsa_marina_5811_DSM_5653
MRLNDLKPDPGSRPTAKRVGRGIGSGLGKTCGRGHKGQKSRKGGFHKVGF
EGGQMPLQRRLPKVGFRSRTAATRAEVRLSELSRVEGDTVDLLSLVQARV
LSQSIKSAKIIASGEVGRAFAVRGVGVTKGARAAIEAAGGKIED
>Bacteria_Proteobacteria_Gammaproteobacteria_Chromatiales_Chromatiaceae_Thiocystis_violascens_611_DSM_198
MRLNDLKPDEGSRPSAKRVGRGIGSGLGKTCGRGHKGQKSRKGGYHKVGF
EGGQMPLQRRLPKVGFRSRASLVSAEVRLTELHRIEGDVVDLASLMAAGV
VNRSIKTAKIIASGEVSRAFTIRGIGVTKGARVAIEAAGGKVED
>Bacteria_Proteobacteria_Gammaproteobacteria_Chromatiales_Chromatiaceae_Allochromatium_vinosum_DSM_180
MKLNDLRPDPGSRPSAKRVGRGIGSGLGKTCGRGHKGQKARAGGFHKVGF
EGGQMPLQRRLPKVGFRSRKSLEKDEVRLTELNLVEGDVVDLETLRAAGL
INRVVKSAKIIASGEVTRALTIRGLGVTKGARAAIEAAGGTIED
>Bacteria_Proteobacteria_Gammaproteobacteria_Chromatiales_Chromatiaceae_Thiorhodococcus_drewsii_AZ1
MRLNDLHPDAGSRPSAKRVGRGIGSGLGKTCGRGHKGQKSRNGGFHKVGF
EGGQMPLQRRLPKVGFRSHKAQSRAEVRLNELNAVAGDTVDLESLKAAGI
LNRSIKTAKIIASGEVARALTIRGLCVTKGARSAIESVGGKIED
>Bacteria_Proteobacteria_Gammaproteobacteria_Legionellales_Legionellaceae_Legionella_micdadei_ATCC_33218
MNLNTLSPDPGSRQSKKRLGRGIGSGLGKTSGKGHKGQKARAGGFHKINF
EGGQMPIQRRLPKMGFKSRVGRTIDQITLDELSGLQAESIDLEVLKASGL
VNNAIREVKVILSGEINVPVKLKGIRVTKGARSAIEKAGGSIEE
>Bacteria_Proteobacteria_Gammaproteobacteria_Legionellales_Legionellaceae_Fluoribacter_dumoffii_Tex_KL_ATCC_33343
MNLNSLSPDPGSRRPKKRLGRGIGSGLGKTSGKGHKGQKARAGGFHKINF
EGGQMPIQRRLPKMGFKSRVGRSVDQICLSELAKLSADVIDMNVLREAGL
INSSIKDVKVILSGELTTAIKLKGLRVTKGARLAIEGLGGSIEE
>Bacteria_Proteobacteria_Gammaproteobacteria_Legionellales_Coxiellaceae_Coxiella_burnetii_CbuK_Q154
MQLNDLKPAKGARHQKLRVGRGIGSGKGKTAGRGHKGQHSRAGGYHKVGF
EGGQMPLQRRVPKFGFTSRKELISAEVRLGELNKISGDVVDLASLKAANI
ISRQIKRVKIFAAGKLEKPVTIRGLRVTKGVKAAIEAAGGKIE
>Bacteria_Proteobacteria_Gammaproteobacteria_Legionellales_Coxiellaceae_Rickettsiella_grylli
MYLNTLKPATGSKQVAKRVGRGIGSGSGKTCGRGHKGQRARAGGFHKLGF
EGGQTPLQRRLPKFGFTATSAHSLSLRIDVLNKIKQDDVTIIDINVLKSF
NLVPETIQEVKLIATGELKKALTIKGIKLTKGAEALIKAAGGRVETA
>Bacteria_Proteobacteria_Gammaproteobacteria_Legionellales_Coxiellaceae_Diplorickettsia_massiliensis_20B
MYLNTIKPAPGAKTAPKRLGRGIGSGLGKTSGRGHKGQHARAGGFHKLGF
EGGQSPLQRRLPKFGFTPIRDNTHQVFRLDFLNKVEGDLVSIESLKAAKL
VKASVQTIKLINTGTLTKKITVKGLKVSKGARASIEALGGCVEE
>Bacteria_Proteobacteria_Gammaproteobacteria_Thiotrichales_Francisellaceae_Francisella_FSC776
MRLNELSPAPGSKPAAKRVGRGIGSGSGKTCGRGHKGQKARSGGYHKVGF
EGGQMPLQRRLPKFGFTSKKSLYVAEIRLNELNNIEADVITLDTLKDQGL
VRKDMLRARIIASGKVEKAVTINGLHCTKGAKAAIEEAGGKVE
>Bacteria_Proteobacteria_Gammaproteobacteria_Thiotrichales_Francisellaceae_Francisella_philomiragia_subsp._philomiragia_ATCC_25017
MKLNTIAPAAGSKSAPKRLGRGIGSGLGKTSGKGHKGQKARSGGYHKVGF
EGGQMPIQRRLPKFGFTSASKRYVAEIRLHELNGLALEEVTVDTLKDSGL
IRKDIKSVKIIASGEIQKAVSLKGIACTKGAKEAIEKAGGKVE
>Bacteria_Proteobacteria_Gammaproteobacteria_Thiotrichales_Piscirickettsiaceae_Hydrogenovibrio_marinus_MH_110
MYLNSLKPAEGAKTDAKRKGRGQGSGNGKMAGRGHKGQKSRSGGMPKIGF
EGGQMPLQRRLPKIGFTSRKSRFVAELRLDDLTKVNADVIDLAAIKAADL
VADNIKSVKVVNTGEITKAVKLSGIRTTAGAKAAIEAAGGTVEA
>Bacteria_Proteobacteria_Gammaproteobacteria_Thiotrichales_Piscirickettsiaceae_Thiomicrospira_crunogena_XCL_2
MHLNTLKPAEGAKKLAKRKGRGQGSGNGKMAGRGHKGQKSRSGGMPKIGF
EGGQMPLQRRLPKVGFTSRKSAYAAEIRLDVLSSVDSDVIDLPALKAANL
VSEKIKTVKVINSGEMKKAVKISGLKVTAGAKATIEAAGGSVEV
>CG2_30_FULL_Piscirickettsiaceae_44_34
MHLNTLSPAEGANKAAKRKGRGQGSGNGKMAGRGHKGQKSRSGGLPKIGF
EGGQMPLQRRLPKVGFTSRKAMYAAEIRLDALNLIEADAIDLETLKSLNL
ISDKIKVVKVIKSGKLTKPVKLTGIKATKGAQAEIEAAGGSVES*
>Bacteria_Proteobacteria_Gammaproteobacteria_Pseudomonadales_Moraxellaceae_Perlucidibaca_piscinae_DSM_21586
MLLNDLQPAEGSTHAPKRRGRGIGSGLGKTGGVGVKGQTSRGKGKVRPGF
EGGQMPLYRRLPKFGFTSLKQQVTAEVRLSEIASVEGDVVSLETLKAANI
VRKDMTRARVVLSGGVDRALTVTGVKVTKGARAAIEAAGGKVEE
>Bacteria_Proteobacteria_Gammaproteobacteria_Pseudomonadales_Moraxellaceae_Alkanindiges_illinoisensis_DSM_15370
MTLRLNELAPAEGAKREHRRLGRGIGSGLGKTGGRGVKGQTSRSGGGIRA
GFEGGQMPIYRRLPKFGFTSQLALKTAEVRLSELNKVEGDVVSLATLKAA
NVVRQDKIRARIVLSGEITRAFTVQGVALTKGAKAAIEAAGGKVEE
>Bacteria_Proteobacteria_Gammaproteobacteria_Pseudomonadales_Moraxellaceae_Acinetobacter_baumannii_AB30
MTLRLNELAPAEGAKREHRRLGRGIGSGVGKTGGRGIKGQKSRKSGGVRP
GFEGGQTAIYRRLPKFGFTSQIALKTAEVRLSELSKVEGDIVSLETLKAA
NVVRRDQIRARIVLSGEITRAFTVQGVALTKGAKAAIEAAGGKVEE
>Bacteria_Proteobacteria_Gammaproteobacteria_Pseudomonadales_Moraxellaceae_Enhydrobacter_aerosaccus_SK60
MGLRLNELSPAEGSRKNKLRRGRGIGSGIGKTGGRGVKGQTSRTGSGIRS
GFEGGQMPLYRRLPKFGFTSKLAMVTAEVRLSELNQVDGDVVSVESLKAA
NIIRHDMQRVRIILSGDVTKAYTFKGVKVTKGAKAAIEAAGGTVEE
>Bacteria_Proteobacteria_Gammaproteobacteria_Pseudomonadales_Moraxellaceae_Psychrobacter_cryohalolentis_K5
MGLRLNELSPGVGAKKTAQRRGRGIGSGLGKTGGRGVKGQKSRSGSSIRS
GFEGGQMPLYRRLPKFGFTSKMAMTTAEVRLSELSQIEGDVVSIETLKAA
NLIRRDMKRARVMLSGEVTKAYTFKGIKVTKGAKQAIEAAGGSIEE
>Bacteria_Proteobacteria_Gammaproteobacteria_Pseudomonadales_Moraxellaceae_Moraxella_Moraxella_Moraxella_catarrhalis_25240
MGLKLNELSPALGAKKKAFRRGRGIGSGLGKTGGRGVKGQTSRSGSSIPA
GFEGGQMPIYRRLPKFGFTSKMAMTTAEVRLSELNKIDGDTVSLDTLKAA
NIIRGDMKRARIILSGEVSRALTFKGVKVTKGAKQAIEAAGGSVEE
>Bacteria_Proteobacteria_Gammaproteobacteria_gamma_proteobacterium_NOR51_B_scf_1109846220923_genomic_scaffold
MADEMRLNSLKPAAGSKRNAKRVGRGIGSGDGKTAGRGHKGLKARSGGKV
KPGFEGGQMPLQKRLPKYGFTSRIGRTTAQVRLHELNAVAGDVVDLAALK
EADLVKSNVLRARVFLSGEITKAVTVKGLAVSKGAREAIEAAGGSVEA
>Bacteria_Proteobacteria_Gammaproteobacteria_Alteromonadales_Alteromonadaceae_Haliea_salexigens_DSM_19537
MSDVMRLNNLGPNPGARKEGKRVGRGIGSGLGKTAGRGHKGQKSRSGGKV
RPGFEGGQMPLQKRLPKYGFTSRVSRTTAQVRLGELNAVDGDVVDIDALK
AADVIRQDVLRVRVFLSGEVSKPVTVKGLVVTKGARAAIEQAGGKVEE
>Bacteria_Proteobacteria_Gammaproteobacteria_unclassified_Gammaproteobacteria_OMG_group_OM60_clade_Congregibacter_litoralis_KT71
VSDTMRLNTLSPAPGSRKAGKRVGRGIGSGLGKTAGRGHKGQKSRSGGTV
APGFEGGQMPLQKRLPKYGFTSRISRTTAQVRLGELNKVDSEVIDLEALK
SADVVRDDVLRVRVFLSGEIKKAVTLKGIPVSKGAREAIEKAGGKIED
>Bacteria_Proteobacteria_Gammaproteobacteria_Alteromonadales_Alteromonadaceae_Haliea_rubra_CM41_15a_DSM_19751
MSEVMRLNSLSPAPGEKKNAKRVGRGIGSGLGKTAGRGHKGQKSRSGGKV
SPGFEGGQMPLQKRLPKYGFTSRISRTTAQVRLGELNRIEGEVADLASLK
AANLVRGDVTRARVFLSGEVGRALTVKGLALTKGARAAIEQAGGKVED
>Bacteria_Proteobacteria_Gammaproteobacteria_Oceanospirillales_Hahellaceae_Endozoicomonas_montiporae_LMG_24815
MRLNTLSPAEGSRKERQRVGRGIGSGLGKTGGRGHKGQKSRSGGSVKPGF
EGGQQPLQRRLPKYGFTSRQARFSAEVRLHELAKVESEVIDLAALKAANL
VGGSILRAKVVLSGELNKAVTLKGLAATKGARAAIEAAGGKIED
>Bacteria_Proteobacteria_Gammaproteobacteria_Oceanospirillales_Hahellaceae_Zooshikella_ganghwensis_DSM_15267
MHLNSLKPAPGSRKTGKRVGRGIGSGLGKTGGRGHKGLKSRSGGTVKPGF
EGGQQPLQRRLPKFGFTSRKALYTAEVRLNELAKIDAEVIDLQALRAANI
ISANVKRVKVILSGEITTAKTVKGLAMTKGARAAIEAAGGKVED
>Bacteria_Proteobacteria_Gammaproteobacteria_Oceanospirillales_Halomonadaceae_Carnimonas_nigrificans_ATCC_BAA_78
MKLNTLRPAPGAKQAEKRVGRGIGSGLGKTGGRGHKGLKSRSGGSVKPGF
EGGQMPLQRRLPKFGFTSAKSLVSEEVRLGELAKVEGEIVDLASLKQANV
LKNSTRFAKVVLSGEIDRAVTVRGLKITKGAREAIEKAGGKVED
>Bacteria_Proteobacteria_Gammaproteobacteria_Oceanospirillales_Halomonadaceae_Zymobacter_group_Zymobacter_palmae_DSM_10491
MKLNTLRPAAGAKHAEKRVGRGIGSGLGKTGGRGHKGLKARSGGSVKPGF
EGGQMPLQRRLPKFGFTSAKSLVSEEVRLSELAKVSADVIDLAALKQANV
IKDDTRFAKIVLSGELDKAVTIRGLKVTKGARSAIENAGGKVED
>Bacteria_Proteobacteria_Gammaproteobacteria_Oceanospirillales_Halomonadaceae_Halotalea_alkalilenta_DSM_17697
MKLNTLRPAPGAKHAEKRLGRGIGSGLGKTGGRGHKGQKSRSGGTVKPGF
EGGQMPLQRRLPKFGFTSAKSLVSEEVRLSELAKVDGEVVDLTTLKQANV
IKDSTRFAKIVLSGELDRAVTVRGVKVTKGARAAIENAGGKVED
>Bacteria_Proteobacteria_Gammaproteobacteria_Alteromonadales_Colwelliaceae_Colwellia_psychrerythraea_34H
MHLNTLSPAPGSHKARKRCGRGIGSGIGKTGGRGHKGQKSRSGGSVRPGF
EGGQMPLKQRLPKFGFTSRKSLVRAEVRLHELNLITGDVVDIHALKDAGL
ITRNIVAVKVMLSGEITRPITLRGIAVTKGAQAAIEAAGGKVEE
>Bacteria_Proteobacteria_Gammaproteobacteria_Alteromonadales_Colwelliaceae_Thalassotalea_agarivorans_DSM_19706
MRLNTLSPAPGAKSAKKRVGRGIGSGLGKTGGRGHKGQKSRSGGGVRPGF
EGGQMPLKQRLPKFGFTSRKSLVRAEVRLHELNNVEADVIDIHALKDANI
VGRNIETVKIMLSGEINKAITVRGIAVTKGARAAIEAAGGKIEE
>Bacteria_Proteobacteria_Gammaproteobacteria_Alteromonadales_Moritellaceae_Moritella_marina_ATCC_15381
MFLNTLSPAAGSKPSAKRVGRGIGSGLGKTCGRGHKGQKSRSGGGIRPGF
EGGQMPLKQRLPKFGFTSRKQLVTAEVRLNEIAKVEGDVVDLNTLKAAGL
VTKNILFVKVVLSGEITRPVTIRGIKATKGAVEAIVAAGGQIEG
>Bacteria_Proteobacteria_Gammaproteobacteria_Alteromonadales_Psychromonadaceae_Psychromonas_ingrahamii_37
MKLNTLSPAAGAKHAAKRVGRGIGSGLGKTAGRGHKGQKSRSGGSIRPGF
EGGQMPLKQRLPKFGFTSRKSLVSGEVRLNEIAKVDGDVVTIETLKQAGL
LVNTVKFAKVVLSGEISRSVTVQGLRVTKGARAAIEAAGGKIEE
>Bacteria_Proteobacteria_Gammaproteobacteria_Vibrionales_Vibrionaceae_Salinivibrio_costicola_costicola_ATCC_33508
MRLNTLSPAAGSKPSAKRVGRGIGSGLGKTGGRGHKGQKSRSGGSVRPGF
EGGQMPLKQRLPKFGFTSRKGLTSAEVRLGELAKVDGDVVSLESLKAANV
VAQDTRTAKIVLSGEIARAVTVKGVRVTKGAKAAIEAAGGKIEE
>Bacteria_Proteobacteria_Gammaproteobacteria_Vibrionales_Vibrionaceae_Enterovibrio_sp._AK16
MRLNTLSPAAGSKPSKKRVGRGIGSGLGKTGGRGHKGQKSRSGGSVRPGF
EGGQMPLKQRLPKFGFTSRKSLTAAEVRLSELAKVEGDVVSLETLKAANV
ITKDIRTAKIVLSGEIARSVTVKGLRVTKGAQAAIEAAGGKIEE
>Bacteria_Proteobacteria_Gammaproteobacteria_Vibrionales_Vibrionaceae_Enterovibrio_norvegicus_FF_162
MRLNTLSPAAGSKPSKKRVGRGIGSGLGKTGGRGHKGQKSRSGGSVRPGF
EGGQMPLKQRLPKFGFTSRKSLTAAEVRLSELAKVEGDVVSLETLKAANV
ITKDIRTAKIVLSGEIARSVTIKGLRVTKGAQAAIEAAGGKIEE
>Bacteria_Proteobacteria_Gammaproteobacteria_Pasteurellales_Pasteurellaceae_Mannheimia_haemolytica_D174
MRLNSLSPAEGAKHSAKRLGRGIGSGLGKTGGRGHKGQKSRTGGGVRRGF
EGGQMPLYRRLPKFGFTSLKSFHVAEIRLNDLAKVDGNEVTLETLKAANI
ITKDILSAKVILAGKIERAVVVKGLRVTKGAKAAIEAAGGSIEE
>Bacteria_Proteobacteria_Gammaproteobacteria_Pasteurellales_Pasteurellaceae_Bibersteinia_trehalosi_USDA_ARS_USMARC_189
MRLNTLSPAEGAKHSAKRLGRGIGSGLGKTGGRGHKGQKSRTGGKVRRGF
EGGQMPLYRRLPKFGFTSLKSFHVAEIRLDELAKVDGNVVTLEALKAANV
ITKDILSAKVILSGKVEKAFVVKGLGVTKGAKAAIEAAGGSIEE
>Bacteria_Proteobacteria_Gammaproteobacteria_Orbales_Orbaceae_bacterium_Bimp
MHLNTLTPAAGSKHASKRVGRGIGSGLGKTGTRGVKGQTSRSGGGVRRGF
EGGQMPLYRRLPKFGFTSRKSMITAQVRLADIARVNGDVVDLNSLKAAKL
VGTQIEYVKIMLAGEISKPVTVRGIRVTKGAKAAIEAAGGKIEE
>Bacteria_Proteobacteria_Gammaproteobacteria_Orbales_Orbaceae_Gilliamella_apicola
MRLNTLSPAEGSKHAPKRVGRGIGSGLGKTGTRGVKGQKSRSGGGVRRGF
EGGQMPLYRRLPKFGFTSRKAQVTAQVRLSDLMKVEGDIVDLNSLKVANV
INSQIEYAKIMLSGEVTKPVTVRGIRVTKGAKAAIEAAGGKIEE
>Bacteria_Proteobacteria_Gammaproteobacteria_Enterobacteriales_Enterobacteriaceae_Leminorella_grimontii_ATCC_33999
MRLNTLAPGEGSKHAPKRLGRGIGSGLGKTSGRGHKGQKSRSGGGVRRGF
EGGQMPLYRRLPKFGFTSRKAMVTAEVRLSDLARVEGDVIDLNVLKAANV
VGIEIEFAKVMLSGEIKRPVTVRGLRVSKGARAAIEAAGGKIEE
>Bacteria_Proteobacteria_Gammaproteobacteria_Enterobacteriales_Enterobacteriaceae_Pragia_fontium_DSM_5563
MRLNTLAPAEGAKHASKRLGRGIGSGLGKTGGRGHKGQKSRSGGGVRRGF
EGGQMPLYRRLPKFGFTSRKAMITAEVRLSELAQVEGEVIDLNALKAANV
VGVQIEFAKVMLSGEISRPVTLRGLRVTKGARAAIEAAGGKIEE
>Bacteria_Proteobacteria_Gammaproteobacteria_Enterobacteriales_Enterobacteriaceae_Budvicia_aquatica_DSM_5075
MRLNTLAPAEGAKQAPKRVGRGIGSGLGKTAGRGHKGQNSRSGGGVRRGF
EGGQMPLYRRLPKFGFTSRKAMVTAEVRLSELAQVEGEVIDLNTLKAANV
VGVQIEFAKVMLSGEINRPVTLRGLRVTKGARAAIEAAGGKIEE
>Acidobacteria_Acidobacteriia-Gp1_Acidobacterium_ailaaui
MNLSNLRAPKKANRNRKRVGRGMGSGHGKTSTRGHKGQGSRSGSSLMRGFEGGQMPLHRRLPKRGFTNIFRIEYNTLNLDRLVELGETELTLEFFEKKGLIKKKNGLLKILGNGELTGPITVHAHKFSKSAQEKIEKAGGKAILVA*
>Acidobacteria_Acidobacteriia-Gp1_Granulicella_mallensis_MP5ACTX8
MALNLSNLKAPKKANENKKRVGRGMGSGMGKTSTRGHKGQGSRSGSSLMRGFEGGQMPLHRRLPKRGFTNIFRVEYAVLGLDRIAELNESELTLEKLTEHGILKKRNGLVKVLANGELKSAVTVHAHKFSKAALKAIEAAGGKAIVVGEPVSAA*
>Acidobacteria_Acidobacteriia-Gp1_Granulicella_tundricola_MP5ACTX9
MAIRNLSNLRAPKKANENKKRVGRGMGSGMGKTSTRGHKGQGSRSGSSLMRGFEGGQMPLHRRLPKRGFTNIFRVEYTVVGLDRLAELNAANNETEFTLDKIVELGLRRRKNSLIKVLNNGEISAAITVHAHKFSKTAKEAIEKAGGKAVVIGEGADEAAA*
>Acidobacteria_Acidobacteriia-Gp1_TAA166
MAIRNLSNLKAPAKANSNKKRVGRGMGSGMGKTSTRGHKGQGSRSGSSLMRGFEGGQMPLHRRLPKRGFTNIFRTEYTVLGLDRIAEINAASNETEFTLEKIVALGLLRKRNGLIKVLNNGEIKAAITVHAHKFSKTAQEAIEKAGGKAVLIG*
>Acidobacteria_Acidobacteriia-Gp1_Terracidiphilus_gabretensis
MAKNLSNLRAPKKANTGRKRVGRGMGSGMGKTSTRGHKGQGSRSGSSLMRGFEGGQMPLHRRLPKRGFTNIFRTEYTVINLDRIAELGVTEIAQDDYKKLGLASSKKALIKILGSGELTSAMTISAHKFSKSAVEKIEKAGGKAVVLGGEPEAAKA*
>Acidobacteria_Acidobacteriia-Gp1_Terriglobus_roseus_DSM_18391
MALNLSNLGAPKGANSNKKRVGRGMGSGMGKTSTRGHDGQRSRSGSRMMRGFEGGQMPLHRRLPKRGFTNIFRVEYQVLSLDTIELVASTRNMTEFTLESIRANGLLKKKRALVKVLANGEIKTAVTVYAHKFSAAAKTAIENAGGKAIVLGEAVESEAAAA*
>Acidobacteria_Acidobacteriia-Gp1_URHE0068
MTTNLSNLRAPKNANTARKRVGRGMGSGMGKTSTRGHKGQGSRSGSSLMRGFEGGQMPLHRRLPKRGFTNIFRTEYTVVNLDRIAEIEGVTEIALDDYRKLGLASQKKPLIKILGSGELTSAITIHAHKFSKTAQEKIEKAGGKAVLLGGEPAATKA*
>Acidobacteria_Blastocatellia-Gp4_28-1_soil_metagenome
MALALNNLRPTKGSTQKKKRVGRGPGSGLGKTAGRGHKGQKSRSGYSSKIGFEGGQMPLQRRLPKRGFTNIFKKKWLEISLAKLEENFNAGDEITPEVLHERGLIKKAKHDLVILGTGEMSKALKISAHRFTKTAKDKIERAGGSITEIIKGQQAEVQP*
>Acidobacteria_Blastocatellia-Gp4_Chloracidobacterium_sp._UBA4728_soil_metagenome
MLGAFLLRAASSSKAKPRAQRTKYKVRKNIMVLSLNNLKPVKGSVHKKKRVGRGPGSGLGKTAGRGEKGQKSRSGYSAKIGFEGGQMPLHRRLPKRGFTNIFKKRWLEVSLAALDRGFAANEEVTPELLHVRGIIKKAKHDVVVLGNGELSKPLRISAHRFTKSAREKIEKAGGAATTIVASR*
>Acidobacteria_Blastocatellia-Gp4_Ga0074141_activated_carbon_metagenome
MALSLNNLKPAPGSTHKKKRVGRGPGSGLGKTAGRGHKGQKSRSGYSSRPGFEGGQMPLQRRLPKRGFTNIFKKKWLEISLAKIEASFNEGDEVTPELLHERGLIKKAKHDVVILGTGDITKSLKIFAHRFTKTAKDKIEKAGGTAEEIRKAAAAEA*
>Acidobacteria_Blastocatellia-Gp4_Ga0077534_activated_carbon_metagenome
MALSLNNLHPAPGSTHKKKRIGRGPGSGTGKTAGKGHKGQKSRSGYSSKRGFEGGQMPLQRRLPKRGFTNIFKKEWLEISLAKIEESFNAGDTVTPEILHERGLIKKAKHDLVILGTGDISKSLSISAHRFTKTAKDKIEKAGGSATVIEKAKAAEAE*
>Acidobacteria_Blastocatellia-Gp4_OLB17_bioreactor_metagenome
MHERAIARFRYENGPAIFEEEMALSLNNLHPAPGSTHKKKRVGRGPGSGLGKTAGRGHKGQKSRSGYSSRPGFEGGQMPLQRRLPKRGFTNIFKKQWLEISLAKIEGNFQAGDEVTPEILHERGLIKKAKHDLVILGSGDLTKSLKISAHRFTKTAKEKIEKAGGTATQIG*
>Acidobacteria_Blastocatellia-Gp4_Pyrinomonas_methylaliphatogenes
MAIGLNNLRAPEGATHKKKRLGRGPGSGLGKTAGRGNKGQKSRSGYRLRRGFEGGQMPLQRRLPKRGFNNAFKREWVEVNLSVLDRNFEANAEITPEILHQRGLIKKAKRDVVVLGNGEVTKPLRVSAHRFTASARQKIEAAGGAVTIIERTTGGGESSS*
>Acidobacteria_Gp13_RH2_MAG17b_soil_metagenome
MPLQRRLPKRGFTNIFRKHYTIVNLSDLAELEAGRPVTPDTLLELGIVKKLGDGVKVLGDGELKAPLTISAHLFSKSALEKIKRAGGTAEVLSV*
>Acidobacteria_Gp13_UBA7540_soil_metagenome
MATHIGTLRPPRGAKKRRKRIGQGMGSGHGKTATRGSKGQRSRTGARMRPGFEGGQMPLHRRLPKRGFTNIFKKHYALVNLRDLQDFTPEETITPELLMQRGYLKELRDGLKILGDGELKVALKIAAHHFSKSAREKIQKAGGMAEVISA*
>Acidobacteria_Gp17_RBG_16_70_10_subsurface_metagenome
MGLHDLRPAPGSIRERTRVGRGPGSGRGKTAGRGEKGQKSRSGFSRKTGFEGGQMPLHRRVPKRGFSNVRFRREYAEVNLGRLEIFEAGTIVNPEVLVQHGIVKRLRDGVKILAKGELTKPLIVQAHRFSAKAKERIGGLGGRAEVLER*
>Acidobacteria_Gp2_RH1-MAG20
MRVGQPTSGLALSEETMAIRNLSNLRAPKKANENKKRVGRGMGSGIGKTSGRGHKGQGSRSGSSLMRGFEGGQMPLHRRLPKRGFTNIFRVEYQVLGLDRIAEINAASNETEFTLDKIVALGLLRKKKGLIKVLNNGELKTAVTVHAHKFSKTAQEAIEKAGGKAVLIG*
>Acidobacteria_Gp6_Luteitalea_pratensis
MADGRMPTADRKDIIMDLSDLKPAKGATHATKRVGRGQGSGNGKTAGRGHKGAKSRSGFKRKRGFEGGQMPLHRRLPKRGFTNIFRSDYAVINLDQLEALFDAGTDVNPEVLHGQGLAQGNQKIKVLGRGDLTKALNVKAHKFSGAAAQKIQAAGGTAESL*
>Acidobacteria_Gp6_SCN_69-37_bioreactor_metagenome
MGLNNLRPPRGAKKPKKRVGRGPGSGHGKTASRGHKGAQSRSGFRFKRGFEGGQMPLHRRLPKRGFTNPFRVEYAVVNLDTLAEVFDAGSAVTPEVLHARGIVRDARLPIKVLGRGEIAKALSITAHKFSGTAVQKIAAAGGTTEVLA*
>Acidobacteria_Gp9_bin61_sponge_metagenome
MPLIRRVPKRGFTNIFATRQEIVNLGDLNRFEDGATVGEIELVAARLVQGARIRQLDPGEPPRLVRPRPFRIKILGGGELERRLTVRAHAFSAAARRKIEAAGGAVDLIGGDAQDSENQK*
>Acidobacteria_GpUnk_CG_4_9_14_3_um_filter_49_7_groundwater_metagenome
MKMNELMPNEGATKTRKRVGRGPGSGLGKTAGRGHKGQKSRSGYSRRFGFEGGQMPLVRRVPKRGFKNPFAKEYVPINLSMLKVFADQEVIAIEDLIRKGLVKNIKDGVKILGYGEVERAVTVKAHKFSKSAREKIEKAGGTCEVLEL*
>Acidobacteria_Holophagae-Gp8_Holophagaceae_bacterium_UBA1801_soil_metagenome
MKLNELKPAEGAVKNRKRVGRGMGSGMGKTATRGEKGQKSRRGYSSQRGFEGGQMPLHRRLPKRGFTNIFAPVTQEVGLSFISIHFKDGETVCLESLRDKQLVGSKIEKIVVLASGELTCKVTVVADRVTKGAREAILAKGGTIQEPCQKSAE*
>Acidobacteria_Holophagae-Gp8__oral_metagenome
MKLNELRPNAGATKKRKRVGRGPGSGLGKTSGRGENGQKSRSGYSRKRHFEGGQMPLQRRIPKVGFTNIFRKEYVVLNVRNLATFNVDEVKLEDYKNFGFAKNMKDGIKILGFGELDKPMTVHAHKFSKTAQEKIEKAGGKCIVCK*
>Acidobacteria_Solibacteres-Gp3_KBS_96
MNLSNLRPPKGQKHKKQRIGQGMGSGRGKYSGRGAKGQKSVSGYSRMRGFEGGQMPLHRRLPKRGFTNIFRKEYAILNVGQLEKLEGDTFTPESLVESGVVKSLKSGLKILGNGELTRKISVRANLFSKSALDKIQKAGGGAEVIQTAAPAE*
>Acidobacteria_Solibacteres-Gp3_Solibacterales_bacterium_UBA690_ecological_metagenome
MNLSEIKPPKGQVKVQRRVGRGMGSGRSKYSGRGAKGAKSISGYSKMRGFEGGQMPLHRRLPKRGFSNAIFKKHFAVVNIGTLEKLEGDNFSPEKLVELGIVKKLGDGLKVLANGELKRKISVSAHLFSKAAEEKIKAAGGSVTVLARKAEEQPKQ*
>Acidobacteria_Thermoanaerobaculia-Gp23_37-71-11_mine_drainage_metagenome
MELHNLSPKAGSTKDRKRVGRGPGSGNGKTAGKGHKGQLSRSGHSHKRNFEGGQMPLVRRMPKRGFTNIFRKEFVIVNVGQLERFPVGAEITPDLLLAEGVISRLRDGVKILGEGSLSRKLTVRAHKFSKKAQETIQAAGGACEVIGQ*
>Acidobacteria_Thermoanaerobaculia-Gp23_RBG_13_68_16_sediment_metagenome
MELHTLSPKPGSRKDRKRVGRGPGSGSGKTAGRGHKGQLSRSGHTQRRNFEGGQMPLIRRLPKRGFTNIFRKQFVIVNVGQLERFPAGSEITPDVLLAEGVVSQLRDGVKILGDGTLSRKLTVRAHKFSKKAAEVIKAAGGSCEVIGQ*
>Chloroflexi_Ardenticatenia_Ardenticatena_maritima
MSEKDLKLHDLRPAPGSTKQRKRVGRGNSGKGGTYAGRGRKGQGARSGGTKQPWFRGMSTRMNRQPFVRGVGFRQVSRVEYRIINVERIDAAFDAGAEVTPDLLLEKGLVKRSKKPLKVLGEGEITKALTVKAHAFSQSAREKIEAAGGQAIEIPYEG*
>Chloroflexi_Ardenticatenia_Promineofilum_breve
MKLNDLGPNEGSKKSRKRVGRGISAGQGKTAGRGTKGQGARSGGGKGAYFEGGQLPLARRLPFKRGFTNIRRVEYKVVNLERLAEYDFGGETVTPELMAALGLIKKTSDRVVILGNGEVSGAINVQAHRFSATAKDKIEAAGGKAEVIAYTVEPAEAPAA*
>Chloroflexi_Caldilineae_Caldilineaceae_bacterium_bin34
MKLHELGASLPSGPNRKRVGRGTGSGRGKTCGRGTKGQGSRSGHKFHPTFEGGQLPLVKRLPKLRGFKRYGKVAYTPINLDELGAVFPEGTEVTLQVLADVGFISNTREPVVVLGRGELPHRLSLHAHRCSRAAREAVLAQGGTVTIEALDRA*
>Chloroflexi_Caldilineae_Caldilineaceae_bacterium_bin5
MKLHELRPDEGATRNRKRVGRGTGSGRGKTAGRGTKGQNARSGGGVRQGFEGGQLSFLRRLPKMRGFVNRFKVTYTPVNLDKMGERFEADAQVTPASLFDTGLLGDSKQPVVVLARGEIDKALHLQVHRISKSAREKVEAAGGSVEILPFAVNKNMPRS*
>Chloroflexi_Dehalococcoidia_UBA2247
MKQNELIPTYGANHRKKRVGRGNASGHGTFCGRGIKGQKSRTGSGPRLGFEGGQLSLIKRLPAKRGFTNIFKIEYEVVNVGNLNVFESGAEITREILMRKGLIKSVRKPVKLLGTGEIDRPLQIRVDKYSASAKAKVESAGGTITEVVGGSEAE*
>Chloroflexi_Dehalococcoidia_UBA3254
MQQNELSPAPGSRKNRKRVGRGNGSGHGTFSGKGIKGQKSRSGYQLQRGFEGGQLPIIKRLPRKRGFYNIFRVEYSPVNVGALGCFSAGTEINVDVLYKAGLVDSLTRPVKILADGELKNAVTVKANKFSEAAKAKIAAAGGKVEEI*
>Chloroflexi_Dehalococcoidia_UBA4462
MIAQNELKPPLPRRKRKRIGRGLGSGHGRYSGRGMKGQKARSGGGVAPYFEGGQTPLTKRLPQKRGFKNMFREVYQVVNVGSLNRFEGEVNPQLLFTAGLISDLKKKVKILGEGELEKKLTVKVHEFSAKACAKIESPGGEVIRLDAKKTDRTT*
>Chloroflexi_Ktedonobacteria_Thermogemmatispora_carboxidivorans
MKLSDLRPAPGSHKRSKRVGRGHGSGRGKTAGRGTKGQKARTGGKVSQAFGGGQTPLSQRLPFLRGIGNSNAPFRKEYAVVNIESLERFFEPGAQVTPETLAEKHLLSSTESRGLVKILGDGELHRPLTVRAHKFSESARAKIEAAGGSIEVIPVKVYEKTKRRKDQGKLAQGAQAQA*
>Chloroflexi_Ktedonobacteria_Thermogemmatispora_onikobensis
MKLSDLRPAPGSHKRSRRVGRGHGSGRGKTAGRGTKGQKARTGGKVSQAFGGGQTPLSQRLPFLRGIGNSNAPFRKEYAIVNVESLERFFEPGAQVTPETLAEKRLLSSTESRGLVKILGEGELHRPLTVRAHKFSESARAKIEAAGGSIEVIPVKVYEKTKRRKDQGKLAQGAQTQV*
>Chloroflexi_Ktedonobacteria_Thermosporothrix_hazakensis_ATCC_BAA-1881
MSPITLSNLRPAPGSHKSERRVGRGHGSGRGKTAGRGTKGQKARSGGKIHRAFNGGQNRLSKRLSFVRGQGNSNAPFRDEYTIINVVALNQFEAGSQVRPEDLVAQDLATKAQSRGLIKILGEGEIDRPLTVYAHKFSASAREKIEAAGGTVEIIPTKVYPKTKRRKDDKAATANQQGAGE*
>Chloroflexi_Ktedonobacteria_UBA4733
MKLHELLPPPGSTHSEKRVGRGTGSGHGKTSGRGTKGQKARRRGEVNINFEGGQTRFAKRMPYRRGFRNALFKKRYTVVDLDLLELVDVGSDVTLGSLAAARIVTPHFAGNGPFIGLKVLGSGTLTKALTVRAVKFSASAKAAIEALGGTVIELDENLDAEQEA*
>Chloroflexi_P2-11E_UBA5189
MKLHDLKPAPGSRKAKRRVGRGIAAGQGKTAGRGTKGQKARAGGSIPAWFEGGQTPLHQRIPKLRGFKNPFKVHYEVVNLGDIARLVELGELEAGEMPGSKAKKGAAGPITVNQEILRAAGLVRRLDRPMKVLGAGGDALSAALFVVADAFSASARTKIEAAGGTVSVLEVPDAKRPALGADDEPATVAEPVADATPEPEADTEPEDESAAAKPAPAAKAGTAKPAAKTAAAKSPAAKPAATKAAATKAAAAKPAAAAKAKASAKPAAKPAATARAKASAKPAARKPRASKPDADA*
>Chloroflexi_P2-11E_UBA6042
MKAHDLKPQRGSRKNTRRVGRGTAAGQGKTAGKGTKGQLARSGPGLPAWFEGGQMPLHMRLPKLRGFKNRLRVEYVALNVGQLKTYAVDGKVSPDTLAAKGLIEPTAKVKLLANGELGQRLEVHAHRVSAAAKQKIESAGGTVVLIDAGTS*
>Chloroflexi_SAR202_Io17-Chloro-G3
MALNQHTIRPAKAKKNKKRVGRGDASGSGSYSGRGMKGQNSRSGGGVRVGFEGGQLPLIRRLPSMRGFNNIFKRQYNVVNLDTLSRVYPDGGAITAEVLVDAGVLKNT
>Chloroflexi_SAR202_Io17-Chloro-G6
MMEHQLAPAKGARKNRKRVGRGDAAGQGSTAGRGMKGQKSRSGGGPSIWFEGGQLPLIKGLPMKRGFHNKFKTYYSLVKLETLDRFDEGERITPELLLELGYLRNLKLPVKIVGDGEINKAVTVVAAKFTRSAKEKIEAAKGTAEEIPAR*
>Chloroflexi_SAR202_MP-NPac-SRR3961935-G1
MMEHQVAPPKGARKNRKRVGRGDAAGQGSTAGRGNKGQKSRSGGGPPVWFEGGQLPLIKGLPMKRGFHNRFKTYYSLIKIETLESFDEGERITPELLLEKGYLRNLNQPVKIVGDGEISKALTVVAAKFTQSAKQKIEAAKGTAEEIAA*
>Chloroflexi_SAR202_MP-SInd-SRR3963457-G1
MMEHQVAPPKGARKNRKRVGRGDAAGQGSTAGRGNKGQKSRSGGGPPVWFEGGQLPLIKGLPMKRGFHNRFKTYYSLIKIETLESFDEGERITPELLLEKGYLRNLNQPVKIVGDGEISKALTVVAAKFTQSAKQKIEAAKGTAEEIAA*
>Chloroflexi_SAR202_UBA2158
MMEHQIAPSKGARKNRKRVGRGDAAGQGSTAGRGNKGQKSRSGGGVPPWFEGGQLPLIKGLPMKRGFHNPFKTYYSLIKIETLETFEAGEHITPELLLERGYLRNLNLPVKIVGDGEISKALTVVAAKFTQSAKAKIEAAQGTAEEIAA*
>Chloroflexi_Thermomicrobia_Nitrolancea_hollandica_Lb
MKLDDLKPAPGSRTEKTRVGRGISAGKGKTAGRGTKGQHARSKVRRGFEGGQNPIYLRMPYKRGFTNIFKTVYEVVNVERLNNLALEGPITPEVLY
>Euryarchaeota_Archaeoglobi_Geoglobus_spUBA235
MPKKKVKKFRGSRTCGKGRENRHRGGGNRGGRGNAGMLKHKYIRAVKLVKKGLYEIGKSGFTRPKKLTAYYLMEKDLKERLFELKAVGAIDDYLYNYLKSRPELNVGDLDAIAERLVENGLAEREDDGYRINLSDLGYYKLLGSGNVTKKLFVSVGYATHRAIEKIEKAGGKVEVEE*
>Euryarchaeota_Archaeoglobi_UBA230
MPKKKVKKFRGSRTFGWGSHKNRRGRGNRGGAGNAGVHKHKYIKFVKLAKKGEYLFGKHGFTRPKILRKDYLNAQVVKDTLRWLKEEGKLDKYTYRYLSSRTELNAGDLDEIVEKLAELGIAEKEGEIFKVDLTELGYSKLLGNGRVTKKIEVRVFEATPKAVEKIEAAGGKVVVE*
>Euryarchaeota_Archaeoglobi_UBA234
MPKKRLKKIRGSRTCGGGSHKNRRGRGNRGGSGNAGSLKHKYIRTIKEGYEIGKHGFRRPENIKTEYKLKKDLIETLRDLRSDGKLDSYTYKFLKSRPELNVGDLDFIIEKLSQQGLAEVEEGVFSIDLGEIGYYKLLGSGTVTKKMNVKVEYATSLAVRKIEEAGGSVEQSV*
>Euryarchaeota_candidate_divison_MSBL1_archaeon_SCGC-AAA259D14
MSSRKSRKSRSKRGSRTHGGGSHRKSRHSGNKGGKGLAGSHKHHWRKIKESDPKHFGKYGFKRPQKVQRQVKTINVGELDEYAEELLEEGIAEKDGEKIVIDVDSLNIDKVLGGGKVTRPLKVLGGEFSKSAERKLEESGGSAVVGED*
>Euryarchaeota_Hadesarchaea_archaeon_DG-33
MVVRRRRKVRKQRGRRTYGRGCSKRGRGSGEKGGKGLSGGHKQKWSYVLRYMPKHFGKHGFTRFSKLRRKVNAINVGELDERLDELLQQGIAKREEERIVVDIGKLGFERVLGGGHVTRPIEVVAKEFVGSAKRKLEEAGGKAIAGEGDGTS*
>Euryarchaeota_Hadesarchaea_archaeon_YNP_45
MTVRRRRKVRKQRGRRTYGRGCSKRGRGSGERGGTGMSGGHKHKWSYIIRYLPDYFGKHGFTRPAAVRRGLRVINVGEIDENLDKFVELGLARREGDRFFVDLNKLGIDKVLGGGQVTHQLEVTAKSFVESAKRKIEEAGGKAIAG*
>Euryarchaeota_Hadesarchaea_archaeon_YNP_N21
MVVRRRRKVRKLRGSRTMGRGCAKRGRGSGERGGTGLSGGHKHKWSYILRYMPDHFGKHGFTRPKEVSREVRAINVGELDERIEELLSSGEARQEGEKIVVDVSKLGYDKVLGGGEVTHKLEVIAGEFSEGAKRKLEEVGGRAIAG*
>Euryarchaeota_Thermoplasmata_Marine_Group_II_Clade2_UBA103
MVSRTNKFRGRSRYHGRGKKAGRGAGKRGGRGRAGIGKHKVMFRNKYLPGHWGMHGFNRHPSLRKVNVSINVSELSGLTDGDEVNLTEMGYDKLLGKGPISKPMKIIVEEASPKAIAKVEAAGGTVSANSEDGEDWGEWEEE*
>Euryarchaeota_Thermoplasmata_Marine_Group_II_Clade2_UBA125
MPSRTNKFRGRSRYHGRGKKAGRGAGKRGGRGNAGMNKHRLLTRLKYMPGHWGMHGFNRDPSLRTVHNSINVSEVDLLMGDEDSINLTSKGIDKLLGSGRVHRSIHITVEHASSRAIEKIESAGGSVTISEGENWGEWEEE*
>Euryarchaeota_Thermoplasmata_Marine_Group_II_Clade2_UBA126
MVSRTNKFRGRSRYHGRGKKAGRGAGLRGGRGNAGINKHRLMTRLKYMPGHWGMHGFNRHPKLRNVNVSINLIQVSQMAEGDSIDLTEMGYDKLLGSGRIDRALNISVASASARAIEKVEAAGGSVNLSDDDDEEWEEWEEE*
>Euryarchaeota_Thermoplasmata_Marine_Group_II_Clade2_UBA130
MVSRTNKFRGRSRYHGRGKKAGRGAGKRGGRGRAGIGKHKVMFRNKYLPGHWGMHGFNRHPSLRKVNISINVSELSQISDGDEINLTELGYDKLLGKGPISRSLKITVREASPRAIAKVEAAGGSVSTESEEDGEDWGEWEEE*
>Euryarchaeota_Thermoplasmata_Marine_Group_II_Clade2_UBA132
MVSRTNKFRGSRYHGRGKKAGRGAGKRGGRGNAGINKHRLLTRLKYMPGHWGMYGFNRHPSLIKVNVSINLQEVQDRAEGDSIDLSSMGYDKLLGKGRMERPINITVSKASATAISKVEAAGGSVIINEE*
>Euryarchaeota_Thermoplasmata_Marine_Group_II_Clade2_UBA20
MVSRTNKFRGRSRYHGRGKKAGRGAGKRGGRGNAGLNKHRLMTRLKYMPKHWGMHGFNRDPSLRTVHNSINVSQLDQIAKDNDKINLTSMGYDKLLGSGRITKPVHVVVDFASAKAVEKIESAGGSLSLGSDQDEWEEE*
>Euryarchaeota_Thermoplasmata_Marine_Group_II_Clade2_UBA250
MVSRTNKFRGRSRYHGRGKKAGRGAGKRGGRGNAGINKHRLMTRLKYMPNHWGMHGFNRDPSLRKVHNSINVSQVDQMIDEGDTIDLSPMGFDKLLGSGKVSRAIHITVDHASSRAIEKIEAAGGSVNISDGDEWEESEED*
>Euryarchaeota_Thermoplasmata_Marine_Group_II_Clade2_UBA251
MPSRTNKFRGRSRYHGRGKKAGRGAGKRGGRGNAGLNKHRLMTRLKYMPGHWGMHGFNRDPSLRTVHNSVNVSVVENMLGDDDTIDLGDMGIDKLLGSGRVTRALHITVEHASARAVEKIEAAGGSVTLAEGDEWEEE*
>Euryarchaeota_Thermoplasmata_Marine_Group_II_Clade2_UBA463
MVSRTNKFRGRSRYHGRGKKAGRGAGKRGGRGRAGIGKHKVMFRNKYLPGHWGMHGFNRHPSLRKVNLSINVSELTGLTDGDEVNLTEMGYDKLLGKGPISKPLKIIVDEASPRAIAKVEAAGGTVSTSSEDGEDWAEWEEE*
>Euryarchaeota_Thermoplasmata_Marine_Group_II_Clade2_UBA58
MVSRTNKFRGRSRYHGRGKKAGRGAGLRGGRGNAGINKHRVMFRNKYMPGHWGMHGFNRHPSLRKVNISINVSEVCRLTEDDDINLGAFGYDKLLGSGRMDKALNITVSAASARAIEKVEAAGGSVILVEADENDWEEE*
>Euryarchaeota_Thermoplasmata_Marine_Group_II_Clade2_UBA59
MVSRTNKFRGGKSRYHGRGKKAGRGAGKRGGRGNAGLNKHKVMTRIKYMPGHWGMHGFNRHPSLRKVHVTANVSQLTDLAEGADNIDLEKFGIDKLLGSGQLTTAITVTVEHASARAVEKVEAAGGSVTLSEGDDDEWEEE*
>Euryarchaeota_Thermoplasmata_Marine_Group_II_Clade2_UBA601
MVSRTNKFRGRSRYHGRGKKAGRGAGKRGGRGRAGIGKHKVMYRNKYLPGHWGMHGFNRHPSLRKVNISINVSELSQISGGDEINLTEMGYDKLLGKGPISRPLKITVREASPRAIEKVESAGGSVTTESEGDGEDWGEWEEE*
>Euryarchaeota_Thermoplasmata_Marine_Group_II_Clade2_UBA605
MVSRTNKFRGRSRYHGRGKKAGRGAGKRGGRGNAGINKHRVMTRIKYMPGHWGMHGFNRDPSLRVVNVSINLQQVEEMADGKDINLTELGYDKLLGKGKINKALNITVNEASSLAVKKVEAAGGIVNLADSDDEWEEE*
>Euryarchaeota_Thermoplasmata_Marine_Group_II_Clade2_UBA69
MVSRTNKFRGRSRYHGRGKKAGRGAGKRGGRGNAGLNKHRLMTRLKYMPKHWGMHGFNRDPSLRTVHNSINVSQLDQIAKDNDKINLTSMGYDKLLGSGRITKPVHVVVDFASAKAVEKIESAGGSLSLGSDQDEWEEE*
>Euryarchaeota_Thermoplasmata_Marine_Group_III_UBA102
MPRSKAKKTGSRTRGRGHKKGRGAGLRGGRGNAGSHKTKRVMYERVGRIWGRYGFKRPQSVVKASSVTNIREIEENLEMMIKDGIAKKKGDVITVSLLEIGYDKLLSYGTPSKAYRVVVPSASTRAIEKITSAGGEIVNE*
>Euryarchaeota_Thermoplasmata_Marine_Group_III_UBA186
MKRSRKLRGHRTHGHGKKATRGAGLRGGRGRAGSHKHEYMKALKSGRRFGNYGFKSIKTAKSEAINIGELNQLMSDKVKVVDLSSRGIEKLLGAGSLSAKAKGKEIKVREASAKAVEKVEEAGARLVTGDG*
>Euryarchaeota_Thermoplasmata_Marine_Group_III_UBA488
MRRGRTRGRGHKKGRGAGLRGGRGNAGAHKTKRVMYERVGRVWGRSGFTRPPAVVAASAVLNLKLLEESLDHWVADGSATQKGKLFSVDLGPLGFDKLLSTGDLSRPCTITVSAASARAIQKVEAAGGEVQLG*
>Euryarchaeota_Thermoplasmata_Marine_Group_II_UBA12
MNKHRVMTRIKYMPNHWGMHGFNRDPSLRNVSVTVNVGQLEEMAAGADSIDLTELGIDKLLGSGRVSTALSVTVESASAKAVEKIEAAGGSVEMDDDDWDDEA*
>Euryarchaeota_Thermoplasmata_Marine_Group_II_UBA256
MGTKANKHRGRNRYHGRGKKAGRGAGKRGGRGNAGMNKHRVMTRIKYMPNHWGMHGFNRDPSLRTVHVTANVGQLEDMAKGEKSINLTAMGIDKLLGSGQMRSAITVIVDEASARAIEKIEAAGGSVEQGDDDWDEFEEEE*
>Euryarchaeota_Thermoplasmata_Marine_Group_II_UBA443
MGTKANKHRGRNRYHGRGKKAGRGAGKRGGRGNAGMNKHRVMTRIKYMPGHWGMHGFNRHPTLRNVHVTCNVCQLEGMVDGKDSINLGELGIDKLLGSGRINAAITVTVAHASASAIKKVEAAGGSVNLEDGDDWDEWEEE*
>Euryarchaeota_Thermoplasmata_Marine_Group_II_UBA53
MSKANKHRGRCRTHGRGHKAGRGAGKRGGRGRAGMNKHRVMTRIKYMPDHWGMHGFNRNPGLRTVYVTCNVSDLEGMADGNDSVNLTEMGIDKLLGSGRISTALTVTVEEWSARAAEKISAAGGSIEGDDEDEEWE*
>Euryarchaeota_Thermoplasmata_Marine_Group_II_UBA63
MGTKANKHRGRNRYHGRGKKAGRGAGKRGGRGNAGMNKHRVMTRIKYMPGHWGMHGFNRHPTLRTVHVTCNVSQLEGMVDSKDSINLGELGIDKLLGSGRINAAITVTVANASASAIKKVEAAGGSVNLAEGDDWDEWEEE*
>Euryarchaeota_Thermoplasmata_Marine_Group_II_UBA88
MGTKANKHRGRNRYHGRGKKAGRGAGKRGGRGNAGMNKHRVMTRIKYMPNHWGMHGFNRHPTLRTVYVTVNVSQLKDMANGSDSIDLTALGIDKLLGSGRIETALKVTVQEASANAIEKIEAAGGSIVSGDDEWEEE*
>Euryarchaeota_Thermoplasmata_Methanomassiliicoccales_Candidatus_Methanomethylophilus_1R26
MLKYDRDHFGRHGFKRPQSVVKANSTINVSELKKCMDTFIAQGFAKKDGEKYTVNLTDAHIDKLLGSGNIDIAVDVTVAEASAKAKEKIEAAGGSIAE*
>Euryarchaeota_Thermoplasmata_Methanomassiliicoccales_Methanomassiliicoccales_archaeon_RumEn_M1
MPSRTNKFRGRRTHGRGKKAGRGAGIRGGHGNAGLHKHKTISVLKYDPMHFGRHGFKRPQKMVSAKITLNVGDLDEKLEEFLRDGFAEKQDGKVKVNLANMGVDKLLGFGKTTNSYDVIVAEHSAKALEKLEAAGGSIQQP*
>Euryarchaeota_Thermoplasmata_Methanomassiliicoccales_Methanomassiliicoccus_luminyensis_B10
MVSRTNKFRGSRTHGRGKKSGRGAGKMGGHGNAGLHKHKTISVLKYDPMHFGRHGFKRPQKVVSAKITLNVGDLDERMEDLMKQGFAVKQEGKIKINLANMGVDKLLGFGKVANPFDIVVAETSARAKEKLEAAGGSVTQP*
>Euryarchaeota_Thermoplasmata_Methanomassiliicoccales_UBA147
MRHRTEKYRGRRTHGRGKKAGRGAGLRGGKGNAGLHKHKYIHTVKYDPYHFGRYGFKRHASLIEEKVTINVGNLQTELPKYLEYGMAKKEAGGIVIDLTQSKYNKLLGGGNIKTPVTIRVHEATAIARQKVEAAGGKVETPEKSDE*
>Euryarchaeota_Thermoplasmata_Methanomassiliicoccales_UBA280
MRHRTEKYRGRRTHGRGKKGGRGAGLRGGKGNAGLHKHKYMHMLKFDPYHFGRHGFKRHSPKKEITPINVGNLQTELPKLIEYGVAKKGEKGMVIDLTNSMYNKLLGGGSIKTPLTIRVAEATAIARQKVEAAGGKVETPEEKDE*
>Euryarchaeota_Thermoplasmata_Methanomassiliicoccales_UBA328
MPSRTKKMRGSRTHGRGKKSGRGAGIIGGHGQAGLCKTGKIGMLKYDRDHYGRHGFKRPQCMVEANSTINVAELEEQADRLIEMGFGAKQGDIYNINLTDAGIDKLLGNGSISVAVNVTVAEASAKAREKLEAAGGSIVE*
>Euryarchaeota_Thermoplasmata_Methanomassiliicoccales_UBA370
MPSRTKKMRGSRTHGRGKKSGRGAGIIGGHGMAGLSKTGKMRMLKYFPDHFGRHGFKRPQSQVQANITINVSELRENLDDYISRGFAKKEGDAYSVNLTEAGIDKLLGNGNIDVAVKVTVAQSSEKARMKIEASGGSVAE*
>Euryarchaeota_Thermoplasmata_Methanomassiliicoccales_UBA381
MPSRTRKLRGSRTHGRGKKAGRGAGLTGGRGMAGFSKSKKILMLKTDRNYFGRHGFKRPQSVVDAALSRETVNVSDLEERMGEYVEKKYAVKNGDAYTLDLSAAGISKLLGAGNINLKVNVTVEEASAKAREKIEAAGGSVVGTESSEEE*
>Euryarchaeota_Thermoplasmata_Methanomassiliicoccales_UBA393
MPSRTNKFRGRRTHGRGKKAGRGAGIQGGHGNAGLHKHKTMSVLKYDPLHFGRHGFKRPQKMVSAKITLNIGDLDEKLEGFLRDGFAEKQDGKVKVNLANMGVDKLLGFGKTTNSYDIVVAEFSAKAQEKLEAAGGSIEQP*
>Euryarchaeota_Thermoplasmata_Methanomassiliicoccales_UBA404
MPSRTKKMRGSRTHGRGNKAGRGAGLIGGRGMAGLGKTGKMRMIRFFPNYYGRYGFKRPQSQVKANITINVSELRENLEEFVTRGLAVKEGNGYSVDLTKAGFDKLLGGGDIDVPVKVTVAYASDKARGKIEASGGSIAE*
>Euryarchaeota_Thermoplasmata_Methanomassiliicoccales_UBA472
MVSRTEKFRGSRTHGRGKKAGRGAGKRGGKGNAGLHKHKVQYMLKYMPDHFGRHGFKRPQKMVSAKITMNVGDLEQILAVMKTQGTAVEKDGKITVDLTALGIDKLLGNGQVSTPFEVLVSETTVLAKAKVEEAGGHIVVPE*
>Euryarchaeota_Thermoplasmata_Methanomassiliicoccales_UBA482
MPSRTKKFRGYRTHGRGKKSGRGAGIIGGHGQAGLGKTGKIGMLKFDRDHYGRHGFKRPQCMVTANRTINVGELSEQIERFVSMGFAKKEGDAYAVNLSDAGIDKLLGNGSIAIAVNVTVAEASEKAREKIAAAGGAVAEASAEE*
>Euryarchaeota_Thermoplasmata_Methanomassiliicoccales_UBA593
MPSRTKKFRGSRTHGRGKKSGRGAGIIGGRGNAGIGKTGKIWMLKYDRDHYGHHGFKRPQSVVEANTTINVCELRKNLERFVAEGFAAKDGDKYTVDLTKAGIDKLLGSGNIDVAVVVTVAETSAKAKEKIEVAGGSIAE*
>Euryarchaeota_Thermoplasmata_Methanomassiliicoccales_UBA6
MPSRTNKFRGSRTHGRGKKSGRGAGKTGGTGNAGLHKHKTISVLKYDPMHFGRHGFKRPQKVVSAKITLNVGDLEERLEEFQKQGFAVNEDGKVKINLANMGVDKLLGFGKVSNPFDVVVAESSARAKEKLEAAGGSVAQP*
>Euryarchaeota_Thermoplasmata_Methanomassiliicoccales_UBA71
MPSRTKKFRGYRTHGRGKKSGRGAGIIGGHGQAGLGKTGKIGMLKYDRDHYGRHGFKRPQCMVEANRTINVGELSEQIERFVSMGFAKKEGDAYTVDLTEAGIDKLLGTGAIDIAVNVTVAEASEKAREKVAAAGGSVAE*
>Euryarchaeota_Thermoplasmata_Methanomassiliicoccales_UBA75
MPSRTRKLRGSRTHGRGKKAGRGAGLTGGRGMAGFSKSKKILMLKTDRNYFGRHGFKRPQSVVDAAESKETVNVSNLEERMGEYVEKKYATKKGDTYSLDLSAAGISKLLGAGNISLKVNVTVEEASAKAREKIEAAGGSVTGIESSEEE*
>Euryarchaeota_Thermoplasmata_Thermoplasmatales_Acidiplasma_MBA-1
MVRTRTKKLRGGHYGRGMKAGRGKGKKGGNGMAGLGGHRKIWLLKNDRNHYGVHGFHSHAQKYENSITLNQLMNIYDDLKADGYVNDDVIDLKSAGYTKLLGTGNFNIKSKIIIDNATEKAINKLSNYGITIENDRDSQE*
>Euryarchaeota_Thermoplasmata_Thermoplasmatales_Aciduliprofundum_MAR08-339
MARKKSRKMRGSNTYGHGRKGRRGAGRKGGRGYAGLGKHHWSFALKHPEFLWGNHGFTSHHPKEEIETINIGVLNENLDALVKQGIAKLNEDVYEVDLSALGIKKLLGSGKVTKKIRVKVKYASSNAVEKIEDVGGEVIYE*
>Euryarchaeota_Thermoplasmata_Thermoplasmatales_A-plasma
MVRTRTKKLRGGHYGRGMKSGRGKGKKGGSGMAGLGKHRWVWLLKNDRDHFGVHGFTSHHQGNNEIPLTLNQLDANLNSFRSQGFAKEEGGKLVVDLGAAGYTKLLGSGDFRIKSTIRVGKVTEKALSKLSSQGITVETDGGHSEE*
>Euryarchaeota_Thermoplasmata_Thermoplasmatales_E-plasma
MKAGRGKGKRGGSGNAGLHKHKWNWVLKYDRNHFGPIGFTSHTQRRPDIPISLRDLSTQYENLVTKGFVTNEGKSPTINLTNAGYTKLIGTGEFNIPSTIIVKKATEKSINKLNALGITVEIDEQGNTEE*
>Euryarchaeota_Thermoplasmata_Thermoplasmatales_Ferroplasmaceae_UBA567
MVRTKTKKLRGGHYGRGMKSGRGKGKRGGSGMAGLGGHRKIWLILHDKEHYGVHGFTSHSMTYENPITLNQLNDKYEDLKANGYVEKGIIDLESAGYTKLLASGNFEVKCKIKIPKATEKTIKKLSNYGITIEND*
>Euryarchaeota_Thermoplasmata_Thermoplasmatales_Thermogymnomonas_acidicola_JCM13583
MVREKTKKLRGGGHYGRGWKAGRGGKGKRGGSGNAGMGGKHRWIWMLKYDRLHLGGKGGFVSHHRKAPENPINISKLNQLLQQLERDGYATRDGGDAVTVDLRAAGYTRLLGGAGVPEFRGGHIKVARATQKAINKLSNHGVTVEVDGGDSEE*
>Euryarchaeota_Thermoplasmata_Thermoplasmatales_Thermoplasma_volcanium_GSS1
MVRERTKKLRGGHYGRGMKAGRGKGKKGGRGNAGMGKHKWIWMVKYDPLHFGGKGFTSHHLSTPDVPINLGELENIFENLKADGFVREENGETVVDLKAAGYDKLLGSGNFSVKSRIIIDKATEKAISKLSAIGSKIENVGNTAE*
>Euryarchaeota_Thermoplasmata_Thermoplasmatales_UBA521
MVRTRTKKLRGGHYGRGMKSGRGKGKKGGSGMAGLGKHRWVWLLKNDRDHFGVHGFTSHHQGNNEIPLTLNQLDANLNSFRSQGFAKEEGGKLVVDLGAAGYTKLLGSGDFRIKSTIRVGKVTEKALSKLSSQGITVETDGGHSEE*
>Euryarchaeota_Thermoplasmata_Thermoplasmatales_UBA571
MVRTRTKKLRGGHYGRGMKSGRGKGKKGGSGMAGLGKHRWVWLLKNDRDHFGVHGFTSHHQGNNEIPLTLNQLDANLNSFRSQGFAKEEGGKLVVDLGAAGYTKLLGSGDFRIKSTIRVGKVTEKALSKLSSQGITVETDGGHSEE*
>Euryarchaeota_Thermoplasmata_Thermoplasmatales_UBA572
MVRTKTKKQRGGRYGRGFKSGRGKGKRGGSGLAGLGKHRTQLVIKFDPNHFGVHGFKSHKQGKLEIPITLKELAESMEILKSKGFVRDENGETVVDLKAAGYTKLLSTGDFRVKSKIIVPKTTERCINKLIVTGVSVEVDEQTDRAE*
>Euryarchaeota_Thermoplasmata_Thermoplasmatales_UBA613
MVRTRTKKLRGGHYGRGMKAGRGKGKKGGSGMAGLGKHHSVWLLKYDRDHFGVHGFTSHHPSKPVVPITLGELSNLMDSLVKRGFAKEENGTFNIDLKGAGYDKLLGSGDFREKSVIKVSKVTEKALNKLNAQGITVETDEGDSAA*
>Euryarchaeota_Thermoplasmata_TMEG_UBA61
MPSRTRKFRGLRTHGRGIKAGRGAGKQGGRGNAGLHKYKFKSMLIYAPDHFGRHGFKRPFQIVERPTSLNVGELEAFLPHLEAAEALSREGSTFVADLTKAGVDRLLGGGVTTHPWKVVVRHASKHAREKVTVLDARPGGAAEAPPKSVP*
>Rokubacteria_Infratellusbacteria_OV2-bin8
MKLDDLRPARRARKKAKRVGRGPGSGHGKTSTRGHKGLKARAGGGKGPGFEGGQMPLHRRLPKRGFRSPFRRAFAVVNVADLARCFPQGGEVTPETLVGAGLVKASASRLVKVLGDGELRTEAPMSVRAHAFSKAATEKIQAAGGRAEVIPA*
>Verrucomicrobia_Spartobacteria_Spartobacteria_bacterium_AMD-G4
MRLHTLKPNPGAKHRRKRLGIGESSGKGKTSGKGHKGQKARSGGSIRLGFEGGQMPIYRRLPKRGFNNKDFKTFYGVVNLDSLDKIFSAGDIINESTLRKAGLVKGRFDGIKILGRGEVTKAFTVEADEVSATAREKIEKAGGQVILPKVEAAS*
>Verrucomicrobia_Spartobacteria_Terrimicrobium_sacchariphilum
MRLHDLKPNPGAKHRRKRLGIGESSGKGKTSGKGHKGQKARSGGSIRLGFEGGQMPLYRQLAKRGFNNTAFKTVYGVVNIDDLEKRFEDGAAINEKLLRGSGLIKGTFDGVKVLGRGETTKKFHLEVDSISASAKEKIEKAGGSVTLTRKPETASGK*
>Verrucomicrobia_Spartobacteria_UBA6821
MRLHNLAPRPGAKHRRKRLGIGESSGHGKTSGRGHKGQKARSGGSIRLGFEGGQMPLIRRLPKRGFNNKDFKPVYAVVNLDTLEERFEAGSRIDEAALRAIRLVHGRNDGIKLLARGTVTKSFTVEVDKSSAAAREKLEQAGGSLILREPKPKQTKAVKAAKAA*
