# Supplementary material for: Mediterranean grassland soil C–N compound turnover is dependent on rainfall and depth, and is mediated by genomically divergent microorganisms
Source: Nat Microbiol. 2019 May 20;4(8):1356–67. doi: 10.1038/s41564-019-0449-y (PMC6784897; doi:10.1038/s41564-019-0449-y)
Supplement: Supplementary file 10 — Individual ribosomal protein sequence sets. [file 41564_2019_449_MOESM10_ESM.zip › L22_Merged.faa]

>14_0903_02_20cm_Actinobacteria_63_68_5
MAKTKDKETQAPVVRASAKYVRVAPRKARLVADQVRGMPLPEARTLLRFSTRGAAEDIEKLLASAGANAEANHDLVADDLRIAEITVDEGPTLKRWRARARGRATRIDKKTCHVKVALTPTEE*
>14_0903_02_20cm_Alphaproteobacteria_64_65_14
QAAIANAENNHQLDVDKLYVKEATVGRAFVMKRFHTRGRGRSARIEKHFAHLTVIVRERAEETA*
>14_0903_02_20cm_Bacteria_88_55_7
MEVRSIYKYARISPFKVREVTREIQGLPVSAALDVLAFTPKKAAFLIGKTLKSAIANAENNANLKPDGLVVKEAIVGEGPTLKRIMPRARGSASRILKRTSHIRIVLSDEVEVETRETRKKKREQEKKESRKPATTGESGEKPTSVTEKTPKAKKSTGKKAKK*
>14_0903_02_20cm_Bacteria_99_55_12
MEVRSTYKYARISPFKVREVTREIQGLPVSAALDLLAFTPKKAAFLIGKTLKSAIANAENNANLKPDGLVVKEAIVGEGPTLKRIMARARGSASQILKRTSHIRIVLSDEIAIETRETRKAKRKTEKRAAKKDGTGEATQDAATAPDQKSAKPKRAKSRKQSK*
>14_0903_02_20cm_Betaproteobacteria_69_66_11
METRAILRGVRLSAQKGRLVADLIRGKPVDQAMSALAFMPKKGAGIIRKVLESAIANAEHNDGADIDTLKVKTIFVERGTFLKRFQARAKGRGNRVLKHTCNVFITVGD*
>14_0903_02_20cm_Proteobacteria_54_67_14
MQVTSKLRYARISPQKCRLVAEVVRGKPVGNAIATLRYMPKKGARLVRKVLESAVANAEHNHGADIDELKVALIHVDAAPQLKRFAARAKGRGARVIKRNSHITVGVSDGKKD*
>14_0903_02_20cm_Proteobacteria_56_68_14
MQVISKLRYARISPQKCRLVADVVRGRPVGHAIATLRYMPKKGAQIVRKVLESAVANAEHNHGADIDELKVALIHVDAAPQLKRFQARAKGRGARIIKRNSHITVGVSDGKKD*
>14_0903_02_30cm_Actinobacteria_172_69_15
MSTVETPREVRAQAKYVRMSPRKARLVAQHIRGRSVPEARAVLAFTAREAAEEIGKVLQSAVSNAEANHGIPEDRLYIAHAYVDGGPVMKRWRARARGRVARIRKRTCHITVRLAERPVQAPPAPLQTEPAAAEAPKPKRKPAAKKSTTTAKKKASAK*
>14_0903_02_30cm_Actinobacteria_190_71_7
MADKPGNPSEGKVDEKLEAEAAEAKAEASVEAAQEQAEATEEAPQQVKKTRAKKAPAKADEDKPKSARKPRAKKPAEPKAEEPKAEEEKPAEEPKPAAEPKPAPARRTRKETPERVVVRAHAKYVRTSARKARLVCDHIRGKDVAEARAILTHTNRQVAEAWSKLLESAVANAENNHELVADELVVGQAYVDEGPTLKRYRPRALGRATRIRKRTSHMTITLTTNENGR*
>14_0903_02_30cm_Alphaproteobacteria_175_63_7
MGKKARERALAENEAKAVARMLRVSPQKLNLVAQLIRGKKVASALADLEFSRKRVAREVRKCLESAIANAENNHDLDVDDLVVAEAHVGKAIVLKRFHPRGRGRVGRILKPFAHLTIVVREVEATAS*
>14_0903_02_30cm_Alphaproteobacteria_186_65_8
MGKAKRERVLSESEAKAVTKNLRVSPQKLNLLAQLIRGKKVDTALAELEFSRKRIAKDVRKCVMSAVANAENNHGLDVNDLVVKEAYVGKNLVITRFHARGRGRMSPIEKPFAQLTVVVKAQEEEAQAEGGE*
>14_0903_02_30cm_Bacteria_162_64_22
MEATATLKYLKASPQKVRLVADLVRGKKVEEALAILRFTRKASAKDLEKLLRSAIANAENKEDAPDVDELVVSKIYVNEGPREKRIQPAPMGRAYQIQKRKAHVTVHVSDEVKAVNERSGGKGRARARK*
>14_0903_02_30cm_Bacteria_171_59_8
MQVSSTLRYAKISAFKVREVTRAIQGLPVSAALDLVAFSPKKAAGLIAKTLKSAVANAENNANLRVEGLVVKEATVGEGPTQKRMMPRARGSGSRILKRSSHIRIILTDEIEIKTREKKKQQKKKPKKAIAKKKEEPIVEEKPEIKSEAAPEKVEAPIEEAPTEEAPLEEVKE*
>14_0903_02_30cm_Bacteria_174_66_7
MEVSAVQKFVRRTPRKARLVADSVKGMKVSEALAYLEFSPKHAARDVAKAIKSAAANAEHNFNLNRDDLVLKQLLIDEGPTFKRRRPVSRSMAHEYFHRTCHITAVVEDRAEEKR*
>14_0903_02_30cm_Bacteria_177_54_8
MEVRSIYKYARISPFKAREVTREIQGLPVSAALDLLAFTPKKAAFLINKTLKSAIANAENNANLKPDGLVVKEAVVGEGPTFKRIMARARGSASRILKRTSHIRIVLTDEIKVETRETRKAKQKATRKAEKKKEGAAGDTPETATAEKKPRVKKASKKSNK*
>14_0903_02_30cm_Bacteria_192_51_5
MEATASAKYLRGSAQKARLVVDMIRGKDVNQALAILRFSKKRAATHVEKCMRSAIANANEAAEKANISIDPDDLWVRTAFVDRGPTKNRRRVRPAPQGRAYREQRHFCHVTISLSNDAKPEPKVKGVKVVDATPAKPAKLAESKGRKRGGAAAAPRTKKAAPKAEAAEEGTKSAAKKASKKKKSEE*
>14_0903_02_30cm_Bacteria_194_55_8
MEVKSIYKYARISPFKVREVTREIQGLPVSVALDLLTFTPKKAAFLVGKTLKSAIANAENNANLKPDGLVVKEATVGEGPTLKRIMARARGSASRIQKRTSHIRIVLSDEIQTETREKRKAKREQEKKVAKKDMKSEGSKSAASGSDKKPAKPKPSTKAKK*
>14_0903_02_30cm_Bacteria_197_52_10
MEAIAKLKHLKGSPRKTRLVIDMIRGEGVSRALAILKFTDKRAADPIAKCLNSAIANATYLAEQQNIAVDPDDLWVRTCFVDMGAHKNRRRMRPAPQGRAFREQRHYCHITIEVTSEEKPKTEKELKAEAAKARRTAEPKKPAKKAAAPKAEKKSKAEKVEEIEAPIAEATPAETAEAVEAKGDAEAADAKDVETQTPEALNETKPADEKQQDTNEELERQ*
>14_0903_02_30cm_Bacteria_216_54_5
MEVRSIYKYARISPFKAREVTREIQGLPVSAALDLLAFTPKKAAFLINKTLKSAIANAENNANLKPDGLVVKEAVVGEGPTFKRIMARARGSASRILKRTSHIRIVLTDEIKIETRETRKAKQKAERRTEKKKETATGDATEKSKTEKKPRAKKAVKKSTK*
>14_0903_02_30cm_Bacteria_250_54_7
MEVQATYKYAKISPFKAREVTREIQGLPVSAALDVVAYSPKKAAALVNKTLKSAVANAENNANLKVDGLVVKEAIVGEGPTMKRMMARARGSGSRILKRSSHIRIVLTDEIKIETREQRKPAQKRAKKKAAADTKTGGEAANTNAEKSVKRAKKEKK*
>14_0903_02_30cm_Betaproteobacteria_208_64_9
METRAMLYGVRLSAQKGRLVADQVRGLPVEKALNLLAFSPKKGAHIIKKVLESAIANAEHNDGADVDELKVKIILVEQAVSLKRFQARAKGRGNRITKRTCHIFVTVADDEKKKAPAKPAKR*
>14_0903_02_30cm_Euryarchaeota_229_65_11
MTKLGYTVEYKIETMARAYGRDLPIAWKKSIELARQLRGRTVEKAREYLENVASLKQAVPMRTYGRWVAHKSGIGPARYPVKAAKAFLTILESAVANAEFTGKEDPDTMVIAVINAHKGPTSKGYRPRAYGRSSPWNQDTVNLEIVLEEVE*
>14_0903_02_30cm_Gemmatimonadetes_10587_66_15
MEARAIQSGVRQSARKMRLVIDLIRGCAVPEADAILRFSKKRAARQIHKVLRSAVANAQQAAQRENAPFDADTLRVSYAVVNEGQTLKRFTAAAMGRGTPILKRTSHVEIRVAGVQAPPAPAPRSEAKAKEEKKPRAKKAPAKKKPAVKKKKASK*
>14_0903_02_30cm_RIFCSPHIGHO2_12_FULL_Alphaproteobacteria_66_14_curated_201_67_8
MSKPSNKRREAENEAKAVLRTVRVSPRKLDLVAATIRGKKASSAVNELTFSKKRIAQDVKKALNSAIANAENNHNLDVDRLIVAEASVGKSLVMKRFQTRGRGRAAGIIKPFSHLTIVVRERPETQDGAEEK*
>14_0903_02_30cm_RIF_CHLX_178_69_6
MRVSATAKYIRGSTRKAHLVTRVIVGKPVEEAVALLRFMPQHAARDVAAVLKSATANAENNHNLSAEDLFVAEAHANEGPTMKRYQPRAQGRAFPIHKPMTHITVVVEDREA*
>14_0903_02_30cm_Rickettsiella_grylli_159_36_9
MEVAAHLRYARLSPQKTRLVANLIRGLTVEKAMKNLDMSVKKNAKVLRKVLGSAIANAEHNAGLDIDMLKVSAILVNQGPTLKRMHARAKGRSNRILKPTCHITVKVSDDNGEKN*
>14_0903_02_30cm_Sphingobacteriales_157_38_13
MEAIAKLRNYPTSPRKMRLLADLIRGQKVEKVLAELEHSPKHPAVPLRKLVLSAINNWKQKNEGGDESALIVKTIFVDGARTLKRMRPAPQGRGYRVRKRSNHVTVIVDNAPLITKDDVKKVIKAEQEKEAREIEAELETVAGLPHKKTTKKNK*
>14_0903_02_30cm_Sphingobacteriales_165_43_8
MEAVAKLKNYPTSPRKMRLLADLIRGEKVDKVLAELEHNPKHPAVPLRKLVLSAINNWKQKNEGGDETQLVVKTIFVDGARTLKRMRPAPQGRGYRVRKRSNHVTVIVDTKAAKVVEAPAEAVETNEETAPKPKAKTTKAKTTKKASAK*
>14_0903_02_30cm_Sphingobacteriales_181_43_6
MEAVAKLKNYPTSPRKMRLLADLIRGHRVERALAILEHNPKHPAVPLRKLVLSAINNWKQKNESGDESELVVKTIFVDGARTLKRMRPAPQGRGYRVRKRSNHVTIVVDYPIFDEGELIEEVEQEEEQKEVEAIAEQLEELAAEETKSTRKATKKPAKKSAAKKTASKKTTETKKSTKKKK*
>14_0903_02_30cm_Sphingomonadales_156_68_15
MGKAKSPRRVAENEALSVGTQIRGSAQKLNLVASLIRGKKAGEALNILSFSPKAMARDVRKVLASAIANAENNHNLDVDALVVAEASVGKSISMKRFTPRARGRASRIVKPFSRVRIVVREQQEA*
>14_0903_02_40cm_Bacteria_9_54_9
MEVRSIYKYARISPFKVREVTREIQGLPVSAALDVLAFTPKKAAFLIGKTLKSAVANAENNANLKPDGLVVKEAIVGEGPTLKRMTARARGSGSRILKRTSHIRIVLSDEISIETRETKKAKREQEKKDSKKQATAGEMTERSTSTAKTRAKSKSRKKKTKR*
>14_0903_05_20cm_Actinobacteria_379_69_8
MSTNGRNGTGREVQAQAKFVHSSARKARLVTDLIRGRSVPEARTILAFSARAVARDIEKVLHSAASNAEANHQLVGDNMFVSAAYADEGPTMKRWRARARGRVARIRKRTCHITVKLQELPAASAPAEPRQEAAAPDEAPKPKQKPAAAKKSATSTTRKKKAGAAS*
>14_0903_05_20cm_Actinobacteria_401_69_9
MAKWVRMSPRKARLVAEHIRGRSVPEARTVLAFTQRAAAREVEKVLRSAVANAEANHGLIGDNLVVAAAYVDEGPVMKRWRARARGRVARIKKPTCHITVKLATVEGGALPTRPVAPPPPVAPTPEPEPQPTEPTAEEETRKAKAQAAKAKPPDKGDEEKPKRTTRSRKEAPKKSQTSSDS*
>14_0903_05_20cm_Archaea_384_53_7
MPERGYSITGLDPDRTVKCSGRQLRISPKASVEICRTIRGMKLPDAKKLLERVVEKKQAIAYRHYKKEVPHRRQLTEPWFAGRFPQKAAGRLLRLLEELEANAEYRNLDTERLKIIHAAAQRANKIPRRNPRAFGRSDLLKATTTHIELVGFEAE*
>14_0903_05_20cm_Bacteria_395_69_9
MEAIARLRYAPGSAQKMRLVADLIRGKGVQEAVNLLTVTHKVAARHVQKCLKSAIANAENREDHVDVDRLFVKEVFVDGGPTMKRVRPAPMGRAFRVLKRYSHITIKLDTRKGESKGR*
>14_0903_05_20cm_Ktedonobacter_racemifer_407_54_6
MQVRAIAKDIGIPPRKMRLVTNSVKGLRVNEALAYLQFMPNAGAQPVSKVVASAAANAENNYNLNPDDLYILSIVADDSFRVKRIKARPHGRAARILRRFCHVTVIVSDDPADAGR*
>14_0903_05_20cm_Micromonosporales_397_71_6
MPTKGDAPALPGARAIARHVRISPTKARRVINLVRGLPAKEALTVLQFAPQQASEPVYKVLASAIANAENNERLDPDSLLVSEAYVDEGPTLKRFRPRAQGRAYRIRKRTCHITIAVESIPTTPAGGSPRKATGAVAGVPAPAKKAAKAATAVEEPEAPAPAKKAAAKKAPAKKAAAKQAEEETE*
>14_0903_05_30cm_Bacteria_4558_71_13
MEARAQSRFMRITAQKARLVVDLIRGKPVERALSLLEYTPKRGARLVAKTLRSAVANAESTQRVDIDQLYVKRAFVDEGPTAKRFLPRAHGRATKVFKRTSHITVVVDERPKGGEA*
>14_0903_05_30cm_Bacteria_4569_68_6
MEVSAVQKFVRRTPRKARLVADSVKGMKVSDALAYLEFSPKHAAKDVAKAIKSAAANAEHNFNLNRDDLVLKQLLIDEGPTYRRRRPVSRSMAHEYFHRTCHITAVVEDQPQGAKR*
>14_0903_05_30cm_Bacteria_4594_57_8
MADVQTQNALIEAHALARHVRMSPQKARLVMDLIRGQKAQDALQTLKYTPKRAAKHIEKVLRSAIANAERKADDAGAPLDVDQLFVAQCFVNEGPRWKRLRPAPMGRAFRYQKRTAHLWVGVAEHHVAAAERVAANVAEAEAQKGVRGTARRVRKALTGKQAPPKKGKK*
>14_0903_05_30cm_Bacteria_4617_55_7
MEVRSIYKYARISPFKVREVTREIQGLPVSAALDVLAFTPKKAAFLINKTLKSAIANAENNANLKADGLVVKEAVVGEGPTFKRMMTRARGSGSQVLKRTSHIRIVLTDDVAIETRETKKAKRDQEKKGGESSGKPAATKKSKKKTAKAAKK*
>14_0903_05_30cm_Betaproteobacteria_4568_66_9
METRAILRGVRLSAQKGRLVADLIRGKPVDQAMSALAFMPKKGAGIIRKVLESAIANAEHNDGADIDTLKVKTIFVERGTFLKRFQARAKGRGNRVLKHTCNVFITVGD*
>14_0903_05_30cm_Euryarchaeota_4576_64_18
MTKFGYTVEYKIETMARAYGRELPLAWKKSVELARQLRGKTVDQAREYLEKVIALKQPVPMKKYKRWVAHKSGVGPARYPVKAAKAFLKILESAVANAEFTGKEDPDAMVIRVINAHKGATTKAFRPRAYGRSGPWNQDTVNLEIVLEEVA*
>14_0903_05_30cm_Gemmatimonadetes_4557_70_6
MEARAIQRTVRQSARKMRLVIDQIRGRAVPEAYAILRFSKKLAAKQIHKVLKSAVANAEQQAQRQNAAFDADRLRVRYAVVNEGPTLKRFTAAAMGRATPILKRTSHVEIHVVTDETAPIAPPVRAGSPEAKAEPKARPVKAAAKAKAAAKGKRPKAKAAASKGKSKKKEGK*
>14_0903_05_40cm_Actinobacteria_485_68_8
MPQSRATMKYVRTSPRKMRRVVDLIRGEHVQEARRILRFSGLGASNDIEKLLNSAIANAEQNPGVIAENLVVARGWVDQGPTLKRYRPRAYGRATRVRKRTAHVTLVVETIGDES*
>14_0903_05_40cm_Alphaproteobacteria_523_63_8
MGKKARERALAENEAKAVARMLRVSPQKLNLVAQLIRGKKVASALADLEFSRKRVAREVRKCLESAIANAENNHDLDVDDLVVAEAHVGKAIVLKRFHPRGRGRVGRILKPFAHLTIVVREVEATAS*
>14_0903_05_40cm_Archaea_502_56_8
MPEFAYSFQGFDPAVHVRASGREVNVSPKAAREVALAIRGKPLPEAIELLESVETLKMPIAFRRHKLKVGHRSELAGFPSGSYPVKTARAFVDVLKNLQSICEFKGLDPERVRIIHSSAYAGRYSPPCPPKKEAPSRVYCR*
>14_0903_05_40cm_Bacteria_469_66_9
MEVSAVQRFVRRAPRKARLVADSVKGMKVSEALAYLEFSPKHAARDVAKAIKSAAANAEHNFNLNRDDLVLKQLLIDEGPTFRRRRPVSRSMAHEYFHRTCHITAVVEDQPDGRK*
>14_0903_05_40cm_Bacteria_483_55_9
MEVRSIYKYARISPFKVREVTREIQGLPVSAALDLLAFTPKKAAFLIGKTLKSAIANAENNANLKPDGLVVKEAIVGEGPTLKRIMARARGSTSRILKRTSHIRIVLSDEIPIETRETQKAKREQGKKELKKQATAGETAEAPTTSAAEKRRKVKKAGKKAKR*
>14_0903_05_40cm_Bacteria_491_65_7
MEAKAVAKYVRVTPRKADQVLQLIRGKRVDQVTEILDFTPKHVAKVIGKVLKSAVANAVAIEGKINIEHLRVKEAVAGAGPSLKRFLPRAQGRATPIIKRTSHITIIVEGEAPVEDQGQPARRARRRSPAPKEAK*
>14_0903_05_40cm_Bacteria_494_55_10
MEVRATYKYAKISPFKAREITREIQGLPVSAALDVVAYSPKKAAALINKTLKSAVANAENNANLKVDGLVVKEAIVGEGPTMKRMMARARGSGSRILKRSSHIGIVLTDEIKIETRETRKAAQKAAKKKTREAKAEGAVEAKAEKPAKRAAKKGKK*
>14_0903_05_40cm_Bacteria_498_68_8
MEVKATAKYQRFSPRKARLVTDLIQGKSAAEAIAILEHLSKGCAIQIGRVVRSAVANAENNFHLSLEDLYVKKATADEGPRRKSVWYRGRGRRDLKLHRSSHITIIVDEVTEKERSGRSA*
>14_0903_05_40cm_Bacteria_508_68_7
MEVRASAKFQRFSPRKARLVTDLITGKSAEEAISMLENLPKGAALPIGRVVRSAVANAENNFNMTLENLYVKRAIADEGPRMKRIWMRGRGRRDTKLRRTSHITVVVDERKA*
>14_0903_05_40cm_Betaproteobacteria_516_64_10
METRATLYGVRLSAQKGRLVADQIRGLPVEKALNLLAFSPKKGAHIIKKVLESAIANAEHNDGADVDELKVKTIFVEQATSLKRFQARAKGRGNRITKRTCHIFVTVGDEEKKKPSAKQAKK*
>14_0903_05_40cm_Rokubacteria_474_69_10
MARARFVRVSARKARLVLDQIRGKPVAEALATLEYTPRAAARLIEKVLRSAVANAEHNHQVRNLDDLRVVRAIADGGPVLKRVQPRAMGRAFSIKHRTSHLTIGVSDETNGAAMVRPAAAPARPAAPAAPAERPAEAAAPARGRRGASRTPRKPAAKRTSKSKGKK*
>14_0903_09_20cm_Acidobacteria_629_56_6
MEFRVQTRFARVSPQKARLVLDLIRGRRAEDALNTLTFTKKRVAATVEKLLRSALQNANYLSTEKGLDVDVDQLYVKQAIANDGPRMKRIRPAPMGRAFRYVRRISHIELVLAERNRNGKPVATVVGEEKAAKSVIKGKRRAAPKAKGKKKATAAR*
>14_0903_09_20cm_Bacteria_627_57_7
PMGRAFRYQRRISHIEIALAEKNAQGKEDVATVVGEESTPVKASAKSSTKTKGKTAGKPAKKKSAAKR*
>14_0903_09_20cm_Betaproteobacteria_633_65_6
METRAILRGVRLSAQKGRLVADLIRGKPVDQAMSALAFMPKKGAGIIRKVLESAIANAEHNDXXXXXXXXXXXXXXRRSSSSAARS*
>14_0903_09_20cm_Proteobacteria_630_68_11
MQVISKLRYARISPQKCRLVADVVRGRPVGNAIATLRYMPKKGAQIVRKVLESAVANAEHNHGADIDELKVALIHVDAAPQLKRFHARAKGRGARIIKRNSHITVGVSDGKKD*
>14_0903_09_30cm_Actinobacteria_10591_68_7
MADDKKDKKAAKKPAAKSDAKKAKAKKAPAKKAEKKAAKKPAAKKESKKPAAKTDVKKDSKAKKEPAKKAAPKKAKAPAAPPVVKAKARYVRIAPRKVRLIADQVRGMHIEQARALLAFSPRGAAEPIQKLINSAAANAENNHDLIGDEMRVSSITVDEGPTLRRFRPRAMGRATPINKRTSHIAVALTPVED*
>14_0903_09_30cm_Bacteria_680_58_11
MAEAQIVTGSIEAHALARHVRMSPQKARLVMDLIRGQKAPEALQTLQYTQKRAAKHIAKVLRSAIANARQKADEAGAPLDEDELYVANCFVNEGPRWKRLRPAPMGRAFRYQKRTAHLWVGVAEHHVAARERVAANVAEAEAQKGVRGTARRVRKALTGKQAPPKKGKK*
>14_0903_09_30cm_Proteobacteria_684_68_8
MQVISKLRYARISPQKCRLVADVVRGRPVGNAIATLRYMPKKGAQIVRKVLESAVANAEHNHGADIDELKVALIHVDAAPQLKRFHARAKGRGARIIKRNSHITVGVSDGKKD*
>14_0903_09_30cm_unknown_10603_52_8
MPERGYSVTGLDPDRTVKCSGRELRISPKASVELCRTIRGMKLPDAKRLLERVIELKQAVAYRRFHKEVPHRRQLNEHFYAGRFPQKAAGRLFKLLEELEANAEYRNLDTERLKIIHAAAQRGTKIPKRNPRAFGRSDLLQGTMTHIELVGYELE*
>14_0903_09_40cm_Bacteria_746_68_10
MARARFVRVSARKARLVLDQIRGKPVAEALATLEYTPRAAARLIEKVLRSAVANAEHNHQVRDLDDLRVIQAYADGGPVLKRVQPRAMGRAFSIKHRTSHLTIGVSDEGNGAVATPAPARPSAPPAARQERPAAARRAPARRGAARSGDKPAAKRSRKPKEKK*
>14_0903_09_40cm_Bacteria_791_70_6
MEARAQSRFMRITAQKARLVVDLIRGKPVERALSLLEYTPKRGARLVAKTLRSAVANAESTQRVDIDQLYVKRAFVDEGPTAKRFLPRAHGRATKVFKRTSHITVVVDERPKGGEA*
>14_0903_09_40cm_Euryarchaeota_805_64_15
MTKLGYTMEYKIETMARAYGRDLPLAWKKSIELARQLRGRTVDSAREYLERVIALKQAVPMRTYNRWVAHKAGTGPARYPVKAAKAFLRILESAVANAEFTGKEDPDTMVIRVINAHKGAASKGFRPRAYGRSSQWNQDTVNLEIVLEEVA*
>14_0903_09_40cm_Ktedonobacter_racemifer_793_53_7
MQVRAIAKDIGISPRKMRLVTNAVKGKTVIEAQAILQFLPNAGALPVSKVVASAAANAENNYNLNPDDLYILNIVADDSFRIKRVKARSRGQAARILRRFCHVTVIVSDDPADAGH*
>14_0903_09_40cm_Nitrospirae_760_61_6
MPEAKAVLRYVRIAPRKARAVVDLIRGQGVPHALTVLKYTPRAAAKVVEKLLRSAVANAEQKEMGDSEAMLITKAYVDGGPTFKRFRARSMGRANSIHKRTSHITIVVAVPDAAPRK*
>14_0903_09_40cm_Proteobacteria_757_70_20
MQVISKLRYARISPQKCRLVADVVRGRPVGNAIATLRYMPKKGAQIVRKVLESAVANAEHNHGADIDELKVALIHVDAAPQLKRFHARAKGRGARIIKRNSHITVGVSDGKKD*
>14_0903_09_40cm_Proteobacteria_761_67_12
MQVTSKLRYARISPQKCRLVAEVVRGKPVGNAIATLRYLPKKGARLVRKVLESAVANAEHNHGADIDELKVALIHVDAAPQLKRFAARAKGRGARVIKRNSHITVGVSDGKKD*
>14_0903_12_20cm_Acidobacteria_891_55_5
MEFRAEARYMRVSPQKARLVLDLIKGRRAEEARNTLAFTKKRVAATVGKLLQSALDNASYLSSEKGIDVDIDNLYVKSAVANDGPRMKRIRPAPMGRAYHYVRRIAHIEIVLAERSKNGRSMATVVGEEAATTKAAARTKAKARATKVKTKKTQHKKTAGAR*
>14_0903_12_20cm_Acidobacteria_902_65_6
KFARKAVADDIAKVLRSAIANAQNKEGFSGDVDRLFVAACYANQGPSAKRVRPAPMGRAFRVLKRTAHLTVQVAERAEPIAPVAPAASEPGEAAPKRRARTGAKKAAPAKKRTAKKS*
>14_0903_12_20cm_Acidobacteria_917_58_8
MEFRAEARYMRVSPQKARLVLDLIKGQKVEEARNTLLFTKKRVASTVGKLLQSAIDNANFLSTEKGVDVDLDQLYVKSAVANDGPRMKRIRPAPMGRAFRYVRRIAHLEIVLAEKNKNGQSLATVVGEEQEKAAAPKTAKKKSVVKRAGASKKKAVAKK*
>14_0903_12_20cm_Actinobacteria_894_72_7
MPGMKTNEREGTRAVLRYCRMSAYKVRAVLDLIRGQDVARAADILRICERQAADVVGKVLASAVANAENNDQLDPEELYVSACFADEGMTIKRWRPRARGRATRIRKRTSHITIIVSRLSEDRLRRLRARQAADASSRRARRVAGGRRAAAEQAVARGRRTRRQAPDAAETAAEATAAAEDEAPEVQAPAEMADATQAVQAEETAAAEDAAPEEQALDEEQAAAEEQATAAEHAPAETPDTTQAGRPEPGTEKKGE*
>14_0903_12_20cm_Actinobacteria_941_71_8
MSSEERQRELREQGSAPGEAQKQAEAEAAKQAEAAEKAQEKSEAKSAREEAEKPADEGSGRPRRGLGRRRRKKDDADEAAPEADAVAETDDADSAKQAADEEEAEAEAAEAEGEPEPEEKDATPADEEAGPRRRGASEVSAGRKRQPATPAPRTPDGAVAVRAHAKYVRCAPRKARLVIDHIRGRPVEQARAILLHTPRAASRDVLKLLDSAVANAENNHELVADELVVGQAYVDEGPTLKRYRPRALGRATRIRKRTSHMTITLTTTENGR*
>14_0903_12_20cm_Bacteria_10610_64_6
MEARASAKYLRGSAQKARLVVDMIRGKRVGEALAILQFANKRAAGGIEKCLRSAIANATETAERENVAVDPDELVVKTCFVDMGPTKNRRRVRPAPQGRAYREQRHFCHVTVLVSSGEDDGAAKTKGKSAAGKAAKAASPKAEGKAGSKGGSKKVAAPEESAEKKTAKRASKKAEAAPAEETTE*
>14_0903_12_20cm_Bacteria_885_69_7
MEVQAQARWVRSTPRKVRFVADTLRGLPVAEALAACQFNPRSAARDVAKVIRSAQANAEHNFNLDKDDLVLKELRVEAGPILKRGQPRAMGRLFSIFKRTSHITVVVEDRPGVSPRRRPVSGLPPAPQAPSRAPAARGTATGPAGAEAGAAPAPPEAPSSRPAAEAQAQAEEPAPAARPTRTRRPRAKSAPADTPEKEKKEKKSK*
>14_0903_12_20cm_Bacteria_889_69_22
MEVKAVARYVRISPRKVRPVMALIKGKAVDEALAVLRFSPNRASREVAKVVKSAAANAENNLELARTTLTVARAYVDSGPSQRRMQARARGRADVIKKRSSHITVVVQGE*
>14_0903_12_20cm_Bacteria_908_55_11
MEVRAIYRYAKISPFKAREITREIQGLPVSAALDVVAYSPKKAAALINKTLKSAVANAENNANLKVDGLVVKEAIVGEGPTMKRMMARARGSGSRILKRSSHIRIVLTDEIKIETRETRKAAQKAAKKKASESKAESGATEAKAEKSAKRAKKGKNKFYGTES*
>14_0903_12_20cm_Bacteria_913_55_8
MEVRSTYKYARISPFKVREVTREIQGLPVSAALDLLAFTPKKAASLIGKTLKSAIANAENNANLKADGLVVKEATVGEGPTLKRIMARARGSASRILKRTSHIRIVLSDEIAIETRATRKAKRKAEKKATKKESKSETTQNASGESKSDKKTANQPNK*
>14_0903_12_20cm_Bacteria_924_55_9
KEAIVGEGPTVKRIMARARGSASRILKRSSHIRIVLSDEIQIETRETRKAKREQEKKAAKKQMKSEAAESARAASERTAAKAGQTAKARK*
>14_0903_12_20cm_Bacteria_926_65_5
MEVQAKAKWVRTSPRKVRLVAQTLRNLPVSEALVACSFMPKSAARDVAKVIRSAQANAENNFNLVKDDLVIKEIRVEPGPMLKRGQPRAMGRLFSIFKRTSHITAVVEDRPGVVRRRAAALPRAPQPTARPAPTPAAAAAARTAAAIEPATTESDEVEAPARPRKAKAETVKADAAPSKTDVKKAEAKKGEARKGEVKKTASKKKDEPKKDTKEKKSK*
>14_0903_12_20cm_Betaproteobacteria_919_62_6
METKAILRGVRLSAQKGRLVADQIRGLKVDKALDVLTFSPKKGAKIIKKVLESAIANAEHNEGADVDELKVNTIYLDKATNLRRFTARAKGRGNVILKQTCHIHVTVGDGKKD*
>14_0903_12_20cm_Ktedonobacter_racemifer_1020_54_11
MQVRAIAKDIGISPRKMRLVTNAVKGKTVIEAQAILQFLPNAGALPVSKVVASAAANAENNYNLNPDDLYILNIVADDSFRIKRVKARSRGQAARILRRFCHVTVIVSDDPADAGH*
>14_0903_12_20cm_Proteobacteria_893_68_25
MQVISKLRYARISPQKCRLVADVVRGRPVGNAIATLRYMPKKGAQIVRKVLESAVANAEHNHGADIDELKVALIHVDAAPQLKRFHARAKGRGARIIKRNSHITVGVSDGKKD*
>14_0903_12_30cm_Acidobacteria_1043_61_10
MARYIRMSPQKARLVIDLIRGLRAEKALQVLRYTPKRAARDIEKVLRSAIANAERKAEDAGASLDVDQLFISRCFVNEGPRWKRLRPAPMGRAFRYQKRTSHIVVAVAEHHVAAKERVAAAAAEAEAHKGVKGAVKKARKALAGQKRPAGKPKKT*
>14_0903_12_30cm_Acidobacteria_1079_57_7
RLVLDLIKGRRVEEARNTLLFTKKRVAEHVGKLLQSALDSANFLATEKGLDVEIDNLYVKSAVANDGPRMKRIRPAPQGRAYRYQRRISHIELILAERGKNGQVATVVGEESAPAAPAKARRRAPAAKSAGKKKKAAAK*
>14_0903_12_30cm_Acidobacteria_1081_55_6
MEFRAQARYMRVSPQKARLVLNLIKGRRVEDALNTLTFTNKRVAATIHKLLRSAVENANYLSSEKGVDVDIDSLYVKRAVANDGPRLKRIRPAPMGRAFRYVRRIAHIEIELAERGKSGESVATVVAREKATGKTPARVKAKRKAPAGKKKVGARK*
>14_0903_12_30cm_Alphaproteobacteria_1062_64_7
MGKKTRERALAENEAKAVARMLRVSPQKLNLLAQLIRGKKVATALADLEFSRKRIARDVRKCLESAIANAENNHDLDVDDLVVAEAHVGKAIVIKRFHPRGRGRIGRILKPFANLTIVVREVEAAAS*
>14_0903_12_30cm_Bacteria_1044_57_11
MEFRAEARFMRVSPQKARLVLDLIKGRRVEDALNTLMFTKKRVAPTIEKLLRSAVENANYLNAEKGVEVDVDNLYVKRAVANDGPRMKRIRPAPMGRAYRYVRRISHIEIALAERGKNGREDVATVVGEEKSAKAPGKVAPKAKAKKKAAGKKKTAGAR*
>14_0903_12_30cm_Bacteria_1047_68_7
MKTRATARYIRVPASKARLVLEHIRGKSVGEALATLQFTPKAAGRLIEKVLRSAIANAEHNHQVRDLDDLRVTKATADGGPSMKRVSPRAMGRAFFVKHRTSHLTIELSDEPARPSRAAQR*
>14_0903_12_30cm_Bacteria_1056_68_10
MRTFARARFVRVSSRKAGVVLEQIRGKSVADALATLQYTPRIAARLIEKVLRSAIANAEHNHQVRNLDDLRVVQATADGGPSLKRVQPRAMGRAFFIKHRTSHLMVAVSDEVNGARLAPAPERARPPAARPAAAAETPDAKPAARTKAPRGGGKAAASKRGAGKGKR*
>14_0903_12_30cm_Bacteria_1060_56_9
MEVRSIYRYARISPLKVREVTREIQGLPVSAALDLLAFTPKKAAFLIGKTLKSAVANAENNANLKVDGLVVKEAVVGEGPTMKRMMARARGSGSRILKRTSHIRIVLSDEIEIETRETRKAKREQEKKEAKKETKAGETAERSRSSAGKKAMKPKKGGEGKATK*
>14_0903_12_30cm_Bacteria_1092_55_8
MEARASAKYLRGSAQKARLVIDMIRGKNVNQALAILRYSNKRAALGIEKCVKSAIANANETAEKANVSVDPDELWLKAAYVDRGPTKHRRRVRPAPQGRAYREQRHFCHVTILLSSETQEAEGKADGKTGGTTPAASKRAKRGGAAAAPRAKRVGKAEATTKAGDETKKAAGAKESKGATNIGKAASKLGKALRRKKSEE*
>14_0903_12_30cm_Bacteria_1108_73_5
MEVLARSRYIRRAPRKARLVAELVRGMRVADALAQLEFSPKHAAVDVAKAIKSAAANAEHNHQLARDQLWLKQVLVDEGPTLKRVRPVSRGMAHQYFHRTCHITAIVEDRPEPEQVARPARRRRAQRRTPPPAEATEGDE*
>14_0903_12_30cm_Bacteria_1118_70_6
MRTHAIARFVRVPPRKARLVLDAIRGKPVGEALATLEYTPRAAARLIEKVLRSAIANAEHNHQVRNLDDLRVVEAIADGGPSMKRVSPRAMGRAFFIKHRTSHLRVAVSDERPGGATAPPPPAAEAAPKAAPAPRAARAPARPAAKAAARARAPKRKPARAKPAKETK*
>14_0903_12_30cm_Bacteria_1120_68_12
MARARFVRVSARKARLVLDQIRGKPVAEALATLEYTPRAAARLIEKVLRSAVANAEHNHQVRDLDDLRVIQAYADGGPVLKRVQPRAMGRAFSIKHRTSHLTIGVSDEGNGAVATPAPARPSAPPAARQERPAAARRAPARRGAARSGDKPAAKRSRKPKEKK*
>14_0903_12_30cm_Betaproteobacteria_1059_67_7
MMETKASLRGARLSAQKGRLVADLIRGKPVDQAMSILAYTPKKGGLIMRKVLESAIANAEHNDGADIDTLKVKQVFVERGMFLKRFQARAKGRGNRVLKHTCHIFITVGD*
>14_0903_12_30cm_Betaproteobacteria_1076_65_10
METRATLYGVRLSAQKGRLVADQVRGLPVEKALNLLAFSPKKGAHIIKKVLESAIANAEHNDGADVDELKVKTILVEQAMSLKRFQARAKGRGNRITKRTCHIFVTVGDDEKKKAPAKPAKK*
>14_0903_12_30cm_Euryarchaeota_1049_65_11
MTKLGYTVEYKIETMARAYGRDLPIAWKKSIELARQLRGRTVEKAREYLENVASLKQAVPMRTYGRWVAHKSGIGPARYPVKAAKAFLTILESAVANAEFTGKEDPDTMVIAVINAHKGPTSKGYRPRAYGRSSPWNQDTVNLEIVLEEVE*
>14_0903_12_30cm_Proteobacteria_1046_69_21
MQVISKLRYARISPQKCRLVADVVRGRPVGNAIATLRYMPKKGAQIVRKVLESAVANAEHNHGADIDELKVALIHVDAAPQLKRFHARAKGRGARIIKRNSHITVGVSDGKKD*
>14_0903_12_40cm_Acidobacteria_10612_65_12
MEARASAKYLRGSAQKARLVVDMIRGKRVGEALAILQFANKRAAGGIEKCLRSAIANATETAERENVAVDPDELVVKTCFVDMGPTKNRRRVRPAPQGRAYREQRHFCHVTVLVSSGEDDGAAKTKGKSAADKAAKAASPKAEGKAGSKGGSKKVAAPEESAEKKTTKRASKKAEAAPAEETTE*
>14_0903_12_40cm_Acidobacteria_4663_53_8
MEARASAKYLRGSAQKARLVIDMIRGKNINKALAILQFTNKRAADGIEKCVRSAIANASEAAEKANIAIDPDDLWVKAAFVDRGPTKNRRRMRPAPQGRAYRERRHFCNVTILLSSDEKVVAAEAKKGGKAATEAKPAKLEESKSRKRGGAVAAPRAKRTETKAEGEKKATKRASKKAEGTEETEE*
>14_0903_12_40cm_Bacteria_10609_55_11
MEFKAKARFIRVSPQKARLVLDLIKGKRVEDALTALMMTKKRISTDVASLLRSAVQNADYLSQEKGFDVDVDRLYVKTAIANDGPRMKRIRPAPMGRAYRYQRRIAHLEIVLGEKGAENRENMATVVGEETAAAPARKKAAGAKKKSAVRKKTAGAR*
>14_0903_12_40cm_Euryarchaeota_4735_64_14
MTKRGYTIEYKIETMARAYGRDLPLAWKKSVELARQLRGKTVDQAREYLEAVIALKQPVPMRKYNRWVAHKSGTGPARYPVKAAKGFLKILESAVANAEFTGKEDPDSMVLKVINAHKGPTTKAFRPRAYGRSSPWNSDTVNLEIVLEEVV*
>14_0903_12_40cm_Ktedonobacter_racemifer_4702_53_8
MQVRAIAKDIGIPPRKMRLVTNAVKGKTVIEALAILQFLPNAGALPVSKVVASAAANAENNYNLNPDDLYILNIVTDDSFRIKRVKARSRGQAARILRRFCHVSVIVSDDPADAGR*
>14_0903_12_40cm_Solirubrobacterales_4660_72_9
MSPSKPQDPEKGKAAESEQIAAEAAEAKEAEAKAEEAKPRRRRAKKDADAPRPRRRRARKAAPEAEGSAAEETEVEKEGAAAATAEAPAKAPGKRRRGAKADAGADQKVPELEAERSKDAPRAAARDWARLLDSAVANAENNHELVGDELRVTQAIADEGPTLKRYRPRAMGRATQIRKRTSHLTITLAPEEE*
>14_0903_13_20cm_Acidobacteria_10553_57_8
MADVQTQNALIEAHALARHVRMSPQKARLVMDLIRGQKAQDALQTLKYTPKRAAKHIEKVLRSAIANAERKADDAGAPLDVDQLFVAQCFVNEGPRWKRLRPAPMGRAFRYQKRTAHLWVGVAEHHVAAAERVAANVAEAEAQKGVRGTARRVRKALTGKQAPPKKGKK*
>14_0903_13_20cm_Acidobacteria_1218_57_5
MEFRAEARYMRVSPQKARLVLDLIKGQRVEEARNTLLFTKKRVASTVGKLLQSAIDNANFLSTEKGVDVDLDQLYVKSAVANDGPRMKRIRPAPMGRAFRYVRRIAHLEIVLAEKNKNGQSHATVVGEEEHKTAAPKAAAKKRAAVKKAGASKKKAVAKK*
>14_0903_13_20cm_Acidobacteriales_1219_55_6
MEFRAQTRFVRVSPQKARLVLDLIKGRRVEDALNTLAFTKKRVAAKVEKLVRSAVENANYLSSEKNIDVDLDNLYVKHAVANDGPRMKRIRPAPMGRAFRYVRRIAHIEIALAERGKNGAADLATVVGEE*
>14_0903_13_20cm_Bacteria_10557_55_8
MEVRSIYKYARISPFKVREVTREIQGLPVSAALDLLSFTPKKAAFLIGKTLKSAVANAENNANLKPDSLVVKEAIVGEGPTLKRMMPRARGSGSRILKRTSHIRIVLSDEIEVETRETRKKKREQEKKESRKHAVVGESTEKSATTEKTPKKKKAAGKRAKK*
>14_0903_13_20cm_Bacteria_1202_57_11
MADVQTQNALIEAHALARHVRMSPQKARLVMDLIRGQKAQDALHTLKYTPKRAAKHIEKVLRSAIANAERKAVDSGAPLDVDMLFVAQCFVNEGPRWKRLRPAPMGRAFRYQKRTAHLWVGVAEHHVAAAERVAANVAEAEAQKGVRGTARRVRKALTGKQAPSKKGRK*
>14_0903_13_20cm_Proteobacteria_1234_70_6
MQARALVRGISMSPRKMRVVANLVRNKSVEHAVGLLDLMPKKAAGIISKAIKSAAANAEERSGGDASIDQLRIHTIAVDGGSIAKRWMPRSMGRANRINHRTSHLTVVVTDDE*
>14_0903_13_30cm_Acidobacteria_4806_58_15
MEFRAEMRYLRVSPQKARLVLELIKGRRVEEARNTLAFTKKRVAAHVGKLLQSALDNANFLASEKNIDVEIDNLYVKSAIANDGPRMKRIRPAPQGRAYRYQRRISHIELVLAERGRNGEAVAHRVGGEKAAPAKAKRSAPVAKKAAGKKKAAAK*
>14_0903_13_30cm_Acidobacteria_4851_65_16
MIQAQATARYVRTSAQKAGLVLALIRGKDVNRALATLRFTRKAIAADISKVLRSAIANATNKEGFSGDVDRLFVSACYANQGPSAKRVRPAPMGRAFRVLKRTAHLTVLVSERPEKIVAVPAPDGAAAPRRRARAAKSATTPPAAKRGTGDAEETRNVEE*
>14_0903_13_30cm_Acidobacteria_4858_56_6
MEFTAQARFTRVSPQKARLVLDLIKGRRVEEAMNTLAFTKKGIAPDIQKVLRSALENANYASSEKGMDVDVDNLYVKRAIANDGPRLKRICPAPQGRAFRYQRRMSHIEIALAERGAETREAIATVVGEDEPASKNKTSH*
>14_0903_13_30cm_Acidobacteria_4908_55_5
MEFRAEARYMRVSPQKARLVLDLIKGRRAEEARNTLAFTKKRVAATVGKLLQSALDNASYLSSEKGIDVDIDNLYVKSAVANDGPRMKRIRPAPMGRAYHYVRRIAHIEIVLAERSKNGRSMATVVGEEAATTKAAARTKAKARATKVKTKKTQHKKTAGAR*
>14_0903_13_30cm_Acidobacteria_4932_58_16
MSPQKARLVMDLIRGAKAQDALQTLKYTQKRAAKHIEKVLRSAIANAERKAEDAGAPLDVDELFVANCFVNEGPRWKRLRPAPMGRAFRYQKRTAHLWVGVAEHHVAAAQRVAAIEAEAEAQKGVRGTARRVRKALTGKQAPPKKGKK*
>14_0903_13_30cm_Acidobacteria_4990_57_9
MEFRAEARFMRVSPQKARLVLNLIKGQRAEQARNTLMFTKKRVAATVGKLLQSAIDNANFLSTEKGLDVDLDNLYVKSAVANDGPRMKRIRPAPMGRAFRFVRRIAHLEIVLAERNRNGASMATVVGDGTPGAKKAAPVRRTATKAKAKGPAKKKAAGKKATAKK*
>14_0903_13_30cm_Acidobacteria_5024_67_6
MIQAHATAKYVRTSAQKAKLVLDLIRGRDVNHALATLRFARKGVAHDVEKVLRSAIANAQQKDGFGGDVDRLFVQACYANQGPSQKRIRPAPMGRAFRVVKRTAHLTVQVAEHPTPVVATTPAVEGGEAPKRRGAKPAVKRTTKSSASSGARKKTAAAKRGQRATTRRRAAKKGA*
>14_0903_13_30cm_Acidobacteria_5060_64_8
MIQAQATARYVRTSAQKAGLLLGLIRGKDVNRALATLKYARKGVAGDVAKVLRSAIANAQQKDGFSGDVDRLFVSACYANQGPSQKRVRPAPMGRAYRVLKRTAHLTVHVAERPEKVAPVSPAAGEKPARGAGRRSKAAKPQSPKAKE*
>14_0903_13_30cm_Actinobacteria_4855_70_17
MAVAEQERQMVRAQARWVHSSARKARLVTDLIRGRSVPEARTILAFSSRAVAKDVEKVLRSAVANAESRPNLHWQGDDLVVAAAYADEGPTLKRWRARARGRVARIRKRTCHITIELAQGSPVSAAPSMPAMAAPEPEPVEEPAALEEPEAVEEPEETVEEQEAAEEPEAAAEAETPETEAPETESPSAEAEAEASTEETDR*
>14_0903_13_30cm_Actinobacteria_4882_65_7
MAFGDKTNERPGVRSHVRHARVSAYKAREVLDLIRGESYGRASEILEFSERGVSRIIKKCLDSAIANAENNASLPAEELFVSACFADEGPTLKRWRPRARGRAMRIRKRTCHITVIVSRYTPAQLTQLRSRDTQAGRVRTSASAADARRRRVERSRALEAQRRVADDVPVDDHDHDHDHDHDDHDHDDDVDHDELDHDHDDDVDHDDDVEAIGPYGAGSAAPLEDGSAPEGYDIKGNADSMLYHVPGGRYYKATVAEVYFASADDAERAGFAAPGSAAQSDTDGDDAEEGAE*
>14_0903_13_30cm_Actinobacteria_4884_69_8
MAERNGSESDGPVVRASARYVRVAPRKARLVADQVRGLTVPQARTLLEFSARGASREIAKLIASAAANAENNHELVAEDLRIADIHVDEGPTLKRWRARARGRATRIEKRTSHVSVALTPTD*
>14_0903_13_30cm_Actinobacteria_4916_68_8
MSRSSKKGPFIQDRLLSRIEAMNKTGEKRMIRTWSRTSTIFPEMVGHTIAVHDGRKHVPVFVSEQMVGHKLGPGGEGQALMAAIEQEQQQTARAQAKYVRSSARKARLVTDLIRGRTVPEARTILAFTSRAAATEIDKVLRSAVANAEANHGLDGDELVVESAYADEGPTLKRWRARARGRVNRVRKRTCHVTLVLAEVPEPVRPARRTRRREAQQSEAGAPEQKPSAAKPKASTRRKKKEAVA*
>14_0903_13_30cm_Alphaproteobacteria_4799_66_28
MSKKAHERSLAENEAQAVARMLRVSPQKLNLVAGLIRGKKVAMALADLEFSRKRIAKDVRKCLQSAIANAENNHELDIDDLVVAEAHVGKALVLKRFSPRGRGRMGRIMKPFSNLTIVVREVEEAAPAKA*
>14_0903_13_30cm_Bacteria_4796_57_9
MDELYVSNCFVNEGPRWKRLRPAPMGRAFRYQKRTAHLWVGVAEHHVAAAERVAAIEAEAQAQKGVRGTARRVRKALTGKQAPPKKGKK*
>14_0903_13_30cm_Bacteria_4803_58_14
MEAKAEARYIRISPQKARLVVDLIRGQQAGQAITTLRTTNKRIAPTVEKVLKSAIANAQNRSDDVDVDRLFVSEAYVNEGPRMKRVRPAPMGRAYRYQRRMAHIVIRVAEKEA*
>14_0903_13_30cm_Bacteria_4804_57_9
MSTNLTIPAAPAIEAQALSRHVRMSPQKARLVVDLIRGQRAEDALQILRYTKKRAARDIEKVLRSAIANAERKAEDAGASLDVDELYVSRCFVNEGSRWKRLRPAPMGRAYRYVRRTAHIVVAVVEHHRAAAERTAAAEAAAAAEKGVRGAVKKARKALGGRKPPVRKPKKQG*
>14_0903_13_30cm_Bacteria_4805_60_6
MESRATVKYIRMSPQKVRLVVDLVRGKRAGEALSILGYARGEGSRGIKRLGHTKKRAAADVAKVLLSAISNAEVKSDPLPRAARFGTSGA*
>14_0903_13_30cm_Bacteria_4817_57_14
MEFRAEMRYLRVSPQKARLVLNLIKGRRVEEARNTLAFTKKRVAAHVGKLLQSALDNANFLSTEKGLDVEIDNLYVKRAIANDGPRMKRIRPAPQGRAYRFQRRIAHIELVLAERGKNGEAMSHVVGEQRASAPAKAKRRAPAAKKTVSKKKVGAR*
>14_0903_13_30cm_Bacteria_4823_55_8
MVSRATSKFIRMSPQKARLTMDLIRGKNVNEALMTLKFTNKPKATREIEKVVKSAVANATQKDENIDADNLFVERCFINEGPRLKRIRPAPMGRAYRYQRRTAHITIELGERK*
>14_0903_13_30cm_Bacteria_4826_69_9
METRARVNHVRISAQKMRLVVDLIRGKGAEEAIGILEFNARRGARVVAKTLKSAIANAEATQNVDVDTLYVKTAYVDEGATQKRSLARAHGRATKIFKRSSHVTIVVDERESKNGGRATAGRGRRRAS*
>14_0903_13_30cm_Bacteria_4830_56_8
MKARAIAKYIKGSPQKARLVIDLIRGRSVNDALAMLKTSNKRAAKPIEITLRSAIANASQKADQLNVAIDVDRLKISSATVDLGPTKFRRRVRPAPMGRAYRERRWQNHITIEVESEKE*
>14_0903_13_30cm_Bacteria_4831_56_5
MLEARAINRYINSSPRKMRLVIDLIRGRSVNEAISILHFSPKHAARVAEKVVRSAISNLQNKDEAGRVNPESLYIKTAYVDGGPGMKRMLPAPMGRAYRIVKRSNHLTIIVAQREEKAKAPAKPREKHVQQKQEIGRPKEKVKAKEKPKVKGKPKEKE*
>14_0903_13_30cm_Bacteria_4832_68_9
MLPQDLVASARLRYLGTSAQKTRLVVDLIRGKDVGEAAATLRFTKKAVARDLARLLDSVVANARQKRQDVDVDRLYVSTVFVDGGPSLKRIQPAPMGRAFRILKRMCHVTIGVGERAAAAPPVRRDGEDESPRRAAPAAQTARRRRTAGVDKTGAKAAAKSRGRRGRATRGKT*
>14_0903_13_30cm_Bacteria_4841_53_9
MEAIAKTKHLKGSPRKARLVIDMIRGQNVSRALAILKFTDKRAADPISKCLSSAIANATYAAEQQNIAIDPDGLWIKTAFVDMGPTKNRRRVRPAPQGRAYREQRHYCHITIQVTSEEQAKSEKELKAEAGRAKRAEAKKAEGGEKKTPTKKAAPKKAKAEEVETPTVAVETTEPNVADAKNVETQTTEALNETKPADEKQQDTNEELERQ*
>14_0903_13_30cm_Bacteria_4853_55_13
MEFRAQTRFVRVSPQKARLVLDLIKGRRVEDALNTLAFTKKRVAAKVEKLVRSAVENANYLSTEKNVDVDLDNLYVKHAVANDGPRMKRIRPAPMGRAFRYVRRIAHIEIALAERGKNSAGDLATVVGEERPATKAAASKSRSKPTKKAVAKKFSGKKTAGKR*
>14_0903_13_30cm_Bacteria_4866_66_9
MEVSAVQRFVRRAPRKARLVADSVKGMKVAEALAYLEFSPKHAARDVAKAIKSAAANAEHNFNLNRDDLVLKQLLIDEGPTYKRRRPVSRSMAHEYFHRTCHITAVVEDQPDGGRK*
>14_0903_13_30cm_Bacteria_4876_63_13
MVAVKSYTRGAQVAPKKVRLILDEVRGKRVDEAMAILRFMQSPHARTIAKAVRSAAANAENNYNMDPRHLQITRAFVGDGVKMRRMTPRARGRADIIIRRRSNITIIVEEGG*
>14_0903_13_30cm_Bacteria_4899_71_7
MEARAQSRFMRITAQKARLVVDLIRGKPVEKALSLLEYTPKRGARLVAKTLRSAVANAESSQRIDVDQLYVKRAFVDEGPTAKRFLPRAHGRATKVFKRTSHITVVVDERPKGGEA*
>14_0903_13_30cm_Bacteria_4903_55_12
MEVRSIYKYARISPFKAREVTREIQGLPVSAALDLLTFTPKKAAFLIGKTLKSAIANAENNANLKPDGLVVKEAVVGEGPTLKRIMARARGSASRIQKRTSHIRIVLSDEIAIETRETRKAKREQEKKAAKKEIKNKTSESAEPVAKKKPAKSGTKAKK*
>14_0903_13_30cm_Bacteria_4917_66_8
MAGVEVRAVQRHIRMSPQKVRLVLDVVRGKNAREALAILKFLPHRAARPVAAVIMRCAADEGRTLKRWRPRARGRVNQILKRSSHITVVVAEKGA*
>14_0903_13_30cm_Bacteria_4927_68_6
MEVKAVARYVRISPRKVRPVMALIKGKAVDEALAILRFSPNRASREVAKVVKSAAANAENNLELARTTLTVARAYVDSGPSQRRMQARARGRADFIKKRSSHITVVVQGE*
>14_0903_13_30cm_Bacteria_4939_59_17
MEATARGNYLRGSPQKARLVIDLIRGKNVQQALTLLRFTKKRATRSIEKVLLSAVSNAHEKFAGADIDSFTVTKAVVDMGPTKWRRRMRAAPMGRAYKQQRRYKHITIVIKGEAKEEG*
>14_0903_13_30cm_Bacteria_4942_54_11
MEVRSIYKYARISPFKVREITREIQGLPASAALDLLAFTPKKAAFLIGKTLKSAIANAENNANLKPDGLVVKEATVGEGPTFKRIMARARGSASRILKRTSHIRIVLSDEVHIETRETKKAKRERQKKESTKQATAGQATDALATAVAEKRPKAKKAGKKVKR*
>14_0903_13_30cm_Bacteria_4946_69_16
MTETRATSRFVRLTAQKARLVVALIRGKPVEAAMALLEYTPKRGAKVVLKTLRSAVANAEATQQADVDVLYVKRAFVDEGPTAKRFLPRAHGRATKIFKRTSHITVVVDARGSAKEA*
>14_0903_13_30cm_Bacteria_4968_56_13
MEVRSIYKYARISPFKAREVTREIQGLPVSAALDLLAFTPKKAAFLINKTLKSAIANAENNANLKPDGLVVKEATVGEGPTLKRIMARARGSASQILKRTSHIRIVLSDEIPIETRETRKAKQEQEKKAAKKTAPREASAEEKPRAKKKTAKEK*
>14_0903_13_30cm_Bacteria_4981_58_6
MQAQAIMKNVPMSAQKMREVVRQIQGLPAVQAQAILAVVPRKAARFVAKTLKSAMANAENNHSLKPETLTVREAVAGTAMIVKRFTPKARGSSGPILKRRCHIKIVLSDE*
>14_0903_13_30cm_Bacteria_4982_55_14
MEVRSTYKYARISPSKVREVTREIQGLPVSAALDLLAFTPKKAAFLIGKTLKSAIANAENNANLKPDGLVVKEATVGEGPTLKRIMARARGSASRILKRTSHIRIVLSDEIAIETRETRKAKRKAEEKAARSTPAGEASPETKPRPKKKAANKK*
>14_0903_13_30cm_Bacteria_5177_56_11
MADVQTQTPLIEAHALARHVRMSPQKARLVIDLIRGQDVQEALQTLRYTPKRAAKPIEKLLRSAVANAERKADDAGAPLDVDQLFVSECFVNEGTRWKRLRPAPMGRAFRYQKRTAHVWVAVSEHHVAAAERHASNVAEAEANKGVRGTARRVRKALTGKQQAAKKGKKG*
>14_0903_13_30cm_Bacteria_5203_56_6
MEVRSIYKYARISAFKVREVTREIQGLPVSAALDVLAFTPKKAAFLINKTLKSAIANAENNANLKVDGLIVKEAVVGEGPTFKRMMTRARGSGARINKRTSHIRIILTDEKPATEQKAAAKSDGKSATAEKKPAKKKKKAKAAKK*
>14_0903_13_30cm_Betaproteobacteria_4811_62_7
METKAILRGVRISAQKGRLVADQIRGLPVDRALNVLAFSPKKGARIIKKVLESAIANAEHNEGADIDELKVKTIYVDKATNLRRFTARAKGRGNVILKQTCHIHVTVGDGK*
>14_0903_13_30cm_Betaproteobacteria_4861_65_15
METKAILRGVRLSAQKGRLVADQIRGLPVDKALTLLSFSPKKGAKIIKKVLESAIANAEHNEGADIDELKVRTICVDKAANLRRFTARAKGRGNVILKQTCHIHVTVGDGK*
>14_0903_13_30cm_Betaproteobacteria_4874_67_16
MMETKASLRGARLSAQKGRLVADLIRGKPVDQAMNILAYTPKKGAGLMRKLLESAIANAEHNDGADIDALKVKTIFVERGMFLKRFQARAKGRGNRVLKHTCHIFITVGD*
>14_0903_13_30cm_Betaproteobacteria_4912_61_9
MRLSAQKGRLVADQIRGLAVDKALNVLSFSPKKGAKIIKRVLESAIANAEHNEGADIDELKVTTIYIDKGANLRRFTARAKGRGNVILKQSCHISVTVGDDK*
>14_0903_13_30cm_Betaproteobacteria_5017_62_15
MQTTATLRGVRLSAQKGRLVADQIRGLSVDKALNLLAFSPKKGARILKKVLESAIANAEHNEGADIDELKITTIYVDKATTLKRFTARAKGRGNVIGKQTCHIRVVVGDGNDQ*
>14_0903_13_30cm_Burkholderiales_4888_66_12
METRSIVRGVRLSADKGRLVADMIRGKKVDQAINILTFTPKKAAGIIKKCLESAIANAEHNDGADIDELKVKTIYVEQGTTLKRFSARAKGRGNRIVKPTCHVYVTVGN*
>14_0903_13_30cm_Deltaproteobacteria_5016_55_6
MEARAITKFVRISPRKVRLVVDQIRGKGVEEALNILKFTPKRSAGIVAKTVRTAVANAENTQSVDVDRLFIKQAKVDEAGMWKRFTSRAQGRATRVRKRLSHVTIVLDEAQERS*
>14_0903_13_30cm_Gemmatimonadetes_4828_69_21
MEARAVQRHVRQSARKMRLVVDLIRGRSVPEAYAILRFSKKHAALQIRKVLTSAVANAKQAADRQNERLDEDQLRVDYAVINEGPTLKRFTMAAMGRGTPIKKRTSHVEIRVAGATAAAEPPAARAPKAKAEAAAPKAKAKPPKKTRAATGKAKRRTTRKKSEGR*
>14_0903_13_30cm_Gemmatimonadetes_4837_61_12
MSERSRIRSARHAAEKKGVSSAIQRTTRQSPYKMRLVIDQIRGKDVNEALGLLRFSKKHAAKQIEKVLNSAVANAEFKSREGTDSIDVDTLYIKHAIVNEGPALRRFMPAAQGRATPIRKRTSHVEIVLDAREAARVPRSARSSERSTTQAARSSGSKR*
>14_0903_13_30cm_Nitrospirae_4802_57_10
MAEAQAVLRFVRVAPRKARPVIDLIRGQQVPMALALLALLRNLPRHASKVVEKILRSAVANAEQKEMGDSESMVVSKAFVDCGPTLKRFRSRSQGRANAIQKRMSHITVVVSTASVKEKK*
>14_0903_13_30cm_Nitrospirae_4810_58_12
MPEAMAKLRYVRMSPRKTRVVVDLIRGCAVNEALARLKFTPRAGARVVEKLLMSAVANAQQGGKELGDADELRVSRAFVDCGPTMKRFQPRAQGRAFTIHKRMSHITVAVSPLETKVRGKAASSPAKSKGPEKTKLGSPRPAAEQTPASVKPAKATKKAKDS*
>14_0903_13_30cm_Proteobacteria_5023_70_7
MQARALVRGISMSPRKMRVVANLVRNKSVEHAVGLLDLMPKKAAGIISKAIKSAAANAEERSGGDASIDQLRIHTIAVDGGSIAKRWMPRSMGRANRINHRTSHLTVVVTDDE*
>14_0903_13_30cm_RBG_16_RIF_WS3X_71_46_curated_4845_70_10
MEARAIQRFVRITPRKCGQVLELIRGRTVEQAQSTLEFTPKYGARIVQKVLKSAVANALQAGKVRIEDLIVKEAVAGAGPTLKRWLPRAQGRATPLLKRMSHVSVTVATRE*
>14_0903_13_30cm_Rhizobiales_4873_60_7
MSKKARKRSLADNEARAVTCSIRVSPRKLNDVAASIRGMKVDKALAELTFSRRRIAGTIKKTLESAIANAENNHDLDINQLVVAEAHVGKNLVMKRWTPRARGRVGHIHKFFSQLTIVVREVKEAA*
>14_0903_13_30cm_Verrucomicrobia_4807_59_6
MEVQAITRNVRMSAQKMREVVRQIQGMNAVQAQAVLAVVPRKSARFVAKTLKSAMANAEDLKRTRSEYEGLVVEALLVKEAVAQTARTLRRFTPKARGSAGPILKRNCHVKIVLAD*
>14_0903_13_30cm_unknown_4933_52_11
MLERGYSVTGLDPDRTVKCSGRQLRISPKASVELCRTIRGMKLSDAKRLLERVIELKQAVAYRRFHKEVPHRRQLNEHFYAGRFPQKAAGRLFKLLEELEANAEYRNLDTERLKIIHAAAQRGTKVPRRNPRAFGRSDLLQGTMTHIELVGYELE*
>14_0903_13_30cm_unknown_4948_52_13
MKLPDAKRLLERVVEMKQAIAYRRFHKEVPHRRQLNEHFYAGRFPQKAAGKIFKLLEELEASAEYRNLDTERLKIIHAAAQRGTKVPKRNPRAFGRSDLLQGTMTHVELVGYELE*
>14_0903_13_40cm_Alphaproteobacteria_1359_63_7
MGKKARERALAENEAKAVARMLRVSPQKLNLVAQLIRGKKVASALADLEFSRKRVAREVRKCLESAIANAENNHDLDVDDLVVAEAHVGKAIVLKRFHPRGRGRVGRILKPFAHLTIVVREVEATAS*
>14_0903_13_40cm_Bacteria_1351_69_7
MRARAIQRTVRQSARKMRLVMDQIRGARVPEAYAVLRFSKKLAAKQIHKVLKSAVANAEQQARRQNAAFDPDGLRVAYAVVNEGPTLKRFTSAAMGRATPILKRTSHVEIHVAGEAPPAPKPPSSKAAAARSETTAPDSGGKKPAAARQSKTGTRTKARTTKNGSE*
>14_0903_13_40cm_Bacteria_1360_58_7
IANAERKAEDAGAPLDVDELFVANCFVNEGPRWKRLRPAPMGRAFRYQKRTAHLWVGVAEHHVAAAQRVAAIEAEAEAQKGVRGTARRVRKALTGKQAPPKKGKK*
>14_0903_13_40cm_Bacteria_1363_54_7
MEVRSTYKYARISPFKAREVTREIQGLPVSAALDLLAFTPKKAAFLISKTLKSAIANAENNANLKPDGLVVKEAIVGEGPTLKRIMARARGSASKILKRTSHIRIVLSDDIPIETRETRKAKREQDKQVGKKEIKSEGSERAASPPHKKSAKPKKSAKNEK*
>14_0903_13_40cm_Bacteria_1368_63_9
MVAVKSYMRGAQVAPKKVRLILDEVRGKRVDEAMSILRFMQSPHARTIAKAVRSAAANAENNYNMDPRHLRVTRAFVGDGVKLRRMTPRARGRADIIRRRRSNITIIVEEGG*
>14_0903_13_40cm_Bacteria_1396_70_5
MEVKASAKFLRLSPRKARLVTDLITGKTAEEAIAILENLPKSTSLPLGRVVRSAIANAENNFNLTLESLYVKRAIANEGPRMKRVWMRGRGRRDIKLHRTAHLVVVLDSKEA*
>14_0903_13_40cm_Bacteria_1416_54_6
MEDALNTLAFTKKRVAAKVEKLVRSAVENANYLSTEKNVDVDLDNLYVKHAVANDGPRMKRIRPAPMGRAFRYVRRIAHIEIALAERGKNSAGDLATVVGEERPATKAAASKSRSKPTKKAVAKKFSGKKTAGKR*
>14_0903_13_40cm_Euryarchaeota_1366_64_11
MSKFGYTVEYKIETMARAYGRELPLAWKKSVELARQLRGKTVDQAREYLEKVIALKQPVPMKKYKRWVAHKAGTGPARYPVKAAKAFLKILESAVANAEFTGKEDPDAMVIRVINAHKGATTKGFRPRAYGRSGPWNQDTVNLEIVLEEVA*
>14_0903_13_40cm_Euryarchaeota_1386_65_10
MTKLGYTVEYKIETMARAYGRDLPIAWKKSIELARQLRGRTVEKAREYLENVAALKQAVPMRTYGRWVAHKSGLGPARYPVKAAKAFLTILESAVANAEFTGKEDPDTMVIAVINAHKGATSKGYRPRAYGRSSPWNQDTVNLEIVLEEVA*
>14_0903_13_40cm_Euryarchaeota_1413_65_11
MTKRGYTVEYKIETMARAYGRDLPLAWKKSVELARQLRGKTVDQARDYLEGVISLKQPVPMKKYKRWVAHKSGTGPARYPVKAAKAFLKILESAVANAEFTGKEDPDSMVLKVINAHKGPTTKGFRPRAYGRSSPWNSDTVNLEIVLEEVV*
>14_0903_13_40cm_Euryarchaeota_1427_64_8
MTKFGYTVEYKIETMARAYGRELPLAWKKSVELARQLRGKTVDQAREYLEKVIALKQPVPMKKYNRWVAHKSGIGPARYPVKAAKAFLKILESAVANAEFTGKEDPDAMIIRVINAHKGATTKGYRPRAYGRSGPWNQDTVNLEIVLEEVT*
>14_0903_13_40cm_Thaumarchaeota_1398_38_5
MIFMQFQYAFQNYDKTRHVRAALREKAISHKHAREIAVAIKSMSIESARSYLQSVINLERAIPFRRYNNEVGHKTDTGVMAGRYPRKAAAEFVKLLDNLESNAEYRGMDLDRLKIINATVHKGRKIERFTPRAMGRATPKIDILTHVELVAQEI*
>14_0903_13_40cm_Verrucomicrobia_1369_56_11
MEVRSIYKYARISPFKVREVTREIQGLPVSAALDVLAFTPKKAAFLIGKTLKSAVANAENNANLKADGLVVKEAIVGEGPTMKRMMARARGSGSRILKRTSHIRIVLSDEIQIETRETRKAKRKAEEKAAKKEGTAGETKERSTSSVEKKPKAKKAGKETKK*
>14_0903_16_20cm_Acidobacteriales_5411_55_10
MEFRAQTRFVRVSPQKARLVLDLIKGRRVEDALNTLAFTKKRVAAKVEKLVRSAVENANYLSSEKNIDVDLDNLYVKHAVANDGPRMKRIRPAPMGRAFRYVRRIAHIEIALAERGKNGAADLATVVGEEQAVAAPTKKKRVAAKKKSVGKKAVAKR*
>14_0903_16_20cm_Actinobacteria_5406_68_7
AQAQDAKASEADVSSEASPDEIEPTSEDVQAEEEAADVVLEAEAEIDEDSEPEAEEPEPAPPARPRRPRRRRTAEPEAEEAEKPEAEEEAEAEEEPEAEEREAPAKPAPRRRGRREREPGPPPVVRAQAKYVRTSARKARLVCDHIRGKSVEDARAILAHAPRTVAHDWSKLLESAVANAEHNHELVGEDLFVKGVQADEGPTIKRYRPRALGRATRIRKRTSHLTILLTPKE*
>14_0903_16_20cm_Bradyrhizobium_5408_60_11
MSKPKRERILPDNEAKAVARMLRVSPQKLNLVAQLIRGRKASAALADLQFSRKRIAVDVKKCLESAIANAENNHDLDVDDLIVSEAHVGNGIVMKRFAPRGRGRSGRIFKPFSQLTIVVRQVEASA*
>14_0903_16_20cm_Ktedonobacter_racemifer_5439_53_10
MQVRAIAKNIGIPPRKMRLVTNAVKGKSVNEALAILQFLPNAGAQPVSTVVASAAANAENNYNLDPDDLYILNIVADDSFRIKRVKARSRGQAARILRRFCHVTVIVSDDPADAVR*
>14_0903_16_20cm_Proteobacteria_5401_68_9
MQVISKLRYARISPQKCRLVADVVRGRPVGHAIATLRYMPKKGAQIVRKVLESAVANAEHNHGADIDELKVALIHVDAAPQLKRFQARAKGRGARIIKRNSHITVGVSDGKKD*
>14_0903_16_20cm_Proteobacteria_5405_67_12
MQVTSKLRYARISPQKCRLVAEVVRGKPVGNAIATLRYMPKKGARLVRKVLESAVANAEHNHGADIDELKVALIQVDAAPQLKRFAARAKGRGARILKRNSHITVGVSDGKKD*
>14_0903_16_30cm_Bacteria_5517_69_12
MEARAIQRTVRQSARKMRLVIDQIRGRAVPEAYAILRFSKKLAAKQIHKVLKSAVANAEQQAQRQNAAFDADRLRVRYAVVNEGPTLKRYTQAAMGRATPILKRTSHVEIHVAGEDAPIAPPVRAGTAEAKAGAKAEAIARPVRAGSGGKTRTKRTKAKKAGKSTKKKIKKKEER*
>14_0903_16_30cm_Bacteria_5518_68_8
MKASARFQRLSPRKARLVTDLITGKSAEEAIAILEHLPKATALPLGRVVRSAIANAENNFNLTLENLYVKRAIANEGPRMKRAWFRGRGRRDLKLHRLAHLEVVLDSKES*
>14_0903_16_30cm_Bacteria_5521_66_8
MEVSAVQRFVRRTPRKARLVADSVKGMKVSEALALLEFSPKHAARDVAKAIKSAAANAEHNFNLNRDDLVLKQLLIDEGPTFRRRRPVSRSMAHEYFHRTCHITAVVEDQPQGARK*
>14_0903_16_30cm_Bacteria_5547_55_9
MEVRSIYRYARISPFKAREVTREIQGLPVSAALDLLAFTPKKAAFLVGKTLKSAIANAENNANLKPDGLVVKEAIVGEGPTLKRIMARARGSASRILKRTSHIRIVLSDEIPIETRETRKAKQEQEKKAANKQTKSEATESAGAAPEKKAAKPKRSRKPEK*
>14_0903_16_30cm_Bacteria_5561_55_9
MEVRSIYKYARISPFKVREVTREIQGLPVSAALDLLAFTPKKAAFLIGKTLKSAIANAENNANLKPDGLVVKEAIVGEGPTLKRIMPRARGSASRILKRTSHIRIVLSDEIPIETREARKAKQKQKKKAAKQKMKSEESEGAAAGSEKKSATPKKAVKQKG*
>14_0903_16_30cm_Betaproteobacteria_5545_66_11
METRAILRGVRLSAQKGRLVADLIRGKPVDQAMSALAFMPKKGAGIIRKVLESAIANAEHNDGADIDTLKVKTIFVERGTFLKRFQARAKGRGNRVLKHTCNVFITVGD*
>14_0903_16_30cm_Rokubacteria_5524_69_12
MRTLARARFVRVSARKARLVLDQIRGKSVGEALATLQYTPRAAARIVEKVLRSAIANAEHNHQVRNLDDLRVVHAVADGGPSMKRVQPRAMGRAFFIRHRSSHLTIGVSDETNGAARPVPPPRESAPAARQAGPAGAPAASGASAATKERAAARPRTTAAAKGAGKSKRPKSKEKR*
>14_0903_16_30cm_Rokubacteria_5554_70_10
MNTVARARFVRLSARKARLVLDQIRGKSVGDALATLEYTPRAAARLIEKVLRSAVANAEHNHQVRNLDDLRVVQAIADGGPSLKRVQPRAMGRAFFIRHRTSHLTIGVSDETGRAMRAPAARPGRAIPAVAPAAPAAGPVAAPKAPAARGRASKAPDKAPARGGRKPKEKK*
>14_0903_16_30cm_Verrucomicrobia_5531_55_9
MEVRSIYKYARISPFKVREVTREIQGLPVSAALDVLAFTPKKAAFLINKTLKSAIANAENNANLKADGLVVKEAVVGEGPTFKRMMTRARGSGSQVLKRTSHIRIVLTDDVAIETRETKKAKRDQEKKGGESAAKSTTAKKGKKKTAKAAKK*
>14_0903_16_40cm_Bacteria_5660_68_9
MLSQDVVASATVRYLGTSAQKARLVVDLIRGKDVGEAAATLRYTKKAVAPDIGRLLDSAVANARQKGQDVDVDRLYVRTAFVNGGPSLKRIQAAPMGRAFRILKRMCHVTIGLGERRAPQPARSARATGGADTEQAAVAGAKTQRSRRKPAQAKAGAAATRGRRRSAGRKKS*
>14_0903_16_40cm_Bacteria_5672_60_9
MKTRATVKYLRISPQKARLVVDLIRGKKAGEALGILGYARGEGRGGIRRLGHTKKRAAEHVAKVLLSAISNAEEKSENVDVDELQVKEIYVNEGPRVKRVRPAPMGRAYRYQRRMSHITVVVEQAGE*
>14_0903_16_40cm_Bacteria_5699_54_17
FKAREVTREIQGLPVSAALDLLAFTPKKAAFLINKTLKSAIANAENNANLKPDGLAVKEAIVGEGPTFKRIMARARGSASRILKRTSHIRIVLTDEIKVETRETRRAKQKAEQKAEKKKETGAGAPTGKSKTEKRPRAKKTARKSNK*
>14_0903_16_40cm_Bacteria_5703_63_9
MVAVKSYTRGAQVAPKKVRLILDEVRGKRVDEAMAILRFMQSPHARTIAKAVRSAAANAENNYNMDPRHLQITRAFVGDGVKMRRMTPRARGRADIIIRRRSNITIIVEEGA*
>14_0903_16_40cm_Bacteria_5729_55_13
MEVHAITRNVRMSAQKMREVVRQIQGMNALQAQAVLAVVPRKSARFVAKTLKSAIANAENNNGLKPEVLRIKEAVAQTATTLRRFTPKARGSAGPVLKRNCHVKIVLSDN*
>14_0903_16_40cm_Bacteria_5767_56_23
MISKATGRFIRMSPQKARLTMDLIRGMNVNQALMTLKFTNKPKATHEIEKVVKSAVANATHKDENIDADNLFVERCFINEGPRLKRIRPAPMGRAYRYQRRTAHITIELGERK*
>14_0903_16_40cm_Deltaproteobacteria_5808_68_7
MEAKASLRYLRITPRKVRVVADLIRGKNVNAALAQLAYVEKRAAEPLAKLLRSAVANAEQSAKDQSLDVDRLTVKELMVDQGPSLRRYMPRAMGRAFKVLKKTSHIQLTLSDETPKKRRS*
>14_0903_16_40cm_Gemmatimonadetes_5663_66_11
MEARAIQRGVRQSARKMRLVIDLIRGHAVPEADAILRFSKKRAARQIHKVLKSAVANAQQAAQRQNTPFDADALRVSYAVVNEGQTLKRFTAAAMGRGTPILKRTSHVEIRVAGVEAPVAPAPAAKPAAVKAEAKAEKKPRAKAKKKAPAKKKKSTKKASR*
>14_0903_16_40cm_Gemmatimonadetes_5723_70_7
MEARAVQRHVRQSARKMRLVVDLIRGRPVPEAYAILRFSKKHAAVQIRKVLTSAVANAKQAADRQNERLDEDQLRVDYAVINEGPTLKRFTMAAMGRGTPIKKRTSHVEIRVAGATAAAEPPAARAPAAKAEAAAPKAKAKTPKKTKAAAGKAKRRTTRKKSEGR*
>14_0903_16_40cm_Proteobacteria_5707_69_7
MQVISKLRYARISPQKCRLVADVVRGRPVGHAIATLRYMPKKGAQIVRKVLESAVANAEHNHGADIDELKVALIHVDAAPQLKRFQARAKGRGARIIKRNSHITVGVSDGKKD*
>14_0903_16_40cm_Rokubacteria_5695_68_10
MARARFVRVSARKARLVLDQIRGKPVAEALATLEYTPRAAARLVEKVLRSAVANAEHNHQVRNLDDLRVVQAIADGGPVLKRVQPRAMGRAFGIKHRTSHLTIGVSDEVNGAVAAPAAPPARPSAPPPREEPPAAARRAPARRGAAKARQKPAAKATRKSKEKR*
>14_0903_16_40cm_Thaumarchaeota_5674_38_9
MILMQFKYAFQNYDKTRHVRASTREKTISHKHAREIGVAIKGLSIESARSFLQSVINLERAVPFRRYNNEVGHKSDTGVMAGRYPRKAATEFVKLLDNLESNAEYRGMDLDRLKIINVTVHKGRKIERFTPRAMGRASPRIDILTHVELVAQEI*
>14_0903_16_40cm_unknown_5768_52_12
MPERGYSVTGLDPDRTVKCSGRELRISPKASVELCRTIRGMKLPDAKRLLERVIELKQAVAYRRFHKEVPHRRQLNEHFYAGRFPQKAAGRLFKLLEELEANAEYRNLDTERLKIIHAAAQRGTKIPKRNPRAFGRSDLLQGTMTHIELVGYELE*
>14_0919_02_20cm_Acidobacteria_5905_58_8
MADVETQSALIEAHALARHVRMSPQKARLVMDLIRGQKAQDALQTLKYTPKRAAKHIEKVLRSAIANAERKAEDSGAPLDVDMLFVAQCFVNEGPRWKRLRPAPMGRAFRYQKRTAHLWVGVAEHHVAAAERVAANVAEAEAQKGVRGTARRVRKALTGKQAPSKKDKK*
>14_0919_02_20cm_Alphaproteobacteria_5897_63_7
MGKKARERALAENEAKAVARMLRVSPQKLNLVAQLIRGKKVASALADLEFSRKRVAREVRKCLESAIANAENNHDLDVDDLVVAEAHVGKAIVLKRFHPRGRGRVGRILKPFAHLTIVVREVEATAS*
>14_0919_02_20cm_Bacteria_5904_68_7
MRTFARARFVRVSSRKAGVVLEQIRGKSVADALATLQYTPRIAARLIEKVLRSAIANAEHNHQVRNLDDLRVVQATADGGPSLKRVQPRAMGRAFFIKHRTSHLMVAVSDEVNGARLAPAPERARPPAARPAAETGDAKPAARTKAPRGGGKAAASKRGASKGKR*
>14_0919_02_20cm_Bacteria_5913_67_7
MATMEVSAVQRFVRRTPRKARLVADSVTGMKVTDALAYLEFSPKHAAREVAKAIKSAAANAEHNFNLNREDLVLKQLLIDEGPTYRRRRPVSRSMAHEFFHRTCHITAVVEDRPKGETK*
>14_0919_02_20cm_Bacteria_5930_55_12
MEVRSIYKYARISPFKVREVTREIQGLPVSAALDVLAFTPKKAAFLIGKTLKSAIANAENNANLKPDGLVVKEAIVGEGPTLKRIMPRARGSASRILKRTSHIRIVLSDEVEVETRETRKKKREQEKKESRKPATTGESGEKPTSVTEKTPKAKKSTGKKAKK*
>14_0919_02_20cm_Betaproteobacteria_5881_65_14
METRATLYGVRLSAQKGRLVADQVRGLPVEKALDLLAFSPKKAAHIIKKVLESAIANAEHNEGADVDELKVKTILVEQGMSLKRFQARAKGRGNRITKRTCHIFVTVGDDENKKAPAKPAKK*
>14_0919_02_20cm_Gemmatimonadetes_10567_69_17
MEARAIQRTVRQSARKMRLVIDQIRGQAVPQAYAILRFSKKLAAKQIHKVLKSAVANAEQRALRENTALDVDRLRVKYAVVNEGPTLKRFTPAAMGRATPIKKRTSHVEIHVEGDTESRAPKASPAKAGAKAEAVAPPVRAGAKRRKPTKAKKATKSKKKENR*
>14_0919_02_20cm_Proteobacteria_5895_67_15
MQVTSKLRYARISPQKCRLVAEVVRGKPVGNAIATLRYMPKKGARLVRKVLESAVANAEHNHGADIDELKVALIHVDAAPQLKRFAARAKGRGARVIKRNSHITVGVSDGKKD*
>14_0919_02_20cm_Rokubacteria_5893_69_7
MGRAFFIRHRTSHLTIGVSDEQGRMTLAAPPRPGRAAAPAPAPAAPAAPAAKAPVGRARTAKTPARGARKPKEKK*
>14_0919_05_20cm_Acidobacteria_1516_65_6
MAIAAQATARYVRTSAQKAGLVLALIRGKNVDQALATLRFTRKGIADDIAKVLRSAIANAQNKDGFSGDVDRLYVSAAFANQGPSAKRVRPAPMGRAFRVLKRTAHLTVQVTERPEKIVAVAATEGSAPKRARTPKKPAAPRAAGSRRKQTQAKAKE*
>14_0919_05_20cm_Actinobacteria_1528_70_7
MAATRMDEALGTRAVLRYCRMSAFKVRPVLDLIRGRDLEDAQDILRFSERDAARVVSKLLASAVANAENNDAQSADELYVSACYADEATTMKRWRPRARGRATRIRKRTSHITVVVTRLPDERLARRRARDTGDAGARRARRVAGARRQRVAASQAAEEAAAAVPEAAEKAGAPDVGEEAAPVTGPRSDETGASGDAAPSEPTPESEEEEAEGGADAEPAAEAHEAAEAEAAEAETDEQQHEEPTPKRRTRARKEKRD*
>14_0919_09_20cm_Acidobacteria_1647_57_9
MAEAQQVVAGSIEAHALARHVRMSPQKVRLVMDLIRGQKAPDALQTLKYTQKRAAKHIEKVLRSAIANARQKADEAGAPLDEDELYVANCFVNEGPRWKRLRPAPMGRAFRYQKRTAHLWVGVAEHHVAAAERVAANVAEAEANKGVRGTARRVRKALTGKQAPPKKGKK*
>14_0919_09_20cm_Actinobacteria_1656_69_7
MAATETPREVRAEAKWVRSSARKARLVTDQIRGRSVPEARTILAFSQRAIAREVEKVLNSAVANAESRPDLRLNGDEMIVAAAYADEGPTMKRWRARARGRVARIRKRTCHITVRLVEQPQVGRAVEPPAPAATEEAPKPKRKPAAKKAAAAKKTTGSRKKTTATRKRKETKA*
>14_0919_09_20cm_Actinobacteria_1709_68_9
MSTVETQEVRAVAKWVRMSPRKARLVADHIRGRSVPEARTVLAFTQRAAAREIEKVLRSAVANAEANHGLIGDDLVVSAAYVDEGPVMKRWRARARGRVARIKKPTCHITVKLVPGDASATAPALPPTAAPPVEEAAPEPVAAEEAVEPEAAPEPRAEAAEEPSQLKSKPEEEAEAPEKPETEAKAEPEAGNSEPEPASNGEEAPKKSQTSSDS*
>14_0919_09_20cm_Bacteria_1653_55_12
MEVRATYKYAKVSPFKAREITREIQGLPVSAALDVVAYSPKKAAALINKTLKSAVANAENNANLKVDGLVVKEAIVGEGPTMKRMMARARGSGSRILKRSSHIRIVLTDEIKIETRETRKAAQKAAKKKMREAKAEGAVEAKAEKPAKRAAKKGKK*
>14_0919_09_20cm_Bacteria_1660_55_7
MEVRATYKYAKISPFKAREITREIQGLPVSAALDVVAYSPKKAAVLINKTLKSAVANAENNANLKVDGLVVKEAIVGEGPTMKRMIARARGSGSRILKRSSHIRIVLTDEIKIETRETRKAAQKAAKKKTGEAKAEGGPEKAGRPAKHAKKKAKK*
>14_0919_09_20cm_Bacteria_1670_60_14
MEARASAKYLRGSAQKARLVIDMIRGKNVNEALAVLRFTNKRAADGIEKCVRSAVANATERAEKANIAIDPDDLWVKACFVDMGPTKNRRRFRPAPQGRAYRERRHFCHVTVLLSSDEREATENGKARTSKAGKPATGGESKRTTKRAGATGAAKAAAKRASKKSESGETAATKKRTKAAEPVAAIAATEQTAPVESATNETSEE*
>14_0919_09_20cm_Bacteria_1671_55_7
MEVRSIYKYARISPFKVREVTREIQGLPVSAALDILAFTPKKAAFLINKTLKSAIANAENNANLKADGLVVKEAVVGEGPTFKRMKTRARGSGSQILKRTSHIRIVLTDDVAIETRETRKAKRDQEKKGGESAGKPAGTKKGKKKTAKAAKK*
>14_0919_09_20cm_Bacteria_1673_55_10
MEVRAIYRYAKISPFKAREITREIQGLPVSAALDVVAYSPKKAAALINKTLKSAVANAENNANLKVDGLVVKEAIVGEGPTMKRMMARARGSGSRILKRSSHIRIVLTDEIKIETRETRKAAQKAAKKKASESKAGSGATEAKAEKSGKRAKKGKNKFYGTKS*
>14_0919_09_20cm_Bradyrhizobium_1652_62_11
MSKPKRERSLPDNEAKAVARMLRVSPQKLNLVAQLIRGRKASAALADLQFSRKRIAVDVKKCLESAIANAENNHDLDVDDLVVSEAHVGNGIVMKRFAPRGRGRSGRVFKPFSQLTIVVRQVEASA*
>14_0919_09_20cm_Sphingomonadales_1655_67_6
MGKEASPRRVADNEALAVGTQIRGSAQKLNLVAQLIRGKKAEDALNILSFSPKAMAVDVRKVLASAIANAENNHNLDVDSLVVAEASVGKSLSMKRFTPRARGRSSRIVKPFSRVRIVVREASQEA*
>14_0919_12_20cm_Acidobacteria_1789_58_8
MEFRAEARYMRVSPQKARLVLDLIKGQKVEEARNTLLFTKKRVASTVGKLLQSAIDNANFLSTEKGVDVDLDQLYVKSAVANDGPRMKRIRPAPMGRAFRYVRRIAHLEIVLAEKNKNGQSLATVVGEEQEKAAAPKTAKKKSVVKRAGASKKKAVAKK*
>14_0919_12_20cm_Bacteria_1758_59_7
MEVQAITRNVRMSAQKMREVVRQIQGMNALQAQAVLAVVPRKSARFVAKTLKSAIANAENNNGLKPEVLRIKEALAQSATTLRRFTPKARGSAGPVLKRNCHVKIVLSDN*
>14_0919_12_20cm_Bacteria_1773_55_7
MEVRSIYKYARISPFKAREVTREIQGLPVSVALDLLAFTPKKAAFLIGKTLKSAIANAENNANLKPDGLVVKEAIVGEGPTLKRIMPRARGSASRILKRTSHIRIVLSDEIPIETRETRKAKLEQAKKAAKKEIKNEASESAATVTDKKSVKPRQSAKTKK*
>14_0919_12_20cm_Ktedonobacter_racemifer_1829_53_9
MQVRAIAKDIGISPRKMRLVTNAVKGKTVIEAQAILQFLPNAGALPVSKVVASAAANAENNYNLNPDDLYILNIVADDSFRIKRVKARSRGQAARILRRFCHVTVIVSDDPADAGH*
>14_0927_02_20cm_Bacteria_1922_67_12
MEVKASARYLRLSPRKARLVTDLIKGKSAEEAIAILENLPKSTSLPLGRVVRSAIANAENNFNLTLENLYVKRAIANEGPRMKRVWYRGRGRRDLKVHRMAHLEVVLDERGS*
>14_0927_02_20cm_Bacteria_1923_69_6
MRVTATAKYIRMSPRKLRLVTDLITGKPVEEAAAILRFLPNAAARDVAKVLKSATANAENNFNLSADELTVLSAVADDGPTLKRYRPRAQGRTFQILKRTSHITIAVADKEA*
>14_0927_02_20cm_Betaproteobacteria_1910_66_14
METRAILRGVRLSAQKGRLVADLIRGKPVDQAMSALAFMPKKGAGIIRKVLESAIANAEHNDGADIDTLKVKTIFVERGTFLKRFQARAKGRGNRVLKHTCNVFITVGD*
>14_0927_02_20cm_Bradyrhizobium_1950_62_7
MGKPAAERRLAESEAAASMRGLRTSPRKLNLVAQTIRGKTASAALAELTFSRRRIARDVRKVLQAAIANAENNHQLDVDRLFVKEATVGRAFVLKRFHTRGRGRSARVEKMFAHLTVIVRESAEEAE*
>14_0927_02_20cm_Gemmatimonadetes_1934_69_10
MEARAIQRTVRQSARKMRLVIDQIRGQAVPQAYAILRFSKKLAAKQIHKVLKSAVANAEQRALRENTALDVDRLRVKYAVVNEGPTLKRFTPAAMGRATPIKKRTSHVEIHVEGDTESRAPKASPAKAGAKAEAVAPPVRAGAKRRKPTKAKKATKSKKKENR*
>14_0927_02_20cm_Proteobacteria_1912_67_13
MQVTSKLRYARISPQKCRLVAEVVRGKPVGNAIATLRYMPKKGARLVRKVLESAVANAEHNHGADIDELKVALIHVDAAPQLKRFAARAKGRGARVIKRNSHITVGVSDGKKD*
>14_0927_02_40cm_Betaproteobacteria_2090_64_10
METRAMLYGVRLSAQKGRLVADQVRGLPVEKALNLLAFSPKKGAHIIKKVLESAIANAEHNDGADVDELKVKIILVEQAVSLKRFQARAKGRGNRITKRTCHIFVTVADDEKKKAPAKPAKR*
>14_0927_05_20cm_Acidobacteria_2153_57_9
MAQGQQAVSGSIEAHALARHVRMSPQKARLVMDLIRGQKAQSALQTLKYTQKRAAKHIEKVLRSAIANAERKADEAGAPLDVDELYVSNCFVNEGPRWKRLRPAPMGRAFRYQKRTAHLWVGVAEHHVAAAERVAAIEAEAQAQKGVRGTARRVRKALTGKQPPPKKGKK*
>14_0927_05_20cm_Alphaproteobacteria_2149_63_9
MGKKARERALAENEAKAVARMLRVSPQKLNLVAQLIRGKKVASALADLEFSRKRVAREVRKCLESAIANAENNHDLDVDDLVVAEAHVGKAIVLKRFHPRGRGRVGRILKPFAHLTIVVREVEATAS*
>14_0927_05_20cm_Bacteria_2170_55_9
TLKSAIANAENNANLKPDGLVVKEAVVGEGPTLKRIMPRARGSASRILKRTSHIRIVLSDEIPIETRETRKAKRDQEKKAAKKETKNEASESAATVTDKKSVKPRQSAKRKK*
>14_0927_05_20cm_Bacteria_2171_66_7
MADSVKGMKVAEALALLEFSPKHAAKDVAKAIKSAAANAEHNFNLNRDDLVLKQLLIDEGPTFRRRRPVSRSMAHEYFHRTCHITAVVEDQPEVKR*
>14_0927_05_20cm_Bacteria_2183_67_7
MATMEVSAVQRFVRRTPRKARLVADSVTGMKVTDALAYLEFSPKHAAREVAKAIKSAAANAEHNFNLNREDLVLKQLLIDEGPTYRRRRPVSRSMAHEFFHRTCHITAVVEDRPKGETK*
>14_0927_05_20cm_Euryarchaeota_2162_65_6
MRDRMTKLGYTTEYKIETMARAYGRDLPLAWKKSVELARQLRGKTVERAREYLEGVVALKQPVPMRTYRRWIAHKAGTGPARYPVNAAKAFLKILESAVANAEFTGKEDPDTMVIRVINAHKGATTKGYRPRAYGRSSPWNQDSVNLEIVLEEVV*
>14_0927_05_20cm_Gemmatimonadetes_2145_69_13
MEARAIQRTVRQSARKMRLVIDQIRGRAVPEAYAILRFSKKLAAKQIHKVLKSAVANAEQRAQRENAALDVDRLRVKYAVVNEGPTLKRFTPAAMGRATPIKKRTSHVEIHVEAAAETRAPKAPPTKTEAKAEAMARPVRAGEAKGKRPKAKKAAKSKKKKASR*
>14_0927_05_20cm_Ktedonobacter_racemifer_2220_52_8
MQVRAIAKDIGISPRKMRLVTNAVKGKTVIEAQAILQFLPNAGALPVSKVVASAAANAENNYNLNPDDLYILNIVADDSFRIKRVKARSRGQAARILRRFCHVTVIVSDDPADAGH*
>14_0927_05_40cm_Armatimonadetes_2321_65_11
MEARAEAKYLRLSAKKVQLVVRMIRGRPVKEAEAMLRFTSSRAARAVEKVLKSAVANAENNLELDRETLKVSRAYADQGPSTKRVHPRARGRADIITRRSSHVTVIVAESGG*
>14_0927_05_40cm_Bacteria_2305_68_11
MEVSAVQKFVRRTPRKARLVADSVKGMKVSDALAYLEFSPKHAAKDVAKAIKSAAANAEHNFNLNRDDLVLKQLLIDEGPTYRRRRPVSRSMAHEYFHRTCHITAVVEDQPQGAKR*
>14_0927_05_40cm_Bacteria_2314_68_10
MEVKATAKYQRFSPRKARLVTDLIQGKSAAEAIAILEHLSKGCAIQIGRVVRSAVANAENNFHLSLEDLYVKKATADEGPRRKSVWYRGRGRRDLKLHRSSHITIIVDEVTEKERSGRSA*
>14_0927_05_40cm_Bacteria_2349_55_8
MEVRSIYKYARISPFKAREVTREIQGLPVSAALDLLAFTPKKAAFLINKTLKSAIANAENNANLKPDGLVVKEAVVGEGPTVKRIMARARGSASRILKRTSHIRIVLTDEIKVETRETRKAKRKAEEKAAKRAAGTTGAEGAATEEKKPKAKKAPKKSKK*
>14_0927_05_40cm_Bacteria_2367_66_6
MEVSAVQRFVRRAPRKARLVADSVKGMKVSEALAYLEFSPKHAARDVAKAIKSAAANAEHNFNLNRDDLVLKQLLIDEGPTFRRRRPVSRSMAHEYFHRTCHITAVVEDQPDGRK*
>14_0927_05_40cm_Rokubacteria_2323_69_8
SAVANAEHNHQVRNLDDLRVVRAIADGGPMLKRIQPRAMGRAFAIKHRTSHLTIGVSDETNGGASRPAAPAPRPSAPPRAEEPAASRRAPRRGAATGRRQPRARTRRKPKGKE*
>14_0927_05_40cm_Verrucomicrobia_2334_55_12
MEVRSIYKYARISPFKVREVTREIQGLPVSAALDILAFTPKKAAFLINKTLKSAIANAENNANLKADGLVVKEAVVGEGPTFKRMTPRARGSGSRILKRTSHIRIVLTDDVAIETRETKKAKRDQEKKGGESSGKPAATKKSKKKTAKAAKK*
>14_0927_09_20cm_Acidobacteria_6034_64_8
MAIEAHATAKYVRTSAQKAGLVMDLIRGRDVNHALATLKFARKGIARDIEKVLRSAIANAQQKDGFGGDVDRLFVTACYANQGPSQKRIRPAPMGRAFRVVKRTAHLTVRVAERAPRVVAASASAKASAGQASAPAGEPTPTPRPKRAGAKPKAKPRAKAASAAKPKSPTKRGGAAKKAKS*
>14_0927_09_20cm_Bacteria_6025_66_9
MEVQAKAKWVRTSPRKVRLVAQTLRNLPVSEALVACSFMPKSAARDVAKVIRSAQANAENNFNLVKDDLVIKEIRVEPGPMLKRGQPRAMGRLFSIFKRTSHITAVVEDRPGVVRRRAAALPRAPQPTARPAPTPAAAAAARTAAAIEPATTESDEVEAPARPRKAKAETVKADAAPAKTDVKKAEAKKGEARKGEVKKTASKKKDEPKKDTKEKKSK*
>14_0927_09_20cm_Bacteria_6029_68_7
MEVTAIARYVKRTPRKARLVADAVKGMKVGDAIAYLEFEPKHAANDVAKVIKSAAANAEHNFNLSRDDLVVKQLLVDEGPTMKRLRPVSRGMAHQYFKRTCHITAVIEDRAKES*
>14_0927_09_20cm_Bacteria_6032_66_9
MEVQAKAKWVRTSPRKVRLVAQTLRNLPVSEALVACSFMPKAAARDVAKVIRSAQANAENNFNLVKDDLVIKDIRVEPGPMLKRGQPRAMGRLFSIFKRTSHITAVVEDRPGVVRRRVAALPRAPQPTARPTPTPAAAAAARVAAAQPATTESDEVEAPARPRKAKAKAETGTAEAATGKADVKKPQSGKGEAKKTESKKKDEPKKDTKEKKSK*
>14_0927_09_20cm_Bacteria_6036_55_7
MEVRATYKYAKISPFKAREITREIQGLPVSAALDIVAYSPKKAATLVNKTLKSAVANAENNANLKVDGLVVKEAIVGEGPTMKRMMARARGSGSRILKRSSHIRIVLTDEIKIETRETRKAEQKAARKKAAEGKAEGGVAKAKAEKPAKRPKKEKKG*
>14_0927_09_20cm_Bacteria_6038_66_8
MEVSAVQRFVRRTPRKARLVADSVKGMKVAEALALLEFSPKHAAKDVAKAIKSAAANAEHNFNLNRDDLVLKQLLIDEGPTFRRRRPVSRSMAHEYFHRTCHITAVVEDQPEVKR*
>14_0927_09_20cm_Bacteria_6103_55_7
MEVRSTYKYARISPFKAREVTREIQGLPVSAALDLLAFTPKKAALLIGKTLKSAIANAENNANLKPDGLVVKEAIVGEGPTVKRIMARARGSASRILKRTSHIRIVLSDEIQIETRETRKAKREQEKKAAKKQMKSEAAESAAAASERTAAKAGQTAKARK*
>14_0927_09_20cm_Candidatus_Koribacter_versatilis_6076_59_10
MEFRAAARFTRVSPQKARLVLDLIKGRRVEEAMNTLAFTKKGIAPDIQKVLRSAIENANHLSEEKGLDLDVDNLYVKRAIANDGPRLKRIRPAPQGRAFRYQRRMAHIEIALAERGAEAKQDLVTKVEEQPATPAKAKARAKKGAKR*
>14_0927_09_20cm_Euryarchaeota_6086_64_13
GPARYPVKAAKAFLQILESAVANAEFTGKEDPDTMVIRVINAHKGAASKGYRPRAYGRSSQWNQDTVNLEIVLEEVA*
>14_0927_09_20cm_Nitrospirae_6046_58_5
MPEAKAILRFVRIAPRKARAVVELIRGQQVPHALTLLKYTPRAAAKVVEKVLRSAVANAEQKEMGDSDAMRVSKAYVDGGPTYKRFRARSMGRANSIHKRTSHITIIVEGAGTAPRK*
>14_0927_09_40cm_Actinobacteria_6174_67_9
MSTVETPREVRAQARYVRMSPRKARLVAEHIRGRSVPEARAVLAFTSREAAGVLQKVLQSAVSNAEANHGIAEDQLYVKATYVDGGPVMKRWRARARGRVARIRKRTCHITVQLAERPQAAPAVESAQAEAVEAAPAPKREPARKKTAAASKKKTASKRPAKKKETTA*
>14_0927_09_40cm_Bacteria_6155_68_24
MEARAIQRTVRQSARKMRLVIDQIRGQAVPDAYAILRFSKKLAAKQIHKVLKSAVANAEQRALRENQALDVDHLRVNYAVVNEGQTLKRFTPAAMGRATPIKKRTSHIEIRVAGEAESRAPKVQPAKAEAKAPPVRAGTKKGKPARAKKAAGAKSKTKKESK*
>14_0927_09_40cm_Bacteria_6180_67_14
MKASARFLRLSPRKARLVTDLIKGKSAEEAIAILENLPKSTSLPLGRVVRSAIANAENNFNLTLENLYVKRAIANEGPRMKRVWYRGRGRRDLKVHRMAHLEVVLDERGS*
>14_0927_09_40cm_Bacteria_6194_63_9
MVAVKSYMRGAQVAPKKVRLILDEVRGKRVDEAMSILRFMQSPHARTIAKAVRSAAANAENNYNMDPRHLRVTRAFVGDGVKLRRMTPRARGRADIIRRRRSNITIIVEEGG*
>14_0927_09_40cm_Candidatus_Nitrososphaera_gargensis_6162_48_8
MSIEKAREFLENVIARKEAVPYRRYNMEVAHRSNIRDGFFAGRFPEKAAGEFLKLLDNLESNAEYRGMDLDRLRIVSAAVHKGTKLQRFQPRAMGRSSPKYDTLVHVELVAQEAREKE*
>14_0927_09_40cm_Verrucomicrobia_6186_55_17
MEVRSIYKYARISPFKVREVTREIQGLPVSAALDILAFTPKKAAFLINKTLKSAIANAENNANLKADGLVVKEAVVGEGPTFKRMTPRARGSGSRILKRTSHIRIVLTDDVAIETRETRKAKRKQEKKTGEAGAKSTAAKKDKKKTAKAAKK*
>14_0927_12_20cm_Alphaproteobacteria_6330_65_13
MGKQAAARRLADNEASAFLRALRSSAQKLNLVAQTIRGKDAADALAELTFSRRRIAQDVRKVLQAAIANAENNHQLDVDRLYVKEATVGRAFVMKRFHTRGRGRSARIEKHFAHLSIVVRERAEDEVGEGA*
>14_0927_12_20cm_Bacteria_10555_57_16
MAQAQQVVAGSIAAHALARHVRMSPQKARLVMDLIRGQKAQTALETLKYTQKRAAKHIEKVLRSAIANAERKADEAGAPLDVDELYVSNCFVNEGPRWKRLRPAPMGRAFRYQKRTAHLWVGVAEHHVAAAERVAANVAEAEAQKGVRGTARRVRKALTGKQAPPKKGKK*
>14_0927_12_20cm_Bacteria_10576_70_8
MEVKASAKFLRLSPRKARLVTDLITGKTAEEAIAILENLPKSTSLPLGRVVRSAIANAENNFNLTLESLYVKRAIANEGPRMKRVWMRGRGRRDIKLHRTAHLVVVLDSKEV*
>14_0927_12_20cm_Bacteria_6328_66_16
MEVSAVQKFVRRTPRKARLVADSVEGMKVAEALAYLEFSPKHAAKDVAKAIKSAAANAEHNFNLNRDDLVLKQLLIDEGPTYKRRRPVSRSMAHEYFHRTCHITAVVEDQPQGAR*
>14_0927_12_20cm_Bacteria_6329_70_21
MEVVATAKWVRTTARKARLVAGTVEGLPVSDALTLLRFTPRAAATDVAKVIKSAAANAEHNYNLDASTLRVARIEIEAAGIIKRFRPRAQGRAFSVFKRTTHLRAFVVDDVVASSRRVRRAAPAATAPPEAPAAPTRAPRRRAAAAPTPAAPRPRRTRTKPAPEPAAEPQESTETEAE*
>14_0927_12_20cm_Bacteria_6334_66_10
MADSVKGMKVSDALAYLEFSPKHAARDVAKAIMSAAANAEHNFNLNRDDLVLKQLLIDEGPTYRRRRPVSRSMAHEFFHRTCHITAVVEDRPEEK*
>14_0927_12_20cm_Bacteria_6337_66_10
MEVSAVQRFVRRTPRKARLVADSVKGMKVAEALAYLEFSPKHAARDVAKAIKSAAANAEHNFNLNRDDLVLKQLLIDEGPTYRRRRPVSRSMAHEYFHRTCHITAVVEDQPAPARAQGASQRGARK*
>14_0927_12_20cm_Bacteria_6339_54_8
MEARASAKFLRGSAQKARLVVDMIRGKNVNQALAILRYSNKRAALGIEKCVKSAIANANEAAEKANVSVDPDDLWLKAAYVDRGPTKNRSRMRPAPQGRAYRERRHFCHVTVLVSSDREEAQAKTDAKRGDAKPAVSKSAKRGGAAAAPRMKRAGKSETNTSSETAADDQPKKKPSKASSKLGGALRRKKKTDE*
>14_0927_12_20cm_Bacteria_6356_55_8
MEVRSIYKYARISPFKAREVTREIQGLPVSVALDLLAFTPKKAAFLIGKTLKSAIANAENNANLKPDGLVVKEAIVGEGPTLKRIMPRARGSASRILKRTSHIRIVLSDEIPIETRETRKAKLEQAKKAAKKEIKNEASESAATVTDKKSVKPRQSAKTKK*
>14_0927_12_20cm_Bacteria_6362_55_16
MEVRAIYRYAKISPFKAREITREIQGLPVSAALDVVAYSPKKAAALINKTLKSAVANAENNANLKVDGLVVKEAIVGEGPTMKRMMARARGSGSRILKRSSHIRIVLTDEIKIETRETRKAAQKAAKKKASESKAGSGATEAKAEKSGKRAKKGKK*
>14_0927_12_20cm_Bacteria_6367_73_6
MEVVATAAAIEVAKVIKSAAANAEHNYNLDVSTLRVSRIEIDGATVIKRFRPRAQGRAFSILKRTCHLRAVVSDDTALAQQRQRRRRAPAAEAAPAPKPTPAPERRPARAPRARKTATVEEKTTAAAAAEAETEE*
>14_0927_12_20cm_Bacteria_6393_69_7
MASTRSELNRQATAGARYLRISPPKLNQVAALIRGAHVDEARRILAFTPKAASHEISKVLEAAIANAEHNHDLAAHELFVKEVTADEGPTLKRFRPRALGRAYRIRKRTSHLHIIVERRGAEPAPRPARGTGAEQAGGRRWRRAQGEGQAAAAAPKAPRTRAGLRAAGRSGPKTDRKSDTKGSGGRRQMPRPAKGGN*
>14_0927_12_20cm_Bacteria_6407_55_7
MEARASAKYLRGSAQKARLVIDMIRGKNVNQALAILRYSNKRAALGIEKCVKSAIANANETAEKANVSVDPDELWLKAAYVDRGPTKHRRRVRPAPQGRAYREQRHFCHVTILLSSETQEAEGKADGKTGGTTPAASKRAKRGGAAAAPRAKRVGKAEATTKAGDETKKAAGAKESKGATNIGKAASKLGKALRRKKSEE*
>14_0927_12_20cm_Bacteria_6453_67_15
MEVKASARFLRLSPRKARLVTDLIKGKSAEEAISILENLPKSTSLPLGRVVRSAIANAENNFNLTLENLYVKRAIANEGPRMKRVWYRGRGRRDLKVHRMAHLEVVLDERGS*
>14_0927_12_20cm_Chloroflexi_6351_68_7
MEVKASARFLRLSPRKARLVTDLITGKSAEEAIAILENLSSSTALPLGRVVRSAIANAENNFNLTLETLYIKRAIANEGPRMKRAWFRGRGRRDTKLHRLAHLEVVLDSKE*
>14_0927_12_20cm_Deltaproteobacteria_10562_68_13
MEAKASLRYLRITPRKVRAVADLIRGKKVDQALAQLAFVEKRAAEPMAKLLRSAVANAELTAKDQSLDVDRLHVKSLMVDQGPSLRRYMPRAMGRAFKVLKKTSHISLVISDESKKRAMPASPVAERAKAQPATGEAAKAQPATKKKKGRS*
>14_0927_12_20cm_Ktedonobacter_racemifer_6382_54_7
MQVRAIAKDIGISPRKMRLVTNAVKGKTVIEAQAILQFLPNAGALPVSKVVASAAANAENNYNLNPDDLYILNIVADDSFRIKRVKARSRGQAARILRRFCHVTVIVSDDPADAGH*
>14_0927_12_20cm_Proteobacteria_6345_65_7
MQVTSKLRYARISPQKCRLVADVVRGKPVGNAIATLKYMPKKGAELLCKVLESAVANAEHNHGADIDELKVSVVHVDAAPMFKRFAARAKGRGTRIIKRNSHITVAVSDGKKD*
>14_0927_12_20cm_Rokubacteria_6348_71_8
MKTTARARFVRVSARKARLVLDQIRGKPVGEALATLEYTPRAAARLVEKVLRSAVANAEHNHQVRNLDDLRVVVAVADGGPSMKRVQPRAMGRAFFIKHRTSHLTIGVSDEANGTPRVPAPRHTRAPAAPRPPAPVAAAAASAAAAPPAPAKKERAAAKGKAKPGAKAGAKGKAKEKK*
>14_0927_12_20cm_Verrucomicrobia_10548_59_7
MEVHAITRNVRMSAQKMREMVRQIQGMNALQAQAVLAVVPRKSARFVAKTLKSAIANAENNNGLKAEVLRIKEAVAQTATTLRRFTPKARGSAGPVLKRNCHVKIVLSDN*
>14_0927_12_40cm_Acidobacteria_10611_58_16
MADVQTVAGSIEAHALARHVRMSPQKARLVMDLIRGQKAQDALQTLKYTPKRAAKHIEKVLRSAIANAERKADDAGAPLDVDELYVAKCFVNEGPRWKRLRPAPMGRAFRYVKRTAHLWVGVAEHHVAAAERVAAIEAEAAAQKGVRGTARRVRKALTGKQAPPKKGKK*
>14_0927_12_40cm_Acidobacteria_6535_59_9
MATNLTIPAAPAIEAQALARHVRMSPQKARLVVDLIRGQRAEQALQILRYTKKRAARDIEKVLRSAIANAERKAEDAGASLDVDELYVSRCFVNEGSRWKRLRPAPMGRAFRYVRRTAHIVVAVAEHHRAAAERTAAAEAAAAEEKGVRGAVKKARKALGGRKPPVRKPKKQE*
>14_0927_12_40cm_Actinobacteria_6555_68_7
MRAEAKWVRSSARKARLVTDQIRGRSVPEARTILAFSQRAIAREVEKVLNSAVANAESRPDLLLNGDHMVVSAAYADEGPTMKRWRARARGRVARIHKRTCHITVRLVEAPTAPAPPPPDPKAEAAVEEKPKRKPAAKKLAPKKTAARKKTATTTRKKKETRT*
>14_0927_12_40cm_Archaea_6568_52_16
MNDVRIRSLITSANSLMMILHRANFFISDRGTFLGQDTPESVPSVSKMPERGYSVTGLDPDRTVKCAGRELRISPKASVELCRTIRGMKLPEAKKLLERVIEKKVAVAYRHYHKEVPHRRNLTEPFYAGRYPQKAAGRLLRLLEELEANAEYRNLDTERLKIIHAAAQRANKIPKRNPRAFGRSDLLQGTTTHIELVGFEAE*
>14_0927_12_40cm_Bacteria_6503_65_17
MEVSAVQRFVRRAPRKARLVADSVKGMKVSEALAYLEFSPKHAARDVAKAIKSAAANAEHNFNLNRDDLVLKQLLIDEGPTFRRRRPVSRSMAHEYFHRTCHITAVVEDQPDGRK*
>14_0927_12_40cm_Bacteria_6506_67_17
MEVQAQAKWVRTAPRKVKLVADALRGMPVAEALIYCKFIPKASARDVAKVIRSAQANAEHNFNLAKDDLVVKDIRVEEGPTLKRARPRAMGRYFSIFKRTSHITAVVEDRPGAVRRRPVAPPRAARPAPAPAAQPAAPAADAPPSSRGRAPKQASAAKAERETKTEKTEKPSATRAAKKADSEQPKKGKKK*
>14_0927_12_40cm_Bacteria_6509_66_7
MEVSAVQKFVRRTPRKARLVADSVKGMKVSDALAYLEFSPKHAARDVAKAIKSAAANAEHNFNLNRDDLVLKQLLIDEGPTFRRRRPVSRSMAHEYFHRTCHITAVVEDQPEPQKTGART*
>14_0927_12_40cm_Bacteria_6525_71_6
MFEVKATSKYIRTSAQKAGLVLDLIRGKKASDAIAILRFTKKSVARDVEKTLRSAIANAVNVADKNQKRRLDEDDLVVSAAYADQGPSQKRVRPAPMGRAYQVIRRTTHITVSVAEGDGAGKPSRSERRAAAASSTASAAREKRTAGSKKKAAAEKADKE*
>14_0927_12_40cm_Bacteria_6538_55_7
MEVRSIYKYARISPFKVREVTREIQGLPVSAALDLLAFTPKKAAFLIGKTLKSAIANAENNANLKPDGLVVKEAIVGEGPTLKRIMARARGSTSRILKRTSHIRIVLSDEIPIETRETQKAKREQGKKELKKQATAGQAAEAPTTSAAEKRRKLNKAGKKAKR*
>14_0927_12_40cm_Bacteria_6541_66_9
MATMEVIAVQKYVRRTPRKARLVADSVTGMKVADALAYLEFSPKHAARDVAKAIMSAAANAEHNFNLNRDDLVLKQLLIDEGPTYRRRRPVSRSMAHEFFHRTCHITAIVEDRPEEGK*
>14_0927_12_40cm_Bacteria_6572_56_7
LLAFTPKKAAFLIGKTLKSAVANAENNANLKVDGLVVKEAVVGEGPTMKRMMARARGSGSRILKRTSHIRIVLSDEIEIETRETRKAKREQEKKEAKKETKAGETAERSRSSAGKKAMKPKKGGEGKATK*
>14_0927_12_40cm_Bacteria_6617_66_14
MEVSAVQRFVRRTPRKARLVADSVKGMKVSEALALLEFSPKHAAKDVAKAIKSAAANAEHNFNLNRDDLVLKQLLIDEGPTFRRRRPVSRSMAHEYFHRTCHITAVVEDQPEVKR*
>14_0927_12_40cm_Deltaproteobacteria_6551_70_9
MEARANLKYLRITPRKVRVVADLIRGKKVGAALAQLAYVEKRAALPVAKLLRSAVANADQASKGQLDVDQLYVKELQVGQGPSLRRFMPRAMGRAFKVLKKTSHISIVVGDEVPGRKKKPAKRKSSAPQAKA*
>14_0927_12_40cm_Euryarchaeota_6587_64_8
MHMTKLGYTMEYKIETMARAYGRDLPLAWKKSIELARQLRGKTVDSAREYLERVIALKQAVPMRTYNRWVAHKAGTGPARYPVKAAKAFLQILESAVANAEFTGKEDPDTMVIRVINAHKGAASKGYRPRAYGRSSQWNQDTVNLEIVLEEVA*
>14_0927_12_40cm_Nitrospirae_6508_63_25
MAEARATLRYVRMSPRKTRPVVDLIRGCPVSDALALLRFTPRAAAKVVQKVLLSAVANGQQPGKELGDADSLRVSRAWVDVGPTLKRFQPRAQGRAFAIHKRTSHITIAVTPVEGKVNKKEKG*
>14_0927_12_40cm_Proteobacteria_6516_68_7
MQVISKLRYARISPQKCRLVADVVRGRPVGNAIATLRYMPKKGAQIVRKVLESAVANAEHNHGADIDELKVALIHVDAAPQLKRFHARAKGRGARIIKRNSHITVGVSDGKKD*
>14_0927_12_40cm_Thaumarchaeota_6519_36_7
MQFRYAFQNYDRTRHVRASLREKTISHKHAREIAVKIKDMSIESARNYLQDVIRLKRAVPFRRYHNEVGHKSDTGVMAGRYPQKAANEFVKLLDNLESNAEYRGMDLDRLKIINATVHKGRKIERFTPRAMGRASPKINILTHVELVAQEI*
>14_0929_02_20cm_Archaea_2480_52_11
MKLPEAKKLLERVIEKKVAVAYRHYHKEVPHRRNLTEPFYAGRYPQKAAGRLLRLLEELEANAEYRNLDTERLKIIHAAAQRANKIPKRNPRAFGRSDLLQGTTTHIELVGFEAE*
>14_0929_02_20cm_Archaea_2496_53_9
MPERGYSITGLDPDRTVKCSGRQLRISPKASVEICRTIRGMKLPDAKKLLERVVEKKQAIAYRHYKKEVPHRRQLTEPWFAGRFPQKAAGRLLRLLEELEANAEYRNLDTERLKIIHAAAQRANKIPRRNPRAFGRSDLLKATTTHIELVGFEAE*
>14_0929_02_20cm_Bacteria_2460_69_9
MEVRASARFQRLSPRKARLVTDLITGKSAEEAIAILENLSSSTALPLGRVVRSAIANAENNFNLTLETLYVKRAIANEGPRMKRAWFRGRGRRDLKVHRLAHLEVVLDSRE*
>14_0929_02_20cm_Bacteria_2503_67_8
MATMEVSAVQRFVRRTPRKARLVADSVTGMKVTDALAYLEFSPKHAAREVAKAIKSAAANAEHNFNLNREDLVLKQLLIDEGPTYRRRRPVSRSMAHEFFHRTCHITAVVEDRPKGETK*
>14_0929_02_20cm_Bacteria_2527_55_10
MEVRSTYKYARISPFKVREVTREIQGLPVSAALDLLAFTPKKAAFLIGKTLKSAIANAENNANLKPDGLVVKQAIVGEGPTLKRIMARARGSASQILKRTSHIRIVLSDEIAIETRETRKAKRKTEKRAAKKDGTGEATQDAATAPDQKSAKPKRAKSRKQSK*
>14_0929_02_20cm_Betaproteobacteria_2465_65_10
METRATLYGVRLSAQKGRLVADQVRGLPVEKALDLLAFSPKKAAHIIKKVLESAIANAEHNEGADVDELKVKTILVEQGMSLKRFQARAKGRGNRITKRTCHIFVTVGDDENKKAPAKPAKK*
>14_0929_02_30cm_Bacteria_2607_57_9
MAQAQIVPGSIEAHALARHVRMSPQKARLVMDLIRGQKAQSALQTLQYTQKRAAKHIEKVLRSAIANAERKADEAGAPLDVDELYVSNCFVNEGPRWKRLRPAPMGRAFRYQKRTSHLWVGVAEHHVAAAERVAAIEAEAQAQKGVRGTARRVRKALTGKQAPPKKGKK*
>14_0929_02_30cm_Bacteria_2615_69_23
MNTVARARFVRVSARKARLVLDQIRGKSVGDALATLEYTPRAAARLVEKVLRSAVANAEHNHQVRNLDDLRVVQAIADGGPSMKRVQPRAMGRAFFIKHRTSHLTIGVSDEADRALRVPAARPARSAAPTAAPAAAPPATRRPAARAAAAKAPATKAPARGGRKPKEKK*
>14_0929_02_30cm_Bacteria_2622_55_9
MEVRSIYKYARISPFKVREVTREIQGLPVSAALDLLAFTPKKAAFLIGKTLKSAIANAENNANLKPDGLVVKEAIVGEGPTLKRIMPRARGSASRILKRTSHIRIVLSDEIPIETREARKAKQKQKKKAAKQKMKSEESEGAAAGSEKKSATPKKAVK*
>14_0929_02_30cm_Bacteria_2628_69_6
MEVRASARFQRLSPRKARLVTDLITGKSAEEAIAILENLSSSTALPLGRVVRSAIANAENNFNLTLETLYVKRAIANEGPRMKRAWFRGRGRRDLKVHRLAHLEVVLDSRE*
>14_0929_02_30cm_Bacteria_2641_56_6
MISKATGRFIRMSPQKARLVVDLIRGKNVSEALMTLKFTNKRATFEIEKVVKSAVANATQKNENIDVDDLFVEKCFINEGPRQKRIRPAPMGRAYRYQRRTSHITIELGEKE*
>14_0929_02_30cm_Gemmatimonadetes_2652_66_8
MEARAIQRGVRQSARKMRLVIDLIRGQAVPEADAILRFSKKRAARQIHKVLKSAVANAQQAAQRDNAPFDADSLRVTYAVVNEGQTLKRFTAAAMGRGTPILKRTSHVEIRVAGVAAPVAPAPAPKAEAKEEKKPRAKKAPAKKAKKKTPAKKKKASR*
>14_0929_02_30cm_Proteobacteria_2624_68_6
MQVISKLRYARISPQKCRLVADVVRGRPVGHAIATLRYMPKKGAQIVRKVLESAVANAEHNHGADIDELKVALIHVDAAPQLKRFQARAKGRGARIIKRNSHITVGVSDGKKD*
>14_0929_02_40cm_Acidobacteria_2812_65_9
MIQAQATARYVRTSAQKAGLVLALIRGKDVNRALATLRFTRKAIAADISKVLRSAIANATNKEGFSGDVDRLFVSACYANQGPSAKRVRPAPMGRAFRVLKRTAHLTVLVSERPEKIVAVPAPDGAAAPRRRARAAKSATTPPAAKRGTGDAEETRNVEE*
>14_0929_02_40cm_Actinobacteria_2835_69_10
MEAKATVKYVRLSPMKARRMVDLIRGRQVEEARRILRFAPQSASRTIEKALNSAVANAEQAPGVAAQNLIVDRAWVDEGPTLKRWRPRAYGRAARIRKRTSHITLIVKSLGEEP*
>14_0929_02_40cm_Actinobacteria_2842_69_8
MPQSRATMKYVRTSPRKMRRVVDLIRGEHVQEARRILRFSGLGASNDIEKLLNSAIANAEQNPGVIAENLVVARGWVDQGPTLKRYRPRAYGRATRVRKRTAHVTLVVETIGDES*
>14_0929_02_40cm_Archaea_2856_56_7
MPEFAYSFQGFDPAVHVRASGREVNVSPKAAREVALAIRGKPLPEAIELLESVETMKMPIAFRRHKLKVGHRSELAGFPSGSYPVKTARAFVDVLKNLQSICEFKGLDPERVRIIHSSAYAGRSIKDYTPRAMGRSSPNFHTLVHIELVGKEV*
>14_0929_02_40cm_Bacteria_2798_72_12
METRATSRFVRLTAQKARLVVDLIRGKPVEKAIALLEYTPKRGARTVLKTLRSAVANAEVAHKVDVDVLYVKRAFVDEGPTAKRFLPRAHGRATKIFKRTSHITVVVDARGAGEEA*
>14_0929_02_40cm_Bacteria_2832_56_9
MEVRSIYKYARISPFKVREVTREIQGLPVSAALDILAFTPKKAAFLINKTLKSAIANAENNANLKADGLVVKEAVVGEGPTFKRMTPRARGSGSRILKRTSHIRIVLTDDVAIETRETKKAKRDQEKKGGESSGKPAATKKSKKKTTKAAKK*
>14_0929_02_40cm_Bacteria_2848_70_6
MEVKASAKFLRLSPRKARLVTDLITGKTAEEAIAILENLPKSTSLPLGRVVRSAIANAENNFNLTLESLYVKRAIANEGPRMKRVWMRGRGRRDIKLHRTAHLVVVLDSKEA*
>14_0929_02_40cm_Bacteria_2850_67_8
MATMEVSAVQRFVRRTPRKARLVADSVTGMKVTDALAYLEFSPKHAAREVAKAIKSAAANAEHNFNLNREDLVLKQLLIDEGPTYRRRRPVSRSMAHEFFHRTCHITAVVEDRPKGETK*
>14_0929_02_40cm_Bacteria_2893_55_7
MEVRSIYRYARISPFKVREITREIQGLPASAALDLLAFTPKKAAFLIGKTLKSAIANAENNANLKPDGLVVKEATVGEGPTFKRIMARARGSASRILKRTSHIRIVLSDEVQIETTKQPTAGQATEAPTTAVAKKKPRTKKAGKKAKR*
>14_0929_02_40cm_Bacteria_2914_73_14
METRASSRFVRLTAQKARLVVDLIRGQRVERAIALLEYTPKRGAKTVLKTLRSAVANAEAAHKVDVDALYVKRAFVDEGPTAKRFLPRAHGRATKIFKRTSHITVVVDARGAGGEA*
>14_0929_02_40cm_Euryarchaeota_2820_68_8
MAKFGYTLEVDEETMARAYGRELPIPWKKAVELARQLRGKKVEKALAYLDGVIALTQPVPFRRYKRWVAHKAGYGPARYPVKAARYFKKIIESAVSNAEYLGRADPEGMIIRRINAHKGATTKGMTRRAHGMSTPWNQETVNLEVVLEEME*
>14_0929_02_40cm_Euryarchaeota_2838_66_7
MTKLGYTMEYKIETMARAYGRDMPLAWKKSVELARALRGKTVDGAREYLERVISLKQPVPMKKYKRWVAHKSGMGPARYPVKAAKAFLKVLESAVSNAEFTGKDDPDAMVIRVINAHKGSITKAVRPRAYGRSGPWNQDTVNLEIVLEEVA*
>14_0929_02_40cm_Gemmatimonadetes_2814_69_9
MEARAVQRAVRQSARKMRLVIDLIRGRPVPEAYAILRFSKKLAAKQINKVLKSAVANAEQHARRANEALDVDRLRVKYAVVNEGSTFKRFMPAAMGRGTPILKRTSHVEIRVASEPVVAAAPKAAAPAATVRAKPKRKSQPPVKRKAKKRQRSASAGATSRRGST*
>14_0929_02_40cm_Rokubacteria_2797_69_23
MRTLARARFVRVSARKARLVLDQIRGKSVGEALATLQYTPRAAARIVEKVLRSAIANAEHNHQVRNLDDLRVVYAVADGGPSMKRVQPRAMGRAFSIRHRSSHLTIGVSDETNGAVRPVPTPRESAPPAPAPAEVQAPRPPAARKGRAAARPTPKAAPKSAAKPKGAKSKGSTSKGSKSKEKT*
>14_0929_05_20cm_Acidobacteria_2978_54_10
MNFAEQEFRAEARFQRVSPQKVRLVLDLIKGRRVEDAMNTLAFTKKGIAPSIEKLLRSAVENANYLGQEKGLDVDVDQLYVKRAIANDGPRMKRIRPAPMGRAYRYQRRMAHIEIALAERLRAESAGAATVVGEKSATTKKRTPGKAAKKKTASKKATAKG*
>14_0929_05_20cm_Acidobacteria_2994_55_6
MEFRAQTNFVRVSPQKARLVLDLIKGRRVEDALNTLAFSKKRIAAKVEKLVRSAVENANYLSTEKNVDVDLDSLYVKHAVANDGPRMKRIRPAPMGRAFRYVRRIAHIEIALAERGKNGVGDLATVIGEERAAAPAPAKKKRAVSKKKSVGKKAVAKK*
>14_0929_05_20cm_Actinobacteria_3012_66_5
MANGQATREARASVKHARIAPNKVRFLLNQIRGLHVEEARRVLAFSRKSAAHDVGKVLDAAVANAQFVFNAEPSTLFVSRAWADEGVTLKRYMPRAQGRAYRINKRTVHITICVEPREA*
>14_0929_05_20cm_Actinobacteria_3089_70_8
MAKWVRMSPRKARLVTEHIRGRSVPEARTVLAFTPRAAAREIEKVLRSAVANAEANHNLRGDELVVSSAFVDEGPVIKRFRARARGRGVRIQKPTCHITVTLVAPERAPEPAPKAEEPEPKAAANKPAAKKPAAKRKAPAKKKEAKA*
>14_0929_05_20cm_Alphaproteobacteria_3018_65_8
MGKQAAERRLADTEASAFLRARRRIAQDVKKVLQAAIANAENNHQLDVDRLYVKEATVGRAFVMKRFHTRGRGRSARIEKHFAHLTVIVRERAEDDVGEGA*
>14_0929_05_20cm_Bacteria_2979_70_7
MEVIAKAKYIRRTPRKARLIADAVRGMPVAEALAFLEFSPRHAALDVAKVIKSAAANAEHNFNLNREDLVVKALMVDEGPTMKRIRPVSRGMAHQYFHRTCHITAVVEDREEAVPTVRATPARTPRTTRSNS*
>14_0929_05_20cm_Bacteria_2980_55_9
MEVRSIYKYARISPLKAREVTREIQGLPVSAALDLLTFTPKKAAFLISKTLKSAIANAENNANLKPDGLVVKEAIVGEGPTLKRIMARARGSASRIQKRTSHIRIVLSNEIPIETRETRKAKREQEKKAARKAIKDETSESAATTPDEKTAKPKASTKSKK*
>14_0929_05_20cm_Bacteria_2982_55_10
MEVRATYKYAKISPFKAREITREIQGLPVSAALDVVAYSPKKAALLINKTLKSAVANAENNANLKVDGLVVKEAIVGEGPTMKRMMARARGSGSRILKRSSHIRIVLTDEIKIETRETRKAAQKAARKKTGEAKAQDGSAHEKAEKPAKHGKKKAKK*
>14_0929_05_20cm_Bacteria_2986_55_7
MEVRSIYRYAKISPFKVREVTREIQGLPVSAALDLVAFSPKKAATLVNKTLKSAVANAENNANLKVDGLVVKEAVVGEGPTMKRMMARARGSGSRILKRTSHIRIILTDEIKIETREQRKAARKTAKKKSSEPKAETGAAQEKAEKPSKKAKK*
>14_0929_05_20cm_Bacteria_3107_55_7
MEVRAIYKYAKISPFKAREVTREIQGLPVSAALDIVAYSPKKAAALVNKTLKSAVANAENNANLKVDALVVKEAIVGEGPTIKRMMARARGSSSRILKRSSHIRIVLTDEIKIETRETRKAEQKAAKKKAAEGKAEGEPAQAKGEKPKKHAPKKAKK*
>14_0929_05_20cm_Bradyrhizobium_3008_62_10
MSKPKRERSLPDNEAKAVARMLRVSPQKLNLVAQLIRGRKASAALADLQFSRKRIAVDVKKCLESAIANAENNHDLDVDDLVVSEAHVGNGIVMKRFAPRGRGRSGRVFKPFSQLTIVVRQVEASA*
>14_0929_05_20cm_Ktedonobacter_racemifer_3036_53_7
MQVRAIAKDIGISPRKMRLVTNAVKGKTVIEAQAILQFLPNAGALPVSKVVASAAANAENNYNLNPDDLYILNIVADDSFRIKRVKARSRGQAARILRRFCHVTVIVSDDPADAGH*
>14_0929_05_30cm_Bacteria_3176_67_7
MEAKAIAKYVRVTPRKADQVLQLIRGKRVDQVTEILDFTPKHVAKVIGKVLKSAVANAVAIEGKINVEHLRVKEATAGAGPSLKRFLPRAQGRATPIIKRTSHITIIVEGEAPAEEPGAPARRARRRAPAKEA*
>14_0929_05_30cm_Bacteria_3201_66_8
MADSVKGMKVAEALALLEFSPKHAAKDVAKAIKSAAANAEHNFNLNRDDLVLKQLLIDEGPTFRRRRPVSRSMAHEYFHRTCHITAVVEDQPEVKR*
>14_0929_05_30cm_Bacteria_3223_55_8
MMEVRSIYKYARISPFKVREITREIQGLPVSAALDLLAFTPKKAAFLIGKTLKSAIANAENNANLKPDGLVVKEAIVGEGPTLKRIMPRARGSASRILKRTSHIRIVLSDEIPIETRETRKAKLVAKRKGAKKEMKSEPNESAASAAEKKAAKPRKAAKLEK*
>14_0929_05_30cm_Bacteria_3237_55_16
MEVRSIYKYARISPFKAREVTREIQGLPVSVALDLLAFTPKKAAFLIGKTLKSAIANAENNANLKPDGLVVKEAVVGEGPTLKRIMPRARGSASRILKRTSHIRIVLSDEIPIETRETRKAKRDQEKKAAKKETKNEASESAATVTDKKSVKPRQSAKRKK*
>14_0929_05_30cm_Bacteria_3252_59_8
MEVHAITRNVRMSAQKMREVVRQIQGMNALQAQAVLAVVPRKSARFVAKTLKSAIANAENNNGLKPEVLRIKEAVAQTATTLRRFTPKARGSAGPVLKRNCHVKIVLSDN*
>14_0929_05_30cm_Bacteria_3286_55_10
MEVRATYRYAKISPFKAREITREIQGLPVSAALDVVAYSPKKAAALINKTLKSAVANAENNANLKADGLVVKEAIVGEGPTMKRMMARARGSGSRILKRSSHIRIVLTDEIKIETRETRKAAQKAAKKKASESKAGSGATEAKAEKSGKRAKKGKK*
>14_0929_05_30cm_Nitrospirae_3185_61_13
MPEAKAVLRYVRIAPRKARAVVDLIRGQGVPHALTVLKYTPRAAAKVVEKLLRSAVANAEQKEMGDSEAMLITKAYVDGGPTFKRFRARSMGRANSIHKRTSHITIVVAVPDAAPRK*
>14_0929_05_30cm_Proteobacteria_3188_68_7
MQVISKLRYARISPQKCRLVADVVRGRPVGHAIATLRYMPKKGAQLVRKVLESAVANAEHNHGADIDELKVALIHVDAAPQLKRFHARAKGRGARIIKRNSHITVGVSDGKKD*
>14_0929_05_30cm_Rokubacteria_3184_69_12
MARARFVRVSARKARLVLDQIRGKPVAEALATLEYTPRAAARLIEKVLRSAVANAEHNHQVRNLDDLRVVRAIADGGPVLKRVQPRAMGRAFSIKHRTSHLTIGVSDETNGAAMVRPAAAPARPAAPAAPAERPAEAAAPARGRRGASRTPRKPAAKRTSKSKGKK*
>14_0929_05_30cm_Rokubacteria_3187_68_7
MKTRATARYIRVPASKARLVLEHIRGKSVGEALATLQFTPKAAGRLIEKVLRSAIANAEHNHQVRDLDDLRVTKATADGGPSMKRVSPRAMGRAFFVKHRTSHLTIELSDEPARPSRAAQR*
>14_0929_05_40cm_Bacteria_3414_60_5
MEARATAKYIRVSPQKARLVVDLIRGKNAGEAMNILHFTKKRVTREIEKVLRSAISNAEQKSENVDVDRLFVSRAYVNDAPRQKRVRPAPFGRAYRYQRRMSHVTVVVEELQD*
>14_0929_05_40cm_Bacteria_3423_66_6
MIARAKIRFLKTSAQKARLVVNQIRGRPVGEALALLGVSEKIVAKDLEKLLRSAVANAQQGDARVDVDRLYISRAVVDQGPSEKRARAGSMGRIFRILKRRCHVAVELDARS*
>14_0929_05_40cm_Bacteria_3425_55_9
MEVRSIYKYARISPFKVREVTREIQGLPVSAALDVLAFTPKKAAFLINKTLKSAIANAENNANLKADGLVVKEAVVGEGPTFKRMMTRARGSGSRVLKRTSHIRIVLTDEVAIETRETKKAKRDQEKKGGESAAKSTTAKKGKKKTAKAAKK*
>14_0929_05_40cm_Bacteria_3435_70_7
MKTSATARFIRVPASKARLVLDHIRDKSVGEALATLQFTPKAAARLIEKVLRSAVANAEHNHQVRNLDDLRVVQATADAGPSAKRVSPRAMGRAYFIKHRTSHLTIVLSDETTPSARSARR*
>14_0929_05_40cm_Bacteria_3436_68_16
MEVSAVQKFVRRTPRKARLVADSVKGMKVSDALAYLEFSPKHAAKDVAKAIKSAAANAEHNFNLNRDDLVLKQLLIDEGPTYRRRRPVSRSMAHEYFHRTCHITAVVEDQPQGAKR*
>14_0929_05_40cm_Bacteria_3445_55_9
MEVRSTYKYARISPFKAREVTREIQGLPVSAALDLLTFTPKKAAFLIGKTLKSAIANAENNANLKPDGLVVKEAIVGEGPTVKRIMARARGSASRILKRTSHIRIVLSDEIQIETRETRKAKREQEKKAAKKQMKSEAAESARVASERTTAKAGQTAKARK*
>14_0929_05_40cm_Bacteria_3448_68_17
SMRTFARARFVRVSSRKAGVVLEQIRGKSVADALATLQYTPRTAARLIEKVLRSAIANAEHNHQVRNLDDLRVVQATADGGPSLKRVQPRAMGRAFFIKHRTSHLTVAVSDEGNGSRLAPPPEQRERTPGARPATAAAPAETAEAKPAARARPPRGGGKTAAPKRGAGKGKK*
>14_0929_05_40cm_Bacteria_3450_68_11
MEVKATAKYQRFSPRKARLVTDLIQGKSAAEAIAILEHLSKGCAIQIGRVVRSAVANAENNFHLSLEDLYVKKATADEGPRRKSVWYRGRGRRDLKLHRSSHITIIVDEKEAAR*
>14_0929_05_40cm_Betaproteobacteria_3492_64_9
METRATLHGVRLSAQKGRLVADQIRGLPVEKALNLLAFSPKKGAHIIKKVLESAIANAEHNDGADVDELKVKTIFVEQATSLKRFQARAKGRGNRITKRTCHIFVTVGDEEKKKPSGKQAKK*
>14_0929_05_40cm_Chloroflexi_3475_67_7
MEVKASARYLRLSPRKARLVTDLIKGKSAEEAIAILENLPKSTSLPLGRVVRSAIANAENNFNLTLENLYVKRAIANEGPRMKRVWYRGRGRRDLKVHRMAHLEVVLDERGS*
>14_0929_05_40cm_Euryarchaeota_3390_64_17
MTKLGYTMEYKIETMARAYGRDLPLAWKKSIELARQLRGKTVDSAREYLERVIALKQAVPMRTYNRWVAHKAGTGPARYPVKAAKAFLQILESAVANAEFTGKEDPDTMVIRVINAHKGAASKGYRPRAYGRSSQWNQDTVNLEIVLEEVA*
>14_0929_05_40cm_Euryarchaeota_3410_64_11
MARQLRGKTVDQARDYLEGVISLKQPVPMKKYKRWVAHKSGTGPARYPVKAAKAFLKILESAVANAEFTGKEDPDSMVLKVINAHKGPTTKGFRPRAYGRSSPWNSDTVNLEIVLEEVV*
>14_0929_05_40cm_Euryarchaeota_3461_65_8
MAKLGYTVEFKAESMARAYGRELPISWKKAVELSRALRGKKVEKALEYLDNVISLKQPVPFHRYKRWVAHKSGVGPARYPVKAARYFKRVIESAVSNAEYLGREDPDAMVIRTINAHKGAITKGIARRAHGMSTPWNQDTVNLEIIIEELE*
>14_0929_05_40cm_Gemmatimonadetes_3476_66_7
MEARAIQRGVRQSARKMRLVIDLIRDCAVPEADAILRFSKKRAARQIHKVLKSAVANAQQAAQRQNTPFDADGLRVTYAVVNEGQTLKRFTAAAMGRGTPILKRTSHVEIRVAGVAAPVAPAPSAKPAEVKAAAKAKAKPRAKKAPAAKAKKKKTAKKASR*
>14_0929_05_40cm_Thaumarchaeota_3480_35_9
MHLPTYSYSFSQFDKNKHVRASLRETDISHKHAREIALAIKGLSIERARNILDQAIEKKVAVPYRRYHNEVAHRSNIRDGFFSGRFPKKASGEFLRLLDNLESNAEYKGMDLDRLEIVSCVIHKGTKLKRFIPRAMGRSSPKVDTLTHVEIVAREGKVY*
>14_0929_05_40cm_unknown_3413_53_7
MPEFGYSVTGLDPDRTVKCSGRELRISPKASVELCRTIRGMKLPDAKKLLERVIEKKQAISYRRFKKEVPHRRQLPEPFFAGRFPQKAAGKLLHLLEELEANAEYRNLNVESLRIIHAATQRGPGVPRRSPRAFGRSDLLKATLTHIELVGYEGE*
>14_0929_05_40cm_unknown_3483_51_12
MPELGYSVSGLDPDRTVKAAGRELRISPKAAVEICRTIRGMRIGQAKELLERVIAKKEAIPYKRFKKEVPHRRQMAEGWYAGRFPQKAAGRLLRLLEELEANAEFRNLDPERLRIIHAASQKGPSVAKRNPRAFGRSDIIRRVMTHIEIVGYEAD*
>14_0929_09_20cm_Acidobacteria_6741_56_8
MNFAEQEFRAQARFQRVSPQKARLVLELIKGRRVEDAVNTLAFTKKGIAPAIGKLLRSAIENANYLGQEKGLDVDVDRLYVKRAIANDGPRMKRIRPAPMGRAYRYQRRMAHIEIALAERLRAEAGSAATVVGQETPKPKKRAVGKTAKKTASKKATAKG*
>14_0929_09_20cm_Acidobacteriales_6726_56_6
MEFRVQTRFARVSPQKARLVLDLIRGRRAEDALNTLTFTKKRVAATVEKLLRSALQNANYLSTEKGLDVDVDQLYVKQAIANDGPRMKRIRPAPMGRAFRYVRRISHIELVLAERNRNGKPVATVVGEEKAAKSVIKGKRRAAPKAKGKKKATAAR*
>14_0929_09_20cm_Bacteria_6715_55_10
MKARAVAKYIKGSPQKARLVIDLIRGRAVNEALGMLSSSKKRAAKPIETTLRSAIANATQKADQLNISLDVDRLVVSTATVDLGPTRFRRRVRPAPMGRAFRERRWQSHITIEVETAKVE*
>14_0929_09_20cm_Bacteria_6730_65_7
MEVQAKAKWVRTSPRKARLVAQTLRNLPVSEALVACQFMPKAAARDVAKVIRSAQANAENNFNLVRDDLVIKDIRVEPGPMLKRGQPRAMGRLFSIFKRTSHITAVVEDRPGAIRRRAASLPRAPQPSAAGPTGRDSARAAARAGRPTPAAPAASDSASAAATTESDEPAERDATRARRSTKPAARNQPGVTTREQSTDAEVGKKGQAKKTDKTAGAKATTAKAEGKKDQKRDTKEKKGK*
>14_0929_09_20cm_Gemmatimonadetes_6731_64_7
MATRKSTTKRKTAAKRARGGAKKSTAKRASTRARSGAAAGGAGGGGALRTTRAPAIPATPARQARAIQRTARQSPYKMRLVIDEIRGKDVNAALNYLAFSKKHAAKQIEKVLRSAVANAENHARADNESLDVDTLFVKHAVVNEGPKLKRFTPAAMGRATPIQKRTSHVEIVVAARQGAAR*
>14_0929_09_20cm_Ktedonobacter_racemifer_6734_54_8
MQVRAIAKDIGISPRKMRLVTNAVKGKTVIEAQAILQFLPNAGALPVSKVVASAAANAENNYNLNPDDLYILNIVADDSFRIKRVKARSRGQAARILRRFCHVTVIVSDDPADAGH*
>14_0929_09_30cm_Acidobacteria_6831_56_8
MEFRAEARYMRVSPQKARLVLDLIKGRRAEEARNTLAFTKKRVAATVGKLLQSALDNASYLSSEKGIDVDIDNLYVKSAVANDGPRMKRIRPAPMGRAYHYVRRIAHIEIVLAERSKNGRSMATVVGEEAATTKAAARTKAKARATKVKTKKTQHKKTAGAR*
>14_0929_09_30cm_Bacteria_6832_65_9
MEVQAKAKWVRTSPRKVRLVAQTLRNLPVSEALVACSFMPKAAARDVAKVIRSAQANAENNFNLVKDDLVIKDIRVEPGPMLKRGQPRAMGRLFSIFKRTSHITAVVEDRPGVVRRRVAALPRAPQPTARPTPTPAAAAAARVAAAQPATTESDEVEAPARPRKAKAKAETGTAEAATGKADVKKPQSGKGEAKKTESKKKDEPKKDTKEKKSK*
>14_0929_09_30cm_Bacteria_6841_55_9
MEVRATYKYAKISPFKAREITREIQGLPVSAALDVVAYSPKKAAALINKTLKSAVANAENNANLKVDGLVVKEAIVGEGPTMKRMMARARGSGSRILKRSSHIRIVLTDEIKIETRETRKAAQKAARKKAGEPKAQDGSAHEKTEKPAKHGKKKAKK*
>14_0929_09_30cm_Bacteria_6847_57_11
MADVETQNALIEAHALARHVRMSPQKARLVMDLIRGQKAQDALQTLKYTPKRAAKHIEKVLRSAIANAERKAEDSGAPLDVDMLFVAQCFVNEGPRWKRLRPAPMGRAFRYQKRTAHLWVGVAEHHVAAAERVAANVAEAEAQKGVRGTARRVRKALTGKQAPSKKGKK*
>14_0929_09_30cm_Bacteria_6869_55_12
MEVRATYKYAKVSPFKAREITREIQGLPVSAALDVVAYSPKKAAALINKTLKSAVANAENNANLKVDGLVVKEAIVGEGPTMKRMMARARGSGSRILKRSSHIRIVLTDEIKIETRETRKAAQKAAKKKMREAKAEGAVEAKAEKPAKRAAKKGKK*
>14_0929_09_30cm_Bacteria_6875_72_9
MEARAQSRFMRITAQKARLVVDLIRGKPVERALSLLEYTPKRGARLVAKTLRSAVANAESTQRVDIDQLYVKRAFVDEGPTAKRFLPRAHGRATKVFKRTSHITVVVDERPKGGEA*
>14_0929_09_30cm_Betaproteobacteria_6879_64_7
METKAILRGVRLSAQKGRLVADQIRGLPVDKALTLLSFSPKKGAKIIKKVLESAIANAEHNEGADIDELKVRTICVDKAANLRRFTARAKGRGNVILKQTCHIHVTVGDGK*
>14_0929_09_30cm_Gemmatimonadetes_6895_69_8
MEARAIQRTVRQSARKMRLVIDQIRGRAVPEAYAILRFSKKLAAKQIYKVLKSAVANAEQRAQRENAALDVDRLRVKYAVVNEGPTLKRFTPAAMGRATPILKRTSHVEIHVEAAAETRAPKAPTAKAAAPAEDKETPPVRAGRKPGKGTKAKQAGTSKKKRSR*
>14_0929_09_30cm_Nitrospirae_6829_62_9
MTESKATLRYVRMSPRKTRPVVDLIRGCPVSDALALLRFTPRAAAKVVQKVLLSAVANGQQPGKELGDADSLRVSRAWVDVGPTLKRFQPRAQGRAFAIHKRTSHITIAVAPVEATVNKKAKG*
>14_0929_09_30cm_Proteobacteria_6836_67_22
MQVISKLRYARISPQKCRLVADVVRGRPVGNAIATLRYMPKKGAQIVRKVLESAVANAEHNHGADIDELKVALIHVDAAPQLKRFHARAKGRGARIIKRNSHITVGVSDGKKD*
>14_0929_09_30cm_unknown_6859_52_8
MPERGYSVTGLDPDRTVKCSGRELRISPKASVELCRTIRGMKLPDAKRLLERVIELKQAVAYRRFHKEVPHRRQLNEHFYAGRFPQKAAGRLFKLLEELEANAEYRNLDTERLKIIHAAAQRGTKIPKRNPRAFGRSDLLQGTMTHIELVGYELE*
>14_0929_09_40cm_Archaea_7033_53_7
MPERGYSITGLDPDRTVKCSGRQLRISPKASVEICRTIRGMKLSDAKKLLERVVEKKQAIAYRHYKKEVPHRRQLTEPWFAGRFPQKAAGRLLRLLEELEANAEYRNLDTERLKIIHAAAQRANKIPRRNPRAFGRSDLLKATTTHIELVGFEAE*
>14_0929_09_40cm_Bacteria_7002_54_13
MEVRSIYKYARISPFKAREVTREIQGLPVSAALDLLAFTPKKAAFLINKTLKSAIANAENNANLKPDGLVVKEAIVGEGPTFKRIMPRARGSASRILKRTSHIRIVLTDEIEVETRETRRAKQKAEQRAEKKKETGAGAATGKSKTEKKPRAKKAARKSNK*
>14_0929_09_40cm_Bacteria_7010_58_7
MADVETQNALIEAHALARHVRMSPQKARLVMDLIRGQKAQDALQTLKYTPKRAAKHIEKVLRSAIANAERKAEDSGAPLDVDMLFVAQCFVNEGPRWKRLRPAPMGRAFRYQKRTAHLWVGVAEHHVAAAERVAANVAEAEAQKGVRGTARRVRKALTGKQAPSKKGKK*
>14_0929_09_40cm_Bacteria_7012_55_6
MEVRSIYKYARISPFKVREVTREIQGLPVSAALDLLAFTPKKAAFLIGKTLKSAIANAENNANLKPDGLVVKEAIVGEGPTLKRIMPRARGSASRVLKRTSHIRIVLSDEIPIETREARKAKQKQKKKAAKQKMKSEESEGAAAGSEKKSATPKKAVK*
>14_0929_09_40cm_Bacteria_7016_55_11
MEVRSTYKYARISPFKAREVTREIQGLPVSAALDLLAFTPKKAAFLISKTLKSAIANAENNANLKPDGLVVKEAIVGEGPTLKRIMARARGSASKILKRTSHIRIVLSDDIPIETRETRKAKREQDKQVGKKEIKSEGSERAASPPHKKSAKPKKSAKNEK*
>14_0929_09_40cm_Bacteria_7027_56_14
ILAFTPKKAAFLINKTLKSAIANAENNANLKADGLVVKEAVVGEGPTFKRMTPRARGSGSRILKRTSHIRIVLTDDVAIETRETKKAKRDQEKKGGGGRHHPVSPWGQLAKGFKTRSKRKPSDRFILERKRANKKG*
>14_0929_09_40cm_Bacteria_7036_71_9
MEARAQSRFMRITAQKARLVVDLIRGKPVERALSLLEYTPKRGARLVAKTLRSAVANAESTQRVDIDQLYVKRAFVDEGPTAKRFLPRAHGRATKVFKRTSHITVVVDERPKGGEA*
>14_0929_09_40cm_Euryarchaeota_7021_64_14
MTKRGYTIEYKIETMARAYGRDLPLAWKKSVELARQLRGKTVDQAREYLEAVIALKQPVPMRKYNRWVAHKSGTGPARYPVKAAKGFLKILESAVANAEFTGKEDPDSMVLKVINAHKGPTTKAFRPRAYGRSSPWNSDTVNLEIVLEEVV*
>14_0929_09_40cm_unknown_7058_52_11
MKLSDAKRLLERVIELKQAVAYRRFHKEVPHRRQLNEHFYAGRFPQKAAGRLFKLLEELEANAEYRNLDTERLKIIHAAAQRGTKVPRRNPRAFGRSDLLQGTMTHIELVGYELE*
>14_0929_09_40cm_unknown_7066_52_9
MPERGYSVTGLDPDRTVKCSGRELRISPKASVELCRTIRGMKLPDAKRLLERVIELKQAVAYRRFHKEVPHRRQLNEHFYAGRFPQKAAGRLFKLLEELEANAEYRNLDTERLKIIHAAAQRGTKIPKRNPRAFGRSDLLQGTMTHIELVGYELE*
>14_0929_12_20cm_Bacteria_7168_68_10
MEVTAIARYVKRTPRKARLVADAVKGMKVGDAIAYLEFEPKHAANDVAKVIKSAAANAEHNFNLSRDDLVVKQLLVDEGPTMKRLRPVSRGMAHQYFKRTCHITAVIEDRAKES*
>14_0929_12_20cm_Bacteria_7172_66_10
MEVQAEAKWVRTAPRKVRLVAMTLRGLPVAEALSACQFMTKGAARDVAKVIRSAQANAENNFNLAKDDLVVKDIRVQAGPMLKRGRPRAMGRYFSIFKRTSHITAVVEDRPGVVRRRPAPLPRAVQPASRAAIPAAPPAAPVRKPAEEPTTSEGVTEETTKKKAPKKAPAKATSKKDEPKKDTKEKKSK*
>14_0929_12_20cm_Bacteria_7173_66_12
MADSVKGMKVAEALALLEFSPKHAAKDVAKAIKSAAANAEHNFNLNRDDLVLKQLLIDEGPTFRRRRPVSRSMAHEYFHRTCHITAVVEDQPEVKR*
>14_0929_12_20cm_Bacteria_7176_69_7
MEVQAVAKFVKRTPRKARLVADAVKGMKVGEALAFLEFSPKHAALDLAKVIKSAAANAEHNFNLNRDDLVLKQLLVDEGPTMKRGRPVSRGMQHGYFRRTCHITAVVEDRPEVNRPQPAARRRR*
>14_0929_12_20cm_Bacteria_7180_68_10
MEVVATAKWVRTTARKARLVTHMVEGLSVAEALVVLRYSPRSAARDVAKVIKSAAANAEHNYNLDAATLRVIRIEVDGATIIKRWRAKPRGMAGSIFKRTSHLRAVVTDDELPEHVRRRRAVRLPRAAVATPLASPTTSAGIASSRRRRRAPVAAEAEEPESQESQGQVAVEEEEPARAPRRRRTRKAPEGDGE*
>14_0929_12_20cm_Bacteria_7182_66_11
MEVQAKAKWVRTSPSKVRLVARTLRDLPVSEALVACSFMPKAAARDVAKVIRSAQANAENNFNLVKDDLVIKDIRVEPGPMLKRGQPRAMGRLFSIFKRTSHITAIVEDRPGVVKRRTAALPRAPQPAASRPTPAAAAAARAAAALTPATTESDEPVAPARPKKEKAKAQPAPTASKAPAEGKKTEAKKTQAKKKDDGKKDTKEKKSK*
>14_0929_12_20cm_Bacteria_7191_69_6
MGRSVKKGPFVDAPLLDKIRVLNQTREKRVIRTWSRRSTVVPEMVGHTIAVYDGRKHVPVYVSENMVGHKLGEFSAPGRRPPPRPRPPHRRRREGGAAMEVKAIARYVHISPRKVRPVMALIKGKGIDEALAVLRFSPNRASRAVAKVVKSAAANAENNLELARDTLRVSQAYVDSGPSQSRMQARARGRADVIKKRSSHITIVVQGE*
>14_0929_12_20cm_Proteobacteria_7163_67_18
MQVTSKLRYARISPQKCRLVAEVVRGKPVGNAIATLRYLPKKGARLVRKVLESAVANAEHNHGADIDELKVALIHVDAAPQLKRFAARAKGRGARVIKRNSHITVGVSDGKKD*
>14_0929_12_20cm_Proteobacteria_7190_65_6
MQVTSKLRYARISPQKCRLVADVVRGKPVGNAIATLKYMPKKGAELLCKVLESAVANAEHNHGADIDELKVSVVHVDAAPMFKRFAARAKGRGTRIIKRNSHITVAVSDGKKD*
>14_0929_12_30cm_Bacteria_7366_66_10
MADSVKGMKVAEALAYLEFSPKHAARDVAKAIKSAAANAEHNFNLNRDDLVLKQLLIDEGPTYRRRRPVSRSMAHEYFHRTCHITAVVEDQPAPVRAQGASQRGARK*
>14_0929_12_30cm_Bacteria_7370_58_11
MADVETQNALIEAHALARHVRMSPQKARLVMDLIRGQKAQDALQTLKYTPKRAAKHIEKVLRSAIANAERKAEDSGAPLDVDMLFVAQCFVNEGPRWKRLRPAPMGRAFRYQKRTAHLWVGVAEHHVAAAERVAANVAEAEAQKGVRGTARRVRKALTGKQAPSKKGKK*
>14_0929_12_30cm_Bacteria_7389_66_9
MEVSAVQKYVRRTPRKARLVADSVKGMKVSDALAYLEFSPKHAARDVAKAIMSAAANAEHNFNLNRDDLVLKQLLIDEGPTYRRRRPVSRSMAHEFFHRTCHITAVVEDRPEGNK*
>14_0929_12_30cm_Bacteria_7412_58_7
MSTNLTIPGAPAIEAQALSRHVRMSPQKARLVVDLIRGQRAEDALQILRYTKKRAARDIEKVLRSAIANAERKAEDAGASLDVDELYVSRCFVNEGSRWKRLRPAPMGRAFRYVRRTAHIVVAVVEHHRAAAVRTAAAEAAAAAEKGVRGAVKKARKALSGRKPPVRKPKKQE*
>14_0929_12_30cm_Bacteria_7418_67_9
MKASARFLRLSPRKARLVTDLIKGKSAEEAIAILENLPKSTSLPLGRVVRSAIANAENHFNLTLENLYVKRAIANEGPRMKRVWYRGRGRRDLKVHRMAHLEVVLDERGS*
>14_0929_12_30cm_Betaproteobacteria_7373_66_8
METIASIRGARLSAQKGRLVADLVRGKPIDKALNILRFSQKKAAGLIRKALESAIANAEHNDGADIDQLRVTRICVEQGPTLRRFAARAKGRGARICKKSCHIYVSVGDGKNE*
>14_0929_12_30cm_Euryarchaeota_7367_63_8
MTKLGYTVEYRIETMARAYGRDLPLAWKKSIELARQLRGKTVESAREYLERVISLKQAVPMRTYNRWVAHKSGTGPARYPVKAAKAFLQILESAVANAEFTGKEDPDTMVVRVINAHKGAASKGYRPRAYGRSSQWNQDSVNLEIVLEEVA*
>14_0929_12_30cm_Euryarchaeota_7401_64_15
MSKFGYTVEYKIETMARAYGRELPLAWKKSVELARQLRGKTVDQAREYLEKVIALKQPVPMKKYKRWVAHKAGTGPARYPVKAAKAFLKILESAVANAEFTGKEDPDAMVIRVINAHKGATTKGFRPRAYGRSGPWNQDTVNLEIVLEEVA*
>14_0929_12_30cm_Gemmatimonadetes_7362_66_15
MEARAIQRGVRQSARKMRLVIDLIRGHAVPEADAILRFSKKRAARQIHKVLKSAVANAQQAAQRQNTPFDADDLRVTYAVVNEGQTLKRFTAAAMGRGTPILKRTSHVEIRVAGVAAPAAPAPAAPKAEATAEKKPRAKKAPAAKGKKKVPAKKKKASK*
>14_0929_12_30cm_Proteobacteria_7433_68_7
MQVTSKLRYARISPQKCRLVAEVVRGKPVGNAIATLRYLPKKGARLVRKVLESAVANAEHNHGADIDELKVALIQVDAAPQLKRFAARAKGRGARIIKRNSHITVGVSDGKKD*
>14_0929_12_30cm_Rokubacteria_7382_69_18
MRTLARARFVRVSARKARLVLDQIRGKSVGEALATLQYTPRAAARIVEKVLRSAIANAEHNHQVRNLDDLRVVHAVADGGPSMKRVQPRAMGRAFFIRHRSSHLTIGVSDETNGAARPVPPPRESAPAARQAGPAGAPAASGASAATKERAAARPRTTAAKGAGKSKRPKSKEKR*
>14_0929_12_40cm_Bacteria_7530_66_8
MEVSAVQRYVRRTPRKARLVADSVKGMKVSDALAYLEFSPKHAARDVAKAIKSAAANAEHNFNLNRDDLVLKQLLIDEGPTYRRRRPVSRSMAHEFFHRTCHITAVVEDRPEENK*
>14_0929_12_40cm_Bacteria_7538_55_12
MEVNSIYRYARISPFKAREVTREIQGLPVSAALDLLTFTPKKAAFLISKTLKSAIANAENNANLKPDGLVVKEAIVDEGPTLKRIMARARGSASRILKRTSHIRIVLSDEIPIETREARKAKREHEKKAAKKQTNVEPSESAAAASEKKAAKPKQSAKPGK*
>14_0929_12_40cm_Bacteria_7540_55_11
MEVRSIYKYARISPFKVREVTREIQGLPVSAALDLLAFTPKKAAFLIGKTLKSAIANAENNANLKPDGLVVKEAIVGEGPTLKRIMPRARGSASRILKRTSHIRIVLSDEIPIETREARKAKQKQKKKAAKQKMKSEESEGAAAGSEKKSATPKKAVK*
>14_0929_12_40cm_Betaproteobacteria_7526_65_14
METRATLYGVRLSAQKGRLVADQVRGLPVEKALNLLAFSPKKGAHIIKKVLESAIANAEHNDGADVDELKVKTILVEQAMSLKRFQARAKGRGNRITKRTCHIFVTVGDDEKKKAPAKPAKK*
>14_0929_12_40cm_Gemmatimonadetes_7520_66_13
METRAIQRGVRQSARKMRLVIDLIRGRAVPEADAILRFSKKRAARQIHKVLKSAVANAQQAAQRQNTPFDADTLRVSYAVVNEGQTLKRFTAAAMGRGTPILKRTSHVEIRVAGTAPAGAPPAAKAATAAKAETKPSKPRAKQPATAKAKKKTPSKKKKASK*
>14_0929_12_40cm_Gemmatimonadetes_7535_68_6
MLKSAVANAEQRALRENQALDVDHLRVNYAVVNEGQTLKRFTPAAMGRATPIKKRTSHIEIRVAGEAESRAPKVQPAKAEAKAPPVRAGTKKGKPTRAKKAAGSKSKTKKESK*
>14_0929_12_40cm_Proteobacteria_7534_69_6
MQVISKLRYARISPQKCRLVADVVRGRPVGNAIATLRYMPKKGAQIVRKVLESAVANAEHNHGADIDELKVALIHVDAAPQLKRFHARAKGRGARIIKRNSHITVGVSDGKKD*
>14_0929_12_40cm_unknown_7587_57_8
AGRSIKDYTPRAMGRSSPNFHTLVHIELVGKEV*
>14_1009_02_20cm_Acidobacteria_3609_55_5
MNFAEQEFRAEARFQRVSPQKVRLVLDLIKGRRVEDAMNTLAFTKKGIAPSIEKLLRSAVENANYRGQEKGLDVDVDQLYVKRAIANDGPRMKRIRPAPMGRAYRYQRRMAHIEIALAERLRAESAGAATVVGEKSATTKKRTPGKAAKKKTASKKATAKG*
>14_1009_02_20cm_Proteobacteria_3617_68_7
MEASATLRYLRITPRKVRAVADLIRGKKVDLALRQLAYVEKRSALPLAKLLRSAVANADQAAKGQLDADALFVRGLQVSQGPSLKRFMPRAMGRAFKVMKKTSHIVIVVSDEKPAKKKRRAHKRAAKPTAAATPAPEPKA*
>14_1009_02_30cm_Bacteria_3696_55_11
MEVRSIHKYARISPYKAREVTREIQGLPVSAALDLLAFTPKKAAFLIGKTLKSAIANAENNANLKPDGLVVKEAIVGEGPTLKRIMARARGSASRILKRTSHIRIVLSDEISIETRETRKAKRKQENKATKKQTKSEAIESAVAAPEKKSPKANAERK*
>14_1009_02_30cm_Bacteria_3712_55_13
MEVRATYKYAKISPFKAREIAREIQGLPVSAALDVVAYSPKKAAALINKTLKSAVANAENNANLKVDGLVVKEAIVGEGPTMKRMMARARGSGSRILKRSSHIGIVLTDEIKIETRETRKAAQKAAKKKGGEAKTEGGAAEAKAEKPKRAKKGKK*
>14_1009_02_30cm_Bacteria_3721_54_15
MNRETELRISILESQNKVMEVRSIYKYARISPFKAREVTREIQGLPVSAALDLLAFTPKKAAFLINKTLKSAIANAENNANLKPDGLVVKEAIVGEGPTFKRIMARARGSASRILKRTSHIRIVLTDEIKVETRETRRAKQKAEQKAEKKKETGAGAPTGKSKTEKRPRAKKTARKSNK*
>14_1009_02_30cm_Betaproteobacteria_3702_66_13
METRAILRGVRLSAQKGRLVADLIRGKPVDQAMSALAFMPKKGAGIIRKVLESAIANAEHNDGADIDTLKVKTIFVERGTFLKRFQARAKGRGNRVLKHTCNVFITVGD*
>14_1009_02_40cm_Acidobacteria_3833_65_7
AQQQDAFSGDIDRLYVSAAYANQGPSMKRVRPAPMGRAFRVLKRTAHLTVAVSERPEKVVRVGGADNRPKRPQGKRSQKSDVRSQKSEAKAKE*
>14_1009_02_40cm_Actinobacteria_3813_69_7
MTDGQLQEVRAAAKWVRITPRKARLVVEHIRGRTVPEARTMLAFSERAAAREIDKLLRSAVANAEANHNLIGDDLVVKTVYVDEGPTIKRWRARARGRAARIRKRMCHITITLGPATTATVTRAPELEAPAEEKPKRAPRRKAAPKAEAETKPKAEKKPAAKKPATRKRAAPAKKKTEEKES*
>14_1009_02_40cm_Actinobacteria_3830_69_7
MPQSRATMKYVRTSPRKMRRVVDLIRGEHVQEARRILRFSGLGASNDIEKLLNSAIANAEQNPGVIAENLVVARGWVDQGPTLKRYRPRAYGRATRVRKRTAHVTLVVETIGDES*
>14_1009_02_40cm_Bacteria_3820_66_13
MEVSAVQKFVRRTPRKARLVADSVKGMKVSEALAYLEFSPKHAARDVAKAIKSAAANAEHNFNLNRDDLVLKQLLIDEGPTFKRRRPVSRSMAHEYFHRTCHITAVVEDRAEEKR*
>14_1009_02_40cm_Bacteria_3823_69_8
MTMEVRASAKFQRFSPRKARLVTDLITGKSAEEAISMLENLPKGAALPIGRVVRSAVANAENNFNMTLENLYVKRAIADEGPRMKRIWMRGRGRRDTKLRRTSHITVVVDERKA*
>14_1009_02_40cm_Bacteria_3827_55_7
MEVRSIYKYARISPYKVREVTREIQGLPVSAALDLLAFTPKKAAFLIGKTLKSAVANAENNANLKADGLVVKEAIVGEGPTLKRMMPRARGSGSRILKRTSHIRIVLSDEIQIETRETRKAKRKQEKKESRKEAKTGETNEKSTTTARTGGKSKSRKEKAKK*
>14_1009_02_40cm_Bacteria_3836_67_6
MEVKASARYLRLSPRKARLVTDLIKGKSAEEAIAILENLPKSTSLPLGRVVRSAIANAENNFNLTLENLYVKRAIANEGPRMKRVWYRGRGRRDLKVHRMAHLEVVLDERGS*
>14_1009_02_40cm_Bacteria_3862_66_7
MEVQAKAKWVRTSPRKVRLVARTLRDLPVSEALVACSFMPKAAARDVAKVIRSAQANAENNFNLVKDDLVIKDIRVEPGPMLKRGQPRAMGRLFSIFKRTSHITAIVEDRPGVVKRRSAALPRAPQPAAASRPTPAAAARPAAAPTPATTESDEPVAPAPPKKPKAQPAPSASKALTEGKKTEAKKTQAKKKDDGKKDTKEKKSK*
>14_1009_02_40cm_Bacteria_3867_55_7
MEVRSIYKYARISPLKAREVTREIQGLPVSAALDLLTFTPKKAAFLISKTLKSAIANAENNANLKPDALVVKEAIVGEGPTLKRIMARARGSASRIQKRTSHIRIVLSNEIPIETRETRKAKREQEKKAARKAIKDETSESAATTPDEKTAKPKASTKSKK*
>14_1009_02_40cm_Chloroflexi_3845_53_8
MQVRAIAKDIGISPRKMRLVTNAVKGKSVIEALAILQFLPNAGATPVSKVVSSAAANAENNYNLNPDDLYILNIVADDSFRIKRVKARSRGQAARILRRFCHITVIVSDDPADAGR*
>14_1009_02_40cm_Gemmatimonadetes_3801_70_15
MEARAIQRTVRQSARKMRLVVDLIRGRAVPEAYAILRYSKKLAAKHIHKVLKSAVANAQQAAQRQNAAFDADGLRVKYAVVNEGPTLKRFTSAAMGRATPILKRTSHVEIHVEAATPAAKPAAAPAPPPAPAAKPAPKVKAKAKEPAKAAAKGGTKRAKKAAKAGATRRKGDR*
>14_1009_05_20cm_Acidobacteria_3981_65_12
MAIAAQATARYVRTSAQKAGLVLALIRGKNVDQALATLRFTRKGIADDIAKVLRSAIANAQNKDGFSGDVDRLYVSAAFANQGPSAKRVRPAPMGRAFRVLKRTAHLTVQVTERPEKIVAVAATEGSAPKRARTPKKPAAPRAAGSRRKQTQAKAKE*
>14_1009_05_20cm_Acidobacteria_3994_54_6
MEFRAQTRFVRVSPQKARLVLDLIKGRRVEDALNTLAFNKKRIAAKVEKLLRSAVQNANYLSTEKNIDVDLDSLYVKHAVANDGPRMKRIRPAPMGRAYRYVRRIAHIEIALAERGKNGAQLATVVGEEKAPAAPVKKKRVVAKKKSAGKKAVAKK*
>14_1009_05_20cm_Archaea_4006_53_6
MPERGYSITGLDPDRTVKCSGRQLRISPKASVEICRTIRGMKLPDAKKLLERVVEKKQAIAYRHYKKEVPHRRQLTEPWFAGRFPQKAAGRLLRLLEELEANAEYRNLDTERLKIIHAAAQRANKIPRRNPRAFGRSDLLKATTTHIELVGFEAE*
>14_1009_05_20cm_Bacteria_3983_66_11
MADSVKGMKVSEALALLEFSPKHAARDVAKAIKSAAANAEHNFNLNRDDLVLKQLLIDEGPTFRRRRPVSRSMAHEYFHRTCHITAVVEDQPQGARK*
>14_1009_05_20cm_Bacteria_3987_54_20
MNRETELRISILESQNKVMEVRSIYKYARISPFKAREVTREIQGLPVSAALDLLAFTPKKAAFLINKTLKSAIANAENNANLKPDGLVVKEAIVGEGPTFKRIMARARGSASRILKRTSHIRIVLTDEIKVETRETRRAKQKAEQKAEKKKETGAGAPTGKSKTEKRPRAKKTARKSNK*
>14_1009_05_20cm_Bacteria_3993_59_9
MQVRSTYRYAKISPFKVREVTRAIQGLPVSAALDLVAFSPKKAAHLIAKTLKSAVANAENNANLRVDGLVVKEATVGEGPTMKRLMTRARGSGSRILKRSSHIRIILTDEIEIKTRDKKKGGKKAGASKKKAHTKGTKATKGAKDKTVEAEKSEAKE*
>14_1009_05_20cm_Bacteria_4001_66_6
MATMEVSAVQRFVRRAPRKARLVADSVTGMKVTEALALLEFSPKHAAREVAKAIKSAAANAEHNFNLNREDLVLKQLLIDEGPTYKRRRPVSRSMAHEFFHRTCHITAVVEDRPEVKR*
>14_1009_05_20cm_Bacteria_4028_55_8
MLINKTLKSAVANAENNANLKVDGLVVKEAIVGEGPTMKRMMARARGSGSRILKQSSHIRIVLTDEIKIETRETRKAAQKAAKKKAGEAKADGGAAKTKAEKPKRAAKKGKK*
>14_1009_05_20cm_Bacteria_4030_55_6
MEVRSTYKYARISPFKAREVTREIQGLPVSAALDLLAFTPKKAAFLIAKTLKSAIANAENNANLKPDGLVVKEAVVGEGPTLKRIMARARGSASGILKRTSHIRIVLSDEIRIETRETRRAKREKEKKAAKKEIKSETSEAAARPSDKKSAKPKQSAKTEK*
>14_1009_05_20cm_Bacteria_4033_66_6
MADSVKGMKVSEALAYLEFSPKHAARDVAKAIKSAAANAEHNFNLNRDDLVLKQLLIDEGPTFKRRRPVSRSMAHEYFHRTCHITAVVEDRAEEKR*
>14_1009_05_20cm_Bacteria_4049_55_11
MEVRSTYKYARISPFKVREVTREIQGLPVSAALDLLAFTPKKAAFLIGKTLKSAIANAENNANLKPDGLVVKEAIVGEGPTLKRIMARARGSASQILKRTSHIRIVLSDEIAIETRETRKAKRKTEKRAAKKDGTGEATQDAATAPDQKSAKPKRAKSRKQSK*
>14_1009_05_20cm_Euryarchaeota_4005_65_9
MTKLGYTVEYKIETMARAYGRDLPIAWKKSIELARQLRGRTVEKAREYLENVAALKQAVPMRTYGRWVAHKSGLGPARYPVKAAKAFLTILESAVANAEFTGKEDPDTMVIAVINAHKGATSKGYRPRAYGRSSPWNQDTVNLEIVLEEVA*
>14_1009_05_20cm_Gemmatimonadetes_4000_69_8
MEARAIQRTVRQSARKMRLVIDQIRGRAVPEAYAILRFSKKLAAKQIHKVLKSAVANAEQQAQRQNAAFDADRLRVRYAVVNEGPTLKRYTQAAMGRATPILKRTSHVEIHVAGEDAPIAPPVRAGTAEAKAGAKAEAIARPVRAGSGGKTRTKRTKAKKAGKSTKKKIKKKEER*
>14_1009_05_30cm_Bacteria_4159_66_7
MEVSAVQKFVRRTPRKARLVADSVKGMKVSEALAYLEFSPKHAARDVAKAIKSAAANAEHNFNLNRDDLVLKQLLIDEGPTFKRRRPVSRSMAHEYFHRTCHITAVVEDRAEEKR*
>14_1009_05_30cm_Bacteria_4168_57_7
MADVQTQNALIEAHALARHVRMSPQKARLVMDLIRGQKAQDALQTLKYTPKRAAKHIEKVLRSAIANAERKAEDSGAPLDVDMLFVAQCFVNEGPRWKRLRPAPMGRAFRYQKRTAHLWVGVAEHHVAAAERVAANVAEAEAQKGVRGTARRVRKALTGKQAPSKKGKK*
>14_1009_05_30cm_Bacteria_4185_68_7
MEVSAVQKFVRRTPRKARLVADSVEGMKVSEALAYLEFSPKHAARDVAKAIKSAAANAEHNFNLNRDDLVLKQLLIDEGPTFRRRRPVSRSMAHEYFHRTCHITAVVEDQPQAPARAQAAAPRSGARR*
>14_1009_05_30cm_Bacteria_4203_54_7
MMEVRSIYKYARISPFKVREITREIQGLPVSAALDLLAFTPKKAAFLIGKTLKSAIANAENNANLKPDGLVVKEAIVGEGPTLKRIMPRARGSASRILKRTSHIRIVLSDEIPIETRETRKAKLVAKRKGAKKEMKSEPNESAASAAEKKAAKPRKAAKLEK*
>14_1009_05_30cm_Bacteria_4239_61_6
MEARATAKFIRVSPQKARLVIDLIRGKNAGQAINILRFTKKRVSGQVEKVLRSAIANAEQKSESVDVDRLVVSRAYVDEGPRVKRVRPAPMGRAYRYQRRMSHITVVVEEPER*
>14_1009_05_30cm_Deltaproteobacteria_4183_68_9
MEAKASLRYLRITPRKVRVVADLIRGKNVNAALAQLAYVEKRAAEPLAKLLRSAVANAEQSAKDQSLDVDRLTVKELMVDQGPSLRRYMPRAMGRAFKVLKKTSHIQLTLSDETPKKRRS*
>14_1009_05_30cm_Gemmatimonadetes_4196_69_20
MEARAIQWTVRQSARKMRLVIDQIRGRAVPEAYAILRFSKKLAAQQIHKVLRSAVANAEQQAQRQNAAFDADQLRVAYAVVNEGPTLKRFTQAAMGRATPILKRTSHVEIRVAGADAPPTSPVKAGTAEAKGESPAPARRKQAAPKTAAQPKRKAAASRSKKGSK*
>14_1009_05_30cm_Thaumarchaeota_4188_38_6
MILMQFKYAFQNYDKTRHVRASTREKTISHKHAREIGVAIKGLSIESARSFLQSVINLERAVPFRRYNNEVGHKSDTGVMAGRYPKKAATEFVKLLDNLESNAEYRDMDLDRLKIINVTVHKGRKIERFTPRAMGRASPRIDILTHVELVAQEI*
>14_1009_05_30cm_unknown_4221_52_20
MPERGYSVTGLDPDRTVKCSGRELRISPKASVELCRTIRGMKLPDAKRLLERVIELKQAVAYRRFHKEVPHRRQLNEHFYAGRFPQKAAGRLFKLLEELEANAEYRNLDTERLKIIHAAAQRGTKIPKRNPRAFGRSDLLQGTMTHIELVGYELE*
>14_1009_05_40cm_Acidobacteria_4335_57_12
MADVQTQNALIEAHALARHVRMSPQKARLVMDLIRGQKAQDALQTLKYTPKRAAKHIEKVLRSAIANAERKADDAGAPLDVDQLFVAQCFVNEGPRWKRLRPAPMGRAFRYQKRTAHLWVGVAEHHVAAAERVAANVAEAEAQKGVRGTARRVRKALTGKQAPPKKGKK*
>14_1009_05_40cm_Actinobacteria_10539_68_8
MPQSRATMKYVRTSPRKMRRVVDLIRGEHVQEARRILRFSGLGASNDIEKLLNSAIANAEQNPGVIAENLVVARGWVDQGPTLKRYRPRAYGRATRVRKRTAHVTLVVETIGDES*
>14_1009_05_40cm_Bacteria_4386_70_5
MALQVKSTAKYVRTSAQKAGLVMDLIRGKKASEALSILRFTKKSVARDIEKALRSAIANAVHVADRNQKRRLDEDDLYVSACYANQGPSQKRVRPAPMGRAYQVIKRTTHLTVSVSERESN*
>14_1009_05_40cm_Bacteria_4407_67_7
MPSVEVKASARYLRLSPRKARLVTDLIKGKSAEEAIAILENLPKSTSLPLGRVVRSAIANAENNFNLTLENLYVKRAIANEGPRMKRVWYRGRGRRDLKVHRMAHLEVVLDERGG*
>14_1009_05_40cm_Bacteria_4414_67_7
MATMEVSAVQRFVRRTPRKARLVADSVTGMKVTDALAYLEFSPKHAAREVAKAIKSAAANAEHNFNLNREDLVLKQLLIDEGPTYRRRRPVSRSMAHEFFHRTCHITAVVEDRPKGET*
>14_1009_05_40cm_Candidatus_Nitrososphaera_gargensis_4356_47_8
MPHFSYAFQNYDKTKHVRASIREKDISHKHSREIAVAIKGMSIEKAREFLENVITRKEAVPYRRYNMEVAHRSNIRDGFFAGRFPEKAAGEFLKLLDNLESNAEYRGMDLDRLRIVSAAVHKGTKLQRFQPRAMGRSSPKYDTLVHVELVAQEARDKE*
>14_1009_05_40cm_Deltaproteobacteria_4396_68_5
MEAKASLRYLRITPRKVRVVADLIRGKNVNAALAQLAYVEKRAAEPLAKLLRSAVANAEQSAKDQSLDVDRLTVKELMVDQGPSLRRYMPRAMGRAFKVLKKTSHIQLTLSDETPKKRRS*
>14_1009_05_40cm_Gemmatimonadetes_4372_68_6
MEARAIQRTVRQSARKMRLVIDQIRGQAVPQAYAILRFSKKLAAKQIHKVLKSAVANAEQRAQRENVALDVDRLRVKYAVVNEGQTLKRFTPAAMGRATPIKKRTSHVEIHVEAQAPAPKAPPAKAGAKAEAIAPPARAGAAAAGKTKSKRPKAKKAGAKSKKKKASR*
>14_1009_05_40cm_Nitrososphaera_4404_34_5
MPTYSYSFSQFDKNKHVRAALRETDISHKHAREIGLAIKGLSIERARNLLDDVIEKKIAIPYRRYHNEVAHRSNIRDGFFSGRFPKKASKEFLRLLDNLESNAEYKGMDLDRLEIISCVIHKGTKLERFIPRAMGRSSPKIDTLTHVEIVAKEGKVY*
>14_1009_05_40cm_RBG_19FT_COMBO_Actinobacteria_70_19_curated_4381_69_10
MEAKATVKYVRLSPMKARRMVDLIRGRQVEEARRILRFAPQSASRTIEKALNSAVANAEQAPGVAAQNLIVDRAWVDEGPTLKRWRPRAYGRAARIRKRTSHITLIVKSLGEEP*
>14_1009_05_40cm_Thaumarchaeota_4373_35_8
MHLPTYSYSFSQFDKNKHVRASLRETDISHKHAREIALAIKGLSIERARNILDQAIEKKIAVPYRRYHNEVAHRSNIRDGFFSGRFPKKASEEFLRLLDNLESNAEYKGMDLDRLEIVSCVIHKGTKLKRFIPRAMGRSSPKVDTLTHVEIVAREGKVY*
>14_1009_05_40cm_unknown_4353_52_9
MKLPDAKRLLERVIELKQAVAYRRFHKEVPHRRQLNEHFYAGRFPQKAAGRLFKLLEELEASAEYRNLDPERLKIIHAAAQRGTKVPKRNPRAFGRSDLLQGTMTHIELVGYELE*
>14_1009_09_20cm_Acidobacteria_7739_65_6
MANVQQDEAFSGDIDRLYVSAAYANQGPSMKRVRPAPMGRAYRVVKRTAHLTVQVSERALKIPRVATDTDAAAAKKPRAKKKEQE*
>14_1009_09_20cm_Actinobacteria_7720_66_6
MANGQATREARASVKHARIAPNKVRFLLNQIRGLHVEEARRVLQFSRKSASHDVGKVLDAAVANAQFVFNAEPSTLFVSRAWADEGVTLKRYMPRAQGRAYRINKRTVHITICVEPREA*
>14_1009_09_20cm_Actinobacteria_7726_69_6
MPQSRATMKYVRTSPRKMRRVVDLIRGEHVEEARRILRFSGLGASNDIAKLLNSAIANAEQNPGVIAENLVVARGWVDQGPTLKRYRPRAYGRATRVRKRTAHVTLVVETIGDES*
>14_1009_09_20cm_Actinobacteria_7757_71_8
MRAEAKWVRSSPRKARLVVEHIRGRTVPEARTVLAFSERAVAREVEKVLRSAVANAEANHGLVGDDLVVSAAYVDEGPTIKRWRARARGRVARIRKRTCHITIRLKPGTASPPRAASAEEKPKEKPKRAPVKKPSARKPRQKKEATAS*
>14_1009_09_20cm_Alphaproteobacteria_7735_64_8
MGKPAAERRLAETEAAASMRGLRTSPRKLNLVAQTIRGKTASAALAELTFSRRRIARDVRKVLQAAIANAENNHQLDVDRLFVKEATVGRAFVLKRFHTRGRGRSARVEKMFAHLTVIVRESAEEAE*
>14_1009_09_20cm_Bacteria_7713_68_14
MEVTAIARYVKRTPRKARLVADAVKGMKVGDAIAYLEFEPKHAANDVAKVIKSAAANAEHNFNLSRDDLVVKQLLVDEGPTMKRLRPVSRGMAHQYFKRTCHITAVIEDRAKES*
>14_1009_09_20cm_Bacteria_7728_55_9
MEVRATYKYAKISPFKAREITREIQGLPVSAALDIVAYSPKKAATLVNKTLKSAVANAENNANLKVDGLVVKEAIVGEGPTMKRMMARARGSGSRILKRSSHIRIVLTDEIKIETRETRKAEQKAARKKAAEGKAEGGVAKAKAEKPAKRPKKEKKG*
>14_1009_09_20cm_Bacteria_7734_68_7
MEVSAVQKFVRRTPRKARLVADSVQGMKVSDALAYLEFSPKHAARDVAKAIKSAAANAEHNFNLNRDDLVLKQLLIDEGPTYKRRRPVSRSMAHEYFHRTCHITAVVEDRTEEK*
>14_1009_09_20cm_Bacteria_7746_65_6
MEVQAKAKWVRTSPRKARLVAQTLRNLPVSEALVACQFMPKAAARDVAKVIRSAQANAENNFNLVRDDLVIKDIRVEPGPMLKRGQPRAMGRLFSIFKRTSHITAVVEDRPGAIRRRAASLPRAPQPSAAGPTGRDSARAAARAGRPTPAAPAASDSASAAATTESDEPAERDATRARRSTKPAARNQPGVTTREQSTDAEVGKKGQAKKTDKTAGAKATTAKAEGKKDQKRDTKEKKGK*
>14_1009_09_20cm_Bacteria_7748_66_6
MEVQAKAKWVRTSPRKVRLVAHTLRNLPVSEALVACSFMPKSAARDVAKVIRSAQANAENNFNLVKDDLVVKEIRVEPGPMLKRGQPRAMGRLFSIFKRTSHITAIVEDRPGVVRRRAATLPRAPQPAARPTPAAAAAARTAAAIEPATTETDERATPAKPRKGRAPASTESTTEASTATETGKKTQAKKTESKKKDDGKKDTKEKKSK*
>14_1009_09_20cm_Bacteria_7766_55_12
MEVRATYKYAKVSPFKAREITREIQGLPVSAALDVVAYSPKKAAALINKTLKSAVANAENNANLKVDGLVVKEAIVGEGPTMKRMMARARGSGSRILKRSSHIRIVLTDEIKIETRETRKAAQKAAKKKTREAKAEGAVEAKAEKPAKRAAKKGKK*
>14_1009_09_20cm_Deltaproteobacteria_7798_68_8
MEAKASLRYLRITPRKVRVVADLIRGKNVNAALAQLAYVEKRAAEPLAKLLRSAVANAEQSAKDQSLDVDRLTVKELMVDQGPSLRRYMPRAMGRAFKVLKKTSHIQLTISDEMPKKRRS*
>14_1009_09_20cm_Gemmatimonadetes_7716_69_10
MEARAIQWTVRQSARKMRLVIDQIRGRAVPEAYAILRFSKKLAAQQIHKVLRSAVANAEQQAQRQNAAFDADQLRVAYAVVNEGPTLKRFTQAAMGRATPILKRTSHVEIRVAGADAPPTSPVKAGTAEAKGESPAPARRKQAAPKTAAQPKRKAAASRSKKGSK*
>14_1009_09_20cm_Ktedonobacter_racemifer_7781_53_7
MQVRAIAKDIGISPRKMRLVTNAVKGKTVIEAQAILQFLPNAGALPVSKVVASAAANAENNYNLNPDDLYILNIVADDSFRIKRVKARSRGQAARILRRFCHVTVIVSDDPADAGH*
>14_1009_09_20cm_Nitrospirae_7718_62_7
MTEAKATLRYVRMSPRKTRPVVDLIRGCPVSDALALLRFTPRAAAKVVQKVLLSAVANGQQPGKELGDADGLRVSRAWVDVGPTLKRFQPRAQGRAFTIHKRTSHITITVTPVEAKVSKKGKG*
>14_1009_09_30cm_Bacteria_7941_70_10
MRTHAIARFVRVPPRKARLVLDAIRGKPVGEALATLEYTPRAAARLIEKVLRSAIANAEHNHQVRNLDDLRVVEAVADGGPSMKRVSPRAMGRAFFIKHRTSHLRVAVSDERPGGATAPPPPAAEAAPKAAPPPRAAPAPARPAAKATARARAPKKKPVRAKPAKETK*
>14_1009_09_30cm_Bacteria_7944_62_6
MVAVKSYTRGAQVAPKKVRLILDEVRGKRVDEAMSILRFMPSPHARTIAKAVRSAAANAENNYNMDPRHLRVTRAFVGDGVKMRRMTPRARGRADIIRRRRSNITIIVEEGG*
>14_1009_09_30cm_Bacteria_7970_55_10
MEVRSIYKYARISPFKVREVTREIQGLPVSAALDLLAFTPKKAAFLINKTLKSAIANAENNANLKPDGLVVKEAVVGEGPTFKRMMARARGSGSRILKRTSHIRIVLSDEIQIETRETRKKKRQQEKKESRKQATRGEPAEKPMTATEKTPKAKKTAGKKAKK*
>14_1009_09_30cm_Bacteria_7972_66_13
MTMEVQAKAKWVRTSPRKVRLVAHTLRDLPVSEALVACSFMPKSAARDVAKVIRSAQANAENNFNLVKDDLVVKEIRVEPGPMLKRGQPRAMGRLFSIFKRTSHITAIVEDRPGVVRRRTAALPRAPQPTARPTPTPAAAAAARAAAEPATTESDEREAPKPRRARSETKPEASKPALTGKKGEAKTSDKTADAKQTRAKAQGKEKDKKDTKEKKGK*
>14_1009_09_30cm_Bacteria_7973_55_6
MEARASAKFLRGSAQKARLVVDMIRGKNVNQALAILRYSNKRAALGIEKCVKSAIANANESAEKANVSVDPDDLWLKVAYVDRGPTKNRRRVRPAPQGRAYRERRHFCHVTVLVSSDKPDAAAKTDRKSGEVKPAVSKRARRGGAAAAPRAKRVAPKSETPAAEGKPQKKATKTGSKSKLGSALRRKKKKTDE*
>14_1009_09_30cm_Bacteria_7984_68_14
MEARAIQRTVRQSARKMRLVIDQIRGQAVPQAYAILRFSKKLAAKQIHKVLKSAVANAEQRALRENTALDVDRLRVKYAVVNEGPTLKRFTPAAMGRATPIKKRTSHVEIHVEGDAESRAPKATPAKAGAKADAIARPVRAGAGKGKRPKAKKAGGKSKTKKEGR*
>14_1009_09_30cm_Bacteria_7986_56_6
MTLKFTNKPKATREIEKVVKSAVANATHKDENIDADNLFVERCFINEGPRLKRIRPAPMGRAYRYQRRTAHITIELGERK*
>14_1009_09_30cm_Bacteria_7987_68_6
MEVKAIARYVHISPRKVRPVMALIKGKGIDEALAVLRFSPNRASRAVAKVVKSAAANAENNLELARDTLRVSQAFVDSGPSQSRMQARARGRADVIKKRSSHITIVVQGE*
>14_1009_09_30cm_Bacteria_7988_56_8
MEVRSIYKYARISPFKVREVTREIQGLPVSAALDVLAFTPKKAAFLIGKTLKSAVANAENNANLKADGLVVKEAIVGEGPTMKRMMARARGSGSRILKRTSHIRIVLSDEIQIETRETRKAKRKAEEKAAKKEGTAGETKERSTSSVEKKPKAKTGGKETKK*
>14_1009_09_30cm_Bacteria_8002_60_6
MEATATLRYLKASPQKVRLVADLIRGKKVDEALSILRFMKKHSAKDLEKLLRSAIANAENSEAGVDADDLVVSKIYVNEGPREKRIQPAPMGRAYRIQKRKAHVTVHVSDEVKAVNERSAGKQK*
>14_1009_09_30cm_Bacteria_8005_66_8
MATMEVSAVQRFVRRTPRKARLVADSVTGMKVSEALAYLEFSPKHAARDVAKAIKSAAANAEHNFNLNRDDLVLKHLTIDEGPTFKRRRPVSRSMAHEFFHRTCHITAVVEDRPKGEK*
>14_1009_09_30cm_Bacteria_8006_72_12
METRASSRFVRLTAQKARLVVDLIRGKPVERAIALLEYTPKRGAKTVLKTLRSAVANAEAAHKVDVDVLYVKRAFVDEGPTAKRFMPRAHGRATKIFKRTSHITVVVDARGAGGEA*
>14_1009_09_30cm_Betaproteobacteria_7996_64_8
METRATLYGVRLSAQKGRLVADQIRGLPVEKALNLLAFSPKKGAHIIKKVLESAIANAEHNDGADVDELKVKTIFVEQATSLKRFQARAKGRGNRITKRTCHIFVTVGDEEKKKPSAKQAKK*
>14_1009_09_30cm_Deltaproteobacteria_7955_55_8
MEAYAITKFVRVSPRKVRLVVDQIRGKGVEEALNILKFVPKRSAGIVAKTLRAALANAENTQSVDVDRLFVKKVKVDEGGMWKRFMPRAQGRATRVRKRLSHITVILDEADERS*
>14_1009_09_30cm_Gemmatimonadetes_7962_61_6
MSERSRIRAARHAAEKKGVSSAIQRTTRQSPYKMRLVIDQIRGKDVNEALGLLRFSKKHAAKQIEKVLNSAVANAEFKSREGTDSIDVDTLYIKHAIVNEGPALRRFMPAAQGRATPIRKRTSHVEIVLDAREAARVPRSARSSERSTTQAARSSGSKR*
>14_1009_09_30cm_Ktedonobacter_racemifer_8023_53_6
MQVRAIAKDIGISPRKMRLVTNAVKGKTVIEAQAILQFLPNAGALPVSKVVASAAANAENNYNLNPDDLYILNIVADDSFRIKRVKARSRGQAARILRRFCHVTVIVSDDPADAGH*
>14_1009_09_30cm_unknown_8071_51_10
MPELGYSVSGLDPDRTVKAAGRELRISPKAAVEICRTIRGMRIGQAKELLERVIAKKEAIPYKRFKKEVPHRRQMAEGWYAGRFPQKAAGRLLRLLEELEANAEFRNLDPERLRIIHAASQKGPSVAKRNPRAFGRSDIIRRVMTHIEIVGYEAD*
>14_1009_09_40cm_Actinobacteria_8186_69_16
MSAEQKMDGETPADGPAEQPAPRKPRVRKRAGAKQQSAKAGAGEATQGAQQPDEQRPPAQEKPRRARARGAKAAPKAPEGEPAEAATPAAGRQRDATGEPASPPPRARRSRAPRRRLVRARARYVRTSARKARLVSGHLRGKSVQDARAILAFTPREVARDWSKLLESAVANAESNHELLEADLIVRDAYADEGPTIKRFRPRAMGRATSIRKRTSHLTITLTPKP*
>14_1009_09_40cm_Bacteria_8173_65_11
MEVSAVQRFVRRAPRKARLVADSVKGMKVSEALAYLEFSPKHAARDVAKAIKSAAANAEHNFNLNRDDLVLKQLLIDEGPTFRRRRPVSRSMAHEYFHRTCHITAVVEDQPDGRK*
>14_1009_09_40cm_Bacteria_8192_66_9
MEVQAKAKWVRTSPRKVRLVARTLRDLPVSEALVACSFMPKAAARDVAKVIRSAQANAENNFNLVKDDLVIKDIRVEPGPMLKRGQPRAMGRLFSIFKRTSHITAIVEDRPGVVKRRSAALPRAPQPAAAGRPTPAAAAATRAAAALTPATTESDESVAPAPPKKPKAQPAPSASKALTEGKKTEAKKTQAKKKDDGKKDTKEKKSK*
>14_1009_09_40cm_Bacteria_8194_68_8
MKTRATARYIRVPASKARLVLEHIRGKSVGEALATLQFTPKAAGRLIEKVLRSAIANAEHNHQVRDLDDLRVTKATADGGPSMKRVSPRAMGRAFFVKHRTSHLTIELSDEPARPSRAAQR*
>14_1009_09_40cm_Bacteria_8203_56_9
MISKATSRFIRMSPQKARLTMDLIRGMNVNKALMTLKFTNKPKATHEIEKVVKSAVANATHKDENIDADNLFVERCFINEGPRLKRIRPAPMGRAYRYQRRTAHITIELGERK*
>14_1009_09_40cm_Bacteria_8204_55_10
MEVNSIYRYARISPFKAREVTREIQGLPVSAALDLLTFTSKKAAFLISKTLKSAIANAENNANLKPDGLVVKEAIVDEGPTLKRIMARARGSASRILKRTSHIRIVLSDEIPIETREARKAKREHEKKAAKKQTNVEPSESVAAASEKKAAKPKQSAKPGK*
>14_1009_09_40cm_Bacteria_8215_66_7
MEVQAKAKWVRTSPRKVRLVARTLRNLPVSEALVACSFMPKSAARDVAKVIRSAQANAENNFNLVRDDLVIKDIRVEPGPMLKRGQPRAMGRLFSIFKRTSHITAIVEDRPGAVRRRTAALPRAPQPAARPSPTAGAAAAARAAAASEPATTESDERAAPRPRRSRSETKSEASKPAAMGKKGEAKSRDKTADAKTTRARAEGKDKDKKDTKEKKGK*
>14_1009_09_40cm_Bacteria_8247_68_6
MSTVERPREVRAEAKWVRSSARKARLVTDQIRGRSVPEARTILAFSQRAIAREVEKVLNSAVANAESRPDLLLNGDHMVVSAAYADEGPTMKRWRARARGRVARIHKRTCHITVRLVEAPTAPAPPPPAPKAEAAVEEKPKRRPATRKPAAKKPAARKKTATTTRKKKEKTT*
>14_1009_09_40cm_Gemmatimonadetes_8270_69_8
MARKPAQPDQGRPDEAAVETDAAEAKQAEGEEQATEKAEAPEPKRPRRRRRKKADEEAPAAEAAAEEAEGAKEAADEEEAEAEAAEAEGEPEPEKEDATPAEEAKPERRRAASGVTAGRKRGAAAPAPRTADGAIAVSACAKYVRTAPRKARLVIEHIRGKPVSQARAILASTPRAASRDVLKLLNSAVANAENNHELAADELVVGRAYVDEGPTLKRYRPRALGRATRIRKRTSHMTITLTTNDNDGEDR*
>14_1009_09_40cm_Proteobacteria_8198_68_5
MQVISKLRYARISPQKCRLVADVVRGRPVGNAIATLRYMPKKGAQIVRKVLESAVANAEHNHGADIDELKVALIHVDAAPQLKRFAARAKGRGARIIKRNSHITVGVSDGKKD*
>14_1009_12_20cm_Acidobacteria_8358_56_5
MEFRAEARYMRVSPQKARLVLDLIKGRRAEEARNTLAFTKKRVAATIGKLLQSALDNANYLSTEKNIDVDVDNLYVKRAVANDGPRMKRIRPAPMGRAYRYVRRIAHIELVLAERNKDGQSASKVVGEEGVAAKVPARTKAKARAKKAAAGKNKKKMAGARK*
>14_1009_12_20cm_Acidobacteria_8364_56_6
MGKLLQSALDNANFLSAEKNLDVDIDNLFVKSAIANDGPRMKRIRPAPQGRAYRYQRRIAHITLILAERGKSSEAVSGGNGASAAAPAKAKRRVPAAKASGKKKAVAK*
>14_1009_12_20cm_Actinobacteria_8341_71_11
MATTEETREVRAEAKWVRSSPRKARLVVEHIRGRTVPEARTVLAFSERAVAREVEKVLRSAVANAEANHGLVGDDLVVSAAYVDEGPTIKRWRPRARGRVARIRKRTCHITVKLRTVAERPRSEPAAPAEEKPKRAKRAPATKKEAAA*
>14_1009_12_20cm_Actinobacteria_8412_69_6
MTPDRPSDPQKGKPAEEEQIELEAAEAKAEAKKPRRTRKAAKAEEGSQPVAESAPAKKRRSVKKASVGKASAAPAAEAATTAGKAAEAEAAVAEKAPPAKAPAATKPAAEPTTAPRRRGAGQQAAPRRKVVRAHARYVRTSARKARMVCGHLRGKSVQEARAILAFTPREVARDWSKLLESAVANAESNHELLEDDLIVREAYADEGPTIKRFRPRAMGRATPIRKRTSHLTITLTPSPEPGTTKRR*
>14_1009_12_20cm_Archaea_8417_52_8
MPERGYSVTGLDPDRTVKCAGRELRISPKASVELCRTIRGMKLPEAKKLLERVIEKKVAVAYRHYHKEVPHRRNLTEPFYAGRYPQKAAGRLLRLLEELEANAEYRNLDTERLKIIHAAAQRANKIPKRNPRAFGRSDLLQGTTTHIELVGFEAE*
>14_1009_12_20cm_Bacteria_8343_66_8
MEVQAKAKWVRTSPRKVRLVARTLRNLPVSEALVACSFMPKAAARDVAKVIRSAQANAENNFNLVKDDLVIKDIRVEPGPMLKRGQPRAMGRLFSIFKRTSHITAIVEDRPGVVKRRSAALPRAPQPAASRPTPAAAAAARAAAALTPATTESDEPVAPARPKKPKAQPAPSASKAPAEGKKTEAKKTEAKKKDDGKKDTKEKKSK*
>14_1009_12_20cm_Bacteria_8345_65_5
MEVQAEAKWVRTAPRKVRLVAMTLRGLPVAEALSACQFMTKGAARDVAKVIRSAQANAENNFNLAKDDLVVKDIRVQAGPMLKRGRPRAMGRYFSIFKRTSHITAVVEDRPGVVRRRPAPLPRAVQPASRAAIPAAPPAAPVRKPAEEPTTSEGVTEETTKKKAPKKAPAKATSKKDEPKKDTKEKKSK*
>14_1009_12_20cm_Bacteria_8347_66_8
MEVQAKAKWVRTSPRKVRLVAHTLRNLPVSEALVACSFMPKSAARDVAKVIRSAQANAENNFNLVKDDLVVKEIRVEPGPMLKRGQPRAMGRLFSIFKRTSHITAIVEDRPGVVRRRAATLPRAPQPAARPTPAAAAAARTAAAIEPATTETDERATPAKPRKGRAPASTESTTEASTATETGKKTQAKKTESKKKDDVKKDTKEKKSK*
>14_1009_12_20cm_Bacteria_8356_72_5
MEVVATAKWVRTTARKGRLVAATVEGLPVGDALTILAFTPRAAAIEVAKVIKSAAANAEHNYNLDVSTLRVSRIEIDGATVIKRFRPRAQGRAFSILKRTCHLRAVVSDDTALAQQRQRRRRAPAAEAAPAPKPTPAPERRPARAPRARKTATVEEKTTAAAAAEAETEE*
>14_1009_12_20cm_Bacteria_8370_66_8
MATMEVSLVADSVTGMKVTEALAYLEFSPKHAARDVAKAIKSAAANAEHNFNLNREDLVLKQLLIDEGPTYRRRRPVSRSMAHEFFHRTCHITAVVEDRPKGEK*
>14_1009_12_20cm_Bacteria_8371_69_6
MEVQAVAKFVKRTPRKARLVADAVKGMKVGEALAFLEFSPKHAALDLAKVIKSAAANAEHNFNLNRDDLVLKQLLVDEGPTMKRGRPVSRGMQHGYFRRTCHITAVVEDRPEVNRPQPAARRRRPAAAKPAAPAPAAPAATEEES*
>14_1009_12_20cm_Bacteria_8381_55_13
MEVRAIYRYAKISPFKAREITREIQGLPVSAALDVVAYSPKKAAALINKTLKSAVANAENNANLKVDGLVVKEAIVGEGPTMKRMMARARGSGSRILKRSSHIRIVLTDEIKIETRETRKAAQKAAKKKASESKAGSGATEAKAEKSGKRAKKGKK*
>14_1009_12_20cm_Betaproteobacteria_8351_62_5
METKAILRGVRLSAQKGRLVADQIRGLKVDKALDVLTFSPKKGAKIIKKVLESAIANAEHNEGADVDELKVNTIYLDKATNLRRFTARAKGRGNVILKQTCHIHVTVGDGKKD*
>14_1009_12_20cm_Ktedonobacter_racemifer_10581_54_6
MQVRAIAKDIGIPPRKMRLVTNSVKGLRVNEALAYLQFMPNAGAQPVSKVVASAAANAENNYNLNPDDLYILSIVADDSFRVKRIKARPHGRAARILRRFCHITVIVSDDPADAGR*
>14_1009_12_20cm_Ktedonobacter_racemifer_8422_52_9
MQVRAIAKDIGISPRKMRLVTNAVKGKTVIEAQAILQFLPNAGALPVSKVVASAAANAENNYNLNPDDLYILNIVADDSFRIKRVKARSRGQAARILRRFCHVTVIVSDDPADAGH*
>14_1009_12_20cm_Ktedonobacter_racemifer_8433_52_7
MQVRAIAKNIGIPPRKMRLVTNAVKGKSVNEALAILQFLPNAGAQPVSTVVASAAANAENNYNLDPDDLYILNIVADDSFRIKRVKARSRGQAARILRRFCHVTVIVSDDPADAVR*
>14_1009_12_20cm_Proteobacteria_8340_68_17
MQVISKLRYARISPQKCRLVADVVRGRPVGNAIATLRYMPKKGAQIVRKVLESAVANAEHNHGADIDELKVALIHVDAAPQLKRFHARAKGRGARIIKRNSHITVGVSDGKKD*
>14_1009_12_30cm_Bacteria_8503_67_7
MEVVATAKWVRTTARKARLVTHMVEGLSVAEALVVLRYSPRSAARDVAKVIKSAAANAEHNYNLDAATLRVIRIEVDGATIIKRWRAKPRGMAGSIFKRTSHLRAVVTDDELPEHVRRRRAVRLPRAAVATPLASPTTSAGIASSRRRRRAPVAAEAEEPESQESQGQVAVEEEEPARAPRRRRTRKAPEGDGE*
>14_1009_12_30cm_Bacteria_8507_66_11
MEVSAVQKFVRRAPRKARLVADSVKGMKVAEALAYLEFSPKHAARDVAKAIKSAAANAEHNFNLNRDDLVVKQLLIDEGPTYRRRRPVSRSMAHEYFHRTSHITAVVEDQPDGGRK*
>14_1009_12_30cm_Bacteria_8515_67_14
MEVKASARFLRLSPRKARLVTDLIKGKSAEEAISILENLPKSTSLPLGRVVRSAIANAENNFNLTLENLYVKRAIANEGPRMKRVWYRGRGRRDLKVHRMAHLEVVLDERGS*
>14_1009_12_30cm_Bacteria_8516_55_13
MEVRSIYKYARISPFKVREVTREIQGLPVSAALDVLAFTPKKAAFLINKTLKSAIANAENNANLKADGLVVKEAVVGEGPTFKRMMTRARGSGSRVLKRTSHIRIVLTDDVAIETRETKKAKRDQEKKGGESAAKSTTAKKGKKKTAKAAKK*
>14_1009_12_30cm_Bacteria_8526_66_10
MADSVKGMKVSEALALLEFSPKHAARDVAKAIKSAAANAEHNFNLNRDDLVLKQLLIDEGPTFRRRRPVSRSMAHEYFHRTCHITAVVEDQPQGARK*
>14_1009_12_30cm_Bacteria_8528_67_7
VEVKATAKFLRLSPRKARLVTDLITGKSAEEAIAILENLPKATALPLGRVVRSAIANAENNFNLTLESLYVKRAIANEGPRMKRAWFRGRGRRDLKLHRMAHLEVVLDSKE*
>14_1009_12_30cm_Euryarchaeota_8492_64_9
MTKLGYTVEYRIETMARAYGRDLPLAWKKSIELARQLRGKTVESAREYLERVISLKQAVPMRTYNRWVAHKSGTGPARYPVKAAKAFLQILESAVANAEFTGKEDPDTMVVRVINAHKGAASKGYRPRAYGRSSQWNQDSVNLEIVLEEVA*
>14_1009_12_30cm_Euryarchaeota_8531_64_9
MTKFGYTVEYKIETMARAYGRELPLAWKKSVELARQLRGKTVDHAREYLEKVIALKQPVPMKKYNRWVAHKSGIGPARYPVKAAKAFLKILESAVANAEFTGKEDPDAMIIRVINAHKGATTKGFRPRAYGRSGPWNQDTVNLEIVLEEVT*
>14_1009_12_30cm_Gemmatimonadetes_8487_69_13
MEARAIQRTVRQSARKMRLVIDQIRGRGVPEAYAILRFSKKLAARQIHKVLRSAVANAEQQAQRQNAAFDADQLRVAYAVVNEGPTLKRFTQAAMGRATPILKRTSHVEIHVAGEDAPAAPRAKAGTAEAKAEPKAPAKRKRAASKAAAKRKRPKDAASRSKKGSK*
>14_1009_12_30cm_Gemmatimonadetes_8494_70_15
MEARAVQRHVRQSARKMRLVVDLIRGRSVPEAYAILRFSKKHAAVQIRKVLTSAVANAKQAADRQNERLDEDRLRVDYAVVNEGPTLKRFTMAAMGRGTPIKKRTSHVEIRVAGTAAVAEAPAARAPAAKAEAAAPKAKAKTPKKTKAAAGKAKRRTTRKKSEGR*
>14_1009_12_30cm_Gemmatimonadetes_8497_69_11
MEARAIQRTVRQSARKMRLVIDQIRGRAVPEAYAILRFSKKLAAQQIHKVLRSAVANAEQQAQRQNAAFDADRLRVSYAVVNEGPTLKRFTAAAMGRATPILKRTSHVEIHVLAEVGGGAAPVAKAGAAETQAATPAPAKRKQPAAPRAAKGKRTKAAASRPKKGSK*
>14_1009_12_30cm_Proteobacteria_8501_67_8
MQVTSKLRYARISPQKCRLVAEVVRGKPVGNAIATLRYLPKKGARLVRKVLESAVANAEHNHGADIDELKVALIHVDAAPQLKRFAARAKGRGARVIKRNSHITVGVSDGKKD*
>14_1009_12_30cm_unknown_8517_52_13
MKLPDAKRLLERVIELKQAVAYRRFHKEVPHRRQLNEHFYAGRFPQKAAGRLFKLLEELEASAEYRNLDPERLKIIHAAAQRGTKVPKRNPRAFGRSDLLQGTMTHIELVGYELE*
>14_1009_12_40cm_Acidobacteria_8689_60_7
MANVQTQAPSIEAHALARHVRLSPQKARLVMDLIRGHRAADALQVLRYTPKRAARHIEKILRSAIANAERKAEDAGSPLDVDELYVSNCFVNEGPRWKRIRPAPMGRAFHYQKRTAHIWVGVAEHHMAAAERHAANLAEAEAQKGVRGVGRRVKKALAGKKVPAKKGKKK*
>14_1009_12_40cm_Acidobacteria_8738_65_6
MAIAAQATARYVRTSAQKAGLVLALIRGKNVDQALATLRFTRKGIADDIAKVLRSAIANAQNKDGFSGDVDRLFVAACYANQGPSAKRVRPAPMGRAFRVLKRPAPIAHVAPVAEAPSERRARVSAPKKKAAPAARKRAPAKTKKKR*
>14_1009_12_40cm_Armatimonadetes_8702_65_16
MEARAEAKYLRLSAKKVQLVVRMIRGRPVKEAEAMLRFTSSRAARAVEKVLKSAVANAENNLELDRETLKVSRAYADQGPSTKRVHPRARGRADIITRRSSHVTVIVAESGG*
>14_1009_12_40cm_Bacteria_8675_66_16
MEVSAVQKFVRRTPRKARLVADSVEGMKVAEALAYLEFSPKHAARDVAKAIKSAAANAEHNFNLNRDDLVLKQLLIDEGPTYKRRRPVSRSMAHEYFHRTCHITAVVEDQPQGAR*
>14_1009_12_40cm_Bacteria_8692_64_7
MEARAEAKYLRLSPRKVQLVVRMIRGRPVKEAEALLRFAPSRAARAVGKVLKSAVANAENNLELDRDTLKVSRAYVDEGPSTKRVQPRARGRADIVTRRSSHVTVIVAESGG*
>14_1009_12_40cm_Bacteria_8693_55_9
MEVRSTYKYARISPFKAREVTREIQGLPVSAALDLLAFTPKKAAFLISKTLKSAIANAENNANLKPDGLVVKEAIVGEGPTLKRIMARARGSASKILKRTSHIRIVLSDDIPIETRETRKAKREQDKQVGKKEIKSEGSERAASPPHKKSAKPKKSAKNEK*
>14_1009_12_40cm_Bacteria_8698_65_8
MEVQAKAKWVRTSPRKVRLVARTLRNLPVSEALVACSFMPKSAARDVAKVIRSAQANAENNFNLVRDDLVIKDIRVEPGPMLKRGQPRAMGRLFSIFKRTSHITAIVEDRPGAVRRRTAALPRAPQPAARPSPTAGAAAAARAAAASEPATTESDEREAPTRRRSRSETKSEASKPAEAGKKTEAKKADKSPQAKTTTARAEGKNKDQDKNKKQDKKGK*
>14_1009_12_40cm_Bacteria_8709_66_12
MADSVKGMKVAEALAYLEFSPKHAARDVAKAIKSAAANAEHNFNLNRDDLVLKQLLIDEGPTYRRRRPVSRSMAHEYFHRTCHITAVVEDQPAPVRAQGASQRGARK*
>14_1009_12_40cm_Bacteria_8716_66_9
MEVSAVQKYVRRTPRKARLVADSVKGMKVSDALAYLEFSPKHAARDVAKAIMSAAANAEHNFNLNRDDLVLKQLLIDEGPTYRRRRPVSRSMAHEFFHRTCHITAVVEDRPEGNK*
>14_1009_12_40cm_Bacteria_8719_56_8
MEVRSIYKYARISPFKVREVTREIQGLPVSAALDVLAFTPKKAAFLIGKTLKSAVANAENNANLKADGLVVKEAIVGEGPTMKRMMARARGSGSRILKRTSHIRIVLSDEIQIETRETRKAKRKAEEKAAKKEGTAGETKERSTSSVEKKPKAKKAGKETKK*
>14_1009_12_40cm_Bacteria_8731_55_7
MEVRSIYRYARISPLKVREVTREIQGLPVSAALDLLAFTPKKAAFLIGKTLKSAVANAENNANLKVDGLVVKEAVVGEGPTMKRMMARARGSGSRILKRTSHIRIVLSDEIEIETRETRKAKREQEKKEAKKETKAGETAERSRSSAGKKAMKPKKGGEGKATK*
>14_1009_12_40cm_Bacteria_8734_55_6
MISKATGRFIRMSPQKARLTMDLIRGMNVNQALMTLKFTNKPKATREIEKVVKSAVANATHKDENIDADNLFVERCFINEGPRLKRIRPAPMGRAYRYQRRTAHITIELGERK*
>14_1009_12_40cm_Bacteria_8767_65_6
MAGVEVRAVQRHIRMSPQKVRLVLDVVRGKNAREALAILKFLPHRAARPVAAAVRSAVANAENNFNMDPDALVIMRCAADEGRTLKRWRPRARGRVNQILKRSSHITVVVAEKGA*
>14_1009_12_40cm_Betaproteobacteria_8764_65_6
METRATLYGVRLSAQKGRLVADQIRGLPVEKALNLLAFSPKKGAHIIKKVLESAIANAEHNDGADVDELKVKRIFVEQAMSLKRFQARAKGRGNRITKRTCHIFVTVGDEEKAPAKQAKK*
>14_1009_12_40cm_Euryarchaeota_8735_64_14
MSKFGYTVEYKIETMARAYGRELPLAWKKSVELARQLRGKTVDQAREYLEKVIALKQPVPMKKYKRWVAHKAGTGPARYPVKAAKAFLKILESAVANAEFTGKEDPDAMVIRVINAHKGATTKGFRPRAYGRSGPWNQDTVNLEIVLEEVA*
>14_1009_12_40cm_Euryarchaeota_8773_66_8
MAKLGYTTEFKIDSMARAYGRELPISWKKAVELARALRGKKVENAITYLENVIALKQAVPFRRYNRWVAHKRGLGPARYPVKAAQYFKRVIESAVSNAEYLGREDPDAMVIRSINAHKGRITKGQTRRAQGRSTPWNQDTVNLEIVLEEHE*
>14_1009_12_40cm_Proteobacteria_8680_68_6
MQVISKLRYARISPQKCRLVADVVRGRPVGNAIATLRYMPKKGAQIVRKVLESAVANAEHNHGADIDELKVALIHVDAAPQLKRFHARAKGRGARIIKRNSHITVGVSDGKKD*
>14_1009_12_40cm_Thaumarchaeota_8705_38_5
MQFKYAFQNYDKTRHVRAALREKTISHKHAREIAVAIKGMSIESARIYLQSVIDLKRAVPFRRYNNEVGHKSDTGVMAGRYPRKAATEFVKLLDNLESNAEYRGMDLDRLKIINATVHKGRKIERFIPRAMGRATPKIDILTHVELVAQEI*
>14_1009_12_40cm_Thaumarchaeota_8761_35_9
MINMQFKYAFQNYDRTRHVRASLREKTISHKHAREIAVKIKDMSIESARNYLQDVIRLKRAVPFRRYHNEVGHKSDTGVMAGRYPQKAANEFVKLLDNLESNAEYRGMDLDRLKIINATVHKGRKIERFTPRAMGRASPKINILTHVELVAQEI*
>14_1009_12_40cm_unknown_8796_56_10
MPEFAYSFQGFDPAVHVRASGREVNVSPKAAREVALAIRGKPLPEAIELLESVETLKMPIAFRRHKLKVGHRSELAGFPSGSYPVKTARAFVDVLKNLQSICEFKGLDPERVRIIHSSAYAGRSIKDYTPRAMGRSSPNFHTLVHIELVGKEV*
>14_1009_13_20cm_Bacteria_8932_54_8
MEVRSIYKYARISPFKVREVTREIQGLPVSAALDVLAFTPKKAAFLIGKTLKSAIANAENNANLKPDGLVVKEAIVGEGPTLKRLMPRARGSGSRILKRTSHIRIVLSDEIPIETRETKKAKREQEKKDSKKQATAGETSERSATASKTGAKGKSRKKKAKR*
>14_1009_13_20cm_Bacteria_8945_55_10
MEVRSTYKYARISPFKVREVTREIQGLPVSAALDLLAFTPKKAAFLIGKTLKSAIANAENNVNLKPDGLVVKEATVGEGPTLKRIMARARGSASQILKRTSHIRIVLSDEIAIETRETRKAKRKTEKRAATKDGTGEATQDAATAPDQKSAKPKRAKSRKQSK*
>14_1009_13_20cm_Bacteria_8946_55_8
MEVRAIYKYAKISPFKAREVTREIQGLPVSAALDIVAYSPKKAAALVNKTLKSAVANAENNANLKVDALVVKEAIVGEGPTIKRMMARARGSGSRILKRSSHIRIVLTDEIKIETRETRKAEQKAAKKKAAEGKAEGELAQAKGEKPKKHAPKKAKK*
>14_1009_13_20cm_Bacteria_8947_65_7
MEVQAKAKWVRTSPRKARLVARTLRNLPVSEALVACSFMPKSAARDVAKVIRSAQANAENNFNLVRDDLVIKDIRVEPGPMLKRGQPRAMGRLFSIFKRTSHITAIVEDRPGAVRRRTAALPRAPQPAARPTPTSNAAAAARAAASRPATTESDEREAPKPKRGKAEPKAQAEGSTGTEVGKKTQAKKTDKSPQAKTTNARAEGKNKDQDKTKKQDKKGK*
>14_1009_13_20cm_Bacteria_8955_54_8
MEVRSIYKYARISPFKVREVTREIQGLPVSAALDVLAFTPKKAAFLIGKTLKSAVANAENNANLKPDGLVVKEAIVGEGPTLKRMTARARGSGSRILKRTSHIRIVLSDEISIETRETKKAKREQEKKDSKKQATAGEMTERSTSTAKTRAKSKSRKKKTKR*
>14_1009_13_20cm_Bacteria_8956_55_6
MEVRSIYKYARISPYKVREVTREIQGLPVSTALDLLAYTPKKAAFLIGKTLKSAVANAENNANLKADGLVVKEAVVGEGPTMKRMMARARGSGSRILKRTSHIRIVLSDEIEVETRQTRKAKREKEKKESKKETKAGEAAERSKTSAGKKGRAKKAGKKVRK*
>14_1009_13_20cm_Bacteria_8964_55_8
MEVRSIYRYAKISPFKVREVTREIQGLPVSAALDVVAFSPKKAAALVNKTLKSAVANAENNANLKVDGLVVKEAVVGEGPTMKRMMARARGSGSRILKRTSHIRIILTDEIKIETREQRKAAQKAAKRKSSEPKSEAGAAHAKSERPRKKAKK*
>14_1009_13_20cm_Bacteria_8969_68_5
MQTMARARFVRVSARKARLVLDQIRGKPVAEALATLEYTPRAAARLIEKVLRSAVANAEHNHQVRNLDDLRVVRAIADGGPVLKRVQPRAMGRAFSIKHRTSHLTIGVSDETNGAAMVRPAAAPARPAAPPPVERPAEAAAPARGRRGASRPPRKPAAKRTSKSKGKK*
>14_1009_13_20cm_Betaproteobacteria_8988_62_5
METKAILRGVRLSAQKGRLVADQIRGLKVDKALDVLTFSPKKGAKIIKKVLESAIANAEHNEGADVDELKVNTIYLDKATNLRRFTARAKGRGNVILKQTCHIHVTVGDGKKD*
>14_1009_13_20cm_Bradyrhizobium_8951_60_7
MRERILPDNEAKAVARMLRVSPQKLNLVAQLIRGRKASAALADLQFSRKRIAVDVKKCLESAIANAENNHDLDVDDLIVSEAHVGNGIVMKRFAPRGRGRSGRVFKPFSQLTIVVRQVEASA*
>14_1009_13_20cm_Gemmatimonadetes_8987_66_6
MEARAIQRGVRQSARKMRLVIDLIRGHAVAEADAILRFSKKRAARQIHKVLKSAVANAQQAAQRQNTPFDADDLRVTYAVVNEGQTLKRFTAAAMGRGTPILKRTSHVEIRVAGVAAPAAPAPAATPAAVKAEAKAEKKPRTKAKAKAPAKKKQSTKKASK*
>14_1009_13_20cm_Proteobacteria_8922_67_8
MQVISKLRYARISPQKCRLVADVVRGRPVGNAIATLRYMPKKGAQIVRKVLESAVANAEHNHGADIDELKVALIHVDAAPQLKRFHARAKGRGARIIKRNSHITVGVSDGKKD*
>14_1009_13_20cm_Rokubacteria_8968_70_11
MNTVARARFVRLSARKARLVLDQIRGKSVGDALATLEYTPRAAARLIEKVLRSAVANAEHNHQVRNLDDLRVVQAIADGGPSLKRVQPRAMGRAFFIRHRTSHLTIGVSDEAGRAMRAPAARPGRALAAAAPAAPGAVAVAAPKAPAARARASKAPDKAPARGGRKPKEKK*
>14_1009_13_20cm_unknown_8931_52_11
MPERGYSVTGLDPDRTVKCSGRELRISPKASVELCRTIRGMKLTDAKRLLERVIELKQAVAYRRFHKEVPHRRQLNEHFYAGRFPQKAAGRLFKLLEELEANAEYRNLDTERLKIIHAAAQRGTKIPKRNPRAFGRSDLLQGTMTHIELVGYELE*
>14_1009_13_30cm_Actinobacteria_9104_69_9
MPQSRATMKYVRTSPRKMRRVVDLIRGEHVEEARRILRFSGLGASNDIAKLLNSAIANAEQNPGVIAENLVVARGWVDQGPTLKRYRPRAYGRATRVRKRTAHVTLVVETIGDES*
>14_1009_13_30cm_Alphaproteobacteria_9118_65_10
MGKQAAARRLADNEASAFLRALRSSAQKLNLVAQTIRGKDAADALAELTFSRRRIAQDVRKVLQAAIANAENNHQLDVDRLYVKEATVGRAFVMKRFHTRGRGRSARIEKHFAHLSIVVRERAEDEVGEGA*
>14_1009_13_30cm_Bacteria_9073_70_12
METRAQSRFMRITAQKARLVVDLIRGKPVEKALSLLEYTPKRGARLVAKTLRSAVANAESTQRVDVDRLYVKRAFVDEGPTAKRFLSRAHGRATKVFKRTSHITLIVDERPKAGEA*
>14_1009_13_30cm_Bacteria_9084_70_9
MEVKASAKFLRLSPRKARLVTDLITGKTAEEAIAILENLPKSTSLPLGRVVRSAIANAENNFNLTLESLYVKRAIANEGPRMKRVWMRGRGRRDIKLHRTAHLVVVLDSKEA*
>14_1009_13_30cm_Bacteria_9093_69_12
MQTMARARFVRVSARKARLVLDQIRGKPVAEALATLEYTPRAAARLIEKVLRSAVANAEHNHQVRNLDDLRVVRAIADGGPVLKRVQPRAMGRAFSIKHRTSHLTIGVSDETNGAAMVRPAAAPARPAAPPPVERPAEAAAPARGRRGASRPPRKPAAKRTSKSKGKK*
>14_1009_13_30cm_Bacteria_9094_67_12
MEVKATAKFLRLSPRKARLVTDLIIGKSAEEAIAILENLPKATALPLGRVVRSAIANAENNFNLTLESLYVKRAIANEGPRMKRAWFRGRGRRDLKLHRMAHLEVVLDSKE*
>14_1009_13_30cm_Bacteria_9095_55_10
MEVRSTFKYARISPFKAREVTREIQGLPVSAALDLLAFTPKKAAFLIGKTLKSAIANAENNANLKPDGLVVKEAIVGEGPTLKRIMARARGSASGILKRTSHIRIVLSDEIPIQTREARRAKRQKEKKAAKKEIKSETSESAAARSDKKSPKSKQSAKTEK*
>14_1009_13_30cm_Bacteria_9099_55_14
MEVRSTYKYARISPFKVREVTREIQGLPVSAALDLLAFTPKKAASLIGKTLKSAIANAENNANLKADGLVVKEATVGEGPTLKRIMARARGSASRILKRTSHIRIVLSDEIAIETRATRKAKRKAEKKATKKESKSETTQNASGESESDKKTANQPNK*
>14_1009_13_30cm_Bacteria_9108_59_8
MEATARGNYLRGSPQKARLVIDLIRGKNVQQALTLLRFTKKRATRSIEKVLLSAVSNAHEKFAGADIDSFTVTKAVVDMGPTKWRRRMRAAPMGRAYKQQRRYKHITIVIKGEAKEEG*
>14_1009_13_30cm_Bacteria_9112_55_7
MEVRSIYKYARISPFKAREVTREIQGLPVSAALDLLTFTPKKAAFLIGKTLKSAIANAENNANLKPDGLVVKEAVVGEGPTLKRIMARARGSASRIQKRTSHIRIVLSDEIAIETRETRKAKREQEKKAAKKEIKNKTSESAEPVAKKKPAKSGTKAKK*
>14_1009_13_30cm_Bacteria_9125_54_6
MEVRSIYKYARISPFKVREITREIQGLPVSAALDLLAFTPKKAAFLIGKTLKSAIANAENNANLKPDGLVVKEAIVGEGPTLKRIMPRARGSASRILKRTSHIRIVLSDEIPIETRETRKAKLVAKRKGAKKEMKSEPNESAASAAEKKAAKPRKAAKLEK*
>14_1009_13_30cm_Bacteria_9148_70_6
MTETRATSRFVRLTAQKARLVVALIRGKPVEAAMALLEYTPKRGAKVVLKTLRSAVANAEATQQADVDVLYVKRAFVDEGPTAKRFLPRAHGRATKIFKRTSHITVVVDARGSAKEA*
>14_1009_13_30cm_Bacteria_9164_55_9
IVGEGPTLKRIMARARGSTSRILKRTSHIRIVLSDEIPIETRETQKAKRERGKKELKKQATAGQAAEAPTTSAAEKRRKLNKAGKKAKR*
>14_1009_13_30cm_Betaproteobacteria_9106_63_6
METKAILRGVRISAQKGRLVADQIRGLPVDRALNVLAFSPKKGARIIKKVLESAIANAEHNEGADIDELKVKTIYVDKATNLRRFTARAKGRGNVILKQTCHIHVTVGDGK*
>14_1009_13_30cm_Nitrospirae_9136_62_9
PRAAAKVVQKVLLSAVANGQQPGKELGDADSLRVSRAWVYVGPTLKRFQPRAQGRAFAIHKRTSHITIAVAPVEATVNKKAKG*
>14_1009_13_30cm_Proteobacteria_9082_68_9
MQVISKLRYARISPQKCRLVADVVRGRPVGNAIATLRYMPKKGAQIVRKVLESAVANAEHNHGADIDELKVALIHVDAAPQLKRFHARAKGRGARIIKRNSHITVGVSDGKKD*
>14_1009_13_40cm_Archaea_9334_53_6
MPERGYSITGLDPDRTVKCSGRQLRISPKASVEICRTIRGMKLPDAKKLLERVVEKKQAIAYRHYKKEVPHRRQLTEPWFAGRFPQKAAGRLLRLLEELEANAEYRNLDTERLKIIHAAAQRANKIPRRNPRAFGRSDLLKATTTHIELVGFEAE*
>14_1009_13_40cm_Bacteria_9307_55_11
MEVRATYKYAKISPFKAREITREIQGLPVSAALDVVAYSPKKAAALINKTLKSAVANAENNANLKVDGLVVKEAIVGEGPTMKRMMARARGSGSRILKRSSHIGIVLTDEIKIETRETRKAAQKAAKKKGGEAKTEGGAAEAKAEKPKRAKKGKK*
>14_1009_13_40cm_Bacteria_9326_59_7
PESRIQNPEWTLVLLDSEFWILDSQLEDMEATARGNYLRGSPQKARLVIDLIRGKNVQQALTLLRFTKKRATRSIEKVLLSAVSNAHEKFAGADIDSFTVTKAVVDMGPTKWRRRMRAAPMGRAYKQQRRYKHITIVIKGEAKEEG*
>14_1009_13_40cm_Bacteria_9335_55_11
MEVRSIYKYARISPFKVREVTREIQGLPVSAALDVLAFTPKKAAFLIGKTLKSAVANAENNANLKPDGLVVKEAIVGEGPTLKRMTARARGSGSRILKRTSHIRIVLSDEISIETRETKKAKREQEKKDSKKQATAGEMTERSTSTAKTRAKSKSRKKKTKR*
>14_1009_13_40cm_Bacteria_9342_55_11
MEVRSIYKYARISPFKAREVTREIQGLPVSVALDLLAFTPKKAAFLIGKTLKSAIANAENNANLKPDGLVVKEAIVGEGPTLKRIMPRARGSASRILKRTSHIRIVLSDEIPIETREKRKAKRDQEKKAAKKETKNEASESAATVTDKKSVKPRQSAKRKK*
>14_1009_13_40cm_Bacteria_9348_71_6
MEARAQSRFMRITAQKARLVVDLIRGKPVERALSLLEYTPKRGARLVAKTLRSAVAFVDEGPTAKRFLPRAHGRATKVFKRTSHITVVVDERPKGGEA*
>14_1009_13_40cm_Proteobacteria_9304_69_11
MQVISKLRYARISPQKCRLVADVVRGRPVGNAIATLRYMPKKGAQIVRKVLESAVANAEHNHGADIDELKVALIHVDAAPQLKRFHARAKGRGARIIKRNSHITVGVSDGKKD*
>14_1009_13_40cm_Rokubacteria_9336_68_7
MRTMARARFVRVSARKARLVLDQIRGKSVGDALSTLEYTPRAAARLVEKVLRSAVANAEHNHQVRNLDDLRVVQAIADGGPVLKRIQPRAMGRAFAIKHRTSHLTIGVSDEVNGAAPPSAAPPARPSAPPPREERPATRRAPARRGAAKGRQKPAAKATRKPKEKK*
>14_1009_16_20cm_Acidobacteria_9472_55_5
MNFAEQEFRAEARFQRVSPQKVRLVLDLIKGRRVEDAMNTLAFTKKGIAPSIEKLLRSAVENANYLGQEKGLDVDVDQLYVKRAIANDGPRMKRIRPAPMGRAYRYQRRMAHIEIALAERLRAESAGAATVVGEKSATTKKRTPGKAAKKKTASKKATAKG*
>14_1009_16_20cm_Acidobacteria_9494_68_6
MIQAEATARYVRTSAQKAGLVLDLIRGKDVNRALATLRFTRKGIAADIEKVVRSAISNAQNKEGFSGDVDRLYISACYANQGPSAKRVRPAPMGRAFRVLKRTAHLTVHVSERPEKVVAVATTPGAEAPRPKRARALKSATTPSKKAAKKA*
>14_1009_16_20cm_Bacteria_9469_65_9
MEVQAKAKWVRTSPRKVRLVARTLRNLPVSEALVACSFMPKAAARDVAKVIRSAQANAENNFNLVKDDLVIKDIRVEPGPMLKRGQPRAMGRLYSIFKRTSHITAVVEDRPGVVRRRAAALPRAPQPTARPTPTPAAAAAARAAAASQPATTESDEVEAPARPKKAKAESVTTEAATPGTDLKKAQVKKGEAKKGEPKKTESKKKDEPKKDTKEKKSK*
>14_1009_16_20cm_Bacteria_9487_66_12
MEVQAKAKWVRTSPRKVRLVAQTLRNLPVSEALVACSFMPKSAARDVAKVIRSAQANAENNFNLVKDDLVIKEIRVEPGPMLKRGQPRAMGRLFSIFKRTSHITAVVEDRPGVVRRRAAALPRAPQPTARPAPTPAAAAAARTAAAIEPATTESDEVEAPARPRKAKAETVKADAAPAKTDVKKAEAKKGEARKGEVKKTASKKKDEPKKDTKEKKSK*
>14_1009_16_20cm_Bacteria_9489_55_9
MEVKSIYKYARISPFKVREVTREIQGLPVSVALDLLTFTPKKAAFLVGKTLKSAIANAENNANLKPDGLVVKEATVGEGPTLKRIMARARGSASRIQKRTSHIRIVLSDEIQTETREKRKAKREQEKKVAKKDMKSEGSKSAASGSDKKPAKPKPSTKAKK*
>14_1009_16_20cm_Bacteria_9490_55_8
MEVRSIHKYARISPYKAREVTREIQGLPVSAALDLLAFTPKKAAFLIGKTLKSAIANAENNANLKPDGLVVKEAIVGEGPTLKRIMARARGSASRILKRTSHIRIVLSDEISIETRETRKAKRKQENKATKKQMKSEATESVGAEPEKKAAKPKQSANRKK*
>14_1009_16_20cm_Bacteria_9503_55_8
MEVRSIYKYARISPLKAREVTREIQGLPVSAALDLLTFTPKKAAFLISKTLKSAIANAENNANLKPDGLVVKEAIVGEGPTLKRIMARARGSASRIQKRTSHIRIVLSNEIPIETRETRKAKREQEKKAARKAIKDETSESAATTPDEKTAKPKASTKSKK*
>14_1009_16_20cm_Bacteria_9510_67_7
MATMEVSAVQRFVRRTPRKARLVADSVKGMKVTEALNYLEFSPKHAARDVAKAIKSAAANAEHNFNLNRDDLVLKQLLIDEGPTFKRRRPVSRSMAHEYFHRTCHITAVVEDQPEAARK*
>14_1009_16_20cm_Bacteria_9522_55_7
MEVRAIYKYAKISPFKAREVTREIQGLPVSAALDIVAYSPKKAAALVNKTLKSAVANAENNANLKVDALVVKEAIVGEGPTIKRMMARARGSSSRILKRSSHIRIVLTDEIKIETRETRKAEQKAAKKKAAEGKAEGEPAQAKGEKPKKHAPKKAKK*
>14_1009_16_20cm_Bacteria_9532_55_7
MEVRSTYKYARISPFKAREVTREIQGLPVSAALDLLTFTPKKAAFLISKTLKSAIANAENNANLKPDGLVVKEAIVGEGPTVKRIMARARGSASRILKRTSHIRIVLSDEIVIETREARKAKREQQKKGPKKAAKSEAHESAARQSDKKSAKPKQRTNTDK*
>14_1009_16_20cm_Euryarchaeota_9465_64_7
MTKLGYTMEYKIETMARAYGRDLPLAWKKSIELARQLRGKTVESAREYLERVIALKQAVPMRTYNRWVAHKAGTGPARYPVKAAKAFLQILESAVANAEFTGKEDPDTMVIRVINAHKGAASKGYRPRAYGRSSQWNQDTVNLEIVLEEVA*
>14_1009_16_20cm_Ktedonobacter_racemifer_9518_53_6
MQVRAIAKDIGISPRKMRLVTNAVKGKTVNEAQAILQFLPNAGALPVSKVVASAAANAENNYNLNPDDLYILNIVADDSFRIKRVKARSRGQAARILRRFCHVTVIVSDDPADAGH*
>14_1009_16_20cm_Rokubacteria_9470_69_6
MITSARARFVRVSARKARLVLDQIRGKSVGDALATLEYTPRAAARLVEKVLRSAVANAEHNHQVRNLDDLRIVHAIADGGPSMKRVQPRAMGRAFFIRHRTSHLTIGVSDEQGRMTLAAPPARPGRAAAPAPAPAAPAAPAAKAPAGRARTAKAPARGARKPKEKK*
>14_1009_16_30cm_Acidobacteria_9622_60_6
MFAKAEARYIRTSPQKVRLVVDLIRGQKAGDAINILRSTNKRIAPSVEKVLRSAIANAENRSNDVDVDKLFVTEAYVNEGPRMKRVRPAPMGRAYRYQRRMAHIVVKVGDKD*
>14_1009_16_30cm_Acidobacteria_9671_56_15
MEFRAQARFMRVSPQKARLVLNLIKGRKVEDALNTLAFTKKRVSATVEKLLRSAIENANYLSSEKGVDVDVDQLYVKHAVANDGPRMKRIRPAPMGRAYRYVRRISHIELVLAERGKNGEAVATVVGEESGSKAPAKRKARRVLQKRKVRAK*
>14_1009_16_30cm_Acidobacteria_9743_64_7
MIEALATARYVRTSAQKAGLVLALIRGKDVNQALATLKFTRKGIAADVAKVLRSAVANAQNKPGFSGDVERLFVSACYANQGPSAKRVRPAPMGRAFRVLKRTAHLTVRVAERPEKVAPVSTTGEGRAMRARGSRPSKAATRETPGKSTAGKTSKK*
>14_1009_16_30cm_Acidobacteria_9782_56_12
MEFRAEARYMRVSPQKARLVLGLIKGRRAEEARNTLAFTKKRVAATVAKLLQSAVDNASYLSTEKGIDIDIDNLYVKRAVANDGPRMKRIRPAPMGRAYHYVRRIAHIEIVLAERGKNGETVATVVGEEKATAKAPARRRVKAKAKKAPRRKTAGAK*
>14_1009_16_30cm_Actinobacteria_9609_68_17
MSAVETQEVRAVAKWVRMSPRKARLVAQHIRGRSVPEARTVLAFTQRAAAREIEKVLRSAVANAEANHGLLGDSLVVSAAYVDEGPVMKRWRARARGRVARIKKPTCHITVKLVPGPETARIAAPPPPEPAVEETPTPPAALPAEEKTESSSEEKSAEAKPKAQTSTRAKSKTSTGEKPKPRTPRKKKEEADT*
>14_1009_16_30cm_Actinobacteria_9636_71_10
MSEEPRGRLRRRRKKKADEAETTPTPEVQEETAEAPPEEPEAPAEEAEPAAEEAEAPAPADEEAEKDEGEEAEAQEPEGEDAEAVEPEAGEAEGGEDEEAAEGEEAAAEAKPVTRRRRGSEVTTTPARRATTPAPRTPDGAIAVRASAKYVRGAPRKARLVIDHIRGRPVEQARAILRNTPRAASRDVLKLLDSAIANAENNHELVADELVVGHVYVDEGPTLKRYRPRALGRATRIRKRTSHMTITLTTNDGKND*
>14_1009_16_30cm_Actinobacteria_9637_68_8
MSPATTDDLQRVRAQAKWARMSARKARIVLDHIRGRTVPEARTILAFTSRAAATEIDKVLRSAVANAEANHGLDGDELVVESAYADEGPTLKRWRARARGRVNRVRKRTCHVTLVLAEVPEPVRPARRTRRREAQQSEAGAPEQKPSAAKPKASTRRKKKEAVA*
>14_1009_16_30cm_Actinobacteria_9642_69_10
MAKWVRMSPRKARLVAEHIRGRSVPEARTVLAFTQRAAAREVEKVLRSAVANAEANHGLIGDNLVVAAAYVDEGPVMKRWRARARGRVARIKKPTCHITVKLATVEGGALPTRPVAPPPPVAPTPEPEPQPTEPTAEEETRKAKAQAAKAKPPDKGDEEKPKRTTRSRKEAPKKSQTSSDS*
>14_1009_16_30cm_Actinobacteria_9660_70_8
MPGPKLNEYPAARPGVKRLPVTAEQPRGARARARYMRISAYKVRQVLDLIRGHDVDRAVDILKFCERDAALVVGKLLNAAVANAAKNHELHEPEELYVSACYADEGPTLKRWRPRARGRATRIRKRTCHITVIVSRLPDVELQRRRSSDTAASAARRRRIAGQKAAAERTRTRRRRADAGTPEDVEGADLVETDELTDAADAVPADDAPELEQTDAETETETESEAVEDGGTAREAVQDDRATDESSGGDEPEGSPAKDEEE*
>14_1009_16_30cm_Actinobacteria_9682_72_9
MPTKSDVALPGARAVARHVRISATKARRVVNLVRGLPAQQALTVLQFAPQAASVPVYKVLASAIANAENNERLDPDALLVAEAYVDEGPTLKRFRPRAQGRAYRIRKRTCHITIVVESVGASAAPSRPVVPGRKAAAPAKKAAPAKKAEPATDEVDESNSPAVEVARETADLAKKATKAAKKTAAKKAAATKAAAAEADESAEEETE*
>14_1009_16_30cm_Actinobacteria_9696_69_13
MPQSRATMKYVRTSPRKMRRVVDLIRGQHVEEARRILRFSGLGASNDIEKLLNSAIANAEQNPGVIAENLVVARGWVDQGPTLKRYRPRAYGRATRVRKRTAHVTLVVETIGDEG*
>14_1009_16_30cm_Actinobacteria_9706_69_7
MATAERQEVKAVARWVRMSPRKARLVTVPEARTVLAFTPRAAARELEKVLRSAVANAEANHNLVGDELVVSSAYVDEGPVMKRWRARARGRAARITKPTCHITVVLAQVEAAPEPAPPPPAEEETPKPKRKAAPRKKKEAAA*
>14_1009_16_30cm_Actinobacteria_9709_67_11
MSTTETPREVRAEAKYVRMSPRKARLVAEHIRGRSVPEARAVLAFTSREAAQVLQKVLHSAVSNAESNHGIAEERLYVKAAYADSGPVMKRWRARARGRVARIRKRTCHITVLLAELPYDAPAVEQQSAAQAVEEAPKPSRASTRKKTAEASKKKTASKRPARKKETAN*
>14_1009_16_30cm_Actinobacteria_9722_67_9
MEAKASSKYIRISPRKMRRSVDLIRGVRVDDARRILTLSPLRANRTLVKVLESAVANAEQRQAIPENLMVARAWVDEGPTIKRWQPRAYGRANRIRKRTSHVTVVVQSLEEEVTGGAQG*
>14_1009_16_30cm_Actinobacteria_9742_71_9
MTGPKTNERPVLRRGRSHVNEELGTPGTRASARYVRMSAYKARQVLDLIRGHEVERAQEILQLCEREAATVVGKVLGSAMANAEHNDQVLPDELYVSACYADEGPTLKRWRPRARGRATRIRKRTCHITLVVTRLPDDELTRRSVEPAGRRARRAGQQAAEQRRRRVAGRRRAADEAAPEEEPEELDALEEADAVEEAAADEPEPAAEPDETKEEAAVEVAEASTDVSEAEEEEPE*
>14_1009_16_30cm_Actinobacteria_9744_68_10
PVMKRWRARARGRVARIRKRTCHITVQLTERAQPVVAPEPPKAEAATEETPKPKRKPAAKKTTTAKKAPAKKKASAK*
>14_1009_16_30cm_Actinobacteria_9751_68_8
MSAVERQEVRAAAKWVRISPRKARLVVEHIRGRTVPEARTVLAFTERAAAREVEKLLRSAVANAEANHNLIGDDLVVKAAFVDEGPVLKRWRARARGRAARIRKRTCHITLTLVPSGTATVTRAPEPPAEETKPKRAPRRKAAPKAKAETKQQSVAKKDEAAEDKPKRRAAPKPKTTRKKKESS*
>14_1009_16_30cm_Actinobacteria_9831_70_12
MAVAEQERDTVRAQARWVHSSARKARLVTDLIRGRSVPEARTILAFSNRAVAKDVEKVLRSAVANAESRPDLHWAGDDLVVAAAYADEGPTLKRWRARARGRVARIRKRTCHITIELAQGLATSTAPSVPAMAAPEPVEEPEAVEEPETVDEAEVEETETADEPEAVEETEEPAAETETDEPEAEAEIPETESPSAEAEAEASTKETDR*
>14_1009_16_30cm_Actinobacteria_9867_68_7
MSVVETPREVRAEAKYVRMSPRKARLVAEHIRGRSVPEARAVLAFTSREAAQVLQKVLQSAVSNAESNHGIAEERLYVKAAYADSGPVMKRWRARARGRVARIRKRTCHITVLLAELPQAAPNVEPVQAEVAEAPTPKRAPARKKTAAASKKKTASKRPAKKKETAN*
>14_1009_16_30cm_Alphaproteobacteria_9673_63_8
MGKLAAPRRLDETEAQACLRGLRTSPRKLNLVAQTIRGKSAXXXXQAAIANAENNHQLDVDRLYVKEATVGRAFVLKRFHTRGRGRSARVEKLFAHLTVIVRERAEESA*
>14_1009_16_30cm_Bacteria_9603_66_16
MEVSAVQKFVRRTPRKARLVADSVKGMKVSDALAYLEFSPKHAARDVAKAIKSAAANAEHNFNLNRDDLVLKQLLIDEGPTFRRRRPVSRSMAHEYFHRTCHITAVVEDQPEPQKTGART*
>14_1009_16_30cm_Bacteria_9613_67_9
MEAKAIARYVRVTPRKADQVLQLIRGKRVDQVTEILDFTPKHVARVIGKVVKSAVANAVAMEGKINVEELRVKMAVAGAGPTMKRFLPRAQGRATPILKKTCHITVIVEGEVSEEDEATARRARRVAPRQAPARPAESKPGAKIAEPAAPAAKKSAAKKPAAKKAEPKKAETKKAEPKGRTAKKSKEAK*
>14_1009_16_30cm_Bacteria_9615_55_12
MVSRATSKFIRMSPQKARLTMDLIRGKNVNEALMTLKFTNKPKATREIEKVVKSAVANATQKDENIDADNLFVERCFINEGPRLKRIRPAPMGRAYRYQRRTAHITIELGERK*
>14_1009_16_30cm_Bacteria_9621_54_11
MEARASAKYLRGSAQKARLVIDMIRGKNVNQALAILRYSNKRAALGIEKCVKSAIANANEAAEKANVSVDPDELWLKAAYVDRGPTKHRRRVRPAPQGRAYREQRHFCHVTILLSSESQEGVGKADGKAGATKPAVSKRAKRGGAAAAPRAKKAAKVEATDTAGKTAGENKPQKKASKAAAKLGAALRRKKKTEK*
>14_1009_16_30cm_Bacteria_9624_68_15
MARARFVRVSARKARLVLDQIRGKPVAEALATLEYTPRAAARLVEKVLRSAVANAEHNHQVRDLDDLRVVQAYADGGPVLKRVQPRAMGRAFSIKHRTSHLTIGVSDEVNGAIAAPAPARPSAPPPARAERPAAPARRAPARRSAARGGPKPAAKGGRKPKEKK*
>14_1009_16_30cm_Bacteria_9630_62_9
MEATATLRYLKASPQKVRLIADLIRGKKVDEALNILRFTRKLNAKDLEKLLRSAVANAETKEGGVDADDLVVSKIFVNEGPREKRIQPAPMGRAFRIQKRKAHVTVHVSDEVKPVNQRSEGKGAKSAPKRSRARK*
>14_1009_16_30cm_Bacteria_9649_66_14
MEAKAIAKYVRVTPRKADQVLQLIRGKRVDQVTEILDFTPKHVAKVIGKVLKSAVANAVAIEGKINVEHLRVKEAVAGAGPSLKRFLPRAQGRATPIIKRTSHITIIVEGEAPVEEPAAPARRGRRRSPAPKEAK*
>14_1009_16_30cm_Bacteria_9653_66_11
MATMEVSAVQRFVRRTPRKARLVADSVTGMKVSEALAYLEFSPKHAARDVAKAIKSAAANAEHNFNLNRDDLVLKHLTIDEGPTFKRRRPVSRSMAHEFFHRTCHITAVVEDRPKGEK*
>14_1009_16_30cm_Bacteria_9654_65_6
MEVSAVQRFVRRAPRKARLVADSVKGMKVTDALAQLEFSPKHAARDVAKAIKSAAANAEHNFNLNRDDLVLKQVLIDEGPTFKRRRPVSRSMAHEFFHRTCHITAVVEDQPQGVARAQGAQKAGRTQRTQKKESA*
>14_1009_16_30cm_Bacteria_9655_67_9
MKARATLRYRKGSAQKARLVADLVRGKSVNDALAILRHTPKVASRDIEKTLRSAVANAEQKEAHLDVDELVVQKIFVDKGPQDKRVRPAPMGRAYRVLHRKSHLTIEVSDEK*
>14_1009_16_30cm_Bacteria_9661_54_9
MEVRSIFKYARISPFKAREVTREIQGLPVAAALDLLAFTPKKAAFLIGKTLKSAIANAENNANLKPDGLVVKEAIVGEGPTLKRIMARARGSASRILKRTSHIRIVLTDEIKIETRETRKAARKQQKNAAKKKAKDEVAEGPTATTEKRPKAKKATKKTQK*
>14_1009_16_30cm_Bacteria_9669_68_9
MEVRAVAKWLRLSPRKARLVAELIRGRSAEDALAVLANAEKAAAVPVGKALRSAIANAENDPRNQMTLENLYVKDVRADEGPRRKAIWMRGRGRRDIKVHRMTHITVIVDEREVARPRTAARRRTATAPRAPRQRPAAPAPQPAAAPAETAEKEETS*
>14_1009_16_30cm_Bacteria_9694_66_6
MANGQATREARASVKHARIAPNKVRFLLNQIRGLHVEEARRVLAFSRKSAAHDVGKVLDAAVANAQFVFNAEPSTLFVSRAWADEGVTLKRYMPRAQGRAYRINKRTVHITICVEPREA*
>14_1009_16_30cm_Bacteria_9714_60_6
MEAQATARFIRVSPQKARLVVDLIRGKNAGEAISVLRFTKKRVSSQIEKILRSAIANAEQKSETVDVDRLIVSKAYVNEGPRAKRIRPAPQGRAFRYQRRMSHITVVVEERER*
>14_1009_16_30cm_Bacteria_9750_60_8
MEARAITRNVRISPQKARLVANLIYGKQVEEALLILRFTPKKAARILSKTLRSAIANATDIQHVDPDVLYVKRTYVDGGTTLKRFIPRAHGRATPIRKRTSHFTVVVDERSTNREA*
>14_1009_16_30cm_Bacteria_9773_55_8
MEVRSIYKYARISPFKAREVTREIQGLPVSAALDLLAFTPKKAAFLINKTLKSAIANAENNANLKPDGLVVKEATVGEGPTLKRIMARARGSASRILKRTSHIRIVLSDEIPIETRETRKAKQEQEKKAAMRSEAAKGAAVESEQKPRKKKTKKSNK*
>14_1009_16_30cm_Bacteria_9780_66_8
MEVQAKAKWVRTSPRKVRLVAQTLRNLPVSEALVACSFMPKAAARDVAKVIRSAQANAENNFNLVKDDLVIKEIRVEPGPMLKRGQPRAMGRLFSIFKRTSHITAVVEDRPGVVKRRAALPRAPQPGSRAVPTPAAAAAARAAAASRPATTESDEVEAPTRPKQAKTGPKREASKGQAEGKKTEAKKTRTETTRSDSKQKDSKQKDSKEKKGK*
>14_1009_16_30cm_Bacteria_9806_67_10
MCGRVLEVEVKASARYLRLSPRKARLVTDLIKGKSAEEAISILENLPKSTALPLGRVVRSAIANAENNFNLTLENLYVKNAIANEGPRMKRVWYRGRGRRDLKVHRMAHLEVVLDERGS*
>14_1009_16_30cm_Bacteria_9810_70_15
MTETRATSRFVRLTAQKARLVVALIRGKPVEAAMALLEYTPKRGAKVVLKTLRSAVANAEATQQADVDVLYVKRAFVDEGPTAKRFLPRAHGRATKIFKRTSHITVVVDARGSAKEA*
>14_1009_16_30cm_Bacteria_9830_55_17
MEVRSTFKYARISPFKAREVTREIQGLPVSAALDLLAFTPKKAAFLIGKTLKSAIANAENNANLKPDGLVVKEAIVGEGPTLKRIMARARGSASGILKRTSHIRIVLSDEIPIQTREARRAKREQEKKAAKKEIKGEASESAAPRSDKKSAKPKQSAKTEK*
>14_1009_16_30cm_Bacteria_9849_68_13
MTMEVRASAKFQRFSPRKARLVTDLITGKSAEEAISMLENLPKGAALPIGRVVRSAVANAENNFNMTLENLYVKRAIADEGPRMKRIWMRGRGRRDTKLRRTSHITVVVDERKA*
>14_1009_16_30cm_Bacteria_9859_55_10
MEVRSTYKYARISPSKVREVTREIQGLPVSAALDLLAFTPKKAAFLIGKTLKSAIANAENNANLKPDGLVVKEATVGEGPTLKRIMARARGSASRILKRTSHIRIVLSDEIAIETRETRKAKRKAEEKAARSTPAGEASPETKPRPKKKAANKK*
>14_1009_16_30cm_Bacteria_9880_68_9
MRVTATAKYIRMSPRKLRLVADLITGKPVEEAAAILRFLPNAAARDVAKVLKSATANAENNFNLSADELTVVSAVADDGPTLKRYRPRAQGRTFQILKRTSHITIAVADKEA*
>14_1009_16_30cm_Bacteria_9914_55_12
MEVRSIYKYARISPLKAREVTREIQGLPVSAALDLLTFTPKKAAFLISKTLKSAIANAENNANLKPDGLVVKEAIVGEGPTLKRIMARARGSASRIQKRTSHIRIVLSNEIPIETRETRKAKREQEKKAARKAIKDETSESAATTPDEKTAKPKASTKSKK*
>14_1009_16_30cm_Bacteria_9941_69_5
MRVSATARYLRGSTRKARLITSQIKGKPVEEAAALLRFMPQDAARDIAHVLKSATANAENNHNLAAGDLFVAEAIANEGPHTIKRWQPRAQGRAFPIHKPMTHITIVVADREA*
>14_1009_16_30cm_Betaproteobacteria_9678_65_7
METKAILRGVRLSAQKGRLVADQVRGLPVGKALDVLAFSPKKGAKIIKRVLESAIANAEHNEGADIDELKVRTIYIDKAENLRRFTARAKGRGNVILKQTCHIHVTVGDGKQG*
>14_1009_16_30cm_Betaproteobacteria_9820_62_10
MQTTATLRGVRLSAQKGRLVADQIRGLSVDKALNLLAFSPKKGARILKKVLESAIANAEHNEGADIDELKITTIYVDKATTLKRFTARAKGRGNVIGKQTCHIRVVVGDGNDQ*
>14_1009_16_30cm_Bradyrhizobium_9834_62_12
MSKPKRERRLPDNEAKAVARMLRVSPQKLNLVAQLIRGRKASAALADLQFSRKRIAVDVKKCLESAIANAENNHDLDVDDLVVSEAHVGNGIVMKRFAPRGRGRSGRIFKPFSQLTIVVRQVEASA*
>14_1009_16_30cm_Burkholderiales_9712_66_6
AAGIIKKALESAIANAEHNDGADIDELKVKTIYVEQGTTLKRFSARAKGRGNRIVKPTCHVYVTVGN*
>14_1009_16_30cm_Candidatus_Nitrososphaera_gargensis_9793_48_8
MPHFGYAFQNYDKTKHVRASIREKDISHKHSREISVAIKGMSIEKAREFLENVIARKEAVPYRRYNMEVAHRSNIRDGFFAGRFPEKAAGEFLKLLDNLESNAEYRGMDLDRLRIVSAAVHKGTKLQRFQPRAMGRSSPKYDTLVHVELVAQEARDKE*
>14_1009_16_30cm_Gemmatimonadetes_9668_70_23
MEARAVQRHVRQSARKMRLVVDLIRGRSVPEAYAILRFSKKHAAVQIRKVLTSAVANAKQAADRQNERLDEDQLRVDYAVINEGPTLKRFTMAAMGRGTPIKKRTSHVEIRVAGATAAAEPPAA
>14_1009_16_30cm_Gemmatimonadetes_9701_60_11
MSERKNGVSSAIQRTTRQSPYKMRLVIDQIRGKDVNEALGLLRFSKKHAAKQIEKVLNSAVANAEFKSREGNESIDVDTLYIKHAIVNEGPALRRFMPAAQGRATPIRKRTSHVEIVLDAREEKLRAARSARGAERSTAEGAKSSGSKR*
>14_1009_16_30cm_Gemmatimonadetes_9777_69_7
MEARAVQRAVRQSARKMRLVIDLIRGRAVPEAYAILRFSKKLAAKQINKVLKSAVANAEQHARRANEALDVDRLRIKYAVVNEGSTFKRFTPAAMGRGTPILKRTSHVEIRVASEPVVAAAPKAAAPAATVRAKPKRKSQPPVKRKAKKRQRSASAGATSRRGST*
>14_1009_16_30cm_Nitrospirae_9729_62_11
MTEAKATLRYVRMSPRKTRPVTDLIRGCPVSDALALLRFTPRAAAKVVRKVLLSAVANGQQPGKELGDADSLRVSRAWVDVGPTFKRFQPRAQGRAFAIHKRTSHITIVVAPVEATGTKKTKG*
>14_1009_16_30cm_Nitrospirae_9891_58_9
MAAEAVAKLRFVRMAPRKTRVFVDLIRGRGVPDALATLKFTPRAAARVVEKVLMSAVANAQQGGKDLGDAESLRVSRAFVDNGPTIKRFQPRAQGRAFSIHKRMSHITVAVTPIEVKLKKAASRATTRPKPPVKTDAPVTTKRAKAPIAEKRAKENQ*
>14_1009_16_30cm_Proteobacteria_9607_69_18
MQVISKLRYARISPQKCRLVADVVRGRPVGNAIATLRYMPKKGAQIVRKVLESAVANAEHNHGADIDELKVALIHVDAAPQLKRFHARAKGRGARIIKRNSHITVGVSDGKKD*
>14_1009_16_30cm_Proteobacteria_9895_65_5
MRTIYIDKAENLRRFTARAKGRGNVILKQTCHIHVTVGDGKQG*
>14_1009_16_30cm_RBG_16_RIF_WS3X_71_46_curated_9690_70_9
MEARAIQRFVRITPRKCNQVLGLIRGQAVEQAQTTLQFTPKLGARIVQKVLKSAVANALHEGKVRLEDLYVKQAVVGAGPTLKRWLPRAQGRATPLLKRTSHVSVIVATKESL*
>14_1009_16_30cm_RIF_CHLX_9611_68_13
MRVSATAKYIRGSTRKTHLITRSIIGKRVEEAAAALRFMPQHAARDVAAVLKSATANAENNHNLSAEDLFVAEAHANEGPTMKRFQPRAQGRAFPIHKPMTHITVIVEDREA*
>14_1009_16_30cm_RIF_CHLX_9648_71_13
MRVSATAKYLRGSTRKASLVVAAIRGRPVEEATALLRFMPQHAARDVERVLKSATANAENNHNLSAEDLVVADAQANEGPTIKRWRPRAQGRAFPIHKPMTHITIVVADQEA*
>14_1009_16_30cm_RIF_CHLX_9652_70_9
MRVSATAKYVRGSTRKARLVAEAIRGRSVEDAAALLRFMPQHAAKDVAGVLKSAAANAENNLNMAADELLVLDARADQGPTIKRWRPRAQGRAFPIHKGVTHITVTVGDREG*
>14_1009_16_30cm_RIF_CHLX_9713_71_7
MRVSATAKYVRGSTRKALLVTQAIRGKPVEEAAAALRFMPQHAARDVAAVLKSATANAENNHNLSAEDLVVVDARAEEGPTIKRYKPRAQGRAFPIHKPMTHITVVVEDREA*
>14_1009_16_30cm_Rhizobiales_9807_66_8
MSKRARGRSLGESEAKAVARMLRISPQKLNLVATLIRGKKVAAALADLEFSRKRIARDVRKCLESAIANAENNHDLDVDDLVVAEAHVGKALVLKRFTPRGRGRMGRIFKPFANLTIVVREVEAKAEA*
>14_1009_16_30cm_Rokubacteria_9640_69_15
MRTLARARFVRVSARKARLVLDQIRGKSVGEALSTLRYTPRAAARIVEKVLRSAIANAEHNHQVRNLDDLRVVLAVADGGPSMKRVQPRAMGRAFFIKHRSSHLTIGVSDETNGASRPVPRLPESAPSAPRPAEPPASKAPAAKTERAAGRPKSKAPAKGAAKSKRPKSKGPKSKEKK*
>14_1009_16_30cm_Solirubrobacterales_9656_70_9
MTPDRSTNPKEGNAAEDAQIGADAAEAKQADAGASAGGAAGEPEAAPKRRRGRRARKAEQAQPAAEQAGQPDAEQAGQPAAEQAARPEGESAAEPPAAEPAAAELPAGEAPTPERPRRPSAQRATDSAASPAPAQARARKAPAARRRRRVVRARARYVRTPARKARMVCLQLPGKSVAQARAILAFTPREAARDWSKLLESAVANAENNHELLEDDLIIREAYADEGPTIKRFRPRAMGRATPIQKRTSHLTITLTARPDPTRKS*
>14_1009_16_30cm_Sphingobacteriales_9628_42_8
MEAVAKLKNYPTSPRKMRLLADLIRGHKVERALAILEHNPKHPAVPLRKLVLSAINNWKQKNESGDESELVVKTIFVDGARTLKRMRPAPQGRGYRIRKRSNHVTIIVDYPVFDEEELIDEVEEEQEAAEVEEMVEEFEELAEESGEEIKDRPKKKTLKKSAAKKTKAAPKKKAAKKKGTKKK*
>14_1009_16_40cm_Acidobacteria_10092_55_8
NLIKGRRVEDALNTLTFTNKRVAATIHKLLRSAVENANYLSSEKGVDVDIDSLYVKRAVANDGPRLKRIRPAPMGRAFRYVRRIAHIEIELAERGKSGESVATVVAREKATGKTPARVKAKRKAPAGKKKVGARK*
>14_1009_16_40cm_Acidobacteria_10109_67_6
MIQAHATAKYVRTSAQKAKLVLDLIRGRDVNHALATLRFARKGVAHDVEKVLRSAIANAQQKDGFGGDVDRLFVQACYANQGPSQKRIRPAPMGRAFRVVKRTAHLTVQVAEHPTPVVATTPAVEAGEAPKRRGAKPAVKRTTKSSASSGARKKTAAAKRGQRATTRRRAAKKGA*
>14_1009_16_40cm_Acidobacteria_10131_59_8
MEAKAEARYIRVSPQKARLVVDLIRGQQAGQAITTLRTTNKRIAPTVEKVLKSAIANAQNRSQDVDVDRLYVSEAYVHEGPRMKRIRPAPMGRAYRYQRRMAHIVVKVAEKES*
>14_1009_16_40cm_Acidobacteria_10203_64_9
MIEAVATARYVRTSAQKAGLVLALIRGKDVNQALATLKFTRKGIAADVAKVLRSAVANAQNKPGFSGDVERLFVSACYANQGPSAKRVRPAPMGRAFRVLKRTAHLTVRVAERPEKVAPVSTTGEGRAMRARGSRPSKAATRETPGKSTAGKTSKK*
>14_1009_16_40cm_Acidobacteria_10259_65_9
MIQAHATARYVRTSAQKAGLVLDLIRGKDVNRALATLTFTRKGVAEDIAKVLRSAIANAQHKEGFSGDVDRLFVSACYANQGPSAKRVRPAPMGRAFRVLKRMAHLTVQVSERPAPIAHVAPVAEAPSERRARVSAPKKKAAPAARKRAPAKTKKKR*
>14_1009_16_40cm_Acidobacteria_10325_64_5
MIQAQATARYVRTSAQKAGLLLGLIRGKDVNRALATLKYARKGVAGDVAKVLRSAIANAQQKDGFSGDVDRLFVSACYANQGPSQKRVRPAPMGRAYRVLKRTAHLTVHVAERPEKVAPVSPAAGEKPARGAGRRSKAAKPQSPKAKE*
>14_1009_16_40cm_Actinobacteria_10055_68_7
MSPATTDDLQRVRAQAKWARMSARKARIVLDHIRGRTVPEARTILAFTSRAAATEIDKVLRSAVANAEANHGLDGDELVVESAYADEGPTLKRWRARARGRVNRVRKRTCHVTLVLAEVPEPVRPARRTRRREAQQSEAGAPEQKPSAAKPKASTRRKKKEAVA*
>14_1009_16_40cm_Actinobacteria_10073_71_8
MSEEPRGRLRRRRKKKADEAETTPTPEVQEETAEAPPEEPEAPAEEAEPAAEEAEAPAPAAEEAEKDEGEEAEAQEPEGEDAEAVEPEAGEAEGGEDEEAAEGEEAAAEAKPVTRRRRGSEVTTTPARRATTPAPRTPDGAIAVRASAKYVRGAPRKARLVIDHIRGRPVEQARAILRNTPRAASRDVLKLLDSAIANAENNHELVADELVVGHVYVDEGPTLKRYRPRALGRANRIRKRTSHMTITLTTNDGKND*
>14_1009_16_40cm_Actinobacteria_10075_69_11
MEAKATVKYVRLSPMKARRMVDLIRGRQVEEARRILRFAPQSASRTIEKALNSAVANAEQAPGVAAQNLIVDRAWVDEGPTLKRWRPRAYGRAARIRKRTSHITLIVKSLGEEP*
>14_1009_16_40cm_Actinobacteria_10078_73_12
MARDAGKQSPGDVGTKVDQPSEQAGAEKAQLEAQEAAQAAGVEEAAEKAQRAPRPRRRSRPVEGEAEGTAAEETGVEKEAAGAVADVKIEEKPAPRKRGSRGGRGRATEPAAEAAPPKEQPARRRAPERVNGAAPVVRAQAKYVRTSARKARMVCDHIRGKSVDEARAILAYTPRAVARDWSKLLESAIANAEHNHELVGDDLKVLAAFADEGPTLKRFRPRAMGRATRIRKRTSHLTITLTPKES*
>14_1009_16_40cm_Actinobacteria_10144_70_13
MATAERQEVKAVARWVRMSPRKARLVTEHIRGRSVPEARTVLAFTPRAAAREIEKVLRSAVANAEANHNLDGDQLVVSAAYVDEGPVMKRWRARARGRAVRIRKPTCHITVLLAERAGPATSAARKPAEAAEAKVPSEPKKTPKPRAKREAGKKEE*
>14_1009_16_40cm_Actinobacteria_10239_70_8
MSTVETPQQVKATAKWVRSSARKARLVTDEIRGLSVPEARTILAFSSRAVARDVEKVLRSAVANAEANHGLRGDELIVVTAYADEGPTLKRWRARARGRVARIRKRTCHITVTLTEAPQQPVATTPPPAAEEKPKRAPRRKKEAAA*
>14_1009_16_40cm_Actinobacteria_10477_69_7
MAAGTDTKLLVRAEAKFVRMSARKARVVLEHVRGRTVPEARTILVFTQRAAAREIEKVLGSAVANAESAHGLDGDELVIEAAYADEGPTLKRWRARARGRANRIRKRSCHITVVLTPAAPERLERPKKSKASETAAAPDSSAAPDSSSAQPKAARRSRKQTKEAVA*
>14_1009_16_40cm_Alphaproteobacteria_10174_66_8
MSKRARGRSLGESEAKAVARMLRISPQKLNLVATLIRGKKVAAALADLEFSRKRIARDVRKCLESAIANAENNHDLDVDDLVVAEAHVGKALVLKRFTPRGRGRMGRIFKPFANLTIVVREVEAKAEA*
>14_1009_16_40cm_Archaea_10256_57_10
MPEFAYSFQGFDPAVHVRASGREVNVSPKAAREVALAIRGKPLPEAIELLESVETMKMPIAFRRHKLKVGHRSELAGFPSGSYPVKTARAFVDILKNLQSICEFKGLDPERVKIIHSSAYAGRSIKDYTPRAMGRSSPNFHTLVHIELVGKEV*
>14_1009_16_40cm_Armatimonadetes_10062_65_9
MEARAEAKYLRLSPRKVQLVVRMIRGRPVKEAEALLRFAPSRAARAVGKVLKSAVANAENNLELDRDTLKVSRAYVDEGPSTKRVQARARGRADIVTRRSSHVTVIVAESGG*
>14_1009_16_40cm_Bacteria_10051_66_9
MEVQAKAKWVRTSPRKVRLVAQTLRNLPVSEALVACSFMPKAAARDVAKVIRSAQANAENNFNLVKDDLVIKEIRVEPGPMLKRGQPRAMGRLFSIFKRTSHITAVVEDRPGVVKRRAALPRAPQPGSRAVPTAAAAAAARAAAASQPATTESDEVEAPTRPKQAKTGPKREASKGQAEGKKTEAKKTRTETTRPDSKQKDSKQKDSKEKKGK*
>14_1009_16_40cm_Bacteria_10068_52_7
MEAQATAKYVRGSAQKIRLVVDLIRGKNVSEAISILQFTKKRACKDIEKVLKSAIANAEQKAEGTDVDNLTVSRAYVNEGPRLKRIRPAPMGRAYRIQRRMSHISIYVSDE*
>14_1009_16_40cm_Bacteria_10076_68_15
MARAQFVRVSARKARLVLDQIRGKSVGEALATLEYTPRAAARLVEKVLRSAVANAEHNHQVRNLDDLRVVQAFADGGPSLKRVQPRAMGRAFAIKHRTSHLTIGVSDETNGAVVAPPAPPARPSAPPPAREERPPAARRAGAKRGPAKGRRKPAAKATAKPKEKK*
>14_1009_16_40cm_Bacteria_10077_69_12
MARARFVRVSARKARLVLDQIRGKPVAEALATLEYTPRAAARLIEKVLRSAVANAEHNHQVRNLDDLRVVQAIADGGPVLKRVQPRAMGRAFSIKHRTSHLTIGVSDETNGAIAARPVAPARPATPPPPAERPAEAAPARGRRGAARAPRKPAAKRTSKSKGKK*
>14_1009_16_40cm_Bacteria_10081_66_11
MEVSAVQRFVRRAPRKARLVADSVKGMKVTDALAQLEFSPKHAARDVAKAIKSAAANAEHNFNLNRDDLVLKQVLIDEGPTFKRRRPVSRSMAHEFFHRTCHITAVVEDQPQGVARAQGAQKAGRTQRTQKKESA*
>14_1009_16_40cm_Bacteria_10082_68_14
MEVRASAKFQRFSPRKARLVTDLITGKSAEEAISMLENLPKGAALPIGRVVRSAVANAENNFNMTLENLYVKRAIADEGPRMKRIWMRGRGRRDTKLRRTSHITVVVDERKA*
>14_1009_16_40cm_Bacteria_10087_67_7
MKARATLRYRKGSAQKARLVADLVRGKSVNDALAILRHTPKVASRDIEKTLRSAVANAEQKEAHLDVDELVVQKIFVDKGPQDKRVRPAPMGRAYRVLHRKSHLTIEVSDEK*
>14_1009_16_40cm_Bacteria_10089_71_7
MLSPDHVSSARLRYLGTSAQKARLVVDLIRGRAVGEALATLRFTKKAVARDIGRLLDSAVANARQKRQDVDVDRLYVRTAFVDGGPSLKRIRPAPMGRAFRVLKRMCHVTIALDERPLPQAQAPRGKRAAGETGSAAGEAAAPRRRTGGARRAAGAGSRRKGASGRTGRKGAGSGTKRRRER*
>14_1009_16_40cm_Bacteria_10099_56_7
MISQATGRFIRMSPQKARLVVDLIRGKNVNEALMTLKFTNKKATREIEKVVKSAMANATQKNESVDVDDLFIEKCFINEGPRQKRIRPAPMGRAYRYQRRTSHITIELGEKE*
>14_1009_16_40cm_Bacteria_10100_69_10
MRTLARARFVRVSARKARLVLDQIRGRPVAEALATLEYTPRAAARLVEKVLRSAVANAEHNHQVRNLDDLRVVQAYADGGPVLKRVQPRAMGRAFSIKHRTSHLTIGVSDETNGAVVAPAPPARPSAPPPREERRAPARRTTARRAPSRGQKKPAARTTRKPKEKK*
>14_1009_16_40cm_Bacteria_10102_61_6
MEATATLKYLKASPQKVRLVADLIRGKKVDEALSILRFTKKSSAKDLEKLLRSAVANAENTEKGVDSDDLVVSKIYVNEGPREKRVQPAPMGRAYRIQKRKAHVTVHVSDEVKAVNARSGDVAPASAGKTAKAKRRPAKAGAPAAK*
>14_1009_16_40cm_Bacteria_10110_55_10
MEFRAQTRFVRVSPQKARLVLDLIKGRRVEDALNTLAFTKKRVAAKVEKLVRSAVENANYLSTEKNVDVDLDNLYVKHAVANDGPRMKRIRPAPMGRAFRYVRRIAHIEIALAERGKNSAGDLATVVGEERPATKAAASKSRSKPTKKAVAKKFSGKKTAGKR*
>14_1009_16_40cm_Bacteria_10120_64_7
MVAVRSFARNAPIAPKKMRIILDEVRGKRVDEAMAILRFMRTPHARLVAKAVRSAAANAENNYDMNPRRLRVSKAFASDGERFRRMTPRARGRGDIIQHRRSNVTIIVEEEG*
>14_1009_16_40cm_Bacteria_10145_71_8
MALEVKSTAKYVRTSAQKAGLVMDLIRGKKASEALSILRFTKKSVARDIEKALRSAIANAVHVADRNQKRRLDEDDLYVSACYANQGPSQKRVRPAPMGRAYQVIKRTTHLTVSVAERETN*
>14_1009_16_40cm_Bacteria_10153_70_20
MALEVKSTAKYVRTSAQKAGLVMDLIRGKKASEALSILRFTKKSVARDIEKALRSAISNAVHVADRNQKRRLDEDDLYVTACYANQGPSQKRVRPAPMGRAYQVIKRTTHLTVSVAERESN*
>14_1009_16_40cm_Bacteria_10154_62_6
AEDRGARDIDDLVVSESRVDGGPMMKRIQPRARGSAYTIKRRYSHIHITLSDWEE*
>14_1009_16_40cm_Bacteria_10157_53_6
MEAQATAKYVRGSAQKIRLVVDLIRGKNVSEAISILQFTKKRACKDVEKVLKSAIANAEQKVEGTDVDTLLISKAYVNEGPRLKRIRPAPMGRAYRIQRRMSHISIHVSDE*
>14_1009_16_40cm_Bacteria_10161_66_12
MEVQAKAKWVRTSPRKVRLVAQTLRNLPVSEALVACSFMPKSAARDVAKVIRSAQANAENNFNLVRDDLVIKEIRVEPGPMLKRGQPRAMGRLFSIFKRTSHITAVVEDRPGVVRRRTAALPRAPQPTVRPAPTPAAAAAARAAAASQPATTESDEVEAPARPAKAKATTAKAEAGPAGADVKKADAKKGEARKGEVKKTESKKKGEPKKDTKEKKSK*
>14_1009_16_40cm_Bacteria_10175_68_8
MRTFARARFVRVSSRKAGVVLEQIRGKSVADALATLQYTPRAAARLIEKVLRSAVANAEHNHQVRNLDDLHVVQATADGGPSLKRVQPRAMGRAFFIKHRTSHLTVTVSDEVNGARPAPPPERRERATGARPATAAAPADAGAEAKPATRARAPRGEGKAPSSRRGVGKGKK*
>14_1009_16_40cm_Bacteria_10176_71_10
MITTARARFVRVSARKARLVLDQIRGKAVGDALATLEFTPRAAARLIEKVLRSAVANAEHNHQVRNLDDLRVVRAIADGGPSMKRVQPRAMGRAFFIKHRTSHLTIAVSDEANGGRPPLTRPRHWRVREPIPAPAATAAPALAPAARAAKAPARRAPAARGKRTSTSKGKEKK*
>14_1009_16_40cm_Bacteria_10183_71_6
MLEVKAVAKYIRTSAQKAGLVLDLIRGKKAAEALSILRFTRKSVARDIEKTLRSAIANAVHVADKNQKRRLDEEDLVISACYAGQGPTQKRVRPAPMGRAYQVLKRTTHITVQVSERES*
>14_1009_16_40cm_Bacteria_10184_69_7
MRVTATARYIRISSRKVRLVTELINGRPVEEAAAILRFLPNAAARDVAKVLKSATANAENNFNLSADELRIVSATADEGPTLKRFRPRAQGRTFGILKRTSHITIAVADQEES*
>14_1009_16_40cm_Bacteria_10189_60_6
MEVQAITRNVRMSAQKMREVARQIQGLNALQAQAVLAVVARKSARFVAKTLASALAGAEHLRSEWNETKIQQAISDLESKIENTRNHKRRNKYRRDLKRYQSFATSAKRLAPESLRVKEAVAQTATALRRFTPKARGSAGPIRKRNCHIKIVLSDN*
>14_1009_16_40cm_Bacteria_10191_62_6
MAELEVRAVAKYIRMSPFKVRLVANMVKGKQVDDALAQLKFLNKAAADPVAKAIKSAAANAEENFGLNRGDLYVARIQSDAGPMRKWRRFGARGRFKPILKRSAHITVVLGERDGE*
>14_1009_16_40cm_Bacteria_10192_68_11
MEDARRILAFSPLSPNRTLVKVLNSAIANAEVKQAIPENLVVARAWVDEGPTLKRFRPRAYGRATTIRKRTSHVTVVVESLEEVSGGTQG*
>14_1009_16_40cm_Bacteria_10195_66_6
MEARAVGKFIRGSPQKARLVVDLIRGRKVPEALGILRFTKKRATRSIEKVLLSAVSNAREKFAGADIDEFVVRRAVVDTGPTKWRRRMRPAPMGRAYREQRRYKHVSIVIAGKGEEATE*
>14_1009_16_40cm_Bacteria_10197_68_6
MEVVATARWVHTTARKARLVSHMVEGLPVAEALVVLRYSPRSAARDVAKVIKSAAANAEHNYNLDASTLRVVRVEVDGADVFKRWRPKPRGMVGSWFRRTSHLRALVTDEEPAMGKRRRSVVRMPRALVPAPVVGPASGPPPSRRRRAAPAPAPVSEPAPDETATVETEGEKD*
>14_1009_16_40cm_Bacteria_10213_69_5
MATVETARTEIRAEAKYVRAAPRKAQLVATQIRGRSVPEARTILAFMTRDAARDVEKVLASAVANAETNHGLVGDDLYVSAAYVGAGPTLKRWRARARGRVARIRKRTCHITIRLAQPGDSPIPEPRGSVVIEPPAPGPEAPEEQLEPKRKSRPKPESETVETAEEAAGAEEKAKPRRARAAEPKAKAEEKPKPRRARAAKPKSEDAPRRSPRRTKKGDDS*
>14_1009_16_40cm_Bacteria_10217_55_10
MEVRSIYKYARISPFKVREVTREIQGLPVSAALDLLAFTPKKASFLIGKTLKSAIANAENNANLKPDGLVVKEAIVGEGPTLKRMMARARGSGSTILKRTSHIRIVLSDEIPIETRETKKAKREQGKKTKKQTTGEASQSPTTAAEKKPRTKTAAAKAKK*
>14_1009_16_40cm_Bacteria_10219_71_7
MLTKAIMRFIRVSPRKARLVADLVRGKTVAEALAILQYSPQAAARLIEKTLRSAIANAEHNHQVRNLDDLRVAVVVDGGPSLKRIQPRAMGRAFWIRHRLSHITVGLAEAAGAGAGRRPGPATPRGRTGTEGRGAGPGRSRAGSAARATKSA*
>14_1009_16_40cm_Bacteria_10260_68_6
MRTSATARFVRVSSRKAGLVLRQIRGKPVGEALAILEYTPRTAARLVAKVLRSAIANAEHNHQVRNLDDLRVVEAVANGGPMLKRVQPRAMGRAFFIRHRTSHLVVAVSDEDTGLRERAPRRARGSDAPGNPGARPPARERER*
>14_1009_16_40cm_Bacteria_10360_70_6
MSVSAYLKNYRVCPRKARLIADQIRGKGVEEALVILDLSPKRFAHTLAKLVRSALANAEEKNDRARAGIDVDNLVVGKISVDPGPSMWRVRPRAQGRANWIQKRTSHVRVVLSEE*
>14_1009_16_40cm_Bacteria_10380_61_12
MEARATAKFIRVSPQKARLVIDLIRGKNAGQAINILRFTKKRVSGQVEKVLRSAIANAEQKSESVDVDRLVVSRAYVNEGPRVKRVRPAPMGRAYRYQRRMSHITVVVEEPER*
>14_1009_16_40cm_Bacteria_10388_55_12
MEVRSIYKYARISPLKAREVTREIQGLPVSAALDLLTFTPKKAAFLISKTLKSAIANAENNANLKPDGLVVKEAIVGEGPTLKRIMARARGSASRIQKRTSHIRIVLSNEIPIETRETRKAKREQEKKAAKKAIKDETSESAATTPDEKTAKPKASTKSKK*
>14_1009_16_40cm_Bacteria_10405_68_5
MARVKQRQAQASAKFVRMSPPKVRFVLDLIRGKHVDEARRVLAFTPKAPSHDLTKILNAAVANAENALRVPPESLFVARCWADEGPTLKRWMPRAQGRANRINKRTSHITIVVEPREAAGGPED*
>14_1009_16_40cm_Bacteria_10516_69_7
MRTYAVARFVRVPPRKARLVLDRIRGKAVGEALVTLEYTPRAAARLIAKVLRSAIANAEHNHQVRNLDDLRIVEAVADGGPSMKRVQPRAMGRAFFIKHRTSHLRISVSDEVNGVRKAPPPPARTPEARTTAAPPARKTRRAPTRPPAKATRKARAGKAGPPKEKR*
>14_1009_16_40cm_Betaproteobacteria_10094_64_30
METRATLHGVRLSAQKGRLVADQIRGLPVEKALNLLAFSPKKGAHIIKKVLESAIANAEHNDGADVDELKVKTIFVEQATSLKRFQARAKGRGNRITKRTCHIFVTVGDEEKKKPSAKQAKK*
>14_1009_16_40cm_Betaproteobacteria_10178_65_9
METKAILRGVRLSAQKGRLVADQIRGLPVDKALTLLSFSPKKGAKIIKKVLESAIANAEHNEGADIDELKVRTICVDKAANLRRFTARAKGRGNVILKQTCHIHVTVGDGK*
>14_1009_16_40cm_Betaproteobacteria_10251_65_7
METRATLYGVRLSAQKGRLVADQIRGLPVEKALNLLAFSPKKGAHIIKKVLESAIANAEHNDGADVDELKVKRIFVEQAMSLKRFQARAKGRGNRITKRTCHIFVTVGDEEKAPAKQAKK*
>14_1009_16_40cm_Burkholderiales_10114_69_7
METQAIVRGVRLSADKGRLVADMIRGKKVDKALDILAFTPKKAAGIIKKALESAIANAEHNDGADIDELKVKTIYVEQAATLKRFSARAKGRGNRISKPTCHIFVSVGN*
>14_1009_16_40cm_Deltaproteobacteria_10053_55_6
MEARAVTRFVRLSPRKVRLVVDQIRGKGVEDALSILKFVPKRSAALVAKTVRAAVANAEGTQSVDVDRLYVKRVTVDEGGMWKRFMPRAMGRATRIRKRLSHITIVVDERR*
>14_1009_16_40cm_Deltaproteobacteria_10098_55_8
METHAITKFIRVSPRKVRLVVDQIRGKGVEEALNILKFIPKRSAGIVAKTVRTAVANAENTQSVDVDRLIIKRAMVDEAGMWKRFTSRAQGRATRVRKRLSHVTIVVDEASERS*
>14_1009_16_40cm_Euryarchaeota_10108_66_7
MSKIGYSAQDLDDETTARAIGRELPISPKKAVEMCRAIRGKSVEDAKEYLEEVIALTRAVPMKRYKMMVGHKAGIGPGRYPVKVARHFLKVLQTAEENAGYKGLDVDNMRIKVLAAHKGATTKGFMPRAHGRSSPWNQETVNLEVVLEEVE*
>14_1009_16_40cm_Euryarchaeota_10281_67_10
MAKLGYTVEFKIDSMARAYGRELPIPWKKAIELARALRGKNVEKALEYIDNVIALKQAVPFKRYKRWVAHKSGVGPARYPVKAARYFRRVIESAVSNAEYLGREDPDAMVIRAINAHKGSTTEGITRRAHGRSTPWNQETVNLEVILEEIE*
>14_1009_16_40cm_Gemmatimonadetes_10031_69_10
MEARAIQRTVRQSARKMRLVVDLIRGRAVPEAYAILRFSKKLAAKQIHKVLKSAVANAEQAAQRQNEPLDVDRLRVQYAVVNEGPTLKRFTMAAMGRGTPIKKRTSHVEIRVAAPPAPPKTPPPAAATAPAAKAGTKAKSRAGAKAPAKKRTKTTAKRSKKASK*
>14_1009_16_40cm_Gemmatimonadetes_10039_70_24
MEARAVQRHVRQSARKMRLVVDLIRGRSVPEAYAILRFSKKHAAVQIRKVLTSAVANAKQAADRQNERLDEDQLRVDYAVINEGPTLKRFTMAAMGRGTPIKKRTSHVEIRVAGATAAAEPPAARAPKAKAEAAAPKAKAKPPKKTRAATGKAKRRTTRKKSEGR*
>14_1009_16_40cm_Gemmatimonadetes_10088_60_13
MSERSRIRAARHAAEKKGVSSAIQRTTRQSPYKMRLVIDQIRGKDVNEALGLLRFSKKHAAKQIEKVLNSAVANAEFKSREGNESIDVDTLYIKHAIVNEGPALRRFMPAAQGRATPIRKRTSHVEIVLDAREDNKQRAPRPAPPASSSSRGNR*
>14_1009_16_40cm_Gemmatimonadetes_10243_71_6
MTEGHAIQRSVRQSPRKMRLVIDLIRDQDVNEAYAILKFNKKHAAKQIAKTLKSAVANAEQKRRS*
>14_1009_16_40cm_Nitrososphaera_10107_34_8
MPTYSYSFSQFDKNKHVRAALRETDISHKHAREIGLAIKGLSIERARNLLDDVIEKKIAIPYRRYHNEVAHRSNIRDGFFSGRFPKKASKEFLRLLDNLESNAEYKGMDLDRLEIISCVIHKGTKLERFIPRAMGRSSPKIDTLTHVEIVAKEGKVY*
>14_1009_16_40cm_Nitrospirae_10061_58_17
MPEAKAILRFVRIAPRKARAVVDLIRGQQVPHALTVLKYTPRAAAKVVEKVLRSAVANAEQKEMGDSDAMRVSKAYVDGGPTYKRFRARSMGRANSIHKRTSHITIVVEGAGTAPRK*
>14_1009_16_40cm_Proteobacteria_10137_68_9
MQVTSKLRYARISPQKCRLVAEVVRGKPVGNAIATLRYLPKKGAQLVRKVLESAVANAEHNHGADIDELKVALIHVDAAPQLKRFAARAKGRGTRIIKRNSHITVGVSDGKKD*
>14_1009_16_40cm_RBG_16_RIF_WS3X_71_46_curated_10208_69_7
MQARAIQRFVRITPRKCNQVLELIRGQSVEQAQVTLQFTPKLGARIVQKVLKSAVANALHEGKVKIENLYVKEAVAGAGPTLKRWLPRAQGRATPMLKRMSHVSLTVALKE*
>14_1009_16_40cm_RBG_16_RIF_WS3X_71_46_curated_10403_72_7
MQATAIQRYVRITPRKCNQVLALIRGQAVEQAQNTLQFTPKNGARIVQKVLKSAVANALHEGKVRVEDLYVKEAVVGAGPTLKRWLPRAQGRATPLLKRMSHVSLTVATRE*
>14_1009_16_40cm_Rhizobiales_10600_60_5
MSKKARKRSLADNEARAVTCSIRVSPRKLNDVAASIRGMKVDKALAELTFSRRRIAGTIKKTLESAIANAENNHDLDINQLVVAEAHVGKNLVMKRWTPRARGRVGHIHKFFSQLTIVVREVKEAA*
>14_1009_16_40cm_Rokubacteria_10140_71_15
MKTTARARFVRVSARKARLVLDQIRGKPVGEALATLEYTPRAAARLVEKVLRSAVANAEHNHQVRNLDDLRVVVAVADGGPSMKRVQPRAMGRAFFIKHRTSHLTIGVSDEANGTPRVPAPRHTRAPAAPRPTAPATPAAAAASAAPAQPAPAKKERAAAKGKAKPGAKAGAKGKAKEKK*
>14_1009_16_40cm_Thaumarchaeota_10057_39_11
MIFMQFKYAFQNYDKTRHVRAALREKTISHKHAREIAVAIKGMSIESARIYLQSVIDLERAVPFRRYNNEVGHKSDTGVMAGRYPRKAATEFAKLLDNLESNAEYRGMDLDRLKIINATVHKGRKIERFIPRAMGRATPKIDILTHVELVAQEI*
>14_1009_16_40cm_Verrucomicrobia_10135_59_6
MEVQAITRNVRMSAQKMREVVRQIQGLPALRAQAVLAVVPRKGARLVAKTLKSAIANAENNNGLKPSKKRWHRPPAPCGGLRPRRAVPRGRF*
>14_1009_16_40cm_Verrucomicrobia_10271_61_5
MQVQAIAKNVRMSAQKMREVVRQIQGLPAAHAQAVLAVVPRKGARLVAKTLKSAIANAEDLKTHKKEYEDLKTDDLVIKEALAQTASTFRRFTPKARGSAGPILKRNCHIKIVLSDE*
>14_1009_16_40cm_unknown_10122_53_10
MPEFGYSVTGLDPDRTVKCSGRELRISPKASVELCRTIRGMKLPDAKKLLERVIEKKQAISYRRFKKEVPHRRQLPEPFFAGRFPQKAAGKLLHLLEELEANAEYRNLNVESLRIIHAATQRGPGVPRRSPRAFGRSDLLKATLTHIELVGYEGE*
>Archaea_DPANN_Woesearchaeota_AR4_gwa2_scaffold_135
MIKYAAKANGEHIAKACGRNLSISTKHSVEICSLLRGKKLSDAIRILDES
IKMKRPIPHRRFTGDVGHKPGMGPGRYIVNACTEIKIILKSVQANASVKG
LGKNLVITHMCAHKAATPMKYGRHRRRQSKRTHIEVFVAESTPEKRPAKE
EKAPVQKAQPKKARVVKNAPVKKEEEKND
>CG1_02_FULL_Woesearchaeota_57_44
METAVARGVDVPVSFKHCVEISNHLRGRSVVSAKRILEEAISMSRAIPFT
RFNGDVGHKPGIAAGRYPIKASKAVLALLESAEANAIHKGMNGDALKIVV
MVANLAARPHRPGRKRRVQHKRTHLLVEVVEDEEVAAKASKAAPKRDDAK
TKKAVVKGGKAAEKNPSVKTPPAKAPAKVVDAVKPAAAEKAEVTEKVGEA
EKEKTPVAAKKATKDAKDTTDTTVTTTTSTKPGNADIAKTGAEKAQAAPA
AKDTDTKDTSDAQ*
>CG10_big_fil_rev_8_21_14_0_10_Woesearchaeota_32_24
MAQKTQQGTGNFALAKRTNIHISTKVGIEISRHLRFRSTTFAKKFLEEVL
VKKQAVPFKKFNRDMGHKTGMMAGRYPIKAAAEFLQLIKSAEANAQAKGL
NTSSLKITKLLANKASEPAGGGRHRQGTKRSHIEIEIKEMSTKKKDTKSS
QNKSSSSKVETHKTEVKQESQKVNVKESITEIFEVFAGEADLKAEEMKQA
ALSMEQKLKEPVVTAADLLKEAQKKAAELNVKQKEQKKNKEETSKAEKLF
EQLQKNGTLRDGDKE*
>CG10_big_fil_rev_8_21_14_0_10_Woesearchaeota_45_16
MKQATTINPEHCASARSRDVPISTKHSVELSNYLRYHSVAFAKDFLEDVV
ALKKAVPFNRYRKDVGHKPGMAAGRFPQKAAKEFLKLIKGVEANAQSKGL
NAGSLKIVKLLANKASVPFSGGRQRHATKRSHLEVVVQEMKKAAKKKAAE
KRSEKGSAEKGSEEKPAVVEKPTVKNEEKKEEAAEVKAAPVVKEAKSEAA
KTESKPAPAARPAVKETPIPTPTPKMTSKETVKAAPQQLSPEDLLKQAQK
KAAEFNQKEKDQKAVDQVSNLYEKLKQDGTLRGDKK*
>CG1_02_FULL_Pacearchaeota_39_14
MTNILTKKTENKVKPQEEMEKKNIEEAKKNHTESNQQEDDKVVVDKAQEI
EKKKETEAKKEEEKVQKKEERPKKSEAIARGSNARISMKHSTFICKLIKG
KKIDEAIGILEEVVKMKRAVPFTGEIPHRKGNIMAGRYPINASKEFILLL
KGLKGNATTNGLDIERTRISIASATWGRRPMRKGSRKAKRTNVILMAKEF
QEEKK*
>Archaea_Euryarchaeota_Thermococci_Thermococcales_Thermococcaceae_Palaeococcus_pacificus_DY20341
MVKRYYSFQNFDPERMAKAQARDLRMSPKLSIEVCNAIKGMMLNDAIRFL
EEVIELKRPVPLRRFHDSQGHKRGKGFGPGRYPVKVSKAVLKLLHNVKNN
AEQKGLDPDRLKIVHIKADRGPKLPGYIPRAFGRATPFNEQTTHLEVVVE
EIRG
>Archaea_Euryarchaeota_Thermococci_Thermococcales_Thermococcaceae_Pyrococcus_furiosus_DSM_3638
MAKRFGYSFQNFDPKRMARASARDLRISPKLAVEVCRELRGMMLNDALRY
LDDVIALKRPVPLKRYNDSQGHKPGKGFGPGRYPVKVAKAIKKVLLNVKN
NAVQKGLDPDKLKIIHIAAHKGPVLRGWYPRAFGRATPFNEQTTHIEVVV
EEIRR
>Archaea_CP_Z7ME43_WOR_bin_DG_70
PVKASKRFVQLLEEAKSNAEYKGLDSERLRIIHVSAYKGRTFPGYIPRAY
GRATPYNHETTNVELIVKE
>CG08_land_8_20_14_0_20_Hadesarchaea_51_8
MPKYGYSAEVEGPFARALGKEMRVSPKHAMEVCRAIRGMKLTVAKDYLQD
VVKKKKAVPYRRHKKKIAHRGGMTSGDAGQYPVKAANAILEVLANAEANA
KYKGMDEEKLRIVHASAQKGITIPGFLPRAFARATPFSKPTSNIEIILKE
VS*
>Archaea_SAGMEG_N21
YPVKTARAILKVLENAEANANYKGLNTENLFIVHASAHKGITIPGFIPRA
FARSTPFNTPLTNVEIILKEGS
>Archaea_SAGMEG_45
KVAVPILRHRKKVAHRGPKGSGQYPVKAAREILKVLKNAEANAIYKGLDV
EKLRVVHASAYKGTSIPGYIPRAFGRSSPAFSPLTNIEIIL
>Archaea_Euryarchaeota_Methanococci_Methanococcales_Methanocaldococcaceae_Methanocaldococcus_jannaschii_DSM_2661
MMGKLKYKIQVNPEKTARAMGRNIPISRKHAREICKSINGMKLDEAIKFL
EDVIAMRRPVLFRRHCKKVGHRKGKLGWPAGRYPVKAAKAILKILQHAKA
NAEYKGLNTEKLRIKHISTNKGITIKRYMPRAFGRATPKFQETVHIQVIL
EEYH
>Archaea_Euryarchaeota_Methanococci_Methanococcales_Methanocaldococcaceae_Methanotorris_igneus_Kol_5_chromosome
MMIMYGIKKHVDITSLNWDFEVNGMAKLNYKIETDPKKTARAMGRALKIS
RKHAVEICRELNGMKLDDAIQYLKDVIALKRFVPFKRHCKDVPHRKGKFG
WHAGRYPVKASREILKVLENAKKNAEYKGLNVEKLRIKHISSNKGPTIKR
YMPRAFGRASPKFQETVHIQVILEEYH
>Archaea_Euryarchaeota_Methanococci_Methanococcales_Methanococcaceae_Methanococcus_maripaludis_S2
MAKLKYKVEADPKNTARAMGRTLRISRKHAIELCRELSGMKLDAAVAYLN
RVIALETPVPFKVHNKDLPHRKGKIGTHSGRFPQKASLEILNVLDNAKKN
AEQKGLNTEKLRIKHISSNRGFTIKRYMPRAFGRASPKNQETIHIQVILE
EFY
>Archaea_Euryarchaeota_Methanococci_Methanococcales_Methanococcaceae_Methanothermococcus_okinawensis_IH1_chromosome
MSKLNYKVEADPSKTARAMGRALRISRKHAVEICREINGMKLNDAIAYLN
RVIELKQVVPFKRHGKDVPHRKGKYGWTAGRFPQKASSEILKVLDNAKKN
AEYKGLNTDKLRIKHISSNKGFTIKRYMPRAFGRASPKFQETVHIQVILE
EFH
>Archaea_Euryarchaeota_Methanopyri_Methanopyrales_Methanopyraceae_Methanopyrus_kandleri_AV19
MPKTKHWHYSIPPEELDDERTAKAFIRELRISPKHAREICRAIRGMPLDR
AKEFLRRVIRKEEAVPFRKHKKKVPHRRQIRPGWDAGRFPEKAAREILRV
LEHAEANAEYKGLDTDRLYIKHIAAHKGRVIRGWIPRAFGRATPFNTPTT
HIEVILEER
>Archaea_Euryarchaeota_Methanobacteria_Methanobacteriales_Methanothermaceae_Methanothermus_fervidus_DSM_2088_chromosome
MPKLKYAYRPKNKNKAAKAIGRELQISTKHSVEICREIRGMMLEDAKRYL
KEVMEKKRPVPFKRYNKKVAHRKGLQGWPSGRYPVKAAREILKVLENAEA
NAEYKGLDTERLKITHISAHKARPIRGWIPRAFGRSTPFNTSRTHIQVIL
EEI
>Archaea_Euryarchaeota_Methanobacteria_Methanobacteriales_Methanobacteriaceae_Methanosphaera_stadtmanae_DSM_3091
MAKKNTYSYQPKADEKIAKAAGHSLKISPKHSVEICRTIRNMYLEDAKAF
LEDVIAKKTVVPFKRHNKKVGHRSDLKGWPSGRYPVKAAAAILKVLENAE
ANAENEELDVENLKLVHVCANRGVIIRGWTPRAFGRASPSNTPTTHIQIV
LGEA
>Archaea_Euryarchaeota_Methanobacteria_Methanobacteriales_Methanobacteriaceae_Methanobacterium_sp._SWAN_1_chromosome
MSKIKYAYQDEYEGKTAKAAGRALKISPKHAVEICSAIRGMYLEEAQDYL
EEVIEMTRPVPFKRHNKKVGHKRGLEGWPTGRYPVKASTQILEVLKNAEA
NAEYKGLDTENLKIVHISSHRGYVIKGWTARAFGRASPFNTPTTHVQIVL
GEAETDD
>Archaea_Euryarchaeota_Methanobacteria_Methanobacteriales_Methanobacteriaceae_Methanobrevibacter_smithii_ATCC_35061
MANKYAYNKETNEAKTARAMAKSLKISPKHCVEICNAIRGMEVTKAKNYL
EDVIDMKKSVPFKRHNRQVGHRKGQEGWAAGRYPVKAAEQVLKVLENAEA
NAEYKGMDTENLFIEHISSHRGVVLPGVIPRAFGRMTPFNTPTTHIQIVL
QEAN
>Archaea_Euryarchaeota_Methanobacteria_Methanobacteriales_Methanobacteriaceae_Methanothermobacter_thermautotrophicus_Delta_H
MAKVKYAYKEEDRSGTARASATHLKISPKHAVEICREIRGMELEKAKKYL
EEVIRMERPVAFKRYNRKVGHRRGLNGWASGRYPVKAAGQILKVLENAEA
NAEYKGLDTEKLRIIHISSHRGPVIRGWIPRAFGRATPFNTPTTHVQIVL
GEA
>Archaea_Euryarchaeota_unclassified_Euryarchaeota_Aciduliprofundum_boonei_T469_chromosome
MPYSIKVEGDKYAKSYGKDLPISLKDSVNLCRAIKGMRLDEAKDFLEDVI
NKKRAVPYFRYLDSISHRRGIGPGRYPVKVAKHVLKILENAEANAENNDL
DTDNLYIMHIAAHKGRIYKRYVPRAQGRSVEIRREMVNIEVILEERTPEE
E
>Archaea_Euryarchaeota_Thermoplasmata_Thermoplasmatales_Thermoplasmataceae_Thermoplasma_acidophilum_DSM_1728
MKGYSMEIEGNHAKARIREADISLKDSVNIAHHLRGMPLSRAKEIIDAVI
NKTYAIPYFRYLDSVSHRPGVGPGRYPVKAAKAFKQLLENVENNAEFKGL
NTDNLVIKHIAANKGRMIKKYTPKAYGRAGANFKDLINLEIIVTEGSE
>Archaea_Euryarchaeota_Thermoplasmata_Thermoplasmatales_Picrophilaceae_Picrophilus_torridus_DSM_9790
MKGYSIKEFPERSARARIREIDISLKDAVNVAHFLKGMDLDSAKNVLDNV
IEKKVPVPYFRYMDSVSHRKGIGPGRYPVKAARAFKKLLEDVSANAEFKG
LSDSLEIVHIAVSKGRMIKKYTPKAYGRAGAFFKDLVNLEVVVRESGEE
>Archaea_Euryarchaeota_Thermoplasmata_Thermoplasmatales_Ferroplasmaceae_Ferroplasma_acidarmanus_Fer1
MKGYSIDKMPEKHARAQVKETDISLKDAVNVAHFIRNMDLEAAKNALNLV
VEKKMAVPYFRYLDSVSHRKGIGPGRYPVKAVKSFQKLLDDVSANAEFKG
LTDDLKIFHISASKGRMIKKFTPKAYGRAGANFKDLINLDIVVIENEKE
>CG01_land_8_20_14_3_00_Euryarchaeota_38_12
MAKIDYSVKVEPENTSKAVGRELHISPKESMEICRTVKGMKTDQAKSFLE
EVIALKKPVPFKRFKRDVPHRKGKGIMSGRYPKNAALGILQTIEHAEHNA
EYKGLDPEIMFIEHAAAHRGQITQGRMPRAMGRATAKNTHTTNIEIILKE
SEK*
>Archaea_Euryarchaeota_Thermoplasmata_Thermoplasmatales_Thermoplasmatales_archaeon_SCGC_AB_539_C06
MLRYSVKKDPDKTAKAYGYEFHCSPKHSMNIIRVIRGMKTNKAKTFLEDV
IAMKRPVPFIYHKRKTSHRKGHVGPGGYPKKASEHVLKVIKNAENNAEYK
GLDVDNMIISHISTYEGRKIKGTMPRAHGRATDKNEQTTDIEIIIEEVE
>Archaea_Euryarchaeota_RBG_13_Euryarchaeota_31_8
MKYSANIDSDKSAKAFGYELHCSKKDSMNIAYEIKGMKIEEAKKFLQGVI
DLKHPVKSVFHKRKIHHQKRIGPGSYPQKAARYMLETLENAENNAEYKGF
DVENMKIVHVSAYGGRVLKAMMPRAHGRATNKYEETADIEIIIEEVE
>Euryarchaeota_archaeon_RBG_13_31_8
MKYSANIDSDKSAKAFGYELHCSKKDSMNIAYEIKGMKIEEAKKFLQGVI
DLKHPVKSVFHKRKIHHQKRIGPGSYPQKAARYMLETLENAENNAEYKGF
DVENMKIVHVSAYGGRVLKAMMPRAHGRATNKYEETADIEIIIEEVE*
>Archaea_Thaumarchaeota_unclassified_Thaumarchaeota_Marine_Group_I_Marine_Group_III_euryarchaeote_sp._SCGC_AAA288_E19
MKGYSFPYDPEVHAAARGKEMSISPRHAREICRAIRGMELERARGYLGRV
IEMREPVPFTRHAGKVGHRKGKGRAAGRYPRKAAAAILKVIESAQSNGET
MHLDIDEWRIVHVATSRGPAFEARFPRARGRATPKMRETANVEVVLEGIE
>Archaea_Euryarchaeota_unclassified_Euryarchaeota_Marine_Group_II_uncultured_marine_group_II_euryarchaeote
MVKTQMDRRSKRRELPQKGYTQLLQGNRLATARSTNVDMHVKHCFEICRY
VKRMKAGKAIEFLNEVLRIDSDRADVRRKALAVPFRLGSGNKKKKRTGPS
MVGHRKGGVGPGRYPVKASRAIIKLIESAMENARHQYEDVDPEEMEITHI
AAHRGQIKKGFIPRARGRATPSNHYRVNLEVFLEDFSVQEDELEDDF
>Euryarchaeota_archaeon_RBG_16_68_12
MAKLGYTVEFKEGMAKAYGREMPIPWKKAVELARALRGKKVETALEYLDN
VIALKQPVPFRRYNRWVAHKSGYGPARYPVKAAKYFKRVLESAVSNADYL
GREEPESMIIRVINPHKGSTMKGMTPRAHGISTPWNQDTVNLEIVLEEVE
*
>Euryarchaeota_archaeon_RBG_19FT_COMBO_69_17
MAKLGYTVDFKLETMARAYGRELPIAWKKSVELASAIRGKTVEKARTYLE
GVVALKEAVPFRRYKRWVAHKAGHGPARYPVKAAREFLRVLENAVANAEF
TGKDDPDAMVVRVVNAHKGSITKGFRPRAYGRSSPWNQDTVNLEVVLEEV
S*
>Euryarchaeota_archaeon_RBG_16_68_13
MAKFGYTVDYEIETMARAYGRELPIAWKKSVELARALRGKNVEQARTYLE
GVIALKQPVPMKKYKRWVAHKAGTGPARYPVKAARAFLKVLENAVANAEF
TGKEDPDAMVVAVVNAHKGTVIKGYRPRAHGRSGPWNQDTVNLEIVLKEV
A*
>Euryarchaeota_archaeon_RBG_16_67_27
MAKLGYTVDFKIETMARAYGRELPIAWKKSVELARAIRGKTVEQARQYLE
RVTDLKQPVPMKTYNRWVAHKAGYGPARYPVKAAKAFLKILDNAIANAEF
TGKDDPDAMVVRVVNAHKGSITKGSRPRAYGRSGPWNQDTVNLEIVLEEV
A*
>Archaea_Euryarchaeota_Methanomicrobia_unclassified_Methanomicrobia_Candidatus_Methanomassiliicoccus_intestinalis_Issoire_Mx1
MAGYTQYANPDVTSKAIGKEMPISPKDSREICRMIRGKKVNVAIQMLEEV
IDLKRPVPFKRYNSGIAHKPNVGPGRYPKKSAQAILAVLESAKHNAEYKG
LDADNMKVTVIAATLGRTIPGYMPRAHGRSTQWNHQTVNIEVILEEVE
>Archaea_Euryarchaeota_Thermoplasmata_Methanomassiliicoccales_Methanomassiliicoccaceae_Candidatus_Methanomethylophilus_alvus_Mx1201
MATNKGYTTVSDPDTSAKALSKEQPVSPKFAREVAGLIRGMKVSDAQKTL
EGVIAKEVPVPLKRYNKRVSHKQGVGPGRYPVKASKAILAALNSAASNAD
YKGLDSANMAISTITISRGMVIPGHRPRAQGRATQWNQETVNIEIIISEV
E
>Archaea_Euryarchaeota_Thermoplasmata_Thermoplasmatales_Thermoplasmatales_archaeon_BRNA1
MATNKGYTVVADPDTTAKALSKEQPISPKLAREVACMVRGMTVSDARTAL
EEVIDKERPVRMNRYNKRVAHKPGVGPGKYPVKVSKAVLACLESAASNAD
YKGLDSASMKITTISVARGRVIPGHRPRAQGRATEWNQDTVNIEIVISEV
E
>Euryarchaeota_archaeon_RBG_13_61_15
MGYSMESDPEKTSKALGVEVSVSPKHCREVCKMLKGMKVEDAKTYLKEVI
EIKTPVPYTRFKMCVRHKHKIGPGRYPKNAAKAILKVIESAQSNAEYKGL
DAENLRIKIAAAHRGRIQKSFMPRAQGRSTPWNDQTTNIEIILEEVEAS*
>Euryarchaeota_archaeon_RBG_19FT_COMBO_56_21
MGYTLQTDPETTSRAVGVELSVSPKKCREVCKMLVGKKVEDAKTYLKGVA
ALEIPVPYTRFKMMLSPKPKVGPGRYPKKPALAILRVLESAQSNAEYKGL
DADNMRVKVAAAHRGRIEKAMMPRAQGRSTPWNEQTTNIEIILEEIKAS*
>Euryarchaeota_archaeon_RBG_13_57_23
MGYTLQTDPETTSRAVGVELGISPKKSREVCKMLVGKKVDDAKAYLKSVA
ALETPVPYTRYKMMLSPKPKVGPGRYPKKPALAILRVLESAQSNAEYKGL
DADNMRVKVAAAHRGRIEKAMMPRAQGRSTPWNEQTTNIEIILEEIKAS*
>Archaea_Euryarchaeota_Archaeoglobi_Archaeoglobales_Archaeoglobaceae_Ferroglobus_placidus_DSM_10642_chromosome
MARVKYAYEPKDELNSAKAMGYEMDISFKHAVEICRELKGKKIDEAIKYL
EEVIEMKRAVPFRKYKKKVAHRSGLQKWYAGRYPVKAAKHILKVLKNLKA
NAEYKGLDVDKLVITHAQAKKGRVLKKYTPRAFGRATPWFKVLTTVEFVA
EVR
>Archaea_Euryarchaeota_Methanomicrobia_Methanomicrobiales_Methanomicrobiaceae_Methanofollis_liminatans_GKZPZ_DSM_4140
MAMARTGYSLQIEGENLARAKANELSVSPKHSIEIAHFIRGMKADAALAY
LEDVVAKKKAIPFKRFNRDVAHKRGLVGWDAGRYPVKASGEFITLINQAK
KNAEYSGLDAENLVIVHAAANRGRAGRGVFPRAMGRATPKRRETVNIELI
LREVE
>Archaea_Euryarchaeota_Methanomicrobia_Methanomicrobiales_Methanomicrobiaceae_Methanoculleus_bourgensis_MS2
MIEGENAARAKANEIPVSPKHSIEIARFIRNMTTAEAKAYLADVVELKKA
IPFKRFNRNVAHKRGLEGWAAGRYPVKAAKAYIRLLDSVEKNAEYIGLDT
ENLRIDHVSANRGRGLRAFFPRAMGRATPKRRETVNIEIIVTEVA
>Archaea_Euryarchaeota_Methanomicrobia_Methanomicrobiales_Methanomicrobiaceae_Methanoplanus_petrolearius_DSM_11571_chromosome
MAMARTDYSLNIKGDEVARAKANELPISPKHAIEIAAFIKGKTTAEAIDY
LENVVALKKAIPFKKFNCNVAHKKGLDKWDAGRYPVKASEEYLRLLRSVE
KNAEYIGLDTDNLEIFHVSANRGRRQRGIFPRAMGRATPKFAESVNIEIL
VKEAQ
>Archaea_Euryarchaeota_Methanomicrobia_Methanomicrobiales_Methanoregulaceae_Candidatus_Methanosphaerula_palustris_E1_9c
MKMAARIAYSKAVEGENVAKAKANELPCSPKHAIEIAKFIRHKKVDEAIA
YLNQVVALKKAIPFKTFNRDVAHKRGLDKWDAGRFPVKASKGYLKMLESV
RKNAEYSGLDGEKLEIIHVTANRGRGQNAFFPRAMGRATPKRRETVNLEI
IVREVE
>Archaea_Euryarchaeota_Methanomicrobia_Methanomicrobiales_Methanoregulaceae_Candidatus_Methanoregula_boonei_6A8
MARIAYSTKIEGDNLARGKANELSISPKHSIEIADFIRHQRVNDALAYLA
DVVALKKAIPFRHFNRNVAHKRGLPGNWDAGRYPVKASKAYIRILESIKK
NAEYTGLDTENLEIIHASANRGRAQKAYFPRAMGRASPKVRETVNIEIVV
REVA
>Archaea_Euryarchaeota_Methanomicrobia_Methanomicrobiales_Methanocorpusculaceae_Methanocorpusculum_labreanum_Z
MARTEYSNKLTGDNIARAKANELGCSPKHAVEIAHLVRNMMADDAVAYLE
QVIDLKRAVPFHRFNRNVSHQKSLNGKTFGTAAGRYPVKAAAEYVRLIRS
AQKNAEYAGLAPEKMVIIHAAANKGRCIKGIFPRAMGRATPKHKDSVNVE
IILREVQ
>Archaea_Euryarchaeota_Halobacteria_Halobacteriales_Halobacteriaceae_Haloquadratum_walsbyi_HBSQ001_DSM_16790
MGINYSVKADPETTARGMLRDRPISLKHSKAIAREIKGMTIADAESYLDD
VIAQRQSVPFRQHNSGVGHRSDIDGWDAGRYPEKASKAFLELIENVASNA
NEQGFDGNAMAIRHVAAHKVGERQGRKPRAFGSADPWNTTICDVELIIEQ
PGTDGVDI
>Archaea_Euryarchaeota_Halobacteria_Halobacteriales_Halobacteriaceae_Halococcus_saccharolyticus_DSM_5350
MGISYSVDADPERTAKAMLRERHMSHKHSKEIARELKGRTVADAREYLES
VIAGDQSVPFRSHNSGVGHRSDIDGWDAGRYPEKASKAFLDLLENVGANA
EHQGFEPDPMTIKHVAAHKIGEVQGRQPRAMGRASAWNTPEVDVELIVEE
PDEEGEN
>Archaea_Euryarchaeota_Halobacteria_Halobacteriales_Halobacteriaceae_Halorubrum_sp._A07HR60
MGINYSVEADPDTTARAMLRDRQISLKRSKALARQLRGETVADAESYLAS
VAAKEQSVPFKQHNTGASHRSDIDGWDAGRYPVQASREFMKLLTNAKNNA
TEQGFDAESMVIDHLAPHKIDEQQGRKPRAFGRASEWNTPICDVELILEE
GDN
>Archaea_Euryarchaeota_Halobacteria_Halobacteriales_Halobacteriaceae_Halobacteriaceae_archaeon_G22
MGINYSVDADPDSTAKGMLRERQISLKHSKAIARQIKGETVADAEEYLEA
VLAEERSVPFKQHNSGVGHRSDIDGWDAGRYPEKATKDFQKLLENVKNNA
DRAGFEPDEMEIMHVAAHKVGEQQGRKPRAMGRATPWNSPQVDVEMILTE
ADE
>Archaea_Euryarchaeota_Halobacteria_Halobacteriales_Halobacteriaceae_Halosarcina_pallida_JCM_14848
MGINYSVEADPDITAKGMLRDRPISLKHSKAISREIKGMTVEDAESYLDA
VIEGERSVPFRQHNTGVGHRSDIDGWDAGRYPEKASKAFLELLQNVAANA
DEDGFDGRSMEIMHVAAHKVGERPGRKPRAFGSADPFNTTLCDVELIIEE
VEE
>Archaea_Euryarchaeota_Halobacteria_Halobacteriales_Halobacteriaceae_Halogeometricum_borinquense_DSM_11551_chromosome
MGINYSVEADPDTTAKGMLRDRPISLKHSKAISREIKGMTVEDAEEYLDA
VIEGERSVPFRQHNTGVGHRSDIEGWDAGRYPEKASKAFLELLQNVAANA
DEAGFDGRSMEIMHVAAHKVGERPGRKPRAFGSADPFNTTLCDVELIIEE
VEE
>Archaea_Euryarchaeota_Halobacteria_Halobacteriales_Halobacteriaceae_Halobiforma_nitratireducens_JCM_10879
MGINYSVDADPDATAKAMLRERHMSHKHSKEIAREIKGRTVGDARAYLQD
VIDEEQSVPFKSHNSGVGHRSDIDGWDAGRYPEKVSNAFLDLLENVEANA
DHQGFDGESMAIAHVAAHKVGESAGRKPRAMGRASAWNTPEVDVEIVVEE
VDETETDSDEDEEGDN
>Archaea_Euryarchaeota_Halobacteria_Halobacteriales_Halobacteriaceae_Natrialba_magadii_ATCC_43099_chromosome
MGINYSVDADPNTTAKAMLRERHMSHKHSKEIARELKGRTVGNAQAYLQD
VIDEKQSVPFKSHNTGAGHRSDIEGWDAGKYPEKASEAFLDLLENVAANA
DSQGFDGESMEIAHVAAHKVGESVGRKPRAMGRASAWNTPQVDVEIVVED
VDETADDTEDAEGDN
>Archaea_Euryarchaeota_Halobacteria_Halobacteriales_Halobacteriaceae_Haloterrigena_turkmenica_DSM_5511
MGINYSVDADPDKTAKAMLRERHMSNKHSKEVARAIKGRTVEEAQEYLQS
VIDEEQSVPFKSHNAGAGHRSDIDGWDAGKYPEKVSGEFLDLLENVEANA
DHQGFDGASMEIVHVAAHKVGESVGRKPRAMGRASSWNTPEVDVEIVVEE
VDETTEDDS
>Archaea_CP_Thorarchaeota_WOR_bin_SG827a
PVKASEHILGILRNAEANADTKGLDIDRLRIIHAATQRGRTYKKYIERAF
GRSTPYFENTSHVEIVLEEV
>Archaea_CP_Thorarchaeota_WOR_bin_SMTZ1_83
PVKASQYILKVLRNAESNADNKGLDIDRLRVIHAATSRGRTYKKYIERAF
GRSTPYFENTSHVEVVLEE
>Archaea_Lokiarchaeota_DG_43
PQKAAREILRVLENAEQNSSFKGLEVSRLRITHMAAQRGRKIRGYMARAH
GRTSPSHQTLTHVEVVLTE
>Archaea_Lokiarchaeota_SG8_8
PQKAAREILKVLENAEQNSSFKGLEISRLRITHMAAQRGRKIRGYTPRAH
GRSSPSHQTLTHVEVVVTE
>Archaea_Crenarchaeota_Thermoprotei_Thermoproteales_Thermofilaceae_Thermofilum_pendens_Hrk_5
MSYKLTVETLRLIKGKSIEEARRILTEIAEMKRSVPLKRYNKKVGHRSDV
PGPGRYPVKVAKNLLKLLDNLENNAEFKGLNVENLRIVHAAAHKGMKIRN
YLPRAFGRATPYYDQLVHVEIIAREVE
>Archaea_Crenarchaeota_Thermoprotei_Thermoproteales_Thermoproteaceae_Pyrobaculum_aerophilum_IM2
MPRHQSYSLSDEDIIELVFRNYGVKITPEQIARAYAPEQRMSWKKSVEVA
RFIKGMTLKQAKTWLEDVVKLKRPVPIKTFKKKQAHHATPWEGWPVAKWP
VKVARRFLQVLENLENNARFRGLDVDRVVIVHAAAHKGFKIPNIMPRAFG
RATRFDEQTVNVELVAVELPKEVLPKRYKLNLVKR
>Archaea_Crenarchaeota_Thermoprotei_Thermoproteales_Thermoproteaceae_Thermoproteus_neutrophilus_V24Sta
MPRHQNYSLSDEAAVQLVFRKYGVKVSAEQIAKAYAPEQKMSWKKSVEVA
RFIEGMTLRQAKSWLEDVVKMKRPIPIRTFKKKQAHHATPWSGWPVAKWP
VKVARRFLDLLENLENNARFRGLDVERVVIVHAAAHKGYRIHNIMPRAFG
RATRFDEQTVNVEVIAAELPQQVVPKRYRLNLVKR
>Archaea_Crenarchaeota_Thermoprotei_Thermoproteales_Thermoproteaceae_Thermoproteus_uzoniensis_768_20_chromosome
MSRQYWRTPSLALRLINNPISAPVARLHYSMSDEDVIRLVFERYGVKVTG
DQIVRAYGNEFRMSWKKSVEVGRFIKYMTLKQARQWLEDTANLRRPIPIR
RFTKKQAHHATPWGNWPVAKWPVKVAKNYLRVLENLENNARFKGLDVERV
VIVHVASHKGITIRNYMPRAFGRSTPWNEQTVNIEIVGVELPQGVVPKRL
KLKVFK
>Archaea_Crenarchaeota_Thermoprotei_Thermoproteales_Archaea_Crenarchaeota_Thermoprotei_Thermoproteales_YNP_Site_4_Thermoproteales_Type_II
MSRQYWRTPSPTLRLINNPIPAPVARLHYSMSDEDVMRLVFEKYGVKISE
DQIARAYGNEFRMSWKKSVEVGRFIKYMTLRQARQWLEDTVSLKKPIPLR
RFTKKQAHHATPWGNWPVAKWPVKVAENYLRVLENLENNARFKGLDVDRV
VIIHAAAHKGITIRNYMPRAFGRSTPWNEQTVNIEIIGVELPQGVAPKRL
KLKVFK
>Archaea_Crenarchaeota_Thermoprotei_Thermoproteales_Thermoproteaceae_Caldivirga_maquilingensis_IC_167
MRYWSIRDEDVIDLVKRRYNVTISADQIAKARGFEFRISWKKAIETARAI
RFLTIKQAEDYMEKVKDLKAPIPIKEFTRKQAHHNVPWDGWPVAKWPVKV
ADSFLQVLRNLESNASYRGLNIDNTVIVHASASRGMRIRNYMPRALGRAT
PWFQDTVNIELVAVELPAELVPKKFSWARVLKAIK
>Archaea_Crenarchaeota_Thermoprotei_Thermoproteales_Archaea_Crenarchaeota_Thermoprotei_Thermoproteales_YNP_Site_4_Thermoproteales_Type_II
MSRQYWRTPSPTLRLINNPIPAPVARLHYSMSDEDVMRLVFEKYGVKISE
DQIARAYGNEFRMSWKKSVEVGRFIKYMTLRQARQWLEDTVSLKKPIPLR
RFTKKQAHHATPWGNWPVAKWPVKVAENYLRVLENLENNARFKGLDVDRV
VIIHAAAHKGITIRNYMPRAFGRSTPWNEQTVNIEIIGVELPQGVAPKRL
KLKVFK
>Archaea_Crenarchaeota_Thermoprotei_Thermoproteales_Thermoproteaceae_Vulcanisaeta_distributa_DSM_14429_chromosome
MARIDWSIDAEDIIKRVKEIYGASITEDQVVKALGYEYRISWKKAVEVAR
FIRGFTIKQAEEYLNNVIKMRTPIPIRRFTKKQAHHTTPWEGWPVAKWPV
KVAKAYLEVLKNLENNASYRGLNVDNVVIIHAAVHKGRKIRNYMPRAFGR
STPWFQDTVTIELAGAEIPEENVPKRLKLRPRPY
>Archaea_Crenarchaeota_Thermoprotei_Desulfurococcales_Desulfurococcaceae_Ingnisphaeroid_species
MGHWRYPRIKGYDESKIARAVIRDVSMSFKEAYEVCKVIRGMRLAEAKEF
LKRVMEFREPIPYTRYKLSIGHKRGLAEKWVKWKTPIGRYPIKVVKHILK
LLDNVENNAVNKGLDAEKLRIIHIAAHRSYYFKRWMPRAFGRATPWFRTH
TSVEVVVAEV
>Archaea_Crenarchaeota_Thermoprotei_Desulfurococcales_Desulfurococcaceae_Ignisphaera_aggregans_DSM_17230_chromosome
MPIWRYPHVSNIEESKLARAVIRDVAMSFKEAYELCKILRGMKLTEAQEL
LRKVIELKEPIPYTRYKLSIAHKKGLSDKWHSWRSPIGRYPVKVAKNILK
LLKNVENNASIKGLDISKLRIVHIAAHRGYYLKKWMPRAFGRATPWFRTH
TSVEVIVAEM
>Archaea_Crenarchaeota_Thermoprotei_Desulfurococcales_Pyrodictiaceae_Hyperthermus_butylicus_DSM_5456
MPTWHYSVRVDEEKSAKAMVWDAPISYKKIVELARLLKGMKVDEARRFLE
RVARGEEPIPVRRYSGKQAHHRGLAAKYKWPIGRYPVKAAKILLRLLDNV
TNNAEVKGLDTERLRIVHIAVHKGRVLKRWMPRAFGRATPKFKKYSHIEI
VVAEEE
>Archaea_Crenarchaeota_Thermoprotei_Desulfurococcales_Pyrodictiaceae_Pyrolobus_fumarii_1A_DSM_11204
MPRWKYSVQVDPEKTAKAMVWDAPISYKKVVELARVLKGKRVDEARKLLE
RVIRLEEPIPVRRYHGKQAHHRGLADKYGWPVGRYPVKAAKIILKLLDNV
VNNAEQKGLDTSRLKIIHIAVHKGITLKRWMPRAFGRATPKWKRRSHIEI
IVAEEE
>Archaea_Crenarchaeota_Thermoprotei_Desulfurococcales_Desulfurococcaceae_Staphylothermus_hellenicus_DSM_12710_chromosome
MVKNMPTWHYSYKVRDESRIAKAVQFDIPVSIKDMREAVAAIRGRKVSEA
KKLLENVIALREPIPFRRYKGKLSHKRGLSAKWKWPIGRYPVKAAKYLLR
LLEHVEANADNKGLDKDKLVIVHIAAHKGMTLKRWMPRAFGRATPKFRRT
SHVEIVVEEVD
>Archaea_Crenarchaeota_Thermoprotei_Desulfurococcales_Desulfurococcaceae_Thermogladius_cellulolyticus_1633
MRDESKIAKAVRYDIPVSIKYMREVVSVLRGMKLKDAKTLLENVVKLKEP
IPFRRYHGKVSHKRGLADKYGWPAGRYPVKAAKFLLELLENVEANAENKG
LDKDKLVIIHIAAHKGITLKRYMPRAFGRATPKFRRTTNVEVIVREAS
>Archaea_Crenarchaeota_Thermoprotei_Desulfurococcales_Desulfurococcaceae_Desulfurococcus_fermentans_Z_1312_DSM_16532
MPTWHYSVKLEDESKIAKAVRYDIPVSIKYMREIAYTLKGMKLSEAIKFL
EDVVKMKQAVPFRRYHGKLSHKKGLADRFKWPIGRYPVKGARYALEVLRN
VEANAENKGLDKDKLVIIHIAAHKGITLKRYMPRAFGRATPKYRRMSNLE
VIVKEVG
>Archaea_Crenarchaeota_Thermoprotei_Desulfurococcales_Desulfurococcaceae_Thermosphaera_aggregans_DSM_11486_chromosome
MPTWHYSVSFLDESKIAKAARYDIPVSIKYMREIAYTLKGMKLQDAIRFL
EDVLKMRQAVPFRRYTGKLSHKRGLADRFKWPIGRYPVKGAKYMLEVLRN
VEANAENKGLDKEKLVIIHIAAHKGLTLKRYMPRAFGRTTPKYRRMSNVE
VIVKEVG
>Archaea_Crenarchaeota_Thermoprotei_Desulfurococcales_Desulfurococcaceae_Aeropyrum_camini_SY1_JCM_12091
MPRWGYSVKLRDESEVAKAVLRNVPVHPKVMAEVAGAIRGMTLGEARRYL
KAVVEKREAVPFRRAHGKQAHRRGMADKWGWPVGRYPVKAARYMLKLLDN
VEANAANKNLDIERLKIIHVAAHKGITLKRWMPRAWGRATPRNRVHSHIE
IVVREV
>Archaea_Crenarchaeota_Thermoprotei_Acidilobales_Acidilobaceae_Acidilobus_saccharovorans_345_15_chromosome
MPEWSYSFKPANEGLSAKAMMWDVPVHPKVMVEVARAIKGMKLSDAEEYL
RRVIELKEPVPYRSASKKIPHKRGLADRWGIPMGKYPVKAARYMLKLLEN
VSNNAENKNLDVDNLYVVHVGVYKGITLKRVYPRAFGRADIIRKVHSHVE
VIVEERGGS
>Archaea_Crenarchaeota_Thermoprotei_Desulfurococcales_Desulfurococcaceae_Ignicoccus_hospitalis_KIN4I
MPTWHYSTDIAEKNPEKTAKAMMWDAPISPKEATELARVIRGMKLTEAKA
YLERVIKMEEPVPYRRYHGKVAHKRGLADKHGIPMGRYPVKAAKYFLKLL
KNVEANAEFKGLEVEKLKIVHIASHKGMTIKRWMPRAFGRATPEFERRTH
LEVIVEEVE
>Archaea_Crenarchaeota_Thermoprotei_Fervidicoccales_Fervidicoccaceae_Fervidicoccus_fontis_Kam940
MGGWNYSLKLEDESKIAKAVMRDLPISPKKVHNLARAVNGMMLQDAKKYL
ERVIAKEEAVPHFIHRKKIPHHKGLSERWGIPVGKYPVKAAKFLLKALNN
VEANAESKELDAEKLKIIHLSVQQGYTLKRYMPRAFGRSTPKFKRYSNIE
VIVKEV
>Archaea_Crenarchaeota_Thermoprotei_Sulfolobales_Sulfolobales_archaeon_Acd1
MPPSWTYPNLNVDEARTGKAVKRNVTVSLRDLYNVCKAIRGMKVTEAEKF
LTDVLEGKQALPFWKHQRGAAHRSNISPKWKVKSGRYPRKAIKYVLEVLS
YAKANAVSKGLSEERLKILHAAAHKGITIRRYMPRAFGRSTRKFRYTSNI
EIVVGEV
>Archaea_Crenarchaeota_Thermoprotei_Sulfolobales_Sulfolobaceae_Sulfolobus_solfataricus_P2
MASWKYPQLDVDELKIAKAVIRDVPESIRDLYNVCKAIRGMYLNDAKDFL
NRVLEEKEALPFWRYNKGASHKSNISAKWKIKAGRYPKKAIRQVLKVLEN
AEANATNKGLDVDKLIIRHIAAHKGITLQRYMPRAFGRATAKYRRTSNIE
VILEEVE
>Archaea_Crenarchaeota_Thermoprotei_Sulfolobales_Sulfolobaceae_Metallosphaera_sedula_DSM_5348
MAAWNYPILSLDDSRVGKAVIRNAPVSIKDLYNVCKAIRGMNVKEAQAFL
QRVMEEKEALPYWRYDHGASHKSNISRKWKVKSGRYPKKAIKYVNKALEN
ALANAQGKGLDEDKLKVVHIAAHKGIIIKRFMPRAFGRATKKYNRTSHIE
VIVGEV
>Archaea_Crenarchaeota_Thermoprotei_Sulfolobales_Sulfolobaceae_Acidianus_hospitalis_W1_chromosome
MASWTYPQLSIDDTKLGKAVVKDAPVSIRDLYNVCKAIRGMKVKEARDFL
DRVLKHQEALPFWRYSHGSSHRSNISSKWGIKNGRYPVKAIKYVLKALDN
AEANAVSKGLDPDSLKIIHIAAHKSFTLKRFMPRAFGRATAKYRRTSHIE
VIVGEV
>Archaea_Crenarchaeota_Thermoprotei_Sulfolobales_Sulfolobales_archaeon_AZ1
MGSWRYPLLKIDDTKLGKAVSRNVHASIKDLYNVCRAVRGKNLQEAKKFL
ENVINMKEPVPFWRYQSGASHKPSLETKWKIKSGRYPVKAAKIVLKALEN
AEANAVAKGLDPDNLKVIHIAAHKGITLKRFIPRAFGRATAKYKRTSNIE
VIVGEV
>Candidatus_Bathyarchaeota_archaeon_RBG_16_48_13
MPDWGYSVTGLDPGKTAKASGRDLRISPKDSREVCKTLKGMKIDDAKRLL
NEVVEKKRPIPITRYRKEVPHRHGVEGYAAGRYPIKVAKNLLKILESLES
NATYKGLDLERLRIIHIASQRARVLRKYIPRAHGRATPYFNKLTHLEVVV
EEV*
>Archaea_Thaumarchaeota_MCG_Thaumarcheon_SCGC_AB_539_E09
MLAYGAYMPSWKYSIQGLDPDRTAIASGRDLRVSPKATREICNYLRGMRL
EKAKGVLQEVIELKRPIPYRRHRKKVAHRKGAQGFDAGRFPQKAAGQVLK
VLEQVEANAEFKGLYTDRLKIIHIAAQRGRVLRNYIPRAFGRSSPHYNHL
THVEIAVEEI
>Candidatus_Bathyarchaeota_archaeon_RBG_16_57_9
MPSWKYSVQGLDPDKTAIASGRDLRIKPKQAREICHQLKGLKLEAAKVYL
GKVIDKKIAVPYYRYRGKIPHRKELQGHDAGRFPEKTAGEILKVLESVEA
NAGFKGLYAERLRIVHMAAHRGRVIRKFIPRAFGRASPYYKHLTHIEVAV
EEY*
>Candidatus_Bathyarchaeota_archaeon_RBG_13_52_12
MPSWRYSVTGLDPDKTAIASGRDLRVKPKTAREICNYIKGMKLANAKETL
QQVVELKKPVPYYRYRGKVPHRKESQGFDAGRYPQKAAGEILRVLDSVEA
NAEFKGLDTENLKITHIAAHRGRRIRKFIPRAFGRASPYFHHLTHIEVAV
EEV*
>Candidatus_Bathyarchaeota_archaeon_RBG_13_38_9
LPTWRYSAGALDPEKTVKCAGRELRISPKAATEICNAIRGMKLPKAKQLL
EEVEEKKTSIPYRHYKKEVPHRPHQGFHAGRYPVKAANSIRRLLEQLEAN
AEYRGLDPEKVKIMHAASHRGMKIRKYIPRAFGKGSAYFNTLTHIELIGY
ETE*
>CG_4_8_14_3_um_filter_Bathyarchaeota_42_8
MPKWGYSITEEELDPEKTVKASGREVRVSHKSAREICKTIKGMMLSQAKQ
YLRDVMAKKRAVPFTRFKKKAGHRHGLEKAYAGRYPVKASEQILKVIEGA
EANAEYKGLDTERLRIIHASAYPGMKIKRYTPRAQGRTTPNFETLCHIEI
VLEERPETGEEA*
>Candidatus_Bathyarchaeota_archaeon_RBG_13_46_16b
MHVEREKLGNETRLTWKKVGFKKAKTLCKASMLTESHINRHVAVHLHSWR
EYKVPKWGYSIADEELDPEKTAKASAREIRVSHKAAREVCRTIKGMMLPK
AKQYLNDVIDKKKPVPYMRFTKKLGHRHGLQKAFVGRYPVKVSRYVLKVL
EGAEANAENKGLDIDRLRIIHAVSHQGMKMKRFTPRAQGRASPKIEILTH
IEIVVEERPETGGEA*
>Archaea_Thaumarchaeota_unclassified_Thaumarchaeota_Candidatus_Caldiarchaeum_subterraneum
MPTWRYSTTVGEKEDEVRASLREIDVSPKWAREVCEALKGLTIPEAKRLL
EDVINKRRMIPYKRYRKKRAHHAETKGPGGYPVKVSQYLLKLVESLEANA
EFKGLDPEKTEIVHAASHKGRVLRKNIERAFGRSSPYNRTYVHIELAAVS
RG
>Archaea_Thaumarchaeota_Thaumarchaeota_archaeon_SCGC_AB_179_E04_GBS_N_001_221
LPEFGYSFKDYDPLIHVRASRREVDVSPKAATEVCAFIKGKKLPEAKRLL
EEVIAKKRVVPFRKYKRDLGHKSGLEKFYAGRYPVKAAKEVLAALENLEA
NAEFKGFDTDNLVIIHAAAHRGRKVKSYIPRAFGRSSPSFNTLTHIEVVG
KVV
>Thaumarchaeota_archaeon_RBG_16_49_8
LPEFGYSFTGYAQPYVKASGREVDVSPKATREVCQAIKGMTLAQAKEYLE
VVADKGKPVPFRRYKHKVGHRHGLVGFHVGRYPVKAAAEVLEVLNNLENN
ADFKGLDTERLRIVHAASISGRKIKAFVPRAQGRSSPSHNTLVHIELAAA
EV*
>Archaea_Thaumarchaeota_Nitrososphaerales_Nitrososphaeraceae_Nitrososphaera_viennensis_EN76
MHMPQFSYSFQNFDKARHVRAAVREKSISHKHSREIAVAIKGMSIEKARE
FLENVVAKKVAVPYRRYHNEVAHRTNIRDGFAAGRFPQKAANEFLRLLDN
LESNAEYKGMDLDRLRIVSAVVHKGTKLKRFTPRAMGRSSPKVDTLVHVE
LVAQEVSSE
>Archaea_Thaumarchaeota_Cenarchaeales_Cenarchaeaceae_Cenarchaeum_symbiosum_A.
MGDFGYSFEGYDPTRHVRASLREKQISHKHAREISLHIRGMTVEKARDFL
QAVIEKKRAVPFRRFKRQVGHRSDPGVMAGRYPEKSAAEFIKLLDNLESN
AEYKGMDLDRLTIVGAVAHKGILIKRFIPRAMGRSTPKNNVLTHVELVAR
EA
>Archaea_Thaumarchaeota_CSP1_1
MGKFKYAFQNFDPTRHVRASLREKQISHKHAREIAVAIKGLSLEKARDYL
QNVISMKRAVPFRRYKTQVGHKSDPGVMSGRYPQKSATEFLKLLDNLESN
AEYKGMDLDRLKIINATVHKGVLIKRFIPRAMGRATPKNNVLTHVELVAQ
EA
>Archaea_Thaumarchaeota_Thaumarchaeota_archaeon_MY2
MGNFDYAFQNFDATKHVRASIREKDVSHKHAREVAKAIKGLTIEKARDYL
QDVVAAKRAIPFRRFNNEVGHRSDPGVMSGRYPEKTAREFIKLLDNLEAN
AEYKGMDLDRLKIVGANTHKGVIVKRFTPRAQGRATPKNNVLTHIELVAQ
EA
>CG10_big_fil_rev_8_21_14_0_10_Nitrosopumilus_33_7
MGRFKYAFQNFDATKHVRSSLREKDISHKHAREVAVAIKGLSIERARDYL
QAVVNKERAIAFRRFNNQVGHRSDPGMMSGRYPQKTVKEFIKVLDNLESN
AEYKGMDLDRLKIVNATVHKGVIVKRFIPRAMGRATPKNNVLTHVELVAQ
EI*
>Archaea_Thaumarchaeota_Nitrosopumilales_Nitrosopumilaceae_Nitrosopumilus_sp._MY1_MY1
MGRFKYAFQNFDATKHVRSSLREKDISHKHAREVAVAIKGLSIERARDYL
QAVVNKERAIAFRRFNNQVGHRSDPGMMSGRYPQKTVKEFIKVLDNLESN
AEYKGMDLDRLKIVNATVHKGVIVKRFIPRAMGRATPKNNVLTHVELVAQ
EI
>CG_4_9_14_0_8_um_filter_Nitrosopumilales_34_10
MGRFKYAFQNFDATKHVRSSLREKDISHKHAREVAVAIKGLSIERARDYL
QAVVNKERAIAFRRFNNQVGHRSDPGMMSGRYPQKTVKEFIKVLDNLESN
AEYKGMDLDRLKIVNATVHKGVIVKRFIPRAMGRATPKNNVLTHVELVAQ
EI*
>Archaea_Thaumarchaeota_unclassified_Thaumarchaeota_Marine_Group_I_Marine_Group_I_thaumarchaeote_SCGC_AAA160_J20
MGRFNYAFQNYDATRHVRSSVREKDISHKHAREVAVAIKGLSIDKARDYL
LAVINKKRAIAFRRYKNQVAHRSDPGMMSGRYPQKTAKEFIKVLDNLESN
AEYKGMDLDRLRIINATTHKGVVVKRFTPRAMGRATAKNNVLTHIELVAQ
EI
>Archaea_Thaumarchaeota_Nitrosopumilales_Nitrosopumilaceae_Candidatus_Nitrosopumilus_koreensis_AR1
MGRFSYAFQNYDATRHVRSSLREKDISHKHAREVAVAIKGLSIEKARDYL
QAVVHKDRAIAFRRYKNQVGHKGDPGMMAGRYPQKTAKEFIKVLDNLESN
AEYKGMDLDRLRIVNATVHKGVMVKRFIPRAMGRATPKNNVLTHVELVAQ
EI
>CG_4_9_14_0_2_um_filter_Nitrosopumilales_34_16
MGRFDYAFQNYDATKHVRSSLREKDISHKHAREVAVSLKGLSIEKARDYL
QAVINKKRAVPFRRYKNQVGHKSDPGVMSGRYPQKTAKEFIKVLDNLESN
AEYKGMDLDRLRIINATVHKGVIVKRFIPRAMGRATPKNNVLTHVELVAK
EV*
>CG15_BIG_FIL_POST_REV_8_21_14_020_Nitrosopumilales_37_12
MGRFGYAFQNYDATKHVRSSLREKDISHKHAREVAVAIKGLSIEKARDYL
QAVVTKDRAIAFRRFNNQVGHRSDPGMMSGRYPQKTAKEFIKVLDNLESN
AEYKGMDLDRLKIVNATVHKGVIVKRFIPRGMGRATPKNNVLTHVELVAQ
EV*
>Archaea_Thaumarchaeota_unclassified_Thaumarchaeota_Marine_Group_I_Marine_Group_I_thaumarchaeote_sp._SCGC_AAA288_K05
MPEYHYAFQNFDPTRHVRAALREKTISHKHAREIAVAIKGLNVEKAREYL
IYVTQLKRSVPFRRYKNQVGHKSDPGTMSGRYPQKAATEVLKLLDNLESN
AEYKGMDLDRLKIINATVHKGRILKRFIPRAQGRATPKNNIYTHVELVAK
ET
>Archaea_Thaumarchaeota_unclassified_Thaumarchaeota_Marine_Group_I_Marine_Group_I_thaumarchaeote_sp._SCGC_AAA008_M21
MNMGGWNYAFQNFDSTKHVRAAIREKTISHKHAREIAVAIKGLSLEKARD
YLLSVVELKRSIPFRRYKNQVGHRSDPGTMSGRYPQKAAKEILKLLDNLE
SNAEYKGIDLDRLKIINATVHKGRLLKRFIPRAMGRATPKNNVFTHVELV
AQEV
>Archaea_Thaumarchaeota_unclassified_Thaumarchaeota_Marine_Group_I_Marine_Group_I_thaumarchaeote_sp._SCGC_AAA288_P02
MGGWNYAFQNFDSTKHVRAAIREKTISHKHAREIAVAIKGLSLEKARDYL
LSVVELKRSIPFRRYKNQVGHRTDPGVMSGRYPQKAAKEILKLIDNLESN
AEYKGIDLDRLKIINATVHKGRLLKRFIPRAMGRATAKNNVFTHVELVAQ
EV
>Archaea_Thaumarchaeota_unclassified_Thaumarchaeota_Marine_Group_I_Marine_Group_I_thaumarchaeote_sp._SCGC_AAA288_P18
MPKRYYAFQNYDTTKHVRAAMREKSISHKHAREISVAMKGLTIEKARDYL
LDVISFKRSIPFGRYKNQVGHKSDPGTMSGRYPEKAATEILKLLDNLESN
AEYKGMDLDRLRIINATVHKGRLLKRFIPRAMGRSSPKNDALVHVEFVAQ
EV
>Archaea_Thaumarchaeota_unclassified_Thaumarchaeota_Marine_Group_I_Marine_Group_I_thaumarchaeote_sp._SCGC_AAA288_M23
MPTRYFAFQNFDATKHVRAAIREKTISHKHAREIAVAMKGLSLEKARDYL
LDVTNFKRSIPFRRYKNQVGHKSDPGTMSGRYPEKAATEILKLLDNLESN
AEYKGMDLDRLKIINATVHKGRILKRFIPRAMGRSSAKNDAMVHVEIVAQ
EA
>Archaea_Thaumarchaeota_Thaumarchaeota_archaeon_SCGC_AB_663_P07
MPQRYYAFQYFDATKHVRAAIREKTISHKHAREIATAMKGLSLEKARDYL
LDVTNFKRSIPFGRYKNQVGHRSDPGTMSGRYPQKAATEILKLLDNLESN
AEYKGMDLDRLKIINATVHKGRLLKRNTPRAMGRSTAKNDAMTHVEIVAQ
EA
>Archaea_Thaumarchaeota_unclassified_Thaumarchaeota_Marine_Group_I_Marine_Group_I_crenarchaeon_SCGC_AB_629_I23
MKDSPKAIAKDNLMRVSSLKLNNLINTIVNQKVNKAVNQLKFSQKRIARS
VLKVLNAAIANAENNFQLDIDYLFVKEAFVGKSLSMKRFRPRAKGRASKI
IKPFSKLTIILEERKKSKQEDKVGKK
>Archaea_Thaumarchaeota_unclassified_Thaumarchaeota_Marine_Group_I_Marine_Group_I_thaumarchaeote_sp._SCGC_AAA008_O18
MPQRYYAFQNFDATKHVRAAIREKTISHKHAREIATAMKGLSLEKARDYL
LDVTNFKRSIPFGRYKNQVGHKSDPGTMSGRYPQKAATEILKLLDNLESN
AEYKGMDLDRLKIINATVHKGRLLKRFTPRAMGRSSAKNDAMTHVEIVAQ
EA
>Archaea_Thaumarchaeota_unclassified_Thaumarchaeota_Marine_Group_I_Marine_Group_I_thaumarchaeote_sp._SCGC_AAA008_P02
MPQRYYAFQYFDATKHVRAAIREKTISHKHAREIATAMKGLSLEKARDYL
IDVTNFKRSIPFGRYKNQVGHRSDPGTMSGRYPQKAATEILKLLDNLESN
AEYKGMDLDRLKIINATVHKGRLLKRNTPRAMGRSTAKNDAMTHVEIVAQ
EA
>Archaea_Thaumarchaeota_unclassified_Thaumarchaeota_Marine_Group_I_Marine_Group_I_thaumarchaeote_sp._SCGC_AAA288_N23
MPKHNFAFQYFDATKHVRAAIREKTISHKHAREIAVAMKGLSIEKARDYL
LDVTNFKRSIPFKRYKNQVGHKSDPGTMSGRYPEKAATEILKLLDNLESN
AEYKGMDLDRLKIINATVHKGRILKRFTPRAMGRSSAKNDAMTHVEIVAQ
ET
>Archaea_Thaumarchaeota_unclassified_Thaumarchaeota_Marine_Group_I_Marine_Group_I_thaumarchaeote_sp._SCGC_AAA288_D03
MPKRDFAFQNFDSTKHVRAAIREKPISHKHAREIVYAMKGLSIEKARDYL
LDVTNFKRSIPFKRYKNQVGHKSDPGTMSGRYPVKAATEILKLLDNLESN
AEYKGMDLDRLKIINTTVHKGRLLKRFIPRAMGRSSPKNNALIHVEIVAQ
EA
>Archaea_Thaumarchaeota_unclassified_Thaumarchaeota_Marine_Group_I_Marine_Group_I_thaumarchaeote_sp._SCGC_AAA288_E09
MKGLTLEKARDYLLDVTNFKRSIPFRRYKNQVGHKSDPGTMSGRYPQKAA
TEILKLLDNLESNAEYKGMDLDRLKIINTTVHKGRLLKRFIPRAMGRSSA
KNDAMVHVEIVAQEA
>Archaea_Thaumarchaeota_unclassified_Thaumarchaeota_Marine_Group_I_Marine_Group_I_thaumarchaeote_sp._SCGC_AAA008_G03
MKGLSIEKARDYLIDVTNFKRSIPFRRYKNQVGHKSDPGTMSGRYPEKAA
TEILKLLDNLESNAEYKGMDLDRLKIINTTVHKGRLLKRFIPRAMGRSSA
KNDAMVHVEIVAQEV
>Candidatus_Roizmanbacteria_bacterium_RIFOXYA1_FULL_41_12
MEKTAKSKYLRTSAKKLRILINNLKGQKAVLMLQKLELQSQKGAELIAGT
LKSAINLFEEPLREKLTVKNIMADQGPVFKRWRAGSRGAAKKYSKKTAHL
HITLEIKDKTKTKNGK*
>CG10_big_fil_rev_8_21_14_0_10_Roizmanbacteria_OP11_39_6
MEKKAIGKYTRLSDKKLRMFVDAYRGMNVSQAMEILPNVHQKAGEFLLGV
IKSAINQFTTQQSDSLYIKSIEIDKGPFFKRWRPQARGMAKKYTKKTARI
AVVISDKK*
>CG10_big_fil_rev_8_21_14_0_10_Roizmanbacteria_OP11_45_7
MEKRVIIKYVRMSEKKLRILADNYVGKRVDEATAIMELANSKGAKLLKKA
VDSCAALFTKDEVPHLKIKGLIIDKGPRFKRWRPGGRGVAKKYEHKSAHI
QVVLEHGK*
>Candidatus_Roizmanbacteria_bacterium_RIFCSPHIGHO2_12_FULL_37_23
MEAHAYIKFVRISPIKLRFIADHVKSLKPKEALDYLYLSNKRSAKVLYKA
IKTALDSGKIKFNMQPEQTKFKRLMIDGGPVLKRFRAGGRGVAKPYKRKS
SHITVIIEGITPAQKVTMPKKEIETQTQSTTRKKSLKVTKKK*
>Candidatus_Roizmanbacteria_bacterium_RIFCSPHIGHO2_12_FULL_44_10
MEARSHIKFVRISPLKLRTLRDDIKALGPQAALNHLQLSNKRSAKVLYRA
IKAAVDSGKERFQMNTTQARFKELMIDEGPSLKRFRPGSRGTAKPYKRKS
SHITVVIEDQTPEKKPLPVVAKKK*
>CG09_land_8_20_14_0_10_Roizmanbacteria_OP11_41_9
MESKTYLKNERISPKKVRFLVPSIKKMKPTQALDYLFYSPHHSAKILYKA
IHSALSNAKQSFKVSEDLIKFKSLSIEEGQKMKRYKPGGRGTPKPIVRRF
AHIRIILEAERPAVQKKSSKVSLKKT*
>Bacteria_CPR_MicrogenomatesOP11_Roizmanbacteria_GWA2_OP11_nov_36_23
MESRTYLKNLRISPKKLRFYLPAIKKLIPQQAIEHLFYVNQKAGRILYNA
LKSAINNAQNTLKVQPDLLKFKLLTIEEGQKIKKYQPGGRGTVKPIMKRY
SHIKIIIESSEQANEAKTVKVEKAEVKNKITKSKVSPKGRSASGRKSKQ
>Candidatus_Roizmanbacteria_bacterium_RIFCSPLOWO2_01_FULL_44_13
MESTTYLKNLKIPPKKIRFYLKGIKKMSPSESLKFLFYGGQRGTKILYKA
IESAIANATRTLKTDASLLNFKVLTIEEGLVMKRYKPGARGNVRPIKKRM
SHIKIVLEGKVEKKPEVKVEKKEEAKKLEVKDKKK*
>CG_4_9_14_0_2_um_filter_Roizmanbacteria_OP11_35_15
MESKTYLKNLKISPKKLRFLLPAVKKMKPAKSLDYLFYTNNKPAKVLYQV
IKSAISNAKTLLKVSDDMLNFKLLTVEEGQKLKRSRPGGRGTAKPIIKRM
SHIKIVLEASEIPNSKHQITNKSQIQNSKSKTKKI*
>Bacteria_CPR_MicrogenomatesOP11_Roizmanbacteria_GWC2_OP11P37_13
MEKSKTYLKNIAMSPKKLRFYIESIKKMSPAIALDHLFYGKQKATKILYQ
ALKSAISNAKQSLKVEDDLLKFGVFTIEEGRKLKRYRPGGRGTPKPIVKR
RSHIKIVLIKSENDKSMTKSKLQIKKTSK
>CG_4_8_14_3_um_filter_Roizmanbacteria_OP11_36_12
MEESITYLKNIAIPSKKLRFYLSAVKKMSPVTALDHLFYGRQKATKVLYQ
AIKSAVSNAKQSLKVNDDLLKFRLFTIEEGQKLKRYRPGGRRTPKPIIKR
KSHIKIILVKTENNKLQITNDKSITKSKLQVKKPAFAKASAGKEK*
>Bacteria_CPR_MicrogenomatesOP11_Roizmanbacteria_Microgenomates_bacterium_SCGC_AAA011_L05_DUSEL_001_205
MESKAYFINLPVSPKKVRFYLPAIKKLKPINSLDYLYYERTDAASILYKA
IKSAISSARQLLKVEDNLLNFKLLTVEQGQKLKRFRPGSRGNAKPINRRM
SHIKIVLEAKKLEVTKLKVEKGKSKKIKK
>Bacteria_CPR_MicrogenomatesOP11_Roizmanbacteria_OP11_GWA2_32_13
DAAGILYKAIKSAISNARQLLKVEDNLLNFKLLTIEQGQKLKRFRPGSRG
NAKPINRKMSHIKIILEAKKPEVPKLKIKKPAFVKTSAGKAKK
>CG06_land_8_20_14_3_00_150_Roizmanbacteria_OP11_34_14
MEAKAYFINLRVSPKKARFYLPAIKKMKPAESLEFLMYESTDAAVILYKA
IKSAISSAKQILKVEDNLLNFKLLSVEQGQKLKRYRPGSRGNAKPINRRM
SHIKIILEAIKTPVKPVKSVKSVKSVKSVKPVKSVKSVESVESVKSVESV
KSVKPVKSVKSEKKVKKLFNK*
>CG22_combo_CG10-13_8_21_14_all_Roizmanbacteria_OP11_34_12
METKAYFVNLPVSPKKARFYLPAIKKLKPAESLEFLMYENTDASEILYKA
IKSALSSARQILKVEDNLLNFKLLSVEQGQKLKRYRPGSRGNAKPINRRM
SHIKIILEVRSVNKVDKKVEIKQIVNKEISNIKDQKSKTKLKIEKSKK*
>Bacteria_CPR_MicrogenomatesOP11_Roizmanbacteria_GWC2_OP11_ACD12_rel_34_23
METKAYFVNLPVSPKKARFYLPAIKKLKPAESLEFLMYENTDASEILYKA
IKSAISSARQTLKVEDNLLKFKLLSVEQGQKLKRYRPGSRGNAKPINRRM
SHVKIILESSKTLNSKHQITNKSQIQNSKQKTKKV
>Bacteria_Firmicutes_Clostridia_Halanaerobiales_Halanaerobiaceae_Halothermothrix_orenii_H_168
MEARAVAKYVRVSPRKARQVIDLIRGKEIGEALGILKHTPKKASSIIEKV
LNSAIANAENNHDMMVEDLYVSKAYVDEGPTMKRYRARAMGQAGLIRKRT
SHITIVVSEKKEG
>Bacteria_Firmicutes_Clostridia_Halanaerobiales_Halanaerobiaceae_Halanaerobium_sp._sapolanicus
MEAKAVAKHLRITARKARLVTDLIKGKDVNTAVAILKNTPKKAAKMVEKV
LNSAVANAENNHDMFVDDLIVKEAFVNEGPTMKRWKPRAQGQASPIKKRT
SHITVVLSDQKEG
>Bacteria_Firmicutes_Negativicutes_Selenomonadales_Veillonellaceae_Allisonella_histaminiformans_DSM_15230
MEVQAISRNIRISPRKVRIVVNLIRGKNVREALAILRNTPKAASKVVEKT
LRSAMANAENNNNMNIDNLYVSTTFVDAGPIMKRIHPRSRGQAFGIMKRT
STLTVKVSERN
>Bacteria_Firmicutes_Negativicutes_Selenomonadales_Veillonellaceae_Dialister_microaerophilus_UPII_345_E_contig00002
MEVQAIARNIRISPRKVRVVADLIRGKNVGEAINILRHTPKAASSVIEKA
LKSAMANAENNNNMNIDNLYVSTIFVDAGPVLKRVHPRSRGQAFAIMKRT
SILTVKVSEKE
>Bacteria_Firmicutes_Bacilli_Lactobacillales_Carnobacteriaceae_Atopobacter_phocae_ATCC_BAA_285
MAERITSAKAIAKTVRIAPRKVRLVIDLIRGKKVGEAIAILKNTQRGANL
AVEKVLLSAIANAEHNYDLDANSLVVSEVFVNEGPTMKRFRPRAQGSASP
IMKRTSHITVVVSETKEG
>Bacteria_Firmicutes_Bacilli_Lactobacillales_Enterococcaceae_Bavariicoccus_seileri_DSM_19936
MAERINSATATAKTVRIAPRKVRLVIDLIRGKKVGEAIAVLKYKQRSASP
VIEKVLLSAIANAEHNFDLDIENLVVTEAYVNEGPTMKRFRPRAKGSASP
ILKRTSHITIVVSESEEG
>Bacteria_Firmicutes_Bacilli_Bacillales_Paenibacillaceae_Brevibacillus_brevis_NBRC_100599
MEAKAVARNIRIASRKVRLVVDLIRGKQVGEALAILKHTPKAASPVVEKL
LKSAIANAEHNYEMDPNSLVVGKVFVDQGPTLKRFRPRAMGRASRIHKRT
SHITVVLNEK
>Bacteria_Firmicutes_Bacilli_Bacillales_Paenibacillaceae_Aneurinibacillus_group_Aneurinibacillus_terranovensis_DSM_18919
MEAKAVARYIRIAPRKVRLVVDLIRGKQVGEAIAILRHTPKGASPVIEKV
LMSAVANAEHNLNLDSNDLVVSKVFVDEGPTLKRFRPRAMGRASRINKRT
SHITVVVSEK
>Bacteria_Armatimonadetes_RBG_16_Armatimonadetes_67_12
MEVKATAKYISISPLKVRRALAGLRGLPVAEAAARLRAAPDHASKAVAKV
LKSAVANAEANHELDPDDLMVARAFADRAPVAKRMMPRARGRADVIAKRS
SHITVVVGERAGR
>Bacteria_CP_Armatimonadetes_CSP1_3
METKAIAKYIRISPTKVRRVAEQIRGKPVAEAQALLRFMPHKAARVLEKA
LKSAVANAENNLDLARDDLIVARAYVDAGPSTRRLAPRARGRLDVMTRRS
SHVTVVVGEKA
>Bacteria_Armatimonadetes_13_1_40CM_Armatimonadetes_64_14
MEARAEAKYVRLSAPKVRRVVSLIRGRPVAEAQALLQFTPSPAARVVEGV
LKSAVANAENNLELAKDTLVVARAYVDEGPVTKRVHPRARGRADVLAKKS
SHITVIVADSGR
>Bacteria_Armatimonadetes_RBG_19FT_COMBO_Armatimonadetes_69_19
MEAKAIAKYVRISPFKVQRIVSMIRGRPVREAQAMLRYMPSPTAQMVAKV
LNSAVANAENNLELDREELVVSRAFVDKGPSAKRVQARARGRADVITKRS
SHVTVVVAEKGR
>CG07_land_8_20_14_0_80_Armatimonadetes_40_9
MEARATSKYVRITPRKVRRVVNLVRGKKVEEALFTLKYLPHKGARILEKV
ISSAQANAEHNHEMDKGKLHIVRAYVDQGPTLKRFRPRAMGRSSPILKRT
SHITVVVEEGE*
>Bacteria_KD3_62_uncultured_DG_56
MPEATATARYVRVSPRKARRVIDLIRGRDLKEARGILRLVPSPTARTILK
VLDSAAANAEANHDMDRDFLWVSRCYVDGGPNMRRLRIGSIGRGGIIRRR
MSHITVVLDEREELREAAREEARRRRQRRERRAAKPEPAKARRGGTAAPA
AVPEAGSAEAATEEAAPAAQVGEPTEACGQEAETEGGESPAAPDSPEGEG
EKA
>CG_4_8_14_3_um_filter_Armatimonadetes_58_9
MAKAVARFIRTSPYRLRKVADLVRGKEVDEAEDILLLMPQRGARYLRKAI
QSASANAENNDNLSREELYVSRVVVDEGPTLKRFWPRGRGRADTLLKRTC
HITVEVEER*
>CG06_land_8_20_14_3_00_150_Armatimonadetes_66_21
MAAKASLKFARIQPRKMRLATQLVAGKPLAEAETTLSLLPNRAGRVLGQV
LRSAAANAENNHEMNRDALYVLTATADQGPSFGRMKPRARGRADVIRRRM
THVTVVLEERGAERSGA*
>Bacteria_Armatimonadetes_Fimbriimonas_ginsengisoli_Gsoil_348
MEVRATAKYVRVQPRKVRIIADEIRGKTALHAAGLLRYHPSKSAKALRKV
LISAIGNAQENHQLPADGLRIATIFIDEGPRLKRLRARAMGRGNRIIKKT
SHITVVVEEFDAEPAVKPHGTKAKPRPTFAAPKARRGAAAKAAPAPEPVT
PNETTDTDVEEVAPTVAEATPVAASEAPEEGGSATPVAEETTSAPESAET
DGAAASDDDKGAQ
>Bacteria_Armatimonadetes_Armatimonadetes_bacterium_JGI_0000077_K19_TAbiofilm_001_240
MGKAKTESRLKPNQATATAKFIRVPPRKARLVMDAVRGKYVPDALATLKF
VPNFAARAIEKVIGSAVANAENGRPFDANGRPLPALVAENLKLVSGRVDE
GPRLKRVQPRAQGRAYRILKRMCHISVIVEEAEPKPRRERRQAASRRARA
AGRTGAAAAAPTTGRAKPQTTPPEPPETEPEVTAPETGAAANAPAPEAET
E
>Bacteria_Armatimonadetes_Chthonomonadetes_Chthonomonadales_Chthonomonadaceae_Chthonomonas_calidirosea_T49_EMBL_Bank_version_circular_IHQD
MAEDKEADILERPKTHRENRKKNRPRRVAKNQAMAVAKFVRVPPRKARLV
IDEIRGLYAQDALAFLKFVPNRAAGFIYRVLDSAVANAVNNHSLDAERLK
VVSARVDEGPRIKRIHPRAQGRVYRILHRTSHITIVVEESEPKPRRVRRA
TRSRAEAARAARAAKAAEATPISAPETTEAVATVVSEQRPEELVPQELEA
EEMKAEATASSEPASPEGNNKEES
>Bacteria_Chloroflexi_RIFCSPLOWO2_12_FULL_RIF_CHLX_71_12
MTMEVRAIAKFQRVSPRKAKLVTDLIIGKPAEEALALLRNLPKGSAPLLE
KLVRSAIANAENNYNMTMEDLYVKRASADEGPRMKRIWMRGRGRRDIKLK
RTAHLVVVMDTKEGGA
>Bacteria_RIF-CHLX_GWC2_RIF_CHLX_73_18
MQVKATARYVRGSTRKIRLVTEVIRGRSVEEASALLRFMPQAAARDVALV
LQSATANAENNHNLSAADLVVVDARADEGPTIKRWKPRAQGRAFPIHKPM
THITVVVENRGA
>Bacteria_RIF-CHLX_RBG_16_RIF_CHLX_72_14
VRVSATAKYLRGSTRKARLITEAIKGKPVEEAAALLRFMPQAAARDVARV
LKSATANAENNLNRSADELFIADAVANEGPTIKRWRPRAQGRAFPIHKPM
THITIVVADREA
>Bacteria_RIF-CHLX_RBG_16_RIF_CHLX_70_13
VRVSATAKYLRGSTRKARLVVQVIKGRSVEEAAALLRFMPQHAAKDVAKV
LKSAAANAENNLNLPADELIVLDARADEGPTIKRWRPRAQGRAFPIHKAQ
THITVTVGNREA
>Bacteria_RIF-CHLX_RBG_16_RIF_CHLX_69_14
VRVSATAKYLRASTRKTRLVTQAIKGKPVEEAAALLRFMPQKAAADVARV
LKSATANAENNHNLSAEDLFIVDAIANEGPTIKRFQPRAQGRAFPIHKPM
THITIVVADQEA
>Bacteria_Chloroflexi_Ktedonobacteria_Ktedonobacterales_Ktedonobacteraceae_Ktedonobacter_racemifer_DSM_44963_Krac_Contig206
MQVRAIAKDIGISPRKMRLVTNAVKGLRVNEALAILQYLPNAGATPVRKV
VASAAANAENNYSLNPDDLYILNIVADDSFRIKRVKPRSHGRAARILRRF
CHVTVIVSDDPADAGR
>Bacteria_Chloroflexi_Ktedonobacteria_Thermogemmatisporales_Thermogemmatisporaceae_Thermogemmatispora_sp._PM5
MQVRAIARNIGISPRKLRLVTDAVKGLRVSEALPVLDFLPNAGARPVKKV
IQSAVANAENNYNLDPDQLYILNIVTDEGPRLKRLKFRSHGRRSYIIRRF
SHVTVIVSDDRADLGR
>Bacteria_Chloroflexi_RBG_16_Chloroflexi_68_14
MEVSATNRYAGVSPRKVRQVLEHLPGRSVEEALSMLKFMPTPHARLVAKI
VKSAASNAENNFALDLDNLYIKRAVAGDGRRLPRFRPAPRGRIHRYKXXX
XXXXXXXXXXS
>Bacteria_Chloroflexi_RBG_16_Chloroflexi_64_32
MEVRAIARHAPIAPKKARLILDEIRGKRVDEAMALLRFIPTPHARIIAKA
VRSAVANAENNYNLVPRTLRVSKAWVGDGVTFKRTLPRARGRADIMRRRR
SNITIVVQDEEL
>Bacteria_Chloroflexi_Dehalococcoidia_uncultured_SMTZ_28_2
MQVRAQARNVAVSPKKIRLLLNQLPGRGVNEILARLRHMPSPHARVVAKL
VRSAAANAENNYQIDPRYLRVVTAYAGDAPTLKRWRARSRGRASPILKRR
SHVTVIVEEVEG
>Bacteria_Chloroflexi_Dehalococcoidia_uncultured_DG_22
MQVRAVARNVAVSPKKIRLVLEQLPGRSTTEVLARLRHMPSAHARVVAKL
VRSAVANAENNYQIDPRYLRVIAAYAGDAPTLKRWRARPRGRASPILKRR
SHVTVVVEEVEG
>Bacteria_Chloroflexi_Dehalococcoidia_uncultured_SMTZ_28_1
MQVRAVARNVAVSPKKIRLVLDQLPGRSVTEVLARLRHMPSPHARVVAKA
VRSAAANAENNYQIDPRYLRIIAAYAGDAPRLKRWRARPRGRASPILKRH
SHVTVIVEEVEG
>Bacteria_Chloroflexi_RBG_13_Chloroflexi_54_9
VEVVAIAKEIGVSARKLRPVIDTVRGKSVDEALAILRFTPTPAARVVAKV
VKSAAANAENNFELLPSDLKIVRIYAGEGRTLKRFRARXXXXXXHILKRS
SHITVVVEEQEQ
>Bacteria_Chloroflexi_Dehalococcoidia_uncultured_DG_18
MEIRATARYVRTSPRKLRPIAGVVRGKKVEEALTILKFLPSPSARTVARV
VKSAAANAENNFEMTPSDLRIVKIYIDGGRSMKRYRAGPRGRAKPILKRS
SHITVVVKEEE
>CG07_land_8_20_14_0_80_Chloroflexi_51_10
MEVRATAKGVRVSPQKARRIVDVVRGKRADEALAILNFIPSPTARTISRV
VKSAVANAENNFQMTPSDLRIVNAFVDEGLRMKRIRFKGRGRVSPILKRL
SHITIVVEEI*
>Bacteria_Chloroflexi_RBG_13_Chloroflexi_52_14
VEVRASVKQIGVAPRKVGLVLDAVKGKKVSEALTILNFLPTPTARVVAKV
VKSAAANAENNYQMTPAQLRIVKAYADKGQNLRRFRAGARGRVSPYHRRF
SHITIIVEEE
>Bacteria_Chloroflexi_RBG_13_Chloroflexi_53_26
MEVRAVAKYVGISPQKLRLAAGLVRGKKADEAVAMLRLSPSPAARALAKV
LKSASANAENNYQMATSDLKVVKVFVDQGATLKRIRAQARGRVSPILRHT
SHITVVVDVEE
>Bacteria_Chloroflexi_RBG_13_Chloroflexi_54_8
MRIKAVAKYVGISPWKLSLVANEVRGKKVEEALAVLDFYTTPXXXXXSKV
IKSAAANAENNNHMPIAELKVVGLLVDQGATLKRFRAQARGRASPILRHS
SHVTAIVDTED
>CG15_BIG_FIL_POST_REV_8_21_14_020_Chloroflexi_46_15
MKVKAVAKDVGISAQKVRLVADVVKGRKIDEALTILGFLPTPAAKAVAKV
IKSAAANAENNFQISPSVLIISEILCDQGHTLKRFRPQARGRISPILKRA
SHITVFVTEEGS*
>CG23_combo_of_CG06-09_8_20_14_all_150_Chloroflexi_45_10
MRVRAVAKDIGISPQKVRLVVDMVRGKKVDEALTILKFLPTPSAKAVAKV
IKSAAANAENNFQMSPTDLRIRDIFADQGHTLKRFRPQARGRVSPILKRS
SHITVFVEERE*
>CG_4_9_14_3_um_filter_150_Chloroflexi_45_9
MKVKVVAKDIGISPQKVCLVVDMVRGKKVDEALAILSFVPRPAAKALFKV
IKSAAANAENNFQMSPADLKIVDIFANKGHTLKRFRPQSRGRISPILKRS
SHITVFVEEEK*
>Bacteria_Chloroflexi_RBG_13_Chloroflexi_51_36
MKAKAIANDIGISPQKVRLVIDMVRGKKVDEALTVLRFLPSPTAKAVAKV
IKSAVANAENNFQMSPAQLRIADIFADKGHTLKRFRPQSRGRISPILKRS
SSITVFVTEEEE
>Bacteria_Chloroflexi_RBG_16_Chloroflexi_48_7
MKVNSVAKNIGIPSRKVKLIVDMVRGKKVDRALDILKFVPTPAAKAVSKV
IKSAAANAENNFEMTPADLVITDIFANEGQTIKRFRPQSRGRISPMLRRS
THITVFVSEEEHTRGS
>Bacteria_Chloroflexi_RBG_19FT_COMBO_Chloroflexi_48_23
MKAAAISKDVRVSSRKVKLVVDTVRGKKVDEALAILKFLPTPAAQAVAKV
IKSAAANAENNFQMEPTELKIAEIFANEGHTFKRFRPQARGRVSPILKRC
THISVFVAEEEEKSGT
>Bacteria_Chloroflexi_RBG_19FT_COMBO_Chloroflexi_47_15
MKVAAVSKDVRVSPRKAKLIVDMVRGKKVEDALTILKFVPTPAAKAVAKA
IKSAAANAENNFQMEPAGLKIADIFANEGHTFKRFRPQARGRAAPILKRC
AHISVFVAEEEEQSGT
>Bacteria_Chloroflexi_RBG_13_Chloroflexi_48_17
MKVAAVFKDVRVSARKAKLVVDMVRGRKVEDALAVLKFVPTPAARAVAKA
IKSAAANAENNFQMVPAELKIAEIFANEGHTFKRFRPQARGRVTPILKRS
THISVFVAEEGEQSGT
>Bacteria_Chloroflexi_Dehalococcoidetes_Dehalococcoidales_Dehalococcoidaceae_Dehalococcoides_mccartyi_CBDB1
MEVKAIVKDTGYSALKVRLCVDLVRGKKVSEAITLLRFMTSPTAKVVSKV
IKSAAANAENNFQMNPADLKISQIYADEARMLKRMRPQARGRVSPILKRS
SHITVVVAD
>Bacteria_Chloroflexi_Dehalococcoidetes_Dehalogenimonas_lykanthroporepellens_BL_DC_9
MQVKAMSKNTGVSPRKVRLYVDLVRGKGVDEALSILRYMPSPTAGLVAKT
VKSAAASAENNYQMEPNELKIIKIYADGAPMMKRHRPRSRGRVSPILKRS
SHITVIVADQEG
>Bacteria_Chloroflexi_RBG_13_Chloroflexi_56_8b
MEVRAVSKDTGISPRKVRLLVDMVRGKKVDEALTLLKFTPTPTARVVAKV
VKSAAANAENNFQMEPADLRIVNIFTGGARTLKRFQPRARGRANRILKRS
SHITVVVSEEEA
>Chloroflexi_bacterium_RBG_13_56_8b
MEVRAVSKDTGISPRKVRLLVDMVRGKKVDEALTLLKFTPTPTARVVAKV
VKSAAANAENNFQMEPADLRIVNIFTGGARTLKRFQPRARGRANRILKRS
SHITVVVSEEEA*
>Bacteria_Chloroflexi_RBG_16_Chloroflexi_57_8
MEVRAVAKNIRVSPSKARLLVDMVRGKKVEEALTMLRFTPTPTARAVAKV
IKSAAANAENGFQMSPEALRIRRVFVDSGLTMKRYRPAARGRASPVLKRS
SHITVIVAEQENYGT
>Bacteria_Chloroflexi_RBG_13_Chloroflexi_46_14
MEVRATSKNTGIPPRKARLLVDMVRGKRVEQALDMLRFVQSPSAKIVSKV
IQSAAANAENVFQISSSDLKIVRIYADEAPTMKRFRARARGRVSPILKRS
SHITVVVGEQES
>Bacteria_Chloroflexi_RBG_16_Chloroflexi_51_9
MEVKAVVRDTGITPRKARFLLDMVRGKSVAEALIMLEFTPSPSAKTVAKV
IKSAAADAENVFQMPIEDLTVVKIFADEARTMKRFRSRSRGRVSPILKRS
SHITVIVAGQES
>Bacteria_Chloroflexi_RBG_13_Chloroflexi_46_9
MEVKSVSKNTGISARKMRVIVDLVRGKKVNDALTILKFTPSPHARFVAKA
VKAAASDAEKAHNLNMDDLKIVKIQADEATTLRRYRARSRGRASTIHRRS
SHITVIVSEQEG
>Bacteria_Chloroflexi_RBG_16_Chloroflexi_50_9
MEVKAVSKYTGIPASKVRPLVNMVRGKKVDEALALLRFTPTPKAKFIAKL
VKSAAANAENNYQLDPADLRVAKIFADDAPSMRRYRPRSRGRVSPIRKRS
SHITVVVTEQEG
>Bacteria_Chloroflexi_RBG_16_Chloroflexi_60_22
VEVRAVAKNTGIPASKVRPLVDMVRGKRVEEALTLLRFTPTPKAKLLAKV
VKSAAASAENNFQMDPADLKIVRIFADEARSMRRFRPRSRGRVSPIRKRS
SHITVIVAEQEG
>Bacteria_Chloroflexi_RBG_16_Chloroflexi_58_8
MAKHTGYPASKMRPLADLVRGKRVDEALTILRFTPTPKAKVVAKVVKSAA
ANAENNFQMDPADLKVIRIYVDEATRMRRFRPRSRGRVSPIRRESSHITV
VVAEQEG
>Bacteria_Chloroflexi_RBG_13_Chloroflexi_57_8
VEVKAIAKNTGFSTTKVRPLVNLVRGRKVADALRILQFTRTPKAKYLAKV
VKSAAANAENNYQMDPADLKIVKIYVDEARMMRRFKARSRGRASPILKRS
SHITVVVSEEV
>Bacteria_Chloroflexi_RBG_16_Chloroflexi_56_11
VEVKAIAKDTGLSAVKVRPLVNMVRGKKVEEALNLLRFTPTPKARVISKL
VRSAAANAENNYQMDPADLKIVRIYVDDARAMRRFKARSRGRVSPIRKNS
SHITVVVAEQEV
>Bacteria_Chloroflexi_RBG_13_Chloroflexi_52_12
VEVKAVAKDTGMPAGKMRPLVDMVRGKKVEEALNLLRYPPSPKARLIAKV
VKSAAANAENNFQMDPADLKVVKIYIDEARGMRRFRARSRGRASPIRKNS
SHITVIVAEQEG
>Bacteria_Chloroflexi_RBG_16_Chloroflexi_50_11
VEVKAVAKDTGLPASKVRPLVDMVRGKRVDEALNLLRYAASPKARYLAKV
VKSAAANAENNYQMEPADLKIVKIYVDVATSMRRFKARSRGRASPIRKNS
SHITVIVAEQEG
>Bacteria_Chloroflexi_RBG_13_Chloroflexi_51_18
VEVKAIAKDTGLPASKLRPLVDMVRGKKVDEALSLLQFTRTPKAKYLAKI
VKSAAANAENNYQMEPADLKITKIYVDVATSARRFRARSRGRASPIRKHS
SHITVIVAEQEG
>Bacteria_Chloroflexi_RBG_13_Chloroflexi_51_52
VEVKAIAKDTGLPASKVRPLVDMVRGKRVDDALNILRYTPTPKAKYLAKL
IKSAAANAENNFQMEPADLKIVKICVDVATSMRRYRARSRGRASPIRKHS
SHITVIVAEQEG
>Bacteria_unclassified_Bacteria_Thermobaculum_terrenum_ATCC_BAA_798_1
MKVRATTRYVRTSPRKARLVADVIRGKSVGEALAILRYTNKAVARDFDKL
LRSAIANAENNYELDADTLYVAEVYADDGPRFKRWRPASRGRAHPYVKRT
SHLTVVLDQR
>Bacteria_Chloroflexi_Thermomicrobia_Thermomicrobiales_Thermomicrobiaceae_Thermomicrobium_roseum_DSM_5159
MEVRAMVREVRVSPQKARMVIDVIRGKPLRDALAVLQVLPQKTAPIALKL
LRSAAANAEHNYDLDPDRLYVKRIYVDEGPRYKRWQPHARGRVGRKWRRT
SHITVILDELPEKGAPRG
>Bacteria_Chloroflexi_Thermomicrobia_Sphaerobacteridae_Sphaerobacterales_Sphaerobacterineae_Sphaerobacteraceae_Sphaerobacter_thermophilus_DSM_20745_1
MEVMAKARGLRVSPRKARLVVDMVRGKSVPEALAILRFVPNKSAEYVAKV
VKSAAANAEHNHDLDPDRLYIKQIYADEGPTYRRWRARARGRVNRRLKRT
AHITVIVDEMEKGA
>Bacteria_Chloroflexi_Thermomicrobia_Sphaerobacteridae_Sphaerobacterales_Sphaerobacterineae_Sphaerobacteraceae_Nitrolancetus_hollandicus_Lb
MEVTAKARGLGVSARKARLVVDAVRGKSVPEALAILRFLPQKSAKDIAKV
VKSAAANAEHNYDLDPDALFVKYIYADEGPTLKRWRARARGRVNQRLKRT
AHVTVIVEEKGA
>Bacteria_bacterium_JKG1
MQARAVLRGFRMSPTKVRLVADLVRGKRVDEALAILRNMPHKAAREIYRT
VASAAANAENNFQMDRDDLVIKTIMVDEGPALKRYMPRARGRVNVIRKRS
SHITVIVDDGQEY
>Bacteria_Chloroflexi_Chloroflexi_Herpetosiphonales_Herpetosiphonaceae_Herpetosiphon_aurantiacus_DSM_785
MQAKAILRNFRMSPQKVRLVADLVRGKNVTEALGILQYLPHKAAPEIARV
IKSAKANADHNYQMSPEDLVVKTIMVDAGPVLKRYMPRARGRGDRILKRS
SHITVIVDDGEVL
>Bacteria_Chloroflexi_Chloroflexi_Chloroflexales_Chloroflexaceae_Roseiflexus_castenholzii_DSM_13941
MQAKAVTKYVRISPTKVRPVMDLVRGKPVDRALAILRYLPHKAAREIART
IESARANATNNYDMAPDALVVKYIFADEGPAFKRIMPRARGRADRIRKRT
THITVIVDDGEEM
>Bacteria_Chloroflexi_unclassified_Chloroflexi_Candidatus_Chlorothrix_halophila
MEARAVKRHVRISPYKVRRIIDLVRGKPVDEALAILKYMPHKAAREVTYI
IKSAVANAEHNYDMETDGLVIKTIYANEGPRFKRYLPRARGRVDLMRKPT
THITVIVDDGEEF
>Bacteria_Chloroflexi_Chloroflexi_Chloroflexales_Chloroflexaceae_Chloroflexus_aurantiacus_J_10_fl
MEAKAVTRYVRISPLKVRLVMDVVRGMNVDRALATLRYMPQKAAREVART
IKSAAANAEHNFDMDRESLYIKTIYADQGPVLKRIMPRARGMANRIRKPT
THITVVVADRSEY
>Bacteria_Chloroflexi_Chloroflexi_Chloroflexales_Oscillochloridaceae_Oscillochloris_trichoides_DG6_OSCTcontig_003
MRAHDLINDAAEPQTSEAMEVKAITRYVRISPLKVRLVMDVVRGMKVDRA
LSTLQYMPQKAAREVARTIKSAAANAEHNFDMDPDDLVITQIYADQGPVL
KRFMPRARGMANHIRKPTTHITVIVDDGQTY
>Bacteria_Chloroflexi_RBG_16_Chloroflexi_57_9
MSFEVRAVAKYIHMSPMKVRLVVDMVRGKPVEEALAILDFTPKAAAKPVA
ALIRSAIANAEENFGLSREDLFISRIHADPGPMMKRARFGARGRFKPILK
RSAHITAILDEMEE
>Bacteria_Chloroflexi_RBG_16_Chloroflexi_56_8
MADYFEITAVEKFIRMSPRKMRLVTDLVRGKGVDEAIGLLKMTPKEAARV
LVKAINSAASNATQNYGLTREDLFISTIHADEGPTLKRMKAGARGRYKPI
LKRSAHITVSVAERQARGS
>Bacteria_Chloroflexi_Anaerolineae_uncultured_SMTZ_84
MDIEVRAVAKYVRMSPRKAKLVVDMVRGMGVDAALTALKFSTKAAARPVA
KVIKSAAANAEENYGLSPEELYIARISADEGPTLKRGRPGPRGRFKPILK
RSTHISVVLSSLREAV
>Bacteria_Chloroflexi_RBG_13_Chloroflexi_56_8b
MEVRAVSKDTGISPRKVRLLVDMVRGKKVDEALTLLKFTPTPTARVVAKV
VKSAAANAENNFQMEPADLRIVNIFTGGARTLKRFQPRARGRANRILKRS
SHITVVVSEEEA
>Bacteria_Chloroflexi_Caldilineae_Caldilineales_Caldilineaceae_Caldilinea_aerophila_STL_6_O1_DSM_14535
MKYTGISAQKTRLVINEIRGRRAEEALTILSYMPQSAARVVSKTVKSALA
NAVENFGYDAKDMVITKIYADDAPIRKWRRFGARGRFKPWQRRSSHITVV
LEERPA
>CG2_30_FULL_Chloroflexi_64_16
MEVRAITKYVGVSPQKTRWVIDQVRGMNAEQALGMLRYMTQSAAQPVAKT
IASALANAEENFGLAREDMYVATITADGAPVRRWRRFGARGRFKPIIRRS
SHITVVLEERA*
>Bacteria_Chloroflexi_Thermoflexia_Thermoflexales_Thermoflexaceae_Bacterium_sp._JAD2_Draft_Genome
MANRVRAVARYIRISPYKARLVCNLVKGMRAEEALDVLRFTPKKAARYVA
KLIRSAMANAENNYGLSPADLYVVDIRADDGPRYKRVRFAARGRVRPILK
RTTHLTVVLEERVSE
>Bacteria_Chloroflexi_RBG_13_Chloroflexi_68_17
MVDVHDIHAIARYVPMSAQKVRRVVDLVRGRKADEALELLRFTPNAAAGP
VSKVLRSAIANAEENFGVNRGELIVFQIFADEAPTRRWRRFGARGRFKPI
LRRSSHITVVLREHEAAAQPAA
>Bacteria_Chloroflexi_RBG_16_Chloroflexi_48_8
MTEEINVHASARFILMSPQKVRRVIDLVRGKDATAALDILRFTRNLAAQP
VSKVLKSAIANAEENFGINRDDLYVHMIVADQGPIRRWRRFGARGRFKPI
QKRSSHITVILREREAEGD
>Bacteria_Chloroflexi_Anaerolineae_uncultured_SMTZ_63
MMEQAFDIHASVRYVRMSPQKVRLVLDMVRGLDVMEALDILRFTQKSAAN
TVLKLLNSAIANAEENFGLNRDDLVVHRIYADQGPIRRWRRFGARGRFKP
IQRRYSHITVILREREEEES
>Bacteria_Chloroflexi_RBG_16_Chloroflexi_63_12
MTQARAQAKFVGMSAQKVRLMVDLVRGRRADEALTMLKFMPNAAAKPVAK
VLRTAIANAEENFGLSRGDLVVTQAFADEGPTRKWRRFGARGRFKPILRR
SAHITIVVAEREGAAA
>Bacteria_Chloroflexi_RBG_16_Chloroflexi_64_43
MEEVRATLRFAPSSAQKMRRVINVIRGRKAPQALALLQSMPQTAAHDVAK
LLRSAMANAEENAGWRTEDLVVSGIFANEGPTRRWRRFGARGRFKPILRR
TSHVTITLREVTAE
>Bacteria_Chloroflexi_RBG_13_Chloroflexi_60_9
MTDVRAKMRYAPSSAQKMRTVMTAVRGRKAEEALAYLLSMPQTGAARLAK
LLKSAIANAIQNQGLHKEDLVIAQLFADEGPTRKWRRFGARGRFKPILRR
SSHVTIVLREKE
>Bacteria_Chloroflexi_Anaerolineae_Anaerolineales_Anaerolineaceae_Anaerolinea_thermophila_UNI_1
MATDIRAQLKFAETSAQKARLVVDLVRGKPVVEASNILRFTPKKAARIIN
KVLDSAIANAEENFGVSRDNLYIHEIAADEGPTRKWRRFGARGRFKPILR
RTSHITIVLRERE
>Bacteria_Chloroflexi_GWB2_Chloroflexi_54_36
MATDVRAELKNFGVSAQKVRLVIDLVRGKRANDALDILAFANKGSAADLR
KLVASAVSNAEENFGINRDDLFIYKITADEAPTRKWRRFGARGRFKPLLR
RSSHVVVVLREQE
>Bacteria_Chloroflexi_GWC2_Chloroflexi_49_37
MAHDIKAHLRFLPLSAQKVRLVVDVVRGKDAVKAIDILRFMPQRAAKPVM
KLLNSAVANAEENFGISRDDLFVATIFADEAPTRRWRRFAARGRFKAILR
RTSHVTVVLREREAA
>CG_4_10_14_0_8_um_filter_cor_Chloroflexi_57_5
MLKLLASAVANAEENFGVSRDDLYVAKIFADEAPTRKWRRFGARGRFKPI
FRRSSHVTVILREREAA*
>CG2_30_FULL_Anaerolineae_57_67
MSDIHAQLRFLSSSAQKVRLVLDLVRGQDANKALEMLRFVPNQAAQPVLK
LLKSAVANAEENFGLSRDDLYVATIFADEAPTRKWRRFGARGRFKPVLRR
SSHVTIVLRERGA*
>Bacteria_Chloroflexi_RBG_16_Chloroflexi_51_16
MPDIHAKTRFSPISAQKVRLVIDMIRGKNANDALEILRMVNMRGAHPVRK
LVASAVANAEENFGVSRDNLYVATIFADEAPTRKWRRFGARGRFKPILRR
TSHLTVILRERGA
>Bacteria_Chloroflexi_RIFOXYC12_FULL_Chloroflexi_59_14
MHNIHAHLRFLSVSAQKVRLVVDLVRGRDANEALEMLRFETKGAALPVRK
LLASAVANAEENFGVSRDDLYVAQIFANEAPTRKWRRFGARGRFKPVLRR
SSHVTVVLRERES
>Bacteria_Chloroflexi_RBG_19FT_COMBO_Chloroflexi_55_16
MAEDIRAHARYVPHPPQKVRLVIDLVRGRSVTEALDLLKFLPNGASRPVA
KMLASAMANAEENFGVSRDDLYVYRIFADEAPTRRWRRFGARGRFKPILR
RASHVTVFLREREGT
>Bacteria_Chloroflexi_RBG_16_Chloroflexi_52_11
METDIRAHVNYVAHSPQKVRGVVDLVRGKDVIEALTILKFTQKAAAAPVM
KVLSSAMSNAEENFGVSRDDLYVYRIFADEAPTRKWRKFGARGRFKPWLR
RSSHITVILRERQ
>Bacteria_Chloroflexi_RBG_16_Chloroflexi_54_18
MATDIFAQARFISISPQKVRLVADLVRGKDAVAAMNVLNFVQNRAARPIA
KVLASAMANGEENFGVSRDDMYVHRVFADEAPTRKWRRFGARGRFKPWLR
RSSHITVILRERED
>Bacteria_Chloroflexi_RBG_16_Chloroflexi_57_11
MPTDILAKGRFVPISAQKVRMVVDLVRGKDAVEALSLLKFTTNRAAHPVS
KILASAMANGEENYGVSREDLYIYRIFADEAPTRKWRRFGARGRFKPWLR
RSAHVTVVLRERES
>Bacteria_Chloroflexi_RBG_19FT_COMBO_Chloroflexi_56_12
MPAHDIRAEARSVSVSAQKARLVVDLVRGKAVVNALDILKFMTNGAARPV
SKVLASAVANAEENFGVSRDDLVVYRIFADEARTRRWRRFGPRGRFKPVL
RRSSHITVVLREKE
>Bacteria_Chloroflexi_RBG_19FT_COMBO_Chloroflexi_47_9
MPSHDIHAKALATPVSAQKARLVVDMVRGKNVVQALTMLKFVPNNAALPV
SKLLNSAIANAEENFGVSRDDLYVYRIFADEATTRKWRRFGPRGRFLPWL
RRSSHITVILREREGK
>Bacteria_Chloroflexi_RBG_19FT_COMBO_Chloroflexi_49_13
MPTHDIRAQALDTPISAQKARLVVDMVRGKNVVQALTMLKFVPNYAARPV
SKLLSSAIANAEENFGVSRDDLYVYRIFADEATTRKWRRFGPRGRFLPWL
RRSSHITVILREREGK
>Bacteria_Chloroflexi_RBG_13_Chloroflexi_50_21
MATHDIRAQALETPVSAQKARLVVDMVRGKDVVQALTMLKFMPNYAAKPV
SSLLSSAIANAEENFGVSRDDLYVYRIYADEATTRKWRRFGPRGRFMPWL
RRSSHITVILREREGK
>Bacteria_Chloroflexi_RBG_16_Chloroflexi_54_11
MATHDIRAQALSTPVSAQKARLVIDMVRGKDVVQALTMLKFVPNYAASPV
SKLLSSAIANAEENFGVSRDDLFVYRIYADEATTRKWRRFGPRGRFMPWL
RRSSHITVILREREGK
>Bacteria_Chloroflexi_RBG_16_Chloroflexi_47_49
MATHDIRAQALSTPVSAQKTRLVIDMVRGKNVVQALTMLKFVPNSASSPV
SKLLNSAIANAEENFGVSRDDLYVYRIFADEATTRKWRRFGPRGRFMPWL
RRSSHITVILREREGK
>Bacteria_CP_novel_BJP_IG2158_Novel_57_21
MESKAVARYIRISPRKARLVVDAIRGKNLEAAQQTLDFSDRAAAKVISKV
LRSAAANAENNNSSSPETLFVSRAYVDEGPTLKRFRPRAMGRATSINKRT
CHITVILDEREPQKATPRRGKRRAAVTGKIKAAMGKDAHGKQAEVDQDAK
PSRAGKSVDVDLKESAVEIESANAIETDVKEKGLPVEEKSED
>Actinobacteria_bacterium_RBG_13_55_18
MAEAFNDEGVRVQAVARYVRISPSKARQVADLIRGKGLEQARYITAFSPK
EAARLIGKVLESAVANAENNEGLNADNLMVANCYVDEGPTLKRWRPRAHG
RATRIRKRTSHITVVLAEREVIEATGRRGLRRRSGSKKKG*
>CG_4_10_14_0_8_um_filter_cor_Actinobacteria_50_43
MAKTAENTSASTRAVARYVRISPLKAQQVISLIRGKDVEDAVATLKFTPK
AAARLIIKVLNSAVANAEKNLHISSNRLYVSEAYADQGPTLKRIRPRAMG
RAFRIRKRSSHITVVVTEKED*
>Actinobacteria_bacterium_RBG_19FT_COMBO_36_27
LEAKAVEKYIRISPRKIKYVVDMIKSKPVEDAIDILSLTPKGAAIVVKKA
IQSAVANATENHKMKEEDLFILKILVNEGPTLKRFKPRARGRATRIRKRT
AHLSVYVSDGKEKED*
>Actinobacteria_bacterium_RBG_13_35_12
LEAKAVERYLRMSPRKIRYVTDMIKSRSIEDAIDILSLTPKAAAIVVKKA
IQSAVANATENHKMKEEDLFISRILVNEGPTLKRFKPRARGRATRIRKRT
AHLSIYVSNGKEEEA*
>CG08_land_8_20_14_0_20_Actinobacteria_35_9
METKAVEKYIRISSRKIRYVVDLIKSKSIEDAIDILSLTPRAAAAVVKKA
IQSAVANATENHKMKEEDLFISRILVNEGPTLKRFRPRARGRATKIRKRT
SHLSVYVSNGKEKEA*
>Bacteria_Actinobacteria_Actinobacteria_Rubrobacteridae_Rubrobacterales_Rubrobacterineae_Rubrobacteraceae_Rubrobacter_xylanophilus_DSM_9941
MRAVAKYVRISPRKARLVADQIRGKSYPEAASILRFTNKRAARILGDVLK
SAAANAENNHDADPELLFVEEVRVDEGPTIKRYRPRALGRATMIRKRTSH
ITLRLGAPEGVPVGGAVDTPGDEEEEE
>Actinobacteria_bacterium_RBG_16_64_13
MVNATAKYVRVSPRKAGDVARLIRGKRVAEAKAILSLSPRAAAKLVGKVL
ASAVANAENNHDLDADDLYVVSAFVDGGPTLKRFKPRAMGRASRINKRTS
HITVCVDEKKES*
>Actinobacteria_bacterium_RBG_13_63_9
MVNATAKYVRVSPRKAGDMAQLIRGKKVAEAKAILALSPRAAAKLVGKVL
ASAVANAENNHDLSAEDLYVVQAYVDGGPTFKRFKPRAMGRASRIRKRTS
HITVCVDEKKES*
>Actinobacteria_bacterium_RBG_16_68_12
VNAVATDDRMRVRAQAKWVRTSARKARIVLDHIRGRTVPEARTILAFTQR
AAAIDIEKVLRSAVANAEANHGLDGDDLVVEAAYADEGPTLKRWKPRARG
RVNRIRKRTCHVTLVLAEVEQPAARRRPRKQAEAPAEAPAAEETARAKKP
KASSRSKKEGVAA*
>Bacteria_Actinobacteria_Actinobacteria_Rubrobacteridae_Thermoleophilales_Thermoleophilaceae_Thermoleophilum_album_ATCC_35263
MSEQRDKQSPEQSEQGREEPTQQQQAESSSGGAKAAEKRAPEAQAQATGE
PIVVRARARYVRRTPRKVRLVIDHVRGKPVEEARALLRNTPRAAARDVLK
LLDSAVANAESRHELTPGELRIARIWADEGPTIKRWRPRAFGRATRIDKR
TSHITVELEPIVSGR
>Bacteria_Actinobacteria_Actinobacteria_Rubrobacteridae_Solirubrobacterales_Patulibacteraceae_Patulibacter_sp._I11
MADETPKNETSDAPQPEVTPETPEVVEESPKADEAATTAEASASEEAADV
QADDEVVADEVEDEAPAADEAPVAEHDHDHDHDHDHSHAAPVQQVRGGAR
ADARRARRAQPVGEAPVVRAVAKYVRTTPRKARLIADLIRDKDVEQARAI
LAHSTRSAAQDWSKVLESAVANAENNHELIGDELRIKAVVADDGPTLKRF
QPRAQGRAYRINKRTSHLTIQLTPKDEV
>Bacteria_Actinobacteria_Actinobacteria_Rubrobacteridae_Solirubrobacterales_Conexibacteraceae_Conexibacter_woesei_DSM_14684
MADENDRTETSEPNTPETEATDTGAPESGETEPTAAETPAEEPVAAADEP
AEAEARAAPRRRRAARRAAARAEADADEQPRRAARRASAEKAKSNGDGGA
PPVVRAHAKYVRSSARKARLVCDHIRGKSVEEARAILAYTPRHVARDWSK
LLESAVANAEHNHELDGDDLVIKAAHADEGPTLKRFRPRAMGRATPIRKR
TSHLTILLTPKE
>Bacteria_Actinobacteria_Actinobacteria_Rubrobacteridae_Solirubrobacterales_Solirubrobacteraceae_Solirubrobacter_soli_DSM_22325
MTEPEDKKDEVEETPEASSEPVDQVERADEAAAVAAEAAEEAAEAAEETP
AAEAAAEEAAEQAEKAEEAAEAAAEAPKPKRARKARAAEQAAEQAEEAAE
EAKDSAKRSRAARRGRKAEEPKAVPVGLKVSAQAKYVRTSARKARLVCDH
IRGKDVNEARAILAFTPRGAAKAWSKLLESAVANAEHNHELVGEDLRIFN
VHADEGPTLKRYRPRAMGRATRIRKRTSHLSITLTPKES
>Bacteria_Actinobacteria_Actinobacteria_Coriobacteridae_Coriobacteriales_Coriobacterineae_Coriobacteriaceae_Collinsella_intestinalis_DSM_13280
MATTSTETRGVRATAKYVRVSPGKARLVIDLIRGKNVAQAFDILHFCTRS
VAVDVEKVLRSAVANAEHNNQMRADDLVVKAAYVDEGPTLKRIRPRAKGS
ASRILKRTSHITVIVAPRKEA
>Bacteria_Actinobacteria_Actinobacteria_Coriobacteridae_Coriobacteriales_Coriobacterineae_Coriobacteriaceae_Coriobacterium_glomerans_PW2_DSM_20642
MPTKSTDTETREVRAVAKYVRVSAGKARLVIDLIRRKPVPEALDILRFCE
RAAAVDVEKVLRSAVANAENNNGMRADDLVIVSAYVDQGPTLKRIRPRAK
GSASRILKRMSHITVVVAPRKEA
>Bacteria_Actinobacteria_Coriobacteriia_Coriobacteriales_Coriobacteriaceae_Enorma_massiliensis_phI
MATKATDTETREVRAVAKFVRVSPYKARLVVDLIRRKSVEQAFDILHFCE
RAVAVDVEKVLRSAVANAQNNHGMRADDLVIAAAYVDEGPTLKRIRPRAK
GSASRILKRTSHITIVVAPRKEA
>Bacteria_Actinobacteria_Actinobacteria_Coriobacteridae_Coriobacteriales_Coriobacterineae_Coriobacteriaceae_Olsenella_uli_DSM_7084
MAKNNAANEVSATAKYVRMAPRKVRMVVDTIRNKSVERALETLQFSSRAA
AEPVAKVLRSAVANAENNNGLRSAGLVVKYAYVDEGPTLKRIRPRAKGSA
SRINKRTSHITVVVAPGKEA
>Bacteria_Actinobacteria_Actinobacteria_Coriobacteridae_Coriobacteriales_Coriobacterineae_Coriobacteriaceae_Atopobium_parvulum_DSM_20469
MAKNTDSIEVRATAKYVRVAPRKARAVVALVRGKSVEKALEVLQFSTRAA
ATDVAKVLRSAVANAENNNGLRANNLVVKTAFVDEGPTLKRIRPRAKGSA
SRINKRMSHITVVVAPRKEA
>Bacteria_Actinobacteria_Actinobacteria_Coriobacteridae_Coriobacteriales_Coriobacterineae_Coriobacteriaceae_Atopobium_rimae_ATCC_49626
MAKNTDSLEVRATAKYVRVAPRKARTVIALVRGKSVEKALEILQFSTRAA
AVDIAKVLRSAVANAEYNNHLHARDLVVKYAYVDEGPTLKRIRPRAKGSA
SRINKRMSHITVVVAPRKEA
>Bacteria_Actinobacteria_Actinobacteria_Coriobacteridae_Coriobacteriales_Coriobacterineae_Coriobacteriaceae_Slackia_heliotrinireducens_DSM_20476
MEAKATAKYVRVSPRKARIVLDQIRGKDVARAREILMFSERAISETILKV
LDSAVANATNNHDMSANNLVVKTTYADEGPTMKRFTPRAKGSASRIRKRT
SHITVIVAPREEA
>Bacteria_Actinobacteria_Actinobacteria_Coriobacteridae_Coriobacteriales_Coriobacterineae_Coriobacteriaceae_Slackia_piriformis_YIT_12062
MEAKATAKYVRVSPRKARLVVDQVRGKDIARAREILRFSERAISEVVEKV
LNSAVANAENNHHMRSNNLVVKAAFVDEGPTLKRIRPRAKGSASRIRKRT
SHITVIVAPREEA
>Bacteria_Actinobacteria_Actinobacteria_Coriobacteridae_Coriobacteriales_Coriobacterineae_Coriobacteriaceae_Cryptobacterium_curtum_DSM_15641
MEAKAVARYVRVSPRKARVVVDQIRGKDIVRAREVLAFTTRAIAEDVEKV
MNSAVANAEHNHQANPAQLYVKAAYVDEGPTLKRIRPRAKGSAARIRKRT
SHITVIVSTREEA
>Bacteria_Actinobacteria_Actinobacteria_Coriobacteridae_Coriobacteriales_Coriobacterineae_Coriobacteriaceae_Denitrobacterium_detoxificans_DSM_21843
MEAKAIARYVRVSPRKARIVVDQVRGKSVIQAREILAYTERAIAETVEKT
LNSAVANAEHKDHVNANQLVVKAAYVDEGPTLKRIRPRAKGSASRIRKRT
SHITIIVGTREEA
>Bacteria_Actinobacteria_Actinobacteria_Coriobacteridae_Coriobacteriales_Coriobacterineae_Coriobacteriaceae_Adlercreutzia_equolifaciens_DSM_19450
METKAVSRYVRIAPRKARIVVDLVRGKSVPQAREILAFCERAAAETVAKT
LNSAVANAEHNNHLRGDNLVVKAAYVDEGPTLKRIRPRAKGSASRINKRT
CHITIVVAPREEA
>Bacteria_Actinobacteria_Actinobacteria_Coriobacteridae_Coriobacteriales_Coriobacterineae_Coriobacteriaceae_Enterorhabdus_mucosicola_DSM_19490
METKAVSRYVRIAPRKARVVVDLVRGKSVAQAREILAFCERAAAETVTKT
LNSAVANAEHNNHLRADNLVVKTAFVDEGPTLKRIRPRAKGSASRINKRT
CHITIVVAPREEA
>Bacteria_Actinobacteria_Actinobacteria_Coriobacteridae_Coriobacteriales_Coriobacterineae_Coriobacteriaceae_Enterorhabdus_caecimuris_B7
METKAVSRYVRIAPRKARAVVDLVRGKSVTQAREILAFCERAAAENVAKT
LNSAVANAEHNNHLRGDNLVVKTAFVDEGPTLKRIRPRAKGSASRINKRT
CHITIVVAPREEA
>Bacteria_Actinobacteria_Coriobacteriia_Coriobacteriales_Coriobacteriaceae_Senegalemassilia_anaerobia_JC110
MEAKAIARTVRMSPRKARIVVDLIRGKSVPAAREILMFTNRAAAEVVEKT
LNSAVANAEYQHHVRPETLVVKTAFVDEGPTLKRIRPRAKGSASRIRKRT
CHITIIVAPREEA
>Bacteria_Actinobacteria_Actinobacteria_Coriobacteridae_Coriobacteriales_Coriobacterineae_Coriobacteriaceae_Gordonibacter_pamelaeae_7_10_1_b_draft_genome.
MEAKAVARYVRVSPRKARIVVDLVRGKSVIQAREILAFTNRGVAEAVEKT
LNSAVANAEHQHHVRPESLIVKTAFVDEGPTLKRIRPRAKGSASRIRKRT
SHITIIVAPREEA
>Bacteria_Actinobacteria_Actinobacteria_Coriobacteridae_Coriobacteriales_Coriobacterineae_Coriobacteriaceae_Eggerthella_lenta_DSM_2243
MEAKAIARYVRVSPRKARIVIDLIRGKSVPAAREILQFSDRAIAEVVAKT
LNSAVANAENQHHVRPETLIVKAAFADEGPTLKRIRPRAKGSASRIRKRT
SHITIIVAPREEA
>Bacteria_Actinobacteria_Actinobacteria_Coriobacteridae_Coriobacteriales_Coriobacterineae_Coriobacteriaceae_Eggerthella_sp._YY7918
MEAKATARYVRISPRKARIVIDLIRGKSVPQAREILQFTNRGAAEIVEKT
LNSAVANAENLHHVRPETLVVKTAFADEGPTLKRIRPRAKGSASRIRKRT
SHITIIVAPREEA
>Actinobacteria_bacterium_RBG_19FT_COMBO_70_19
MEAKATVKYVRISPPKARRAIDLIRGRQVEEAQRILRFSNLGAARTIEKA
LGSAVANAEQTPGVIPQNLIVDRAFVDEGPTLKRWRPRAYGRATRIRKRT
SHITLVVKTLEGE*
>Actinobacteria_bacterium_RBG_16_70_17
MKVQAQAQFLMHSPYKVRRVLDLVRGLPVEEARKVLAFANRGATQPVRKV
LESAVANARHNHALDPDELVVVTAFADEGPTLKRMRPRARGRASRILRRT
SHITIVVGDQREGEEG*
>Actinobacteria_bacterium_RBG_16_67_15
MKATARASFIRESPPKLRAVLDMVRGLPVERAREILRFSPRGATAPVSKV
LESAVANASHNYSLDAAELRIVEAFADQGPVLKRVRPKARGRAGEIRKPT
AHVTIVVGDGRDEESA*
>Actinobacteria_bacterium_RBG_16_67_10
MNVQARATHVREAPSKVRLVLDLVRGLPVPEARHVLSFTNRRATTTVAKV
LESAVANASHNHSLDAEELRVIAAFADEGPTLKRFKARARGRASQILKRT
SHITIVVGDGRDDDEGAEN*
>Actinobacteria_bacterium_RBG_16_68_21
MKVQARATHIRQAPSKVRLVLDLVRGLPVAEARHVLSFTNRGASPTVAKV
LESAVANASHNHSLDAEELRVVAAYADEGPTLKRFKARARGRAAQILKRT
SHITIVVGDGREEESE*
>Bacteria_Actinobacteria_Actinobacteria_Acidimicrobidae_Acidimicrobiales_Acidimicrobineae_Acidimicrobiaceae_Ferrimicrobium_acidiphilum_DSM_19497
VAQTLEANQARAVLRYFRMSPTKARQVLDLIRGKSAVDAIRALSLVNREA
SEVVGKLLASAVANATVRYGLGADEVFVAAAFADEGPTIKRFRPRARGRA
TRIRKRSCHITIVVEEMPLEMRRVEAAKSSGRQSARRAQRVASSRGTTQA
TDTPALATGPENTGPENTGLANEDNVVADPIVDSVDTAEGWSTSDGAVVE
AQAQETVVVEPEVVDADAVESSPADEVPERSVDAGDEAAIVAEDAGLADD
DPAVVEEGREDS
>Bacteria_Actinobacteria_Actinobacteria_Acidimicrobidae_Acidimicrobiales_Acidimicrobineae_Acidimicrobiaceae_Acidimicrobium_ferrooxidans_DSM_10331
MAVTVTERPRSRAVLRNYGASASKVREVLGIIRGKPVEQAIRELSLVSRG
PAEAVGKLLASAVANATVQHGLGVSDMVVRLAYADEGTTLKRFRPRARGR
ATRIRKRTCHITVVVEEMTLEERQRAVAQTGRRAVSRQRRVQSSRRGRQQ
AQATSAEATSAEVATSQPEITSEAAASEQTVEVTAAEEQVAALVATGEET
GAETPSAASEEAAEGGEE
>Bacteria_Actinobacteria_Actinobacteria_Acidimicrobidae_Acidimicrobiales_Acidimicrobineae_Acidimicrobiaceae_Ilumatobacter_coccineum_YM16_304
MTGPKLNEKSFVAGERSGTKSTAKYVRSSASKARAVLDLIRGLDVTSADE
VLRFTDRHIAHDVRKVLASAVANAINNDGQDASELFVIACFADEGPTLRR
FRPRARGRASRINKRTCHITVIVARMSDDRISIVQARQERQGGAGASGRP
QSSAASRKARVDRSKAKDAADEAVTDEAATDDAAAEYAAGDADNDGEANA
VDASPHGEGSHAPLDDVDEMPEGYEIKGNAQSMLYHEPGSRYYKATKAEV
WFDSVESAEAAGFSKPGANKEEAADTESTANDEDVAADEAEEN
>Bacteria_Actinobacteria_Actinobacteria_unclassified_Actinobacteria_Candidatus_Microthrix_parvicella_Bio17_1
MTQTGTKTNERPGTRAVLRHARFSAYKARVVLDLIRDLPVAEAMDELNRC
EREAGRPISKLLASAVANAGNNDGLPADELFVAACFADEGPTMRRFRPRA
RGRATRINKRTTHITIIVGRLSSDEIAERRERGGAPADAAAARARRVAAS
RGDNAAEETPADDEPAEEPIEASEAELVTDTVDENTAADQAVEASSETDA
DSDESADDSAKTDTDDTSADSDESAEGSDSKDDA
>Bacteria_Actinobacteria_Actinobacteria_Nitriliruptoridae_Nitriliruptorales_Nitriliruptoraceae_Nitriliruptor_alkaliphilus_DSM_45188
MITKVKATAKYVRVSPYKVRQLTPLIVGLPVGEAQRVLQFSEKVAASKPL
LKVLNSAVANAENNDELDPDELIVHTAFADEGPTLKRYQPRALGRAYRIR
KRTSHITVVVTPAEEN
>Bacteria_Actinobacteria_Actinobacteria_Actinobacteridae_Actinomycetales_Frankineae_Acidothermaceae_Acidothermus_cellulolyticus_11B
MASPMGSTASLTGPVVRARARLRYSTITPMKARRVVDLVRGLPADEALTT
LQFLPQAASATVYKVLASAIANAQQEAAKQGERLDAEDLVVSAAYVDEGP
TLKRFRPRAQGRAYRIRKRTSHITIHVESWPAEAETRATKKAVPKGARHR
RRLTGAGKPAASAATETPAAQPVAATTETVEVEAAATAGAPPTVETPVAV
ASAATETPAATAAETKAGGAAEAEVATTDEQTTETAPAAEAEKPAVRRPA
ARKSTTSARRRAAETEGHDSDAESTDEGGTR
>Bacteria_Actinobacteria_Actinobacteria_Actinobacteridae_Actinomycetales_Streptosporangineae_Thermomonosporaceae_Thermomonospora_curvata_DSM_43183
MEARARARYVRVTPRKARRVVDLIRGLPAAEAQTVLRFAPQAASEPVGKV
LASAIANAEHNFKLNRDTLVVSRAWVDEGPTLKRFRPRAQGRAYRINKRT
SHITVVVESREDAASGNGGRKRRAR
>Bacteria_Actinobacteria_Actinobacteria_Actinobacteridae_Actinomycetales_Streptosporangineae_Thermomonosporaceae_Actinomadura_madurae_LIID_AJ290
MEARAQARFIRVTPRKARRVVDLIRGLPAAEAQAVLRFAPQAASEPVGKV
LASAIANAEHNFKLDSDTLVVSRAWVDEGPTLKRFRPRAQGRAYRINKRT
SHITVVVESRDEASATSGGGKKTRRAR
>Bacteria_Actinobacteria_Actinobacteria_Actinobacteridae_Actinomycetales_Streptosporangineae_Nocardiopsaceae_Nocardiopsis_alba_ATCC_BAA_2165
MLASAIANAEHNDKLDRETLVVERVWVDEGPTLKRIRPRGFGRAFRVTKR
TSHITVVVADSVASSKTKERTR
>Bacteria_Actinobacteria_Actinobacteria_Actinobacteridae_Actinomycetales_Streptosporangineae_Nocardiopsaceae_Marinactinospora_thermotolerans_DSM_45154
VVDLIRGLPADEAQAVLRFAPQAASEPVGKVLASAIANAEHNDKLDRETL
VVSRAWVDEGPTLKRIRPRGFGRAFRVTKRTSHITVVVEPRETAGASSAK
TKEGAR
>Bacteria_Actinobacteria_Actinobacteria_Actinobacteridae_Actinomycetales_Streptosporangineae_Nocardiopsaceae_Thermobifida_fusca_YX
MGTRAQARFVRVTPRKARRVVDLIRGLPAEEAQAVLRFAPQAASGPVGKV
LASAIANAEHNDKLDRETLVVSRAWVDEGPTLKRIRPRGFGRAFRVNKRT
SHITVEVAPRDTVGAASAKRKERTR
>Bacteria_Actinobacteria_Actinobacteria_Actinobacteridae_Actinomycetales_Pseudonocardineae_Pseudonocardiaceae_Thermobispora_bispora_DSM_43833
MEARAQVRFARHTPRKARRVVDLIRGLPASEAQAVLKFAPQAASKTVYKV
LQSAIANAEHNFKLDKDTLWVSRAWVDEGPTLKRFRPRAQGRAYRINKRT
SHITVIVESRPQQQPQQQKKKRRAR
>Bacteria_Actinobacteria_Actinobacteria_Actinobacteridae_Actinomycetales_Streptosporangineae_Streptosporangiaceae_Microbispora_sp._ATCC_PTA_5024
MEARAQARYARHTPRKARRVVDLIRGLPASEAQAVLQFAPQSASETVYKV
LSSAIANAEHNFKLDRDTLFVSRAWVDEGPTLKRFRPRAQGRAYRINKRT
SHITVIVESREPKGRTR
>Bacteria_Actinobacteria_Actinobacteria_Actinobacteridae_Actinomycetales_Streptosporangineae_Streptosporangiaceae_Streptosporangium_roseum_DSM_43021
MEARAQVRFARHTPMKARRVVDLIRGLPASEAQAVLQFAPQSASETVYKV
LSSAIANAEHNFKLDRDTLFVSRAWVDEGPTLKRFRPRAQGRAYRINKRT
SHITVIVESREPKGRTR
>Bacteria_Actinobacteria_Actinobacteria_Actinobacteridae_Actinomycetales_Streptosporangineae_Streptosporangiaceae_Nonomuraea_coxensis_DSM_45129
MEARAQARFVRVTPQKARRVVDLIRGLPASEAQAVLQFAPQSASEPIYKV
LSSAMANAEHNFDLDPQTLVVSRAWVDEGPTLKRFRPRAQGRAYRINKRT
SHITVIVESREPKGRTR
>Bacteria_Actinobacteria_Actinobacteria_Actinobacteridae_Actinomycetales_Frankineae_Frankiaceae_Frankia_alni_ACN14a
VADDLVEGLTRAGLPGAKASARYVRVSPTKARRVVDLVRGRSVSEALDIL
RFAPQAASDDVYKVVASAAANAENNHSLDPATLWVGEVYVDEGPTLKRIR
PRAQGRAYRIRKRTSHITVVVESREPVSAAGRGAKTTRRAR
>Bacteria_Actinobacteria_Actinobacteria_Actinobacteridae_Actinomycetales_Frankineae_Cryptosporangiaceae_Cryptosporangium_arvum_YU_629_21_DSM_44712
MAVIDGKRVNPRRVALLGDAPGAFAEARYVRTTAMKTRRVVDLIRGLPAK
EALTVLKFAPQAASEQVYRVVESAIANAEHNERLDPDSLLVTQAFVDEGP
TMKRFRPRAQGRAYRIRKRTCHITVVVESVAPTAKPKRAPKKASGGRSAA
TKGSAE
>Bacteria_Actinobacteria_Actinobacteria_Actinobacteridae_Actinomycetales_Glycomycineae_Glycomycetaceae_Stackebrandtia_nassauensis_DSM_44728
MASNEATLAPSARAVARYVRVSPMKARRVVNLVRGLPADEALTVLQFAPQ
AASEPVYKVIASAIANAENNEKLDRESLLVSEAFVDEGPTMKRYRPRAHG
RAYRIRKRTSHITVVLESVQASEQPSGTIRRPKRSASKSTKPAAAEPTST
DTAEKETE
>Bacteria_Actinobacteria_Actinobacteria_Actinobacteridae_Actinomycetales_Glycomycineae_Glycomycetaceae_Haloglycomyces_albus_DSM_45210
MAQLEQEAPKARAVARYVRVAPRKARRVVDLVRGLPVDEALTTLDFAPYA
AARDVYKVVASAQANAENNLGLDPEALMISEIMVDEGPTMRRYRPRAHGR
AYRINKRTSHITVTVESVTASGSPSEPTVRRPKAKKPAEAETVESKDDAE
KETE
>Bacteria_Actinobacteria_Actinobacteria_Actinobacteridae_Actinomycetales_Glycomycineae_Glycomycetaceae_Glycomyces_arizonensis_DSM_44726
MATLEQEAPQARAVARYVRVAPRKARRVVDLVRGLPVDEALTTLEFAPYS
AAEVVYKVIASASANAENNLGLDPESLLIAEIKVDEGPTMRRYRPRAHGR
AYRINKRTSHITVVVESVQAAPVDAGSIRRPKAAAPKAEPKTEQPAQTDE
KSESAEKEETE
>Bacteria_Actinobacteria_Actinobacteria_Actinobacteridae_Actinomycetales_Micromonosporineae_Micromonosporaceae_Longispora_albida_DSM_44784
VINLVRGLPANRALTVLKFAPQAASEPIYKVLASAIANAENNERLDPDSL
LVAEAFVDEGPTLKRFRPRAQGRAYRIRKRTCHITIVVESVQAAAPVKKA
KAAAPAAEKESAE
>Bacteria_Actinobacteria_Actinobacteria_Actinobacteridae_Actinomycetales_Micromonosporineae_Micromonosporaceae_Micromonosporaceae_bacterium_URHE0070
MATGLRSGSRARQSADAGTVLPGARAVARHVRISPTKARRVVDLVRGMPA
KEALTVLKFAPQAASETVYKVLASAMANAENNERLDPDSLLVRTAYVDEG
PTLKRFRPRAQGRAYRIRKRTCHITIEVESVTPSAPGRRPNKANKAAVAT
KAAPAKAAPVVESDVDDEIDGVDEVTEAPASAKKATKAAKATEAKADTAD
KPAKKAPAKAAKAEEETE
>Bacteria_Actinobacteria_Actinobacteria_Actinobacteridae_Actinomycetales_Micromonosporineae_Micromonosporaceae_Catelliglobosispora_koreensis_DSM_44566
MPTKEAQTAPGARAVARHVRLSATKARRVINLVRGLPAKEALTVLQFAPQ
AASEPVYKVLASAIANAENNERLDPDALLVSAAYVDEGPTMKRFRPRAQG
RAYRIRKRTCHITIEVEAVQVKARPKKTVAPKAAPAPVEEPAAETKPAKK
AAAKKAAAPKAEAAEKAPAKKAAAKKAPAKKAAEQEETE
>Bacteria_Actinobacteria_Actinobacteria_Actinobacteridae_Actinomycetales_Micromonosporineae_Micromonosporaceae_Hamadaea_tsunoensis_DSM_44101
MPTKDAQAPGARAVARHVRLSATKARRVVNLVRGLPAKEALTVLQFAPQA
ASEPVYKVLASAIANAENNERLDPEALLVSAAYVDEGPTLKRFRPRAQGR
AYRIRKRTCHITIEVEAVAPRTPARAAKKATPAKATPAKAAAKAEAAEQE
ETE
>Bacteria_Actinobacteria_Actinobacteria_Actinobacteridae_Actinomycetales_Micromonosporineae_Micromonosporaceae_Actinoplanes_missouriensis_NBRC_102363
MPVKGDAPVLPGARAVARHVRISPNKARRVVNLVRGLPAKEALTVLQFAP
QAASEQVYKVLASAIANAENNERLDPDALLVSEAFVDEGPTLKRFRPRAQ
GRAYRIRKRTCHITIAVEAVQATRPAKKAAAKPAPKAESQSTEGAE
>Bacteria_Actinobacteria_Actinobacteria_Actinobacteridae_Actinomycetales_Micromonosporineae_Micromonosporaceae_Micromonospora_sp._L5
MPGKGDAPVLPGARAVARHVRISPMKARRVVNLVRGLPAKEALTVLQFAP
QAASEQVYKVLASAIANAENNERLDPDALLVSEAFVDEGPTMKRFRPRAQ
GRAYRIRKRTCHITVAVEAVAAATPKKSAKKAAPAKPAAEEQSTTEGAE
>Bacteria_Actinobacteria_Actinobacteria_Actinobacteridae_Actinomycetales_Micromonosporineae_Micromonosporaceae_Salinispora_arenicola_CNS_205
MPGKGDAPVLPGARAVARYVRISPMKARRVVNLVRGLPAKEALTVLQFAP
QAASEQVYKVLASAIANAENNERLDPDALLVSEAYVDEGPTMKRFQPRAQ
GRAYRIRKRTCHITVVVEAVAPAAPTKAASKKAAPAKQTTPAATESKTEG
AE
>Bacteria_Actinobacteria_Actinobacteria_Actinobacteridae_Actinomycetales_Micromonosporineae_Micromonosporaceae_Verrucosispora_maris_AB_18_032
MRISPMKARRVVNLVRGLPAKEALTVLQFAPQAASEQVYKVLASAIANAE
NNERLDPDALLVSEAFVDEGPTMKRFQPRAQGRAYRIRKRTCHITVAVEA
VAPAAPKKSAKKAAPAAQSAPAETQSNTEGAE
>Bacteria_Actinobacteria_Actinobacteria_Actinobacteridae_Actinomycetales_Frankineae_Geodermatophilaceae_Geodermatophilus_obscurus_DSM_43160
MTSQLGEETQTARATARFVRVTPMKARRVVDLIRYLPTDEALALLRYAPQ
SASEPVLKVVASAVANAEHNLRLDPAALVISAAYVDEGPTLKRIRPRAQG
RAYRINKRTCHITVEVAEVSSSTDLAGKSRTARRRTGQSGPAAQQTGQQQ
SNTRGGTR
>Bacteria_Actinobacteria_Actinobacteria_Actinobacteridae_Actinomycetales_Frankineae_Nakamurellaceae_Nakamurella_multipartita_DSM_44233
MNAKNEVEELPRSQATLRYARLTPMKARRVVNLIRGRSAADAASILQFAP
QAASEPVAKLLASAVANAENNQGLNPESLIVDKVYVNEGPTLKRFQPRAQ
GRAFRIRKRTSHITIELVSVSADQSKGRNAGRSAKGRTR
>Bacteria_Actinobacteria_Actinobacteria_Actinobacteridae_Actinomycetales_Corynebacterineae_Segniliparaceae_Segniliparus_rotundus_DSM_44985
MSTVQDNPTAHASLKGARFSATKARRVIDLIRGKRVDEALAILRFAPQSA
SEEVSKVLASAVANAEHNLNLHRSTLVVSKAFADEGPTLKRYQPRAQGRS
FRIRKRTAHITIEVAAALANERPSRAKRVAGSKQGASKKTESKKTESKKT
AATATEKGGEE
>Bacteria_Actinobacteria_Actinobacteria_Actinobacteridae_Actinomycetales_Corynebacterineae_Mycobacteriaceae_Amycolicicoccus_subflavus_DQS3_9A1
MSNNNTATENPTARATARFVRVTPMKARRVVDLIRGRDAADALTVLKFAP
QAASEPVAKVLASAVANAENNLSLDPRTLVVSEAYVDEGPTMKRFQPRAQ
GRAFRIRKRTSHITVVVESVESKSTGNRNRRKGAQ
>Bacteria_Actinobacteria_Actinobacteria_Actinobacteridae_Actinomycetales_Corynebacterineae_Dietziaceae_Dietzia_cinnamea_P4_contig00104
MSTDTQKNEAQAEQKLTARATAKFVRVTPMKARRVIDLVRGKDASDALDI
LRFAPQAASEPVAKVLASAIANAENNLDLDPRTLVVTTAYADEGPTLKRF
RPRAQGRAFRVRKRTSHITVEVTSVPEKAGSGRGRRNQGGAR
>Bacteria_Actinobacteria_Actinobacteria_Actinobacteridae_Bifidobacteriales_unclassified_Bifidobacteriales_Turicella_otitidis_ATCC_51513
MSETITSARATARYVRTSTLKARRVIDLVRGKPVAEALAILKYAPQSAAT
PVAKVVNSAAANAENNFGLDRDSLVISEIYATEGPTMRRFQPRAQGRAFQ
IRKRTSHITVVVESQKEGAK
>Bacteria_Actinobacteria_Actinobacteria_Actinobacteridae_Actinomycetales_Corynebacterineae_Corynebacteriaceae_Corynebacterium_argentoratense_DSM_44202
MSEAITSARATARFVRVTPMKARRVIDLVRGKSVSEAMAILKYAPQAASE
PVAKVVASAAANAENNFGLDPRTLVISEAYADEGPTMRRFRPRAQGRAFH
VRKRTSHITVVVESQKGSAQ
>Bacteria_Actinobacteria_Actinobacteria_Actinobacteridae_Actinomycetales_Corynebacterineae_Tsukamurellaceae_Tsukamurella_paurometabola_DSM_20162
MSNDTVETNAAPQTASATAKFVRVTPMKARRVIDLVRGKDAEQALAILRF
APQAASEPVAKVLASAIANAQNNLGLDPRTLVVSEAYANEGPTMKRIQPR
AQGRAYRIRKRTSHITVVVESQESKKPAASRNRKGA
>Bacteria_Actinobacteria_Actinobacteria_Corynebacteriales_Gordoniaceae_Gordonia_sp._KTR9
MTTQTDNPTAKATAKFVRVTPMKARRVLDLVRGKNVDEALDILRFAPQSA
SEPVYKVLASAVANAENNLDLDRRTLVVATAFADEGPTLKRFQPRAQGRA
FRIRKRTSHITVVVESLPEKAAGGRGRSRQPKKKGA
>Bacteria_Actinobacteria_Actinobacteria_Corynebacteriales_Gordoniaceae_Gordonia_bronchialis_DSM_43247
MTTQTDNPQAKATAKFVRVTPMKARRVLDLIRGKNADEALDILRFAPQSA
SEPVYKVLASAIANAENNDGLDRRTLVVATAFADEGPTLKRFQPRAQGRA
FRIRKRTSHITVVVESLPEKAAPGRTRSRQPKKKGA
>Bacteria_Actinobacteria_Actinobacteria_Actinobacteridae_Actinomycetales_Corynebacterineae_Mycobacteriaceae_Mycobacterium_abscessus_bolletii_50594
MTTTTEFPSATAKARFVRVSPTKARRVIDLVRGKSVNDAIDILRWAPQAA
SEPVAKVIASAAANAQNNDGLDPSTLVVSEIFADEGPTAKRIRPRAQGRA
FRIRKRTSHITVVVESRPKQEKGGKVGASKASSRAARAQGSKAAAAKKTE
SKGGTS
>Bacteria_Actinobacteria_Actinobacteria_Actinobacteridae_Actinomycetales_Corynebacterineae_Nocardiaceae_Rhodococcus_sp._BCP1
MSNAKSSAQLSTETPANSARAVARHVRVTPMKARRVVDIVRGKSVDEALS
ILKFAPQAAAEPVAKVIASAAANAQNNLDLDPSTLVVATAYVDEGATLKR
FQPRAQGRAFRIRKRTSHITVIVESKAPASAGNRNRRKGAQ
>Bacteria_Actinobacteria_Actinobacteria_Actinobacteridae_Actinomycetales_Corynebacterineae_Nocardiaceae_Smaragdicoccus_niigatensis_DSM_44881
MTEELLKARATAKHVRVTPMKARRVIDLVRGKSVEDALAILKFAPQAASE
PVYKVVASAAANAENNLGADPRTLVITTAYADEGTTLKRFQPRAQGRAFR
IRKRTSHITIEVTSIPKAGNTGRGRKGGAR
>Bacteria_Actinobacteria_Actinobacteria_Actinobacteridae_Actinomycetales_Corynebacterineae_Nocardiaceae_Nocardia_brasiliensis_ATCC_700358
MKARRVVDLVRGKRVEDALAILKFAPQAASEPVAKVVASAAANAENNLGL
NPSTLVISTAYVDEGATMKRFQPRAQGRAFRIRKRTSHITIEVESIPAAG
GAATRNRRKGGAK
>Bacteria_Actinobacteria_Actinobacteria_Actinobacteridae_Actinomycetales_Pseudonocardineae_Pseudonocardiaceae_Actinomycetospora_chiangmaiensis_DSM_45062
MSAPADTDAAPQGAVARVRYLRMSPMKVRRVVDLVRGMPVGQAASVLQFA
EQAAAKPVAKLVASAVANAENNFALDPATLVISTITVDEGPTMKRFQPRA
QGRAYRIRKRTSHVTVEVTAVTDADRAGRKRSKGRTR
>Bacteria_Actinobacteria_Actinobacteria_Actinobacteridae_Actinomycetales_Pseudonocardineae_Pseudonocardiaceae_Pseudonocardia_dioxanivorans_CB1190
MMEVEHTTGRVTARSTQARVAADVARRALDRVEGMAATDAVQSLTFSAGH
LCEPVARLIDAALAHATRVLHVPAALCVVESGEVGEGETVVRVRRQAHGL
ATWITTRTTSITVVLSVPILHSVSA
>Bacteria_Actinobacteria_Actinobacteria_Actinobacteridae_Actinomycetales_Pseudonocardineae_Pseudonocardiaceae_Actinoalloteichus_cyanogriseus_DSM_43889
MNARKDAAAPEDAETPSRAVARARYVRATPMKVRRVVDLVRGRNAQEALA
VLQFAPQAASEPVAKVVASAVANAQNNLDLDPDTLWISTIYVDEGPTLKR
IRPRAQGRAYRVRKRTSHITVELESRPKAAAGARKSSAKGSAR
>Bacteria_Actinobacteria_Actinobacteria_Actinobacteridae_Actinomycetales_Pseudonocardineae_Pseudonocardiaceae_Actinosynnema_mirum_DSM_43827
MNARNEAEAPEHPRAVARARYVRDTPMKVRRVVELIRGRSASEALAVLQF
APQAASEPVRKVLASAVANAENNLSLDPDTLWVSKVYVDEGPTLKRFRPR
AQGRAYRIRKRTSHITVEVESRPKKTSAKGSAR
>Bacteria_Actinobacteria_Actinobacteria_Actinobacteridae_Actinomycetales_Pseudonocardineae_Pseudonocardiaceae_Saccharothrix_espanaensis_DSM_44229
MNARNEAEAPEFPRAVARARYVRDTPMKVRRVVELIRGRSASEALAVLQF
APQAASEPVRKVLASAVANAENNLSLDPDTLWVSKVYVDEGPTLKRFRPR
AQGRAYRIRKRTSHITVEVESRPKKTSAKAGADSRKGAR
>Bacteria_Actinobacteria_Actinobacteria_Actinobacteridae_Actinomycetales_Pseudonocardineae_Pseudonocardiaceae_Actinokineospora_inagensis_DSM_44258
MNARNEAEVAEYPRAMARARYVRATPMKVRRVVELIRGRSASEALAVLRF
APQAASEPVAKVLASAVANAENNFNLDPETLWVAVAYVDEGPTLKRFRPR
AQGRAYRIRKRTSHITVEVESRPAAKQAPKRRTSTKGGAR
>Bacteria_Actinobacteria_Actinobacteria_Actinobacteridae_Actinomycetales_Pseudonocardineae_Pseudonocardiaceae_Kutzneria_albida_DSM_43870
MGNNATGAEELPRAVARARYVRLTAMKARRVVDLIRGRNAQEALAVLQFA
PQAASEPVAKVLASAMANAENNLSLDPDTLWVSSAYVDEGPTLKRFRPRA
QGRAYRIRKRTSHITIEVESRQVEKKAGKSRTKTSAKGSAR
>Bacteria_Actinobacteria_Actinobacteria_Actinobacteridae_Actinomycetales_Actinopolysporineae_Actinopolysporaceae_Actinopolyspora_mortivallis_HS_1_DSM_44261
MNARTDDSAAEENPRAVARARFVRVSPMKARRVVDLIRGRSANEALDVLK
FAPQAASGPVSKVLASAMANAENNNALDPSTLWVHRAYVDEGPTLKRFRP
RAQGRAFRIRKRTSHITVEVESRQPKGQGKSRKRSQKGSAR
>Bacteria_Actinobacteria_Actinobacteria_Actinobacteridae_Actinomycetales_Pseudonocardineae_Pseudonocardiaceae_Saccharopolyspora_erythraea_NRRL_2338
MARARFVRVTPMKARRVVELIKGRSASEALAVLQFAPQAASGPVSKVLAS
AVANAENNLSLDPDTLWVHRAYVDEGPTLKRFRPRAQGRAYRIRKRTSHI
TVEVESRPKKVASKSKSQKGSAR
>Bacteria_Actinobacteria_Actinobacteria_Actinobacteridae_Actinomycetales_Pseudonocardineae_Pseudonocardiaceae_Sciscionella_marina_DSM_45152
MAKAAASVEEAPRAVARARYVRTAPMKARRVVELIKGRNANEALSVLQFA
PQAASGPVAKVLASAMANAENNLDLDPETLWICTAYVDEGPTLKRFRPRA
QGRAYRIRKRTSHITIEVESRKKAESKKGRTR
>Bacteria_Actinobacteria_Actinobacteria_Actinobacteridae_Actinomycetales_Pseudonocardineae_Pseudonocardiaceae_Amycolatopsis_mediterranei_RB
MNAQNDATTEAELPTAYARARFVRDSPTKVRRVIELIKGRSAADALAVLR
FAPQAASEPVAKVLASAVANAENNLQLDPETLWVKNAYADEGPTLKRIRP
RAQGRAYRIRKRTSHITVEVESRPAVAQKAQSKKKAGGR
>Bacteria_Actinobacteria_Actinobacteria_Actinobacteridae_Actinomycetales_Pseudonocardineae_Pseudonocardiaceae_Thermocrispum_agreste_DSM_44070
MNAPTNAAEAQELPTAVARARFVRDSPTKVRRVIELIKGRSVADALAVLK
YAPQAASYQLAKVIQSAAANAENNLGLDPETLWLKSVTADEGPTLKRIRP
RAQGRAYRIRKRTSHITVVVESRPKQAKKKAGGR
>Bacteria_Actinobacteria_Actinobacteria_Actinobacteridae_Actinomycetales_Pseudonocardineae_Pseudonocardiaceae_Saccharomonospora_viridis_DSM_43017
MNARNDAVAEAEELPTAVARARFVRDSPTKVRRVIELIKGRNANEALTVL
RFAPQAASDQVAKVLASAMANAENNLDLDPDTLWVKNAYADEGPTLKRIR
PRAQGRAYRIRKRTSHITVVVESRPAGRGNAKSKSKKKAGGR
>Bacteria_Actinobacteria_Actinobacteria_Actinobacteridae_Actinomycetales_Pseudonocardineae_Pseudonocardiaceae_Prauserella_rugosa_DSM_43194
MNARNDAVAEQDTLPTAFARARFVRDSPTKVRRVIELIKGQNANEALTTL
KYSPQAAAYQLSKVLASAMANAENNLDLDPDTLWVKNAYADEGPTLKRIQ
PRAQGRAYRIRKRTSHITVEVESRPEAKKSKKAGGR
>Bacteria_Actinobacteria_Actinobacteria_Actinobacteridae_Actinomycetales_Frankineae_Sporichthyaceae_Sporichthya_polymorpha_DSM_43042
MASTLSGGRPDSAVARVRHLRIAPMKTRRVVDMIRGLPAAEAQALLAFSP
QAASEPVGKVLASAIANAQNNFNLDPRTLVISEAYVDEGPTMKRFRPRAQ
GRAYRIRKRSSHVTIVVTSTASNGGSKVAAGKGGTR
>Bacteria_Actinobacteria_Actinobacteria_Actinobacteridae_Actinomycetales_Catenulisporineae_Catenulisporaceae_Catenulispora_acidiphila_DSM_44928
MAENKAKDLAGNEAIAQAKNIRMTAMKVRRVVDMVRGQDVEQALDTLRFA
PYAAAEPVFKCVASAAANARNNKQLRGSLVISEAYVDEGPTLKRFRPRAQ
GRAYRIRKRTSHITIVVQETAGVAQKGRTR
>Bacteria_Actinobacteria_Actinobacteria_Actinobacteridae_Actinomycetales_Catenulisporineae_Actinospicaceae_Actinospica_robiniae_DSM_44927
MAENKAKDLADNQALAQARHVRMTPMKVRRVVDQVRGVPVEQALDYLRFA
PWAAAEPVYKCVASAAANARNNKQLHGDLVITAAYVDEGPTLKRFRPRAQ
GRAYRIRKRSSHITIVVEQSEVAAKKGRTR
>Bacteria_Actinobacteria_Actinobacteria_Actinobacteridae_Actinomycetales_Streptomycineae_Streptomycetaceae_Streptomycetaceae_bacterium_MP113_05
MEARASARYVRVTPMKARRVVDLVRGMSATEAQAVLRFAPQAASVPVGKV
LDSAIANAAHNYDHTDADSLVISEVYVDEGPTLKRFRPRAQGRAYRIRKR
TSHITVVVSSKEGTR
>Bacteria_Actinobacteria_Actinobacteria_Actinobacteridae_Actinomycetales_Streptomycineae_Streptomycetaceae_Streptomyces_coelicolor_A32
MEARAQARYIRVTPMKARRVVDLIRGMDATEAQAVLRFAPQAASVPVGKV
LDSAIANAAHNYDHTDADSLFISEAYVDEGPTLKRFRPRAQGRAYRIRKR
TSHITVVVSSKEGTR
>Bacteria_Actinobacteria_Actinobacteria_Actinobacteridae_Actinomycetales_Streptomycineae_Streptomycetaceae_Kitasatospora_setae_KM_6054_NBRC_14216
MEARAQARYIRVTPMKARRVVDLIRGLPATEAQAVLRFAPQAATVPVGKV
LNSAIANAAHNYNHSNVDDLYISEAYVDEGPTLKRFRPRAQGRAYRIRKR
TSHITVVVSSKEGTR
>Bacteria_Actinobacteria_Actinobacteria_Actinobacteridae_Actinomycetales_Streptomycineae_Streptomycetaceae_Streptacidiphilus_oryzae_TH49
MEARASARYIRVTPMKARRVVDLIRGMNATEAQAVLRFAPQAASVPVGKV
LDSAIANAVHNENHNNVESLYVAEAYVDEGPTLKRFRPRAQGRAYRIRKR
TSHITVVLASKEGTR
>Bacteria_Actinobacteria_Actinobacteria_Actinobacteridae_Actinomycetales_Pseudonocardineae_Pseudonocardiaceae_Jiangella_gansuensis_YIM_002_DSM_44835
MEARAQARFVRVTPSKARRVVDLIRGMDADEASALLQFAPQAAAVPVRKV
LESAIANADDLAGTPRETLVIAQVFVDDGPTMKRFRPRAHGRASRINKRT
CHITVIVDDKASLAAAKGGAR
>Bacteria_Actinobacteria_Actinobacteria_Actinobacteridae_Actinomycetales_Propionibacterineae_Nocardioidaceae_Actinopolymorpha_alba_DSM_45243
VTATVRSDEMEAAVEARAVARFVRMTPSKVRRVVDLIRGLRAEEAVNLLR
FAPQAASEPVRKVLESAMANAQNNLQLNQSTLRVARAYVDEGPTMKRWRA
RAQGRPGPLQMRTCHITVVVEPGEDQAPATQKRNRRAR
>Bacteria_Actinobacteria_Actinobacteria_Actinobacteridae_Actinomycetales_Propionibacterineae_Nocardioidaceae_Aeromicrobium_marinum_DSM_15272
MSATTRTSVTARRERLLGDEPGSFAVARFVRVTPQKARRIADLIRGESVE
TALATLKFAPQAVAENFYKLVDSAAANAETTEDLDRSSLVISQVMVDEGP
TMKRWRPRAKGAANRILKRTSHLTVVVTPVTEKKGGAR
>Bacteria_Actinobacteria_Actinobacteria_Actinobacteridae_Actinomycetales_Propionibacterineae_Nocardioidaceae_Marmoricola_sp._URHB0036
MSVTERRRTSARRDSLLGDQPGAFASARFVRITPMKARRVVDMVRGLPVD
DALALLQFAPQAASETVYKVLESAVANAETTEDLDRGTLVVSKAMVDEGP
TMKRWRPRAQGRATRINKRTSHITLVVSPADENQTKGRKA
>Bacteria_Actinobacteria_Actinobacteria_Actinobacteridae_Actinomycetales_Propionibacterineae_Nocardioidaceae_Nocardioides_sp._JS614
MSTTERRRTSARRETLLGDQPGAFASARYARITPMKARRVVDMVRGLPVD
EALSLLQFAPQSASETVYKVLESAVANAELTEGLERGDLVVSVAQVDEGP
TMKRWRPRAQGRATRINKRTSHITLVVQPADVVAEKKATPKKRKSA
>Bacteria_Actinobacteria_Actinobacteria_Actinobacteridae_Actinomycetales_Propionibacterineae_Nocardioidaceae_Kribbella_flavida_DSM_17836
MSVQERRAVSARRESLLGDEPGAFAVARFVRVTPMKARRVVDLVRGMGVD
DALATLKFAPQAAAATVYKVVDSAAANAEGTEHLSRADLVVVKAYVDEGP
TLKRHRPRAQGRATRIDKRTSHITVVVGPRADEEPAKKADGKKAADKKGR
TR
>Bacteria_Actinobacteria_Actinobacteria_Actinobacteridae_Actinomycetales_Propionibacterineae_Propionibacteriaceae_Microlunatus_phosphovorus_NM_1
MSKDSRPSRRQALLGDRPGSYAIARQVRVSPTKARRVVDLVRGLPVDDAL
STLQFAPQAASEPVYKVLASAVANAENTDNLKRADLYVSQAFVDEGMTMR
RIRARAKGSASRILKRSSHITVVVEPKEA
>Bacteria_Actinobacteria_Actinobacteria_Actinobacteridae_Actinomycetales_Propionibacterineae_Nocardioidaceae_Propionicicella_superfundia_DSM_22317
MSETAELSKRRLALLGDRPGSFAVARHVRMSPQKVRRVVDLVRGLDVTEA
LAVLTFAPQAASAPVYKVVASAAANAENTESLRRDELYISQAFVDEGMTL
RRIRPRAKGSASRIMKRASHITVVVEPKEQKGA
>Bacteria_Actinobacteria_Actinobacteria_Actinobacteridae_Actinomycetales_Propionibacterineae_Propionibacteriaceae_Aestuariimicrobium_kwangyangense_DSM_21549
MSNTERPSRRAALLGDRPGSYAIARHVRMSPTKVRRVVDLVRGMPVQDAL
VTLKFAPQAASEPVYKVVASAVANAEQTDALRAEQLFISQAFVDEGVTMR
RIRPRAKGSASRILKRAAHITVVVEPKGAAVQPAKKTPKTEKEA
>Bacteria_Actinobacteria_Actinobacteria_Actinobacteridae_Actinomycetales_Propionibacterineae_Propionibacteriaceae_Propionimicrobium_lymphophilum_DSM_4903
MSKTNERPSRRLALLGDRPGSYAIARHVRMSPMKVRRVVNLVRGMDVTDA
LATLKFAPQAASEPVYKVVASAVANAEATESLGAEDLYISTAFVDEGVTL
RRIRPRAKGSASAILKRGSHITVVVEPKEAREIVHKPAPQQGKAKKPADV
AAAAETKVEAKAKVEEKPAAKKPAAKKPAAKKTAAKAEKPAAKKPAAKKP
AAKKTAAKAEKPAAKKPAAKKPAAKKETKPATDKEKEA
>Bacteria_Actinobacteria_Actinobacteria_Actinobacteridae_Actinomycetales_Propionibacterineae_Propionibacteriaceae_Propionibacterium_acnes_KPA171202
MSKTERPSRRAALLGDRPGSYAIARHVRMSASKCRRVINLVRGMDAVDAV
TMLKFQPQAAAEPIRKVIASAMANAEQTEGLRADDLYISQAFVDEGITMR
RIRPRAKGSASRILKRSAHITVVVEPKEARQARKKAKSGRPAAAAKSETE
KGA
>Bacteria_Actinobacteria_Actinobacteria_Actinobacteridae_Actinomycetales_Kineosporiineae_Kineosporiaceae_Kineococcus_radiotolerans_SRS30216
MEAKAQTRYLRVTPQKARRVVDLVRGKQATEAVAVLSFAPQSAAEPVRKL
VESAMANAKFHADKHSEAFDPAEYVVKAIHVDEGPTMKRFRPRAQGRAGR
ILKRTSHITVVVAPAVKGAKKTRRTR
>Bacteria_Actinobacteria_Actinobacteria_Actinobacteridae_Actinomycetales_Micrococcineae_Dermacoccaceae_Demetria_terragena_DSM_11295
MTTETEGQTMEAQAKVRYLRVTPMKARRVVNLIRGKQVTEALATLQFAPQ
SASEPVKKLLESAIANARVTADQQSRAFDERELVVSEAFVDEGPTMKRFR
PRAQGRASRINKRSSHITLKVAPRNNKGGRN
>Bacteria_Actinobacteria_Actinobacteria_Actinobacteridae_Actinomycetales_Micrococcineae_Dermacoccaceae_Dermacoccus_nishinomiyaensis_M25
MEAKAQARHVRVTPMKARRVVDMIRGKQAADAIALLQFAPQTASEPVLKT
LNSAIANARFTADKNSAPFDENALVVTTAFVDEGPTMKRFRPRAQGRASR
ILKRTSHITIVVGERDSKGGNR
>Bacteria_Actinobacteria_Actinobacteria_Actinobacteridae_Actinomycetales_Micrococcineae_Dermacoccaceae_Kytococcus_sedentarius_DSM_20547
MEAKAQARYVRVTPMKARRVVDLIRGKQASEALAVLQFAPQGASEPVMKV
LQSAIANARFMADRDATAFDESSLVISEAYVDEGPSMKRFRPRAQGRASK
ILKRTSHITVLVSQETDENAKGGTR
>Bacteria_Actinobacteria_Actinobacteria_Actinobacteridae_Actinomycetales_Micrococcineae_Intrasporangiaceae_Ornithinimicrobium_pekingense_DSM_21552
MSTTINEGSTMEAKAQARFVRVTPMKARRVVDLIRGKRVPEAVALMRFAP
QSASEPVLKVLNSAVANARFSADQTGTAFDETALVVSAAYVDEGPTMKRF
RPRAQGRASRINKRTSHITVKVSAVPTTTKGGAR
>Bacteria_Actinobacteria_Actinobacteria_Actinobacteridae_Actinomycetales_Micrococcineae_Intrasporangiaceae_Serinicoccus_marinus_MCCC_1A05965
MTTTTNTTEEGFVMEAKAQARFVRVTPMKARRVVDLIRGKSVPEAQALMR
FAPQSASEPVLKVLNSAVANARHAADNSGAGIDETRLVVSAAYVDEGPTM
KRFRPRAQGRASRINKRTSHITVVVTEQIKGGAR
>Bacteria_Actinobacteria_Actinobacteria_Actinobacteridae_Actinomycetales_Micrococcineae_Dermatophilaceae_Austwickia_chelonae_NBRC_105200
MEAKAQARNVRVTPMKARRVVDLIRGKRAVEALAVLQFAPQSASEPVRKL
LASAIANARFQSDKTAMPFDESQLVISSAYVDEGPTMKRFQPRAQGRAYR
INKRTCHITLVVSQLENKGGAR
>Bacteria_Actinobacteria_Actinobacteria_Actinobacteridae_Actinomycetales_Micrococcineae_Dermatophilaceae_Dermatophilus_congolensis_DSM_44180
MEAKAQARGVRVTPMKARRVVDLIRGKNATEALAVLQFAPQAAGETVYKV
LASAIANARVKAEQASEPFDERQLIVSAAYVDEGPTMKRIRPRAQGRAAR
INKRTSHITVHVSQPENGGTR
>Bacteria_Actinobacteria_Actinobacteria_Actinobacteridae_Actinomycetales_Micrococcineae_Dermatophilaceae_Kineosphaera_limosa_NBRC_100340
MAANTTIENEGVAAKAVARHVRVTPMKARRVVDLIRGKNCVEALAVLQFA
PQSASEPVRKLVASAIANARVKADKESLPFDERALVISAAHVDEGPTMKR
FQPRAQGRAYRINKRTSHITVYVSQPQNAKQGGAR
>Bacteria_Actinobacteria_Actinobacteria_Actinobacteridae_Actinomycetales_Micrococcineae_Dermatophilaceae_Mobilicoccus_pelagius_NBRC_104925
MAVTKSQTTQEEVVTVEARAQARGVRVTPMKARRVVNLIRGKQATEALAV
LQFAPQSASEPVYKVLASAIANARQKAERESLPFDERALVVTTAYVDEGP
TMKRFQPRAQGRAYRINKRTSHITVHVSQPETNGGVR
>Bacteria_Actinobacteria_Actinobacteria_Actinobacteridae_Actinomycetales_Micrococcineae_Intrasporangiaceae_Arsenicicoccus_bolidensis_DSM_15745
MANNDKEFQMEAKAVARHVRVTPMKARRVVDLIRGKQAGEAIATLQFAPQ
SASDPVLKVLQSAIANARVKADQASQAFDERNLVITKAYVDEGQTMKRFQ
PRAQGRAFRIRKRTSHITVFVAQPEAASKGGTR
>Bacteria_Actinobacteria_Actinobacteria_Actinobacteridae_Actinomycetales_Micrococcineae_Intrasporangiaceae_Intrasporangium_calvum_DSM_43043
MEAKASARHVRVSPQKARRVVDLIRGKAVTEAVTTLTFAPQAASEPVKKV
LESAIANARFRADRESLAFDERELVVTSAFVDEGPTMKRFRPRAQGRAGR
INKRTSHITVIVSQLEKKGAR
>Bacteria_Actinobacteria_Actinobacteria_Actinobacteridae_Actinomycetales_Micrococcineae_Intrasporangiaceae_Janibacter_sp._HTCC2649
MPTNDTVTLEARAQARSVRVTPQKARRVIDLIRGKNATEAIATLRFAPQG
ASDPILKVLESAIANARFKADKTAERFDEHELVITSAYVDEGATMKRFRP
RAQGRASRINKRTSHITVVVAPKPEKNNSKGGR
>Bacteria_Actinobacteria_Actinobacteria_Actinobacteridae_Actinomycetales_Micrococcineae_Intrasporangiaceae_Tetrasphaera_elongata_DSM_14184
MHTKQFADVAGSAHASARHVRVTPMKARRMIDLIRGKNAAEATTVLRFAP
QGASEPVLKVLESAIANARVKADKTAERFDERELVVAAAYVDEGPTMKRF
RPRAQGRASRINKRTSHITVVVAPQVAKNGGKG
>Bacteria_Actinobacteria_Actinobacteria_Actinobacteridae_Actinomycetales_Micrococcineae_Dermabacteraceae_Dermabacter_sp._HFH0086
MEAKAQVRFIRISPMKARRVVDLIRGKSTGEALEILRFAPQAASEPVSKL
VKSAIANARVKADQAGERFDEQDLVVSAAFVDEGPTMKRFQPRAQGRAFQ
IKKRTSHITVVVAPSKKKETR
>Bacteria_Actinobacteria_Actinobacteria_Actinobacteridae_Actinomycetales_Micrococcineae_Dermabacteraceae_Brachybacterium_faecium_DSM_4810
MEAKAQVRYLRMSPMKARRVVDLIRGKSTAEALNTLRFAPQGASEPVLKL
VESAIANARVKADQSGERFDERELVVSAAFVDEGPTMKRFQPRAQGRAFQ
IKKRTSHVTVVVAPVNK
>Bacteria_Actinobacteria_Actinobacteria_Actinobacteridae_Actinomycetales_Micrococcineae_Bogoriellaceae_Georgenia_sp._SUBG003
MEAKAQARFVRVTPQKARRVVDVVRGKRAEEAVSVLRFAPQAAAEPVRKV
VESAIANARVKADQASEAFDENKLVILEAFVDEGPTLKRFRPRAQGRASR
ILKRTSHITVIVGEAESNGAAKQAAGTKGRTR
>Bacteria_Actinobacteria_Actinobacteria_Actinobacteridae_Actinomycetales_Micrococcineae_unclassified_Micrococcineae_Ruania_albidiflava_DSM_18029
MEAKAQARFARVTPLKARRVVDMVRGKRAEEAVTVLRFAPQAAAETVRKV
VESAVANARVKAEQASVAFNPGDLVIAEAFVDEGPTLKRFRPRAQGRANR
IFKRTSHITVIVAERETKGGAR
>Bacteria_Actinobacteria_Actinobacteria_Actinobacteridae_Actinomycetales_Micrococcineae_Beutenbergiaceae_Beutenbergia_cavernae_DSM_12333
MEAKAQARFVRVTPQKARRVVDTIRGKGAAEAVAVLSFAPQAAAETVRKV
VESAVANARVKADTASVRFDPADLVIAEAYVDEGPTLKRFRPRAQGRANQ
VLKRTSHITVIVAERQKEGAR
>Bacteria_Actinobacteria_Actinobacteria_Actinobacteridae_Actinomycetales_Micrococcineae_Cellulomonadaceae_Cellulomonas_flavigena_DSM_20109
MEAKAKARFVRVTPQKARRVVDLIRGKQAAEAVAVLKFAPQAAAEPVLKT
VQSAVANAVEGAKRNSERLDEADLFISEVFVDEGPTLKRFRPRAQGRASQ
ILKRTSHITVVVAERETKGRAR
>Bacteria_Actinobacteria_Actinobacteria_Actinobacteridae_Actinomycetales_Micrococcineae_Cellulomonadaceae_Actinotalea_ferrariae_CF5_4
MEAKAQARFVRVTPQKARRVVDLIRGKQAEEAVATLKFAPQAAGETVLKV
VESAIANARVKADRANQAFDASSLVVQAAYVDEGPTLKRFRPRAQGRASR
ILKRTSHITVVVAPVEKKERTR
>Bacteria_Actinobacteria_Actinobacteria_Actinobacteridae_Actinomycetales_Micrococcineae_Jonesiaceae_Jonesia_denitrificans_DSM_20603
MEAMAKARFIRVTPRKARRVVDLIRGKQATEAVTVLKFAPQAASEPVLKV
VQSAIANARVIADRDNVAFDETKLVIKTAVVDEGPTLKRFRPRAQGRASQ
ILKRTSHITVVVAPIDDKEGAR
>Bacteria_Actinobacteria_Actinobacteria_Actinobacteridae_Actinomycetales_Micrococcineae_Sanguibacteraceae_Sanguibacter_keddieii_DSM_10542
MEAKAQVRFIRVTPQKARRVVDLIRGKQATEAVAVLKFAPQAASEPIRKV
VESAIANARVKADRASVAFDEQQLVVTAAFVDEGPTLKRFRPRAQGRASQ
ILKRTSHITVVVAPREDTKGRAR
>Bacteria_Actinobacteria_Actinobacteria_Actinobacteridae_Actinomycetales_Micrococcineae_Cellulomonadaceae_Paraoerskovia_marina_DSM_21750
MEAKAQARFVRVTPQKARRVVDLIRGKQAAEAVAVLKFAPQSASEPIRKV
VESAIANARVKADNASERFDEQELVVTEAFVDEGPTLKRFRPRAQGRASQ
ILKRTSHITVVVAPREDTKGRAR
>Bacteria_Actinobacteria_Actinobacteria_Actinobacteridae_Actinomycetales_Micrococcineae_Promicromonosporaceae_Cellulosimicrobium_cellulans_J36_ICCI
MEAKAQARFVRVTPQKARRVVDLIRGKQASEAVAVLKFAPQAASEPVRKV
VESAIANARVKADRASEAFEEQELVVREAFVDEGPTLKRFRPRAQGRANR
ILKRTSHITVVVAPRENTKGSAR
>Bacteria_Actinobacteria_Actinobacteria_Actinobacteridae_Actinomycetales_Micrococcineae_Promicromonosporaceae_Isoptericola_variabilis_225
MEAKAQARFVRVTPQKARRVVDLIRGKQASEAVAVLKFAPQAASEPVRKV
VESAVANARVKADRASERFDESDYFVAEAYVDEGPTLKRFRPRAQGRASR
ILKRTSHITVVVAPREQKEGAR
>Bacteria_Actinobacteria_Actinobacteria_Actinobacteridae_Actinomycetales_Micrococcineae_Promicromonosporaceae_Promicromonospora_kroppenstedtii_RS16_DSM_19349
MEAKAQARFVRVTPQKARRVVDLIRGKQASEAVAVLKFAPQAASEPIRKV
VESAIANARVKADRASERFDENDLVVSVAFVDEGPTLKRFRPRAQGRATR
ILKRTSHITVVLADKEGAR
>Bacteria_Actinobacteria_Actinobacteria_Actinobacteridae_Actinomycetales_Micrococcineae_Promicromonosporaceae_Xylanimonas_cellulosilytica_DSM_15894
MEAKAQARFVRVTPMKARRVVDLIRGKQAGEAVAVLKFAPQAAAEPVRKV
VESAIANARVKADRASERFDEQELVVAAAFVDEGPTLKRFRPRAQGRAAQ
VLKRTSHITVVVAPREKKEGAR
>Bacteria_Actinobacteria_Actinobacteria_Actinobacteridae_Bifidobacteriales_Bifidobacteriaceae_Alloscardovia_omnicolens_DSM_21503
MEAKAIARHVRVTPRKARRVVDLIRGKKTTEAITILKFAPQAASTPVLKV
LESAIANARVKAEQANEPFRENELVVAATYVDEGVTLKRFRARAQGRAGR
INKRTSHITVIVADKEGAR
>Bacteria_Actinobacteria_Actinobacteria_Actinobacteridae_Bifidobacteriales_Bifidobacteriaceae_Bifidobacterium_animalis_animalis_ATCC_25527
MEAKAIARHVRVTPRKARRMVDLIRGKKATEAITILKFAPQDASTPVLKV
LQSAIANARVKADKAGEPFRENDLYIKETYVDEGVTLKRFRARAQGRAAR
INKRTSHITVVVASKEGDR
>Bacteria_Actinobacteria_Actinobacteria_Actinobacteridae_Bifidobacteriales_Bifidobacteriaceae_Gardnerella_vaginalis_409_05
MEAKAIARHVRVTPRKARRMVDLIRGKRASEAITILKFAPQDASLPVRKV
LESAIANARVKAEKAGEPFREQDLVIKETYVDEGVTLKRFRARAQGRAAR
INKRTSHITVIVSLKEGAR
>Bacteria_Actinobacteria_Actinobacteria_Actinobacteridae_Bifidobacteriales_Bifidobacteriaceae_Parascardovia_denticolens_DSM_10105_Contig1484
MEAKAIARHVRVTPRKARRMVDLIRGKKATEAITILKFAPQAAAVPVRKT
LESAVANARVLADKENAPFRENELVVKETYVDEGVTLKRFRARAQGRAGR
INKRTSHITVVVADKEGAR
>Bacteria_Actinobacteria_Actinobacteria_Actinobacteridae_Actinomycetales_Actinomycineae_Actinomycetaceae_Actinobaculum_schaalii_CCUG_27420
MEAKAQARFVRVSPMKARRVVDTIRGRRALDAIDVLQFAPFAAATPVRKI
VESAIANARYAAEQAGERFDESELFIGEIYADEGPTMKRIQPRAQGRANR
INKRTSHITVIVTDEKPKAKKQRRAR
>Bacteria_Actinobacteria_Actinobacteria_Actinobacteridae_Actinomycetales_Actinomycineae_Actinomycetaceae_Arcanobacterium_haemolyticum_DSM_20595
MEAKAQARYVRVTPQKARRVINEIRGMRVLAAVDLLKFAPQAIATDVKKI
LESAVANARYAAEQANERFDEAELKVVAAYVDEGPTMKRIQPRAQGRANR
ILKRTSHITVIVGDEKRGA
>Bacteria_Actinobacteria_Actinobacteria_Actinobacteridae_Actinomycetales_Actinomycineae_Actinomycetaceae_Trueperella_pyogenes_TP6375
MEAKAQARFVRVTPQKARRVINEIRGMNAANAVDMLKFAPQAVARDILKI
VSSAIANARYVAGQNGEKFDESALEIRAAYVDEGPTMKRIQPRAQGRANR
IMKRTSHITVIVGTKEA
>Bacteria_Actinobacteria_Actinobacteria_Actinobacteridae_Actinomycetales_Actinomycineae_Actinomycetaceae_Varibaculum_cambriense_DSM_15806
MEGMAKARFVRSTPQKSRRVVNMIRGKNALEAYDILRFAPQAVATDVRKV
LRSAMYNAAAKADRSGDKETFAELKVSRAYVDEGPTMKRFRPRAQGRAGR
ILKRTSHITIEVSDGKQEEEND
>Bacteria_Actinobacteria_Actinobacteria_Actinobacteridae_Actinomycetales_Actinomycineae_Actinomycetaceae_MobiluncusFalcivibrio_group_Mobiluncus_curtisii_ATCC_43063
MKAIAHTRYVRVTPQKARRIMNEVRGMEANKALDLLKFAPQKPALPIRKT
LVSALANAEQAARNAGTSFNSDEMYVVEAYVNDGPTMKRFRARAQGRGAR
ILKRTSHLTIVVGDAEDKKELAAPYLPSQRRPQADRISASAAKKAAAEAV
TKKAAKPVETPEESTPKTDSAAKKAPAKKSAATKSTTKSSTSKSATSKAA
TTKSAKAKSSSSKSTATKSATAKKPAAKSTEKGAE
>Bacteria_Actinobacteria_Actinobacteria_Actinobacteridae_Actinomycetales_Actinomycineae_Actinomycetaceae_Actinomyces_naeslundii_Howell_279_ATCC_12104
MEAKAQAKYVRCTPMKARRVVDVVRGKRAVEAVNVLRFAPQAAAVPVRKV
LESAIANARFKAERDGERFDENDLFIIEAFADEGPTLKRFRPRAQGRASR
ILKRTSHITVIVGDKSDATTKEGAR
>Bacteria_Actinobacteria_Actinobacteria_Actinobacteridae_Actinomycetales_Micrococcineae_Brevibacteriaceae_Brevibacterium_linens_BL2
MEAKAKARYLRVTPRKARRVIDLIRGQQATEALAVLKFAEQSASDPIYKL
VASGIANARTRADEEGIAFDENELVISEAFVDEGPTMKRFRPRAQGRAFR
IEKRTSHVSVVLASGDDLPQRKSRKGNR
>Bacteria_Actinobacteria_Actinobacteria_Actinobacteridae_Actinomycetales_Micrococcineae_Micrococcaceae_Arthrobacter_phenanthrenivorans_Sphe3
MEAKAIARHIRVTPMKARRVVNLVRGLQANEALAILKFAPQAASEPVFKV
VQSAISNARVLADRDGVAFDEGDLIISEAFVDEGPTMKRFQPRAQGRAFQ
IKKRTSHITVVVATPEKEEAR
>Bacteria_Actinobacteria_Actinobacteria_Actinobacteridae_Actinomycetales_Micrococcineae_Micrococcaceae_Acaricomes_phytoseiuli_DSM_14247
MEAKAIARHIRVTPMKARRVVNLVRGKQANEALAILKFAPQAASEPVSKV
LQSAMANARVLADRDSVAFDESDLYISEIRVDEGPTMKRFQPRAQGRAYR
INKRTSHITVVVATPSEEEN
>Bacteria_Actinobacteria_Actinobacteria_Actinobacteridae_Actinomycetales_Micrococcineae_Micrococcaceae_Renibacterium_salmoninarum_ATCC_33209
MEAKAIARHIRVTPMKARRVVNLIRGKQANEALAILKFAPQAASEPVFKV
LQSAVANARVLADRDSVAFDEGDLFISEAFVDEGPTMKRFQPRAQGRAYR
IRKRTSHITVVVATPASEEDR
>Bacteria_Actinobacteria_Actinobacteria_Actinobacteridae_Actinomycetales_Micrococcineae_Micrococcaceae_Kocuria_rhizophila_DC2201
MEAKASARYIRVTPMKARRVVNLIRGQQANEALAILKFAPQAASEPVFKV
LESAVANARQKADREGLAFKPEDLVVSAAFVDEGPTMKRFQPRAQGRAFR
INKRTSHVTVVVATPEKEEVR
>Bacteria_Actinobacteria_Actinobacteria_Micrococcales_Micrococcaceae_Rothia_dentocariosa_ATCC_17931
MEAKASARFVRVTPMKARRVVNLIRGKQAEEALAILKFAPQGASEPVYKI
VASAIANARQKATQEGLPFREEELFVSEAFVNEGPTMKRIQPRAQGRAYR
INKRTSHITVVVATPEKEEDR
>Bacteria_Actinobacteria_Actinobacteria_Actinobacteridae_Actinomycetales_Micrococcineae_Micrococcaceae_Nesterenkonia_alba_DSM_19423
MEAKAIARYLRVTPMKARRVVDLVRGKQANEALAILQFAPQGASEPVYKV
VASAMANARQHADRAGVAFNEDDYYITEARVDEGPTMKRFRPRAQGRAYR
INKRTSHVTIVVGTEEKGGDQ
>Bacteria_Actinobacteria_Actinobacteria_Actinobacteridae_Actinomycetales_Micrococcineae_Yaniellaceae_Yaniella_halotolerans_DSM_15476
MEAKAIARYLRVTPMKARRVVDLVRGKQANEALAILKFAQQGASEPVYKV
LASAVSNARDKADREGLAFNEEELFVSEAFVDEGPTMKRFQPRAQGRAFQ
INKRTSHVTVVVAIDEDQKGGTN
>Bacteria_Actinobacteria_Actinobacteria_Actinobacteridae_Actinomycetales_Micrococcineae_Micrococcaceae_Micrococcus_luteus_NCTC_2665
MEAKAIARHLRVTPMKARRVVDLVRGKQATEALAILKFAQQGASEPVYKL
VTSAVANARVKADREGQAFDEDALYITEAFVDEGPTMKRFQPRAQGRAYR
INKRTSHVTVVVASKDEKGGN
>Bacteria_Actinobacteria_Actinobacteria_Actinobacteridae_Actinomycetales_Micrococcineae_Micrococcaceae_Citricoccus_sp._CH26A
MEAKAIARHLRVTPMKARRVVDLVRGKQANEALAILKFAQQGASEPVYKL
VASAVANARVKADREGLAFNEDALFITEAFVDEGPTMKRFQPRAQGRAGR
INKRTSHVTVVVATEEEEGK
>Bacteria_Actinobacteria_marine_actinobacterium_IMCC13023
MEAIAKLRNIRVTPMKARRVVNLIRGKQATEALGILKFAQQSASEPIYKL
VASAVANAQVKGEAAGAIVDVDDLIISKAFVDEGVTLKRFRPRAQGRAFR
INKRTSHITVVVSTPDEFAKAGK
>Bacteria_Actinobacteria_Actinobacteria_Actinobacteridae_Actinomycetales_Micrococcineae_Microbacteriaceae_Curtobacterium_sp._9128
MVESIARVRHIRVTPQKARRVIELIRGKQAHEALAILKFAPQGASEPVYK
LVASAIANARVKADSTNSFLDERDLYVSRVFVDEGTTLKRFQPRAQGRAF
RINKRTSHITVVLATPDEAEAAAATSKKASK
>Bacteria_Actinobacteria_Actinobacteria_Actinobacteridae_Actinomycetales_Micrococcineae_Microbacteriaceae_Curtobacterium_flaccumfaciens_UCD_AKU
MVESIARVRHIRVTPQKARRVIELIRGKQAHEALAILKFAPQGASEPVYK
LVASAIANARVKADSTNSFLDERDLYVSRVFVDEGTTLKRFQPRAQGRAF
RINKRTSHITVVLATPDEVEAAATSKKASN
>Bacteria_Actinobacteria_Actinobacteria_Micrococcales_Microbacteriaceae_Zimmermannella_faecalis_ATCC_13722
MVESIARARHIRVTPQKARRVVNLIRGKQALEALAILKFAPQGASEPVYK
VVASAIANARVKADNSNEFLDERDLYVSTAFVDEGVTLKRFRPRAQGRAG
RINKRTSHITVIVSTPETEEQKAAK
>Bacteria_Actinobacteria_Actinobacteria_Actinobacteridae_Actinomycetales_Micrococcineae_Microbacteriaceae_Gulosibacter_molinativorax_DSM_13485
MVESIARARHIRVTPQKARRVVDLIRGKQALEALAILKFAPQGASEPVYK
AVASAIANARVKADNSNEYLDERDLYVSTVFVDEGATLKRFRPRAQGRAG
RINKRTSHITVVVSTPAVDTVEQEA
>Bacteria_Actinobacteria_Actinobacteria_Actinobacteridae_Actinomycetales_Micrococcineae_Microbacteriaceae_Agrococcus_lahaulensis_DSM_17612
MVESIARVRHIRVTPQKARRVVDMIRGKQAEEALAILKFAPQGASEPVFK
LVASAMANARVKADQANEYLDEQDLYVARAFVDEGTTLKRFQPRAQGRAF
RINKRTSHITVVLATPTTEDEK
>Bacteria_Actinobacteria_Actinobacteria_Actinobacteridae_Actinomycetales_Micrococcineae_Microbacteriaceae_Leucobacter_chromiiresistens_JG_31
MVESIARVRHIRITPQKARRVIDLVRGKNAQEALAILKFAPQAAAEPIFK
LVASAIANARVKADKENLRLNEDELVVARAFVDEGATLKRFRPRAQGRAF
RINKRTSHITIVLQTADELAAVKKGA
>Bacteria_Actinobacteria_Actinobacteria_Actinobacteridae_Actinomycetales_Micrococcineae_Microbacteriaceae_Microbacterium_paraoxydans_DH1b
MVESIARVRHIRVTPQKARRVVALIKGKQAQEALAILKFAQQSASEPIYK
LVASAMANAQVKADRDGEYLDEQDLYVKNAYVDEGTTLKRFQPRAQGRAF
QIKKRTSHITVVLSTPEAAPAAAGDSNKKASK
>Bacteria_Actinobacteria_Actinobacteria_Actinobacteridae_Actinomycetales_Micrococcineae_Microbacteriaceae_Rathayibacter_toxicus_DSM_7488
MVESIARVRHIRVTPQKARRVVNLIRGKQAQEALAILKFAPQGASEPVYK
LVASAMANARVKADASNEYLDDQDLFVSRAFVDEGTTLKRFQPRAQGRAF
RINKRTSHITVVLATPEEGAK
>Bacteria_Actinobacteria_Actinobacteria_Actinobacteridae_Actinomycetales_Micrococcineae_Microbacteriaceae_Curtobacterium_ginsengisoli_DSM_22003
MVESIARVRHIRITPQKARRVVNLIRGKQAQEALAILKFAPQSASEPIYK
LVASAIANARVKADASNQFLDEQDLYVSRAFVDEGTTLKRFQPRAQGRAF
RINKRTSHITVVLATPDEGTK
>Bacteria_Actinobacteria_Actinobacteria_Actinobacteridae_Actinomycetales_Micrococcineae_Microbacteriaceae_Humibacter_albus_DSM_18994
MVESIARVRHIRVTPQKARRVVNLIRGKQAQEALAILKFAPQGASEPVYK
LVASAIANARVKADAVNEYLDEQDLYVSRAFVDEGTTLKRFQPRAQGRAF
RINKRTSHITVVLATPDEGTK
>Bacteria_Actinobacteria_Actinobacteria_Actinobacteridae_Actinomycetales_Micrococcineae_Microbacteriaceae_Cryobacterium_sp._MLB_32
MVESIARVRHIRVTPQKARRVVNMIRGKQAHEALGILKFAPQGASDPVYK
LVASAIANARVKADAANTYLDEQDLFISRAFVDEGTTLKRFQARAQGRAF
EIKKRTSHITVVLTTPEEGTK
>Bacteria_Actinobacteria_Actinobacteria_Actinobacteridae_Actinomycetales_Micrococcineae_Microbacteriaceae_Glaciibacter_superstes_DSM_21135
MVESTARVRHIRVTPMKARRVVNLIRGKQAIEALAILKFAPQGASEPVYK
LVASAIANARVKADAENSYLDEQDLYVSSAYVDEGTTLKRFQPRAQGRAF
QILKRTSHITVVLATPEEGTK
>Bacteria_Actinobacteria_Actinobacteria_Actinobacteridae_Actinomycetales_Micrococcineae_Microbacteriaceae_Salinibacterium_amurskyense_PAMC_21357
MVESIARVRHIRVTPMKARRVVNMIRGKQAQEALAILKFAPQGASEPVYK
LVASAIANARVKADASNSFLDEQDLIISKAFVDDGATLKRFQPRAQGRAF
QILKRTSHITIVLATPDHVVEAKADKAGKK
>Bacteria_Actinobacteria_Actinobacteria_Actinobacteridae_Actinomycetales_Micrococcineae_Microbacteriaceae_Clavibacter_michiganensis_subsp._michiganensis_NCPPB_382
MVESIARVRHIRVTPQKARRVVDMIRGKQAEEALAILKFAPQGASEPIYK
LVASAMANARVKADASNSFLAEQDLYIAKAFVDEGTTLKRFQPRAQGRAF
RINKRTSHITVVLATPDEADVATTTKKASK
>Bacteria_Actinobacteria_Actinobacteria_Actinobacteridae_Actinomycetales_Micrococcineae_Microbacteriaceae_Leifsonia_xyli_xyli_CTCB07
MVESIARVRHIRVTPMKARRVVNMIRGKQAQEALAILKFAPQGASEPVYK
LVASAIANARVKADQSNTYLDEQDLYVSRAFVDEGTTLKRFQPRAQGRAF
RINKRTSHITVVLATPDEAEAAQPAKKASTAKKASN
>Bacteria_Actinobacteria_Actinobacteria_Actinobacteridae_Actinomycetales_Micrococcineae_Microbacteriaceae_Agromyces_subbeticus_DSM_16689
MVESIARVRHIRVTPMKARRVVNMIRGKQAQEALAILKFAPQGASEPVYK
LVASAIANARVKADASNTYLDEQDLYISSAFVDEGTTLKRFQPRAQGRAF
RINKRTSHITVVLATPEEGTK
>Bacteria_Actinobacteria_Actinobacteria_Actinobacteridae_Actinomycetales_Micrococcineae_Microbacteriaceae_Herbiconiux_sp._YR403
MVESIARVRHIRVTPQKARRVVDLIRGKQAEEALAILKFAPQGASEPVYK
LVASAIANARVKADASNTYLDEQDLYVSQAFVDEGATLKRFQPRAQGRAF
QILKRTSHITVVLTTPEEGTK
>Bacteria_Gemmatiomonas_uncultured_SG8_38_2
MEAKAIARHIRQSPRKMRLVADLIRGQDVNDAYAILQFNTKKAARPIEKI
LRSAVANAMYKADEQGERLDVDELYIKKAYVDEGPTLRRWRARAMGRASP
IRKRTSHVTVVVDRKE
>Bacteria_Gemmatimonadetes_Gemmatimonadetes_Gemmatimonadetes_bacterium_SCGC_AAA003_K10
MEAKAIARFIRMSPRKVRLVVDQIRGCSVNEAYAVLQFSKKAAAEPVGKT
LRSAVANAHDRASNQGGVVDVDDLIVRDVFVDGGPTLKRYRAAAMGRAAP
RRRRMSHITVVVDTRE
>Bacteria_Gemmatiomonas_uncultured_SG8_23
MSARKVRLVVDQIRGKSVNEAYALLQFSKKNAAEPVGKTLRSAVANAQVK
AQDEGAMVDVDDMFVREAYVDEGPTLRRWRARAQGRASPIRKRTSHITVV
VDTKEA
>Bacteria_Gemmatimonadetes_Gemmatimonadetes_Gemmatimonadetes_bacterium_SCGC_AB_629_I08
MKARAIARYVRMSPRKVRLVIDQIRGKSVNEAYGILQFSKKGAAEPVGKT
LRSAVANAQVKSQDGDTLVDIDDLMVRQAYVDEGPTLRRWRARAQGRASP
IRKRTSHITVVVDTKEV
>Bacteria_Gemmatimonadetes_Gemmatimonadetes_Gemmatimonadetes_bacterium_SCGC_AAA007_O21
VNEAYGILQYSKKGAAEPVGKTLRSAVANAQVKSQDGGTLVDIDDLMVRQ
AYVDEGPTLRRWRARAQGRASPIRKRTSHITVVVDTKEV
>Bacteria_Gemmatimonadetes_Gemmatimonadetes_Gemmatimonadetes_bacterium_KBS708
MQRSTRQSPYKVRLVVDQIRGLSVNDALALLKFSKKHAATEVEKVLSSAV
ANAEDAARRDGRSLDVDRLYVIHAIVNEGPKLKRFTPAAMGRATPVQKRT
SHVEIVVAEKEGR
>Bacteria_Gemmatimonadetes_Gemmatimonadetes_Gemmatimonadales_Gemmatimonadaceae_Gemmatimonas_aurantiaca_T_27
MAKAAKTGIEARAIQRTTRQSPYKMRLVIDQIRGQRVNDALALLKFSKKH
AAEQIGKTLNSAVANAEQAARAANLSLDVDTLVITKAIVNEGPKLKRWTP
AAMGRATPMLKRTSHVEIVVTEAVR
>Bacteria_Gemmatimonadetes_Gemmatimonadetes_Gemmatimonadales_Gemmatimonadaceae_Gemmatimonas_sp._AP64
MAKAAVKTGIEARAIQRTTRQSPYKMRLVIDQIRGQRVNDALALLKFSKK
HAAEQIAKTLNSAVANAEQSARAANTSLDVDMLVITKAIVNEGPKLKRWT
PAAMGRATPMLKRTSHVEIVVTEAVR
>Bacteria_Gemmatimonadetes_RIFCSPLOWO2_02_FULL_Gemmatimonadetes_71_11
MEARAIQRTARQSPRKMRLVVDLIRGRAVNEAFAILKFSKKGAAKQISKV
LLSAVANAREQSRKTDARLDEDALYVKAAWVDEGPALKRWMPAAMGRATP
IKKRTSHVTIAVATKE
>Bacteria_Gemmatiomonas_uncultured_SG8_17
MAARALQRFVRQSPRKMRLVIDTIRGKDVNEAYSLLRFSKKRAAKDIEKV
LRSAVANAEQDALRDNAAFDVDRLYVKQAVVQGGPTLWRYRAAALGRAAP
IRKRTSHVEIRVAAKEEQ
>Bacteria_Gemmatimonadetes_RBG_16_Gemmatimonadetes_66_8
VRRNRNMTARAIQPGIRQSARKMRLVIDTIRGQGVNDAYAMLKFSKKRAA
KDIEKVLRSAVANAEQDALRENTAFDVDRLYVAYAIVNEGATLRRFTAAA
LGRATPIHKRTSLVEIRLAARKES
>Bacteria_Ignavibacteria_GWA2_Ignavibacteriae_55_25
MKMRLVIDLIRGRGVEEALSILHFSPKHASKSAEKVLRSAISNLQNKDES
GRIDPSQVFVKEAFVNGGPMAKRVMPAPMGRAFRIRKRSHHLTIVVAQRQ
QKVRATPKAKSAEAAPKGAAAPVEKSKKSATKPKASASQKKAATES
>Bacteria_BacteroidetesChlorobi_group_Ignavibacteria_Ignavibacteria_Ignavibacteriales_Ignavibacteriaceae_Ignavibacterium_album_Mat9_16_JCM_16511
MEARAVNKYIGSSPRKMRLVVDLIRGMSVERALEVLHFTPKAAAKHVEKT
LRSAVANAVNSNENERVEPEDLYVKEVYVNQGPTIKRISPAPMGRAYRIR
KRSCHLTIVVASKA
>Bacteria_BacteroidetesChlorobi_group_Ignavibacteria_Ignavibacteria_Ignavibacteriales_Ignavibacteriaceae_Melioribacter_roseus_P3M
MEAKATHKYIGSSPRKMRLVIDLIRGKSVDQAIEILHFSPKHASVDAEKV
LRSAVSNLMNKDENVSHDISELYVKEAYVNQGPTLKRIMPAPMGRAYRIR
KRSNHLTIVVATKK
>Bacteria_BacteroidetesChlorobi_group_Bacteroidetes_Sphingobacteriia_Sphingobacteriales_Chitinophagaceae_Gracilimonas_tropica_DSM_19535
MDTPVLEARAVQRHLRKSPRKVRLVVDAVRGKSVEEALKTLEFTKQAASE
DVMKVVKSAAANLRDKFQEERFDNEDIYIKEIYVDEGVTLKRIQPAPMGR
AHRINKRSSHITVKVAKRNQESVN
>Bacteria_BacteroidetesChlorobi_group_Bacteroidetes_Sphingobacteriia_Sphingobacteriales_Chitinophagaceae_Balneola_vulgaris_DSM_17893
MDTPVLEARAVQRHLRRAPRKVRLLADAVRGERVDRALKRLEFTKKGSAN
EVAKVIKSAAANLRDKFQEERFDDENLVVKTIFVDEGVTLKRIQPAPMGR
AHRINKRSCHITVVVAKREEEIVNN
>Bacteria_BacteroidetesChlorobi_group_Bacteroidetes_Cytophagia_Cytophagales_Cytophagaceae_Sporocytophaga_myxococcoides_DSM_11118
MEAAVKQRRSVVKKKKKEAALKASFDGSVVAKLRNVPTSPRKMRLVADLV
RGIKANAALAMLKYQPQSGAKKIEKLLLSAISDWQIKYPNERLEDADLVI
KDIFVDGGRILKRLRPAPQGRAHRVRKRSNHITLVLASLNGVSAPLSEVK
KEETKSKSVEGGKKEAKAKSPKAKSTAKTEVKKATKKSEK
>Bacteria_BacteroidetesChlorobi_group_Bacteroidetes_Cytophagia_Cytophagales_Cytophagaceae_Cytophaga_hutchinsonii_ATCC_33406
METTVKIKKSVLKRQKIAAAKEAAAKGAVKAHLNNVPTSTRKMRLVADLV
RGQRVTLALGILKYQAKQGARKLEKLVLGSVADWQAKNSEARVEDADLYI
REIFVDGGRVLKRLRTAPQGRAYRVRKRSNHITIVIDSLKELPAAPVAVV
EEKEVVATAAAKPKATAKKATGEKSKAKTKAN
>Bacteria_BacteroidetesChlorobi_group_Bacteroidetes_Sphingobacteriia_Sphingobacteriales_Saprospiraceae_Haliscomenobacter_hydrossis_O_DSM_1100
MQAVAKLKNVTMSARKMRLVVDNIRGKKVEDAINILRFTKKEAAVWLEKL
VRSAVANWEYKLEGNESADDYNLYIKTAFCDGGTIVKRFRPAPHGRAHRI
RKRSNHVTIIVENRIAVPGVDDQGVVVEEVEQTN
>Bacteria_BacteroidetesChlorobi_group_Bacteroidetes_Sphingobacteriia_Sphingobacteriales_Saprospiraceae_Lewinella_cohaerens_DSM_23179
MEAVAKLKSVPMSARKMRLIVDNIRGKKVNDALDILRFSKQEAAQWLEKA
LLSAVANWEYKLDGQESADDYGLYVKTAFSNEAGMLKRFRPAPHGRAHRI
RKRSNHVTLIVENSLPLTSEEEE
>Bacteria_BacteroidetesChlorobi_group_Bacteroidetes_Sphingobacteriia_Sphingobacteriales_Saprospiraceae_Aureispira_sp._CCB_QB1
MEQNQEFVTAVAKIKNCQMSARKMRLVADIIRGVEVEKALGILKYTKKEA
ARWLDKLLTSAIANWGVLTDEEADDYELVVSAIWVDQGSQLKRFRPAPHG
RAHRIRKHFCHVTLQVTNTKTLEIKEVSEEVAYEEVEETE
>Bacteria_BacteroidetesChlorobi_group_Bacteroidetes_Sphingobacteriia_Sphingobacteriales_Saprospiraceae_Saprospira_grandis_Lewin
MQYNNETVQATAKLKGCRMSARKMRLSADIVRGLPVSKALGIVKFTRKEG
ARHLEKMLLSAVANWSVLTGEEADEYGLVVKAIWVDQGPQLKRFQPAPHG
RAHRIRKHSCHVSLVVENTVALPTDFVVEEEVAEEIEASND
>Bacteria_BacteroidetesChlorobi_group_Bacteroidetes_Sphingobacteriia_Sphingobacteriales_Chitinophagaceae_Chitinophaga_pinensis_DSM_2588
MEAVAKLNNNPTSTRKMRLLADLIRGLDVEKALNILKFHPKHPSVPLEKL
LLSAIANWKVKNEGTRVEDANLQVKTIFVDGGRILKRMRPAPQGRGYRVR
KRSNHVTLVVDSRPAVEAK
>Bacteria_BacteroidetesChlorobi_group_Bacteroidetes_Sphingobacteriia_Sphingobacteriales_Chitinophagaceae_Segetibacter_koreensis_DSM_18137
MEAVAKLMNYPTSPRKMRLLADLIRGMAVENAIAVLEHHPKHPATPMGKL
LKSAINNWEQKNEGTGAADANLVVKTIFVDGARTLRRMRPAPQGRGYRIR
KRSNHVTIIVDSK
>Bacteria_BacteroidetesChlorobi_group_Bacteroidetes_Sphingobacteriia_Sphingobacteriales_Chitinophagaceae_Niabella_soli_JS13_8_DSM_19437
MEAVAKLRNYPTSPRKMRLLADLIRGQRVDLVLAELEHNPKHPAVPLRKL
VLSAITNWKQANEGADEAGLVVKTIFVDGGRTLKRMRPAPQGRGYRVRKR
SNHVTLIVDVAGESKKATKKAKAVPAEEVKEAPAKKAAAKKSTKESKKA
>Bacteria_BacteroidetesChlorobi_group_Bacteroidetes_Sphingobacteriia_Sphingobacteriales_Chitinophagaceae_Terrimonas_ferruginea_DSM_30193
MEAVAKLRNYPTSPRKMRLLADLIRGQKVEKVLAELEHNPKHPAVPLRKL
VLSAISNWKQKNEGGDESALIVKTIFVDGARTLKRMRPAPQGRGYRVRKR
SNHVTVIVDVKGGATAAPKGEEVATETAAAAPKKTTAKRTKKTNNE
>Bacteria_BacteroidetesChlorobi_group_Bacteroidetes_Sphingobacteriia_Sphingobacteriales_Chitinophagaceae_Niastella_koreensis_GR20_10_DSM_17620
MEAVAKLRNYPTSPRRMRLLADEIRGVDVEKALALLEFHPQHSATPLLKL
LKSAINNWEQKNEGQSAADAGLKVKTIFVDGARTLKRMLPAPQGRAYRLR
KRSNHVTIIVDVK
>Sphingobacteriia_bacterium_RIFOXYD2_FULL_35_12
MEAVAKLNNYPTGPRKMRLLADVIRGMEVEKALAILEHHPQHNATPLAKL
LKSAISNWEQKNSGSNAADSSLIVKTVFVDGGRVLKRMRPAPQGRGYKVR
KRSNHVTLIVDSKTN*
>Bacteria_BacteroidetesChlorobi_group_Bacteroidetes_Flavobacteriia_Flavobacteriales_Flavobacteriaceae_Galbibacter_sp._ck_I2_15
MGVRKRLRAEQIKEAKKSLAFAKLNNCPTSPRKMRLVADLVRGKDVEKAL
AILKFSQKEASRRLEKLVVSAIANWQSKNEDADLEAAELFVQEIKVDSGS
MLKRLRPAPQGRAHRIRKRSNHVTVVIGAKNNTQS
>Bacteria_BacteroidetesChlorobi_group_Bacteroidetes_Flavobacteriia_Flavobacteriales_Flavobacteriaceae_Tenacibaculum_ovolyticum_DSM_18103
MGSRKHNMALQLKEARKSRAFAKITNCPTSPRKMRLVADLVRGVEVEKAL
QILKFSPKEASRNLEKLLMSAIANWQAKNEDASIEDAGLFVKTICVDSAG
MLKRLRPAPQGRAHRIRKRSNHVTLELGAKNKSN
>Bacteria_BacteroidetesChlorobi_group_Bacteroidetes_Bacteroidia_Bacteroidales_Rikenellaceae_Rikenella_microfusus_Q_1_DSM_15922
MGARKRLRAEKLKAEKRVTAIASLRECPTSPRKMRLVADMIRGVEINKAL
GMLRYSKKEASVRLEKLLRSAIANWEAKNQGVSLEETPLCVKTIFVDGGR
QLKRIQPAPQGRAHRIRKRSNHVTIIVDRMETEAVAAKKTAAKKAVDVKP
ENAAN
>Bacteria_BacteroidetesChlorobi_group_Bacteroidetes_Bacteroidia_Bacteroidales_Rikenellaceae_Alistipes_finegoldii_AHN_2437_DSM_17242
MGARKAIKAEKIKAEKKQKAIAVLRDCPTSPRKMRLVADIIRGVEINKAL
GILRFSKKEASIRMEKLLKSAIANWEAKNENERLEDTKLCVKEVFVDGGR
MLKRIQAAPQGRAHRIRKRSNHVTIVVDKMVTVENK
>Bacteria_BacteroidetesChlorobi_group_Bacteroidetes_Sphingobacteriia_Sphingobacteriales_Sphingobacteriaceae_Solitalea_canadensis_USAM_9D_DSM_3403
MEAVAKLNDCPTSPRKMRLVVDLIRGQKVEHALHILKYNTKEASVRVEKL
LLSAVANWAAKNEGVRIEDAELYVKTVFVDGGRQLKRLRPAPQGRGYRIR
KRSNHVTLVVDSKNSAN
>Bacteria_BacteroidetesChlorobi_group_Bacteroidetes_Sphingobacteriia_Sphingobacteriales_Sphingobacteriaceae_Pedobacter_saltans_DSM_12145
MEAIAKLNNCPTSPRKMRLVVDLIRGERVEKALYILKYTNKEAAGKVEKL
LLSAIKNWEVKNEGQSTEDAQLYVKYISVDGGRQLKRLRPAPQGRGYRIR
KRSNHVTLVVDSKIVEPQTN
>Bacteria_BacteroidetesChlorobi_group_Bacteroidetes_Sphingobacteriia_Sphingobacteriales_Sphingobacteriaceae_Mucilaginibacter_paludis_TPT56_DSM_18603
MEATTKIKKSVLIRQQKEAAKAVVGGASIAKLQDCPTSPRKMRLVVDLIR
GEKVEKALYILKYTNKEAAIRVEKLLLSAIKNWEAKNEGKRVEDSGLFVK
EVSVGGGRQLKRLRPAPQGRGYRIRKRSNHVTLVVDSKNDNN
>Bacteria_BacteroidetesChlorobi_group_Bacteroidetes_Sphingobacteriia_Sphingobacteriales_Sphingobacteriaceae_Arcticibacter_svalbardensis_MN12_7
MEAVAKLNDCPTSPRKMRLVVDLIRGERVEKALYILKFTNKEAAQRVEKL
LLSAIKNWEAKNEGQRPEDSGLFVKTITVDCGRQLKRLRPAPQGRGHRIR
KRSNHVTLVVDSKTVAENIENLESVTN
>Bacteria_BacteroidetesChlorobi_group_Bacteroidetes_Sphingobacteriia_Sphingobacteriales_Sphingobacteriaceae_Olivibacter_sitiensis_DSM_17696
MEANNKVKKKKSVLIRERKEQAQKGGASTAKLNDCPTSPRKMRLVVDLIR
GEKVEKALYILKYTNKEAAIRVEKLLLSAIKNWEATNEDKRVEDSELYVK
EIFVGGGRQLKRLRPAPQGRGYRIRKRSNHVTIVIDSKTTEPNN
>Bacteria_BacteroidetesChlorobi_group_Bacteroidetes_Sphingobacteriia_Sphingobacteriales_Sphingobacteriaceae_Pseudosphingobacterium_domesticum_DSM_18733
MEATNNVKKKKSVLIRERKEQAQKGGASTAKLLNCPTSPRKMRLVVDLIR
GEKVEKALYILKYTNKEAAGRVEKLLLSAIKNWEASNEDKRVEDSGLYVK
EVSVGGGRQLKRLRPAPQGRGYRIRKRSNHVTIVVDSKTTEPQTN
>Bacteria_BacteroidetesChlorobi_group_Bacteroidetes_Sphingobacteriia_Sphingobacteriales_Sphingobacteriaceae_Sphingobacterium_sp._21
MEATNNVKKKKSVLIRERKEQAQKGGASTAKLLNCPTSPRKMRLVVDLIR
GEKVEKALYILKYTNKEAALRVEKLLLSAIKNWEANNEDKRVEDSELYVK
EVSVGGGRQLKRLRPAPQGRGYRIRKRSNHVTIVVDSKTTEPQN
>Bacteria_Planctomycetes_Planctomycetia_Planctomycetales_Planctomycetaceae_Zavarzinella_formosa_DSM_19928
MASTEYKATHRYGDMSARKVRPFAALIRGKSADEALELLKFVPNRGARLV
EQVLKSAIGNAGDRGEREPEELLVSESRVDDGPMFKRIMPRARGTAYSIL
RRLCHVHVSLKSAEEELTFTPNTTLVQPTTPTAPAPVAAQ
>Bacteria_Planctomycetes_Planctomycetia_Planctomycetales_Planctomycetaceae_Isosphaera_pallida_ATCC_43644
MPSSTAPYHAHHRFARSSVLKLRPILNLIRNRYADEAMNILKHLPHRGAR
MIEQVLKSAMANAENAGVREVGSLVVTDARGDGGPMFKRLMPRARGTAYM
IRKRTCHIHIGLSEDFASDSSTRFEASQAVESSPVKAEADADTSAVAANA
>Bacteria_Planctomycetes_Planctomycetia_Planctomycetales_Planctomycetaceae_Singulisphaera_acidiphila_MOB10_DSM_18658
MSPSSDYVAKHRFARISVRKLRPILDLVRGKYADDAMDTLKYLPHRGARM
IEQVLKSAMANAEDRGIRNVGDLVVVDARGDGGPMFKRLMPRARGMAYMI
RRRSAHIEIGLADLAAVPVTSDND
>Bacteria_Chlamydiae_RIFCSPHIGHO2_12_FULL_Chlamydiae_49_11
MPKAVAISKYVKVNPRKTREIAGLIRNKLVADAIFQLTNCPKKGARYLKK
TLISAIANAENNLGLRREDLVVSEVRVDAGPFLKRAWSRSRGRRSAIQHK
TSHLYIALNG
>Bacteria_ChlamydiaeVerrucomicrobia_group_Chlamydiae_Chlamydiia_Chlamydiales_Chlamydiaceae_ChlamydiaChlamydophila_group_Chlamydophila_abortus_S263
MFKATARYIRVQPRKARLAAGLMRNLSVTEAQQQLSFSQLKAGRCLKKVL
DSAVANAELHDNVKREKLNVIEVRVDAGPVYKRAKSKSRGGRSPILKRTS
HLTVIVGEKER
>Bacteria_ChlamydiaeVerrucomicrobia_group_Chlamydiae_Chlamydiia_Chlamydiales_Chlamydiaceae_ChlamydiaChlamydophila_group_Chlamydophila_pneumoniae_AR39
MFKATARYIRVQPRKARLAAGLMRNLSVQEAEEQLGFSQLKAGRCLKKVL
NSAVANAELHENIKRENLSVTEVRVDAGPVYKRSKSKSRGGRSPILKRTS
HLTVIVGEKER
>Bacteria_ChlamydiaeVerrucomicrobia_group_Chlamydiae_Chlamydiia_Chlamydiales_Waddliaceae_Waddlia_chondrophila_WSU_86_1044
MAENNAKAITKYVRISPRKARLAADLIRGIPVEDASLQLQYSNMKAGRLL
KKTLDSAVANAETQLEARRENLIVSEVRVDEGPTFKRAKPRNRGGRHPIL
KRTSHFTVVVSAGEGA
>Bacteria_ChlamydiaeVerrucomicrobia_group_Chlamydiae_Chlamydiia_Chlamydiales_Parachlamydiaceae_Parachlamydia_acanthamoebae_UV7
MNYAKALSKYIRISPRKARLAAGLIRGKSVPDALVQLQFSGLRAGRLLKK
TLDSAVANAESQHDLRREQLKVAEVRIDAGPIIKRAKPKNRGGRHPIMKR
TSHFTVVVSADKE
>Bacteria_ChlamydiaeVerrucomicrobia_group_Chlamydiae_Chlamydiia_Chlamydiales_Parachlamydiaceae_Neochlamydia_sp._S13
MNRAKAISKYIRISPRKARLAAGLIRGLPVPQANLQLLYSNLKAGRLLKK
TLDSAVANAETQLDIRREDLKVLEVRIDEGPRLKRAKPKNKGGRHPILKR
TSHFTIIVSSGKE
>Bacteria_ChlamydiaeVerrucomicrobia_group_Chlamydiae_Chlamydiia_Chlamydiales_Parachlamydiaceae_Candidatus_Protochlamydia_amoebophila_UWE25
MSYAKAISKYIRISPRKARLAAGLIRGLSVSDASLQLTFSGLKGGRLLKK
TLDSAVANAETQLDMRRENLKVVEVRVDAGPTLKRAKPKNRGGRHPIMKR
TSHFTVIVSNL
>Bacteria_Chlamydiae_Chlamydiia_Chlamydiales_RIFCSPLOWO2_02_FULL_Chlamydiae_49_12
MTQTRKAVTKHIRIPPRKARLAADLMRGLPVEEASLQMQFCRMKSGRLLK
KTLDSAVANAETQLNIPRKDLIVKEVRVDAGSVLKRAKSKCRGGRVPIMK
RTSHFTVIVGREEE
>Bacteria_Chlamydiae_Chlamydiia_RIFCSPHIGHO2_12_FULL_Chlamydiae_27_8
MQKAVAKTKFVRISPYKARRAADLIRGMSVEDAIFQLENSNLKGARLLKK
TLNSAVANAQTQLDARVENLKINEIRVDGGPTLKRAKPKNKGGSAPVLKR
TSHFTIVVANSEKKEEK
>Bacteria_Chlymidae_uncultured_SMTZ_39
MDFRAITKNVRISPKKARLAAGLIRGLFVDEAFSQLRFSKLKGARHLYKT
LKSAVANAKQKLGQEIDTLRLKEVRVDEGMTMKRIRSKNRGGRTTMLRRT
SHFMVIVKPKE
>CG10_big_fil_rev_8_21_14_0_10_Chlamydiia_35_9
MQYSKAKTKYVRISPRKARLAAGLIRGLSVAEASTQLTYSRLKAGRLLKK
TLDSAIANAETLLDVQRDQLNIHEVRIDEGPTLKRAKPRNRGGRAPIMKR
TSHFTIVLSTNQEGK*
>Bacteria_Chlamydiae_Chlamydiia_RIFCSPLOWO2_02_FULL_Chlamydiae_45_22
MQFAKAKTKYVRISPRKARYAAGLIRGLNVEKASLQLQHSKLKGGRLLKK
TLDTAVANAAVLIDARREQLKVHEVRVDPGPILRRAKPRSRGSSVPVNKR
TSHFTIVLATEIGEK
>CG10_big_fil_rev_8_21_14_0_10_Chlamydiia_42_34
MQFARAITKYVRISPRKARYAADLIRGLDVEQATLQLLHSKLKGGRLIKK
TLDSAIANAVTQMDARRETLKVHEIRIDPGPILRRAKPRSRGSSVPVNKR
TSHFTIVLTTETGAK*
>Bacteria_Lentisphaerae_GWF2_Lentisphaerae_57_35
MEIQAKTTFVRMAPSKARDLARAMRGLPVGEALKLVEFNERKAAFYIGKT
LKSAIANAENNAKLSADTLFVSKAVIEKGPVMKRFWPRARGMASPIEKKM
SHIKITLTDKKPAAK
>Bacteria_Lentisphaerae_RIFOXYC12_FULL_Lentisphaerae_60_16
MDVTARTRFVRLSPLKARDMVRRLPGMRVADALRVTEFSNRKAALQLGKT
LRSAIANARENAKLDASDLIVKQAVVEEGPRLKRHWSRARGSVSPIRRRM
CHIRIVVTDGREQVS
>Bacteria_Lentisphaerae_RifOxyA12_full_Lentisphaerae_48_11
MEVIAKSRYVKMAASKARDLAFRMRGLPVSEALKVTDFSERKGAYYLGKT
LKSAIANAEKNAKLSVADLKVKDAVIDEGPMMKRYWARPRGTVSPIHRRT
CHIKVILTDGKD
>Bacteria_Lentisphaerae_RIFOXYB12_FULL_Lentisphaerae_65_16
MQARSESKYVRISAFKARQVTHLIQGKPVPEALAIVDLIPRKAARLVART
LRSAVASAENAEHGPSVPAASLTVREAVIGEGPTMKRFRPKARGMAGRIR
KRTSHIKIVVTDEA
>Bacteria_ChlamydiaeVerrucomicrobia_group_Lentisphaerae_Lentisphaerales_Lentisphaeraceae_Lentisphaera_araneosa_HTCC2155_unfinished_sequence
MEATAVTKYVRMSPFKAREVMRHVNGKAYNDAIELVTLADQKAAGIIKKT
LESAKANAENKGADISSLYVKLGVIGEGPTMKRFKPKARGSAGRINKRTS
HVKIILSDEK
>Bacteria_Lentisphaerae_GWF2_Lentisphaerae_38_69
MEVRAVTKYAKIAPDKARQVARLLQGKSAIKAQSEVDLMPRKAARLFAKT
LRSAVANAENNHDLDKNSLVVKEAVVGIAPIMRRFRPKARGMAGRIRKRT
SHLTVVVSNEK
>Bacteria_Lentisphaerae_GWF2_Lentisphaerae_50_93
MEIHAVTKYARVSPQKASDVAHLLRGKSAVRALTELELMRKKSAALFAQT
LRSAIANAENNLDLKRENLVIKTATACPGPMFRRFRAKARGMAGRIRKRT
SHFTIVLTDEKKQG
>Bacteria_Lentisphaerae_GWF2_Lentisphaerae_49_21
MEIHAVTKYARVSPSKGSDVIHLLRGKPAVQALTMLELIPKKSAAILAKT
LRSAIANAENNLDVKRENLYVKTAIIGPGPMFRRFRAKARGMAGRIRKRT
SHFTIVLTDEKKQG
>Bacteria_ChlamydiaeVerrucomicrobia_group_Lentisphaerae_Lentisphaeria_Victivallales_Victivallaceae_Victivallis_vadensis_ATCC_BAA_548
MEVRALTRNVRISPEKARHVSRLIQGKSAVEALAIVELSPRKAASLLGDT
LRSAVANAENNENVSRKALVVKAALVSPGPIIKRFRAKARGSAGRIRKRT
SHLEVILTDMN
>Bacteria_Lentisphaerae_GWF2_Lentisphaerae_44_16
MEVQAVTKYSRISPEKAREVSRLLQGKSVIEALAIVDLSPRKAARLFGKT
LRSAVANAENNFDLNRDTLLVKVADALPGPMFRRYRAKARGMAGRIRKRT
SSLKIVLTNE
>Bacteria_Lentisphaerae_GWF2_Lentisphaerae_52_8
MEVQAITKYVRISPEKANQISRLLQGKPVAEALALVELSPRKAARLFGKT
LRSAVANAENNFELKRESLLVKEATASPGPIIRRFRPKARGMAGRIRKRT
SHFRIVLTDGQ
>Bacteria_Verrucomicrobia_Opitutae_RIFCSPLOWO2_12_FULL_Verrucomicrobia_64_8
MQVQALTRNTRMSPKKVREVARQIQGRRVPDAVDLLTLIPRKSARLLAKT
LKSAIANAENNNNLSADDLVVTRALVENGPVLKRYKAGPRGSAMPRRKKM
SHIRIVLSDEAKKN
>Bacteria_ChlamydiaeVerrucomicrobia_group_Verrucomicrobia_Opitutae_Opitutales_Opitutaceae_Opitutus_terrae_PB90_1
MEVQALTRYARMSPKKMRDISRIIQGRKAAEAADYLALIPRKSARLIAKT
LRSAIANAENNNNLSADALTVKLALIENGPVLKRFKAGARGSAMPRRKKM
AHIRIVLTDGNSN
>Bacteria_ChlamydiaeVerrucomicrobia_group_Verrucomicrobia_Opitutae_Opitutales_Opitutaceae_Opitutaceae_sp._TAV2
MEFQAITRHARMSPKKVREVANTITGRPALDAVDLLTIIPRKSAQLINKT
LKSAIANAENHDKTPVAADNLTVKYSIVEQGSVLKRFKAGARGTAKPRKK
RMSHIRIVLTDGDNN
>Bacteria_ChlamydiaeVerrucomicrobia_group_Verrucomicrobia_Opitutae_Opitutales_Opitutaceae_Opitutaceae_sp._TAV5
MEIQAITRYARMSPKKVREVANTITGRPALDAVDLLTIIPRKSARLINKT
LKSAIANAENNNNLSADGLKVKFAIVEQGPVLKRFKAGARGTAKPRRKKM
SHIRIVLTDGSDKN
>Bacteria_ChlamydiaeVerrucomicrobia_group_Verrucomicrobia_Opitutae_Puniceicoccales_Puniceicoccaceae_Coraliomargarita_akajimensis_DSM_45221
MQVQAYTKYARMSPRKVREITRAIQGRNAAEAIEILRFIPRKSARLVSKT
LASAIANAENNNNLSSDALKIESAVVEQGPAFKRFRPAARGSAHPYKKPT
SHIRIVLTDEV
>CG1_02_FULL_Verrucomicrobia_43_26
MEVQAISKYERISALKLRDLARQLKGLNANDALDRLALVPVKGARFIHKV
LKSAIANAENNNNLSASKLWIQGVYVDQAITFGRFRPSARGSAHPYKKHT
SHIKVVLTEER*
>Bacteria_Verrucomicrobia_Opitutae_GWC2_Verrucomicrobia_42_7
MEVISLMKYARMSPIKVRQVARQVQGLPAEKALDLLKFIPRKSARLIAKT
LKSAVANAENNFNLPTDELVVKRAIVEDGVVFKRFQPAARGSAHPIRKHT
CHIRIVLSNN
>Bacteria_Verrucomicrobia_Opitutae_GWF2_Verrucomicrobia_51_19
MEVQALTKYVHMSPKKVREVTRQIQGKKAQAALDVLRFIPRKSARLIMKT
LKSAMANAENNANLSAEELTIVKAFVEEGPMFRRFRPASRGSAHPYRKRT
SHIRIVLSN
>Bacteria_Verrucomicrobia_Verrucomicrobiae_GWF2_Verrucomicrobia_62_7
MDVQAITKYARMSHQKVSEITRQIQGLSVARALDVLQFTPRKSARIVLKT
LRSAVANAENNANLAADTLVVKEAVVGTGPTFKRWKASARGMAAPRLRRT
CHVKIVVAEVARRTVGAVPAPKPAAKSETKPVEAPKSEQK
>Bacteria_ChlamydiaeVerrucomicrobia_group_Verrucomicrobia_Verrucomicrobiae_Verrucomicrobiales_Verrucomicrobia_subdivision_3_bacterium_Ellin514
MEVQAITKNVRMSAQKMREVVRQIQGLPAIQAQAVLAVVPRKSARFVAKT
LKSAIANAEDQARHKNINLNPENLRVLEAVAGTATTLKRFVPKARGSAGP
ILKRSCHIKIVLSDE
>Bacteria_ChlamydiaeVerrucomicrobia_group_Verrucomicrobia_unclassified_Verrucomicrobia_Methylacidiphilales_Methylacidiphilaceae_Methylacidiphilum_infernorum_V4
MEVRAIYKMARISPFKSRDVARSIKGMDARDAFNVLAFYPKKAARLIRKT
LGSAIANAENNHNLRAQDLYVKGVFVDEGPKFRRYQPKARGSAGIIRKRT
AHICVVLDEKENKS
>Bacteria_ChlamydiaeVerrucomicrobia_group_Verrucomicrobia_Spartobacteria_Chthoniobacter_flavus_Ellin428_unfinished_sequence
MQIKSIHRGARISAFKAREVTREIQGLPVAAALDILAFTPRKAAVLISKT
LKSAVANAENNNNLRAERLVVKEATVGEGPTFKRFQPKARGSAGPIRKRT
SHIRIILTDEIEITPKRQPKKAANKSKASKPAAKKKAAAPVETPAPAAEA
APAPEQTTTQE
>Bacteria_Verrucomicrobia_Verrucomicrobiae_RIFCSPHIGHO2_12_FULL_Verrucumicrobia_41_10
MHVKSICRYVKISPFKAREVTREIQGLPALEALAQLKFIPKKAAPLIAKT
LRSAIANAEHNNNLQPELLVIKEAVIGEAPTLKRITPKARGSAGPIRKRT
SHIRIVLTDEVPIIKRSDRIKKKSSKKKVPTTSVGTSKAEIAKIASSSSE
EVTSENLSNS
>Bacteria_ChlamydiaeVerrucomicrobia_group_Verrucomicrobia_Verrucomicrobiae_Verrucomicrobiales_Verrucomicrobiaceae_Verrucomicrobium_spinosum_DSM_4136_unfinished_sequence
MEVKSVLKYARISDQKAREVARAIQGMPVSQALSVLNFTPKKAALLIGKA
LRSAVANAENNHEMDADELFVKSATATKGPVLKRIMPRARGSAGGIKKRM
SHITLILAAKEAEAEKKPKAAKAAKAEAK
>Bacteria_ChlamydiaeVerrucomicrobia_group_Verrucomicrobia_Verrucomicrobiae_Verrucomicrobiales_Verrucomicrobiaceae_Akkermansia_muciniphila_ATCC_BAA_835
MEVKAVYKYARISAKKMRDVAQEIQGLSVSQATDILSYTPKKGAYLLNKT
LKSALANAENNAELSVDTLVVKSVMVDEGPTMRRTMPRARGSANMIRKRT
SHITVILADQEG
>Bacteria_ChlamydiaeVerrucomicrobia_group_Verrucomicrobia_Verrucomicrobiae_Verrucomicrobiales_Verrucomicrobiaceae_Rubritalea_marina_DSM_17716
MEVKSTYKYARVSAKKARDVAREIQGLSVSSALDALTFTPKKSAVLIAKT
LKSAIANAENNFELDADELFVKEATVGEGPTFKRFKPRARGSAGAIRKRT
SHIFITLAPKAEA
>Bacteria_ChlamydiaeVerrucomicrobia_group_Verrucomicrobia_Verrucomicrobiae_Verrucomicrobiales_Verrucomicrobiaceae_Rubritalea_marina_DSM_17716_SAORIC_165
MEVKSTYKYARVSAKKARDVAREIQGLPVSSALDALNFTPKKSAALIAKT
LKSAIANAENNFELDADELIVKEATVGEGPTFKRFKPRARGSAGAIRKRT
SHIFITLAPKAEAESTK
>Bacteria_ChlamydiaeVerrucomicrobia_group_Verrucomicrobia_Verrucomicrobiae_Verrucomicrobiales_Verrucomicrobiaceae_Rubritalea_marina_DSM_17716_SAORIC_165
MEVKSTYKYARVSAKKARDVAREIQGLPVSSALDALNFTPKKSAALIAKT
LKSAIANAENNFELDADELIVKEATVGEGPTFKRFKPRARGSAGAIRKRT
SHIFITLAPKAEAESTK
>Bacteria_FibrobacteresAcidobacteria_group_Acidobacteria_Holophagae_Holophagales_Holophagaceae_Geothrix_fermentans_DSM_14018
MAEIVSSATVRHLRGSAQKARLVVDMIRGKHVGEAQWVLAQAKKYAAAPI
RKLLDSAVANAIDKNPSVNPDELMVKTAFVDEGFRMKRVRPAPMGRAYRV
QKRTCHITIQLSAAGEE
>Bacteria_FibrobacteresAcidobacteria_group_Acidobacteria_Holophagae_Holophagales_Holophagaceae_Holophaga_foetida_TMBS4_DSM_6591
MANIVSSATIRHLRGSAQKARLVVDLIRGKKVGEAQWILTSTKKYAAAPI
KKLLNSAIANAVDKDPAVNPDELMVKTVFVDEGFRMKRVRPAPMGRAYRV
QKRTCHITLQLAAITAGEE
>Bacteria_Acidobacteria_RBG_16_Acidobacteria_64_8
MEITARLRHLQASPQKVRLVVDLIRGKSVEDAANILRLTKKSSAKAGGKL
LKSAVANAESRQEQVDVGRLFVKEVFVDGGPTLKRIQPATMGRAFRVLKR
QSHVTIKLDTRKGEKS
>Bacteria_FibrobacteresAcidobacteria_group_Acidobacteria_unclassified_Acidobacteria_Thermoanaerobaculum_aquaticum_MP_01
MEAKAQLRYYRGSAQKVRLVADLIRGQQVTKALATLRLTKKRCARDLEKL
LRSAVANFEQKSPGVDSGRLVIRRVQVDQGPSWKRFRAGSMGRAFPRLRR
TCHIVLEVADLQG
>Bacteria_Acidobacteria_RBG_13_Acidobacteria_68_16
MHAEARLRFYKGSAQKVRLVADTVRGHGIPRALSVLKLTHRRCAHDLEKL
VRSAVANLEQKSPGIDAGKLVLKSIWVDQGPSLKRFRAASMGRVFPRLHK
YCHVTVQVAEREE
>Bacteria_Acidobacteria_RBG_16_Acidobacteria_70_10
MLEASATTRYLRTSAQKAGLVLDLIRGKKAGEALSILRFTKKAVAREVAK
TLRSAIANAVQVADRNQKRRLDEEELVVTGCWANQGPSLKRVRPAPMGRA
YRVLRRTAHITVRVAEKE
>Bacteria_Acidobacteria_RIFCSPLOWO2_12_FULL_Acidobacteria_66_10
MVRAEATAKYVRTSAQKAGLVLDLIRGKDVNLALSALQFSRKSVARDVAK
VLRSAVANAQQQDAFGGDVARLFVSKCHANNGPSQKRVRPAPMGRAFRIV
KRTTHLTVEVTERAQVIKAVAAEGSAAAAKSAKSKRGRATQPASA
>Bacteria_Acidobacteria_RIFCSPLOWO2_02_FULL_Acidobacteria_67_21
MIQAQATARGIRTSAQKAGLVCALIRGKGVNHALATLQFTRKTIARELAK
VLRSAVANAQQKEGFSGDVERLYVEACYADQGPSMKRVRPAPMGRAFRVT
KRTAHLTVRVAERPLKIARVADEGDAAAKPARARKPARKAAAARA
>Bacteria_Acidobacteria_RIFCSPLOWO2_02_FULL_Acidobacteria_68_18
MIEAEATARGIRTSAQKAGLVCALIRGKGVNQALATLQFTRKIIARELAK
VLRSAVANAQQQEGFGGDVERLYVLACYANQGSSMKRVRPAPMGRAFRVT
KRTAHLTVRVAERPLQIARVAEAGDAAARQVRGGAGTSVRGRKAAGETAP
AKPPKARKTAKA
>Bacteria_Acidobacteria_RIFCSPLOWO2_12_FULL_Acidobacteria_66_21
MAVHAQATAKYVRTSAQKAGLVLDLIRGRDVNAALATLRFARKGVARDIE
KVLRSAIANAQQREGFGGDVERLMVKACYANQGPSQKRIRPAPMGRAFRV
VKRTAHLTVEVVERPTIVKAAPEGEAKAGQPKRARGAAPKAKKAAGTTRR
KPAARKTSGGRARKAAAKD
>Bacteria_Acidobacteria_RBG_16_Acidobacteria_68_9
MIQAQAAARYVRTSAQKAKLVLDLIRGRGVNEALATLRFSRKAIARDIEK
VLRSAIANAQQREGFGGDVDRLFVSACHAGQGPSMKRVRPAPMGRAFRVV
KRTAHLTVGVTERAEPVAAASVEKPAKGEPAAKSAKPPASRARKAATR
>Acidobacteria_bacterium_RBG_16_68_9
MIQAQAAARYVRTSAQKAKLVLDLIRGRGVNEALATLRFSRKAIARDIEK
VLRSAIANAQQREGFGGDVDRLFVSACHAGQGPSMKRVRPAPMGRAFRVV
KRTAHLTVGVTERAEPVAAASVEKPAKGEPAAKSAKPPASRARKAATR*
>Bacteria_Acidobacteria_RIFCSPLOWO2_12_FULL_Acidobacteria_65_11
MIEARATSRYIRTSAQKAGLVLDLIRGKDVNRALATLKFARKSVAEDIAK
ALRSAIANAQQKDGFSGDVDRLYVSACYANQGPSQKRVRPAPMGRAFRVL
KRTAHLTVQVAERAEKIVPLAAGDDKPKRRSRQAKPKAKE
>Bacteria_Acidobacteria_RIFCSPLOWO2_02_FULL_Acidobacteria_65_29
MIQSHATARYVRTSAQKAGLVLALIRGKDVNRALATLRFTKKSVAEDVAK
LLRSAIANAQQKDGFSGDVDRLFVSACYANQGPSQKRVRPAPMGRAFRVL
KRTAHLTVHVSERPEKIVPVGAPGVEAVPTRKPRRGAPKRSNK
>Bacteria_Acidobacteria_RIFCSPHIGHO2_01_FULL_Acidobacteria_67_28
MAEKKKYQGPKRTGRKPAADKAAAPAKKPGAAARLLRRRAPEPSSAAPVE
ARAIARYVRLSPQKARLVIDLIRGREVGYALHQLQFTRQRAAGPIAKVLR
SAVANAEQKSETLDVDRLYVKYAVVNEGPRWKRVQPAPFGRAYQRQRRTA
HIEIAVAERRSAAAPAPPPAKPETAKAATP
>Bacteria_Acidobacteria_RIFCSPLOWO2_02_FULL_Acidobacteria_59_13
MEARAEAKYIRVTPRKARLVLALIRGRDAGEAMNLLRFTKKRVAKEVEKV
LRSAIANVESRSETVDVDNLYVSAAYANDGPNGKRIRPAPMGRAFRYLRR
TANIVVQVAERKATEEAPKAL
>Bacteria_Acidobacteria_RIFCSPLOWO2_02_FULL_Acidobacteria_60_20
MEARATAKYVRSSPRKARLVLDLIRGRAAGEAMSLLRFTKKRMAKEVEKV
LRSAIANAEGKSETIDVDDLYVSEAYANDGPRAGRIRPAPMGRAHPYQRR
TCHIVVKVAEKRESAPAS
>Bacteria_Acidobacteria_RIFCSPLOWO2_12_FULL_Acidobacteria_54_10
MEARAEAKHIRVSPRKARLVLALIRGMNAGEALNLLRFTKKRVARQVARV
LKSAIANAESKGDAKSISVDLDSLFVSEAYANDGGRGKRFRPAPMGRAHP
YVRRTSHIIVRVAEKKTA
>Bacteria_Acidobacteria_RIFCSPLOWO2_12_FULL_Acidobacteria_59_11
MEAKAEAKYIRVSPRKARLVLDLIRGKNAGEALNLLRFTKKRVAREVGKV
LRSAIANAESKADAKAETVDVDSLYVSAAYANDGPRGKRFRPSPMGRAHP
YQRRTSHIVVQVAGKETTEATPPVS
>Bacteria_Acidobacteria_RIFCSPLOWO2_02_FULL_Acidobacteria_61_28
MEARAEAKYIRTSPRKARPVLDLIRGLDAGAAINLLRFTKKRVAKEVQKV
LRSAIANAEGKSETIDVDQLYVAEAYANDGPRSKRIRPAPMGRAHPYQRR
SCHIVVKVAEKVASAAAPAASPS
>Bacteria_Acidobacteria_RIFCSPLOWO2_12_FULL_Acidobacteria_60_22
MKAKAEAKYIRMSPRKARLVLALIRGRDAGEAMNLLRFTKKRVARQVQRV
LRSAIANVEAKSEAVDVDNLYVSEAYANDGPRAKRIRPAPMGRAHSYQRR
TSHIVVCVAEKKETAAAPA
>Bacteria_FibrobacteresAcidobacteria_group_Acidobacteria_unclassified_Acidobacteria_Bryobacter_aggregatus_DSM_18758
MIAKAEARYVRTSPQKCRLVIDLIRGLKAGEAINVLKMTNKRMAPVVEKL
LRSAIANAENKQNDIDVDNLFVSECFVNEGPRMKRIRPAPMGRAYRYQKR
IAHIVVKVSDGSPVEVEAGA
>Bacteria_FibrobacteresAcidobacteria_group_Acidobacteria_Solibacteres_Solibacterales_Solibacteraceae_Solibacter_usitatus_Ellin6076
MQVKAEARYIRVSPQKARLVVDLIRGQQAGKALTTLRTTNKRIAPTVEKV
LQSAIANATNRNENVDVDQLFVTEAYVNEGPRMKRVRPAPMGRAYRYQRR
LAHIVIKVTEKEA
>Bacteria_FibrobacteresAcidobacteria_group_Acidobacteria_Acidobacteriia_Acidobacteriales_Acidobacteriaceae_Candidatus_Koribacter_versatilis_Ellin345
MEFTAKANFVRVSPQKARLVLDLIKGQRVEDALNTLLFTKKGIAPAIYKL
VHSAMDNANYLSNEKGLDLDLDRLYVKKAIANDGPRMKRIRPAPMGRAFR
YQRRISHIEISLAEKPGFQGSTATTVEDEAPKAKGAKGAKAKKAPAKKAA
AKKAPAKKFAGKKTAKR
>Bacteria_FibrobacteresAcidobacteria_group_Acidobacteria_Acidobacteriia_Acidobacteriales_Acidobacteriaceae_Acidobacterium_capsulatum_ATCC_51196
MQLDTREFRAEARFQRVSPQKARLVLELIKGRGVEEALHTVAFTKKSVAP
LVEKVLRSAIQNANYLSQEQGLDVDVDNLYVKQAVANDGPRMKRIRPAPM
GRAYRYQRRLAHIVISVAERAQAGDLVERVEGDSAAAKPAKKAAAKKTAA
KKAPAKKTAAKKAPAKKSAKK
>Bacteria_FibrobacteresAcidobacteria_group_Acidobacteria_Acidobacteriia_Acidobacteriales_Acidobacteriaceae_Edaphobacter_aggregans_DSM_19364
MAKVAEKTREFRAEAKFQRTSPQKAKLVLDLIKGLRVEQAINTVHFNNKR
IAPVVEKVLRSAIQNANYLSQEQGLDVDVDNLYVKSAVANEGPRMKRIRP
APMGRAFRYQRRLAHIVVTVAEKNKPGVAATVDESAAAAAVKKTAKKTAA
KKAPAKKAAAKKTATKKAAK
>Bacteria_FibrobacteresAcidobacteria_group_Acidobacteria_Acidobacteriia_Acidobacteriales_Acidobacteriaceae_Acidobacterium_sp._MP5ACTX8
MAKVTAPKAPEFRAEAKFQRGSPQKAKLVLDLIKGQRVEAAINTVAFTNK
RWSPIVEKVLRSAVQNAVYLSGEQGLDVDVDNLYVKTAIANEGPRMKRIR
PAPMGRAFRYQRRISHIIITVAEKKSAATANVEAPAAPAKKTAGKPAAKK
AATKAPAKKAAAKKAPAKKAAAK
>Bacteria_FibrobacteresAcidobacteria_group_Acidobacteria_Acidobacteriia_Acidobacteriales_Acidobacteriaceae_Terriglobus_saanensis_SP1PR4
MAKKAEKTIAGQAREFRAEARFQRVSPQKAKLVLDMIKGLRVETALTTMM
FSKKRIAPIVEKALRSAVHNASYLSEEQGFDLDVDNLYVKMAVANEGPRL
KRIRPAPMGRAFRYQRRLAHIIVTVAEKHTTPKVDGTDATASATAGTKPA
AKKAAAAKKAPAKKAPAKKAVAAK
>Bacteria_Nitrospirae_Nitrospira_Nitrospirales_Nitrospiraceae_Candidatus_Magnetobacterium_sp._MYR_1
MNAKAILKYARITPRKARRVTDLIKGKKAKEAAVLLSFMPYRGAAMVAKL
LKSAMANAGQKNVADPDELNVSLAYVDQGPTMKRIMPRAMGRANVIKKRT
SHITVVLSD
>Bacteria_Nitrospirae_Nitrospira_Nitrospirales_Nitrospiraceae_Thermodesulfovibrio_yellowstonii_DSM_11347
MEARAILRYARITPTKARRVMNLIRGKKAGEALLTLKYMPHKGARIIEKV
LRSALANAEQKNPRLDIDNLKIVKACVDQGPMMKRIEHRAMGRANIIKKK
TSHITIYVGIEEN
>Bacteria_Nitrospirae_GWB2_Nitrospirae_47_37
MDMESKAILKYARITPRKARRVVDLIRGKRASDAMVSLKYMPYRGAVIIA
KLLRSAMANAEHKDSHVDMDKLKIKTVFVDHGPVMKRMEPRAMGRANVIK
KRMSHITIILTEE
>Candidatus_Rokubacteria_bacterium_RIFCSPLOWO2_02_FULL_71_18
VLPQDLVASATLRYLGTSAQKARLVVDLIRGRDVGEAISTLRFTKKAVAS
EIAGLLGSAVANAHQKRQDIDVDRLFVRTAFVDGGPSMKRIQPAPMGRAF
RILKRVCHVTIGLGERKEAVPATRRAAGEGAKEAAGAASGAKAARARRVA
GGGAKAPGKAPVKAAAGGLAGRGRSGGKDRA*
>Candidatus_Rokubacteria_bacterium_GWC2_70_16
MKTQATARYIRVPASKARLVLDHIRGKSVGEALATLQLAPKSAARLIEKV
LRSAIANAEHNHQVRNLDDLRVVKAIADGGPSLKRVSPRAMGRAFFIKHR
TSHLTIELSDETPRAESRRAGAR*
>Candidatus_Rokubacteria_bacterium_RIFCSPLOWO2_02_FULL_68_19
VRVPPTKARLVLNQVRGKRVSEALQILPFIRRGAARLVEKVLRSAIANAE
HNHQVRTLDDLRIVQAVADGGPSMKRVQPRAMGRAFFIRHRTSHLTIVLS
DEAGPGATGERGGASRPRTARARAARKG*
>Bacteria_CP_Rokubacteria_13_2_20CM_2_Rokubacteria_64_8
MRTFARARFVRVSSRKAGVVLEQIRGKSVADALATLQYTPRIAARLIEKV
LRSAIANAEHNHQVRNLDDLRVVQATADGGPSLKRVQPRAMGRAFFIKHR
TSHLMVAVSDEVNGARLAPAPERARPPAARPAAVAETPDAKPAARTKAPR
GGGKAAASKRGAGKGKR
>Bacteria_CP_Rokubacteria_13_1_40CM_Rokubacteria_69_27
MRTIARARFVRVSPRKARLVLDQIRGKSVGEALATLQFTPRVAARLVEKV
LRSAVANAEHNHQVRDLDALRVIQATADGGPSMKRVQPRAMGRAFFIRHL
TSHLTIGVSDETNGAALAPAPPAPREGSRPAPPAPRGTPRPSAPAEPPKA
APAKTAKGARKTTPRRRATTPKGKRPKEKK
>Bacteria_CP_Rokubacteria_13_1_20CM_4_Rokubacteria_70_14
MRTLARARFVRVSARKARLVLDQIRGKSVGEALATLQYTPRAAARIVEKV
LRSAVANAEHNHQVRNLDDLRVIYAVADGGPSMKRVQPRAMGRAFSVRHR
SSHLTIGVSDETNGAARPVPSPRESAPPAPRPAEAPAPSAPAARKGRGAA
RPTSEAARKGAAKPKGSKSKGSKAKGSKSKEKT
>Candidatus_Rokubacteria_bacterium_GWA2_73_35
MLAVAKARFVRVSARKARLVLDKIRGKPVGEALATLSFTPRAAARLVEKV
LRSAVANAEHNHQVRNLDDLRVVKAFADGGPSMKRVQPRAMGRAFFIRHK
TSHLTIGVSDETNGAGRAAPTPARATTPAAGPTVPGEATPPAAPKARAPR
RGAGRATKGAARAKTKSKPSRAKEKD*
>Bacteria_Nitrospinae_RIFCSPLOWO2_12_FULL_Nitrospinae_45_22
MQVKAKARFIHTSPRKARQVLDLIRGKKVEAAFSILSLTHKSAARKVEKL
LKSALSNAENVHHIRGIDSLTISLAKADQGPTLKRFMPRARGRATPIRKR
TSHITLILQGE
>Bacteria_Nitrospinae_RifCSPlowO2_12_Nitrospinae_39_15
MKVKALLKYVRTSPRKARLVADAIKGKKVGEALSILTFLNKKPARIIKKL
LNSAIANAEEKRIEDTDSLFVSRIIVDGGPVWKRHLPRAKGKATPIIKRT
SHIIIVLE
>Bacteria_Nitrospinae_RIFCSPLOWO2_01_FULL_Nitrospinae_39_10
MSNELIMEAKAILKYVRTSPRKTRLVADMIRGKKVNDALNILTFTNKKPA
KVIKKLLESAMANAEEKKAEDVDSLTVSKLTVDGGPVWKRQLPRGRGRVT
PIKKRTSNITIVLK
>Bacteria_Nitrospirae_RIFCSPLOWO2_12_FULL_Nitrospinae_47_7
MSVTAILRHTRTTPRKARLVADLIRGKNVNEAMNILTFTRKRVAKTMQKL
LKSAIANAEENQKVADIDDLIVKSIRVDKGVTWKRSMPRARGMATPILKH
TSHIMIVLDGK
>CG22_combo_CG10-13_8_21_14_all_Nitrospinae_47_10
MEVRALLRHTRTAPQKARLVADLIRGKNVNEAINILAFTRKRVAGKFQKL
LKSAIANAEENHKVLDVDDLYVKNVQVDEGVTWKRNMPRARGTATKIEKK
TSHITLILEEKES*
>CG11_big_fil_rev_8_21_14_0_20_Nitrospinae_56_8
MEVKAILKHTRTSPRKAALVADLIRGKNVNDAMNILQFTQKKPARLFQKL
LKSALANAEENHKVLDVDDMYVKRAQVDQGVTWKRSLPRARGMATAIRKR
TSHLTLVLDEKEA*
>CG11_big_fil_rev_8_21_14_0_20_Nitrospinae_45_15
MEVRAILRNVRTSPQKAALVADMIRGKNVNKAVNILQFSPKKSAAIFQKL
LKSAIANAEENHKALDVDDLVVTKVTVNQGATWKRNMPRARGMATTIRKR
TSHLMVALEEKS*
>Bacteria_Nitrospinae_Nitrospinia_Nitrospinales_Nitrospinaceae_Nitrospina_sp._AB_629_B06
MEVKAILNRTRTAPQKARLVARLIYGKNVNDAMNILQLTRKKAARIIQKV
LKSALANAEENHKVLDVDDMFVKRITVDQGVVMKRTMPRARGSSDTIRKR
SSNICLVLSEK
>Bacteria_Nitrospinae_Nitrospinia_Nitrospinales_Nitrospinaceae_Nitrospina_sp._SCGC_AAA288_L16
MEVKAILNRTRTAPQKARLVASLIYGKNVNDAMNILQLTRKKAARIMQKV
LKSALANAEENHKVLDVDDMFVKRVTVDQGVVMKRTMPRARGSADTIRKR
SSNICLVLSEK
>Bacteria_Nitrospinae_Nitrospinia_Nitrospinales_Nitrospinaceae_Nitrospina_sp._AB_629_B18
MEVKAILNRTRTAPQKARLVARLIYGKNVNDAMNILQLTRKKAARIMQKV
LKSALANAEENHKVLDVDDMFVKRVTVDQGVVMKRTMPRARGSTDTIRKR
SSNICLVLSEK
>Deltaproteobacteria_bacterium_RIFOXYA12_FULL_61_11
MEAKATLRHVLMSPQKVRLVADLVRGKHLDEALNQLRFSNKKAARFLSKV
IRSAMANAERDGKMDLDNVYVKTLMVDGGAVMKRFMPRAMGRATKIHKRT
SHIFVSLEEK*
>CG_4_9_14_3_um_filter_150_Deltaproteobacteria_63_12
MGKPNRKKENHGTNRVSAHGVRIAPRKARVIVNMVKHSYADEALRALKFT
PRRGARVVEKLIEAALSSMEADGSWDIDEVRIAEAWVNEGPTLRRFLPRA
MGRATRIRKRTSHIHLVLDSSRKSATPQESTVDEGQE*
>Anaeromyxobacter_sp._RBG_16_69_14
MAETEKTKKDEGTGPRGAEAAPRVRAKDERRERRRSAKADAGPHASLSFL
HIAPRKVRLVANNVRGMAVGEALAVLKFTPQSAAKPIAKLLRSAVANAEQ
KGGHVDVDALYVKTLTVDGGPKMRRFMARAMGRAFRIEKRTSHVYVELGT
GARA*
>Bacteria_Proteobacteria_deltaepsilon_subdivisions_Deltaproteobacteria_Myxococcales_Cystobacterineae_Myxococcaceae_Anaeromyxobacter_dehalogenans_2CP_C
MAETQTTTPKKKAERRAPPPARARKNRPAAPAPGPHASLSYLRVAPRKVR
IVADEVRGMKVGDALAMLKYTPQSAAKPLAKLLRSAVANAEQGGGRVDVD
ALFVKTLTVDQGPKMRRFMARAMGRAFRVEKKTSHVYVELGTAARG
>Bacteria_Proteobacteria_deltaepsilon_subdivisions_Deltaproteobacteria_Myxococcales_Cystobacterineae_Cystobacteraceae_Cystobacter_violaceus_Cb_vi76
MESKAHLRYLRMSPRKVSTVAALVRGKPVGQALNILRFTSRAAAVPVAKL
IKSAVANATDLSKGQVDVDRLIVKTISVDQGPTQRRYMPRAMGRATRINK
KTSHIHVVLEEAAKK
>Bacteria_Proteobacteria_deltaepsilon_subdivisions_Deltaproteobacteria_Myxococcales_Cystobacterineae_Cystobacteraceae_Stigmatella_aurantiaca_DW43_1
MDSTAHLRHVRMSPRKLSLVAALVRGKSVEAALHILKFTPRAASAPVAKL
IKSAVANATDKSKGQVDVDTLYVKTISVDQGPTQRRYMPRAMGRATPINK
KSSHVHVVLSEAKK
>Bacteria_Proteobacteria_deltaepsilon_subdivisions_Deltaproteobacteria_Myxococcales_Cystobacterineae_Myxococcaceae_Myxococcus_xanthus_DK_1622
MESTAHLRFLRMSPRKISTVAELIRGKPVEAALNILKFTKRAAAKPVEKL
IKSAVANATDKSKGQVDVDTLYVKTISVDQGPTQRRFMPRAMGRATPIKK
KTAHVHVVLAEAKK
>Bacteria_Proteobacteria_deltaepsilon_subdivisions_Deltaproteobacteria_Myxococcales_Cystobacterineae_Myxococcaceae_Corallococcus_coralloides_DSM_2259
MESTAHLRHLRMSPRKLSLVAALIRGKPVEAALNILKFTPRAAARPVEKL
IKSAVANATDLSKGQVDVDTLYVKTISVDQAATQRRFMPRAMGRATPIQK
KSAHVHVVLAEAKK
>Deltaproteobacteria_bacterium_RBG_16_71_12
MPAEQTKAAKKPKREKAKAEARKAARASGPAQAHAKGIRISARKVRVLAD
QIRGRSVDFALTFLAFQQRAGAPILKKAIDSAVANADQKKLDLDKLVVLD
VQIDKAGMMRRYLPRAHGRATPIRKQLSHVHVRLAEKN*
>Deltaproteobacteria_bacterium_RIFOXYA12_FULL_58_15
MSTRQREKAERRREERRAVGPQATLRFLRMAPRKVRLIVDMIRGHAVEEA
LNMLTFSEKRAAKPLVKLLRSAVANADNAGVGDLDKLYVKAANVDEGPTW
RRWLPRAMGRATRIRKRTSHVTFILGEKS*
>Bacteria_Proteobacteria_deltaepsilon_subdivisions_Deltaproteobacteria_Myxococcales_Sorangiineae_Polyangiaceae_Sorangium_cellulosum_So0157_2
MVSKASAMFSRIAPRKARMIADLVRGRDADEAIQLLSFTQKSGAPVLRKI
IESAVANAQQAGADIDALFISKATVDKGPNKFNRRWRPRAMGRATRITKG
VSHIVIEVDERK
>Bacteria_Proteobacteria_deltaepsilon_subdivisions_Deltaproteobacteria_Myxococcales_Sorangiineae_Polyangiaceae_Chondromyces_apiculatus_DSM_436
MVSKASARFSRIAPRKARMIADLVRGRDAAEAIQLLSFTQKSGAPILKKI
IESAVANARQGGADLDALFVSKAAVDKAPNKFNRRWRPRAMGRATRITKG
VSHIVIELSERK
>Bacteria_Proteobacteria_deltaepsilon_subdivisions_Deltaproteobacteria_Myxococcales_Nannocystineae_Kofleriaceae_Haliangium_ochraceum_DSM_14365
MQARAVVKHISMSPRKMRVVANMVRGERVEEALASLRFMPKKAARLIAKA
LESAAANAEDKSGGDVDIDSLVIEGIYVDGGPIIKRWMPRAMGRANRINH
RTSHLTVVVGDGND
>Bacteria_Proteobacteria_deltaepsilon_subdivisions_Deltaproteobacteria_Myxococcales_Nannocystineae_Nannocystaceae_Nannocystis_exedens_ATCC_25963
MAIARLSHARITPRKARIIANLIRGKQVARAIDDLRFLHKSGAKQFFKLL
VSAVANAEDTGDVNVDNLVVTKVTVDQGPTLKRWRPRAMGRANRILKKTS
HIHLEVAEVRS
>Bacteria_Proteobacteria_deltaepsilon_subdivisions_Deltaproteobacteria_Myxococcales_Sorangiineae_Sandaracinaceae_Sandaracinus_amylolyticus_DSM_53668
MAVARLRHIRLAPRKARIIANLVRGKDVTSAINALRFMNKAGAQQFFKLI
VSAVANAEDQGEADVDTLVISKVTVDQASTLKRWRPRAQGRGTRVEKKSS
HITLEVTAVKAA
>Bacteria_Proteobacteria_deltaepsilon_subdivisions_Deltaproteobacteria_Myxococcales_Nannocystineae_Nannocystaceae_Plesiocystis_pacifica_SIR_1_unfinished_sequence
MAVARLRNLRIAPRKARIIADLVRGKDVSSAINSLRFMNKSGSREFFKLI
VSAVANAEDQGNADVDNLVITRVTVDQGPTLKRWRPRAQGRGTRIQKKTS
HVTLEVQPAQAEA
>Deltaproteobacteria_bacterium_RIFCSPLOWO2_02_FULL_46_8
MSKKAVLKHLRMSPRKVRAVAGAMRSNKVGAALDYLTFSKRSAAEPLRKL
LKSAIMNASQEKGVDVDNLYVKELRVDVGPTMKRMLHRAKGSATTILKRT
SHITIVLGEKA*
>Deltaproteobacteria_bacterium_RIFCSPHIGHO2_02_FULL_44_53
MGNHATLKYLRTSPQKVRSVAAAIRGVSVSKALDYLAFSRRRVAKPLSKL
VKSALVNATQAKGVDVDNLYIKELRVDGGPSMKRWLPRARGSASKILKRT
SHITVVLGEK*
>CG07_land_8_20_14_0_80_Deltaproteobacteria_38_7
MAAVAKIKHIRMTPRKMRVVANQIRGKEIQKAIDYLQFCKRRAAGPILKL
VKSAVANATHKGDVDIDNLYIKKLTVDDGPTMRRWLPRARGIATKILKRT
SHVTVELGEK*
>Deltaproteobacteria_bacterium_RIFCSPHIGHO2_02_FULL_44_16
MTATAALRHLRMSPRKLRPLCNEVRGKKVGDAVSFLMACRRKAAVPLLKL
VRSAVANADRKGGVDVDNLYIRELLCDQGVTMKRWLTRAKGSASPILKRS
SHLKVVLDEFTQ*
>CG11_big_fil_rev_8_21_14_0_20_Deltaproteobacteria_42_23
MSVKASIKSVRMSPRKVRAVCDEIRGQKANWALNFLKHSQRRAAKPLVKL
LGSALANADQKGGLDLDNLVISHLTCDQGPTMKRWMPRARGMATPVLKRT
SQLNIVLAEK*
>CG10_big_fil_rev_8_21_14_0_10_Bdellovibrionales_45_34
MEVKAKLRFARVGAQKARLVADLVRNKNVNDALKILATTHKKSAVMVKKL
IESAVANAVQGQTVDPDSLFVKSISVDAGPVMKRYVPKAQGRASEVRKKT
SHINLILDER*
>Bacteria_Bdellovibrio_Bdellovibrionales_RBG_16_Bdellovibrionales_40_8
MEVKADLRYAKVGTQKARLVADTIRGKGINEAIRILTFMPKKTAGFMKKL
VESAVANAEQKKVIEIDNLFIKTVLVDEGPDHKRFRPRAQGRAFQIRRKT
SHISLVLDER
>Bdellovibrionales_bacterium_RIFCSPHIGHO2_02_FULL_40_15
METKASLNYARVGAQKARLVADMVRGKNVDEALKTLTYMNKKTAILIKKL
IESAVANADYKKTMNMDKLFVKSITVDGGPVLKRFRPRAQGRAFGVRKKL
SHINVTLGEK*
>Bacteria_Proteobacteria_deltaepsilon_subdivisions_Deltaproteobacteria_Bdellovibrionales_Bdellovibrionaceae_Bdellovibrio_bacteriovorus_HD100
MEVKASLKYARVGAQKARLVADLVRGKDVNEAVKTLTFLNKKTAGMVKKL
IESAVANAEYKKVMDVDSLYVKAIWVDQGPVLKRFRPRAQGRAFGVRKKT
SHINVVLEEK
>CG10_big_fil_rev_8_21_14_0_10_Bdellovibrio_47_8
MEVKASLKYARVGEQKARLVANLVRGKNVSEAIKTLTFLNKKSAAMIKKI
IESAVANADYKKTIDLDKLYVKTISVDQGPVLKRFRPRAQGRASGVRKKM
SHINVTLDER*
>Bacteria_Bdellovibrio_Bdellovibrionales_Bacteroivoracaceae_RIFOXYD1_FULL_Bdellovibrionales_53_11
MEMNAKVSFVRITPRKMGLVADAVRGKGINDALAYLRLSPRKRTAGVLET
LIKSAAANAEKKGTVDVDTLYVKTLLVGCGPILKRFRPRAKGSAYRINKR
TCHVSVMLSER
>Bdellovibrionales_bacterium_RIFOXYD1_FULL_44_7
MEVTAKISFVRITPRKVGLLADEVRGKGINEALAYLKMSPRKRTAQVLYT
LIKSAAANADKKGTIDVDTLYVKQLLVGQGTILKRFRPRAKGSAFRINKR
TSHVSVMLAER*
>Bacteria_Bdellovibrio_Bdellovibrionales_Bdellovibrionaceae_GWA1_Bdellovibrionales_52_35
MQVSAKLSSIRITPRKIGLLADEVRGKGINEALTYLRFSPRKRTAEALYK
LIKSAAANADQKGTVDVDTLYVKTILVGQGVTMKRFRPRAKGSAFKINKK
TSHISVTLAEK
>Bdellovibrionales_bacterium_GWB1_55_8
MQVSAKVSSIRITPRKMGLLADEIRGKGINEALTYLRLSPRKRTAEVLYR
LLKSAAANADQKGTVDVDTLFVKTILVGKGVTMKRFRPRAKGSAFRINKM
SSHVSVTLAER*
>Bdellovibrionales_bacterium_RIFOXYD1_FULL_55_31
MEVTAKLSSIRITPRKMGLLADEVRGKAINDALTYLKFSPRKRTADILYR
LLKSAAANADQKGTVDVDTLFVKTILVGGGTILKRFRPRAKGSAFRINKR
TSHVSVTLAER*
>Bacteria_Bdellovibrio_Bdellovibrionales_Bacteroivoracaceae_RIFOXYA1_FULL_Bacteriovorax_38_20
MAILVKHKRAGISPMKVRLVCDLIRNKKASEALRILRFSGKKEIAVTLAK
LINSGLAIAAESGKYDMDNLVVNTLFANDGPTLKRIQPRAQGRAYRIRKR
TSNITLELKEE
>Bacteria_Bdellovibrio_Bdellovibrionales_Bacteroivoracaceae_GWA2_Bdellovibrionales_49_15
MSIIVKSNKIGIGPQKVRQVCDLVRDKKVSEALKVLRFCEKREIAIVLTK
LLNSGLAIAQGTQKYDLENLVIGTIYANEGPMLKRIQARAQGRAYRIRKR
SSHVYVELKEA
>Bdellovibrionales_bacterium_RIFOXYC1_FULL_39_130
MSVIVKNRMVQIAPRKIRLVCDLIRKKKASEAMKILRFCEKREIAIVLTK
LINSGLAIASESGKYDLDNLVISRIFADEGPTMKRIQARAQGRAYRIRKR
TGHITVELNEA*
>CG22_combo_CG10-13_8_21_14_all_Bdellovibrionales_38_13
MAITVKTNNVGISPRKVRQVINLIRNKKASDALRTLRFCEKKEISLMLTK
LINSGLAIASDSEKYDLDNLVVTQIFADGGPTLKRIQPRAQGRAFRILKR
TSHVTVQLSEV*
>Bacteria_Proteobacteria_deltaepsilon_subdivisions_Deltaproteobacteria_Bdellovibrionales_Bacteriovoracaceae_Bacteriovorax_marinus_SJ
MAITVKNRRVGIAPRKVRQVCDLVRNKKASEAIKILRFCEKKEIALMLTK
LINSGLAIAADSDKYDIDNLVLTQIFADEGPTLKRVQPRAQGRAFRVRKR
SSHVTLELKEA
>CG22_combo_CG10-13_8_21_14_all_Bdellovibrio_39_27
MAISVKNNSIGVAPNKVRAVCNLIRNKKASDALKILRFCEKREIALVLTK
LINSGLAIAAESEKYDLDNLVIGTIYAGEGVTLKRIMPRAQGRAFRIRKR
TSKVTVELKEA*
>Bacteria_Proteobacteria_deltaepsilon_subdivisions_Deltaproteobacteria_Desulfobacterales_Desulfobacteraceae_Desulforegula_conservatrix_Mb1Pa_DSM_13527
MEVKAVARYVRISPQKVRKVLGTVKGKPVGAGLDTLKFMPQKAATLLEKI
LRSAIANAENNNNLDIDSLIVKNIVVDQGPMLKRFRARARGRGARILKRT
SHITITVADDMA
>Bacteria_Proteobacteria_deltaepsilon_subdivisions_Deltaproteobacteria_Desulfobacterales_Desulfobacteraceae_Desulfobotulus_alkaliphilus_ASO4_4
MEVKAVTRYVRISPQKVRMIIDAVKGKPVDAGINVLQFMPQKAAGILGKT
LKSAVANADQQEIDVDSLFIKNIFVDQGPSLKRFRPRARGRGSRILKRTS
HITVIVAEKTA
>Bacteria_Proteobacteria_deltaepsilon_subdivisions_Deltaproteobacteria_Desulfarculales_Desulfarculaceae_Desulfarculus_baarsii_DSM_2075
MEATAKAKFVRISPRKVRLVADAVRGMKVEEALNKLKFTPKKAAGLMAKV
IHSAAANATQNSSIDVDKLYVKVAFVDGGPSLKRWRPRAMGRAFSIRKRT
SHITVVVAER
>Bacteria_Proteobacteria_deltaepsilon_subdivisions_Deltaproteobacteria_Desulfobacterales_Desulfobulbaceae_Desulfurivibrio_alkaliphilus_AHT2
MEAKALVRNIRISPQKARLVADLVRGREVGAALNTLRFMPKKGARILRKL
IESAVANASQNETTDVDNLYIKSIHVDGGPMLKRIRPMAMGRAGRILKRT
SHITVVLDEQ
>Bacteria_Proteobacteria_deltaepsilon_subdivisions_Deltaproteobacteria_Desulfobacterales_Desulfobulbaceae_Desulfocapsa_sulfexigens_DSM_10523
MEARAVGRRIRISPQKARLVADVVRGMGVDKAITTLRFMPKKGASILRKV
IESAVANATQDDQIDVDNLYVKTVFIDGGPSFKRIRPRAMGRATSIIKRT
SHITVVLDEN
>Bacteria_Proteobacteria_deltaepsilon_subdivisions_Deltaproteobacteria_Desulfobacterales_Desulfobulbaceae_Desulfotalea_psychrophila_LSv54
MEARAVGKYIRISPQKARLVADVVRGMGVDQAITTLRFMPKKGAVILQKV
IESALANATQDDQADVDNLYVKVITIDGGPSLKRIRPRAMGRATGIIKRT
SHITVVLDEN
>Desulfobacterales_bacterium_GWB2_56_26
MEAKAVGKYIRISAQKARLVADVVRGMGVDQALTTLRFMPKKGAGIIKKV
IESALANATQDDKADVDNLYVKKIIIDGGPSLKRISPRAQGRATGIIKRT
SHITVVLDEN*
>Bacteria_Proteobacteria_deltaepsilon_subdivisions_Deltaproteobacteria_Desulfovibrionales_Desulfohalobiaceae_Desulfohalobium_retbaense_DSM_5692
MEVKALARFIRVSPQKTRVLAKNIQGMPVEDALNTLKFTPKKGANILSKV
LQSAVANANQLPGMDIDALYVKRVCIDEGPTWKRIRPRAMGRATRILKRT
SHITVVVDEL
>Bacteria_Proteobacteria_deltaepsilon_subdivisions_Deltaproteobacteria_Desulfovibrionales_Desulfohalobiaceae_Desulfovermiculus_halophilus_DSM_18834
MEVKARARFIRVSPRKTRLVADNIRNQPVESALNILRYTGKKPAKALYKV
LYSAVSNAESSSSLDVDSLYVKQIFIDEGPTWKRIKPRAMGRATRIRKRT
SHITVIVDEL
>Bacteria_Proteobacteria_deltaepsilon_subdivisions_Deltaproteobacteria_Desulfovibrionales_Desulfovibrionaceae_Lawsonia_intracellularis_PHEMN1_00
MESKACAKFIRVSPRKARLIASNVKGKTVELAMNILKFTPNKSAGIILGV
MRSALANAEHNAKLDVDTLIVKEVIVNEGPTWKRFMPRAQGRATHIRKRS
SHISVVLSEGQE
>Bacteria_Proteobacteria_deltaepsilon_subdivisions_Deltaproteobacteria_Desulfovibrionales_Desulfovibrionaceae_Bilophila_wadsworthia_3_1_6
MESKATAKFVRVSPRKTRLVARNVKGMPVEAAMNLLRFTPNKPAGVILGV
VRSALANAEHNASMDVDALVVKEILVNEGPTWKRFMPRAQGRATNIHKRT
SHITVILAEGQE
>Bacteria_Thermodesulfobacteria_Thermodesulfobacteria_Thermodesulfobacteriales_Thermodesulfobacteriaceae_Thermodesulfatator_atlanticus_DSM_21156
MEARAQAKYVRISPYKARLVVDLIRGKSVDEALNILRFTPKKGARLVRKV
LESAVANAEHNYSMDPDRLYVKRAYVDEGPRLKRIWPRAFGRASRILKRT
SHITIVVEEKPEK
>Bacteria_Thermodesulfobacteria_Thermodesulfobacteria_Thermodesulfobacteriales_Thermodesulfobacteriaceae_Thermodesulfatator_indicus_CIR29812_DSM_15286
MEARAQAKYVRISPYKARLVVDLIRGKSVDEALKILQFTPKKGARLVRKV
LESAVANAEHNYQMDPDQLYVKRAYVDEGPRLKRFWPRAFGRASRILKRT
SHITVVVEEKPEK
>Bacteria_Thermodesulfobacteria_Thermodesulfobacteria_Thermodesulfobacteriales_Thermodesulfobacteriaceae_Thermodesulfobacterium_sp._OPB45
MKARATAKYVLISPYKARLVIDLIRGKKVDEALSILQFTPKKAARIIKKV
LESAIANAENNYGMDVDKLYVTEAYVNEGPRLKRIWPRAWGRASRILRRM
SHITVVVEEKDLEKKKKRR
>Bacteria_Thermodesulfobacteria_Thermodesulfobacteria_Thermodesulfobacteriales_Thermodesulfobacteriaceae_Thermodesulfobacterium_hydrogeniphilum_DSM_14290
MKARATAKYVLISPYKARLVIDLIRGKKVDEALNILQFTPKKAARIIKKV
LESAIANAENNYGMDVDKLYVSEAYVNEGPRLKRIWPRGWGRASRILRRM
SHITVVVEEKEEKRKGR
>Bacteria_Thermodesulfobacteria_Thermodesulfobacteria_Thermodesulfobacteriales_Thermodesulfobacteriaceae_Thermodesulfobacterium_commune_DSM_2178
MKARATAKYVLISPYKARLVVDLIRGKRVDEALNILAFTPKKAARIVKKV
LESAIANAENNYGMDVDKLYVAEAYVNEGPRLKRIWPRAWGRASRILRRM
SHITVVVEEREEKSKKRR
>Bacteria_Thermodesulfobacteria_Thermodesulfobacteria_Thermodesulfobacteriales_Thermodesulfobacteriaceae_Thermodesulfobacterium_hveragerdense_DSM_12571
MKARATAKYVLISPYKARLVVDLIRGKKIDEALNILAFTPKKAARIVKKV
LESAIANAENNYGMDVDKLYVAEAYVNEGPRLKRIWPRAWGRASRILRRM
SHITVVVEEKEEKSKKRR
>Bacteria_Thermodesulfobacteria_Thermodesulfobacteria_Thermodesulfobacteriales_Thermodesulfobacteriaceae_Thermodesulfobacterium_thermophilum_DSM_1276
MKARATAKYVLISPYKARLVVDLIRGKKIDEALNILAFTPKKAARIVKKV
LESAIANAENNYGMDVDKLYVAEAYVNEGPRLKRIWPRAWGRASRILRRM
SHITVVVEEKEEKSKKRR
>Geobacteraceae_bacterium_GWC2_58_44
PQPSAKLISKLLSSAVANAEQKGCSDVDKLYVKTIFVDGGTVLKRFTPRA
MGRASKIRKPTSHITVVLAEKK*
>Bacteria_Proteobacteria_deltaepsilon_subdivisions_Deltaproteobacteria_Desulfuromonadales_Geobacteraceae_Geobacter_lovleyi_SZ
MESSAKLSLARLSPRKTRTVADLVRGKGIQQALNTLSFLPNPSAQILLKL
LKSAVANAEQKGVNDIDKLFVKTIFVDGGAVLKRFVPRAMGRASKIRKPT
SHISVVLSDTKTR
>Geobacteraceae_bacterium_GWC2_53_11
MESNAKLSSVRLSPRKTRLVVDLVRGKGIQDALNILQFMPQPSAKLVSKL
LKSAVANAEQKGVSDVDRLIVKTIYVDGGAALKRFVPRAMGRASKIRKPT
SHIAVTLSDSK*
>Geobacteraceae_bacterium_GWC2_48_7
MESSAKLMSIRLSPRKTRLLVDLVRGKGIQDALNTLKFLAQPSAKLIIKL
LNSAVSNAEQKGVADVDRLFVSSIYVDGGPVLKRFLPRAMGRASKIRKPT
SHVCVTLSDLK*
>Bacteria_Proteobacteria_deltaepsilon_subdivisions_Deltaproteobacteria_Desulfuromonadales_Desulfuromonadaceae_Desulfuromusa_kysingii_DSM_7343
MESQAKLRNVRLSPRKARLVVDMVRGKGIQEAMNILQVSPQKTAPILSKL
LKSAVANAEQGGVSDVDQLFVKTVMVDQGPALKRFMPRAQGRASRIRKPT
SHITVVLDVK
>Bacteria_Proteobacteria_deltaepsilon_subdivisions_Deltaproteobacteria_Desulfuromonadales_Geobacteraceae_Geopsychrobacter_electrodiphilus_DSM_16401
MESVAKLRNVRLSPRKARLVVDLVRGKGIQEAFNTLQFSPQKTAPILSKL
LKSAVANAEQKGVSDVDQLFIKTASVDQGPVLKRFIPRAQGRASKIRKPT
SHITVVLAVK
>Bacteria_Proteobacteria_deltaepsilon_subdivisions_Deltaproteobacteria_Desulfuromonadales_Desulfuromonadaceae_Desulfuromonas_acetoxidans_DSM_684
MEAKAKLRFVRMSPQKARLVVDMIRGKNVQEALNILRFSPQKPAGIVAEL
VKSAVANAEQKGVADVDKLYVKTITVDQGPALKRFIPRAQGRASKIRKPT
SHVQVVLDEI
>Bacteria_Proteobacteria_deltaepsilon_subdivisions_Deltaproteobacteria_Desulfuromonadales_Geobacteraceae_Geoalkalibacter_ferrihydriticus_DSM_17813
MEASAKLRYARLSAQKARLVVDLIRGRNVQDAFNVLKFSPQKAAGIVSGV
VASAVANAEQKGASDVDRLFVKEIFVDQGPVLKRFLPRAMGRASRIRKPT
SHITVVLGLK
>Bacteria_Proteobacteria_deltaepsilon_subdivisions_Deltaproteobacteria_Desulfuromonadales_Pelobacteraceae_Pelobacter_carbinolicus_DSM_2380
MEAKAKLRYVRLSPRKTRLVVDMVRGKKVQEALNILRFSPQKAASIVYQL
VGSAVANAEQKGVADVDRLFIESISVDQGPVLKRFMPRAQGRATRIRKPT
SHITVVLNEK
>Desulfuromonadales_bacterium_GWD2_61_12
MEATAKLSYARMSPQKTRLVVDMVRGKGVQEALTLLKFSPQKAAAIVSKL
VSSAVANAEQKGVSDVDRLFVKTIMVDQGPVLKRFLPRAQGRATKIRKPT
SHIFVVLDEK*
>Pelobacteraceae_bacterium_GWC2_58_13
MEARAKLSYVRLSPQKTRLVIDMVRGKGVQDALNILKFSPQKAAAIVSKL
VSSAVANAEQKGVSDVDRLVVKTISVDQGPVLKRFIPRAQGRATKIRKPT
SHITVILDEK*
>CG2_30_FULL_Deltaproteobacteria_43_15
MEAKASVNYIRVSPRKARLVVDLVRGKRVEDALTILSVTPKASARIVKNL
LKSAVANASHDRNIDVDTLFVDTIYVNEGPTLKRFRARAMGRAGKIQKRT
SHITVVLKER*
>Deltaproteobacteria_bacterium_RBG_19FT_COMBO_52_11
METRAVAKYLRLSPQKTRLSADLIRGKKVEEALNILTHTPKVGAKAVSKV
VRSALANAGQNKSIDVDTLFIKTIFINQGPTLKRFRPKPMGRAGRIRKRT
CHITVVLSES*
>Deltaproteobacteria_bacterium_RBG_13_51_10
METQAIAKHLRVSPRKVRLSADLVRGKRVEEALNILSSTPKTGAKVVSKV
VRSALANARQNKSIDVDTLFIKTIFVNQGPTLKRFRPRPMGRAGKIRKRT
CHITVVLSEP*
>Bacteria_Proteobacteria_deltaepsilon_subdivisions_Deltaproteobacteria_Syntrophobacterales_Syntrophaceae_Smithella_sp._F21
MEAKAVAKYIRMSPQKVRLVVDLVRGKKVQDARNILLYTRKYAAGIVAKV
LKSAVANAAQNPNIDENTLYVKEIFVDQGPSLKRWRARAQGRAAGIKKRT
SHITVVVDER
>Deltaproteobacteria_bacterium_RBG_19FT_COMBO_43_11
MEAKAVAKYIRMSPQKVRLVVDLVRGKKVQEANNILLYTRKYAAGVIAKV
LKSALANATQNPSIDENILYVKEIFVDQGPALKRWRARAQGRAAGIKKRT
SHITVVLDER*
>Deltaproteobacteria_bacterium_RBG_16_44_11
MEAKAVAKYIRMSPQKVRLVADLVRGKKVQEANNILLYTRKYAAGAVAKV
LKSALANATQNPSIDENILYVKEIFVDQGPALKRWRARAQGRAAGIKKRT
SHITVVLDER*
>Bacteria_Proteobacteria_deltaepsilon_subdivisions_Deltaproteobacteria_Syntrophobacterales_Syntrophaceae_Syntrophus_aciditrophicus_SB
MEAKATAKYIRISPQKARLVVDLIRGKKVDDAREILNYSRKRSGQIVGKV
LKSAFANAVQNPNIDEKILFVKEIFVDQGPSMKRWRARAQGRAASIKKRM
SHITVILDEK
>CG23_combo_of_CG06-09_8_20_14_all_150_Syntrophobacteraceae_50_8
METKATAKYIRVSPQKARLVVDLIRGKRVGEARSILMFTRKYAASMVQKI
LNSAIANAKQNAYMDENILYVKKVFVDQGPSLKRWRARAQGRAASIKKRM
SHITVILREG*
>CG23_combo_of_CG06-09_8_20_14_all_150_Syntrophobacterales_48_27
MEAKAVVKYVHTSPQKARLVVNLIRGIKVEEAQNILTFTKKHAARVVSKV
LKSAIANAGQNPNIDKNILYVKEIFVDQGPSMKRWRARAQGRAAAIKKRT
SHITVILDEKWLPHKK*
>CG03_land_8_20_14_0_80_cor_Syntrophobacterales_58_14
MEARAVAKYIRMSPQKMRLVVDLVRGKKVGEAKQILLFTRKYAAEPVSKV
ILSALANAKQNPDIDENILYVKEIFVDQGPSLKRWRARAQGRAASIKKRM
SHITVVLDER*
>Syntrophus_sp._GWC2_56_31
MEARAVAKYLRMSPQKVRLVVDLVRGKKIEEAKQILLFTRKYAAGHVSKV
LNSALANAKQNPNIDENILYVKEIFVDHGPSLKRWRARAQGRAASIKKRM
SHITVVLSEE*
>Deltaproteobacteria_bacterium_RBG_16_58_17
MESRAVAKYIRISPQKARLVVDLVRGKKVEEAKQILLFVRKYAAGHVSKV
LNSALDNAKQNPNIDEKILFVKEIFVDQGPSLKRWRARAQGRAAAIKKRM
SHITVVLDEQ*
>Syntrophobacterales_bacterium_RBG_19FT_COMBO_59_10
MEARAVAKYIRMSPQKVRLVVDLVRGKKVEEAKQILLFTRKYAAGPVSKA
LNSALANAKQNPNIDEKILFVKEIFVDQGPSLKRWRARAQGRAAAIKKRM
SHITVVLDEQ*
>Bacteria_Proteobacteria_deltaepsilon_subdivisions_Deltaproteobacteria_Desulfurellales_Desulfurellaceae_Hippea_maritima_MH2_DSM_10411
MEARAFLRSAKISPIKVREVISLVKGKSVDEALVLLKYSNRKASFILKKL
LESAVANALEQGMDVDSFKVKNVTADDGIRMKRYRARAMGRAGRIIKRTS
NITVIIGK
>Bacteria_Proteobacteria_deltaepsilon_subdivisions_Deltaproteobacteria_Desulfurellales_Desulfurellaceae_Desulfurella_acetivorans_A63_DSM_5264
MEHTVKLSRARISPIKVRQVFGLIKGKKANEAISILKLMPKKSALILSKL
IESAVAGCLEKGEDPNKFYIKTVCADDGIRFKRYRPMAMGRAGRILKRTT
NIKLVLAKEVDFGSKG
>Bacteria_Proteobacteria_deltaepsilon_subdivisions_Epsilonproteobacteria_unclassified_Epsilonproteobacteria_Sulfurovum_sp._NBC37_1
MSRALLKFVRVSPTKARLIAREVQGMNAELALASLEFMPNKAAGIISKVI
ASAVANGDFEPEEVEITSCRVDKAAVMKRWRPRARGTASRIIKPTAHILV
EVGPAKKDGEDA
>Bacteria_Proteobacteria_deltaepsilon_subdivisions_Epsilonproteobacteria_Campylobacterales_Campylobacteraceae_Arcobacter_nitrofigilis_DSM_7299
MGKAILRFIRVSPIKARLIAREVQGMNAEYAIASLEFTPNKAAGLISKVI
ASAVANSGLEAEDAVITSARVDKGPVLKRFTPRARGSASPKHKPTAHIFI
EVEAAPKGDK
>Bacteria_Proteobacteria_Zetaproteobacteria_Zetaproteobacteria_bacterium_TAG_1
MSVEVRAMHKNAHISAQKVRTVANAVRGLPVDRALAALSLSPKKAARVIE
KVVKSAVANAEQNNGLDVDNLLISTITVDQGEVLKRYRPKGMGRMRQRFH
RHSHVTVAVSERS
>CG1_02_SUB10_Zetaproteobacteria_46_191
MSVEVRAFQKNAHISAQKVRTVANAVRGLPVDRALAALSLSPKKAARVIE
KVLKSAVANAEQNNGLDVDNLRVSTIAVDQGEVLKRYRPKGMGRMRQRFH
RHSHVTVAVSERG*
>Bacteria_Proteobacteria_Zetaproteobacteria_zeta_proteobacterium_SCGC_AB_133_G06
MSEQVRALQKNSRISPQKARLMANAIRGLEVDRALAVLALSPKKSARLFE
KVLKSAIANAEQNHGLDVDQLFVSTATADAGMTLKRYRPKGMGRMRQRFH
RHSHLTVTVSERS
>Bacteria_Proteobacteria_Zetaproteobacteria_zeta_proteobacterium_SCGC_AB_137_J06
LKRYRPKGMGRMRQRFHRHSHLAVSVSERA
>Bacteria_Proteobacteria_Alphaproteobacteria_Rickettsiales_Rickettsiaceae_Rickettsieae_Rickettsia_conorii_Malish_7
MVQENKNFATAQAKSIRVSSRKLNLVAAFIRNMKVSEALVQLTFSPKRIA
KVVKDCLQSAVANAENNLGLDIDRLVVTKATVGKALVMKRVMPRAKGRAT
RINKFFSNLYITVTEKEDN
>Bacteria_Proteobacteria_Alphaproteobacteria_Rickettsiales_Rickettsiaceae_Rickettsieae_Orientia_tsutsugamushi_Boryong
MFEAKKSAKATLRMIKISPRKLNLITGLIRNLKVSDAIMQLKFSKKRAAV
DVKKCLQSAIANAENNDGLDIDNLVVLEAIVGKGSVMKRLVPRARGKAFR
IKKFFSNLYITVSEIK
>Bacteria_Proteobacteria_Alphaproteobacteria_Rhodospirillales_Rhodospirillaceae_Oceanibaculum_indicum_P24
MGKQARERVLADNEAKAVLRNLRVSPQKLNIVAQMIRGMDAAKALNALTF
SNRRISGDVKKVLQSAIANAENNHQLDVDRLYVKEATVGRGLVMKRFHAR
ARGRAGRVEKPFSHVTIVVSEREELA
>Bacteria_Proteobacteria_Alphaproteobacteria_Alpha_proteobacterium_IMCC1322
MGKQAKPRVLADSEAKTVVRNIRVSPQKLNLVATMIRGMDVNKAIATLTF
SRRRISNDVEKALQSAIANAENNHSLDVDRLYVKEAHVGKGLVMKRFKAR
ARGRGARILKPYSHLTIIVGERGDQ
>Bacteria_Proteobacteria_Alphaproteobacteria_Rhodospirillales_Rhodospirillaceae_Nisaea_denitrificans_DSM_18348
MGKSAVERRLDDTEAKAVLRNVRVSPQKLNVVAQMIRGMDVEKALAALTF
SRRRISNDVKKLLQSAIANAENNHQLDVDRLFIKEASVGKSIVMKRFRPR
ARGRVGKILKPFSHLTVVVRERGETE
>Bacteria_Proteobacteria_Alphaproteobacteria_Rhodospirillales_Rhodospirillaceae_Thalassobaculum_salexigens_DSM_19539
MGKQAAERRLDDTEAKAVLRNLRVSPQKLNLVAQMIRGQRADKALATLAF
SKRRIARDVKKLLESAIANAENNHQLDVDRLFVKEAFVGKSITMKRFRPR
ARGRVGRIEKPFAHITVVVREREEQD
>Bacteria_Proteobacteria_Alphaproteobacteria_Rhodospirillales_Rhodospirillaceae_Candidatus_Endolissoclinum_faulkneri_L5
MGKRMFGKRLDNREAKAILRNVRVSVQKLNLVAQMIRGQRANHALATLAF
SKRQIAHDVKKLLESAIANAENNHQLDVDRLFVKEAFVGKSITMKRFRPR
ARGLLGRIKRPFSHITVIVSELREQPNGS
>Bacteria_Proteobacteria_Alphaproteobacteria_Rhodospirillales_Acetobacteraceae_Rubritepida_flocculans_DSM_14296
MSKPKHPRGLSDTEAQAITYNIRVSPRKLNLVAATIRGARAQDAVATLTF
SKRRIAQTVKKTLESAIANAENNHQLDVDRLVVSRAEVGRAIVMKRFHAR
GRGKSARVEKWFSHLKIVVAEQQVAKAGTEAEAA
>Bacteria_Proteobacteria_Alphaproteobacteria_Rhodospirillales_Acetobacteraceae_Roseomonas_mucosa_ATCC_BAA_692
MSKPKHDRSLGETEAKATTRNIRVSPRKLNLAAGLIRGRKAQDAVAILTF
SKFRITDTVKKTLESAIANAENNHQLDVDRLVVARAEVGRAVVMKRFHAR
GRGRSSRVEKWFSHLTIVVAEQAETASQQEAA
>Bacteria_Proteobacteria_Alphaproteobacteria_Rhodospirillales_Acetobacteraceae_Belnapia_moabensis_DSM_16746
MSKPKHERSLPETEAQAILRNIRVSPRKLNLVAGLIRGRRAQDAIATLAF
SKRRIAQTVKKTLESAIANAENNHQLDVDQLVVSRAEVGRSQVMKRFSAR
GRGRAARVEKWFSHLKIVVAEQPAAAPAQQEAA
>Bacteria_Proteobacteria_Alphaproteobacteria_Rhodospirillales_Rhodospirillaceae_Magnetospirillum_magneticum_AMB_1
MGKKPADRVLADTEAKAFLASIRTSPRKLNLVAESIRGLKADVALNALTF
SKRRIAVEVRKVLQSAIANAENNHQLDVDRLYVAEAFVGKAMVMKRWKAR
ARGRVGRIEKPFSNLTVIVRERAEAAGE
>Bacteria_Proteobacteria_Alphaproteobacteria_Rhodospirillales_Rhodospirillaceae_Inquilinus_limosus_DSM_16000
MGQEKNPPRLAENEARAFAKTLRTSPRKLNLVAQTIRGKDAAKALAELTF
SRRRIADDVKKVLQSAIANAENNHQLDVDKLYVAEAYVGRQIVMKRFHAR
ARGRASRIEKLWSNLTVIVRERETA
>Bacteria_Proteobacteria_Alphaproteobacteria_Rhodospirillales_Rhodospirillaceae_Skermanella_stibiiresistens_SB22
MGKAANAPRIADNEAMAFGKMIRSSARKLNLVAELIRGKSAQAAVADLTF
SKRRVAEEVRKVLQSAIANAENNHQLDVDRLYVAQATVGRALVMKRFHAR
ARGRGARVEKPFSNLTVIVRERAEAVEAE
>Bacteria_Proteobacteria_Alphaproteobacteria_Rhodospirillales_Rhodospirillaceae_Azospirillum_amazonense_CBAmc
MSKPQSERPFADNEAAAHGRMIKSSARKLNLVAQMIRGKEAGTALAMLTF
SKRRIAGEVKKVLQSAIANAENNHQLDVDRLVVAYATVGRALVMKRFHAR
ARGRGARVEKSYSNLTVVVRERAEEATGETA
>Bacteria_Proteobacteria_Alphaproteobacteria_Rhodospirillales_Rhodospirillaceae_Azospirillum_irakense_DSM_11586
MGKPAAERRLSETEAKAFGGMIRTSPQKLNLVAQLIRGKSAGEAVALLTF
SKRRIAGEVKKVLQSAIANAENNHQLDVDRLFVSHATVGKALVMKRFHAR
ARGRGARVEKLFSNLTVIVRERVEEKAGEAAE
>Alphaproteobacteria_bacterium_RIFOXYD12_FULL_60_8
MGKNAAPRRLKDNEAEAKHLSLRTSPRKLNLVAQSIRGLTAEKALVQLTF
NKRRVSDEVKKVLQSAIANAETNHQLDVDRLVVAEAHVGKAMVMKRWHAR
ARGRTAPIKKPFSNITIVLRERDEENS*
>Bacteria_Proteobacteria_Alphaproteobacteria_Rhodospirillales_Rhodospirillaceae_Rhodospirillum_rubrum_S1_ATCC_11170
MGKQATERRLADTEARAITKMIRTSPYKLNLVAESIRGKTAERALAELTF
SKRRMADTVKKTLQSAIANAENNHQLDVDQLIVSEAYVGKAMVLKRWRAR
ARGRVGKILKPFSNLTIVVRERGETA
>Bacteria_Proteobacteria_Alphaproteobacteria_Rhodospirillales_Rhodospirillaceae_Novispirillum_itersonii_ATCC_12639
MGKPTAPRALADNEARAHSASIRTSPQKLNIVAASIRGMGVEQALASLTF
NTRRVSNDVRKVLQSAIANAENNHQLDVDRLVVAEAFVGKAMVMKRWRAR
ARGRTGKILKPFSNLTIVVREREESK
>Bacteria_Proteobacteria_Alphaproteobacteria_Rhodospirillales_Rhodospirillaceae_Caenispirillum_salinarum_AK4
MGKQSAPRSLPDNEAKAFSASIRTSPRKLNLVASMIRGMSAEAALSALTF
NARRVSNDVKKVLESAIANAENNHQLDVDRLVVAEAYVGKSLVMKRWRAR
ARGRVGRIQKPFSNLTIVVREREETE
>Bacteria_Proteobacteria_Alphaproteobacteria_Sphingomonadales_Sphingomonadaceae_Sandarakinorhabdus_sp._AAP62
MSKPKSPRKVGDREALAVATTIRGSAYKLNLVAGLIRGRKASDALNILQF
SRKAMAVDVRKVLASAVANAENNHNLDVDALIVKEASVGKAITMKRFTPR
ARGRASAITKPFSRLRVVVREADEEGAN
>Bacteria_Proteobacteria_Alphaproteobacteria_Sphingomonadales_Sphingomonadaceae_Zymomonas_mobilis_mobilis_CP4
MSKPQAPRRVGEKEALAVATTVRGSSYKLNLVAGLIRGKKAGEALNILSF
SKKAMAKDVRKVLASAIANAENNHNLDVDALIVKEASVGKSIVMKRFATR
ARGRSTQIIKPFSRIRVVVREQEEAE
>Bacteria_Proteobacteria_Alphaproteobacteria_Sphingomonadales_Sphingomonadaceae_Sphingomonas_wittichii_RW1
MSKPAAPRRVGEKEALAVATTVRGSPYKLNLVAGLIRGKKAGDALNILTF
SKKAMAVDVRKVLASAIANAENNHNLDVDALVVKEASVGKSIVMKRFATR
GRGKSTRIIKPFARLRVVVREQQEEAE
>Bacteria_Proteobacteria_Alphaproteobacteria_Sphingomonadales_Sphingomonadaceae_Sphingopyxis_alaskensis_RB2256
MGKEKSPRRVADNEALSVGTQIRGSAQKLNLVAALIRGRKVEDAMNVLAF
SKKAMAVDVRKVLASAVANAENNHNLDVDALVVKEASVGKSLSMKRWHAR
GRGKSTRIVKPFSRIRIVVREQEEEA
>Bacteria_Proteobacteria_Alphaproteobacteria_Sphingomonadales_Sphingomonadaceae_Sphingobium_japonicum_UT26S_1
MSKEKAPRRVADNEALAVGTQIRGSAQKLNLVATLIRGRKVEDALNILAF
SKKAMAVDVRKVLASAIANAENNHNLDVDSLVVAEASVGKSFTMKRFHAR
GRGKSTRILKPFSRVRIVVREQAEAEA
>CG_4_10_14_3_um_filter_Sphingomonadales_58_15
MGKASSPRRVGDNEALAVGNSIRGSAQKLNLVAQLIRGKKAEEALNILSF
SKKSMAKDVSKVLASAIANAENNHNLDVDALIVHEASVGKSITMKRWKAR
ARGRSAKIIKPFSRVRIVVREHEEEEA*
>Sphingomonadales_bacterium_RIFCSPHIGHO2_01_FULL_65_20
MGKAKSPRRVGENEALAVGTTIRGSAQKLNLVAALIRGKKAEEAMNILSF
SKKAMAVDAKKVLASAIANAENNHNLDVDALVVAEASVGKAITMKRFMTR
ARGRSSRIVKPFSRLRIVVREQEEA*
>Bacteria_Proteobacteria_Alphaproteobacteria_Sphingomonadales_Sphingomonadaceae_Blastomonas_sp._AAP53
MGKAKSPRRVGDNEALAVGTTIRGSAQKLGLVAALIRGKKAEEAMNILAF
SKKGMAVDARKVLASAIANAENNHNLDVDALVVAEASVGKAITMKRFMTR
ARGRSSRILKPFSRLRIVVREQEEA
>Bacteria_Proteobacteria_Alphaproteobacteria_Sphingomonadales_Sphingomonadaceae_Novosphingobium_sp._PP1Y
MSKQAAPRRVGEKEALAVGTTIRGSAQKLNLVAGLIRGKKAEEAMNILAF
SKKAMAVDARKVLASAIANAENNHNLDVDALVVAEASVGKSITMKRFHAR
GRGKSTRILKPFSRLRIVVREVEEA
>CG12_big_fil_rev_8_21_14_0_65_Sphingomonadales_65_10
MGKAKSPRRVADNEALATGTTIRGSAQKLNLVAELIRGKKAEEALNILAF
SKKAMAKDASKVLASAIANAENNHNLDVDALVVAEASVGKSITMKRFHTR
GRGKSTRILKPFSKLRIVVREQEEA*
>Bacteria_Proteobacteria_Alphaproteobacteria_Sphingomonadales_Sphingomonadaceae_Citromicrobium_sp._JLT1363
MSKQKAPRRVADNEALAVGTTIRGSAQKLNLVAELIRGKKAEEAMNILAF
SKKAMAKDASKVLASAIANAENNHDLDVDSLVVAEASVGKSITMKRFMTR
GRGKSTRILKPFSRLRIVVREVEEA
>Bacteria_Proteobacteria_Alphaproteobacteria_Sphingomonadales_Erythrobacteraceae_Erythrobacter_litoralis_HTCC2594
MGKAKSPRRVADNEALAVGTTIRGSAQKLNLVAELIRGKKAEEALNILAF
SKKAMARDASKVLASAIANAENNHDLDVDALVVAEASVGKSITMKRFHTR
GRGKSTRILKPFSKLRIVVREVEEA
>Bacteria_Proteobacteria_Alphaproteobacteria_Sphingomonadales_Erythrobacteraceae_Altererythrobacter_ishigakiensis_ATCC_BAA_2084
MGKAKSPRRVGDNEALAVGTTIRGSAQKLNLVASLIRGKKAEEAMNILSF
SKKAMAKDASKVLASAIANAENNHNLDVDALVVAEASVGKSITMKRFHTR
GRGKSTRILKPFSKLRIVVREEEEA
>Erythrobacter_sp._RIFCSPHIGHO2_12_FULL_63_10
MSKAKSPRRVGDNEALAVGTTIRGSAQKLNLVAALIRGKKAEEALNILAF
SRRAMARDASKVLASAIANAENNHNLDVDALIVAEASVGKSITMKRFHTR
GRGKSTRILKPISRLRIVVREQEEA*
>Bacteria_Proteobacteria_Alphaproteobacteria_Sphingomonadales_Erythrobacteraceae_Porphyrobacter_sp._AAP82
MGKAKAPRRVGDNEALAVGTTIRGSAQKLNLVAALIRGKKAEEAMNILAF
SKRAMARDASKVLASAIANAENNHNLDVDALVVAEASVGKSVTMKRFHTR
GRGKSTRILKPFSRLRIVVREAEEA
>Bacteria_Proteobacteria_Alphaproteobacteria_Parvularculales_Parvularculaceae_Parvularcula_bermudensis_HTCC2503
MAQSKNARRVAEDQAMAKGRMIKTSPQKLNLVAQMIRGKKVQRALDELEF
SRKRVALDVRRVLQSAIANAEENHDLDVDSLIVDQAFVGKNMVLKRWHAR
ARGRIGRIRKPFSEITIVVREVEEAA
>Alphaproteobacteria_bacterium_RIFCSPHIGHO2_12_FULL_63_12
MGQKKNPRRIADNAAMAKGKLLKTSPQKLNLVAQLIRGKKVERALADLEF
SQKRISKEVKRVLESAIANAENNHDLDIDALVVDQAFVGKNMVLKRWTPR
GRGRMGRIFKPFSEITIVVKQVEEAA*
>Bacteria_Proteobacteria_Alphaproteobacteria_Caulobacterales_Caulobacteraceae_Caulobacter_segnis_ATCC_21756
MAKQKQARRLDGAEAMAKVRTLRTSARKLNLVAQSIRGLNVQRALNELEF
SHKRIAQDVRKALYSAISNAENNHNLDIDSLVVAEAYVGKNLIMKRFSPR
ARGRATRVEKPFSEITIVVRELGEAA
>Phenylobacterium_sp._RIFCSPHIGHO2_01_FULL_70_10
MAKQTKGRRVESAEAMAKVRTLRISPQKLNLVAQSIRGLKVQQALNELEF
SRKRIARDVRKALYSAISNAENNHNLDIDSLVVAEAFVGKNLVMKRFHAR
ARGRASRVEKPFSEITIVVRELGEAA*
>Bacteria_Proteobacteria_Alphaproteobacteria_Caulobacterales_Caulobacteraceae_Phenylobacterium_zucineum_HLK1
MAKQAKARRLAGIEAMAKVRTLRTSPRKLNLVAQSIRGLKVQRALNELEF
SHKRIARDVRKALYSAISNAENNHNLDIDNLVVAEAFVGKNLIMKRFHAR
ARGRASRIEKPFSEITIVVREQGEAA
>Bacteria_Proteobacteria_Alphaproteobacteria_Rhodobacterales_Hyphomonadaceae_Hirschia_baltica_ATCC_49814
MGKAKNPPKQAANESRAVLRMLRVSPQKLNLIAQSIRGMSVEKAQAELTF
SRKRHSNEVLKLLNSAIANAENNHGLDIDSLVVAQAHVGKNLVMKRIRAR
ARGRAARILKPFAQMTIVLRDASMDAESQEAA
>Bacteria_Proteobacteria_Alphaproteobacteria_Rhodobacterales_Hyphomonadaceae_Hyphomonas_neptunium_ATCC_15444
MAKAKNPPKQEAHESRAVLRMYRSSPQKLNLLAQQIRGMPIQRALNEMKF
SPKRPAKDVYKLLQSAVANAENNHGLDIDSLVVAEAHVGKNLVMKRIRAR
ARGRAARIVKPFSQLTIVLRDTSQTAEAA
>Bacteria_Proteobacteria_Alphaproteobacteria_Rhodobacterales_Hyphomonadaceae_Henriciella_marina_DSM_19595
MGKAKNPPKQALNESRAVLRMYRSSPQKLNLLAQQIRGLPVQKAMDQMQF
SRKRAAKDVYKVLYSAMSNAENNHGLDIDSLVVAEAHVGKNLVMKRIRAR
ARGRAARIVKPFSQLTVVLRDTSAEAEAA
>Bacteria_Proteobacteria_Alphaproteobacteria_Rhodobacterales_Rhodobacteraceae_Thioclava_pacifica_DSM_10166
MGKEKNPRRVADNEAMAKTRMLRTSPQKLNLVAAMIRGKKVDKALSDLTF
SKKRIAIDVKKCLQSAIANAENNHGLDVDELVVAEAWVGKNLVMKRGRPR
ARGRFGKIMKPFSELTIKVRQIEEQA
>Bacteria_Proteobacteria_Alphaproteobacteria_Rhodobacterales_Rhodobacteraceae_Paracoccus_denitrificans_PD1222_1
MGKEQNPRRVAENEAFAKTKMLRTSPQKLNLVAAMIRGKKVDKALADLTF
SSKRIAGDVKKCLQSAIANAENNHNLDVDNLIVAEAWVGKNLVMKRGRPR
ARGRYGKIMKPFSEITIKVRQVEERA
>Bacteria_Proteobacteria_Alphaproteobacteria_Rhodobacterales_Rhodobacteraceae_Jannaschia_sp._CCS1
MSKDKNPRRVADNEAMAKLRMLKTSPQKLNLVAGLIRGQKVEKALTDLTF
SKKRIAVDVKKCLQSAIANAENNHGLDVDELIVAEAWVGKNLVMKRGRPR
ARGRFGKILKPFSELTITVRQVEETS
>CG17_big_fil_post_rev_8_21_14_2_50_Rhodobacteraceae_65_11
MGKDKNPRRVAENEAMAKLRMLRTSPQKLNLVAQMIRGKSVDKALSDLTF
SKKRIAVDVKKCLQSAIANAENNHNLDVDELVVAEAYVGKNMVLKRGRPR
GRGRFGRILKPFAELTITVRQVEEQA*
>Bacteria_Proteobacteria_Alphaproteobacteria_Rhodobacterales_Rhodobacteraceae_Roseobacter_Thalassiobium_sp._R2A62_genomic_scaffold_scf_1112329232034
MSKDNNPRRVADNEARSKTRMLRTSPQKLNLVAAMIRGKKVDKALTDLTF
SHKRIAIDVKKCLQSAIANAENNHNLDVDELVVAEAYVGKNLTMKRGRPR
ARGRFGKILKPFAELTIVVRQVEEQA
>Bacteria_Proteobacteria_Alphaproteobacteria_Rhodobacterales_Rhodobacteraceae_Octadecabacter_arcticus_238
MSKDKNPRRVADNEARAKLRMLRTSPQKLNLVAAMIRGKKVDKALTDLTF
SKKRIAADVKKCLQSAIANAENNHNLDVDELIIAEAYVGKNLTMKRGRPR
ARGRFGKIVKPFSELTILVRQVEEQA
>Bacteria_Proteobacteria_Alphaproteobacteria_Rhodobacterales_Rhodobacteraceae_Rubellimicrobium_thermophilum_DSM_16684
MGQEKNPRRVAENEAQAIARMLRTSPRKLNLVAAMIRGKKVEKALADLTF
SKRRIAGDVKKCLQSAIANAENNHNLDVDSLVVAEAYVGKAITMKRGRPR
ARGRYGRIMKPFSQLTITVRQVEALEGEQA
>Bacteria_Proteobacteria_Alphaproteobacteria_Rhodobacterales_Rhodobacteraceae_Ketogulonigenium_vulgarum_WSH_001
MSKAANPRRVADNEAMAKARMLRTSPQKLNLVAGLIRGKKVDKALTDLTF
SKKRIAQDVKKCLQSAIANAENNHNLDVDNLIVAEAFVGKNLVMKRGRPR
ARGRFGKIMKPFSEITITVRQVEEKA
>Bacteria_Proteobacteria_Alphaproteobacteria_unclassified_Alphaproteobacteriar_Canditatus_Phaeomarinobacter_ectocarpi_Ec32
MGKPSKPRKLAENEARAVGRMLRTSPRKLNLVAQSIRGLKVDRAIADLTF
SPKRISKSVKAVLESAIANAENNHDLDVDELVVHEAYVGKNLVMKRWKPR
ARGRVGRIEKPFSQITIVVREKSAETSGEAA
>Bacteria_Proteobacteria_Alphaproteobacteria_Rhizobiales_Phyllobacteriaceae_Parvibaculum_lavamentivorans_DS_1
MGKAVNKRRLPENEAQAVGRMLRVSPQKLNLVAQLIRGKKVETALADLTF
SRKRISDDVKKILQSAIANAENNHDLDVDDLIVAEAYVGKNLVMKRWHAR
ARGRVGRIEKPFSQITIVVRQVEEQA
>Bacteria_Proteobacteria_Alphaproteobacteria_Rhizobiales_Hyphomicrobiaceae_Rhodomicrobium_vannielii_ATCC_17100
MSKPKTERRIKDNEAQAVARSLRVSPQKLNLVAQLIRGKKVDKALADLTF
SRKRIAQDVKKTLQSAIANAENNHNLDVDQLIVAEAYVGKNLVLKRFHAR
ARGRMGRIEKPFSQLTVVVREVQEQA
>Alphaproteobacteria_bacterium_RBG_16_64_48
MGKPQRERTLKENEARAVTRLMRVSPQKLNLLAQLIRGKKVDRALADLTF
SRKRVAKDVKKTLESAIANAENNHALDVDALVVAEAYVGKNLVLKRVRPR
ARGRAGRIEKPFAQITVILRQVEEPA*
>Bacteria_Proteobacteria_Alphaproteobacteria_Rhizobiales_Hyphomicrobiaceae_Hyphomicrobium_nitrativorans_NL23
MGKPSRERSLSDKEARAIAKNLRVSPQKLNLVAGLIRGKKVDKALADLEF
SRKRIAQDVRKCVMSAVANAENNHDLDVNALVVAEAYVGKNMVLKRFAAR
GRGRGFQILKPFSQITVVVRETEEEEAPKAKKAKGKAAKPKAGAKKAAEA
TAAEKEAE
>Bacteria_Proteobacteria_Alphaproteobacteria_Rhizobiales_Rhodobiaceae_Lutibaculum_baratangense_AMV1
MGKPVTPRRLADNEAKAVARMLRISPQKLNLVAGLIRGKKVSSALADLTF
SRKRIAKDVKKTLESAIANAENNHDLDVDDLVVAEAFVGKALVMKRWEPR
ARGRVGRIQKPFSNLTIVVRQVEETA
>Bacteria_Proteobacteria_Alphaproteobacteria_Rhizobiales_Rhodobiaceae_Afifella_pfennigii_DSM_17143
MGKPKRERALADNEAQAVARMMRVSPQKLNLVAGLIRGKKVSSALADLTF
SRKRIAVQVKKTLESAIANAENNHDLDVDSLVVAEAYVGKALVMRRFRPR
ARGRVGRVAKPFSNLTIVVREVEEAA
>Bacteria_Proteobacteria_Alphaproteobacteria_Rhizobiales_Hyphomicrobiaceae_Maritalea_myrionectae_DSM_19524
MGKPKRERTLKDNEARAVLRMLRTSPQKLNLVASAIRGKKVEKALAELTF
SQKRIAKDVKKTLESAIANAENNHGLDTDALVVAEAYVGKSLVMKRFRPR
ARGRVGKILKPFSHLTIVVREVEEAA
>Bacteria_Proteobacteria_Alphaproteobacteria_Rhizobiales_Hyphomicrobiaceae_Cucumibacter_marinus_DSM_18995
MGKQKRERTLKDNEARAVRKMLRTSPQKLNLVASSIRGKKVEKALAELAF
SPKRIAGEVKKTLESAIANAENNHGLDTDALVVAEAYVGKALVMKRFRPR
ARGRVGRIEKPFSHLTIVVREHEEAV
>Bacteria_Proteobacteria_Alphaproteobacteria_Rhizobiales_Hyphomicrobiaceae_Pelagibacterium_halotolerans_B2
MGKEKRERALKDTEAKAVLRMVRTSPQKLNLVAAQIRGKKVEKALAELEF
SRKRISLSVKKTLESAIANAENNHGLDTDSLVVSEAFVGKAMVMKRFHAR
ARGRGARIEKPFSHLTIVVREVEEAV
>Bacteria_Proteobacteria_Alphaproteobacteria_Rhizobiales_Hyphomicrobiaceae_Devosia_sp._17_2_E_8
MGKQKTPRALKDTEAKAVLRMLRISPQKLNLVAATIRGKKVEKALAELAF
SHKRIAVQVKKVLESAIANAENNHGLDTDALVVAEAFVGNSLVMKRWTAR
GRGRSSRIEKPFSHLTIVVRQVEEAA
>Bacteria_Proteobacteria_Alphaproteobacteria_Rhizobiales_unclassified_Rhizobiales_Vasilyevaea_enhydra_ATCC_23634
MGKPKNPRGLKDTEAKAVLRMLRTSGQKLNLVAQLIRGKKVDKALAELSF
SRKRIAGPVRKTLESAIANAENNHGLDPDALVVAEAYVGDSLVMKRFMAR
GRGRSARVEKPFSHLTIVVREVQESA
>Bacteria_Proteobacteria_Alphaproteobacteria_Rhodobacterales_Rhodobacteraceae_Stappia_stellulata_DSM_5886
MGKPKGGRALADNEAKSVARMLRVSPRKLNLVAETIRGKKVEKALSDLTF
SRKRISDDVKKALMSAIANAENNHDLNVDSLVVAEAHVGKAFVIKRFQAR
ARGRVGRIEKPFSNLTIVVREVEETA
>Bacteria_Proteobacteria_Alphaproteobacteria_Rhodobacterales_Rhodobacteraceae_Pseudovibrio_sp._FO_BEG1
MGKQKHERTLADNEAKAVARMLRVSPQKLNLVAASIRGKKVGTALADLTF
SRKRISGDVKKCLMSAIANAENNHDLDVDNLVVAEAFVGKALVMKRFQPR
ARGRVGRILKPFSNLTIVVREVEEAA
>Bacteria_Proteobacteria_Alphaproteobacteria_Rhodobacterales_Rhodobacteraceae_Nesiotobacter_exalbescens_DSM_16456
MGKQKRERTLADNEAQAVCRMLRVSPQKLNLVAASIRGKKVSSALADLTF
SRKRIAGDVKKTLMSAVANAENNHDLDVDNLVVAEAYVGKALVMKRFQPR
ARGRVGRIQKPFSNLTIVVREVEETA
>Bacteria_Proteobacteria_Alphaproteobacteria_Rhodobacterales_Rhodobacteraceae_Pannonibacter_phragmitetus_DSM_14782
MGKPKRERTLADNEAKAVTRMLRVSPQKLNLVAAAIRGKKVSSALADLTF
SRKRIAGDVKKTLMSAIANAENNHDLDVDSLVVAEAHVGKAFVIKRFHAR
ARGRAGRIEKPFSNLTIVVRQVEETA
>Bacteria_Proteobacteria_Alphaproteobacteria_Rhodobacterales_Rhodobacteraceae_Roseibium_sp._TrichSKD4_genomic_scaffold_scf_1119120597021
MGKPKRERTLADNEARAMTRMLRVSPRKLNLVAASIRGKKVGSAIADLTF
SRKRIAQDVKKTLMSAIANAENNHDLDIDNLMVAEAHVGKAFVIKRFQAR
ARGRVGRIEKPFSNLTIVVREVEESA
>Bacteria_Proteobacteria_Alphaproteobacteria_Rhodobacterales_Rhodobacteraceae_Labrenzia_alexandrii_DFL_11
MGKPKRERVLADNEARAMTRMIRVSPRKLNLVAAAIRGKKVGSAIADLTF
SRKRIAQDVKKTLMSAIANAENNHDLDIDNLVVAEAHVGKAFVIKRFQAR
ARGRVGRIEKPFSNLTIVVREVEESA
>Bacteria_Proteobacteria_Alphaproteobacteria_Rhizobiales_Methylocystaceae_Methylosinus_sp._PW1
MSKPSNPRALADNEAKAVANTLRVSPQKLNLLAQLIRGKKVDRALADLEF
SRKRIAHEVKKTLESAIANAENNHGLDVDDLIVAQAFVGKSLVMRRFAAR
ARGRSSRIEKPFANLTIIVREVETPAKA
>Bacteria_Proteobacteria_Alphaproteobacteria_Rhizobiales_Methylocystaceae_Methylocystis_sp._SC2
MSKEANPPRLAENEAKAVARMLRVSPQKLNLLAQLIRGKKVDRALADLEF
SRKRIAHEVKKALESAIANAENNHGLDVDDLVVAQAFVGKALVMKRFHAR
ARGRASRVEKPFANLTIIVREVQAQANA
>Bacteria_Proteobacteria_Alphaproteobacteria_Rhizobiales_Beijerinckiaceae_Methylocella_silvestris_BL2
MSKEKTPRALKDNEAKAVARMLRISPQKLNLLAQLIRGKKVERALAELEF
SRKRAAFDVRKTLESAIANAENNHSLEVDDLVVAEAFVGKALVMKRFSPR
ARGRSGKIQKPFSHLTIVLREVAVAAQA
>Bacteria_Proteobacteria_Alphaproteobacteria_Rhizobiales_Beijerinckiaceae_Methylocapsa_acidiphila_B2
MSKEKTERALKDNEAKAVARMLRVSPQKLNLLAQLIRGKKVETALADLEF
SHKRVAFDVKKALESAIANAENNHSLDVDDLVVAEAYVGKALVMKRFSAR
ARGRSGRIQKPFSNLTIILREVAAAA
>Bacteria_Proteobacteria_Alphaproteobacteria_Rhizobiales_Beijerinckiaceae_Beijerinckia_indica_subsp._indica_ATCC_9039
MSKEKTPRSLGDNEAKAVARMLRVSPQKLNLVAQLIRGKKVDKALADLEF
SRKRIAYDVKKTLESAIANAENNHSLDVDDLIVAEAFVGKAMVMKRFSPR
ARGRSGRIEKPFAHLTIVVREVTAVAAGA
>Bacteria_Proteobacteria_Alphaproteobacteria_Rhizobiales_Beijerinckiaceae_Methyloferula_stellata_AR4
MSKEKTPRALSDHEAKAVARMLRISPQKLNLLAQLIRGKKVDRALADLEF
SRKRIAFDVKKTLESAIANAENNHGLDVDDLVVAEAFVGKALIMKRFAAR
ARGRSSRIEKPFSHLTIVVREVGVPATAEA
>Bacteria_Proteobacteria_Alphaproteobacteria_Rhizobiales_Aurantimonadaceae_Aurantimonas_ureilytica_DSM_18598
MGKAKAERVLKDNEARAVARTIRVSPQKLNLVAQLIRGKKVDRALADLTF
SRKRIAETVKKTLESAIANAENNHDLDVDALVVSEAFVGKSITMKRFHAR
GRGRASRVEKPFSHLTIVVREVAEEGAA
>Bacteria_Proteobacteria_Alphaproteobacteria_Rhizobiales_Aurantimonadaceae_Fulvimarina_pelagi_HTCC2506_unfinished_sequence
MGKAKAERRLKDNEAKAVARTIRVSPQKLNLVAAMIRGKKVDRALADLTF
SRKRISETVKKTLESAIANAENNHDLDVDSLFVAEAYVGKSITMKRFHAR
GRGRASRVEKPFSHLTIVVREVEELEEAA
>Bacteria_Proteobacteria_Alphaproteobacteria_Rhizobiales_Aurantimonadaceae_Aurantimonas_manganoxydans_SI85_9A1
MGKAKAERRLSENEARAVARTIRVSPQKLNLVAQMIRGKKVDAALADLTF
SRKRIAETVKKTLESAIANAENNHDLDVDSLVVAEAYVGKSITMKRFHAR
GRGRASRVEKPFSHLTIVVREIAAIEEAA
>Bacteria_Proteobacteria_Alphaproteobacteria_Rhizobiales_Rhizobiaceae_RhizobiumAgrobacterium_group_Agrobacterium_sp._H13_3
MAKAKTERRLKDNEAQAIARTLRVSPQKLNLVAALIRGKKVDRALAELEF
SRKRIAGTVKKTLESAIANAENNHDLDVDALVVAEAYVGKSITMKRFHAR
GRGRASRIEKPFSHLTIVVREVEEKGEAA
>Bacteria_Proteobacteria_Alphaproteobacteria_Rhizobiales_Phyllobacteriaceae_Aliihoeflea_sp._2WW
MGKAKAPRRLADNEARAVLRTIRVSPQKLNLVAAMIRGKKVGTALNELEF
SRKRIAETVKKTLESAIANAENNHDLDVDALVVAEAYVGKSIVMKRFHAR
GRGRASRIEKPFSHLTIVVREVEEKVEAA
>Bacteria_Proteobacteria_Alphaproteobacteria_Rhizobiales_Phyllobacteriaceae_Aminobacter_sp._J41
MGKAKAPRRLADNEARAVLRTIRVSPQKLNLVAALIRGKKVSTALADLEF
SRKRIAGTVKKTLESAIANAENNHDLDVDSLIVAEAYVGKSIVMKRFHAR
GRGRASRIEKPFSHLTIVVREVEEVEAA
>Bacteria_Proteobacteria_Alphaproteobacteria_Rhizobiales_Phyllobacteriaceae_Pseudaminobacter_salicylatoxidans_KCT001
MGKAKAPRRLADNEARAVLRTIRVSPQKLNLVAALIRGKKVGTALSDLEF
SRKRIAGTVKKTLESAIANAENNHDLDVDALVVAEAYVGKSIVMKRFHAR
GRGRASRIEKPFSHLTIVVREVEEKGEAA
>Bacteria_Proteobacteria_Alphaproteobacteria_Rhizobiales_Phyllobacteriaceae_Mesorhizobium_australicum_WSM2073
MGKAKAPRRLADNEARAVLRTIRISPQKLNLVAALIRGKKVATALSDLEF
SAKRISGTVKKTLESAIANAENNHDLDVDALVVAEAYVGKSIVMKRFHAR
GRGRASRIEKPFSHLTIVVREVEEKGEAA
>Bacteria_Proteobacteria_Alphaproteobacteria_Rhizobiales_Phyllobacteriaceae_Aquamicrobium_defluvii_W13Z1
MGKAKAPRRLADNEARAVLRTIRVSPQKLNLVAALIRGKKVQTALNDLEF
SRKRISETVKKTLESAIANAENNHDLDVDSLIVAEAYVGKSIIMKRFHAR
GRGRASRIEKPFSHLTIVVREVEEKGEAA
>Bacteria_Proteobacteria_Gammaproteobacteria_Acidithiobacillales_Acidithiobacillaceae_Acidithiobacillus_ferrivorans_SS3
MKSSAVLKGLQMSPQKARLVADLVRGQPVGKALEILRFTTKKAALPIRKC
LESAIANAENNEGADVDALVVEQIMIDGGAVLKRFAARAKGRGSRILKRT
SHITVVVAES
>Bacteria_Proteobacteria_Gammaproteobacteria_Acidithiobacillales_Thermithiobacillaceae_Thermithiobacillus_tepidarius_DSM_3134
MQASAYLRGYRISPQKARLVADQVRGMRVEKALELLSYSNKKAALPIKKC
LESAIANAEHNEGADVDALYIAKICVDEGAVLKRFHARAKGRGTRILKRT
SHFSITVAEK
>Candidatus_Muproteobacteria_bacterium_RBG_19FT_COMBO_61_10
MQATAILKFIRLSPQKGRLIADQIRGLPVERALEILQFSTRKAAKPVKKV
LESAIANAEHNEGADVDELNVATIQIDEGPVLKRFQARAKGRGARILKRT
SHITVTVSDARKPGKPGSAKREGK*
>Candidatus_Muproteobacteria_bacterium_RBG_16_64_11
VMQATAILRFTRLSPQKGRLIADQIRGLSVERALEVLQYSKRRAAKPVKK
TLEAAIANAEHNEGADVDELKVQSIQIDGGPSLKRFHARAKGRGARILKR
TSHITITVGDKAVKKAAAKRTK*
>Candidatus_Muproteobacteria_bacterium_RBG_16_60_9
MEATAVLKHVRLSAQKGRLVADQIRGLPVARALELLQFSNKKAAKPVRKV
LESAIANAEHNEGADVDELKVSTILVDGGPSLKRFHARAKGRGVRILKRT
CHITVIVGDKTKARGGK*
>Candidatus_Muproteobacteria_bacterium_RBG_16_62_13
MQATATLKFIRISPQKGRLVADQIRGLPVARALELLEFSNKKAARPLKKA
LESAIANAENNEGADVDELRILSIEVDNGPQIKRHMPRAKGRGVRIIKRT
SHFRVTVSDQKKRSVKVAAKGKGKS*
>Candidatus_Muproteobacteria_bacterium_RIFCSPHIGHO2_12_FULL_60_33
MQATAILKYVRVSAQKGRLVADQIRGMPVARALELLQFSPKKAAGHVRKV
LESAIANAEHNEGADVDELKVASIQVDGGPTLRRFHSRAKGRGVRILKRT
SHITVVVSDAKKPSKAVKKEKS*
>Candidatus_Muproteobacteria_bacterium_RBG_16_64_10
MQATAIMKHVRISPQKGRLVADQIRGLPVARAIELLAFSNKKAAALLKKT
LESAIANAEHNEGADVDELRVSQVLVDGGATLKRFHARAKGRGVHILKRT
SHIAVTVSDEKKPRKASKGKS*
>Candidatus_Muproteobacteria_bacterium_RIFCSPHIGHO2_01_FULL_65_16
MQASAILKRIRVSAQKGRLIADQIRGLPVARALEILQFSNKKAAAVVKKA
LESAIANAEHNEGADVDELRVARILVDGASTMKRMHARAKGRGARILKRT
SHITVTVSDEKTPKKPATTAKATKEKS*
>Candidatus_Muproteobacteria_bacterium_RBG_16_65_34
MQATAVMKYARLSPQKGRLVADLIRGLPVARAIEVLEFSQKKAARELRKT
LESAIANAEHNEGADVDELRVARVFVDGGPTLKRSHARAKGRGARIIKRT
SHITVTVSDEKPAKAASRKRKS*
>Bacteria_Proteobacteria_Betaproteobacteria_Methylophilales_Methylophilaceae_Methylobacillus_flagellatus_KT
MEVSAVLRGVHLSPQKARLVADLVRGKKVDQALNILAFTPKKGAEVIKKV
VESAIANAEHNEGADIDELKVTSIYVDKGLVLKRIRARAKGRAGRIIKPT
CHITVTVGN
>Bacteria_Proteobacteria_Betaproteobacteria_Methylophilales_Methylophilaceae_Methylovorus_sp._SIP3_4
MQVSAVLKGVHLSPQKARLVADLIRGKKVDYALNILNFTPKKGAEIIKKV
VESAIANAEHNEGADIDELKVTSIYVDKGIVLKRIRARAKGRAGRIIKPT
CHITVTVGN
>Bacteria_Proteobacteria_Betaproteobacteria_Methylophilales_Methylophilaceae_Methylophilus_methylotrophus_ATCC_53528
MQVTAVLKGVHLSPQKARLVADLVRGKKVDQALNILAFTPKRGAEIIKKV
VLSAIANAEHNNGADIDTLKVTSIYVDKGLVMKRIRARAKGRAGRITKPT
CHIHVTVGDSKE
>Bacteria_Proteobacteria_Betaproteobacteria_Methylophilales_Methylophilaceae_Methylotenera_sp._301
MQVSAILKGVHLSPQKARLVADLVRGKKVDHALNILNFTPKKGAEIIKKV
VESAIANAEHNNGADIDELKVTSIYVDKGIVLKRIRPRAKGRAGRITKPT
CHIHVTVGN
>Bacteria_Proteobacteria_Betaproteobacteria_Neisseriales_Neisseriaceae_Formivibrio_citricus_DSM_6150
MQVSAVLSNTRLSAQKARLVADLVRGKPVEQALNILAFSPKKGAVLIKKL
LESAIANAEHNEGADIDALKVKVIYVDKGPSLKRFMARAKGRGAKIEKQT
CHITLTVGD
>Bacteria_Proteobacteria_Betaproteobacteria_Neisseriales_Neisseriaceae_Deefgea_rivuli_DSM_18356
MQVSAVLSNTRLSAQKARLVADLVRGKPVEQALNILAFSPKKGAVLIKKV
LESAIANAEHNEGADIDTLKVKTIYVDKGPSLKRFTARAKGRGNKIEKQT
CHITLTVGD
>Bacteria_Proteobacteria_Betaproteobacteria_Neisseriales_Neisseriaceae_Laribacter_hongkongensis_HLHK9
MKVSAVLKNARVSAQKARLVADLIRGKSVEQALNTLTFTPKKSAVLMKKV
LESAIANAEHNEGADIDTLKVATVYVDKGPSLKRFTARAKGRGNRIEKQT
CHITLVVGN
>Bacteria_Proteobacteria_Betaproteobacteria_Neisseriales_Neisseriaceae_Microvirgula_aerodenitrificans_DSM_15089
MKVSAVLNNARVSAQKARLVADLIRGKSVEQAINILTYTPKKSAGLMKKV
LESAIANAEHNEGADIDTLKVATVYVDKGPSLKRFSARAKGRGNRIEKQT
CHITLVVGN
>Bacteria_Proteobacteria_Betaproteobacteria_Neisseriales_Neisseriaceae_Stenoxybacter_acetivorans_DSM_19021
MRVNAHHKNARISAQKARLVADQIRGKDIYQALNILTFSPKKGAELIKKV
LESAVANAEHNEGADIDELKVVTIYVDKGPSLKRFQARAKGRGNRIEKQT
CHINVTVGD
>Bacteria_Proteobacteria_Betaproteobacteria_Neisseriales_Neisseriaceae_Snodgrassella_alvi_wkB2
MRVSAQHKNARISAQKARLVADLVRGKDIAQALNILTFSPKKGAELIKKV
LESAVANAEHNEGADIDELKVVTIFIDKGPSLKRFQARAKGRGNRIEKQT
CHINVIVGN
>CG12_big_fil_rev_8_21_14_0_65_Hydrogenophilales_61_21
MEVSAILRGTRMSAQKARLMADLVRGKPVESAISILTFTPRKAAEVMRKV
LESAIANAEHNEGADIDELTVKRIYVDEGPSLKRFTARAKGRGNRIHKPT
CHITVTVGD*
>CG_4_10_14_3_um_filter_Hydrogenophilales_63_21
MQVSAILRGTRLSSQKARLVADMVRGKRVDLALNILTFSPQKAAFTIKKV
LESAIANAEHNDGADIDELKVKTIYVDQGPSLKRFTARAKGRGNRIIKPT
CHITVTVGD*
>Hydrogenophilales_bacterium_RIFOXYD1_FULL_62_11
MEVSAILRGTRLGAQKGRLVADQIRGLRVEQALNILAFSPKKGAEIIKKV
LESAIANAEHNEGADIDSLKVKTIYIDQGSVLKRFTARAKGRGNRISKPT
CHITVTVGD*
>Bacteria_Proteobacteria_Betaproteobacteria_Hydrogenophilales_GWE1_Thiobacillus_62_9
MEVSAILRGPRLSAQKGRLVADQIRGLRVEKALNILAFSPKKGAGIIKKV
LESAIANAEHNEGADIDTLKVKTICVDQGAVLKRFTARAKGRGNRISKPT
CHISVTVGD
>Bacteria_Proteobacteria_Betaproteobacteria_Hydrogenophilales_Hydrogenophilaceae_Thiobacillus_denitrificans_ATCC_25259
MEVSAILRGTRLSAQKGRLVADQIRGLRVEKALNILAFSPKKGAGIIKKV
LESAIANAEHNEGADIDALKVKTIYVDQGSVLKRFTARAKGRGNRISKPT
CHITVTVGD
>Betaproteobacteria_bacterium_RBG_16_58_11
MRVSAVLRGVRLSAQKGRLVADQVRGKKVEQALNILAFSPKKGASIIKGV
LESAIANAEHNEGADIDELKIATIYVDQGTVMKRFRAAAKGRGVHIHKPT
CHITIIVGD*
>Bacteria_Proteobacteria_Betaproteobacteria_Hydrogenophilales_Hydrogenophilaceae_Sulfuricella_denitrificans_skB26
MMRVSAVLRGTRLSAQKGRLVADQIRGLPVDRALNILTFSPKKGAVIIKK
VLESAIANAEHNEGADIDELKVATILVDEGSTMKRFRARAKGRGARILKP
TCHITVTVGN
>CG18_big_fil_WC_8_21_14_2_50_Hydrogenophilales_58_12
MRVSAVLRGTRLSAQKGRLVADQIRGLPVDRALNILTFSPKKGAVIIKKV
LESAIANAEHNEGADIDELKVATILVDEGSTMKRFRARAKGRGARILKPT
CHITVTVGN*
>Bacteria_Proteobacteria_Betaproteobacteria_Gallionellales_Gallionellaceae_Ferriphaselus_sp._R_1
MNTTAHVKGVRLSAQKGRLVADQIRGLPVGQALNILTFSPKKGAVIIKKA
LESAIANAEHNDGADIDELKVATIYVDKAASLKRMSPRAKGRGNRIEKQT
CHITITVGN
>Bacteria_Proteobacteria_Betaproteobacteria_Gallionellales_Gallionellaceae_Gallionella_capsiferriformans_ES_2
MTLTTAVAKNIHLSAQKGRLVADQIRGLPVAQALNILNFSPKKGAGIIKK
ALDSAIANAEHNDGADIDELKVKVIYIDKASSLKRFMARAKGRGNKIEKQ
TCHITVSVGS
>Bacteria_Proteobacteria_Betaproteobacteria_Gallionellales_Gallionellaceae_Sideroxydans_lithotrophicus_ES_1
MSTTAVIRGVRLSAQKARLVADQIRGLPVAQALNILAFSPKKGGGIIKKA
LDSAIANAEHNDGADIDELKVATIYVDKGTSLKRMIPRAKGRGNSIEKQT
CHITITVGS
>Sideroxydans_sp._GWF2_59_14
MSTKAVIRGVRISAQKTRLVADQIRGLPVAQALNILAFSPKKAGGILKKA
LDSAIANAEHNDGADIDELKVTTIYVDKGTSLKRMIPRAKGRGTGIEKQT
CHITITVGS*
>CG11_big_fil_rev_8_21_14_0_20_Gallionellaceae_60_62
MSTTAVIRGVRLSAQKARLVADQIRGLPVAQALNILTFSPKKGGAILKKA
LDSAIANAEHNDGADIDELKVSTIYVDKGTSLKRMIPRAKGRGTGIEKQT
CHITITVGS*
>CG08_land_8_20_14_0_20_Gallionellales_59_87
MSTTAVIRGVRLSAQKARLVADQIRGLPVAQALNILTFSPKKGGAIIKKA
LDSAIANAEHNDGADIDELKVSTIYVDKGASLKRMIPRAKGRGTGIEKQT
CHITITVGS*
>CG1_02_SUB100_Gallionellaceae_60_948
MSTTAVIRGVRLSAQKARLVADQIRGLPVAQALNILTFSPKKGGAIIKKA
LDSAIANAEHNDGADIDELKVSTIYVDKGASLKRMIPRAKGRGTGIEKQT
CHITITVGS*
>Bacteria_Proteobacteria_Betaproteobacteria_Nitrosomonadales_Nitrosomonadaceae_Nitrosomonas_europaea_ATCC_19718
METSAVLRSVRLSAQKGRLVADQIRGLQVERAIRLLTFSPKKGASIILKL
LESAVANAEHNEGADIDELKISQIFIGQGATLKRVSPRAKGRGNRISKPT
CNIFLTVSNK
>Bacteria_Proteobacteria_Betaproteobacteria_Nitrosomonadales_Nitrosomonadaceae_Nitrosospira_multiformis_ATCC_25196
METTAVLRGVRLSEQKGRLVADQIRGLPVERALNLLAFSPKKAAVIIRKL
LESAIANAEHNEGADIDELKVSRIYVDRGPSLMRTSARAKGRGNRIVKPT
CHILLTVGDKASNKK
>Bacteria_Proteobacteria_Betaproteobacteria_Rhodocyclales_Rhodocyclaceae_Uliginosibacterium_gangwonense_DSM_18521
METNASLRGVRLSAQKGRLVADLVRGKPVEQALNILTFSPKKGAVIIKKV
LESAIANAEHNDGADIDALKVKTIHVEKATSLKRFTARAKGRGNRIEKQT
CHIYLSVGE
>Bacteria_Proteobacteria_Betaproteobacteria_Rhodocyclales_Rhodocyclaceae_Thauera_sp._MZ1T
METKAILRGVRLSAQKGRLVADLVRGMPVGRALDTLAFSPKKGAKIIRKV
LESAIANAEHNDGADIDALKVKTIHVEEGMTLKRFTARAKGRGNRILKPT
CHVYLTVGE
>Bacteria_Proteobacteria_Betaproteobacteria_Rhodocyclales_Rhodocyclaceae_Aromatoleum_aromaticum_EbN1
METRAILRGVRLSAQKGRLVADQVRGRPVDQALNILAFSPKKGAQIIRKV
MESAIANAEHNDGADIDTLKVKTIYVEEGMSLKRFAARAKGRGARILKPT
CHIYVTVGE
>Bacteria_Proteobacteria_Betaproteobacteria_Rhodocyclales_Rhodocyclaceae_Azoarcus_sp._KH32C
METKAILRGVRLSAQKGRLVADLVRGKPVDQALNILAFSPKKGAQIIRKV
VESAIANAEHNDGADIDTLKVKTIYVEEGTSLKRFTARAKGRGNRILKPT
CHVYVTVGE
>Bacteria_Proteobacteria_Betaproteobacteria_Rhodocyclales_Rhodocyclaceae_Dechlorosoma_suillum_PS
METRAILRGVRLSAQKGRLVADLVRGKPVGQALNILGFAPQKGAKIVKKV
LESAIANAEHNDGADIDELKVKTIHVEQGTSLKRFTARAKGRGNRIIKQT
CHIFVTVGN
>Bacteria_Proteobacteria_Betaproteobacteria_Rhodocyclales_Rhodocyclaceae_Propionivibrio_dicarboxylicus_DSM_5885
METRAILRGVRLSDQKGRLVADQIRGLPVDKALNILTFSPKKGAGIIKKV
LESAIANAEHNDGADVDELKVKSIYVEKGMVLKRFTARAKGRGNRIIKPT
CHIFLTVGN
>Bacteria_Proteobacteria_Betaproteobacteria_Rhodocyclales_Rhodocyclaceae_Azovibrio_restrictus_DSM_23866
METTATLRGVRLSAQKGRLVADMVRGKSIGNALNILAFCPKKGAGIIKKV
LLSAVANAEHNDGADIDELKVKTIYVEKGMMLKRFTARAKGRGNRIVKPT
CHIYVTVGN
>Bacteria_Proteobacteria_Betaproteobacteria_Rhodocyclales_Rhodocyclaceae_Azonexus_hydrophilus_DSM_23864
METRASLRGVRLSAQKGRLVADLVRGKPVGQALNILAFSPTKGAGIIKKV
LESAIANAEHNDGADIDELTVKTIYVEKGMVLKRFTARAKGRGNRISKPT
CHIYLTVGN
>Bacteria_Proteobacteria_Betaproteobacteria_Rhodocyclales_Rhodocyclaceae_Dechlorobacter_hydrogenophilus_LT_1
METRASLRGVRLSAQKGRLVADLVRGKPVGQALNILAFSPKKGAGIVKKV
LESAIANAEHNDGADIDELKVKTIYVEKGMVLKRFTARAKGRGNRIIKPT
CHIYLAVGN
>Bacteria_Proteobacteria_Betaproteobacteria_Rhodocyclales_Rhodocyclaceae_Dechloromonas_aromatica_RCB
METRASLRGVRLSAQKGRLVADLVRGKPVGQALNILAFCPKKGAGIVKKV
LESAIANAEHNDGADIDELTVKTIYVEKGMVLKRFTARAKGRGNRIIKPT
CHIYLTVGN
>Bacteria_Proteobacteria_Betaproteobacteria_Burkholderiales_Sutterellaceae_Sutterella_wadsworthensis_HGA0223
METTAIVRGVRLSAQKGRLVADLIRGQQVGRALSILEFTQKRAAGIVRKC
LESAIANAEHNFGADIDALVVTKIHVEKAATLRRFGARAKGRGTRINKQT
SHIYITVADGE
>Bacteria_Proteobacteria_Betaproteobacteria_Burkholderiales_Oxalobacteraceae_Herbaspirillum_seropedicae_SmR1
MMETKATLRGVHLSAQKGRLVADLIRGKKVDQALNILAFSPKKGAVIIKK
VLESAIANAEHNDGADIDELKVKTIYVEKGAVLKRFTARAKGRGDRISKQ
SCHIYVTVGN
>Bacteria_Proteobacteria_Betaproteobacteria_Burkholderiales_Oxalobacteraceae_Collimonas_fungivorans_Ter331
MMETKATLRGVRLSAQKGRLVADLIRGKKIDQALNILAFSPKKGAAIIKR
VLESAIANAEHNDGADIDELKVTTIYVEKGSVLKRFTARAKGRGDRISKQ
SCHIYVTVGN
>Bacteria_Proteobacteria_Betaproteobacteria_Burkholderiales_Burkholderiaceae_Pandoraea_pnomenusa_RB38
MEVKAIHRGARISAQKTRLVADQIRGLPLERALNVLTFSPKKAAVIIKKV
LESAIANAEHNEGADIDELRVKGIYVDKATSLKRFTARAKGRGNRIEKQT
CHITVTLGN
>Bacteria_Proteobacteria_Betaproteobacteria_Burkholderiales_Burkholderiaceae_Burkholderia_cenocepacia_AU_1054
MEVKAIHRGARISAQKTRLVADQIRGLPVDKALNVLTFSPKKAAGIVKKV
VLSAIANAEHNEGADIDELKIKSIYVDKAASLKRFTARAKGRGNRIEKQS
CHITVTVGN
>Bacteria_Proteobacteria_Betaproteobacteria_Burkholderiales_Burkholderiaceae_Glomeribacter_sp._1016415
MVAKAIHRGARISAQKTRLVADQIRGLAVGKALDLLTFSPKQKPAGIIKK
VVQSAIANAEHNVGVDIDELKVTSIYVDKATSLKRIIARAKGRSNPIEKQ
SCHITVTVGN
>Bacteria_Proteobacteria_Betaproteobacteria_Burkholderiales_Alcaligenaceae_Brackiella_oedipodis_DSM_13743
METTAIIRNVHISAQKTRLVADLIRGKSVAQALDILTFTQKKAAGIVKKA
LESAIANAEHNDGADIDELKVTTIYVDKAQSMKRFSARAKGRGNRIEKQT
CHIVVKVGV
>Bacteria_Proteobacteria_Betaproteobacteria_Burkholderiales_Alcaligenaceae_Oligella_ureolytica_DSM_18253
METTAIVRNAHISAQKTRLVADLIRGKSVEQALNILTFTPKKAAGIIKKA
LESAIANAEHNDGADIDELIVKTIYVDKAQSMKRFRARAKGRGNRIEKQT
CHIVVKVGV
>Bacteria_Proteobacteria_Betaproteobacteria_Burkholderiales_Alcaligenaceae_Pusillimonas_sp._T7_7
METTAIIRGVHISAQKTRLVADLIRGKSVAQALNILTFTPKKAAGILKKA
LESAIANAEHNDGADIDELKVTTIHVDKAQSMKRFSARAKGRGNRIEKQT
CHIVVKVGA
>Bacteria_Proteobacteria_Betaproteobacteria_Burkholderiales_Alcaligenaceae_Alcaligenes_faecalis_phenolicus_DSM_16503
METTAIIRGVHISAQKARLVADMVRGKSVAHALNTLTFTPKKAAGIIKKA
LESAIANAEHNDGADIDELKVTSIYVDKAQSLKRFSARAKGRGNRIEKQT
CHIVVKVGA
>Bacteria_Proteobacteria_Betaproteobacteria_Burkholderiales_Comamonadaceae_Delftia_acidovorans_SPH_1
MSETRAVLRGVRLSVDKGRLVADLIRGKKVDQALNILTFTQKKAAVIIKK
VLESAIANAEHNDGADIDELKVKTIFVEQGTTLKRFTARAKGRGNRISKP
TCHVYVTVGN
>Bacteria_Proteobacteria_Betaproteobacteria_Burkholderiales_Comamonadaceae_Comamonas_testosteroni_TK102
MSETRAVLRGVRLSVDKGRLVADLIRGKKVDQALNILQFTQKKAAVIVKK
VLESAIANAEHNDGADIDELKVKTIYVEQGTTLKRFTARAKGRGNRISKP
TCHIYVTVGN
>Bacteria_Proteobacteria_Betaproteobacteria_Burkholderiales_Comamonadaceae_Brachymonas_chironomi_DSM_19884
METRAIVRGVRLSVDKGRLVADMIRGKKVDQALQILTFTQKKAAVIIKKA
LESAIANAEHNDGADIDDLKVKTIYVEQGPTLKRFTARAKGRGNRISKPT
CHVYVTVGN
>Bacteria_Proteobacteria_Betaproteobacteria_Burkholderiales_Comamonadaceae_Ottowia_thiooxydans_DSM_14619
METRAVLRGVRLSVDKGRLVADLIRGKKVDQALNILNFTQKKAAPIVRKV
LESAVANAEHNDGADIDELRVKTIYVEQGTTLKRSAARAKGRGARLSKPT
CHVYVTVGY
>Bacteria_Proteobacteria_Betaproteobacteria_Burkholderiales_unclassified_Burkholderiales_Burkholderiales_Genera_incertae_sedis_Methylibium_sp._T29
METRAIVRGVRLSVDKGRLVADLVRGKKVDQALNILEFTQKKAAVIIKKA
LESAIANAEHNDGADIDELKVKTIHVEQGATLKRFSARAKGRGNRISKPT
CHIFVTVGN
>Burkholderiales_bacterium_RIFCSPHIGHO2_01_FULL_63_240
METKAIVRGVRLSVDKGRLVADLIRGKKVDQALNILEFTQKKAAGIVKKA
LESAIANAEHNDGADIDELKVKTIYVEQGPTLKRFTARAKGRGNRISKPT
CHIYVTVGN*
>Burkholderiales_bacterium_RIFCSPLOWO2_12_FULL_64_99
METKAIVRGVRLSVDKGRLVADLIRGKKVDQALNILEFTQKKAAGIIKKA
LESAIANAEHNDGADIDELKVKTIYVEQGTTLKRFTARAKGRGNRISKPT
CHIYVTVGN*
>Bacteria_Proteobacteria_Betaproteobacteria_Burkholderiales_unclassified_Burkholderiales_Burkholderiales_Genera_incertae_sedis_Sphaerotilus_natans_natans_DSM_6575
METKAVVRGVRLSCDKGRLVADMIRGKKVDQALNILTFTQKKAAGIIKKA
LESAIANAEHNDGADIDELRVTSIYVEQGATLKRFTARAKGRGNRISKPT
AHIYVTVGN
>Bacteria_Proteobacteria_Gammaproteobacteria_Xanthomonadales_Xanthomonadaceae_Frateuria_aurantia_Kondo_67_DSM_6220
MSTEAKAILRSARISAQKARLVADLVRGLPVGRASDVLAFTNKKAAHMVR
KVLLSAVANAENNLGADVDELKVAKIFVDEGPTMKRMFARAKGRGSRILK
RTSHITVVVGD
>Bacteria_Proteobacteria_Gammaproteobacteria_Xanthomonadales_Xanthomonadaceae_Luteibacter_sp._9145
MSTEAKAILRSARISAQKARLVADLVRGLPVGRASDVLAFTNKKAAHLVR
KVLLSAVANAENNLGADVDELKVARIFVDEGPAMKRMYARAKGRGSRILK
RTSHITVVVGN
>Bacteria_Proteobacteria_Gammaproteobacteria_Xanthomonadales_Xanthomonadaceae_Dyella_japonica_A8
MSTEAKAILRSARISAQKARLVADLVRGMPVGRASDVLQFTNKKAAAIVR
KVLLSAVANAENNLGADVDELKVSRIFVDEGPAMKRMYARAKGRGSRILK
RTSHITVVVGN
>Bacteria_Proteobacteria_Gammaproteobacteria_Xanthomonadales_RIFOXYA1_FULL_Rhodanobacter_67_6
MSTEAKAILRGARISAQKARLVADLVRGLPVGRASDVLTYTNKKAALLVR
KVLLSAVANAENNLGADVDELKVASIFVDEGPAMKRMYARAKGRGSRILK
RTSHITVVVGN
>Bacteria_Proteobacteria_Gammaproteobacteria_Xanthomonadales_Xanthomonadaceae_Rhodanobacter_sp._2APBS1
MSTEAKAILRGARISAQKARLVADLVRGLPVGRASDVLTYTNKKAAHLVR
KVLLSAVANAENNLGADVDELKVASIFVDEGPAMKRMYARAKGRGSRILK
RTSHITVVVGN
>CG02_land_8_20_14_3_00_150_Xanthomonadales_62_12
METKAVLRSARISPVKARLVADQVRGLPVGRATTLLTFSNKKAATLFKKV
LLSAIANAENNDGADVDELKVARVFVDEGPVLKRMHARAKGRGSQIIKRT
SHITVVVGSGK*
>Bacteria_Proteobacteria_Gammaproteobacteria_Xanthomonadales_Xanthomonadaceae_Rudaea_cellulosilytica_DSM_22992
MSIEAKAILRGARISSLKARLVADQVRGLPVGRATSLLQFSDKKAAHLIK
KVLLSAVANAENNLGADVDELKVKTIMVDDGPQLKRMHARAKGRGSRIIK
RTSHVTVVVGS
>Bacteria_Proteobacteria_Gammaproteobacteria_Xanthomonadales_Xanthomonadaceae_Xylella_fastidiosa_multiplex_ATCC_35871
MEATAILRGARISPQKARLVAAQVRGLSAESAVNLLRFSSKKAACLIKKV
VESAIANAENNHGSNIDDLKINTIIVDEGRMLKRFMARAKGRSSRIVKRS
SHITVVVGPAK
>Bacteria_Proteobacteria_Gammaproteobacteria_Xanthomonadales_Xanthomonadaceae_Xylella_fastidiosa_sandyi_Ann_1
MEATAILRGARISPQKARLVAAQVRGLSADSAVNLLRFSSKKAACLIKKV
VESAIANAENNHGSNIDDLRINTIIVDEGRMLKRFMARAKGRSSRIVKRS
SHITVVVGPAK
>Bacteria_Proteobacteria_Gammaproteobacteria_Xanthomonadales_Xanthomonadaceae_Arenimonas_donghaensis_DSM_18148_HO3_R19
MEAKAILRTARISPQKARLVADQVRGMPVARAADLLQFSDKKAAHMIRKV
LWSAISNAENNLGADIDELKVSTIMVDEGPVLKRFMARAKGRGTRILKRT
SHITVVVGSGK
>Bacteria_Proteobacteria_Gammaproteobacteria_Xanthomonadales_Xanthomonadaceae_Arenimonas_oryziterrae_DSM_21050
MEAKAILRSVRTSPQKARLVADQVRGLPVARALNLLKFSDKKAAHIIYKI
VYSATSNAENNNGADVDELKVVGITVDEGPILKRFMARAKGRGTQIFKRT
SHITVVVGSGKKG
>Gammaproteobacteria_bacterium_RIFCSPHIGHO2_12_FULL_63_22
MEAKAILRTVRISPQKARLVADQVRGLPVARALDLLKFSDKKAAEIIYKV
VYSATSNAENNNGADVDELKVSSIMVDEGPILKRFMARAKGRGTQIFKRT
SHISVVVGSGKKG*
>Bacteria_Proteobacteria_Gammaproteobacteria_Chromatiales_Ectothiorhodospiraceae_Nitrococcus_mobilis_Nb_231
MATAAKLRYSLISPQKARLVADQIRGLPVAQALQMLEFSSKKAARVIRKI
LESAIANAEHNEGADIDELTVARVFVDEGPMYKRIQPRAKGRANRIRKRT
SHITVAVAEQ
>Bacteria_Proteobacteria_Gammaproteobacteria_Chromatiales_Ectothiorhodospiraceae_Arhodomonas_aquaeolei_DSM_8974
METAARLRYAMISPQKARLVADQVRGLPVSRALEVLEFSPQKAAGIVRKV
LDSAIANAEHNEGADIDELRVSRIFVDEGPMYKRIQARAKGRATRILKRT
SHITVAVAEQ
>Bacteria_Proteobacteria_Gammaproteobacteria_Chromatiales_Ectothiorhodospiraceae_Ectothiorhodospiraceae_bacterium_M19_40
MGTAAKLRYAIISPQKVRLVADQIRGLPVSRALEILEFSPRKAAGIVRKV
VDSAIANAEHNDGADIDELRVARIQVDEGPMYKRIQPRAKGRANRILKRT
SHITVAVAED
>Bacteria_Proteobacteria_Gammaproteobacteria_Xanthomonadales_Algiphilaceae_Algiphilus_aromaticivorans_DG1253
MQTHSVLRFARLSPQKGRLVADQVRGKPVDQALSLLRFSNKKAAGVIRKV
LESAIANAENNFGADVDELRISEIMVDAGPQIKRMMPRAKGRADRIVKPT
SHITIRVADQ
>Bacteria_Proteobacteria_Gammaproteobacteria_Xanthomonadales_Sinobacteraceae_Polycyclovorans_algicola_TG408
MQTHAVLKFVRLSPQKGRLVADLVRGKKVDEAINTLKFSNQRAAGLIRKV
LESAIANAENNLGADVDELKVSEIFVDQGPVLRRIMPRAKGRADRISKPT
SHITIRVSDE
>Bacteria_Proteobacteria_Gammaproteobacteria_Xanthomonadales_Sinobacteraceae_Nevskia_ramosa_DSM_11499
MQTQAVLKFVRLSPQKARLVADQVRGQKVDQALNLLKFSRNRASGILLKV
LESAIANAENNNGADVDELKISEIFVDEGPTMKRIRPRAKGRADRILKRT
SHVTIRVSDGTKG
>Bacteria_Proteobacteria_Gammaproteobacteria_Xanthomonadales_Sinobacteraceae_Hydrocarboniphaga_effusa_AP103
MQTQAVLKFARLSPQKGRLVADLIRGKKVDEALNILKFSNQRAAGIIKKV
LDSAIANAENNNGADVDELKISQILVDGGPVMKRIRPRAKGRADRISKPT
SHVTIRVSDESK
>Bacteria_Proteobacteria_Gammaproteobacteria_unclassified_Gammaproteobacteria_Solimonas_soli_DSM_21787
MQTQAILKFVRLSPKKARAIADLVRGKPVDEARNILKYSTRKPARILFKV
LESAIANAENNHGADVDELKVKEIYVDAGPVLKRIMPRAKGRADRIVKPT
SHITIKVSDGQ
>Bacteria_Proteobacteria_Gammaproteobacteria_Xanthomonadales_Sinobacteraceae_Singularimonas_variicoloris_DSM_15731
MQTQAILKFVRLSPKKARAVADLVRGKPVDEARNILKYSTRKPARILFKV
LESAIANAENNHGADVDELKVKEIYVDEGPVLKRIMPRAKGRADRIVKPT
SHITIKVSDGQ
>Bacteria_Proteobacteria_Gammaproteobacteria_Chromatiales_Halothiobacillaceae_Halothiobacillus_neapolitanus_c2
MQATALHRYARISPQKARLVADLVRGQGVAQAIETLTFSDKKGADLIKKV
LESAIANAENNEGADVDRLRIATIMVDEGPVLKRFRARAKGRGARILKKT
SHILVTVSER
>Bacteria_Proteobacteria_Gammaproteobacteria_Cardiobacteriales_Cardiobacteriaceae_Dichelobacter_nodosus_VCS1703A
MQSIAKLRAARISAQKARLVADQIRGKHVNDAVEILTFSQKKAAAIILKV
LNSAIANAENNEGADIDELHVAEIQVGEGMTMKRFRARAKGRGNRICKRT
SNIFVRVQER
>Bacteria_Proteobacteria_Gammaproteobacteria_Cardiobacteriales_Cardiobacteriaceae_Cardiobacterium_valvarum_F0432
MQSTAKLRAVRISAQKTRLVADQIRGKHVEDAIKILAFSNKKAASIILKL
LNAAIANAENNEGADIDELYVAEIQIGEGITMKRFAARAKGRGNRIFKRT
SNLFIRVQER
>Bacteria_Proteobacteria_Gammaproteobacteria_Xanthomonadales_Xanthomonadaceae_Ignatzschineria_larvae_DSM_13226
MESRAIHRNARISPQKARLVADQVRGLPVDRALTLLQFSDKKAAGLIRKV
LISSMDNAENNFGADIDTLFVKTIMVDEGPLLKRMRARAKGRGDRILKKT
SHITVVVAEA
>Bacteria_Proteobacteria_Gammaproteobacteria_Xanthomonadales_Xanthomonadaceae_Wohlfahrtiimonas_chitiniclastica_SH04
MQTATMKFARISPQKARLVADQIRGLPVERALALLEFSDKKAADIMKKVL
NSAIANAENNAALDIDGLKVQAVMVDAGPVLKRMRARAKGRGSRILKRTS
HVAITVAE
>Bacteria_Proteobacteria_Gammaproteobacteria_Xanthomonadales_Xanthomonadaceae_Wohlfahrtiimonas_chitiniclastica_DSM_18708
MQTATMKFARISPQKARLVADQIRGLPVERALALLEFSDKKAADIMKKVL
NSAIANAENNAALDIDGLKVQAVMVDAGPVLKRMRARAKGRGSRILKRTS
HVAITVAE
>Bacteria_Proteobacteria_Gammaproteobacteria_Thiotrichales_Thiotrichaceae_Leucothrix_mucor_DSM_2157
MEVSASLRFARISPQKCRLVADQVRGMPVEQALELLAFSPKKGAAILKKI
LNSAIANAEHNEGADIDELSITKVYVDQGPTMKRIMPRAKGRADRILKRT
SHITLVVGDTGV
>Bacteria_Proteobacteria_Gammaproteobacteria_Thiotrichales_Thiotrichaceae_Thiothrix_flexilis_DSM_14609
MEVAAHLRTARISPQKCRLVADQIRGEPVGKALQILAFSSKKGAAIIKKV
LESAIANAEHNEGADVDELSVKTIFVDQGPTMKRIQPRAKGRANRILKRT
SHITIKVSDEKIAKKG
>Bacteria_Proteobacteria_Gammaproteobacteria_Chromatiales_Ectothiorhodospiraceae_Thioalkalivibrio_nitratireducens_DSM_14787
METQETIAKLRFARISPQKARLVANQIRGKKVEQALNELGFSPKKAASML
KKVLESAIANAENNDGADVDELRVSRIQVDQGPTLKRMHARAKGRGNRIL
KRTSHILIGVSEKGAK
>Bacteria_Proteobacteria_Gammaproteobacteria_Chromatiales_Ectothiorhodospiraceae_Thiorhodospira_sibirica_A12_ATCC_700588
METVARLRFARISPQKCRLVADQIRGMPVDQALQELSFSPKKAAHIVKKL
LDSAIANAEHNDGADIDELKVVRICVDEGPTIKRIHARAKGRANRINKRT
SHITVAVGEK
>Bacteria_Proteobacteria_Gammaproteobacteria_Chromatiales_Ectothiorhodospiraceae_Halorhodospira_halochloris_A
METVAVLRFARISPQKCRLVADQVRGLPVERALQVLSFSPKKSAHLVRKI
LESAIANAEHNDGADVDELRVSRICVDQGPVLKRIQARAKGRANRINKRT
SHITVAVSAE
>Bacteria_Proteobacteria_Gammaproteobacteria_Chromatiales_Ectothiorhodospiraceae_Ectothiorhodospira_sp._PHS_1
METMAQLRFARISPQKCRLVADQVRGLPVERALQVLSFSPKKGAHLVKKV
LESAIANAEHNDGADVDELKVSRICVDQGPVLKRIAARAKGRANRITKRT
SHITVAVSAE
>Bacteria_Proteobacteria_Gammaproteobacteria_unclassified_Gammaproteobacteria_Thiohalomonas_denitrificans_HLD2
METAARLKYARISPQKVRLVADQVRGMSVEKALELLTFSPKKASGIVKKV
LESAVANAEHNEGADIDELKVSRIYIDQGPVLKRLRARAKGRANRILKRT
SHVTVMVADK
>Gammaproteobacteria_bacterium_RBG_16_57_12
MEVLAIHKFARLSPQKGRLIADQIRNMPVARALEMLTFSNKKGAEIVKKV
LESAIANAEHNAGADIDELKVSRVFVNEGPTMKRIHARAKGRANRILKRT
SHITVAVSEQK*
>Bacteria_Proteobacteria_Gammaproteobacteria_Thiothrichales_uncultured_SG8_50
MQVSATLRHAHISPQKCRLIADLVRGMPVEHALRTLTFNTRKASSIVQKV
LESAIANAEHNEGADVDELKVAAIFVNEGRAMKRFRARAKGRGNRILKRT
SHITVTVGDSE
>Bacteria_Proteobacteria_Gammaproteobacteria_Thiotrichales_Thiotrichaceae_Beggiatoa_sp._Orange_Guaymas
MEVSSIHKYARISPQKCRLVADQIRGMPVEQALNILKFSKRRAAFMIKKT
LDSAIANAENNQGADVDELHISTISIDEGPRLKRMRARAKGRGNRILKRT
SHIAVKVSDA
>Gammaproteobacteria_bacterium_RIFCSPLOWO2_02_FULL_61_13
MATSATLKFAHISAQKTRLVADQIRGLPVDRALNLLGFSNKKAAGLIRKV
LESAVANAEHNDGADIDELKVVDVYVNEGPTMKRVRPRARGRADRISKRT
SHVTIKVATPGA*
>Gammaproteobacteria_bacterium_RIFCSPLOWO2_12_47_11
MTTSAKLRFTRISPQKVRLVADQIRGLPVDRALNILSFSNKKAAVIVRKL
LESAIANAEHNDGADIDELTVKSICIDQGPTMKRLQTRARGRADRVLKRT
SHVTIMVAGTEE*
>Gammaproteobacteria_bacterium_RBG_16_51_14
MTTSATLKFTHIAPQKMRLVADQIRGLSVDRALDVLTFSNKKASVVVKKV
LESAIANAEHNDGADVDELKVSSVVVNPGPTMKRLRTRARGRADRILKRT
SHLTVTVAENQE*
>Gammaproteobacteria_bacterium_RIFCSPLOWO2_02_FULL_56_15
MATSATLKYAHSAPQKMRLVADQIRGLPVDSAINILAFSNKKAAAIIGKL
LASAIANAEHNDGADIDDLRVVSVLVDQGPVMKRLLPRARGRADRIIKRM
SHITVTVAEREE*
>Gammaproteobacteria_bacterium_RIFCSPLOWO2_12_FULL_52_10
MATTAILRYARTSPQKMRLVADQIRGLPVARALHVLEFSNKKAAAIIKKV
LESAIHNAEHNDGADIDELKVATIMVDQGPTLKRLQTRARGRADRILKPM
SHVTVTVAETSES*
>Bacteria_Proteobacteria_Gammaproteobacteria_Chromatiales_Chromatiaceae_Nitrosococcus_oceani_C_107_ATCC_19707
MATTAILKNARLSAQKGRLVADQVRGLPVDKALDILGFSPKKASALIRKV
LESAIANAEHNDGADIDELRVAAIMVNEGPTIKRIRARARGRASRVFKRS
CHIKVMVSED
>Bacteria_Proteobacteria_Gammaproteobacteria_Thiotrichales_Piscirickettsiaceae_Methylophaga_frappieri_JAM7
MATKAKLTYARISAQKVRLVADQIRGLPVERAINLLAFSPKKAAEIMKGV
LDSAIANAEHNDGADIDELYVSAVMVDDGPTMKRMSPRAKGRGNRILKRT
SHITVVVDEK
>Bacteria_Proteobacteria_Gammaproteobacteria_Methylococcales_Methylococcaceae_Methylohalobius_crimeensis_10Ki
MEVAAKLRYARVSAQKCRLTADQIRGLSVDQALDALRFSNKKAAALVRKV
LESAIANAEHNEGLDVDELKVSTIQVDEGPTMKRFKARAKGRASQILKRT
CHITVKVAESE
>Bacteria_Proteobacteria_Gammaproteobacteria_Methylococcales_Methylococcaceae_Methylococcus_capsulatus_Bath
MEALSRHRTARISPQKCRLVADQIRGLNVAAALDLLTFSNKKAAGLVKKV
LQAAIANAEHNEGADVDELRVKTVFVDEGPVLKRMSPRAKGRANRILKRT
SHITVLVSDN
>Bacteria_Proteobacteria_Gammaproteobacteria_Methylococcales_Methylococcaceae_Methylocaldum_szegediense_O_12
MATVAKLSNTRISAQKCRLVADQIRGLKVDRALDVLTFSTKKSARILKKV
LESAIANAEHNDGADVDELMVSAIEVAEGPTLKRLSPRAKGRANRILKRT
CHITIQVSEHR
>Bacteria_Proteobacteria_Gammaproteobacteria_Thiotrichales_Piscirickettsiaceae_Cycloclasticus_sp._P1
MEVKAKLKNANFSAQKGRLVANQIRGMDVESALNLLGFSTRKAADSFKKL
LNSAIANAEHNEGADVDELYVSTVFVDEAPTYKRFKARAKGRGNKILKRN
CHLTIEVSDTK
>Bacteria_Proteobacteria_Gammaproteobacteria_Methylococcales_Methylococcaceae_Methylomarinum_vadi_IT_4
MEVSAKLSNAPLSAQKARLVGDQIRGLPVEKALNLLQFSSKKAAAIIKKV
LESAIANAEHNESADIDELIVSTVYVNEGATLKRVRARAKGRANHILKRT
CHITVKVAEYE
>Bacteria_Proteobacteria_Gammaproteobacteria_Methylococcales_Methylococcaceae_Methylomonas_mecanica_MC09
VEVSAKLNNAPLSAQKARLVGDQIRGLPVEKALNLLNFSSKKAAAIIKKI
LESAIANAEHNESADVDELKVSTVYVNEGRTMKRISARAKGRANHILKRT
CHITIKVAES
>Bacteria_Proteobacteria_Gammaproteobacteria_Methylococcales_Methylococcaceae_Methylosarcina_lacus_LW14
METSAKLSNAPLSAQKARLVGDQIRGLPVDQALNVLKFSSKKGAAIIKKV
LESAIANAENNDSADIDDLKVSTVYVDEGATLKRFKARAKGRANHILKRT
CHITVKVAENE
>Bacteria_Proteobacteria_Gammaproteobacteria_Methylococcales_Methylococcaceae_Methyloglobulus_morosus_KoM1
MEVSAKLSNAPLSAQKARLVGDLIRGLPVEKALNTLRFSSKKGAAIVKKI
LESAIANAEHNDSADIDELKVSTVFVNEAATMKRFKARAKGRANHILKRT
CHITIKVSEHG
>Bacteria_Proteobacteria_Gammaproteobacteria_Methylococcales_Methylococcaceae_Methylobacter_tundripaludum_2122
MEVSAKLKNAPLSAQKARLVGDQIRGLPVEKALNLLKFSSKKAAAIIKKI
LESAIANAEHNESADIDELKVSTVYVNEGATMKRFKARAKGRANHILKRT
CHITVKVAEYE
>Bacteria_Proteobacteria_Gammaproteobacteria_Methylococcales_Methylococcaceae_Methylovulum_miyakonense_HT12
MEISAKLSNAPLSAQKARLVGDQIRGLPVDKALNTLKFSSKKAATIIKKI
LESAIANAEHNESIDIDELRVSTVFVNEGPTMKRFKARAKGRANHILKRT
CHITISVAEYE
>Bacteria_Proteobacteria_Gammaproteobacteria_unclassified_Gammaproteobacteria_Dechloromarinus_chlorophilus_NSS
MQAAAKLRFARISAQKGRLVADQIRGLPVEQALNILTFSNKKGAALMKKL
LDSAIANAENNEGADIDELKVATVMVDEGPTMKRIRARAKGRAARIFKRT
SHFTVIVSDK
>Gammaproteobacteria_bacterium_RIFOXYD12_FULL_61_37
MQAVAKLRHARISAQKGRLVADQIRGLPVGQALNTLAFSTKKAAVLIKKV
LDSAIANAEHNEGADVDDLRVATVCVDEGPTLKRMHARAKGRGNRIMKRT
CHVTVTVADK*
>Bacteria_Proteobacteria_Gammaproteobacteria_Chromatiales_Chromatiaceae_Thiorhodovibrio_sp._970
MQAEATLKFARISAQKARLVADQIRGQHVEKALNDLAFSTKKGAAMIRKV
LESAIANAENNAGADIDELHVAAIQVNEGPTMKRIRARAKGRASRILKRT
SHIKLTVAEGSV
>Bacteria_Proteobacteria_Gammaproteobacteria_Chromatiales_Chromatiaceae_Thioflavicoccus_mobilis_8321
MQAEARLKHARISAQKARLVADQIRGQGAEQALDTLTFSTKKGAAIIKKV
LESAIANAENNEGADVDELKVAIIQVDEGPTLKRMHARAKGRGNRILKRT
SHIRLIVAEA
>Bacteria_Proteobacteria_Gammaproteobacteria_Chromatiales_Chromatiaceae_Lamprocystis_purpurea_DSM_4197
MRAEAKLKYARISAQKARLVADQIRGQRVEHALQILAFSTKKGAELVKKV
LESAIANAEHNAGADIDELKVESIQVNEGPTMKRIMPRAKGRANRIMKRT
SHITLTVAEA
>Bacteria_Proteobacteria_Gammaproteobacteria_Chromatiales_Chromatiaceae_Marichromatium_purpuratum_987
MRAEATLKYARVSAQKARLVADLIRGQRVEEALNTLAFSNKKGAEIIKKV
LESAIANAEHNEGADIDELKVAAIQVNEGPTMKRIRARAKGRANRIMKRT
SHISLTVSEA
>Bacteria_Proteobacteria_Gammaproteobacteria_Chromatiales_Chromatiaceae_Thiocapsa_marina_5811_DSM_5653
MRAEATLKYARVSAQKARLIADMIRGRDVEEALNTLTFSTQKSAQIIKKV
LESAVANAEHNEGADIDELKVASIQVDEGPTMKRIRPRAKGRANRIMKRT
SHIRLTVAEG
>Bacteria_Proteobacteria_Gammaproteobacteria_Chromatiales_Chromatiaceae_Thiocystis_violascens_611_DSM_198
MQAEATLKYARISAQKARLVADLIRGRHVEEALNTLTFSTQKGAGLIKGV
LESAIANAEHNEGADIDELKVAAIQINEGPTMKRIRARAKGRANRIKKRT
SHISLIVAEG
>Bacteria_Proteobacteria_Gammaproteobacteria_Chromatiales_Chromatiaceae_Allochromatium_vinosum_DSM_180
MQAVATHKYARISAQKARLVADLIRGKRVEEALNTLSFSPKKGADIIKKV
LESAIANAEHNEGADIDELKVAAIQVNEGPTMKRIMPRAKGRANRIMKRT
SHITLTVAEA
>Bacteria_Proteobacteria_Gammaproteobacteria_Chromatiales_Chromatiaceae_Thiorhodococcus_drewsii_AZ1
MQAEATLKYARISAQKARLVADLIRGRHVEEALNTLTFSTKKGAEIIKQV
LESAIANAEHNAGADIDELKVAAIQVNEGPTMKRIHARAKGRANRIMKRT
SHITLTVAEG
>Bacteria_Proteobacteria_Gammaproteobacteria_Legionellales_Legionellaceae_Legionella_micdadei_ATCC_33218
MEVTAKLRNAPLSAQKGRLVADMIRKMDVSRAIDVLKFTPKKGAQLMLKV
LESAIANAENNNGADIDELKVGVVCVDEAATLKRISPRAKGRANRICKRT
CHITITVSDEE
>Bacteria_Proteobacteria_Gammaproteobacteria_Legionellales_Legionellaceae_Fluoribacter_dumoffii_Tex_KL_ATCC_33343
MEVTAKLKGAPLSAQKGRLVADMIRNMNVSGALDVLKFTPKKGAQLMLKL
LESAIANAENNNGADIDDLKVGMVCVDEAMTLKRISPRAKGRANRICKRT
CHITIKVSDEE
>Bacteria_Proteobacteria_Gammaproteobacteria_Legionellales_Coxiellaceae_Coxiella_burnetii_CbuK_Q154
MEVAAKLKYARISAQKARLVADQVRGLGAEQAVNLLRFSNKKAAALMKKV
LNSAIANAEHNEGADIDELKVSTVMVDEGPSARRFHARARGRANQILKRT
CHITVKVSDSQVEND
>Bacteria_Proteobacteria_Gammaproteobacteria_Legionellales_Coxiellaceae_Rickettsiella_grylli
MEVAAHLKYARLSPQKCRLVADQVRGLTVEKALQVLAMSAKKNASAIKKV
LESAMANAEHNAGLDIDTLKVSTIFIDQGPTLKRMHARAKGRSNRILKPT
CHITVKVSDDNGEKN
>Bacteria_Proteobacteria_Gammaproteobacteria_Legionellales_Coxiellaceae_Diplorickettsia_massiliensis_20B
VEVAAHLKYARLSPQKCRLVADQIRGMEVGKALQILKFSIKKNAKVIKKV
LESAIANAEHNQGADVDSLKIAAIYVDQGPTLKRMHARAKGRSNRILKPT
SHITIRVSDNGGKR
>Bacteria_Proteobacteria_Gammaproteobacteria_Thiotrichales_Francisellaceae_Francisella_FSC776
MEVQAKLKHARISAQKARLVADQIRGLPVENALNLLSFSNKKAADLIKGV
LTSAIANAEHNDGLDIDELFVSTIHIDEGPTMKRFEARAKGRGNRILKRT
SHIVVKVAEKN
>Bacteria_Proteobacteria_Gammaproteobacteria_Thiotrichales_Francisellaceae_Francisella_philomiragia_subsp._philomiragia_ATCC_25017
MEVQAKLKFAKISAQKCRLVADQIRGLPVEKAINLLTFSNKKAAVLIKDV
LNSAIANAEHNDGMDVDSLFVSTVFVDEGPTMKRFEARAKGRGNRILKRT
SHITVKVAEKN
>Bacteria_Proteobacteria_Gammaproteobacteria_Thiotrichales_Piscirickettsiaceae_Hydrogenovibrio_marinus_MH_110
MQVSATHRFARISPQKARLVADQIRGKDVEAAVNILAFSDKKAAQLMSKV
LNSAIANAENNEGADIDELKVTSAYVDEAPVMKRMRARAKGRGNRILKRT
SHITVTVGDK
>Bacteria_Proteobacteria_Gammaproteobacteria_Thiotrichales_Piscirickettsiaceae_Thiomicrospira_crunogena_XCL_2
MQVSATHRFARISPQKARLVADLIRGKDVETAVNILAFSDKKASELMSKV
LNSAIANAENNEGADIDELKVTEAYVNEGPIMKRMRARAKGRGNRILKRI
SHITVTVGDK
>CG2_30_FULL_Piscirickettsiaceae_44_34
MQVSATHKFARISPQKARLVADLIRGKDVEAAVNILAFSDKKAAKLLSTV
LNSAIANAENNEGADIDELRVTQAYVNEGPIMKRMRARAKGRGNRILKRI
SHITVTVGDK*
>Bacteria_Proteobacteria_Gammaproteobacteria_Pseudomonadales_Moraxellaceae_Perlucidibaca_piscinae_DSM_21586
MEAIAKLRGAPISAQKARLVADQVRGKSVELALNTLAFSNKKAAHFVKKV
LESAIANAEHNQGADVDELRVATICVDEGITLKRIQPRAKGRADRISKRT
CHITVTVAEGK
>Bacteria_Proteobacteria_Gammaproteobacteria_Pseudomonadales_Moraxellaceae_Alkanindiges_illinoisensis_DSM_15370
MEVTAKLRGAAISAQKARLVADLVRGKPVGRALEILSFSNKKAAVLVKKA
LESAIANAEHNNSLDVDDLKVSTIYVDEGITLKRILPRAKGRADRISKRT
CHITVKVGV
>Bacteria_Proteobacteria_Gammaproteobacteria_Pseudomonadales_Moraxellaceae_Acinetobacter_baumannii_AB30
MEVTAKLRGAAISAQKARLVADLIRGKSVAHALNILNFSNKKAAVLVKKA
LESAIANAEHNNSLDVDDLKVSTIYVDEGMSLKRIMPRAKGRADRITKRT
CHITVKVGV
>Bacteria_Proteobacteria_Gammaproteobacteria_Pseudomonadales_Moraxellaceae_Enhydrobacter_aerosaccus_SK60
MEVTAKLRGAAISAQKVRLVADEVRGKSIERALDILTFSNKKAAKLVKKC
LESAIANAEHNNGLDIDTLRVSTIYVDEGITLKRVLPRAKGRADRISKRT
CHITVKVGA
>Bacteria_Proteobacteria_Gammaproteobacteria_Pseudomonadales_Moraxellaceae_Psychrobacter_cryohalolentis_K5
MEVTAKLRGAAISAQKVRLVADEVRGKSIERALDILTYSNKKGAVFVKKC
LNSAIANAENNNGLDIDTLKVSTIYVDEGITLKRILPRAKGRADRISKRT
CHITIKVGE
>Bacteria_Proteobacteria_Gammaproteobacteria_Pseudomonadales_Moraxellaceae_Moraxella_Moraxella_Moraxella_catarrhalis_25240
MEVTAKLRGAAISAQKVRLVADEVRGKPIERALDILTFSNKKGAKLVKKC
LDSAIANAEHNNGLDIDKLRVTTIYVDEGITLKRIMPRAKGRADRISKRT
CHITVKVGE
>Bacteria_Proteobacteria_Gammaproteobacteria_gamma_proteobacterium_NOR51_B_scf_1109846220923_genomic_scaffold
MEIAAKLRGASISAQKVRLVADQVRGKPVGEALNVLEFSPKKAAHLVRKL
LNSAIANAENNEGADVDELRISTIFVDEGITQKRMRARAKGRGDRILKRS
CHITVKVADSEG
>Bacteria_Proteobacteria_Gammaproteobacteria_Alteromonadales_Alteromonadaceae_Haliea_salexigens_DSM_19537
MEVAARLKGARISAQKARLVADQVRGKPVEEALSLLEFSTKKAAQIVKKI
LDSAIANAENNEGADVDELKVSSIFVDEGMTMKRLRPRAKGRADRIFKRS
CHITVKVADGQG
>Bacteria_Proteobacteria_Gammaproteobacteria_unclassified_Gammaproteobacteria_OMG_group_OM60_clade_Congregibacter_litoralis_KT71
MEVSARLKGARISAQKARLVADQVRGKPVEEALSVLEYSNKKAAHIVRKV
LNSAIANAENNEGADVDELKVSTVFVDEGMTMKRLRPRAKGRADRIFKRS
CHITVKVADGES
>Bacteria_Proteobacteria_Gammaproteobacteria_Alteromonadales_Alteromonadaceae_Haliea_rubra_CM41_15a_DSM_19751
MEIAARLKGAQISAQKARLVADLVRGKPVEEALSVLEFSNKKAAQLVRKV
LNSAIANAENNEGADVDELKVSSIYVDEGMTMKRIRARAKGRADRIFKRT
CHITVKVADGASES
>Bacteria_Proteobacteria_Gammaproteobacteria_Oceanospirillales_Hahellaceae_Endozoicomonas_montiporae_LMG_24815
MKEVAAIHKGARISAQKARLVADQVRGKAVSEALDLLAFSPKKAAELVKK
VLESAIANAEHNEGMDIDELKVSTIYVDEAMTMKRIRPRAKGRADRILKR
SCHITVKVAEV
>Bacteria_Proteobacteria_Gammaproteobacteria_Oceanospirillales_Hahellaceae_Zooshikella_ganghwensis_DSM_15267
MEVAAKHKGANISAQKARLVADQIRGKSVDEALNILAFSPKKAAMLFKKV
LESAVANAEHNEGADIDELKVSTVFVDEGTTLKRIRPRAKGRADRILKRT
CHITVKVAEK
>Bacteria_Proteobacteria_Gammaproteobacteria_Oceanospirillales_Halomonadaceae_Carnimonas_nigrificans_ATCC_BAA_78
MEEVAAKLRGARLSAQKARLVADQVRGKPVAEALDILSFSPKKGAIIVRK
VLQSAIANAEENNGMDIDELRVSTIYVDEGMTLKRIQPRAKGRADRILKR
TCHITVKVAEK
>Bacteria_Proteobacteria_Gammaproteobacteria_Oceanospirillales_Halomonadaceae_Zymobacter_group_Zymobacter_palmae_DSM_10491
MEEVAAKLRGARLSAQKARLVADQVRGKPVAEALDILAFSPKKAAVLVQK
VLKSAIANAEENNGMDIDELRVSTIYVDEGMTLKRIRPRAKGRADRIMKR
TCHITVKVAEK
>Bacteria_Proteobacteria_Gammaproteobacteria_Oceanospirillales_Halomonadaceae_Halotalea_alkalilenta_DSM_17697
MEEVAAKLRGARLSAQKARLVADQVRGKPVAEALDILTFSPKKAAVIVRK
VLQSAIANAEENNGMDIDELRVSTIYVDEGTTLKRIQPRAKGRADRIMKR
SCHITVKVAEK
>Bacteria_Proteobacteria_Gammaproteobacteria_Alteromonadales_Colwelliaceae_Colwellia_psychrerythraea_34H
MQAIAIHKFARGSAQKARLVADQIRGVNVEKALEILTFSNKKAAELVKKV
LNSAIANAEHNEGADIDELFVKTILIDDGPTMKRIMPRAKGRADRIIKRT
SHITVIVSDS
>Bacteria_Proteobacteria_Gammaproteobacteria_Alteromonadales_Colwelliaceae_Thalassotalea_agarivorans_DSM_19706
MEAVAKHKFARGSAQKARLVVDQIRGLHVEKALEILEYSNKSAAVLVKKV
LNSAIANAEHNEGADIDELFVKTIMVDDGPTMKRIKPRAKGRADRILKRT
SHITVVVADS
>Bacteria_Proteobacteria_Gammaproteobacteria_Alteromonadales_Moritellaceae_Moritella_marina_ATCC_15381
MEALAKHRFASGSPQKARLVIDLIRGLPVEKALEVLTFSTKKAAVQVKKV
LESAIANAEHNEGADIDELVVATAFVDAGPTMKRIMPRAKGRADRILKRT
SHITIVVATR
>Bacteria_Proteobacteria_Gammaproteobacteria_Alteromonadales_Psychromonadaceae_Psychromonas_ingrahamii_37
MEALAKHLYARSSAQKARLVADQVRGLPVEKALELLSYSPKKAAVLIKKV
VDSAIANAEHNEGADIDELVITKICVDEGPTMKRIMPRAKGRADRIMKRS
CHITVVVSDRG
>Bacteria_Proteobacteria_Gammaproteobacteria_Vibrionales_Vibrionaceae_Salinivibrio_costicola_costicola_ATCC_33508
MEAIAKHRFARISPQKARLVADQVRGKDVAQALELLTFSDKKAADLVKKV
LESAIANAEHNEGADIDDLSVAKVFVDEGPIMKRIMPRAKGRADRILKRS
SHITVVVADR
>Bacteria_Proteobacteria_Gammaproteobacteria_Vibrionales_Vibrionaceae_Enterovibrio_sp._AK16
MEAIAKHRFARISPQKARLVADQVRGKNVAQAIELLTFSDKKAADLIKKV
LESAIANAEHNEGADIDDLSVAKIFVDEGPVMKRIMPRAKGRADRILKRS
SHITVVVADR
>Bacteria_Proteobacteria_Gammaproteobacteria_Vibrionales_Vibrionaceae_Enterovibrio_norvegicus_FF_162
MEAIAKHRFARISPQKARLVADQVRGKNVAQALEVLTFSDKKAAELIKKV
LESAIANAEHNEGADIDDLNVAKIFVDEGPVMKRIMPRAKGRADRILKRS
SHITIVVADR
>Bacteria_Proteobacteria_Gammaproteobacteria_Pasteurellales_Pasteurellaceae_Mannheimia_haemolytica_D174
METIAKHRYARTSAQKARLVADLIRGKKVSVALEILTFTNKKAATLVKKV
LESAIANAEHNDGADVDDLKVAKIFVDEGPSMKRVMPRAKGRADRILKRT
SHITVVVSDR
>Bacteria_Proteobacteria_Gammaproteobacteria_Pasteurellales_Pasteurellaceae_Bibersteinia_trehalosi_USDA_ARS_USMARC_189
METIAKHRYARTSAQKARLVADLIRGKKVAQALEILTFTNKKAAALVKKV
LESAIANAEHNDGADVDDLKVAKIFVDEGPSMKRVMPRAKGRADRILKRT
SHITVVVSDR
>Bacteria_Proteobacteria_Gammaproteobacteria_Orbales_Orbaceae_bacterium_Bimp
METVAKYRHARSSAQKVRLVADLIRGKNVSQALDILTYTNKKAAVLVKKV
LESAIANAEHNDGADIDDLKVAKIFVDEGPSMKRIMPRAKGRADRILKRT
SHITVIVSDR
>Bacteria_Proteobacteria_Gammaproteobacteria_Orbales_Orbaceae_Gilliamella_apicola
METIAKYRHARSSAQKVRLVADLIRGKNVSQALDILTYTNKKAAVLVKKV
LESAIANAEHNDGADIDDLKVAKIFVDEGPTMKRIMPRAKGRADRILKRT
SHITVIVSDR
>Bacteria_Proteobacteria_Gammaproteobacteria_Enterobacteriales_Enterobacteriaceae_Leminorella_grimontii_ATCC_33999
METIAKHRHARSSAQKVRLVADLIRGKKVSQALEILTYTNKKAAELVKKV
LESAIANAEHNDGADIDDLKVAKIFVDEGPSMKRIMPRAKGRADRILKRT
SHITVVVSDR
>Bacteria_Proteobacteria_Gammaproteobacteria_Enterobacteriales_Enterobacteriaceae_Pragia_fontium_DSM_5563
METIAKHRHARSSAQKVRLVADLIRGKKVSQALEILTYNNKKAADLVKKV
LESAIANAEHNDGADIDDLKVAKIFVDEGPTMKRIMPRAKGRADRILKRT
SHITVVVSDR
>Bacteria_Proteobacteria_Gammaproteobacteria_Enterobacteriales_Enterobacteriaceae_Budvicia_aquatica_DSM_5075
METIAKHRHARSSAQKVRLIADLIRGKKVSQALEILTYNNKKAADLVKKV
LESAIANAEHNDGADIDDLKVAKIFVDEGPSMKRIMPRAKGRADRILKRT
SHITVVVSDR
>Acidobacteria_Acidobacteriia-Gp1_Acidobacterium_ailaaui
MQLDTREFRAEARFQRVSPQKARLVLDLIKGRGVEEALNTVAFTKKAVAPMVEKVLRSAIQNANYLSQEQGLDVDVDHLYVKQAIANEGPRMKRIRPAPMGRAYRYQRRLSHIIISVAERRQDGLVQTVEAEAAPAAPVKKKAAKKSPAKKAAAKKAVTKKAAAKKKAE*
>Acidobacteria_Acidobacteriia-Gp1_Granulicella_mallensis_MP5ACTX8
MAKVTAPKAPEFRAEAKFQRGSPQKAKLVLDLIKGQRVEAAINTVAFTNKRWSPIVEKVLRSAVQNAVYLSGEQGLDVDVDNLYVKTAIANEGPRMKRIRPAPMGRAFRYQRRISHIIITVAEKKSAATANVEAPAAPAKKTAGKPAAKKAATKAPAKKAAAKKAPAKKAAAK*
>Acidobacteria_Acidobacteriia-Gp1_Granulicella_tundricola_MP5ACTX9
MAKSEVKIQEFRAEAKFQRTSPQKAKLVLDMIKGLRVEQAINTIHFSTKRMAPVVEKVLRSAIQNASYVSDEKGLDVDVDNLYVRTAIANEGPRMKRIRPAPMGRAFRYQRRLCHIIVTVAEKGKTIEAKAPVVPETKAAGKPKKAATKTAAKKAPAKKAAAKKTAKA*
>Acidobacteria_Acidobacteriia-Gp1_TAA166
MAKAAENTREFRAEAKFQRTSPQKAKLVLDLIKGLRVEQAINTVHFNNKRIAPVVEKVLRSAIQNANYLSQEQGLDVDVDNLYVKSAVANEGPRMKRIRPAPMGRAFRYQRRLAHIVVTVAEKNKPGVDAAAAETASAPAKKAAKKTAAKKAPAKKAAAKKTTAKKAAK*
>Acidobacteria_Acidobacteriia-Gp1_Terracidiphilus_gabretensis
MAVEIKEYRAEAKFQRVSPQKARLVLDLIKGRGVQEALETAAFTKKRIAPVIHKLLVSAVDNAKYVAGERGTDLDVDNLYVRQALANDGPRMKRIRPAPMGRAYRYQRRLAHIVLTVAERNNTTLVTKVEEPVGTTKPAKKAPVKKATAKKAPAKKAAATKKAAKSA*
>Acidobacteria_Acidobacteriia-Gp1_Terriglobus_roseus_DSM_18391
MAKTAEKSAVREFRAEARFQRVSPQKAKLVLDTIKGLSVESALNTLMFTKKRIAPVVEKALRSAVQNANYLSQEQGFDLDIDRLVVKQAVANEGPRMKRIRPAPMGRAFRYQRRMAHIIVTVTERKTVETGSAAAPAETKAAGKPKKAATKAPAKKAAAKKTAKATA*
>Acidobacteria_Acidobacteriia-Gp1_URHE0068
MAVETREYRAEAKFQRVSPQKARLVLELIKGRGVQEALETAAFTKKRIAPVIHKLLVSAVDNAKYVSGEQGNDVDVDNLYVKQAIANEGPRMKRIRPAPMGRAYRYQRRLAHIIVSVAERSGSESLVTKVEEPGTSAKKSAGKKTAAKKAPAKKASAKKAATKKSASAAPKAKKAAK*
>Acidobacteria_Blastocatellia-Gp4_28-1_soil_metagenome
MEALAKIRHLKGSPRKARLVIDLIRGRNVSQALAILKFTDKRAADPIAKTLRSAIANATFLAEKQNIAIDPDDLFVKTCFVDMGAHKNRRRMRPAPQGRAFREQRHYCHITIMVSSDLPEAKDDDKSKKKARLAAGRKTDGGERKSKTSVKGTAKADGVVEEKKTKNASTKENKKSKDKAKAENVDENLTVEPTILINDPVAVMEGTDRKATAEASDVKNVQSQTEAERNETAPADEAQLDANEQLERQ*
>Acidobacteria_Blastocatellia-Gp4_Chloracidobacterium_sp._UBA4728_soil_metagenome
MEAIASAKYLRGSAQKARLVVDMIRGKDVNQALAILRYSSKRASNLIEKCMRSAIANANEAAEKANVAIDPDDLWVKTAFVDRGPTKNRRRVRPAPQGRAYREQRHFCHVTILLSNDERPEPTKVKGNGKRGGAAAAKPAKIAESKGRKRGGAAAAPRAKRLAAKTEASEKSDAAARSEGEKKAAKRAAKKKLTKADAE*
>Acidobacteria_Blastocatellia-Gp4_Ga0074141_activated_carbon_metagenome
MEAIAKTKYLKGSPRKARLVIDLIRGQNVSRALSILKFTQKRAADPIAKCLNSAIANATYNAEQMNIAIDPDDLWVRACFVDMGPTKNRRRVRPAPQGRAYREQRHYCHITIEVTSDEKPKTEKELKAEAAKAKRIEAKKAEPKKAAKKDAPKAKKDEVTETAAPAEETLETAPAVEETIETAPAAEETVEATTDEVVTAEASEEAAPAAVENETAEGTAEKDAEAETK*
>Acidobacteria_Blastocatellia-Gp4_Ga0077534_activated_carbon_metagenome
MEAVAKTKYLKGSPRKARLVIDLIRGVNVSRALSILRFTDKRAADPIAKCLNSAIANATYKAEQQNIAIDPDDLWINLCYIDMGPTKGRKRMRPAPQGRAYREQRHYCHITIQVTSEEKAKSEEQKRLDALRDERIAARKAAKAADKAKAPAVKESKATKVEEAPVEPVVEEIVETPVETVEDTPVETIVEEVVETETHAEAVEENKAEIDAEVSAAHETSTHTTAEENAEKPVDDVMERTNKELERQ*
>Acidobacteria_Blastocatellia-Gp4_OLB17_bioreactor_metagenome
MEAVAKTKYLKGSPRKTRLVIDMIRGENVSRALAILKFTDKRAAGPIAQCLSSAIANATYKAEQQNIAIDPDDLWVKTCFVDMGPTKGRKRMRPAPQGRAYREQRHYCHITIHVTSEDQPKTEKELRAEAAKARKAAAPKAEKKKAEKPAKKKAEKAKAEEVETTPIEAPVEAAPVEAVEAEAVVEASAPETAAEPVQEASEETGKE*
>Acidobacteria_Blastocatellia-Gp4_Pyrinomonas_methylaliphatogenes
MEAIARARYQRGSPQKTRLVVDLIRGKNVNEALAILRYANKRAARTVEKCLRSAIANATELAERDNIAIDPDELWIKAAYVDQGPTKRRYRIRPAPHGRAYRERRHYCHITLLLSTEERSEKATRRAKAPEAATGNQEE*
>Acidobacteria_Gp13_RH2_MAG17b_soil_metagenome
MEARATTKYLRVSAQKARLVVDLIRGHRAGDAINILHFTKKRVTREVEKALRSAIANAEQKSDRVDVDELIVSQAYVNEGPRMKRIRPAPMGRAHRYQRRMSHITIVVEAPEGD*
>Acidobacteria_Gp13_UBA7540_soil_metagenome
MEARATQKHIRVSPQKARLVVDLIRGKNAGEALSILTYTKKRVAQAVEKVLRSAIANAEQKAEHLDVDKLVVSKAYVNEGPRSKRIRPAPMGRAFRFQRRMSHITVVVEAPEQ*
>Acidobacteria_Gp17_RBG_16_70_10_subsurface_metagenome
MLEASATTRYLRTSAQKAGLVLDLIRGKKAGEALSILRFTKKAVAREVAKTLRSAIANAVQVADRNQKRRLDEEELVVTGCWANQGPSLKRVRPAPMGRAYRVLRRTAHITVRVAEKE*
>Acidobacteria_Gp2_RH1-MAG20
MAKAVAEKIREFRAEAKFQRTSPQKAKLVLDLIKGLRVEQALNTVHFSTKRMAPVIEKVLRSAIQNASYVSQEQGLDVDIDNLYVKTAVANEGPRMKRIRPAPMGRAFRYQRRLAHIIVTVAEKKSATAVSAADASEAPATKKTTKKAATKIAAKKPAVKKAAAKKPAAQKAAK*
>Acidobacteria_Gp6_Luteitalea_pratensis
MVQATATSRSVRTSAQKAGLVLDLIRGKDVTGALATLKFSTKGVAKNIHRLLKSAIANAQQAEGFGGDVERLYVSAAYADQGTSFKRVRPAPMGRAFRVVKRTAHLTVQVAERPVRRRAPQAPTKPRTRKTAGVASTQE*
>Acidobacteria_Gp6_SCN_69-37_bioreactor_metagenome
MAGAQATTKYVRTSAQKAGLVLDQIRGANVGRALATLQFSRKLIARDIEKALRSAIANAQQRPDFGGDVDRLYVKACFANQGPSMKRIRPAPMGRAFRVVKRMAHLTVEVAERPAKTPAAGIPRARRRAQAAE*
>Acidobacteria_Gp9_bin61_sponge_metagenome
MIEAVARAMAVPGSVQKARLVLDLIRDKPAADAISVLQNTNRAPAPIIEKVLRSAIANAQTKALGEAKRIDEDKLMVTEAFADQGPARAIARSGRRARIRRIRRRTTHYTIRVTTVEEE*
>Acidobacteria_GpUnk_CG_4_9_14_3_um_filter_49_7_groundwater_metagenome
MVSRAIAKYVKGSPQKTRIVVDAIRGKMVEDAVAILDASPKLYAKRVAQVLHSAIANAENGNEAVDVDQLFISRAYVDQAPTLKRIRAAAMGRAVRILKRYSHITIELDVKE*
>Acidobacteria_Holophagae-Gp8_Holophagaceae_bacterium_UBA706_ecological_metagenome
MTTIVSSATLRHLRGSAQKARLVIDLIRGKKVGEAQWVLASTKKYAAGHIKKILDSAVANAIDKDPAVNPDDLFVKSAFVDEGFRMKRVRPAPMGRAYRVQKRTCHITLQLGREE*
>Acidobacteria_Holophagae-Gp8__oral_metagenome
MIARAKAKYIRGSARKARLVIDQIRGKNVEEALSVLKFSPRGAAKPIETCLKSAIANATQADSMADIDNFFISTALIDEGPTMKRIRPGAMGRAGRIRKRFNHITIEISNNEEE*
>Acidobacteria_Solibacteres-Gp3_KBS_96
MANQTNTLAKSEARYMRVSAQKARLVVDMIRGRQAGDAITILRGVNKRVAPSVEKVLRSAIANAENKSEDVDVDKLFVTEAYVNEGPRMKRIRPAPMGRAYRYQRRMAHIVVKVGERAEAGEE*
>Acidobacteria_Solibacteres-Gp3_Solibacterales_bacterium_UBA690_ecological_metagenome
MEARAEARFVRMSPQKARLVIDLIRGRKAGEAITILRTTNKRIAPTVEKVLRSAIANAENRNTDLDVDSLFVTEAYVNEGPRQKRVRPAPMGRAYRYQRRTSHIIVKVGDKSTAPSQVEE*
>Acidobacteria_Thermoanaerobaculia-Gp23_37-71-11_mine_drainage_metagenome
MQAEARLRYYKGSPQKVRLVADVVRGQGVARALAMLKLTHKRCARDIEKLVRSAVANLEQKMPGVDAGKLVLTSIQVNQAPSLKRFRAASMGRVFPRLHKFCHVTVQVAEREK*
>Acidobacteria_Thermoanaerobaculia-Gp23_RBG_13_68_16_sediment_metagenome
MHAEARLRFYKGSAQKVRLVADTVRGHGIPRALSVLKLTHRRCAHDLEKLVRSAVANLEQKSPGIDAGKLVLKSIWVDQGPSLKRFRAASMGRVFPRLHKYCHVTVQVAEREE*
>Chloroflexi_Ardenticatenia_Ardenticatena_maritima
MAEQTLEARAVARYIQMSPYKVRRVVNVVRGMPVEQAVATLRLMPHRAAKPVRKVIESAAANAEENLGLSRSDLYIAEIRVDEGPTRKWRRFAARGRFKPILKRSSHISVVLREMGS*
>Chloroflexi_Ardenticatenia_Promineofilum_breve
MADVFEVKAIARHIPMGTQKVRLVVNAVRGKGASEALDALRFMPQAAAEPVFKLIASAVANAEENYGLEMDELVVSEIWADEGPRHRKAPHGGRFAGRGRFRPIVRRSSHITVVLAEREAAQ*
>Chloroflexi_Caldilineae_Caldilineaceae_bacterium_bin34
MEVTAKMRFSGISARKARLVVNEVRGMHALQAVDMLRHMPQRAAGVLAGTITSALHNASENLGLAQDDMYIKAVYADQAPMRRWRRFAGRGRFKPWRRRSSHITVVLDEVDAADDDWLEEAN*
>Chloroflexi_Caldilineae_Caldilineaceae_bacterium_bin5
MEVRAVNKYTGISPQKARLVLNEMRGRQAEEAMALLQFMPQQAAKAVAKTLKSAIANGVENFGLEADELYISQIYADQAPNRRWRRFGARGRFKPWIRRSSHITVVLEERLNDE*
>Chloroflexi_Caldilineae_Litorilinea_aerophila
MQVQAVTKYTGISAQKARLVVDEVRGKRAQDALVQLQFMPQAAAKVVAKTIKSALANATENYGLEAEDMYIAKIVADEAPRRRWRRFGARGRFKPWIRRSSHITVVLEERVAGES*
>Chloroflexi_Dehalococcoidia_UBA2247
MKVKAVAKGVGIPPLKVRLVADMVREKKVDEALAILDFAPSSSAHVIAKVVRAAVANAEMNFQLAQSPSEMKITRICVDGGPMIKRYRPRARGQVGSILKRSSHITVEVEEIGES*
>Chloroflexi_Dehalococcoidia_UBA3254
MEVRAISKDTGISPRKMRLLVDMVKGKKVDEALNILKFAPTPNARIVAKTIKSAAANAENNFQMTPGELKIVKITADEARMLKRFKARARGRANQILKRSSHITVVVSE*
>Chloroflexi_Dehalococcoidia_UBA4462
MRVKACAYDVGMSPLKLRRVADRIRGKRTEEALSILEFIPSPAARALYKVIRSACANAENNFQMASQLRVCEIFVDKGHTLKRGRAGSRGYFYPILRRSSHITVVVEGEIIGA*
>Chloroflexi_Ktedonobacteria_Thermogemmatispora_carboxidivorans
MQVRAIARNIGISPRKLRLVTDAVKGLRVSEALPVLDFLPNAGARPVKKVIQSAVANAENNYNLDPDQLYILNIVTDEGPRLKRLKFRSHGRRSYIIRRFSHVTVIVSDDRADLGR*
>Chloroflexi_Ktedonobacteria_Thermogemmatispora_onikobensis
MQVRAIAKNIGISPRKLRLVTEAVKGLRVSEALPVLDFLPNAGARPVKKVIQSAVANAENNYNLDPDQLYILNIVTDEGPRLKRLKFRSHGRRSYIIRRFSHVTVIVSDDRADLGR*
>Chloroflexi_Ktedonobacteria_Thermosporothrix_hazakensis_ATCC_BAA-1881
MQVRAIARDLGISPRKMRLVTNAVKGLRVNEALAVLQFLPNAGAEPVRKVVASAAANAENNYNLNPDDLYILNIVADDSFRIKRVKPRSHGRAARMLRRFCHVTVIVSDDPADAGR*
>Chloroflexi_Ktedonobacteria_UBA4733
MQVMAIARGIPMSPRKVRLVGDLVKGKSVEEALAVLRFTPKAAALPVSKVVASAAANAENNYSLNRRDLTILNITTDEARGLKRGRARARGHYDRIVKRASHITVTLSDEKPGRR*
>Chloroflexi_P2-11E_UBA5189
MKVSATAKYVRGSTRKARLVVEAIRGRSVEEASNLLKFMPQHAAKDVAGVLKSAAANAENNLNLAADELRVLDARADQGPTIKRWRPRAQGRAFPIHKGVTHITVTVGDREG*
>Chloroflexi_SAR202_Io17-Chloro-G3
MGIRAKSSNTGISVKKLKPYVNLVRGMNVGEALTALQFMQSPIAARVAKTVKSAASNAENELMARTEDLKITEIFANEGPRLKRFRARARGRVGKINRRSSHITVVVDEEDL*
>Chloroflexi_SAR202_Io17-Chloro-G6
MPPVRAVAKQLGTSQKRLKPILDLVRGQRVEDALNSLSLLPSPWAKTVAKVVASAAANAENNMLMNRDNLRIVRISADGAKSLKRFRPRARGRIGRIIKRSSHVIVEVDEDEDRS*
>Chloroflexi_SAR202_MP-NPac-SRR3961935-G1
MPPVRALAKSLSASQKRLKPILDLVRGRRVDDALVQLSLLPSPWAKTVAKVVASAAANAENNMLMNRDNLRIIHISADNAKSLKRFRPRARGRIGKIIKRSSHVMVVVDEDEDRS*
>Chloroflexi_SAR202_MP-SInd-SRR3963457-G1
MPPVRALAKSLSASQKRLKPILDLVRGRRVDDALVQLSLLPSPWAKTVAKVVASAAANAENNMLMNRDNLRIIHISADNAKSLKRFRPRARGRIGKIIKRSSHVMVVVDEDEDRS*
>Chloroflexi_SAR202_UBA2158
MPPVRALAKSVGTSQKRLKPIMDLIRGQRVEDALNSLSLLPSPWAKPIYKVVASAASNAENNMLMNRDNLRIIHISADNAKSLKRFRPRARGRIGRIVKRSSHIMVVVDEEDRS*
>Chloroflexi_SAR202_UBA7894
MAIARTKNVGISDYKLRLVMDQIRGKMVDDAFPMLRYMTSPAAAEILKILKAATANAENNDLQSRDDLKIVRITADKATWTRRFRPKARGRVGAFDRPTSHITIEVDEVRI*
>Chloroflexi_Thermomicrobia_Nitrolancea_hollandica_Lb
MEVTAKARGLGVSARKARLVVDAVRGKSVPEALAILRFLPQKSAKDIAKVVKSAAANAEHNYDLDPDALFVKYIYADEGPTLKRWRARARGRVNQRLKRTAHVTVIVEEKGA*
>Euryarchaeota_Archaeoglobi_Geoglobus_spUBA235
MGRVNYAYKPKDELNAAKAMGYEMDISFKHAVEICRALKGKKIEEAIAYLEDVIAMKRAVPFRNHKKKVAHKRGLQKWYAGRYPVKASKSILKVLNNLKANAEYKGLELNRLIITHAQAKKGRVIRRYMPRAYGRATPKFKTLTTVEFVAEVR*
>Euryarchaeota_Archaeoglobi_UBA230
MNMARVNYAYKPEDETKAAKAMGYEMPISFKHAVEICREIRGKKVADARRFLEEVVEMKRPVPFRKHKKKVAHKKGLEKWYAGRYPQKAAKHVLKVLRNLEANAEYKGLDVENLIIVHAQAQKGRVIQRYMPRAFGRATPRFQQLTTVELVAEVR*
>Euryarchaeota_Archaeoglobi_UBA234
MARVGYAYEPESEKSAKAMGYEMDISFKHAVELCAALKGKKIDQAIRYLEEVAELRRPVPFKKHDKKVPHKRLEKWYAGRYPQKAAKHLLKVLKNLEANADYKGIEKERLIITHAQAKKGRVLKRYMPRAYGRATPKFKVLTTVEFVAEVR*
>Euryarchaeota_candidate_divison_MSBL1_archaeon_SCGC-AAA259D14
MPKHDYSIDVDDKTCAKAMGKELHISPKDSQEICREIKGMYLEDAQNYLKSVVEKKESIPYKRHDKKRAHRKGAGKDSGAYPVKAARKILEVLENVEANAEYKGLVVEKLRIIHASAKKGMTFPGIQPRAFGRASPSDTPTTNVEIVVKGE*
>Euryarchaeota_candidate_divison_MSBL1_archaeon_SCGC-AAA261F19
MPKLDYSAEFDDKVTAKAMGKELRISPKDSMEICRAIKDLPLKNAKKLLKAVGRKEKSIPYSRHRGKTAHRKGSGQSAGRYPVKAARKILDVLNNAEANAEYKGMDPERLKVIHASAQKGITIPGFKPRAYGRATPFNTKTTNVEIIVEEVQ*
>Euryarchaeota_Hadesarchaea_archaeon_DG-33
MPKFGYSKKVDEPCAKAFGREMRVSPKHAMEVCRAIKGMRLATAKEYLQAVVDKKKPVPFKRHRKKVAHRRGAGGSGQFPVKTARAILKILENAEANATYKGLDAEKLKIVHASAHKGITIPGFLPRAFARATPFNKPLTNVEIILKEAT*
>Euryarchaeota_Hadesarchaea_archaeon_YNP_45
MSMPKFGYSVKIEGPVARALGKERRISPKQAMEICRAIRGMSLSAAKEYLEAVQQKKVAVPILRHRKKVAHRGPKGSGQYPVKAAREILKVLKNAEANAIYKGLDVEKLRVVHASAYKGTSIPGYIPRAFGRSSPAFSPLTNIEIILKGG*
>Euryarchaeota_Hadesarchaea_archaeon_YNP_N21
MPKFRYSTKIEEPCARAIGKEMRISPKHAVEVCRAIRGMKLEEAKDYLRAVVAKKRAVPFKRHRKKLAHRKGLEGWSAGQYPVKTARAILKVLENAEANANYKGLNTENLFIVHASAHKGITIPGFIPRAFARSTPFNTPLTNVEIILKEGSK*
>Euryarchaeota_Thermoplasmata_Marine_Benthic_Group_D_GCA_001595915.1
MKYSTEIDPDKTAKAYGYEMHCSRKDSENLARGIKGMKIEEAKKFLNEIIDMKRALPTIYHNGKRSHKKGIGPGSYPQKAARYMLKILENAENNAEYKGFDTDNMKISHISTYGGRVIKGIMPRAQGRATDKNTKTTNIEIIIEEVE*
>Euryarchaeota_Thermoplasmata_Marine_Benthic_Group_D_UBA585
MPKYSAEKDLEKSARAYGYELHCSQKDSMNLAHALHGKTVEEAKKYLGEIIAMKRALPAVYHKKKRLHQKGIGPGSFPEKAARYMLKIVENAENNAEYKGFDVDKMKIVHISAYQGRIIRGIMPRAHGRATDKNETTTDVEIILEEVE*
>Euryarchaeota_Thermoplasmata_Marine_Group_II_Clade2_REDSEA-S30_B12
MSRIQGKSQSGYTQLLEGSNLVTARAVNLDCHHKHCYHIAKAIRGMNAELAIQYLEDVIDKKRAIPYQRRSRKGRGGNTMAGHRKGKMGPGKFPHKASKEFIKLINSAMDNARQRYDTIDPEDMIITHIAAHRGQVSTNWRPRARGRASPSNHYQVNLEIFLESFGDEDEDIEDEDF*
>Euryarchaeota_Thermoplasmata_Marine_Group_II_Clade2_UBA125
NARHRYEGEIDDIDEMVITHVAAHRGQVRRAFRPRARGRATPHFHYQVNLELFLEAREGDDGWDDDGDEDIF*
>Euryarchaeota_Thermoplasmata_Marine_Group_II_Clade2_UBA126
MSRISGKPQSGYTQLLEGSNLATARAVNLDIHHKHCYQIAKFIRGMNAVDAIEYLEKVMDKKEAIPYTRRSRKGKGGNTMAGHRKGKMGPGRYPYKASREFVKLINSAMENARQRYDTIDAEDMVITHCAAHRGQVHTGWKPRAQGRATPKNHYQVNLEVFLEHFGDEEGEEDEF*
>Euryarchaeota_Thermoplasmata_Marine_Group_II_Clade2_UBA130
MSRRSGNSQSGYTQLLEGSNLVTARAVNIDVHHKHCYHIAKALRGMNAASAISYLEDVMDKKRAVPYVRRSRRGRGGNTMAGHRKGKMGPGKYPNKASREFIKLINSAMENARQRFDTIDPEDMTITHLAAHRGQIARHWRPRAQGRATPKNHYQVNLEIFLEYFGDEDEEDDF*
>Euryarchaeota_Thermoplasmata_Marine_Group_II_Clade2_UBA132
MSREVGKSQSGYTQLLEGSYLSTARAVNVNVHHKHCYHVAKALRGMNASNALIYLDDVINKKKAIPYTRRSRKGRGGNTMAGHRKGKIGPGAYPNKASKEFVKLISSAMDNASQRYDTIEPDDMIITHIAAHRGQIATNWRPRAQGRATPSNHYQVNLEVFLEYFGEDEEEDDF*
>Euryarchaeota_Thermoplasmata_Marine_Group_II_Clade2_UBA20
MSRKQGQPQSGYTQLLEGSYLTTARSVNVDVHHKHCYQIAKFIRGKTTVQAIEHLEKVTKKQAAIPYTRRSRKGKGGNTMAGHRKGKMGPGAYPYKASKEFIRLINSAMDNARQRYDTIDPEEMVITHIAAHRGQISRGFRPRARGRATPKNHYQVNLEIFLEHFGETEEEDEF*
>Euryarchaeota_Thermoplasmata_Marine_Group_II_Clade2_UBA250
MSRNQGQPQSGYTQLLEGAFLATARAVNVDVHHKHCYHIAKFIRGKTTVQAIDYLERVMRKQDAIPYTRRSRKGKGGNTMAGHRKGKMGPGAYPYKASREFIRLINSAMDNARQRYDTIDPDEMVITHVAAHRGQISRGFRPRARGRATPKNHYQVNLEIFIEHFGEEVEEDEF*
>Euryarchaeota_Thermoplasmata_Marine_Group_II_Clade2_UBA463
MSRRTGNSQSGYTQLLEGSNLVTARTVNVDMHHKHCYHIAKALRGMNAADAISYLEDVIEKKRAIPYVRRSRRGRGGNTMAGHRKGKMGPGKYPNKASKEFIKLINSAMENARQRFDTIDPEDMTITHLAAHRGQIARHWRPRAQGRATPKNHYQVNLEIFLEYFGDEDEGDDF*
>Euryarchaeota_Thermoplasmata_Marine_Group_II_Clade2_UBA58
MSREAGQPQSGYTQLLEGSNLATARLVNVDMHHKHCYQVAKFIRGMNVMDAIDYLERVIDKKVAIPYTRRSRKGKGGNTMAGHRKGKMGPGRYPNRASKEFIKLIKSAMENARQRYDTIDAEDMVITHCAAHRGQIHTGWRPRARGRATPKNHYQVNLEIFLEHFGGEEEDDEF*
>Euryarchaeota_Thermoplasmata_Marine_Group_II_Clade2_UBA59
MSRDRTKPQKGYTQFLDGSRLATARVTGAHIHHKHCVQIAKHIKGMYAGSAIEFLEQVIAKRKAVPYVVRSRKGKGGNTMAGHRKGAMAAGRYPRNASRVYIKLIESAMDNARQHHEDLEPEDMQITHIAAHRGQVARNMRPRAQGRATASNHYQVNLELFLESYDSESDEEDIEDEDDF*
>Euryarchaeota_Thermoplasmata_Marine_Group_II_Clade2_UBA601
MSRRTGNSQSGYTQLLEGSNLVTARAVNIDVHHKHCYHIAKALRGMNAASAISYLEDVIDKKRAVPYVRRSRRGRGGNTMAGHRKGKMGPGKYPNKASREFIKLINSAMENARQRFDTIDPEDMTITHLAAHRGQIARHWRPRAQGRATPKNHYQVNLEIFLEYFGDEDEEDDF*
>Euryarchaeota_Thermoplasmata_Marine_Group_II_Clade2_UBA602
MSRDRTKPQSGYTQLLQGSRLAVARAVNRDIHHKHCYQIARAVKGMYAGDAVEYLEKVVKQEVAIPYTRRSRAGKGGNTMAGHRKGKMGPGRYPRNASIAFIKLIESAMDNARQHHEDIDAEDMVITHLAAHRGQVKKGMRPRARGRATPNNHYQVNLEIFLEDLTAEDEEEDEF*
>Euryarchaeota_Thermoplasmata_Marine_Group_II_Clade2_UBA605
MSRITGKSQSGYTQLLEGSNLVSARAVNVDVHQKHCLHIAKALRGMNASDAISYLEDVIAEKRAIPYTRRTRRGRGGNTMAGHRKGKMGPGKYPRKASKVFIKLINSAMDNARQRYDTIEPDEMIITHLASHRGQIHRGWRPRAQGRATPENHYQVNIEIFLEHFGEEEEEDEF*
>Euryarchaeota_Thermoplasmata_Marine_Group_II_Clade2_UBA69
MSRKQGQPQSGYTQLLEGSYLTTARSVNVDVHHKHCYQIAKFIRGKTTVQAIEHLEKVTKKQAAIPYTRRSRKGKGGNTMAGHRKGKMGPGAYPYKASKEFIRLINSAMDNARQRYDTIDPEEMVITHIAAHRGQISRGFRPRARGRATPKNHYQVNLEIFLEHFGETEEEDEF*
>Euryarchaeota_Thermoplasmata_Marine_Group_III_UBA102
MKGYSFNYDTEKHAVARGSGLNISPKHAIEVCNAIKGWNIERAKSYLERVVLQKQAVPFKKFNGKVGHRKGDGFGPGRYPKKAAAAILKTIESAESNAENLGKDVELLWIRHIAASRGAVTMSRFARAYGRTTAKRRESVNLEIILEERE*
>Euryarchaeota_Thermoplasmata_Marine_Group_III_UBA186
MKGYSSEASPDTTSKTLGKDLTLSLKKTVEVCNYVRGMRCDVAKELLREVLDEVRAIPFRRYTGGVGHRPGMGPGRYPRGSTEAVLDLIEEAEANAEYKGLDFESMRIKHIAASKGEIVKGWRPRARGRSTPKNKSKVNLEVILEEIV*
>Euryarchaeota_Thermoplasmata_Marine_Group_II_UBA123
MVKQSQMDRRTKRRQLPQKGFTQLLQGSRIATARAVNVDMHVKHCFEICRFVKNMTAGKAISYLNDVLKIDSDRADIRRKAPAVPFRLGSGNKKRKRSGPSMVGHRKGGVGPGRYPVKASREIIKLIESAMDNARHQYEDIDAEEMEITHIAAHRGQIRKGWIPRARGRATPSNHYQVNLEIFLEDFNTVEDELEDDF*
>Euryarchaeota_Thermoplasmata_Marine_Group_II_UBA12
MGKNARTMNRRDKRRQLPQKGFTQPLQGNRLSVARATNVDVHVKACFEICRTVRGMTAGAAVRKLEKVLLIDSDRPDIRAKAEAIPYRLGSGNKKRKRSGPSMVGHRKGGMGPGRYPVKASRVVIKLLNSAMDNARHQHEDIDAEDMIITHIAAHRGTIKRGFMPRARGRATPKNHYQVNLEVFLEAPDSYDVEDDEF*
>Euryarchaeota_Thermoplasmata_Marine_Group_II_UBA131
MVKQSQMDRRTKRRQLPQKGFTQLLQGSRIATARAVNVDMHVKHCFEICRVVKNMTAGKAVSYLNDVLKIDSDRADIRRKAPAVPFRLGSGNKKRKRSGPSMVGHRKGGVGPGRYPVKASREIIKLIESAMDNARHQYEDIDAEEMEITHIAAHRGQIRKGWIPRARGRATPSNHYQVNLEIFLEDFNTVEDELEDEF*
>Euryarchaeota_Thermoplasmata_Marine_Group_II_UBA256
MAKRNQMDRRTRRRQLPQKGYTQMLQGNRLATARAIDIDMHVKHCFEVCRAVKNKTAGQAVAYLNEVLKIDSDRADIRRKAAAVPYRLGSGNKRKRRSGPSMVGHRKGGMGPGRFPVKASREIIKLIESAMENARFQYEDIDAEEMVITHIAAHRGTISRGWIPRARGRATPSNHYRVNMEVFLEDMNAAVDELEDEF*
>Euryarchaeota_Thermoplasmata_Marine_Group_II_UBA37
MSKRNQMDRRTRRKQLPQSGYTQLLQGSRLATARSVQVDMHVKHCFEVCRAIKNKTAGEAIAFLNQVLKIDSNRADVRRKAAAVPFRLGSGNKRKRRSGPSMVGHRKGGIGPGRFPVKASREIIKVIESAMENARYQYEDIDAEEMLITHIAAHRGRIRKGWIPRARGRATPSNHYQVNLEVFLEDMNTTVDELEDEF*
>Euryarchaeota_Thermoplasmata_Marine_Group_II_UBA443
MSNKRNMDRRTKRRQLPQRGYTQLLQGSRLATARAVNADMHVKHCFEVARAIKGMTAGNAINYLNEVLLIDSDRADIRRKATAVPYRLGSGNKRRKRSGPSMVGHRKGKVGPGRYPVKASRAFIKLIQSAMENARHQYDDVEPEDMEITHVAAHRGQIRRGWIPRARGRATPSNHYQVNLEIFLEDFTATDDELEDDF*
>Euryarchaeota_Thermoplasmata_Marine_Group_II_UBA53
MDRRSKRKELPQKGYTQLLQGSRLATARAVEEDLHVKHCFEVARAIKHRTAGEAIEFLNKVLKIESDRPDIRKKAVAVPFRLGSGNKKRKRSGPSMVGHRKGGIGPGRYPVKASKLMIKLINSCMENARHQYEDIDPEEMVITHCAAHRGTIKRGFTPRARGRASPKNHYKVNLEIFLEDFSGSEDELEDDF*
>Euryarchaeota_Thermoplasmata_Marine_Group_II_UBA549
MAKRNQMDRRSRRHQLPQRGYTQLLQGNRLATARATNVDMHVKHCFEVCRAVKNKTAGEAVAYLNEVLRIDSDRADVRRKAAAVPFRLGSGNKRKRRSGPSMVGHRKGGVGPGRYPVKASRAIIKLIESAMENARFQYEDIDADEMVITHIAAHRGPIRKGWIPRARGRATPSNHYRVNLEVFLEDMNAIGDELEDDF*
>Euryarchaeota_Thermoplasmata_Marine_Group_II_UBA620
MSRDRTKPQKGYTQSLDRGTRMASARAKNIDVHAKHCFEIARELRPKGKGDNMKFLSVSEAISMLEKVLLIEGWIPHPDTPGGFKRVINQRLKRQAKAIPFRKGSGNKLRKRNGPGKVGHRRGGVGPGRYPVKAAMNFIKLLNSAAENARHRYDDIDANDMFITHCAAHRGVIKRGWIPRAQGRATPRNHHQVNLEIFIEDFSLDEMDDEDEF*
>Euryarchaeota_Thermoplasmata_Marine_Group_II_UBA63
MSNKRNMDRRTKRRQLPQRGYTQLLQGSRLATARAVNVDMHVKHCFEVARAIKGMTAGAAVNFLNEVLLIDSDRADIRRKATAVPYRLGSGNKRRKRSGPSMVGHRKGKVGPGRYPVKASRAFIKLIQSAMENARHQYDDVEPEDMEITHVAAHRGQIRRGWIPRARGRATPSNHYQVNLEIFLEDFTATDDELEDDF*
>Euryarchaeota_Thermoplasmata_Marine_Group_II_UBA88
MVKTQLDRRSKRRQLSQKGYTKLLQGSRLATARANNVDMHVKHCFEICRYVKFMKAGQAIEFLNDVLKIDSDRADIRRKASAVPFRLGSGNKKKRRTGPSMVGHRKGGIGPGRYPVKASRAIIKLIQSAMENARHQYEDVDPEEMEITHIAAHRGQIRKGFIPRARGRATPSNHYQVNLEIFLEDFSVQEDELEDDF*
>Euryarchaeota_Thermoplasmata_Methanomassiliicoccales_Candidatus_Methanomethylophilus_1R26
MEISTISISRGQVIPGHRPRAQGRATQWNQETANIEIILSEVE*
>Euryarchaeota_Thermoplasmata_Methanomassiliicoccales_Methanomassiliicoccales_archaeon_RumEn_M1
MAGYTQYTDPETTARAIGKEIPISPKKSREVCRMVRGKRVDVALRMLDEVAELKRPVQFARNNAGVAHKKGVGPGRYPEKCAKAIRQVIESARHNAEYKGLDTDNLRIKVITANLGRTTPGYMPRAYGRSTQWNQQTVNIEVILEEVQ*
>Euryarchaeota_Thermoplasmata_Methanomassiliicoccales_Methanomassiliicoccus_luminyensis_B10
MAGYTQYTDPDKTSRAIGKEMPISPKDSREVCRMLRGRKVSMAIKMLEEVIDAKRPVPFARYNTGVAHKPGVGPGRYPKKSAEAILKVIESAKHNAEYKGLDSENMKVKVITANLGRVIPGYMPRAYGRSTQWNQQTVNIEVILEEVQ*
>Euryarchaeota_Thermoplasmata_Methanomassiliicoccales_UBA147
MGYTGNFDPERMARATGRELHISPKHSVEICRAIRGLPITSAIDLLENVIIKKEAVPFKKYNSMVPHRRRSGYATKGAGPGRYPVKAAKAILRVLKSAQSNADKSIDDLGDTENLRIATAAASRGRVIGGWMPRAHGRWEKFNQDTVNVEIILEIMED*
>Euryarchaeota_Thermoplasmata_Methanomassiliicoccales_UBA280
MGYTGKFDPEKMARATGRELPISPKHSVEICSAIRGLPITSAIDLLQNVIDKKEAIPFRRYNSMVPHRRRSGFATKGAGPGRYPVKAAKAILAVLESAQMNADKSIDDLGDKENLRIATAAASRGRVIKGWMPRAHGRWEKFDHQTVNIEIILEMLEE*
>Euryarchaeota_Thermoplasmata_Methanomassiliicoccales_UBA328
MVNKGYTTVADPDTTARARATEQPVSPKFAREVAGLVRGMKVETAVATLEQVIAKETPVPLKRYNKRVSHKKGVGPGRYPVKASKAILAVIQSASSNAEYKGLTPSNMAISTITIARGQTIPGHRPRAQGRATQWNQETANIEVIIEEVE*
>Euryarchaeota_Thermoplasmata_Methanomassiliicoccales_UBA370
MMSSGYTATSDPDISAKAVGKDIPVSPKFAREVVGMIRGKKVEDAAVMLEEVIAKQRAVPLKRYNKRVSHKAGIGPGRYPVKAAKAILSIIESASSNAEYKGLDVSSMSIATISVSRGVTIPGHMPRAHGRATQWNQETVNIEVIIEEVE*
>Euryarchaeota_Thermoplasmata_Methanomassiliicoccales_UBA381
MAGYTTESDPDTSAKAIGRDIPISPKFSREVCGMIRGMKVEAAVKALEDVMALKRAVPLKRYNKRVSHKKGTGPGRYPVKAAEAVLKVIQSAVSNAEYKGLNADNMFVATISASRGQTVHGRMPRAHGRATQWDQQTVNLEVILEEAE*
>Euryarchaeota_Thermoplasmata_Methanomassiliicoccales_UBA393
MAGYTQYSDPDTTARAIGKEMPISPKNSREVCRMVRGKKVDVAIRMLQEVAELKRPVQFARNNAGVAHKKGVGPGRFPEKSAKAILRVIESARHNAEYKGLDAENLRIKVITANLGRTTPGYMPRAYGRSTQWNQQTVNIEVILEEVQ*
>Euryarchaeota_Thermoplasmata_Methanomassiliicoccales_UBA404
MFSGYTMESDPDISAKAVGRDMPVSPKFAREVVGMIRGLKVDEAAIILEEVIEKKRPIPLKRYNKRVSHKAGVGPGRYPVKAAKAVLSVLESALSNAEYKGLDVENMAITTISVSRGMVIPGHMPRAQGRATAWNQETVNIEVILEEVE*
>Euryarchaeota_Thermoplasmata_Methanomassiliicoccales_UBA472
MVGYTAQADPDTTSKAIAKELPISPKFSREICRMIRGKKVDVAIQMLEEVVDLRRPVPIRRYNYGVAHKTGVGPGRFPKKAAAAIIKVLQSAKSNAEYKGLDADNMRVRIVSAHHGRTIPGYMPRAHGRSTAWDQQTVNIEVILEEVQ*
>Euryarchaeota_Thermoplasmata_Methanomassiliicoccales_UBA482
MVSGYTTTADPDTTAKALGREMPVSPKFAREVAGMIRGMKVETARQALEDVIDKKRAVPLKRYNKRVSHKPGVGPGRYPVKAAKAILGVLDSAASNAEYKGLDVSNMAIATISVARGRTIPGHMPRAHGRATQWNQETVNLEIIIEEVE*
>Euryarchaeota_Thermoplasmata_Methanomassiliicoccales_UBA593
MATNKGYTTVADPDTSAKAKAKEQPISPKNAREVAGMIRGMKVPTAQKALQSVIAMETPVKLRRYNKQVAHKKGVGPGKYPVKVSQAILEVLNSAAANADFKGLDSTNMAISTITVARGAVIPGHRPRAQGRATQWNQDTVNIEIIISEVE*
>Euryarchaeota_Thermoplasmata_Methanomassiliicoccales_UBA6
MAGYTQYADPDKTSRAIGKEMPISPKDSREVCRMIRGKKVTVAIRMLEEVIDLKRPVQFARYNTGVAHKAGVGPGRFPVKSASAILDVINSAKHNAEYKGLDADNMKVKVITANLGRTIPGHMPRAYGRSTPWNQQTVNIEVILEEAQ*
>Euryarchaeota_Thermoplasmata_Methanomassiliicoccales_UBA71
MVSGYTATADPDTTAKALGKEMPVSPKFAREVAGMIRGMKVEAAQQALEDVIDKKRAVPLKRYNKRVSHKPGVGPGRYPVKAAKAILGVLNSAVSNAEYKGLDVSNMAIATISVSRGRVIPGHMPRAHGRATQWNQETVNLEVIIQEVE*
>Euryarchaeota_Thermoplasmata_Methanomassiliicoccales_UBA75
MAGYTMESDPDTSAKAIGRDIPISPKFSREVCGMIRGMKVEAAMKALEDVIGLKRAVPLKRYNKRVSHKKGIGPGRYPVKAAEAILRVIQSAVSNAEYKGLDADNMFVATISASRGQTIHGRMPRAHGRATQWDQETVNLEVILEEAE*
>Euryarchaeota_Thermoplasmata_Thermoplasmatales_Acidiplasma_MBA-1
MRGYSIKNLPEKYALARLKEEDISLKDAVNIAHFLKGKKLESAKNILDGVIEKKVPVPYFRYLDSVSHRKGIGPGRYPVKAAKAFKRLLNDVSANAEFKGLSENLLIYSIAASKGRVIKKYTPKAYGRAGAFYKELINVDVVVTEEGQQ*
>Euryarchaeota_Thermoplasmata_Thermoplasmatales_Aciduliprofundum_MAR08-339
MPYSMKVEGDKYAKSFGRDLPISLKDSVNLCRALKGMRLEDAKDYLEDIIKKKRAVPYFRYLDSVSHRRGIGPGRYPVKEAKYILKVLENAEANAEDKDLDTDNLYIMHIAANKGEVYKRYVPRAMGRSVELRRERVHIEVILEERTPEEE*
>Euryarchaeota_Thermoplasmata_Thermoplasmatales_A-plasma
MKGYAITEFPERSAIARVREADISLKDAVNIAHFLRGMPLDRAKKTLERVIAKQEPVPYFRYLDSVSHRKGSGPGRYPVKAAKSFLELVTSVESNAEFKSLDTDSIVIKHIAASKGRMIKKFTPKAYGRAGANFKDLINLEILVEEVTE*
>Euryarchaeota_Thermoplasmata_Thermoplasmatales_E-plasma
MNMKGYSTNEFPEKHARALSKDNNISFKDSVNIAHNLRGLPLKNAKALLEGVMEKKVPIRYFRYLDSVSHKRGVGPGRYPVKAASEFLKALSNAEANAEFKGMDTDSLKVTHIAANKGKMLKRFTPKAYGRAGANNRDLVNIEIILEEMEQ*
>Euryarchaeota_Thermoplasmata_Thermoplasmatales_Ferroplasmaceae_UBA567
MKGYSIDKMPEKHARAQVKETDISMKDAVNVAHFIRNMNLESAKNTLDLVLEKKMAVPYFRYLDSVSHRKAIGPGRYPVKAVKAFKKLLDDVSANAEFKGLTDDLKIFHISASKGRMIKKFTPKAYGRAGAFFKDLINLEVVVVENEKE*
>Euryarchaeota_Thermoplasmata_Thermoplasmatales_Thermogymnomonas_acidicola_JCM13583
MPYFRYLDSVSHRKGMSSGRYPVKAARAFLEVLRNAEANAEFKSLDTENLVIRHIAATKAG*
>Euryarchaeota_Thermoplasmata_Thermoplasmatales_Thermoplasma_volcanium_GSS1
MKGYSMSVDENNARARIVEADISLKDAVNIAHHIRGMKLDYAKQILEDVVSKKYAIPYFRYLDSVSHRPGKGPGRYPVKAAKVFIDLLSNVENNAEFKGMNTDSLIIKHVAANKGRMIKKYTPKAYGRAGANFKDLINLEVIVTEGDQ*
>Euryarchaeota_Thermoplasmata_Thermoplasmatales_UBA521
MKGYAITEFPERSAIARVREADISLKDAVNIAHFLRGMPLDRAKKTLERVIAKQEPVPYFRYLDSVSHRKGSGPGRYPVKAAKSFLELVTSVESNAEFKSLDTDSIVIKHIAASKGRMIKKFTPKAYGRAGANFKDLINLEILVEEVTE*
>Euryarchaeota_Thermoplasmata_Thermoplasmatales_UBA571
MKGYAITEFPERSAIARVREADISLKDAVNIAHFLRGMPLDRAKKTLERVIAKQEPVPYFRYLDSVSHR*
>Euryarchaeota_Thermoplasmata_Thermoplasmatales_UBA572
MKGYSLNEIPEKSARSIRKNCNISLKDAVNIAHNLKGMNLSKAEALLDDVMNKQRPIKYFRYLDSVSHRKGYGPGRYPVRAVKQFKTLIDNVKANAEFKGLDTDSLRISLITANKGPMLKRFTPKAYGRAGANNRDMVHLSIVVEEVEE*
>Euryarchaeota_Thermoplasmata_Thermoplasmatales_UBA613
MKGYSIKDLPERSAKARVKEADVSMKDSVNIAHYLRGKPLSMAKEILEGVIKKEHPVPYFRYLDSVSHRKGKVGPGRFPVRAAKAFQDLVNNVEANAEFKSLDTDNLKIVHIAASKGRMVKKFTPKAYGRAGANFRDLINLEIVVREELE*
>Euryarchaeota_Thermoplasmata_TMEG_UBA61
MKGYTYRAESGVNVARARGVEVPISPKKTYEILNAIRGLPVDRATTILEEAIALRHAIPFRRYNQETAHHVGTGPGRYAKKVAQNILKVLENAAENAEYEGMDADRLFIKTAASSRGRIRKASMPRAHGRATAWNEQTTHIEIVLAERKEAA*
>Rokubacteria_Infratellusbacteria_OV2-bin8
MPPVLTKAVTRFIRVSPSKARLVANVIRGRRVGEALSILQYSPQAAARLIEKTLRSAIANAEHNHQVRGFEDLRVGVFVDGGPALKRIQPRAMGRAYRIRHRTSHITVTLSQAGDGQPLAAGRPGRRAAPDRPARGGAPAAETGRVRARDRAAGRAAAKRR*
>Verrucomicrobia_Spartobacteria_Spartobacteria_bacterium_AMD-G4
MQVKSIHRFAKISAFKAREVTRAIQGMPATDALDLLRFTPKKAAGLILKTLKSAIANAENNNQLNSGDLVVKEAVVGEGPTLKRFQPKARGSAGPIRKRTSHISVTLTDEIEIVRRSDKPKSKKSSNTKPSAKNKASVAQVTATTPTEDSAKAADIKE*
>Verrucomicrobia_Spartobacteria_Terrimicrobium_sacchariphilum
MQVKSIYRNARISAFKAREVTREIQGLPATDALDLLRFVPKKAAELIFKTLSSAVANAENNNNLNVANLVVQEAVVGEGPTFKRFQPKARGSAGPIRKRTSHIRIVLTDEVEIKRREDKAAKKSKKPAAKKAGAKKKTTAAAKSAATETVAPETTATETKE*
>Verrucomicrobia_Spartobacteria_UBA6821
MQVIATHRYARISAFKAREVTREIQGLPAVDALQQLGFIPKKAAPLIAKTLKSAIANAEHNNNVRAELLVIKEAVVGEAPTIKRIRPKARGSAGPIRKRNSHIRIVLTDEVPIVRRADKAQASKSSKAKASKKAVTQPVVETPEVPGESAS*
