# Supplementary material for: Mediterranean grassland soil C–N compound turnover is dependent on rainfall and depth, and is mediated by genomically divergent microorganisms
Source: Nat Microbiol. 2019 May 20;4(8):1356–67. doi: 10.1038/s41564-019-0449-y (PMC6784897; doi:10.1038/s41564-019-0449-y)
Supplement: Supplementary file 10 — Individual ribosomal protein sequence sets. [file 41564_2019_449_MOESM10_ESM.zip › S17_Merged.faa]

>14_0903_02_20cm_Actinobacteria_63_68_5
MMAEEEKQDNEETTEESAEEQAPEAEAPGEQPEEAEEAPEAEAAVEAAPEAEAPADPEEPGEVLSPKERRKRERAQATAPAGPPRTAEERAAERAERQRLAGERRRRYRAARRAKRTEPKQGTPPAEREPGSRKVRQGTVVSARADKTITVEVPVVRRHPTYEKVVRRGSKLHAHDEANTAQEGDVVRVIESRPLSRTKRWRLLDVVERSR*
>14_0903_02_20cm_Alphaproteobacteria_64_65_14
MPKRVLQGVVTSDACDKTVIVRVERRFMHPVYKKFISRSKKFAAHDEENRYRAGDAVKIEETRPISKRKSWIVIEGPADAAPGRGNRRAAAETAPEAPPRRRRASRSAAGEEAGGAA*
>14_0903_02_20cm_Bacteria_88_55_7
MAEQDEQSFPKPPPLPANVTRGSRKTRTGQVVSSSMNKTIVVRTVTRVPHPKFGKIVNQMRKFYAHDEENKAKTGDTVRIMETRPLSKLKRWRLVEVLQK*
>14_0903_02_20cm_Bacteria_99_55_12
MAEQASPSPKLTPAETATRAARKTRTGEVVSSSMNKTIVVRTVTRVPHPKFGKIVKQMKKFYAHDEQNQAKAGDTVRIMETRPISKLKRWRLVEVVQK*
>14_0903_02_20cm_Betaproteobacteria_69_66_11
MQKTVVVRVERRVRDAMMGKTITRSRKYHAHVESGEFGDGDLVEIAECRPISRTKSWRVTRLVEKSKAV*
>14_0903_02_20cm_Gemmatimonadetes_83_65_6
MADTTRANAHETAHPRGTRKTRLGLVVSDKMQKTVTVSMIRRFAHGFYGKQITRTKTVAAHDEHGAKTGDTVRIVETRPLSKRKRWRVVEIIEKAK*
>14_0903_02_20cm_Proteobacteria_54_67_14
MSARKAKVPETQVQETQAQEGQVQEARVQETQAQEAQVQEAQVQDPGAQQRRPPEAKGARTLTGRVVSDKMHKTIAVEIERLVKHPTYGKYIRRTTKLLAHDESGTSKEGDVVTITPCRPMSRRKSWRLLEVVEKAVRR*
>14_0903_02_20cm_Proteobacteria_56_68_14
MSATKTATKTAKKSAKKGKAPQAQAPEQAALTAEPAEETLEQAPAALEQAPAALEQAPAAPGRAPRVEEPRGARTLTGRVVSSKMQKTIAVEIERLVRHPTYGKYIRRTTKLLAHDENGACREGDLVTITPCRPVSRHKSWRLLEVVAKAAER*
>14_0903_02_30cm_Actinobacteria_172_69_15
MAEEEKNDETTEETPEQPVDEAAAEQAAPEAQAVEEPVAEVPAEATEEAPATETEDAEAPAAEAAPQPAAVSGPKKKRKIVPRSERHKHSKPARVKPAERKPIVRTPKPEAERGRRQERRGVVVSNAMDKTIVVKVDTIKAHQRYKKVVRRSAKFHAHDEQNSANVGDVVRIVETRPLSKTKHWKLVEVVEAAR*
>14_0903_02_30cm_Actinobacteria_190_71_7
MTDETNTEETPEETPVEETPEAAAEAPVEETEAPAEEPVAEAEEAPAEEPAEDAAPDIDPSLPRKERLRLLKSRESGEAKPQRSPEDRQAERVALRKQKAAARSRRRKQEREKARATRAEAPAQVTPPKEHGPGRPKTRTGIVVSDKPNKTIVVRIEDARRHRRYEKIVRSTSTLHAHDEANDAHEGDRVTVIESRPLSRTKRWRLVEVLERAK*
>14_0903_02_30cm_Alphaproteobacteria_175_63_7
MPKRTLQGVVVSDKQDKTIVVRVERRFTHPVMKKTVRRTKKYYAHDETNQYHVDDIVWIEERRPLSKLKRWEVVRGEKKKAV*
>14_0903_02_30cm_Alphaproteobacteria_186_65_8
MKAEEFRVMTADQLDDQLAKLKKEQFNLRFQRASGQLENTSRVREVRRDIARLKT
>14_0903_02_30cm_Alphaproteobacteria_198_62_6
MPKRTLQGVVVSDKQDKTVVVRVERRFTHPVMKKTVRQTKKYYAHDETNEHHVGDVVWIEERRPLSKLKRWEVVQSEKKKVV*
>14_0903_02_30cm_Bacteria_162_64_22
MEQKAQKENKREKVGVVVSNKMQKTVVVAVENLVRHEMYQKYIKRTNKFLAHNENPDVNIGDRVIIEETRPLSKRKRWNVKEVVAKAS*
>14_0903_02_30cm_Bacteria_171_59_8
MAEENDQPSAESNPATSRGARKTRTGEVISSGMNKTIVVRTVTRVPHAKFGKIVKQMRKFYAHDEENKAKAGDTVRIMETRPLSKLKRWRLVEVVQK*
>14_0903_02_30cm_Bacteria_174_66_7
MTDTATQQPTTSTSRGRRKIRLGTVISDKMDKTVIVQVGSSKAHRLYRKTVQQRTRFKVHDEKNECGIGDLVRITETRPISKEKRWRVLEIVEKAR*
>14_0903_02_30cm_Bacteria_177_54_8
MADEHQLQSAPVPITRGSRKTRTGEVVSSGMNKTIVVRTVTRVPHPKFGKIVKQMKKFYAHDEQNQAKTGDRVRIMETRPLSKLKRWRLVEVIQK*
>14_0903_02_30cm_Bacteria_192_51_5
MAENQENITPAAKEATASESTSRPHRSQKVGTVSSDKMQKTVVVRVDRLVKHTKYRRYVRRTSKFMAHDELGATVGDKVRIVETRPLSARKRWRVVEIVQKAAK*
>14_0903_02_30cm_Bacteria_194_55_8
MVEQEASLAPSEQPASVTRGSRKTRTGQVISSSMNKTIVVRTVTRVPHPKFGKIVKQMKKFYAHDEQNQAKTGDTVRIMETRPLSKLKRWRVVEVIQK*
>14_0903_02_30cm_Bacteria_197_52_10
MAKKKSEEQEAQAENAAEETSIVEDVVETVAAAAGTVAEVVTSGAAAIADAIAGGTGDESKKKFGKRAEKIGVVASDKMTKTVVVRVDRLIKHPIYRKYVRKRKKFMAHDEMGAKIGDKVRIVETRPTSARKRWRVVEIIHKAEL*
>14_0903_02_30cm_Bacteria_216_54_5
MADEHQEKSAPAPGNRGSRKTRTGEVVSSSMNKTIVVRTVTRVPHAKFGKIVKQMKKFYAHDEQNQAKTGDTVRIMETRPVSKLKRWRLVEVIQK*
>14_0903_02_30cm_Bacteria_227_65_6
MTEEQETADTDRAMRKTRTGTVISDKMDKTVVVRVQTLKEHPRYKKHIRQSTRFKAHDEQNQCKVGDRVRIMETRPLSHDKRWRVVAIVEKAK*
>14_0903_02_30cm_Bacteria_250_54_7
MAPPPADAHSSAPTAVQSQRSSRKMRIGEVISSGMNKTIVVLTVSRVPHPKFGKIVKQQKKFYAHDEENKAKNGDTVRIMETRPLSKTKRWRLVEIVGK*
>14_0903_02_30cm_Betaproteobacteria_208_64_9
MSEAKTTRTLTGRVVSDKMDKTVTVLVERRVTHPMYGKIVTRSRKYHAHDEKNECGEGDLVVIEECRPISRTKAWRIAKLVEKVRAA*
>14_0903_02_30cm_Euryarchaeota_229_65_11
MAEKKGRRKAATAAVPSAPGARDIGIDVPSPAKVCTDRKCPFHGGLPVRGQMLEGVVVSTRMQNTVVIEREYLRYIQKFERFEKRTRRLNVHAPPCLGLQVGHRLVAMECRPLGKTVHFVAIHNQGVAA*
>14_0903_02_30cm_Gemmatimonadetes_10587_66_15
MTQEQEQVQRGRRKIRTGVVVSDKMQKTVTVSMQRRFAHGFYGKQVNRTKTVAAHDEQGAKLGDTVRIVETRPLSKRKRWRVVEIIERAK*
>14_0903_02_30cm_RIFCSPHIGHO2_12_FULL_Alphaproteobacteria_66_14_curated_201_67_8
MPKRILEGVVVSDKMDKTIVVKVERRVQHPIYKKFIRRSKKYHAHDETNAYKGKIGELVKIRECRPISRTKSWEVLVDGAKA*
>14_0903_02_30cm_RIF_CHLX_178_69_6
MTGAPPISRVNGKRKTKVGHVVSDRMDKTIVVSVQRLARHPLYKRVIRLTTKFKAHDEANDAHVGDTVLIEESRPLSATKRWRLVEVVARAGAQAGETIVAEEAATSEAIHASAHPGRHQQAETEAAAETGAGESGAAGESAADASAGGAASEAEPGGVSEPGGESEAAEASR*
>14_0903_02_30cm_Rickettsiella_grylli_159_36_9
MSQANKVNRTLTGRVISNKMDKTINVSIERRVKHPKYGKYLKRSSKILAHDPENQCQEGDIVIIQEGRPISKHKAWSVVQVVSKSINQQPVSEVTAE*
>14_0903_02_30cm_Sphingobacteriales_157_38_13
MVERNLRKTKTGTVTSNKMAKTITVAVERKVKHPIYGKFVKKTTKFHAHDEKNECSVGDVVKIMETRPLSKTKRWRLVEVVEKVK*
>14_0903_02_30cm_Sphingobacteriales_165_43_8
MSERNLRKTRIGVVTSNKMTKTITVAIERKVKHPIYGKFLKKTTKLHAHDDKNECSIGDIVKIMETRPLSKTKRWRLVEVIEKVK*
>14_0903_02_30cm_Sphingobacteriales_181_43_6
MRIGVVTSNKMTKTITVAVERKVKHPIYGKFVKKTTKFHAHDEKDECSIGDLVKIMETRPLSKTKRWRLVEIVEKVK*
>14_0903_02_30cm_Sphingomonadales_156_68_15
MPKRVMTGTVVSDKTDKTVVVKVERRVKHPLYGKIIRRSKKYHAHDEGNEFREGETVRIEETAPISKLKTWTVLGRVDTHATPETAGEGKKPAKAKKAKDEAPEAETAEA*
>14_0903_02_40cm_Bacteria_9_54_9
MAEQNQRSIAQPPPLPASVTRGSRKTRTGEVISSAMNKTIVVKTVTRVPHPKFGKIVNQMKKFYAHDEENTAKTGDTVRIMETRPLSKLKRWRLVEVVQK*
>14_0903_05_20cm_Actinobacteria_379_69_8
MSETENEKNAEQTPPVEEETAETPAGEETSSEAPAADAAPDVPAEASEEPAAPDVPAEASEEPATTEAEAAEAPAAEAAPAPAEPKRPRKRLPRSERHKHSKPKRERPAERKAITRLPKPDVDRGRRQERRGVVVSNAMDKTIVVKVDTIKSHRRYKKVVRRSLKFKAHDPQNQANVGDVVRIVETRPLSKTKNWRLAEVVEAAR*
>14_0903_05_20cm_Actinobacteria_401_69_9
MADENQNEQTENQPVEEAEQAETAETVSAPEGPVAPAAETGEQPVEDAAEEPGVEEAPLPEETPVAEAEPAPDVEAEAAAAEAPVAEAEAEPETEPELETAAEAPAEAAEAEPAVEAPPETAPKRKRKRLPRSLRHRHAKPKRERPAERKAITRLPKPEQPRGRRQERRGVVVSSGMDKTIVVRVDAVKAHPKYKKVVRRSAKFHAHDEQNQAKVGDVVRIVETRPLSKTKNWRLAEIVEVAQ*
>14_0903_05_20cm_Archaea_384_53_7
MVVRNIGLEVKPPKSGCNDPACPYHGNVSVRGRVFEGTVSTSKSPRTVSVERAYLHYYPKYNRHERRRSKTLAHNPPCISATTGDHVTIAECRPLSKEVSFVVIDRKGVAE*
>14_0903_05_20cm_Bacteria_395_69_9
MAETVAETMADTVETTETTGTPQRGRRQAKVGRVVSNKMDKTVVVAVGDTFTHRLYHRTIKKTKKFHAHDEENRCNVGDVVEIVSSRPLSKTKRWRVREIVKRAE*
>14_0903_05_20cm_Chloroflexi_387_50_7
MPEVSATATSSTEKSRRIQKVGRVVSNKMNKTIVVIVETLKKHRIYKRTYKQTKRFNVHDEQNTCQVGDIVRIEERRPLSKTKRWRLVEIVKPGSGIVPVAEVLAEVDPNLAESDSSDS*
>14_0903_05_20cm_Ktedonobacter_racemifer_407_54_6
MTQQATEAVKKQPRHQRKVGVVVSNKMNKTIVVAVESLKKHRIYKRTYKQTKRFYAHDEENTCQIGDLVRIEETRPLSKLKRWRLVEIMKRGSGVVPVNELLAGVDPDLASEATDESEEAADESEEA*
>14_0903_05_20cm_Micromonosporales_397_71_6
MAAGIKATELRELADEDLVQRLRESKAELFNLRVQGATGQLDNNRRLQVVRKDIARIYTIMRERELGLSAAPEEVVEA*
>14_0903_05_30cm_Bacteria_4558_71_13
MTTGRRKQRDGVVVSDKMTKTVVVEVERLVRHGRYRKYLKQRMRYKAHDEKRQCRVGDRVRIVETRPLSHDKRWTVRAILGRREGAGEPLVGGEVPAAGGSEG*
>14_0903_05_30cm_Bacteria_4569_68_6
MSDTATATPQIRGRRKVRLGTVIADKMDKTVIVQVGSSKAHRLYRKTVRQRTRFKVHDEKNECGVGDLVRIAETRPLSKEKRWRVLEIVEKAK*
>14_0903_05_30cm_Bacteria_4594_57_8
MTTETQNAPVAERGERTVLTGKVTSAKMQKTIVVEVQRLVQHPKYRRVVRISKKFYAHDENRQAKPGDTVRIVASRPLSKLKRWRLKEVLTRNASA*
>14_0903_05_30cm_Bacteria_4617_55_7
MAEQATHDRPASDPLRRGEQSTAQPPPLPAKYTRSARKTRVGEVISERMNKTIVVRTITRVPHPKFGKIVKQIRRFYANDEENKAKTGDTVRIMESRPLSRLKRWRLVEVLQK*
>14_0903_05_30cm_Betaproteobacteria_4568_66_9
MTEQAPAPKNQRKLVGRVTSNKMQKTVVVRVERRVRDAMMGKTITRSRKYHAHVESGEFGDGDLVEIAECRPISRTKSWRVTRLVEKSKAV*
>14_0903_05_30cm_Euryarchaeota_4576_64_18
MAGKKAQKKPATPASAPKPVGSTVRDVGIDVPIPEKPCTDPKCPFHGRLSVRGQTLEGVVVSTRMQNTVVIERQYLRFIRKYQRYEKRTHRMNVHAPPCLGLQIGHRVLAMECRPLGKTVHFVAIHNQGVAG*
>14_0903_05_30cm_Gemmatimonadetes_4557_70_6
MRGRRKLRTGVVMSDKMQKTVTVSLVRRLAHGFYGKQVVRTKQVAAHDELGAKAGDTVRIMETRPVSKMKRWRVVAIVERAR*
>14_0903_05_30cm_Rokubacteria_4563_69_8
MGERKTREGVVVSDAMQKTRVVRIERVYRHPRYERVVRTSRKLKAHDEANASRVGDRVLIEETRPLSREKRWRIREILGRAS*
>14_0903_05_40cm_Actinobacteria_485_68_8
MSDPTTTKDAANDRARRKVRVGVVVSDGMDKTVVVRIDRQVRHPLYGKTVRRSSKLAAHDEQNDAHVGDMVRITETRPFSKTKRWRVVEIVERAK*
>14_0903_05_40cm_Alphaproteobacteria_523_63_8
MPKRTLQGVVVSDKQDKTIVVRVERRFTHPVMKKTVRRTKKYYAHDETNQYHVDDIVWIEERRPLSKLKRWEVVRGEKKKAV*
>14_0903_05_40cm_Archaea_502_56_8
MSSAGLEIAAPAQKCDDVRCPFHGHVKVRGRLLTGRVVSTAGKSFVVIQMEYLHKVRKYGRSERRKSRLTAHLPGCIQAHEGEMATIAECRPLSKTISFVVVQSRRSA*
>14_0903_05_40cm_Bacteria_469_66_9
MSDTATQTAPTAARGRRKVRLGTVISDKMNKTVIVQVGSSKAHRLYRKTVQQRTRFKVHDEKNECGVGDLVRITETRPISKEKRWRVLEIVEKAR*
>14_0903_05_40cm_Bacteria_483_55_9
MTEQQQSPPQVPPQPVPVARGARKTRTGEVTSSSMNKTIVVRTVTRVPHPKFGKIVKQMQKFYAHDEQNAAKTGDTVRIMETRPLSKLKRWRLVKVIQK*
>14_0903_05_40cm_Bacteria_491_65_7
MTGKVVSAAMQKTVVATIERLVKDPDYGKYVRRRSRFKIHDEKNECKVGDVIRFMETRPLSKDKCWRLLDFVKRVER*
>14_0903_05_40cm_Bacteria_494_55_10
MAEQPSTAVPPPLPTNASASAAAAPQSQRGSRKTRVGEVISSGMNKTIVVRTVTRVPHPKFGKIVKQQKKFYAHDEENKAKSGDTVRIMETRPLSKLKRWRLVEIVGK*
>14_0903_05_40cm_Bacteria_498_68_8
MAEKTTTKKAATKTAEKTAEKPVEKPARPSSRGGAGDEKTAVRATATEAAEKKAPATETVEKKAPATKRVTTKAMAQAKAAAAPKTAGTKAAAAAVSARKAVTVRKRTAATVQKTAAPAEGEATGWRRFRRKTKVGVVVSAKMPKTVIVTVGRMRKHPLYKKVVRLRKGFAAHDEAGDVREGDLVRIQESRPYSATKRWKVVEVLSRAGEAAAAAPKAADIEKMLEEAEGVTEILQKPEEEEKQEAEEAQAP*
>14_0903_05_40cm_Bacteria_508_68_7
MAEKTTKKVTAAKSTAAKTTAAKKTTAAKKTTTAAPRAAATAPRPAVRKTVTRKRAAATVSHSAAATQAVTGWRRFHRKSKVGVVVSAKQPRTVIVTVERLREHPIYRKVVRVRKRFAAHDDAGDVREGDLVRIQESRPYSATKRWRVVEVISRLGEAGAAAPRPADIEKALEESEGAAEFLSKPADEGDEETEETEA*
>14_0903_05_40cm_Betaproteobacteria_516_64_10
MSEAKTTRTLTGRVVSDKMDKTVTVLVERRVTHPMYGKIVTRSKKYHAHDEKNECGEGDLVVIEECRPISRTKAWRIAKLVEKARAA*
>14_0903_05_40cm_Rokubacteria_474_69_10
MGERKSREGVVVSDAMQKTRVVRIERVFRHPRYQRVIRMSKQLKAHDENNESRVGDRVLIEETRPISKQKRWRIRKVLSHVS*
>14_0903_09_20cm_Acidobacteria_629_56_6
MAETQAAAKAPGKRKQIIGKVVSSRMHKTIVVQVVRKKAHPFYGRVVSKAKKFYAHDEKNQAHAGDVVRLEETRPLSKLKRWRLKEVVQRTALLPEPGAAEATKA*
>14_0903_09_20cm_Acidobacteria_635_55_5
MAQQATGATAPKTDSHRNEKIGYVTSTKMAKTVVVEVEMRKAHAKYKRVIAKSKKFYAHDEQNTARTGDVVRIVETRPLSKLKRWRLAEIIQRAAIVPGAEKIEQAS*
>14_0903_09_20cm_Archaea_636_52_6
MVVRNIGLDVKQPKAGCNDPICPFHGSLSVRGRVFEGTVSTSKSPKTVSVERAYLHYYPKYSRYERRRSKTLAHNPPCIAAATGDRVTIAECRPLSKEVSFVVIDRKAVAE*
>14_0903_09_20cm_Bacteria_627_57_7
MPDATAHRKAGRQKTVVGEVVSNKMKKTIVVKVTRTKGHGFYVRVVSHDKKFYAHDENNTARMGDIVRLEETRPLSKLKRWRLKDVIRKAALVPEALASLDSTEAAR*
>14_0903_09_20cm_Betaproteobacteria_633_65_6
MTDQASKAKNQRTLVGRVTSNKMQKTVVVRVERRVRDAMMGKTITRSRKYHAHVETGEFGDGDLVEIAECRPVSRTKSWRVTRLVEKSKAV*
>14_0903_09_20cm_Proteobacteria_630_68_11
MSATKTATKTAKKSAKKGKAPPAQAPEQAALTAEPAEQTAEPAGETLEQAPAAPERAPRVEEPRGARTLTGRVVSSKMQKTIAVEIERLVRHPAYGKYIRRTTKLLAHDENGACREGDLVTITPCRPVSRHKSWRLLEVVEKAAER*
>14_0903_09_30cm_Actinobacteria_10591_68_7
MSDDEQKKDETTEEPQAEETVEEAPAAETAEEAPATEEPAAAEEAPAEEAPAEEAAEAPAAEEAPAEPNPEDDLPWKERRRLQKSRRQPRKANPSDPAERAAQRAEERRVRANLRRKQREAAKAERTPGTGTPPAEREANAAKVRQGIVVSSKGDKSITVRIDIARRHRTYEKIVRSSTKLHAHDERNEAGEGDVVRVVETRPLSKTKRWRLVDVVEKAR*
>14_0903_09_30cm_Bacteria_680_58_11
MATETNAATADTRGDRTALTGKVTSAKMEKTIVVEIIRLVKHPKYRRVVRIAKKFYAHDEKRQAKPGDTVRIVASRPISRLKRWRLKEVLASSASAK*
>14_0903_09_30cm_Proteobacteria_684_68_8
MSATKTATKTAKKSAKKGKAPQAQAPEQAALTAEPPAQAAEPAGETLEQAPAAPGQAPAALEQAPAAPGRAPRVEEPRGARTLTGRVVSSKMQKTIAVEIERLVRHPAYGKYIRRTTKLLAHDENGACREGDLVTITPCRPVSRHKSWRLLEVVEKAAER*
>14_0903_09_30cm_unknown_10603_52_8
MVVRNTGLDVKPPKTGCNDPLCPFHGHLSVRGRVFEGTVAGSRSPKTVSVERAYLHYYTKYSRYERRRSKTLAHNPPCISAAEGDKVTIAECRPLSKEVTFVVVEKTGGVA*
>14_0903_09_40cm_Bacteria_746_68_10
MGERKSREGVVVSDAMQKTRVVRIERVFRHPRYQRVVRASKKLKAHDETNESRVGDRVLIEETRPLSKEKRWRIRKVLSRVS*
>14_0903_09_40cm_Bacteria_791_70_6
MTEGGAERPTGRRKQRDGVVVSDKMDKTVVVEVTRLVRHSQYGKYLKQRMRYKAHDQKNQCRIGDRVRMVETRPLSHDKRWAVQAILRRQEGAGEPLVGTEVPV*
>14_0903_09_40cm_Euryarchaeota_805_64_15
MAEKKGRTRKAAAPSAPTASGGRDIGIDVPMPGQVCTDVKCPFHGRLPVRGQMLEGIVVSTKMQNTVVVERQYLRYIQKFERYEKRTHRLNVHAPPCLGLQVGHRIVAMECRPLGKTVHFVAIHNQGVAA*
>14_0903_09_40cm_Ktedonobacter_racemifer_793_53_7
MTQQSVTSTQQVATPKKGRRQQRVGRVVSNKMNKTIVVVVETLKKHRIYKRTYKQTKRFQAHDEENICQIGDLVRIEECRPLSKMKRWRLIEIIKPSSGIVPVEEVLAEADPDLSSEESESDESDESDEAEE*
>14_0903_09_40cm_Nitrospirae_760_61_6
MTERTQKRREWFGNVVSNKMNKTVVVAVDRYVSHPMYHKFMRRVTKLKAHDEQNSCQVGDRVKLIETRPISKEKRWRVVEILERGRPE*
>14_0903_09_40cm_Proteobacteria_757_70_20
MSATKTATKTAKKSAKKGKAPQAQAPEQAALTAEPAAQAAEPAGETLEQAPAAPGRAPRVEEPRGARTLTGRVVSSKMQKTIAVEIERLVRHPAYGKYIRRTTKLLAHDENGACREGDLVTITPCRPVSRHKSWRLLEVVEKAAER*
>14_0903_09_40cm_Proteobacteria_761_67_12
MSARKAKVPETQVQETQAQEAQAQEAQVQETQAQEAQVQEAQVQEAQAQEAQVPEAQVQDPGAQQRRPPEAKGARTLTGRVVSDKMHKTIAVEIERLVKHPTYGKYIRRTTKLLAHDESGTSKEGDVVTITPCRPMSRRKSWRLLEVVQKAARR*
>14_0903_12_20cm_Acidobacteria_891_55_5
MPESTAQPGQNERAGRRKLVVGEVTSNRMHKTIVVETIRKKSHRLYGRVVAQGKKFYAHDEKNEAHVGDVVRLEETRPLSKLKRWRLKEIVRKTALVPEISVAEPGQ*
>14_0903_12_20cm_Acidobacteria_902_65_6
MSHKAEKFGVVVSNKMQKSIVVAVERQVRDGLYGKTTRLTSKFMVHDEKNEAKPGDTVAIVETRPQSRRKRWNLVRVVRKAAVV*
>14_0903_12_20cm_Acidobacteria_917_58_8
MAETTQKVAGRRKEVVGEVVSNKMHKTIVVAVTRKKSHPLYARVISTDKKFYAHDEKNEAHVGDVVRLEETRPLSKLKRWRLKEIIRKTALVPEVASVEVAQ*
>14_0903_12_20cm_Actinobacteria_894_72_7
MADQKTPGQTDGRPNRRKVREGTVVSNAMNKTAIVSVVERVRHPRYAKTVQRTKRLYVHDETNDTRIGDRVRVQETRPLSKLKRWRLVEVLERAK*
>14_0903_12_20cm_Actinobacteria_941_71_8
MPDEQRIQEAVKEREERRRRNAASRSRWRAKRREKERAARVEAPAREPTAGKQHGPGRPKTRQGVVVSAKPDKTITVRIDVTRRHREYKKIVRGSTRLHAHDERNEAHEGDTVRIVESRPISRTKRWRLVEVLERAR*
>14_0903_12_20cm_Bacteria_10610_64_6
MAEETKEEVTTTADERAAEATQSGEALAQTQAAGVDAQAGDATGAEAGRRGRRAEKVGVVASDKMEKTCVVRVDRLVKHPKYRRYVRRTSKFMAHNERGATVGDKVRIVETRPLSAHKRWRVVEIIQKAEK*
>14_0903_12_20cm_Bacteria_885_69_7
MERGMRKMRVGTVVSDRMDKTVIVRVQTLKQHSRYKKVIRQATKFKAHDEQNQCKVGDRVRIVETRPLSHDKRFRVVEIVEKAK*
>14_0903_12_20cm_Bacteria_889_69_22
MAEPQAARAARKTRVGMVVSDKMQKTVVVEVVTTGRHPLYRKIVRHSRRFKAHDEAGEAHLGDKVLIAETRPLSRDKRWRVAQVLERAR*
>14_0903_12_20cm_Bacteria_908_55_11
MAEEPSTSVPPPLPTSAPSSAATAPQSQRGSRKTRVGEVISSGMNKTIVVRTVTRVPHPKFGKIVKQQKKFYAHDEENKAKNGETVRIMETRPLSKLKRWRLVEIVGK*
>14_0903_12_20cm_Bacteria_913_55_8
MPEQESSSPAALAQAARANRAARKTRTGEVVSSSMNKTIVVRTVTRVPHPKFGKIVKQMRKFYAHDEQNQAKPGDTVRIMETRPLSKLKRWRLVEVIQK*
>14_0903_12_20cm_Bacteria_924_55_9
MADQDQSHPSPASLQREPGSRSSRKTRTGEVISSNMNKTIVVRTVTRVPHPKFGKIVKQMKRFYVHDEQNQAKAGDTVRIMETRPLSKLKRWRLVEVLQR*
>14_0903_12_20cm_Bacteria_926_65_5
MTEEQETADTDRAMRKTRTGTVISDKMDKTVVVRVQTLKEHPRYKKHIQQSTRFKAHDEQNQCKVGDRVRIMETRPLSHDKRWRVVAIVEKAK*
>14_0903_12_20cm_Betaproteobacteria_919_62_6
MNELMEQSDQQPTDGAAGGVPAAKGSLIQTQIGRVVSDKMDKTVTVLVEHRVKHPLYGKVVTRSNKYHAHDENNEYKAGDLVEIEACRKLAKTKAWRVKRLIEKAKDI*
>14_0903_12_20cm_Gemmatimonadetes_909_70_19
MRGRRKVRTGVVVSDKMQKTVTVSLTRRFAHGFYGKQVVRTKQVAAHNETDAKAGDTVRIVETRPLSKTKRWRVVEVVERAK*
>14_0903_12_20cm_Ktedonobacter_racemifer_1020_54_11
MTQQSVTSTQQVATPKKGRRQQRVGRVVSNKMNKTIVVVVETLKKHRIYKRTYKQTKRFQAHDEENICQIGDLVRIEECRPLSKMKRWRLIEIIKPSSGIVPVEEVLAEADPDLSSEESESDESDESDEAEE*
>14_0903_12_20cm_Proteobacteria_893_68_25
MSATKTATKTAKKSAKKGKAPPAQAPEQAALTAEPAEQAAEPAGEALEQAPAAPERAPRVEEPRGARTLTGRVVSSKMQKTIAVEIERLVRHPAYGKYIRRTTKLLAHDENGACREGDLVTITPCRPVSRHKSWRLLEVVEKAAER*
>14_0903_12_30cm_Acidobacteria_1043_61_10
MATEAEKTQAETAVRRPRQEKVGVVTSAKMQKTIVVKVTRMVQHRRYQRVVRVSKKFYAHDEQGEARPGDTVRIVESRPVSKLKRWRLAEVVSRRTSLH*
>14_0903_12_30cm_Acidobacteria_1079_57_7
MAETTQKAQGRRKEVVGEVVSNKMHKTIVVQVTRKKAHPFYGRVIARNKKFYAHDESNQAHVGDVVRLEETRPLSKLKRWKLKDIVRKAALVPEAAVDAAS*
>14_0903_12_30cm_Acidobacteria_1081_55_6
MADTKTQQTQTAESAGRRKLVVGEVVSNRMQKTIVVEVVRKKAHPFYGRVVSKAKKFYAHDEKNEARIGDVVRLEETRPLSKLKRWRLKDIVRRTALVPETIATDIQ*
>14_0903_12_30cm_Alphaproteobacteria_1062_64_7
MPKRTLQGVVVSDKQDKTVVVRVERRFTHPEMKKTVRSTKKYYAHDETNQYEVDDIVWIEERRPLSKLKRWEVVRGEKKKVV*
>14_0903_12_30cm_Bacteria_1044_57_11
MPDATAHRKAGRQKTVVGEVVSNKMKKTIVVKVTRTKGHGFYVRVVSHDKKFYAHDENNTARMGDIVRLEETRPLSKLKRWRLKDVIRKAALVPEALASLDSTEAAR*
>14_0903_12_30cm_Bacteria_1047_68_7
MSQIKTKEGVVVSDKMTKTRVVRIERVYRHPRYERVITRSKRLKAHDETNATKVGDRVLIEETRPMSKEKRWRIRQVLSRAS*
>14_0903_12_30cm_Bacteria_1056_68_10
MALGDRKTREAVVVSDAMQKTRVVRIERVYRHPRYERVVRSAKKVKAHDEANESRVGDRVLIEETRPLSREKRWRISKILTRVS*
>14_0903_12_30cm_Bacteria_1060_56_9
MNKTIVVRTVTRVPHPRFGKIVKQMKKFYAHDEENKAKTGDTVRIMETRPLSKLKRWRLMEVLQK*
>14_0903_12_30cm_Bacteria_1092_55_8
MFRRKKKEEAVEPTPEPQAPVEEPGSTPVEEAAASAPTIAEDSAAEAAPAAESVSLTAPAEATSVVSSPTAKGRGHRVQKVGTVSSDKMQKTVVVRVDRLVLHPKYRRYVRRTSRFMAHDDLGATTGDRVRIVETRPLSARKRWRVVEIVQKAAK*
>14_0903_12_30cm_Bacteria_1108_73_5
MTETEQQTTTAAEPRSRRKVRLGTVVSDKMDKTVVVQVTDRKSHPLYKKVIQHRVRFKAHDEGNECKVGDLVRIMETRPLSRDKRWRVVEVVEKAR*
>14_0903_12_30cm_Bacteria_1118_70_6
MGERKTREGVVVSDAMAKTRVVRIERVFRHPQYQRVIRQSKTLKAHDETNASHVGDRVLIEETRPISKEKRWRIREILHRVVS*
>14_0903_12_30cm_Bacteria_1120_68_12
MGERKSREGVVVSDAMQKTRVVRIERVFRHPRYQRVVRASKKLKAHDETNESRVGDRVLIEETRPLSKEKRWRIRKVLSRVS*
>14_0903_12_30cm_Betaproteobacteria_1059_67_7
MNQEAAAAPAKNQRKLLGRVTSNKMHKTVVVRVERRVRDPLMGKTITRTRKYHAHVEAGEFGEGDLVEIAECRPMSRTKSWRVTRLVEKSKAV*
>14_0903_12_30cm_Betaproteobacteria_1076_65_10
MDKTVTVLVERRVTHPMYGKIVTRSKKYHAHDEKNECGEGDLVMIEECRPISRTKAWRIAKLVEKARAA*
>14_0903_12_30cm_Euryarchaeota_1049_65_11
MAEKKGRRKAATAAVPSAPGARDIGIDVPSPAKVCTDRKCPFHGGLPVRGQMLEGVVVSTRMQNTVVIEREYLRYIQKFERFEKRTRRLNVHAPPCLGLQVGHRLVAMECRPLGKTVHFVAIHNQGVAA*
>14_0903_12_30cm_Proteobacteria_1046_69_21
MSATKTATKTAKKSAKKGKAPQAQAPEQAALTAEPAAQAAEPAGETLEQAPAAPGRAPRVEEPRGARTLTGRVVSSKMQKTIAVEIERLVRHPAYGKYIRRTTKLLAHDENGACREGDLVTITPCRPVSRHKSWRLLEVVEKAAER*
>14_0903_12_40cm_Acidobacteria_10612_65_12
MAEETKEEVTTTADERAAEATQSGEALAQTQAAGVDAQAGDATGAEAGRRGRRAEKVGVVASDKMEKTCVVRVDRLVKHPKYRRYVRRTSKFMAHNERGATVGDKVRIVETRPLSAHKRWRVVEIIQKAEK*
>14_0903_12_40cm_Acidobacteria_4663_53_8
MAEENQEELKPTSETAAVVENTKAGETLAQEVAPGVDSQAGNASGREAGKRGNRAQKVGIVASDKMQKTVVVRVDRLVKHPKYRRYVRRTSKFMAHDETGAGIGDKVRIVETRPLSARKRWRVVEIVQKAEK*
>14_0903_12_40cm_Bacteria_10609_55_11
MADTATTTQQKSRRSTKVGRVVSTRMNKTIVVEVSMRKAHALYRRVVSKSKKFYAHDEKNTAHVGDFVEIEETRPMSKLKRWRLINIVQKAKLVEQPQQQAAS*
>14_0903_12_40cm_Bacteria_4661_66_7
MSDTATQTAPTAARGRRKVRLGTVISDKMNKTVIVQVGSSKAHRLYRKTVQQRTRFKVHDEKNECGVGDLVRITETRPISKEKRWRVLEIVEKAR*
>14_0903_12_40cm_Euryarchaeota_4735_64_14
MDTAGKKAQKKPAVAAPTAGPKPRQPGVRDVGIDVPVPEKTCTDLKCPFHGRLPVRGQTLEGVVVSTRMQNTVVIEREHLRFIRKYQRYEKRTRRVNVHAPPCLGLQVGNRVLVMECRPLGKTVNFVAIHNQGVAG*
>14_0903_12_40cm_Ktedonobacter_racemifer_4702_53_8
MTQQSVTSTQQVAAPKKGRRQQKVGRVVSNKMNKTIVVVVETLKKHRIYKRTYKQTKRFQAHDEENICQVGDLVRIEECRPLSKMKRWRLIEVIKPSSGIVPVEEVVAEVDPDLLSEESESDESDESEE*
>14_0903_12_40cm_Solirubrobacterales_4660_72_9
MTDKKPDTPENETEAETPSEGEAPAPEAAEAEAPAAEKPSEAETEAAPAAEEPAAEEPAAEEPAEEEPAAAEPVGEGAEPAAAAGPVSPKERRRRARSAHRDARPERSPQERQAERQAARAAKGRSRRTARERRRTKARERRAAAPDVQPPAPSAGAAGRPKLRQGVVVSDKPNKTITVRIDITRQHRMYQKILRSSQTLHVHDESNEAHEGDTVRVIESRPTSRTKRWRLVEVLERAR*
>14_0903_13_20cm_Acidobacteria_10553_57_8
MTTETQSAPVAERGERTILTGKVTSAKMQKTIVVEVQRLVQHPKYRRVVRISKKFYAHDENRQAKPGDTVRIVASR
>14_0903_13_20cm_Acidobacteria_1218_57_5
MAETTQKAAGRRKELVGEVVSNKMNKTIVVAVTRKKSHALYARVISTDKKFYAHDEKNEAHVGDVVRLVETRPLSKLKRWRLKEIIRKTTLVPEVTAVAGVNEAQ*
>14_0903_13_20cm_Acidobacteriales_1219_55_6
MAEAQAAGRRKEVVGNVVSNRMNKTIVVQVVRRRSHPLYTRVISKAKKFYAHDEKNEAHIGDVVRLEETRPLSKLKRWRLKEIVRKTALVPEVAGVQGVEEQK*
>14_0903_13_20cm_Bacteria_10557_55_8
MAEQDDQALPKPPPLPASVTRGSRKTRTGEVISSSMNKTIVVRTVTRVPHPKFGKIVNQMKKFYAHDEESKAKTGDTVRIMETRPLSKLKRWRLVEVVQK*
>14_0903_13_20cm_Bacteria_1202_57_11
MTTETQSAPVAERGERTMLTGKVTSAKMEKTIVVEVQRLVQHPKYRRVVRISKKFYAHDENRQAKAGDTVRIVASRPLSKLKRWRLKEVLTRNASAS*
>14_0903_13_20cm_Proteobacteria_1234_70_6
MTAPSDAPDAPAYVGPPTPKPDSDQRGSRRIIVGTVTSSNMDKTATVTVIRRVRDRRFHKFLTRRAKYHVHDEHNTAKVGDIVEIVESRPMSKTKRWRLLNTLSRAAEPEQNPTSTRPVEK*
>14_0903_13_30cm_Acidobacteria_4806_58_15
MAGTTPTEHVQGRRKEVVGEVVSSRMHKTIVVKVTRKKAHPFYGRVVARNKKFYAHDEKNEAHVGDFVRIEETRPLSKLKRWKLKDIIRKAALVPEAAVEPAVN*
>14_0903_13_30cm_Acidobacteria_4851_65_16
MAEKAEKVGVVVSNKMQKSIVVAVEWQVRHGLYGKTERRTSKFMVHDEKNEAKAGDLVAIVETRPMSRRKRWALMRVVRKSAEA*
>14_0903_13_30cm_Acidobacteria_4908_55_5
MPESTAQPGQNQTERAGRRKLVVGEVTSNRMHKTIVVETIRKKSHRLYGRVVAQGKKFYAHDEKNEAHVGDVVRLEETRPLSKLKRWRLKEIVRKTALVPEISVTEPGQ*
>14_0903_13_30cm_Acidobacteria_4932_58_16
MTTETQSAASAERGERTVLTGKVTSAKMEKTIVVEVQRLVQHPKYRRVVRISKKFYAHDENRKAKPGDTVRIVASRPLSKLKRWRLKEVLTRNASAE*
>14_0903_13_30cm_Acidobacteria_4990_57_9
MAEATGQTEKKSGRKELIGTVVSNKMQKTIVVEVTRKKAHPMYGRVIAIRKKFYAHDEKNETHIGDVVRIEESRPLSRLKRWTLKDIVRKTALVPEVAADVDVVAGQ*
>14_0903_13_30cm_Acidobacteria_5024_67_6
MATKAAVTGVVVSDKMHKTVKVAIERQVRDPLYGKTQRRTSTFLAHDEKNEAKVGDRVAIAETRPLSRRKRWVVTSIVEKAKEI*
>14_0903_13_30cm_Acidobacteria_5060_64_8
MAQKSEKVGVVVSNKMQKSIVVAVEWHVRHGLYGKTRRQTSTFMVHDENGEAKLGDRVAIVETRPLSRRKRWALKRVVRHATEV*
>14_0903_13_30cm_Actinobacteria_4855_70_17
MREPKPEHDRGRRQERRGVVVSSAMDKTIVVKVDMITSHQRYKKVIRRSVKFHAHDEQNTAKVGDVVRIVETRPLSATKRWRLAEVVEAAK*
>14_0903_13_30cm_Actinobacteria_4882_65_7
MSEAITPRLNPRKVREGLVLSTKMDKTAVVATVERVRHPRYAKTVQRTKKLYVHDVNNELNPGDRVRVQETRPMSKLKRWRLVEVVERAK*
>14_0903_13_30cm_Actinobacteria_4884_69_8
MTAKDDKREQEEAQEPEAGDEAEAPEAAEEAAEPEAAAEQSTAEGPAAEPEPAAEQDAAPQAAPSEESEGGAEVSEDPKERRRLERSRASGPPRPARTPEQRAMERAVERRASKERRRRYRATRRSKRGEPGSGTPAAPREPGAKKVRQGTVVSADGDKTITVEIAVVRRHPTYEKVVRRTSKLHAHDDANQAQQGDVVRVVESRPLSRTKRWRLLEVLERAPR*
>14_0903_13_30cm_Actinobacteria_4916_68_8
MVSAATDKTIVVRVDTAKVHPRYKKVIRRSTKLHAHDETNQAKVGDIVLIVETRPLSKLKRWRLQQVVEAAK*
>14_0903_13_30cm_Alphaproteobacteria_4799_66_28
MPKRMLQGTVVSDKQDKTVIVRVERRFTHPVLKKTVRRSKKYHAHDEKNEFSIGDLVWLEEHRPISRLKRWTVVRGEKRARV*
>14_0903_13_30cm_Bacteria_4796_57_9
MVTQTPAATADTRGERMVLTGKVTSTKMEKTIVVEIIRLVQHRKYRRVVRIAKKFYAHDEKRQAKPGDTVRIVASHPISRLKRWRLKEVLASSASAK*
>14_0903_13_30cm_Bacteria_4803_58_14
MAEEKQGHKNEKVGQVVSAKMQKTIVVEVNRRVPHPLYKRIITKRKKFYVHDEDGTAQAGDVVRIIECRPLSRLKRWRLGEVIRRAAQVETQPEELDVKI*
>14_0903_13_30cm_Bacteria_4804_57_9
MATTVNNPAERRRRRNELIGVVTSSKMQKTIVVRVTRQIRHRLYDRYVHVAKKFYAHDDQGEARPGDVVRIVETRPMSKLKRWRLAEVLARRTSVD*
>14_0903_13_30cm_Bacteria_4805_60_6
MGTAVQAIPPEGRHRRQEKVGIVTSTKMQKTVVVTVTRQTTHRLYKRVVRRSKNFMAHDEKGDCRPGDTVRIEETRPLSRRKRWRVVEVVSRAAQVARVQEGAA*
>14_0903_13_30cm_Bacteria_4817_57_14
MPVTAETKTRPVQGRRKEVVGEVVANRMQKTIVVVVTRKKSHPFYGRVVARNKKFYAHDENNEAHVGDVVRLQETRPLSKLKRWRLKEIVRKTALVPEVAIEPAGK*
>14_0903_13_30cm_Bacteria_4823_55_8
MMAEEKQAGGESPRHHQEKVGIVTSAKMQKTIVVQVHRRVQHPVYKRIVTKRSKFMVHDEHKKAHEGDMVRIVESRPLSKNKRWTLKDVLRAATTGV*
>14_0903_13_30cm_Bacteria_4826_69_9
MAQKTRSNRKTRIGIVVSNKMDKTAVVTVDRRVQHAKYRKFLTRRQRYKVHDEQNRCEIGDRVAIVECRPLSRDKRWRLSRVLDKAVKI*
>14_0903_13_30cm_Bacteria_4830_56_8
MEENRNNNPTENAADETSARGEASESEGLLVDAARAVGAALGKTAATVSGPEEAEAPTAPKRRRQEKVGLVTSDKMQKTVTVRVERQVRHRKYKRYIRRRTKFMAHVRCPRESAGELLR*
>14_0903_13_30cm_Bacteria_4831_56_5
MDIAPALRTSKRKLRVGRVVSNKMQKSIVVAIERRVPHGLYRKYFRRTSQLMAHDEKQEAKMGDLVKIMEVRPLSKRKRWRLVEIVEKAK*
>14_0903_13_30cm_Bacteria_4832_68_9
MPETQIERTAPVRRRLLKEGIVISDKMDKTVVVEVERLVMDRMYGKYLKRRSRFMAHDEKNECKVGDRVRIEESRPLSRHKRWVVKDVLEKASE*
>14_0903_13_30cm_Bacteria_4841_53_9
MMLTVVVRVDRLVKHPIYRKYIRKRKKFMAHDEKGAKIGDKVRIVETRPMSARKRWRVVEIIQKAEL*
>14_0903_13_30cm_Bacteria_4853_55_13
MAETQTAGRRKEVIGNVVSNRMNKTIVVQVIRRKSHPLYLRVVSKAKKFYAHDEKNEAHVGDVVRLEETRPLSKLKRWRLKEIVRKTALVPEVAGAEEQK*
>14_0903_13_30cm_Bacteria_4866_66_9
MKVDELRVLEADELGMRLRTARRELYELRFKHAVGQLENSSQISKVRHDIARIMTVQRERDFGIAPALVEEVQPSAVAVAEPEPEKEAVEEEAPKPRRGRKKQEDAG*
>14_0903_13_30cm_Bacteria_4871_58_6
MAEQPIQPQPPPLPARFTRAHRKTRVGEVISDKMNKTIVVQTVTRVPHPRFGKIVKQMRKFYAHDEENKAKTGDTVRIMETRPLSKLKRWRLVEVLQK*
>14_0903_13_30cm_Bacteria_4876_63_13
MTAKQSGLRGKVRDGTVVSDKMQKTVVVAVQANVRHRLYKKTVRRVRRLMAHDEREEAALGDRVRIIEAAPISRRKRWRLLEVLTRVELPEVAPESIDLDLLGEVKPEESEVEEAAARSDGAKAEPEEAVPAEAVPEAEAVVPEEVEVAEEVPEIETVEAAAEEPAAVEEEEAPDEPAESDEAPAESDEAPDEGEPS*
>14_0903_13_30cm_Bacteria_4899_71_7
MTTGRRKQRDGVVVSDKMTKTVVVEVERLVRHGRYRKYLKQRARYKAHDEKEQCRVGDRVRIIETRPLSHDKRWTVQAILGRQEGADEPLVGGELPTAGAGEG*
>14_0903_13_30cm_Bacteria_4903_55_12
MAEQEPLSATSQQPASATRGSRKTRTGEVISSDMNKTIVVRTVSRVPHPKFGKIVKQMKKFYAHDEQNQAKAGDTVRIMETRPLSKLKRWRLVEVIQK*
>14_0903_13_30cm_Bacteria_4917_66_8
MPDQRKPRRTKVGRVASNKMNKTIVVAVEMVTRHRLYGRTLRRTRNFKAHDADNRCEVGDTVIIAESHPISKDKHWVVQQILRRGTGEPVEIAEVEA*
>14_0903_13_30cm_Bacteria_4927_68_6
MSGSELRELGAADLHKRLQEARQELFSLRLQRASGKLLNPARVVLLRRTVAQLLTVLSERERTGAAAGGRT*
>14_0903_13_30cm_Bacteria_4942_54_11
MADEQQQSPPPAPLQPAPFTRGARKTRTGEVISSSMNKTIVVRTVTRVPHPKFGKIVKQMRKFYAHDEQNEAKTGDRVRIMETRPLSKLKRWRLVEVIQK*
>14_0903_13_30cm_Bacteria_4946_69_16
MTEGGAERPTGRRKQRDGVVVSDKMDKTVVVEVTRLVRHSQYGKYLKQRMRYKAHDQKNQCRIGDRVRIVETRPLSHDKRWAVQAILRRQEGAGEPLVGTEVPV*
>14_0903_13_30cm_Bacteria_4968_56_13
MAEQDQPFPSQASLQPGPASRGSRKTRTGEVVSSSMNKTIVVRTVTRVPHPEFGKIVKQLKRFYVHDEQNQAKTGDIVRIMETRPLSKLKRWRLVEVLQK*
>14_0903_13_30cm_Bacteria_4981_58_6
MVEIPNLKDRGHRKERVGEVLSSKMTKTIVVRVERRFPHPRFKKVVTAYSKFYAHDEKGEAKPGDRVRIVETRPLSKIKRWRLMEIIERNTDTAPVAG*
>14_0903_13_30cm_Bacteria_4982_55_14
MAEQQSPSPTPTQTAPTPRAVRKTRTGDVVSSRMNKTIVVRTVTRVPHPKFGKIVKQMKKFYAHDEQNQAKPGDTVRIMETRPLSKLKRWRLVEVIQK*
>14_0903_13_30cm_Bacteria_5177_56_11
MTAETQTATVADRGERTELIDKGTSAKMEKTIVVEVIRLVQHAKYRRVIRISKKFYAHDEKRQAKQGDTVSISASRPLSKLKRWRLKEVLTRNASAQ*
>14_0903_13_30cm_Bacteria_5203_56_6
MAEEAQDRQSTAAPPPLPTKYTRAARKTRVGEVISDRMNKTIVVQTTNRVPHPKFGKIVKQIRRFYAHDEENKAKTGDTVRIMETRPLSKLKRWRLMEVLQK*
>14_0903_13_30cm_Betaproteobacteria_4811_62_7
MIDSNQDVATTQPAQPAGKGSLIQTQIGRVVSDKMDKTVTVLVERRVKHPLYGKVVTRSNKYHVHDEKNEYKEGDLVEIEACRKLAKTKAWRVRRLIEKAKLI*
>14_0903_13_30cm_Betaproteobacteria_4861_65_15
MSEQVETPAAAPAAKGSLIQTQIGRVVSDKMNKTVTVLVEHRVKHPLYGKVVRRSRKYHAHDENNEYKEGDLVEIEACRKLAKTKSWRVKRLIEKAKVI*
>14_0903_13_30cm_Betaproteobacteria_4874_67_16
MSEPVAAPAKNQRKLLGRVTSNKMQKTVVVRVERRVRDPMMGKTITRSKKYHAHVETGEFGEGDLVEIAECRPMSRTKSWRVTRLVEKSKAV*
>14_0903_13_30cm_Betaproteobacteria_4912_61_9
MNQVMTQASETSTAAPAKGSLIQTQIGRVVSDKMNKTVTVLVERRIKHPLYGKVVTKSRKYHVHDENNEYKAGDLVEIEACRKLAKTKAWRVKRLIEKAKLV*
>14_0903_13_30cm_Betaproteobacteria_5017_62_15
MNEQNTKTVTVLVERRVKHPLYGKVVTKSAKYHAHDENNEYKEGDLVEIVATRKLSKTKAWKVSKLLEKAKVV*
>14_0903_13_30cm_Burkholderiales_4888_66_12
MTQAQVEPKVKNTRTLVGKVVSDKRAKTITVLVERRTKHELYGKIVAKSSKYHAHDEKGEYKMGDVVEIAESRPISKTKSWVVTRLVEKAREV*
>14_0903_13_30cm_Deltaproteobacteria_5016_55_6
MSMNTSGLRKERTGLIVSDRMQKTVVVSIERTVMHPRYKKILRRRSKVKAHDESNQCHVGDRVLIVECRPLSRDKRWRVSKVLERGHATTREESKGADA*
>14_0903_13_30cm_Gemmatimonadetes_4828_69_21
MRGRRKVRTGVVVKDKMQKTVTVAMVRRFAHPLYGKRVLRTKQVAAHDELGAKAGDTVRIAETRPLSKTKRWRVVEIVERAR*
>14_0903_13_30cm_Gemmatimonadetes_4837_61_12
MAELAKRESGAIERSSRKTRIGMVVSDKMQKTVVVSIERRVQHPVYGKMVRRTKKLKAHDEQNEAKTGDTVRIMETRPLSKDKRWRVVEIIERAR*
>14_0903_13_30cm_Gemmatimonadetes_4945_69_32
MRGRRKVRTGVVVSDKMQKTVTVSLVRRFAHGFYGKQIVRTKQVAAHDEKGAKAGDTVRIVETRPLSKTKRWRVVEIVERAK*
>14_0903_13_30cm_Nitrospirae_4802_57_10
MGTSANKRREWVGRVVSNKMNKTVVVEIERSVIHPLYRKVLRRVTKFKARDLSVKISICGLSRLWKRDVVSRSRSCEGQRKHRDYDSELYIHGRGR*
>14_0903_13_30cm_Nitrospirae_4810_58_12
MGLPESHAEQAPRDRRREMVGEVVSDKMAKTVVVVVKRLTRHAKYGKVIRRVTRLKAHDEKNECHVGDRVRLRETRPLSKDKHFRVVQVLEKAKAL*
>14_0903_13_30cm_Proteobacteria_5023_70_7
MTAPSDAPDAPAYVGPPTPKPDSDQRGSRRIIVGTVTSSNMDKNNTAKVGDIVEIVESRPMSKTKRWRLLNTLSRAAEPEQNPTSTRPVEK*
>14_0903_13_30cm_RBG_16_RIF_WS3X_71_46_curated_4845_70_10
MGRVKADAMRDQTPDEIRMRIAELREELFNLRFRNSMKQLDNALKIREGRREIARLLTVLGEKERKQA*
>14_0903_13_30cm_RBG_16_RIF_WS3X_71_46_curated_5059_69_5
MTEATTAVRNRRKIRLGRVVSDRMDKTVVVSIERLVKHPIYGRYVRRRGKFKVHDEKNECRVGDVIRFMETRPLSKDKRWRFVEFVERAK*
>14_0903_13_30cm_Rhizobiales_4873_60_7
MPKRVLEGVVVSDKNDKTIVVKVERRLTHPVLKKTVRLTKKYHAHDEKNSAKIGDVVRIEETKPLSKQKRWLLLEKAGVAKG*
>14_0903_13_30cm_Verrucomicrobia_4807_59_6
MPETDLHRGHRKERVGEVVSDKMDKTIVVRVERRFRHPRFKKVVTAYSKFYVHDEKNQAKVGDRVRIQETRPLSRTKSWRLVEIVDRNQEVAGVA*
>14_0903_13_30cm_unknown_4933_52_11
MVVRNTGLNVKAPKTGCNDPLCPFHGHLSVRGRVFEGTVAGSRSPKTVSVERAYLHYYTKYSRYERRRSKTLAHNPPCISATEGDKVTIAECRPLSKEVTFVVVEKTGGAA*
>14_0903_13_30cm_unknown_4948_52_13
MVVRNTGLDVKAPKTGCNDPLCPFHGHLSVRGRVFEGTVAGSRSPKTVSVERAYLHYYTKYSRYERRRSKTLAHNPPCISAAEGDKVTIAECRPLSKEVTFVVVEKTGGVA*
>14_0903_13_40cm_Alphaproteobacteria_1359_63_7
MPKRTLQGVVVSDKQDKTIVVRVERRFTHPVMKKTVRRTKKYYAHDETNQYHVDDIVWIEERRPLSKLKRWEVVRGEKKKAV*
>14_0903_13_40cm_Bacteria_1351_69_7
MRGRRKLRTGVVMSDKMQKTVTVSLVRRLAHGFYGKQVVRTKQVAAHDELGAKAGDTVRIMESRPVSKTKRWRVVAIVERAR*
>14_0903_13_40cm_Bacteria_1360_58_7
MTTETQSAPVAQRGERTILTGKVTSAKMEKTIVVEVQRLVQHPKYRRVVRISKKFYAHDENRQAKTGDTVRIVASRPLSKLKRWRLKEVLTRNASGS*
>14_0903_13_40cm_Bacteria_1363_54_7
MADQDQSHPSPASLQREPGSRSSRKTRTGEVISSSMNKTIVVRTVTRVPHPKFGKIVKQMKRFYVHDEQNQAKAGDTVRIMETRPLSKLKRWRLVEVLQR*
>14_0903_13_40cm_Bacteria_1368_63_9
MTAKQSGLRGKVRDGTVVSDKMQKTVVVAVEANFRHRLYKKTVRRVRRLMAHDEAEEAQLGDRVRIIEAAPISRRKRWRLLEVLTRAELPEVAPESIDLELLGEVKPEEPEIEEAPRPRGGAKAKSEETVPAEAVAGPAAEAVVPEEVEVAEEVPEIEAVEAEAEEPAGEEQEEAPEEPAEKAEEPPEADEEPPEAAEESAEAAEESAEEQPS*
>14_0903_13_40cm_Bacteria_1396_70_5
MTDKTTKSQATTGKTEKKTAKTPAPRAKAAPKPAASARAATRGATARPAAAPAKAAVAVRPVSRRAVARKRAAPTTEGATEAQVAAWRRLRRKTKVGVVVSAKQAKTVIVEVGRLRQHPLYKKVIRIRKRFAAHDEIGEAKAGDLVRIQESRPYSATKRWKIAEVLSRAGEAGAAAPRAAEIEKMLEEAEGVTEILAPEREEKEERAEAEEGQ*
>14_0903_13_40cm_Bacteria_1416_54_6
MAETQTAGRRKEVIGNVVSNRMNKTIVVQVIRRKSHPLYLRVVVVRLEETRPLSKLKRWRLKEIVRKTALVPEVAGAEEQK*
>14_0903_13_40cm_Euryarchaeota_1366_64_11
MAEKKAQKKPAAPAAASAKPVGSAARDVGIDVPIPTTACTDPKCPFHGRLPVRGQMLEGVVVSTRMQNTVVIERQYLRYIRKYQRYEKRTHRMNVHAPPCLGLQIGHRVLAMECRPLGKTVHFVAIHNQGVAG*
>14_0903_13_40cm_Euryarchaeota_1386_65_10
MAEKKSRRKAVAAAVPSAPGARDIGIDVPSPAKVCTDAKCPFHAGLPVRGQMLEGVVVSTRMQNTVVIEREYLRYIQKFERFEKRTRRLNVHAPPCLGLQVGHRIVAMECRPLGKTVHFVAIHNQGVAG*
>14_0903_13_40cm_Euryarchaeota_1413_65_11
MIDTAGKKAQKKPAVAAPTAGPKPRQPGVRDVGIDVPVPEKTCTDPKCPFHGRLPVRGQTLEGVVVSTRMQNTVVIEREHLRFIRKYQRYEKRTRRVNVHAPPCLGLQVGNRVLAMECRPLGKTVHFVAIHNQGVAG*
>14_0903_13_40cm_Euryarchaeota_1427_64_8
MAEKKAQKKPATTAAAAKPIGSAARDVGIDVPVPEKSCTDAKCPFHGRLSVRGQTLEGVVVSTRMQNTVVIERQSLRFIRKYQRYEKRTRRMNVHAPPCLGLQIGHRVLAMECRPLGKTVHFVAIHNQGVAG*
>14_0903_13_40cm_Thaumarchaeota_1398_38_5
MTKNIGLQVSVPKSECDDELCPFHGALSVRGKLVQGKIVSAKAPRMVVIQQEFPRIVRKYKRYARSQSKIHAHRPPCIDVKEGDVVLTAECRPISKSVSSVVVEVIS*
>14_0903_13_40cm_Verrucomicrobia_1369_56_11
MAEQDRPSLSQPPPLPASLTRASRKTRTGEVISSSMNKTIVVRTVTRVPHPKFGKIVKQMKKFYAHDEENKAKTGDVVRIMETRPLSKLKRWRLLKVVQKSLRNDA*
>14_0903_16_20cm_Acidobacteriales_5411_55_10
MAEAQAAGRRKEVVGNVVSNRMNKTIVVQVVRRRSHPLYTRVISKAKKFYAHDEKNEAHIGDVVRLEETRPLSKLKRWRLKEIVRKTALVPEVAGVQGVEEQK*
>14_0903_16_20cm_Actinobacteria_5406_68_7
MAEEPETPETPAPEGESPSEAERSARDEGADQTPDATASEADASSEPAAEPAPETLHPKERKRRARAQKAASTPARPAVAPEERQAERMAERRRKSEIRRAGRLRAREKARARAGEARETPPREHAPGKQQTRQGVVVSSRAAKTITVRIDSARRHRRYEKIVRTSRTLHAHDERGEAGIGDTVIVRESRPVSRTKRWRLVEILEKAE*
>14_0903_16_20cm_Bradyrhizobium_5408_60_11
MPKRTLQGVVVSDKQAKTVVVRVDRRFTHPIYKKTIRRSKNYHAHDENNEFKPGDMVWIEESKPISKLKRWTVVRGEQKKTA*
>14_0903_16_20cm_Conexibacter_woesei_5407_74_7
MAEEEKEEQVEETPTEEPVAEEPAAEEAPAEEPTAEEPTAEEPAPAPPAEPEEVLHRAAAPAAPEPPAAAKPQGKPKVRQGVVVSDRADKTITVRVDLTRRHRLYEKTIRSSSTLHAHDEGNEAHVGDTVRVEESRPRSRTKRWRLLEVLERAR*
>14_0903_16_20cm_Ktedonobacter_racemifer_5439_53_10
MTQQSLTPSTAKNKSRRQQKVGRVDSNKMDKTIVVVVETLKKHRIYKRTYKQTKRFHVHDEENVCQVGDIVRIEESRPLSKLKRWRLVEIVKPSSGIVPVEEVLAEADPDLSAGPSDETVEPGEVDQSGETSEAEE*
>14_0903_16_20cm_Proteobacteria_5401_68_9
MSATKTATKTAKKSAKKGKAPQAQAPEQAALTAEPAEETLEQAPAALEQAPAALEQAPAAPGRAPRVEEPRGARTLTGRVVSSKMQKTIAVEIERLVRHPTYGKYIRRTTKLLAHDENGACREGDLVTITPCRPVSRHKSWRLLEVVAKAAER*
>14_0903_16_20cm_Proteobacteria_5405_67_12
MSARKAKVQETQVREPEAQETQAQEPQAQEPQAQEPQAEETQAPETQAQETQAQEAQAQDPQAQQRKAPEAKGARTLTGRVVSDKMHKTIAVEIERLVKHPTYGKYIRRTTKLLAHDESGTSKEGDVVIITPCRPMSRRKSWRLLEVVEKAVRR*
>14_0903_16_30cm_Bacteria_5517_69_12
MRGRRKVRTGVVVSDKMQQTVTVSLVRRFAHGFYGKQIVRTKQVAAHNDKGAKQGDTVRIVETRPLSKTKRWRVVEVVERAR*
>14_0903_16_30cm_Bacteria_5518_68_8
MAARPIGRRTVARKRTAVPAAGAPEAFTWRRLRRKTKVGVVVSAKMAKTVIVEVGRLREHPLYKKVIRTRKRFAAHDANAEAKAGDLIRIQESRPFSATKRWRVVEVISRAGEAGAAAPRVADVEKMLEAAEGSGELLVREREEPLGGAAPQAPEEPEEK*
>14_0903_16_30cm_Bacteria_5521_66_8
MTDTATQPTDTARGRRKIRLGTVISDKMDKTVIVQVRSSKAHRLYRKTVQQRTRFKVHDEKNECGVGDLVRITETRPLSREKRWRVLEIVEKAK*
>14_0903_16_30cm_Bacteria_5547_55_9
MAALDQPLPSTTLPQVGPVTRGSRKTRTGEVISSSMNKTIVVRTVTRVPHPKFGKIVKQMKKFYAHDEQNQAKTGDTVRIMETRPLSKLKRWRLVEVVHK*
>14_0903_16_30cm_Bacteria_5561_55_9
MAEPNPPHSQIPPPVPAAYTRGSRKTRTGEVISSSMNKTIVVRTVTRVPHPKFGKIVSQMKKFYVHDEANKAKTGDTVRIMETRPLSKLKRWRLVEIIQK*
>14_0903_16_30cm_Betaproteobacteria_5545_66_11
MTEQASTPKNQRKLVGRVTSNKMQKTVVVRVERRVRDAMMGKTITRSRKYHAHVESGEFGDGDLVEIAECRPISRTKSWRVTRLVEKSKAV*
>14_0903_16_30cm_Rokubacteria_5524_69_12
MGERKTRQGVVVSDAMQKTRVVRIERVYRHPQYERVVRASKRLKAHDEANESRVGDRVLIEETRPLSKEKRWRIRKILSRAS*
>14_0903_16_30cm_Rokubacteria_5554_70_10
MGERKSREGVVVSDAMQKTRVVRIERVFRHPRYQRVVRVSKKLKAHDEANESHVGDRVVIEETRPLSKEKRWRIRSILVKAAQ*
>14_0903_16_30cm_Verrucomicrobia_5531_55_9
MAEQASQDLQPTAQPPPLPAKYTRAARKTRVGEVISHQMNKTIVVRTTTRVPHPKFGKIVKQIRRFYAHDEENKAKTGDTVRIMETRPLSKLKRWRLVEVLQK*
>14_0903_16_40cm_Bacteria_5660_68_9
MPEQLEREEAGRRRKLEKEGLVISDTMDKTVVVEVRRLVMDRMYGKYLKARSRFMAHDEKNECKVGDRVRIQESRPLSRHKRWVVKEILEKAAD*
>14_0903_16_40cm_Bacteria_5672_60_9
MEVQAGMAEIRHRRQEKVGIVTSNKMQKTVVVTVTRQTTHPLYKRVVRRSKNFMAHDEKGDCRVGDTVRIEETRPLSRLKRWRVVEVVSRAAQVAPVPESAV*
>14_0903_16_40cm_Bacteria_5699_54_17
MADELQPQSAPASITRGSRKTRTGEVVSSGMNKTIVVRTVTRVPHPKFGKIVKQMKKFYAHDEQNRAKTGDRVRIMETRPLSKLKRWRLVEVIQK*
>14_0903_16_40cm_Bacteria_5703_63_9
MTAKQSGLRGKVRDGTVVSDKMQKTVVVAVQANVRHRLYKKTVRRVRRLMAHDEREEAALGDRVRIIEAAPISRRKRWRLLEVLTRVELPEVAPESIDLDLLGEVKPEETEVEEAAAPSDGAKAEPEEAVPAAEAVVPEEVEVAEEVPEIETVEAAAEEPAAVEEEEAPDEPAESDEAPAESDEAPDEGEPS*
>14_0903_16_40cm_Bacteria_5729_55_13
MPESELHRGHRKERVGEVVSDRMDKTIVVRVERRFRHPRFKKVVTAYSKFYAHDEKNEAKVGDRVRIQETRRLSKTKCWRLVEVGERNEEVAKVA*
>14_0903_16_40cm_Bacteria_5767_56_23
MAEEKQEIDPSHGPVEPSQGGQTGSGDSPRHHQEKVGIVTSAKMQKTIVVEVFRRVQHPVYKRIVTKRSKFMVHDEHKKAHEGDMVRIVESRPLSKNKRWTLKEVLREATTGV*
>14_0903_16_40cm_Bacteria_5789_68_8
MAEKTTTKKAATKTAEKTAEKPAEKPARPSSRGAAGDEKTAARATPTETAEKKATPTETAEKKAPATKRVTTKAMAQAKAAAAPKTAGTKAAAAAVSARKAVTVRKRTAATVQKTAAPAEGEATGWRRFRRKTKVGVVVSAKMPKTVIVTVGRMRKHPLYKKVVRLRKGFAAHDEAGDVREGDLVRIQESRPYSATKRWKVVEVLSRAGEAAAAAPKAADIEKMLEEAEGVTEILQKPEEEEKQEAEEAQAP*
>14_0903_16_40cm_Deltaproteobacteria_5808_68_7
MKAAELRDLPVEELSRKAAELRENVFNLRIRHAAGTLDSSTDLGKQRRDLARVLTILNQKKKAEGKQPSPPAEKKG*
>14_0903_16_40cm_Gemmatimonadetes_5663_66_11
MTERGRRKVRTGTVVSDKMQKTVTVSMIRRFAHGFYGKQITRTKTVAAHDDHGAKLGDTVRIVETRPLSKRKRWRVVEIIEKAK*
>14_0903_16_40cm_Gemmatimonadetes_5723_70_7
MRGRRKVRTGVVVKDKMQKTVTVAMVRRFAHPLYGKRVLRTKQVAAHDELGAKAGDTVRIAETRPLSKTKRWRVVEIVERAR*
>14_0903_16_40cm_Proteobacteria_5707_69_7
MSATKTATKTAKKSAGARTLTGRVVSSKMQKTIAVEIERLVRHPTYGKYIRRTTKLLAHDENGACREGDLVTITPCRPVSRHKSWRLLEVVAKAAER*
>14_0903_16_40cm_Rokubacteria_5695_68_10
MGERKSREGVVVSDAMQKTRVVRIERVFRHPRYQRVIRTSKKLKAHDENNASRVGDRVLIEETRPMSKEKRWRIRKVLSRVS*
>14_0903_16_40cm_Thaumarchaeota_5674_38_9
MTKNIGLQAAMPKSECDDELCPFHGSLSVRGKLVQGKVVSAKAPRMVVIQQEFPRIVKKYKRYARSQSKIHAHTPPCIGVKEGDVVLTAECRPISKSVSFVVVEVVS*
>14_0903_16_40cm_unknown_5768_52_12
MVVRNTGLDVKPPKTGCNDPLCPFHGHLSVRGRVFEGTVAGSRSPKTVSVERAYLHYYTKYSRYERRRSKTLAHNPPCISAAEGDKVTIAECRPLSKEVTFVVVEKTGGAA*
>14_0919_02_20cm_Acidobacteria_5905_58_8
MTTETQSAPVAERGERTVLTGKVTSAKMEKTIVVEVQRLVQHPKYRRVVRISKKFYAHDENRQAKTGDTVRIVASRPLSKLKRWRLKEVLARNASGS*
>14_0919_02_20cm_Alphaproteobacteria_5897_63_7
MPKRTLQGVVVSDKQDKTIVVRVERRFTHPVMKKTVRRTKKYYAHDETNQYHVDDIVWIEERRPLSKLKRWEVVRGEKKKAV*
>14_0919_02_20cm_Bacteria_5904_68_7
MALGDRKTREAVVVSDAMQKTRVVRIERVYRHPRYERVVRSAKKVKAHDEANESRVGDRVLIEETRPLSREKRWRISKILTRVS*
>14_0919_02_20cm_Bacteria_5930_55_12
NVTRGSRKTRTGQVVSSSMNKTIVVRTVTRVPHPKFGKIVNQMRKFYAHDEENKAKTGDTVRIMETRPLSKLKRWRLVEVLQK*
>14_0919_02_20cm_Betaproteobacteria_5881_65_14
MSEAKTTRTLTGRVVSDKMDKTVTVLVERRVTHPMYGKIVTRSKKYHAHDEKNECGEGDLVMIEECRPISRTKAWRIAKLVEKARAA*
>14_0919_02_20cm_Gemmatimonadetes_10567_69_17
MRGRRKVRTGVVVSDKMQKTVTVSLVRRFAHGFYGKQIVRTKQVAAHDETGAKAGDTVRIVETRPLSKTKRWRVVEIVERAK*
>14_0919_02_20cm_Proteobacteria_5895_67_15
MSARKAKVPETQVQETQAQEGQVQEARVQETQAQEGQVQEARVQETQAQEAQVQEARVQEARVQDPGAQQRRPPEAKGARTLTGRVVSDKMHKTIAVEIERLVKHPTYGKYIRRTTKLLAHDESGTSKEGDVVTITPCRPMSRRKSWRLLEVVEKAVRR*
>14_0919_02_20cm_Rokubacteria_5893_69_7
MGERKSREGVVVSDAMQKTRVVRIERVYRHPKYQRVIRMSKKLKAHDEGNESHVGDRVLIEETRPISKEKRWRIRSILVKAAQ*
>14_0919_02_20cm_Rokubacteria_5917_70_9
MGERKTREGVVVSDAMQKTRVVRIERVYRHPRYERVVRTSRKLKAHDEANASRVGDRVLIEETRPLSREKRWRIREILGRAS*
>14_0919_05_20cm_Acidobacteria_1516_65_6
MSHKAEKFGVVVSNKMQKSIVVAVERQVRDGLYGKTTRLTSKFMVHDEKNEAKPGDTVAIVETRPQSRRKRWNLVRVVRKAAVV*
>14_0919_05_20cm_Actinobacteria_1528_70_7
MSQSSSNPTARPNRRKTREGRVVSNAMDKTAVVSVVERVRHPRYAKTVQRTKRLYAHDAANDVRVGDRVRVAETRPFSKLKRWRVVEVTERAR*
>14_0919_09_20cm_Acidobacteria_1647_57_9
MATETKATTAGTRGERMVLTGKVTSAKMEKTIVVEIIRLVQHPKYRRVVRIAKKFYAHDEKRQAKPGDTVRIMASRPISKLKRWRLKEVLASRASAK*
>14_0919_09_20cm_Actinobacteria_1656_69_7
MSETENENTEQVEETEIPQEAEAVEAAVEPGEAEPLPEEVPAEAPEAAPPAEEEPPPAAAEKKKRKRLPRAERRQRPKPKRDRPAERKPIARLPKPDSERGQRQERRGVVVSNAMDKTIVVKVDTVKAHTRYKKVVRRSVKFQAHDAQNQANVGDIVRIVETRPLSKTKNWRLAEIVEAAR*
>14_0919_09_20cm_Actinobacteria_1709_68_9
MADEEQNEQTENEQSEETVSAPEGPVAPAAETEEPAAEEAVAEEPAAEEPAAPEEPATEEPVAEEPAAEEPPAPEEPAAEEVPVADAEPAPDVEAEAAAAEAAAAEAPAEEAPAAEAPAPKKKRKRLPRSLRHRHSKPKRERPSERKAITRVSKPEHPRGRRQERRGVVVSSGMDKTIVVRVDAVKAHRKYTKVVRRSTKFHAHDEQNQAKVGDVVRIVETRPLSKTKNWRLAEIVEVAK*
>14_0919_09_20cm_Bacteria_1653_55_12
MNKTIVVRTVTRVPHPKFGKIVKQQKKFYAHDEENKAKNGDTVRIMETRPLSKLKRWRLVEIVGK*
>14_0919_09_20cm_Bacteria_1660_55_7
MAEQPSTSVPPPLPTAVPSSAAAAPQSERGSRKTRVGEVISSGMNKTIVVRTVSRVPHPKFGKIVKQQKKFYAHDEENKAKNGDTVRIMETRPLSKLKRWRLVEIVGK*
>14_0919_09_20cm_Bacteria_1670_60_14
MAEENKEQAATTDAGAVADATPSGEGLTQALASNVDAQAGNAAGTEAGKRGRRAEKVGVVASDKMQKTVVVRVDRLIKHPKYRRYVRRTSKFMAHNETDATIGDKVRIVETRPLSAHKRWRVVEVLQKAEK*
>14_0919_09_20cm_Bacteria_1671_55_7
MTEQATQDRQSTAQPPPLPAKYTRAARKTRVGEVISERMNKTIVVQTTTRVPHPKFGKIVKQMRKFYAHDEENKAKTGDTVRIMETRPLSKLKRWRLVEVLQK*
>14_0919_09_20cm_Bacteria_1673_55_10
MAEEPSTSVPPPLPTSAPSSAATAPQSQRGSRKTRVGEVISSGMNKTIVVRTVTRVPHPKFGKIVKQQKKFYAHDEENKAKNGETVRIMETRPLSKLKRWRLVEIVGK*
>14_0919_09_20cm_Bradyrhizobium_1652_62_11
MPKRTLQGVVVSDKQAKTVVVRVDRRFTHPIYKKTIRRSKNYHAHDENSQFKPGDVVWIEESKPISKLKRWIVVRGEQKKIA*
>14_0919_09_20cm_Sphingomonadales_1655_67_6
MPKRVLTGTVVSDKTDKTVVVKVERRVKHPLYGKIIKRSKKYHAHDEGNEFREGETVRIEETAPISKLKTWKVVDRVDTHATPAKADVA*
>14_0919_12_20cm_Acidobacteria_1789_58_8
MAETTQKVAGRRKEVVGEVVSNKMHKTIVVAVTRKKSHPLYARVISTDKKFYAHDEKNEAHVGDVVRLEETRPLSKLKRWRLKEIIRKTALVPEVASVEVAQ*
>14_0919_12_20cm_Bacteria_1758_59_7
MPETELHRGHRKERVGEVVSDRMDKTIVVRVERRFRHPRFKKVVTAYSKFYAHDEKNEAKVGDRVRIQETRPLSKTKCWRLVEVVERNEEVAKVA*
>14_0919_12_20cm_Bacteria_1773_55_7
MNKTIVVRTVSRVPHPKFGKIVKQMKKFYAHDEQNQAKTGDTVRIMETRPLSKLKRWRLVEVIQK*
>14_0919_12_20cm_Bacteria_1787_55_6
MAELDQPLPSTTLPQVGPVTRGSRKTRTGEVISSSMNKTIVVRTVTRVPHPKFGKIVKQMKKFYAHDEQNQAKTGDTVRIMETRPLSKLKRWRLVEVVHK*
>14_0919_12_20cm_Ktedonobacter_racemifer_1829_53_9
MTQQSVTSTQQVATPKKGRRQQRVGRVVSNKMNKTIVVVVETLKKHRIYKRTYKQTKRFQAHDEENICQIGDLVRIEECRPLSKMKRWRLIEIIKPSSGIVPVEEVLAEADPDLSSEESESDESDESDEAEE*
>14_0927_02_20cm_Bacteria_1922_67_12
MAEKTEKKTATKTTTTRAKAPAKARATAAAKAPAAAARAPAAAVKAPAKAAVAARPVGKRTVARKRAAPAPAAAGEKEQFTWRRFRRKTKVGVVVSAKMAKTIIVEVGRFREHPLYKKMIRLRKRFAAHDEAGEAKAGDLVRIQESRPFSATKRWRLVEVISRAGEAGAAAPRVADISKALEEQEGVTDILTPDREEDEPQTAEKAEE*
>14_0927_02_20cm_Bacteria_1923_69_6
MDISEIRALSDADLAAQLVDAKQELWKIRFDLATRQEKNYSRLPATRKRIARILTVMTERQHAADA
>14_0927_02_20cm_Betaproteobacteria_1910_66_14
MTEQASTPKNQRKLVGRVTSNKMQKTVVVRVERRVRDAMMGKTITRSRKYHAHVESGEFGDGDLVEIAECRPISRTKSWRVTRLVEKSKAV*
>14_0927_02_20cm_Bradyrhizobium_1950_62_7
MSKRVLQGVVVSDACDKTVIVRVERRVMHPIYKKFVTHSKKYAAHDQTNSYRSGDVVRIEESRPISKRKCWVVIGGPPDAAPGRRSTRRPSEPVAVAADVAELKSPDVGSETAEPAEGAA*
>14_0927_02_20cm_Deltaproteobacteria_1930_68_11
MTENTQSGQAQRGRPKSRIGTVLSDKMMKTVVVQVERRAKHGQYGKYMTEKKKYKCHDEHQSAKPGDKVRIVETRPMSREKRWRVAEVLVKAEAEMQGKAEV*
>14_0927_02_20cm_Gemmatimonadetes_1934_69_10
MRGRRKVRTGVVVSDKMQKTVTVSLVRRFAHGFYGKQIVRTKQVAAHDETGAKAGDTVRIVETRPLSKTKRWRVVEIVERAK*
>14_0927_02_20cm_Proteobacteria_1912_67_13
MSARKAKVPETQVQETQAQEGQVQEARVQETQAQEAQVQEAQVQEARVQEARVQEARVQEARVQDPGAQQRRPPEAKGARTLTGRVVSDKMHKTIAVEIERLVKHPTYGKYIRRTTKLLAHDESGTSKEGDVVTITPCRPMSRRKSWRLLEVVEKAVRR*
>14_0927_02_40cm_Bacteria_2065_55_7
MAEPNPPHPQIPPPVPAAYTRGSRKTRTGEVISSSMNKTIVVRTVTRVPHPKFGKIVSQMKKFYVHDEANKAKTGDTVRIMETRPLSKLKRWRLVEIIQK*
>14_0927_02_40cm_Betaproteobacteria_2090_64_10
MSEAKTTRTLTGRVVSDKMDKTVTVLVERRVTHPMYGKIVTRSRKYHAHDEKNECGEGDLVVIEECRPISRTKAWRIAKLVEKVRAA*
>14_0927_05_20cm_Acidobacteria_2153_57_9
MATETQSAAVDTRGDRTVLTGKVTSAKMEKTIVVEVLRLVQHPKYRRVVRIAKKFYAHDEKRQAKAGDTVRIVASRPLSKLKRWRLKEVLTHKASAE*
>14_0927_05_20cm_Alphaproteobacteria_2149_63_9
MPKRTLQGVVVSDKQDKTIVVRVERRFTHPVMKKTVRRTKKYYAHDETNQYHVDDIVWIEERRPLSKLKRWEVVRGEKKKAV*
>14_0927_05_20cm_Bacteria_2170_55_9
MVEQEASLAPSEQPASVTRGSRKTRTGQVISSSMNKTIVVRTVTRVPHPKFGKIVKQMKKFYAHDEQNQAKTGDTVRIMETRPLSKLKRWRVVEVIQK*
>14_0927_05_20cm_Bacteria_2171_66_7
MTDAATQQPTASTRGRRKVRLATVIADKMDKTVIVQVGSSKAHRLYRKTIQQRTKFKVHDEKNECGVGDLVRITETRPISKEKRWRVLEIVEKAK*
>14_0927_05_20cm_Bacteria_2183_67_7
MTAQTQTPMATTEVRGQRKVRLGTVIADKMNKTVIVQVGTSRAHRLYKKTLQQRTRFKVHDEKNECGVGDLVRITETRPLSKEKRWRVLEIVEKAR*
>14_0927_05_20cm_Euryarchaeota_2162_65_6
MAGKRAPKKETSAAAGTGARDIGIDVPLPTTSCTDPKCPFHGRLSVRGQTLEGIVVSTKMQNTVVIEREYLRFIQKYERFEKRTRRLNVHAPPCLGLQVGHHVLAMECRPLGKTVHFVAIHNQGVAG*
>14_0927_05_20cm_Gemmatimonadetes_2145_69_13
MRGRRKVRTGVVVSAKMQKTVTVSLTRRFAHGFYGKQVVRTKQVAAHNETDAKAGDTVRIVETRPLSKTKRWRVVEVVERAK*
>14_0927_05_20cm_Ktedonobacter_racemifer_2220_52_8
MTQQSVTSTQQVATPKKGRRQQKVGRVVSNKMNKTIVVVVETLKKHRIYKRTYKQTKRFQAHDEENICQIGDLVRIEECRPLSKMKRWRLIEIIKPSSGIVPVEEVLAEADPDLSSEESESDESDESDEAEE*
>14_0927_05_40cm_Armatimonadetes_2321_65_11
MDERRQRKTRVGVVVSDKMDKTAVVRVETTHRHPMYSKTLRHVRKFKAHNGENQARAGDRVLIEETRPLSKEKRWRIVQILEKAK*
>14_0927_05_40cm_Bacteria_2305_68_11
MSDTATATPQVRGRRKVRLGTVIADKMDKTVIVQVGSSKAHRLYRKTVRQRTRFKVHDEKNECGVGDLVRIAETRPLSKEKRWRVLEIVEKAK*
>14_0927_05_40cm_Bacteria_2310_66_7
MTGKVVSAAMQKTVVATIERLVKDPDYGKYVRRRSRFKIHDEKNECKVGDVIRFMETRPLSKDKCWRLLDFVKRVER*
>14_0927_05_40cm_Bacteria_2314_68_10
MAEKTTTKKAATKTAEKPAEKPARPSSRSGAGDEKTAVRATPTETAEKKAPATETVEKKAPATKRVTTKAMAQAKAAAAPKTAGTKAAAAAVSARKAVTVRKRTAATVQKTAAPAEGEATGWRRFRRKTKVGVVVSAKMPKTVIVTVGRMRKHPLYKKVVRLRKGFAAHDEAGDVREGDLVRIQESRPYSATKRWKVVEVLSRAGEAAAAAPKAADIEKMLEEAEGVTEILQKPEEEEKQEAEEAQAP*
>14_0927_05_40cm_Bacteria_2349_55_8
MADEHEPQSAPASITRGSRKTRTGEVVSSGMNKTIVVRTVTRVPHPKFGKIVKQMKKFYAHDEQNQAKTGDRVRIMETRPLSKLKRWRLVEVIQK*
>14_0927_05_40cm_Bacteria_2367_66_6
MKVDELRVLEADELGMRLRTARRELYELRFKHAVGQLENSSQISKVRHDIARIMTVIRERDFGIAPSAEEEPSAVAVAELPAADEVVEVVEEEEAPKPKRGRGKKKEDAE*
>14_0927_05_40cm_Rokubacteria_2323_69_8
MGERKNREGVVVSDAMQKTRVVKIERVFRHPRYQRVIRMSKKLKAHDENNESRIGDRVLIEETRPMSKEKRWRIRKVLTRVS*
>14_0927_05_40cm_Verrucomicrobia_2334_55_12
MAEQATHDRPASDPLRRGEQSTAQPPPLPAKYTRSARKTRVGEVISERMNKTIVVRTITRVPHPKFGKIVKQIRRFYAHDEENKAKTGDTVRIMETRPLSKLKRWRLVEVLQK*
>14_0927_09_20cm_Acidobacteria_6034_64_8
MATKAIVTGVVVSDKMQKTVKVAIERQVRDPLYGKTQRRTSTFLAHDEKNEAKLGDKVAITETRPRSRRKRWVVTSIVEKAKGI*
>14_0927_09_20cm_Bacteria_6025_66_9
MTEDQETAMTDRAMRKTRTGTVISDKMDKTVVVRVQTLKEHPRYKKHIQQSTRFKAHDEQNQCKVGDRVRIMETRPLSHDKRWRVVAIVEKAK*
>14_0927_09_20cm_Bacteria_6029_68_7
MSAEETLERGQRKVREGYVISDRMNKTVVVQISTLKQHPLYGKTIQHRVRLKAHDENNEAGVGDLVRVMETRPLSKEKRWRLVEILEKAK*
>14_0927_09_20cm_Bacteria_6032_66_9
MTEQQQPIERDMRKTRTGTVISDKMDKTVVVRVQTLKEHPRYKKHIQQSTRFKAHDEQNQCKVGDRVRIMETRPLSHDKRWRVVAIVEKAK*
>14_0927_09_20cm_Bacteria_6036_55_7
MAEEPSAMPPPLPTEARVSAVLPSKSQRGSRKTRVGEVISSSMNKTIVVCSVTRVPHPKFGKIVKQQKKFYAHDEENQAKNGDTVRIMETRPLSKLKRWRLVEIVNK*
>14_0927_09_20cm_Bacteria_6038_66_8
MKVAELRVLEEDELNNRMRTARRELYELRFKHAVGQLENWSQIAKVRHDIARIMTV
>14_0927_09_20cm_Bacteria_6103_55_7
MADQDQSHPSPASLQREPGSRSSRKTRTGEVISSSMNKTIVVRTVTRVPHPKFGKIVKQMKRFYVHDEQNQAKAGDTVRIMETRPLSKLKRWRLVEVLQR*
>14_0927_09_20cm_Candidatus_Koribacter_versatilis_6076_59_10
MVENIAAHRRNSKIGYVIASKMAKTIVVEVDRQTAHPVYRRVIKRSKKFYAHDEKGVAHVGDVVRIEETRPLSKLKRWRLTDVIQRAALVPAHADEPAEQEAKQG*
>14_0927_09_20cm_Euryarchaeota_6086_64_13
MAEKKGRTRKAAAPTAPTASGGRDIGIDVPMPGQVCTDVKCPFHGRLPVRGQMLEGIVVSTKMQNTVVVERQYLRYIQKFERYEKRTHRLNVHAPPCLGLQVGHRIVAMECRPLGKTVHFVAIHNQGVAA*
>14_0927_09_20cm_Nitrospirae_6046_58_5
MGSNVKKRREWFGNVISDKMNKTVVVAVDRFVPHPFYRKFMRRVTKLKAHDEQNLSKVGDRVKLIETRPISKEKHWRVVQIMERGQPES*
>14_0927_09_40cm_Actinobacteria_6174_67_9
MADEKKPTRKKKDDEVVAEEKPKRKPAAKKETAETKAPAAKKPAAKKAPAKKVEETVVEEAKAPVVEPVAEAPAEEPVAEAPADEPVAEEASAEEPVAEKPVAEEVPVEEPPAEEPAPEPVAEAEPEAVAEAPAAAPAAEETPPAEPPQQSQPKQKRKPRPRAERRQRPKVRRERPAERKPIARLPKPEHERGRRQERRGVVISSAMDKTIIVKVEAIKAHRRYKKVVRRSVKFHAHDEQNTANVGDIVRIVETRPLSKSKHWRLVEIVQAAK*
>14_0927_09_40cm_Bacteria_6155_68_24
MRGRRKVRTGVVVSDKMQKTVTVSLVRRFAHGFYGKQIVRTKQVAAHDEQGAKAGDTVRIVETRPLSKTKRWRVVEIVERAK*
>14_0927_09_40cm_Bacteria_6180_67_14
MAEKTEKKTATKTTTTRAKAPAKTRAAAAKAPAAAAKAPAKAAVAARPVGKRTVARKRVAPVPAAAGEKEQFTWRRLRRKTKVGVVVSAKMAKTIIVEVGRFREHPLYKKMIRLRKRFAAHDEAGEAKAGDLVRIQESRPFSATKRWRLVEVISRAGEAGAAAPRVADIEKALEEQEGVTDILTPEREEEEQEAAEENAEE*
>14_0927_09_40cm_Bacteria_6194_63_9
MTAKQSGLRGKVRDGTVVSDKMQKTVVVAVEANFRHRLYKKTVRRVRRLMAHDEAEEAQLGDRVRIIEAAPISRRKRWRLLEVLTRAELPEVAPESIDLELLGEVKPEEPEIEEAPRPRGGAKAKSEETVPAEAVAGPAAEAVVPEEVEVAEEVPEIEAVEAEAEEPAGEEQEEAPEEPAEKAEEPPEADEEPPEAAEESAEAAEESAEEQPS*
>14_0927_09_40cm_Candidatus_Nitrososphaera_gargensis_6162_48_8
MVKNIGVSVVSPRKTCGDELCPFHGTLSVRGKLLTGIVSSAKAPKMVVVSREYPRPTPKFKRFQRSRSKVHAYLPPCVDVKEGDEVRIAECRPLSKTISFVVIEVNNKDGGGN*
>14_0927_09_40cm_Verrucomicrobia_6186_55_17
MAEQATQDRQSTAQPPPLPAKYTRAARKTRVGEVISERMNKTIVVRTITRVPHPKFGKIVKQIRRFYAHDEENKAKTGDTVRIMETRPLSKLKRWRLVEVLQK*
>14_0927_12_20cm_Alphaproteobacteria_6330_65_13
MPKRVLQGVVTSDACDKTVIVRVERRFMHPVYKKFISRSKKFAAHDEENRYRAGDAVKIEETRPISKRKSWIVIEGPADAAPGRGNRRAAAETAPEAPPRRRRASRSAAGEEAGGAA*
>14_0927_12_20cm_Bacteria_10555_57_16
MATETQAATAGARGERTVLTGKVTSAKMEKTIVVEIIRLVQHPKYRRVVRIAKKFYAHDEKRQAKPGDTVRIVASRPLSKLKRWRLKEVLASRASAK*
>14_0927_12_20cm_Bacteria_10576_70_8
MADKTTKSQATTGKTEKKTAKTTAPRAKAAAKPVASARAATRGVTARPVAPAKAAVAVRPVSRRAVARKRAAPTTEGATEAQVAAWRRLRRKTKVGVVVSAKQAKTVIVEVGRLREHPLYKKVIRIRKRFAAHDEIGEAKAGDLVRIQESRPYSATKRWKIAEVLSRAGEAGAAAPRAAEIEKMLEEAEGVTEILAPEREEKEERAEAEEGQ*
>14_0927_12_20cm_Bacteria_6328_66_16
MTDTATKTATTSEAATTARGQRKVRLGYVIADKMNKTVIVQIGSSKAHRLYRKTVQQRARFKVHDEKNECGVGDLVRITETRPISKEKRWRVLEIVEKAR*
>14_0927_12_20cm_Bacteria_6329_70_21
MAEQTPTATASPTRTRRKVREGMVVSDKMEKTVVVVVKDLKAHPLYKKVMRRTARFKAHDADNTCGVGDRVRIMETRPLSKDKRWRVVEILEKAK*
>14_0927_12_20cm_Bacteria_6334_66_10
MAADQKEMETTETARGRRKVRLGTVISDKMNKTIIVQVGASKAHRLYRKTVQQRARFKVHDEKNECGVGDLVRITETRPISKEKRWRVLEIVEKAK*
>14_0927_12_20cm_Bacteria_6337_66_10
MSDTATQQPKVDETARGQRKVRLGYVISDKMNKTVIVQVGSSKAHRLYRKTVQQRTRFKVHDEKNECGVGDLVRITETRPMSREKRWRVLEIVEKAR*
>14_0927_12_20cm_Bacteria_6339_54_8
MFRRKKKDEPTDAPAAPEVSAEAAPASETASAEWSAPVDAAPPTTEAAAAPTDSANGSKVAVAKGRSGNRVQKVGTVSSDKMQKTVVVRVDRQVRHPKYRRYVRRTSKFMAHDDLGATIGDRVRIIETRPLSAKKRWRVVEIVQKAAK*
>14_0927_12_20cm_Bacteria_6349_56_8
MNKTIVVRTVTRVPHPRFGKIVKQMKKFYAHDEENKAKTGDTVRIMETRPLSKLKRWRLMEVLQK*
>14_0927_12_20cm_Bacteria_6356_55_8
MNKTIVVRTVSRVPHPKFGKIVKQMKKFYAHDEQNQAKTGDTVRIMETRPLSKLKRWRLVEVIQK*
>14_0927_12_20cm_Bacteria_6362_55_16
MAEEPSTSVPPPLPTSAPSSAATAPQSQRGSRKTRVGEVISSGMNKTIVVRTVTRVPHPKFGKIVKQQKKFYAHDEENKAKNGETVRIMETRPLSKLKRWRLVEIVGK*
>14_0927_12_20cm_Bacteria_6393_69_7
MSDAGGPSDQVRGKEQIEERPQRKVRLGIVTSDRMDKTVVVQITQTIRHPLYPKIYRRRKNLYAHDETNAVKVGDTVRVMETRPLSKLKRWRVVEVLERAK*
>14_0927_12_20cm_Bacteria_6407_55_7
MFRRKKKEEAVEPTPEPQAPVEEPGSTPVEEAAASAPTIAEDSAAEAAPAAESVSLTASAEATSVVSSPTAKGRGHRVQKVGTVSSDKMQKTVVVRVDRLVLHPKYRRYVRRTSRFMAHDDLGATTGDRVRIVETRPLSARKRWRVVEIVQKAAK*
>14_0927_12_20cm_Bacteria_6453_67_15
MAEKTEKKTVAKTTTTRPKAPAKTRAAAAKAPAAAPKAPAKAAVAARPVGKRTVARKRVAPAPAAAGEKEQFAWRRLRRKTKVGVVVSAKMAKTIIVEVGRFREHPLYKKMIRLRKRFAAHDEAGEAKAGDLVRIQESRPFSATKRWRLVEVISRAGEAGAAAPRVADISKALEQQEGVTDILTPEREQDEQETEEKAQE*
>14_0927_12_20cm_Chloroflexi_6351_68_7
MAEKSEKGEKKPAARTTRPRAAATKAAATRAAAPKAPARAATTARPVAKRTVARKRTAAPAAGAPAEQFTWRRLRRKTKVGVVVSAKMAKTIIVEVGRQRAHPLYKKVIRVRKRFAAHDETADAKAGDLVRIQESRPFSATKRWRLVEVISRAGEAGAAAPRVADVERLLEAAEGSGEILAPEREEKEETEARAEE*
>14_0927_12_20cm_Deltaproteobacteria_10562_68_13
MTETVTEELAQRGRPKSRIGTVLSNKMTKTVVVLVERRMKHGQYGKYMTEKKKYKVHDEQQSCKPGDKVRIVETRPISKEKRWRVAEILVRGESEGPTP*
>14_0927_12_20cm_Gemmatimonadetes_6374_68_7
MRGRRKLRTGVVVSDKMQKTVTVTLTRRFAHGFYGKQIVRTKQVAAHDDKGAKAGDTVRIVETRPLSKTKRWRVVEIVERAK*
>14_0927_12_20cm_Ktedonobacter_racemifer_6382_54_7
MTQQSVTSTQQVATPKKGRRQQRVGRVVSNKMNKTIVVVVETLKKHRIYKRTYKQTKRFQAHDEENICQIGDLVRIEECRPLSKMKRWRLIEIIKPSSGIVPVEEVLAEADPDLSSEESESDESDESDEAEE*
>14_0927_12_20cm_Proteobacteria_6345_65_7
MSADESRESKVEAKGTPTLTGRVVSNKMQKTIAVEIERLVRHPTYGKYIRRTTKLLAHDESGESHEGDLVKIAPCRPLSRRKSWRLIEVLQKAAGR*
>14_0927_12_20cm_Rokubacteria_6348_71_8
MGERKSREGVVVSDTMQKTRVVRIERVFRHPKYERVVRMSKKLKAHDEANESRVGDRVLIEETRPLSKEKRWRIRKILSHVS*
>14_0927_12_20cm_Rokubacteria_6355_71_8
MGERKTREGVVVSDAMQKTRVVRIERVYRHPRYQRVIRMSKKLKAHDEDNASHVGDRVLIEETRPISRDKRWRIRQVLTRVGPA*
>14_0927_12_20cm_Verrucomicrobia_10548_59_7
MPETELHRGHRKERVGEVVSDRMDKTIVVRVERRFRHPRFKKVVTAYSKFYAHDEKNEAKVGDRVRIQETRPLSKTKCWRLVEVVERNEEVAKVA*
>14_0927_12_40cm_Acidobacteria_10611_58_16
MTTETQRATADTRGDRTVLTGRVTSAKMEKTIVVEVTRLVQHPKYRRVVRISKKFYAHDETRQAKPGDTVRIMAARPMSKLKRWRLKEVLTRSASAK*
>14_0927_12_40cm_Acidobacteria_6535_59_9
MTTAVNNATEKRRRRNQLTGVVTSSKMQKTIVVRVTRQIRHRLYQRYVHVTKKFYAHDEQGEARPGDVVRIVETRPMSKLKRWRLAEVLARRTSVD*
>14_0927_12_40cm_Actinobacteria_6555_68_7
MSETENENQNTEETAGEIPAEAEAVEAAVEPEAAAEAPAEEPVAEAPTETAAKAPTAEPAAAAEPSAGEAASQRGPKKKKKRLPRAQRRQRTKPARERPAERKPITRIPKGESERGRRQERRGVVVSNAMDKTIVVKVDTIKAHTKYKKVVRRSAKFHAHDPENQANVGDIVRIVETRPISKTKNWRLAEVVEAAK*
>14_0927_12_40cm_Archaea_6568_52_16
MVVRNIGLDVKPPKSGCNDPVCPFHGSLSVRGRVFEGTVSTSKSPKTVSVERAYLHYYPKYSRYERRRSRTLAHNPPCIAATTGDLVTIAECRPLSKEVSFVVIDRKGAAE*
>14_0927_12_40cm_Bacteria_6503_65_17
MSDTATQTAPTAARGRRKVRLGTVISDKMNKTVIVQVASSKAHRLYRKTVQQRTRFKVHDEKNECGVGDLVRITETRPISKEKRWRVLEIVEKAR*
>14_0927_12_40cm_Bacteria_6506_67_17
MTERGMRKTRVGTVISDRMDKTIVVRVQTLKEHPRYKKTVRQSSRFKVHDEQNQCTVGDRVRIVETRPLSHDKRWRLLEIVEKVK*
>14_0927_12_40cm_Bacteria_6509_66_7
MSDTATQSAPTTATRGRRKVRLGTVISDKMDKTVIVQVGSSKAHRLYRKTVQQRSRFKVHDEKNECGVGDLVRITETRPLSKEKRWRVLEIVEKAK*
>14_0927_12_40cm_Bacteria_6525_71_6
MARNRETETTRARNGKKEAVASSAERTATKTAGHRNEQIGTVVKSKMTKTVVVAVERLVQHPVYRKTIKRTSTFMAHDEKGAKQGDRVRIVETRPLSRNKRWRVEEILVRGLAEDVAGVQV*
>14_0927_12_40cm_Bacteria_6538_55_7
MAAQQQSPPQAPPQPVPFTRGARKTRTGEVVSSSMNKTIVVRTVTRVPHPKFGKIVKQMKKFYAHDEQNAAKTGDTVRIMETRPLSKLKRWRLVKVIQK*
>14_0927_12_40cm_Bacteria_6541_66_9
MATDQNALETPATQRGQRKVRLGTVISDKMNKTVIVQVGTSKAHRLYRKTVQQRTRFKVHDEKNECGVGDLVRITETRPISKEKRWRVLEIVEKAK*
>14_0927_12_40cm_Bacteria_6572_56_7
MAGQDRQSQDRQSTAQPPPLPARFTRAPRKTRTGQVISSSMNKTIVVRTVTRVPHPRFGKIVKQMKKFYAHDEENKAKTGDTVRIMETRPLSKLKRWRLMEVLQK*
>14_0927_12_40cm_Bacteria_6602_66_6
SKAHRLYRKTIQQRTKFKVHDEKNECGVGDLVRITETRPISKEKRWRVLEIVEKAK*
>14_0927_12_40cm_Bacteria_6617_66_14
MDKTVIVQVGSSKAHRLYRKTIQQRTKFKVHDEKNECGVGDLVRITETRPISKEKRWRVLEIVEKAK*
>14_0927_12_40cm_Deltaproteobacteria_6551_70_9
MSENVQKQQPEAARGRPKMRVGTVTSNKMTKTVVVQVERRMKHGRYGKYMTEKKKYKAHDEEQACKVGDVVRITETRPLSKDKRWRVSEIVTRAEVVEGAPAERS*
>14_0927_12_40cm_Nitrospirae_6508_63_25
MSENGRQDQAHRREFVGEVVSNKMQKTVVVVVKRFVRHHRYGKVLRRVTRLKAHDEKNECQIGDRVRLVEARPLSKDKHFRVVQIVEKARAR*
>14_0927_12_40cm_Proteobacteria_6516_68_7
MSATKTATKTATKTAKKSAKKGKAPQAQAPEQAALTAEPAAQAAEPAGETLEQAPAALEQAPAALEQAPAALEQAPAAPGRAPRVEEPRGARTLTGRVVSSKMQKTIAVEIERLVRHPAYGKYIRRTTKLLAHDENGACREGDLVTITPCRPVSRHKSWRLLEVVEKAAER*
>14_0927_12_40cm_Thaumarchaeota_6519_36_7
MIRNIGFPVTAPTTECTDHLCPFHGILSIRGKLIQGKVVSAKAPKMVVVQQETPKFITKFKRYARSQSKTHAYKPSCIDVKEGDIVLTAECKPISKSVSFVVVEVKS*
>14_0929_02_20cm_Archaea_2480_52_11
MVVRNIGLDVKPPKAGCNDPVCPFHGSLSVRGRVFEGTVSTSKSPKTVSVERAYLHYYPKYSRYERRRSKTLAHNPPCIAATTGDRVTIAECRPLSKEVSFVVIDRKGVAE*
>14_0929_02_20cm_Archaea_2496_53_9
MVVRNIGLDVKPPKSGCNDPACPYHGNISVRGRVFEGTVSTSKSPRTVSVERAYLHYYPKYNRYERRRSKTLAHNPPCISATTGDHVTIAECRPLSKEVSFVVIDRKGGAE*
>14_0929_02_20cm_Bacteria_2460_69_9
MAEKSEKKPAAKPRARATTAKPAATRAAAPKAPARAAVAARPVAKRTVARKRTAAPAAGAPAEQFTWRRLRRKTKVGVVVSAKMAKTITVEVGRQRQHPLYKKVIRVRKRFAAHDEIGDAKAGDLVRIQESRPFSATKRWRLVEVISRAGEAGAAAPRVADVEKLLEAAEGSGAILAPEREDEEQEQGEESKE*
>14_0929_02_20cm_Bacteria_2503_67_8
MTAQTQTPMATTEVRGQRKVRLGTVIADKMNKTVIVQVGTSRAHRLYKKTLQQRTRFKVHDEKNECGVGDLVRITETRPLSKEKRWRVLEIVEKAR*
>14_0929_02_20cm_Bacteria_2527_55_10
MAEQASPSPKLTPAETATRAARKTRTGEVVSSSMNKTIVVRTVTRVPHPKFGKIVKQMKKFYAHDEQNQAKAGDTVRIMETRPISKLKRWRLVEVVQK*
>14_0929_02_20cm_Betaproteobacteria_2465_65_10
MSEAKTTRTLTGRVVSDKMDKTVTVLVERRVTHPMYGKIVTRSKKYHAHDEKNECGEGDLVMIEECRPISRTKAWRIAKLVEKARAA*
>14_0929_02_30cm_Bacteria_2607_57_9
MATETQAAAADTRGDRTVLTGKVTSAKMEKTIVVEIIRLVQHPKYRRVVRIAKRFYAHDEKRQAKAGDTVRIVASRPLSKLKRWRLKEVLASSASAKQ*
>14_0929_02_30cm_Bacteria_2615_69_23
MGERKSREGVVVSDAMQKTRVVRIERVFRHPRYQRVIRVSKKLKAHDEGNESHVGDRVLIEETRPLSKEKRWRIRSILVKAAQ*
>14_0929_02_30cm_Bacteria_2622_55_9
MAEPNPPHSQIPPPVPAAYTRGSRKTRTGEVISSSMNKTIVVRTVTRVPHPKFGKIVSQMKKFYVHDEANKAKTGDTVRIMETRPLSKLKRWRLVEIIQK*
>14_0929_02_30cm_Bacteria_2628_69_6
MAEKSEKKPAAKPRARATTAKPAATRAAAPKAPARAAVAARPVAKRTVARKRTAAPAAGAPAEQFTWRRLRRKTKVGVVVSAKMAKTITVEVGRQRQHPLYKKVIRVRKRFAAHDEIGDAKAGDLVRIQERRPFSATKRWRLVEVISRAGEAGAAAPRVADVEKLLEAAEGSGAILAPEREDEEQEQGEESKE*
>14_0929_02_30cm_Bacteria_2641_56_6
MAEERPTTEQHTRHHQEKVGIVTSTKMQKTIVVEVHRRVQHPVYKRIVTKRSKFMAHDEHGNAHEGDMVRIVESRPLSKNKRWSLKEVLRAAPTGV*
>14_0929_02_30cm_Gemmatimonadetes_2652_66_8
MTDRGRRKVRTGTVVSDKMTKTVTVSMVRRFAHAFYGKQITRTKTVAAHDEHGAKLGDTVRIVETRPLSKRKRWRVVEIIEKAK*
>14_0929_02_30cm_Proteobacteria_2624_68_6
MSATKTATKTAKKSAKKGKAPQAQAPEQAALTAEPAEETLEQAPAALEQAPAALEQAPAAPGRAPRVEEPRGARTLTGRVVSSKMQKTIAVEIERLVRHPTYGKYIRRTTKLLAHDENGACREGDLVTITPCRPVSRHKSWRLLEVVAKAAER*
>14_0929_02_40cm_Acidobacteria_2812_65_9
MAEKAEKVGVVVSNKMQKSIVVAVEWQVRHGLYGKTERRTSKFMVHDEKNEAKAGDLVAIVETRPMSRRKRWALMRVVRKSAEA*
>14_0929_02_40cm_Actinobacteria_2835_69_10
MTEANERGRRKVRTGVVVSDAMDKTVLVKIDRQIRHPLYQKIVRRSSRLAAHDEANEAHLGDTVRVVETRPLSKTKRWRVVEIVERAK*
>14_0929_02_40cm_Actinobacteria_2842_69_8
MSDPTTTKDAVNDRARRKVRVGVVVSDAMDKTVVVRIDRQVRHPLYGKTVRRSSKLAAHDEQNDAHVGDMVRITETRPVSKTKRWRVVEIVERAK*
>14_0929_02_40cm_Actinobacteria_2866_68_9
MADEEQNEQTENEQPEENEQAAEETVSAPEGPVAPAAETEEQPAEEPAAEEPVAEESPAAEEPVAEEPAAEEPPAEEAPVAEAEPAPDVEAEAAVAEAPEPEAAAEEAPAAEAPAPKRKRKRLPRSLRHRHSKPKRERPAERKAITRVPKPEHPRGRRQERRGVVVSSGMDKTIVVRVDAVKAHKKYQKVVRRSTKFHAHDEENQAKVGDVVRIVETRPLSKTKNWRLAEIVEVAQ*
>14_0929_02_40cm_Archaea_2856_56_7
MSSAGLEIAAPAQKCDDVRCPFHGHVKVRGRLLTGRVVSTAGKSFVVIQMEYLHKVRKYGRSERRKSRLTAHLPGCIQAHEGEMATIAECRPLSKTISFVVVQSRRSA*
>14_0929_02_40cm_Bacteria_2798_72_12
MSAGRRKVRDGVVVSDKMDKTVVVVVARLVRHGKYRKYLTQRVRYKAHDEKNQCQVGDRVRIIETRPLSHDKRWAVQAILGREEGAGEALVGTEVPT*
>14_0929_02_40cm_Bacteria_2832_56_9
MAEQATHDRPASDPLRRGEQSTAQPPPLPAKYTRSARKTRVGEVISERMNKTIVVRTITRVPHPKFGKIVKQIRRFYAHDEENKAKTGDTVRIMESRPLSRLKRWRLVEVLQK*
>14_0929_02_40cm_Bacteria_2848_70_6
ARPVAPAKAAVAVRPVSRRAVARKRAAPTTEGATEAQVAAWRRLRRKTKVGVVVSAKQAKTVIVEVGRLRQHPLYKKVIRIRKRFAAHDEIGEAKAGDLVRIQESRPYSATKRWKIAEVLSRAGEAGAAAPRAAEIEKMLEEAEGVTEILAPEREEKEERAEAEEGQ*
>14_0929_02_40cm_Bacteria_2850_67_8
MTAQAQAPVATSEERGQRKVRLGTVIADKMNKTVIVQVGTSRAHRLYKKTLQQRTRFKVHDEKNECGVGDLVRITETRPLSKEKRWRVLEIVEKAK*
>14_0929_02_40cm_Bacteria_2893_55_7
MAEQQQSPPPAPLQPAPFTRGARKTRTGEVISSSMNKTIVVRTVTRVPHPKFGKIVKQMRKFYAHDEQNEAKTGDRVRIMETRPLSRLKRWRLVEVIQK*
>14_0929_02_40cm_Bacteria_2914_73_14
MSAGRRKIREGVVVSDKMDKTVVVIVARLVRHGKYHKYLTQRVRYKAHDEKNQCRVGDRVRIIETRPLSHDKRWAVRAILGREEGAGEALVGTEVPT*
>14_0929_02_40cm_Euryarchaeota_2820_68_8
MRETAKEKVTALKEAAPRAPAPRPKRPAAAAAPAPAAPRAATPKSEPAAPRDIGIDVPRPAQPCTDQHCPFHGKLNVRGQALEGVIVTTRMQRTVVVEREYSRYIQKFERYETRTRRMLAHAPPCLTLAPGHRVTLMECRPLSKTVSFVVIHNRGVRA*
>14_0929_02_40cm_Gemmatimonadetes_2814_69_9
MRGRRKVRTGVVVSDKAQKTVSVSLTRRFAHTFYGKQIVRTKWVAAHDEHGAKVGDTVRIVETRPLSKTKRWRVVEIVERAR*
>14_0929_02_40cm_Rokubacteria_2797_69_23
MGERKTREGVVVSDAMQKTRVVRIERVYRHPRYERVVRTSRKLKAHDEANASRVGDRVLIEETRPLSREKRWRIREILGRAS*
>14_0929_05_20cm_Acidobacteria_2978_54_10
MAEQATGAKTQKTDSHRNEKIGYVTSTKMAKTVVVEVEMRKSHAKYKRVIAKSKKFYAHDEENSARTGDVVRIVETRPLSKLKRWRLAEIIQRAAIVPGAEKIEQAS*
>14_0929_05_20cm_Acidobacteria_2994_55_6
MAETQAAGKRKEVIGNVVSNRMNKTIVVQVVRKRSHPLYTRVISKAKKFYAHDEKNEAHIGDVVRLEETRPLSKLKRWRLKEIVRKTALVPEVVTDQK*
>14_0929_05_20cm_Acidobacteria_3011_65_8
MPKAEKQGVVVSDRMQKSCVVAVEWQVRHGLYGKTERRTSKFMVHDAENSAKVGDTVEIVETRPLSRRKRWALKRVVRKAVEV*
>14_0929_05_20cm_Actinobacteria_3012_66_5
MVDRSSSRKTRVGVVVSDKMDKTVVVAVRDTFRHPLYGKTQRRLTKYKAHDDANTCGVGDLVRISETRPLSKTKRWRVAEVLEKAK*
>14_0929_05_20cm_Actinobacteria_3089_70_8
MSDNEQNETTEEPTEQPELEAEAPAEEPVAEKTVAEEPEAPAEEPAAEEPAAEEASAEEPAAEEPEAPADEEPAAEEPAAEAPAAEPEAAPEQSAPKPKRKRLPRSERHKHSKPKRERPAERRPIVRLPKPEHERGRRQERRGVVVSDGMDKTIVVKVDTVKAHRRYKKVVRRSSTFHAHDEQNAAKVGDLVRIVETRPLSKTKNWRLAEVLEAAK*
>14_0929_05_20cm_Alphaproteobacteria_3018_65_8
MPKRVLQGVVVSDACNKTVIVRVERRVMHPVYKKFVSRSKKYAAHDEENRYCTGDAVKIEESRPISKRKSWVVIDGPADAAPGRGSRQKAAEAPAPEPTPRRRRKTAAAVAAGGEAGGAA*
>14_0929_05_20cm_Bacteria_2979_70_7
MSEVQTKTRGFRKVRLGRVVSDKMEKTVVVQVQDLKSHPLYKKVMKHRVRFKVHDERNEAKVGDLVRITETRPLSKEKRWRVVEIVEKAR*
>14_0929_05_20cm_Bacteria_2980_55_9
MNKTIVVRTVSRVPHPKFGKIVKQMKKFYAHDEQNKAKTGDTVRIMETRPLSKLKRWRLVEVIQK*
>14_0929_05_20cm_Bacteria_2982_55_10
MAEEPSSPVPPPLPTSAPSSGAAAPQSQRGSRKTRVGEVISSGMNKTIVVRTVTRVPHPKFGKIVKQQRKFYAHDEENKAKNGDTVRIMETRPLSKLKRWRLVEVVGK*
>14_0929_05_20cm_Bacteria_2986_55_7
MKQEKKFYAHDEENKAKNGDTVRIMETRPLSKVKRWRLVEVMAK*
>14_0929_05_20cm_Bacteria_3107_55_7
MAEEPSTAVPPPLPTDARASATLPPKSQRGSRKTRVGEVISSSMNKTIVVRTVTRVPHPKFGKIVKQQKKFYAHDEENKAKNGDTVRIMETRPLSKLKRWRLVEIVRK*
>14_0929_05_20cm_Bradyrhizobium_3008_62_10
MPKRTLQGVVVSDKQAKTVVVRVDRRFTHPIYKKTIRRSKNYHAHDENGQFHPGDMVWIEESKPISKLKHWIVVRGEQKKTA*
>14_0929_05_20cm_Ktedonobacter_racemifer_3036_53_7
MTQQSVTSTQQVATPKKGRRQQRVGRVVSNKMNKTIVVVVETLKKHRIYKRTYKQTKRFQAHDEENICQIGDLVRIEECRPLSKMKRWRLIEIIKPSSGIVPVEEVLAEADPDLSSEESESDESDEAEE*
>14_0929_05_30cm_Acidobacteria_3216_65_8
MSHKAEKFGVVVSNKMQKSIVVAVERQVRDGLYGKTTRLTSKFMVHDEKNEAKPGDTVAIVETRPQSRRKRWNLVRVVRKAAVV*
>14_0929_05_30cm_Bacteria_3176_67_7
MTPEKTEDRGRRKVMTGTVVSAAMQKTVVAQIERLVRDPDYGKYVRRRNRFKVHDEKSECKVGDVIRFMETRHLSKDKCWRLLDFVKRVER*
>14_0929_05_30cm_Bacteria_3201_66_8
MTDTATQQPTASTRGRRKVRLATVIADKMDKTVIVQVGSSKAHRLYRKTVQQRTRFKVHDEKNECGVGDLVRITETRPISKEKRWRVLEIVEKAK*
>14_0929_05_30cm_Bacteria_3221_68_11
MAEKTTTKKAATKTAEKTAEKPARPSSRGAAGDEKTAARATPTETAEKKAPATETVEKKAPAAKRVTTKAMAQAKAAAAPKTAGTKAAAAAVSARKAVTVRKRTAATVQKTAAPAEGEATGWRRFRRKTKVGVVISAKMPKTVIVTVGRMRKHPLYKKVVRLRKGFAAHDEAGDVREGDLVRIQESRPYSATKRWKVVEVLSRAGEAAAAAPKAADIEKMLEEAEGVTEILQKPEEEEKQEAEEAQAP*
>14_0929_05_30cm_Bacteria_3223_55_8
MADENRPFSVPVGRGEQSQTAAVASPSPASVTRGSRKTRTGEVVSSSMNKTIVVRTVTRVPHPKFGKIINQMKKFYVHDEENKAKTGDTVRIMETRPLSKLKRWRLVEIIQK*
>14_0929_05_30cm_Bacteria_3237_55_16
MAEQEPSLAASPQPASLTRGSRKTRTGEVISSSMNKTIVVRSVSRVPHPKFGKIVKQMKKFYAHDEQNQAKTGDTVRIMETRPLSKLKRWRLVEVIQK*
>14_0929_05_30cm_Bacteria_3252_59_8
MPETELHRGHRKERVGEVVSDRMDKTIVVRVERRFRHPRFKKVVTAYSKFYAHDEKNEAKVGDRVRIQETRPLSKTKCWRLVEVVERNEEVAKVA*
>14_0929_05_30cm_Bacteria_3286_55_10
MKIKEIIEMSTDELLTKKRDLRQESLHLRLQQQSGQLEQPSRLRLLRREVARIETVLSKRTKETK*
>14_0929_05_30cm_Nitrospirae_3185_61_13
MTERTQKRREWFGNVVSNKMNKTVVVAVDRYVSHPMYHKFMRRVTKLKAHDEQNSCQVGDRVKLIETRPISKEKRWRVVEILERGRPE*
>14_0929_05_30cm_Proteobacteria_3188_68_7
MSATKTATKTAKKSAKKGKAPQAQAPEQSALTAEPAAQAAEPAGETLEQAPAALEQAPAAPGRAPRVEEPRGARTLTGRVVSSKMQKTIAVEIERLVRHPTYGKYIRRTTKLLAHDENGACREGDLVTITPCRPVSRHKSWRLLEVVEKAAER*
>14_0929_05_30cm_Rokubacteria_3184_69_12
MVSDAMQKTRVVRIERVFRHPRYQRVIRMSKQLKAHDENNESRVGDRVLIEETRPISKQKRWRIRKVLSHVS*
>14_0929_05_30cm_Rokubacteria_3187_68_7
MSQIKTKEGVVVSDKMTKTRVVRIERVYRHPRYERVITRSKRLKAHDETNATKVGDRVLIEETRPMSKEKRWRIRQVLSRAS*
>14_0929_05_40cm_Bacteria_3399_58_7
MATETNAATADTRGDRTALTGKVTSAKMEKTIVVEIIRLVKHPKYRRVVRIAKKFYAHDEKRQAKPGDTVRIVASRPISRLKRWRLKEVLASSASAK*
>14_0929_05_40cm_Bacteria_3414_60_5
MTRRRQEKIGVVSSSKMKKSVVVTVERQFIHPLYKRVVRRSRKFMAHDEKSECKVGDVVRIEETRPMSRRKRWRVT
>14_0929_05_40cm_Bacteria_3423_66_6
MAEQRGHGTVKVGVVTSDRMAKTVVVSVERLVKHPLYKRFVKKTSRFMAHDEKKQCRVGDMVEIVESRPLSARKRWRVRQVITRGIRIEEPPAEAGEATAGGLAGSAEAPRDEANR*
>14_0929_05_40cm_Bacteria_3425_55_9
MAEQASQDRPASTALRRGEQPTAQPPPLPAKYTRAARKTRVGEVISDQMNKTIVVRTITRVPHPKFGKIVKQIRRFYAHDEENKAKTGDTVRIMETRPLSKLKRWRLVEVLQK*
>14_0929_05_40cm_Bacteria_3435_70_7
MKKTREGVVVSDKMTKTRVVLIERVYRHPRYERVVRRSKKLKAHDEANASKIGDRVLIEETRPLSREKRSSG*
>14_0929_05_40cm_Bacteria_3436_68_16
MSDTATATPQIRGRRKVRLGTVIADKMDKTVIVQVGSSKAHRLYRKTVRQRTRFKVHDEKNECGVGDLVRIAETRPLSKEKRWRVLEIVEKAK*
>14_0929_05_40cm_Bacteria_3445_55_9
MADQDQPIPTAVSPQPEPVSRGSHKTRTGEVISSNMNKTIVVRTVTRVPHPKFGKIVKQMKKFYVHDEQNQAKAGDRVRIMETRPLSKLKRWRLVEVLQH*
>14_0929_05_40cm_Bacteria_3448_68_17
MALGDRKTREAVVVSDAMQKTRVVRIERVYRHPRYERVVRSAKKVKAHDEANESRVGDRVLIEETRPLSREKRWRISKILTRVS*
>14_0929_05_40cm_Bacteria_3450_68_11
MAEKTTTKKAATKTAEKTAEKPARPSSRGGAGDEKTAVRATPTETAEKKAPATETAEKKAPATKRVTTKAMAQAKAAAAPKTAGTKAAAAAVSARKAVTVRKRTAATVQKTAAPAEGEATGWRRFRRKTKVGVVISAKMPKTVIVTVGRMRKHPLYKKVVRLRKGFAAHDEAGDVREGDLVRIQESRPYSATKRWKVVEVLSRAGEAAAAAPKAADIEKMLEEAEGVTEILQKPEEEEKQEAEEAQAP*
>14_0929_05_40cm_Betaproteobacteria_3492_64_9
MSEAKTTRTLTGRVVSDKMDKTVTVLVERRVTHPMYGKIVTRSKKYHAHDEKNECGEGDLVVIEECRPISRTKAWRIAKLVEKARAV*
>14_0929_05_40cm_Chloroflexi_3475_67_7
MAEKRSGGSAPRPPKETTKTTTRAKAPAKAPTTRAAATAKAPVKAPAKAAVAARPVGKRTVARKRVAPVPVAVGEKEQFTWRRLRRKTKVGVVVSAKMAKTIIVEVGRFREHPLYKKMIRLRKRFAAHDENGEAKAGDLVRIQESRPFSATKRWRLVEVISRAGEAGAAAPRVADISAALEEQEGVTDILTPEREGDEQETEEKAQE*
>14_0929_05_40cm_Euryarchaeota_3390_64_17
MAEKKGRTRKAAAPTAPTASGGRDIGIDVPMPGQVCTDVKCPFHGRLPVRGQMLEGIVVSTKMQNTVVVERQYLRYIQKFERYEKRTHRLNVHAPPCLGLQVGHRIVAMECRPLGKTVHFVAIHNQGVAA*
>14_0929_05_40cm_Euryarchaeota_3410_64_11
MIDTAGKKAQKKPAVAAPTAGPKPRQPGVRDVGIDVPVPEKTCTDPKCPFHGRLPVRGQTLEGVVVSTRMQNTVVIEREHLRFIRKYQRYEKRTRRVNVHAPPCLGLQVGNRVLAMECRPLGKTVHFVAIHNQGVAG*
>14_0929_05_40cm_Euryarchaeota_3461_65_8
MAKAKETEAKVPAPAVVAAPAPKRAVPVAKPAAASPPPMARDIGIDVPSPARPCEDQHCPFHGKLNVRGQSVDGVIVSTKMQRTVVVERSYSRYIRKFERYEKRTRRMLAHAPPCLSLEPGHRVTLMECRPLSKTVSFVVIQNRGVEA*
>14_0929_05_40cm_Gemmatimonadetes_3476_66_7
MVVSDKMQKTVTVSMQRRFAHGFYGKQINRTKTVAAHDEHGAKQGDTVRIVETRPLSKRKRWRVVEIIERAK*
>14_0929_05_40cm_Nitrososphaera_3389_34_9
MSKNIGVTVSQPKRNCDDELCPFHGKLSIRGKILTGTTVSVKAHKMIVVAREYPRPVRKYKRYERSSSKVHAFLPSCLDVKEGDEVRIAECKPISKTISFVTVEVLNSDV*
>14_0929_05_40cm_Thaumarchaeota_3480_35_9
MSKNIGVTISQPKRTCDDELCPFHGKLSIRGRILTGITVSSKAHKMIVVSREYPRLVRKYKRYERSRSNVHAFLPSCIDVKEGDEVKIAECKPISKTISFVTVEVIKSGV*
>14_0929_05_40cm_unknown_3413_53_7
MAVKNIGIDVKPPRAGCNDPLCPFHGHISLRGRVFEGVVASSRTPKTVSVRRAYLHFHRKYGRYERRTSKVLAHNPPCILASVGETVTVAECRPLSKEVSFVVVEKTGASA*
>14_0929_05_40cm_unknown_3483_51_12
MVVRNIGLDAKPPKAGCNDLLCPYHGKVSVRGRIFEGIVASSKTPRTVSIERDYLHYYPKYSRYERRRGKMLAHNPPCIAAVEGDKVTIAECRPLSKEVNFVVVEKTGGASA*
>14_0929_09_20cm_Acidobacteriales_6726_56_6
MAETQAAAKAPGKRKQIIGKVVSSRMHKTIVVQVVRKKAHPFYGRVVSKAKKFYAHDEKNQAHAGDVVRLEETRPLSKLKRWRLKEVVQRTALLPEPGAAEATKA*
>14_0929_09_20cm_Bacteria_6715_55_10
MEETQETNETEIAAAPQEEAATVTPREARHRRQEKTGLVTSDKMQKTVVVRVERQVQHPKYRRYIRRRKKFLAHDEIGAKTGDIVRILETRPMSARKRWRVVEIIQKAR*
>14_0929_09_20cm_Bacteria_6721_56_10
MAEQASQDLQPTAQPPPLPAKYTRAARKTRVGEVISHQMNKTIVVRTTTRVPHPKFGKIVKQIRRFYAHDEENKAKTGDTVRIMETRPLSKLKRWRLVEVLQK*
>14_0929_09_20cm_Bacteria_6730_65_7
MSDETSTETRSMRKVRTGTVISDKMDKTVVVRVQTMKEHRRYKKHVQHSTRFKAHDEQNQCKIGDRVRIMETRPISHDKRWRVVAIVEKAK*
>14_0929_09_20cm_Gemmatimonadetes_6731_64_7
MADITRTSATGAAPSAKERGTRKTRLGIVVSDKMQKTVVVAIERRYPHPVYGKMVTRTKRVKAHDEENAAKSGDTVRIMETRPLSKDKRWRVVEIVERAR*
>14_0929_09_20cm_Ktedonobacter_racemifer_6734_54_8
MTQQSVTSTQQVATPKKGRRQQRVGRVVSNKMNKTIVVVVETLKKHRIYKRTYKQTKRFQAHDEENICQIGDLVRIEECRPLSKMKRWRLIEIIKPSSGIVPVEEVLAEADPDLSSEESESDESDESDEAEE*
>14_0929_09_30cm_Acidobacteria_6831_56_8
MPESTAQPGQNQTERAGRRKLVVGEVTSNRMHKTIVVETIRKKSHRLYGRVVAQGKKFYAHDEKNEAHVGDVVRLEETRPLSKLKRWRLKEIVRKTALVPEISVAEPGQ*
>14_0929_09_30cm_Bacteria_6832_65_9
MTEQQQPIERDMRKTRTGTVISDKMDKTVVVRVQTLKEHPRYKKHIQQSTRFKAHDEQNQCKVGDRVRIMETRPLSHDKRWRVVAIVEKAK*
>14_0929_09_30cm_Bacteria_6841_55_9
MAEQPSTPVPPPLPTTAQSSAAAAPQSQRGSRKTRVGEVISSRMNKTIVVRTVTRVPHPKFGKIVKQQKKFYAHDEENKAKNGDTVRIMETRPLSKLKRWRLVEIVGK*
>14_0929_09_30cm_Bacteria_6847_57_11
MTTETQSAPVAQRGERTILTGKVTSAKMEKTIVVEVQRLVQHPKYRRVVRISKKFYAHDENRQAKTGDTVRIVASRPLSKLKRWRLKEVLTRNASGS*
>14_0929_09_30cm_Bacteria_6869_55_12
MAEQPSTAVPPPLPTNAPSSAAAAPQSQRGSRKTRVGEVISSGMNKTIVVRTVTRVPHPKFGKIVKQQKKFYAHDEENKAKNGDTVRIMETRPLSKLKRWRLVEIVGK*
>14_0929_09_30cm_Nitrospirae_6829_62_9
MSEKDTLHQARGRECVGEVVSNKMQKTVVVVVKRFVRHHRYGKVLRRVTRLKAHDEKNECAIGDRVRLVETRPLSKDKHFRVVQIVEKAKAR*
>14_0929_09_30cm_Proteobacteria_6836_67_22
MSATKTATKTAKKSAKKGKAPQAQAPEQAALTAEPAAQAAEPAGETLEQAPAAPGRAPRVEEPRGARTLTGRVVSSKMQKTIAVEIERLVRHPAYGKYIRRTTKLLAHDENGACREGDLVTITPCRPVSRHKSWRLLEVVEKAAER*
>14_0929_09_30cm_unknown_6859_52_8
MVVRNTGLDVKPPKTGCNDPLCPFHGHLSVRGRVFEGTVAGSRSPKTVSVERAYLHYYTKYSRYERRRSKTLAHNPPCISAAEGDKVTIAECRPLSKEVTFVVVEKTGGVA*
>14_0929_09_40cm_Archaea_7033_53_7
MVVRNIGLDVKPPKSGCNDPACPYHGNVSVRGRVFEGTVSTSKSPRTVSVERAYLHYYPKYNRYERRRSKTLAHNPPCISATTGDHVTIAECRPLSKEVSFVVINRKGVAE*
>14_0929_09_40cm_Bacteria_7002_54_13
MADELQPQSAPASITRGSRKTRTGEVVSSGMNKTIVVRTVTRVPHPKFGKIVKQMKKFYAHDEQNRAKTGDRVRIMETRPLSKLKRWRLVEVIQK*
>14_0929_09_40cm_Bacteria_7006_68_10
MAEKTEKTEKTEKKTPARAGRATKAPPKVAARAIKAPAKAAVAARPIGRRTVARKRTAVPAAGAPEAFTWRRLRRKTKVGVVVSAKMAKTVIVEVGRLREHPLYKKVIRTRKRFAAHDANAEAKAGDLIRIQESRPFSATKRWRVVEVISRAGEAGAAAPRVADVEKMLEAAEGSGELLVREREEPLGGAAPQAPEEPEEK*
>14_0929_09_40cm_Bacteria_7010_58_7
MTTETQSAPVAQRGERTILTGKVTSAKMEKTIVVEVQRLVQHPKYRRVVRISKKFYAHDENRQAKTGDTVRIVASRPLSKLKRWRLKEVLTRNTSGS*
>14_0929_09_40cm_Bacteria_7012_55_6
MAEPNPPHSQIPPPVPAAYTRGSRKTRTGEVISSSMNKTIVVRTVTRVPHPKFGKIVSQMKKFYVHDEANKAKTGDTVRIMETRPLSKLKRWRLVEIIQK*
>14_0929_09_40cm_Bacteria_7016_55_11
MNKTIVVRTVTRVPHPKFGKIVKQMKRFYVHDEQNQAKAGDTVRIMETRPLSKLKRWRLVEVLQR*
>14_0929_09_40cm_Bacteria_7027_56_14
MAEQATQDRQSTAQPPPLPAKYTRAARKTRVGEVISERMNKTIVVRTITRVPHPKFGKIVKQIRRFYAHDEENKAKTGDTVRIMETRPLSKLKRWRLVEVLQK*
>14_0929_09_40cm_Bacteria_7036_71_9
MTTGRRKERDGVVVSDKMTKTVVVEVERLVRHGRYRKYLKQRMRYKAHDEKQQCRVGDRVRIIETRPLSHDKRWTVQAILGRREGAGEPLVGGEVPAASGSEG*
>14_0929_09_40cm_Bacteria_7055_67_12
MAEKTEKKTATKTTTTRAKAPAKTRAAAAKAPAAAAKAPAKAAVAARPVGKRTVARKRVAPLPAAAGEKEQFTWRRLRRKTKVGVVVSAKMAKTIIVEVGRFREHPLYKKMIRLRKRFAAHDEAGEAKAGDLVRIQESRPFSATKRWRLVEVISRAGEAGAAAPRVADIEKALEEQEGVTDILTPEREEEEQETEENAEE*
>14_0929_09_40cm_Euryarchaeota_7021_64_14
MDTAGKKAQKKPAVAAPTAGPKPRQPGVRDVGIDVPVPEKTCTDAKCPFHGRLPVRGQTLEGVVVSTRMQNTVVIEREHLRFIRKYQRYEKRTRRVNVHAPPCLGLQVGNRVLAMECRPLGKTVHFVAIHNQGVAG*
>14_0929_09_40cm_unknown_7058_52_11
MVVRNTGLNVKAPKTGCNDPLCPFHGHLSVRGRVFEGTVAGSRSPKTVSVERAYLHYYTKYSRYERRRSKTLAHNPPCISATEGDKVTIAECRPLSKEVTFVVVEKTGGAA*
>14_0929_09_40cm_unknown_7066_52_9
MVVRNTGLDVKPPKTGCNDPLCPFHGHLSVRGRVFEGTVAGSRSPKTVSVERAYLHYYTKYSRYERRRSKTLAHNPPCISAAEGDKVTIAECRPLSKEVTFVVVEKTGGVA*
>14_0929_12_20cm_Actinobacteria_7194_71_6
MADQQTVMDAVEARQERRRQGAAERSRWRKKRREKDRAKRAQQPAPSVQPPREHGPGRPKTRQGVVVSAKPDKTITVRIDLTRRHRHYKKIVRGSTTLHAHDERNEAHEGDTVRVMESRPLSRTKRWRLVEILERAR*
>14_0929_12_20cm_Bacteria_7168_68_10
MSAEETLERGQRKVREGYVISDRMNKTVVVQISTLKQHPLYGKTIQHRVRLKAHDENNEAGVGDLVRVMETRPLSKEKRWRLVEILEKAK*
>14_0929_12_20cm_Bacteria_7172_66_10
MMDERAMRKSRVGQVISDRMDKTVVVRVQTLKEHPRYKKVIRQSSRFKAHDEQNQCKVGDRVRIMETRPLSHDKRWRVVEIVEKAK*
>14_0929_12_20cm_Bacteria_7173_66_12
MTDTATQQPTASTRGRRKVRLATVIADKMDKTVIVQVGSSKAHRLYRKTIQQRTKFKVHDEKNECGVGDLVRITETRPISKEKRWRVLEIVEKAK*
>14_0929_12_20cm_Bacteria_7176_69_7
MSETAAVETRGTRKTRTGYVISDKMEKTVVVQVSDLTQHPLYKKTIQRRVRFQAHDEENVCGIGDLVRIMETRPLSKQKRWRVVEVVEKAK*
>14_0929_12_20cm_Bacteria_7180_68_10
MSEPVESTKVRAWRKVREGIVVSDKMQKTVIVLVRDTKSHPLYKKVVRHTRRYKVHDAEAACGVGDRVRIIETRPLSKEKRWRVAEVIEKAR*
>14_0929_12_20cm_Bacteria_7182_66_11
MSDQETAIERAMRKTRTGTVISDKMDKTVIVRVQTLKEHPKYKKHIQQSTRFKAHDEQNQCKVGDRVRIMETRPLSHDKRWRVVAIVEKAK*
>14_0929_12_20cm_Bacteria_7191_69_6
MTSPGGPSGRPARKTQVGIIVSDKMQKTVVVEVLTRGRHPLYKKIVRKNRRFKAHDEAGEAHLGDTVLIAETRPLSKEKRWRVARVLERAR*
>14_0929_12_20cm_Bacteria_7231_59_8
MPETELHRGHRKERVGEVVSDRMDKTIVVRVERRFRHPRFKKVVTAYSKFYAHDEKNEAKVGDRVRIQETRPLSKTKCWRLVEVVERNEEVAKVA*
>14_0929_12_20cm_Proteobacteria_7163_67_18
MSARKAKVPETQVQETQAQEAQAQEAQVQETQAQEAQVQEAQVPEAQVQDPGAQQRRPPEAKGARTLTGRVVSDKMHKTIAVEIERLVKHPTYGKYIRRTTKLLAHDESGTSKEGDVVTITPCRPMSRRKSWRLLEVVQKAARR*
>14_0929_12_20cm_Proteobacteria_7190_65_6
MSADESRESKVEAKGTPTLTGRVVSNKMQKTIAVEIERLVRHPTYGKYIRRTTKLLAHDESGESHEGDLVKIAPCRPLSRRKSWRLIEVLQKAAGR*
>14_0929_12_30cm_Bacteria_7366_66_10
MSDTATQQPKVDGTARGQRKVRLGYVISDKMNKTVIVQVGSSKAHRLYRKTVQQRTRFKVHDEKNECGVGDLVRITETRPMSREKRWRVLEIVEKAR*
>14_0929_12_30cm_Bacteria_7370_58_11
MTTETQSAPVAQRGERTILTGKVTSAKMEKTIVVEVQRLVQHPKYRRVVRISKKFYAHDENRQAKTGDTVRIVASRPLSKLKRWRLKEVLTRNASGS*
>14_0929_12_30cm_Bacteria_7389_66_9
MATVEKAVETTETARGRRKVRLGTVISDKMNKTVIVQVGASKAHRLYRKTVQQRTRFKVHDEKNECGIGDLVRITETRPISKEKRWRVLEIVEKAK*
>14_0929_12_30cm_Bacteria_7412_58_7
MPGKVEKLRDLGEPELEARERELAEQVFRLRFQLTTGQAEAVGRLRSAKKDLARVKTLLRERELRKS*
>14_0929_12_30cm_Bacteria_7418_67_9
MAEKTEKKTATKTTTTRAKAPAKTRAAAAKAPAAAAKAPAAAAKAPAKAAVAARPVGKRTVARKRAAPVPAAAGEKEQFTWRRLRRKTKVGVVVSAKMAKTIIVEVGRFREHPLYKKMIRLRKRFAAHDEAGEAKAGDLVRIQESRPFSATKRWRLVEVISRAGEAGAAAPRVADIEKALEEQEGVTDILTPEREEEEQETEENAEE*
>14_0929_12_30cm_Betaproteobacteria_7373_66_8
MMTTASGTADSVTTAGPAVKRTLVGRVISNKMDKTVTVLIERRVRHPVYGKYLLRSTKLHAHDASDTVGEGDLVEIVETRPLSKTKTWTVTRVIESARNL*
>14_0929_12_30cm_Euryarchaeota_7367_63_8
MMAEKKGRTRKPTAPSADAASGGRDIGIDVPMPAKACTDVKCPFHGRLPVRGQMLEGIVVSTRMQNTVVVEREYLRYIQKYERYEKRTHRLNVHAPPCLGLQVGHRIVAMECRPLGKTVHFVAIHNQGVAA*
>14_0929_12_30cm_Euryarchaeota_7401_64_15
MAEKKAQKKPVAPAASAKPVRSVARDVGIDVPIPTAPCADPKCPFHGRLPVRGQMLEGVVVSTRMQNTVVIERQYLRYIRKYQRYEKRTHRMNVHAPPCLGLQIGHRVLAMECRPLGKTVHFVAIHNQGVAG*
>14_0929_12_30cm_Gemmatimonadetes_7362_66_15
MTGGVGEPQVQRGRRKVRTGVVVSAKMQKTVTVSMQRRFAHGFYGKQINRTKTVAAHDEHGAKLGDTVRIVETRPLSKRKRWRVVEIIEKAK*
>14_0929_12_30cm_Proteobacteria_7433_68_7
MSARKAKVPETQVQETQVQETQVQEPEVQETQVQDPGVQQRRPPEAKGARTLTGRVVSDKMHKTIAVEIERLVKHPTYGKYIRRTTKLLAHDESGTSKEGDVVTITPCRPMSRRKSWRLLEVVEKAVRR*
>14_0929_12_30cm_Rokubacteria_7382_69_18
MGERKTRQGVVVSDAMQKTRVVRIERVYRHPQYERVVRASKRLKAHDEANESRVGDRVLIEETRPLSKEKRWRIRKILSRAS*
>14_0929_12_40cm_Bacteria_7530_66_8
MATDQKTVAAPATQDRGQRKVRLGTVISDKMNKTVIVQVGTSKAHRLYRKTVQQRTRFKVHDEKNECGVGDLVRITETRPISKEKRWRVLEIVEKAK*
>14_0929_12_40cm_Bacteria_7538_55_12
MAELDQPLPSTTLPQVGPVTRGSRKTRTGEVISSSMNKTIVVRTVTRVPHPKFGKIVKQMKKFYAHDEQNQAKTGDTVRIMETRPLSKLKRWRLVEVVHK*
>14_0929_12_40cm_Bacteria_7540_55_11
MAEPNPPHSQIPPPVPAAYTRGSRKTRTGEVISSSMNKTIVVRTVTRVPHPKFGKIVSQMKKFYVHDEANKAKTGDTVRIMETRPLSKLKRWRLVEIIQK*
>14_0929_12_40cm_Betaproteobacteria_7526_65_14
MSEARTTRTLTGRVVSDKMDKTVTVLVERRVTHPMYGKIVTRSKKYHAHDEKNECGEGDLVMIEECRPISRTKAWRIAKLVEKARAA*
>14_0929_12_40cm_Betaproteobacteria_7558_64_8
IVTRSKKYHAHDEKNECGEGDLVVIEECRPISRTKAWRIAKLVEKARTV*
>14_0929_12_40cm_Gemmatimonadetes_7520_66_13
MTSAEQVQRGRRKVRTGVVVSDKMQKTVTVSMVRRFAHAFYGKQITRTKTVAAHDEHGAKTGDTVRIVETRPLSKRKRWRVVEIIERAK*
>14_0929_12_40cm_Gemmatimonadetes_7535_68_6
MRGRRKVRTGVVVSDKMQKTVTVSLVRRFAHGFYGKQIVRTKQVAAHDEQGAKAGDTVRIVETRPLSKTKRWRVVEIVERAK*
>14_0929_12_40cm_Proteobacteria_7534_69_6
MSATKTATKTAKKSAKKGKAPQAQAPEQAALTAEPRVEEPRGARTLTGRVVSSKMQKTIAVEIERLVRHPAYGKYIRRTTKLLAHDENGACREGDLVTITPCRPVSRHKSWRLLEVVEKAAER*
>14_0929_12_40cm_unknown_7587_57_8
MSTAGLEIAAPAQKCDDVRCPFHGHVKVRGRLLTGRVVSTAGKSFVVIQMEYLHKVRKFGRSERRKSRLTAHLPGCIETHEGEMATIAECRPLSKTISFVVVQSRRSA*
>14_1009_02_20cm_Acidobacteria_3609_55_5
MAEQATGAKTQKTDSHRNEKIGYVTSTKMAKTVVVEVEMRKSHAKYKRVIAKSKKFYAHDEENSARTGDVVRIVETRPLSKLKRWRLAEIIQRAAIVPGAEKIEQAS*
>14_1009_02_20cm_Bacteria_3616_55_10
MAEQASPSPKLTPAETATRAARKTRTGEVVSSSMNKTIVVRTVTRVPHPKFGKIVKQMKKFYAHDEQNQAKAGDTVRIMETRPISKLKRWRLVEVVQK*
>14_1009_02_20cm_Proteobacteria_3617_68_7
MSENTESQTAKRGRPKSRIGVVTSNKMTKTVVVQVERRMKHGRYGKYLTEKNKYKAHDEEQACKIGDQVRITETRPMSKDKRWRVAEILRPADTTLEAHGPATQSERS*
>14_1009_02_30cm_Bacteria_3693_65_7
MERAMRKTRTGTVIGDKMDKTVIVRVQTLKEHPKYKKHIQQSTRFKAHDEQNQCKVGDRVRIMETRPLSHDKRWRVVAIVEKAK*
>14_1009_02_30cm_Bacteria_3696_55_11
MAEQDQPVPSPASPQSAPVNRSARKTRTGEVISSSMNKTIVVRTVTRVPHPKFGKIVKQMKRFYVHDEENQAKTGDTVRIMETRPLSKLKRWRLVEVVRK*
>14_1009_02_30cm_Bacteria_3712_55_13
MAEQPSTAVPPPLPTNASASAAAAPQSQRGSRKTRVGEVISSGMNKTIVVRTVTRVPHPKFGKIVKQQKKFYAHDEENKAKNGDTVRIMETRPLSKLKRWRLVEIVGK*
>14_1009_02_30cm_Bacteria_3721_54_15
MADELQPQSAPAPITRGSRKTRTGEVVSSGMNKTIVVRTVTRVPHPKFGKIVKQMKKFYAHDEQNEAKTGDRVRIMETRPISKLKRWRLVEVIQK*
>14_1009_02_30cm_Betaproteobacteria_3702_66_13
MTEQASTPKNQRKLVGRVTSNKMQKTVVVRVERRVRDAMMGKTITRSRKYHAHVESGEFGDGDLVEIAECRPISRTKSWRVTRLVEKSKAV*
>14_1009_02_40cm_Acidobacteria_3833_65_7
MAEKAEKVGVVVSNKMQKSIVVAVEWQVRHGLYGKTERRTSKFMVHDEKNEAKAGDLVAIVETRPMSRRKRWALMRVVRKSAEA*
>14_1009_02_40cm_Actinobacteria_3813_69_7
MADEEKQDVEAQAEEAQAEETPAEEAPAAEAPAEEEAPAEEPAAEAPAEEPVAEESPAEEAPAEEAPAEEAPADEAPAEEAPAAEAPAAEAEVAPAEGGTEAPAAEAAGPRAKPKRKPRSQRRHRSKPKREKPEGRTPITRVPKPVRDRGRRQERRGVVVSSAMDKTIVVRVDTVKAHPRYKKVVRRSTKFHAHDAENAAKVGDVVLIVETRPLSKTKNWRLAQVLEVAK*
>14_1009_02_40cm_Actinobacteria_3830_69_7
MSDPTTTKDAANDRARRKVRVGVVVSDGMDKTVVVRIDRQVRHPLYGKTVRRSSKLAAHDEQNDAHVGDMVRITETRPFSKTKRWRVVEIVERAK*
>14_1009_02_40cm_Bacteria_3820_66_13
MTDTATQQPTTSTSRGRRKIRLGTVISDKMDKTVIVQVGSSKAHRLYRKTVQQRTRFKVHDEKNECGIGDLVRITETRPISKEKRWRVLEIVEKAR*
>14_1009_02_40cm_Bacteria_3823_69_8
MAEKKAEKTAKKSTSAKTATATKTTAAKKTTAARKTTAAAPRAAATATAPRPAVRKTVTRKRAAATVSHSAAATQAVTGWRRFRRKTKVGVVVSAKQPRTVIVTVERLREHPIYRKVVRVRKRFAAHDDAGDVREGDLVRIQESRPYSATKRWRVVEVISRLGEAGAAAPRPADIEKALEESEGAAEFLSKPADETAEATEETEA*
>14_1009_02_40cm_Bacteria_3827_55_7
MIEQDQHLSPKPPPLPASVTRASRKTRTGEVISSSMNKTIVVRTVTRVPHPKFGKIVNQKKKFYAHDEENKAKPGDTVRIMETRPLSKLKRWRLVEVVQK*
>14_1009_02_40cm_Bacteria_3836_67_6
MAEKTEKKTATKTTTTRAKAPAKARATAAAKAPAAAARAPAAAVKAPAKAAVAARPVGKRTVARKRAAPAPAAAGEKEQFTWRRFRRKTKVGVVVSAKMAKTIIVEVGRFREHPLYKKMIRLRKRFAAHDEAGEAKAGDLVRIQESRPFSATKRWRLVEVISRAGEAGAAAPRVADISKALEEQEGVTDILTPDREEDEPQTAEKAEE*
>14_1009_02_40cm_Bacteria_3841_65_8
MERAMRKTRTGTVISDKMDKTVVVRVQTLKEHPRYKKHIRQSTRFKAHDEQNQCKVGDRVRIVETRPLSHDKRWRVVAIVEKAK*
>14_1009_02_40cm_Bacteria_3862_66_7
MERAMRKTRTGTVIGDKMDKTVIVRVQTLKEHPKYKKHIQQSTRFKAHDEQNQCKVGDRVRIMETRPLSHDKRWRVVAIVEKAK*
>14_1009_02_40cm_Bacteria_3867_55_7
MAGQEPLSANSQEPASVARGSRKTRTGEVISSGMNKTIVVRTVSRVPHPKFGKIVKQMKKFYAHDEQNQAKTGDTVRIMETRPLSKLKRWRLVEVIRK*
>14_1009_02_40cm_Chloroflexi_3845_53_8
MTQQSVTSTQQSTAPKKGRRQQKVGRVVSNKMDKTIVVVVESLKKHRIYKRTYKQTKRFQAHDEENVCQIGDVVRIEECRPLSKMKRWRLIEIIKPSSGIVPVEEVLAEVDPDLLSTESDETQESDESED*
>14_1009_02_40cm_Gemmatimonadetes_3801_70_15
MTEMEQEARGQRKVRTGVVVSDKRQKTVTVLLTRRFAHGFYGKQIVRTKKVAAHDERGAKLGDTVRIVETRPLSKLKRWRVVEIVERAK*
>14_1009_02_40cm_Gemmatimonadetes_3818_68_8
MTEKVRGRRKVRTGVVVSDKMQKTVTVSLTRRFAHGFYGKQVTRTKQVAAHDDKGAKAGDTVRIVETRPLSKTKRWRVVEIVERAR*
>14_1009_05_20cm_Acidobacteria_3981_65_12
MSHKAEKFGVVVSNKMQKSIVVAVERQVRDGLYGKTTRLTSKFMVHDEKNEAKPGDTVAIVETRPQSRRKRWNLVRVVRKAAVV*
>14_1009_05_20cm_Acidobacteria_3994_54_6
MAETQAAGRRKELVGEVVSNRMQKTIVVQVIRRRAHPLYTRVISKAKKFYAHDEKNEAHVGDVVRLEETRPLSKLKRWKLKEIVRKTALVPELTEVGEQK*
>14_1009_05_20cm_Archaea_4006_53_6
MVVRNIGLEVKPPKSGCNDPACPYHGNVSVRGRVFEGTVSTSKSPRTVSVERAYLHYYPKYNRYERRRSKTLAHNPPCISATTGDHVTIAECRPLSKEVSFVVIDRKGVAE*
>14_1009_05_20cm_Bacteria_3983_66_11
MTDTATQPTDTARGRRKIRLGTVISDKMDKTVIVQVRSSKAHRLYRKTVQQRTRFKVHDEKNECGVGDLVRITETRPLSREKRWRVLEIVEKAK*
>14_1009_05_20cm_Bacteria_3987_54_20
MADELQPQSAPAPITRGSRKTRTGEVVSSGMNKTIVVRTVTRVPHPKFGKIVKQMKKFYAHDEQNEAKTGDRVRIMETRPISKLKRWRLVEVIQK*
>14_1009_05_20cm_Bacteria_3993_59_9
MAEENQEAKPSETAAARGARKTRTGEVISSGMNKTIVVRTVTRVPHAKFGKIVKQMKKFYAHDEENKAKAGDTVRIMETRPLSKLKRWRLVEVVQK*
>14_1009_05_20cm_Bacteria_4001_66_6
MNKTIIVQVRASKAHRLYRKTVQQRARFKVHDEKNECGVGDLVRIIETRPISKEKRWRVVEIVEKAK*
>14_1009_05_20cm_Bacteria_4028_55_8
MAEEPSSPVPPPLPTSAPSSGAAAPQSQRGSRKTRVGEVISSGMNKTIVVRTVTRVPHPKFGKIVKQQRKFYAHDEENKAKNGDTVRIMETRPLSKLKRWRLVEVVGK*
>14_1009_05_20cm_Bacteria_4030_55_6
MAEQDQPIPTAVSPQPEPVSRGSRKTRTGEVISSSMNKTIVVRTVTRVPHPKFGKIVKQMKRFYVHDEQNQAKAGDTVRIMETRPLSKLKRWRLVEVLQQ*
>14_1009_05_20cm_Bacteria_4033_66_6
MKVDELRVLEADELGMRLRTARRELYELRFKHAVGQLENSSQISKVRH
>14_1009_05_20cm_Bacteria_4049_55_11
MAEQASPSPKLTPAETATRAARKTRTGEVVSSSMNKTIVVRTVTRVPHPKFGKIVKQMKKFYAHDEQNQAKAGDTVRIMETRPISKLKRWRLVEVVQK*
>14_1009_05_20cm_Euryarchaeota_4005_65_9
MAEKKSRRKAVAAAVPSAPGARDIGIDVPSPAKVCTDAKCPFHAGLPVRGQMLEGVVVSTRMQNTVVIEREYLRYIQKFERFEKRTRRLNVHAPPCLGLQVGHRIVAMECRPLGKTVHFVAIHNQGVAG*
>14_1009_05_20cm_Gemmatimonadetes_4000_69_8
MRGRRKVRTGVVVSDKMQQTVTVSLVRRFAHGFYGKQIVRTKQVAAHNDKGAKQGDTVRIVETRPLSKTKRWRVVEVVERAR*
>14_1009_05_30cm_Bacteria_4159_66_7
MTDTATQQPTTSTSRGRRKIRLGTVISDKMDKTVIVQVGSSKAHRLYRKTVQQRTRFKVHDEKNECGIGDLVRITETRPISKEKRWRVLEIVEKAR*
>14_1009_05_30cm_Bacteria_4168_57_7
MTTETQSAPVAQRGERTILTGKVTSAKMEKTIVVEVQRLVQHPKYRRVVRISKKFYAHDENRQAKTGDTVRIVASRPLSKLKRWRLKEVLTRNASGS*
>14_1009_05_30cm_Bacteria_4185_68_7
MSDTATATPTTPARGRRKVRLGTVIADKMDKTVIVQVGSSKAHRLYRKTVQQRARFKVHDEKNECGVGDLVRITETRPLSKEKRWRVLEIVEKAK*
>14_1009_05_30cm_Bacteria_4203_54_7
MADENRPFSVPVGRGEQSQTAAVASPSPASVTRGSRKTRTGEVVSSSMNKTIVVRTVTRVPHPKFGKIINQMKKFYVHDEENKAKTGDTVRIMETRPLSKLKRWRLVEIIQK*
>14_1009_05_30cm_Bacteria_4211_68_10
MAEKTTTKKAATKTAEKTAEKPARPSSRGAAGDEKTAARATPTETAEKKAPATETVEKKAPATKRVTTKAMAQAKAAAAPKTAGTKAAAAAVSARKAVTVRKRTAATVQKTAAPAEGEATGWRRFRRKTKVGVVISAKMPKTVIVTVGRMRKHPLYKKVVRLRKGFAAHDEAGDVREGDLVRIQESRPYSATKRWKVVEVLSRAGEAAAAAPKAADIEKMLEEAEGVTEILQKPEEEEKQEAEEAQAP*
>14_1009_05_30cm_Bacteria_4239_61_6
MGSDQQQTASSARPEQRRRQEKVGLVTSTKMQKSVVVTVSTQVMHPLYKRVVRRSKNFLAHDEKSECKTGDTVRIRETRPLSRRKRWRVVQVIAKAAELAPFPDAQGRPVPESAA*
>14_1009_05_30cm_Bacteria_4249_66_12
MSDQETTLERAMRKTRTGTVISDKMDKTVIVRVQTLKEHPKYKKHIQQATRFKAHDEQNQCKVGDRVRIMETRPLSHDKRWRVVAIVEKAK*
>14_1009_05_30cm_Bacteria_4253_54_7
MADEHQLQSAPVPITRGSRKTRTGEVVSSGMNKTIVVRTVTRVPHPKFGKIVKQMKKFYAHDEQNQAKTGDRVRIMETRPLSKLKRWRLVEVIQK*
>14_1009_05_30cm_Deltaproteobacteria_4183_68_9
MTENTQSGQAQRGRPKSRIGTVLSDKMMKTVVVQVERRAKHGQYGKYMTEKKKYKCHDEHQSAKPGDKVRIVETRPMSREKRWRVAEVLVKAEAEMQGKAEV*
>14_1009_05_30cm_Gemmatimonadetes_4196_69_20
MRARRKVRTGVVVSDKMQLTVTVSLVRRFAHGFYGKQVVRTKQVAAHNDKGAKQGDTVRIVETRPLSKTKRWRVVEVIERAR*
>14_1009_05_30cm_Thaumarchaeota_4188_38_6
MTKNIGLQAAMPKSECDDELCPFHGSLSVRGKLVQGKVVSAKAPRMVVIQQEFPRIVKKYKRYARSQSKIHAHTPPCIGVKEGDVVLTAECRPISKSVSFVVVEVVS*
>14_1009_05_30cm_unknown_4221_52_20
MVVRNTGLDVKPPKTGCNDPLCPFHGHLSVRGRVFEGTVAGSRSPKTVSVERAYLHYYTKYSRYERRRSKTLAHNPPCISAAEGDKVTIAECRPLSKEVTFVVVEKTGGAA*
>14_1009_05_40cm_Acidobacteria_4335_57_12
MTTETQNAPVAERGERTVLTGKVTSAKMQKTIVVEVQRLVQHPKYRRVVCISKKFYAHDENRQAKPGDTVRIVASRPLSKLKRWRLKEVLTRNASA*
>14_1009_05_40cm_Actinobacteria_10539_68_8
MSDPTTTKDAANDRARRKVRVGVVVSDGMDKTVVVRIDRQVRHPLYGKTVRRSSKLAAHDEQNDAHVGDMVRITETRPFSKTKRWRVVEIVERAK*
>14_1009_05_40cm_Bacteria_4386_70_5
MVVAVERLVQHAVYHKTIRRTSTFMAHDEKGAQKGDTVRIVEARPLSKRKRWRVEEILTRGAAAIEDTAEIAAPGARR*
>14_1009_05_40cm_Bacteria_4407_67_7
MAEKTEKTEKKTTARTTRAKAPAKAASTRSASTAKAPGKAAVAARPVGKRTVARKRAAPVPAAAGEKEQFTWRKLRRKTKVGVVVSAKMAKTITVEVGRFREHPLYKKMIRLRKRFAAHDENGDAKAGDLVRIQESRPFSATKRWRLVEVISRAGEAGAAAPRVADIEKALEEQEGVTDILAPEREEEEPETEEKAKE*
>14_1009_05_40cm_Bacteria_4414_67_7
MTAQAQAPVATSEERGQRKVRLGTVIADKMNKTVIVQVGTSRAHRLYKKTLQQRTRFKVHDEKNECGVGDLVRITETRPLSKEKRWRVLEIVEKAK*
>14_1009_05_40cm_Candidatus_Nitrososphaera_gargensis_4356_47_8
MVKNIGVSVVSPRKTCGDELCPFHGTLSVRGKLLTGIVSSAKAPKMVVVSREYPRPTPKFKRFQRSRSKVHAYLPPCFDVKEGDEVRIAECRPLSKTVSFVVIEVNNKDGSGN*
>14_1009_05_40cm_Gemmatimonadetes_4372_68_6
MTEKVRGRRKVRTGVVVSDKMQKTVTVSLTRRFAHGFYGKQVTRTKQVAAHDDKGAKAGDTVRIVETRPLSKTKRWRVVEIVERAR*
>14_1009_05_40cm_Nitrososphaera_4404_34_5
MSKNIGVTVSQPKRNCDDELCPFHGKLSIRGKILTGTTVSVKAHKMIVVAREYPRPVRKYKRYERSSSKVHAFLPSCLDVKEGDEVRIAECKPISKTISFVTVEVLNSDV*
>14_1009_05_40cm_RBG_19FT_COMBO_Actinobacteria_70_19_curated_4381_69_10
MTEANERGRRKFRTGVVVSDAMDKTVLVKIDRQIRHPLYQKIVRRSSRLAAHDEANEAHLGDTVRVVETRPLSKTKRWRVVEIVERAK*
>14_1009_05_40cm_Thaumarchaeota_4373_35_8
MSKNIGVTISQPKRTCDDELCPFHGKLSIRGRILTGITVSSKAHKMIVVSREYPRLVRKYKRYERSRSNVHAFLPSCIDVKEGDEVKIAECKPISKTISFVTVEVIKSGV*
>14_1009_05_40cm_unknown_4353_52_9
MVVRNTGLNVKAPKTGCNDPLCPFHGHLSVRGRVFEGTVAGSRSPKTVSVERAYLHYYTKYSRYERRRSKTLAHNPPCISAAEGDKVTIAECRPLSKEVTFVVVEKTGGVA*
>14_1009_09_20cm_Acidobacteria_7739_65_6
MSVKQQLTGTVVSDKMEKTVVVAVERKVRHGLYGKSQKKTSTFVAHNEGNEAKTGDTVAIAESRPLSRRKRWIVTRVVAKAQQV*
>14_1009_09_20cm_Actinobacteria_7720_66_6
MVDRSSSRKTRVGVVVSDKMDKTVVVAVRDTFRHPLYGKTQRRLTKYKAHDDANTCGVGDRVRISETRPLSKTKRWRVAEILEKAK*
>14_1009_09_20cm_Actinobacteria_7726_69_6
MNDPMSTKDIASDRARRKVRVGVVVSDGMDKSVVVRIDRQVRHPLYGKTVRRSSKLAAHDEQNDAHVGDTVRITETRPVSKTKRWRVVEVVERAK*
>14_1009_09_20cm_Alphaproteobacteria_7735_64_8
MSKRVLQGVVVSDACDKTVIVRVERRVMHPIYKKFVTHSKKYAAHDENNSYRSGDVVPIEESRPISKRKCWVVIGGPPDAAPGRRSTRRPSEPVAVAADVAELESPDVGTETAEPAEGAA*
>14_1009_09_20cm_Bacteria_7713_68_14
MSAEETLERGQRKVREGYVISDRMNKTVVVQISTLKQHPLYGKTIQHRVRLKAHDENNEAGVGDLVRVMETRPLSKEKRWRLVEILEKAK*
>14_1009_09_20cm_Bacteria_7728_55_9
MAEEPSAMPPPLPTEARVSAVPPSKSQRGSRKTRVGEVISSSMNKTIVVCSVTRVPHPKFGKIVKQQKKFYAHDEENQAKNGDTVRIMETRPLSKLKRWRLVEIVNK*
>14_1009_09_20cm_Bacteria_7734_68_7
MSDTATATPTTSTETETRGRRKVRLGTVISDKMDKTVIVQVGSSKAHRLYRKTVQQRARFKVHDPKNECGVGDLVRITETRPISKEKRWRVLEIVEKAR*
>14_1009_09_20cm_Bacteria_7746_65_6
MSDETSTETRSMRKVRTGTVISDKMDKTVVVRVQTMKEHRRYKKHVQHSTRFKAHDEQNQCKIGDRVRIMETRPISHDKRWRVVAIVEKAK*
>14_1009_09_20cm_Bacteria_7748_66_6
MTDQQPLTERAMRKTRTGTVISDKMDKTVVVRVQTLKEHSRYKKHIQQSTRFKAHDEQNQCKIGDRVRIMETRPISHDKRWRVVAIVEKAK*
>14_1009_09_20cm_Bacteria_7766_55_12
MAEQPSTAVPPPLPTNAPSSAAAAPQSQRGSRKTRVGEVISSGMNKTIVVRTVTRVPHPKFGKIVKQQKKFYAHDEENKAKNGDTVRIMETRPLSKLKRWRLVEIVGK*
>14_1009_09_20cm_Gemmatimonadetes_7716_69_10
MRARRKVRTGVVVSDKMQLTVTVSLVRRFAHGFYGKQVVRTKQVAAHNDKGAKQGDTVRIVETRPLSKTKRWRVVEVIERAR*
>14_1009_09_20cm_Ktedonobacter_racemifer_7781_53_7
MTQQSVTSTQQVATPKKGRRQQRVGRVVSNKMNKTIVVVVETLKKHRIYKRTYKQTKRFQAHDEENICQIGDLVRIEECRPLSKMKRWRLIEIIKPSSGIVPVEEVLAEADPDLSSEESESDESDESDEAEE*
>14_1009_09_20cm_Nitrospirae_7718_62_7
MSENGRQDQTHRRGFVGEVVSNKMQKTVVVMVKRFVRHHRYGKVLRRVTRLKAHDEKSECQIGDRVRLVETRPLSKDKHFRVVQIVEKARAR*
>14_1009_09_20cm_Proteobacteria_7754_68_12
MSENTQQTEQRGRPKSRIGTVLSNKMTKTVVVQVERRAKHGQYGKYLTEKKKYKCHDEHQSAKPGDKVRIVETPPMSKEKRWRVAEVLVKAEAESQVKAEGQVT*
>14_1009_09_30cm_Bacteria_7941_70_10
MGERKTREGVVVSDVMAKTRVVRIERVFRHPQYQRVIRQSKTLKAHDETNASHVGDRVLIEETRPISKEKRWRIREILHRVVS*
>14_1009_09_30cm_Bacteria_7944_62_6
MTAKRSGLRGKVRDGTVVSDKMQKTVVVAVEANFRHRLYKKTVRRVRRLMAHDEREEAALGDRVRIIEAAPMSRRKRWRLLEVLTRVELPEVAPESIDLELLGEVKPEAPEVEEAAAPVDGAKAQPEEAVPAEAVAGPEAEAAVPEEVEVVEEVPEIEAVEAEERAAEEEEAPQQPAESSEEPAEAPEESEEGKPS*
>14_1009_09_30cm_Bacteria_7970_55_10
MADQDQQTSLETAPPPAPFIRGSRKTRTGEVISSSMNKTIVVRTVTRVPHRKFGKIVKQMRKFYAHDEQNQAKTGDTVRIMETRPLSKLKRWRLVDVIQK*
>14_1009_09_30cm_Bacteria_7972_66_13
MTEAEERAMRKTRTGTVISDKMDKTVVVRVQTLKEHSRYKKHIQQSTRFKAHDEQNQCKVGDRVRIMETRPISHDKRWRVVAIVEKAK*
>14_1009_09_30cm_Bacteria_7973_55_6
MFRRKKKEAQSEAPPSIETSENAPVAEPTAPASEAVAPEAAPSGGADTAVAAETTAADQSNTAAADKTSGTRRGNRVQKVGTVSSDKMQKTVVVRVDRLVLHPKYRRYVRRTSKFMAHDELGATTGDRVRIVETRPLSANKRWRVVEIVQKAAK*
>14_1009_09_30cm_Bacteria_7984_68_14
MRGRRKVRTGVVVSNKMQKTVTVSLTRRFAHGFYGKQIVRTKHVAAHDDQGAKAGDTVRIVETRPLSKTKRWRVVEIVERAK*
>14_1009_09_30cm_Bacteria_7986_56_6
MAEEKQEIDPSHGPVEPSQGGQTGSGDSPRHHQEKVGIVTSAKMQKTIVVEVFRRVQHPVYKRIVTKRSKFMVHDEHKKAHEGDMVRIVESRPLSKNKRWTLKEVLREATTGV*
>14_1009_09_30cm_Bacteria_7987_68_6
MTSPGGPSGRPARKTQVGIIVSDKMQKTVVVEVLTRGRHPLYKKIVRKNRRFKAHDEAGEAKMGDTVLIAETRPLSKEKRWRVARVLERAR*
>14_1009_09_30cm_Bacteria_7988_56_8
MAEQDRPSLSQPPPLPASLTRASRKTRTGEVISSSMNKTIVVRTVTRVPHPKFGKIVKQMKKFYAHDEENKAKTGDVVRIMETRPLSKLKRWRLLKVVQKSLRNDA*
>14_1009_09_30cm_Bacteria_8002_60_6
MAEQEKRKSKTQTKVGVVVSNKMNKTVVVRVENLVEHSGYQKYIKRTNKFLAHNEENNLNVGDRVVIEETRPLSKRKRWNVKEVVGKAS*
>14_1009_09_30cm_Bacteria_8005_66_8
MNQVANTIERGQRKVRLGTVIADKMNKTVIVQVGTSKAHRLYKKTVQQRTRFKVHDEKNECGVGDLVRITETRPISKEKRWRVLEIVEKAK*
>14_1009_09_30cm_Bacteria_8006_72_12
MSAGRRKIREGVVVSDKMDKTVVVVVARLVRHGKYRKYLTQRVRYKAHDEKNQCRVGDRVRIIETRPLSHDKRWAVRAILGREEGAGEALVGTEVPT*
>14_1009_09_30cm_Betaproteobacteria_7996_64_8
MSEAKTTRTLTGRVVSDKMDKTVTVLVERRVTHPMYGKIVTRSKKYHAHDEKNECGEGDLVVIEECRPISRTKAWRIAKLVEKARAA*
>14_1009_09_30cm_Deltaproteobacteria_7955_55_8
MNTRGLRKERSGVVVNDRMQKTVVVSVERTVMHPRYKKYLRRRTKVKAHDESGQCHVGDRVIIVECRPLSRDKRWRVSKILERAKATEAEGFEAASA*
>14_1009_09_30cm_Gemmatimonadetes_7962_61_6
MAELARTQTATTERSSRKTRIGMVVSDKMQKTVVVSIERRVQHPVYGKMVRRTKKLKAHDE
>14_1009_09_30cm_Ktedonobacter_racemifer_8023_53_6
MTQQSVTSTQQVATPKKGRRQQRVGRVVSNKMNKTIVVVVETLKKHRIYKRTYKQTKRFQAHDEENICQIGDLVRIEECRPLSKMKRWRLIEIIKPSSGIVPVEEVLAEADPDLSSKESESDESDESDEAEE*
>14_1009_09_30cm_Proteobacteria_8014_68_16
MSENAQQTEQRGRPKTRIGTVLSNKMTKTVVVQVERRAKHGQYGKYLTEKKKYKCHDEHQSAKPGDKVRIVETRPTSKEKRWRVAEVLVKAEAEMQGKAEV*
>14_1009_09_30cm_Verrucomicrobia_7983_55_7
MAEQNQRSIAQPPPLPASVTRSSRKTRTGEVISSTMNKTIVVRTVTRVPHPKFGKIVNQMKKFYAHDEENKAKAGDTVRIMETRPLSKLKRWRLVEVVQK*
>14_1009_09_30cm_unknown_8071_51_10
MVVRNIGLDAKPPKAGCNDVLCPYHGKVSVRGRIFEGVVASSKTPRTVSIERNYLHYYPKYIRYERRRGKMLAHNPPCIAAVTGDKVTIAECRPLSKEVNFVVVEKVGGSSA*
>14_1009_09_40cm_Actinobacteria_8186_69_16
MADEEPDNDAPVADEQPGGDPSASPEGSEPQTAAASEQVQAEGSREAQAEPVGEQAPGEGEPESAAGDGAADAAGQAADEPAAEEGAAAEDAAAEVPAAGEEGAADETGEAGEETGAEDAAPDAGAAPDEQAATGAAADEEADAGAAPDEEADAGAAAAPAPEQEELSPKQRRRRARSQHRGDARPQRSPEERQAERLATRRVKAVRRRARRLQERSKAKAAEKAPAVPLPPVHAPVQGARKVRLGVVISDKASKTITVRTEVARRHRRYEKIVRSSSTLHAHDENDDARIGDVVRVVESRPLSRTKRWRLVDVVERAQ*
>14_1009_09_40cm_Bacteria_8173_65_11
MSDTATQTAPTAARGRRKVRLGTVISDKMNKTVIVQVGSSKAHRLYRKTVQQRTRFKVHDEKNECGVGDLVRITETRPISKEKRWRVLEIVEKAR*
>14_1009_09_40cm_Bacteria_8185_57_8
MTTETQSAPVAERGERTILTGKVTSAKMQKTIVVEVQRLVQHPKYRRVVRISKKFYAHDENRQAKPGDTVRIVASRPLSKLKRWRLKEVLTRNASAE*
>14_1009_09_40cm_Bacteria_8192_66_9
MERAMRKTRTGTVISDKMDKTVIVRVQTLKEHPKYKKHIQQSTRFKAHDEQNQCKVGDRVRIMETRPLSHDKRW
>14_1009_09_40cm_Bacteria_8194_68_8
MSQIKTKEGVVVSDKMTKTRVVRIERVYRHPRYERVITRSKRLKAHDETNATKVGDRVLIEETRPMSKEKRWRIRQVLSRAS*
>14_1009_09_40cm_Bacteria_8203_56_9
MAEEKQEIDPSHGAVEPSQGGQTGSGDSPRHHQEKVGIVTSAKMQKTIVVEVYRRVQHPVYKRIVTKRSKFMVHDEHKKAHEGDMVRIVESRPLSKNKRWTLKEVLREATTGV*
>14_1009_09_40cm_Bacteria_8204_55_10
MAELDQPLPSTTLPQVGPVTRGSRKTRTGEVISSSMNKTIVVRTVTRVPHPKFGKIVKQMTKFYAHDEQNQAKTGDTVRIMETRPLSKLKRWRLVEVVHK*
>14_1009_09_40cm_Bacteria_8215_66_7
MTDQQETIDRAMRKTRTGTVISDKMDKTVIVRVQTLKEHSKYKKHIQQSTRFKAHDEQNQCKVGDQVRIMETRPLSHDKRWRVVAIVEKAK*
>14_1009_09_40cm_Bacteria_8247_68_6
MSETENENPNTEETAGEIPAEAEAVEAAVEPEAAAEAPAEEPVADAPAETAAEAPTAEPAAAAEPPAGEAASQRGPKKKKKRLPRAQRRQRTKPARERPAERKPIMRIPKGESERGRRQERRGVVVSNAMDKTIVVKVDTIKAHTKYKKVVRRSAKFHAHDPENQANVGDIVRIVETRPISKTKNWRLAEVVEAAK*
>14_1009_09_40cm_Betaproteobacteria_8214_67_7
MTEQASTPKNQRKLVGRVTSNKMQKTVVVRVERRVRDAMMGKTITRSRKYHAHVESGEFGDGDLVEIAECRPISRTKSWRVTRLVEKSKAV*
>14_1009_09_40cm_Gemmatimonadetes_8270_69_8
MRGRRKVRTGVVVSDKMQKTVTVSLTRRFAHGFYGKQIVRTKQVAAHDEQGAKAGDTVRIVETRPLSKTKRWRVVEIVERAK*
>14_1009_09_40cm_Proteobacteria_8198_68_5
MSATKTATKTATKTAKKSAKKGKAPQAQAPEQAALTAEPAAQAAEPAGETLEQAPAAPGRAPRVEEPRGARTLTGRVVSSKMQKTIAVEIERLVRHPAYGKYIRRTTKLLAHDENGACREGDLVTITPCRPVSRHKSWRLLEVVEKAAER*
>14_1009_12_20cm_Acidobacteria_8358_56_5
MPDNATTQGQEVQGRRKEVVGEVVSNRMNKTIVVEVTRKKSHPLYRRVISTGKKFYAHDEKNEAHIGDVVRLEETRPLSKLKRWRLKEIIRKTTLLPEAVTGVEESGTR*
>14_1009_12_20cm_Acidobacteria_8364_56_6
MAETRTSGQATEKVQGRRKEVVGEVVANRMQKTIVVKVTRKRAHPFYGRVVARNKKFYAHDEKNEAHVGDIVRIEETRPLSKLKRWKLKDIVRKTALVPEAVTEVPAK*
>14_1009_12_20cm_Acidobacteria_8403_56_5
MAETTTQEAKAGRQKLVVGEVVSNRMNKTIVVKVRRTKAHAFYGRVVSHDKKFYAHDENNTAHVGDIVRLEETRPLSKLKRWRLKEIVRKAALAPEALANVDLPEATS*
>14_1009_12_20cm_Actinobacteria_8341_71_11
MARKRNDEPENQVEPEAIETPEPEAASEPEAPVAPGDDAPAEEEPEPESEPAEQPPASEPTEVPAAEPPEEAAEAPAEEAPVAEAEPEPDVEAEAAAAEAPPPPAQPEPKPKRKRLPRVQRRVRTRPRRERPKARKPITRLPKPEHERGRRQERRGVVVSSAMDKTIVVEVDTIKAHPRYKKVVRRSTKFHAHDERNEAKVGDVVRIVETRPLSKTKYWRLAEVVEAAR*
>14_1009_12_20cm_Actinobacteria_8412_69_6
MPSAKAAERRAAAPAREPLAPVHAPVEGKRRERTGVVVSDKAEKTITVRIEVARRHRRYEKIVRSSSTLHAHDENNDAHEGDVVRVIESRPLSRTKRWALVDVLERAR*
>14_1009_12_20cm_Archaea_8417_52_8
MVVRNIGLDVKQPKAGCNDPICPFHGSLSVRGRVFEGTVSTSKSPKTVSVERAYLHYYPKYSRYERRRSKTLAHNPPCIAAATGDRVTIAECRPLSKEVSFVVIDRKAVAE*
>14_1009_12_20cm_Bacteria_8343_66_8
MTDQETMAERAMRKTRTGTVISDKMDKTVIVRVQTLKEHPKYKKHIQQATKFKAHDEQNQCKVGDRVRIMETRPLSHDKRWRVVAIVEKAK*
>14_1009_12_20cm_Bacteria_8345_65_5
MMDERAMRKSRVGQVISDRMDKTVVVRVQTLKEHPRYKKVIRQSSRFKAHDEQNQCKVGDRVRIMETRPLSHDKRWRVVEIVEKAK*
>14_1009_12_20cm_Bacteria_8347_66_8
MTDQQPLTERAMRKTRTGTVISDKMDKTVVVRVQTLKEHSRYKKHIQQSTRFKAHDEQNQCKIGDRVRIMETRPISHDKRWRVVAIVEKAK*
>14_1009_12_20cm_Bacteria_8356_72_5
MSSVAGTPGAAAHPRGRRKVREGVVASSAMNKTVVVVIEELKPHPLYKKVVRHRVRFKAHDEQNSCAVGDRVRVAETRPLSKDKRWRVDEILEKAK*
>14_1009_12_20cm_Bacteria_8370_66_8
MSEAVVETRGARKVRTGYVISDKMEKTVVVQVSDLTQHPLYKKTIQRRVRFQVHDEENVCGLGDLVRIMETRPISKNKRWRVVEVVEKAK*
>14_1009_12_20cm_Bacteria_8371_69_6
MSETAAVETRGTRKTRTGYVISDKMEKTVVVQVSDLTQHPLYKKTIQRRVRFQAHDEENVCGIGDLVRIMETRPLSKQKRWRVVEVVEKAK*
>14_1009_12_20cm_Bacteria_8381_55_13
MAEEPSTSVPPPLPTSAPSSAATAPQSQRGSRKTRVGEVISSGMNKTIVVRTVTRVPHPKFGKIVKQQKKFYAHDEENKAKNGETVRIMETRPLSKLKRWRLVEIVGK*
>14_1009_12_20cm_Bacteria_8391_55_8
MADQDQSHPSPASLQREPGSRSSRKTRTGEVISSNMNKTIVVRTVTRVPHPKFGKIVKQMKRFYVHDEQNQAKAGDTVRIMETRPLSKLKRWRLVEVLQR*
>14_1009_12_20cm_Bacteria_8430_59_8
MAEENTNSSTSTSTKDDGRGTRKTRTGEVISSGMNKTIVVRTVTRVPHAKFGKIVKQMKKFYAHDEENKAKPGDKVRIMETRPMSKLKRWRLVEVVQK*
>14_1009_12_20cm_Betaproteobacteria_8351_62_5
MNELMEQSDQQPTDGAAGGVPAAKGSLIQTQIGRVVSDKMDKTVTVLVEHRVKHPLYGKVVTRSNKYHAHDENNEYKAGDLVEIEACRKLAKTKAWRVKRLIEKAKDI*
>14_1009_12_20cm_Ktedonobacter_racemifer_10581_54_6
MTQQATETVKKQPRHQRKVGVVVSNKMNKTIVVAVESLKKHRIYKRTYKQTKRFYAHDEENTCQIGDLVRIEETRPLSKLKRWRLVEIMKRGSGVVPVNELLAGVDPDLASEATDESEEAADESEEA*
>14_1009_12_20cm_Ktedonobacter_racemifer_8422_52_9
MTQQSVTSTQQVATPKKGRRQQRVGRVVSNKMNKTIVVVVETLKKHRIYKRTYKQTKRFQAHDEENICQIGDLVRIEECRPLSKMKRWRLIEIIKPSSGIVPVEEVLAEADPDLSSEESESDESDESDEAEE*
>14_1009_12_20cm_Ktedonobacter_racemifer_8433_52_7
MTQQSLTPAQRTAMKKSRRQQKVGRVVSNKMDKTIVVVVETLKKHRIYKRTYKQTKRFHVHDEENVCQIGDIVRIEESRPLSKLKRWRLVEVVKASSGIVPVAEVLAEADPDLSAGQSDESLEPDEVDETSEAGE*
>14_1009_12_20cm_Proteobacteria_8340_68_17
MSATKTATKTAKKSAKKGKAPPAQAPEPAALTAEPAEQAAEPAAETLEQAPAAPERAPRVEEPRGARTLTGRVVSSKMQKTIAVEIERLVRHPAYGKYIRRTTKLLAHDENGACREGDLVTITPCRPVSRHKSWRLLEVVEKAAER*
>14_1009_12_20cm_Proteobacteria_8416_68_5
MSENTESQTAKRGRPKSRIGVVTSNKMTKTVVVQVERRMKHGRYGKYLTEKNKYKAHDEEQACKIGDQVRITETRPMSKDKRWRVAEILRPADTTLEAHGPATQSERS*
>14_1009_12_30cm_Bacteria_8503_67_7
MSEPVESTKVRARRKVREGIVVSDKMQKTVIVLVRDTKSHPLYKKVVRHTRRYKVHDAEAACGVGDRVRIIETRPLSKEKRWRVAEVIEKAR*
>14_1009_12_30cm_Bacteria_8507_66_11
MSDTATQTPIEPRGQRKVRLGYVISDKMNKTVIVQVGSSKPHRLYRKTVQKRTRFKVHDEKNECGVGDLVRITETRPMSSEKRWRVLEIVEKAR*
>14_1009_12_30cm_Bacteria_8515_67_14
MAEKTEKKTAAKTTTRAKAPAKAAPARAASAAKAPAKPPAKAAVAARPVGKRTVARKRVAPAQAAVGEKEQFTWRRLRRKTKVGVVVSAKMAKTIVVEVGRFREHPLYKKMIRLRKRFAAHDEKGEAKAGDLVRIQESRPFSATKRWRLVEVISRAGEAGAAAPRVADIEKALEEQEGVTEILTPERGEDEQETEEKAEE*
>14_1009_12_30cm_Bacteria_8516_55_13
MAEQASQDLQPTAQPPPLPAKYTRAARKTRVGEVISHQMNKTIVVRTTTRVPHPKFGKIVKQIRRFYAHDEENKAKTGDTVRIMETRPLSKLKRWRLVEVLQK*
>14_1009_12_30cm_Bacteria_8526_66_10
MTDTATQPTDTARGRRKIRLGTVISDKMDKTVIVQVRSSKAHRLYRKTVQQRTRFKVHDEKNECGVGDLVRITETRPLSREKRWRVLEIVEKAK*
>14_1009_12_30cm_Bacteria_8528_67_7
MAEKTEKTEKTEKKTTAKTSTRAKASAKAPTATRAVKAPAKAAVAARPVAKRTVARKRTAPAVTPGVVEQWTWRRLRRKTKVGVVVSAKMAKTIIVEVGRQREHPLYKKVIRVRKRFATHDETGDAKAGDLVRIQESRPFSATKRWRLVEVISRAGEAGAAAPRVADIEKALEAAEGVDVILAPEREEKEAEEEQAKE*
>14_1009_12_30cm_Euryarchaeota_8492_64_9
MMAEKKGRTRKPTAPSADAASGGRDIGIDVPMPAKACTDVKCPFHGRLPVRGQMLEGIVVSTRMQNTVVVEREYLRYIQKYERYEKRTHRLNVHAPPCLGLQVGHRIVAMECRPLGKTVHFVAIHNQGVAA*
>14_1009_12_30cm_Euryarchaeota_8531_64_9
MNRMAGKKAQKKPATTAAAAKPTSSAARDVGIDVPVPEKSCTDLKCPFHGRLSVRGQTLEGVVVSTAMQNTVVIERQSLRFIRKYQRYEKRTHRMNVHAPPCLGLQIGHRVLAMECRPLGKTVHFVAIHNQGVAG*
>14_1009_12_30cm_Gemmatimonadetes_8487_69_13
MRARRKVRTGVVVSDKMQLTVTVSLVRRFAHGFYGKQVVRSKQVAAHNDKGAKQGDTVRIVETRPLSKTKRWRVVEVIEHAR*
>14_1009_12_30cm_Gemmatimonadetes_8494_70_15
MRGRRKVRTGVVVKDKMQKTVTVAMVRRFAHPLYGKRVLRTKQVAAHDELGAKAGDTVRIAETRPLSKTKRWRVVEIVERAR*
>14_1009_12_30cm_Gemmatimonadetes_8497_69_11
MRGRRKVRTGVVVSDKMQQTVTVSLVRRFAHGFYGKQVVRTKQVAAHNDKGAKQGDTVRIVETRPLSKTKRWRVVEVVGRAR*
>14_1009_12_30cm_Proteobacteria_8501_67_8
MSARKAKVPETQVQETQVQEAEVQETQVQDPGVQQRRPPEAKGARTLTGRVVSDKMHKTIAVEIERLVKHPTYGKYIRRTTKLLAHDENGTSKEGDVVTITPCRPMSRRKSWRLLEVVQKAARR*
>14_1009_12_30cm_unknown_8517_52_13
MVVRNTGLDVKAPKTGCSDPLCPFHGHLSVRGRVFEGVVAGSRSPKTVSVERAYLHYYTKYSRYERRRSKTLAHNPPCISAAEGDKVTIAECRPLSKEVTFVVVEKTGGVA*
>14_1009_12_40cm_Acidobacteria_8689_60_7
MTPETQNTARARQELIGKVTSAKMQKTIVVEVTRLVQHTKYRRVVRISKKFYAHDEQREARPGDTVRIIASRPLSRLKRWRLAEVLTRRAAAE*
>14_1009_12_40cm_Acidobacteria_8715_61_7
MATEAEKTQAETAVRRPRQEKVGVVTSAKMQKTIVVKVTRMVQHRRYQRVVRVSKKFYAHDEQGEARPGDTVRIVESRPVSKLKRWRLAEVVSRRTSLH*
>14_1009_12_40cm_Acidobacteria_8738_65_6
MKAAELRDLAVDELSVRERDLTDQLFRMRIQKSMGQLETPDKIRTVRRDLARIKTVLRQKRAG*
>14_1009_12_40cm_Armatimonadetes_8702_65_16
MDERRQRKTRVGVVVSDKMDKTAVVRVETTHRHPMYSKTLRHVRKFKAHNGENQARAGDRVLIEETRPLSKEKRWRIVQILEKAK*
>14_1009_12_40cm_Bacteria_8675_66_16
MTGTATQTVTTGQRGQRKVRLGYVIADKMNKTVIVQIGSSKAHRLYRKTVQQRTRFKVHDEKNECGVGDLVRIAETRPISKEKRWRVLEIVEKAR*
>14_1009_12_40cm_Bacteria_8691_66_10
MSDTATQTPIEPRGQRKVRLGYVISDKMNKTVIVQVGSSKPHRLYRKTVQKRTRFKVHDEKNECGVGDLVRITETRPMSSEKRWRVLEIVEKAR*
>14_1009_12_40cm_Bacteria_8692_64_7
MDERGQRKTRVGVVISDKMDKTVVVRVETTHRHPMYGKTLRHVRKFKAHNVQNQARQGDRVLIEETRPLSKEKRWRVAEILEKAR*
>14_1009_12_40cm_Bacteria_8693_55_9
MADQDQSHPSPASLQREPGSRSSRKTRTGEVISSSMNKTIVVRTVTRVPHPKFGKIVKQMKRFYVHDEQNQAKAGDTVRIMETRPLSKLKRWRLVEVLQR*
>14_1009_12_40cm_Bacteria_8698_65_8
MTDEQETIDRAMRKTRTGTVISDKMDKTVIVRVQTLKEHSKYKKHIQQSTRFKAHDEQNQCKVGDQVRIMETRPLSHDKRWRVVAIVEKAK*
>14_1009_12_40cm_Bacteria_8709_66_12
MSDTATQQPKVDGTARGQRKVRLGYVISDKMNKTVIVQVGSSKAHRLYRKTVQQRTRFKVHDEKNECGVGDLVRITETRPMSREKRWRVLEIVEKAR*
>14_1009_12_40cm_Bacteria_8716_66_9
MATVEKAVETTETARGRRKVRLGTVISDKMNKTVIVQVGASKAHRLYRKTVQQRTRFKVHDEKNECGIGDLVRITETRPISKEKRWRVLEIVEKAK*
>14_1009_12_40cm_Bacteria_8719_56_8
MAEQDRPSLSQPPPLPASLTRASRKTRTGEVISSSMNKTIVVRTVTRVPHPKFGKIVKQMKKFYAHDEENKAKTGDVVRIMETRPLSKLKRWRLLKVVQKSLRNDA*
>14_1009_12_40cm_Bacteria_8731_55_7
MNKTIVVRTVTRVPHPRFGKIVKQMKKFYAHDEENKAKTGDTVRIMETRPLSKLKRWRLMEVLQK*
>14_1009_12_40cm_Bacteria_8734_55_6
MAEEKQEIEPSHGPVEPSQGGQTGSGDSPRHHQEKVGIVKSAKMQKTIVVEVFRRVQHPVYKRIVTKRSKFMVHDEHKKAHEGDMVRIVESRPLSKNKRWTLKEVLREATTGV*
>14_1009_12_40cm_Bacteria_8767_65_6
MPDQRKPRRTKVGRVASNKMNKTIVVAVEMVTRHRLYGRTLRRTRNFKAHDADNRCEVGDTVIIAESHPISKDKHWVVQQILRRGTGEPVEIAEVEA*
>14_1009_12_40cm_Betaproteobacteria_8764_65_6
MSEAKTTRTLTGRVVSPMYGKIVTRSKKYHAHDEKDECHEGDVVLIEECRPISRTKAWRVAKLVEKARAA*
>14_1009_12_40cm_Euryarchaeota_8735_64_14
MAEKKAQKKPVAPAASAKPVRSVARDVGIDVPIPTAPCADPKCPFHGRLPVRGQMLEGVVVSTRMQNTVVIERQYLRYIRKYQRYEKRTHRMNVHAPPCLGLQIGHRVLAMECRPLGKTVHFVAIHNQGVAG*
>14_1009_12_40cm_Euryarchaeota_8773_66_8
MAKKEPEPKAPAPPAAVAPAPRPKRVAPPPAPKAPPPKAVAKARDIGIDVPLPTKPCQDQHCPFHGKLSVRGQSLEAVVVTARMQRTVVVERTSSLYVRKYERYEKRTRRMLAHAPDCLSLQPGHKVTLMECRPLSKTVSFVVIQSRGAGP*
>14_1009_12_40cm_Proteobacteria_8680_68_6
MSATKTATKTAKKSAKKGKAPQAQAPEQAALTAEPPAQAAEPAGETLEQAPAALEQAPAALEQAPAAPGRAPRVEEPRGARTLTGRVVSSKMQKTIAVEIERLVRHPAYGKYIRRTTKLLAHDENGACREGDLVTITPCRPVSRHKSWRLLEVVEKAAER*
>14_1009_12_40cm_Thaumarchaeota_8705_38_5
MTRNIGLQVTAPKSECDDKLCPFHGSLSVRGKLVQGKVVSAKALRMIVIQQEFPRIVTKYKRYARSKSKIHAHRPPCIDVKEGDIVLTAECRPISKSVSFVVVEVVS*
>14_1009_12_40cm_Thaumarchaeota_8761_35_9
MIRNIGFPVTAPTTECTDHLCPFHGTLSIRGKLIQGKVVSAKAPKMVVVQQETPKFITKFKRYARSQSKTHAYKPSCIDVKEGDIVLTAECKPISKSVSFVVVEVKS*
>14_1009_12_40cm_Xanthomonadales_8686_62_5
MTEQKKTQRTVEGRVVSNKMQKTVTVLLERQVQHPLYGKIIRRSTKVHAHDEDGQCKEGDVVRIAECRPLSKTKNWRVVEVVTRAAQ*
>14_1009_12_40cm_unknown_8796_56_10
MSSAGLEIAAPAQKCDDVRCPFHGHVKVRGRLLTGRVVSTAGKSFVVIQMEYLHKVRKFGRSERRKSRLTAHLPGCIETHEGEMATIAECRPLSKTISFVVVQSRRSA*
>14_1009_13_20cm_Acidobacteria_8926_56_6
MAETSTQAVGRRKEVIGAVVANKMNKTIVVQVVRKKSHPFYGRVVSKAKKFYAHDEKNEAHVGDFVRLEETRPLSKLKRWRLKEILKRTALLPETPAATDAAQ*
>14_1009_13_20cm_Actinobacteria_9007_69_6
MAEETENTEEVTETAEAEAPVSDTETVSDTEPEAAAPAQAEPKKKRKRVPRAERPKKGRRVRTPATERKAIVRLPKPEHERGRTQERRGIVVSSAMDKTIVVKVDVIKSHPRYKKVVRRSVKFHAHDEQNAANVGDVVRIVETRPLSATKRWRLAEIVEAAK*
>14_1009_13_20cm_Bacteria_8927_66_8
MTEEQETADTDRAMRKTRTGTVISDKMDKTVVVRVQTLKEHPRYKKHIQQSTRFKAHDEQNQCKVGDRVRIMETRPLSHDKRWRVVAIVEKAK*
>14_1009_13_20cm_Bacteria_8932_54_8
MTEQNQQSIAQPPPLPASVTRGSRKTRTGEVISSDMNKTIVVRTVTRVPHPKFGKIVNQKKKFYAHDEENKAKTGDMVRIMETRPLSKLKRWRLVEVVQK*
>14_1009_13_20cm_Bacteria_8945_55_10
MAEQASPSPKLTPAETATRAARKTRTGEVVSSSMNKTIVVRTVTRVPHPKFGKIVKQMKKFYAHDEQNQAKAGDTVRIMETRPISKLKRWRLVEVVQK*
>14_1009_13_20cm_Bacteria_8946_55_8
MAEEPSTAVPPPLPTDARASATLPPKSQRGSRKTREGEVISSSMNKTIVVRTVTRVPHPKFGKIVKQQKKFYAHDEENKAKNGDTVRIMETRPLSKLKRWRLVEIVRK*
>14_1009_13_20cm_Bacteria_8947_65_7
MTDEQEAIERAMRKTRTGTVISDKMDKTVIVRVQTLKEHSKYKKHIRQSTRFKAHDEQNQCKVGDQVRIMETRPLSHDKRWRVVAIVEKAK*
>14_1009_13_20cm_Bacteria_8955_54_8
MAEQNQRSIAQPPPLPASVTRGSRKTRTGEVISSAMNKTIVVKTVTRVPHPKFGKIVNQMKKFYAHDEENKAKTGDTVRIMETRPLSKLKRWRLMEVVQK*
>14_1009_13_20cm_Bacteria_8956_55_6
MAEQDRQSQLRQWSQAEDRQPTAQPPPLPARFTRAPRKTRTGEVISSSMNKTIVVRTVTRVPHPRFGKIVKQMKKFYAHDEENKAKTGDTVRIMETRPLSKLKRWRLVEVLQK*
>14_1009_13_20cm_Bacteria_8964_55_8
MAEATELVATNVNQRGSRKTRVGEVISSGMNKTIVVRSVTRVPHRKFGKIVKQEKKFYAHDEENKAKNGDTVRIMETRPLSKVKRWRLVEVMAK*
>14_1009_13_20cm_Bacteria_8969_68_5
MGERKSREGVVVSDAMQKTRVVRIERVFRHPRYQRVIRMSKQLKAHDENNESRVGDRVLIEETRPISKQKRWRIRKVLSHVS*
>14_1009_13_20cm_Betaproteobacteria_8976_63_5
MSEQVETPVAVPAAKGSLIQTQIGRVVSDKMNKTVTVLVEHRVKHPLYGKVVRRSKKYHAHDENNEYKEGDLVEIEACRKLAKTKAWRVKRLIEKAKVI*
>14_1009_13_20cm_Betaproteobacteria_8988_62_5
MNELMEQPGQQATDGAAAGAPAAKGSLIQTQIGRVVSDKMDKTVTVLVEHRVKHPLYGKVVTRSNKYHAHDENNEYKAGDLVEIEACRKLAKTKSWRVKRLIEKAKDI*
>14_1009_13_20cm_Bradyrhizobium_8951_60_7
MPKRTLQGVVVSDKQAKTVVVRVDRRFTHPIYKKTIRRSKNYHAHDENNEFKPGDMVWIEESKPISKLKRWTVVRGEQKKTA*
>14_1009_13_20cm_Gemmatimonadetes_8987_66_6
MTERGRRKVRTGTVVSDKMQKTVTVSMQRRFAHGFYGKQINRTKTVAAHDEHGAKLGDTVRIVETRPLSKRKRWRVIAIIEKAK*
>14_1009_13_20cm_Proteobacteria_8922_67_8
MSATKTATKTAKKSAKKGKAPQAQAPEQAALTAEPAEETLEQAPAALEQAPAALEQAPAAPGRAPRVEEPRGARTLTGRVVSSKMQKTIAVEIERLVRHPAYGKYIRRTTKLLAHDENGACREGDLVTITPCRPVSRHKSWRLLEVVEKAAER*
>14_1009_13_20cm_Rokubacteria_8968_70_11
MGERKSREGVVVSDAMQKTRVVRIERVFRHPRYQRVVRVSKKLKAHDEANESHVGDRVVIEETRPLSKEKRWRIRSILVKAAQ*
>14_1009_13_20cm_unknown_8931_52_11
MVVRNTGLDVKPPKTGCNDPLCPFHGHLSVRGRVFEGTVAGSRSPKTVSVERAYLHYYTKYSRYERRRSKTLAHNPPCISAAEGDKVTIAECRPLSKEVTFVVVEKTGGAT*
>14_1009_13_30cm_Actinobacteria_9104_69_9
MNDPTSTKDIASDRARRKVRVGVVVSDGMDKSVVVRIDRQVRHPLYGKTVRRSSKLAAHDEQNDAHVGDTVRITETRPVSKTKRWRVVEVVERAK*
>14_1009_13_30cm_Alphaproteobacteria_9118_65_10
MPKRVLQGVVTSDACDKTVIVRVERRFMHPVYKKFISRSKKFAAHDEENRYRAGDAVKIEETRPISKRKSWIVIEGPADAAPGRGNRRAAAETAPEAPPRRRRASRSAAGEEAGGAA*
>14_1009_13_30cm_Bacteria_9073_70_12
MTTGRRKQRDGVVVSDKMTRTVVVEVERLVRHGRYRKYLKQRRRYKAHDQKEQCRVGDRVRIIESRPLSHDKRWTVAAILARREGADEPLVGGELPTAAAGGGEG*
>14_1009_13_30cm_Bacteria_9084_70_9
MADKTTKSQATTGKTEKKTAKTTAPRAKAAAKPVASARAATRGVTARPVAPAKAAVAVRPVSRRAVARKRAAPTTEGATEAQVAAWRRLRRKTKVGVVVSAKQAKTVIVEVGRLRQHPLYKKVIRIRKRFAAHDEIGEAKAGDLVRIQESRPYSATKRWKIAEVLSRAGEAGAAAPRAAEIEKMLEEAEGVTEILAPEREEKEERAEAEEGQ*
>14_1009_13_30cm_Bacteria_9093_69_12
MVSDAMQKTRVVRIERVFRHPRYQRVIRMSKQLKAHDENNESRVGDRVLIEETRPISKQKRWRIRKVLSHVS*
>14_1009_13_30cm_Bacteria_9094_67_12
MAEKKSGGSAPRAPAKTTTRAKSSGKASTATRAAKAPAKAPVIAARPVAKRTVARKRTAPTAATPGAVEQWTWRRLRRKTKVGVVVSAKMAKTIIVEVGRQREHPLYKKVIRVRKRFATHDEAGDAKAGDLVRIQESRPFSATKRWRLVEVISRAGEAGAAAPRVADIEKALEEAEGVAEILAPERQEPSGGSAPRPPEEQPEL*
>14_1009_13_30cm_Bacteria_9095_55_10
MAEQDQLLTSPASSQPERANRASRKTRTGEVIASSMNKTIVVRTVTRVPHPKFGKIVKQMKKFYAHDEQNRAKTGDTVRIMETRPLSKLKRWRLVEVVQK*
>14_1009_13_30cm_Bacteria_9099_55_14
MPEQESSSPAALAQAARANRAARKTRTGEVVSSSMNKTIVVRTVTRVPHPKFGKIVKQMRKFYAHDEQNQAKPGDTVRIMETRPLSKLKRWRLVEVIQK*
>14_1009_13_30cm_Bacteria_9108_59_8
MKPSKLREMSREDLIHEEEELRAQLFKLRFEAATGQLESASRARGVRRDIARIKTVLREMELKN*
>14_1009_13_30cm_Bacteria_9112_55_7
MAEQEPLSATSQQPASATRGSRKTRTGEVISSDMNKTIVVRTVSRVPHPKFGKIVKQMKKFYAHDEQNQAKAGDTVRIMETRPLSKLKRWRLVEVIQK*
>14_1009_13_30cm_Bacteria_9125_54_6
MADENRPFSVPVGRGEQSQTAAVASPSPASVTRGSRKTRTGEVVSSSMNKTIVVRTVTRVPHPKFGKIINQMKKFYVHDEENKAKTGDTVRIMETRPLSKLKRWRLVEIIQK*
>14_1009_13_30cm_Bacteria_9129_66_7
MTDEQEAIERAMRKTRTGTVISDKMDKTVIVRVQTLKEHSKYKKHIRQSTRFKAHDEQNQCKVGDQVRIMETRPLSHDKRWRVVAIVEKAK*
>14_1009_13_30cm_Bacteria_9148_70_6
MALKPSEVRDMSEAELHARELELVDELFHLRLRRATSQLPNPMKVRETRRNLARVKTMLRARTLRGGTP*
>14_1009_13_30cm_Bacteria_9164_55_9
MTEQQQSPPQAPPQPVPFARGARKTRTGEVTSSSMNKTIVVRTVTRVPHPKFGKIVKQMKKFYAHDEQNAAKTGDTVRIMETRPLSKLKRWRLVKVIQK*
>14_1009_13_30cm_Betaproteobacteria_9106_63_6
MIDSNQDVATTQPAQPAGKGSLIQTQIGRVVSDKMDKTVTVLVERRVKHPLYGKVVTRSNKYHVHDEKNEYKEGDLVEIEACRKLAKTKAWRVRRLIEKAKLI*
>14_1009_13_30cm_Nitrospirae_9136_62_9
MTEKDGLHQAHGRECVGEVVSNKMQKTVVVVVKRFVRHHRYGKVLRRVTRLKAHDEKNECAIGDRVRLVETRPLSKDKHFRVVQIVEKAKAR*
>14_1009_13_30cm_Proteobacteria_9082_68_9
MSATKTATKTAKKSAKKGKAPQAQAPEQAALTAEPAAQAAEPAGETLEQAPAAPGRAPRVEEPRGARTLTGRVVSSKMQKTIAVEIERLVRHPAYGKYIRRTTKLLAHDENGACREGDLVTITPCRPVSRHKSWRLLEVVEKAAER*
>14_1009_13_40cm_Archaea_9334_53_6
MVVRNIGLDVKPPKSGCNDPSCPYHGNVSVRGRVFEGTVSTSKSPRTVSVERAYLHYYPKYNRYERRRSKTLAHNPPCISATTGDHVTIAECRPISKEVSFVVIDRKGVAE*
>14_1009_13_40cm_Bacteria_9307_55_11
MAEQPSTAVPPPLPTNASASAAAAPQSQRGSRKTRVGEVISSGMNKTIVVRTVTRVPHPKFGKIVKQQKKFYAHDEENKAKSGDTVRIMETRPLSKLKRWRLVEIVGK*
>14_1009_13_40cm_Bacteria_9326_59_7
MEEMTEKKRGIRKTQVGVVTSTAMQKTVTVAVDRLVRHPLYRKTLRRTSKFLAHDEKNSCKVGDRVRITETRPLSARKRWRVLEILEKEKST*
>14_1009_13_40cm_Bacteria_9335_55_11
MAEQNQRSIAQPPPLPASVTRGSRKTRTGEVISSAMNKTIVVKTVTRVPHPKFGKIVNQMKKFYAHDEENKAKTGDTVRIMETRPLSKLKRWRLMEVVQK*
>14_1009_13_40cm_Bacteria_9342_55_11
MAEQEPSLAASPQPASLTRGSRKTRTGEVISSSMNKTIVVRSVSRVPHPKFGKIVKQMKKFYAHDEQNQAKTGDTVRIMETRPLSKLKRWRLVEVIQK*
>14_1009_13_40cm_Bacteria_9348_71_6
MTTGRRKQRDGVVVSDKMTKTVVVEVERLVRHGRYRKYLKQRMRYKAHDEKQQCRVGDRVRIIETRPLSHDKRWTVQAILGRREGAGEPLVGGEVPAASGSEG*
>14_1009_13_40cm_Bacteria_9370_55_8
MAEDPSTSVPPPLPTSAPSSAATAPQTPRGSRKTRVGEVISSGMNKTIVIRTVTRVPHPKFGKIVKQQKKFYAHDEENKAKNGDTVRIMETRPLSKLKRWRLVEIVGK*
>14_1009_13_40cm_Proteobacteria_9304_69_11
MSATKTATKTAKKSAKKGKAPQAQAPEQAALTAEPAAQAAEPAGETLEQAPAAPGRAPRVEEPRGARTLTGRVVSSKMQKTIAVEIERLVRHPAYGKYIRRTTKLLAHDENGACREGDLVTITPCRPVSRHKSWRLLEVVEKAAER*
>14_1009_13_40cm_Rokubacteria_9336_68_7
MGEGKSREGVVVSDAMQKTRVVKIERVFRHPRYQRVIRMSKKLKAHDESNASRVGDRVLIEETRPMSKEKRWRIRKVLSRVS*
>14_1009_16_20cm_Acidobacteria_9494_68_6
MSQKSEKTGVVVSNKMQKSIVVAVEWQVRHGLYGKTERRTSKFMVHDEKNDAKPGDIVEIVETRPQSRRKRWSLKRVVRQAVEV*
>14_1009_16_20cm_Bacteria_9469_65_9
MTENQQPIERDMRKTRTGTVISDKMDKTVVVRVQTLKEHPKYKKHIQQSTRFKAHDEQNQCKVGDRVRIMETRPLSHDKRWRVVAIVEKAK*
>14_1009_16_20cm_Bacteria_9483_66_6
GIMNQVANTTERGQRKVRLGTVIADKMNKTVIVQVGTSKAHRLYKKTVQQRTRFKVHDEKNECGVGDLVRITETRPISKEKRWRVLEIVEKAK*
>14_1009_16_20cm_Bacteria_9487_66_12
MTEEQETADTDRAMRKTRTGTVISDKMDKTVVVRVQTLKEHPRYKKHIQQSTRFKAHDEQNQCKVGDRVRIMETRPLSHDKRWRVVAIVEKAK*
>14_1009_16_20cm_Bacteria_9489_55_9
MVEQEASLAPSEQPAPVTRGSRKTRTGQVISSSMNKTIVVRTVTRVPHPKFGKIVKQMKKFYAHDEQNQAKTGDTVRIMETRPLSKLKRWRVVEVIQK*
>14_1009_16_20cm_Bacteria_9490_55_8
MNKTIVVRTVTRVPHPKFGKIVKQMKRFYVHDEENQAKTGDTVRIMETRPLSKLKRWRLVEVVRK*
>14_1009_16_20cm_Bacteria_9503_55_8
MNKTIVVRTVSRVPHPKFGKIVKQMKKFYAHDEQNKAKTGDTVRIMETRPLSKLKRWRLVEVIQK*
>14_1009_16_20cm_Bacteria_9510_67_7
MMTDTATRPAQQAQDDATRGRRKVRLGMVIADKMDKTIIVQVGSSKAHRLYRKTIQQRARFKVHDEKNECGVGDLVRITETRPLSKEKRWRLLEIVEKAR*
>14_1009_16_20cm_Bacteria_9522_55_7
MAEEPSTAVPPPLPTDARASATLPPKSQRGSRKTRVGEVISSSMNKTIVVRTVTRVPHPKFGKIVKQQKKFYAHDEENKAKNGDTVRIMETRPLSKLKRWRLVEIVRK*
>14_1009_16_20cm_Bacteria_9532_55_7
MAEQHQPLPSPESSQPEVPRRSARKARTGEVISSSMNKTIIVRTVTRVPHPKFGKIVKQMKKFYAHDEKNEAKVGDTVRIMETRPLSKLKRWRLAEVIQK*
>14_1009_16_20cm_Bacteria_9543_54_6
MADEHQLQSAPVPITRGSRKTRTGEVVSSGMNKTIVVRTVTRVPHPKFGKIVKQMKKFYAHDEQNQAKTGDRVRIMETRPLSKLKRWRLVEVIQK*
>14_1009_16_20cm_Deltaproteobacteria_9493_68_7
QTEQRGRPKSRIGTVLSNKMTKTVVVQVERRAKHGQYGKYMTAKKKYKCHDEHQSAKPGDKVRIVETRPMSKEKRWRVAEVLVKAEAQAPEHQGKVEV*
>14_1009_16_20cm_Euryarchaeota_9465_64_7
MAEKKGRTRKAAAPTAPTASGGRDIGIDVPMPGQVCTDVKCPFHGRLPVRGQMLEGIVVSTKMQNTVVVERQYLRYIQKFERYEKRTHRLNVHAPPCLGLQVGHRIVAMECRPLGKTVHFVAIHNQGVAA*
>14_1009_16_20cm_Ktedonobacter_racemifer_9518_53_6
MTQQSVTSTQQVATPKKGRRQQRVGRVVSNKMNKTIVVVVETLKKHRIYKRTYKQTKRFQAHDEENICQIGDLVRIEECRPLSKMKRWRLIEIIKPSSGIVPVEEVLAEADPDLSSEESESDESDESDEAEE*
>14_1009_16_20cm_Proteobacteria_9488_68_5
VVSIERLVKHPTYGRYVRRRAKFKVHDEKNECRIGDTVRFMETRPMSKDKRWRVAEILRPADTTLEAHGPATQSERS*
>14_1009_16_20cm_Rokubacteria_9470_69_6
MGERKSREGVVVSDAMQKTRVVRIERVYRHPKYQRVIRMSKKLKAHDEGNESHVGDRVLIEETRPISKEKRWRIRSILVKAAQ*
>14_1009_16_30cm_Acidobacteria_9622_60_6
MSETKHGTKNEKIGSVVSAKTAKTIVVEVTRKVPHAVYKRIVTKRRKFYAHDEQGTAKVGDLVRIIECRPMSKLKRWRLGEVIRQAVQVTADLSAIGIEPAAEKRVSKKKKLKGRAPVSA*
>14_1009_16_30cm_Acidobacteria_9671_56_15
MPETNAQQGSAAERMGRRKEIIGKVVSNRMQKTIVVQVVRKKAHPFYGRVVSKAKKFYAHDEKNQAHVGDFVRLEETRPLSKLKRWRLKEVVQRAALLPETVAAETQ*
>14_1009_16_30cm_Acidobacteria_9688_63_7
MPQKSEKVGVVVSNKMRKSIVVAVEWQVRHGLYGKTERRTSKFMVHDEENAAKIGDTVEIIETRPLSRRKRWALKRVVRQGAEV*
>14_1009_16_30cm_Acidobacteria_9782_56_12
MHKTIVVEAVRKKSHRLYGRVVSQGKKFYAHDEKNEARVGDVVRLEETRPLSKLKRWRLKEIIRKTALVPETTIGAQTGQ*
>14_1009_16_30cm_Actinobacteria_9609_68_17
MADENQNEQTENEQPEETEQAEETVSAPEGPVAPAAETDEQRAEEPAAEEPAAEEPVAEEPAAEEPAAEEPAAEEPAAEEPAAEEPAAEEQVAEEAVAEEPAAEEAPVAEAEPAPDVEAEAAAAEAPAVDGEAEPPAEAPQEVRRKRKRLPRPQRHRHSKPKRERAAERKAITRVPKPEHPRGRRQERRGVVVSSGMDKTIVVRVDAVKAHPKYLKVVRRSTKFHAHDEQNQAKVGDVVRIVETRPLSKTKNWRLAEIVEVAQ*
>14_1009_16_30cm_Actinobacteria_9618_67_15
MDKTIIVKVEAIKAHRRYKKVVRRSVKFHAHDEQNTANVGDIVRIVETRPLSKSKHWRLVEIVQAAK*
>14_1009_16_30cm_Actinobacteria_9636_71_10
MPDEPKTAEKGAEGAAARAERRRRNAESRRRWRTRRREKERAARAERPPREPLPGKPHGPGRAKTRQGVVVSAKPDKTIAVRIDITRQHREYKKIVRGSSTLHVHDERNEAHEGDTVRVVETRPLSRTKRWRLVEILERAR*
>14_1009_16_30cm_Actinobacteria_9637_68_8
MADEPSEQNKETEEPEAVAAEPEEAGPEEADSEQAEPERAEERAAEVEPVAEAEAEASVAEAEPEAPAADAETEPAAAEPQETEAQPAAEPPAEEPAAEAAQPAAPARKKKKRLPRSLRPARTRSRREKPKEPRPIVRLPKPEHSRGRRQERQGTVVSAATDKTIVVRVDTAKVHPRYKKVIRRSTKLHAHDETNQAKVGDIVLIVETRPLSKLKRWRLQQVVEAAK*
>14_1009_16_30cm_Actinobacteria_9642_69_10
MADENQNEQTENQPVEEAEQAETAETVSAPEGPVAPAAETGEQPVEDAAEEPGVEEAPLPEETPVAEAEPAPDVEAEAAAAEAPVAEAEAEPETEPELETAAEAPAEAAEAEPAVEAPPETAPKRKRKRLPRSLRHRHAKPKRERPAERKAITRLPKPEHPRGRRQERRGVVVSSGMDKTIVVRVDAVKAHPKYKKVVRRSAKFHAHDEQNQAKVGDVVRIVETRPLSKTKNWRLAEIVEVAQ*
>14_1009_16_30cm_Actinobacteria_9660_70_8
MVDEPSSGPASRPNRRKVREGTVQSAGMDKTAVVSVVERVRHPRYNKTVQRTKRIYAHDELNDVRVGDRVRVQETRPLSKLKRWRIVEVLERAK*
>14_1009_16_30cm_Actinobacteria_9682_72_9
MSESGNERPRRKVREGYVVSDKMEKTVVVAVEDQVKHPLYGKVMRRTSKLKAHDEKQCGIGDRVLLMETRPLSATKRWRVVEILERAK*
>14_1009_16_30cm_Actinobacteria_9696_69_13
MSDPTTTKDVANDRARRKVRVGVVVSDGMDKTVVVRIDRQVRHPLYGKTVRRSSKLAAHDEQNDAHVGDTVRITETRPVSKTKRWRVVEVVERAK*
>14_1009_16_30cm_Actinobacteria_9706_69_7
MRLPKPEHVRGRSQERRGVVVSDAMDKTIVVKVDTVKAHPRYKKVVRRSTKFHAHDEQNAAKVGDLVRIVETRPLSKTKNWRLAEVLEAAK*
>14_1009_16_30cm_Actinobacteria_9709_67_11
MADEKKTTRKKKDEEAPETVAEEKPKRKPAAKKEPAAKKETAAKQPAAKKAAPKKKVEETPLVEEEAAETPVEEVVPEPVAEAPVEEPVAEVEPVAEAPVAEEPMPEETPAQEAPADEPAPEPVAEAAAEEPAPEMPAEAVKEPPATEAEEAPAAEAEPPAVSQPKKKRKHVPRAERRQRPKTRRERPAERKPITRLPKADSERGRRQERRGVVVSSAMDKTIVVKVDTIKSHRRYKKVVRHSVKFHAHDEQNAANVGDVVRIVETRPVSKSKHWRLVEVVEAAR*
>14_1009_16_30cm_Actinobacteria_9722_67_9
MTESDRTQRKVRTGVVVSDAMAKTVVVRISSQVRHPLYGKIVRRSTRLKAHDESFGAAVGDTVRIMETRPLSKTKRWRVVEVVEKAK*
>14_1009_16_30cm_Actinobacteria_9742_71_9
MAEEQRVNRRKVREGTVVSDSPDKTVVVAVTERVRHSRYAKTVQRTRKLYAHDEANDAKKGDRVRVTETRPLSKMKRWRVVEVLERAK*
>14_1009_16_30cm_Actinobacteria_9744_68_10
MAEEEKNEETTEGQPVEEAAAEQAAPEAQAVEEAPAEEPAAEEAPAEEPTAEEQATEAEAPAEEEAAPEPAAVSEKKKKRKHVPRAQRRQRSKPVRERPAERKPISRTPKPESERGRRQERRGVVVSSAMDKTIVVKVDTIKAHPRYKKVVRRSAKFHAHDEQNSANVGDIVRIVETRPLSKTKHWKLVQIVEAAK*
>14_1009_16_30cm_Actinobacteria_9751_68_8
MPKKKDEEKQPEETQADETPDETPVAEAEPEADVEAEAAAAEAPAEEPVAEAEEPPAEEPSAEEAPAEEEPAAEEAPAEEPPAEEAPAGGAEIAPAAEAPAAAGPEPPAAEAPAVPAKPKRKPRRERRRRSRPKREQVEGRKPITRAPKPERERGRRAERRGVVVSSGMDKTIVVRVETVKAHSRYKKVVRRSNKFHAHDEQNAAKVGDLVRIVETRPLSKTKAWRLAEVLEVAK*
>14_1009_16_30cm_Actinobacteria_9831_70_12
MDKTIVVKVDLITSHQRYKKVIRRSVKFHAHDEQNAANVGDVVRIVETRPLSKTKRWRLAEVVEAAK*
>14_1009_16_30cm_Actinobacteria_9867_68_7
MADEKKTTRKKKDEEAPEAVAEEKPKRKPAAKKDVEKKPKSAAEKKTAAKKPAAKKKAEDTPVVQEEATETPVEEVATEPVAEAPAEEPVADEAAPEPPATEEAPAAEPEPTREPVAEEAAPEPVAEAPAPEEPAAEAEPAAEEPAPEAAAADEAPVEEAPPAAVSEKKKKRKHVPRSQRRQRPKPRRERPAERKPITRLPKLESERGRRQERRGVVVSSAMDKTIVVKVDTIKSHPRYKKVVRRSVKFHAHDEQNAANVGDVVRIVETRPVSKSKHWRLVEVVEAAR*
>14_1009_16_30cm_Actinobacteria_9921_67_6
VVSAKMDKTVVVAVTDRVRHARYGKTLQRTKRFYAHDETNDAHEGDRVRIAETRPFSKQKRWRLVEVLERAR*
>14_1009_16_30cm_Alphaproteobacteria_9673_63_8
MKVVDVRAKTDDELAEQLDVFGREIFNLRFQRANGQLENTARVRQVRRDIARIKTVLGERHRKAS*
>14_1009_16_30cm_Bacteria_9603_66_16
MSDTATQSAPTTATRGRRKVRLGTVISDKMDKTVIVQVGSSKAHRLYRKTVQQRSRFKVHDEKNECGVGDLVRITETRPLSKEKRWRVLEIVEKAK*
>14_1009_16_30cm_Bacteria_9612_66_46
MTDTATQQPTTSTSRGRRKIRLGTVISDKMDKTVIVQVGSSKAHRLYRKTVQQRTRFKVHDEKNECGIGDLVRITETRPISKEKRWRVLEIVEKAR*
>14_1009_16_30cm_Bacteria_9613_67_9
MIENEAASRGKRKVMTGKVVSDSMKKTVVVTIERLVKHETYGKYVRRRNRFKVHDEKNECKVGDTIRFMETRPLSKDKRWRLLDFVQRVER*
>14_1009_16_30cm_Bacteria_9615_55_12
MMAEEKQAGGESPRHHQEKVGIVTSAKMQKTIVVQVHRRVQHPVYKRIVTKRSKFMVHDEHKKAHEGDMVRIVESRPLSKNKRWTLKDVLRAATTGV*
>14_1009_16_30cm_Bacteria_9621_54_11
MFRRKKKEEAVAATPESQAPVEESLMAPVEEAAATTPVPDETPAVEGVSTTESVSSTTEAEATSDASPITKGRGHRVQKVGTVSSDKMQKTVVVRVDRLVLHPKYRRYVRRTSRFMAHDDLGATTGDRVRIVETRPLSAKKRWRVVEIVQKAAK*
>14_1009_16_30cm_Bacteria_9624_68_15
MGERKSREGVVVSDAMQKTRVVRIERVFRHPRYQRVVRASKKLKAHDETNESRVGDRVLIEETRPLSKEKRWRIRKVLSRVS*
>14_1009_16_30cm_Bacteria_9630_62_9
MAEQEKRKAIKRTKVGVVVSNKMQKTVVVAVENLYEHGMYQKYIKRTSKFLAHNETPDLNVGDRVMIEETRPLSKRKRWKVSEVLEKASVA*
>14_1009_16_30cm_Bacteria_9649_66_14
MTGTVVSAAMQKTVVAKIERLVKDQDYGKYVRRRSRFKIHDEKNECKVGDVIRFMETRPLSKDKCWRLLDFVKRVER*
>14_1009_16_30cm_Bacteria_9653_66_11
MNQVANTTERGQRKVRLGTVIADKMNKTVIVQVGTSKAHRLYKKTVQQRTRFKVHDEKNECGVGDLVRITETRPISKEKRWRVLEIVEKAK*
>14_1009_16_30cm_Bacteria_9654_65_6
MSVANPMQTAVESSTRGQRKVRLGTVISDKGEKTVIVQVGTSKAHRLYKKTVQQRTKFKVHDEKNECGVGDLVRITETRPISKEKRWRVLEIVEKAK*
>14_1009_16_30cm_Bacteria_9655_67_9
MEQTRSSAPRGRATKIGRVVSDGMNKSIVVEVGRRVQHDRYKRTIRRTSRFMAHDEENAARVGDRVRIEETRPLSKRKRWVLREVLVKAEA*
>14_1009_16_30cm_Bacteria_9659_61_10
GRRMGSDQQQTAPSARPEQRRRQEKVGLVTSTKMQKSVVVTVSTQVMHPLYKLVVRRSKNFLAHDEKSECKTGDTVRIRETRPLSRRKRWRVVQVIAKAAELAPFPDAQGRPVPESAA*
>14_1009_16_30cm_Bacteria_9661_54_9
MPHPKFGKIVKQMKRFYAHDEENRAKTGDMVRIMETRPLSKLKRWRLVEVIQK*
>14_1009_16_30cm_Bacteria_9664_55_6
MTDETPNTATETNIRHHQEKVGIVTSTKMQKTIVVEVRRRVPHPVYKRIVTKRSKFMAHDEHGKAHEGDMVRIVESRPLSKNKRWSLKEVIRAASTGA*
>14_1009_16_30cm_Bacteria_9669_68_9
MPAKKTAPKTTRTTRTAAAKAATPRAKPAAPAKVRAARAAKAAAAAKPSGRPQQRTRRKSLIGNVIADRTPKTVIVEVMRQRSHPLYGKVIRLRERYPTHDPNEDARLGDLVRIEEGRPFSATKRFRVAEILSRAGEAGAAATQVATAASALEELEGVTAVLPTKKDEEADEAEEGQDEGRS*
>14_1009_16_30cm_Bacteria_9687_70_5
MSAKEQGARAPGAGRRHEQVGVVVSAKMQKSDPVYHKTIRRTSTFMAHDEKGARKGDKVRIVETRPLSKRKRWRVAEILGRAVAVEDTADVQVPEAGR*
>14_1009_16_30cm_Bacteria_9694_66_6
MVDRSSSRKTRVGVVVSDKMDKTVVVAVRDTFRHPLYGKTQRRLTKYKAHDDANTCGVGDRVRISETRPLSKTKRWRVAEVLEKAK*
>14_1009_16_30cm_Bacteria_9714_60_6
MGSEPQGILAERPKEGKRQEKIGVVTSNKMQKSVVVTVGTQVRHPLYKRVVRRSKNFLVHDEKGECKVGDTVRIRETRPLSRRKRWRVVQVIAKAAQLAPVPEGTT*
>14_1009_16_30cm_Bacteria_9726_71_6
MTTGRRKQRDGVVVSDKMTKTVVVEVERLVRHGRYRKYLKQRARYKAHDEKEQCRVGDRVRIIETRPLSHDKRWTVQAILGRQEGADEPLVGGELPTAGAGEG*
>14_1009_16_30cm_Bacteria_9750_60_8
MPGPRKVRQGIVVSDKMDKTVVVLVERLVQHPMYKKYVRQRKKYKAHDPDNRCRIGDQVSIVETRPLSREKRWRVHTILKQAAAG*
>14_1009_16_30cm_Bacteria_9773_55_8
MAEQDQPLPLPVSPQLGPVTRGSRKTRTGEVISSSMNKTIVVRTVSRVPHPKFGKIVKQMKRFYAHDEQNQAKTGDTVRIMETRPLSKLKRWRLVEVIKK*
>14_1009_16_30cm_Bacteria_9780_66_8
DKTVVVRVQTLKEHRKYKKHIQQSTRFKAHDEQNQCKVGDRVRIMETRPLSHDKRWRVVAIVEKAK*
>14_1009_16_30cm_Bacteria_9806_67_10
MAEKRSGGSAPRPPKETTKTTTTRAKAPAKAATTRAAAAKAPAKAPAKAAVAARPVGKRTVARKRVAPAAAAPGQKEQFTWRRFRRKTKVGVVVSAKMAKTIVVEVGRFREHPLYKKMIRLRKRFAAHDEAGEAKAGDLVRIQESRPFSATKRWRLVEVISRAGEAGAAAPRVADISKALEEQEGVTDILTPERAGDEQETEENAEE*
>14_1009_16_30cm_Bacteria_9810_70_15
MTEGGAERPTGRRKQRDGVVVSDKMDKTVVVEVTRLVRHSQYGKYLKQRMRYKAHDQKNQCRIGDRVRMVETRPLSHDKRWAVQAILRRQEGAGEPLVGTEVPV*
>14_1009_16_30cm_Bacteria_9830_55_17
MAEQDQPLPSPASPQPERVNRASRKTRTGEVISSSMNKTIVVRTVTRVPHRKFGKIVKQMKKFYAHDEQNQAKAGDTVRIMETRPLSKLKRWRLVEVVQK*
>14_1009_16_30cm_Bacteria_9849_68_13
MAEKKAEKTAKKSTSAKAATAAKTTAAKKTTAARKTTAAAPRAAATATAPRPAVRKTVTRKRAAATVSHSAAATQAVTGWRRFRRKTKVGVVVSAKQPRTVIVTVERLREHPIYRKVVRVRKRFAAHDDAGDVREGDLVRIQESRPYSATKRWRVVEVISRLGEAGAAAPRPADIEKALEESEGAAEFLSKPADETAEATEETEA*
>14_1009_16_30cm_Bacteria_9859_55_10
MAEQQSPSPTPTQTAPTPRAVRKTRTGEVVSSRMNKTIVVRTVTRVPHPKFGKIVKQMKKFYAHDEQNQAKPGDTVRIMETRPLSKLKRWRLVEVIQK*
>14_1009_16_30cm_Bacteria_9880_68_9
MQGKRRSKVGHVVSDKMDKTVVVSVERLRRHPIYKRVVRLSSKFKAHDEENSARVGDTVRIEESRPLSRDKRWRVVEVVARGSHEELVG*
>14_1009_16_30cm_Bacteria_9914_55_12
MAGQEPLSANSQEPASVARGSRKTRTGEVISSGMNKTIVVRTVSRVPHPKFGKIVKQMKKFYAHDEQNQAKTGDTVRIMETRPLSKLKRWRLVEVIRK*
>14_1009_16_30cm_Bacteria_9941_69_5
MDIDKVRALSDAELDTALRDAKQDLWQARFALSTRQLKEYSSIPLTRRTIARILTVQRERDAERQRSA*
>14_1009_16_30cm_Betaproteobacteria_9678_65_7
MSETIQADATQSVATGSDVKGSLIQTQVGRVVSDKMNKTVTVLVERRVKHPLYGKVVTRSKKYHAHDENNEFKEGDLVEIEACRKLAKTKAWRVKRLIEKAKVI*
>14_1009_16_30cm_Betaproteobacteria_9820_62_10
MNEQNTTGGTEATPARKPLIATEIGRVVGDKMNKTVTVLVERRVKHPLYGKVVTKSAKYHAHDENNEYKEGDLVEIVATRKLSKTKAWKVSKLLEKAKVV*
>14_1009_16_30cm_Bradyrhizobium_9834_62_12
MPKRTLQGVVVSDKQAKTVVVRVDRRFTHPIYKKTIRQSKNYHAHDENNEFKPGDMVWIEESKPISKLKRWTVVRGEQKKTA*
>14_1009_16_30cm_Burkholderiales_9712_66_6
MTQAQVEPKVKNTRTLVGKVVSDKRAKTITVLVERRTKHELYGKIVAKSSKYHAHDEKGEYKMGDVVEIAESRPISKTKSWVVTRLVEKAREV*
>14_1009_16_30cm_Candidatus_Nitrososphaera_gargensis_9793_48_8
MVKNIGVSVVSPRKTCGDELCPFHGTLSVRGKLLTGIVSSAKAPKMVVVSREYPRPTPKFKRFQRSRSKVHAYLPPCVDVKEGDEVRIAECRPLSKTVSFVVIEVNNKDGGGN*
>14_1009_16_30cm_Gemmatimonadetes_9663_70_19
MTETEQEPRGQRKLRTGVVVSDKRQKTVTVLLTRRFAHGFYGKQIVRTKKVAAHDERGAKLGDTVRIVETRPLSKLKRWRVVEIVERAK*
>14_1009_16_30cm_Gemmatimonadetes_9668_70_23
MRGRRKVRTGVVVKDKMQKTVTVAMVRRFAHPLYGKRVLRTKQVAAHDELGAKAGDTVRIAETRPLSKTKRWRVVEIVERAR*
>14_1009_16_30cm_Gemmatimonadetes_9701_60_11
MAELARRESGSGAIERTSRKTRVGMVVSDKMQKTVVVSIERRVQHPVYGKMVRRTKKLKAHDEQNEAKTGDTVRIMETRPLSKDKRWRVVEIIERAR*
>14_1009_16_30cm_Gemmatimonadetes_9777_69_7
MRGRRKVRTGVVVSDKAQKTVSVSLTRRFAHTFYGKQIVRTKWVAAHDEHGAKVGDTVRIVETRPLSKTKRWRVVEIVERAR*
>14_1009_16_30cm_Nitrospirae_9729_62_11
MSENGRHEQDQRHELVGEVVSNRMQKTVVVVVKRFVRHHRYGKVLRRLTRLKAHDEKNECAVGDRVRLVETRPLSKDKRFRVVQIVEKTRAR*
>14_1009_16_30cm_Nitrospirae_9891_58_9
MSPSPQSHLPHRREMVGEVVSDKMDKTVVVVVKRLTHHAKYGKVIRRITRLKAHDEKKECHTGDQVRIVETRPLSKDKHFRVVEIVKKARAI*
>14_1009_16_30cm_Proteobacteria_9607_69_18
MSATKTATKTAKKSAKKGKAPQAQAPEQAALTAEPAAQAAEPAGETLEQAPAAPGRAPRVEEPRGARTLTGRVVSSKMQKTIAVEIERLVRHPAYGKYIRRTTKLLAHDENGACREGDLVTITPCRPVSRHKSWRLLEVVEKAAER*
>14_1009_16_30cm_Proteobacteria_9895_65_5
MSETVQAATAQGVAVSDVKGSLIQTQVGRVVSDKMNKTVTVLVERRVKHPPKKYHAHDENNEFKEGDLVEIEACRKLAKTKAWRVKRLIEKAKVI*
>14_1009_16_30cm_RBG_16_RIF_WS3X_71_46_curated_9690_70_9
MTTAQRSRRKVRVGKVVSDRMEKTVVVSIERLVRHETYGRYVRRRTKFKVHDEKNECRVGDVIRFMETRPLSKDKRWRFVEFVERAR*
>14_1009_16_30cm_RIF_CHLX_9611_68_13
MTGAPTTVNGKRKTKVGRVVSDKMDKTIVVSVERLARHRLYKRVIRLTTKFKAHDEANDAHVGDTVLIEESRPLSATKRWRLIEVVTRAGEQAGEQILAEEAATEEAIHGAAHPGRHQAGAEARPEASASDAEADAGPADGGAPNAAADESKPVPAERQG*
>14_1009_16_30cm_RIF_CHLX_9648_71_13
MQNKRKTKAGRVVSDKMDKTIVVSVERLARHPLYKRVIRLTTKFKAHDEENDARVGDTVLIEESRPLSATKRWRLIRVVQRAGEHGSPADIVAEEAETSEAIHAAAHPGRRSATDEVPEETAETATEEATA*
>14_1009_16_30cm_RIF_CHLX_9652_70_9
MAMTESTATVQGKRKTKVGRVVSDRMDKTIVVSVERLTRHRLYKRVIRLTTKFKAHDEANDAHIGDTVRIEESRPLSATKRWRLLEVVQRAGDHGAAAELELIAEEAAVSEAIHAAAHPGRVKHDAEGKAGADAADAEASDAEASNAEAGDDAAKEGDA*
>14_1009_16_30cm_RIF_CHLX_9713_71_7
MTETIQHVQGKRKIKVGRVVSDKMDKTIVVSVERLARHRLYKRVIRLTTRFKAHDEDNEARVGDTVRIEESRPLSATKRWRLVAVVARAGDHGTPAELVSEEEATTEAIHAAAHPGRDRAQEAHEAHDAQDAQGAADATKAVEAAESTG*
>14_1009_16_30cm_Rhizobiales_9807_66_8
MPKRMLQGTVVSDKQDKTVIVRVERRFTHPLLKKTVRRTKNYHAHDESNEFSVGDIVWIEEHRPISRLKRWAVARGEKRAK*
>14_1009_16_30cm_Rokubacteria_9640_69_15
MGERKTREGVVVSDGMQKTRVVRIERVYRHPRYERVVRSSKKLKAHDEANESRVGDRVLIEETRPLSKEKRWRIRKVLSRTS*
>14_1009_16_30cm_Solirubrobacterales_9656_70_9
MADKPDQEAAPEDTQPSAEAPAEGGADGEAPADPHASADVQPPAEPDAPPPAEADASETPDADTEPPEAEAEAPEAQPEPPEAQAEPPVAQAGTPEHGETGEAEAPPPPPQAPVEEGSPKERRRLVRSRHTGEPRSPRSPEQRQAERLRERREKAARRRTRRLQERAKATRVSEAARAAAGRGEPELAPVHGAAEGKRKIRQGIVVSDKAHKTIVVRIDVARRHRRYEKIVRSSSTLHAHDENNDARQGDIVRVIESRPLSRTKRWRLVEVLERAQ*
>14_1009_16_30cm_Sphingobacteriales_9628_42_8
MAERNLRKTRIGVVTSNRMAKTIIVAVERKVKHPIYGKFVKKTTKFHAHDEKDECSIGDLVKIMETRPLSRTKRWRLVEIVEKVK*
>14_1009_16_40cm_Acidobacteria_10092_55_8
MADTKTQQTQTAESAGRRKLVVGEVVSNRMQKTIVVEVVRKKAHPFYGRVVSKAKKFYAHDEKNEARIGDVVRLEETRPLSKLKRWRLKDIVRRTALVPETIATDIQ*
>14_1009_16_40cm_Acidobacteria_10109_67_6
MATKAAVTGVVVSDKMHKTVKVAIERQVRDPLYGKTQRRTSTFLAHDEKNEAKVGDRVAIAETRPLSRRKRWVVTSIVEKAKEI*
>14_1009_16_40cm_Acidobacteria_10131_59_8
MRSQKIRDLDSPELQHQLRDIDEQLFRLRLQMSMGQMDGLKKVRSMKKTRARIFTILRERELAEQAAGEKR*
>14_1009_16_40cm_Acidobacteria_10162_58_8
MTTETQSAAAAERGQRTVLTGKVTSAKMEKTIVVEVQRLVKHPKYRRVVRISKRFYAHDEKRQAKAGDTVRIVASRPLSKLKRWRLKEVLTPKASAK*
>14_1009_16_40cm_Acidobacteria_10203_64_9
MSKAEKEGVVVSDKMQKSCVVAVEWQVRHGLYGKTERRTSKFTVHDEENAAKTGDRVEIVETRPLSRRKRWTLKRVVRKALEV*
>14_1009_16_40cm_Actinobacteria_10055_68_7
MADEPSEQNKETEEPEAVAAEPEEAGPEEAGPEEADSEPAEPEGAEEPAAEVEPAAEAEAEASVAEAEPEAPAGDAETEPAAAEPQETEAQPAAEPPAEEPAAEAAQPAAPARKKKKRLPRSLRPARTRSRREKPKEPRPIVRLPKPEHSRGRRQERQGTVVSAATDKTIVVRVDTAKVHPRYKKVIRRSTKLHAHDETNQAKVGDIVLIVETRPLSKLKRWRLQQVVEAAK*
>14_1009_16_40cm_Actinobacteria_10064_69_6
MTEQAGRNQRKVRTGVVVSDRMDKTVVVRIAGQVRHRLYGKIVRRTTKLKAHDESLGAEVGDTVRIVETRPLSKTKRWRVVEVVEKAK*
>14_1009_16_40cm_Actinobacteria_10073_71_8
MAFGAAAGKSRPAAYALLASGLVCLLITLARDLPDTSKKGQVGVAFADAQAHTGAGFWLELIGGLLAVGAAALALTTPVVEPAEGEVEEGEAEEAEAAEPEAEEPEAEEAAEEPEAPEEKPAARRRRRRKGDEGEVSEAALGEPEAEAGKAPDEEPAAKKPDAARARAARRRRSRRPRPAEAEPSPGEQPADEEQPAAEQAAAEAETAEGDAVPSVEHDSPAARRSAERRARRERAKAKREKAQRERQRPARERARKKAAETEDSQSRGTTESKGDEAGDSWDVSAETSEDEPEAS*
>14_1009_16_40cm_Actinobacteria_10075_69_11
MTEANERGRRKFRTGVVVSDAMDKTVLVKIDRQIRHPLYQKIVRRSSRLAAHDEANEAHLGDTVRVVETRPLSKTKRWRVVEIVERAK*
>14_1009_16_40cm_Actinobacteria_10078_73_12
MADEETPETTEEETAAEAAPTEGTEPEGAAAAEEPAAADVESEEDRPAGDVSPPPPALPRREQRAAAKQAAASQRAPRSREERQADRDAERKRKAAQRRRRRLKERERAKATTTAAAEPTLAVHEPTTGRPKERLGRVVSDKADQTITVRIDIARRHRFYEKVVRSSSTLHAHDPSNDAHEGDLVRVVESRPLSKTKRWRLVEVLERAR*
>14_1009_16_40cm_Actinobacteria_10144_70_13
MADEEKNENQENEEVEPEAEAPAEEPVAEEPAAEAEEPAAEAQEEPAAEEPAVEEPAVEEPAAEEPVAEEPAAEAEPAPAPVQPARKPKRKRLPRSERHRHSKPKRERPAERRPIVRLPKPEHARGRTQERRGVVVSSAMDKTIVVKVDTVKAHPRYKKVVRRSTKFHAHDEQNAAKVGDLVRIVETRPLSKSKNWRLAEVLQEAK*
>14_1009_16_40cm_Actinobacteria_10239_70_8
MAEEEKKDETTETAEPEAAEETPAAEETPAAEPVAEEVPAEEPSAGEPAEAAEEPAAETAPAAEEPPAAARPEPKKKKKRLPRALRPQKTRPKRGTATGERKPIVRQPKPESERGRRQERRGVVVSAAMDKTIVVKVEAARAHPRYKKVIRRSVKFHAHDEANQAKVGDVVRIVETRKLSKTKNWRLAEVLEVAK*
>14_1009_16_40cm_Actinobacteria_10369_68_9
MADEEQNNQTENEQSEETAEETVSAPEGPVAPAAETEEPAAEEPAAEEPAAEEPAAEEPAAEEPAAEEAPVADAEPAADVEAEAAAAQAPAEDGEAEAPAEAPQEVRRKKKRLPRSLRHRHSKPKRERPAERKTIARVPKPEHPRGRRQERRGVVVSSGMDKTIVVRVDAVKAHRKYQKVVRRSTKFHAHDEENQAKVGDVVRIVETRPLSKTKNWRLAEIVEVAQ*
>14_1009_16_40cm_Actinobacteria_10477_69_7
MDWGKDEMAERKKKKTDEAETPVEDHVDPADAESTTPDPEPDDAPVAEAEPAADEPEPSVEVAAEAAEPEEPAAEEPEPAEDADAAEAEVEVSAEAEPVAADAEPEPSEAESAESAAAPEASASAPAEAPEQKRKKKRLPRGERPARTKKKVAKPATRKPIVRLEKPEHERGRRQERQGTVVSNGMDKTIVVKVDTLKAHRKYEKVVRRSNTFHAHDEANQANVGDVVRIVETRPLSKTKRWRLAEIVEAAK*
>14_1009_16_40cm_Alphaproteobacteria_10174_66_8
MPKRMLQGTVVSDKQDKTVIVRVERRFTHPLLKKTVRRTKNYHAHDESNEFSVGDIVWIEEHRPISRLKRWAVARGEKRAK*
>14_1009_16_40cm_Archaea_10256_57_10
MSTAGLEIAAPAQKCDDVRCPFHGHVKVRGRLLTGRVVSTSGKSFVVIQMEYLHKIRKFGRSERRKSRLTAHLPGCIQAHEGEMATIAECRPLSKSISFVVVQSRRSA*
>14_1009_16_40cm_Armatimonadetes_10062_65_9
MDERRQRKTRVGVVISDKMDKTVVVRVETTHRHPMYGKTLRHVRKFKAHNVQNQARQGDRVLIEETRPLSKEKRWRVAQILEKAR*
>14_1009_16_40cm_Bacteria_10051_66_9
MTDEQATTDRAMRKTRTGTVISDKMDKTVVVRVQTLKEHRKYKKHIQQSTRFKAHDEQNQCKVGDRVRIMETRPLSHDKRWRVVAIVEKAK*
>14_1009_16_40cm_Bacteria_10068_52_7
MESKNAQAAESQVKARKKNVKVGVVTSNKMNKTVVVSVERRVPHPLYRRIVTRTSKFLAHDEKNACAIGDTVSIMETRPLSKRKRWRLLEIIRKAS*
>14_1009_16_40cm_Bacteria_10076_68_15
MGERKSREGVVVSDVMQKTRVVRIERVFRHPRYQRVVRVSKKLKAHDENNQSRVGDRVLIEETRPISKEKRWRIRKVLSHVS*
>14_1009_16_40cm_Bacteria_10077_69_12
MGERKSREGVVVSDAMQKTRVVRIERVFRHPRYQRVIRMSKKLKAHDENNASRIGDRVLIEETRPISKEKRWRIRKVLSHVS*
>14_1009_16_40cm_Bacteria_10081_66_11
MSVANPMQTAVESSTRGQRKVRLGTVISDKGEKTVIVQVGTSKAHRLYKKTVQQRTKFKVHDEKNECGVGDLVRITETRPISKEKRWRVLEIVEKAK*
>14_1009_16_40cm_Bacteria_10082_68_14
MAEKTTKKVTAAKSTAAKTTAAKKTTAAKKTTTAAPRAAATAPRPAVRKTVTRKRAAATVSHSAAATQAVTGWRRFHRKSKVGVVVSAKQPRTVIVTVERLREHPIYRKVVRVRKRFAAHDDAGDVREGDLVRIQESRPYSATKRWRVVEVISRLGEAGAAAPRPADIEKALEESEGAAEFLSKPADEGDEETEETEA*
>14_1009_16_40cm_Bacteria_10087_67_7
MEQTRSSAPRGRATKIGRVVSDGMNKSIVVEVGRRVQHDRYKRTIRRTSRFMAHDEENAARVGDRVRIEETRPLSKRKRWVLREVLVKAEA*
>14_1009_16_40cm_Bacteria_10089_71_7
MDQQQDPQGSGAARGRRQEKQGTVVRDKMAKTVVVEVARLVMDPLYGKYLRRRSRFMAHDEKNECKVGDRVRIEECRPLSRHKRWIVKEIVEKAAAD*
>14_1009_16_40cm_Bacteria_10099_56_7
MVEETKQTEQKRTRHHQEKVGIVTSTKMQKTIVVVVHRRVQHPVYKRVITKRSKFMAHDEHGKAHEGDMVRIVESRPLSKNKRWSLKDVIRAAARGV*
>14_1009_16_40cm_Bacteria_10100_69_10
MVVSDAMQKTRVVRIERVFRHPRYQRVVRASKKLKAHDETNASRVGDRVLIEETRPLSKEKRWRIRKVLSRVS*
>14_1009_16_40cm_Bacteria_10102_61_6
MAEQEKKQSRKQTKVGVVVSNKMNKTVVVAVENLVEHGMYQKYIKRTNKFLAHNEDPNLGVGDRVLIEETRPLSKRKRWKVSEVLEKAS*
>14_1009_16_40cm_Bacteria_10110_55_10
MAETQTAGRRKEVIGNVVSNRMNKTIVVQVIRRKSHPLYLRVVSKAKKFYAHDEKNEAHVGDVVRLEETRPLSKLKRWRLKEIVRKTALVPEVAGAEEQK*
>14_1009_16_40cm_Bacteria_10120_64_7
MTVKGKYGGRKIREGTVVSDKMQKTVLVAIEQSVTHRLYKKRVRRIRRFMAHDETEDCKLGDRVRIVEASPISRRKRWRVVEVLQRVELPEVAAESIDLELLGEVKRDEQAAPPEAAGVPAPEEIAPAPAEEAAAAEAASIETAAAEPEEVAIEEAEPAAVEPESEETVVQSSASIEATEPADVSRPDEGSPEEQAIVESSAAEEATEPVLPADDEVIAITGEDAESSEISGDKPAEDEG*
>14_1009_16_40cm_Bacteria_10145_71_8
MSAKEQGARAPGAGRRHEQVGVVVSAKMQKSVVVAVERLVQHPVYHKTIRRTSTFMAHDEKGARKGDKVRIVETRPLSKRKRWRVAEILGRAVAVEDTADVQVPEAGR*
>14_1009_16_40cm_Bacteria_10151_57_6
MAEETTKKEVRHHQEKVGIVTSTKMQKTIVVEVHRRVQHPTYKRYITKRAKFMAHDEHGKAHEGDMVRIVETRPLSKNKRWSLKEVLRAATTGV*
>14_1009_16_40cm_Bacteria_10153_70_20
MSANQKQAKAPGAGRRNEQVGVVVSAKMQKSVVVAVVRLVQHAVYHKTIRRTSTFMAHDEKGAHKGDTVRIVEARPLSKRKRWRVEEILTRATAVEDTAGLEESAR*
>14_1009_16_40cm_Bacteria_10154_62_6
MAEHERGKRRVAVGVVTSDKMQKTRRVEIPRLVKHARYGKYIRRRTICHVHDEQNESRLGDTVEIMESRPLSKNKNWRLVRVVSKARVAPPQTEAEQLGAPPV*
>14_1009_16_40cm_Bacteria_10157_53_6
MKAEKIRDLSDEELRNQERDFAEQIFRLRFQMATGQTEGLSKLRSLRKDIARLKTVRRQREMQSDSAVKK*
>14_1009_16_40cm_Bacteria_10161_66_12
MADEQTVSDRAMRKTRTGTVIGDKMDKTVVVRVQTLKEHPRYKKHIKQSTRFKAHDEQNQCKVGDRVRIMETRPLSHDKRWRVVAIVEKAK*
>14_1009_16_40cm_Bacteria_10175_68_8
MALGERKTREAVVVSDAMQKTRVVRIERVYRHPKYERVVRSAKKVKAHDEANESRVGDRVLIEETRPLSREKRWRISKILSRVS*
>14_1009_16_40cm_Bacteria_10176_71_10
MGERKTREGVVVSDAMQKTRVVRIERVYRHPQYQRVIRMSKKLKAHDEENASHVGDRVLIEETRPISKEKRWRVREVLNRAVRT*
>14_1009_16_40cm_Bacteria_10183_71_6
MTEKTTTKGRRQERVGVVVKAKMKKTVVVAVERLVRHDVYRKTIKRTSTFMAHDEMGAERGDRVRIVETRPLSKNKRWRVTEILGKATLPEETAAELAQL*
>14_1009_16_40cm_Bacteria_10184_69_7
MEGKRRTKVGRVISDKMDKTVVVSVERLRRHPIYKRVVRLSSKFKAHDPENAAHVGDTVRIEESRPLSAEKRWRVVEVIARGSGEEMVDTA*
>14_1009_16_40cm_Bacteria_10189_60_6
MPETNLHRGHRKERVGRVVSDKMDKTIVVRVERRFRHPQFKKVVTAYSKFYAHDDKNEAKIGDRVRIQETRPLSKSKCWRLVEIVERNPEAAPVA*
>14_1009_16_40cm_Bacteria_10191_62_6
MAKERRRTFTGRVVSNKMHKTVVVLVERTRRHPLYGKVIKVQNRFKAHSEDQLNEGDLVRIVEARPLSRHKRWLVSEVVKKGEVFAIPEVEIPSSKTERPMEQAAAPGEADAAAEGVSE*
>14_1009_16_40cm_Bacteria_10192_68_11
MAEGERGRRKVRTGLVVSDAMEKTVVVRISSQVRHPLYGKIVRRSTRLKAHDEAGDAHLGDKVRIVETRPLSKTKRWRVVEVIERAK*
>14_1009_16_40cm_Bacteria_10197_68_6
MSDESAAARARRKVREGVVVSDKMVNTVIVVVQDTKPHPLYKKVVRHTRRLKAHDAEGTCGVGDRVRLMETRPLSKEKRWRVSEIIEKAR*
>14_1009_16_40cm_Bacteria_10210_70_8
MGERKTREGVVVSDAMAKTRVVRIERVFRHPRYQRVIRQSKTLKAHDETNASHVGDRVLIEETRPISKEKRWRIREILRRVVS*
>14_1009_16_40cm_Bacteria_10213_69_5
MARARKKKDEEQQEQVEETPAEPTAEDAPPAEESPAAEETPAAEEAPAEEAPVSEEPAAAVEPVAEQPPAPAPRNRAKPKAKKAETLPKKKRAASRARGTGERKPIVRLPKPEHARGRRKERRGTVVSSAMDKTIVVRVDTSKPHPRYKKVVRRSTKVHAHDEANAAGVGDVVRIVETRPLSRTKRWRLAEVMEVAK*
>14_1009_16_40cm_Bacteria_10217_55_10
MAEQDQQPPPLPVSFTRGSRKTRTGEVISSSMNKTIVVQTVTRVPHPKFGKIVKQMRKFYAHDEQNKAKTGDTVRIMETRPLSKLKRWRLVEVIQK*
>14_1009_16_40cm_Bacteria_10219_71_7
MQKTRVGLVVSDKMHKTRVVAVERAFRHRRYQRVVKRTSRFKAHDERNEARVGDRVLIVETRPLSKDKRWRITEILERAS*
>14_1009_16_40cm_Bacteria_10260_68_6
MERKTREGVVVSDAMQKTRVVKVERVFRHPRYERVVRVSKKLKAHDEGNESHVGDRVLIEETRPLSKEKRWRIRQILSRVS*
>14_1009_16_40cm_Bacteria_10276_56_6
MKRREEVDKYRDLADEDLQAETARLKESLFRLNFKLALGEVDAIKKMRQEKKSLARIRTIARQREMQAKGANN*
>14_1009_16_40cm_Bacteria_10360_70_6
MSKRGMRRTMVGVVVSNKMDKTVVVRVERLVQDPEYKKYVRRYSRFMAHDEANACNVGDQVQIIEHRPISKRKRWKVQATLSAAATV*
>14_1009_16_40cm_Bacteria_10380_61_12
MGSDQQQTASSERRRRQEKVGLVTSTKMQKSVVVTVSTQVMHPLYKRVVRRSKNFLAHDGKSECRVGDTVRIRETRPLSRRKRWRVVQVIAKAAEVAPFADAQGKPVPESAA*
>14_1009_16_40cm_Bacteria_10388_55_12
MAGQEPLSANSQEPASVARGSRKTRTGEVISSGMNKTIVVRTVSRVPHPKFGKIVKQMKKFYAHDEQNQAKTGDTVRIMETRPLSKLKRWRLVEVIRK*
>14_1009_16_40cm_Bacteria_10405_68_5
MPEGNNADRARRKTRVGVVVSDKMDKTVVVAVRDTTRHHLYGKIMRRTHKYAAHDAENQCGVGDRVMIMETRPLSKTKRWRVSQILEKAK*
>14_1009_16_40cm_Betaproteobacteria_10094_64_30
MSEARTTRTLTGRVVSDKMDKTVTVLVERRVTHPMYGKIVTRSKKYHAHDEKNECGEGDLVVIEECRPISRTKAWRIAKLVEKARTV*
>14_1009_16_40cm_Betaproteobacteria_10178_65_9
MSEQVETPAAAPAAKGSLIQTQIGRVVSDKMNKTVTVLVEHRVKHPLYGKVVRRSRKYHAHDENNEYKEGDLVEIEACRKLANDRKGQGHLNT*
>14_1009_16_40cm_Betaproteobacteria_10251_65_7
MSEAKTTRTLTGRVVSDKMDKTVTVLVERRVTHPMYGKIVTRSKKYHAHDEKDECHEGDVVLIEECRPISRTKAWRVAKLVEKARAA*
>14_1009_16_40cm_Burkholderiales_10114_69_7
MTAGQQTAEKNTRTLVGRVVSDKRAKTITVLVERRTKHELYGKIVAKSSKYHAHDEKGEYKLGDVVEIAESRPISKTKSWVVTRLVEKAKTV*
>14_1009_16_40cm_Deltaproteobacteria_10053_55_6
MVERRVRKERDGLVISNRMQKTVVISVERMVRHSKYGKYLKRRSRVKAHDEKNECQIGDRVVIVECRPLSRDKRWRVSRILERAAQTETQPQNEARP*
>14_1009_16_40cm_Deltaproteobacteria_10098_55_8
MNTRGLTKERSGVVVSDRMQKTVVVTVERTVMHPKYKKILRRRTKLKAHDEQNQCHVGDRVLIVECRPLSRDKRWRVSKILERAQAVTEELKTADA*
>14_1009_16_40cm_Euryarchaeota_10108_66_7
MAKGRGVDPKAAPSGVPTSPRPPPPESAPPPTPKPAAPPRAPPTAVARDIGIDVPKPVKGCADVHCPFHGTLPVRGQSFEGTVVSTKMQRTVVVERHYLRYIRKYERYEKRTKRFRVHSPPCLELKDGDRVTLMECRPIAKTVSFVAIQNKGVAA*
>14_1009_16_40cm_Gemmatimonadetes_10031_69_10
MRGTRKVRTGVVVSDKMQKTVTVSLTRRFAHGLYGKQLVRSKKVAAHDELGAKAGDTVRIVETRPLSKSKRWRVVHIVERAK*
>14_1009_16_40cm_Gemmatimonadetes_10039_70_24
MRGRRKVRTGVVVKDKMQKTVTVAMVRRFAHPLYGKRVLRTKQVAAHDELGAKAGDTVRIAETRPLSKTKRWRVVEIVERAR*
>14_1009_16_40cm_Gemmatimonadetes_10088_60_13
MAELARRESGSGAIERTSRKTRVGMVVSDKMQKTVVVSIERRVQHPVYGKMVRRTKKLKAHDEQNEAKTGDTVRIMETRPLSKDKRWRVVEIIERAR*
>14_1009_16_40cm_Gemmatimonadetes_10243_71_6
MTNESSTAPARAQRKTRTGVVSSDKMTKTVTVVLSRRFAHPVYSKQITRSKKVHARNDKGARAGDTVRIEETRPLAKTVRWRVTEIVVRAK*
>14_1009_16_40cm_Nitrososphaera_10107_34_8
MSKNIGVTVSQPKRNCDDELCPFHGKLSIRGKILTGTTVSVKAHKMIVVAREYPRPVRKYKRYERSSSKVHAFLPSCLDVKEGDEVRIAECKPISKTISFVTVEVLNSDV*
>14_1009_16_40cm_Nitrospirae_10061_58_17
MESNVKKRREWFGNVISDKMDKTVVVAVDRFVPHPFYRKFMRRVTKLKAHDEQNLSKVGDRVKLIETRPISKEKHWRVVQIMERGQPES*
>14_1009_16_40cm_Proteobacteria_10137_68_9
MSAQETQVQETQAQDPGSQQRRAPEAKGARTLTGRVVSDKMHKTIAVEIERLVKHPTYGKYIRRTTKLLAHDENGTSKEGDVVTITPCRPMSRRKSWRLLEVVEKAARR*
>14_1009_16_40cm_RBG_16_RIF_WS3X_71_46_curated_10208_69_7
MTTVRSRRKTRIGKVVSDRMDKTVVVSIERLVKHAVYGRYVRQRAKFKVHDEKNECRAGDTIRFMETRPLSKDKRWRFVGFVERAK*
>14_1009_16_40cm_RBG_16_RIF_WS3X_71_46_curated_10403_72_7
MTTERNRRKLRIGKVVSDRMDKTIVVSIERLVKHALYGRYVRRRSKFKVHDEKNECHIGDTVRFMETRPISKDKRWRFVEIVERAK*
>14_1009_16_40cm_Rhizobiales_10600_60_5
MPKRVLEGVVVSDKNDKTIVVKVERRLTHPVLKKTVRLTKKYHAH
>14_1009_16_40cm_Rokubacteria_10140_71_15
MGERKSREGVVVSDTMQKTRVVRIERVFRHPKYERVVRMSKKLKAHDEANESRVGDRVLIEETRPLSKEKRWRIRKILSRVS*
>14_1009_16_40cm_Thaumarchaeota_10057_39_11
MTRNIGLQMTAPKSECDDKLCPFHGSLSVRGKLVQGKVVSAKALRMIVIQQEFPRIVTKYKRYARSKSKIHAHRPPCIDVKEGDIVLTAECRPISKSVSFVVVEVVS*
>14_1009_16_40cm_Verrucomicrobia_10135_59_6
MPETDLHRGHRKERVGEVVSDKMDKTIVVRVERRFRHPRFKKVVTAYSKFYVHDEKNQAKVGDRVRIQETRPLSRTKSWRLVEIVDRNQEVAGVA*
>14_1009_16_40cm_Verrucomicrobia_10271_61_5
MDFMAETDTATAVSAPAPLTRGKRKERLGEVISNKMAKTIVVRVERRFPHPKFKKVVTGYKKFYAHDESSQAKVGDRVRIEETRPLSKTKRWRLVEVVTRSSGVAPVAV*
>14_1009_16_40cm_unknown_10122_53_10
MAVKNIGIDVKPPRAGCNDPLCPFHGHISVRGRVFEGVVASSRTPKTVSVRRAYLHFHRKYGRYERRTSKVLAHNPPCILASVGETVTVAECRPLSKEVSFVVVEKTGASA*
>Archaea_DPANN_Woesearchaeota_AR4_gwa2_scaffold_135
MEKIRTHGRTFTGVVISDKMQKTVIVQWQIRKYLKKFERYIQQRVQVAAH
NDIKAKEGDMVRIMETKPLSKTKHFTIIENLGTMKGYGQLKESLEEGKHQ
EKEEKAEQKTGKKKEE
>CG1_02_FULL_Woesearchaeota_57_44
MSASKAATVADTNASPVKAAAKSKAAVADAPVAQDAATDKAPAKQTAPSK
SAKTISATDDDAPALPATLHGKDFVGRVVSAKMQRTVTVEWDRSVYNRKY
ERYSQRRSRVHARNIVNAKEGDKVRIRESRSLAKSVSFVVVEVL*
>CG10_big_fil_rev_8_21_14_0_10_Woesearchaeota_32_24
MAKEIFGVKSPNRDCTDAKCPFHGQINVKKELFTGKVMKKDINGSATIEW
FRPYFVPKYERYETRRSRMRVHNPQCVDAQIGQEVIVAKSRPLSKTKNHI
ILGVVEIEVKKE*
>CG10_big_fil_rev_8_21_14_0_10_Woesearchaeota_45_16
MKQEVLGYKAPPQPEQYDQNCPFYGTISVKKELLEGTVIKKDTNRSATIE
WDRSLPVPKYERFEVRRSRLRVHNPTSINAQVGDRVVVARTRPISKTKNH
VVLAVVGKDKAFLMKEEAAREEAQTEKTHHSKKDHKEKAGHTEKKDIKED
KEDHKSHDDHKGHKESKHHKPKAHEESEE*
>CG10_big_fil_rev_8_21_14_0_10_Pacearchaeota_31_9
MEKKNKKTDLKVRNRVVGTRGRKFEGHVIRKFDKRVTIQLERVKYIRKYE
RYAKYQTKVHAYLPENMKEQIQIGDYIQVMETRPLSKIIHHLVVKKIRDA
DIKAQAIEKLKEQTKK*
>CG10_big_fil_rev_8_21_14_0_10_Pacearchaeota_30_48
MEKKKTSESEKGKSLVGTKKQNLIVPLRGRKFQGTVTRKFEGRVTIEFER
TKFIQKYERYIKTKTKMHARLPEKLKNEIAIGDYIQIQECRPLSKILHHV
VINKIRDGDKK*
>CG1_02_FULL_Pacearchaeota_39_14
MKTGRTEGRTEGKMKNKVGTVGTRGRTFNGTVVKKFQNRIVVELERTVRV
HKYERFAKKKTKLHARFPEGASVEVGDYVKVRECRPLSKIIHFMLIEVIR
KAEIKK*
>CG1_02_SUB10_Pacearchaeota_32_132
MKKEIEVKTKGKEKTIVGTLGSRGRTFQGKVIKKFLNRVVVEFDRTVKIV
KYERFAKKKTKLHARIPEGMDVAVGDYVQIRECRPLSKIIHFMVIQIVRR
KDESSSS*
>Archaea_Euryarchaeota_Thermococci_Thermococcales_Thermococcaceae_Palaeococcus_pacificus_DY20341
MRDIGLGVKPPEQTCNDPKCPWHGKLRIHGRVFEGIVVSDKAKKSVTVEM
QHYRYLKKYERYELRKSRIHAYNPECIDAKTGDKVLIAETRPLSKTKNFV
VVAITQKAGER
>Archaea_Euryarchaeota_Thermococci_Thermococcales_Thermococcaceae_Pyrococcus_furiosus_DSM_3638
MMRDIGLRVQPPAEKCDDPKCPWHGNLKIHGRVFEGIVVSDKPRKTVTVE
RQYYFYLNKYERYELRRSKIHAHNPPCINAKVGDKVLIAETRPLSKTKHF
VVVAVLERAEERR
>Archaea_Euryarchaeota_Thermococci_Thermococcales_Thermococcaceae_Thermococcus_kodakarensis_KOD1
MREIGLRVQPPAEVCNDPKCPWHGNLKIHGRYVEGIVVSDKGKKTVVVER
QYYHYLKKYERYELRKSKVHAHNPECINAKVGDKVLIAETRPISKTKSWV
VVAVLQRAERAEEV
>Archaea_CP_Z7ME43_WOR_bin_DG_70
RVLEGIVVSDKMRSTVVVRRDHVTYVPKYERYRKSSSRISAHNPECIAKT
GDWVKIAECRPLSKTKNFVVVEVM
>CG08_land_8_20_14_0_20_Hadesarchaea_51_8
MMVGLGIEPPKEKCDDKNCPFHGKLSVRGRVFTGMVVSDKMSKTVVVECE
HMHKVSKYERYERRTSKLHAHNPPCINAHVGDKVKFMECRKLSKTKTFAI
VQRTVA*
>Archaea_SAGMEG_N21
GRILEGVVVSDKMSKTVTVQIERVQKVKKYERYERRTSKIHAHNPPCISA
KQGDRVKIMECRRLSKTKAFTVVQ
>Archaea_SAGMEG_45
RAFEGVVVSDKMAKTVTVELEGLRYIAKYERYERRTSKYHAHNPPCIAKV
GDRVKIMECRRLSKTKAFVVVQKLG
>Archaea_Euryarchaeota_Methanococci_Methanococcales_Methanocaldococcaceae_Methanocaldococcus_jannaschii_DSM_2661
MAARNIGIQVKAPEVECDDKNCPFHGNLPVRGQSFVGVVVSDKPHKTVII
KREVVKYIKKYERYERRTTKLAAHNPPCIHARVGDIVRVMECRPISKTKA
FVVVEKLGRIDEVKGEE
>Archaea_Euryarchaeota_Methanococci_Methanococcales_Methanocaldococcaceae_Methanotorris_igneus_Kol_5_chromosome
MRNIGIPVNAPKKECNDKNCPFHGTLSVRGQMFEGVVVSDKAHKTVVIKR
EIVKYLKKYERYEKRTSKLVAHNPECINAKVGDIVRVMECRPISKTKSFV
VIEKLGHVKEVKGEE
>Archaea_Euryarchaeota_Methanococci_Methanococcales_Methanococcaceae_Methanococcus_maripaludis_S2
MSNIGIDVKAPENVCEDPNCPFHGTLSVRGQIFEGIVTSDKGHDTIVIKR
EVTGYISKYERYEKRTTSLVAHNPACIKAKVGDTVKVMECRPISKTKSFV
VIEKTENLE
>Archaea_Euryarchaeota_Methanococci_Methanococcales_Methanococcaceae_Methanothermococcus_okinawensis_IH1_chromosome
MVCALEVNLGGIIMRNIGIDVKSPENTCNDKDCPFHGNLPVRGQVFEGIV
VSDKGHNTVVIKREIVSYIPKYERYEKRTATMVAHNPSCIGAKVGDKVKI
AECRPISKTKSFVVVEKTELTE
>Archaea_Euryarchaeota_Methanopyri_Methanopyrales_Methanopyraceae_Methanopyrus_kandleri_AV19
MAKDIGLGVKPPRRECDDPNCPFHGNLRVRGMILEGVVVSDRMDKTVIVE
REYYRYDRKYERWERRRSRIPAHNPPCIDAQEGDKVRIAECRPLSKTKSF
VVIEVLERAQER
>Archaea_Euryarchaeota_Methanobacteria_Methanobacteriales_Methanothermaceae_Methanothermus_fervidus_DSM_2088_chromosome
MVGLDVKKPKKKCDDPNCPFHGNLRVRGQILEGVVASDKARRTVVVEREY
YKYIPKYERYERRTSKITAHNPDCIGAKVGDKVKIGECRPISKTKSFVVI
EVMEDKK
>Archaea_Euryarchaeota_Methanobacteria_Methanobacteriales_Methanobacteriaceae_Methanosphaera_stadtmanae_DSM_3091
MVGINVKQPEKECHDPNCPFHGELSVRGQVIEGTVTSDKADRTITVERSF
YKYINKFERYEKRNSKIKAHKPDCLDVKVGDSVKIAECRQLSKTKHFVLV
EVKEGE
>Archaea_Euryarchaeota_Methanobacteria_Methanobacteriales_Methanobacteriaceae_Methanobacterium_sp._SWAN_1_chromosome
MVGIDVKEPKTKCDDPNCPFHGTLPVRGQILEGIVTSEKAERTITVERSF
YKFIRKYERYEKRKSKITAHKPDCIDVKVGDAVKIAECRRLSKTKNFVVV
EVKGEN
>Archaea_Euryarchaeota_Methanobacteria_Methanobacteriales_Methanobacteriaceae_Methanobrevibacter_smithii_ATCC_35061
MVGLNVQEPETTCDDPNCPFHGTLPLRGQVLEGIVVSNKAERTISVERSY
YKFIKKYERYEKRKSKINVHKPDCLSVNVGDSVKVAECRPLSKTKHFVLV
EVKGE
>Archaea_Euryarchaeota_Methanobacteria_Methanobacteriales_Methanobacteriaceae_Methanothermobacter_thermautotrophicus_Delta_H
MVGIDVPEPKSKCSDPNCPFHGDLPLRGQILEGTVVSDKAERTVTVERSF
YKFIRKYERYEKRKSKIKAHKPDCIDVRVGDTVKIAECRPLSKTKNFVVV
EVKGEE
>Archaea_Euryarchaeota_unclassified_Euryarchaeota_Aciduliprofundum_boonei_T469_chromosome
MTYRDIGVDAKPPEKECNDPNCPWHGNLKVRGQIMEGVVISDKMMNTVVV
EREYLRYVKKYERYEKRRRRYHVHNPPCIDAKVGDKVRFMECRPLSKTVS
FVVIEKIER
>Archaea_Euryarchaeota_Thermoplasmata_Thermoplasmatales_Thermoplasmataceae_Thermoplasma_acidophilum_DSM_1728
MYTRNIGLDVKLPESECNDPHCPYHGKLSVRGQVLTGKVVSANMTKSAVV
AREYQQYIPKYERKATKIKKYHVHVPDCIKIKPGDTVRFAECRKLAKTIS
FVIVEKVNQ
>Archaea_Euryarchaeota_Thermoplasmata_Thermoplasmatales_Picrophilaceae_Picrophilus_torridus_DSM_9790
MENIGIDVKKPERTCNDPKCPFHGNLRIHGQIIVGTVVSTKMNGSIVLKR
ESRRLIKKYERYETKISKFHAHLPGCIDVRPGDRVKIAECRKLAKTISFV
VVEKVN
>Archaea_Euryarchaeota_Thermoplasmata_Thermoplasmatales_Ferroplasmaceae_Ferroplasma_acidarmanus_Fer1
MNNIGIDVKPPEKECNDINCPFHGELPVHGQILEGKVVSVKMKRSVVIRR
EAKVYVKKYERYITKFTKYHAHLPDCIDVKVGDSVKAAECRKLAKTIDFV
VIERVN
>CG01_land_8_20_14_3_00_Euryarchaeota_38_12
MAEKKTKKKYDIGVDVKAPENVCSDPKCPFHGSLPVRGQMIEGKVVSNKM
KNTAVVEKERLRYVPKYERYEKRTGRYPAHNPPCINAGVGDRVKIMECRK
LSKTVAFTVIEKTR*
>Archaea_Euryarchaeota_Thermoplasmata_Thermoplasmatales_Thermoplasmatales_archaeon_SCGC_AB_539_C06
MVNKKEFRDIGINVKPPAERCDDSNCPFHGVLPVRGQIFTGIVTSDKMQD
SISVRREYMHYIPKYERYEKRTAKYVAHCSPCIKVKVGDKVRIMECRPLS
KTISFVAIEKI
>Archaea_Thaumarchaeota_unclassified_Thaumarchaeota_Marine_Group_I_Marine_Group_III_euryarchaeote_sp._SCGC_AAA288_E19
MTKPRDIGVEVQPPAHKWDGDPHDPFYGTLPVRGQLLQGIVVRARAQRTA
VVKIERMKYDSKYERYQRRSSRIQAHSPASVGAQEGDAVTIMECRPLSKT
KSFVIIERRGA
>Archaea_Euryarchaeota_unclassified_Euryarchaeota_Marine_Group_II_uncultured_marine_group_II_euryarchaeote
MRDIGVDVKNPTDEWDGDANCPFYGSLRLRGQVLEGTVSSLGMQKTITIE
RNNVRYMEKYERFEKRTSVLSAHLPACIGEVAVGDTVKVMECRPLSKTVS
FCVIETTGGEA
>Euryarchaeota_archaeon_RBG_16_68_12
VSIVPKEKEGESQGAPEPARPPVPPAPRARKGPAPEAKPPAPAAPRKVKA
APAPRDIGIDVPAPKAACEDQHCPFHGKLSVRGQALDAVVVTARMQRTVV
VERKYDRFIQKYERYEKRTRRILAHAPPCLGLAPGHRVTMMECRPLSKTV
SFVVIENRGVVV*
>Euryarchaeota_archaeon_RBG_19FT_COMBO_69_17
MAKAATKKADRPAARDIGIDVPMPERTCTDGHCPFHGKLPVHGQTLEGVV
VSTKMQRTVVVEREYLRYLQKFERFEKRTRRMNVHAPPCLGLQVGHRVTL
MECRPLSKTVAYVAIHNRGAVS*
>Euryarchaeota_archaeon_RBG_16_68_13
MAKAKAEKKERPAARDIGIDVPLPERLCTDPHCPFHGTLPVRGQALEGVV
VSTRMQRTVVVERHYLRYIQKYERYEKRTRRMNVHSPPCLGLSAGQRVTI
MECRPLSKTVSYVAIHNRGVST*
>Euryarchaeota_archaeon_RBG_16_67_27
MAKAEKKEKSSARDIGIDVPVPERACADAHCPFHGKLAVRGQALDAVVVS
TRMQRTVVVEREYLRYLQKFERYEKRTRRMNVHAPPCLGLVPGHRVTIME
CRPLSKTVSYVAIRNRGVSA*
>Archaea_Euryarchaeota_Methanomicrobia_unclassified_Methanomicrobia_Candidatus_Methanomassiliicoccus_intestinalis_Issoire_Mx1
MANEVKDIGIDVKSPEATCSDKHCPFHGELSLRGQIIEGVVVSTKMGKTA
VVERNYLNYVEKYERYEKRTSRYSAHNPPCLDVKVGDHVKIMECRQLSKT
VSFVIVEKR
>Archaea_Euryarchaeota_Thermoplasmata_Methanomassiliicoccales_Methanomassiliicoccaceae_Candidatus_Methanomethylophilus_alvus_Mx1201
MKKMTADVRNIGIEVAAPQGECSDPYCPFHGNLSVRGQVIEGVVDSVKMN
KTVIVKRDYLKYQQKYERYEKRSARYAVHAAPCLGLKVGDAVKIMECRPI
SKTVSFAVIEKKV
>Archaea_Euryarchaeota_Thermoplasmata_Thermoplasmatales_Thermoplasmatales_archaeon_BRNA1
MTAKARNIGIEVAAPEGECTDPNCPFHGTLSVRGQVIEGVVDSIKMDKTV
IVKRDYFKFEQKYERYEKRSVRYAAHAAPCLGLKVGDSVKIMECRPISKT
VSFVAVEKQKRV
>Euryarchaeota_archaeon_RBG_16_62_10
MADKVKKAEKPASRDIGLDVEAPKTACQDSHCPFHGKLSVRGTILSGTVV
STKMQGTVIVQREHMRYLPKFERYERRTSKYLAHAPPCLGTQAGDPVRIM
ECRPLSKKVSYVVIENKRRV*
>Euryarchaeota_archaeon_RBG_13_61_15
MAEKVKKAARPGVKDIGLDVEAPKETCKDIHCPFHGQMSVRGTVLKGTAV
STKMQSTVVIEKEYMRFMPKYERYEKRTSRYLAHSPPCFQIKLGDEVSIM
ECRPLSKRVSYVVIENKK*
>Euryarchaeota_archaeon_RBG_19FT_COMBO_56_21
MANKVKKTAAAGVKDIGLDVEAPKSPCKDQHCPFHGKLSVRGTTLDGTVV
SAKMQGTVTVQREYMRYIPKYERYEKRTNSYLAHAPDCMQMKLGDSVSIM
ECRPLSKRVSYVVIENKKKE*
>Euryarchaeota_archaeon_RBG_13_57_23
MANKVKKTAAAGVKDIGLDVEAPKSPCKDQHCPFHGRLSVRGMVLDGIVV
SAKMQGTITVQREYMRYVPKYERYEKRTNSYLAHAPSCIHPELGDSVSIM
ECRPLSKRVSYVVIENKKQG*
>Archaea_Euryarchaeota_Archaeoglobi_Archaeoglobales_Archaeoglobaceae_Archaeoglobus_fulgidus_DSM_8774
MRDIGIDVKPPERECEDENCPFHGTLSVRGQLLRGKVVKVYGKTAVIERE
LIRYVPKFERYMKKRSKLHAHNPRCIRARPGDIVTIGECRPISKTKSFVI
LEVVGNEGNKS
>Archaea_Euryarchaeota_Archaeoglobi_Archaeoglobales_Archaeoglobaceae_Ferroglobus_placidus_DSM_10642_chromosome
MVRDIGLNVKAPEKECDDKNCPFHGNLSVRGQILTGRVVKSYMKTAVIER
ELIKYVPKYERYMKKRSKLHAHNPPCIDAKPGDIVTIAECRPISKTKSFV
IVEVKR
>Archaea_Euryarchaeota_Methanomicrobia_Methanomicrobiales_Methanomicrobiaceae_Methanofollis_liminatans_GKZPZ_DSM_4140
MARNIGLNVPLPEKECSDVNCPFHGTLPVHGQVITGKVVSNRMNGTVVVG
RDYLHFVQKYNRYEKRSSKYHAHLPGCIDVQIGDTVKIAECRPLSKTTNF
VVVEVI
>Archaea_Euryarchaeota_Methanomicrobia_Methanomicrobiales_Methanomicrobiaceae_Methanoculleus_bourgensis_MS2
MARNIGLNVPIPETECEDVNCPFHGTLPVRGQVITGKVVSDRMNGTVVVE
REFIHYVKKYKRYEKRRSRYHAHSTPCINARIGDVVRIAECRPLAKTKNF
VVVEVVKE
>Archaea_Euryarchaeota_Methanomicrobia_Methanomicrobiales_Methanomicrobiaceae_Methanomicrobium_mobile_BP_DSM_1539
MARNIGLNVKVPEKECNDVNCPFHGTLPVRGQVITGKVVSDRMQGSVVVS
RDYLHYVKKYKRYEKRSSKLHAHNPSCIGAKLGDTVKIAECRPISKTKTF
VVIEVTEE
>Archaea_Euryarchaeota_Methanomicrobia_Methanomicrobiales_Methanomicrobiaceae_Methanoplanus_petrolearius_DSM_11571_chromosome
MAKNIGLNVNIPEKECDDVNCPFHGNLPVRGQVITGKVVSDRMQGSVVVA
RDYLHYVKKYKRYEKRSSKLHAHNPPCLGAKVGDTVKIAECRPLSKTKTF
VVVEVTEE
>Archaea_Euryarchaeota_Methanomicrobia_Methanomicrobiales_Methanoregulaceae_Candidatus_Methanosphaerula_palustris_E1_9c
MARNIGLNVQPPVEECQDVNCPFHGNLSVRGQVITGKVVSDRMLGTIVVG
RDYLHYVRKYKRYEKRSSKLHAHNPPCLQVKVGDIVKIAECRPISKSTTF
VVVEVQKP
>Archaea_Euryarchaeota_Methanomicrobia_Methanomicrobiales_Methanoregulaceae_Candidatus_Methanoregula_boonei_6A8
MAQNIGLNVQPPKQECKDVNCPFHGTLPVRGQVITGKVVSDKMMGTVVVA
RDYLHYVRKYNRYEKRISKLHAHNPPCIQAKVGDLVKIAECRPLSKSTTY
VVVEVQQP
>Archaea_Euryarchaeota_Methanomicrobia_Methanomicrobiales_Methanocorpusculaceae_Methanocorpusculum_labreanum_Z
MAKNIGLNVAVPEKDCDDVNCPFHGSLPVRGQVITGKVVSERMQGTVVVE
RNFLHKVQKYDRYEKRSSKIHAHMAPCLNAKIGDEVKIAECRPLNKTTSY
VVVEVIKE
>Archaea_Euryarchaeota_Methanomicrobia_Methanomicrobiales_Methanospirillaceae_Methanospirillum_hungatei_JF_1
MARDIGLNVPVPEKDCSDVNCPFHGTLPVRGQVITGKVVSDKMTGSVVVQ
RDYLHFVRKYQRYEKRSSKIHAHNPPCLHARVGDMVSIAECRPLSKTKTY
VVVEVNRA
>Archaea_Euryarchaeota_Methanomicrobia_Methanomicrobiales_Methanoregulaceae_Methanolinea_tarda_NOBI_1
MARNIGLSVRPPERECNDAFCPFHGTLPVRGQVITGKVVSDRMTGTVVVE
RAYLHYVGKYNRYEKRNSKIHAHNPPCIQAKTGDTVRIAECRPLSKTTTY
VVVEVQPS
>Archaea_Euryarchaeota_Halobacteria_Halobacteriales_Halobacteriaceae_Haloquadratum_walsbyi_HBSQ001_DSM_16790
MAIGLNVTEPEVSCADTNCPFHGSLSVRGQTLEGTVASTDMDKTVIVERE
YDVRVPKYDRLMKRRSRIPAHAPPCVDLAEGDTVRIAETRPLSKTKSHVV
VEQIDTGGAE
>Archaea_Euryarchaeota_Halobacteria_Halobacteriales_Halobacteriaceae_Halococcus_saccharolyticus_DSM_5350
MALGLNVDEPETTCDDPNCPFHGTVSVRGGTVDGMVASTEMHRTVIVERE
YDVTVPKYDRKMKRRSRTPAHAPDCLDLSVGDAVRIAETRPLSKTKAHVV
VGTLDTTRDLGASSLSGPSDPDSEVALDEIESAGGDA
>Archaea_Euryarchaeota_Halobacteria_Halobacteriales_Halobacteriaceae_Halorubrum_sp._A07HR60
MAIGLDVPTPPEPDDPEAYDYEKCPFYGRLSVRGQTREGTVVSTDMDKTV
IVEREYDVFVPKYDRYMKRRSRIPAHVPGVLDSLEEGDEVMVAETRPLSK
TKSHVVVQVYDEAGAGGDA
>Archaea_Euryarchaeota_Halobacteria_Halobacteriales_Halobacteriaceae_Haloplanus_natans_RE_101_DSM_17983
MAIGLNVTEPEEACSDQHCPFHGSLSVRGQTLEGTVASTAMEKTVVVERE
YDVRVPKYDRYMKRRSRVPAHAPPCLGLEEGDTVRIAETRPLSKTKSHVV
VEKLGGDA
>Archaea_Euryarchaeota_Halobacteria_Halobacteriales_Halobacteriaceae_Halobacteriaceae_archaeon_G22
MAIGLNATEPEETCSDENCPFHGSLSVRGQTLEGTVASTQMDKTVVVERE
YDVFVPKYDRYMKRRSRVPAHCSPCLDVEEGDEVRIAETRPLSKTKSHVV
VETLEGDA
>Archaea_Euryarchaeota_Halobacteria_Halobacteriales_Halobacteriaceae_Halosarcina_pallida_JCM_14848
MAIGLNVEEPEEACSDENCPFHGSLAVRGQTLEGTVASTDMDKTVVVERE
YDVRVPKYDRYMKRRSRIPAHAPPCMDLAEGDTVRIAETRPLSKTKAHVV
VETLGGEE
>Archaea_Euryarchaeota_Halobacteria_Halobacteriales_Halobacteriaceae_Halogeometricum_borinquense_DSM_11551_chromosome
MAIGLNVEEPEEACSDENCPFHGSLAVRGQTIEGTVASTDMDKTVVVERE
YDVRVPKYDRYMKRRSRIPAHAPPCMDLEEGDTVRIAETRPLSKTKAHVV
VETLGGEE
>Archaea_Euryarchaeota_Halobacteria_Halobacteriales_Halobacteriaceae_Halobiforma_nitratireducens_JCM_10879
MAIGLDVETPPEPENPEEYDYEKCPFYGELPVRGQVLEGQVVSTDMDKTV
VVEREYDVAVPKYDRYMKRRSRIPAHVPGVLEPLSVGDTVKIAETRPLSK
TKSHVVVEVTEEATAEEVAELTGQAEPEPELSDEDLAAAAESEGDQ
>Archaea_Euryarchaeota_Halobacteria_Halobacteriales_Halobacteriaceae_Natrialba_magadii_ATCC_43099_chromosome
MAIGLDVETPPEPANPEEYDYEKCPFYGELSVRGQILEGQVVSTDMDKTV
VVEREYDVAVPKYDRYMKRRSRIPAHVPGVLEPLSVGDTVKIAETRPLSK
TKSHVVVEVTQEATAEDVAALTGESEPDPQLSADDLGGEDAEDEGDA
>Archaea_Euryarchaeota_Halobacteria_Halobacteriales_Halobacteriaceae_Natrinema_pellirubrum_157_JCM_10476
MAIGLDVDTPPEPENPEEYDYEKCPFYGELSVRGQILEGTVVSTDMDKTV
VVEREYDVAVPKYDRHMKRRSRIPAHVPGVLEPLSVGDTVKIAETRPLSK
TKSHVVVEVTEEATAEDLAELTSQAEPEPALSDEDLAAAEEGDQ
>Archaea_Euryarchaeota_Halobacteria_Halobacteriales_Halobacteriaceae_Haloterrigena_turkmenica_DSM_5511
MAIGLDVETPPEPENPEEYDYEKCPFYGDLPVRGQILEGTVVSTDMDKTV
VVEREYDVAVPKYDRYMKRRSRIPAHVPGVLEPLSVGDTVKIAETRPLSK
TKSHVVVEVTKEATAEDVADLTGQAEPEPELSAEDFAGDDEGDQ
>Archaea_Euryarchaeota_Halobacteria_Halobacteriales_Halobacteriaceae_Halovivax_ruber_XH_70_DSM_18193
MAIGLDVDTPPEPANPEEYDYEKCPFYGELPVRGQVLEGQVVSTDMDKTV
VVEREYDVAVPKYDRYMKRRSRIPAHVPGVLEPLSVGDSVKIAETRPLSK
TKSHVVVEVTQEATAEDVAELTRQEEPDRELSAEDVTADADAEEIEGEQ
>Archaea_Euryarchaeota_Halobacteria_Halobacteriales_Halobacteriaceae_Halostagnicola_larsenii_XH_48_DSM_176
MAIGLDVTTPPEPENPEEYDYEKCPFYGELSVRGQILEGTVVSTDMDKSV
VVEREYDVTVPKYDRQMKRRSRIPAHVPGVLEPLSVGDTVKIAETRPLSK
TKSHVVVEVTEEATAEDLAELTRQSEPERELSAEDVSADADEDETDGDQ
>Archaea_CP_Thorarchaeota_WOR_bin_SG827a
KVREGIVTSTRMYKTIVFQTDYLSLIKKYARYERRRTRKLAHLPPCLARV
GDTVKVVECRPLSKNVSAVVV
>Archaea_CP_Thorarchaeota_WOR_bin_SMTZ1_83
EGMVTSVKMHGTITYQQDYLSLVKKYARYERRRSKKHAHLPPCIVNVGDI
VKTVECRPISKTVSCVVVGVT
>Archaea_Lokiarchaeota_DG_43
IETEVISDRMDKTVTVKRPYLELVRKYKRYGRSTIQMHAHNPPCIAKVGD
RIRIGECRPLSKTVSFVVIEK
>Archaea_Lokiarchaeota_SG8_8
IFESDVVSDRMNKTVTVQQSHLELIRKYKRYGRSTTRIHAHNPPCIAKEG
DRVRIGECRPLAKTVSFVVIEKID
>Archaea_Crenarchaeota_Thermoprotei_Thermoproteales_Thermofilaceae_Thermofilum_pendens_Hrk_5
MAKLKGVGIPGVSPPQMKCNDPLCPWHGELPVRGQVLRLRVEKVKMHNVA
VAVHEYLYYNEKYKRYEVRRKKKHVRVPPCIPVKPGDEVIVAETRPLAKS
VSFVVIGKVGG
>Archaea_Crenarchaeota_Thermoprotei_Thermoproteales_Thermoproteaceae_Pyrobaculum_aerophilum_IM2
MTAIKLQTRPRPGDVFTLPNGKRVEVKNIGIPHVLPPASVCDDPLCPWHG
HLKVRLKLLEVTVEKVRMHKAAVVIHEWLHYIRKYNRYERRRKRMRVRVP
ECIEVKPGDKVIIAETRPLSKTIAWVVIGKKEDVVEWKAKHETLQA
>Archaea_Crenarchaeota_Thermoprotei_Thermoproteales_Thermoproteaceae_Thermoproteus_neutrophilus_V24Sta
MTVVKLQSRPRAGDVVTLPNGKKVEVRDIGLPYVQPPLAVCDDPLCPWHG
HLKIRLKLLEVTVEKVRMHKAAVVTHEWVHYIRKYNRYERRRRRIKVRVP
ECIEVKPGDKVIIAETRPLSKTISWVVIGKREDLIAWKAKHETLTA
>Archaea_Crenarchaeota_Thermoprotei_Thermoproteales_Thermoproteaceae_Thermoproteus_uzoniensis_768_20_chromosome
MAVIKLPSRPHIGDTITFPNGVKVRVADIGIPWIQPPAAACDDPECPWHG
NLKIRTKLLEVEVESVRMHKAAVVIHEWMHYVPKYKRYERRRRKLHVRVP
ECIEIKPGDRVIIAETRPLAKTISWVVIGKKEDVVEWSAKREVLTT
>Archaea_Crenarchaeota_Thermoprotei_Thermoproteales_Archaea_Crenarchaeota_Thermoprotei_Thermoproteales_YNP_Site_4_Thermoproteales_Type_II
MAVIKLPSRPHVGDTVTFPNGVKVRVADIGIPWIQPPAAACDDPECPWHG
HLKIRPKLLEVEVESVRMHKAAVVIHEWIHYVPKYKRYERRRRRLHVRVP
ECIEVKPGDKVVIAETRPLAKTVSWVVVGKREDVVEWSAKREALTA
>Archaea_Crenarchaeota_Thermoprotei_Thermoproteales_Thermoproteaceae_Caldivirga_maquilingensis_IC_167
MAQSSRLVVELQERPRPGEVIMLPNGERVRVRHIGVPWLLPPKAVCNDDK
CPWHGHVKVRGTILEGRVVSVYMGQVVIQHEWLHYSPKYKRYIRKRRNIH
AHLPSCIKVNVGDYVVIGETRPLAKFISFVVLGKRPDDVTSVNPEVKEIQ
QQ
>Archaea_Crenarchaeota_Thermoprotei_Thermoproteales_YNP_Site_3_Thermoproteales_Type_I
MAQSSKLVVELQERPRPGEVVMLPNGEKVRVRHVGIPWLLPPKAVCNDER
CPWHGHVKVRGTIIEGRVVSIYMGQVVVQHEWLHYSPKYKRYIRKRKNIH
AHLPPCIKVNVGDQVILGEVRPLTKFISFVVLGKRPDDVTTVNPEVIGLQ
SQGQ
>Archaea_Crenarchaeota_Thermoprotei_Thermoproteales_YNP_Site_19_Thermoproteales_Type_I
MVEVIVKEMPERPRPGEKVQLPNGEFIRVRHVGIPWILPPKKVCNDPECP
WHGHLSVRGQVFTVTVESVHGRSAVVIHEWLHYNPKYKRYERRRKKMHVR
VPPCIDVRPGDIVYIGETRPLAKTVRHVVIGRIEDTTEVKPQVVRLEQQQ
>Archaea_Crenarchaeota_Thermoprotei_Thermoproteales_YNP_Site_4_Thermoproteales_Type_I
MVEVIVKEMPERPRPGEKVQLPNGEFIRIRHVGIPWILPPKKVCNDPECP
WHGHLSVRGQVFTVTVESVHGRSAVVIHEWLHYNPKYKRYERRRKKMHVR
VPPCIDVRPGDIVYIGETRPLAKTVRHVVIGRIEDTTEVRPQVVRLEQQQ
>Archaea_Crenarchaeota_Thermoprotei_Thermoproteales_Archaea_Crenarchaeota_Thermoprotei_Thermoproteales_YNP_Site_4_Thermoproteales_Type_II
MAVIKLPSRPHVGDTVTFPNGVKVRVADIGIPWIQPPAAACDDPECPWHG
HLKIRPKLLEVEVESVRMHKAAVVIHEWIHYVPKYKRYERRRRRLHVRVP
ECIEVKPGDKVVIAETRPLAKTVSWVVVGKREDVVEWSAKREALTA
>Archaea_Crenarchaeota_Thermoprotei_Thermoproteales_Thermoproteaceae_Vulcanisaeta_distributa_DSM_14429_chromosome
MVEVIVKELPERPRPGEKVQLPNGEFVRVRHVGIPWILPPKKVCNDPECP
WHGHLSVRGQVFTVTVEKVYGRTATAIHEWLHYDPKYKRYERRRKKMHVR
VPPCIDVKPGDIVYIGETRPLGKTVRHVIIGRMEDVTEVKSQVLRLEQQQ
>Archaea_Crenarchaeota_Thermoprotei_Desulfurococcales_Desulfurococcaceae_Ingnisphaeroid_species
MSEQKTKNVRNIGIVYPGLKPPEKICSDKKCPWHGNIKVRGLTLVGKVIK
AKMQNTVIVEREYYVWVRKFKRYERRRSRLHVHNPPCIGAKEGDVVLIGE
TRPLAKSVAFTVLGIIKRAG
>Archaea_Crenarchaeota_Thermoprotei_Desulfurococcales_Desulfurococcaceae_Ignisphaera_aggregans_DSM_17230_chromosome
MSAPKNIGIKYPGLTPPQRSCNDAKCPWHGNVRVRGLILTGKVIKARMRN
TVVVEREYTVWISKFKRYERRRSRIHAHNPPCIGAKEGDIVLIGETRPLA
KSVSFVVLGVLQTVQQSSS
>Archaea_Crenarchaeota_Thermoprotei_Desulfurococcales_Pyrodictiaceae_Hyperthermus_butylicus_DSM_5456
MSVRVRNVGIPGVKPPERTCNDPKCPWHGKVRVRGLILTGVVIKNKMKNT
VVVEREYLYYDRKYKRYERRRSRIHAHNPPCINAQPGDIVIIGETRPLAK
TVHFVVLGVVGKKPLS
>Archaea_Crenarchaeota_Thermoprotei_Desulfurococcales_Pyrodictiaceae_Pyrolobus_fumarii_1A_DSM_11204
MSYVKDVGIPGLKPPERTCNDKKCPWHGRVRVRGLILKGVVVKAKMKNTV
VVEREYLYYDRKYRRYERRTSRIHAHNPPCINAKEGDIVVIGETRPLAKT
VHFVVLAVVGRKPLHVK
>Archaea_Crenarchaeota_Thermoprotei_Desulfurococcales_Desulfurococcaceae_Staphylothermus_hellenicus_DSM_12710_chromosome
MAKPRNIGIPGIEPPKESCNDPKCPWHGHVKVRGQILRGVVVKAKMHRTV
VVRHDYYYYVKKYRRYEKRHTHIHAHNPPCINAKEGDEVLIGETRPLSKT
VHFVVLGIIKRAGEK
>Archaea_Crenarchaeota_Thermoprotei_Desulfurococcales_Desulfurococcaceae_Thermogladius_cellulolyticus_1633
MGIRGVEPPSETCNDPKCPWHGHLKVRGVILTGVVKSAKMQKTVVVRHDY
LYYDPKYKRYERRHKHIHAHLPPCIKVREGDVVVIGETRPLAKSVSFVVL
GVVKKGG
>Archaea_Crenarchaeota_Thermoprotei_Desulfurococcales_Desulfurococcaceae_Desulfurococcus_fermentans_Z_1312_DSM_16532
MSQSRVNNIGVMGINPPEKICNDPKCPWHGRLKVRGVILTGVVAKKKMQR
TVVVRHEYLHYVKKYMRYEKRHRNIHAHLPPCIDVKEGDTVVIGETRPLA
KTVAFVVLGVIKRGGE
>Archaea_Crenarchaeota_Thermoprotei_Desulfurococcales_Desulfurococcaceae_Thermosphaera_aggregans_DSM_11486_chromosome
MSRVRVNNIGLAGLNPPEKTCEDPKCPWHGHVKVRGVVLTGVVSKRKAHA
MVVVRHDYLHYVKKFMRYEKRKKHIHAHLPPCIEVREGDTVVIGETRPLS
KTVSFVVLGVVKKEGGV
>Archaea_Crenarchaeota_Thermoprotei_Desulfurococcales_Desulfurococcaceae_Aeropyrum_camini_SY1_JCM_12091
MPKFKQVKNLKIPGVSPPERVCSDPNCPWHGALRVRGVLLEGVVAKARAR
RMVVVQHEYLYYDKKYKRYERRSKKIHAHLPDCISVREGDLVVIGETRPI
SKTVKFTVLGVKRR
>Archaea_Crenarchaeota_Thermoprotei_Acidilobales_Caldisphaeraceae_Caldisphaera_lagunensis_IC_154_DSM_15908
MGVSLMPEQKAIKNLQIPGVSPPSKSCSDPNCPWHGSLRVRGVLLEGIVE
KFRAKGSAVVRHEYLYYERKYKRYEWRKTKKLVHVPECLDIKEGDKVVIG
ETKPLSKTIKFVILGKI
>Archaea_Crenarchaeota_Thermoprotei_Acidilobales_Acidilobaceae_Acidilobus_saccharovorans_345_15_chromosome
MPAQKALKALSVPGVKPPSVSCTDPNCPWHGSLRVRGVLLEGTVEKLKTK
TTVVVRHDYLYYDSKFKRYEWRRTKKHAHVPPCVDVKPGDKVLIGETRPL
SKTVKFVVLGKLER
>Archaea_Crenarchaeota_Thermoprotei_Desulfurococcales_Site_19_Desulfuro
MPAPSKVKALQIPGVKPPTTTCDDPNCPWHGSLRVRGVLLEGVVEKLKAN
KTAVVRHDYLHYDSKYKRYEWRRTRKHVHVPPCIGVKVGDKVIIGETRPL
SKTVKFVLLGKVEV
>Archaea_Crenarchaeota_Thermoprotei_Desulfurococcales_Site_03_Desulfuro
MPAPNKVKALQIPGVRPPTTTCDDPNCPWHGSLRVRGVLLEGVVEKLKAN
KTAVVRHDYLHYDSKYKRYEWRRTRKHVHVPPCISVKVGDKVIIGETRPL
SKTVKFVLLGKVEV
>Archaea_Crenarchaeota_Thermoprotei_Desulfurococcales_Desulfurococcaceae_Ignicoccus_hospitalis_KIN4I
MGAEALSVNFRHVGVRGVKPPIGTCNDPECPWHGHLKVRGTILEGVVVKK
KMNKAVVVRHEYLYYNRKYQRYERRKSNIHARLPPCLADEIKEGDVVVIG
ETRPLAKSISFVVLGKKAGGEE
>Archaea_Crenarchaeota_Thermoprotei_Fervidicoccales_Fervidicoccaceae_Fervidicoccus_fontis_Kam940
MGVKKEVKNPGIPGVSIPEKKCNDPNCPFHGTIKVRGMLITGKVVSDKMD
GTVVVVHDYLYYDKKYKRYEKRKSKIHAHVSPCLDVKIGDTVIIGETRPI
SKTVSFVVLGKPTAQG
>Archaea_Crenarchaeota_Thermoprotei_Sulfolobales_Sulfolobales_archaeon_Acd1
MKGAKNVGVPGVVIPSKSCDDDNCPFHGTLRVRGMILEGTIVKFRANGTA
IFEREYIYYDKKYKRYERRRSRIHVHVPPCLNVKEGDRVIIGETRPIAKS
VAFVVLGKAGGQSA
>Archaea_Crenarchaeota_Thermoprotei_Sulfolobales_Sulfolobaceae_Sulfolobus_solfataricus_P2
MVSKGKTVKDPGIPNITIPEKVCEDEDCPYHGSLRVRGITLEGVIVKYRG
TKAAVIERQYLYYDSKYKRYERRRSRIHAHVPPCINVREGDKVIIGECRP
LSKSISFVVLGKVS
>Archaea_Crenarchaeota_Thermoprotei_Sulfolobales_Sulfolobaceae_Metallosphaera_sedula_DSM_5348
MSQVKTKNVGIPGITPPSRECEDEDCPFHGSLKVRGTLIEGTLVKNRAPK
MGVIERTYLFYDHKYKRYERRTSRIHARVPSCLDVKEGDRVIIGETRPLS
KSVSFVVLGKR
>Archaea_Crenarchaeota_Thermoprotei_Sulfolobales_Sulfolobaceae_Acidianus_hospitalis_W1_chromosome
MSQAKNVGIVGVKAPEKACNDKNCPFHGNLRVRGMIFEGKLIKFRANKTG
VFERVYLYYNSKYKRYERRRSRIRVHIPPCLDVKEGDNVIIGECRPIAKS
VSFVVLGKVSS
>Archaea_Crenarchaeota_Thermoprotei_Sulfolobales_Sulfolobales_archaeon_AZ1
MVFEGVLLKLRANKTGVFERDYVIYNSKYKRYERRKSKIHVHVPPCVNVK
EGDKVIIGECRPVAKSVAFVVLGKVGG
>Candidatus_Bathyarchaeota_archaeon_RBG_16_48_13
MRNIGLDVKLPKRTCEDLRCPFHGTLGVRGRVLEGTVVSDKSKDTVVVQR
DYLQYIKKYLRYERRRSNISAHSPPCIGAKSGDKVKIAECRPLSKTVSFV
VIERLEGV*
>Archaea_Thaumarchaeota_MCG_Thaumarcheon_SCGC_AB_539_E09
MLSLKKPARECEDVNCPFHGKLSVRGKIMDGVVVSDRMQKSVVVSIEYTR
YYQKYERYARMNSRITAHNPPCIDARRGDIVKIAECRPLSKTKNFVVVEK
EE
>Candidatus_Bathyarchaeota_archaeon_RBG_16_57_9
MISLKKPEQDCSEPDCPFHGNLKVRGRVFEGTVVSTRMQRTVVVRLEYTK
YNKKYERYARMSSKITAHSTPCVPVKVGDLVRIAECRPLSKTKSFVVVEL
VKEA*
>Candidatus_Bathyarchaeota_archaeon_RBG_13_52_12
MSLKRPENECSDPDCPFHGSLAVRGRVLDGVVVSDRMLKSVVIRINYTRF
NRKYERYARASSRITAHNPPCINAKKGERVRVAECRPLSKTKSFCVVEKL
AEEA*
>Candidatus_Bathyarchaeota_archaeon_RBG_13_38_9
MVIRDTGLNVTAPRKSCDDPLCPFHGRLGLKRKTLTGTVVKSKMTRTVTV
ERDYFHYVKKYLRYEKRRSRTMAHSPPCLEVKEGDKVTVAECRPISKEVA
FVVVNKINKIE*
>CG_4_8_14_3_um_filter_Bathyarchaeota_42_8
MSLTFKKPKKTCNDRNCPFHGNLPVRGRVLEGSVVSAKMDKTVIVKRDYL
HYVPKFIRYERRHSHIPSHNPPCIDAEEGDRVIIAECRPVSKTVSFVVVE
KLEEK*
>Candidatus_Bathyarchaeota_archaeon_RBG_13_46_16b
MVMSLTFRKPKKSCEDVNCPFHGELSVRGRVLEGVVVSSKMDKTVIVKRD
YLQYVPKFMRYERRKSRIPSHSPPCVGAKEGDHVKIAECRPLSKTVSFVV
VERSEEK*
>CG07_land_8_20_14_0_80_Bathyarchaeota_47_9
MSLTFKKPKKTCNDRNCPFHGDLPVRGHVFEGIVASAKMDKTVVVERDYL
YFVPKFKRYERRHSRIPSHNPPCIDAKEGDRVKIAETRPVSKTVSFVVVE
KVEEK*
>Archaea_CP_YNPFFA_candidate_division_YNPFFA_archaeon_SCGC_AAA471_L14_GBS_N_001_23
MKKKRIIFGIEPPENVCNDKACPFHGEISVRGRIDEGVILKVKMNKTAVV
VKERFVWIRKYQRYERRRSKYNVHIPDCIKVKENDRVIFGETRPISKTVS
SVILKVIK
>Archaea_CP_YNPFFA_candidate_division_YNPFFA_archaeon_SCGC_AAA471_C03_GBS_N_001_6
MKKKRIIFGIEPPENVCNDKACPFHGEISVRGRIDEGVILKVKMNKTAVV
VKERFVWIRKYQRYERRRSKYNVHIPDCIKVKENDRVIFGETRPISKTVS
SVILKVIK
>Archaea_CP_YNPFFA_candidate_division_YNPFFA_archaeon_SCGC_AAA471_L13_GBS_N_001_22
MKKKRIIFGIEPPENVCNDKACPFHGEISVRGRIDEGVILKVKMNKTAVV
VKERFVWIRKYQRYERRRSKYNVHIPDCIKVKENDRVIFGETRPISKTVS
SVILKVIK
>Archaea_Aigarchaeota_candidate_division_pSL4_archaeon_JGI_0000106_J15_GBS_C_001_288
MVVKNIGIPVKSPVKECDDPDCPFHGHLKVRGIILTGTVYKKKMNKTIVV
RREYLHYIRKYKRYERRRSNIPAHLPSCIEVKEGDRVKIAECKPISKTVS
FVVIEKL
>Archaea_Thaumarchaeota_unclassified_Thaumarchaeota_Candidatus_Caldiarchaeum_subterraneum
MSETRNIGIPVNPPKTSCNDPDCPFHGKLSVRGILLSGVVYKKKMNKTVV
VENEHIVYVKKYKRYMRRRSRISAHLPPCIDADVGDRVRLGECRPLSKTV
SFVVLEKMG
>Archaea_Aigarchaeota_Aigarchaeota_archaeon_strain_OS1
MKEARNIGIDVVPPQRTCEDEACPFHGHLKVRGIILEGRVFKKYMRNTIV
VERDVVLYVRKYKRYMRKRKRMSVHLPPCIDVEVGDLVRFAECRPISKTV
SFVVIENLSKAR
>Archaea_Aigarchaeota_candidate_division_pSL4_archaeon_SCGC_AAA471_E14_GBS_N_001_10
MSRQVLRNIGIRVSPPEATCDDDDCPFHGTLRVRGILLRGKVYKKLMTRA
VVVERIVTQYVRKYKRYMRKRSRISAHLPPCIKVEVGDEVQIAECRPISK
TISFVVIEKVGRGGGNV
>Archaea_Aigarchaeota_candidate_division_pSL4_archaeon_JGI_0000001_A7_GBS_A_001_112
MSRQVLRNIGIRVSPPEATCDDDDCPFHGTLRVRGILLRGKVYKKLMTRA
VVVERIVTQYVRKYKRYMRKRSRISAHLPPCIKVEVGDEVQIAECRPISK
TISFVVIEKVGRGGGNV
>Archaea_Thaumarchaeota_Thaumarchaeota_archaeon_strain_DS1_Dragon_Thaumarchaeon
MGEVRSKMMQGINLKIAQPASKCQDPLCPYHGNLKIRGKVRVGKVVSYKM
KKAAVVEIEYFFYVPKYMRYERRRGKIHARVPPCIEIKEGSTVAIAETRP
LGKNIAHVVLGEVKTGA
>Archaea_Thaumarchaeota_Thaumarchaeota_archaeon_strain_BS4
MRKQSIANVKPPSRSCRDPDCPWHGNISIRGKLLYARLVGMRAKGLAILE
RDYYQYVPKYSRYEKRKSRVHAHIAPCISAQEGEQVIAAECRPLAKTVSF
VVLGGQSE
>Archaea_Thaumarchaeota_Thaumarchaeota_archaeon_SCGC_AB_179_E04_GBS_N_001_221
MRRIGIDVEPPKRSCTDEQCPFHGKLSVRGRLIKGRAVSVKAKKMVVVER
EYLHYVPKYMRYERRRSKIHAYLPPCIDVKEGDVVQIAECRPLAKSVAFV
VISKEGE
>Thaumarchaeota_archaeon_RBG_16_49_8
MKNIGIDVKPSSKSCEDELCPFHGSTKLRGRLIRGKIASAVLGGNAVIEK
QYFSYVDKYMRYEKRRSKIHAHLPPCIEVKKGDTVTIAECRPLTKTATFV
VIEKVGE*
>Archaea_Thaumarchaeota_Nitrososphaerales_Nitrososphaeraceae_Nitrososphaera_viennensis_EN76
MVRNIGVSVIAPRKTCEDELCPFHGTLPVRGKLLTGIVASAKAKKMVVVT
QEYPRPVQKYKRYERSRSKVHAYLPTCMDVKEGDEVKIAECRPLSKTVSF
VVIEVNTKDGGRS
>Archaea_Thaumarchaeota_Cenarchaeales_Cenarchaeaceae_Cenarchaeum_symbiosum_A.
MTREIGLPVPAPSREAADGDKNNPFNGTLPIRGKLFEGTIVSAKARSTVV
IEKESPVYFTKFKRYARGRSRIHAHVPSNIDVREGDRVLAAECRPVAKSV
SFVVVEVKG
>Archaea_Thaumarchaeota_CSP1_1
MTRNIGIPVTAPKEECTDKHCPFHGSLSVRGKLFEGKVVSAKAKNTIVLQ
KESPLYFSKFKRYARSKSTIHAHIPSCIDVKEGDSVITAECRPVSKSVSF
VVVEVRK
>Archaea_Thaumarchaeota_Thaumarchaeota_archaeon_MY2
MAKGQTESKHIYHGIVMDNGDALSVRGKLFEGKVVSAKNKNTVVIQREAP
LYMSKTKRYARSKSTIHAYKPAKLAIKEGDMVVAAECRPIAKSVSFVVVE
VKS
>CG10_big_fil_rev_8_21_14_0_10_Nitrosopumilus_33_7
MTLNIGLKVKAPSRECTDTHCPFHGKLSVRGKLFDGKVTSNKAKQTITLQ
KESPIYYLKFKRYARSKNTIHAHVPECIDVQTGDHVLTAECRPISKSVSY
VVVXXXXXXXXKQEKE*
>Archaea_Thaumarchaeota_Nitrosopumilales_Nitrosopumilaceae_Nitrosopumilus_sp._MY1_MY1
MTLNIGLKVKAPSRECTDAHCPFHGKLSVRGKLFDGKVTSNKAKQTITLQ
KESPIYYLKFKRYARSKNTIHAHVPECIDVQTGDHVLTAECRPISKSVSY
VVVEVKA
>CG_4_9_14_0_8_um_filter_Nitrosopumilales_34_10
MTSNIGLKVKAPSRECTDTHCPFHGKLSVRGKLFDGKVTSNKAKQTITLQ
KESPIYYLKFKRYARSKNTIHAHVPECIDVQTGDHVLTAECRPISKSVSY
VVVEVKA*
>Archaea_Thaumarchaeota_unclassified_Thaumarchaeota_Marine_Group_I_Marine_Group_I_thaumarchaeote_SCGC_AAA160_J20
MTKNIGIKVNEPTRDCQDKNCPFHGELSIRGKLFDGKVTGAKAKQTITLT
KDEPIYFSKFKRYARGKSIIHAHVPGCLDVASGDNVLTAECRPISKSVSY
VVIEVRA
>Archaea_Thaumarchaeota_Nitrosopumilales_Nitrosopumilaceae_Candidatus_Nitrosopumilus_koreensis_AR1
MTRNIGLNVKEPKRECTDKHCPFHGELAIRGKLFDGKVTGSKARQTITLQ
KDTPIYFNKFKRYARGKSSIHAHVPGCIDVESGDSVLTAECRPISKSVSY
VVVEVRS
>CG_4_9_14_0_2_um_filter_Nitrosopumilales_34_16
MTQNIGLKVREPKRECEDKHCPFHGGLSIRGKLFDGKVTGNKAKQTITLQ
KEAPIYFSKFKRYARGTSTIHAHVPGCIDVEEGDHVLTAECRPISKSVSY
VVVEVRE*
>Archaea_Thaumarchaeota_Thaumarchaeota_archaeon_SCGC_AAA282_K18
MTLNIGLKVKEPKRKCIDKNCPFHGNLSVRGKLFEGKVTGSKAKQTITLQ
KQVAIYFSKFKRYARGKSTIHAHVPNCIDVESGDFVLAAECRPISKSVSY
VVVEVRS
>Archaea_Thaumarchaeota_unclassified_Thaumarchaeota_Marine_Group_I_Marine_Group_I_thaumarchaeote_sp._SCGC_AAA288_K05
MTRNIGIPIKESVKKSMENDCNNPFNGSLSVRGKTFEGIVIKAKAKQTVT
LQKESPIYFTKFKRYGRSKSRIHAHVPSNLDVKEGDHVIAAECRPISKSV
SFVVVEVKE
>Archaea_Thaumarchaeota_unclassified_Thaumarchaeota_Marine_Group_I_Marine_Group_I_thaumarchaeote_sp._SCGC_AAA008_M21
LTKNIGISVKKSTKPPIDGEKNNPFNGSLSIRGKLFEGIVVNAKAKHTVT
IEKKSFITFTKFRRYGKSKNRIHAHVPSNLDVEEGDHVIAAECRPISKSV
SFVIIEVNP
>Archaea_Thaumarchaeota_unclassified_Thaumarchaeota_Marine_Group_I_Marine_Group_I_thaumarchaeote_sp._SCGC_AAA288_P18
MTRNIGLPVKELTKKPVENEDNNPFNGSLSIRGKIFEGIVINAKAKGTVV
IERESLIDFTKFKRFGRSKNKIHAHVPSNLDIHEGDYVVAAECRPISKSV
SFVVVEVKA
>Archaea_Thaumarchaeota_unclassified_Thaumarchaeota_Marine_Group_I_Marine_Group_I_thaumarchaeote_sp._SCGC_AAA288_M23
MTRNIGLPVKEPKKNSVENEINNPFNGSLTIRGKLFEGIVINAKAKGTVV
IQKESPVYFKKFKRFGRSKNKIHAHVPSNLNVQKGDYVVAAECRPISKSV
SFVVVEVKS
>Archaea_Thaumarchaeota_Thaumarchaeota_archaeon_SCGC_AB_663_P07
MTKNIGLPVKEPKKKAVENESNNPFNGSLAIRGKLFEGIVINAKAKGTAV
IQKESPIYFTKFKRFGRSKNKIHAHVPSNLTVQVGDYVVAAECRPVSKSV
SFVVIEVKS
>Archaea_Thaumarchaeota_unclassified_Thaumarchaeota_Marine_Group_I_Marine_Group_I_crenarchaeon_SCGC_AB_629_I23
VTKNIGLPVKEPKKKAVENESNNPFNGSLAIRGKLFEGIVINAKAKGTAV
IQKESPIYFTKFKRFGRSKNKIHAHVPSNLTVQVGDYVVAAECRPVSKSV
SFVIVEVKS
>Archaea_Thaumarchaeota_unclassified_Thaumarchaeota_Marine_Group_I_Marine_Group_I_thaumarchaeote_sp._SCGC_AAA008_O18
LTVQVGDYVVAAECRPVSKSVSFVVVEVKS
>Archaea_Thaumarchaeota_unclassified_Thaumarchaeota_Marine_Group_I_Marine_Group_I_thaumarchaeote_sp._SCGC_AAA008_P02
MTNNIGLPVKEPKKEVLENESNNPFNGSLAIRGKLFEGIVINAKAKGTAV
IQKESPIYFTKFKRFGRSKNKIHAHVPSNLNVQVGDYVVAAECRPISKSV
SFVVVEVKS
>Archaea_Thaumarchaeota_unclassified_Thaumarchaeota_Marine_Group_I_Marine_Group_I_thaumarchaeote_sp._SCGC_AAA288_D03
MDSIRYENMTTNIGLPVKEPKNKPLENEKNNPFNGSLTIRGKLFEGIVIN
AKAKRTVVIQKELPIYFSKFKRYGRSKNKIHAHVPSNLNVQEGDYVVAAE
CRPISKSVSFVIVEVKS
>Archaea_Thaumarchaeota_unclassified_Thaumarchaeota_Marine_Group_I_Marine_Group_I_thaumarchaeote_sp._SCGC_AAA288_E09
MTRNIGLPVIEPKEKPVKNENNNPFNGSLTIRGKLFEGIVINAKAKGTAV
IQKESPVYFKKFKRFGRSKNTIHAHIPSNLNVQKGDYVVAAECRPISKSV
SFVIVEVKS
>Archaea_Thaumarchaeota_unclassified_Thaumarchaeota_Marine_Group_I_Marine_Group_I_thaumarchaeote_sp._SCGC_AAA008_G03
MTRDIGLPVIEPKKKPVKNENNNPFNGSLTIRGKLFEGIVINAKAKGTAV
IQKESPVYFKKFKRFGRSKNKIHAHIPSNLDVQKGDYVVAAECRPISKSV
SFVIVEVKS
>Candidatus_Roizmanbacteria_bacterium_RIFOXYA1_FULL_41_12
MTKILEGVVVSAKTEQTVVVRVERKYRHPVYAKIVKRHKKYLAHNPSLKL
IEGDLVKIKEVRPISKNKHYLVVGKK*
>CG10_big_fil_rev_8_21_14_0_10_Roizmanbacteria_OP11_45_7
MAKKLNGIVVSTNMKKTAVVRVEEQTRHPLYKKVIKSHERFLAHIDRIEV
AVGDQVEMTETRPISKNKHFVITNKLNKA*
>Candidatus_Roizmanbacteria_bacterium_RIFCSPHIGHO2_12_FULL_37_23
MTKVLTGKITSTKMAKTVVVEVKRAYSHPMYKKIIRSHKKYKAHVEDDMK
LTVGDLVDISETRPISKQKKFKVIKKY*
>Candidatus_Roizmanbacteria_bacterium_RIFCSPHIGHO2_12_FULL_44_10
MSKILTGKIVSTKMNKTVVVEVEKAFRHRLYQKTIRKHKRFKAHAEAEMN
LKMGDRVDIEETRPISKDKHFKVVQKNTKK*
>CG09_land_8_20_14_0_10_Roizmanbacteria_OP11_41_9
MAKTCIGLITSTGMQKTVTVAVDRKFRHPVYRKVITRRKKYLAHNEDKTI
QVGDTVEIEETRPISKNKHFQVVKKITKSL*
>Bacteria_CPR_MicrogenomatesOP11_Roizmanbacteria_GWA2_OP11_nov_36_23
MKKTLIGTVVSNKMNKTVVLRVERKFKHHLYNKILIRHKKYKAHNENLDL
QIGDIVSIEETKPLSKDKHFKVIKKI
>Candidatus_Roizmanbacteria_bacterium_RIFCSPLOWO2_01_FULL_44_13
MKKFLTGKVISTKMAKTVTVQVERKLRHGRYKKVIIRHKKYKAHVVDLDL
KIGDSVQIEATRPISKDKHFRVVKKI*
>CG_4_9_14_0_2_um_filter_Roizmanbacteria_OP11_35_15
MKKILIGKVVSNKMLKTVVVMVERKFRYPLYKKVITRHKKYQVHNEDLQL
NVGDIVRISETKPISKNKHFIVIEKINDKSQITNNKSSSNVKK*
>Bacteria_CPR_MicrogenomatesOP11_Roizmanbacteria_GWC2_OP11P37_13
MKKTLIGEIISTKMQKTVVVKVERKFTHSRYGKVIIRHKKYKAHNENLEL
GVGDVVKISETKPISKDKHFIVVEKLKS
>CG_4_8_14_3_um_filter_Roizmanbacteria_OP11_36_12
MKKTLVGEVVSTKMQKTAVVKVERKFTYPRYRKVIIRHKKYKAHNEDLDL
KIGDKVKIEETKPISKDKHFKVIEKLEVKSKNSKVKVKS*
>Bacteria_CPR_MicrogenomatesOP11_Roizmanbacteria_Microgenomates_bacterium_SCGC_AAA011_L05_DUSEL_001_205
MKKILTGQVVSTKMIKTVVVMVERKFRHPVYHKVIVRHKKYKAHNEKLDL
GLGDIVKIEETKPISKDKHFIVVEKLKK
>Bacteria_CPR_MicrogenomatesOP11_Roizmanbacteria_OP11_GWA2_32_13
MKKTLIGKVVSTKMTKTVVVEVERKFRHPIYHKVIIRHKKYKVHNEKLNL
RLGDLVKIEETKPISKDKHFMVIKKLKD
>CG06_land_8_20_14_3_00_150_Roizmanbacteria_OP11_34_14
MKKILTGKVVSAKMDKTVVVMVERKFRHPVYHKVIIRHKKYKAHNDKLTL
VENDTVRIEETKPISKDKHFKVIEKLKI*
>CG22_combo_CG10-13_8_21_14_all_Roizmanbacteria_OP11_34_12
MKKTLIGKVVSTKMTNTVVVMVERKFRHAVYHKVIIRHKKYKAHNEKLSL
QMGDVVKIEETRPISKDKHFKVIQKI*
>Bacteria_CPR_MicrogenomatesOP11_Roizmanbacteria_GWC2_OP11_ACD12_rel_34_23
MKKILIGKVVSIKMTKTVVVLVERKFRHAVYHKVIIRHKKFKAHNEKLNL
QLGDLVKIEETKPISKDKHFVVIEKL
>Bacteria_Firmicutes_Clostridia_Halanaerobiales_Halanaerobiaceae_Halothermothrix_orenii_H_168
MVVERNKRKERVGVVVSDKMDKTVTVAVERRTQHHLYKKVMKKTKKFKAH
DEENKCGVGDKVRIMETRPLSKNKRWRVVEIIEKAK
>Bacteria_Firmicutes_Clostridia_Halanaerobiales_Halanaerobiaceae_Halanaerobium_sp._sapolanicus
MERNNRKERVGIVVSDKRDKTITVAVERRTQHPEYKRVIKKTKKYTAHDE
ENVCNEGDKVKIMETRPLSKTKRWRLIEILEKAK
>Bacteria_Firmicutes_Negativicutes_Selenomonadales_Veillonellaceae_Allisonella_histaminiformans_DSM_15230
VAEERNLRKVRQGIVVSDKMDKTVVVAVERKVPHKLYKKSINTTTKFKAH
DENNECRVGDTVRIVETRPLSRGKRWRVEKIVARQN
>Bacteria_Firmicutes_Negativicutes_Selenomonadales_Veillonellaceae_Dialister_microaerophilus_UPII_345_E_contig00002
MAEVRNVRKVRQGTVVSDKMDKTIVVAVERKVPHKMYKKSINTTTKFKAH
DENNECRIGDVVRIVETRPLSKDKRWRVEKIVARHN
>Bacteria_Firmicutes_Bacilli_Lactobacillales_Carnobacteriaceae_Atopobacter_phocae_ATCC_BAA_285
MSNERNQRKVYQGRVVSDKMDKTIVVSVDTYKSHSTYGKRVKYSKRFKAH
DENNSAKLGDIVRIMETRKLSATKNFRLVEIVEESVII
>Bacteria_Firmicutes_Bacilli_Lactobacillales_Enterococcaceae_Bavariicoccus_seileri_DSM_19936
MSSERNERKVYQGRVVSDKMDKTIIVSVDTYKSHPAYGKRVKYSKRFKAH
DENNSAKLGDVVRIMETRKLSATKHFRLIEIVEESVII
>Bacteria_Firmicutes_Bacilli_Bacillales_Paenibacillaceae_Brevibacillus_brevis_NBRC_100599
MTADRNMRRTVVGRVVSDKMDKTIVVLVETYKTHPLYGKRMKFSKKFKAH
DENNTAKVGDIVEIMETRPLSKDKRFRLVRIVEEAVIV
>Bacteria_Firmicutes_Bacilli_Bacillales_Paenibacillaceae_Aneurinibacillus_group_Aneurinibacillus_terranovensis_DSM_18919
MAEERNNRKVVLGKVVSDKMDKTIVVLVETYKKHPLYGKRVKYSKKFKAH
DEQNTAKIGDLVKIMETRPLSKDKRFRLVEVVEKAVII
>Bacteria_Armatimonadetes_RBG_16_Armatimonadetes_67_12
MAETMMSERGTRKTQVGVVTSDKMVKTVVVRIESVTRHPLYKKTIRQSKT
LKAHDEGRAAKVGDRVRIAETRPLSKDKRWRVVEVLERAR
>Bacteria_CP_Armatimonadetes_CSP1_3
MTQPRNRRKEQVGVVVSDRMQKTRVVRVETQRRHPLYRKTVRHSKKFKAH
DELNASRVGDVVLMTETRPLSKEKRWRIVRVLEHRTMPATVPGGEAESGA
>Bacteria_Armatimonadetes_13_1_40CM_Armatimonadetes_64_14
MTDERNRRQTRVGVVISDKMMKTVVVRVETTRRHPMYGKTLRHVLKFKAH
NAADQAKQGDRVLLESTRPLSKDKRWRVVQVLEKAR
>Bacteria_Armatimonadetes_RBG_19FT_COMBO_Armatimonadetes_69_19
MADERARRKTRVGVIVSDKMDKTVVVQVETLRRHPMYGKTMRHLRKFKAH
NEGNEAHAGDRVLIMETRPLSKDKRWRVVQVVEKAK
>CG07_land_8_20_14_0_80_Armatimonadetes_40_9
MKPKGRKKVKVGTVISNKMDKTVVVEVKSTRRHPLYKKVITKTAKFMAHD
EGNTCAVGDKVKIIEHRPLSKRKRWRVLKQAENV*
>Bacteria_KD3_62_uncultured_DG_56
MADKERARRKVREGRVVSDRMDKTVVVAVERRVAHARYRRVATRTTKYKA
HDEQNSCHVGDWVRIMETRPLSAEKCWRIIEILDRAQ
>CG_4_8_14_3_um_filter_Armatimonadetes_58_9
MSERGRRKVREGVVVSDKMDKTVVVSIKQLTRHPLYQRVMRRSEKLKAHD
ESNECRTGDRVSVMESRPLSREKRWRVVRILEKAK*
>CG06_land_8_20_14_3_00_150_Armatimonadetes_66_21
MENRRQRKMREGRVVSDRMDKTVVVSLEHVRRHPLYERVIRRSHKVQAHD
ERNECHVGDLVQIAETRPLSRNKFWRVVKIVEKSRG*
>Bacteria_Armatimonadetes_Fimbriimonas_ginsengisoli_Gsoil_348
MAEQNTDTTTPTPAAEARGRRKVREGIVYSNKMQKTVVVNIERRVQHPLY
GKVVLRSKKFKAHDEIGCDVGDRVEIMETRPISRDKCWRVTRIVEKVK
>Bacteria_Armatimonadetes_Armatimonadetes_bacterium_JGI_0000077_K19_TAbiofilm_001_240
MNEETTGAAPARGRRKVREGRVISDKMMNTVVVAIETRVRHALYGKIMRR
TTKFKAHDPTNECGIGDRVEIMETRPISKEKRWRVVRILEKAK
>Bacteria_Armatimonadetes_Chthonomonadetes_Chthonomonadales_Chthonomonadaceae_Chthonomonas_calidirosea_T49_EMBL_Bank_version_circular_IHQD
MADEQMQQPASSPQRGRRKVRQGKVVSNKMDKTVVVAVERRVRHPLYGKI
VRKTTKFKAHDEENACNEGDIVEIMETRPLSKEKCWRVVRILERAK
>Bacteria_Chloroflexi_RIFCSPLOWO2_12_FULL_RIF_CHLX_71_12
VPEKKKTTTTRKTTARKPAAGDVASVGRVALGRSRPSGTKPSRAKAGTGT
RSLPSRDRGAPSTSPAAGVGAKGAPHRGRRRQKVGRVVSAKTPHTAIVQI
ERQRQHPLYKKVIRVRKRVPAHDANGDVKAGDIVRIQESRPFSATKRFQV
IEVLSRAGEAMAAAPEVAAIERELEETEGVTELLAKPEREDAAASAEEAD
AADVSERTGDDR
>Bacteria_RIF-CHLX_GWC2_RIF_CHLX_73_18
MQKKRRTRVGRVVSDKMDKTIVVSVERLSRHALYKRVVRLTKKFKAHDEE
NTARIGDTVRIEESRPLSREKRWRLVEIVARAGAAAEPLVADEPETAEAL
SMAAHPGRRRAGVEAKESEAETEAREAQA
>Bacteria_RIF-CHLX_RBG_16_RIF_CHLX_72_14
MTTAGATSPVKGQRKTKVGRVVSDRMDKTIVVSVERLTRHRLYKRVMKAT
TKFAAHDENNEAKVGDSVLIEESRPLSATKRWRLVSVLSRAGEERAGETL
VADEVETSEAIHAAAHPGRRTEADDASAEGQA
>Bacteria_RIF-CHLX_RBG_16_RIF_CHLX_69_14
MTGADTQVQGKRKTKVGRVVSDRMDKTIVVSVERLARHPLYKRVIRLSTK
FKAHDEANEARIGDTVLIEESRPLSATKRWRLVSVVQRGGDHALPGEVVA
DEAATSEAIHAAAHPGRTRGTEDEAQPAGEEAAS
>Bacteria_Chloroflexi_RBG_16_Chloroflexi_68_14
MAGQRKSLTGTVVSDKMEKTVVVLVETTSRHPLYHKIVKRSKRFLAHDDR
LNAKPGDLVRIMETRPLSRHKRWRVAEIIQRGEEAEIAPQEIGAEYLEER
RERQAEAAAAARASAAEAHIKAEAEAEAEEPEASAAVAEAPAGEPTAEVG
APSEEVVEAEEPAEEEEPQAAVDAEEPADTEEQEERPEEPEEP
>Bacteria_Chloroflexi_RBG_16_Chloroflexi_64_32
MAQQGHGGRKIREGTVVSDRMDKTVVVAVGSSMRSRIYKKIVRRVSRFMA
HDETNDAKLGDRVLIVESRPYSRRKRWQLAQVLVRADRPEIAAEEIDLEL
LGEVKAEEEGEAAATVEAGAEEVAPADEGEETPEPSEAAAEEVPPVEEAV
PDAAEPAEAAADEPEAEAAAEEAEEAAHEEPDAEAKAEEAPESAGEEAEA
EADGEEAEEAAHEAPDAEAKVEEAPESAAEEAEAEADGEEAVEAAEAPET
AAEEPEGEDPERSS
>Bacteria_Chloroflexi_Dehalococcoidia_uncultured_SMTZ_28_2
MAKVRYGRRKTRVGVVVKDKMAKTVVVAVEAFKRHRLYKKILRRVKRYKA
HDEENACQVGDKVVIAETRPLSRDKRWLVVEVVTPAVLPEEEKAVFEEEE
PEELRELEEAIAVEAALVEEEAPPAEEVAAVEEAEEAAP
>Bacteria_Chloroflexi_Dehalococcoidia_uncultured_DG_22
MAEVRYGRQKTRVGVVVSDRMSKTVVVAVGSLKRHRLYKKIVRRVTRYKA
HDEENACQVGDKVLIVETRPLSRDKRWRVAEVLVTAALPEEEKAIIEEEV
AEEVRELDEATAAEAPPPKEEAPPTEEVVAGEEMPAAVEEIEEAAQAEEE
EAPQAEEEEQPSEEEAPQAEEEEQPSEEEAPQAEEEEQPPEEEAPQAEEE
EQPQEEETQES
>Bacteria_Chloroflexi_Dehalococcoidia_uncultured_SMTZ_28_1
MAKVRYGSQKTRVGVVVSDKMSKTVVVAVGALKRHRLYKKIMRRLRHYKA
HDEENACQVGDKVLIVETRPLSRDKRWRVAEILATAALPEEEKAIIDEEV
AEELRELEEATAAEAPPVEEEALPMEEEVVAEEPPAAAEEVEEEPPVEEE
VPAVAEEVEEEPPAEEEEPEAEEEAPAAEEEPEVEEEEPKADKEELEVEE
EEPKAEKDEQPEEEETQES
>Bacteria_Chloroflexi_RBG_13_Chloroflexi_54_9
MERRRKTFVGQVVSNKMNKTVVVTVESRKPHPLYRRIVRRVKKFKAHDEN
NDCNPGDVVRIEETRPLSRGKCWRVVEIVSRSRLAEVQPEEIA
>CG07_land_8_20_14_0_80_Chloroflexi_51_10
MGNRRALVGDVVSDKMDKTVVVVVKRRRQHPRYKKYVGYSKKFKAHDEAN
TCNVGDRVKIIETRPLSKEKRWRVAEILTKAETK*
>Bacteria_Chloroflexi_RBG_13_Chloroflexi_52_14
MKEKSKIRVARVLSHKMDKTVLVEVETRRRHPRFKRVVTHRKKFKAHDEA
NACGVGDLVRLVEARPISKEKRWRVAEILTKAEAIEVKPGEIE
>Bacteria_Chloroflexi_RBG_13_Chloroflexi_53_26
VVSKMMEKTAVVAVESRKAHPLYKKIMKRQARFKVHDESNSCQVGDVVRI
VESRPISKSKHWRVAEIAARGEIIEDKPDDSNIQ
>Bacteria_Chloroflexi_RBG_13_Chloroflexi_54_8
MEKKRRVLVGQVMGDKMDKTVVVVVETRKPHPLYKKITVRRVKLSAHDEK
KACKVGDVVRIVESRPLSKTKHWRVAEIIASGKSVEVQVDDPAIQ
>CG15_BIG_FIL_POST_REV_8_21_14_020_Chloroflexi_46_15
MMSHLGKRRVRTGVVVSDKMDKTVVVAVETVKTHPLYKKLVKHIKKYKAH
DENNACKVGDKVKIVEMRPLSKEKRWRVVELTSKPTGVQENDSILHQS*
>CG_4_9_14_3_um_filter_150_Chloroflexi_45_9
MGKRKVRIGQVVSDKMDKTVVVAVETFRPHPLYKKKIRKVKKYKAHDENK
ACRVGDKVKIMETRPLSKEKRWRVAGIISRAYGITLKVKSPSPLTGEGQG
DKSIPSPLTGEGKGEGDQ*
>Bacteria_Chloroflexi_RBG_13_Chloroflexi_51_36
MSHLEKRKVKEGLVVSDKMNKTVVVAVETRKVHPLYKKAIKGAARYKAHD
ENNACKIGDKVKIIETRPLSKGKKWRVIEIVSKKGTVETRPNREK
>Bacteria_Chloroflexi_RBG_16_Chloroflexi_48_7
MESKRKKRTGKVVSNKMDKTVVVSVEDLVRHPLYKKVIRRIGRFKAHDED
NACKLGDIVTIVETRPLSKDKCWRVAEILRTGKVAEIQPGEIAEPATEVK
>Bacteria_Chloroflexi_RBG_13_Chloroflexi_50_10
MKEKRKTRTGKVISDKMDKTVVVVVESLGRHPFYKKVVRHTSKFKVHDEA
NACKVGDVVKIIETRPLSKDKRWRVAKIISRKEVVEVEPAEII
>Bacteria_Chloroflexi_RBG_19FT_COMBO_Chloroflexi_48_23
MKEKRKTRTGKVISDKMDKTVVVLVESLRRHPLYKKVVKHTSKFKAHDEA
NACKIGDVVKIIETRPLSKDKCWRVAKIISSKEVVEVESAETI
>Bacteria_Chloroflexi_RBG_19FT_COMBO_Chloroflexi_47_15
MKTKRKTRTGTVISDKMDKTVVVLVESLGRHPLYKKVVRHTSKFKAHDKA
NACKVGDVVKIIETRPLSKEKCWRVAEVIRRKEVVEVEPAEII
>Bacteria_Chloroflexi_RBG_13_Chloroflexi_48_17
MKTKQKARTGTVISDKMDKTVVVLVESLRRHPLYKKVVRHTSKFKAHDEA
NACKVGDVVKIIETRPLSKEKCWRVAEVISRKEVVEVEPTEII
>Bacteria_Chloroflexi_RBG_13_Chloroflexi_56_8b
MTEETKRKVRLGQVVSDRMDKTVVVEVSGPKRHPLYKKIIRRVARYKVHD
EKNECRVGDKVRIVETRPLSREKRWRVAEILVKGEVVEISPEEITQEELG
KVIAEKKVKEAVAEIEAETEATEELKEETKTEAKTKAKAKEETKAEAKEK
AKAEIKEEKEETEAESSE
>Chloroflexi_bacterium_RBG_13_56_8b
MTEETKRKVRLGQVVSDRMDKTVVVEVSGPKRHPLYKKIIRRVARYKVHD
EKNECRVGDKVRIVETRPLSREKRWRVAEILVKGEVVEISPEEITQEELG
KVIAEKKVKEAVAEIEAETEATEELKEETKTEAKTKAKAKEETKAEAKEK
AKAEIKEEKEETEAESSE*
>Bacteria_Chloroflexi_RBG_16_Chloroflexi_57_8
METIHKTRFGRVISNKMDKTVVVGVETIKRHRLYNKNVKRIVRYKAHDAG
NRCALGDTVRIVETRPLSKEKHWRVAEIITKKEQIEVRPEEIAEEMIPST
GEAK
>Bacteria_Chloroflexi_RBG_13_Chloroflexi_46_14
MDKKKKTLIGRVVSDKMNKTVVVGVETSKRHPLYRKIMRRVIKYKAHDEE
NMCAEGDIVRIIETRPLSREKRWRVSEIITRKDAVEVTPDEVA
>Bacteria_Chloroflexi_RBG_16_Chloroflexi_51_9
MEVKRKTMVGHVVSNKMDKTVVVAVDVVRRHRLYKKAIKRAVKYKAHDEK
NECAEGDIVRIIETRPLSKEKRWRVGEIITKKEAVEIKPEEVN
>Bacteria_Chloroflexi_RBG_13_Chloroflexi_46_9
MPAMKKTKVGQVLSNKMDKTVVVSVESYRHHPVYKKTIRNVVKYKVHDEK
NECGIGDTVRIVETRPLSREKRWRVSEIMIKAAAIEVKPEEIEPKLVSEE
PKETPAEAQPAEEKPAETN
>Bacteria_Chloroflexi_RBG_16_Chloroflexi_50_9
MEVKRKTRFGRVISNKMKKTVIVAVDTPKLHHLYKKTIRRIVKYQAHDEK
NECQIGDIVRIEETRPLSKEKRWRVAEIITKGEVAEVQPEEIT
>Bacteria_Chloroflexi_RBG_16_Chloroflexi_60_22
MEEKRKIRVGKVVSDKMDKTVVVEVDTPWKHPLYKKTIRRVVKYYAHDEK
NQCQTGDTVRIVETRPVSRQKHWRVAEIVIKGEVADIQPKEITN
>Bacteria_Chloroflexi_RBG_16_Chloroflexi_58_8
MEEKRKTRFGKVVSDKMDKTVVVAVDTPKHHPLYKKTIRRVVKYYAHDEK
NQCKVGDTVRIVETRPTSKLKRWRVAEIIIKGEVAEIKPQEITN
>Bacteria_Chloroflexi_RBG_13_Chloroflexi_57_8
MAEVKRKTRIGEVIGDKMTQTVIVAVETPRKHPVYKKTIRRTVKYYAHDE
KKQCKLGDTVRIEETRPLSRLKRWRVVEIIVKGEVAEIKPGEITN
>Bacteria_Chloroflexi_RBG_16_Chloroflexi_56_11
MEKKRKTRQGKVISDKMDKTVVVAVDTPRHHPLYKKTIRRVVKYYAHDEK
KLSKLGDTVKIEETRPLSHLKRWRVLEVVTKGEVAEVKPEEITN
>Bacteria_Chloroflexi_RBG_13_Chloroflexi_52_12
METKRKTRFGKVVSDKMKKTVIVAVDTPRRHPLYKKIIRRVVKYYAHDEN
SISKMGDTVKIEETRPLSKLKRWRVVEIVTKGEVAEIKPEEITN
>Bacteria_Chloroflexi_RBG_16_Chloroflexi_50_11
METKRKIRFGKVVGDKIDKTVIVAVDTPRRHPLYKKTIRRVVKYYAHDEE
NQSKTGDTVKLEETRPTSKLKRWRVVEIVTKGEVAEIKPEEITN
>Bacteria_Chloroflexi_RBG_13_Chloroflexi_51_18
METKRKIRFGKVVGDKMDKTVIVAVDTPRRHPLYKKTIRRVVKYYAHDEK
NQSKVGDTVKLEETRPTSKLKRWRVVEVMVKGKVAEIKPEEITN
>Bacteria_Chloroflexi_RBG_13_Chloroflexi_51_52
MEIKRKVRFGKVVSDVMNKTVVVAVDTPRRHPLYKKTIRRIVKYYAHDEE
NKSKNGDTVKIEETRPLSKLKRWRVVEIVTKGEVAEIKPEEITS
>Bacteria_Chloroflexi_Thermomicrobia_Sphaerobacteridae_Sphaerobacterales_Sphaerobacterineae_Sphaerobacteraceae_Nitrolancetus_hollandicus_Lb
MEARAEQAPKRRLTKVGRVTSDKMDKTVVVSVDYLRRHPIYHKTVRRTSK
FKAHDEQNQCRTGDLVMIEETRPLSKTKRWIVREILERATAV
>Bacteria_bacterium_JKG1
MTQGQPSERRANRKQKVGRVVSNKMDKTVVVAVDYLRPHPLYRKTVRKTH
KFYAHDEENRCQIGDTVRIEETRPLSKLKRWRVVEIVKHIEQPIAVKEAE
ELISPDIDAIAGEAEEVQA
>Bacteria_Chloroflexi_unclassified_Chloroflexi_Candidatus_Chlorothrix_halophila
MGKGPAFTRYEECFMGVEKRQMKTGRVVSDKMDKTIVVLVDYLKPHPLYR
KIIRKSNKFHAHDEENVCRVGDVVRIVESRPFSKMKRWRLVDILQRAEER
>Bacteria_Chloroflexi_Chloroflexi_Chloroflexales_Chloroflexaceae_Chloroflexus_aurantiacus_J_10_fl
MMTVEQKRKTTKVGRVVSDKMNKTVVVAVDYLKPHPLYRKIIRRTKKFHA
HDEENVCKVGDTVRIEETRPLSRTKRWRVVEILKRGEEE
>Bacteria_Chloroflexi_RBG_16_Chloroflexi_56_8
MRERRKVMTGRVVSDKMSKTVIVAVEERSSHPLYGKVITKVHRFKAHNED
PLAKAGDLVKIIESRPISREKRFRVAEIIQRGEVVEQIVEKELDSLRAKE
AGERATRQADQERRAAARLRELGGLEAEEETPAETPAETEDETPKEAE
>Bacteria_Chloroflexi_Anaerolineae_uncultured_SMTZ_84
MKKKPKSLVGRVVSDKMDKTVIVVVERLQQHRFYGKVIRNVKRYKAHDEE
NDSHTGDLVRIEESRPLSKEKRWTVAEILERSK
>Bacteria_Chloroflexi_RBG_13_Chloroflexi_56_8b
MTEETKRKVRLGQVVSDRMDKTVVVEVSGPKRHPLYKKIIRRVARYKVHD
EKNECRVGDKVRIVETRPLSREKRWRVAEILVKGEVVEISPEEITQEELG
KVIAEKKVKEAVAEIEAETEATEELKEETKTEAKTKAKAKEETKAEAKEK
AKAEIKEEKEETEAESSE
>Bacteria_Chloroflexi_Caldilineae_Caldilineales_Caldilineaceae_Caldilinea_aerophila_STL_6_O1_DSM_14535
MREQRRALVGTVTSNKMDKTVVVTVERVTRHPLYGKVIRRNKKYKAHDET
NSCQVGDVVRIRECRPISKEKRFFVEEILQRAVVVDEANV
>CG2_30_FULL_Chloroflexi_64_16
MQEQRKRLVGKVVSTKMDKTVVVVVRRTRQHRLYGKVIRVSKRYKAHDER
NECLVGDEIRIVESRPFSKGKHWRVEEILLRAAQLDTSPLRAE*
>Bacteria_Chloroflexi_Anaerolineae_uncultured_SG8_19
MREQRKRLTGVVTSDKMDKTVVVAVTTTRRHQRYGKVVRMVKKYKAHDES
NDCQIGDRVQIIESRPISRHKRWSVVSILERAE
>Bacteria_Chloroflexi_RBG_13_Chloroflexi_66_10
MTNNRRRLVGVVTGSKMMKTAKVRVDRSYRHPLYGKVVRSSRHFLAHDEI
GCNPGDRVEIVESRPISKRKRWVVERVIARASESDIAAGRVVEESPIAEA
EA
>Bacteria_Chloroflexi_RBG_13_Chloroflexi_68_17
MSNNRRRLMGVVVATKMTKTVTVQVDRSYRHPLYGKVVRSSKRFLAHDEL
GCHPGDQVQIVESRPISKRKRWAVETVLGRASESQVAAAGVVEEAASVEV
QA
>Chloroflexi_bacterium_RBG_19FT_COMBO_62_14
AKLEKTIRVQVDQSYRHPLYQKVVRKSRQYLVHDEVGCRPGDQVIIVESR
PISKLKRWSVESISRRATEEEVAAKTEELVEDVFPEAQE*
>Bacteria_Chloroflexi_RBG_16_Chloroflexi_48_8
MTSNRKRLSGVVISANMEKTVKVRVDRNYRHPLYGKVVRAHKDYLVHDEL
GCRPGDIIVMVESRPISKRKRWVVQELVRRATEAEVAAEREEIVDELEIE
AES
>Bacteria_Chloroflexi_Anaerolineae_uncultured_SMTZ_63
MTKNRRRLTGEVIKAKLEKTVTIRVNRSYRHPLYGKVIRTSKKYLVHDEK
GCQLGDLVQIVESRPISKKKRWVVESILRRPSEAEVTASIEELAEETVVE
KET
>Bacteria_Chloroflexi_RBG_16_Chloroflexi_63_12
MSRRRLVGKVTSNKMMKTVVVEVESSYRHRLYGKVVHRAARFKAHDEQGC
QMGDTVRIVESRPISKEKRWVVEAVLYRATQVSPLPAEEGGKPS
>Bacteria_Chloroflexi_RBG_16_Chloroflexi_64_43
MTNERRRMIGTVVSARMTKSVVVRVDYTVRHPLYGKVVHRSSKFMAHDPL
GCGLGDKVELVESRPLSHSKRWVVEKVLQRGQQVAVSPDAANAGGAP
>Bacteria_Chloroflexi_Anaerolineae_Anaerolineales_Anaerolineaceae_Anaerolinea_thermophila_UNI_1
MNTRRRMTGLVTSNKMMKTVVVQITRTFQHPLYKKVVHSIKKVKAHDELG
CEVGDVVQIVESRPLSAQKRWVVEKIVRKSSGADVVEEGA
>Bacteria_Chloroflexi_GWB2_Chloroflexi_54_36
MNTRRRLTGVVTSNKMQKTVVVEITRTYSHPLYKKVVHSTSKIKAHDTLG
CQIGDKVVIVDSAPISREKRWVVESILTHQYVEIEPPGEGA
>Bacteria_Chloroflexi_GWC2_Chloroflexi_49_37
MNKRRRMTGVVTSNKMTKTVVVEVTRTYQHPLYRKVVHSSMRVKAHDELN
CQVGDRVMIVESRPISKDKNWVVESIVKHEIRSEDTGVEAQL
>CG_4_10_14_0_8_um_filter_cor_Chloroflexi_57_5
MNQRRRITGVVTSNKMTRTVVVEITRTFQHPLYHKVVHSSKRVMAHDELG
CQIGDRVQIVESRPISRDKRWVVEAILKHETRSADTLVEA*
>CG2_30_FULL_Anaerolineae_58_95
MNQRRRITGVVTSNKMTRTVVVEITRTFQHPLYHKVVHSSKRVMAHDELG
CQIGDRVQIVESRPISRDKRWVVEAILKHETRSADTLVEA*
>CG2_30_FULL_Anaerolineae_57_67
MNNRRRLIGVVTSNKMQKTVVVEVSRTFRHPLYRKVVHLSQRVKAHDEIG
CQVGDEVQIVESRPLSAQKRWVVETVVKRETKTADNGVEA*
>Bacteria_Chloroflexi_RBG_16_Chloroflexi_51_16
MNNRRRMTGVVTSNRMTKTVVVEITQKYRHPLYKKVVQSSRRVKAHDEIG
CMIGDEVLIVESKPLSRDKRWVVESVLKKETRTTDQGVGE
>CG1_02_FULL_Anaerolineae_58_13
MNNRRRITGVVTSNKMTKTVVVEIKRVFRHPLYQKVVHLSKRVKAHDEIG
CQVGDQVQIVESRPLSREKRWVVETVVKREIRTADAGVEAVSAADVDVST
LTGVEAKPEAESPRSDDFSRSEEGGPA*
>Bacteria_Chloroflexi_RBG_19FT_COMBO_Chloroflexi_55_16
MNNRRRIVGVVTSNKMDKTVVVEISRTYRHNLYKKVVHSNKRVMAHDELG
CEIGDRVQIVESRPISRHKRWVVEEILRREVDAGEPEGEVQS
>Bacteria_Chloroflexi_RBG_16_Chloroflexi_52_11
MMNTRRRITGVVTSNKMDKTVVVEISRTYRHRLYKKVVSSRKRVMAHDEL
GCQIGDRVQIVESQPISRNKHWVVQQIIRREAGGGPPELETES
>Bacteria_Chloroflexi_RBG_16_Chloroflexi_54_18
MNTRRRMTGVVTSDKMDKTVVVQISRTYRHRLYKKVIHTRRKVMAHDELG
CQVGDHVSIVESRPLSRHKRWVVEQILRHEIAAVEAEESLSLEV
>Bacteria_Chloroflexi_RBG_16_Chloroflexi_57_11
MNTRRRMVGVVTSDKMQKTVVVEVSRTYRHKLYKKVVHSRRRFMAHDDLG
CKIGDTVQIVESRPLSRHKRWAVETILRREISAGDTTLEEFSSIPEGAA
>Bacteria_Chloroflexi_RBG_19FT_COMBO_Chloroflexi_56_12
MNNRRRMTGRVTSNQMQKTVVVEVSRTFRHPLYKKVVHSRKRLMAHDELG
CQIGDEVSIVESQPISRRKRWVVVKILHREIGAGDTKAGALP
>Bacteria_Chloroflexi_RBG_19FT_COMBO_Chloroflexi_47_9
MNNRRRITGFVTSNAMQKTVVVEISRSYRHPLYKKVVHSRKRVMAHDDLG
CQIGDQVQIVESRPISKNKHWVVEQIIRRSVGGAEEIVEA
>Bacteria_Chloroflexi_RBG_19FT_COMBO_Chloroflexi_49_13
MNNRRRITGFVTSNAMQLTVVVEISRSYRHPLYKKVVHSRKRVMAHDELG
CQVGDQVQIVESRPISKNKHWVVEQIIRRTVGSADEGVEA
>Bacteria_Chloroflexi_RBG_13_Chloroflexi_50_21
MNNRRRITGFVTSNAMQKTVVVEISRTYRHPLYKKVVNSRKRVMAHDELG
CQVGDQVQIVESRPISKNKCWVVEQIIRHSVGGEEIPEA
>Bacteria_Chloroflexi_RBG_16_Chloroflexi_54_11
MNNRRRITGFVTSNAMQKTVVVEISRSYRHPLYKKVVHSRKRVMAHDELG
CQVGDQVQIVESRPISKNKHWVVEQIIRRTEGGADVILEAQQ
>Chloroflexi_bacterium_RBG_19FT_COMBO_50_10
MNNRRRITGFVTSNAMQKTVVVEISRSYRHPLYKKIVHSRKRVMAHDELG
CKVGDQVQIVESRPISKNKHWVVEQIIRRTVGGAEEVLEA*
>Bacteria_Chloroflexi_RBG_16_Chloroflexi_47_49
MNNRRRITGFVTSNAMQKTVVVEISRSYRHPLYKKIVHSRKRVMAHDELG
CKVGDQVQIVESRPISKNKHWVVEQIIRRTVGGAEEVLEA
>Bacteria_CP_novel_BJP_IG2158_Novel_57_21
MAKRPLRRMRVGKVVSNSMDKTMVVAIESKVRHPLYGKTIKRTTKLYAHD
EENQCGVGDIVQVMETRPLSKQKRWRLVSVIEKAR
>Actinobacteria_bacterium_RBG_13_55_18
MAERSSTRKARVGTVVSDSMEKTVVVSVETRMRHPLYGKIVKRSKKYSVH
DEENQSRVGDVVRIVETRPMSKTKRWRLAEIIERAE*
>CG_4_10_14_0_8_um_filter_cor_Actinobacteria_50_43
MEERGSRKTRVGKVVSDSMNKTITVAVESTKRHPLYKKTIKRTTKFKAHD
EANEAKAGDTVQIAETRPLSKTKRWRMVEILEKAK*
>Actinobacteria_bacterium_RBG_19FT_COMBO_36_27
LERGKVKIRVGTVVSDKMDKTVVVAVESYYKHPLYKKILRKVKKFKVHDP
EGNCKMGDVIKISETRPLSKTKCWRLVEIVKKAE*
>Actinobacteria_bacterium_RBG_13_35_12
LERGKVKTRVGTVVSDKMDKTVVVVIESHYKHPLYKKILKKTKKFKVHDP
EGNSKLGDVVKISETRPISKTKRWRLVEVIRKAE*
>CG08_land_8_20_14_0_20_Actinobacteria_35_9
MRKARNKAEKNKGGFLERGKVKVRVGTVVSDKMDKTVVVAVESHYKHPLY
KKILKKIKKLKVHDPEGSCKLGDVVKISEIRPISKTKRWRLVEVIRKAE*
>Actinobacteria_bacterium_RBG_16_64_13
MAEKRATAQRERQGVVVSDKMEKTIVVQVSAVKPHAQYQKVIRTTDRLKA
HDEQNEARVGDTVLVRECRPLSRDKTWRLIKVLERAE*
>Actinobacteria_bacterium_RBG_13_63_9
MAGQKAIAQRERQGVVVSDKMDKTIVVQVSAVKPHAQYAKVIRRTDRLKA
HDEENQARVGDTVLVRECRPLSRDKTWRLIKVLERAE*
>Actinobacteria_bacterium_RBG_16_68_12
MTDETNEQGTSADAEVPNEEQQETIEAEAETPSEEPTAEAESVTEEPTAE
EPAAEEPAAEAEAAEEPAAAAETAVAVPAKPKKRRLPRALRPQRTRPARE
KPKERRPIVRLPKPEHVRGRSQERQGTVVSAAADKTIVVRVDVVKMHPRY
KKVIRRSTKFHAHDERNEAKVGDIVRIVETRPLSRMKRWRLQEIVEAAK*
>Bacteria_Actinobacteria_Actinobacteria_Rubrobacteridae_Solirubrobacterales_Conexibacteraceae_Conexibacter_woesei_DSM_14684
MADEEQNENVEETTVAPEAEAAEETAAPEATAGASVPQLAPKERRQQARA
AKAAKVGTRSAQTIEDRQAERAAKRAKNAARRRTLRAKAREAAKATPRGE
PTPPREHGEGRQKLRQGVVISDKADKTITVRIDMARRHRRYEKIVRSSTT
LHAHDESNDANAGDTVIIRESRPLSRLKRWRLVEVVERAK
>Bacteria_Actinobacteria_Actinobacteria_Coriobacteridae_Coriobacteriales_Coriobacterineae_Coriobacteriaceae_Collinsella_intestinalis_DSM_13280
MAEATERNARKVRQGIVSSIMGNKSIVVTTTERKRHPKYGKMMTSTKKFH
VHDEENTAGVGDTVRIMETRPLSATKRWRLVEIIERAK
>Bacteria_Actinobacteria_Actinobacteria_Coriobacteridae_Coriobacteriales_Coriobacterineae_Coriobacteriaceae_Coriobacterium_glomerans_PW2_DSM_20642
MSDTRNQRKVRTGVVTSISGNKSIVVQIAEHKRHPKYGKMMTRTSKLHAH
DEECAAAVGDSVRIMETRPLSKMKRWRLVEIVERAK
>Bacteria_Actinobacteria_Coriobacteriia_Coriobacteriales_Coriobacteriaceae_Enorma_massiliensis_phI
MSDTTRNSRKVRTGTVVSISGNKTIVVQTMERKRHPKYGKMMTFTKKLHA
HDEECTAGVGDRVRVMETRPLSKMKRWRLVEIIERAK
>Bacteria_Actinobacteria_Actinobacteria_Coriobacteridae_Coriobacteriales_Coriobacterineae_Coriobacteriaceae_Atopobium_parvulum_DSM_20469
MAETESRNARKVRTGLVVSISGEKTITVEITYRKHHPKYGKMMTIGKKLH
VHDENNEAGLGDTVRVMETRPLSKTKRWRLAEIVERAK
>Bacteria_Actinobacteria_Actinobacteria_Coriobacteridae_Coriobacteriales_Coriobacterineae_Coriobacteriaceae_Atopobium_rimae_ATCC_49626
MAETESRNARKVRTGTVVSISGEKTITVEITYRKHHPKYGKMMTIGKKLH
VHDEKNEAALGDKVRVMETRPLSKTKRWRLAEIVERAK
>Bacteria_Actinobacteria_Actinobacteria_Coriobacteridae_Coriobacteriales_Coriobacterineae_Coriobacteriaceae_Cryptobacterium_curtum_DSM_15641
MSEERNSRKVRQGLVVSISGDKTCVVEVKERKPHRVYGKMMTTTKKFHTH
DENNEAGLGDTVRIMETRPLSKMKHWRLIEIVEKAK
>Bacteria_Actinobacteria_Actinobacteria_Coriobacteridae_Coriobacteriales_Coriobacterineae_Coriobacteriaceae_Denitrobacterium_detoxificans_DSM_21843
MSEERNSRKVRQGIVVSTAGDKTCVVEVKERKPHPIYGKMMTTTKKFHAH
DENNETGVGDTVRIMETRPLSKMKRWRLIEIVEKAK
>Bacteria_Actinobacteria_Actinobacteria_Coriobacteridae_Coriobacteriales_Coriobacterineae_Coriobacteriaceae_Adlercreutzia_equolifaciens_DSM_19450
MTEERNLRKVRQGVVVSDANDKTIVVAVEERKPHPIYKKMITSTKKFHAH
DENNEAGVGDTVQIMETRPLSKMKRWRLLKIVEKAK
>Bacteria_Actinobacteria_Actinobacteria_Coriobacteridae_Coriobacteriales_Coriobacterineae_Coriobacteriaceae_Enterorhabdus_mucosicola_DSM_19490
MTEERNLRKVRQGIVVSDANDKTIVVAVEERKPHPIYKKMITSTKKFHAH
DENNEAGVGDTVQIMETRPLSKMKRWRLLKIVEKAK
>Bacteria_Actinobacteria_Actinobacteria_Coriobacteridae_Coriobacteriales_Coriobacterineae_Coriobacteriaceae_Enterorhabdus_caecimuris_B7
MTEERNLRKVRQGVVVSDANDKTIVVAVEERKPHPIYKKMITSTKKFHAH
DENNEAGVGDTVQIMETRPLSKMKRWRLLKIVEKAK
>Bacteria_Actinobacteria_Actinobacteria_Coriobacteridae_Coriobacteriales_Coriobacterineae_Coriobacteriaceae_Gordonibacter_pamelaeae_7_10_1_b_draft_genome.
MSEDRNSRKVRQGTVVSAVNDKTCVVQVKERKPHPVYGKMMTTTKKFHAH
DENNEAGVGDTVRIMETRPLSKMKRWRLIEIVEKAK
>Bacteria_Actinobacteria_Actinobacteria_Coriobacteridae_Coriobacteriales_Coriobacterineae_Coriobacteriaceae_Eggerthella_lenta_DSM_2243
MSEERNSRKVRQGVVVSAVNDKTCVVQVKERKPHPVYGKMMTTTKKFHAH
DENNEAGLGDTVQIMETRPLSKMKRWRLVKIVEKAQ
>Bacteria_Actinobacteria_Actinobacteria_Coriobacteridae_Coriobacteriales_Coriobacterineae_Coriobacteriaceae_Eggerthella_sp._YY7918
MSEDRNSRKVRQGVVVSAVNDKTCIVQVHERKPHPVYKKMMTVTKKFHAH
DENNEAGVGDTVQIMETRPLSKMKRWRLVKIVEKAK
>Actinobacteria_bacterium_RBG_19FT_COMBO_70_19
VSEEQLKQRGRRKVRVGVVVSDGMDKTVLVRIDRKMRHPLYKKTVARSAK
LAAHDENNEAHVGDTVRVVETRPLSKTKRWRIVEIVERAK*
>Actinobacteria_bacterium_RBG_16_70_17
MPISSSRRVDLVAERSVRKVRTGVVVSAARDKTVTVEIITSVRHRMYTKT
QERRRRLQAHDEQNDAHLGDTVKVTETRPLSKTKHWRVVEIVERAR*
>Actinobacteria_bacterium_RBG_16_67_15
MTDRSNRKTRTGIVVSDARDKTVTVEIVDSVRHRIYQKTMKSTKKLQAHD
EANDAHVGDTVRVMETRPLSKTKRWRVVEIVERAR*
>Actinobacteria_bacterium_RBG_16_67_10
MSDERSRRKVRTGVVVSDARDKTVTVEITGSVRHAIYRKTVRSTTRLHAH
DEQNDARKGDTVRVMETRPLSKTKRWRVVEIVERAR*
>Actinobacteria_bacterium_RBG_16_68_21
MTERDRRKVRTGVVVSDARDKTVTVQISGAIRHPIYRKTVRSATRLHAHD
EHNDARKGDTVKVMETRPLSKTKRWRVVEIVERAR*
>Bacteria_Actinobacteria_Actinobacteria_Acidimicrobidae_Acidimicrobiales_Acidimicrobineae_Acidimicrobiaceae_Ferrimicrobium_acidiphilum_DSM_19497
MSESPEVRPQRKVREGVVASDAMNQTIIVLVNQRVRHPRYMRTISKTKRL
YVHDVNNDAHVGDTVEVEETRPLSKLKRWRLVRVVERAR
>Bacteria_Actinobacteria_Actinobacteria_Acidimicrobidae_Acidimicrobiales_Acidimicrobineae_Acidimicrobiaceae_Acidimicrobium_ferrooxidans_DSM_10331
MSEEQQQERPRRKVREGIVASAKMDKTIVVEIHQRVRHPRYQRTIARRRR
LYAHDPANEAREGDRVEIAETRPLSRLKRWRLVRIVERAR
>Bacteria_Actinobacteria_Actinobacteria_Acidimicrobidae_Acidimicrobiales_Acidimicrobineae_Acidimicrobiaceae_Ilumatobacter_coccineum_YM16_304
MSEETAETTERPARKVREGTVVSNKMDKTAVVAVVSRVPHAKYNKMILQT
TKLHAHDETNDVNIGDKVRLMETRPLSKLKRWRITDVLERAK
>Bacteria_Actinobacteria_Actinobacteria_unclassified_Actinobacteria_Candidatus_Microthrix_parvicella_Bio17_1
MPESTTSPDDTAAEIAEDRPARKVREGIVTSNGMDKTVAVSFTQQVSHRA
YTKAVRRTKRLYVHDEENTLNVGDRVRVVETRPLSKNKRWRLLEILERAR
>Bacteria_Actinobacteria_Actinobacteria_Nitriliruptoridae_Nitriliruptorales_Nitriliruptoraceae_Nitriliruptor_alkaliphilus_DSM_45188
MSDTPTTVGSERASRKVRQGVVVSDLQDKTIVVRVERRTTHPLYGKSMKV
SKKYHVHDENNDAGTGDTVRIVETRPISKLKRWRLQSVVERAK
>Bacteria_Actinobacteria_Actinobacteria_Actinobacteridae_Actinomycetales_Frankineae_Acidothermaceae_Acidothermus_cellulolyticus_11B
MSEQIEQSTATKPRRGIRKVREGVVVSDKMDKTIVVAVEDRVKHPLYGKV
MRRTSKLKAHDEQNTAKVGDRVLLMETRPLSATKRWRLVRIVERAK
>Bacteria_Actinobacteria_Actinobacteria_Actinobacteridae_Actinomycetales_Streptosporangineae_Thermomonosporaceae_Actinomadura_madurae_LIID_AJ290
MTEQQTEQRSSRKILEGLVVSDKMDKTVVVSVEDRVKHAKYHKVIRRTKN
YKAHDEANECGVGDRVRLMETRPLSATKRWRVVEILEKAK
>Bacteria_Actinobacteria_Actinobacteria_Actinobacteridae_Actinomycetales_Streptosporangineae_Nocardiopsaceae_Nocardiopsis_alba_ATCC_BAA_2165
MSENQTATRNYRKVREGYVVSDKMDKTVVVEVEDRVKHALYGKVIRRTTK
YKAHDEANSCGVGDRVRMMETRPLSATKRWRVVEILEKAK
>Bacteria_Actinobacteria_Actinobacteria_Actinobacteridae_Actinomycetales_Streptosporangineae_Nocardiopsaceae_Marinactinospora_thermotolerans_DSM_45154
MSEDKTVARNYRKVREGYVVSDKMDKTVVVEVEDRVKHALYGKVIRRTTK
YKAHDEANTAGIGDRVRLMETRPLSATKRWRVVEILEKAK
>Bacteria_Actinobacteria_Actinobacteria_Actinobacteridae_Actinomycetales_Streptosporangineae_Streptosporangiaceae_Microbispora_sp._ATCC_PTA_5024
MAEATETTTTEARNYRKTREGLVVSDKMDKTVVVAVEDRVKHPLYGKVIR
RTTKYKAHDEQNACGVGDRVLLMETRPLSATKRWRVVEILEKAK
>Bacteria_Actinobacteria_Actinobacteria_Actinobacteridae_Actinomycetales_Streptosporangineae_Streptosporangiaceae_Nonomuraea_coxensis_DSM_45129
MADETTTSTETAEAADAQRNFRKVREGLVVSDKMDKTVVVAVEDRVKHRL
YGKVIRRTTKYKAHDEANACGVGDRVLLMETRPLSATKRWRVVEILEKAK
>Bacteria_Actinobacteria_Actinobacteria_Actinobacteridae_Actinomycetales_Frankineae_Frankiaceae_Frankia_alni_ACN14a
VRAVADETASQEASQNTEAAVADRGFRKVREGLVVSDKMTKTVVVAVEDR
VQHPLYGKTIRRTKKVKAHDENGTTGVGDRVLLMETRPLSATKRWRVVQV
LEKAK
>Bacteria_Actinobacteria_Actinobacteria_Actinobacteridae_Actinomycetales_Frankineae_Cryptosporangiaceae_Cryptosporangium_arvum_YU_629_21_DSM_44712
MSSEDTVSEVRSDRKVREGYVVSDKMDKTVVVEVEDRVKHRLYGKVIRRT
HRLKAHDEQNDCGVGDRVRLMETRPLSATKRWRVVEILERAK
>Bacteria_Actinobacteria_Actinobacteria_Actinobacteridae_Actinomycetales_Glycomycineae_Glycomycetaceae_Haloglycomyces_albus_DSM_45210
MSENATRGRRKVMEGIVVGDKMDRTAVIEVESRKKHSLYGKVMRTTKKYK
AHDENNQCGVGDRVSIMETRPLSKTKRWRLVEILEKAK
>Bacteria_Actinobacteria_Actinobacteria_Actinobacteridae_Actinomycetales_Glycomycineae_Glycomycetaceae_Glycomyces_arizonensis_DSM_44726
MSEETVETRGRRKVLEGVIVGDKMDKTAVVEVEDRKKHPLYGKVLRSTKK
YKAHDENNQCGVGDRVSIMETRPLSKTKRWRVVEILEKAK
>Bacteria_Actinobacteria_Actinobacteria_Actinobacteridae_Actinomycetales_Micromonosporineae_Micromonosporaceae_Longispora_albida_DSM_44784
MSETVNENVEAEARNRRKTREGLVVSDKMDKTVTVAVEDRVKHPLYGKVL
RRTSKLKAHDEANACGIGDRVLLMETRPLSATKRWRVVEILEKAK
>Bacteria_Actinobacteria_Actinobacteria_Actinobacteridae_Actinomycetales_Micromonosporineae_Micromonosporaceae_Micromonosporaceae_bacterium_URHE0070
VSENENETTEVRNRRKVRDGLVVSDKMDKTVVVVVEDRVKHPLYGKVMRR
TSRLKVHDENNSCGVGDRVSIMETRPLSATKRWRVVEILERAK
>Bacteria_Actinobacteria_Actinobacteria_Actinobacteridae_Actinomycetales_Micromonosporineae_Micromonosporaceae_Catelliglobosispora_koreensis_DSM_44566
MSETNENAVERNRRKVREGLVVSDKMDKTVVVVVEDRVKHPLYGKVMRRT
AKLKAHDEQNSCGIGDRVLLMETRPLSATKRWRVVEILEKAK
>Bacteria_Actinobacteria_Actinobacteria_Actinobacteridae_Actinomycetales_Micromonosporineae_Micromonosporaceae_Hamadaea_tsunoensis_DSM_44101
MSETNENVVARTSRKVREGLVVSDKMDKTVVVAVEDRVKHPLYGKVLRRT
SKLKAHDEQNACGIGDRVLLMETRPLSATKRWRVVEILERAK
>Bacteria_Actinobacteria_Actinobacteria_Actinobacteridae_Actinomycetales_Micromonosporineae_Micromonosporaceae_Actinoplanes_missouriensis_NBRC_102363
MSENTTAAPRAQRKVREGLVVSDKMDKTVVVEVEDRVKHALYGKVIRRTR
KLKVHDEQNAAGIGDRVLMMETRPLSATKRWRIVEILEKAK
>Bacteria_Actinobacteria_Actinobacteria_Actinobacteridae_Actinomycetales_Micromonosporineae_Micromonosporaceae_Micromonospora_sp._L5
MSENTTAPARSRRKVREGLVVSDKMDKTVVVEVEDRVKHALYGKIMRRTS
KLKVHDEQNSAGIGDRVLIMETRPLSATKRWRLVEILEKAK
>Bacteria_Actinobacteria_Actinobacteria_Actinobacteridae_Actinomycetales_Frankineae_Geodermatophilaceae_Blastococcus_saxobsidens_DD2
MSETQTSATGPGLAGRGYRKLREGLVVSDKMEKTIVVEVEDRVKHGLYGK
VIRRTSKLKAHDEQGVAGVGDRVQIMETRPTSATKRWRLVEVLEKAK
>Bacteria_Actinobacteria_Actinobacteria_Actinobacteridae_Actinomycetales_Frankineae_Geodermatophilaceae_Geodermatophilus_obscurus_DSM_43160
MSEPQETQTASGPGLAGRGYRKVREGLVVSDKMDKTIVVEVEDRVKHGLY
GKVIRRTSKLKAHDEQQVAGIGDRVQIMETRPTSATKRWRLVEVLERAK
>Bacteria_Actinobacteria_Actinobacteria_Actinobacteridae_Actinomycetales_Frankineae_Nakamurellaceae_Nakamurella_multipartita_DSM_44233
MSEQPENTTADDTVDAAAGAPEAKVRGERKTREGLVVSDKMNKTIVVALE
DRVKHPRYSKVIRRTTKVKAHDENETAGIGDRVLLAETRPLSATKRWRLV
KVLERAQ
>Bacteria_Actinobacteria_Actinobacteria_Actinobacteridae_Actinomycetales_Corynebacterineae_Mycobacteriaceae_Amycolicicoccus_subflavus_DQS3_9A1
MSEDNSVNSAQAEGSAQTQKPRGRRKTRIGYVVSDKMQKTIVVELEDRVK
HSLYGKVIRRTSRVKAHDENETAGIGDRVQLMETRPLSATKRWRLVEVLE
KAK
>Bacteria_Actinobacteria_Actinobacteria_Actinobacteridae_Actinomycetales_Corynebacterineae_Dietziaceae_Dietzia_cinnamea_P4_contig00104
MTESNENTERNSRKVRIGYVVSDKMEKTIVVELEDRVKHPLYGKIMRRTE
RVKAHDETNTAGVGDRVRIMETRPLSASKRYRLVEVLERAK
>Bacteria_Actinobacteria_Actinobacteria_Actinobacteridae_Actinomycetales_Corynebacterineae_Corynebacteriaceae_Corynebacterium_argentoratense_DSM_44202
MSEANVNKKEKGARKVRTGYVVSTKMQKTCVVELEDRKRHGLYGKTIRTN
SKVKVHDENETAGVGDLVRVEETRPLSKDKHFRLVEIVEKAR
>Bacteria_Actinobacteria_Actinobacteria_Corynebacteriales_Gordoniaceae_Gordonia_sp._KTR9
MSEDQKVTETQTEERARRKERIGYVVSDKMQKTIVVELEDRKSHKLYGKI
IRTTSKVKAHDENGDAGVGDRVRIMETRPLSATKHWRLVEVLEKAK
>Bacteria_Actinobacteria_Actinobacteria_Corynebacteriales_Gordoniaceae_Gordonia_bronchialis_DSM_43247
MSEDQKVTQTEVRNSRKERIGYVVSDKMEKTIVVELEDRTRHALYGKIIR
TTSKVKAHDENGDAGVGDRVRIMETRPLSATKHWRLVEVLEKAK
>Bacteria_Actinobacteria_Actinobacteria_Actinobacteridae_Actinomycetales_Corynebacterineae_Mycobacteriaceae_Mycobacterium_abscessus_bolletii_50594
MSEKKTSAGAAPGPRHTPATEQPRGRRKTAIGYVVSDKMQKTIVVELESR
NRHSLYGKIIRTTSKVKAHDENGDAGVGDRVSLMETRPTSATKRWRLVEV
LEKAK
>Bacteria_Actinobacteria_Actinobacteria_Actinobacteridae_Actinomycetales_Corynebacterineae_Nocardiaceae_Nocardia_brasiliensis_ATCC_700358
MEERNSRKVRTGYVVSDKMNKTIVVELEDRNRHPLYGKIIRTTSKVKAHD
ENEIAGIGDRVQLMETRPLSATKRWRLVEVLEKAK
>Bacteria_Actinobacteria_Actinobacteria_Actinobacteridae_Actinomycetales_Pseudonocardineae_Pseudonocardiaceae_Actinomycetospora_chiangmaiensis_DSM_45062
MSQAADDAAATPVTQQKPGERNDERGLRKTREGLVVSDKMAKTIVVSLED
RVKHPRYSKVIRRTKKVKAHDEHNTAGPGDRVLLMETRPLSATKRWRLVE
ILEKAK
>Bacteria_Actinobacteria_Actinobacteria_Actinobacteridae_Actinomycetales_Pseudonocardineae_Pseudonocardiaceae_Actinoalloteichus_cyanogriseus_DSM_43889
MSEKDVNGAVTDTTGGDARNSRKVREGYVVSDKMDKTIVVQLEDRKKHAL
YGKVMRRTTKVKAHDEQNSAGVGDRVLLMETRPLSATKRWRLAEVLEKAK
>Bacteria_Actinobacteria_Actinobacteria_Actinobacteridae_Actinomycetales_Pseudonocardineae_Pseudonocardiaceae_Actinosynnema_mirum_DSM_43827
MSENEEVTTEARNYRKVREGLVVSDKMDKTIVVAVEDRKKHRRYSKVMRS
TAKVKAHDEQNAAGIGDRVLLMETRPLSATKRWRLVEVLEKAK
>Bacteria_Actinobacteria_Actinobacteria_Actinobacteridae_Actinomycetales_Pseudonocardineae_Pseudonocardiaceae_Actinokineospora_inagensis_DSM_44258
MSENETVSQTTAEVEARNNRKVREGLVVSDKMDKTIVVALEDRKKHPRYA
KVLRSTTKVKAHDEENTAGVGDRVLLMETRPLSATKRWRLVEILEKAK
>Bacteria_Actinobacteria_Actinobacteria_Actinobacteridae_Actinomycetales_Pseudonocardineae_Pseudonocardiaceae_Kutzneria_albida_DSM_43870
MSETKTETVDRNDRKVREGYVVSDKMDKTIVVALEDRKKHPLYGKVLRTT
TKVKAHDEQNSAGIGDRVLLMETRPLSATKRWRLVEVLEKAK
>Bacteria_Actinobacteria_Actinobacteria_Actinobacteridae_Actinomycetales_Actinopolysporineae_Actinopolysporaceae_Actinopolyspora_mortivallis_HS_1_DSM_44261
MSETVTHEQNAQRNQRKTREGYVVSDKMNKTIVVALEDRKKHPLYGKIMR
KTTKVKAHDENNDAGVGDRVLLMETRPLSATKRWRLVKIQEKAK
>Bacteria_Actinobacteria_Actinobacteria_Actinobacteridae_Actinomycetales_Pseudonocardineae_Pseudonocardiaceae_Amycolatopsis_mediterranei_RB
MSEPTTETPARNDRKVREGYVVSDKMNKTIVVELEDRKKHPRYSKVVRST
TKVKVHDENNEAGVGDRVTLMETRPLSATKRWRLVQIVEKAK
>Bacteria_Actinobacteria_Actinobacteria_Actinobacteridae_Actinomycetales_Catenulisporineae_Catenulisporaceae_Catenulispora_acidiphila_DSM_44928
MSEQTVENTEERGARKVREGYVVSDKMEKTIVVEVEDRKKHPKYRKVVRR
TTKLKAHDEQNTAGVGDRVLLMETRPTSATKRWRLVEVLEKAK
>Bacteria_Actinobacteria_Actinobacteria_Actinobacteridae_Actinomycetales_Catenulisporineae_Actinospicaceae_Actinospica_robiniae_DSM_44927
MSNEVTNVAETAEQRGARKTREGLVVSDKMDKTVVVSVEDRVKHRVYGKV
IRRTSKLKAHDEQNSCGIGDRVLLMETRPLSATKRWRVVEILEKAK
>Bacteria_Actinobacteria_Actinobacteria_Actinobacteridae_Actinomycetales_Streptomycineae_Streptomycetaceae_Kitasatospora_setae_KM_6054_NBRC_14216
MTENTNETRGFRKTREGLVVSDKMDKTVVVAVEDRVKHALYGKVIRRTNK
LKAHDEQNACGVGDRVLLMETRPLSATKRWRVVEILEKAK
>Bacteria_Actinobacteria_Actinobacteria_Actinobacteridae_Actinomycetales_Pseudonocardineae_Pseudonocardiaceae_Jiangella_gansuensis_YIM_002_DSM_44835
MSPANKEENVNQSTDTQQGKAPAGRGYRKTRQGLVVSDKMDKTVVVSVED
RFKHPLYGKVVRRSSKLKAHDEQNAAGIGDRVLVMETRPLSATKRWRVVE
ILEKAK
>Bacteria_Actinobacteria_Actinobacteria_Actinobacteridae_Actinomycetales_Propionibacterineae_Nocardioidaceae_Actinopolymorpha_alba_DSM_45243
MSTNEEVGSVAAQASAETTGQKRGFRKSREGLVVSDKMNKTVVVEVEDRV
KHALYGKVMRRTNRLKAHDEANECGVGDRVLLMETRPLSATKRWRVVEIL
EKAK
>Bacteria_Actinobacteria_Actinobacteria_Actinobacteridae_Actinomycetales_Propionibacterineae_Nocardioidaceae_Aeromicrobium_marinum_DSM_15272
MSTKDEAVNPQNPAEQSPAERGARKMREGLVVSDKMDKTIVVNVEDRIKH
PLYGKVLRRNMKLKAHDETNSAGIGDRVILMETRPLSATKRWRLVEVVEK
AK
>Bacteria_Actinobacteria_Actinobacteria_Actinobacteridae_Actinomycetales_Propionibacterineae_Nocardioidaceae_Marmoricola_sp._URHB0036
MSENAVEDRSARKVREGLVVSDKMDKTVVVSVEDRVKHALYGKVLRRSTR
LKAHDEANSCGVGDRVLLMETRPLSATKRWRVVEIIEKAK
>Bacteria_Actinobacteria_Actinobacteria_Actinobacteridae_Actinomycetales_Propionibacterineae_Nocardioidaceae_Nocardioides_sp._JS614
MSEQAQANAAERNARKVREGLVVSDKMDKTVVVSVEDRVKHALYGKVMRR
TSKLKAHDEQNECGIGDRVLLMETRPLSATKRWRVVEILEKAK
>Bacteria_Actinobacteria_Actinobacteria_Actinobacteridae_Actinomycetales_Propionibacterineae_Nocardioidaceae_Kribbella_flavida_DSM_17836
MTENVAKDETVSTTQARGRRKTREGLVLSDKMDKTVTVEVEDRVKHKLYG
KVIRRTSKLKAHDEQNAAGIGDRVLLMETRPLSATKRWRIVEILEKAK
>Bacteria_Actinobacteria_Actinobacteria_Actinobacteridae_Actinomycetales_Propionibacterineae_Propionibacteriaceae_Microlunatus_phosphovorus_NM_1
MSESVNETVEVVETPDEVVEVVTEEAGEERGTRKVREGYVVSDKMDKTVV
VAVEDRVKHRLYGKVLRQTNRLKAHDETNSAGVGDRVRIMETRPLSATKR
WRLVKILEKAK
>Bacteria_Actinobacteria_Actinobacteria_Actinobacteridae_Actinomycetales_Propionibacterineae_Propionibacteriaceae_Aestuariimicrobium_kwangyangense_DSM_21549
MTDKTTENTGAPQRESFRKVREGVVVSDKMDKTIVVAIEERVKHALYGKI
MTKTARLKVHDENNEAGEGDRVRVMETRPLSATKRWRLLEIVEKAQ
>CG1_02_FULL_Propionibacterium_60_36
MSENTAERTTRRKVREGLVVSDKMNKTITVMVEDRVKHPLYGKVMTKSVR
LKAHDENNEAGMGDRVRIMETRPLSATKRWRLVEIIEKAK*
>Bacteria_Actinobacteria_Actinobacteria_Actinobacteridae_Actinomycetales_Kineosporiineae_Kineosporiaceae_Kineococcus_radiotolerans_SRS30216
MSEQTSAASTTDRGDRKTRRGYVVSDKMQKTVVVEVEDRVKHPLYAKVIR
RTTKVKAHDEVETAGVGDLVLIAETRPLSATKRWRVVEVLERAK
>Bacteria_Actinobacteria_Actinobacteria_Actinobacteridae_Actinomycetales_Micrococcineae_Dermacoccaceae_Demetria_terragena_DSM_11295
MADDNTKAVDDGQTVLDASAVISDSSRHYRKTRQGYVVSDKMEKTIVVEV
EDRVKHALYGKVIRRSSKVKAHDEENSAGIGDRVLIMETRPLSASKRWRI
VEILERAK
>Bacteria_Actinobacteria_Actinobacteria_Actinobacteridae_Actinomycetales_Micrococcineae_Dermacoccaceae_Dermacoccus_nishinomiyaensis_M25
MTDKQETAVTEQAERNYRKTRQGYVVSDKMDKTVVVEVEDRVKHALYGKV
MRRSSKVKAHDENNSAGIGDRVLIMETRPLSATKRWRVVEILERAK
>Bacteria_Actinobacteria_Actinobacteria_Actinobacteridae_Actinomycetales_Micrococcineae_Dermacoccaceae_Kytococcus_sedentarius_DSM_20547
MSEQTTPEVSESGKLLAPGGRQFRKERRGYVVSDKMEKTITVALEEHVKH
ALYGKVIRKTKKVKAHDEENTAGVGDLVRIAETRPTSATKRWRLVEVVEK
AK
>Bacteria_Actinobacteria_Actinobacteria_Actinobacteridae_Actinomycetales_Micrococcineae_Dermatophilaceae_Austwickia_chelonae_NBRC_105200
MAENKESTVEALERSARKTAQGYVVSDKMDKTVVVEVEDRVKHPLYGKVM
RRTSKLKAHDAQNECGVGDRVLLMETRPLSATKRWRVVEILERAK
>Bacteria_Actinobacteria_Actinobacteria_Actinobacteridae_Actinomycetales_Micrococcineae_Dermatophilaceae_Dermatophilus_congolensis_DSM_44180
MTEANTTTERNYRKTARGYVVSDKMDKTVVVEVEDRVKHALYSKVMRRTK
RLKAHDETNNCGVGDRVLLMETRPLSATKRWRVVEILERAK
>Bacteria_Actinobacteria_Actinobacteria_Actinobacteridae_Actinomycetales_Micrococcineae_Dermatophilaceae_Kineosphaera_limosa_NBRC_100340
MTMSEQEQSVSTQTERNFRKTARGYVVSDKMDKTVVVEVEDRVKHALYGK
VMRRTSRLKAHDENNAAGVGDRVLIMETRPLSAGKRWRIVEILEKAK
>Bacteria_Actinobacteria_Actinobacteria_Actinobacteridae_Actinomycetales_Micrococcineae_Dermatophilaceae_Mobilicoccus_pelagius_NBRC_104925
MTDQSVETGEGRNFRKTARGYVVSDKMDKTIVVEVEDRVKHALYGKVMRR
TSRLKAHDENNEAGVGDRVLIMETRPLSASKRWRLVRIVEKAK
>Bacteria_Actinobacteria_Actinobacteria_Actinobacteridae_Actinomycetales_Micrococcineae_Intrasporangiaceae_Arsenicicoccus_bolidensis_DSM_15745
MSDNQKEAANTVSETTLERNDRKTRQGYVVSDKMDKTVVVEVEDRVKHAL
YGKVLRRSSKVKAHDEENSAGIGDRVLIMETRPLSATKRWRVVEILERAK
>Bacteria_Actinobacteria_Actinobacteria_Actinobacteridae_Actinomycetales_Micrococcineae_Intrasporangiaceae_Intrasporangium_calvum_DSM_43043
MSEQTPEKTTERNYRKARQGYVVSDKMDKTVVVEVEDRVKHALYAKVIRR
TSKVKAHDEKNEAGVGDRVLIMETRPLSATKRWRVVEILEKAK
>Bacteria_Actinobacteria_Actinobacteria_Actinobacteridae_Actinomycetales_Micrococcineae_Intrasporangiaceae_Janibacter_sp._HTCC2649
VSENVKDETVAATEARNYRKTRQGYVVSDKMDKTVVVEVEDRVKHALYGK
VLRRSSKVKAHDEENVAGIGDRVLIMETRPLSATKRWRVVEILEKAK
>Bacteria_Actinobacteria_Actinobacteria_Actinobacteridae_Actinomycetales_Micrococcineae_Dermabacteraceae_Dermabacter_sp._HFH0086
MNENQVAEERPYRKTQRGYVVSDKMDKTIVVEVEERVKHSLYGKVMKKHK
KFKAHDEENTAGVGDLVRIMETRPLSASKRWRLVEILEKAK
>Bacteria_Actinobacteria_Actinobacteria_Actinobacteridae_Actinomycetales_Micrococcineae_Dermabacteraceae_Brachybacterium_faecium_DSM_4810
MTDNTQAETPAVEELAKEGAQASSSERPYRKTLRGFVVSDKMDKTIVVAV
EERVKHARYGKVTTKTSKFKAHDEENTAGIGDRVLVMETRPTSATKRWRL
VEILERAK
>Bacteria_Actinobacteria_Actinobacteria_Actinobacteridae_Actinomycetales_Micrococcineae_Bogoriellaceae_Georgenia_sp._SUBG003
MSENTTSTAPEADLDRNFRKTRRGYVVSDKMDKTVVVEVEDRVKHALYGK
VIRRTERVKAHDEANEVGIGDLVLIMETRPLSATKRYRVVEVLEKAK
>Bacteria_Actinobacteria_Actinobacteria_Actinobacteridae_Actinomycetales_Micrococcineae_Beutenbergiaceae_Beutenbergia_cavernae_DSM_12333
MANETKDTVAESAAAEHRPNRKTRRGYVVSDKMQKTVVVEVEDRVKHPLY
GKVIRRTTKVKAHDEASTAGVGDLVLIMETRPLSATKRWRVVEILEKAK
>Bacteria_Actinobacteria_Actinobacteria_Actinobacteridae_Actinomycetales_Micrococcineae_Cellulomonadaceae_Cellulomonas_flavigena_DSM_20109
MTTKHEHTTATADHRAYRKTRRGYVVSDKMDKTVVVEVEDRVKHPLYGKV
IRRTSKVKVHDEQNSAGIGDLVEIMETRPLSANKRWRLVEILEKAK
>Bacteria_Actinobacteria_Actinobacteria_Actinobacteridae_Actinomycetales_Micrococcineae_Cellulomonadaceae_Actinotalea_ferrariae_CF5_4
MSTENAAAPAAESSAADHRPYRKTRRGYVVSDKMQKTVVVEVEDRVKHPL
YGKVLRRTSKVKAHDEASTAGIGDLVLIMETRPLSATKRWRVVEILEKAK
>Bacteria_Actinobacteria_Actinobacteria_Actinobacteridae_Actinomycetales_Micrococcineae_Jonesiaceae_Jonesia_denitrificans_DSM_20603
MSENIVAERPQRKTRRGYVVSDKMEKTIVVEVEDRVKHPLYGKVMRRTSK
VKAHDEQNTAGIGDLVLIMETRPLSATKRWRLVEILEKAK
>Bacteria_Actinobacteria_Actinobacteria_Actinobacteridae_Actinomycetales_Micrococcineae_Promicromonosporaceae_Cellulosimicrobium_cellulans_J36_ICCI
MSENATNAPEVAEATEQRAYRKTRRGYVVSDKMDKTVVVEVEDRVKHPLY
GKVIRRTSKVKAHDEQNSAGVGDLVLIMETRPLSATKRWRLVEILEKAK
>Bacteria_Actinobacteria_Actinobacteria_Actinobacteridae_Actinomycetales_Micrococcineae_Promicromonosporaceae_Isoptericola_variabilis_225
MSDNTNTAAGVEQATERGTRKVRRGYVVSDKMEKTIVVEVEDRVKHPLYG
KVMRRTNKVKAHDEQNTAGIGDLVVIMETRPLSATKRWRLVEILEKAK
>Bacteria_Actinobacteria_Actinobacteria_Actinobacteridae_Bifidobacteriales_Bifidobacteriaceae_Alloscardovia_omnicolens_DSM_21503
MAEKLERNDRKVRTGYVVSEAMDKTITVELEQRSTHPLYGKVVRSNSKVK
VHDENNDAHVGDLVTIMETRPLSKTKRWRLNAIVERAK
>Bacteria_Actinobacteria_Actinobacteria_Actinobacteridae_Bifidobacteriales_Bifidobacteriaceae_Bifidobacterium_animalis_animalis_ATCC_25527
MAEERNFRKVRRGYVVSDKMDKTISVELELRTTHPLYGKVVRSTRTVKAH
DENNQAHVGDLVSIMETRPLSKTKRWRLDSIIERAK
>Bacteria_Actinobacteria_Actinobacteria_Actinobacteridae_Actinomycetales_Actinomycineae_Actinomycetaceae_Actinobaculum_schaalii_CCUG_27420
MSENASTETRNHRKSLRGYVVSDKMDKTVVVEVEDRVKHPLYGKVITRTK
RVKAHDENNEVRVGDLVSIMETRPLSATKHFRVVTIIEKAK
>Bacteria_Actinobacteria_Actinobacteria_Actinobacteridae_Actinomycetales_Actinomycineae_Actinomycetaceae_Arcanobacterium_haemolyticum_DSM_20595
MSEQEKLTETTARNYRKVRRGYVVSDKMDKTVVVEVEDRRKHPLYGKVMT
RTKRVKAHDESNEVRVGDLVRIMETRPLSATKHFRVVEIIEKAK
>Bacteria_Actinobacteria_Actinobacteria_Actinobacteridae_Actinomycetales_Actinomycineae_Actinomycetaceae_MobiluncusFalcivibrio_group_Mobiluncus_curtisii_ATCC_43063
MADETMTTETTERNHRKVRRGYVVSDRMEKTIVVQLEDRVKHPLYGKVMR
KTKKVTVHDEQNLAGIGDLVVIMETRPLSKTKHWRLVEIAEKAK
>Bacteria_Actinobacteria_Actinobacteria_Actinobacteridae_Actinomycetales_Actinomycineae_Actinomycetaceae_Actinomyces_naeslundii_Howell_279_ATCC_12104
MSEQTSTENVEQSTERPQRKVRRGYVVSDKMDKTVVVLVEERYKHSLYGK
VLRRSKKVKVHDEHNEAGIGDLVSIMETRPLSATKHFRLLEILERAK
>Bacteria_Actinobacteria_Actinobacteria_Actinobacteridae_Actinomycetales_Micrococcineae_Brevibacteriaceae_Brevibacterium_linens_BL2
MAETTKPEATPADRNSRKTARGYVVSDKMEKTIVVEVEERKTHRLYGKVL
RQSVKYKVHDEENAAGIGDLVLVSETRPVSSAKRWRLVEIIERAK
>Bacteria_Actinobacteria_Actinobacteria_Actinobacteridae_Actinomycetales_Micrococcineae_Micrococcaceae_Arthrobacter_phenanthrenivorans_Sphe3
MSEKDENVTETATAATAEQRGYRKTRRGYVVSDKMEKTIVVQVEDRVKHA
LYGKVIRRTSKVKAHDENNTAGIGDLVVIAETRPLSATKNWRLVEILEKA
K
>Bacteria_Actinobacteria_Actinobacteria_Actinobacteridae_Actinomycetales_Micrococcineae_Micrococcaceae_Acaricomes_phytoseiuli_DSM_14247
MSEVSKEATPSAEKQARGYRKSRIGYVVSDKMQKTIVVEVEDRVKHSLYG
KVMKRTSKVKAHDEQETAGIGDRVRISETRPLSATKRWRLVEVVEKAK
>Bacteria_Actinobacteria_Actinobacteria_Actinobacteridae_Actinomycetales_Micrococcineae_Micrococcaceae_Kocuria_rhizophila_DC2201
MSEQVNNETAAAERGDRKSRQGYVVSDKMDKTVVVQVEDRVKHALYGKVL
RKSKRVKAHDEENSCGVGDLVRIVETRPLSANKNWRVVEIVEKAK
>Bacteria_Actinobacteria_Actinobacteria_Actinobacteridae_Actinomycetales_Micrococcineae_Micrococcaceae_Nesterenkonia_alba_DSM_19423
MTEQNTTTAAPTNAAQSDAASERNYRKNLRGVVVSDKMDKTIVVEVEDRK
KHSLYGKVMKRHKKFKAHDENEEAGIGDIVQISETRPLSATKRWRLVRIV
EKAK
>Bacteria_Actinobacteria_Actinobacteria_Actinobacteridae_Actinomycetales_Micrococcineae_Micrococcaceae_Micrococcus_luteus_NCTC_2665
MTEQTPAVSEERGYRKALRGIVVSDKMDKTIVVEVQDRKKHSLYGKVMKT
SKRVKAHDEENTAGVGDRVRIAETRPLSASKRWRLVEVVERAK
>Bacteria_Actinobacteria_Actinobacteria_Actinobacteridae_Actinomycetales_Micrococcineae_Micrococcaceae_Citricoccus_sp._CH26A
VTENANTESANTQTEASARGYRKSLRGVVVSDKMDKTIVVEVQDLKKHAL
YGKVMRTSKKLKAHDEQNTAGVGDVVLLAETRPLSATKRWRLVEVIERAK
>Bacteria_Actinobacteria_marine_actinobacterium_IMCC13023
MAEETKPAAKAAAKPATKAAAKPAAKAAAKPAAKAAAPKVAKPKKAKTPK
EIKEVTRGYRKSRQGYVVSDKMDKTIVVLLEDRKKHPLYGKVLRVSKKVK
AHDETNSAGIGDLVVIDETRPISATKNWRLVEILEKAK
>Bacteria_Actinobacteria_Actinobacteria_Actinobacteridae_Actinomycetales_Micrococcineae_Microbacteriaceae_Curtobacterium_sp._9128
MANEEKDSAALTRGYRKTRRGYVTSDKMDKTIVVEVEDRVKHALYGKVIR
RTSKVKAHDEAGSAGVGDLVVISETRPLSASKRWRLVEILEKAK
>Bacteria_Actinobacteria_Actinobacteria_Actinobacteridae_Actinomycetales_Micrococcineae_Microbacteriaceae_Curtobacterium_flaccumfaciens_UCD_AKU
MANEEKNSAALTRGYRKTRRGYVTSDKMDKTIVVEVEDRVKHALYGKIIR
RTSKVKAHDELGTAGVGDLVVISETRPLSASKRWRLVEILEKAK
>Bacteria_Actinobacteria_Actinobacteria_Actinobacteridae_Actinomycetales_Micrococcineae_Microbacteriaceae_Gulosibacter_molinativorax_DSM_13485
MAETNTNSAAAEVSGETLQRNYRKTRRGYVTSDKMEKTITVLVEDRVKHP
LYGKVIRRSTKIKVHDENNIAGIGDLVRIAETRPLSATKRWRLVEILEKA
K
>Bacteria_Actinobacteria_Actinobacteria_Actinobacteridae_Actinomycetales_Micrococcineae_Microbacteriaceae_Agrococcus_lahaulensis_DSM_17612
MASTEQKDETVQRGYRKSRIGYVVSDKMEKTVVVEVEDRVKHPLYGKVIR
KSSKVKAHDEQNAAGIGDRVLIAETRPMSATKRWRIVEILEKAK
>Bacteria_Actinobacteria_Actinobacteria_Actinobacteridae_Actinomycetales_Micrococcineae_Microbacteriaceae_Leucobacter_chromiiresistens_JG_31
MAEVEKEQRGYRKARRGYVVSDKMEKTIVVEVEDRVKHPLYGKVLRRSSK
VKAHDEQNTAGIGDLVLIHETRPLSASKRWRLVEVLEKAK
>Bacteria_Actinobacteria_Actinobacteria_Actinobacteridae_Actinomycetales_Micrococcineae_Microbacteriaceae_Microbacterium_paraoxydans_DH1b
MATKKEAAVEAEHAAHDVRDADARGYRKARRGYVVSDKMDKTIVVEVEDR
VKHPLYGKVIRRTSKVKAHDEANSAGIGDLVLINETRPLSATKRWRLVEI
LEKAK
>Bacteria_Actinobacteria_Actinobacteria_Actinobacteridae_Actinomycetales_Micrococcineae_Microbacteriaceae_Curtobacterium_ginsengisoli_DSM_22003
MATKKAEAEVAEKAAPARAYRKSARGYVVSNKMEKTIVVEVEDRKKHSLY
GKVMRTTKKVKAHDEQNTAGVGDLVLLSETRPLSATKRWRLVEILEKAK
>Bacteria_Actinobacteria_Actinobacteria_Actinobacteridae_Actinomycetales_Micrococcineae_Microbacteriaceae_Humibacter_albus_DSM_18994
MAATKAQTAEAQSEKAQASKTETAAAGHEHAAHDVKDASARGYRKSRRGY
VVSDKMDKTIVVEVEDRVKHPLYGKVIRRTNKVKVHDENNTAGIGDLVII
NETRPYSATKRWRLVEILEKAK
>Bacteria_Actinobacteria_Actinobacteria_Actinobacteridae_Actinomycetales_Micrococcineae_Microbacteriaceae_Cryobacterium_sp._MLB_32
MAKTDETVVAGEATELVRGYRKTLRGYVTSDKMNKTIIVVVEDRVKHPLY
GKVIRRTSKLKAHDEANSAGIGDLVLISETRPLSASKRWRLVEILEKAK
>Bacteria_Actinobacteria_Actinobacteria_Actinobacteridae_Actinomycetales_Micrococcineae_Microbacteriaceae_Glaciibacter_superstes_DSM_21135
MAKTDEKVVAAEATEGLVRGYRKTLRGYVTSDKMEKTIVVEVEDRVKHPL
YGKVIRRASKLKVHDEANSAGIGDLVLISETRPLSATKRWRLVEILEKAK
>Bacteria_Actinobacteria_Actinobacteria_Actinobacteridae_Actinomycetales_Micrococcineae_Microbacteriaceae_Clavibacter_michiganensis_subsp._michiganensis_NCPPB_382
MANAEEKNTADTATADRGYRKSRRGYVTSDKMDKTIVVEVEDRVKHPLYG
KVIRRTSKVKAHDEANTAGIGDLVLINETRPLSASKRWRLVEILEKAK
>Bacteria_Actinobacteria_Actinobacteria_Actinobacteridae_Actinomycetales_Micrococcineae_Microbacteriaceae_Leifsonia_xyli_xyli_CTCB07
MAETTKATAAEPAADEALVRGYRKARRGYVVSDKMDKTIVVEVEDRVKHP
LYGKVLRRTSKVKAHDESNVAGIGDLVLINETRPLSASKRWRLVEILEKA
K
>Bacteria_Actinobacteria_Actinobacteria_Actinobacteridae_Actinomycetales_Micrococcineae_Microbacteriaceae_Agromyces_subbeticus_DSM_16689
MAETKKAAAEVDTTAELVRGYRKVRRGYVVSDKMDKTIVVEVEDRVKHPL
YGKVLRRTSKVKAHDETNTAGIGDLVVISETRPLSATKRWRLVEIVEKAK
>Bacteria_Actinobacteria_Actinobacteria_Actinobacteridae_Actinomycetales_Micrococcineae_Microbacteriaceae_Herbiconiux_sp._YR403
MAETKKATAEVAETAELVRGYRKTRRGYVTSDKMEKTIVVEVEDRVKHPL
YGKVIRRTSKVKAHDELNSAGIGDLVLISETRPLSASKRWRLVEILEKAK
>Bacteria_Gemmatiomonas_uncultured_SG8_38_2
MSRGQRKTRVGSVVSDRMDKTIVVNIERRFAHPLYGKQVTRHKKYYAHDQ
ENQARMGDVVRIVETRPMSKKKRWRLVEIVRKPE
>Bacteria_Gemmatiomonas_uncultured_SMTZ_52
MTRGQRKTRIGSVVSDRMDKTIVVSVERRYTHPLYGKQVKGHKRYYAHDQ
DNQARRGDVVRIEETRPLSRLKRWRLVEIVRRPEGSAGDA
>Bacteria_Gemmatimonadetes_Gemmatimonadetes_Gemmatimonadetes_bacterium_SCGC_AAA003_K10
MTESDVETTAEKVGVQRSGRKVRQGIVVSDRGEKTVVVRVDRRIQHPLYG
KSMIRSKKYHVHDAENEYRTGDVLRIQETRPRSKLKRWRVIELVRRPERI
>Bacteria_Gemmatiomonas_uncultured_SG8_23
MSENETDQTQVAERNRRKVRVGVVVSDAMDKTVTVNVERQFPHPLYGKLV
KRTKKYHAHDENNEYQVGDIVRITETRPLSKTKRWRVIELMERPA
>Bacteria_Gemmatimonadetes_Gemmatimonadetes_Gemmatimonadetes_bacterium_SCGC_AB_629_I08
MSEEAKGDNGMERVEDTASPADSAESPSVEMAVSNDRNHRKERTGVVIGD
RADKTITVMVERRFSHPLYGKGVKRSKRYHVHDESNACRVGDIVRIVETR
PLSKTKRWRLLETLGRKA
>Bacteria_Gemmatimonadetes_Gemmatimonadetes_Gemmatimonadetes_bacterium_SCGC_AAA007_O21
MSEEAKGDNGMEHVEDTASPADSAESPSVEMAVSNDRAHRKERTGVVVGD
RADKTITVMVERHFSHPLYGKGVKRSKRYHVHDESNACRVGDIVRIVETR
PLSKTKRWRLLETLGRKA
>Bacteria_Gemmatimonadetes_Gemmatimonadetes_Gemmatimonadetes_bacterium_KBS708
MAETMNNGTTPTGGNAGANAASRKRGARKTRVGVVVSDKMQKTVVVAVDR
RVPHPVYGKMVTRTTRLKAHDEENSAKQGDTVRIMETRPLSKDKRWRVVE
IVERAR
>Bacteria_Gemmatimonadetes_Gemmatimonadetes_Gemmatimonadales_Gemmatimonadaceae_Gemmatimonas_aurantiaca_T_27
MAELNNASAAQNGAPDRSARKLRVGLVVSDKMDKTVVVKIDRRMPHPQYG
KMVTRTRKLKAHDEENSAKLGDTVRIMETRPLSKDKRWRVVEIVERAR
>Bacteria_Gemmatimonadetes_Gemmatimonadetes_Gemmatimonadales_Gemmatimonadaceae_Gemmatimonas_sp._AP64
MAETNNASAAQNGAMDRTARKVRIGLVVSDKMEKTVVVRIDRRMPHPQYG
KMVTRTRKLKAHDEENSAKVGDTVRIMETRPLSKDKRWRVVEIVERAR
>Bacteria_Gemmatimonadetes_RIFCSPLOWO2_02_FULL_Gemmatimonadetes_71_11
MSEAQAVRGQRKVRVGTVVSDRMDKSVVVTFERRITHPVYGKQATRTKRV
VAHDEQNTAHVGDVVRIEETRPLSKTKRWRVVEIVAKAK
>Bacteria_Gemmatimonadetes_GWC2_Gemmatimonadetes_71_10
MNERQQVGAGTSERARRKSRVGTVVSDRMQKSVVVSFERRITHELYGKQA
TRTKKVVAHDEENAAKVGDVVRIMETRPLSKTKRWRVVAIVERAK
>Bacteria_Gemmatiomonas_uncultured_SG8_28
MTEQTESRARRKSRVGVVVSDKMQQTVVVELTRQFAHPLYGKRMTRTKRV
HAHDAHDARTGDTVRITETRPLSRLKRWRVVEIITRAK
>Bacteria_Gemmatiomonas_uncultured_SG8_17
MSQDTSTRDRRKVRTGVVVSDKMERTVVVQLTRQFAHSLYGKQIARTKRV
CAHDEKGAKAGDTVRIMETRPLSKTKRWRVVEIVTRAE
>Bacteria_Gemmatimonadetes_RBG_16_Gemmatimonadetes_66_8
MTEAKGRSRRKTRVGVVVSAKMTKTVVVELSRRFAHPLYGKRVTRSKRVA
AHDEQGAHQGDTVRLQETRPLSRTKRWRVVEIVERAK
>Bacteria_Gemmatimonadetes_RIFCSPLOWO2_12_FULL_Gemmatimonadetes_68_9
MTEQAATRSPGADAERGRRKVRTGVVVSDKMQKTVVVLLTRQFAHGFYGK
QVTRSKRVAAHDEQGARAGDKVRIVETRPLSKRKRWRVVEILERAK
>Bacteria_Ignavibacteria_GWA2_Ignavibacteriae_55_25
MSTAAEVQAVERNRRKVRTGKVISNKMQKSIVVSLERKVPHPLYKKYYKQ
TSTLMAHDEKQEAKIGDVVRVMETRPVSKRKRWRLVEVVEKAK
>Bacteria_BacteroidetesChlorobi_group_Ignavibacteria_Ignavibacteria_Ignavibacteriales_Ignavibacteriaceae_Ignavibacterium_album_Mat9_16_JCM_16511
MEKRALRKTRIGIVVSNKMDKTITVAIERRVAHPIYKKYFKKTTKLMAHD
EKRECSVGDKVKIMETRPLSKRKRWRLVEIVEKAK
>Bacteria_BacteroidetesChlorobi_group_Ignavibacteria_Ignavibacteria_Ignavibacteriales_Ignavibacteriaceae_Melioribacter_roseus_P3M
MQTRNYRKVRIGTVISTKMDKSIIVAIERRVAHPLYKKYFKKTTKLMAHD
EKNECGLGDKVKIMETRPLSKRKTWRLVEIIEKS
>Bacteria_BacteroidetesChlorobi_group_Bacteroidetes_Sphingobacteriia_Sphingobacteriales_Chitinophagaceae_Gracilimonas_tropica_DSM_19535
MAQVERARRRERIGRVVSNSMDKSITVAVDRQVKHSIYGKYITKTTKYMA
HDENNEANVGDTVQIMSTRPLSKRKSWRLVEIVEKAK
>Bacteria_BacteroidetesChlorobi_group_Bacteroidetes_Sphingobacteriia_Sphingobacteriales_Chitinophagaceae_Balneola_vulgaris_DSM_17893
MAELERAQRRERTGRVVSNKMDKSITVAVDRQVKHAIYGKFITKTTKYMA
HDENNEANIGDVVRIMSTRPLSKRKTWRLVSIVEKAK
>Bacteria_BacteroidetesChlorobi_group_Bacteroidetes_Cytophagia_Cytophagales_Cytophagaceae_Sporocytophaga_myxococcoides_DSM_11118
MEQRNFRKERVGKVVSNKMTKSITVAVERKVKHAKYGKFLNKTTKFMAHD
EKNECGIGDTVKIMETRPLSKLKRWRLVEIIEKAK
>Bacteria_BacteroidetesChlorobi_group_Bacteroidetes_Cytophagia_Cytophagales_Cytophagaceae_Cytophaga_hutchinsonii_ATCC_33406
MEEILRNARKERTGKVVSNKMNKSITVAVERKVKHAKYGKFIHKTTKLMA
HDENQECGIGDTVRVMETRPLSKLKRWRLVEVIEKAK
>Bacteria_BacteroidetesChlorobi_group_Bacteroidetes_Sphingobacteriia_Sphingobacteriales_Saprospiraceae_Haliscomenobacter_hydrossis_O_DSM_1100
MERNLRKTRTGVVTSNKMNKTVAVTVERKLRHPIYGKFVKKTKSFMAHDE
NNDCSIGDVVKIMETRPMSKLKRWRLVEIIERAK
>Bacteria_BacteroidetesChlorobi_group_Bacteroidetes_Sphingobacteriia_Sphingobacteriales_Saprospiraceae_Lewinella_cohaerens_DSM_23179
MEERNLRKQLIGIVTSDKMEKSISVSVERRIQHPIYGKFVKKSNKFMAHD
EKNECNIGDKVRIMETRPTSARKRWRLVEILERAK
>Bacteria_BacteroidetesChlorobi_group_Bacteroidetes_Sphingobacteriia_Sphingobacteriales_Saprospiraceae_Aureispira_sp._CCB_QB1
MEDNKRNLRKQRVGVVTSNKMDKSISVSVERRVKHPIYSKTVKMSKKFIA
HDEENTCNMGDIVRIMETRPLSKRKRWRLVEIIERAK
>Bacteria_BacteroidetesChlorobi_group_Bacteroidetes_Sphingobacteriia_Sphingobacteriales_Saprospiraceae_Saprospira_grandis_Lewin
MATESTRNLRKQRVGIVTSNKMDKTITVSVERRVKHPIYGKFVKTTKKFS
AHDEKNDCNTGDVVRIMETRPLSKKKRWRLVEIIERAK
>Bacteria_BacteroidetesChlorobi_group_Bacteroidetes_Sphingobacteriia_Sphingobacteriales_Chitinophagaceae_Chitinophaga_pinensis_DSM_2588
MIERKLRKTRTGVVSSNKMDKTITVSVERKVKHPIYGKFVKKTTKFMAHD
EQNECSIGDTVRIMEVRPLSKNKCWRLVEVIEKVK
>Bacteria_BacteroidetesChlorobi_group_Bacteroidetes_Sphingobacteriia_Sphingobacteriales_Chitinophagaceae_Segetibacter_koreensis_DSM_18137
MLERNLRKIRIGVVSSNKMDKTVTVAVERKVKHPMYGKFVKKTTKFHAHD
EKNECSIGDLVKIMETRPLSKTKRWRLVEVVEKVK
>Bacteria_BacteroidetesChlorobi_group_Bacteroidetes_Sphingobacteriia_Sphingobacteriales_Chitinophagaceae_Niabella_soli_JS13_8_DSM_19437
MSERNLRKTRIGVVTSNKMTKTITVAVERKVKHPIYGKFLKKTTSFHAHD
EKNECSIGDTVKIMETRPLSKLKRWRLVEVIEKVK
>Bacteria_BacteroidetesChlorobi_group_Bacteroidetes_Sphingobacteriia_Sphingobacteriales_Chitinophagaceae_Terrimonas_ferruginea_DSM_30193
MAERNLRKTRIGVVTSNKMTKTITVAVERKVKHPIYGKFLKKTTKFHAHD
EKNECSIGDVVKIMETRPLSKTKRWRLVEVVEKVK
>Bacteria_BacteroidetesChlorobi_group_Bacteroidetes_Sphingobacteriia_Sphingobacteriales_Chitinophagaceae_Niastella_koreensis_GR20_10_DSM_17620
MVDRNLRKTRTGVVTSNKMEKTITVSVERRVKHPIYGKFVKKTTKFHAHD
EKNECTIGDTVRIMETRPLSKTKRWRLVEVVEKAK
>Sphingobacteriia_bacterium_RIFOXYD2_FULL_35_12
MAERNLRKTRTGIVTSDKMDKTITVAVERKVKHPIYGKFVKKTTKFHAHD
EKGECTIGDVVKIMETRPLSKTKRWRLVEIVEKAK*
>Bacteria_BacteroidetesChlorobi_group_Bacteroidetes_Flavobacteriia_Flavobacteriales_Flavobacteriaceae_Galbibacter_sp._ck_I2_15
MENRNLRKERIGVVTSNKMQKSIVVSEVKRVKHPMYGKFVLKTKKYVAHD
EKDDCNIGDTVKIMETRPMSKTKCWRLVEIIERAK
>Bacteria_BacteroidetesChlorobi_group_Bacteroidetes_Flavobacteriia_Flavobacteriales_Flavobacteriaceae_Tenacibaculum_ovolyticum_DSM_18103
MEKRNLRKERIGVVSSNKMEKSIVVNEVKRTKHPMYGKFVLKTKKYVAHD
ENNDCNEGDTVRIMETRPMSKSKRWRLVEILERAK
>Bacteria_BacteroidetesChlorobi_group_Bacteroidetes_Bacteroidia_Bacteroidales_Rikenellaceae_Rikenella_microfusus_Q_1_DSM_15922
MEERNLRKERTGVVVSNKMDKSIVVAVKRKVKHPIYGKFVNKTTKFVAHD
EENTCGEGDTVRIMETRPLSKSKRWRLVEIIERAK
>Bacteria_BacteroidetesChlorobi_group_Bacteroidetes_Bacteroidia_Bacteroidales_Rikenellaceae_Alistipes_finegoldii_AHN_2437_DSM_17242
MERNLRKERIGVVVSNKMEKTIVVAVARKVKHPIYGKFVNKTTKFVAESL
DETCKEGDTVRIMETRPLSKTKRWRLVQIIERAK
>Bacteria_BacteroidetesChlorobi_group_Bacteroidetes_Sphingobacteriia_Sphingobacteriales_Sphingobacteriaceae_Solitalea_canadensis_USAM_9D_DSM_3403
MERNLRKVRIGKVVSNKMDKSVVVTVERKVKHPIYGKFIKKTTKFMAHDE
KNECGIGDTVSIMETRPLSKNKNWRLIEIIERAK
>Bacteria_BacteroidetesChlorobi_group_Bacteroidetes_Sphingobacteriia_Sphingobacteriales_Sphingobacteriaceae_Pedobacter_saltans_DSM_12145
MERNLRKTRIGLVVSNKMEKSIVVAVERKVKHPIYGKFVKTTTKFMAHDE
KNDCGIGDTVLIMETRPLSKNKNWRLVEILERAK
>Bacteria_BacteroidetesChlorobi_group_Bacteroidetes_Sphingobacteriia_Sphingobacteriales_Sphingobacteriaceae_Mucilaginibacter_paludis_TPT56_DSM_18603
MERNLRKTRTGLVVSNKMEKSIVVAVERKVKHPIYGKFVKKTTKFMAHDE
TNTCGIGDTVLIMETRPLSKSKNWRLVQILERAK
>Bacteria_BacteroidetesChlorobi_group_Bacteroidetes_Sphingobacteriia_Sphingobacteriales_Sphingobacteriaceae_Arcticibacter_svalbardensis_MN12_7
MEERKLRKTRTGLVVSNKMEKSIVVAVERKVKHPIYGKFVHKTTKFMAHD
ESNTCGIGDTVLIMETRPLSKTKNWRLVEILERAK
>Bacteria_BacteroidetesChlorobi_group_Bacteroidetes_Sphingobacteriia_Sphingobacteriales_Sphingobacteriaceae_Olivibacter_sitiensis_DSM_17696
MERNLRKTRIGLVVSNKMNKSIVVAVERQVKHAIYGKFVKKTTKFKAHDE
ENTCGIGDKVLIMETRPLSKTKNWRLVEILERAK
>Bacteria_BacteroidetesChlorobi_group_Bacteroidetes_Sphingobacteriia_Sphingobacteriales_Sphingobacteriaceae_Pseudosphingobacterium_domesticum_DSM_18733
MERNLRKTRIGLVVSNKMNKSIVVTVERKVKHPIYGKFVKKTTKFKAHDE
ENTCGIGDKVLIMETRPLSKTKNWRLVEILERAK
>Bacteria_BacteroidetesChlorobi_group_Bacteroidetes_Sphingobacteriia_Sphingobacteriales_Sphingobacteriaceae_Sphingobacterium_sp._21
MERNLRKTRIGLVVSNKMDKSIVVAVERKVKHPIYGKFVKKTTKFKAHDE
QNTCGIGDTVLIMETRPLSKTKNWRLVEILERAK
>Bacteria_Planctomycetes_Planctomycetia_Planctomycetales_Planctomycetaceae_Zavarzinella_formosa_DSM_19928
MADATPNTPAKEANTPRQRTLTGVVTRDSNAKTRRVDVQRLVKHPRYGKY
LRERTICYVHDEANVSGMGDIVEIVESRPLSKTKRWTLKSVVRKAPAKVA
VAEVPKV
>Bacteria_Planctomycetes_Planctomycetia_Planctomycetales_Planctomycetaceae_Isosphaera_pallida_ATCC_43644
MSVPSSANSTPNPPRNRRKTEVGLVTSDKMNKTRRVEIERLVPHPKYGKF
VRRRTVCHVHDEHNETRVGDLVEIMETRPLSKLKRWRFVRIVRPGVRHGE
AVAASTEE
>Bacteria_Planctomycetes_Planctomycetia_Planctomycetales_Planctomycetaceae_Singulisphaera_acidiphila_MOB10_DSM_18658
MSQPTTTPDAPSSARSRRTTEIGVVTSDKMNKTRRVEVEILFPHPKYGKL
LRRRTICHAHDETNVSHLGDVVEIMETRPLSKLKRWRIVRIVRQGAQQAL
AGEGEAAQKPA
>Bacteria_Chlamydiae_RIFCSPHIGHO2_12_FULL_Chlamydiae_49_11
MHKRKTFTGVVSSNKMDKTVVVTVSTRMPHPLYKKVVTLKRKFYAHDEQN
RCKEGDAVTIVETRPLSKTKRWRVLDA
>Bacteria_ChlamydiaeVerrucomicrobia_group_Chlamydiae_Chlamydiia_Chlamydiales_Chlamydiaceae_ChlamydiaChlamydophila_group_Chlamydophila_abortus_S263
MASEVRGLRKTKIGVVVSSKMDKTVVVRVERIYSHPQYAKVVRDSRKFYA
HDGLGVSEGDKVKIQETRPLSKLKRWRVVERVS
>Bacteria_ChlamydiaeVerrucomicrobia_group_Chlamydiae_Chlamydiia_Chlamydiales_Chlamydiaceae_ChlamydiaChlamydophila_group_Chlamydophila_pneumoniae_AR39
MASEPRGSRKVKIGVVVSAKMEKTVVVRVERIFSHPQYLKVVRSSKKYYA
HTELKVSEGDKVKIQETRPLSKLKRWRVIEHVGVVS
>Bacteria_ChlamydiaeVerrucomicrobia_group_Chlamydiae_Chlamydiia_Chlamydiales_Parachlamydiaceae_Candidatus_Protochlamydia_amoebophila_UWE25
MQQEERGSRKVKKGIVVSNKMQKTVVVKVERTFAHPQYGKIVTRGKKYYA
HNESGDLQIGDEVKIMETRPLSKLKRWRVVA
>Bacteria_Chlamydiae_Chlamydiia_Chlamydiales_RIFCSPLOWO2_02_FULL_Chlamydiae_49_12
MDNMLKTKRKIKEGKVVSNKMQKTVTVRVERTLRHPHFDKVITRAKRYYA
HHDLPEIPVGKQVKIIETRPLSKLKCWKVIEVID
>Bacteria_Chlamydiae_Chlamydiia_RIFCSPHIGHO2_12_FULL_Chlamydiae_27_8
MERNTRKILDGIVVSDKMQNTVVVKVVRKLRHPKYGKVIEKWKKVYAHDE
NNSAKIGQKVQIMETRPLSKLKRFRIVKAS
>Bacteria_Chlymidae_uncultured_SMTZ_39
MKRNKRKVLQGIVLSNKMNKTVVVSVSRKFRHPKYEKLIEKRKKYYAHSE
NKNLEIGSIIKIMECRPISKIKRWRVIEG
>CG10_big_fil_rev_8_21_14_0_10_Chlamydiia_35_9
MERNRRKIKQGVVVSAKMDKTVVVKSIRQLRHPLYGKLIKKWKKYYAHDE
NNQAKEGQVVQIMETRPLSKLKRWRVVETMNQE*
>Bacteria_Chlamydiae_Chlamydiia_RIFCSPLOWO2_02_FULL_Chlamydiae_45_22
MNERGRRKENVGVVISNKMEKTVTVKVTRTMRHSKFGKVIERSKKYYAHD
ESDAIELGQRVRIMETRPLSKLKRWRVVEVV
>Bacteria_Chlamydiae_Chlamydiia_RIFCSPHIGHO2_12_FULL_Chlamydiae_49_9
MSLETRGKRKTNIGVVVSNKMDKTVVVVVTRKMRHAKYGKVIERSKKYYA
HDDTDALAVGQKVCIMETRPLSKLKRWRVVEVL
>CG10_big_fil_rev_8_21_14_0_10_Chlamydiia_42_34
MNDSRGKRKENIGVVISNKMDKTVTVKVTRKMRHEKYGKVIERSKKFYAQ
DDSNALELGQKVRIMETRPLSKLKRWRVVEVI*
>Bacteria_Lentisphaerae_GWF2_Lentisphaerae_57_35
MGTMIERKNRKERVGIVVSDAMNKTRVVKVERRLRHPVYGKEITTSKKYH
VHDEKNETKRGDVVRIMETRPISRLKRWRLLEIVAKGKSEIGGAS
>Bacteria_Lentisphaerae_RIFOXYC12_FULL_Lentisphaerae_60_16
MVETVKLERGVRKTRQGQVVSKSGRKSIVVMTERRRVHPVYGKVIRETRK
FHVHDESDEAQVGDMVRIVETRPLSRTKRWRLVERLGASKQTV
>Bacteria_Lentisphaerae_RifOxyA12_full_Lentisphaerae_48_11
MVELKSDDRGVRKQRKGVVVSKSGDKSLVVLVETRKPHEVYRKVMTHKKK
LYVHDEKNEAAVGDKVLVVEIRPISRMKRWRLVEIIEKAAQKKV
>Bacteria_Lentisphaerae_RIFOXYB12_FULL_Lentisphaerae_65_16
MTDETKSKRSLRKTRVGVVVGDRPNKTIVVRIDRRAPHPLYKKVVLSSKR
YYAHDENNEAKTGDTVEIMETRPLSKLKRWRLLTILQRAAKA
>Bacteria_ChlamydiaeVerrucomicrobia_group_Lentisphaerae_Lentisphaerales_Lentisphaeraceae_Lentisphaera_araneosa_HTCC2155_unfinished_sequence
MSENTNQERGNRKQRVGIVTSDKMDKTIVVTVNRKARHAKFKKVINISKK
YYAHDEKNEAKIGDQVVIAETRPTSKKKCWRLMSIQSTAE
>Bacteria_Lentisphaerae_GWF2_Lentisphaerae_38_69
MENEIKDTRKNFRKEREGVVLSDCQNKTIVVEVTRRTSHPLYKKVVKSSK
KYYAHDEENKAKKGDKVTITETRPLSKLKRWRLVKVHGKEQQS
>Bacteria_Lentisphaerae_GWF2_Lentisphaerae_50_93
MSQETEKRGQRKQRVGTVKSDAMTKTIVVEVERRVPHPLYKKVVKSSKRY
VAHDEKEEAKTGDTVRIVETRPLSKTKRWRLLEIIEKAE
>Bacteria_Lentisphaerae_GWF2_Lentisphaerae_49_21
MTQETEKRGQRKQRVGKVVSNSMTKTIIVVVERRAPHPLYKKVVKSRNRY
VAHDEKNEAKPGDTVRIEETRPLSKTKRWRLLEIIEKAE
>Bacteria_Lentisphaerae_GWF2_Lentisphaerae_45_14
MENIATKETKSNRKERTGVVVSDCQEKTIVVEVTRTTSHKLYKKVLKRKK
RYHAHDENNEAKVGDKVIIAETRPLSKLKRWRLKEIISRAQ
>Bacteria_ChlamydiaeVerrucomicrobia_group_Lentisphaerae_Lentisphaeria_Victivallales_Victivallaceae_Victivallis_vadensis_ATCC_BAA_548
MSEAIVEVRGNRKERVGVVVSDVQDKTIVVKVDRRTPHPLYQKIVKVRKK
FTAHDEKNEAKKGDTVRIVETRPLSRSKRWRLVEIISRAAQE
>Bacteria_Lentisphaerae_GWF2_Lentisphaerae_44_16
METVKEDTVEKKRGNRKERVGNVVSDCQDKTIVVEVVRRTPHRLYKKVIK
KQKRFAAHDEKNEAKVGDTVRIVETRPLSKTKKWRLLEIISHAE
>Bacteria_Lentisphaerae_GWF2_Lentisphaerae_52_8
MESVQASEVKRGNRKVRIGSVVSDCQQKTIIVEVTSRTPHPLYKKVVKKR
KRFVAHDESNEAKVGDVVRIGETRPMSKNKRWRLLEIVRRTN
>Bacteria_Verrucomicrobia_Opitutae_RIFCSPLOWO2_12_FULL_Verrucomicrobia_64_8
MSTTRHKRKTFVGFVTSRMGDKSVKVTVPYKTPHPRYQKVINRQTVVHAH
DEKNEAKVGDKVEVMETRPLSHLKRWRVLRIVESARTAVAQAISEQDVAQ
TVPTKATPAAATSEAPSASASP
>Bacteria_ChlamydiaeVerrucomicrobia_group_Verrucomicrobia_Opitutae_Opitutales_Opitutaceae_Opitutus_terrae_PB90_1
MSSSPAQRHTRKTQIGFVSSRSGDKSIKVTVPYKSPHPLYHKIVNRQTVL
HVHDEKNEAKLGDTVEVMETRPMSRLKRWRIVSIVQRAVTTDAVAISETD
VAAQVPTKTTASNTPAPAEQPAPQA
>Bacteria_ChlamydiaeVerrucomicrobia_group_Verrucomicrobia_Opitutae_Opitutales_Opitutaceae_Opitutaceae_sp._TAV2
MSTTTTAPERNSRKTLIGTVTSRSGDKSIKVTVPYKVPHPQYRKVINRKT
VVHVHDEKNETKVGDKVEIMETRPLSRLKRWRTIRIVEAAKTADGIAVSE
ADVAASLAATKG
>Bacteria_ChlamydiaeVerrucomicrobia_group_Verrucomicrobia_Opitutae_Opitutales_Opitutaceae_Opitutaceae_sp._TAV5
MSTTTTAPVRNSRKTLIGTVTSRSGDKSVKVTVPYKVPHPRYQKVINRKT
VVHVHDEKNETKPGDTVEIMETRPLSRLKRWRIVRIVHAAQIAEVAAVSE
ADVAASLEATKG
>Bacteria_ChlamydiaeVerrucomicrobia_group_Verrucomicrobia_Opitutae_Puniceicoccales_Puniceicoccaceae_Coraliomargarita_akajimensis_DSM_45221
MSEVTRNSRKTLVGEVTSRSGDKTIKVTYFYKIPHPLYRKEIKRKTVVHA
HDEKNECGLGDKVEIMETRPLSKLKRWRVTRVLEVAPKLGDA
>CG1_02_FULL_Verrucomicrobia_43_26
MAENTRNKRKILIGVVSGKSGDKTVKVVIEYKIPHPKYKKEIKRKTTVTV
HDEANECGLGDKVEIMETRPLSKTKRFRITKVLEKAPMFA*
>Bacteria_Verrucomicrobia_Opitutae_GWF2_Verrucomicrobia_51_19
MERKQRKTLVGLVSSRSGDKTIKVVYDYKIPHPLYQKEIKRKTVVHVHDE
NNECKVGDKVEIMEMRPLSKMKRWRVTKVVEAAQEI
>Bacteria_Verrucomicrobia_Verrucomicrobiae_GWF2_Verrucomicrobia_62_7
MPDQTSTQPAVVAAATAGARARGVRKEFVGTVISDKMEKTVVVRVDRRVP
HPKYGKVMTKSSKFYAHDEEDKAKLXXXXXXXXXXXXXXLKCWRVVEILP
MSHKGLAQMTQETEV
>Bacteria_ChlamydiaeVerrucomicrobia_group_Verrucomicrobia_Verrucomicrobiae_Verrucomicrobiales_Verrucomicrobia_subdivision_3_bacterium_Ellin514
MADTTNTEIKERSQRKERVGEVISNKMAKTIIVRVERRFPHPRFKKVVTG
YKKFYAHDEKSEAKVGDLVRIEETRPLSKTKSWRLVEVVERNTDAAPVAA
>Bacteria_ChlamydiaeVerrucomicrobia_group_Verrucomicrobia_unclassified_Verrucomicrobia_Methylacidiphilales_Methylacidiphilaceae_Methylacidiphilum_infernorum_V4
MVSTKMAKTAVVMVSRHKAHPKYKKIIIVRKKFYAHDEGEIAKEGDTVKI
QECRPLSRLKRWKVIEVLKTSNREGKNASGTQLVGSSG
>Bacteria_ChlamydiaeVerrucomicrobia_group_Verrucomicrobia_Spartobacteria_Chthoniobacter_flavus_Ellin428_unfinished_sequence
MSETATATPESTPSRGLRKERVGQVVSTKMAKTAIVETTTRVPHAKFGKI
VKQVKRFYAHDEEGKAQVGDTVRIAETRPLSKLKRWRLVEVLKH
>Bacteria_Verrucomicrobia_Verrucomicrobiae_RIFCSPHIGHO2_12_FULL_Verrucumicrobia_41_10
MNDTAPNKNSDTSCALRGLRKTRVGEVISNKMDKTIVVKTITRVPHPRFG
KIIKQVKKFHVHDEANTAQVGDRVAIMETRPMSRLKHWRLVEIIKH
>Bacteria_ChlamydiaeVerrucomicrobia_group_Verrucomicrobia_Verrucomicrobiae_Verrucomicrobiales_Verrucomicrobiaceae_Verrucomicrobium_spinosum_DSM_4136_unfinished_sequence
MSEVTANETAATKAPVRKTRVGEVVSNKMSKTIVVEVERRVPHPQFKKIV
RMTSKFYAHDEEGTAKVGDKVRIEETRPLSKLKRWKLVEVLAH
>Bacteria_ChlamydiaeVerrucomicrobia_group_Verrucomicrobia_Verrucomicrobiae_Verrucomicrobiales_Verrucomicrobiaceae_Akkermansia_muciniphila_ATCC_BAA_835
MSEQTETTKKPGLRKTRVGVVTSTKMDKTIVVEYVARVPHPKFKKIVKKS
KKFYAHDENSTAKVGDKVRIVETRPLSKLKCWELVEVLTH
>Bacteria_ChlamydiaeVerrucomicrobia_group_Verrucomicrobia_Verrucomicrobiae_Verrucomicrobiales_Verrucomicrobiaceae_Rubritalea_marina_DSM_17716
MSDTNTQKPGLRKSRVGVVVSTQMNKTIVVEYVARVPHPRFKKIVKRTKK
FYAHDEAGQAAVGDKVRITETKPISKLKRWELTEVLTH
>Bacteria_ChlamydiaeVerrucomicrobia_group_Verrucomicrobia_Verrucomicrobiae_Verrucomicrobiales_Verrucomicrobiaceae_Rubritalea_marina_DSM_17716_SAORIC_165
MSESNTTKPGLRKSRVGVVVSTSMNKTIVVEYVARVPHPRFKKIVKRTKK
FYAHDETGQAAVGDKVRITETKPISKLKCWELTEVLSH
>Bacteria_ChlamydiaeVerrucomicrobia_group_Verrucomicrobia_Verrucomicrobiae_Verrucomicrobiales_Verrucomicrobiaceae_Rubritalea_marina_DSM_17716_SAORIC_165
MSESNTTKPGLRKSRVGVVVSTSMNKTIVVEYVARVPHPRFKKIVKRTKK
FYAHDETGQAAVGDKVRITETKPISKLKCWELTEVLSH
>Bacteria_FibrobacteresAcidobacteria_group_Acidobacteria_Holophagae_Holophagales_Holophagaceae_Geothrix_fermentans_DSM_14018
MSLENKMIRNGVVVSNKADKTVVVKVERKFQHPLYHRTVKQTAKFMAHDE
TNACGIGDVVKIVETRPLSKRKRWTVLEIVQKAGE
>Bacteria_FibrobacteresAcidobacteria_group_Acidobacteria_Holophagae_Holophagales_Holophagaceae_Holophaga_foetida_TMBS4_DSM_6591
MSLENKMIRSGVVVSNKADKTVVVKVERRFQHPLYHRTVKQTKKFMAHDE
TNACQIGDEVKIVETRPLSKRKRWMVLEIVQKSGE
>Bacteria_Acidobacteria_RBG_16_Acidobacteria_64_8
MSDNTETARGGRQTKIGTVVSNAMAKTVVVAVEKRAMHRLYQRSQRRTSK
FYAHDEENRCRVGDQVLIVASRPLSKLKRWRVREILKRSEEK
>Bacteria_Acidobacteria_RBG_13_Acidobacteria_68_16
MESTSKARRTTKIGIVVSDAMDKTVVVKVENLVKHKLYHRFVQRSRKFVA
HDEGNGCKVGDKVQIVECRPLSKSKRFRVVRVIERAS
>Bacteria_Acidobacteria_RBG_16_Acidobacteria_70_10
MTEAIGRRSGPGRRQERVGLVVGAKMQKTVVVAVERLVQHDFYRKTVRRT
SRFTAHDELGSRAGDRVRIEETRPLSRRKRWRVTEILERAGAAVEAVELA
GS
>Bacteria_Acidobacteria_RIFCSPLOWO2_12_FULL_Acidobacteria_66_10
MAGKAEVQGVVVSDKMQKSVVVSTERRVQHGVYGKIQKRTSTFVAHDENN
DAKVGDTVVIAEARPLSKRKRWALVRIVERAAQV
>Bacteria_Acidobacteria_RIFCSPLOWO2_02_FULL_Acidobacteria_67_21
MSVKSQLTGTVVSDKMDRTVVVAVERQVRHALYGKSQRKTSTFMAHNEHN
EAHVGDTVAIAESRPLSRRKRWVVTRVVAKAPKV
>Bacteria_Acidobacteria_RIFCSPLOWO2_02_FULL_Acidobacteria_68_18
MSVKSQLTGTVVSDKMEKTVVVAIERQVRHPLYGKSQRKTATFMAHNENN
HAKVGDTVVIAESRPLSRRKRWVVTRVVARAQEI
>Bacteria_Acidobacteria_RIFCSPLOWO2_12_FULL_Acidobacteria_66_21
MATKAEITGVIVSDKMDKSVVVAVERQVRDPLYGKIQRRTSKFLAHNEAN
DAKVGDRVAIVESRPMSRRKRWVVTRVVEKAKEI
>Bacteria_Acidobacteria_RBG_16_Acidobacteria_68_9
MGTKAEAIGVVVSDKMQKTVVVRVERAVRHDMYGKGQRRSSKFLAHDEGR
EAKVGDRVAIVESRPXXXXKRWVVTRIVERARIV
>Acidobacteria_bacterium_RBG_16_68_9
MGTKAEAIGVVVSDKMQKTVVVRVERAVRHDMYGKGQRRSSKFLAHDEGR
EAKVGDRVAIVESRPXXXXKRWVVTRIVERARIV*
>Bacteria_Acidobacteria_RIFCSPLOWO2_12_FULL_Acidobacteria_65_11
MRAGGHGTPTASIGVSSRRGWGPAAIEKKMSQKSEKVGVVVSNKMQKSIV
VAVEWQVRHGMYGKTERRTSKFMVHDEKGAAAIGDTVEIVETRPLSRRKR
WALTRVVRKAAEA
>Bacteria_Acidobacteria_RIFCSPLOWO2_02_FULL_Acidobacteria_65_29
MSDKAEKIGLVISNKMQKSIVVAVEWHVRHGLYGKTKRRTSTFMVHDEQN
VARPGDTVEIVETRPMSRRKRWALKKVVRQAAVV
>Bacteria_Acidobacteria_RIFCSPLOWO2_12_FULL_Acidobacteria_67_14b
MAQKSEKVGVVVSNKMQKSIVVAVEWQVRHGQYGKAERRTSKFMVHDEDN
AARVGDTVAIVETRPMSRRKRWALTRVVRKSAEV
>Acidobacteria_bacterium_RIFCSPLOWO2_12_FULL_67_14b
MAQKSEKVGVVVSNKMQKSIVVAVEWQVRHGQYGKAERRTSKFMVHDEDN
AARVGDTVAIVETRPMSRRKRWALTRVVRKSAEV*
>Bacteria_Acidobacteria_RIFCSPHIGHO2_01_FULL_Acidobacteria_67_28
MAENSKPRKRRVGQVVSARMDKTIVVKVTRRVQHPFYKRVVQARKKFYAH
DEQNQCREGDWVRIEETRPLSKLKRWRLVEVLEKTRA
>Bacteria_Acidobacteria_RIFCSPLOWO2_02_FULL_Acidobacteria_59_13
MADKASTGRHRPTRTGKVSSRSGNKTIVVEITRKVQHPLYKRYINQTKKF
YAHDERDQCQVGDWVRIVETRPLSRLKRWRLQEILRHGSGNVAVEKSEKS
QT
>Bacteria_Acidobacteria_RIFCSPLOWO2_02_FULL_Acidobacteria_60_20
MADKPVAARHRSLEVGQVVSRAGNKTIVVEVVRHRPHPMYKRYVHRRKKF
HVHDEKNECQMGDWIRFAECRPLSRHKRWRLREIITRAAVPVLPESDVAA
S
>Bacteria_Acidobacteria_RIFCSPLOWO2_12_FULL_Acidobacteria_54_10
MENNTGKVHRQNSVVGKVVSRAGDKTIVVKVSRRVQHPLYKKYVNRQKKF
YAHDERNECQVGDRVKIAEARPLSHLKRWRLLNIVERSARVAAAAPAAVA
AE
>Bacteria_Acidobacteria_RIFCSPLOWO2_12_FULL_Acidobacteria_59_11
MGNEVVAVRRQNMEVGKVVSRAGNKTIVVEVSRRVQHPFYKKYVTRRKKF
YAHDERNQGLVGDRVRIAETRALSHLKRWRLVEIVERPAGPEAAERSAKP
SEETR
>Bacteria_Acidobacteria_RIFCSPLOWO2_02_FULL_Acidobacteria_61_28
MASETAPAPRGHRKLQVGEVVSRAGDKSIVVEVTRRVQHPFYKRYVNRRK
KFHAHDERNECQVGDRVRIVASRPVSRLKRWRLAEILHRAVPLPGIVEDA
APSQPEEGR
>Bacteria_Acidobacteria_RIFCSPLOWO2_12_FULL_Acidobacteria_60_22
MASESTPRRQRNIQVGQVVSRAGNKTIVVEVTRRVQHPFYKRYVNRRKKF
HAHDEQNQCQVGDRVRIAESRPLSSLKRWRLVEILRRATAQIAEEAKPDR
PEAGQ
>Bacteria_FibrobacteresAcidobacteria_group_Acidobacteria_unclassified_Acidobacteria_Bryobacter_aggregatus_DSM_18758
MAETAVKQPNKQEKVGEVISTKMAKTIIVEVTRKVQHPLYKRILTRRNKF
YAHDEEGKAKMGDQVRIIESRPLSKLKRWQLAEVLREAVRIAIVDGPSDE
RIARAAAVKSAKKNKK
>Bacteria_FibrobacteresAcidobacteria_group_Acidobacteria_Solibacteres_Solibacterales_Solibacteraceae_Solibacter_usitatus_Ellin6076
MAETEAKKALKNEKVGEVVSTKMQKTIVVEVSRRVPHPLYKRIIGKRKKF
YAHDEEGRANLGDVVRIIECRPLSKLKRWRLADIMRRAPQVAAQPKDLDV
KV
>Bacteria_FibrobacteresAcidobacteria_group_Acidobacteria_Acidobacteriia_Acidobacteriales_Acidobacteriaceae_Candidatus_Koribacter_versatilis_Ellin345
MAETTNTPETSHRKELIGLVVSTKMQKTIVVQVERQKSHAMYGRVISRRK
RFYAHDEEQTAHIGDYVRIEETRPLSKLKRWKLAEVLRRSALAPEVQEAA
S
>Bacteria_FibrobacteresAcidobacteria_group_Acidobacteria_Acidobacteriia_Acidobacteriales_Acidobacteriaceae_Acidobacterium_capsulatum_ATCC_51196
MAETQNEVQAQSRRNEKVGQVVSTKMQKTIVVEVEMRKAHPKYKRIVRTS
KKFYAHDPENSAHVGDMVRIRETRPLSKLKRWNLEEIVRRSSLVQDEPAA
RTK
>Bacteria_FibrobacteresAcidobacteria_group_Acidobacteria_Acidobacteriia_Acidobacteriales_Acidobacteriaceae_Edaphobacter_aggregans_DSM_19364
MAETTNKTEAAEQTASRRNEKVGLVVSTKMQKTIVVEIEMRKAHPKYKRV
IKSNKKFYAHDEQNSARVGDVVRIREARPLSKLKRWSLEEIVRRSSLAQL
ADDAAPAEGK
>Bacteria_FibrobacteresAcidobacteria_group_Acidobacteria_Acidobacteriia_Acidobacteriales_Acidobacteriaceae_Acidobacterium_sp._MP5ACTX8
MADTTVTTAPATEQAAPRRNEKVGQVVSTKMQKTIVVEIEMRKAHPKYKR
VMKSNKKFYAHDEQNSARVGDVVRIRESRPLSKLKRWSLEEIIRRSSLSA
LPDEKPSRAENAIQKA
>Bacteria_Nitrospirae_Nitrospira_Nitrospirales_Nitrospiraceae_Candidatus_Magnetobacterium_sp._MYR_1
MPKKVYTGEVISDAMDKTVTVAVSRLYQHPLYKKTVKKTMKLKVHDENNQ
SKVGDTVQIRESRPLSKTKRWVLINPARKEHEGDTG
>Bacteria_Nitrospirae_Nitrospira_Nitrospirales_Nitrospiraceae_Thermodesulfovibrio_yellowstonii_DSM_11347
MPKKILKGTVVSDKMDKTVVVSVERVFQHPLYKKTIKTRKKYKAHDEENI
CQLGDMVEIIESSPISKTKRWKVLRIVKEGDTQ
>Bacteria_Nitrospirae_GWB2_Nitrospirae_47_37
MPKKVYTGKVVSDRMDKTVVVAVTRTFQHPLYKKTVKKIAKFKAHDEENK
CKTGDTVKIIESRPLSKDKRWQVINVVEGEGR
>Candidatus_Rokubacteria_bacterium_RIFCSPLOWO2_02_FULL_71_18
VGERKTREGVVVSDAMQKTRVVKIERVYRHPRYQRVIRMSKKLKAHDEAN
ESRVGDRVLIEETRPLSKEKRWRIRKILTRAS*
>Candidatus_Rokubacteria_bacterium_GWC2_70_16
VGDKKTREGVVVSDKMTKTRVVLIERVFRHPRYERVVRRTKRLKAHDATN
ASKTGDRVLIEEARPLSKDKRWQIREILTRVS*
>Candidatus_Rokubacteria_bacterium_RIFCSPHIGHO2_02_FULL_69_13
VERKTREGVVVSDRMQKTRVVRIERVFRHRRYQRVITRSKKLKAHDEANA
SRVGDRVLIEETKPISKDKRWRIREILR*
>Bacteria_CP_Rokubacteria_13_2_20CM_2_Rokubacteria_64_8
MALGDRKTREAVVVSDAMQKTRVVRIERVYRHPRYERVVRSAKKVKAHDE
ANESRVGDRVLIEETRPLSREKRWRISKILTRVS
>Bacteria_CP_Rokubacteria_13_1_40CM_Rokubacteria_69_27
MGERKTREGVVVGDKMQKTRVVRIERVYRHPRYQRVVRSSKKLKAHDENN
ESRIGDRVIIEETRPLSKEKRWRIRQIVSRLS
>Bacteria_CP_Rokubacteria_13_1_20CM_4_Rokubacteria_70_14
MGERKTREGVVVSDAMQKTRVVRIERVYRHPSYERVVRTSKKLKAHDEAN
ASRVGDRVLIEETRPLSREKRWRIRKILGRAS
>Candidatus_Rokubacteria_bacterium_GWA2_73_35
VGERKTREGVVVSDAMQKTRVVKIERVYRHPRYERVIRMSKKLKAHDEGN
ESRVGDRVLIEETRPLSKEKRWRIRKILSRAS*
>Bacteria_Nitrospinae_RIFCSPLOWO2_12_FULL_Nitrospinae_45_22
VQVSGKKKVRIGKIVNNKMQKTVVVNVERRTPHPLYQRVVKQTKKYLAHD
EREECGVGDKVKIIETRPLSKRKRWRVLEIIEKAQ
>Bacteria_Nitrospinae_RifCSPlowO2_12_Nitrospinae_39_15
MDERLNRKIRTGTVISDKMDKTVVVKVERFVKHPVYKKIIRRSNKFKVHD
EKNECSVGDKIKIIETRPLSKEKRWRLLEIVERANQ
>Bacteria_Nitrospinae_RIFCSPLOWO2_01_FULL_Nitrospinae_39_10
MEQNKKIRTGVVVSDKMDKTIVVKVERHVRHPEFKKIVRRSNKFKVHDEK
NESSVGDKVKIVETRPLSKEKR
>Bacteria_Nitrospirae_RIFCSPLOWO2_12_FULL_Nitrospinae_47_7
LDTATSNKKSMKGRVVSDKMDKTVVVEVDRKFMHTTFKKVVRTTTKYKVH
DEKNECKVGDVILMVETRPLSKDKRWRLLEIVKKAEAIESEATVQG
>CG22_combo_CG10-13_8_21_14_all_Nitrospinae_47_10
MGLVVSNKMDKTVVVQVERKFIHPKFKKVVISSRKYSAHDEKNECRPGDF
ISISETRPLSKTKRWRLVEIIKKGEEADKAS*
>CG11_big_fil_rev_8_21_14_0_20_Nitrospinae_56_8
MSEKISRKVLTGTVVSDKMDKTIKVRVDRRFMHAKFKKVVTRSKKYSVHD
EKNECQMGDFVSICETRPLSKTKRWRLMEVIERANPLERAEAS*
>CG11_big_fil_rev_8_21_14_0_20_Nitrospinae_45_15
MKEKNVAKTLTGTVVSDKMDKTVMVSVERKFMDTTFKKVVKRTRKFSVHD
EKNQCNTGDFVVICQTRPLSKTKRWRFLEMIKKAEIIGEAEAK*
>Bacteria_Nitrospinae_Nitrospinia_Nitrospinales_Nitrospinaceae_Nitrospina_sp._AB_629_B06
MDDQVNKKTLTGVVVSSKMDKTVVIKVERKFSHPVFKKVVKTTKKYKVHD
EKNECLEGDFVRIQETRPLSKEKRWRLLGIISRDKSLMSEKVG
>Bacteria_Nitrospinae_Nitrospinia_Nitrospinales_Nitrospinaceae_Nitrospina_sp._SCGC_AAA288_L16
MGDQVKKKTMTGVVVSSKMDKTVVVKVERKFAHPVFKKVVKTTKKYKVHD
EKNECVEGDFVRMQESRPLSKEKRWRLMGVVTREKTLVSEKAELL
>Bacteria_Nitrospinae_Nitrospinia_Nitrospinales_Nitrospinaceae_Nitrospina_sp._AB_629_B18
MGDQAKKKTMTGFVVSSKMDKTVVVKVERRFAHPVFKKVVKTTKKYKVHD
ERNECVEGDFIRIQESRPLSKEKRWRLMGVVTREKSLVSEKAE
>Deltaproteobacteria_bacterium_RIFOXYA12_FULL_61_11
MESVSKKKTLIGTVTSNKMDKSCVVTISRKFKHARYGKFITRSRSFMAHD
EANQVQVGDVVEIIETRPLSKCKTWRVTKVVKKNELPL*
>CG_4_9_14_3_um_filter_150_Deltaproteobacteria_63_12
MERKRGNQKTRVGTVVSDRMEKTVVVMVERKYLHPMYKKYVQQRQKYKTH
DPLNSARIGDRVVIEETRPLSKDKRWKLKEIVQRAPVL*
>Anaeromyxobacter_sp._RBG_16_69_14
MERGNRKSRIGVVVSNKMTKTVVVKVERRVADREYGKIVMRATKFKAHDE
KQECKPGDKVRIVETRPTSKDKRWRVAETLKKAAEV*
>Bacteria_Proteobacteria_deltaepsilon_subdivisions_Deltaproteobacteria_Myxococcales_Cystobacterineae_Myxococcaceae_Anaeromyxobacter_dehalogenans_2CP_C
MERGNRKSRIGVVVSNKMTKTVVVKVERRVADPKYGKIVTKAEKYKAHDE
DQACQIGDRVRIVETRPISKDKRWRVAETIEKAEA
>Bacteria_Proteobacteria_deltaepsilon_subdivisions_Deltaproteobacteria_Myxococcales_Cystobacterineae_Cystobacteraceae_Cystobacter_violaceus_Cb_vi76
MSTRGRPKTRVGIVTSNKMQKTVVVTVSRRASHPKYGKIMSMREKYKAHV
EDHDYPAKITINEGDRVRIAETRPASKDKRWRVVEVLEKSKNV
>Bacteria_Proteobacteria_deltaepsilon_subdivisions_Deltaproteobacteria_Myxococcales_Cystobacterineae_Cystobacteraceae_Stigmatella_aurantiaca_DW43_1
MAEATQTTSAPATSTRGRPKTRVGIVTSNKMQKTVVVTVQRRAAHPKYGK
IMSMREKYKAHVEDHDYPKKITINEGDRVRIAETRPSSKDKRWRVVEVIE
KSKNV
>Bacteria_Proteobacteria_deltaepsilon_subdivisions_Deltaproteobacteria_Myxococcales_Cystobacterineae_Myxococcaceae_Myxococcus_xanthus_DK_1622
MAEATETQASETSTRGRPKTRVGIVTSNKMQKTVVVTVQRRAPHPKYGKI
MSLREKYKAHVEDHDYPKKITINEGDRVRIAETKPASKDKRWRVVEVLEK
SKNV
>Bacteria_Proteobacteria_deltaepsilon_subdivisions_Deltaproteobacteria_Myxococcales_Cystobacterineae_Myxococcaceae_Corallococcus_coralloides_DSM_2259
MAEATETPAAETSTRGRPKTRVGIVTSNKMQKTVVVTVQRRAPHPKYGKI
MSLREKYKAHVEDHDYPKKVTINEGDRVRIAETKPASKDKRWRVVEVLEK
SKNV
>Deltaproteobacteria_bacterium_RBG_16_71_12
MSDTKQDQTERGTGRTLRGVVKSDKMAKTISVEVIRTVRHAKYNKFIKKR
ARYYAHDEQGQAHVGDTVDIVECRPTSKLKRWRLANIAEKAST*
>Deltaproteobacteria_bacterium_RIFOXYA12_FULL_58_15
MSATAENKTARVRHGVVVSNKMDKTVVVEVSRRVQHPKYMKYVRRRKRYK
AHDAANECNVGDKVVLEETRPMSKDKRWRVKEISGRAVV*
>Bacteria_Proteobacteria_deltaepsilon_subdivisions_Deltaproteobacteria_Myxococcales_Sorangiineae_Polyangiaceae_Sorangium_cellulosum_So0157_2
MATKKKAENQQPAAAAPELAAAAPAQAETEAKAHGFRRKLVGKVTSDKMD
KTVTVEVIRNALDPVYKKYVRQRERYKAHDETNQYKVGDRVEIMEHRPIS
RDKRWLVTKLVARPVEE
>Bacteria_Proteobacteria_deltaepsilon_subdivisions_Deltaproteobacteria_Myxococcales_Sorangiineae_Polyangiaceae_Chondromyces_apiculatus_DSM_436
MAKKSENKAAAPAAVPTSAPAAKPAASPAAPKAAVEAPVTGAAESSDARA
KAHGFRRKLVGKVTSNKMSKTVVVEVVRNALDPVYKKYVRQRERYKAHDE
QNQYKVGDRVEITEHRPISREKRWLVTKLIARPVEE
>Bacteria_Proteobacteria_deltaepsilon_subdivisions_Deltaproteobacteria_Myxococcales_Nannocystineae_Kofleriaceae_Haliangium_ochraceum_DSM_14365
MSSERGIRRTIAGTVTSAAMDKTVVVAVVRRIRDRRFHKFVTRRVKYKAH
DENNTCAVGDVVELIETRPLSKSKRWRVSRTIEKSREVAL
>Bacteria_Proteobacteria_deltaepsilon_subdivisions_Deltaproteobacteria_Myxococcales_Nannocystineae_Nannocystaceae_Nannocystis_exedens_ATCC_25963
MTEQDTTTETETRQRRVLTGTVVSDKMDKTIVVQVQRRFKHPRYRKYVSE
RLRYKAHDETNQAKVGDVVRIVSCRPLSREKRWALQAIVEKATLV
>Bacteria_Proteobacteria_deltaepsilon_subdivisions_Deltaproteobacteria_Myxococcales_Sorangiineae_Sandaracinaceae_Sandaracinus_amylolyticus_DSM_53668
MSETQTAIKSRRRILLGEVVSDKMDKTVVVQVIRRYRHPRYKKYVQERIR
YKAHDEANQAKIGDKVRIIESRPRSKDKRWAVQAILEKGIV
>Bacteria_Proteobacteria_deltaepsilon_subdivisions_Deltaproteobacteria_Myxococcales_Nannocystineae_Nannocystaceae_Plesiocystis_pacifica_SIR_1_unfinished_sequence
MSDTNSKSQRRTLSGEVVSDKMEKTIVVQVIRRYRHPRYKKYVQERIRYK
AHDENNEARTGDTVRIIEARPRSKDKRWALQAVLERSVG
>Deltaproteobacteria_bacterium_RIFCSPLOWO2_02_FULL_46_8
MQQNKSVIKAKTKTGVVVSDAMDKTVAVRIERRVLEPNFKKYISRRKKFL
AHDEKNECEIGDVVEIQETRPLSRRKSWKVIAIVKKGFGKEIALKE*
>Deltaproteobacteria_bacterium_RIFCSPHIGHO2_02_FULL_44_53
MEETTKKIIKTKVGTVVSDAMDKTVVVRVERRVLEPEFKKYVSRRKKFFA
HDEKNECSVGDVVRIEETRPLSRHKSWRVVQIVKKGFGKEVALKE*
>CG07_land_8_20_14_0_80_Deltaproteobacteria_38_7
MKEQKNKKMKVGVVVSSAMDKTVVVLVERTVQHPVFKKYVRKKRKFMAHD
EKNECKQGDKVEIMECRPLSKHKCWCVKNILKKSELMSELSEEVLNVEVV
ADNQG*
>Deltaproteobacteria_bacterium_RIFCSPHIGHO2_02_FULL_44_16
MEGQKIKTGVVVSNSMQKTIAVNVERMSRHAVYGKYIRRKKKFLAHDEKN
ECQVGDKVEICECRPLSKRKRWRVLRVLEKNGVSL*
>CG11_big_fil_rev_8_21_14_0_20_Deltaproteobacteria_42_23
MNERKTKIGTVVSNKMQKSVSVEIERLTLDTRFKKYIRRKKKFLAHDENG
ECKIGDKVEIRESRPLSKLKRWRVIKIVEKAPIV*
>CG10_big_fil_rev_8_21_14_0_10_Bdellovibrionales_45_34
MVKQAKTEESTKSRAARQEVVGEVVSDKMNKTISVVVFRQVKHAKYGKYM
RRRSEFKAHDEQNEAKVGDKVLIVEARPLSKTKRWRLKTILEKAVTEGN*
>Bacteria_Bdellovibrio_Bdellovibrionales_RBG_16_Bdellovibrionales_40_8
MTKEKKQAATKNKEVVSRKMRNEVVGVVVSNKMKKTIAVQIFTLMRHARY
GKFIRTSSVYKAHDENSAASNGDKVRIFQSRPFSKTKRWVLAEIIEKKKE
VQGVEI
>Bdellovibrionales_bacterium_RIFCSPHIGHO2_02_FULL_40_15
MAKQATESNRGRRVELQGEVVANKMQKTISVLVYRTIKHEKYGKYIKKSS
VIKAHDEKQQCKIGDTVVIYETRPLSKTKRWALASVLKTSKQV*
>Bacteria_Proteobacteria_deltaepsilon_subdivisions_Deltaproteobacteria_Bdellovibrionales_Bdellovibrionaceae_Bdellovibrio_bacteriovorus_HD100
MTETNSRGRKIEVVGEVISDKMDKTISVLIYRMVKHAKYGKYVKKTSVFK
AHDEKNQAKIGDIVKIRETRPLSKTKRWALAEVVETAKA
>CG10_big_fil_rev_8_21_14_0_10_Bdellovibrio_47_8
MTETENKRGRRIEVVGEVVSDKMDKTISVLIYRMVRHAKYGKYMKRTSVF
KAHDEKNEAKIGDMVRIHETRPLSKTKRWALVEIVETAKG*
>Bacteria_Bdellovibrio_Bdellovibrionales_Bacteroivoracaceae_RIFOXYD1_FULL_Bdellovibrionales_53_11
MTPEKKNPKQPVQRRQRPARTEHTAVQAANPAAQAKPVDTRDAMHRRRMI
VGTVVSDKMHKTVVVKIDHKVRHALYKKYVKVSRKFKVHDEKNEAKTGDL
VSIVESRPLSREKRWVLRQIVRKGNTVQEVAV
>Bdellovibrionales_bacterium_RIFOXYD1_FULL_44_7
MSNETKTQASKSQQKPMAKKTVQTPEIKAVGSRSGLQKRKVVTGTVVSDK
MSKTIVVKVDRRVRHALYKKYVTKSCRYKAHDEKNQAKVGDLVTLVETRP
LSREKRWALQSIVRRSGLAPEINV*
>Bacteria_Bdellovibrio_Bdellovibrionales_Bdellovibrionaceae_GWA1_Bdellovibrionales_52_35
MVVEKKKAAPAKAKAEKVEKKPAAEKIETVAVSVSGDSRNALQKRRIVEG
LVVSDKMQKTIVVKVDRRVRDTMYKKYVVRSRRFKAHDEKNEAKIGDLVT
IVESRPLSKEKRWVLNSILRRAGQVAEINV
>Bdellovibrionales_bacterium_GWB1_55_8
MATEKKAAKTATKKPATTKTEAVAEVKAVGPVVTDNRNQVQKRRVVEGVV
MSDKMQKTIVVRVDRRVKDAFYKKYVVVSRNFKAHDEKNEAKIGDRVQLV
ESRPLSKDKRWALQSIVRRAGQAPEANV*
>Bdellovibrionales_bacterium_RIFOXYD1_FULL_55_31
MANEKTSKKPERSKTPSAAHTKGHSASTVAAASPAMIDSRNPLQKRRSVE
GIVVSDKMAKTIVVKVDRRVREQLYKKYVVRSRRFKAHDEKNEAKIGDRV
VLIESRPLSRDKRWVLQSVLRRAGQAPEINV*
>Bacteria_Bdellovibrio_Bdellovibrionales_Bacteroivoracaceae_RIFOXYA1_FULL_Bacteriovorax_38_20
MKDQKSFKKKLEGLVTSNKGDKTITVSVVNKFKHPKYSKFIYKTKKYYAH
DKGNEAKEGDKVTIIASRPYSKTKKWELISINK
>Bacteria_Bdellovibrio_Bdellovibrionales_Bacteroivoracaceae_GWA2_Bdellovibrionales_49_15
MSDVAKFKRKLEGTVVSDKTAKTIVVSVTRRFKHGDYGKFVNQTKKYHAH
DEAKTAKTGDKVVIIESRPFSALKRWELFSIVK
>Bdellovibrionales_bacterium_RIFOXYC1_FULL_39_130
MVTANEAKKFKRKLTGVVVSDKPNKTVVVNVSRKFMHAKYSKFIQQDKKY
HAHDENNSAKTGDKVVIIESRPHSKMKKWELLKIL*
>CG22_combo_CG10-13_8_21_14_all_Bdellovibrionales_38_13
MTTEINNAFKRKLSGVVVSNKNEKTIVVNVQRRYKHGTYSKFITKSKKYH
AHDVENKATVGDLVTIIESRPYSKLKKWELLSINTAK*
>Bacteria_Proteobacteria_deltaepsilon_subdivisions_Deltaproteobacteria_Bdellovibrionales_Bacteriovoracaceae_Bacteriovorax_marinus_SJ
MSVEKKKFKRKLEGVVVSDKNDKTITVNVVRRFKHRTYNKFVSFSKRYHA
HDENNTAKLGDKVTIIESRPHSKLKKWELVGAQK
>CG22_combo_CG10-13_8_21_14_all_Bdellovibrio_39_27
MSENSKTFKKTLDGIVVSDANDKTVVVKVVRRLKHPTYSKFVSSSKKLHA
HDEANKAKIGDKVTIIESRPYSKMKKWELLSVN*
>Bacteria_Proteobacteria_deltaepsilon_subdivisions_Deltaproteobacteria_Desulfobacterales_Desulfobacteraceae_Desulforegula_conservatrix_Mb1Pa_DSM_13527
MKERGMKRQLLGTVVSDKMEKSVVVLVERTVKHPLYKKFVKRYKRFAAHD
EQNSCQVGDKVVIIESRPLSKTKRWRVSQIVEKAA
>Bacteria_Proteobacteria_deltaepsilon_subdivisions_Deltaproteobacteria_Desulfobacterales_Desulfobacteraceae_Desulfobotulus_alkaliphilus_ASO4_4
MNERGMRRQQLATVVSDKMDKTVVVRVERVIKHKLYKKYVKTHKKYAAHD
EENACKIGDRVIITESRPLSKSKHWRVSKIVEKTA
>Bacteria_Proteobacteria_deltaepsilon_subdivisions_Deltaproteobacteria_Desulfarculales_Desulfarculaceae_Desulfarculus_baarsii_DSM_2075
MANNDRGNAKALTGVVVSDKMDKTVVVQVERLVKHPIYKKYVRRRAKFMA
HDEANDCRVGDTVLIRQSRPLSRLKRWRVSKVLERVA
>Bacteria_Proteobacteria_deltaepsilon_subdivisions_Deltaproteobacteria_Desulfobacterales_Desulfobulbaceae_Desulfurivibrio_alkaliphilus_AHT2
MSAEQQGSKKTRVGLVVSNKMDKSIVVQSTTMTPHKLYGKYIRSQTKCMA
HDPENLCNVGDRVLVEECRPLSRRKRWRLRAILEKAV
>Bacteria_Proteobacteria_deltaepsilon_subdivisions_Deltaproteobacteria_Desulfobacterales_Desulfobulbaceae_Desulfocapsa_sulfexigens_DSM_10523
MSEIKKIKKTRTGTVVSNSMEKSIVVRVERKVRHKLYGKYIKKSVKYLAD
DPENNCNIGDIVKIEECRPLSKKKRWRLRDIIREAVV
>Bacteria_Proteobacteria_deltaepsilon_subdivisions_Deltaproteobacteria_Desulfobacterales_Desulfobulbaceae_Desulfotalea_psychrophila_LSv54
MSENNTSRKTRTGSVVSDRMEKSVVVRVERKVRHKLYGKFMKTSVKYLAD
DPENQCNIGDVVLIEECRPLSKRKRWRVKTILEQAV
>Bacteria_Proteobacteria_deltaepsilon_subdivisions_Deltaproteobacteria_Desulfovibrionales_Desulfohalobiaceae_Desulfohalobium_retbaense_DSM_5692
MNSELKSSNKRIMTGYVVSDRTDKTIVVRAETLVKHSLYKKYVRRRKKLM
AHDPANDCKVGDKVQVIEHRPLSRRKRWHLHKILEKAV
>Bacteria_Proteobacteria_deltaepsilon_subdivisions_Deltaproteobacteria_Desulfovibrionales_Desulfohalobiaceae_Desulfovermiculus_halophilus_DSM_18834
MNKSESQGTKRMLTGYVISNKTDKTVVVRCETIVQHALYKKYIRRRKKLM
AHDPENTCQIGDKIQIIESRPLSRRKRWHVHSVLEQAV
>Bacteria_Proteobacteria_deltaepsilon_subdivisions_Deltaproteobacteria_Desulfovibrionales_Desulfovibrionaceae_Lawsonia_intracellularis_PHEMN1_00
MPQIIAKCNGRVLVGTVISDKNDKTIIVHVETLVKHPLLKKFIRHRKKFT
AHDPLNECSIGDTVKIIEFRPLSRNKRWHLVAILEKAV
>Bacteria_Proteobacteria_deltaepsilon_subdivisions_Deltaproteobacteria_Desulfovibrionales_Desulfovibrionaceae_Bilophila_wadsworthia_3_1_6
MSQAMENRKGRMLIGTVVSDKNDKTIVVRVETLVKHPLLKKFVRRRKKFT
AHDPMNECGIGDKVKIVEFRPMSRNKRWHLVTILEKAV
>Bacteria_Thermodesulfobacteria_Thermodesulfobacteria_Thermodesulfobacteriales_Thermodesulfobacteriaceae_Thermodesulfatator_atlanticus_DSM_21156
MSEKKGNPKQFIGIVVSDKMNKTVVVAVERLKMHPIYKKYIKRRKKFMAH
DEENACRIGDKVLIEETRPLSRHKRWRVKTIIERAKVLEKETSQEEA
>Bacteria_Thermodesulfobacteria_Thermodesulfobacteria_Thermodesulfobacteriales_Thermodesulfobacteriaceae_Thermodesulfatator_indicus_CIR29812_DSM_15286
MAEKAKKGIKRFVGIVVSDKMDKTVVVAVERLKMHPIYKKYIKRRKKFMA
HDEENACRVGDKVLIEETRPLSRHKRWRVKSIIERAKVLDKGTEEKAQEE
A
>Bacteria_Thermodesulfobacteria_Thermodesulfobacteria_Thermodesulfobacteriales_Thermodesulfobacteriaceae_Thermodesulfobacterium_sp._OPB45
MSKRKQFIGTVVSDKMDKTVVVMVETLVKHPLYGKYIKRRKKYMAHDENN
ECRIGDKVLIEETRPLSRRKRWRVRQILERGKIVELGKGLEEGGEE
>Bacteria_Thermodesulfobacteria_Thermodesulfobacteria_Thermodesulfobacteriales_Thermodesulfobacteriaceae_Thermodesulfobacterium_hydrogeniphilum_DSM_14290
MGRRKQFIGTVVSDKMNKTVVVMVETLVKHPLYGKYIKRRKKYMAHDENN
ECKIGDKVLIEETRPLSRRKRWRVREILERAKRLELEEPSEGGE
>Bacteria_Thermodesulfobacteria_Thermodesulfobacteria_Thermodesulfobacteriales_Thermodesulfobacteriaceae_Thermodesulfobacterium_commune_DSM_2178
MDMGRRKTFIGTVVSDKMDKTVVVMVETLVKHPLYGKYIKRRKKYMAHDE
NNECKIGDKVLIEETRPLSRRKRWRVREIIEKAKVLEVKEDLEGGE
>Bacteria_Thermodesulfobacteria_Thermodesulfobacteria_Thermodesulfobacteriales_Thermodesulfobacteriaceae_Thermodesulfobacterium_hveragerdense_DSM_12571
MSGKKSFIGTVVSDKMDKTVVVMVETLVKHPLYGKYIKRRKKYMAHDENN
ECKIGDKVLIEETRPLSRRKRWRVREIIEKAKVLEVKEDLEGGE
>Bacteria_Thermodesulfobacteria_Thermodesulfobacteria_Thermodesulfobacteriales_Thermodesulfobacteriaceae_Thermodesulfobacterium_thermophilum_DSM_1276
MSGKKSFIGTVVSDKMDKTVVVMVETLVKHPLYGKYIKRRKKYMAHDENN
ECKIGDKVLIEETRPLSRRKRWRVREIIEKAKVLEVKEDLEGGE
>Geobacteraceae_bacterium_GWC2_58_44
MSERGNRKTQIGVVVSDKMDKTAVVKVDRLVKHPVYNKYIKRSAKYKAHD
IDNSAKIGDKVLIVETRPLSKDKRWKIRQIIESKA*
>Bacteria_Proteobacteria_deltaepsilon_subdivisions_Deltaproteobacteria_Desulfuromonadales_Geobacteraceae_Geobacter_lovleyi_SZ
MGELGHRRTQTGVVVSDKMEKTVVVRVDRLVKHPLYNKYIKRSVKYKVHD
EKNSCKAGDKVQIVECRPLSKDKRWALRQILESAA
>Geobacteraceae_bacterium_GWC2_53_11
MSERGHRKTQVGVVVSDKMEKTVVVKVDRLVKHSVYSKYIKRSVKYKVHD
EQNSSKVGDRVQIIECRPLSKDKRWSLKQIIESIS*
>Geobacteraceae_bacterium_GWC2_48_7
MSERGHRKVQVGVVVSDKMDKTVVVKVDRLVKHAVYNKFIKRSVKYKVHD
EKNSCKIGDKVQIIECRPLSKDKRWSLKQINECIS*
>Bacteria_Proteobacteria_deltaepsilon_subdivisions_Deltaproteobacteria_Desulfuromonadales_Desulfuromonadaceae_Desulfuromusa_kysingii_DSM_7343
MSEERGSRRTRVGIVVSDKMDKTVVVRVDDLVKHSVYKKFIKRKVSCKAH
DELNDCSIGDKVLIVESRPLSKGKRWRVRQVLEKAVTA
>Bacteria_Proteobacteria_deltaepsilon_subdivisions_Deltaproteobacteria_Desulfuromonadales_Geobacteraceae_Geopsychrobacter_electrodiphilus_DSM_16401
MDTQRGTRSTRIGIVVSDKMDKTVVVRVDQVVKHRIYKKYIKRRVNCKAH
DEANSCCIGDKVLIVETRPLSKDKHWRVREVLEKAVIA
>Bacteria_Proteobacteria_deltaepsilon_subdivisions_Deltaproteobacteria_Desulfuromonadales_Desulfuromonadaceae_Desulfuromonas_acetoxidans_DSM_684
MDVEVSDMASDRRNKKKLVGIVTSDKMDKTVVVKVDTLVQHPVYKKYIKR
SMKYKAHDEENQCAAGDKVLITEARPLSRDKRWRVSQVLEKTL
>Bacteria_Proteobacteria_deltaepsilon_subdivisions_Deltaproteobacteria_Desulfuromonadales_Geobacteraceae_Geoalkalibacter_ferrihydriticus_DSM_17813
MTKQRGNRKTRIGVVVSDKMDKTVVVRVDQVVKHPVYQKYIKRKVTCKAH
DEQNSCQIGDKVLIVESRPLSRDKCWAVRQILVKTTNV
>Bacteria_Proteobacteria_deltaepsilon_subdivisions_Deltaproteobacteria_Desulfuromonadales_Pelobacteraceae_Pelobacter_carbinolicus_DSM_2380
MSKIRGNRKTRVGVVISDKMDKTVVVKVDQMVKHPIYKKYIKRRVTFKAH
DEENRCNVGDKVSVVETRPLSRDKRWRVREILEKNVIL
>Desulfuromonadales_bacterium_GWD2_61_12
MATERGNRKTRVGIVVSDKMDKTVVVQVDQLVKHPVYKKYIKRRVKCKAH
DEGNQCGVGDKVLLVETRPLSRDKHWRVREILEKHVIV*
>Pelobacteraceae_bacterium_GWC2_58_13
MTTERGNKKTRVGIVVSDKMDKTVVVRVDQLIKHPVYKKYIKRRVTCKAH
DEQNSCTIGDKVLIVETRPLSRDKRWRVREILEKHVTV*
>CG2_30_FULL_Deltaproteobacteria_43_15
MGERGRRKTQVGVVVSNKMDKTVVVQVDKVLKHPIYKKYISRRNKYKAHN
EKNDCNVGDRVLIMESRPLSKEKMWRVYKILEKAV*
>Deltaproteobacteria_bacterium_RBG_19FT_COMBO_52_11
VKARELKDLSETELRQKEQDLTTELFNLKFQHATGQLENTERLXXXXXXX
XFSQRPYERKGMKGRGIRKTMVGTVVSDRMDKTVVVLVQRLVKHPLYQKY
IRKRARHKAHDQKNECRPGDRVLLMETRPLSREKSWRVKEILERAH*
>Bacteria_Proteobacteria_deltaepsilon_subdivisions_Deltaproteobacteria_Syntrophobacterales_Syntrophaceae_Smithella_sp._F21
MAEKSNKRTIKGVVVSDKMDKTIVVKAERLVKHAVFHKYVRRHVKYKAHD
EQNSCKTGDTVLIIEARPMSKDKRWRMLEILEKAK
>Deltaproteobacteria_bacterium_RBG_19FT_COMBO_43_11
MVERGNKRTIKGVVVSNKMDKTIVVKAERLVKHSVFHKYVRKHTKYKAHD
EQNQCKLGDTVLIIEARPLSKEKRWRMLEIMEKAK*
>Deltaproteobacteria_bacterium_RBG_16_44_11
MVERSNKRRIKGVVVSNKMDKTIVVKAERLVKHSVFHKYVRRHTKYKAHD
EQNQCKLGDTVLIIEARPLSKEKRWRMLEIMEKAK*
>Bacteria_Proteobacteria_deltaepsilon_subdivisions_Deltaproteobacteria_Syntrophobacterales_Syntrophaceae_Syntrophus_aciditrophicus_SB
LSERGFNRTIKGVVVSNKMDKTIVIRAERLVKHPVFHKYTRKHVKYMVHD
EKNECKVGDTVIVMESRPLSRLKRWRMLRIVAKAE
>CG23_combo_of_CG06-09_8_20_14_all_150_Syntrophobacteraceae_50_8
MTERGNKRIITGVVVSSKIDKTIVVRAERLVKHSVFHKYIRRHVKYNAHD
EQNACNVGDKVLIVESRPLSKSKRWRMREILEKAK*
>CG23_combo_of_CG06-09_8_20_14_all_150_Syntrophobacterales_48_27
MGDRGHKRTIMGVVVSNKMDKTIIIRAERLVKHPVFHKYIKRHVKYKAND
EGNICNIGDRVLIVESRPLSREKRWRLRKIIEKSG*
>CG03_land_8_20_14_0_80_cor_Syntrophobacterales_58_14
MEQRGNKITIKGVVVSSKMDKTVVVRAERLVKHAIFHKYIKRYVKCKAHD
EQNVCKVGDKVLIVEFRPLSRDKRWRMLEILEKAR*
>Syntrophus_sp._GWC2_56_31
AFHKYIMRYVKYKAHDQQNSCKVGDKVLIIESRPLSREKRWRMLEILDKA
K*
>Deltaproteobacteria_bacterium_RBG_16_58_17
VEHRGNKSTIKGVVVSNKMDKTIVVRAERLVKHAVFHKYIKRYEKYKAHD
EQNRCQIGDKVLIIESRPLSKDKRWRMLEILEKAR*
>Syntrophobacterales_bacterium_RBG_19FT_COMBO_59_10
VEQRGNKNTIKGVVVSNKMDKTIVVRAERLVKHAVFHKYIKRYVKYKAHD
EQNSCQIGDKVLIIESRPLSRDKRWRMLKILGKAK*
>Bacteria_Proteobacteria_deltaepsilon_subdivisions_Deltaproteobacteria_Desulfurellales_Desulfurellaceae_Hippea_maritima_MH2_DSM_10411
MSKLIKEGVVVSDKMDKTIVVEVETLIEHPKFHKYIKRRKKFKVHDEKNE
ARKGDRVKFIECRPISKDKHFRLLEITEKYVGLGDER
>Bacteria_Proteobacteria_deltaepsilon_subdivisions_Deltaproteobacteria_Desulfurellales_Desulfurellaceae_Desulfurella_acetivorans_A63_DSM_5264
MSKFVGEGIVVSDKMNKTRVVRVEEYKLHPKIKKYVKKTKKFKVHDELNE
SKVGDIVQFISCRPISKQKSFRLLKIVQKYSGLGDEI
>Bacteria_Proteobacteria_deltaepsilon_subdivisions_Epsilonproteobacteria_unclassified_Epsilonproteobacteria_Sulfurovum_sp._NBC37_1
MPKRQITGTVIKKAGDKTATVLVERRVLHPRYHKTVKRFKKYLIHDEKNE
INVGDTVTAIECRPLSKTKSFRLLEIVKRGEV
>Bacteria_Proteobacteria_deltaepsilon_subdivisions_Epsilonproteobacteria_Campylobacterales_Campylobacteraceae_Arcobacter_nitrofigilis_DSM_7299
MSTHKREIQGVVVKVSGDKTASVLVTRSVLHPKYHKTVKRFKKYLVHDEK
NELAEGDTVIAIECRPLSKTKSFRLKTIVATGVK
>Bacteria_Proteobacteria_Zetaproteobacteria_Zetaproteobacteria_bacterium_TAG_1
MSEVSSNKRTLEGVVVSNKGDKTIIVEVERRFLHARYRKTVSAHKKYMAH
DAENTCNIGDTVRISECRPLSRRKTWIMDAVITRAEQL
>CG1_02_SUB10_Zetaproteobacteria_46_191
MTEVTSNKRTLEGVVVSNKGDKTIVVEVVSRFMHERYRKTVSSHKKYMAH
DEENTCNIGDTVRISECRPLSRRKTWMMDAIITRAEQL*
>Bacteria_Proteobacteria_Zetaproteobacteria_zeta_proteobacterium_SCGC_AB_133_G06
MSEASSNKRTLEGVVVSNKAEQTVIVQVERKFLHPRYRKTVRSHKKYMAH
DAENTCNIGDTVRIIESAPISRRKRWVMETVLTRAEQL
>Bacteria_Proteobacteria_Zetaproteobacteria_zeta_proteobacterium_SCGC_AB_137_J06
MSEATSNKRTLEGVVVSNKAEQTVIVQVERKFLHPRYRKTIRSHKKYMAH
DAENTCNIGDKVRIIESAPISRRKRWVMETVLTRAEQL
>Bacteria_Proteobacteria_Alphaproteobacteria_Rickettsiales_Rickettsiaceae_Rickettsieae_Rickettsia_conorii_Malish_7
MPKRVLQGVVISSKADKTVTVKVERKFKHPIYKKFVKVSKKYAAHDSENK
YQEGDKVSIIESRPISKTKTWVVVNGE
>Bacteria_Proteobacteria_Alphaproteobacteria_Rickettsiales_Rickettsiaceae_Rickettsieae_Orientia_tsutsugamushi_Boryong
MPRRVLQGQVISAKSDKTIIVSVERRFKHPMYHKTVKIAKKYAVHDPDNL
YNQGDKVKIIESRPISKTKCWRVIEDKGQ
>Bacteria_Proteobacteria_Alphaproteobacteria_Rhodospirillales_Rhodospirillaceae_Oceanibaculum_indicum_P24
MPRRQLQGTVVSDANDKTVVVQVDRRVMHPVYKKFITRSKKYHAHDEENR
LKVGDLVKIEECRPISKNKRWRVVSDELGAGA
>Bacteria_Proteobacteria_Alphaproteobacteria_Alpha_proteobacterium_IMCC1322
MPKRTMQGTVVSDKADKTVTVLVERRIMHPVYKKIITKSKKFAAHDAENH
FKEGDFVRIRECAPISKSKVYEVIYDDAAKA
>Bacteria_Proteobacteria_Alphaproteobacteria_Rhodospirillales_Rhodospirillaceae_Nisaea_denitrificans_DSM_18348
MPRRILQGTVVSDKGEKSIVVRVERRVMHPIYKKFIKRSKKFAAHDEQNQ
YKVGDIVRIQECAPISKRKNWTVVTDAAGSNA
>Bacteria_Proteobacteria_Alphaproteobacteria_Rhodospirillales_Rhodospirillaceae_Thalassobaculum_salexigens_DSM_19539
MPRRVLQGTVVSDKGDKTVVVNVQRRVMHPLYKKFITRSKRFSAHDPENR
FKQGDTVRIIECAPVSKNKRFAVVYDDVAAGA
>Bacteria_Proteobacteria_Alphaproteobacteria_Rhodospirillales_Rhodospirillaceae_Candidatus_Endolissoclinum_faulkneri_L5
MPKRILQGIVVNSKSDKTIIVNVQRRVMHPLYKKFITRSHRFSAHDPKNC
FKQGDAVRIMECAPISKNKKFAVLYDRTVGPEVNRNN
>Bacteria_Proteobacteria_Alphaproteobacteria_Rhodospirillales_Acetobacteraceae_Rubritepida_flocculans_DSM_14296
MPKRVLTGRVVSDKMDKTVTVLVERRVMHPLYKKFIRRSKKYAAHDEANL
CREGDTVSIQECPPISKRKTWTVILRNGEPVGEGVQA
>Bacteria_Proteobacteria_Alphaproteobacteria_Rhodospirillales_Acetobacteraceae_Roseomonas_mucosa_ATCC_BAA_692
MPKRVLTGRVVSDKGDKTVTVLVERRVMHPLYKKFIKRSGRYAAHDDANL
CKEGDTVRIEECRPISKRKSWLVVARNGEDVARPAGFESAPVAENAAA
>Bacteria_Proteobacteria_Alphaproteobacteria_Rhodospirillales_Acetobacteraceae_Belnapia_moabensis_DSM_16746
MPKRVLTGRVVSDKMDKTVTVLVERRVMHPLYKKFIRRSKKYAAHDEANL
CKEGDLVQIEECPPLSKRKAWMVVLRNGNPLTATSEAVSA
>Bacteria_Proteobacteria_Alphaproteobacteria_Rhodospirillales_Rhodospirillaceae_Magnetospirillum_magneticum_AMB_1
MPKRILQGVVVSDKMEKTVVVSVERRVMHPIYKKFIRRSKKYHAHDENNV
FKTGETIRIRECAPISKTKCWEVIVEPQA
>Bacteria_Proteobacteria_Alphaproteobacteria_Rhodospirillales_Rhodospirillaceae_Inquilinus_limosus_DSM_16000
MPRRVLIGTVVSDKTDKTVTVLVERNLMHPVYKKFIKRTKRYLAHDEANA
CKVGDRVSIIETRPISKRKCWLVLSEAEASAMGVSADPAVSGA
>Bacteria_Proteobacteria_Alphaproteobacteria_Rhodospirillales_Rhodospirillaceae_Skermanella_stibiiresistens_SB22
MPRRVLQGTVVSDKGDKTIIVLVERRVMHPVYKKFIRQSKRYAAHDEANQ
FKTGDKVFIEECRPLSKRKRWMVLTDAAAAAAAGSFAG
>Bacteria_Proteobacteria_Alphaproteobacteria_Rhodospirillales_Rhodospirillaceae_Azospirillum_amazonense_CBAmc
MPRRVLQGTVVSDKGDKTVIVLVERRVMHPVYKKFIKQSKKYAAHDEQNA
YKAGDTVTIEECRPISKRKRWAVVVESAAPSGAAV
>Bacteria_Proteobacteria_Alphaproteobacteria_Rhodospirillales_Rhodospirillaceae_Azospirillum_irakense_DSM_11586
MPRRILQGTVVSDKADKTVTVLVERRVMHPVYKKFIKQSKKYAAHDETNA
VKIGDVVQIEECRPISKSKRWTVLATPVADNG
>Alphaproteobacteria_bacterium_RIFOXYD12_FULL_60_8
MPKRILQGVVVSDKGDKTIVVKVERRVMHPVYKKFIRRTKKYAAHDENNQ
FKVGDTVRIQETRPISKRKCWEVLTESAA*
>Bacteria_Proteobacteria_Alphaproteobacteria_Rhodospirillales_Rhodospirillaceae_Rhodospirillum_rubrum_S1_ATCC_11170
MPKRIMQGVVVSDKMDKTIVVQVERRFKHAVYKKFIKRTKKFAAHDELNQ
FKIGDLVRIRECAPISRRKTWEVVLDNAE
>Bacteria_Proteobacteria_Alphaproteobacteria_Rhodospirillales_Rhodospirillaceae_Novispirillum_itersonii_ATCC_12639
MPKRILQGVVVSDAMDKTIVVKVERRFMHPLYKKFIKRSKKYAAHDEANQ
AKIGDVVRIRECRPLSRRKSWELVTESAE
>Bacteria_Proteobacteria_Alphaproteobacteria_Rhodospirillales_Rhodospirillaceae_Caenispirillum_salinarum_AK4
MPRRILQGVVTSDKTDKTVTVVVERRFMHPVYKKFIRRTKKYAAHDEANQ
CKVGDVVRIRECRPLSKTKSWEVVAEGAE
>Bacteria_Proteobacteria_Alphaproteobacteria_Sphingomonadales_Sphingomonadaceae_Sandarakinorhabdus_sp._AAP62
MPKRVLQGTVVSDKGDKTVVVLVERKVAHPVYGKIIRRSKKYHAHDEGNV
IKAGDTVRIEECAPLSKLKTWKVLEKVG
>Bacteria_Proteobacteria_Alphaproteobacteria_Sphingomonadales_Sphingomonadaceae_Zymomonas_mobilis_mobilis_CP4
MPKRVLTGTVVSDKTDKTVVVLVERKVKHPLYGKIIRLSKKYHAHDEQNA
YHEGETVRIEECAPISKLKSWRVLEKADKASAA
>Bacteria_Proteobacteria_Alphaproteobacteria_Sphingomonadales_Sphingomonadaceae_Sphingomonas_wittichii_RW1
MPKRVLTGTVVSDKTDKTVVVKVERRVKHALYGKIIKRSKKYHAHDETNE
YREGETVRIEETAPMSKLKTWKVIERVDTHATPNHA
>Bacteria_Proteobacteria_Alphaproteobacteria_Sphingomonadales_Sphingomonadaceae_Sphingopyxis_alaskensis_RB2256
MPKRILTGTVVSDKGDKTVVVKVERKVKHPLYGKIIRRSKKYHAHDEDNA
IKAGETVRIEETKPISKLKTWKVLDKVETSTKAKAAEA
>Bacteria_Proteobacteria_Alphaproteobacteria_Sphingomonadales_Sphingomonadaceae_Sphingobium_japonicum_UT26S_1
MPKRVLTGTVVSDKTDKTVVVRVERKVKHALYGKIIRRSKKYHAHDEGNV
YKEGETVRIEETAPISKLKTWKVIERVDTHKSPETAA
>CG_4_10_14_3_um_filter_Sphingomonadales_58_15
MPKRILTGTVVSDKGDKTVVVNVERKVKHPLYGKIIRRSKKYHAHDENNE
ISLGETVRIEETRPISKLKTWKVLERVGAAAGLATPTVGEITASDPKDEK
VKAPVKPAAEEKAEATPAAK*
>Sphingomonadales_bacterium_RIFCSPHIGHO2_01_FULL_65_20
MPKRVLTGTVVSDKGDKTVVVNVERKVKHPLYGKIIRRSKKYHAHDENNS
FKEGETVRIEETAPISKLKTWKVLDRVNTHKAPEASSEA*
>Bacteria_Proteobacteria_Alphaproteobacteria_Sphingomonadales_Sphingomonadaceae_Blastomonas_sp._AAP53
MPKRVLTGTVVSDKGDKTVVVNVERKVKHPLYGKIIRRSKKYHAHDETNS
FKEGETVRIEETAPISKLKTWKVLDRVNTHKAPEASTEA
>Bacteria_Proteobacteria_Alphaproteobacteria_Sphingomonadales_Sphingomonadaceae_Novosphingobium_sp._PP1Y
MPKRILIGTVVSDKTDKTVTVLVERKVKHPLYGKIIRRSKKYHAHDEDNA
YRTGERVRIEETKPISKTKSWKVLDRLAASKGTAVEANLDVEAAN
>CG12_big_fil_rev_8_21_14_0_65_Sphingomonadales_65_10
MPKRILIGTVVSDKTDKTVTVKVERKVKHPLYGKIIRRTKNYNAHDANNE
YVPGDVVRIEETKPISKTKTWAVIDRVQASKGVEIEADLDVKEAKPTGAP
EDKTTHDKPAAEKDEQDDAKADAEA*
>Bacteria_Proteobacteria_Alphaproteobacteria_Sphingomonadales_Sphingomonadaceae_Citromicrobium_sp._JLT1363
MPKRILIGTVTSTKTDKTVTVLVERKVKHPLYGKIIRRSKKYHAHDEKNE
YELGDIVRIEETKPISKTKTWAVKDRVVSGGVQAVEANLDVAEATPGTAD
>Bacteria_Proteobacteria_Alphaproteobacteria_Sphingomonadales_Erythrobacteraceae_Erythrobacter_litoralis_HTCC2594
MPKRILIGTVTSDKTDKTVTVLVERKVKHPLYGKIIRRSKKYHAHDEKNE
YTLGDVVRIEETKPISKTKTWAVKDRVVAGGTQAIEADLDVAEATPGGAE
>Bacteria_Proteobacteria_Alphaproteobacteria_Sphingomonadales_Erythrobacteraceae_Altererythrobacter_ishigakiensis_ATCC_BAA_2084
MPKRILIGSVTSDKTDKTVTVLVERKVKHPLYGKIIRRSKKYHAHDENNE
YAIGDVVRIEETKPISKTKTWTVKDRVTAGGTQAVEADLEVEAAGN
>Erythrobacter_sp._RIFCSPHIGHO2_12_FULL_63_10
MPKRILVGTVTSDKTDKTVTVKVERKVRHPLYGKIIRRTKKYHAHDENNE
FAVGDKVRIEETXXXXXXXXXXVIDRVAAGGTQAVEADLDVAAAGN*
>Bacteria_Proteobacteria_Alphaproteobacteria_Sphingomonadales_Erythrobacteraceae_Porphyrobacter_sp._AAP82
MPKRILVGTVTSDKTDKTVTVKVERKVRHPLYGKIIRRSKKYHAHDEQNE
YTVGDVVRIEETRPMSKTKTWIVKDRVVAGGVQAVEADLDVAAAGN
>Bacteria_Proteobacteria_Alphaproteobacteria_Parvularculales_Parvularculaceae_Parvularcula_bermudensis_HTCC2503
MPKRILQGPIVSDKGEKTVVVRVDRAFKHPLLAKVVRRSKRYHAHDESNE
LKVGQRVLIRECPPKSKLKRWEVVTEEQVAADAASAQQGEAAE
>Alphaproteobacteria_bacterium_RIFCSPHIGHO2_12_FULL_63_12
MPKRILQGTVVSDKGAKTVVVSVERTFKHPVLQKTLKRSKRFHAHDEANN
FKVGDLVQIQECAPKSKLKRWEVIGLGSKG*
>Bacteria_Proteobacteria_Alphaproteobacteria_Caulobacterales_Caulobacteraceae_Caulobacter_segnis_ATCC_21756
MPKRILEGVVVSDKGDKTVVVKVERTIVHPVLKKIVRQSKKYHAHDEANA
YKAGEAIRIIECAPKSKLKTWEALPKASA
>Phenylobacterium_sp._RIFCSPHIGHO2_01_FULL_70_10
MPKRILEGVVVSDKGDKTIVVNVERTILHPVLKKTVRRSKRYHAHDESNA
YKVGERARIIECAPKSKLKTWEVLPKQADQQTT*
>Bacteria_Proteobacteria_Alphaproteobacteria_Caulobacterales_Caulobacteraceae_Phenylobacterium_zucineum_HLK1
MPKRILEGVVVSDKGDKTVVVKVERTFLHPVLKKTVRRSKKYHAHDEANT
YKVGEVARIIECAPKSKLKTWEVLPKGGAAQA
>Bacteria_Proteobacteria_Alphaproteobacteria_Rhodobacterales_Hyphomonadaceae_Hirschia_baltica_ATCC_49814
MPRRIMEGVVVSTATDKTAVVRVDRTYLHPLLKKTVRRSKKYHAHDESNV
ATVGQKVSIQECPPRSKLKRWELITAAEGSNS
>Bacteria_Proteobacteria_Alphaproteobacteria_Rhodobacterales_Hyphomonadaceae_Hyphomonas_neptunium_ATCC_15444
MPKRIMKGVVVSAKQDKTAIVRVERTFTHPMLKKIVRKTNKYHAHDENNV
AVEGQTIAIRECAPKSKLKRWEVVAEEGTEA
>Bacteria_Proteobacteria_Alphaproteobacteria_Rhodobacterales_Hyphomonadaceae_Henriciella_marina_DSM_19595
MPKRVMEGVVVSTKQDKTAVVRIDRTFLHPVLKKIVRRSKKYHAHDEGNV
AVEGERITIRECPPRSKLKTWEVIAGEGADS
>Bacteria_Proteobacteria_Alphaproteobacteria_Rhodobacterales_Rhodobacteraceae_Thioclava_pacifica_DSM_10166
MPKRILQGTVTSDKNDQTVTVSVERRFTHPVLKKTIRKSKKYRAHDAANQ
FKTGDVVRIEECAPISKTKRWRVVVEA
>Bacteria_Proteobacteria_Alphaproteobacteria_Rhodobacterales_Rhodobacteraceae_Paracoccus_denitrificans_PD1222_1
MPKRILQGKVVSDKNEQTVTVLVERRFKHPLLHKTVRSSKKYRAHDADNQ
FKVGDTVRIVECAPISKTKRWTVLTETAEVSA
>Bacteria_Proteobacteria_Alphaproteobacteria_Rhodobacterales_Rhodobacteraceae_Jannaschia_sp._CCS1
MPKRILTGTVTSDANEQTVTVSVERRFKHPVMQKTIRKSKKYRAHDPQNS
FKTGDQVRIQECAPVSKSKRWEVIVG
>CG17_big_fil_post_rev_8_21_14_2_50_Rhodobacteraceae_65_11
MPKRILTGTVTSDKNDQTVTVSVERRFKHPVLQKTIRKSKKYRAHDANNS
FKVGDAVRIQECAPVSKSKRWEVIAQ*
>Bacteria_Proteobacteria_Alphaproteobacteria_Rhodobacterales_Rhodobacteraceae_Roseobacter_Thalassiobium_sp._R2A62_genomic_scaffold_scf_1112329232034
MPKRILTGVVTSNQNEQTVTVSVERRFKHPLLQKTVRKSKKYRAHDEKNA
LNVGDNVRIIECAPRSKTKRWEVLAD
>Bacteria_Proteobacteria_Alphaproteobacteria_Rhodobacterales_Rhodobacteraceae_Octadecabacter_arcticus_238
MPKRILTGVVTSNQNEQTVTVSVERRFTHPVLKKTIRKSKKYRAHDEANT
IQVGAQVRIQECAPRSKTKRWEVIA
>Bacteria_Proteobacteria_Alphaproteobacteria_Rhodobacterales_Rhodobacteraceae_Rubellimicrobium_thermophilum_DSM_16684
MPRRILQGVVTSDKNDQTVTVLVERRFMHPLLKKTIRKSKKYRAHDPENR
FKTGDVVRIRECAPKSKTKRWEVITAAAE
>Bacteria_Proteobacteria_Alphaproteobacteria_Rhodobacterales_Rhodobacteraceae_Ketogulonigenium_vulgarum_WSH_001
MPKRILQGVVTSDKNEQTVTVLVERRFKHPLLQKTVRKSKKYRAHDEANT
FKIGDMVRIQECAPKSKTKRWEVIVG
>Bacteria_Proteobacteria_Alphaproteobacteria_unclassified_Alphaproteobacteriar_Canditatus_Phaeomarinobacter_ectocarpi_Ec32
MPKRVLQGVVVSDKMKDTVTVLVERRFTDPVMKKTIRRTKRYHAHDAQNA
FKTGDKVRIRECVPISKTKRWEIYTGEEA
>Bacteria_Proteobacteria_Alphaproteobacteria_Rhizobiales_Phyllobacteriaceae_Parvibaculum_lavamentivorans_DS_1
MPKRILQGVVVSDKNEKTIVVNVERRFQDPLLKKIVRRSKKYHAHDENKS
AKVGDIVKIRECKPVSKLKKWEVFTDEA
>Bacteria_Proteobacteria_Alphaproteobacteria_Rhizobiales_Hyphomicrobiaceae_Rhodomicrobium_vannielii_ATCC_17100
MPKRVLQGVVVSDKNDKTVVVQVERRLTHPVLKKTVRLTKKYHAHDENNT
FHEGDMVRIQESAPISKNKRWVVLDPATSGPSSE
>Alphaproteobacteria_bacterium_RBG_16_64_48
MPKRVLQGVVVSDKNEKTVVVRVERRFTHPLLQKTVRRSKNYQAHDEKNE
FKVGEMVWIEECPPISKQKRWTVLPRERAAS*
>Bacteria_Proteobacteria_Alphaproteobacteria_Rhizobiales_Hyphomicrobiaceae_Hyphomicrobium_nitrativorans_NL23
MPKRVLQGVVVSNKNEKTIVVEVERRYTHPLFKKTVRRTKKYHAHDENNV
FKEGDRVEIQESAPFSKLKRWVALEKV
>Bacteria_Proteobacteria_Alphaproteobacteria_Rhizobiales_Rhodobiaceae_Lutibaculum_baratangense_AMV1
MPKRVMQGVVVSDTNDKTVVVRIERRYTHPLLKKTVRTSKKYHAHDEDNR
CKAGDIVRIEETRPLSKTKRWVVLAD
>Bacteria_Proteobacteria_Alphaproteobacteria_Rhizobiales_Rhodobiaceae_Afifella_pfennigii_DSM_17143
MPKRVLQGTVVNDTSDKTVTVDVERRFTHPLLKKTVRRTKKYRAHDPENK
FKIGDVIFIQETRPISKNKKWLALGTELPDEAGATDEARS
>Bacteria_Proteobacteria_Alphaproteobacteria_Rhizobiales_Hyphomicrobiaceae_Maritalea_myrionectae_DSM_19524
MPKRILQGTVVSDKNEKTVVVRVERRFTHPLLKKTVRRSKKYQAHDEANA
AKIGDIVQIQECAPVSKNKRWAVIQAS
>Bacteria_Proteobacteria_Alphaproteobacteria_Rhizobiales_Hyphomicrobiaceae_Cucumibacter_marinus_DSM_18995
MPKRVLQGTVVSDKNDKTVVVRVERRFTHPLLKKTVRRSKKYQAHDAENS
AKIGDTVLIEECAPISKNKRWTVVPAN
>Bacteria_Proteobacteria_Alphaproteobacteria_Rhizobiales_Hyphomicrobiaceae_Pelagibacterium_halotolerans_B2
MPKRILQGTVVSDTNEKTVVVSVERRFTHPIMKKTVRRSKKYHAHDEANS
AKVGDVVQIEECAPISKNKRWTLVNPA
>Bacteria_Proteobacteria_Alphaproteobacteria_Rhizobiales_Hyphomicrobiaceae_Devosia_sp._17_2_E_8
MPKRVLQGTVVSDTNDKTVVVRVERRFTHPVMKKTVRRSKKYHAHDEANV
AKVGDTVWIEECAPISKNKRWTLVQGS
>Bacteria_Proteobacteria_Alphaproteobacteria_Rhizobiales_unclassified_Rhizobiales_Vasilyevaea_enhydra_ATCC_23634
MPKRLLQGTVVSDANEKTIVVRVERRFTHPVLKKTVRRSKKYHAHDDAGV
AKVGDTVWIEECAPISKNKRWTLVPNA
>Bacteria_Proteobacteria_Alphaproteobacteria_Rhodobacterales_Rhodobacteraceae_Stappia_stellulata_DSM_5886
MPKRVLQGVVVSDANEKTVTVRVERRFTHPLFKKTVRRSKKYRAHDETNA
HKTGDTVQIQECAPISKTKTWTVVETSTAD
>Bacteria_Proteobacteria_Alphaproteobacteria_Rhodobacterales_Rhodobacteraceae_Pseudovibrio_sp._FO_BEG1
MMPKRILQGVVVSDANEKTVTVKVERRFTHPLLKKVVRRTKKYRAHDENN
SYKVGDTVQIEECAPISKNKKWTVVSSEAAS
>Bacteria_Proteobacteria_Alphaproteobacteria_Rhodobacterales_Rhodobacteraceae_Nesiotobacter_exalbescens_DSM_16456
MPKRILQGVVVSDANDKTVTVRVERRFTHPLLKKTVRRTKKYRAHDENNS
YKVGDKVLIQECAPISKNKSWVVVSEEAAS
>Bacteria_Proteobacteria_Alphaproteobacteria_Rhodobacterales_Rhodobacteraceae_Pannonibacter_phragmitetus_DSM_14782
MPKRILQGTVVSNANDKTVTVKVERRFTHPLLKKTVRRSKKYRAHDEANK
YQVGDTVQIEECAPISKTKRWTVVS
>Bacteria_Proteobacteria_Alphaproteobacteria_Rhodobacterales_Rhodobacteraceae_Roseibium_sp._TrichSKD4_genomic_scaffold_scf_1119120597021
MPKRILQGTVVGDANDKTVTVKVERRFTHPLLKKTVRRSKKYRAHDEANT
HKIGDSVQIEECAPISKNKRWTVVAS
>Bacteria_Proteobacteria_Alphaproteobacteria_Rhodobacterales_Rhodobacteraceae_Labrenzia_alexandrii_DFL_11
MPKRILQGTVVSDANDKTVTVNVERRFTHPLLKKTVRRTKKYRAHDESNQ
YKVGDTVQIEECAPISKNKRWTVVTTQ
>Bacteria_Proteobacteria_Alphaproteobacteria_Rhizobiales_Methylocystaceae_Methylosinus_sp._PW1
MPKRILQGVVVSDKQNKTVVVKVERRFTHPLFKKTVRRTKNYHAHDEAQT
FKVGDEVTIEETAPISRLKRWRVVEAADKA
>Bacteria_Proteobacteria_Alphaproteobacteria_Rhizobiales_Methylocystaceae_Methylocystis_sp._SC2
MPKRILQGVVVSDKQNKTVVVKVERRFTHPLFQKTVRRTKNYHAHDENGA
FKVGDSVTIEETAPISKLKRWRVVEATAEA
>Bacteria_Proteobacteria_Alphaproteobacteria_Rhizobiales_Beijerinckiaceae_Methylocella_silvestris_BL2
MPKRILQGVVVSDKQEKTIVVKVERRFTHPLLKKTVRRSKNYHAHDETKA
FKIGDTVSIEETKPMSKLKRWIVLPAAQAQG
>Bacteria_Proteobacteria_Alphaproteobacteria_Rhizobiales_Beijerinckiaceae_Methylocapsa_acidiphila_B2
MPKRILQGVVVSDKQEKTVVVKVERRFTHPLLKKTVRRSKNYHAHDEAKA
FKVGDQVSIEETKPISKLKRWTVLPAAEKA
>Bacteria_Proteobacteria_Alphaproteobacteria_Rhizobiales_Beijerinckiaceae_Beijerinckia_indica_subsp._indica_ATCC_9039
MPKRILQGVVVSDKQEKTIVVKVERRFTHPLLKKTVRRSKNYHAHDEAGT
YKIGDTVSIEETKPISRLKRWIVLETAAKA
>Bacteria_Proteobacteria_Alphaproteobacteria_Rhizobiales_Beijerinckiaceae_Methyloferula_stellata_AR4
MPKRILQGVVVSDKQEKTIVVKVERRFTHPLLKKTVRRSKNYHAHDENKV
FKVGDAVSIEETKPISKLKRWIVVETAPKA
>Bacteria_Proteobacteria_Alphaproteobacteria_Rhizobiales_Aurantimonadaceae_Aurantimonas_ureilytica_DSM_18598
MPKRVLQGTVVSDKNDKTVVVLVERRFTHPLFKKTVRRSKKYKAHDESNQ
YKTGDMVSIEETKPISKDKTWIVVAGEAAAR
>Bacteria_Proteobacteria_Alphaproteobacteria_Rhizobiales_Aurantimonadaceae_Fulvimarina_pelagi_HTCC2506_unfinished_sequence
MPKRILQGTVVSDKNDKTVVVLVERRFTHPLFKKTVRRTKRYKAHDETNQ
FKVGDRVSIEETRPISRDKNWIVVTEDSAVAG
>Bacteria_Proteobacteria_Alphaproteobacteria_Rhizobiales_Aurantimonadaceae_Aurantimonas_manganoxydans_SI85_9A1
MPKRILQGTVVSDKNDKTVVVLVERRFTHPLFKKTVRRTKKYKAHDESNQ
YKVGDMVSIEETRPISRDKSWIVVSSEAAAAS
>Bacteria_Proteobacteria_Alphaproteobacteria_Rhizobiales_Rhizobiaceae_RhizobiumAgrobacterium_group_Agrobacterium_sp._H13_3
MPKRILQGVVVSDKNEKTVVVRVERRFAHPLLQKTVRRSKKYKAHDENNQ
YKVGDVVSIEECAPISKDKRWTVVSAQA
>Bacteria_Proteobacteria_Alphaproteobacteria_Rhizobiales_Phyllobacteriaceae_Aliihoeflea_sp._2WW
MPKRIMQGTVVSDKNDKTVVVKIERRFTHPVMKKTVRQTKKYKAHDENNA
CKVGDFVFIQESAPISKDKKWVVIENPSQAASAE
>Bacteria_Proteobacteria_Alphaproteobacteria_Rhizobiales_Phyllobacteriaceae_Aminobacter_sp._J41
MPKRIMQGTVVSDKNDKTVVVKVERRFTHPVMKKVVRQSKRYKAHDEDNS
CKVGDFVFIQESAPISKDKRWVVIQNQTQELAAKAE
>Bacteria_Proteobacteria_Alphaproteobacteria_Rhizobiales_Phyllobacteriaceae_Pseudaminobacter_salicylatoxidans_KCT001
MPKRILQGTVVSDKNDKTVVVKVERRFTHPVMKKVVRMSKKYKAHDENNA
HKVGDQVFIQESAPISKDKRWVVITDAQASQ
>Bacteria_Proteobacteria_Alphaproteobacteria_Rhizobiales_Phyllobacteriaceae_Mesorhizobium_australicum_WSM2073
MPKRILQGTVVSDKNEKTVVVKVERRFTHPVMKKTVRMTKKYKAHDENNA
HKVGDQVFIQESKPISKDKRWIVVSSDQA
>Bacteria_Proteobacteria_Alphaproteobacteria_Rhizobiales_Phyllobacteriaceae_Aquamicrobium_defluvii_W13Z1
MPKRILQGVVVSDKNDKTVVVKVERRFTHPVMKKVVRMSKKYKAHDENNV
HKVGDTVLIQESAPISKDKRWVVVAQDQA
>Bacteria_Proteobacteria_Gammaproteobacteria_Acidithiobacillales_Acidithiobacillaceae_Acidithiobacillus_ferrivorans_SS3
MTEAKNPRSLVGTVVSNLMDKTIVVNVERRIQHPLYKKYIRRSKKFHAHD
AENTCQIGDTVKIEECRPLSKTKSWRLVNVLAQGIVEGDTA
>Bacteria_Proteobacteria_Gammaproteobacteria_Acidithiobacillales_Thermithiobacillaceae_Thermithiobacillus_tepidarius_DSM_3134
MATESGKRTVAGKVVSNKMDRTIVVLVERQIQHPIYKKYVRRSNKLHAHD
ENNVCQEGDEVLIEECRPISKTKSWRLVKVINQAS
>Candidatus_Muproteobacteria_bacterium_RBG_19FT_COMBO_61_10
MSEDTKLTCTVSGRVSSNKMDKTITVVVERQVRHPLYGKFIRRRTKLHAH
DENNDCGEGDLVMIQECRPLSRTKTWRLVKVLEKAVVE*
>Candidatus_Muproteobacteria_bacterium_RBG_16_64_11
MSEQTQAAPTLSGRVVSSKMNKTITVAVERQVAHPLYGKFIRRRSKLHAH
DENNECHEGDLVLIQECRPLSKTKSWRLVQVLEKAPQE*
>Candidatus_Muproteobacteria_bacterium_RBG_16_60_9
MSEEPNSPESRVARNVTGRVVSDKMHKTITVQVERRIQHPVYGKYLTRRT
KLHAHDENNDSKSGDLVVIEECRPLSKTKTWRLVKVLERAPSE*
>Candidatus_Muproteobacteria_bacterium_RBG_16_62_13
MNEQTKAKSARTVSGRVTSNKMQKTITVMVERRIQHPLYGKFITRRTKLH
AHDEQRECQEGDIVQIEECRPISKSKAWRLVKVLERARGV*
>Candidatus_Muproteobacteria_bacterium_RIFCSPHIGHO2_12_FULL_60_33
MGEQTKNARSATGRVVSNKMNKTITVQVDRRIRHPLYGKIITRRSKLHAH
DEGNECKEGDLVVIEECRPLSKTKAWRLVKVLERAREV*
>Candidatus_Muproteobacteria_bacterium_RBG_16_64_10
MSEAKQTEAKASRTVSGRVISNRMHKTVTVQVERRIKHPLYGKFITRRTK
LHAHDEANACQPGDMVLIEACRPISKTKSWRVVRVLEQARAV*
>Candidatus_Muproteobacteria_bacterium_RIFCSPHIGHO2_01_FULL_65_16
MTEQTEQAKKATRSLTGRVVSNKMDKTITVQVERRIRHPLYGKFITRRTR
LHAHDANNDCKEGDLVQIEECRPLSRTKSWQLVKVLERASAV*
>Candidatus_Muproteobacteria_bacterium_RBG_16_65_34
MSEKTEKTARALSGRVISNKMNKTITVLVERRVQHPLYGKYVTRRTKLHA
HDETNECKEGDVVMIEACRPLSRSKSWRLVRVIERAREV*
>Bacteria_Proteobacteria_Betaproteobacteria_Methylophilales_Methylophilaceae_Methylobacillus_flagellatus_KT
MSENQTEKLVRTLSGRVVSDKMDKTVTVLVERKVKHPLIGKVVRRSNKFH
AHDENNECKEGDLVMIEESRPLSKTKTWRVSKIVEKARIV
>Bacteria_Proteobacteria_Betaproteobacteria_Methylophilales_Methylophilaceae_Methylovorus_sp._SIP3_4
MMTDTQADKVVRSLTGRVVSDKMDKTVTVLVERKVKHPLIGKVVRRSNKF
HAHDENNECKEGDLVVIEESRPLSKTKTWKVSKIVEKTRNI
>Bacteria_Proteobacteria_Betaproteobacteria_Methylophilales_Methylophilaceae_Methylophilus_methylotrophus_ATCC_53528
MMTEKAKVVRSLTGRVVSNKMDKTVTVLVERKVKHPLIGKVVVKSNKFHA
HDESNACNEGDLVTITESRPYSKTKTWVVSKIEAK
>Bacteria_Proteobacteria_Betaproteobacteria_Methylophilales_Methylophilaceae_Methylotenera_sp._301
MTETTKVVRSLTGRVTSDKMDKTVTVLVERKVKHPLIGKVIRQSKKFHAH
DETNSCKEGDIVTIVESRPLSKTKNWVVKSA
>Bacteria_Proteobacteria_Betaproteobacteria_Neisseriales_Neisseriaceae_Formivibrio_citricus_DSM_6150
MVESKLKRTLTGRVVSNKMDKTVTVLVERLVKHPLYGKVVRKSNKYHAHD
ENNQYAEGDVVVIEETRPLSKTKNWVVKELVEKARTI
>Bacteria_Proteobacteria_Betaproteobacteria_Neisseriales_Neisseriaceae_Deefgea_rivuli_DSM_18356
MSEAKLKRTLTGRVVSAKMDKTVTVLVERLVKHPLYGKMVRQSKKYHAHD
ETNQYADGDLVMIAECRPLSKTKNWTVTALVEKARAA
>Bacteria_Proteobacteria_Betaproteobacteria_Neisseriales_Neisseriaceae_Laribacter_hongkongensis_HLHK9
MSETNKVVRALTGKVVSDKMDKTVVVLVERKVKHPIYGKVIRLSKKYHAH
DEANEYGIGDIVTISECRPLSKTKSWTVTALIEKARQV
>Bacteria_Proteobacteria_Betaproteobacteria_Neisseriales_Neisseriaceae_Microvirgula_aerodenitrificans_DSM_15089
MTETNKVVRTLTGKIVSDKMDKTVVVLVERKVKHPIYGKVIRLSKKYHAH
DENNEFGAGDTVTITECRPYSKTKTWKVASLVEKARQV
>Bacteria_Proteobacteria_Betaproteobacteria_Neisseriales_Neisseriaceae_Stenoxybacter_acetivorans_DSM_19021
MSEVKTTRTLQGKVVSDKMDKTVTVLVERKVKHPLYGKVIRRSTKIHAHD
EQNQYGIGDVVVIAECRPLSKTKAWTVTELVEKARAV
>Bacteria_Proteobacteria_Betaproteobacteria_Neisseriales_Neisseriaceae_Snodgrassella_alvi_wkB2
MTEAKNVRTLQGKVVSDKMDKTVTVLVERKVKHPLYGKVIRRSTKIHAHD
EQNQYGIGDVVVISEGRPLSKTKSWVVTELIEKARNV
>CG12_big_fil_rev_8_21_14_0_65_Hydrogenophilales_61_21
MVEQEKTKIARSLTGMVVSDKMNKTVTVLVERRVKHPLYGKIIRLSKKYH
AHDEENGCHEGDTVVIEECRPLSKSKAWKVVRVVEQAKVI*
>CG_4_10_14_3_um_filter_Hydrogenophilales_63_21
MSEETTENVTRALTGTIVSDKMNKTVTVLVERKVKHPLYGKIIRLSKKYH
AHDENNDFHLGDVVVIEECRPISRSKAWRVARLVEKARLV*
>Hydrogenophilales_bacterium_RIFOXYD1_FULL_62_11
MTDSKKMVRTLTGRVVSDKMNKTVTVLVERRVKHPVIGKIIRLSKKYHAH
DENNDFHEGDTVQIEESRKLSRTKAWTVSKLVERARV*
>Bacteria_Proteobacteria_Betaproteobacteria_Hydrogenophilales_GWE1_Thiobacillus_62_9
MTEMKKMVRTLTGRVVSDKMNKTVTVLVERRVKHPVIGKVIRLSKKYHAH
DENNEFHEGDTVQIEESRKLSRTKAWTVSKLIERARV
>Hydrogenophilales_bacterium_RIFOXYA1_FULL_63_33
MTEVKKMVRTLTGRVVSDKMNKTVTVLVERRVKHPVIGKVIRLSKKYHAH
DENNEFHEGDMVQIEESRKLSRTKAWTVSKLIERARV*
>Bacteria_Proteobacteria_Betaproteobacteria_Hydrogenophilales_Hydrogenophilaceae_Thiobacillus_denitrificans_ATCC_25259
MSEIKKVVRTLTGRVVSDKMNKTVTVLVERRVKHPVIGKVIRMSKKYHAH
DENNECHEGDTVQIEESRKLSRTKAWTVSKLVERARV
>Betaproteobacteria_bacterium_RBG_16_58_11
MTDAAAKVKRTLTGRVVSDKMDKTVTVLVERKVTHALYGKILRRSQKYHA
HDENNEFHPGDLVEIEETRPLAKTKAWRVARLVEKSRAV*
>Bacteria_Proteobacteria_Betaproteobacteria_Hydrogenophilales_Hydrogenophilaceae_Sulfuricella_denitrificans_skB26
MSEDKVSRTLTGRVVSDKMDKTVTVQVERKVKHPLYGKVISRSKKYHAHD
EKNEYHEGDMVTIEECRPIAKTKAFRVTALIEKSRLV
>CG18_big_fil_WC_8_21_14_2_50_Hydrogenophilales_58_12
MSEDKVMRTLTGRVVSDKMDKTVTVQVERKVKHPLYGKVISRSKKYHAHD
ESNEYHEGDLVIIEECRPIAKTKAFRVSALVEKSRLV*
>Bacteria_Proteobacteria_Betaproteobacteria_Gallionellales_Gallionellaceae_Ferriphaselus_sp._R_1
MSTTNLKRTLTGTVTSDKMDKTVTVLIERKVKHPLLGKIIRVSKKYHAHD
ENNEFRQGDVVVIEECRPMAKTKAWRVAKLVEKAEAA
>Bacteria_Proteobacteria_Betaproteobacteria_Gallionellales_Gallionellaceae_Gallionella_capsiferriformans_ES_2
MSETTVKRTLTGTVTSDKMDKTVTVLVERKVKHPLLGKIIRVSKKYHAHD
ENNECHTGDVVTIEECRPLAKTKAWRVAKAA
>Sideroxydans_sp._RIFOXYD2_FULL_59_7
MSATNLKRTLTGTIVSDKMDKTVTVLIERKVKHPVLGKIIRVSKKYHAHN
ENNEFHQGDVVMIEECRPLSKTKSWRVSKLVEKAEAI*
>Bacteria_Proteobacteria_Betaproteobacteria_Gallionellales_Gallionellaceae_Sideroxydans_lithotrophicus_ES_1
MSATNLKRALTGTVVSNKMDKTVTVLVERKVKHPVLGKVVRVSKKYHAHD
ENNEFNQGDVVTIEEMRPLSKTKSWRVSKLLEKAGEI
>Sideroxydans_sp._GWF2_59_14
MSATNLKRALTGTVVSNKMDKTVTVLVERKVKHPVLGKVVRVSKKYHAHD
ENNEFNEGDVVTIEETRPLSKTKTWRVSKLLEKAQEA*
>CG11_big_fil_rev_8_21_14_0_20_Gallionellaceae_60_62
MSATNLKRALTGTVVSNKMDKTVTVLVERKVKHPVLGKVVRVSKKYHAHD
ENNICTEGQVVTIEESRPLSKTKSWRVV*
>CG08_land_8_20_14_0_20_Gallionellales_59_87
MSATNLKRALTGTVVSDKMDKTVTVLVERKVKHPVLGKVVRVSKKYHAHD
ENNECNQGDVVTIEETRPLSKTKSWRVVKTA*
>CG1_02_SUB100_Gallionellaceae_60_948
MSATNLKRALTGTVVSDKMDKTVTVLVERKVKHPVLGKVVRVSKKYHAHD
ENNECNQGDVVTIEETRPLSKTKSWRVVKTA*
>Bacteria_Proteobacteria_Betaproteobacteria_Nitrosomonadales_Nitrosomonadaceae_Nitrosomonas_europaea_ATCC_19718
MSSDNQSKTLIGQVVSDKRDKTVTVRIDRKVKHPLYGKIVTRSSKYHAHD
ELNQYKLGDIVAISETRPKSKTKAWQVVRVIKVN
>Bacteria_Proteobacteria_Betaproteobacteria_Nitrosomonadales_Nitrosomonadaceae_Nitrosospira_multiformis_ATCC_25196
MSEANLNRTLSGKVVSDKMNKTITVLVERKVKHPLYGKIMVRSKKYHVHD
EANEFHTGDVVVIEECRPLSKTKAWRVVKLMQKAEQVS
>Bacteria_Proteobacteria_Betaproteobacteria_Rhodocyclales_Rhodocyclaceae_Uliginosibacterium_gangwonense_DSM_18521
MSEQKVVVHRTLSGRVVSDKMDKTVTVLVERRVKHPLYNKVIVRSKRYHA
DVQAGVAAEGDLVEIEECRPISKTKSWRVTRVIEKAQS
>Bacteria_Proteobacteria_Betaproteobacteria_Rhodocyclales_Rhodocyclaceae_Thauera_sp._MZ1T
MSENVEKVRRALVGRVVSDKMQKTVTVLVERRVKHPLYGKIITRSAKYHA
HVEDGVAAQGDLVEIEECRPISRTKTWRVAKVLEKATII
>Bacteria_Proteobacteria_Betaproteobacteria_Rhodocyclales_Rhodocyclaceae_Aromatoleum_aromaticum_EbN1
MTEQIEKVRRALVGRVVSDKMQNTVTVLVERRVKHELYGKVITRSAKYHA
HVEDGGAAAGDLVEIEECRPISKTKSWRVAKVLEKARVI
>Bacteria_Proteobacteria_Betaproteobacteria_Rhodocyclales_Rhodocyclaceae_Azoarcus_sp._KH32C
MSEEKQKVRRVFVGRVVSDKMQNTVTVLVERRVKHELYGKVITRSAKYHA
HVEGGLAAAGDLVEIEECRPISKTKSWRVAKVLEKAREI
>Bacteria_Proteobacteria_Betaproteobacteria_Rhodocyclales_Rhodocyclaceae_Dechlorosoma_suillum_PS
MSETTSIKRTLIGRVVSDKMEKTVTVLIERRVKHPVYGKIVTKSKKYHAH
NENNEAKAGDLVEIEETRPLSRTKAWRVTKLLEKATII
>Bacteria_Proteobacteria_Betaproteobacteria_Rhodocyclales_Rhodocyclaceae_Propionivibrio_dicarboxylicus_DSM_5885
MSETTNKRTLIGRVVSDKMDKTVTVLVERRVKHPMYDKIIVRSQKYHAHN
EGNEAKAGDLVEIQEGRPISKTKAWSVTKLLEKAVAI
>Bacteria_Proteobacteria_Betaproteobacteria_Rhodocyclales_Rhodocyclaceae_Azovibrio_restrictus_DSM_23866
MTETTSNKRTLIGRVVSDKMDKTVTVLVERRVKHPIYGKIITKSKKYHAH
DENNEMGEGDLVEIEESRPISRSKTWRVTKLLEKAVVV
>Bacteria_Proteobacteria_Betaproteobacteria_Rhodocyclales_Rhodocyclaceae_Azonexus_hydrophilus_DSM_23864
MSETTSIKRTLIGRVVSDKMEKTVTVLVERKVKHPMYGKVIVRSKKYAAH
DEGSIAKAGDLVEIVETRPVSKTKAWAVTSVLEKAIIV
>Bacteria_Proteobacteria_Betaproteobacteria_Rhodocyclales_Rhodocyclaceae_Dechlorobacter_hydrogenophilus_LT_1
MSESPSIKRTLIGRVVSDKMDKTVTVLVERKVKHPMYGKVMVRSKKYHAH
NEDNSAKAGDLVEIVETRPVSRSKTWAVTSVLEKAVVV
>Bacteria_Proteobacteria_Betaproteobacteria_Rhodocyclales_Rhodocyclaceae_Dechloromonas_aromatica_RCB
MSESSSIKRTLIGRVVSDKMDKTVTVLVERKVKHPMYGKVMVRSKKYHAH
NEGNSAKAGDLVEIVETRPVSRTKTWAVTSVLEKAIVV
>Bacteria_Proteobacteria_Betaproteobacteria_Burkholderiales_Burkholderiaceae_Limnobacter_sp._MED105_unfinished_sequence
MSTEAKVSLKRTLVGRVVSDKMTKSVVVMVENRIKHPIYGKYIVKSHKYT
AHDESNEVGEGDLVEICEGRPISKTKSWSVTKVLEKAKII
>Bacteria_Proteobacteria_Betaproteobacteria_Burkholderiales_Sutterellaceae_Sutterella_wadsworthensis_HGA0223
MTETTKEALTRTLDGVVTSNKMDKTVTVLVERKVKHPLYGKYVVKSKKYH
VHDELGCGEGDKVEIKETKPISKTVSWVVTKILEKAEVL
>Bacteria_Proteobacteria_Betaproteobacteria_Burkholderiales_Oxalobacteraceae_Herbaspirillum_seropedicae_SmR1
MNDQVKQALKRTLIGKVVSDKMDKTVTVEIERQMKHPLYGKIIKRTKKYH
AHDEQNSAKAGDVVEITESRPISKTKSWTVTRVVQEAQIV
>Bacteria_Proteobacteria_Betaproteobacteria_Burkholderiales_Oxalobacteraceae_Collimonas_fungivorans_Ter331
MNDQVKQALKRTLVGKVVSDKMDKTVTVLIERHVKHPLYGKIIVRTNKYH
AHDETNQAKEGDVVEIQEGRPISKTKAWSVTRVVQVAQVL
>Bacteria_Proteobacteria_Betaproteobacteria_Burkholderiales_Burkholderiaceae_Pandoraea_pnomenusa_RB38
MNDTAKTSLKRTLVGKVVSDKMDKTVTVLVERQMKHPLYGKYIVRSKKYH
AHDETNQYKEGDTVEIQESRPLSKTKAWTVSRLVEAARII
>Bacteria_Proteobacteria_Betaproteobacteria_Burkholderiales_Burkholderiaceae_Burkholderia_cenocepacia_AU_1054
MNDSVKTSLKRTLVGRVVSNKMDKTVTVLIEHRVKHPIYGKYVVRSKKYH
AHDEANTYNEGDLVEIQETRPVSKTKAWTVSRLVEAARVI
>Bacteria_Proteobacteria_Betaproteobacteria_Burkholderiales_Burkholderiaceae_Glomeribacter_sp._1016415
MNDVKTSLKRTLIGRVISNKMDKTVTVLIERRVKHPLYGKFVVRSKKYHA
HDDANTYNEGDLVEIQETRPLSKTKAWAVSRLMEAVRVI
>Bacteria_Proteobacteria_Betaproteobacteria_Burkholderiales_Alcaligenaceae_Brackiella_oedipodis_DSM_13743
MSETQDTKRQRTLVGKVVSNKMDKTVVVRVERRVKHPIYGKIVIRSGKYK
AHDENNQYNEGDIVEIAEGRPISRSKSWSVTRLIEAARII
>Bacteria_Proteobacteria_Betaproteobacteria_Burkholderiales_Alcaligenaceae_Oligella_ureolytica_DSM_18253
MSETQTTEKRQRTLVGKVVSNKMEKTIVVSVERHVKHPLYGKIVSRSKKY
KAHDENNQYNEGDIVEIAEGRPISKDKSWTAVRLVEAARVI
>Bacteria_Proteobacteria_Betaproteobacteria_Burkholderiales_Alcaligenaceae_Pusillimonas_sp._T7_7
MSETQNTQTAKRQRTLIGQVVSNKMDKTVVVRVERRVKHPIFGKIIVRSN
KYKAHDETNQYNEGDTVEIAEGRPISRDKSWTVVRLLEAARVI
>Bacteria_Proteobacteria_Betaproteobacteria_Burkholderiales_Alcaligenaceae_Alcaligenes_faecalis_phenolicus_DSM_16503
MSETQTTAKRQRTLIGQVVSNKMDKTVVVLVERRVKHPLYGKIIVRSNKY
KAHDETNQYNEGDTVEITEGRPISRSKSWTVVRLIEAARVI
>Bacteria_Proteobacteria_Betaproteobacteria_Burkholderiales_Comamonadaceae_Delftia_acidovorans_SPH_1
MTEAKKSLKRTLIGKVVSDKRAKTVTVMVERRVKHPIYDKIMIKSSKYHA
HDEQGEYKLGDVVEITESRPLSKTKNWVATRLVQKAALV
>Bacteria_Proteobacteria_Betaproteobacteria_Burkholderiales_Comamonadaceae_Comamonas_testosteroni_TK102
MTEAKTSLKRTLIGKVVSDKRAKTVTVLVERRVKHPIYDKIMIKSSKYHA
HDEQGEYKLGDVVEITESRPLSKTKNWVATRLVQKAALV
>Bacteria_Proteobacteria_Betaproteobacteria_Burkholderiales_Comamonadaceae_Brachymonas_chironomi_DSM_19884
MTEAKTSLKRTLVGKVVSDKRNKTVTVMIERRVMHPIYGKIMIKTSKYHA
HDENGEYKLGDIIEITESRPLSKTKNWVATRLVQKAAVV
>Bacteria_Proteobacteria_Betaproteobacteria_Burkholderiales_Comamonadaceae_Ottowia_thiooxydans_DSM_14619
MTEAKTSLKRTLVGKVVSDKRAKTVTVLIERRVKHPIYDKILMRTSKYHA
HDENGEYKLGDVIEITESRPLSKTKNWVATRLVQKASVV
>Bacteria_Proteobacteria_Betaproteobacteria_Burkholderiales_unclassified_Burkholderiales_Burkholderiales_Genera_incertae_sedis_Methylibium_sp._T29
MTTQETVKNTRTLVGRVVSDQRSKTITVLVERRVKHELYGKIVARSRKYH
AHDENNEYKLGDLVEIAEGRPISKTKAWVVTRLVEKARVV
>Burkholderiales_bacterium_RIFCSPHIGHO2_01_FULL_63_240
MTQAQTKVVRSLVGKVVSDARAKTVTVLVERRVKHELYGKIVAKSNKYHA
HDENNEFKVGDVVEISESRPLSKTKNWVVTRLVEKAQGV*
>Burkholderiales_bacterium_RIFCSPLOWO2_12_FULL_64_99
MTEAQTKVTRSFVGKVVSDARAKTVTVLVERRAKHELYGKIVAKSRKYHA
HDENNEFKIGDVVEICESRPLSKTKSWVVTRLVQKAELV*
>Bacteria_Proteobacteria_Betaproteobacteria_Burkholderiales_unclassified_Burkholderiales_Burkholderiales_Genera_incertae_sedis_Sphaerotilus_natans_natans_DSM_6575
MSEAQATKNTRTLVGRVVSDKRAKTVTVLVERRAKHELYGKIVARSRKYH
AHDENGDYKMGDLVEIAEGRPISKTKSWVVTRLVEKARLV
>Bacteria_Proteobacteria_Gammaproteobacteria_Xanthomonadales_Xanthomonadaceae_Frateuria_aurantia_Kondo_67_DSM_6220
MSEKKTTIRTLEGRVVSNKMDKTVTVLVERQVQHALLGKIIRRSTKLHAQ
DELGANEGDVVRIAECRPLSKTKHHRVVEIITRASV
>Bacteria_Proteobacteria_Gammaproteobacteria_Xanthomonadales_Xanthomonadaceae_Luteibacter_sp._9145
MSDNTKTARTLTGRVISNKMDHTVTVLIERQVQHPLLGKIIRRSTKLHAH
DETGANEGDLVRIAECRPLSKTKHHRVVEIVTRAEV
>Bacteria_Proteobacteria_Gammaproteobacteria_Xanthomonadales_Xanthomonadaceae_Dyella_japonica_A8
MSDNQKQTRTLEGRVISNKMDKTVTVLIERQEQHPLIGKIIRRSTKLHAQ
DDLGANEGDVVRIAECRPLSKTKHHRVVEIITRANV
>Bacteria_Proteobacteria_Gammaproteobacteria_Xanthomonadales_RIFOXYA1_FULL_Rhodanobacter_67_6
MSDNNKQTRTLEGRVTSNKMDKTVTVLVERQEQHWLLGKIIRRSTKLHAQ
DDLGANEGDLVRIAECRPLSKTKHHRVVEIITRANV
>Bacteria_Proteobacteria_Gammaproteobacteria_Xanthomonadales_Xanthomonadaceae_Rhodanobacter_sp._2APBS1
MSDNNKQTRTLEGRVTSNKMDKTVTVLVERQEQHWLLGKTIRRSTKLHAQ
DDLGANEGDLVRIAECRPLSKTKHHRVVEIITRANV
>CG02_land_8_20_14_3_00_150_Xanthomonadales_62_12
MTETTKTQRAIEGRVVSNKMTQTVTVLLERQIQHGLYGKLLRRSTKVHAH
DETSQCKEGDLVRLVECAPVSKTKNWRVVEVISRAG*
>Bacteria_Proteobacteria_Gammaproteobacteria_Xanthomonadales_Xanthomonadaceae_Rudaea_cellulosilytica_DSM_22992
MSEQTNKAEKAQRTIEGRVVSNKMQKTVTVLLERQVQHPLYGKIVRRSTK
VHAHDENGECKEGDVVRIVETRPLSKTKNWRVVQVLTRAAQ
>Bacteria_Proteobacteria_Gammaproteobacteria_Xanthomonadales_Xanthomonadaceae_Xylella_fastidiosa_multiplex_ATCC_35871
MNDNNERKPLRTIKGRVISNKMQKTVTVLVERQIKHALYGKYIKRSTKIH
AHDADDLCNEGDVVLMTEVAPISKTKNWRVVEIVARSD
>Bacteria_Proteobacteria_Gammaproteobacteria_Xanthomonadales_Xanthomonadaceae_Xylella_fastidiosa_sandyi_Ann_1
MNDNNERKPLRTIKGRVISNKMQKTVTVLVERQIKHALYGKYIKRSTKLH
AHDADDLCNEGDVVLMTEVAPISKTKNWRVVEIVARSD
>Bacteria_Proteobacteria_Gammaproteobacteria_Xanthomonadales_Xanthomonadaceae_Arenimonas_donghaensis_DSM_18148_HO3_R19
MSDNDNQLRTVEGRVVSNKMNKTITVLVERQVKHALYGKYIKRSTKLHAH
DEDNACNEGDVVRVAECRPLSKSKNWRVVEVITRAVK
>Bacteria_Proteobacteria_Gammaproteobacteria_Xanthomonadales_Xanthomonadaceae_Arenimonas_oryziterrae_DSM_21050
MTQNETQLRTVEGRVVSNKMNKTVTVLVERQVKHALYGKYLRRSTKLHAH
DEDNACNEGDVVRVTECRPLSKTKNWRVVEVITRAGK
>Gammaproteobacteria_bacterium_RIFCSPHIGHO2_12_FULL_63_22
MSESANTTALKTVEGRVVSNKMNKTVTILVERLVKHALYGKYIRRSTKLH
AHDEDNACNEGDIVRVTECRPMSKTKNWRVVEVLPRTGK*
>Bacteria_Proteobacteria_Gammaproteobacteria_Chromatiales_Ectothiorhodospiraceae_Nitrococcus_mobilis_Nb_231
MTERKTAKRTVNGRVVSNRMDKTVTIVVERLIRHSLYGKYIRRSTKLHAH
DEDNSCQLGDWVAVEECRPMSKIKSWRLVKIIERAAE
>Bacteria_Proteobacteria_Gammaproteobacteria_Chromatiales_Ectothiorhodospiraceae_Arhodomonas_aquaeolei_DSM_8974
MSDQVSTKRTVNGRVISARTDKTVTVAVERMEQHPLYGKYVRRTTKLRAH
DESNECREGDWVAVEECRPYSKSKSWRLVKVLEKAAQ
>Bacteria_Proteobacteria_Gammaproteobacteria_Chromatiales_Ectothiorhodospiraceae_Ectothiorhodospiraceae_bacterium_M19_40
MSENENVKRTVNGRVTSSAMDKTITVAVERLVRHPLYGKFIRRTTKVHAH
DAENACNAGDWVAVEECRPLSKRKSWRLVEILERAAQ
>Bacteria_Proteobacteria_Gammaproteobacteria_Xanthomonadales_Algiphilaceae_Algiphilus_aromaticivorans_DG1253
MSDNQQESGAQRLLYGRVVSDKMDKTATVLIERRVQHKLYNKYIRRSTRL
KVHDAENSARIGDLVAIRSCRPVSKDKHFTLVDVVDRDIDLSAAG
>Bacteria_Proteobacteria_Gammaproteobacteria_Xanthomonadales_Sinobacteraceae_Polycyclovorans_algicola_TG408
MSETQTAKGGRRLVGTVTSAKPNKTITVLIERSEKHPLYGKYIRRSTKLH
AHDETNECSVGDLVAIVESRPISRTKHFKLVEVLQKGGVVA
>Bacteria_Proteobacteria_Gammaproteobacteria_Xanthomonadales_Sinobacteraceae_Nevskia_ramosa_DSM_11499
MSEVTEVVPAARRIVGRVLSSKMNKTITVAVERTVKHPLYGKLLRKTTKL
HAHDENNQCHEGDLVAIVETRPISRSKFFRLVEVLESASELQQREAAAKA
GV
>Bacteria_Proteobacteria_Gammaproteobacteria_Xanthomonadales_Sinobacteraceae_Hydrocarboniphaga_effusa_AP103
MSEVENTTATAEKKERRVVGRVASNKGDKTITVVVERSVKHPVYNKILRR
STKLYAHDETNVAKEGDLVAIVETRPLSRTKRFKLVEVLQTHA
>Bacteria_Proteobacteria_Gammaproteobacteria_unclassified_Gammaproteobacteria_Solimonas_soli_DSM_21787
MSTEQTEKKGNRVVGRVVSDKGDKTITVLVERVERHPLYGKTLRRSTKLR
AHDENNQAKAGDTVAIVETRPLSATKRFRLVEVLKSGAAG
>Bacteria_Proteobacteria_Gammaproteobacteria_Xanthomonadales_Sinobacteraceae_Singularimonas_variicoloris_DSM_15731
MSEQTEKKAGNRVVGRVVSDKGDKTITVLVERVERHPLYGKTLRRSTKLR
AHDENNQAKEGDTVAIVETRPLSATKRFRLVEVLKTGAAG
>Bacteria_Proteobacteria_Gammaproteobacteria_Chromatiales_Halothiobacillaceae_Halothiobacillus_neapolitanus_c2
MSTETNENVIRTRVGRVTSDKMDKSITVAIERRVKHPLYGKFITKTTKLH
VHDEDNQSRVGDSVEIRESRPISKTKSWTLVRVITRAAV
>Bacteria_Proteobacteria_Gammaproteobacteria_Xanthomonadales_Xanthomonadaceae_Ignatzschineria_larvae_DSM_13226
MTTAIEQQHARTVIGTVVSNKSDKTITVYVERLVKHPKYQKYVKRSTKFY
AHDEANACNIGDIVEIKQVRPISKKKTWDLVRVVEEARG
>Bacteria_Proteobacteria_Gammaproteobacteria_Xanthomonadales_Xanthomonadaceae_Wohlfahrtiimonas_chitiniclastica_SH04
MSEVKQKVERTVVGTVSSDKMDKTITVLVERLVKHPIYGKYIKRSTKFHA
HDENNICKVGDVVEIKQSRPMSKLKSWELVKVIEEARG
>Bacteria_Proteobacteria_Gammaproteobacteria_Xanthomonadales_Xanthomonadaceae_Wohlfahrtiimonas_chitiniclastica_DSM_18708
MSEVKQKVERTVVGTVSSDKMDKTITVLVERLVKHPIYGKYIKRSTKFHA
HDENNICKVGDVVEIKQSRPMSKLKSWELVKVIEEARG
>Bacteria_Proteobacteria_Gammaproteobacteria_Thiotrichales_Thiotrichaceae_Leucothrix_mucor_DSM_2157
MSEETQAASVKVAHSMQGVVISDKMDKTITVMTERKVRHPIYGKYIRRST
KYHVHDENNECKVGDNVTFRECRPFSKTKCWSLVKVVGSAD
>Bacteria_Proteobacteria_Gammaproteobacteria_Thiotrichales_Thiotrichaceae_Thiothrix_flexilis_DSM_14609
MSEEQVKHGLTGRVVSDKMDKSIVVLLERQVKHPLYGKFIKRSKKYHVHD
ENNECAVGDTVMFTECRPLSKTKHWTLVKIVERAAD
>Bacteria_Proteobacteria_Gammaproteobacteria_Chromatiales_Ectothiorhodospiraceae_Thioalkalivibrio_nitratireducens_DSM_14787
MSDEMSKTQRSIIGRVVSDKANKTRTVLVERRVRHPLYGKFIRRSTRLYV
HDEGNESRLGDTVRVRECRPLSRLKRFALVEVVSRAQA
>Bacteria_Proteobacteria_Gammaproteobacteria_Chromatiales_Ectothiorhodospiraceae_Thiorhodospira_sibirica_A12_ATCC_700588
MSTMPETQDAQGVQRAEIGRVISDKMDKTRTVLIERRVRHPLYGKYIRRS
TKLHVHDENNEARLGDTVMISECRPLSKTKSFRLVRVLERAPE
>Bacteria_Proteobacteria_Gammaproteobacteria_Chromatiales_Ectothiorhodospiraceae_Halorhodospira_halochloris_A
MSEQEVKEQRAVTGRVISDKMDKTRTVLIERRVRHPLYGKYMRRSTKLHV
HDEGNDSRMGDKVLVKECRPMSRTKTFRLLKVVERAPE
>Bacteria_Proteobacteria_Gammaproteobacteria_Chromatiales_Ectothiorhodospiraceae_Ectothiorhodospira_sp._PHS_1
MSEQEQKEQRAITGRVVSDKMDKTRTVLIERRVKHPLYGKYMRRSTKLHV
HDENNDSRMGDKVLVKECRPMSRTKTFRLLKVVERAPE
>Bacteria_Proteobacteria_Gammaproteobacteria_unclassified_Gammaproteobacteria_Thiohalomonas_denitrificans_HLD2
MSEQGKTVRTLQGRVVSNKMDKTITVLIERQVRHPLYGKYIKRSTKLHAH
DENNACNEGDTVTISECRPIAKRKNWQLVEVIERAK
>Gammaproteobacteria_bacterium_RBG_16_57_12
MTEQSKKARTMVGRVISNKMDKSITVLVERRVRHPVIGKYIKRSTKLHAH
DAQNACTEGDLVTIAECRPISKTKSWTLVEIVERAK*
>Bacteria_Proteobacteria_Gammaproteobacteria_Thiothrichales_uncultured_SG8_50
MNTESSKTERTLTGRVISDKMEKSATVLVERRVRHPLYGKYISRSTKLHI
HDENNDCHAGDVVRIQACRPVSKSKAWRLVEVLERAG
>Bacteria_Proteobacteria_Gammaproteobacteria_Thiotrichales_Thiotrichaceae_Beggiatoa_sp._Orange_Guaymas
MVEQSLDQAKKERTLTGHVISDKMQKSMTVLIERKVKHAKYGKYIKRSTK
LHVHDEENVGRIGDIVEISPCRPRSKTKSWCLNKIVSRQIT
>Bacteria_Proteobacteria_Gammaproteobacteria_Thiotrichales_Thiotrichaceae_Thiomargarita_sp._Thio36
MAETEEQQVIRTLTGRVTSNKMQQTITVLIERKVKHPKYGKYIKRSTRLH
AHDEENTCHEGDVVEITQCRPLSKTKSWRLERIVTRAIG
>Gammaproteobacteria_bacterium_RIFCSPLOWO2_02_FULL_61_13
MNETAKTQRTLTGKVVSNKMDKTIAVLIERSVKHPLYEKYVRKSSKLLAH
DEKNECNEGDVVIIESSRPLSKRKAWRLQKIVERAQEA*
>Gammaproteobacteria_bacterium_RIFCSPLOWO2_12_47_11
MMTESGKQPKTLSGQVVSVKMNKTISVLIERTVQHPLYGKYMRRSTKLLA
HDDKNECKEGDFVVIESSRPISKRKSWRLQKIVTKAQEI*
>Gammaproteobacteria_bacterium_RBG_16_51_14
MSEVKKQVKTLTGRVVSNTMNKTIAVMIQRTVKHPLYEKHIRRSTKLLAH
DENNECKEGDVVVIEESRPISKNKSWRLQKVITRAQEI*
>Gammaproteobacteria_bacterium_RIFCSPLOWO2_02_FULL_56_15
MNEVQKKSKTLTGIVVGNKMDKTISVRIERTVQHPLYEKILKRTTKLLAH
DEKNECNEGDEVIIESYRPISKNKSWVLQKIINRAQKV*
>Gammaproteobacteria_bacterium_RIFCSPLOWO2_12_FULL_52_10
MNSDQKSIKTLTGSVVSNKMNKTIAVLVQRTVKHPLYEKYLRRSSKILAH
DENNECNEGDIVTITSCRPLSKKKAWKLLRVVEKAQEI*
>Bacteria_Proteobacteria_Gammaproteobacteria_Chromatiales_Chromatiaceae_Nitrosococcus_oceani_C_107_ATCC_19707
MSDQEKISHTVIGRVVSDKMDKTITVLIERKVAHSLYKKYVRRFTKLHAH
DENNECRMGDIVAIAGTRPLSKTKAWKLVDILERAR
>Bacteria_Proteobacteria_Gammaproteobacteria_Thiotrichales_Piscirickettsiaceae_Methylophaga_frappieri_JAM7
MSEQQNQARSLLGRVVSDKMDKTITVLVERSVAHPIYKKYVKRSTKLHVH
DEKNECQIGDVVSVASSRPLSKTKCWKLVDIIERAK
>Bacteria_Proteobacteria_Gammaproteobacteria_Methylococcales_Methylococcaceae_Methylohalobius_crimeensis_10Ki
MSENQEKLRTLVGRVVSDRMDKTVTVHVERMVKHPLYGKYIKRSTKLLAH
DEDNQCRAGDRVAITSCRPLSKRKAWTLVKVLEKAK
>Bacteria_Proteobacteria_Gammaproteobacteria_Methylococcales_Methylococcaceae_Methylococcus_capsulatus_Bath
MTASEGRVRSVTGRVVSNKMDRTIVVAIERQVSHPLYGKYIRRTTKVLAH
DENNECSIGDLVTLHASRPISKKKAWTLGAIVERAV
>Bacteria_Proteobacteria_Gammaproteobacteria_Methylococcales_Methylococcaceae_Methylocaldum_szegediense_O_12
MSETVKAPRTVTGKVISSKMDKTITVLVERLVSHPVYGKYVRKTSKLMAH
DENNECQEGDVVVVSSTRPLSKRKVWKLDRIIERAK
>Bacteria_Proteobacteria_Gammaproteobacteria_Thiotrichales_Piscirickettsiaceae_Cycloclasticus_sp._P1
MSAKEQTLRTISGVVTSNKGDKSITVKVTRQVKHPLYGKVIKRSTKYNAH
DESNECSEGDIVSLVSCRPVSKSKSWKLHEIIEKTK
>Bacteria_Proteobacteria_Gammaproteobacteria_Methylococcales_Methylococcaceae_Methylomarinum_vadi_IT_4
MSDNTEKMRTLRGRVISNKMDKTISVLVERRVKHPVYGKIVKKTTKFLAH
DERNECNEGDTVSITSCRPLSKNKTFKMVEIIERAN
>Bacteria_Proteobacteria_Gammaproteobacteria_Methylococcales_Methylococcaceae_Methylomonas_mecanica_MC09
MNDKAENIRTVTGRVVSNKMDKTVSVLVERLVKHPVYGKYVKRSTKFLVH
DENNQCNEGDIVSITSCRPLSKNKTFKLVEVLEASNR
>Bacteria_Proteobacteria_Gammaproteobacteria_Methylococcales_Methylococcaceae_Methylosarcina_lacus_LW14
MSENQTKVRTITGRVVSNKMDKTITVLVERVVKHPVYGKYIKRSTKMMAH
DESNVCQEGDVVSIASCRPLSRHKTFKLVEVLESANK
>Bacteria_Proteobacteria_Gammaproteobacteria_Methylococcales_Methylococcaceae_Methyloglobulus_morosus_KoM1
MVENEVKLRTITGKVVSNKMDKTVTVLVERVVKHPVYGKYIKRSTKLMAH
DEQNVCQEGDLVSITSCRPLSKHKAFKLVEVLESANR
>Bacteria_Proteobacteria_Gammaproteobacteria_Methylococcales_Methylococcaceae_Methylobacter_tundripaludum_2122
MSENVAKLRTITGRVVSNKMNKTITVLVERVVKHPVYGKYIKRSTKMMAH
DEQNICHEGDVVSITSCRPMSKNKTFMLVQVLESANK
>Bacteria_Proteobacteria_Gammaproteobacteria_Methylococcales_Methylococcaceae_Methylovulum_miyakonense_HT12
MSENVTKLRTISGKVVSNKMDKTITVLVERVVKHPVYGKYIKRSTKMMAH
DENNVCQEGDIVAITSCRPMSKNKTFKLVQVLESSNK
>Bacteria_Proteobacteria_Gammaproteobacteria_unclassified_Gammaproteobacteria_Dechloromarinus_chlorophilus_NSS
MSEQNQSNRTLQGRVVSDKMDKSITVQIERRVKHPIYGKFIRRSTKVHAH
DESNECGIGDVVVVEQCRPLSKSKTWRLVKVVSKAT
>Gammaproteobacteria_bacterium_RIFOXYD12_FULL_61_37
MTEAKESNRTVMGRVVSDKMDKTVTVLIERREKHPIYGKFIRRSTKLHAH
DEENSCQIGDTVVVEQCRPLSKSKFWRLVKIIERSA*
>Bacteria_Proteobacteria_Gammaproteobacteria_Chromatiales_Chromatiaceae_Thiorhodovibrio_sp._970
MSDETTTQPATDQNASNRTVTGRVLSNAMQKTITVMIERRVKHPIYGKFL
RRSTKIHAHDEDNQCNPGDWVRVELCRPLSKTKTWRLVEVLERAR
>Bacteria_Proteobacteria_Gammaproteobacteria_Chromatiales_Chromatiaceae_Thioflavicoccus_mobilis_8321
MSEQTKTNKTLTGRVVSNAMDKTVTVVVERRVQHPVYGKFMSRSTKIHAH
DEANSCDSGDLVRIEQCRPLSKTKSWRLLEILEKVR
>Bacteria_Proteobacteria_Gammaproteobacteria_Chromatiales_Chromatiaceae_Lamprocystis_purpurea_DSM_4197
MSEATSENRTLSGRVVSSAMDKTITVLIERRVKHPLYGKFLTRSTKIHAH
DEANACGEGDLVRVEQCRPLSKTKSWRLIEIVEKVR
>Bacteria_Proteobacteria_Gammaproteobacteria_Chromatiales_Chromatiaceae_Marichromatium_purpuratum_987
MSDENNSNRIQEGRVISSAMDKTVTVLIERRVKHPLYGKFMRRSTKIHAH
DEENTCNQGDLVRVEQCRPLSKTKTWRLLEVIEKAR
>Bacteria_Proteobacteria_Gammaproteobacteria_Chromatiales_Chromatiaceae_Thiocapsa_marina_5811_DSM_5653
MTEETISNPINNRTLDGRVTSSAMDKTVTVLIERKVKHPLYGKFMRRSTK
IHAHDEENACSAGDLVRVEQCRPLSKTKTWRLIEIIEKAR
>Bacteria_Proteobacteria_Gammaproteobacteria_Chromatiales_Chromatiaceae_Thiocystis_violascens_611_DSM_198
MSDDTEKKTNRTLEGRVTSSAMDKTVTVLIERRVKHPLYGKFMRRSTKIH
AHDETNSCGEGDLVRVEQCRPLSKTKSWRLLDIIEKAR
>Bacteria_Proteobacteria_Gammaproteobacteria_Chromatiales_Chromatiaceae_Allochromatium_vinosum_DSM_180
MSDENEIKTNRTLEGRVSSSAMDKTITVVIERRVKHPLYGKFMRRSTKIH
AHDETNSCNVGDLVRVEQCRPLSKTKTWRLIEILEKAR
>Bacteria_Proteobacteria_Gammaproteobacteria_Chromatiales_Chromatiaceae_Thiorhodococcus_drewsii_AZ1
MSDENNINRTLEGRVTSSAMDKTVTVLIERRVKHPLYGKFLRRSTKIHAH
DESNACGEGDLVRVEQCRPLSKTKTWRLLEIIEKAR
>Bacteria_Proteobacteria_Gammaproteobacteria_Legionellales_Legionellaceae_Legionella_micdadei_ATCC_33218
MTNSSETNGRTLVGKVVSDKMQKTIVVMVERTVRHPKYGKILKRKTKLQA
HDENQVCKIGNIVKIRESRPISKMKSWVLVEVIS
>Bacteria_Proteobacteria_Gammaproteobacteria_Legionellales_Legionellaceae_Fluoribacter_dumoffii_Tex_KL_ATCC_33343
MSNSESNARTMVGKVVSDKMDKTIVVMIERSVKHPKYGKIMKRRTKLHAH
DENQVCKIGNIVKIRESRPLSKTKSWVLVEVIS
>Bacteria_Proteobacteria_Gammaproteobacteria_Legionellales_Coxiellaceae_Coxiella_burnetii_CbuK_Q154
MVRSLMGTVVSNKMNDTVVVRVERRVKHPKYGKFIKRSTKIHAHDKGNEC
QIGDIVTIRECRPISKTKSWTLVKINERAEKVE
>Bacteria_Proteobacteria_Gammaproteobacteria_Legionellales_Coxiellaceae_Rickettsiella_grylli
MSQASKVNRTLMGQVISNKMDKTINVLIVRREKHPKYGKYLKRSSKILAH
DPENSCFEGDTVLIQEGRPISKRKAWTLLKVVEKSVNQRPRSDSGIAG
>Bacteria_Proteobacteria_Gammaproteobacteria_Legionellales_Coxiellaceae_Diplorickettsia_massiliensis_20B
MSQTTKVKRTLTGRVVSDKMDKTINVYIERRVKHPKYGKYLKRSTKLLVH
DPENQGKEGDQVVIVESRPVSKRKAWTLLKVVDKTAIPSIESEVVVSGEA
L
>Bacteria_Proteobacteria_Gammaproteobacteria_Thiotrichales_Francisellaceae_Francisella_FSC776
MSDKIRTLQGKVTSDKMDKTITVLVERKVKHPLYGKFVTKSTKYHAHDET
NDCNEGDTVTITETKPYSKTKKWRLVSIVERAK
>Bacteria_Proteobacteria_Gammaproteobacteria_Thiotrichales_Francisellaceae_Francisella_philomiragia_subsp._philomiragia_ATCC_25017
MSDKIRLLEGKVSSVAMDKTVVVRAERYVKHPLYGKFVKKTTKYYVHDEK
NECKEGDVIKFKETRPYSKTKKWCLVDIINREK
>Bacteria_Proteobacteria_Gammaproteobacteria_Thiotrichales_Piscirickettsiaceae_Hydrogenovibrio_marinus_MH_110
MAGQENKARTMQGVVVSNGMEKSIVVSIERFIKHSKYKKFVKKSTKLMAH
DADNTAGVGDKVTIAECKPLSKNKSWTLVSVDEKAAL
>Bacteria_Proteobacteria_Gammaproteobacteria_Thiotrichales_Piscirickettsiaceae_Thiomicrospira_crunogena_XCL_2
MAGSENKARTMQGVVVSNGMDKSVVVMTNRYIKHPKYKKFVRKSTKVMAH
DADNACGVGDRVTISECTPFSKRKTWSLVSIDEKAAL
>CG2_30_FULL_Piscirickettsiaceae_44_34
MAGQEKKPRTMQGVVVSNGMDKSVVVMTNRYIKHPKYKKFVRKSTKVMAH
DADNTCGVGDSVTISECLPLSKRKTWALVSIDERAAL*
>Bacteria_Proteobacteria_Gammaproteobacteria_Pseudomonadales_Moraxellaceae_Perlucidibaca_piscinae_DSM_21586
MTEQSQNQRTLTGKVVSSKMDKSIVVLIERRVKHPVYGKYITRSTKLHAH
DEQNVCQEGDIVTISECRPLSKTKSWTLVDVVEKADAR
>Bacteria_Proteobacteria_Gammaproteobacteria_Pseudomonadales_Moraxellaceae_Alkanindiges_illinoisensis_DSM_15370
MSEQSTQRTLTGKVVSDKMEKSITVLIERRVQHPVYGKMIRRSTKLHAHD
ENNVAKLGDIVTIKESRPISKTKAWTLVEVVETAGQN
>Bacteria_Proteobacteria_Gammaproteobacteria_Pseudomonadales_Moraxellaceae_Acinetobacter_baumannii_AB30
MSEKTVRTLTGKVVSDKMDKSIVVLIERRVQHPLYGKSIRRSTKLHAHDE
NNVAKIGDVVTIKESRPISKTKAWTLVEVVEAAAE
>Bacteria_Proteobacteria_Gammaproteobacteria_Pseudomonadales_Moraxellaceae_Enhydrobacter_aerosaccus_SK60
MSEQNTNQANATEQSTVTGKVVSDKMDKTITVLVERRIRHAKYGKMIRRS
TKLHAHDENNECGVGDTVRIKSTRPLSKTKSWVLVDVVEKAVNI
>Bacteria_Proteobacteria_Gammaproteobacteria_Pseudomonadales_Moraxellaceae_Psychrobacter_cryohalolentis_K5
MSDNNQATTNASVLTGRVVSDKMDKSITVLIERLVRHPLYGKQLRRSTKI
KAHDENNVCQQGDLVRIKETRPISKTKSWTLVDVVEKVEKI
>Bacteria_Proteobacteria_Gammaproteobacteria_Pseudomonadales_Moraxellaceae_Moraxella_Moraxella_Moraxella_catarrhalis_25240
MSDNTQTQEVGVVTGKVISNKMDKSIVVLVERQIRHPMYGKQVRRSTKIK
AHDENNICQEGDIVRIKETRPFSKTKTWALVDVVETAVKI
>Bacteria_Proteobacteria_Gammaproteobacteria_gamma_proteobacterium_NOR51_B_scf_1109846220923_genomic_scaffold
MSAAEKRTRTVQGRVIGNKADKTITVEVERRVKHPVYGKYIKRTSKIHAH
DEVNSAGMGDTVLVAESRPISKTKTWTLVEILETAPQI
>Bacteria_Proteobacteria_Gammaproteobacteria_Alteromonadales_Alteromonadaceae_Haliea_salexigens_DSM_19537
MSGAEKRIRTATGKVVSNKMDKTITVLIERRVKHPVYGKYITRSSKIHAH
DENNVCSIGDTVKVTESRPISKSKTWKLLEVVVNAQQV
>Bacteria_Proteobacteria_Gammaproteobacteria_unclassified_Gammaproteobacteria_OMG_group_OM60_clade_Congregibacter_litoralis_KT71
MSAEKRTRTVTGRVVSNKMDKSITVLIERRVRHPMYGKYMTRSSKVHAHD
AENQCAIGDLVTVAEVRPISKSKTWNLVEVVEKGETIAP
>Bacteria_Proteobacteria_Gammaproteobacteria_Alteromonadales_Alteromonadaceae_Haliea_rubra_CM41_15a_DSM_19751
MAAVEKRTRTATGKVVSNKMDKTVTVLIERRVKHPVYGKYMTRSSKVHAH
DEDNQCRIGDLVTVAESRPLSRTKTWKLVEVVEQAPEL
>Bacteria_Proteobacteria_Gammaproteobacteria_Oceanospirillales_Hahellaceae_Endozoicomonas_montiporae_LMG_24815
MAEVKKVRTLTGKVVSDKMDKTVTVLIERRVKHPLYGKIVKRSTKLHAHD
ENNECRMGDIVTIKETRPMSKSKTFELVSIDERATQI
>Bacteria_Proteobacteria_Gammaproteobacteria_Oceanospirillales_Hahellaceae_Zooshikella_ganghwensis_DSM_15267
MAEQESKGRTLSGRVVSNKMDKTITVMIERQVKHPIYGKYQKRSTKLHAH
DANNECQIGDLVTIKEVRPLSKTKAFSLVSIDERATQV
>Bacteria_Proteobacteria_Gammaproteobacteria_Oceanospirillales_Halomonadaceae_Carnimonas_nigrificans_ATCC_BAA_78
MSQESQARTLTGKVVSDKMDKSIVVMVERSERHPIYGKYVKRSTKLHAHD
ETNQARTGDRVSIREGKPISKNKSWSLVEVIEQAKG
>Bacteria_Proteobacteria_Gammaproteobacteria_Oceanospirillales_Halomonadaceae_Zymobacter_group_Zymobacter_palmae_DSM_10491
MAEDKKPRTLTGKVVSDKMDKSIVVMIERSERHPIYGKYVKRSTKLQAHD
ENSQAKLGDTVSIAECRPISKNKSWSLVEVIERAKG
>Bacteria_Proteobacteria_Gammaproteobacteria_Oceanospirillales_Halomonadaceae_Halotalea_alkalilenta_DSM_17697
MSQETQARTLTGKVVSDKMDKSIVVMIERSERHPIYGKYVKRSTKLHAHD
ETNQAKVGDLVSIREGRPISKMKSWSLVEVIEQAKG
>Bacteria_Proteobacteria_Gammaproteobacteria_Alteromonadales_Colwelliaceae_Colwellia_psychrerythraea_34H
MSETKIRTLQGVVVSNKMDKSIVVLIERRVKHPMYGKYMTRSTKLKAHDE
TNVCNEGDLVTITEVAPISKSKNWKLVDVITKA
>Bacteria_Proteobacteria_Gammaproteobacteria_Alteromonadales_Colwelliaceae_Thalassotalea_agarivorans_DSM_19706
MSEKIRTLQGRVISDKMDKSITVLIERRVKHPIYGKFITRSTKLKAHDET
NQCAMGDVVTIRECAPISKSKSWTLVDVVEKA
>Bacteria_Proteobacteria_Gammaproteobacteria_Alteromonadales_Moritellaceae_Moritella_marina_ATCC_15381
MSTIRTVQGRVVSNKGDKTIVVAVERKVKHPLYGKFIKRTTKLHAHDENN
ECQLNDVVSIRETRPVSKLKTWALVEVLVKA
>Bacteria_Proteobacteria_Gammaproteobacteria_Alteromonadales_Psychromonadaceae_Psychromonas_ingrahamii_37
MSESRTRTLQGKVISAKMDKSIVVAIERKVKHPLYGKFMRRTTKLHVHDE
TNQCSEGDTVLISECRPLSKTKSWTLVEIVNKV
>Bacteria_Proteobacteria_Gammaproteobacteria_Vibrionales_Vibrionaceae_Salinivibrio_costicola_costicola_ATCC_33508
MSENIRTQQGRVISDKGDKTIVVAIERFVKHPIYGKYIKRTSKLHVHDES
NQCNQGDTVEVRECRPISKRKSWTLVRVVEKSRI
>Bacteria_Proteobacteria_Gammaproteobacteria_Vibrionales_Vibrionaceae_Enterovibrio_sp._AK16
MSDKIRTQQGRVISDKMDKSIVVAIERQVKHPIYGKFIKRTTKLHAHDEN
NECAQGDTVEIRECRPLSKTKSWTLVRVVEKARL
>Bacteria_Proteobacteria_Gammaproteobacteria_Vibrionales_Vibrionaceae_Enterovibrio_norvegicus_FF_162
MSDQIRTQQGLVVSDKGDKSIVVAIERQVKHPIYGKFIKRTTKLHVHDEN
NECAQGDKVEVRECRPLSKTKSWTLVRVVEKARL
>Bacteria_Proteobacteria_Gammaproteobacteria_Pasteurellales_Pasteurellaceae_Mannheimia_haemolytica_D174
MTDKIRTVQGKVVSDKMDKSFVVAIERTVKHPLYGKFIRRTTKLHVHDEN
NEAKLGDVVEIKECRPISKTKSWTLVRVVEKAVVA
>Bacteria_Proteobacteria_Gammaproteobacteria_Pasteurellales_Pasteurellaceae_Bibersteinia_trehalosi_USDA_ARS_USMARC_189
MTDKIRTVQGKVVSDKMDKSFVVAIERTVKHPIYGKFIRRTTKLHVHDEN
NEAKLGDVVEIKECRPLSKTKSHTLVRVVEKAQA
>Bacteria_Proteobacteria_Gammaproteobacteria_Orbales_Orbaceae_bacterium_Bimp
MTTNIRTQQGRVISDKMDKSITVAIERKVKHPLYGKFIKRTTKLHVHDEN
NECGIGDTVEIKECRPLSKTKSWTLVRIVEKAVI
>Bacteria_Proteobacteria_Gammaproteobacteria_Orbales_Orbaceae_Gilliamella_apicola
MTTEVKIRTQQGRVISDKMDKSITVAIERKVKHPLYGKFIKRTTKLHVHD
ENNECGIGDTVEIKECRPLSKTKSWTLVRIVEKAVS
>Bacteria_Proteobacteria_Gammaproteobacteria_Enterobacteriales_Enterobacteriaceae_Pragia_fontium_DSM_5563
MTDKIRTLQGRVVSDKMEKSIVVAIERMVKHPMYGKFIKRTTKLHVHDEN
NECGIGDLIEISECRPLSKTKSWTLVRVVEKAVL
>Bacteria_Proteobacteria_Gammaproteobacteria_Enterobacteriales_Enterobacteriaceae_Budvicia_aquatica_DSM_5075
MTDKIRTLQGRVVSDKMEKSIVVAIERVVKHPMYGKFIRRTTKLHVHDES
NECGIGDLIEIRECRPLSKTKSWTLVRVVEKAVL
>Acidobacteria_Acidobacteriia-Gp1_Acidobacterium_ailaaui
MATVTTQSEPRRESRRQEKVGTVVSTKMQKTIVVEVEVRKAHPKYKRIVRLSKKFYAHDEQNSARVGDLVRIRETRPLSKLKRWQLEEIIRRSALAQVEEEVPVAE*
>Acidobacteria_Acidobacteriia-Gp1_Granulicella_mallensis_MP5ACTX8
MADTTVTTAPATEQAAPRRNEKVGQVVSTKMQKTIVVEIEMRKAHPKYKRVMKSNKKFYAHDEQNSARVGDVVRIRESRPLSKLKRWSLEEIIRRSSLSALPDEKPSRAENAIQKA*
>Acidobacteria_Acidobacteriia-Gp1_Granulicella_tundricola_MP5ACTX9
MADIQNTPATTAPATTEQAATRRNEKVGIVVSTKMQKTIVVEIEMRKAHPKYKRVMKSNKKFYAHDEQNSARVGDVVRIREARPLSKLKRWSLEEIVRRSSLSEPAAAKTDTAVAAK*
>Acidobacteria_Acidobacteriia-Gp1_TAA166
MAESTNNPEATEQASSRRNEKVGLVVSTKMQKTIVVEIEMRKAHPKYKRVIKSNKKFYAHDEQNSARVGDVVRIREARPLSKLKRWSLEEIVRRSSLAQLADEKTPAAEAK*
>Acidobacteria_Acidobacteriia-Gp1_Terracidiphilus_gabretensis
MANEEAVQTPAAGSRRNEKVGNVVSTKMQKTIVVEVEMRKAHPKYKRIVKSSKKFYAHDEQNSARLGDVVRIRETRPTSKLKRWALEEIVRRSSLGQIEDSAPAAV*
>Acidobacteria_Acidobacteriia-Gp1_Terriglobus_roseus_DSM_18391
MAETTATTTAPAEKIGHRTEKIGLVTSTKMDKTIVVSVEMRKAHPKYKRVVKTNKKFYAHDEQNSARVGDQVRIRETRPTSKLKRWNLEEIVRRSSLSLSEATAAAAK*
>Acidobacteria_Acidobacteriia-Gp1_URHE0068
MATQETTQTPAASRRNEKVGNVVSTKMQKTIVVEVEMRKAHPKYKRIVKSSKKFYAHDEQNSARVGDVVRIRESRPLSKLKRWTLEEIVRRSSLGQIEEVATPQAAS*
>Acidobacteria_Blastocatellia-Gp4_28-1_soil_metagenome
MLAFLKKMPRKKKEELEVEGNSAEVSQEEMSEATAVEVKADDNTETVTEEKPKRVRRVKADDSTEAETTGADEAAAEETSIVDSVFSAVSSVVGGVAEAVADGVSAVVSAVTPDAPATETEKTQHSKRAEKIGIVQSDKMTNTVTVRVDRLVKHPIYRKYVKRRKKFMAHDEKGAAIGDKVRIVETRPLSAKKRWRVVEIIQKAER*
>Acidobacteria_Blastocatellia-Gp4_Chloracidobacterium_sp._UBA4728_soil_metagenome
MAEENQEISDTVSTESAPEGTADTNGNKRAHRSQKVGAVVSDKMQKTVVVRVDRLVRHTKYRRYVRRTSKFMAHDELGATVGDKVRIVETRPMSAKKRWRVIEIVQKAAK*
>Acidobacteria_Blastocatellia-Gp4_Ga0074141_activated_carbon_metagenome
MANKNTEEIEDAVEPTEETAAMEEPAAEDAADASAEAAETAEAAPIEAPAESIAAEPKAPAGDDTAKVERVHKRAEKIGVVSSDKMTKTVVVRVDRLVKHPIYRKYIRKRKKFMAHDDFGAKIGDKVRIVETRPLSARKRWRVVEIIQKAEI*
>Acidobacteria_Blastocatellia-Gp4_Ga0077534_activated_carbon_metagenome
MPKKKNEEIEGAVAGETVETPVEEAAIEAAADETAAVEEAPVEAAPEAEAATAEEAPTELEAAPAEEAPVAEAKPKKAAPKEKAPKAAAKVEQNESAEVKKVHKRAERIGIVASDKMTKTVTVRVDRLVKHPVYRKYVKKRKKFMAHDELGAKTGDKVRIQETRPLSARKRWRVVEILHRAEL*
>Acidobacteria_Blastocatellia-Gp4_OLB17_bioreactor_metagenome
MPNKKQEEETVTTGAAEAAKAGRKRIEKIGVVASDKMTKTVTVRVDRQVKHPVYRKYVKKRKKFMAHNDLEAKTGDRVRIVETRPMSARKRWRVAEILQRAES*
>Acidobacteria_Blastocatellia-Gp4_Pyrinomonas_methylaliphatogenes
MAEMSEQEMNVEGMGQAEPSSAGQMTTAKKRGRRVERIGIVTSDKMEKTVVVQVDRLVKHPKYRRYVRRRSKFMAHNDKGAAMGDKVRIVETRPLSRRKRWRVVEILQKAEK*
>Acidobacteria_Gp13_RH2_MAG17b_soil_metagenome
MTRRQEKVGIVTSNKMQKTVVVTVERQTIHPLYKRVVRRSTRFLAHDEKGECQLGDTVRIQETRPLSARKRWRVALVITRANPAASTPESAL*
>Acidobacteria_Gp13_UBA7540_soil_metagenome
MQKRRQEKVGIVTSNKMQKTVVVTVERQIIHPFYKRVVRHSKRFLAHDEKNECRPGDTVRIQETRPCSRRKRWRVVEIVNKAVEVAPLPEGTV*
>Acidobacteria_Gp17_RBG_16_70_10_subsurface_metagenome
MTEAIGRRSGPGRRQERVGLVVGAKMQKTVVVAVERLVQHDFYRKTVRRTSRFTAHDELGSRAGDRVRIEETRPLSRRKRWRVTEILERAGAAVEAVELAGS*
>Acidobacteria_Gp2_RH1-MAG20
MADTTNTTAAPASSAQTSAEAQPSRRNEKVGLVVSTKMQKTIVVEIEMRKAHPKYKRVMKSNKKFYAHDEQNSARVGDVVRIREARPLSKLKRWSLEEIVRRSSLAQLAEEKTTAAAVEAK*
>Acidobacteria_Gp6_Luteitalea_pratensis
MAAKAEIVGRVVSDKMDKGVVVAVTRQVRHDVYGKGQRKTSRFMAHDEANTAKVGDTVAIVESRPLSRRKRFAVSRIVERAKVI*
>Acidobacteria_Gp6_SCN_69-37_bioreactor_metagenome
MAKTEIVGKVVSNKMAKSVVVTVERQVRHGIYGKLQRLTSRFMAHDEDGAAKVGDSVALVPARPMSRRKRWVVTRIVERAKGV*
>Acidobacteria_Gp9_bin61_sponge_metagenome
MPRLIRTGTVVASGAEKTITVLVERLVEHRLYKRRYRKSTRFAVHDEKNEGRIGDRVQIEECRPLSRTKRFRLLKVVERAT*
>Acidobacteria_GpUnk_CG_4_9_14_3_um_filter_49_7_groundwater_metagenome
MHNRKVRTGSVVSNRMDKSIVVKVEMLIKHPLYKKYIKKSKKYMAHDPENDCNIGDKVEIVETRPLSSRKRWRLQKVIERAPEL*
>Acidobacteria_Holophagae-Gp8_Holophagaceae_bacterium_UBA1801_soil_metagenome
MSLEHKMIRSGIVVSNKADKTVVVKVERKFQHPLYNRTVKSSNKFMAHDENNACQIGDEVKIVESRPLSKRKRWMVLEIIQKAGE*
>Acidobacteria_Holophagae-Gp8_Holophagaceae_bacterium_UBA706_ecological_metagenome
MSLEHKMIRSGVVVSNKADKTVVVKVERKFQHPLYSRTVKQTTKFMAHDETNACQIGDVVKIVESRPLSKRKRWMVLEITQKAGE*
>Acidobacteria_Holophagae-Gp8__oral_metagenome
MGHRQTRTGTVVSDKMDKTIVVMVERKIQHELYKRTLKQSKKYVAHDEDNAAKLGDLVEIIESKPMSKRKRWRLVKVL*
>Acidobacteria_Solibacteres-Gp3_KBS_96
MAEQITEPVGHKNEKVGEVVSTKMSKTIVVEVTRRVPHPLYKRIVTKRKKFYVHDEQETAKPGDSVRIIECRPLSKLKRWTLGTILRRAVQVGVDHPAVRESADTSQRKTIKAK*
>Acidobacteria_Solibacteres-Gp3_Solibacterales_bacterium_UBA690_ecological_metagenome
MAETTVVRKTEKIGEVVSTKMAKTIVVQVTRRVPHPLYKRIVTKRAKFYAHDENSQAKLGDVVRIIENRPLSKLKRWTLGEVVRRAVDTSVAGLTE*
>Acidobacteria_Thermoanaerobaculia-Gp23_37-71-11_mine_drainage_metagenome
MDNATKTKGITKVGIVVSDAMDKTVVIRVESLVKHELYHRFVQRARKFTAHDETNVCKVGDKVQIMECRPLSRSKRFRVVRVIERAS*
>Acidobacteria_Thermoanaerobaculia-Gp23_RBG_13_68_16_sediment_metagenome
MESTSKARRTTKIGIVVSDAMDKTVVVKVENLVKHKLYHRFVQRSRKFVAHDEGNGCKVGDKVQIVECRPLSKSKRFRVVRVIERAS*
>Chloroflexi_Ardenticatenia_Ardenticatena_maritima
MARERRKRLEGVVVSDKMDKTVVVLVERLVRHPIYGKQVRRSKKYHAHDERNEVRVGDRVEIVESRPISKTKRWVVTKILERAEQ*
>Chloroflexi_Ardenticatenia_Promineofilum_breve
MREQRKRLVGVVTSDKMDKTIVVAVATTKRHPIYGKIVSRVKKYKAHDENNESRTGDRVLIIESSPYSREKRFALVSVLERAD*
>Chloroflexi_Caldilineae_Caldilineaceae_bacterium_bin34
MRERRKVLSGTVVQDSMDKTVSVRVERTKRHPLYGKIIRTYKRYQVHDEDNQARMGDSVRIRQCRPVSRRKHFFVEEVTARAHAPDEVEV*
>Chloroflexi_Caldilineae_Caldilineaceae_bacterium_bin5
MRERRRELVGVVTSDKMDKTVVVEVGRAARHALYGKVVKSHKKYKVHDADNACRVGDTVQIRECRPISKHKKFYVSQILDHAVVV*
>Chloroflexi_Caldilineae_Litorilinea_aerophila
MRERRRTLVGVVTSDKMDKTVVVTVQRITRHPLYGKVIKVNKKYKAHDENNEAREGDLVRICECRPISKEKKFFVQEILERADVV*
>Chloroflexi_Dehalococcoidia_UBA2247
MAKNRMERVGRVVSDKMEKTVVIAVETRRAHPLYGKIVTHTTKLHVHDPGNAAKVGDKVRIIGVRPLSKTKRWRVKEIIAKEEKAEVNLEPGDLKKALRVGDEE*
>Chloroflexi_Dehalococcoidia_UBA3254
MAGKHKVRLGRVISDKMEKTVVVEVQVAQHHPLYHKTINKAVKYKVHDENKISKTGDMVRIVETRPISHDKRWRVAEVVVKGEVVEIKPTEIA*
>Chloroflexi_Dehalococcoidia_UBA4462
MVRKVRQGKVVSDKMDKTVVVXLRRHPRYKKVVRYRKRFKAHDGENAAKEGDKVKIMETRPLSREKRWKVVEVIGDDSDLHQP*
>Chloroflexi_Ktedonobacteria_Thermogemmatispora_carboxidivorans
MTQRTTEQHAATLSSTAGQAQRRRLQKVGLVISNKMDKTIVVAVERLKMHPVYKKTYRQTKHFYAHDEHNLCQIGDIVRIEESRPLSKLKRWRLVEIIKRGSGVVPVEEVLGQEITSELERVQQGTGQAALGGPGEQQGEEGAE*
>Chloroflexi_Ktedonobacteria_Thermogemmatispora_onikobensis
MTQRTTEQKAATLGSTAGQAQRRRPQKVGLVISNKMDKTIVVAVERLKMHPVYKKTYRQTKHFYAHDEHNICQIGDIVRIEESRPLSKLKRWRLVEIIKRGSGVVPVEEVLGQEITSELERVQQGTGQAASGGPGEQQAEEGAE*
>Chloroflexi_Ktedonobacteria_Thermosporothrix_hazakensis_ATCC_BAA-1881
MTQQVANTTPVSTRRVQKVGRVVSNKMDKTIVVEVESLKKHRIYKRRYKQTKKFYAHDENNACQPGDLVRIEESRPLSKTKRWMLVEILQRGSGIVPVEEVLAEDEAEQSAEGEE*
>Chloroflexi_Ktedonobacteria_UBA4733
MLNNTLPPQVPQRPTQVKTGKVVSDKMEKTVVVQVNMFRRHPLYGQVMRHSKRYMVHDEQNTAHTGDEVRFCLCRPISRHKSWILMEITRPSRSQMRVQEENTSDYRQAAETADAASAAGNGGTA*
>Chloroflexi_P2-11E_UBA5189
MTMTEGTAAVQGKRRTKVGRVVSDKMDKTIVVSVERLTRHRLYKRVIKLTTRFKAHDESNEAHVGDTVLIEESRPLSATKRWRLIEVVQRAGDHGGGGAELIVDEAEVSEAIHAAAHPGRKHDDDDATDGDAKDADA*
>Chloroflexi_P2-11E_UBA6042
MAEKKAVEGASRGGGKAAAARTKDATVKKTTAAKKTTATAQKAPAAEKSKTTAAKSTAAKAPAAQKSKTAAKSTAPAAAKAAAPAAAAIKRARPLRRAPVAQGSAQDAPAHSWRRSRRRTRVGVVSSAKQAHTVTVVVERMREHPLYKKVIRLRKKYAAHDAAGDVKAGDLVRIQESRPFSATKHWQVVEVLSRAGEAGAAAPRAADVEKYLEQAEGVDVILAPQREEPAEPVAEGTAE*
>Chloroflexi_SAR202_Io17-Chloro-G3
MSYERRKIKVGKVVSDKMHKTVVVSVEWRQPHRIYKKNVRKWSRFKAHDEMDRCNLGDTVRIVETRPLSKTKRWKVAEILQKGDVADLQPGEISVEGVDEAGREFSEATGSE*
>Chloroflexi_SAR202_Io17-Chloro-G6
MVRTMRKVRVGDVVRTNQDKTAIVEMIWKQRHRLYRKQVRRVARFYVHDPENQCRLGDTVRIEETRPISKNKHWRLLAILNRRQVAEIRPIDLETDVAPEITQPRILAAEARAEAAETESETAEDEPEVQEESVEEEAADEEPAAPEDSIREEPEAEEEPTAEEAPEPEDEAGGDVPDQQEEEK*
>Chloroflexi_SAR202_MP-NPac-SRR3961935-G1
MARSMRKVRVGAVVRTNQDKTAIVEMVWKQRHRLYRKQVRRIARFYVHDPENKCRLGDTVRIEETRRISKNKHWRLMEILERKQIAEVRPIDVETDVSQELTQPRILAAEARAEAAASEAVEEEPEAVEEEPVAEEEPEEEAAEEPDEEPEAAEEESEPEEEVTEEEPEPAEEETVAEEPEEEPEAAEEESEPEEEATEEEPEPAEDEAEIEAEPEADEPEDDDADAENDSDSAEPDEQEDKE*
>Chloroflexi_SAR202_MP-SInd-SRR3963457-G1
MARSMRKVRVGAVVRTNQDKTAIVEMVWKQRHRLYRKQVRRIARFYVHDPENKCRLGDTVRIEETRRISKNKHWRLMEILERKQIAEVRPIDVETDVSLELTQPRILAAEARAGAAASEAVEEEPEEEAAEEPDEEPEAAEEESEPEEEVTEEEPEPAEEETVAEEPEEEPEAAEEESEPEEEATEEEPEPAEDEAEIEAEPEADEPEDDDADAENDSDSAEPDEQEDKE*
>Chloroflexi_SAR202_UBA2158
MARFMRKARVGAVVRTNQDKTAIVEMVWKQRHRLYRKQMRRVARFYVHDEENQCRLGDTVRIEETRRISKNKHWRLIAILERKEVADVRPIDLETDVGQEITQPRILAAETRAAAAEAEPQDVLEEAVVEEPEAEEAVEEEFEADEEAVEEELEADEEAVEEEPDKEEREAEGEPEEVEEEAGPEEEPAKEAPETEEPDEQEEEE*
>Chloroflexi_SAR202_UBA7894
MARKQRTGTVLKDKNDKSVIVGVSWLQPDRIYKKARRKQSKFIVHDEQNSATVGDRVLIEEARPTSKTKRWRLVSIIEKVDVAEVQPSDLASSAAFTGAEDSERVED*
>Chloroflexi_Thermomicrobia_Nitrolancea_hollandica_Lb
MEARAEQAPKRRLTKVGRVTSDKMDKTVVVSVDYLRRHPIYHKTVRRTSKFKAHDEQNQCRTGDLVMIEETRPLSKTKRWIVREILERATAV*
>Euryarchaeota_Archaeoglobi_Geoglobus_spUBA235
MLMRDIGINVKSPEKECQDKNCPFHGRLSVRGQIFRGRVVKAYEKSAVIERELIRYVPKYERYLKKRSKMHAHNPPCIDAKPGDTVTIAECRPISKTKSFVIVEKVVEE*
>Euryarchaeota_Archaeoglobi_UBA230
MRDIGIDVKPPERECNDTNCPFHGTLSVRGQILRGKVVKVYGKTAVVEREMIKYVPKYERYMKKRSKFHAHNPRCIRARPGDIVTLGECRPISKTKSFVILEVIGSEGGKS*
>Euryarchaeota_Archaeoglobi_UBA234
MRDIGYDVKPPEKECEDENCPFHGKLPVRGQVFRGRVVKTYEKSAVIEKELLRYVPKYERYLKKISKIHAHNPPCIDAREGDNVTIIECRPLSKTKSFVIVEKVSGVEE*
>Euryarchaeota_candidate_divison_MSBL1_archaeon_SCGC-AAA259D14
MIKMIDPTIKPPEKECQDRDCPYHGNLSVRGQVLEGRVVSDKMDKTVVVERGYAEGVPKYERYERRSSRILAHNPPCINAQEGDVVKIGECKSLSKQKAFVVIEKKEGE*
>Euryarchaeota_candidate_divison_MSBL1_archaeon_SCGC-AAA261F19
MGEKMAKPNVKSSKEACGDINCPFHGSLSVRGRTFEGDVIADKMDKTVIVEREYVEKIPKYERYERRTSKLYAHNPPCVDAQVGDRVKIAECRKLSKIKSFVVLEKEGS*
>Euryarchaeota_Hadesarchaea_archaeon_DG-33
MVGMGIKPPKERCSDPKCPFHGTLSVRGRTFEGVVVSDKMSRTVAIEMERMQVIPKYERYERRTSKLYAHNPPCIAAHVGDKVKIMECRRLSKTKAFVVVQKLGE*
>Euryarchaeota_Hadesarchaea_archaeon_YNP_45
MNLMVGMEIEPPKEKCSDPKCPFHGNLSVRGRAFEGVVVSDKMAKTVTVELEGLRYIAKYERYERRTSKYHAHNPPCIAAKVGDRVKIMECRRLSKTKAFVVVQKLG*
>Euryarchaeota_Hadesarchaea_archaeon_YNP_N21
MAVGLNIEPPRERCFDKNCPFHGTLSVRGRILEGVVVSDKMSKTVTVQIERVQKVKKYERYERRTSKIHAHNPPCISAKQGDRVKIMECRRLSKTKAFTVVQKLEA*
>Euryarchaeota_Thermoplasmata_Marine_Benthic_Group_D_GCA_001595915.1
MVEKKVEARNIGVNVKTPTESCNDKNCPFHGTLPIRGQIITGVVSSTKMQDSILVNREYMHYVPKYQRYEKRTSTFAAHCPPCIKINVGDKVRIAECRPLSKTVSFVTIEKI*
>Euryarchaeota_Thermoplasmata_Marine_Benthic_Group_D_UBA585
MNILTEKKQARDIGLNVKPPSDSCNDKYCPFHGTLPVRGRVIMGTVVSTKRQNTVSVKREFMHFVKKYERYEKRTSTYHAHCPPCMTLEAGDTVRIAECRPLSKTVSFVTVEKV*
>Euryarchaeota_Thermoplasmata_Marine_Group_II_Clade2_REDSEA-S30_B12
MRDIGIDVKAPEGEWDGNKNCPFYGTLRVRGQIIEGIVATLGMDSSIVVERATTRYLKKFERYEKRTRRFSAHLPSCIGEIKLGDRVKIMECRPLSKTVKFCVIEKEDGE*
>Euryarchaeota_Thermoplasmata_Marine_Group_II_Clade2_UBA103
MTGIRDIGVDVVTPEGEWDGDANCPFYGSLRVRGQIIEGSVSTTGMAGSIVVEREITRYMKKYERYEKRTRRYSAHLPACIGGVEVGDRVRIMECRPLSKTVNFCVIEKEAQV*
>Euryarchaeota_Thermoplasmata_Marine_Group_II_Clade2_UBA125
MATPRDIGVDVIAPGAEWDGSENCPFYGSLRVRGQIIEGIVSSLGMNDSIVVERQRIRSMKKYERYEKKTNRFNAHLPSCIGEVSIGDRVRIMECRPLSKTVSFCVIEWEASE*
>Euryarchaeota_Thermoplasmata_Marine_Group_II_Clade2_UBA126
MKDIGVDVRAPVGEWDGDQNCPFYGSLRLRGQIIEGTVSSIGMSNSIIVQREVTRYMKKYERYEKRTRRYAAHLPSCIGEVESGETVRIMECRPLSKTVKFCVIEKGGSE*
>Euryarchaeota_Thermoplasmata_Marine_Group_II_Clade2_UBA130
MAEIRDIGVDVAAPTGDWDGDANCPFYGSLRLRGQIIEGQVSTTGMSGSIVVEREITRYMKKYERYEKRTRRYSAHLPSCIGGVEVGDRVRIMECRPLSKTVNFCVIEKEAEE*
>Euryarchaeota_Thermoplasmata_Marine_Group_II_Clade2_UBA132
MVYLFLKGQKIELIENIGEIKMRDIGVDVNSPQGEWDGNMNCPFYGNLRVRGQIIEGIVSTSSMQNAIVVERRMQRYMKKYERYEKRTRRYSAHLPSCIGELNPGDKVRIMECRPLSKTIKFCVIDMEASK*
>Euryarchaeota_Thermoplasmata_Marine_Group_II_Clade2_UBA20
MGNIRDIGIDVSTPAGEWDGNENCPFYGTLRVRGQIIEGKIVSAEGMTGSVVLERETTRYMPKYERYQKRTHRYSAHLPSCIGGVAVGDKVRIMECKPLSKTIKFCVIEKGVSE*
>Euryarchaeota_Thermoplasmata_Marine_Group_II_Clade2_UBA250
MAKIRDIGIDVKTPEGQWDGNENCPFYGSLRVRGQIIEGKVVSAVGMDSSIILERETTRYMPKYERYQKRTHRYSAHLPSCIGEVSVGERVRVMECRPLSKTVKFCVIEKGELQ*
>Euryarchaeota_Thermoplasmata_Marine_Group_II_Clade2_UBA251
MTTPRDIGVDVKAPEGEWDGSKNCPFYGSLRVRGQIIEGLVASVGMNDSIIVQNERIRSMKKYERYEKRTNRYNAHLPTCIGEIAVGDRVRIMECRPLSKTVCFCVIEKEASE*
>Euryarchaeota_Thermoplasmata_Marine_Group_II_Clade2_UBA463
MTGIRDIGVDVITPTGEWDGDDNCPFYGSLRVRGQIIEGSVSTTGMAGSIVVEREITRYMKKYERYEKRTRRYSAHLPSCIGGVQVGDRVRIMECRPLSKTVNFCVIEKGVPI*
>Euryarchaeota_Thermoplasmata_Marine_Group_II_Clade2_UBA58
MRDIGVDIVAPEGDWDGDKNCPFYGSLRVRGQIIEGTVSMTGMTNSIVVKREVTRYMKKFERYEKRTRRYAAHLPSCIGEVSSGDRVRIMECRPLSKTVNFCVIEREVAE*
>Euryarchaeota_Thermoplasmata_Marine_Group_II_Clade2_UBA59
MRDIGVEVESPAGDWDGDENCPFYGTLRLRGQIIEGTVSRVGMMNTIVVERQRIRYMVKFERYEKRTRRYSAHLPSCIGEINIGDQVRIMECRPLSKTVTFCVIERGDAE*
>Euryarchaeota_Thermoplasmata_Marine_Group_II_Clade2_UBA601
MAEIRDIGVDVAAPTGDWDGDANCPFYGSLRLRGQIIEGQVSTTGMSGSIVVEREITRYMKKYERYEKRTRRYSAHLPSCIGGVEVGDRVRIMECRPLSKTVNFCVIEKEAEE*
>Euryarchaeota_Thermoplasmata_Marine_Group_II_Clade2_UBA602
MRDIGIELNNQPKGEWDGDENCPFYGSLRLRGQIIEGTIAKVGMQKSIIVEREHIRYMQKFERYEKRTRRYAAHLPSCIGDVNVGDSVRIMECRPLSKTITFCVIEAEASE*
>Euryarchaeota_Thermoplasmata_Marine_Group_II_Clade2_UBA605
MRDIGVDVKTPEGEWDGDENCPFNGSLRVRGQIIEGTVYSNNMSGSIVVEREMTRYMKKYERYEKRTRRYPAHLPSCIGEVNPGDFVRIMECRPLSKTVKFCVIEKGD*
>Euryarchaeota_Thermoplasmata_Marine_Group_II_Clade2_UBA69
MGNIRDIGIDVSTPAGEWDGNENCPFYGTLRVRGQIIEGKIVSAEGMTGSVVLERETTRYMPKYERYQKRTHRYSAHLPSCIGGVAVGDKVRIMECKPLSKTIKFCVIEKGVSE*
>Euryarchaeota_Thermoplasmata_Marine_Group_III_UBA102
MKKPRDIGVNVSLPQGEWDGDPNDPFYGTLSVRGQMLKGVVVKSKAQRTAVVSIERTKFETKYERFEKRTSKISVHSPASVDAKEGDRVVIMECRPLSKTKSFVIIEKEGNK*
>Euryarchaeota_Thermoplasmata_Marine_Group_III_UBA186
MVRDIGIEVEPPKSSCDDPNCPFHGSLKVRGAKLEGRVVSDLMQRGVVVEREYLHYLPKYERYERRRGKYLAHNPDCIKAKKGDKVLIAECKPLSKRKSFVIVGVRE*
>Euryarchaeota_Thermoplasmata_Marine_Group_III_UBA488
MSKPRDIGVDVQPPAHEWDGDMNDPFYGTLPVRGQLLQGVVVRARAQRTVVVRIERLKYDSKYERYQRRSSRIQAHSPASVGAQEGDAVTLMECRPLSKTKSFVIIERRDA*
>Euryarchaeota_Thermoplasmata_Marine_Group_II_UBA123
MRDIGIDVKPPTGEWDGDENCPFYGTLRLRGQVLEGTVSSLGMQKTITIERHNVRYMQKYERFEKRTGVLSAHLPSCIGNVEIGDSVKVMECRPLSKTVSFCVIEIDGGEA*
>Euryarchaeota_Thermoplasmata_Marine_Group_II_UBA12
MRDIGIDVKAPTAEWDGDENCPFYGSLRLRGQVLEGTIASVGMQSTITLQRDNVRYMQKYERFEKRTSKMSAHLPSCIGKVEVGDTVKVMECRPLSKSVAFCVVEVTSGGEA*
>Euryarchaeota_Thermoplasmata_Marine_Group_II_UBA131
MRDIGIDVKPPTGEWDGDENCPFYGTLRLRGQVLEGTVSSLGMQKTITIERHNVRYMKKYERFEKRTGVLSAHLPSCIGDVEIGDSVKVMECRPLSKTVSFCVVEIDGGEA*
>Euryarchaeota_Thermoplasmata_Marine_Group_II_UBA256
MRDIGVDVKNPTGEWDGDVNCPFYGSLRLRGQVLEGTVSSLGMQKTITIERNNVRYMKKYERFEKKTSVVSAHLPACIGDVSIGDTVKVMECRPLSKTVSFCVIENSGGVA*
>Euryarchaeota_Thermoplasmata_Marine_Group_II_UBA37
MRDIGIDVKNPTGEWDGDENCPFYGTLRLRGQVLEGTVSSTGMQSTITIERNNVRYMKKYERFEKRTSVVSAHLPTCIGEVNIGDTVKVMECRPLSKTVSFCVIENSGGVV*
>Euryarchaeota_Thermoplasmata_Marine_Group_II_UBA443
MREIGIDVKLPTGEWDGDENCPFYGSLRLRGQMFEGVVSGVGMQKTITIERNNVRYMKKYERFEKRTSALSAHLPSCIGEVEIGDTVRVMECRPLSKTVSFCVIEKTGGEA*
>Euryarchaeota_Thermoplasmata_Marine_Group_II_UBA53
MITVRDIGVDVKPPTGEWDGDENCPFYGSLRLRGQVIEGIVANVGMQGTVVVERDNVRYMQKYERYEKRTSALSAHLPNCIGNVGVGDRVKLMECRPLSKTVSFCVIENNGGDV*
>Euryarchaeota_Thermoplasmata_Marine_Group_II_UBA549
MRDIGVDVKNPTGEWDGDVNCPFYGSLRLRGQVLEGTVSSVGMQKTITIERHNVRYMKKYERFEKRTSVVSAHLPSCIGEVNIGDNVKVMECRPLSKTVSFCVIENSGGVA*
>Euryarchaeota_Thermoplasmata_Marine_Group_II_UBA620
MRDIGIDVKMPSGEWDGDENCPFNGSLRLRGQVFEGIVSSLGMSKSIIVELQKVRYMPKYERYEKRSSKIPAHLPSCIGNLDIGDRVKIMECRPISKTISFCVIEGGE*
>Euryarchaeota_Thermoplasmata_Marine_Group_II_UBA63
MRDIGIDVKRPTGEWDGDENCPFYGSLRLRGQVFEGVVSGLGMQKTITIERNNVRYMKKYERFEKRTSALSAHLPSCIGNVDIGDTVRVMECRPLSKTVSFCVIEMTGGEA*
>Euryarchaeota_Thermoplasmata_Marine_Group_II_UBA88
MRDIGIDVKNPAGEWDGDANCPFYGSLRLRGQVLEGTVSGIGMQKTITIERHNVRYMQKYERFEKRTSVVSAHLPSCIGEVSIGDSVKLMECRPLSKTVSFCVVESIGGEA*
>Euryarchaeota_Thermoplasmata_Methanomassiliicoccales_Candidatus_Methanomethylophilus_1R26
MTAEIRNIGIEVKAPQGECSDPCCPFHGTLSVRGQVIDGVVASVKMNSTVIVKRDYLKKDEKYERYMKKSARYAAHAPACLGLKAGDSVRIMECRPISKTVSYVVIEKRD*
>Euryarchaeota_Thermoplasmata_Methanomassiliicoccales_Methanomassiliicoccales_archaeon_RumEn_M1
MANEVKDIGIDVKVPDTVCTDKNCPFHGELAVRGQIIEGVVVSTKMDKTAVVKRNYLNYQQKYERYEKRTSHYSAHNPPCMEVKAGDQVKIMECRPLSKTVSFVIVEKR*
>Euryarchaeota_Thermoplasmata_Methanomassiliicoccales_Methanomassiliicoccus_luminyensis_B10
MANEVKDIGIDVKVPETTCTDKHCPFHGELSVKGQTIEGVVISTKMDKTAVVEKNYLKYQQKYERYEKRTSHYSVHNPPCLGVKAGDQVTIMECRPLSKTVSFVIVEKR*
>Euryarchaeota_Thermoplasmata_Methanomassiliicoccales_UBA147
MATNKDNPDGAKIEAAKPQEKPKKAAGAKKAAAPKTPAPSRKNDPTDIGIDVKAPAKTCTDRDCPFHGTLPVRGQILEGDIVSTKMQKTAVVKKLYMRKNRKYERLEKRSSKYIVHNPPCMEVKVGDHVKIMECRPLSKLVSFVIIEKMNQG*
>Euryarchaeota_Thermoplasmata_Methanomassiliicoccales_UBA280
MTNTKDNTDGATPEAAPKQAAKPKKAAPKKSMPKAPAPVKQKDESGIGIDVRAPTKTCKDTDCPFHGTLSVRGQILEGDIVSTKMQLTAVVKKQYMRKNRKYERIEKRSSKYMVHNPPCLDIKVGDHVKIMECRPLSKNVSFVIIEKMDRE*
>Euryarchaeota_Thermoplasmata_Methanomassiliicoccales_UBA328
MTAKVRNIGIDVVPPTSECNDPNCPFHGSLSVRGQVIDGVVATVKMNKTVIVERNYLRFEKKYERYEKRFARYASHASPCLELKVGDHVKIMECRPISKTVSYVVVEKKE*
>Euryarchaeota_Thermoplasmata_Methanomassiliicoccales_UBA370
MTARNIGIDVKAPEAECTDPDCPFHGSLPVRGQIIDGVIASVKMDKTAVVERTLTRYDQKYERYEKRTNRYSAHLAPCMDVKVGDKVTIMECRPISKTVSYAVIAKKE*
>Euryarchaeota_Thermoplasmata_Methanomassiliicoccales_UBA381
MATKNIGINVTPPEAECQDPNCPFHGSLSVRGQTLDGKVVSISTGTAIVERKYMRYQQKYERYEKRSKKYPAHLPACMKLEPGDDVTIMECRPLSKTVSFVIVEKRD*
>Euryarchaeota_Thermoplasmata_Methanomassiliicoccales_UBA393
MANEVKDIGIDVKVPETTCTDKYCPFHGELAVRGQIIEGVVVSTKMDKTAVVERNYLNYQQKYERYEKRTSRYSAHNPPCMEVKAGDHVKIMECRPLSKTVSFVIVDKR*
>Euryarchaeota_Thermoplasmata_Methanomassiliicoccales_UBA404
MTARNIGIDVKPPEAECTDPMCPFHGTLPVRGQVIDGTVASVRMDKTAVVERTLTKYDSKYERYEKRTKRYSAHLAPCMDVKAGDKVTIMECRPLSKTVSFAVIAKRE*
>Euryarchaeota_Thermoplasmata_Methanomassiliicoccales_UBA472
MSEVRDIGIDVKAPSATCEDKHCPFHGQLPVRGQIIDGVIVSVKMNGSAVVERNYLKYDKKYERFEKRTRRYTAHNPPCLQIAAGDKVRIMECRPLSKTVSFVVVEKR*
>Euryarchaeota_Thermoplasmata_Methanomassiliicoccales_UBA482
MTADIRNIGIEVAAPKGECDDPNCPFHGTLPVRGQVIDGVVATVKMNKTVVVERQYMKYAQKYERYEKRSNRYSAHCPSCLGVKAGDRVRIAECRPLSKTVSYVVVEKVE*
>Euryarchaeota_Thermoplasmata_Methanomassiliicoccales_UBA593
MTAEARNIGIDVPAPATACTDPYCPFHGKLSVRGQSIDGVVASIKMNRTVIVKRDYLKYEKKYERYTKRSARYAVHASPCLNLKVGDAVTIMECRPLAKTVSFVVVAKRE*
>Euryarchaeota_Thermoplasmata_Methanomassiliicoccales_UBA6
MANEVKDIGIDVRAPESACTDKHCPFHGQLSVKGQTIEGVVISTKMDKTAVVERDYLKYQGKYERYEKRTSHYSVHNPPCLGVKAGDRVRIMECRPLSKTVSFVIVEKR*
>Euryarchaeota_Thermoplasmata_Methanomassiliicoccales_UBA71
MTAEIRDIGFDVAPPKAECSDPNCPFHGTLPVRGQIIDGVVATVKMNKTVVVERNYLRYQPKYERYEKRSNRYSAHAPACLGIKAGDRVRIAECRPISKTVSFVVVEKVE*
>Euryarchaeota_Thermoplasmata_Methanomassiliicoccales_UBA75
MATKNIGINVTPPEAECQDPNCPFHGSLSVRGQTLDGKVVSISTGTAIVERKYMKYQQKYERYEKRSKKYPAHLPACMKLEPGDDVTIMECRPLSKTVSFVILGKRD*
>Euryarchaeota_Thermoplasmata_Thermoplasmatales_Acidiplasma_MBA-1
MIKMKNIGIDVKLPEKECTDVNCPFHGHLTVRGQIIVGTVVSNKMNKSIVVRKESKELIKKYERYATKFSKYHAHLPDCIDVKPGDKVKIAECRKLAKTISFVVIEKVD*
>Euryarchaeota_Thermoplasmata_Thermoplasmatales_Aciduliprofundum_MAR08-339
MIRDIGVDAKPPEKECNDPFCPWHGHLKVRGQIVEGVVISDKMNNTVVVEREYLRYVPKYERYEKRRSRYHVHNPPCIDAKVGDHVRFMECRPLSKTVSFVIIEKIER*
>Euryarchaeota_Thermoplasmata_Thermoplasmatales_A-plasma
MINITNNIGLDVVPPKEECHDRKCPFHGELKVRGQVITGIVESASMIKSATVVKEYKRYIKKFERKETKFSRYHAHVPDCIKLQPGDQVKIAECRKLGKTISFVVVEKVNQ*
>Euryarchaeota_Thermoplasmata_Thermoplasmatales_E-plasma
MVRQIGLDVPVPKGECQEKKCPFHSNLSVRGQVIEGEVVSTSMIGSATVVKYGKKLSGKFERWIRTKSIYHVHVPGCMEINVGDRIKFSECRKLSKTISHVAVERLNQ*
>Euryarchaeota_Thermoplasmata_Thermoplasmatales_Ferroplasmaceae_UBA567
MNNIGIEVKPPEKECNDINCPFHGELPVHGQILTGKVVSVKMKRSVVIRREAKIYIKKYERYITKYTKYHAHLPDCIDVKVGDSVRAAECRKLAKTIDFVVIEKVN*
>Euryarchaeota_Thermoplasmata_Thermoplasmatales_Thermogymnomonas_acidicola_JCM13583
MATRNIGIDVKPPATECKDKKCPFHGSLVVRGGQVMTGVVKSASMIRSAVVTREYKKYIKKYERRTSVLKKYHVHVPGCISVKPGDVVKIAECRKLAKTISYVVVEKVTT*
>Euryarchaeota_Thermoplasmata_Thermoplasmatales_Thermoplasma_volcanium_GSS1
MQARNIGLDVSVPEKECTDPHCPFHGNLPVRGQVLTGKVISTAMTRSVVVAREYQQYIPKYERKATKIKKYHVHVPDCIELRVGDTVRFAECRKLAKTISFVVVEKVKQ*
>Euryarchaeota_Thermoplasmata_Thermoplasmatales_UBA521
MINITNNIGLDVVPPKEECHDRKCPFHGELKVRGQVITGIVESASMIKSATVVKEYKRYIKKFERKETKFSRYHAHVPDCIKLQPGDQVKIAECRKLGKTISFVVVEKVNQ*
>Euryarchaeota_Thermoplasmata_Thermoplasmatales_UBA571
MINITNNIGLDVVPPKEECHDRKCPFHGELKVRGQVITGIVESASMIKSATVVKEYKRYIKKFERKETKFSRYHAHVPDCIKLQPGDQVKIAECRKLGKTISFVVVEKVNQ*
>Euryarchaeota_Thermoplasmata_Thermoplasmatales_UBA572
MTRNIGLDIAPPEKQCEDKKCPYHSNLSVRGRVIIGTVVSKGMVNSVVVRREFKKFNSKYERNIKSISSYHVHLPPCIEVKNGDRVLFTECRKLAKTISHVVVGRLDQ*
>Euryarchaeota_Thermoplasmata_Thermoplasmatales_UBA613
MPQNIGLNVRAPEGECHDKKCPFHGEVKVRGQIISGKVESTSMKGSITVVQERKRKVKKYERKETRFSRYHAHLPSCLTVQAGDVVKIAETRKLAKSISFVVIEKVNQ*
>Euryarchaeota_Thermoplasmata_TMEG_UBA61
MTPTRAPSARRARDIGLDVRAPKARCDDRHCPFHGRLPVRGQVLEGTVVSTGMQRTAVVERTLLHYVAKFERYEKRRRRYLAHAPPCLNVPVGHRVRIAETRPLSKLVSFCIVEDLGEAAHRVRGEEPVETPTEPEAAEEKP*
>Rokubacteria_Infratellusbacteria_OV2-bin8
MLKTRIGVVVSDRMNKTRVVAVERAFRHPRYERVIKRTARFKAHDERNEAHAGDRVLIVETRPLSKDKRWRIKEILQRGS*
>Verrucomicrobia_Spartobacteria_Spartobacteria_bacterium_AMD-G4
MEDTNTLEATQAESRGLRKVRVGEVVSNKMDKTIVVRAITRVPHPKFGKITKHVTKFHAHDEKNEAQIGDRVSIMETRPLSRTKRWRLLEVLKH*
>Verrucomicrobia_Spartobacteria_Terrimicrobium_sacchariphilum
MSEEVSNTTTAPERERNLRKTRVGEVVSSAMDKTIVVRTVTRVPHPKFGKITKMVKKFYVHDEKNEAKVGDRVSIAETRPLSRLKRWRLVEILKH*
>Verrucomicrobia_Spartobacteria_UBA6821
MNDTAITAPSESPAVETRGLRKTRVGEVISDKMDKTIVVKTITRVPHPLFGKIVKQVKKFHVHDEKNEAKIGDRVSIAETRPLSRLKRWRLVEVIRH*
