# Supplementary material for: Mediterranean grassland soil C–N compound turnover is dependent on rainfall and depth, and is mediated by genomically divergent microorganisms
Source: Nat Microbiol. 2019 May 20;4(8):1356–67. doi: 10.1038/s41564-019-0449-y (PMC6784897; doi:10.1038/s41564-019-0449-y)
Supplement: Supplementary file 10 — Individual ribosomal protein sequence sets. [file 41564_2019_449_MOESM10_ESM.zip › L3_Merged.faa]

>14_0903_02_20cm_Actinobacteria_63_68_5
MAAIIGKKIGMTQVFTEDGTRVPVTVIQAGPCPVTGVRASENDGYSAVQLAFGEAPEHKLTKPELGHLKKADAGPLRTLVEFRDPDTEYQLGEVLTVEQFEPGQRVKVSGTAVGKGFQGTVRRHNFGRGPVSHGSHNVRAPGSIGASADPARVFKGVKMPGRMGGKRVTQRRLEVIEVDAERNLLLVKGAVPGPKNGTVEVRSD*
>14_0903_02_20cm_Bacteria_88_55_7
TKQLLGEFKKAGVEPKRFVREFRLDADLPDGAINLSVTQFQAGDYVDVIGRSKGKGFQGVMKKHNFHGQGAAHGSKTHRRIGAVGNRSTPGRIWKNQGMPGHLGDERVTVQNLQVMQVRETEKVILISGAVPGANGSYVVIRPAIKKPAAAAAAAAKSEAAKKPEPAKKPEATTKPEAAKKSDATTEAEAAKK*
>14_0903_02_20cm_Betaproteobacteria_69_66_11
MPIGLVGRKVGMTRIFTDEGGTQPVTVLDVSDNRVTQIKSAEKDGYAAVQVAFGKRRASRVNKAIAGHLAKAGVEAGHTLREFRARAEDLANLQVGGKIGVEIFKVGQKVDVQGITIGKGFAGVIKRHHFSSNRASHGNSISHNKPGSTGQNQSPARVFPGKRMAGHLGDVRRTILNLEIVRVDAGRQLLLVKGSVPGSSGRDVLVRPAVKVSKPVVQAPKAAAPKAAAPKAAPQPAKPATPAAQPDAKKR*
>14_0903_02_20cm_Proteobacteria_54_67_14
MAIGLVGRKAGMTRVFTDAGETVPVTVIEVLPNRVTQVKAQDKDGYRAVQVTYGMRRPQLYSKAVAGHYARANVAPGKALVEFRLTGADKTELKAGAEIKADLFKEGEAVDVTGTTIGKGFAGTMKRHNFAGGMASHGNSLSHRAPGSIGQRQTPGRVFKGRRMSGHMGVVRRTTENLRVVQVDLERNLLLIRGAVPGAEGGQVIVRPSLKAARRATRKIVTPTKTGAAPSKDPAKAGKK*
>14_0903_02_20cm_Proteobacteria_56_68_14
MTIGLVGRKAGMTRVFTDAGETVPVTVIEVLPNRVTQVKAQDKNGYRAVQVTYGTRRPQLYSKAVAGHYARANVAPGRALVEFRLTAADKSDLTPGAEIKADLFKEGEIVDVTGTTIGKGFAGTMKRHNFAGGYASHGNSLSHRAPGSIGQRQTPGRVFKGRRMSGHMGVQRRTTENLRVVQVDLERNLLLVRGAVPGAPGGQVIVRPSLKAARRATRKITTPAKSGGAPKQAAKAAPPKAAPAKAAPAKEAPAKDAPKAEAAKAEKK*
>14_0903_02_30cm_Actinobacteria_172_69_15
MKGIVGKKLGMTRVFDPETGVVTPVTVIEAEPCPVVQVKTADADGYDAVQIAYDKVAERKITKAELGHLKKNDVDGAYRRLLELRGQSALVVGENVTVEVFEPGEKIKVSGVSHGKGFAGTIKRHNFHRGPKTHGSHNIRKPGSIGASATPSRVFKGIKMAGRLGGKRVTQVGLVVHEIDAERNLLLVKGAVPGPKNAFVEVREGR*
>14_0903_02_30cm_Actinobacteria_190_71_7
MTAILAKKLGMTQVFLEDGTVERVTVLEAGPCPVTGIRTHDRDGYEAVQLAFDAAKEKHLTKAELGHLKKADAGPHRKVKEFRDHAGELTVGETVTVEAFEIGQKVKISGTSKGKGFQGTIKRHNFSRGPKSHGSHNVRAPGSIGASAWPARVMKGIRGPGQMGNQRVTNKGLTIVRLDPAQNLMLIRGSVPGPRNGVVEVRTDA*
>14_0903_02_30cm_Alphaproteobacteria_175_63_7
MRSGVIAQKVGMTRVFTDAGEHVPVTVLRLANCQVVGHRTKDKNGYVALQLGSGTRKPKSLTKATRGHFAVAKVEPKRKLAEFRVDESELIPVGAQITADHFVVGQFVDVTGTSIGKGFAGGMKRWNFGGLRASHGVSISHRSIGSTGGRQDPGKTFKNKKMPGHLGVERVTTLNLKVVQTDVERGLILVEGAVPGAKGGWITLRDAVKKRLPTDAPKPGKFRLPESAGGTGEAAPAEADQAGKAEGA*
>14_0903_02_30cm_Alphaproteobacteria_186_65_8
MDKRKRNMRSGVIAQKVGMTRVFTEAGEHVPVTVLKMENVQVLAHRTDEKNGYTALQLGAGSRKPSRVTRAERGSFAVSKVEPKRKLAEFRVSPDNVIEVGAEITADHFVKGQHVDVTGTNQGKGFQGAMKRWNFSGLRATHGVSVTHRSHGSTGQRQDPGKVFKGKKMAGHMGNMRVTTLNLEVVDTDKDRGLVLVRGAVPGTKGGWVLVRDAVKRQLPKEAPKPGSFRKSEVVADAGAGQVEQKP*
>14_0903_02_30cm_Bacteria_162_64_22
MAIEGIIGKKVGMTQVFAEDGALIPVTVIQAGPCLVVQKKTSEKDGYDAVQIGLVEKISNRRVTSARRGHFEKAGVQPLRTLAEVPYSGDVNIGDRVQVDLFKAGDAIDVVGQSKGKGFQGVVRRHGFGGGRESHGSMFHRAPGSIGASAFPSRVMKGMRMGGRMGGDQVTVKNLRVAKVDAENNLLYIRGAVPGGRNGLVFVQFSKNGKRG*
>14_0903_02_30cm_Bacteria_171_59_8
MSIGLLGQKIGMTSVYDANGRMRPVTVIAAGDNVLLRRITAEKDGYSAVKVGFGAQKESRVTKARLGEFTKAGSEPKKLMKEFRLEADAPEGDVDLSVTQFQPGDWVDVIGRSKGKGFQGVMKKHNFQGQGAAHGSKTHRRNGAVGNRSTPGRIWKNMGMPGHMGDERVTVQNLQVMQVRETEKVILISGAVPGSNGSYVVIRPAIKKPASEAAKK*
>14_0903_02_30cm_Bacteria_174_66_7
MKGLLAKKLGMTQLFNPDGTTSAVTVLEAGPCRVLGLRTTEKDGYQAVRIAFGSVKEGRLNAPRLGEFKKANLDPHRHIVEIRNYDGVEAGQELKAEIFAAGELVDVTASSKGKGFQGLIKRHKFSRGPESHGSMNVRQPGAIGATDAARVFKGVRMAGQMGNVRTTSRAYTVVRVDAERNLLMLKGGVPGAKGALVLVRQSTKKVKPKGPAGKPNPRKV*
>14_0903_02_30cm_Bacteria_177_54_8
MSIGLLGQKIGMTSVYDAKGRLRSVTVIAAGDNVLLRRLTQDSDGYSALQVGFGAQKESRVTKPLLGEFKKAGVEPQKFVREFRLTRELPEGEINLSVTQFQPGDYVDVIGRSKGKGFQGVMKKHNFHGQGAAHGSKTHRRIGAVGNRSTPGRIWKNQGMPGHLGDERVTVQNLQVMQVREAEKIILVSGAVPGANGSYVIVRPAIKHPERLVAAHEAHRKHDEEEAAKKPAITVR*
>14_0903_02_30cm_Bacteria_192_51_5
MINGIIGRKIGMTQIFAPDGTVTPVTVIKAGPCVVVQKKSSAGKDGYDAVQLGLVDDNPLKLKNVTKPMRGHFEKTGGGIPPTRILKEFRLSSSDDSTNVGDKVLVDQFADGEMVDVIGRSKGRGFAGTIKRHNFNRGPESHGSMNVRAPGSIGASAYPSRVIKGTRSSGHMGDERVTIKGLTVARVDAENNLLMIRGAVPGAFGSVVIVRKVTKK*
>14_0903_02_30cm_Bacteria_194_55_8
MIIGLIGQKIGMTSVYDAKGRLCPVTVIAAGDNVLLRRLTEENEGYSAVQVGFGAQKESRVTKSLLGEFKKAGVAPQRFMREFRLRSDLPEGEINLSVTQFQAGDYVDVIGRSKGKGFQGVMKRHNFHGQGAAHGSKTHRRIGAVGNRSTPGRIWKNQGMPGHLGDERVTVQNLQVMQVREAEKIILVSGAVPGANGSYVLVRSAVKHPERLVALHAEHRKHEEEEKAKKPKTIAELAQKK*
>14_0903_02_30cm_Bacteria_197_52_10
MISGIIGRKVGMTQIFAEDGTVTPVTVIKAGPCVVVQTKSAAGADGYNAVQLGLVEEKPVRLKNVTKPLRGHFEKTGGGTPPTRILKEIRLVAEPEAAIGDQVKVDVFADGDKIEVIGKSKGRGFAGTIKRHNFSRGPESHGSMNVRRPGSIGQSAYPSRVIKGTKSSGHMGDARVTVKGLTVAKVDAENNLLMVRGAVPGANGSVVVVKKS*
>14_0903_02_30cm_Bacteria_250_54_7
MSIGLLGQKIGMTSVYDANGRLRPVTVIAAGDNVVVRRITAEREGYSAVQVGFGAQKESRLNGSELGAFKKAGVEAKRFSREFRLGADLPEGDVNLSVAQFQPGDFVDVIGRSKGKGFQGVMKKHNMAGQGAAHGSKTHRRNGAIGNRSTPGRIWKNMGMPGHLGDERVTVQNLQVMQVRESEKIILVSGAVPGSNGSFVVVRPAIKKPANKS*
>14_0903_02_30cm_Betaproteobacteria_208_64_9
MTLGLVGRKVGMTRVFTDDGDSQPVTVLDVSDNRVTQIKSGATDGYSAVQVTFGKRRASRVNKAAAGHLAKAAVEAGHILREFRVPESDLANLKIGGKIGVDIFKVGQKVDVSGMSQGKGFAGVIKRHHFSSNRASHGNSISHNKPGSTGMAQDPGRVFPGKRMAGHLGAAQRTSQGLEVVRVDLERQLLLVKGSVPGSRGRDIVVRPTSKATRAKGPSPKVAPSKAAPAAAQSPKAAPAVKAAPAPAAKSAPTAGTKGA*
>14_0903_02_30cm_Euryarchaeota_229_65_11
MPKEHRPRHGSMGFSPRKRSESPIPHFSSWPDLDGGSPKVQGFAGYKAGMTHAIVVDYRPTSTTSGQEVQIPVTVLEVPPMHVAAVRLYHREPEGLRTQAEVWSPKLDKELRRVFPIPKDYDAGEAWKKVDPAQIDDVRLITYTQPALLTGVPKKKPDLMENRVGGGSIEDRIKYAKQLLGTDIAVTEFCREGSMVDVAAITKGKGWKGHHTRWGTRLLSHKNSKHRRNIGTLGNFQPGYVRPTVPQGGQFGYHQRTEYNKRILKIGEKGEEINPSGGFLSYGIVRNSYVLLHGSIPGPAKRLIRLRDAARVGYVKLEKSPDLTYLSRESKQGV*
>14_0903_02_30cm_Gemmatimonadetes_10587_66_15
MNGLIGKKLGMTRVFNAEGVHVPVTVIEAGPCPVISVADGRAELGFGAKKATRAPKALAGHVKKGGVETTPRIIRRFAVTGDAPAAGSAVTVSIFAEGDRVKVSGVSKGRGFQGVVHRHHFHGGPETHGNTRHRKPGSIAPGTDPSRIIKGKRMPGHMGARNTTELGLRVVKIDAERNLLFVRGSVPGPMNGLVTVRKQAGRSRHD*
>14_0903_02_30cm_RIFCSPHIGHO2_12_FULL_Alphaproteobacteria_66_14_curated_201_67_8
MRCGLVAQKVGMTRVFNDAGEHVPVTVLKVDQLQVVAVRSEEKDKYTAVQLGYGKAKVKNVTQPMRGHYAKAKVEPKKKLVEFRVAKDAVLEVGAELVPSHFVPGQFVDVVGTTIGRGFTGSMVRWNFHGLEASHGVSVSHRSHGSTGNRQDPGRTFPGKKMAGHYGHERVTTQNLKVVATDDEKGLLLVSGAVPGPAGGYIIVKDASKRARPKDAPYPAGLRKAAGEPAPEAATDSNGAADAAPQA*
>14_0903_02_30cm_RIF_CHLX_178_69_6
MAIGLIGRKLGMTSVFQSDGTMVPVSVVAVEPNTVTRLRTAQRDGYTAVQLGIEPSARLSKPRAGQLGDLPKVSTLREFRVDSVDEYEVGQTLDVSLFAEGDLVDVTGVSKGKGFAGHIKRHHFKRGPKTHGSDHHREPGSIGPGTTPGRVYKGMRMAGHMGDRGATSRKLRIVRTDPERNLVLVKGTLPGARNALILLKKA*
>14_0903_02_30cm_Rickettsiella_grylli_159_36_9
MTMGLIGRKCGMTQIYAENGLAIPVTLVEILPNRVVQIKTKERDGYESVQVTTDKKSSSRLSKAEAGHFAKANVEPGKGLWEFQLNDEDSEFVKDLSLGKEITVDQLFKLGTWVDVTGTNKGKGFAGVIKRHHFATQDATHGNSLSHRAPGSIGQRQSPGRVFKGKKMCGQLGNHRCTIQSLEVVKVDPERHLLHIKGSVPGAPGGHLIIKPAVRKKNKRKQG*
>14_0903_02_30cm_Sphingobacteriales_157_38_13
MKGIIGKKIGMTSVFDPSGKQTACTIIEAGPCVVTQVRTQENDGYTALQLSFGDKKEKQTLQAEKNHYAKASTSAKKFSKEFRNFSIEKNIGDTITVDIFAEGDNVEVVGTTKGRGFQGVVKRHGFHGVGQQSHGQHDRQRAPGSLGNSSDAARVMKGMKMAGRMGNDRVKMKGLKVVKIFPDKNYILISGSVPGHNGSIVLIQK*
>14_0903_02_30cm_Sphingobacteriales_165_43_8
MTSIFDPSGKQTACTIIEAGPCVVTQVKTKDSDGYNALQLSFGDKNDKHSNKAEKNHFAKASTSPKRFSKEFRDFAIEKNIGETITVDIFVEGDKVEVVGTTKGKGFQGVVKRHGFHGVGGQSHGQHDRSRAPGSLGNSSDASRVMKGMRMAGRTGTDRVKLKGLKVVKIFPEQNYILVSGSVPGYNGSIVLIQK*
>14_0903_02_30cm_Sphingobacteriales_181_43_6
MKGIIGKKIGMTSVFDPTGKQTACTIIEAGPCVVTQVRTKDNDGYDALQLAFGDKNEKHSIKSETNHFAKASTSPKKFVKEFRDFSIEKNIGETITVDIFAEGEQVDVVGTTKGKGFQGVVKRHGFSGVGGASHGQHDRSRAPGSIGNSSDASRVMKGVRMAGRLGNDRAKLRNLKVVKIFPEKNYILISGSVPGHNGSIVLIQGMPCLNR*
>14_0903_02_30cm_Sphingomonadales_156_68_15
MRTGVIAKKVGMTRLFQDDGRHVPVTVLALENLQVVARREESRDGYTAVQLGAGTAKAKNLSKPQRGHFGKAEVEPKARVVEFRVAEDALLDVGSEISANHFVPGQLVDIQGVTQGKGFAGAMKRWGFAGLRATHGVSVSHRSHGSTGNRQDPGRVFKNKKMAGHMGARNRTQQNLEVVLTDIPRGLIFVKGSVPGSKGGWLIVKDAVKVARHADAPYPAGLKELLKKADLEEQPMAGLVDEAAVHEIPALPSDEEVAAIAAEQEAGAAAADAAAAEETPAADQAAPEGDAGAADESKEG*
>14_0903_02_40cm_Bacteria_9_54_9
MSIGLLGQKIGMTSVYDANGRLRPVTVIVAGDNVLLRRLTTENEGYSAVQVGFDAQKESRLTKQLLGEFKKAGVEPKKFVREFRLDADSPEGEINLSVTQFQTGDYVDVIGRSKGKGFQGVMKKHNFHGQGAAHGSKTHRRIGAVGNRSTPGRIWKNMGMPGHLGDERVTVQNLQVIQVRETEKVILISGAVPGANGSYVVIRPAIKKPVVARQ*
>14_0903_05_20cm_Actinobacteria_379_69_8
MKGIVGKKLGMTRVFDDETGRVTPVTVIEAQPCPVVDVKTSDAHGYDAVQIAYDAVPERKVTRPELGHLRTHGVDGAYRHLLELRGSSELVVGESVSVESFEPGEKIKVSGISHGKGFAGTIKRHNFKRGPKTHGSHNVRAPGSIGQSATPSRVFKGVRMAGRMGGKRVTQVGLVVHRIDPDRNLLLVKGAVPGPKNGFVEVREDARR*
>14_0903_05_20cm_Actinobacteria_401_69_9
MKGIVGKKLGMTQVFDEETGQVTPVTVIEAGPCPVVSVKEAAVDGYDAVQVAYGEIAERRLSKPKLGHLKKNGVTPHRHLLELRGLTGATEGESVTVESFEPGDKVKVSGVSIGKGFAGTIKRHNFSRGPTSHGSHNVRKPGSVGASATPSRVFKGVKMAGRLGGKRVTQVGLTVHSVDPEQNLLLVKGAVPGPKNGLVEVREEVRRGGA*
>14_0903_05_20cm_Archaea_384_53_7
MGHRKYSAPRRGSLAYLPRGRASHWAPRIRYWPEYEGPTRLLGFAGFKAGTTHVTIVDNRQGSLNYGKEVTFPATVIETPPLKVAALRFYAASNAGLRTLGEVWSNDQDKDLRRIIKTPEKFDDSKGWEKLEASKDKLAEIRAVVASRPRTTTIGRKTPDLFEVKIDGGTVQDQLEFGKKILGKDLKISEVFKEGGDVDVISITKGKGIQGPVKRWGIKKLKHKSRKTVRGVGSIGPWHPHYVMYSVPRAGQMGFAQRTEYNKEILKMGDNGAEVTPKGGFLRYGPVKTEYTVLRGTIPGPARRLVALRYPARGNPVRDPPKLEQLNLSSKQGV*
>14_0903_05_20cm_Bacteria_395_69_9
MEGILGRKVGMTQIYVEDGTVIPVTVIKAGPCLVVQRKTADTDGYEAVQIGLVEEKPAKPNQPQAGHFKKAGVAPVRKVEEFRLDSGEELKAGDEIKASMFNEKDYVDVVGTSKGKGFQGAMKRHNFAGGRGSHGSMFHRAPGSIGSSAYPSRVFKGMRMAGRMGGERVTTKNLQIVKVDAEQNLIYVRGAVPGPRSGYVAIRRAKRG*
>14_0903_05_20cm_Ktedonobacter_racemifer_407_54_6
MLSGLLGRKVGMTQVFGPNGTVIPVTVIEAGPCVVTQIKTTAHDGYDAVQIGFEQARLKHITRPQLGHLGHSLPLLKAQRKRLQTYQQEQRGKKTAEEGTESETTSGEKKDKQIEKLLKVSQNRQRRPGPELGPFKVLREVGLQDGSLDGIELGAKVDAGLFTAGESVYIVGSSKGKGFQGGVKRHGFSCGPKTHGQSDRTRAPGSIGSGTTPGRVLKGTRMAGHMGNARVTAKKLQVIQADPERNLLLVKGSVPGANGSLLVIKKHVMR*
>14_0903_05_30cm_Bacteria_4558_71_13
MALPGLIGRKLGMTQVYTAQGILVPVTVLQAGPCTVVATRQPERDGYAAAQLGFGSAKTGRLSKPVQGQFKKAGTGAFAVLREFRLAGEEAPAVGAEVRVGDVFKPGEVVHVAGVTKGRGTAGVMKRHNFAGFPGSHGTHEYFRHGGSIGNRSFPGRIFKGKRMAGRYGAERVTTRNLEVVAVRPDENLLLVRGAVPGARHGTVVIHKPASEARR*
>14_0903_05_30cm_Bacteria_4569_68_6
MKGLLARKLGMSQLFNPDGTTSAVTVLEAGPCKVLGLRTTEKDGYSAARIAFLTVKEGKLNNPQLGEFKKAGLDPHRHVVEIRNYDGLEQGQDITAEIFKAGELVDVTSTSKGKGFQGLIKRHKFSRGPESHGSMNVRQPGAIGATDAARVFKGVRMSGQMGNERSTARAYKVVRVDADRNLLMVRGGVPGAKGALVLVKESTKKVKPKGPAGKPNPRKV*
>14_0903_05_30cm_Bacteria_4594_57_8
MAVNGIIGIKLGMTQVFVDDGTLVGCTVLQAGPCVVVQRRTKQTDGYEAAQLGLVEFVKPQRVNKAMTGHFKKASVAPMKVLHEVRIEESKDETKVGDRVLVENFKTGELVDVSGVSKGKGFQGGVKRWHYAGGDSTHGSMHHRAPGGIGGSSFPSRVWKNQHFPGHMGNVKVTAKNLKVVKVDTDENLLLVRGSVPGPSGSYIFIRKARKAK*
>14_0903_05_30cm_Bacteria_4617_55_7
MTSVYDANGRLHPVTVIAVGDNALLRRLTHENDGYSAVQVGFGSQKESRVSKAELGVFKGASSEPKRFVREFRLTSDLGEGEVNLTVTQFQPGDFVDVIGRSKGKGFQGVMKKHNFDGQGAAHGSKTHRRNGAVGNRSTPGRIWKNMGMPCPITSVTST*
>14_0903_05_30cm_Betaproteobacteria_4568_66_9
MPIGLVGRKVGMTRIFTDEGGTQPVTVLDVSDNRVTQIKSAEKDGYAAVQVAFGKRRASRVNKAIAGHLAKAGVEAGHTLREFRARAEDLANLKVGGKIGVEIFKVGQKVDVQGITIGKGFAGVIKRHHFSSNRASHGNSISHNKPGSTGQNQSPARVFPGKRMAGHLGDVRRTILSLEIVRVDAGRQLLLVKGSVPGSSGRDVVVRPAVKVSKPVVQAPKAAAPKAAAPKAAPQPAKPATPAAQPDAKKR*
>14_0903_05_30cm_Euryarchaeota_4576_64_18
MPKEHRPRHGSMGFSPRKRSESPIPHFSSWPDVDGGTPRLQGFAGYKAGMTHAIVVDYRPTSTTSGQEVQVPVTVVEVPPMRVAAVRLYRRVPEGLKTAAEVWAAQLEKELRRVFPIPKEYDAEEAWSKVDPAHVDEVRVITYTQPSLVTGVPKKKPDLMENRVGGGSIEDRIKYARGLLGKEIPVTEFCREGSMVDVAAITKGKGWQGHHTRWGTRLLSHKNSKHRRNIGTLGNFQPGYVRPTVPQGGQFGYHQRTEYNKRILKIGDKAEEVTPDGGFLHYGNLRNPYVLLHGSIPGPTKRLIRFRDAARGGFVKLEKSPDLTFISRESKQGV*
>14_0903_05_30cm_Gemmatimonadetes_4557_70_6
FGAKKPKRTHKALAGHVKRAGLEVAPRVLQSFPVVGEAPPPKPGDRLTVTIFAAGDRVKVTGVTKGRGFQGVVHRHHFAGGPETHGNTRHRKPGSIAPGTDPSRIIKGKRMPGHMGARRFTELGLRVVRVDAERNLLFVRGAVPGPLNGLLTVRKQGGTPPPARRRRRCACRPRCSTAR*
>14_0903_05_40cm_Actinobacteria_485_68_8
MSDVKGIVGEKVGMTQIFVETRAVPVTVIKAGPCVVAQVRSQGTDGYDAVQLAYGQMRPRDVNRPTKGHFDKAGAEALRHLVELRTDDAATYTPGQEVRADVFAPGDTVDVVGVSKGKGFTGVMKRHGFSGLKGSHGVEKKHRSPGSIGACATPSRVFKGMRMAGQSGNQRVTVLNLEVVRSDPERGLLLVKGAVPGPNGGLLMVRSAVKSPVRKGA*
>14_0903_05_40cm_Archaea_502_56_8
MGHRKHSAPRRGSLAYRPRGRAKRFVPRVRTWPRVSSGAPVLLGFPSFKAGTIHAITTDDREKTPNFGKPLFNPATVLAIPEAEVVGVRLYARENGGERPIAEWHSNSGNESEQEKTIGGWRERLARVSRVAGIVSVVPREAGLTQKEPIALEMGVGGGEISSQFEFATKLLGKKVKFSEVFKPGMYVDALSITKGKGFEGPVTRFGVKRKQHKSRKSVRAIGVLGPWHPAAVMYTAARAGQKGFQQRTETGKRILLIGNAKEKPITPPGGFLHFGNVEGDYAVVKGSLPGTPKRFVLLRHPARTKVKRKIAQPQVLELSPLGGAQR*
>14_0903_05_40cm_Bacteria_469_66_9
MTQLFNPDGTVTAVTVLEAGPCKVLGLRTAEKDGYSAVRIAFAPAKEGKLNSPRLGEFKKANLEAHRHVVEIRNYDGLEAGQELKAEIFAAGELVDVTATSKGKGFQGLIKRHKFSRGPESHGSMNVRQPGAIGATDAARVFKGVRMSGQMGNVRTTSRAYRIVRVDADRNLLMVRGGVPGAKNALVLVRQSTKKVKPKGPAGKPNPRKV*
>14_0903_05_40cm_Bacteria_483_55_9
MSIGLLGQKIGMTSVYDARGRLCPVTVIAAGDNVLLRRLTEKNEGYSAVQVGFYSQKESRVTKPLLGEFKKTGVGPQRFVREFRLTNDLPEGEINLSVTQFQAGDYVDVIGRSKGKGFQGVMKRHNFHGQGAAHGSKTHRRIGAVGNRSTPGRIWKNMGMPGHLGDERVTVQNLQVMQVRETEKVILISGAVPGANGSFVVVRPAIKKPTAAKPEAAKKPEAVKTSEATKEMEAARK*
>14_0903_05_40cm_Bacteria_491_65_7
MIGLLAEKIGMTQLFDERGRVTPVTVLAAGPCPIVQVKTPETDGYAALQIGFGRKRESLIPKGLQGHLKKHNAAGIRALKEVRVQDTSEYKVGQELTVSLFEVGSKVDVIGVSKGRGFAGVIRRHHFTCGRETHGCVTHKQPGSIGASAYPSRVIKGKKLPGRMGGARVTVKNLHVVGVDPEQHLIWVRGSIPGPPKSTVLIRKNG*
>14_0903_05_40cm_Bacteria_494_55_10
MSIGLLGQKIGMTSVYDANGRLRPVTVIAAGDNVLVRRITAERDGYSAVQVGFGAQKESRLNNSELGAFKKAGVEPKRFSREFRLGADPPEGEVNLNVTQFQAGDFVDVIGRSKGKGFQGVMKKHNMHGQGAAHGSKTHRRNGAIGNRSTPGRIWKNMGMPGHLGDERVTVQNLQVMQVRESEKIILVSGAVPGSNGSFVVVRPAIKKPAKKS*
>14_0903_05_40cm_Rokubacteria_474_69_10
MARKEGLIGRKVGMTQVFAEDGSHVPVTVIEAGPCPVIEIRTTESHGYDALQIGFGPKKKNVSKPEAGHFKKANVPPMRVVREIRLEKTEKLQGFQAGQALTVEMFTPGELVDVVGVTKGKGFQGGVRRYGWAGGDATHGSMFYRAPGSIGASSDPSRVWPGHHLPGRMGGDRRTVLNLSVVRVMPEQSLVLVRGAVPGANGSLVMVRKSVKAKKAQPAKSAEKK*
>14_0903_09_20cm_Acidobacteria_629_56_6
MAKVAGILGKKVGMTQLFDSKGDVRPATVLQAGPCVITQSKTDLKDGYVAAQIGLVEFVKESRLSQPERGHLAKNNLPPMKFVREVPLEFEEKAEAPVAGDGLKAGDRVLVDIFDGEKFVDIVGISKGKGFQGVVKRHHFGGGPKSHGSMFQITGSIGSSAFPSRVFKGMRMSGHMGNARVTARNLRVLGLDKDDNLLVVEGSVPGPNGGYLVIMKAKKPPRERRGFAGAATVDPLKAAKRAAKKG*
>14_0903_09_20cm_Betaproteobacteria_633_65_6
AKAGVEAGHTLREFRAKSEDLANLKVGGKIGVEIFKVGQKVDVQGITIGKGFAGVIKRHHFSSNRATHGNSISHNKPGSTGQNQSPARVFPGKRMAGHLGDVRRTILNLEIVRVDADRQLLLVKGSVPGSSGRDVVVRPAVKVARPVVRAEAAAQPAKPAKPATPAPQPDAKKN*
>14_0903_09_20cm_Proteobacteria_630_68_11
MAIGLVGRKAGMTRVFTDAGETVPVTVIEVLPNRVTQVKAQDKNGYRAVQVTYGTRRPQLYSKAVAGHYARANVAPGKALVEFRLTAADKTDLTPGAEIKADLFKEGEIVDVTGTTIGKGFAGTMKRHNFAGGYASHGNSLSHRAPGSIGQRQTPGRVFKGRRMSGHMGVQRRTTENLRVVQVDLERNLLLIRGAVPGAPGGQVIVRPSLKAARRATRKITTPAKSGGAPKQAAKAAPAKAAPAKAAPAKDAPKAEAAKAEKK*
>14_0903_09_30cm_Actinobacteria_10591_68_7
MAAILGKKLGMTQVFQEDGSVIPVTVIEAGPCKITAVRDSDRDGYSAVQLAFGEVKQGKLSKAEEGHLKKAGAAPMRHLVEFRDEDLGAEEGPKVGDDVTVEGFEAGQKVKVAGISIGKGFQGGIKRHNFSRGPVSHGSHNVRAPGSIGASAFPARVFKGMRMPGQMGNKRVTQKGLEIADVDAERNLLLIKGSVPGSRNGIVEVRTDG*
>14_0903_09_30cm_Bacteria_680_58_11
MAVNGIIGIKLGMTQVFAEDGSLVGCTVLQAGPCVVVERRTKDKDGYEAAQLGLVEFVKPQRVNKAMSGHFKKANVAPMKVLHEVRLPESKDETKVGDRVLVENFKAGERVDVSGVSKGKGFQGGVKRWHYAGGDSTHGSMFHRAPGGIGGSSFPSRVWPNQHFPGHMGHERVTAKNLKVVKVDTDENLLLVKGSVPGPSGRYIFIRKAKSAK*
>14_0903_09_30cm_Proteobacteria_684_68_8
MAIGLVGRKAGMTRVFTDAGETVPVTVIEVLPNRVTQVKAQDKDGYRAVQVTYGTRRPQLYSKAVAGHFARANVAPGRALVEFRLTAADKTDLTPGAEIKADLFKEGEIVDVTGTTIGNGFAGTMKRHNFAGGYASHGNSLSHRAPGSIGQPSAARPRTCAWCRWTWKETCFSSAARCPGRRAAR*
>14_0903_09_30cm_unknown_10603_52_8
MGHRKYSAPRRGSLAYLPRGRSSHWAPRIRFWPEYEGAPKLLAFAGFKAGTSHVTIVDNRQGSLNYGKEVTLPVTVVETPPLLVTGLRFYERFNGGLRTSGEVWAPEPSKDLGRKIKVPEKFDDNKGWEKLESTKERVVEVRAIAASQPRLAKIGKKKPDLMEVKIDGGTVKDQLEFAKKLLGKEVKVADVFKEGMDVDVIGITKGKGIQGPVKRWGIKKLKHKSRKTVRGVGSIGPWHPHYVMYSVPRAGQMGFAQRTEYNKQILKIGDNGADVTPKGGFLHYGPIKTEFTLLRGTIPGPANRLVALRTPARGRASGEPPKMEMISLASKQGA*
>14_0903_09_40cm_Bacteria_746_68_10
EMARKEGLIGRKVGMTQVFAEDGSHVPVTVIEAGPCTVIGIKTTESHGYDALQLGFGAKKKNVSKPAAGVFKKVNVAPMQVLREVRLEKTEKLQGYQVGQALTVEMFAPGELVDVVGVTKGKGFQGGVKRHGWYGGDATHGSMFHRAPGSIGASSDPSRVWPGHHLPGRMGGDQRTVLNIAVVRVMAEQNLVLVRGAVPGANGSLVMLRKSVKATKAQQQKVAEKK*
>14_0903_09_40cm_Euryarchaeota_805_64_15
MPKEHRPRHGSMGFSPRKRSESPIPHFASWPDSDGGSPKVQGFAGYKAGMTHAIVVDYRPTSTTSGQEVQIPVTVLEVPPMHVAAVRLYRRTMEGLKTVGEVWGPKLDKELRRVFPIPKEYDVEEAWKKVEPAQVDDVRLITYTQPGLLTGVPKKKPDLMENRVGGGSIEDRIKYAKQLLGTDIPVTEFCREGSMVDVAAITKGKGWKGHHTRWGTRLLSHKNSKHRRNIGTLGNFQPGYVRPTVPQGGQFGYHQRTEYNKRILKIGEKGDEITPNGGFLSYGMVRNPYVLLHGSIPGPAKRLIRLRDAARIGYVKLEKSPELTYVSRESKQGV*
>14_0903_09_40cm_Ktedonobacter_racemifer_793_53_7
MLNALLGRKVGMTQVFGPNGTVIPVTVIEAGPCIVTQIKTVANDGYEAVQIGFEQTTLKNVTRPALGHLGHSLPLLRAQRRRLQAYQQEQRAKSKTQSATAEGSEQAETTSEDAPEKKDKQIEKLLRVQEKRQRRPGPELGPFKVLREVEVQNGVASEKIELGKQFDASLFTTGESVDIVGTSKGKGFQGGVKRHGFSGGPKTHGQSDRTRAPGSIGSGTTPGRVLKGTRMAGHMGNARVTAKKLQVIQSDPERNLLLVKGSVPGANGGLLMIKKHVMR*
>14_0903_09_40cm_Proteobacteria_757_70_20
MAIGLVGRKAGMTRVFTDAGETVPVTVIEVLPNRVTQVKAQDKNGYRAVQVTYGTRRPQLYSKAVAGHYARANVAPGKALVEFRLTAADKTDLTPGAEIKADLFKEGEIVDVTGTTIGKGFAGTMKRHNFAGGYASHGNSLSHRAPGSIGQRQTPGRVFKGRRMSGHMGVQRRTTENLRVVQVDLERNLLLIRGAVPGAPGGQVIVRPSLKAARRATRKITTPAKSGGAPKQAAKAAPAKAAPAKAAPAKDAPKAEAAKAEKK*
>14_0903_12_20cm_Acidobacteria_891_55_5
MSGHMGNARVTVRNSRVLGVDKEENLLVVEGSVPGPNGGYLIISKAKKPPRERRGFAGIGTVDPLKAAKRAAKKG*
>14_0903_12_20cm_Acidobacteria_917_58_8
MAKVAGILGKKVGMTQLFDSKGEVRPATVLQAGPCVITQHKTATRDGYESAQIGLVEFVKEKRLTQPMRGHFAKNNLPPMKFLREVPIDVEEAPAESAETNGVKVGQRVLVDIFEGDRFVDIVGVSKGRGFAGVVKRHHFGGGPKSHGSMFQITGSIGSSAFPSRVFKGMRMSGHMGDERVTVRNLRILGVDKDENLLVVEGSVPGANGGYVVITRAKKPPRERRGFAGAATVDPLKAAKRAAKKG*
>14_0903_12_20cm_Actinobacteria_894_72_7
MATKAIVGEKVGMTQVWDDQNRAIPVTVVKVAPARVVQVKTPERDGYSALQVTYGIRRSGTLSKPEVGHFARADVAPGKRLVELRLDDASGYQVGQEIGVGVLAAGELVDVTAVSKGKGFAGSMKRHNFKGQGASHGNHKKHRAPGSVGACATPARVFKGTRMAGRLGAERVTTLNLEVVAADPDRELLLVKGAVPGPRGGLVLIRDAVKGTKP*
>14_0903_12_20cm_Actinobacteria_941_71_8
MTQVFAEDGRVERVTVVEAGPCHVTAIRTNDRDGYEAVQLGFGEVKESRLTKAERGHLMKADAPALKRVTEFRDEAGELQVGETVTVEVFEKGQVVKVSGTSKGKGFQGTVKRHNFSRGPASHGSHNVRAPGSIGASATPSRVFKGMRGPGQMGNKRVTQRGLEVVDVMPDQNLLLLRGSVPGPRGAIVEIRSES*
>14_0903_12_20cm_Bacteria_10610_64_6
MINGIIGKKVGMTQLFAPDGTVTPVTVIKAGPCVVVQKKSAAGRDGYDAVQLGLVEDRPVKLKNVTKPMQGHFEKTGAGTPPTRVLKELRVEGDGEVSVGDKVLVDQFAEGDAIEVVGKSKGRGFQGTVKRHHFNRGPESHGSMNVRKPGSIGQSAYPSRVIKGTRSSGHMGDRTVARVDAENNLLMIRGAVPGANGSVVVVRKVAK*
>14_0903_12_20cm_Bacteria_885_69_7
MATKGLIARKVGMTQVFSEKGELVPVTVLEAGPCVVVQRRSTQREGYEAVQLGFSPLEEKRLSRPRAGHFKKAGVAVHRYLREVRIPADAPFEVGQALKADLFKAGELIDVTGIAKGKGFAGQHKRHHFGRGPVTHGSHNIKQPGSIGSSSTPSRVYKGMRMAGHLGSSQRTTRNLQVVRVDLERNLLLVNGDVPGHPDSVVLIRDARTRRSKA*
>14_0903_12_20cm_Bacteria_889_69_22
MPALLGKKLGMTQIFDDAGNVVPVTVVEAGPCLVVGVRTPEREGYAAVQLGFGEVPEGKVNKPARGVFARKGLKPHRVIREVRLAQGEQAEVGQSIKADVFAKGDRVDVVGVSKGKGFAGAMKRHNFGGQRDSHGNSLMHRAVGSVGMSNVARVLPGTRAPGRLGGARATVRGLSVVSVDVERNVLLIRGALPGPRGSLVLLRKAGGRA*
>14_0903_12_20cm_Bacteria_908_55_11
MSIGLLGQKIGMTSVYDANGRLRPVTVIAAGENVVVRRITAEHEGYSAVQVGFGAQKESRLNSSEIGTFKKAGVEPKRFSREFRLETDLPEGEVNLNVTQFQAGDFVDVIGRSKGKGFQGVMKKHNMHGQGAAHGSKTHRRNGAIGNRSTPGRIWKNMGMPGHLGDERVTVQNLQVMQVRESEKIILVSGAVPGSNGSFVVVRPAIKKPAKKS*
>14_0903_12_20cm_Bacteria_913_55_8
MSIGLLGQKIGMTSVYDAKGRLCPVTVIAVGDNVLLRRLTAENEGYSAVQIGFGEQKQSRLTKPLIGEFKKAGVEPQRLVREFRLKRDLPEGEIDLTVTQFQPGDFVDVIGRSKGKGFQGVMKKHNFAGQGAAHGSKTHRRIGAVGNRSTPGRIWKNQGMPGHMGDRRVTVQNLQVMQVREAEKIILVSGAVPGANGSYVIVRPAIKHPERLLALHAEHRKHEEEEKAKKPKTLREMAQNK*
>14_0903_12_20cm_Bacteria_926_65_5
MATKGLLAKKIGMTQVFTEKGELLPVTVLEAGPCTVVGLRAVQKDGYGAVQLGFGEVEEKKLTRATAGHFKKAGVKAHRHLKEIRLKADAGYAVGQALKADLFAAGELVDVTGTSKGKGFSGQHKRHHFGRGPVTHGSHNIKQPGSIGSSSTPSRVYKGMRMAGQLGNAQRTTMHLTVVRVDLDRNLLLVNGDVPGHKNSVVLVRDSARQPKGKK*
>14_0903_12_20cm_Betaproteobacteria_919_62_6
MSLGLVGRKIGMTRIFSDDGAAVPVTVLDVANNRVTQIKTEETDGYSAVQVTYGKRRANRVTKPQAGHLAKAGVEAGTMLKEFQVRADELASLKLGETISVETFAVGQLVDVSGTTKGRGFSGVIQRHHFSSNRASHGNSRSHNSPGSIGMAQDPGRVFPGKRMAGQYGNVKRTVQTLKVVRVDVERGLLLVKGAVPGADGGHIVVRPSVKTPLKKGA*
>14_0903_12_20cm_Ktedonobacter_racemifer_1020_54_11
MLNALLGRKVGMTQVFGPNGTVIPVTVIEAGPCIVTQIKTVANDGYEAVQIGFEQTTLKNVTRPALGHLGHSLPLLRAQRRRLQAYQQEQRTKSKTQSATAEGSEQAETTSEDAPEKKDKQIEKLLRVQEKRQRRPGPELGPFKVLREVEVQNGVASEKIELGKQFDASLFTAGESVDIVGTSKGKGFQGGVKRHGFSGGPKTHGQSDRTRAPGSIGSGTTPGRVLKGTRMAGHMGNARVTAKKLQVIQSDPERNLLLVKGSVPGANGGLLMIKKHVMR*
>14_0903_12_20cm_Proteobacteria_893_68_25
MAIGLVGRKAGMTRVFTDAGETVPVTVIEVLPNRVTQVKAQDKNGYRAVQVTYGTRRPQLYSKAVAGHYARANVAPGKALVEFRLTAADKTELTPGAEIKADLFKEGEIVDVTGTTIGKGFAGTMKRHNFAGGYASHGNSLSHRAPGSIGQRQTPGRVFKGRRMSGHMGVQRRTIENLRVVQVDLERNLLLIRGAVPGAPGGQVIVRPSLKAARHATRKITTPAKSGGAPKQAAKAAPAKAAPAKAAPAKDAPKAEAAKAEKK*
>14_0903_12_30cm_Acidobacteria_1043_61_10
MAVNGILGIKLGMAQVFADDGTAVPCTVLQAGPCVVVQRRTAQKDGYEAVQLGLVEFIKPQRITKPMAGHFKKANAAPMRLLGEVRLEDSAEETKVGDRVLVDRFEPGEYVDITGVSKGKGFQGGVKRWHYRGGDSTHGSMFHRAPGGIGASSFPSRVWPGQHFPGHMGNQRVTVKNLRVVKVDTEENLLLVRGAVPGPNGSYILIRKAQKAK*
>14_0903_12_30cm_Acidobacteria_1081_55_6
MAKVTGILGKKVGMTQLFDDKGDVHPATVLQAGPCVVTQHKTQTRDGYDAAQIGLVEFVKESRLTKPARGHLGKHNLPPVKFMREVPIEVEKAEKTETDGVVKVGERVLVDIFDGEKFVDIVGVSKGRGFAGVVRRHHFAGGPKSHGSMFQITGSIGSSAFPSRVFKGMRMSGHMGVERVTMRNLRVLGVDKDDNLLVVEGSVPGPNGGYLVITKAKKPPRERRGFAGAATVDPLKAAKRAAKKA*
>14_0903_12_30cm_Bacteria_1044_57_11
MAKVAGILGKKVGMTQLFDSRGEVRPATVLQAGPCVVTQSKSSAQDGYEAAQLGLVEFVKESRVTKPMKGHFAKHNLPPVKFLREVPIEVDETKAESDGAVKTGDRVLVDIFEGERFVDVIGTSKGRGFAGVVKRHHFYGGPKSHGSMFQIPGSIGSSAFPSRVFKGMRMSGHMGTDRVTMRNLRILGVDKDENLLVVEGSVPGPNGGYLIINKAKKPPRERRGFAGAATVDPLKAAKRAAKKG*
>14_0903_12_30cm_Bacteria_1047_68_7
MAMKEGLIGRKRGMTQVFGDDGNVIQVSVVEAGPCTVVGIRTTPEDGYDALQIGFEPARKNVTKAMAGHYKKAGVEKPMRFLREVRLQKTENVAAYQVGQQLTVELFTPGELVDVVGVSKGKGFQGGVKRHNWSGGDQSHGSMFHRAPGSIGASSDPSRVFPGHKLPGRMGGDRRTILNLPVVRVIPEQNLILIRGAVPGHTGSLVMVRKSVKQTKAQQQKGKEAK*
>14_0903_12_30cm_Bacteria_1056_68_10
MARKEGLIGRKVGMTQVFADDGNQVPVTVIQAGPCTVVGVRTRDSHGYDALQLGFEARKKNVTKPMAGHFKKANVEPMRIVREIRLDKAETLQGYQVGQAVTAELFKPGELVDVVGVTKGKGFQGGVRRYGWYGGDATHGSMFHRAPGSIGASSDPSRVWPGHHLPGRMGGEQRTVLNVSVVRVLPEQSLLLLRGAVPGANGSLVMIRKSVKITKAQQQQKTEKK*
>14_0903_12_30cm_Bacteria_1060_56_9
MSIGLLGQKIGMTSVYDANGRLYPVTVIAAGDNVLLRRLTGENDGYSAVQVGFGTQKESRVTKQLLGEFKKAGSEPKKFVREFRLHLDLPEGEINLSVTQFQPGDYVDVTGRSKGKGFQGVMKKHNFHGQGAAHGSKTHRRIGAVGNRSTPGRIWKNQGMPGHLGDERVTVQNLKIMQVREAEKVILISGAVPGSNGSYVVVRPALKKPAEAKK*
>14_0903_12_30cm_Bacteria_1092_55_8
MINGIIGKKVGMTQLFAQDGTVTPVTVIKAGPCVVVQKKSAGGKDGYDAVQVGLVEDRPIKLKNVNKPMRGHFEKTGGGIPPTRVLKEFRLDASDDSTSVGDKILVDQFSDGDIVDVVGKSKGRGFAGTIKRHNFNRGPETHGSMNVRAPGSIGASAYPSRVVKGMRSSGHMGDARVTIKQLTVARVDAENNLLMIRGAVPGANGSVVVVKKAARQAKK*
>14_0903_12_30cm_Bacteria_1108_73_5
MPKGLLARKLGMTQVFNADGTVSAVTVLEVGPCRVLGLRTVEKDGYAAVRLAFAPVAERKVSKPLLGEFKKAGADPHRHVAEVRGYDGLEVGQELKCDVFAEGELVDVTSTSKGKGFQGLVKRHGFGRGPESHGSMNVRKPGSIGATDAARVFKGVRMAGQMGNVRTTVQGLKVLSVDPERNLLLVNGGVPGPKGSVVLVRGSVKQKAGKK*
>14_0903_12_30cm_Bacteria_1118_70_6
MARKEGLIGRKVGMTQIFADDGNRVPVTVIEAGPCTVLEVRTHDTHGYDAIQLGFLPKRKNVSKPAGGRFKKLGIAPLAFVRELRLEKTQAAQAYQVGQTLTAGIFEPGELVDVVGITKGKGFQGGVKRHGWAATNGPC*
>14_0903_12_30cm_Betaproteobacteria_1059_67_7
MSIGLVGRKVGMTRIFTEDGLTVPVTVLDVSENRVTQIKTAESDGYAAVQVAFGKRRATRVTKALAGHLAKAGVEAGHTLREFRAKPEELANYQPGAKVGVESIFKVGQRVDVQGVTLGKGFAGVIRRHHFHSQRASHGNSISHKTPGSTGQNQSPAHVFPGKRMPGHLGDKQRTISNLIVVRVDAERQLLLVKGSVPGAKGRDVVVRPAVKIARPVVQQAKPAAPKPGAPRPAAKPEPAKPAAKPAAPPVKK*
>14_0903_12_30cm_Betaproteobacteria_1076_65_10
ISHNKPGSTGMAQDPGRVFPGKRMAGHLGAAQRTSQGLEVVRVDLERQLLLVKGSVPGSRGRDIVVRPTSKATRVKGPAPRAAPGKAAPAAAQSPRAAPAPAAKAAPAPAAKAAPAAGAKGA*
>14_0903_12_30cm_Euryarchaeota_1049_65_11
MPKEHRPRHGSMGFSPRKRSESPIPHFSSWPDLDGGSPKVQGFAGYKAGMTHAIVVDYRPTSTTSGQEVQIPVTVLEVPPMHVAAVRLYHREPEGLRTQAEVWSPKLDKELRRVFPIPKDYDAGEAWKKVDPAQIDDVRLITYTQPALLTGVPKKKPDLMENRVGGGSIEDRIKYAKQLLGTDIAVTEFCREGSMVDVAAITKGKGWKGHHTRWGTRLLSHKNSKHRRNIGTLGNFQPGYVRPTVPQGGQFGYHQRTEYNKRILKIGEKGEEINPSGGFLSYGIVRNSYVLLHGSIPGPAKRLIRLRDAARVGYVKLEKSPDLTYLSRESKQGV*
>14_0903_12_30cm_Proteobacteria_1046_69_21
MAIGLVGRKAGMTRVFTDAGETVPVTVIEVLPNRVTQVKAQDKDGYRAVQVTYGTRRPQLYSKAVAGHFARANVAPGRALVEFRLTAADKTDLTPGAEIKADLFKEGEIVDVTGTTIGKGFAGTMKRHNFAGGYASHGNSLSHRAPGSIGQRQTPGRVFKGRRMSGHMGVQRRTTENLRVVQVDLERNLLLIRGAVPGAPGGQVIVRPSLKAARRATRKITTPAKSGGAPKQAAKAAPAKAAPAKDAPKAEAAKAEKK*
>14_0903_12_40cm_Acidobacteria_10612_65_12
MINGIIGKKVGMTQLFAPDGTVTPVTVIKAGPCVVVQKKSAAGRDGYDAVQLGLVEDRPVKLKNVTKPMQGHFEKTGAGTPPTRVLKELRVEGDGEVSVGDKVLVDQFAEGDPVEVVGKSKGRGFQGTVKRHHFNRGPESHGSMNVRKPGSIGQSAYPSRVIKGTRSSGHMGDRRVTVKGLTVARVDAENNLLMIRGAVPGANGSVVVVRKVAK*
>14_0903_12_40cm_Acidobacteria_4663_53_8
MINGIIGKKVGMTQIFAADGTVTPVTVIKAGPCVVVQKKTAAGKDGYNAVQLGLVEEKPVKLKNVNKPMRGHFEKTGGGVPPTRVLKEFRLEDSADPTNVGDKVLVDQFADGDAIEVIGRSKGRGFAGTIKRHNFNRGPESHGSMNVRAPGSIGASAYPSRVIKGTRSSGHMGDVRVTVKGLTVARVDVENNLLMVRGAVPGANGSVVIIKKKK*
>14_0903_12_40cm_Bacteria_10609_55_11
MVNGILGKKIGMTQVFDDKGEVHPVTVLQAGPCVITQLKRAGKDGYEAAQIGLVEFVKGKNLSKAMKGHFEKHNLPPVKFIREVAVESTPEAAAQSAEKSTEQGDGASGNGTAKVGDKVLVDIFSSEGYVDVVGVSKGRGFAGVVRRHHFGGGPAAHGHMFQVQGSIGASSFPSRTFPGQRMSGHMGVDQVTVRNLKIRGIDNDDNLLLVEGAVPGPKNGYVVILKAKKPPRERRGFAGSTTLDPLKAAKKAAAGKTKK*
>14_0903_12_40cm_Euryarchaeota_4735_64_14
YGNIRNPYVLLHGSIPGPTKRLIRFRDAARGGYVKLEKSPDLTYVSRESKQGV*
>14_0903_12_40cm_Ktedonobacter_racemifer_4702_53_8
MLNALLGRKVGMTQVFGPNGTVIPVTVIEAGPCIVTQIKTVANDGYEAVQLGFEQATLKNVTRPALGHLGHSLPLLRAQRRRLQTYQQEQRTKSKTQSATAEGSEQAETASEDVPEKKDKQVEKLLRVQEKRQRRPGPELGPFKVLREVELQSGVASEKIELGKQFDASLFTAGESVDIVGTSKGKGFQGGVKRHGFAGGPKTHGQSDRTRAPGSIGSGTTPGRVLKGTRMAGHMGNVRVTAKKLQVIQSDPERNLLLVKGSVPGANGGLLMIKKHVMR*
>14_0903_12_40cm_Solirubrobacterales_4660_72_9
MAAIIARKIGMTQVFGEDGRVERVTVLEAGPCPVTAVRTPDRDGYEAVQLAFGAAREKQLSKAELGHLKKVDAPPLRHLVEFRDEVGELQVGETVTVEAFEPGQRVKVSGTSRGKGFQGTVRRHNFSRGPTTHGSHNIRAPGSIGASATPSRVFKGMRGPGQMGNERVTQRRLQVVQVRAGENLLLVRGAVPGPRNGIVEVRSDG*
>14_0903_13_20cm_Acidobacteria_10553_57_8
MAVNGIIGIKLGMTQVFVDDGTLVGCTVLQAGPCVVVQRRTKQTDGYEAAQLGLVEFVKPQRVNKAMTGHFKKASVAPMKVLHEVRIEESKDETKVGDRVLVENFKTGELVDVSGVSKGKGFQGGVKRWHYAGGDSTHGSMHHRAPGGIGGSSFPSRVWKNQHFPGHMGNVKVTAKNLKVVKVDTDENLLLVRGSVPGPSGSYIFIRKARKAK*
>14_0903_13_20cm_Acidobacteriales_1219_55_6
MAKVAGILGKKVGMTQLFDSKGEVRPATVLQAGPCVVTQHKSQTRDGYDSAQIGLVEFVKESRLTQPMRGHLAKNNVPPVKFVREVPIEADGDGGIKAGDRVLVEMFESERFVDIVGVSKGKGFQGVVKRHHFGGGPKSHGSMFQITGSIGSSAFPSRVFKGMRMSGHMGNERVTVRNLRILGLEKDDNLLVVEGAVPGPNGGYLVITKAKHPPRERRGFAGAATVDPLKAAKRAAKKG*
>14_0903_13_20cm_Bacteria_10557_55_8
MSIGLLGQKIGMTSVYNANGRLCPVTVIAAGDNVLLRRLTGESEGYSAVQVGFGAQKESRVTKQLLGEFKKAGSEPKRFVREFRLDDDAPEGEINLSVTQFQAGDYVDVIGRSKGKGFQGVMKKHNFHGQGAAHGSKTHRRIGAVGNRSTPGRIWKNQGMPGHLGDERVTVQNLQVMQVRETEKLILISGAVPGANGSYVVVRPAIKKPVAARK*
>14_0903_13_20cm_Bacteria_1202_57_11
MAVDGIIGIKLGMTQVFLEDGTLAGCTVLQAGPCVVVQRRTKQNDGYEAAQLGLVEFVKPQRVNKAMTGHFKKANVAPMKVLQEVRIEESKDETKVGDRVLVENFKTGELVDVSGVSKGKGFQGGVKRWHYRGGDATHGSMHHRAPGGIGGSSFPSRVWKNQHFPGHMGNVRVTAKNLKVVKVDTDENLLLVRGSVPGPSGTYIFIRKARKAK*
>14_0903_13_30cm_Acidobacteria_4806_58_15
MEKEMATKVAGILGKKVGMTQLFDSKGNVRPVTVLQAGPCVVTQHKSATKDGYEAAQIGLVEFVKESRLTKPALGHLAKNNLPPVKFMREVPLEVDGAEDGAVKVGDRVLVEIFDGEKFVDIVGVSKGRGFQGVVKRHHFGGGPKSHGSMFQITGSIGSSAFPSRVFKGMRMSGHMGHARVTQRNLRVLGVDKDENLLVVEGSVPGPQGGYIVITKAKKPPRERRGFAGAATVDPLKAAKRAAKKA*
>14_0903_13_30cm_Acidobacteria_4851_65_16
MVTGIIGRKVGMTQIFDADGTVHPATVIKAGPCVVVQSKTAQNDGYEAVQLGLVEEAPLKANKPTTGHFKKANVPATRVRREVKLVSGGDQPQAGDQVLCSIFNNGERVDVVGTSRGKGFQGVIKRHHFAGGAATHGSMFHRAPGSIGASSFPSRVVKGMRAAGRMGGGRVTIHNLKVLRVDPENHLLILEGGIPGAPSGYVIVRKAVTLKKLKVAQVEKPKKGKK*
>14_0903_13_30cm_Acidobacteria_4858_56_6
MVNGILGKKVGMTQMFDDKGDVRPATVLQAGPCVITQKKTSAKEGYEAVQIGLVEFVKESRLTQPMKGHFAKHNLPPVKFIREVGVEADGAKAQSENGEGGVKVGDKVLIDIFDNEKYVDVIGTSKGRGFAGVVKRHHFAGGPKSHGSMFQVTGSIGSSAFPSRVFKGMRMSGHMGVDKVTVRNLRILGIDKEDNLLVVEGAVPGPKDGYVIINKALKPPRERRGFAGATTIDPLKAAKKAAASKSKK*
>14_0903_13_30cm_Acidobacteria_4932_58_16
MAVNGIIGIKLGMTQVFVEDGTLVGCTVLQAGPCVVVQRRTKENDGYEAAQLGLVEFVKPQRVNKAMTGHFKKANVAPMKVMQEVRIEESKDETKVGDRVLVQNFKTGELVDVSGVSKGKGFQGGVKRWHYRGGDASHGSMHHRAPGGIGGSSFPSRVWKNQHFPGHMGNVKVTAKNLKVVKVDTDENLLLVRGSVPGPSGTYIFIRKAKKAK*
>14_0903_13_30cm_Acidobacteria_4990_57_9
GFQGVVKRHHFGGGPKSHGSMFQITGSIGSSAFPSRVFKGMRMSGHMGNVRVTTRNLRVLGVDKDENLLVVEGSVPGPNGGYLVIMKAKKAPRERRGFAGSTTVDPLKAAKRAAKKA*
>14_0903_13_30cm_Acidobacteria_5060_64_8
MTGIIGRKVGMTQIFDADGTIHPATVIKAGPCVVVQAKTPQTDGYQAVQLGLVEERPAKVGKPLAGHYKKAGIPPTRVRREVRVAPGAEPPKVGEQVLASIFANGERVDVIGTSRGKGFQGVVRRHHFGGGAATHGSMFQRAPGSIGASSYPSRVVKGMRAAGRMGGDRVTVRNLKVLRVDTDNHLLILEGGIPGAPSGYLVVRKAAAAKRIKVAQVEKPKRGKKS*
>14_0903_13_30cm_Actinobacteria_4855_70_17
MKGLLGKKLGMTQLFDEESGGVTPVTVIEAGPCPVVAVRTPDADGYEAVQLAWEPVADRKISKGERGHLAKAGIDGAYRHLVEFRGHFADAVQGENVTVEIFQPGDKVKVSGTGIGKGFQGTIKRHNFSRGPVTHGSHNIRKPGSIGASATPSRVFKGIRMAGRMGGKRATQVGLTVHSVDPERNLLLVKGAVPGPKNGLVEIREDAR*
>14_0903_13_30cm_Actinobacteria_4882_65_7
MAQKAIVGLKVGMTQVWDDDNRVVPVTVVQVAPCRIVQIKTPDSDGYSALQVTFGNKDLGKLNKPQAGHFEKAGVAPGTKLVELRIDDVSTYQVGQEITVDILQPGDFIDVTGVSRGKGFTGAMKRHGFSGQGASHGNHKKHRSPGSVGQCATPSRVFRGLRMAGRTGGEKVTTLNLQVVRTDADQGLLLVRGAVPGPRGGTVIIRDAVKGGR*
>14_0903_13_30cm_Actinobacteria_4916_68_8
MAKGILGRKLGMSQVFDPETGVMTAVTVIEAGPCPVVQVKVAEADGYDAVQLAFEPVAERKLSKPEIGHLQKAGVRPHRHVVEIRGHIGLSVGEIVTVEAFEPGEQVKVSGVTVGKGFQGTIKRHGFTRGPVSHGSHNIRKPGSIGASATPSRVRKGMRMSGRMGGNRVTQRGLVVQEVDLERNLLLIKGSVPGPASGLVEIRAA*
>14_0903_13_30cm_Alphaproteobacteria_4799_66_28
MRSGVIAQKVGMTRVFTDAGVHVPVTVLRLANCQVVAHRTKDKNGYVALQLGSGTRKVKNVTKAERGNFAVAKVEPKRKVAEFRVSEDALIPVGAEITADHFVPGQYVDVTGTSIGKGFAGGMKRWNFGGLRASHGVSISHRSIGSTGGRQDPGKTFKNKKMPGHMGVERVTTLNLKVVQTDVERGLILIEGAVPGAKGGWITVRDAVKKAPPKDLPTPGKFRQAAENGASAAAAGGA*
>14_0903_13_30cm_Bacteria_4796_57_9
MAVNGIIGIKLGMTQVFAEDGRLVGCTVLQAGPCVVVQRRTKDKDGYEAAQLGLVEFVKPQRVNQAMTGHFKKANVAPMKVLHEVRLPESKEETKVGDRVLVENFKAGELVDVSGVSKGKGFQGGVKRWHYAGGDNTHGSMFHRAPGGIGGSSFPSRVWRNQHFPGHMGNQKVTAKNLKVVKVDTDENLLLVKGSVPGPSGQYIFIRKAKNAVKAAK*
>14_0903_13_30cm_Bacteria_4803_58_14
MSPGILGKKIGMTQVFRSDGQAVPVTLLKAGPCLVVQRKTPSIDGYDAVQLGFVEFVKAARINKPLTGHLKKAGVEGARFVRELRMRPGDDDLKPGDKVLIDQFKPKDKVDVIGVSKGRGFAGLVKRHHFRGGAATHGSMFHRAPGSIGASSFPSRVLPGMRMAGHMGDARVTVRNLEIIDVDTEDNVLVVKGAVPGPNGGYVVVRRAKR*
>14_0903_13_30cm_Bacteria_4804_57_9
MAVNGIIGIKLGMTRVFADDGAAVPCTVLQAGPCVVVQRRSKQTDGYDAVQLGLVEFVKPQRISKPMTGHFKKANLAPMRMLREVRLEQSSDDSKVGDRVLVDRFAPGELVDVTGVSKGKGFQGGVKRWHYRGGDATHGSMFHRAPGGIGASSFPSRVWPGQHFPGHMGHERKTIKNLRVVKVDSEENLLLVRGAVPGPTGGYLLICKSKRAK*
>14_0903_13_30cm_Bacteria_4805_60_6
MVNAILGKKVGMTQIFSADGAVVPVTVLKAGPCVVIQRKTREKDGYEAAQLGLVEMPGPKHVTQAVEGHFKQAGANPARFLREVPLGAGAEVKVGDKVLVDQFAVNDYVDVTGTSKGRGFAGFHKRHHFGGGGAAHGSMFHRAPGSIGSSAFPSRVFKGMRAAGHMGVDRVTVRNLKVVQVLSEENALLVRGAVPGPDGAYVIVRKAKAARRKPAAKPPIK*
>14_0903_13_30cm_Bacteria_4817_57_14
MAIKVTGILGKKVGMTQLFDSKGDVRPVTVLQAGPCVVTQHKSATKDGYEAAQIGLVEFVKESRLTKAQRGHLAKNDLPPVKFLREVPLESDGDGGDGLKVGARVLVEIFEGEKFVDIIGVSKGRGFQGVVKRHHFGGGPKSHGSMFQITGSIGSSAFPSRVFKGMRMSGHMGNSQVTVRNLRVLGVDKDENLLVVEGSVPGPQGGYLVITKAQKPPRERRGFAGAATVDPLKAAKRAAKKA*
>14_0903_13_30cm_Bacteria_4823_55_8
MITGLLGKKVGMTQLLVDDGTVIPVTVIQAGPCVVVQRKTKQKDGYDAVQLGLVEFVKPKRVTKPMTGHFKKSNVAPARFVREVGVQGEDGANPGDKVMVNIFNRDELVHVVGTSKGRGFAGFVKRHHFRGGRATHGSMFHRAPGSIGSSAYPSRVLKGMRMAGHLGNARVTVQNLRVARVDQDNNLLFVRGAVPGPAGGYVVVEKSGR*
>14_0903_13_30cm_Bacteria_4826_69_9
MAGRLGNARVTIENLQIVEVRGDQDLIFIRGAVPGAYGATVIVRKHAGGARRAPAAAGAANA*
>14_0903_13_30cm_Bacteria_4830_56_8
MVNGIIGKKLGMTQLFSEDGSVTPVTVIKAGPCIVVQKKTVNTDGYDAVQLGLVEEKPPRRINKPTEGHFKRAGVPPTRVLREVRIEASDEATSVGDKILVGIFNENDMVEVIGKSKGKGFAGVVKRHGFAGGVATHGSMFHRAPGGIGASAYPSRVIKGTKMPGQMGNVRKTIKNLRVAAVDTENNLLMIRGAVPGANGSYVLIKKAQL*
>14_0903_13_30cm_Bacteria_4831_56_5
MPGILGKKIGMTNVFDETGEAVPCTVIEAGPCFVAQIKTKERDGYEALQLGFGEAKERLVNKPTAGHYKRAGVSAKRLLREFRDFDTSKFQLGAEVKVDSIFAKGDIVSVAGTSKGRGFQGVVKRHHFGGGFRTHGQSDRERAPGSIGSSSFPSRVFKGMRMAGRMGGERVTVKNLRIVQVIPESNLLLVRGSVPGHINSYVEILKEHRG*
>14_0903_13_30cm_Bacteria_4841_53_9
MISGIIGRKLGMTQIFAEDGTVTPVTVIKAGPCVVVQTKSSAGPDGYNAVQLGLVEDNPIRLKNVTKPLRGHFEKTGGGLPPTRILRELRLTAEPEAAIGDQIKVDLFADGDKIEVVGKSKGRGFAGTIKRHNFSRGPESHGSMNVREPGSIGQSAYPSRVIKGTRSSGHMGDDRVTVKGLTVARVDAENNLLMIRGAVPGANGSLVVVKKS*
>14_0903_13_30cm_Bacteria_4853_55_13
MAKVAGILGKKVGMTQLFDSKGDVRPATVLQAGPCVVTQHKSQTKDGYDSAQIGLVEFVKESRLTQPMRGHLAKNNVPPVKFIREVPIEADGDAAVKAGDRVLVEIFEGERFVDIVGVSKGKGFQGVVKRHHFGGGPKSHGSMFQITGSIGSSAFPSRVFKGMRMSGHMGNERVTVRNLRILGVQRDDNLLVVEGSVPGPNGGYLVIMKAKKVPRERRGFAGAATVDPLKAAKRAAKKG*
>14_0903_13_30cm_Bacteria_4866_66_9
MKGLLARKLGMAQLFNPDGTMSAVTVLEAGPCRVLGLRTAEKDGYSAVRIAFQPAKEGKLNEPESGVFKKANLDPHRHIVEIRNYDGVEQGQELKAEIFAAGELVDVTSTSKGKGFQGLIKRHKFSRGPESHGSMNVRQPGAIGATDAARVFKGVRMSGQMGNERTTSRAYRVVRVDAERNLLMVRGGVPGAKGALVLVRQSTKKVKPKGPSGKPNPRKV*
>14_0903_13_30cm_Bacteria_4899_71_7
MAIPGLIGRKLGMTQVYTAGGILVPVTVIQAGPCTVVATRQPARDGYAAAQLGFGPAKATRMSKPVQGQFKKAGTGPFAVLREFRLAGEEAPAVGAEIRVGDVFKPGEVVHVAGITKGRGTAGVMKRHNFAGFPGSHGTHEYFRHGGSIGNRSFPGRIFXXXXXXXVIHKPAEEARG*
>14_0903_13_30cm_Bacteria_4917_66_8
MIQALLGRKLGMTRIFDENGAVTASTLVEAGPCFIIQLRTPERDGYTAVQLGFGERPRPNRPQKGHLKKAGLPERQNVDALREVPTDNLEDLELGARIDASIFAQGEIVDVIGTSKGKGFGGVVKRHNFSGGPKTHGQSDRWRHSGSVGSGTTPGRTFKGMRMAGHLGAARTTVKNLRILSVDPERNLVALRGAIPGPKGGLVIIRKSTPELT*
>14_0903_13_30cm_Bacteria_4939_59_17
MVDGLIGIKVGMTQVFEENGTVTPVTVIKAGPCVVVQKKVKEKDGYDAVQLGLVEFVRPDRVNKPLAGRFEKAGVPPVRVLREFRFEDGSDAIKPGDQILVNQVFQVRDNVDVVGTSKGRGFAGLVKRHHFRGGAATHGSMFHRAPGSIGASAFPSRVLPGMRAAGHMGNARVTVRKLQVVRIMDQENLLLVKGAVPGRNGGYVIIRKS*
>14_0903_13_30cm_Bacteria_4942_54_11
MSIGLLGQKIGMTSVYDANGRLCPVTVVMAGDNVLLRRLTEENESYSAVQVGFNAQKESRVTKPLLGEFKKAGVEPRKFVREFRLSNDLPEGEINLSVTQFQAGEYVDVIGRSKGKGFQGVMKKHNFHGQGAAHGSKTHRRIGAVGNRSTPGRIWKNQGMPGHLGDERVTVQNLQVMQVRESEKVILISGAVPGANGSFVVIRPAIKKPGAARK*
>14_0903_13_30cm_Bacteria_4968_56_13
MSIGLLGQKIGMTSVYDAKGRLCPVTVIAAGDNVLLRRLTQENDGYSAVQVGFGVQKESRVTKALLGEFKKAGVQPQRLVREFRLTNDLLEGEINLSVTQFQAGEYVDVIGRSKGKGFQGVMKRHNFHGQGAAHGSKTHRRIGAVGNRSTPGRIWKNMGMPGHMGDRRVTVQNLQVMQVREAEKIILISGAVPGANGSYVIVRPAIKHPERVVALHAEHRQHEEEEKAKKPKTLVEMAQRK*
>14_0903_13_30cm_Bacteria_4981_58_6
MLGLIGKKLGQTSVYDAHGVIVPVTVVQAGPNRVIQCKTVETDGYKAVQLGFENQKEHRLTKPLRGHLKKFNSTPVKRIREFRDFSKEVKPGDVIGANVFAQGDFVDAIGVTKGRGFEGVVKRHHFRGGDSTHGAKGWHRRRGAIGQRLFPGTVMRGMKMPGHMGQVRRTAQNLEIVQVRDQENILLIKGAIPGANGDYVIIRESKKIPKGTVKKAAPAPTGKAAKGAAPKPEAKPAAAKK*
>14_0903_13_30cm_Bacteria_4982_55_14
MSIGLLGQKIGMTSVYDAKGRLCPVTVIAAGDNVLLRRLTEENEGYSAVQIGFGAQKESRVTKALVGEFKKAGVEPQRFVREFRLQNDLPEGEINLSVTQFQAGDFVDVIGRSKGKGFQGVMKKHNFAGQGAAHGSKMHRRIGAVGNRSTPGRIWKNQGMPGHMGDRRVTVQNLQVMQVREAEKIILISGAVPGANGSYVIVRPAIKHPERLLALHAEHRKHEEEEKAKKPKTLREMAQHK*
>14_0903_13_30cm_Bacteria_5177_56_11
MAVEGIIGIKLGMTQIFAEDGNLVGCTVLQAGPCVVVQRRTKEKDGYDAAQLGLVEFVKPQRVTKALTGHFKKANVAPMKVMREVRLGESKDETKVGDRVLVDGFKAGELVDVSGVSKGKGFAGGVKRWHYAGGDATHGSMFHRAPGGIGGSSFPSRVWKNQHFPGHMGNANVTAKNLKVIKVDTDENLLLVRGSVPGPSGQYIFIRKARKAN*
>14_0903_13_30cm_Betaproteobacteria_4811_62_7
MSLGLLGRKIGMTRIFTDDGSAVPVTVLDVANNRVTQIKTQETDGYSAVQVTYGKRRANRVVKPRAGHLAKAGVEAGVVLKGFLVTAEQLAALRVGETVSVETFAVGQLVDVSGRHHFSSNRASHGNSLSHNTPGSISMAQDPGRVFPGKRMAGQYGNVSRTVQTLKVVRVDAERGLLLVRGAVPGADGGHIVVRPSVKAPLKKGA*
>14_0903_13_30cm_Betaproteobacteria_4874_67_16
MSIGLVGRKVGMTRIFTDDGGTLPVTVLDVSDNRVTQIKTAEKDGYAAVQVAFGKRRATRIAKPIAGHLAKAAVEAGHVLREFRLAKPEELGELKVGAKLGVESVFKVGQKVDVQGVTIGKGFAGVIKRHHFGGQNASHGNSISHRVPGSTGQNQSPAHVFPGKRMPGHLGDKRRTISNLIVVRIDAERQLLLVKGSVPGSKGRDVIVRPAVKISKPVVQQAKPAAPKAAPKPAPRPEAKPAEAKPAAKKS*
>14_0903_13_30cm_Betaproteobacteria_4912_61_9
MKQTIGLLGRKIGMTRIFTDDGAAVPVTVLDVANNRVTQIKTPEADGYAAVQVTYGKRRPSRVKKAQAGHLAKAGVEAGEVLREFRVDAEALANFKVGEAVSIESFAVGQLVDVSGTSKGRGFAGVIRRHHFSSNRASHGNSLSHNTPGSISMAQDPGRVFPGKRMAGQLGNVKRTAQTLKVVRIDAARGLLLVKGAVPGADGGHIVIKAAVKAPAEKGA*
>14_0903_13_30cm_Betaproteobacteria_5017_62_15
MSLGLVGRKIGMTRVFADDGSAVPVTVLDIANNRVTQIKTPENDGYAAVQVTFGKRRASRVTKPQAGHLAKAGAEAGELLKEFRIAADDLAKFKPGDVIGIDTFAVGQLVDVTGTTKGRGFTGVIRRHHFSSNRASHGNSLSHNTPGSISMAQDPGRVFPGKRMAGHYGGETRTAQTLSVVRVDKERGLLLVKGAVPGADGEHIVVRPSVKTPAKKGA*
>14_0903_13_30cm_Burkholderiales_4888_66_12
MSLSNRLGLLGRKVGMMRIFTDDGDAIPVTVLDVSNNRVTQVKTPETDGYSAIQVAFGSRKASRVSKPEAGHLAKAGVEAGEILKEFRVAVDVAAGFQPGAQVPVTTFAVGQMVDVQGTSIGKGFTGTIKRHNFSSQRASHGNSRSHNVPGSISMAQDPGRVFPGKKMSGQLGDVTKTTQNLDIVRIDEARQLLLVRGAVPGSKNGHVVVSPAVKVKAKKGAQ*
>14_0903_13_30cm_Deltaproteobacteria_5016_55_6
MTGLIGRKVGMMQFYNAEGNVVPVTIVETRPCVVVQKKQTSTDGYNALQVGFGTRKAQRVNKAAQGHMAKAGKGAFEVLKEFRVDDVSTYEVGQEIKASDLFKVGDRIDVTGVSKGHGFSGVIKRWSFAGFPGSHGTHEYFRHGGSIGNRSYPGRVRKGKKMAGHWGNEQVSTQNLEVVDIRAEENLMLVRGAVPGAKHGVVILRPAAKG*
>14_0903_13_30cm_Gemmatimonadetes_4828_69_21
MNGLIGRKLGMTRLFDEEGTNVPVTVIEAGPCPIVQVTGDRVQLGFEQLKAKRTPKARLGHAKKAGLEAAPRVLKSFSIVGDAAPKAGEAVTVTIFQAGEVVKVTGVTKGRGFQGVVHRHHFGGGPETHGNTRHRKPGSIAPGTDPSRIIKGKRMPGHMGARRFTELGLKVVKVDAERNLLFVRGAVPGPTNGLLTVRKQGGRSRHD*
>14_0903_13_30cm_Gemmatimonadetes_4837_61_12
MIGIIGRKLGMTQVFNEDGQQIPCTVVEATPNAVIKVLKKDQVGFDSVELGFGEQRHARESKKGERTPRGRRAHKAIVGHAAKAGLSVAPAVFRSFRLDDAQLKENRKEIPTYNLGDKITVEIFAPGEQVKVTGTSKGRGFQGVVKRHGFHGGPNTHGNTKHRRPGSVGPGTDPSRVIKGKRMPGHYGAERHTQTHLRVERIDAARNLIYIRGSVAGPRNGIVLVKKQG*
>14_0903_13_30cm_Nitrospirae_4802_57_10
MAVGQSIKVDIFKKGDWVDVIGISKGKGFQGVVKRHHYAGGPESHGSMFHRHPGSMGASSYPSRVWKGKTLPGHMGAKRITAQRLKVIESRPDENLLFVRGAVPGAANGLLMVRKSKKG*
>14_0903_13_30cm_Nitrospirae_4810_58_12
MTSGLLGHKLGMAQIFVQGGRMVPVTVIEAGPCRVAQVKTVERDGYAAVQLSFDEVPDRKLSKAAKGHFSKAQLPGFRHVREFRANGENQIGATVKADLFSKGEHVDVTGISKGKGFQGVMKRHHFHGGPRTHGSMFHRAPGSIGSSSSPSRVWKNMKMAGHMGSVRVTTQGLEVMEVRSEENLIFLRGSVPGSRGSVVMIQKSKKTASGDRHAKR*
>14_0903_13_30cm_RBG_16_RIF_WS3X_71_46_curated_4845_70_10
MMGLIGRKVGMTQIFDEKGEAIPVTVIEAGPCTVSEVRSAERNGYQAIQLGFGTNLESRFSRPVLGQFKKRNLPPARHLREFRVADLAGVEPGQTLTVAMFEKGTHVDVRGVTKGRGFAGVVKRHKFVAGHASHGPTAGKQPGSIGSSAYPSRVLKGKRLPGRMGGVNLRIKNLEVIGVNPEQNVLLVRGAVPGPTNGIVFVEKREA*
>14_0903_13_30cm_Verrucomicrobia_4807_59_6
MLGLIGKKLGQTSVYDAQGNIVPVTVVLAGPNRVIQCKTVETDGYKAVQLGFGEQKESRLTRPLNGHLKKFGASPLKRIREFRDFSVDVKPGDVVSVNIFAQGDYVDAIGVTKGRGFEGVVKRHHFRGGDSTHGAKGWHRRSGAIGCRLFPGTVRRGLKMPGHMGQVRRTTQNLQIIQVREAENILLIKGAIPGAKGDYVIIRESKKNPKQAAAKK*
>14_0903_13_30cm_unknown_4933_52_11
IAASQPRLAKIGKKKPDLMEVKIDGGTVKDQLEFAKKLLGKEVKVADVFKEGMDVDVIGITKGKGIQGPVKRWGIKKLKHKSRKTVRGVGSIGPWHPHYVMYSVPRAGQMGFAQRTEYNKQILKIGDNGADVTPKGGFLHYGPIKTEFTLLRGTIPGPANRLVALRTPARGRVSGEPPKMEMISLASKQGA*
>14_0903_13_30cm_unknown_4948_52_13
MGHRKYSAPRRGSLAYLPRGRSSHWAPRIRFWPEYKGAPKLLAFAGFKAGTSHVTIVDNRQGSLNYGKEVTLPVTVVETPPLLVTGLRFYERFNGNLRTSSEVWAPEPSKDLGRRIKVPEKFDDNKGWEKLESTKERVVEVRAIAASQPRLAKIGKKKPDLMEVKIDGGTVKDQLEFAKKLLGKEVKVADVFKEGMDVDVIGITKGKGIQGPVKRWGIKKLKHKSRKTVRGVGSIGPWHPHYVMYSVPRAGQMGFAQRTEYNKQILKIGDNGADVTPKGGFLHYGPIKTEFTLLRGTIPGPANRLVALRTPARGRVSGEPPKMEMISLASKQGA*
>14_0903_13_40cm_Alphaproteobacteria_1359_63_7
MRSGVIAQKVGMTRVFTDAGEHVPVTVLRLANCQVVGHRTKDKNGYVALQLGSGTRKPKSLTKATRGHFAVAKVEPKRKLAEFRVDESELIPVGAEITADHFVVGQFVDVTGTSIGKGFAGGMKRWNFGGLRASHGVSISHRSIGSTGGRQDPGKTFKNKKMPGHLGVERVTTLNLKVVQTDVERGLILVEGAVPGAKGGWITLRDAVKKRLPTDAPKPGKFRLPESAGGTGEAAPAEADQAGKAEGA*
>14_0903_13_40cm_Bacteria_1351_69_7
MNGLIGRKLGMTRLFNEDGATVPVTVIAAGACPVVQVTGSHVQLGFGVRKPKRTPKALLGHVRKAGLETTPHVLRSFPLAGEPPKPGEVVTVGIFKSGDLVKVTGVTKGRGFQGVVHRHHFGGGPETHGNTRHRKPGSIAPGTDPSRIIKGKRMPGHMGARRFTELGLRVVRVDVERNLLFVRGAVPGPMNGLLSVRKQGGPSRHD*
>14_0903_13_40cm_Bacteria_1363_54_7
IGMTSVYDAKGRLCPVTVIAAGDNVLLRRLTEENEGYSAVQVGFGAQKESRVTKALVGEFKKAGVEPQKFVREFRLRSDLPEGEINLSVTQFQAGDYVDVIGRSKGKGFQGVMKKHNFHGQGAAHGSKTHRRIGAVGNRSTPGRIWKNQGMPGHLGHERVTVQNR*
>14_0903_13_40cm_Bacteria_1368_63_9
MTIEGILGRKIGMTQVFEPDGSAVPVTVIEALPCTVVQVKTKESDGYEALQLGFGTRKKVNSPLKGHMRKLGQFRYLRELRVDNIGEWEVGKKVGCEIFEPGDIVDVSGATKGHGFAGVMKRHGFRGGPKTHGQSDRARAPGSIGAGTDPGRVIKGVKMAGHMGTGQATVKNLKVVRSDSAKGILMVKGAVPGNEGVLLKVRLTGRRAKK*
>14_0903_13_40cm_Euryarchaeota_1366_64_11
MPKEHRPRHGSMGFSPRKRSESPIPHFSSWPDVDGGTPRLQGFAGYKAGMTHAIVVDYRPTSTTSGQEVQVPVTVVEVPPMRVAAVRLYRRVPEGLKTAAEVWAAQLEKELRRVFPIPKDYDAEEAWSKVDEAGIDEVRVITYTQPSLVTGVPKKKPDLMENRVGGGSIEDRIKYARGLLGKEIPVTEFCREGSMVDVAAITKGKGWKGHHTRWGTRLLSHKNSKHRRNIGTLGNFQPGYVRPTVPQGGQFGYHQRTEYNKRILKIGDKADEVTPEGGFLHYGNLRNPFVLLHGSIPGPTKRLIRFRDAARGGYVKLEKSPDLTYISRQSKQGV*
>14_0903_13_40cm_Euryarchaeota_1386_65_10
MPKEHRPRHGSMGFSPRKRSESPIPHFSSWPDLDGSSPKVQGFAGYKAGMTHAIVVDYRPTSTTSGQEVQIPVTVLEVPPMHVAAVRLYHREPEGLRTQVEVWSPKLDKELRRVFPIPKDYDAEEAWKKVDPAHVDDVRLITYTQPALLTGVPKKKPDLMENRVGGGSIEDRIKYAKQLLGTDIAVTEFCREGSIVDVAAITKGKGWKGHHTRWGTRLLSHKNSKHRRNIGTLGNFQPGYVRPTVPQGGQFGYHQRTEYNKRILKIGEKGEEINPSGGFLSYGIVRNSYVLLHGSIPGPAKRLIRLRDAARIGFVKLEKSPDLTYVSRESKQGV*
>14_0903_13_40cm_Euryarchaeota_1427_64_8
MPKEHRPRHGSMGFSPRKRSESPIPHFSSWPDVDGGTPRLQGFAGYKAGMTHAIVVDYRPTSTTSGQEVQVPVTIVEVPPMRVAAVRLYRRVPEGLKTAAEVWAPQLEKELRRVFPIPKDYDAEEAWTKVDSAQVDEVRVITYTQPSLVTGVPKKKPDLMENRVGGGSIADRIKYARGLLGKEIPVTEFCREGSMVDVAAITKGKGWQGHHTRWGTRLLSHKNSKHRRNIGTLGNFQPGYVRPTVPQGGQFGYHQRTEYNKRILKIGDKADEVTPDGGFLHYGNLRNPYVLLHGSIPGPTKRLIRFRDAARGGYVKLEKSPDLTYISRESKQGV*
>14_0903_13_40cm_Thaumarchaeota_1398_38_5
MGHRKHSQPRRGSLAYLPRARAKSMEARIRTWPKLEGDQPRLQGHAGFKAACMRIASIDDREKTPNFGKQLVSLGTVVVTPPLAIIGIRGYSKDRYGLDSLFDVYAKDLPKELSRLFKTRYEEKEFAKAEKLLGQIEDLFAIVAVMPNRAGLEQKKPYVFEVAVKGGDIQKQFAYLKELLGKEVKIDQVFQKGAEVDAAAITKGKGFEGPITRWGVKKKQHKSRKSVRALGTLGPISPATIMYTVPRAGQRGFHQRTQYNNRIMIMGTSESDEFKINPSGGFKHFGLVEGDYVIIRGSIPGPYRRLVKLRAPMRPKLTKITQPKILEIML*
>14_0903_16_20cm_Acidobacteriales_5411_55_10
MAKVAGILGKKVGMTQLFDSKGEVRPATVLQAGPCVVTQHKSQTRDGYDSAQIGLVEFVKESRLTQPMRGHLAKNNVPPVKFIREVPIEADGDGGIKAGDRVLVEMFESERFVDIVGVSKGKGFQGVVKRHHFGGGPKSHGSMFQITGSIGSSAFPSRVFKGMRMSGHMGNERVTVRNLRILGLEKDDNLLVVEGAVPGPNGGYLVITKAKHPPRERRGFAGAATVDPLKAAKRAAKKG*
>14_0903_16_20cm_Bradyrhizobium_5408_60_11
MRSGVIAQKVGMTRVFTEAGEHIPVTVLKLGNCQVLGHRTTEKNGYVALQLGSGTRKTVYLPKAERGQFAVAKVEPKRKVAEFRVSEDALIPVGAEIQADHFVVGQFVDVTGTSVGKGFAGGMKRWNFGGLRATHGVSVSHRSIGSTGGRQDPGKTFKNKKMPGHMGVDRITTLNLRVVQTDVARGLILVEGAVPGSKGGWIAVRDAVKKALPKDAPKPGKFRLADGGGEQAASAPAEQEGA*
>14_0903_16_20cm_Ktedonobacter_racemifer_5439_53_10
MLNALLGRKVGMTQVFGANGTVIPVTVIEAGPCVVTQIKTVPHDGYEAVQIGFEQTKVKNRTRPELGHLGHSLPLLKAQRKRLQTYQQEQRGKSKTESAVATDEAEATDGATSEATAEKKDKQIQKLLRVQEKRQRRPGPELGPFKVLREVELQKGVAAENLELGKEFDTSLFSVGESVDIVGTSKGKGFQGGVKRHGFSGGPKTHGQSDRTRAPGSIGSGTTPGRVLKGTRMAGHMGNAHVTAKKLQVIQSDPERNLLLVKGSVPGANGGLLMIKKHVMR*
>14_0903_16_20cm_Proteobacteria_5401_68_9
MAIGLVGRKAGMTRVFTDAGETVPVTVIEVLPNRVTQVKAQDKNGYRAVQVTYGTRRPQLYSKAVAGHYARANVAPGRALVEFRLTAADKSDLTPGAEIKADLFKEGEIVDVTGTTIGKGFAGTMKRHNFAGGYASHGNSLSHRAPGSIGQRQTPGRVFKGRRMSGHMGVQRRTTENLRVVQVDLERNLLLVRGAVPGAPGGQVIVRPSLKAARRATRKITPPAKSGGAPKQAAKPAPAKAAPAKAAPAKEAPAKDAPKAEAAKAEKQ*
>14_0903_16_20cm_Proteobacteria_5405_67_12
MAIGLVGRKAGMTRVFTDAGETVPVTVIEVLPNRVTQVKAQDKEGYRAVQVTYGTRRPQLYSKAVAGHYARANVAPGKALVEFRLTGADKTELKAGAEIKADLFKEGEAVDVTGTTIGKGFAGTMKRHNFAGGMASHGNSLSHRAPGSIGQRQTPGRVFKGRRMSGHMGVVRRTTENLRVVQVDLARNLLLIRGAVPGAEGGQVIVRPSLKAARRATRKTVTPTKTGAAASKDPAKAGKK*
>14_0903_16_30cm_Bacteria_5517_69_12
MNGLIGRKLGMARLFDEEGAHVPVTVIEAGPCPVVQLTGTQVQLGFGATKPVRTPKALLGHAKRAGLETAPRVLQNFPVPGEGDSPKSGEAVTVAIFKTGDVVKVTGVTKGRGFQGVVHRHHFGGGPETHGNTRHRKPGSIAPGTDPSRIIKGKRMPGHMGARRFTELGLRVVKVDAERNLLFVRGAVPGPMNGLVTVRKQGGPSRHD*
>14_0903_16_30cm_Bacteria_5518_68_8
MTDETKVEDQDGAKTAPAIAKPVLIGRKVGMLQHFKEDGSVVAATVIAAESNVITQVRTRERDGYTAIQLGFGRAKKKEQLSGGERGHLKDLPPLHVLREVRVDDVAGFATGQEIGVDRFNAGDKVHVSGVSKGKGFQGPVHLHHFTRGPKSHGSDHLRRQGSVGSGTTPGRVLRGLRMAAHQGADRVTVRNLEILRSDPARALLVVAGAVPGARNGIVMVRKA*
>14_0903_16_30cm_Bacteria_5521_66_8
MKGLLAKKLGMAQLFNPDGTTSAVTVLEAGPCRVLGLRTTEKDGYQAVRIAFGPVKEGGLNSPRLGEFKKANLEPHRHVVEIRDYAGVEAGQELKAEIFAAGELVDVTSTSKGKGFQGLIKRHKFSRGPESHGSMNVRQPGAIGATDAARVFKGVRMSGQMGNERTTARAYKVVRVDAERNLLMVKGGVPGAKGALVLVRQSTKKVKPKGPAGKPNPRKV*
>14_0903_16_30cm_Bacteria_5547_55_9
MSIGLLGQKIGMTSVYDAKGRLCPVTVIAAGDNVLLRRLTEQNEGYSAVQVGFGVQKESRVTKSLLGEFKKAGVGPQKFVREFRLTSDLSEGEINLSVTQFQAGDYVDVIGRSKGKGFQGVMKKHNFHGQGAAHGSKTHRRIGAVGNRSTPGRIWKNQGMPGHLGDERVTVQNLQVMQVREAEKIILISGAVPGANGSYVIVRPAIKHPERLAALHAEHRKHEEEEKSKKPKTLVDMAQRK*
>14_0903_16_30cm_Bacteria_5561_55_9
MSIGLLGRKIGMTSVYDARGRLCPVTVIAASDNVLLRRLTTENDGYSAVRVGFDSQNESRVNKPLLGEFKKAGVEPKRFVREFRLDADAPEGEINLNVTQFQAGDYVDVIGRSKGKGFQGVMKKHNFAGQGAAHGSKTHRRIGAVGNRSTPGRIWKNMGMPGHLGDRRVTVQNLQVMQVREAEKMILVSGAVPGANGSYVIIRPAIKNPAGRIKLHQEHSKQSQAAMKAPVAKKPEPATEAEAQKR*
>14_0903_16_30cm_Betaproteobacteria_5545_66_11
GSTGQNQSPARVFPGKRMAGHLGDVRRTILSLEIVRVDAGRQLLLVKGSVPGSSGRDVVVRPAVKVSKPVVQAPKAAAPKAAAPKAAPQPAKPATPAPQPDAKKS*
>14_0903_16_30cm_Rokubacteria_5524_69_12
MARKEGLIGRKIGMTQVFGDDGNQVPVTVIEAGPCTIVGIRAKDTHGYDALQLGFGAKKKHVSKPEAGLFKKANVAPMRVVREIRLEKAEKLQGYQVGQALTVEVFQPGELVDVVGVSKGKGFQGGVKRYGWYGGDATHGSMFHRAPGSIGASSDPSRVWPGHHLPGRMGGQRRTVLNLSVVRVMPEQNLVLVRGAIPGANGSVVMIRKSVKLTRAQQKAAEKK*
>14_0903_16_30cm_Verrucomicrobia_5531_55_9
MSIGLLGQKIGMTSVYDANGRLHPVTVIAVHDNALLRRLTHENDGYSAVQVGFGSQKESRVSKAELGVFKAASSEPKRFVREFRLTSDLGEGEVNLTVTQFQPGDFVDVIGRSKGKGFQGVMKKHNFDGQGAAHGSKTHRRNGAVGNRSTPGRIWKNMGMPGHLGDERVTVQNLQVMQVREAEKVILISGAVPGCNGSYVVVRPAIKNPAAQIRLHQQHAKQDKAAAKKHEAEKKAEEKKPGAEKKPEAEKKPEAAEKK*
>14_0903_16_40cm_Bacteria_5660_68_9
MVEGLIGRKIAMTQVFDAEGGAVPCTVVQAGPCVVVAKRDPAKDGYEAVQLGLVEPGKARGVSKAVQGHFAKANVPPTRRVKEFRLVPGGDNPAVGDKVLVTLFKPQDRVDVIGVSKGKGFQGVMKRHHFRGGAASHGSMFHRAPGSIGSSAYPSRTFRGMRMGGRMGGDRVTVKNLEVLRVDEENNLLVVKGAVPGASGAVLMVRRSRAPMRVKKPQLQAAPKAGAKTAGKAAGKPAAKKA*
>14_0903_16_40cm_Bacteria_5672_60_9
MVNAILGKKVGMTQIFADDGAVVPVTVLKAGPCVVIQRKTREKDGYEAAQLSLIELPGPKRNTQGMEGHFKKAGANPARFLREVRLAAGTEVKMGDKVLVDQFAVDDTVDVIGTSKGRGFAGFHKRHHFGGGGAAHGSMFHRAPGSIGASAFPSRVLRGMRSAGHMGVDRVTVRNLKVIQVLADENALIVRGAVPGPDGGYVIVRKAKAARKRAVAKPKAEK*
>14_0903_16_40cm_Bacteria_5699_54_17
MIIGLLGQKIGMTSVYDAKGRLCPVTVIAAGDNVLLRRLTEDNEGYSAVQVGFAAQKESRVTKALLGEFKKAGVGPQKFVREFRLAYDLPEGEVNLSVTQFQAGDYVDVIGRSKGKGFQGVMKKHNFHGQGAAHGSKTHRRIGAVGNRSTPGRIWKNQGMPGHLGDERVTVQNLQVMQVREADNIILISGAVPGANGSYVIVRPAIKNPGVRIAEHQAHKKADQAVAAKKPAITVR*
>14_0903_16_40cm_Bacteria_5703_63_9
MTIEGILGRKIGMTQVFEPDGSAVPVTVIEALPCTVVQVKTRESDGYEAVQVGFGTRKRVNSPLRGHMRKLGQFRYLRELRVDDIGDWEVGKKVGCEIFEPGDIVDVSGATKGHGFAGVMKRHGFRGGPKTHGQSDRARAPGSIGAGTDPGRVIKGVKMAGHMGTGQATVKNLRVVRSDSAKGILMISGAVPGNEGVLVKVRRTGRKARK*
>14_0903_16_40cm_Bacteria_5767_56_23
MITGLLGKKVGMTQLLGDDGTIVPVTVIQAGPCVVVQRKTKQKDGYDAVQLGFVEFVKPKRVTKPMTGHFKKSNVAPARFVREVGVQGEDGANPGDKVMVNIFNRDELVDVVGTSKGRGFAGFVKRHHFRGGRATHGSMFHRAPGSIGSSAYPSRVLKGMRMAGHLGNARVTVQNLRVARVDQENNLLFVRGAVPGPPGGYVVVEKAER*
>14_0903_16_40cm_Gemmatimonadetes_5663_66_11
MNGLIGRKLGMTRVFDAAGTHVPVTVIEAGPCPVISVAEGRAELGFGAKKPKRTPKALAGHVKKAGIETAPRIIRRFDVTGEAPAAGTAVTVAIFAEGDRVKVRGVSKGRGFQGVVHRHHFHGGPETHGNTRHRKPGSIAPGTDPSRIIKGKRMPGHMGARNFTEIGLRVVRIDAERNLLFVRGSVPGPMNGLVTVRKQGGPSRHD*
>14_0903_16_40cm_Gemmatimonadetes_5723_70_7
MNGLIGRKLGMTRLFDEEGTAVPVTVIEAGPCPVVQVAGDRVQLGFEQRKATRTPKALLGHAKKAGLEAAPRVLRSFFIVGDAAPKPGEAVTVTIFQAGETVKVTGVTKGRGFQGVVHRHHFAGGPETHGNTRHRKPGSIAPGTDPSRIIKGKRMPGHMGAERFTELGLKIVKVDAERNLLFVRGAVPGPTNGLLTVRKQGGRSRHD*
>14_0903_16_40cm_Proteobacteria_5707_69_7
MAIGLVGRKAGMTRVFTDAGETVPVTVIEVLPNRVTQVKAQDKNGYRAVQVTYGTRRPQLYSKAVAGHYARANVAPGRALVEFRLTAADKTDLTPGAEIKADLFKEGEIVDVTGTTIGKGFAGTMKRHNFAGGYASHGNSLSHRAPGSIGQRQTPGRVFKGRRMSGHMGVQRRTTENLRVVQVDLERNLLLVRGAVPGAPGGQVIVRPSLKAARRATRKITTPAKSGGAPKQAAKAAPAKAAPAKDAPKAEAAKAEKK*
>14_0903_16_40cm_Rokubacteria_5695_68_10
MARKEGLIGRKMGMTQVFADDGSQVQVTVIEAGPCTVIGIRTTDSHGYDALQLGFGAKKKNVSKPAAGLFKKVNVAPMRVIREVRLEKTEKLQGYQLGQALTVEMFAPGELVDVVGVTKGKGFQGGVRRYGWYGGDATHGSMFHRAPGSIGASSDPSRVWPGHHLPGRMGGDRRTVLNLSVVRVMPEQNLVLVRGAVPGANGSLVMLRKSVKATKAQQAQQKGVEKK*
>14_0903_16_40cm_Thaumarchaeota_5674_38_9
MEARIRTWPQLDGDQPKLQGYAGFKAACMRIASIDDREKTPNFGKQLVGIGTVVVTPPITIIGIRGYAKDRYGLDSIFDIYAKDLPKELSRLFKTKYDEKGLEKAEKLLGHVEELFAMAAVTPRRAGLEQKKPYVFEISVKGGDTQKQFAYLKELLGKEVKIDQVFQKGSEVDIAAITKGKGFEGPITRWGVKKKQHKSRKSVRALGTLGPISPATIMYTVPRAGQRGFHQRIQYNNRIMIIGSSENDEFKINPSGGFKHFGLIEGDYVIIRGSIPGTYRRLVKIRAPIRPKLTKITQPKILEIML*
>14_0919_02_20cm_Alphaproteobacteria_5897_63_7
MRSGVIAQKVGMTRVFTDAGEHVPVTVLRLANCQVVGHRTKDKNGYVALQLGSGTRKPKSLTKATRGHFAVAKVEPKRKLAEFRVDESELIPVGAEITADHFVVGQFVDVTGTSIGKGFAGGMKRWNFGGLRASHGVSISHRSIGSTGGRQDPGKTFKNKKMPGHLGVERVTTLNLKVVQTDVERGLILVEGAVPGAKGGWITLRDAVKKRLPTDAPKPGKFRLPESAGGTGEAAPAEADQAGKAEGA*
>14_0919_02_20cm_Bacteria_5904_68_7
MARKEGLIGRKVGMTQVFADDGNQVPVTVIQAGPCTVVGVRTRDSHGYDALQLGFEARKKNVTKPMAGHFKKANVEPMRIVREIRLDKAETLQGYQVGQAVTAELFKPGELVDVVGVTKGKGFQGGVRRYGWYGGDATHGSMFHRAPGSIGASSDPSRVWPGHHLPGRMGGERRTVLNVSVVRVLPEQSLLLLRGAVPGPNGSLVMIRKSVKITKAQQQQKTEKK*
>14_0919_02_20cm_Bacteria_5913_67_7
MTSTSKGKGFQGLIKRHKFSRGPESHGSMNVRQPGAIGATDAARVFKGVRMSGQMGNVRVTARAYKIVRVDPDRNLLLLKGGVPGAKGALVLVRQSTKPVKVAKGPAGKPNTRKV*
>14_0919_02_20cm_Bacteria_5930_55_12
MSIGLLGRKIGMTSVYDARGRLCPVTVIAAGDNVFLRRITTENDGYSAVQVGFDDQKESRVTKQLLGEFKKAGVEPKRFVREFRLDADLPDGAINLSVTQFQAGDYVDVIGRSKGKGFQGVMKKHNFHGQGAAHGSKTHRRIGAVGNRSTPGRIWKNQGMPGHLGDERVTVQNLQVMQVRETEKVILISGAVPGANGSYVVIRPAIKKPAAAAAKPEAAKKPEPARKPEATTKPEAAKKSDATTEAEAAKK*
>14_0919_02_20cm_Betaproteobacteria_5881_65_14
MTLGLVGRKVGMTRVFTDDGDSLPVTVLDVSDNRVTQIKSGATDGYSAVQVTFGKRRPSRVNKAAAGHLAKAAVEAGHILREFRVPESELDNFKLGGKIGADIFKVGQIVDVSGVSQGKGFAGVIKRHHFSSNRASHGNSISHNKPGSTGMAQDPGRVFPGKRMAGHLGAAQRTSQGLEIVRVDLERQLVLVKGSVPGSRGRDIVVRPTSKATRVKGPSPKAAPSKAAASAAQSARTTPAPAGKAAPAPAAKAAPATGAKGA*
>14_0919_02_20cm_Gemmatimonadetes_10567_69_17
MTGLIGRKLGMTRVFDAEGTHVPVTVIEAGPCPVVQVGQSQVQLGFGTKKPKRTAKALAGHVKKAGLETAPRVLQSFPVAPASGEPPKAGETVTVAIFAEGDRVKVTGVTKGRGFQGVVHRHHFGGGPETHGNTRHRKPGSIAPGTDPSRIIKGKRMPGHMGARNFTELGLRVVKVDAERNLLFLRGAVPGPMNGLLTVRKQGGPSRHD*
>14_0919_02_20cm_Proteobacteria_5895_67_15
MAIGLVGRKAGMTRVFTDAGETVPVTVIEVLPNRVTQVKAQDKDGYRAVQVTYGMRRPQLYSKAVAGHYARANVAPGKALVEFRLTGADKTELKAGAEIKADLFKEGEAVDVTGTTIGKGFAGTMKRHNFAGGMASHGNSLSHRAPGSIGQRQTPGRVFKGRRMSGHMGVVRRTTENLRVVQVDLERNLLLIRGAVPGAEGGQVIVRPSLKAARRATRKIVTPTKTGAAPSKDPAKAGKK*
>14_0919_02_20cm_Rokubacteria_5893_69_7
MARKEALLGRKVGMTQIFGDDGNHVPVTVVQAGPCTIVGIRKKDTHGYDALQLGFEAAKKNVSKPRAGHFKKANVAPTRILREVRLDKVEKAYEVGQALTVELFAAGEIVDVVGVTKGKGFQGGVKRHGWRGGEASHGSMFHRAPGSIGASSDPSRVWPGHKLPGRMGGVQRTTLNVTVARVLPEQNLILIRGAVPGANGSLVMVRKSIKTTKAQQQKAAEKK*
>14_0919_02_20cm_Rokubacteria_5917_70_9
MARKEGLIGRKVGMTQVFGDDGNHVPVTVIEAGPCTIVGIRTNDTHGYDALQLGFGAKKKNVSKPAAGLFKKVNVAPMRVIREIRLEKTEKLQGYQVGQSLTVAMFQPGELVDVVSVSKGKGFQGGVKRYGWYGGDATHGSMFHRAPGSIGASSDPSRVWPGHHLPGRMGGERRTVLNLSVVRVMAEQNLVLVRGAVPGASGSLVMIRKSVKLKKAQQKAAEKK*
>14_0919_05_20cm_Acidobacteria_1516_65_6
MITGIIGKKVGMTQVFDPDGTVHPATVIKAGPCVIVQAKNAQADGYEAVQLGLVEETPAKANKPTIGHFKKANVPATRMRREVKLAPGGDAVKTGDQVLVSIFNNGDRVDVVGTGRGKGFQGVVKRHHFGGGAATHGSMFHRAPGSIGASSFPSRVVKGMRGAGRMGGGRVTIRNLKVLRVDADNHLLLVEGGIPGAPSGYVIVRKAIAPHKVKVAQVEKPKKGKK*
>14_0919_05_20cm_Actinobacteria_1528_70_7
MASKAIVGEKVGMTQVWDERNRAVPVTLVKVAPMRVVQVKTPERDGYAAVQVTYGLRRAKTLNKPEGGHFSSAGVEPGRRLVELRVDDSNAYTVGQEIDAGILAAGEKVDVTAVSKGKGFAGAMARHNFKGQGASHGNHKKHRSPGAIGACATPARVFKGTKMAGQLGAERVTTLNLEVVQADAERELVMVRGAVPGPRGGLVLIRQAVKGGLGGRQTEQAGQAS*
>14_0919_09_20cm_Acidobacteria_1647_57_9
MAVNGIIGIKLGMTQVFAEDGSLVGCTVLQAGPCVVVQRRTKDKDGYEAAQLGLVEFVKPQRVNKAMTGHFKKANVAPMKVLHEVGLGESQDETKVGDRVLVENFKPGELVDVSGVSKGKGFQGGVKRWHYRGGDSTHGSMFHRAPGGIGGSSFPSRVWLNQHFPGHMGHQRVTAKNLKVVKVDTDENLLLVRGSVPGPSGQYIFIRKAPAALRPQGDKKAK*
>14_0919_09_20cm_Actinobacteria_1656_69_7
MGRKLGMTRVFDEETGVVTPVTVIEAAPCPVVQVKTSDADGYDAVQIAYEAVPERKITKAAAGHLKKNDVDGAYRRLLELRGQSALVVGENVTVEAFEPGEKVKVTGVSHGKGFAGTIKRHRFHRGPKTHGSHNIRAPGSIGASATPSRVFKGTRLPGRLGGKRATQVGLVVHGVDPERNLLLVKGAVPGPKNGFVEVREEARR*
>14_0919_09_20cm_Actinobacteria_1709_68_9
MKGIVGRKLGMTQVFDEETGQVTSVTVIEAGPCPVVSVKEAAVDGYDAVQVAYGEVAEHRLSKPKLGHLKKHGVAPHRHLLELRDLTGATEGESVTVESFEPGDKVKVSGVSIGKGFAGTIKRHNFSRGPTSHGSHNVRKPGSVGASATPSRVFKGIKMAGRLGGKRVTQVGLTVHSVDPEQNLLLVKGAVPGPKNGIVEVREEVKRARS*
>14_0919_09_20cm_Bacteria_1653_55_12
MSIGLLGQKIGMTSVYDANGKLRPVTVIAAGDNVLVRRITAERDGYSAVQVGFGAQKESRLNNSEIGAFKKAGVEPKRFSREFRLGADPPEGEVNLNVTQFQAGDFVDVIGRSKGKGFQGVMKKHNMHGQGAAHGSKTHRRNGAIGNRSTPGRIWKNMGMPGHLGDERVTVQNLQVMQVRESEKIILVSGAVPGSNGSFVVVRPAIKKPAKKS*
>14_0919_09_20cm_Bacteria_1660_55_7
MSIGLLGQKIGMTSVYDANGKLRPVTVIAAGDNVVVRRITAERDGYSAVQVGFGAQKESRLNNSELGAFKKAGVEPKRFSREFRVQTDLPEGEVNLSVTQFQAGDFVDVIGRSKGKGAHGSKRHRRNGAIGNRSTPGRIWKNMGMPGHLGDERVTVQNLQVMQVRESEKIILVSGAVPGSNGSFVVVRPAIKKPVKRS*
>14_0919_09_20cm_Bacteria_1673_55_10
MSIGLLGQKIGMTSVYDANGRLRPVTVIAAGENVVVRRITAEHEGYSAVQVGFGAQKESRLNSSEIGTFKKAGVEPKRFSREFRLETDLPEGEVNLNVTQFQAGDFVDVIGRSKGKGFQGVMKKHNMHGQGAAHGSKTHRRNGAIGNRSTPGRIWKNMGMPGHLGDERVTVQNLQVMQVRESEKIILVSGAVPGSNGSFVVVRPAIKKPAKKS*
>14_0919_09_20cm_Bradyrhizobium_1652_62_11
MRSGVIAQKVGMTRVFTETGEHIPVTVLKLGNCQVLGHRTTEKNGYVALQLGSGSRKTVYMPKAERGQFAVAKVEPKRKVAEFRVSEDALIPVGAEIQADHFVVGQFVDVTGTSVGKGFAGGMKRWNFGGLRATHGVSVSHRSIGSTGGRQDPGKTWKNKKMPGHMGVDRVTTLNLRVVQTDVARGLILVEGAVPGSKGGWIAVRDAVKKPLPKEAPKPGKFKVAGGEQVAEAPAETEGA*
>14_0919_09_20cm_Sphingomonadales_1655_67_6
MRTGVIAKKMGMTRLFQDDGRHVPVTVLSLEDVQVVARREADRDGYTAVQLGAGSAKPKNLSKPQRGHFGKAEVEPKARLAEFVVAEDALLDVGASITADHFVAGQMVDIQGVTQGKGFAGGMKRWGFGGLRATHGVSLSHRSLGSTGQRQDPGRVFKNKKMAGHMGAKNRTQQNLEIVRTDVERGLLFVKGSVPGHKGGWLLVKDAVKTARPDAAPYPAGIRQAANSNDSAPAETPADTVAAPEATEGQEG*
>14_0919_12_20cm_Acidobacteria_1789_58_8
RLTQPMRGHFAKNNLPPMKFLREVPIDVEEAPAESAETNGVKVGQRVLVDIFEGDRFVDIVGVSKGRGFAGVVKRHHFGGGPKSHGSMFQITGSIGSSAFPSRVFKGMRMSGHMGDERVTVRNLRILGVDKDENLLVVEGSVPGANGGYVVITRAKKPPRERRGFAGAATVDPLKAAKRAAKKG*
>14_0919_12_20cm_Bacteria_1773_55_7
MSIGLLGQKIGMTSVYDARGRLCPVTAIAAGDNVLLRRLTEENEGYSAVQVGFRTQKESRVSKSLLGEFKKAGVEPQRFVREFRLATDLPEGEINLSVTQFQAGDYVDVIGRSKGKGFQGVMKKHNFAGQGAAHGSKTHRRIGAVGNRSTPGRIWKNQGMPGHLGDERVTVQNLQVMQVREAEKMILVSGAVPGANGSYVIVRPAVKHPERVLALHAEHRKHEEEEKAKKPKTLAEMGQKK*
>14_0919_12_20cm_Ktedonobacter_racemifer_1829_53_9
MLNALLGRKVGMTQVFGPNGTVIPVTVIEAGPCIVTQIKTVANDGYEAVQIGFEQTTLKNVTRPALGHLGHSLPLLRAQRRRLQAYQQEQRAKSKTQSATAEGSEQAETTSEDAPEKKDKQIEKLLRVQEKRQRRPGPELGPFKFLREVEVQDGVASEKIELGKQFDASLFTAGESVDIVGTSKGKGFQGGVKRHGFSGGPKTHGQSDRTRAPGSIGSGTTPGRVLKGTRMAGHMGNARVTAKKLQVIQSDPERNLLLVKGSVPGANGGLLMIKKHVMR*
>14_0927_02_20cm_Bacteria_1922_67_12
MTDETKVEEKDEQAETTNAAPALKKPVLLGRKLGMLQHFKEDGSVVAATIIVAEANVVTHVRTKERDGYSAIQLGFGRAKNPDRMTKAELGHLKDLPPMRVLREVRLDDTDGFATGQEIGVDRFTPGDKVHVSGVSKGKGFQGPVHLHHFSRGPKSHGSDHLRRQGSVGSGTTPGRVLKGLRMAAHQGADKVTVRNLEILRSDPARSLLVIAGAVPGGKNGIVMVRKA*
>14_0927_02_20cm_Bacteria_1923_69_6
MPAGIIGRKLGMTRIFGDDGSVVPVSVIEATPNTVARLRTPERDGYAALQLVAGTAKKVSSPVAGQFKHLDKDAAKPRNVSEFRVESTDGYEAGQTVDVSLFEAGELVDVIGTSKGKGFAGTIARHNFQRGPKTHGSTNYRQPGSIGAGTTPGRVWLGTRMGGHMGDQQVTVKKLTVIRVDAERNLILVKGAVPGARNAVLLVQKAK*
>14_0927_02_20cm_Betaproteobacteria_1910_66_14
MPIGLVGRKVGMTRIFTDEGGTQPVTVLDVSDNRVTQIKSAEKDGYAAVQVAFGKRRASRVNKAIAGHLAKAGVEAGHTLREFRARAEDLVNLQVGGKIGVEIFKVGQKVDVQGITIGKGFAGVIKRHHFSSNRASHGNSISHNKPGSTGQNQSPARVFPGKRMAGHLGDVRRTILNLEIVRVDAGRQLLLVKGSVPGSSGRDVLVRPAVKVSKPVVQAPKAAAPKAAAPKAAPQPAKPATPAAQPDAKKR*
>14_0927_02_20cm_Gemmatimonadetes_1934_69_10
MTGLIGRKLGMTRVFDAEGTHVPVTVIEAGPCPVVQVGQSQVQLGFGTKKPKRTAKALAGHVKKAGLETAPRVLQSFPVAPASGEPPKAGETVTVAIFAEGDRVKVTGVTKGRGFQGVVHRHHFGGGPETHGNTRHRKPGSIAPGTDPSRIIKGKRMPGHMGARNFTELGLRVVKVDAERNLLFLRGAVPGPMNGLLTVRKQGGPSRHD*
>14_0927_02_20cm_Proteobacteria_1912_67_13
MAIGLVGRKAGMTRVFTDAGETVPVTVIEVLPNRVTQVKAQDKDGYRAVQVTYGMRRPQLYSKAVAGHYARANVAPGKALVEFRLTGADKTELKAGAEIKADLFKEGEAVDVTGTTIGKGFAGTMKRHNFAGGMASHGNSLSHRAPGSIGQRQTPGRVFKGRRMSGHMGVVRRTTENLRVVQVDLERNLLLIRGAVPGAEGGQVIVRPSLKAARRATRKIVTPTKTGAAPSKDPAKAGKK*
>14_0927_05_20cm_Acidobacteria_2153_57_9
MGVNGIIGIKLGMTQVFAEDGSLVGCTVLQAGPCVVVQRRTKDKDGYESAQLGLVEFVKPQRVNKAMTGHFKKASVAPMKVLHEVRLGESKDETKVGDRVLVESFKAGELVDVSGVSKGKGFQGGVKRWHYAGGDATHGSMFHRAPGGIGGSSFPSRVWKNQHFPGHMGNQKVTAKNLKVVKVDTDENLLLVRGSVPGPSGQYIFIRKTKSAK*
>14_0927_05_20cm_Alphaproteobacteria_2149_63_9
MRSGVIAQKVGMTRVFTDAGEHVPVTVLRLANCQVVGHRTKDKNGYVALQLGSGTRKPKSLTKATRGHFAVAKVEPKRKLAEFRVDESELIPVGAEITADHFVVGQFVDVTGTSIGKGFAGGMKRWNFGGLRASHGVSISHRSIGSTGGRQDPGKTFKNKKMPGHLGVERVTTLNLKVVQTDVERGLILVEGAVPGAKGGWITLRDAVKKRLPTDAPKPGKFRLPESAGGTGEAAPAEADQAGKAEGA*
>14_0927_05_20cm_Bacteria_2171_66_7
MKGLLARKLGMTQLFNPDGTTSAVTVLEAGPCRVLGLRTAEKDGYQAVRIAFAPAKEGRLNNPQLGEFKKANLDPHHHIVEIRNYEGVEAGQELKAEIFAAGELVDVTATSKGKGFQGLIKRHKFSRGPESHGSMNVRQPGAIGATDAARVFKGVRMSGQMGNVRTTSRAYKVVRVDAERNLLLVKGGVPGAKGALVLVRQSTKKVKPKGPAGKPNPRKV*
>14_0927_05_20cm_Bacteria_2183_67_7
MKGLLARKLGMTQLFNPDGTTTAVTVLEAGPCRVLGLRTQEKDGYAAVRIAFEPAAEKRLTQPILGAFKKAGVDPHRHQVEIRGYDGVEQGQELKAEIFAAGELVDVTSTSKGKGFQGLIKRHKFSRGPESHGSMNVRQPGAIGATDAARVFKGVRMSGQMGNVRVTARAYKIVRVDPDRNLLLLKGGVPGAKGALVLVRQSTKPVKVAKGPAGKPNTRKV*
>14_0927_05_20cm_Euryarchaeota_2162_65_6
MPKEHRPRHGSMGFSPRKRSESPIPHFSSWPDLDGGTPKVQGFAGYKAGMTHAIVVDYRPTSTTSGQEVQVPVTVVEVPPMHVAAVRLYRRAPEGLKTVAEVWSPKLDKELRRVFPIPKDYEVDAAWQKVNPAMTDEVRLITYTQPGLLTGVPKKKPDLMENRVGGGSVQDRIAYAKRLLGADIPVTEFCREGSMVDVAAITKGKGWKGHHTRWGTRLLSHKNSKHRRNIGTLGNFKPGYVRPTVPQGGQFGYHQRTEYNKRILKVGDKGEEITPNGGFLSYGMVRNPYVLLHGSIPGPAKRLIRFRDAARGGYVKLEKSPDLTYISRESKQGA*
>14_0927_05_20cm_Gemmatimonadetes_2145_69_13
MTGLIGRKLGMTRVFDAEGAHVPVTVIEAGPCPVVQVAGTQIQLGFGAKKPKRTAKALAGHVKKAGLETAPRVLQSFVLAAGGEAPKPGESVTVAIFAAGDRVKITGVTKGRGFQGVVHRHHFGGGPETHGNTRHRKPGSIAPGTDPSRIIKGKRMPGHMGARRFTELGLRVVKVDAERNLLFVRGSVPGPFNGLVTVRKQGGRSRHD*
>14_0927_05_20cm_Ktedonobacter_racemifer_2220_52_8
MLNALLGRKVGMTQVFGPNGTVIPVTVIEAGPCIVTQIKTVANDGYEAVQIGFEQTTLKNVTRPALGHLGHSLPLLRAQRRRLQAYQQEQRAKSKTQSATAEGSEQAETTSEDAPEKKDKQIEKLLRVQEKRQRRPGPELGPFKVLREVEVQNGVASEKIELGKQFDASLFTAGESVDIVGTSKGKGFQGGVKRHGFSGGPKTHGQSDRTRAPGSIGSGTTPGRVLKGTRMAGHMGNARVTAKKLQVIQSDPERNLLLVKGSVPGANGGLLMIKKHVMR*
>14_0927_05_40cm_Armatimonadetes_2321_65_11
MMAAIIGRKLGMTQVFDEAGNVVPVTVIQAGPCIVTEIRTPKRDGYAAVQVGFEPVAERKVTKPMKGVFARAKTAPRRLLREFIPTAGETYAVGQEITVAAFGGGDLVDVIGTSRGRGFAGGIKRHNFRGQRDTHGVSLMHRAIGSIGSSSMGRVWPGKRMPGRHGGKRVTVKGLRVVKVDAGGHLLLVRGAIPGPRGSVVMVRKTAAAARPGGR*
>14_0927_05_40cm_Bacteria_2305_68_11
MKGLLARKLGMTQLFNPDGTTSAVTVLEAGPCKVLGLRTTEKDGYSAARIAFLTVKEGKLNNPQLGEFKKAGLDPHRHVVEIRNYDGLEQGQDITAEIFKAGELVDVTSTSKGKGFQGLIKRHKFSRGPESHGSMNVRQPGAIGATDAARVFKGVRMSGQMGNERSTARAYKVVRVDADRNLLMVRGGVPGAKGALVLVKESTKKVKPKGPAGKPNPRKV*
>14_0927_05_40cm_Bacteria_2349_55_8
MSIGLLGQKIGMTSVYDAKGRLRSVTVIAAGDNVLLRRLTEEKDGYLAVQVGFGAQKESRVNKPLLGEFKKAGVEPQKFMREFRLTNDLPEGEINLSVTQFQAGDYVDVIGRSKGKGFQGVMKKHNFHGQGAAHGSKTHRRIGAVGNRSTPGRIWKNMGMPGHLGDERVTVQNLQVMQVREAEKIILISGAVPGSNGSYVIVRPAIKNPEAQIAEHRAHKKADQAVAAKKPAITVR*
>14_0927_05_40cm_Verrucomicrobia_2334_55_12
MSIGLLGQKIGMTSVYDANGRLHPVTVIAVGDNALLRRLTNDNDGYSAVQVGFGSQKESRVSKAELGVFKSANSEPKRFVREFRLTADLGDGEVNLTVTQFQPGDFVDVIGRSKGKGFQGVMKKHNFDGQGAAHGSKTHRRNGAVGNRSTPGRIWKNMGMPGHLGDERVTVQNLQVMQVREAEKVILISGAVPGCNGSYVVVRPAIKNPAAQIRLHQQHAKQDKAVAKKHEAEKKSEEKKPEAGKKQEAEEKPEAAEKK*
>14_0927_09_20cm_Acidobacteria_6034_64_8
MVTGIIGRKVGMTQVFATDGTVTPATVIQAGPCVVLQAKGPQTDGYEAVQLGLVENKPAKVNKPLEGHYKKASVPPTRVRREVKIAPGGDAVKAGDQVLVNGVFKGGDRVDVIGISRGKGFQGVVKRHNFRGGAATHGSMFHRAPGSIGASSFPSRVVKGMRAAGRMGGDRVTTRNLKVVQVDAENNLLLVRGAVPGAPGTYIVVRKAVAAKPEPKPQVEKAGKTTVAKKPAAVKKPTKK*
>14_0927_09_20cm_Bacteria_6025_66_9
MATKGLLAKKIGMTQVFTEKGELLPVTVLEAGPCTVVGLRAVQKDGYGAVQLGFGEVEEKKLTRATAGHFKKAGVKAHRHLKEIRLKADAGYAVGQALKADLFAAGELVDVTGTSKGKGFSGQHKRHHFGRGPVTHGSHNIKQPGSIGSSSTPSRVYKGMRMAGQLGNAQRTTMHLTVVRVDLDRNLLLVNGDVPGHKNSVVLVRDSARQPKGKK*
>14_0927_09_20cm_Bacteria_6029_68_7
MPKGLLARKLGMTQVFNADGTVSAVTVLEVGPCRVLGLRTVEKDGYAAVRLAFAPVAERKVSKPLLGEFKKAGADPHRHVAEIRGYDGLEVGQELKCDVFAEGELVDVTSTSKGKGFQGLVKRHRFSRGPESHGSMNVRQPGSIGATDAARVFKGVRMAGQMGNRRTTVQGLRVVRVDGKRNLLLLRGGVPGGDGGVVLVKESVKQLRKAR*
>14_0927_09_20cm_Bacteria_6032_66_9
MATKGLLAKKIGMTQVFTEKGELLPVTVLEAGPCTVVGLRAVQKDGYGAVQLGFGEVKEKKLTKAAAGHFKKAGVNAHRHLKEVRLKADAAYTVGQALKADLFAAGELVDVTGTSKGKGFSGQHKRHHFGRGPVTHGSHNIKQPGSIGSSSTPSRVYKGMRMAGQLGNAQRTTMHLKIVRVDLDRNLLLINGDVPGHKNSVVLVRDSARQPKGKK*
>14_0927_09_20cm_Bacteria_6036_55_7
MSIGLLGQKIGMTSVYDASGKLRPVTVIAAGDNVLVRRITAERDGYSAVQIGFGAQKESRLNKSELGAFKKAGVQAKRFSREFRLETDLPEGEVNLNVTQFQAGDFVDVIGRSKGKGFQGVMKKHNMHGQGAAHGSKTHRRNGAIGNRSTPGRIWKNMGMPGHLGDERVTVQNLQVMQVRESEKIILVSGAVPGSNGSFVVVRPAIKKPAQKS*
>14_0927_09_20cm_Bacteria_6038_66_8
MKGLLARKLGMTQLFNPDGTTSAVTVLEAGPCRVLGLRTAEKDGYQAVRIAFAPAKEGRLNNPQLGEFKKANLDPHHHIVEIRNYEGVEAGQELKAEIFAAGELVDVTATSKGKGFQGLIKRHKFSRGPESHGSMNVRQPGAIGATDAARVFKGVRMSGQMGNVRTTSRAYKVVRVDAERNLLLVKGGVPGAKGALVLVRQSTKKVKPKGPAGKPNPRKV*
>14_0927_09_20cm_Candidatus_Koribacter_versatilis_6076_59_10
MAVNGIIGKKIGMTQLFDDKGDVRPVTVLQAGPCVITQRKTAAKDGYEAAQIGLVEFVKQSRLTQPMKGHFAKHDLPPMRMLREVAVEVAAAGAAKAEGQEASAEKDGNKVGDKVLVDIFEDEKFVDVTGTSKGRGFAGVVKRHHFAGGPKSHGSMFQITGSIGSSAFPSRVFKGMRMSGHMGVDRVTARNLRILGIDKEDNLLVVEGAVPGPKEGYVLINKAKKPPRERRGFAGATTIDPLKAAKKAAAGKKK*
>14_0927_09_20cm_Nitrospirae_6046_58_5
VGQVIKTDVFQKGEWVDVEGISKGKGFQGVVKRHHYKGGPETHGSMFHRAPGSIGSSSYPSRVWKNKTLPGHMGSERVTVQRLKVVETRPDENLLFISGAIPGSANGLVVIRKSKKS*
>14_0927_09_40cm_Bacteria_6155_68_24
MTGLIGRKLGMTRVFDAEGTHVPVTVIEAGPCPVVQVAGSQVQLGFERKKATRTAKALAGHAKKAGLEAAPRVLQSFPLADAGEAPPPKAGDSVTVAIFAAGDRVKVTGVTKGRGFQGVVHRHHFGGGPETHGNTRHRKPGSIAPGTDPSRVIKGKRMPGHMGARNFTELGLRVVKVDAERNLLFVRGSVPGPMNGLLTVRKQGGRSRHD*
>14_0927_09_40cm_Bacteria_6180_67_14
MTDETKVEEKDDQAEATNAAPALKKPVLLGRKLGMLQHFKEDGSVVAATIIVAEANVVTYVRTKERDGYSAIQLGFGRAKNPDRMTKAELGHLGDLPPMRVLREVRLDDIDGFATGQEIGVDRFTPGDKVHVSGVSKGKGFQGPVHLHHFTRGPKSHGSDHLRRQGSVGSGTTPGRVLKGLRMAAHQGADKVTVRNLEILRSDPARSLLVIAGAVPGGKNGIVMVRKA*
>14_0927_09_40cm_Verrucomicrobia_6186_55_17
MSIGLLGQKIGMTSVYDANGRLHPVTVIAAGDNALLRRLTNENDGYSAVQVGFDSQKESRVNKAELGVFKSANSEPKRFVREFRLTSDLAEGEVDLTVTQFQSGDFVDVIGRSKGKGFQGVMKKHNFDGQGAXXXARGRESDFDQRRSSRL*
>14_0927_12_20cm_Alphaproteobacteria_6330_65_13
VSDDALVDVGAETTAAHFVPGQYVDVTGTSIGKGFAGGMKRWNFGGLRATHGVSVSHRSLGSTGQRQDPGKTFKNKKMAGHLGAARVTTQSLRIVSADPERGVLMIMGAVPGSEGGWVLIKDAAKRKAPEGLPFPAALRGDGSEAPPPEAAEEPAAAQEPAAEGAEGPAA*
>14_0927_12_20cm_Bacteria_10555_57_16
MGVDGIIGIKLGMTQVFAEDGSLVGCTVLQAGPCVVVQRRTKDKDGYEAAQLGLVEFVKPQRVNKSMTGHFKKANVAPMKVLHEVRLPESQDETKVGDRVLVEGFKAGELVDVSGVSKGKGFQGGVKRWHYAGGDSTHGSMFHRAPGGIGGSSFPSRVWPNQHFPGHMGHQRVTAKNLKVVKVDTDENLLLVRGSVPGPSGQYIFIRKAAAAVRPQGDKKAK*
>14_0927_12_20cm_Bacteria_6328_66_16
MKGLLARKLGMTQLFNPDGTASAVTVLEAGPCKVLGLRTTEKDGYSAVRIAFQPAKEGKLNQPLLGEFKKANVDPHSHIVEIRNYEGVEQGQELKAEIFAAGELVDVTATSKGKGFQGLIKRHKFSRGPESHGSMNVRQPGAIGATDAARVFKGVRMSGQMGNVRTTSRAYRVVRVDAERNLLLIRGGVPGAKGALVLVRQSTKKVKPKGPAGKPNPRKV*
>14_0927_12_20cm_Bacteria_6329_70_21
MTRGLLARKLGMTQLFTERGTVVPVTVLEAGPCRVVQRKTAPIDGYEAIQIGFGERRRRHANKPTTGHFKRAGLQPMRRLAELRDPGEAELGATLNADLFQPGDRVDVTGMSKGKGFSGQHKRHHFGRGPVTHGSHNIKQPGSIGSVDAARTMRGLKMAGQLGAARATIRGLEVVRVDTERNLLLVKGSVPGARNGMVLVRDSDHEATLS*
>14_0927_12_20cm_Bacteria_6334_66_10
MTQLFNADGTTSAVTVLEAGPCRVLGLRTTEKDGYAAARIAFEATTERRLTKPMNGEFKKANVEPHRHVVEIRGYDGLEAGQELKAEIFAAGEIVDVTSTSKGKGFQGLIKRHKFSRGPESHGSMNVRQPGAIGATDAARVFKGVRMAGQMGNERTTARAYKVVRVDPERNLILVKGGVPGAKGALVLVRQSTKKVKVKGPSGKPTGRKV*
>14_0927_12_20cm_Bacteria_6337_66_10
MKGLLARKLGMTQLFNPDGTMSAVTVLEAGPCRVLGLRTAEKDGYSAVRIAFQPAKEGQLNGPELGEFKKASLDPHRHIVEIRNYDGVEQGQELKAEIFAAGELVDVTSTSKGKGFQGLIKRHKFSRGPESHGSMNVRQPGAIGATDAARVFKGVRMSGQMGNERTTSRAYRVVRVDAERNLLLIRGGVPGAKGALVLVRQSTKKVKPKGPAGKPNPRKV*
>14_0927_12_20cm_Bacteria_6339_54_8
MINGIIGKKVGMTQLFAADGTVTPVTVIKAGPCVVVQKKTAGGKDGYDAVQLGLVEDRPVKLKNVNKPMRGHFEKTGGGIPPTRILKEFRLTASDESTNVGDKILVDQFADGDIVDVVGKSKGRGFAGTIKRHNFNRGPESHGSMNVRAPGSIGASAYPSRVVKGMRSSGHMGDVRVSIKRLTVARVDAENNLLMIRGAVPGANGSVVVVKKAARQK*
>14_0927_12_20cm_Bacteria_6356_55_8
MSIGLLGQKIGMTSVYDARGRLCPVTAIAAGDNVLLRRLTEENEGYSAVQVGFRTQKESRVSKSLLGEFKKAGVEPQRFVREFRLATDLPEGEINLSVTQFQAGDYVDVIGRSKGKGFQGVMKKHNFAGQGAAHGSKTHRRIGAVGNRSTPGRIWKNQGMPGHLGDERVTVQNLQVMQVREAEKMILVSGAVPGANGSYVIVRPAVKHPERVLALHAEHRKHEEEEKAKKPKTLAEMGQKK*
>14_0927_12_20cm_Bacteria_6362_55_16
MSIGLLGQKIGMTSVYDANGRLRPVTVIAAGENVVVRRITAEHEGYSAVQVGFGAQKESRLNSSEIGTFKKAGVEPKRFSREFRLETDLPEGEVNLNVTQFQAGDFVDVIGRSKGKGFQGVMKKHNMHGQGAAHGSKTHRRNGAIGNRSTPGRIWKNMGMPGHLGDERVTVQNLQVMQVRESEKIILVSGAVPGSNGSFVVVRPAIKKPAKKS*
>14_0927_12_20cm_Bacteria_6367_73_6
MSRGILARKVGMTQLFTERGTVVPVTVLEAGPCRVVQRKTTAVDGYEALQIGFGERSPKRTPKPLIGHLKRAGLRPMRTLVELRDAGEAGIGSEITAEIFSAGDRVDVTGVSKGKGFAGQHKRHNFGRGPVTHGSHNIRQPGSIGSVDAARTLRGVKMAGHLGASRSTVKGLEVVRVDAARNLLMLKGAVPGSRNGVVLIRDADREATF*
>14_0927_12_20cm_Bacteria_6407_55_7
VNKPMRGHFEKTGGGIPPTRVLKEFRLDASDDSTNVGDKILVDQFSDGDVVDVVGKSKGRGFAGTIKRHNFNRGPETHGSMNVRAPGSIGASAYPSRVVKGMRSSGHMGDARVTIKQLTVARVDAENNLLMIRGAVPGANGSVVVVKKAARQAKK*
>14_0927_12_20cm_Chloroflexi_6351_68_7
MTDETTVEEQSETQKKDAPAIAKPVLLGRKIGMLQHFKEDGSVVAATVIAAEANVVTQVRTKERDGYSAIQLGFGRPKKKERLTKPALGHLKDLPPVKVLREVRLDDVAGFATGQEIGVDRFQPGDKVHVVGTSKGKGFQGPVHLHHFSRGPKSHGSDHLRRQGSVGSGTTPGRVLRGLRMAAHQGADRVTVRNLEILRSDPGRALLIIAGAVPGARNGIVMVRKA*
>14_0927_12_20cm_Ktedonobacter_racemifer_6382_54_7
MLNALLGRKVGMTQVFGPNGTVIPVTVIEAGPCIVTQIKTVANDGYEAVQIGFEQTTLKNVTRPALGHLGHSLPLLRAQRRRLQAYQQEQRAKSKTQSATAEGSEQAETTSEDAPEKKDKQIEKLLRVQEKRQRRPGPELGPFKFLREVEVQDGVASEKIELGKQFDASLFTAGESVDIVGTSKGKGFQGGVKRHGFSGGPKTHGQSDRTRAPGSIGSGTTPGRVLKGTRMAGHMGNARVTAKKLQVIQSDPERNLLLVKGSVPGANGGLLMIKKHVMR*
>14_0927_12_20cm_Proteobacteria_6345_65_7
MAIGLVGRKVGMTRVFTDAGETVPVTVIEVLPNRITQVKSQEKDGYRAIQVTYGTRRPQLYSKALAGHYAKANVAPGKALIEFRLTDGDKTELQAGAELKADLFKAGEAVDVTGTTIGKGFAGTIKRHNFAGGYASHGNSLSHRAPGSIGQRQTPGRVFKGRRMSGHMGVGRRTNENLRVVEVDLERNLLLVRGAVPGAEGGQVIVRPSLKAARRATRKIIAPAKAGPAPAANPAKAAKK*
>14_0927_12_20cm_Rokubacteria_6348_71_8
MARKEGLIGRKVGMTQVFGDDGSHVPVTVIEAGPCTVLAVRTKDRHGYDALQLGFGAKKKNVSKPAAGVFKKLNVAPMRVVREVRLEKTERLQGYEVGQALTVGMFQPGELVDVVGVTKGKGFQGGVKRYGWYGGDATHGSMFHRAPGSIGASSDPSRVWPGHHLPGRMGGDRRTTLNLSVVRVLPEQNLVLVRGAVPGANGSLVMIRKSVKLTKAQQQKAAEKK*
>14_0927_12_40cm_Acidobacteria_10611_58_16
MAVNGIIGIKLGMTQIFAADGSLVGCTVLQAGPCVVVQRRTKDKDGYEAAQLGLVEFVKPQRVSKAMTGHFKAANVAPMKVLQEVRIEESKDETKVGDRVLVENFKAGELVDVSGVSKGKGFQGGVKRWHYAGGDATHGSMFHRAPGGIGGSSFPSRVWKNQHFPGHMGNQKVTAKNLKVVKVDTDENLLLVRGSVPGPSGRYIFIRKAKKAK*
>14_0927_12_40cm_Acidobacteria_6535_59_9
MAVNGIIGIKLGMTRVFADDGAAVPCTVLQAGPCVVVQRRSKQTDGYDAVQLGFVEFVKPQRISKPMTGHFKKANVAPMRMLREIRLDQSNDDSKVGDRVLVDRFAPGELVDVTGVSKGKGFQGGVKRWHYRGGDATHGSMFHRAPGGIGASSFPSRVWPGQHFPGHMGHERKTIKNLRVVKVDSEENLLLVRGAVPGPTGCYLLIRKSKRAKQK*
>14_0927_12_40cm_Actinobacteria_6555_68_7
FHSGPKSHGSHNVRAPGSVGASATPSRVFKGTRLPGRLGGKRATQVGLVVHGVDAERNLLLVKGAVPGPKNGFVEVREETR*
>14_0927_12_40cm_Archaea_6568_52_16
MGFAGFKAGTTHVTVVDNRQGSLNYGKEVTFPVTVVETPPLRVTALRFYQTLNGGLQTLGEVWSNEQTKDLQRRIKTPEKFEDVKAWEKVHASTSKLSEVRAVVASQPRTTTIGRKTPDLFEVKIDGGTFQEQLDFGKKILGKEIKVWDVFKEGGEVDVISITKGKGIQGPVKRWGIKKLKHKSRKTVRGVGSIGPWHPHYVMYSVPRAGQMGFAQRTEHNKQILKMGNNGADVTPKGGFLRYGPVKTEYTVLRGTIPGPARRLVALRYPARGNPTGEPPKLEQLNLASKQGA*
>14_0927_12_40cm_Bacteria_6503_65_17
MTQLFNPDGTVTAVTVLEAGPCKVLGLRTAEKDGYSAVRIAFAPAKEGKLNSPRLGEFKKANLEGHRHVVEIRNYDGLEAGQELKAEIFAAGELVDVTATSKGKGFQGLIKRHKFSRGPESHGSMNVRQPGAIGATDAARVFKGVRMSGQMGNVRTTSRAYRIVRVDADRNLLMVRGGVPGAKNALVLVRQSTKKVKPKGPAGKPNPRKV*
>14_0927_12_40cm_Bacteria_6506_67_17
MATKGLLARKIGMTQVFSDTGELLPVTVLEAGPCIVVARRTTAKEGYEAVQLGFGDVKEKQLRQPAAGHFKKAGVVARRHLREIRVRGDSDLAVGQELKVDIFKAGDRVDVTGTSRGKGFSGQHKRHHFGRGPVTHGSHNIKQPGSIGSSSTPSRVYKGMRMAGQMGNATATSTFLTVVRVDPDRNLLLVRGAVPGHPNSLLLVRDARQRGKPKK*
>14_0927_12_40cm_Bacteria_6509_66_7
MKGLLARKLGMTQLFNPDGTTSAVTVLEAGPCRVLGLRTAEKDGYSAVRIGFAPAKEGKLNGPQLGEFKKAGVAPHRHVVEIRNYDGVEQGQELKAEIFAAGELVDVTSTSKGKGFQGLIKRHKFSRGPESHGSMNVRQPGAIGATDAARVFKGVRMSGQMGNERTTARAYRIVRVDAERNLLMVRGGVPGAKGALVLVRQSTKKLKPKGPAGKPNPRKV*
>14_0927_12_40cm_Bacteria_6525_71_6
MAIEGIIGRKIGMTQVYAEDGRAIPATVLQAGPCVVVQRKSRKEHTNSKGQRRSDLYEAVQLGLVEDRKVKKVTKPLTGHFKKTGGDVPPVRVLRELRVSDKDEAKIGDKVSVEIFKAGDTVHIVGTSKGKGFQGVVKRHHFRGGAATHGSMFHRAPGSIGSSAFPSRVLKGMRAAGHMGAETVTQRNLTVVRVDADKNILVVKGSVPGGSGGYVVIRKG*
>14_0927_12_40cm_Bacteria_6538_55_7
MSIGLLGQKIGMTSVYDAKGRLCSVTVIAAGDNVLLRRLTEENEGYSAVQVGFYSQKESRVTKPLLGEFKKTGVEPQRFVREFRLTNDLLEGEINLSVTQFQAGDYVDVIGRSKGKGFQGVMKKHNFHGQGAAHGSKTHRRIGAVGNRSTPGRIWKNMGMPGHLGDERVTVQNLQVMQVRETEKVILISGAVPGANGSFVVIRPAIKKPTAAKPEAAKKPEAVKTPEATKEMEAARK*
>14_0927_12_40cm_Bacteria_6541_66_9
MKGLLARKLGMAQLFNADGTTSAVTVLEAGPCRVLGLRTTEKDGYSAARIAFESTKESKLTKPIIGEFKKAGFEPYRHVVEIRGYDGLEAGQELKAEIFAAGELVDVTATSKGKGFQGLVKRHKFSRGPESHGSMNVRQPGAPRVRTRSFASTPSEI*
>14_0927_12_40cm_Bacteria_6617_66_14
MKGLLARKLGMTQLFNPDGTTSAVTVLEAGPCRVLGLRTAEKDGYQAVRIAFAPAKEGRLNNPQLGEFKKANLDPHHHIVEIRNYEGVEAGQELKAEIFAAGELVDVTSTSKGKGFQGLIKRHKFSRGPESHGSMNVRQPGAIGATDAARVFKGVRMSGQMGNVRTTSRAYKVVRVDAERNLLLVKGGVPGAKGALVLVRQSTKKVKPKGPAGKPNPRKV*
>14_0927_12_40cm_Euryarchaeota_6587_64_8
MPKEHRPRHGSMGFSPRKRSESPIPHFASWPDSDGGSPKVQGFAGYKAGMTHAIVVDYRPTSTTSGQEVQIPVTVLEVPPMHVAAVRLYRRTMEGLKTVGEVWGPKLDKELRRVFPIPKEYDVEEAWKKVQPAQVDDVRLITYTQPGLLTGVPKKKPDLMENRVGGGSIEDRIKYAKQLLGTDIPVTEFCREGSMVDVAAITKGKGWKGHHTRWGTRLLSHKNSKHRRNIGTLGNFQPGYVRPTVPQGGQFGYHQRTEYNKRILKIGEKGDEITPNGGFLSYGMVRNPYVLLHGSIPGPAKRLIRLRDAARIGYVKLEKSPELTYVSRESKQGV*
>14_0927_12_40cm_Nitrospirae_6508_63_25
MTNGLLGQKLGMTQVFLEGGKTVPVTVIEAGPCRVSQVKTKERDGYTAVQLAFRELPDRKVSKPVKGHFAKANLPAYRHAREFRATGEAQVGATVTVSMFTKGELVDVVGVSKGKGFQGVVKRHHFAGGPESHGSMFHRAPGSIGSSSYPSRVWKNKRLPGHMGSVRVTAQALEVIDVRPEEHLLFVRGAIPGARGSLVAIQKSKKAS*
>14_0927_12_40cm_Proteobacteria_6516_68_7
MAIGLVGRKAGMTRVFTDAGETVPVTVIEVLPNRVTQVKAQDKNGYRAVQVTYGTRRPQLYSKAVAGHYARANVAPGRALVEFRLTAADKTDLTPGAEIKADLFKEGEIVDVTGTTIGKGFAGTMKRHNFAGGYASHGNSLSHRAPGSIGQRQTPGRVFKGRRMSGHMGVQRRTTENLRVVQVDLERNLLLIRGAVPGAPGGQVIVRPSLKAARRATRKITTPAKSGGAPKQAAKAAPAKAAPAKDAPKAEAAKAEKK*
>14_0929_02_20cm_Archaea_2480_52_11
MGFAGFKAGTTHVTVVDNRQGSLNYGKEVTFPATVVETPPLKVTALRFYETLNGGLQTVGEVWSNDQTKDLQRRIKMPEKFDDVKAWEKIGPSINKVSEVRVVVSSQPRNTTIGRKIPDLFEVKIDGGTVQERLEFGKKILGKEIKVSEVFKEGGDVDVISITKGKGIQGPVKRWGIKKLKHKSRKTVRGVGSIGPWHPHYVMYSVPRAGQMGFAQRTEHNKQILKMGNNGADVTPKGGFLRYGPVKTEYTVLRGTIPGPARRLVALRYPARGNPTGEPPKLEQFNLASKQGA*
>14_0929_02_20cm_Archaea_2496_53_9
MGHRKYSAPRRGSLAYLPRGRASHWAPRIRYWPEYEGPTRLLGFAGFKAGTTHVTIVDNRQGSLNYGKEVTFPVTVIETPPLKVAALRFYAASNAGLRTLGEVWSNDQDKDLHRIIKTPEKFDDSKGWEKLEASKDKLAEVRAVVASRPRTTTIGRKTPDLFEVKIDGGTVQDQLEFGKKILGKDLKISEVFKEGGDVDVISITKGKGIQGPVKRWGIKKLKHKSRKTVRGVGSIGPWHPHYVMYSVPRAGQMGFAQRTEYNKEILKMGDNGAEVTPKGGFLRYGPVKTEYTVLRGTIPGPARRLVALRYPARGNPVRDPPKLEQLNLSSKQGV*
>14_0929_02_20cm_Bacteria_2460_69_9
MTDETKVEEQAPTDHAAPAIAKPVLIGRKLGMLQHFKEDGSAVAATVIAAEANVVTQVRTKERDGYSAIQLGFGRAKKRERLTKPALGHLKDLPPLRVLREVRLDDIAGFATGQEIGVDRFQPGDRVHVVGTSKGKGFQGPVHLHHFSRGPKSHGSDHLRRQGAVGSGTTPGRVLKGLRMAAHQGADRVTVRNLEILRADPARAILVIAGAVPGARNGIVMVRKA*
>14_0929_02_20cm_Bacteria_2503_67_8
MDPHRHQVEIRGYDGVEQGQELKAEIFAAGELVDVTSTSKGKGFQGLIKRHKFSRGPESHGSMNVRQPGAIGATDAARVFKGVRMSGQMGNVRVTARAYKIVRVDPDRNLLLLKGGVPGAKGALVLVRQSTKPVKVAKGPAGKPNTRKV*
>14_0929_02_20cm_Bacteria_2527_55_10
MVMSIGLLGQKIGMTSLYDEKGRLCPVTVIAAGDNVLLRRLSDVNLSVTQFEPGDFVDVIGRSKGKGFQGVMKKHNFAGQGAAHGSKTHRRIGAVGNRSTPGRIWKNQGMPGHMGDRRVTVQNLQVMQVREAEKIILISGAVPGANGSYVIVRPAIKHPERLLALHAEHRQHEEEEKAKKPKTLREMGQKK*
>14_0929_02_20cm_Betaproteobacteria_2465_65_10
MTLGLVGRKVGMTRVFTDDGDSLPVTVLDVSDNRVTQIKSGATDGYSAVQVTFGKRRPSRVNKAAAGHLAKAAVEAGHILREFRVPESELDNFKLGGKIGADIFKVGQIVDVSGVSQGKGFAGVIKRHHFSSNRASHGNSISHNKPGSTGMAQDPGRVFPGKRMAGHLGAAQRTSQGLEIVRVDLERQLVLVKGSVPGSRGRDIVVRPTSKATRVKGPSPKAAPSKAAASAAQSARTTPAPAGKAAPAPAAKAAPATGAKGA*
>14_0929_02_30cm_Bacteria_2607_57_9
MAVNGIIGIKLGMTQVFAEDGSLVGCTVLQAGPCVVVQRRTKDKDGYEAAQLGLVEFVKPQRVNKAMTGHFKKASVAPMKVLHEVHLPESKDETKVGDRVLVESFKAGELVDVSGVSKGKGFQGGVKRWHYAGGDATHGSMFHRAPGGIGGSSFPSRVWKNQHFPGHMGNQKVTAKNLKVVKVDTDENLLVVRGSVPGPSGQYIFIRKALAGAKSAK*
>14_0929_02_30cm_Bacteria_2615_69_23
MMARKEALIGRKVGMTQIFGDDGNHVPVTVVQAGPCTIVEIRSKQSHGYDALQLGFEPAKKNVSKPRAGHFKKANVAPTRILREVRLDKVEKPYEVGQALTVEMFAPGEIVDVVGVTKGKGFQGGVKRHGWRGGEATHGSMFHRAPGSIGASSDPSRVWPGHKLPGRMGGVQRTTLNVTVARVLPEQNLILIRGAVPGANGSLVMVRKSIKTTKAQQQKAEKK*
>14_0929_02_30cm_Bacteria_2622_55_9
MSIGLLGRKIGMTSVYDARGRLCPVTVIAASDNVLLRRLTTENDGYSAVRVGFDSQNESRVNKPLLGEFKKAGVEPKRFVREFRLDADAPEGEINLNVTQFQAGDYVDVIGRSKGKGFQGVMKKHNFAGQGAAHGSKTHRRIGAVGNRSTPGRIWKNMGMPGHLGDRRVTVQNLQVMQVREAEKMILVSGAVPGANGSYVIIRPAIKNPAGRIKLHQEHSKQSQAAMKAPVAKKPEPATEAEAQKR*
>14_0929_02_30cm_Bacteria_2641_56_6
MVNGLLGKKIGMTQLLDNDGSIVPVTVIQAGPCVVVQKKTKPKDGYDAVQLGFVEFVKPKRVNRPMTGHFKKANVAPVKFVREMAVQDGNGANPGDKVMVDIFAEDELVHIIGTSKGRGFAGFVKRHHFRGGRATHGSMFHRAPGSIGSSAYPSRVLKGMRMAGHLGNARVTVQNLRVARIDQENNLLFVRGAVPGPAGAYVVVEKSGR*
>14_0929_02_30cm_Bacteria_2665_67_5
MIGLLAEKIGMTQIFDEQGRVIPVTILTAGPCPIVQVKTAETDGYGALQIGFGKKRETLIPKGLQGHLKKHKAAGIRALKEVRVDDTSPFTVGQELTVALFEVGSKVDVIGVSKGRGFAGVIRRHHFTCGRETHGCVTHKQPGSIGASAYPSRVIKGKRLPGRMGGARVTVKNLNVVGVDPEQHLIWVRGSVPGPPKCTVLIRKIGAK*
>14_0929_02_30cm_Gemmatimonadetes_2652_66_8
MNGLIGRKLGMTRIFNAEGTHVPVTVIEAGPCPVISVAEGRAELGFEAKKAKRSPKAIVGHVKKAGLEVAPRIIRRFDVTGEAPAAGTAVTVAIFAEGDRVKVRGVSKGRGFQGVVHRHHFHGGPETHGNTRHRKPGSIAPGTDPSRIIKGKRMPGHMGARNFTEIGLRVVKIDAERNLLFVRGSVPGPMNGLVTVRKQGGPSRHD*
>14_0929_02_30cm_Proteobacteria_2624_68_6
MAIGLVGRKAGMTRVFTDAGETVPVTVIEVLPNRVTQVKAQDKNGYRAVQVTYGTRRPQLYSKAVAGHYARANVAPGRALVEFRLTAADKTDLTPGAEIKADLFKEGEIVDVTGTTIGKGFAGTMKRHNFAGGYASHGNSLSHRAPGSIGQRQTPGRVFKGRRMSGHMGVQRRTTENLRVVQVDLERNLLLVRGAVPGAPGGQVIVRPSLKAARRATRKITTPAKSGGAPKQAAKAAPPKAAPAKAAPAKAAPAKEAPAKDAPKAEAAKAEKK*
>14_0929_02_40cm_Acidobacteria_2812_65_9
MVTGIIGRKVGMTQIFDADGTVHPATVIKAGPCVVVQSKTAQNDGYEAVQLGLVEEAPLKANKPTTGHFKKANVPATRVRREVKLVSGGDQPQAGDQVLCSIFNNGERVDVVGTSRGKGFQGVIKRHHFAGGAATHGSMFHRAPGSIGASSFPSRVVKGMRAAGRMGGGRVTIHNLKVLRVDPENHLLILEGGIPGAPSGYVIVRKAVTLKKLKVAQVEKPKKGKK*
>14_0929_02_40cm_Actinobacteria_2835_69_10
MAEIKGILGTKLGMTQIFDDTRAIPVTVIKAGPCFVAQVKTEAKDGYEAVQLAFEEPRSHQLTKPMQGHFEKHGAPPGRHVVELRTEGAGNYTAGQELRADMFQAGELADVVGVSKGKGFAGPMKRHGFKGLSSSHGTERKHRSPGSIGACATPSRVFKGMPMAGQMGNERVTVLNLEVVQADAERNLLLLRGAVPGPSGGLVMVRSAVKAPAGGTP*
>14_0929_02_40cm_Actinobacteria_2842_69_8
MSDVKGIVGEKVGMTQIFVETRAVPVTVIKAGPCVVAQVRSQGTDGYDAVQLAYGQMRPRDVNRPTKGHFDKAGAEALRHLVELRTDDAATYTPGQEVRADVFAPGDTVDVVGVSKGKGFTGVMKRHGFSGLKGSHGVEKKHRSPGSIGACATPSRVFKGMRMAGQSGNQRVTVLNLEVVRSDPERGLLLVKGAVPGPNGGLLMVRSAVKTPVRKGA*
>14_0929_02_40cm_Archaea_2856_56_7
KPGMYVDALSITKGKGFEGPVTRFGVKRKQHKSRKSVRAIGVLGPWHPAAVMYTAARAGQKGFQQRTETGKRILLIGNAKEKPITPPGGFLHFGNVEGDYAVVKGSLPGTPKRFVLLRHPARTKVKRKIAQPQVLELSPLGGAQR*
>14_0929_02_40cm_Bacteria_2798_72_12
MIGGLIGRKLGMTQVYTREGRLVPVTVIQAGPCAVIATRSAERDGHVAAQVGFAPAKAQRLTKALAGQFAKAGTGAFAALREFRLSDGEPPAVGSEVKVADVFKVGERVAVTGVSKGRGTAGVIKRHGFSGFPGSHGTHEYFRHGGSIGNRSFPGRVFKGKRMAGRYGAERVTTRNLEVIGVRPDDHLLLVRGAVPGARGGTVVVRKGPGVRT*
>14_0929_02_40cm_Bacteria_2832_56_9
MSIGLLGQKIGMTSVYDANGRLHPVTVIAVGDNALLRRLTNDNDGYSAVQVGFGSQKESRVSKAELGVFKSANSEPKRFVREFRLTADLGDGEVNLTVTQFQPGDFVDVIGRSKGKGFQGVMKKHNFDGQGAAHGSKTHRRNGAVGNRSTPGRIWKNMGMPGHLGDERVTVQNLQVMQVREAEKVILISGAVPGCNGSYVVVRPAIKNPAAQIRLHQQHAKQDKAVAKKHEAEKKSEEKKPEAGKKQEAEEKPEAAEKK*
>14_0929_02_40cm_Bacteria_2848_70_6
MIQQFREDGSVVGTTVIAAEANVVTQVRTKERDGYSAIQLGFGRPKKKRLSKGALGHLKQLPPLEHLREVRLDDVAGFATGQEIGVDRFAAGDKVHVSGVSKGKGFQGPVHLHHFTRGPKSHGSDHLRRQGSVGSGTTPGRVLKGLRMASHQGADRVTVRNLQILKTDPSRALLFIAGAVPGGRNGIVMVRKA*
>14_0929_02_40cm_Bacteria_2893_55_7
MSIGLLGQKIGMTSVYDAKGRLCPVTVIMAGDNVLLRRLTEENESYSAVQVGFDAQRESRVTKPLLGEFKKAGVEPRKFVREFRLTSDLPEGEINLSVTQFQAGDYVDVIGRSKGKGFQGVMKKHNFHGQGASHGSKTHRRSGAIGNRSTPGRIWKNMGMPGHLGDERVTVQNLQVMQVRESEKVILISGAVPGANGSFVVIRPAIKKLGAARK*
>14_0929_02_40cm_Bacteria_2914_73_14
MALGGLIGRKLGMTQVYTPQGVLVPVTVIQAGPCTVVATRRPEREGYAAAQVGFAPAKVQRLPKALAGHFTKAGTGAFAVLREFRLADGEPPAVGSEIKVGDVFKPGERVAVTGVSKGRGTAGVMKRHLFSGFPGSHGTHEYFRHGGSIGNRSYPGRVFKGKRMAGRYGAERVTTRNLVVVAVRPDEHLLLVRGAVPGARNGMVMVRKGPEARK*
>14_0929_02_40cm_Euryarchaeota_2820_68_8
MPKESRPRHGSMGFSPRKRSESPVPHFSSWPEIDGAPKLQGFAGYKAGMTHAFVVDYRPTSTTSGQEVQVPVTVIETPPMKVAAVRAYRQGTNGLQVAGEAWAKNLDKELRRVFPIPKDHDPDAALGKIDAAMIDDVRLITYTQPILVTGMPKKAPDLMEQRIGGGTLPERLAYAKSLLGKEIRVSEFCREGSMVDIAAITKGKGWQGHHTRWNTHLLSHKNSKHRRNIGTLGNFQPGYVRPTVPQAGQFGYHQRTEYNKRVLKIGEDGKEITPNGGFLHYGNVRTEYVLVHGSIPGPTKRLIRLRDASRAGFVKLEKAPELTQVSRESKQGV*
>14_0929_02_40cm_Euryarchaeota_2838_66_7
MPKEHRPRHGSMGFSPRKRSESPIPHFSSWPEIDGGAPKVQGFAGYKAGMTHAIVIDYRPTSTTSGQEVQVPVTVVEVPPMRVAGVRLYRRVPEGLKTVTEVWSPRLDKELKRVFPIPKDYDADDAWKKANPAEVDDVRLITFTQPALVSGVPKKKPDLMENRVAGGSVEDRVKYAKGLLGKEIPVTEFCREGSMVDVAAITKGKGWQGHHTRWGTRLLSHKNSKHRRNIGTLGNFQPGYVRPTVPQGGQFGYHQRTEYNKRILKIGEKGDDITPNGGFLHYGLVRNPYVLLHGSIPGPTKRLIRFRDAARVGYVKLEKSPELTYVSREAKQGV*
>14_0929_02_40cm_Gemmatimonadetes_2814_69_9
GHVKAAGVAAVPRVLRSFPAVAQGEGEPPKPGESVTVAIFAAGDRVKVTGVTKGRGFQGVVHRHHFHGGPETHGNTRHRKPGSIAPGTDPSRIIKGKRMPGHMGARRFTEVGLRVVKVDAARNLLFVRGAVPGPMNGLLTVRKQGGASRHD*
>14_0929_02_40cm_Rokubacteria_2797_69_23
MARKEGLIGRKVGMTQVFGDDGNHVPVTVIEAGPCTIVGIRTNDTHGYDALQLGFGAKKKNVSKPAAGLFKKVNVAPMRVIREIRLEKTEKLQGYQVGQSLTVAMFQPGELVDVVSVSKGKGFQGGVKRYGWYGGDATHGSMFHRAPGSIGASSDPSRVWPGHHLPGRMGGERRTVLNLSVVRVMAEQNLVLVRGAVPGASGSLVMIRKSVKLKKAQQKAAEKK*
>14_0929_05_20cm_Acidobacteria_2978_54_10
MVSGILGKKVGMTQLFDDRSEVRPITVLQAGPCVITQRKNAARDGYDAVQIGLVEFVKGKRVTKAMQGHFGKHNLPPVKFMKEVAVTTPVEAGEKQAKGENPAAESNGQVKVGDKVLVDIFQDEKFVDVTGTSKGRGFAGVVRRHHFGGGPKSHGHMFQVQGSIGASSFPSRTFPGQRMSGHMGVEQCTVRNLRILGIDLEENLLMVEGAVPGPKGGYVVINKAKQAPRERRGFAGAQTVDPLKAAKKAAAGKAKK*
>14_0929_05_20cm_Actinobacteria_3089_70_8
MKGIVGKKLGMTQVFDPETGEVTPVTVIEAGPCPVVRVKTVDSDGYEAVQLAFEPVDEAKLTKARVGQLGEAGPHRKLIEFRGSSELTPGESVTVEDFEPGERIKVSGIGIGKGFAGTIKRHNFSRGPVSHGSHNIRAPGSVGASATPSRVFKGIKMAGRMGGKRVTQVGLTVHDVDAERNLLLVKGAVPGPKNGFVEVREDKGRGGA*
>14_0929_05_20cm_Bacteria_2979_70_7
MTKGLIARKLGMTQLFNADGTLSAVTVLEAGPCRVVGLRTVEKHGYTAAQLGFGEPRKKGLSKPEAGVFTKAGVDPARTVLEVRDYDGLEVGQELNADLFAEGELVDVTATSKGKGFQGLVKRHRFSRGPESHGSMNVRRPGSIGATDAARVFRGVRMAGQMGNAKTTVQGLKVLRVDTERNLLLIGGAVPGAKGAVVMVRGSGKAARQAARKKK*
>14_0929_05_20cm_Bacteria_2980_55_9
MSIGLLGQKIGMTSVYDAKGRLCPVTVIAAGDNVLLRRLTEENEGYSAVQVGFRVQKESRVTKSLLGEFKKAGVEPQRFVREFRLGTDLPEGEINLSVTQFQAGDYVDVIGRSKGKGFQGVMKKHNFHGQGAAHGSKTHRRIGAVGNRSTPGRIWKNQGMPGHLGDERVTVQNLQVMQVRESEKIILISGAVPGANGSYVVVRPAVKHPERLVALHAEHRKHEEDEKAKKPKTIAELAQKK*
>14_0929_05_20cm_Bacteria_2982_55_10
MSIGLLGQKIGMTSVYDVNGRLRPVTVIAAGDNVLVRRITAERDGYSAVQVGFGVQKESRLNNSEIGAFKKAGVEPKRFSRELRLGADLPEGEVNLNVTQFQAGDFVDVIGRSKGKGFQGVMKKHNMHGQGAAHGSKTHRRNGAIGNRSTPGRIWKNMGMPGHLGDERVTVQNLQVMQVRETEKIILVSGAVPGSNGSFVVVRPAIKKPAKKS*
>14_0929_05_20cm_Bacteria_3107_55_7
MSIGLLGQKIGMTSVYDANGKLRPVTVIAAGDNVLVRRITAERDGYSAVQVGFGGQKESRLNKSELGAFKKAGVEPKRFSREFRLEADLPDGEVNLSVTQFQAGDFVDVIGRSKGKGFQGVMKKHNMAGQGAAHGSKTHRRNGAIGNRSTPGRIWKNMGMPGHLGDERVTVQNLQIMQVRESEKIILVSGAVPGSNGSFVVVRPAIKKPAKKS*
>14_0929_05_20cm_Bradyrhizobium_3008_62_10
MRSGVIAQKVGMTRVFTETGEHIPVTVLKLGNCQVLGHRTTEKNGYVALQLGSGSRKTVYLPKAERGQFAVAKVEPKRKVAEFRVSEDALIPVGAEIQADHFVVGQFVDVTGTSVGKGFAGGMKRWNFGGLRATHGVSVSHRSIGSTGGRQDPGKTWKNKKMPGHMGVDRVTTLNLRVVQTDVERGLILVEGAVPGSKGGWIAVRDAVKKPLPKEAPKPGKFKVAGGEQAAEAPTEQEGA*
>14_0929_05_20cm_Ktedonobacter_racemifer_3036_53_7
MGHLGHSLPLLRAQRRRLQAYQQEQRAKSKTQSATAEGSEQAETTSEDAPEKKDKQIEKLLRVQEKRQRRPGPELGPFKVLREVEVQNGVASEKIELGKQFDASLFTTGESVDIVGTSKGKGFQGGVKRHGFSGGPKTHGQSDRTRAPGSIGSGTTPGRVLKGTRMAGHMGNARVTAKKLQVIQSDPERNLLLVKGSVPGANGGLLMIKKHVMR*
>14_0929_05_30cm_Bacteria_3176_67_7
MIGLLAEKIGMTQIFDEQGRVIPVTILTAGPCPIVQVKTAETDGYGALQIGFGKKRETLIPKGLQGHLKKHKAAGIRALKEVRVDDTSPFTVGQELTVALFEVGSKVDVIGVSKGRGFAGVIRRHHFTCGRETHGCVTHKQPGSIGASAYPSRVIKGKRLPGRMGGARVTVKNLNVVGVDPEQHLIWVRGSVPGPPKCTVLIRKIGAK*
>14_0929_05_30cm_Bacteria_3223_55_8
MIMSIGLLGRKIGMTSVYDANGRLCPVTVISAGDNVLLRRLTTENDGYSAVQVGFDSQKESRVSKPLLGEFKKAGVEPKRFVREFRLDVDALRQLPDEINLNVSQFQAGDFVDVIGRSKGKGFQGVMKKHNFAGQGAAHGSKTHRRIGAVGNRSTPGRIWKNMGMPGHLGDRRVTVQNLQVMQVREAEKMILVSGAVPGANGSYVIVRPAIKNPAQRIILHQEHAKADKAAAAKKPAITVR*
>14_0929_05_30cm_Bacteria_3237_55_16
MSIGLLGQKIGMTSVYDVRGRLCPVTVIAAGDNVLLRRLTEENEGYSAVQVGFGVQKESRVTKSLLGEFKKAGVEPQRFVREFRLATDLPEGEINLSVTQFQAGDYVDVIGRSKGKGFQGVMKKHNFAGQGAAHGSKTHRRIGAVGNRSTPGRIWKNQGMPGHLGDERVTVQNLQVMQVRESEKIILISGAVPGANGSYVVVRPAVKHPERVLALHAEHRKHEEEEKAKKPKTIAELAQKK*
>14_0929_05_30cm_Bacteria_3252_59_8
MLGLIGKKLGQTRVYDAQGNIVPVTVVLAGPNRVIQCKTVETDGYQAVQLGFGDQKESRLTKPLNGHLKKFNVSPVKRVREFRSFSVDVKPGDVVGVNIFAQGDYVDAIGVTKGRGFEGVVKRHHFRGGDSTHGAKGWHRRSGAIGCRLFPGTVRRGLKMPGHMGQVRRTVQNLQVVEVREAENILLIKGAIPGAKGDYVIIRESKKIPKPAAAAKK*
>14_0929_05_30cm_Bacteria_3286_55_10
AAGDNVLVRRITAERDGYSAVQVGFGAQKESRLNNSELGAFKKAGVEPKRFSREFRLETDLPDGEVNLNVTQFQAGDFVDVIGRSKGKGFQGVMKKHNMHGQGAAHGSKTHRRNGAIGNRSTPGRIWKNMGMPGHLGDERVTVQNLQVMQVRESEKIILVSGAVPGSNGSFVVVRPAIKKPAKKS*
>14_0929_05_30cm_Nitrospirae_3185_61_13
MTNGLIGRKLGMTQVCDDAGRMIPVTVIEAGPCRVAQVKTRERDAYEAVQLVFGEVAERKLGKAALGHLKAAQVSPGRWLREFKRVGEAQVGQVLNVDLFQKGDRVDVEGVSKGKGFQGVIKRHHYRGGPETHGSMFHRAPGSIGSSSFPSRVWKNKTLPGHMGSERVTIQRLRVVEARPEEHLLFVGGAVPGPTGSIVVVRKSRKG*
>14_0929_05_30cm_Rokubacteria_3184_69_12
MARKEGLIGRKVGMTQVFAEDGSHVPVTVIEAGPCPVIEIRTTESHGYDALQIGFGPKKKNVSKPEAGHFKKANVPPMRVVREIRLEKTEKLQGFQAGQALTVEMFTPGELVDVVGVTKGKGFQGGVRRYGWAGGDATHGSMFYRAPGSIGASSDPSRVWPGHHLPGRMGGDRRTVLNLSVVRVMPEQSLVLVRGAVPGANGSLVMVRKSVKAKKAQPAKSAEKK*
>14_0929_05_30cm_Rokubacteria_3187_68_7
MAMKEGLIGRKRGMTQVFGDDGNVIQVSVVEAGPCTIVGIRTTPEDGYDALQIGFEPARKNVTKAMAGHYKKAGVEKPMRVLREVRLQKTETVAAYQVGQQLTVELFAPGELVDVVGVSKGKGFQGGVKRHNWSGGDQSHGSMFHRAPGSIGASSDPSRVFPGHKLPGRMGGDRRTILNLPVVRVIPEQNLILIRGAVPGHTGSLVMVRKSVKQTKAQQQKGKEAK*
>14_0929_05_40cm_Bacteria_3414_60_5
MDAILGKKLGMTHIFKENGDAIPATVLKAGPCVVVQRKSAGKDGYEAAQLGLVELPPPRRVTKAMEGHFKKAGANPVRFLREVRLSTADSEVKVGDKVLVEQFKVDDFVDVTGISKGRGFAGVHKRHHFGGGGAAHGSMFHRAPGSIGASAFPSRVLKGTRAAGHMGMDQVTVRNLRVVQVLSEDNALVVQGAVPGPTGRYVVVRKAKAPHK*
>14_0929_05_40cm_Bacteria_3425_55_9
MAEHKKPAKPKAEKADKPKKPEAEDKSPTAEAKADQAALTPAAETAAPVSAEAKPAKKPAKPTKQEAAPVEAPRENLTLDADEIEKPKIVKAKGAKNIHSGIAHVYASFNNTIVTITDLNGNVIGWSSAGKVGFKGSRKSTAYAAQLVAQDASRQAMGHGLKEVQVLVKGPGAGRESAVRALQAIGLDLTLIRDVTPVPHNGCRPPKQRRV*
>14_0929_05_40cm_Bacteria_3436_68_16
MKGLLARKLGMTQLFNPDGTTSAVTVLEAGPCKVLGLRTTEKDGYSAARIAFLTVKEGKLNNPQLGEFKKAGLDPHRHVVEIRNYDGLEQGQDITAEIFKAGELVDVTSTSKGKGFQGLIKRHKFSRGPESHGSMNVRQPGAIGATDAARVFKGVRMSGQMGNERSTARAYKVVRVDADRNLLMVRGGVPGAKGALVLVKESTKKVKPKGPAGKPNPRKV*
>14_0929_05_40cm_Bacteria_3445_55_9
VQVGFGAQKESRVSKSLLGEFKKAGVGPQKFVREFRLTSDLPGGEINLSVTQFQAGDYVDVIGRSKGKGFQGVMKKHNFHGQGAAHGSKTHRRIGAVGNRSTPGRIWKNQGMPGHLGDERVTVQNLQVMQVREAEKMILISGAVPGANGSYVIVRPAIKHPERLVALHAEHRKHEEEEKAKKPKTLREMAHRQ*
>14_0929_05_40cm_Betaproteobacteria_3492_64_9
MTLGLVGRKVGMTRVFTDDGDSLPVTVLDVSDNRVTQIKSGATDGYSAVQVTFGKRRASRVNKAAAGHFARAAVEAGHILREFRVPESELGNLKIGGKIGVDIFKVGQKVDVSGMSQGKGFAGVIKRHHFSSNRASHGNSISHNKPGSTGMAQDPGRVFPGKRMAGHLGAAQRTSQGLEVVRVDLERQLLLVKGSVPGSRGRDIVVRPTTKATRVKGPSPKAAPSKAAPAAQPAKAVPAAKAAPAPAAKGA*
>14_0929_05_40cm_Chloroflexi_3475_67_7
MTNETKVEEKDERADSAAAAPALKKPVLIGRKLGMLQHFKEDGSVVAATIIVAEANVVTQVRTKERDGYSAIQLGFGRAKNPDRMTKAELGHLKDLPPMRVLREVRLDDIDGFATGQEIGVDRFAPGDKVHVSGVSKGKGFQGPVHLHHFTRGPKSHGSDHLRRQGSVGSGTTPGRVLKGLRMAAHQGADKVTVRNLEILRSDPARSLLVIAGAVPGGKNGIVMVRKA*
>14_0929_05_40cm_Euryarchaeota_3390_64_17
MPKEHRPRHGSMGFSPRKRSESPIPHFTSWPDSDGGSPKVQGFAGYKAGMTHAIVVDYRPTSTTSGQEVQIPVTVLEVPPMHVAAVRLYRRTMEGLKTVGEVWGPKLDKELRRVFPIPKEYDVEEAWKKVQPAQVDDVRLITYTQPGLLTGVPKKKPDLMENRVGGGSIEDRIKYAKQLLGTDIPVTEFCREGSMVDVAAITKGKGWKGHHTRWGTRLLSHKNSKHRRNIGTLGNFQPGYVRPTVPQGGQFGYHQRTEYNKRILKIGEKGDEITPNGGFLAYGMVRNPYVLLHGSIPGPAKRLIRLRDAARIGYVKLEKSPELTYVSRESKQGV*
>14_0929_05_40cm_Euryarchaeota_3410_64_11
MPKEHRPRHGSMGFSPRKRSESPIPHFSSWPDVDGSAPKLQGFAGYKAGMTHAIVVDYRPTSTTSGQEVQVPVTVVEVPPMRVAAIRFYRRNPEGLQTKAEVWAAQLDAELRRVFPIPKDYDVEAAWKSVDPAQIDEVRVITYTQPSLVTGVPKKKPDLMENRVGGGSIEERIKYARGLLGKEIPVTEFCREGSMVDVAAITKGKGWQGHHTRWGTRLLSHKNSKHRRNIGTLGNFQPGYVRPTVPQGGQFGYHQRTEYNKRILKIGEKGDDVTPDGGFLHYGNIRNPYVLLHGSIPGPTKRLIRFRDAARGGYVKLEKSPDLTYVSRQSKQGV*
>14_0929_05_40cm_Euryarchaeota_3461_65_8
MPKEHRPRHGSMGFSPRKRSESPVPHFSSWPDIDGAPKLQGFAGYKAGMTHAFVVDYRPTSTTSGQEVQVPVTVIETPPMRVAAVRAYRQGSGGLQVAGEAWAKNLDPELRRVFPIPKDHDPEAALKSIDPAALDDVRLITYTQPDLVTGIPMKAPDLMEQRVGGGTLPERLAYAKSLLGKEVRVSEFCREGSMVDIAAITKGKGWQGHHTRWGTHLLSHKNSKHRRNIGTLGNFMPGYVRPTVPQSGQVGYHQRTEYNKRVLKIGEDGKDVTPNGGFLHYGPVRTEYVLVHGSIPGPTKRLIRLRDASRAGYVKLEKAPELTFISKESKQGA*
>14_0929_05_40cm_Gemmatimonadetes_3476_66_7
MNGLIGRKLGMTRIFNAEGTHVPVTVIEAGPCPVIAVLEGRVELGFGAKKPKNAPKALAGHAKKGGVETTPRVIRRFDVSGEAPAAGSAVTVAIFAEGDRVKVSGVSKGRGFQGVVHRHHFHGGPETHGNTRHRKPGSIAPGTDPSRIIKGKRMPGHMGARNTTELGLRVVRIDAERNLLFVRGSVPGPMNGLVTVRKQGGPSRHD*
>14_0929_05_40cm_Nitrososphaera_3389_34_9
MGHRKYSAPRRGSMAFYPRVRARSLESRVRTWSDPKLEKSSLLGFAGYKVTNLNVLSVDDREKTPNYGKNIMNSSTLIATPPLKIIGIRAYGETAYGKNVIFDVFAKDNDKYLSRKAPFKYEEGKLDEINAHVDKIKHVVAIVSSYPATASLAQKKPFVWEIPIGGKDTKSKLDYVANNFGKQMNIKDVFETGQFIDISGITRGKGIEGPITRFGVKRKQHKSRKSVRALGTLGPISPAVVTYTVPRQGQRGFHQRTEYNKRILIISNSEKETDFKINPKGGFEHYGLVKNDYIIVKGSIPGVPKRLVKMRFPIRTTSKKVLEPKVLEVLVK*
>14_0929_05_40cm_Thaumarchaeota_3480_35_9
ATASLSQKKPFVWEIPIGGKDTKTKIDYVVSNFGKQVNIKDVFETGQFIDISAITRGKGIEGPITRFGVKRKQHKSRKSVRALGTLGPISPAVVTYTVPRQGQRGFHQRTEYNKRILIISNSEKDNDFKINPDGGFEHFGMIKYDYIIVKGSVPGVPKRLVKMRFPIRTVGKKILEPKVVEVLVK*
>14_0929_05_40cm_unknown_3413_53_7
MGHRKYSAPRRGSLAYLPRGRATHWSPRIRFWPRYEGPPKLLAFAGFKAGTTHSTIVDNRQGSLTYGKEVTFPVTVVETPPLVVSGLRFYEMWNGALRSVGEVWASDTQRDLGRAIKLPEKFNSDAAWEKLEPLKERVREVRAIVSSQPRLAKTGKKEPDILEVKIDGGSVTERWEFGKKLLGTEVKVTDVFKEGGEVDVVAITKGKGIQGPVKRWGIKKLKHKSRKTVRGVGSIGPWHPHFVMYSVPRPGQMGFAQRTEYNKQILRLSDNPADINPQGGFLHYGPIKTQYALLRGTVPGPAKRLVALRYPSRGIVEAEPPKLEQVSLASKQGA*
>14_0929_09_20cm_Acidobacteria_6741_56_8
MVSGILGKKVGMTQLFDDRGEVRPITVLQAGPCVITQRKNASRDGYDAVQIGLVEFVKGKRVTKPMQGHFGKHNLPPVKFMKEVAVTTPVEAGEKQAKGENPAAETNGQVKIGDKVLVDIFQDEKFVDVTGTSKGRGFAGVVRRHHFGGGPKSHGHMFQVQGSIGASSFPSRTFPGQRMSGHMGVDQCTVRNLRILGIDLEENLLMVEGAVPGPKGGYVVINKAKQPPRERRGFAGAQTVDPLKAAKKAAAGKAKK*
>14_0929_09_20cm_Acidobacteriales_6726_56_6
MKFVREVPLEFEEKAEAPVAGNGLKAGDRVLVDIFDGEKFVDIVGISKGKGFQGVVKRHHFGGGPKSHGSMFQITGSIGSSAFPSRVFKGMRMSGHMGNARVTARNLRVLGLDKDDNLLVVEGSVPGPNGGYLVIMKAKKPPRERRGFAGAATVDPLKAAKRAAKKG*
>14_0929_09_20cm_Bacteria_6715_55_10
MVNGIIGKKLGMTQVFAKDGTVTPVTVIKAGPCVVVQRKDVNTDGYDAVQLGLVEERPPRRVNKPIEGHFKRAGIPPTRILREVRIDKSEDSTNVGDKILVNQFNENDLVDVIGTSKGRGFAGFVKRHGFGGGRATHGSMFHRAPGSIGASAYPSRVVKGTRMAGHMGNARTTLKNLRVISVDEENNLLMVRGAVPGPNGSYVLIKKVQG*
>14_0929_09_20cm_Bacteria_6721_56_10
MSIGLLGQKIGMTSVYDANGRLHPVTVIAVGDNALLRRLTHENDGYSAVQVGFGSQKESRVSKAELGVFKAASSEPKRFVREFRLTSDLGEGEVNLTVTQFQPGDFVDVIGRSKGKGFQGVMKKHNFDGQGAAHGSKTHRRNGAVGNRSTPGRIWKNMGMPGHLGDERVTVQNLQVMQVREAEKVILISGAVPGCNGSYVVVRPAIKNPAAQIRLHQQHAKQDKAVAKKHEVEKKAEEKKPGAEKKPEAEKKPQAEKKPEAEKKPEAAEKK*
>14_0929_09_20cm_Gemmatimonadetes_6731_64_7
MIGIIGRKLGMTQIFNENGEQVPCTVIEAEPNPVLTVTDKAKAGFAAVQLGFEQQRTARDDGEGSRTPRGRRATRAELGHAKKAGLDYAPRALRSFRLDEPGNAKIEIPAYNVGDMVKVDVFAAGEIVKVMGTTKGRGFQGVVKRHGFHGGPNTHGNTRHRKPGSVGPGTDPSRVIKGKKMPGQYGAEQHTQIGLRVEKVDAERNLIYVRGSVAGPTNGIVLVEKQA*
>14_0929_09_20cm_Ktedonobacter_racemifer_6734_54_8
MLNALLGRKVGMTQVFGPNGTVIPVTVIEAGPCIVTQIKTVANDGYEAVQIGFEQTTLKNVTRPALGHLGHSLPLLRAQRRRLQAYQQEQRAKSKTQSATAEGSEQAETTSEDAPEKKDKQIEKLLRVQEKRQRRPGPELGPFKVLREVEVQNGVASEKIELGKQFDASLFTAGESVDIVGTSKGKGFQGGVKRHGFSGGPKTHGQSDRTRAPGSIGSGTTPGRVLKGTRMAGHMGNARVTAKKLQVIQSDPERNLLLVKGSVPGANGGLLMIKKHVMR*
>14_0929_09_30cm_Acidobacteria_6831_56_8
MAKVAGILGKKVGMTQLFDDKGDVRPATVLQAGPCVVTQHKTATKDGYISAQIGLVEFVKESRVTKPMRGHFGKHNLPPMKFLREVPVEVEEKAETDGALKVGERVLVDIFEGEPFVDIVGISKGRGFTGVVKRHHFGGGPKSHGSMFQIPGSIGSSAFPSRVFKGMRMSGHMGNARVTVRNSRVLGVDKEENLLVVEGSVPGPNGGYLIISKAKKPPRERRGFAGIGTVDPLKAAKRAAKKG*
>14_0929_09_30cm_Bacteria_6841_55_9
MSIGLLGQKIGMTSVYDANGRLRPVTVIAAGDNVLVRRITAERDGYSAVQVGFGAQKESRLNNSEIGAFKKAGVEPKRFSREFRVQADLPEGEVNLNVTQFQAGDFVDVIGRSKGKGFQGVMKKHNMHGQGAAHGSKTHRRNGAIGNRSTPGRIWKNMGMPGHLGGIKRIVGGGAARN*
>14_0929_09_30cm_Bacteria_6847_57_11
MAVNGIIGIKLGMTQVFVEDGTLVGCTVLQAGPCVVVQRRTKQNDGYEAAQLGLVEFVKPRRVNKAMTGHFKKASVAPMKVLQEVRIEESKDETKVGDRVLVENFKTGELVDVSGVSKGKGFQGGVKRWHYAGGDATHGSMHHRAPGGIGGSSFPSRVWKNQHFPGHMGNVRVTAKNLKVVKVDTDENLLLVRGSVPGPSGSYILIRKAKKAK*
>14_0929_09_30cm_Bacteria_6869_55_12
NMHGQGAAHGSKTHRRNGAIGNRSTPGRIWKNMGMPGHLGDERVTVQNLQVMQVRESEKIILVSGAVPGSNGSFVVVRPAIKKPAKKS*
>14_0929_09_30cm_Bacteria_6875_72_9
MALPGLIGRKLGMTQVYTAQGILVPVTVLQAGPCTVVATRQPERDGYAAAQLGFGSAKTGRLSKPVQGQFKKAGTGAFAVLREFRLAGEEAPAVGAEVRVGDVFKPGEVVHVAGVTKGRGTAGVMKRHNFAGFPGSHGTHEYFRHGGSIGNRSFPGRIFKGKRMAGRYGAERVTTRNLEVVAVRPDENLLLVRGAVPGARHGTVVIHKPASEARR*
>14_0929_09_30cm_Betaproteobacteria_6879_64_7
MTTEDLAKLKVGETISVETFAVGQLVDVSGTTKGRGFTGVIARHHFSSNRASHGNSLSHNKPGSISMAQDPGRVFPGKRMAGQYGNVQRTVQTLKVVRIDAVRGLLLVRGAVPGADGGHIVVRPAVKAPAKKGA*
>14_0929_09_30cm_Nitrospirae_6829_62_9
MTNGLLGQKLGMTQVFLEGGKTVPVTVIEAGPCRVSQVKTKERDGYPAVQLAFKELPDRKASKPVKGHFAKANLPAYRHVREFSATGEAQVGATVTVSMFAKGELVDVVGVSKGKGFQGVVKRHHFAGGPETHGSMFHRAPGSIGSSSWPSRVWKNKRLPGHMGDRRVTAQALEVIDVRPDEHLLFVRGAVPGARGSLVAIQKSKKAS*
>14_0929_09_30cm_Proteobacteria_6836_67_22
MAIGLVGRKAGMTRVFTDAGETVPVTVIEVLPNRVTQVKAQDKDGYRAVQVTYGTRRPQLYSKAVAGHFARANVAPGRALVEFRLTAADKTDLTPGAEIKADLFKEGEIVDVTGTTIGKGFAGTMKRHNFAGGYASHGNSLSHRAPGSIGQRQTPGRVFKGRRMSGHMGVQRRTTENLRVVQVDLERNLLLIRGAVPGAPGGQVIVRPSLKAARRATRKITTPAKSGGAPKQAAKAAPAKAAPAKDAPKAEAAKAEKK*
>14_0929_09_40cm_Bacteria_7002_54_13
MIIGLLGQKIGMTSVYDAKGRLCPVTVIAAGDNVLLRRLTEDNEGYSAVQVGFAAQKESRVTKALLGEFKKAGVGPQKFVREFRLAYDLPEGEVNLSVTQFQAGDYVDVIGRSKGKGFQGVMKKHNFHGQGAAHGSKTHRRIGAVGNRSTPGRIWKNQGMPGHLGDERVTVQNLQVMQVREADNIILISGAVPGANGSYVIVRPAIKNPGVRIAEHQAHKKADQAVAAKKPAITVR*
>14_0929_09_40cm_Bacteria_7006_68_10
MTDETKVEDQDGAKTAPAIAKPVLIGRKVGMLQHFKEDGSVVAATVIAAESNVITQVRTRERDGYTAIQLGFGRAKKKEQLSGGERGHLKDLPPLQVLREVRVDDVAGFATGQEIGVDRFNAGDKVHVSGVSKGKGFQGPVHLHHFTRGPKSHGSDHLRRQGSVGSGTTPGRVLRGLRMAAHQGADRVTVRNLEILRSDPARALLVVAGAVPGARNGIVMVRKA*
>14_0929_09_40cm_Bacteria_7010_58_7
QHFPGHMGNVRVTAKNLKVVKVDTDENLLLVRGSVPGPSGSYILIRKAKKAK*
>14_0929_09_40cm_Bacteria_7016_55_11
MSIGLLGQKIGMTSVYDAKGRLCPVTVIAAGDNVLLRRLTEENEAYSAVQVGFGAQKESRVTKALLGEFKKAGVGPQKFVREFRLRSDLPEGEINLSVTQFQAGDYVDVIGRSKGKGFQGVMKKHNFHGQGAAHGSKTHRRIGAVGNRSTPGRIWKNQGMPGHLGHERVTVQNLQVMQVRENENIILVSGAVPGANGGYVIVRPAIKHPERLVALHAEHRKHEEEEKAKKPKTLREMGQNK*
>14_0929_09_40cm_Bacteria_7036_71_9
MALPGLIGRKLGMTQVYTAQGILVPVTVIQAGPCTVVATRQPERDGYAAAQLGFGSAKTGRLSKPVQGQFKKAGTGAFAVLREFRLAGEEAPAVGAEVRVGDVFKPGEVVHVAGVTKGRGTAGVMKRHNFAGFPGSHGTHEYFRHGGSIGNRSFPGRIFKGKRMAGRYGAERVTTRNLEVVAVRPDENLLLVRGAVPGARHGTVVIHKPASEARR*
>14_0929_09_40cm_Euryarchaeota_7021_64_14
PEGLQTKAEVWAAQLDAELRRVFPIPKDYDVEAAWKSVDAAQIDEVRVITYTQPSLVTGVPKKKPDLMENRVGGGSIEERIKYARGLLGKEIPVTEFCREGSMVDVAAITKGKGWQGHHTRWGTRLLSHKNSKHRRNIGTLGNFQPGYVRPTVPQGGQFGYHQRTEYNKRILKIGEKGDDVTPDGGFLHYGNIRNPYVLLHGSIPGPTKRLIRFRDAARGGYVKLEKSPDLTYVSRQSKQGV*
>14_0929_09_40cm_unknown_7058_52_11
MGHRKYSAPRRGSLAYLPRGRSSHWAPRIRFWPEYEGAPKLLAFAGFKAGTSHVTIVDNRQGSLNYGKEVTLPVTVVETPPLLVTGLRFYERFNGGLRTSGEVWAPEPSKDLGRRIKVPEKFDDNKGWEKLESAKERVVEVRAIAASQPRLAKIGKKKPDLMEVKIDGGTVKDQLEFAKKLLGKEVKVADVFKEGMDVDVIGITKGKGIQGPVKRWGIKKLKHKSRKTVRGVGSIGPWHPHYVMYSVPRAGQMGFAQRTEYNKQILKIGDNGADVTPKGGFLHYGPIKTEFTLLRGTIPGPANRLVALRTPARGRVSGEPPKMEMISLASKQGA*
>14_0929_12_20cm_Bacteria_7168_68_10
MPKGLLARKLGMTQVFNADGTVSAVTVLEVGPCRVLGLRTVEKDGYAAVRLAFAPVAERKVSKPLLGEFKKAGADPHRHVAEVRGYDGLEVGQELKCDVFAEGELVDVTSTSKGKGFQGLVKRHRFSRGPESHGSMNVRQPGSIGATDAARVFKGVRMAGQMGNKRTTVQGLRVVRVDGKRNLLLLRGGVPGGDGGVVLVKESVKQLRKAR*
>14_0929_12_20cm_Bacteria_7172_66_10
MATKGLLARKVGMTQVFSEKGELLPVTVLEAGPCIVIGLRATQKDGYGAVQLGFVQAKEKRVTKAIAGHFKKAGVAAHKHVREVRLKGEGGFEVGQALKVDIFKAGEWVDVTGTSRGKGFSGQHKRHHFGRGPVTHGSHNIKQPGSIGSSSTPSRVYKGMRMAGQLGNAQRTTRNLRVVSIDPARNLLLVNGDVPGHPNSVVVVKDSLRQPKTK*
>14_0929_12_20cm_Bacteria_7173_66_12
MKGLLARKLGMTQLFNPDGTTSAVTVLEAGPCRVLGLRTAEKDGYQAVRIAFAPAKEGRLNNPQLGEFKKANLDPHHHIVEIRNYEGVEAGQELKAEIFAAGELVDVTATSKGKGFQGLIKRHKFSRGPESHGSMNVRQPGAIGATDAARVFKGVRMSGQMGNVRTTSRAYKVVRVDAERNLLLVKGGVPGAKGALVLVRQSTKKVKPKGPAGKPNPRKV*
>14_0929_12_20cm_Bacteria_7176_69_7
MVGLRTVEKDGYAAAQIGFGEIDAKRVTKPVAGGFKKAGVDPLRHVVEIRDYDGLEVGQELKADLFSEGDLVDVTSTSKGKGFQGLVKRHRFSRGPESHGSMNVRQPGSIGATDAARVFKGVRMAGQMGNVRTTVQGLKVVRVEGERNLLLLNGGVPGGDNAIVLVRQAVKSRRGKAGKSEKKG*
>14_0929_12_20cm_Bacteria_7180_68_10
MSRGLLARKVGMTQVFTERGTVVAVTVLEADTCRVVQRKTTGVDGYEAVQIGFGERRPRRTPKALAGHFKRAGLTPQRTLAELRDAGDAKVGSQLRVDIFNAGQRIDVTAVSQGKGFSGTRKRHNFGRGPVTHGSHNIKQPGSIGSTDAARVFRGVRMAGQLGAQQVTVRNLEVVRVDPERNLLLVGGAVPGHRNTVVLVRDSDRSATLGESA*
>14_0929_12_20cm_Bacteria_7191_69_6
MAALLGRKLGMTQVFDEAGNVVPVTVVAAGPCIVVGVRTPAREGYAAVQLGFDEVAEAKLPKPLRGVFARRGVRPHRVIREVPLAQGEQFEVGQSVTAGVFASGDRVDVVGITKGKGFSGGIKRHNFDAQRTSHGNSLMHRAIGSVGQSNVARVMKGKRMPGRLGGTRTTVRRLRVVSVDPERNLLVVRGAVPGPRGSLVMIRKAGAARA*
>14_0929_12_20cm_Proteobacteria_7163_67_18
MAIGLVGRKAGMTRVFTDAGETVPVTVIEVLPNRVTQVKAQDKDGYRAVQVTYGMRRPQLYSKAVAGHYARANVAPGKALVEFRLTGADKTELKAGAEIKADLFKEGEAVDVTGTTIGKGFAGTMKRHNFAGGMASHGNSLSHRAPGSIGQRQTPGRVFKGRRMSGHMGVVRRTTENLRVVQVDLERNLLLIRGAVPGAEGGQVIVRPSLKAARRANRKIVTPTKLGAAPSKDPAKAGKK*
>14_0929_12_20cm_Proteobacteria_7190_65_6
MAIGLVGREVGMTRVFTDAGETVPVTVIEVLPNRITQVKSQERDGYRAIQVTYGTRRPQLYSKALAGHYAKASVAPGKALIEFRLTDGDKTELQAGAELKADLFKAGEAVDVTGTTIGKGFAGTIKRHNFAGGYASHGNSLSHRAPGSIGQRQTPGRVFKGRRMSGHMGVGRRTNENLRVVEVDLERNLLLVRGAVPGAEGGQVIVRPSLKAARRATRKIIAPAKAGPAPAASPAKAAKK*
>14_0929_12_30cm_Bacteria_7366_66_10
MKGLLARKLGMTQLFNPDGTMSAVTVLEAGPCRVLGLRTAEKDGYSAVRIAFQPAKEGQLNGPELGEFKKASLDPHRHIVEIRNYDGVEQGQELKAEIFAAGELVDVTSTSKGKGFQGLIKRHKFSRGPESHGSMNVRQPGAIGATDAARVFKGVRMSGQMGNERTTSRAYRVVRVDAERNLLLIRGGVPGAKGALVLVRQSTKKVKPKGPAGKPNPRKV*
>14_0929_12_30cm_Bacteria_7370_58_11
MAVNGIIGIKLGMTQVFVEDGTLVGCTVLQAGPCVVVQRRTKQNDGYEAAQLGLVEFVKPRRVNKAMTGHFKKASVAPMKVLQEVRIEESKDETKVGDRVLVENFKTGELVDVSGVSKGKGFQGGVKRWHYAGGDATHGSMHHRAPGGIGGSSFPSRVWKNQHFPGHMGNVRVTAKNLKVVKVDTDENLLLVRGSVPGPSGSYILIRKAKKAK*
>14_0929_12_30cm_Bacteria_7389_66_9
MTQLFNADGTTSAVTVLEAGPCRVLGLRTTEKDGYTAARIAFEATDERRLNKPMNGEFKKANVEPHRHVVEIRGYDGLEAGQELKAEIFAAGEIVDVTSTSKGKGFQGLIKRHKFSRGPESHGSMNVRQPGAIGATDAARVFKGVRMSGQMGNERTTARAYKVVRVDPERNLILVKGGVPGAKGALVLVRQSTKKVKVKGPSGKPTGRKV*
>14_0929_12_30cm_Bacteria_7412_58_7
MAVNGIIGIKLGMTRVFADDGAAIPCTVMQAGPCVVVQRRSKQTDGYDAAQLGLVEFVKPQRISKPMTGHFKKGNLAPMRVLREFRLEQSSDETKTGDRVLVDRFAPGELVDVTGVSKGKGFQGGVKRWHYRGGDATHGSMFHRAPGGIGASSFPSRVWPGQHFPGHMGHERKTVKNLRVVKVDSEENLLLVRGAVPGPTGCYLLIRKSKRAK*
>14_0929_12_30cm_Bacteria_7476_55_10
ANMSIGLLGQKIGMTSVYDANGRLHPVTVIAAGDNALLRRLTNENDGYSAIQVGFGSQKESRVNKAELGVFKSASSEPKRFVREFRLGIDLPEGEVNLTVTQFQPGDYVDVIGRSKGKGFQGVMKKHNFDGQGAAHGSKTHRRNGAVGNRSTPGRIWKNMGMPGHLGDERVTVQNLQVMQVRESEKIILISGAVPGANGSYVVVRPAVKHPERILALHAEHRKHEEEEKAKKPKTIAELAQKK*
>14_0929_12_30cm_Betaproteobacteria_7373_66_8
MADAKSPAGPATTASTSRIAGLGLLGRKVGMTRIFNEDGASVPVTVLEVSNNRVTQIKTVDTDGYAAVQLAHGARKPSRIAKPQAGHFAKAGVEGGSVLREFRLKESTEAGSALGGELKVGATLGVDQFEVGQKVDVTGVTIGKGFAGSIKRHHFSSNRASHGNSLSHNAPGSIGMRQDPGRVMPGKRMAGHLGDVRRTTHNLVIARIDAERQLLLVRGAVPGARGGSVIVRPAVKA*
>14_0929_12_30cm_Euryarchaeota_7401_64_15
MPKEHRPRHGSMGFSPRKRSESPIPHFSSWPDVDGGTPRLQGFAGYKAGMTHAIVVDYRPTSTTSGQEVQVPVTVVEVPPMRVAAVRLYRRVPEGLKTAAEVWAAQLEKELRRVFPIPKDYDAEEAWSKVDAAAIDEVRVITYTQPSLVTGVPKKKPDLMENRVGGGSIEDRIKYARGLLGKEIPVTEFCREGSMVDVAAITKGKGWKGHHTRWGTRLLSHKNSKHRRNIGTLGNFQPGYVRPTVPQGGQFGYHQRTEYNKRILKIGDKADEVTPEGGFLHYGNLRNPFVLLHGSIPGPTKRLIRFRDAARGGYVKLEKSPDLTYISRQSKQGV*
>14_0929_12_30cm_Gemmatimonadetes_7362_66_15
MNGLIGRKLGMTRLFDAAGTHVPVTVIEAGPCAVISVAEGRAELGFEAKKAKRSPKAIVGHVKKAGLEVAPRIIRRFDVTGEAPAAGSAVTVAIFAAGDRVKVRGVSKGRGFQGVVHRHHFHGGPETHGNTRHRKPGSIAPGTDPSRIIKGKRMPGHMGARNFTEIGLRVVKIDAERNLLFVRGSVPGRRARRAPRTGGTAASPMGRIRAVTGSRFRRKCASSRRNRRSTRAPVKARS*
>14_0929_12_30cm_Proteobacteria_7433_68_7
MAIGLVGRKAGMTRVFTDAGDTVPVTVIEVLPNRVTQVKAQDKDGYRAVQVTYGMRRPQLYSKAVAGHYARANVAPGKALVEFRLTGADKTELKAGAEIKADLFKEGEAVDVTGTTIGKGFAGTMKRHNFAGGMASHGNSLSHRAPGSIGQRQTPGRVFKGRRMSGHMGVVRRTTENLRVVQVDLERNLLLIRGAVPGAEGGQVIVRPSLKAARRANRKIVTPTKLGAAPSKDPAKAGKK*
>14_0929_12_30cm_Rokubacteria_7382_69_18
MARKEGLIGRKIGMTQVFGDDGNQVPVTVIEAGPCTIVGIRAKDTHGYDALQLGFGAKKKHVSKPEAGLFKKANVAPMRVVREIRLEKAEKLQGYQVGQALTVEVFQPGELVDVVGVSKGKGFQGGVKRYGWYGGDATHGSMFHRAPGSIGASSDPSRVWPGHHLPGRMGGQRRTVLNLSVVRVMPEQNLVLVRGAIPGANGSVVMIRKSVKHRRGPVARVRARSARPSGRAAGSPSVRSRAATSRTCRARCAERRCEPRSRRGSPTADSP*
>14_0929_12_40cm_Bacteria_7530_66_8
MKGLLARKLGMTQLFNTDGTVSAVTVLEAGPCRVLGLRTTEKDGYAAARIAFEATPERKLTKPEQGVFKKAGVEPHRHIVEIRNYDGVEAGQELKAEIFAAGEIVDVTSTSKGKGFQGLIKRHKFSRGPESHGSMNVRQPGAIGATDAARVFKGVRMSGQMGNERTTARAYKVVRVDPERNLILVKGGVPGAKGALVLVRQSTKRMKVKGPSGKPTGRKV*
>14_0929_12_40cm_Bacteria_7540_55_11
MSIGLLGRKIGMTSVYDARGRLCPVTVIAASDNVLLRRLTTENDGYSAVRVGFDSQNESRVNKPLLGEFKKAGVEPKRFVREFRLDADAPEGEINLNVTQFQAGDYVDVIGRSKGKGFQGVMKKHNFAGQGAAHGSKTHRRIGAVGNRSTPGRIWKNMGMPGHLGDRRVTVQNLQVMQVREAEKMILVSGAVPGANGSYVIIRPAIKNPAGRIKLHQEHSKQSQAAMKAPVAKKPEPATEAEAQKR*
>14_0929_12_40cm_Betaproteobacteria_7526_65_14
MTLGLVGRKVGMTRVFTDDGDSLPVTVLDVSDNRVTQIKSAVTDGYSAVQVTFGKRRASRVNKAAAGHLAKAAVEAGHILREFRVPESELGNLKLGGKIGVDIFKVGQKVDVSGMSQGKGFAGVIKRHHFSSNRASHGNSISHNKPGSTGMAQDPGRVFPGKRMAGHLGAAQRTSQGLEIVRVDLERQLLLVKGSVPGSRGRDIVVRPTSKATRVKGPSPKAAPSKAAPAAAQSPRAAPAPAAKAAPAPAAKAASAAGAKGA*
>14_0929_12_40cm_Gemmatimonadetes_7520_66_13
MNGLIGRKLGMTRVFDAAGTHVPVTVIEAGPCPVVAVLDGRVELGFGAKKAKNAPKALAGHAKKAGVETTPRIIRRFDVTGEAPAAGSAVTVSIFAEGDRVKVSGVSKGRGFQGVVHRHHFAGGPETHGNTRHRKPGSIAPGTDPSRIIKGKRMPGHMGARNFTELGLRVVRIDAERNLLFVRGSVPGPMNGLVTVRKQGGPSRHD*
>14_0929_12_40cm_Proteobacteria_7534_69_6
MAIGLVGRKAGMTRVFTDAGETVPVTVIEVLPNRVTQVKAQDKNGYRAVQVTYGTRRPQLYSKAVAGHYARANVAPGRALVEFRLTAADKTDLTPGAEIKADLFKEGEIVDVTGTTIGKGFAGTMKRHNFAGGYASHGNSLSHRAPGSIGQRQTPGRVFKGRRMSGHMGVQRRTTENLRVVQVDLERNLLLIRGAVPGAPGGQVIVRPSLKAARRATRKITTPAKSGGAPKQAAKAAPAKAAPAKDAPKAEAAKAEKK*
>14_0929_12_40cm_unknown_7587_57_8
PITPPGGFLHFGNVEGDYAVVKGSLPGTPKRFVLLRHPARTKVKRKIAQPQVLELSPLGGAQR*
>14_1009_02_20cm_Acidobacteria_3609_55_5
MVSGILGKKVGMTQLFDDRSEVRPITVLQAGPCVITQRKNAARDGYDAVQIGLVEFVKGKRVTKAMQGHFGKHNLPPVKFMKEVAVTTPVEAGEKQAKGENPAAESNGQVKVGDKVLVDIFQDEKFVDVTGTSKGRGFAGVVRRHHFGGGPKSHGHMFQVQGSIGASSFPSRTFPGQRMSGHMGVEQCTVRNLRILGIDLEENLLMVEGAVPGPKGGYVVINKAKQAPRERRGFAGAQTVDPLKAAKKAAAGKAKK*
>14_1009_02_30cm_Bacteria_3693_65_7
MATKGLLAKKIGMTQVFTEKGELLPVTVLEAGPCTVVGLRAVQKDGYGAVQLGFGEVEEKKLTRATAGHFKKAGVKAHRHLKEIRLKADAGYAVGQALKADLFAAGELVDVTGTSKGKGFSGQHKRHHFGRGPVTHGSHNIKQPGSIGSSSTPSRVYKGMRMAGQLGNAQRTTMHLTVVRVDLDRNLLLVNGDVPGHKNSVVLVRDSARQPKGKK*
>14_1009_02_30cm_Bacteria_3696_55_11
MSIGLLGQKIGMTSVYDAKGRLHPVTVIAAGDNVLLRRLTHQNDGYSAVQVAFGAQKESRVIKSSLGEFKKAGVEPKKFVREFRLTSDLPEGEINLNVTQFQPGDYVDVIGRSKGKGFQGVMKKHNFHGQGAAHGSKTHRRIGAVGNRSTPGRIWKNQGMPGHLGSERVTVQNLQILQVREAEKLILVSGAVPGPNGGYVIVRPAIKHPERVLATHAAHRKHDEQEAAKKPAITVR*
>14_1009_02_30cm_Bacteria_3712_55_13
MSIGLLGQKIGMTSVYDANGRLRPVTVIAAGDNVLVRRITAERDGYSAVQVGFGAQKESRLNNSELGAFKKAGVEPKRFSREFRLGADPPEGEVNLNVTQFQAGDFVDVIGRSKGKGFQGVMKKHNMHGQGAAHGSKTHRRNGAIGNRSTPGRIWKNMGMPGHLGDERVTVQNLQVMQVRESEKIILVSGAVPGSNGSFVVVRPAIKKPAKKS*
>14_1009_02_30cm_Betaproteobacteria_3702_66_13
MPIGLVGRKVGMTRIFTDEGGTQPVTVLDVSDNRVTQIKSAEKDGYAAVQVAFGKRRASRVNKAIAGHLAKAGVEAGHTLREFRARAEDLANLQVGGKIGVEIFKVGQKVDVQGITIGKGFAGVIKRHHFSSNRASHGNSISHNKPGSTGQNQSPARVFPGKRMAGHLGDVRRTILNLEIVRVDAGRQLLLVKGSVPGSSGRDVLVRPAVKVSKPVVQAPKAAAPKAAAPKAAPQPAKPATPAAQPDAKKR*
>14_1009_02_40cm_Actinobacteria_3813_69_7
MHRRDTSVKGLIGRKLGMTQLFDEESGEVTAVTVIEAGPCPVVQLKTEETDGYEAVQLAFDEVSERKATKARIGHLKKTDTKPHRHLVEFRGTSEAVVGEAVTVEVFEPGDAVKVTGISIGKGFAGTIKRHNFSRGPESHGSHNVRKRGSIGSSATPSRVRKGMKMAGQMGAKRATQLGLMVHSIDAEHNLLLVKGAVPGPKNGVVEIREEKRHGGG*
>14_1009_02_40cm_Actinobacteria_3830_69_7
MDVVGVSKGKGFTGVMKRHGFSGLKGSHGVEKKHRSPGSIGACATPSRVFKGMRMAGQSGNQRVTVLNLEVVRSDPERGLLLVKGAVPGPNGGLLMVRSAVKTPVRKGA*
>14_1009_02_40cm_Bacteria_3820_66_13
MKGLLAKKLGMTQLFNPDGTTSAVTVLEAGPCRVLGLRTTEKDGYQAVRIAFGSVKEGRLNAPRLGEFKKANLDPHRHIVEIRNYDGVEAGQELKAEIFAAGELVDVTASSKGKGFQGLIKRHKFSRGPESHGSMNVRQPGAIGATDAARVFKGVRMAGQMGNVRTTSRAYTVVRVDAERNLLMLKGGVPGAKGALVLVRQSTKKVKPKGPAGKPNPRKV*
>14_1009_02_40cm_Bacteria_3823_69_8
MTDETTTTTETSEPAAAPAMAKAVIIGRKVGMLQHFRPDGSVVGATVIATESNLITRVATKERDGYTAVQIGFGAVAEKKMSKGERGHLGELPPLKHLREVRVDDVTGFAAGQRIGVDSFAVGDKVHVTGISKGKGFQGPVHLHHFTRGPKSHGSDHLRRQGSVGSGTTPGRVLKGLRMASHQGVDRVTVKNLVVLRADGERSLLILSGAIPGPRNGVVMVKKA*
>14_1009_02_40cm_Bacteria_3827_55_7
MSIGLLGQKIGMTSVYDVKGRLCPVTVIAAGDNVLLRRLTAENEGYWGVQVGFGAQKESRVTKQLLGEFKKAAVEPKRFVREFRFDAAAPEGEINLSVTQFQAGDYVDVIGRSKGKGFQGVMKKHNFHGQGASHGSKTHRRCGAIGNRSTPGRIWKNMGMPGHLGDERITVQNLQVMQVRETEKVILISGAVPGANGSYVVVRPAIKKQMAARK*
>14_1009_02_40cm_Bacteria_3836_67_6
MTDETKVEEKDEQGETTNAAPELKKPVLLGRKLGMLQHFKEDGSVVAATIIVAEANVVTHVRTKERDGYSAIQLGFGRAKNPDRMTKAELGHLKDLPPMRVLREVRLDDTDGFATGQEIGVDRFTPGDKVHVSGVSKGKGFQGPVHLHHFSRGPKSHGSDHLRRQGSVGSGTTPGRVLKGLRMAAHQGADKVTVRNLEILRSDPARSLLVIAGAVPGGKNGIVMVRKA*
>14_1009_02_40cm_Chloroflexi_3845_53_8
MLNALLGRKVGMTQVFGPNGTVIPVTVIEAGPCIVTQIKTVAHDGYEAVQIGFEQTILKNVTRPALGHLGHSLPLLKAQRKRLQAYQQEQRAKSKAQSEESEKREAAAEAGTEKKDKQIEKLLKVQEKRQRRPGPELGPFKFLREVELQEGVASEKVELGKQFDASLFTAGESVDIVGTSKGKGFQGGVKRHGFSGGPKTHGQSDRTRAPGSIGSGTTPGRVLKGTRMAGQMGNVRVTAKKLQVIQSDPERNLLLVKGSVPGANGGLLMIKKHVMR*
>14_1009_02_40cm_Gemmatimonadetes_3801_70_15
MTGLIGRKLGMTRVFDAEGAAVPVTVIEAGPCPVVQIAGNRIELGFGARKPKRAARALLGHVKRAGLEVAPRVLHTFPLAGEGAEPPKPGEAITVAIFQAGERVKVTGVTKGRGFQGVVHRHHFAGGPETHGNTRHRKPGSIAPGTDPSRIIKGKRMPGHMGARRFTELGLRVVKVDAERNLLFVRGAVPGPMNGLLTIRKQGGRSRHD*
>14_1009_02_40cm_Gemmatimonadetes_3818_68_8
MTGLIGRKLGMTRVFDAEGTHVPVTVIEAGPCPVVQVSGSQVQLGFGAKKPKRTAKALAGHVKKAGLEIAPRVLESFPVAGDPPKAGETVTVAIFAEGDRVKVTGVTKGRGFQGVVHRHHFGGGPETHGNTRHRKPGSIAPGTDPSRIIKGKRMPGHMGARNFTELGLRVVKVDTERNLLLVRGSVPGPMNGLLTVRKQGGRSRHD*
>14_1009_05_20cm_Acidobacteria_3981_65_12
MITGIIGKKVGMTQVFDPDGTVHPATVIKAGPCVIVQAKNAQADGYEAVQLGLVEETPAKANKPTIGHFKKANVPATRMRREVKLAPGGDAVKTGDQVLVSIFNNGDRVDVVGTGRGKGFQGVVKRHHFGGGAATHGSMFHRAPGSIGASSFPSRVVKGMRGAGRMGGGRVTIRNLKVLRVDADNHLLLVEGGIPGAPSGYVIVRKAIAPHKVKVAQVEKPKKGKK*
>14_1009_05_20cm_Archaea_4006_53_6
MGHRKYSAPRRGSLAYLPRGRASHWAPRIRYWPEYEGPTRLLGFAGFKAGTTHVTIVDNRQGSLNYGKEVTFPVTVIETPPLKVAALRFYAASNAGLRTLGEVWSNDQDKDLHRIIKTPEKFDDSKGWEKLEASKDKLAEIRAVVASRPRTTTIGRKTPDLFEVKIDGGTVQDQLEFGKKILGKDLKISEVFKEGGDVDVISITKGKGIQGPVKRWGIKKLKHKSRKTVRGVGSIGPWHPHYVMYSVPRAGQMGFAQRTEYNKEILKMGDNGAEVTPKGGFLRYGPVKTEYTVLRGTIPGPARRLVALRYPARGNPVRDPPKLEQLNLSSKQGV*
>14_1009_05_20cm_Bacteria_3983_66_11
MKGLLAKKLGMAQLFNPDGTTSAVTVLEAGPCRVLGLRTTEKDGYQAVRIAFGPVKEGGLNSPRLGEFKKANLEPHRHVVEIRDYAGVEAGQELKAEIFAAGELVDVTSTSKGKGFQGLIKRHKFSRGPESHGSMNVRQPGAIGATDAARVFKGVRMSGQMGNERTTARAYKVVRVDAERNLLMVKGGVPGAKGALVLVRQSTKKVKPKGPAGKPNPRKV*
>14_1009_05_20cm_Bacteria_3987_54_20
MIIGLLGQKIGMTSVYDAKGRLCPVTVIAAGDNVLLRRLTEDNEGYSAVQVGFAAQKESRVTKPLLGEFKKAGVGPQKFVREFRLADDLPEGEINLSVTQFQAGDYVDVIGRSKGKGFQGVMKKHNFHGQGAAHGSKTHRRIGAVGNRSTPGRIWKNQGMPGHLGDERVTVQNLQVMQVREADNIILISGAVPGASGSYVIVRPAIKNPGVRIAEHQAHKKADQAVAAKKPAITVR*
>14_1009_05_20cm_Bacteria_3993_59_9
MSIGLLGQKIGMTSVYDANGRMRPVTVIAAGDNVLLRRVTAENDGYSAIKVGFGAQKESRVTKALLGEFKAAGSEPKKLMKEFRLKADAPEGEINLSVTQFQPGDWVDVIGKSKGKGFQGVMKKHNFQGQGAAHGSKTHRRNGAVGNRSTPGRIWKNMGMPGHMGDERVTVQNLQVMQVRESEKVILISGAVPGANGSYVVVRPAIKRPAAGGAKK*
>14_1009_05_20cm_Bacteria_4001_66_6
MAQLFNEDGTTSAVTVLEAGPCRVLGLRTKERDGYEAAQIAFEPLDAKRLTQPRVGIFKKANVEPHRHVVEIRGYEGVEQGQELKAEIFAAGEIVDVTSTSKGKGFQGLIKRHKFSRGPESHGSMNVRQPGAIGATDAARVFKGVRMSGQMGNERVTGRAYKVVRVDADRNLLLIKGGVPGAKGALVLVRQSTKPVKVKGPAGKPTGRKV*
>14_1009_05_20cm_Bacteria_4028_55_8
MSIGLLGQKIGMTSVYDVNGRLRPVTVIAAGDNVLVRRITAERDGYSAVQVGFGVQKESRLNNSEIGAFKKAGVEPKRFSRELRLGADLPEGEVNLNVTQFQAGDFVDVIGRSKGKGFQGVMKKHNMHGQGAAHGSKTHRRNGAIGNRSTPGRIWKNMGMPGHLGDERVTVQNLQVMQVRETEKIILVSGAVPGSNGSFVVVRPAIKKPAKKS*
>14_1009_05_20cm_Bacteria_4033_66_6
MKGLLARKLGMTQLFNPDGTISAVTVLEAGPCKVLGLRTIEKDGYSAVRIAFQPAKEGKLNQPLLGEFKKANVDPHSHIIEIRNYDGVQAGQELKAEIFAAGELVDVTATSKGKGFQGLIKRHKFSRGPESHGSMNVRQPGAIGAT
>14_1009_05_20cm_Bacteria_4049_55_11
GRLCPVTVIAAGDNVLLRRLTEQNQGYSAVQVGFGVQKESRVSRALVGEFKKAGVEPQRFVREFRLQNDLQGDVNLSVTQFQPGDFVDVIGRSKGKGFQGVMKKHNFAGQGAAHGSKTHRRIGAVGNRSTPGRIWKNQGMPGHMGDQRVTVQNLQVMQVREAEKIILISGAVPGANGSYVIVRPAIKHPERLLALHAEHRQHEEEEKAKKPKTLREMAQKK*
>14_1009_05_20cm_Gemmatimonadetes_4000_69_8
MNGLIGRKLGMARLFDEEGAHVPVTVIEAGPCPVVQLTGTQVQLGFGATKPVRTPKALLGHAKRAGLETAPRVLQNFPVPGEGDSPKSGEAVTVAIFKTGDVVKVTGVTKGRGFQGVVHRHHFGGGPETHGNTRHRKPGSIAPGTDPSRIIKGKRMPGHMGARRFTELGLRVVKVDAERNLLFVRGAVPGPMNGLVTVRKQGGPSRHD*
>14_1009_05_30cm_Bacteria_4159_66_7
MKGLLAKKLGMTQLFNPDGTTSAVTVLEAGPCRVLGLRTTEKDGYQAVRIAFGSVKEGRLNAPRLGEFKKANLDPHRHIVEIRNYDGVEAGQELKAEIFAAGELVDVTASSKGKGFQGLIKRHKFSRGPESHGSMNVRQPGAIGATDAARVFKGVRMAGQMGNVRTTSRAYTVVRVDAERNLLMLKGGVPGAKGALVLVRQSTKKVKPKGPAGKPNPRKV*
>14_1009_05_30cm_Bacteria_4168_57_7
MAVNGIIGIKLGMTQVFVEDGTLVGCTVLQAGPCVVVQRRTKQNDGYEAAQLGLVEFVKPRRVNKAMTGHFKKASVAPMKVLQEVRIEESKDETKVGDRVLVENFKTGELVDVSGVSKGKGFQGGVKRWHYAGGDATHGSMHHRAPGGIGGSSFPSRVWKNQHFPGHMGNVRVTAKNLKVVKVDTDENLLLVRGSVPGPSGSYILIRKAKKAK*
>14_1009_05_30cm_Bacteria_4185_68_7
MKGLLAKKLGMTQLFNPDGTMTAVTVLEAGPCRVLGLRTAEKDGYNAVRIAFAPAKEGRLNGPQLGEFKKANLDPHRHVVEIRNYDGVEQGQELKAEIFAPGELVDVTSTSKGKGFQGLIKRHKFSRGPESHGSMNVRQPGAIGATDAARVFKGVRMSGQMGNVRTTARAYTVVRVDAERNLLLVKGGVPGAKGALVLVRQSTKKVKPKGPAGKPNPRKV*
>14_1009_05_30cm_Bacteria_4203_54_7
MIMSIGLLGRKIGMTSVYDANGRLCPVTVISAGDNVLLRRLTTENDGYSAVQVGFDSQKESRVSKPLLGEFKKAGVEPKRFVREFRLDVDALRQLPDEINLNVSQFQAGDFVDVIGRSKGKGFQGVMKKHNFAGQGAAHGSKTHRRIGAVGNRSTPGRIWKNMGMPGHLGDRRVTVQNLQVMQVREAEKMILVSGAVPGANGSYVIVRPAIKNPAQRIILHQEHAKADKAAAAKKPAITVR*
>14_1009_05_30cm_Gemmatimonadetes_4196_69_20
MNALIGRKLGMARLFNEEGTHVPVTVIEAGPCPIVQVTSGAAGTAVQLGFGAKKPKRASKALLGHVKRAGLEVVPRVLQSFPVAAAPEGAAAPEPKPGEAVSVAIFQTGDIVKVSGVTKGRGFQGVVHRHHFGGGPETHGNTRHRKPGSIAPGTDPSRIIKGKRMPGHMGARRFTELGLKVVKVDAERNLLFVRGAVPGPRNGLVTVRKQGGPSRHD*
>14_1009_05_30cm_Thaumarchaeota_4188_38_6
MGHRKHSQPRRGSLAYLPRARAKSMEARIRTWPQLDGDQPKLQGYAGFKAACMRIASIDDREKTPNFGKQLVGIGTVVVTPPITIIGIRGYAKDRYGLDSIFDIYAKDLPKELSRLFKTKYDEKGLEKAEKLLGHVEELFAMAAVTPRRAGLEQKKPYVFEISVKGGDTQKQFAYLKELLGKEVKIDQVFQKGSEVDIAAITKGKGFEGPITRWGVKKKQHKSRKSVRALGTLGPISPATIMYTVPRAGQRGFHQRIQYNNRIMIIGSSENDEFKINPSGGFKHFGLIEGDYVIIRGSIPGTYRRLVKIRAPIRPKLTKITQPKILEIML*
>14_1009_05_40cm_Acidobacteria_4335_57_12
MAVNGIIGVKLGMTQVFVDDGTLVGCTVLQAGPCVVVQRRTKQTDGYEAAQLGLVEFVKPQRVNKAMTGHFKKANVAPMKVLHEVRIEESKDETKVGDRVLVENFKTGELVDVSGVSKGKGFQGGVKRWHYAGGDSTHGSMHHRAPGGIGGSSFPSRVWKNQHFPGHMGNVKVSAKNLKVVKVDTDENLLLVRGSVPGPSGAYIFIRKAKKAK*
>14_1009_05_40cm_Actinobacteria_10539_68_8
MSDVKGIVGEKVGMTQIFVETRAVPVTVIKAGPCVVAQVRSQGTDGYDAVQLAYGQMRPRDVNRPTKGHFDKAGAEALRHLVELRTDDAATYTPGQEVRADVFAPGDTVDVVGVSKGKGFTGVMKRHGFSGLKGSHGVEKKHRSPGSIGACATPSRVFKGMRMAGQSGNQRVTVLNLEVVRSDPERGLLLVKGAVPGPNGGLLMVRSAVKTPVRKGA*
>14_1009_05_40cm_Archaea_4406_58_8
RKSVRAIGVLGPWHPAAVMYTAARAGQKGFQQRTETGKRILLIGNAKEKPITPPGGFLHFGNVEGDYAVVKGSLPGTPKRFVLLRHPARTKVKRKIAQPQVLELSPLGGAQR*
>14_1009_05_40cm_Bacteria_4386_70_5
MAVQGIIGKKIGMTQVYAEDGRAIPVTVIQAGPCVVVQLKSKEKDGYASVQLGLVEDRKVKRVSKAMKGHFDKAKLPPCRVLREFTSDGEELKIGDKVSVDLFAPGDVVDVVGVSKGKGFQGVVKRHHFRGGDATHGSMFHRAPGGIGASAFPSRVLKGLRAAGHMGADRVTARNLTVVRVDAGKNVLVVKGSVPGAGGGYVVIRKG*
>14_1009_05_40cm_Bacteria_4407_67_7
MNDETKVEEKDEQAEPTNAAPALKKPVLLGRKLGMLQHFKEDGSVVGATIIVAEANVVTQVRTKERDGYSAIQLGFGRAKKPDRMTKAELGHLKNLPPMRVLREVRLDDIDGFATGQEIGVDRFTPGDKVHVSGVSKGKGFQGPVHLHHFSRGPKSHGSDHLRRQGSVGSGTTPGRVLKGLRMAARQGADKVTVRNLVILRSDPARSLLIIEGAVPGGKNGVVMVRKA*
>14_1009_05_40cm_Bacteria_4414_67_7
MKGLLARKLGMTQLFNPDGTTTAVTVLEAGPCRVLGLRTQERDGYSAARIAFEPVAEGRVTQPHLGTFKKAGLDPHRHLVEIRGYDGLEQGQELKAEIFAAGELVDVTSTSKGKGFQGLIKRHKFSRGPESHGSMNVRQPGAIGATDAARVFKGVRMSGQMGNERVTARAYKVVRVDADRNLLLLKGGVPGAKGALVLVRQSTKPVKVAKGPAGKPNTRKV*
>14_1009_05_40cm_Candidatus_Nitrososphaera_gargensis_4356_47_8
MGHRKYSAPRRGSVAFRPRARAKSLEARVRTWPRLVAEKSSLSGFAGFKAGSIHVLTIDDREKTPNFGKQLLNPSTVIVTPPVRVIGIRGYKKDLYGQHAIFDVYAKDVPKELPRKFDAKTSEEAFAKAEGIVGAASSVFAIVAVSPNSVGLSQKTPFVFEMAVSGKDAKSQYDYVKGVLGREVTASDIFQVGQNIDVFGITRGKGIEGPVTRFGIKRKQHKSRKSVRAVGTLGPISPAVVMYTVARQGQRGFHQRTEYNKRILAMSNTEKDGQNSINPSGGFKHFGLVKGDYIIVRGSVPGVPKRLIKMRHPIRNVPKKVLDPKVLEVVVE*
>14_1009_05_40cm_Gemmatimonadetes_4372_68_6
MTGLIGRKLGMTRVFDAEGTHVPVTVIEAGPCPVVQVSGSQVQLGFGAKKPKRTAKALAGHVKKAGLEIAPRVLESFPVAGDPPKAGETVTVAIFAEGDRVKVTGVTKGRGFQGVVHRHHFGGGPETHGNTRHRKPGSIAPGTERNFTELGLRVVRVDAERNLLLVRGSVPGPMNGLLTVRKQGGRSRHD*
>14_1009_05_40cm_Nitrososphaera_4404_34_5
MGHRKYSAPRRGSMAFYPRVRARSLESRVRTWSDPKLEKSSLLGFAGYKVTNLNVLSVDDREKTPNYGKNIMNSSTLIATPPLKIIGIRAYGETAYGKNVIFDVFAKDNDKYLSRKAPFKYEEGKLEEINAHVDKIKHVVAIVSSYPATASLAQKKPFVWEIPIGGKDTKSKLDYVANNFGKQMNIKDVFETGQFIDISGITRGKGIEGPITRFGVKRKQHKSRKSVRALGTLGPISPAVVTYTVPRQGQRGFHQRTEYNKRILIISNSEKETDFKINPKGGFEHYGLVKNDYIIVKGSIPGVPKRLVKMRFPIRTTSKKVLEPKVLEVLVK*
>14_1009_05_40cm_RBG_19FT_COMBO_Actinobacteria_70_19_curated_4381_69_10
MAEIKGILGTKLGMTQIFDDTRAIPVTVIKAGPCFVAQVKTEAKDGYEAVQLAFEEPRSHQLTKPMQGHFEKHGAPPGRHVVELRTEGAGNYTAGQELRADMFQAGELADVVGVSKGKGFAGPMKRHGFKGLSSSHGTERKHRSPGSIGACATPSRVFKGMPMAGQMGNERVTVLNLEVVQADAERNLLLLRGAVPGPSGGLVMVRSAVKAPAGGTP*
>14_1009_05_40cm_Thaumarchaeota_4373_35_8
MGHRKYSAPRRGSMAFYPRVRARSLESRIRTWSDPKLEKSSLLGFAGYKVTNLNVLSVDDREKTPNYGKNLMNSSTLIATPPLKIIGIRAYAETAYGKNAILDAFAKDNDKFLSKKASFKYKEGKLDEINAHIDKIKHVVAIVSSYPATASLSQKKPFVWEIPIGGKDTKTKIDYVVSNFGKQVNIKDVFETGQFIDISAITRGKGIEGPITRFGVKRKQHKSRKSVRALGTLGPISPAVVTYTVPRQGQRGFHQRTEYNKRILIISNSEKDNDFKINPDGGFEHFGMIKNDYIIVKGSVPGVPKRLVKMRFPIRTVGKKILEPKVVEVLVK*
>14_1009_05_40cm_unknown_4353_52_9
MGHRKYSAPRRGSLAYLPRGRSSHWAPRIRFWPEYEGAPKLLAFAGFKAGTSHVTIVDNRQGSLNYGKEVTLPVTVVETPPLLVTGLRFYERWNGGLRTTGEVWAPEPSKDLGRRIKVPEKFDDNKGWEKLESSKERIVEVRAIAASQPRLAKIGKKKPDIMEVKIDGGTVKDQLEFAKKLLGKEVKVADVFKEGMDVDVIGITKGKGIQGPVKRWGIKKLKHKSRKTVRGVGSIGPWHPHYVMYSVPRAGQMGFAQRTEYNKQILKIGENGADVTPKGGFLHYGPIKTEFTLLRGTIPGPANRLVALRTPARGRVSGEPPKMEMISLASKQGA*
>14_1009_09_20cm_Acidobacteria_7739_65_6
MVTGLIGKKVGMTQLFAADGSVHPATVLKAGPCVVSQVKTADNDGYEAVQLGLVEAGKHKENKPTEGHFKKAGVPPTRVRREVRVKTGGETPKAGDQVNVSIFAENERVDVVGTSRGKGFQGVVKRHHFKGGRMSHGSMFHRAPGSIGASSYPSRVVKGMRMGGHMGAAGVTTRNLKVLRVDPENNLLLVEGSVPGGPNAIVVIRKAVAAKTIKVAQVEPAKKKGKK*
>14_1009_09_20cm_Actinobacteria_7726_69_6
MGDVKGIVGEKVGMTQIFVETRAVPVTVIKAGPCVVAQVRSQGTDGYDAVQLAYGQMRPRDVNRPTKGHFDKAGAEALRHLVELRTDDAATYTPGQEVRADVFAPGDTVDVVGVSKGKGFTGVMKRHGFSGLKGSHGVEKKHRSPGSIGACATPSRVFKGMRMAGQSGNQRVTVLNLEVVRSDPERGLLLVKGAVPGPNGGLLMVRSAVKTPVRKGA*
>14_1009_09_20cm_Bacteria_7713_68_14
MPKGLLARKLGMTQVFNADGTVSAVTVLEVGPCRVLGLRTVEKDGYAAVRLAFAPVAERKVSKPLLGEFKKAGADPHRHVAEVRGYDGLEVGQELKCDVFAEGELVDVTSTSKGKGFQGLVKRHRFSRGPESHGSMNVRQPGSIGATDAARVFKGVRMAGQMGNRRTTVQGLRVVRVDGKRNLLLLRGGVPGGDGGVVLVKESVKQLRKAR*
>14_1009_09_20cm_Bacteria_7734_68_7
MKGLLAKKLGMTQLFNPDGTTSAVTVLEAGPCKVLGLRTAEKDGYSAVRIAFWPAKEGKLNNPQLGEFKKAGLDGYRHIVEIRGYDGVETGQELKAEIFAAGELVDVTSTSKGKGFQGLIKRHKFSRGPESHGSMNVRQPGAIGATDAARVFKGVRMAGQMGNVRTTSRAYRVVRVDAERNLLLVRGGVPGAKGALVLVRQSTKKVKPKGPSGKPNPRKV*
>14_1009_09_20cm_Bacteria_7746_65_6
MATKGLLAKKIGMTQVFTEKGELLPVTVLEAGPCTVVGVRAVQKDGYGAVQLGFGTVKEKLVTKPQAGHYKKAGVAPHRHLREIRLKGDGNFELGQALKVDLFKAGELVDVTGTSKGKGFSGQHKRHHFGRGPVTHGSHNIKQPGSIGSSSTPSRVYKGMRMAGQLGNAQRTTIHLKVVRVDVDRNLLLVNGDVPGHKNSVVLVRDSVRQPKGAK*
>14_1009_09_20cm_Bacteria_7766_55_12
MSIGLLGQKIGMTSVYDANGKLRPVTVIAAGDNVLVRRITAERDGYSAVQVGFGAQKESRLNNSEIGAFKKAGVEPKRFSREFRLGADPPEGEVNLNVTQFQAGDFVDVIGRSKGKGFQGVMKKHNMHGQGAAHGSKTHRRNGAIGNRSTPGRIWKNMGMPGHLGVVVVRPAIKKPAKKS*
>14_1009_09_20cm_Gemmatimonadetes_7716_69_10
MNALIGRKLGMARLFNEEGTHVPVTVIEAGPCPIVQVTSGAAGTAVQLGFGAKKPKRASKALLGHVKRAGLEVVPRVLQSFPVAAAPEGAAAPEPKPGEAVSVAIFQTGDIVKVSGVTKGRGFQGVVHRHHFGGGPETHGNTRHRKPGSIAPGTDPSRIIKGKRMPGHMGARRFTELGLKVVKVDAERNLLFVRGAVPGPRNGLVTVRKQGGPSRHD*
>14_1009_09_20cm_Ktedonobacter_racemifer_7781_53_7
MLNALLGRKVGMTQVFGPNGTVIPVTVIEAGPCIVTQIKTVANDGYEAVQIGFEQTTLKNVTRPALGHLGHSLPLLRAQRRRLQAYQQEQRTKSKTQSATAEGSEQAETTSEDAPEKKDKQIEKLLRVQEKRQRRPGPELGPFKFLREVEVQDGVASEKIELGKQFDASLFTAGESVDIVGTSKGKGFQGGVKRHGFSGGPKTHGQSDRTRAPGSIGSGTTPGRVLKGTRMAGHMGNARVTAKKLQVIQSDPERNLLLVKGSVPGANGGLLMIKKHVMR*
>14_1009_09_20cm_Nitrospirae_7718_62_7
MTNGLLGQKLGMTQVFLEGGQTVPVTVIEAGPCRVSQVKTKERDGYTAVQLAFRELPDRKASKPVKGHFAKANLPTYRHVREFRAAGEAQVGATITVSMFTKGELVDVVGVSKGKGFQGVVKRHHFAGGPESHGSMFHRAPGSIGSSSYPSRVWKNKRLPGHMGNVRVTAQALEVIDVRPEEHLLFVRGAVPGARGSLVAIQKSKKAS*
>14_1009_09_30cm_Bacteria_7941_70_10
MARKEGLIGRKVGMTQIFADDGNRVPVTVIEAGPCTVLEVRTHDTHGYDAIQLGFLPKRKNVSKPAGGRFKKLGIAPLAFVRELRLEKTQAAQGYQVGQTLTVAIFEPGELVDVVGITKGKGFQGGVKRHGWYGGDATHGSMFHRAPGSIGASSDPSRVWPGHHLPGRMGGDQRTVLNVRVVRVLPEQNLVLVRGAVPGAPGGLVLLRKSVKMTKAQQQKAAAGK*
>14_1009_09_30cm_Bacteria_7970_55_10
MSIGLLGQKIGMTSVYDAKGRMCPVTVIAAGDNVLLRRLTEKNEGYSAVQAGFGAQKESRVTKPLLGEFKKAGVEPQKFVHEFRLTSDLPEGEINLSVTQFQAGDYVDVIGRSKGKGFQGVIKRHNFHGQGAAHGSKTHRRNGAVGNRSTPGRIWKNMGMPGHLGDERVTVQNLQVMQVRETEKVILISGAVPGANGSFVVIRPALKKTGGEGAAATVAATPSSQKEAAK*
>14_1009_09_30cm_Bacteria_7972_66_13
MATKGLLAKKIGMTQVFTEKGELLPVTVLEAGPCVVVGLRAVQKDGYGAIQLGFGSVKDKRLTKATAGHFKKAGVAAHRHLREVRLEADASYEVGQALKVDLFSAGEWVDVTGTTKGKGFSGQHKRHHFGRGPVTHGSHNIKQPGSIGSSSTPSRVYKGMRMAGQLGNQQRTTTHLKVVRVDPDRNLLLVNGDVPGHKNSVVLVRDSTRQPKGKK*
>14_1009_09_30cm_Bacteria_7973_55_6
MINGIIGKKVGMTQLFAADGTVTPVTVIKAGPCVVVQKKTAGGKDGYDAVQLGLVEDRPIRLKNVNKPMRGHFEKTGGGIPPTRILKEFRLTASDEATNVGDKILVDQFADGDVVDVVGKSKGRGFAGTIKRHNFNRGPESHGSMNVRAPGSIGASAYPSRVVKGMRSSGHMGDVRVTVKRLTVARVDAENNLLMIRGAVPGANGSVVVVKKAARQGK*
>14_1009_09_30cm_Bacteria_7984_68_14
MTGLIGRKLGMTRVFDAEGTHVPVTIIEAGPCPVVQVGGSQVQLGFGTKKPKRTAKALAGHVKKAGLETAPRVLQSFPVAPSTGEAPKAGETVTVAIFAAGDRVKVTGVTKGRGFQGVVHRYHFGGGPETHGNTRHRKPGSIAPGTDPSRIIKGKRMPGHMGARNFTELGLRVVKVDAERNLLFLGGSVPGPMNGLLTVRKQGGPSRHD*
>14_1009_09_30cm_Bacteria_7986_56_6
MITGLLGKKVGMTQLLDDDGTIVPVTVIQAGPCVVVQRKTKQKDGYDAVQLGFVEFVKPKRVTKPMTGHFKKSNVAPARFVREVGVQGEDGANPGDKVMVNIFNRDELVDVVGTSKGRGFAGFVKRHHFRGGRATHGSMFHRAPGSIGSSAYPSRVLKGMRMAGHLGNARVTVQNLRVARVDQENNLLFVRGAVPGPPGGYVVVEKAER*
>14_1009_09_30cm_Bacteria_7987_68_6
MTQVFDEAGNVVPVTVVAAGPCIVVGVRTPAREGYAAVQLGFDEVAEAKLPKPLRGVFARRGVRPHRVIREVPLAQGEQFEVGQSVTAGVFASGDRVDVVGITKGKGFSGGIKRHNFDAQRTSHGNSLMHRAIGSVGQSNVARVMKGKRMPGRLGGTRTTVRRLRVVSVDPERNLLVVRGAVPGPRGSLVMIRKTGAARA*
>14_1009_09_30cm_Bacteria_7988_56_8
MTVIAAGDNVLLRRLTAENEGYSAVQVGFDTQKESRVTKQLLGEFKKAGAEPKKFVREFRLEIDTPEGEINLSVTQFQAGDYVDVTGRSKGKGFQGVMKKHNFHGQGAAHGSKTHRRNGAIGNRSTPGRIWKNMGMPGHLGDERVTVQNLQVMQVREAEKIILVSGAVPGSNGSYVMVRPALKKAAPKAFGVKK*
>14_1009_09_30cm_Bacteria_8002_60_6
MAIEGIIGKKVGMTQVFAEDGALIPVTVIQAGPCLVVQKKTTEVDGYNAVQVGLVEKVSNRRVTGAMRGHYEKAGIPPVRTLVELPYNGEANVGDRVQVDIFKPGDAIDVIGQSKGKGFQGVVKRHHFKGGRATHGSMFHRAPGSIGASAFPSRVLKGMRMGGRMGGDQVTVKNLRVAKVDAENNLLYVRGAVPGGRNGLVVVRFSKNGKGE*
>14_1009_09_30cm_Bacteria_8005_66_8
MKGLLARKLGMTQLFNPDGTMSAVTVLEAGPCKVLGLRTQEKDGYAAAQIAFEPVDEKKLTQPKAGTFKKANLDPHRHIVEIRGYDGLEQGQELKAEIFAAGELVDVTSTSKGKGFQGLIKRHKFSRGPESHGSMNVRQPGAIGATDAARVFKGVRMSGQMGNVRVTARAYKVVRVDPERNLLLLKGGVPGAKGALVLVRQSTKPIKAKGPAGKPNPRKV*
>14_1009_09_30cm_Bacteria_8006_72_12
MIGGLIGRKLGMTQVYTPQGVLVPVTVIQAGPCTVVATRRPEREGYAAAQVGFAPAKAQRLPKALAGHFTKAGTGAFAVLREFRLADGEPPAVGSEIKVGDVFRAGERVAVTGVSKGRGTAGVMKRHLFSGFPGSHGTHEYFRHGGSIGNRSFPGRVFKGKRMAGRYGAERVTTRNLEVIAVRPDDHLLLVRGAVPGARNGTVVVRKGSEAGK*
>14_1009_09_30cm_Deltaproteobacteria_7955_55_8
MTGLIGKKVGMTQFYNAEGNVIPVTVVRTGPCVVVQKKETDKDGYRALQVGFGSRKNQRVNKPMQGHMAKAGKGAFEVLKEFRLDDVSQYEVGQEIKAADLFKVGDRIDVSGISKGHGFTGVIKRWSFGGFPGSHGTHEYFRHGGSIGNRSFPGRVRKGKKMAGQWGHERVSIQNLEVVEIRPDENLMLVKGAVPGAKHGVIIVRRAVKG*
>14_1009_09_30cm_Gemmatimonadetes_7962_61_6
MIGIIGRKLGMTQVFNEDGQQIPCTVVEATPNAVIKVLKKDQVGFDSVELGFGEQRHARESKKGERTPRGRRAHKAIVGHAAKAGLSVAPAVFRSFRLDDAQLKENRKEIPTYNLGDKITVEIFAPGEQVKVTGTSKGRGFQGVVKRHGFHGGPNTHGNTKHRRPGSVGPGTDPSRVIKGKRMPGHYGAERHTQTHLRVERIDVARNLIYIRGSVAGPRNGIVLVKKQG*
>14_1009_09_30cm_Ktedonobacter_racemifer_8023_53_6
MLNALLGRKVGMTQVFGPNGTVIPVTVIEAGPCIVTQIKTVANDGYEAVQIGFEQTTLKNVTRPALGHLGHSLPLLRAQRRRLQAYQQEQRTKSKAQSATAEGSEQAETTSEDAPEKKDKQIEKLLRVQEKRQRRPGPELGPFKVLREVEVQNGVASEKIELGKQFDASLFTTGESVDIVGTSKGKGFQGGVKRHGFSGGPKTHGQSDRTRAPGSIGSGTTPGRVLKGTRMAGHMGNARVTAKKLQVIQSDPERNLLLVKGSVPGANGGLLMIKKHVMR*
>14_1009_09_30cm_unknown_8071_51_10
MGHRKWSAPRRGSLAYLPRGRASHWTPRIRYWPDYDGAPRLLGFAGFKAGTTHVTITDNQQGSLTFGKEVALPVTVVETPPLVIVGLRFYEKYNGALKTLGEVWAQEPSKDLGRSIKVPEKFDMDKGWEKIGQSKNKIVEVRAITASQPRLAKTGQKKPDLLEVKIAGSSSEQVFDYAKGLIGKEIKLSDVFKEGGEVDVIGITKGKGIQGPVKRWGIKKLKHKSRKTVRGVGSIGPWHPHFVMYSVPRAGQMGFHQRTEYNKQILRIGENGADVTVRGGYLHYGPIKNDYAVIRGTVPGPARRMVAIRIPARGNIEAEPPKIESFNLSSKQGAGAGRLEG*
>14_1009_09_40cm_Actinobacteria_8186_69_16
MSAILATKLGMTQVFKEDGSVERVTVLAAGPCPVTAVRTAERDGYDAVQLAFGPAKAKHLSKAQLGHLQKVDAPPLRRLVEFREETELQLGDTVTVEAFEVGTRVKVSGTSKGKGFQGTIKRHNFRSGPKSHGSHNVRAPGSIGASATPSRVVKGIRGPGQMGNRRATQSGLEVVAVDAKDNLLLVRGSVPGPRGGIVEVRSHA*
>14_1009_09_40cm_Bacteria_8173_65_11
MTQLFNPDGTVTAVTVLEAGPCKVLGLRTAEKDGYSAVRIAFAPAKEGKLNSPRLGEFKKANLEGHRHVVEIRNYDGLEAGQELKAEIFAAGELVDVTATSKGKGFQGLIKRHKFSRGPESHGSMNVRQPGAIGATDAARVFKGVRMSGQMGNVRTTSRAYRIVRVDADRNLLMVRGGVPGAKNALVLVRQSTKKVKPKGPAGKPNPRKV*
>14_1009_09_40cm_Bacteria_8192_66_9
MATKGLLAKKVGMTQVFTEKGELLPVTVLEAGPCVVIALRAVQKDGYGAVQLGWGDVKEKKLTKPAAGHFKKAGVAAHRHVREVRLKADAPSYEVGQALKADLFSAGEWVDVTGTSKGKGFSGQHKRHHFGRGPVTHGSHNIKQPGSIGSSSTPSRVYKGMRMAGQLGNAQRTTTHLKVVRVDLDRNLILVNGDVPGHKNSVVVVRDSTRQPKGKK*
>14_1009_09_40cm_Bacteria_8194_68_8
MAMKEGLIGRKRGMTQVFGDDGNVIQVTVVEAGPCTVVGIRTTPEDGYDALQIGFEPARKNVTKAMAGHYKKAGVEKPMRFLREVRLQKTENVAAYQVGQQLTVELFTPGELVDVVGVSKGKGFQGGVKRHNWSGGDQSHGSMFHRAPGSIGASSDPSRVFPGHKLPGRMGGDRRTILNLPVVRVIPEQNLILIRGAVPGHTGSLVMVRKSVKQTKAQQQKGKEAK*
>14_1009_09_40cm_Bacteria_8204_55_10
MSIGLLGQKIGMTSVYDAKGRLCPVTVIAAGDNVLLRRLTEQNEGYSAVQVGFGVQKESRVTKSLLGEFKKAGVGPQKFVREFRLTSDLPEGEINLSVTQFQAGDYVDVIGRSKGKGFQGVMKKHNFHGQGAAHGSKTHRRIGAVGNRSTPGRIWKNQGMPGHLGDERVTVQNLQVMQVREAEKIILISGAVPGANGSYVIVRPAIKHPERLVALHAEHRKHEEEEKSKKPKTLVEMAQRK*
>14_1009_09_40cm_Bacteria_8247_68_6
MKGIVGRKLGMTRVFDPETGVVTPVTVIEAAPCPVVQVKTADAHGYDAVQIAYDAVPERKVTKPALGHLKKHDVDGAYRRLMELRGQSALVVGENVTVEAFEPGEKVKVSGISHGKGFAGTIKRHRFHSGPKSHGSHNVRAPGSVGASATPSRVFKGTRLPGRLGGKRATQVGLVVHGVDAERNLLLVKGAVPGPKNGFVEVREETR*
>14_1009_09_40cm_Gemmatimonadetes_8270_69_8
MSAILAKKLGMTQVFREDGSVARVTVLQAGPCPVTAIRTPERDGYDAVQLAFGEVRPKGLTKARLGHLRKVDAPPLRRLVEFRGEVNELQLGGSVTVEAFEVSARVRVSGISKGKGFAGTIKRHNFVSGPKSHGSHNVRAPGSIGASATPSRVFKGIRGPGQMGNRRVTQRGLEVVDVRAGENLLLLRGSVPGPRGSIVEIRSDR*
>14_1009_09_40cm_Proteobacteria_8198_68_5
MAIGLVGRKAGMTRVFTDAGETVPVTVIEVLPNRVTQVKAQDKNGYRAVQVTYGTRRPQLYSKAVAGHYARANVAPGRALVEFRLTAADKTDLTPGAEIKADLFKEGEIVDVTGTTIGKGFAGTMKRHNFAGGYASHGNSLSHRAPGSIGQRQTPGRVFKGRRMSGHMGVQRRTTENLRVVQVDLERNLLLIRGAVPGAPGGQVIVRPSLKAARRATRKITTPAKSGGAPKQAAKAAPAKAAPAKAAPAKDAPKAEAAKAEKK*
>14_1009_12_20cm_Acidobacteria_8358_56_5
MAKIAGILGKKVGMTQLFDTKGDVRPATVLQAGPCVITQHKSNTKDGYDSAQIGLVEFVKESRVTKPMRGHFAKHNLPPMKFLREVPIEVEEKAEADGAIKVGARVLVDIFEGERFVDILGISKGRGFAGVVKRHHFGGGPKSHGSMFQITGSIGSSAFPSRVFKGMRMSGHMGNARVTMRNLRVLGVDKEENLLVVEGSVPGPNGGYLVITKAKKPPRERRGFAGAATVDPLKAAKRAAKKA*
>14_1009_12_20cm_Acidobacteria_8364_56_6
MLGTEKEMATKVAGILGKKVGMTQLFDSKGDVRPVTVLQAGPCVVTQHKSAARDGYEAAQIGLVEFVKESRLTKPARGHLAKNNLPPVKFMREVPLEIEGAPDGDGSVKVGDRVLVEMFEGERFVDIVGISKGRGFQGVVKRHHFAGGPKSHGSMFQITGSIGSSAFPSRVFKGMRMSGHMGNARVTQRNLRVLGVDKDENLLVVEGSVPGPENGYIIITKAKKPPRERRGFAGSATVDPLKAAKRAAKKA*
>14_1009_12_20cm_Actinobacteria_8341_71_11
LLGKKLGMTQVFDPETGGVTSVTVIEAGPCPVVQLKTEETDGYDAIQLAFEPVAPRKITMAEAGHLRKSEVEPHRHLVEFRGTSDAALGEAVTVETFQPGDRIKISGISIGKGFAGTIKRHRFSRGPVTHGSHNVRKPGSIGASATPSRVFKGVKMAGRLGGKRVTQVGLTVHGVDTERNLLLVKGAVPGPKNGIVEVREERAHGRA*
>14_1009_12_20cm_Actinobacteria_8412_69_6
MSAILAKKLGMSQVFQEDGSVARVTVLQAGPCPVTAIRTPERDGYDAVQLAFGAAKEKHLTKAELGHLKKADSPPMSRVVEFRGEAGELVLGEKVTVETFEVGARVKISGTSKGKGFQGTIKRHNFSSGPKSHGSHNVRAPGSIGASATPSRVVKGIRGPGQMGNRRVTQKGIEIVAVDAKENLLLVRGSVPGPAGSIVEVRSDA*
>14_1009_12_20cm_Bacteria_8345_65_5
MATKGLLARKVGMTQVFSEKGELLPVTVLEAGPCIVIGLRATQKDGYGAVQLGFVQAKEKRVTKAIAGHFKKAGVAAHKHVREVRLKGEGGFEVGQALKVDIFKAGEWVDVTGTSRGKGFSGQHKRHHFGRGPVTHGSHNIKQPGSIGSSSTPSRVYKGMRMAGQLGNAQRTTRNLRVVSIDPARNLLLVNGDVPGHPNSVVVVKDSLRQPKTK*
>14_1009_12_20cm_Bacteria_8347_66_8
MATKGLLAKKIGMTQVFTEKGELLPVTVLEAGPCVVVALRAVQKDGYGAVQLGFGSVNDKKINKPAAGHFKKAGVAAHRHLREVRLKADATYEVGQALKADLFSAGEWVDVTGTSKGKGFSGQHKRHHFGRGPVTHGSHNIKQPGSIGSSSTPSRVYKGMRMAGQLGNQQRTTTHLKVVRVDLERNLLLINGDVPGHKNSVVLVKDSVRQPKGKKS*
>14_1009_12_20cm_Bacteria_8370_66_8
MTQLFNPDGTTTAVTVLEAGPCRVLGLRTQEKDGYSAARIAFEPVAEARVTQPQLGAFKKAGLDPYRHLVEVRGYDGVEQGQELKAEIFAAGELVDVTSTSKGKGFQGLIKRHKFSRGPESHGSMNVRQPGAIGATDAARVFKGVRMAGQMGNERVTARAYKIVRVDADRNLLLLKGGVPGARGALVLVRESTKPVKVAKGPAGKPNTRKV*
>14_1009_12_20cm_Bacteria_8371_69_6
MAKGLIARKLGMTQLFNADGTVSAVTVLEAGPCRVVGLRTVEKDGYAAAQIGFGEIDAKRVTKPVAGGFKKAGVDPLRHVVEIRDYDGLEVGQELKADLFSEGDLVDVTSTSKGKGFQGLVKRHRFSRGPESHGSMNVRQPGSIGATDAERVFKGVRMAGQMGNVRTTVQGLKVVRVEGERNLLLLNGGVPGGDNAIVLVRQAVKSRRGKAGKSEKKG*
>14_1009_12_20cm_Bacteria_8381_55_13
MSIGLLGQKIGMTSVYDANGRLRPVTVIAAGENVVVRRITAEHEGYSAVQVGFGAQKESRLNSSEIGTFKKAGVEPKRFSREFRLETDLPEGEVNLNVTQFQAGDFVDVIGRSKGKGFQGVMKKHNMHGQGAAHGSKTHRRNGAIGNRSTPGRIWKNMGMPGHLGDERVTVQNLQVMQVRESEKIILVSGAVPGSNGSFVVVRPAIKKPAKKS*
>14_1009_12_20cm_Betaproteobacteria_8351_62_5
MSLGLVGRKIGMTRIFSDDGAAVPVTVLDVANNRVTQIKTEETDGYSAVQVTYGKRRANRVTKPQAGHLAKAGVEAGTMLKEFQVRADELASLKLGETISVETFAVGQLVDVSGTTKGRGFSGVIQRHHFSSNRASHGNSRSHNSPGSIGMAQDPGRVFPGKRMAGQYGNVKRTVQTLKVVRVDVERGLLLVKGAVPGADGGHIVVRPSVKTPLRRYGRCIGLVVRSRIQRSADPPAGDGVSGQCAQRQSRAKRPGRHQQVAQEAVGAERHRPCPSGPGQQPAVARRRKDFPQLAR*
>14_1009_12_20cm_Ktedonobacter_racemifer_10581_54_6
MLSGLLGRKVGMTQVFGPNGTVIPVTVIEAGPCVVTQIKTTAHDGYDAVQIGFEQARLKHITRPQLGHLGHSLPLLKAQRKRLQTYQQEQRGKKTAEEGTESETTSGEKKDKQIEKLLKVSQNRQRRPGPELGPFKVLREVGLQDGSLDGIELGAKVDAGLFTAGESVDIVGTSKGKGFQGGVKRHGFSGGPKTHGQSDRTRAPGSIGSGTTPGRVLKGTRMAGHMGNARVTAKKLQVIQADPERNLLLVKGSVPGANGSLLVIKKHVMR*
>14_1009_12_20cm_Ktedonobacter_racemifer_8422_52_9
MLNALLGRKVGMTQVFGPNGTVVPVTVIEAGPCVVTQIKTVPHDGYEAVQIGFEQTTLKNRTRAELGHLGHSLSLLKAQRKRLQTYQQEQRGKSKTESAVATDEAEATDGATSEAPAEKKDKQIQKLLRVQEKRQRRPGPELGPFKVLREVELQEGIAAENLELGKQFDAGLFTVGESVDIVGTSKGKGFQGGVKRHGFRGGPKTHGQSDRTRAPGSIGSGTTPGRVLKGTRMAGHMGDARVTAKKLQVIQSDPERNLLVVKGSVPGATGGLLMIKKHVMR*
>14_1009_12_20cm_Proteobacteria_8340_68_17
MAIGLVGRKAGMTRVFTDAGETVPVTVIEVLPNRVTQVKAQDKNGYRAVQVTYGTRRPQLYSKAVAGHYARANVAPGKALVEFRLTAADKTELTPGAEIKADLFKEGEIVDVTGTTIGKGFAGTMKRHNFAGGYASHGNSLSHRAPGSIGQRQTPGRVFKGRRMSGHMGVQRRTIENLRVVQVDLERNLLLIRGAVPGAPGGQVIVRPSLKAARHATRKITTPAKSGGAPKQAAKAAPAKAAPAKAAPAKDAPKAEAAKAEKK*
>14_1009_12_30cm_Acidobacteria_8525_55_6
MAKVTGILGKKVGMTQLFDDKGDVHPATVLQAGPCVVTQHKTQTRDGYDAAQIGLVEFVKESRLTKPARGHLGKHNLAPVKFMREVPIEVEKAEQKTESDGIVKVGERVLVDIFDGEKFVDIVGVSKGRGFAGVVRRHHFAGGPKSHGSMFQITGSIGSSAFPSRVFKGMRMSGHMGVERVTMRNLRVLGVDKDDNLLVVEGSVPGPNGGYLVITKAKKPPRERRGFAGAATVDPLKAAKRAAKKG*
>14_1009_12_30cm_Archaea_8560_57_7
RRLKGQRGNGLRERRGEMGHRKHSAPRRGSLAYRPRGRAKGFVPRVRTWPRVSSGAPVLLGFPSFKAGTIHAITTDDREKTPNFGKPLFNPATVLAIPEAEVVGVRLYARENGGERPIAEWHSNSGNESEQEKVIGGWRERLARVSRVAGIVSVVPREAGLTQKEPIALEMGVGGGEIGSQFEYATKLLGKKVKFSEVFKPGMYVDALSITKGKGFEGPVTRFGVKRKQHKSRKSVRAVGVIGPWHPAAVMYTVARAGQKGFQQRTETGKRILLIGNAKEKPITPPGGFLHFGNVEGDYAVVKGSLPGTPKRFVLLRHPARTKVKRKIAQPQVLELSPLGGAQR*
>14_1009_12_30cm_Bacteria_8503_67_7
MSRGLLARKVGMTQVFTERGTVVAVTVLEADTCRVVQRKTTGVDGYEAVQIGFGERRPRRTPKALAGHFKRAGLTPQRTLAELRDAGDAKVGSQLRVDIFNAGQRIDVTAVSQGKGFSGTRKRHNFGRGPVTHGSHNIKQPGSIGSTDAARVFRGVRMAGQLGAQQVTVRNLEVVRVDPERNLLLVGGAVPGHRNTVVLVRDSDRSATLGESA*
>14_1009_12_30cm_Bacteria_8507_66_11
MKGLLARKLGMAQLFNPDGTMSAVTVLEAGPCRVLGLRTAEKDGYSAVRIAFQPAKEGKLNAPELGEFKKASLDPHRHIVEIRNYEGVEQGQELKAEIFAAGELVDVTATSKGKGFQGLIKRHKFSRGPESHGSMNVRQPGAIGATDAARVFKGVRMSGQMGNVRTTSRAYRVVRVDAERNLLMVRGGVPGAKGALVLVRQSTKKVKPKGPSGKPNPRKV*
>14_1009_12_30cm_Bacteria_8515_67_14
MSDETKVEEKDEQAESNAAPALKKPVLLGRKLGMLQHFKEDGSVVAATIIVAEANVVTQVRTKERDGYSAIQLGFGRAKKPDRMTKAELGHLKDLPPMRVLREVRLDDIDGFATGQEIGVDRFTPGDKVHVSGVSKGKGFQGPVHLHHFTRGPKSHGSDHLRRQGSVGSGTTPGRVLKGLRMAAHQGADKVTVRNLEILRSDPARALLVIAGAVPGGKNGIVMVRKA*
>14_1009_12_30cm_Bacteria_8516_55_13
MSIGLLGQKIGMTSVYDANGRLHPVTVIAVGDNALLRRLTHENDGYSAVQVGFGSQKESRVSKAELGVFKAASSEPKRFVREFRLTSDLGEGEVNLTVTQFQPGDFVDVIGRSKGKGFQGVMKKHNFDGQGAAHGSKTHRRNGAVGNRSTPGRIWKNMGMPGHLGDERVTVQNLQVMQVREAEKVILISGAVPGCNGSYVVVRPAIKNPAAQIRLHQQHAKQDKAVAKKHEVEKKAEEKKPGAEKKPEAEKKPQAEKKPEAEKKPEAAEKK*
>14_1009_12_30cm_Bacteria_8526_66_10
MKGLLAKKLGMAQLFNPDGTTSAVTVLEAGPCRVLGLRTTEKDGYQAVRIAFGPVKEGGLNSPRLGEFKKANLEPHRHVVEIRDYAGVEAGQELKAEIFAAGELVDVTSTSKGKGFQGLIKRHKFSRGPESHGSMNVRQPGAIGATDAARVFKGVRMSGQMGNERTTARAYKVVRVDAERNLLMVKGGVPGAKGALVLVRQSTKKVKPKGPAGKPNPRKV*
>14_1009_12_30cm_Euryarchaeota_8492_64_9
MPKEHRPRHGSMGFSPRKRSESPIPHFASWPDSDGGNPKVQGFAGYKAGMTHAMVVDYRPTSTTSGQEVQIPVTVLEVPPMHVAAVRLYRRTPEGLKTVAEVWGPKLDKELRRVFPIPKDYDVDEAWKKVDPAQVDDVRLITYTQPGLLTGVPKKKPDLMENRVGGGSIEDRIKYAKQLVGTDIPVTEFCREGSMVDVAAITKGKGWKGHHTRWGTRLLSHKNSKHRRNIGTLGNFKPGYVRPTVPQGGQFGYHQRTEYNKRILKIGEKGDEITPNGGFLSYGMVRNPYVLLHGSIPGPAKRLIRLRDAARVGYVKLEKSPELTYISRESKQGV*
>14_1009_12_30cm_Euryarchaeota_8531_64_9
MPKEHRPRHGSMGFSPRKRSESPIPHFSSWPDVDGGTPRLQGFAGYKAGMTHAIVVDYRPTSTTSGQEVQVPVTVVEVPPMRVAAVRLYRRVPEGLKTAAEVWAPQLEKELRRVFPIPKDYDAEEAWTKVDPAHVDEVRVITYTQPSLVTGVPKKKPDLMENRVGGGSIEDRIKYARGLLGKEIPVTEFCREGSMVDVAAITKGKGWQGHHTRWGTRLLSHKNSKHRRNIGTLGNFQPGYVRPTVPQGGQFGYHQRTEYNKRILKIGDKADEVTPDGGFLHYGNLRNPYVLLHGSIPGPTKRLIRFRDAARGGYVKLEKSPDLTYISRESKQGV*
>14_1009_12_30cm_Gemmatimonadetes_8487_69_13
MNALIGRKLGMARLFNEEGAHVPVTVIEVGPCPIVQVTAGAEGAGTMVQIGFGAKKPTRASKALLGHVKRAGLEVVPQVLRTFPVAAVTDGGAAPAPTPGEAVTVAIFKTGDVVKVTGVTKGRGFQGVVHRHHFGGGPETHGNTRHRKPGSIAPGTDPSRIIKGKRMPGHMGARRFTELGLKVVRVDAERNLLFLRGAVPGPMNGLVTVRKQGGRSRHD*
>14_1009_12_30cm_Gemmatimonadetes_8494_70_15
MNGLIGRKLGMTRLFDEEGTNVPVTVIEAGPCPVVQVAGDRVQLGFEQLKAKRTPKARLGHAKKAGLEAAPRVLKSFSIVGDAAPKPGEAVTVTIFQAGEVVKVTGVTKGRGFQGVVHRHHFGGGPETHGNTRHRKPGSIAPGTDPSRIIKGKRMPGHMGARRFTELGLKVVKVDAERNLLFVRGAVPGPTNGLLTVRKQGGRSRHD*
>14_1009_12_30cm_Gemmatimonadetes_8497_69_11
MNGLIGRKLGMTRLFDEEGTHVPVTVIEAGPCPVVQVMATAVQLGFGAKKPKRSPKALLGHVKRAGLETAPRVLHTFPVTAAAEGAAVEAPKPGEAVTVAIFKTGDRVKVTGVTKGRGFQGVVHRHHFGGGPETHGNTRHRKPGSIAPGTDPSRIIKGKRMPGHMGARRFTELGLRVVKVDPERNLLFVRGAVPGPMNGLLTVRKQGGRSRHD*
>14_1009_12_30cm_Proteobacteria_8501_67_8
MAIGLVGRKAGMTRVFTDAGETVPVTVIEVLPNRVTQVKAQDKDGYRAVQVTYGMRRPQLYSKAVAGHYARANVAPGKALVEFRLTGADKTELKAGAEIKADLFKEGEAVDVTGTTIGKGFAGTMKRHNFAGGMASHGNSLSHRAPGSIGQRQTPGRVFKGRRMSGHMGVVRRTTENLRVVQVDLERNLLLIRGAVPGAEGGQVIVRPSLKAARRANRKIVTPTKLGAAPSKDPAKAGKK*
>14_1009_12_30cm_unknown_8517_52_13
MGHRKYSAPRRGSLAYLPRGRSSHWAPRIRFWPEYEGAPKLLAFAGFKAGTSHVTIVDNRQGSLNYGKEVTLPVTVVETPPLLVTGLRFYERWNGGLRTTGEVWAPEPSKDLGRRIKVPEKFDDNKGWEKLESSKERIVEVRAIAASQPRLAKIGKKKPDIMEVKIDGGTVKDQLEFAKKLLGKEVKVADVFKEGMDVDVIGITKGKGIQGPVKRWGIKKLKHKSRKTVRGVGSIGPWHPHYVMYSVPRAGQMGFAQRTEYNKQILKIGENGADVTPKGGFLHYGPIKTEFTLLRGTIPGPANRLVALRTPARGRVSGEPPKMEMISLASKQGA*
>14_1009_12_40cm_Acidobacteria_8689_60_7
MAVNGILGIKLGMTQVFQPDGTLVGCTVLQAGPCVVVERRMKGKHGYDSVQLGLVEFVKPQRVNKAMTGHYKSAGVAPMKLLREVRIEESSDETKVGDRVLVDRFKAGELVDVSGVSKGRGFQGGVKRWHYRGGDSTHGSMFHRAPGGIGASSFPSRVWKNQHFPGHMGNVKVTAKNLEVVKVDADENLLLVRGSVPGPSGAYIMIRKAKRGK*
>14_1009_12_40cm_Acidobacteria_8738_65_6
MRGAGRMGGGRVTIRNLKVLRVDADNHLLLVEGGIPGAPSGYVIVRKAIAPHKVKVAQVEKPKKGKK*
>14_1009_12_40cm_Armatimonadetes_8702_65_16
MKGVFARAKTAPRRLLREFIPTAGETYAVGQEITVAAFGGGDLVDVIGTSRGRGFAGGIKRHNFRGQRDTHGVSLMHRAIGSIGSSSMGRVWPGKRMPGRHGGKRVTVKGLRVVKVDAGGHLLLVRGAIPGPRGSVVMVRKTAAAARPGGR*
>14_1009_12_40cm_Bacteria_8675_66_16
MKGLLARKLGMTQLFNPDGTISAVTVLEAGPCKVLGLRTTEKDGYSAVRIAFQPAKEGKLNQPLLGEFKKANVDPHSHIIEIRNYDGVQAGQELKAEIFAAGELVDVTATSKGKGFQGLIKRHKFSRGPESHGSMNVRQPGAIGATDAARVFKGVRMSGQMGNVRTTSRAYRVVRVDAERNLLLVRGGVPGAKGALVLVRQSTKKVKPKGPAGKPNPRKV*
>14_1009_12_40cm_Bacteria_8691_66_10
MKGLLARKLGMAQLFNPDGTMSAVTVLEAGPCRVLGLRTAEKDGYSAVRIAFQPAKEGKLNAPELGEFKKASLDPHRHIVEIRNYEGVEQGQELKAEIFAAGELVDVTATSKGKGFQGLIKRHKFSRGPESHGSMNVRQPGAIGATDAARVFKGVRMSGQMGNVRTTSRAYRVVRVDAERNLLMVRGGVPGAKGALVLVRQSTKKVKPKGPSGKPNPRKV*
>14_1009_12_40cm_Bacteria_8692_64_7
MAAIIGRKIGMTQLFDEAGNVVPVTVIQAGPCVVIEVRTSKRDGYAAVQLGFELAPERKVTKPMKGVFARAKTAPRRLLREFTPAPGETYTVGQEITVAVFGSGDPVDVIGTSRGRGFSGGIKRHNFRGQRDTHGVSLMHRAVGSIGSSDMGRVWPGKRMPGRYGGDRVTVKGLRVVKVDPGQHLLLVRGAIPGPRGSVVMVRKAAAAAVRGVR*
>14_1009_12_40cm_Bacteria_8693_55_9
MSIGLLGQKIGMTSVYDAKGRLCPVTVIAAGDNVLLRRLTEENEAYSAVQVGFGAQKESRVTKALLGEFKKAGVGPQKFVREFRLRSDLPEGEINLSVTQFQAGDYVDVIGRSKGKGFQGVMKKHNFHGQGAAHGSKTHRRIGAVGNRSTPGRIWKNQGMPGHLGHERVTVQNLQVMQVRENENIILVSGAVPGANGGYVIVRPAIKHPERVVALHAEHRKHEEEEKAKKPKTLREMGQNK*
>14_1009_12_40cm_Bacteria_8698_65_8
MATKGLLAKKIGMTQVFTDKGELLPVTVLEAGPCVVIALRAIQKDGYGAVQLGFGEAKEKQLNKPAAGHFKKAGVAAHRHVREIRLKADASYEIGQALRADLFSAGEWVDVTGTTKGKGFSGQHKRHHFGRGPVTHGSHNIKQPGSIGSSSTPSRVYKGMRMAGQLGNSQRTTKHLKVVRVDLDRNLLLVNGDVPGHKNSVVLVSDSTRQPKGKK*
>14_1009_12_40cm_Bacteria_8709_66_12
MKGLLARKLGMTQLFNPDGTMSAVTVLEAGPCRVLGLRTAEKDGYSAVRIAFQPAKEGQLNGPELGEFKKASLDPHRHIVEIRNYDGVEQGQELKAEIFAAGELVDVTSTSKGKGFQGLIKRHKFSRGPESHGSMNVRQPGAIGATDAARVFKGVRMSGQMGNERTTSRAYRVVRVDAERNLLLIRGGVPGAKGALVLVRQSTKKVKPKGPAGKPNPRKV*
>14_1009_12_40cm_Bacteria_8716_66_9
MTQLFNADGTTSAVTVLEAGPCRVLGLRTTEKDGYTAARIAFEATDERRLNKPMNGEFKKANVEPHRHVVEIRGYDGLEAGQELKAEIFAAGEIVDVTSTSKGKGFQGLIKRHKFSRGPESHGSMNVRQPGAIGATDAARVFKGVRMSGQMGNERTTARAYKVVRVDPERNLILVKGGVPGAKGALVLVRQSTKKVKVKGPSGKPTGRKV*
>14_1009_12_40cm_Bacteria_8719_56_8
MSIGLLGQKIGMTSVYDATGRLHPVTVIAAGDNVLLRRLTAENEGYSAVQVGFDTQKESRVTKQLLGEFKKAGAEPKKFVREFRLEIDTPEGEINLSVTQFQAGDYVDVTGRSKGKGFQGVMKKHNFHGQGAAHGSKTHRRNGAIGNRSTPGRIWKNMGMPGHLGDERVTVQNLQVMQVREAEKIILVSGAVPGSNGSYVMVRPALKKAAPKAFGVKK*
>14_1009_12_40cm_Bacteria_8731_55_7
MSIGLLGQKIGMTSVYDANGRLYPVTVIAAGDNVLLRRLTGENDGYSAVQVGFGTQKESRVTKQLLGEFKKAGSEPKKFVREFRLHLDLPEGEINLSVTQFQPGDYVDVTGRSKGKGFQGVMKKHNFHGQGAAHGSKTHRRIGAVGNRSTPGRIWKNQGMPGHLGDERVTVQNLKIMQVREAEKVILISGAVPGSNGSYVVVRPALKKPAEAKK*
>14_1009_12_40cm_Bacteria_8734_55_6
MITGLLGKKVGMTQLLDDDGTIVPVTVIQAGPCVVVQRKTKQKDGYDAVQLGFVEFVKPKRVTKPMTGHFKKSNVAQGEDGANPGDKVMVNIFNRDELVDVVGTSKGRGFAGFVKRHHFRGGRATHGSMFHRAPGSIGSSAYPSRVLKGMRMAGHLGNARVTVQNLRVARVDQENNLLFVRGAVPGPPGGYVVVEKAER*
>14_1009_12_40cm_Bacteria_8767_65_6
MIQALLGRKLGMTRIFDENGAVTASTLVEAGPCFIIQLRTPEHDGYTAVQLGFGERPRPNRPQKGHLKKAGLPERQNVDALREVPTDSLEDLELGARIDASIFAQGEIVDVIGTSKGKGFGGVVKRHNFSGGPKTHGQSDRWRHSGSVGSGTTPGRTFKGMRMAGHLGAARTTVKNLRILSVDPERNLVALRGAIPGPKGGLVIIRKSTPELT*
>14_1009_12_40cm_Euryarchaeota_8735_64_14
VTEFCREGSMVDVAAITKGKGWKGHHTRWGTRLLSHKNSKHRRNIGTLGNFQPGYVRPTVPQGGQFGYHQRTEYNKRILKIGDKADEVTPEGGFLHYGNLRNPFVLLHGSIPGPTKRLIRFRDAARGGYVKLEKSPDLTYISRQSKQGV*
>14_1009_12_40cm_Euryarchaeota_8773_66_8
MPKEHRPRHGSMGFSPRKRSESPIPHFSSWPDIDGAPKLQGFAGYKAGMTHAFVVDYRPTSTTSGQEVQIPVTVIETPPMKVAAIRVYRNSHNGLQVAGEAWAKAIDKELRRVFPIPKDHDPDAALSKIDAATLEDVRLITYTQPTLITGIPKKAPDLMEQRIGGGTFPERFAYARSLLGKEVRISEFCRAGSMVDIAAITKGKGWQGHHTRWHTHLLSHKNSKHRRNIGTLGNFMPGYVRPTVPQSGQLGYHQRTEYNKRVLRIGDDGKDITPNGGFLHYGTIRTEYVLVHGSIPGPTKRLIRLRDASRAGFVKLEKAPELTYVSKEAKQGA*
>14_1009_12_40cm_Thaumarchaeota_8761_35_9
AHAGFKAGCIRIASIDDRDKTPNFGKQLVSLATVVVTPPIVVIGIRGYSKDRYGYNSGFDVYAKDLPKELPRLFTAKSDEKSLERAEKSLGRVHEIYAIAAVLPRQAGVDQKKPYVFEVAVKGGDVQKQFAFIKDLLGKEVKVDQVFQKGADIDVAAITKGKGIEGPITRWGVKKKQHKSRKSVRALGTLGPISPSTIMYTVPRAGQRGFHQRTQYNNRIMIMSNTQNSEFKINPAGGFKHFGVVEGDFVVIRGSIPGTYRRLVRRLVKLRSPMRHRTSKIAQPRVLEVML*
>14_1009_12_40cm_unknown_8796_56_10
MGHRKHSAPRRGSLAYRPRGRAKRFVPRVRTWPRVSSGAPVLLGFPSFKAGTIHAITTDDREKTPNFGKPLFNPATVLAIPEAEVVGVRLYAHENGGERPIAEWHSNSGNESEQEKVIGGWRERLARVSRVAGIVSVVPREAGLTQKEPIALEMGVGGGEIGSQFEYATKLLGKKVKFSEVFKPGMYVDALSITKGKGFEGPVTRFGVKRKQHKSRKSVRAVGVIGPWHPAAVMYTVARAGQKGFQQRTETGKRILLIGNAKEKPITPPGGFLHFGNVEGDYAVVKGSLPGTPKRFVLLRHPARTKVKRKIAQPQVLELSPLGGAQR*
>14_1009_13_20cm_Bacteria_8932_54_8
MSIGLLGQKIGMTSVYDANGRLRPVTVIAAGDNVLLRRLTAENEGYSAVQVGFDVQKESRVTRQLLGEFKKAGVEPKKFVREFRLDADSPEGEINLSVTQFQAGDYVDVIGRSKGKGFQGVMKRHNFHGQGAAHGSKTHRRIGAVGNRSTPGRIWKNMGMPGHLGDERVTVQNLQVMQVREAEKVILISGAVPGATGSYVVIRPAIKKPVAARQ*
>14_1009_13_20cm_Bacteria_8946_55_8
MKKHNMAGQGAAHGSKTHRRNGAIGNRSTPGRIWKNMGMPGHLGDERVTVQNLQIMQVRESEKIILVSGAVPGSNGSFVVVRPAIKKPATKS*
>14_1009_13_20cm_Bacteria_8947_65_7
MATKGLLAKKIGMTQVFTEKGELLPVTVLEAGPCVVIALRAIQKDGYGAVQLGFLEAKEKQLNKPDAGHFKKAGVAAHRHVREIRLKADASYEIGQALKADLFSAGELVDVTGTTKGKGFSGQHKRHHFGRGPVTHGSHNIKQPGSIGSSSTPSRVYKGMRMAGQLGNQQRTTKHLKVVRVDVDRNLLLVNGDVPGHKNSLVLVKDSTRQPKGKKA*
>14_1009_13_20cm_Bacteria_8955_54_8
MSIGLLGQKIGMTSVYDANGRLRPVTVIAAGDNVLLRRLTAENEGYSAVQVGFDFQKESRVTKQLLGEFKKAGVEPKKFVREFRLDADSPEGEINLNVTQFQAGDYVDVIGRSKGKGFQGVMKKHNFHGQGAAHGSKTHRRIGAVGNRSTPGRIWKNMGMPGHLGDERVTVQNLQVIQVRETEKVILISGAVPGANGSYVVIRPAIKKPLAAR*
>14_1009_13_20cm_Bacteria_8956_55_6
MSIGLLGQKIGMTSVYDANGRLHPVTVIAAGDNVLLRRLTGENDGYSAVQVGFDRQKESRVTKQLLGEFKKAGSEPKRFVREFRLEVDLPEGEINLSVTQFQPGDFVDVTGRSKGKGFQGVMKKHNFHGQGAAHGSKTHRRIGAVGNRSTPGRIWKNQGMPGHLGDERVTVQNLQVMQVRETEKIILISGAVPGSNGSYVVVRPAIKKPMAKAGEAKKSEPFKKPEPAQKPEAETASK*
>14_1009_13_20cm_Bacteria_8964_55_8
MSIGLLGQKIGMTSVYDANGRLCPVTVILAGDNVLVRRITADRDGYSAVQVGFGAQKESRLNSSEVGAFKKANVEPKRFMREFRLEADASEGEVNLNVTQFQAGDFVDVIGRSKGKGFQGVMKKHNMAGQGAAHGSKTHRRNGAVGNRSTPGRIWKNMGMPGHLGDERVTVQNLQVMQVRESEKVILVSGAVPGANGSLVVVRPAIKKPSETTK*
>14_1009_13_20cm_Betaproteobacteria_8988_62_5
MSLGLVGRKIGMTRIFSDDGAAVPVTVLDVANNRVTQIKTEETDGYSAVQVTYGKRRANRVTKPQAGHLAKAGVEAGTMLKEFQVRADELASLKLGETISVETFAVGQLVDVSGTTKGRGFSGVIQRHHFSSNRASHGNSRSHNSPGSIGMAQDPGRVFPGKRMAGQYGNVKRTVQTLKVVRVDVERGLLLVKGAVPGADGGHIVVRPSVKTPLKKGA*
>14_1009_13_20cm_Bradyrhizobium_8951_60_7
KALTEGKHSSGGRNNTGRMVVRFRGGGHKQSYRVIDFKRTKVEPKRKVAEFRVSEDALIPVGAEIQADHFVVGQFVDVTGTSVGKGFAGGMKRWNFGGLRATHGVSVSHRSIGSTGGRQDPGKTFKNKKMPGHMGVDRITTLNLRVVQTDVARGLILVEGAVPGSKGGWIAVRDAVKKALPKDAPKPGKFRLADGGGEQAASAPAEQEGA*
>14_1009_13_20cm_Gemmatimonadetes_8987_66_6
MNGLIGRKLGMTRLFDAAGTHVPVTVIEAGPCPVISVAEGRAELGFGAKKPKRTPKALAGHVKKAGIETAPRIIRRFAVTGEAPAAGSAVTVAIFAAGDRVKVRGVSKGRGFQGVVHRHHFGGGPETHGNTRHRKPGSIAPGTDPSRIIKGKRMPGHMGARNFTEIGLRVIKIDAERNLLFVRGSVPGPMNGLVTVRKQGGPSRHD*
>14_1009_13_20cm_Proteobacteria_8922_67_8
MAIGLVGRKAGMTRVFTDAGETVPVTVIEVLPNRVTQVKAQDRNGYRAVQVTYGTRRPQLYSKAVAGHYARANVAPGRALVEFRLTAADKSDLTPGAEIKADLFKEGEIVDVTGTTIGKGFAGTMKRHNFAGGYASHGNSLSHRAPGSIGQRQTPGRVFKGRRMSGHMGVQRRTTENLRVVQVDLERNLLLVRGAVPGAPGGQVIVRPSLKAARRATRKITPPAKSGGAPKQAAKPAPAKAAPAKAAPAKEAPAKDAPKAEAAKAEKQ*
>14_1009_13_30cm_Actinobacteria_9104_69_9
VTVLNLEVVRSDPERGLLLVKGAVPGPNGGLLMVRSAVKTPVRKGA*
>14_1009_13_30cm_Alphaproteobacteria_9118_65_10
MRTGLIAQKLGMTRVFTGEGNHVAVTVLRVANCQVVAQRTQETDGYTALQLGVGAAKVKNVTKPQRGHFAKAKVEPKAKLAEFRVSEDALVDVGAEITAAHFVPGQYVDVTGTSIGKGFAGGMKRWNFGGLRATHGVSVSHRSLGSTGQRQDPGKTFKNKKMAGHLGAARVTTQSLRIVSADAERGVLMIMGAVPGSEGGWVLIKDAAKRKAPEGLPFPAALRGDGSEAPPPEAAEEPAAAQEPAAAQEPAAEGAEGPAA*
>14_1009_13_30cm_Bacteria_9073_70_12
MALPGLIGRKLGMTQVYTAEGVLVPVTVIQAGPCTVIATRQRERDGYAAAQLGFGTAKPSRLQKAVQGQFKKAGTGAFTVLREFRLLGDEPPAVGAEVRVSEVFQPGEVVHVAGLSKGRGTAGVMKRHKFAGFPGSHGTHEYFRHGGSIGNRSYPGRIFKGKRMAGRYGAEWVTTRNLKVIAVRPEENLLLVRGAVPGARNGTVLIHKHAVEAREA*
>14_1009_13_30cm_Bacteria_9084_70_9
MSEETTVEGGSPPQTPQTGPTQAPAITKPVLIGRKLGMIQQFREDGSVVGTTVIAAEANVVTQVRTKERDGYSAIQLGFGRPKKKRLSKGALGHLKQLPPLEHLREVRLDDVAGFATGQEIGVDRFAAGDKVHVSGVSKGKGFQGPVHLHHFTRGPKSHGSDHLRRQGSVGSGTTPGRVLKGLRMASHQGADRVTVRNLQILKTDPSRALLFIAGAVPGGRNGIVMVRKA*
>14_1009_13_30cm_Bacteria_9093_69_12
MARKEGLIGRKVGMTQVFSEDGSHVPVTVIEAGPCPVIEIRTTESHGYDALQIGFGPKKKNVSKPEAGHFKKANVPPMRVVREIRLEKTEKLQGYQAGQALTVEMFTPGELVDVVGVTKGKGFQGGVRRYGWAGGDATHGSMFYRAPGSIGASSDPSRVWPGHHLPGRMGGDRRTVLNLSVVRVMPEQSLVLVRGAVPGANGSLVMVRKSVKAKKAQPAKSAEKK*
>14_1009_13_30cm_Bacteria_9094_67_12
MSDETKVEEKADSEQPSGAPAIKKPVLLGRKLGMLQHFKEDGSVVAATVISAEANVVTQVRTKERDGYTAIQLGFGRAKKRERLTKPALGHLKDLPPLRVLREVRLDDVAGFATGQEIGVDRFQPGDKVHVVGTSKGKGFQGPVHLHHFTRGPKSHGSDHLRRQGSVGSGTTPGRVLKGLRMAAHQGADRVTVRNLEILRADPARAVLVIAGAVPGARNGIVMVRKA*
>14_1009_13_30cm_Bacteria_9099_55_14
MSIGLLGQKIGMTSVYDAKGRLCSVTVIAVGDNVLLRRLTAENEGYSAVQIGFGAQKESRLTKPLIGEFKKAGVEPQRLVREFRLKRDLPEGEIDLTVTQFQPGDFVDVIGRSKGKGFQGVMKKHNFAGQGAAHGSKTHRRIGAVGNRSTPGRIWKNQGMPGHMGDRRVTVQNLQVMQVREAEKIILVSGAVPGANGSYVIVRPAIKHPERLLALHAEHRKHEEEEKAKKPQTLREMAQNK*
>14_1009_13_30cm_Bacteria_9108_59_8
MVDGLIGIKVGMTQVFEENGTVTPVTVIKAGPCVVVQKKVKEKDGYDAVQLGLVEFVRPDRVNKPLAGRFEKAGVPPVRVLREFRFEDGSDAIKPGDQILVNQVFQVRDNVDVVGTSKGRGFAGLVKRHHFRGGAATHGSMFHRAPGSIGASAFPSRVLPGMRAAGHMGNARVTVRKLQVVRIMDQENLLLVKGAVPGRNGGYVIIRKS*
>14_1009_13_30cm_Bacteria_9112_55_7
GRLCPVTVIAAGDNVLLRRLTEENEGYSAVQVGFRVQKESRVTKSLLGEFKKAGVEPQRFVREFRLATDLPEGEINLSVTQFQAGDYVDVIGRSKGKGFQGVMKKHNFHGQGAAHGSKTHRRIGAVGNRSTPGRIWKNQGMPGHLGDERVTVQNLQVMQVRESEKIILISGAVPGANGSYVVVRPAVKHPERLLALHAEHRKHEEEEKAKKPKTLREMGQSK*
>14_1009_13_30cm_Bacteria_9125_54_6
MIMSIGLLGRKIGMTSVYDANGRLCPVTVISAGDNVLLRRLTTENDGYSAVQVGFDSQKESRVSKPLLGEFKKAGVEPKRFVREFRLDVDALRQLPDEINLNVSQFQAGDFVDVIGRSKGKGFQGVMKKHNFAGQGAAHGSKTHRRIGAVGNRSTPGRIWKNMGMPGHLGDRRVTVQNLQVMQVREAEKMILVSGAVPGANGSYVIVRPAIKNPAQRIILHQEHAKADKAAAAKKPAITVR*
>14_1009_13_30cm_Bacteria_9148_70_6
MPLAGLIGRKLGMTQVYTGAGVLVPVTVIQAGPCTVVATRRPERHGYAAAQLGFGVVKPQRLPKPVTGQFGKAGTGTFAVLREFRLANGDPPAVGSEVIVAELFRAGERIDVSGVSKGHGTTGVMKRHHFSGFPGSHGTHEYFRHGGSIGNRSYPGRVFKGKRMAGRHGAERVTVRNLEVVAVRGEEHLLLVRGAIPGARGGTVLVRKRPEARR*
>14_1009_13_30cm_Betaproteobacteria_9106_63_6
SNRASHGNSLSHNTPGSISMAQDPGRVFPGKRMAGQYGNVSRTVQTLKVVRVDAERGLLLVRGAVPGADGGHIVVRPSVKAPLKKGA*
>14_1009_13_30cm_Proteobacteria_9082_68_9
MAIGLVGRKAGMTRVFTDAGETVPVTVIEVLPNRVTQVKAQDKDGYRAVQVTYGTRRPQLYSKAVAGHFARANVAPGRALVEFRLTAADKTDLTPGAEIKADLFKEGEIVDVTGTTIGKGFAGTMKRHNFAGGYASHGNSLSHRAPGSIGQRQTPGRVFKGRRMSGHMGVQRRTTENLRVVQVDLERNLLLIRGAVPGAPGGQVIVRPSLKAARRATRKITTPAKSGGAPKQAAKAAPAKAAPAKDAPKAEAAKAEKK*
>14_1009_13_40cm_Bacteria_9307_55_11
MSIGLLGQKIGMTSVYDANGRLRPVTVIAAGDNVLVRRITAERDGYSAVQVGFGAQKESRLNNSELGAFKKAGVEPKRFSREFRLGADPPEGEVNLNVTQFQAGDFVDVIGRSKGKGFQGVMKKHNMHGQGAAHGSKTHRRNGAIGNRSTPGRIWKNMGMPGHLGDERVTVQNLQVMQVRESEKIILVSGAVPGSNGSFVVVRPAIKKPAKKS*
>14_1009_13_40cm_Bacteria_9335_55_11
MSIGLLGQKIGMTSVYDANGRLRPVTVIVAGDNVLLRRLTTENEGYSAVQVGFDAQKESRLTKQLLGEFKKAGVEPKKFVREFRLDADSPEGEINLSVTQFQTGDYVDVIGRSKGKGFQGVMKKHNFHGQGAAHGSKTHRRIGAVGNRSTPGRIWKNMGMPGHLGDERVTVQNLQVIQVRETEKVILISGAVPGANGSYVVIRPAIKKPVVARQ*
>14_1009_13_40cm_Bacteria_9348_71_6
MGLPGLIGRKLGMTQVYTAQGILVPVTVIQAGPCTVVATRQPERDGYAAAQLGFGSAKTGRLSKPVQGQFKKAGTGAFAVLREFRLAGEEAPAVGAEVRVGDVFKPGEVVHVAGVTKGRGTAGVMKRHNFAGFPGSHGTHEYFRHGGSIGNRSFPGRIFKGKRMAGRYGAERVTTRNLEVVAVRPDENLLLVRGAVPGARHGTVVIHKPASEARR*
>14_1009_13_40cm_Proteobacteria_9304_69_11
MAIGLVGRKAGMTRVFTDAGETVPVTVIEVLPNRVTQVKAQDKNGYRAVQVTYGTRRPQLYSKAVAGHYARANVAPGRALVEFRLTAADKTDLTPGAEIKADLFKEGEIVDVTGTTIGKGFAGTMKRHNFAGGYASHGNSLSHRAPGSIGQRQTPGRVFKGRRMSGHMGVQRRTTENLRVVQVDLERNLLLIRGAVPGAPGGQVIVRPSLKAARRATRKITTPAKSGGAPKQAAKAAPAKAAPAKDAPKAEAAKAEKK*
>14_1009_13_40cm_Rokubacteria_9336_68_7
AAGVFKKANVAPMRVVREVRLEKTDKLQGYQVGQALTVEMFTAGELVDVVGVTKGKGFQGGVKRYGWYGGDATHGSMFHRAPGSIGASSDPSRVWPGHHMPGRMGGDRRTVLNLSVVRVMLEQNLVLIRGAVPGANGSLVMLRKSVKATKAQQAQKIAEKK*
>14_1009_16_20cm_Acidobacteria_9472_55_5
MVSGILGKKVGMTQLFDDRSEVRPITVLQAGPCVITQRKNAARDGYDAVQIGLVEFVKGKRVTKAMQGHFGKHNLPPVKFMKEVAVTTPVEAGEKQAKGENPAAESNGQVKVGDKVLVDIFQDEKFVDVTGTSKGRGFAGVVRRHHFGGGPKSHGHMFQVQGSIGASSFPSRTFPGQRMSGHMGVEQCTVRNLRILGIDLEENLLMVEGAVPGPKGGYVVINKAKQAPRERRGFAGAQTVDPLKAAKKAAAGKAKK*
>14_1009_16_20cm_Acidobacteria_9494_68_6
MARKEGLIGRKVGMTQVFSEDGSHVPVTVIEAGPCPVIEIRTTESHGYDALQIGFGPKKKNVSKPEAGHFKKANVPPTRVRREVTAAKGADAPKVGEQVLASIFATGERVDVVGTGRGKGFQGVVKRHHFAGGAATHGSMFHRAPGSIGASSFPSRVVKGMRAAGRMGGGRVTIHNLKVLRVDVDNHLLIVEGGIPGAPTGYVIVRKAVTAKKLKVAQVEKPKKGKK*
>14_1009_16_20cm_Bacteria_9469_65_9
MATKGLLARKIGMTQVFTEKGELLPVTVLEAGPCTVVGLRAIQKDGYGAVQLGFGEIKDKKLTKPAAGHFKKAGVAAHRHLKEIRLKGDGSFEVGQALKADLFAAGELVDVTGTSKGKGFSGQHKRHHFGRGPVTHGSHNIKQPGSIGSSSTPSRVYKGMRMAGQLGNSQRTTTHLKVVRVDLDRNLLLVNGDVPGHKNSVVLVRDSARQPKGKK*
>14_1009_16_20cm_Bacteria_9487_66_12
MATKGLLAKKIGMTQVFTEKGELLPVTVLEAGPCTVVGLRAVQKDGYGAVQLGFGEVEEKKLTRATAGHFKKAGVKAHRHLKEIRLKADAGYAVGQALKADLFAAGELVDVTGTSKGKGFSGQHKRHHFGRGPVTHGSHNIKQPGSIGSSSTPSRVYKGMRMAGQLGNAQRTTMHLTVVRVDLDRNLLLVNGDVPGHKNSVVLVRDSARQPKGKK*
>14_1009_16_20cm_Bacteria_9489_55_9
MIIGLIGQKIGMTSVYDAKGRLCPVTVIAAGDNVLLRRLTEENEGYSAVQVGFGAQKESRVTKSLLGEFKKAGVAPQRFMREFRLRSDLPEGEINLSVTQFQAGDYVDVIGRSKGKGFQGVMKRHNFHGQGAAHGSKTHRRIGAVGNRSTPGRIWKNQGMPGHLGDERVTVQNLQVMQVREAEKIILVSGAVPGANGSYVLVRSAVKHPERLVALHAEHRKHEEEEKAKKPKTIAELAQKK*
>14_1009_16_20cm_Bacteria_9490_55_8
MSIGLLGQKIGMTSVYDAKGRLHPVTVIAAGDNVLLRRLTHQNDGYSAVQVAFGAQKESRVIKSSLGEFKKAGVEPKKFVREFRLTSDLPEGEINLNVTQFQPGDYVDVIGRSKGKGFQGVMKKHNFHGQGAAHGSKTHRRIGAVGNRSTPGRIWKNQGMPGHLGSERVTVQNLQILQVREAEKLILVSGAVPGPNGGYVIVRPAIKHPERVLATHAAHRKHDEQEAAKKPAITVR*
>14_1009_16_20cm_Bacteria_9503_55_8
MSIGLLGQKIGMTSVYDVRGRLCPVTVIAAGDNVLLRRLTEANEGYSAVQVGFRVQKESRVTKSLLGEFKKAGVEPQRFVREFRLGTDLPEGEINLSVTQFQAGDYVDVIGRSKGKGFQGVMKKHNFHGQGAAHGSKTHRRIGAVGNRSTPGRIWKNQGMPGHLGDERVTVQNLQVMQVRESEKIILISGAVPGANGSYVVVRPAVKHPERLVALHAEHRKHEEDEKAKKPKTIAELAQKK*
>14_1009_16_20cm_Bacteria_9522_55_7
IAAGDNVVVRRIVAERDGYSAVQVGFGAQKESRLNNSELGAFKKAGVEPKRFSREFRLEANLPAGEVNLSVTQFQAGDFVDVIGRSKGKGFQGVMKKHNMHGQGAAHGSKTHRRNGAIGNRSTPGRIWKNMGMPGHLGDGRVTVQNLQVMQVRESEKIILVSGAVPGSNGSFVVVRPAIKKPAKKS*
>14_1009_16_20cm_Bacteria_9532_55_7
MSIGLLGQKIGMTSVYDAKGRLCPVTVIAAGDNVLLRRLTEQNEGYSAVQIGFGVQKESRVTKALLGEFKKAGVEPHKFVREFRLKSDLPEGDINLSVTQFQAGDFVDVIGRSKGKGFQGVMKKHNFHGQGAAHGSKTHRRIGAVGNRSTPGRIWKNQGMPGHLGSERVTVQNLQVMQVREAEKIILISGAVPGANGSYVVVRPAIKHPERLLALHAEHRKHEEEDKSKKPKTIAEMAQRK*
>14_1009_16_20cm_Euryarchaeota_9465_64_7
MPKEHRPRHGSMGFSPRKRSESPIPHFTSWPDSDGGSPKVQGFAGYKAGMTHAIVVDYRPTSTTSGQEVQIPVTVLEVPPMHVAAVRLYRRTMEGLKTVGEVWGPKLDKELRRVFPIPKEYDVEEAWKKVQPAQVDDVRLITYTQPGLLTGVPKKKPDLMENRVGGGSIEDRIKYAKQLLGTDIPVTEFCREGSMVDVAAITKGKGWKGHHTRWGTRLLSHKNSKHRRNIGTLGNFQPGYVRPTVPQGGQFGYHQRTEYNKRILKIGEKGDEITPNGGFLAYGMVRNPYVLLHGSIPGPAKRLIRLRDAARIGYVKLEKSPELTYVSRESKQGV*
>14_1009_16_20cm_Ktedonobacter_racemifer_9518_53_6
LQEGVAAENLELGKQFDASLFTVGESVDIVGTSKGKGFQGGVKRHGFRGGPKTHGQSDRTRAPGSIGSGTTPGRVLKGTRMAGHMGNARVTAKKLQVIQSDPERNLLLVKGSVPGANGGLLMIKKHVMR*
>14_1009_16_20cm_Rokubacteria_9470_69_6
MARKEALLGRKVGMTQIFGDDGNHVPVTVVQAGPCTIVEIRSKATHGYDALQLGFEAAKKNVSKPRAGHFKKANVAPTRILREVRLDKVEKAYEVGQALTVELFAAGEIVDVVGVTKGKGFQGGVKRHGWRGGEASHGSMFHRAPGSIGASSDPSRVWPGHKLPGRMGGVQRTTLNVTVARVLPEQNLILIRGAVPGANGSLVMVRKSIKTTKAQQQKAAEKK*
>14_1009_16_30cm_Acidobacteria_9622_60_6
MSPGILGKKIGMTQVFRPDGQVVPVTVLKAGPCVVVQRKTPATDGYDAVQLGLMEYAKKSGVSKPATGHLKKSGAEGVKFLREFRLDETTNGDLKAGDRVLVDEFKPKDKVDVIGISKGRGFAGLVKRHHFRGGDDSHGSMFHRAPGSIGASSFPSRVFPGMRMAGHMGTSRVTVRNLEVVEVDSEDNVLLVKGAVPGPNGGYVVVRRARK*
>14_1009_16_30cm_Acidobacteria_9671_56_15
MAKVAGILGKKVGMTQLFDDKGDVHPATVLQAGPCVITQHKSEAKDGYAAAQIGLVEFVKESRLTKPARGHLAKHNLPPVKFVREVPIEVEEKTQSDGAVKAGDRVLVDIFDGERFVDIVGVSKGRGFQGVVKRHHFGGGPKSHGSMFQITGSIGSSAFPSRVFKGMRMSGHMGNARVTARNLRVIGVDKDENLLVVEGSVPGPNGGYLVITKAKKPPRERRGFAGATTIDPLKAAKRAAKKA*
>14_1009_16_30cm_Acidobacteria_9743_64_7
MVTGIIGRKVGMTQVFDPDGTVHPATVIKAGPCVVVQAKMVQTDGYEAVQLGFVEETPARANKPTVGHFKKANVPPTRVRREVRVAPGGDGAAKTGDQVLVSMFAGGERVDVIGTGRGKGFQGVVKRHHFAGGAATHGSMFHRAPGSIGASSFPSRVIKGMRAPGRMGGGRVTTRNLKVLRIDPDNHRWRPNGSRGRRSRNRKRARGGGRACSA*
>14_1009_16_30cm_Acidobacteria_9782_56_12
MAKVAGILGKKVGMTQLFDSKGDVRPATVLQAGPCVITQHKTATKDGYDSAQIGLVEFVKESRVTKPMRGHFAKHNLPPMKFLREVPLEIEEKTETDGAVKVGDRVLVDIFEGEKFVDIVGISKGRGFAGVVKRHHFGGGPKSHGSMFQIPGSIGSSAFPSRVFKGMRMSGHMGAERVTVRNSRVLGMDKEENLLVIEGSVPGPNGGYLIITKAKKPPRERRGFAGIGTVDPLKSAKRGSKKG*
>14_1009_16_30cm_Actinobacteria_9609_68_17
MKGIVGRKLGMSQVFDEETGQVTPVTVIEAGPCPVVSVKEAAVDGYDAVQVAYDEVAEERLSKPKLGHLKKNGVAPHRHLLELRGLTGATEGEAVTVESFEVGDKVKVSGVSIGKGFAGTIKRHNFSRGPTSHGSHNVRKPGSVGASATPSRVFKGIKMAGRLGGKRVTQVGLTVHSVDPEQNLLLVKGAVPGPKNGLVEVREEIRRGS*
>14_1009_16_30cm_Actinobacteria_9636_71_10
MAALLGRKLGMTQVFGEDGRVERVSVVEAGPCHVTGIRTEERDGYEAVQLGFGEVKEKRLTKAELGHLKKADAPALRRLAEFRGEAGELQVGETVTVEVFEKGQHVKVSGTSKGKGFQGTVKRHNFSRGPQSHGSHNVRAPGSIGASATPSRVFKGMRGPGQMGNKRVTQRGLEVVDVVPGENLLLLRGSVPGPPGGIVEIRSDR*
>14_1009_16_30cm_Actinobacteria_9637_68_8
MAKGILGRKLGMSQVFDPETGVMTAVTVIEAGPCPVVQVKVAEADGYDAVQLAFEPVAERKLSKPEIGHLQKAGVGPHRHVVEIRGHIGLSVGEIVTVEAFEPGEQVKVSGVTVGKGFQGTIKRHGFTRGPVSHGSHNIRKPGSIGASATPSRVRKGMRMSGRMGGNRVTQRGLVVQEVDLERNLLLIKGSVPGPASGLVEIRAA*
>14_1009_16_30cm_Actinobacteria_9642_69_10
MKGIVGKKLGMTQVFDEETGQVTPVTVIEAGPCPVVSVKEAAVDGYDAVQVAYGEVAEHRLSKPKLGHLKKNGVTPHRHLLELRGLTGATEGESVTVESFEPGDRVKVSGVSIGKGFAGTIKRHNFSRGPTSHGSHNVRKPGSVGASATPSRVFKGVKMAGRLGGKRVTQVGLTVHSVDPEQNLLLLKGAVPGPKNGIVEVREEAKRAGA*
>14_1009_16_30cm_Actinobacteria_9682_72_9
MDRQVKGILGAKLGMTQVWDNNRVVPVTVVQAGPCVVTQVRTPDKDGYSAVQLAYGAIDPRKVNKPETGHFTRADAAPRRHLVELRTTDASEYTLGQEVTAEAFTPGQVVDVTGRTKGKGFAGVMKRHGFAGLRASHGVERKHRSPGSIGACATPGRVFKGVRMAGRMGNVRYTVQNLTIQAVDPAQNLILVKGAIPGPKGSLVLVRSAAKKGRS*
>14_1009_16_30cm_Actinobacteria_9696_69_13
MGDVKGIVGEKVGMTQIFVETRAVPVTVIKAGPCVVTQVRSQGTDGYDAVQLAYGQMRPRDVNRPTKGHFDKAGAEALRHLVELRTDDAATYTPGQEVRADVFSPGDTVDVVGVSKGKGFTGVMKRHGFSGLKGSHGVEKKHRSPGSIGACATPSRVFKGMRMAGQSGNQRVTVLNLEVVRSDPERGLLLVKGAVPGPNGGLLMVRSAVKTPVQKGA*
>14_1009_16_30cm_Actinobacteria_9706_69_7
MKGIVGTKLGMTQVFDAETGAVTPVTVIEAGPCPVVRVKTVESDGYEAVQVAYGKVAEDRVTKPRLGQLGKAGPHRKIVEFRGPSELTEGETVTVEAFEPGERIKVSGIGIGKGFAGTIKRHNFKSGPKSHGSHNIRAPGSVGASATPARVRKGIRGPGRMGGKRVTQVGVTVHDVDAERNLLLVKGAVPGPRNGVVEIREDKNRGGA*
>14_1009_16_30cm_Actinobacteria_9709_67_11
MKGIVGRKLGMTRIFDSETGVVTPVTVIEAAPCPVVQVKTADADGYDAVQIAYDEAAERKVSKAELGHLKKNNVSGAYRGLLELRGQSELIVGENVTVEAFEPGEKVKVSGISHGKGFAGTIRRHNFHRGPKTHGSHNIRKPGSIGASATPSRVFKGIKMAGRMGGKRITQVGLVVHEVRPDENLLLVKGAVPGPKNGFVEVREATR*
>14_1009_16_30cm_Actinobacteria_9722_67_9
MGTAKGILGTKLGMTQIYTDDSRVVPVTVIQAGPCLVTQVKTKERDGYEAVQLAYAEARRGKANRPAAGHFQAAGVKPMRHLVELRTSEAGEYSPGQQITVDIFQPGDRTDVIGVSKGKGFAGPMKRHGFSGMGGSHGTERKHRSPGSIGASATPSRVFRGARMAGQMGNERVTVLNLEVVESDPERNLLLLRGAVPGPTGGLVMVRSSVKAGEAGRRHH*
>14_1009_16_30cm_Actinobacteria_9742_71_9
MATKAIVGEKVGMTQVWDDQNRAIPVTVVKVAPCRVVMVKTFDHDGYSALQVTYGQVKESRLTKPEAGHFAKAGVAAGRRLVELRVDEVGGYAVGQEIKADILSVGDRVDVTAVSRGRGFTGTMKRHNFSGQGASHGNHKHHRAPGSIGACATPSRVFKGTRMSGRTGGQQVTTLNLEVVQADAERDLLLIKGAVPGPRGGLILIRDAVKGRA*
>14_1009_16_30cm_Actinobacteria_9751_68_8
MKGIVGRKLGMTQVFDEESGEVTSVTVIEAGPCPVVQLKTEETDGYEAVQLAFDAVPERKVTKARLGHLKKVEAGPHRHLVEFRGQSEAVLGEAVTVEVFEPGDKVKVSGISIGKGFAGTIKRHNFASGPKSHGSHNIRAPGSIGSSATPSRVFKGIKMAGRLGGKRATQVGLTVHSVDPERNLLLVKGAVPGPKNGVVEVREEKRSGGS*
>14_1009_16_30cm_Actinobacteria_9831_70_12
MTQVFDEESGVVTSVTVIEAGPCPVVAVRTPDVDGYEAVQLAWEPVADRKVSKAERGHLAKNGVAGAYRHLVEFRGHFSDAVQGESVTVEIFQPGDKVKVSGTGIGKGFQGTIKRHNFSRGPVTHGSHNVRKPGSIGASATPSRVFKGMKMAGRMGGKRATQVGLTVHSVDPERNRLLVKGAVPGPKNGLVEIREDIR*
>14_1009_16_30cm_Actinobacteria_9867_68_7
MKGIVGKKLGMTRVFDAETGVVTPVTVIEAAPCPVVQVKTADADGYDAVQIAYDEAAERKVSKAELGHLKKNNVKGAFRGLLELRGQSELVVGENVTVEAFQPGEKIKVTGVAHGKGFAGTIKRHRFHRGPKTHGSHNIRKPGSIGASATPSRVFKGIKMAGRMGGKRITQVGLVVHEVRPEENLLLVKGAVPGPKNSFVEVREAGR*
>14_1009_16_30cm_Bacteria_9603_66_16
MKGLLARKLGMTQLFNPDGTTSAVTVLEAGPCRVLGLRTAEKDGYSAVRIAFAPAKEGKLNGPQLGEFKKAGVAPHRHVVEIRNYDGVEQGQELKAEIFAAGELVDVTSTSKGKGFQGLIKRHKFSRGPESHGSMNVRQPGAIGATDAARVFKGVRMSGQMGNERTTARAYRIVRVDAERNLLMVRGGVPGAKGALVLVRQSTKKLKPKGPAGKPNPRKV*
>14_1009_16_30cm_Bacteria_9613_67_9
MIGLLAQKIGMSQVYDEKGHVVPVTILSAGPCPVVQVKTSETDGYAAVQIGFGKRREKLIPKALQGHMKKHKAAGLRMLREIRVEDPSAYEIGQTLTVALFEVGVKVDVVGVSKGRGFAGVVRRHHFTAGRATHGCTTHKQPGSIGASAYPSRVVKGKRLPGRMGGARVTVRNLDVIGVDPDQNLIWLRGCVPGHPNGTVLIRKNG*
>14_1009_16_30cm_Bacteria_9615_55_12
MITGLLGKKVGMTQLLADDGTVIPVTVIQAGPCVVVQKKTKQKDGYDAVQLGLVEFVKPKRVTKPMTGHFKKSNVAPARFVREVGVQGEDGANPGDKVMVNIFNTDELVHVVGTSKGRGFAGFVKRHHFRGGRATHGSMFHRAPGSIGSSAYPSRVLKGMRMAGHLGNARVTVQNLRVARVDQDNNLLFVRGAVPGPAGGYVVVEKSGR*
>14_1009_16_30cm_Bacteria_9621_54_11
MINGIIGKKVGMTQLFAPDGTVMPVTVIKAGPCVVVQKKSAGGKDGYDAVQVGLVEDRPIKLKNVNKPMRGHFEKTGGGIPPTRVLKEFRLDTSDDSTNVGDKILVDQFSDGDIVDVVGKSKGRGFAGTIKRHNFNRGPETHGSMNVRAPGSIGASAYPSRVVKGMRSSGHMGDVRVTIKQLTVARVDAENNLLMIRGAVPGANGSVVVVKKAARQRKK*
>14_1009_16_30cm_Bacteria_9624_68_15
MARKEGLIGRKVGMTQVFADDGSHVPVTVIEAGPCTVIGIKTAESHGYDALQLGFGAKKKNVSKPAAGVFKKLNVAPMQVVREVRLEKTEKVQGYQLGQALTVEMFAPGELVDVVGVTKGKGFQGGVKRYGWYGGDATHGSMFHRAPGSIGASSDPSRVWPGHHLPGRMGGDRRTVLNLAVVRVMPEQNLVLVRGAVPGANGTLVMLRKSVKATKAQQQKVPEKK*
>14_1009_16_30cm_Bacteria_9630_62_9
MTGNGDDMAIEGIIGKKVGMTQVFAEDGALVPVTVIQAGPCLVVQKKTAEKDGYDAVQVGLVEKISNRRITGARRGHFEKAGIPPMRTLVELPYDGDANVGDKVQVDIFKPGDSIDVIGQSKGKGFQGVVKRHHFKGGRATHGSMFHRAPGSIGASAFPSRVLKGMRMGGRMGGDQVTVKNLRVAKVDPENNLLYVRGAVPGGRNGLVVVRFSKNGKRGQ*
>14_1009_16_30cm_Bacteria_9649_66_14
MIGLLAEKIGMTQLFDEQGRVTPVTVLAAGPCPIVQVKTPETDGYAALQIGFGRKRESLIPKGLQGHLKKHNAAGVRALKEVRVEDTSEFQVGQELTVSLFEVGSKVDVIGVSKGRGFAGVIRRHHFTCGRETHGCVTHKQPGSIGASAYPSRVIKGKRLPGRMGGARVTVKNLHVVGVDPEQHLIWVRGSIPGPPKSTVLIRKNG*
>14_1009_16_30cm_Bacteria_9653_66_11
MKGLLARKLGMTQLFNPDGTMSAVTVLEAGPCKVLGLRTQEKDGYAAAQIAFEPVDGKKLIQPKAGTFKKANLDPHRHIVEIRGYEGLEQGQELKAEIFAAGELVDVTSTSKGKGFQGLIKRHKFSRGPESHGSMNVRQPGAIGATDAARVFKGVRMSGQMGNERVTARAYKVVRVDPERNLLLLKGGVPGAKGALVLVRQSTKPIKAKGPAGKPNPRKV*
>14_1009_16_30cm_Bacteria_9654_65_6
MAGQMGNERTTSRAYKVVRVDAERNLLLIRGGVPGAKGALVLVRQSTKKQKAKGPAGKPNPRKV*
>14_1009_16_30cm_Bacteria_9655_67_9
MPVRGILGRKVGMTQIFATDGTLVPVTVVEAGPCLVVQKKTADRDGYTAVQIGLVEARPDRRANRSRKGHFDRAGVAPMRNLAEVELDGDDELKPGDKVLCDTFKEKDHVDVIGVSKGKGFAGVIRRHHFRGGAATHGSMFHRAPGSIGASAFPSRVMPGNRSSGRLGGRQATAKNLIVVRVDAEKNLIYLRGPVPGARRSLVKIVRSTFAKPE*
>14_1009_16_30cm_Bacteria_9661_54_9
MSIGLLGQKIGMTSVYDAKGRLCPVTVIAAGDNLLLRRLTEENEGYSAVQVGFGAQKESRVTKPLLGEFKKAGVEPQKFVREFRLTSDLPEGEINLSVTQFQAGDYVDVIGRSKGKGFQGVMKKHNFHGQGAAHGSKTHRRIGAVGNRSTPGRIWKNQGMPGHLGDERVTVQNLQVMQVRDTEKIILISGAVPGANGSYVVVRPAIKKPAASQDKT*
>14_1009_16_30cm_Bacteria_9669_68_9
MTEEQAQSQTQQTASTDAPEIANPFLLGRKVGMLQHFRPDGTVVGATIISAEPNVVTFVRTRERDGYTAVQIGYGAIAERRMTRPALGHLKGLSPLRELREIRLDDVSGFERGQQIGVGRFAAGDKVHITGVSKGKGFQGPVHLHHFKTGPKTHGSDHYKRQGSVGAGTTPGRVLKGMRMARKMGVDRVTVKNLEILRSDADRGVLIVKGAIPGARNAIVLVRKA*
>14_1009_16_30cm_Bacteria_9694_66_6
MPNVKAILGEKLGMTQVFTDEGRAIPVTVVQAGPCVVAQIRTPERDGYAAVQLGFGEVKESRVSKPMKGHFAKGGVAPAKHLVEVRTDDASTYEVGSSVKVDRFAAGEHVDVIGVSKGKGFAGVMKRHNFHGKPDSHGTERKHRSTGSVGAGTTPGRVFKGMKGPGHLGHDRTTILSLEVVESDTERNLLLIKGAIPGPTGALVMIRNAVKREAK*
>14_1009_16_30cm_Bacteria_9714_60_6
MVNAILGKKLGMTQIFRENGDAVPATVLKAGPCVVVQRKTAVKDGYEAAQIGLVEFPAPKRLTQALAGHFKRGGANPTRFLREVRLGAEAAEVKVGDKVLVDQFAVDERVDVIGVSKGRGFAGFHKRHHFGGGGAAHGSMFHRAPGSIGASAFPSRVLKGMRAAGHMGVDRVTVRNLRVLQILPEDHTLVVQGAVPGPDGGYIIVRKAKAPRRKAQALAEKAGGGKKK*
>14_1009_16_30cm_Bacteria_9750_60_8
MIGLIGKKLGMSQVFAADGTLVPVTVIQVGPCTVVQKKTVQRDGYTALQLGFGVRKPQRATKPLLGHCKAAGAGPFTVLREFLIADVDPYEIGSELTAAQVFQAGELVDVVGQTKGRGYTGVIKRHGMSGFPGSHGTHEYFRHGGSIGNRSYPGRIFKGKRMAGQYGNTRMTALHLRVVEVRPDSHLLLVRGAVPGARRGLVLVRKAGEAKR*
>14_1009_16_30cm_Bacteria_9773_55_8
MSIGLLGQKIGMTSVYDARGRLCPVTVIAAGDNVLLRRLTEENEGYSAVQVGFGAQKESRVSKSLLGEFKKAGVEPQRFVREFRLATDLLEGEINLSVTQFQAGDYVDVIGRSKGKGFQGVMKKHNFAGQGAAHGSKTHRRIGAVGNRSTPGRIWKNQGMPGHLGDERVTVQNLQVMQVRESEKIILISGAVPGANGSYVIVRPAIKHPERVLALHAEHRKHEEEEKAKKPKTLAEMGQKK*
>14_1009_16_30cm_Bacteria_9780_66_8
MATKGLLAKKIGMTQVFTEKGELLPVTVLEAGPCVVIALRAVQKDGYGAVQLGFGEVKEKQLTKPAAGHFKKAGVAAHRHVREIRLKADAAYEIGQALKADLFAAGEWVDVTGTSKGKGFSGQHKRHHFGRGPVTHGSHNIKQPGSIGSSSTPSRVYKGMRMAGQLGNAQRTTMHLKVVRVDLDRNLLLLNGDVPGHKNSLVLVRDSTRQPKGKK*
>14_1009_16_30cm_Bacteria_9830_55_17
MSIGLLGQKIGMTSVYDAKGRLHPVTVIAAGDNVLLRRLTEQNEGYSAVQVGFGTQKESRITKPLLGEFKKAGVEPRKFVREFRLKSDLPEGEINLSVTQFQAGDYVDVIGRSKGKGFQGVMKKHNFHGQGAAHGSKTHRRIGAVGNRSTPGRIWKNQGMPGHLGDERVTVQNLQVMQVRENEKIILVSGAVPGANGGYVIVRPAIKHPERLVALHAEHRKHEEEEKAKKPKTLAEMGQKK*
>14_1009_16_30cm_Bacteria_9849_68_13
MTDETTTTTETSEPAAAPAMAKAVIIGRKVGMLQHFRPDGSVVGATVIATESNLITRVATKERDGYTAVQIGFGAVAEKKMSKGERGHLGELPPLKHLREVRVDDVTGFAAGQRIGVDSFAVGDKVHVTGISKGKGFQGPVHLHHFTRGPKSHGSDHLRRQGSVGSGTTPGRVLKGLRMASHQGVDRVTVKNLVVLRADGERSLLILSGAIPGPRNGVVMVKKA*
>14_1009_16_30cm_Bacteria_9859_55_10
MSIGLLGQKIGMTSVYDAKGRLCPVTVIAAGDNVLLRRLTEENEGYSAVQIGFGAQKESRVTKALVGEFKKAGVEPQRFVREFRLQNDLPEGEINLSVTQFQAGDFVDVIGRSKGKGFQGVMKKHNFAGQGAAHGSKMHRRIGAVGNRSTPGRIWKNQGMPGHMGDRRVTVQNLQVMQVREAEKIILISGAVPGANGSYVIVRPAIKHPERLLALHAEHRMHEEEEKAKKPKTLREMAQHK*
>14_1009_16_30cm_Bacteria_9941_69_5
MTIGLIGRKVGMTQVFQDDGTMVGVSVLAIEPNTVTRLRTVDRDGYTAVQLGTDTTKKVSKPTAGQLRELPKGAPQAGTFREFRVEKVDDYSLGQTISVADVFAAGDVVDVTGFSKGKGFAGHVKRHNFKRGPTTHGSDHHREPGSIGPGTTPGRVYRGLRMAGHMGDERSTIKKLRVVRTDPERNLLLVKGSLPGARGSLILVKKA*
>14_1009_16_30cm_Betaproteobacteria_9678_65_7
MIMSLGMVGRKVGMTRVFTDDGAAVPVTVLDVANNRVTQIKTPETDGYAAVQVTYGKRRARRVNKAQAGHLAKAGVEAGELLKEFHVAAEDLAALKVGEIVSVETFAVGQLVDVTGTTKGRGFTGVIARHHFSSNRASHGNSLSHNTPGSISMAQDPGRVFPGKRMAGQHGNVQRTVQTLKVIRVDPARGLLLVKGAVPGADGGHIVVRPSVKTPAKKGA*
>14_1009_16_30cm_Betaproteobacteria_9820_62_10
MSLGLVGRKIGMTRVFADDGSAVPVTVLDIANNRVTQIKTPENDGYAAVQVTFGKRRASRVTKPQAGHLAKAGVEAGELLKEFRIAADDLAKFKPGDVIGIDTFAVGQLVDVTGTTKGRGFTGVIRRHHFSSNRASHGNSLSHNTPGSISMAQDPGRVFPGKRMAGHYGGETRTAQTLSVVRVDKERGLLLVKGAVPGADGEHIVVRPSVKTPAKKGA*
>14_1009_16_30cm_Bradyrhizobium_9834_62_12
MRSGVIAQKVGMTRVFTETGEHIPVTVLKLGNCQVLGHRTTEKNGYVALQLGSGTRKTVYLPKAERGQFAVAKVEPKRKVTEFRVSEDALIPVGAEIQADHFVVGQFVDVTGTSVGKGFAGGMKRWNFGGLRATHGVSVSHRSIGSTGGRQDPGKTFKNKKMPGHMGVDRITTLNLRVVQTDVERGLILVEGAVPGSKGGWIAVRDAVKKALPKDAPKPGKFRLAEGGEQAASAPAEQEGA*
>14_1009_16_30cm_Candidatus_Nitrososphaera_gargensis_9793_48_8
MGHRKYSAPRRGSVAFRPRARAKSLEARVRTWPRLVAEKSSLSGFAGFKAGSIHVLTIDDREKTPNFGKQLLNPSTVIVTPPVRVIGIRGYKKDLYGQHAIFDVYAKDVPKELPRKFDAKTSEEAFAKAEGIVGAASSVFAIVAVSPNSVGLSQKTPFVFEMAVSGKDAKSQYDYVKGVLGREVTASDIFQVGQNIDVFGITRGKGIEGPVTRFGIKRKQHKSRKSVRAVGTLGPISPAVVMYTVARQGQRGFHQRTEYNKRILAMSNTEKDGQNSINPSGGFKHFGLVKGDYIIVRGSVPGVPKRLIKMRHPIRNVPKKVLDPKVLEVVVE*
>14_1009_16_30cm_Gemmatimonadetes_9668_70_23
MNGLIGRKLGMTRLFDEEGTNVPVTVIEAGPCPIVQVTGDRVQLGFEQLKAKRTPKARLGHAKKAGLEAAPRVLKSFSIVGDAAPKAGEAVTVTIFQAGEVVKVTGVTKGRGFQGVVHRHHFGGGPETHGNTRHRKPGSIAPGTDPSRIIKGKRMPGHMGARRFTELGLKVVKVDAERNLLFVRGAVPGPTNGLLTVRKQGGRSRHD*
>14_1009_16_30cm_Nitrospirae_9729_62_11
MTDGLLGQKLGMTQVFLDSGRAVPVTVIEAGPCRVSQVKTKDRDGYSAVQLAYREQPDRKVSKPVKGHFAKANLPAHRHVREFRATGEVRVGATVTVSLFTKGELVDVVGVSKGKGFQGVVKRHHFAGGPESHGSMFHRAPGSIGSSSSPSRVWKNKRLPGHMGAVRVTAQALQVVDVRPEEHLLFVRGAVPGARGSLVAIQKSKQAS*
>14_1009_16_30cm_Nitrospirae_9891_58_9
MNGLLGQKLGMTQVLASGGRMVPVTVIEAGPCRVAQVKTAERDGYAAVQVAFQEIPDRKSNKPLKAHFAKAQLPAFRYLREFRSAIEIQVGATVKADIFTKGERVDVTGVSKGKGFQGVMKRHHFHGGPRTHGSMFHRAPGSIGSSSSPSRVWKNMKMGGHMGDVRVTTQGLEVVDVRSDENLIFIRGSVPGARGAVLEIRKSKKVPRGAADGKR*
>14_1009_16_30cm_Proteobacteria_9607_69_18
MAIGLVGRKAGMTRVFTDAGETVPVTVIEVLPNRVTQVKAQDKDGYRAVQVTYGTRRPQLYSKAVAGHFARANVAPGRALVEFRLTAADKTDLTPGAEIKADLFKEGEIVDVTGTTIGKGFAGTMKRHNFAGGYASHGNSLSHRAPGSIGQRQTPGRVFKGRRMSGHMGVQRRTTENLRVVQVDLERNLLLIRGAVPGAPGGQVIVRPSLKAARRATRKITTPAKSGGAPKQAAKAAPAKAAPAKDAPKAEAAKAEKK*
>14_1009_16_30cm_RBG_16_RIF_WS3X_71_46_curated_9690_70_9
MIGLIGKKIGMTQVFGDKGEAIPVTVIEAGPCTVAEVRTAEKCGYSAVQLGFGSQKPRRFTRPVLGQFEKHNLPPSRHLREFRIADTAGLEVGQRLTVALFEKGTCVDVQGVTKGRGFAGVVKRHGFAAGHASHGPTAGKQPGSIGASAYPSRVIKGKRLPGRMGGEQLTVKNLEVVALDPELNVLMVKGAVPGPVNGMVLVMKRKGDS*
>14_1009_16_30cm_RIF_CHLX_9611_68_13
MGPVTAMSIGLIGRKVGMTSVFQDDGTMVPVSVVAVEPNTITRLRTTLRDGYTAVQLGIEPSKRLSKPESGQLGDLPKVATIREFRVDSVDDYEVGQTLDVSLFAAGDLVDVTGVSKGKGFAGHIKRHHFKRGPKTHGSDHHREPGSIGPGTTPGRVYKGMRMAGHMGDQGATIKKLRVVRTDPERNLVLVKGTLPGSRNALILLKKA*
>14_1009_16_30cm_RIF_CHLX_9648_71_13
MSIGLIGRKLGVTQVFQGDGTMVAVSVLAIQPNVVTRLRTVERDGYTAVQLGTDPAKRVTKPEAGQLKALPKAAQSLATLREFRVDSVDGYELGQTVALADVFAEGDLVDVTGVSKGKGFAGQIKRHNFRRGPKTHGSDHHREPGSIGPGTTPGRVYKGLRMAGHMGDQQATIKKVRVVRADPDKNLLLVNGTLPGARGSLILVKKA*
>14_1009_16_30cm_RIF_CHLX_9652_70_9
MSIGLIGRKVGMTQVFEKDGTMVAVSVLEVAPNTVTRLRTPDRDGYTAVQLGTDEKAKLSKPRAGQLGDLPSLGTLREFRVDDASGYEVGQTLAVNDVFAEGDLVDVSGVSKGKGFAGHVKRHHFGRGPTTHGSDHHREPGSIGPGTTPGRVYKGVRMAGHMGDEQVTTKKVRVVRADAERNLLMVKGSLPGARGSLILVRKA*
>14_1009_16_30cm_RIF_CHLX_9713_71_7
MSIGLIGRKVGMTQVFQADGTMVAVSVLAVEPNTVTRLRTSERDGYIAVQLGIEDSARLSKPEAGQLKGLPKDAPRPATIREFRVDSVDDYELGQQLSVADVFAAGDLVDVSGVSKGKGFAGHIKRHHFHRGPKTHGSDHHREPGSIGPGTTPGRVYKGMRMAGHMGDQRTTTKKVTVVGADAERNLLLVKGSLPGARNALILVKKA*
>14_1009_16_30cm_Rokubacteria_9640_69_15
MARKEGLIGRKIGMTQIFGDDGNHVPVTVIEAGPCTIVGIRTKASHGYDALQLGFGAKKKNVSKPEAGLFKKANLAPMRVIREIRLEKTEKLQGYQVGQALTVAVFQPGELVDVVGVSKGKGFQGGVKRYGWYGGDATHGSMFHRAPGSIGASSDPSRVWPGHHLPGRMGGERRTVLNLGVVRVMPEQNLVLVRGAVPGANGSLVMIRKSVKLSRAQQKAAEKT*
>14_1009_16_30cm_Solirubrobacterales_9656_70_9
MSAILAKKLGMTQMFLEDGSVARVTVLQAGPCPVTAIRTPERDGYDAVQLAFGEVGRKALSKAQLGHLAKVDAPPMRRLAEFRNEAGELQLGETVTVESFQVGARVKVSGVSKGKGFQGTIKRHNFVSGPKSHGSHNIRAPGSIGASATPSRVFAGLRGAGQMGNRRVTQRGLEVVGVDSERNVLMVRGSVPGARGAVVEVRSDG*
>14_1009_16_30cm_Sphingobacteriales_9628_42_8
MKGIIGKKIGMTSIFDPTGRQTACTIIEAGPCVVTQVRTKDSDGYDALQLAFGDKNEKHSKKSETNHFAKASTSPKKFVKEFRDFSIEKNIGEAVTVDIFAEGESVDVIGTTKGKGFQGVIKRHGFHGVGGQSHGQHDRSRAPGSIGNSSDASRVMKGVRMAGRLGNDRVKLKNLTVVKIFPDKNYILISGSVPGHNGSIVLIQK*
>14_1009_16_40cm_Acidobacteria_10092_55_8
MTQLFDDKGDVHPATVLQAGPCVVTQHKTQTRDGYDAAQIGLVEFVKESRLTKPARGHLGKHNLAPVKFMREVPIEVEKAEQKTESDGIVKVGERVLVDIFDGEKFVDIVGVSKGRGFAGVVRRHHFAGGPKSHGSMFQITGSIGSSAFPSRVFKGMRMSGHMGVERVTMRNLRVLGVDKDDNLLVVEGSVPGPNGGYLVITKAKKPPRERRGFAGAATVDPLKAAKRAAKKA*
>14_1009_16_40cm_Acidobacteria_10109_67_6
MPPTRVRREVKVKAGGDPVKAGDQVLVNGVFANGDRVDVIGLSRGKGFQGVVKRHHFRGGAATHGSMFHRAPGSIGASSFPSRVVKGMRAAGRMGGDRVTVRNLKVVQVDGDNHLLVLRGAIPGAPGGYVIVRKAIAAKPEPKPQAEKPSKTQVAKKTAKK*
>14_1009_16_40cm_Acidobacteria_10131_59_8
MSPGILGKKIGMTQVFRPDGQAVPVTLLKAGPCLVVQRKTPAIDGYDAVQLGLVEFVKPARINKPMTGHFKKAGAEGAKFLREFALRPGDDDLKAGDKVLVDQFKPMDKVDVIGVSKGRGFAGVVKRHHFRGGGGSHGSMFHRAPGSIGASSFPSRVVPGMRMGGHMGDAKVTVRNLEVIDVDAEDNVLVVKGAVPGPNGGYVVVRRAKR*
>14_1009_16_40cm_Acidobacteria_10203_64_9
MVTGIIGRKVGMTQVFDPDGTVHPATVIKAGPCVVVQAKMVQTDGYEAVQLGFVEETPARANKPTVGHFKKANVPPTRVRREVRVAPGGDGAAKTGDQVLVSMFAGGERVDVIGTGRGKGFQGVVKRHHFAGGAATHGSMFHRAPGSIGASSFPSRVIKGMRAPGRMGGGRVTTRNLKVLRIDPDNHLLIVEGSVPGAPSSYVVIRKAVAAKRLKVAQVEKPKKGKK*
>14_1009_16_40cm_Acidobacteria_10259_65_9
MITGIIGKKVGMTQIFDPDGTVHPATVIKAGPCVIVQAKTAQTDGYEAVQLGLVEDTPAKVGKPLAGHYKKATVPPTRVRREVNVAAGGDAAKAGDQVLVSIFANGDRVDVIGTGRGKGFQGVVRRHHFAGGAATHGSMFHRAPGSIGASSFPSRVVKGMRAAGRMGGGRVTIRNLKVVRVDADNHLLIVQGGIPGAPSGYVIVRKAVAAKKIKVAQVEKPKKGKK*
>14_1009_16_40cm_Acidobacteria_10325_64_5
MTGIIGRKVGMTQIFDADGTIHPATVIKAGPCVVVQAKTPQTDGYQAVQLGLVEERPAKVGKPLAGHYKKAGIPPTRVRREVRVAPGAEPPKVGEQVLASIFANGERVDVIGTSRGKGFQGVVRRHHFGGGAATHGSMFHRAPGSIGASSYPSRVVKGMRAAGRMGGDRVTVRNLKVLRVDTDNHLLILEGGIPGAPSGYLVVRKAAAAKRIKVAQVEKPKRGKKS*
>14_1009_16_40cm_Actinobacteria_10055_68_7
GFTRGPVSHGSHNIRKPGSIGASATPSRVRKGMRMSGRMGGNRVTQRGLVVQEVDLERNLLLIKGSVPGPASGLVEIRAA*
>14_1009_16_40cm_Actinobacteria_10073_71_8
MAALLGRKLGMTQVFGEDGRVERVSVVEAGPCHVTGIRTEERDGYEAVQLGFGEVKEKRLTKAELGHLKKADAPALRRLAEFRGEAGELQVGETVTVEVFEKGQHVKVSGTSKGKGFQGTVKRHNFSRGPQSHGSHNVRAPGSIGASATPSRVFKGMRGPGQMGNKRVTQRGLEVVDVVPGENLLLLRGSVPGPPGGIVEIRSDR*
>14_1009_16_40cm_Actinobacteria_10075_69_11
MAEIKGILGTKLGMTQIFDDTRAIPVTVIKAGPCFVAQVKTEAKDGYEAVQLAFEEPRSHQLTKPMQGHFEKHGAPPGRHVVELRTEGAGNYTAGQELRADMFQAGELADVVGVSKGKGFAGPMKRHGFKGLSSSHGTERKHRSPGSIGACATPSRVFKGMPMAGQMGNERVTVLNLEVVQADAERNLLLLRGAVPGPSGGLVMVRSAVKAPAGGTP*
>14_1009_16_40cm_Actinobacteria_10078_73_12
MAAILARKVGMTQVFTDEGIVERVTVLEAGPCPVTGIRTVDRDGYEAVQLAFGAVKEKHLSKAELGHLRKADAPPSKHLVEFRDEAGELQVGDTVTVGAFAAGQKVKVSGTSKGKGFQGTVKRHKFSRGPASHGSHNVRAPGSIGASATPSRVFKGIRGPGHMGSERVTQRGLTVVDVRPRENLLLIRGAVPGPRNGVVEVRSDG*
>14_1009_16_40cm_Actinobacteria_10144_70_13
MKGILGKKLGMTQVFDPETGEVTPVTVIEAGPCPVVRVKTVESDGYEAVQLAFDAVAEARVTKARLGQLGKAGPHRRLAEFRGPSELTPGESVTVEAFEPGEHVKVSGTGIGKGFAGTIKRHNFSRGPVSHGSHNIRKPGSIGASATPSRVFKGMIRSGTCCWSRAPSPGPRTGTWK*
>14_1009_16_40cm_Actinobacteria_10239_70_8
MSKGIIGKKLGMTSVFDAETGVATPVTVIQAGPCPVVQVRTADADGYDAVQLAFDPVPMRKLSKGEAGHFAKHGIEGWYRHVVEFRDNTTAVQGESVTVETFEPGDKVKVSGVGIGKGFQGTIKRHNFHRGPVTHGSHNIRKPGSIGASATPSRVFKGIKMAGRMGGKRVTQVGLTVHAVDPEQNLLLLKGAVPGPKNGVVEIRSWK*
>14_1009_16_40cm_Actinobacteria_10477_69_7
MRGIVGRKIGMTQVFDPESGAVTPVTVIEAGPCPVVHVRTAGVEGYDAVQLAFYPVADRKLTKGELGHLRKSGVGAHRHLVEFRGESGLTVGETVTVETFQPGDRVKVSGISVGKGFQGTIKRHNFKRGPVTHGSHNVRKPGSIGASATPSRVFKGMRMPGHMGASRVTQVGLVVHEVDAEKNLLLVKGSVPGPRSGLVEIREVS*
>14_1009_16_40cm_Alphaproteobacteria_10174_66_8
MRSGVIAQKVGMTRVFTGTGEHVPVTVLKLANCQVVAHRTKEKGGYVALQLGSGGRKVKNVSKAERGHFAVAKVEPKRKLAEFRVSEDGLIPVGAEITADHFVVGQFVDVTGTSIGKGFAGPMKRWNFAGLRASHGVSASHRSHGSTGGRQDPGKTFKNKKMAGHLGVERVTTLNLKVVQTDVERGLILVEGAVPGAKGGWIMVRDAVKKNLPKEAPQPGAFRPAAAEAAAAAAPTPAGPAAGEGA*
>14_1009_16_40cm_Armatimonadetes_10062_65_9
MVAIIGRKIGMTQLFDEAGNVVPVTVVQAGPCVVTEVRTSKRDGYAAVQLGFELAPERKVTKPMKGVFARAKTAPRRLLREFTPAPGETYAVGQEITVAMFGSGDPVDVIGTSRGRGFSGGIKRHNFRGQRDTHGVSLMHRAVGSIGSSDMGRVWPGKRMPGRYGGERVTVKGLRVVKVDPGQHLLLVRGAIPGPRGSVVMVRKAAAATVRGVR*
>14_1009_16_40cm_Bacteria_10051_66_9
MATKGLLAKKIGMTQVFTEKGELLPVTVLEAGPCVVIALRAVQKDGYGAVQLGFGEVKEKQLTKPAAGHFKKAGVAAHRHVREIRLKADAAYEIGQALKADLFSAGEWVDVTGTSKGKGFSGQHKRHHFGRGPVTHGSHNIKQPGSIGSSSTPSRVYKGMRMAGQLGNAQRTTKHLKVVRVDLDRNLLLLNGDVPGHKNSLVLVRDSTRQPKGKK*
>14_1009_16_40cm_Bacteria_10068_52_7
MINGILGIKMGMTQLFGKDGMVIPVIQKKTAANDGYNAVQLGLVEFVSGRRVNKAMAGHFKKGNVAPVRFLREFRLTDSAEETKVGSKVLVDQFSTKDEVDVTGVSKGKGFAGLVKRHNFGGGAATHGSMFHRAPGSIGASAFPSRVLKGMRAAGHMGQERVTAKNLHVVKVDVENNLLIVKGAVPGANGGYLIIKKNKRTAG*
>14_1009_16_40cm_Bacteria_10076_68_15
MARKEGLIGRKVGMTQVFADDGSHVPVTVIEAGPCTVIGIRTTETHGYDALQLGFGAKKKNVSRPAAGLFKKANVAPMRVVREIRLEKTDKLQGYEVGQALTVEMFAAGELVDVVGVTKGKGFQGGVKRYGWYGGDATHGSMFHRAPGSIGASSDPSRVWPGHHMPGRMGGDRRTVLNIAVVRVMPEQNLVLVRGAVPGANGSLVMLRKSVKATKAQQQQKVAEKK*
>14_1009_16_40cm_Bacteria_10077_69_12
MARKEGLIGRKVGMTQVFAEDGSHVPVTVIEAGPCPVIEIRTAESHGYDALQLGFEQKKKNVSKPQAGQFKKANVPPMRVIREIRLEKTEKLQGYQLGQSLTVEMFTPGELVDVVGLTKGKGFQGGVRRYGWAGGDASHGSMFYRAPGSIGASSDPSRVWPGHHLPGRMGGDRRTVLNLSVVRVLPEQSLVLVRGAVPGANGSLVMVRKSVKATKAQQTKAAEKK*
>14_1009_16_40cm_Bacteria_10081_66_11
MKGLLARKLGMTQLFNPDGTTSAVTVLEAGPCKVLGLRTTEKDGYSAARIAFEVEPDRKFTKPLLGEFKKAGFEPHMHVVEIRGYDGLEAGQELKAEIFSAGELVDVTSTSKGKGFQGLIKRHKFSRGPESHGSMNVRQPGAIGATDAARVFKGVRMAGQMGNERTTSRAYKVVRVDAERNLLLIRGGVPGAKGALVLVRQSTKKQKAKGPAGKPNPRKV*
>14_1009_16_40cm_Bacteria_10082_68_14
MTDETTTTETTEQAAAPAMAKAVIIGRKVGMLQHFRPDGSVVGATVIATESNLITRVATKERDGYTAVQIGFGAVAEKKMSKGERGHLGELPPLKHLREVRVDDVTGFVPGQRIGVDSFAVGDKVHVTGISKGKGFQGPVHLHHFTRGPKSHGSDHLRRQGSVGSGTTPGRVLKGLRMASHQGVDRVTVKNLVVLRADGERSLLILSGAIPGPRNGVVMVKKA*
>14_1009_16_40cm_Bacteria_10087_67_7
MTQIFATDGTLVPVTVVEAGPCLVVQKKTADRDGYTAVQIGLVEARPDRRANRSRKGHFDRAGVAPMRNLAEVELDGDDELKPGDKVLCDTFKERDHVDVIGVSKGKGFAGVIRRHHFRGGAATHGSMFHRAPGSIGASAFPSRVMPGNRSSGRLGGRQATAKNLIVVRVDAEKNLIYLRGPVPGARRSLVKIVRSTFAKPE*
>14_1009_16_40cm_Bacteria_10089_71_7
MVEGLIGRKVAMTQVFDEEGSAIPCTVLQAGPCVVVQRREKSKDGYEAVQLGLVEAVKVKGVSKARQGHFAKANLPPTRRLKEFRLLPGGDGPAVGDKVLVSLFKIKDHVDVIGVSKGKGFQGVMKRHHFRGGAASHGSMFHRAPGSIGSSAFPSRTFRGMRMGGRMGGDRVTVKNLEVLRVDEENNLLVLRGAVPGARGAFLAVRRSRAPIRVPKPQPVKAAAKKKA*
>14_1009_16_40cm_Bacteria_10099_56_7
MVNGLLGKKIGMTQLLQDDGSVVPVTVIQAGPCVVVQKKTKQTDGYEAVQLGFVEFVKPKRVNRPMTGHFKKANVAPVKFLREMALEDDNGANPGDKVMVGIFATDELVHVIGTSKGRGFAGLVKRHHFRGGRATHGSMFHRAAGSIGSSAYPSRVLKGMRMAGPRVTVQNLRVARIDEENNLLFVRGAVPGPAGAYVVVEKSGR*
>14_1009_16_40cm_Bacteria_10100_69_10
MARKEGLIGRKVGMTQVFADDGSHVPVTVIEAGPCTVIGIKTTESHGYDALQLGFGTKKKNVSKPAAGVFKKANVAPMQVVREIRLEKTEKLQGYQLGQALTVEMFAPGELVDVVGVTKGKGFQGGVKRYGWYGGDATHGSMFHRAPGSIGASSDPSRVWPGHHLPGRMGGDRRTVLNLSVVRIMPEQNLVLVRGAVPGANGTLVMVRKSVKATKAQQQKVTEKK*
>14_1009_16_40cm_Bacteria_10102_61_6
MAIEGIIGKKVGMTQVFAEDGALVPVTVIQAGPCLVVQKKTAEVDGYDAVQVGLVEKVSNRRVTGAQRGHFEKAGIPPVRTLVELPYNGEANVGDKVQVDIFKPGDSIDVVGQSKGKGFQGVVKRHHFKGGRATHGSMFHRAPGSIGASAFPSRVLKGMRMGGRMGGDQVTVKNLRVAKVDPENNLLYVRGAVPGGRNGLVVVRFSKNGKRGE*
>14_1009_16_40cm_Bacteria_10110_55_10
MAKVAGILGKKVGMTQLFDSKGDVRPATVLQAGPCVVTQHKSQTKDGYDSAQIGLVEFVKESRLTQPMRGHLAKNNVPPVKFIREVPIEADGDAAVKAGDRVLVEIFEGERFVDIVGVSKGKGFQGVVKRHHFGGGPKSHGSMFQITGSIGSSAFPSRVFKGMRMSGHMGNERVTVRNLRILGVQRDDNLLVVEGSVPGPNGGYLVIMKAKKVPRERRGFAGAATVDPLKAAKRAAKKG*
>14_1009_16_40cm_Bacteria_10120_64_7
MSTEGVFGRKLGMTQVFENDGTAVPVTVIEVTPNTVVQVKTAERDGYQALQVGVGTRKRVNSPMKGHLRNLGQFRHLRELRFDAGEEYEPGKKLGCEIFEAGDLVDVSGPAKGRGFAGVMKRHGFHGGPKTHGQSDRARAPGSIGAGTDPGKVIKGMKMAGHMGTNQTTVKNLKVVRCDPDKGILLVRGAVPGNEGALLKVGRSPRGKAKR*
>14_1009_16_40cm_Bacteria_10145_71_8
MAVQGIIGKKVGMTQVYAEDGRAIPVTVIQAGPCVVVQRKSKEKDGYSSVQLGLVEDRKVKRVTRAMKGHFDKAGLPPCRVLREFTVGDGEELKVGDKVSVDLFAPGDVVDVVGVSKGKGFQGVVKRHHFRGGDATHGSMFHRAPGGIGASAFPSRVLKGLRAAGHMGSERVTARNLTVVRVDAGRNTLVVKGSVPGAGGGYVVIRKG*
>14_1009_16_40cm_Bacteria_10153_70_20
MAVQGIIGKKIGMTQVYAEDGRAIPVTVIQAGPCVVVQRKSKAKDGYSSVQLGLVEDRKVKRVTKAMKGHFDKAGLPPCRVLREFSVEDGAEHKVGDKVSVDLFAPGDVVDIVGVSKGKGFQGIARPAASAPRRIPRASSRGCGGRGTWATSASRPRT*
>14_1009_16_40cm_Bacteria_10157_53_6
MINGILGIKMGMTQLFGKDGIVIPATVIKAGPCVVIQKKSASNDGYAAVQLGLVEFASARRVNKPMAGHFKKGKISPVRFLREFRLTDSADATQVGSKVLVDQFSTSDEVDVTGISKGKGFAGLVKRHKFGGGAATHGSMFHRAPGSIGASAFPSRVLKGMRAAGHMGQERVTAKNLHVVKVDVENNLLIVKGAVPGANGGYLIIKKNKRTAG*
>14_1009_16_40cm_Bacteria_10161_66_12
MATKGLLAKKIGMTQVFTEKGELLPVTVLEAGPCTVVGLRAVQKDGYGAVQLGFGEVEEKKLTRATAGHFKKAGVKAHRHLKEVRLKADAAYTVGQALKADLFAAGELVDVTGTTKGKGFSGQHKRHHFGRGPVTHGSHNIKQPGSIGSSSTPSRVYKGMRMAGQLGNAQRTTMHLKVVRVDLDRNLLLVNGDVPGHKNSVVLVRDSARQPKGKK*
>14_1009_16_40cm_Bacteria_10175_68_8
MARKEGLIGRKVGMTQIFSDDGNQVPVTVIQAGPCTVVGIRTQDHHGYDALQLGFEAKKKNVSKPVAGFFKKANVEPMRVVREIRLDKAETLQGYQPGQAVTAELFKPGELVDVVGVTKGKGFQGGVRRYGWYGGDETHGSMFHRAPGSIGASSDPSRVWPGHHLPGRMGGVRRTVLNVSVVRVLPEQSLLLLRGAVPGANGSLVMIRKSVKITKAQQQQQKTEKR*
>14_1009_16_40cm_Bacteria_10176_71_10
MARKEGLIGRKVGMTQVFGDDGNHVPVTVIQAGPCTVVGVRTRESHGYDALQLGFETKKKMSKPDAGVFKKANLAPMRVVREIRLEKSEQVAGYQVGQTLTAELFIAGELVDVVAVTKGKGFQGGVKRFGWAGGDSTHGSMFHRAPGSIGASSDPSRVWPGHRLPGRMGGVQRTVLNVTVARVMPEQNLVLLRGAVPGANGGLVMIRKSIKTTKQQQAKAADKK*
>14_1009_16_40cm_Bacteria_10183_71_6
MAVQGIIGRKVGMTQVYAEDGQAIPATVIEAGPCVVVQRKSKGKDGYSAVQVGLVEARTVKRVTKAMKGHFEKAGLPPCRVLREFLVEDGAEVKVGDRFSVELFAAGDRVRVTGISKGKGFQGVVKRHHFRGGAATHGSMFHRAPGSIGASAFPSRVLKGMRAGGHMGSDRVTVRNVEVVRVDAGKNILVVKGSIPGAGGSYVVIRKKK*
>14_1009_16_40cm_Bacteria_10184_69_7
MSEGLIGRKLGMTRVFVDDGSVVPVSVIEATPNSITRLRTPERDGYAALQVGNGTARRLSKPVAGQFAALEPDQQKPRVVREFRVASTEGFEVGQRLDVSLFSAGDLVDVTGVSKGHGFTGTVARHNFKRGPKTHGSTNYRAPGSIGAGTTPGRVFKGTPMGGHMGDERVTVKRLSVVRVDAERNLLLVRGAVPGARNALLLVQKAK*
>14_1009_16_40cm_Bacteria_10189_60_6
MLGLIGKKLGQTSVYDAQGNIVPVTVVLAGPNRVIQCKSVETDGYKAVQLGFDDQKESRLTRPLNGHLKKFKAPPLRRIREFRDFSIEVKPGDVLGVNIFAPGDYVDAIGVSKGRGFEGVVKRHHFRGGDSTHGAKGWHRRSGAIGCRLFPGTVRRGLKMPGHMGQVRRTTQNLLVVQVREADNILLIKGAIPGANGDYVLIRESKKNPKKAEKK*
>14_1009_16_40cm_Bacteria_10191_62_6
MKGLLAKKLGMTQLFNETGSELAGVTVLEAGPCYVVQVKTDKTDGYNAIQIGFGAVREERTRKTLNRAARGHLGMLKTDAKHPARKPAVEGMPAVRHLREVRVDDVSQYSVGQKLGADLFVVGDVIQATSISVIISAAAPKRTDNQTAIVRRVRAAPRPRPAA*
>14_1009_16_40cm_Bacteria_10192_68_11
MAEAKGILGTKLGMTQIFTEDARAVPVTIIQAGPCTVTQVKTTPRDGYEAIQLAFGEPRRKGVSKPMAGHFAASGSKPALHLIELRTAGASGFTLGQTITVDIFERGERADVVGVSKGKGFAGPMKRHGFAGMGASHGTERKHRSPGAIGACATPSRVFKGTRMAGQMGSERVTVLNLEVVETDAERNLLLLRGAVPGPAGSLVMVRSSVKTGETGKGHH*
>14_1009_16_40cm_Bacteria_10195_66_6
MTMVGGLIGIKLGMSQLFGDDGEVVPVTVIKVGPCVVVQKKVKDKDGYAALQLGLVEFVRPSRVTKPRAGHFKKAAVAPVRVLREFAFEEGSEPVKVGDQVLVHQVFHPNDRVDVVGTSKGRGFAGLVKRHHFRGGAATHGSMFHRAPGSIGASAFPSRVLPGMRAAGHMGNHRVTVQNLEVVKVVEAENLLVVRGAVPGPSGGYVVIRKA*
>14_1009_16_40cm_Bacteria_10210_70_8
MARKEGLIGRKVGMTQIFADDGNRVPVTVIEAGPCTVLEVRTHDTHGYDAIQLGFLPKRKNVSKPAGGRFKKLGIAPLAFVRELRLEKTQAAQAYQVGQTLTAGIFEPGELVDVVGITKGKGFQGGVKRHGWYGGDATHGSMFHRAPGSIGASSDPSRVWPGHHLPGRMGGDQRTVLNVRVVRVLPEQNLVLVGGAVPGAPGGLVLLRKSVKLTKAQQQKAAAGK*
>14_1009_16_40cm_Bacteria_10217_55_10
MSIGLLGQKIGMTSVYDARGRLCPVTVIAAGDNVLLRCLAAKNEGYSAVQVGFGAQKESRVTKPLLGEFKKAGVEPKRFVREFRLPSDVSEGEINLSVTQFEPGDYVDVIGRSKGKGFQGVMKKHNFHGQGASHGSKTHRRPGAIGNRSTPGRIWKNMGMPGHLGDERVTVQNLQVMQVREAEKMLLISGAVPGANGSYVVVRPALKKAGGKGAATTGAATPSPQQGAAKK*
>14_1009_16_40cm_Bacteria_10219_71_7
MAKTMKQGLVARKRGMTQVFGAGGNVTPVTVLEAGPCTVVQVKTRATDGYDALQLGFEPQRKNVTKPMAGHFKKANVAAARVVREVRLESVEGYQIGQTLTVDLFQPGELVDVTGVTKGRGFQGGIKRHGWRGGEASHGSMFHRAPGSIGASSDPSRVFPGHRLPGRMGAARRTVPHLEVVRVVPEQHLLVIKGAVPGATGGLVLVRKSVKLSKAQQRAGKKA*
>14_1009_16_40cm_Bacteria_10260_68_6
MARKEGLIGRKVGMTQVFATDGSALPVTVIQAGPCTVLGIRRQDQDGYDALQLGFEAKKKNVSKPQAGYFKKLNVEPVRVLRELRLEKTERLQGYEVGQKLTVEMFAPGELVDVVGVSKGKGFQGGVKRHGFSGGDATHGSMFHRAPGSIGASSDPSRVYPGQRLPGRMGGDRRTVLNLSVVRVLPEQNLVLVRGAVPGAIGGLVLVRKSVKTTKAQQQAQKVADKK*
>14_1009_16_40cm_Bacteria_10380_61_12
MVNAILGKKLGMTQIFRENGDALPATVLKAGPCVVIQRKTAATDGYEAAQIGLVEHPAPKRLTQALEGHFKRAGANPARFLQEVRLGPGADDVKVGDKVLVDQFTVDERVDVIGVSKGRGFAGFHKRHHFGGGGGAHGSMFHRAPGSIGASAFPSRVLKGMRAAGHMGVDRVTVRNLRVLQVLPEENALVVQGAVPGPDGGYLVVRKAKAPHRQPQGGGEKAASGKKSKAKAES*
>14_1009_16_40cm_Bacteria_10388_55_12
MSIGLLGQKIGMTSVYDAKGRLCPVTVIAAGDNVLLRRLTEENEGYSAVQVGFRVQKESRVTKSLLGEFKKAGVEPQRFVREFRLGTDLPEGEINLSVTQFQAGDYVDVIGRSKGKGFQGVMKKHNFHGQGAAHGSKTHRRIGAVGNRSTPGRIWKNQGMPGHLGDERVTVQNLQVMQVRESEKIILISGAVPGANGSYVVVRPAVKHPERLVALHAEHRKHEEDEKAKKPKTIAELAQKK*
>14_1009_16_40cm_Bacteria_10405_68_5
MANIKGILGEKLGMTQLFGDDGRAEQVTVLRAGPCTVTQIRTPERDGYAAVQVGFREVAAKRLNKPETGHLKASKAAPLRSLVEIRTDDASSYELGAQLKVDQFAPGDLVDVVGVSKGKGFAGAMKRWNFAGKRDSHGTERKHRSPGSQNAGTTPGRVFPGKKLPGHLGHERVTILNLRVVEVDAERNLLMVRGAIPGPNGGLVLVRNAVKAPDRKHA*
>14_1009_16_40cm_Bacteria_10516_69_7
MARKEGLIGRKIGMTQVFADDGNRVPVTVIEAGPCTVLGVRTKGAHGYDAIQLGFSPKKKNVSKPSAGFFKKVGVPVLGVVREIRLEKTEKAQAYQVGQTLSVSIFEPGELVDVVGMTKGKGFQGGVKRHGWYGGDATHGSMFHRAPGSIGASSDPSRVWPGHHLPGRMGGDRRTVLNMTVVRIFPEQNLVLVGGAVPGATGGLVLVRKSVKTTKAQQQKATSSK*
>14_1009_16_40cm_Betaproteobacteria_10094_64_30
MTLGLVGRKVGMTRVFTDDGDSLPVTVLDVSDNRVTQIKSGATDGYSAVQVTFGKRRASRVNKAAAGHFARAAVEAGHILREFRVPESELENLKIGGKIGVDIFKVGQKVDVSGMSQGKGFAGVIKRHHFSSNRASHGNSISHNKPGSTGMAQDPGRVFPGKRMAGHLGAAQRTSQGLEVVRVDLERQLLLVKGSVPGSRGRDIVVRPTTKATRVKGPSPKAAPKAAPAAQSAKAAPAPAAKAAPAPAAKAAPAPAAKGA*
>14_1009_16_40cm_Betaproteobacteria_10178_65_9
MSLGLVGRKIGMTRVFTDDGAAVPVTVLDVANNRVTQIKTPETDGYAAVQVTYGKRRASRVNKAQAGHLAKAGVEAGELEKEFQVTTEDLAKLKVGETISVETFAVGQLVDVSGTTKGRGFTGVIARHHFSSNRASHGNSLSHNKPGSISMAQDPGRVFPGKRMAGQYGNVQRTVQTLKVVRIDAVRGLLLVRGAVPGADGGHIVVRPAVKAPAKKGA*
>14_1009_16_40cm_Burkholderiales_10114_69_7
QGTSIGKGFTGTIKRHNFGSQRASHGNSRSHNVPGSISMAQDPGRVFPGKRMSGHMGDETTTTQNLDVVRVDEVRQLLLVRGAVPGAKNGHVVVRPAVKVKVKKGAQ*
>14_1009_16_40cm_Deltaproteobacteria_10053_55_6
MTGLIGKKIGMTQLFAADGSLIPVTVIETGPCVVVQKKETARDGYNGLQLGFKAKKSQRVNKPEQGHLKKVGKGAFQVLREFRSQDVSQYEVGQEIKLSDLFKAGDRVDVSGTSKGRGFAGVIKRWGFGGFPASHGTHEYFRHGGSIGNRSFPGRVFKGKRMAGHWGNERVSVQNLEVIDVRAEGNLLLVRGAVPGSRGGVLFIQRAVKGSK*
>14_1009_16_40cm_Deltaproteobacteria_10098_55_8
MTGLIGRKIGMTQFYSPDGNVIPVTVVETGPCVVVQKKQTATDGYNALQVGFGAKKTQRLNKATQGHMAKAGKGAFQVLKEFRLDDVTQYEVGQEIKVNDLFKVGDHIDVSGISKGHGFAGVIKRWSFAGFPGSHGTHEYFRHGGSIGNRSYPGRVRKGKKMAGHWGNEQVSTQNLEVVEIRADEHLMLVRGAVPGAKRGVVIMRPAVKR*
>14_1009_16_40cm_Euryarchaeota_10108_66_7
MAYWHRKRALSEVPHFNSWPDGDEGPKLQGFAGYKAGMTHAFVVDYRPTSTTAGQEVQVPVTVIECPPMKVAAVRFYGRTYEGLQSLGEVWADKLDEELSERAPVAKKAKGEEQWKGIDLPKVEDVRALTYTQPTLVTGIPKKVPELMETRIGGGTIEQRIAYGRSILGKEVRVTDFAKEGAIVDVAAVTKGKGFQGPTKRFGIKLLSHKNSKHRRGVGTLGSFQPGYVRGTVPNGGQMGYHQRTEYNKRLLKVGEDGDDVTPNGGFLHYGKVRNPYVIVHGSVPGPTKRLIRLRDAARPQVYVKLEKAPELSYISKESKQGV*
>14_1009_16_40cm_Euryarchaeota_10281_67_10
KKAPDLMEQRIGGGTLPERFAYARSLLGKEVRVSDFCREGSMVDIAAITKGKGWQGHHTRWHTHLLSHKNSKHRRNIGTLGNFMPGYVRNTVPQSGQLGYHQRTEYNKRILRIGDDGKDITPNGGFLHYGNVRTQYLLVHGSIPGPTKRLIRLRDASRAGFVKLEKAPELTYISKESKQGV*
>14_1009_16_40cm_Gemmatimonadetes_10031_69_10
MNGLIGRKLGMTRVFGDDGAHVPVTVIEAGPCPVVQVMETQVQLGFGARKAKRTPKAIAGHVKRAGLETAPRVLESFALAGEPPKAGEAVTVAIFAAGDRVKVSGVTKGRGFQGVVHRHHFGGGPETHGNTRHRKPGSIAPGTDPSRIIKGKRMPGHMGARHFTELGLVVVRVDAERNLLFVRGAVPGPRNGLVTVRKQGGRSRHD*
>14_1009_16_40cm_Gemmatimonadetes_10039_70_24
MNGLIGRKLGMTRLFDEEGTNVPVTVIEAGPCPIVQVTGDRVQLGFEQLKAKRTPKARLGHAKKAGLEAAPRVLKSFSIVGDAAPKAGEAVTVTIFQAGEVVKVTGVTKGRGFQGVVHRHHFGGGPETHGNTRHRKPGSIAPGTDPSRIIKGKRMPGHMGARRFTELGLKVVKVDAERNLLFVRGAVPGPTNGLLTVRKQGGRSRHD*
>14_1009_16_40cm_Gemmatimonadetes_10088_60_13
MIGIIGRKLGMTQIFNEEGQQIPCTVVEATPNSVTRILKKDQAGFDSVELGFGEKRHARESKKGERTPRGRRAHKAIIGHAAKAGLTVAPQVLRSFRLDDAQLPENKKNAPAYNLGDKITVEIFAPGEQVKVTGTSKGRGFQGVVKRHGFHGGPNTHGNTKHRRPGSVGPGTDPSRVIKGKRMPGHYGAEAHTQTHLRVERVDTSRNLLYIRGSVAGPRNGIVLVKKQG*
>14_1009_16_40cm_Gemmatimonadetes_10243_71_6
MTSGLIGRKLGMTRVFSEDGTAVPVSIIQAGPCRVVQVRDHAVQLGFGARRKSRAKKAELGHAKKAGLDAAPHVLRSFELVGDAPTPGAEVTVQIFAPGELVKITGTSKGKGFQGIVHRYGAGGGPASHGNTRHRKPGSVGAGTDPSRVIKGKRMPGHMGARRHTELGLRVVRIDAERHLLFVRGAVPGSKNGIVTVAKQGGRSRHD*
>14_1009_16_40cm_Nitrososphaera_10107_34_8
MGHRKYSAPRRGSMAFYPRVRARSLESRVRTWSDPKLEKSSLLGFAGYKVTNLNVLSVDDREKTPNYGKNIMNSSTLIATPPLKIIGIRAYGETAYGKNVIFDVFAKDNDKYLSRKAPFKYEEGKLDEINAHVDKIKHVVAIVSSYPATASLAQKKPFVWEIPIGGKDTKSKLDYVANNFGKQMNIKDVFETGQFIDISGITRGKGIEGPITRFGVKRKQHKSRKSVRALGTLGPISPAVVTYTVPRQGQRGFHQRTEYNKRILIISNSEKETDFKINPKGGFEHYGLVKNDYIIVKGSIPGVPKRLVKMRFPIRTTSKKVLEPKVLEVLVK*
>14_1009_16_40cm_Nitrospirae_10061_58_17
MTNGLLGKKLGMTQVYDGEGRLVPVTVIEAGPCRVVQVKTPDRHGYEAVQLAFGEVRERKLTKAELGHLKAAQVPPSRWLREFRKLGEVQVGQVIKADVFQKGEWVDVEGISKGKGFQGVVKRHHYKGGPETHGSMFHRAPGSIGSSSYPSRVWKNKTLPGHMGSERVTVQRLKVVETRPDENLLFVSGAIPGSANGLVVIRKSKKS*
>14_1009_16_40cm_Proteobacteria_10137_68_9
MAIGLVGRKAGMTRVFTDAGETVPVTVIEVLPNRVTQVKAQAKDGYRAVQVTYGTRRPQLYSKAVTGHYARANVAPGRALVEFRLTEADKTELKAGAEIKADLFKEGEAVDVTGTTIGKGFAGTMKRHNFAGGMASHGNSLSHRAPGSIGQRQTPGRVFKGRRMSGHMGVVRRTTENLRVVQVDLARNLLLIRGAVPGAEGGQVIVRPSLKAARRATRKTVTPTKAGAAPSKDPAKAGKK*
>14_1009_16_40cm_RBG_16_RIF_WS3X_71_46_curated_10208_69_7
MIGLIGRKVGMTQIYGDGGQALPVTVIEAGPCTVTEVRTPERNGYAAVQLGFGTNKETRFTKPVLGQFKTRNLPPARHLREFRVADVAGLEVGQSLTVSLFEKGKSVDVQGTTKGRGFAGVVKRHGFAAGHASHGPTAGKQPGSIGASAYPSRVTKGKRLPGRMGGAQLTVKNLKLVGVDAEQNVLLVLGAVPGPVNGLVLVETRKD*
>14_1009_16_40cm_RBG_16_RIF_WS3X_71_46_curated_10403_72_7
MIGLIGKKIGMTQLYNDKGDVLPVTVIQAGPCTVTEVRSTTRDGYTAVQLGFGTNKETRFSRPVLGQFKKRNLPPSRHLKEFRVADAAPYEVGQNLTVTLFEPGEHVDIQGVTKGRGFAGVVKRHKFAAGHAGHGPTAGKQPGSIGASAYPSRVIKGKRLPGRMGGVNLTTKNLVVAFVDVEQNLLMVRGAVPGSTNGLVFIKKRGE*
>14_1009_16_40cm_Rhizobiales_10600_60_5
MRSGLIALKLGMTRIYTDEGTQVPVTVLKVDNCQVVAHKTPEKHGYSALQLGVGTPKIKRLSAAQRGHFAAQKVEPKRKVQEFRVSPDNLIAVGAEITVDHFVPGQFVDVTGTSMGKGFAGGMKRWNFAGLRATHGVSVSHRSIGSTGNRQDPGKTFKNKKMPGHLGAERVTTQNIQVVKTDKDRGLIMVRGSVPGVKGGWVSVRDAVKRKLPQQAPKPGAFKAPIQQAPAVPAAAKE*
>14_1009_16_40cm_Rokubacteria_10140_71_15
MARKEGLIGRKVGMTQVFGDDGSHVPVTVIEAGPCTVLAVRTKDRHGYDALQLGFGAKKKNVSKPAAGVFKKLNVAPMRVIREVRLEKTERLQGYEVGQALTVGMFQPGELVDVVGVTKVKRYGWYGGDATHGSMFHRAPGSIGASSDPSRVWPGHHLPGRMGGDRRTTLNLSVVRVMPEQNLVLVRGAVPGANGSLVMIRKSVKLTKAQQQKAAEKK*
>14_1009_16_40cm_Thaumarchaeota_10057_39_11
MGHRKHSQPRRGSLAYLPRARAKSMEARMRTWPELDGDQPKLQGHAGFKAACMRIASIDDREKTPNFGKQLVSLGTVVVTPPMTIIGIRGYSKDRYGLDSIFDIYAKDLPKELSRLFKTKYDEKGVEKAEKILGHVEELFAIVAVTPHRAGLEQKKPYIFEVAVKGGDTQKQFVYLKELLGKEVKIDQVFQKGAEVDVAAITKGKGFEGPITRWGVKKKQHKSRKSVRALGTLGPISPATIMYTVPRAGQRGFHQRVQYNNRIMIVGTSESNEFKINPAGGFKHFGLVKGDYIIIRGSIPGPYRRLVKIRDPIRPKLTKATQPKILEIML*
>14_1009_16_40cm_Verrucomicrobia_10135_59_6
MLGLIGKKLGQTSVYDAQGNIVPVTVVLAGPNRVIQCKTVETDGYKAVQLGFGEQKESRLTRPLNGHLKKFGASPLKRIREFRDFSVDVKPGDVVSVNIFAQGDYVDAIGVTKGRGFEGVVKRHHFRGGDSTHGAKGWHRRSGAIGCRLFPGTVRRGLKMPGHMGQVRRTTQNLQIIQVREAENILLIKGAIPGAKGDYVIIRESKKNPKQAAAKK*
>14_1009_16_40cm_Verrucomicrobia_10271_61_5
MPLGLLGKKLGQTQVYDAKGVITPVTVVLAGPNRVLQCKTQETDGYKAVQLGFGEQKEHRLTEPLLGHIKKFSGVPVKRIREFRDFSKEVKPGDVVGANLFAPGDYVDAIGVTKGRGFEGVVKRHHFRGGDSTHGAKGWHRRSGAIGQRLFPGTVMRGMRMPGHMGQVRRTAQNLEVIQVREAENVLLIKGAIPGANGDYVVIRESKKRPKGWRPHAERAEAKKKEEKKK*
>14_1009_16_40cm_unknown_10122_53_10
MGHRKYSAPRRGSLAYLPRGRATHWSPRIRFWPRYEGPPKLLAFAGFKAGTTHSTIVDNRQGSLTYGKEVTFPVTVVETPPLVVSGLRFYEMWNGALRSVGEVWASDTQRDLGRAIKLPEKFNSDAAWEKLEPLKERVREVRAIVSSQPRLAKTGKKEPDILEVKIDGGSVTERWEFGKKLLGTEVKVTDVFKEGGEVDVVAITKGKGIQGPVKRWGIKKLKHKSRKTVRGVGSIGPWHPHFVMYSVPRPGQMGFAQRTEYNKQILRLSDNPADINPQGGFLHYGPIKTQYALLRGTVPGPAKRLVALRYPSRGIVEAEPPKLEQVSLASKQGA*
>Archaea_DPANN_Woesearchaeota_AR4_gwa2_scaffold_135
MPNIRYPRRGSMQYWPRKRAKTQVARVRSVPKGKGLLGFAGYKVGMTHAI
IIDNRPNTKTKGEEISIPLTVLECPPIKIVGAVFYKKTVAGIRKAATIYG
QIDKELQRTLKKPKKEQQKKLEDIEKELASYVEARALVETQPKAIELKKT
PEFFEMAIGGTITEQLQFIKDHMNKEIKVSDVFQDASVIDTHAVTKGKGF
QGPVKRFGVSRRRHKSEKTIRGPGSLGGWSGQGKVMYRVAHAGQMGYHTR
TEYNKQIIKVGTNPEEINPKGGFVSYGLVRSQFILIKGSVSGARKRMIKL
IKALRPKDKLFKEAPAIVTIIK
>CG1_02_FULL_Woesearchaeota_57_44
MPKTRKPRSGSLQYWPRVRANRPYARIRQWSSKVLTAGKPAGFAGFKAGM
THVMLTDNRTNSKTKGMDICVPVTIIECPPIKVMGVRFYKKDAYGKSAAM
DVLAKLDKDVLRKVPKNNKTHTLPETTDGVVELRLLVHTKPSQTGIGQKK
PAIFELAMGGSIDEQLAYAKEKLGKDITIQDVFAEGDMLDIHSVTKGKGF
QGPVKRFGVTLRNHKSEKVIRGPGNLGAWSPGHGNFYVAHAGQMGYHART
ERNKHLLKITPASESSSLAPQGGFLRYGIPKCDCILVKGSLPGTTKRLII
LTTAERAKQHQAPSITLISRHSPQGR*
>CG10_big_fil_rev_8_21_14_0_10_Woesearchaeota_32_24
MQFWPRKRSRHSLVRVRSWAPENQVKPLGFIGYKAGMTHLMVVDNRPKSL
TKGEKISMPVSIVECPPMFVVGVSFYKNSRKVSSVLSEKFDKNISRTLTL
PKKPGKKIEDIQDFDSIKLLVHSTPSKAGFGTKKPKLLEMVLGGNKNDQL
VYAKENLGKEISIENVFSPGNQVDVHGVTKGKGFQGTVKRYGVPIRQHKS
EKTKRGIGNLGAWTPKRVDYRVAQAGKMGYHLRTEYNKQIIKIGDDGSEV
TPDSGIQKYGVVKNSFVLVKGSVAGSKKRALVLTKSIRPNIKVTKDAPEV
AFISA*
>CG10_big_fil_rev_8_21_14_0_10_Woesearchaeota_45_16
MQFWPRKRSRHSIARIRSWTNESKVKILGFIGYKAGMTHLMAVDNRPKSI
TKGERISIPSTIIECPPMTVAGVVFYQKHGTGVRKSTSILAPKLPKELGN
TFPLPKKAVKSFDAVKEFEDLRLLVFSNPKSANTGSKVPKVLEMALGGSK
DDKLAYAKEILGKEIKVEDVFEKGNPTDIHGITKGKGFQGTVKRYGVPIR
QHKAEKTKRGIGNLGSWTPKRVDYRVAQGGKMGFHSRTEYNKQILKVGQN
GEDVNPQSGIPHYGLVNNSYLLIRGSVVGPVKRPIVLTQATRIKKKTLKE
APEIKLISK*
>CG10_big_fil_rev_8_21_14_0_10_Pacearchaeota_30_48
MGKASRPRRGSLQYWPRKRAEKILPSVNWNGITQANSDKKLLGFIGYKVG
MKSLFVKDNTNESMTKGKRITIPITILECPPLKILSIRFYKNKKVASEIL
SNDLDKTLIRKIKFPKKTSKKLEDFSDFDDVRIIAYSLVKNTTVKKKPDV
VEIALSGTKEEKVAWIKEHLNKEIKISEVFEAGGLTDIRGVTKGKGIQGP
VKRFGITLRSHKAEKGQRKTGSLGPWHPARVTFRVPMAGQLGMFTRTTYN
NSILEIGSISEKNINPKEGFKKYGNIKTDYIILRGSIQGPSKRQLIITQP
LRSTKTQSKKSFEVIEIR*
>CG1_02_SUB10_Pacearchaeota_32_132
MPKSSRPRHGSLQFWPRKRAEKFIPSVNWKHIKADEGMLGFISYKAGMGT
AIVKDNTEKSMTKGKKIAMPVTILEVPNMKILSVRFYKNGKVMKDVVVSN
DKELKRKIKVSKEIKNAELDKVQGWDDIRVIVYPVMKKMFKKTPDFAEVA
ISGEDKLGIVKALIGREIALSEVIKWPLVDVRGLTKGKGVQGPIRRFGIK
KKFHKSEKGRRNPGSISPWNPPRVTFRAPLFGQLGMFTRVHYNLKVVGSG
NISEKDVNRKQGFKRYGKINNNYLVLAGSVQGPVKRQILITPALRANKKN
IKREYEFLEVKF*
>Archaea_Euryarchaeota_Thermococci_Thermococcales_Thermococcaceae_Palaeococcus_pacificus_DY20341
MGKISRPRRGSLGYAPRKRAKKIVPRIKSWPQTDETRILGFAGYKAGMTH
VLMIDDWPGRLTNGKEIFVPVTVVEVPPMVVYGIRAYKQGYLGLETATEV
WAPNLNGDLKRRIKTLPKNYNEEAFQQKLGELEDMIKEGEIVEVRALVHT
QPRLIKLKKKPDVMEYAVGGSSVEEKFAYLKEKIGNEIRASEVLKEGELL
DAIAVTKGKGFQGVIKRFGVKLRSHKDSKARRKVASIGPWHPTRVMWTVP
MPGQMGFHTRTEYNKRLLRIGENGVLKLGDEEIEITPKGGFPHYGIIRSD
FLMVAGTLPGSIKRIIRFRPAIRPPARKPPVEAPQITYVSRESKQ
>Archaea_Euryarchaeota_Thermococci_Thermococcales_Thermococcaceae_Pyrococcus_furiosus_DSM_3638
MGKVHRPRRGSLGFSPRKRAKSIVPRIRSWPKETEVRMLGFAGYKAGMTH
ILMIDDEPGLTNGKEIFMPVTIIETPPLRVFGIRAYRMGYLGLETATEVI
VPDFPLDNYPAKERKGKPKPKMTFYKLLERRIATLPKNYTQEMFEQKLGQ
LEDMIKEGEIVDVRAIVATQPWVIKLKKKPEVMEYAIGGTSVEEKFNYIK
EKLGKELRVGEVLKEGELLDVIAVTKGKGTQGPVKRWGIKLRAHKDSKGR
RKVGSIGPWHPARVMWTVPMAGQMGFHHRTELNKRLIAIGENGKLKLDEN
TEIEITPKGGFPHYGIVRSDFMMIAGSVPGAIKRIIRVRPAIRPPKKKPP
VQRPQITYVSVESKQ
>Archaea_CP_Z7ME43_WOR_bin_DG_70
YPGYKAGMTHAYIDDGKEVPTTVIETPPVYVFGLKAVGEIWSELVLPKTK
KKKKQKKKKKEVDLSKADLKKKPELMECGVGGSKLEFGKEVTIQVFNEGD
FIDVISVSKAKGVQGVVKRWGVKIQNRKTNDARRHVGCIGPWTPHKTMWR
VPFSGQMGNHSRTLLNKRVLKITLTSSYVLVKGSVAGPAKRLVRMRHAIR
>CG08_land_8_20_14_0_20_Hadesarchaea_51_8
MGRRPHHPRRGSLAYMPRVRAPRPVAHVRAWPADAILRLQGFVGYKAGMT
HVFMIDDRKGSLTAGQEIVMPATVIDVPPLVVCSIKMYGQTTRGFNTLTE
VWSSELSKDLARVLVVPEKYDQQKALSEAEALVKDGKVAEVRLLLHTQPR
LSGVPKKKPDLVEISVGGPSIGERWNRSKELLGKQIKVTDVFKEGEFVDV
SAITKGKGFQGPVKRWGIKILPRKQDDGARQVGTLGPWKPPRVMWTVPGP
GQMGYNQRTDINKRILKLGAKGEEVTPSGGFMRYGPVKGDYVLLAGSIPG
PAKRLVHLRRAMKGPAQIAPPSVTSISIVSQQGV*
>Archaea_SAGMEG_N21
QGFVGYKAGMTHVLMIDDRKGSLTSGQEINLPASVIETPPLNICAIRLYS
SSTKGLNSITEVWAGELSKDLSRVVKMSKNYDFKKALERAEALIKEGKVN
DIRVIACTNPRLAGVPKKKPDLVEIRVGGESIEKRWEYSKNILGKQVSVG
EVFKGGEHVDVIAITKGKGFQGPIKRWGIKILPRKQDDGSRQIGTLGPWK
PSKIMWTVPQAGQMGYNQRTEFNKRILKIGKDGREITPAGGFLRYGPIKS
DFILLAGSVPGPTKRLIHIRYPVR
>Archaea_SAGMEG_45
LQGFAGYKAGMISLFMIDKGQEICVPATVIEAPPMVICAVRLYQETSKGL
RSVGERPKKYDAQKALEQAEGKVSEIAASVPKKKPDLVEIRVEGSSVELG
KQIRPADVFKEGDFVDVLAITKGKGFQGPVKRWGVKILPRKSDEGRRQVG
TLGPWSPPRILWTVPAAGQMGYHQRTDFNKRILKIPVKGDFIVLAGSVPG
PTKRLVQLRHPVR
>Archaea_Euryarchaeota_Methanococci_Methanococcales_Methanocaldococcaceae_Methanocaldococcus_jannaschii_DSM_2661
MGLNINRPRRGSLAFSPRKRAKRPVPRIRSWPEEDTVRLQAFPVYKAGMS
HAFIKEDNPKSPNAGQEVFTPITILEAPPINVCAIRVYGRNERNYLTTLT
EVWADNLDKELERKIKLPKKEDRKTVEDLEALKDKIEDVRVLVHTNPKLT
CLPKKKPEILEIRIGGKDIEERLNYAKEILGKQLNITDVFQEGELVDTIG
VTKGKGFQGQVKRWGVKIQFGKHARKGVGRHVGSIGPWQPKMVMWSVPMP
GQMGYHQRTEYNKRILKIGNNGDEITPKGGFLHYGVIRNNYVVLKGSVQG
PAKRLIVLRRAIRPQEPLIKVPEITYISTTSKQGK
>Archaea_Euryarchaeota_Methanococci_Methanococcales_Methanocaldococcaceae_Methanotorris_igneus_Kol_5_chromosome
MGMKRNRPRRGSLAFSPRKRAKRPVPRIRSWPDEDKVRLQAFPVYKAGMS
HALVKENNPNSPNANQEVFTPITILEAPDINVFAIRVYGKDTRGLKTLTE
VWADELDKELARKIKTLPKKEERKTVDELDNLIDKIADVRVLVHTNPKLT
CLPKKKPEVLEIRIGGKDIQERLNYAKEILGKKVSITDVFSEGEFVDTIA
ITKGKGFQGQVKRWGVKIQFGKHQRKGVGRHVGSIGPWTPKRVMWTVPMP
GQMGYHQRTEYNKRILKIGNNGEEITPKGGFLHYGVIRNNYVVVKGSVPG
PAKRLVVLRSAIRPVEDRFGLPEITYISTTSKQGN
>Archaea_Euryarchaeota_Methanococci_Methanococcales_Methanococcaceae_Methanococcus_maripaludis_S2
MGMKKNRPRRGSLAFSPRKRAKKLVPKIRSWPADKKVGLQAFPVYKAGTT
HALLIENNPKSPNSSQEVFTPVTVLETPDVTVAGIRLYEKTTKGLKALTE
VWAEQLDSDLGRKLTLAKKEEKKTVDALDAVLEKATEVRAIVHTNPKTTG
IPKKKPEVVEIRIGGSSVAERLAYAKEILGKTLAISDVFEAGEIIDTLAI
TKGKGFQGSVKRWGIKVQFGKHQRKGVGRHTGSIGPWRPRRVMWTVPLPG
QMGFHQRTEYNKRILKLGSEGAEITPKGGFLNYGAVKNGYVVVKGTVQGP
AKRLVVLRGSVRAAEDKFGLPEIAYISTESKQGN
>Archaea_Euryarchaeota_Methanococci_Methanococcales_Methanococcaceae_Methanothermococcus_okinawensis_IH1_chromosome
MGMKRNRPRRGSLAFSPRKRAKRPVPKIRSWPNDEKVRLQAFPVYKAGTT
HALVKENNPKSPNAEQDVFTPVTVLEAPDITVAGIRVYEKTTKGLKTLTE
VWAENLDKELNRKITTPKEPKANIEKLDEVADKIAEVRAIVHTNPKNTNL
PKKKPEIIEIRIGGNNISEKLAYAKEILGKTLSINDVFTDGEFIDTIAIT
KGKGFQGPVKRWGIKIQFGKHRNKGVGRHTGSIGPWTPKRVMWTVPMAGQ
MGYHQRTEYNKRILKIGNNGEEIVPKGGFLHYGDVKNNYVLVKGSVQGPA
KRMVVLRGAIRCPEDRFGLPEITYISKESKQGN
>Archaea_Euryarchaeota_Methanopyri_Methanopyrales_Methanopyraceae_Methanopyrus_kandleri_AV19
MGRGGRRNPGRPRRGSLAFSPRKRASRPVPRIRSWPDEERVRVQGFAGYK
AGMTHAIMIDDWPNSPTEGEEISVPVTILDAPPMYVAAIRAYAPTPDGYR
CVTEAWAEIPEELEMDRVFTVPKDGEAGDLDKIEELVDEGIVEEIRVIVA
TQPKKAGVPKKKPDVMEYRIGGKDVRERFEYAVEILSEEIRAKDVFDEGE
IVDVSAITKGKGFQGVVKRWGVTIQDRKTQRKQKGRHIGSIGPITPSRVR
WTVPMAGQVGYHQRTEHNKRILKIGEDGEEVTPRGGFVNYGVVRGDYIMI
HGTVPGPKKRLIRVRPAVRPPKNAPEGAPEILYISRTSQQGVRPKASEDE
IVEQLGGPASA
>Archaea_Euryarchaeota_Methanobacteria_Methanobacteriales_Methanothermaceae_Methanothermus_fervidus_DSM_2088_chromosome
MAKHHRPRRGSLAFSPRKRASRETPRIKSWPEIKDTCLLAAAGYKVGMTH
VMAIDNKKNSPTEGMEVFTPVTIIETPPLTVMGIRAYERTSRGLKTLTDV
LADDLKEDLERRINLPKNYDKDKALDKIEENKDYIEEVRVLVHTNPRLVT
GVPKKKPEIFECGLGGKDPQEKLEYALELLGKDVKISEIFSEGEYVDTIA
VTKGKGFQGPVKRWGIKIQNAKTARSGKGRHIGSLGPWTPSRTMWRVPQA
GQTGYHRRTEYNKMIMKIGTSDEVEKINPKGGFIRYGLVRNDYLLVKGSV
PGPTKRLIMLRKAIRPKVRQEKPPEITYIHKAS
>Archaea_Euryarchaeota_Methanobacteria_Methanobacteriales_Methanobacteriaceae_Methanobacterium_sp._SWAN_1_chromosome
MSRHHQPRKGSVAFSPRKRAASETPRITAWPETEEACLLGFPGYKVGMTH
ITMLDSRKSSPTEGMEISTPVTILEAPPIVVMGIRAYRQDTRGLKTLADI
LANDLDEDLQRTISLPKENDLEAKLKDFKEKMDEIVDIRVLVHTKPRLAS
VPKKKPEILECGVGGKTVAEKLDYAVSVLGKELNPSDVFADGEHTDSIAI
TKGKGFQGPVKRFGIRIQYGKAARSSKERHVGSIGPWNPSRTMWTVAMAG
QMGYHKRTEFNKKILKIGGADEVDAVNPDGGFVKYGLVKNGYFIVKGSVP
GPSKRLVMLRKAIRPHGKHDDVPQISYISTASKQGV
>Archaea_Euryarchaeota_Methanobacteria_Methanobacteriales_Methanobacteriaceae_Methanobrevibacter_smithii_ATCC_35061
MVRHHQPRKGSVAFSPRKRAAKETPRIKSWPQNDEPKLLGLAGYKVGMTH
ALVTDSDKNSPTNGMDVFTPVTVLEVPPVVVMGIRAYEKTSRGLKVITEV
LADNLDEELSRKISLPKEYNKSEAIAKIQGVLDKTEDIKVLVHTNPKVTS
VPKKKPDIFECGIGGANPEEKLNTALELLGNEVKASDILNEGQFVDAIAT
TKGKGFQGVVKRWGIRIQYGKAVRAGKGRHVGSIGPWTPSRTMWTVAQAG
QMGYHKRTEFNKKILKIASADEVDQINPDGGFVKYGLVKNDYVLVKGSLP
GPSKRLVILRQPIRPNNKSEDMPQINYISTKSKQGV
>Archaea_Euryarchaeota_Methanobacteria_Methanobacteriales_Methanobacteriaceae_Methanothermobacter_thermautotrophicus_Delta_H
MARHHQPRKGSVAFSPRKRAARETPRVKSWPQVDEPGLLALAGYKAGMTH
VMMVDNQKNSPTEGMEVSTPVTILEVPPLTVMAVRTYEKTSRGLKTLGEV
LATETKDDLRRKLTPPADDYDQEAAIEKIRSNMEYVADVRVIVHTNPRLA
SVPKKKPEVFECGLGGKTPEEKFEYALEILGKDVRASEIFSEGAFVDAIA
VTKGKGFQGPVKRWGIRIQYGKAARSSKGRHIGSLGPWTPSRTMWTVPQA
GQMGYHRRTEYNKQILKIGDASEADLVNPDGGFVRYGLVRNDYVMIKGSV
PGPTKRLVVLRKAIRAAGKQEEAPQINYISTASKQGV
>Archaea_Euryarchaeota_unclassified_Euryarchaeota_Aciduliprofundum_boonei_T469_chromosome
MGSAHHPRRGSMAYYPRKRAASPIPRIRTWPEIEDGPRIQGFAGYKAGMT
HVFTIDWRKHTTTAGQEIWTPVTVIEVPPMKVAGVRFYERTMYGLKSIGE
VWDENLDKELARRFPLPKEYSKDKALERIKGDIEDIRLIVHTQPRLVSGV
PKKAPDIMEIRVGGGTIDARKEYALNLLGKEIKFSDFKSDGKFVDVIAIT
KGKGFQGHVKRFGVKLLNQKNRKHRRMIGTLGPWHPDWVRYTVPQAGQMG
YHQRTEYNKRIVKYVDFIEENGEKRLAIDITPKGGFPHYGEVKNAYVLIH
GSVPGPAKRLIRFRDPVRQTLEDVEGIEITYVSLESKQGV
>Archaea_Euryarchaeota_Thermoplasmata_Thermoplasmatales_Thermoplasmataceae_Thermoplasma_acidophilum_DSM_1728
MATPHHSRRGSMAYYPRVRAKSVDPKIRSWPEIKGEVKVQGFAGFKVGMT
HVEMIDYRKKSVTAGQPILVPVTVVEVPPLDVVGYRLYDEDAEGNLVVVF
EAWAKDLDKEIFRKIPEIKKVAERDPPESYEDVRIIVATRNKDVPGIPSK
KPEIFELRIGGGNSVKERLEYAKNHLGKQITFTDFSKPGKFVDVVSITKG
KGFTGHVKRFGVKLLPRKNRKHRRMIGTLGPWHPDWVRNTVPQAGQMGFQ
QRTISNVRVIKYGNKEEVDSINVRGGFLHYGFVKNDYVLLFGSIPGASKR
LIKMRDPARQKVPDIEEVKLEYISLESKQGD
>Archaea_Euryarchaeota_Thermoplasmata_Thermoplasmatales_Picrophilaceae_Picrophilus_torridus_DSM_9790
MATPHHSRRGSMAYYPRVRAKRIQGDIRSWPEIEGQTKVQAFAGYKVGMT
HIQMVDYRKNSVTAGQVIMAPVTVVEVPPLTVMSIRYYARGDNGLEVISE
EWAENIDKDVLRRINKINRHKKGIEVKDVDDVRLMVHTNPQLVSGVPSKT
PEIFEIRIGGSTIENRIKYAKERLGSNISFSDFSKPGNFVDVIAVTKGKG
FQGVVKRFGVKLLPRKNRKHRRMIGTLGPWHPDWVRNTVPQAGQVGFHQR
TIHNIRIIKFDTKDHVDDINVKGGFLNYGIVRNDYVLLFGSVPGPAKRLI
KMRDPARQTRPAVESIEVTYVSRESKQGD
>Archaea_Euryarchaeota_Thermoplasmata_Thermoplasmatales_Ferroplasmaceae_Ferroplasma_acidarmanus_Fer1
MATPHHSRRGSMAYYPRVRAKKIGAEIRSWPEIEGKSKIQAFAGYKVGMT
HIQVTDYRKTSVTAGKTIMVPVTVVEVPPINVIAIRYYEDGDNGLQVFAE
KRAEQIEKEVFKRIPEIKNKEPKNIEIKDVADVRLLVNTNPQLVTGIPTK
TPEIFEVRISGSTIADRIKLAEEKLGKELHFDDFNSTGSFVDVISVTKGK
GFQGVVKRFGVKLLPRSNRKHRRMIGTLGPWHPDWVRNTVPQAGQVGLHQ
RTIHNIRIMKTATKEQVDEINVKGGFLKYGLVRNDYILLYGSISGPSKRL
IKMRDPARQAVPNTDKVDITYISRESKQGD
>CG01_land_8_20_14_3_00_Euryarchaeota_38_12
AGYKAGMTHAFVIDYRPTSTTSGQEVQMPVTVIETPPMKVAAVRFYKNTS
YGLKTLTETWTKNIDKELGRKTSMPKKIEKKTVKNEEIDDVRILCYTLPK
LVSGVPKKKPELTEIRVGAGTVEQRIEYANSVLGKEITVNQFTKEGQMID
VAGVTKGKGFQSAVKRWGVKLLSHKNSKHRRQAGNQGPWNPSYILSEVPQ
AGQTGYHQRTEFNKRVLKIGEKGEEITPKGGFLHYGNVRNNYVIVHGSVP
GPAKRMLKLREAIRMKGVKIEKPEITYISIASKQGV*
>Archaea_Euryarchaeota_Thermoplasmata_Thermoplasmatales_Thermoplasmatales_archaeon_SCGC_AB_539_C06
MSNIHHPRRGSMGYSPRKRARSEVPHVKSWPNGGNKPKLQGFTGYKAGMT
HAFIVDYRPTSTTSGKEVIMPVSIVETPPIKIVAVRGYAETVHGLQTITE
IWTEKLDPELSKRIPLPKKEKKTNWDEFRNADEIRVLAHTQPKLVTALPK
KVPELIELRIGGGSIEERIEYAKTILGKEVTVKDAVKEGDMADIIAVTKG
KGFQGVVKRWGVKLLTHKNSKHRRMIGTAGSWNPSWIQATVPQAGQMGYH
QRTEYNKRVLKIGENGEEVTPAGGFPHYGIVKNSYLVIHGSIPGPAKRLI
RLRDAIRYQRGVKVEKTEISYISTTSKQGV
>Archaea_Euryarchaeota_RBG_13_Euryarchaeota_31_8
MPDIHHPRRGSMGYSPRKRARNETPHIKNWPEGNEKPKIQGFLGYKAGMT
HAFVVDYRPTSTTSGREVVMPVSVVETPPLKVAAVRAYKEAAYGLQTAGE
IWADKLEPEILKKLTSYKKEKKKNWDFTKDADDIRVIVYTQPRLVTGVPK
KIPEIREFRISGGSLEDQIKYVKEILGKEVKIGDALKEGDMIDTIAVTKG
KGFQGHVQRWGVKLLFHKNSKHRRMIGTTGSWHPSYIQATVPQAGQMGYH
QRTELNKRILKIGEKGEEVTPSGGFPNYGVIRNSYIILHGSIPGPTKRLI
SMRDAIRYQRGVKIEKPEITYISTTSKQGV
>Euryarchaeota_archaeon_RBG_13_31_8
MPDIHHPRRGSMGYSPRKRARNETPHIKNWPEGNEKPKIQGFLGYKAGMT
HAFVVDYRPTSTTSGREVVMPVSVVETPPLKVAAVRAYKEAAYGLQTAGE
IWADKLEPEILKKLTSYKKEKKKNWDFTKDADDIRVIVYTQPRLVTGVPK
KIPEIREFRISGGSLEDQIKYVKEILGKEVKIGDALKEGDMIDTIAVTKG
KGFQGHVQRWGVKLLFHKNSKHRRMIGTTGSWHPSYIQATVPQAGQMGYH
QRTELNKRILKIGEKGEEVTPSGGFPNYGVIRNSYIILHGSIPGPTKRLI
SMRDAIRYQRGVKIEKPEITYISTTSKQGV*
>Archaea_Euryarchaeota_unclassified_Euryarchaeota_Marine_Group_II_uncultured_marine_group_II_euryarchaeote
MAKKSHPRRGSMAFSPRKRANRPFGHVKSWPTTDASEVRMQGFAGWKAGM
THVLSRDLNPRSPSAGQEVRIPVTVVECPKMRILGVRGYAMTPYGKQAAG
EAWADAAKIAEAFEDLFKRLPVRKEHDAEKHFENLMNADLVEVRLICATQ
PHSVSGIPTKVPSVMEVGLDGGNIGDQLNYAKEKLGEEYSXXXXXXLTDI
VAITKGYGWQGVIKRFGGKLQSHKNSKKRRQHGNMGAFGDGYVRKSIRQG
GQTGYHQRTEYNKRIMRIASTEDHSITPAGGFLHYGEVKSDYILVKGSVP
GPAKRLIRFRDATRGSDKTLHPFEITYVSTASKQGV
>Euryarchaeota_archaeon_RBG_16_68_12
MGFSPRKRSESPIPHFSSWPEIEVGPKLQGFAGYKAGMTHALLVDYRPTS
TTSGQEVQVPVTVIETPPMRVAALRLYRRSHDGLQVAAEVWSDKLDKELK
RVFPTPKKPDSGEALKHVDPATIEDVRVITYTQPGLVTGMPKKQPDLMEQ
RIGGGTIPERLEYGRSLLGREVRVSDFCREGSMIDIAAITKGKGWQGHHT
RWHTKLLSHKNSKHRRNIGTLGNFMPGYVRPTVPQSGQFGYHQRTEYNKR
VLKIGEDGKEITPDGGFLHYGVIRTSYVLVHGSIPGPTKRLIRFRDAARG
GYVRLEKAPELTYISLVSKQGA*
>Euryarchaeota_archaeon_RBG_19FT_COMBO_69_17
MPKEHRPRHGSMGFSPRKRSDSPIPHFTSWPDVDGAPKVQGFAGYKAGMT
HAVIVDYRPTSTTSGQEVHVPVTVVEVPPMKVGGIRFYRRTHDGLKSVAE
VWAPKPDKELRRVFPISKAYDPEEAWKKVDGQVDDVRLITYTQPALVTGV
PKTKPELMENRVGGGTVEERIAYAKNLLGKEVPVTEFCREGSMIDVAAIT
KGKGWQGHHTRWGVRLLSHKNSKHRRNIGTLGNFNPGYVRPTVPQGGQFG
YHQRTEYNKRVLKIGEKGDEITPNGGFLHYGLVRNPYILLHGSIPGPTKR
LIRLRDAARGGYVKLDKSPEITYVSRESKQGA*
>Euryarchaeota_archaeon_RBG_16_68_13
MPKEHRPRHGSMGFSPRKRSESPIPHFSHWPDVDGGPKVQGFAGYKAGMT
HAIIVDYRPTSTTSGQEVQVPVTVVEVPPMRVAGVRVYQETHDGLKATAE
VWAATLDKELRRVFPIPKGADTEAAWKKIDLDAVDEVRLITYTQPALLTG
VPKKKPDLMENRVGGGSVVDRLAYARNLLGKEIPVTEFCKEGSMIDVAAI
TKGKGWKGHHTRWGTKLLSHKNSKHRRNIGTLGNFNPGYVRPTVPQGGQT
GYHQRTEYNKRVLRVGEKGDEITPNGGFLHYGLVRNPYILLHGSIPGPTK
RLIRFRDAARGGYVKLEKAPELTFVSRESKQGA*
>Euryarchaeota_archaeon_RBG_16_67_27
MPKEHRPRHGSMGFSPRKRSESPVPHFSSWPEHDGTPKVQGFAGYKAGMT
HAMIVDYRPTSTTSGQEVQVPVTVVEVPPMKVAGVRVYRQTHEGLKAVAE
VWAAKLDSALRRVFPIPKDYEPDAAWKEVDAVTIDEVRLITYTQPALVTG
VPKTKPELMENRVGGGTIEDRLAYARALIGRDIAVTDFCKEGSMVDVAAI
TKGKGWQGHHTRWGTKLLSHKNSKHRRNIGTLGNFQPGYVRPTVPQGGQT
GYHQRTEYNKRVLKVGANGEEVTTDGGFLHYGQVRNPYILLHGSIPGPAK
RLIRLRDSTRGGYVKLEKPPEITYISRESKQGA*
>Archaea_Euryarchaeota_Methanomicrobia_unclassified_Methanomicrobia_Candidatus_Methanomassiliicoccus_intestinalis_Issoire_Mx1
MPNKRRPRRGSKAYSPRKRAVSQTPRLDTWPEISEGPKLQGFAGYKAGMT
HAFMVDDRKTSLTAKQEIQIPVTVLEVPPMKVAAVRVYENTRYGLRTVGE
AWAPSVDSLLKRRLPIPKNYNAEESWAKLAEKDIADVRVLTYTQPKLVTG
VPKKVPELMETRIGGGTIDERLAYAKEILGKEVSISDFAKSGALVDVAAV
TKGKGFQGAVKRWGVKLLSHKNSKHRRMIGTLGPKRPGLVRPTVPQSGQM
GYHQRTEFNKRIIKIGESGEEVNPKGGFLHYGSVRNNYLLIYGSVPGPTK
RLIRIRDPVRPSKVSGDAPDVVYISTESKQGA
>Euryarchaeota_archaeon_RBG_19FT_COMBO_56_21
MGYSPRKRARSITARISSWPEGGDGARLQGFAGYKAGMTHAFIVDYRPRS
TTSGQEVQMPVTVIEVPPMRVCAIRMYQDTAYGRKAVGEVWAKNLEKELS
RRLPVPKEYDEKAGWETAGKLEYDDVRALLYTQPILVTGVPKKRPELMEI
RIGGGKMDERLAYAKSILGKQVTIKDFTKEGEMVDVVSITKGKGWTGTTK
RWGTKLLMHKNSKHRRLIGTLGTKRPNYVRPTVPQGGQKGFHQRTELNKR
VLKIGDKGEEITPKGGFLHYGQVRNGYLMLHGSVPGPSKRLVRLREPVRL
SFIKLDEAPQVSFISLESKQGV*
>Euryarchaeota_archaeon_RBG_13_57_23
MGYSPRKRARSITARISSWPEGGDGARLQGFAGYKAGMTHAFIVDYRPRS
TTSGQEVQMPVTVIEVPPMRVCAIRMYQDTAYGRKAVGEVWAKNLEKELS
RRLPVPKEYDEKAGWETAGKLEYDDVRGLLYTQPILVTGIPKKRPELMEI
RIGGGKMDERLAYAKSILGKQVTIKDFTKEGEMVDVVSITKGKGWTGTTK
RWGTKLLMHKNSKHRRLVGTLGTKRPNYVRPTVPQGGQKGFHQRTELNKR
VLKIGDKGEEITPKGGFLHYGQVRNGYLLLHGSVPGPSKRLVRLREPVRQ
CFIKLDEAPQVSFISLESKQGV*
>Archaea_Euryarchaeota_Archaeoglobi_Archaeoglobales_Archaeoglobaceae_Ferroglobus_placidus_DSM_10642_chromosome
MKYHRPRRGSLGFSPRKRASSIIPRIRSWPDCDEPRLLGFAGYKAGMTHV
IMIDDRKNSPTYGEEIMVPVTVLETPPMKVMGIRVYRKTVYGLQIAGEVW
TDEVDSYLSRRLQIPKKKGDVDKLKEIDDIAEVRVITYTQPYLITGVPKK
VPDVMEQKVGGDVEAALNYAIEKLGKEVRVNEVFKEGAFIDVLSITKGKG
FQGPVKRWGVITLDAKHARSSKHRRVGTLGPWHPHRVRWTVPQAGQMGFH
QRTEYNKRILKIGTNGEDINPEGGFLHYGLVRSDYVLVSGSVPGSVKRLV
RMRDAIRPPQAVYEGVNILYISRASKQGR
>Archaea_Euryarchaeota_Methanomicrobia_Methanomicrobiales_Methanomicrobiaceae_Methanofollis_liminatans_GKZPZ_DSM_4140
MANIHRPRRGSLAYSPRKRAKSQVPKYQSWPEHKGEPVLQGIAGYKVGMT
HVIMVDDHKSSPTEGREIMVPVTVVEVPKMRVAAVRAYVTDSYGRHPLTE
VWAEELDPLLAKRVTLPKEHDREAVLGEIRERLAAGQVSDIVALVYTQPA
ATTGVPKKVPELMETRIDGTSIEGCFDLATSLLGKEIDPLSLVSEGQYVD
VTAITKGKGTQGAVKRWGIQVRKRKHSRGGKKRHIGNLGPWNPHHVRWQV
PQMGQLGYQQRTEFNKRILKVGTDGPAIVPEGGFLHYGIVRNSYIMIKGS
IPGPAKRLIRIRPAIRQGEHAIRAPAVNYVSLESKQG
>Archaea_Euryarchaeota_Methanomicrobia_Methanomicrobiales_Methanomicrobiaceae_Methanoculleus_bourgensis_MS2
MPKYNRPRRGSLAYSPRKRAKSPVPGYGSWPEYTGVPTVQGFAGYKVGMT
HVVMVDDHKSSPTEGKDVMVPVTVVEVPPMRVAGVRAYCEDTYGKHALTE
AWTTDLDEELSRRITIPKNHDTVAALDAIRKAIGEGRVTELYAITYTQPD
ALTGVPKKVPDLMEMRIAGGSLDDQIEYAAGILGKEIEITGNFEAGEYID
VTAVTTGKGTEGPVKRWGVQVRKRKHSRGGKKRHIGNLGPWHPHHVRWQV
PQIGQMGYQQRTEFNKRILKIGTNGDDITPAGGFLHYGVVRGPYVLIKGS
VPGPNKRLVRIRPAIRQGEHILRTPAISFVSTESKQG
>Archaea_Euryarchaeota_Methanomicrobia_Methanomicrobiales_Methanomicrobiaceae_Methanomicrobium_mobile_BP_DSM_1539
MVEITRPRRGSLAYSPRKRAKSQVPKYKSWPEYEGEPKLQGFAGYKAGMT
HIIMVDDRKTSPSVGKDITVPVTVIEVPPMKVVAVRAYCADTYGSHAFSE
VWSENVDSALSERITAPKKNNPESVEKIRAAIAAGTVTDIFALMYTQPVM
LTGVPKKVPDLMEVRVAGGDMAARFDFALGLFGADIDIESISTLGQYVDV
TAVTTGKGTNGPVKLWGTPLRKSKHSRQGKLRHIGNLGPWHPHHVRWQVP
QMGQMGYHQRTEFNKRILKVSTSPEEINPEGGFVKYGLVRGKYIAIKGSV
PGPNKRLIRIRPAIRNNEANDLVPVVSYVSTKSKQG
>Archaea_Euryarchaeota_Methanomicrobia_Methanomicrobiales_Methanomicrobiaceae_Methanoplanus_petrolearius_DSM_11571_chromosome
MPGTTRPRRGSLAYSPRKRAKSQVPKYHSWPSYNGEPAFQGYAGYKVGMT
HVIMIDDHKNSPSEGKEISVPVTVIEIPPMKVIAIRAYTNDTYGRKAFAE
VWSENIDESISRATQIPKKHNAEEQKEKILKGIEDGFVTDIFAIMYTQPE
QLTGVPKKVPELMEIRIAGGDLSTRLDFGISKLGEEVEIENVANAGQYID
VTAVTTGKGTQGAVKRWGIQVRKRKHSRGKKKRHIGNLGPWTPHHVRWQV
PQMGQMGYQQRTEFNKRILRIGNNPEEINPDGGFLHYGLVRGKYVLIKGS
IPGPTKRLIRIRPAIRQGEHVFREPSINFVSTMSKQG
>Archaea_Euryarchaeota_Methanomicrobia_Methanomicrobiales_Methanoregulaceae_Candidatus_Methanosphaerula_palustris_E1_9c
MANIHRPRRGSLAYSPRKRAKSQVPKYHSWPARDGEPILQSFAGYKVGMT
HVIMVDDHKNSPTEGKDIMVPVTIIEIPPMKVAAIRAYTADTYGKRALTE
VWTEQLSTLLGRRITLPKKYSEEAGFKALSEAVAAGTVTELHALMYTQPD
TLTGVPKKVPELMEVCIGGGTLEQKVEFAQSIIGNEVNLADVIGAGEYAD
VTAITTGKGTQGPVKRWGIMLRKRKHSRGGKKRHIGNLGPWNPHHVRWQV
PQMGQMGYQQRTDFNKRILKIGENGTDITPAGGFLHYGLLRNPYVMIKGS
VPGPVKRLIRIRPAVRKGEHHARVPAIEFVSTQSKQG
>Archaea_Euryarchaeota_Methanomicrobia_Methanomicrobiales_Methanoregulaceae_Candidatus_Methanoregula_boonei_6A8
MPKINRPRRGSLAFSPRKRAQSPIPKYKSWPEHSGAPALLGFAGYKVGMT
HVLMVDDHKDSPTEGKEIMVPVTIIEIPTMKVAALRVYTKDTYGKHALTE
IWAEPLDSQLSRRVTSPKNYDSTAAKKKYSDALAAGLVAEIYALAYTQPA
TMSGVPKKVPDLMEIKVAGGDIAKQYEYAFGLLGKEIRLSNVIETGAYAD
ITAITIGKGTQGPVKRWGVTLRKRKHSVGGKERHVGTLGPWNPHHVRWEV
PQSGQMGYQQRTEFNKRILKIGENGAEITPAGGFLNYGVIRNAYVVIKGS
IPGPAKRLIRIRPAIRQGEHVVRSPAIQFVSVQSKQG
>Archaea_Euryarchaeota_Methanomicrobia_Methanomicrobiales_Methanocorpusculaceae_Methanocorpusculum_labreanum_Z
MRTVRPRAGSLAYYPRKRAKGIVPKYQSWPEYNGQPMLQGFAGYKAGMTH
VIMIDDHKKSPTEGKEVMVPVTVIEIPAMTVAAIRVYVKDTYGKHPLTEV
WAENLEALSGRITKAKTNNAAKATEKINAAIGDVVEVMVLMYTKPTELTG
VPKKVPDLMEIRVAGGSAQERFDYALSILGTDVDMKSLLSEGQFADITGI
TKGKGFQGAVKRFGITLRKRKHARTKKERHIGTLGPWTPHHVRWQVPMPG
QMGFQQRTEFNKRIIKIGENADEINPAGGFLHYGLVRNNYVLIKGSIPGP
AKRLVRIRSATRMGEQKIQAPVVEYVSLQSKQG
>Archaea_Euryarchaeota_Methanomicrobia_Methanomicrobiales_Methanospirillaceae_Methanospirillum_hungatei_JF_1
MGSLAYSPRKRAKSPVPKYHAWPAYQGEPALQGFAGYKVGMTHVIMVDDH
AHSPNEGKDIMVPVTVIEVPDMRVAAIRVYRHDTYGNHVLTEVWADSFDK
ELSRRLNLSKNYKREEAEKKIREALEADKIVDVVALTYTRPSVLTGVPKK
VPDLMETRIDGGSMTERFEYGLSMLGKDFDIRSLFKVGQYTDVTAITKGK
GTQGPVKRWGVHLRKRKHSRGKKERHVGTLGPWTPHHVRWQVPMMGQMGY
HQRTEFNKRLLKIGEDGAEITPEGGFINYGEVRARYVLIKGSVPGPSKRL
VRIRHAMRLGEHKIREPTIGFISLESKQG
>Archaea_Euryarchaeota_Halobacteria_Halobacteriales_Halobacteriaceae_Haloquadratum_walsbyi_HBSQ001_DSM_16790
MPQPSRPRKGSMGFSPRKRAESEVPRIRSWASNDGAPGVQGFAGYKAGMT
QVLMVNDEANSPREGMEEAVPVTVVETPPMRAVALRAYEDTPYGSKPLTE
VWGREFDTSLERTLDLPNEDTFEDDAAALRDDAETGDIDDVRLITHTLPA
GMRNIPKKTPDVMETRVGGGTLTDRVEFGLDLISDGGEHEISDIFRAGEY
LDAAGVTKGKGTQGPVKRFGVQKRKGKHARQGYRRRIGNLGPWNPSRVRS
TVPQQGQTGYHQRTELNKRLIEIGNGDEPTVDGGFVGYGEVDGPYALIKG
SLPGPDQRLLRFRTAVRPSDQPRLDPEVRYVSTASNQG
>Archaea_Euryarchaeota_Halobacteria_Halobacteriales_Halobacteriaceae_Halococcus_saccharolyticus_DSM_5350
MVQPSRPRKGSLGYGPRQRASSEVPRFGSWPEADGQPGLQGFAGYKAGMS
HVVMIDDAANSPREGMEQTVPVTVVETPPMRAVALRAYEDTPYGLRPLTE
TWTDEFHADLDRALDVPDGEADPDAFREAISEADIGDIRAITHTVPGEMA
NVPKKRPDVMETRIGGGSLDDRVEFGLELITGGGEHNLTEVFRPGEYMDA
AGVTKGKGTQGPVKRWGVQKRKGKHFRQGYRRRIGNLGPWNPSRVRSTVP
QQGQTGYHQRTELNKRLVDAGDGDEPSVDGGFVNYGEIDGPYALVKGSLP
GPDQRLLRFRPAIRPGDQPRLDPEVRYVSTASNQGQG
>Archaea_Euryarchaeota_Halobacteria_Halobacteriales_Halobacteriaceae_Halorubrum_sp._A07HR60
MGFSPRKRATSEVPRIRSWPDDDGAAVVQGFAGYKAGMTHVVMVNDHSNS
PREGMEESVPVTVVETPPMRAAALRAYEQTAYGTNPVTEVWAGQLHDELD
RALDVPAEDTFESDREALEELIADGVVDDLRLITHTVPSALDNVPKKEPD
VMETRVGGGTLADRAEYALDLLAENGEHGVSDVFRAGEYLDVSGVTKGKG
TQGPVKRWGVQKRKGKHKRQGYRRRIGNLGPWNPSRVRSTVPQQGQTGYH
QRTELNKRLIDFGEDDTASVDGGFINHGEVDGHYTLVKGSLPGPDQRLLR
FRPSVRTTEQPRLDPEVRYVSTASNQG
>Archaea_Euryarchaeota_Halobacteria_Halobacteriales_Halobacteriaceae_Halobacteriaceae_archaeon_G22
MPQPSRPRKGSMGFGPRTRATSEVPRIRSWPDDDGSAVVQGFAGYKAGMT
HVVMVNDESDSPREGMEESVPVTVVEVPPMRAVALRAYEDTPYGQKPVTE
VWASEFHDELDRTLDLPAEDTHEEDADELRTLVDDGVVDDLRFITHTAPS
ELANVPKKKPDVMETRVGGGSLSDRLEYALDIVGEGGEHEFGEVFRAGEY
MDVSGVTKGKGTQGPVKRWGVQKRKGKHARQGWRRRIGNLGPWNPSRVRS
TVPQQGQMGYHQRTELNKRLIDFGEGDEASVEGGFKGYGEVTGSYALVKG
SVPGPSQRLLRFRPAIRPNDQPRLDPEVRYVSTASNQG
>Archaea_Euryarchaeota_Halobacteria_Halobacteriales_Halobacteriaceae_Halosarcina_pallida_JCM_14848
MPQPSRPRKGSMGYGPRTRATKEVPRIKSWPDDDGSPALQGFAGYKAGMT
QVMMVNDESNSPREGMEEAVPVTVVETPPMRAVALRAYEDTPYGTKPLTE
VWASEFDENLDRALDLPSEDTFDDDADDLRSALEAGEVDDVRVITHTVPA
GMKNIPKKKPDIMETRVGGGSLDDRVDFALDLVGEGGEHAMSDVFRAGEY
MDVAGVTKGKGTQGPVKRWGVQKRKGKHARQGWRRRIGNLGPWNPSRVRS
TVPQLGQTGYHQRTELNKRLVDIGDGDEASVDGGYVGYGEVDGPHALVKG
SLPGPDKRLLRFRPAIRPNDQPRLDPEVRFVSTASNQG
>Archaea_Euryarchaeota_Halobacteria_Halobacteriales_Halobacteriaceae_Halogeometricum_borinquense_DSM_11551_chromosome
MPQPSRPRKGSMAYSPRQRAAKEVPRIRSWPDDDGSPGLQGFAGYKAGMT
QVMMVNDEANSPREGMEEAVPVTVVETPPMRAVAVRAYEDTPYGAKPLTE
VWASEFVENLDRTLDLPSEDTFEEDADDLRAAVEAGEVDDIRVITHTVPA
SMKNIPKKKPDVMETRVGGGSLQERSDFALDLVEEGGEHSMSDVFRAGEY
LDAAGVTKGKGTQGPVKRWGVQKRKGKHARQGWRRRIGNLGPWNPSRVRS
TVPQLGQTGYHQRTELNKRLIDLGDGDDATVDGGFVGYGEVDGPYALVKG
SLPGPDKRLLRFRPAIRPNDQPRLDPEVRFVSTASNQG
>Archaea_Euryarchaeota_Halobacteria_Halobacteriales_Halobacteriaceae_Halobiforma_nitratireducens_JCM_10879
MPQSNAPRKGSLGFGPRKRASSEVPRFNSWPDTDGQPTLQGFAGYKAGMT
HVVMVDDKSNSPTEGMEQTVPVTIVETPPMRAVALRAYEDTPYGMNPVTE
VWTDEFADELDRVLDLPGDDYDSDAAEDELRGLLEEGRVDDVRAITHTVP
SEVPSVPKKKPDVMETRVGGGSVEERVDFGLDLLENGGEHVMNDVFRAGE
YVDASGVTKGKGTQGPVKRWGVQKRKGKHARQGWRRRIGNLGPWNPSRVR
STVPQQGQTGYHQRTELNKRLVDIGNGADATVDGGFVNYGEVDGPHALIK
GSLPGPEKRLVRFRPAIRPGDQPRLDPEVRYVSTASNQG
>Archaea_Euryarchaeota_Halobacteria_Halobacteriales_Halobacteriaceae_Natrialba_magadii_ATCC_43099_chromosome
MPQPNAPRKGSLGFGPRQRASSEVPRFNSWPDDDGQPTLQGFAGYKAGMT
HVVMVDDKSNSPTEGMEQTVPVTIVETPPMRAVALRAYEDTPYGKQPVTE
VWTDEFVPELDRVLDLPGDDYDTDAAADELRGLLEEGRVDDVRVITHTVP
GDVPSMPKKKPDVMETRVGGGSVEERVDYALELVEEDGGEHVMNDVFRAG
EYVDASGVTKGKGTQGPVKRWGVQKRKGKHARQGWRRRIGNLGPWNPSRV
RSTVPQQGQTGYHQRTELNKRLVDIGDGADATVDGGFVNYGEVDGPHVLI
KGSLPGPNKRLVRFRPAIRPGDQPRLDPEVRYVSTASNQG
>Archaea_Euryarchaeota_Halobacteria_Halobacteriales_Halobacteriaceae_Haloterrigena_turkmenica_DSM_5511
MPQANSPRKGSLGFGPRKRATSEVPRFNSWPDDEGQPTLQGFAGYKAGMT
HVVMVDDKANSPTEGMEQTVPVTIVETPPMRAVALRAYEETPYGMKPVTE
VWTDEFVPELDRVLDIPGDDYDTDAAEDELRGLLEQGRVDDVRVITHTVP
SEIPSVPKKKPDVMETRVGGGSVEDRIDFALETVADGGEHVMNDVFRAGE
YVDASGVTKGKGTQGPVKRWGVQKRKGKHARQGWRRRIGNLGPWNPSRVR
STVPQQGQTGYHQRTELNKRLVDIGDGADATVDGGFVNYGEVDGPHALIK
GSLPGPQQRLVRFRPAIRPGDQPRLDPEVRYVSTASNQG
>Archaea_CP_Thorarchaeota_WOR_bin_SMTZ1_83
MAHRKKHAPRRGSLAYLPRGRASKFLPRIKNWPSWDGGEPKLLGFVGYKA
GMSHAVMSVQNPNSPFKGQERVIPVTIIDTPPIRPFSIRGYKTTPYGTKL
VTEVLADNLSDDLRRVKPLPKKYKHKDKMKEFESKLDSMTEIRMLVHTQP
RIAGVSKKKPDISEYKVGARSVQEAFEYAKSILGNDVRVADILREGTLID
SIAVTKGHGFQGPVRRWGVRILQHKSRKTKRGVGCIGPWSPTNIRYSVPR
PGQTGFHTRTSFNNEVLKMGERGEEITPSGGFVNYGVIRGDYVILWGSVP
GPVKRPLRMRFAIRPKRSHLGQETQVSYISTTSKQ
>Archaea_Lokiarchaeota_DG_43
RLLGFAGYKAGMIHAMVNTDKQEQFVPVTVIETPPIVIFSIRIYTAKKLR
VMTQIWGERIKVPKEKKEIRILAHTSPREAGFSQKTPDILEIKVNYALKI
LDQRISIDDIYKPSDFIDVITTTKGKGFAGPVKRHGIKILPRKTRKGRRV
VGCIGPWHPARVMWTVPRAGQLGYFARTEYNKQILKIGEDGEEVILRGST
PGSIKRLIRLRDPIR
>Archaea_Crenarchaeota_Thermoprotei_Thermoproteales_Thermofilaceae_Thermofilum_pendens_Hrk_5
MAKGHRPRRGSRAYYPRKRARSIVARVRRWPQNREGFLGFAGYKVGMLHV
IGVEMNKNSPFYGQERFYAATVIEVPPLKVVAVRVYEKTPYGKKTLCEVW
AKDLPKDLERVFPLPKDQSYHEEQLKKLEEVKSRVSEVRVLAATQPRLSG
LGKKKPELIEIAVGGPPEKALSLALEKLGKDLTISDVFKEGDYIDVIAVT
KGKGFQGSVKRFGVEEMPRWHKHRKGHSRIGSVGPQKPAIMFYTPFPGQL
GFHQRTEYNKRILKVGDAESLKEINPPGGWPHYGLVRSQFIIVEGSVPGA
VKRLVRLRHAIRALRVLPPPQITYISTAPWPPAR
>Archaea_Crenarchaeota_Thermoprotei_Thermoproteales_Thermoproteaceae_Pyrobaculum_aerophilum_IM2
MGLKINRPRRGSMGVYPRKRAADIVPRVRTWPEVNLGKPALLGFAAYKAG
MLHAVVVDDRPTSPLYGKEVVKAVTVLDAPPLYVWGFRLYTLDPTNGYKR
AVAEVWASELPKFLHRVLTLPEKLDVDKQLKKVEEFRDVAVDVRALVATQ
PHLSGIGKKTPELLEIPIGGVPSVDERINFAISLLGKTVSPKDVFTPGQL
VDVIAVTKGKGYQGVIKRFGVTILPRWHKHRKGHRRTGTIGPQAPAVMFT
QPRPGQMGFHQRTEYNKRLLKIGENGAEITPKSGFPHYGVVKGPYILIQG
SVPGARKRLVVLRHPVRPPRKAPPAAEPQVVWVSSQTL
>Archaea_Crenarchaeota_Thermoprotei_Thermoproteales_Thermoproteaceae_Thermoproteus_neutrophilus_V24Sta
MGLKINRPRRGSMGVYPRKRAADIVPRVRTWPEVNLGKPALLGFAAYKAG
MLHAVVVEDRPTSPLYGKEVVRPVTVLDAPPLFIWGFRLYTLDPTNGYRR
SIAEVWAPELPAYIRRVLTLPEKADVDKQMKKVEEFKDVAVDVRALVATQ
PHLSGIGKKTPELLEIPIGGVPSVDERIKFAVSLLGKTVSPKEVFTAGQL
VDVIAVTKGKGYQGVIKRFGVTILPRWHKHRKGHRRTGTIGPQAPALMFT
QPRPGQMGFHQRTEYNKRVVKIGDNGAEITPKSGFLHYGVIRGPYILIQG
TVPGAKKRLVVLRHPARPPKKAPPAAEPQVVWLSSQSI
>Archaea_Crenarchaeota_Thermoprotei_Thermoproteales_Thermoproteaceae_Thermoproteus_uzoniensis_768_20_chromosome
MGLKINRPRRGSMGVYPRKRASDIVPRVRTWPDPNLGKPSLLGFAAYKVG
MLHAVVVEDRQTSPLFGKEVVKAATVLEAPPLRVIAARLYTLDPTNGYRK
AVGEVWAPEVPKDVYRAVKTLPEKFDLEAELKRIEAVKGMAVDVRAIVAT
QPRLAGIGKKTPEILEIPIGGVPSVEDRLKFALDMLGKEVRISDVFSAGQ
LVDVLAITRGKGWQGVIKRFGVKILPRWHKHRKGHRRTGTIGPQSPALMF
TQPRPGQMGFHQRTEYNKRILKIGNNPAEINPKGGWPHYGLVKSDFLVLS
GSVPGVQKRLVVLRHPVRPPPKAPTSAPQLVWLSVQI
>Archaea_Crenarchaeota_Thermoprotei_Thermoproteales_Archaea_Crenarchaeota_Thermoprotei_Thermoproteales_YNP_Site_4_Thermoproteales_Type_II
MGLKINRPRRGSMGVYPRKRAADIVPRVRTWPDVNLGKPTLLGFAAYKAG
MAHAVVVEDRPTSPLYGKEVVRAVTVLDAPPLYVWGFRLYTLDPTTGYKL
SVAEVWAQELPKYLARILTLPEKVDVDKQLKKVEEYRDVAVDVRALVVTQ
PHLSGVGKKTPEILEIPIGGVPSVDERIKFAESILGKSTSPKDVFTPGQL
VDVIAITKGKGYQGVVKRFGVTILPRWHKHRKGHRRTGTIGPQAPALMFT
QPRPGQMGFHQRTEYNKRVLKIGENGAEITPKSGFLHYGVVKGSYILLQG
SAPGARKRLVVLRYPVRPPKKAPPAAEPQVVWTSTQSF
>Archaea_Crenarchaeota_Thermoprotei_Thermoproteales_Thermoproteaceae_Caldivirga_maquilingensis_IC_167
MGLKIHRPRRGSMAYYPRKRASDIVPRIRNWPVIDLGKPTLLGFVGYKAG
MVHVTVVDDRKTSPFFGKELVKAVTVVETPPLYVVGLRAYAINPLKAELV
SVGEAWVNIPNEVRKYIARRIPTLPEKFDTDKALADLQGLLDSVSYIKVI
AMTQPYKAGVGKKTPEVLEIPVGGVPTIDEQFKYASGLLGKEVKPTDVFK
PGQLVDVIGVTKGKGTQGVIKRFGVKELPRWHKHRKGSRRTGTVGPKPAV
MYTQPRMGQMGFHRRTEYNKRILKISDNGSEITPKGGFKHYGIVRSGYML
IEGSTPGVVKRLIAFRYPIRPPFNYDLKQVQAPSVTWVSVMGVSGVS
>Archaea_Crenarchaeota_Thermoprotei_Thermoproteales_YNP_Site_3_Thermoproteales_Type_I
MDVFKPGQLVDVVGVTKGKGTQGVIKRFGVKELPRWHKHRKGSRRTGTIG
PKPAVMFTQPRMGQLGFQRRTEYNKRILKIGDNGAEVTPKGGFKHYGIIK
SGYILVEGSVPGVVKRLIALRYPIRPPLNYDIRQVQAPNITWVSTMGISG
VS
>Archaea_Crenarchaeota_Thermoprotei_Thermoproteales_YNP_Site_19_Thermoproteales_Type_I
MAHTVIIDDRPTSPFYSKEIIRPVTMLDAPPIKVLAFRAYYYDPWKNLKL
SLGEVWSPEVPKDILRRVVTLPDKFNKEEMMKKVLDNIDIITEVRAIVST
QPRLSGIGKKTPEILEIPIGGVDDMNQIVKYADSLLGKEVNVNDVFSEGQ
YVDVAAITKGKGLQGVVKRFNVKILPKWHKHRKGYRRIGAIGPQNPALTF
TTPRPGQMGLHKRVEYNKRILRIGLNGTEITPKSGFPHYGVIKGPYIVLD
GSIPGVIKRLVTLRFPVRPRPSTYPTGKVQIVWLSTQPLQGA
>Archaea_Crenarchaeota_Thermoprotei_Thermoproteales_Archaea_Crenarchaeota_Thermoprotei_Thermoproteales_YNP_Site_4_Thermoproteales_Type_II
MGLKINRPRRGSMGVYPRKRAADIVPRVRTWPDVNLGKPTLLGFAAYKAG
MAHAVVVEDRPTSPLYGKEVVRAVTVLDAPPLYVWGFRLYTLDPTTGYKL
SVAEVWAQELPKYLARILTLPEKVDVDKQLKKVEEYRDVAVDVRALVVTQ
PHLSGVGKKTPEILEIPIGGVPSVDERIKFAESILGKSTSPKDVFTPGQL
VDVIAITKGKGYQGVVKRFGVTILPRWHKHRKGHRRTGTIGPQAPALMFT
QPRPGQMGFHQRTEYNKRVLKIGENGAEITPKSGFLHYGVVKGSYILLQG
SAPGARKRLVVLRYPVRPPKKAPPAAEPQVVWTSTQSF
>Archaea_Crenarchaeota_Thermoprotei_Thermoproteales_Thermoproteaceae_Vulcanisaeta_distributa_DSM_14429_chromosome
MGLKIHRPKRGSMAYYPRKRAESLVARFRVWPDPHPGKPILLGFAAYKAG
MAHAVVIDDRPTSPFYGKEVVKPVTILDAPPIKVIAFRAYTYDPWKNLKL
SLGEVWMPDVPKDILRKIPVLPEKFNKEEMMKKILDNVDVITEVRAIVAT
QPRLSGIGKKTPEILEIPIGGVDDMNQIIKFADSILGKDININDVFSEGQ
YVDVAAITKGKGWQGVVKRFNVKILPKWHKHRKGYRRIGAIGPQNPALTF
TTPRPGQMGLHKRTEYNKRILRIGMNGAEVTPSSGFPHYGIIKGPYIVLE
GTVPGVVKRLVTLRFPVRPRPPTYPTGKVQIVWLSTQPLQGA
>Archaea_Crenarchaeota_Thermoprotei_Desulfurococcales_Desulfurococcaceae_Ingnisphaeroid_species
MAHRKTSAPKRGSLGVRPRKKATEFIPRVKSWPLLQSETPRVLGFLGYKV
GMTHVVLIDDRPGTPTQGKEVFVPVTIIETPPAVPVAVRVYGINEYGGYS
LLKDVWIEPPKEIEIWRRIPTYRPSSNISDRIEWIKNNLQNIKRVSLVMA
ANVKAVGGLSKKTPDILEVVVEGGDVAQRVAYSLEVLGKIIHVDTVFNPG
QFIDIIGVTKGKGFQGVVKRFGVKELPRWHKHRKGSRRIGSRSPTIGAMS
EVPQPGQMGFHRRTEFNKRIIAIGDNGYEITPSGGFPHYGIVKSKWLMIW
GSCVGVPKRPLILRWPIRPPRWQPSGSPKIVYVSLLK
>Archaea_Crenarchaeota_Thermoprotei_Desulfurococcales_Desulfurococcaceae_Ignisphaera_aggregans_DSM_17230_chromosome
MAHRKTHAPKRGSLGLRPRKRASEIIPTVKSWPEISLDKPLPLGFIGYKV
GMTHVIMIDDRPGSPTEGKEIFMPVTIIETPPIIPIALRTYTKDSLGYLK
VFTDIWIEPPKELEIWRRVVTYNPTRDIEKRIEMIERNIDIIKRVSIIVA
TNPKNVGGLSKKVPDIAEIAIGGSSINERFKYAYEVLGKPIHINQVFNVG
QFIDIIGVTKGKGFQGVIKRFGVKELPRWHKHRKGSRRIGSRSPTIGAMS
ETPQAGQMGFHRRTEYNKRILAMGDKGEEITPSGGFPHYGIVKSMWIMVQ
GSTIGVPKRPLILRWPIRPPSWIPKGAPLIRYISLESKIG
>Archaea_Crenarchaeota_Thermoprotei_Desulfurococcales_Pyrodictiaceae_Hyperthermus_butylicus_DSM_5456
MKSWPEVQSENPLPLAFLAYKVGMTHVYVIDDEPGSITHGREIFMPVTVL
EAPPMVVTAVRVYGYDPNIGLYTLSEAWAQPETLVEKYNLDIYRVVPRLR
FPDPDKAVKKLEGLLDKVYDVRIIAATQPRLVGGLSKKKPDLLEIKIGGG
SSIEDRFNYAVKLLGSELKVSDVFREGQFVDVIAVTKGKGFQGVIKRFGV
KELPRWHKHRKGSRSGPGTRGPATSFSWSEVPQPGQMGFHRRTEYNKRIL
KIGDNGLEITPAGGFLHYGIVRSTYILLAGSIPGTPKRPIVLRHPVRPRW
MPEAPPKITYISLASKQGN
>Archaea_Crenarchaeota_Thermoprotei_Desulfurococcales_Pyrodictiaceae_Pyrolobus_fumarii_1A_DSM_11204
MGARKKHAPRRGSLGLRPRKRASRLIPKIRSWPEVKSEKPLPLAFLAYKA
GMTHVFMIDDRPGSTTEGKEIFVPVTILEAPPMVVLAVRVYGYDPNIGLY
TLTEAWARPEDLVQQYNLDIYRVLPKTFRVPDPEQQLKKIEELLPKVYDV
RIIAATQPRLVGGLSKKKPDLIEIKIGGGSGIEERFQYAASILGKTFTVR
DVFQEGQLVDVIAVTKGKGFQGVIKRFGVKELPKWHKHRKGSRRIGARSP
GIGAISPVPQPGQMGFHRRTEYNKRILKIGDNGWEVTPAGGFLHYGIVRS
TYVMLAGSVPGPAKRPIVLRHPVRPTWTPPGPPRITYISLASKQGN
>Archaea_Crenarchaeota_Thermoprotei_Desulfurococcales_Desulfurococcaceae_Staphylothermus_hellenicus_DSM_12710_chromosome
MGHRKHSAPRHGSLGVRPRKRAAKIVPRIRSWPTQSWFDLLVEKLGDEAT
DKGISPKPVLLGYAAYKAGMSHAIIIDDRPHTFTSGKEIAVPVTILDAPP
ILILGIRGYKIHPMHGLLSFGEVWRSPVEALKEVYEKIYSDNPFVNLGIK
DVVRKYLKGLRKVNPGLVKPDPNNEYGFKFLENNWEEKLQRLKAADLADI
RVIASTIPVLSGIGKKKPEIIEIKVGGGTLNDRIAYAEKLLGNYITVDQV
FREGQFIDIIGVTKGKGFQGVIKRFGVKELPRWHKHRKGSRKIGSRSPGF
GTMSETPQPGQTGFHRRTEYNKRIIKIGVNGWEITPKGGFLGYGIVYGPY
IMVYGSTIGPRKRLLVLRHPIRPPLWYPLEAPQLIYYSHESKQGV
>Archaea_Crenarchaeota_Thermoprotei_Desulfurococcales_Desulfurococcaceae_Thermogladius_cellulolyticus_1633
MGHRKLEAPRHGSLGVRPRKRASELSVRVRTWPAKTWIELLEERYGSEVE
KLNVVKRPTLLAFPVYKAGMTHAMVVEDRPHTPLTGKPVFTPVTALDAPP
IVVLGLRTYVSENGSLKTYGEAWRSPVNAVAEVFEKFYKDNPFFKDAATK
DIVRKYLSGLRKVNHGLVKPDPSGEYGFKFIETDYESRLKQILTGDVKAV
SLIVSTIPVLSGIGKKKPEIFEIRVGGGKIDEITSYAEKVTGGYVSVTDV
FIEGQLVDVIGVTKGKGFQGVIKRFGVKELPRWHKHRKGSRKIGARSPGF
GTMSEPPQAGQTGFHRRTELNKRILKIGASGLEVVPKGGFLHYGLIYGPY
ILIDGSVIGTVKRALLLRHPVRPPAGWIPLTPPQITYLSLESKQGV
>Archaea_Crenarchaeota_Thermoprotei_Desulfurococcales_Desulfurococcaceae_Desulfurococcus_fermentans_Z_1312_DSM_16532
MGHRKLHAPRHGSLGVRPRKRAEELTPRVKRWPEKSWFDILVERLGNEAT
SQGVVARPVLLGFPVYKAGMTHAIIVEDRPNTPVTGKEVFTPVTILDAPP
IVVLGVRTYIIDEEGYLKTKGEAWRSPHDAVAKAFEELYAGIPLMGISVK
DVVRKYLHGLRKVNHGLVKPEPSSEYGFKFVAESSESELRDALSGEIADV
RVIASTIPVLSGIGKKKPEIIELKIGGGSIDERLKYAEGILGGYVKASDV
FMEGQFVDVIGVTKGKGFQGVVKRFGVKELPRWHKHRKGSRKIGARSPGF
GTMSEPPQAGQMGFHRRTEYNKRILKMGLNGLETTIEGGFLHYGLVYGPY
IMLKGTVFGPAKRMLILRHPIRPNLRWLPLSGPKIAYLSLESKQGI
>Archaea_Crenarchaeota_Thermoprotei_Desulfurococcales_Desulfurococcaceae_Thermosphaera_aggregans_DSM_11486_chromosome
MGHRKLHAPRRGSLGVRPRKRAEELTPRVRTWPAKTWAELLLEKYGKDAE
KHGVVSKPVLLGFAAYKAGMTHALMVEDRPNTPFTGKEVFTPVTILDAPP
MVILGLRAYSVGEQGGLVSLGEAWRSPVEAVGKAYEEYYSKNPLLTERVD
SVVRKYLQGLRKLNHGLVKPDPTGKYGFKFVETNWEEAFKKVFTGNVVEV
RALASTIPVLSGFAKKKPEIVEIKIGGGKVEEIVKYGESVLGGLVTVRDV
FTEGQFIDVIGVTKGKGFQGVVKRFGVKVLPRWHKHRKGARKIGSRSPAF
GTMSEPPQAGQTGFHRRTDYNKRILRIGFNGLEVTPSGGFLHYGLVYGPY
LMLKGTVFGPAKRLLILRHPVRPPTWLPLESPKITYLNLESKQGI
>Archaea_Crenarchaeota_Thermoprotei_Desulfurococcales_Desulfurococcaceae_Aeropyrum_camini_SY1_JCM_12091
MGARKKRAPRRGSLGFSPRKRASRLVPRVRSWPDVDIGKPVPLAFLGYRA
GMTHVFMVDDRPGRPTSGKEIFVPVTIVETPPMYVVAVRLYGYDPNRGRY
SLGEAWAQPPPELELHRRISTLGSFDTDKMLKSLEEKLEKAVDVRIIAAS
QPKLAGGLSKKKPDLLEVKLGGVRDVNQLFDYARDILGNLVKLRDVFQEG
QLVDVIAVTKGKGFQGVIKRWGVKELPRWHKHRKGSRRIGARSHGRSTFW
ETPQAGQTGFHRRTEYNKRILMIDDDGYKVTPAGGFLRYGVVRSTFAMLA
GSIPGTPKRPIVMRWPIRPPEWYLKLGVRKPEITYISLLSKQGV
>Archaea_Crenarchaeota_Thermoprotei_Acidilobales_Acidilobaceae_Acidilobus_saccharovorans_345_15_chromosome
MPRKRSSEFVPSVSSWPEVSAQKPTLLGFIGYKAGMTHAFIVDNRQGSPT
FGKEVFRPITVLEAPPIFVLAVRGYGYDENRGLYTVGEAWARPPLDLELE
RRISAIGAFDTQSMLKKLEASLSDIKEVRVLVATQPKLTGGLSKKSPDLL
EVKVASPGSDVKAAFDYATSILGKTLSVGEVFQPGLMVDVIAVTKGKGFQ
GDVKRFGVKVLPRWHKHRKKARGIGARSHGKGTWWEIPNPGQLGFHRRTE
YNKRILDITDDWAAYTPAGGFLHYGIPRSTLVVLEGTIPGAVKRPIVMRY
PVRPPRWYLKLGVVKPTITFVSLQSKQGV
>Archaea_Crenarchaeota_Thermoprotei_Desulfurococcales_Desulfurococcaceae_Ignicoccus_hospitalis_KIN4I
MGARKKEAPRRGSAGLRPRKRAASIVPRVRSWPSIDEVKPLAFLGYKVGM
THVIMIDDREHVDTAGQEIFVPVTVIETPPMVVLGARVYGYDPNRGRYAL
TEVWRNPSDTIKEKLGEEVLRKYLLGMSKRLPHMVEELGPGKGFEFKVPE
KELDVDPEKVVGVGLIMSSIPFLAGGVSKKAPDILEVKVGGSPVEALEYA
KGKLGQLVDVEEVIEAGKFVDVIGVTKGKGFQGVIKRFGVKELPKWHKHR
KGSRRVGARSWGKGTSSYVPQPGQMGYHRRTDYNKRVLMISDDPSKINVE
GGWLHYGLVKSKYVVLKGSVFGPPKRPIIMRLPVRPPAWVPPGPPKITYI
SLSSKQGN
>Archaea_Crenarchaeota_Thermoprotei_Fervidicoccales_Fervidicoccaceae_Fervidicoccus_fontis_Kam940
MGHRKKSAPRRGTLGVRPRQRFEGIVPRVRTWPVLEEKKIFPLGFIGYKV
GMTHALVVDDRKTSITFGKQIFTPVTLLETPPMILAGIRGYSFDINEGKQ
PLTEAWATGDTLKNTNIERLIKSFSPNSTQQKLEELEKSLSEMAELRALL
LSQPTLAGGISKKKPELIEVGLSGKDLKAQFSYAVEKLGKTIKISEIFNP
GKFVDIIAVTKGKGFQGPVKRFGIKVLPRWHKHRKAARKIGARGPGMGAL
STAPQAGQMGFHQRVDYNKRILYIADTEGKDKELLAKINPSSGWHKYGLI
RTDFVILAGSIPGSRKRPVILRQPVRPPSWIPEGAPKITYLHKIGEL
>Archaea_Crenarchaeota_Thermoprotei_Sulfolobales_Sulfolobales_archaeon_Acd1
MGHRKLSSPRRGSAGLRPRKRAEELLPTPRSWPDLQLEKPTLLGFIGYKV
SMTHVIMVDDRETSPHYGKEIYMPVTILETPPIVPLALRVYVRDALGEPQ
AYTELWAESPQGLRLEKAIGKFFKPNVSKKDEIWKKIETVKDRIEFVRLV
VATQPHKIPSLGKKKPDLVEVQIAGGGLDERLNYALSVLGKEVSVDQVFK
EGQLVDVIGVTKGKGFAGVIKRYGVVELPRWHKHRKGSRKVGARGPSIPT
PSYVPQPGKMGFHRRTEYNKRILKIGTDPNMINPLGGFPHYGLVKNTYLV
IQGSLMGAVKRPLFLRYPIRPTWTPKGAPEIKYIDLSSKQG
>Archaea_Crenarchaeota_Thermoprotei_Sulfolobales_Sulfolobaceae_Sulfolobus_solfataricus_P2
MGHRKLASPRRGSAGLRPRKRSSELLPTPRTWPQINSQNPKLLGFVGYKV
GMTHVFMIDDWPNSPTNGKEIYMPVTVLEVPPIIPLALRAYAIDGKGEPN
VITEYWSSSSLQFLDITRRIHSISSFLKDDESKKKFDERFNTKLDLIKSN
LDRIVYFRLLVSTQPRKIPSLGKKAPDLVEIQIGGGEKKSQLDYALNILG
KEITIRDVFKEGQLIDVVGVTKGKGFAGVIKRYSVVELPRWHKHRKGSRK
IGTRGPSLGTPSYTPQPGQLGFHRRTEYNKRIIKIGDEPKEINPAGGFVR
YGIVRNTYVLLEGSILGSKKRPIFLREPVRPSYVFENPPKITYVNLLSQQ
G
>Archaea_Crenarchaeota_Thermoprotei_Sulfolobales_Sulfolobaceae_Metallosphaera_sedula_DSM_5348
MGHRKLSSPRRGSAGLRPRKRSEELLPSPRSYPEVNLPNPVTLGFVGYKV
GMTHIFMIDEDRSSSMFGKEIYVPVTVLETPPIYVLALRAYGLNNRGEHS
VMGEVWGDLGDFGKFITRRIRGLKIDKEKKEHQLKDIESNLESVSYFRLL
VSTQPHLIPALGKKTPDIVEVQIGGGNTKNQLEYGLKLLGNTLSVRDVFK
EGQLMDIIGVTKGHGFQGVIKRYGVQELPRWHKHRKGSRKVGTKGPSLGT
PSYVPQPGQMGFHRRTEYNKRILKISDDTKLINPKGGFVRYGLVKNTYLL
VQGSTIGSIKRPLFLRYPIRPYSAQLPVPKVTYVDVNSKQG
>Archaea_Crenarchaeota_Thermoprotei_Sulfolobales_Sulfolobaceae_Acidianus_hospitalis_W1_chromosome
MQSWNSYFYNLIVVHEIRRGRGLGHRKLASPRRGSSGFRPRKRAEELLPT
PRSWPRISSSNPILLGFVGYKVGMTHVYYINDIKGSSEYGKEVFTPVTVI
ETPPIIPIALRAYILGSKGEPEVLTDYWTPELPQEITRKIKSLKVNKDKL
NEFLDKIKSNLNNILYLRAIIATQPKLVPALGKKKPEIVEIQVGGGDTSA
QLNYLLDILGKPVNVTDIFKEGQLVDIIGVTKGKGFQGVIKRYSVMELPR
WHKHRKGSRKVGTKGPSLGTPSYVPQPGQLGFHRRTEYNKRILKISTNPQ
EINPAGGFVKYGLVKNPYILIQGSTIGVRKRPLFLRYPIRPYEVPAEAPK
ITYIDLSSKQG
>Archaea_Crenarchaeota_Thermoprotei_Sulfolobales_Sulfolobales_archaeon_AZ1
MGHRKLSSPRRGSSGLRPRKRSSELLPTPRSWPEVKTKSPTLLGFIGYKA
GMTHAFIIDNIKGSENFGKEVFTPVTVIETPPIVPIAIRAYALDSKGEPS
TLTEYWVAPPADVKLERRIKSLKINPEKQGQFLDKIKSNANNILYLRVIA
ATQPKLIPSLGKKTPDIAEIQIGGGDVNAQLDYALNLLGKPLAVNSVFKE
GQLIDIIGVTKGKGFQGVIKRYSVQELPKWHKHRKGSRKVGTKGPSLGTP
SYVPQPGQMGYHRRTEYNKLILKIGTNPDEINPKGGFVRYGLVRNAYLLI
QGSTIGVRKRPLFLRYPIRPYTLNPITQAITYIDLNSKQG
>Candidatus_Bathyarchaeota_archaeon_RBG_16_48_13
MGHRKKNAPRRGSLAYLPRGRSFNQKGRIRFWPHIEGAPTLLGFGGYKAG
SINVFCIEDHAGSPYFGKEIFTPATVLDVPPMIACAIKIYKATDGGLKGF
TDIWMKEPPKDLAKISSTPKEPRLEERLQKLEKAIDSVTEIRMVLCSQPR
LTAISRNSPELIEVKIGGGNAREQLEYAKRILGKEVRFSEIFGANQYVDV
VGVTKGKGWQGVVKRYGVKILSRKNRKNRRDIATIGPWTPAHVMYTTPRS
GQMGYFQRIEYNKRILKTGSSGSEVTPKGGFTHYGQVKGNYVMLKGSVQG
PAKRLIKVRYPARTPRTIPPGMPKITQINLESIQGK*
>Candidatus_Bathyarchaeota_archaeon_RBG_16_57_9
MPRVRAPKRGSLSYSPRKRARNANGRVSFWPTLDKEPRLVGFAGYKAGMT
HLFYIEDRERVPEYGQEVKSAATVIDTPPMLVTAVRAYKKTYDGLEAMTE
AWMANQPKDLYRRISFTTDPNPAEKLAEMEKRIGKIAQIRVIVATQPRLS
AVPKKTPDILEIPVSGGSVEDQLAYAKGVLGKTVTIRDVFKPGESIDIIG
VTKGKGFQGPVKRWGIRVLSRKSRKSKRAVASIGAWSPRRVLPQVPRAGQ
MGFHNRTEYNKRIMLMGEDTERVNPKGGFTSYGLVKGDYLLLKGSVMGPA
KRLINIRKAARDAGFPEEAPQVTYLHTEWKRGDKQ*
>Candidatus_Bathyarchaeota_archaeon_RBG_13_52_12
MPRPRSPRKGSKSFYPRRRASHFNGRIQQWPEVTEGPQLLGFAGYKAGMT
HLYQVEDRAKVPEFGQEVKIAATVIEAPPILICAVRSYKETYDGYKVITE
AWMAQPPKDLIKAGKFKKTPDASKEMEKLVSVKDKAKEIRILAATQPKLA
SLEKNVSDLIEIKVGGGNIDQQIEYAKGLLGKTISASQVFKPGESIDLAG
VTKGKGFQGPVKRFGIRIQQNKSRKTIRGVASIAPVSPRTIHPHVARAGQ
MGSHHRVDFNKRILLLGSDGARVSPTGGFNRYGLVKSDYIVIKGSVQGTP
KRLIRMRKAIRGTIYPKVAPQVTYINTEWGKEKSQ*
>Candidatus_Bathyarchaeota_archaeon_RBG_13_38_9
MTHFVTIDQLEGSLTFGKEISVPVTILETPPLIICGIKIYEKKNRNLRSI
GEAWTANVPKEFERLITIQKDVDEQGSLKKIETQLDKVSEVRVIAGTQPR
LTSTGQKKPKLFEIKIGGGNSKDQFEHAKKLLGKELKSSQVLKEGNSVDV
IAITKGKGIQGPVKRWGVKRLLHKSRKTVRGVGSIGGWTPNFVMYSVPRA
GQMGFFQRTEFNKQIVKIGEDPKEVSPSSGFLNYGNVKSQYVMIKGSIPG
TSRRLVIMRAPARVKRIEPTPKIEYLSLESKQGD*
>CG_4_8_14_3_um_filter_Bathyarchaeota_42_8
AMRAYMRNPYGLQILTEAWMKEPPEELERVFTLPENFKTEESVKKIEENL
AELTKIRVTAITQPKQTNMSKKKPEIAEIEIGGGTIQQQFEFAKSLIGKT
VTPAETFKEGQYVDAIAVSTGKGFQGPVKRWGVAILQHKGKKTKRGVATL
GPWSPHHVMYSVPRAGQMGFHQRTEYNKRILKIGTDGKEITPKGGFTRYG
VIRGPYMLLEGSISGPEKRPIKIRYPARPPKQIPEEPPQITQISLESPQG
R*
>Candidatus_Bathyarchaeota_archaeon_RBG_13_46_16b
MGHRKTHAPRHGSLAYLPKHRAKRLVARIRFWPKIEAEKPRLLGFVGYKA
GTTHIFKIEDRKRSPHFGKEVMGAATILETPPMIVCAVRAYTKDIYGKHT
LTEAWVQDPPEDLERKLVIPEKFNTEENLKKIEASLAAVIGVRAIAITQP
KQTSVPKKKPDIAEIEVGGGTIQQQFEYTKSLLGKTVTATELFKDGQYVD
IVAISTGKGWQGPVKRWGVTILQAKGRKTKRGVATLGPWNPHHVMYSVAR
AGQMGYHQRTEYNKRILKIGADGKEVTPKGGFIRYGIVRGPYVLLEGTVA
GTEKRPIRLRYPARPPRSVSEEPPQIIQISLESPQGK*
>CG07_land_8_20_14_0_80_Bathyarchaeota_47_9
MGHRKTHAPRHGSLAYLPRKRATHLLARIRFWPKIEAEAPRLLGFVGFKA
GMTHVFTIEDRKRSPDFGKEVIRPATVLETPPVLVCAVKAYTKTVYGMRT
LNEAWMKDPPDDLERVFTLPENFSTEEALKKIEENLPKTVKIRVIAITQP
RQTSLSKKKPDIAEIEVGGGTVQQQFEYAKNLLGKTITLPEIFKEGQFVD
VASISTGKGFQGPVKRWGVTILQAKGRKTKRGVATLGPWNPHHVMYSVPR
AGQMGYHQRTEYNKRILKMGADGKEITPKGGFIRYGEIRGSYALLAGSIA
GTEKRAIRLRYPARPPRDVAEEPPQITQISLESPQGR*
>Archaea_Aigarchaeota_candidate_division_pSL4_archaeon_SCGC_AAA471_F17_GBS_N_001_13
MGHRKWSAPRRGSLAYAPRRRAKTLLPTVKYWPSWSDEPKLLGFMGYKAG
SVTIRYIDDVPGSLTHGTEVAAQGTVVSTPPNYLVGIAVLVPDDYGEPKE
VGRVFAKELPKDLVERVRGIRPGAGDLATLERQLGRASEVRAIVASIPAE
AGLSQKKPFLLEVGVSGSPEGAFEFLKERLGTQITVEQVFKPGTFVDVVG
VTKGHGFTGVVARHGVKVLPRKQRKTRRAVGAIGGRKPAYVTRFVPRAGQ
YGFHKRTEFNKRLMLVLNDGSPLTPPGGFPHFTVIRSPAVVLLGSVMGPP
KRPVILREPAKPPSYQLGAPKILAVHYSDHVLEVPAT
>Archaea_Aigarchaeota_candidate_division_pSL4_archaeon_SCGC_AAA471_E14_GBS_N_001_10
EAPRLLGFLGYKLGMVTVHAVDDIPGSPTQGTIVAMGGTVVATPPMTVIG
VAVYRRENGALVEAARHIIKELPREVADRLRGVSATHIGLDELRAKLQDA
HQVRAVVASVPKDAGLSQKKPHILTIPVSGSPEEAFNYVVSKLGRKVGVE
EVFTVGAFIDVVGVTRGQGFQGVVKRFGVKILPRKQRKTRRAVGAIGGRS
PKYVTRFVPRAGQMGFHRRTEYNKRIIALWSDGKVPSPKGGYVRATVPKC
PAVLVSGSVMGTPKRPVILRTPARPPSYSLGAPKISLIAYAGEVLAA
>Archaea_Aigarchaeota_candidate_division_pSL4_archaeon_JGI_0000001_A7_GBS_A_001_112
VEAARHIIKELPREVADRLRGVSATHIGLDELRAKLQDAHQVRAVVASVP
KDAGLSQKKPHILTIPVSGSPEEAFNYVVSKLGRKVGVEEVFTVGAFIDV
VGVTRGQGFQGVVKRFGVKILPRKQRKTRRAVGAIGGRSPKYVTRFVPRA
GQMGFHRRTEYNKRIIALWSDGKVPSPKGGYVRATVPKCPAVLVSGSVMG
TPKRPVILRTPARPPSYSLGAPKISLIAYAGEVLAA
>Archaea_Thaumarchaeota_Thaumarchaeota_archaeon_strain_DS1_Dragon_Thaumarchaeon
SRKSVRAVGTIGPWHPASVMYTVPRAGQMGYQRRTIYSLRVLGLSKEPGI
LLPVKKVTSDYVILMGSVQGPKGRPLLIRKAVRVEKEFKPPSILNLSLEG
IKV
>Thaumarchaeota_archaeon_RBG_16_49_8
MGHRKHSAPRHGSLAYLPRGRARSLNPVVKTWQGVDGDKPLLLGAAAFKA
GTIHVYTIDDREKTPNFGKPLFNTATVLEAPPMHITGFRLYERHDGALKV
LDEVYGKSQPKELTRLRKFKDTASEKRLEALKSSLDKVEKLTAICALSPK
ETGLSRKTPFLFEVKVGGGKITDQFEYLKSILGKTVKITDVFQPGKYVDT
IGITRGKGFEGVITRMGIKRKQHKSRKTVRAVGTLGAWSPHAVMYTVPSA
GQMGLHRRTEYNKRVIAVGNPAENPISPSGGFLHYGDVKSDYILVRGNVQ
GPPKRLIKIRYAARIGNRKVQPPKVLEVSTVRSSS*
>Archaea_Thaumarchaeota_Nitrososphaerales_Nitrososphaeraceae_Nitrososphaera_viennensis_EN76
MGHRKYSAPRRGSVAFRPRARARSLEARVRTWPEMAGEKSSLLGFAGFKA
GGIHVLTIDDREKTPNFGKQLLNAATVIATPPMKIIGIRAYKADLYGQHA
IFDVYAKDLPKEMSRKIDIKQADDAMAKAEAKVAQASSVMAIVAVSPSAV
GISQKKPFVFELAVSGKDAKAQFEYVKSILGKEMKASDIFQAGQNVDVFG
ITRGKGVEGPITRFGVKRKQHKSRKSVRAVGTLGPISPAVVMYTVARQGQ
RGFHQRTEYNKRILIMSNTEKDGQSSINPKGGFKHFGLVKGDYIVVRGSV
PGVPKRLIKMRHPIRNLPKKVQEPKVLEVVVQ
>Archaea_Thaumarchaeota_Cenarchaeales_Cenarchaeaceae_Cenarchaeum_symbiosum_A.
MGHRKFSQPRRGSLAYSPRGRARSMEARIRGWPERQGEPRLLAHAGFKAG
CIQIVSIDDREHTPNAGKQLVSLGTVLVTPPLHVLGMRGYSKGHYGRHVK
FDVFAEDLPREVAKYIVLRNGRLNAERAETMLGGTAEIYGILGVSPRSAG
LEQKRPYIFEAPVRGGSMKERFAYLKDLLGKTVKASDVLEPGAGVDVAAI
TKGKGWQGVIQRMGAKRKQHKSRKTVRELGSLGPISPQNVMYTVPRAGQM
GFHQRIEYNKRIMAVGSAGEDDAINPSGGYKHFGMVKGDYIVLKGSVPGT
YRRLVKLRAQIRNAPKRTSKPNILEMVV
>Archaea_Thaumarchaeota_CSP1_1
MGHRKRSQPRRGSLAYLPRGRAKSFEARIRSWPTINSDEPKLLAHAGFKA
GCVQLVTIDDRDKTPNAGKQLVSLGTVIVTPPLFVVGIRGYSKDNYGLQA
AFDIYAKDLPKHFSRLLKLKTEGSNLEKVEKHLGNIQEIYAIVGITPTTN
LDQKKPYIFEAAVKGGDIKKQFEFVKSFLGKEMKIDQVFETGVSVDAAAI
TKGKGWEGPITRWGVKKKQHKSRKSVREVGSLGPISPASIMYTVPRAGQR
GFHQRTEYNKRIMIMSNTEKNEVKINPEGGFKHFGLVNGDFVIVKGSVPG
TYRRLIKLRTQIRNVPSKILKPHILEVVL
>CG10_big_fil_rev_8_21_14_0_10_Nitrosopumilus_33_7
MLVTPPVSILGVRGYSKDHYGLHAEFDVYAKEFPKNISKEINLKNKEGAM
ENAEKILGRVKEIFAIVAVSPRDAGLEQKKPYIFEALVSGGDIKKQFAHV
KELLGKEIKIDQIFETGATIDVAAITKGKGWQGVIQRFGVKKKQHKSRKT
VREVASLGPISPASVMYXXXXXXXXXFHQRTEYDKRIMVIGNTENNQIKI
NPDGGYKHFGLVKGDFIILKGSVPGTYRRLI
>Archaea_Thaumarchaeota_Nitrosopumilales_Nitrosopumilaceae_Nitrosopumilus_sp._MY1_MY1
MGHRKYAQPRRGSAAYYPRGRAKSMEARIRTWPKNNSDEPKILAHCGFKA
GCVQLVTIDDREKTPNAGKQLVSLGTVLVTPPVSILGVRGYSKDHYGLHA
EFDVYAKEFPKNISKEINFKNKEGAMENAEKILGRVKEIFAIVAVSPRDA
GLEQKKPYIFEALVSGGDIKKQFAHVKELLGKEIKIDQIFETGATIDVAA
ITKGKGWQGVIQRFGVKKKQHKSRKTVREVASLGPISPASVMYSVPRAGQ
MGFHQRTEYDKRIMVIGNTENNQIKINPDGGYKHFGLVKGDFIILKGSVP
GTYRRLIKLRSQIRNAPVKITKPNILEVVI
>CG_4_9_14_0_8_um_filter_Nitrosopumilales_34_10
MGHRKYAQPRRGSAAYYPRGRAKSMEARIRSWPKNNSDEPKILAHCGFKA
GCVQLVTIDDRDKTPNAGKQLVSLGTVLVTPPVSILGVRGYSKDHYGLHA
EFDVYAKEFPKNISKEINLKNKEGAMENAEKILGRVKEIFAIVAVSPRDA
GLEQKKPYIFEALVSGGDIKKQFAHVKELLGKEIKIDQIFETGATIDVAA
ITKGKGWQGVIQRFGVKKKQHKSRKTVREVASLGPISPASVMYSVPRAGQ
MGFHQRTEYDKRIMVIGNTENNQIKINPDGGYKHFGLVKGDFIILKGSVP
GTYRRLIKLRSQIRNTPVKITKPNILEVVI*
>Archaea_Thaumarchaeota_Nitrosopumilales_Nitrosopumilaceae_Candidatus_Nitrosopumilus_koreensis_AR1
MGARKRHSPRRGSLAYSPRVRAKSMEARIRAWPKLDSEEPKILAHCGFKA
GCVQIVSIDDREKVPNAGKQLVSLGTVLVTPPVLILGIRGYSKDHDGLHA
EFDVYAEDIPKNIAKEISLKNKQENALDNAEKSLKKIKEIFAIVAVSPSA
AGLEQKKPYVFEASVSGGDIPKQFAHVKELLGKEIKIDQIFETGASVDVA
AITKGKGWQGVLKRWNVKKKQHKSRKTVREVGSLGPISPQSVMYTVPRAG
QFGFHQRIEYDKRIMIMGNTEEDKLKINPDGGYKHFGLVKGDFIILKGSV
PGTYRRLIKLRSQIRNVPAKVNKPNILEVVI
>CG_4_9_14_0_2_um_filter_Nitrosopumilales_34_16
MGARKRHQPRRGSLAYLPRSRARSMEARIRAWPKLNSEEPKILAHCGFKA
GCVQIVTIDDRDKVPNAGKQLVSLGTVLVTPPVLILGIRGYSKDHDGMHA
EFDVYAEDIPKSIAKEITIKNVAGSIENAEKRLKQIKEIFAIVAVSPRDA
GLEQKKPYIFEASVSGGDIQKQFTHVKELLGKEIKIDQIFETGASVDVAA
ITKGHGWQGVITRMGVKKKQHKSRKTVREVGSLGPISPQSVMFTVPRAGQ
MGFHQRTEYDKRIMIIGNTESDGIKINPDGGYKHFGLVKGDFIILKGSVP
GTYKRLIKLRSQIRNVPTKVIKPNILEVVI*
>CG15_BIG_FIL_POST_REV_8_21_14_020_Nitrosopumilales_37_12
MAYYPRIRAKSMEARIRSWPKLDSAEPKILAHCGFKAGCVQIVTIDDRDK
TPNAGKQLVSLGTVLVTPPVLILGIRGYSKDHNGLHAEFDVYADELPKNI
AKEISLKNKEGALEEAEKKLGHIREIFAIVAVSPSAAGLEQKKPYIFEAS
VSGGDIKKQFAHVKELLGKEIKIDQIFETGASVDVAAITKGKGWQGVVQR
MGAKRKQHKSRKTVRELGSLGPISPSNVMYTVPRAGQMGFHQRVEYDKRI
MIMGNTEENKLKINPEGGYKHFGLVKGDFIILKGSVPGTYRRLIKLRSQI
RNVPSKVTKPNILEVVI*
>Archaea_Thaumarchaeota_unclassified_Thaumarchaeota_Marine_Group_I_Marine_Group_I_thaumarchaeote_sp._SCGC_AAA288_K05
LDSSEKLLKRVKEIYAIIAVTPKNAGLSQKKPYIFEVSVKGGNVKKQFTF
LQGLLGKDVKIDQVFEVGTTVDTAAITKGKGWEGPVTRWGVKRKTT
>Archaea_Thaumarchaeota_unclassified_Thaumarchaeota_Marine_Group_I_Marine_Group_I_thaumarchaeote_sp._SCGC_AAA008_M21
MGHRRHSQPRRGSLAYLPKGRAKSMEARIRTWPEDNSDEPKLLAHAGFKA
GCVQIVSIDDREKTPNHGKQLVSLGTVIVTPPVLIIGVRGYSKDHNGLHA
EFDFYADDLPKHISRLFKLKTKRTHLKIQ
>Archaea_Thaumarchaeota_unclassified_Thaumarchaeota_Marine_Group_I_Marine_Group_I_thaumarchaeote_sp._SCGC_AAA288_M23
VKELLGKEVKIDQVFEAGVTVDTAAITKGKGWEGPITRWGVKKKQHKSRK
SVREVGSLGPISPQYVMYTVPRAGQRGLHQRTEYDKRIMVMDNTENIKYK
INPKGGFKHFGNVNGDFIILRGSVPGTYNRLIKLRTQIRNMPQKISKPNI
LEVVV
>Archaea_Thaumarchaeota_unclassified_Thaumarchaeota_Marine_Group_I_Marine_Group_I_thaumarchaeote_sp._SCGC_AAA008_O18
VKDLLGKEVKIDQVFESGDTVDTAAITKGKGWQGPITRMGVKKKQHKSRK
SVREVGSLGPISPQYVMYTVPRGGQRGLHQRIEYDKKIMVMDNTENIKYE
INPKGGFKHFGNVNGDFIIVRGSVPGTYKRLIKLRTQIRNMPKKITKPNI
LEVVV
>Archaea_Thaumarchaeota_unclassified_Thaumarchaeota_Marine_Group_I_Marine_Group_I_thaumarchaeote_sp._SCGC_AAA008_P02
MVMDNTENIKYEINPKGGFKHFGNVNGDFIIVRGSVPGTYKRLIKLRTQI
RNMPKKITKPNILEVVV
>Archaea_Thaumarchaeota_unclassified_Thaumarchaeota_Marine_Group_I_Marine_Group_I_thaumarchaeote_sp._SCGC_AAA288_N23
MVMDNTENIKYKITPKGGFKHFGNVNGDFIILRGSVPGTYNRLIKLRSQI
RNIPKKITKPDILEVVV
>Archaea_Thaumarchaeota_unclassified_Thaumarchaeota_Marine_Group_I_Marine_Group_I_thaumarchaeote_sp._SCGC_AAA288_D03
MVMDNTENIKYKINPKGGFKHFGNVNGDFIILRGSVPGTYNRLIKLRSQI
RNIPQKITKPDILEVYHGDVNNYWLDSIKHDTSYAPFYPIWILSAYTLAL
ESKSLGAKQIIDIGSGDGRIA
>Archaea_Thaumarchaeota_unclassified_Thaumarchaeota_Marine_Group_I_Marine_Group_I_thaumarchaeote_sp._SCGC_AAA288_E09
VKELLGKEVKIDQVFEAGTTVDTAAITKGKGWEGPITRWGVKRKQHKSRK
SVREVGSLGPISPQYVMYTVPRAGQRGLHQRIEYDKRIMVMDNTENIKYK
INPKGGFKHFGNVNGDFIILRGSVPGTYNRLIKLRSQMRNIPKKITKPNI
LEVVV
>Archaea_Thaumarchaeota_unclassified_Thaumarchaeota_Marine_Group_I_Marine_Group_I_thaumarchaeote_sp._SCGC_AAA008_G03
MGHRRHSAPRRGSLAYLPRGRAKSMEARIRAWPKVNSDEPKLLAHAGFKA
GCVQIVNIDDREKTPNHGKQLVSLGTVIVTPPILIAGIRGYSKDPDGKHA
QFDLYADNLPKNVSQFLKSKNKEVLLEYSEKAFKKIKEIYALIAVMPQNA
GLEQKNRMFLKHL
>CG10_big_fil_rev_8_21_14_0_10_Roizmanbacteria_OP11_39_6
MKAFIVVKKKKQEQAFLDKRRIVTTFLKVIPTYVAGYHIEKTDGYSSVVF
AYGEPNNDVNKPQRGQLKKAGIVAPLRFLKEVRIPSSQSVIEITEEGKKG
VKVGDNTFIVGTQTVVSTSFVEKDVVRVTATSKGKGFQGVVKRHGFAGGP
RTHGQSDRERAPGSIGSGTTPGRVNKGKKMAGRMGSETVTLKGLRVISSS
DTELCIKGLVPGAVNSYVFIENTTT*
>CG10_big_fil_rev_8_21_14_0_10_Roizmanbacteria_OP11_45_7
MHRALLTQKGKQQQAFVNDERIVVTYLHVEPTYIIGFRTQLVDGYWALKV
AYGAARSMERVSKPMRGLLKAASVQTPLRHTTEFRIDPSLNPTLNIENPD
KPTLTVGDKTYHMGMHLKATELFAIGDTIRVTGTSKGKGFQGVMKRHGFA
GGPASHGQSDRERSPGSIGQRTIPGRVYKGKKMAGRMGSDRITIKGLRIE
TVADELLTIRGLVPGGPHAIVAVYKINS*
>Candidatus_Roizmanbacteria_bacterium_RIFCSPHIGHO2_12_FULL_37_23
MKAQFILGKKGITKQTFDEKGERIPVTEVMTSPCYLIGIKSQDADGYWAV
QLGFGATKKIKKSKEGLLKKAGVKTPLRFLREIRLDKMLDTGLEVALIDK
DKKEGLKIGEFEIFIGDTIKPEQMFAKNDLIQATGVSKGKGFQGVVKRHG
FKGGPRTHGQSDRERAPGSIGQSTTPGRVFKGMRMAGRMGSNTTTVKNLK
VFEVSDEKLIVQGLIPGTRGGLVMIQPVIH*
>CG09_land_8_20_14_0_10_Roizmanbacteria_OP11_41_9
MAGFILGKKIRHSQSITEKGIRVPTTFIQTNPCYLLGVKTPEKHGYFSLK
LGFDQGKNINKSVEGEIKKAGVKTQLRFLREFRIEPYAGMVKPIEEEGKK
GILIGENKLFIGDELKPSTLFKKGEYIDATGISKGKGFQGVVKRHHFKGG
PRTHGQSDRERAPGSIGQTTTPGRVYKGKRMAGRMGGDTTTVRRLVVLDT
SDTGLLIKGLIPGALGSLIRVRSSR*
>Bacteria_CPR_MicrogenomatesOP11_Roizmanbacteria_GWA2_OP11_nov_36_23
MTGFILGEKSDQSQTFTKNGERIPITFIKTSQCYLIDMRIISKDGYFSAK
LGFGQAKNIKKPMQGELARAGIKTPLRFLREIRLEKFGKSILLLDEPDKK
GMIIDDKKIYTGQELKATDVFKIGDLVDISGTSKGKGFQGVVKRHHFAGG
PRTHGQSDRERAPGSIGQTTTPGRVYKGKRMAGRMGGERVTIKNLEVVEV
REDGIVVKGVVPGAKKGMLEVRSAN
>Candidatus_Roizmanbacteria_bacterium_RIFCSPLOWO2_01_FULL_44_13
LVVSPNLGLFFLVMSGVIIGTKSSQSQLFTESGVRVPTTFIATQGCQMVG
LLWQEKNGYNAIKLGLGHTKNIKKPVQGELNKAGIKTPLRFLKEIRLKDS
IKIIEENKKKGIELAGAKLFIGDFVTPAVFFKKGDLVKVSGISKGKGFQG
VVKRHHFKGGPRTHGQSHSERAPGSIGMTTTPGRVFRGKRMAGRMGNDRV
TVKNLKVVDVKDDGLVVSGLVPGARGGLLEISNI*
>CG_4_9_14_0_2_um_filter_Roizmanbacteria_OP11_35_15
MTGFILGEKSEQSQTFNDKGERIPTTFIKTTNCYLLDITTPQKRGYFAVK
LGFGQSKNIKKPVQGELTKAGIKTPLRFLKEIRLDFPVTRKKSLKDKVKL
IEEDGKKGLSIKEVKIFVGEPLKTAALFKKGDQIAVSGISKGKGFQGVVK
RHHFKGGPRTHGQSHSERAPGSVGMTTTPGRIFKGKRMAGRMGGERVTIK
YLQVVEVKEEGLLIKGLVPGYRGALLEVIAEQ*
>Bacteria_CPR_MicrogenomatesOP11_Roizmanbacteria_GWC2_OP11P37_13
MPAFIIGAKSTQSQRFNDKGERIPTTFIKTNSCWLTDVKTPSRDGYFSVK
LGFGQIKNIKRPRMGELEKAGIKTPLRFLREFRMDLPAGRQVSMGDKVIL
LDENNKLGVQIGEIKILVGQEIKPTIFFKKGDKVMVSGTSKGKGFQGVVK
RHHFKGGSRTHGQSHGERAPGSIGMTTTPGRVFKGKRMAGRMGNDRVTVK
GLEVVEVKEDGIVVSGLVPGFKGGLVEVRS
>CG_4_8_14_3_um_filter_Roizmanbacteria_OP11_36_12
MPAFILGAKSTQSQRFDDKGERIPTTFIKTDSCWLTDVKMPSKHGYFSVK
LGFGQIKNIKRPVQKELEKAGIKTPLRFLREFRLEDYGDKVKFIEEPASA
EASAGKGKKGIAIGETKIYVGEVVKPTVFLKKGDKVSVSGISKGKGFQGV
VKRHHFKGGLRTHGQSHGERAPGSIGMTTTPGRVFKGKRMAGRMGNDRVT
VKGLEVVEVKDDGIVVRGLVPGHKGGLLEVRS*
>Bacteria_CPR_MicrogenomatesOP11_Roizmanbacteria_Microgenomates_bacterium_SCGC_AAA011_L05_DUSEL_001_205
MPSFILGTKSIQTQQFDKNGERIPTTFINTSLCHLIEVITPDKRGYFSVK
LGFGQTKNIKKPVQKELEKAGIKIPLRFLREFRLEKYKEKVKLIEDGKKK
GIQIDEVKIFSGDVINPNIFIKNGDLITVSGISKGKGFQGGVKRHHFKGG
SHTHGQSHSERAPGSIGMSTTPGRVFKGKRMAGRMGGERVTIKNIEVVEV
RENGLLVKGLIPGAKGGLVEVRG
>CG06_land_8_20_14_3_00_150_Roizmanbacteria_OP11_34_14
MVAFLLGKKSISSQQFDKSGDRIPTTFIDTTSCHLVSVATPEKRGYFSLK
LGFCQAKNIKKPVKGELEKAGIKTPLRFLREFRLEDYKEKTVLIKEGEKD
GIQIGETKVFFGDVINPTLFLKSGDLITVTGTSKGKGFQGGVKRHGFKGR
SHTHGASRDERAPGSIGMTTTPGRVFKGKRMAGRMGNDRVTIKNLEVIEV
KENGILIKGLVAGAKGGLLEVRG*
>CG22_combo_CG10-13_8_21_14_all_Roizmanbacteria_OP11_34_12
MVAFLLGKKSVSSQQFDKKGDRIPTTFIDTSSCHLISVVTPDKRGYFSVK
LGFGQTKNIKKPAKGELDKAGIKTPLRFFREFRLEDYKEKVKIIEEGTKK
GVQIGEVKIFSGDVINPTLFIKSGDLITVSGTSKGKGFQGGVKRHGFKGR
SHTHGASRDERAPGSIGMTTTPGRVFKGKRMAGRMGNDRVTIKNIEIIEV
KENGLLIKGLVAGAKDGLLEIRG*
>Bacteria_CPR_MicrogenomatesOP11_Roizmanbacteria_GWC2_OP11_ACD12_rel_34_23
MPVFLLGKKSVSSQQFDKNGERMPTTFIDTSSCHLIDIITPDKRGYFSVK
LGYGQTKNIKKPVKGELEKAGIKTPLRFLREFRLDLPAGRQETNKEKVLL
VKEGEKEGIQIGEVKIFSGDVINPTLLIKSGDLITVSGTSKGKGFQGGVK
RHGFKGRSHTHGASRDERAPGSIGMTTTPGRVFKGKRMAGRMGNDRVTIK
NIEVIEVKENGILIKGLVAGAKGGLLEVRS
>Bacteria_Firmicutes_Clostridia_Halanaerobiales_Halanaerobiaceae_Halothermothrix_orenii_H_168
MAKGIIGKKLGMTQIFDDDGNVIPVTVVQAGPCVVIQKKVEERDGYNALQ
VGFEDVPEHRVNKPLKGHFERAGVKPKKHVKEFMDFPEDLNEGDEITVDI
FEEGELVDVTGISKGKGFAGTIKRWNFSRGPMSHGSRFHRAPGSIGAVDA
SRVFKGQKLPGRMGHDRVTIQNLEVVRVDSEKNLLLIKGSVPGPNKGILT
IREAVKKASNA
>Bacteria_Firmicutes_Clostridia_Halanaerobiales_Halanaerobiaceae_Halanaerobium_sp._sapolanicus
MAKAILGKKLGMTQYFKDNGDVVPVTVVEAGPCVVTQIKTTEKDGYDAVQ
LGFGEVKKHRLNKPKLGQFESRNLEPKKYLREFKGLDLDLSEGSEVAADI
FEVGDIVNVSGVSKGKGFQGNIKRWNHHSGPMSHGSHFHRAPGSIGSVDA
RRVFKGKKMPGRMGHNRVTEENLEIVKVDLERNVLLIAGSVPGSKKTILE
IKSAKN
>Bacteria_Firmicutes_Negativicutes_Selenomonadales_Veillonellaceae_Allisonella_histaminiformans_DSM_15230
MSKAILGTKLGMSQVFAANGDLIPVTVVEVKPNVVVAVKSVESDGYNAVQ
LGYGEVKDKHLTKPVKGQFEKAGVAPVKYLREYRLAEKPEYTVGQTLAAD
IFAEGEVIDVIGTSKGKGYAGTIKRWNFRRGPESHGSKNHRQPASLGARM
SGGGGKVFKGKKLPGHMGHARVTVQHLTVVKVDTARNLMLVKGGIPGAKG
SLVMVQSTVKPVK
>Bacteria_Firmicutes_Negativicutes_Selenomonadales_Veillonellaceae_Dialister_microaerophilus_UPII_345_E_contig00002
MSKAILGRKLGMSQVFAENGDLVPVSVIEVLPNTVVAVKTVETDGYYAVQ
LGYGAIKEKHLTKPLKGQFEKAGVAPTKFLREHRFSEKPAYEVGQTLAAD
IFAEGDVIDVVGISKGKGFAGTIKRHNHQRGPESHGSKNHRQTASLGARM
SGGGGKVFKGKKMPGHMGCDRVTVQNLKVVRIDTARNLMLVKGGIPGPKG
GLVKVQEAVKSAK
>Bacteria_Firmicutes_Bacilli_Lactobacillales_Carnobacteriaceae_Atopobacter_phocae_ATCC_BAA_285
MTKGILGRKVGMTQYFTESGELVPVTVVEATPNVVLQVKTVETDGYEAVQ
LGFEDKRNILSNQPEKGHVAKANTAPKRFIREINGVELGEYEVGQEVKVD
VFQAGDIVDVTGTSKGKGFQGVIKRHGQSRGPMAHGSRFHRRPGSMGMAS
DASKVFKGKNLPGQMGGNRVTIQNLEIVSVDTERNVILIKGNVPGSKKSL
IEIKAAVKGQ
>Bacteria_Firmicutes_Bacilli_Lactobacillales_Enterococcaceae_Bavariicoccus_seileri_DSM_19936
MTKGILGRKVGMTQYFTESGELVPVTVVEATPNVVLQVKTVETDGYEAVQ
LGYQDKREVLSNKPEKGHVSKANTTPKRFIREFNNVALSEYEVGKEVSVA
EFSAGDIVDVTGTSKGKGFQGAIKRHGQSRGPMAHGSRYHRRPGSMGMAS
DASKVFKGKNLPGQMGGTQITVQNLEVVHVDADKNVILIKGNVPGSKKAL
VKIQTALKSIK
>Bacteria_Firmicutes_Bacilli_Bacillales_Paenibacillaceae_Brevibacillus_brevis_NBRC_100599
MTKGILGKKLGMTQVFGPNGTATAVTVIEVGSNVVLQKKDVETDGYEAIQ
IGFEDKKEQRANKPEKGHAAKANTAPKRFIREIRGVNLADYEVGQELKAD
IFAEGEMVDVAGVSKGKGFQGAIKRHNQSRGPMAHGSRYHRGPGSMGAVA
PNRVFKGQTLPGQMGGDNVTIQNLEVIKVDTERNLVLVKGSVPGPKNSCV
LVSTAVKKN
>Bacteria_Firmicutes_Bacilli_Bacillales_Paenibacillaceae_Aneurinibacillus_group_Aneurinibacillus_terranovensis_DSM_18919
MTKGILGKKIGMTQVFTAEGVVVPVTVIEAGPCVVLQKKDVTTDGYEAIQ
IGFADKKEVRATKPEKGHAAKANTTPKRFVRELRNVDLNQYEVGQELKAD
VFAEGDVIDVTGTSKGKGFAGAIKRHGQSRGPMAHGSRYHRRPGSMGSIA
ANRVLKGKALPGRMGGEKVTIQNLEVVSVDTDRNLLLVKGAVPGPKNSFV
TIKSAVKGNK
>Bacteria_CP_Armatimonadetes_CSP1_3
MMAAILGRKLGMTELFDEAGHRVSVTLIEAEPNVVVHVKTRERDGYEALQ
VGVGAVKERRLPKPLRGVYVKAKVAPQRHLRELRGPTAGAQPGQTITVEV
FSPGDVVDVTGTSRGRGFSGAIKRHGFGGQRDSHGVSLMHRAIGSIGSSN
VARVWPGKRMPGRFGNERVTIRGLRVVKVEPERNLLYLRGAVPGVRGSLL
LLRSAKRQRRAARKAGAKGKERA
>Bacteria_Armatimonadetes_13_1_40CM_Armatimonadetes_64_14
TTVPGPTLPAASKIWVIPSLRPRIGFEALPERKVTKAMKGVFARAKTAPR
RIVREFVPAAGETYTVGQEITVEAFAGGDVVDVVGTSKGRGFSGGMKRHG
FKGQRATHGVSLMHRAIGSIGSSDMGRVWPGKRMPGRYGGARVTVQGLAV
VKVDPGQHLLLIHGAVPGPRRGLVMVRKTASGKPVTTSAPAGSAT
>Bacteria_Armatimonadetes_RBG_19FT_COMBO_Armatimonadetes_69_19
MTQVFDDQGNIVPVTVVEAGPCVVTQVRTPATDGYAAVQLGFEAAVERKV
NKPMKGHFARAKTAPRRVLREFRTAEAETFAVGQELTVEVFGSGDVVDVV
GTTKGHGFSGAMKRHNFSGQRDTHGVSLMHRAVGSLGISDVARVWPGKRM
PGRYGGERVSVRGLRVVKVDAGKNLLLLKGAVPGPRGSLVLVRKRAGAKA
KR
>CG07_land_8_20_14_0_80_Armatimonadetes_40_9
MKAILGRKVGMTQISDPEGRVIPVTVIEAEPCVITQLKQKEGDGYNAIQI
GWIKIKESRLTKPLKGHFAKAGVTPRKFLREVRQDDLKGYKLGEEIKADI
FKAGDNVDVTGISKGKGFSGVMKRWHFKGGPASHGSMIHRKPMSIGATDA
ARVFKGQKMPGHLGDRKVTVQNLKVVKVRLEDNLLLIQGAVPGAKNKLLL
IKEAVKS*
>Bacteria_KD3_62_uncultured_DG_56
MLPVVKGILGRKLGMTQVFLEDGRAVPVTVLEAGPCVVVQKRERELDGYE
AIQVGYQEIKARRVNSPRAGHFKKAGVEPKRTLGEFRLVDCDALSVGDEL
RADLFQSGERVNVSGISKGRGFAGGVKRHGFKGGPASHGSMQHRRPASSG
ATDAARTFKGTRKPGHMGAVKVTVKGLEVLRVDPERNLILVKGAVPGPPG
GPIRITLPVRHERKSGKVKIVT
>CG_4_8_14_3_um_filter_Armatimonadetes_58_9
MTTIFTDEGQEVPVTVVKAGPCAVVQIKKKDSDGYDAVQLGFESYPAGHE
QVSGSVPRGKAGNRAKGRPTAPMVGHYKRHGVTPKRKLGEFNSAPGADLQ
LGEAIKADLFKVGERVKVAGTCKGRGFSGVMRRHNFRGQGASHGSKIHRA
PASVGATDAARVFKGQKMPGQYGNVRVTVRGLKIVGVDAEKNLLLIRGAV
PGAPGGLLRIETNGG*
>CG06_land_8_20_14_3_00_150_Armatimonadetes_66_21
MGELKGILGRKVGMTTVLEEGGRATPVTVIEAGPCYVVQRRTRDRDGYEA
VQLGFDPYRPAKRRTEQSGTPIKRGRAHHRGHAEASRPEAGQFKAIGVAP
LRRLAEFPVHEGEQLLPGAEVKASIFTAGDVVKVQGVSKGRGFAGAMKRH
GFKGQGASHGSKIHRKPASAGATDAARVPKGKRSPGQMGNRTVTVRGLRV
VGVDANRNILLVQGAIPGAPGGYVRVEVQ*
>Bacteria_Armatimonadetes_Fimbriimonas_ginsengisoli_Gsoil_348
MTHLFSEDGRMVPVTVIQAGPVYVTQIKTQDNDGYTAVQVGFGEAKESKL
TFPKYGHLKKAGLTKNLRTLKEFRMDSVDGLTLGQEINAGIFAEGEVITV
TGVSKGKGFQGGVKRYHFKGQHMTHGYMTHRRPLSSGATGPQRVFKGIRK
PGRMGTDTITQKGLKVVKVDVERNLVLVDGSVPGPNGAQVTINKVAR
>Bacteria_Armatimonadetes_Armatimonadetes_bacterium_JGI_0000077_K19_TAbiofilm_001_240
VIDTILGKKIGMTQIFEEDGSVTPVSVIEAGPCIVTQLKSVETDGYTAVQ
VGFGAIREKLVNKPLKGHFRGGLHNPRHPHVPLCRTLREVRTADVSDYSV
GQAITVGDVLEVGDVVKVTGVSKGKGFAGVVKRFHFHGGDATHGSMIHRK
PQSSGATDAARTFKGTRKPGHMGSKTSTVRGLRVVRIDPERNLLLIRGAV
PGANGGLLTISRI
>Bacteria_Armatimonadetes_Chthonomonadetes_Chthonomonadales_Chthonomonadaceae_Chthonomonas_calidirosea_T49_EMBL_Bank_version_circular_IHQD
MVDTILGRKIGMTQIFNENGEVVPVTVIEAGPCIVTQLKSVETDGYTAIQ
VGFGEVSERHVNRPLKGHFQRAGVAPTRYLREIRTDNIEEYKVGDSIRCD
IFRPGMRVKVTGISKGKGFQGVVKRFHFHGADMTHGSMIHRKPQSSGATD
AARTFKGTKKPGHMGAKQVTVRGLQVVRVDVDRNLIFIKGAVPGAEGELV
RIQRLPIR
>Bacteria_Chloroflexi_RIFCSPLOWO2_12_FULL_RIF_CHLX_71_12
MTDETKIDGEKSAAPDMARPLVLGRKLGMLQHFKSDGSVIGATVIAVEPN
LVTQVRTPERDGYAAVQLGFGRVEERRLSKPEKGHLKGLPPLKHLREVRI
DDVSGFAPGQEIAVDRFAAGDKVHVTGISKGKGFIGPVHLHHFHTGPRSH
GSDHYRRQGSVGSGTTPGRILKGLRMASHQGVDRVTVKNLEILRADAERA
LLVIAGAVPGGRNGIVMVRKA
>Bacteria_RIF-CHLX_GWC2_RIF_CHLX_73_18
VTPMSIGLIGRKVGMTQVFLEDGSMVPVSVVAVEPNTVTRLRTPERDGYS
AVQLGVGVRRKLTKPLEGQLQGLPKLGTLREFRVEDVSGYEVGQILDVEL
FAPGDRIDVIGVSKGKGFSGTIKRHHFRRGPETHGSDSHRQPGSIGPGTT
PGRVYRGTRMAGHMGDERVTIKDLRVVRTDAGRNLLLVRGAVPGARNALL
LVRKA
>Bacteria_RIF-CHLX_RBG_16_RIF_CHLX_72_14
MSQKTIGLIGRKVGMTQVFLPDGTMVGVSVVQLTPNTVTRLRTPERDGYA
AVQLGAGQRRKLTKPVAGQLKDLPRVATIREFRLDDADAYSVGQTITVSD
VFAEGDLVDVTGVSKGQGFAGTVKRHNFSRGPKTHGSDNYRKPGSIGPGT
TPGRVYKGLKMGGHMGHERVTIKKLRVVRVDPDRNLILVKGAVPGAPGAL
TFVRKA
>Bacteria_RIF-CHLX_RBG_16_RIF_CHLX_70_13
MSIGLIGRKVGMTQVFQADGTMVAVSVLEVAPNTVTRLRTAERDGYTAVQ
LGTDEKKKLTKPRAGQLKGLPSLATLREFRLDDLAGFEVGQAIAVAEMFA
PGDLVDVTGVSKGKGFAGHIKRHHFHRGPKTHGSDHHREPGSIGPGTTPG
RVYKGVRMAGHMGDAQVTTKKVKVVSADAEKNLLLLQGSLPGARGSLILV
KKA
>Bacteria_RIF-CHLX_RBG_16_RIF_CHLX_69_14
MAAMNVGLIGRKVGMTQVFQDDGTMVAVSVVAIEPNTVTRLRTTERDGYT
AVQIGTEVSRKLSKPESGQLKDLPKVATIREFRVDSVDDVKVGQTLSIGD
LFEAGDLVDVTGVSKGKGFAGHIKRHNFHRGPKTHGSDHHRAPGSIGPGT
TPGRVYRGLKMAGHMGDERVTIKKVRVVRTDTDRNLLLVKGSLPGARGGL
ILVKKA
>Bacteria_Chloroflexi_Ktedonobacteria_Ktedonobacterales_Ktedonobacteraceae_Ktedonobacter_racemifer_DSM_44963_Krac_Contig206
MLDALLGRKVGMTQVFGQNGTVIPVTVIEVGPCIVTQVKTVARDGYEAVQ
IGFEETTLKHSTRPELGHLGHSLPLLKGQRKALQTHDQQAKSEENKEEEK
QSKQVRKLLKIRENRQRRPGPELGPFKVLREVGLQEGVDLGSVELGHSFN
ASLFTDGEIVDIVGITKGKGFQGGVKRHGFRGGPRTHGQSDRLRAPGSIG
SGTTPGRVLKGTRMAGRMGNARVTVKKLQIVQSDPERNLLVVKGSVPGAN
GGLLTIKKHVMR
>Bacteria_Chloroflexi_Ktedonobacteria_Thermogemmatisporales_Thermogemmatisporaceae_Thermogemmatispora_sp._PM5
MLNGLLGRKVGMTQVFGPDGNAIPVTVIEAGPCIVTQIKTTARDGYEAVQ
IGFEPIPVKRATRPLLGHLGHRLPLLRAQRRRLQQYQQEQRTKARGQEEG
AESGSVAQASEEKKPDKQVQKLLALQENRQRRPGPELGPFRVLREVKLQE
GAEPDKLELGTRFDVSLFKVGEFVDVIGTSKGKGFQGGIKRHGFAGGPKT
HGQSDRHRAPGSIGSGTTPGRVLKGLRMAGHMGDARVTVKRLRVIQADPE
RNLLVVKGSVPGANGGLLMIRKHKR
>Bacteria_Chloroflexi_RBG_16_Chloroflexi_68_14
VIQGLLGRKRGMIQVIDKEGRLRGATVIEAGPCLISQVKSEERDGYRAVQ
IGFGTAKRRNKPMRGHLQRLGDLRYLREFPVDDPSQHHIGERIGVEIFHE
GDQVDITGISKGRGFQGVVKRYGFRGGPRTHGQSDRHRAPGSIGAGNTPG
RVFKGLRMAGHMGAEQVTVRNLKVLESDPARGMLLVAGAVPGARNGLLKI
RYSRQTLEEARTRKLQPAEEETSGQEAEGSTEEETA
>Bacteria_Chloroflexi_RBG_16_Chloroflexi_64_32
VKTDETDGYAAVQLGYGVRKRVNSPQKGHMKGLGQFRCLREFRVDDIGEW
EVGKKVGCEIFEEDDLVDVAGASKGRGFAGVMKRHGFHGGPRTHGQSDRA
RAAGSIGAGTDPGRVVKGKKMAGHMGTGQVTVKNLRVIKSDRSRNVLMVQ
GAVPGNEDVVLQVRLSKHGRAR
>Bacteria_Chloroflexi_Dehalococcoidia_uncultured_SMTZ_28_2
MIEGLLGRKLGTLQIFDRHGTVVPVTVIEVGPCTVLQVKTKERDGYEAVQ
LGFGSRKRVNQPMKGHFKGLGSFRHLREFRVEDIGQWQVGQRVGAEVFEP
GDLVDVSGISKGRGFAGVVKRHGFRGGPKTHGQSDRHRAPGSIGASADPG
RVLKGLKMAGHMGAEKVTVRNLEVVDSDPARGVIMVKGSVPGAKDGLLRI
RVARKQAVEPRVAARKADEPEEPQAEEAPAEEAEAEEAPTEEAKAEEAPA
EEPQAEEPKAEEPPTEEAPTEEAEAEEPPAEEAPAEEPQAEETEDKKS
>Bacteria_Chloroflexi_Dehalococcoidia_uncultured_SMTZ_28_1
MIEGILGRKLGTLQIFDRDGTAVPVTVIEAGPCTVLQVKTKDSDGYEAVQ
LGFGVRRRANEPMKGHFKGLGSFRYLREFGVDEIGQWQVGQRVGAEIFEP
GDLVDVSGISKGRGFAGVVKRHGFRGGPKTHGQSDRHRAAGSIGASASPG
RVIKGMKMAGHMGATKVTVRNLEVVDSNPARGVIMVKGAVPGAKDGLLRI
LLARKQAVKRRVIERKAEEAEAEDKMVEEPRAEEPPAEKPEGEEPSAEEP
SAEEPEGEKS
>Bacteria_Chloroflexi_RBG_13_Chloroflexi_54_9
MIHGILGKKIGMTQVFNENGTVMPVTAIEAGPCIVAQVKTPVKDGYGAVQ
LGFEEAKRLNSPQKGHLRGVGMLKYLREFKADDASTHQVGEKVDAGIFKS
GDFVDITGISKGRGFAGVVKRHHFRGGPKTHGQSDRHRAPGSIGSTTTPG
RVLKGTRMAGHMGNEQVTVKHLRVVEADPARNLLLIKGAVPGAVRGLLFV
RKSTKVARRKQTVGSK
>Bacteria_Chloroflexi_Dehalococcoidia_uncultured_DG_18
MIDGIIGRKIGMTQVFGEDRTVAQVTAIAAGPCLVTQVKRAENEGYDAIQ
LGFGEAKRLNSPEKGHLKKLGMFKHLREFAAADIASIQVGQVVDVSIFKP
GDFVDITGISKGKGFAGGVKRHHFAGGPKTHGQSDRHRAPGSIGATTTPG
RVLKGMKMAGHMGNERVTVRHIKVIEADAERNLLLVRGAVPGARNGLVTI
RKSTGQGEKLA
>Bacteria_Chloroflexi_RBG_13_Chloroflexi_52_14
MISGLIGRKVGMTQVFTEKGTMQSVTAIEAGPCVVTQIKTSAKEGYNAVQ
LGFGQAKRLNEPEKGHLGKLGLFRHLKEFKVEDASKVELGHKVDVSLFKP
GDLVDIIGLSKGRGFAGVVKRYHFSGGPKTHGQSDRHRAPGAVGSGTTPG
RVFKGLRMAGHMGNQRVTVKCLEVVKADPDRNLLLVKGAVPGAKNGLLEI
RKSKKQPKKQPEKPQEGKKQGK
>Bacteria_Chloroflexi_RBG_13_Chloroflexi_53_26
MAARVVKGIIGRKLGMTQIFDSEGNLEAVTAIKAGPCYVVQKKTQAKDGY
DAAQLGFGETKRRNSPEKGHLKGVGRPLRYLKEFRFDDGVSFEVGQTLDA
GVFEKGDKVDVVGVSKGKGFAGGVKRYHFRGGPKTHGQSDRHRAPGSVGG
TTSPGRVYKGTRMAGHMGNAKVTVRNVEIVQADPVRNLILVKGAVPGAVG
GIVLVKNRKLLKKRR
>Bacteria_Chloroflexi_RBG_13_Chloroflexi_54_8
VEGKEEVAASIQGIIGRKLGMTQMFDQDGSVRAITAIEAGPCFVSQKKTR
SEDGYNAVQLAFGEAKRLNSPEKGHLKAVGRQLRYLREFRMDDTDSVELG
QQVDVGIFAEGDRVDVIGLSKGRGFAGGIKRHHFKGGPKTHGQSDRHRAP
GSIGATTYPGRVFKGTRMAGHMGNSRVTVPNLRVVKADATRNLLLLEGAV
PGSVNGLLLVSKSRRGARR
>CG15_BIG_FIL_POST_REV_8_21_14_020_Chloroflexi_46_15
MIQGIIGKKIGMTQVFLENGEVAAVTAIEAGPCFVTQVKNENKDGYNAIQ
LGFGKVSHLNSPQSGHLKGIEEVRYLHEFKTDDVSSHQRGQQMDVGFLKK
GDLVNVSGFSKGKGFAGAVKRYHFAGGPKTHGQSDRHRAPGSIGATTSPG
RVFKGKRMAGHMGQRKVTVHNVEVIEADSNRSLLLLKGAVPGANKGLLVI
EKVEEV*
>CG23_combo_of_CG06-09_8_20_14_all_150_Chloroflexi_45_10
MFEMSGIIGRKVGMTRLFREDGVAVAVTAVEAGPCFVTQVKSQAKDGYSA
IQLGFEAAKRLNAPQRGHLQGIDGVRHLHEFRTEEVSSVKRGDKVDVSLL
NPGDFVNVSGLSKGKGFAGVVKRHHFAGGPKTHGQSDRHRAPGSIGATTF
PGRVLKGMRMAGHMGNRKTTAHNLEVVGVDISRNLLLIKGAVPGARKGLL
IIEKVGK*
>CG_4_9_14_3_um_filter_150_Chloroflexi_45_9
MIGIIGKKIGMTQFLQGDGELVGVTAVEAGPCVITQIKSQAESGYNAIQL
GFEEVKHLSAPEGGHLKDLGKFRYLREFRTEDIALNQVQGKRGDKVDVSF
LKPGDLVDVIGFSKGKGFAGVVKRHHFAGGPKTHGQSDRHRAPGSIGATT
SPGRVLKGTRMAGHMGSERVTVRNLQVVHTEQNRNLLLLKGAIPGANGGL
LVIRKAKE*
>Bacteria_Chloroflexi_RBG_13_Chloroflexi_51_36
MFPGIIGRKIGMTQLFQEGGETVAVTAIQAGPSVITQVKSRDKDGYDAIQ
IGFVESKVKQSRLNSPQKGHLRGLENVRYLREFRTYDVGSVKRGDKVDVG
FLKQGDLINVSGLSKGRGFAGVVKRHHFSGGPKTHGQTDRHRGPGSIGAT
TWPGRVLKGKRMAGHMGNRRVTARNLEVVQADPERNLLLVKGAVPGAVDG
LLVIEKAR
>Bacteria_Chloroflexi_RBG_16_Chloroflexi_48_7
MIQGILGKKIGMTQLFRGGVEVVVTAIEAGPCVVVQVKTEEKDGYNAVQL
GFEESKRLNSPEKGHLKKLGQFKHLREFETDDIKSVKEGQKVDVDLFKVG
DKVDVIGTSKGKSFAGGVKRYHFRGGPKTHGQSDRWRAPGSVGSTTSPGM
VLKGLRMAGHMGDARVTVKNQQIVDINLERHIILIKGALPGPKKGLVMIN
RA
>Bacteria_Chloroflexi_RBG_13_Chloroflexi_50_10
MIQGTIGRKVGMTQLFQDAGEVVVTAIEAGPCFVTQIKSQDKDGYNAVQL
GFGETKRLNSPQKGHLKEIGQFKHLRELGVDDVKSVQVGQEVDVDMFKPG
DLVDVTGISKGKGFAGVVKRHHFAGGPKTHGQSDRHRAPGSVGATTSPGR
VFKGTRMAGHMGDRQVTVRNLKVLEVDSARHLLLVKGAVPGARNGLLLIK
KLMGDKQSASSSS
>Bacteria_Chloroflexi_RBG_19FT_COMBO_Chloroflexi_48_23
MIKGTIGRKIGMMQLFRDDGEVVVTAIEAGPCFVTQVKTEAKDGYNAVQL
GFGETKLLNSPQKGHLKEIGQFKHLREFSVDDVNSVQTGQKIDVDMFKSG
DLLDVTGISKGKGFAGVVKRHHFAGGPKTHGQSDRHRAPGSIGATTSPGR
VFKGTRMAGHMGDRRVTTRNLKVLEVDLDRHLLLVKGAVPGARKGLLLIK
KAGGG
>Bacteria_Chloroflexi_RBG_19FT_COMBO_Chloroflexi_47_15
MIKGMIGRKIGMTQLFHDDGEVVVTAIEVGPCFVIQVKTEAKDGYNAVQL
GFGEAKRLSSPQKGHLKETGQFKHLREFSVEDVNSVQVGQKVDADMFKPG
DLLDVTGISKGKGFAGVVKRYHFAGGPKTHGQSDRHRAPGSIGATTSPGR
VLKGTRMAGHMGDRRVTARNLKVLSVDLARHLLLVRGAVPGSKKGLLLVK
KAGGSKQSASSSL
>Bacteria_Chloroflexi_Dehalococcoidetes_Dehalococcoidales_Dehalococcoidaceae_Dehalococcoides_mccartyi_CBDB1
MIQGIIGKKIGMTQIFQEDGKAQPVTLVEAGPCVVVQVKTEKQDGYEAVQ
LGYGKAKHITSAVKGQCRGFGEFKVLREVDVDDIAAVSVGDQITVSDFKD
GEKIDASGVSRGRGFSGVVKRWHFAGGPKTHGQSDRHRAPGSIGSTTTPG
RIYKGKHMAGHMGNEAVTIRNLVVLKTDAEKNLLMVKGAIPGGKNTIILI
KKTGK
>Bacteria_Chloroflexi_Dehalococcoidetes_Dehalogenimonas_lykanthroporepellens_BL_DC_9
MINGIIGKKLGMTQVYSTEGKMEPVTVLQVGPCTVVQVKTPERDGYTAAQ
LGFGEDKKLTKAEQGHVKEYGNFRHLREFRLDDLDGVEVGARVDASLFVD
GERVDVTGISKGRGFAGTVKRHGFAGGPKTHGQSDRHRAPGSIGATTTPG
RVFKGTRMAGHMGNEQVTVSGLKVVKTDVEKNLLLVKGAVPGARNGLILI
KKSKKSK
>Bacteria_Chloroflexi_RBG_13_Chloroflexi_56_8b
MVKGIIGKKLGMAQVFAESGKAESVTAIEAGPCVVIQLKTADKEGYKAAQ
LGFGQAKRLNSPRKGHLKKLGQFQYLREFRVADTEEIKVGDKVDVGLFKE
GDLVDITGVAKGKGFAGVVKRHHFAGGPKTHGQSDRHRAPGSIGATTSPG
RVFKGMRMAGHMGTDRVTVRHLTVYKADPERNLLLVRGAVPGARNGLVLI
EKREGKK
>Chloroflexi_bacterium_RBG_13_56_8b
MVKGIIGKKLGMAQVFAESGKAESVTAIEAGPCVVIQLKTADKEGYKAAQ
LGFGQAKRLNSPRKGHLKKLGQFQYLREFRVADTEEIKVGDKVDVGLFKE
GDLVDITGVAKGKGFAGVVKRHHFAGGPKTHGQSDRHRAPGSIGATTSPG
RVFKGMRMAGHMGTDRVTVRHLTVYKADPERNLLLVRGAVPGARNGLVLI
EKREGKK*
>Bacteria_Chloroflexi_RBG_16_Chloroflexi_57_8
MIQGIVGRKLGMTQIFRENGKMEAVTAIEAGPCAVTQVKTGAKEGYDAVQ
LGFGESKR
>Bacteria_Chloroflexi_RBG_13_Chloroflexi_46_14
MVKGILGKKLGMTQVFTEEGKAEAVTAVEAGPCTVLQIKTSEKEGYEAVQ
YGFGEAKKINSPRKGQMKELGNFRYLRELRVEDTSEINVGDKVDVSLFQE
GDLVDVTGISKSKGFSGVVKRHHFAGGPKTHGQSDRHRAPGSIGASTSPG
RVWKGMRMAGHMGGERVTVRGLKVIKADPERNLLLVKGAIPGNKNGLLMI
RKSVKGKK
>Bacteria_Chloroflexi_RBG_16_Chloroflexi_51_9
MVSGIIGRKLGMTQLFKEDGKMEAVTAIEAGPCVVIQVKTADKDGYNAVQ
LGFGETKRLKSAEVGHLKGLGDFRYLREFRVDDKETAKVGDKLDVSVFKV
GDKVNVTGVTKSKGYAGVVKRHGFHGGPKTHGQSDRHRHPGAIGSTTYPG
RVWKGLRMSGHMGGANITIRGLEVRGADTERNLLLVKGALPGSKKGLLLI
TKSGKGK
>Bacteria_Chloroflexi_RBG_16_Chloroflexi_50_9
MTDGIIGKKLGMAQVFREDGKVEAVTAIEAGPCTIMQVKTQDKDGYNAAQ
LGFGETRPTKSPRRKNGKESVTFKHRREFRIENIETIKAGQKIDVSLFKA
GDMVDVTGISKGKGFAGGVKRYHFRGGPKTHGQSDRHRAPGSVGATTSPG
RVFKGQRMAGHLGHDQVTVSNLEVVTADSARNLLLLKGAVPGMKNSLVLI
RKSRRGK
>Bacteria_Chloroflexi_RBG_16_Chloroflexi_60_22
MMTEGIIGKKLGMTQVFGEDGRQESVTAIEAGPCTVTQIKTLEKDGYTAA
QLGFEAVKKQKTGRKGRGQDKEPVRFKHRREFDLDVAGPLAAGQKIDVSL
FKAGDRVDVTGISKGKGFAGTVKRHHFAGGPKTHGQSDRHRAPGSIGSTT
TPGRVYKGMRMAGHMGHRRTTVSHLEVFQADPARNLLLLKGAVPGTRNGL
LLIRKSSRGKK
>Bacteria_Chloroflexi_RBG_16_Chloroflexi_58_8
MTEGIIGKKLGMTQVFGEDGSNRAVTAIEAGPCTVVQVKSVDKDGYRSVQ
LGFGEVKKAGPKPKGKAKEKEAVKFRYRRELRLDEGQAAEPGQKIDVSLF
KAGDLVDITGTSKGKGFAGGVKRYHFRGGPKTHGQSDRHRAPGSIGSNTN
PGRVFKGLRMAGHMGAQRVTVSNLEVVSADPARNLLLVQGAVPGMTNGLV
LIRKSKRGKK
>Bacteria_Chloroflexi_RBG_13_Chloroflexi_57_8
MTEGILGKKLGMTQVFGEGKTKAVTAIEAGPCTVLQVKAAEKDGYRAAKL
GFGELGQVKKKGDKKKKAATKYKYMRELPLDASQKVEAGQKIDVSLFKAG
DLVDVIGISRGKGFAGGVKRYHFRGGPKTHGQSDRWRAPGSVGSNTSPGR
VLKGLRMAGHLGXXXXXXXWCTR
>Bacteria_Chloroflexi_RBG_16_Chloroflexi_56_11
MTEGILGKKLGMTQVFGAAGKAEAVTAIEAGPCTVMQVKTVAKDGYSAAR
LGFGEKKARAGKKAKAKEKKAPAPRYVREFPLDADQKAEVGQKIDVSVFK
SGDAVDITGVSRGKGFAGGVKRYHFRGGPKTHGQSDRLRAPGSVGSNTNP
GRTFKGLRMAGHMGAERVTTLNLKVVQADPARNLLLVKGAVPGMTNGLLL
IRKSKKGKK
>Bacteria_Chloroflexi_RBG_13_Chloroflexi_52_12
MTEGILGKKLGMTQVYGKGGKSEAITAIEAGPCTITQVKTVEKDGYSAAK
LGFGEVKKQKTGKKGRSKEKEPVKFRYQREFRLDNDPMMEAGQKIDVSLF
KAGDIIDVIGISKGKGFAGGVKRYHFRGGPKTHGQSDRWRAPGSIGTGTS
PGRVLKGLRMAGHMGSERVTVSNLEVIEADTARNLLLVKGAVPGMTNGLL
LIQKSKREKK
>Bacteria_Chloroflexi_RBG_16_Chloroflexi_50_11
MTLGILGKKLGMTQTYGKGGKTEAITAIEAGPCTIMQVKTAEKDGYTAVQ
LGFGEVKKQKTGGKKGKAKEKEPVKFKYRREFRTDNGPKVEAGQKIDVSL
FKAGDIVDVSGISKGKGFAGGVKRYHFRGGPKTHGQSDRWRAPGSVGSNT
SPGRVYKGLRMAGHLGDAHVTVSNLVVSEVDPARNLLLIKGAVPGMTNGL
VMIQKSKREKK
>Bacteria_Chloroflexi_RBG_13_Chloroflexi_51_18
MTIGILGKKLGMTQVFGKGGKTEAITAIEAGPCTVMQIKTVEKDGYSAAQ
LGFMEKKQAKTGGKKGKAKEKGSVKFKYRREFRLDNSPDIEAGQKIDVSL
FKAGDIIDVCGISKGKGFAGGVKRYHFKGGPKTHGQSDRWRAPGSVGSNT
SPGRVLKGLRMAGHMGDDRVTVSNLEVYETDPARNLLLVKGAVPGMTNGL
VIIQKSKREKK
>Bacteria_Chloroflexi_RBG_13_Chloroflexi_51_52
MTLGILGKKLGMTQVYGKGGKTEAVTAIEAGPCTVMQIKTVEKDGYNAAQ
LGFMEVKQTKTGGKKVKAKDKKQVKFKHRREFRLETDAKVEAGQKIDVSL
FKAGDIIDVCGISKGKGFAGGVKRHHFKGGPKTHGQSDRWRAPGSVGSNT
SPGRVLKGLRMAGHMGSERVTVSNLEVIEADPARNLLLVKGAVPGMTNGL
LLIEKSKREKK
>Bacteria_unclassified_Bacteria_Thermobaculum_terrenum_ATCC_BAA_798_1
MVEGLIGKKIGMTHIFDENGRFVPVTVIQAGPNFVTFIKTKERDGYEAVQ
LGFEEVKKLKKPERGHLKNLPPLRHLREFKADNISELQVGQKVDASIFQA
GEKVDVTGTSKGKGFTGVVKRHGFGGGPKTHGQSDRHRAPGSIGATTTPG
KVLKGQRMAGRAGGERVTVKRLTVVAVDTDRNLLLVKGAVPGANGGLLQI
RKAK
>Bacteria_Chloroflexi_Thermomicrobia_Thermomicrobiales_Thermomicrobiaceae_Thermomicrobium_roseum_DSM_5159
MIEGLLGRKLGMTQIFDDEGRAIPVTVLEVGPCVVTQVKTSDRDGYQAVQ
LGFGHRKRQNRPMQGHLRASGASPRYLKEVRVDDATRFQVGQVIDCTIFQ
PGQLVDVIGWRKGRGFQGGVKRHGFAGGPKTHGQSDRHRAPGSIGPTTDP
GRVHKGKRMAGRMGPVRVTVQNLRVERVDPQRNLVLVRGAVPGHPNGLVI
VRYAVKQRRAKATA
>Bacteria_Chloroflexi_Thermomicrobia_Sphaerobacteridae_Sphaerobacterales_Sphaerobacterineae_Sphaerobacteraceae_Sphaerobacter_thermophilus_DSM_20745_1
MIHGLLGKKLGMTQIFNEAGQAIPVTVLEVGPCVVTQVKTRERDGYEAVQ
LGFGHKKRLNQPERGHLRASGAQPRYLREVKADNIEEYSVGQVIDCSVFK
EGERVDVTGTSKGRGFAGVMKRHGFGGGPATHGQSDRKRAPGSIGASATP
GRVFKGLRMAGHMGNQRVTVQNLEVVRVDPERNVVLVRGSVPGANGQLVL
VRRAVKYRERAAAAAS
>Bacteria_Chloroflexi_Thermomicrobia_Sphaerobacteridae_Sphaerobacterales_Sphaerobacterineae_Sphaerobacteraceae_Nitrolancetus_hollandicus_Lb
MIEGLLGKKLGMTQIFDETGRAVPVTVLEVGPCTITQVKTNERDGYEALQ
LGFGHSKRLNSPERGHRRPSGSDARYLREVRATPVDEYRVGQVLDCTLFK
EGELVDVTGTSKGRGFAGVMKRHGFGGGPKTHGQSDRSRAPGSIGASATP
GRVLKGMRMAGQMGNERVTTQNLRVAKVDTQRNLVLVHGSVPGATGGLVL
VRHAIKQRERAAAAV
>Bacteria_bacterium_JKG1
MAIHGLLGRKLGMTTVFNERGEAIPVTVIEAGPNHVLNVRTRERDGYEAV
QLGFGAVNPKKLTKPVLGQMKGAGVAVRYVREMPADNVAEHAVGETVDVD
LFQAGDLVDVTGWSKGRGFAGVVKRHGFRGGPRTHGQSDRERAPGSLGAG
TTPGRVWKGLRMAGRMGNERKTVQRLRVVRVDHERHLLLVKGSVPGAKNG
LVYVRRTVKPVR
>Bacteria_Chloroflexi_Chloroflexi_Herpetosiphonales_Herpetosiphonaceae_Herpetosiphon_aurantiacus_DSM_785
MLNGILGRKIGMTQIFTEKGETIPVTVIEAGPCVVTQLRTKDKDGYEAVQ
LGFGEIKPRKVTKPIQGHLKAAGRLVRFMREVKTTDLNAHNVGDVVNVDI
FQIGEKIDVVGTSKGRGFAGVVKRHGFRGGPATHGQSDRHRAPGSIGSGT
TPGRVWKNMRMAGRMGNDRVTVQNLEVVKIDLERHVILVKGSVPGAKNGL
VMVSRAAKATKK
>Bacteria_Chloroflexi_Chloroflexi_Chloroflexales_Chloroflexaceae_Roseiflexus_castenholzii_DSM_13941
MIEGLLGRKIGMTQVFDPTGQVIPVTIIEVGPCVVTQIRTKERDGYEAVQ
IGYQEVRAKSLTKPEQGHLRGAGKLLRHLREFRTDNIADHKVGDVLTVEM
FAPGQRVDVIGTSKGRGFQGVVKRHGFGGGPRTHGQSDRLRAPGSIGAGT
DPGHLWKNTRMAGRMGNQRVTVQNLTVVDVVPERNLLLVRGSVPGANNGL
VMVRRAIKGS
>Bacteria_Chloroflexi_unclassified_Chloroflexi_Candidatus_Chlorothrix_halophila
MTQVFGPTGEVVPVTVIKAGPCLVTQIRTMDRDGYEAIQIGFEEVAERKL
TLPEKGHLAPAYSTLYERGVSPSQEGVLGQIGKRVKYLQEFPAEPITEYQ
VGDVIDVGMFQSGQHVDVVGKSKGRGFAGVVKRHGFRGGPRTHGQSDRLR
APGSIGGGTAPSRVWKGQRMAGRMGGKQVTVQNLEVVEVIPEKHLLLVRG
NVPGPRNILLQVKHAVKKK
>Bacteria_Chloroflexi_Chloroflexi_Chloroflexales_Chloroflexaceae_Chloroflexus_aurantiacus_J_10_fl
MIHGLLGRKIGMMQYFTAQGMAIPVTVIAAGPCIVTQIRTPERDGYSAVQ
LGYEEVEPRKLTKPQQGHLKASGGKMLRYLREFSADDPQAHTPGEVVTVE
LFRPGQKVDISGTSKGRGFAGVVKRHGFRGGPKTHGQSDRHRAPGSIGAG
TTPGRVWKGQRMAGRMGGTRVTIQNLEVVEVLPEQNLLLVKGSVPGARNG
LLQIRKAVKG
>Bacteria_Chloroflexi_Chloroflexi_Chloroflexales_Oscillochloridaceae_Oscillochloris_trichoides_DG6_OSCTcontig_003
MISGMLGRKLGMMQVFSDKGEVIPVTVIAAGPCIVTQVRTVERDGYAAVQ
IGYEQVEPRKLTKPQQGHLKAANAMLRYLREFPADNPQEHTPGEVINVEL
FKPGQKIDVSGTSKGRGFAGVVKRHGFRGGPKTHGQSDRHRAPGSIGAGT
TPGRVWKGQKMAGRMGGKRVTIQNLEVVEVLPEKNLILVKGSVPGARTGL
LEIRRAVKA
>Bacteria_Chloroflexi_RBG_16_Chloroflexi_57_9
MKAILGKKVGMTQVFNEKGEVVPVTVIEAGPCFVTQIRTPEQDGYSAIQI
GYNEVKPKRMSKAERGHLKNLPPLKHLREIRTREIQDVQLGQKFDSGIFK
TGERVDVVGVSKGRGFQGGVKRHHFKGGPKTHGQSDRLRAPGSIGSGTTP
GRVLKGTRMAGHMGSKQVTVLNLEVVQVDPERNLLLVRGAVPGANNGLLF
IRKARKG
>Bacteria_Chloroflexi_RBG_16_Chloroflexi_56_8
MAEGLLGKKVGMGQIFTEKGEVVPITVLEVGPCFVTQIKTSEKDGYTALQ
LGFEEGKHLTKPARGHLKNLPPLKHLQEIRTTNIGDIKLGQKLSVNMFAA
GDLVDVSGTSKGKGHAGVVKRHHFKGGKKTHGQSDRMRRPGSSGATTTPG
RVLKGMRGAGQMGNVKRTVLNLEVVQVDAERNLLVVKGAVPGANRGLLFV
RRARKEKVVKQQAPSKEKK
>Bacteria_Chloroflexi_Anaerolineae_uncultured_SMTZ_84
MAKREGLLGRKMGMSRIFDERGENVPITVIEAGPCYVTQIKTVAKDGYNA
IQLGFGEVKPKRLNRPQLGHLKALPPLRHFRELRTDDVDRYQVGQKLDVS
LFEVGELVDVVGISKGRGFAGVMKRHGFGGGTATHGQSDRARAPGSIGPE
SPGWVRKGQRMPGRMGSARVTAQNLRVVSVDAERNLVAVKGGVPGAPKGL
LLISKARKL
>Bacteria_Chloroflexi_RBG_13_Chloroflexi_56_8b
MVKGIIGKKLGMAQVFAESGKAESVTAIEAGPCVVIQLKTADKEGYKAAQ
LGFGQAKRLNSPRKGHLKKLGQFQYLREFRVADTEEIKVGDKVDVGLFKE
GDLVDITGVAKGKGFAGVVKRHHFAGGPKTHGQSDRHRAPGSIGATTSPG
RVFKGMRMAGHMGTDRVTVRHLTVYKADPERNLLLVRGAVPGARNGLVLI
EKREGKK
>Bacteria_Chloroflexi_Caldilineae_Caldilineales_Caldilineaceae_Caldilinea_aerophila_STL_6_O1_DSM_14535
MTQLFDKSGAVIPVTIIEAGPCYVTQVKTEETDGYNAVQLGYEIASERKL
TKGQRGHLQKAGVPMLRRLREFRYDETPALSVGDVVKADIFAEGDLVDVV
GVSKGRGFAGAVKRHGFAGGPKTHGQSDRHRATGSRGAGTTPGHTFPGTR
APGQYGAARTTVQNLKVALVDPERNLIAVRGAIPGPRGSLVIVRESVKAL
KKAKRAR
>CG2_30_FULL_Chloroflexi_64_16
MKGILGRKVGMTQLLTASGVVVPVTIIEAGPCHVAQIKTAQTDGYDAIQL
GFGDVKPKRLPKGQLGHLKRNGLPALRVLREIRLKNTDDYAIGQKLDAEL
FVAGERVDVVGISKGRGFQGGVKRHGFRGGPRTHGQSDRLRAPGAIGSGT
TPGRVYKGKRMPGHMGNVSVTVSNLRVVLVDAERNLLAVRGAVPGAKGGL
LLITEARKQG*
>Bacteria_Chloroflexi_RBG_13_Chloroflexi_66_10
MKGLIGMKVGMTQIFDDSGAAVPVTLIEAGPCFVTQVRRPDLDGYAAVQL
GFGEVHPRRLSGGELGHLRQASLPPLKYLREVRLKTQEELKEGDRLTVEV
FQIGDRVDVIGTTKGKGFQGGVKRYHFRGGPKTHGQSDRQRAPGSRSSTS
TPGRVYKGSRGPGHMGSVRVTSQNLRVAMVDQARNLLGVYGSVPGPRGAV
VVVKETRKQ
>Bacteria_Chloroflexi_RBG_13_Chloroflexi_68_17
MKGLIGKKIGMTQIFDESGAALPVTLIEAGPCFVTQIRRPEREGYAAVQL
GFAEVHTNRLTGGQLGHLKRNELAPLRFLREFRVGNPAELKEGDRLTVEV
FTVGDRVDVVGTSKGKGYQGGVRRHHFKGGPRTHGQSDRLRAPGSRSSTT
TPGRVYKGSRGAGHMGDVRVTSQNLRIELVDGERNLIGVRGSVPGPRGAV
IVVKEARKA
>Bacteria_Chloroflexi_RBG_16_Chloroflexi_48_8
MKGLLGKKVGMTQIFDETGAVVPITLIEAGPCYVTQIRKTETDGYAAVQL
GFEEIKPRRLTGGQLGHLKRFDLPPLRYLREFQTETLDEVSEGDRLTVEL
FVVGDHVDIIGTTKGKGFAGGVKRHGFRGGPKTHGQSDRLRAPGSHGSTT
TPGRVLKGSRGPGHMGFARVTSQNLVVALIDAERNLLGIRGSVPGPRGGL
VMVKEARKQ
>Bacteria_Chloroflexi_Anaerolineae_uncultured_SMTZ_63
MKGLIGKKIGMTQIFDETGEVVPVTLIEAGPCYVTHIRRPKRDNYTAVQL
GFEEVNPRRLTGGQLGHLKHHDLPPLRYLREFQVRSTKDVKEGDALTVEI
FSVGDRVDIIGKSKGKGFAGAVKRHGFRGGPQTHGQSDRLRAPGSHGATS
TPGRVFKGSKGPGHMGSVRVTSQNVRVEVVDGERNLIGVRGSVPGPRGGL
VMIKEVRKQ
>Bacteria_Chloroflexi_RBG_16_Chloroflexi_63_12
MKGLIGKKVGMTQLIASDGAVTPVTLIEAGPCFVTQVRTPEKDGYAAVQL
GFEEVHPKRLTGAEKGHLKRANLPPLRHLSEFRGEYPDLKAGDKVMVDVF
AVGERVDVIGVSKGKGFQGPIKRYHFNRQPKTHGASDRTRAPGSSGQTTT
PGRVYKGKRMAGHMGSDRVTAQNITVALVDAERNLLGVKGSVPGANGSIV
LIHPSRKQ
>Bacteria_Chloroflexi_RBG_16_Chloroflexi_64_43
MKGLIGKKVGMTQIFDQAGRLVPVTLIEAGPCFVVQVRTPEKDGYAAVQL
GFGEAKSSHLTGGERGHLQKATPQPLRYLREFEPGLDESLKPGDRLTVEV
FAVGERVDILGTSKGKGFQGGVKRHHFSGGPKTHGQSDRQRAPGAIGQTT
TPGRVYRGKRMAGHMGSAHSTSSKVRVALVDAQRNLLGVEGSVPGGKGSI
VLVRGARKL
>Bacteria_Chloroflexi_RBG_13_Chloroflexi_60_9
MKGLIGKKLGMAQIFDDAGRMIPVTIIEAGPCFVAQVRTKEKEGYSAVQL
GFAEGKSKRLTAGQLGHLQKASLPPLRYLREFRIDADQAPKPGDKISVDI
FKTGEKVDIVGDSKGKGFQGGMKRHGFHGGPMSHGASDRQRSPGSIGSTT
TPGRVYRGKRMAGHMGAARVTSSGLRVALVDAERNLLGVAGSVPGSKGSI
VIIREARKQ
>Bacteria_Chloroflexi_Anaerolineae_Anaerolineales_Anaerolineaceae_Anaerolinea_thermophila_UNI_1
MLKGLIGKKIGMTQIFDENGVAIPVTVIEAGPCYVTQVRTPENDGYSAVQ
LGFEEVKPKRLTGGELGHLKRNNLPPLRFLREFRVKNPEVKEGDKVTVEC
FAVGERVDVVGTSKGKGFQGGVKRYHFRGGPKTHGQSDRHRAPGSRSSGT
TPGRVYKGSRGPGHMGNDRVTAQGLKVVLVDTERNLIGVKGSVPGAKGGL
VVIKEARKQ
>Bacteria_Chloroflexi_GWB2_Chloroflexi_54_36
MFKGLIGKKIGMTQIFDENGAAIPVTVIEAGPCFVTQIRRPENDGYSAVQ
LGYAEVKPKRLTGGQLGHLKREGLNMPPLRYLREFRAKSPEVNEGDQLTV
EAFSVGERVDVVGTSKGKGFQGGVKRYHFAGGPKTHGQSDRHRAPGSRGS
GTTPGRVYKGSRGPGHMGDERVTAQHLKVVLVDVERNLIGVRGAIPGPRG
GLVIIREARKQ
>Bacteria_Chloroflexi_GWC2_Chloroflexi_49_37
MLKGLIGKKIGMTQIFDEAGVAYPVTIIEAGPCYVTQVRLPEKEGYAAVQ
LGFNEANPKRLTGGQLGHLKKNELPPLRYLREFQIKSSDIKVGDKFLVDI
FGLGERVDVVGTSKGKGFAGAVKRYHFKGGPKTHGQSDRHRAPGSSGAGT
TPGRVYKGSRGPGHMGSERVTSQGLKIVLVDAERNLLGVSGAVPGPRGGL
VLIKDARKQ
>CG_4_10_14_0_8_um_filter_cor_Chloroflexi_57_5
MLKGLIGKKIGMTQIFDEAGAAVPVTLIEAGPCYVTQVRLPEKEGYAAVQ
LGFGEANPKRLTGGQLGHLKKSELPPLRFLREFRIRSPEFKIGDKVTVGI
FGLGERVDV
>CG2_30_FULL_Anaerolineae_58_95
MLKGLIGKKIGMTQIFDEAGAAVPVTLIEAGPCYVTQVRLPEKEGYAAVQ
LGFGEANPKRLTGGQLGHLKKSELPPLRFLREFRIRSPEFKIGDKVTVGI
FGLGERVDVIGTSKGKGFAGVVKRYHFRGGPKSHGASDRLRAPGSSSSTT
TPGRVYKGSRRPGHMGSERVTAQGLKVVLVDAERNLLGVHGAVPGSKGSL
VMIKDARKQ*
>CG2_30_FULL_Anaerolineae_57_67
MLKGLLGKKIGMTQIFDDAGVAYPVTIIEAGPCYVTQIRRPESEGYSAVQ
LGFGEIHPKRLSGGELGHLKTLELPPLRFLREFRSKSPDVSVGDVMKADV
FASGEHVDVVGTSKGKGFAGGVKRYHFRGGPKTHGQSDRHRAPGSRGSGT
TPGRVYKGARGAGHMGDDRVTVQNLKVVLVDVERNLIGVHGAVPGPKGGL
VIIKEARKQ*
>Bacteria_Chloroflexi_RBG_16_Chloroflexi_51_16
MIKGLIGKKIGMTQIFDDQGVAYPVTLIEAGPCYITQIRRVDRDGYGAVQ
LGFGEVNPKRLTGGQLGHLKANQLPALRFLREFAVKENDLKIGDKVTVAE
AFAQGDRVDVIGISKGKGFAGAVKRYHFHGMNATHGTSDRNRAPGSRSSG
TTPGRVYKGSRGPGHMGMDRITAQNLKVVLVDAEHNLLAVNGSVPGSRGS
LIMIKEARKQ
>Bacteria_Chloroflexi_RIFOXYC12_FULL_Chloroflexi_59_14
GLIGKKIGMTQVFDEQGVAHPVTIIEAGPCYITQVRTPEKEGYSAFQLGF
SELHPKRLTGGELGHLKAKEIPPLRFLREFRSKTVDMNVGDKVTVETFAV
GERVDVIGTSKGKGFAGVVKRHHFAGGPKTHGASDRTRAPGSSGATTTPG
RVYRGTRRSGHMGTDRVTVQGLKVVLVDAERNLLGLHGAVPGPKGGVIMI
KEARKQ
>CG1_02_FULL_Anaerolineae_58_13
MLKGLIGKKIGMTQVFDEQGVARPVTIIEAGPCYITQVRTPEKEGYSAFQ
LGFSELHPKRLTGGELGHLKAKEIPPLRFLREFRSKTVDMNVGDKVTVET
FAVGERVDVIGTSKGKGFAGVVKRHHFAGGPKTHGASDRTRAPGSSGATT
TPGRVYRGTRRSGHMGTDRVTAQGLKVVLVDAERNLLGLHGAVPGPKGGV
IMIKEARKQ*
>Bacteria_Chloroflexi_RBG_19FT_COMBO_Chloroflexi_55_16
MLKGLIGKKIGMTQIFDENGIAIPVTLIEAGPCYVTQVRTTEKDGYMAVQ
LGFKEVKPKRLSGGQLGHLKRNNVTTPLRFLREFLVKDSDLKEGDLVKVD
IFVKDDQVDVIGTSKGKGFQGAVKRHGFAGGPKTHGQSDRWRAPGARGST
TTPGRVFKGSRGAGHMGFERVTVQNLRVVLVDVERNLLGVRGAIPGPKGG
TVMIREARKQ
>Bacteria_Chloroflexi_RBG_16_Chloroflexi_52_11
MLTGLIGKKIGMTQIFDEAGLAIPVTLIEAGPCYVTQVRTSELDGYSAVQ
LGFDEVKPKRLAAGQLGHLKRNNAPPLRFLREFREKDPGVQEGQKLTVDE
VFSVGQHVDVIGTSKGKGFAGSVKRHHFRGGPKSHGQSDRERAPGSRGSG
TTPGRVYKGAKGAGHMGHERVTVQNLSVVMVDGERNLLGICGAVPGPKGG
VVLVKEARKQ
>Bacteria_Chloroflexi_RBG_16_Chloroflexi_54_18
MLKGLIGKKVGMTQIFDESGAVIPVTLVEAGPCYVTQVRLLDRDGYSAVQ
LGFGEVKQKRLSGGQLGHLKRNDLPPLRFLREFREKNPELNEGDALSVTV
FSVGDAVDVIGTSKGKGFAGAVKRYHFRGGPKTHGQSDRNRAPGSRGSGT
TPGRVYKGARGPGHMGNDRVTVSNLRIVLVDPERNLLGIRGAVPGSRGGI
VQIKGARKQ
>Bacteria_Chloroflexi_RBG_16_Chloroflexi_57_11
MLKGLIGKKVGMTQIFDGAGAAIPVTLIEAGPCYVTQVRTAETDGYSAVQ
LGFEEVKPKRLAGGQLGHLKRNNLPPLRFLREFLAKDAELAEGQTLTVSL
FTVGDLVDVIGTSKGKGFQGGVKRYHFHGGPKTHGQSDRNRAPGSRGSGT
TPGRVYKGARGPGHMGNRRVTTQNLRVVLVDAERNLLGVRGAVPGAKGGV
LLINEARKQ
>Bacteria_Chloroflexi_RBG_19FT_COMBO_Chloroflexi_56_12
MLKGLIGKKIGMTQIFDDTGRAIPVTLIEAGPCYVTQVRTSGKEGYSSVQ
LGFDEIKPKRLTAGQLGHLKRNNLPPLRFLREFRIKNPEVSEGDQVTVNL
FTKGEYVDITGTSKGRGFAGAVKRYHFKGGPKTHGASDRLRAPGSRGSTT
TPGRVYKGARGPGHMGDRRITTQNIEVVLVDAERHLIGVNGAVPGSKGSL
VEIKATRKQ
>Bacteria_Chloroflexi_RBG_19FT_COMBO_Chloroflexi_47_9
MLKGLIGKKIGMTQIFVEGRALPVTLIEAGPCYVTQVRLPGKDGYSAVQL
GFDEVRPKVLTGGQLGHLKRNTLPPLRFLREFRMKNPEVSEGDQLNVSQV
FSTGEFVDIVGTSKGRGFQGGVRRYHFKGAHKTHGTSDRERAPGSRGSTT
TPGRVYRGARGPGHMGNRRITAQNLQIVLVDNERNLIGVNGAVPGPKGSV
VEIKETRKQ
>Bacteria_Chloroflexi_RBG_19FT_COMBO_Chloroflexi_49_13
MLKGLIGKKIGMTQIFVEGRALPVTLIEAGPCYVTQVRLPSKDGYSAVQL
GFEEVRPKILTGGQLGHLKRNTLPPLRFLREFRVKDPEVSEGDPVNVSQV
FSTGDFVDIVGTSKGRGFQGGVRRYHFKGAHKTHGTSDRERAPGSRGSTT
TPGRVYKGARGPGHMGNRRITVQNLKIVLIDQDRNLIGVNGAVPGPKGSV
VEIKETRKQ
>Bacteria_Chloroflexi_RBG_13_Chloroflexi_50_21
MLKGLIGKKIGMTQIFVEGQALPVTLIEAGPCYVTQVRLPGKDGYSAVQL
GFEEVKPKILTGGELGHLKRNTLPPLRFLREFRMKNPEVSEGTQINVGEV
FSTGESVDIIGTSKGKGFAGGVKRYHFKGHHKTHGTSDRERAPGSRGSTT
TPGRVYKGARGPGHMGNRQITIQNLKIVLVDTERNLIGVNGAVPGAKGSI
VEIKETRKQ
>Bacteria_Chloroflexi_RBG_16_Chloroflexi_54_11
MLKGLIGKKIGMTQIFVEGRALPVTLIEAGPCYVTQVRLPGKDGYSAVQL
GFDEVRPKLLTGGELGHLKRNTLPPLRFLREFRLKDPEVSEGDTINVXXX
XXXXXXXXIVGTRKGRGFQGGVRRYHFKGAHKTHGTSDRERAPGSRGSTT
TPGRVYKGARGPGHMGNRRITTQNLKIVLVDGERNLIGVNGAVPGPKGSV
VEIKETRKQ
>Chloroflexi_bacterium_RBG_19FT_COMBO_50_10
MLKGLIGKKIGMTQIFVEGRALPVTLIEAGPCYVTQVRLPGKDGYSAVQL
GFGEIRPKLLTGGQLGHLKRNTLPPLRFLREFRVKNPEVSEGDPLNVSQV
FSTGDFVDIVGTSKGRGFQGGVRRYHFKGAHKTHGTSDRERAPGSRGSTT
TPGRVYKGARGPGHMGNRRITAQNLKIVLLDKERNLIGVNGAVPGPKGSV
VEIKETRKQ*
>Bacteria_Chloroflexi_RBG_16_Chloroflexi_47_49
MLKGLIGKKIGMTQIFVEGRALPVTLIEAGPCYVTQVRLPGKDGYSAVQL
GFGEIRPKLLTGGQLGHLKRNTLPPLRFLREFRVKNPEVSEGDPLNVSQV
FSTGDFVDIVGTSKGRGFQGGVRRYHFKGAHKTHGTSDRERAPGSRGSTT
TPGRVYKGARGPGHMGNRRITAQNLKIVLLDKERNLIGVNGAVPGPKGSV
VEIKETRKQ
>Bacteria_CP_novel_BJP_IG2158_Novel_57_21
MNKAIIGEKLGMTQLFKDDLLVPVTVLRVGPCVVTQLKSKEKDGYEAVQV
GFGEIPHEKVERKINMPMRGHFNKAKVPPQRFLAELPLDPKAYKVGARFA
VEFKEGDHADVTSVSKGKGFAGVVKRYGFAGGPASHGSRFHRAPGSIGQC
ASPSKVFKGKKLPGRMGGEKVTVLNLQVVEVDSEKGLMMVKGAVPGVRGG
IVLVRESVKAGGGKGKR
>Actinobacteria_bacterium_RBG_13_55_18
LKGIIGKKIAMTQIFSEDGKMIPVTMLEAGPCIVTQIKTTEKEGYNALQL
GFGEVKAKKLNRPMNGHFEKAETEPKRYLAEVRVEDPSAFQLGQEISVEL
FSKGDRVDISGNSKGKGFAGVIKRHNFAGGPGSHGTHFHRAPGSIGACAT
PSRVFKGTRMPGRMGNQKVTALNLEVVDVKPERNLLLVRGSVPGPDKGLL
VIRESVKAAKRRKKKAHIVT*
>CG_4_10_14_0_8_um_filter_cor_Actinobacteria_50_43
MKALLGKKLGMTQIFTDDDRLVPVTVVEVGPCVITQVKTKENDGYSAIQI
GYEDIEERKVTKPIKGHFAKAKIAPKRYLAEIRVEDLGEFKPGDTLTAEV
FAAGERADVVGVSKGKGFQGVMKRHGFSGGPSGHGSHFHRAPGSIGMAAT
PSRVHKGRRMAGHMGTDRVTAMNLEIVKVDPEQNIILLKGAVPGGKGGLI
MVKETSKAK*
>Actinobacteria_bacterium_RBG_19FT_COMBO_36_27
MVNAIYGKKLGCTQIFNEKGNALYVTAIEAEQCVVIQVKDEKKDGYNALK
IGFGRIKDRKATKPHKGEFTKNKVDLKRYLREIRVDEFDREYKPGDSLDL
KIFKIGDKVKITGNNKGKGFAGVIKRHGFHRGKMSHGSHSHRIPGSVGMC
STPSRIAKGKKMPGRIGNKKVTISGSEIVDIIEEENLILIKGSVPGARGS
LIFLRKI*
>Actinobacteria_bacterium_RBG_13_35_12
MVSAIYGKKLGCTQIFNESGNALYVTAIEAEPCIVVQVKDDKKDGYNALK
VGFGKIKERKATKPHEGEFSKNKVDLKRSLKEIRVDKFDQEYKPGDSLDV
KIFKVGDKVKITGNSKGKGFAGVIKRHGFHRGRMSHGSHSHRIPGSVGMC
STPSRIAKGKKMPGRMGGGRVTVPGSEIVDIIEDQNLILVKGSVPGAKGS
LVFLRKVQ*
>CG08_land_8_20_14_0_20_Actinobacteria_35_9
MVNAIYGKKIGCTQVFSENGNALYVTAIEAEPCIVIQVKDNEKDGYNALK
VGFGKIKEKKATRPHEGEFVKNKVNLKKYLREIRVDKFDREYKPGDSLDV
KIFKVGDKVKITGNSKGKGFAGVIKRHGFHRGRMSHGSHSHRIPGSVGMC
STPSRIAKGKKMPGRMGGSKVTISGSEVVDIIEDQNLILVKGSVPGARGS
LVFLRKV*
>Bacteria_Actinobacteria_Actinobacteria_Rubrobacteridae_Rubrobacterales_Rubrobacterineae_Rubrobacteraceae_Rubrobacter_xylanophilus_DSM_9941
MATAVFARKKYMTQAFQDDGTAVGVTVLEVEPNVVTAVKTAEKDGYEAVQ
VGFGAVKSGRVNRPHAGVFAKLDIPPRRYLRELRGVSGEVGQTIGADAFE
AGDRVHVSARSKGRGFQGTVKRHGFGRGPVTHGSHNIRQPGSVGASADPS
RIFKGQRMPGHMGDRSVTVRNLEVVRVDAERNEIWVRGGVPGGRNAIVKV
RKAGE
>Actinobacteria_bacterium_RBG_16_64_13
MKTLLGTKLGMTQFFNEDGTVVRCTVIEAGPCLVTQKKTVETDGYAATQI
AFGDVKAKRLNKPLLGHLKKAGISPKRHLVEVRGEDALAVGEAVTVEVFK
PGDEVKVTGVSKGKGFQGVIKRHGFAGGPGYHGSHSHRVPGSIGSSADPS
RVYPGTRLPGQMGNVRVTQTGLTVVKTDPDKNLVLVKGAIPGSKGSLVVI
RG*
>Actinobacteria_bacterium_RBG_16_68_12
MKGILGRKLGMSQVFDPETGTMTPVTVIEXXXXXXXXVKSVGTDGYDAVQ
LAFEPVAERKLSKAEVGHLGKAGVGPHRHLVEMRGESGLSVGETVTVEAF
APGDRVRVSGISIGKGFQGTIKRHGFTRGPVSHGSHNIRKPGSIGASATP
SRVFKGMRMAGRMGGTRRTQPGLVVHEVDTERNLLLVKGSVPGPASGIVE
IREA*
>Bacteria_Actinobacteria_Actinobacteria_Rubrobacteridae_Thermoleophilales_Thermoleophilaceae_Thermoleophilum_album_ATCC_35263
MNGLLGKKLGMTQLFGEDGKLERVTVLEVGPCWVTAVRREERDGYDAIQL
GYEPVREKVLNRPRLGHLRKAGVPPLRLLREFRGPVGELEVGAELRVEQV
FEPGQIVKVSGTSIGKGFQGTIRRHGFQRGPETHGSRNIRKPGSIGAAAD
PSRVFKGLRMAGRMGGGRVTQRGLRVVQVVPDENLLLVRGSVPGPRGGYV
EVRRER
>Bacteria_Actinobacteria_Actinobacteria_Rubrobacteridae_Solirubrobacterales_Patulibacteraceae_Patulibacter_sp._I11
MAAILAKKLGMTQLFLEDGRVERVTVLEAGPCPVTGKRTADRDGYDAVQL
AFGATKEKHVSKPELGHLKKAGVGPHRHLVEFRDVDLDVEVGQTVTVDAF
EAGQKVRVAATSKGKGFQGTVKRHGFARGPVTHGSHNTRAPGSIGAAAYP
ARVFKGIRGPGRMGGGRVTQPGLEVVRVDADDNLLIVRGSVPGPRNGLVE
VRTDA
>Bacteria_Actinobacteria_Actinobacteria_Rubrobacteridae_Solirubrobacterales_Conexibacteraceae_Conexibacter_woesei_DSM_14684
MPAILAKKLGMTQRFLEDGRVERVTVLEAGPCPVTAIRTHERDGYEAVQL
AFGACREKKLTKAELGHLKKADASAHRHLVEFRDEAGELQVGETVTVEAF
EAGQTVKVAGTSKGKGFQGTIKRHNFRRGPKSHGSHNVRAPGSIGASAWP
ARVMKGIRGPGQMGNKRVTQKGLEIVEIVSKDNLMLVRGSVPGPKGGTVE
VRTDA
>Bacteria_Actinobacteria_Actinobacteria_Rubrobacteridae_Solirubrobacterales_Solirubrobacteraceae_Solirubrobacter_soli_DSM_22325
MPAILAKKLGMTQRFLDDGRVERVTVLEAGPCPVTAIRTHEADGYEAVQL
GFGAVREKALNKPLLGHLKKADAPPVKTLVEFRDEAGELVVGDTVTVEAF
KVGQTVKIAGKGKGKGFQGTIKRHNFAAGPKAHGSHNVRAPGSIGASATP
SRVFKGIKGPGRMGGKRVTQKGLTIVELMPEQNLMMVRGSVPGSKGDTVE
VRTDA
>Bacteria_Actinobacteria_Actinobacteria_Coriobacteridae_Coriobacteriales_Coriobacterineae_Coriobacteriaceae_Collinsella_intestinalis_DSM_13280
MINMILGRKIGMTQVWDEDDNVVPVTVIQAGPCTVSQVKTEATDGYNAVQ
IGFGDIKSKHVNKPMAGHFAKAGVEPVRYLREVRVENGEEHKVGDVVTVA
DFENVAKVDVIGTSKGKGFQGRIKRWNQRRGPMTHGSHIQRHPGSIGQCA
YPARVLKGVKMAGHMGNARVTVKNLSVVRIDAEQNLMLVKGAVPGGKNGL
VAIRMA
>Bacteria_Actinobacteria_Actinobacteria_Coriobacteridae_Coriobacteriales_Coriobacterineae_Coriobacteriaceae_Coriobacterium_glomerans_PW2_DSM_20642
MVSMILGRKIGMTQVWDENDNVVPVTVIQAGPCYVSQVKTEATDGYDAVQ
IGFGDIRAKHVNRPMAGHFAKAGVEPVRYLREVRVPAGEQHSVGDPVTVA
DFEGTEKVDVIGTSKGKGFQGRIKRWGQHRGPMTHGSHFHRHPGSIGQCA
YPSRVLKGLKMAGHMGNDRVTVKNLSVVRIDAEQNLILVKGAVPGAKSGL
VCIRMA
>Bacteria_Actinobacteria_Coriobacteriia_Coriobacteriales_Coriobacteriaceae_Enorma_massiliensis_phI
MIKMILGRKIGMTQVWDDDDNVVPVTVIQAGPCAVSQVKTKATDGYDAVQ
IGFGDIKAKNVNKPMAGHFAKAGVEPVRYLREVRVENGEDHKVGETVTVA
DFEGVAKVDVIGTSKGKGFQGRIKRWGQRRGPMTHGSHFKRHPGSIGQCA
YPARVLKGVKMAGHMGNERVTVKNLTVVRIDADQNLMLVKGAVPGAKNGL
VAIRMA
>Bacteria_Actinobacteria_Actinobacteria_Coriobacteridae_Coriobacteriales_Coriobacterineae_Coriobacteriaceae_Olsenella_uli_DSM_7084
MVSTILGRKIGMTQVWDEDDNVVPVTVIQAGPCTVSQVKTKATDGYDAVQ
IGFGDITAKHVNKPMAGHFAKAGVEPMRYLREVRVEDGEEHSCGDQVSVA
DFAEVKSVDVTGTSKGKGFQGTIKRWNFSRGPMTHGSRNQRKPGSIGQCA
YPARVRKGLHMAGHMGDERVTVKNLKLVRVDVEQNLMLVKGAVPGGKNAL
VSIRMA
>Bacteria_Actinobacteria_Actinobacteria_Coriobacteridae_Coriobacteriales_Coriobacterineae_Coriobacteriaceae_Atopobium_parvulum_DSM_20469
MVNTILGRKLGMTQVWDENDNVVPVTVVLAGPCTVSQVKTVETDGYNAVQ
IGFGDISEKHVNKPMAGHFKAQGVEPMRYLREVRVEDASEHKTGDVVTVA
DFSEVTTVDVTGTSKGKGFQGTVKRWNFSRGPMTHGSRNQRRPGSIGQCA
YPARVRKGLHMYGHMGAERVTVKNLKLVRVDAEQNLMLIKGAVPGGKNAL
VQVRMA
>Bacteria_Actinobacteria_Actinobacteria_Coriobacteridae_Coriobacteriales_Coriobacterineae_Coriobacteriaceae_Atopobium_rimae_ATCC_49626
MVNTILGRKLGMTQVWDENDNVVPVTVILAGPCTVSQVKTAETDGYDAVQ
IGFGDISEKHVNKPMAGHFKAQGVEPMRYLREVRVPAGEEHKCGDTVTVA
DFSEVTAVDVIGTSKGKGFQGTIKRWNFSRGPMTHGSRNQRRPGSIGQCA
YPARVRKGLHMYGHMGAERVTVKNLKLVRVDAEQNLMLIKGAVPGGKNAL
VQVRMA
>Bacteria_Actinobacteria_Actinobacteria_Coriobacteridae_Coriobacteriales_Coriobacterineae_Coriobacteriaceae_Slackia_heliotrinireducens_DSM_20476
MINAIYGKKIGMTQLFNEDEKVVPCTVIVAEPNKVCQIKTTDTDGYEAVQ
LGFGAIKPQKVNKPMAGHFAKLGTEPTRYLREVRVENAADYKVGDLQTVE
AFADVKKVHVTGTSIGKGFQGVIKRHGFRGGPGGHGAHFHRAPGSVGMCA
TPSRVLKGVRMPGHMGCNTVTTKNLEVVRIDAEQNLILVKGAVPGAKGGI
VRVRMA
>Bacteria_Actinobacteria_Actinobacteria_Coriobacteridae_Coriobacteriales_Coriobacterineae_Coriobacteriaceae_Slackia_piriformis_YIT_12062
MINAIYGKKIGMTQLFDENDRVVPVTVIVAEPNKVCQVKTAATDGYEAVQ
LGFGAVKQYKSGDYKINKPMAGHFAKQGTEPTRYLREVRIENAGEYKVGD
LQTVEAFAEVKKVDVTGISKGKGFQGVIKRHGFGGGPGGHGAHFHRAPGS
IGQCATPSRVFKGVRMPGHMGCDTVTVKNLEVVRIDAEQNLILVKGSVPG
GKNGIVRVRMA
>Bacteria_Actinobacteria_Actinobacteria_Coriobacteridae_Coriobacteriales_Coriobacterineae_Coriobacteriaceae_Cryptobacterium_curtum_DSM_15641
MINAIYGTKLGMTQIFSEDDEVVPVTVIQAAPNTICQLKTKETDGYEAVQ
LGFGAIKPQKVNRPMGGHFAKQGVDPVRHLREVRVEDASAHSLGEKVTVS
LFADAKKVDVTATSKGKGFAGVMRRYNFRGGPGGHGAHFHRAPGSVGMCA
TPSRVFKGLRLPGHMGVDTVTVKNLDVVRIDEEQNLILVKGAVPGGKNAM
VRVRLA
>Bacteria_Actinobacteria_Actinobacteria_Coriobacteridae_Coriobacteriales_Coriobacterineae_Coriobacteriaceae_Denitrobacterium_detoxificans_DSM_21843
MINAIYGTKLGMTQVFAEDDTVVPVTVIQAAPNTICQVKTAETDGYEAVQ
LGFGTIKEKKVNKPMAGHFAKQGAEPVRHLREVRVENASEYKVGDTVTVA
NFSEAKLVDVTGTSKGKGFAGVMKRYGFAGGPGGHGAHFHRAPGSVGMCA
TPSRVLKGLRLPGHMGCDTVTVKNLEVVSVNEEQNLILVKGAVPGGKNAM
VRVRLA
>Bacteria_Actinobacteria_Actinobacteria_Coriobacteridae_Coriobacteriales_Coriobacterineae_Coriobacteriaceae_Adlercreutzia_equolifaciens_DSM_19450
MINAIYGKKIGMTQIFDDQDRIVPVTVIQAEPNTVCQVKTVDTDGYEAVQ
MGFGYIKPRRVNKPMQGHFDAQGAEPKRYLREVRVENAGEYKVGDEQTVA
AFADVKKVDVTGTSKGKGFAGVMKRYGFAGGPGGHGAHFHRAPGSVGQCA
TPSRVFKGLRLPGHMGCDTVTVKNLEVVRIDEEQNLILVKGAVPGGKNGI
VRVRMA
>Bacteria_Actinobacteria_Actinobacteria_Coriobacteridae_Coriobacteriales_Coriobacterineae_Coriobacteriaceae_Enterorhabdus_mucosicola_DSM_19490
VINAIYGKKIGMTQIFDDQDRIVPVTVIQAEPNTVCQVKTVDTDGYEAVQ
MGFGYIKPRRVNRPMQGHFDKQGAEPKRYLREVRVENAGEYKVGDTQTVA
AFAEVKKVDVTGTSKGKGFAGVMKRYGFAGGPGGHGAHFHRAPGSVGQCA
TPSRVFKGLRLPGHMGCDTVTVKNLEVVRIDEEQNLILVKGAVPGGKNGI
VRVRMA
>Bacteria_Actinobacteria_Actinobacteria_Coriobacteridae_Coriobacteriales_Coriobacterineae_Coriobacteriaceae_Enterorhabdus_caecimuris_B7
MINAIYGKKIGMTQIFDEEDRIVPVTVIQAEPNTVCQVKTVDTDGYEAVQ
MGFGYIKPRRVNKPMQGHFDKQGTEPKRYLREVRVENAGEYKVGDEQTVA
AFADVKKVDVTGTSKGKGFAGVMKRYGFAGGPGGHGAHFHRAPGSVGQCA
TPSRVFKGLRLPGHMGCDTVTVKNLEVVRIDEEQNLILVKGAVPGGKNGI
VRVRMA
>Bacteria_Actinobacteria_Coriobacteriia_Coriobacteriales_Coriobacteriaceae_Senegalemassilia_anaerobia_JC110
MINAIFGKKIGMTQIFNEEDKLIPVTVIQAEPNTVCQVKTKATDGYEAVQ
LGFGEIKAKKVNKPMGGHFAKQGIEPTRYLREVRVEDAAEYKAGDQQTVA
AFAEVKKVDVTGTSKGKGFAGVMKRYGFAGGPGGHGAHFHRAPGSVGMCA
TPSRVLKGMRLPGHMGCDTVTVKNLTVMRVDEEQNLILVKGAIPGGKNGI
VRVRMA
>Bacteria_Actinobacteria_Actinobacteria_Coriobacteridae_Coriobacteriales_Coriobacterineae_Coriobacteriaceae_Gordonibacter_pamelaeae_7_10_1_b_draft_genome.
MINAIYGKKIGMTQIFGEDDRVVPVTVIQAEPNKVCQVKTKATDGYEAVQ
MGFGAIKEKKVNKPMKGHFEKQGAAPVRYLREVRVENAGEYNVGDEQTVA
AFAETKKVDVTGTSKGKGFAGVMKRYGFRGGPGGHGAHFHRAPGSVGQCA
TPSRVFKGLKLPGHMGCDTVTVKNLEVVRVDEDQNLILVKGAVPGGKNGI
VRVRMA
>Bacteria_Actinobacteria_Actinobacteria_Coriobacteridae_Coriobacteriales_Coriobacterineae_Coriobacteriaceae_Eggerthella_lenta_DSM_2243
MINAIYGKKIGMTQIFNEDDRVVPVTVIQAEPNTICQVKTKDSDGYEAVQ
LGFGAIKEKKVNKPMAGHFAKQGTAPTRYLREVRVENAGEYKVGDQQTVA
AFAETKKVDVTGTSKGKGFAGVMKRYGFRGGPGGHGAHFHRAPGSVGQCA
TPSRVFKGLKLPGHMGVDTVTVKNLEVVRIDEEQNLILVKGAIPGGKNGV
VRVRMA
>Bacteria_Actinobacteria_Actinobacteria_Coriobacteridae_Coriobacteriales_Coriobacterineae_Coriobacteriaceae_Eggerthella_sp._YY7918
MINAIYGKKIGMTQIFSEDDRVIPVTVIQAEPNKVCQVKTKDSDGYEAVQ
LGFGAIKENKVNKPMAGHFAKQGTAPVRYLREVRVESAGEYSVGDEQTVA
AFAETKKVDVTGTSKGKGFAGVMKRYGFGGGPGGHGAHFHRAPGSVGQCA
TPSRVFKGLKLPGHMGVETVTVKNLEVVRIDEEQNLILVKGAVPGAKNGI
VRVRMA
>Actinobacteria_bacterium_RBG_16_70_17
VKAILGEKLGMTQVFDELARAIPVTVIKAGPCRVVQVKSQDHDGYGAIQI
AYRELPERKVNRPLGGHYAAAGVPPHRHLVEVRVDDPSAYEVGQVISVAD
VLAKGGRADVAGVSKGKGFAGVIKRHHFVGQGASHGAHRVHRAPGSIGAC
ATPSRVFKGMRMPGHMGAERRTVLNLEVVEVDGERGLLLLRGAVPGARGA
VLLVREAVKAGG*
>Actinobacteria_bacterium_RBG_16_67_15
VKAILGEKLGMTQIFDSESRAIPVTVIKAGPCRVVQIKRLETDGYAAVQL
AYRELPEGQITKPAAGHYKRAGVAPHKHLVEVRVDDPDAYKLGQEISVAD
VLTKGGLADVAGVTRGKGFQGVMKRHNFAGQGASHGAHLVHRAPGSIGAC
ATPSRVFKGMRMPGRMGGERTTVLNLEIVEVDAARGLLMLRGAVPGAKGA
VVLVREAVKAIG*
>Actinobacteria_bacterium_RBG_16_67_10
VRVDDPDAYKIGQEISIADVLTKGGLADVAGVSRGKGFEGVMKRHNFAGQ
GASHGAHRVHRVPGSIGACATPSRVFKGMRMAGRMGGEKTTVLNLEVVEV
DAERGILMLRGAVPGAAGAVVLVREAVKAGG*
>Actinobacteria_bacterium_RBG_16_68_21
VKAILGEKLGMTQVFDDESRAVPVTVIKAGPCRVVQIKRPDTDGYGAIQI
AYRELPVHKVNKPTAGHFARAGLTPHRHLVEIRVDDPDTYKVGQEISLAD
VLTKGGLADVAGVSRGKGFEGVMKRHNFVGQGASHGAHRVHRAPGSIGAC
ATPSRVFKGMRMAGRMGGEKTTVLNLEVVAVDADRGILMLRGAVPGAAGS
VVLVREAVKAGG*
>Bacteria_Actinobacteria_Actinobacteria_Acidimicrobidae_Acidimicrobiales_Acidimicrobineae_Acidimicrobiaceae_Ferrimicrobium_acidiphilum_DSM_19497
MASKTVVGEKIGMTQIWVDNDRVVPVTVIRVLPARVLRRKTMERDGYEAL
QVAVGVVQPSRLTKPVLGQFTSRGVEPGRKIMEFRLEGSQELGVGSQIDA
SAISTGDRVDVIGTSRGHGFSGGMKRHNFKGQGGSHGNHKKHRAPGSIGA
CATPARVFKGTRMAGQYGSERTTIMNLEVVRSEPDRQLLLIKGAVPGPRG
AMVVIRDTVKGGKRI
>Bacteria_Actinobacteria_Actinobacteria_Acidimicrobidae_Acidimicrobiales_Acidimicrobineae_Acidimicrobiaceae_Acidimicrobium_ferrooxidans_DSM_10331
MARKTFVGEKVGMTQVWTEGDRAVPVTVIKVVPTWVVRTKTPERDGYEAV
QVAVGRVKPQRLSRPVAGQFEARGVEAGARIMELRLDGASSFEPGDQIGI
EGIEPGMRLDVVGVSKGHGFSGGMKRHNFRGQGAAHGNHKKHRAPGSIGA
CATPARVFKGTRMAGQYGTERVTIHNLEVVRAEPERQLVLVKGSIPGPRG
AIVVVRDSVKGRK
>Bacteria_Actinobacteria_Actinobacteria_Acidimicrobidae_Acidimicrobiales_Acidimicrobineae_Acidimicrobiaceae_Ilumatobacter_coccineum_YM16_304
MAQQAIVGEKVGMTQKWVDDKVVPVTVVKVDPMRIVQIKTNERDGYTAIQ
VTYGNKEAKKLNQPEAGHFEKAGVAPGKRLLELRLDSVDGLEVGQELTVE
QIPSGTKVDVTGTSRGKGFAGVMKRHNFGGAPASHGAHKNHRKPGAIGQC
AFPARVFKGMRMAGHMGHEQVTTQNLEVVESDAERNVLLIKGAVPGPAGG
VVTIRNAVKLVGKQV
>Bacteria_Actinobacteria_Actinobacteria_unclassified_Actinobacteria_Candidatus_Microthrix_parvicella_Bio17_1
MANKAIVGQKVGMTQVWGDDSQIQPVTVVKVDPCRIVAVRSADGVDGYEA
VQVTFGTKSASKLTLAEAGHFDKAGVDPGVRLVELRMTDASAYEVGQQLD
ASIFAAGDRVDVAGVSKGKGFAGAMKRHNFAGQPASHGAHKVHRKPGAVG
ACATPGRVFKGTRMPGRMGGEKVTTLNLEVVRADPEAGVVLVKGSVPGPK
GSYIVIRDAVKARVGGGES
>Bacteria_Actinobacteria_Actinobacteria_Nitriliruptoridae_Nitriliruptorales_Nitriliruptoraceae_Nitriliruptor_alkaliphilus_DSM_45188
MASKGILGVKLGMTQVFDDEHRVVPVTVVQAGPCTVTQVKTPETDGYTAV
QLAYGTKKHVNKPAAGHLAKAGIDSAKVLVEIRLAEGDELPEVGSTVTVD
AFAAGEEIDVTGTSKGKGYAGVMKRHNFRGMGDGHGVKKKNRHPGAVGAC
ATPGRTFKGMRMAGRMGGDRVTIQNLKVVSTDTEHGLLLVSGAVPGPDGS
VVLVRNAVKARATATQGGES
>Bacteria_Actinobacteria_Actinobacteria_Actinobacteridae_Actinomycetales_Frankineae_Acidothermaceae_Acidothermus_cellulolyticus_11B
MPKQVKGLLGEKLGMTQVFDESGRVIPVTVVRAGPCVVTQVRTPDRDGYS
AVQLGYGAVDPRRVNKPLAGHFRAAGVTPRRYLAEVRTGDAAEYTVGQEV
TVEIFTPGQRVDVAGVSKGKGFAGLMKRHNFRGLPDSHGTERKHRSPGSI
GACATPGRVFKGLRMAGRMGGRRVTVQNLAVQAVKPEENLLLLQGAVPGP
NGGLVYVRTAAKGKANRDGGAA
>Bacteria_Actinobacteria_Actinobacteria_Actinobacteridae_Actinomycetales_Streptosporangineae_Thermomonosporaceae_Thermomonospora_curvata_DSM_43183
MSRKRKGVLGEKLGMTQVFDDEGRIVPVTVVQAGPCVVTQIRTPEKDGYS
AVQIGYGQVNPRKVNKPRMGHFAKAGVTPRRYLTEVRTDDASEYTLGQEI
TVEIFKAGEKVDVTGTTKGKGTAGVMKRHGFGGLGASHGTQRKHRSPGSI
GGCATPGRVFKGLRMAGRMGNVRKTVQNLTIHAVDPDKGLLLIKGAIPGP
NGGLVLVRDAVKGAGK
>Bacteria_Actinobacteria_Actinobacteria_Actinobacteridae_Actinomycetales_Streptosporangineae_Thermomonosporaceae_Actinomadura_madurae_LIID_AJ290
MSTQRKGVLGEKLGMTQVFDDEGRIVPVTVVQAGPCVVTQLRSQEKDGYT
AVQIGFGQIDPRKVNKPRSGHFEKAGVTPRRYLVELRADDTTGYELGQEI
TADVFEAGQKIDVTGTSKGKGTAGVMKRHGFKGLGASHGTQRKHRSPGSI
GGCATPGRVFKGLRMAGRHGNARTTVQNLTVHAIDAEKNLLLIKGAVPGP
NGGVVLVRDAVKGTGK
>Bacteria_Actinobacteria_Actinobacteria_Actinobacteridae_Actinomycetales_Streptosporangineae_Nocardiopsaceae_Nocardiopsis_alba_ATCC_BAA_2165
MATKQIKGVLGEKLGMTQVFDDTGKIVPVTVLKAGPCVVSRIRTPDTDGY
SAIQLGYGQINPRKVNKPLGDYLRANDLTPRRHYVEVRTSDASEYTLGQE
VDAASFEIGQKVDVTGKSKGKGFAGVMKRHGFRGLSASHGAHRVHRSPGS
IGGCATPGRVFKGMRMAGRMGNVRKTIQNLTVHSVDAEKGLILVKGAVPG
PNGGLVLVRTAVKGDK
>Bacteria_Actinobacteria_Actinobacteria_Actinobacteridae_Actinomycetales_Streptosporangineae_Nocardiopsaceae_Marinactinospora_thermotolerans_DSM_45154
MATKQIKGVLGEKLGMTQVFDDSGKIVPVTVLKAGPCVVTRVRTPETDGY
SAVQLGYGHINPRKVNKPLGDYLRKHELTPRRHYVEVRTADASEYTLGQE
LTAETFEAGQLVDVTGKSKGKGFAGVMKRHGFRGLSATHGTQRKHRSPGS
IGGCATPGRVFKGLRMAGRMGNVRKTVQNLTVFSVDAEKGLILVKGAVPG
PNGGLVLVRTAAKGDK
>Bacteria_Actinobacteria_Actinobacteria_Actinobacteridae_Actinomycetales_Streptosporangineae_Nocardiopsaceae_Thermobifida_fusca_YX
MTTKQIKGVLGEKLGMTQVFDESGKVVPVTVLKAGPAVVTRVRTPETDGY
SAIQLGYGHINPRKVNKPLGDYLRKHNLTPRRHYVEVRTSDASEYTVGQE
ITADVFQPGEKVDVTGKTKGKGYAGVMKRHGFGGLGASHGTQRKHRSPGS
IGGCATPGRVFKGMRMAGRMGNVRRTVQNLTVHSVDAEKGLLLVKGAVPG
PNGGLVLVRTAVKGGK
>Bacteria_Actinobacteria_Actinobacteria_Actinobacteridae_Actinomycetales_Pseudonocardineae_Pseudonocardiaceae_Thermobispora_bispora_DSM_43833
MARQIKGVLGKKLGMTQVFDEANRVVPVTVVEAGPCVVTRVRTPEKDGYS
AIQLGYGQIDPRKVNKPLGDYLRKHNITPRRYFAEIRTDDASEYTLGQEI
TVDIFQPGDYVDVTGRSKGKGFAGVMKRHGFRGLGGSHGTQRKHRSPGSI
GACATPGRVFKGLRMAGRMGNARTTVQNLKVQAVDAEKNLILVKGAIPGA
NGSLVLIRTAVKKGAAAK
>Bacteria_Actinobacteria_Actinobacteria_Actinobacteridae_Actinomycetales_Streptosporangineae_Streptosporangiaceae_Microbispora_sp._ATCC_PTA_5024
MAKQIKGVLGKKLGMTQVFDEANRVVPVTVVEAGPCVVTRVRTSEKDGYS
AVQIGFGQVDPRKVNKPLGDYLRKHDITPRRYFAEVRTDDASEYTLGQEI
LADAFEAGQYVDVTGKSKGKGFAGVMKRHNFRGLGASHGTQRKHRSPGSI
GGCATPGRVFKGLRMAGRMGNVRTTVQSLKVHSVDVEKNLILIKGAIPGA
NGSLVLLRTAAKKGVAAK
>Bacteria_Actinobacteria_Actinobacteria_Actinobacteridae_Actinomycetales_Streptosporangineae_Streptosporangiaceae_Streptosporangium_roseum_DSM_43021
MAKQIKGVLGKKLGMTQVFDADNRMVPVTVVEAGPCVVTRVRTPEKDGYS
AVQLGFGQVDPRKVNKPLGDYLRKHDITPRRYFAEIRTEDAGDYTLGQEL
SADTFEAGQFVDVTGKSKGKGFAGVMKRHGFKGLSASHGTQRKHRSPGSI
GGCATPGRVFKGLRMAGRMGNVRTTVQSLKVHAVDAEKGLILIKGAIPGA
NGSLVLVRTAAKKGAAK
>Bacteria_Actinobacteria_Actinobacteria_Actinobacteridae_Actinomycetales_Streptosporangineae_Streptosporangiaceae_Nonomuraea_coxensis_DSM_45129
MAKTIKGVLGKKLGMTQVFDADNRIVPVTVVEAGPCVVTRVRTAEKDGYA
AVQLGYGQVDPRKVNKPLGDYLRKHDITPRRYFAEIRTDDASDYTIGQEL
LADTFEAGQFVDVTGKSKGKGFAGVMKRHGFAGLGASHGTQRKHRSPGSI
GGCATPGRVFKGLRMAGRMGNVRTTVQSLKVHAVDAEKGLILIKGAIPGA
NGSLVLVRTAAKKGAAK
>Bacteria_Actinobacteria_Actinobacteria_Actinobacteridae_Actinomycetales_Frankineae_Frankiaceae_Frankia_alni_ACN14a
MLIRNYRGLLGTKLGMTQVWDANNRVVPVTVIKAGPNVVTQVKTPDSDGY
SAVQLGYGEIDPRKINKPARGHFATSGVTPRRHLVELRTADAGNYRPGQE
LTGEVFAEGTVVDVTGTSKGKGFAGVMKRHGFKGLGAGHGVERKHRSPGS
VGGCATPGRVFKGLRMAGRMGHARTTTPGLTIHAVDTERGFLLVKGAIPG
PDGGLVFVRSAAKRPAPEAIAPAATVGAGEEVSA
>Bacteria_Actinobacteria_Actinobacteria_Actinobacteridae_Actinomycetales_Frankineae_Cryptosporangiaceae_Cryptosporangium_arvum_YU_629_21_DSM_44712
MDRQIKGILGEKLGMTQVFDENNRIVPVTVVQAGPNVVTQVRTPERDGYS
AVQVAFGGIDPRKVNKPESGHFKVAGVTPRRHLVEIRTTDAAEYEVGQEV
SAEIFEQGIKVDVVGTSKGKGYAGVMKRHGFKGLGAGHGTQRKHRAPGSI
GGCATPGRVFKGLRMAGRMGGVRTTTMNLSVHRVDAEKGLILVKGAVPGP
KGGLVLIRTAAKTQLGKGGVAK
>Bacteria_Actinobacteria_Actinobacteria_Actinobacteridae_Actinomycetales_Glycomycineae_Glycomycetaceae_Stackebrandtia_nassauensis_DSM_44728
MDRQVNGILGTKLGMTQVWDENNRVVPVTVVQAGPCVVTQVRTPDTDGYS
AVQLAFGQIDPRKVNKPLSGHFAKAEVAPRRHVVELRTTDATEYSAGDEI
TVDRFETGGLVDVTGKTKGKGYAGVMKRHGFGGLGAGHGVQRKHRSPGSI
GGCATPGRVFKGMRMAGRMGGVRHTVQNLKIHAVDADNNLLLIKGALPGP
TGGLVLVRGAVKVAAKGGAK
>Bacteria_Actinobacteria_Actinobacteria_Actinobacteridae_Actinomycetales_Glycomycineae_Glycomycetaceae_Haloglycomyces_albus_DSM_45210
MERKIKGILGTKLGMTQVWDEKGQAVPVTVVQAGPNVVSQIRKPEIDGYS
AVQLGFGDIKLKKVTKPLQGHFEKAGVAPRRHLVELRTSDAADYELGQTL
DATVFESGELVDVTGKTKGKGFAGVMKRHGFSGMGAGHGVHKVHRAPGAI
GGCATPGRVFKGMNMAGRMGGNRQTTQNLKVHAVDTERGLLLIKGAVPGP
KNGLVLVRSAVKAVV
>Bacteria_Actinobacteria_Actinobacteria_Actinobacteridae_Actinomycetales_Glycomycineae_Glycomycetaceae_Glycomyces_arizonensis_DSM_44726
MDRQIKGILGTKLGMTQVWDENGRAVPVTVVQAGPCVVSQIRKPDVDGYS
AVQLGFGDVKLKNVTKPIQGHFEKAGVAPRRHLVELRTSDAADYELGQTV
EATAFEAGDIVDVTGTTKGKGFAGVMKRHGFGGLGASHGAHKVHRAPGSI
GGCATPGRVFKGMRMAGRMGGNRHTTQNLRIQAVDAERGLLLIVGAIPGP
KNGLVLVRSAVKQVATK
>Bacteria_Actinobacteria_Actinobacteria_Actinobacteridae_Actinomycetales_Micromonosporineae_Micromonosporaceae_Longispora_albida_DSM_44784
MDRQVKGILGAKLGMTQVWDNNKVVPVTVVQAGPCVVSQVRSTEKDGYAA
VQLAYGAISPRKVNKPLAGHYEKAGVAPRRHIVEIRTTDAAEYALGQEIT
AEEFPAGVTVDVTGKTKGKGYAGVMKRHGFHGLRASHGVQRKHRSPGSIG
ACATPGRVFKGVRMAGRMGGVRFTVQNLAVQAVDTENNLILIKGAVPGPK
GAVVLIRTAAKTTLKKGGVK
>Bacteria_Actinobacteria_Actinobacteria_Actinobacteridae_Actinomycetales_Micromonosporineae_Micromonosporaceae_Micromonosporaceae_bacterium_URHE0070
MDRQVKGILGAKLGMTQVWDNNKVVPVTVVQAGPCVVTQVRTTDKDGYSA
VQLAFGAISPRKVNKPETGHFAASGSAPRRHLVELRTTDASDYALGQEVS
ADTFQAGQVIDVTGKTKGKGFAGVMKRHGFHGLKASHGVERKHRSPGSIG
ACATPGRVFKGVRMAGRMGNARYTAQGLTIQAVDLEQNLILVRGAIPGAK
GSLVLIRTAAKAKQKKGGGTK
>Bacteria_Actinobacteria_Actinobacteria_Actinobacteridae_Actinomycetales_Micromonosporineae_Micromonosporaceae_Catelliglobosispora_koreensis_DSM_44566
MDRQVKGILGAKLGMTQVWDNNKVVPVTVVQAGPCVVTQVRTNETDGYSA
VQLAYGAINPRKVNKPRSGHFAKAGVAPRRHIVELRTTDAADYELGQEVT
VSTFAAGEAIDVTGKTKGKGFAGVMKRHGFKGLGSAHGVERKHRSPGSIG
ACATPGRVFKGVRMAGRMGGVRYTAQGLTVQAVDVENNLILVKGAIPGPK
GALVLVRTAAKQKKKGGVAK
>Bacteria_Actinobacteria_Actinobacteria_Actinobacteridae_Actinomycetales_Micromonosporineae_Micromonosporaceae_Hamadaea_tsunoensis_DSM_44101
MDRQVKGLLGAKLGMTQLWDNNKVVPVTVVEVSPNVVTQIRTLDTDGYSA
VQLAYGAIDPRKANKPRAGHFAKASVAPRRHIVELRTVDAGEYTLGQELT
VDTFAAGQAIDVTGKTKGKGFAGVMKRHGFHGLKSSHGVERKHRSPGSIG
ACATPGRVFKGVRMAGRMGGVRFTAQGLTVQAVDVENNLLLVRGAIPGPK
GALVLVRSAAKLKKGGAK
>Bacteria_Actinobacteria_Actinobacteria_Actinobacteridae_Actinomycetales_Micromonosporineae_Micromonosporaceae_Actinoplanes_missouriensis_NBRC_102363
MDRQVKGILGAKLGMTQVWDNNKVVPVTVVQAGPCVVTQVRTDEKDGYSA
VQLAYGSIDPRKVNKPEAGHYAKAGVSPRRHLVELRTVDAGEYELGQEVT
VDSFAAGSAIDVTGKTRGKGYAGVMKRHGFHGLRASHGVERKHRSPGSIG
ACATPGRVFKGVRMAGRMGGKRFTVQNLTIQAVDTERNLILVKGAVPGPK
GALILVRSAAKKGGAK
>Bacteria_Actinobacteria_Actinobacteria_Actinobacteridae_Actinomycetales_Micromonosporineae_Micromonosporaceae_Micromonospora_sp._L5
MDRQVKGILGAKLGMTQVWDNNKVVPVTVVQAGPCVVSQVRSADKDGYSA
VQLAYGVIDPRKVKKPIAGHYAKADVAPRRHIVELRTSDAADYAPGQEVT
VEEFPAGVVIDVTGKTKGKGYAGPMKRHGFHGLRASHGVERKHRSPGSIG
ACATPGRVFKGTRMAGRMGGVRYTVQNLTVQAVDTENNLLLVRGAIPGPK
GALVLVRTAAKAKVKKGGAAK
>Bacteria_Actinobacteria_Actinobacteria_Actinobacteridae_Actinomycetales_Micromonosporineae_Micromonosporaceae_Salinispora_arenicola_CNS_205
MDRQVKGILGAKLGMTQVWDNNRVVPVTVVQAGPCVVSQVRSHQKDGYAA
VQLAYGAIDPRKVKKPISGHYTKADVAPRRHIVELRTTDAAEYSLGQEVT
VEQFPAGISVDVTGKTKGKGYAGPMKRHGFHGLRASHGVERKHRSPGSIG
GCATPGRVFKGTRMAGRMGGVRYTVQNLTVQAVDTENNLLLVRGAIPGPK
GALVLVRTAAKAKKGGAAK
>Bacteria_Actinobacteria_Actinobacteria_Actinobacteridae_Actinomycetales_Micromonosporineae_Micromonosporaceae_Verrucosispora_maris_AB_18_032
MTQVWDNNKVVPVTVVQAGPCVISQVRDADKDGYSAVQLAYGTIDPRKAK
KPLRGHYAKADVAPRRHIVELRTSDAADYSLGQEITVEEFPAGISIDVTG
KTKGKGYAGPMKRHGFHGLRASHGVERKHRSPGSIGACATPGRVFKGTRM
AGRMGGVRYTVQNLTVQAVDTENNLLLVRGAIPGPKGALVLVRTAAKTKA
KKGGAAK
>Bacteria_Actinobacteria_Actinobacteria_Actinobacteridae_Actinomycetales_Frankineae_Geodermatophilaceae_Geodermatophilus_obscurus_DSM_43160
MASTFRGLLGEKLGMTQVFDENNRIVPVTVVKAGPCVVTQVRTPEVDGYS
AVQLGFGEIDPRKVNKPEGGHFTKAGVTPRRHLVELRTKDASEYTVGQEL
TAEVFDGVAKVDVIGTSKGKGTAGVMKRHGFKGLGAAHGTQRKHRSPGSI
GGASTPGRVFKGLRMAGRMGAVKTTTLSLTVHKVDAERGLLLIKGAIPGP
KGGLVLVRSAVKGGPVGSENQ
>Bacteria_Actinobacteria_Actinobacteria_Actinobacteridae_Actinomycetales_Frankineae_Nakamurellaceae_Nakamurella_multipartita_DSM_44233
MAEAIKGILGHKLGMTQVFDEANRVVPVTVVAAGPVVVTAVRTPETDGYS
AVQFAFGAVDPRKVNKPAAGQFVKAGVTPRRHLVELRTDDVSGYSVGQEL
TAAEVFDAGAVVDVTGTSKGKGTAGVMKRHGFAGLGAGHGVQRKHRSPGS
IGGCSTPGRVFKGLRMAGRMGNAKVTVQNLTVHAVDADRGLVLINGAVPG
PKGGLVMIKSAVKNQSKVGV
>Bacteria_Actinobacteria_Actinobacteria_Actinobacteridae_Actinomycetales_Corynebacterineae_Segniliparaceae_Segniliparus_rotundus_DSM_44985
MTSSTSKNRVGLLGAKLGMTQVFDERNRVVPVTVIRTGVNVVTQVRTPER
DKYSAIQLAFGHIDPRKVNKPLAGQFEKAGVTPRRHLAEFRLDDVSGYEV
GQQIDATVFSAGDLVDVTGTSKGKGFAGTMKRHGFKGQGASHGAHKVHRR
PGSIGACAFPGRVFKGTRMAGRMGNAKTTTQNLTVFRVDPEAGVLLIKGA
VPGRDGGLVFIRSAVKKGVAK
>Bacteria_Actinobacteria_Actinobacteria_Actinobacteridae_Actinomycetales_Corynebacterineae_Mycobacteriaceae_Amycolicicoccus_subflavus_DQS3_9A1
MTKQNEAKIKGILGNKLGMTQVFDDRNRVVPVTVVKAGPCVVVGVRTEET
DGYNAVRLAFGAIDPRKVTKPVAGQYAKAGATPRRHLVELRVADPSQYEV
GQEVTADVFADGATVDVTGISKGKGTAGVMKRHGFAGQGASHGAQAVHRR
PGSIGGCATPGRVFKGMRMAGRMGNERVTTQNLTVYKVDSDAGLLLIKGA
IPGRKGGLVVVKTAVKGGE
>Bacteria_Actinobacteria_Actinobacteria_Actinobacteridae_Actinomycetales_Corynebacterineae_Dietziaceae_Dietzia_cinnamea_P4_contig00104
MSNTEIKGILGAKLGMTQVFDENNRVVPVTVVKAGPCVVTGIRTEENDGY
NAVQIAFGAVDPRKVTKPVAGQFEKAGVTPRRHIAEIRLDNAEQAAGYEI
GQEIGADVFEDGAFVDVTGTSKGKGFAGTMKRHGFAGQGASHGTQAVHRK
PGSIGGASTPGRVFKGKAMAGRMGNERVTTMNLKVHKVDAEAGVLLIKGA
IPGRNGGLVMVRSAVKGGARA
>Bacteria_Actinobacteria_Actinobacteria_Actinobacteridae_Bifidobacteriales_unclassified_Bifidobacteriales_Turicella_otitidis_ATCC_51513
MSDNELKGILGTKLGMTQVFDDQNRVVPVTVIEAGPCVVTQIRTEETDGY
NAVQIAYGEIDPRKVNKPQAGHFKKAGVTPRRHVAELRVDDVSGYELGQH
ITVDIFDGVEFVDVTGTSKGHGYAGGMKRHGFAGQGAAHGNQAAHRRVGS
IGQASTPGRVLKGKRMAGRMGQDKVTTQNLKVQKIDSDANLLLIKGAIPG
AKGGIVTVKTAVKGGARA
>Bacteria_Actinobacteria_Actinobacteria_Actinobacteridae_Actinomycetales_Corynebacterineae_Corynebacteriaceae_Corynebacterium_argentoratense_DSM_44202
MSETEIKGILGTKLGMTQIFDEDNRVIPVTVVGAGPCVVTQIRTIDNDGY
NAIQIAYGEIDPRKVKKPQAGHFNKAGVTPRRHVTEIRMDDVSGYEVGQD
ITVDIFEGVTFVDVTGTSKGKGYAGAMKRHGFAGQGASHGNQAAHRRVGG
IGACATPGRVFKGTRMAGRMGNERVTTQNLKVQKVDADANLLLIKGAIPG
VRGGVVTVKTAVKGGAHA
>Bacteria_Actinobacteria_Actinobacteria_Actinobacteridae_Actinomycetales_Corynebacterineae_Tsukamurellaceae_Tsukamurella_paurometabola_DSM_20162
MTENKIKGILGTKLGMTQVFDENNRVVPVTVVKAGPNVVTQIRTEATDGY
DAVQIAFGAIDPRKVNKPVSGQFAKAGVTPRRHIAELRIADTSEYEVGQE
LGADVFSGGEFVDVTGISKGKGYAGVMKRHGFAGLGASHGAQAVHRAPGS
IGGCATPGRVFKGVRMAGRMGSDKVTTQNLTVFKVDADAGVLLIKGAIPG
RKGGLVMVRTAVKGGARA
>Bacteria_Actinobacteria_Actinobacteria_Corynebacteriales_Gordoniaceae_Gordonia_sp._KTR9
MSNQSSTKGILGTKLGMTQVFDENNRVVPVTVIQAGPNVITQLRSADRDG
YTAVQLAYGAIDPRKVTKPVAGQYSKAGVTPRRHLAEIRVNDISEFEVGQ
ELTAEIFADGALVDVTGTSKGKGFAGVMKRHGFAGLGASHGAHRVHRAPG
SIGGCATPGRVFKGMRMAGRMGNDKVTTQNLTVHKVDAEAGLLLIKGAIP
GRKGGIVMVRDAVKGGAK
>Bacteria_Actinobacteria_Actinobacteria_Corynebacteriales_Gordoniaceae_Gordonia_bronchialis_DSM_43247
MSNQSATKGILGTKLGMTQVFDENNRVVPVTVIQAGPNVITQLRTADRDG
YTAVQLAYGAIDPRKVTKPVAGQYSKAGVTPRRHLAEIRVNDVSEFEVGQ
ELTAEVFAEGSLVDVTGTSKGKGFAGVMKRHGFSGLGASHGAHRVHRAPG
SIGGCATPGRVFKGMRMAGRMGNDKVTTQNLTVHKVDAEAGLLLIKGAIP
GRKGGIVVVRDAVKGGAKA
>Bacteria_Actinobacteria_Actinobacteria_Actinobacteridae_Actinomycetales_Corynebacterineae_Mycobacteriaceae_Mycobacterium_abscessus_bolletii_50594
MARKGILGTKLGMTQVFDDNNRVVPVTVVKAGPNVVTRIRTTEQDGYSAV
QLAYGEISPRKVTKPVTGQFAAAGINPRRHLAELRLDDEAAAAEYEVGQE
LTAEIFSDGAYVDVTGTSKGKGFAGTMKRHGFRGQGASHGAQAVHRRPGS
IGGCATPGRVFKGTRMSGRMGSDRVTTQNLVVHKVDAENGVLLIKGAIPG
RKGGLVVVRTAVKRGEK
>Bacteria_Actinobacteria_Actinobacteria_Actinobacteridae_Actinomycetales_Corynebacterineae_Nocardiaceae_Rhodococcus_sp._BCP1
MTNQIKGILGTKLGMTQVFDENNRVVPVTVVKAGPNVVTQIRTEERDGYS
AVQLAYGAIDPRKVTKPVAGQFAKAGVTPRRHIVELRVDDTEGFEIGQEL
TAEVFEDGAFVDVTGTSKGKGFAGTMKRHGFAGQGASHGAQAVHRRPGSI
GGCATPGRVFKGTRMSGRMGSDRITTQNLSVHKVDAENGLLLIKGAIPGR
KGGVVIVKTAVKGGARA
>Bacteria_Actinobacteria_Actinobacteria_Actinobacteridae_Actinomycetales_Corynebacterineae_Nocardiaceae_Smaragdicoccus_niigatensis_DSM_44881
MTDNKTRPEKGILGTKLGMTQVFDANNRVVPVTVVKAGPAVVTQIRTNEV
DGYSAIQLAFGAIDPRKVNKPVSGHFAKAGVTPRRTIIELRVADASQYEV
GQELTADVFADGAFVDVTGTSKGKGYAGVMKRHGFKGQGAAHGAQAVHRR
PGSIGGCSTPGRVFKGVRMAGRMGNDRVTTQNLTVHKVDVENGLLLIKGA
IPGRNGGVVIVKSAVKGGAHA
>Bacteria_Actinobacteria_Actinobacteria_Actinobacteridae_Actinomycetales_Corynebacterineae_Nocardiaceae_Nocardia_brasiliensis_ATCC_700358
MTDNKNRPAAGILGTKLGMTQVFDEKNRVVPVTVIKAGPNVITQIRTVER
DGYSAVQVAFGAIDPRKVNKPVSGQFAKAGVTPRRHVAEIRVADASTFEV
GQEINADVFEEGTYVDVTGTSKGKGFAGTMKRHGFAGQGASHGAQAVHRR
PGSIGGCATPGRVFKGMRMSGRMGNDRVTTQNLSVHKVDVENGLLLIKGA
VPGRRGNVVVVKSAVKGGAHA
>Bacteria_Actinobacteria_Actinobacteria_Actinobacteridae_Actinomycetales_Pseudonocardineae_Pseudonocardiaceae_Actinomycetospora_chiangmaiensis_DSM_45062
MSADPLRSNERRLSGVLGTKVGMTQVFDEANRVVPVTVVKAGPCVVTQVR
TPSVDGYNAVQIAFGAIDPRKVNKPEAGHFAKAGVTPRRHLVELRTSDAA
SYEVGQEVTAEVFSAGAVVDVSANSKGKGTAGVMKRHGFHGLGASHGTQR
KHRSPGSIGGCATPARVFKGTRMAGRMGNVKTTTQNLTVHGVDADAGLLL
IRGAVPGPRGGLVLVTSAAKKGGDQQ
>Bacteria_Actinobacteria_Actinobacteria_Actinobacteridae_Actinomycetales_Pseudonocardineae_Pseudonocardiaceae_Pseudonocardia_dioxanivorans_CB1190
MTDRQITGILGKKLGMTQVFDENNRVVPVTVVQAGPNVVTQIRSQETDGY
VAVQLAFGAVDPRRVNKPETGHFAKAGVTPRRYTVELRTTDAGEYSLGQE
ITAEVFEPGAVVDVVGTSKGKGYAGVMKRHNFKGLGASHGTQRKHRSPGS
IGGCATPGRVFKGLRMAGRMGSVRVTTQNLTVHRVDAERGLLLIKGAVPG
PRGALVVVKTAAKGGAK
>Bacteria_Actinobacteria_Actinobacteria_Actinobacteridae_Actinomycetales_Pseudonocardineae_Pseudonocardiaceae_Actinoalloteichus_cyanogriseus_DSM_43889
MSDRQIKGILGTKLGMTQVFDENNRIVPVTVVKADPNVVTQIRTPEKDGY
SAVQLGFGAVDPRRVTKPRAGQFTAAGVTPRRHLVELRTADAGGYEVGQE
VTAEVFDSGVLVDVVGTSKGKGTAGVMKRHGFAGLGASHGTQRKHRSPGS
IGGCATPGRVFKGVRMAGRMGNVRVTTQNLKVHRTDVDAGLILIKGAIPG
PKGGLVLVKTAAKGGAV
>Bacteria_Actinobacteria_Actinobacteria_Actinobacteridae_Actinomycetales_Pseudonocardineae_Pseudonocardiaceae_Actinosynnema_mirum_DSM_43827
MSDRQVKGLLGTKLGMTQVFDENNRVVPVTVVKAEPNVVTQVRTQENDGY
SAVQLAFGAIDPRKVIKPVAGHFAKAGVTPRRHLAELRTTDASEYQVGQE
ITAEVFEAGAVVDVVGTSRGKGYAGVMKRHGFAGLGASHGTQRKHRSPGS
IGGCATPGRVFKGLRMAGRMGHARVTTQNLKVFRVDAESGLLLIKGAVPG
PKGGTVFVKTAAKGGA
>Bacteria_Actinobacteria_Actinobacteria_Actinobacteridae_Actinomycetales_Pseudonocardineae_Pseudonocardiaceae_Saccharothrix_espanaensis_DSM_44229
MSDRQVKGLLGTKLGMTQVFDENNRIVPVTVVKAEPNVVTQIRTQENDGY
SAVQLAFGAIDPRKVKKPVAGHYAKAGVTPRRQLAELRTTDASEYQVGQE
ITAEVFEAGVVVDVVGTSKGKGTAGVMKRHGFHGLGASHGTQRKHRSPGS
IGGCATPGRVFKGLRMAGRMGHVRVTTQNLKVHRVDVESGLLLIKGAVPG
PKGGTVFVKTAAKGGA
>Bacteria_Actinobacteria_Actinobacteria_Actinobacteridae_Actinomycetales_Pseudonocardineae_Pseudonocardiaceae_Actinokineospora_inagensis_DSM_44258
MSDRQMKGILGTKLGMTQVFDENNRVVPVTVVKAGPNVVTQVRTQATDGY
VAVQLAYGAIDPRKVNKPEAGHFAKAGVTPRRFLIELRTADAETYEIGQE
ITAEVFEAGQVIDATGTSKGKGYAGVMKRHGFRGLGASHGTQRKHRSPGS
IGGCATPGRVFKGLRMAGRMGHVRVTTQNLTVHQVDAESGLILLKGAVPG
PKGGLVFLKTAAKGGA
>Bacteria_Actinobacteria_Actinobacteria_Actinobacteridae_Actinomycetales_Pseudonocardineae_Pseudonocardiaceae_Kutzneria_albida_DSM_43870
MSDKQIKGILGTKLGMTQVFDDKNRIVPVTVVKAGPNVVTQIRTTEKDGY
SAVQLAFGAIDPRKVNKPETGHFAKAGVTPRRHVAELRTTDADSYELGQE
ITAEVFPEGTVVDVVGTSKGKGNAGVMKRHGFKGLGASHGTQRKHRSPGS
IGGCATPGRVFKGLRMAGRMGSARVTTQNLTVHRVEAESGLLLIKGAIPG
PKGGLVFVKTAAKGGA
>Bacteria_Actinobacteria_Actinobacteria_Actinobacteridae_Actinomycetales_Actinopolysporineae_Actinopolysporaceae_Actinopolyspora_mortivallis_HS_1_DSM_44261
MSERQLKGILGTKVGMTQVFDDQNRVVPVTVVEAGPNLVTQIRTKEKDGY
QAVQLAFGAIDPRKVNKPRSGQFTKAGVTPRRHLVELRTAEAPNYELGQE
LTASSVFEAGSHVDVVGTSKGKGFAGTVKRYGFARQGQSHGTQAVHRKPG
SIGGCAYPARVFKGKKMPGRMGGKRVTTQNLKVHRVDEESGMLLIKGAIP
GPNGGLVLVKSSTKGGA
>Bacteria_Actinobacteria_Actinobacteria_Actinobacteridae_Actinomycetales_Pseudonocardineae_Pseudonocardiaceae_Saccharopolyspora_erythraea_NRRL_2338
MSDRQIKGILGTKLGMTQVFDDQNRVVPVTVVQAGPNVVTQIRTPEKDGY
SAVQLAFGAIDPRKVNKPRTGHFTKAGVTPRRHVVELRTADAGEYEVGQE
VTAEVFEAGTVVDVVGTSKGKGFAGTMKRHGFRGQGASHGTQAVHRKPGS
IGGCATPGRVFKGMRMSGRMGSDRVTTQNLKVHRVEGESGLLLIKGAIPG
PKGGLVLVKSPAKGGA
>Bacteria_Actinobacteria_Actinobacteria_Actinobacteridae_Actinomycetales_Pseudonocardineae_Pseudonocardiaceae_Sciscionella_marina_DSM_45152
MSDRQTKGLLGTKLGMTQVFDEQNRVVPVTVVRTETNVVTQVRTNETDGY
TAVQLATGAIDPRKVNKPETGHFAKAGSTPRRYLVEVRTTDAEEYSVGQE
LTAELFGDGATVDVTGTSRGKGYAGTIKRHGFSRQGMSHGTQAVHRKPGS
IGGCATPGRVFKGTRMAGRMGNNKVTTLGLTVHKVDAENGLLLIKGAIPG
PKGGLVLVRDAAKGGAKA
>Bacteria_Actinobacteria_Actinobacteria_Actinobacteridae_Actinomycetales_Pseudonocardineae_Pseudonocardiaceae_Amycolatopsis_mediterranei_RB
MSDRQMKGILGTKLGMTQVFDEQNRVVPVTVVKAGPNVVTQVRTQDKDGY
TAVQLAFGAVDPRKVNKPRTGHFDKAGVTPRRFLAELRTTDAETYEVGQE
ITAEVFAAGVEVDVTGTSKGKGYAGVMKRHGFKGQGASHGAQAVHRKPGS
IGGCATPGRVFKGLRMAGRMGNDRVTTQNLTVHAVRADDGLLLIKGAVPG
PKGGVLFVRSAAKGGNSE
>Bacteria_Actinobacteria_Actinobacteria_Actinobacteridae_Actinomycetales_Pseudonocardineae_Pseudonocardiaceae_Thermocrispum_agreste_DSM_44070
MSDRQVKGILGTKLGMTQVFDEKNRVVPVTVVKAGPNVVTQIRTKDKDGY
TAVQLAYGDVDPRKVNSPSARRELRKSGKPARKVRNWVVNSPLAGHFEKA
GVAPKRHLAELRTTDAENYEVGQEITADIFTAGSKVDVTGTSKGKGYAGV
MKRHGFRGQGASHGNQAKHRAPGSIGGCATPGRVFKGMRMAGRMGHQRVT
TLGLTVHDVKADEGLLLIKGAVPGPRGGLVFVRSSVKGGAAE
>Bacteria_Actinobacteria_Actinobacteria_Actinobacteridae_Actinomycetales_Pseudonocardineae_Pseudonocardiaceae_Saccharomonospora_viridis_DSM_43017
MKGILGTKLGMTQVFDENNRVVPVTVVKAGPNVVTQVRSKEKDGYSAVQL
AFGNIDPRRVNKPQAGHFEKAGVTPRRYLAELRTSDADSYEVGQEITADV
FSDGAVVDVTGTSKGKGFAGVMKRHGFAGQGASHGNQATHRAPGSIGGAA
TPGRVFKGKRMAGRAGNKRVTTQGLTIHSVRAEEGLLLIKGAVPGPKGGL
VFVRSAAKGGVTK
>Bacteria_Actinobacteria_Actinobacteria_Actinobacteridae_Actinomycetales_Pseudonocardineae_Pseudonocardiaceae_Prauserella_rugosa_DSM_43194
MSDRQVKGILGTKLGMTQVFDENNRVIPVTVVQTGPNVVTQVRNQEKDGY
SAVQLAYGAIDPRKVNKPETGHFDKAGVTPRRHVAELRTSDADTYEVGQE
LTAEVFSDGALVDVTGTTKGKGFAGTMKRHGFKGQGASHGNQANHRTPGS
IGGCATPGRVFKGVRMSGRMGNNRVTTQGLKVHQVRGEDGLLLIKGAVPG
PKGGLLFVRSAAKGGVTA
>Bacteria_Actinobacteria_Actinobacteria_Actinobacteridae_Actinomycetales_Frankineae_Sporichthyaceae_Sporichthya_polymorpha_DSM_43042
MNVRGLLGEKLGMTQVFDARGRVVPVTVVKAGPCVVTAVRSPEGDGYSAV
QLGFGEIDPRKVNKPEGGHFRKAGVTPRRHVAEIRTDDAGSFEVGQELTV
DVFEEGGLVDIVGTSKGKGTAGVMKRHGFKGLGAAHGTQRKHRSPGSIGA
CATPARVFKGLRMAGRMGNVRTTTQNLTVHAVDPENNLILVKGAVPGPAG
GLVLVKTPAKGNPSKGELK
>Bacteria_Actinobacteria_Actinobacteria_Actinobacteridae_Actinomycetales_Catenulisporineae_Catenulisporaceae_Catenulispora_acidiphila_DSM_44928
MGKQIKGVLGEKLGMTQVWDENNRVVPVTVVKAGPCVVTQIRKQEIDGYE
AVQIAYGAVKPTKVTKPEAGHFAKAGVTPRRYTVEIRTTDAAEYSLGQEI
TAETFTQGQIVDVSGTSKGHGFAGVMKRHNFKGLGAGHGVQRKHRSPGSI
GACATPGRVFKGVRMAGRMGSARVTVQNLTVQAVDAEKGLILVKGAIPGP
NGGLVLVKTSVKKGA
>Bacteria_Actinobacteria_Actinobacteria_Actinobacteridae_Actinomycetales_Catenulisporineae_Actinospicaceae_Actinospica_robiniae_DSM_44927
MDKQIKGVLGEKLGMTQVWDADNRVVPVTVVKAGPCVVTQVRSIEKDGYA
AVQLAFGEIDPRKVNKPEKGHFEKHGVTPRRHLVEIRTSDAGEYTAGQEI
TAEVFASGQKIDVMGTSKGKGFAGVMKRHNFKGLGAGHGVQRKHRSPGSI
GACATPGRVFKGVRMAGRMGNERVTVQNLTVHAIDAEKGLLLIKGAVPGP
NGGLVLVKTAAKG
>Bacteria_Actinobacteria_Actinobacteria_Actinobacteridae_Actinomycetales_Streptomycineae_Streptomycetaceae_Streptomycetaceae_bacterium_MP113_05
MTKQIKGVLGEKLGMTQVWDDNNRVVPVTVLKAGPCVVTQVRTNDKDGYD
SVQIAFGEIDPRKVNKPLKGHFAKADVTPRRHLVEIRTNDSGAYTLGQEV
TAEVFDSGIKVDVTGTSKGKGFAGGMKRHGFRGGKASHGAHRVHRKPGSI
GGCATPGRVFKGTRMAGRMGNERVTTQNLTVHAVDAEKGLLLIKGAVPGP
NGGLVLVRTAAKGA
>Bacteria_Actinobacteria_Actinobacteria_Actinobacteridae_Actinomycetales_Streptomycineae_Streptomycetaceae_Streptomyces_coelicolor_A32
MTKQIKGILGEKLGMTQVWDENNRVVPVTVVKAGPNVVTQVRTNDVDGYE
SVQIAFGEIDPRKVNKPLKGHFAKADVTPRRHLVEIRTAAASEYTLGQEI
TAEAFESGVKVDVTAKSKGKGFAGVMKRHNFKGGKASHGAHRVHRMPGSI
GGCATPGRVFKGMRMAGRMGNERVTTQNLTVHAVDAEKGLLLIKGAVPGP
NGGLVLVRTAAKGA
>Bacteria_Actinobacteria_Actinobacteria_Actinobacteridae_Actinomycetales_Streptomycineae_Streptomycetaceae_Kitasatospora_setae_KM_6054_NBRC_14216
MAKQIKGILGEKLGMTQVWDENNRVVPVTVVKAGPNVVTQVHTADSPAGY
DAVQIGFGEIDPRKVNKPLQGHFAKAGVTPRRHLVELRTADASEYTLGQE
ITAELFEAGVKVDVTGTSKGKGFAGVMKRHNFKGLGAGHGTQRKHRSPGS
IGGCATPGRVFKGMRMAGRMGHERVTTQNLTVHAVDAEKGLLLIKGAIPG
PNGGLVLVRTAAKGL
>Bacteria_Actinobacteria_Actinobacteria_Actinobacteridae_Actinomycetales_Streptomycineae_Streptomycetaceae_Streptacidiphilus_oryzae_TH49
MAKQLKGILGEKLGMTQVWDENNRVVPVTVVKAGPNVVTQVRAADTDGYD
AVQIGFGEIDPRKVNKPLQGHFTKAGVTPRRHLVELRTSDASEYTLGQEI
TAEVFEAGVKVDVTGTSKGKGTAGVMKRHGFRGLGSSHGTQRKHRSPGSI
GGCATPGRVFKGLRMAGRMGNERVSIQNLTVHAVDADKGLLLIKGAIPGP
NGGLVLVRSAAKGA
>Bacteria_Actinobacteria_Actinobacteria_Actinobacteridae_Actinomycetales_Pseudonocardineae_Pseudonocardiaceae_Jiangella_gansuensis_YIM_002_DSM_44835
MTTQTTGAPQRVVRGLLGEKLGMTQVWDENNRIVPVTVVKAGPCVVTQVR
TPDTDGYDAVQLGFGAPNPRKVTKPAQGHFDKAGVTPRRHIAELRTSDAS
EYTLGQEVTVEVFEAGQEVDITGTSKGKGFAGVMKRHGFGGLRASHGVQR
KHRSPGSIGGCATPGRVFKGQRMAGRMGAERVTTQNVAIQAVDAEKGLLL
LKGAVPGPNGGLVFVRTASKGAAK
>Bacteria_Actinobacteria_Actinobacteria_Actinobacteridae_Actinomycetales_Propionibacterineae_Nocardioidaceae_Actinopolymorpha_alba_DSM_45243
MSSVKSVQGAAREVRGLLGEKVGMTQVWDDQNRLIPVTVVKAGPCVVTQV
RTPARDGYSAVQIAFGAIDPRKVNKPDQGHFAKAGVTPRRHVVELRTADA
ASYTAGQEITAEVFEVGEKVDVTATSKGHGFAGVMKRHGFHGLRASHGVE
RKHRSPGSIGACATPGRVFKGLKMAGRMGGVRVTTQNVTVQAVDAEKGLV
LLKGAVPGARGGLVLIRNAVKG
>Bacteria_Actinobacteria_Actinobacteria_Actinobacteridae_Actinomycetales_Propionibacterineae_Nocardioidaceae_Aeromicrobium_marinum_DSM_15272
MSTSSTATARGLLGRKLGMTQVWDADNRVVPVTVIAADTNVVTQIRTRET
DGYSAVQLGFGEIDGRKVNKPQSGHFDKAGVTPRRHVVEIRTEAIADYTL
GQEISPEIFAAGDVVDVTGTSKGKGFAGVMKRHGFHGVGASHGAHRNHRK
PGSIGGCATPGRVFKGLRMAGHMGTDQVTTQNLTVHAVDLEKGVILIKGA
VPGPKGQLVVIRSAAKRIAKGA
>Bacteria_Actinobacteria_Actinobacteria_Actinobacteridae_Actinomycetales_Propionibacterineae_Nocardioidaceae_Marmoricola_sp._URHB0036
MSTFERNLKGLLGTKLGMTQTWDENNRIVPVTVIAAGTNVVTQVRTPEKD
GYNAIQIGFGEIDGSKVTKPSAGHFGKAGVTPRRHVAEIRTSEAPAYEVG
QELGPDTFAAGQEVDVTGTSKGKGYAGVMKLHGFHGVGASHGAHRNHRKP
GSIGACATPGRVFKGTRMAGRMGSDTVTTQNVTVHAVDVEKGLILLKGAV
PGPKGGLVVIRSAAKKSATLTGEA
>Bacteria_Actinobacteria_Actinobacteria_Actinobacteridae_Actinomycetales_Propionibacterineae_Nocardioidaceae_Nocardioides_sp._JS614
MTIERNMKGLLGTKLGMTQVWDENNRVVPVTVIAAGTNVVTQVRTPATDG
YNAIQVGYGEIDGRKVTKPQAGHFGKAGTTPRRHLVEIRTALAADYTVGQ
ELAVDTFAAGEEIDVTGTSKGKGFAGTMKRHGFAGVSASHGAHRNHRKPG
SIGACATPGRVFKGVRMAGRMGTDTVTTQNVTVHAVDTAKGLILLKGAVP
GPKGGLVVLRSAAKSSLTSGKEV
>Bacteria_Actinobacteria_Actinobacteria_Actinobacteridae_Actinomycetales_Propionibacterineae_Nocardioidaceae_Kribbella_flavida_DSM_17836
MSNQKNTRGLLGTKLGMTQTWDENNRVVPVTVIQAGPCVVTEVRTSASHG
YDGVQIAFGDIDPRKVTKPLRGHFEKAGVTPRRHLLELRTADASEYTLGQ
EIKAEAFAAGEVVDVSATSKGKGFAGVMKRHGFHGLRATHGVHKKHRSPG
SIGGCATPGRVFKGLRMAGRMGNEQVTTQNVKVHAIDAERGLILIKGAVP
GPKGGLVLIRNAAKGASK
>Bacteria_Actinobacteria_Actinobacteria_Actinobacteridae_Actinomycetales_Propionibacterineae_Propionibacteriaceae_Microlunatus_phosphovorus_NM_1
MSAEKKVKGLLGTKLGMTQLWDENNRVIPVTVIQAGPCVVTQVRTPESDG
YSAVQLGFGAIKAKQVTKPTAGHFAKADVTPRKHLVELRTSDASEYALGQ
ELTAEVFEAAEVVDVTGVSKGKGTAGVMKRHGFGGLRATHGVHRKHRSPG
SIGGCATPGRVFKGLRMAGRMGNERVTVQNLTVHSVDADRGLILVKGAVP
GNKGGLVVLRSAAKKGEVA
>Bacteria_Actinobacteria_Actinobacteria_Actinobacteridae_Actinomycetales_Propionibacterineae_Nocardioidaceae_Propionicicella_superfundia_DSM_22317
MSNERQVKGLLGTKLGMTQLWDENNRVVPVTVIAAGPCVVTAVRTPDTDG
YSAVQLGYGAVKAKKVTKPAAGHFEKAGVTPRKHLLEIRTSDASEYTLGQ
ELGSEVFAPADVIDVTGISKGKGTAGVMKRHGFGGLRASHGVHRKHRSPG
SVGASATPSRLFKGLRMAGRMGVDRVTVQNLTVHAVDAERGLILVKGAVP
GPKGSLVVLRTAAKKGVRA
>Bacteria_Actinobacteria_Actinobacteria_Actinobacteridae_Actinomycetales_Propionibacterineae_Propionibacteriaceae_Aestuariimicrobium_kwangyangense_DSM_21549
MTTERKVKGLLGTKLGMTQLWDENNRLVPVTVIQAGPCVVTQVRTPDTDG
YSAVQLGFGALKAKHVTKPAAGHFDAAKVTPRKHLVELRTSDASEYSLGQ
ELTAESFEAAEVVDVTGVTKGKGTAGVMKRHGFKGLRATHGVHRKHRSPG
SIGGCSTPGRVFKGLRMAGRMGNDKMTVQNLSIHAVDADRGLILVRGAIP
GNKGSLVVVRSAAKKGDVA
>Bacteria_Actinobacteria_Actinobacteria_Actinobacteridae_Actinomycetales_Propionibacterineae_Propionibacteriaceae_Propionimicrobium_lymphophilum_DSM_4903
MTERNLKGVLGTKLGMTQMWDQDNRVIPVTVIQAGPCVVTQIRTPETDGY
SAVQFGYGAVKAKALTKPAAGHFAKANVTPRKHLVELRTSNASEYELGQE
ITADIFADGEFVDVTGVTKGKGTAGVMKRHGFRGIGAGHGVHRKHRAPGS
IGGCSTPGRVLKGMRMAGRMGNKNKTVQNLQVAAVDAERGLILVRGAVPG
NKGGLVVVRSAAKKGDAK
>Bacteria_Actinobacteria_Actinobacteria_Actinobacteridae_Actinomycetales_Propionibacterineae_Propionibacteriaceae_Propionibacterium_acnes_KPA171202
MTNERTVKGVLGTKLGMTQLWDEHNRLVPVTVIQAGPCVVTQVRTPETDG
YSAVQLGYGAVKAKNVTKPEAGHFEKAGVTPRRHLVELRTADASEYTLGQ
EIAADVFSESDFVDVTGTSKGKGTAGVMKRHGFGGLRATHGVHRKHRSPG
SIGGCSTPGKVIKGLRMAGRMGVERVTVQNLQVHSVDAERGIMLVRGAVP
GPKGSLLVVRSAAKKAAKNGDAA
>CG1_02_FULL_Propionibacterium_60_36
MTNERTVKGVLGTKLGMTQLWDEHNRLVPVTVIQAGPCVVTQVRTPETDG
YSAVQLGYGAVKAKNVTKPEAGHFEKAGVTPRRHLVELRTADASEYTLGQ
EIAADVFSESDFVDVTGTSKGKGTAGVMKRHGFGGLRATHGVHRKHRSPG
SIGGCSTPGKVIKGLRMAGRMGVERVTVQNLQVHSVDAERGIMLVRGAVP
GPKGSLLVVRSAAKKAAKNGDAA*
>Bacteria_Actinobacteria_Actinobacteria_Actinobacteridae_Actinomycetales_Kineosporiineae_Kineosporiaceae_Kineococcus_radiotolerans_SRS30216
MSDRQVRGVLGTKLGMTQLWDADNRIVPVTVVKVEPNVVTQIRTTTVDGY
EAVQLATTAIAQRKATKPAAGHFEKAGVAPRRHLVELRTTDAADYSLGQE
VTAEAFATGATVDVVGTTKGKGFAGVMKRHGFHGVGASHGAHRNHRKPGS
IGGCATPGRVFKGMRMAGRMGAARQTTQNLTVQAVDAEKGLLLITGAIPG
PRGGLVLVKSASKARVKEA
>Bacteria_Actinobacteria_Actinobacteria_Actinobacteridae_Actinomycetales_Micrococcineae_Dermacoccaceae_Demetria_terragena_DSM_11295
MTATTERPVTGVLGEKLGMTQVWDADNRLIPVTVIQAGPCVVTQVQDDEG
YHSVQIAFGAIDPRKVTKPLKGHFEKAGVTPRRHLAEVRTSNAAEYALGQ
EITVEAFESGAVVDVVGTTKGKGFAGVMKRHGFHGVSASHGAHRNHRKPG
SIGGCATPGRVFRGTRMAGRMGGVRQTTQNLTIQAVDAEQGLLLVKGAVP
GPRGGVVLVKTAAKAAVKEA
>Bacteria_Actinobacteria_Actinobacteria_Actinobacteridae_Actinomycetales_Micrococcineae_Dermacoccaceae_Dermacoccus_nishinomiyaensis_M25
MTATTERPVKGLLGEKLGMTQVWDADNRLIPVTVVAVGPCVVTQLRSEGV
DGYNAVQIGYGQIDPRKVTKPLTGHFEKAGVTPRRHLAELRTSDAGEYSL
GQELTAEAFEAGQKVDVVGRTKGKGFAGVMKRHGFAGVSASHGAHRNHRK
PGSIGGCATPGRVFKGMRMAGRMGGVRQTTQNLQIHAVDAEKGLLLIKGA
VPGPAGAVVLVRTAIKGA
>Bacteria_Actinobacteria_Actinobacteria_Actinobacteridae_Actinomycetales_Micrococcineae_Dermacoccaceae_Kytococcus_sedentarius_DSM_20547
MTENTMQRTVAGVLGTKLGMTQVWDEDNRLVPVTVVQVAPNVVTQIRTQD
TDGYGAVQIATGDIDPRKVSNPLRGHFEKAGVTPRRHVTELRTADSGSYE
LGQELTVETFENGATVDVTGTTKGKGFAGVMKRHGFAGVSASHGAHRNHR
KPGSIGGCATPGRVFRGTRMAGRMGGERQTTQNLTIHAVDADKGLLLIKG
AVPGARGGLVLVRSAAKGA
>Bacteria_Actinobacteria_Actinobacteria_Actinobacteridae_Actinomycetales_Micrococcineae_Intrasporangiaceae_Ornithinimicrobium_pekingense_DSM_21552
MTATTTRSVKGVLGEKLGMTQVWDADNRLVPVTVIKADPNVVTQVRNAET
DGYDAVQIAFGAIDPRKVTKPLKGHFEKAGVTPRRHLVELRTADAAEYQL
GQEVTVETFEGGQTVDVTGTTKGKGFAGVMKRHNFAGVSASHGAHRNHRK
PGSIGGCATPGRVFKGLRMAGRMGGVRQTTLNLTIHAVDADKGLLLIKGA
VPGPRGGVVLVRTAAKGA
>Bacteria_Actinobacteria_Actinobacteria_Actinobacteridae_Actinomycetales_Micrococcineae_Intrasporangiaceae_Serinicoccus_marinus_MCCC_1A05965
MTTTTTAATTTRTFKGVLGEKLGMTQVWDAENRLVPVTVIKAGPAVVTQV
RNAQTDGYDAVQIAFGAIDPRKVTQPLKGHFAKAGVTPRRHVAELRTADA
ADYELGQEITAEAFEGGQKVDVTGTTKGKGFAGVMKRHGFHGVSASHGAH
RNHRKPGSIGGCATPGRVFKGMRMAGRMGGERQTTSNLTVHAVDADKGLL
LIKGAVPGPRGGVVLVRTAAKGA
>Bacteria_Actinobacteria_Actinobacteria_Actinobacteridae_Actinomycetales_Micrococcineae_Dermatophilaceae_Austwickia_chelonae_NBRC_105200
MTNAAERTVTGVLGEKLGMTQVWDAENRLVPVTVIKAGPCVVTQVRTPET
DGYGAVQLGFGAIDPRKVNKPETGHFTKAGVTPRRYLVEIRTANASEYTP
GQELTVEAFEAGAKVDVSGTTKGKGFAGVMKRHGFAGVSASHGAHRNHRK
PGSIGACATPARVFKGVRMAGRMGGVRQTTQNLTIHAVDAEKGLLLIKGA
IPGPRGGVVLVRTAAKGA
>Bacteria_Actinobacteria_Actinobacteria_Actinobacteridae_Actinomycetales_Micrococcineae_Dermatophilaceae_Dermatophilus_congolensis_DSM_44180
MSNAAKSASRAVTGVLGEKLGMTQVWDEQNRLVPVTVIKAGPCVVTQIRD
AATDGYEAVQIGFGEIDPRKVKKPLRGHFEKAGVAPRRHLVEIRTNNSSE
YTLGQEITVSAFESGQKIDVTGKTKGKGFAGVMKRHGFAGVSASHGAHRN
HRKPGSVGACATPGRIFKGQRMAGRMGGVRQTTQNLTIHAIDADKGFILV
KGAVPGPRGGIVLVRTAAKGA
>Bacteria_Actinobacteria_Actinobacteria_Actinobacteridae_Actinomycetales_Micrococcineae_Dermatophilaceae_Kineosphaera_limosa_NBRC_100340
MTSTRERAVKGLLGTKLGMTQVWDADNRLVPVTVIQAGPCVVTQVRDAEN
DGYTAVQIGFGAIDPRKVKKPMTGHFEKAGVTPRRHLVELRTSDAGEYSL
GQELTVEAFEGGQKVDVAGTTKGKGFAGVMKRHGFHGVGASHGAHRNHRK
PGSIGGCATPGRVYKGQRMAGRMGGVRQTTQNLTIHAVDAERGLLLVKGA
VPGPRGGVVLVRTAAKGA
>Bacteria_Actinobacteria_Actinobacteria_Actinobacteridae_Actinomycetales_Micrococcineae_Dermatophilaceae_Mobilicoccus_pelagius_NBRC_104925
MQMSISSKTERPVTGVLGEKLGMTQMWDADNRLVPVTVVKAGPCVVTQVR
TEDADGYNAVQIAFGAIDPRKVNQPMTGHFEKAGVTPRRHLVELRTSEAG
TFNAGQEITAEAFEVGQRVDVVGRTKGKGFAGVMKRHGFSGVSASHGAHR
NHRKPGSIGACATPSRVFRGHRMAGRMGGVRQTTQNLQIHAVDAEQGLLL
IKGAVPGPRGAVVLVRTAVKGA
>Bacteria_Actinobacteria_Actinobacteria_Actinobacteridae_Actinomycetales_Micrococcineae_Intrasporangiaceae_Arsenicicoccus_bolidensis_DSM_15745
MTNAAIERNVKGVLGEKLGMTQVWDADNRLIPVTVIKAGPCVVTQVRDAE
KDGYQAVQIAFGAIDPRKVNKPMTGHFEKAGVSPRRHLVELRTSDSADYS
VGQEITAEAFEVGSDVDVTGTTKGKGFAGVMKRHGFKGVSSSHGAHRNHR
KPGSIGGCSTPGRVFKGMRMAGRMGGVRQTTQNLTIHAVDADKGLLIIKG
AVPGPRGGVVLVRTAAKGA
>Bacteria_Actinobacteria_Actinobacteria_Actinobacteridae_Actinomycetales_Micrococcineae_Intrasporangiaceae_Intrasporangium_calvum_DSM_43043
MTVAATTSNRTLKGLLGKKLGMTQVWDADNRLVPVTVVEAGPCVVTQVRN
GATDGYDAVQIAFGAIDPRKVNQPMSGHFEKAGVTPRRHLVELRTADAAD
YELGQEISADVFEAGQRVDATGTTKGKGFAGVMKRHGFAGVSSSHGSHRN
HRKPGSIGGCATPGRVFRGMRMAGRMGGVRQTTQNLQIHAVDAEKGLLLI
KGAVPGPRGGIVLIRTAAKGA
>Bacteria_Actinobacteria_Actinobacteria_Actinobacteridae_Actinomycetales_Micrococcineae_Intrasporangiaceae_Janibacter_sp._HTCC2649
MTDIATKTVKGVLGKKLGMTQVWDAENRLIPVTVIEAGPCVVTQVRNAET
DGYAAVQIAFGAIDPRKVTKPLTGHFEKAGVTPRRHLVELRTADAAEYSL
GQELTAETFEAGQAVDISATTKGKGFAGVMKRHGFHGVSSSHGSHKNHRK
PGSIGGCATPGRVFKGMRMAGRMGGVRQTTQNLTIHAVVADKGLLLVKGA
VPGPRGAVVLVRNAVKGA
>Bacteria_Actinobacteria_Actinobacteria_Actinobacteridae_Actinomycetales_Micrococcineae_Intrasporangiaceae_Tetrasphaera_elongata_DSM_14184
MTATKTVKGLLGKKLGMTQLWNEDNRLVPVTVIEVGQNVVTQIRSEETDG
YAAVQIGFGAIDPRKVTKPLTGHFEKAGVTPRRHLVELRTSDAADYSAGQ
ELAADTFEAGTTVDVTGTTKGKGFAGVMKRHGFHGVSSSHGAHRNHRKPG
SIGGCATPGRVFKGMRMAGRMGGVRQTTQNLTIHAVDVEKGLLLVKGAVP
GPRGGVVLVRSAAKGA
>Bacteria_Actinobacteria_Actinobacteria_Actinobacteridae_Actinomycetales_Micrococcineae_Dermabacteraceae_Dermabacter_sp._HFH0086
MSNELTGQRDRVINGVLGTKLGMTQVWDEDGNIVPVTVVQAGPCVVTQVR
SQDVDGYDAVQIAYGAIDPRKVTKPLKGHFEKAGVTPRRHLVELRTNDAA
EYELGQEIDASIFEAGQKVDVVGTTKGKGNAGVMKRHGFAGVSASHGQHR
NHRKPGSIGGASTPARVFKGMRMAGRMGGNRNSVQNLTVQAVDAEKNLVL
IKGAVPGPKGGIVLVRSAVKGPKKGA
>Bacteria_Actinobacteria_Actinobacteria_Actinobacteridae_Actinomycetales_Micrococcineae_Dermabacteraceae_Brachybacterium_faecium_DSM_4810
MSNELTGQKARPVSGVLGTKLGMTQVWDENGKLVPVTVVQTGANVVTQIR
SVETDGYDAVQIAFGQIDPRKVSQPLRGHFEKAGVTPRRHLVELRTVNAA
EYTLGQEIDASVFEAGQKVDVVGTSKGKGTAGVMKRHGFAGVGASHGQHR
NHRKPGSIGGASTPGRVFKGQRMAGRMGGDRTSVQNLTVHAVDVEKGLVL
VKGAVPGAKGGLVLVRSAVKSPAKEA
>Bacteria_Actinobacteria_Actinobacteria_Actinobacteridae_Actinomycetales_Micrococcineae_unclassified_Micrococcineae_Ruania_albidiflava_DSM_18029
MTSLPSQSERVVKAVLGTKLGMTQVWDDAGRLVPVTVVQVGTNVVTQVRT
VEKDGYSAVQLGFGQIDPRRTSQPLRGHFEKAGVTPRRHVAEVRTADAAE
YNLGQELTADTFEAGATVDVVGTSKGKGTAGVMKRHGFGGASASHGAHRN
HRKPGSIGGAATPGRVFRGQRMAGRMGNARQTTQNLTIHAVDAEKGLLLV
SGAVPGPKGGLVVVKTAAKGA
>Bacteria_Actinobacteria_Actinobacteria_Actinobacteridae_Actinomycetales_Micrococcineae_Beutenbergiaceae_Beutenbergia_cavernae_DSM_12333
MTSPTTSAAAVTALLGTKLGMTQVWDDAGRLVPVTVVQVGTNVVSAVRTP
ETDGYSAVQLAFGQIDPRKVTQPLKGHFAKAGVTPRRHVAEIRTGDAAEY
TPGQELTVEVFAAGQGVDVVGTTKGKGTAGVMKRHGFSGVGASHGAHRNH
RKAGSIGGASTPSRVFRGLRMAGRMGNDRHTVQNLKIHAVDAEKGLLLVT
GALPGPRGGLVVVKTASKEA
>Bacteria_Actinobacteria_Actinobacteria_Actinobacteridae_Actinomycetales_Micrococcineae_Cellulomonadaceae_Cellulomonas_flavigena_DSM_20109
MVTQQNARPVTALLGTKLGMTQVWDEAGRLVPVTVLAVGTNVVTQVRSAE
SDGYAAVQLAYGQIDPRKVTKPLKGHFEKAGVTPRRHVAEIRTSNAAEFT
LGQEITAGAFEAGQVVDVTGTTKGKGTAGVMKRHGFHGVGASHGAHRNHR
KPGSIGGASTPSRVFKGLKMAGRMGVARQTTQNLTVHAVDAEKGLLLVKG
AVPGPKGGVVVVRSAVKGA
>Bacteria_Actinobacteria_Actinobacteria_Actinobacteridae_Actinomycetales_Micrococcineae_Cellulomonadaceae_Actinotalea_ferrariae_CF5_4
MTTLPQNAKPITAVLGTKLGMTQVWDEAGRLVPVTVVQVGTNVVTQVRSE
ESDGYAAVQLAFGQIDPRKVTQPLKGHFEKAGVTPRRHLTEIRTPDAGQY
VLGQEITAEAFTAGQLIDVVGTTKGKGTAGVMKRHGFHGVGASHGAHRNH
RKPGSIGGASTPSRVFKGLKMAGRMGHVRQTTQNLTVHAVDAEKGLVLVK
GAVPGPKGGVVLVRSAVKGA
>Bacteria_Actinobacteria_Actinobacteria_Actinobacteridae_Actinomycetales_Micrococcineae_Jonesiaceae_Jonesia_denitrificans_DSM_20603
MTTQQNERPVKAVLGKKLGMTQVWDEAGRLVPVTVVAVEPNVVTQIRTVD
NDGYAAVQVATGQIDPRKVTKPLKGHFEKAGVTPRRHVTEIRTSDSGEYS
LGQEVTVGVFEAGTKVDVIGTTKGKGFAGVMKRHGFAGASASHGAHRNHR
KPGSIGAAATPSRVFKGLRMAGRMGHDRMTVQNLTVHAVDADKGYVLLKG
AVPGPKGGVVLVRNAVKGA
>Bacteria_Actinobacteria_Actinobacteria_Actinobacteridae_Actinomycetales_Micrococcineae_Sanguibacteraceae_Sanguibacter_keddieii_DSM_10542
MATQQNERPVTAVLGTKLGMTQVWDEAGRLVPVTVVQVGTNVVTQVRTAE
LDGYAAVQLAYGQIDPRKVSQPLKGHFEKAGVTPRRHVTEIRTSDAGEFT
LGQELTAEAFASGSVVDVIGTTKGKGFAGVMKRHGFHGVGASHGAHKNHR
KPGSIGGASTPSRVFKGVRMAGRMGVDRQTTQNLTVHAVDAEKGLLLVKG
AVPGPKGGVVLVRSAAKGA
>Bacteria_Actinobacteria_Actinobacteria_Actinobacteridae_Actinomycetales_Micrococcineae_Cellulomonadaceae_Paraoerskovia_marina_DSM_21750
MTTPQQNERAVTAALGTKLGMTQVWDDNGRLVPVTVVAVAPNVVTQVRSD
ETDGYHAIQLAAGQIDPRKVTNPLKGHFEKAGVTPRRHVAEVRTADAASY
ELGQEITAEAFTAGAKVDVVGTTKGKGTAGVMKRHGFHGVGASHGSHRNH
RKPGSIGGASTPSRVFKGMRMAGRMGHDRQTTMNLTVHAVDAEKGLLLVK
GAVPGPKGGVVLVRSAVKGA
>Bacteria_Actinobacteria_Actinobacteria_Actinobacteridae_Actinomycetales_Micrococcineae_Promicromonosporaceae_Cellulosimicrobium_cellulans_J36_ICCI
MTTPQQNARPVTAVLGTKLGMTQLWDEAGRLVPVTVVAVGTNVVTQVRTA
DADGYAAVQLAYGQIDPRKVTKPLKGHFEKAGVTPRRHVAEVRTSDAAEY
ALGQEITAEAFEAGAVVDVVGTTKGKGTAGVMKRHGFSGVGASHGAHRNH
RKPGSIGGASTPSRVFKGLRMAGRMGNARQTTQNLTVHAVDAEKGLLLVK
GAVPGPKGGVVLVRSAAKGA
>Bacteria_Actinobacteria_Actinobacteria_Actinobacteridae_Actinomycetales_Micrococcineae_Promicromonosporaceae_Isoptericola_variabilis_225
MTNQQKNVTAVLGTKLGMTQLWDDAGRLVPVTVVAVPTNVVTQVRSADAD
GYAAVQLAAGQIDPRKVTKPLKGHFEKAGVTPRRHVAEVRTSDATEYTLG
QEITAAAFEAGAVVDVVGTTKGKGTAGVMKRHGFAGVGASHGAHRNHRKP
GSIGGASTPSRVFKGLRMAGRMGNARKTVQNLTVHAVDAEKGLLLVKGAV
PGPKGGVVLVRTAAKGA
>Bacteria_Actinobacteria_Actinobacteria_Actinobacteridae_Actinomycetales_Micrococcineae_Promicromonosporaceae_Promicromonospora_kroppenstedtii_RS16_DSM_19349
MTNQQKNVTALLGTKLGMTQLWDEAGRLVPVTVVSVGTNVVTQIRTVDAD
GYAAVQLAAGQVDPRKVTKPLKGHFEKAGVTPRRHVAEVRTENASEFTLG
QEITAEAFEAGALVDVVGTTKGKGTAGVMKRHGFSGVGASHGAHRNHRKP
GSIGGASTPSRVFKGLRMAGRMGNARQTTQNLTVHAVDAEKGLLLVKGAV
PGPKGGVVLVRNAAKGA
>Bacteria_Actinobacteria_Actinobacteria_Actinobacteridae_Actinomycetales_Micrococcineae_Promicromonosporaceae_Xylanimonas_cellulosilytica_DSM_15894
MSNLQKNVTAVLGKKLGMTQLWDEAGRLVPVTVVAVDTNVVTQVRTTETD
GYSAVQLAVGQIDPRKVTQPLKGHFEKAGVTPRRHVAEIRTADASTYTVG
QEITAAAFEAGAVVDVSGTTKGKGTAGVMKRHGFAGVGASHGSHRNHRKP
GSIGGASTPSRVFKGLRMAGRMGNARQTTQNLTVHAVDAEKGLLLVKGAV
PGPKGGVVVVKTAAKGA
>Bacteria_Actinobacteria_Actinobacteria_Actinobacteridae_Bifidobacteriales_Bifidobacteriaceae_Alloscardovia_omnicolens_DSM_21503
MVSKNNRQALLGKKLGMSQVWDENGFFVPVTLVEVDTNVVTAVKNEESDG
YKAVQIAFGAIDPTKVSKPLAGHFAKAGVTPRRHLVEFRTEDVENYELGQ
ELTAEIFPDGAVVDVTGTTKGKGFAGTIKRWGFKSYRRTHGSHKNERRPG
SVGACATPSRILKGKRMAGRMGHDTHTTLNLTVVSSDAANGIIAVKGAVP
GPKGSLVVVRTAVKGA
>Bacteria_Actinobacteria_Actinobacteria_Actinobacteridae_Bifidobacteriales_Bifidobacteriaceae_Bifidobacterium_animalis_animalis_ATCC_25527
MSQNKNRNALLGKKLGMSQVWDENGFFVPVTLVEVSTNVVTAVKNEETDG
YKAVQLGYGQVDPRKVTKPMAGHFAKAGVTPRRHLAEVRTENVEDFEPGQ
ELTAEIFPEGVQVDVTGTTKGKGFAGTIKRWGFKSYRRTHGSHKNERRPG
SVGACATPSRILKGKRMAGRMGHVTNTVQNLTVVSSDVENGILAIKGAIP
GPKGGIVLVRSAVKGA
>Bacteria_Actinobacteria_Actinobacteria_Actinobacteridae_Bifidobacteriales_Bifidobacteriaceae_Gardnerella_vaginalis_409_05
MSQNKNRTALLGRKLGMSQVWDENGFFVPVTLVEVATNVVTAVKTVESDG
YCAVQLGYGQIDPTKVTKPLAGHFAKAGVTPRRHLAEVRTENAADYQPGQ
ELTAELFAEGSEVDVTGTTKGKGFAGTIKRWGFKSYRRTHGSHKNERRPG
SVGACATPSRILKGKRMAGRMGHVTSTALNLTIVSSDVENGILAIKGAVP
GPKGAIVLVRSAVKGA
>Bacteria_Actinobacteria_Actinobacteria_Actinobacteridae_Bifidobacteriales_Bifidobacteriaceae_Parascardovia_denticolens_DSM_10105_Contig1484
MTSNINRTALVGKKLGMSQIWDENGFFVPVTLVDVSTNVVTAVKSEDRDG
YKAVQLGYGAIDPTKVTKPLAGHFAKAGVTPRRHLVEVRTEDAGSYQPGQ
ELAADTFSDGDQVDVTGTTKGKGFAGTIKRWGFKSYRRTHGSHKNERRPG
SIGACATPSRVLKGKRMAGRMGHVTHTTQGLTVVSADVENGLIAIKGAIP
GPKGAIVLVRSAVKGAK
>Bacteria_Actinobacteria_Actinobacteria_Actinobacteridae_Actinomycetales_Actinomycineae_Actinomycetaceae_Actinobaculum_schaalii_CCUG_27420
MNSKQAVASKPVKALLGTKLGMTQLWDEDGRLLPITVVRVGTNVVTQVRT
LEVDGYSAVQLASGDEKTKNVTKPLQGHFAKAGVTPRKKLAEIRTPDASE
YTLGQELTADIFEAGQSVDVIGTSRGKGFAGVMKRHGFAGVSASHGAHRN
HRKPGSIGACATPSRVFKGLRMAGRMGQDRVTVQNLSIHSVDLENGLLLV
VGAIPGAKGGSVVVRTSVKGA
>Bacteria_Actinobacteria_Actinobacteria_Actinobacteridae_Actinomycetales_Actinomycineae_Actinomycetaceae_Arcanobacterium_haemolyticum_DSM_20595
MTKNITTATVAPVKALLGIKLGMTQVWDENAKLVPVTVVRVGKNVVTQVR
TPEIDGYSAVQIASGELKAKNVTKPLKGHFEKAGVEPRRHVAEIRTVDAE
DYTLGQELGVETFEAGQTIDVIGKSKGKGFAGVMKRHGFAGVSASHGAHR
NHRKPGSIGACSTPSRVFRGMRMAGRMGNARVTVQNLTIHAIDTENNLIL
VSGAIPGNKGGVVVIRTAVKGA
>Bacteria_Actinobacteria_Actinobacteria_Actinobacteridae_Actinomycetales_Actinomycineae_Actinomycetaceae_Trueperella_pyogenes_TP6375
MTKNKTAAAPVKALLGVKLGMTQVWDENAKLVPVTVVKVGKNVVTQIRTM
DTDGYEAVQIASGELKNKNVTKPLQGHFEKAGVAPRRFVAEVRTSDAGEY
TLGQELGVDLFEVGQTIDVVGKSKGKGFAGTMKRHGFAGVGASHGAHRNH
RKPGSIGGCATPGRVFRGQRMAGRMGNARVTVQNLTIHAVDTENELLLVS
GAIPGNKGGVVVIRTAAKGA
>Bacteria_Actinobacteria_Actinobacteria_Actinobacteridae_Actinomycetales_Actinomycineae_Actinomycetaceae_Varibaculum_cambriense_DSM_15806
MTTQTQPAAAVPTRALLGRKLGMTQVWDEDGKVIPITVVQVDKNVVTQVR
DQETDGYTAIQIGFGQIDQRKVTKPLAGHFNKAGVSPRRHLVEVRTGGDD
EFTLGQELAADIFEVGQKVDVTGKTKGKGFAGVMKRHGFAGVSASHGAHR
NHRKPGSIGACATPGRVFKGLRMAGRMGGDRRTIQNLKVQAVDAEKGIVL
VTGAIPGPKGGIVLIRSAVKGA
>Bacteria_Actinobacteria_Actinobacteria_Actinobacteridae_Actinomycetales_Actinomycineae_Actinomycetaceae_MobiluncusFalcivibrio_group_Mobiluncus_curtisii_ATCC_43063
MTDTMASVKALLGRKLGMTQVWDEDGKLIPVTVVQVEKNVVTQIRTNETD
GYDAVQLGFGKMDERKVTKPMAGHFAKAGVEPRRHLAEIRTGDASSYELG
QELGAEVFEAGTLVDVSGNTKGKGFAGVMKRHGFQGVSASHGAHRNHRKP
GSIGACATPGRVFKGLNMAGRMGGNRRTIMNLKVQAVDAEKGLVVLTGAI
PGPKGGIVMIRSAVKGA
>Bacteria_Actinobacteria_Actinobacteria_Actinobacteridae_Actinomycetales_Actinomycineae_Actinomycetaceae_Actinomyces_naeslundii_Howell_279_ATCC_12104
MTTLNTPAAAAPAKALLGTKLGMTQIWDENGVLRPVTVVRVDTNVVTQVR
TIETDGYEAVQLAFGDIDTRKVTKPLAGHFAKAGVEPRRHVAEVRTSLAS
EFTPGQELAADTFEVGQLVDVTGTSKGKGFAGVMKRHGFAGVGASHGAHR
NHRKPGSIGACATPGRIFKGLRMAGRMGHARRTVQNLKIRGVDVDKGVLL
VNGAIPGPKGSVVVVRTAVKGA
>Bacteria_Actinobacteria_Actinobacteria_Actinobacteridae_Actinomycetales_Micrococcineae_Brevibacteriaceae_Brevibacterium_linens_BL2
MANNRSSALPTTRRVKGLLGTKLGMTQVWDEQNNLVPVTVVAAGSNVVTQ
VRNEETDGYPAVQIAFGEIDPRKVNKPTAGHFEKAGVTPRRHLVELRTAD
AADYSLGQELGVDTFDAGIKVDVTAKTKGKGTAGVMKRHGFHGVGASHGQ
HRNHRKPGSIGGAATPGRVFKGMRMAGRMGAVKHTTQNLTIHAVDTENNF
LLIKGAVPGPKGAVVLVRSAAKEG
>Bacteria_Actinobacteria_Actinobacteria_Actinobacteridae_Actinomycetales_Micrococcineae_Micrococcaceae_Arthrobacter_phenanthrenivorans_Sphe3
MTATRNVKGLLGTKLGMTQVWDENNKLIPVTVVQADSNVITQLRNAEADG
YVAVQIGYGQIDPRKVTKPLAGHFEKAGVTPRRHVVELRTADAAEYELGQ
ELSVEVFEAGQKIDVIGTTKGKGFAGVMKRHGFHGVGASHGAHKNHRKPG
SIGGASTPSRVFKGMKMAGRMGAVRHTTLNLTVHAVDVEKSLLLIKGAVP
GARGQVVLVRTAVKGA
>Bacteria_Actinobacteria_Actinobacteria_Actinobacteridae_Actinomycetales_Micrococcineae_Micrococcaceae_Acaricomes_phytoseiuli_DSM_14247
MTAIRSIKGILGTKLGMTQVWDENNKLIPVTVIKADSNVVTQLRDAEKDG
YSAVQIGFGQIDPRKVTKPLAGHFEKAGVSPRRHVAEIRTSEAGNYELGQ
ELSVEQFDAGQKVDVIGTTKGKGFAGVMKRHGFSGVGASHGAHRNHRKPG
SIGGAATPGRVFKGLRMAGRMGAVKHTTLNLTVHAVDAGNSLLLIKGAVP
GARGQVVLVRTAVKAPGNSAAKGA
>Bacteria_Actinobacteria_Actinobacteria_Actinobacteridae_Actinomycetales_Micrococcineae_Micrococcaceae_Kocuria_rhizophila_DC2201
MTTTFERQVKGLLGTKLGMTQVWDENGKFVPVTVVKADSNVVTQLRNTDK
DGYNAVQIGFGAIDPRKVTKPLAGHFAAAGVTPRRHVVELRTSDAAEYEL
GQELSVELFEAGAKVDVVGTTKGKGTAGVMKRHGFSGVGASHGAHKNHRK
PGSIGGASYPARVFKGMRMAGRMGNARHTTMNLTVHAVDAENSLLLIKGA
LPGPKGSVVLVRSTVKGA
>Bacteria_Actinobacteria_Actinobacteria_Micrococcales_Micrococcaceae_Rothia_dentocariosa_ATCC_17931
MTNKFERQVKGLLGTKLGMTQVWDEDGKVVPVTVVKADSNVITQIRNQET
DGYHAVQIGFGSIDSRKVTKPLAGHFEKAGVTPRRHLVELRTADAAEYSL
GQELTVEMFEPGQKVDVVGKTKGKGFAGVMKRHGFKGVGASHGQHKNHRK
PGSIGGASYPARVFKGMRMAGRMGAARHTTLNLTIQGVDAENNVLLIKGA
IPGPKGGVVLVRTAVKGA
>Bacteria_Actinobacteria_Actinobacteria_Actinobacteridae_Actinomycetales_Micrococcineae_Micrococcaceae_Nesterenkonia_alba_DSM_19423
MTNISRTELPVKGLLGTKLGMTQVWDEDNNIVPVTVIQADSNVVTQVRTE
DTDGYNAVQIGYGQIDPRKVTKPLAGHFEKAGVTPRRHVVEVRTSDAGDY
ELGQDLSVEVFESGQKVDVIGKTKGKGFAGVMKRHGFAGVGASHGQHKNH
RKPGSIGGAATPGRVFKGQRMAGRMGNARHTTHNLTVHAVDAEKNLLLVK
GAVPGPKGGVILVRTAVKGA
>Bacteria_Actinobacteria_Actinobacteria_Actinobacteridae_Actinomycetales_Micrococcineae_Yaniellaceae_Yaniella_halotolerans_DSM_15476
MTISPKIKGLMGTKLGMTQVWDENNNLIPVTVVQAEPNVVTQLRNDEVDG
YSAIQIAYGAIDPRKVSKPLVGHFDKAGVTPRRHVVEIRTSDVVDYTLGQ
DLTVEQFEAGQLIDVTANSKGKGFAGAMKRHNFGGAGASHGQKKNHRKPG
SVGGAATPGRVFKGKKLPGRMGNVKTTTQNLTLHGIDVENNLLLIKGAVP
GPRGRVVLVRDAVKGA
>Bacteria_Actinobacteria_Actinobacteria_Actinobacteridae_Actinomycetales_Micrococcineae_Micrococcaceae_Micrococcus_luteus_NCTC_2665
MTNTQNIKGLLGTKLGMTQVWDEDNKLIPVTVVKADPNVVTQLRSEETDG
YTAVQIAYGQIDPRRVTKPLAGHFEKAGVTPRRHLVELRTADAAEYSLGQ
DVTVEVFEAGQKVDVVGTTKGKGFAGAMKRHGFAGVGASHGAHKNHRKPG
SVGGASTPGRVFKGQRMPGRMGAVRQTTMNLTLHGIDVENNLLLIKGAVP
GSKGQVVLVRSAVKGA
>Bacteria_Actinobacteria_Actinobacteria_Actinobacteridae_Actinomycetales_Micrococcineae_Micrococcaceae_Citricoccus_sp._CH26A
MTIMRNVKGLLGTKLGMTQVWDADNKLIPVTVVQAEPNVVTQLRNEDADG
YAAVQIAYGQIDPRKVTKPLAGHFEKAGVTPRRHVVELRTADTAEYTLGQ
DVTVEVFEAGQKVDVVGTTKGKGFAGAMKRHGFSGVGASHGAHKNHRKPG
SVGGASTPGRVFKGQRLPGRMGAVRQTTQNLTLHGIDVEKNLLLIKGAVP
GPRGQVVLVRTAVKGA
>Bacteria_Actinobacteria_marine_actinobacterium_IMCC13023
MTVNTRTVKGLLGKKLGMTQGWDADNKLVPITVVEAGENVITQIKNLEKD
GYAAIQLAYGAIEPRKVDKPTTGHFAKAGSTPRRFLAEIRTADTDIYTVG
QSIGVDIFEVGSKLDVVGTSKGKGFAGVMKRHGFSGIHASHGAHKNHRKP
GSVGAGTTPSRVLKGKKMPGRMGTDRVTTLNLTLHGVDLEKGLLLIKGAV
PGPKGQLVFVRNAVKETD
>Bacteria_Actinobacteria_Actinobacteria_Actinobacteridae_Actinomycetales_Micrococcineae_Microbacteriaceae_Curtobacterium_sp._9128
MANTTKTVKGLLGKKLGMTQVWDENNKFIPVTVIEVGPNVVTQIRNVERD
GYEAIQIAAGQIDPRKVNKPAAGHFEAAGVTPRRTLTEIRTSDAGEYTLG
QELTVDATFEAGAKVDVVGTSKGKGFAGVMKRHGFAGVSASHGAHRNHRK
PGSIGASSTPSRVFKGMRMAGRMGGERVTVLNLTVHAVDAEKGLLLVKGA
VPGARGRSVFVRTAVKGK
>Bacteria_Actinobacteria_Actinobacteria_Actinobacteridae_Actinomycetales_Micrococcineae_Microbacteriaceae_Curtobacterium_flaccumfaciens_UCD_AKU
MANSTKTVKGLLGKKLGMTQVWDENNKFIPVTVIEVGPNVVTQIRNAERD
GYEAIQIAAGAIDPRKVNKPAAGHFEAAGVTPRRTLTEIRTNDSAEYTLG
QELTVDSTFTAGQKVDVVGTSKGKGFAGVMKRHGFHGVGASHGAHRNHRK
PGSIGASSTPSRVFKGMRMAGRMGGDRVTVLNLTVHAVDAEKGLLLVKGA
VPGARGRSVFVRTAVKGK
>Bacteria_Actinobacteria_Actinobacteria_Micrococcales_Microbacteriaceae_Zimmermannella_faecalis_ATCC_13722
MSTATKTYKGLLGTKLGMTQQWDAENRLVPLTVIQVSPNVVTQIMTQEKN
GYDAIQIAAGAIELRKVSQPLAGHFKAAGVTPRRHVTEIRTADAAEYEVG
QELNVELFEAGQLVDVVGTSKGKGFAGTMKRHNFKGVGASHGAHKNHRKP
GSIGASATPSRVFKGTRMAGRMGHDRVTVQNLTLHGIDVERGLLLVKGAV
PGAKGRLVFVRNAVKGA
>Bacteria_Actinobacteria_Actinobacteria_Actinobacteridae_Actinomycetales_Micrococcineae_Microbacteriaceae_Gulosibacter_molinativorax_DSM_13485
MPTATKTYKGLLGTKLGMTQQWDSENRMIPVTVIQVSPNVVTQILNTEKN
GYEAIQIAAGAIDPRKVNKPAAGHFAAAGVTPRRHLTEIRTADAADYELG
QELTVEIFEAGQKVDVVGTSKGKGFAGTMKRHNFKGVGASHGAHKNHRKP
GSIGASATPSRVFKGTRMSGRMGSDRVTVQNLLVHGVDVERNLLLVKGAV
PGAKGRLVFVRNAVKGA
>Bacteria_Actinobacteria_Actinobacteria_Actinobacteridae_Actinomycetales_Micrococcineae_Microbacteriaceae_Agrococcus_lahaulensis_DSM_17612
MSKIMTTRGLLGTKLGMTQVWDEQNKLVPVTVLEITPNVVTQIRTPEKDG
YAAIQIAAGQIDPRKVNQPSAGHFTAAGVTPRRHLAEVRTDDAGEYELGQ
ELSVDLFAPGQKIDVVGTSKGKGFAGVMKRHNFAGVSASHGAHRNHRKPG
SIGASATPSRVFRGTRMAGRMGGARVSVLNLTVHSIDVEQGLMLVKGAVP
GARGRLVFVRNAVKGA
>Bacteria_Actinobacteria_Actinobacteria_Actinobacteridae_Actinomycetales_Micrococcineae_Microbacteriaceae_Leucobacter_chromiiresistens_JG_31
MSVVRNVKGLLGTKLGMTQVWDENGNVVPVTVIEVAPNVVTQIRTAEVDG
YSAVQIAAGQIDPRKVNKPTAGHFEKAGVTPRRHLTEVRTSDASEYSLGQ
ELTVDGTFEAGQLIDVVGTSKGKGFAGAMKRHNFKGVSASHGAHRNHRKP
GSIGGAATPGRVFRGQRMPGRMGGERVTVQNLTVQAVDAEKGLILVKGAV
PGARGRLVFVRNAVKGA
>Bacteria_Actinobacteria_Actinobacteria_Actinobacteridae_Actinomycetales_Micrococcineae_Microbacteriaceae_Microbacterium_paraoxydans_DH1b
MVDINSKVSKGMLGTKLGMTQVWNENGKLVPVTVIELAPNVVTQIRTPEK
DGYNAVQIAYGQIDPRKVNKPLSAHFEAAGVTPRRHVTEVRTADAADYTL
GQELTVDGTFEAGQLVDVVGTSKGKGTAGVMKRHNFKGVSASHGAHRNHR
KPGSIGASSTPSRVFKGMRMAGRMGGERVTVLNLTVHAIDIEKGLMLVKG
AVPGARGRIVYVRNAVKGA
>Bacteria_Actinobacteria_Actinobacteria_Actinobacteridae_Actinomycetales_Micrococcineae_Microbacteriaceae_Rathayibacter_toxicus_DSM_7488
MSVTVSPTLKTSKGLLGTKLGMTQVWDKNNKLVPVTVIEISPNVVTQVRT
EEKDGYSAVQIAAGAIDPRKVNKPSAGHFDAAGVTPRRHLTEVRTADASS
YSAGQELTVDAVFEAGTKVDVVGTSKGKGFAGVMKRHNFKGVSASHGAHR
NHRKPGSIGASSTPSRVFKGMRMAGRMGGERVTVLNLKVHSVNAEKGLLL
VKGAVPGARGRLVFVRNAVKGA
>Bacteria_Actinobacteria_Actinobacteria_Actinobacteridae_Actinomycetales_Micrococcineae_Microbacteriaceae_Curtobacterium_ginsengisoli_DSM_22003
MSNTQTKTVKGLLGKKLGMTQVWDENNKLIPVTVVEITPNVVTQIRTPEV
DGYDAVQIAYGQIDPRKVNKPATGHFEKAGVTPRRHLTEVRTADASSYQL
GQELTVGETFEAGQLVDVVGTSKGKGTAGVMKRHNFKGVSASHGSHRNHR
KPGSIGASSTPSRVFKGMRMAGRMGGERVTVLNLTVHSVDAEKGLLLVKG
AVPGARGRIVFVRNAVKGA
>Bacteria_Actinobacteria_Actinobacteria_Actinobacteridae_Actinomycetales_Micrococcineae_Microbacteriaceae_Humibacter_albus_DSM_18994
MPKTVNNTAQNKTVKGLLGKKLGMTQVWDENNKLIPVTVVEITPNVVTQI
RTPEVDGYDAVQIASGSIDPRKVNKPASGHFEKAGVTPRRHLTEIRTADA
GEYTPGQELTVEGTFEAGQKVDVVGTSKGKGTAGVMKRHNFKGVSASHGA
HRNHRKPGSIGASSTPSRVFKGMRMAGRMGAERVTVLNLTVHSVDAGKGL
LLVKGAVPGARGRIVFVRNAVKGA
>Bacteria_Actinobacteria_Actinobacteria_Actinobacteridae_Actinomycetales_Micrococcineae_Microbacteriaceae_Cryobacterium_sp._MLB_32
MSYSDTKTTKGLLGKKLGMTQVWDENNKLVPVTVIEIAPNVVTQIRTKAV
DGYNGVQIAAGAIDPRKVNKPLAGHFDKAGVTPRRHITELRTADAADYSL
GQELTVDGVFAAGTKVDVMGTSKGKGFAGVMKRHNFKGVSASHGSHRNHR
KPGSIGASSTPSRVFKGMRMAGRMGGERVTVLNLKVYSVDADKGVMLVKG
AVPGARGRLVFVRNAVKGA
>Bacteria_Actinobacteria_Actinobacteria_Actinobacteridae_Actinomycetales_Micrococcineae_Microbacteriaceae_Glaciibacter_superstes_DSM_21135
MSYSATKTTKGLLGTKLGMTQVWDENNQLVPVTVIEIAPNVVTQIRSTDV
DGYNAVQIAAGAIDPRKVNKPSSGHFEKAGVTPRRHLTELRTADAADYTL
GQELTVDGVFEAGTKVDVMGTSKGKGFAGVMKRHNFKGVSASHGAHRNHR
KPGSIGASSTPSRVFKGMRMAGRMGGERVTVLNLKVHSVDAEKGLLLVKG
AVPGAKGRLVFVRNAVKGA
>Bacteria_Actinobacteria_Actinobacteria_Actinobacteridae_Actinomycetales_Micrococcineae_Microbacteriaceae_Salinibacterium_amurskyense_PAMC_21357
MSITKTTKGLLGKKLGMTQVWDENNKLVPVTVVEITPNVVTQLRSLEVDG
YSAVQIAYGQIDPRKVNKPLTGHFDKAGVTPRRHITEIRTPDAAEYTVGQ
ELAVDIFTPGSKVDVVGTSKGKGFAGVMKRHNFKGVSASHGSHRNHRKPG
SIGASSTPSRVFKGMRMAGRMGGDRVTVMNLAVHAIDLEKGLVLIKGAVP
GARGRIVFVRNAVKGA
>Bacteria_Actinobacteria_Actinobacteria_Actinobacteridae_Actinomycetales_Micrococcineae_Microbacteriaceae_Clavibacter_michiganensis_subsp._michiganensis_NCPPB_382
MSTANRTFTGLLGTKLGMTQVWDENNKLIPVTVVQITPNVVTQVRTPEVD
GYGAIQIAYGQIDPRKADKPSTGHFDKAGVTPRRHLTEVRTADFAEYALG
QEITVGAFEPGTKVDVVGTSKGKGFAGVMKRHNFKGVSASHGSHRNHRKP
GSIGASSTPSRVFKGMRMAGRMGGERVTVLNLVVHSVDAEKGLLLVKGAV
PGARGRIVFVRNAVKGK
>Bacteria_Actinobacteria_Actinobacteria_Actinobacteridae_Actinomycetales_Micrococcineae_Microbacteriaceae_Leifsonia_xyli_xyli_CTCB07
MSTIDTKTSRGLLGKKLGMTQVWDENDTLIPVTVIEITPNVVTQVRTPEA
DGYNAVQIAYGQIDRRKVNKPSAGHFDKAGVTPRRHLTEVRTADAAEYSA
GQELTVDGTFEAGQLVDVVGTSKSKGFAGVMKRHNFQGVSASHGAHRNHR
KPGSIGASSTPSRVFKGMRMAGRMGGERVTVLNLKVQAIDAEKGLLLVKG
AVPGARGRIVFVRNAVKGA
>Bacteria_Actinobacteria_Actinobacteria_Actinobacteridae_Actinomycetales_Micrococcineae_Microbacteriaceae_Agromyces_subbeticus_DSM_16689
MSSATKNVKGLLGTKLGMTQVWDENNKLVPVTVIEIAPNVVTQLRTVEND
GYQAVQIAAGAIDPRKVNQPATGHFAAAGVTPRRHLTEVRTADAASYERG
QELTVEATFEAGQLVDVVGTSKGKGFAGVMKRHNFKGVSASHGSHRNHRK
PGSIGASSTPSRVFKGMRMAGRMGGERVTVLNLRVHAVDAEKGLLLVKGA
VPGARGRLVFVRNAVKGA
>Bacteria_Actinobacteria_Actinobacteria_Actinobacteridae_Actinomycetales_Micrococcineae_Microbacteriaceae_Herbiconiux_sp._YR403
MSTATKTSKGLLGTKLGMTQVWDENNKLVPVTVIEIAPNVVTQVRNVETD
GYLAVQIASGQIDPRKVNKPAAGHFEKAGVTPRRHVTEVRTADAADYTAG
QELTVEGVFEAGQLVDVVGTSKGKGFAGVMKRHNFKGVSASHGAHRNHRK
PGSIGASSTPSRVFKGMRMAGRMGGERVTVLNLKVHSVDAEKGLLLVKGA
VPGARGRLVFVRNAVKGA
>Bacteria_Gemmatiomonas_uncultured_SG8_38_2
MLGLIGKKIGMTQLFAEDGTAVPVTAIEAGPCPIVQVKTDERDGYRAVQL
GYGRKKERRSLRPEVGHSALAGLDYVPAVTREFRLGPEDVLAEDPHTPVG
QVSKPAVAEGGEENAEGEESTEGGASDTQAGEPQADLRIGQMLTVTMFDE
GERVKITGQTKGRGFQGVIKRHGFSGYPKSHGHPEPRKPGSIGPGTDPSR
VIKGRKMAGQMGTEPKTVRNMTVVKVDSERNLLFVRGSVPGARNGWVFVG
KQ
>Bacteria_Gemmatimonadetes_Gemmatimonadetes_Gemmatimonadetes_bacterium_SCGC_AAA003_K10
MGELIGQKIGMTRIFDGEGRAVPVTVVEAGPCPVVRLRTEETDGYSAVQL
GFGRKKQRRSSKAELGHAAKVGLDYAPRVLREFRMAGDAEVEEGSEFTVE
IFKVGDRVKVVGTSKGRGFQGVVKRHGFAGRPASHGHTGSRTPGSMGPGT
DPSRVIKGKKLPGQMGAKRQTIRNLEIVKIDPARNLLFLKGGVPGARNSY
LFISK
>Bacteria_Gemmatiomonas_uncultured_SG8_23
MPGLIGKKIGMTRIFNDEGVQVPVTVIEAGPCPVVSVRSQEQDGYQAVQL
GYGARKAKRTSAGEMGHAAKAGLEAAPRLLREFRFDNGEDYEVGQELTVE
LFEAGDRIKVTGRSKGRGFQGVVKRHGFAGRPGGHGHPMSRNPGSLGPGT
DPSRVIKGKKLPGRMGGERTTIRNLQVVRVDGERNLLFVKGGVPGARDGY
VLISK
>Bacteria_Gemmatimonadetes_Gemmatimonadetes_Gemmatimonadetes_bacterium_SCGC_AB_629_I08
MPGLIGKKVGMTRIFSEEGFQIPVTVIEAGPCPVVQVKSEDGDGYQAIQL
GFGSKKAKRASQAEIGHSATAGLEAAPRLLREFSIEDGAEYEVGQELTVE
QFEAGDRVKVTGRSKGRGFQGVVKRHGFAMRPASHGHPMSRIPGSMGPGT
DPSRVIKGKKLPGRMGGTRTTIKNLQVVRVDEEKNLLFVKGGVPGARNGY
VLVSK
>Bacteria_Gemmatimonadetes_Gemmatimonadetes_Gemmatimonadetes_bacterium_SCGC_AAA007_O21
MPGLIGKKIGMTRIFSEEGFQIPVTVIEAGPCPVVQVKSEDGDGYHAIQL
GFGSKKAKRASQAEIGHSATAGLEAAPRLLREFSIEDGAEYEVGQELTVE
QFEAGDRVKVTGRSKGRGFQGVVKRHGFAMRPASHGHPKSRIPGSMGPGT
DPSRVIKGKKLPGRMGGTRTTIKNLQVVRVDEEKNLLFVKGGVPGARNGY
VLVSK
>Bacteria_Gemmatimonadetes_Gemmatimonadetes_Gemmatimonadetes_bacterium_KBS708
MIGIIGKKLGMTQIFNEQGQQVPVTVIEAEPNPVTKVVDKTAAGFAAVEL
GYGKLKTARANAKGERTPKGARASKAELGHAKKAGLDYAPRVLRSFRLDD
APGKNPEIPSFEVGGTVGVGIFAAGERVKVTGTTKGRGFQGVVKRWGFGG
GANTHGNTKHRKPGSIGPGTDPSRVIKGKKMPGHYGAERHTSVGLRVERV
DAERNLIYIRGSVAGPTNGIVLVRKQG
>Bacteria_Gemmatimonadetes_Gemmatimonadetes_Gemmatimonadales_Gemmatimonadaceae_Gemmatimonas_aurantiaca_T_27
MIGIIGRKLGMTQLFNELGQQVPCTVVEATPNPVTKVSTVDQAGFASVEL
GFGAQRVARANKKGERTPKGHRASKAEVGHAKKAGLDAPPAVLKSFRLDD
APGKNPEIPTYTPGDKITVDIFTPGERVKVTGTSKGRGFQGVVKRHGFHG
GPNTHGNTKHRKPGSIGAGTDPSRVIKGKKMPGQYGNTQHTALNIRIEKV
DTERNLIYLRGSVAGPTNGILFVRKQG
>Bacteria_Gemmatimonadetes_Gemmatimonadetes_Gemmatimonadales_Gemmatimonadaceae_Gemmatimonas_sp._AP64
MIGIIGKKLGMTQLFNEQGQQVPCTVVEATPNPVVKVMTKDQAGFASVEL
GYGAQRTARANKKGERTPKGNRATKAELGHAQKAGLEAAPAVLKSFRLDD
APGKAEVPSYNIGDTISVEIFTPGEKVKVTGTSKGRGFQGVVKRHGFHGG
PNTHGNTKHRKPGSIGAGTDPSRVIKGKKMPGQYGNVQHTSLSIRVEKVD
AERNLIYLRGSVAGPTNGIVFVRKQG
>Bacteria_Gemmatimonadetes_RIFCSPLOWO2_02_FULL_Gemmatimonadetes_71_11
MNAIIGRKLGMTQLFAEDGTVTPVTVIEAGPCPVVQVRSGDGATRVQLGF
GAAKAKRASRAERGHAAKAGLEAAPKVLREFATSGEAPQPGAVVTVAAFA
AGETVKVTGVSKGRGFQGVVKRYGFGGGPASHGNTRFRKPGSVGPGTDPS
RVIKGKRMPGHMGARRTTQIGLTVAKVDAERNLLYVQGAVPGPVRGIVTV
RKEAR
>Bacteria_Gemmatiomonas_uncultured_SG8_17
MNGIIGRKLGMTRLFEEDGKVVPVTVIEAGPCPVVQVSDGSKGSRAVQLG
FGSRKAKRAKKAELGHAKRANLEAAPAVLRSLPLSSDAQTVPGDIVTVEL
FQPGDAIKVTGITKGRGFQGVVKRHGFKGGPATHGSTRYRKPGSMGAGTD
PSRVIKGKRLPGQMGSKRHTVVGLSVVRVDSENNLLYVRGAVPGPVEGIV
LVKKQGGKGRYA
>Bacteria_Gemmatimonadetes_RBG_16_Gemmatimonadetes_66_8
MDGIIGRKLGMTRVFDAEGRAIPVTVIEAGPCPIVQVKTPGAGRWAVQLG
FGARKPQRTTRAAAGHAKAAGLETVPAVLRDFPXXXAAAQPGQVVTVSIF
EPGDFVKVTGTTKGRGFQGVVKRYGFGGGPATHGNTRHRKPGSVGPGTDP
SRVIKGKRMPGHMGAARHTEIALRVVRIDTERNLLFVRGAVPGPMRGIVA
VRKQGGRGRYA
>Bacteria_Gemmatimonadetes_RIFCSPLOWO2_12_FULL_Gemmatimonadetes_68_9
MDGIIGRKLGMTRVFEEDGRVVPVTVIEAGPCPVLQVHTPANGRWAVQLG
FGQLKPKRSSKPKAGHAKKAGLETVPVVLKEFGLAPGTEAAPAPGHVVTV
GIFQPGEWIKVTGTTKGRGFQGVVKRHGFAGGPATHGNTRHRKPGSVGPG
TDPSRVIKGKRMPGHMGAERHTEVGLKVVKVDAGRNLLFVRGAVPGPMRG
ILEVRRQGKRSRYA
>Bacteria_Ignavibacteria_GWA2_Ignavibacteriae_55_25
VSGMLGKKLGMTSIFDESGQMIPCTIIEAGPCYVTQIKTKEKDGYDAVQL
GYDEINERLANKPMKGHLRKSGVRPLRLLSEFRSFNGTKLELGAELKVDL
FQQGDTVDVTGRSKGRGFQGVVKRHHFGGVGMTTHGQSDRVRAPGSIGGS
SYPSRVFKGMRMAGRMGGERVTVKNLTVVKVISDSNILIVKGSVPGAINS
YVEIIKQD
>Bacteria_BacteroidetesChlorobi_group_Ignavibacteria_Ignavibacteria_Ignavibacteriales_Ignavibacteriaceae_Ignavibacterium_album_Mat9_16_JCM_16511
MSGIIGKKLGMTSIFGNEGEVIPVTVIEAGPCTVVDIKTTEKDGYQALQL
GFGSVKEKKVNKPLAGHFKKNNLSPKRVLKEFRNFNISEFKIGDEIKCSI
FNEGDIIKVTGKSKGKGFQGVVKRHGFGGIGMTTHGQSDRVRAPGSIGAS
SYPSRVFKGQRMAGRMGYDNVTIRGLKVVKVDPERNLIFVRGAVPGAINS
IVELIKN
>Bacteria_BacteroidetesChlorobi_group_Ignavibacteria_Ignavibacteria_Ignavibacteriales_Ignavibacteriaceae_Melioribacter_roseus_P3M
MPGLIAKKIGMTNIFGEDGQVIPVTVLEAGPCKVYGLRTADKDGYEALQL
GFGSKKEKKVNKPQLEVYKKLGLNPPRFVKEFKNFDVSQFKIGDEIKADI
FQPGDKVKVTGNSKGKGFQGVVKRHGFGGVGSATHGQSDRERAPGSIGAS
SYPSRVFKGQRMAGRMGGKQITVRNLKVVKVIPEQNIIMVKGAVPGSVNS
IVAINK
>Bacteria_BacteroidetesChlorobi_group_Bacteroidetes_Sphingobacteriia_Sphingobacteriales_Chitinophagaceae_Gracilimonas_tropica_DSM_19535
MSGLIGKKVGMTSVFDNNGRNVPVTVIEIEPCSITQIKTEETDGYNAVQL
AAFDRKEKNVSKAVNGHFKKAGVNAKYQVVEFRDFLPEGLNIGDELTISD
VFTVGDQVDVVGISKGHGFTGVVKRHNFSGVGDATHGQHNRMRAPGAIGN
ASDPSKVFKGMRMAGQSGNERVKIKNLSVAKILEDSNIMLVTGSIPGPKG
GYVEIHNKASVLN
>Bacteria_BacteroidetesChlorobi_group_Bacteroidetes_Sphingobacteriia_Sphingobacteriales_Chitinophagaceae_Balneola_vulgaris_DSM_17893
MSGLVGKKVGMTSVFDELGRSIPVTVVEVPASVITQIKTEETDGYNAVQL
SSFDRNKKNVSKSVNGHFDKAGTDAKAVVKEFRNFIPEGLTVGDELKVED
VFSVGDVIDVAGTSKGRGFAGVIKRHNFSGVGDETHGQHNRLRAPGSIGG
ASDPARVFKGMRMAGQYGNERVKVKNLSVARIISESNLVLITGSVPGPNG
GYVELLTKPSAY
>Bacteria_BacteroidetesChlorobi_group_Bacteroidetes_Cytophagia_Cytophagales_Cytophagaceae_Sporocytophaga_myxococcoides_DSM_11118
MSGIIGKKIGMTSIFQDGKSIGVTLVEAGPCVVTQVKTIEKDGYTAVQLA
YGDKKEKNTPAALLGHFKKAGATPKSKLVEFKEFEKALNLGDSIAVADVF
VEGDFVDAIGTSKGKGFQGVVKRHGFSGVGGQTHGQHNRQRHPGSVGACS
FPSRVFKGMRMAGRTGGDRVKIQNLRIEKIYPEKNLLLVSGSIPGAKNSF
VILEK
>Bacteria_BacteroidetesChlorobi_group_Bacteroidetes_Cytophagia_Cytophagales_Cytophagaceae_Cytophaga_hutchinsonii_ATCC_33406
MSGIIGKKVGMTSVYDAVGNYVPCTVIEAGPCVITQIKTVETDGYKAVQL
AFDDKKEKSTTKPLLGHFKKAGVSPKRKLVEFKGFENELTLGQSLAAQDV
FVEGDFVDVVGTAKGRGFQGVVKRHGFGGVGGQTHGQHNRARHAGSIGAC
SFPARVFKGTRMAGRMGNNRVKIQNLQILKVYPEHNLLVVSGSVPGSKNS
YVLIEK
>Bacteria_BacteroidetesChlorobi_group_Bacteroidetes_Sphingobacteriia_Sphingobacteriales_Saprospiraceae_Haliscomenobacter_hydrossis_O_DSM_1100
MNGLIGKKIGMTSVYDSTGKSVACTVIEAGPCVVTQVKTEQTDGYTALQL
AYGDTKAKNTSKPLQGHFEKANTEPKHKLVEFRDFSIVEKAIGEIIKVDD
VFNEGDMVHAVGVTKGKGFQGVVKRYGFAGVGGATHGQHNRQRAPGSMGA
SSYPSRVFKGKRLPGRTGGDNVKVKNLKVLKVFADQNLILIKGAIPGHKG
AYVILEKK
>Bacteria_BacteroidetesChlorobi_group_Bacteroidetes_Sphingobacteriia_Sphingobacteriales_Saprospiraceae_Lewinella_cohaerens_DSM_23179
MNGIIGKKVGMTSIFDEAGRNIACTVVEAGPCVVTQVKNEDSDGYSALQL
GFGDAKEKNTSQPLQGHFEKAGTDPKRRLVEFRDANLEKKAGETITVDEV
FVEGDVIHAVGVSKGKGFQGVVKRHNFRGVNDATHGQHNRLRSPGSIGAA
SYPARVFKGMRMAGRDGGSRVKVKNLKVMKIFPEQNLILLKGAVPGHKGA
YVILEK
>Bacteria_BacteroidetesChlorobi_group_Bacteroidetes_Sphingobacteriia_Sphingobacteriales_Saprospiraceae_Aureispira_sp._CCB_QB1
VEGLIGKKIGMTSIFTEAGDNVACTVVEVGPCVVTQVKTEETDGYNAIQL
GFGERKAKNTPNPMKGHFAKANTTPKIKVAEFRDSALESAIGDSVTVTDV
FEEGDVVEVTGTSKGKGFQGVVKRHGFGGVGQATHGQHNRGRAPGSIGAA
SYPAKVFKGMKMAGRTGGDRVTTSGLQVMKIFAEKNLLLIKGAIPGHKGS
LVIVKK
>Bacteria_BacteroidetesChlorobi_group_Bacteroidetes_Sphingobacteriia_Sphingobacteriales_Saprospiraceae_Saprospira_grandis_Lewin
MTSIYTEGGANVACTVVELGPCTITQVKTQETDGYDALQLGFGERRSKNV
SQPLKGHFEGQKAHKEEGAKAASAVKQNKRGQEVTVYPRHLVEFREFYTE
KALGETLTAEEVFAEGDTVQVVGTSKGKGFQGVVKRHGFAGVGMRTHGQH
NRGRAPGAIGACSYPAKVFKGMRMAGRMGGKRVTVKKLSVMKMFPEKNIL
LIKGAIPGHKGSIVIVKK
>Bacteria_BacteroidetesChlorobi_group_Bacteroidetes_Sphingobacteriia_Sphingobacteriales_Chitinophagaceae_Chitinophaga_pinensis_DSM_2588
MKGIIGKKIGMTSIFDQNGRQTAVTIIEAGPCVVTQVKTVETDGYNAIQV
SFGEKKEKNTPKAELNHFAKASTSPKRFVKEFRNPDVQKALGETITTEIF
AEGETIDVVGTSKGKGFQGVVKRHGFSGVGEATHGQHDRSRAPGSVGGSS
YPSRVFKGMRMAGQTGNEQVKVKGLKIVKIFAEKNYILVSGSVPGHNGSI
VLIQK
>Bacteria_BacteroidetesChlorobi_group_Bacteroidetes_Sphingobacteriia_Sphingobacteriales_Chitinophagaceae_Segetibacter_koreensis_DSM_18137
MTSIFGSDGKQTACTIIEAGPCVVTQIKTQESDGYAAVQIAYGEKKEKNS
SKAEINHFAKANTTSKRVVKEFRNYSLNQSLGDTVTCDIFTEGENVEVVG
TTKGKGFQGVVKRHGFHGVGEASHGQHDRQRAPGSVGGSSYPSRVFKGMR
MAGRMGTDRVKVKGLKVVKIFPEKNYLLISGSVPGHNGSIVLIQK
>Bacteria_BacteroidetesChlorobi_group_Bacteroidetes_Sphingobacteriia_Sphingobacteriales_Chitinophagaceae_Niabella_soli_JS13_8_DSM_19437
MKGIIGKKLGMTSIYDPSGKQTACTIIEAGPCVVTQVKTTDSDGYNALQI
SFGDKKESRITQPEKNHFAKANTSAKKFSKEFRDYSLEKNIGDTITVDIF
EEGDKVDVVGTTKGKGFQGVVKRHGFHGVGEQSHGQHDRQRAPGSLGNSS
DASRVMKGMRMAGRMGGDRVKLKGLKVVKIFAEKNYILVSGSVPGHIGSI
VYIQK
>Bacteria_BacteroidetesChlorobi_group_Bacteroidetes_Sphingobacteriia_Sphingobacteriales_Chitinophagaceae_Terrimonas_ferruginea_DSM_30193
MKGIIGKKIGMTSIFDPTGKQTACTIIEAGPCVVTQVKTKESDGYNALQL
SFGEKKEKRATKAEKNHFAKAQTAPKKFSKEFRDSSLEKNIGETVTVDIF
EEGDKVEVVGTTKGKGFQGVVKRHGFSGVGEQSHGQHDRQRAPGSLGNSS
DASRVMKGMRMAGRDGGDRVKLKGLKVVKIFADKNYILVSGSVPGHIGSI
VLIQK
>Bacteria_BacteroidetesChlorobi_group_Bacteroidetes_Sphingobacteriia_Sphingobacteriales_Chitinophagaceae_Niastella_koreensis_GR20_10_DSM_17620
MKGIIGKKIGMTSIFSQDGKQTACTIIEAGPCIVTQVKTTETDGYNAIQL
AYGDKNEKHTIAAEKNHFAKANTAAKKFVKEFRNYFTEKNLGDAITVDIF
AEGEKVDVVGTTKGKGFQGVVKRHGFSGVGEQSHGQHDRQRAPGSIGNSS
DASRVFKGMRMAGRMGQDRVKVKSLKILKVFPDKNYILVNGSVPGHNGAI
VYIQK
>Sphingobacteriia_bacterium_RIFOXYD2_FULL_35_12
MKGIIGKKIGMTSIFAADGKQTACTIVEVAPNTVTQIKTQETDGYSAVQL
AIGDKKEKHATKAEINHFAKAQTPAKKFVKEFRNYSIEKNLGETVTIDIF
SEGDSVEVVGTTKGKGFQGVVKRHGFSGVGEASHGQHDRQRAPGSIGGSS
YPSRVFKGMRMAGRMGGDRVKMKGLKVVKIFSEKNYILISGSVPGHNGSI
VLIQK*
>Bacteria_BacteroidetesChlorobi_group_Bacteroidetes_Flavobacteriia_Flavobacteriales_Flavobacteriaceae_Galbibacter_sp._ck_I2_15
MSGLIGRKIGMTSIFDENGKNIPCTVIEAGPCVVTQVRTLEVDGYEALQL
GFDDKAEKRANKAEVGHAKKAGVSPKKKVVEFQFEGDYKLGDTITVEEFV
EGEYVDVTGTSKGKGFQGVVKRHGFAGVGQSTHGQHNRLRAPGSIGAASY
PARVFKGIRMAGQMGSEKVTVDNLQVLKVVPEKNLLVVKGCVPGHKNAYV
IVRK
>Bacteria_BacteroidetesChlorobi_group_Bacteroidetes_Flavobacteriia_Flavobacteriales_Flavobacteriaceae_Tenacibaculum_ovolyticum_DSM_18103
MSGLIGRKVGMTSLFDENGKNIPCTVIEAGPCVVTQVRTEEVDGYSALQL
GFDDKKAKSSNKALDGHFKKAGTSAKKKVIEFQGFEGEYKLGDSITVEHF
TEGEFVDVSGVSKGKGFQGVVKRHGFAGVGQATHGQHNRLRAPGSIGAAS
YPARVFKGMRMAGRMGGDKVKVQNLKVLKVVADKNLIVVKGAIPGHKNTF
VTIEK
>Bacteria_BacteroidetesChlorobi_group_Bacteroidetes_Bacteroidia_Bacteroidales_Rikenellaceae_Rikenella_microfusus_Q_1_DSM_15922
MSGLIGKKIGMTSVFSAEGKNIPCTVIEAGPCVVTQVKTVEKDGYAAVQL
AYDDKKEKHTSKPMMGHFAKANTTPKRKIAEFKSFETMPNLGDVVGVDVI
EEGEWVDVTGISKGKGFQGVVKRHGFGGVGGQTHGQHNRQRHVGSLGASS
YPSRVFKGKRMPGRTGGEQVKVLNLKVLKVIPENNLILVKGSIPGAKGSY
LLIEG
>Bacteria_BacteroidetesChlorobi_group_Bacteroidetes_Bacteroidia_Bacteroidales_Rikenellaceae_Alistipes_finegoldii_AHN_2437_DSM_17242
MSGLIGKKIGMTSVYSAEGKNIPCTVIEAGPCVVTQIKTVEKDTYEAVQI
AYDEKSEKHTSSSLLGHFKKAGTTPKRKMAEFKGMPEVNLGDTLTVELFS
EEDWVDVTGISKGKGFQGVVKRHGFGGVGGQTHGQHNRQRKPGSLGASSY
PSRVFKGKRLPGQMGGEQVKVLNLRVLKVIPESNLILVKGSIPGAKGAYL
TIEK
>Bacteria_BacteroidetesChlorobi_group_Bacteroidetes_Sphingobacteriia_Sphingobacteriales_Sphingobacteriaceae_Solitalea_canadensis_USAM_9D_DSM_3403
MSGIIGKKVGMTSIFGADGKNIPCTVIEAGPCVVTQVKTLEKDGYSAIQL
AYDEKKEKNTSKQLLGHFKKANTSPKRKLVEFKHFEEEKALGEVISVDLF
AEGDYVEVVGTSKGKGFQGVVKRHGFSGVGGQTHGQHNRLRAPGSLGASS
WPSRVFKGMRMAGRMGGNRVKIQNLQVLKVFTEQNLLVISGSVPGAKGSY
VILEK
>Bacteria_BacteroidetesChlorobi_group_Bacteroidetes_Sphingobacteriia_Sphingobacteriales_Sphingobacteriaceae_Pedobacter_saltans_DSM_12145
MSGIIGKKVGMTSIFDAEGKNIPCTVIEAGPCVVTQVKTVETDGYAAVQL
AYDEKKEKNTTAALKGHFAKAGTAPKRKMVEFKYFEVEKTLGEVVDVTLF
EEGDYVDVVGTSKGKGFQGVVKRHGFGGVGMQTHGQHNRMRAPGSLGASS
FPSRVFKGMRMAGRTGGSRVKIQNLQIVKVFAEQNLLVVSGSIPGAKGSY
VLIEK
>Bacteria_BacteroidetesChlorobi_group_Bacteroidetes_Sphingobacteriia_Sphingobacteriales_Sphingobacteriaceae_Mucilaginibacter_paludis_TPT56_DSM_18603
MSGIIGKKVGMTSIFDEAGKNIPCTVIEAGPCVVTHVKSVDTDGYAAVQL
AYGEKKEKNTSGPLKGHFQKAGTTPKRKLVEFKTFEDEKSLGDVITVDLF
SAGDFVDVVGTSKGKGFQGVVKRHGFGGVGMQTHGQHNRLRAPGSLGASS
WPSRVFKGMRMAGHMGNSRVKVQNLQVVKVYPEQNLIVVKGSIPGAKGSF
VIVDK
>Bacteria_BacteroidetesChlorobi_group_Bacteroidetes_Sphingobacteriia_Sphingobacteriales_Sphingobacteriaceae_Arcticibacter_svalbardensis_MN12_7
MSGIIGKKVGMTSIFDADGRNIPCTVIEAGPCVVTQLRTTEIDGYEAIQL
AYDEKKEKNTTQQLKGHFAKANTTPKRKLVEFKKFTDAKSLGDTVTVGIF
AEGDFVDVVGTSKGKGFQGVVKRHGFAGVGMATHGQHNRLRAPGSLGASS
WPSRVFKGMRMAGRTGGSRIKVQNLQVLKIYAEQNLLVVSGSIPGAKGSY
VIVDK
>Bacteria_BacteroidetesChlorobi_group_Bacteroidetes_Sphingobacteriia_Sphingobacteriales_Sphingobacteriaceae_Olivibacter_sitiensis_DSM_17696
MTSIFDAEGKNVPCTVIEAGPCVVTQIRTVENDGYEAVQLAFDEKKEKNT
TASLKGHFAKANTTPKRKLVEFGDFPEKSLGDVVTVDIFAEGEYIDVVGT
SKGKGFQGVVKRHGFGGVGGQTHGQHNRMRAPGSLGASSWPSRVFKGMRM
AGRTGGDRVKVQNLQVLKVYPEQNLLVVSGSVPGAKGSYVIVDK
>Bacteria_BacteroidetesChlorobi_group_Bacteroidetes_Sphingobacteriia_Sphingobacteriales_Sphingobacteriaceae_Pseudosphingobacterium_domesticum_DSM_18733
MSGIIGKKVGMTSIFDAEGKNIPCTVIEAGPCVVTQIRTEESDGYTAIQL
AFDEKKEKNTTASLKGHFAKAQTTPKRKLVEFEVFPEEKNLGDVVTVDIF
AEGDYIDVVGTSKGKGFQGVVKRHGFAGVGGQTHGQHNRMRAPGSLGASS
WPSRVFKGMRMAGRTGGDRVKVQNLQVLKVYPEQNLLVVSGSVPGAKGSY
VIVDK
>Bacteria_BacteroidetesChlorobi_group_Bacteroidetes_Sphingobacteriia_Sphingobacteriales_Sphingobacteriaceae_Sphingobacterium_sp._21
MSGIIGKKVGMTSIFDAEGKNIPCTVIEAGPCVVTQIRTVENDGYTAIQL
AFDEKKEKNTTASLKGHFAKANTTPKRKLVEFEVFPEEKNLGDVVTVDIF
AEGDYIDVVGTSKGKGFQGVVKRHGFGGVGGQTHGQHNRMRAPGSLGASS
WPSRVFKGMRMAGRTGGDRVKVQNLQVLKVYPEKNLLVVSGSVPGAKGSY
VIVDK
>Bacteria_Planctomycetes_Planctomycetia_Planctomycetales_Planctomycetaceae_Zavarzinella_formosa_DSM_19928
MPLGLLGTKVGMTQVYDENGKVAPVTVLQLGPCPVLQIRTPERDGYHAIQ
LGFKDKPRKNSIRAERGHVANDLESKRRKKRQGQDIPKKADVEPQRLIRE
FRLDAPPTQEVGAKITVADIFTGVKAVDVIGRTKGRGFAGVIKRWGFGGL
PAAHGAKKVHREVGSTSSLASNRGSGRPKKGKKLPGRYGNEQVTIRNLDV
ISVDLENNLILVRGAVPGFNGAYVMVRPTNKK
>Bacteria_Planctomycetes_Planctomycetia_Planctomycetales_Planctomycetaceae_Isosphaera_pallida_ATCC_43644
MVVGLLGRKVGMTQIYREDGQAVPVTVLECGPCTVLQVKTPETDGYCAVQ
LGYLDRKRKTATAAARGHARKAGNAEPKRYIREIRQDEPPTLKLGDQLTV
SVFEAIKRVDVTGVSKGRGFAGVVKRHGFRGLRATHGVKRMHRHPGSSGP
SADPSRTRKGIRKPGHFGHAKVTALNLEVVKVDPDANLLVVKGAVPGPNG
GFVTVRQTNRLG
>Bacteria_Planctomycetes_Planctomycetia_Planctomycetales_Planctomycetaceae_Singulisphaera_acidiphila_MOB10_DSM_18658
MRVGLLGRKVGMTQIYEADGTAVPITVLECGPCTVLQVRTEERDGYHAVQ
LGYADKKRKNATQAARGHAKKVDAEPKRYIRELRQDGPTDVAAGQTLTVE
VFNEIGRVDVIGTSKGRGFSGVLKRHGFKGLRATHGVKRMHRHPGSSGPS
ADPAHTRKGIKKPGQFGNARITVKNLKVVRVDLTNNLLLVRGAVPGPNGG
FLTIRQTNKV
>Bacteria_Chlamydiae_RIFCSPHIGHO2_12_FULL_Chlamydiae_49_11
MSLRLIGKKRGMTQFFDEAGKIVACTVIELEPNVVISLKTEATDGYNAVI
LGAVGVKANKLTKPERGVFQKKQLDPKRFLKESRVGNPQEFQVGQEIGAD
YFADIKFVDITGRSKGKGYQGAMKRHGAHGMNASHGAGPVHRHVGSIGWV
RGHGRTPKNKIMAGHMGDEVVTTQNIRVRKIQGNALIVEGAVPGASGRIV
FLRKAVKKYSPGAQGG
>Bacteria_ChlamydiaeVerrucomicrobia_group_Chlamydiae_Chlamydiia_Chlamydiales_Chlamydiaceae_ChlamydiaChlamydophila_group_Chlamydophila_abortus_S263
MQSQLSLMGKKEGMIHVFDKDGNLVACSVISMSSNVVTQIKVDSTDGYNA
IQMGANEINVPEKTLHKRVNKPSIGHFKKSGSRVFRELKEVRLSEEAVNE
VSLGSEFGLEVFESVSSIDVSGVSKGKGFQGVMKRFGFRGGPQSHGSGFH
RHAGSIGMRSTPGRCFPGSKRPSHMGTVNVTVKNLEVIKIDLEKKVLLVK
GAIPGPRGSVVVVRRSSRAKG
>Bacteria_ChlamydiaeVerrucomicrobia_group_Chlamydiae_Chlamydiia_Chlamydiales_Chlamydiaceae_ChlamydiaChlamydophila_group_Chlamydophila_pneumoniae_AR39
MRSHISVMGKKEGMIHIFDKDGSLVACSVIRVEPNVVTQIKTKESDGYFS
LQIGAEEMNAPAHTITKRVSKPKLGHLRKAGGRVFRFLKEVRGSEEALNG
VSLGDAFGLEVFEDVSSVDVRGISKGKGFQGVMKKFGFRGGPGSHGSGFH
RHAGSIGMRSTPGRCFPGSKRPSHMGAENVTVKNLEVIKVDLEKKVLLVK
GAIPGARGSIVIVKHSSRT
>Bacteria_ChlamydiaeVerrucomicrobia_group_Chlamydiae_Chlamydiia_Chlamydiales_Waddliaceae_Waddlia_chondrophila_WSU_86_1044
MALKLMGKKRGMTHLFDEKGNVVVCTVIEMEPNVVTQIKTQGTDGYDAVQ
VGFDKVTTKDPRTMDQRVKKPLRGHFKKAGVEPRRHMLESRLSDVTGYQV
GQEFDVTAFNEVKFIDATAISIGKGFQGAMKLHGFSGMPASHGAKKNHRS
LGSTGGRSTPGRCFPGGKRASQMGNRQVTIQNLEIVQIIPEENVVVVKGS
IPGPKNGVVTMRQAVKKAGA
>Bacteria_ChlamydiaeVerrucomicrobia_group_Chlamydiae_Chlamydiia_Chlamydiales_Parachlamydiaceae_Parachlamydia_acanthamoebae_UV7
MAIKLMGKKRGMTQRFDEAGNLIVCTVIEVEPNVVTQLKTKEKDGYNAVQ
LGFEKIEANDPRTVKRRTSKPLQGHYAKAGVEPRRFSGEFRIEDSAEFSL
GQELKVDLFKEAGYLDVIGVSKGKGYQGVMKLHNFGGGPAAHGSGFHRHA
GSTGMRSTPGRCLPGGKRASHMGVDRVTVENLKIVLVDEENNLILVQGQV
PGAYDSLLFLREARKKRSAK
>Bacteria_ChlamydiaeVerrucomicrobia_group_Chlamydiae_Chlamydiia_Chlamydiales_Parachlamydiaceae_Neochlamydia_sp._S13
MTPKLMGKKRGMIQLFDENGNSIVGTVIEVQPNAIVQIKKKEIDGYNAIQ
IGFDKIHVKDQRTLANRLSKPLRGHYSKAAVSPRKNLSEAKVDNIEQYQV
GQELAIDLFADVKFVDATAVSKGKGYQGTMKKYNYSGGPASHGSGFHRHA
GSTGMRSTPGRSLPNSPRPSHMGCETVTIQNLEVVMVKPAEQVIIVKGAV
PGPTHGLVYIAPSVKKTSLKKAS
>Bacteria_ChlamydiaeVerrucomicrobia_group_Chlamydiae_Chlamydiia_Chlamydiales_Parachlamydiaceae_Candidatus_Protochlamydia_amoebophila_UWE25
MALTMMGKKRGMIQLFDEKGNAIVCTVIQAEPNVITQIKTKETDGYTALQ
LGFEKVTGKTQHTIEARTGKPRLGHFKKAGVESRRFLVESRLDSTEEYTL
GQEISVDTFNGIEFVDATAISKGKGYQGVMKRHNFAGGPASHGSGHHRHA
GSTGMRSTPGRGLPGGKKAGQMGNERVTVQNLRIVKVDSENHVIVVKGQV
PGPRNGLVYITQAKKLAKKKS
>Bacteria_Chlamydiae_Chlamydiia_Chlamydiales_RIFCSPLOWO2_02_FULL_Chlamydiae_49_12
MTMKFLGKKEGMAQVYDEKGNLVVCTVISAEPNIVSQVKSLERDGYSAVQ
LAAFKATPSKVKNISNPLKGHFKKAGIEPRRALLESPVEKIEEYKPGQEI
DVAIFADCAFVDVAAVSKGKGFQGVMKRHNFKGGPAAHGSGFHRHGGSTG
MRTTPGRCLPGQKMAGRMGGERVRVQNLRIVKVDPEKRCLLVAGAVPGAR
GSVVEISRAVKKKGK
>Bacteria_Chlamydiae_Chlamydiia_RIFCSPHIGHO2_12_FULL_Chlamydiae_27_8
LXXXXXXXXXXXXPNNVVTQLKNKDTDGYKSVQLAAFDKKKPVSNALKGH
FAKAKVDPKKKIKESRVEKIEEFTVGQEIAPSYFKKGDEVDVTAVSKGKG
FQGLMKLYGFRGMPASHGCSRSHRLGGSTGMRSTPGRCFPGGKRASRMGG
DKVTVQNLQVAIVDDSKNLLVIKGSVPGSNNGYVYIQKAKKINK
>Bacteria_Chlymidae_uncultured_SMTZ_39
MRFIAKKKGMTQFFDDKGKAIACSVILAEPNVVVQIKKREKDGYNALQLG
AFADIKEKNIKKPVRGHFKELPPCRYLTESKVENVEEYQVGQKIDIGYFS
NEKFIDIEGISKGKGYQGVMKLYGFKGGPKSHGSGFHRHAGSTGMRSTPG
RCLPGGKRAGRMGGDRITVQNLEIFLIDKENNLLIVRGAIPGCCEGVVYI
KKAKKKRG
>CG10_big_fil_rev_8_21_14_0_10_Chlamydiia_35_9
MTQKFIGQKEGMTQFFDEDGNPVVGTVIKVRPNYVVQKKTKECDGYDALQ
IGSNFSSKPQAKWVKKPQRNHFAKAKVEACRKVTEVKVENPDEFEVGQAL
DLNALKEVKYVDVIGTSKGKGFQGVMKLHGFRGGPAAHGSGFHRHAGSTG
MRSTPGRCLPNSPRASRMGGERKTIQNLAILHVDSENQLVIVKGSIPGSR
GSLVYITNAKKKHN*
>Bacteria_Chlamydiae_Chlamydiia_RIFCSPLOWO2_02_FULL_Chlamydiae_45_22
MPLTLIGQKKGMVQVFDKDGKRVVCTVIQAEPNTVLQIKRKETDGYNGIQ
LCGITKTESQIARTKKPLKGHYAKHKVAPHRVIRESLLDEVDNYQVGQKL
DASIFADVEFVDVEGVSKGKGFQGVMKLYNMAGGPAAHGSGFHRHMGSTG
MRSTPGRCFPGGKRASRMGGDRKTVQNLRVVAIKGDLLLVEGAVPGARSG
IVYIRKASKKG
>Bacteria_Chlamydiae_Chlamydiia_RIFCSPHIGHO2_12_FULL_Chlamydiae_49_9
MSLTLIGQKKGMAQVFDQDGKLIVCTVILAEPNTVLDIKRKETHGYNGIQ
IGGIPMTKAQADRAKKPLKGHFAKLQVEPCNEIRESRLDNVDQYQVGQKL
DASVFADVKFVDVEGVSKGKGYQGVMKLFNMAGGPGAHGSGFHRHMGSTG
MRSTPGRCFPGGKRASRMGGDRHTVQNLRVVAVKGNLLLVEGAVPGSRGG
VVYIRKANKKG
>CG10_big_fil_rev_8_21_14_0_10_Chlamydiia_42_34
MPLTLIGLKKGMAQVFDQDGKLVVCTVILTEPNTVLQIKRKETHGYNGIQ
LGGVPMTKSQAARASKPIKGHFAKVQVEPCSVIHESRLEEVDQYEIGQKL
DASLFADVKFVDVEGVSKGKGFQGVIKLFNMAGGPAAHGSGFHRHMGSTG
MRSTPGRCFPGGKRASRMGGDRKTVQNLRVVAVKGNLLLVEGAVPGSASG
VVYIRKAKKKG*
>Bacteria_Lentisphaerae_GWF2_Lentisphaerae_57_35
MQGLIGKKIGMTRVFDAQGQQIPVTVVQVGPCVVVQRKTRATDGYEAVQL
GFEEQKEQRVNKPRLGQFKKAGVKPQRILQEVVVDEGDEIKVGDIVKASI
FEGVTHVDVIGVTKGRGFQGVIKRHRMAGGPAAHGSGFHRRGGSIGCREW
PARIFKNKRMPGHMGNSSITTQNLKVVAVRNEDDVILVRGAVMGPTGGIV
LIRKAIKKAAKAS
>Bacteria_Lentisphaerae_RIFOXYC12_FULL_Lentisphaerae_60_16
MQGLIGRKLGMTQVYDAKGRRVAVTVIEAGPCVVIQRKSCAVDGYDAVQL
GFDEVREKRVAKPSRARFAKAKVTPRRVMVEFPVDAGDELAVGATVTVDV
LATLSHVDVTGTTKGRGFQGVVKRHGMSGGPMTHGGHSKRRVGSIGANTW
EARVMPGHRMPGHMGNVRATMQSLRVVEVRPDANLILLEGAVPGPTGAVV
TLRKALKKTGKAS
>Bacteria_Lentisphaerae_RifOxyA12_full_Lentisphaerae_48_11
MQGLIGKKIGMTQVFDETGCRVAVTVLEVGPCVVIQKKTVANDGYDAVQL
GFGEHKEKNVGKAALSRFKKIGSTPKMWLREFILDKGEEVKEGDAVTASI
FEGVSYVDVTGTTKGRGFQGVMKRHLMRGGPMTHGGHSKRRIGSNGQNAF
PARVLKGKRMPGHMGNVRMTQQNLKVVQVRASDNLILINGAIPGPNGSVL
VVKKALKKTAVKTK
>Bacteria_Lentisphaerae_RIFOXYB12_FULL_Lentisphaerae_65_16
MKGILGRKLGMTQRYAKDGTLVPVTVVEAGPCKVLALRTREKDGYSALQI
GFGQRKAKNVPRAVKGHVKAAGLAETPPERIREIRLAEDPTCAVGDTIKA
DVFAAEDIVDVVAHTKGKGFQGAVRRWGFSGGRASHGRGGLRRTGSVGMK
AQPGRIYKGRKMPGHMGNAQRTAQNLKVVEVRADEDVMMIRGSVPGPNGG
IVVVRSARKSKTAR
>Bacteria_ChlamydiaeVerrucomicrobia_group_Lentisphaerae_Lentisphaerales_Lentisphaeraceae_Lentisphaera_araneosa_HTCC2155_unfinished_sequence
MTGIIGKKLGMTQVYDDKGRLVPVTVIEAGPCPVLDVKTNDKDSYSALQI
GFGSKRAKNVSKAVLGHLAKSNNQENPPALIKEIRLEADSDKEVGSVLTV
EEFSDIAYVDVIGTTKGRGFQGVVKRWNFGGGRASHGGDWERKGGSIGMC
NWPGRVFKGKKMPGHMGSVQRTSQGLKVIQVRPEENILMVKGAVPGFNGG
VVVVKKAIKK
>Bacteria_Lentisphaerae_GWF2_Lentisphaerae_38_69
MKGLIGKKVGMTQLYDETGKVTPVTVIQAGPCTVIDTMTDEGNGYSAVQV
GYGEKKAKNVSKALKGHCKKAGKDSNPPEIIKEFRTEKDEKLELGTVLTV
DQFKANEFVDISGVTKGKGFQGVVRRYKFAGGRASHGGGWVRRPGSSGNR
TWPAKVDRNKRRPGHMGSDSRTVQNLQVMRIDKEDNLLFVKGAVPGGNGG
VLLVRPAKKKTSA
>Bacteria_Lentisphaerae_GWF2_Lentisphaerae_50_93
MKGIIAKKLGMTQVYDENGALVPVTVLQAGPCTVMEVKTKEKNGYSAVQL
GFGERKAKNAGKAMIGRAKKVGIEGNPPSSFNEIRDPDTELKAGDVIKAD
IFAVKEYVDVNGVVKGKGFQGVVRRFNFAGGRASHGGGWDRRPGSIGQKE
KPANVIKGKKMPGHMGNVPRTIQNLLVVKVSVEENLLFLKGAVPGPTGGI
LTVRSAIKKSIKTK
>Bacteria_Lentisphaerae_GWF2_Lentisphaerae_49_21
MKGIIAKKLGMTQVYDENGVLIPVTVLQAGPCTVMEVKTKDKNGYSAVQL
GFGARKAKNAGKAMIGRAKKAGMEGNPHSAFREILDTEKEFKVGEIIKAD
IFAAKEYVDVNGIIKGKGFQGVVKRFHFAGGRASHGGGWDRRPGSIGQKE
KPANVIKGKKMPGHMGNVPRTIQNLLVVKVSPEENLLFLKGAVPGPTGGI
LTVRSAIKKSIKKN
>Bacteria_Lentisphaerae_GWF2_Lentisphaerae_45_14
MKGLIGKKLGMTQVYDDKGRVTPVTIVQAGPCVVVDVKTKEKNGYSAIQL
GFGERKVKNAGKAFIGHLKNAGRESNPPAIVREIRVDSDPEVQTGSEIKA
DIFASGEFIDVTGTSKGRGFQGVVKRWHFAGGRYSHGGGWKRKPGSSGQR
ETPGNIYKNKKYPGHMGNVRTTTQNLAVVKSVPEENLIYVKGAIPGPNGG
TILIRSAIKKS
>Bacteria_ChlamydiaeVerrucomicrobia_group_Lentisphaerae_Lentisphaeria_Victivallales_Victivallaceae_Victivallis_vadensis_ATCC_BAA_548
MKGLIGRKVGMTQVYDEKGVLIPVTVVQAGPCVVTDVKTVERDGYSAVQL
GFGERKAKNVTKARAGHLAKAGVTGDKLPSVLREIRTAAGDEAPAPGTVL
NADVFEANDYLDVVGTTKGRGFQGVVRRYRFGGGRASHGGVWTRRTGSIG
CCEWPGNVIKGKRMPGHMGNVPRTVQNLQVVRVMAEDNVLLVKGAIPGAN
GGILLIRSAIKKQTGAKK
>Bacteria_Lentisphaerae_GWF2_Lentisphaerae_44_16
MKKGLIGKKIGMTQVYNEKGTLVPVTVIEAGPCVVLDLKTKEKNGYSSIQ
LGFGEKKVKNVSKAIVGTCKKAGRENRPPCKIAEVRLDADSDLQIGAELK
TDIFAANEFVDIIGITKGRGFQGVVKRYNFAGGRASHGGGWHRRTGSIGQ
KEMPGNIVKGKRMPGQMGNERRTIQNLLVVKVSPEENLLFVKGAVPGPNG
GIVHVKSAKKK
>Bacteria_Lentisphaerae_GWF2_Lentisphaerae_52_8
MKGLIGKKMGMSQVYDEKGTLVPVTVVQAGPCVVLEVKTKEKNGYSAVQY
GFGVRKAKNVSSAVAGHCGPAGRKENPPAVIREVRMPDDPQVELGTEVKA
DIFETNDFVDVIGISKGRGFQGCVRRHHFAGGRYSHGGGWKRKPGSIGQK
ESPGNIIKGKRLPGHMGSERTTVQNLKVVRVVAEENLIFIKGALPGPNGA
TVLIRSARKKA
>Bacteria_Verrucomicrobia_Opitutae_RIFCSPLOWO2_12_FULL_Verrucomicrobia_64_8
MIATLLGKKIGMTQVYNAENVLVPVTVVEAGPCPVVQVKTAASDGYNAVQ
LGYAVRKTKNTSRAELNHAKKAGLEQAPRVLSEVRLAEPPAVKPGDVITV
AVFKEGQFVDVIGVAKGRGFQGVVKRFRVAGGPAAHGSMFHRRIGSIGMR
QTPGRSWKNQRMPGHLGSERRTVQNLRLVKIIAEKNLLLVKGAVPGANGD
DVIVRTAVKGQPAPAH
>Bacteria_ChlamydiaeVerrucomicrobia_group_Verrucomicrobia_Opitutae_Opitutales_Opitutaceae_Opitutus_terrae_PB90_1
MISSLLGKKIGMTQVYDAQNVLVPVTVVEAGPCAVVQVKTTETDGYNAVQ
IGFEQKKAKNASLAEKNHAAKASLADAPRVLSEVRLEAAPTLKVGDVVNV
TAFAEGQLVDVIGVTKGKGFQGVVKRFRVAGGPASHGSMFHRRIGSIGMR
QTPGRTWKNQAMPGHMGQLKRTVQNLRVVKIIPEKNLILVKGAIPGANGD
DVIVRSAIKGQKPAQA
>Bacteria_ChlamydiaeVerrucomicrobia_group_Verrucomicrobia_Opitutae_Opitutales_Opitutaceae_Opitutaceae_sp._TAV2
MISTLLGKKIGMTQVYDAQNVLVPVTVVEAGPCPVVQVKTTETDGYNAVQ
LGFSVKKAKNTPKAEQAHAAKAGLENTPRVLGEVRLNEAPTLKAGDVVTV
AAFKEGQIVDVIGITKGKGFQGVVRRFRVAGGPASHGSMFHRRIGSIGMR
QTPGRSWKNQKMPGHMGSQQRTVQNLTIVKILADKNLLLVKGAIPGANGD
DVIVRTAIKGQPKQA
>Bacteria_ChlamydiaeVerrucomicrobia_group_Verrucomicrobia_Opitutae_Opitutales_Opitutaceae_Opitutaceae_sp._TAV5
MISTLPGKKIGMTQVYDAQNVLVPVTVIEAGPCPVVQVKTTETDGYNAVQ
LGFSAKKAKNTPKAEKAHAAKAGLENAPRVLREVRLDEASSLKAGDIVTV
AAFKEGQTIDVIGVTKGKGFQGVVKRFRVAGGPAAHGSMFHRRIGSIGMR
QTPGRVWKNQKMPGHMGSQRRTVQNLTIVKILADQNLLLVKGAVPGANGD
DVIVRTAIKGQPRQA
>Bacteria_ChlamydiaeVerrucomicrobia_group_Verrucomicrobia_Opitutae_Puniceicoccales_Puniceicoccaceae_Coraliomargarita_akajimensis_DSM_45221
MKVALLGKKIGMTQVFDENNRLVPVTVIEAGPCPVTQVKTSEKDGYSAVQ
IGYRAQKEHRLSKAALGHFKKAGVEPLAELREFRVAAEGELNVGDVLTVE
KFEAGQKIDVIGTTKGRGFQGVVKRWGFHGGPASHGSMFHRRGGSYGMCQ
WPGHVIKGKKMPGHMGDKQRTVQNLTVVKVLADKNLILVKGSIPGSRGGL
VTVRTAIKNKTPKA
>CG1_02_FULL_Verrucomicrobia_43_26
MQQSKTCRLELMTTNNKEVHLIADKVGMTQMFDDNGRLIPVTVLKVQETK
VLQIKTIKNDGYNAVQAGYGEQKPHRVSNAVKGHCKKANVEKPVEGIYEF
RTDEAEQFNPGEILAITNFEAGQKVDISGVSKGKGFQGVVKRYGFDGGPA
SHGSMSHRRGGSYGNCQTPGHVIKGKKMPGHMGAVSRTSQNMQIVKIFED
QGLIVIKGSIPGYNGSTVRIRKTKKSRK*
>Bacteria_Verrucomicrobia_Opitutae_GWC2_Verrucomicrobia_42_7
MNLILLGKKIGMTQVFDKDNHLIPVTVIQAGPCPVTQIKTKDRDGYDAIQ
IGYRSQKESRLAAPELGHLKKAGVAPVSELREVRVEGAAQFQLGELLTVT
KFSEGSKVDIIGVSKGHGFQGVVRRFSFDGGPASHGSMFHRRGGSYGMRQ
TPGHVFKNKKMPGRMGNDRITVQNLDVIRIVEDKNIILVRGSVPGCNGGL
VMVRESKKSRVKKA
>Bacteria_Verrucomicrobia_Opitutae_GWF2_Verrucomicrobia_51_19
MKEKQLGLLGKKIGMTQVYDKANRLVPVTVIELTPSCVTQIKTKEKEGYN
AVQVGYREQKESRLSKGELGHLKKANVPAYAELMEFQVEDTSAYKLGDKL
TVASFAEGQLVDVVGATKGRGFQGVVKRHNFSGGPASHGSMFHRRGGSFG
CRQWPGHVIKNRPMPGHMGTNQVTVQNLPVVKVLEDKHIILVEGSIPGNK
GSLVMVRNAKKAKVTA
>Bacteria_Verrucomicrobia_Verrucomicrobiae_GWF2_Verrucomicrobia_62_7
MSVGLIAKKLGMTQVYDPQGNLREVTVLEVGPCTVLQVKTKEGKDKYNAV
QLGFGDQKQQRMPKAELGHLAKANVVKDGVAHCGRVIREFRNFSKEVKVG
DVVGPMLFEVGQYVDVIGTSKGKGFQGVIFRHHMQGGPESHGHKGWHRRV
GAIGMRSFPGTVRRNQRMPGHMGDERITTQNLEVVQVREKENLLLIQGSV
PGTRGGYVIVRTSVKLGTEKRKLPAPPATDKKGAAKAGPKAVAPAKAGAK
K
>Bacteria_ChlamydiaeVerrucomicrobia_group_Verrucomicrobia_Verrucomicrobiae_Verrucomicrobiales_Verrucomicrobia_subdivision_3_bacterium_Ellin514
MLGLLGKKLGQTRVYDDKGVLWPVTVVLAGPNRVLQCKTQDSDGYNAVQL
GFDDQKDQRVTKPLLGHIKKHNGAAVKRIREFRDFTLSVKPGDVIGATIF
AKGDFIDAIGVTKGRGFEGVMKRHNFAGGDMTHGAKGWHRRAGAIGQRLF
PGTVMRGMRMPGHMGQVQRTTQNLEIIQVREADNLLLIKGAIPGAKGDYV
VIRESKKNPKGSVKAEPKADAKKK
>Bacteria_ChlamydiaeVerrucomicrobia_group_Verrucomicrobia_unclassified_Verrucomicrobia_Methylacidiphilales_Methylacidiphilaceae_Methylacidiphilum_infernorum_V4
MEDRRNRMSMKGFGIMARKIGMTQLFDATGTMHPLTVLVAEPNVVVQCKK
EGEGKEVRLQVGYEALPERKLSKPLLGHYKKSGISPRRHLKEFVFESEES
WQPGQLLDVSRFNEGEKVDVIGITKGKGFQGVIKKHGFGGQPASHGSKTH
RRNGAIGERSFPGRVFKNQGMPGHMGRKKVTIQNLDLFKIIPEDNVLLVK
GSVPGAKGDMVIVRKAIKASV
>Bacteria_ChlamydiaeVerrucomicrobia_group_Verrucomicrobia_Spartobacteria_Chthoniobacter_flavus_Ellin428_unfinished_sequence
MKIGLLGKKIGMTRVYDDKGKATPVTVIEAGGNTVLQTKTQENDGYVGVQ
VGFDVQKEQRVTQPLLGHFKKAGSEPKKLVKEFRLPDDVKLDGALDLSVS
QFAVGDVVDVIGRSKGKGFQGVIRKHNMAGQGASHGSMMHRRNGAIGNRS
TPGRIWKNMGMPGHMGDERVTVQNLKVVQVRPEEGVILISGAVPGANGTY
IVIRPAKKAKQEAAK
>Bacteria_Verrucomicrobia_Verrucomicrobiae_RIFCSPHIGHO2_12_FULL_Verrucumicrobia_41_10
MSIGVLGKKIGMTRVYDAKGHLRAVTVIEAGDNRILQIKTKAKEGYDAVQ
LGFDNQKEQRVTKAQKGHFAKTGSTPKRFQKEFRLAEGEQVPAVGEWALS
KMKDGQFVDVISVSKGKGFQGVVRRFKFAGQPQTHGSMMHRRNGAIGNRL
TPGRVWKNMGMPGHMGSDRITTQNLEIVQVREADGVILISGAVPGAKGTY
VMVRPAKKKPAPRD
>Bacteria_ChlamydiaeVerrucomicrobia_group_Verrucomicrobia_Verrucomicrobiae_Verrucomicrobiales_Verrucomicrobiaceae_Verrucomicrobium_spinosum_DSM_4136_unfinished_sequence
MSIGLIGKKVGMTQVYLKDGSAVAVTVIDVAGNQVVQVKNADKDGYTAVQ
VGYSEKKENRCSKPELEHFKKHNATAKYVVREFRTEGEAPEAGSTLGADK
FADGEYVDVIGTTKGKGFSGVVKRYNFKGQPASHGSMMHRRTGSIGCRLT
PGRVWKNQKMPGRHGFDRRTTQNLKVVQSRAEDGVLLIAGAVPGPNGSYV
IVRPAIKKQTKK
>Bacteria_ChlamydiaeVerrucomicrobia_group_Verrucomicrobia_Verrucomicrobiae_Verrucomicrobiales_Verrucomicrobiaceae_Akkermansia_muciniphila_ATCC_BAA_835
MALGLIGKKVGMTRLFDQESGAMVPVTVIDVKGNTFAQIKTEDKDGYNAI
QVAFDAQKESRVAKPQAGHFKKLGIQPTKLLKEFRVEASELPAEGAKDPG
VDLFSAGQWVDVIGTSKGKGFQGAMRRHNFHGSPAAHGSMMHRRTGGVGG
CSTPGRVWKNQKMPGQMGNAKRTVQNLKVVAVRPEDNVILISGAVPGARG
SYLVIRPAKKK
>Bacteria_ChlamydiaeVerrucomicrobia_group_Verrucomicrobia_Verrucomicrobiae_Verrucomicrobiales_Verrucomicrobiaceae_Rubritalea_marina_DSM_17716
MSLGLLGKKVGMTRVFDKDAGVMIPVTVVDVKGNEFLQVKTSETDGYAAV
QVAFDDQKENRLNAPTKGHFKKHNGTSKKLVKEFRFESDEQLPNTEEAHP
GAALFEDGQVVDVIGTTKAKGFQGVVKRYNFAGQPDSHGHMMHRRPGGIG
AGTWPGRVWKNKKMPGRHGQYRRTVQNLKVVQVRAEDGVVLISGAVPGHK
GSYVVVRPGVKANKK
>Bacteria_ChlamydiaeVerrucomicrobia_group_Verrucomicrobia_Verrucomicrobiae_Verrucomicrobiales_Verrucomicrobiaceae_Rubritalea_marina_DSM_17716_SAORIC_165
MSLGLLGKKVGMTRVFDKDAGIMIPVTVVDVKGNEFLQVKTSETDGYSAV
QVGFDDQKESRLNAPTKGHFKKHNGTAKKLVQEFRFEDDSALPNTEEAHP
GAALFEVGQVVDLIGTTKAKGFQGVVKRYNFAGQPDSHGHMMHRRPGGIG
AGTWPGRVWKNKKMPGRHGQYRRTVQNLKIVQVREEDGVVLISGAVPGHK
GSYVVVRPGVKANKK
>Bacteria_ChlamydiaeVerrucomicrobia_group_Verrucomicrobia_Verrucomicrobiae_Verrucomicrobiales_Verrucomicrobiaceae_Rubritalea_marina_DSM_17716_SAORIC_165
MSLGLLGKKVGMTRVFDKDAGIMIPVTVVDVKGNEFLQVKTSETDGYSAV
QVGFDDQKESRLNAPTKGHFKKHNGTAKKLVQEFRFEDDSALPNTEEAHP
GAALFEVGQVVDLIGTTKAKGFQGVVKRYNFAGQPDSHGHMMHRRPGGIG
AGTWPGRVWKNKKMPGRHGQYRRTVQNLKIVQVREEDGVVLISGAVPGHK
GSYVVVRPGVKANKK
>Bacteria_FibrobacteresAcidobacteria_group_Acidobacteria_Holophagae_Holophagales_Holophagaceae_Geothrix_fermentans_DSM_14018
MSKGIIGKKLGMTQIFNEQGQIVPVTVIQAGPCVVVQRKTTAKDGYEAVQ
IGFVDPNGGKRASKAEKGHCEKQGVAPVRVLREIKVEAADASKPGDSVLA
TAFEAKTKVNVTGISKGKGFAGVIKRHHFAGGRATHGSMFHRAPGSIGGS
SYPSRVFPGMRMAGHMGDAQVTVRNLEIAKVDAENNLLLIKGAVPGPKGG
YIVIKQEA
>Bacteria_FibrobacteresAcidobacteria_group_Acidobacteria_Holophagae_Holophagales_Holophagaceae_Holophaga_foetida_TMBS4_DSM_6591
MTKGIIGKKLGMTQIFNEKGQIVPVTVIQAGPCVVVQRKTSAKDGYEALQ
IGYVDPQGGKRASKAEKGHCEKHGVAPVRVLREIKVEAADATKEGDSILV
TQFEEKGKVHVTGISKGKGFAGVMKRHHFKGGRATHGSMFHRAPGSIGGS
SYPSRVWPGMRMGGQMGNEQVTVRNLEIAKVDVENNLLLVKGAVPGPKGG
YLVIKQEA
>Bacteria_Acidobacteria_RBG_16_Acidobacteria_64_8
MEGILGKKLGMTQIFDQDGTMIPVTVVKAGPCVVVERRTAARDGYEAVQL
GLVEEQPPRHVTKPMAGHFKKAGVTPVRRLREFAVAAEEAWAAGDQIKVS
IFEPREYVDVVGTGKGKGFQGVVRRHGFRGGRATHGSMFHRAPGSIGGSS
YPSRVFPGMRAAGRMGGKRVTAKNLLVVKVDAENDLLYIRGGIPGGKNGY
VAIQRAKRG
>Bacteria_FibrobacteresAcidobacteria_group_Acidobacteria_unclassified_Acidobacteria_Thermoanaerobaculum_aquaticum_MP_01
MVRGILGRKLGMTQIFDENGELVPVTVVQAGPCVVVQVKTQANDGYDAAQ
IGLVEGKPPRHVPKPLVGHFAKAQVPPTRVLREVPVDATAEVKPGMTVLC
DIFAPGDVIRVVGTSKGKGFQGAVRRHHFRGGAASHGSMFHRAPGSIGPS
AFPSRVFPGTRMAGRMGGDTVTLKRVKVVKVDVENNLLFLKGAVPGGRKA
LVRLVKA
>Bacteria_Acidobacteria_RBG_13_Acidobacteria_68_16
MVQGILAKKIGMTQVFDDNGELVPVTVVQAGPCVVVMRRTAEHDGHEAVQ
LGLVAGKPPRRVSKPLRGAFAKAGVPPTRALGEVPVSSGSEVKAGDTVLC
DIFAAGEEVRVVGTSKGKGFQGGVKRHHFRGGAASHGSMFHRAPGGIGPS
AYPSRVFPGTRMAGRMGGDRVTLKRVTVVKVDLERNLVFLKGAVPGGRHA
LVRLVKG
>Bacteria_Acidobacteria_RBG_16_Acidobacteria_70_10
MSVQGIIGRKVGMTQVYAEDGRAFPVTVIEAGPCVVVQRKSREKDGYVAV
QLGLVERRAAKRVTRPMKGHFEKAGLPPCRVLREFRLEAGAEMKIGDRVS
VSLFAPGDTVRVTGVSKGKGFQGVVKRHHFRGGAATHGSMFHRAPGSIGA
SAFPSRVLKGMRAAGHMGQDRVTVRNLEVVRVDSGNNLLVVRGAVPGAGG
SYLVIRKS
>Bacteria_Acidobacteria_RIFCSPLOWO2_12_FULL_Acidobacteria_66_10
MVTGIIGKKVGMTQLFLEDGTLEPATVIQAGPCIVVQSKSAQTDGYDAVQ
LGLVEAKPIRNANKALTGHHKKANVPPTRVQREVKVAKGAEAPKPGDQVL
VSIFNQGERVDVIGTSKGHGFQGVVKRHHFRGGDATHGSMFHRAPGSIGA
SSYPSRVMKGMRAHGHMGVDRVTVRNLKVLKIDAEHHLLLVKGAIPGSNG
GYVVIRKAVAAKPEPQPQLQEKPKKGKK
>Bacteria_Acidobacteria_RIFCSPLOWO2_02_FULL_Acidobacteria_67_21
MVTGLIGKKVGMTQLFDADGTVHPATVLKAGPCVVAQVKTVDRDGYEAVQ
LGLVDGRKSRENKPTEGHFKKAGVPPTRIRREVTLKAGADPVKAGDQVSV
SIFADGDRVDVIGTSRGRGFQGVVKRHHFRGGRATHGSMFHRAPGSIGAS
SYPSRVVKGMRMAGHMGDARTTVRNLKVIRVDADNHLLLVEGAVPGGPNS
VVVIRKAIAAKPIRVAQAEPVKKKGKK
>Bacteria_Acidobacteria_RIFCSPLOWO2_02_FULL_Acidobacteria_68_18
MVTGLIGRKVGMTQLFDADGTVHPATVLKAGPCVVAQVKAAGRDGYEAVQ
LGLVDVKAGKENRPTAGHFKKAGVPPTRVRREVKVKAGGEVPKAGDHVTV
AIFADGERVDVIGTSRGKGFQGVVKRHHFSGGRATHGSMFHRAPGSIGAS
SYPSRVVKGMRMAGHMGHTRVTVRNLKVVRVDRDNNLLLVEGAVPGGPNS
VVVIRKAVAAKPIRVVQAEPAKKKGKK
>Bacteria_Acidobacteria_RIFCSPLOWO2_12_FULL_Acidobacteria_66_21
MVTGIIGRKVGMTQVFAKDGTATPATVIKAGPCVVVQAKTAATDGYEAVQ
IGLVEERPARVRKPLAGHYKKAGVPPTRVRREVTVAKGAESPKAGDQVLV
NGVFADGDRVDVIGISRGKGFQGVMKRHNFRGGAATHGSMFHRAPGSIGA
SSYPSRVVKGMRAAGRMGGDRVTVRNLRVMQVDTENNLLILRGAVPGAPG
TYLVVRKGITVKRVAAPQPEKPTKGAVKSAVKAKK
>Bacteria_Acidobacteria_RIFCSPLOWO2_12_FULL_Acidobacteria_65_11
MVTGIIGRKVGMTQVFDADGTVHPATVIKAGPCVVVQAKNAQTDGYEAVQ
LGLVEERPAKVGKPIAGHFKKANVPPTHVQREVKIVPGGEAAKTGDQVLV
SMFADGERVDVVGAGRGKGFQGVVRRHHFAGGAATHGSMFHRAPGSIGAS
SFPSRVIKGMRAAGRMGGGRVTIRNLKVLRVDPENHLLVVEGGIPGAPTG
YVIVRKAVAAKKIKVMQVEKPKKGKK
>Bacteria_Acidobacteria_RIFCSPLOWO2_02_FULL_Acidobacteria_65_29
MVTGIIGRKVGMTQIFDADGTVHPATVIKAGPCVVVQAKTAQNDGYVAVQ
LGLVEETPAKSNKPTAGHYKAANVPPTRVRREVKVATGPGGAASDVALKS
GDQVLVSIFANGDRVDVIGTGRGKGFQGVVRRHHFAGGAATHGSMFHRAP
GSIGASSFPSRVIKGMRGAGRMGGGRATIRNLKVLRVDPENHLLVVEGGI
PGAPSAYVVVRKAITAKRIKVAQVEKPKKGKK
>Bacteria_Acidobacteria_RIFCSPHIGHO2_01_FULL_Acidobacteria_67_28
MAVPGLLGRKLGMSQVFAADGSVVPVTVLKAGPCVVVQRKTAENDGYEAV
QLGLVEFVKPRRVNKPATGHLKKSNIAPLRFLREIRLGDAKEEAKAGDKV
LVEQVFKTDDRVDVVGVSKGQGWSGFVKRHHFRGGAASHGSMFHRAPGSI
GASSYPSRVWPGQRMAGQMGNARVTARNLRVVQVDSEDHLLLVRGAVPGA
NGGYVLIRRTKKVAKRSKR
>Bacteria_Acidobacteria_RIFCSPLOWO2_02_FULL_Acidobacteria_59_13
MVNGILGKKLGMSRLFREDGEAVPVTLLQAGPCVVVQRKTAATDGYEAVQ
LGFVEGRPARRVPKPLRGHFSKAGVAPTRFVRELRLQGEGEDAKPGDSIK
ADIFQANDLVHVIGVSKGRGFAGFVKRHHFRGGAASHGSMFHRAPGGIGA
SAYPSRVWKGMRMAGHMGVDRVTVRNLEVIRVDAEKNLLVVKGAVPGPKG
GYLMIRRANPR
>Bacteria_Acidobacteria_RIFCSPLOWO2_02_FULL_Acidobacteria_60_20
LKKAGVAPVRFQREVALTEGAGDTKPGDAVNVSLFQPKDKVHIVGLSKGR
GFAGLMKRHHFRGGAASHGSMFHRAPGSIGASAFPSRVIKGNRAAGRMGN
SRVTVRNAQVMKVDAEQNLLWVKGSVPGPNGGYLIIKKAVS
>Bacteria_Acidobacteria_RIFCSPLOWO2_12_FULL_Acidobacteria_59_11
MVSGILGKKLGMTRFFREDGESLPVTVLQAGPCVVVQRKAATKDGYESAQ
LALVEGRAMRHATKPMQGHFAKASVAPMRFVREIRLAAGSEETKQGDSVK
ADLFQANDLVNVTGVSKGRGFAGSIRRHHFRGGAASHGSMFHRAPGSIGA
SSYPSRVWKGTRMAGHMGSARATVRNLEVVQVDAEKNLLLVKGAVPGPNG
GYLVIEKVS
>Bacteria_Acidobacteria_RIFCSPLOWO2_02_FULL_Acidobacteria_61_28
MVNGILAKKVGMTRVFREDGEAVPVTMLQAGPCVVVQRKTATTDGYDAAQ
LALVETRPLRHAPKAIQKHFAKVGAAPMRFVREVGFREGGEDTKPGDSVK
VDQFQPKDLVNVIGVSKGRGFAGVIKRHHFRGGAASHGSMFHRAPGSIGA
SAYPSRVLKGMRAAGHMGVDRVTVRNLEVVQVDTEENLLLVKGAVPGPNG
GYLIISKAK
>Bacteria_Acidobacteria_RIFCSPLOWO2_12_FULL_Acidobacteria_60_22
SHGSMFHRAPGSIGASAYPSRVLKGMRAAGHMGVDRVTVRNLEVVRVDAQ
ENLLFVKGAVPGPNGGYLIVEKVVRSRG
>Bacteria_FibrobacteresAcidobacteria_group_Acidobacteria_unclassified_Acidobacteria_Bryobacter_aggregatus_DSM_18758
MSPGILGKKIGMTQIFRADGQVVPVTLVKAGPCVVTQRKTPATDGYDAIQ
VGLMEYVKPARINKPATGHLKKAGTDGVRYSREFKLRQGSGDFKAGDKIT
AEDFKPNEKIDVIGISKGRGFQGVVKRHNFRGGPGGHGSMFHRAPGSIGA
SSFPSRVFPGMKMGGHMGTDTVTVRNLEIVEVDTEENVIMVKGALPGANG
SYVMIRRARVGS
>Bacteria_FibrobacteresAcidobacteria_group_Acidobacteria_Solibacteres_Solibacterales_Solibacteraceae_Solibacter_usitatus_Ellin6076
MSPGILGKKIGMTQIFRPDGQVVPVTLLKAGPCMVVQRKTPSTDGYDAVQ
LGLVEFIKPQRINKPTAGRLKKAGVEGAKFMREFTLGPGSDDLKTGDQVL
VDQFKPKDKVDVVGISKGKGFAGVVKRHHFRGGEGSHGSMFHRAPGSIGA
SSFPSRVVPGMRMGGHLGNAQVTVRNLEVIDVDTEDNVLVVKGAVPGPNG
GYVLVRRSKR
>Bacteria_FibrobacteresAcidobacteria_group_Acidobacteria_Acidobacteriia_Acidobacteriales_Acidobacteriaceae_Candidatus_Koribacter_versatilis_Ellin345
MINGLIGKKIGMTQLFDSKGDVRPVTVLQAGPCVITQRKTANKDGYDAAQ
VGLVEFVKETRLTKAQLGHLGKNDLPPVRTLHEFAIVADGPSEAESNGEV
KVGDKVLVDLFEGSKFVDVTGVSKGRGFAGVVKRHKFAGGARSHGSMFQI
SGSIGSSAFPSRVFKGMRMAGHMGQDQVTVRNLRILGIDKDENLLVVEGA
VPGPKDATVFITMSKKPPRERRGFAGSSTVDPLKASKRAVAKKK
>Bacteria_FibrobacteresAcidobacteria_group_Acidobacteria_Acidobacteriia_Acidobacteriales_Acidobacteriaceae_Acidobacterium_capsulatum_ATCC_51196
MSVTGILGKKIGMTQVFDEKGEVHPITVLQAGPCVITQLKTAAKDGYDAA
QIGLVEFVKDSKVTKPMKGHFAKSDVAPVRMIKEVDVETAAPSAEGESNG
AVKAGDRVLVDIFADEKYVDIIGTSKGRGFAGVVRRHGFGGGPKSHGHMF
QVQGSIGASSFPSRVFPGQRMPGHMGTDRVTVRNLRIRGIDLDENLIMVE
GAVPGPRDGYVLISKAKAPPRERRGFSGGGTVDPLKASKKASAKKK
>Bacteria_FibrobacteresAcidobacteria_group_Acidobacteria_Acidobacteriia_Acidobacteriales_Acidobacteriaceae_Edaphobacter_aggregans_DSM_19364
MSVSGILGKKIGMTQMFDEKGDVHPVTVLKAGPCVITQLKTMAKDGYDAA
QIGYVDFIKASKVNKAMTGHFAKSNVPPVRVLKEVSVEAPAVGKESNGVK
AGDRVLVDIFSEEKFVDVIGTSKGRGFAGVIRRHAFGGGPKSHGHMFQVQ
GSIGASSFPSRVFPGQRMPGHMGHEQVTVRNLRIRGIDLDENLLMVEGAV
PGPRDGYVLISKAKAPPRERRGFAGATTLDPLKASKKAAPKKK
>Bacteria_FibrobacteresAcidobacteria_group_Acidobacteria_Acidobacteriia_Acidobacteriales_Acidobacteriaceae_Acidobacterium_sp._MP5ACTX8
MSVTGILGKKIGMTQLFDDRGDIHPVTVLKVGPCVITQLKTQQTDGYSAA
QIGLVEFVKASKINKAMTGHFAKSNVPPVREIREVQIEFVEEGEEAPKAG
DRVTVEIFNETRFVDVIGNSKGRGFAGVIRRHGFGGGPKSHGHMFQVQGS
IGASSFPSRVFPGQRMPGHMGTNQVTVRNLRIRGIDVEDNLLLVEGAVPG
ARDGYVLVSKAVAPPRERRGFAGAATKDALKASKKAAAPKKK
>Bacteria_FibrobacteresAcidobacteria_group_Acidobacteria_Acidobacteriia_Acidobacteriales_Acidobacteriaceae_Terriglobus_saanensis_SP1PR4
MAVTGILGRKIGMTQVFDERGDVHPITVIKAGPCVITQLKTMQKDGYEAA
QIGLVEFVKASKINKAMTGHFAKSSVPPVKIIREVPFEASAEGEEAVKSG
DRVLIDIFENAKFVDVIGTSKGRGFAGVIRRHGFGGGPKSHGHMFQVQGS
IGASSFPSRVFPGQRMPGHMGAAQITVRNLRIRGIDLEDNLIMVEGAVPG
PRDGVVLVSRAKAPPRERRGFGGSGTVDPLKASKKAAPSKKK
>Bacteria_Nitrospirae_Nitrospira_Nitrospirales_Nitrospiraceae_Candidatus_Magnetobacterium_sp._MYR_1
MTGIIGKKLGMTQVFAENGNMVTVTLIEAGPCSVIQVKTIERDGYAAVKM
GFIEERKVSKVNKPMKGVFDKANQKPYKILKEFKMTGLKVGDVVTVDKFA
PGEKVKVSGISKGKGFQGVMKRHNYAGGPATHGSMFNRAPGSIGASSFPS
RVWKNKGMPGHMGCERVSVKNVTIFDVKPDQNLLIVKGMVPGATGNIIEI
TRQN
>Bacteria_Nitrospirae_Nitrospira_Nitrospirales_Nitrospiraceae_Thermodesulfovibrio_yellowstonii_DSM_11347
MKAILGKKIGMTQIFDEEGRIIPVTVIEAGPCWIVQVRSKEKNGYEAVQL
GFQEIKKEKNVPKPLLGIFKKAGIPPCRVLKEFKMTGFNVGDKVTVEIFT
KGDVVSIAGISKGKGYQGVMKRHNFAGGPDTHGSMFNRAPGSIGASSFPS
RVWKGKGMAGHMGNERVTVKNLTIVDVIPEQNLLLVKGAVPGGENGILQI
WKVEA
>Bacteria_Nitrospirae_GWB2_Nitrospirae_47_37
MTGIIGKKLGMTQVFTEDGKMVPVTVVEAGPCCVVQVKTPGKDGYEAVKV
GFIEAMKEKNISKPDAGVFKKAGTKAFKILKEFPMSGLNVGDMIKAENFN
KGDVVTVSGISKGKGFQGVMKRHNFKGGPGSHGSMFNRAPGSIGASSFPS
RVWRGIRMAGHMGSERVTVSNLTVVDVRPEQNLILIEGAVPGAANSILEI
LKK
>Candidatus_Rokubacteria_bacterium_RIFCSPLOWO2_02_FULL_71_18
VQLGLVEPGKVRRVSKAQAGRFQKANLPPTRRQKEFRLLPGGDVPAVGDK
VLASLFKPQDRVDIIGVSKGKGFQGVMKRHHFRGGAASHGSMFHRAPGSI
GSSAYPSRTFRGMRMGGRMGGDRVTVKNLEVLRVDEENNLLVVRGAVPGA
TGAYLVVRHARAPIRIKKTQAQAVPKAGARTAAKTAARAAAQKT*
>Candidatus_Rokubacteria_bacterium_GWC2_70_16
MAMKEGLIGRKVGMTQVFGDDGNIIPVTVVELGPCTVVGVRTKATHGYDA
LQLGFSPRKKNATKAMAGVYRKAGIPTPMKVLREIRLQKTEALQPYQVGQ
TLTAALFAPGELVDVVGVSKGKGFQGGVKRHGWSGGDQSHGSMFHRAPGS
IGASSDPSRVWPGHHLPGRMGGDRRTVLNLPVVRVLPERNLILLRGAVPG
ARGGVVLVRKSVKQTKAQQQAQGAK*
>Candidatus_Rokubacteria_bacterium_RIFCSPLOWO2_02_FULL_68_19
VALKEGLIGRKMGMTQVFGEDGKHVPVTVIQAGPCPVVEVREKARHGYNA
LQLGFEPKKKNVTKPQAGHFKKAGIPNLRVLRELRLEKVDGYTVGQTLTV
EMFSPDELVDVSGVSKGKGFQGGVRRYGWYGGDATHGSMFHRAPGSIGAS
SDPSRVWPGHHLPGRMGGDRRTVLNVRVIRVFPEQNLLVVRGAVPGPIGS
LVVVRKSVKLTKAQQRQRKAE*
>Bacteria_CP_Rokubacteria_13_2_20CM_2_Rokubacteria_64_8
MARKEGLIGRKVGMTQVFADDGNQVPVTVIQAGPCTVVGVRTRDSHGYDA
LQLGFEARKKNVTKPMAGHFKKANVEPMRIVREIRLDKAETLQGYQVGQA
VTAELFKPGELVDVVGVTKGKGFQGGVRRYGWYGGDATHGSMFHRAPGSI
GASSDPSRVWPGHHLPGRMGGERRTVLNVSVVRVLPEQSLLLLRGAVPGP
NGSLVMIRKSVKITKAQQQQKTEKK
>Bacteria_CP_Rokubacteria_13_1_40CM_Rokubacteria_69_27
ERHGYDALQLGFEAKKKNVTKPAAGAFRKAGVEPMRVVREIRLEKSEMLQ
GYQVGQTMTAALFKPGELVDVMGVSKGKGFQGGVKRHGWYGGDATHGSMF
HRAPGSIGASSDPSRVWPGHHLPGRMGGQHRTVLNLSVAHVMPEQNLVLL
RGAVPGASGGLVLIRKSVKTTKAQQHKAATEKK
>Bacteria_CP_Rokubacteria_13_1_20CM_4_Rokubacteria_70_14
MARKEGLIGRKVGMTQVFGDDGNHLPVTVIEAGPCTILGIRTKDTHGYDA
LQLGFGAKKKNVSKPAAGLFKKANVAPMRVVREIRLEKTEKLQGYQVGQA
LTVAVFQPGELVDVVGVSKGKGFQGGVKRHGWYGGDATHGSMFHRAPGSI
GASSDPSRVWPGHHLPGRMGGERRTVLNLSVVRVMPEQNLVLVRGAVPGA
NGSLVMIRKSVKLTKAQQKAAEKK
>Candidatus_Rokubacteria_bacterium_GWA2_73_35
MARKEGLIGRKVGMTQVFGDDGNHVPVTVIEAGPCTIVGLRTAETHGYDA
LQLGFGPKRKNVTKPQAGFFKKVNVPAMRTVREVRLEKTEKLQGYQVGQA
LTVEMFAPGELVDVVGVSKGKGFQGGVKRHGWYGGDATHGSMFHRAPGSI
GASSDPSRVWPGHKLPGRMGGDRRTVLNLSVVRVLPEQNLVLVRGAVPGA
TGSLVMIRKSVKQTKAQQQKAAEKK*
>Bacteria_Nitrospinae_RIFCSPLOWO2_12_FULL_Nitrospinae_45_22
MIKGLLGKKLGMTQWFTKNGEVLPVTIVEVGPCWVIQKKTPEKDGYEAAQ
IGYLPRKAKRTTKPLQGQLKKAGVKPVRFLREVPSENFQELALGQNIGVE
IFSQGAMVDVTGTSKGRGFAGVMKRHGFAGAPGGHGTHESFRGPGSIGSA
AYPGRVFKGKKLPGRMGGSRVTVQNLEIIKVIKEHNTLVLKGAVPGPNGG
LLLIRKSKKVEARERARQANEG
>Bacteria_Nitrospinae_RifCSPlowO2_12_Nitrospinae_39_15
MLNGLLGRKIGMTQIFTEDGTVIPVTVIEAGPCTILQKKTAEIDGYNAIQ
LGFIAAKKKAINKPLKGHFDKAKLKPLRFLREFRIDNLEGVNVGKTIEVD
IFKPGERVDIAGISKGRGFAGVMKRHGMAGFPASRGTHEYFRHSGSISGG
RAIRSRILLGKKMPGHMGCERVKSLNIEVVKIIKENNLLLIKGAVPGANG
GILEIRKKHART
>Bacteria_Nitrospinae_RIFCSPLOWO2_01_FULL_Nitrospinae_39_10
MLNGLLGKKLGMTQIFKEDGTVIPVTIIEAGPCTVVQKKTVETDGYNAVQ
LGFIAKDKKGINKPTKGHFDKAKTKPVRFLRELRVEKSDDIQVGNTVDVD
MFKPGEKIDISGISKGRGFAGVMKRHGFAGFPASRGTHEYFRHSGSISGG
RTIRSRIFLGKKMPGHMGCEKVTLLNLEVVKIIKENNLLFIKGATPGANG
GILFIRKR
>Bacteria_Nitrospirae_RIFCSPLOWO2_12_FULL_Nitrospinae_47_7
MNSIMGKKVGMTQVFAENGDCVPVTVIAVGRCIPVLNRTKEKNGYEAVLV
AYGDKKQKHTNKPMKGFFGKLKVDPARVLVEFRGEQVNEDEFSKQLSVSM
FKPGDRVEVVGVSKGKGFAGVMKRFGFAGAPASRGAHEAFRGGGSIGMHT
YPGKVFKGKKMPGRMGGDTIHNKRQRVFQVNVEQNVLLLKGAVPGANGGL
VRITKSGSAKA
>CG22_combo_CG10-13_8_21_14_all_Nitrospinae_47_10
MSALIGKKIGMTEVFTEKGDCVPVTVIQVERCVPVLRRTEEKDGYKALML
AYGNRKLKHTNKPLRGFYDKLKAEPARILREFRDEDVDDETMGKPLRVDV
FSEGDKVAVIGIAKGRGFAGVLKRFNFGGAPASHGHHESYRGTGSIGMHT
YXXXXXXXXGMPGRMGGNTVRVRNLKVVRVDVENNLLLVKGAVPGANGGI
VNIVKS*
>CG11_big_fil_rev_8_21_14_0_20_Nitrospinae_56_8
MKALLGKKLGMTQIFSAGGDCIPVTVIQVERCIPALKKTPDKDGYQSVLV
AYGVRKEKHTNKPLKGIYNKLMIEPARVLTEFRGEDVPDDLIGQQLKVDM
FAEGERVNVVGVSKGRGFAGVVKRHGFAGAPASRGSHEAFRGGGSVGMHT
YPGHVFRGKKMPGHMGAERVNVRNLQVARVDVERNVILIKGAVPGSNGGL
VRIMESRKKKN*
>CG11_big_fil_rev_8_21_14_0_20_Nitrospinae_45_15
MEALLAKKIGMTQVFSETGDCIPVTIVQVERCVPILKKTIEKDGYQAVLT
TYGVRKEKHTNKPLKGFYDKHKVEPGRLLTEFRDEEIDDDQLGKPLTVEL
FAAGDRVDVIGTSKGKGFAGVMKRFNFAGAPASRGSHEAFRGGGSIGMHT
YPGRVWKGKKMPGHMGNKTVRVQNLKVFRVDVDKNVLFLNGAAPGPNGQI
VKIIKSKKGGR*
>Bacteria_Nitrospinae_Nitrospinia_Nitrospinales_Nitrospinaceae_Nitrospina_sp._AB_629_B06
MKALIGEKIGMTQVFSKDGNCVPVTVLQVGRCIPLLRRTEEKNGYDAVLV
AYGARKSKHINKPEQGFYDKVKAEPARVLAEFRGQDVVDEELGKPLKVDV
FSEGDKVSVIGVSKGKGFAGVMKRWGMGGAPASHGHHEIYRGGGSIGMHT
YPGRVFKGKKMPGHMGSEKTFVKNLKVVRVDTENNVLLVKGAVPGAPGGI
VKIVKS
>Bacteria_Nitrospinae_Nitrospinia_Nitrospinales_Nitrospinaceae_Nitrospina_sp._AB_629_B18
MKALIGEKIGMTQVFSKEGNCVPVTVLRVDKCVPILRRTQEENGYDAVLV
SYGARKSKHTNKPDQGFYDKVKAAPARILAEFRDQDIVDEELGKPLTVDL
FSEGDKVSVVGVSKGKGFAGVMKRWGMGGAPASHGHHEIYRGGGSIGMHT
WPGRVFRGKKMPGHMGSEKVFVKNLKVVRVDTENNVLLVKGAVPGAPGGI
VRIVKS
>Deltaproteobacteria_bacterium_RIFOXYA12_FULL_61_11
MKGKGLLGKKLGMTQVYDDNGAMLPVTVVQLGPCTVTQVKTVANDGYSAI
QLGFEERKVKSVTRPFAGHFKKHGLNPMRFVRELRIPTEDEGAYEPKKQL
KVTDLFHENDMVDVIGTSIGKGYAGVMKRHNFNGAPASHGAHEFHRHGGT
IGCRTTPGRTWKGRRMAGQLGNERVTTLNLRVVKILEKDNLILIRGSIPG
PTNGYVVVRAAVKG*
>CG_4_9_14_3_um_filter_150_Deltaproteobacteria_63_12
MPRGVIGTKLGMTQLFDGQGNVIPVTVLQAGPCTVVKKKTVAGKDGYDAV
VLGYSDMRSCEFEGETVYKGTKAEIGVFKKLDLTPKTHIIELRLWEGEVD
KYEVGATIGAETFNPGDMVDVTGTSKGHGFTGVVKRHNMNGYKKTHGTHE
YQRHGGSIGMSATPSHVAKGKRMAGQDGNTRVTQQNVKVVMVDKERNLIL
VRGGIPGPNGAKVFVQDAVKMRRRPRK*
>Anaeromyxobacter_sp._RBG_16_69_14
MATGLLAKKMGMTQVFNAAGDCIPVTVLECGPCAVVRRKTAEKDGYDAVV
IGFVEVDEKHTYRLTKPEVGVFRKAGTSVFRHVREVRVNDAKLLGELKAG
DILTVDKVFKLDQRIDVTGITKGRGFQGVFKRWGMKGAARDSSTAHEHHR
HIGAIGQRKTPGKVWKGKHLPGHLGVDNVTIQNLFVAGIEADKNLLLIAG
AVPGHNDGLVFVNTAVKGQPKTRAKVEERQRAKPKV*
>Bacteria_Proteobacteria_deltaepsilon_subdivisions_Deltaproteobacteria_Myxococcales_Cystobacterineae_Myxococcaceae_Anaeromyxobacter_dehalogenans_2CP_C
MSTGLLAKKVGMTQIFTPEGDCVPVTVLEAGPCTVVRRKTAEKDGYDAVV
IGFGVVDEKHAHRLSKPEVGVFKKAGTPIFRHVKEIRVKDAKLLGDLKAG
DVLTVDKVFKANQRIDVAGVTKGRGFTGVMKRWNMKGAARDSSTAHEHHR
HVGAIGQRKTPGKVWKGKHLPGHYGVDNITIQNLTVVGIEPEQNVLLVSG
AVPGHADGLLFVNTAAKGQPRIKQKQEVRERAKPKV
>Bacteria_Proteobacteria_deltaepsilon_subdivisions_Deltaproteobacteria_Myxococcales_Cystobacterineae_Cystobacteraceae_Cystobacter_violaceus_Cb_vi76
MKGLIGKKIGMTQVFNDEGNLVPVTVVDVNTCQVVGKRTPEKDKYSAVTL
GFGEVREKNLSKAEVGFFKKNGAQLRRHVKEFRVSTEEAAGFNVGDAVKA
DLFTKGQLVDVTGVTKGRGFQGVMKRWKFKGSQTATRGTHEYRRHPGAIG
QRKTPGRVYPNKKLPGHYGVDQVTTQNLAVVDVDVEKGLLLIKGTIAGHN
DGIVIVRPSIKVALREQHKAARSK
>Bacteria_Proteobacteria_deltaepsilon_subdivisions_Deltaproteobacteria_Myxococcales_Cystobacterineae_Cystobacteraceae_Stigmatella_aurantiaca_DW43_1
MKGLIGKKIGMTQVFNDEGNLVPVTVVDVSTCQVVGKRTPEKDQYSAVTL
GFGEIREKVLNQAQRGFFKKNSAALRRHLKEFRVTPEDAAQFNVGDAVKA
DLFTKGQLVDVTGTTKGRGFSGVMRRWSFKGSQTKTHGTHEYQRHPGAIG
QRKTPGRTYPNKKMPGHYGVEQVTTQNLTVVDVDTEKGLLLIKGAVPGHN
DAIVYVRPSVKVALRAQHKASRG
>Bacteria_Proteobacteria_deltaepsilon_subdivisions_Deltaproteobacteria_Myxococcales_Cystobacterineae_Myxococcaceae_Myxococcus_xanthus_DK_1622
VKGLIGKKIGMTQVFNDEGNLVPVTVIDVGTCQVVGKRTPEKDNYSAVTI
GFGEIREKILNLAERGFFKKANAPYRRHLKEFRVTPEEAASFNVGDAVKA
DMFAKGELVDVTGITKGRGFSGVMRRWNFKGSQTKTHGTHEYQRHPGAIG
QRKTPGRVYPNKKMPGHYGVDQVTTQNLTVVDVDVEKGLVLVKGAVAGHN
NGVVYIRPSIKAAMRAQHKAARGA
>Bacteria_Proteobacteria_deltaepsilon_subdivisions_Deltaproteobacteria_Myxococcales_Cystobacterineae_Myxococcaceae_Corallococcus_coralloides_DSM_2259
MKGLIGKKIGMTQVFNDEGNLVPVTVIDVNTCLVVGKRTPEKDQYSAVTV
GFGEIREKLLNKPELGFFKKASATPRRHLREFRVTAEEAAGFNVGDAVKA
DMFTKGELVDVTGVTKGRGFSGVMRRWSFKGSQTKTHGTHEYQRHPGAIG
QRKTPGRTYPNKKMPGHYGVDRVTTQNLTVVDVDVEKGLVLVKGAVAGHN
DGIVIVRPSIKVAMRAQHKAAK
>Deltaproteobacteria_bacterium_RBG_16_71_12
MSKSKRLGLMATKVGMTQLFMDDGLRVAVTVLKVDPNLIVQKKTMDNDGY
CAVQVGACATREKLVTQAMTGHFKKANVAPQRVLHETRMDADALAKLNVG
DALPLDLIKSCKSLDVTGTSKGKGTAGVMKRHHMKGFRATHGTHEYFRHG
GSIGCRATPGKVHKGKRMAGRMGNETVTTLNVAVVRVDEAKGLVFLRGAV
PGAPGGVVHLVPSKHAPQRGRRMTQEAQTASKNPMKASKAGGAAAAKPAA
KK*
>Deltaproteobacteria_bacterium_RIFOXYA12_FULL_58_15
MKERKLGILGKKVGMTRYFTPDGRSLGVTVLELGPCVVLAKRSKTKNEKG
RTDGYTALQLGFDLKPERKINKAEAGHLEKAGGKEKARRYVHELRVTEEA
LAKFEVGQEVTLKDLDIKTGDRIDVVATSKGRGFQGVMHRFDFAGVNTAT
HGTHEYFRHGGSIGCRKWPGRVFKGRKMPGHMGDKRVTAQNLTVADVRPD
ENLMLVSGSVPGSTNGYLFVRPAIKKHPLP*
>Bacteria_Proteobacteria_deltaepsilon_subdivisions_Deltaproteobacteria_Myxococcales_Sorangiineae_Polyangiaceae_Sorangium_cellulosum_So0157_2
MNQHPGIIGKKIGMTQIFSETGEVLRCTVVQAGCVVVGKRTLEKDGYSAL
ILGLGERAEKHTTKPLAGAFKKAGQTPKRVVRELRCSPEHAAKFEVGQAL
KVDEIFEVGQRVDAQGRSRGRGFSGVIRRWSFAGAVSSHGTHEYFRHGGS
IGTNMTPGRTLPGLKMPGHYGDETVSALNLKIAKLLPEDNLILIEGPVPG
PKNQVVTIRGAVKKRGGKGLPTPVQPTGKKKGG
>Bacteria_Proteobacteria_deltaepsilon_subdivisions_Deltaproteobacteria_Myxococcales_Sorangiineae_Polyangiaceae_Chondromyces_apiculatus_DSM_436
MNQNPGIIGKKIGMTQIFTENGEVLRVTVIQAGCVVVGKRTLEKDGYSAL
ILGLDDRKEKHTNKPLAGYYKATGVSPKRHLRELRCPPEHAAKFEVGSVL
KVEDVFETGQYVDAQSRTRGRGFSGVIRRWSMAGSVGSHGTHEYFRHGGS
IGTNMTPGRTLPGLKMPGHYGDETVTIHSQRLIKVIPEDQLILIEGGVPG
PDGSFVVVRGAVKKAKKRWNVARAPEGKKKKG
>Bacteria_Proteobacteria_deltaepsilon_subdivisions_Deltaproteobacteria_Myxococcales_Nannocystineae_Kofleriaceae_Haliangium_ochraceum_DSM_14365
MAMRMGILGKKLGMTQVFAEDGERIPVTVIQTGPNYVVGKRTEERDGYSA
LVVGFGEKPARLANKPLAGQFKNGVKPPRMQREFRLPADEVAKYEVGQEL
KISEVFEAGIPLDVTGTSKGKGYQGVMKRHNMSGTKASHGVHEYFRHGGS
IGCRLTPGRVHKGKRMSGRMGGERKTVQNLQLVQILEEDNAVLVRGAIPG
PNQGYVMLRKAATRAVYKRVGMGVEEARSKNPLKASKKAAAGR
>Bacteria_Proteobacteria_deltaepsilon_subdivisions_Deltaproteobacteria_Myxococcales_Nannocystineae_Nannocystaceae_Nannocystis_exedens_ATCC_25963
MNFQIGLIAKKLGMTQVFKDEGDRVPVTVLHVAGNTVTAHRTAERDTYTA
LQVGFAEKKASRASKPEKGAAEAAKVGTFYVHKEFRVPAAALAAHPVGSQ
LGADLFKEGARVDVTGTSKGKGYQGVIKRHNMEGEKNSHGQHEFFRHGGS
IGCRKTPGRVHRGKRMTGHMGHERVTLQNLEIVKIDAERGLILVRGPVPG
ANNGFVTIRAAIKPAIKAGNNKP
>Bacteria_Proteobacteria_deltaepsilon_subdivisions_Deltaproteobacteria_Myxococcales_Sorangiineae_Sandaracinaceae_Sandaracinus_amylolyticus_DSM_53668
MSHQMGLLTKKLGMTEYYNEEGDRIPVTVLLAKGNIVLGHRTIERDGYSA
IQLAFDDQKPSRLTKPKLGQFKKIEATPKRKIKEFRVAPEIVAAHPIGSE
IALELFEVGQLIDATGTSKGKGFQGVMKRHHMRGEKRTHGQHEVYRHGGS
IGCRLTPGRVLKGKRMAGQMGNTTVTVQNLKIAKVLPEKGLILVHGPVPG
SKNGYVQLRHAVKSAIRARHAKG
>Bacteria_Proteobacteria_deltaepsilon_subdivisions_Deltaproteobacteria_Myxococcales_Nannocystineae_Nannocystaceae_Plesiocystis_pacifica_SIR_1_unfinished_sequence
MNRQMGLLTKKIGMTEFYKEDGTRVPVTVLLAKGNVVTAHRTVERDGYTA
LQLAFDDQKASRLSKPKLGQFKKAEVSPKRKIKEFRVAADVVAQHAVGSE
VDVSIFSDGQLVDVTGTSKGKGFQGVMKRHGMRGEKRTHGQHEVYRHGGS
IGCRLTPGRVIPGKRMAGQMGNETVTVQNLEVAKVIADKGLILVKGAIPG
GKNGYVQIRHAIKAAIRTKHGKN
>Deltaproteobacteria_bacterium_RIFCSPLOWO2_02_FULL_46_8
MTLGLLGTKKGMTQIFDEEGLVFPVTVVELGPCTVVQKKTVKTDGYNAIQ
LGFASQKAQRVTKALKGHFEKKGLKNYSRTLKESRVSDPEQFEVGQQITV
QAFRTGDVVDVQGVTKGRGFQGVIKKEGKHGGPDGHGSGFHRRPGSIGMR
TWPGRVMKNMGMPGRMGHDQVLMRHLTVVGIKPEENLLLLRGAVPGTRNG
LVVVFNRAKDFETRYKKPE*
>Deltaproteobacteria_bacterium_RIFCSPHIGHO2_02_FULL_44_53
MTLGLLGRKKGMTQIFEEDGTIVPVTVLEVGPCTVIQRKEKKNDGYEALQ
LGFETAKPNRVSKPLKGHFGKKKVGFFRNLKEFRFASVNDFEVGQILSVI
GFQTGDTVDVQGITKGRGFQGVMKKEGKHGGPDAHGSGFHRRPGSIGMRT
WPGKVLKNMGMPGRMGGEKVMTTHLKVALVKPEENLLLLRGAVPGAREGL
VIIYNKEKDFAGRYKQPEKKSEEVSSQG*
>Deltaproteobacteria_bacterium_RIFCSPHIGHO2_02_FULL_44_16
MFGLLAKKRGMTQIFDADGNIVPVTVLEAGPCVVISRKNKQHDGYSALQL
AFEPCEERRLKKPRLGLFKKKGIAPHAYMREFVLDENIEIAEGKKLSVNF
FRVGDMVNVSGMTKGRGFQGVMKRHGKAGGPAAHGSDFHRRPGSIGMRTW
PARVFKNTRLPGHMGVERVTIRNLEVVAVHAEENVLLVRGAVPGFNGTLL
EVTSTDHSLFDRDKEETKPEANEVKANENIQVSPEEAK*
>CG11_big_fil_rev_8_21_14_0_20_Deltaproteobacteria_42_23
MLGLRGKKRGMSQVFGPDGEMIPVTVVEVNPCVIIQKKTKARDGYDALQL
ASEEVDEKCLNKPQLGFFKKAKSKAYKNLTEFRSEGYEGVDELQLGQALN
VEAFSVGEKVHVCGTTKGRGFQGVVKRYGHAGGPGSHGSTFHRAPGSLGQ
CSSPSRVFKNTKLPGHMGCDRVMIKNVEVVAIRPEDNVVLLKGAVPGTRE
GMLEIFVPDRSFATRETVKGKTQEVPVQAEAEQPSTEA*
>CG10_big_fil_rev_8_21_14_0_10_Bdellovibrionales_45_34
MSEQNEEVTTDSDPTGAAESAGLKLPGLFATKVGMTTVYTENGDSVPVTV
LKVGDWRVTQVIKSADRGYSAIQIGSGIKKAKNASKAETKAFGAAGFESG
AQKVGEIRVESDLEASVGQAVDIHSFTKGDKVKVTGKSKGCGFSGVVKRY
KFAGGPASHGSHFHRQPGSSGNRTWPGRVLPGKRFPGQYGNKNITVRGLK
VIEILPEESVILVKGSVPGAMNTLLRVEKI*
>Bacteria_Bdellovibrio_Bdellovibrionales_RBG_16_Bdellovibrionales_40_8
MSEEKLQSLYAFKMGMTTYYDDRGESISATILKYEPMVVSQLKSKEKDGY
VAVQVAFAPKRAKRTLASERNHLKAAGFENGSYYVREVRQNIPEGMNVGS
KIDLASFQVGDKVKATALSKGRGFAGVVKRWKVAGGPESHGSGFHRHPGS
IGNRTWPGRVMPGKKFPGHMGNETVTVKNVRVLDIIADENVIVVGGPIPG
SKNTLVKLTKV
>Bdellovibrionales_bacterium_RIFCSPHIGHO2_02_FULL_40_15
MSEVQQNAETTTPSAEGVKLNGLFAFKEGMATVYNDKGESIPVTVLRFEN
WKVSQIKTTEKDGYSAVQVAAVPKKAKNSTTAEKNHLAAAGFETGAQYVK
ELRQEQLPADLKLGDSLSIDTFTKGDVVKITSKSKGHGFQGSIRRWNFAG
GPATHGSKFHRRPGSSGNRTWPGRVMPGKKFPGHWGDENITVRNVEVIDV
NAADGVLLVKGPVPGSKNTLVRLVKE*
>Bacteria_Proteobacteria_deltaepsilon_subdivisions_Deltaproteobacteria_Bdellovibrionales_Bdellovibrionaceae_Bdellovibrio_bacteriovorus_HD100
VSETTETQNTAGLKLNGLFAFKEGMATIYNENGEAVPVTVLRYEPWFVSQ
IKTNEADGYEAIQVACHPKKAKNSNKAEKGHLEKAGFENGAQFVKELRQA
APEGTVVGAQISIDSLAKGDFVKITSKSKGKGFAGSVKRWGFAGGPASHG
SKFHRRPGSSGNRTWPGRVMPGKKFPGHLGAETVTVKNVEVVQIIAEENV
LMVKGPVPGARNTLVKLVRE
>CG10_big_fil_rev_8_21_14_0_10_Bdellovibrio_47_8
MSEDTQEVTEVTTGSNELKLNGLFAFKEGMATIYNEQGEAIPVTVLRYEP
CVVSQIKTQEKDGYSAVQVACVPKKAKNSSKAEVGHFKKAGLETGAQVVR
ELRQEIPDGTVLGATVSIDSLKKGDFVNLTGTSKGHGFTGSIKRWNFAGG
PASHGSKFHRRPGSSGNRTWPGRVMPGKKFPGHYGDETITVRNVQVVDVI
PGENVLMVKGPVPGARNSLVRLVRG*
>Bacteria_Bdellovibrio_Bdellovibrionales_Bacteroivoracaceae_RIFOXYD1_FULL_Bdellovibrionales_53_11
MEQKTERERTVLAEGRGGILGVKAGMTQVFDENGDVQAVTVIDLVPNVIT
QVKTKVKEGYAAVQVGVLEKKAKKAKKAEQGHVKKSGATGFYRFHEFRMD
DAAKLDGLTVGKVLSADFLKPGDYVDLTSRSKGKGYQGGVKRYHMAGGFK
THGCSVSHRSLGSIGNRADPGKCFKNKKMPGQMGNVQITVQNVRVVRVDM
ENGVLLVNGSVPGPRSSIVTIRRTVKNAG
>Bdellovibrionales_bacterium_RIFOXYD1_FULL_44_7
MEQKAETQATTNESVPAEQKSGQRERVALTQGRGGILGVKAGMTQVYTEN
GDSVAVTVIDLKPTVITQVKTKEKNRYQAIQIGFIEKKAKHATKAEQGHA
KAAGTTGFYHYQEFRLADDAKLDGLTVGKVLSPEFLKPGDLVDLTAISKG
KGFQGGMKRFHMAGGHKTHGASVSHRQLGSIGNRADPGKCFKNKKMPGHM
GHEKTTVQNVRVVRVDVENQLLLVNGSVPGPKSGIVTIQHATKGAK*
>Bacteria_Bdellovibrio_Bdellovibrionales_Bdellovibrionaceae_GWA1_Bdellovibrionales_52_35
MDSKPEAQVDAGTQSASKPSSERVAYKGGILGVKAGMTQVFTEAGDSVAV
TVIDLSPAVITQVKTHEKNGYQAIQIGMLPKKAKAATKPEQGHAKAVSAS
GFYHYQEFRLESDDKLDGLVVGSVLSPEFVKPGDLVDLTAMSKGKGIQGG
MKRFHMAGGHKTHGASVSHRSLGSIGNRADPGKCFKNKKMPGKMGHEKVT
VQNVRVVRVDLENQVLLVNGSVPGPKSGIVTIRPAVKHAE
>Bdellovibrionales_bacterium_GWB1_55_8
MEQKPEEQAGASTASAPASTEKVALTQGRGGLLGVKAGMTQVFDENGDCF
AVTVIDLKQAVITQVKTKAKNGYQAVQVGFLPKKAKAATKPEQGHAKAAN
ASGFYHYQEFRLADSDSLDGLSVGKVLSADFLKPGDLVDLTAMSKGKGFQ
GGVKRFHYHGNYKTHGASVSHRQIGSIGNRADPGRVFPGKPMPGHMGHEQ
VTVQNVRVIRVDTENQLLLVNGSVPGPRSGVVTVRRAVKRAE*
>Bdellovibrionales_bacterium_RIFOXYD1_FULL_55_31
MEQKPEAQAGTSNSVPAPSSEKVAFKGGILGIKAGMTQVFTDEGDSVAVT
VIDLRPTWITQVKTQAKNGYQAIQVGMLEKKAKAATKAEQGHAKAVSKSG
FYHYQEFRLADEEKLDGLTVGKILSPEFLKPGDFVDLTAMSKGKGFQGGM
KRYHMSGGHKTHGASVSHRQLGSIGNRADPGRCFKNKKMGGHMGHEQVTI
QNLRVVRVDAENQLLLVHGSVPGPKNGIVTIRHAVKGAE*
>Bacteria_Bdellovibrio_Bdellovibrionales_Bacteroivoracaceae_RIFOXYA1_FULL_Bacteriovorax_38_20
CMHPCCQGDAVEEKMVEKNIKVSTKAEDTVSIPSHEQTKSLDLPVFYGMK
AGMTRIFDENGNHIPVTVIKLIPNIVSQVKTVAKDGYEAYQIAYYEKKEK
LISAPKKGHLKKANIPNSFYKFAEIKTVNVDDKNIGCEISLETFKPDLYV
DATSNSKGKGFQGVVKKFHFAGGPATHGSTFHRAPGSIGNRATPARVYKN
KKLPGHLGCEKKTMQNLKVVEVNKEKGYMLIRGSIPGGKNSFVKISKSVK
K
>Bacteria_Bdellovibrio_Bdellovibrionales_Bacteroivoracaceae_GWA2_Bdellovibrionales_49_15
MAPDKKAAAESATEKSVVNLSSFYGQKAGMTRIFDEHGNHVPVTVIKLIP
NHISQVKTKEKDGYNAYQLAYYEKREKLVPQPMAGHLKKAQVSPTFTLLS
ELRVDQADPALVGAKIGYESFKSSVYVDVAGTTKGKGYQGVMKRFNFKGG
PAAHGSMFHRRPGSIGNRASPGRVFKLKKLPGHMGDLEQTVQNLMIVEVN
LDKGYMLIKGSVPGSKSGFVRISKAIKKARE
>Bdellovibrionales_bacterium_RIFOXYC1_FULL_39_130
MAEESKVELSTFYGIKAGMTRVFSESGDHVPVTVIKLIPNVISQVKTKEK
DGYEAYQVAFCEKREKLVNKSVKGHLAKASIKQSFSKCAEIRVDGVSAEN
LGKEISIESFKPSTYIDVTGVSIGKGFQGVMKRFNFQGGPAAHGSHFHRR
PGSIGNRATPARVFAEKKMPGHMGCVTKTQQNNIVYEVNMANGYLLIKGS
VPGPKNGVVKISKAIKKQG*
>CG22_combo_CG10-13_8_21_14_all_Bdellovibrionales_38_13
MAEENKATETAAPEGKASGKANVELNSFYGIKAGMTRIFDEAGNHVPVTV
IKLIPNVVTQIKTIDKDGYEAAQVGYGEKREKLVTKPIKGQLAKAKTDKL
LTKFAEVKVTGLDASALGQEVSIASFTANTPIDVTGVTKGKGFQGVIKRF
NFSGGPGSHGHTFHRGTGSIGQRATPGRVWKNKKLPGHMGDKTQTVQNLS
IVEVNADKGYLLIKGSVPGSTSSFVRISKAIKKNK*
>Bacteria_Proteobacteria_deltaepsilon_subdivisions_Deltaproteobacteria_Bdellovibrionales_Bacteriovoracaceae_Bacteriovorax_marinus_SJ
MTEENTAVENQSTENSATANSIDLPAFFGVKAGMTRIFDENGNHVPVTVV
KLIPNIVTQVKTVETDGYEAYQVGYGEKREKLVKKPTKGHLKKANVSANL
TKFAEIKNETVSTDDLGKELSVANFTPETYVDVTGVTKGKGFQGVMKRYN
FAGGPASHGSHFHRTNGSIGNRATPGRVFKLKKMPGHMGAVKQTVQNVKV
VEVNTEKGYMLIKGSLPGSKNGFVKIAKALKK
>CG22_combo_CG10-13_8_21_14_all_Bdellovibrio_39_27
MSEKVALPQFFGVKAGMTRIFDAEGNHVTVTVIKLIPNFVTQVKTKETDG
YEAYQIGYGEKRESLVNKATKGHLAKSKTAANLTRFAEIRTEGVTSEYLG
KQLSLEPFVAETSIDVCSTSKGKGMQGVMKKYNFKGGPAAHGSMFHRRPG
AIGNRATPARVFKGKKMPGHMGAAKVTVQNLKVVEVNEEKGYLLVRGSVP
GAKNGFVKISKSIKK*
>Bacteria_Proteobacteria_deltaepsilon_subdivisions_Deltaproteobacteria_Desulfobacterales_Desulfobacteraceae_Desulforegula_conservatrix_Mb1Pa_DSM_13527
MSKGMIGKKLGMTSLFTSDGRLVPVTVLEVGPCVVTQIKTNEKDGYEAIQ
IGFGEKKAKKTTKPLQGHFEKSGGTFYSALKEFRIDNPADYKLGQALTAD
IFAVGEKLVVSGLSKGRGFSGTIKRHGFTRGPETHGCRNVREPGSIGCAT
WPGKVIKGKKMPGRFGVDRTTVKNLVVMDIRPEYNVILVKGAVPGHNMGI
VEIKKVN
>Bacteria_Proteobacteria_deltaepsilon_subdivisions_Deltaproteobacteria_Desulfobacterales_Desulfobacteraceae_Desulfobotulus_alkaliphilus_ASO4_4
MCKGLIAKKLGMTRIFNQDGNSIPVTVVQAGPCVVTQIKTVETDGYNALQ
VAFGPKKEQRVNKPMKGHFAKAGVPCFSVVKEFAVEDPSQFTLGQEVTVD
LFKVGDLVDVVGTTQGKGFAGTIKRHGYHRGPVTHGSHNVRAPGSVGCSA
WPSRIVKGKKMPGHMGVDRKTVRNLQIVDIRPEENLLLIKGAVPGHKTGI
LEIKKRKYQK
>Bacteria_Proteobacteria_deltaepsilon_subdivisions_Deltaproteobacteria_Desulfarculales_Desulfarculaceae_Desulfarculus_baarsii_DSM_2075
MLKGLIGKKVGMTRLFLEEGRAVAVTVLEVGPCHVVQIKTEDNDQYNALQ
LGFGAKKAKNVNKPTAGHFKKAGVEATSTLREFRVEDVADFEVGQTITAD
MFKMGDSVNVTGRSKGRGFSGVVKRHNFGGGRDTHGCTTHDAPGSIGQSA
DPSRVFKGVRLPGHYGAERKQVRNLKIVDVRPEQNLVVVRGAVPGPNGGI
VLVEKAG
>Bacteria_Proteobacteria_deltaepsilon_subdivisions_Deltaproteobacteria_Desulfobacterales_Desulfobulbaceae_Desulfurivibrio_alkaliphilus_AHT2
MSKFMGLLGKKMGMTRIFSETGTAIPVTVIEAGPCVVLQKKTLAKEGYNA
IQVGFGAKKEQRLNKPEKGHAKAAGKGGFYHIKEFRVADPDAYELGQEIS
MTEIFNVGELVDVRARSKGRGFQGVVKRHGFKGGRATHGSMFHRRPGAIG
CSAWPSRVIKGKKMPGQMGDQFVTKKNCTIVDIRPEQNVLVVKGGVPGAK
EGLVQIYKKS
>Bacteria_Proteobacteria_deltaepsilon_subdivisions_Deltaproteobacteria_Desulfobacterales_Desulfobulbaceae_Desulfocapsa_sulfexigens_DSM_10523
MPKTMGLLGKKIGMTRVYNDIGAVIPVTVIEAGPCKILQVKSEATDGYNA
IQVGFGDKKAQRVNKPLAGHFKKAESDGFYNIREFRVSSAAEYQIGQDIT
LSELFKIGDTIDVQGVSQGKGFQGVMKRHGFKGGPGGHGSNFHRAPGSIG
CSAWPGRVVKGKKLPGRMGNDTVLKKNVLVIDVRDDDNLIIVKGPVPGAK
QGLLKLFSK
>Bacteria_Proteobacteria_deltaepsilon_subdivisions_Deltaproteobacteria_Desulfobacterales_Desulfobulbaceae_Desulfotalea_psychrophila_LSv54
MPKTMGILGKNIGMTRVYGEVGQAIPVTVVQAGPCKVLQVKTNATDGYNA
VQVGFENKKSSRVNKAEAGHFAKSDSEGFYFVREFRVVDPATYNVGDMIS
VDALFKAGDIVDVQGTSKGRGFQGVIKRWGFKGGPGGHGSKHHRAPGSIG
CSAYPGRVVKGKKMPGRMGNDTVLKKNVTVVDVRIDENVVLLKGPMPGAK
NGLLKIYSK
>Desulfobacterales_bacterium_GWB2_56_26
MPKSMGILGKKIGMTRVYSELGQAIPVTVIEAGPCRVLQIKTEATDGYSA
IQVGFAEKKALRVNKPLAGHFQKSDSKGFYFVREFRVNDPSVYAVGQDIS
IDSVIKIGDKVDVQGTSKGRGFQGVIKRHGFSGGGSGHGSMFHRAPGSIG
CSAYPSRVIKGKKLPGRMGNDSVLRKNVMVVDVRSEENVVLLKGPLPGAK
NGLLKIYAKY*
>Bacteria_Proteobacteria_deltaepsilon_subdivisions_Deltaproteobacteria_Desulfovibrionales_Desulfohalobiaceae_Desulfohalobium_retbaense_DSM_5692
MSALNLIGKKLGMTRVFGEDGTVIPVTVIQAGPCPVIQVKTAETDGYTAL
QIGADPLPAHRVTKPQQGHQAKAGKGCFRKLQEVRVEDAAEYEPGQELSV
DMFTIGERIDVTGKSKGRGFAGAMKRWNFGGSPSTHGHEKVHRSTGAVGQ
CAAPSRIFKGKKMPGHMGAQRVSVRNAEVVDIRPEDNLILLRGQVPGPKN
GVITLRKKS
>Bacteria_Proteobacteria_deltaepsilon_subdivisions_Deltaproteobacteria_Desulfovibrionales_Desulfohalobiaceae_Desulfovermiculus_halophilus_DSM_18834
MNGLGLIGRKLGMTSIFTEDGKYVPVTVIEAGPCPVIQVKDQAKDGYAAL
QLGFEPVKSAKQTKALRGHQEKAGAGVYRHLIEFRPDAEHEYETGQTLDV
HLFKIGERVKVSGQSKGRGFTGVMKRWNFRGLPATHGHHKVHRSPGAIGQ
CADPARVFKGKKMAGQMGNKQVTVSNAEVIDVREDENILLVKGQIPGHKN
SVVMIRKQR
>Bacteria_Proteobacteria_deltaepsilon_subdivisions_Deltaproteobacteria_Desulfovibrionales_Desulfovibrionaceae_Lawsonia_intracellularis_PHEMN1_00
MSEKIGILGQKLGMTQVFGGNGFAVPVTVVQAGPCPIVQIKTVEKEGYNA
LQIAFGEGKKKHVSKSMQGHFSKAGLSLYRKIQEVRLKGSLTSYEVGQVL
TVGLFSVGDKVKITGKSIGKGFQGAMRRWNFAGSKDSHGCEKVHRAAGSI
GNNTFPGHVFKGKKMAGHWGTEKVTVQNLVVVDIRPEDNIILIHGSVPGP
KNSFLFISMQ
>Bacteria_Proteobacteria_deltaepsilon_subdivisions_Deltaproteobacteria_Desulfovibrionales_Desulfovibrionaceae_Bilophila_wadsworthia_3_1_6
MAEKMGILGRKLGMTRIFAGDGSAVAVTVVQAGPCPVTQVKTAETDGYNA
LQIAFEEAKEKHVTKPMKGHFAKAGTALYRKVREIRLDGPAAYEVGAVLT
ADVFAAGDKIKVTGTSLGKGYQGVMRRWNFKGSKDTHGCEKVHRSGGSIG
NNTFPGHVFKGRKMAGHWGAEQVTVQGLEIVDVRTEDNVILIRGSVPGPK
NGLVLVRKQ
>Bacteria_Thermodesulfobacteria_Thermodesulfobacteria_Thermodesulfobacteriales_Thermodesulfobacteriaceae_Thermodesulfatator_atlanticus_DSM_21156
MAMVQGLIGKKLGMTRIFTPSGEAVPVTVIELGPCTVVQVKTTERDGYNA
VQLGFKPKKLSKLNKPMQGHFVKAGLDHGFYVLKEFKVDDPQAFSPGQVI
TLADLSLEPGKKIKVTGKSKGRGFAGAIKRWGFKRQPMSHGAKQVHRKPG
SSGPSTFPGRVIKGKKMPGHYGNETVTVRNLSIVDIKPEKNVLLVKGAVP
GSVNSYVYVYFNT
>Bacteria_Thermodesulfobacteria_Thermodesulfobacteria_Thermodesulfobacteriales_Thermodesulfobacteriaceae_Thermodesulfatator_indicus_CIR29812_DSM_15286
MVQGLIGKKLGMTRIFTPSGEAVPVTVIELGPCTVVQVKTQDRDGYNAVQ
LGFKPKKLTKLNKPMQGHFTKAGLDHGFYVLKEFKVDDPEAFSPGQVITL
ADLSIEPGKKIKVTGKSKGRGFTGAIKRWGFRRQPMSHGAKQVHRKPGSS
GASAFPGRVIKGKKMPGHYGNETVTIRNLSIVDVKPEKNVILVKGAVPGS
VNSYVYVYFNT
>Bacteria_Thermodesulfobacteria_Thermodesulfobacteria_Thermodesulfobacteriales_Thermodesulfobacteriaceae_Thermodesulfobacterium_sp._OPB45
MKLEGLIGKKLGMTRIFDEEGNAIPVTVLQVGPCAVVQVKTVEKDGYNAV
QLGFDPKKLTKCTFPMIGHFLKAGLETGFYILREFRIDDPSEFKPGQYIS
LSDLALEKGIKVDVTGTSKGRGFTGTIKRWNFSRQPMSHGAKQVHRKKGS
SGSTTFPGRVIKGKKMPGHYGNETVTIKNLTVVDIIPEKNLLLVKGAVPG
WNNGYVMVYFKEKGS
>Bacteria_Thermodesulfobacteria_Thermodesulfobacteria_Thermodesulfobacteriales_Thermodesulfobacteriaceae_Thermodesulfobacterium_hydrogeniphilum_DSM_14290
MKLEGLIGKKLGMTRVFDEEGNVIPVTVLQVGPCAVVQVKTVDKDGYNAV
QLGFDPKKLTKCTFPMIGHFLKAGLDTGFYILREFKIEDPAEFKPGQYIT
LTDLPIEKGIKIDVTGTSKGRGFTGCIKRWNFSRQPMSHGAKKVHRKRGS
SGANTFPGRVIKGKKMAGHYGNETVTIKNLTVVDIIPEKNLLLVKGAVPG
WTNGYVMVYFK
>Bacteria_Thermodesulfobacteria_Thermodesulfobacteria_Thermodesulfobacteriales_Thermodesulfobacteriaceae_Thermodesulfobacterium_commune_DSM_2178
MKVEGLIGKKLGMTRVFDADGNVVPVTVLQVGPCTVVQVKTEEKDGYNAV
QLGFDPKKLTKFTLPMIGHFLKAGLDTGFYILKEFKVENPQEFVPGQVLT
LSDLGLEKGIKVDVTGITKGRGFTGTIKRWNFQRQPMSHGAKKVHRKRGS
SGANTFPGRVIKGKKMAGHYGAERVTIKNLTVVDIDPEKNLLLVKGGVPG
WNNGYVMVYFK
>Bacteria_Thermodesulfobacteria_Thermodesulfobacteria_Thermodesulfobacteriales_Thermodesulfobacteriaceae_Thermodesulfobacterium_hveragerdense_DSM_12571
MKVEGLIGKKLGMTRVFDADGNVVPVTVIQVGPCAVVQVKTEEKDGYNAV
QLGFDPKKLTKFTLPMIGHFLKAGLDTGFYLLKEFKVENPQEFVPGQVLT
LSDLGLEKGIKVDLVGITKGRGFTGTIKRWNFQRQPMSHGAKKVHRKRGS
SGANTFPGRVIKGKKMAGHYGVERVTIKNLTVVDIDPEKNLLLVKGGVPG
WNNGYVMVYFK
>Bacteria_Thermodesulfobacteria_Thermodesulfobacteria_Thermodesulfobacteriales_Thermodesulfobacteriaceae_Thermodesulfobacterium_thermophilum_DSM_1276
MKVEGLIGKKLGMTRVFDADGNVVPVTVIQVGPCAVVQVKTEEKDGYNAV
QLGFDPKKLTKFTLPMIGHFLKAGLDTGFYLLKEFKVENPQEFMPGQVLT
LSDLGLEKGIKVDLVGITKGRGFTGTIKRWNFQRQPMSHGAKKVHRKRGS
SGANTFPGRVIKGTKMAGHYGVERVTIKNLTVVDIDPEKNLLLVKGGVPG
WNNGYVMVYFK
>Bacteria_Proteobacteria_deltaepsilon_subdivisions_Deltaproteobacteria_Desulfuromonadales_Geobacteraceae_Geobacter_lovleyi_SZ
MNKGIIGKKLGMTQIFLEDGTRVPVTVVQAGPCVVLQKKTAEVDGYSAVQ
VGFETVNAAKANSADRGHCVKAGKGVFRHLRELKLEQEAELNIGDELTVQ
QFEPGDLIDVTGTSIGKGFQGVIKRHNFKGGRASHGSRFHRAPGSIGCSA
TPSRVFKNKKMPGQMGNERVTVQRLQVVRVDADQNLILIKGAIPDSKNNV
VVIKDSVKATK
>Geobacteraceae_bacterium_GWC2_53_11
MMKGIIGKKLGMTQIFLEDGTRVPVTVVQAGPCYVVQKKTADTDGYSAVQ
VGYESVAAATVNKPYLGHCTKSGHGVFRHLREFRNDQVEALNVGDEITVE
QFSADDVIDVTGTSVGKGFQGVIKRWNFKGGRASHGSRFHRAPGSIGASA
TPSHVFKNKKMPGQMGNAKVTVQRLKIVRVDVADNLLLIKGAVPGHKNSI
VTIKKSVKA*
>Geobacteraceae_bacterium_GWC2_48_7
MKKGIIGKKLGMTQIFMEDGTCIPVTIVQAGPCVVVQKKTAKVDGYSSIQ
LGFGEMDALKTNKPKLGHCTKTGKGVFQHLREFRFSESDGMNIGDTLSVT
QFLPGDYIDVTGTSIGKGFQGVIKRYNFRGGRASHGSRFHRAPGSIGASA
TPSRVFKNKKMPGQMGNARVTVQRLQVIRIDATDNLLMIKGAVPGHRNNI
VLIKNSVKA*
>Bacteria_Proteobacteria_deltaepsilon_subdivisions_Deltaproteobacteria_Desulfuromonadales_Desulfuromonadaceae_Desulfuromusa_kysingii_DSM_7343
MTNGLLGKKLGMSQVFAADGQRIPVTVLEVGPCTVLQRKTTASDGYEAAQ
LGFQAKASQRVNKPEMGHFKNSGKGAFAYVREFKLTGDCSVGDQVCCDLF
SPGDRVDITGTSKGKGFQGVIKRWGFSGGRATHGSMFKRRPGAIGQSAWP
AKVIKGKKMPGQLGNVRVTTQNLIVVDVRPEQNLVFVRGAVPGSKNGLIE
IRKGIKA
>Bacteria_Proteobacteria_deltaepsilon_subdivisions_Deltaproteobacteria_Desulfuromonadales_Geobacteraceae_Geopsychrobacter_electrodiphilus_DSM_16401
MINGILGKKIGMTQVYAADGQRIAVTAIEAGPCVVLQKKTAETDGYTAAQ
VGFLSKRAERVNKPEMGHFKKAGMGAFSHVREFPIAGGDCSVGDQITCSI
FTIGDRIDVTGTSKGKGFQGVIKRWKFSGGRSTHGSTFHRAPGSIGMSAW
PSHVFKGKKMPGQMGNEQVTTHNLVVVDVRPEQNLILVQGAVPGPKNGIV
SIRKGIKA
>Bacteria_Proteobacteria_deltaepsilon_subdivisions_Deltaproteobacteria_Desulfuromonadales_Desulfuromonadaceae_Desulfuromonas_acetoxidans_DSM_684
MVNGILGKKLGMTQIFTESGMRIPVTVIEAGPCTVVQKKVVDTDGYDAVQ
LGFGEQKAHRINKPKMGHFKKAGKGVFASLREMDGEIAELEVGAEIVCGD
VFSAGDIVDVMGTSKGKGFQGVMKRWNFSGGRSTHGSKFHRAPGAIGCSA
WPSRVFKGKKMAGQMGNERVTIQNLEIVDVRADQNLILVKGAIPGPKNGL
VTIRKAIKA
>Bacteria_Proteobacteria_deltaepsilon_subdivisions_Deltaproteobacteria_Desulfuromonadales_Geobacteraceae_Geoalkalibacter_ferrihydriticus_DSM_17813
MSKEILGKKLGMTQVFAADGRRIAVTVVEAGPCVVVQKKTVDSDGYNALQ
VGFGAKNAARVNKPMMGHFKKVGQGAFSCLREVGVENVDDFKPGDQITCD
IFAPGDIVDVCGVSKGKGFQGVIKRWNFAGGRATHGSMFHRSPGAIGASA
WPSRVFKGKKMAGQMGNKRVTTQNLQIVEIRPEQNLLLIKGAIPGPKNSV
VAIRQGIKTK
>Bacteria_Proteobacteria_deltaepsilon_subdivisions_Deltaproteobacteria_Desulfuromonadales_Pelobacteraceae_Pelobacter_carbinolicus_DSM_2380
MTKGILGKKLGMTQVFAVDGKCIPVTVVEAGPCVVLQKKTEEKDGYNALQ
LGFGAKKTQSVNKPAMGHFKKSGKGAFEFLREVECENIDDHAVGDEITCD
GFFATGDVIDVTGTSKGKGFQGVIKRWNFAGGRASHGSMFHRRPGGIGAS
AWPSRVFKGKKMAGQMGNKRVTTQGLEVVDVRPEKSLVLIKGAVPGPVNG
LLLIRKSRKV
>Desulfuromonadales_bacterium_GWD2_61_12
MMINGILGKKLGMTQVFAADGRRIPVTVVEAGPCVVMQKKSTATDGYNAL
QVAFAAKKSHRTSKPEMGHFRKAGQGAFRYLRELAADNVDEFNVGDAITC
GNVFAAGDIVDVTATSKGKGFQGVIKRWNFSGGRATHGSMFHRAPGSIGA
SAWPSRVFKGKKMAGQMGNKRVTTQNLQIVEVRAEQNLILVKGAIPGPKN
GLVMIRKGIKVTK*
>Pelobacteraceae_bacterium_GWC2_58_13
MIQGILGKKLGMTQVFAMDGRRIPVTVVEAGPCVVLQKKTVAVDGYNAIQ
VGFGSRKAHRTNQPEMGHFKKAGKGAFNHLREFRVENVDEFNVGDEIGCD
VFAAGDIIDVIGTSKGKGFQGVIKRWNFSGGRASHGSKFHRAPGSIGCSA
WPSRVFKGKKMAGQMGNAQVTTQNLVVVDVRADENLILVKGAIPGPKNGL
VTIRKGIKAKK*
>CG2_30_FULL_Deltaproteobacteria_43_15
MTRGIIGRKLGMTQVYSQEGDVLPVTVIEAGPCTVVQKKTLGSDGYDALQ
LGFSQKKKNKINKPLEGHLKKHKAGLYGYLKEFRVEKVDDYQEGEKITVD
AFNAGDFVDVTGISKGKGFAGVVKRWGFKGGPGAHGSMFHRAPGSIGASA
YPSRVFKGRKMPGRLGGDRVTVQNIKVIEVRPEENLILLKGAVPGFRNGV
VIIRSSIKK*
>Deltaproteobacteria_bacterium_RBG_19FT_COMBO_52_11
MGIGIIGKKLGMTQIFHEDGNVMPVTVVQAGPCTVVQVKTLAREKYAALQ
LGFEERDPKRIKKPLQGHFAKAQLPAFRHLREIRVSDPSSFQVGQVITVE
GFKVGDFVDVSGISKGKGFMGVVKRWGFRGGRATHGSMFHRAPGSIGASS
YPSRVWPGQKMGGHTGNQQNTLQNLEIIDVRPRQNLLLIKGAVPGGSRGI
LMIREAKKRKSKAKG*
>Bacteria_Proteobacteria_deltaepsilon_subdivisions_Deltaproteobacteria_Syntrophobacterales_Syntrophaceae_Smithella_sp._F21
MNKGILGKKLGMTQVFAEDGAAVGVTAIEVEPSVVIQVKTKEKDGYDAIQ
IGYGRVKQKNVTKPLQGHLNKANKGFFRVLKEFPAEAGQHEIGQEIASDI
FQAGGYVDVVGTSKGKGFQGVVKRHGFGGGRATHGSMFHRAPGSIGASAD
PARVFKGTKMGGQMGDVRKTIQNLQIWQVRPDRNVLLLKGSIPGSKNGYV
IIRQARKKSA
>Deltaproteobacteria_bacterium_RBG_19FT_COMBO_43_11
MSKGIIGKKLGMTQVFAEDGAAVGVTAIEVEPSVIVQVKTKDKDGYDAIQ
LGYGRIKQKNVTKPLQGHFNKANKGNFRMLKEFSGEAGKYEAGQEIIASI
FQAGDYVDVVGTSKGKGFQGVVKRHGFHGGRATHGSMFHRAPGSIGASAD
PSRVFKGTKLPGHMGCVRKSIQNLQIWQVRREMNLLLLKGSIPGSKNGFV
LIKQAKKKSV*
>Deltaproteobacteria_bacterium_RBG_16_44_11
MSKGIIGKKLGMTQVFAEDGAAVGVTAIEVEPSVIVQVKTKDKDGYDAIQ
LGYGLMKQKNVTKPLQGHFNKANKGNFRFLKEFSAQAGKHEAGQEIVASI
FQTGDFVDVVGISKGKGFQGVVKRHGFRGGRATHGSMFHRAPGSIGASAD
PSRVFKGTKMGGHMGNVNKTIQNLQVWQVRPEMNLLLLKGSIPGSKNGFV
LIKQARKKSV*
>Bacteria_Proteobacteria_deltaepsilon_subdivisions_Deltaproteobacteria_Syntrophobacterales_Syntrophaceae_Syntrophus_aciditrophicus_SB
MNVEDEVDLMKKMIIGRKIGMTQVFAEDGAAIPVTAIEVEPSVITQKKTV
EKDGYDAIQLGYGRIKQNKATKPLQGHFAKADKGCFRILKEMRCDQIQEY
ELGQEITLDIFESGEMVDITGTTKGKGFAGVIKRHGFRGGRSSHGSMFHR
APGSIGASAYPSRVFKGKKLPGQMGNKQKTVKNLMIWSLRPERNLILIRG
AVPGARNGYLFIKQSAKA
>CG23_combo_of_CG06-09_8_20_14_all_150_Syntrophobacteraceae_50_8
MKMGIIGRKLGMSQIFSEDGGTTPVTVIEVEASVVIQKKSKEIDGYNALQ
LGYARVNQNRVTKALRGHCRKADKGCFKMLAEFRADAGAFEIGQEIGADL
FKAGDCVDIVGATKGKGFAGVVKRHGFRGGGATHGSMFHRAPGSIGASAE
PSRVFKGQKLPGHMGCERKTVQNLVVVAVYPDRNLMLVKGAVPGNRRGYV
LVKQAIKNA*
>CG23_combo_of_CG06-09_8_20_14_all_150_Syntrophobacterales_48_27
MVGLIGRKLGMTQIFSEDGAAVPVTAIE
>CG03_land_8_20_14_0_80_cor_Syntrophobacterales_58_14
MTKGLIGKKLGMTQLFSDEGVSVPVTVIEVAPSVVIQKKTAKTDGYDALQ
LGYGRIKQRNVTKALQGHFKKADKGLFRVLREFNMDPDGCEAGQELNAEM
FAPGDYVDVVGTTKGKGFAGVIKRHGFRGGRATHGSMFHRAPGSIGASAD
PSRVFKGTKLPGHMGSARKTVQNLLVWAVRPEMNVILVRGAVPGCKNGYV
LIKQAIKKGQ*
>Syntrophus_sp._GWC2_56_31
MTKGLIGKKLGMTQVFSDDGISVPVTVVEVEPSVVIQKKTKETDGYEAMQ
LGYGRVKQKSVTKALQGHFRKADKGLFRILREFKLNLEDCQPGQELNAEV
FEPGDYVDIVGTTKGKGFAGVVKRHGFRGGRATHGSMFHRAPGSIGASAD
PSRVFKGTKLPGRMGNERKTVQNLQVWAVRPDLNVILIKGAVPGSKNGFL
LIKQAIKKS*
>Deltaproteobacteria_bacterium_RBG_16_58_17
MTKGLIGKKLGMTQVFSEEGVSVPVTVIEVEPSVIIQKKTKEKDGYAALQ
LGYGRIKQKNVTKALQGHFRKADKGLFRILREFRMDMEGGEPGLELKPEM
FEPGDYVDIVGTTKGKGFAGVIKRHGFSGGRATHGSMFHRAPGSIGASAD
PSRVFKGTKLPGHMGSERKTIQNLLVWAVRPEMNVILVKGAVPGCKNGFV
LIKQAIKKGQQVGSQGG*
>Syntrophobacterales_bacterium_RBG_19FT_COMBO_59_10
MAKGLIGKKLGMTQVFSDEGISVPVTVIEVEPSVVIQKKTRVKDGYDALQ
LGYGRRKQKNVTKALQGHFRKADKGMFRILREFRMDIEGCEPGQELSAEI
FEPGDYVDVVGTTKGKGFAGVIKRHGFHGGRATHGSMFHRAPGSIGASAD
PSRVFKGTKLPGHMGCERKTTQNLLVWAVRPDINVILVKGAVPGCKNGFV
LIRQAIKKGQ*
>Bacteria_Proteobacteria_deltaepsilon_subdivisions_Deltaproteobacteria_Desulfurellales_Desulfurellaceae_Hippea_maritima_MH2_DSM_10411
MLGLIAKKLGMTQLYVEGKAIPVTVLEAQEGVITDIKTKEKDGYNAIQVG
FIDTKEKRVTKPLLGVYKKVGVSPKKILKEFRVDDVDSFEVKGEVKVDIF
QKGEIVDVIGHTKGRGFSGVMKRHNFAGGPDGHGSMFNRRVGSIGNCEFP
GRVVKGRKMPGHYGNERVTIKNLEVVFVDPEKKLIAIKGAVPGSKGSYVN
IIKKGN
>Bacteria_Proteobacteria_deltaepsilon_subdivisions_Deltaproteobacteria_Desulfurellales_Desulfurellaceae_Desulfurella_acetivorans_A63_DSM_5264
MIGLIAKKIGMSRMFINGNAVAVTILESEPAVVTQIKTKENDGYNAIQVG
FVDTKETRITKAQLGHLKKSGSSPKKYLKEFKVSDISGFKLGDKIEMDIF
NVGDEIDVVGTSKGKGFAGAMKRHNFAGGPDGHGSMFNRRVGSIGNREWP
GRVIKGKKMPGHLGNERVTIKNLKIAYIDKEKNIIAVTGAVPGSRGSYVT
LLRKKEKLS
>Bacteria_Proteobacteria_deltaepsilon_subdivisions_Epsilonproteobacteria_unclassified_Epsilonproteobacteria_Sulfurovum_sp._NBC37_1
MEFIVEKIGMSRTVDVPSVPVTLLKVVDTKVCEVKEDGKALVAYNSSKKL
NKSIEGQQTKFGVSKEFNKFMTIEVAEGTEAGDLNPAALAEAAAVKTSLN
TKGRGFSGGMKRHNFGGGPGSHGHRFGRRIGSIGNAEWPGRVQKGKKMPG
QYGNTKVTVKNDVVSFDAENGILVLKGSIPGHNGARGLVRIVK
>Bacteria_Proteobacteria_deltaepsilon_subdivisions_Epsilonproteobacteria_Campylobacterales_Campylobacteraceae_Arcobacter_nitrofigilis_DSM_7299
MEFIVEKIGMSRTVSVPAVPVTLLKVLDTKVCEVTDGVAIVSYSNGKKFN
KTIEGQQKKYNLSKEFNRFATMEVANSEAGDLDVSGLAEAKILKTTFKTK
GRGFSGAVKRWNFAGGRASHGHRMGKRTGSIGNAEWPGRVQPGKKMPGQY
GNTNVSVKNEIFSFDAETGILAVKGSVSGPNGGLGKVRIAK
>Bacteria_Proteobacteria_Zetaproteobacteria_Zetaproteobacteria_bacterium_TAG_1
MSTGLIARKAGMTQVFAEDGSVVPVTVLNVEPCKVISLRTSAKDGYNAVQ
VGFGKAKKVVSRGVQGHYARQGQEAMGGLMEFRTAAEPELELGQDLTAAL
FEAGQKLDISGTSKGRGFAGVMKRYNFGGQRATHGAEKVHRQMGSTGQCQ
WPGRVFPGKKMPGHYGDKRITTQNIEIVRIDEEQNRILVKGAVPGAKNGL
LELRPAVKGA
>CG1_02_SUB10_Zetaproteobacteria_46_191
MSAGLIARKAGMTQIFAEDGTVVPVTVLNVEPCKVISLRTSAKDGYNAVQ
VGFGKAKKAESRAVQGHYARQGQDVMGGLLEFRTSATPELELGLDLTASV
FEVGQKIDIAGTSKGRGFAGVMKRYNFGGGRATHGAEKVHRQMGSTGQCQ
WPGRVFPGKKMPGHYGAKRITTQNIEIVRIDAEQNRILVKGAVPGSKNGL
LELRRAVKGA*
>Bacteria_Proteobacteria_Zetaproteobacteria_zeta_proteobacterium_SCGC_AB_133_G06
MSVGLIARKAGMTQIFTEDGAAVAVTVLNIEPCTVIARRSADKDGYDAVQ
VGFGKARRVTTRAMQGYFAKQGQEVTGGLKEFRVAADAEFELGQELNATL
FEAGQKIDVSGTSKGRGFAGVMKRYDFAGGRATHGAEKVHRQMGSTGQCQ
WPGRVFPGKKMPGHYGNERVTTQNLEVVRVDEEQNRILVRGAVPGSRNGL
VELRPAVKGA
>Bacteria_Proteobacteria_Alphaproteobacteria_Rickettsiales_Rickettsiaceae_Rickettsieae_Rickettsia_conorii_Malish_7
MRTGIIAQKIGMTSVFNDKGERISLTLVKVDDCQVVGHKTLEKHGYNALV
IGVKDKKISRVTKPMRQVFANAKISPKTKLKEFRISEENFIDIAASLEVD
HFTAGQFVDITATTIGKGFAGSMKRHNFRGLEASHGVSISHRSHGSTGQR
QDPGKVFKGKKMAGHMGCNKVTIQNLKIFAVDKERKLIMIQGSIPGHKNS
YLSVKDAIKKISITV
>Bacteria_Proteobacteria_Alphaproteobacteria_Rickettsiales_Rickettsiaceae_Rickettsieae_Orientia_tsutsugamushi_Boryong
MWMCKLISACEFKMKNARSGLIAEKLGMSSKFDESGRKVAITLLKVDVCQ
VLWHKLVSKDGYNAVILGYKNISPFKVKKPMHSIFSRAKIEPKAIIKEFK
VAEDKMLEIASILDASYFRVGQYVDVRGVTIGKGFAGAMKRHGFRGLEAS
HGVSISHRSHGSTGNRAYPGRTFKNKKMAGHMGVRFATIQNLRVDSVDLE
KRLLVIQGSIPGKSGSIVYITDSIKKLLL
>Bacteria_Proteobacteria_Alphaproteobacteria_Rhodospirillales_Rhodospirillaceae_Oceanibaculum_indicum_P24
MIAQKLGMTRVFNEEGSHIPCTVLKIDGCQVVAVRTEEKDGYNAVQLGVG
KAKVKNVSKANRGHFAKANVEPRKKLAEFRVSADALLEPGQEISAAHFVA
GQKVDVTGTSIGKGFAGVMKRHNFGGLRATHGVSISHRSHGSTGQRQDPG
RVFKGKKMAGHMGDVRVTTQSLEVVASDEDRGLILVKGAIPGSKGGWVLV
RDAVKAKLPEGLPFPAKLIEAATAEAPAETPAETPAVTEAENDGAEAPEN
KD
>Bacteria_Proteobacteria_Alphaproteobacteria_Alpha_proteobacterium_IMCC1322
MRSGIIARKLGMTRVFNEAGHHVPVTVLKMDDVQVVSVRNKQVDGYTAVQ
LGAGMAKAKNVSKPMRGHFAKANVLPKSKLVEFRVSDDAVLDVGATLVPS
HFVAGQKVDVVGTTQGKGFAGAMKRHNFAGLRASHGVSISHRSHGSTGQC
QDPGKVFKGKKMAGHMGAVRNTTQNIEVVAVDDEEGVVLLCGAVPGPKNG
WVLISDAIKAKPFDGVPFPAGLLSDAPAAPTAVEDASPADAPAEADVPAQ
DAAPAEDTAVEAPAETSADAEAEKE
>Bacteria_Proteobacteria_Alphaproteobacteria_Rhodospirillales_Rhodospirillaceae_Nisaea_denitrificans_DSM_18348
MRSGVIAQKMGMTRVFTDTGDHVPVTVLKMDSCQVVGVRTEENDGYSAVQ
LGVGAAKVKRVSKQMRGHFAKAKVEPKRKLAEFRVSPDALIEVGAEITAD
HFVAGQKVDVVGTSIGKGFAGAMKRHNFGGMRASHGVSISHRAHGSTGNS
QDPGRVWKGKKMAGHMGDERVTTQNLEVVQLDVDRGLILVKGSVPGAKGG
WVLISDAVKVKQPENLPFPAAVRMPTAEEVAEPEVVEAAADAPAEAETSA
DDNAENKD
>Bacteria_Proteobacteria_Alphaproteobacteria_Rhodospirillales_Rhodospirillaceae_Thalassobaculum_salexigens_DSM_19539
MRSGLIAQKVGMTRVFTEEGAHVPVTVLKVDSCQVVAQRTQEKDGYTAVQ
LGAGLRKVKRTTQPMRGHFAKAKVEPKRKVVEFRVADDALIEVGAELSAD
HFIAGQKVDVTGTSIGKGFAGVMKRHNFGGLRASHGVSLSHRSHGSTGNN
QDPGRVFKGKKMAGHMGDERVTTQNLTVVATDPARGLILVRGSVPGSEGG
WVLVRDAVKGGLPDGAPYPAALKEAVADEAVSEEEAGAALFEQASEAMGD
AADPTVAEGGAVPDAPADDAEKKD
>Bacteria_Proteobacteria_Alphaproteobacteria_Rhodospirillales_Rhodospirillaceae_Candidatus_Endolissoclinum_faulkneri_L5
MRSGLISYKLGMTRLLTKEGKHIPVTVLIIEDCRVIAQRTKEKDGYSALQ
LGVGCKKISSTTLPMRGHFAKAGVNPKRKLAEFRISDDALIEIGSELSVE
HFIVGQKVDAIGVSIGKGFAGVMKRHNFGGLRASHGVSLSHRSHGSTGNN
QDPGRVFPGKKMAGHMGNERITVQNLTIVSTSPSRGLILVQGSVPGSKGS
CVLLRDSVKIGMPKNAPYPAGLKK
>Bacteria_Proteobacteria_Alphaproteobacteria_Rhodospirillales_Acetobacteraceae_Rubritepida_flocculans_DSM_14296
MATQTRTGLIARKLGMTRLFNEDGSTTPVTVLHVDAVRVVAQRTAERDGY
DAVQLGFGKAKAKNVSKPNRGHFAKAGVEAPQKVAEFRVDAAALLPPGAS
LSVTHFVKGQKVDVTGTTKGKGFAGAMKRWNFAGLEASHGVSISHRSHGS
TGNRQDPGKTFKNKKMAGHLGVERVTTQNLEVAGHDVEKGLLLVKGAVPG
AAGSYVLVRDAVKRARPAEAPFPAATV
>Bacteria_Proteobacteria_Alphaproteobacteria_Rhodospirillales_Acetobacteraceae_Roseomonas_mucosa_ATCC_BAA_692
MAATNGRTGLIAKKLGMTRLFNEDGSTVPVTVLHVDDVRVVSTRTEEKDG
YVALQIGAGKAKVKNVSKPNKGHFAKTGVEAPAKLVEFRVAADAVLEPGA
SLTPSHFVAGQRIDVTATSKGKGFAGAMKRWNFRGLEASHGVSISHRSHG
STGNRQDPGKTFKNKKMAGHLGVERITTQNLVVAGVDAEKGLLLVKGSVP
GAAGAWVMVRDAVKRARHADAPYPA
>Bacteria_Proteobacteria_Alphaproteobacteria_Rhodospirillales_Acetobacteraceae_Belnapia_moabensis_DSM_16746
MAAKTGRTGLIAKKLGMTRIFNDDGSTVPVTVLHLDEVRVIARRSAEKDG
YDAVQLGIGRAKPKNVTKANRGHFAKAGVEAPKKLVEFRVGADAALEPGA
RLSPAHFVKGQVVDVTGVSKGKGFAGAMKRWNFAGLEASHGVSISHRSHG
STGNRQDPGKTFKNKKMAGHLGVERITTQNLEIAGVDLDKGLLLIKGAVP
GSKGGYVLVRDAVKRARHAEAPFPTAAA
>Bacteria_Proteobacteria_Alphaproteobacteria_Rhodospirillales_Rhodospirillaceae_Magnetospirillum_magneticum_AMB_1
MRSGLIAQKVGMTRIFTEDGTHVPVTVLKVDTCQVVSTRSVEKDGYVAVQ
LGAGTAKVKNVSKPARANFAKAKVEPKKKLVEFRVAPENLLEVGTELSAA
HFIPGQYVDVTGTTIGKGFAGGMKRWNFRGLEATHGVSVSHRSHGSTGQR
QDPGKVFKGKKMAGHMGDEQVTTQNLTVVSTDADRGLILVKGSVPGHEGS
WVLVRDAVKRKLPDGVPFPAGVKAAASAE
>Bacteria_Proteobacteria_Alphaproteobacteria_Rhodospirillales_Rhodospirillaceae_Inquilinus_limosus_DSM_16000
MRSGLIAQKLGMTRIFDAEGQHVPVTVLKLDGVQVVAVKTEETDGYTAVQ
LGAGKAKVKNVSKAVRGHFAKAQVEPKKKLVEFRVSSDALLSVGDELTAD
HFVAGQVVDVTGTSIGKGYAGVMKRWNFGGLRASHGVSVVHRSHGSTGQR
QDPGKVFKNKKMAGHLGAERVTVQNLTVVTTDVERGLIMVKGAVPGAEGG
WVLIRDAAKRPVPKDAPFPGAVRKAGAEAVEAPAAEAGAVEASGADAAGQ
EG
>Bacteria_Proteobacteria_Alphaproteobacteria_Rhodospirillales_Rhodospirillaceae_Skermanella_stibiiresistens_SB22
MRSGLIAQKLGMTRVFTDDGEHVPVTVLKVDNVQVVAVRTEETDGYTAVQ
LGAGTAKVKNVTKPQRGHFAKAKVEPKRKLVEFRVDADALIEVGAELSAA
HFVPGQLVDVTGTTIGKGFAGGMKRWNFGGLRATHGVSVSHRSHGSTGNR
QDPGKTFANKKMAGHLGAERVTTQNLKIVSVDEDRGLILVKGAVPGSEGG
WVLVRDAVKRKAPEGLPFPAALRSKPDAAPVADSVAPAADAGAEPTE
>Bacteria_Proteobacteria_Alphaproteobacteria_Rhodospirillales_Rhodospirillaceae_Azospirillum_amazonense_CBAmc
MRSGLIAQKLGMTRIFTDEGEHVPVTVLKVDNCQVVSHKTEDRDGYTALE
IGVGKAKVKNVTKAERGHFAKAKVEPKKKTVEFRVTPDALVEVGAEITVD
HFVAGQFVDVTGTTIGKGFAGGMKRWNFGGLRATHGVSVSHRSHGSTGQR
QDPGRTFKNKKMAGHLGVEQVTTQNLKVVSVDVERGLILVRGAVPGSEGG
YILVKDAVKKKLPEGVPFPAAFRAPTQDAPAAQEG
>Bacteria_Proteobacteria_Alphaproteobacteria_Rhodospirillales_Rhodospirillaceae_Azospirillum_irakense_DSM_11586
MRSGLIAQKVGMTRVFTDEGESVPVTVLKLDQVQVVAHKTEEKDGYTALQ
LGAVKAKVKNVAKAQREMFAKAKVEPKKKLVEFRVEPANLIEVGAELTAD
HFVAGQFVDVQGTSLGKGFAGGMKRWNFGGLRATHGVSVSHRSIGSTGGR
QDPGKTFKNKKMPGHLGAETVTVQNLKVVSVDADRGLILVKGAVPGHEGA
YVLVKDAVKKKLPEGVPFPGAFRAPAAEAPAAQEG
>Alphaproteobacteria_bacterium_RIFOXYD12_FULL_60_8
MRSGLIAQKLGMSRVFKEDGRHVPVTVLKVDGCQVVAIRTQEKDGYTAVQ
LGAVAAKVKNTSKAMRGHFAKAKVEPKRKVVEFRVSQECLLDVGAELSAA
HFADGQMVDAIGVSIGKGFAGAMKRHNFRGLEASHGVSVSHRSHGSTGNN
QDPGRVFKGKKMAGHLGH
>Bacteria_Proteobacteria_Alphaproteobacteria_Rhodospirillales_Rhodospirillaceae_Rhodospirillum_rubrum_S1_ATCC_11170
MRSGLIAQKVGMTRLFTDEGTHVPVTVLKVEACQVVAVRTSETDGYTAVQ
LGAGVAKVKRTSKAMRGHFAAAKVEPKKKVVEFRVSEDCLLEPGAELSAA
HFVAGQKVDIAGTTIGKGFAGAMKRHNFRGLEATHGVSVSHRSHGSTGQC
QDPGRVFKGKKMAGHMGDTRITQQSLTVVATDADRGLILVKGSVPGADGA
WLEVRDAVKKKLPEGVPLPAGLKAAVEAAVDGEKE
>Bacteria_Proteobacteria_Alphaproteobacteria_Rhodospirillales_Rhodospirillaceae_Novispirillum_itersonii_ATCC_12639
MRSGLIAQKVGMTRLFTEQGEHVPVTVLKVDGCHVVAKRTEDQDGYSAVQ
LGVGAAKVKNVSKAMRGHFAKANVEPRQKMAEFRVSPENLLEPGVELSAA
HFVVGQLVDVVGTSIGKGFAGGMKRHNFRGLEATHGVSVSHRSHGSTGNR
QDPGRVFKGKKMAGHLGAERVTLQNLKIVATDADQGLILVKGAVPGAEGG
WVLVRDAVKKGIPEGAPLPAAIKAAAESSSAAEGENKE
>Bacteria_Proteobacteria_Alphaproteobacteria_Rhodospirillales_Rhodospirillaceae_Caenispirillum_salinarum_AK4
MRTGLIAQKVGMTRMYNDAGEHVPVTVLKVDGLQVVAQRTADKEGYTAVQ
LGAGKAKVKNVSKALRGHFAKAKVEPKRKLAEFRVSEDCLLDPGVALSPA
HFVAGQFVDVTGISIGKGFAGGMKRHNFRGLEATHGVSISHRSHGSTGQC
QDPGKVFKGKKMAGHLGAERVTTQNLTVFSVDEERGLILVRGSVPGHANG
WVRVRDAVKKPVHGEVPMPAGIYQAASEAPAAAPAEEAPAADAGEGESKE
>Bacteria_Proteobacteria_Alphaproteobacteria_Sphingomonadales_Sphingomonadaceae_Sandarakinorhabdus_sp._AAP62
MRTGVIAKKMGMTRIFRDDGRHVPVTVLALENNQVVAVKTDETDGYTAVQ
LGAGAKKAKNTTKPERGHFGKAEVEPKAKVAEFRVAADAVLEPGATISAD
HFVPGQMVDVTGITQGKGFAGVMKRWNFGGLRATHGVSVSHRSHGSTGQR
QDPGKVFKGKKMAGHMGAKQRTQQNLEVVSTDVERGLIFVMGSVPGSKGG
WLLVKDAVKVARNADAPYPAALKVAANTNVVTEAVDAAPAADETTEA
>Bacteria_Proteobacteria_Alphaproteobacteria_Sphingomonadales_Sphingomonadaceae_Zymomonas_mobilis_mobilis_CP4
MRTGVIAKKVGMTRLFQEDGRHVPVTVLKLEDVQVVAVKNKDQDGYVAVQ
LGAGSAKAKNVTKPVRGHFAKAEVELKAKLVEFPVSEDAVLEVGTSISAD
HFIAGQLVDISGQTQGKGFAGAMKRWGFGGLRATHGVSLSHRSHGSTGNR
QDPGRVFKNKKMAGHMGARQRTQQNLEVISTDAERDLIFVRGSVPGSKGA
WLIIRDAVKVARPTDAPYPAAIKAANGNEAPAAPVAAEGQEG
>Bacteria_Proteobacteria_Alphaproteobacteria_Sphingomonadales_Sphingomonadaceae_Sphingomonas_wittichii_RW1
MAEDRDTDRPDPRRGAGDWSPPFAAMRNPCPGGGYRKLGWRLRFIPELFS
LARSPLTRASVGKERIMRTGVIAKKMGMTRLFQEDGRHVPVTVLALENVQ
VVARREQDRDGYVAVQLGAGSAKPKNLTKPERGHFGKAEVEPKAFVAEFR
VSEDGLLDVGAEISADHYVAGQFVDIQGSTQGKGFAGGMKRWGFGGLRAT
HGVSVSHRSLGSTGQRQDPGKVFKNKKMAGHMGDKNRTQQNLEIVQTDAE
RGLLFVKGSVPGSKGGWLLVKDSVKIAAPKDAPFPAGLKSAANSNSAPTE
TPAEEVAAPEATEGQEG
>Bacteria_Proteobacteria_Alphaproteobacteria_Sphingomonadales_Sphingomonadaceae_Sphingopyxis_alaskensis_RB2256
MRTGVIAKKMGMTRLFQDDGRHVPVTVLSLEGCQVVSVRDKERDGYVAVQ
LGAGTAKAKNVAKPQRGAYGKAEVEPKAKLVEFRVADDATLDVGAELSAD
HFVAGQMVDIQGVTQGKGFAGAMKRWGFGGMRATHGVSISHRAHGSTGNR
QDPGRVFKNKKMAGHMGARNRTQQNLEIVRTDAERGLLFVKGSVPGSKGG
WLLVRDAVKLPRHPEAPYPASIKSAANTNTAPADAPVETPAEEAVVDTAA
TDGAQES
>Bacteria_Proteobacteria_Alphaproteobacteria_Sphingomonadales_Sphingomonadaceae_Sphingobium_japonicum_UT26S_1
MRTGVIAKKVGMTRLFQEDGRHIPVTVLALEGNQVVARKEVERDGYVAVQ
LGAGVAKVKNVAKPQRGHFAKAEVEPKARLVEFRVAEDALLDVGAEIAAD
HFIAGQLVDVAGHTQGKGFAGAMKRWGFGGMRATHGVSISHRAHGSTGNR
QDPGRVFKNKKMAGHMGDRERTQQNLEIVRTDVERGLLFVKGSVPGAKGT
WLTVCDAVKVKRPADAPYPASLKQAANSNNAPAETPAEEAAAPEATEGQE
G
>CG_4_10_14_3_um_filter_Sphingomonadales_58_15
MRTGVIAKKMGMTRLFQEDGRHVPVTVLSLEECQVVGARNQERDGYFAVQ
LGAGARKAKNVNKPQREAFAKAEVEPKARVAEFRVDSEDALLPIGATVTA
DHFIAGQMVDIQGVTQGKGFAGAMKRWGFGGMRATHGVSISHRAHGSTGQ
NQDPGKVFKGKKMAGHMGSKNRTQQNLEIVRTDAARGLIFVRGSVPGSKG
GWLLVKDAVKTALPEGVPFPGAMRRNADETASEDAPAGMIEADAEIETPV
GPTHAEVAEAAAKPAGELDEKSDAADDAGKEG*
>Sphingomonadales_bacterium_RIFCSPHIGHO2_01_FULL_65_20
MRTGVIAKKVGMTRLFQEDGRHVPVTVLSLEDCQVVSVKNQERDGYVAVQ
LGAGAAKPKNVNKPQREHFAKAEVAPKMLMAEFRVADDAILDVGATISAN
HFIPGQLVDITGHTQGKGFAGAMKRWGFGGMRASHGVSISHRAHGSTGQR
QDPGKVFKNKKMAGHMGDRQRTQQNLEVVRTDEARGLIFVKGSVPGSKGG
WLMVRDAVKVPRHADAPYPAAIRSAAGNNDNAPADTPAEDVAAVEATDGQ
EG*
>Bacteria_Proteobacteria_Alphaproteobacteria_Sphingomonadales_Sphingomonadaceae_Blastomonas_sp._AAP53
MRTGVIAKKVGMTRLFQDDGRHVPVTVLSLEDCQVVSVKNQDRDGYVAVQ
LGAGAAKPKNVNKPQREHFAKAEVAPKMLMAEFRVADDAILDVGATISAN
HFVAGQLVDITGHTQGKGFAGAMKRWGFGGMRASHGVSISHRAHGSTGQR
QDPGKVFKNKKMAGHMGDRQRTQQNLEVVRTDEARGLIFVKGSVPGSKGG
WLMVRDAVKVDRHADAPYPAAIRSAAGTNDNAPADTPAEDVAVVEATDGQ
EG
>Bacteria_Proteobacteria_Alphaproteobacteria_Sphingomonadales_Sphingomonadaceae_Novosphingobium_sp._PP1Y
MRTGVIAKKVGMTRLFQEDGRHVPVTVLALEDCQVVSVRTADRDGYVAVQ
LGAGEAKQKNVAKPQREHFAKAEVPLKMRVAEFRVADDALLDVGSTIAAS
HFVPGQLVDVAGHTQGKGFAGAMKRWGFGGLRATHGVSLSHRSHGSTGNR
QDPGKVFKNKKMAGHMGDRQRTQQNLEIVRVDDERGLIFVKGSVPGAKNS
WLTVSDAVKVDRHAEAPYPAGLKQAANSNDTAAADTPAEDTAAPEATEGQ
EG
>CG12_big_fil_rev_8_21_14_0_65_Sphingomonadales_65_10
MRTGVIAKKVGMTRLFQEDGRHVPVTVLALEGCQVVSHRTSDRDGYFALQ
VGSGEAKQKNVAKPQREHFAKAEVGLKMRVAEFRVESEEGLLPVGATITA
DHFVAGQKVDVTGHTQGKGFAGAMKRWGFGGLRATHGVSISHRSHGSTGN
RQDPGRVFKNKKMAGHMGDRQRTQQNLEVVRTDAERGLIFVRGSVPGSKN
SWMVVRDAVKVPLPETAPFPGAMRRNADETASEEADAGLIESAAEHEVNP
EVSAEQQEKLMQQQDAGADAETGAADDNSTTPSVDKDAGAGKES*
>Bacteria_Proteobacteria_Alphaproteobacteria_Sphingomonadales_Sphingomonadaceae_Citromicrobium_sp._JLT1363
MRTGVIAKKVGMTRLFQEDGRHVPVTVLALEGCQVTGNRTQDRDGYWSVQ
VGSGEAKQKNVNKPQREAFAKAEVGLKMKVAEFRVENEEGLLPVGATITA
DHFIAGQKVDVSGYTQGKGFAGAMKRWGFGGLRATHGVSLSHRSHGSTGN
RQDPGRVFKNKKMAGHMGDRQRTQQNLEIVRTDSERGLLFVKGSVPGAKN
SWMLVADAVKLPMPADAPFPGAMRRNADEIEHEEADAGLVETAAEHEVHT
EVTPEQQEKLMQQQDAGAESDDTEGKES
>Bacteria_Proteobacteria_Alphaproteobacteria_Sphingomonadales_Erythrobacteraceae_Erythrobacter_litoralis_HTCC2594
MRTGVIAKKVGMTRLFQEDGRHVPVTVLALEDCQVVSQRTQERDGYFALQ
VGSGVAKQKNVAKPQREAFAKAEVGLKMKVAEFRVEGEDGLLPVGAAISA
EHFIAGQKVDITGYTQGKGFAGAMKRWGFGGLRATHGVSISHRSHGSTGN
RQDPGRVFKGKKMAGHMGDRQRTQQNLEVVRTDPERGLIFVKGSVPGTKN
SWMLIRDAVKLPLPEGVPFPGAVVEKNAPAKEADAPAADEQKLDDVANEE
AVVEEKAADKQTNDTAAPAEETPAEEAPKADDSDAGKEG
>Bacteria_Proteobacteria_Alphaproteobacteria_Sphingomonadales_Erythrobacteraceae_Altererythrobacter_ishigakiensis_ATCC_BAA_2084
MRTGVIAKKVGMTRLFQEDGRHVPVTVLSLEDCQVVSHRTAETDGYFAVQ
LGAGEAKQKNVAKPQREHFAKAEVGLKKRVAEFRVEGEDGLVPVGATISA
DHFVAGQKVDITGHTQGKGFAGAMKRWGFGGLRATHGVSISHRSHGSTGN
RQDPGRVFKGKKMAGHMGDRQRTQQNLEVVRTDADRGLIFVKGSVPGSKN
GWLLVRDAVKLAMPEDLPFPGAVVDTNAPAPEADAPAAEEQQVDAVAAEE
ASVPAEAPAETPAAEGDAPSADENKEG
>Erythrobacter_sp._RIFCSPHIGHO2_12_FULL_63_10
MRTGVIAKKVGMTRLFQEDGRHVPVTVLALEGCQVVSHRTAARDGYFAVQ
LGAGEAKQKNVNKPQREHFAKAQVGLKQKVAEFRVESEDGLVPVGAEISA
EHFLAGQMVDITGHTQGKGFAGVMKRWGFSGLRATHGVSLSHRSHGSTGQ
RQDPGKVFKGKKMAGHMGDRQRTQQNLEVVRTDAERGLIFVKGSVPGSKN
GWLLVNDAVKLPLPEGVPFPGAVLDRNAAKPEVDVPVAEEQVLADVAVED
TAAETVEQTAADTAPETVAPASESTPAEGDCTAQSDDGKEG*
>Bacteria_Proteobacteria_Alphaproteobacteria_Sphingomonadales_Erythrobacteraceae_Porphyrobacter_sp._AAP82
MRTGVIAKKVGMTRLFQEDGRHVPVTVLSLEECQVVSHRTEDRDGYYAVQ
LGAGEAKHKNVAKPQREQFAKADVGLKKQVAEFRVDSADALVPVGATISA
EHFIAGQMVDITGHTQGKGFAGAMKRWGFGGMRATHGVSISHRAHGSTGN
RQDPGRVFKGKKMAGHMGDRQRTQQNLEIVRTDAERGLLFVKGSVPGAKN
GWLLVRDAVKLKAPADLPFPGAVLEKKAPVADETLVAVEAVAIDTPATEE
NKED
>Bacteria_Proteobacteria_Alphaproteobacteria_Parvularculales_Parvularculaceae_Parvularcula_bermudensis_HTCC2503
MSPAKLGRPNHNPQPLPAQRLGARTGVIAKKLGMTRVYTAEGTHVPCTVV
SLENCQVVSHRTEERDGYSALQLGAGEYLNRKGEAKLGRVSKAARGHFAK
ANVTPKRKLAEFRVETDYLIEIGASLTAEHYVPGQRVDVVGTSIGKGFAG
GMKRHNFGGLRASHGVSISHRSHGSTGQCQDPGKVFKGKKMAGHMGDVRV
TTQNLEVIRTDVARGLILLKGAVPGSKGSWILIRDAVKRVRPEEAPMPGA
FVEAGEDIEAEEPESTLAEAGEKTPVGAHGVEVPADAAGDDAAGNDGQQA
DDAPEGGKE
>Alphaproteobacteria_bacterium_RIFCSPHIGHO2_12_FULL_63_12
MRTGLIARKVGMTRVYGGEGEHIPVTVMSLDGCQVVGQRTKEKNGYTAVQ
LGAGVAKAKSLAKADRGQFAKANVEPKSKLAEFRVSDDNLVDVGSELSAT
HFLVGQMVDVTGTTIGKGFAGAMKRHNFGGLRATHGVSVSHRSHGSTGQR
QDPGKVFKGKRMAGHMGDVQCTTQNVEVVRVDEDRGLILLKGAIPGPKGG
WVEIRDAVRTAAPKDLPKPAAIKAKAGAE*
>Bacteria_Proteobacteria_Alphaproteobacteria_Caulobacterales_Caulobacteraceae_Caulobacter_segnis_ATCC_21756
MTLPTQRTGVLAKKLGMTRFFDEAGQHVPVTVLSLDGCQVTGVRTVEKDG
YTALQLGAGAKKAKNTSKALRGHFAKAAVEPKRVVAEFRVEENALIEVGA
ELTADHFVAGQKVDIQGVTVGKGFAGAMKRWNFGGLRATHGVSVSHRSHG
STGNRQDPGRTFPGKKMAGHLGQETVTTLNVTVWKVDVERGLILVKGAVP
GHEGSYVKVRDAVKKALPADAPRPGAFRKAGEAPAAAETPAEEAPAAATE
EGEG
>Bacteria_Proteobacteria_Alphaproteobacteria_Caulobacterales_Caulobacteraceae_Phenylobacterium_zucineum_HLK1
MRTGVIAKKLGMARFFDEAGVHVPVTVLSLEGCQVVAHRTKDKDGYVALQ
LGAGSKKPKNTSKGLRGHFAKGQVEPKAKLVEFKVSEDNLIDVGAELTAD
HFVPGQKVDITGTTVGKGFAGAMKRWNFGGLRATHGVSVSHRSHGSTGQR
QDPGRTFPGKKMAGHYGQETVTTLNLTVWRVDAERGLILVKGAVPGTEGT
FVKIRDAVKAALPADAPKPGAFRGAGAPTPVEAAADEAAPAEEPAVTEAP
AAEATEAGDQA
>Bacteria_Proteobacteria_Alphaproteobacteria_Rhodobacterales_Hyphomonadaceae_Hirschia_baltica_ATCC_49814
MRTGLLAKKLGMTRVFGEDGAHIPVTVLQLDGCQVVGQRTKERDGYVALQ
LGAGSRKAKNVTKPMRGQFAAAKVEPKAVLREFRVDEDMLVDVGAEFSAE
HFVPGQKVDIAGTAKGKGFAGAMKRWNFGGLRASHGVSISHRALGSTGQC
QDPGKVFKGKKMAGQYGNVRITTQNIEVVRVDADRGLVLVKGAVPSAKNG
WVEVRDAVKKAAPEGLPTPAAIKAAAQEAAPAEAEAPADGGEA
>Bacteria_Proteobacteria_Alphaproteobacteria_Rhodobacterales_Hyphomonadaceae_Hyphomonas_neptunium_ATCC_15444
MTLPAARTGVLARKVGMTRIFAADGRHVPVTVLSLDGCQVVGVRSEEERS
VTTKKGGQVTRTDGYKAVIMGSGDKKAKNTTKALRGQFAKAGVAPKAKLK
EFRVSGDLPEVGSTVQADHFAEGQLVDVSAMSIGKGFAGAMKRWNFSGLR
ASHGVSISHRAHGSTGMNQDPGRVFKNKKMAGHLGDERVTTQNLVVVRTD
VERGLILVKGSVPGHDGTFVEVRDAVKKALPADAPAAGSFKAPEKLSAGG
EG
>Bacteria_Proteobacteria_Alphaproteobacteria_Rhodobacterales_Hyphomonadaceae_Henriciella_marina_DSM_19595
MALPASRTGVLARKLGMTRIFNEEGRHVPVTVLSLDGCQVVGLRTDADRE
VSVNRGKKKEKINVTRNDGYNAVVMGAGEAKAKRTAKSQREAFAKAGVAP
KRKLVEFRVDSETMPDVGAEVMADHFVAGQRVDIAGISLGKGFSGAMKRW
NFGGLRATHGVSVSHRAHGSTGQCQDPGKVFKGKKMAGHYGTDRVTIQNL
EIVRTDTDRGLILVKGAIPGHDGSYVEVRDAIKKPAHADAPAGGSFRGKN
GGEQSAEAANAEAGE
>Bacteria_Proteobacteria_Alphaproteobacteria_Rhodobacterales_Rhodobacteraceae_Thioclava_pacifica_DSM_10166
MLRTGVIAKKLGMTRLFLEDGKQVPVTVLQLDKLQVVAQRTSEKDGYTAV
QLGAGEAKAKRTTAAMRGHFAKANVAPKRKVAEFRVAEENLIDVGEEITA
NHYFEGQFVDIAGTSIGKGFAGAMKRHNFGGLRASHGVSISHRSHGSTGQ
CQDPGRVFKGKKMAGHLGAVRVTTQNLQVVKTDADRGLIMVKGSVPGAKG
GWVTVKDAVKKPISENVIYPAALKSAAEAAAKAAEEAAAAAAAEAEAEAK
RLAEEQAAQEAAALKEAEASIEADKADDAGDAPEGDK
>Bacteria_Proteobacteria_Alphaproteobacteria_Rhodobacterales_Rhodobacteraceae_Paracoccus_denitrificans_PD1222_1
MLRTGVIAKKLGMTRLFLEDGRQVPVTVLHVDNVQVIAQRTAEQDGYVAL
QLGAGEAKAKRTTAALRGHFAKANVAPKRKIAEFRVSPENLVEVGEEIVA
DHYFEGQYVDIAGTSIGKGFAGAMKRHNFGGLRASHGVSISHRSHGSTGQ
CQDPGKVFKGKKMAGHLGAVRVTTQNLQVVKTDAERGLIMVKGSVPGSKG
GWVTIKDAVKKPLAESTVFPAATRSKAVQAEAAAPAEAAAPEGDN
>Bacteria_Proteobacteria_Alphaproteobacteria_Rhodobacterales_Rhodobacteraceae_Jannaschia_sp._CCS1
MLRSGVIAKKVGMTRLFMEDGKQIPVTVLQLDKLQVVAKKTSDSDGYSAV
QLGAGTAKAKRTSAPMRGVFAKASVEPKRKLVEFRVDADNLIEVGEEIIA
DHYFEGQFVDVTGTSIGKGFQGAMKRHNFGGLRASHGVSISHRSHGSTGQ
CQDPGRVFKGKKMAGHMGAARVTTQNLQIVRTDTDRGLIMIKGAVPGSKG
GWVTVKDAVKKPFPENAILPAALASAAAEAAKQAEEAAAAAAAEAEAEAA
RLAEEQAAAEAESLAQAEAEIAAEGSDAAPEGDADKKDGE
>CG17_big_fil_post_rev_8_21_14_2_50_Rhodobacteraceae_65_11
MMLRSGVIAKKVGMTRLFMEDGKQIPVTVLQLDKLQVVAQRTPEQHGYSA
VQLGAGTAKVKRTSQAMRGHFAAAQVEPKRKVAEFRVAPENLIAVGEEIT
ADHYFEGQFVDVSGISIGKGFAGAMKRHNFGGLRATHGVSISHRSHGSTG
QCQDPGRVFKGKKMAGHMGAARVTTQNLQVVSTDADRGLIMIKGAVPGSK
GGWVTIKDAVKKPFPENAILPAALRSAAEEAARLAEEAAAQAAAAAEAEE
KRLAEEAAAAEEAALKDAEATIEAEKKDSDE*
>Bacteria_Proteobacteria_Alphaproteobacteria_Rhodobacterales_Rhodobacteraceae_Roseobacter_Thalassiobium_sp._R2A62_genomic_scaffold_scf_1112329232034
MLRSGIIAKKVGMTRIFQEDGKQIPVTVLQLDKLQVVAQRTQETDGYTAV
QLGAGTAKVKRVSQAMRGHFAAAKVEPKRRVAEFRVAAENLINVGEEITA
NHYFEGQFVDVSGTSIGKGFQGAMKRHNFGGLRATHGVSISHRSHGSTGQ
CQDPGKVFKGKKMAGHMGAAKVTTQNLQVVKTDAGRGLIMVKGAVPGSKG
GWVTVKDAVKKPIPENVIYPAALKSTAEEAEKLAAAAAAEAAAEEAAAAE
AAAAEAAAAEADAMAEAEASIAADAAEGDDAPAAEGDKTDES
>Bacteria_Proteobacteria_Alphaproteobacteria_Rhodobacterales_Rhodobacteraceae_Octadecabacter_arcticus_238
MNMLRSGIIAKKVGMTRLFQEDGRQIPVTVLQLDKLQVVAQRTAEKDGYT
AVQLGAGTAKAKRTSAPMRGHFAAAKVEPKRKVCEFRVSEENLIAVGEEI
IASHYFEGQFVDVSGTSIGKGFAGAMKRHNFSGLRATHGVSVSHRSHGST
GQCQDPGKVFKGKKMAGHMGSAKITTQNLVVIKTDLDRGLIMVKGAVPGS
KGGWVTVKDAVKKPASENVIYPAGLASAKMAEVAAAAETATPEGDSSNES
>Bacteria_Proteobacteria_Alphaproteobacteria_Rhodobacterales_Rhodobacteraceae_Rubellimicrobium_thermophilum_DSM_16684
MLRSGVIAKKLGMTRLFLEDGRQVPVTVLQLDNVQVVAQRTQEKDGYTAV
QLGAGTAKAKNVSRPMRGHFAKAQVEPKRKIVEFRVSPENLIPVGEEIIA
AHYFPGQYVDVSGTSIGKGFAGAMKRHNFGGLRASHGVSISHRSHGSTGQ
CQDPGKVFKGKKMAGHMGTTRVTTQNLQVVRIDSERGLVMVKGAVPGNKG
GWVTVKDAVKKPRPENVILPAALRSAEREAKRLAEEAAARAAAEAEAAAR
AAAEAEEAAIRAAEEAAAAQSSGGEDGADEGSDK
>Bacteria_Proteobacteria_Alphaproteobacteria_Rhodobacterales_Rhodobacteraceae_Ketogulonigenium_vulgarum_WSH_001
MTNLRSGTIAKKIGMTRLFLEDGRQVPVTVLQFENLQVVAQRTVEKDGYT
AVQLGAGTAKAKNVTQPMRGHFAAAKVEPKRKLAEFRVTPENLIPVGAEI
IADHYVAGQFVDISGTSIGKGFAGVMKRHNFGGLRASHGVSVSHRSHGSV
GQCQDPGRIFKGKKMAGHMGSARVTTQNLQVIRTDSTRGLVMVKGAVPGN
KGGWVTIKDAVKKKPAENIAFPAALRDTAVAVEGGEQ
>Bacteria_Proteobacteria_Alphaproteobacteria_unclassified_Alphaproteobacteriar_Canditatus_Phaeomarinobacter_ectocarpi_Ec32
MRAGVIAQKVGMTRVFTDEGKHIPVTVLKLDGCQVVGHRTEEKNGYTALQ
LGAGSIKVKNLTRAARGHFAKTSVEPRRRLVEFRVTPDNLIDVGAELQAD
HFVAGQYVDASGISIGKGFAGAMKRHNFGGLRATHGVSISHRSHGSTGQC
QDPGKVFKGKKMAGHMGQTRVTTQNLEIVSTDVERGLILVKGAIPGSKGG
WVQLSDAVKKPLPEGVPMPGAFRTAGSSEEKPAEETAAETPADEVVADEA
ENTTSEKKDDA
>Bacteria_Proteobacteria_Alphaproteobacteria_Rhizobiales_Phyllobacteriaceae_Parvibaculum_lavamentivorans_DS_1
MRSGVIVKKVGMTRLFMEDGRHVPVTVLKLDNCQVVSQRTDEKNGYTAVQ
LGTGRAKAKNVANAQRGQFARASVEPKLELVEFRVSPDNLLDVGVEITAD
HFIAGQYVDVSGTSIGKGFAGVMKRHNFGGLRATHGVSVSHRSHGSTGQN
QDPGKVFKGKKMAGHMGATRVTTQNLEVVRTDADKGLIMVKGAVPGSKGG
WVLVRDAVKTKLPEGVPVPGAFRRNGEEAAAAPAAEAPAETPAEEAGQEG
A
>Bacteria_Proteobacteria_Alphaproteobacteria_Rhizobiales_Hyphomicrobiaceae_Rhodomicrobium_vannielii_ATCC_17100
MRSGLLAQKVGMTRIFTEAGEHVPVTVLKLDQCQVIAHRTQEANGYTAIQ
VGAGSRKVKNVTRAERGHFAKAQVEPKAKVVEFRVTPENVIEVGAELTAD
HFLAGQFVDVIGTSIGKGFAGAMKRWNFGGLRATHGVSISHRSHGSTGNR
QDPGKTFKGKKMAGHMGVDRVTTQNLQVVRTDVERGLLLIRGAVPGAKGG
WVMVKDAVKKPLPKDVPVPGAFRKVNNDTATAGAGA
>Alphaproteobacteria_bacterium_RBG_16_64_48
MRSGVIAQKVGMTRIFTDAGEHIPVTVLRLEHCQVVGHRTSEKNGYTALQ
LGAGRPKVKRLTRAARGHFAVANVEPKRKLAEFRVSPDNLIEVGAEITAD
HFVEGQYVDVSGTSIGKGFAGAMKRHGFHGLRASHGVSVSHRSHGSTGQR
QDPGKVFKGKKMAGHMGDVNVTTQNLRVVKTDPERGLIMIRGAVPGAKGG
WVLLRDAVKRTLPEAAPKPGAFRKAAGDQPKQAKSAKPEQAAGTEAEPAE
GGSQE*
>Bacteria_Proteobacteria_Alphaproteobacteria_Rhizobiales_Hyphomicrobiaceae_Hyphomicrobium_nitrativorans_NL23
MRSGVIAQKVGMTRIFTDAGEHVPVTVLKLENLQVLSQRTADKHGYTAIQ
VGAGTRKPSRLIKSERGTFAVANVEPKRKLAEFRVSPENLIDVGAEITAD
HFVAGQFVDVTGTSQGKGFAGAMKRWNFGGLRASHGVSAVHRSHGSTGQR
QDPGKVFKGKKMAGHMGDERITTQNLVVAKIDVERGLLMIRGAVPGSKGG
WVIVRDAVKKKPHADAPLPGAIRTTEKEKA
>Bacteria_Proteobacteria_Alphaproteobacteria_Rhizobiales_Rhodobiaceae_Lutibaculum_baratangense_AMV1
MRSGLIAQKVGMTRIFTESGEQVPVTVLRVEGCQVVAQRTEEKNGYTALQ
LGAGLAKAKNTSRPMRGHFAVAQVEPRRTLAEFRVSPENMIDVGAEITVD
HFVAGQYVDVTGTSIGKGFAGAMKRHNFGGLRASHGVSISHRSHGSTGQN
QDPGKVFKGKKMAGHMGDERVTTQNLQVVKTDAERGLIMVRGAVPGSKGG
WVLLKDAVKRKLPDGVPFPGAVKAANGGAAAETGGEAGQEA
>Bacteria_Proteobacteria_Alphaproteobacteria_Rhizobiales_Rhodobiaceae_Afifella_pfennigii_DSM_17143
MRSGVIAQKLGMTRVYTEAGEQVPVTVLRLDNCQVVAQRTAEKDGYTAVQ
LGVGLAKPKNTPKAMRGHFAKAQVEPKRKLAEFRVSPENLIEVGAEITAE
HFLAGQYVDVIGTSIGKGFAGAMKRHGFGGLRASHGVSISHRAHGSTGNS
QDPGKVFKGKKMAGHMGDRRVTTQNLQVVRTDAEKGLILIRGAVPGAKGG
FLLVRDATKKAAPDGLPLPGALRAADDGAAKAAENQAEAAAAEAEATPET
PKSEGGEE
>Bacteria_Proteobacteria_Alphaproteobacteria_Rhizobiales_Hyphomicrobiaceae_Maritalea_myrionectae_DSM_19524
MRSGVIAQKLGMTRIFTEEGRDVPVTVLGLQNCQVVAQRTADKNGYTALQ
LGAGTAKVKNTSRAARGHFAVAKVEPKRKVAEFRVSEDNMIEVGAEMLAD
HFHVGQFVDVAGTSIGKGFAGAMKRHNFGGMRATHGVSISHRAHGSTGQC
QDPGKVFKGKKMAGHMGAVRTTTQNLKVVKVDVERGLIMVQGSVPGSKGG
WIMVRDAVKKPASADAPTPGSFKAAEAAQAEGSAE
>Bacteria_Proteobacteria_Alphaproteobacteria_Rhizobiales_Hyphomicrobiaceae_Cucumibacter_marinus_DSM_18995
MRSGVIAQKLGMTRIFTEDGNHVPVTVLSLEKCQVVAQRHQDKHGYTALQ
LGAGSAKVKNVTRAERGHFAVAKVEPKRKVVEFRVSEDNLIDVGAELLAD
HFTPGQYVDVTGTSIGKGFAGAMKRHNFGGLRASHGVSISHRSHGSTGQC
QDPGKVFKGKKMAGHMGAARVTTQNLKVVKTDVERGLIMVEGAVPGSKGG
WITIRDAVKKSAPEGAPLPGSFRVDAAAAAPAAQAPAEEAPANGGDE
>Bacteria_Proteobacteria_Alphaproteobacteria_Rhizobiales_Hyphomicrobiaceae_Pelagibacterium_halotolerans_B2
MRSGLIAQKLGMTRIFTDDGAHVPVTVLALQGCQVVGQRTQDKDGYVALQ
LGAGSVKVKNVSKAERGHYAAAKVEPKRKVVEFRVSEDNLIEVGAELQAD
HFIEGQLVDVTGTSIGKGFAGAMKRHNFGGLRASHGVSVSHRSHGSTGQN
QDPGKVFKGKKMAGHMGAERVTTQNVKVVKTDVERGLIMVQGSVPGSKGG
WIQIRDAVKKPRPEGVALPGSFKAAANGESA
>Bacteria_Proteobacteria_Alphaproteobacteria_Rhizobiales_Hyphomicrobiaceae_Devosia_sp._17_2_E_8
MRSGLIAQKLGMTRIFTEDGNHVPVTVLGLQNCQVVGQRTQDKDGYTALQ
LGAGTAKAKNTAKAQRAQFGAAKVEIKRHVVEFRVDADNLIEVGATMQAD
HFVEGQLVDVTGTSIGKGFAGGMKRWNFGGLRATHGVSVSHRSHGSTGQR
QDPGKVFKNKKMAGHLGAERVTTQNVKVVKTDVERGLIMVQGSVPGAKGG
WIQIKDAVKKPAPKGAATPGSFKPAAAVAGESE
>Bacteria_Proteobacteria_Alphaproteobacteria_Rhizobiales_unclassified_Rhizobiales_Vasilyevaea_enhydra_ATCC_23634
MRSGVIAQKLGMTRIFTEDGAHVPVTVLGLQNCQVVGQRTQEKDGYTALQ
LGAGAAKAKNTAKAQRGQFAIAKVEPKRKVVEFRVDADNLIEVGAQMQAD
HFLPGQLVDVTGTSIGKGFAGGMKRWNFGGLRASHGVSVSHRSHGSTGQR
QDPGKVFKGKKMAGHLGDERVTTQNLKVIKTDVERGLIMVQGSVPGAKGG
WIMIRDAVKRKAPEGIAVPGSFKPAADSTGESK
>Bacteria_Proteobacteria_Alphaproteobacteria_Rhodobacterales_Rhodobacteraceae_Stappia_stellulata_DSM_5886
MRSGVIAQKVGMTRIYNDAGEHVPVTVLKLENCQVIAHRTEEKNGYVAVQ
VGAGLAKVKNTPRAMRGHFAVAKVEPKRKLAEFRVSQDNLIDVGAEITAD
HFVEGQFVDVTGTSIGKGFAGAMKRHNFGGLRASHGVSISHRSHGSTGQC
QDPGKVFKGKKMAGHMGAEQVTTQNLKIVRTDVERGLIMIQGAVPGSKGG
WIVIRDAVKKALPDGVPMPGAFRAVEAAAAVEKESE
>Bacteria_Proteobacteria_Alphaproteobacteria_Rhodobacterales_Rhodobacteraceae_Pseudovibrio_sp._FO_BEG1
MRSGVIAQKVGMTRIYNEAGEHVPVTVLRLDNCQVVAHRTAEKNGYTALQ
LGVGAAKVKNTNRAMRGHFAVAKVEPKRKLAEFRVSEENMIEVGAELTAD
HFLNGQFVDVTGTSIGKGFAGAMKRHNFGGGRASHGVSISHRAHGSTGQC
QDPGKVFKGKKMAGHLGAERVTTQNLKVVRTDVERGLIMVEGSVPGSKGG
WILVRDAIKKSLPENAPVPGAFRQNSAVAAAEAGKEGE
>Bacteria_Proteobacteria_Alphaproteobacteria_Rhodobacterales_Rhodobacteraceae_Nesiotobacter_exalbescens_DSM_16456
MRSGVIAQKVGMTRVYNEAGEHVPVTVLRLDNCQVVAHRTEEKNGYTALQ
LGVGAAKVKNTDRAMRGHFAVAKVEPKRKLAEFRVSEDNLIDVGAEITAD
HFVNGQYVDVTGTSIGKGFAGAMKRHNFGGGRASHGVSISHRSHGSTGQC
QDPGKVFKGKKMAGHLGDERVTTQNLKIVRTDAERGLILVEGSVPGSKGG
WILVRDAIKKALPENVPVPGAIRQAAADAAAETGKEGE
>Bacteria_Proteobacteria_Alphaproteobacteria_Rhodobacterales_Rhodobacteraceae_Pannonibacter_phragmitetus_DSM_14782
MRSGVIAQKVGMTRIYNEAGEHVPVTVLRLENCQVVAHRTEEKNGYTALQ
LGSGVAKVKNTPKAMRGHFAVAKVEPKRTLAEFRVSPDNLIEVGSEITAD
HYVEGQFVDVTGTSIGKGFAGSMKRHNFGGGRASHGNSVSHRAHGSTGQR
QDPGKVFKGKKMAGHMGDARVTTQNLKVVRTDVERGLIMVEGSVPGAKGG
WILVRDAVKKALPEGVPVPGAFRAVAEAATGKESE
>Bacteria_Proteobacteria_Alphaproteobacteria_Rhodobacterales_Rhodobacteraceae_Roseibium_sp._TrichSKD4_genomic_scaffold_scf_1119120597021
MRSGVIAQKVGMTRIYNDAGANVPVTVLRLEKCQVVAHRTEEKNGYTALQ
VGVGLAKVRNTPKAMRGHYAVAKVEPKRKLAEFRVSADNMIDVGAEITAD
HYVEGQFVDVTGTSIGKGFAGVMKRHNFGGGRASHGNSISHRSHGSTGQC
QDPGRVFKGKKMAGHMGDARVTTQNLKVVRTDVERGLIMVEGSVPGTKGG
WILVRDAIKKALPEGVPTPGAFRAPEAAAAGAEAAGKESE
>Bacteria_Proteobacteria_Alphaproteobacteria_Rhodobacterales_Rhodobacteraceae_Labrenzia_alexandrii_DFL_11
MRSGVIAQKVGMTRIYNDAGEHVPVTVLRLENCQVVAHRTDEKNGYNALQ
LGAGTRKVKNTPKALRGHFAVAKVEPKRTVVEFRVSAENMIDVGAEITAD
HYVEGQFVDVTGTSIGKGFAGVMKRHNFGGGRASHGNSISHRSHGSTGQC
QDPGRVFKGKKMAGHMGDARVTTQNLKVVRTDVERGLIMVEGSVPGAKGG
WIQVRDAIKKALPENVPVPGAFKASEAAEAAGKESE
>Bacteria_Proteobacteria_Alphaproteobacteria_Rhizobiales_Methylocystaceae_Methylosinus_sp._PW1
MRSGVIAQKVGMTRVFTEAGEHVPVTVLKLDGCQVVAHRTKEQNGYTAVQ
LGIGHAKVKNVSKAERGRFAVAKVEPKLKLAEFRVEETELLPVGAEITAD
HFVVGQFVDVTGTTIGKGFAGAMKRWNFGGLRATHGVSISHRSHGSTGGR
QDPGKTFKNKKMAGHMGVDRVTTQNLRVVQTDVERGLLLVEGSVPGHAGG
WIFVRDAVKRSLPAEAPQPGKYRLAEAPAAQEDKKED
>Bacteria_Proteobacteria_Alphaproteobacteria_Rhizobiales_Methylocystaceae_Methylocystis_sp._SC2
MRARFAKDWIMRSGVIAQKVGMTRIFTEAGEHVPVTVLKLDGCQVVAQRT
QEKNGYTAVQLGIGRAKVKNVSKAERTRFAAASVEPKLKLAEFRVKEEEL
LPIGAEITADHFVVGQFVDVTGTSTGKGFAGPMKRWGFGGLRATHGVSVS
HRSHGSTGGRQDPGKTFKNKKMAGHMGVERVTTQNLRVVQTDPARGLLLV
EGAVPGTAGGWIFVRDAVKRALPKDAPQPGKFRLGDGQGEAANLDAAPQE
EKKED
>Bacteria_Proteobacteria_Alphaproteobacteria_Rhizobiales_Beijerinckiaceae_Methylocella_silvestris_BL2
MRSGVIAQKLGMTRVFNDGGEHVPVTVLKLDGCQVVAHRTKERNGYTALQ
LGIGRAKVKNVSKAERGRFAIAEVEPKLKLAEFRVEESDLLPVGAEITAD
HFVVGQFVDVTGTSIGKGFAGPMKRWNFGGLRATHGVSLSHRSHGSTGGR
QDPGKTFKNKKMAGHMGAERVTTLNLKVVQLDIERGLILVEGAVPGVAGG
WIQVRDAIKRALPKDAPQPGKYRLANSAAPQPAEADAASDTGAQA
>Bacteria_Proteobacteria_Alphaproteobacteria_Rhizobiales_Beijerinckiaceae_Methylocapsa_acidiphila_B2
MRSGVIAQKLGMTRVFTDVGEHVPVTVLKLEGCQVVAHRTKEQNGYTAVQ
LGVGRAKVKNVSKAERQRFAVAKVEPKLKLAEFRVEEGGLLPVGAEITAD
HFVVGQFVDVTGTSTGKGFAGAMKRWNFGGLRATHGVSISHRSHGSTGGR
QDPGKTFKNKKMAGHLGAERVTTLNLRVVQLDTERGLILVEGAVPGVAGG
WIHIRDAVKKALPKDAPKPGKYRLASDASEAPAGETTEAGA
>Bacteria_Proteobacteria_Alphaproteobacteria_Rhizobiales_Beijerinckiaceae_Beijerinckia_indica_subsp._indica_ATCC_9039
MRSGVIAQKLGMTRVFTDAGEHIPVTVLKLDGCQVVGHRTKEQNGYVAVQ
LGIGRAKVKNVSKAERGRFAVAKVEPKLKLAEFRVDDATLLPIGAEITAD
HFVVGQFVDVTGTSTGKGFAGAMKRWNFGGLRATHGVSISHRSHGSTGGR
QDPGKTFKNKKMAGHLGTERVTTLNLRVVQTDVERGLILVEGAVPGTAGG
WIYVRDAVKKHLPKEAPLPGKFRLANEGAEPAPATESAEG
>Bacteria_Proteobacteria_Alphaproteobacteria_Rhizobiales_Beijerinckiaceae_Methyloferula_stellata_AR4
MRSGVIAQKLGMTRVFTDAGEHVPVTVLKLDGCQVVAHRTKEQNGYSAVQ
LGIGLAKVKNVSKAERGRFAVAKVEPKLKLAEFRVAEDAFLPVGAEITAD
HFVVGQFVDVTGTSTGKGFAGAMKRWNFGGLRATHGVSLSHRSHGSTGGR
QDPGKTFKNKKMAGHLGVERVTTLNLRVVSTDVERGLILVEGAVPGTSGG
WIYIRDAVKKALPKDVPLPGKFRLAEGGEPAPAEPAPTEA
[truncated: 90,969 more chars]
