# Supplementary material for: Mediterranean grassland soil C–N compound turnover is dependent on rainfall and depth, and is mediated by genomically divergent microorganisms
Source: Nat Microbiol. 2019 May 20;4(8):1356–67. doi: 10.1038/s41564-019-0449-y (PMC6784897; doi:10.1038/s41564-019-0449-y)
Supplement: Supplementary file 10 — Individual ribosomal protein sequence sets. [file 41564_2019_449_MOESM10_ESM.zip › S3_Merged.faa]

>14_0903_02_20cm_Actinobacteria_63_68_5
MGQKIHPEGFRVGYIHDWKSTWFNEREFSDYLFEDVAIRDHIENKLSHAGLSDITIVKQRGEVTVDIHTARPGIVIGKSGSEVDALRRDLHKITGKPVKVNIREIKRPELDAKLVAQSIAEQLQNRVAFRRAMKRALTSAMRSGAKGVKVQVSGRLGGAEMARTEGYSDGRVPLHTLRADIDYGFVEARTTTGRIGVKCWINKGEVMPEGYRSGQIEDQEEGLGPRRRRGRGRDGAPGDGARQRPPRRPATDTAPPRAKGDVTPQTPATPPQQPPAEQPAPERAPAPQQAPPAEQAAAPEQAPAPEPPPAVEEAPQEPAGEAPKPEGESS*
>14_0903_02_20cm_Alphaproteobacteria_64_65_14
MGQKVNPIGLRLGINRTWDSRWFSRKEYGNQLLDDLKLRKFLGGRLGQAAVSRVLIERAAKKTRITLHSARPGVIIGKKGADIDKLRGDIAKVTNSEVSLNIIEIRKPEIEAKLIAEGIAQQLERRVAFRRAMKRAVQSAMRFGAQGIRINCSGRLGGAEIARMEWYREGRVPLHTLRADVDYGQATAKTTYGTCGVKVWVFKGEILAHDPMAQDKRVAEGQPPERGGRRERDRE*
>14_0903_02_20cm_Bacteria_88_55_7
MKSRELDAQLVAENVALQIERRIAYRRAMKKAVQTAMDFGAEGIRLRCSGRLNGAEISRSEWYREGKVPLHTLRTAIDYGFAEANTVYGKIGVKCWICKKEEAPAQSAAPVPPPPPLAVPEQV*
>14_0903_02_20cm_Bacteria_99_55_12
MGQKVNPIGFRLNVNRDWRSRWYASPQEFPAFLHNDLKIRDYVKKKLQFAAVAKIVIERAWNSIRVTIHTARPGIVIGRKGAEIEKMTQEISKMADGKQVKIDIQEIKMPEVDAQLVAENVALQIERRIAYRRAMKKAVQTAMDFGAEGIKLRCSGRLRSRVRNGTAREKFHCTRCARRLITDLLRPTRFTARSA*
>14_0903_02_20cm_Betaproteobacteria_69_66_11
MGQKINPIGFRLAVNRNWSSRWYANSRSFAPMLAEDIKVRDFLKRKLAHASVGRVLIERPAKDARITIFSARPGVVIGKKGEEIEALKAELRRLMGVNQVHVNIEEIRKPEVDAQLIADSIAQQLEKRIMFRRAMKRAMQNAMRLGAQGIKIMSSGRLNGIEIARTEWYREGRVPLHTLRADIDYGLGEAKTSFGVIGIKVWVYKGEVMPKGEVQAALPSAAPAAQPETPAEPRRAKKPVPKPGARRPSGRPRPEGERKAAKKPDAPAPKTTVKRPKKVLKDEGGGTKE*
>14_0903_02_20cm_Proteobacteria_54_67_14
MGQKVNPLGIRLGITRDWTSRWYAGKRQFPVHVNTDFRVREFLKRRLAEASVSRILIERAAKKVNITIQTARPGIVIGKKGEDIEKLRQETAALLGMPMNDVRLNIAEIRKPELDAQLVGDSIAQQIEKRVMFRRAMKRAVMSTMRSGALGVKVRVSGRLNGSEIARTEWYREGRIPLHTFRADIDYGLSEAHTTYGVIGVKVWIFKGEVFDKSELAQQAAEGEAAAAPSTPLAPAAPPPVTPPAPEVAPRSDLMA*
>14_0903_02_20cm_Proteobacteria_56_68_14
MGQKVNPLGIRLGIVRDWTSRWYAGKKQFPMHVHTDFRVREFLKEKLAEASVSRILIERAAKKVNITIQTARPGIVIGKKGEDIEKLRQETAALLGMSVNDVRLNIAEIRKPELDSQLVADSIAQQIEKRVMFRRAMKRAVMSTMRSGALGVKVRVSGRLNGSEIARTEWYREGRIPLHTFRADIDYGLSEANTTYGVIGVKVWIFKGEVFDKRELAQQQAAEAEGAAPPAAPPAAPLAAAAPAAPAAPAAPETPAQA*
>14_0903_02_30cm_Actinobacteria_172_69_15
MGQKVHPGGMRVGVIHDWKSNWYTGKKEFPQYLIEDIKIREHITNKLSHAGLSDILIRKDKQRITVDIYTARPGIVIGKSGVEVDALRKELHAITKKNVHININEIKRPELDAKLVAQSIAEQLQNRVSFRRAMKRALASGIRSGAKGVRIQCGGRLGGTEMSRSEAYSEGRVPLHTIRADIDYGFVEAKTTFGRIGVKVWINKGEIMPEGYGGLDTEKDVRLGEQDQARRRRANVEGLGASRESGRDRQRDREGLGPVRPSRRGRGGQGGRGAGGGGRGGRGGAPRDRARGQDNVERPRTDEKAKSAEGREQPQVEPEVSTTPPPVADAPDSTTPKQQTEDPTKQEKADE*
>14_0903_02_30cm_Actinobacteria_190_71_7
MIGKSGSEVDALRRDLHRMTRKQIKVNILEIKRPELDAKLVAQSIAEQLQNRVAFRRAMKRALTSAMRSGAKGCKVQVSGRLGGAEMARTESYSDGRVPLHTMRADIDYGFYEARTTFGRIGVKCWINKGEIMPEGYTGADLTDLDAPAPQRDDDRGGRGGRDGRDGRGRGGRGGRGGGPGGPGGPGGGRGGRGGGGGGGFGGGRGGGGRGGGPGGPRGGGR*
>14_0903_02_30cm_Alphaproteobacteria_175_63_7
MGQKVNPLGLRLGINRTWDSRWYSGKNEYSQLLHEDMKIREELMKDLKQAAVSKIVIERPHKKCRVTVQSARPGVVIGKKGADIEKLRRKVTKLTKSDVVINIVEIRKPELDAQLVAESIAQQLERRVAFRRAMKRAVQSAMRLGAGGIRSGAEIARMEWYREGRVPLHTLRADVDYGVATAFTTYGTCGVKVWIFKGEIMEHDPMAQDKKMAEGEAGRPRRDVP*
>14_0903_02_30cm_Alphaproteobacteria_186_65_8
MGHKVNPIGLRVGVNRTWDSRWFASRAEYGRLLHEDMHIRDHILKQQRQAGISKVVIERPHKKCRVTVHTARPGVLIGKKGADIEKLRGELARLTQSEVHLNIVEVRKPEIDATLVAETIAQQLERRVAFRRAMKRAVQSAIRLGALGIRINCSGRLGGAEIARVEWYREGRVPLHTLRADIDFGYGLAKTAYGVIGVKVWIFKGEIMEHDPMAAEKRALEAQEGGGGGRRRSGGGGGERDGGWTGGERQAEPAKA*
>14_0903_02_30cm_Alphaproteobacteria_198_62_6
VSKIVIERPHKKCRVTVQSARPGVVIGKKGADIEKLRRKVTALTKSDVVINIVEIRKPELDAQLVAESIAQQLERRVAFRRAMKRAVQSAMRLGAGGIRINCSGRLGGAEIARMEWYREGRVPLHTLRADVDYGVATAFTTYGTCGVKVWIFKGEIMEHDPMAQDKKLAEGEAGRPRHGA*
>14_0903_02_30cm_Bacteria_162_64_22
MGQKVNPYGFRLGFNKTWHSRWFAGKNYAETLHRDLKLRDDLKKRLSHAGVSEIDIERTANKMRINIYTSRPGIIIGRKGAEVDKLRDELQKMVNGEVYINIQEIQRPELDAQLVAENIATQLERRIAFRRAMKKAMESAFRFGAKGIKVRVGGRLNGAEIARSEWYQDGRLPLHTLKADIDYGVATANTTYGTIGVKVWLYKGEMAKAKSRRREHSK*
>14_0903_02_30cm_Bacteria_171_59_8
MGQKVNPVGFRLAVNKDWRSKWYASPQEMPAFLHSDLEIRSYVKKKLQFAAVSKIVIERAWNSIRVTIYTARPGIVIGRKGAEIEKMTEEISKMAQGKQIKIDIQEIKTPELDAQLVAENVALQIERRIAYRRAMKKAVQVAMDFGAQGIRLRSSGRLNGAEISRSEWYREGKVPLHTLRTPIDYGFAEANTVYGKIGVKCWLCKKEEPAVEAAAAAPAPPPEPVEA*
>14_0903_02_30cm_Bacteria_174_66_7
MGHKVHPNAFRLGVFRPWEANWFANPKDYTKMLHEDLEMRRIILARLRNAGIAKIETERSSNAQLTVTIHTAKPGIVIGKGGSSVDQLREDLEKRFGNRVRISIQEIKQPELDAQLVAENIASQIERRISYKRAMKQAILRTMRSGAKGVRIYCGGRLRGAEMARREWDREGRVPLHTLRADIDFGRATAKTTFGAIGVKCWIYKDQISPAQRRLTAITEETVPIAEVVAPQPELIRSPRPRLQRKSHRDARAPGPPRSKRRRPRPPDPKPLPSPRLKPRPRSRRRRCGRSRPRPRSRRPATLATPRRRTPDGGKPLKDGSY*
>14_0903_02_30cm_Bacteria_177_54_8
MGQKVNPIGFRLGVNRDWRSRWYASPQELPEFLHSDLEIRNYVKKKLQYAAVSKIVIERAWNSIRVTIFTARPGIVIGRKGAEIEKMTEEISKMAQGKQVKIDIQEIKTPELDAQLVAENVALQIERRIAYRRAMKKAVQTAMDFGAEGIRLRSSGRLNGAEISRSEWYREGKVPLHTLRTPVDYGFAEANTVYGKIGVKCWICKKEEAAPQPASPPPPPPAPAPEPAEV*
>14_0903_02_30cm_Bacteria_192_51_5
MGQKVHPYGFRLGYNKDWHSHWFAKKQFGEFLLEDLKLKRDLKQRFAGAGVSHVDIERAANRLKIIIYTSRPGIIIGRKGAEIDKLKSDLSSKTGREVLVSIQEIHKPELNAQLQAEKIAAQLEKRIAFRRAMRKAVEESLRFGAQGIKVKVSGRLNGAEIARSEWHLQGQLPLHTLRADIDYGLAEARTTFGQIGVKVWIYRGEILDPKAAMARGTGSDPINETRVGERERRPRTRREREGGGSPDGRRPRGDNQ*
>14_0903_02_30cm_Bacteria_194_55_8
MGQKVNPIGFRLSVNRDWRSRWYASSQEFPSFLHSDLKIRNYVKKKLQFAAVSKIVIERAWNSIRVTIHTARPGIVIGRKGAEIEKMTEEISKMAEGKQVKIDIQEIKTPELDAQLVAENVALQIERRIAYRRAMKKAVQTAMDFGGEGIRLRCSGRLNGAEISRSEWYREGKVPLHTLRTSVDYGFAEANTVYGKIGVKCWICKKEEPAPQPAAPPPPPPPAEPVQV*
>14_0903_02_30cm_Bacteria_197_52_10
MGQKVHPYGFRVGYNKDWHSHWFTKQDFAKFLAEDLQLKRDLKRKFAGGGVSHIDIERAAARMKIIIYTSRPGIIIGRKGAEIEKLREDLARKTGREVLISIQEIRHPELNAQLQAEKIAQQLEKRIAFRRAMKKTMEESIRFGAQGIKVMVAGRLNGAEIARTEWSLEGRLPLHTLRADIDFGFATALTTFGIIGVKVWIYRGEILDANASMARGTTTDPVNEVKADRSAMRRGDRRPRRDDRNR*
>14_0903_02_30cm_Bacteria_216_54_5
MGQKVNPIGFRLGVNRDWRSRWYASPQELPAFLHSDLQIRNYVKKKLQYAAVSKIVIERAWNSIRVTIFTARPGIVIGRKGAEIEKMTEEISKMAQGKQVKIDIQEIKTPELDAQLVAENVALQIERRIAYRRAMKKAVQTAMDFGAEGIRLRCSGRLNGAEISRSEWYREGKVPLHTLRTAVDYGFAEANTVYGKIGVKCWICKKEEPAAQPASPPPPPPAPAPEPAGV*
>14_0903_02_30cm_Bacteria_250_54_7
MGQKVNPIGFRLGVNRDWRSRWYASPQEMPEFLHSDIQIRDYVKKKLQYAAVSKIVIERAWNSIRVTIFTARPGIVIGRKGAEIEKMTEEISKMAQGKQIKIDIQEIKTPELDAQLVAENVALQIERRIAYRRAMKKAVQTAMDFGALGIRLRSSGRLNGAEISRSEWYREGKVPLHTLRTAIDYGFAEANTVYGKIGVKCWICKKEEAPQQAPASPPPPEPQPAQL*
>14_0903_02_30cm_Betaproteobacteria_208_64_9
AQQLEKRIMFRRAMKRAMQNAMRLGAQGIKIMSAGRLNGIEIARTEWYREGRVPLHTLRADIDYGFSEAKTTYGVIGIKCWVYKGEVMAKGDQPVAPPAPSADEVLAAKKVKKATPKPVTSPLDEKPEPIAAAKTASDTGSSAAAKPRAARPHPVAAKKAVSDAKGKAEAKSEAKPKTAVKKSRKPKA*
>14_0903_02_30cm_Euryarchaeota_229_65_11
MPETKVERKDKRIIVGFGGLDIQRTPMGTRVTLLAERPGLVIGRKGGAIKSLTEAVERQFKFDNPQIEVQEVGSPALNAQIMAEKLANALERGWHFRRAGHSTVRRIMEAGAKGCLVVIAGKLTGQRHRREKFKSGHIKYCGEPRNLWMDRGFAAAKLKPGIIGVTVEIMDPRAKLPDEIEIKQPSAEYVAAAAAMAEAALIARAQPQPEAVPATVPAEGEPEEPEPLIVEEPKAPETKVKRGKVASKRLKKVAKEVKALGVDADVEPSGGDDA*
>14_0903_02_30cm_Gemmatimonadetes_10587_66_15
MGQKTHPYGFRLGIVKQWRSRYFARHNFPELLKEDELIRKYLRTRLSHAAIADVHIERKPGKVTVTVHTGRPGVVIGKRGAEVDKLRDELAQLTGKEVGINVEEIKRPELDAQLVGDSVAHQLTQRISFRRAMKRAVQSAMRMGAQGIKIKTAGRLGGAEIARTEGYHEGRVPLHTLRANIDYATSTAKTTFGTIGVKVWIFKGEVTEDLHGRTYSTGV*
>14_0903_02_30cm_RIFCSPHIGHO2_12_FULL_Alphaproteobacteria_66_14_curated_201_67_8
MGQKVNPIGLRLGINRTWDSRWYAEGGEYSTMLHEDIHIRKVLRKRLSQAGVAKIVIERPAKRARVTIHTARPGVVIGKKGADIEKLRADLAKMTKGEVALNIVEIRKPEIDATLIAENIAQQLERRVAFRRAMKRAVQSAMRLGAQGIRINCSGRLGGAEIARMEWYREGRVPLHTLRADIDYGIATAFTTFGTCGVKVWVFKGEIMAHDPMAHDKRAEEAAPQRTPARIERTEQRDA*
>14_0903_02_30cm_RIF_CHLX_178_69_6
MGHKVHPYGFRLGVSRTWTAKWYRDKEYTELLQEDIAIRQLVARRLANASVSMVEIERGINHVTVTIHTAKPGIVIGKGGANVEVLRQQIGALSKSKVKLEIKEIRQPELDAYLVATNIAQQLSRRIAFKKAMKQAIQRTMKAGAKGVKIAVAGRLGGSEMGRREWDREGRIPLGTLRADISYGQVHAHTTYGRIGVKVWIYRGDIAPERAPRELAATGSAAAAGAA*
>14_0903_02_30cm_Rickettsiella_grylli_159_36_9
MGHKVNPVGIRLGITRTSTARWYAKKSREYADNLYSDLCARKLIEKTLLQAGVSAIQIERAARKAKITISVAKPGIVIGKKGEYIDRLRDQLEKIMQVPVQISVVEVKKPELDAKLVAENIAQQLERRVMFRRAMKRAVQTALRLGALGIKINVSGRLGGAEIARTERYQEGSVPLHTFRANIDYNLAEAQTTYGIIGVKVWIYKGEIFDRSKISNIETTEAKAQFLDERNQKHYSRRRQPAAAPKHAVSKEIVDEATR*
>14_0903_02_30cm_Sphingobacteriales_157_38_13
MGQKANPIGNRLGIIRGWESNWYANKKDFAVKLIEDNKIRTYLNARINKGGISKIVIERTLGKLIVTIHTSKPGIIIGKGGGEVDRIKEELKKLTSNSDVQINILEIRRPELDAMIVADTIARQIENRINYKRAIKMAIASALRMGAEGIKIKAGGRLGGAEIARSEEIKQGRVPLHTFRMDIDYANVFALTVYGKIGIKVWICKGEVLTKRDLNPNFIGGKNEVSDRRERRDDRHDRRDDRRGGGGRGGDNRGGGRGGDNRGGGGRGGDRRG*
>14_0903_02_30cm_Sphingobacteriales_165_43_8
MGQKANPIGNRLGIIRGWESNWYGNKKDYAGKLIEDQKIRTYLNARINKGGISKIVIERTLGKLIITIHTSKPGIIIGKGGGEVDRIKEELKKLTGKDDVQINILEIRRPELDAMIVADTIARQIENRINYKRAIKMSIASALRMGAEGIKVKVAGRLGGAEIARTEEIKQGRVPLHTFRMDIDYANVFALTVYGKIGIKVWICKGEVLTKRDLNPNFVGGKSDVTDRRERRDEHGQGDRRDDRRGGGDRRGGGGGDRRGGGGGDRRGGGGGGDRRGGGGGGGRRN*
>14_0903_02_30cm_Sphingobacteriales_181_43_6
MGQKANPIGNRLGIIRGWESNWYGNKKDFAAKLIEDNKIRTYLNARINKGGISKIVIERTLGKLIITIHTSKPGIIIGKGGGEVDRIKEELKKLTGKEDVQINILEIRRPELDAMIVADTIARQIENRINYKRAIKMSIASALRMGAEGIKVKVSGRLGGAEIARTEEIKQGRVPLHTFRMDIDYANVFALTVYGKIGIKVWICKGEILTKRDLNPNFVGGKSDVSDRRDRRDHDRRDDRRDRRDDRRGGGDRRGGGDRRGGGGGGRRQ*
>14_0903_02_30cm_Sphingomonadales_156_68_15
MGQKTSPIGLRLQINRTWDSRWYADGADYGRLLLEDLKIRKFIMKSLPQAAISKVVIERPAKLCRVSIYAARPGVIIGKKGSDIEKLRKQLGAMTSSDVSLNIVEIRKPEIDARLVAQGIADQLERRIAFRRAMKRAVQSSMRLGAEGIRVVCGGRLGGAEIARTEGYREGRVPLHTLRAHIDYAEATAQTTYGTCGVKVWIFKGEILGHDPMSQDRLMMEAQTSGVRPAR*
>14_0903_02_40cm_Bacteria_9_54_9
MGQKVNPIGFRLGVNRDWRSRWYASPQDLPGFLHSDLEIRNYVKKKLQFAAVSKIVIERAWNSIRVTIFTARPGIVIGRKGAEIEKMTEEISKMAQGKQIKIDIQEIKSPELDAQLVAENVALQIERRIAYRRAMKKAVQTAMDFGADGIRLRCSGRLNGAEISRSEWYREGKVPLHTLRTGIDYGFAEANTVYGKIGVKCWICKKEEAPAQPAPPAPPPPPLPVPE*
>14_0903_05_20cm_Actinobacteria_379_69_8
MGQKIHPGGMRVGVIHDWKSNWYTGKKEFPGYLIEDIKIRAHIMGKLSHAGLSDILIRKDKQRITVDIYTARPGIVIGKSGVEVDALRKELHALTKKNVHININEIKRPELDAKLVAQSIAEQLQNRVSFRRAMKRALASGIRSGAKGIRIQCGGRLGGTEMSRSEAYSEGRVPLHTIRADIDYGFVEAKLPFGRIGVKVWINKGEIMPEGYGGLDTDKDVRLGDQDQARRRRGGAQEGLGASRESGRDRQRDRSDLGPVRPQRRRGSQGGRGAAGGGRGAPGGARGGARPAPRDRARGQDNVERPRTDETATSAEGRTQPPVEPDVPVTPAPVADAPDSTTPKQQTEDQTKKEKSADADKPRRRPSSGSTKKDS*
>14_0903_05_20cm_Actinobacteria_401_69_9
MGQKVHPGGMRVGVIHDWKSNWYTGNKDFADFLQEDVRIRKHIYKKLAHAGLSDILIRKDAQRITIDIYTARPGIVIGKSGVEVDALRKDIHGMTSKAVHININEIKRPELDAKLVAQSIAEQLENRVSFRRAMKRSLASAIRSGAQGVKVMCGGRLGGGEMSRSESYSEGRVPLHTIRADIDYGFAEAKTTTGRIGVKVWINKGEIMPSGYESSAQQADTRLGDQDQARRRGGRTEGLGGAGQSGGPAARRPDRERGPVEGESSAERAGGPPGDEGAVVEQVPAETVEQPRTDEQGVSAEGREQPVIESQVEETPAAVADVPDTTTQKQMHEDPTKLDQSGDESAEKGKPKASTSKAPTAKKPTAKKASSAKKPAAKRTTKKEDES*
>14_0903_05_20cm_Archaea_384_53_7
MSVTKYFIKDVSRRLEIDELLQNDLKRAGYSHVELTKSPVGTRVVIYAAKPGMVIGRRGQSIKDLTKLLETKFGIENAQLSVAAIEIPEQDPKVVASQVAQALQRGVHFRRSAYWAIQRVMESQALGVEIIIRGKLTTERARYEKFRAGYLPRVGDPVLKSVKVAVTDVQLKQGLFGIKVRILPPNINFIDKPTMKIVAAAVAQPVITEVSVPAPAASEVETEKQEEATVGNPTQA*
>14_0903_05_20cm_Bacteria_395_69_9
MGQKVHPYGFRLVYNKTWHSRWYGEAKYADTLHEDLKLRRRLKSRLGHAGVSEIDIERAADKLRVTIYTSRPGIIIGRRGAEVDKLRDDLQKEMGREVHINIQEIQRPELDAQLVSESIAGQLERRVSFRRAMKKAMESAFRFGAKGVKIMVSGRLGGAEIARSEWYQEGRLPLHTLKADIDYGFGEARTTYGVIGVKVWVYKGDLLKEKGRRATA*
>14_0903_05_20cm_Ktedonobacter_racemifer_407_54_6
MGHKVHPVGFRLGVVKGWQSRWYAERDYKDLLAEDFKLRKMIQKELANAAISRIEIERAAANQVTVIIHTAKPGIVIGKSGEKVDRLRTALEKETKKRVRLNILEIRQPELDAYLVGRSIAEQLEKRVSFRRAMKQAVQKTMRANAKGIRVVVGGRLGGAEIARTEKEVEGKIPLHTLRADIDYGLAEAHTTFGVIGIKVWIYKGDVLPTKRREPSEAAQEAASAFTTHERGEGGERRGDRRPQRGERGDRAPRGDRPARPQGDRGERAPRTDRPQGERGERAPRTRGARSATTPCREVRASSSGNTGTGTRADYRGSSATGAAGARNATDSAANAAGQRDQCYRERVEENRSHVIGTVTI*
>14_0903_05_30cm_Bacteria_4558_71_13
MGQKVHPKGFRLGVIENWDSRWFARRDYADLLHEDIKVRNFLKKRLYHAGVSKIEIERAANKAKMNIHTARPGIVIGKKGAEIDKLKQELSKLTSKETFINIHEVRRPDLDAQLVAENVALQLERRVAFRRAMKEAVARAMRMGAQGIRIQSAGRLGGSEIARTEWYREGRVPLHTLRADVNYGLAEAKTTYGVIGVKCWIFRGEVLTKQEEEQRAALGV*
>14_0903_05_30cm_Bacteria_4569_68_6
MGHKVHPNAFRLGVFRPWEANWFANPKDYTNMLHEDLEMRRIILARLRNAGIAKIETERSSNAQLTVTIHTAKPGIVIGKGGSSVDQLREDLEKRFGNRVRISIQEIKQPELDAQLVAENIASQIERRISYKRAMKQSILRTMRAGAKGIRLYAGGRLRGAEMARREQDREGRVPLHTLRADIDFGRATAKTTFGAIGVKVWIYKDQITPAQRRLAPAPVTEEQPVPNPPEPLTPQAEIIEALPEPTAVAVEVPAPEAVPAATPRRTRTATAKVEEKKAAPAKPKAAPKPRAEARTELKKTAVRAKTTPSEVKKAGGVKNTKKADS*
>14_0903_05_30cm_Bacteria_4594_57_8
MGQKTHPYGFRLGYNKPFKSRWYADKEYADLLHEDVKLRKELKEKLKSAGISSIDIERAANKLVVRIYTARPGIIIGRKGAEKLKQDVQKRTKREVHIDIQEVHRPELDATLVAESIALQLEKRVAFRRAMRKAVDSALRFGCKGIKVRVAGRLNGAEIARKEWYLQGRLPLQTLRADIDFGTAEANTTYGVIGVKCWVYQGENVPKKASKIQKERETAAAVA*
>14_0903_05_30cm_Bacteria_4617_55_7
MKKKLQFAAVSKIVIERAWNSIRVTIHTARPGIVIGRKGAEIEKMTEEISKMAQGKQIKIDIQEIKTPELDAQLVAENVSLQIERRIAYRRAMKKAVQVAMDFGAEGIRLRCSGRLNGAEISRSEWYREGKVPLHTLRTPIDYGFAEANTVYGKIGVKCWMCKKEEAPSEAPLAMAPPPPPAEPVGA*
>14_0903_05_30cm_Betaproteobacteria_4568_66_9
MGQKINPIGFRLAVNRNWSSRWYANSRSFAPMLAEDIKVRDFLKRKLAHASVGRVLIERPAKDARITIFSARPGVVIGKKGEEIEALKAELRRIMGVQQVHVNIEEIRKPEIDAQLIADSIAQQLEKRIMFRRAMKRAMQNAMRLGAQGIKIMSSGRLNGIEIARTEWYREGRVPLHTLRADIDYGLGEAKTSFGVIGIKVWVYNAEGRGAGGIAVGRAGGAARNARGAEAGEEAGAQAGRKAPLRQAEARGRAQGGEEARRPRAEDHGEAAEEGIEGRRRRNQGIVMLQPARTKYRKQQKGRNTGVATRGTKVAFGEFGLKATTRGRLTARQLEAARRAMSRHIKRGGRIWIRVFPDKPVSQKPAEVRMGNGKGNPEFFVSEIQPGKIIYEMDGVTEVLAKEAFALAAAKLPFRTIVVQRMLG*
>14_0903_05_30cm_Euryarchaeota_4576_64_18
MPAEAKVNRKDKRIIVENVRRVLLKEYLMNETRRAGFGGLDIQRTPMGTRVTLLAERPGLVIGRKGGAIKSLTEAVEQKFRFDNPQIEVQEVASPALNAQIMAEKLANALERGWHFRRAGHSTVRRIMEAGAKGCLVVIAGKLTGQRHRTEKFKAGHIKYCGEPRNLWMDLGFASAKLKPGVIGVTVEIMDPRAKLPDEIEIKKPTAEYLAAAAAAAEAERIAPPEPIVEVAAVVGPGIDGESVEEPEPLIVPEEADPAKKVKKSKVAAKRLKKVAKQVSELGVDVDVDTGGGDET*
>14_0903_05_30cm_Gemmatimonadetes_4557_70_6
MGQKTHPYGFRLGIVKQWRSRYFARRDFPELLKEDELIRKYLKTRLAHAAIADVHIERKPGKVTVTVHTGRPGVVIGKRGAEVDKLRDELAQLTGKEVGINVEEIKRPELDAQLVADSVAHQLTQRISFRRAMKRAVQSAMRMGAQGIKIKCAGRLGGAEIARTEGYHEGRVPLHTLRADIDYATSTAKTTYGTIGVKVWIFTREMTEETGV*
>14_0903_05_30cm_Rokubacteria_4563_69_8
ASEASEMKASKWRDLSDEELEQKARELGEEIFNLRFQLSMGVAKNPSRLSQARTGKEVYLNIEEVIHPELDAQLVAENVALQLQKRVAFRRAMKKAVTSALRLGADGIRIACAGRLGGGEIARKEWYRDGRVPLHTIRADIDYGLATAHTTYGTIGVKVWVFKGEVLRAAPAEA*
>14_0903_05_40cm_Actinobacteria_485_68_8
MGHKVHPYGFRLGVIYPWKSNWYAKRDYAEHLHEDIWIRKHIRSRLTRAGISSIDIERKGDQIWVFIRTARPGIVIGRKGAEVDRLRKDIERYTKKRVDVKVEDMNQASSEVRPETDAALLAQGVAEQLVGRVAFRRAMRRAVQTAMRSGALGVRVATAGRLGGTEMGRKEWYREGRVPLHTLRAKVDFGTAEARTTMGAIGVKVWVYHGDEVPYREQETERARARATARARGGLGARPAPRADVPAEPASIEAPPAPAPGESEAPPATDEAPVEAPAVEAPAAAETEGGEA*
>14_0903_05_40cm_Alphaproteobacteria_523_63_8
MGQKVNPLGLRLGINRTWDSRWYSGKNEYSQLLHEDMKIRQELMKDLKQAAVSKIVIERPHKKCRVTVQSARPGVVIGKKGADIEKLRRKVTKLTKSDVVINIVEIRKPELDAQLVAESIAQQLERRVAFRRAMKRAVQSAMRLGAGGIRINCSGRLGGAEIARMEWYREGRVPLHTLRADVDYGVATAFTTYGTCGVKVWIFKGEIMEHDPMAQDKKMAGGEAGSPRRDVP*
>14_0903_05_40cm_Archaea_502_56_8
MSAQERSAVKGLLQMNRSYVQIDEFLEKALKEAGYGGLEIQKTPIGTTLKVSVARPGLAIGRRGTGIKDLTEQVAAQFRFQNPQIAVSEVKTPELNAKIMAARIAQIVSRGTAFRRAANWTLNTIMNAGAMGVEISIAGKLRSDRSHSETYRAGVVPKSGETATKIVREATTDVLLKLGLYGIKVKIALKNAVAPDVEIKEDMREVKVEENAEPEGEVAERARAR*
>14_0903_05_40cm_Bacteria_469_66_9
MGHKVHPNAFRLGFFRPWEANWFANPKDYTKMLHEDLEMRRVILARLRNAGIAKIETERSSNAQLTVTIHTAKPGIVIGKGGSSVDQLREDLEKRFGNRVRISIQEIKQPELDAQLVAENIASQIERRISYKRAMKQSILRTMRAGAKGIRLYAGGRLRGAEMARREQDREGRVPLHTLRADIDFGRATAKTTFGAIGIKVWIYKDQISPAQRRLPPTPEEEPLPNPPVPVTPLAELIEAVAEPQAAQIEVAVPEAPTAVAPRRTRTAAAKVEEKKAAPARPKAAPKPKAEAKTEVKKTAAPTKSTPAAVKKAGTTRNTKKADS*
>14_0903_05_40cm_Bacteria_483_55_9
MGQKVNPIGFRLGVNRDWRSRWYASPQELPAFLHSDLAIRKYVKKKLQFAAVSKIVIERAWNSIRVTIFTARPGIVIGRKGAEIEKMTEEISKMAQGKQVKIDIQEIKTPELDAQLVAENVALQIERRIAYRRAMKKAVQTAMDFDADGIRLRCSGRLNGAEISRSEWYREGKVPLHTLRTAVDYGFAEANTVYGKIGVKCWICKKEEPAAQPATPPPPPLPVPEEV*
>14_0903_05_40cm_Bacteria_491_65_7
MGQKTNPIGMRLGIIATWDSRWFARKDYPKLLEEDIFIRRYLKKRLAQAGISRIIIQRAIAKVTINISTARPGLVIGRRGQQVDQLRDELQHITKKEIFLNIDEVKKPDLDAILVSEHVARQLEQRVSFRRAMKKAIASTMRSGAGGIRIVCSGRLGGAEMARTEGYREGRVPLHTLRADIDFARATARTIYGTVGVKVWIFKGEVLEKKEQPPVLPPSQTRTATPAVG*
>14_0903_05_40cm_Bacteria_494_55_10
MGQKVNPIGFRLAVNRDWRSRWYASPQEMPEFLHSDIEIRDYVKKKLQFAAVSKIVIERAWNSIRVTIFTARPGIVIGRKGAEIEKMTEEISKMAQGKQIKIDIQEIKTPELDAQLVAETVQVAMDFGALGIRLRSSGRLNGAEISRSEWYREGKVPLHTLRTGIDYGFAEANTVYGKIGVKCWICKKEEAPAETPAQASPPPPPPESEATKL*
>14_0903_05_40cm_Bacteria_498_68_8
MGQKTHPNGFRLGFTKTWNAKWYANTRGYSALVKEDVTIRNAIRARLRDAAISRIEIERSTNQVTVTIHTAKPGVVIGKGGAKVEELRQVLGKTTGKAVKVNIFEIRFPEVDPRLIAENVAQQLERRVSFRKVLKQTVQRSMKAGAKGVKVAVAGRLGGAEMSRREWEREGRVPLHTLRADIEFGIAVAKTTFGTIGVKAWVYRGDIEPAPRVAAGGPTAVQAPRAIPPTPPNAMTGALGTTVMPAPALAPAAPAPAAPVPASVAPAPARPLAPAAPREPTPSGASGTGGRSGTSGTGGEAS*
>14_0903_05_40cm_Bacteria_508_68_7
MGQKVHPLGFRLGFVKTWNAKWYAGSKNYPILLKEDVTIRAAIRARLRDAAISRIDIERSTNQVTVTIHTAKPGVVIGKGGAKVEELRQVLGKTTGKAVKVNIFEIRYPELDAVLIAENGRACASPWPAGSVARR*
>14_0903_05_40cm_Betaproteobacteria_516_64_10
MGQKIHPIGFRLSVNKNWSSRWYANSKTFATMLNEDLKVRDYLKKRLSHASVGKVVIERPAKDARITIHSARPGVVIGKKGEDIEMLKADLRKLLGVQMVHVNIEEIRKPEVDAQLIADSIAQQLEKRIMFRRAMKRAMQNAMRLGAQGIKIMSAGRLNGIEIARTEWYREGRVPLHTLRADIDYGFSEAKTTYGVIGIKCWVYKGEVMAKGDQPVAPPAPTADEVLAAKKVKKATPKPALSAPEAKPEPIAAAKTASDTGSSAAPQAKPRAARPHPVVAKKAVSDAKGKAEAKSEAKPKTAVKKSRKPKA*
>14_0903_05_40cm_Rokubacteria_474_69_10
MGQKTHPIGFRLGSTRTWSSRWFATRTYANLLHEDVKIRRFIKDQLYHAGISKIDIERSANRARITILTARPGIIHPELDAQLVAENVALQLQKRVAFRRAMKKAVTSALRLGADGIRIACAGRLGGGEIARREWYRDGRVPLHTIRADIDYGLATAHTTYGTIGVKVWVFKGEVLRAAPAEA*
>14_0903_09_20cm_Acidobacteria_629_56_6
MGQKVHPYGFRLGYTKPWKSRWFVSRDYDKLLLEDVKLKNELKDKLKSAGVSSIEVERPGNKLRVIIKTARPGIIIGRKGAEIDKLKQDVQKRTAREVHIDIQEVHKPELDAQLVSESIALQLEKRVGGAALRVQRNQGPGERTPERQRNRALGMVSAGPAAAAHAARGYRIRIFRSQDHLRGDWRESMDLSRRDFAAEKARAADGWRHRRVLSCRRRADFLC*
>14_0903_09_20cm_Acidobacteria_635_55_5
MRIIIKTARPGIIIGRKGAEIDKLKVELQKRTNRDVFVDIQEVHKPELDAQLVSESIALQLEKRVGFRRAMRKSVDSALRFGCKGIKVRVSGRLNGNEIARSEWYLQGRLPLHTLRADIEYGFSEARTTYGVIGVKTWIYKGEILAQKKREPQVAATAF*
>14_0903_09_20cm_Archaea_636_52_6
MSVTKYFIKDVSRRLEIDELLQRDLKRAGYSRVELTKSPVGTRVVIYAAKPGMVIGRRGQSIKDLTKLLETKFGIENPQLSVATIEIPEQDPKVVASQVAQALQRGVHFRRAAYWAIQRVMESQALGVEIIIRGKLTTERSRFEKFRAGYLPRVGDPVLKSVKVAVADVQLKQGLFGIKVRILPPTVDFIDKPTMKTPPPSVAAPTTVQAPIVETPDVETEKEEPIGNTAQA*
>14_0903_09_20cm_Bacteria_627_57_7
MGQKVHPYGFRLGYTKPWKSRWFVERDYAKLLLEDYKLKQELKEKLKSAGVSSIEVERPGNKLRIIIKTARPGIIIGRKGAEIDKLKQELQKRTNREVYIDIQEVHKPELDAQLVSESIALQLEKRVGFRRAMRKAVDSALRFGCKGIKVRVSGRLNGNEIARSEWYLQGRLPLHTLRADIEYGFSEARTTYGVIGVKAWIYRGEILTQKKREAQQPAGAF*
>14_0903_09_20cm_Betaproteobacteria_633_65_6
MGQKINPIGFRLAVNRNWSSRWYANSRSFAPMLAEDIKVRYFLKRKLAHASVGRVLIERPAKDARITIFSARPGVVIGKKGEEIEALKAELRRLMGVNQVHVNIEEIRKPEVDAQLIADSIAQQLEKRIMFRRAMKRAMQNAMRLGAQGIKIMSSGRLNGIEIARTEWYREGRVPLHTLRADIDYGLGEAKTSFGVIGIKVWVYKGEVMPKGEAQAALPSAAPAAQPETPAAPRRAKKPVPKPGARRPSGRPRPEGERKAAKKPDAPAPKTTVKRPKKVLKDEGGETKE*
>14_0903_09_20cm_Proteobacteria_630_68_11
MGQKVNPLGIRLGIVRDWTSRWYAGKKQFPMHVHTDFRVREFLKEKLAEASVSRILIERAAKKVNITIQTARPGIVIGKKGEDIEKLRQETAALLGMSVNDVRLNIAEIRKPELDSQLVADSIAQQIEKRVMFRRAMKRAVMSTMRSGALGVKVRVSGRLNGSEIARTEWYREGRIPLHTFRADIDYGLSEANTTYGVIGVKVWIFKGEVFDKRELAQQQAAEAEGAAPPAVPLAAAAPAAPLAAAAPAAPDAPETPAQA*
>14_0903_09_30cm_Actinobacteria_10591_68_7
MGQKIHPEGFRVGYIHDWKSNWYEDKNFADVLQEDLQIRDHIENKLSHAGLSSITIERRGEVAVDIHTARPGIVIGKSGSEVDALRKELHKLTGSPVKVNIREVKRPELDAKLVAQSIAEQLQNRVAFRRAMKRALTSAMRSGAKGVKVQVSGRLGGAEMARTEQYSDGRVPLHTLRADIDYGFFEARTTTGRIGVKCWINKGEVMPEGFRSDLVSGDSAGAPDGGRGGRRDDRGGGGRGRGPGGDRGGRGPGGDRGGRGGGGRGPGGGRGGPGGRGGQRGGGR*
>14_0903_09_30cm_Bacteria_680_58_11
MGQKTHPYGFRLGYNKPFKSRWYADKEYADLLHEDVRLRTELKDKLKSAGISSIDIERAANKLVVRIYTARPGIIIGRKGAEIDKLKQDVQKRTKREVHIDIQEVHRPELDAQLVAESIALQLEKRVAFRRAMRKAVDSALRFGCKGIKVRVAGRLNGAEIARKEWYLQGRLPLQTLRADIDFGFAQAYTTYGVIGVKCWIYQGENIPRRASKVQEPREAAAAVA*
>14_0903_09_30cm_Proteobacteria_684_68_8
MGQKVNPLGIRLGIVRDWTSRWYAGKKQFPMHVHTDFRVREFLKEKLAEASVSRILIERAAKKVNITIQTARPGIVIGKKGEDIEKLRQETAALLGMSVNDVRLNIAEIRKPELDSQLVADSIAQQIEKRVMFRRAMKRAVMSTMRSGALGVKVRVSGRLNGSEIARTEWYREGRIPLHTFRADIDYGLSEANTTYGVIGVKVWIFKGEVFDKRELAQQQAAEAEGAAPPAAPPAAPLAAAAPAAPAAPETPAQA*
>14_0903_09_30cm_unknown_10603_52_8
MSVTKYFVKDVSRRLEIDEHLALELKRAGYSHVELTKSPVGTRVVIYAAKPGMVIGRRGQSIRDLTKVLEEKFHIENPQLSVANIEVPEQDPKVVASQVSQALQRGVHFRRAAYWAIQRVMESQALGVEITIRGKLTTERSRFEKFKAGYLPRVGDPVLKSVKTAVADVQLKQGLFGINVRILPPQIDYIDKPIMLTPPAQTVPQPVVLVKEVEPVAMPEVAVEVETTAGDVAVVVEDKEEEETGDSEKA*
>14_0903_09_40cm_Bacteria_746_68_10
MGQKTHPIGFRLGVTRSWSSRWFATKAYANLLHEDVKIRRFIKDQLYHAGIAKIDIERSANRARITISTARPGIIIGRKGSEVEKLKNELQTRTGKEIYLNIEEVIHPELDAQLVAENVALQLQKRVAFRRAMKKAVTSALRLGADGIRIACAGRLGGGEIARREWYRDGRVPLHTLRADIDYGLATAHTTYGTIGVKVWVFKGEVLRAAPADA*
>14_0903_09_40cm_Bacteria_791_70_6
MGQKVHPKGFRLGVIESWDSRWFARREYSELLHEDIKVRNFLKKRLYHAGVSKIEIERAANKAKMNIHTARPGIVIGKKGAEIEKLKQELAKLTRKEIFINIHEVRRPDLDAQLVGENVALQLERRVAFRRAMKEAVARAMRMGAQGIRIQSAGRLGGSEIARTEWYREGRVPLHTLRADVNYGLAEARTTYGVIGVKVWIFRGEVLTKQEEEQRAALGV*
>14_0903_09_40cm_Euryarchaeota_805_64_15
MAEAKVERKDKRIIVENVRRVLLKEYLMKETRRAGFGGLDIQRTPMGTRVTLLAERPGLVIGRKGGAIKSLTEAVDRQFKFDNPQIEVQEVSAPALNAQIMAEKLANALERGWHFRRAGHSTVRRIMEAGAKGCLVVIAGKLTGQRHRTEKFKAGHIKYCGEPRNLWMDRGFAAAKLKPGVIGVTVEIMDPRAKLPDEIEIKQPSAEYIAAAASFVPPVQAPVVVEPEPALSVQATIGPGGSDEGLEPLIEPGEPEPTTAKVKKSKVATKRLKKVAKEVKQLGVDVDVDTEGGDGA*
>14_0903_09_40cm_Ktedonobacter_racemifer_793_53_7
MGQKVHPIGFRLGVVKGWQSRWYAERDYKDVYAEDDLIRQSINKELFNASVSRIEIERAAANQVSVTIYTAKPGIVIGKSGEKVDKLRAMLEAKTKKRVRLNIMEIRQPELDAYLVGRSVAEQLEKRVSFRRAMKQAVQKTMRANAKGIRIICGGRLGGAEIARSEKEVEGKIPLHTLRADIDYGLAEAHTTFGVIGIKVWIYKGDILPSKRREAIEGQQEAAVQPPFAPREGGDRRGGDRRRGGERGERGQRPQGDRPQGGDRGPRGERPPRPQGERPARPQGERTPRPQGERSGRPQGERTPRQPRPQGERPARPQGERAPRPQAEQPAPAAEPQAPTVQPVPEVPEETTPPTPESGTTQSE*
>14_0903_09_40cm_Nitrospirae_760_61_6
MGQKTHPVGYRLGYTRTWSSRWYAGKDYAKLLHQDIKIRKMVKEKLYHAGVSKVEIERSGDQTRVIIQRSVAAALRLGAQGIRVTCAGRLGGAEIARTEWYREGRVPLHTLRAYIDYGFAEAHTTMGQIGVKTWIYKGEVLPVQPEKPEPTFDRR*
>14_0903_09_40cm_Proteobacteria_757_70_20
MGQKVNPLGIRLGIVRDWTSRWYAGKKQFPMHVHTDFRVREFLKEKLAEASVSRILIERAAKKVNITIQTARPGIVIGKKGEDIEKLRQETAALLGMSVNDVRLNIAEIRKPELDSQLVADSIAQQIEKRVMFRRAMKRAVMSTMRSGALGVKVRVSGRLNGSEIARTEWYREGRIPLHTFRADIDYGLSEANTTYGVIGVKVWIFKGEVFDKRELAQQQAAEAEGAAPPAAARSKRRAAPWPAT*
>14_0903_09_40cm_Proteobacteria_761_67_12
MGQKVNPLGIRLGITRDWTSRWYAGKRQFPVHVNTDFRVREFLKRRLAEASVSRILIERAAKKVNITIQTARPGIVIGKKGEDIEKLRQETAALLGMPMNDVRLNIAEIRKPELDAQLVGDSIAQQIEKRVMFRRAMKRAVMSTMRSGALGVKVRVSGRLNGSEIARTEWYREGRIPLHTFRADIDYGLSEAHTTYGVIGVKVWIFKGEVFDKSELAQQAAEGEVAAAPSTPPAPAAPPPVTPPAPEAPPTGLT*
>14_0903_12_20cm_Acidobacteria_891_55_5
MGQKVHPYGFRLGYTKPWKSRWFVERDYDKLLLEDVKLKNELKDKLKSAGVSSIEIERPGNKLRVIIKTARPGIIIGRKGAEIDKLKQDVQKRTSREVYIDIQEVHKPELDAQLVSESIALQLEKRVGFRRAMRKAVDSRPFEWQ*
>14_0903_12_20cm_Acidobacteria_902_65_6
MGQKVHPFGFRLGFNKTWRSRWYSDRDYAKLLHEDLALRQTLKKRFAHAGVSKIETERAANKLKIDIYTSRPGIIIGRKGTEVDKLKQEIQKRTNREVFINIQEIQKPELDAQLIGESVAMQLEKRVAFRRAMRKAVESALRFGARGIKVRVSGRLNGAEIARSEWYLHGQLPLQTLRADIDYGFAEANTTYGQIGIKVWLYKGERLVPQRGREEEYRERAPRRPQARA*
>14_0903_12_20cm_Acidobacteria_917_58_8
MSVRATRPGIIIGRKGAEIDKLKQELQKRTSREVFIDIQEVHKPELDAQLVSESIALQLEKRVGFRRAMRKSVDSALRFGCKGIKVRVSGRLNGNEIARSEWYLQGRLPLHTLRADIEYGFSEARTTYGVIGVKCWIYKGEILSAKKRESQNAAPAGAF*
>14_0903_12_20cm_Actinobacteria_894_72_7
MGQKVNPYGFRLGVTTDWKSRWFNDREYQDYLIEDWKIRHYLMSQLERAAVSRIEIERTRDRLRIDVHTARPGIVIGRRGAEADRLRTDLAKMTSNPKVQLNIQEIRQPELDAALIAQGIADQLAGRVSFRRAMKRALQTVQKAGGQGIRVQCAGRLGGSEMSRKEAYREGRVPLHTLRADIDYGFREARTTFGRIGVKVWIYKGDILPYKVSADEKTRREADMATGGTSGEGRPRRVISAGGGRRRPEQGEPGEPAAPGAAPEAEVPEEAEAKPIVAEIDPELERILAEEEEIERRTRQQHHEAPHFRQEGD*
>14_0903_12_20cm_Actinobacteria_941_71_8
MGHKVHPEVLRVGYIHDWKSTWFNEREFSDYLLEDIRIRDHIEGKLAHAGLSDITIRKDKNEIEVNINTARPGIVIGKSGTEVDALRRELHRMTKKSVKVNILEIKRPELDAKLVAQSIAEQLQNRVAFRRAMKRSLTSAIRSGAKGVKVQVSGRLGGAEMARTEGYSDGRVPLHTLRADIDYGFFEARTTFGRIGVKVWINKGEIMPKGFAQDLTQIEAPQQMRTDGAGGRPGRGGGARGGGPGRGGPGPGPGPGPGPGGPSGGAQGAGGPAGDRPPPPGAGTQRPGNG*
>14_0903_12_20cm_Bacteria_10610_64_6
MGQKVHPYGFRLGYNKDWHSHWFAKKQFGNFLLEDLKLKAQMKGRFMGAGVSHVDVERAANRLKLIIYTSRPGIIIGRKGAEIDKLKADIAARTGKEVLVSIQEIHKPELNAQLQAEKIAAQLEKRIAFRRAMRKAVEETLRFGGQGIKVKVSGRLNGAEIARSEWHLQGRLPLHTLRADIDYGFAEARTTFGAIGVKCWIYRGEILAQKKREAQPAAGAF*
>14_0903_12_20cm_Bacteria_885_69_7
MGHKVHPNGFRLGVYRNWEAKWFAPDKEFKGLLLEDIRLRRMLVNRLKNAGIARIETERSSSALTITLHTAKPGIVIGKGGTSVDALRDELEKMTGKRVRVTIQEIKKPELSAQLVAESVAAQLEKRIAFRRAIKQSLMKTMRAGAQGVKIRVKGRLGGSEMARVEWNREGRVPLHTLKADIDFGQTEAKTTFGRIGVSAWVYSGDFPTQAPPKPPAAVEEPAASEVTLATALPEIPQPVAQMAPAIAEAAAAPSPPAPTVTAEESKAKRPSRARAAARPAAADTASAEVGAAPAAAEPAAAAPTRARAKAAPKTPAATTDGEAKKPAARRTTRKKEG*
>14_0903_12_20cm_Bacteria_889_69_22
MGQKIHPIGLRLGIVKDWESKWYAEKNFPDLIQEDQTLRRHIKRKLGRAGISRVEIERTDNRVRITIHSARPGIIIGRGGTGIDALKKELEAMTAKQIQLNVQEIRRAELEAVLVAQNVAGQLERRVAYRRAMKQAVARSLRSGAKGIRISCRGRLAGAEIARYEWYRDGRVPLQTLRADIDFGIAEALTTYGRIGVKVWIYRGDVLPERRRPGEMRGRPGETVVLPSRMPRVVVQRRPEPHADAQEGEVS*
>14_0903_12_20cm_Bacteria_908_55_11
MGQKVNPIGFRLGVNRDWRSRWYASPQEMPEFLHSDIEIRDYVKKKLQYAAVSKIVIERAWNSIRVTIFTARPGIVIGRKGAEIEKMTEEISKMAQGKQIKIDIQEIKTPELDAQLVAENVALQIERRIAYRRAMKKAVQVAMDFGALGIRLRSSGRLNGAEISRSEWYREGKVPLHTLRTGIDYGFAEANTVYGKIGVKCWICKKEEAPAETPAQASPPPPPAATEL*
>14_0903_12_20cm_Bacteria_913_55_8
MGQKVNPIGFRLNVNRDWRSRWYASPQEFPSFLHNDLKIRDYVKKKLQFAAVAKIVIERAWNSIRVTIHTARPGIVIGRKGAEIEKMTEEISKMADGKQVKIDIQEIKTPELDAQLVAENVALQIERRIAYRRAMKKAVQTAMDFGAEGIKIRSSGRLNGAEISRSEWYREGKIPLHTLRTAIDYGFAEANTVYGKIGVKCWICRKEERPAEAPAAPAPPPPPPAEPAEV*
>14_0903_12_20cm_Bacteria_924_55_9
MGQKVNPTGFRLSVNRDWRSRWYASPQEFPSFLHSDLKIRNYVKKKLQFAAVSKIVIERAWNSIRVTIHTARPGIVIGRKGAEIEKMTEEISKMAEGKQVKIDIQEIKTPELDAQLVSENVALQIERRIAYRRAMKKAVQTAMDFGAEGIRLRSSGRLNGAEISRSEWYREGKVPLHTLRTPIDYGFAEANTVYGKIGVKCWICKKEEPAPQSTPPAPPPPAPEPAEV*
>14_0903_12_20cm_Bacteria_926_65_5
MAENVAAQLEKRIAFRRAIKQSLMKTMRAGAQGVKIRVKGRLGGSEMARVEWNREGRVPLHTLKADIDFGQTEAKTTFGRIGVSAWVYTGNFPTEAPPKPQAAVEEPVDSGVPVGAAIGEAPAPLAELVQQTVAAPVAPETPAVPVTAGPAPEAPAAAKPKRTRTPKPTATADGGEKPKRTTRAKTSTGEKATELKAPRARAPKKKE*
>14_0903_12_20cm_Betaproteobacteria_919_62_6
MGQKIHPTGFRLAVNRDWTSKWYANSKHFPTILNEDIKVRAYLKKKLSHASVGKITIERPAKNARITIHSARPGVVIGKKGEDIETLRANLRKMMGTEVGLNIEEIRKPEIDAQLVADSIAQQLEKRIMFRRAMKRAMQNAMRLGAQGIKIMSSGRLNGIEIARCEWYREGRVPLHTLRADIDYGFAEAKTSYGVIGIKVWVFKGEVMPHNAEPQAAPAPAPEAPKRARKPAGVKNVAAS*
>14_0903_12_20cm_Gemmatimonadetes_909_70_19
MGQKVHPYGFRLGIIKPWRSRYYARRDFPELLKEDDLIRKYLKTRLSHAAIADVHIERKPGKVTVTVHTGRPGVVIGKRGAEVDKLRDELAQLTGKEVGINVEEIKRPELDAQLVADSVAHQLTQRISFRRAMKRAVQSAMRMGAQGIKIKTAGRLGGAEIARTEGYHEGRVPLHTLRADIDYATSTAKTTYGTIGVKVWIFTREMTEELSGRTYSTGV*
>14_0903_12_20cm_Ktedonobacter_racemifer_1020_54_11
MGQKVHPIGFRLGVVKGWQSRWYAERDYKDVYAEDDLIRQSINKELFNASVSRIEIERAAANQVSVTIYTAKPGIVIGKSGEKVDKLRAMLEAKTKKRVRLNIMEIRQPELDAYLVGRSVAEQLEKRVSFRRAMKQAVQKTMRANAKGIRIICGGRLGGAEIARSEKEVEGKIPLHTLRADIDYGLAEAHTTFGVIGIKVWIYKGDILPSKRREAIEGQQEAAVQPPFAPREGGDRRGGDRRRGGERGERSDRGQRPQGDRPQGGDRGPRGERPPRPQGERPARPQGERTPRPQGERSGRPQGERTPRQPRPQGERPARPQGERAPRPQAEQPAPAAEPQAPTVQPVPEVPEETTPPTPESGTTQSE*
>14_0903_12_20cm_Proteobacteria_893_68_25
MGQKVNPLGIRLGIVRDWTSRWYASKKQFPTHVHTDFRVREFLKEKLAEASVSRILIERAAKKVNITIQTARPGIVIGKKGEDIEKLRQETAALLGMSVNDVRLNIAEIRKPELDSQLVADSIAQQIEKRVMFRRAMKRAVMSTMRSGALGVKVRVSGRLNGSEIARTEWYREGRIPLHTFRADIDYGLSEANTTYGVIGVKVWIFKGEVFDKRELAQQQAAEAEGAAPPAAPLAAAPPAAPLAAAAPAAPDAPETPAQA*
>14_0903_12_30cm_Acidobacteria_1043_61_10
MGQKTHPYGFRLGYNKVWRSRWFAHRDYADLLHEDVELRRQLKDRLRSAGVSAIDIERAANKLVIRIYTARPGIIIGRKGAEIDKLKNEVQKRTHREVHIDIQEVHRPELDAQLVGESIALQLEKRVAFRRAMRKAVDSALRFGCKGIKVRVAGRLNGAEIARKEWYLQGRLPLQTLRADIDFGFAQAYTTYGVIGVKCWIYQGEKIPERGLAVTKQPGLGAE*
>14_0903_12_30cm_Acidobacteria_1079_57_7
MGQKVHPYGFRLGFTKPWKSRWFAERDYDKQLHEDVKLKTELKEKLKSAGVSAIEIERPGNKLRIIIKTARPGIIIGRKGAEIDKLKAELQKRTAGKDIFVDIQEVHKPELDAQLVSESIALQLEKRVGLRRAMRKAVDSALRFGCKGIKVRVSGRLNGNEIARSEWYLQGRLPLHTLRADIDFGFSEARTTYGVIGVKCWVYKGEILQQKKREAQPAAVGGF*
>14_0903_12_30cm_Acidobacteria_1081_55_6
MGQKVHPYGFRLGYTKPWKSRWFVERDYDKLLLEDVRLKNELKDKLKGDVQKRTGREVYIDIQEVHKPELDAQLVSESIALQLEKRVGFRRAMRKAVDSALRFGCKGIKVRVSGRLNGNEIARSEWYLQGRLPLHTLRADIEYGFSEAKTTYGVIGVKCWIYRGEILPQKKREVQQPVGAF*
>14_0903_12_30cm_Alphaproteobacteria_1062_64_7
MGQKVNPIGLRLGINRTWDSRWYSGKNEYGQLLHEDMKIREELMKDLKQAAVSKIMIERPHKKCRVTVQSARPGVVIGKKGADIEKLRKKVTKLTKSDVVINIVEIRKPELDAQLVAESIAQQLERRVAFRRAMKRAVQSAMRLGAGGIRINCSGRLGGAEIARMEWYREGRVPLHTLRADVDYGVATAFTTYGTCGVKVWIFKGEIMEHDPMAQDKKMAEGEVGRPRRDAS*
>14_0903_12_30cm_Bacteria_1044_57_11
MGQKVHPYGFRLGYTKPWKSRWFVERDYDKLLLEDVKLKDELKDKLKSAGVSAIEIERPGNKLRIIIKTARPGIIIGRKGAEIDKLKQELQKRTNREVYIDIQEVHKPELDAQLVSESIALQLEKRVGFRRAMRKAVDSALRFGCKGIKVRVSGRLNGNEIARSEWYLQGRLPLHTLRADIEYGFSEARTTYGVIGVKAWIYRGEILTQKKREAQQPAGAF*
>14_0903_12_30cm_Bacteria_1047_68_7
MVRHQGLCRAAGISRIDIERSANRARITIFTARPGIIIGRKGAEVEKLKNEIQTRTAKEVYLNIEEVVHPELDAQLVAENVALQLQKRVAFRRAMKKAVTSALRLGADGIRIACAGRLGGAEIARREWYRDGRVPLHTIRADIDYGLAEAHTTYGAIGVKVWIFKGEVLPAQRAIAEA*
>14_0903_12_30cm_Bacteria_1056_68_10
MGQKTHPIGFRLGVTRTWSSRWFATKNYAKLLHEDVKIRRYIKDQLYHAGISRIDIERSANRARITVATARPGIIIGRKGAEVERLKNELQARTQKEIYLNIEEVIHPELDAQLVSENVALQLQKRVAFRRAMKKAVTSSLRLGADGIRIACSGRLGGSEIARREWYRDGRVPLHTLRADIDFGMATAHTTYGTIGVKVWIFKGEVLAKAPAEA*
>14_0903_12_30cm_Bacteria_1060_56_9
MGQKVNPIGFRLGVNRDWRSRWYASPQELPAFLHSDLEIRNYVKKKLQFAAVAKIVIERAWNSIRVTIHTARPGIVIGRKGAEIEKMTEEISKMAQGKQIKIDIQEIKTPELDAQLVAENVALQIERRIAYRRAMKKAVQTAMDFGAQGIRLRSSGRLNGAEISRSEWYREGKVPLHTLRTGIDYGFAEANTVYGKIGVKCWICKKEEVSTEAAAPPPPLPPPPPAEPAEV*
>14_0903_12_30cm_Bacteria_1092_55_8
MGQKVHPYGFRLGYNKDWHSHWFAKKQYGDFLIEDLKLKRELKQRFTGAGVSHVDIERAANRLKIIIYTSRPGIIIGRKGAEIDKLKGDISSRTGREVLVSIQEIHKPELNAQLQAEKIAAQLEKRIAFRRAMRKAVEESLRFGAQGIKVKVSGRLNGAEIARSEWHLQGQLPLHTLRSDVDYGFAEANTTFGVIGVKVWIYRGQILDANAAMARGTGTDPINDTRPGGREGRARPARARRERPERPER*
>14_0903_12_30cm_Bacteria_1108_73_5
MGHKVHPNAFRLGVYRTWEANWFALDKDYTKLLHEDLAMRRLIMGRLRNAGIARIETERSSNAQMTVTIHTAKPGIVIGKGGASVDQLREDLEKTFGNRVRISIQEIKQPELDAQLVAENIASQLERRISHRRAMKQSILRTMRSGAKGVRIALAGRLRGAEMARREWDREGRVPLHTLRADIQFGKATAKTTFGMIGIKVWIYRDMVKGRTRGGEQQTEIAPQPTEAEVASAQQAAQQQSQGGPGNRPPGQRPRRRGGRGRSGGGGGGGQGGQGGGPRPGGGGGGQGQGGPGGQGQGGQGQGGQGGHGGGREGGNAPS*
>14_0903_12_30cm_Bacteria_1118_70_6
MGQKTHPIGFRLGSTRTWASRWFATKDYARLLHEDVKIRRYIKDSLYHAGISRIDIERSANRARITIHTARPGIIIGRKGAEVEKLKNELQARTGKEIYLNIEEVMHPELDAQLVAENVALQLQKRVAFRRAMKRVRGPPRRRRDRATGVVPRRPGAAAHDPRGHRLRSGDVAHDVRHDRRQGVDLQGRGAARPGAGGGVSARC*
>14_0903_12_30cm_Bacteria_1120_68_12
MGQKTHPIGFRLGVTRSWSSRWFATKAYANLLHEDVKIRRFIKDQLYHAGIAKIDIERSANRARITISTARPGIIIGRKGSEVEKLKNELQTRTGKEIYLNIEEVIHPELDAQLVAENVALQLQKRVAFRRAMKKAVTSALRLGADGIRIACAGRLGGGEIARREWYRDGRVPLHTLRADIDYGLATAHTTYGTIGVKVWVFKGEVLRSSTGRPSAAG*
>14_0903_12_30cm_Betaproteobacteria_1059_67_7
MGQKINPVGFRLAVNKNWSSRWYANTKNFAPMLAEDIKVRDFLKRKLAHASVGRVLIERPAKDARITIFSARPGVVIGKKGEEIEALKAELRRIMGVQQVHVNIEEIRKPEIDAQLIADSIAQQLEKRIMFRRAMKRAMQNAMRLGAQGIKIMSAGRLNGIEIARTEWYREGRVPLHTLRADIDYGLGEAKTTYGVIGIKVWVYKGEMAPKGDAQAAAAAAAAGAPAPAQPEAPAEPRRAKKPAPRAGQKRGPARPRPEARVARKEGAPAPKTTVKRPKKVVKEEPPKPDGGEQKG*
>14_0903_12_30cm_Betaproteobacteria_1076_65_10
MGQKIHPIGFRLSVNKNWSSRWYANSKNFATMLNEDLKVRDYLKKRLSHASVGKVMIERPAKDARITIHSARPGVVIGKKGEDIEMLKADLRKLLGVQMVHVNIEEIRKPEVDAQLIADSIAQQLEKRIMFRRAMKRAMQNAMRLGAQGIKIMSAGRLNGIEIARTESTA*
>14_0903_12_30cm_Euryarchaeota_1049_65_11
MSETRRAGFGGLDIQRTPMGTRVTLLAERPGLVIGRKGGAIKSLTEAVERQFKFDNPQIEVQEVGSPALNAQIMAEKLANALERGWHFRRAGHSTVRRIMEAGAKGCLVVIAGKLTGQRHRREKFKSGHIKYCGEPRNLWMDRGFAAAKLKPGIIGVTVEIMDPRAKLPDEIEIKQPSAEYVAAAAAMAEAALIARAQPQPEAVPATVPAEGEPEEPEPLIVEEPKAPETKVKRGKVASKRLKKVAKEVKALGVDADVEPSGGDDA*
>14_0903_12_30cm_Proteobacteria_1046_69_21
MGQKVNPLGIRLGIVRDWTSRWYAGKKQFPTHVHTDFRVREFLKKKLAEASVSRILIERAAKKVNITIQTARPGIVIGKKGEDIEKLRQETAALLGMSVNDVRLNIAEIRKPELDSQLVADSIAQQIEKRVMFRRAMKRAVMSTMRSGALGVKVRVSGRLNGSEIARTEWYREGRVPLHTFRADIDYGLSEANTTYGVIGVKVWIFKGEVFDKRELAQQQAAEAEGAAPPAAPLAAAATAAPAAPAAPAAP*
>14_0903_12_40cm_Acidobacteria_10612_65_12
MGQKVHPYGFRLGYNKDWHSHWFAKKQFGNFLLEDLKLKAQMKGRFMGAGVSHVDVERAANRLKLIIYTSRPGIIIGRKGAEIDKLKADIAARTGKEVLVSIQEIHKPELNAQLQAEKIAAQLEKRIAFRRAMRKAVEETLRFGGQGIKVKVSGRLNGAEIARSEWHLQGRLPLHTLRADIDYGFAEARTTFGAIGVKCWIYRGEILDPKAAMARGTQPDPINEPRPERGDGRRPRRDRDSEDRPRGPRGDRGGRGPRGGGGDRR*
>14_0903_12_40cm_Acidobacteria_4663_53_8
MGQKVHPYGFRLGYNKDWHSHWYAKRQFGEYLLEDLKLKRELKQKFTGAGVSHVDVERAANRMKIIIYTSRPGIIIGRKGAEIDKLKGDLSARTGREVLVSIQEIHKPELNAQLQAEKIAAQLEKRIAFRRAMRKAVEESLRFGAQGIKVKVSGRLNGAEIARSEWHLQGQLPLHTLRADVDYGLAEAHTTFGVIGVKVWIYRGEILDPKAAMARGTGTDPINEPTGAGGRGERRPRTRREREGRGEGGDRPDRGGRGRGGDRS*
>14_0903_12_40cm_Bacteria_10609_55_11
MGQKVHPYGFRLGYTKPWRSRWFVERDYNKLLLEDVKLKEELKEKLKSAGVSSIEIERPGNKLRIIIRTARPGIIIGRKGTEIDKLKQDVQKRTAREVFIDIQEVHKPELDAQLVAEGIALQLEKRVGFRRAMRKSVDSALRFGCKGIKVRVSGRLNGNEIARSEWYLQGRLPLHTLRADIEYGFAEARTTYGVIGVKTWVYKGDILPAKKRSSEQVGAGAF*
>14_0903_12_40cm_Euryarchaeota_4735_64_14
MARESKIERKDKRIIVENVRRVLLKEYLMSETRRAGFGGLDIQRTPMGTRVTLLAERPGLVIGRKGGAIKSLTEAVERQFKFDNPQIEVQEVGSPALNAQIMAEKLANALERGWHFRRAGHSTVRRIMEAGAKGCLVVIAGKLTGQRHRTEKFKAGHIKYCGEPRNLWMDRGFAAAKLKPGIIGVTVEIMDPRAKLPDEVEIKQPSAEYLAAAAAAQAAPVVVPQTVEALAGVPLEAPPVLEGESAEDVDALAVLFGTSSCTSAEWQRWAEPRQIRERSGPSGRTSPGFSRSCGRKNCSVAGRSPPPPRSRFPRERRADVDAHSRGFEGWTVNLRKHELIGLRVEVIGASDPSQAHLEGRVVDETRNMLIVDVRGEEKRIPKHGSRFRFAVPGGFEIDGDEIRYRPEDRVKKAR*
>14_0903_12_40cm_Ktedonobacter_racemifer_4702_53_8
MGQKVHPIGFRLGVVKGWQSRWYAERDYKDVFAEDDLIRRAINKELFNASVSRIEIERAAANQVSVTIYTAKPGIVIGKSGEKVDKLRAMLEAKTKKRVRLNIMEIRQPELDAYLVGRSVAEQLEKRVSFRRAMKQAVQKSMRAGAKGIRIICGGRLGGAEIARSEKEVEGKIPLHTLRADIDYGLAEAHTTFGVIGIKVWIYKGDILPSKRREAFEGQQEAATQPPFAPRERDGGDRRGGDRRRGGEGGQRGERSQRAQGDRPQGGDRGPRGERPPRPQGDRPARPQGERSGRPQGERTPRQPRPQGDRPARAQGERAPRPRAEQPAPAEETQLPQAPQAPTVQPVPEETTPPTPETGTTQSE*
>14_0903_12_40cm_Solirubrobacterales_4660_72_9
MGQKVHPESMRVGYIHDWKSNWFSHRHFAQFLGEDVRIRGHITGKLAHAGLSDITIRKDSAEVEVNIHTARPGIVIGKSGSEVDALRRDLHRITGKQIKVNILEIKRPELDAKLVSQSIAEQLQNRVAFRRAMKRALTSAMRSGAKGVRIQVSGRLGGAEMARTEGYSDGRVPLHTMRADIDYGFYEARTTFGRIGVKCWINKGEIMPEGYSGADLTDMTGPPPQSERDGRDGRDGGRGRGRGRGGGSGRSGPGGPRPASGGRDRSGPGSGAARPGEAPAPAPPSAETPSPASEPTEAQPPAPERSEAPPSAPEQPAAPEQPATETGDADAPPGPEAS*
>14_0903_13_20cm_Acidobacteria_10553_57_8
MGQKTHPYGFRLGYNKPFKSRWYADKEYADLLHEDVKLRKELKEKLKSAGISSIDIERAANKLVVRIYTARPGIIIGRKGAEIDKLKQDVQKRTKREVHIDIQEVHRPELDATLVAESIALQLEKRVAFRRAMRKAVDSALRFGCKGIKVRVAGRLNGAEIAHLILALRKPTRLTA*
>14_0903_13_20cm_Acidobacteria_1218_57_5
MGQKVHPYGFRLGYTKPWKSRWFVERDYDKLLLEDVKLKAELKDKLKSAGISAVEIERPGNKIRIIIKTARPGIIIGRKGAEIDKLKQELQKRTSREVFIDIQEVHKPELDAQLVSESIALQLEKRVGFRRAMRKSVDSALRFGCKGIKVRVSGRLNGNEIARSEWYLQGRLPLHTLRADIEYGFSEARTTYGVIGVKCWIYKGEILAAKKRESQSAVPSGAF*
>14_0903_13_20cm_Acidobacteriales_1219_55_6
MGQKVHPYGFRLGYTKPWKSRWFVERDYDKLLLEDVKLKNELKDKLKSAGVSSIEVERPGNKLRVIIKTARPGIIIGRKGAEIDKLKQDVQKRTNREVYIDIQEVHKPELDAQLVSESIALQLEKRVGFRRAMRKAVDSALRFGCKGIKVRVSGRLNGNEIARSEWYLQGRLPLHTLRADIEYGFTEARTTYGVIGVKCWIYKGEILPTKKRESQAVGAF*
>14_0903_13_20cm_Bacteria_10557_55_8
MGQKVNPIGFRLGVNRDWRSRWYASPQELPAFLHSDLEIRSYVKKKLQFAAVSKIVIERAWNSIRVTIFTARPGIVIGRKGAEIEKMTEEISKMAQGKQIKIDIQEIKSPELDAQLVAENVALQIERRIAYRRAMKKAVQTAMDFGAEGIRLRCSGRLNGAEISRSEWYREGKVPLHTLRTGIDYGFAEANTVYGKIGVKCWICKKEEAPAQAAASAPSPPPLPVPEQI*
>14_0903_13_20cm_Bacteria_1202_57_11
MGQKTHPYGFRLGYNKPWKSRWYADKDYADLLHEDVKLRKELKEKLKSAGISSIDIERAANKLVVRIYTARPGIIIGRKGAEIDKLKQEVQKRTKREVHIDIQEVHRPELDAQLVAESIALQLEKRVAFRRAMRKAVDSALRFGCKGIKVRVAGRLNGAEIARKEWYLQGRLPLQTLRADIDFGTAEANTTYGVIGVKCWVYQGENVPKKASKIQKERETAAVA*
>14_0903_13_20cm_Proteobacteria_1234_70_6
MGQKTHPTGFRLGIIKTWSSRWYEEKNYAKWLHEDLKLKDFIKKKLNHAGVSYIEIERAANKAKINIHTARPGIVIGKRGAGVETLKKEVQALTENEVFLNIIEVRKAETNAQLVAENIATQLERRIAFRRAMKKATQTAMKFGAKGIKVASSGRLGGAEMCRREWYKEGRVPLHTLRADIEYGFTEAHTTYGSIGVKAWVFHGEVLATRKETRTPTSQR*
>14_0903_13_30cm_Acidobacteria_4806_58_15
MGQKVHPYGFRLGYTKPWKSRWFAERDYDKQLHEDVKLKAELKDKLKSAGVSAIEIERPGNKLRIIIKTARPGIIIGRKGAEIDKLKAELQKRTAGKDIFVDIQEVHKPELDAQLVSESIALQLEKRVGFRRAMRKAVDSALRFGCKGIKVRVSGRLNGNEIARSEWYLQGRLPLHTLRADIEYGFTEARTTYGVIGVKCWIYKGEILQQKKREPQAAAVGGF*
>14_0903_13_30cm_Acidobacteria_4851_65_16
MGQKVHPIGFRLGFNKTWRSRWYSDRDYAKLLHEDLALRSSLKKRFAHAGVAKIETERAANKLKIDIYTSRPGIIIGRKGTEVDKLKQEIQKKTSREVFINIQEIQKPELDAQLISESVAMQLEKRVALRFGARGIKVRVSGRLNGAEIARSEWYLHGQLPLQTLRADIDYGFAEANTTYGQIGIKVWLYKGERLVPQRGREEEYRERAPRRPQARA*
>14_0903_13_30cm_Acidobacteria_4858_56_6
MGQKVHPYGFRLGYTKPWKSRWFVERDYNKLLLEDYKLKAELKEKLKSAGVSSIEIERPGNKLRIIIRTARPGIIIGRKGAEIDKLKGELQKRTSRDVFIDITEVHKPELQLEKRVGFRRAMRKAVDSALRFGCKGIKVRVSGRLNGNEIARSEWYLQGRLPLHTLRADIDYGFSEARTTYGVIGVKCWIYRGEILPQKKREPQVDKSVF*
>14_0903_13_30cm_Acidobacteria_4908_55_5
MGQKVHPYGFRLGYTKPWKSRWFVERDYDKLLLEDVKLKNELKDKLKSAGVSSIEIERPGNKLRVIIKTARPGIIIGRKGAEIDKLKQDVQKRTSREVYIDIQEVHKPELDAQLVSESIALQLEKRVGFRRAMRKAVDSALRFGCKGIKVRVSGRLNGNEIARSEWYLQGVSAAV*
>14_0903_13_30cm_Acidobacteria_4932_58_16
MGQKTHPYGFRLGYNKPHKSRWYADKDYADLLHEDVKLRKELKEKLKSAGISSIDIERAANKLVVRIYTARPGIIIGRKGAEIDKLKQDVQKRTKREVHIDILEVHRPELDAQLVAESIALQLEKRVAFRRAMRKAVDSALRFGCKGIKVRVAGRLNGAEIARKEWYLQGRLPLQTLRADIDYGTAEANTTYGVIGVKCWVYQGENVPKKASKIQKERETVAAA*
>14_0903_13_30cm_Acidobacteria_4990_57_9
MGQKVHPYGFRLGYTKPWKSRWFAERDYDKQLLEDVKLKAELKEKLKSAGVSSIEIERPGNKLRVMIKTARPGIIIGRKGAEIDKLKAEVQKRMAGREVFIDILEVHKPELDAQLVSESIALQLEKRVGFRRAMRKSVDSALRFGCKGIKVRVSGRLNGNEIARSEWYLQGRLPLHTLRADIDYGFTEARTTYGVIGVKCWVYKGEILPAKKREATPARETTGAF*
>14_0903_13_30cm_Acidobacteria_5024_67_6
MGQKVHPHGFRLGFNKTWRSRWFADRDYAKLLHEDLKLRDSLKERFAHAGVSKIEIERAANKLKIDIYTSRPGIIIGRKGTEVDKLKTEIQKQTSREVFINIQEIQKPELDAQLIAESVAMQLEKRVAFRRAMRKAVESALRFGARGIKVRVSGRLNGAEIARSEWYLHGQLPLQTLRADIDYGFAEAFTTYGAIGVKVWLYKGERLAPRIGREEDYRTPRRAAGGRA*
>14_0903_13_30cm_Acidobacteria_5060_64_8
MGQKVHPFGFRLGFNKTWRSRWYSDRDYAKLLHEDLVLRQSLKKRFAHAGVSKIETERAANKLKIDIYTSRPGIIIGRKGTEVDKLKQEIQKRTNREVFINIQEIQKPELDAQLISESVAMQLEKRVAFRRAMRKAVESALRFGARGIKVRVSGRLNGAEIARSEWYLHGQLPLQTLRADIDYGFAEANTTYGQIGIKVWLYKGERLVPLRGREEEYRERAPRRPAARA*
>14_0903_13_30cm_Actinobacteria_4855_70_17
MGQKIHPGGLRVGVIHDWKSNWYTGKKEFSAYILEDVRIREHIYNKLAHAGLSDILIRKDKQRITIDIYTARPGIVIGKSGVEVDALRRDLHALTQKNVHININEIKRPELDAKLVAQSIAEQLSNRVAFRRAMKRALASAIRSGAAGVKIQCSGRLGGGEMSRREMYSEGRVPLHTIRADIDYGFVEAKTTAGRIGVKVWINKGEIMPEGFGESDTRLGDQDTRRRRGGALEGLGASRESGRGRGPDREGLGPVRQRRRGQGGQGGGTGRGRGRGPGGGGARPGSARPGARDRARGQDNVEQPRTDEQAVSAEGREQPVIEPQVEVTPQEVAEAPDTTTPTQQVEDPTKLEQSGDPSEAGSGAGEAAAARPKEQGEKPKRGTRKTKKDGE*
>14_0903_13_30cm_Actinobacteria_4882_65_7
MGQKVNPYGFRLGITTDWKSRWFADRRAYADNIIEDWKIRDFIMSQLPHAAISRIEVERTRDRLRIDVHTARPGIVIGRRGAEADRLRQGLAKITGNNRVQLNIQEIKQPELDAALIAQGVADQLAGRVAFRRAMKRAVQNAQKAGALGIRVQCAGRLGGAEMSRTEWYREGRVPLHTLRAEIDYGFREAKTTYGRIGVKVWIYRGDIVPYKTPPDVAQAAALAAGDPTDGPRPRRVVSSSAAARRRSTAETVEVTAAPEEVDETVAPLVKEADPEFERLLAEEEEIERSTRDHHETPHFRMDD*
>14_0903_13_30cm_Actinobacteria_4884_69_8
MGQKIHPEGFRVGYIHDWKSTWFNEREFADYLFEDIAIRDHIQRKLAHAGLSDIRIVKQRGEVTVDIHTARPGIVIGKSGSEVDALRRDLHKLMNKPVKVNIREIKRPELDAKLVAQSIAEQLQNRVAFRRAMKRALTSAMRSGAKGVKVQVSGRLGGAEMARTEGYSDGRVPLHTLRADIDYGFVEARTTTGRIGVKCWINKGEVMPEGYGPSPGDEGADALTPRSARQRPGRPQRRAPAPAGAATGGPARPASAPAQRTPSQPPQPPEPRPRQETEAPAARPAPEPAPAQEAVPEATPGATATSGDGAAVEPERSEAAEPATGGEPKTEEGEE*
>14_0903_13_30cm_Actinobacteria_4916_68_8
MIGKSGVEVDALRRELHAITKKNVHININEIKRPELDAKLVAQSIAEQLENRVSFRRAMKRSLASAMRSGAQGIKITAGGRLGGGEMSRREAYSEGRVPLHTIRADIDYGLAEAKTTFGIIGVKVWINKGEIMPEGFEGASGRDSRLGDQDQARRRRGASAEGLGASREGGRRGVDREGLGIVPRRRGQRPSGGRGGRARDRDSDRA*
>14_0903_13_30cm_Alphaproteobacteria_4799_66_28
MGQKVNPIGLRLGINRTWDSRWYSGKNDYGKLLHEDMKIREVLSEALKQAAVSKIVIERPHKKCRVTIHSARPGVVIGKKGADIEKLRKMVAKLTDSDVVINILEIRKPELDAQLVAESIAQQLERRVAFRRAMKRAVQSAMRLGAEGIRINCAGRLGGAEIARMEWYREGRVPLHTLRADVDFGVATAFTTYGTCGVKVWIFKGEIMEHDPMAQDKKMAEGEAGRPRRDAA*
>14_0903_13_30cm_Bacteria_4796_57_9
MGQKTHPYGFRLGYNKPFRSRWYADKEYADLLHEDVKLRTELKDKLKSAGISSIDIERAANKLVVRIYTARPGIIIGRKGAEIDKLKQDVQKRTKREVHIDIQEVHRPELDAQLVAESIALQLEKRVAFRRAMRKAVDSALRFGCKGIKVRVAGRLNGAEIARKEWYLQGRLPLQTLRAEIDFGFAQAYTTYGVIGVKCWIYQGENIPRRSKVQEPRETAAAAG*
>14_0903_13_30cm_Bacteria_4803_58_14
MGQKVHPYGFRLGFNKPWRSRWFAKQAYAKLLQEDLELKADLRERLKSAGLSSIEVDRPGNKLRITIRTSRPGIIIGRKGAEIEKLKQDLAKRTKREVFIDIQEVHRPELDAQLVSESIGLQLEKRVAFRRAMRKAVDSALRFGCKGIKVRVSGRLNGAEIARSEWYLQGQLPLHTLRADIDYGFSEARTTYGVIGVKTWLYKGEILDSKTRRSGLSSEPEPRRMEPRREQRRREPQPAAPPAASQETGGPAVQAPPSDLPRPARTGGPLMPPLMPPQPAWKQEARSETLPAEHTEHKPAEAAPETKPEDQNKG*
>14_0903_13_30cm_Bacteria_4804_57_9
MGQKTHPYGFRLGYNKPWRSRWFAGKDYADLLHEDVVLRRQLKDRLRSAGISAIDIERAANKLVIRLFTARPGIIIGRKGAEIDKLKNEIQKRTKREVHIDIQEVHRPELDSQLVAESIALQLEKRVAFRRAMRKAVDSALRFGCKGIKVRVAGRLNGAEIARKEWYLQGRLPLQTLRADIDFGFAQAYTTYGVIGVKCWIYQGENVPERGKRRAATASAAAAD*
>14_0903_13_30cm_Bacteria_4805_60_6
MGQKVHPFGFRLGYNKTWKSRWFAKKDYADMLHEDLKLKKQLKEQLKSAGVAAIEVERPGNKLKITIHTARPGIIIGRKGSEIDRLRQEVQKRTGREVLPINIQEVHRPELNAQLVAESVALQLEKRVAFRRAMRKAVDSALRFGCKGIKIRCGGRLNGAEIARSEWYLQGRLPLHTLRADIDFGLAEAHTTYGLIGIKCWIYNGEIFEQKKRTEKIGEPVGAAVV*
>14_0903_13_30cm_Bacteria_4817_57_14
MGQKVHPYGFRLGYTKPWKSRWFVEKDYAKLLHEDVKLKNELKDKLKSAGVSSIEIERPGNKIRIIIKTARPGIIIGRKGAEIDKLKADLQKRTSREVFVDIQEVHKPELDAQLVSESIALQLEKRVGFRRAMRKAVDSALRFGCKGIKVRVSGRLNGNEIARSEWYLQGRLPLHTLRADIDYGFTEARTTYGVIGVKCWVYKGEILPQKKREPQAAVGGF*
>14_0903_13_30cm_Bacteria_4823_55_8
MGQKTHPYGFRLGITKPWRSRWFAKRDYSRLLHEDLKLKRDLKKQLVHAGVSNIEVERMANKLRITIYTSRPGIIIGRKGAEIDKLKADIQKRTNREVYINIQEIHRPELDAQLVGESIALQLEKRIAFRRAMRKSVDTALRFGAQGIKVRVSGRLNGAEIARSEWYLQGRLPLHTLRADVDYGFAQAYTTYGVIGVKCWIYKGEILPSKQPQGPAAARI*
>14_0903_13_30cm_Bacteria_4826_69_9
MGQKVHPKGFRLGVIESWDSRWYAGKEYAGLLHEDMRVRTFIKRRLYHAGISKIEIERAANKAKVNIHTARPGIVIGKKGAEIDKLKSELNKLSGRDCFINIHEVRRPDIEAQLVAENVALQLERRVAFRRAMKEAVARAMRMGALGIRIQSSGRLGGAEIARREWYREGRVPLHTLRAEIAYGFAQAYTTYGVIGVKTWIFRGEVLTKQEEEQRTAIGA*
>14_0903_13_30cm_Bacteria_4830_56_8
MGQKVHPYGFRLGFNRTWHSNWIAKRDYADLLHEDLKLKKELKGRFAGAGVSHIDIERAANKLKIIIHTSRPGIIIGRKGAEIDKLKQEIKDRTGREVYVNIQGADRSAAREANSFPPGDAASRRERSTLWRPGHQGAGVRTVKRGRDCSFRMVLAGKASASHFTRRYRLRLR*
>14_0903_13_30cm_Bacteria_4831_56_5
MGQKVHPVGFRLGILRSWDSNWYDDKDFAGKLQEDLRVRNYIHNRLKKAGISRILIDRTPKKAVITIHTSRPGIVIGRSGKEITQLEEELKQITNKEVKILIHEIKRPELDSFLLAENIAGQLEGRMSFRRAMKMAITSAMRMGAEGVRVMCGGRLGGAEIARSEQYKEGRIPLHTLRADIDYAQATAMTIYGTIGVKVWICRGEVLDRTPKEPRGAI*
>14_0903_13_30cm_Bacteria_4832_68_9
MGQKVHPFGFRLGFNRTWQSRWYAEKTYSALLHEDISLRTDLKKRLAHAGVARIDIERAANKLKINIHTSRPGIIIGRKGAEVDKLRDDLQKKTGREIFINIMEIHKPELESQLVAESVGLQMERRVAFRRAMKKAIESAMRFGAKGVKIRVSGRLGGAEIARSEWYLEGQLPLHTLRADIDYGFAEARTTYGQIGVKVWIYKGELKSVTRPQDRLGLAQI*
>14_0903_13_30cm_Bacteria_4841_53_9
MGQKVHPYGFRVGYNKDWHSHWFTKHDFAKFLAEDLKLKRDLKRRFSGGGVSHIDIERAASRLKIIIYTSRPGIIIGRKGSEIEKLREDLSRKTGREVLISIQEIRHPELNAQLQAEKIAQQLEKRIAFRRAMKKTMEESQRFGAQGIKVMIAGRLNGAEIARTEWSLQGRLPLHTLRADIDYGFAEALTTFGIIGVKVWIYRGEILDPNGSMARGTTTDPMNEVKVERGARRPRRDDRNR*
>14_0903_13_30cm_Bacteria_4853_55_13
MGQKVHPYGFRLGYTKPWKSRWFVERDYDKLLLEDVKLKGELKEKLKSAGVSSIEVERPGNKLRVIIKTARPGIIIGRKGAEIDKLKGEMQKRTNREVYIDIQEVHKPELDAQLVSESIALQLEKRVGFRRAMRKAVDSALRFGCKGIKVRVSGRLNGNEIARSEWYLQGRLPLHTLRADXXXXXXXGEILPTKKRESQAVGAF*
>14_0903_13_30cm_Bacteria_4866_66_9
MGHKVHPNAFRLGVFRPWEANWFANPKDYTKMLHEDLEMRRVILARLRNAGIAKIETERSSNAQLTVTIHTAKPGIVIGKGGSSVDQLREDLEKRFGNRVRISIQEIKQPELDAQLVAENIASQIERRISYKRAMKQAILRTMRSGAKGVRIYCGGRLRGAEMARREWDREGRVPLHTLRADIDFGRATAKTTFGAIGVKCWIYKDQISPAQRRLAAIQEETVPIAEAVAPQPQPEAVEAAAATEPVAQPTSASTETAAKPAARRTRTTAAPKTAARPKAEAKSATNAEAKKPAAPKKATTRTKKADA*
>14_0903_13_30cm_Bacteria_4876_63_13
YADKNYTEQLHEDLRIRRAIERMLPDAGISRVEIERNANQVTVSIHTARPGIVIGRGGQRVDELRGRLEKASGRRVRVNINEIRLPEVEAPLVARAVAEQIERRVSHRRAIKQAAMRAMQRGAQGVRIRIAGRLGGSDMSRKDQERQGRVPLHTLKADVDYGTAEARTTLGRIGVKVWIYKGDKITERTAPPVSALEKARAAAEPAAETPPAPAAAAVDQQEAGSQETPAEPAQQEGGDATT*
>14_0903_13_30cm_Bacteria_4899_71_7
MGQKVHPKGFRLGVIESWDSRWFARREYSELLHEDIKVRNFLKKRLYHAGVSKIEIERAANKAKMNIHTARPGIVIGKKGAEIEKLKQELAKLTSKETFINIHEVRRPDLDAQLVAENVALQLERRVAFRRAMKEAVXXXXXXXXDVNYGLAEAKTTYGVIGVKCWIFRGEVLTKQEEEQRAALGV*
>14_0903_13_30cm_Bacteria_4903_55_12
MGQKVNPIGFRLSVNRDWRSRWYASSQEFPSFLHSDLKIRNYVKKKLQFAAVAKIVIERAWNSIRVTIHTARPGIVIGRKGAEIEKMTEEISKMAEGKQVKIDIQEIKTPELDAQLVAEKVSLQIERRIAYRRAMKKAVQTAMDFGAEGIRLRCSGRLNGAEISRSEWYREGKIPLHTLRTSVDFGFAEANTVYGKIGVKCWINAATTATRAG*
>14_0903_13_30cm_Bacteria_4917_66_8
MGQKTHPIGFRLGVKVGERSVKDWDGRWFATGKEYSDLLIEDVRVREHIMTRMADAGVAKVEIERSANMITVTIHAAKPGIVIGKSGVKVEELRRTLEAKTGKRIRVTIQEIRQPEINAMLVARSIADQLEKRVAFRRAMKQAVQRAQRFGAKGVRVQVSGRLGGSEMSRREWDRWGRVPLHTLRADIDYGQTEAHTTYGVIGVKVWVYRGDFTPDGRSPEEVAAEQRQPDRRGPRATVRAEVPEAPAPEAAAPVVPAEVDYSRGGVFEPGEESGELRPRGQREAAEAPPTAPAAPQPPTPPVRPAPTPPTPPAPPPTGEH*
>14_0903_13_30cm_Bacteria_4927_68_6
MGQKIHPIGLRLGIVKDWESKWYAEKNFPDLIQEDQILRRHIKRKLGRAGISRIEIERTDNRVRITIHSARPGIIIGRGGTGIDALKKELEAMTAKQIQLNVQEIRRAELEAVLVAQNVAGQLERASGSPAAAGLPAPRSPGTNGTGTAGFPFRR*
>14_0903_13_30cm_Bacteria_4939_59_17
MGQKVHPYGFRLGINRTWRSRWFARKDYGALLHEDLNLKAMLKKKFAHAGISRIEVERAANKLTVIIFTSRPGIIVGKKGTEIEKLKKDLQTLTGREINLRIQEINKPELDAQLVGEGIAQQLEKRIAFRRAMRRAVDSTLRFGAKGIKVRVGGRLNGAEIARSEWYLHGQLPLHTLRADIDYGFAQAFTTYGVIGVKVWIYKGEVFEMQRLERAERPERPERPERAR*
>14_0903_13_30cm_Bacteria_4942_54_11
MGQKVSPIGFRLGVNRDWRSRWYASPQELPAFLHSDLAIRNYVKKKLQFAAVSKIVIERAWNSIRVTIFTARPGIVIGRKGAEIEKMTEEISKMAQGKQVKIDIQEIKTPELDAQLVAENVALQIERRIAYRRAMKKAVQTAMDFGAEGIRLRSSGRLNGAEISRSEWYREGKVPLHTLRTAVDYGFAEANTVYGKIGVKCWICKKEEPAPQQTAPPPPPPPLPVPEGV*
>14_0903_13_30cm_Bacteria_4946_69_16
MGQKVHPKGLRLGIIENWDSRWFARREYADLLHEDTKIRSFLKKRLYHAGVNIHTARPGIVIGKKGAEIEKLKQELAKLTRKEIFINIHEVRRPDLDAQLVGENVALQLERRVAFRRAMKEAVARAMRMGAQGIRIQSAGRLGGSEIARTEWYREGRVPLHTLRADVNYGLAEARTTYGVIGVKVWIFRGEVLTKQEEEQRAALGV*
>14_0903_13_30cm_Bacteria_4968_56_13
MVLLSYITPLLHYSMGVNRDWRSRWYASPQEFPSFLHNDLTIRAYVKKKLQFAAVSKIVIERAWNSIRVTIHTARPGIVIGRKGAEIERMTEEISKMADGKQVKIDIQEIKTPELDAQLVSENVALQIERRIAYRRAMKKAVQTAMDFGAEGIKLRCSGRLNGAEISRSEWYREGKIPLHTLRTPIDYGFAEANTVYGKIGVKCWICKKEEAPAAQPAASLPPPPPPPAPEAAGV*
>14_0903_13_30cm_Bacteria_4981_58_6
MGQKTNPIGLRVAVNKDWRSKWYADKKEFGTLLSEDRKIRDLLKKRLESASVPKILIERAANRCRITILTARPGVVIGRKGAEIDKLKEELSRMTGKEIYVDIQEIKTPELDAQLVAENVALQLERRVSFRRAMKKAVQTAMDFGAEGIKVRCAGRLGGAELARVEQYHQGRVPLHTLRANIDYGFAEANTVYGKLGIKCWICKGESGGEKRQKEPGVLAATA*
>14_0903_13_30cm_Bacteria_4982_55_14
MGQKVNPIGFRLNVNRDLRSRWYASPQEFPSFLHNDLKIREYVKKKLRETIHTARPGIVIGRKGAEIEKMTEEISKMADGKQVKIDIQEIKTPELDAQLVAENVALQIERRIAYRRAMKKAVHTAMDFGAEGIKIRSSGRLNGAEISRSEWYREGKIPLHTLRTPIDYGFAEANTVYGKIGVKCWICRKEERPAEAPTAPAAPPPEPAEV*
>14_0903_13_30cm_Bacteria_5177_56_11
VKLRKELKEKLKSAGISSIDIERAANKLVVRIFTARPGIIIGRKGAEIDKLKQDVQKRTKREVHIDIQEVHRPELDATLVAESIALQLEKRVAFRRAMRKSVDSALRFGCKGIKVRVAGRLNGAEIARKEWYLQGRLPLQTLRADIDFGTAEAHTTYGVIGVKCWIYQGENVPKRNTRTKDKPEAVTAD*
>14_0903_13_30cm_Bacteria_5203_56_6
MGQKVNPIGFRLGVNRDWRSRWYASPQELPDFLHSDLEIRAYVKKKLQYAAVAKIVIERAWNSIRVTIHTARPGIVIGRKGAEIEKMTEEISKMAAGKQIKIDIQEIKTPELDAQLVAENVSLQIERRIAYRRAMKKAVQVAMDFGAQGIRLRCSGRLNGAEISRSEWYREGKVPLHTLRTPIDYGFAEANTVYGKIGVKCWICKKEEAPPEQRQEAPQPLPPAPEPAQT*
>14_0903_13_30cm_Betaproteobacteria_4811_62_7
MTENKDRHGTENSSDWLSPLRQSELGVEHFPTILNEDIKVRDYLKKKLSHASVGKITIERPAKNARITIHSARPGVVIGKKGEDIETLRSNLRKMMGTEVGLNIEEIRKPEIDAQLVADSIAQQLEKRIMFRRAMKRAMQNAMRLGAQGIKIMSSGRLNGIEIARTEWYREGRVPLHTLRADIDYGFAEAKTTYGVIGIKVWVFKGEVLPHNAEPQIAPPPPPEPAKRVRKAPGVKNATAS*
>14_0903_13_30cm_Betaproteobacteria_4861_65_15
MGQKINPTGFRLSVNRDWASKWYANSKHFPATLNEDIKVRDYLRKKLSHASVGKITIERPAKNARITIHSARPGVVIGKKGEDIETLRASLRKMMGTEVGLNIEEIRKPEIDAQLVADSIAQQLEKRIMFRRAMKRAMQNAMRLGAQGIKIMSSGRLNGIEIARTEWYREGRVPLHTLRADIDYGFAEAKTTYGVIGIKVWVFKGEVLPHNAEPQAAPVPAPEAPKRIRKSAGAKNVAAS*
>14_0903_13_30cm_Betaproteobacteria_4874_67_16
MGQKINPVGFRLAVNRNWSSRWYANSKNFAPMLAEDIKVRSFLKSKLAHASVGRVLIERPAKDARITIFSARPGVVIGKKGEEIEALKAELRRIMGVQQVHVNIEEIRKPEIDAQLIADSIAQQLEKRIMFRRAMKRAMQNAMRLGAQGIKIMSAGRLNGIEIARTEWYREGRVPLHTLRADIDYGLGEAKTSYGVIGIKVWVYKGEVLPKGELPSLLPGAAPVAQPEAPAEPKRAKKPAPRPGAKRGERGGPARPRPEGDKRAAPRKEGAPTPKTTVKRPKKVVKDEAAKPEGEKPEGEKKE*
>14_0903_13_30cm_Betaproteobacteria_4912_61_9
MGQKINPTGFRLSVNRDWASKWYANSKHFATILNEDVKVRDFLRKKLSHASVGKITIERPAKNARITIHSARPGVVIGKKGEDIETLRAQLRRMMGTEVGLNIEEIRKPEIDAQLVADSIAQQLEKRIMFRRAMKRAMQNAMRLGAQGIKIMSSGRLNGIEIARTEWYREGRVPLHTLRADIDYGFAEAKTTYGVIGIKVWVFKGEVMPHNAEPQAATPPEPETPKRVRKSAGVKNVAAS*
>14_0903_13_30cm_Betaproteobacteria_5017_62_15
MGQKIHPIGFRLGVARNWTSKWFANSKHYAPTLSEDIKVREYLKKKLSHASVAKVTIERPAKNARITIHSARPGVVIGKKGEDIETLRGDLRKMIQLISDSIAQQLEKRIMFRRAMKRAMQNAMRLGAQGIKIMSSGRLNGVEIARCEWYREGRVPLHTLRADIDYGFAEARTTYGVIGIKVWVFKGEVLAHNAEPTAAPQPAPEAPKRPRRSGAGAKNAAAS*
>14_0903_13_30cm_Burkholderiales_4888_66_12
MGQKIHPVGFRLPVTRNWASRWYASNQNFATMLAEDLKVREFLKARLKSAAVSRILIERPAKNARITIFSARPGVVIGKKGEDIENLKAELTRRLGVPVAVNIEEVRKPEIDAQLIADSITQQLEKRIMFRRAMKRAMQNAMRLGAQGIKIMSSGRLNGIEIARCEWYREGRVPLHTLKADIDYGFSEAKTTYGVIGVKCWVYRGDRLGHGEAPSATPMPQEEDRRPRRGARPGGPDNRGRPGGGGFDRGAPGRGAPDRGAPRQAVAPAVEGADKSAEAGGEAPKTPAVKRVRKAVAPAGTPPKGEAKGE*
>14_0903_13_30cm_Deltaproteobacteria_5016_55_6
MGQKTHPKLFRLGVIESWDSKWFARHDYPKLLHEDFRITKFLKSRLYHAGISRIEIERAANKAKINIHTARPGIVIGKKGAEIEKLKEEITKLTHRETYINIHEVRRPDLDGQLAAENVALQLERRVAFRSAMKESVSRAMRMGAQGVRIQSAGRLGGSEIARTEWYREGRVPLHTLRADISYGFAEARTTYGVIGVKVWIFRGEVLTEEEEQQKAMLGG*
>14_0903_13_30cm_Gemmatimonadetes_4828_69_21
MGQKTHPYGFRLGIIKPWRSRYYARRDFPELLKEDDLIRKYLKARLSHAAIAEVHIERKPGKVTVTVHTGRPGVVIGKRGAEVDKLRDELAQLTGKEVGINVEEIKRPELNAQLVGDSVVHQLNQRISFRRAMKRAVQSAMRMGAQGIKIKCAGRLGGAEIARTEGTAPSA*
>14_0903_13_30cm_Gemmatimonadetes_4837_61_12
MGQKTHPIGFRLGVSKTWRSQWYANRDFPQLLREDELLRKYLKARLGHAAIADIRIERKPGKVVVTIHTGRPGVVIGKKGTEVDQLRDELSQLSGKEVGINVEEIKRPTSSPSASRSVVL*
>14_0903_13_30cm_Nitrospirae_4802_57_10
MGHKTHPIGYRLGYNVTWSSRWYASKDYTKLLHQDIKIRKMVKQRLFHAGVAKVEIERSGDQTRVIIHTARPGIIIGRKGAEVDKLKAELEKSYSGQVYITVKEIKKPELDAQLVCENVATQLEKRVAFRRAMKRSVQSALRLGAQGIKIMVGGRLGGAEIARSEWYREGRVPLHTLRADIDYGFAEAHTTMGQIGIKTWIYKGEVLPLQPFNKESAFDRRIG*
>14_0903_13_30cm_Nitrospirae_4810_58_12
MGQKVHPIGLRLGYVKPWNSRWFADKEYAKILHEDIRIRRMVKSKLYHAGVSKVEIERSGDQAKVIIHTARPGIIIGRKGAEVDKLKADLEKMVGRQVYITIKEIKKPELDAQLVTENIAVQLEKRVAFRRAMKRSVASALRLGARGIKIRCSGRLGGTEIARTEWYLQGRVPLHTLRADIDYGFAEAHTTMGQIGIKAWIYKGEILPSLPGKDDSAMERR*
>14_0903_13_30cm_Proteobacteria_5023_70_7
MGQKTHPTGFRLGIIKTWSSRWYEEKNYAKWLHEDLKLKDFIKKKLNHAGVSYIEIERAANKCKINIHTARPGIVIGKRGAGVETLKKEVQALTENEVFLNIIEIRKAETNAQRFAAR*
>14_0903_13_30cm_RBG_16_RIF_WS3X_71_46_curated_4845_70_10
MGQKTNPIGLRLGIIKTWDSRWFGKRAYPEMLREDLLIKRYLKKRLYQAGISKITIERKGDRITIGIRTARPGLVIGRKGEQVDKLSEEMKKLTGRHVQLNIEEIKRADLDSQLVAEHIAKQLEQRVSFRRAMKKAIASSMRAGAKGIRVACAGRLGGSEMARYETYREGRVPLHTLRADIDFAKATAFTPYGTCGVKVWMFHGEVLDRAAAGHAPAVAPAR*
>14_0903_13_30cm_RBG_16_RIF_WS3X_71_46_curated_5059_69_5
MGQKTNPIGLRLGIVKTWDSRWFAKRNYPELLREDLLIKRYLKKRLYQAGISKITIERKGDKLTIAIKTARPGRVIGRKGEQVDKLSEEMKQLTKRVVQLNIEEIKRADLDAQLVAEHIAKQLEQRVSFRRVMKKAIASSMRAGAKGIRVACAGRLGGSEMARYETYREGRVPLHTLRADIDFARATANTAYGTCGVKVWIFHGEVLDRRPGAQAAVR*
>14_0903_13_30cm_Rhizobiales_4873_60_7
MGQKVNPIGFRLGINRTWDSRWFAKGAEYGKLLHEDMKIRNYLKEQLKQAGVSKVLIERPHKKCRVTIFSARPGVVIGKKGADIEKLRKKVAEMTNSEVHLNIVEVRKPETDAMLVAENIAQQLERRVAFRRAMKRAVQSAQRMGAEGIKITCAGGAEIARTEWYREGRVPLHTLRADVDYGTATAITAYGTNGVKVWIFKGEILEHDPMAQDKRNAESQEGQRPRRERESTAV*
>14_0903_13_30cm_Verrucomicrobia_4807_59_6
MGQKTNPIGLRIAVNKDWRSKWYAEKKEFGKLLAEDRRIRDILKKKLESASVPKIQIERAATRCRITIFTARPGVVIGRKGAEIDKIKEDLSRMTGKEIFVDIQEIKTPELDAQLVAENIALQLERRISFRRAMKKAVQTAMDFGADGIKIRCAGRLGGAELARTEMYHEGRVPLHTLRANIDYGFAEASTVYGKLGVKCWICKGETKVERGNKAAGAGAAPSN*
>14_0903_13_30cm_unknown_4933_52_11
MSVTKYFVKDVSRRLEIDEHLALELKRAGYSHVELTKSPVGTRVVIYAAKPGMVIGRRGQSIRDLTKVLEDKFHIENPQLSVANIEVPEQDPKVVASQVASALQRGVHFRRAAYWAIQRVMESQALGVEITIRGKLTTERSRFEKFKAGYLPRVGDPVLKSVKTAVADVQLKQGLFGINVPPQPVTPAKEAEPIAAPEVAVEIDTPAEVAVVVENKEEEKTADSQKA*
>14_0903_13_30cm_unknown_4948_52_13
MSVTKYFVKDVSRRLEIDEHLALELKRAGYSHVELTKSPVGTRVVIYAAKPGMVIGRRGQSIRDLTKVLEEKFHIENPQLSVANIEVPEQDPKVVASQVASALQRGVHFRRAAYWAIQRVMESQALGVEITIRGKLTTERSRFEKFKAGYLPRVGDPVLKSVKTAVADVQLKQGLFGINVRILPPQVDYIDKPIMLTPPAETTPQPIAPAKEPEQIAMPAVEVEVETVVGDVPVVVEDKEEEETGDSEKA*
>14_0903_13_40cm_Alphaproteobacteria_1359_63_7
MGQKVNPLGLRLGINRTWDSRWYSGKNEYSQLLHEDMKIREELMKDLKQAAVSKIVIERPHKKCRVTVQSARPGVVIGKKGADIEKLRRKVTKLTKSDVVINIVEIRKPELDAQLVAESIAQQLERRVAFRRAMKRAVQSAMRLGAGGIRINCSGRLGGAEIARMEWYREGRVPLHTLRADVDYGVATAFTTYGTCGVKVWIFKGEIMEHDPMAQDKKMAEGEAGRPRRDVP*
>14_0903_13_40cm_Bacteria_1351_69_7
MGQKTHPYGFRLGIVKPWRSRYYARRDFPELLKEDDLIRKYLKTRLAHAAIADVHIERKPGKVTVTVHTGRPGVVIGKRGAEVDKLRDELTQLTGKEVGINVEEIKRPELEAQLVADSVAHQLTQRISFRRAMKRAVQSAMRMGAQGIKIKTAGRLGGAEIARTEGYHEGRVPLHTLRADINYATSTAKTTYGTIGVKVWIFTREVTEELAGRTYSTGA*
>14_0903_13_40cm_Bacteria_1360_58_7
MGQKTHPYGFRLGYNKPHKSRWYADKDYADLLHEDVKLRKELKEKLKSAGISSIDIERAANKLVVRIYTARPGIIIGRKGAEIDKLKQDVQKRTKREVHIDIQEVHRPELDATLVAESIALQLEKRVAFRRAMRKAVDSALRFGCKGIKVRVAGRLNGAEIARKEWYLQGRLPLQTLRADIDFGTAEANTTYGVIGVKCWVYQGENVPKKASKIQKERETVAAA*
>14_0903_13_40cm_Bacteria_1363_54_7
MDLKIRNYVKKKLQFAAVSKIVIERAWNSIRVTIHTARPGIVIGRKGAEIEKMTEEISKMVEGKQVKIDIQEIKTPELDAQLVAENVALQIERRIAYRRAMKKAVQTAMDFGAEGIRLRCSGRLNGAEISRSEWYREGKVPLHTLRTPIDYGFAEANTVYGKIGVKCWICKKEEPAPQSTISAPPPLAPEPAEV*
>14_0903_13_40cm_Bacteria_1368_63_9
MGQKVHPHGFRLGYIYTWNSKWYADKNYTEQLHEDLRIRRSIERMLPDAGISRVEIERNANQITVSIHTARPGIVIGRGGQRVDELRGRLEKTSGRRVRVNINEVRLPEIEAPLVARAVAEQIERRVSHRRAIKQAALRAMQRGAQGVRIRIAGRLGGSDMSRRDQERQGRVPLHTLKADVDYGTAEARTTLGRIGVKVWIYKGDKISERTAPPVSALEKARAASGEPQAGGVAAPGGPDQPSEASAEAAAAEPPPEPAQQESGDATA*
>14_0903_13_40cm_Bacteria_1396_70_5
MGQKTHPIGYRLGFTKTWNAKWYANHKAYPVLLKEDVSIRTAIRSRLRDAAIARIEIERSANQVTVTIQTAKPGVVIGKGGAKVEELRQALGKATGKAVKVNIFEIRYPELDANLIAENVAQQLERRVSFRKVLKQTVSRSMKAGAKGVRVAVAGRLGGAEMSRREWEREGRVPLHTLRADIEFGRAIAKTTYGTIGVKAWVYKGDVEPSPRQVAPAATPARAGA*
>14_0903_13_40cm_Bacteria_1416_54_6
MGQKVHPYGFRLGYTKPWKSRWFVERDYDKLLLEDVKLKGELKEKLKSAGVSSIEVERPGNKLRVIIKTARPGIIIGRKGAEIDKLKGEMQKRTNREVYIDIQEVHKPELDAQLVSESIALQLEKRVGFRRAMRKAVDSALRFGCKGIKVRVSGRLNGNEIARSEWYLQGRLPLHTLRADIEYGFSEARTTYGVIGVKCWIYRGERRSASPRRWERFEDRVI*
>14_0903_13_40cm_Euryarchaeota_1366_64_11
MPAEAKVNRKDKRIIVENVRRVLLKEYLMNETRRAGFGGLDIQRTPMGTRVTLLAERPGLVIGRKGGAIKALTEAVEQRFRFDNPQIEVQEVASPALNAQIMAEKLANALERGWHFRRAGHSTVRRIMEAGAKGCLVVIAGKLTGQRHRTEKFKAGHIKYCGEPRNLWMGLGFASAKLKPGIIGVTVEIMDPRAKLPDEVEIKKPTAEYLAAAAAAALEPIRAPEPVVEVVAVAGPGEEESVEEPEPLIVPEEPDPAKKVKKSKVAAKRLKKVAKQVSELGVDADVGPEGGDET*
>14_0903_13_40cm_Euryarchaeota_1386_65_10
MPAESKVERKDKRIIVENVRRVLLKEYLMNETRRAGFGGLDIQRTPMGTRVTLLAERPGLVIGRKGGAIKSLTEAVERQFKFDNPQIEVQEVGSPALNAQIMAEKLANALERGWHFRRAGHSTVRRIMEAGAKGCLVVIAGKLTGQRHRREKFKAGHIKYCGEPRNLWMDRGFAAAKLKPGVIGVTVEIMDPRAKLPDEVEIKQPSAEYLAAAAAMAEAALLVRAEPKPEAVPAAVPAEDEPEEPEPLILEEPKVAEPKVKRGKVASKRLKKVAKEVKALGVDADVEPNGGDDA*
>14_0903_13_40cm_Euryarchaeota_1413_65_11
MARESKVERKDKRIIVENVRRVLLKEYLMNETRRAGFGGLDIQRTPMGTRVTLLAERPGLVIGRKGGAIKSLTEAVERQFKFDNPQIEVQEVGSPALNAQIMAEKLANALERGWHFRRAGHSTVRRIMEAGAKGCLVVIAGKLTGQRHRTEKFKAGHIKYCGEPRNLWMDRGFAAAKLKPGIIGVTVEIMDPRAKLPDEVEIKQPSAEYLAAAAAAQAAPVVVPQTVERLEEVPLEAPPALEGEAAEDVDALAVLEESDATTKKVKKGKVAAKRLKKVAKEVKELGVDATIDAGGGDEA*
>14_0903_13_40cm_Euryarchaeota_1427_64_8
MPAEAKVNRKDKRIIVENLRRVLLKEYLMNETRRAGFGGLDIQRTPMGTRVTLLAERPGLVIGRKGGAIKALTEAVEQRFRFDNPQIEVQEVASPALNAQIMAEKLANALERGWHFRRAGHSTVRRIMEAGAKGCLVVIAGKLTGQRHRTEKFKAGHIKYCGEPRNLWMGLGFASAKLKPGVIGVTVEIMDPRAKLPDEIEIKKPTPEYLAAAAAAAAAEPIPAPEPMVEVAAVGGPGEEGESVEEPEPLIVPEEPDPTKKIKKSKVATKRLKKVAKQVSELGVDADVETGGGDET*
>14_0903_13_40cm_Thaumarchaeota_1398_38_5
MSSVKNVIQDSYKLMLLKDYLREAIKEAGFSDVEIQKTPTGTRVGLHVTRPGIVIGRKGSGIRDLTKVLEKDFGLKNPQISVIEITRPELEPSVMCNRMAQHIARGTAFRRAVMWTLQTIMDTGAMGVQITISGKLRGERSGFEKHSKGILPRAGYQAGVIVAEDVVHVETKMGLIGIRIRIARKEKFVPEFELKAVKKESKQKPKAKEEEKEIEIVEEAQIDKTKPRTESEEIEREEELIKKVETYEDVEEELK*
>14_0903_13_40cm_Verrucomicrobia_1369_56_11
MGQKVNPIGFRLGVNRDWRARWYASPQELPAFLHSDLEIRSYVKKKLQFAAVSKIVMERAWNSIRVTIHTARPGIVIGRKGAEIEKMTEEISKMAQGKQIKIDIQEIKAPELDAQLVAENVALQIERRIAYRRAMKKAVQTAMDFGAQGIRLRCSGRLNGAEISRSEWYREGKVPLHTLRTGIDYGFAEANTVYGKIGVKCWMCKKEEAATEPAGPNLPPPPPLLPEEV*
>14_0903_16_20cm_Acidobacteriales_5411_55_10
MGQKVHPYGFRLGYTKPWKSRWFVERDYDKLLLEDVKLKNELKDKLKSAGVSSIEVERPGNKLRVIIKTARPGIIIGRKGAEIDKLKQDVQKRTNREVYIDIQEVHKPELDAQLVSESIALQLEKRVGFRRAMRKAVDSALRFGCKGIKVRVSGRLNGNEIARSEWYLQGRLPLHTLRADILFKQLSAISYQPSVKAAIGW*
>14_0903_16_20cm_Actinobacteria_5406_68_7
MGQKVHPESLRVGYIHDWKSNWFNERSFADYLDEDIQIRGHIIRRLSHAGLSDITIRKNATEVEVNIHTARPGIVIGKSGSEVDQLRRDLHRITRKQVKVNILEIKRPELDARLVAQSIAEQLQNRVAFRRAMKRALTSAMRSGAKGVRVQVSGRLGGAEMARTEGYSDGRVPLHTLRADIDYGFHEARTTFGRIGVKCWINKGEIMPEGYTGAELTSMEEPAPQASERGGRGGRDGRGRGGGPGGRDGRGRSGGGPGRGGAAGRGAAGRSGPAPADASRGERATGPPGEAAAVAGGGEEASRGSETTGRGRSRSSGRSRRPRGSSGGGTEGNGGESGGGSGSEQGS*
>14_0903_16_20cm_Bradyrhizobium_5408_60_11
MGQKINPIGLRLGINRTWYSLWFAGKNEYGKLLHEDVKASDVVINIVEIRKPELDATLVAESIAQQLERRVAFRRAMKRAVQSAMRLGAEGIRINCSGRLGGAEIARMEWYREGRVPLHTLRADIDYGVATAFTTFGTCGVKVWIFKGEILEHDPMAQDKKMAEGDTARPRRDAA*
>14_0903_16_20cm_Conexibacter_woesei_5407_74_7
GLSDITIRKDANEVEVNIHTARPGIVIGKSGSEVDALRRDLHRMTGKAIKVNILEIKRPELDAALVAQSIGEQLQNRVAFRRAMKRALTSAMRSGAKGVKVQVSGRLGGAEMARTEGYSDGRVPLHTLRADIDYGFYEARTTFGRIGVKCWINKGEIMPEGYAGADLTDVNAPRPGEERGGRDGGGRGRGGRGGPGGGGRGGPGGRGGGPGGRGGSGPGGRGGGPGGGGGRGGGGGRGGGPGGGGGRGGGRPAPEGARSSGGEGRGRGEGGGRAEPPAPAQPESPPQPPAGGGGGPSQAQTSDAPPAEGQA*
>14_0903_16_20cm_Ktedonobacter_racemifer_5439_53_10
MGHKVHPIGFRLGIIKGWQSRWYAERDYKDVFAEDDLIRRTINKELANASVSRIEIERAAANQVSVTIHTAKPGIVIGKSGEKVDRLRAVLEVKTKKRVRLNILEIRQPEMDAYLVARSVAEQLEKRVSFRRAMKQAVQKSMRSNAKGIRIIVGGRLGGAEIARSEKEVEGKIPLHTLRADIDYGMAQARTTFGMIGIKVWIYKGDILPSKRREAGEAVQELGAQPQLGPRDREGGDRRGGDRRRGGEGRQRGDRGERPQGERPAGGDRGPRQAGERSQRPQGQRPPRPQGERPPRAQGDRPQGQQGGERSERPPRPPRPQGERTERAPRAQGDRPPRQQGERTARAEQAPKVSEKEAPPVAPELPPTTETQSE*
>14_0903_16_20cm_Proteobacteria_5401_68_9
MGQKVNPLGIRLGIVRDWTSRWYAGKKQFPMHVHTDFRVREFLKEKLAEASVSRILIERAAKKVNITIQTARPGIVIGKKGEDIEKLRQETAALLGMSVNDVRLNIAEIRKPELDSQLVADSIAQQIEKRVMFRRAMKRAVMSTMRSGALGVKVRVSGRLNGSEIARTEWYREGRIPLHTFRADIDYGLSEANTTYGVIGVKVWIFKGEVFDKRELAQQQAAEAEGAAPPAAPLAAAAPAAPAAPAQAAPTAPETPAQA*
>14_0903_16_20cm_Proteobacteria_5405_67_12
MGQKVNPLGIRLGITRDWTSRWYAGKRQFPVHVHTDFRVREFLKQRLAEASVSRILIERAAKKVNITIQTARPGIVIGKKGEDIEKLRQETAALLGMPMNDVRLNIAEIRKPELDAQLVGDSIAQQIEKRVMFRRAMKRAVMSTMRSGALGVKVRVSGRLNGSEIARTEWYREGRIPLHTFRADIDYGLSEAHTTYGVIGVKVWIFKGEVFDKSELAEQPKRTKYRKQFKGRNAGLAQRGSNVSFGEFGLKATSRARMTAREIEAARRAMARYVKRGGQIWIRVFPDVPISKKPLEVRMGSGKGNVEYYVARVQPGKVLFEMEGVDEVTAREAFRLAGSKLSVSTSFVKRQVR*
>14_0903_16_30cm_Bacteria_5517_69_12
MGQKTHPYGFRLGIVKQWRSRYYARRDFPELLKEDELIRKYLKTRLSHAAIADVHIERKPGKVTVTVHTGRPGVVIGKRGAEVDKLRDELAQLTGKEVGINVEEIKRPELDAQLVGDSVAHQLTQRISFRRAMKRAVQSAMRMGAQGIKIKTAGRLGGAEIARTEGYHEGRVPLHTLRADVDYAISTAKTTYGTIGVKVWIFKGERTEDLHGRTYSTGV*
>14_0903_16_30cm_Bacteria_5518_68_8
MGQKTHPVGFRLGAKPGVVIGKGGAKVEELRQVLGKMTAKNVKVNIFEIRYPELDANLIAENVAQQLERRVSFRKVLKQTVQRSMKAGARGVRVAVAGRLGGAEMSRREWEREGRVPLHTLRADIEFGRAIAKTTFGTIGVKAWVYKGDVEPTPRQVTQPSTPAQRAAAI*
>14_0903_16_30cm_Bacteria_5521_66_8
MGHKVHPNAFRLGVFRPWEANWFANPKDYTKMLHEDLEMRRVILARLRNAGIAKIETERSSNAQLTVTIHTAKPGIVIGKGGSSVDQLREDLEKRFGNRVRISIQEIKQPELDAQLVAENIASQIERRISYKRAMKQAILRTMRSGAKGVRIYCGGRLRGAEMARREWDREGRVPLHTLQRRLAAIQEETVPVAEAVAPQAELIEAIAQPQAAQIEVATPDEAAKVAPRRTRTATAKVEEKTAAPARPKAAPKPRAEAKTEVKKTAVRSKSTAAAVKKTTNTTRTTKKADS*
>14_0903_16_30cm_Bacteria_5547_55_9
MGQKVNPTGFRLSVNRDWRSRWYASPQEFPSFLHSDLKIRNYVKKKLQFAAVSKIVIERAWNSIRVTIHTARPGIVIGRKGAEIEKMTEEISKMAEGKQVKIDIQEIKTPELDAQLVAENVALQIERRIAYRRAMKKAVQTAMDFGAEGIRLRCSGRLNGAEISRSEWYREGKVPLHTLRTPIDYGFAEANTVYGKIGVKCWICKKEEATPQSAAPPPPPPSAPEPAEV*
>14_0903_16_30cm_Bacteria_5561_55_9
MGQKVNPIGFRLGVNRDWRSRWYASPLELPSFLHSDLKIRNYVKKKLQFAAVSKIVIERAWNSIRVTIHTARPGIVIGRKGAEIEKMTEEISKMVEGKQVKIDIQEIKTPELDAQLVAENVALQIERRIAYRRAMKKAVQTAMDFGAEGIRLRCSGRLNGAEISRSEWYREGKVPLHTLRTAIDYGFAEANTVYGKIGVKCWICKKEVRPAEAPSAPAPPPPPMPVPEQV*
>14_0903_16_30cm_Betaproteobacteria_5545_66_11
MGQKINPIGFRLAVNRNWSSRWYANSRSFAPMLAEDIKVRDFLKRKLAHASVGRVLIERPAKDARITIFSARPGVVIGKKGEEIEALKAELRRLMGVNQVHVNIEEIRKPEVDAQLIADSIAQQLEKRIMFRRAMKRAMQNAMRLGAQGIKIMSSGRLNGIEIARTEWYREGRVPLHTLRADIDYGLGEAAQPETPAEPRRAKKPVPKPGARRPSGRPRPEGERKAAKKPDAPAPKTTVKRPKKVLKDEGGGTKE*
>14_0903_16_30cm_Rokubacteria_5524_69_12
MGQKTHPIGFRLGATRTWSSRWFATKGYAGLLHEDVKIRRYIKDQLYHAGISKIDIERSANRARITISTARPGIIIGRKGSEVEKLKNELQARTAKEIYLNIEEVIHPELDAQLVAENVALQLQKRVAFRRAMKKAVTSALRLGADGIRIACAGRLGGGEIARKEWYRDGRVPLHTIRADIDYGLATAHTTYGTIGVKVWIFKGEVLRAAPAEA*
>14_0903_16_30cm_Rokubacteria_5554_70_10
MEKLKNELQTRTGKEIYLNIEEVIHPELDAQLVSENVALQLQKRVAFRRAMKKAVTSALRLGADGIRIACAGRLGGSEIARREWYRDGRVPLHTIRADIDYGLATAHTTAGTIGVKVWIFKGEVLRPTSATEA*
>14_0903_16_30cm_Verrucomicrobia_5531_55_9
MGQKVNPIGFRLGVSRDWRSRWYASPQELPAFLHSDLEIRAYVKKKLQFAAVAKIVIERAWNSIRVTIHTARPGIVIGRKGAEIEKMTEEISKMAQGKQIKIDIQEIKTPEMDAQLVAENVALQIERRIAYRRAMKKAVQTAMDFGAEGIRLRCSGRLNGAEISRSEWYREGKVPLHTLRTAIDYGFAEANTVYGKIGVKCWICKKEEAPSEAPIAAAPPPPPPTEPVEA*
>14_0903_16_40cm_Bacteria_5660_68_9
MGQKVHPFGFRLGFNRTWQSRWYAEKTYPALLHEDLGLRTELKKRLAHAGVARIDIERAANKLKINIHTSRPGIIIGRKGAEVDKLRDDLQKKTGREIFINIMEIHKPELEAQLVAESVGLQMERRVAFRRAMKKAIESAMRFGAKGVKIRVSGRLGGAEIARSEWYLEGQLPLHTLRADIDYGFAEGRTTYGQIGVKVWIYKGELKSVTRPQDRLGLAQI*
>14_0903_16_40cm_Bacteria_5672_60_9
MGQKVHPFGFRLGYNKTWKSRWFAKKDYAEMLHEDLKLKKQLKEQLKSAGVAGIEVERPGNKLKISIHTARPGIIIGRKGSEIDRLRQEIQQRTGREVLPINILEVHRPELNAQLVAESVALQLEKRVAFRRAMRKAVDSALRFGCKGIKIRCGGRLNGAEIARSEWYLQGRLPLHTLRADIDFGLAEARTTYGLIGVKCWIYNGEIYEQKKRQEKVAEPEAVPAA*
>14_0903_16_40cm_Bacteria_5699_54_17
MGQKVNPIGFRLGVNRDWRSRWYASPQELPAFLHSDLEIRSYVKKKLQYAAVSKIVIERAWNSIRVTIFTARPGIVIGRKGAEIEKMTEEISKMAQGKQVKIDIQEIKTPELDAQLVAENVALQIERRIAYRRAMKKAVQTAMDFGAEGIRLRSSGRLNGAEISRSEWYREGKVPLHTLRTAVDYGFAEANTVYGKIGVKCWICKKEEPVPQPASPPPPPPAPAPEPTVWIRIFPDKSVTSRPPETRMGKGKGQPEHWVATVRPGNILFELDGVPESVARESLRLAADKLPVRTKFLTRHHVRAA*
>14_0903_16_40cm_Bacteria_5703_63_9
MGQKVHPHGFRLGYIYTWNSKWYADKNYTEQLHEDLRIRRAIERMLPDAGISRVEIERNANQVTVSIHTARPGIVIGRGGQRVDELRGRLEKASGRRVRVNINEIRLPEVEAPLVARAVAEQIERRVSHRRAIKQAAMRAMQRGAQGVRIRISGRLGGSDMSRKDQERQGRVPLHTLKADVDYGTAEARTTLGRIGVKVWIYKGDKITERTAPPVSALEKARAAAEPAAETPPAPAAAAAVDRQEAGSQETPAEPAQQEGGDATT*
>14_0903_16_40cm_Bacteria_5729_55_13
MGQKTNPIGLRIAVNKDWRSKWYAEKKEFGKLLAEDRKIRDILKKKLESASVPKIQIERAATRCRITIFTARPGVVIGRKGAEIDKIKEELSRMTGKEIFVDIQEIKTGPRAAAHAAGEH*
>14_0903_16_40cm_Bacteria_5767_56_23
MFHQRRTAAEANPSGANGPGIPVSAPHGSHHDRITIHTSRPGIIIGRKGAEIDKLKADIQKRTNREVYINIQEIHRPELDAQLVGESIALQLEKRIAFRRAMRKSVDSALRFGAKGIKVRVSGRLNGAEIARSEWYLQGRLPLHTLRADVDYGFAQAYTTYGVIGVKCWIYKGEILPSKAPQAPAAARI*
>14_0903_16_40cm_Bacteria_5789_68_8
LGFTKTWNAKWYANTRGYSALVKEDVTIRNAIRARLRDAAISRIEIERSTNQVTVTIHTAKPGVVIGKGGAKVEELRQVLGKTTGKAVKVNIFEIRFPEVDPRLIAENVAQQLERRVSFRKVLKQTVQRSMKAGAKGVKVAVAGRLGGAEMSRREWEREGRVPLHTLRADIEFGIAVAKTTFGTIGVKAWVYRGDIEPAPRVAAGGPTAVQAPRAIPPTPPNAMTGALGTTVMPAPALMPAAPAPAAPVPTPAAHVAAPAPRVPAAPAPAVAPAAPREPTPSGASGAGGRSGTSGTSGTGGEAS*
>14_0903_16_40cm_Deltaproteobacteria_5808_68_7
MGQKVNPIGFRLGVIRSWDSKWYEEKNYARWLHEDIRLREYVKKKLGQAGISKVEIERAASKVKVNVHTARPGIVIGKRGAGIESIKKELQQFTQNEVFLNIVEVRKAETDAQLVAENITTQLVRRIAFRRAMKKAIQTAQKFGAKGIRVACSGRLGGAEMARYEWYREGRVPLHTLRADIDYGFAEAKTTYGKIGCKVWIFRGEVLPESAADTAKKTTPARGAPSRVTTGGSTPTPVQ*
>14_0903_16_40cm_Gemmatimonadetes_5663_66_11
MGQKTHPYGFRLGIVKQWRSRYFARHNFPELLKEDELIRKYLKTRLSHAAIADVHIERKPGKVTVTVHTGRPGVVIGKRGAEVDKLRDELAQLTGKEVGINVEEIKRPELDAQLVGDSVAHQLTQRISFRRAMKRAVQSAMRMGAQGIKIKTAGRLGGAEIARTEGYHEGRVPLHTLRADIDYATSTAKTTFGTIGVKVWIFKGERTEDLHGRTYSTGV*
>14_0903_16_40cm_Gemmatimonadetes_5723_70_7
MGQKTHPYGFRLGIIKPWRSRYFARRDFPELLKEDDLIRKYLKARLSHAAIAEVHIERKPGKVTVTVHTGRPGVVIGKRGAEVDKLRDELAQLTGKEVGINVEEIKRPELNAQLVGDSVVHQLNQRISFRRAMKRAVQSAMRMGAQGIKIKCAGRLGGAEIARTEGYHEGRVPLHTRFKGRTSGMATRGNTVAFGHYGLMTLEPGWITNRQIEAARVALTREMKRGGKVWIRLFPDKPITKKPAETRMGKGKGNPEGWVAVVKPGRVMFELEGIEERLARKALALAAAKLPVKSKFVRREER*
>14_0903_16_40cm_Proteobacteria_5707_69_7
MGQKVNPLGIRLGIVRDWTSRWYAGKKQFPTQVHTDFRVREFLKEQLAEASVSRILIERAAKKVNITIQTARPGIVIGKKGEDIEKLRQETAALLGMSVNDVRLNIAEIRKPELDSQLVADSIAQQIEKRVMFRRAMKRAVMSTMRSGALGVKVRVSGRLNGSEIARTEWYREGRIPLHTFRADIDYGLSEANTTYGVIGVKVWIFKGEVFDKRELAQQQAAEAEGAAPPAAPPAAPLAAAAPAAPAAPAAPETPAQA*
>14_0903_16_40cm_Rokubacteria_5695_68_10
MGQKTHPIGFRLGSTRTWSSRWFATKAYAALLHEDVKIRRFIKDQLYHAGISKIDIERSANRARITISTARPGIIIGRKGSEVEKLKNELQARTGKEIYLNIEEVIHPELDAQLVAENVALQLQKRVAFRRAMKKAVTSALRLGADGIRIACAGRLGGGEIARREWYRDGRVPLHTIRADIDYGMATAHTTYGTIGVKVWVFKGEVLRAAPAEA*
>14_0903_16_40cm_Thaumarchaeota_5674_38_9
MSSVKNVIQDSYKLMLLKGYLREAIKEAGFADVDIQKTPTGTRVGLHVTRPGIVIGRKGSGIRDLTKVLEKDFGLKSPQISVIEITRPELEPSVMCNRMAQHIARGTAFRRAVMWTMQTIMDAGAMGVQITISGKLRGERSGFEKHSKGILPRAGYHAEVVVAEDVVHVETKMGLIGIRIRIARKEKFIPEFELKAVKKESKQKTTVEEENAIEIVDESQIDTTKPRTESEEIEREEHLIKEVETFEEVEEEMK*
>14_0903_16_40cm_unknown_5768_52_12
MSVTKYFVKDVSRRLEIDEHLALELKRAGYSHVELTKSPVGTRVVIYAAKPGMVIGRRGQSIRDLTKVLEDKFHIENPQLSVANIEVPEQDPKVVASQVSQALQRGVHFRRAAYWAIQRVMESQALGVEITIRGKLTTERSRFEKFKAGYLPRVGDPVLKSVKTAVADVQLKQGLWGCCGCRGG*
>14_0919_02_20cm_Acidobacteria_5905_58_8
MGQKTHPYGFRLGYNKPWKSRWFADKDYADLLHEDVKLRKELKEKLKSAGISSIDIERAANKLVVRIYTARPGIIIGRKGAEIDKLKQDVQKRTKREVHIDIQEVHRPELDATLVAESIALQLEKRVAFRRAMRKAVDSALRFGCKGIKVRVAGRLNGAEIARKEWYLQGRLPLQTLRADIDFGTAEANTTYGVIGVKCWVYQGENVPKKASKIQKERETAAVV*
>14_0919_02_20cm_Alphaproteobacteria_5897_63_7
MGQKVNPLGLRLGINRTWDSRWYSGKNEYSQLLHEDMKIREELMKDLKQAAVSKIVIERPHKKCRVTVQSARPGVVIGKKGADIEKLRRKVTKLTKSDVVINIVEIRKPELDAQLVAESIAQQLERRVAFRRAMKRAVQSAMRLGAGATAFTTYGTCGVKVWIFKGEIMEHDPMAQDKKMAEGEAGRPRRDVP*
>14_0919_02_20cm_Bacteria_5904_68_7
MGQKTHPIGFRLGVTRTWSSRWFATKNYAKLLHEDVKIRRYIKDQLYHAGISRIDIERSANRARITVATARPGIIIGRKGAEVERLKNELQARTQKEIYLNIEEVIHPELDAQLVSENVALQLQKRVAFRRAMNAHAARRHRLRDGHRAHDVRDDRREGLDLQGRGARQGARGGLEDRPC*
>14_0919_02_20cm_Bacteria_5913_67_7
MGHKVHPNAFRLGVFRPWEANWFANPKDYTKMLHEDLEMRRTILGRLRNAGIAKIETERSSNAQLTVTIHTAKPGIVIGKGGSSVDQLREDLEKRFGNRVRISIQEIKQPELDAQLVAENIASQIERRISYKRAMKQSILRTMRAGAKGIRLYAGGRLRGAEMARREQDREGRVPLHTLRADIDFGRATAKTTFGAIGIKVWIYKDQISPAQRRLAPIAEETVPVAEALTPQAELIEAAAEPQAAQVEVATPEAAAAVAPRRTRTATAKVEEKVAAPARPKAAPKPKAEAKTEVKKTAVRTKSTPAAVKKTGTTRNTKKADS*
>14_0919_02_20cm_Bacteria_5930_55_12
MGQKVNPIGFRLGVNRDWRSRWYASPQELPAFLHSDLKIRNYVKKKLQFAAVSKIVIERAWNSIRVTIFTARPGIVIGRKGAEIEKMTEEISKMAQGKQIKIDIQEIKSPELDAQLVAENVALQIERRIAYRRAMKKAVQTAMDFGAEGIRLRCSGRLNGAEISRSEWYREGKVPLHTLRTAIDYGFAEANTVYGKIGVKCWICKKEEAPAQSAAPVPPPPPLAVPEQV*
>14_0919_02_20cm_Betaproteobacteria_5881_65_14
MGQKIHPIGFRLSVNKNWSSRWYANSKNFATMLNEDLKVRDYLKKRLSHASVGKVMIERPAKDARITIHSARPGVVIGKKGEDIEMLKADLRKLLGVQMVHVNIEEIRKPEVDAQLIADSIAQQLEKRIMFRRAMKRAMQNAMRLGAQGIKIMSAGRLNGIEIARTEWYREGRVPLHTLRAEIDYGFSEAKTTYGVIGIKCWVYKGEVMAKGDQPVAPPAPTGDEVLAAKKVKKATPRPAPIAAEEKPEPVAAVKAAADAGSPAAAKPRARPQPVAAKKAGDAKAKAEAKPKTAVKKSRKPKTS*
>14_0919_02_20cm_Gemmatimonadetes_10567_69_17
MGQKTHPYGFRLGIIKPWRSRYYARHDFPELLKEDDLIRKYLKTRLSHAAIADIHIERKPGKVTVTVHTGRPGVVIGKRGAEVDKLRDELAQLTGKEVGINVEEIKRPELDAQLVADSVAHQLTQRISFRRAMKRSVQSAMRMGAQGIKIKTAGRLGGAEIARTEGYHEGRVPLHTLRADIDYATSTAKTTYGTIGVKVWIFTREMTEELSGRTYSTGV*
>14_0919_02_20cm_Proteobacteria_5895_67_15
MPASDSSRCKKLRQETAALLGMPMNDVRLNIAEIRKPELDAQLVGDSIAQQIEKRVMFRRAMKRAVMSTMRSGALGVKVRVSGRLNGSEIARTEWYREGRIPLHTFRADIDYGLSEAHTTYGVIGVKVWIFKGEVFDKSELAQQAAEGEAAAAPSTPLAPAAPPPVTPPAPEVAPRSDLMA*
>14_0919_02_20cm_Rokubacteria_5893_69_7
MGQKTHPIGFRLGSTRTWSSRWFATKNYAALLHEDVKIRRFIKDQLYHAGIAKIDIERSANRARITIFTARPGIIIGRKGAEVEKLKNELQARTGKEIYLNIEEVIHPELDAQLVSENVALQLQKRVAFRRAMKKAVTSALRLGADGIRIACAGRLGGSEIARREWYRDGRVPLHTIRADIDYGLATAHTTAGTIGVKVWIFKGEVLRPATSEA*
>14_0919_02_20cm_Rokubacteria_5917_70_9
MEKLKNELQARTGKEVYLNIEEVIHPELDAQLVAENVALQLQKRVAFRRAMKKAVTSALRLGADGIRIACAGRLGGGEIARKEWYRDGRVPLHTIRADIDYGLATAHTTYGTIGVKVWVFKGEVLRAAPAEA*
>14_0919_05_20cm_Acidobacteria_1516_65_6
MGQKVHPFGFRLGFNKTWRSRWYSNRDYAKLLHEDLALRQSLKKRFAHAGVAKIETERAVNRLKIDIYTSRPGIIIGRKGTEVDKLKQEIQKRTNREVFINIQEIQKPELDAQLIAESVAMQLEKAMRKAVESALRFGARGIKVRVSGRLNGAEIARSEWYLHGQLPLQTLRADIDYGFAEANTTYGQIGIKVWLYKGERLVPQRGREEEYRERAPRRPAARA*
>14_0919_05_20cm_Actinobacteria_1528_70_7
MGQKVNPYGFRLGVTTDWKSRWFDDRHYQDSVVEDWKIRDYLMTQLEAAAVSRIEVERTRDRLRIDLHTARPGIVIGRRGAEADRLRSDLAKITHNPKVQLNIQEIKQPELDAALIAQGIADQLARRISFRRAMKRALQTVQKAGGQGIRVQCTGRLGGSEMARKEHYREGRVPLHTLRADIDYGFREARTTFGRIGVKVWIYKGDILPYRTSLEEKISREAAMAVGETSGQGRPRRVISAGGGRRRPELGEPGTAADGEAAEAAEAVEAAEAGAEADGAVDGQAAAEPTVTEPPVDDDLERLLAEEEEIERRTREQHHEAPHFRKESD*
>14_0919_09_20cm_Acidobacteria_1647_57_9
MGQKTHPYGFRLGYNKPFRSRWYADKEYADLLHEDVKLRTELKDKLKSAGISSIDIERAANKLVVRIYTARPGIIIGRKGAEIDKLKQEVQKRTKREVHIDIQEVHRPELDAQLVAESIALQLEKRVAFRRAMRKAVDSALRFGCKGIKVRVAGRLNGAEIARKEWYLQGRLPLQTLRADIDFGFAQAYTTYGVIGVKCWIYQGENIPRRASKVQEPREAAAAAD*
>14_0919_09_20cm_Actinobacteria_1656_69_7
MGQKVHPGGMRVGVIHDWKSNWYVGKKEFPGYLIEDIKIREHINGKLAHAGLSDILIRKDKQRITVDIYTARPGIVIGKSGVEVDALRKELHALTKKNVHININEIKRPELDAKLVAQSIAEQLQNRVSFRRAMKRALASGIRSGAKGIRIQCGGRLGGTEMSRSEAYSEGRVPLHTIRADIDYGFVEAKLPFGRIGVKVWINKGEIMPEGYGGLDTEKDVRLGEQDQARRRRGGAAEGLGASRESSRDRQRDRSDLGPVRPQRRRGGQGGRGGPGGRGGRPAPRDRSAQQDNVERPRTDEKAKSAEGREQPPVEPKVETTPAPVADAPDTTNVKQQTEDPTKREKSADAAKAAKPKAPKASAKPKADAKTKADAKPAGTEEPKTPRAPRKKAE*
>14_0919_09_20cm_Actinobacteria_1709_68_9
MGQKVHPGGMRVGVIHDWKSNWYTGNKDFADFLQEDVRIRQHIYNKLAHAGLSDILIRKDAQRITIDIYTARPGIVIGKSGVEVDALRKDIHGMTSKAVHININEIKRPELDAKLVAQSIAEQLENRVSFRRAMKRSLASAIRSGAQGVKVQCGGRLGGGEMSRSESYSEGRVPLHTIRADIDYGFAEAKTTTGRIGVKVWINKGEIMPSGYESSAQQDGTRLGDQDQARRRGGRTEGLGESRQGGRGRGADREGLGPVRQRRPRRGAGQGQGQGRGPRRPREEAPTETVEQPRTDEQGVSAEGREQPVIEPQVEETPAAVADAPDTTTQKQMHEDPTKLDQSGDESAEKPKSPRKAAAKKPPAAKAKPAAKRTTKKDDD*
>14_0919_09_20cm_Bacteria_1653_55_12
MGQKVNPIGFRLAVNRDWRSRWYASPQEMPEFLHSDIEIRDYVKKKLQFAAVSKIVIERAWNSIRVTIFTARPGIVIGRKGAEIEKMTEEISKMAQGKQIKIDIQEIKTPELDAQLVAENVALQIERRIAYRRAMKKAVQVAMDFGALGIRLRSSGRLNGYGFAEANTVYGKIGVKCWICKKEEAAPAETPAQASPPPPPPEPAATEL*
>14_0919_09_20cm_Bacteria_1660_55_7
MGQKVNPIGFRLGVNRDWRSRWYASPQEMPEFLHSDLEIRDYVKKKLLFAAVSKIVIERAWNSIRVTIFTARPGIVIGRKGAEIEKMTEEISKMAQGKQIKIDIQEIKTPELDAQLVAENVALQIERRIAYRRAMKKAVQVAMDFGALGIRLRSSGRLNGAEISRSEWYREGKVPLHTLRTGIDYGFAEANTVYGKIGVKCWICKKEEAPAETQAQASPPPPPPQAQPTQV*
>14_0919_09_20cm_Bacteria_1670_60_14
MGQKVHPYGFRLGYNKDWHSHWFAKTKQYGDFLHEDLKLKKNLKARFAGAGVSHVDIERAANRVKIIIYTSRPGIIIGRKGAEIDKLKADIAARTGREVLVSIQEIQKPELNAQLQAEKIAAQLEKRIAFRRAMRKAVEETLRFGGQGIKVKVSGRLNGAEIARSEWYLQGRLPLHTLRADVDYGFAEANTTFGVIGVKCWIYRGEILDPKAAMARGTTTDPINEVRADGRERRPRAPRRDRDGEGRDRGDRRGRGGDRGDRS*
>14_0919_09_20cm_Bacteria_1671_55_7
MGQKVNPIGFRLGVNRDWRSRWYASPQELPAFLHSDLEIRAYVKKKLQFAAVAKIVIERAWNSIRVTIHTARPGIVIGRKGAEIEKMTEEISKMAQGKQIKIDIQEIKTPELDAQLVAENVSLQIERRIAYRRAMKKAVQTAMDFGADGIRLRCSGRLNGAEISRSEWYREGKVPLHTLRTPIDYGFAEANTVYGKIGVKCWICKKEEAPSEAPVAMAPPPPPAEPAAA*
>14_0919_09_20cm_Bacteria_1673_55_10
KMAQGKQIKIDIQEIKTPELDAQLVAENVALQIERRIAYRRAMKKAVQVAMDFGALGIRLRSSGRLNGAEISRSEWYREGKVPLHTLRTGIDYGFAEANTVYGKIGVKCWICKKEEAPAETPAQASPPPPPAAPAATEL*
>14_0919_09_20cm_Bradyrhizobium_1652_62_11
MGQKINPIGLRLGINRTWDSRWFAGKSEYGKLLHEDVKIREILHKELKQAAVARIVIERPHKKCRVTIHSARPGVVIGKKGADIDKLRKKVADITASDVVINIVEIRKPELDATLVAESIAQQLERRVAFRRAMKRAVQSAMRLGAEGIRINCSGRLGGAEIARMEWYREGRVPLHTLRADIDYGIATAFTTFGTCGVKVWIFKGEILEHDPMAQDKKMAEGDTARPRRDAA*
>14_0919_09_20cm_Sphingomonadales_1655_67_6
MGQKTSPIGLRLQINRTWDSRWYAEGGEYARLLLEDLKIRQFVMKTLPQAAISKVVIERPAKLCRVSIYAARPGVIIGKKGADIEKLRKQLGSMTSSDVSLNIVEIRKPEIDSKLVAQGVADQLERRIAFRRAMKRAVQSALRLGAEGIRITCSGRLGGAEIARTEWYREGRVPLHTLRANVDYAEATAHTAYGVCGVKVWIFKGEILGHDPLAQDRLMMEAQTSGVRPAR*
>14_0919_12_20cm_Acidobacteria_1789_58_8
MGQKVHPYGFRLGYTKPWKSRWFVERDYDKLLLEDVKLKAELKDKLKSAGISAVEIERPGNKIRIIIKTARPGIIIGRKGAEIDKLKQELQKRTSREVFIDIQEVHKPELDAQLVSESIALQLEKRVGFRRAMRKSVDSALRFGCKGIKVRVSGRLNGNEIARSEWYLQGRLPLHTLRADIEYGFSEARTTYGVIGVKCWIYKGEILSAKKRESQNAAPAGAF*
>14_0919_12_20cm_Bacteria_1758_59_7
MGQKKKKEFGKLLAEDRRIRDILKKKLESASVPKIQIERAATRCRITIFTARPGVVIGRKGAEIDKIKEELSRMTGKEIFVDIQEIKTPELDAQLVAENIALQLERRISFRRAMKKAVQTAMDFGADGIKIRCAGRLGGAELARTEMYHEGRVPLHTLRANIDYGFAEASTVYGKLGVKCWICKGETKVERGNKTGGADGASSN*
>14_0919_12_20cm_Bacteria_1773_55_7
MGQKVNPTGFRLSVNRDWRSRWYASSQEFPSFLHSIRVTIHTARPGIVIGRKGAEIEKMTEEISKMAEGKQVKIDIQEIKAPELDAQLVAENVALQIERRIAYRRAMKKAVQTAMDFGAEGIRLRCSGRLNGAEISRSEWYREGKIPLHTLRTPVDYGFAEANTVYGKIGVKCWMCKKEEPAPQPAAPPPPPPPPAPEPAEV*
>14_0919_12_20cm_Bacteria_1787_55_6
VSKIVIERAWNSIRVTIHTARPGIVIGRKGAEIEKMTEEISKMAEGKQVKIDIQEIKTPELDAQLVSENVALQIERRIAYRRAMKKAVQTAMDFGAEGIRLRSSGRLNGAEISRSEWYREGKVPLHTLRTPIDYGFAEANTVYGKIGVKCWICKKEEATPQSAAPPPPPPAPEPAEV*
>14_0919_12_20cm_Ktedonobacter_racemifer_1829_53_9
MGQKVHPIGFRLGVVKGWQSRWYAERDYKDVYAEDDLIRQSINKELFNASVSRIEIERAAANQVSVTIYTAKPGIVIGKSGEKVDKLRAMLEAKTKKRVRLNIMEIRQPELDAYLVGRSVAEQLEKRVSFRRAMKQAVQKTMRANAKGIRIICGGRLGGAEIARSEKEVEGKIPLHTLRADIDYGLAEAHTTFGVIGIKVWIYKGDILPSKRREAIEGQQEAAVQPPFAPREGGDRRGGDRRRGGERGERGERGQRPQGDRPQGGDRGPRGERPPRPQGERPARPQGERSGRPQGERTPRQPRPQGERPARPQGERAPRPQAEQPAPAAEPQAPTVQPVPEVPEETTPPTPESGTTQSE*
>14_0927_02_20cm_Bacteria_1922_67_12
MGQKTHPIGFRLGFTKTWNAKWFANKKNYPVLLKEDIGIRNAIRGRLRDAAIARIDIERSANQVTVTIQTAKPGVVIGKGGAKVEELRQVLGKMTGKMVKVNIFEIRYPELDAYLIAENVAQQLERRVSFRKVLKQTVQRSMKSGAKGVRVAVSGRLGGAEMSRREWEREGRVPLHTLRGDIEFGRATAKTTYGTIGVKAWVYRGEIEPAPRQVTQSSAPAAAPQRPPAPPAPAPAPVPQPARAT*
>14_0927_02_20cm_Bacteria_1923_69_6
MGHKVHPYGFRIGIIKPWLAKWYADRDYATLLGEDMRIRQLVGKQLANASVSQVEIERGINHVTVTVHSAKPGIVIGKGGANVESLRTNVGKLTNKKVKLEIKEVLQPELDAVLVAQNVAGQLERRIAFRKAMKQAIQRSIKAGAKGVKVQVSGRLGGSEMSRTEWDREGRIPLGTLRADISYGVVHAHTTYGRIGVKAWIYRGEQLGERPGAARTEPREARRPRTTRGTRAAAAEAPVAAATATATAEPVAVATPKPAAETVSPAPAETPRRSAAPEAPAPARAATAEAATAAAEAPAPTKAAAAPAATKRTASRSKAASTKEASPSKAPSVAEKPEAPEAPAEEA*
>14_0927_02_20cm_Betaproteobacteria_1910_66_14
MGQKINPIGFRLAVNRNWSSRWYANSRSFAPMLAEDIKVRDFLKRKLAHASVGRVLIERPAKDARITIFSARPGVVIGKKGEEIEALKAELRRLMGVNQVHVNIEEIRKPEVDAQLIADSIAQQLEKRIMFRRAMKRAMQNAMRLGAQGIKIMSSGRLNGIEIARTEWYREGRVPLHTLRADIDYGLGEAKTSFGVIGIKVWVYKGEIMPKGEVQAVLPSAAPAAQPETPAEPRRAKKPVPKPGARRPSGRPRPEGERKAAKKPDAPAPKTTVKRPKKVLKDEGGGTKE*
>14_0927_02_20cm_Bradyrhizobium_1950_62_7
MGQKVNPIGLRLGINRTWDSRWFARKEYGNLLLDDLGLRKFLQRRLSQAGLSRVVIERAARRTRITLHSARPGVVIGIRKPEIDAKLIADGIAQQLERRVAFRRAMKRAVQSAMRLGAQGIRINCSGRLGGAEIARMEWYREGRVPLHTLRADVDFGYGTAKTTYGVCGVKVWVFKGEILAHDPMAQDKRLNEGQPASHERGRREALG*
>14_0927_02_20cm_Deltaproteobacteria_1930_68_11
TARPGIIIGRKGAEIDKLKADVQKRTNREVYINIQEIHRPELDAQLVSESIAMQLEKRIAFRRAMRKSVDSALRFGAKGIKVRVSGRLNGAEIARSEWYLQGRLPLHTLRADIDYGFAEAKTTYGKIGCKVWIFRGEVLPESAADTAKKPPTRAPSRVTTGGSTPTPVQ*
>14_0927_02_20cm_Gemmatimonadetes_1934_69_10
MGQKTHPYGFRLGIIKPWRSRYYARHDFPELLKEDDLIRKYLKTRLSHAAIADIHIERKPGKVTVTVHTGRPGVVIGKRGAEVDKLRDELAQLTGKEVGINVEEIKRPELDAQLVADSVAHQLTQRISFRRAMKRSVQSAMRMGALGIKIKTAGRLGGAEIARTEGYHEGRVPLHTLRADIDYATSTAKTTYGTIGVKEWIFTREMTEELSGRTYSTGV*
>14_0927_02_20cm_Proteobacteria_1912_67_13
MGQKVNPLGIRLGITRDWTSRWYAGKRQFPVHVNTDFRVREFLKRRLAEASVSRILIERAAKKVNITIQTARPGIVIGKKGEDIEKLRQETAALLGMPMNDVRLNIAEIRKPELDAQLVGDSIAQQIEPDASTARKSPAPSGIARGAFRYTPSAPTSITVCRKRTPPTASSASRCGYSRARCSTRASSRSRRAKPRPPPRRARRWPPPRRRR*
>14_0927_02_40cm_Bacteria_2065_55_7
AEISRSEWYREGKVPLHTLRTGIDYGFAEANTVYGKIGVKCWICKKEVPPAEAPSAPAPPPPPMPVPEQV*
>14_0927_02_40cm_Betaproteobacteria_2090_64_10
MGQKIHPIGFRLSVNKNWSSRWYANSKNFATMLNEDLKVRDYLKKRLSHASVGKVMIERPAKDEDIEMLKADLRKLLGVQMVHVNIEEIRKPEVDAQLIADSIAQQLEKRIMFRRAMKRAMQNAMRLGAQGIKIMSAGRLNGIEIARTEWYREGRVPLHTLRADIDYGFSEAKTTYGVIGIKCWVYKGEVMAKGDQPVAPPAPSADEVLAAKKVKKATPKPVTSPLEEKPEPIAAAKTASDTGSCAAAKPRAARPHPVAAKKAVSDAKGKAEAKSEAKPKTAVKKSRKPKA*
>14_0927_05_20cm_Acidobacteria_2153_57_9
MGQKTHPYGFRLGYNKPFKSRWYADKEYADLLHEDVKLRRELKDKLKSAGISSIDIERAANKLVVRIYTARPGIIIGRKGAEIDKLKQDVQKRTKREVHIDIQEVHRPELDAQLVAESIALQLEKRVAFRRAMRKAVDSALRFGCKGIKVRVAGRLNGAEIARKEWYLQGRLPLQTLRADIDFGFAQAYTTYGVIGVKCWIYQGENIPRRTPREQEKREAVTAA*
>14_0927_05_20cm_Alphaproteobacteria_2149_63_9
MGQKVNPLGLRLGINRTWDSRWYSGKNEYSQLLHEDMKIREELMKDLKQAAVSKIVIERPHKKCRVTVQSARPGVVIGKKGADIEKLRRKVTKLTKSDVVINIVEIRKPELDAQLVAESIAQQLERRVAFRRAMKRAVQSAMRLGAGGIRINCSGRLGGAEIARMEWYREGRVPLHTLRADVDYGVATAFTTYGTCGVKVWIFKGEIMEHDPMAQDKKMAEGEVGRPRRDAS*
>14_0927_05_20cm_Bacteria_2170_55_9
MGQKVNPTGFRLSVNRDWRSRWYASSQEFPSFLHSDLKIRNYVKKKLQFAAVSKIVIERRIAYRRAMKKAVKTAMDFGAEGIRLRCSGRLNGAEISRSEWYREGKIPLHTLRTAVDYGLAESNTVYGKIGVKCWICRKEEPAPQAATPPPPPPEPIEV*
>14_0927_05_20cm_Bacteria_2171_66_7
MIGKGGSSVDQLREDLEKRFGNRVRISIQEIKQPELDAQLVAENIASQIERRISYKRAMKQAILRTMRSGAKGVRIYCGGRLRGAEMARREWDREGRVPLHTLRADIDFGRATAKTTFGAIGVKCWIYKDQISPVQRRLAAIQEETVPIAEQVTPLAEIIEAVAQPQAAQIEVGSPEAAVKVAPRRTRTATAKVEEKTAAPARPKAAPKPKAEAKTEVKKTAVRTKSTPAAVKKTGTTRNTKKADS*
>14_0927_05_20cm_Bacteria_2183_67_7
MGHKVHPNAFRLGVFRPWEANWFANPKDYTKMLHEDLEMRRTILGRLRNAGIAKIETERSSNAQLTVTIHTAKPGIVIGKGGSSVDQLREDLEKRFGNRVRISIQEIKQPELDAQLVAENIASQIERRISYKRAMKQAILRTMRSGAKGVRVYCGGRLRGAEMARREWDREGRVPLHTLRADIDFGRATAKTTFGAIGVKCWIYKDQISPQQRRLAIADGAPIGEAIAPQPELPEMPPPPRTDLVEPVTPPLPAEATAEVTAAPARRARTTRTTAAPKTAAAAESAGPTRTSPRGSTGPKAAPRAKAAAKPAAEKKPAPAKKSTTPRKKS*
>14_0927_05_20cm_Euryarchaeota_2162_65_6
MPAEAKVERKDKRIIVESMRRVLLKEYLMKETRRAGFGGLDIQRTPMGTRVTLLAERPGLVIGRKGGAIKSLTEAVERQFRFDNPQIEVQEVANPALNAQIMAEKLANALERGWHFRRAGHSTVRRIMEAGAKGCLVVIAGKLTGQRHRVEKFKQGHIKYCGEPRHQWMDLGFTAAKLKPGIIGVTVEIMDPRARLPDEVEIKQPSAEYLAAVAARPAPTPEPAKVTPAPPAEEAVGVAGDAEEEEPLPLEDPSAVLPKVKKGRVAAKRLKKVAKEVKALGVDEDVEAVGGDDQ*
>14_0927_05_20cm_Gemmatimonadetes_2145_69_13
MGQKVHPYGFRLGIIKPWRSRYYARRDFPELLKEDDLIRKYLKTRLSHAAIADVHIERKPGKVTVTVHTGRPGVVIGKRGAEVDKLRDELAQLTGKEVGINVEEIKRPELDAQLVADSVAHQLTQRISFRRAMKRAVQSAMRMGAQGIKIKTAGRLGGAEIARTEGYHEGRVPLHTLRADIDYATSTAKTTYGTIGVKVWIFTREMTEELSGRTYSTGV*
>14_0927_05_20cm_Ktedonobacter_racemifer_2220_52_8
MGQKVHPIGFRLGVVKGWQSRWYAERDYKDVYAEDDLIRQSINKELFNASVSRIEIERAAANQVSVTIYTAKPGIVIGKSGEKVDKLRAMLEAKTKKRVRLNIMEIRQPELDAYLVGRSVAEQLEKRVSFRRAMKQAVQKTMRANAKGIRIICGGRLGGAEIARSEKEVEGKIPLHTLRADIDYGLAEAHTTFGVIGIKVWIYKGDILPSKRREAIEGQQEAAVQPPFAPREGGDRRGGDRRRGGERGERSDRGQRPQGDRPQGGDRGPRGERPPRPQGERPARPQGERTPRPQGERSGRPQGERTPRQPRPQGERPARPQGERAPRPQAEQPAPAAEPQAPTVQPVPEVPEETTPPTPQTPESGTTQSE*
>14_0927_05_40cm_Armatimonadetes_2321_65_11
MEVTAWVKRFHIKKKLSRAGISRVEIERFGTQSGVGGKPQVRVIIHAARPGIIIGRGGTGIDALKKELDELTGKQVQLNVQEIRRPELEALLVAENVAQQLERRVAYRRAMKQAVQRSLRAGAKGIRIACAGRLAGSEIARYEWYRDGRVPLHTLRADIDFGIAEALTTYGRIGVKVWIYRGEILPERRPEVELRRPPRPSEPAPVGGAASGSDTDRTVVIPSKAPRPIVTRRDTDVTA*
>14_0927_05_40cm_Bacteria_2305_68_11
MGHKVHPNAFRLGVFRPWEANWFANPKDYTNMLHEDLEMRRIILARLRNAGIAKIETERSSNAQLTVTIHTAKPGIVIGKGGSSVDQLREDLEKRFGNRVRISIQEIKQPELDAQLVAENIASQIERRISYKRAMKQSILRTMRAGAKGIRLYAGGRLRGAEMARREQDREGRVPLHTLRADIDFGRATAKTTFGAIGVKVWVYKDQITPAQRRLAPVTEEQPVPNPPEPLTPQAEIIEALPEPTAVAVEVPAPEAVPAATPRRTRTATAKVEEKKAAPAKPKAAPKPRAEARTELKKTAVRAKTTPSEVKKAGGVKNTKKADS*
>14_0927_05_40cm_Bacteria_2310_66_7
VKKPDLDAILVSEHVARQLEQRVSFRRAMKKAIASTMRSGAGGIRIVCSGRLGGAEMARTEGYREGRVPLHTLRADIDFARATARTIYGTVGVKVWIFKGEVLEKKEQPPVLPPSQTRTATPAVG*
>14_0927_05_40cm_Bacteria_2314_68_10
MGQKTHPNGFRLGFTKTWNAKWYANTRGYSALVKEDVTIRNAIRARLRDAAISRIEIERSTNQVTVTIHTAKPGVVIGKGGAKVEELRQVLGKTTGKAVKVNIFEIRFPEVDPRLIAENVAQQLERRVSFRKVLKQTVQRSMKAGAKGVKVAVAGRLGGAEMSRREWEREGRVPLHTLRADIEFGIAVAKTTFGTIGVKAWVYRGDIEPAPRVAAGGPTAVQAPRAIPPTPPNAMTGALGTTVMPAPALVPAAPAPAAPIPAPAAPAPAAPARALAPAARVPAAPAPAAPAAPREPTPSGASGTGGRSGTSGTGGEAS*
>14_0927_05_40cm_Bacteria_2349_55_8
MGQKVNPIGFRLGVNRDWRSRWYASPQELPEFLHSDLEIRNYVKKKLQYAAVSKIVIERAWNSIRVTIFTARPGIVIGRKGAEIEKMTEEISKMAQGKQVKIDIQEIKSPELDAQLVAENVALQIERRIAYRRAMKKAVQTAMDFGAEGIRLRCSGRLNGAEISRSEWYREGKVPLHTLRTPVDYGFAEANTVYGKIGVKCWMCKKEEPAPQPASPPPPPPAPAPEPAEV*
>14_0927_05_40cm_Bacteria_2367_66_6
MGHKVHPNAFRLGFFRPWEANWFANPKDYTKMLHEDLEMRRVILARLRNAGIAKIETERSSNAQLTVTIHTAKPGIVIGKGGSSVDQLREDLEKRFGNRVRISIQEIKQPELDAQLVAENIASQIERRISYKRAMKQSILRTMRAGAKGIRLYAGGRLRGAEMARREQDREGRVPLHTLRADIDFGRATAKTTFGAIGIKVWIYKDQITPAQRRLAPIAEETVPVAEALTPQAELIEAVAEPQAAQIEVAAPEAAAAVAPRRTRTATAKVEEKKAAPARPKAAPKPKAEAKTEVKKTAVRTKSTPAAVKKAGTTRNTKKADS*
>14_0927_05_40cm_Rokubacteria_2323_69_8
MGQKTHPIGFRIGVTRTWSSRWFATKTYAALLHEDVKIRRFIKDQLYHAGIAKIDIERSANRARITIATARPGIIIGRKGSEVEKLKNELQVRTGKEIYLNIEEVIHPELDAQLVAENVALQLQKRVAFRRAMKKAVTSALRLGADGIRIACAGRLGGGEIARREWYRDGRVPLHTLRADIDYGLATAHTTYGTIGVKVWVFKGEVLRTTPGEA*
>14_0927_05_40cm_Verrucomicrobia_2334_55_12
MGQKVNPIGFRLGVNRDWRSRWYASPQELPAFLHSDLEIRAYVKKKLQFAAVSKIVIERAWNSIRVTIHTARPGIVIGRKGAEIEKMTEEISKMAQGKQIKIDIQEIKTPELDAQLVAENVSLQIERRIAYRRAMKKAVQVAMDFGAEGIRLRCSGRLNGAEISRSEWYREGKVPLHTLRTPIDYGFAEANTVYGKIGVKCWMCKKEEAPSEAPIAMAPPPPPPPPAEPVEA*
>14_0927_09_20cm_Acidobacteria_6034_64_8
MGQKVHPHGFRLGFNKTWRSRWFADKDYSKLLHEDLKLRDSLKERFAHAGVSKIEIERAANKLKIDIYTSRPGIIIGRKGTEVDKLKTEIQKRTNREVFINIQEIQKPELDAQLIGESVAMQLEKRVAFRRAMRKAVESALRFGARGIKVRVSGRLNGAEIARSEWYLHGQLPLQTLRADIDYGFAQAFTTYGAIGVKVWLYKGERLAPRIGREEDYRSPRRAAGARG*
>14_0927_09_20cm_Bacteria_6025_66_9
MGHKVHPNGFRLGVYRNWEAKWFAPDKEFKPLLLEDVRLRRMLMTRLKNAGVARIETERSSSALTITLHTAKPGIVIGKGGTSVDQLRDELEKITGKRVRVTIQEIKKPELSAQLVAENVAAQLEKRIAFRRAIKQSLMKTMRAGAQGVKIRVKGRLGGSEMARVEWNREGRVPLHTLKADIDFGQTEAKTTFGRIGVSAWVYTGNFPTEAPPKPQAAVEEPVDSGVPVGAAIGEAPAPLAELVQQTVAAPVAPETPAVPVTAGPAPEAPAAAKPKRTRTPKPTATADGGEKPKRTTRAKTSTGEKATELKAPRARAPKKKE*
>14_0927_09_20cm_Bacteria_6029_68_7
MGHKVHPNGFRLGVYRPWEANWFAEDKDYTKLLHEDLEMRRIILGRLRNAGIAKIETERSSNAQMTVTIHTAKPGIVIGKGGASVDQLREDLEKRFENRVRISIQEIKQPEMDAQLVAENIASQIERRISYRRAMKQSILRTMRAGALGVRVAMGGRLRGSEMARREWDREGRVPLHTLRADILFGRAEARTTFGMIGVKVWIYKGLVKVAPRGGTPEAEVAPQPDESALPAPAAAAPVESPPAGPEPAVAQEPAVAAEAAAPVETAAPAEPAVEKPAPRKRAPRAKKVEAKAETPAEPAETAAPQEEATDAPA*
>14_0927_09_20cm_Bacteria_6032_66_9
MGHKVHPNGFRLGVYRNWEAKWFAPDKEFKPLLLEDVRLRRMLMTRLKNAGVARIETERSSSALTITLHTAKPGIVIGKGGTSVDQLRDELEKITGKRVRVTIQEIKKPELSAQLVAENVAAQLEKRIAFRRAIKQSLMKTMRAGAQGVKIRVKGRLGGSEMARVEWNREGRVPLHTLKADIDFGQTEAKTTFGRIGVSAWVYTGNFPTEAPPKPQAAVEEPVESGVPVGAAIGEAPTPLAELVQATIAPPVAPEAPAAQVTAAAPTEAPAAKPKRTRTAKATTTTSADGGEKPKRTTRAKASTGEKATTAPKTPRARAPKKKE*
>14_0927_09_20cm_Bacteria_6036_55_7
MTEEISKMAQGKQIKIDIQEIKTPELDAQLVAENVALQIERRIAYRRAMKKAVQTAMDFGALGIRLRSSGRLNGAEISRSEWYREGKVPLHTLRTGIDYGFSEANTVYGKIGVKCWILPEQTQAHAAPPPPSPKEAEPAEL*
>14_0927_09_20cm_Bacteria_6038_66_8
MGHKVHPNAFRLGVFRPWEANWFANPKDYTKMLHEDLEMRRVILARLRNAGIAKIETERSSNAQLTVTIHTAKPGIVIGKGGSSVDQLREDLEKRFGNRVRISIQEIKQPELDAQLVAENIASQIERRISYKRAMKQAILRTMRSGAKGVRIYCGGRLRGAEMARREWDREGRVPLHTLRADIDFGRATAKTTFGAIGVKCWIYKDQISPQQRRLAIADGAPIGEAIAPQPEAPEPVAPRVEPAPAETLAAAVTEAPAAPAPEAPARRARTTSTARTKKTETTGDEAKKPATRTRAAAAPKADTAEKKTPAKKPAPRKKS*
>14_0927_09_20cm_Bacteria_6103_55_7
MGQKVNPTGFRLSVNRDWRSRWYASPQEFPSFLHSDLKIRNYVKKKLQFAAVSKIVIERAWNSIRVTIHTARPGIVIGRKGAEIEKMTEEISKMAEGKQVKIDIQEIKTPELDAQLVSENVALQIERRIAYRRAMKKAVQTAMDFGAEGIRLRSSGRLNGAEISRSEWYREGKVPLHTLRTPIDYGFAEANTVYGKIGVKCWICKKEEPAPQSTISAPPPPAPEPAEV*
>14_0927_09_20cm_Candidatus_Koribacter_versatilis_6076_59_10
MGQKVHPYGFRLGYTKPWKSRWFVERDYAKLLLEDFKLKQELKEKLKSAGVSALEIERPGNKLRIIIKTARPGIIIGRKGAEIDKLKVELQKRTNRDVFIDIQEVHKPELDAQLVSESIALQLEKRVGFRRAMRKAVDSALRFGCKGIKVRVSGRLNGNEIARSEWYLQGRLPLHTLRADIDYGFSEARTTYGVIGVKTWIYRGEILPAKKREPQVEKSVF*
>14_0927_09_20cm_Euryarchaeota_6086_64_13
MAEAKVERKDKRIIVESVRRVLLKEYLMSETRRAGFGGLDIQRTPMGTRVTLLAERPGLVIGRKGGAIKSLTEAVDRQFKFDNPQIEVQEVSAPALNAQIMAEKLANALERGWHFRRAGHSTVRRIMEAGAKGCLVVIAGKLTGQRHRTEKFKAGHIKYCGEPRNLWMDRGFAAAKLKPGVIGVTVEIMDPQAKLPDEIEIKQPSAEYIAAAASFVRPVQAPVVVEPEPALAVQATVGPEGADEEPEPLIEPGEREATTAKVKKSKVAAKRLKKVAKEVKQLGVDVDVDAEGGDGA*
>14_0927_09_20cm_Nitrospirae_6046_58_5
MGQKTNPIGYRLGYNRTWSSRWYAGKDFAKLLHADIQIRKTVKEKLYHAGVSRVEIERSGDQTRVIIHTARPGIIIGRKGAEIDKLKASLEKQYGTQVYITVKEIKKPELDAQLVSENIAVQLEKRVAFRRAMKRSVAAALRLGAQGIRVTCAGRLGGAEIARTEWYCEGRVPLHTLRADIDFGFAEAHTIGVKTWIYKGEAIPTLPEKVESGFDRR*
>14_0927_09_40cm_Actinobacteria_6174_67_9
MGQKVHPGGMRVGVIHDWKSNWYTGKKEFPGYLIEDIKIREHITNKLSHAGLSDILIRKDKQRVTVDIYTARPGIVIGKSGVEVDALRKELHAITKKNVHININEIKRPELDAKLVAQSIAEQLQNRVSFRRAMKRALASGIRSGAKGVRIQCGGRLGGTEMSRSEAYSEGRVPLHTIRADIDYGFVEAKTTFGRIGVKVWINKGEIMPEGYGGLDTEKDVRLGEQDQARRRRANVEGLGASREGGRDRQRDREGLGPVRPGRKRSGQGRGGGGGQGRGQGRGGRPAPRNRAGQQDNVERPRTDETATSAEGREQPPVEPTVETTPAPVADAPDSTTPKQQTEDPTKQEKADS*
>14_0927_09_40cm_Bacteria_6155_68_24
MGQKTHPYGFRLGIIKPWRSRYYARRDFPELLKEDDLIRRYLKTRLSHAAIADIHIERKPGKVTVTVHTGRPGVVIGKRGAEVDKLRDELAQLTGKEVGINVEEIKRPELDAQLVADSVAHQLTQRISFRRAMKRAVQSAIRMGAQGIKIKTAGRLGGAEIARTEGYHEGRVPLHTLRADIDYAMSTAKTTYGTIGVKVWIFTREMTEELSGRTYSTGV*
>14_0927_09_40cm_Bacteria_6180_67_14
MGQKTHPIGFRLGFTKTWNAKWFANKKNYPVLLKEDIGIRNAIRGRLRDAAIARIDIERSANQVTVTIQTAKPGVVIGKGGAKVEELRQVLGKMTGKMVKVNIFEIRYPELDAYLIAENVAQQLERRVSFRKVLKQTVQRSMKSGAKGVRVAVSGRLGGAEMSRREWEREGRVPLHTLRGDIEFGRATAKTTYGTIGVKAWVYKGEIEPAPRQVTQTSAPAAAVQRPPAPAAPPPPPVPQPARVG*
>14_0927_09_40cm_Bacteria_6194_63_9
MGQKVHPHGFRLGYIYTWNSKWYADKNYTEQLHEDLRIRRSIERMLPDAGISRVEIERNANQITVSIHTARPGIVIGRGGQRVDELRGRLEKTSGRRVRVNINEVRLPEIEAPLVARAVAEQIERRVSHRRAIKQAALRAMQRGAQGVRIRIAGRLGGSDMSRRDQERQGRVPLHTLKADVDYGTAEARTTLGRIGVKVWIYKGDKISERTAPPVSALEKARAASGEPQAGGVAAPGGPDQPSEASAEAAAAEPPPEPAQRESGDATA*
>14_0927_09_40cm_Candidatus_Nitrososphaera_gargensis_6162_48_8
MSAVKNVIKNNFRNMELNEFLSTALKDAGYGGVEVQKTPVGARITVYVTRPGLVIGRKGIGIKDLMTKIEQKFGLQNPQISVLEVTNPELNPHIMCNRIAQLIERGTAFRRAAMWSLNTIMNAGALGVEVVISGKLRTERAHFEKHTVGVVPKSGDIAGQIVTTGVSHVLTKMGLMGIQLRIASRAALPQEFELKDGAAGVQAAAASPPAAAGEGSGSAAEIVAEQPEGGKQDGQA*
>14_0927_09_40cm_Verrucomicrobia_6186_55_17
MGQKVNPIGFRLGVNRDWRSRWYASPQELPAFLHSDLEIRAYVKKKLQFAAVSKIVIERAWNSIRVTIHTARPGIVIGRKGAEIEKMTEEISKMAQGKQIKIDIQEIKTPELDAQLVAENVSLQIERRIAYRRAMKKAVQVAMDFGAEGIRLRCSGRLNGAEISRSEWYREGKVPLHTLRTPIDYGFAEANTVYGKIGVKCWMCKKEEAPSEAPLAMAPPPPPAEPVEA*
>14_0927_12_20cm_Alphaproteobacteria_6330_65_13
MGQKVNPIGLRLGINRTWDSRWFSRKEYGNQLLDDLKLRKFLGGRLTQAAISKVLIERAAKKTRITLHSARPGVVIGKKGADIDKLRGDIAKVTNSEVSLNIIEIRKPEIEAKLIAEGIAQQLERRVAFRRAMKRAVQSAMRFGAQGIRINCSGRLGGAEIARMEWYREGRVPLHTLRADVDYGQATAKTTYGTCGVKVWVFKGEILAHDPMAQDKRVAEGQPPERGGRRERDRE*
>14_0927_12_20cm_Bacteria_10555_57_16
MGQKTHPYGFRLGYNKPFKSRWYADKEYADLLHEDVRLRAELKDKLKSAGISSIDIERAANKLVVRIYTARPGIIIGRKGAEIDKLKQDVQKRTKREVHIDIQEVHRPELDAQLVAESIALQLEKRVAFRRAMRKAVDSALRFGCKGIKVRVAGRLNGAEIARKEWYLQGRLPLQTLRADIDFGFAQAYTTYGVIGVKCWIYQGENIPRRSKVPEPRETAAVA*
>14_0927_12_20cm_Bacteria_10576_70_8
MGQKTHPIGYRLGFTKTWNAKWYANHKAYPVLLKEDVSIRTTIRARLRDAAIARIDIERSANQVTVTIQTAKPGVVIGKGGAKVEELRQVLGKMTGKMVKVNIFEIRLPELDANLIAENVAQQLERRVSFRKVLKQTVSRSMKAGAKGVRVAVAGRLGGAEMSRREWEREGRVPLHTLRADIEFGRAIAKTTYGTIGVKAWVYKGDVEPSPRQVAPAATPARAGA*
>14_0927_12_20cm_Bacteria_6328_66_16
MGHKVHPNAFRLGVFRPWEANWFANPKDYTKMLHEDLEMRRVILARLRNAGIAKIETERSSNAQLTVTIHTAKPGIVIGKGGSSVDQLREDLEKRFGNRVRISIQEIKQPELDAQLVAENIASQIERRISYKRAMKQAILRTMRSGAKGVRIYCGGRLRGAEMARREWDREGRVPLHTLRADIDFGRATAKTTFGAIGVKCWIYKDQISPAQRRLAPIAEETTPLAEVIAPQPELVEALTQPAAEATTQTAETAAKPAAPRRTRTTAAPKTTAAKPKAEAATTTPKSAGPAQPKPRASAGPAAAKPAAPKKTTTTRKKADG*
>14_0927_12_20cm_Bacteria_6329_70_21
MGQKVHPIGFRLGVYRNWDARWYADKDYTKLLHEDLAMRRLIGSRLRNAGLARIETERSANQLTIIIQTAKPGIVIGKQGASVDALRDELERISGKKVRVTIHEIKTPELDAKLVAENVASQLEKRIAFRRAMKQAIMRTMRAGAKGVKVQVSGRLGGSEMSRREWDRDGRVPLHTLRANIDYGTTEARTTFGRIGVQVWLYKGDFVTATGEPILPGGAVQAPQPEEAPAEAAEPVAAVAAAPEAEAEAAAEPAEVEAPVATADAPVEVPEEEAAAAAAVEPGETEEEPEPEEDIDTDEDLVGALDLPDTEPAGTTKLGSTKRKPPAGRKPAPGRAKKVPEPEAELPEEEE*
>14_0927_12_20cm_Bacteria_6334_66_10
MGHKVHPNAFRLGVFRPWEANWFANPKDYTKMLHEDLAMRTAILARLRNAGIAKIETERSSNAQLTVTIHTAKPGIVIGKGGSSVDQLREDLEKRFGNRVRISIQEIKQPELDAQLVAENIASQIERRISYKRAMKQAILRTMRSGAKGVRIYCGGRLRGAEMARREWDREGRVPLHTLRADIDFGRATAKTTFGAIGVKCWIYKDQITPKARPPIADGAPIGEAIAPQPEAPVDIAPQPVAETVVAEPVEVQPVEGPAPAAAPKRARATAAKPKAEAATAPAKATAKPAAKAKTAAAPKAEKAPAAKKAPAKKTTKKADA*
>14_0927_12_20cm_Bacteria_6337_66_10
MGHKVHPNAFRLGVFRPWEANWFANPKDYTKMLHEDLEMRRVILARLRNAGIAKIETERSSNAQLTVTIHTAKPGIVIGKGGSSVDQLREDLEKRFGNRVRISIQEIKQPELDAQLVAENIASQIERRISYKRAMKQAILRTMRSGAKGVRIYCGGRLRGAEMARREWDREGRVPLHTLRADIDFGRATAKTTFGAIGVKCWIYKDQISPAQRRLTAIQEETVPIAEAIAPQPEVVEAAPSPVAEVVVATPEAAPKAAPRRARTTAAPASPAKPKAAPKAKAEAKTETSKAPAKPAAAKKPTTRKKADA*
>14_0927_12_20cm_Bacteria_6339_54_8
MGQKVHPYGFRLGYNKDWHSHWFAKKQFGDFLIEDLKLKRDLKQRFTGAGVSHIDVERAANRLKIIIYTSRPGIIIGRKGSEIDKLKGDISSRTGREVLVSIQEIHKPELNAQLQAEKIAAQLEKRIAFRRAMRKAVEESLRFGAQGIKVKVSGRLNGAEIARSEWHLQGQLPLHTLRSDVDYGFAEAHTTFGVIGVKVWIYRGQILDANAAMARGTGTDPINDTRPGQREGRQRPARARRERPERPDR*
>14_0927_12_20cm_Bacteria_6349_56_8
IIMGQKVNPIGFRLAVNRDWRSRWFASPKELPEFLHADIKIRTYVKKKLQLAAVSKIVIERAWNSLRVTIHTARPGIVIGRKGAEIEKMTEEISKMAQGKQIKIDIQEIKTPELDAQLVAENVALQIERRIAYRRAMKKAVQTAMDFGAQGIRLRSSGRLNGAEISRSEWYREGKVPLHTLRTGIDYGFAEANTVYGKIGVKCWICKKEEVSTEAAAPPPPLPPPPPAEPAEV*
>14_0927_12_20cm_Bacteria_6356_55_8
MGQKVNPTGFRLSVNRDWRSRWYASSQEFPSFLHSDLKIRNYVKKKLQFAAVSKIVIERAWNSIRVTIHTARPGIVIGRKGAEIEKMTEEISKMAEGKQVKIDIQEIKAPELDAQLVAENVALQIERRIAYRRAMKKAVQTAMDFGAEGIRLRCSGRLNGAEISRSEWYREGKIPLHTLRTPVDYGFAEANTVYGKIGVKCWMCKKEEPAPQPAAPPPPPPPPAPEPAEV*
>14_0927_12_20cm_Bacteria_6362_55_16
MGQKVNPIGFRLGVNRDWRSRWYASPQEMPEFLHSDIEIRDYVKKKLQYAAVSKIVIERAWNSIRVTIFTARPGIVIGRKGAEIEKMTEEISKMAQGKQIKIDIQEIKTPELDAQLVAENVALQIERRIAYRRAMKKAVQVAMDFGALGIRLRSSGRLNGAEISRSEWYREGKVPLHTLRTGIDYGFAEANTVYGKIGVKCWICKKEEAPAETPAQASPPPPPAAPAATEL*
>14_0927_12_20cm_Bacteria_6367_73_6
MGQKVNPVGFRLGVYRNWDARWYADKDYTKLLHEDLAMRRLITGRLRNAGLARIETERSANQLTIIIQTAKPGIVIGKQGASVDALRDELERISGKKVRVTIHEIKSPEVDAKLVAESVASQLEKRIAFRRAIKQSIMRTMRAGAKGVKIQVSGRLGGSEMSRREWDRDGRVPLHTLRANIDYGQAEARTTFGRIGVTVWIYKGDFVTATGEPILPGGDGRGREEGGDGAPERGRRTPAARAEGAAARPEPARPAEPRAPAAEPVAAVPAPAPAPAPAAPAAVEPEPEPEPEPVPEPEAVAVVEVDDDVETEDVADEIVDDLPDELADVDTSGVNIPDPDAVPSGPEVGPKRAPARRKPAAPRKPGPAKAREAVEPEVEEE*
>14_0927_12_20cm_Bacteria_6393_69_7
MGHKVHPYGFRLGIVTDWKSRWYAEGNQYRQYVLSDDRIREYLKNLLPHAAISRIEIERTRERVRVDVHTARPGIVIGRRGVQADEIRGTLEQMETKAARAVTGKDVNIQVQLNIIEVKAPDLDSQLLAQAVAEQLSSRVSFRRAMRKAVNTAIKAGAQGVKISCAGRLGGAEMSRREGYHEGKVPLHTLRADIDYGFTEARTTFGRIGVKVWIYKGDVVPVREATARRRAAEQDAAASGQGPAPAGTDRPARSSGRGGQGGPRSGGTGGGQGRGQRREPRPAPAAHPAPAPAPAPATPVEPAAPAAPQAQEGPADA*
>14_0927_12_20cm_Bacteria_6407_55_7
MGQKVHPYGFRLGYNKDWHSHWFAKKQYGDFLIEDLKLKRELKQRFTGAGVSHVDIERAANRLKIIIYTSRPGIIIGRKGAEIDKLKGDISSRTGREVLVSIQEIHKPELNAQLQAEKIAAQLEKRIAFRRAMRKAVEESLRFGAQGIKVKVSGRLNGAEIARSEWHLQGQLPLHTLRSDVDYGFAEARPGGREGRARPARARRERPERPER*
>14_0927_12_20cm_Bacteria_6453_67_15
MGQKTHPIGFRLGFTKTWNAKWFANKKNYPVLLKEDIGIRNAIRGRLRDAAIARIDIERSANQVTVTIQTAKPGVVIGKGGAKVEELRQVLGKMTGKMVKVNIFEIRYPELDAYLIAENVAQQLERRVSFRKVLKQTVQRSMKSGAKGVRVAVSGRLGGAEMSRREWEREGRVPLHTLRGDIEFGRATAKTTYGTIGVKAWVYKGEIEPAPRQVTQTSAPAAAAQRPPAPPPPPAPTPQPARVG*
>14_0927_12_20cm_Chloroflexi_6351_68_7
MGQKTHPIGFRLGFTKTWHAKWFANSRTYRVLLKEDIAIRSSIRSRLRDAAIARIDIERSANQVTVTIQTAKPGVVIGKGGAKVEELRQVLGKMTGKMVKVNIFEIRYPELDANLIAENVAQQLERRVSFRKVLKQTVQRSMKAGAKGVRVAVSGRLGGAEMSRREWEREGRVPLHTLRGDIEFGRAIAKTTYGTIGVKAWVYKGEIEPTPRQVTQTAPAAAGRVA*
>14_0927_12_20cm_Deltaproteobacteria_10562_68_13
MGQKVNPIGFRLGVIRSWDSKWYEEKNYAKWLHEDIQLREYVKKKLGQAGISKVEIERAASKVKVNVHTARPGIVIGKRGAGIESIKKELQQFTQNEVFLNIVEVRKAETDAQLVAENITTQLERRIAFRRAMKKAIQTAQKFGAKGIRVACSGRLGGAEMARYEWYREGRVPLHTLRADIDYGFAEAKTTYGKIGCKVWIFRGEVLPEGAAVLPEKGKPLPRPPRVATGGATPTPVQ*
>14_0927_12_20cm_Gemmatimonadetes_6374_68_7
MRMGAQGIKIKCGGRLGGAEIARVEGYHEGRVPLHTLRADIDYATSTAMTTYGTIGVKVWIFTREMTEELSGRTYSTGV*
>14_0927_12_20cm_Ktedonobacter_racemifer_6382_54_7
MGQKVHPIGFRLGVVKGWQSRWYAERDYKDVYAEDDLIRQSINKELFNASVSRIEIERAAANQVSVTIYTAKPGIVIGKSGEKVDKLRAILEAKTKKRVRLNIMEIRQPELDAYLVGRSVAEQLEKRVSFRRAMKQAVQKTMRANAKGIRIICGGRLGGAEIARSEKEVEGKIPLHTLRADIDYGLAEAHTTFGVIGIKVWIYKGDILPSKRREAIEGQQEAAVQPPFAPREGGDRRGGDRRRGGERSDRGQQGERTPRPQGERSGRPQGERTPRQPRPQGERPARPQGERAPRPQAEQPAPAAEPQAPTVQPVPEVPEETTPPTPQTPESGTTQSE*
>14_0927_12_20cm_Proteobacteria_6345_65_7
MGQKVNPIGMRLGITRDWTSRWYAGKKQFPRLVHTDFRVREFLKERLAEASVSRIQIERAAKKVNITIQTARPGIVIGKKGEDIEKLRQETAKLLDMAFTDVRLNIAEIRKPELDAQLVADSIAQQIEKRVMFRRAMKRAVMSTMRSGALGVKVRVSGRLNGAEIARTEWYREGRIPLHTFRADIDYGLSEAMTTYGVIGVKVWIFKGEVFDKADLAQAAAEGEAQAQAPPATAPPAAAVAPAATAPAAPVEVTTQG*
>14_0927_12_20cm_Rokubacteria_6348_71_8
MGQKTHPIGFRLGSTRTWSSRWFATKNYAKLLHEDVKIRRYIKDQLYHAGIAKIDIERSANRARISISTARPGIIIGRKGSEVEKLKNELQARTGKEIYLNIEEVIHPELDAQLVAENVALQLQKRVAFRRAMKKAVTSALRLGADGIRIACAGRLGGGEIARREWYRDGRVPLHTIRADIDYGLATAHTTYGTIGVKVWIFKGMKGTAQRGAALAFGEYGLKALEPGWVTNRQIEAARVALSRSLKRGGKIWIRIFPDKPVTKKPAETRMGKGKGNPEEWVAVVKPGRIIYEMQGVPEDIAREAFRTAAQKMGIATRFVMRTRAL*
>14_0927_12_20cm_Rokubacteria_6355_71_8
NELQMRTGKEIYLNIEEVIHPELDAQLVSENVALQLQKRVAFRRAMKKAVTSALRLGADGIRIACAGRLGGGEIARREWYRDGRVPLHTLRADIDYGLATAHTTYGTIGVKVWIFKGEVLRAAPPEA*
>14_0927_12_20cm_Verrucomicrobia_10548_59_7
MGQKTNPIGLRIAVNKDWRSKWYAEKKEFGKLLAEDRRIRDILKKKLESASVPKIQIERAATRCRITIFTARPGVVIGRKGAEIDKIKEELSRMTGKEIFVDIQEIKTPELDAQLVAENIALQLERRISFRRAMKKAVQTAMDFGADGIKIRCAGRLGGAELARTEIYHEGRVPLHTLRANIDYGFAEASTVYGKLGVKCWICKGETKVERGNKASGASGASPN*
>14_0927_12_40cm_Acidobacteria_10611_58_16
MGQKTHPYGFRLGYNKPWKSRWYADKEYADLLHEDVKLRKELKEKLKSAGISSIDIERAANKLVVRIYTARPGIIIGRKGAEIDKLKQDVQKRTKREVHIDIQEVHRPELDAQLVAESIALQLEKRVAFRRAMRKAVDSALRFGCKGIKVRVAGRLNGAEIARKEWYLQGRLPLQTLRADIDFGFAQAYTTYGVIGVKCWVYQGENIPKRASKIQNERETAAMA*
>14_0927_12_40cm_Acidobacteria_6535_59_9
MGQKTHPYGFRLGYNKPWRSRWFAGKDYADLLHEDVVLRRQLKDRLRSAGISAIDIERAANKLVIRLFTARPGIIIGRKGAEIDKLKNEIQKRTKREVHIDIQEVHRPELDAQLVAESIALQLEKRVAFRRAMRKAVDSALRFGCKGIKVRVAGRLNGAEIARKEWYLQGRLPLQTLRADIDFGFAQAYTTYGVIGVKCWIYQGENVPERGKRRVPAAAAAAAD*
>14_0927_12_40cm_Actinobacteria_6555_68_7
MGQKVHPGGMRVGVIHDWKSNWYTGKKEFPGYLIEDIKIREHINNKLAHAGLSDILIRKDKQRITVDIYTARPGIVIGKSGVEVDALRKDLHALTKKNVHININEIKRPELDAKLVAQSIAEQLQNRVSFRRAMKRALASGIRSGAKGIRIQCGGRLGGTEMSRSEAYSEGRVPLHTIRADIDYGFVEAKLPFGRIGVKVWINKGEIMPEGFSGLDTDKDVRLGEQDQARRRRGGAVEGLGASREGGRDRQRDREGLGPVRPQRRRGGGGPGGRGGGPGGRGGRPAPRDRTRGQDNVERPRTDEQATSAEGREQPQVEPQVETTPAAVADAPDTTTPKQPTEDPTKREKSEDAAKAEKPKASKPKAEPKPKAEPKSKAEKPRAEAKPKSEKPKAEEPKAEKPKTTRAPKKKADS*
>14_0927_12_40cm_Archaea_6568_52_16
MSVTKYFIKDVSRRLEIDELLQRDLKRAGYSRVELTKSPVGTRVVIYAAKPGMVIGRRGQSIKDLTKLLETKFGIENPQLSVATIEIPEQDPKVVASQVAQALQRGVHFRRAAYWAIQRVMESQALGVEIIIRGKLTTERSRFEKFRAGYLPRVGDPVLKSVKVAVADVQLKQGLFGIKVRILPPTVDFIDKPTMKTPPPSVTPATTVQAPIVETPEVETEKEEPIGNTAQA*
>14_0927_12_40cm_Bacteria_6503_65_17
MGHKVHPNAFRLGFFRPWEANWFANPKDYTKMLHEDLEMRRVILARLRNAGIAKIETERSSNAQLTVTIHTAKPGIVIGKGGSSVDQLREDLEKRFGNRVRISIQEIKQPELDAQLVAENIASQIERRISYKRAMKQSILRTMRAGAKGIRLYAGGRLRGAEMARREQDREGRVPLHTLRADIDFGRATAKTTFGAIGIKVWIYKDQISPAQRRLPPTPEEEPLPNPPEPVTPLAELIEAVAEPQAAQIEVAVPEAPTAVAPRRTRTAAAKVDEKKAAPARPKGAPKPKAEAKTEVKKTAAPTKSTPVAVKKAGTTRNTKKADS*
>14_0927_12_40cm_Bacteria_6506_67_17
MGHKVHPNGFRLGVYRNWESKWFATDKEFSALLLEDIKLRKMLFARLKNAGVARIETERSSSALTITLHTAKPGIVIGKGGTSVDQLRDELEKMTRKRVRVTIQEIKKPELSAQLVAESVAAQLEKRIAFRRAVKQSLMKTMRAGAQGVKIRVKGRLGGSEMARIEWNREGRVPLHTLRADIDFGQTEAKTTFGRIGVSAWVYTGDFPTERPKRVAEEPTDGEVPVAAALAETPLVAEALGLPVAVPAEPVPVGVAEPEPEPVASVPAAAEAPAARPTRRRTAATATAPNEAPAKPKRAPRAVKATTEEAAPKPKRTTRTTSAEAKPATRRTAKKKE*
>14_0927_12_40cm_Bacteria_6509_66_7
MGHKVHPNAFRLGVFRPWEANWFASPKDYTNMLHEDLEMRRIILARLRIVIGKGGSSVDQLREDLEKRFGNRVRISIQEIKQPELDAQLVAENIASQIERRISYKRAMKQAILRTMRSGAKGVRIYCGGRLRGAEMARREQDREGRVPLHTLRADIDFGRATAKTTFGAIGCKVWIYKQEISPAQRRLTPIPEEPTPVAEPVTPQAEIIEATPEPAAAQVEVPTPEAAASVAPRRTRTATAKVEEKVAAPARPKAAPKPKAEAKTEVKKTAVRTKSTPAAVRKTGTTRNTKKADS*
>14_0927_12_40cm_Bacteria_6525_71_6
MGQKVHPTGFRLGFNKTWRSRWYAEKEYANLLHEDVGLKKDLKKRFAHAGVSRVEVERAANKLKISIYTSRPGIIIGRKGQEVDKLKQEIQKKTGKEVFINIQEILKPELDAQLVAESVALQLEKRIAFRRAMRKAVDAALRFGAKGIKVRVSGRLNGAEIARSEWYLHGQLPLHTLRADIDYGLHEARTNFGQIGVKCWIYKGEQDALRPNKGL*
>14_0927_12_40cm_Bacteria_6538_55_7
MGQKVNPIGFRLAVNRDWRSRWYASPQELPAFLHSDLAIRKYVKKKLQFAAVSKIVIERAWNSIRVTIFTARPGIVIGRKGAEIEKMTEEISKMAQGKQVKIDIQEIKSPELDAQLVAENVALQIERRIAYRRAMKKAVQTAMDFGADGIRLRCSGRLNGAEISRSEWYREGKVPLHTLRTAVDYGFAEANTVYGKIGVKCWICKKEEPAAQPATPPPPPPPLPVPAEV*
>14_0927_12_40cm_Bacteria_6541_66_9
MGHKVHPNAFRLGVFRPWEANWFANPKDYTKMLHEDLAMRTAILARLRNAGIAKIETERSSNAQLTVTIHTAKPGIVIGKGGSSVDQLREDLEKRFGNRVRISIQEIKQPELDAQLVAENIASQIERRISYKRAMKQAILRTMRSGAKGVRIYCGGRLRGAEMARREWDREGRVPLHTLRADIDFGRATAKTTFGAIGVKCWIYKDQITPKARLPISDGAPIGEAIAPQPEAPIEIAPQPVPEVVEAAQPEPVATAEVAAPAAEPKRARTARPKAEAATATATATAPATAPKPTRTAAKPAAKAKAAEPKAEKAPGHSRAKGAGTPKDKKTTKKADS*
>14_0927_12_40cm_Bacteria_6572_56_7
MGQKVNPIGFRLGVNRDWRSRWYASPQELPAFLHSDLEIRNYVKKKLQFAAVAKIVIERAWNSIRVTIHTARPGIVIGRKGAEIEKMTEEISKMAQGKQIKIDIQEIKTPELDAQLVAENVALQIERRIAYRRAMKKAVQTAMDFGAQGIRLRSSGRLNGAEISRSEWYREGKVPLHTLRTGIGCATATTSSSAPRGTG*
>14_0927_12_40cm_Bacteria_6617_66_14
MGHKVHPNAFRLGVFRPWEANWFANPKDYTKMLHEDLEMRRVILARLRNAGIAKIETERSSNAQLTVTIHTAKPGIVIGKGGSSVDQLREDLEKRFGNRVRISIQEIKQPELDAQLVAENIASQIERRISYKRAMKQAILRTMRSGAKGVRIYCGGRLRGAEMARREWDREGRVPLHTLRADIDFGRATAKTTFGAIGVKCWIYKDQISPVQRRLAAIQEETVPIAEAIAPQPELVEALSQAQAAPVEVAPTEPAPQPAPRRTRAAATTVETKKPAAAARPKAAPKPKAEAAGTAAAKKAPAKPAAKKTTTARKPKS*
>14_0927_12_40cm_Deltaproteobacteria_6551_70_9
MGQKVNPIGFRLGVIRSWDSKWYEEKNYARWLHEDIKLREYVKKKLGQAGISKVEIERAANKVKVNVHTARPGIVIGKRGAGIEQIKKELQQFTQNEVFLNIVEVRKAETDAQLVAENITTQLERRIAFRRAMKKAIQTAQKFGAKGIRVACSGRLGGAEMARYEWYREGRVPLHTLRADIDYGFAEARTTYGKIGCKVWIFRGEVLPEGAAAEKVSPRTTRPAPTRSSAATPTPVQ*
>14_0927_12_40cm_Euryarchaeota_6587_64_8
MAEAKVERKDKRIIVESVRRVLLKEYLMSETRRAGFGGLDIQRTPMGTRVTLLAERPGLVIGRKGGAIKSLTEAVDRQFKFDNPQIEVQEVSAPALNAQIMAEKLANALERGWHFRRAGHSTVRRIMEAGAKGCLVVIAGKLTGQRHRTEKFKAGHIKYCGEPRNLWMDRGFAVAKLKPGVIGVTVEIMDPRAKLPDEIEIKQPSAEYIAAAASFVPPVQAPVVVEPELALAAQTTIGPEGADEEPEPLIEPGEPEATTAKVKKSKVAAKRLKKVAKEVKQLGVDVDVDAEGGDGA*
>14_0927_12_40cm_Nitrospirae_6508_63_25
MGQKSHPVGLRLGYVKPWSSRWYADRDYAKILHEDIRVRKMVKSKLYHAGVSKVEIERSGDQVTVIIHTARPGIIIGRKGAEVDKLKADLEKMINRQVYITIKEIKKPELDAQLVTENIAVQLEKRVAFRRAMKRSVASALRLGAQGIKIRCSGRLAGAEIARTEWYLQGRVPLHTLRADIDYGFAEAHTTMGQIGIKAWIYKGEILPAASRGRAEGELERR*
>14_0927_12_40cm_Proteobacteria_6516_68_7
MGQKVNPLGIRLGIVRDWTSRWYAGKKQFPTQVHTDFRVREFLKEKLAEASVSRILIERAAKKVNITIQTARPGIVIGKKGEDIEKLRQETAALLGMPVIDVRLNIAEIRKPELDSQLVADSIAQQIEKRVMFRRAMKRAVMSTMRSGALGVKVRVSGRLNGSEIARTEWYREGRIPLHTFRADIDYGLSEANTTYGVIGVKVWIFKGEVFDKRELAQQQAAEAEGAAPPAAPPAAPLAAAAPGAPAAPAAPAAPETPAQA*
>14_0927_12_40cm_Thaumarchaeota_6519_36_7
MSSVKNVINDSYKLMLLKDYLREAIKEAGFADVDIQKTPTGTRVGLHVTRPGIVIGRKGSGIRDLTKVLEKDFDLKNPQISVIEIIKPELQPSVMCNRMSQHLTRGTAFRRAVMWTMQTIMSAGAMGVQITTSGKLRGDRSSFEKHSKGILPRAGHFADVIVSEDIVHVKTKMGLIGVRIRIARKERYIPEFELREIKKEVAKAIPEVEEKEIEVTEEIPIDPTKPRTESELIEIEEKLVEQVETFEEIEEELK*
>14_0929_02_20cm_Archaea_2480_52_11
MSVTKYFIKDVSRRLEIDELLQRDLKRAGYSRVELTKSPVGTRVVIYAAKPGMVIGRRGQSIKDLTKLLETKFGIENPQLSVATIEIPEQDPKVVASQVAQALQRGVHFRRAAYWAIQRVMESQALGVEIIIRGKLTTERSRFEKFRAGYLPRVGDPVLKSVKVAVADVQLKQGLFGIKVRILPPTVDFIDKPTMKTPPPSVAPTPTVQAAVAEAVEVETEKEEPIGNTAQA*
>14_0929_02_20cm_Archaea_2496_53_9
MVIGRRGQSIKDLTKLLETKFGIENAQLSVAAIEIPEQDPKVVASQVAQALQRGVHFRRSAYWAIQRVMESQALGVEIIIRGKLTTERARYEKFRAGYLPRVGDPVLKSVKVAVTDVQLKQGLFGIKVRILPPNINFIDKPTMKIVAAAVAQPVITEVSVPAPAAPEVETEKQEEATVSNPTQA*
>14_0929_02_20cm_Bacteria_2460_69_9
MGQKTHPIGFRLGFTKTWNAKWYANSRAYRELLKEDITIRSAIRARLRDAAIARIDIERSTNQVTVTIQTAKPGVVIGKGGAKVEELRQILGKTTGKMVKVNIFEIRYPELDANLIAENVAQQLERRVSFRKVLKQTVQRSMKSGAKGVRVAVSGRLGGAEMSRREWEREGRVPLHTLRGDIEFGRATAKTTYGTIGVKAWVYKGDIEPAPRQVTQNAPATAGRVA*
>14_0929_02_20cm_Bacteria_2503_67_8
MGHKVHPNAFRLGVFRPWEANWFANPKDYTKMLHEDLEMRRTILGRLRNAGIAKIETERSSNAQLTVTIHTAKPGIVIGKGGSSVDQLREDLEKRFGNRVRISIQEIKQPELDAQLVAENIASQIERRISYKRAMKQAILRTMRSGAKGVRVYCGGRLRGAEMARREWDREGRVPLHTLRADIDFGRATAKTTFGAIGVKCWIYKDQISPQQRRLAIADGAPIGEAIAPQPELPEMPPPPRTDLVEPVTPPLPAEVTAEVTAEATAAPARRARTPRTTAAPKTAAAAESAGPTRTSPRGSTGPKAAPRAKAAAKPAAEKKPAPAKKSTTPRKKS*
>14_0929_02_20cm_Bacteria_2527_55_10
MGQKVNPIGFRLNVNRDWRSRWYASPQEFPAFLHNDLKIRDYVKKKLQFAAVAKIVIERAWNSIRVTIHTARPGIVIGRKGAEIEKMTQEISKMADGKQVKIDIQEIKMPEVDAQLVAENVALQIERRIAYRRAMKKAVQTAMDFGAEGIKLRCSGRLNGAEISRSEWYREGKIPLHTLRTPIDYGFAEANTVYGKIGVKCWICRKEERPAEPPPGPAAPPPDGLQTLDRAWITNTQLEAARVALTRNMKRKGKLWIRVFPDKPVTARPPETRMGKGKGQPEFWVTTVRPGNILFELDGVPESVARESLRLAADKLPVRTKFLTRHHVRAA*
>14_0929_02_20cm_Betaproteobacteria_2465_65_10
MGQKIHPIGFRLSVNKNWSSRWYANSKNFATMLNEDLKVRDYLKKRLSHASVGKVMIERPAKDARITIHSARPGVVIGKKGEDIEMLKADLRKLLGVQMVHVNIEEIRKPEVDAQLIADSIAQQLEKRIMFRRAMKRAMQNAMRLGAQGIKIMSAGRLNGIEIARTEWYREGRVPLHTLRAEIDYGFSEAKTTYGVIGIKCWVYKGEVMAKGDQPVAPPAPTGDEVLAAKKVKKATPRPAPIAAEEKPEPVAAVKAAADAGSPAAAKPRARPQPVAAKKAGDAKAKAEAKPKTAVKKSRKPNARTPYRAPDRGRTPRHDSPHQAGRAHLHPHLPGQTRLAKARRGADGQRQGKPGVLRR*
>14_0929_02_30cm_Bacteria_2607_57_9
MGQKTHPYGFRLGYNKPFKSRWYADKEYADLLHEDVKLRRELKDKLKSAGISSIDIERAANKLVVRIYTARPGIIIGRKGAEIDKLKQDVQKRTKREVHIDIQEVHRPELDAQLVAESIALQLEKRVAFRRAMRKAVDSALRFGCKGIKVRVAGRLNGAEIARKEWYLQGRLPLQTLRAEIDFGFAQAYTTYGVIGVKCWIYQGENIPRRKQQEDKPVAAVA*
>14_0929_02_30cm_Bacteria_2615_69_23
MGQKTHPIGFRLGSTRTWSSRWFATKNYADLLHEDVKIRRFIKDQLYHAGIAKIDIERSANRARITIFTARPGIIIGRKGAEVEKLKNELQARTGKEIYLNIEEVIHPELDAQLVSENVALQLQKRVAFRRAMKKAVTSALRLGADGIRIACAGRLGGSEIARREWYRDGRVPLHTIRADIDYGLATAHTTAGTIGVKVWIFKGEVLRPASATEA*
>14_0929_02_30cm_Bacteria_2622_55_9
MGQKVNPIGFRLGVNHDWRSRWYASPLELPSFLHSDLKIRNYVKKKLQFAAVSKIVIERAWNSIRVTIHTARPGIVIGRKGAEIEKMTEEISKMVEGKQVKIDIQEIKTPELDAQLVAENVALQIERRIAYRRAMKKAVQTAMDFGAEGIRLRCSGRLNGAEISRSEWYREGKVPLHTLRTAIDYGFAEANTVYGKIGVKWKSQRDSFAQSQDRLW*
>14_0929_02_30cm_Bacteria_2628_69_6
MGQKTHPIGFRLGFTKTWNAKWYANSRAYRELLKEDITIRSAIRARLRDAAIARIDIERSTNQVTVTNIFEIRYPELDANLIAENVAQQLERRVSFRKVLKQTVQRSMKSGAKGVRVAVSGRLGGAEMSRREWEREGRVPLQTLRGDIEFGRATAKTTYGTIGVKAWVYKGDIEPAPRQVTQNAPATAGRVA*
>14_0929_02_30cm_Bacteria_2641_56_6
MGQKTHPYGFRLGITKPWRSRWFAKRDYSRLLHEDLKLKRDLKKQLAHAGVSNIEVERMANKLRITIYTSRPGIIIGRKGAEIDKLKADVQKRTNREVYINIQEIHRPELDAQLVAESIGMQLEKRIAFRRAMRKSVDSALRFGAKGIKVRVSGRLNGAEIARSEWYLQGRLPLHTLRADVDYGFAQAYTTYGVIGIKCWIYKGEILPSRAPQGPVAASI*
>14_0929_02_30cm_Bacteria_2665_67_5
MEAKAIAKYVRVTPRKADQVLQLIRGKRVDQVTEILDFTPKHVAKVIGKVLKSAVANAVAIEGKINVEHLRVKEAVAGAGPSLKRFLPRPREGGYVVGQKTNPIGMRLGIIATWDSRWFARKDYAKLLEEDIFIRRYLKRRLSQAGISRIIIQRAIAKVTINISTARPGLVIGRRGQQVDQLRDELQHITKKEIFLNIDEVKKPDLDAILVSEHVARQLEQRVSFRRAMKKAIASSMRAGAQGIRINCTGRLGGSEMARFETYREGRVPLHTLRADIDFARATANTAYGTCGVKVWMFHGEVLDKNAQTAAPAAR*
>14_0929_02_30cm_Gemmatimonadetes_2652_66_8
MGQKTHPYGFRLGIVKQWRSRYYARHNFPELLKEDELIRKYLRTRLSHAAIADVHIERKPGKVTVTVHTGRPGVVIGKRGAEVDKLRDELAQLTGKEVGINVEEIKRPELDAQLVGDSVAHQLTQRISFRRAMKRAVQSAMRMGAQGIKIKTAGRLGGAEIARTEGYHEGRVPLHTLRADIDYATSTAKTTFGTIGVKVWIFKGERTEDLHGRTYSTGV*
>14_0929_02_30cm_Proteobacteria_2624_68_6
MGQKVNPLGIRLGIVRDWTSRWYAGKKQFPMHVHTDFRVREFLKEKLAEASVSRILIERAAKKVNITIQTARPGIVIGKKGEDIEKLRQETAALLGMSVNDVRLNIAEIRKPELDSQLVADSIAQQIEKRVMFRRAMKRAVMSTMRSGALGVKVRVSGRLNGSEIARTEWYREGRIPLHTFRADIDYGLSEANTTYGVIGVKVWIFKGEVFDKRELAQQQAAEAEGAAPPAAPLAAAAPAAPAAPETPAQA*
>14_0929_02_40cm_Acidobacteria_2812_65_9
MGQKVHPIGFRLGFNKTWRSRWYSDRDYAKLLHEDLALRSSLKKRFAHAGVAKIETERAANKLKIDIYTSRPGIIIGRKGTEVDKLKQEIQKKTSREVFINIQEIQKPELDAQLISESVAMQLEKRVAFRRAMRKAVESALRFGARGIKVRVSGRLNGAEIARSEWYLHGQLPLQTLRADIDYGFAEANTTYGQIGIKVWLYKGERLVPQRGREEEYRERAPRRPQARA*
>14_0929_02_40cm_Actinobacteria_2835_69_10
MGHKVNPYGLRLGVIYTWKSNWFGGRDYAESLHEDVWIRKHIRSRLSRAGISSIDIERKGDQIWVFIRTARPGILIGRKGAEVDRIRRDIERVTKKRVDVKVEDMNSAASQLRPETDGTLLAQGVAEQLAGRVSFRRAMRRGVQTAMRAGALGVRVQCGGRLGGTEMSRREWYREGRVPLHTLRARIDFGTAEAKTTFGQIGVKVWVYHGDEIPAAEKETELARARALAHVSAGGASTGALITDRAEAEAIETEEPAVPEPSTEATDEVGEDGAAPEVQAPVEETPAPEGSEA*
>14_0929_02_40cm_Actinobacteria_2842_69_8
DYAEHLHEDIWIRKHIRSRLTRAGISSIDIERKGDQIWVFIRTARPGIVIGRKGAEVDRLRKDIERYTKKRVDVKVEDMNQASSEVRPETDAALLAQGVAEQLVGRVAFRRAMRRAVQTAMRSGALGVRVATAGRLGGTEMGRKEGYREGRVPLHTLRAKVDFGTAEARTTMGAIGVKVWVYHGDEVPYREQETERARARATARARGGLGARPAPRADVPAEPASIEAPPAPAPAESEAPPATDEAPVEAPAAVEAPAAAETEGGEA*
>14_0929_02_40cm_Actinobacteria_2866_68_9
RPGIVIGKSGVEVDALRKDIHGMTSKAVHININEIKRPELDAKLVAQSIAEQLENRVSFRRAMKRSLASAIRSGAQGVKVQCGGRLGGGEMSRSESYSEGRVPLHTIRADIDYGFAEAKTTTGRIGVKVWINKGEIMPSGYESSAQQGDTRLGEQDQARRRGGRTEGLGESRQGGRGRGADREGLGPVRQRRPRRGSGQGRGPRRPREDAPAENVEQPRTDEQGVSAEGREQPAIEPQVEETPAAVADAPDTTTQKQMHEDPTKLDQSGDPSAEKPKTARKPAAKKAPAAKAKPAAKRTTKKDDES*
>14_0929_02_40cm_Archaea_2856_56_7
MSAQERSAVKGLLQMNRSYVQIDEFLEKALKEAGYGGLEIQKTPIGTTLKVSVARPGLAIGRRGTGIKDLTEQVAANFRFQNPQIAVSEVKTPELNAKIMAARIAQIVSRGTAFRRAANWTLNTIMNAGAMGVEISIAGKLRSDRSHSETYRAGVVPKSGETATKIVREATTDVLLKLGLYGIKVKIALKNAVAPDVEIKEDMREVKVEENAEPEGEVAERARAR*
>14_0929_02_40cm_Bacteria_2798_72_12
MGQKVHPKGFRLGVIENWDSRWFARREYADLLHEDTKIRNFLKKRLYHAGVSKIEIERAANKAKINIHTARPGIVIGKKGAEIEKLKQELSKLTRKESFLNIHEVRRPDLDAQLVGENVALQLERRVAFRRAMKEAVARAMRMGAQGIRIQSAGRLGGSEIARTEWYREGRVPLHTLRADVNYGVAEARTTYGVIGIKVWIFRGEVLTRQEEEQRAALGV*
>14_0929_02_40cm_Bacteria_2832_56_9
MGQKVNPIGFRLGVNRDWRSRWYASPQELPAFLHSDLEIRAYVKKKLQFAAVSKIVIERAWNSIRVTIHTARPGIVIGRKGAEIEKMTEEISKMAQGKQMKIDIQEIKTTELDAQLVAENVSLQIERRIAYRRAMKKAVQVAMDFGAEGIRLRCSGRLNGAEISRSEWYREGKVPLHTLRTPIDYGFAEANTVYGKIGVKCWMCKKEEAPSEAPIAMAPPPPPSPPAEPVEA*
>14_0929_02_40cm_Bacteria_2848_70_6
MGQKTHPIGYRLGFTKTWNAKWYANHKAYPVLLKEDVSIRTAIRSRLRDAAIARIEIERSANQVTVTIQTAKPGVVIGKGGAKVEELRQVLGKMTGKMVKVNIFEIRLPELDANLIAENVAQQLERRVSFRKVLKQTVSRSMKAGAKG
>14_0929_02_40cm_Bacteria_2850_67_8
MGHKVHPNAFRLGVFRPWEANWFANPKDYTKMLHEDLEMRRTILARLRNAGIAKIETERSSNAQLTVTIHTAKPGIVIGKGGSSVDQLREDLEKRFGNRVRISIQEIKQPELDAQLAEAGCAALRWLAASGIARAASRCTPCARTSTSAAPPPRPPSAPSV*
>14_0929_02_40cm_Bacteria_2893_55_7
MGQKVSPIGFRLGVNRDWRSRWYASPQELPALLHSDLAIRNYVKKKLQFAAVSKIVIERAWNSIRVTIFTARPGIVIGRKGAEIEKMTEEISKMAHGKQVKIDIQEIKTPEFDAQLVAENVALQIERRIGASQRRGDLTVGMVPGRQSSSAHTADGSRLWIRRSQYGLRQDWRKMLDL*
>14_0929_02_40cm_Bacteria_2914_73_14
MGQKVHPKGFRLGVIENWDSRWFARREYADLLHEDTKIRNFLKKRLYHAGVSKIEIERAANKAKINIHTARPGIVIGKKGAEIEKLKLELSKLTRKESFLNIHEVRRPDLDAQLVGENVALQLERRVAFRRAMKEAVARAMRMGAQGIRIQSAGRLGGSEIARTEWYREGRVPLHTLRADVNYGTAEAKTTYGVIGIKVWIFRGEVLTRQEEEQRAALGV*
>14_0929_02_40cm_Euryarchaeota_2820_68_8
MAGEKTVQRKDRRIVIENVRRMLLQEYLMKQTQRAGFGGLDIQRTPMGTRVTLIAERPGLVIGRKGAAIKALTDAVDRQFNFDNPQIEVQEVASPSLNAQIMAEKLANALERGWHFRRAGHSTVRRIMEAGAKGCLVVIAGKLTGQRHRRAKFKAGHIKYCGEPRNTWMRKGFAVAKLKPGVIGVTVQIMDPDAKLPDEISIKTPTAEWLAASEAARVAEAAAAAQAASPPVPVLDTSLLEEGGVPAGLTDAPLSELIVEEKAPEKVKASKKAEKKLKRVLKEVKELGEEVDLEVEVKEEKK*
>14_0929_02_40cm_Euryarchaeota_2838_66_7
MAREAKVERKDKRIIVENVRRVLLKEYLMSETRRAGFGGLDIQRTPMGTRVSLLAERPGLVIGRKGSAIKSLTEAVERQFKFDNPQIEVQEVESPALNAQIMAEKLSNALERGWHFRRAGHSTVRRIMEAGAKGCLVVIAGKLTGQRHRREKFKAGHIKYCGEPRHLWMDLGFAVAKLKPGVIGVTVEIMSPRARLPDEVEVKQPSAEYVAAAEAAAVEAAARAAESASVVEATPEVPIVATAEDEEPDEAEPLLPLDEADDTAKTVKKGKVATKRLKKVAKEVKELGVDVDVGAEGGDET*
>14_0929_02_40cm_Gemmatimonadetes_2814_69_9
LKTRLSHAAIADIHIERKPGKVTVTVHTGRPGVVIGKRGAEVDKLRDELTQLTGKEVGINVEEIKRPELDAQLVADSVAHQLTQRISFRRAMKRAVQSAMRMGAQGIKVKTAGRLGGAEIARTEGYHEGRVPLHTLRADVDYALSTAKTTYGTIGVKVWIFKGERTEDVQGRTYSTGV*
>14_0929_02_40cm_Rokubacteria_2797_69_23
MGQKTHPIGFRLGATRTWSSRWFATKGYADLLHEDVKIRRYIKDQLYHAGISKIDIERSANRARITIATARPGIIIGRKGSEVEKLKNELQARTGKEVYLNIEEVIHPELDAQLVAENVALQLQKRVAFRRAMKKAVTSALRLGADGIRIACAGRLGGGEIARKEWYRDGRVPLHTIRADIDYGLATAHTTYGTIGVKVWVFKGEVLRAAPAEA*
>14_0929_05_20cm_Acidobacteria_2978_54_10
MGQKVHPYGFRLGYTKPWKSRWFVERDYDKLLLEDVKLKAELKDKLKSAGVSAIEIERPGNKLRIIIKTARPGIIIGRKGAEIDKLKVELQKRTNRDVFVDIQEVHKPELDAQLVSESIALQLEKRVGFRRAMRKSVDSALRFGCKGIKVRVSGRLNGNEIARSEWYLQGRLPLHTLRADIEYGFSEARTTYGVIGVKTWIYKGEILAQKKREPQVATGF*
>14_0929_05_20cm_Acidobacteria_2994_55_6
MGQKVHPYGFRLGYTKPWKSRWFVERDYDKLLLEDVKLKGELKDKLKSAGVSSIEVERPGNKLRVIIKTARPGIIIGRKGAEIDKLKGEVQKRTNREVYIDIQEVHKPELDAQLVSESIALQSR*
>14_0929_05_20cm_Acidobacteria_3011_65_8
QEIQKRTNREVFINIQEIQKPELDSQLIAESVAMQLEKRVAFRRAMRKAVESALRFGARGIKVRVSGRLNGAEIARSEWYLHGQLPLQTLRADIDYGFAEANTTYGQIGIKVWLYKGERLVPQRGREEEYRERGPRRAGGRA*
>14_0929_05_20cm_Actinobacteria_3012_66_5
MGHKINPNGFRLGANPNYEWHSRWYADKSYQAWLQEDIRVRQYIQKTLSHAGISRVDIERKGEDRIQVDIHTARPGIVIGRRGAEVDRIRDDLKNITHKDNIQLNVFEIKQPELEAPLVAQGIAEQLVGRVSFRRAMRRGVQTAMRAGAKGIRVQVGGRLGGAEMSRSEWYREGRVPLHTLRADIDYGMREAHTQFGGRIGVKVWIYRGDVMPTVEEKEAELAKARARAAASGDLIPAVIPPRERAPRERPGGRGAPGRGAKPAGRGTGTRAPRGGGPARAPKAPAAPKAAPAAEQKAEPKAEPQTEPKAPDTTTEVPKDEA*
>14_0929_05_20cm_Actinobacteria_3089_70_8
MGQKVHPGGLRVGVIHDWKSNWYTGAKEFPAYLLEDLKIREHIQNKLSHAGLSDILIRKDAQRITIDIYTARPGIVIGKSGVEVDALRKDIHGMTNKAVHININEIKRPELDAKLVAQSIAEQLENRVSFRRAMKRSLASAIRSGAQGVKVQCGGRLAGTEMSRSESYSEGRVPLHTIRADIDYGFAEAKTTYGRIGVKVWINKGEIMPEGYEGVSQRDQRLGDQDQARRRGGTAEGLGASREGGRGRGPDREGLGPVRQRRKGPGGPRRPGGGRGRPRGQDNVERPRTDEEATSEKGREQPQVQPEAPVVPDAVAEAPDTTTPKQQVEDPTKLEKSGEPEAEKKPKPKPKPRNKKKADS*
>14_0929_05_20cm_Alphaproteobacteria_3018_65_8
MGQKVNPIGLRLGINRTWDSRWFSRKEYGTQLLDDLKLRKFLGTRLTQAAISRVLIERAAKKTRITLHSARPGVVIGKKGADIDKLRGDIAKVTNSEVSLNIVEIRKPEVEAKLIAEGIAQQLERRVAFRRAMKRAVQSAMRFGAQGIRINCSGRLGGAEIARMEWYREGRVPLHTLRADVDYGQATAKTTYGTCGVKVWVFKGEILAHDPMAQDKRLAEAQPAGHDRGHERGRRDRDRDQ*
>14_0929_05_20cm_Bacteria_2979_70_7
MGHKVHPNAFRLGVYRPWEANWFAQKKDYTKLLHEDLDMRRLILRRLRNAGIAKIETERSSNAQMTVTIHTAKPGIVIGKGGSSVDQLREDLEKRFGNRVRISIQEIKQPELDAQLVAENIASQIERRISYRRAMKQSILRTMRSGAKGVRVALGGRLRGSEMARREWDREGRVPLHTLRADIMFGRATARTTFGVIGVKVWIYKDNFSIAPKGGTPPEEVAPQPAPPVPPQPVMEAEAAATAPVVTDIPPVNPGSPAVAEAAVAEQVKTEESAKAPRKRATKKAETPNAEADGDASS*
>14_0929_05_20cm_Bacteria_2980_55_9
MGQKVNPTGFRLSVNRDWRSRWYASSQEFPSFLHSDLKIRNYVKKKLQFAAVSKIVIERAWNSIRVTIHTARPGIVIGRKGAEIEKMTEEISKMAEGKQVKIDIQEIKTPELDAQLVAENVALQIERRIAYRRAMKKALQTAMDFGAEGIRLRCSGRLNGAEISRSEWYREGKVPLHTLRTPVDYGFAEANTVYGKIGVKCWMCRKEEPAAQPATPPPPPPAPAEV*
>14_0929_05_20cm_Bacteria_2982_55_10
MGQKVNPIGFRLGVNRDWRSRWYASPQEMPGFLHSDIEIRDYVKKKLLFAAVSKIVIERAWNSIRVTIFTARPGIVIGRKGAEIEKMTEEISKMAQGKQIKIDIQEIKTPELDAQLVAENVALQIERRIAYRRAMKKAVQVAMDFGALGIRLRSSGRLNGAEISRSEWYREGKVPLHTLRTGIDYGFAEANTVYGKIGVKCWICKKEEAPAETPAQASPPPPPPAPAAAEL*
>14_0929_05_20cm_Bacteria_2986_55_7
MGQKVNPIGFRLSVNRDWRSRWYASPQEMPEFLHSDLEIRDYVKKKLQFAAVSKIVIERAWNSIRVTIFTARPGIVIGRKGAEIEKMTEEISKMAQGKQIKIDIQEIKTPELDAQLVAENVALQIERRIAYRRAMKKAVQTAMDFGALGIRLRSSGRLNGAEISRSEWYREGKVPLHTLRTGIDYGFAEANTVYGKIGVKCWICKKEEAPPEQSAPVAPPPPPEPVEA*
>14_0929_05_20cm_Bacteria_3107_55_7
MGQKVNPIGFRLGVNRDWRSRWYASPQEMPEFLQSDIQIRDYVKKKLQFAAVSKIVIERAWNSIRVTIFTARPGIVIGRKGAEIEKMTEEISKMAQGKQIKIDIQEIKTPELDAQLVAENVALQIERRIAYRRAMKKAVQTAMDFGALGIRLRSSGRLNGAEISRSEWYRQGKVPLHTLRTGIDYGFSEARRHHCRHKPRRLNSREICHAIDAQTREVSQVPAGKPQGNGIAQLAN*
>14_0929_05_20cm_Bradyrhizobium_3008_62_10
MGQKINPIGLRLGINRTWDSRWFAGKNEYGKLLHEDVKIREILHKELKQAAVARIVIERPHKKCRVTIHSARPGVVIGKKGADIDKLRKRVADITASDVVINIVEIRKPELDATLVAESIAQQLERRVAFRRAMKRAVQSAMRLGAEGIRINCSGRLGGAEIARMEWYREGRVPLHTLRADIDYGIATAFTTFGTCGVKVWIFKGEILEHDPMAQDKKMAEGDTARPRRDAA*
>14_0929_05_20cm_Ktedonobacter_racemifer_3036_53_7
MGQKVHPIGFRLGVVKGWQSRWYAERDYKDVYAEDDLIRQSINKELFNASVSRIEIERAAANQVSVTIYTAKPGIVIGKSGEKVDKLRAMLEAKTKKRVRLNIMEIRQPELDAYLVGRSVAEQLEKRVSFRRAMKQAVQKTMRANAKGIRIICGGRLGGAEIARSEKEVEGKIPLHTLRADIDYGLAEAHTTFGVIGIKVWIYKGDILPSKRREAIEGQQEATVQPPFAPREGGDRRGGDRRRGGERGERSDRGQRPQGDRPQGGDRGPRGERPPRPQGERPARAQGERAPRPRAEQPAPAGEPQEPQAPTVQPVPQVPEETTPPTPPTPEPGTTQSE*
>14_0929_05_30cm_Bacteria_3176_67_7
MGQKTNPIGMRLGIIATWDSRWFARKDYPKLLEEDIFIRRYLKKRLAQAGISRIIIQRAIAKVTINISTARPGLVIGRRGQQVDQLRDELQHITKKEIFLNIDEVKKPDLDAILVSEHVARQLEQRVSFRRAMKKAIASTMRSGAGGIRIVCSGRLGGAEMARTEGYREGRVPLHTLRADIDFARGTARTIYGTVGVKVWIFKGEVLDKKEAPAALPPGQMRSAGPAQG*
>14_0929_05_30cm_Bacteria_3201_66_8
MGHKVHPNAFRLGVFRPWEANWFANPKDYTKMLHEDLEMRRVILARLRNAGIAKIETERSSNAQLTVTIHTAKPGIVIGKGGSSVDQLREDLEKRFGNRVRISIQEIKQPELDAQLVAENIASQIERRITSTSAAPPPRPRLAPSA*
>14_0929_05_30cm_Bacteria_3221_68_11
LRDAAISRIEIERSTNQVTVTIHTAKPGVVIGKGGAKVEELRQVLGKTTGKAVKVNIFEIRFPEVDPRLIAENVAQQLERRVSFRKVLKQTVQRSMKAGAKGVKVAVAGRLGGAEMSRREWEREGRVPLHTLRADIEFGIAVAKTTFGTIGVKAWVYRGDIEPAPRVAAGGPTAVQAPRAIPPTPPNAMTGALGTTVMPAPALVPAAPAPAAPIPAPAAPAPAVPARALAPAARVPAAPAPAAPAVAPAAPREPTPSGASGAGGRSGTSGTGGEAS*
>14_0929_05_30cm_Bacteria_3223_55_8
MGQKVNPIGFRLAVNRDWRSRWYASPQELPSFLHSDLKIRNYVKKKLQFAAVAKIVIERAWNSIRVTIHTARPGIVIGRKGAEIEKMTEEISKMAEGKQVKIDIQEIKTPELDAQLVAENVALQIERRIAYRRAMKKAVQTAKDFGAEGIRLRCSGRLNGAEISRSEWYREGKIPLHTLRTPIDYGFAEANTVYGKIGVKCWICKKEERPAEVPSAPAPPPPPMPVPE*
>14_0929_05_30cm_Bacteria_3237_55_16
MGQKVNPTGFRLSVNRDWRSRWYASSQEFPSFLHSDLKIRNYVKKKLQFAAVSKIVIERAWNSIRVTIHTARPGIVIGRKGAEIEKMTEEISKMAEGKQVKIDIQEIKAPELDAQLVAENVALQIERRIAYRRAMKKAVQTAMDFGAEGIRLRCSGRLNGAEISRSEWYREGKIPLHTLRTAVDYGLAESNTVYGKIGVKCWICRKEEPAPQAATPPPPPPPEPIEV*
>14_0929_05_30cm_Bacteria_3252_59_8
MGQKTNPIGLRIAVNKDWRSKWYAEKKEFGKLLAEDRKIRDILKKKLESASVPKIQIERAATRCRITIFTARPGVVIGRKGAEIDKIKEELSRMTGKEIFVDIQEIKTPELDAQLVAENIALQLERRISFRRAMKKAVQTAMDFGADGIKIRCAGRLGGAELARTEMYHEGRVPLHTLRANIDYGFAEASTVYGKLGVKCWICKGETKVERGNKAAGASGASPN*
>14_0929_05_30cm_Bacteria_3286_55_10
MGQKVNPIGFRLAVNRDWRSRWYASPQEMPEFLHSDIQIRDYVKKKLQYAAVSKIVIERAWNSIRVTIFTARPGIVIGRKGAEIEKMTEEISKMAQGKQIKIDIQEIKTPELDAQLVAENVALQIERRIAYRRAMKKAVQVAMDFGALGIRLRSSGRLNGAEISRSEWYREGKVPLHTLRTGIDYGFAEANTVYGKIGVKCWICKKEEAPAETPAQASPPPPPPEPATG*
>14_0929_05_30cm_Nitrospirae_3185_61_13
MGQKTHPVGYRLGYTRTWSSRWYAGKDYAKLLHQDIKIRKMVKEKLYHAGVSKVEIERSGDQTRVIIHTARPGIIIGRKGAEVDKLKATLEKQYGSQVYITVKEIKKPELDAQLVSENIAVQLEKRVAFRRAMKRSVAAALRLGAQGIRVTCAGRLGGAEIARTEWYREGRVPLHTLRAYIDYGFAEAHTTMGQIGVKTWIYKGEVLPVQPEKPEPTFDRR*
>14_0929_05_30cm_Proteobacteria_3188_68_7
MGQKVNPLGIRLGIVRDWTSRWYAGKKQFPMHVHTDFRVREFLKEKLAEASVSRILIERAAKKVNITIQTARPGIVIGKKGEDIEKLRQETAALLGMSVNDVRLNIAEIRKPELDSQLVADSIAQQIEKRVMFRRAMKRAVMSTMRSGALGVKVRVSGRLNGSEIARTEWYREGRIPLHTFRADIDYGLSEANTTYGVIGVKVWIFKGEVFDKRELAQQQAAEAEGAAPPAALPAAPLAAAAPAAPAAPAASAAPETPAQA*
>14_0929_05_30cm_Rokubacteria_3184_69_12
MGQKTHPIGFRLGSTRTWSSRWFATRTYANLLHEDVKIRRFIKDQLYHAGISKIDIERSANRARITILTARPGIIIGRKGSEVEKLKNELQTRTGKEIYLNIEEVIHPELDAQLVAENVALQLQKRVAFRRAMKKAVTSALRLGADGIRIACAGRLGGGEIARREWYRDGRVPLHTIRADIDYGLATAHTTYGTIGVKVWVFKGEVLRAAPAEA*
>14_0929_05_30cm_Rokubacteria_3187_68_7
MGQKTHPIGFRLGATRTWSSRWFATKGYAGLLHEDVKIRRFIKSTLYHAGISRIDIERSANRARITIFTARPGIIIGRKGAEVEKLKNEIQTRTAKEVYLNIEEVVHPELDAQLVAENVALQLQKRVAFRRAMKKAVTSALRLGADGIRIACAGRLGGAEIARREWYRDGRVPLHTIRADIDYGLAEAHTTYGAIGVKVWIFKGEVLPAQRGSTLAFGDFGLKALEPGWVTNRQIEAARVSLARSVKRGGKIFIRIFPDKPVTKKPAETRMGKGKGNPEFWVAVVKPGRIMYEMEGVDEVTAKEGFRLAAQKIGIKTKFVSRTRAL*
>14_0929_05_40cm_Bacteria_3399_58_7
MGQKTHPYGFRLGYNKPFKSRWYADKEYADLLHEDVKLRKELKEKLKSAGISSIDIERAANKLVVRIYTARPGIIIGRKGAEIDKLKQDVQKRTKREVHIDIQEVHRPELDAQLVAESIALQLEKRVAFRRAMRKAVDSALRFGCKGIKVRVAGRLNGAEIARKEWYLQGRLPLQTLRADIDFGFAQAYTTYGVIGVKCWIYQGENIPRRASKVQEPREAAAAVA*
>14_0929_05_40cm_Bacteria_3414_60_5
MGQKVHPYGFRLGYNKTWKSRWFAKKEYSEFLHEDLKLKKRLKDQLRAAGVASIEVERPGNKLKITIYTARPGIIIGRKGAEIDRLRQEIQKRAGREVLPINIQEVHRPELNAQLVAESIALQLEKRVAFRRAMRKAVDSALRFGCKGIKIRCGGRLNGAEIARSEWYLQGRLPLHTLRADIDFGSAEAMTTYGVIGTKCWIYNGEILERKQTREKPEVAIAAPAS*
>14_0929_05_40cm_Bacteria_3423_66_6
MGQKVHPYGFRLGFNRTWRSRWFAGKKYADLLDEDLKLRSELKKRLQHAGVSNIEIERAANKLRIRILTSRPGIIIGRKGAEVDRLRDEIAKRTGREVHVDIQEIEKPEVDSQLVAEGVAMQLEKRVAFRRAMRKAVESAQRFGAKGIKVRCSGRLGGNEIARSEWYLEGRLPLHTLRADIDYGFAESRTTYGVIGVKCWIYRGEQIGVRRAEARLR*
>14_0929_05_40cm_Bacteria_3425_55_9
MGQKVNPIGFRLGVSRDWRSRWYASPQELPAFLHSDLEIRAYVKKKLQFAAVAKIVIERAWNSIRVTIHTARPGIVIGRKGAEIEKMTEEISKMAQGKQIKIDIQEIKTPEMDAQLVAENVALQIERRIAYRRAMKKAVQTAMDFGAEGIRLRCSGRLNGAEISRSEWYREGKVPLHTLRTAIDYGFAEANTVYGKIGVKCWICKKEEAPSEAPIAATPPPPPPPPTEPVEA*
>14_0929_05_40cm_Bacteria_3435_70_7
MGQKTHPIGFRLGATRTWSSRWFATKGYAGLLHEDVKIRRFIKSSLYHAGISRIDIERSANRARITIYTARPGIIIGRKGAEVEKLKNEIQGRTAKEVYLNIEEVVHPELDAQLVAENVALQLQKRVAFRRAMKKAVTSALRLGADGIRIACSGRLGGAEIARREWYREGRVPLHTIRADIDYGLAEAHTTFGAIGVKVWIFKGEVLPAQRIVEA*
>14_0929_05_40cm_Bacteria_3436_68_16
MGHKVHPNAFRLGVFRPWEANWFANPKDYTNMLHEDLEMRRIILARLRNAGIAKIETERSSNAQLTVTIHTAKPGIVIGKGGSSVDQLREDLEKRFGNRVRISIQEIKQPELDAQLVAENIASQIERRISYKRAMKQSILRTMRAGAKGIRLYAGGRLRGAEMARREQDREGRVPLHTLRADIDFGRATAKTTFGAIGVKVWVYKDQITPAQRRLAPVTEEQPVPNPPEPLTPQAEIIEALPEPTAVAVEVPAPEAVPAATPRRTRTATAKVEEKKAAPAKPKAAPKPRAEARTELKKTAVRAKTTPSEVKKAGGVKNRWRPRGCRTGRSRLPAAP*
>14_0929_05_40cm_Bacteria_3445_55_9
MGQKVNPTGFRLSVNRDWRSRWYASPQEFPSFLHSDLKIRNYVKKKLQFAAVSKIVIERAWNSIRVTIHTARPGIVIGRKGAEIEKITEEISKMAEGKQVKIDIQEIKTPELDAQLVSENVALQIERRIAYRRAMKKAVQTAMDFSAEGIRLRCSGRLNGAEISRSEWYREGKVPLHTLRTPIDYGFAEANTVYGKIGVKCWICKKEEPAPQAATPLPPPPAPAPVEV*
>14_0929_05_40cm_Bacteria_3448_68_17
MGQKTHPIGFRLGTTRTWSSRWFATKGYAKLLHEDVKIRRYIKDQLYHAGISRIDIERSANRARITVATARPGIIIGRKGAEVERLKNELQARTQKEIYLNIEEVIHPELDAQLVSENVALQLQKRVAFRRAMKKAVTSSLRLGADGIRIACAGRLGGAEIARREWYRDGRVPLHTLRADIDFGTATAHTTYGTIGVKVWIFKGEVLAKAPAEA*
>14_0929_05_40cm_Bacteria_3450_68_11
MGQKTHPNGFRLGFTKTWNAKWYANTRGYSALVKEDVTIRNAIRARLRDAAISRIEIERSTNQVTVTIHTAKPGVVIGKGGAKVEELRQVLGKTTGKAVKVNIFEIRFPEVDPRLIAENVAQQLERRVSFRKVLKQTVQRSMKAGAKGVKVAVAGRLGGAEMSRREWEREGRVPLHTLRADIEFGIAVAKTTFGTIGVKAWVYRGDIEPAPRVAAGGPTAVQAPRAIPPTPPNAMTGALGTTVMPAPALVPAAPAPAAPVPTPAAHVAAPAARVPAAPAPAVAPAAPREPTPSGASGAGGRSGTSGTGGEAS*
>14_0929_05_40cm_Betaproteobacteria_3492_64_9
MGQKIHPIGFRLSVNKNWSSRWYANSKTFATMLNEDLKVRDYLKKRLSHASVGKVVIERPAKDARITIHSARPGVVIGKKGEDIEMLKADLRKLLGVQMVHVNIEEIRKPEVDAQLIADSIAQQLEKRIMFRRAMKRAMQNAMRLGAQGIKIMSAGRLNGIEIARTEWYREGRVPLHTLRADIDYGFSEAKTTYGVIGIKCWVYKGEVMAKGDQPVAPPAPTADEVLAAKKVKKATPKPALSAPEAKPEPIAAAKAASDTGSSAAPQAKPRAARPHPVVAKKAVKVPQATERTQPGRRDAGNEGFLRRIRLEGDDPRTPYCASDRGGPPCHDAPHQAGRAHLHTHLSGQTRFAKARRGANG*
>14_0929_05_40cm_Chloroflexi_3475_67_7
MGQKTHPIGFRLGFTKTWNAKWYANKKNYPVLLKEDIGIRNAIRGRLRDAAIARIDIERSANQVTVTIQTAKPGVVIGKGGAKVEELRQVLGKMTGKMVKVNIFEIRYPELDAYLIAENVAQQLERRVSFRKVLKQTVQRSMKSGAKGVRVAVSGRLGGAEMSRREWEREGRVPLHTLRGDIEFGRAIAKTTYGTIGVKAWVYKGEIEPAPRQVTQPSAPAAAALRPPAPPAPAPAPTPARVG*
>14_0929_05_40cm_Euryarchaeota_3390_64_17
MAEAKVERKDKRIIVENVRRVLLKEYLMNETRRAGFGGLDIQRTPMGTRVTLLAERPGLVIGRKGGAIKSLTEAVDRQFKFDNPQIEVQEVSAPALNAQIMAEKLANALERGWHFRRAGHSTVRRIMEAGAKGCLVVIAGKLTGQRHRTEKFKAGHIKYCGEPRNLWMDRGFAAAKLKPGVIGVTVEIMDPQAKLPDEIEIKQPSAEYIAAAASFVRPVQAPVVVEPEPALAVQATVGPEGADEEPEPLIEPGERESTTAKVKKSKVAAKRLKKVAKEVKQLGVDVDVDAEGGDGA*
>14_0929_05_40cm_Euryarchaeota_3410_64_11
MARESKVERKDKRIIVENVRRVLLKEYLMNETRRAGFGGLDIQRTPMGTRVTLLAERPGLVIGRKGGAIKSLTEAVERQFKFDNPQIEVQEVGSPALNAQIMAEKLANALERGWHFRRAGHSTVRRIMEAGAKGCLVVIAGKLTGQRHRTEKFKAGHIKYCGEPRNLWMDRGFAAAKLKPGIIGVTVEIMDPRAKLPDEVEIKQPSAEYLAAAAAAQAAPVVVPQTVERLEEVPLEAPPALEGEAAEDVDVLAVLEESDATTKKVKKGKVAAKRLKKVAKEVKELGVDATIDAGGGDEA*
>14_0929_05_40cm_Euryarchaeota_3461_65_8
MAGEKAVQRKDRRIVIENVRRMLLQEYLMKQTQRAGFGGLDIQRTPMGTRVTLIAERPGLVIGRKGSAIKALTDAVERQFSFDNPQIEVQEVTNPSLNAQIMAEKLANALERGWHFRRAGHSTVRRIMEAGAKGCLIVIAGKLTGQRHRRAKFKDGHIKYCGEPRNTWMRKGFAVAKLKPGVIGVTVRIMDPDAKLPDEVEIKPPTAEWLAASEAARVAETAAAAEAALARETLASVAQVAPAEASSDTEDVGAEPLAEPPPPEKVKASKAAGKKLKKVLKEVKELGEEVDLEIEVKGDKK*
>14_0929_05_40cm_Gemmatimonadetes_3476_66_7
MGQKTHPYGFRLGIVKQWRSRYFARHNFPELLKEDELIRKYLKTRLSHAAIADVHIERKPGKVTVTVHTGRPGVVIGKRGAEVDKLRDELAQLTGKEVGINVEEIKRPELDAQLVGDSVAHQLTQRISFRRAMKRAVQSAMRMGAQGIKIKCAGRLGGAEIARTEGYHEGRVPLHTLRADIDYATSTAKTTYGTIGVKVWIFTREMTEELAGRTYSTGA*
>14_0929_05_40cm_Nitrososphaera_3389_34_9
MPTYSYSFSQFDKNKHVRAALRETDISHKHAREIGLAIKGLSIERARNLLDDVIEKKIAIPYRRYHNEVAHRSNIRDGFFSGRFPKKASKEFLRLLDNLESNAEYKGMDLDRLEIISCVIHKGTKLERFIPRAMGRSSPKIDTLTQLNEYLRSSLSEAGYGGAEVQKTPIGTKITLFVIRPGLVIGRKGSGIRDLTSRLEQQFNLENAQVSVTEVTKPELNPHIMANRIAQLIERGTAFRRASLWTINTIMGAGAMGVEITISGKLRGERAHFEKHSAGIIPKSGKIADEVVRNSTNSILTKMGLVGIKLKISLREEIHHDFDLMLEKETKNENEIENKDIQPESDIKTESVQSDSDIKTESVQSDSDIKTESKDIINSEVKEIAVNKSET*
>14_0929_05_40cm_Thaumarchaeota_3480_35_9
MSAIKNVMKNNFRNMELNEYLSSSLSDAGYGGAEVQKTPIGTKITLFVIRPGLVIGRKGVGIRDLTTRLEQQFNLENAQVSVTEVTKPELNPHIMANRIAQLIERGTAFRRASLWTINTIMGAGAMGVEITISGKLRGERAHFEKHSAGTIPKSGKVAEEVVRSSTNSILTKMGLVGIKLKISLKEETHLDFDLSLEPQPKVETQTDSESESKSQTENQSVPSGSEVKTESKDIINSQVKEIAVNKSET*
>14_0929_05_40cm_unknown_3413_53_7
MSVTKYFIKDVSRRLEIDEHLALELKRAGYSKVEVTKSPVGTRVVIYAAKPGMVIGRRGQSIRDLTKLLEEKFGIENPQLSVAAIEIPDQDPKVVASQVAMALQRGVHFRRSAYWAIQRVMESGALGVEITIRGKLTTERARYEKFRAGYLPRVGDPVLKSLRTAVADVQLKQGLFGINVRILPPNISFIDKPLMKPQRIPTEASTEVGPPAVAPIQSEVPAVSEAQPEKESVKVPSSRTKENDRETSYSEEHDPQHRRVKQTPLTETNLVAHELTGLRVRITRSSDPTLSELEGQVSFETKNTLSILSGSRLSIVPKASSEFAFALPGGSEVIIEGKLLQVRPEDRVKRGIGNWQ*
>14_0929_05_40cm_unknown_3483_51_12
MSVTKYFVKDASRRLEIDEHLAKELKRAGYSHVELTKSPVGTRVVIYAAKPGMVIGRRGQSIKDLTKLLEQKFNIENPQLSVATIDVPELDPKVIAAQVAMALQRGVHFRRAAYWGIQRVLESGASGVEIVIRGKLTTERSRYEKFKAGYLPRVGEPVLKYVKEAVQDIQLKQGLFGIKVRILPPNIDVFDHPVIKAEIPQIAAAIGDKPVATETAVAASETGTSEPPSIEEKPEDAAPIVIEAKEKQEEVASTQET*
>14_0929_09_20cm_Acidobacteria_6741_56_8
MGQKVHPYGFRLGYTKPWKSRWFVERDYDKLLLEDVKLKAELKDKLKSAGVSAIEIERPGNKLRIIIKTARPGIIIGRKGAEIDKLKVELQKRTNRDVFVDIQEVHKPELDAQLVSESIALQLEKRVGFRRAMRKSVDSALRFGCKGIKVRVSGRLNGNEIARSEWYLQGRLPLHTLRADIEYGFTEARTTYGVIGVKCWVYQGENVPKRASKLQKEREGVAAA*
>14_0929_09_20cm_Acidobacteriales_6726_56_6
MGQKVHPYGFRLGYTKPWKSRWFVSRDYDKLLLEDVKLKNELKDKLKSAGVSSIEVERPGNKLRVIIKTARPGIIIGRKGAEIDKLKQDVQKRTAREVHIDIQEVHKPELDAQLVSESIALQLEKRVGFRRAMRKAVDSALRFGCKGIKVRVSGRLNGNEIARSEWYLQGRLPLHTLRADIEYGFSEAKTTYGVIGVKVWIYRGEILPQKKREQQTVGATGAF*
>14_0929_09_20cm_Bacteria_6715_55_10
MGQKVHPYGFRLGYNRGWHSNWIAKRDYADLLHEDLKLKKELKQRFTGAGVSNIDIERAANKLKIIIHTSRPGIIIGRKGAEIDKLKQEIKDRTGREVYVNIQEIHKPELNAQLQAEQISQQLEKRIAFRRAMRRAVESAQRFGAQGIKVRVSGRLNGAEIARSEWYLQGRLPLHTLRADIDYGFAEANTTFGVIGVKVWIYRGDQMTVRRGPQPRR*
>14_0929_09_20cm_Bacteria_6721_56_10
MEVRSIYKYARISPFKVREVTREIQGLPVSAALDVLAFTPKKAAFLINKTLKSAIANAENNANLKAQQNRQRRKKERRRPRRRPRNNFMGQKVNPIGFRLGVSRDWRSRWYASPQELPAFLHSDLEIRAYVKKKLQFAAVAKIVIERAWNSIRVTIHTARPGIVIGRKGAEIEKMTEEISKMAQGKQIKIDIQEIKTPEMDAQLVAENVALQIERRIAYRRAMKKAVQTAMDFGAEGIRLRCSGRLNGAEISRSEWYREGKVPLHTLRTAIDYGFAEANTVYGKIGVKCWICKKEEAPSEAPIATAPPPPPPPTEPVAA*
>14_0929_09_20cm_Bacteria_6730_65_7
MGHKVHPNGFRLGVYRNWEAKWFAPDKEYKPLLLEDVRLRRMLLARLKNAGVARIETERSSSALTITLHTAKPGIVIGKGGTSVDQLRDELEKTTGKRVRVTIQEIKKPELSAQLVAENVAAQLEKRIAFRRAIKQSLMKTMRAGAQGVKIRVKGRLGGSEMARIEWNREGRVPLHTLKADIDFGQTEAKTTFGRIGVSAWVYTGNFPTEAPPKPAAAVEEPADGEVSIAAAITEASVPQPAARDEARVVAPSPAVAVAPTVPDEAKAAAATEVPAKPKRTSRAKTATTGTADAAEKPKRATRAKAATTETQPGAAKREPVRTRTAKKKE*
>14_0929_09_20cm_Gemmatimonadetes_6731_64_7
MGQKVNPVGFRLGISKDWRSKYYAGRELPKLLKEDELLRKYLKARLGHAAISDIVIERKPSKVVVTLHTGRPGVVIGKKGAEVDKLRDELAHLTGKEVGINVEEIKRPELDAQLVADNVASQLAQRISFRRAMKRAVQSAMRMGAQGIKIKCGGRLGGAEIARVEGYHEGRVPLHTLRADIDYATSTAKTTYGTIGVKVWIFKGEKVEDRRGTTYSSGM*
>14_0929_09_20cm_Ktedonobacter_racemifer_6734_54_8
MGQKVHPIGFRLGVVKGWQSRWYAERDYKDVYAEDDLIRQSINKELFNASVSRIEIERAAANQVSVTIYTAKPGIVIGKSGEKVDKLRAMLEAKTKKRVRLNIMEIRQPELDAYLVGRSVAEQLEKRVSFRRAMKQAVQKTMRANAKGIRIICGGRLGGAEIARSEKEVEGKIPLHTLRADIDYGLAEAHTTFGVIGIKVWIYKGDILPSKRREAIEGQQEAAVQPPFAPREGGDRRGGDRRRGGERSDRGQRPQGDRPQGGDRGPRGERPPRPQGERPARPQGERTPRPQGERSGRPPGTTQSE*
>14_0929_09_30cm_Acidobacteria_6831_56_8
MGQKVHPYGFRLGYTKPWKSRWFVERDYDKLLLEDVKLKNELKDKLKSAGVSSIEIERPGNKLRVIIKTARPGIIIGRKGAEIDKLKQDVQKRTSREVYIDIQEVHKPELDAQLVSESIALQLEKRVGFRRAMRKAVDSALRFGCKGIKVRVSGRLNGNEIARSEWYLQGRLPLHTLRADIEYGFSEAKTTYGVIGVKCWIYRGEILPQKKRDAQPAVATGAF*
>14_0929_09_30cm_Bacteria_6832_65_9
MGHKVHPNGFRLGVYRNWEAKWFAPDKEFKPLLLEDVRLRRMLMTRLKNAGVARIETERSSSALTITLHTAKPGIVIGKGGTSVDQLRDELEKITGKRVRVTIQEIKKPELSAQLVAENVAAQLEKRIAFRRAIKQSLMKTMRAGAQGVKIRVKGRLGGSEMARVEWNREGRVPLHTLKADIDFGQTEAKTTFGRIGVSAWVYTGNFPTEAPPKPQAAVEEPVESGVPVGAAIGEAPTPLAELVQATIAPPVAPEAPAAQVTAAAPPEAPAAKPKRARTAKATTTTTSADGGEKPKRTTRAKASTGEKATTAPKTPRARAPKKKE*
>14_0929_09_30cm_Bacteria_6841_55_9
MGQKVNPIGFRLGVNRDWRSRWYASPQEMPEFLHSDIEIRDYVKKKLLFAAVSKIVIERAWNSIRVTIFTARPGIVIGRKGAEIEKMTEEISKMAQGKQIKIDIQEIKTPELDAQLVAENVALQIERRIAYRRAMKKAVQVAMDFGALGIRLRSSGRLNGAEISRSEWYREGKVPLHTLRTGIDYGFAEANTVYGKIGVKCWICKKEEAPAETPAQASPPPPPPEAQPTQV*
>14_0929_09_30cm_Bacteria_6847_57_11
MGQKTHPYGFRLGYNKPWKSRWYADKDYADLLHEDVKLRKELKEKLKSAGISSIDIERAANKLVVRIYTARPGIIIGRKGAEIDKLKQDVQKRTKREVHIDIQEVHRPELDATLVAESIALQLEKRVAFRRAMRKAVDSALRFGCKGIKVRVAGRLNGAEIARKEWYLQGRLPLQTLRADIDFGTAEANTTYGVIGVKCWVYQGENVPKKASKIQKERETAAVV*
>14_0929_09_30cm_Bacteria_6869_55_12
MGQKVNPIGFRLAVNRDWRSRWYASPQEMPEFLHSDIEIRDYVKKKLQFAAVSKIVIERAWNSIRVTIFTARPGIVIGRKGAEIEKMTEEISKMAQGKQIKIDIQEIKTPELDAQLVAENVALQIERRIAYRRAMKKAVQVAMDFGALGIRLRSSGRLNGAEISRSEWYREGKVPLHTLRTGIDYGFAEANTVYGKIGVKCWICKKEEAAPAETPAQASPPPPPPEPAATEL*
>14_0929_09_30cm_Bacteria_6875_72_9
MGQKVHPKGFRLGVIENWDSRWFARREYADLLHEDIKVRNFLKKRLYHAGVSKIEIERAANKAKMNIHTARPGIVIGKKGAEIEKLKQELSKLTSKETFINIHEVRRPDLDAQLVAENVAPQLERRVAFRRAMKEAVARAMRMGAQGIRIQSAGRLGGSEIARTEWYREGRVPLHTLRADVNYGLAEAKTTYGVIGVKCWIFRGEVLTKQEEEQRAALG
>14_0929_09_30cm_Betaproteobacteria_6879_64_7
MGQKINPTGFRLSVNRDWASKWYANSKHFPATLNEDIKVRDYLRKKLSHASVGKITIERPAKNARITIHSARPGVVIGKKGEDIETLRASLRKMMGTEVGLNIEEIRKPEIDAQLVADSIAQQLEKRIMFRRAMKRAMQNAMRLGAQGIKIMSSGRLNGIEIARTEWYREGRVPLHTLRADIDYGFAEAKTTYGVIGIKVWVFKGEVMPHNGEPQAAPVPAPEAPKRVRKSPGAKNVAAS*
>14_0929_09_30cm_Gemmatimonadetes_6895_69_8
MGQKVHPYGFRLGIIKPWRSRYYARRDFPELLKEDELIRKYLKTRLSHAAIADVHIERKPGKVTVTVHTGRPGVVIGKRGAEVDKLRDELAQLTGKEVGINVEEIKRPELDAQLVADSVAHQLTQRISFRRAMKRAVQSAMRMGAQGIKIKTAGRLGGAEIARTEGYHEGRVPLHTLRADRAGRTRRGSDGMLAPKRVKFRKRFKGRTKGMATRGNTVAFGHYGLMALEPGWITNRQIEASRVALTREMKRGGKVWIRLFPDKPITKKPAETRMGKGKGNPEGWVAVVKPGRVMFELEGIAEDLARKALDLAAAKLPIKSKFVKREER*
>14_0929_09_30cm_Nitrospirae_6829_62_9
MGQKSHPVGLRLGYVKPWSSRWYADRDYAKILHEDIRIRKTVKGKLYHAGVSKVEIERSGDQVTVIIHTARPGIIIGRKGAEVDKLKADLEKMIARQVYITIKEIKKPELDAQLVTENVAVQLEKRVAFRRAMKRSVASALRLGAQGIKIRCSGRLAGAEIARTEWYLQGRVPLHTLRADIDYGFAEAHTTMGQIGIKAWIYKGEILPAVARGKAEGELERR*
>14_0929_09_30cm_Proteobacteria_6836_67_22
MGQKVNPLGIRLGIVRDWTSRWYASKKQFPTHVHTDFRVREFLKEKLAEASVSRILIERAAKKVNITIQTARPGIVIGKKGEDIEKLRQETAALLGMSVNDVRLNIAEIRKPELDSQLVADSIAQQIEKRVMFRRAMKRAVMSTMRSGALGVKVRVSGRLNGSEIARTEWYREGRIPLHTFRADIDYGLSEANTTYGVIGVKVWIFKGEVFDKRELAQQQAAEAEGAAPPAARTKFRKQFKGRNPGLAQRGNNVSFGEFGLKATSRARMTAREIEAARRAMARYVKRGGQIWIRVFPDIPISKKPLEVRMGSGKGNVEYYVARVQPGKVLFEMEGVDEPTAREAFRLAGSKLSVATSFVKRQVR*
>14_0929_09_30cm_unknown_6859_52_8
MSVTKYFVKDVSRRLEIDEHLALELKRAGYSHVELTKSPVGTRVVIYAAKPGMVIGRRGQSIRDLTKVLEEKFHIENPQLSVANIEVPEQDPKVVASQVSQALQRGVHFRRAAYWAIQRVMESQALGVEITIRGKLTTERSRFEKFKAGYLPRVGDPVLKSVKTQADHANPACTNHAPTGSTTQGN*
>14_0929_09_40cm_Archaea_7033_53_7
MSVTKYFIKDVSRRLEIDELLQNDLKRAGYSHVELTKSPVGTRVVIYAAKPGMVIGRRGQSIKDLTKLLETKFGIENAQLSVAAIEIPEQDPKVVASQVAQALQRGVHFRRSAYWAIQRVMESQALGVEIIIRGKLTTERARYEKFRAGYLPRVGDPVLKSVKVAVTDVQLKQGLFGIKVRILPPNINFVDKPTMKIVAAAVAQPVITEVSVPAPSAPEVETEKEEATVGNPTQA*
>14_0929_09_40cm_Bacteria_7002_54_13
MGQKVNPIGFRLGVNRDWRSRWYASPQELPAFLHSDLEIRGYVKKKLQYAAVSKIVIERAWNSIRVTIFTARPGIVIGRKGAEIEKMTEEISKMAQGKQVKIDIQEIKTPELDAQLVAENVALQIERRIAYRRAMKKAVQTAMDFGAEGIRLRSSGRLNGAEISRSEWYREGKVPLHTLRTAVDYGFAEANTVYGKIGVKCWICKKEEPVPQPASPPPPPPAPAPEPTAV*
>14_0929_09_40cm_Bacteria_7006_68_10
MGQKTHPVGFRLGFTKTWHAKWYANRKAYPALLKEDVSIRSAIRSRLRDAAIARIDIERSANQVTVTIQTAKPGVVIGKGGAKVEELRQVLGKMTAKNVKVNIFEIRYPELDANLIAENVAQQLERRVSFRKVLKQTVQRSMKAGARGVRVAVAGRLGGAEMSRREWEREGRVPLHTLRADIEFGRAIAKTTFGTIGVKAWVYKGDVEPTPRQVTQPSTPAQRAAAI*
>14_0929_09_40cm_Bacteria_7010_58_7
MGQKTHPYGFRLGYNKPWKSRWYADKDYADLLHEDVKLRKELKEKLKSAGISSIDIERAANKLVVRIYTARPGIIIGRKGAEIDKLKQDVQKRTKREVHIDIQEVHRPELDATLVAESIALQLEKRVAFRRAMRKAVDSALRFGCKGIKVRVAGRLNGAEIARXXXXRGGGVNEKEQRVEV*
>14_0929_09_40cm_Bacteria_7012_55_6
MGQKVNPIGFRLGVNRDWRSRWYASPLELPSFLHSDLKIRNYVKKKLQFAAVSKIVIERAWNSIRVTIHTARPGIVIGRKGAEIEKMTEEISKMVEGKQVKIDIQEIRKAKFLCIPCGRPLTTVSQKQTQFTARSA*
>14_0929_09_40cm_Bacteria_7016_55_11
MGQKVNPTGFRLSVNRDWRSRWYASPQEFPSFLHSDLKIRNYVKKKLQFAAVSKIVIERAWNSIRVTIHTARPGIVIGRKGAEIEKMTEEISKMVEGKQVKIDIQEIKTPELDAQLVAENVALQIERRIAYRRAMKKAVQTAMDFGAEGIRLRSSGRLNGAEISRSEWYREGKVPLHTLRTPIDYGFAEANTVYGKIGVKCWICKKEEPAPQSTISAPPPPAPEPAEV*
>14_0929_09_40cm_Bacteria_7027_56_14
MGQKVNPIGFRLGVNRDWRSRWYASPQELPAFLHSDLEIRAYVKKKLQFAAVSKIVIERAWNSIRVTIHTARPGIVIGRKGAEIEKMTEEISKMAQGKQIKIDIQEIKTPELDAQLVAENVSLQIERRIAYRRAMKKAVQVAMDFGAEGIRLRCSGRLNGAEISRSEWYREGKVPLHTLRTPIDYGFAERDCFAQFTNQFWRVRIANARARVDHEHAD*
>14_0929_09_40cm_Bacteria_7036_71_9
IRIQSAGRLGGSEIARTEWYREGRVPLHTLRADVNYGLAEAKTTYGVIGVKCWIFRGEVLTKQEEEQRAALGV*
>14_0929_09_40cm_Bacteria_7055_67_12
MGQKTHPVGFRLGFTKTWNAKWYANHKGYPVLLKEDVAIRDAIRGRLRDAAIARIDIERSANQVTVTIQTAKPGVVIGKGGAKVEELRQVLGKMTGKMVKVNIFEIRYPELDAYLIAENVAQQLERRVSFRKVLKQTVQRSMKSGAKGVRVAVSGRLGGAEMSRREWEREGRVPLHTLRGDIEFGRATAKTTYGTIGVKAWVYKGEIEPAPRQVTQTSAPAAAAQRPPAPAAPPPPPVPQPARVG*
>14_0929_09_40cm_Euryarchaeota_7021_64_14
MARESKIERKDKRIIVENVRRVLLKEYLMSETRRAGFGGLDIQRTPMGTRVTLLAERPGLVIGRKGGAIKSLTEAVERQFKFDNPQIEVQEVGSPALNAQIMAEKLANALERGWHFRRAGHSTVRRIMEAGAKGCLVVIAGKLTGQRHRTEKFKAGHIKYCGEPRNLWMDRGFAAAKLKPGIIGVTVEIMDPRAKLPDEVEIKQPSAEYLAAAAAAQAAPVVVPQTVEALAGVPLEAPPVLEGESAEDVDALAVLEESDTTTKKVKKGKVAAKRLKKVAKEVKELGVDATIDAGGGDEA*
>14_0929_09_40cm_unknown_7058_52_11
MSVTKYFVKDVSRRLEIDEHLALELKRAGYSHVELTKSPVGTRVVIYAAKPGMVIGRRGQSIRDLTKVLEDKFHIENPQLSVANIEVPEQDPKVVASQVASALQRGVHFRRAAYWAIQRVMESQALGVEITIRGKLTTERSRFEKFKAGYLPRVGDPVLKSVKTAVADVQLKQGLFGINVRILPPQIDYIDKPIMLTPPAQTTPQPVTPAKEAEPIAAPEVAVEIDTPAEVAVVVENKEEEKTADSQKA*
>14_0929_09_40cm_unknown_7066_52_9
MSVTKYFVKDVSRRLEIDEHLALELKRAGYSHVELTKSPVGTRVVIYAAKPGMVIGRRGQSIRDLTKVLEEKFHIENPQLSVANIEVPEQDPKVVASQVSQALQRGVHFRRAAYWAIQRVMESQALGVEITIRGKLTTERSRFEKFKAGYLPRVGDPVLKSVKTAVADVQLKQGLFGINVRILPPQIDYIDKPIMLTPPAQTTPQPAAPPKEIEPLAAPEVVVEVETTVGDAPVVVEDKEEEETGDSEKA*
>14_0929_12_20cm_Bacteria_7168_68_10
MGHKVHPNGFRLGVYRPWEANWFAEDKDYTKLLHEDLEMRRIILGRLRNAGIAKIETERSSNAQMTVTIHTAKPGIVIGKGGASVDQLREDLEKRFENRVRISIQEIKQPEMDAQLVAENIASQIERRISYRRAMKQSILRTMRAGALGVRVAMGGRLRGSEMARREWDREGRVPLHTLRADILFGRAEARTTFGMIGVKVWIYKGLVKVAPRGGTPEAEVAPQPDESALPAPAAAAPVESPPAVPAAPEPAVAQEPAVAAVESAAPAEAAAPIETAAPAEPAVEKPAPRKRAPRAKKVEAKAETPAEPAETAAPQEEATDAPA*
>14_0929_12_20cm_Bacteria_7172_66_10
MGHKVHPNGFRLGVYRNWEAKWFAPDKEYKTLLLEDVRLRRMLLARLKNAGVARIETERSSSALTITLHTAKPGIVIGKGGTSVDQLRDELEKRTGKRVRVTIQEIKKPELSAQLVAENVAAQLEKRIAFRRAIKQSLMKTMRAGAQGVKIRLRGRLGGSEMARVEWNREGRVPLHTLKADIDFGQTEAKTTFGRIGVSAWVYTGNFPTEAPPKPAPVVEEEEEAPISTLPGLPVAVPEPALVTAAVAAPTAAEPAPVAAAEAAPAKAKRAPRATKAATTTDGAEKAPAKRATRSRTATAKSPEGAASAEAAPKPARTRTTKKKE*
>14_0929_12_20cm_Bacteria_7173_66_12
MGHKVHPNAFRLGVFRPWEANWFANPKDYTKMLHEDLEMRRVILARLRNAGIAKIETERSSNAQLTVTIHTAKPGIVIGKGGSSVDQLREDLEKRFGNRVRISIQEIKQPELDAQLVAENIASQIERRISYKRAMKQAILRTMRSGAKGVRIYCGGRLRGAEMARREWDREGRVPLHTLRADIDFGRATAKTTFGAIGVKCWIYKDQISPVQRRLAAIQEETVPIAEQVTPLAEIIEAVAQPQAAQIEVGSPEAAVKVAPRRTRTATAKVEEKTAAPARPKAAPKPKAEAKTEVKKTAVRTKSTPAAVKKTGTTRNSKKADS*
>14_0929_12_20cm_Bacteria_7176_69_7
MGHKVHPNGFRLGVYRPWEANWFAVDKDYTKLLHEDLEMRRVILKRLHNAGIAKIETERSSNAQMTVTIHTAKPGIVIGKGGASVDQLREDLEKRFGNRVRISIQEIKQPELDAQLVAENIASQIERRISYRRAMKQSILRTMRSGAQGIRVAMGGRLRGSEMARREWDREGRVPLHTLRANIEFGRATAKTTFGMIGVKVWIYKGLVKVAPRGGEAGAAEIAPQPDGPEQAPAPEAAVETVQPVATVAPPAPAVEAPAAPQAPVAAAPEAPAAAPEAAAVEAAPAPAPVPAPKKASTRRTKAAAEPKSEEETDAPS*
>14_0929_12_20cm_Bacteria_7180_68_10
MGQKVNPIGFRLGVYRNWDARWYADKEYTKLLHEDLAMRRLIGSRLRNAGVARIETERSANQLTVIIHTAKPGIVIGKQGASVDALRDELERISGKKVRVTIHEIKTPELDATLVAENVASQLEKRIAFRRALKQTLMRSMRAGVKGAKIQVSGRLGGSEMSRREWDRDGRVPLHTLRANVDYGQAEARTTFGRIGVQCWLYLGDFVTATGEPIPVAGRERPEPAPREEPVERTVVIPAAEEVAEEVAEEVPVLAGESADGDGAEVADVIPEDEEEEIEAVVGADAEAVQKVEKLSPKRATARRKPVAAKKPATASRTAKKPARKPAAPPRTTAEPDETEE*
>14_0929_12_20cm_Bacteria_7182_66_11
MGHKVHPNGFRLGVYRNWEAKWFAPDKEYKPLLLEDVRLRRMLMIRLKNAGLARIETERSSSALTITLHTAKPGIVIGKGGTSVDQLRDELEKITGKRVRVTIQEIKKPELAAQLVAENVAAQLEKRIAFRRAIKQSLMKTMRAGAQGVKIRVKGRLGGSEMARVEWNREGRVPLHTLKADIDFGQTEAKTTFGRIGVSAWVYTGNFPTEAPPKPAAAVEEPVDAGVPVGAAIGEAPSPLAELVQVAIPAPAPEAAPTPAPAPVTAEAPAAKPKRATRATKASTADGGEKPAPKRATRARATTTEKSDAPKAPRARAVKKKE*
>14_0929_12_20cm_Bacteria_7191_69_6
MGQKIHPIGLRLGIIKDWESKWYAEKNFADLIQEDQALRRHIKKKLGRAGISRIEIERTANRVRITIHSARPGIIIGRGGTGIDALKKELDALTGKQIQLNVQEIRRAELEATLVAQNVASQLERRVAYRRAMKQAVARTLRSGAKGIRISCSGRLAGAEIARYEWYRDGRVPLQTLRADIDFGVAEALTTYGRIGVKVWIYRGDILPERRRPGELRGRPGETVVLPSRMPRVNVQRRVEANVDAQEGEVSKGAPGPDAG*
>14_0929_12_20cm_Bacteria_7231_59_8
MGQKTNPIGLRIAVNKDWRSKWYAEKKEFGKLLAEDRRIRDILKKKLESASVPKIQIECAATRCRITIFTARPGVVIGRKGAEIDKIKEELSRMTGKEIFVDIQEIKTPELDAQLVAENIALQLERRISFRRAMKKAVQTAMDFGADGIKIRCAGRLGGAELARTEMYHEGRVPLHTLRANIDYGFAEASTVYGKLGVKCWICKGETKVERGNKTGGADGASSN*
>14_0929_12_20cm_Proteobacteria_7163_67_18
MGQKVNPLGIRLGITRDWTSRWYAGKRQFPVHVNTDFRVREFLKRRLAEASVSRILIERAAKKVNITIQTARPGIVIGKKGEDIEKLRQETAALLGMPMNDVRLNIAEIRKPELDAQLVGDSIAQQIEKRVMFRRAMKRAVMSTMRSGALGVKVRVSGRLNGSEIARTEWYREGRIPLHTFRADIDYGLSEAHTTYGVIGVKVWIFKGEVFDKSELAQQAAEGEVAAAPSTPLAPAAPPPVTPPAPEVAPRSDLMA*
>14_0929_12_20cm_Proteobacteria_7190_65_6
MGQKVNPIGMRLGITRDWTSRWYAGKKQFPRLVHTDFRVREFLKERLAEASVSRIQIERAAKKVNITIQTARPGIVIGKKGEDIEKLRQETAKLLDMAFTDVRLNIAEIRKPELDAQLVADSIAQQIEKRVMFRRAMKRAVMSTMRSGALGVKVRVSGRLNGAEIARTEWYREGRIPLHTFRADIDYGLSEAMTTYGVIGVKVWIFKGEVFDKADLAQAAAEGEAQAQAPPASAPPAAAVAPAAATAPAAPVEVTTQG*
>14_0929_12_30cm_Bacteria_7366_66_10
MGHKVHPNAFRLGVFRPWEANWFANPKDYTKMLHEDLEMRRVILARLRNAGIAKIETERSSNAQLTVTIHTAKPGIVIGKGGSSVDQLREDLEKRFGNRVRISIQEIKQPELDAQLVAENIASQIERRISYKRAMKQAILRTMRSGAKGVRIYCGGRLRGAEMARREWDREGRVPLHTLRADIDFGRATAKTTFGAIGVKCWIYKDQISPAQRRLAAIQEETVPIAEAIAPQPEVVEAPPSPVAEVAVVTPEAAPKAAPRRARTAAAPASPAKPKAAPKAKAEAKTETSKAPAKPAAAKKPTTRKKADA*
>14_0929_12_30cm_Bacteria_7370_58_11
MGQKTHPYGFRLGYNKPWKSRWYADKDYADLLHEDVKLRKELKEKLKSAGISSIDIERAANKLVVRIYTARPGIIIGRKGAEIDKLKQDVQKRTKREVHIDIQEVHRPELDATLVAESIALQLEKRVAFRRAMRKAVDSALRFGCKGIKVRVAGRLNGAEIARKEWYLQGRLPLQTLRADIDFGTAEANTTYGVMRRFGVRRVRFESHGMRMDHRPADRSVARGDYAVHQARREIVDPDFPGQAVHQEARRNAHGQGQRRAGKVGVGGETGTHHVRDGGSG*
>14_0929_12_30cm_Bacteria_7389_66_9
MGHKVHPNAFRLGVFRPWEANWFANPKDYTKMLHEDLAMRTAILARLRNAGIAKIETERSSNAQLTVTIHTAKPGIVIGKGGSSVDQLREDLEKRFGNRVRISIQEIKQPELDAQLVAENIASQIERRISYKRAMKQAILRTMRAGAKGVRIYCGGRLRGAEMARREWDREGRVPLHTLRADIDFGRATAKTTFGAIGVKCWIYKDQITPKARLPITDGAPIGEAIAPQPEAPIDIAPQPVAEPIVAEPVEAQAVEAPAPAVTPKRTRVAAVKPKAEAATAPAKATPKPAAKAKTAAVPKAEKAPAAKKAPAKKTTKKADA*
>14_0929_12_30cm_Bacteria_7412_58_7
MGQKTHPYGFRLGYNKPWRSRWFAGKDYADLLHEDVVLRRQLKERLRSAGISAIDIERAANKLVIRLFTARPGIIIGRKGAEIDKLKNEIQKRTKREVHIDIQEVHRPELDAQLVAESIALQLEKRVAFRRAMRKAVDSALRFGCKGIKVRVAGRLNGAEIARKEWYLQGRLPLQTLRAEIDFGFAQAYTTYGVIGVKCWIYQGENVPERGKRRGTAAAAEVD*
>14_0929_12_30cm_Bacteria_7418_67_9
MTVTIQTAKPGVVIGKGGAKVEELRQVLGKMTGKMVKVNIFEIRYPELDAYLIAENVAQQLERRVSFRKVLKQTVQRSMKSGAKGVRVAVSGRLGGAEMSRREWEREGRVPLHTLRGDIEFGRATAKTTYGTIGVKAWVYKGEIEPAPRQVTQTSAPAAAAQRPPAPPPPPAPTPQPGCARPLGGRGATGARHPRGRRRQPRARERGAAACGLQAPDQNAVHRERGGWGG*
>14_0929_12_30cm_Betaproteobacteria_7373_66_8
MGQKINPTGFRLSVSRNWNSRWYASGRDFPRMLGEDLQVREFLRRKLRNASVGRILIERPAKNARITIYSARPGVVIGKKGEDIEALKVALQKMMGVPVHVNIDEIRKPELDAQLIADSITQQLEKRIMFRRAMKRAMQNAMRLGAQGIKIMSSGRLNGIEIARTEWYREGRVPLHTLRADIDYGLSEAKTTYGVIGVKVWVYKGETLGRGEAPGTEPSAPPPEREERRPRRPAAERPAGAPARPPAGGRRPAPRKTAEPKAEGDAKAAAAPATEAPPRDDGAPKTVKRVRKAPTKSADGKPDEPKADENKGD*
>14_0929_12_30cm_Euryarchaeota_7367_63_8
MAEQKVERKDKRIIVENVRRVLLKEYLMNETRRAGFGGLDIQRTPMGTRVTLLAERPGLVIGRKGGAIKSLTEAVERQFKFDNPQIEVQEVGAPALNAQIMAEKLANALERGWHFRRAGHSTVRRIMEAGAKGCLVIIAGKLTGQRHRTEKFKAGHIKYCGEPRNLWMDLGFKSKVATKRLKKVVKEVKRLGVDVDVDAEGGDGA*
>14_0929_12_30cm_Euryarchaeota_7401_64_15
MPAEAKVNRKDKRIIVENVRRVLLKEYLMNETRRAGFGGLDIQRTPMGTRVTLLAERPGLVIGRKGGAIKALTEAVEQRFRFDNPQIEVQEVASPALNAQIMAEKLANALERGWHFRRAGHSTVRRIMEAGAKGCLVVIAGKLTGQRHRTEKFKAGHIKYCGEPRNLWMDLGFASAKLKPGIIGVTVEIMDPRAKLPDEVEIKKPTAEYLAAAAAAALEPVAAPEPLVEVAAVAGPGSEESVEEPEPLIVPEEPDPAKKVKKSKVATKRLKKVAKQVSELGVDVEVGTEGGDET*
>14_0929_12_30cm_Gemmatimonadetes_7362_66_15
MGQKTHPYGFRLGIVKQWRSRYFAKRNFPELLKEDELIRKYLRTRLSHAAIADVHIERKPGKVTVTVHTGRPGVVIGKRGAEVDKLRDELAQLTGKEVGINVEEIKRPELDAQLVGDSVAHQLTQRISFRRAMKRAVQSAMRMGAQGIKIKTAGRLGGAEIARTEGYHEGRVPLHTLRADIDYATSTAKTTFGTIGVKVWIFKGERTEDLHGRTYSTGV*
>14_0929_12_30cm_Proteobacteria_7433_68_7
MGQKVNPIGIRLGITRDWTSRWYAGKRQFPLQVHTDFRVREFLKERLAEASVSRILIERAAKKVNITIQTARPGIVIGKKGEDIEKLRQETAALLGMPMNDVRLNIAEIRKPELDAQLVGDSIAQQIEKRVMFRRAMKRAVMSTMRSGALGVKVRVSGRLNGSEIARTEWYRAGRIPLHTFRADIDYGLSEAHTTYGVIGVKVWIFKGEVFDKSELAQQAAEGEVAAAPSTPLAPAAPPPVTPPAPEVAPRSDLMA*
>14_0929_12_30cm_Rokubacteria_7382_69_18
MGQKTHPIGFRLGATRTWSSRWFATKGYAGLLHEDVKIRRYIKDQLYHAGISKIDIERSANRARITISTARPGIIIGRKGSEVERVPLHTIRADIDYGLATAHTTYGTIGVKVWIFKGEVLRAAPAEA*
>14_0929_12_40cm_Bacteria_7530_66_8
MGHKVHPNAFRLGVFRPWEANWFANPKDYTKMLHEDLAMRTAILARLRNAGIAKIETERSSNAQLTVTIHTAKPGIVIGKGGSSVDQLREDLEKRFGNRVRISIQEIKQPELDAQLVAENIASQIERRISYKRAMKQAILRTMRAGAKGVRIYCGGRLRGAEMARREWDREGRVPLHTLRADIDFGRATAKTTFGAIGVKCWIYKDQITPKARLPISDGAPIGEAIAPQPEAPVEVAPQPVTPVSEVAALPDLGAIEIPSPEPAPKRPRTTRAKATTAPAITATSTATAKPKPAAKAKSAAPKAEKPAAAKKAPAKKTTKAKS*
>14_0929_12_40cm_Bacteria_7538_55_12
MEFQEIKTPELDAQLVSENVALQIERRIAYRRAMKKAVQTAMDFGAEGIRLRSSGRLNGAEISRSEWYREGKVPLHTLRTPIDYGFAEANTVYGKIGVKCWICKKEEATPQSAAPPPPPPSAPEPAEV*
>14_0929_12_40cm_Bacteria_7540_55_11
MGQKVNPIGFRLGVNHDWRSRWYASPLELPSFLHSDLKIRNYVKKKLQFAAVSKIVIERAWNSIRVTIHTARPGIVIGRKGAEIEKMTEEISKMVEGKQVKIDIQEIKTPELDAQLVAENVALQIERRIAYRRAMKKAVQTAMDFGAEGIRLRCSGRLNGAEISRSEWYREGKVPLHTLRTGIDYGFAEANTVYGKIGVKCWICKKEVRPAEAPSAPAPPPPPMPVPEQV*
>14_0929_12_40cm_Betaproteobacteria_7526_65_14
ADLRKLLGVQMVHVNIEEIRKPEVDAQLIADSIAQQLEKRIMFRRAMKRAMQNAMRLGAQGIKIMSAGRLNGIEIARTEWYREGRVPLHTLRADIDYGTAEAKTTYGVIGIKCWVYKGEVMAKGDQPVAPPAPTADEVLAAKKVKKATPKPVTSALEDKPEPIAAAKTASDAGSTAAPQAKPKAARPHPVAAKKAVSEAKGKAEAKSEAKPKTAVKKSRKPKA*
>14_0929_12_40cm_Gemmatimonadetes_7520_66_13
MGQKTHPYGFRLGIVKQWRSRYFAKRNFPELLKEDELIRKYLKTRLSHAAIADVHIERKPGKVTVTVHTGRPGVVIGKRGAEVDKLRDELAQLTGKEVGINVEEIKRPELDAQLVGDSVAHQLTQRISFRRAMKRAVQSAMRMGAQGIKIKTAGRLGGAEIARTEGYHEGRVPLHTLRADIDYATSTAKTTFGTIGVKVWIFKGERTEDLHGRTYSTGV*
>14_0929_12_40cm_Gemmatimonadetes_7535_68_6
MGQKTHPYGFRLGIIKPWRSRYYARRDFPELLKEDDLIRRYLKTRLSHAAIADIHIERKPGKVTVTVHTGRPGVVIGKRGAEVDKLRDELAQLTGKEVGINVEEIKRPELDAQLVGDSIVHQLNQRISFRRAMKRAVQSAIRMGAQGIKIKTAGRLGGAEIARTEGYHEGRVPLHTLRADIDYAMSTAKTTYGTIGVKVWIFTREMTEELSGRTYSTGV*
>14_0929_12_40cm_Proteobacteria_7534_69_6
MGQKVNPLGIRLGIVRDWTSRWYAGKKQFPTQVHTDFRVREFLKEKLAEASVSRILIERAAKKVNITIQTARPGIVIGKKGEDIEKLRQETAALLGMSVNDVRLNIAEIRKPELDSQLVADSIAQQIEKRVMFRRAMKRAVMSTMRSGALGVKVRVSGRLNGSEIARTEWYREGRVPLHTFRADIDYGLSEANTTYGVIGVKVWIFKGEVFDKRELAQQQAAEAEGAAPPAAPLAAAAPGAPAAPAAPAAPETPAQA*
>14_0929_12_40cm_unknown_7587_57_8
MSAQERSAVKGLLQMSRSYVQIDEFLEKALKEAGYGGLEIQKTPIGTTLKVSVARPGLAIGRRGTGIKDLTEQVAANFRFQNPQIAVSEVKTPELNAKIMAARIAQIVSRGTAFRRAANWTLNTIMNAGAMGVEISIAGKLRSDRSHSETYRAGVVPKSGETATKIVREATTDVLLKLGLYGIKVKIALKDAIAPDVEIKEDVKEVKVEKNAEPEAEVAERARAR*
>14_1009_02_20cm_Acidobacteria_3609_55_5
MGQKVHPYGFRLGYTKPWKSRWFVERDYDKLLLEDVKLKAELKDKLNAQLVSESIALQLEKRVGFRRAMRKSVDSALRFGCKGIKVRVSGRLNGNEIARSEWYLQGRLPLHTLRADIEYGFSEARTTYGVIGVKTWIYKGEILAQKKREPQVATGF*
>14_1009_02_20cm_Bacteria_3616_55_10
KRHRVQRPNRMKSQRSRSGLGRPRNNHNKFMGQKVNPIGFRLNVNRDWRSRWYASPQEFPAFLHNDLKIRDYVKKKLQFAAVAKIVIERAWNSIRVTIHTARPGIVIGRKGAEIEKMTEEISKMADGKQVKIDIQEIKTPEMEAQLVAENVALQIERRIAYRRAMKKAVQTAMDFGAEGIKLRCSGRLNGAEISRSEWYREGKIPLHTLRTPIDYGFAEANTVYGKIGVKCWICRKEERPAEPPPAPAAPPPPPPEPAEV*
>14_1009_02_20cm_Proteobacteria_3617_68_7
MGQKVNPIGFRLGVIRSWDSKWYEEKNYAKWLHEDIKLREYVKKKLGQAGISKVEIERAASKVKINVHTARPGIVIGKRGAGIEQIKKELQAFTQNEVFLNIVEVRKAEVDAQLVAENITTQLERRIAFRRAMKKAIQTAQKFGAKGIRVACSGRLGGAEMARYEWYREGRVPLHTLRADIDYGFAEAKTTYGKIGCKVWIFRGEVLPEGVTAAPEKGAPPARPSRPLPPRASQSTPTPVQ*
>14_1009_02_30cm_Bacteria_3693_65_7
MGHKVHPNGFRLGVYRNWEAKWFAPDKEFKPLLLEDVRLRRMLMTRLKNAGVARIETERSSSALTITLHTAKPGIVIGKGGTSVDQLRDELEKITGKRVRVTIQEIKKPELSAQLVAENVAAQLEKRIAFRRAIKQSLMKTMRAGAQGVKIRVKGRLGGSEMARVEWNREGRVPLHTLKADIDFGQTEARTTFGRIGVSAWVYTGNFPTEAPPKPQAAVEEPVESGVPVGAAIGEAPAPLAELVQAPVAAPVATESPAAQVTAAVPAEAPAAKPKRTRTAKPAATTADGGEKPKRATRARTTAGEKATTPKTPRPRAPKKKE*
>14_1009_02_30cm_Bacteria_3696_55_11
SDLKIRNYVKKKLQFAAVSKIVIERAWNSIRVTIHTARPGIVIGRKGAEIEKMTEEISKMAEGKQVKIDIQEIKTPELDAQLVAENVALQIERRIAYRRAMKKAVQTAMDFGAEGIRLRCSGRLNGAEISRSEWYREGKIPLHTLRTPIDYGFAEANTVYGKIGVKCWICKKEEPAPQPVAPPPPPAHEQVEV*
>14_1009_02_30cm_Bacteria_3712_55_13
ERRIAYRRAMKKAVQVAMDFGALGIRLRSSGRLNGAEISRSEWYREGKVPLHTLRTGIDYGFAEANTVYGKIGVKCWICKKEEAPAETPAQASPPPPPPESEATKL*
>14_1009_02_30cm_Bacteria_3721_54_15
MGQKVNPIGFRLGVNRDWRSRWYASPQELPAFLHSDLEIRSYVKKKLQYAAVSKIVIERAWNRAENVALQIERRIAYRRAMKKAVQTAMDFGAEGIRLRSSGRLNGAEISRSEWYREGKVPLHTLRTAVDYGFAEANTVYGKIGVKCWICKKEEPVPQPASPPPPPAPAPEPTAV*
>14_1009_02_30cm_Betaproteobacteria_3702_66_13
MFRRAMKRAMQNAMRLGAQGIKIMSSGRLNGIEIARTEWYREGRVPLHTLRADIDYGLGEAKTSFGVIGIKVWVYKGEVMPKGEVQAVLPSAAPAVQPETPAEPRRAKKPVPKPGARRPSGRPRPEGERKAAKKPDAPAPKTTVKRPKKVLKDEGGGTKE*
>14_1009_02_40cm_Acidobacteria_3833_65_7
MGQKVHPYGFRLGFNKTWRSRWYSDRDYAKLLHEDLALRSSLKKRFAHAGVAKIETERAANKLKIDIYTSRPGIIIGRKGTEVDKLKQEIQKKTSREVFINIQEIQKPELDAQLISESVAMQLEKRVAFRRAMRKAVESALRFGARGIKVRVSGRLNGAEIARSEWYLHGQLPLQTLRADIDYGFAEANTTYGQIGIKVWLYKGERLVPQRGREEEYRERAPRRPQARA*
>14_1009_02_40cm_Actinobacteria_3813_69_7
MGQKVHPGGMRVGVIHDWKSNWFAGTKEFPEALLEDIKIREHIYNKLSHAGLSDVLIRKDKQRITIDIYTARPGIVIGKSGAEVDALRKEIHAMTHKNVHININEIKRPELDAKLVAQSIAEQLQNRVSFRRAMKRSLASAMRSGAHGVKVQCGGRLGGTEMSRSESYSEGRVPLHTIRADIDYGFVEAKTTFGRIGVKVWINKGEIMPEGFESVAQQKETRLGDQDTARRLGGRTEGLSASRESGRSRQQDREGLGPVRTRRPRRSGARRGRQDNVEQPKTDEEAVSAEGREQPEIQPEVQEVEAPVEDAPDTTTPKKQVEDPTKLDESGGKG*
>14_1009_02_40cm_Actinobacteria_3830_69_7
MKTYSPKPEHIERSWYVVDASGQVLGRLASEVATLLRGKHKPIFAPHMDTGDHVVVINADKVELSGNKAQNKFAYRHSGYPGGITGVRYADLLATRPVAAVEKAIRGMLPKNRLGRQQIKKLHVVAGAEHPHSAQKPVQLAVGERPTWSGLPIAVPDTRPAGRTGAASRPPRKPGEAGPVEEGAPTTKGRTPRSDAPKSPAKKRAAAKPAAKKEPAASGAKRSAASITSARKPTARKPAATTSAAKKQTAKKSTAKKSAAKQPAKTEE*
>14_1009_02_40cm_Bacteria_3820_66_13
MGHKVHPNAFRLGVFRPWEANWFANPKDYTKMLHEDLEMRRIILARLRNAGIAKIETERSSNAQLTVTIHTAKPGIVIGKGGSSVDQLREDLEKRFGNRVRISIQEIKQPELDAQLVAENIASQIERRISYKRAMKQAILRTMRSGAKGVRIYCGGRLRGAEMARREWDREGRVPLHTLRADIDFGRATAKTTFGAIGVKCWIYKDQISPAQRRLAAITEETVPIAEVVAPQPELIEAVTEPQAAQVEVATPEAAAKVAPRRTRTGTAKVEEKAAAPARPKAAPKPKAEAKTEVKKTAVRTKSTPAAVKKTGNARNTKKADT*
>14_1009_02_40cm_Bacteria_3823_69_8
MGQKVHPLGFRLGFVKTWNAKWYAGSKNYPVLLKEDVTIRAAIRARLRDAAISRIDIERSTNQVTVTIHTAKPGVVIGKGGAKVEELRQVLGKTTGKAVKVNIFEIRYPELDAVLIAENVAQQLERRVSFRKVLKQTVLRSMKSGAKGVRVAVAGRLGGAEMSRREWEREGRVPLHTLRADIEFGRAIAKTTFGTIGVKAWVYKGDIEPAPRQVAQNAPGSGAQRPVAPPAPAPAPTPAPAPVAAASTPPVAGV*
>14_1009_02_40cm_Bacteria_3827_55_7
MGQKVNPIGFRLGVNRDWRSRWYASPQELPAFLHSDLKIRNYVKKKLQFAAVSKIVIERAWNSIRVTIFTARPGIVIGRKGAEIEKMTEEISKMAQGKQIKIDIQEIKSPELDAQLVAENVALQIERRIAYRRAMKKAVQTAMDFGAEGIRLRCSGRLNGAEISRSEWYREGKVPLHTLRTAIDYGFAEANTVYGKIGVKCWMCKKEEAPAQPAAPPPPPPPMPVPEQV*
>14_1009_02_40cm_Bacteria_3836_67_6
MTGKMVKVNIFEIRYPELDAYLIAENVAQQLERRVSFRKVLKQTVQRSMKSGAKGVRVAVSGRLGGAEMSRREWEREGRVPLHTLRGDIEFGRATAKTTYGTIGVKAWVYRGEIEPAPRQVTQSSAPAAAPQRPPAPPAPAPAPVPQPARAT*
>14_1009_02_40cm_Bacteria_3841_65_8
MGHKVHPNGFRLGVYRNWEAKWFATDKEFKPLLLEDVRLRRMLMIRLKNAGLARIETERSSSALTITLHTAKPGIVIGKGGTSVDQLRDELEKITGKRVRVTIQEIKKPELSAQLVAENVAAQLEKRIAFRRAIKQSLMKTMRAGAQGVKIRVKGRLGGSEMARVEWNREGRVPLHTLKADIDFGQTEARTTFGRIGVSAWVYTGNFPTEAPPKPQVAVEEPVESGVPVGAAIGEAPAPLAELVQATVAAPVAPESPAAQVTAAVPAEAPAAKPKRTRTAKPAATTADGGEKPKRATRARTTAGEKATTPKTPRTRAPKKKE*
>14_1009_02_40cm_Bacteria_3862_66_7
MGHKVHPNGFRLGVYRNWEAKWFAPDKEYKPLLLEDVRLRRMLMIRLKNAGLARIETERSSSALTITLHTAKPGIVIGKGGTSVDQLRDELEKITGKRVRVTIQEIKKPELAAQLVAENVAAQLEKRIAFRRAIKQSLMKTMRAGAQGVKIRVKGRLGGSEMARVEWNREGRVPLHTLKADIDFGQTEAKTTFGRIGVSAWVYTGNFPTEAPPKPAAAAEEPADAGVPVGVAIGAAPSPLAELVQAAVPAPAPQPAPAAAPAPVTAEAPVAKPKRATRATKAADTGEKPAAKRATRARATTTEKSDAPKAPRARATKKKE*
>14_1009_02_40cm_Bacteria_3867_55_7
MGQKVNPTGFRLSVNRDWRSRWYASSQEFPSFLHSDLKIRNYVKKKLQFAAVSKIVIERAWNSIRVTIHTARPGIVIGRKGAEIEKMTEEISKMAEGKQVKIDIQEIKAPELDAQLVAENVALQIERRIAYRRAMKKAVQTAMDFGAEGIRLRCSGRLNGAEISRSEWYREGKVPLHTLRTPVDYGFAEANTVYGKIGVKCWMCRKEEPAAQPATPPPPPPAEV*
>14_1009_02_40cm_Chloroflexi_3845_53_8
MGQKVHPTGFRLGVVKGWQSRWFAERDYKNVFAEDVLIRQAINKELFNASVSRIEIERAAANQVSVTIHTAKPGIVIGKSGEKVDKLRAMLEAKTKKRVRLNIMEIRQPELDAYLVGRSVAEQLEKRVSFRRAMKQAVQKSMRANAKGIKIICGGRLGGAEIARSEKEVEGKIPLHTLRADIDYGLAEAHTTFGVIGIKVWIYKGDILPAKRREAIEGQQETLQPPFVPREREGGERRGGDRRRGGEGGQRTDRGQRPQGDRPQGGDRRDSGPRQTGDRPPRPQGERPARSQGERTDRTARPQGQGGERTPRQPRPQGERPARAPGERAPRPRAEQPVQAEQAPVVQSVQAEQTEQAPVVQATPEEMPPTPEAGTTQSE*
>14_1009_02_40cm_Gemmatimonadetes_3801_70_15
MGQKTHPYGFRLGIVKQWRSRYFARRNFPELLKEDDLIRKYLKTRLSHAAIADVHIERKPGKVTVTVHTGRPGVVIGKRGAEVDKLRDELAQLTGKEVGINVEEIKRPELDAQLVGDSVAHQLTQRISFRRAMKRAVQSAMRMGAQGIKIKTAGRLGGAEIARTEGYHEGRVPLHTLRADVDYATSTAKTTYGTIGVKVWIFKGERTEDLHGRTYSTGV*
>14_1009_02_40cm_Gemmatimonadetes_3818_68_8
MGQKTHPYGFRLGIIKPWRSRYYARRDFPELLKEDDLIRKYLKTRLSHAAIADIHVERKPGKVTVTVHTGRPGVVIGKRGAEVDKLRDELAQLTGKEVGINVEEIKRPELDAQLVADSVAHQLTQRISFRRAMKRAVQSAMRMGAQGIKIKTAGRLGGAEIARTEGYHEGRVPLHTLRADIDYATSTAKTTYGTIGVKVWIFTREMTEELSGRTYSTGV*
>14_1009_05_20cm_Acidobacteria_3981_65_12
MGQKVHPFGFRLGFNKTWRSRWYSNRDYAKLLHEDLALRQSLKKRFAHAGVAKIETERAVNRLKIDIYTSRPGIIIGRKGTEVDKLKQEIQKRTNREVFINIQEIQKPELDAQLIAESVAMQLEKRVAFRRAMRKAVESALRFGARGIKVRVSGRLNGAEIARSEWYLHGQLPLQTLRADIDYGFAEANTTYGQIGIKVWLYKGERLVPQRGREEEYRERAPRRPAARA*
>14_1009_05_20cm_Acidobacteria_3994_54_6
MGQKVHPYGFRLGYTKPWKSRWFVERDYDKLLLEDVKLKNELKDKLKSAGVSSIEVERPGNKLRVIIKTARPGIIIGRKGAEIDKLKQEVQKRTNREVYIDIQEVHKPELDAQLVSESIALQLEKRVGFRRAMRKAVDSALRFGCKGIKVRVSGRLNGNEIARSEWYLQGRLPLHTLRADIEYGFSEARTTYGVIGVKCWIYRGEILPAKKREAPVAAGAF*
>14_1009_05_20cm_Archaea_4006_53_6
MVIGRRGQSIKDLTKLLETKFGIENAQLSVAAIEIPEQDPKVVASQVAQALQRGVHFRRSAYWAIQRVMESQALGVEIIIRGKLTTERARYEKFRAGYLPRVGDPVLKSVKVAVTDVQLKQGLFGIKVRILPPNINFVDKPTMKIVAAAVAQPVITEVSVPAPSAPEVETEKEEEEATVGNPTQA*
>14_1009_05_20cm_Bacteria_3983_66_11
MGHKVHPNAFRLGVFRPWEANWFANPKDYTKMLHEDLEMRRVILARLRNAGIAKIETERSSNAQLTVTIHTAKPGIVIGKGGSSVDQLREDLEKRFGNRVRISIQEIKQPELDAQLVAENIASQIERRISYKRAMKQAILRTMRSGAKGVRIYCGGRLRGAEMARREWDREGRVPLHTLRADIDFGRATSKTTFGAIGVKVWIYKDQISPAQRRLAAIQEETVPVAEAVAPQAELIEAIAQPQAAQIEVATPDEAAKVAPRRTRTATAKVEEKTAAPARPKAAPKPRAEAKTEVKKTAVRSKSTAAAVKKTTNTTRTTKKADS*
>14_1009_05_20cm_Bacteria_3987_54_20
MGQKVNPIGFRLGVNRDWRSRWYASPQELPAFLHSDLEIRSYVKKKLQYAAVSKIVIERAWNSIRVTIFTARPGIVIGRKGAEIEKMTEEISKMAQGKQVKIDIQEIKTPELDAQLVAENVALQIERRIAYRRAMKKAVQTAMDFGAEGIRLRSSGRLNGAEISRSEWYREGKVPLHTLRTAVDYGFAEANTVYGKIGVKCWICKKEEPVPQPASPPPPPAPAPEPTAV*
>14_1009_05_20cm_Bacteria_3993_59_9
MGQKVNPIGFRLGVNRDWRSKWYASPQEMPAFLHSDLEIRNYVKKKLQFAAVSKIVIERAWNSIRVTIYTARPGIVIGRKGAEIEKMTEEISKMAQGKQIKIDIQEIKTPELDAQLVAENVALQIERRIAYRRAMKKAVQVAMDFGAQGIRLRSSGRLNGAEISRSEWYREGKVPLHTLRTPIDYGFAEANTVYGKIGVKCWLCKKEEAPTTEAAPSVLPPPPEPVEA*
>14_1009_05_20cm_Bacteria_4001_66_6
MGHKVHPNAFRLGVFRPWEANWFANPKDYTKMLHEDLEMRRVILARLRNAGIAKIETERSSNAQLTVTIHTAKPGIVIGKGGSSVDQLREDLEKRFGNRVRISIQEIKQPELDAQLVAENIASQIERRISYKRAMKQAILRTMRSGAKGVRIYAGGRLRGAEMARREWDREGRVPLHTLRANIDFGRATAKTTFGAIGVKCWIYKDTVSPQQRRMAVIGDGAPIGEAIAPQPEAPVAEPIIEPGVPLPISPSEPSAAAAAPAPAEIVSEKPPRAARTRTAAPKTKAAEGKAKPAPRAKAAAKTKAEPKAKAAAADKKPTTRKKTS*
>14_1009_05_20cm_Bacteria_4028_55_8
MGQKVNPIGFRLGVNRDWRSRWYASPQEMPEFLHSDIEIRDYVKKKLQFAAVSKIVIERAWNSIRVTIFTARPGIVIGRKGAEIEKMTEEISKMAQGKQIKIDIQEIKTPELDAQLVAENVALQIERRIAYRRAMRSSGRLNGAEISRSEWYREGKVPLHTLRTGIDYGFAEANTVYGKIGVKCWICKKEEAPAETPAQTSPPPPPPEPAAAKL*
>14_1009_05_20cm_Bacteria_4030_55_6
MGQKVNPTGFRLSVNRDWRSRWYASSQEFPSFLHSDLKIRNYVKKKLQFAAVSKIVIERAWNSIRVTIHTARPGIVIGRKGAEIEKMTEEISKMAEGKQVKIDIQEIKTPELDAQLVSENVALQIERRIAYRRAMKKAVQTAMDFGAEGIRLRCSGRLNGAEISRSEWYREGKVPLHTLRTPIDYGFAEANTVYGKIGVKCWICKKEEPAPQAATPPPPPPAPEPVEV*
>14_1009_05_20cm_Bacteria_4033_66_6
MGHKVHPNAFRLGVFRPWEANWFANPKDYTKMLHEDLEMRRIILARLRNAGIAKIETERSSNAQLTVTIHTAKPGIVIGKGGSSVDQLREDLEKRFGNRVRISIQEIKQPELDAQLVAENIASQIERRISYKRAMKQAILRTMRSGAKGVRIYCGGRLRGAEMARREWDREGRVPLHTLRADIDFGRATAKTTFGAIGVKCWIYKDQISPAQRRLAAITEETVPIAEVVAPQPEPIEAVTEPQAAQVEVATPEAAAKVAPRRTRTGTAKVEEKAAAPARPKAAPKPKAEAKTEVKKTAVRTKSTPAAVKKTGNARNTKKADT*
>14_1009_05_20cm_Bacteria_4049_55_11
RSGLRAGNNQSKFMGQKVNPIGFRLNVNRDWRSRWYASPQEFPAFLHNDLKIRDYVKKKLQFAAVAKIVIERAWNSIRVTIHTARPGIVIGRKGAEIEKMTQEISKMADGKQVKIDIQEIKMPEVDAQLVAENVALQIERRIAYRRAMKKAVQTAMDFGAEGIKLRCSGRLNGAEISRSEWYREGKIPLHTLRTPIDYGFAEANTVYGKIGVKCWICRKEERPAEPPPAPAAPPPPPPEPAEV*
>14_1009_05_20cm_Euryarchaeota_4005_65_9
MPAESKVERKDKRIIVENVRRVLLKEYLMNETRRAGFGGLDIQRTPMGTRVTLLAERPGLVIGRKGGAIKSLTEAVERQFKFDNPQIEVQEVGSPALNAQIMAEKLANALERGWHFRRAGHSTVRRIMEAGAKGCLVVIAGKLTGQRHRREKFKAGHIKYCGEPRNLWMDRGFAAAKLKPGVIGVTVEIMDPRAKLPDEVEIKQPSAEYLAAAAAMAEAALLVRAEPKPEAVPAAVPAEDEPEEPEPLILEEPKVAEPKVKRGKVASKRLKKVAKEVKALGVDADVEPNGGDDA*
>14_1009_05_20cm_Gemmatimonadetes_4000_69_8
MGQKTHPYGLLIRKYLKTRLSHAAIADVHIERKPGKVTVTVHTGRPGVVIGKRGAEVDKLRDELAQLTGKEVGINVEEIKRPELDAQLVGDSVAHQLTQRISFRRAMKRAVQSAMRMGAQGIKIKTAGRLGGAEIARTEGYHEGRVPLHTLRADVDYAISTAKTTYGTIGVKVWIFKGERTEDLHGRTYSTGV*
>14_1009_05_30cm_Bacteria_4159_66_7
MAENIASQIERRISYKRAMKQAILRTMRSGAKGVRIYCGGRLRGAEMARREWDREGRVPLHTLRADIDFGRATAKTTFGAIGVKCWIYKDQISPAQRRLAAITEETVPIAEVVAPQPELIEAATEPQAAQVEVATPEAATKVAPRRTRTGTAKVEEKAAAPARPKAAPKPKAEAKTEVKKTAVRTKSTPAAVKKTGNARNTKKADT*
>14_1009_05_30cm_Bacteria_4168_57_7
MGQKTHPYGFRLGYNKPWKSRWYADKDYADLLHEDVKLRKELKEKLKSAGISSIDIERAANKLVVRIYTARPGIIIGRKGAEIDKLKQDVQKRTKREVHIDIQEVHRPELDATLVAESIALQLEKRVAFRRAMRKAVDSALRFGCKGIKVRVAGRLHGAEIARTEWYLQGRLPLQTLRADIDFGTAEANTTYGVIGVKCWVYQGENVPKKASKIQKERETAAVV*
>14_1009_05_30cm_Bacteria_4185_68_7
MGHKVHPNAFRLGVFRPWEANWFANPKDYTNMLHEDLEMRRIILSRLRNAGIAKIETERSSNAQLTVTIHTAKPGIVIGKGGSSVDQLREELEKRFGNRVRISIQEIKQPELDAQLVAENIASQIERRISYKRAMKQSILRTMRAGAKGIRLYAGGRLRGAEMARREQDREGRVPLHTLRADINFGRATAKTTFGAIGIKVWIYKDQISPAQRRVAPVVEEPLPVAEPLPPQAEIIEAIPEPQAAQVEVATPEAVTAVTPRRTRTATAKVEEKKAAPARPKAAPKPKAEAKTEVKKTAVRTKSTPDEVKKAGGTRNTKKADS*
>14_1009_05_30cm_Bacteria_4203_54_7
MTEEISKMAEGKQVKIDIQEIKTPELDAQLVAENVALQIERRIAYRRAMKKAVQTAKDFGAEGIRLRCSGRLNGAEISRSEWYREGKIPLHTLRTPIDYGFAEANTVYGKIGVKCWICKKEERPAEVPSAPAPPPPPMPVPE*
>14_1009_05_30cm_Bacteria_4211_68_10
GKTTGKAVKVNIFEIRFPEVDPRLIAENVAQQLERRVSFRKVLKQTVQRSMKAGAKGVKVAVAGRLGGAEMSRREWEREGRVPLHTLRADIEFGIAVAKTTFGTIGVKAWVYRGDIEPAPRIAAGGPTAVQAPRAIPPTPPNAMTGALGTTVMPAPALAPAAPAPAAPIPAPAAPAPAAPARALAPAARVPAAPAPPAVAPAAPREPTPSGASGAGGRSGTSGTSGTGGEAS*
>14_1009_05_30cm_Bacteria_4239_61_6
MGQKVHPYGFRLGYNKTWKSRWFAKKDYANLLHEDLKLKKQLKEELRSAGVASVEVERPGNKLKITILTARPGIIIGRKGAEIDRLRQEIQKRTGREVLPINIVEVHRPELNAQLVAESITLQLEKRVAFRRAMRKAVDSALRFGCKGIKVRCGGRLNGAEIARTEWYLQGRLPLHTLRADIDYGMAEARTTYGVIGVKCWIYNGDILEQKRRQEKVREPAPAS*
>14_1009_05_30cm_Bacteria_4249_66_12
MGHKVHPNGFRLGVYRNWEAKWFAPDKEYKPLLLEDVRLRRMLMIRLKNAGLARIETERSSSALTITLHTAKPGIVIGKGGTSVDQLRDELEKITGKRVRVTIQEIKKPELAAQLVAENVAAQLEKRIAFRRAIKQSLMKTMRAGAQGVKIRVKGRLGGSEMARVEWNREGRVPLHTLKADIDFGQTEAKTTFGRIGVSAWVYTGNFPTEAPPKPAAAVEEPADAGVPVAVAIGEAPSPLAELVQAAVPAPAPEVAPAAVPAPVTAEAPAAKPKRAARVTKAADGGEKPAPKRATRTRAAATTEKSDAPKAPRARAVKKKE*
>14_1009_05_30cm_Bacteria_4253_54_7
ERAWNSIRVTIHTARPGIVIGRKGAEIEKMTEEISKMAEGKQVKIDIQEIKTPELDAQLVSENVALQIERRIAYRRAMKKAVQTAMDFGAEGIRLRSSGRLNGAEISRSEWYREGKVPLHTLRTPIDYGFAEANTVYGKIVVKCWICKKEEPAPQSTPPAPPPPAPEPAEV*
>14_1009_05_30cm_Deltaproteobacteria_4183_68_9
MGQKVNPIGFRLGVIRSWDSKWYEEKNYARWLHEDIRLREYVKKKLGQAGISKVEIERAASKVKVNVHTARPGIVIGKRGAGIESIKKELQQFTQNEVFLNIVEVRKAETDAQLVAENITTQLERRIAFRRAMKKAIQTAQKFGAKGIRVACSGRLGGAEMARYEWYREGRVPLHTLRADIDYGFAEAKTTYGKIGCKVWIFRGEVLPESAADTAKKPPTRAPSRVTTGGSTPTPVQ*
>14_1009_05_30cm_Gemmatimonadetes_4196_69_20
MGQKTHPYGFRLGIVKQWRSRYYARHDFPELLKEDELIRKYLKTRLAHAAIADVHIERKPGKVTVTVHTGRPGVVIGKRGAEVDKLRDELAQLTGKEVGINVEEIKRPELDAQLVGDSVAHQLTQRISFRRAMKRAVQSAMRMGAQGIKIKTAGRLGGAEIARTEGYHEGRVPLHTLRADVDYALSTAKTTYGTIGVKVWIFKGERTEDLHGRTYSTGV*
>14_1009_05_30cm_Thaumarchaeota_4188_38_6
MSSVKNVIQDSYKLMLLKGYLREAIKEAGFADVDIQKTPTGTRVGLHVTRPGIVIGRKGSGIRDLTKVLEKDFGLKSPQISVIEITRPELEPSVMCNRMAQHIARGTAFRRAVMWTMQTIMDAGAMGVQITISGKLRGERSGFEKHSKGILPRAGYHAEVVVAEDVVHVETKMGLIGIRIRIARKEKFIPEFELKAVKKESKQKTTVEEENAIEIVDESQIDTTKPRTESEEIEEEMK*
>14_1009_05_30cm_unknown_4221_52_20
MSATSWNNSKYFVKDVSRRLEIDEHLALELKRAGYSHVELTKSPVGTRVVIYAAKPGMVIGRRGQSIRDLTKVLEDKFHIENPQLSVANIEVPEQDPKVVASQVSQALQRGVHFRRAAYWAIQRVMESQALGVEITIRGKLTTERSRFEKFKAGYLPRVGDPVLKSVKTAVADVQLKQGLFGINVRILPPQIDYIDKPIMLTPPAETAPQPAAPAKEVEPVSAPEAVVEVETTAGDVAVVVEDKEEVETGDS*
>14_1009_05_40cm_Acidobacteria_4335_57_12
MGQKTHPYGFRLGYNKPFKSRWYADKEYADLLHEDVKLRKELKEKLKSAGISSIDIERAANKLVVRIYTARPGIIIGRKGAEIDKLKQDVQKRTKREVHIDIQEVHRPELDATLVAESIALQLEKRVAFRRAMRKAVDSALRFGCKGIKVRVAGRLNGAEIARKEWYLQGRLPLQTLRADIDFGTAEANTTYGVIGVKCWVYQGENVPKKASKIQKERETAAAVA*
>14_1009_05_40cm_Actinobacteria_10539_68_8
MGHKVHPYGFRLGVIYPWKSNWYAKRDYAEHLHEDIWIRKHIRSRLTRAGISSIDIERKGDQIWVFIRTARPGIVIGRKGAEVDRLRKDIERYTKKRVDVKVEDMNQASSEVRPETDAALLAQGVAEQLVGRVAFRRAMRRAVQTAMRSGALGVRVATAGRLGGTEMGRKEWYREGRVPLHTLRAKVDFGTAEARTTMGAIGVKVWVYHGDEVPYREQETERARARATARARGGLGARPAPRADVPAEPASIEAPPAPAPAESEAPPATDEAPVEVPAAVEAPAAAETEGGEA*
>14_1009_05_40cm_Bacteria_4386_70_5
MGQKVHPTGFRLGFNKTWRSRWYAEKDYANLLHEDVHLKRDLKKRFAHAGVSRVEVERAANKLKISIYTSRPGIIIGRKGQEVDKLKQEIQKKTGKEVFINIQEILKPELDAQLVSESVALQLEKRIAFRRAMRKAVDAALRFGAKGIKVRVSGRLNGAEIARSEWYLHGQLPLHTLRADIDFGTSEARTSFGQIGVKCWIFKGEQDALRPNRGL*
>14_1009_05_40cm_Bacteria_4407_67_7
MGQKTHPVGFRLGFTKTWNAKWYANRKNYPVLLKEDIGIRNAIRNRLRDAAIARIDIERSANQVTVTIQTAKPGVVIGKGGAKVEELRQVLGKMTGKMVKVNIFEIRYPELDSYLIAENVAQQLERRVSFRKVLKQTVQRSMKSGAKGVRVAVSGRLGGAEMSRREWEREGRVPLHTLRGDIEFGRATAKTTFGTIGVKAWVYKGEIEPAPRQVAQTSAPAAAVRPPVQAPAPAPVPVRAS*
>14_1009_05_40cm_Bacteria_4414_67_7
MGHKVHPNAFRLGVFRPWEANWFANQKDYTKMLHEDLEMRRTILARLRNAGIAKIETERSSNAQLTVTIHTAKPGIVIGKGGSSVDQLREDLEKRFGNRVRISIQEIKQPELDAQLVAENIASQIERRISYKRAMKQAILRTMRSGAKGVRVYCGGRLRGAEMARREWDREGRVPLHTLRADIDFGRATAKTTFGAIGVKCWIYKDQISPQQRRLAIADGAPIGEAIAPQPEAPEPVAPRAEAAPVETRAAAVTTEPVAAPAAETPARRARTTSTARPKKTETTADEAKKPAPRARAAARPKADAAESKTPAKKPAPRKKT*
>14_1009_05_40cm_Candidatus_Nitrososphaera_gargensis_4356_47_8
MSAVKNVIKNNFRNMELNEFLATALKDAGYGGVEVQKTPVGARITVYVTRPGLVIGRKGIGIKDLMTKIEQKFGLQNPQISVLEVTNPELNPHIMCNRIAQLIERGTAFRRAAMWSLNTIMNAGALGVEVVISGKLRTERAHFEKHTVGVVPKSGDIAGQIVTTGVSHVLTKMGLMGIQLRIASRAALPQEFELKDGAAGVQAAAASPPAATGEGSGSAAEIVAEQPEGGKQDGQA*
>14_1009_05_40cm_Deltaproteobacteria_4396_68_5
MGQKVNPIGFRLGVIRSWDSKWYEEKNYARWLHEDIRLREYVKKKLGQAGISKVEIERAASKVKVNVHTARPGIVIGKRGAGIESIKKELQQFTQNEVFLNIVEVRKAETSWSSGFRSAAR*
>14_1009_05_40cm_Gemmatimonadetes_4372_68_6
MGINVEEIKRPELDAQLVADSVAHQLTQRISFRRAMKRAVQSAMRMGAQGIKIKTAGRLGGAEIARTEGYHEGRVPLHTLRADIDYATSTAKTTYGTIGVKVWIFTREMTEELSGRTYSTGV*
>14_1009_05_40cm_Nitrososphaera_4404_34_5
MSAIKNVMKNNFRNMELNEYLRSSLSEAGYGGAEVQKTPIGTKITLFVIRPGLVIGRKGSGIRDLTSRLEQQFNLENAQVSVTEVTKPELNPHIMANRIAQLIERGTAFRRASLWTINTIMGAGAMGVEITISGKLRGERAHFEKHSAGIIPKSGKIADEVVRNSTNSILTKMGLVGIKLKISLREEIHHDFDLMLEKETKNENEIENKDIQPESDIKTESVQSDSDIKTESVQSDSDIKTESVQSDSDIKTESKDIINSEVKEIAVNKSET*
>14_1009_05_40cm_RBG_19FT_COMBO_Actinobacteria_70_19_curated_4381_69_10
MGHKVNPYGLRLGVIYTWKSNWFGGRDYAESLHEDVWIRKHIRSRLSRAGISSIDIERKGDQIWVFIRTARPGIVIGRKGAEVDRIRRDIERVTKKRVDVKVEDMNSAASQLRPETDGTLLAQGVAEQLAGRVSFRRAMRRGVQTAMRAGALGVRVQCGGRLGGTEMSRREWYREGRVPLHTLRARIDFGTAEAKTTFGQIGVKVWVYHGDEIPAAEKETELARARALAHVSAGGASTGALITDRAEAEAIETEEPAVPEPSAEGTEEAGEDGAAPEVQAPVEETPAPEGSEA*
>14_1009_05_40cm_Thaumarchaeota_4373_35_8
MSAIKNVMKNNFRNMELNEYLSSSLSDAGYGGAEVQKTPIGTKITLFVIRPGLVIGRKGVGIRDLTTRLEQQFNLENAQVSVTEVTKPELNPHIMANRIAQLIERGTAFRRASLWTINTIMGAGAMGVEITISGKLRGERAHFEKHSAGTIPKSGKVAEEVVRSSTNSILTKMGLVGIKLKISLKEETHLDFDLSLEPQPKVETQTDSESESKSQTENQRVPSDSEVKTESKDIINSQVKEIAVNKSET*
>14_1009_05_40cm_unknown_4353_52_9
MSVTKYFVKDVSRRLEIDEHLALELKRAGYSHVELTKSPVGTRVVIYAAKPGMVIGRRGQSIRDLTKVLEEKFHIENPQLSVANIEVPEQDPKVVASQVASALQRGVHFRRAAYWAIQRVMESQALGVEITIRGKLTTERSRFEKFKAGYLPRVGDPVLKSVKTAVADVQLKQGLFGINVRILPPQVDYIDKPIMLTPPAETTPKPAAQAKEAEPIAMPVVEVEVETTAGDVAVVVEDKEEEETGDSEKA*
>14_1009_09_20cm_Acidobacteria_7739_65_6
MGQKVHPYGFRLGFNKTWRSRWYSDRDYAKLLHEDLALRQDLKKRFSHAGVSRIETERAANKLKIDIFTSRPGIIIGRKGTEVDKLKQEIQKRTNREVFINIQEIQKPELEAQLIGESVAVQLEKRVAFRRAMRKAVESALRFGARGIKVRVSGRLNGAEIARSEWYLHGQLPLQTLRADIDYGFAEANTTYGQIGVKVWLYKGERLVPRLGRDEEYRDRAPRRPPPRA*
>14_1009_09_20cm_Actinobacteria_7720_66_6
MGHKINPNGFRLGANPNYQWHSRWYADKSYQAWLQEDIRVRQYIEKTLSHAGISRVDIERKGEDRIQVDIHTARPGIVIGRRGAEVDRIRDDLKNITHKDNIQLNVFEIKQPELEAPLVAQGIAEQLVGRVSFRRAMRRGVQTAMRAGAKGIRVQVGGRLGGAEMSRSEWYREGRVPLHTLRADIDYGMREAHTQFGGRIGVKVWIYRGDVMPTVEEKEAELAKARARAAASGDLIPAVIPPRERAPRERPGGRGAPSRGAKPAGRGTGTRAPRSGGPARAPKAPAAPKAPPAAEQKSEPKAEPETEPKAPDATTEAPKDEA*
>14_1009_09_20cm_Actinobacteria_7726_69_6
MGHKVHPYGFRLGVIYPWKSNWYAKRDYAEHLHEDIWIRKHIRSRLTRAGISSIDIERKGDQIWVFIRTARPGIVIGRKGAEVDRLRKDIERYTKKRVDVKVEDMNQASSEVRPETDAALLAQGVAEQLVGRVAFRRAMRRAVQTAMRSGALGVRVATAGRLGGTEMGRKEWYREGRVPLHTLRAKVDFGTAEARTTMGAIGVKVWVYHGDEVPYREQETERARARATARARGGGGARPAPRADVPVEAPPAEPPQAEAPPVEELPAPAPAESEAPPAADAAPVDVPAAVEAPAAAETEGGEA*
>14_1009_09_20cm_Actinobacteria_7757_71_8
MGQKVHPGGMRVGVIHDWKSNWYTGTKEFPAYLLEDIQIRDHIYRKLSHAGLSDILIRKDKQRVTVDIYTARPGIVIGKSGVEVDALRKELHAITAKNVHININEIKRPELDAKLVAQSIAEQLQNRVSFRRAMKRSLASAIRSGAHGIKIVCGGRLGGTEMSRSESYSEGRVPLHTIRADIDYGFVEAKTTFGRIGVKVWINKGQIMPEGFVGMTQKETRLGEQDQARRRRGSAEGLGASRESGRGRGGDREGLGPVRQRRRSEGARGRPGGRDR
>14_1009_09_20cm_Alphaproteobacteria_7735_64_8
MGQKVNPIGLRLGINRTWDSRWFARKEYGNLLLDDLGLRKFLQRRLSQAGLSRVVIERAARRTRITLHSARPGVVIGKKGVDIEKLRTDLAKVTNSEVSLNIVEIRKPEIDAKLIADGIAQQLERRVAFRRAMKRAVQSAMRLGAQGIRINCSGRLGGAEIARMEWYREGRVPLHTLRADVDFGYGTAKTTYGVCGVKVWVFKGEILAHDPMAQDKRLNEGQPASHERGRREALG*
>14_1009_09_20cm_Bacteria_7713_68_14
MGHKVHPNGFRLGVYRPWEANWFAEDKDYTKLLHEDLEMRRIILGRLRNAGIAKIETERSSNAQMTVTIHTAKPGIVIGKGGASVDQLREDLEKRFENRVRISIQEIKQPEMDAQLVAENIASQIERRISYRRAMKQSILRTMRAGALGVRVAMGGRLRGSEMARREWDREGRVPLHTLRADILFGRAEARTTFGMIGVKVWIYKGLVKVAPRGGTPEAEVAPQPDESALPAPAAAAPVESPPAAPEPAVAQEPAVAAMESAAPAEAAAPIETAAPAEPAVEKPAPRKRALRAKKVEAKAETPAEPAETAAPQEEATDAPA*
>14_1009_09_20cm_Bacteria_7728_55_9
MGQKVNPIGFRLGVNRDWRSRWYASPQEMPEFLHSDIQIRDYVKKKLQFAAVSKVVIERAWNSIRVTIFTARPGIVIGRKGAEIEKMTEEISKMAQGKQIKIDIQEIKTPELDAQLVAENVALQIERRIAYRRAMKKAVQTAMDFGALGIRLRSSGRLNGAEISRSEWYREGKVPLHTLRTGIDYGFSEANTVYGKIGVKCWICKKEEVPEQTQAQAAPPPPSPKEAEPAEL*
>14_1009_09_20cm_Bacteria_7734_68_7
MGHKVHPNAFRLGVFRPWEANWFANPKDYTNMLHEDLEMRRIILARLRNAGIAKIETERSSNAQLTVTIHTAKPGIVIGKGGSSVDQLREDLEKRFGNRVRISIQEIKQPELDAQLVAENIASQIERRISYKRAMKQSILRTMRAGAKGIRLYAGGRLRGAEMARREQDREGRVPLHTLRADIDFGRATAKTTFGAIGIKVWIYKDQMSPAQRRLPPTPEAEPLPNPPEPVTPQAELIEAIPEPQAAQIEVATPEAAAAVAPRRTRTATAKVEEKAAAPARPKAAPKPKAEAKTEVKKTAVRTKSTPAEVKKTGTTRNTKKADS*
>14_1009_09_20cm_Bacteria_7746_65_6
MGHKVHPNGFRLGVYRNWEAKWFAPDKEYKPLLLEDVRLRRMLLARLKNAGVARIETERSSSALTITLHTAKPGIVIGKGGTSVDQLRDELEKTTGKRVRVTIQEIKKPELSAQLVAENVAAQLEKRIAFRRAIKQSLMKTMRAGAQGVKIRVKGRLGGSEMARIEWNREGRVPLHTLKADIDFGQTEAKTTFGRIGVGPAASCA*
>14_1009_09_20cm_Bacteria_7748_66_6
MGHKVHPNGFRLGVYRNWEAKWFAPDKEFKPLLLEDVRLRRMLMTRLKNAGVARIETERSSSALTITLHTAKPGIVIGKGGTSVDQLRDELERITGKRVRVTIQEIKKPELSAQLVAENVAAQLEKRIAFRRAIKQSLMKTMRAGAQGVKIRVKGRLGGSEMARIEWNREGRVPLHTLKADIDFGQTEAKTTFGRIGVSAWVYTGNFPTEAPPKPQAAAEEPAEAGVPVGAAIAEAPTPLAELVQATVAAPAAPEPVAAPVATAPAASEAPAAKPKRTRTTKAATPAASPADGGEKPKRTTRARATTGEKTTAPKTTRPRAAKKKE*
>14_1009_09_20cm_Bacteria_7766_55_12
MGQKVNPIGFRLAVNRDWRSRWYASPQEMPEFLHSDIEIRDYVKKKLQFAAVSKIVIERAWNSIRVTIFTARPGIVIGRKGAEIEKMTEEISKMAQGKQIKIDIQEIKTPELDAQLVAENVALQIERRIAYRRAMKKAVQVAMDFGALGIRLRSSGRLNGAEISRSEWYREGKVPLHTLRTGIDYGFAEANTVYGKIGVKCWICKKEEAAPAETPAQASPPPPPPEPAATEL*
>14_1009_09_20cm_Deltaproteobacteria_7798_68_8
MGQKVNPIGFRLGVIRSWDSKWYEEKNYARWLHEDIRLREYVKKKLGQAGISKVEIERAASKVKVNVHTARPGIVIGKRGAGIESIKKELQQFTQNEVFLNIVEVRKAETDAQLVAENITTQLERRIAFRRAMKKAIQTAQKFGAKGIRVACSGRLGGAEMARYEWYREGRVPLHTLRADIDYGFAEAKTTYGKIGCKVWIFRGEVLPEGAATATTEKKPAPRPARVGTAGATPAPVQ*
>14_1009_09_20cm_Gemmatimonadetes_7716_69_10
RPGVVIGKRGAEVDKLRDELAQLTGKEVGINVEEIKRPELDAQLVGDSVAHQLTQRISFRRAMKRAVQSAMRMGAQGIKIKTAGRLGGAEIARTEGYHEGRVPLHTLRADVDYALSTAKTTYGTIGVKVWIFKGERTEDLHGRTYSTGV*
>14_1009_09_20cm_Ktedonobacter_racemifer_7781_53_7
MGQKVHPIGFRLGVVKGWQSRWYAERDYKDVYAEDDLIRQSINKELFNASVSRIEIERAAANQVSVTIYTAKPGIVIGKSGEKVDKLRAMLEAKTKKRVRLNIMEIRQPELDAYLVGRSVAEQLEKRVSFRRAMKQAVQKTMRANAKGIRIICGGRLGGAEIARSEKEVEGKIPLHTLRADIDYGLAEAHTTFGVIGIKVWIYKGDILPSKRREAIEGQQEAAVQPPFAPREGGDRRGGDRRRGGERGERSDRGQRPQGDRPQGGDRGPRGERPPRPQGERPARPQGERTPRPQGERSGRPQGERTPRQPRPQGERPARPQGERAPRPQAEQPAPAAEPQAPTVQPVPEVPEETTPPTPESGTTQSE*
>14_1009_09_20cm_Nitrospirae_7718_62_7
MGQKSHPVGLRLGYVKPWSSRWYADRDYAKILHEDIRVRKMVKSKLYHAGVSKVEIERSGDQVTLIIHTARPGIIIGRKGAEVDKLKADLEKMINRQVYITIKEIKKPELDAQLVTENIAVQLEKRVAFRRAMKRSVASALRLGAQGIKIRCSGRLAGAEIARTEWYLQGRVPLHTLRADIDYGFAEAHTTMGQIGIKAWIYKGEILPAASHGKAEGELERR*
>14_1009_09_20cm_Proteobacteria_7754_68_12
IESIKKELQQFTQNEVFLNIVEVRKAETDAQLVAENITTQLERRIAFRRAMKKAIQTAQKFGAKGIRVACSGRLGGAEMARYEWYREGRVPLHTLRADIDYGFAEAKTTYGKIGCKVWIFRGEVLPESAAEAAKKPPARAPTRVTTGGATPTPIQ*
>14_1009_09_30cm_Bacteria_7941_70_10
MGQKTHPIGFRLGSTRTWASRWFATKDYARLLHEDVKIRRYIKDSLYHAGISRIDIERSANRARITIHTARPGIIIGRKGAEVEKLKNELQTRTGKEIYLNIEEVMHPELDAQLVAENVALQLQKRVAFRRAMKKAVTSALRLGADGIRIACAGRLGGAEIARREWYRDGRVPLHTIRADIDYGLATSHTTYGTIGVKVWIFKGEVLRGPEPAEV*
>14_1009_09_30cm_Bacteria_7944_62_6
MGQKVHPHGFRLGYIYTWNSKWYADKNYTEQLHEDLRMRRAIERMLPDAGISRVEIERNANQVTVSIHTARPGIVIGRGGQRVDELRGRLEKASGRRVRVNINEIRLPEVEAPLVARAIAEQIERRVSHRRAIKQAAMRAMQRGAQGVRIRISGRLGGSDMSRKDQERQGRVPLHTLKADVDYGTAEARTTLGRIGVKVWIYKGDKISERTAPPISALEKARAAGEGPPEAGAGLPAERKQPQEGSAEAAVEAPAEPAQQEGGDATT*
>14_1009_09_30cm_Bacteria_7970_55_10
MGQKVNPIGFRLGVNRDWRSRWYASPQELPAFLHSDLEIRGYVKKKLQFAAVSKIVIERAWNSIRVTIFTARPGIVIGRKGAEIEKMTEEIAKMAQGKQVKIDIQEIKTPELDAQLVAENVALQIERRIAYRRAMKKAVQTAMDFGAEGIRLRCSGRLNGAEISRSEWYREGKVPLHTLRTAVDYGFAEANTVYGKIGVKCWVCKKEEPAAQPAAPPPLPPPPLPVPGAV*
>14_1009_09_30cm_Bacteria_7972_66_13
MGHKVHPNGFRLGVYRNWEAKWFAPDKEYKPLLLEDNRLRKMLLARLKNAGVARIETERSSSALTITLHTAKPGIVIGKGGTSVDQLRDELERITGKRVRVTIQEIKKPELSAQLVAENVAAQLEKRIAFRRAIKQSLMKTMRAGAQGVKIRVKGRLGGSEMARVEWNREGRVPLHTLKADIDFGQTEAKTTFGRIGVSAWVYTGNFPTEAPPKPQAAVEEPADTGVPVGAAIAEAPTPLAELVQAAVAAPAAPEPVAAPVATAPAAIEAPAAKPKRTRTTKAATTDAIPADGGEKPKRASRARTTATADKAAAPKTPRARVAKKKE*
>14_1009_09_30cm_Bacteria_7973_55_6
MGQKVHPYGFRLGYNKDWHSHWFAKKQFGDFLIEDLKLKAELKRRFTGAGVSHVDVERAANRLKIIIYTSRPGIIIGRKGSEIDKLKGDISSRTGREVLVSIQEIHKPELNAQLQAEKIAAQLEKRIAFRRAMRKAVEESLRFGAQGIKVKVSGRLNGAEIARSEWHLQGQLPLHTLRSDVDYGFAEANTTFGVIGVKVWIYRGQILDANAAMARGTGTDPINETRGPGQREGRQRPARARRERPERPDR*
>14_1009_09_30cm_Bacteria_7984_68_14
MGQKTHPYGFRLGIIKPWRSRYYARHDFPELLKEDDLIRKYLKTRLSHAAIADIHIERKPGKVTVTVHTGRPGVVIGKRGAEVDKLRDELAQLTGKEVGINVEEIKRPELDAQLVADSVAHQLTQRISFRRAMKRAVQSAMRMGAQGIKIKTAGRLGGAEIARTEGYHEGRVPLHTLRADIDYAMSTAKTTYGTIGVKVWIFTREMTEELSGRTYSTGA*
>14_1009_09_30cm_Bacteria_7986_56_6
MALALVCQARLQPAIARRDLKKQLVHAGVSNIEVERMANKLRITIYTSRPGIIIGRKGAEIDKLKADIQKRTNREVYINIQEIHRPELDAQLVGESIALQLEKRIAFRRAMRKSVDSALRFGAKGIKVRVSGRLNGAEIARSEWYLQGRLPLHTLRADVDYGFAQAYTTYGVIGVKCWIYKGEILPSKAPQAPAAARI*
>14_1009_09_30cm_Bacteria_7987_68_6
MGQKIHPIGLRLGIIKDWESKWYAEKNFADLIQEDQALRRHIKKKLGRAGISRIEIERTANRVRITIHSARPGIIIGRGGTGIDALKKELDALTGKQIQLNVQEIRRAELEATLVAQNVASQLERRVAYRRAMKQAVARTLRSGAKGIRISCSGRLAGAEIARYEWYRDGRVPLQTLRADIDFGVAEALTTYGRIGVKVWIYRGDILPEGETVVLPSRMPRVNVQRRVEANVDAQEGEVSKGAPGPDAG*
>14_1009_09_30cm_Bacteria_7988_56_8
MGQKVNPIGFRLGVNRDWRARWYASPQELPAFLHSDLEIRSYVKKKLQFAAVSKIVMERAWNSIRVTIHTARPGIVIGRKGAEIEKMTEEISKMAQGKQIKIDIQEIKAPELDAQLVAENVALQIERRIAYRRAMKKAVQTAMDFGAQGIRLRCSGRLNGAEISRSEWYREGKVPLHTLRTGIDYGFAEANTVYGKIGVKCWMCKKEEAATEPVGPNLPPPPPLVPEEV*
>14_1009_09_30cm_Bacteria_8002_60_6
MGQKVNPYGFRLGFNKTWHSRWFAGKNYAETLHRDLKLREDLKKRLSHAGVSEIDIERTANKMRINIYTSRPGIIIGRKGAEVDKLRDELQKLVNGEVYINIQEIQRPELDAQLVSENIATQLERRIAFRRAMKKAMESAFRFGAKGIKVRVAGRLNGAEIARSEWYQDGRLPLHTLKADIDYGQAVSNTTYGTIGVKVWIYKGEMAKTRSRRRPQ*
>14_1009_09_30cm_Bacteria_8005_66_8
MGHKVHPNAFRLGVFRPWEANWFANPKDYTKMLHEDLEMRRAILSRLRNAGIAKIETERSSNAQLTVTIHTAKPGIVIGKGGASVDQLREDLEKRFGNRVRISIQEIKQPELDAQLVAENIASQIERRISYKRAMKQAILRTMRSGAKGVRIYCGGRLRGAEMARREWDREGRVPLHTLRANIDFGRATAKTTFGAIGVKCWIYKDMISPQQRRLATADGAPIGEAMAPQPEIPESVPEPLAALTIAPSAPEPEATAPAPAAAPKRTRTAAKPKAEPAAAAKPARAAKAPAKPKAEAKAEKAAPAKKAPAKKTTTTKKAKS*
>14_1009_09_30cm_Bacteria_8006_72_12
MGQKVHPKGFRLGVIENWDSRWFARREYADLLHEDTKIRSFLKKRLYHAGVSKIEIERAANKAKINIHTARPGIVIGKKGAEIEKLKQELSKLTRKESFLNIHEVRRPDLDAQLVSENVALQLERRVAFRRAMKEAVARAMRMGAQGVRIQSAGRLGGSEIARTEWYREGRVPLHTLRADVNYGTAEAKTTYGVIGIKVWIFRGEVLTRQEEEQRAALGV*
>14_1009_09_30cm_Betaproteobacteria_7996_64_8
MGQKIHPIGFRLSVNKNWSSRWYANSRTFATMLNEDLKVRDYLKKRLSHASVGKVVIERPAKDARITIHSARPGVVIGKKGEDIEMLKADLRKLLGVQMVHVNIEEIRKPEVDAQLIADSIAQQLEKRIMFRRAMKRAMQNAMRLGAQGIKIMSAGRLNGIEIARTEWYREGRVPLHTLRADIDYGFSEAKTTYGVIGIKCWVYKGEVMAKGDQPVAPPAPSADEVLAAKKVKKATPKPALSAPEAKPEPIAAARAASDTGSSAAPQAKPRAARPHPVVAKKAVSDAKGKAEAKSEAKPKTAVKKSRKPKA*
>14_1009_09_30cm_Deltaproteobacteria_7955_55_8
MGQKTHPKIFRLGVIESWDSKWFARHDYPKLLHEDFRVKKFLKSRLYHAGISKIEIERAANKAKINIYTARPGIVIGKKGAEIEKLKEEITKLTHRETYINIHEVRRPDLDAQLVSENVALQLERRVAFRRAMKESVSRAMRMGAQGVRIQCAGRLGGSEIARTEWYREGRVPLHTLRADINYGFAEARTTYGMIGVKVWIFRGEVLTEEEEQQKAMLGG*
>14_1009_09_30cm_Gemmatimonadetes_7962_61_6
MGQKTHPIGFRLGVSKTWRSQWYANRDFPQLLREDELLRKYLKARLGHAAIADIRIERKPGKVVVTIHTGRPGVVIGKKGAEVDQLRDELTRLSGKEVGINVEEIKRPELDAQLVADNIANQLAQRISFRRAMKRAVQSAMRMGAGGIKIKCGGRLGGAEIARVEGYHEGRVPLHTLRADIDYATSTAKTTFGTIGVKVWIFKGEIVEDRRGKTYSTGV*
>14_1009_09_30cm_Ktedonobacter_racemifer_8023_53_6
MGQKVHPIGFRLGVVKGWQSRWYAERDYKDVYAEDDLIRQSINKELFNASVSRIEIERAAANQVSVTIYTAKPGIVIGKSGEKVDKLRAMLEAKTKKRVRLNIMEIRQPELDAYLVGRSVAEQLEKRVSFRRAMKQAVQKTMRANAKGIRIICGGRLGGAEIARSEKEVEGKIPLHTLRADIDYGLAEAHTTFGVIGIKVWIYKGDILPSKRREAIEGQQEAAVQPPFAPREGGDRRGGDRRRGGERGERSDRGQRPQGDRPQGGDRGPRGERPPRPQGERPARPQGERAPRPQTEQPAPAAEPQAPTVQPVPEVPEETTPPTPQTPESGTTQSE*
>14_1009_09_30cm_Proteobacteria_8014_68_16
AQLVAENITTQLERRIAFRRAMKKAIQTAQKFGAKGIRVACSGRLGGAEMARYEWYREGRVPLHTLRADIDYGFAEAKTTYGKIGCKVWIFRGEVLPETAAEAAKKTPVRAPTRVTTGGATPTPVQ*
>14_1009_09_30cm_unknown_8071_51_10
MSVTKYFVKDASRRLEIDEHLAKELKRAGYSHVELTKSPVGTRVVIYAAKPGMVIGRRGQSIKDLTKLLEQKFNIENPQLSVATIDVPELDPKVIAAQVAMALQRGVHFRRAAYWGIQRVLESGASGVEIVIRGKLTTERSRYEKFKAGYLPRVGEPVLKYVKEAVQDIQLKQGLFGIKVRILPPNIDVFDHPVIKAEIPQIAAAIGDKPVATETAVAASETAAKEKQEEVASTQET*
>14_1009_09_40cm_Actinobacteria_8186_69_16
MGQKVHPEAMRVGYIHDWKSNWFSARNFSDYLAEDVRIREHITTKLAHAGLSDITIRKDSGELEVNIHTARPGIVIGKSGSEVDALRRDLHRITNKQIKVNILEIKRPELDAALVAQSIAEQLQNRVAFRRAMKRALTSAMRSGAKGVKVQVAGRLGGAEMARTESYSDGRVPLHTMRADIDYGFYEARTTFGRIGVKCWMNKGEIMPEGYTGADLTDMTAPAPPSSERDGRDARGRGRGAGSGPGRGRARGGEGGPGNGRGRGR*
>14_1009_09_40cm_Bacteria_8173_65_11
MGHKVHPNAFRLGFFRPWEANWFANPKDYTKMLHEDLEMRRVILARLRNAGIAKIETERSSNAQLTVTIHTAKPGIVIGKGGSSVDQLREDLEKRFGNRVRISIQEIKQPELDAQLVAENIASQIERRISYKRAMKQSILRTMRAGAKGIRLYAGGRLRGAEMARREQDREGRVPLHTLRADIDFGRATAKTTFGAIGIKVWIYKDQISPAQRRLPPTPEEEPLPNPPEPVTPLAELIEAVAEPQAAQIEVAVPEAPTAVAPRRTRTAAAKVEEKKAAPARPKATPKPKAEAKTEVKKTAVPTKSAPAAVKKAGTTRNTKKADS*
>14_1009_09_40cm_Bacteria_8185_57_8
GIIIGRKGTEVDKLKQEIQKKTSREVFINIQEIQKPELDAQLISESVAMQLEKRVAFRRAMRKAVDSALRFGCKGIKVRVAGRLNGAEIARKEWYLQGRLPLQTLRADIDFGTAEANTTYGVIGVKCWVYQGENVPKKASKIQKERETAAAVA*
>14_1009_09_40cm_Bacteria_8192_66_9
MGHKVHPNGFRLGVYRNWEAKWFAPDKEYKPLLLEDVRLRRMLMIRLKNAGLARIETERSSSALTITLHTAKPGIVIGKGGTSVDQLRDELEKITGKRVRVTIQEIKKPELAAQLVAENVAAQLEKRIAFRRAIKQSLMKTMRAGAQGVKIRVKGRLGGSEMARVEWNREGRVPLHTLKADIDFGQTEAKTTFGRIGVSAWVYTGNFPTEAPPKPAAAAEEPADAGVPVGVAIGAAPSPLAELVQVAVPAPAPQPAPAAAPAPVTAEAPAAKPKRATRATKAADTGEKPAAKRATRARATTTEKSDAPKAPRARATKKKE*
>14_1009_09_40cm_Bacteria_8194_68_8
MGQKTHPIGFRLGATRTWSSRWFATKGYAGLLHEDVKIRRFIKSSLYHAGISRIDIERSANRARITIFTARPGIIIGRKGAEVEKLKNEIQTRTAKEVYLNIEEVVHPELDAQLVAENVALQLQKRVAFRRAMKKAVTSALRLGADGIRIACAGRLGGAEIARREWYRDGRVPLHTIRADIDYGLAEAHTTYGAIGVKVWIFKGEVLPAQRAIAEA*
>14_1009_09_40cm_Bacteria_8203_56_9
MGQKTHPYGFRLGITKPWRSRWFAKRDYSRLLHEDLKLKRDLKKQLAHAGVSNIEVERMANKLRITIHTSRPGIIIGRKGAEIDKLKADIQKRTNREVYINIQEIHRPELDAQLVGESIALQLEKRIAFRRAMRKSVDSALRFGAKGIKVRVSGRLNGAEIARSEWYLQGRLPLHTLRADVDYGFAQAYTTYGVIGVKCWIYKGEILPSKAPQAPAAARI*
>14_1009_09_40cm_Bacteria_8204_55_10
MGQKVNPIGFRLSVNRDWRSRWYASSQEFPSFLHSDLKIRNYVKKKLQFAAVSKIVIERAWNSIRVTIHTARPGIVIGRKGAEIEKMTEEISKMAEGKQVKIDIQEIKTPELDAQLVSENVALQIERRIAYRRAMKKAVQTAMDFGAEGIRLRSSGRLNGAEISRSEWYREGKVPLHTLRTPIDYGFAEANTVYGKIGVKCWICKKEEATPQSAAPPPPPPSAPEPAEV*
>14_1009_09_40cm_Bacteria_8215_66_7
SAWVYTGNFPTEAPPKPAAAVEEPVDAGIPVADVASPLAELVQAVVAPTPVAVEAAAAPAPVATAEVPAAKPKRASRTTKATTAADGGGQTAAPKRATRARATTTEKPAAPKTPRAPRAAKKKDE*
>14_1009_09_40cm_Bacteria_8247_68_6
MRVGVIHDWKSNWYTGKKEFPGYLIEDIKIREHINNKLAHAGLSDILIRKDKQRITIDIYTARPGIVIGKSGVEVDALRKDLHALTKKNVHININEIKRPELDAKLVAQSIAEQLQNRVSFRRAMKRALASGIRSGAKGIRIQCGGRLGGTEMSRSEAYSEGRVPLHTIRADIDYGFVEAKLPFGRIGVKVWINKGEIMPEGFSGLDTDKDVRLGEQDQARRRRGGAAEGLGASREGGRDRQRDREGLGPVRPQRRRGGGGPGGRGGGPGGRGGRPAPRDRTRGQDNVERPRTDEQATTADGRESAAEPPVRDSGPVEGVRGNREVPPSGRQLEAVCDLRGSIGMRRQLEPCGPGLRAKNESVDLAREIQSAASSWTEPARLDYRSSRATLTKTLRPPASSTRQRDAAVCP
>14_1009_09_40cm_Betaproteobacteria_8214_67_7
MLAEDIKVRDFLKRKLAHASVGRVLIERPAKDARITIFSARPGVVIGKKGEEIEALKAELRRLMGVNQVHVNIEEIRKPEVDAQLIADSIAQQLEKRIMFRRAMKRAMQNAMRLGAQGIKIMSSGRLNGIEIARTEWYREGRVPLHTLRADIDYGLGEAKTSFGVIGIKVWVYKGEVMPKGEVQAVLPSAAPAVQPETPAEPRRAKKPVPKPGARRPSGRPRPEGERKAAKKPDAPAPKTTVKRPKKVLKDEGGGTKE*
>14_1009_09_40cm_Gemmatimonadetes_8270_69_8
MGQKVHPEILRVGYIHDWKSTWFNEREFADYLLEDIRIREHIENKLAHAGLSDITIRKDKNEIEVNINTARPGIVIGKSGTEVDALRRELHRMTRKSVKVNILEIKRPELDAKLVAQSIAEQLQNRVAFRRAMKRSLTSAIRSGAKGVKVQVSGRLGGAEMARTEGYSDGRVPLHTLRADIDYATSTAKTTYGTIGVKVWIFTREMTEELSGRTYSTGV*
>14_1009_09_40cm_Proteobacteria_8198_68_5
MGQKVNPLAIRLGIVRDWTSRWYASKKQFPTHVHTDFRVREFLKEKLAEASVSRILIERAAKKVNITIQTARPGIVIGKKGEDIEKLRQETAALLGMSVNDVRLNIAEIRKPELDSQLVADSIAQQIEKRVMFRRAMKRAVMSTMRSGALGVKVRVSGRLNGSEIARTEWYREGRIPLHTFRADIDYGLSEANTTYGVIGVKVWIFKGEVFDKRELAQQQAAEAEGAAPPAAPLAAAAPAAPAAPAAPAAPETPAQA*
>14_1009_12_20cm_Acidobacteria_8358_56_5
MGQKVHPYGFRLGYTKPWKSRWFAERDYDKQLLEDVKLKNELKDKLKSAGVSSIEVERPGNKLRVIIKTARPGIIIGRKGAEIDKLKQELQKRMGGRDVFIDIQEVHKPELDAQLVSESIALQLEKRVGFRRAMRKAVDSALRFGCKGIKVRVSGRLNGNEIARSEWYLQGRLPLHTLRADIEYGFSEAKTTYGVIGVKCWIYRGEILPQKKREQQPAAVPTGAF*
>14_1009_12_20cm_Acidobacteria_8364_56_6
MQKRTAGKDIFVDIQEVHKPELDAQLVSEAIALQLEKRVGFRRAMRKAVDSALRFGCKGIKVRVSGRLNGNEIARSEWYLQGRLPLHTLRADIDYGFTEARTTYGVIGVKCWVYKGEILPQKKREATAAAGGF*
>14_1009_12_20cm_Acidobacteria_8403_56_5
MLVKLRILSAFIKSILSVLVRTFALHEPRARRELVRGQPHGFLGIGYAHAFHLEQDLARTDNGNPVIWRALAFTHTGFSGLLGDRLVGKQANPNLAATLYETRDSHAARLDLAVADPARLQHLQAKLPKCQLGTAPRLTGHASALLLEDVKLKNELKDKLKSAGVSAIEIERPGNKLRIIIKTARPGIIIGRKGAEIDKLKQELQKRTNREVYIDIQEVHKPELDAQLVSESIALQLEKRVGFRRAMRKAVDSALRFGCKGIKVRVSGRLNGNEIARSEWYLQGRLPLHTLRADIEYGFTEARTTYGVIGVKCWIYRGEILDPKAAMARGTQPDPINEPRPERGDGRRPRRDRDSEDRPRGPRGDRGGRGPRGGGGDRR*
>14_1009_12_20cm_Actinobacteria_8341_71_11
MGQKVHPGGMRVGVIHDWKSNWYTGKKEFPAYLLEDIRIRDHIYRKLSHAGLSDILIRKDKQRVTVDIYTARPGIVIGKSGVEVDALRKELHAITQKNVHININEIKRPELDAKLVAQSIAEQLQNRVSFRRAMKRSLASAIRSGAHGIKIVCGGRLGGTEMSRSESYSEGRVPLHTIRADIDYGFVEAKTTFGRIGVKVWINKGEIMPEGFVGMTQKETRLGEQDQARRRRGSAEGLGASRESGRGRGGDREGLGPVRQKRRGEGGRGRPGARDRARGQSQSNVERPRTDEEAVSAEGREQPTIEPQVESAPAPVVDAPDTTTPKTQTEDATKLEKGEDES*
>14_1009_12_20cm_Actinobacteria_8412_69_6
MGQKVHPEAMRVGYIHDWKSNWFSEKSFSDYLAEDIHVREHITNKLAHAGLSDITIRKDANELEVNIHTARPGIVIGKSGSEVDALRRDLHQMTKKQIKVNILEIKRPELDAKLVAQSIAEQLQNRVAFRRAMKRALTSAMRSGAKGVKVQVAGRLGGAEMARTESYSDGRVPLHTMRADIDYGFYESRTTFGRIGVKCWVNKGEIMPEGYTGSDLTDMTAPATQSSERDGRAGRDGREGRGRGRGNGGPGGGGRGPGGGRGRGPGGPGGGGRGPGGGGRGGPGGGGRGQGGGGRGPRSGGGGR*
>14_1009_12_20cm_Archaea_8417_52_8
MSVTKYFIKDVSRRLEIDELLQKDLKRAGYSRVELTKSPVGTRVVIYAAKPGMVIGRRGQSIKDLTKLLETKFGIENPQLSVATIEIPEQDPKVVASQVAQALQRGVHFRRAAYWAIQRVMESQALGVEIIIRGKLTTERSRFEKFRAGYLPRVGDPVLKSVKVAVADVQLKQGLFGIKVRILPPTVDFIDKPTMKTPPPSVAPTTTVQAPIVETPEVETEKEEPIGNTAQA*
>14_1009_12_20cm_Bacteria_8343_66_8
MGHKVHPNGFRLGVYRNWEAKWFAPDKEYKPLLLEDVRLRRMLMIRLKNAGLARIETERSSSALTITLHTAKPGIVIGKGGTSVDQLRDELEKITGKRVRVTIQEIKKPELAAQLVAENVAAQLEKRIAFRRAIKQSLMKTMRAGAQGVKIRVKGRLGGSEMARVEWNREGRVPLHTLKADIDFGQTEAKTTFGRIGVSAWVYTGNFPTEAPPKPAAAVEEPADAGVPVGVAIGEAPSPLAELVQAAVPAPAPAPEVAPAAVPAPVTAEAAAAKPKRATRATKASTTDAGEKPAPKRATRARATTTEKSDAPKAPRARATKKKE*
>14_1009_12_20cm_Bacteria_8345_65_5
MGHKVHPNGFRLGVYRNWEAKWFAPDKEYKTLLLEDVRLRRMLLARLKNAGVARIETERSSSALTITLHTAKPGIVIGKGGTSVDQLRDELEKRTGKRVRVTIQEIKKPELSAQLVAENVAAQLEKRIAFRRAIKQSLMKTMRAGAQGVKIRLRGRLGGSEMARVEWNREGRVPLHTLKADIDFGQTEAKTTFGRIGVSAWVYTGNFPTEAPPKPAPVVEEEEEAPISTLPGLPVAVPEPALVTAAVAAPTAAEPAPVAAAEAAPAKAKRAPRATKAATTTDGQDRHRQESRGRSQRRGCSKAGQDSYHQEEGIGKCCFRRVSNFASSIGAAVPAWPPRAMTSRSASTASRRPRPSG*
>14_1009_12_20cm_Bacteria_8347_66_8
MGHKVHPNGFRLGVYRNWEAKWFAPDKEFKPLLLEDVRLRRMLMTRLKNAGVARIETERSSSALTITLHTAKPGIVIGKGGTSVDQLRDELERITGKRVRVTIQEIKKPELSAQLVAENVAAQLEKRIAFRRAIKQSLMKTMRAGAQGVKIRVKGRLGGSEMARIEWNREGRVPLHTLKADIDFGQTEAKTTFGRIGVSAWVYTGNFPTEAPPKPQAAAEEPAETGVPVGAAIAEAPTPLAELVQATVAAPPAPAAPEPVTAPVATAPAASEAPAAKPKRTRTTKAATPAASPADGGEKPKRTTRARATTGEKTTTPKTTRPRAAKKKE*
>14_1009_12_20cm_Bacteria_8356_72_5
MGQKVNPVGFRLGVYRNWDARWYADKDYTKLLHEDLAMRRLITGRLRNAGLARIETERSANQLTIIIQTAKPGIVIGKQGASVDALRDELERISGKKVRVTIHEIKSPEVDAKLVAESVASQLEKRIAFRRAIKQSIMRTMRAGAKGVKIQVSGRLGGSEMSRREWDRDGRVPLHTLRANIDYGQAEARTTFGRIGVTVWIYKGDFVTATGEPILPGGDGRGREEGGDGAPERGRRTPAARAEGAAARPEPARPAEPRAPAAEPVAAVPAPAPAPAPAAPAAVEPEPEPEPEPEAVAVVEVEDDVGTEDVADEIVDDLPDELADIDISGVDIPDPDAVPSGPEVGPKRAPARRKPAAPRKPGPAKAREAVEPEVEEE*
>14_1009_12_20cm_Bacteria_8370_66_8
MGHKVHPNAFRLGVFRPWEANWFANPKDYTKMLHEDLEMRRTILARLRNAGIAKIETERSSNAQLTVTIHTAKPGIVIGKGGSSVDQLREDLEKRFGNRVRISIQEIKQPELDAQLVAENIASQIERRISHRRAMKQSILRTMRAGAKGVRVALSGRLRGSEMARREWDREGRVPLHTLRADIRFGRATAKTTFGMIGVKVWIYKGLVKVAPRGGEAGAAEIAPQPEGPELPVAPEAVIEATQPVAVEAAAPAAPAAPEAPVVEEAPAVVEEAAPAPAPKKAAPRRTRAAAEPAETAEPAEPKPKEDTDAPS*
>14_1009_12_20cm_Bacteria_8371_69_6
MGHKVHPNGFRLGVYRPWEANWFAVDKDYTKLLHEDLEMRRVILKRLHNAGIAKIETERSSNAQMTVTIHTAKPGIVIGKGGASVDQLREDLEKRFGNRVRISIQEIKQPELDAQLVAENIASQIERRISYRRAMKQSILRTMRSGAQGIRVAMGGRLRGSEMARREWDREGRVPLHTLRANIEFGRATAKTTFGMIGVKVWIYKGLVKVAPRGGEAGAAEIAPQPDGPEQAPAPEAAVETVQPVATVAPPAPAVEAPAAPEAPVVAAPEAPAAAPEAAVEAAPAPAPAPKKASTRRTKAAAEPKSEEETDAPS*
>14_1009_12_20cm_Bacteria_8381_55_13
MGQKVNPIGFRLGVNRDWRSRWYASPQEMPEFLHSDIEIRDYVKKKLQYAAVSKIVIERAWNSIRVTIFTARPGIVIGRKGAEIEKMTEEISKMAQGKQIKIDIQEIKTPELDAQLVAENVALQIERRIAYRRAMKKAVQVAMDFGALGIRLRSSGRLNGAEISRSEWYREGKVPLHTLRTGIDYGFAEANTVYGKIGVKCWICKKEEAPAETPAQASPPPPPLAPAATEL*
>14_1009_12_20cm_Bacteria_8391_55_8
MGQKVNPIGFRLGVNRDWRARWYASPQELPAFLHSDLKIRNYVKKKLQFAAVSKIVIERAWNSIRVTIHTARPGIVIGRKGAEIEKMTEEISKMAEGKQIKIDIQEIKTPELDAQLVSENVALQIERRIAYRRAMKKAVQTSMDFGAEGIRLRCSGRLNGAEISRSEWYREGKVPLHTLRTPIDYGFAEANTVYGKIGVKCWICKKEEPAPHAPAQAAPPPPPPEPVGV*
>14_1009_12_20cm_Bacteria_8430_59_8
MADSDEKKPAKTKAPRAKAETEETKVEATAAPEAPAAPTSEAPAAAAVEAPAKPAKKPAKAKKEEAAPAAAPEPPKENLSLNPDDVEKPKIIKAKGSKNVHTGIAHVLSTFNNTIVTITDLKGNVIGWSSAGKVGFKGSRKSTAYAAQMVAQDASRQAMGHGLKEVEVLVRGPGAGRESAVRALQAIGLDLTVIRDVTPVPHNGCRPPKQRRV*
>14_1009_12_20cm_Betaproteobacteria_8351_62_5
MGQKIHPTGFRLAVSRNWASKWFANSKNFGPTLKEDIKVREYLKKKLSHASVGKITIERPAKNARITIHSARPGVVIGKKGEDIETLRANLRKMMGTEVGLNIEEIRKPEIDAQLVADSIAQQLEKRIMFRRAMKRAMQNAMRLGAQGIKIMSSGRLNGIEIARCEWYREGRVPLHTLRADIDYGFAEAKTSYGVIGIKVWVFKGEVMPHNAEPQAAPAPAPEAPKRARKPAGVKNVAAS*
>14_1009_12_20cm_Ktedonobacter_racemifer_10581_54_6
MGHKVHPIGFRLGVVKGWQSRWYAERDYKDLLAEDFKLRKMIQKELANAAISRIEIERAAANQVTVVIHTAKPGIVIGKSGEKVDRLRTALEKETKKRVRLNILEIRQPELDAYLVGRSIAEQLEKRVSFRRAMKQAVQKTMRANAKGIRVVVGGRLGGAEIARTEKEVEGKIPLHTLRADIDYGLAEAHTTFGVIGIKVWIYKGDVLPTKRREPSEAAQEAASAFTTHERGEGGERRGDRRPQRGERGDRAPRGDRPARPQGDRGERAPRTDRPQGERGERAPRSDRPQGERAPRTDRPRGERAPRPQGERPPRPQGERAARPPRAEKSEPVAQATPAPAPEPITEAQVPQEPQVPETPQTPPPTPQANETNATESE*
>14_1009_12_20cm_Ktedonobacter_racemifer_8422_52_9
MGQKVHPIGFRLGVVKGWQSRWYAERDYKDVYAEDDLIRQSINKELFNASVSRIEIERAAANQVSVTIYTAKPGIVIGKSGEKVDKLRAMLEAKTKKRVRLNIMEIRQPELDAYLVGRSVAEQLEKRVSFRRAMKQAVQKTMRANAKGIRIICGGRLGGAEIARSEKEVEGKIPLHTLRADIDYGLAEAHTTFGVIGIKVWIYKGDILPSKRREAFEGQQEAATQPPFAPRERDGGDRRGGDRRRGGEGGQRGERSQRPQGDRPQGGDRGPRGERPPRPQGERPARPQGERTPRPQGERSGRPQGERTPRQPRPQGERPARPQGERAPRPQAEQPAPAAEPQAPTVQPVPEVPEETTPPTPQTPESGTTQSE*
>14_1009_12_20cm_Ktedonobacter_racemifer_8433_52_7
MGHKVHPIGFRLGIIKGWQSRWYAERDYKDVFAEDDLIRRTINKELANASVSRIEIERAAANQVSVTIHTAKPGIVIGKSGEKVDRLRAVLEVKTKKRVRLNILEIRQPEMDAYLVARSVAEQLEKRVSFRRAMKQAVQKSMRANAKGIRIIVGGRLGGAEIARSEKEVEGKIPLHTLRADIDYGMAQARTTFGMIGIKVWIYKGDILPSKRREAGEAVQELGAQPQLGPRDREGGDRRGGDRRRGGEGRQRGDRGERPQGERPAGGDRGPRQAGERSQRPQGQRPPRPQGERTERPPRAQGDRPQGQQGGERTERTERTERPPRPPRPQGERTERPPRAQGDRPPRQQGERTARAEQAPKAPEALDTQEAPAPQATAEETQANQPTPELTAPAEPTGQAEKEAPPVAPELPPTTETQSE*
>14_1009_12_20cm_Proteobacteria_8340_68_17
MGQKVNPLGIRLGIVRDWTSRWYASKKQFPTHVHTDFRVREFLKEKLAEASVSRILIERAAKKVNITIQTARPGIVIGKKGEDIEKLRQETAALLGMSVNDVRLNIAEIRKPELDSQLVADSIAQQIEKRVMFRRAMKRAVMSTMRSGALGVKVRVSGRLNGSEIARTEWYREGRIPLHTFRADIDYGLSEANTTYGVIGVKVWIFKGEVFDKRELAQQQAAEAEGAAPPAAPLAAAPPAAPLAAAAPAAPDAPESPAQA*
>14_1009_12_20cm_Proteobacteria_8416_68_5
EVFLNIVEVRKAETDAQLVAENITTQLERRIAFRRAMKKAIQTAQKFGAKGIRVACSGRLGGAEMARYEWYREGRVPLHTLRADIDYGFAEARTTYGKIGCKVWIFRGEVLPEGVTAAPEKGAPPARPSRPLPPRASQSTPTPVQ*
>14_1009_12_30cm_Acidobacteria_8525_55_6
MGQKVHPYGFRLGYTKPWKSRWFVERDYDKLLLEDVRLKNELKDKLKSAGVSSIEIERPGNKLRVIIKTARPGIIIGRKGAEIDKLKGEVQKRTNREVYIDIQEVHKPELDAQLVSESIALQLEKRVGFRRAMRKAVDSALRFGCKGIKVRVSGRLNGNEIARSEWYLQGRLPLHTLRADIDYGFSEARTTYGVIGVKCWIYRGEILPTKKRESQAVGAF*
>14_1009_12_30cm_Bacteria_8503_67_7
MGQKVNPIGFRLGVYRNWDARWYADKEYTKLLHEDLAMRRLIGSRLRNAGVARIETERSANQLTVIIHTAKPGIVIGKQGASVDALRDELERISGKKVRVTIHEIKTPELDATLVAENVASQLEKRIAFRRALKQTLMRSMRAGVKGAKIQVSGRLGGSEMSRREWDRDGRVPLHTLRANVDYGQAEARTTFGRIGVQCWLYLGDFVTATGEPIPVAGRERPEPAPREEPVERTVVIPATEEVAEEVAEEVPVLAVESADGDGAEVADQIPEDEEEEIEAVVGADAEAVQKVEKLSPKRATARRKPVAAKKPATASRTAKKPARKPAAPPRTTAEPDETEE*
>14_1009_12_30cm_Bacteria_8507_66_11
MGHKVHPNAFRLGVFRPWEANWFANPKDYTKMLHEDLEMRRVILARLRNAGIAKIETERSSNAQLTVTIHTAKPGIVIGKGGSSVDQLREDLEKRFGNRVRISIQEIKQPELDAQLVAENIASQIERRISYKRAMKQAILRTMRSGAKGVRIYCGGRLRGAEMARREWDREGRVPLHTLRADIDFGRATAKTTFGAIGVKCWIYKDQISPAQRRLAAIQEETVPIAEVIAPQPQPEAIEAVATEPVAQATAASTETAAKPAARRTRTTAAPKTAVRPKAEARPKAEAKPATSAEAKKPAAPKKATTRTKKADA*
>14_1009_12_30cm_Bacteria_8515_67_14
MGQKTHPIGFRLGFTKTWNAKWFANKKNYPVLLKEDIGIRSAIRNRLRDAAIARIDIERSANQVTVTIQTAKPGVVIGKGGAKVEELRQVLGKMTGKMVKVNIFEIRYPELDAYLIAENVAQQLERRVSFRKVLKQTVQRSMKSGAKGVRVAVSGRLGGAEMSRREWEREGRVPLHTLRGDIEFGRAIAKTTFGTIGVKAWVYKGEIEPAPRQVTQANAPAAAPQRPPAPPAPAPAPAPARVS*
>14_1009_12_30cm_Bacteria_8516_55_13
MGQKVNPIGFRLGVSRDWRSRWYASPQELPAFLHSDLEIRAYVKKKLQFAAVAKIVIERAWNSIRVTIHTARPGIVIGRKGAEIEKMTEEISKMAQGKQIKIDIQEIKTPEMDAQLVAENVALQIERRIAYRRAMKKAVQTAMDFGAEGIRLRCSGRLNGAEISRSEWYREGKVPLHTLRTAIDYGFAEANTVYGKIGVKCWICKKEEAPSEAPIAAAPPPLPPPPPTEPVEA*
>14_1009_12_30cm_Bacteria_8526_66_10
MGHKVHPNAFRLGVFRPWEANWFANPKDYTKMLHEDLEMRRVILARLRNAGIAKIETERSSNAQLTVTIHTAKPGIVIGKGGSSVDQLREDLEKRFGNRVRISIQEIKQPELDAQLVAENIASQIERRISYKRAMKQAILRTMRSGAKGVRIYCGGRLRGAEMARREWDREGRVPLHTDPGGDGARRGSRGAAGGAHRSHSAATGCSDRGRHPRRGGQGRASPNANRDGEGGRENGRACAAQGRAQAPGGSQDRGQEDRGPQQVDRGRRQEDHQHDPHHQKGGQLMAGKPLKDGTY*
>14_1009_12_30cm_Bacteria_8528_67_7
MGQKTHPVGFRLGFTKTWNAKWYANHKGYPVLLKEDVAIRDAIRGRLRDAAIARIDIERSANQVTVTIQTAKPGVVIGKGGAKVEELRQVLGKMTGKMVKVNIFEIRYPELDAYLIAENVAQQLERRVSFRKVLKQTVQRSMKAGAKGVRVAVSGRLGGAEMSRREWEREGRVPLHTLRADIEFGRAIAKTTFGTIGVKAWIYKGDVEPTPRQVTQAGPATARAGA*
>14_1009_12_30cm_Euryarchaeota_8492_64_9
MAEQKVERKDKRIIVENVRRVLLKEYLMNETRRAGFGGLDIQRTPMGTRVTLLAERPGLVIGRKGGAIKSLTEAVERQFKFDNPQIEVQEVGAPALNAQIMAEKLANALERGWHFRRAGHSTVRRIMEAGAKGCLVIIAGKLTGQRHRTEKFKAGHIKYCGEPRNLWMDLGFASAKLKPGIIGVTVEIMDPRAKLPDEIEIKQPSAEYLAAAASFVPPVEAPAVLEPEPGLTPEGTVGMEGTSEEEPEPLIQPGEPEAGTAKVKKSKVATKRLKKVVKEVKRLGVDVDVDAEGGDGA*
>14_1009_12_30cm_Euryarchaeota_8531_64_9
MPAEAKVNRKDKRIIVENLRRVLLKEYLMNETRRAGFGGLDIQRTPMGTRVTLLAERPGLVIGRKGGAIKALTEAVEQKFRFDNPQIEVQEVASPALNAQIMAEKLANALERGWHFRRAGHSTVRRIMEAGAKGCLVVIAGKLTGQRHRTEKFKAGHIKYCGEPRNLWMGLGFASAKLKPGVIGVTVEIMDPRAKLPDEIEIRKPTPEYLAAAAAAAAAEPIPAPEPMVEMAAVGGPGVEGESVEEPEPLIVPEEPDPTKKIKKSKVATKRLKKVAKQVSELGVDADVETGGGDET*
>14_1009_12_30cm_Gemmatimonadetes_8487_69_13
MGQKTHPYGFRLGIVKPWRSRYYARHDFPELLKEDELIRKYLKTRLSHAAIADVHIERKPGKVTVTVHTGRPGVVIGKRGAEVDKLRDELAQLTGKEVGINVEEIKRPELDAQLVGDSVAHQLTQRISFRRAMKRAVQSAMRMGAQGIKIKTAGRLGGAEIARTEGYHEGRVPLHTLRADVDYALSTAKTTYGTIGVKVWIFKGERTEDLHGRTYSTGV*
>14_1009_12_30cm_Gemmatimonadetes_8494_70_15
MGQKTHPYGFRLGIIKPWRSRYFARRDFPELLKEDDLIRKYLKARLSHAAIAEVHIERKPGKVTVTVHTGRPGVVIGKRGAEVDKLRDELAQLTGKEVGINVEEIKRPELNAQLVGDSVVHQLNQRISFRRAMKRAVQSAMRMGAQGIKIKCAGRLGGAEIARTEGYHEGRVPLHTLRADIDYATSTAKTTYGTIGVKVWIFTREMTEELAGRTYSTGA*
>14_1009_12_30cm_Gemmatimonadetes_8497_69_11
MGQKTHPYGFRLGIVKQWRSRYFARRNFPELLKEDELIRKYLKTRLAHAAIADVHIERKPGKVTVTVHTGRPGVVIGKRGAEVDKLRDELAQLTGKEVGINVEEIKRPELDAQLVGDSVAHQLTQRISFRRAMKRAVQSAMRMGAQGIKIKTAGRLGGAEIARTEGYHEGRVPLHTLRADVDYALSTAKTTYGTIGVKVWIFKGERTEDLHGRTYSTGV*
>14_1009_12_30cm_Proteobacteria_8501_67_8
MGQKVNPLGIRLGITRDWTSRWYAGKRQFPVHVNTDFRVREFLKRRLAEASVSRILIERAAKKVNITIQTARPGIVIGKKGEDIEKLRQETAALLGMPVIDVRLNIAEIRKPELDSQLVADSIAQQIEKRVMFRRAMKRAVMSTMRSGALGVKVRVSGRLNGSEIARTEWYREGRIPLHTFRADIDYGLSEAHTTYGVIGVKVWIFKGEVFDKSELAQQAAEGEVAAAPSTPLAPAAPPPVTPPAPEVAPRSDLMA*
>14_1009_12_30cm_unknown_8517_52_13
MSVTKYFVKDVSRRLEIDEHLALELKRAGYSHVELTKSPVGTRVVIYAAKPGMVIGRRGQSIRDLTKVLEEKFHIENPQLSVANIEIPEQDPKVVASQVASALQRGVHFRRAAYWAIQRVMESQALGVEITIRGKLTTERSRFEKFKAGYLPRVGDPVLKSVKTAVADVQLKQGLFGINVRILPPQVDYIDKPIMLTPPAETTPKLIVQAKEAEPIAMPAVEVEVETTAGDVAVVVEDKEEEETGDSEKA*
>14_1009_12_40cm_Acidobacteria_8689_60_7
MGQKTHPYGFRLGYNKTWKSRWYADRDYADLLYEDAQLRKELKDRLKSAGVSSIDIERAANKLVVRIYTARPGIIIGRKGAEIDKLKNEVQKRTKREVHIDIQEVHRPELDAQLVAESIALQLEKRVAFRRAMRKAVDSALRFGCKGIKVRVAGRLNGAEIARKEWYLQGRLPLQTLRADIDFGFAQAYTTYGVIGVKCWIYQGENIPRRREQERERPGVLAVA*
>14_1009_12_40cm_Acidobacteria_8715_61_7
PVARRAPAGELPGYRCAPRKGAEIDKLKNEVQKRTHREVHIDIQEVHRPELDAQLVGESIALQLEKRVAFRRAMRKAVDSALRFGCKGIKVRVAGRLNGAEIARKEWYLQGRLPLQTLRADIDFGFAQAYTTYGVIGVKCWIYQGEKIPERGLAVTKQPGLGAE*
>14_1009_12_40cm_Acidobacteria_8738_65_6
MGQKVHPFGFRLGFNKTWRSRWYSDRDYAKLLHEDLALRQSLKKRFAHAGVAKIETERAVNRLKIDIYTSRPGIIIGRKGTEVDKLKQEIQKRTNREVFINIQEIQKPELDAQLIGESVAMQLEKRVAFRRAMRKAVESALRFGARGIKVRVSGRLNGAEIARSEWYLHGQLPLQTLRADIDYGFAEANTTYGQIGIKVWLYKGERLVPQRGREEE*
>14_1009_12_40cm_Armatimonadetes_8702_65_16
MGQKIHPIGLRVGIIRDWESRWYAKHMATLIQEDLAIRTHIKKKLSRAGISRVEIERFGTQSGVGGKPQVRVIIHAARPGIIIGRGGTGIDALKKELDELTGKQVQLNVQEIRRPELEALLVAENVAQQLERRVAYRRAMKQAVQRSLRAGAKGIRIACAGRLAGSEIARYEWYRDGRVPLHTLRADIDFGIAEALTTYGRIGVKVWIYRGEILPERRPEVELRRPPRPSEPAPVGGAASGSDTDRTVVIPSKAPRPIVTRRDTDVTA*
>14_1009_12_40cm_Bacteria_8675_66_16
MGHKVHPNAFRLGVFRPWEANWFANPKDYTKMLHEDLEMRRVILARLRNAGIAKIETERSSNAQLTVTIHTAKPGIVIGKGGSSVDQLREDLEKRFGNRVRISIQEIKQPELDAQLVAENIASQIERRISYKRAMKQAILRTMRSGAKGVRIYCGGRLRGAEMARREWDREGRVPLHTLRADIDFGRATAKTTFGAIGVKCWIYKDQISPAQRRLAPIAEETAPLAEVIAPQPELVEALTAAVAPVETAAAETQTTERPKRTRAAAATTTAPKPTTAKPRTASSKPRTAAAPKAKADTATKAPAKKPTTKKNDS*
>14_1009_12_40cm_Bacteria_8691_66_10
MLHEDLEMRRVILARLRNAGIAKIETERSSNAQLTVTIHTAKPGIVIGKGGSSVDQLREDLEKRFGNRVRISIQEIKQPELDAQLVAENIASQIERRISYKRAMKQAILRTMRSGAKGVRIYCGGRLRGAEMARREWDREGRVPLHTLRADIDFGRATAKTTFGAIGVKCWIYKDQISPAQRRLTAIQEETVPIAEVIAPQPQPEAIEAVATEPVAQASAASTETAAKPAARRTRTTAAPKTAVRPKAEARPKAEAKPATSAEAKKPAAPKKATTRTKKADA*
>14_1009_12_40cm_Bacteria_8692_64_7
MGQKIHPIGLRVGIIRDWESRWFAKNMAVLIQEDLAIRTHIKKKLSRAGISRVEIERFGTQSGVGGKPQVRVIIHAARPGIIIGRGGTGIDALKKELDELTGKQVQLNVQEIRRPELEALLVAENVAQQLERRVAYRRAMKQAVQRSLRAGAKGIRIACAGRLAGSEIARYEWYRDGRVPLHTLRADIDFGIAEALTTYGRIGVKVWIYRGEILPERRPEVELRRPPRLAEPAPVGGEGANGPNIDRTVVIPTKAPRPVVTRRDTDVDA*
>14_1009_12_40cm_Bacteria_8693_55_9
MGQKVNPTGFRLSVNRDWRSRWYASPQEFPSFLHSDLKIRNYVKKKLQFAAVSKIVIERAWNSIRVTIHTARPGIVIGRKGAEIEKMTEEISKMVEGKQVKIDIQEIKTPELDAQLVAENVALQIERRIAYRRAMKKAVQTAMDFGAEGIRLRCSGRLNGAEISRSEWYREGKVPLHTLRTPIDYGFAEANTVYGKIGVKCWICKKEEPAPQSTPPAPPPPPAPEPAEV*
>14_1009_12_40cm_Bacteria_8698_65_8
MGHKVHPNGFRLGVYRNWEAKWFAPDKEYKPLLLEDVRLRRMLLARLKNAGVARIETERSSSALTITLHTAKPGIVIGKGGTSVDQLRDELEKTTGKRVRVTIQEIKKPELSAQLVAENVAAQLEKRIAFRRAIKQSLMKTMRAGAQGVKIRVRGRLGGSEMARVEWNREGRVPLHTLKADIDFGQTEAKTTFGRIGVSAWVYTGNFPTEAPPKPAAAVEEPVDAGIPVADVASPLAELVQAVVAPTPVAVEAAAAPAPVATAEVPAAKPKRASRTTKATTAADGGGQTAAPKRATRARATTTEKPAAPKTPRAPRAAKKKDE*
>14_1009_12_40cm_Bacteria_8709_66_12
QIERRISYKRAMKQAILRTMRSGAKGVRIYCGGRLRGAEMARREWDREGRVPLHTLRADIDFGRATAKTTFGAIGVKCWIYKDQISPAQRRLTAIQEETVPIAEAIAPQPEVVEAPPSPVAEVAVVTPEAAPKAAPRRARTAAAPASPAKPKAAPKAKAEAKTETSKAPAKPAAAKKPTTRKKADA*
>14_1009_12_40cm_Bacteria_8716_66_9
MGHKVHPNAFRLGVFRPWEANWFANPKDYTKMLHEDLAMRTAILARLRNAGIAKIETERSSNAQLTVTIHTAKPGIVIGKGGSSVDQLREDLEKRFGNRVRISIQEIKQPELDAQLVAENIASQIERRISYKRAMKQAILRTMRAGAKGVRIYCGGRLRGAEMARREWDREGRVPLHTLRADIDFGRATAKTTFGAIGVKCWIYKDQITPKARLPITDGAPIGEAIAPQPEAPIDIAPQPVAEAIVAEPVDAQAVETPAPAVTPKRTRVAAVKPKAEAATAPAKATAKPAAKAKTAAPKAEKAPAAKKAPAKKTTKKADA*
>14_1009_12_40cm_Bacteria_8719_56_8
MGQKVNPIGFRLGVNRDWRARWYASPQELPAFLHSDLEIRSYVKKKLQFAAVSKIVMERAWNSIRVTIHTARPGIVIGRKGAEIEKMTEEIDIQEIKAPELDAQLVAENVALQIERRIAYRRAMKKAVQTAMDFGAQGIRLRCSGRLNGAEISRSEWYREGKVPLHTLRTGIDYGFAEANTVYGKIGVKCWMCKKEEAATEPAGPNLPPPPPLVPEEV*
>14_1009_12_40cm_Bacteria_8731_55_7
MGQKVNPIGFRLGVNRDWRSRWYASPQELPAFLHSDLEIRNYVKKKLQFAAVAKIVIERAWNSIRVTIHTARPGIVIGRKGAEIEKMTEEISKMAQGKQIKIDIQEIKTPELDAQLVAENVALQIERRIAYRRAMKKAVQTAMDFGAQGIRLRSSRRFRARNGIAKARSRCTLCERESITDSPKPTRFTAKSG*
>14_1009_12_40cm_Bacteria_8734_55_6
MPASATSRPGIIIGRKGAEIDKLKADIQKRTNREVYINIQEIHRPELDAQLVGESIALQLEKRIAFRRAMRKSVDSALRFGAKGIKVRVSGRLNGAEIARSEWYLQGRLPLHTLRADVDYGFAQAYTTYGVIGVKCWIYKGEILPSKAPQAPAAARI*
>14_1009_12_40cm_Bacteria_8767_65_6
MGQKTHPIGFRLGIKVGERSVKDWDGRWFATGKEYSDLLLEDVRVREHIMTRMVDAGVAKVEIERSANMITVTIHAAKPGIVIGKSGVKVEELRRTLEAKTGKRIRVTIQEIRQPEINAMLVARSIADQLEKRVAFRRAMKQAVQRAQRFGAKGVRVQVSGRLGGSEMSRREWDRWGRVPLHTLRADIDYGQTEAHTTYGVIGVKVWVYRGDFTPDGRSPEEVAAEQRQPDRRGPRATVRAEVPEAPAPEAAAPVVPAEVDYSRGGVFEPGEESGELRPRGQREAAEAPPTAPAAPQPPTPPVRPAPTPPTPPTPPTQPPTVEH*
>14_1009_12_40cm_Betaproteobacteria_8764_65_6
MGQKIHPTGFRLSVNKNWSSRWYANSRNFATMLNEDLKVRAYLKKRLAHASVGKVVIERPAKDARITIHSARPGVVIGKKGEDIEMLKSDLRKLLGVQMVHVNIEEIRKPEVDAQLIADSIAQQLEKRIMFRRAMKRAMQNAMRLGAQGIKIMSAGRLNGIEIARTEWYREGRVPLHTLRADIDYGFSEAKTTYGVIGVKCWVYKGEVMAKGDQPAAPPAPAADEALAAKKVKKVPSKPVSSAPEEKVQPAPAAARVASDAVTEAAPEAMPKPARSRTAPEKKAAAAPKGKTEAKSETKPKTAVKTAVKKSRKPKAS*
>14_1009_12_40cm_Euryarchaeota_8735_64_14
MPAEAKVNRKDKRIIVENVRRVLLKEYLMNETRRAGFGGLDIQRTPMGTRVTLLAERPGLVIGRKGGAIKALTEAVEQRFRFDNPQIEVQEVASPALNAQIMAEKLANALERGWHFRRAGHSTVRRIMEAGAKGCLVVIAGKLTGQRHRTEKFKAGHIKYCGEPRNLWMDLGFASAKLKPGIIGVTVEIMDPRAKLPDEVEIKKPTAEYLAAAAAAALEPIPAPEPLVEVAAVAGPGSEESVEEPEPLIVPEEPDPAKKVKKSKVATKRLKKVAKQVSELGVDVEVGTEGGDET*
>14_1009_12_40cm_Euryarchaeota_8773_66_8
MADEKAVQRKDKRIVIENVRRLLLQEYLMKQTQRAGFGGLDIQRTPGRKGSSIKALTDAVERQFNFDNPQIEVQEVGNAALNAQIMAAKLANALERGWHFRRAGHSTVRRIMEAGAKGCLVVIAGKLTGQRHRRAKFKDGHIKYCGEPRNTWMRKGFAIAKLKPGVIGVTVQIMDPDAKLPDEIEIKPRTPESIAAAEAARAEAAAAVEEIPEGPGPGPDVVPSPLETEEPPIDLPADEKPLETVKTSKVAGKRLKKVLKKVQELEGEADAGSDLAGEQK*
>14_1009_12_40cm_Proteobacteria_8680_68_6
MGQKVNPLGIRLGIVRDWTSRWYASKKQFPTHVHTDFRVREFLKEKLAEASVSRILIERAAKKVNITIQTARPGIVIGKKGEDIEKLRQETAALLGMSVNDVRLNIAEIRKPELDSQLVADSIAQQIEKRVMFRRAMKRAVMSTMRSGALGVKVRVSGRLNGSEIARTEWYREGRIPLHTFRADIDYGLSEANTTYGVIGVKVWIFKGEVFDKRELAQQQAAEAEGAAPPAAPPAAPLAAAAPGAPAAPAAPAAPETPAQA*
>14_1009_12_40cm_Thaumarchaeota_8705_38_5
MSSVKNVIQDSYKLMLLKDYLREAIKEAGFSDVDIQKTPTGTRVGLHVTRPGIVIGRKGSGIRDLTKVLEKDFGLKSPQISVIEITRPELEPSVMCNRAFRRAVMWTLQTIMEAGAMGVQITISGKLRGERSGFEKHSKGILPRAGYQAGVVVAEDVVHVETKMGLIGIRIRIARKEKFVPEFELKIATKELKQKPKAEEEKEIEVVEEAQIDKTKPRTESEEIEREEKLIKEVETYEDVEEELK*
>14_1009_12_40cm_Thaumarchaeota_8761_35_9
MSSVKNVINDSYKLMLLKDYLREAIKEAGFADVDIQKTPTGTRVGLHVTRPGIVIGRKGSGIRDLTKVLEKDFDLKNPQISVIEIIKPELQPSVMCNRMSQHLTRGTAFRRAVMWTMQTIMSAGAMGVQITTSGKLRGDHLKNIAKEFCQELAILQTSLFQRILFMLKRRWV*
>14_1009_12_40cm_unknown_8796_56_10
MSAQERSAVKGLLQMSRSYVQIDEFLEKALKEAGYGGLEIQKTPIGTTLKVSVARPGLAIGRRGTGIKDLTEQVAANFRFQNPQIAVSEVKTPELNAKIMAARIAQIVSRGTAFRRAANWTLNTIMNAGAMGVEIDRSHSETYRAGIVPKSGETATKIVREATTDVLLKLGLYGIKVKIALKDAIAPDVEIKEDVKEVKVEENAEPEGEVAERARAR*
>14_1009_13_20cm_Acidobacteria_8926_56_6
LKQELQKRTSRDVYVDIQEVHKPELDAQLVSESIALQLEKRVGFRRAMRKAVDSALRFGCKGIKVRVSGRLNGNEIARSEWYLQGRLPLHTLRADIEYGFSEAKTTYGVIGVKCWIYRGEILPQKKREGQQPVGVGAF*
>14_1009_13_20cm_Actinobacteria_9007_69_6
IYKKLAHAGLSDILIQKDKQRITVDIYTARPGIVIGKSGVEVDALRRELHALTQKNVHININEIKRPELDAKLVAQSIAEQLSNRVAFRRAMKRALASAIRSGAAGVKIQCSGRLGGGEMSRRETYSEGRVPLHTIRADIDYGFVEAKTTYGRIGVKVWINKGEIMPAGYEGITTGDSRLGEQDTRRRRGGAVEGLGASRESGRGRGPDREGLGPVRPGRRRGPGGGGGGGGRPGQRRGPGAGARPAGGGGGGRPRRDQQPQTPPQQEAPTPAAEETPKPVNEAPPAEAATPETPAAPSVSDTESVSDTAKPDTAKPKPKRAPRKKPEGS*
>14_1009_13_20cm_Bacteria_8927_66_8
EIKKPELSAQLVAENVAAQLEKRIAFRRAIKQSLMKTMRAGAQGVKIRVKGRLGGSEMARVEWNREGRVPLHTLKADIDFGQTEAKTTFGRIGVSAWVYTGNFPTEAPPKPQAAVEEPVDSGVPVGAAIGEAPAPLAELVQQTVAAPVAPETPAVPVTAGPAPEAPAAAKPKRTRTPKPTATADGGEKPKRTTRAKTSTGEKATELKTPRARAPKKKE*
>14_1009_13_20cm_Bacteria_8932_54_8
MGQKVNPIGFRLGVNRDWRSRWYASPQDLPGFLHSDLEIRNYVKKKLQFAAVSKIVIERAWNSIRVTIFTARPGIVIGRKGAEIEKMTEEISKMAQGKQIKIDIQEIKSPELDAQLVSENVALQIERRIAYRRAMKKAVQTAMDFGAEGIRLRCSGRLNGAEISRSEWYREGKVPLHTLRTGIDYGFAEANTVYGKIGVKCWICKKEEAPAQPAAPPAPPPPLPIPEQV*
>14_1009_13_20cm_Bacteria_8945_55_10
MGQKVNPIGFRLNVNRDWRSRWYASPQEFPAFLHNDLKIRDYVKKKLQFAAVAKIVIERAWNSIRVTIHTARPGIVIGRKGAEIEKMTEEISKMADGKQVKIDIQEIKTPEMEAQLVAENVALQIERRIAYRRAMKKAVQTAMDFGAEGIKLRCSGRLNGAEISRSEWYREGKIPLHTLRTPIDYGFAEANTVYGKIGVKCWICRKEERPAEPPPAPAAPPPEPAEV*
>14_1009_13_20cm_Bacteria_8946_55_8
MGQKVNPIGFRLGVNRDWRSRWYASPQEMPEFLQSDIQIRDYVKKKLQFAAVSKIVIERAWNSIRVTIFTARPGIVIGRKGAEIEKMTEEISKMAQGKQIKIDIQEIKTPELDAQLVAENVALQIERRIAYRRAMKKAVQTAMDFGALGIRLRSSGRLNGAEISRSEWYREGKVPLHTLRTGIDYGFSEANTVYGKIGVKCWICKKEEVAEEKPAQAPPPPMPSQPQAAQL*
>14_1009_13_20cm_Bacteria_8947_65_7
MGHKVHPNGFRLGVYRNWEAKWFAPDKEYKPLLLEDVRLRRMLLARLKNAGVARIETERSSSALTITLHTAKPGIVIGKGGTSVDQLRDELEKTTGKRVRVTIQEIKKPELSAQLVAENVAAQLEKRIAFRRAIKQSLMKTMRAGAQGVKIRVRGRLGGSEMARVEWNREGRVPLHTLKADIDFGQTEAKTTFGRIGVSAWVYTGNFPTEAPPKPAAAVEEPVEAGIPVGAAIGDAPSPLAELAQAVAPAPAPAAVEPALVPAPVATAEAPATKPKRATRTAKAATADGEGTEKPKRATRAKAATTDTTATPKAPRAPRAAKKKE*
>14_1009_13_20cm_Bacteria_8955_54_8
MGQKVNPIGFRLGVNRDWRSRWYASPQDLPGFLHSDLEIRNYVKKKLQFAAVSKIVIERAWNSIRVTIFTARPGIVIGRKGAEIEKMTEEISKMAQGKQIKLVAENVALQIERRIAYRRAMKKAVQTAMDFGADGIRLRCSGRLNGAEISRSEWYREGKVPLHTLRTGIDYGFAEANTVYGKIGVKCWICKKEEAPAQPAPPAPPPPPLLVPEQV*
>14_1009_13_20cm_Bacteria_8956_55_6
MGQKVNWRSRWYASPQELPAFLHNDLEIRNYVKKKLQFAAVAKIVIERAWNSIRVTIHTARPGIVIGRKGAEIEKMTEEISKMAQGKQIKIDIQEIKTPELDAQLVAENVALQIERRIAYRRAMKKAVQTAMDFGAQGIRLRSSGRLNGAEISRSEWYREGKVPLHTLRTGIDYGFAEANTVYGKIGVKCWMCKEPAAPPPPPPPPPAESVEV*
>14_1009_13_20cm_Bacteria_8964_55_8
MGQKVNPIGFRLSVNRDWRSRWYASPQEMPEFLHSDLEIRDYVKRKLQFAAVSKIVIERAWNSIRVTIFTARPGIVIGRKGAEIEKMTDEISKMAQGKQIKIDIQEIKTPELDAQLVAENVALQIERRIAYRRAMKKAVQTAMDFGALGIRLRSSGRLNGAEISRSEWYREGKVPLHTLRTGIDYGFAEANTVYGKIGVKCWICKKEEAPAEPSAPAAPPPPPEPVAT*
>14_1009_13_20cm_Bacteria_8969_68_5
MGQKTHPIGFRLGSTRTWSSRWFATKNYAALLHEDVKIRRYIKDQLYHAGISRMDIERSANRCRITIFTARPGIIIGRKGSEVEKLKNELQMRTGKEVYLNIEEVIHPDALQLQKRVAFRRAMKKAVTSALRLGADGIRIACAGRLGGGEIARREWYRDGRVPLHTIRADIDYGLATAHTTYGTIGVKVWVFKGEVLRATPAEA*
>14_1009_13_20cm_Betaproteobacteria_8976_63_5
GEDIETLRGDLRKMMGGDVGLNIEEIRKPEIDAQLIADSIAQQLEKRIMFRRAMKRAMQNAMRLGAQGIKIMSSGRLNGIEIARTEWYREGRVPLHTLRADIDYGFAEAKTTYGVIGIKVWVFKGEVMPQNGEPQAAPLPAPEAPKRVRKTPGAKNVAAS*
>14_1009_13_20cm_Betaproteobacteria_8988_62_5
MGQKIHPTGFRLAVNRDWTSKWYANSKHFPTILNEDIKVRAYLKKKLSHASVGKITIERPAKNARITIHSARPGVVIGKKGEDIETLRANLRKMMGTEVGLNIEEIRKPEIDAQLVADSIAQQLEKRIMFRRAMKRAMQNAMRLGAQGSSGRLNGIEIARCEWYREGRVPLHTLRADIDYGFAEAKTSYGVIGIKVWVFKGEVMPHNAEPQAAPAPAPEAPKRARKPAGVKNVAAS*
>14_1009_13_20cm_Bradyrhizobium_8951_60_7
MGQKINPIGLRLGINRTWDSRWFAGKNEYGKLLHEDVKIREVLHKELKQAAVARIVIERPHKKCRVTIHSARPGVVIGKKGADIDKLRKRVADITASDVVINIVEIRKPELDATLVAESIAQQLERRVAFRRAMKRAVQSAMRLGAEGIRINCSGRLGGAEIARMEWYREGRVPLHTLRADIDYGVATAFTTFGTCGVKVWIFKGEILEHDPMAQDKKMAEGDTARPRRDAA*
>14_1009_13_20cm_Gemmatimonadetes_8987_66_6
MGQKTHPYGFRLGIVKPWRSRYFAKRNFPELLKEDELIRKYLRTRLSHAAIADVHIERKPGKVTVTVHTGRPGVVIGKRGAEVDKLRDELAQLTGKEVGINVEEIKRRVAHQLTQRISFRRAMKRAVQSAMRMGAQGIKIKTAGRLGGAEIARTEGYHEGRVPLHTLRADIDYATSTAKTTFGTIGVKVWIFKGERTEDLHGRTYSTGV*
>14_1009_13_20cm_Proteobacteria_8922_67_8
MGQKVNPLGIRLGIVRDWTSRWYAGKKQFPMHVHTDFRVREFLKEKLAEASVSRILIERAAKKVNITIQTARPGIVIGKKGEDIEKLRQETAALLGMSVNDVRLNIAEIRKPELDSQLVADSIAQQIEKRVMFRRAMKRAVMSTMRSGALGVKVRVSGRLNGSEIARTEWYREGRIPLHTFRADIDYGLSEANTTYGVIGVKVWIFKGEVFDKRELAQQQAAEAEGAAPPAAPLAAAATAAPAAPAAPAAPETPAQA*
>14_1009_13_20cm_Rokubacteria_8968_70_11
MGQKTHPIGFRLGSTRTWSSRWFATKNYADLLHEDVKIRRFIKDQLYHAGIAKIDIERSANRARITIFTARPGIIIGRKGAEVEKLKNELQTRTGKEIYLNIEEVIHPELDAQLVSENVALQLQKRVAFRRAMKKAVTSALRLGADGIRIACAGRLGGSEIARREWYRDGRVPLHTIRADIDYGLATAHTTAGTIGVKVWIFKGEVLRPTSATEA*
>14_1009_13_20cm_unknown_8931_52_11
MSVTKYFVKDVSRRLEIDEHLALELKRAGYSHVELTKSPVGTRVVIYAAKPGMVIGRRGQSIRDLTKVLEEKFHIENPQLSVANIEVPEQDPKVVASQVSQALQRGVHFRRAAYWAIQRVMESQALGVEITIRGKLTTERSRFEKFKAGYLPRVGDPVLKSVKTAVADVQLKQGLFGINVRILPPQIDYIDKPIMLTPPAETARQPAAPAKEVEPVAMPEAVVEVETTAGDVAVVVEDKEEVEKRELNQMLPEERRKKVTELRAELTSIRTSVKSGGTVENPARIRELRKTIARLLTADNSPTKTTPESA*
>14_1009_13_30cm_Actinobacteria_9104_69_9
MGHKVHPYGFRLGVIYPWKSNWYAKRDYAEHLHEDIWIRKHIRSRLTRAGISSIDIERKGDQIWVFIRTARPGIVIGRKGAEVDRLRKDIERYTKKRVDVKVEDMNQASSEVRPETDAALLAQGVAEQLVGRVAFRRAMRRAVQTAMRSGALGVRVATAGRLGGTEMGRKEWYREGRVPLHTLRAKVDFGTAEARTTMGAIGVKVWVYHGDEVPYREQETERARARATARARGGGGARPAPRADAPAEPVPIEAPPAPAPAESEAPPPADAAPVDVPAAVEAPAAAETEGGEA*
>14_1009_13_30cm_Alphaproteobacteria_9118_65_10
MGQKVNPIGLRLGINRTWDSRWFSRKEYGNQLLDDLKLRKFLGGRLTQAAISKVLIERAAKKTRITLHSARPGVVIGKKGADIDKLRGDIAKVTNSEVSLNIIEIRKPEIEAKLIAEGIAQQLERRVAFRRAMKRAVQSAMRFGAQGIRINCSGRLGGAEIARMEWYREGRVPLHTLRADVDFGTATAKTTYGTCGVKVWVFKGEILAHDPMAQDKRVAEGQPPERGGRRERDRE*
>14_1009_13_30cm_Bacteria_9073_70_12
MGQKVHPKGFRLGVIENWDSRWFARREYAELLHEDIKIRNFLKKRLYHAGVSKIEIERAANKAKINIHTARPGIVIGKKGAEIEKLKQELSKLTSKETFINIHEVRRPDLDALLVGENVALQLERRVAFRRAMKEAVARAMRMGAQGIRIQSAGRLGGSEIARTEWYREGRVPLHTLRADVNYGLAEAKTTYGVIGVKCWIFRGEVLTKQEEEQRAALGV*
>14_1009_13_30cm_Bacteria_9084_70_9
MGQKTHPIGYRLGFTKTWNAKWYANHKAYPVLLKEDVSIRTAIRSRLRDAAIARIEIERSANQVTVTIQTAKPGVVIGKGGAKVEELRQVLGKMTGKMVKVNIFEIRLPELDANLIAENVAQQLERRVSFRKVLKQTVSRSMKAGAKGVRVAVAGRLGGAEMSRREWEREGRVPLHTLRADIEFGRAIAKTTYGTIGVKAWVYKGDVEPSPRQVAPAATPARAGA*
>14_1009_13_30cm_Bacteria_9093_69_12
MGQKTHPIGFRLGSTRTWSSRWFATRTYATLLHEDVKIRRFIKDQLYHAGISKIDIERSANRARITILTARPGIIIGRKGSEVEKLKNELQTRTGKEIYLNIEEVIHPELDAQLVAENVALQLQKRVAFRRAMKKAVTSALRLGADGIRIACAGRLGGGEIARREWYRDGRVPLHTIRADIDYGLATAHTTYGTIGVKVWVFKGEVLRATPAEA*
>14_1009_13_30cm_Bacteria_9094_67_12
MGQKTHPVGFRLGFTKTWHAKWYANHKGYPLLLKEDVAIRDTIRGRLRDAAIARIDIERSANQVTVTIQTAKPGVVIGKGGAKVEELRQVLGKMTGKMVKVNIFEIRYPELDAYLIAENVAQQLERRVSFRKVLKQTVQRSMKAGAKGVRVAVAGRLGGAEMSRREWEREGRVPLHTLRADIEFGRATAKTTFGTIGVKAWIYKGDVEPTPRQITQTGPATARAGA*
>14_1009_13_30cm_Bacteria_9095_55_10
MGQKVNPIGFRLSVNRDWRSRWYASSQEFPAFLHSDLKIRNYVKKKLQFAAVSKIVIERAWNSIRVTIHTARPGIVIGRKGAEIEKMTEEISKMAEGKQVKIDIQEIKTPELDAQLVAENVSLQIERRIAYRRAMKKAVQTAMDFGAEGIRLRCSGRLNGAEISRSEWYREGKVPLHTLRTPIDYGFAEANTVYGKIGVKCWMCKKEEPAPQAATPLPPPPAPAAVEV*
>14_1009_13_30cm_Bacteria_9099_55_14
MGQKVNPIGFRLNVNRDWRSRWYASPQEFPSFLHNDLKIRDYVKKKLQFAAVAKIVIERAWNSIRVTIHTARPGIVIGRKGAEIEKITEEISKMADGKQVKIDIQEIKTPELDAQLVAENVALQIERRIAYRRAMKKAVQTAMDFGAEGIKIRSSGRLNGAEISRSEWYREGKIPLHTLRTAIDYGFAEANTVYGKIGVKCWICRKEERPAEAPAAPAPPPPPPAEPAEV*
>14_1009_13_30cm_Bacteria_9108_59_8
MGQKVHPYGFRLGINRTWRSRWFARKDYGALLHEDLNLKAMLKKKFAHAGISRIEVERAANKLTVIIFTSRPGIIVGKKGTEIEKLKKDLQTLTGREINLRIQEINKPELDAQLVGEGIAQQLEKRIAFRRAMRRAVDSTLRFGAKGIKVRVGGRLNGAEIARSEWYLHGQLPLHTLRADIDYGFAQAFTTYGVIGVKVWIYKGEVFEMQKPERPERAR*
>14_1009_13_30cm_Bacteria_9112_55_7
MGQKVNPIGFRLSVNRDWRSRWYASSQEFPSFLHSDLKIRNYVKKKLQFAAVAKIVIERAWNSIRVTIHTARPGIVIGRKGAEIEKMTEEISKMAEGKQVKIDIQEIKTPELDAQLVAENVSLQIERRIAYRRAMKKAVQTAMDFGAEGIRLRCSGRLNGAEISRSEWYREGKIPLHTLRTSVDYGFAEANTVYGKIGVKCWICKKEEPAPQTATPTPPPPPPEPVEV*
>14_1009_13_30cm_Bacteria_9125_54_6
MGQKVNPIGFRLAVNRDWRSRWYASPQELPSFLHSDLKIRNYVKKKLQFAAVAKIVIERAWNSIRVTIHTARPGIVIGRKGAEIEKMTEEISKMAEGKQVKIDIQEIKTPELDAQLVAENVALQIERRIAYRREKKEAVQTAKDFGAEGIRLRCSGRLNGAEISRSEWYREGKIPLHTLRTPIDYGFAEANTVYGKIGVKCWICKKEERPAEVPSAPAPPPPPMPVPE*
>14_1009_13_30cm_Bacteria_9129_66_7
PELSAQLVAENVAAQLEKRIAFRRAIKQSLMKTMRAGAQGVKIRVRGRLGGSEMARVEWNREGRVPLHTLKADIDFGQTEAKTTFGRIGVSAWVYTGNFPTEAPPKPAAAVEEPVEAGIPVGAAIGDAPSPLAELAQAVAPAPPPAAVEPAPVPAPVATAVAPAAKPKRATRTTKAATADGEGTEKPKRATRAKAATTDTTATPKAPRAPRATKKKE*
>14_1009_13_30cm_Bacteria_9148_70_6
MGQKVHPKGLRLGIIENWDSRWFARREYADLLHEDTKIRSFLKKRLYHAGVSKIEIERAANKAKINIHTARPGIVIGKKGAEIEKLKQELAKLTSKETFINIHEVRRPDLDAQLVAENVALQLERRVAFRRAMKEAVARAMRMGAQGIRIQSAGRLGGSEIARTEWYREGRVWIFRGEVLTKQEEEQRAALGV*
>14_1009_13_30cm_Bacteria_9164_55_9
MGQKVNPIGFRLAVNRDWRSRWYASPQELPAFLHSDLAIRKYVKKKLQFAAVSKIVIERAWNSIRVTIFTARPGIVIGRKGAEIEKMTEEISKMAQGKQVKIDIQEIKSPELDAQLVAENVALQIERRIAYRRAMKKAVQTAMDFGADGIRLRCSGRLNGAEISRSEWYREGKVPLHTLRTAVDYGFAEANTVYGKIGVKCWICKKEEPAAQPATPPPPPPLPVPEEV*
>14_1009_13_30cm_Betaproteobacteria_9106_63_6
MGQKIHPTGFRLSVNRNWASKWYANSKHFPTILNEDIKVRDYLKKKLSHASVGKITIERPAKNARITIHSARPGVVIGKKGEDIETLRSNLRKMMGTEVGLNIEEIRKPEIDAQLVADSIAQQLEKRIMFRRAMKRAMQNAMRLGAQGIKIMSSGRLNGIEIARTEWYREGRVPLHTLRADIDYGFAEAKTTYGVIGIKVWVFKGEVLPHNAEPQIAPPPPPEPAKRVRKAPGVKNATAS*
>14_1009_13_30cm_Nitrospirae_9136_62_9
MGQKSHPVGLRLGYVKPWSSRWYADRDYAKILHEDIRVRKTVKGKLYHAGVSKVEIERSGDQVTVIIHTARPGIIIGRKGAEVDKLKADLEKMIARQVYITIKEIKKPELDAQLVTENVAVQLEKRVAFRRAMKRSVASALRLGAQGIKIRCSGRLAGAEIARTEWYLQGRVPLHTLRADIDYGFAEAHTTMGQIGIKAWIYKGEILPAVARGKAEGELERR*
>14_1009_13_30cm_Proteobacteria_9082_68_9
MGQKVNPLGIRLGIVRDWTSRWYAGKKQFPTHVHTDFRVREFLKEKLAEASVSRILIERAAKKVNITIQTARPGIVIGKKGEDIEKLRQETAALLGMSVNDVRLNIAEIRKPELDSQLVADSIAQQIEKRVMFRRAMKRAVMSTMRSGALGVKVRVSGRLNGSEIARTEWYREGRIPLHTFRADIDYGLSEANTTYGVIGVKVWIFKGEVFDKRELAQQQAAEAEGAAPPAAPPAAPLAAAAPAAPAAPAASAAPAAPETPAQA*
>14_1009_13_40cm_Archaea_9334_53_6
MSVTKYFIKDVSRRLEIDELLQNDLKRAGYSHVELTKSPVGTRVVIYAAKPGMVIGRRGQSIKDLTKLLETKFGIENAQLSVAAIEIPEQDPKVVASQVAQALQRGVHFRRSAYWAIQRVMESQALGVEIIIRGKLTTERARYEKFRAGYLPRVGDPVLKSVKVAVTDVQLKQGLFGIKVRILPPNINFVDKPTMKIVAAAVAQPVITEVSVPAPSAPEVETEKQEENGKRKSQN*
>14_1009_13_40cm_Bacteria_9307_55_11
MGQKVNPIGFRLGVNRDWRSRWYASPQEMPGFLHSDIEIRDYVKKKLLFAAVSKIVIERAWNSIRVTIFTARPGIVIGRKGAEIEKMTEEISKMAQGKQIKIDIQEIKTPELDAQLVAENVALQIERRIAYRRAMKKAVQVAMDFGALGIRLRSSGRLNGAEISRSEWYREGKVPLHTLRTGIDYGFAEANTVYGKIGVKCWICKKEEAPAETPAQASPPPPPPESEATKL*
>14_1009_13_40cm_Bacteria_9326_59_7
MRESPESIIFTSRPGIIVGKKGTEIEKLKKDLQTLTGREINLRIQEINKPELDAQLVGEGIAQQLEKRIAFRRAMRRAVDSTLRFGAKGIKVRVGGRLNGAEIARSEWYLHGQLPLHTLRADIDYGFAQAFTTYGVIGVKVWIYKGEVFEMQKPERPERAR*
>14_1009_13_40cm_Bacteria_9335_55_11
MGQKVNPIGFRLGVNRDWRSRWYASPQDLPGFLHSDLEIRNYVKKKLQFAAVSKIVIERAWNSIRVTIFTARPGIVIGRKGAEIEKMTEEISKMAQGKQIKIDIQEIKSPELDAQLVAENVALQIERRIAYRRAMKKAVQTAMDFGADGIRLRCSGRLNGAEISRSEWYREGKVPLHTLRTGIDYGFAEANTVYGKIGVKCWICKKEEAPAQPAAPAPPPPPLPVPEQV*
>14_1009_13_40cm_Bacteria_9342_55_11
MGQKVNPTGFRLSVNRDWRSRWYASSQEFPSFLHSDLKIRNYVKKKLQFAAVSKIVIERAWNSIRVTIHTARPGIVIGRKGAEIEKMTEEISKMAEGKQVKIDIQEIKAPELDAQLVAENVALQIERRIAYRRAMKKAVQTAMDFGAEGIRLRCSGRLNGAEISRSEWYREGKIPLHTLRTAVDYGLAEANTVYGKIGVKCWICKKEEPAPQPAAPPPPPPPEPVEV*
>14_1009_13_40cm_Bacteria_9348_71_6
MGQKVHPKGFRLGVIENWDSRWFARREYADLLHEDIKVRNFLKKRLYHAGVSKIEIERAANKAKMNIHTARPGIVIGKKGAEIEKLKQELSKLTSKETFINIHEVRRPDLDAQLVAENVALQLERRVAFRRAMKEAVARAMRMGAQGIRIQSAGRLGGSEIARTEWYREGRVPLHTLRADVNYGLAEAKTTYGVIGVKCWIFRGEVLTKQEEEQRAALGV*
>14_1009_13_40cm_Proteobacteria_9304_69_11
MGQKVNPLGIRLGIVRDWTSRWYASKKQFPTHVHTDFRVREFLKEKLAEASVSRILIERAAKKVNITIQTARPGIVIGKKGEDIEKLRQETAALLGMSVNDVRLNIAEIRKPELDSQLVADSIAQQIEKRVMFRRAMKRAVMSTMRSGALGVKVRVSGRLNGSEIARTEWYREGRIPLHTFRADIDYGLSEANTTYGVIGVKVWIFKGEVFDKRELAQQQAAEAEGAAPPAAPPAAPPAAPLAAAAPGAPAAPAAPETPAQA*
>14_1009_13_40cm_Rokubacteria_9336_68_7
MGQKTHPIGFRLGSTRTWSSRWFATKTYAALLHEDVKIRRFIKDQLYHAGIAKIDIERSANRARITISTARPGIIIGRKGSEVEKLKNELQVRTGKEIYLNIEEVIHPELDAQLVAENVALQLQKRVAFRRAMKKAVTSALRLGADGIRIACAGRLGGGEIARREWYRDGRVPLHTIRADIDYGLATAHTTYGTIGVKVWVFKGEVLRAAPADA*
>14_1009_16_20cm_Acidobacteria_9472_55_5
MGQKVHPYGFRLGYTKPWKSRWFVERDYDKLLLEDVKLKAELKDKLKSAGVSAIEIERPGNKLRIIIKTARPGIIIGRKGAEIDKLKAELQKRTAGKDIFVDIQEVHKPELDAQLVSESIALQLEKRVGFRRAMRKSVDSALRFGCKGIKVRVSGRLNGNEIARSEWYLQGRLPLHTLRADIEYGFSEARTTYGVIGVKTWIYKGEILAQKKREPQVATGF*
>14_1009_16_20cm_Acidobacteria_9494_68_6
MGQKVHPFGFRLGFNKTWRSRWYSNREYAKLLHEDLALRQSLKKRFAHAGVAKIETERAVNRLKIDIYTSRPGIIIGRKGTEVDKLKQEIQKKTSRDVFINIQEIQKPELDAQLISESVAMQLEKRVAFRRAMRKAVESALRFGARGIKVRVSGRLNGAEIARSEWYLHGQLPLQTLRADIDYGFAEANTTYGQIGIKVWLYKGERLVPQRGREEEYRERAPRRPQART*
>14_1009_16_20cm_Bacteria_9469_65_9
MGHKVHPNGFRLGVYRNWEAKWFATDKEFKPLLLEDVRLRRMLMIRLKNAGLARIETERSSSALTITLHTAKPGIVIGKGGTSVDQLRDELEKITGKRVRVTIQEIKKPELSAQLVAENVAAQLEKRIAFRRAIKQSLMKTMRAGAQGVKIRVKGRLGGSEMARVEWNREGRVPLHTLKADIDFGQTEARTTFGRIGVSAWVYTGNFPTEAPPKPQAAVEEPVESGVPVGAAIAEAPAPLAELVQATVAAPVAPESPAAQVTAAVPAEAPAAKPKRTRTAKPTATTADGGEKPKRATRARTTAGEKATTPKTPRPRAPKKKE*
>14_1009_16_20cm_Bacteria_9487_66_12
MGHKVHPNGFRLGVYRNWEAKWFAPDKEFKPLLLEDVRLRRMLMTRLKNAGVARIETERSSSALTITLHTAKPGIVIGKGGTSVDQLRDELEKITGKRVRVTIQEIKKPELSAQLVAENVAAQLEKRIAFRRAIKQSLMKTMRAGAQGVKIRVKGRLGGSEMARVEWNREGRVPLHTLKADIDFGQTEAKTTFGRIGVSAWVYTGNFPTEAPPKPQAAVEEPVDSGVPVGAAIGEAPAPLAELVQQTVAAPVAPETPAVPVTAGPAPEAPAAAKPKRTRTPKPTATADGGEKPKRTTRAKTSTGEKATELKTPRARAPKKKE*
>14_1009_16_20cm_Bacteria_9489_55_9
MGQKVNPIGFRLSVNRDWRSRWYASSQEFPSFLHSDLKIRNYVKKKLQFAAVSKIVIERAWNSIRVTIHTARPGIVIGRKGAEIEKMTEEISKMAEGKQVKIDIQEIKTPELDAQLVAENVALQIERRIAYRRAMKKAVQTAMDFGGEGIRLRCSGRLNGAEISRSEWYREGKVPLHTLRTSVDYGFAEANTVYGKIGVKCWICKKEEPAPQPAAPPPPPPPPAEPVQV*
>14_1009_16_20cm_Bacteria_9490_55_8
MGQKVNPTGFRLSVNRDWRSRWYALPQEFPSFLHSDLKIRNYVKKKLQFAAVSKIVIERAWNSIRVTIHTARPGIVIGRKGAEIEKMTEEISKMAEGKQVKIDIQEIKTPELDAQLVAENVALQIERRIAYRRAMKKAVQTAMDFGAEGIRLRCSGRLNGAEISRSEWYREGKIPLHTLRTPIDYGFAEANTVYGKIGVKCWMCKKEEPAPQPVVPPPPAPEQVEV*
>14_1009_16_20cm_Bacteria_9503_55_8
MGQKVNPTGFRLSVNRDWRSRWYASQQEFPSFLHSDLKIRNYVKKKLQFAAVSKIVIERAWNSIRVTIHTARPGIVIGRKGAEIEKMTEEISKMAEGKQVKIDIQEIKTPELDAQLVSENVALQIERRIAYRRAMKKAVQTAMDFGAEGIRLRSSGRLNGAEISRSEWYREGKVPLHTLRTPVDYGFAEANTVYGKIGVKCWMCRKEEPAAQPATPPPPPPAPAEV*
>14_1009_16_20cm_Bacteria_9510_67_7
MGHKVHPNAFRLGFFRPWEANWFANPKDYTKMLHEDLEMRRIILARLRNAGIAKIETERSSNAQLTVTIHTAKPGIVIGKGGASVDQLREDLEKRFGNRVRISIQEIKQPELDAQLVAENIASQIERRISYKRAMKQAILRTMRAGAKGIRLYAGGRLRGAEMARRENDREGRVPLHTLRADIHFGRATAKTTFGAIGIKVWIYKDLITPAARRLAPTAEEPVPQPEPAPVTPQAELIEAMPQPQAAQIEVAQPEAAAQVAPRRTRTGTAKVEQKAAAPARPKAAPKPKAEAKTEAKKTAVETKSTPDAVRKTGGVRNAKKADT*
>14_1009_16_20cm_Bacteria_9522_55_7
MGQKVNPIGFRLGVNRDWRSRWYASPQEMPEFLQSDIQIRDYVKKKLQFAAVSKIVIERAWNSIRVTIFTARPGIVIGRKGAEIEKMTEEISKMAQGKQIKIDIQEIKTPELDAQLVAENVALQIERRIAYRRAMKKAVQTAMDFGALGIRLRSSGRLNGAEISRSEWYREGKVPLHTLRTGIDYG*
>14_1009_16_20cm_Bacteria_9532_55_7
MGQKVNPIGFRLGVNRDWRSRWYASTQEFPSFLHSDLKIRDYVKKKLQFAAVSKIVIERAWNSIRVTIHTARPGIVIGRKGAEIEKMTEEISKMAEGKQIKIDIQEIKTPELDAQLVAENVALQIERRIAYRRAMKKAVQTAMDFGAEGIRLRSSGRLNGAEISRSEWYREGKVPLHTLRTPIDYGFAEANTVYGKIGVKCWICKKEEPAPQSATPAPPPPVPQPAEV*
>14_1009_16_20cm_Bacteria_9543_54_6
FTARPGIVIGRKGAEIEKMTEEISKMALGKQVKIDIQEIKTPELDAQLVAENVALQIERRIAYRRAMKKAVQTAMDFGAEGIRLRSSGRLNGAEISRSEWYREGKVPLHTLRTPVDYGFAEANTVYGKIGVKCWICKKEEAAPQPASPPPPPPPAPAPEPAEV*
>14_1009_16_20cm_Euryarchaeota_9465_64_7
MAEAKVERKDKRIIVENVRRVLLKEYLMNETRRAGFGGLDIQRTPMGTRVTLLAERPGLVIGRKGGAIKSLTEAVDRQFKFDNPQIEVQEVSAPALNAQIMAEKLANALERGWHFRRAGHSTVRRIMEAGAKGCLVVIAGKLTGQRHRTEKFKAGHIKYCGEPRNLWMDRGFAAAKLKPGVIGVTVEIMDPQAKLPDEIEIKQPSAEYIAAAASFVPPVRAPVVVEPEPALAVQATVGPEGADEEPEPLIEPGEREATTAKVKKSKVAAKRLKKVAKEVKQLGVDVDVDAEGGDGA*
>14_1009_16_20cm_Ktedonobacter_racemifer_9518_53_6
YKGDILPSKRREAIEGQQEAAVQPPFAPREGGDRRGGDRRRGGERGERSDRGQRPQGDRPQGGDRGPRGERPPRPQGERPARPQGERSGRPQGERTPRQPRPQGERPARAQGERAPRPKAEQPAPAGEPQEPQAPTVQPVPQVPEETTPPTPPTPEPGTTQSE*
>14_1009_16_20cm_Rokubacteria_9470_69_6
MGQKTHPIGFRLGSTRTWSSRWFATKNYADLLHEDVKIRRFIKDQLYHAGIAKIDIERSANRARITIFTARPGSISARKGAEVEKLKSELQARTGKEIYLNIEEVIHPELDAQLVSENVALQLQKRVAFRRAMKKAVTSALRLGADGIRIACAGRLGGSEIARREWYRDGRVPLHTIRADIDYGLATAHTTAGTIGVKVWIFKGEVLRPAAATEA*
>14_1009_16_30cm_Acidobacteria_9622_60_6
MGQKVHPYGFRLGVTKTWRSRWFAKQDYAKLLREDLELKGSLRDRLKAAGVSSIEVDRPGNKLRITIHTSRPGIIIGRKGAEIEKLKADLAKKTKREVFIDIQEVHKPELDAQLVSESIALQLEKRVAFRRAMRKAVDSALRFGCKGIKVRVSGRLNGAEIARTEWYLQGQLPLHTLRADVDYGFSQAYTTYGVIGIKCWVYKGEILPGGPRRGLRTEPEPRRMPPRERRDRERPPRPALTPEPGGGVVQATPGELPSRTSAPILPPMAPPQPSWKQDTKPESAEEKKPEGGQEPE*
>14_1009_16_30cm_Acidobacteria_9671_56_15
MGQKVHPYGFRLGYTKPWKSRWFVERDYDKLLLEDVKLKNELKEKLKSAGVSSIEVERPGNKLRVIIRTARPGIIIGRKGAEIDKLKQDVQKRTSREVYIDIQEVHKPELDAQLVSESIALQLEKRVGFRRAMRKAVDSALRFGCKGIKVRVSGRLNGNEIARSEWYLQGRLPLHTLRADIDYGFSEAKTTYGVIGVKCWIYRGEILPQKKREQQPGVSTGAF*
>14_1009_16_30cm_Acidobacteria_9743_64_7
MGQKVHPFGFRLGFNKTWRSRWYSDRDYAKLLHEDLALRSNLKKRFSHAGVAKIETERAANKLKIDIYTSRPGIIIGRKGTEVDKLKQEIQKRTSREVFINIQEIQKPELDSQLIAESVAMQLEKRVAFRRAMRKAVESALRFGARGIKVRVSGRLNGAEIARSEWYLHGQLPLQTLRADIDYGFAEANTTYGQIGASASCRSAAGKRNIASAGRAARRARACGDRGGRDRQEGRDRQDRQDGRAG*
>14_1009_16_30cm_Acidobacteria_9782_56_12
MGQKVHPYGFRLGYTKPWKSRWFVERDYDKLLLEDVKLKNELKDKLKSAGVSSIEIERPGNKLRVIIKTARPGIIIGRKGAEIDKLKQDVQKRTSREVYIDIQEVHKPELDAQLVSESIALQLEKRVGFRRAMRKAVDSALRFGCKGIKVRVSGRLNGNEIARSEWYLQGRLPLHTLRADIEYGFSEAKTTYGVIGVKCWIYRGEILPQKKREAQPATVTGAF*
>14_1009_16_30cm_Actinobacteria_9609_68_17
MGQKVHPGGMRVGVIHDWKSNWYTGNKDFADFLQEDVRIREHIYNKLSHAGLSDILIRKDAQRITIDIYTARPGIVIGKSGVEVDALRKDIHGMTSKAVHININEIKRPELDAKLVAQSIAEQLENRVSFRRAMKRSLASAIRSGAQGVKVMCGGRLGGGEMSRSESYSEGRVPLHTIRADIDYGFAEAKTTTGRIGVKVWINKGEIMPSGYESSAQQGDTRLGEQDQARRRGGRTEGLGESRQGGRGRGADREGLGPVRQRRPRRGSGQGQGQGRGPGRPREEAPAETVEQPRTDEQGVSAEGREQPVIEPQVEETPAAVADAPDTTTQKQMHEDPTKLDQSGDESAEKGKPAAKTAPAKKPAAKKAPVAKAKPAAKRTAKKEDENPKKEDES*
>14_1009_16_30cm_Actinobacteria_9636_71_10
MGQKVHPEVLRVGYIHDWKSTWFNEREFADYLLEDIRIREHIENKLAHAGLSDITIRKDTNEVEVNINTARPGIVIGKSGTEVDALRRELHRMTRKSVKVNILEIKRPELDAKLVAQSIAEQLQNRVAFRRAMKRSLTSAIRSGAKGVKVQVSGRLGGSEMARTEGYSDGRVPLHTLRADIDYGFFEARTTFGRIGVKVWINKGEIMPSGFAQDLTQIEAPQQMPTGGDGRGGRDRGRGGGPPRGRRESGGGGGQQSGGPPSTGS*
>14_1009_16_30cm_Actinobacteria_9637_68_8
MGQKVHPGGFRVGVIHDWKSNWWTGKHEFSEYLLEDVKIRKHILGKLSHAGLSDILIRKDKQRITVDIFTARPGIVIGKSGVEVDALRRELHAITKKNVHININEIKRPELDAKLVAQSIAEQLENRVSFRRAMKRSLASAMRSGAQGIKITAGGRLGGGEMSRREAYSEGRVPLHTIRADIDYGLAEAKTTFGIIGVKVWINKGEIMPEGFEGASGRDSRLGDQDQARRRRGASAEGLGASREGGRRGVDREGLGIVPRRRGQRPSGGRGGPRRAQAEPTTPEATEAAVEPETETPTVPEVEATTEPTTQPTTEPTTEPAAETSADPTPESEGDS*
>14_1009_16_30cm_Actinobacteria_9642_69_10
MGQKVHPGGMRVGVIHDWKSNWYTGNKDFADFLQEDVRIRKHIYKKLAHAGLSDILIRKDAQRITIDIYTARPGIVIGKSGVEVDALRKDIHGMTSKAVHININEIKRPELDAKLVAQSIAEQLENRVSFRRAMKRSLASAIRSGAQGVKVMCGGRLGGGEMSRSESYSEGRVPLHTIRADIDYGFAEAKTTTGRIGVKVWINKGEIMPSGYESSAQQADTRLGDQDQARRRGGRTEGLGESRQGGRGRGADREGLGPVRQRRPRRGAGQSGGPGAKRPGRERGPAEGESSAERVGGAAGDQGAVVEQVPAETVEQPRTDEQGVSAEGREQPVIESQVEETPAAVADTPDTTTQKQMHEDPTKLDQSGDESAEKGKPKASTSKAPTAKKPTAKKASAAKKPAAKRTTKKEDES*
>14_1009_16_30cm_Actinobacteria_9660_70_8
MGQKVNPYGFRLGVTTDWKSRWFSDREYRDYLIEDYRIRDYLMKQLPHAAISRVEVERTRDRLRIDVHTARPGIVIGRRGAEADRLRTDLAKMTHNPKVQLNIQEIKQPELDAALIAQGVGDQLAGRVSFRRAMKRAVQTAQKAGAQGIRVQCSGRLGGSEMARSEWYREGRVPLHTLRADIDYGFREARTTFGRIGVKVWIYKGDILPYKTSAEDKISREAAMAVGETSGQVRPRRVISAGGGRRRPDQPEPGAAPAEPGPSPSEEPGTTEEMAPVIREADPELERLLAEEEEIERRTRQPHETPHFRSDEE*
>14_1009_16_30cm_Actinobacteria_9682_72_9
MGQKVHPHGFRLGISTDWKSRWYADKLYKDYIAEDVKIRKMMSKDLERAGISKVDIERTRDRVRIDIHTARPGIVIGRKGAEADRIRGALEKLTGKQVQLNILEVKSPESDAQLVAQAIAEQLSSRVSFRRAMRKSMQSAMKNPLVKGIRVQCAGRLGGAEMSRSEFYREGRVPLHTLRANIEYGFFEARTTFGRIGVKTWIYKGDAVPGREAPAESGPPRPRRERSERPDRPRRLRSGSSGTTAGGTEAGRAVVAEPTSVGTEAGAAAAAPVEQQEG*
>14_1009_16_30cm_Actinobacteria_9696_69_13
MGHKVHPYGFRLGVIYPWKSNWYAKRDYAEHLHEDIWIRKHIRSRLTRAGISSIDIERKGDQIWVFIRTARPGIVIGRKGAEVDRLRKDIERFTKKRVDVKVEDMNQASSEVRPETDAALLAQGVAEQLVGRVAFRRAMRRAVQTAMRSGALGVRVATAGRLGGTEMGRKEWYREGRVPLHTLRAKVDFGTAEARTTMGAIGVKVWVYHGDEVPYREQETERARARATARARGGGGARPTPRTDVPAEPAPVEAPRELAPAQSETPPAADTAPVEAPAPVEAPAPAPADAEAEGGEA*
>14_1009_16_30cm_Actinobacteria_9706_69_7
MGQKTHPGGMRVGVIHDWKSNWYTGTKEFPAYLLEDIKIREHIQNKLSHAGLSDILIRKDAQRITIDIYTARPGIVIGKSGVEVDALRKDIHGMTNKAVHININEIKRPELDAKLVAQSIAEQLENRVSFRRAMKRSLASAIRSGAHGVKVQCGGRLGGGEMSRSEMYSEGRVPLHTIRADIDYGFAEAKTTFGRIGVKVWINKGEIMPEGYEGVSQRDARLGDQDQARRRGGTAEGLGASREGGRGRGPDREGLGPVRQRRPRRPGSRDRSRGQQDNVERPRTDEEATSAEGREQPPVEPETQAVPEAVAEAPDTTTPKKQVEDPTKLEAPTENSAAAEAEKKPKPKPKPRTRKKTT*
>14_1009_16_30cm_Actinobacteria_9709_67_11
MGQKVHPGGMRVGVIHDWKSNWYTGKKEFPGYLIEDIKIRDHITNKLAHAGLSDILIRKDKQRITVDIYTARPGIVIGKSGVEVDALRKELHAITKKNVHININEIKRPELDAKLVAQSIAEQLQNRVSFRRAMKRALASGIRSGAKGVRIQCGGRLGGTEMSRSEAYSEGRVPLHTIRADIDYGFVEAKTTFGRIGVKVWINKGEIMPEGYGGLDTEKDVRLGEQDQARRRRANVEGLGASREGGRDRQRDREGLGPVRPGRKRSGQGRGGGQGRGQGRGRSAPRNRAGQQDNVERPRTDETATSAEGREQAAQPPVRESGPVEGVRGNREGPPTETDAPQVETTPAPVADAPDSTTPKQQTEDPTKQEKADS*
>14_1009_16_30cm_Actinobacteria_9722_67_9
MGHKVNPYGFRLGVIYPWKSKWYARKDYAQALLEDVKVRRYITSKLTRAGISNVDIERKGDQVQVFIRTARPGIVIGRKGAEVDRIRKDIEKLTGKRVDVKVEDMNQAASELRPETDAALLSQSVAEQLVGRVSFRRAMRRAVQTAMKAGALGVRVQCAGRLGGAEMSRREWYREGRVPLHTLRAKIDYGTAEAKTTFGVIGVKVWVYHGDQIPAQEQEIERARARALAGVPVGRSGAASTGALITDVREVDEGVPVPPAEVPETREEPGRPGGARPQGARPQGGRPTGGRPVGAKAPRRTSGRPPGGVKRTGGGRT*
>14_1009_16_30cm_Actinobacteria_9742_71_9
MGQKVNPYGFRLGVTTDWKSRWFADKEYTDYLIEDWKVRDYLMRQLPHAAISRVEVERTRDRVRVDVHTARPGIVIGRRGAEADRLRDGLAKITSNPKVQLNIQEIKQPELDAALISQGVADQLVGRVSFRRAMKRAVQTAQKAGAQGIRVQCSGRLGGSEMARTEWYREGRVPLHTLRSDIDYGFREAKTTFGRIGVKVWIYKGDILPYRTSAEDKISREAAMAVGETSGQGRPRRIISAGGGRRRPEQGEPGEPGAEPAVPTAPVPEDEGGEAAPIIPEVDPELERLLAEEEEIERRTREHHETPHFRPDE*
>14_1009_16_30cm_Actinobacteria_9744_68_10
MGQKVHPGGMRVGVIHDWKSNWYTGKKEFPGYLIEDIKIREHITGKLSHAGLSDILIRKDKQRITVDIYTARPGIVIGKSGVEVDALRKELHAITKKNVHININEIKRPELDAKLVAQSIAEQLQNRVSFRRAMKRALASGVRSGAKGVRIQCGGRLGGTEMSRSEAYSEGRVPLHTIRADIDYGFVEAKTTFGRIGVKVWINKGEIMPEGYGGLDTEKDVRLGEQDQARRRRANVEGLGASRESGRDRQRDREGLGPVRPSRRGRGGAGGRGGRGAPRDRARSQDNVERPRTDETATSAEGREQPTVEPQVETTPAPVADAPDSTTPKQQTEDPSKKEKSEDAAKASKRRTKKDGGS*
>14_1009_16_30cm_Actinobacteria_9751_68_8
MGQKVHPGGMRVGVIHDWKSNWYTGTKEFPEALLEDIKIREHIYSKLSHAGLSDVLIRKDKQRITIDIYTARPGIVIGKSGAEVDALRKEIHGMTHKNVHININEIKRPELDAKLVAQSIAEQLQNRVSFRRAMKRSLASAMRSGAHGVKVQCGGRLGGTEMSRSESYSEGRVPLHTIRADIDYGFVEAKTTFGRIGVKVWINKGEIMPEGFESVAQQKETRLGDQDTARRLGGRTEGLSASRESSRSRAADREGLGPVRARRPRRGTRRQGSQDNVERPRTDEEAVPPPVPDGGPGEGAPGEPAGSPAEAPVAEAPETKPKGKKEAKTDDAGGEG*
>14_1009_16_30cm_Actinobacteria_9831_70_12
MGQKIHPGGLRVGVIHDWKSNWYTGKKEFAAYILEDVRIREHIYNKLAHAGLSDILIRKDKQRITVDIYTARPGIVIGKSGVEVDALRRDLHALTQKNVHININEIKRPELDAKLVAQSIAEQLSNRVAFRRAMKRALASAIRSGAAGVKIQCSGRLGGGEMSRREMYSEGRVPLHTIRADIDYGFVEAKTSAGRIGVKVWINKGEIMPEGFDTTDTRLGDQDTRRRRGGALEGLGASRESGRGRGPDREGLGPVRQRRRGQGGGPGGGGGRGRGRGPGAGGRPASARPGSRDRARGQDNVEQPRTDEKAVSAEGREQPVIEPQVEVTPQEVAKAPDTTTPKQQVEDPTKLEQSGDPSQEKPKPKRTRKPKAEPPKGDA*
>14_1009_16_30cm_Actinobacteria_9867_68_7
MGQKVHPGGMRVGVIHDWKSNWYTGKKEFPGYLIEDIKIRDHITNKLAHAGLSDILIRKDKQRITVDIYTARPGIVIGKSGVEVDALRKELHAITKKNVHININEIKRPELDAKLVAQSIAEQLQNRVSFRRAMKRALASGIRSGAKGVRIQCGGRLGGTEMSRSEAYSEGRVPLHTIRADIDYGFVEAKTTFGRIGVKVWINKGEIMPEGYGGLDTEKDVRLGEQDQARRRRANVEGLGASREGGRDRQRDREGLGPVRPGRKRSGQGRGGGQGRGQGRGRPAPRNRAAQQDNVEKPRTDDAATSAEGREQPAAEPPVRDSGPVEGVRGNREVPPTDDAAQVETTPAPVADAPDSTTPKQQTEDPTKQEKADS*
>14_1009_16_30cm_Alphaproteobacteria_9673_63_8
MGQKVNPIGLRLGINRTWDSRWFARKEYGNLLLDDLGLRSFLHRRLSQAGLSRVVIERAARRTRITLHSARPGVVIGKKGADIEKLRGDIAKLTNSEVSLNIVEIRKPEIXXXXXXXXXXXXXXXRRAMKRAVQSAMRLGAQGIRINCAGRLGGAEIARMEWYREGRVPLHTLRADVDFGYGTAKTTYGVCGVKVWVFKGEILGHDPMAQERRMTEGQPPSHERGRREAVG*
>14_1009_16_30cm_Bacteria_9603_66_16
MGHKVHPNAFRLGVFRPWEANWFASPKDYTNMLHEDLEMRRIILARLRNAGIAKIETERSSNAQLTVTIHTAKPGIVIGKGGSSVDQLREDLEKRFGNRVRISIQEIKQPELDAQLVAENIASQIERRISYKRAMKQAILRTMRSGAKGVRIYCGGRLRGAEMARREQDREGRVPLHTLRADIDFGRATAKTTFGAIGCKVWIYKQEISPAQRRLTPIPEEPTPVAEPVTPQAEIIEATPEPAAAQVEVPTPEAAASVAPRRTRTATAKVEEKVAAPARPKAAPKPKAEAKTEVKKTAVRTKSTPAAVRKTGTTRNTKKADS*
>14_1009_16_30cm_Bacteria_9613_67_9
MGQKTNPIGMRLGIIFTWDSRWFARKDYAKLLEEDIFIRKYLKKRLSQAGISRIVIQRAVSKVTINISTARPGLVIGRRGQQVDQLRDELQHITKKEIFLNIDEVKKPDMDATLVGEHVARQLEQRVSFRRAMKKAIASTMRSGAGGVRIVCSGRLGGAEMARTESYRDGRVPLHTLRADIDFARSTARTIYGTVGVKVWIFKGEILPKREAAEVAAAAAHGKTA*
>14_1009_16_30cm_Bacteria_9615_55_12
MGQKTHPYGFRLGITKPWRSRWFAKRDYSRLLHEDLKLKRDLKKQLVHAGVSNIEVERMANKLRITIYTSRPGIIIGRKGAEIDKLKADIQKRTNREVYINIQEIHRPELDAQLVGESIALQLEKRIAFRRAMRKSVDSALRFGAKGIKVRVSGRLNGAEIARSEWYLQGRLPLHTLRADVDYGFAQAYTTYGVIGVKCWIYKGEILPSKQPQGPAAARI*
>14_1009_16_30cm_Bacteria_9621_54_11
MGQKVHPYGFRLGYNKDWHSHWFAKRQFGDFLIEDLKLKRELKQRFTGAGVSHVDIERAANRLKIIIYTSRPGIIIGRKGAEIDKLKGDISSRTGREVLVSIQEIHKPELNAQLQAEKIAAQLEKRIAFRRAMRKAVEESLRFGAQGIKVKVSGRLNGAEIARSEWHLQGQLPLHTLRSDVDYGFAEANTTFGVIGVKVWIYRGQILDANAAMARGTGTDPINDTRPGGREGRARPARARRERPERPER*
>14_1009_16_30cm_Bacteria_9624_68_15
MGQKTHPIGFRLGVTRSWSSRWFATKAYANLLHEDVKIRRFIKDQLYHAGIAKIDIERSANRARITIATARPGIIIGRKGSEVEKLKNELQARTGKEIYLNIEEVIHPELDAQLVAENVALQLQKRVAFRRAMKKAVTSALRLGADGIRIACAGRLGGGEIARREWYRDGRVPLHTLRADIDYGLATAHTTYGTIGVKVWVFKGEVLRAAPAEA*
>14_1009_16_30cm_Bacteria_9630_62_9
MGQKVNPYGFRLGFNKTWHSRWFAGKNYAETLHRDLKLRADLKKRLSHAGVSEIDIERTANKMRINIYTSRPGIIIGRKGAEVDKLRDELQKLVNGEVYINIQEIQRPELDAQLVSENIATQLERRIAFRRAMKKAMESAFRFGAKGIKVRVAGRLNGAEIARSEWYQDGRLPLHTLKADIDYGQATSHTTYGTIGVKVWIYKGEMAKTRSRRRPT*
>14_1009_16_30cm_Bacteria_9649_66_14
MGQKTNPIGMRLGIIATWDSRWFARKDYPKLLEEDIFIRRYLKRRLAQAGISRIIIQRAIAKVTINISTARPGLVIGRRGQQVDQLRDELQHITKKEIFLNIDEVKKPDLDSILVSEHVARQLEQRVSFRRAMKKAIASTMRSGAGGIRIVCSGRLGGAEMARTEGYREGRVPLHTLRADIDFARATARTIYGTVGVKVWIFKGEVLDKKEAPPVLAPSQTRSAAPAAG*
>14_1009_16_30cm_Bacteria_9653_66_11
MGHKVHPNAFRLGVFRPWEANWFANPKDYTKMLHEDLEMRRAILSRLRNAGIAKIETERSSNAQLTVTIHTAKPGIVIGKGGSSVDQLREDLEKRFGNRVRISIQEIKQPELDAQLVAENIASQIERRISYKRAMKQAILRTMRSGAKGVRIYCGGRLRGAEMARREWDREGRVPLHTLRANIDFGRATAKTTFGAIGVKCWIYKDMISPQQRRLATADGAPIGEAIAPQPEIPESVPEPLAALTIAPPAAEPEATAPAPAAAPRRTRTAAKPKAEPATAAKPARAAKAPAKPKAEAKAEKAAPAKKAPAKKTTTTKKAKS*
>14_1009_16_30cm_Bacteria_9654_65_6
MGHKVHPNAFRLGVFRPWEANWFANPKDYTKMLHEDLEMRRVILARLRNAGIAKIETERSSNAQLTVTIHTAKPGIVIGKGGASVDQLREDLEKRFGNRVRISIQEIKQPELDAQLVAENIASQIERRISYKRAMKQAILRTMRSGAKGVRIYCGGRLRGAEMARREWDREGRVPLHTLRANIDFGRATASTTFGAIGVKCWIYKDQAAPVRRLAAAADGAPIAEVLAPQLGVAEVAAEPQVAVEAVAQPEAVATPAPKRTRTAAKPAKEEPAEVETKPRATATRAKASVDAPAKPAAKAKTAAKPAPKAKAAAAKAETKPKAAAKAKPAAKAPAKKALPPRAKGAGTTKDKS*
>14_1009_16_30cm_Bacteria_9655_67_9
MGQKVHPYGFRLGFNRTWHSRWFSVKDYQGYLHEDLKLRKELKARLSHAGVSEIDIERFANKLKVNIQTSRPGIIIGKRGAEVDKLRDELQKRTKGEVHINIIEIQRPETDAQLVSESIALQLERRVAFRRAMKKGIESAFRFGAQGIKIRCAGRLNGAEIARAEWYQEGRLPLHTLKADIDYGFAESNTTYGKIGVKTWIYRGEQHKAKNRRKTA*
>14_1009_16_30cm_Bacteria_9661_54_9
MGQKVNPIGFRLGVNRDWRSRWYASPQELPAFLHSDLEIRNYVKKKLQYAAVSKIVIERAWNSIRVTIFTARPGIVIGRKGAEIEKMTEEISKMAQGKQVKIDIQEIKTPELDAQLVAENVALQIERRIAYRRAMKKAVQTAMDFGAQGIRLRCSGRLNGAEISRSEWYREGKVPLHTLRTAVDYGFAEANTVYGKIGVKCWLCKKEEPAPQLAAPPPPPASPEPAEV*
>14_1009_16_30cm_Bacteria_9669_68_9
MGHKVHPLGFRLGTSKTWAAKWYADREYANLVKEDAELRRSIKERFRDAGVAKIEIERSVNQVTVTIHTAKPGVVIGKGGSKVEELRQTLGKRTGKTVKVNIVEIRMPEIDAQLIADSIAQQLEKRVSFRKVLKQAVTRAMKSGAKGVRVAVAGRLGGAEMARREWEREGRVPLHTLRADIEFGRSTAVTTFGTIGVKAWIYRGDIIPERGEAPAQPAGRTA*
>14_1009_16_30cm_Bacteria_9694_66_6
MGHKINPNGFRLGANPNYEWHSRWYADKSYQAWLQEDIRVRQYIEKTLSHAGISRVDIERKGEDRIQVDIHTARPGIVIGRRGAEVDRIRDDLKNITHKDNIQLNVFEIKQPELEAPLVAQGIAEQLVGRVSFRRAMRRGVQTAMRAGAKGIRVQVGGRLGGAEMSRSEWYREGRVPLHTLRADIDYGMREAHTQFGGRIGVKVWIYRGDVMPTVEEKEAELAKARARAAASGDLIPAVIPPRERAPRERPGGRGAPGRGAKPAGRGTGTRAPRGGGPARAPKAPAAPKAAPAAEQKSEQKSEPKAEPQTEPKAPDATTEAPKDEA*
>14_1009_16_30cm_Bacteria_9714_60_6
MASVEIERPGNKLKITIHTARPGIIIGRKGAEIDRLRQDIQKRTGREVLPINIQEVHRPELNAQLVAESVALQLEKRVAFRRAMRKAVDSALRFGCKGIKVRCGGRLNGAEIARSEWYLQGRLPLHTLRADIDFGLTEARTTYGVIGVKCWIYNGEILAQKRRREKVEEPMAVPSA*
>14_1009_16_30cm_Bacteria_9726_71_6
MGQKVHPKGFRLGVIESWDSRWFARREYSELLHEDIKVRNFLKKRLYHAGVSKIEIERAANKAKMNIHTARPGIVIGKKGAEIEKLKQELAKLTSKETFINIHEVRRPDLDAQLVAENVALQLERRVAFRRAMKEAVARAMRMGAQGIRIQSAGRLGGSEIARTEWYREGRVPLHTLRADVNYGLAEAKTTYGVIGVKCWIFRGEVLTKQEEEQRAALGV*
>14_1009_16_30cm_Bacteria_9750_60_8
MGQKVHPKGFRLGVIEGWESRWFAEKDYSVLLHDDIRIRGFIKKRLHHAGIAKVEVERAANKAKVNIYTARPGIVIGKKGAEIEKLKAELARLTDREVYLNIHEVRRPDLDSQLVAENVALQLERRVAFRRAMKESVARAIRMGAQGVKVRCSGRLAGAEIARTEWYREGRVPLHTLRADISYGTAEAKTTYGVIGVKVWIFRGEVLTREEEQQRTSLNA*
>14_1009_16_30cm_Bacteria_9773_55_8
MGQKVNPIGFRLGVNRDWRSRWYASPQEFPSFLHNDLTIREYVKKKLQFAAVSKIVIERAWNSIRVTIHTARPGIVIGRKGAEIERMTEEISKMADGKQIKIDIQEIKTPELDAQLVSENVALQIERRIAYRRAMKKAVQTAMDFGAEGIKLRCSGRLNGAEISRSEWYREGKIPLHTLRTPIDYGFAEANTVYGKIGVKCWICKKEEAPAAQPAAPPPPPPAPEPAEV*
>14_1009_16_30cm_Bacteria_9780_66_8
MGHKVHPNGFRLGVYRNWEAKWFAPDKEFKPLLLEDVRLRRMLMIRLKNAGLARIETERSSSALTITLHTAKPGIVIGKGGTSVDQLRDELEKITGKRVRVTIQEIKKPELSAQLVAENVAAQLEKRIAFRRAIKQSLMKTMRAGAQGVKIRVKGRLGGSEMARVEWNREGRVPLHTLKADIDFGQTEAKTTFGRIGVSAWVYTGNFPTEAAPKPTAAVDEPADAGVPIGAALVEPATPLAELVHAAVPAPAPAAEAPAPVAATPAPEAPAKPKRATRAKATATTTAEGGEKVAPKRTTRAKTAATAGAASDAPKTPRTRTAKKKE*
>14_1009_16_30cm_Bacteria_9806_67_10
MAQQLERRVSFRKVLKQTVQRSMKSGAKGVRVAVSGRLGGAEMSRREWEREGRVPLHTLRGDIEFGRATAKTTYGTIGVKAWVYKGEIEPAPRQVTQTSAPAAAVQRPPAPPAPAPAPVPQPARVS*
>14_1009_16_30cm_Bacteria_9810_70_15
MGQKVHPKGLRLGIIENWDSRWFARREYADLLHEDTKIRSFLKKRLYHAGVSKIEIERAANKAKINIHTARPGIVIGKKGAEIEKLKQELAKLTRKEIFINIHEVRRPDLDAQLVGENVALQLERRVAFRRAMKEAVARAMRMGAQGIRIQSAGRLGGSEIARTEWYREGRVPLHTLRADVNYGLAEARTTYGVIGVKVWIFRGEVLTKQEEEQRAALGV*
>14_1009_16_30cm_Bacteria_9830_55_17
MGQKVNPTGFRLSVNRDWRSRWYASSQEFPAFLHSDLKIRNYVKKKLQFAAVSKIVIERAWNSIRVTIHTARPGIVIGRKGAEIEKMTEEISKMAEGKQVKIDIQEIKTPELDAQLVSENVALQIERRIAYRRAMKKAVQTAMDFGAEGIRLRCSGRLNGAEISRSEWYREGKVPLHTLRTPIDYGFAEANTVYGKIGVKCWICKKEEPAPQAATPLPPPPAPAPVEV*
>14_1009_16_30cm_Bacteria_9849_68_13
MGQKVHPLGFRLGFVKTWNAKWYAGSKNYPVLLKEDVTIRAAIRARLRDAAISRIDIERSTNQVTVTIHTAKPGVVIGKGGAKVEELRQVLGKTTGKAVKVNIFEIRYPELDAVLIAENVAQQLERRVSFRKVLKQTVLRSMKSGAKGVRVAVAGRLGGAEMSRREWEREGRVPLHTLRADIEFGRAIAKTTFGTIGVKAWVYKGDIEPAPRQVAQNAPGSGAQRPVAPPAPPAPVAAASTPPVAGV*
>14_1009_16_30cm_Bacteria_9859_55_10
MGQKVNPIGFRLNVNRDWRSRWYASPQEFPSFLHNDLKIREYVKKKLQFAAVAKIVIERAWNSIRVTIHTARPGIVIGRKGAEIEKMTEEISKMADGKQVKIDIQEIKTPELDAQLVAENVALQIERRIAYRRAMKKAVHTAMDFGAEGIKIRSSGRLNGAEISRSEWYREGKIPLHTLRTPIDYGFAEANTVYGKIGVKCWICRKEERPAEAPTAPAAPPPPPPEPAEV*
>14_1009_16_30cm_Bacteria_9880_68_9
MGHKVHPYGFRIGIIKPWLAKWYADRDYASLLGEDMRIRQLVGKQLSNASVSQVEIERGINHVTVTVHSAKPGIVIGKGGANVESLRTNVGKLTNKKVKLEIKEILQPELDAVLVAQNVAGQLERRIAFRKAMKQAIQRSIKAGAKGVKVQVAGRLGGSEMSRSEWDREGRIPLGTLRADISYGVVHAHTTYGRIGVKAWIYRGEQLGERPGAARTEPREARRPRTTRGTRAAAEAAPAPEPVAAAVPTPAPEPVAAAAAPARAAASPAATTAAATPAAVPTGRRSGSSKARAASTEEAAPKSGAKSAPKSAAKPAPSAPETPEAPEAPAEKA*
>14_1009_16_30cm_Bacteria_9914_55_12
MGQKVNPTGFRLSVNRDWRSRWYASSQEFPSFLHSDLKIRNYVKKKLQFAAVSKIVIERAWNSIRVTIHTARPGIVIGRKGAEIEKMTEEISKMAEGKQVKIDIQEIKAPELDAQLVAENVALQIERRIAYRRAMKKAVQTAMDFGAEGIRLRCSGRLNGAEISRSEWYREGKVPLHTLRTPVDYGFAEANTVYGKIGVKCWMCRKEEPAAQPATPPPPPPAPAEV*
>14_1009_16_30cm_Bacteria_9941_69_5
MGHKVHPYGFRLGVSRTWTAKWYADKEYTTLLQEDIAIRRLVDKRLANASVSQVEIERGINHVTVTVHTAKPGIVIGKGGQNVEVLRQQIGALSKRKVKLEIKEIRQPELDAHLVAMNIAQQLTRRIAFKKAMKQAIQRSMKAGAKGVRIAVAGRLGGSEMGRREWDREGRIPLGTLRADISYGQVHAHTTYGRIGVKVWIYRGDIPQERTIARDQIPAPAAAGQGA*
>14_1009_16_30cm_Betaproteobacteria_9678_65_7
MGQKINPTGFRLAVNRDWASKWYANSKHFATTLNEDVKVRDYLRKKLSHASVSKITIERPAKNARITIHSARPGVVIGKKGEDIETLRANLRKMMGTEVGLNIEEIRKPEIDAQLVADSIAQQLEKRIMFRRAMKRAMQNAMRLGAQGIKIMSSGRLNGIEIARTEWYREGRVPLHTLRADIDYGFSEAKTTYGVIGIKVWVFKGEVLPHNAEPLAAPAPVPEAPKRARKSAGAKNAAAS*
>14_1009_16_30cm_Betaproteobacteria_9820_62_10
MGQKIHPIGFRLGVARNWTSKWFANSKHYAPTLSEDIKVREYLKKKLSHASVAKVTIERPAKNARITIHSARPGVVIGKKGEDIETLRGDLRKMMGGDVGLNIEEIRKPEIDAQLISDSIAQQLEKRIMFRRAMKRAMQNAMRLGAQGIKIMSSGRLNGVEIARCEWYREGRVPLHTLRADIDYGFAEARTTYGVIGIKVWVFKGEVLAHNAEPTAAPQPAPEAPKRPRRSGAGAKNAAAS*
>14_1009_16_30cm_Bradyrhizobium_9834_62_12
MGQKINPIGLRLGINRTWDSRWFAGKNEYGKLLHEDVKIREILHKELKQAAVARIVIERPHKKCRVTIHSARPGVVIGKKGADIDKLRKRVADITASDVVINIVEIRKPELDATLVAESIAQQLERRVAFRRAMKRAVQSAMRLGAEGIRINCSGRLGGAEIARMEWYREGRVPLHTLRADVDYGVATAFTTFGTCGVKVWIFKGEILEHDPMAQDKKMAEGEGSRPRRDAA*
>14_1009_16_30cm_Burkholderiales_9712_66_6
MRLGAQGIKIMSSGRLNGIEIARCEWYREGRVPLHTLKADIDYGFSEAKTTYGVIGVKCWVYRGDRLGHGETPSATPMPQEEDRRPRRGARPGGPDNRGRPGGGGFDRGAPGRGAPDRGAPRQAVAPAVEGADKSAEAGGEAPKTPAVKRVRKAVAPAGTPPKGEAKGE*
>14_1009_16_30cm_Candidatus_Nitrososphaera_gargensis_9793_48_8
MSAVKNVIKNNFRNMELNEFLATALKDAGYGGVEVQKTPVGARITVYVTRPGLVIGRKGIGIKDLMTKIEQKFGLQNPQISVLEVTNPELNPHIMCNRIAQLIERGTAFRRAAMWSLNTIMNAGALGVEVVISGKLRTERAHFEKHTVGVVPKSGDIAGQIVTTGVSHVLTKMGLMGIQLRIASRAALPQEFELKDGAAGVQAAAASPPAATGEGSGSAAEGGKQDGQA*
>14_1009_16_30cm_Gemmatimonadetes_9663_70_19
MGQKTHPYGFRLGIVKQWRSRYYARRNFPELLKEDDLIRKYLKTRLAHAAIADVHIERKPGKVTVTVHTGRPGVVIGKRGAEVDKLRDELAQLTGKEVGINVEEIKRPELDAQLVGDSVAHQLTQRISFRRAMKRAVQSAMRMGAQGIKIKTAGRLGGAEIARTEGYHEGRVPLHTLRADVDYATSTAKTTYGTIGVKVWIFKGERTEDLHGRTYSTGV*
>14_1009_16_30cm_Gemmatimonadetes_9668_70_23
MGQKTHPYGFRLGIIKPWRSRYYARRDFPELLKEDDLIRKYLKARLSHAAIAEVHIERKPGKVTVTVHTGRPGVVIGKRGAEVDKLRDELAQLTGKEVGINVEEIKRPELNAQLVGDSVVHQLNQRISFRRAMKRAVQSAMRMGAQGIKIKCAGRLGGAEIARTEGYHEGRVPLHTLRADIDYATSTAKTTYGTIGVKVWIFTREMTEELAGRTYSTGA*
>14_1009_16_30cm_Gemmatimonadetes_9701_60_11
MGQKTHPIGFRLGVSKTWRSQWYANRDFPALLREDELLRKYLKARLGHAAIADIRIERKPGKVVVTIHTGRPGVVIGKKGAEVDQLRDELTRLSGKEVGINVEEIKRPELDAQLVADNIANQLAQRISFRRAMKRAVQSAMRMGAGGIKIKCGGRLGGAEIARVEGYHEGRVPLHTLRADIDYATSTAKTTFGTIGVKVWIFKGEIVEDRRGKTYSTGV*
>14_1009_16_30cm_Gemmatimonadetes_9777_69_7
MGQKTHPYGFRLGIVKVWRSRYYARRNFPELLKEDELIRKYLKTRLSHAAIADVHIERKPGKVTVTVHTGRPGVVIGKRGAEVDKLRDELTQLTGKEVGINVEEIKRPELDAQLVADSVAHQLKQRISFRRAMKRAVQSAMRMGAQGIKVKTAGRLGGAEIARTEGYHEGRVPLHTLRADVDYALSTAKTTYGTIGVKVWIFKGERTEDVQGRTYSTGV*
>14_1009_16_30cm_Nitrospirae_9729_62_11
MGQKSHPVGLRLGYVKPWSSRWYADRDYAKILHEDIRVRKTVKSKLYHAGVSKVEIERSGDQVTVIIHTARPGIIIGRKGTEVDKLKADLEKMISRQVYITIKEIKKPELDAQLVTENIAVQLEKRVAFRRAMKRSVASALRLGAQGIKIRCSGRLAGAEIARTEWYLQGRVPLHTLRADIDYGFAEAHTTMGQIGIKAWIYKGEILPAVAHGKAAGELERR*
>14_1009_16_30cm_Nitrospirae_9891_58_9
MGQKIHPIGLRLGYTKPWNSRWFADKDYAKTLHEDIRVRKMVKSKLYHAGVSKVEIERSGDQAKVIIHTARPGIIIGRKGAEVDKLKAELEKSIGRQVYITIKEIKKPELDAQLVTENIAVQLEKRVAFRRAMKRSVASALRLGARGIKIRCSGRLAGAEIARTEWYLQGRVPLHTLRADIDYGFAEAHTTMGQIGIKAWIYKGEILPTLPGKDEPGLERR*
>14_1009_16_30cm_Proteobacteria_9607_69_18
MGQKVNPLGIRLGIVRDWTSRWYASKKQFPTHVHTDFRVREFLKEKLAEASVSRILIERAAKKVNITIQTARPGIVIGKKGEDIEKLRQETAALLGMSVNDVRLNIAEIRKPELDSQLVADSIAQQIEKRVMFRRAMKRAVMSTMRSGALGVKVRVSGRLNGSEIARTEWYREGRIPLHTFRADIDYGLSEANTTYGVIGVKVWIFKGEVFDKRELAQQQAAEAEGAAPPAAPLAAAATAAPAAPAAPAAPAAPETPAQA*
>14_1009_16_30cm_Proteobacteria_9895_65_5
MGQKINPTGFRLAVNRDWASKWYANSKHFATTLNEDVKVRAYLRKKLSHASVSKITIERPAKNARITIHSARPGVVIGKKGEDIETLRANLRKMMGTEVGLNIEEIRKPEIDAQLVADSIAQQLEKRIMFRRAMKRAMQNAMRLGAQGIKIMSSGRLNGIEIARTEWYREGRVPLHTLRADIDYGFAEAKTTYGVIGIKVWVFKGEVLPHNAEPQAAPAPAPEAPKRARKTAGAKNVAAS*
>14_1009_16_30cm_RBG_16_RIF_WS3X_71_46_curated_9690_70_9
MGQKTNPIGLRLGIVKTWDSRWFAKRGYAELLREDLLIKRYLKKRLYQAGISKITIERKGDRVTIGIKTARPGLVIGRKGEQVDKLSEEMKQLTKKHVQLNIEEIKRADLDAQLVAEHIAKQLEQRVSFRRAMKKAIASSMRAGAQGIRVACSGRLGGSEMARYETYREGRVPLHTLRADIDFARATANTAYGTCGVKVWMFHGEMLDKPQVGAMAGKPER*
>14_1009_16_30cm_RIF_CHLX_9611_68_13
MGHKVHPYGFRLGVSRTWTAKWYRDKEYTELLQEDIAIRTLVARRLANASVSMVEIERGINHVTVTIHTAKPGIVIGKGGANVEVLRQQIGALSKSKVKLEIKEIRQPELDAYLVATNIAQQLSRRIAFKKAMKQSIQRTMKAGAKGVKIAVAGRLGGSEMGRREWDKEGRIPLGTLRADISYGQVHAHTTYGRIGVKVWIYRGDVAPERTPPQLAAVGAAAGGA*
>14_1009_16_30cm_RIF_CHLX_9648_71_13
MGRKVHPYGFRLGVSRTWTAKWYADKEYTSLLKEDITIRQLVERRLANASVSGVEIERGINHVTVTIHTAKPGIVIGKGGANVEVLRQQIGGLTKRRVKLEIKEIRQPELDAHLVAMNIAGQLTRRIAFKKAMKQAIQRSMKAGAKGVRIAVAGRLGGSEMGRREWDREGRIPLGTLRADISYGQIHAHTTYGRIGVKVWIYRGDLAPERQAPREAASPAAVGQGG*
>14_1009_16_30cm_RIF_CHLX_9652_70_9
MGHKVHPYGFRLGVTRTWTAKWYHDKEYTALLTEDIAIRQLVEKRLANASVSGLEIERNFGQVTVTVHTAKPGIVIGKGGQNVEILRQQIGALTKRKVKLEIKEIRQPELDAYLVATNISQQLSRRIAFKKAMKQSIQRSMKAGAKGVKIMVSGRLGGAEMSRREWDREGRIPLGTLRADISYGQVHAHTTYGRIGVKVWIYRGDVTPSRTPAPVPAVAGQGA*
>14_1009_16_30cm_RIF_CHLX_9713_71_7
MGHKVHPYGFRLGVSRTWSAKWYADKEYTALLQEDIAVRQLVEKRLANASVSGVEIERGINHVTVTIHTAKPGIVIGKGGANVEILRSQIGALTRRKVKLEIKEIRQPELDAYLVALNIAQQLSRRIAFKKAMKQAIQRTMKAGAKGVKIAVAGRLGGSEMGRREWDREGRIPLGTLRADISYGQVHAHTTYGRIGVKVWIYRGDVQPERAPRELAPAAAAAPGA*
>14_1009_16_30cm_Rhizobiales_9807_66_8
MGQKVNPIGLRLGINRTWDSRWYAGKGGYSVLLHEDMKIRAELMKQLKQAAVSKIVIERPHKKARVTIHSARPGVVIGKKGADIEKLRRRVAELTDSDVVINIVEIRKPELDAQLVAESIAQQLERRVAFRRAMKRAVQSAMRLGAEGIRINCSGRLGGAEIARMEWYREGRVPLHTLRADVDYGIATAFTTYGTCGVKVWIFKGEIMEHDPMAQDKRLAESEAGRPRRDAA*
>14_1009_16_30cm_Rokubacteria_9640_69_15
MGQKTHPIGFRLGATRTWSSRWFATKGYAALLHEDVKIRRYIKDQLYHAGISKIDIERSANRARISISTARPGIIIGRKGSEVEKLKNELQARTGKEIYLNIEEVIHPELDAQLVAENVALQLQKRVAFRRAMKKAVTSALRLGADGIRIACAGRLGGGEIARKEWYRDGRVPLHTIRADIDYGLATAHTTYGTIGVKVWVFKGEVLRAAPAEA*
>14_1009_16_30cm_Solirubrobacterales_9656_70_9
MGQKVHPEAMRVGYIHDWKSNWFNDRNFADYLAEDVRIREHIVRKLAHAGLSDITIRKDSGELEINIHTARPGIVIGKSGSEVDALRRELHRMTSKQIKVNILEIKRPELNASLVAQSIAEQLQNRVAFRRAMKRALTSAMRSGAKGVKVQVAGRLGGAEMARTESYSDGRVPLHTMRADIDYGFYEARTTFGRIGVKCWVNKGEIMPEGYTGSDLTDITAPAPSAERDGRDGRARTRGGGARRAPARGAGPPGGSAGGGQADEANGASSPGGGR*
>14_1009_16_30cm_Sphingobacteriales_9628_42_8
MGQKANPIGNRLGIIRGWESNWYGNKKDFAAKLIEDNKIRTYLNARINKGGISKIVIERTLGKLIITIHTSKPGIIIGKGGGEVDRIKEELKKLTGKEDVQINILEIRRPELDAMIVADTIARQIENRINYKRAIKMSIASALRMGAEGIKVKVSGRLGGAEIARTEEIKQGRVPLHTFRMDIDYANVFALTVYGKIGIKVWICKGEILTKRDLNPNFVGGKSDVSDRRERREHDRRDDRRDRRDDRRGGGGGDRRGGGGNRGGGGRR*
>14_1009_16_40cm_Acidobacteria_10092_55_8
MGQKVHPYGFRLGYTKPWKSRWFVERDYDKLLLEDVRLKNELKDKLKSAGVSSIEIERPGNKLRVIIKTARPGIIIGRKGAEIDKLKGDVQKRTGREVYIDIQEVHKPELDAQLVSESIALQLEKRVGFRRAMRKAVDSALRFGCKGIKVRVSGRLNGNEIARSEWYLQGRLPLHTLRADIEYGFSEAKTTYGVIGVKCWIYRGEILPQKKREVQQPVGAF*
>14_1009_16_40cm_Acidobacteria_10109_67_6
MGQKVHPHGFRLGFNKTWRSRWFADRDYSKLLHEDLKLRDSLKKRFAHAGVSKIEIERAANKLKIDIYTSRPGIIIGRKGTEVDKLKTEIQKQTSREVFINIQEIQKPELDAQLIAESVAMQLEKRVAFRRAMRKAVESALRFGARGIKVRVSGRLNGAEIARSEWYLHGQLPLQTLRADIDYGFAEAFTTYGAIGVKVWLYKGERLAPRIGREEDYRTPRRAAGGRG*
>14_1009_16_40cm_Acidobacteria_10131_59_8
MGQKVHPYGFRLGFNKPWRSRWFAKQGYQKLLQEDLELKEDLRNRLKSAGVSSIEVDRPGNKLRITIRTSRPGIIIGRKGAEIEKLKLDLAKRTKREVFSDIQEVHKPELDAQLVSESIALQLEKRVAFRRAMRKAVDSALRFGCKGIKVRVSGRLNGAEIARSEWYLQGQLPLHTLRADIDYGFSEARTTYGVIGVKAWLYKGEILDSKSRRSGLSSEPEPRRMEPRRDRDRDRDRDRGRREPQPVTAETGGPATQSAPSDLPRPARSGGPLMPPLMAPQPSWKQEVRTETPAAEPAAEPAASEPASSETKPEQEKS*
>14_1009_16_40cm_Acidobacteria_10162_58_8
PWKSRWYADKDYADLLHEDVKLRKELKEKLKSAGISSIDIERAANKLVVRIYTARPGIIIGRKGAEIDKLKQEVQKRTKREVHIDIQEVHRPELDAQLVAESIALQLEKRVAFRRAMRKAVDSALRFGCKGIKVRVAGRLNGAEIARKEWYLQGRLPLQTLRADIDFGFAQAYTTYGVIGVKCWVYQGENVPKRASKIQNERETAAVA*
>14_1009_16_40cm_Acidobacteria_10203_64_9
MGQKVHPFGFRLGFNKTWRSRWYSDRDYAKLLHEDLALRSNLKKRFSHAGVAKIETERAANKLKIDIYTSRPGIIIGRKGTEVDKLKQEIQKRTSREVFINIQEIQKPELDSQLIAESVAMQLEKRVAFRRAMRKAVESALRFGARGIKVRVSGRLNGAEIARSEWYLHGQLPLQTLRADIDYGFAEANTTYGQIGIKVWLYKGERLVPQRGREEEYRERGPRRPQGEGMRR*
>14_1009_16_40cm_Acidobacteria_10259_65_9
MKKRFAHAGVSKIETERAANKLKIDIYTSRPGIIIGRKGTEVDKLKQEIQKRTNREVFINIQEIQKPELDAQLISESVAMQLEKRVAFRRAMRKAVESALRFGARGIKVRVSGRLNGAEIARSEWYLHGQLPLQTLRADIDYGFAEANTTYGQIGIKVWLYKGERLVPLRGREEEYRERAPRRPAARG*
>14_1009_16_40cm_Acidobacteria_10325_64_5
MGQKVHPFGFRLGFNKTWRSRWYSDRDYAKLLHEDLVLRQSLKKRFAHAGVSKIETERAANKLKIDIYTSRPGIIIGRKGTEVDKLKQEIQKRTNREVFINIQEIQKPELDAQLISESVAMQLEKRVAFRRAMRKAVESALRFGARGIKVRVSGRLNGAEIARSEWYLHGQLPLQTLRADIDYGFAXXXXXXXXCTRASVWSRCGAAKRSTGNGRRGGPPHARNRRT*
>14_1009_16_40cm_Actinobacteria_10055_68_7
MGQKVHPGGFRVGVIHDWKSNWWTGKHEFSDYLLEDVKIRKHILGKLSHAGLSDILIRKDKQRITVDIFTARPGIVIGKSGVEVDALRRELHAITKKNVHININEIKRPELDAKLVAQSIAEQLENRVSFRRAMKRSLASAMRSGAQGIKITAGGRLGGGEMSRREAYSEGRVPLHTIRADIDYGLAEAKTTFGIIGVKVWINKGEIMPEGFEGASGRDSRLGDQDQARRRRGASAEGLGASREGGRRGVDREGLGIVPRRRGQRPSGGRGGPRRAQPTTPEATEAAVEPETETPTVPEVEATTEPTTQPTTEPTTEPAAETSADPTPESEGDS*
>14_1009_16_40cm_Actinobacteria_10064_69_6
MNQAASEMRPETDGALLAQSVSEQLVGRVSFRRAMRRAVQTAMKAGALGVRVQCGGRLGGAEMSRREWYREGRVPLHTLRAKIDYGTAEAKTTFGVIGVKVWVYHGDEIPAQEQEIERARARALAGVRVGGGASTGALITDVREVEEGVPVPPAEVPEAREEPGRGGARPVGARTAGAKPGAAKPARRAGGRPTGKRPGGRT*
>14_1009_16_40cm_Actinobacteria_10073_71_8
MGQKVHPEVLRVGYIHDWKSTWFNEREFADYLLEDIRIREHIENKLAHAGLSDITIRKDTNEVEVNINTARPGIVIGKSGTEVDALRRELHRMTRKSVKVNILEIKRPELDAKLVAQSIAEQLQNRVAFRRAMKRSLTSAIRSGAKGVKVQVSGRLGGSEMARTEGYSDGRVPLHTLRADIDFMPSGFAQDLTQIEAPQQMPTGGDGRGGRDRGRGGGPPRGRRESGGGGGQQSGGPPSTGS*
>14_1009_16_40cm_Actinobacteria_10075_69_11
MGHKVNPYGLRLGVIYTWKSNWFGGRDYAESLHEDVWIRKHIRSRLSRAGISSIDIERKGDQIWVFIRTARPGIVIGRKGAEVDRIRRDIERVTKKRVDVKVEDMNSAASQLRPETDGTLLAQGVAEQLAGRVSFRRAMRRGVQTAMRAGALGVRVQCGGRLGGTEMSRREWYREGRVPLHTLRARIDFGTAEAKTTFGQIGVKVWVYHGDEIPAAEKETELARARALAHVSAGGASTGALITDRAEAEAIETEEPAVPEPSTESTEEVGEDGAAPEVQAPVEETPAPEGSEA*
>14_1009_16_40cm_Actinobacteria_10078_73_12
MGQKVHPEAMRVGYIHDWKSNWFNERHFADYLDEDVRIRGHITGKLAHAGLSDITIRKDANEVEVNIHTARPGIVIGKSGTEVDALRKDLHRMTGKAIKVNILEIKRPELDAKLVAQSVAEQLQNRVAFRRAMKRALTSAMRSGAKGCKIQVGGRLGGAEMARTESYSDGRVPLHTLRADIDYGFYEARTTFGRIGVKCWMNKGEIMPEGFTGVDLTEMEAPAPPTGRDDREGRGRGRGDGRGRGGRGGGPGGPGGPGGGRGRGGRGGGGGGGPRGAGGGGRGGGGPRGGGR*
>14_1009_16_40cm_Actinobacteria_10144_70_13
MGQKVHPGGMRVGVIHDWKSNWYTGTKEFSAYLLEDIKIREHIQNKLSHAGLSDILIRKDAQRITIDIYTARPGIVIGKSGVEVDALRKEIHGMTNKAVHININEIKRPELDAKLVAQSIAEQLENRVSFRRAMKRSLASAVRSGAHGVKVACGGRLGGGEMSRSEMYSEGRVPLHTIRADIDYGFAEAKTTFGRIGVKVWINKGEIMPEGFEGVSQRDARLGDQDQARRRGGPAEGLGASSERGRGRGPDREGLGPVKRRRGQGGGPRRPGGRDRARGQDNVERPRTDEEATSAEGREQPPVEPETPVTPEAVADAPDTTTTKKQVEDPTKLESSGDESDEKSDN*
>14_1009_16_40cm_Actinobacteria_10239_70_8
MGQKIHPGGLRVGVIHPWKSNWYTGKKEFPQYILEDVRIREHIYRKLSHAGLSDILIRKDKQRITVDIYTARPGIVIGKSGVEVDALRKELHGMTGKNVHININEIKRPELDAKLVAQSIAEQLQNRVSFRRAMKRALASAIRSGAAGVRIQCGGRLGGSEMSRSESYSEGRVPLHTIRADIDYGFVEAKTTYGRIGVKVWVNRGEIMPEGYEGVASGDGRADQDTARRRRGGASLEGLGASRESGRGRSGDREGLGPVRKRRPGGGGAGGAGSGGGRGRGAGAGGGRASGAPRSGGGSRSGGGGGGRPRPQPNVEQPRTDETGTSAEGRQQPVIEPQVEATPAPVADAPDSTTPKTEHEDPTKLDQSGDPSQEKPKRGGKGGGS*
>14_1009_16_40cm_Actinobacteria_10477_69_7
MGQKVHPGGLRVGVIHDWKSNWYTSKKEVADYILEDVRIRGHIRGKLAHAGLSDILIRKDKQRITVDIYTARPGIVIGKSGVEVDALRKELHSITGKNVHININEIKRPELDAQLVAQSIAEQLQNRVSFRRAMKRSLASAMRSGAQGIKIVCGGRLGGGEMSRREAYSEGRVPLHTIRADIDYGFAEAKTTFGRIGVKVWVNKGEIMPEGYEGASSAKDTRLGDQDQARRKRGAAAEGLGASREGGRGRGQDREGLGLVQRRRRPGGGPGRPGGRAGGRGRGPGFDAQTEAPATEPELEVTETEVETPAPETPEAGAE*
>14_1009_16_40cm_Alphaproteobacteria_10174_66_8
MAESIAQQLERRVAFRRAMKRAVQSAMRLGAEGIRINCSGRLGGAEIARMEWYREGRVPLHTLRADVDYGIATAFTTYGTCGVKVWIFKGEIMEHDPMAQDKRLAESEAGRPRRDAA*
>14_1009_16_40cm_Archaea_10256_57_10
MSAQERSAVKGLLQMNRSYVQIDEFLEKALKEAGYGGLEIQKTPIGTTLKVSVARPGLAIGRRGTGIKELTEQVAAQFRFQNPQIAVSEVKTPELNAKIMAARIAQIVSRGTAFRRAANWTLNTIMNAGAMGVEISIAGKLRSDRSHSETYRAGVVPKSGETATKIVREATTDVLLKLGLYGIKVKIALKDAIAPDVEIKEDLKEVKVEENAEPEAEVAERARAR*
>14_1009_16_40cm_Armatimonadetes_10062_65_9
MGQKIHPIGLRVGIIRDWESRWYAKNMAVLIQEDLAIRTHIKKKLSRAGISRVEIERFGTQSGVGGKPQVRVIIHAARPGIIIGRGGTGIDALKKELDELTGKQVQLNVQEIRRPELEALLVAENVAQQLERRVAYRRAMKQAVQRSLRAGAKGIRIACAGRLAGSEIARYEWYRDGRVPLHTLRADIDFGIAEALTTYGRIGVKVWIYRGEILPERRPEVELRRPPRPAEPAPVGXXXXXXXVTRRDTDVDA*
>14_1009_16_40cm_Bacteria_10051_66_9
MGHKVHPNGFRLGVYRNWEAKWFAPDKEFKPLLLEDVRLRRMLMIRLKNAGLARIETERSSSALTITLHTAKPGIVIGKGGTSVDQLRDELEKITGKRVRVTIQEIKKPELSAQLVAENVAAQLEKRIAFRRAIKQSLMKTMRAGAQGVKIRVKGRLGGSEMARVEWNREGRVPLHTLKADIDFGQTEAKTTFGRIGVSAWVYTGNFPTEAAPKPTAAVDEPADAGVPIGAALVEPATPLAELVHAAVPAPAPAPAAEAPAPVAATPAPEAPAKPKRATRAKATATTTAEGGEKVAPKRTTRAKTAATAGAASDAPKTPRTRTAKKKE*
>14_1009_16_40cm_Bacteria_10068_52_7
MGQKVHPYGFRLGYNKTWKSRWYAKKDYSNLLHEDLRLKKELKKQLGHAGVSNIEIERPGNKIKITIHTSRPGIIIGRKGSEIDKLKADLQKRTNRDIFININEIHRPELESQLVAESIALQLEKRIAFRRAMRKAVDTALKVNAKGIKVCCAGRLNGAEIARTEWYLQGQLPLHTLRADID*
>14_1009_16_40cm_Bacteria_10076_68_15
MGQKTHPIGFRLGSTRTWSSRWFATKSYAALLHEDVKIRRFIKDQLYHAGIAKIDIERSANRARITISTARPGIIIGRKGSEVEKLKNELQARTGKEIYLNIEEVIHPELDAQLVAENVALQLQKRVAFRRAMKKAVTSALRLGADGIRIACAGRLGGGEIARREWYRDGRVPLHTIRADIDYGLATAHTTYGTIGVKVWVFKGEVLGAAPAEA*
>14_1009_16_40cm_Bacteria_10077_69_12
MGQKTHPIGFRLGATRTWSSRWFATKAYANLLHEDVKIRRFIKDQLYHAGISKIDIERSANRARITISTARPGIIIGRKGSEVEKLKNELQTRTGKEIYLNIEEVIHPELDAQLVAENVALQLQKRVAFRRAMKKAVTSALRLGADGIRIACAGRLGGGEIARREWYRDGRVPLHTIRADIDYGLATAHTTYGTIGVKVWVFKGEVLRTAPAEA*
>14_1009_16_40cm_Bacteria_10081_66_11
MFRPWEANWFANPKDYTKMLHEDLEMRRVILARLRNAGIAKIETERSSNAQLTVTIHTAKPGIVIGKGGASVDQLREDLEKRFGNRVRISIQEIKQPELDAQLVAENIASQIERRISYKRAMKQAILRTMRSGAKGVRIYCGGRLRGAEMARREWDREGRVPLHTLRANIDFGRATASTTFGAIGVKCWIYKDQAAPVRRLAAAADGAPIAEVLAPQLGVAEVAAEPQVAVEAVAQPEAVATPAPKRTRTAAKPAKEEPAEVETKPRATATRAKASVDAPAKPAAKAKTAAKPAPKAKTAAATKAETKPKAAAKAKPAAKAPAKKALPPRAKGAGTTKDKS*
>14_1009_16_40cm_Bacteria_10082_68_14
MGQKVHPLGFRLGFVKTWNAKWYAGSKNYPILLKEDVTIRAAIRARLRDAAISRIDIERSTNQVTVTIHTAKPGVVIGKGGAKVEELRQVLGKTTGKAVKVNIFEIRYPELDAVLIAENVAQQLERRVSFRKVLKQTVLRSMKSGAKGVRVAVAGRLGGAEMSRREWEREGRVPLHTLRADIEFGRAIAKTTFGTIGVKAWVYKGDIEPTPRQVAQNAPGSGAQRPVAPPAPAPAPAPAPVTVASTPPAVGV*
>14_1009_16_40cm_Bacteria_10087_67_7
MGQKVHPYGFRLGFNRTWHSRWFSVKNYQSYLHEDLKLRKELKARLSHAGVSEIDIERFANKLKVNIQTSRPGIIIGKRGAEVDKLRDELQKRTKGEVHINIIEIQRPETDAQLVSESIALQLERRVAFRRAMKKGIESAFRFGAQGIKIRCAGRLNGAEIARAEWYQEGRLPLHTLKADIDYGFAESNTTYGKIGVKTWIYRGEQHKAKNRRKTA*
>14_1009_16_40cm_Bacteria_10089_71_7
MGQKVHPYGFRLGYNRTWQSRWFDEKNYAKLLHEDVDLRTELKKRLSHAGVARIDIERAANKLKINIHTSRPGIIIGRKGAEVDKLRDDLQKKTGREIFINIMEIHKPELEAQLVAESVGLQMERRVAFRRAMKKAIESAMRFGAKGVKLRVSGRLGGAEIARSEWYLEGQLPLHTLRADIDYGFAEARTTYGQIGVKCWIYKGELKSWVRPQDRLGLAQI*
>14_1009_16_40cm_Bacteria_10099_56_7
MGQKTHPYGFRLGITKPWRSRWFAKRDYSRLLHEDLKLKRDLKKQLGHAGVSNIEVERMANKLRITIFTSRPGIIIGRKGAEIDKLKADVQKRTNREVYINIQEIHRPELDAQLVAESIGMQLEKRIAFRRAMRKSVDSALRFGAKGIKVRVSGRLNGAEIARSEWYLQGRLPLHTLRADIDYGFAQAYTTYGVIGVKCWIYKGEILPSRAPQGPAAASI*
>14_1009_16_40cm_Bacteria_10100_69_10
MGQKTHPIGFRIGVTRTWSSRWFATKAYANLLHEDVKIRRFIKDQLYHAGIAKIDIERSGNRARITISTARPGIIIGRKGSEVEKLKNELQVRTGKEIYLNIEEVIHPELDAQLVAENVALQLQKRVAFRRAMKKAVTSALRLGADGIRIACAGRLGGGEIARREWYRDGRVPLHTLRADIDYGLATAHTTYGTIGVKVWVFKGEVLRAAPAEA*
>14_1009_16_40cm_Bacteria_10102_61_6
MGQKVNPYGFRLGFNKTWHSRWFAGKNYAETLHRDLKLREDLKKRLSHAGVAEIDIERTANKMRINIYTSRPGIIIGRKGAEVDKLRDELQKLVNGEVYINIQEIQRPELDAQLVSENIATQLERRIAFRRAMKKAMESAFRFGAKGIKVRVAGRLNGAEIARSEWYQDGRLPLHTLKADIDYGWATANTTYGTIGVKVWIYKGEMAKARSRRRPQ*
>14_1009_16_40cm_Bacteria_10110_55_10
MGQKVHPYGFRLGYTKPWKSRWFVERDYDKLLLEDVKLKGELKEKLKSAGVSSIEVERPGNKLRVIIKTARPGIIIGRKGAEIDKLKGEMQKRTNREVYIDIQEVHKPELDAQLVSESIALQLEKRVGFRRAMRKAVDSALRFGCKGIKVRVSGRLNGNEIARSEWYLQGRLPLHTLRADIEYGFSEARTTYGVIGVKCWIYRGEILPTKKRESQAVGAF*
>14_1009_16_40cm_Bacteria_10120_64_7
MGQKVHPHGFRLGYIYDWNSKWYADRNYTDLLHEDLAIRGRIRTMLPEAGISRVEIERNANQVTVSIYTARPGIVIGRGGQRVDELRSGLEKVTGRKVRVNINEVRVPEIEAPLVARAVAEQIERRVSHRRAIKQAALRAMQRGAQGVRIKISGRLGGADMSRKDQERQGRVPLHTLKADVDYGTSEARTTLGRIGVKVWIYKGDIISERTPPRTATAPAAEGEEEKPATEPAPARAAAAGEAATEPAAAAPEAEAAATERIATAEAETDATA*
>14_1009_16_40cm_Bacteria_10145_71_8
MGQKVHPTGFRLGFNKTWRSRWYAEKEYANLLHEDVLLKQDLKKRFAHAGVSRVEVERAANKLKISIYTSRPGIIIGRKGQEVDKLKQEIQKKTGKEVFINIQEILKPELDAQLVSESVALQLEKRIAFRRAMRKAVDAALRFGAKGIKVRVSGRLNGAEIARSEWYLHGQLPLHTLRADIDFGMSEARTIGVKCWIFKGEQDALRPNRGL*
>14_1009_16_40cm_Bacteria_10151_57_6
RTNREVYINIQEIHRPELDAQLVAESIAMQLEKRIAFRRAMRKSVDSALRFGAKGIKVRVSGRLNGAEIARSEWYLQGRLPLHTLRADIDYGFAQSYTTYGVIGVKCWIYKGEILPSRQPQGPAAASI*
>14_1009_16_40cm_Bacteria_10153_70_20
MGQKVHPTGFRLGFNKTWRSRWYAEKEYANLLHEDVLLKRDLKKRFAHAGVSRVEVERAANKLKISIYTSRPGIIIGRKGQEVDKLKQEIQKKTGKEVFINIQEILKPELDAQLVSESVALQLEKRIAFRRAMRKAVDAALRFGAKGIKVRVSGRLNGAEIARSEWYLHGQLPLHTLRADIDYGTSEARTSFGQIGVKCWIFKGEQDALRPNRGL*
>14_1009_16_40cm_Bacteria_10154_62_6
MGQKVRPTGFRTGIMCDWKSRWYASKQDFSDLLVEDQKIRAYVRRRYARSGISRIEIERTREKVVVFIFSARVGMIIGKKGQEVDKLTKDLEDLTHRHIEVKTMEVNRPETDAQLVAEDIAEQLEKRSSFRRTMKRAMDTTMEHGARGVKVQLSGRLGGAEMARQETNMVGSIPLSTLRAKIDFGFTEAHTAQGNIGIKVWINNGEYQDSEEGGNAADAQAGKVPKKPTRQSKR*
>14_1009_16_40cm_Bacteria_10157_53_6
MSKEDNLGQKVHPYGLRLGYNKTWKSRWYAQKDYSNLLHEDLRLKKELKKQLGHAGVSNIEIERPGNKIRITIHTSRPGIIIGRKGSEIDKLKADLQKRTKRDIFININEIHRPELEAQLVAESIALQLEKRIAFRRAMRKAVDTALKVNAKGIKVCCAGRLNGAEIARTEWYLQGQLPLHTLRADIDFGFAEAFTTYGVIGVKVWIYKGEVFPALQKSTPLGTRL*
>14_1009_16_40cm_Bacteria_10161_66_12
MGHKVHPNGFRLGVYRNWEAKWFAPDKEFKPLLLEDVRLRRMLMTRLKNAGVARIETERSSSALTITLHTAKPGIVIGKGGTSVDQLRDELEKITGKRVRVTIQEIKKPELSAQLVAENVAAQLEKRIAFRRAIKQSLMKTMRAGAQGVKIRVKGRLGGSEMARVEWNREGRVPLHTLKADIDFGQTEARTTFGRIGVSAWVYTGNFPTEAPPKPQAAVEEPVESGVPVGAALGAAPTPLAELVQQTVAAPAAPEPVAPPVTAGPATEAPAAKPKRTRTPKATTTADGGEKPKRTTRAKTTTAGEKTTVPKTPRARAPKKKE*
>14_1009_16_40cm_Bacteria_10175_68_8
MGQKTHPIGFRLGTTRTWSSRWFATKNYAKLLHEDVKIRRYIKDQLYHAGISRIDIERSANRARITVATARPGIIIGRKGAEVERLKNELQVRTQKEIYLNIEEVIHPELDAQLVSENVALQLQKRVAFRRAMKKAVTSSLRLGADGIRIACSGRLGGAEIARREWYRQGRVPLHTLRADIDFGMATAHTTYGTIGVKVWIFKGEVLTKAPAEA*
>14_1009_16_40cm_Bacteria_10176_71_10
MGQKTHPIGFRLGTMPQFTWRSRWFATKNYADLLHEDVKIRRFIKDQLYHAGIARIDIERSANRARITIFTARPGIIIGRKGSEVEKLKNELQTRTGKEIYLNIEEVIHPELDAQLVAENVALQLQKRVAFRRAMKKAVTSALRLGADGIRIACAGRLGGGEIARREWYRDGRVPLHTLRADIDYGLATAHTTYGTIGVKVWIFKGEVLRAAPAEA*
>14_1009_16_40cm_Bacteria_10183_71_6
MGQKVHPTGFRLGYNKTWRSRWYAEKEYANLLHEDLALKKDLKKRFSHAGVSRVEIERAANKLKISIYTSRPGIIIGRKGQEVDKLKQEIQKKTGKEVFINIQEILKPELDAQLVSESVALQLEKRIAFRRAMRKAVDAALRFGARGIKVRVSGRLNGAEIARSEWYLHGQLPLHTLRADIDYGFSEAKTAFGQIGVKTWIYKGELDALKPGRSL*
>14_1009_16_40cm_Bacteria_10184_69_7
MGHKVHPYGFRIGINKPWLAKWYADRDYATLLREDMRIRQLVAKQLANASVSQVEIERGINHVTVTVHSAKPGIVIGKGGQNVELLRNSVGKVTNKKVKLEIKEILQPELDAVLVAQNVAGQLERRIAFRKAVKQTVQRTIKAGAKGVKIQVSGRLGGAEMSRTEWDKEGRIPLGTLRADISYGVVHARTTYGRIGVKVWVYRGDQLGERPGSARTEPRQPRERPTRGRSRAATPAAASAAAAATAPAPAAPAGDEPATPPEEA*
>14_1009_16_40cm_Bacteria_10189_60_6
MGQKTNPIGLRIAVNKDWRSKWYAEKKEFGKLLAEDRKIRDILKKKLESASVPKIQIERAATRCRITIFTARPGVVIGRKGAEIDKIKEELSRMTGKEIFVDIQEIKTPELDAQLVAENVALQLERRISFRRAMKKAVQTAMDFGADGIKIRCAGRLGGAELARTEMYHEGRVPLHTLRANIDYGFAEASTVYGKLGVKCWICKGETKVERGNKPAGASPASN*
>14_1009_16_40cm_Bacteria_10191_62_6
MGRKVHPYGFRLGGIKDWRARWYAGRRQFKDLLHEDIAIRNMVMDQVNQNGQAGVSDVEIDRYPNKVSIAIHTAKPGIIIGRKGEHVNRLRNGLEHLTGKKVHIDVKEIQHPEVDAQLVAESIAGQLERRVAHKRAMKQAAQRAMKSNAHGIKIVCAGRLAGSEMARRDKVIEGSVPLHTLRADIDYAQSEALTTYGRIGVKVWINKGEVLPPTAEEIAARIQSAEDLESEGA*
>14_1009_16_40cm_Bacteria_10192_68_11
MGHKVNPYGFRLGVIYPWKSKWFAGKDYAQSLHEDIRIRKYITGKLTRAGISNVDIERKGDQVQVFVRTARPGIVIGRKGAEVDRIRKDVEKITGKRVDVKVEDMNQSASELRPETDAALLAQGTAEQLVGRVSFRRAMRRTVQTAMKSGALGVRVQCAGRLGGAEMSRREWYREGRVPLHTLRAKIDYGTAEAKTTFGVIGVKVWVYHGDEIPREEQGMERARARALAGVGPGSASTGALITDVREVDEGVPVPSTEPRDTREDTRARPAPARRPAGGRPAQGKRPGGRS*
>14_1009_16_40cm_Bacteria_10195_66_6
MGQKVHPYGFRLGINRTWRSRWFARKDYGVLLHEDLRLKTMLKSKFAHAGISRIEIERAANKLTIIIFTSRPGIIVGKKGTEIEKLKKDLQTLTGRDINLKIQEVNKPELDAQLVSEGIAQQLEKRIAFRRAMRRAVDSTLRFGAKGIKVRVGGRLNGAEIARTEWYLHGQLPLHTIRADIDYGFAEARTTYGAIGVKVWIYKGEVFDMQRSERLGTR*
>14_1009_16_40cm_Bacteria_10197_68_6
MGHKVNPIGFRLGVYRNWDARWYADKDYTKLLHEDVAMRRLIGSRLRNAGVARIETERSANQLTVIIQTAKPGIVIGKQGASVDALRDELERISGKKVRVTIHEIKTPELDATLVAENVASQLEKRIAFRRALKQTMLRSMRAGAKGAKIQVSGRLGGSEMSRREWDRDGRVPLHTLRANIDYGKAEARTTFGRIGVQCWLYLGDFVTATGEPVPVAGRERAEDGAPLQATARPAVLPPAPVAEPEVQVPAPVEVAVTEAEVAPIAEVDEEQTPDTTVDELPDEDAEIAAVVSQVPKADEKVERLPAKRAPARRKPVAAKKATPATRAAKKPAKKAASPPAESDEEEEEE*
>14_1009_16_40cm_Bacteria_10210_70_8
SLYHAGISRIDIERSANRARITIHTARPGIIIGRKGAEVEKLKNELQARTGKEIYLNIEEVMHPELDAQLVAENVALQLQKRVAFRRAMKKAVTSALRLGADGIRIACAGRLGGAEIARREWYRDGRVPLHTIRADIDYGLATSHTTYGTIGVKVWIFKGEVLRGPEPAEA*
>14_1009_16_40cm_Bacteria_10213_69_5
MGQKVHPGGLRVGVIHDWKSNWYTGTKEFSEYLIEDVRIREHINRKLGHAGLSDILIKKDKQRITIDIFTARPGIVIGKSGAEVDALRREVHAMTHKNVHININEIKRPELDAKLVAQSIGEQLENRVSFRRAMKRSLASAIRSGAHGVKITCGGRLGGGEMSRSETYSEGRVPLHTLRADIDYGFAEAKTKTGRIGVKVWINKGEIMPEGFDSGPAAGGSRGLSDQDHARRRGGRREALGAGREGGRRPPEREDLGPVRRQRRRGAGRSGAGAQVEKPRTDEEAVSEAGREQPPVETEAEAVPAPVADAPNIPTPEQQVEEPAQVEQSGDESPEPTSTESPTKKKGRK*
>14_1009_16_40cm_Bacteria_10217_55_10
MGQKVNPIGFRLGVNCDWRSRWYASPQELPAFLHSDFEIRNYVKKKLQFAAVSKIVLERAWNSIRVTIFTARPGIVIGRKGAEIEKMTEEISKMAQGKQVKIDIQEIKSPELDAQLVAENVSLQIERRIAYRRAMKKAVQTAMDFGAEGIRLRCSGRLNGAEISRSEWYREGKVPLHTLRTAVDYGFAEANTVYGKIGVKCWICKKEEAPAQSATPPPPSAPPPPVPESV*
>14_1009_16_40cm_Bacteria_10219_71_7
MGQKTHPIGFRLGTTRTWSSRWFATKEYANLLHEDAKIRRYIKDALYHAGISKIDIERSANRARIAVHTARPGIIIGRKGSEVEKLKNDLQARTGKEIHIDIQEVVHPELDAQLVSENVALQLEKRVAFRRAMKKAVQSAVRLGAEGIRIACAGRLGGAEIARREWYRDGRVPLQTLRADLDFGVATAHTTYGTIGVKVWVFKGEVLPAARAAELG*
>14_1009_16_40cm_Bacteria_10260_68_6
MGQKTHPIGFRLGSTRTWSSRWFATKGYADLLHEDVKIRRYIKDQLFHAGISRIDIERSANRARITIFTARPGIIIGRKGSEVEKLKNELQTRTGKEIYLNIEEVIHPELDAQLVSENVALQLQKRVAFRRAMKKAVTSALRLGADGIRIACAGRLGGGEIARKEWYRDGRVPLHTIRADIDYGLATAHTTYGTIGVKVWIFKGEVLGPAARAEV*
>14_1009_16_40cm_Bacteria_10360_70_6
MGQKVHPYGFRLGSLYGWQSNWFSERRYAEQLHEDIAIRKFIKKKLYHAGISRVVIERTGDKVVLNIHTARPGILIGKRGAEVETLRAELAGFTANREVFINIKEIRKAELDAQLVAENVALQLERRVAFRRAMKKAVTSTMKFGAGGIRIQCSGRLGGSEMGRREWYREGRVPLHTLRAEIDYGFAEAKTTYXXXXXXELRQGTLAQRIGEVSTR*
>14_1009_16_40cm_Bacteria_10380_61_12
MGQKVHPYGFRLGYNKTWKSRWFAKKDYANLLHEDLKLKKQLKEELRSAGVASVEVERPGNKLKITILTARPGIIIGRKGAEIDRLRQEIQKRTGREVLPINIVEVHRPELNAQLVAESITLQLEKRVAFRRAMRKAVDSALRFGCKGIKVRCGGRLNGAEIARTEWYLQGRLPLHTLRADIDFGMAEARTTYGVIGVKCWIYNGDILAQKRKQEKVREPAPAAA*
>14_1009_16_40cm_Bacteria_10388_55_12
MEFVIGRKGAEIEKMTEEISKMAEGKQVKIDIQEIKAPELDAQLVAENVALQIERRIAYRRAMKKAVQTAMDFGAEGIRLRCSGRLNGAEISRSEWYREGKVPLHTLRTPVDYGFAEANTVYGKIGVKCWMCRKEEPAAQPATPPPPPPAPAEV*
>14_1009_16_40cm_Bacteria_10405_68_5
MGQKINPYGFRLGANPNYEWRSRWFADKQYLPWESLSHAGVARIDIERKGDRLQVDIHTARPGIVIGRRGVEVDRIRDELKKMTGKENIQLNVIELKQPELEAPLVAQGIAEQLAGRVSFRRAMRRGVQTAMRAGAKGIRVRVGGRLGGAEMSRSEWYREGRVPLHTLRADIDYGFRESRTTFGRIGVKVWIYKGDVAPSREEKEAELARARARAAAAGEIVAPTVRSRRSGSGGRSSSQAVVADEPKEAPTAPSVAPKAPPAPPPAPEAPAAPPAPPATPETPAAPPTTEGGA*
>14_1009_16_40cm_Bacteria_10516_69_7
MGQKTHPIGFRLGSTRTWTSRWFATKGYAALLHEDVKIRRHIKDALYHAGISRIDIERSANRARITIHTARPGIIIGRKGAEVEKLKNELQSRTGKEIYLNIEEVMHPELDAQLVAENVALQLQKRVAFRRAMKKAVTSALRLGADGIRIACAGRLGGAEIARREWYRDGRVPLHTIRADIDYGLATSHTTYGTIGVKVWIFKGEVLRGPQPAEA*
>14_1009_16_40cm_Betaproteobacteria_10094_64_30
MGQKIHPIGFRLSVNKNWSSRWYANSKTFATMLNEDLKVRDYLKKRLSHASVGKVVIERPAKDARITIHSARPGVVIGKKGEDIEMLKADLRKLLGVQMVHVNIEEIRKPEVDAQLIADSIAQQLEKRIMFRRAMKRAMQNAMRLGAQGIKIMSAGRLNGIEIARTEWYREGRVPLHTLRADIDYGFSEAKTTYGVIGIKCWVYKGEVMAKGDQPVAPPAPTADEVLAAKKVKKATPKPALSAPEAKPEPIAAAKAASDTGSSAAPQAKPRAARPHPVVAKKAVSDAKGKAEGKSEVKPKTAVKKSRKPKA*
>14_1009_16_40cm_Betaproteobacteria_10178_65_9
MGQKINPTGFRLSVNRDWASKWYANSKHFPATLNEDIKVRDYLRKKLSHASVGKITIERPAKNARITIHSARPGVVIGKKGEDIETLRASLRKMMGTEVGLNIEEIRKPEIDAQLVADSIAQQLEKRIMFRRAMKRAMQNAMRLGAQGIKIMSSGRLNGIEIARTEWYREGRVPLHTLRADIDYGFAEAKTTYGVI
>14_1009_16_40cm_Betaproteobacteria_10251_65_7
MGQKIHPTGFRLSVNKNWSSRWYANSRNFATMLNEDLKVRAYLKKRLAHASVGKVVIERPAKDARITIHSARPGVVIGKKGEDIEMLKSDLRKLLGVQMVHVNIEEIRKPEVDAQLIADSIAQQLEKRIMFRRAMKRAMQNAMRLGAQGIKIMSAGRLNGIEIARTEWYREGRVPLHTLRADIDYGFSEAKTTYGVIGVKCWVYKGEVMAKGDQPAAPPAPAADEALAAKKVKKVPSKPAPSAPEEKVQPAPAAARVASDAVTEAAPEAKPKPARSRLVPEKKAAAAPKGKTEAKSETKPKTAVKTAVKKSRKPKAS*
>14_1009_16_40cm_Burkholderiales_10114_69_7
MGQKIHPTGFRLPVTRNWASRWYASNQNFAIMLAEDLKVREFLKARLKNAAVSRILIERPAKNARITIFSARPGVVIGKKGEDIENLKAELTRRLGVPVAVNIEEVRKPEIDAQLIADSITQQL
>14_1009_16_40cm_Deltaproteobacteria_10053_55_6
MGQKVHPKIFRVGVIESWDSKWYSRHDYARLLHEDFKVKKFLKSRLYHAGISRIEIERAANKAKINIHTARPGIVIGKKGAEIEKLKEELARLASREIYLNIIEVRRPDLDAQLVSENVALQLERRVAFRRAMKESVSRAMRMGAQGVKIQCAGRLGGSEIARTEWYREGRVPLHTLRADVNYGFGEARTTYGVIGVKVWIFRGEILTEEEEQQKAAMGM*
>14_1009_16_40cm_Deltaproteobacteria_10098_55_8
MGQKTHPKVFRLGVIETWDSKWFARHDYPKLLHEDFRVTKFLKSRLYHAGISRIEIERAANKAKINIHTARPGIVIGKKGAEIEKLKEEITKLTNRETYINIHEVRRPDLDGQLASENVALQLERRVAFRRAMKESVSRAMRMGAQGVKIQCAGRLGGSEIARTEWYREGRVPLHTLRADISYGFAEARTTYGVIGVKVWIFRGEVLTEEEEQQKAMLGG*
>14_1009_16_40cm_Euryarchaeota_10108_66_7
MASERKVVAENLRRVLLREYLMQETKRAGFGGLDIQRTPMGTRVTLIAERPGLVIGRKGGAIKGLTEAVARDFNFDNPQIEVQEVEQPALNAQIMAEKLANALERGWHFRRAGHSTLRRVMESGAKGCLIVIAGKLTGQRHRRVKFKSGHVKYCGEPRNQWMRLGFAIAKLKPGVIGVTVEIMDPMARLPDEIAVKAPTSAAAPATPPPKIEVPLPADTVVEEAIPKGKVGTRKLKKEIQKLRETGADAGVVPAEEPKEEEPVDQPEDES*
>14_1009_16_40cm_Euryarchaeota_10281_67_10
MAGEKAVQRKDRRIVIENVRRMLLQEYLMKQTQRAGFGGLDIQRTPMGTRVTLIAERPGLVIGRKGGAIKALTEAVERQFNFDNPQIEVQEVSNPSLNAQIMAEKLSNALERGWHFRRAGHSTVRRIMEGGAKGCLVVIAGKLTGQRHRRAKFKAGHIKYCGEPRNTWMRKGFAIAK
>14_1009_16_40cm_Gemmatimonadetes_10031_69_10
MGQKTHPYGFRLGIVKQWRSRYYARRDFPELLKEDELIRKYLKTRLSHAAIADVHVERKPGKVTVTVHTGRPGVVIGKRGAEVDKLRDELAQLTGKEVGINVEEIKRPELDAQLVGDSVVHQLTQRISFRRAMKRAVQSAMRMGAQGIKIKCAGRLGGAEIARTEGYHEGRVPLHTLRANVDYATSTAKTTYGTIGVKVWIFKGEVTEDLHGRTYSTGV*
>14_1009_16_40cm_Gemmatimonadetes_10039_70_24
MHIERKPGKVTVTVHTGRPGVVIGKRGAEVDKLRDELAQLTGKEVGINVEEIKRPELNAQLVGDSVVHQLNQRISFRRAMKRAVQSAMRMGAQGIKIKCAGRLGGAEIARTEGYHEGRVPLHTLRADIDYATSTAKTTYGTIGVKVWIFTREMTEELAGRTYSTGA*
>14_1009_16_40cm_Gemmatimonadetes_10088_60_13
MGQKTHPIGFRLGISKTWRSQWYANRDFPALLREDELLRKYLKARLGHAAIADIRIERKPGKVVVTIHTGRPGVVIGKKGAEVDQLRDELTRLSGKEVGINVEEIKRPELDAQLVADNIANQLAQRISFRRAMKRAVQSAMRMGAGGIKIKCGGRLGGAEIARVEGYHEGRVPLHTLRADIDYATSTAKTTFGTIGVKVWIFKGEIVEDRRGKTYSTGV*
>14_1009_16_40cm_Gemmatimonadetes_10243_71_6
MGQKTNPIGFRLGIVKPWVSRWFATKEMPALLKEDELVRKYLHTRLGHAAIAEIHIERRPGKVTVTIHTGRPGVVIGKKGTEVDKLRDELAQLTGKEAAINVEEIKRPETSAQLVADNIAHQLQQRISFRRAMKRALQSAMRMGAQGIKVRASGRLGGAEIARTEGYHEGRVPLHTLRADIDYATSTAKTTFGTIGIKVWIFKGEVVEDLSGRTYSTGA*
>14_1009_16_40cm_Nitrososphaera_10107_34_8
MSAIKNVMKNNFRNMELDEYLRSSLSEAGYGGAEVQKTPIGTKITLFVIRPGLVIGRKGSGIRDLTSRLEQQFNLENAQVSVTEVTKPELNPHIMANRIAQLIERGTAFRRASLWTINTIMGAGAMGVEITISGKLRGERAHFEKHSAGIIPKSGKIADEVVRNSTNSILTKMGLVGIKLKISLREEIHHDFDLMLEKETKNENEIENKDIQPESDIKTESVQSDSDIKTESVQSDSDIKTESKDIINSEVKEIAVNKSET*
>14_1009_16_40cm_Nitrospirae_10061_58_17
MGQKTNPVGYRLGYNRTWSSRWYAGKDFAKLLHADIQIRKTVKEKLYHAGVSRVEIERSGDQTRVIIHTARPGIIIGRKGAEIDKLKASLEKQYGTQVYITVKEIKKPELDAQLVSENIAVQLEKRVAFRRAMKRSVAAALRLGAQGIRVNCAGRLGGAEIARTEWYREGRVPLHTLRADIDFGFAEAHTTMGQIGVKTWIYKGEALPTLPEKAESGFDRR*
>14_1009_16_40cm_Proteobacteria_10137_68_9
MGQKVNPIGIRLGITRDWTSRWYAGKRQFPLHVHTDFRVREFLKRRLAEASVSRILIERAAKKVNITIQTARPGIVIGKKGEDIEKLRQETAALLGMPMNDVRLNIAEIRKPELDAQLVGDSIAQQIEKRVMFRRAMKRAVMSTMRSGALGVKVRVSGRLNGSEIARTEWYREGRIPLHTFRADIDYGLSEAHTTYGVIGVKVWIFKGEVFDKSELAQQAGEAEAAPAPGTSPAAAPAQPVTPPTQPLTPPVPPEAPVSA*
>14_1009_16_40cm_RBG_16_RIF_WS3X_71_46_curated_10208_69_7
MGQKTHPIGFRLGVVKTWDSRWFAKRSYQEFLKEDLLIKRYLKKRLYQAGISKITIERKGDKITVGIRTARPGLVIGRKGEQVDKLSEEMKQLTKKVVQLNIEEIKRADLDAQLVAEHIAKQLEQRVSFRRAMKKAIASSMRAGAQGIRVACAGRLGGSEMARYETYREGRVPLHTLRADIDFARATAFTPYGTCGVKVWMFHGEVLDKPQGAVAQAR*
>14_1009_16_40cm_RBG_16_RIF_WS3X_71_46_curated_10403_72_7
MGQKTHPIGLRLGINKTWDSRWFAKRNYPELLKEDLLIKRYLKKRLYQAGISRITIERKGDRITIGIKTARPGLVIGRKGEQVDKLSEEMKSLTKKIVQLNIEEIKRADLDAQLVAEHIAKQLEQRVSFRRAMKKAITSSMRAGALGIRVACSGRLGGSEMARFETYREGRVPLHTLRADIDFARATAMTQYGTCGVKVWMFHGEVLDKPQTATPQAAAR*
>14_1009_16_40cm_Rhizobiales_10600_60_5
MGQKVNPIGFRLGINRTWDSRWFAKGAEYGKLLHEDMKIRNYLKEQLKQAGVSKVLIERPHKKCRVTIFSARPGVVIGKKGADIEKLRKKVAEMTNSEVHLNIVEVRKPETDAMLVAENIAQQLERRVAFRRAMKRAVQSAQRMGAEGIKITCAGRLGGAEIARTEWYREGRVPLHTLRADVDYGTATAITAYGTNGVKVWIFKGEILEHDPMAQDKRNAESQEGQRPRRERESTAV*
>14_1009_16_40cm_Rokubacteria_10140_71_15
MGQKTHPIGFRLGSTRTWSSRWFATKNYAKLLHEDVKIRRYIKDQLYHAGIAKIDIERSANRARISISTARPGIIIGRKGSEVEKLKNELQARTGKEIYLNIEEVIHPELDAQLVAENVALQLQKRVAFRRAMKKAVTSALRLGADGIRIACAGRLGGGEIARREWYRDGRVPLHTIRADIDYGLATAHTTYGTIGVKVWIFKGEVLRAAPVEA*
>14_1009_16_40cm_Thaumarchaeota_10057_39_11
MLLKDYLREAIKEAGFSDVDIQKTPIGTRVGLHVTRPGIVIGRKGSGIRDLTKVLEKDFGLKSPQISVIEITRPELEPSVMCNRMSQHIARGTAFRRAVMWTLQTIMEAGAMGVQITISGKLRGERSGFEKHSKGILPRAGYQAGVVVAEDVVHVETKMGLIGIRIRIARKEKFVPEFELKIATKELKQKPKAEEEKEIEVVEEAQIDKTKPRTESEEIEREEKLIKEVETYEDVEEELK*
>14_1009_16_40cm_Verrucomicrobia_10135_59_6
MGQKTNPIGLRIAVNKDWRSKWYAEKKEFGKLLAEDRRIRDILKKKLESASVPKIQIERAATRCRITIFTARPGVVIGRKGAEIDKIKEDLSRMTGKEIFVDIQEIKTPELDAQLVAENIALQLERRISFRRAMKKAVQTAMDFGADGIKIRCAGRLGGAELARTEMYHEGRVPLHTLRANIDYGFAEASTVYGKLGVKCWICKGETKVERGNKAAGASAAPSN*
>14_1009_16_40cm_Verrucomicrobia_10271_61_5
MGQKTNPIGLRIAVNKDWRSKWYAGKKEFGKLLTEDRNIRELLKKKLESASVPQIRIERAASRCRITIMTARPGIVIGRKGAEIDKLKEELSLMTGKEIYVDIIEIKTPETDAQLVAENVALQLERRVSFRRAMKKALQTAKDFGAEGIKIRCAGRLGGAELARVEQYHWGRVPLHTLRADIDYGFAEANTVYGKLGIKCWICKGEMKVAKPQQQAETVSA*
>14_1009_16_40cm_unknown_10122_53_10
MSVTKYFIKDVSRRLEIDEHLALELKRAGYSKVEVTKSPVGTRVVIYAAKPGMVIGRRGQSIRDLTKLLEEKFGIENPQLSVAAIEIPDQDPKVVASQVAMALQRGVHFRRSAYWAIQRVMESGALGVEITIRGKLTTERARYEKFRAGYLPRVGDPVLKSLRTAVADVQLKQGLFGINVRILPPNISFIDKPLMKPQRIPTEASTEVGPPAVAPIQSEVPAVSEAQPEKESVKVPSSEKA*
>Archaea_DPANN_Woesearchaeota_AR4_gwa2_scaffold_135
MIEREFIKQNLKEHSVEEFVSRSLKRVGHSHTKMIRTPLGEKIVIFTSRP
GLIVGRKGENIKKLTKALKKEFNLKNPQIEISEVEQYYLDAQIVAERIAD
GMERFDSSKFKAIGHKMMAEIMNAGAIGVEILISGKVPSARARVWRFYQG
YLKKCGDVSIEGVKQAYTQAHLRSGTVGIQVRIMPPDVRLPDRISLITEK
VEEPVVQEVKEEKKKARSKK
>CG1_02_FULL_Woesearchaeota_57_44
MIERQFVEKKLKEFEVQEFIAENLKRVGHSHTTLTRTPMGERIVIHASKP
GLVVGRKGQNIKTLTKTLKTRFKLDNPQIEIAEVENGNLNPTILAERIAN
TLERFGPNRFKGIGHRTIADVMSSGAIGIEVLISGKIPSARARRWRFYQG
YLKKSGDLAVTGVLKAYSTAKLKTGTVGIQVRIMPPDLELPDKVELFDEP
VMETEGTDEELIADENDDPMTTATADTKSDGKKDTSVPVAKQTAKPAAAK
RPATRKKKATPKPASKPTPKAADTNDAAGTATATKAADASSASPGDTAPP
GNTTPPGNTTHNDTTTDLTEASDES*
>CG10_big_fil_rev_8_21_14_0_10_Woesearchaeota_32_24
MIERDFIQQKTKEYYIKKYLENKLKGVGISSIVLKKIPLGEKIIIQAARP
SLIVGSKGSNIRELTQYLKREFKLENPQIEIAEIKEYFLDANIVASRIAG
SLERFGSARFKSIGHKILENIMQAGALGVEVVLSGKIPGARARSWRFYQG
YLKKCGDVAVSSVNKAQQTALLKTGIIGVRVSIMPPNIVLPDHVEILDEP
IKIIEEITEDKKVDKGIKKKATKKKTSKKKGDFAIETKKSKEKVQEKVSE
EVKSEDVPVEEPQSQKPQEEAKEEREEKQE*
>CG10_big_fil_rev_8_21_14_0_10_Woesearchaeota_45_16
MIERDFIAQKTKEYYIKQYVQQKLKGAGISQITLKKIPLGEKIIIQTSRP
SLIVGSKGANIKELTRTLKKDFNLENPQIEIAEIKDIFLDASIVAERIAS
SLERFGSARFKGVGHKTMQSVLDAGALGVEIIISGKIPGARAKNWRFYQG
YLKKCGDVALTGVRSAKTFALLKSGIIGIKVSIMPPNLVLPDSVEILDEP
EQIMEEIKEAEETEEKKAAKKPAKKSPKKKTAKKTAKKSEEKPAEEKAAV
AEAAGESAVETVESTEEPAAEDASKDIEEAEPAAEEPAAVETSEEVVETA
DKTADEESK*
>CG10_big_fil_rev_8_21_14_0_10_Pacearchaeota_30_48
MEERKFVALKKEENAIKEFVKNYLGKGKVSKVQIEYTPVGEKVIMFTSKP
GLIIGRGGEKINSLTNVLKKKFKFENPHIEIQEITNPNLDAQSVADEIAM
NIESKGSLKFKIISYRLLKQIVDAGALGVELQLSGKLPSARARTWRFTKG
YLKKVGDSSKVVDKAISIAQTKMGSIGIQVSILHPDAKIHDKIDLTPKQI
KVEEN*
>CG1_02_FULL_Pacearchaeota_39_14
MEEKKFVNFKKEELGVKDYIRGTLGKGRISEVSIEYTPVGEKIIVATNKP
GLVIGRRGEKINEMTSVLKKRFNLDNPHIEIKEITEQWLDAQIVADTIAL
DLERKGSLKFKLIAYKSLSSIMKSGALGAEIVLSGKLPSDRARSWRFAQG
YLKKTGDPSKVVNRAEAQATTMSGVVGIKVSILPPNAHIHDRVVIDDKLR
AQIRTPPAEKEEKKISKKKEKKK*
>CG1_02_SUB10_Pacearchaeota_32_132
MEEKKFVNFKKEELGVKEYIKKSLGKGRISSVSIEYTPVGEKIIVATNKP
GLVIGRRGEKIDEMTSLLKRKFKLDNPHIDIKEITQPFLDAQLVADLIAL
DIERRGSLKFKLVAYRTLKGIMDAGALGAEIVLSGKLPSDRARSWRFKQG
YLKKTGDPAKVVNRAETQATTMQGVVGIKISILPPDAYIHDRIVIDNNIR
KRIKVSIEDMDAIQKEKEREEKKSRKKVRRTKK*
>Archaea_Euryarchaeota_Thermococci_Thermococcales_Thermococcaceae_Palaeococcus_pacificus_DY20341
MAIERYFVKEAVKEMLIDEYLEKELRRAGYGGLDIKKTPLGTKVIIFAAN
PGYVIGRGGRKIRQLTRILERRFNLENPQIEVEEIKNPYLNAKVQAVRLA
QALERGIHFRRAAYSAIRAIMNRGGARGVEIRISGKLTGERAKSVRFYQG
YLAKVGNPAETLVSKGYAQAILKLGVMGVKVSILPPDAKLPDEIEIVDKQ
EEIVEEVSEQ
>Archaea_Euryarchaeota_Thermococci_Thermococcales_Thermococcaceae_Pyrococcus_furiosus_DSM_3638
MAIERYFIREAVREMLIDEFLEKELRRAGYGGLDIKKTPLGTKVIIFAAN
PGYVIGRGGRRIRELTRILEKQFGLENPQIEVEEIKNPYLNAKVQAVRLA
QALERGIHFRRAAYAALRAIMNNGARGVEIRLSGKLTGERAKSIRFYQGY
LAKVGNPAETLVSKGYAQALLKLGVIGVKVAIMPPGARLPDEIEIIEKPV
EEEVVSNEAE
>Archaea_Euryarchaeota_Thermococci_Thermococcales_Thermococcaceae_Thermococcus_kodakarensis_KOD1
LAIERYFIKEGVKEMLIDEFLEKELRRAGYGGLDIKKTPLGTKVTIFAAN
PGYVIGRGGRRIRELTRILEKQFGLENPQIEVEEIKNPYLNAKVQAVRLA
QALERGIHFRRAAYSAIRAIMRNGARGVEIRLSGKLTGERAKSVRFYQGY
LAKVGNPAETLVSRGYAQAQLKLGVIGVKVSIMPPDAKLPDEIEIKEIVE
EEVSANEAQ
>Archaea_CP_Z7ME43_WOR_bin_DG_70
ERRFIEENVKNATLDEYLAKTLRAGYGGMDLKRSPLGTRIIVRIERPGLV
IGRKGRSIKRLTERVETQFNMNPQIEVEEIEKPELNANVMASKLANSLEK
GVNFRRAAYGTLRRMMEAGAKGVEIVISGKITGGRSRSIRFAHGYLKKAP
AIEQVDTGYAVAKKKMGVFGVNVKIPPDAVLPDE
>CG08_land_8_20_14_0_20_Hadesarchaea_51_8
MPVERAIIKRGMKRAELEEFLEKELENAGYGGVDVRRVPMGTRVALHVER
PGIVIGRKGRSIKDLTETLEKEYDIENPQVEVVEIKTPELNAKVMAKRLA
FMLERGISSRRAGYIMLRRIMRAGARGVEIVISGKISGERHRSQRFYDGY
LKKAGEPALNLVSYGFAEAKLKPGMVGVKIRIMPSGVRLPDEIRFLEEEE
EEKKVEAKPAEEAQPTADVQEKKPEEEVEEKPVETPPEEPQEAKSEDEKP
HEGEEKSGDT*
>Archaea_SAGMEG_N21
FIKLGLKRVWLEEYLQKELEHAGYGGVEIKRIPTGTRVALYVERPGMVIG
RKGKSIKQLTEDLASKYGVENPQVEVVEIKVPELCAPVMAKRIAFALERG
MNFRRVGYAALRRIMNAGALGAEIIISGKLSGERAKTARFYEGYLKKAGE
PAARFLSVGYAPAKLKPGIVGVKVRIMPPGVRLPDQIELKEKVKEEVK
>Archaea_SAGMEG_45
MPVEKHFIKQGLKRVELETYLENELKAGYGGVDIKRVLTGTRVTIYVERP
GMVIGKKGKSIKQLTDELEQKFGLEKPQVEVVEIPKPELSGPIMAKHIAF
ALERGLSVRRVGQSMVRTIMDAGARGVEIVISGRIAGERSKRMRFYEGYL
SKAGEPAEKLVSHGQAVAKLKPGIVGIKVSIMPPDVPLPGEIKIAE
>Archaea_Euryarchaeota_Methanococci_Methanococcales_Methanocaldococcaceae_Methanocaldococcus_jannaschii_DSM_2661
MIERTFVKENVKRLLIDEYFKKELSKAGYSHCDIRKTPIGTKIIIYAEKP
GFVIGRRGSRIRELTETLAKEFGVEKPQIDVKPVENPDLDAQVVAQKVAQ
SLERGLHFRRVGHTAVRRVMNAGAKGVIVIISGKLTGERARTEKFMAGYM
KHCGEPAEELVDKGRAIAKTKPGVIGVTVKIMRPDVLLPDEIIIKEDAEV
KHVVEEEQ
>Archaea_Euryarchaeota_Methanococci_Methanococcales_Methanocaldococcaceae_Methanotorris_igneus_Kol_5_chromosome
MIERVFVEESIKEMLIDEYFKKTLAKAGYSHMEIRKTPIGTKITIYAEKP
GFVIGRKGKRVKELTETLEKTYKVNKPQIEVKPIEDPNLDPEVVAQKIAT
SLERGMHFRRVAHAAVRRVMNAGAKGVVVIISGKLTGERARTEKFMAGYM
KHCGDPSETLVRKAFKLAKLKLGVIGVTVKIMPPDIVLPDEVIIKDDGEI
KEVSEEVVE
>Archaea_Euryarchaeota_Methanococci_Methanococcales_Methanococcaceae_Methanococcus_maripaludis_S2
MIERTFVGENVSETLIDEYFKTKLVRAGYSHIDFKKTPIGTRITVFAEKP
GFVIGRKGKMVKELTETLATEYSVKNPQIEVKQVENPDLDPAVVGHKIAS
SLERGMHFRKTAHSAIRRVMGSGAKGVAIIVSGKLSGERSRTEKFMDGYM
KHCGEPAEALVNKSHQLAKLKLGIVGVTVKIMRPDVSLPDEIVISSGEIK
EVSEISEVSQE
>Archaea_Euryarchaeota_Methanococci_Methanococcales_Methanococcaceae_Methanothermococcus_okinawensis_IH1_chromosome
MIERAFVKENVVETLVDEYLKNKLPRAGYSHMDIKKTPVGTRITVFAEKP
GFVIGRKGRMVKELTETIANKYGVENPQIEVKQIQNPDLDPEVVAQKIAS
SLERGMHFRRVAHSAVRRVMGAGAKGIVIIISGKLTGERSRTEKFMEGYM
KHCGEPSEVLVKKAHKLAKLKLGIIGVTVKIMPPEIVLPDEIVIRDGAGE
VQEVAVNESAAVVGEVSEE
>Archaea_Euryarchaeota_Methanopyri_Methanopyrales_Methanopyraceae_Methanopyrus_kandleri_AV19
MVMYGENVPVHKKFVQYGMLKTELDEYLEEELGRAGYGGMRLQRVPNATK
IIAYVERPAIAIGRRGRNIRRVEEEVQERFPLLGRVSIEVKELPSPELNP
RVVARRLASALERGIHFRRAAYGALRRIMNAGAKGAMIILSGKLIGARAR
TEKFMEGAVKYCGEPGDEYMIEGYVQAVTKPGAIGVTVRIMPPDVELPDE
LEIRPPEEVEDELKELIGKSEDEAEGA
>Archaea_Euryarchaeota_Methanobacteria_Methanobacteriales_Methanothermaceae_Methanothermus_fervidus_DSM_2088_chromosome
MIEKEFIAESLKRAEIDEFLEKELERAGYGGMDIQLTPLGTMITIYAERP
GLVIGRGGRTVRRLTNILRKRFGLDNPQIEVKEVEVPELNPKIMAHRIAS
MLERGMHFRRVAYGTLRRIMAAGAQGAEITISGKIRGARATSVKFTEGHI
KKCGEPAEKFVKTGFATAQLKPGVLGVHVKIMPPGVKLPDEIKIKKEALK
ETESKPEESVEEGASEE
>Archaea_Euryarchaeota_Methanobacteria_Methanobacteriales_Methanobacteriaceae_Methanosphaera_stadtmanae_DSM_3091
MIEKDFVKEGLKRTRIDEYLETKLERAGYGGMDIQVTPVGTMVIVYAEKP
GMVIGRGGKTVRAITKTLKNNFDLENPQVEVKEVDVPELNPRIMAHKVVA
MLQRGMQFRRVAYSIIRRIMSAGAQGVEVTISGKIRGSRSACAKFNEGYI
KKCGEPSIKYVKEGFATVQLKPGVLGIYVRIMPPEVTLPDNIEISEPEIV
DVEEPVAQEVPEVQESEIVEEITGEDILEELSEESEIEEITEEIEDVETL
EE
>Archaea_Euryarchaeota_Methanobacteria_Methanobacteriales_Methanobacteriaceae_Methanobacterium_sp._SWAN_1_chromosome
MIEKDFVTEGLKRTRIDEYLETQLERAGYGGMEIQVTPLGTMVVVYAERP
GMVIGRGGKTVRSITQNLKNDYGLENPQVEVKEVEVPELNPKIMAHKIAN
MLQRGMHFRRVAYTALRRIMGAGAQGVEVTISGKIRGSRSACSKFTDGYI
KKCGEPANKHVRKGFATVQLKPGVLGIYVRIMPPGILLPDKVDIKDIEIE
EPAVEKVVENIEKEEAPKSAEKVEVVEEAVKPEDILEEITEEKAEDIEEV
PEEVPEESVEEAVEPEEEAAKPDEKTSEEPVESKDDETSPKDTDKSEAAE
SEDKSKTEEKADKSE
>Archaea_Euryarchaeota_Methanobacteria_Methanobacteriales_Methanobacteriaceae_Methanobrevibacter_smithii_ATCC_35061
MIEKDFVTEGLKRTRIDEYLEKELERAGYGGMDVQITPLGTMVVVYAERP
GMVIGRGGKNVRAITNTLKNDFGLDNPQIEVKEVSVPELNPKIMAYKIAN
MLQRGMHFRRVAYSTIRRIMGAGAQGVEVTISGKIRGSRSAVAKFVEGYI
KKCGEPSIRLVEEGFATVQLKPGVLGIYVRIMPPETVLPDSVEILPPKME
IIEDDEVVEVEELDDSEEIVEEEIVEEVEDLDELEEIVEEESAEEAKEDS
>Archaea_Euryarchaeota_Methanobacteria_Methanobacteriales_Methanobacteriaceae_Methanothermobacter_thermautotrophicus_Delta_H
LIEKDFVVEGLRRTRIDEYLEKELERAGYGGMDVQVTPMGTMVVVYAERP
GMVIGRGGKTVRAITQKLKNKFDLENPQVEVKEVDVPELNPKIMAHKIAA
MLQRGMHFRRVAYTTMRRIMAAGAQGVEVTISGKIRGARSATAKFTDGYI
KKCGEPSVKHVREGFATVQLKPGVLGVYVRIMPPDVVLPDKVEIEDPRVT
ETPAEEASEASEVVEDLEEVEDLEEIEDLEEVEDLEEVEDLEDTEAEKKD
ADGEESEK
>Archaea_Euryarchaeota_unclassified_Euryarchaeota_Aciduliprofundum_boonei_T469_chromosome
MDERKFVKENVNRLLMKEYLMKETAMAGFGGLEIQRTPLGTRIILEVERP
GMVIGRKGAKIKELTDKLQQDFGVENPTIEVKESPNPYLNAQIMAQKLAM
ALERGWHFRRAGHSTLRRIMEAGAKGAQIIISGKLTGDRARTEKFMDGTI
KYNGKPVELVRMGYATAKTKPGIIGVTVKIMPPDAKLPDEVNILPPVEAE
EEKVNEDIKEEVNENAEGTQSEADKGNESGREAKETQ
>Archaea_Euryarchaeota_Thermoplasmata_Thermoplasmatales_Thermoplasmataceae_Thermoplasma_acidophilum_DSM_1728
MKERKFINEAVKRLLVCEYVVKETENAGFGNMVMKRTPFGTNITLYVNRP
GLVIGRRGSKVQQMTDTLEKKYGIETPQIEVKDVKDPDLNPSVIAKKIAL
SLEKGWSYRKAGNTSLNRTIQAGAKGVLIKISGKISGERARYQKFIYGNV
KYSGEPGSKGMITGFSTAKLKVGILGVTVKILNPEYKLPDVFSIENITGG
EEVGTESKADQTDVEGRETGNAEES
>Archaea_Euryarchaeota_Thermoplasmata_Thermoplasmatales_Picrophilaceae_Picrophilus_torridus_DSM_9790
MKEKRFVNDNIKRLLVSEYLRKENDNAGFGGMEMKRTPYGTNITLYVNRP
GLVIGRHGTKIKEMTETLEKRFAIESPQIEVKEVNTPDLNPQIASKKIAL
SLEKGWNYRKAGNTSLRKMIDLNAPGVLIRIGGKISGERARAQKFMFGKI
KYSGEPARSGVEYGFSEAKLKTGIIGVSVRILKSNYRLPDDIEIKPVKIE
KEVENNGAESKGAEGNE
>Archaea_Euryarchaeota_Thermoplasmata_Thermoplasmatales_Ferroplasmaceae_Ferroplasma_acidarmanus_Fer1
MMKEKKFVSDNIKKLLVTEYLQSENDSAGFGGMDMKRTPFGTNITLYVNR
PGLVIGRHGSKIKAMTSILETKYGLESPQIEVKEVENADLNPQVISKKIA
LSLEKGWNYRKAGNTTLRRIIDQHARGVLIRIGGKISGERARTQKFMYGE
IKYSGEPARAGVITGYSVAMLKTGAIGIYVRLLRQDYHLPDEISINTERK
IPVPDKKSMPEESKEVEEDGTKS
>CG01_land_8_20_14_3_00_Euryarchaeota_38_12
MVSERKFISENVRRVLLREHIKKEVERAGFGGLEIQRTPMGTRVTLIAER
PGMVIGRKGKAIKNLTDTIEKKFTFDNPQIEVQEVKNPNLNANIMARKLA
DSLERGWKFRRAGHSTVQKIMGAGAKGCQVIIAGKLTGERHRTAKFTEGH
IKHSGETANIWMDKGYATALTKPGILGVKVFIMNPDAKLPDEIRILTAKK
GMEEKKPEKIEEEKVEKEEKKQSKKKEEVKKPEEKASSIIKKLKKKIKKQ
GAVEELEI*
>Archaea_Euryarchaeota_Thermoplasmata_Thermoplasmatales_Thermoplasmatales_archaeon_SCGC_AB_539_C06
MAGERKFVKEKVNRTLVKEFLKKEIEGAGFGGLDIQRTPMGTRINMIVER
PGLVIGRRGANINKLTEELSKKFGMDNPQIEIQEAGSAASLNAQIMAEKL
AEALERGWHFRRAGHSTVRRIMEAGAKGCQIIITGKLTGARHRVEKFTQG
HVKYCGEPAREVMDNGYATAKKKLGMLGIKVRIMKSDARLPDEVNINQPT
KEIKEEKVKVKEEKKEVKKTEEKKLTDISGVGPSLAKKFEKADIKSIKQL
DDMALEDLASIKGIGEKTAKKIKEKLKKMSNEEL
>Archaea_Euryarchaeota_unclassified_Euryarchaeota_Marine_Group_II_uncultured_marine_group_II_euryarchaeote
MAGKKSTLRTIVNRNVERHLVKEFLMQNTKRSGFGALDIRRTPQGTEVTV
HAERPGMVIGRKGKIINELQKRLNEEFDLENPKLKVEEIEKATLNAQVMA
EKIASALERGWYHRRAGNSAAQNIMDSGARGVIVTLAGKLTGSRNRTEKY
IRGHXXXXXXHVKYCGETALQHMDRGYSVAVKKLGTIGVTVAIMRAGTKL
PHEISIFSDEELRIRAEQAEAANAAAPAGASE
>Euryarchaeota_archaeon_RBG_19FT_COMBO_69_17
VRETKVERKDRRIIQENVRRVLLKEYLMRETKRAGFGGLDIQRTPMGTRV
TLLAERPGLVIGRKGGAIKSLTEAVDRNFKFDNPQIEVQEVQQPALNAQI
MAEKLANALERGWHFRRAGHSTVRRIMESGAKGCLVVIAGKLTGQRHRRE
KFKAGHIKYCGEPRNLWMDLGFAIAKLKPGVIGVTVEIMDPKAKLPDDIE
IRPASEVPVAPEVPPPAEEPVEEAPATAPAAPEPDAEAPTEDEPADEALP
PEAKAPGKKEKKLPVKASKVAEKRIKKVLKEVKELDVEVGLDLEKEGKA*
>Euryarchaeota_archaeon_RBG_16_68_13
VPAAKQDQRKDRRIIAESVRRVLLKEYLMSETKRAGFGGLDIQRTPMGTR
VTLLAERPGLVIGRKGGAIKSLTEAVERNFKFDNPQIEVQEVERPALNAQ
IMAEKLSNALERGWHFRRAGHSTVRRIMEAGAKGCLVVVAGKLTGQRHRR
EKFKAGHIKYCGEPRNLWMDRGFAVAKLKPGVIGVTVEIMNPRAVLPDEI
TVRPASEVPQAEAPVVETIPVEPVEADVEPAPEAPPAEPELPVEPEASVA
EPADVETTEDRKKKRKLPIRATKVAEQRFKKVLKEAKDLGVDVEVTDEKE
AS*
>Euryarchaeota_archaeon_RBG_16_67_27
VPEAKSARRKDRRIIAENVRRVLLKEYLMRETRRAGFGGLDIQRTPMGTR
VTLLAERPGLVIGRKGGTIKMLTEAVEKSFKFDNPQIEVQEVEQPSLNAQ
IMAEKLANALERGWHFRRAGHSTVRRITEAGAKGCLVVIAGKLTGQRHRR
VKFKAGHIKYCGEPRNLWMDTGFAVAKLKPGVIGVTVEIMDPRAKLPDDI
EVAPAVPADAAPMPPLTKPPASEGPIEEAAPPTPTEAPEAPADEEAVVLL
EEPEAKKVAVTATKVAGRRLKKALKQVKDVEVDVEIEVKEGEK*
>Archaea_Euryarchaeota_Methanomicrobia_unclassified_Methanomicrobia_Candidatus_Methanomassiliicoccus_intestinalis_Issoire_Mx1
MASERKFIAENTRRVLLKEYLMKEVTRAGFGGLDVQRTPMGTRVTLITER
PGIIIGRRGAAIKNLTRAIEEDFSFDNPQVEVQEVDNPNLNAQIMAEKLA
FALERGWHFRRAGHSTIRRVMDNGARGCHIIIAGKLTGQRHRTEKFKEGY
IKFCGEPKIQDVDKGYAVAKLKPGVIGVTVEIMRPNSKLPDEIDVTLPVE
AAEKFPELASLMEKKDDFRPVELKSEVVVEEPVEEPEAEPVEAEAPEAEE
PKIEEDENQGGEQ
>Archaea_Euryarchaeota_Thermoplasmata_Thermoplasmatales_Thermoplasmatales_archaeon_BRNA1
MASERKFVAENVRRVLLKEYLMKEVSRAGFGGLEVQRTPMGTRVILSTER
PGLVIGHKGQTIKNLTYAIEKNFGFENPQIEVQEVPDVSLNAQIMAEKLA
FSLERGWHFRRAGHATLRRVMEAGARGCYIVVAGKLSGQRHRTEKFKEGS
IKYCGEPKIQFVDEGYAVAKLKMGVIGVTVRIMQSDSKLPADINIVDKTT
AAERLPDVFRNTAAAEAPAEAPAQESE
>Euryarchaeota_archaeon_RBG_13_61_15
MASERKFVSENIRRVLLKEYLMTRIGRAGFGGLDVQRTPMGTRVTLITER
PGLVIGRRGEAIKSLTRAIEEDFNFNNPQIEVQEVENPNLNAQIMAEKLX
XXXXXGWHFRRAGHSTVRRIMDSGARGCQVIIAGKLTGQRHRTEKFKEGH
IKYCGEAKLNFMHQGFAAAKLKPGVIGVTVQIMDPNARLPDEIDIIPPPE
TPTPATQAPAAPAVEGKAEEQKVAQAVEDLKKAAATEAVAKPKKPRLKKK
EGEAGALPASAAPGTPGEEKKPVKRRKKKEAAPVATPAEGAITPAPVQAI
TVPEKVAPLAEVPEKKEEKKPEPEGSKEA*
>Euryarchaeota_archaeon_RBG_19FT_COMBO_56_21
MASERKFVTENIRRHLLREYMMAKVGRAGFGGLDVQRTPMGTRVTLMTER
PGLVIGRRGEAIKLLTKAIEEEFKFNNPQIEVQEVPNPNLNAQIMAEKLA
NALERGWHFRRAGHSTVRRIMDSGARGCQVVIAGKLTGARHRTEKFKEGH
IKYCGQAKLDFMEKGFAVAKLKPGVMGITVNIMNPNARLPDEIEIIPPPA
EAAPAVEAPKPAADMVAEEKKAAEAVATLKKEATAATGAIAAAQKPKRAR
KKKVVGAPEGAATAAAPEGTPGADDKKSVRKRKKKDGSEEAAAPPATEAI
TEVKPGAIMTVEPKPLAEVPEKKPEEKKPEAPPVEEKKEA*
>Euryarchaeota_archaeon_RBG_13_57_23
MASERKFVTENIRRHLLREYMMAKVGRAGFGGLDVQRTPMGTRVTLMTER
PGLVIGRRGEAIKMLTKAIEEEFKFNNPQIEVQEVPNPNLNAQIMAEKLA
NALERGWHFRRAGHSTVRRIMDSGARGCQVVIAGKLTGARHRTEKFKEGH
IKYCGQAKLDFMEHGFATAKLKPGVMGITVQIMNPNARLPDEIDIIPPPP
EAAPAVEAPKPAAEMAAEEKKAAEAVQALKKEAAPAAGAVAKPKKPRKKK
AEGAPEGPTPATTPSGTPASPGAEEKKVVRKRKKKEPTDAAAVPAKPTTE
AITEVKPEAITLVEPKPLAEVPEKKPEEKKAESPPVEEKKEA*
>Archaea_Euryarchaeota_Archaeoglobi_Archaeoglobales_Archaeoglobaceae_Archaeoglobus_fulgidus_DSM_8774
MAVERKFVQERLKKLMVKEWIKDEVRSAGFGGVDILRTPLGTQVTLFVER
PGLVIGKGGRRIKALTEKLKDFGIENPQVSVDEVEKPEFNAQLMASLLAR
ALERGWYFRRAGYRFLYRIMEAGAKGCEIEISGKLVSERARTEKFVAGTI
VHTGDPAESMVQKGFDIAIKKLGVLGVSVRIIPPDVTLPDEFEVKDVNIE
HLRGESGEDEGDKGDEQGGEAQEAEGAGA
>Archaea_Euryarchaeota_Archaeoglobi_Archaeoglobales_Archaeoglobaceae_Ferroglobus_placidus_DSM_10642_chromosome
MAVERKFIEDKVKKLMVKEWIVEEVRNAGFGGLDIVRTPLGTQVTLFVER
PGLVIGRGGRRIKALTEKLKEFGLDNPQISVDEIDKPEFNAQLMASLLAR
ALERGWYFRKAGYRFLYRIMEAGAKGCEIEISGKLTSERARTEKFIAGTI
IHTGDPAITCVREGFDIAIKKLGVYGVRVRIIPPDAELPDEFVVKDVPVE
QLKEVKAEEGGEGSEDGGDQANE
>Archaea_Euryarchaeota_Methanomicrobia_Methanomicrobiales_Methanomicrobiaceae_Methanofollis_liminatans_GKZPZ_DSM_4140
MAIERKFVSEGVTRVRVEEYLSRELKRAGYGGMDIVRTPMGTQVTIFAEK
PGIVIGKGGKLVRQLTQDLSTNFNLESPQVEVQQVANPSVNAQIMAERLA
TALERGWYFRKAGQSTMRRVMESGALGCEIVLSGKLTGARSRVQKFLEGY
VKHCGEPSITIVEKGYAIAIKKLGIIGVQVKIIPGDAKLPDRFEVLPPKP
YSAETVEESTNIGDDVDAELAEFEDKVPETLIEGEQ
>Archaea_Euryarchaeota_Methanomicrobia_Methanomicrobiales_Methanomicrobiaceae_Methanoculleus_bourgensis_MS2
MAIEKKFISEGVRNVRVEKFLTKELKRAGYGGMDITRTPLGTQITIFAEK
PGIVIGKGGKQVRQLTQDLATHFGIESPQVEVQQVQNPNFSAQIMAERLA
NALERGWYFRKAGQSTIRRVMESGALGCEVIVAGKLTGARSRTQKFTEGY
VKHSGEPSETIVEKGYALAVKKLGTIGVQVKIVPPGAKLPDTFEVLEPEP
KKAPVPVPEPEEVGEDELEEEFEEFSGEEYPEER
>Archaea_Euryarchaeota_Methanomicrobia_Methanomicrobiales_Methanomicrobiaceae_Methanomicrobium_mobile_BP_DSM_1539
MAIERRFVENGIRSARVEQYLAKELKRAGYGGMDMARTPLGTQVTIFAEK
PGIVIGKGGKVVRDITTALQNEYGIDAPQIEVQQVENPAFNAQIMAERLA
NSLERGWYFRKAGTSILRRVMESGGLGCEVIISGKLTGARSRVQKFTEGY
IKHSGEPSETIVDSGYAIAIKKLGVIGCQVKIVPPGAQLPDHFEIIESDK
KGEKGAKHAFSAEDLSEDALGKEIDAEMEAAEDVPEEEDF
>Archaea_Euryarchaeota_Methanomicrobia_Methanomicrobiales_Methanomicrobiaceae_Methanoplanus_petrolearius_DSM_11571_chromosome
MAVERRFVEDGVRAARVEKYLRKELKRAGYGGTEIVRTPLGTQITIYAEK
PGIVIGKGGKVVREITSNLQNDYGIESPQIEVQQVENPAFNAQIMAERLA
NSLERGWYFRKAGTSIIRRIMESGALGCEVVISGKLTGARSRVQKFTEGY
IKHAGEPSETIVEHGFAIAIKKLGVIGCQVKIVPPGAQLPDHFEVLEPET
ISKSEPARAEPEEEIPEEDIIGQEIDAEMEAVEDVPKEEDF
>Archaea_Euryarchaeota_Methanomicrobia_Methanomicrobiales_Methanoregulaceae_Candidatus_Methanosphaerula_palustris_E1_9c
MAVERKFVAEGVRKVRVERFLLRDLKRAGYGGMDIARTPLGTQVTIYAEK
PGIVIGKGGKVVRQLTQDLATTYGIESPQIEVQQVQNPNYNAQIMAERLA
NALERGWYFRKAGSNVVRRVMESGALGCEVVLSGKLTGARARVQKFTEGY
IKHSGEPSITIVEKGYAIAIKKLGTIGVQVKIIPPDAKLPDQFEILDVKK
PEIPAEQEEIAVVDIGEEIDAELANTPDEYGEVQ
>Archaea_Euryarchaeota_Methanomicrobia_Methanomicrobiales_Methanoregulaceae_Candidatus_Methanoregula_boonei_6A8
MAVERKFIAEGARKARVEKYLTKELKRAGFGGMDIARTPLGTQVTIFAEK
PGIVIGKGGKLVHQLTQDLAQNYGVESPQIEVQQVQNPSFNAQIMAERLA
NALERGWYFRKAGSSIMRRVMDSGALGCEVVIAGKLTGARARTQKFTEGY
IKHCGEPSNTIVEKGYAIAIKKLGVIGVQVKIVPADAKMPDHFAIIEQEK
KLPAPKTTVTAVIETDNEEPALPDENIDEEV
>Archaea_Euryarchaeota_Methanomicrobia_Methanomicrobiales_Methanocorpusculaceae_Methanocorpusculum_labreanum_Z
MTIEKKFVADGVRKVRVEQYLNKELKRAGYGGMDIVRTPVGTQVTIFAEK
PGIVIGKGGKLVRQLTTDLSTVYGIESPQVEVQQVANPNLNAQIMAERLA
NALERGWYFRKAGTSVIRRVMDSGALGCEVIIAGKLTGARARVQKFVEGY
IKHSGEPSESIVEKGYATAIKKLGIIGVQVKIVPPGAKLPDQFEIRADAA
PAPARVVETDIFEEFDAELAAEPEPEFVEEV
>Archaea_Euryarchaeota_Methanomicrobia_Methanomicrobiales_Methanospirillaceae_Methanospirillum_hungatei_JF_1
VAVERKFVADGVRKVRVERHLGHELKRAGYGGMDLIRTPLGTQVTIFAEK
PGIVIGKGGKVVRTLTQDLATTYGVESPQIEVQQVDNPNLNAQIMAERLA
SALERGWYFRKAGSSTLRRIMDSGALGCEVVISGKLTGARGRVQKFTEGY
IKHSGDPVNTLVDKGYAVAIKKLGVIGVQVRLIPPGAQLPDHFEVTAAVT
KKQRNMAHITRIPSEYDEEDLDLDAIVNEPDDFMEEE
>Archaea_Euryarchaeota_Methanomicrobia_Methanomicrobiales_Methanoregulaceae_Methanolinea_tarda_NOBI_1
MAVERKFVAEGARRARVEKHLKKELKRAGYGGMDLQRTPLGTQVTIFAEK
PGIVIGKGGKLVRQLTQDLATDFAVESPQIEVQQVPNPNFNAQIMAERLA
NALERGWYFRKAGQSIIRRVMDAGALGCEVIIAGKLTGARARVQKFTEGY
IKHSGEPVNTIVEKGYAVAVKKLGVIGVQVKIIPAGAKIPDHFEVTAKRE
KPEKKGIEIPVVSVGEDLAEDDIPVEPDEFDEEELLRRK
>Archaea_Euryarchaeota_Halobacteria_Halobacteriales_Halobacteriaceae_Haloquadratum_walsbyi_HBSQ001_DSM_16790
MADEHQFIENGLQRSQIDEFFADELGRAGYGGMDVAKTPMGTQIVLKAEK
PGMVIGKGGKNIRKVTRELEDRFNLDDPQIDVQEVDEPDLNARIVADRLA
NALERGWYFRKAGHTTIDRIIESGALGAEIVLSGKVTGARSRVEKFNRGY
IKHNGEPAQEIVDEGQGVAVMKLGTIGVTVKIIPPGAELPDDFEIHDDVD
VEPVEQVAESDGVDSLLAEDPADIPDVGADDDVTVPQETPEEIIDEEVVE
ADPGVSSEDEEVVTEPVDIGGDDEDVEDIEVVSDDSGNDTETVAEEVEEL
DAEVEAEAEDLVAEMEDIDEEDV
>Archaea_Euryarchaeota_Halobacteria_Halobacteriales_Halobacteriaceae_Halococcus_saccharolyticus_DSM_5350
MGSEQTFIEDGMQRTQIDEFFGDELERAGYGGMELAKTPMGTQIVLRAEK
PGMVIGKGGKNIRKITTQLEERFDLDDPQIDVQEVDEPDLNAQIVADRLG
NALERGWYFRKAGHTTIDRIMDAGARGAEITLNGKVTGARSRNEKFNRGY
IKHNGEPAQSIVDRGDGVAVMKLGTIGVTVKIIPPDAELPDDFRIQEDVD
TSVLEPEEVEGDDVEELLSGDGEEPVAGPEESDSEEDFEVTETPPEGEAE
TTEAGAEEIIEEEIEAEQGAAETAPDESVEASEDIDEELSEETDAAAEAI
LDEMDDAEADSDLTAIDGVGDAKADALVEAGFESVAAVRAASEDDLAEAE
GVGPAFAERIKEGAEDLGGGDA
>Archaea_Euryarchaeota_Halobacteria_Halobacteriales_Halobacteriaceae_Halorubrum_sp._A07HR60
MADELQFIENGLQRAQIDEFFSEELGRAGYGGMDIAKTPMGTQIVLKAEK
PGMVIGKGGKNIRKVTTALEEQFGMDDPQIDVQEVDEPDLNARIVADRLA
NALERGWYFRKAGHTTIDRIMDSGALGAEIVLSGKVTGARSRVEKFNRGY
IKHNGEPAQNVVDDGQATAVMKLGTIGVTVKTIPPGAQLPDDFEITDDAE
VPEVEQAAAAEGVESLLEEDPDEIPDVGEGDDEEVTIPDEDPEEIIDEEV
VEEVVGEVDEAGGVAAEPEVDDSDAATQEEVDAELDDLDEGVEQEAAELI
DEMEGVGGDDDAEAEEED
>Archaea_Euryarchaeota_Halobacteria_Halobacteriales_Halobacteriaceae_Halobacteriaceae_archaeon_G22
MADEHQFIEDGLQRSQIDEFFENELGRAGYGGMDVAKTPMGTQIVLKAEK
PGMVIGKGGKNIRKVTTELEERFDMDDPQIDVQEVDEPDLNAKIVADRLA
NALERGWYFRKAGHTTIDRIMDAGALGAEINLNGKVTGARSRDEKFNRGY
IKHNGEPAQDVVDTGQGVAVMKLGTIGVTVKIIPPGAELPDDFEVADDAE
APEVEQTVEDDGVEALLEEEPEEVPDVGDDEDVEVPTDEPDDVDVIDEDV
VEEVIESDETEDGDGAADTGEPSGESAADAEEMEDLDEDVESEAEELVAE
MESDEDDSDDEEETASDDSGDEDEAASDDEDEEEEE
>Archaea_Euryarchaeota_Halobacteria_Halobacteriales_Halobacteriaceae_Halosarcina_pallida_JCM_14848
MADEHQFIENGLQRSQIDEFFADELGRAGYGGMDVAKTPMGTQIVLKAEK
PGMVIGKGGKNIRKVTKELENRFDLDDPQIDVQEVDEPDLNARIVADRLA
NALERGWYFRKAGHTTIDRIMDAGALGAEIILAGKVTGARSRVEKFNRGY
IKHNGEPAQSIVDEGQGVAVMKLGTIGVNVKIIPPGAKLPDDFEIEDDAD
PEAVEQTVESEGVEELLEDEPEEIPDVTEDDEDVDVPDEDPTEVIDEEIV
EEVVEESGDVASRSESAEPDPQEEPVGTGDVEDEDVSPDDDEADATEAEL
DEEVEAEAEDLVSEMEEADEDEANADDADEESEADAADEETEE
>Archaea_Euryarchaeota_Halobacteria_Halobacteriales_Halobacteriaceae_Halogeometricum_borinquense_DSM_11551_chromosome
MADEHQFIENGLQRSQIDEFFAEELGRAGYGGMDVAKTPMGTQIVLKAEK
PGMVIGKGGKNIRKVTKALETRFNLEDPQIDVQEVDEPDLNARIVADRLA
NALERGWYFRKAGHTTIDRIMDAGALGAEIVLSGKVTGARSRVEKFNRGY
IKHNGEPAQEIVDEGQGVAVMKLGTIGVTVKIIPPGAKLPDDFEIEEDAD
VEPVEQAVESEGVEELLEDEPEEIPDVAADQEEVEVPDEEPSEVIDEEIV
EEVVEESGDVESDAETDESEDDEEPADEAELDEEVEAEAEDLVAEMEAAD
EDEDDEETEE
>Archaea_Euryarchaeota_Halobacteria_Halobacteriales_Halobacteriaceae_Halobiforma_nitratireducens_JCM_10879
MADEQQFIENGLQRSQIDEFFQEELGRAGYGGMDVAKTPMGTQIVLKAEK
PGMVIGKGGENIRKVTTALEERFDLEDPQVDVQEVEEPDLNARIVADRLA
NALERGWYFRKAGHTTIDRIMEAGALGAEIVLSGKVTGARSRVEKFNRGY
IKHNGQPAEEIVDEGQATAVMKLGTIGVTVKIIPPNAQLPDDFHVHEDLD
PKEIVPDAVEANEAEGVEELLEGEPDEADAAPEGVEAAADEADADEDLDE
EVVEEVIEEEVEADADASEEFEEVEVPGGDEDVEEELEELEEDVEAEAEE
LVAEMEDEADEADEDEGGDA
>Archaea_Euryarchaeota_Halobacteria_Halobacteriales_Halobacteriaceae_Natrialba_magadii_ATCC_43099_chromosome
MADEHQFIENGLQRSQIDEFFQEELGRAGYGGMDVAKTPMGTQIVLKAEK
PGMVIGKGGENIRKVTTALEEKFNLEDPQIDVQEVDEPDLNARIVADRLA
NALERGWYFRKAGHTTIDRIMEAGALGAEIVLSGKVTGARSRVEKFNRGY
IKHNGEPAEEIVDEGQGTAVMKLGTIGVTVKIIPPNAELPDDFQIHEDMD
PEELVPEAVEANEAEGVEELLEGEPEEAEAADEGVEAAADETVETAADDE
AELDEEVVEEVIEEEVAADDDEDDSDADADADADADADADADDEDLEELE
EDVEAEAEELVEEMEADADADADADADADDEGGDA
>Archaea_Euryarchaeota_Halobacteria_Halobacteriales_Halobacteriaceae_Haloterrigena_turkmenica_DSM_5511
MADEHQFIENGLQRSQIDEFFQEELGRAGYGGMDVAKTPMGTQIVLKAEK
PGMVIGKGGENIRKVTTALEEKFNLEDPQIDVQEVDEPDLNARIVADRLA
NALERGWYFRKAGHTTIDRIMEAGALGAEIVLSGKVTGARSRVEKFNRGY
IKHNGEPAEEVVDHGQGVAVMKLGTIGVDVKIIPPGAELPDDFEIHEEMD
PEELVPDAVEANEAEGVEELLEGEPEDAEASAEGAEASADEAAETEPEID
EESVEEVIEEEVAGEDEEDVEVPDESPIEEDLDELEEDVEAEAEELVAEM
DEEEADADADEDEGGDA
>Archaea_CP_Thorarchaeota_WOR_bin_SG827a
YFIEQNSRRLAIDEFLGTELNAGYGGVEIRKMPMKTEVVIHASRPGVVIG
RRGAKIRELTYILENEFGINVQIEVSEIENPWLDAAVMASRLARQLERGV
RYRRMAYWILRRVMRAGAVGCEIIVKGKLSSRRARYQKFKQGTIAKEPAD
VFVDHANDLAVLKPGVIGITVRIRPDAKL
>Archaea_CP_Thorarchaeota_WOR_bin_SMTZ1_83
YFIDQNSRRLRIDEFLAKELNAGYGGVEIRTMPMKTEVVIHASRPGVVIG
RRGSKIRELSEILESEFGINVQVEVSEIENPWLSAQVMASRLARQLERGV
RFRRMAYWILRRVMRAGALGCEIIVKGKLSSRRARYQKFKQATVAKEPAD
LFVDEADDTAILKPGVIGVKVRIRPDAKLPG
>Archaea_Lokiarchaeota_DG_43
LNRNLQYVQVSEFLNDELKAGQGKIEIHKTPMGHRVVIHAVRLGMVIGRR
GRNVRKITETLEHIYGLTPQLEIKDLENPRLNSRVMAGRLISQIQKGFHF
RRAGYALVRRIMAAEARGCEITIKGKLTSXQRARAEVFREGFVAKEPSKR
YVEDTVMEVTLKQGVIGVHVKIQPDAVLP
>Archaea_Lokiarchaeota_SG8_8
FINENLQYVQVTEYLNEELKAGQGKIEIHKTPMGHRVIIHAVRLGMVIGR
RGRNVRKITDTLEQVYKLTPQLEIKDLDNPRLNSRVMAGRLITQIQKGFH
FRRAGYALIRRIMSADARGCEISIKGKLTSXQRARAEVFREGFVAKEPAA
KYVDDTVLEVTLKQGVIGVHVKIHPDAILPDDA
>Archaea_Crenarchaeota_Thermoprotei_Thermoproteales_Thermofilaceae_Thermofilum_pendens_Hrk_5
MMLNEYLQRQLVRANYVHAQFFKTPIGTKVIVYAGVPGLVIGRKGANIKA
IAEVLEREFGIENPQIDVVEVPNQDLNAKIMAYRVARALVRGVRFRRAAL
VALNRIMAAGARGAEIVISGKLTSQRHRTEKFTRGYVPKSGEPGEELVDE
AIVHVLLKLGMYGVKVRIMKPAKMPDTILIKGVTQVG
>Archaea_Crenarchaeota_Thermoprotei_Thermoproteales_Thermoproteaceae_Pyrobaculum_aerophilum_IM2
MSAPQRRLPVYKKILEENKKKWMIKEFLEYRLSKYGYIDSEILKTPLGTR
IVIYAERPSRIIGRKGAIVKEISNILTTKLGVENPQIDVIDISKIEAPEM
FPKVVAYRIANAMAKGVRFRRVMFVAIRQLMEAGAKGFEIVVSGKLSTER
ARFEKQTYGKLYKIGYDAKNRVRRAVVHVLLKPGIYGIEVRIAPATLQYS
DEYKIKPPVRPEAVQQQS
>Archaea_Crenarchaeota_Thermoprotei_Thermoproteales_Thermoproteaceae_Thermoproteus_neutrophilus_V24Sta
MVPIVGAMSAVQRRLPVYKKILEENKKKWMIKEFLEYRLSKYGYIDSEIL
KTPLGTRIVIYAERPSRIIGKKGAIVKEISNILMNKLGVENPQIDVIDVS
KIEAPEMFPKVVAYRIANAMAKGVRFRRVMFVAVRQLMEAGAKGFEIVVS
GKLSTERARFEKHTYGKLYKIGYDAKNRVRRAVVHVLLKPGIYGIEVRIA
PAALQYSDEYKIKPPTKPEAAGQQ
>Archaea_Crenarchaeota_Thermoprotei_Thermoproteales_Thermoproteaceae_Thermoproteus_uzoniensis_768_20_chromosome
MIKEFLEYKLARLGYVDSEILKTPLGTRIVIYAERPSRIIGKKGAVVKEL
SQILGSKLGVENPQIDVIDISKVDVPEMFPKVVAYRIANAMAKGIRFRRV
AFIAIRQVTEAGARGFELVISGKLSTERAKFEKYKIGKVYKTGADSTKTM
RSAVVHVLLKPGIYGIKATIAPANARFADDFKLKLPVRQEAQAQ
>Archaea_Crenarchaeota_Thermoprotei_Thermoproteales_Archaea_Crenarchaeota_Thermoprotei_Thermoproteales_YNP_Site_4_Thermoproteales_Type_II
MVLMVVAMSAAQRRLPVYKKILEENKKKWMIKEFLEYRLSKYGYIDSEIL
KTPLGTRIVIYAERPSRIIGRKGAIVKEISNILTNKLGVENPQIDVIDVS
KIEAPEMFPKVVAYRIANAMAKGVRFRRVMFVAIRQLTEAGAKGFEIVVS
GKLSTERAKFEKQTFGKLYKIGYDAKQRVRRAVVHVLLKPGIYGIEVRIT
PATMRYSDEYKIKPPTRPEAAAPAEAQQ
>Archaea_Crenarchaeota_Thermoprotei_Thermoproteales_Thermoproteaceae_Caldivirga_maquilingensis_IC_167
MATAQQRRLPMYKRIIDDNKKKWMIKEYLNIALTRNRYVDSIIQRTTLGT
RIVIIAEKKNRIIGRKGQQVKALADILKSKFNLDNVVIDVIQEPHPEYNA
RLVALRIADAMAKGIRFRRAAIIALRQLQEANVQGAEVIISGKLTTERSR
FEKYTTGIVIKAGQDALEKVQEAVIPVLLKPGIFSVRVRVLPPDAKLSDR
FEVKSPEEVQVKQIENKPEEGSESKEGSESPGQAQQ
>Archaea_Crenarchaeota_Thermoprotei_Thermoproteales_Archaea_Crenarchaeota_Thermoprotei_Thermoproteales_YNP_Site_4_Thermoproteales_Type_II
MVLMVVAMSAAQRRLPVYKKILEENKKKWMIKEFLEYRLSKYGYIDSEIL
KTPLGTRIVIYAERPSRIIGRKGAIVKEISNILTNKLGVENPQIDVIDVS
KIEAPEMFPKVVAYRIANAMAKGVRFRRVMFVAIRQLTEAGAKGFEIVVS
GKLSTERAKFEKQTFGKLYKIGYDAKQRVRRAVVHVLLKPGIYGIEVRIT
PATMRYSDEYKIKPPTRPEAAAPAEAQQ
>Archaea_Crenarchaeota_Thermoprotei_Thermoproteales_Thermoproteaceae_Vulcanisaeta_distributa_DSM_14429_chromosome
MSQAQRRIPVYKKILQDKIKEWMIKEFLNYRLAKQGYVDSDVLKTPLGTR
IIVYAERPNRIIGRKGVIVKELTELLSKKLEVENPIIDVTPIQNPELNPK
IIANRIAWAMTKGVKFRRAGMIAIRQIMDGGAKGAEVTISGKLTSERSRF
EKYIYGTIYKNGFDSRTKVQRFVGQVLLKPGLYGIEVRITPPIRFSDEFQ
IKPPSREVAAEAQAQQVQGGEGGEQAET
>Archaea_Crenarchaeota_Thermoprotei_Desulfurococcales_Desulfurococcaceae_Ingnisphaeroid_species
VVNIKKYFIEQGIKKVAVDEYLASKFWRAGYAGVDIIKTPLGTRVIIYAL
RPGLIIGRKGQALKTIQTILEKVFGIENPQITVVEVENPDINARVVAANI
ALALERGIHFRRAAFIALRRVLAAGALGCEIVISGKLVAERSRYEKLKAG
KVYKSGDQSLRLVDRAVAHVLLKPGMYGVEVLITRPGMTADYIEILSQPQ
AQQTTLSEGVKQ
>Archaea_Crenarchaeota_Thermoprotei_Desulfurococcales_Desulfurococcaceae_Ignisphaera_aggregans_DSM_17230_chromosome
MVNIKNYFIEQGIKKVAVDEYLASKFWRAGYAGVDLIRTPLGTRVIIYAA
RPGLIIGRRGQTLRTIQLVIEKLFGIENPQITVVEAENPDLNARIVAFNI
ALALERGIHFRRAGFIALRRVMAAGAIGCEIVISGKLVAERARYEKLKMG
KVYKSGEQSFRLVDRAVAHVLLKPGMYGIEVLITRPGLTADHVEIVQKEQ
EVSQQSLKS
>Archaea_Crenarchaeota_Thermoprotei_Desulfurococcales_Pyrodictiaceae_Hyperthermus_butylicus_DSM_5456
MVLIKRYFIKKAMVQTQIDEYLAKRFYRAGYAGVQIIQFPLGTRVIIYAE
RPAMIIGRRGETIRQLAAIFEHEFGLSNPQITVRRVENPDLNARVVASRI
AVLLERGAYYRRVANVMARRVLNAGAIGVQIVISGKLRTERARYEKVRRG
KVYTTGHQVEYMVDRAVMHVTLKPGVLGIEVMIVKPAKPSDYVRIKQPEE
VKEFIEQVRSELEKARAAEAAAAVAQQGEVVGEAPNTPLEEQGQKQG
>Archaea_Crenarchaeota_Thermoprotei_Desulfurococcales_Pyrodictiaceae_Pyrolobus_fumarii_1A_DSM_11204
MVLIKKYFVQKALREAKIDEYLAKRFYRAGYAGVRIIELPIGHRVYIYAE
RPGMIIGRGGQTIRELQYIFEKHFGLNNPQVSVRRVEEPDLNARVVASRI
AVLLERGAHYRRVANVMLRRILAAGAIGAEIVISGKLRTERARYEKLRAG
KVYSTGYQVEYMVDRAVMHVLLKPGVYGIEVKIVKPVRPADYVRIKTPEE
VKEIVEKIREEMGLKAAEAQAQEGQAQTQAGESQAEGGEGGS
>Archaea_Crenarchaeota_Thermoprotei_Desulfurococcales_Desulfurococcaceae_Staphylothermus_hellenicus_DSM_12710_chromosome
MSRPRVKSYFIDYSLKKVMLDEFLANYFKDAGYAGMELYKTPTGYRVIIY
AEYPGRVIGRGGSIIRKLMTIMQTHFGLENVNITVSPVPDPDLNARVVAF
RIVRALEKEIPYRRVAMAMLRRIMEAGAVGAEIIISGKLRSERARYQKLK
AGRIYKAGDMVDYVVDRAVGKALLKRGVYGVEVVIVRPHLKPPDYVEIKS
VKPEELADLIPVEKEEETNESTSSE
>Archaea_Crenarchaeota_Thermoprotei_Desulfurococcales_Desulfurococcaceae_Thermogladius_cellulolyticus_1633
MVGSRVKQYFINLGLKKTMIDQFLASYFVDAGYAGVELYKTPTGHRVVIY
AEYPGRLIGRGGSVIRKLTAIFQTRFGLENVNITVSPVTDADLNARVVAF
RIVRALEKEIPYRRVMMAMLKRIMDAGALGAEIVISGKLRGERATYEKMR
TGKIYKAGDLVDYIVDRAVAKTLLKPGIFGVEVIIVKPSIPLPDQVELKQ
LKPEELQELAQPQVKGEAPVGGGSSEGQ
>Archaea_Crenarchaeota_Thermoprotei_Desulfurococcales_Desulfurococcaceae_Desulfurococcus_fermentans_Z_1312_DSM_16532
MVGPRVKSYFLEYGLKKLMIDEFLAHYFKDAGYADVELYRTPTGYRVVIH
AEYPGRLIGRGGSVIKKLSTILQNRLGLDNVNITISPVIDPDLNARVVAF
RIVRALEKEIPFRRVMMYMLKRVMDAGAIGAEIIISGKLRGERATYEKLK
AGKVYKAGEPVEYIVDRAVVKALLKPGIFGVEVVIVKPGIRMPDHVEIKT
LKPEELEALKPAKAAEGGGSEGK
>Archaea_Crenarchaeota_Thermoprotei_Desulfurococcales_Desulfurococcaceae_Thermosphaera_aggregans_DSM_11486_chromosome
MVGPRVKSYFLSYGLKKLMIDEFLANYFKDAGYAGVEVFRTPTGHRVVIY
AEYPGRLIGRGGSVIKKLTTILQTRFGLENVNITVSPVMDPDLNARVVAF
RIVRALEKEIPFRRVMMGMLKRIMDAGAVGAEIIISGKLRGERATYEKMR
VGKIYKAGEPVEYIIDRAVARALLKPGIYGVEVLIVKPGIKLPDHVEIKP
VKPEALKQEAQQAGGEEKALQEGGGVEGQ
>Archaea_Crenarchaeota_Thermoprotei_Desulfurococcales_Desulfurococcaceae_Aeropyrum_camini_SY1_JCM_12091
MPTKVVRHFLNQGLLRTKIDEWLAQNFYEAGYSRVKVVQTSLGTNITIWA
ERPALIIGRRGATIRRLQEVFQTVFGLPNPRIRVEQPENPMLDARVQAFR
IARSIERGIHFRRVAFAALNRIMSNGALGVEITISGKLTSERARFEKFKA
GKVYKSGHKVDELVDRASAYARLPKGVIGVDVIIVKPGKPGDYVRIKSEE
EVKEVIESIRSEIEALGLQEETARGLSEHMEPARPGEEQEEA
>Archaea_Crenarchaeota_Thermoprotei_Acidilobales_Acidilobaceae_Acidilobus_saccharovorans_345_15_chromosome
MSKIKSYFLRQGLTRVKVDEYLAQNFYTAGYAGVQIVQSGLGTRVHIFAE
RPALVIGRRGATIRKLQAVLEKVFGLEGVQVTVSQPDNMELNARVQAFRI
ARALEMGYHFRRVAMATMRRIMEAGAVGVEIVISGKLSRERARFEKLQAG
KVIKTGNVVDVYTDRAIAYAKLPLGIIGVEVRIIRPEAARPDILLRPDSE
AAAIAAQLSEEAPEGQGEQRVKEIIEGGEEGGEVQAKS
>Archaea_Crenarchaeota_Thermoprotei_Desulfurococcales_Site_19_Desulfuro
LSRIKNYFLRQELIRVRLDEYLAQNFHTAGYAGLQMVQSGLGTRVHIFAE
RPALIIGRRGATIRKLQAVFQKVFSLENVQISVSQPDNMELNARVQAFRI
ARSLEMGYHFRRVAMATMRRIMEAGAAGVEVVISGKLTRERARFEKYHMG
KVIKTGHAVDLYTDRAVAYARLPLGIIGVEVLIVKPEAAEPHIKVKPKEE
AEAAAKELEEITSSAQVGGIVEESVGGEAKGA
>Archaea_Crenarchaeota_Thermoprotei_Desulfurococcales_Site_03_Desulfuro
LSRIKNYFLRQGLVRVKLDEYLAQNFYTAGYAGLQIVQSGLGTRVHIFAE
RPALIIGRRGATIRKLQAVFQKVFGLENVQISVSQPDNMELNARVQAFRI
ARALEMGYHFRRVAMATMRRIMEAGAAGVEVVISGKLTRERARFEKYHMG
KVIKTGHAVDLYTDRAIAYARLPLGIIGVEIRIVEPEAAEPHIKVKPKEE
AEAAIKELEEITSSAQVAGAVEEPVGGEAKGA
>Archaea_Crenarchaeota_Thermoprotei_Desulfurococcales_Desulfurococcaceae_Ignicoccus_hospitalis_KIN4I
MSVAKKNIKKYFLEQALTQVKVDEYLAYKFHSVGYSKVELQKTPMGTRVI
IYAERSGAIIGRRGQTIKQITKVLEEWFGIPNPQVTVVKVEEPELDARVM
AFRLANALQRGFHFRRAAYTTLRRIMGAGAIGAQVKVSGKLRGERARFEK
YIAGKVYKSGNQVVRLTDRAIAHVLLKVGVEGVEVIISKKSEEERPDDEV
RIKSPEEVNEIVQKIREEMQQTQPEAPTLEETVEQSGGETQ
>Archaea_Crenarchaeota_Thermoprotei_Fervidicoccales_Fervidicoccaceae_Fervidicoccus_fontis_Kam940
MVNIKRYFIEKNMSVVKVDEYLAKQFYRAGYAGVDVYRTPLGTRVVIRAE
RPAFIIGRRGQTIKTLSNVFENYFGLENPQITVMPVENPDLNARVVAFRL
AVSLERGFHFRKLAFAALRRIMAAGAAGAEIIISGKITSERARYEKFRAG
KIYKTGEQATYIVDKAVAHALLKPGIYGVKVIIVKPERTKDSIIIKSPEE
IGINKESTAKEKEQKEEMGEQISTQAQESSSQQVLQPQEESTEEEGEGET
Q
>Archaea_Crenarchaeota_Thermoprotei_Sulfolobales_Sulfolobales_archaeon_Acd1
MVSVRKYFLQRSLTKVMVDEFLAKQFYTAEYAGVEITKTPIGTRIIIYAG
RPAVIIGRGGKTIKQLAQLFEKYFGLENPQITVTQVENPELNARVMAFRL
AQALEKGYHFRRAAFVTLRRILNAGALGAEVVVSGKLTSERAKYEKLKEG
VVYKTGGHLEYILDRAIAVAMLKPGVYGVEVVITKPMKSVDKITLKEETP
QPPESVTVTNVKFIEETQPSEGQPERGGVSGS
>Archaea_Crenarchaeota_Thermoprotei_Sulfolobales_Sulfolobaceae_Sulfolobus_solfataricus_P2
MPNIKRYFLEKSIVKVKIDEYLAKQYYNAEYAGVEVLKTPIGTRVIIYAG
RPSMIIGRGGRNIKQLAQIFEKVFGLENPQITITNVENPELNARVMAFRL
AIALEKGYHFRRAAFISMRRIMNAGALGAEIIISGKLTTERARYEKLKEG
IVYKSGQQLEKMIDRAIAIAMLKPGIFGVEVVITKPLKIEDKINLKESPS
VPQEVSVTNVTFIEESSQKSEEKSEGEKE
>Archaea_Crenarchaeota_Thermoprotei_Sulfolobales_Sulfolobaceae_Metallosphaera_sedula_DSM_5348
MVDIKKYFLQKSMTRVMVDEFLAKEYYNAEYAGSEISKTPMGTRVTIYAG
RPAIIIGKDGKTIKRLAQILEKYFNLENPQITVTQPEKPELNARVMAFRL
AVTLEKGYHFRRAAFMTIRRIMNAGALGAEVIVSGKITSERAKFEKLKEG
IVYKTGNNLDVMVDRAIAIATLKMGIYGVEVVITKPLRTIDKISLKQTAG
TSTGGESGEVRVTNVRIIDETQNVKLEEQLGGAENDQKSQ
>Archaea_Crenarchaeota_Thermoprotei_Sulfolobales_Sulfolobaceae_Acidianus_hospitalis_W1_chromosome
MVNIKQYFLQKSMTKVMLDEYLAKQFYNAEYAGVDIIKTPMGTRIIIYAG
RPAMIIGKGGKTIKQLAQVFEKFFNLENPQITVTNVDNPELNARVMAFRL
AVALEKGYHFRRAAFITIRRIMNAGALGAEVVVSGKITSERAKYEKLKEG
TVYKTGNSLETMIDRAVAIATLKPGIYGVEIIIAKPLRPVDKISFKETPA
PSAGEVTVTNVKIIDENTGGAQNAAGS
>Archaea_Crenarchaeota_Thermoprotei_Sulfolobales_Sulfolobales_archaeon_AZ1
MVNVKKYFLQKSMIRVMVDEYLAKQFYNAEYAGTDIIKTPIGTRVIIYAG
RPAMIIGKGGRTIKQLALVLEKYFNLENPQITVTNVENPELNARVMAFRL
AVALEKGYHFRRAAFITIRRIMNAGALGAEVIVSGKITSERAKYEKLKEG
TVYKAGNSLEQIVDRAIAIASLKMGIYGVEVVIAKPMRPVDKITFREAPK
APEGGVTVTNVRFIEESGNVKQEGDQDASQAQ
>Candidatus_Bathyarchaeota_archaeon_RBG_16_48_13
MSVIRHFINESKKKLVIDEFLTKELERTGYGGVDISKTPLGTRVTIYSMK
PGLVIGRRGQNIKELTQLFEERFKLSNPQIAVAEVEVPELNPNIMASRVA
AALQKGIHFRRVGFWVLNRIMEAKPLGAEIIIRGKLRSERARYEKFRAGY
IPKTGDFAQRNMRTAVVHVRLKPGTLGIKVNIMPRTEVASQTVEVKPEEI
QPSPSSTIASPQEVVPEGAPQEVVTPQEGNLANP*
>Candidatus_Bathyarchaeota_archaeon_RBG_13_38_9
MSVYRYFVKDLSKKSAIDEFLSWELRKAGYSQVEISKTPMGARVVIYAAK
PGIVIGRRGQSVRDLTKTLEEKFGLENPQISIASIELPELDAKIMSTQIA
LALERGVHFRRAAYWAMGRIMDAGAIGVEVTISGKLSTQRSRSETYRQGY
LLKVGDQVKKQIKTSTAHCQLKPGLFGVRVSIMPPNFVFVDRPSFKIVAA
TSDTEAKPVEEKKEEKEEGGEVENANSEKAGDQATTA*
>CG_4_8_14_3_um_filter_Bathyarchaeota_42_8
MSVVKHFITESIKKTEIDEFLQKKLERAGYGGVTISKTPLGTHMVIYAMR
PGLVIGRGGESIKELASILEEKFKVSNPQISVSEIEIPELNAYVVASRIA
SALQRGIHFRRAGFWALKQVMDAGALGAEIVISGKLRTERARFEKFRAGY
LARCGEPALKYMRKAEVHVQLKPGIFG
>Archaea_Thaumarchaeota_unclassified_Thaumarchaeota_Candidatus_Caldiarchaeum_subterraneum
MTLVKQILETRIKKADIEEYLREKLKNAFFGGVSISFTPLGTRVTIYAMR
PSRVIGPKGKVIKEITEALEKQFGVENPVVTVVEVEVPELNPYVMAERIA
QDLARGLRYRRVGFWAVKRIMEAGAKGVEVHISGKLTSARSRTEKFTEGF
MPKSGELAMNYVLEGKSSVLLKTGLFGVRVLIYPPDAPLPEEIKVKQIEA
PRA
>Thaumarchaeota_archaeon_RBG_16_49_8
MSAVRNIMKNFARNAELDEFLRSQIGDAGYGGAEVQKTPVGTRITIFVTR
PGLVIGRRGVGIRALTEQIEKKFELQNPQVSVLEIEVPELDPQVMCNKIA
HLVSRGTAFRRAALWTMNSIMGAGAMGAEISISGKLRSERAHHEKYRDGV
VPKSGETAKRIVREAKQDVLLKMGLYGVKVKIAIKDAIPPEVEIKELTPE
DAKAIETAQITVDAEASVKTEPVIEQMITAPEPEVKKEVKAEAAQAAEVE
VKPEATVHVEKTEAKEEKEKTEPREKTKAETEKSSKPKSERKKKAVGGES
KSENPES*
>Archaea_Thaumarchaeota_Nitrososphaerales_Nitrososphaeraceae_Nitrososphaera_viennensis_EN76
MSAVKNVMKNTYRNMEIDEFLRSELKDAGYGGVEIQKTPVGARITVFVTR
PGLVIGRKGTGIKDLMAKIEQKFGFPNPQISVLEVTNPELNPNIMCNRIA
QLIERGTAFRRASMWALNTIMSQGALGVEVTISGKLRTERAHFEKHTVGV
VPKSGDVAGKIVQTGVSSVLTKMGLMGIQLRIASKAELPQEFQMVEGGAQ
AAQQPAQEPAAERGAEGEAVAAQTGAETNGQA
>Archaea_Thaumarchaeota_Cenarchaeales_Cenarchaeaceae_Cenarchaeum_symbiosum_A.
MTAVKSVIRENYNMMKLREFLRENIKDSGFSGVEVEKNPRGTKITLHVTR
PGIVIGRKGVGIRELTERLEKDFDLKSPQVDVKEIETPELYPGVMCNRMA
SHIERGTAFRRATMWTIQQIMEKKDAMGVQITISGKLRGDRSAFEKHTSG
ILPRAGHYADVIVLDDVVHVKTPMGLIGIRIRIARRDKFRKDFEMKAEKD
VVPAPKPEHHDVKDETDPSAGTEAKDGAAAPKAGSESEQVEIEEEAMKSI
NTMEEDEEKLK
>Archaea_Thaumarchaeota_CSP1_1
MSAVKNVLKDNYNMMLLKDYLREKIKDAGFSDVEISKTPVGTRIALHVTR
PGIVIGRKGSGIRELTEVLGTKFGLKNPQISVVEIAKPELSPNVMCNRLA
SHIERGTAFRRATMWTLQQIMENGAMGVQITISGKLRGDRSAFEKHSVGI
LPRAGHHAEVIVAEDIAHVKTPMGLIGIRIRIAIKEKLIPEFEFKDKSKK
AKQKQKEEIIVKVTADKPVSTIKVETEAERNARTESEQIELEAKKIATLE
TLEEEEEKFKA
>Archaea_Thaumarchaeota_Thaumarchaeota_archaeon_MY2
LTAVKNVIKDNYNMMLLKDYLREAIKEAGFSHVEISKTPTGTRVVLHVTR
PGIVIGRKGSGIRDLTEKLEKDFGLKSPQIAVNEISQPELTSSVMCNRVA
SLIQRGTAFRRATMWTLQQIMNAGAMGVQITLSGKLRGDRSSFEKHSAGI
LPRAGHQAQIIVDEDITHIPTAMGYIGVRIRIAKKDRFIPEFELKGVKDE
KTLAQRQKEEADAAALLLAKTESEAVKIIAEKIENLDLMEDVEEKLK
>CG10_big_fil_rev_8_21_14_0_10_Nitrosopumilus_33_7
RVAIKDAGFSHAEISKTPMGTRVALHVTRPGIVIGRKGSGIRELTDKLXX
XXXXXXPQISVVEITKPELSPSVMCNRMASHLERGTAFRRATMWTLKQIM
ENGAMGVQITISGKLRXXXSAFEKHTAGILPRAGHHAEIIVDEDIAHVKT
AMGLIGIRIRIAINEKFIPEFELKTQKPKKAKQIKDAXXXXXXDETEVER
KARTESEQIAIEEEKMKELETLEEEEAKLL*
>Archaea_Thaumarchaeota_Nitrosopumilales_Nitrosopumilaceae_Nitrosopumilus_sp._MY1_MY1
MSAVKNVIKDNYNMMLLKDYLRVAIKDAGFSHAEISKTPMGTRVALHVTR
PGIVIGRKGSGIRELTDKLATDFKLKNPQISVVEIAKPELSPSVMCNRMA
SHLERGTAFRRATMWTLKQIMDNGAMGVQITISGKLRGDRSAFEKHSAGI
LPRAGHHAEVIVDEDIAHVKTAMGLIGIRIRIAINEKFVPEFELKTQKPK
KAKQIKDKDTGKMRDETEVERKARTESEQIAIEEEKMKELETLEEEEAKL
L
>CG_4_9_14_0_8_um_filter_Nitrosopumilales_34_10
MSRKINPTGLRVGVTKGWKSIWFAEGSRYADGVIEDYKIRSYLGKALRSA
GLSAIIIERSLKAVKLLIKVSKPXXXXXXKGSGIRELTDKLATDFKLKNP
QISVVEIAKPELSPSVMCNRMASHLERGTAFRRATMWTLKQIMENGAMGV
QITISGKLRGDRSAFEKHTAGILPRAGHHAEIIVDEDIAHVKTAMGLIGI
RIRIAINEKFIPEFELKTQKPKKAKQIKDADTGKMRDETEVERKARTESE
QIAIEEEKMKELETLEEEEAKLL*
>Archaea_Thaumarchaeota_unclassified_Thaumarchaeota_Marine_Group_I_Marine_Group_I_thaumarchaeote_SCGC_AAA160_J20
MSAVKNVIKDNYNMMLLKDYLRKQIKDAGFSHAEISKTPTGTRVALHVTR
PGIVIGRKGSGIRELTEKLEKDFGLKSPQISVNEIEKPDLSPNVMCTRMA
SHLERGTAFRRATMWTMKQIMEGGAMGVQITISGKLRGDRSAFEKHVAGI
LPRAGHHADIIVDEDIAHVKTAMGLIGVRIRIAIKEKLIPEFELIKDKEE
KKKKSTSPVKKVEEVEVSKDVKVEVVKVEGTENKAKSETEQIAIEAEKMK
TLETLEEEEKVLK
>Archaea_Thaumarchaeota_Nitrosopumilales_Nitrosopumilaceae_Candidatus_Nitrosopumilus_koreensis_AR1
MSSVKNVIKDNYNMMLLKDYLREAIKEAGFSHAEISKTPTGTRVALHVTR
PGIVIGRKGSGIRDLTDKLATDFGLKNPQISVVEIEKPELSPSVMCNRMA
SHLERGTAFRRATMWTLKQIMENGAMGVQITISGKLRGDRSAFEKHTAGI
LPRAGHHAEVIVAEDIAHVNTAMGLIGIRIRIARKEKFVPEFEMKTEKPK
KAKQVKDAQTGKMRDETAAEKKARTESEQIAMEEEKMKELETLEEEEASL
K
>CG_4_9_14_0_2_um_filter_Nitrosopumilales_34_16
MSAVKNVIKDNYNMMLLKDYLREAIKDAGFSHAEISKTPVGTRVALHVTR
PGIVIGRKGSGIRSLTDTLATDFGLKNPQISVVEIEKPELAPSVMCNRMA
AHLERGTAFRRATMWTLKQIMEGGAMGVQITISGKLRGDRSAFEKHTQGI
LPRAGHHAEIIVDEDIAHVKTAMGLIGIRIRIARKEKLIPEFEMRDEKIK
KKIQIQDKDTGKMRDETAAETKARTESELIAIEEEKMKELETLEEEEELF
K*
>CG15_BIG_FIL_POST_REV_8_21_14_020_Nitrosopumilales_37_12
MSAVKNVIKDNYNMMLLKDYLRIAIKEAGFSHAEISKTPTGTRVALHVTR
PGIVIGRKGSGIRELTEKLASDFGLKNPQISVVEIDKPELSPSVMCNRMA
SHIERGTAFRRATMWTLKQIMDNGAMGVQITISGKLRGDRSAFEKHTAGI
LPRAGHHAEMIVDEDIAHVKTPMGLIGIRIRIARKEKLIPEFELKKEKPK
KPMQIKDKDTGKMRDETEAERKARTESEQIALEEEEMKKLNIDDEEIILK
*
>Archaea_Thaumarchaeota_unclassified_Thaumarchaeota_Marine_Group_I_Marine_Group_I_thaumarchaeote_sp._SCGC_AAA288_K05
MTQLSNLIKDNYNIMLLNDYLRKEIKEAGFSRVEISKTPIGTKITLFVTR
PGIVIGRKGGNIKSLTDKLESDFGLKNPQIAVEEVSNPDLSPSVMCNRMA
VHIERGIAFRRATMWTIQQIMDNNAMGVQITISGKLRGDRSAFEKHSAGI
LPRAGHHAKIIVDEDIVHVKTPMGLIGIRIRIAIKEKFSPEFKLNADNKT
KPEASSTEKK
>Archaea_Thaumarchaeota_unclassified_Thaumarchaeota_Marine_Group_I_Marine_Group_I_thaumarchaeote_sp._SCGC_AAA008_M21
MTQVKNVIRDNYNAMLLNEFLRKEIKDAGFSKFDITKTPTGTRVTLYVTR
PGIVIGKKGFGIKALTLKLETDYGLKNPQIAVEEIAKPELSPSVMCNRMG
SHIERGTAFRRATMWTLQQIMDGGAMGVQITVSGKLRGDRSAFEKHTAGI
LPRSGYHAETIVEEDIAHVQNPYGINRY
>Archaea_Thaumarchaeota_unclassified_Thaumarchaeota_Marine_Group_I_Marine_Group_I_thaumarchaeote_sp._SCGC_AAA288_P02
MTQVKNVIKDNYNAMLLNEFLRKEIKDAGFSKVDITKTPTGTRVTLYVTR
PGIVIGKKGFGIKALTQKLETDYGLKNPQVAVEEIAKPELSPSVMCNRMG
SHLERGTAFRRATMWTLQQIMDGGAMGVQITVSGKLRGDRSAFEKHTAGI
LPRSGYHAETIVEEDIAHVKTPMGLIGIRIRIAQKNKVIPEFKMKDDSVK
DKPIKTEEDPKIAVSTETEEDPKIAVSTETEEDPKIAVSTETEEDPKIAV
STETEQIKLDEEK
>Archaea_Thaumarchaeota_unclassified_Thaumarchaeota_Marine_Group_I_Marine_Group_I_thaumarchaeote_sp._SCGC_AAA288_P18
MTQVKNAIKDNYNMMLLNDFLREEIRESGFHKVEISKTPTGTKIALYVTR
PGIVIGRKGSGIKQLTEKIESDFGFKNPQISVEEIQKAELSPSVMCNRMA
AHIERGTAFRRATMWTLNQIMEGGAMGVQITVSGKLRGDRSAFEKHTQGI
LPRAGNYAKNLVSEDITHTKTPMGLIGIKIRIATKEKLIPEFQLNESSKT
KKKKLQKLKQSK
>Archaea_Thaumarchaeota_unclassified_Thaumarchaeota_Marine_Group_I_Marine_Group_I_thaumarchaeote_sp._SCGC_AAA288_M23
MAQLKNVIKDNYNMMLLNDFLREEIKESGFHKVEVSKTPSGTKITLYVTR
PGIVIGRKGAGIKQLTEKVESDFGFKNPQISVEEIPKAELSPSVMCNRLA
AHIERGTAFRRATMWTLNQIMEAGAMGVQITISGKLRGDRSAFEKHTQGI
LPRAGNYAKDIVSEDVTHTKTKMGLIGIKIRIARKENVISEFKLKGLSEQ
ELKTEDMKNKQDEIIKTESEQIKIEEEKMKTLVTLEEEEQELK
>Archaea_Thaumarchaeota_Thaumarchaeota_archaeon_SCGC_AB_663_P07
MTQLKNVIKDNYNMMLLNDFLREEIKEAGFHKVEVSKTPSGTKITLYVTR
PGIVIGRKGSGIKQLTEKVESDFGFKDPQISVEEIKKAELSPNVMCNRMA
SHIERGTAFRRATMWTMNQIMESGALGVQITISGKLRGDRSAFEKHVQGV
LPRAGEYAKNVVSEDIVHVKTKMGLIGIRIRIANKEKIVPEFKLEETLKP
ETEETEEVEQKDIAKTESEQIKIEGEKMKSLVTLEEEEQRLK
>Archaea_Thaumarchaeota_unclassified_Thaumarchaeota_Marine_Group_I_Marine_Group_I_crenarchaeon_SCGC_AB_629_I23
MGQKINPNGMRLGINKTWSSRWFAKNNYSKLLHEDLKIKSFVESKLASAN
ISKLLIERAAKKLRLTIFSSRPGIIIGKKGSDIESLKKLLFKMTKLEVLL
DIKEVRKPLYLLLFAFLIIFFAFFYTGITPAVLIFKGK
>Archaea_Thaumarchaeota_unclassified_Thaumarchaeota_Marine_Group_I_Marine_Group_I_thaumarchaeote_sp._SCGC_AAA008_O18
MTQLKNVIKDNYNMMLLNDFLREEIKEAGFHKVEVSKTPSGTKITLYVTR
PGIVIGRKGSGIKQLTEKVESDFGFKDPQISVEEIQKAELSPSVMCNRMA
AHIERGTAFRRATMWTMNQIMEAGAMGVQITISGKLRGDRSAFEKHVQGI
LPRAGDYAKNIVTQDIVHTKTKMGLIGIRIRIANKEKIVPEFKLEETLKP
ETVETKEVEQKDIAKTESEQIKIEGEKMKSLETLEEEEQRLK
>Archaea_Thaumarchaeota_unclassified_Thaumarchaeota_Marine_Group_I_Marine_Group_I_thaumarchaeote_sp._SCGC_AAA008_P02
MTQQKNVIKDNYNMMLLNDFLREEIKEAGFHKVEVSKTPSGTKITLYVTR
PGIVIGRKGSGIKSLTEKVESDFGFKDPQISVEEIQKAELSPNVMCNRMA
AHIERGTAFRRATMWTMNNIMEAGAMGVQITISGKLRGDRSAFEKHVQGI
LPRAGNYAKNVVSEDIVHVKTKMGLIGIKIRIANKEKIVPEFKLEETLKP
ETEEMKEVDQKDVAKTESEQIKIEGEKMKSLETLEEEEQRLK
>Archaea_Thaumarchaeota_unclassified_Thaumarchaeota_Marine_Group_I_Marine_Group_I_thaumarchaeote_sp._SCGC_AAA288_N23
MTQAKSVIKDNYNMMLLNDFLREEIKEAGFHKVEVSKTPSGTKITLHVTR
PGIVIGRKGVGIKQLTEKVESDFGFKNPQISVEEIPKAELSPNVMCNRMA
AHIERGTAFRRATMWTLNQIMEAGAMGVQITISGKLRGDRSAFEKHTLGI
LPRAGNYAKDIVSEDVTHTKTAMGLIGIKIRIAKKENLVPEFKLGELPKT
EISDDKTEQDMIAKTETEQIKIEEEKMKTLETLEEEEEGLK
>Archaea_Thaumarchaeota_unclassified_Thaumarchaeota_Marine_Group_I_Marine_Group_I_thaumarchaeote_sp._SCGC_AAA288_E09
MTQLKNVIKDNYNMMLLNDFLRKEIKESGFHKVEVSKTPTGTKITLHVTR
PGIVIGRKGAGIKQLTEKVETDFGFKNPQISVEEVPKAELSPSVMCNRLA
AHIERGTAFRRATMWTLNQIMEAGAMGVQITISGKLRGDRSAFEKHTHGI
LPRAGNYAKDIVSEDVTHTKTAMGLIGIKIRIASKEK
>Archaea_Thaumarchaeota_unclassified_Thaumarchaeota_Marine_Group_I_Marine_Group_I_thaumarchaeote_sp._SCGC_AAA008_G03
MTQVKNIIKDNYNMMLLDDFLRNEIKEAGFHKVEVSKTPTGTKITLHVTR
PGIVIGRKGAGIKQLTERVESDFGFKNPQISVEEIPKAELSPNVMCNRLA
AHIERGIAFRRATMWTMNQIMEAGAMGVQITISGKLRGDRSAFEKHTQGI
LPRAGNYAKDIVSVDVAHTKTPMGLIGIKIRIARKEKVVPEFKLKAPSEQ
KAETQDKKIEEDAIAKTESEQIKIEEEKMKTLVTLEEEEQRLK
>Candidatus_Roizmanbacteria_bacterium_RIFOXYA1_FULL_41_12
MGNKVNANALRLGISRTWDSRWFFSNNKLFKESLIQDLQIRKFLMRRYQP
AGLTQVEIERSLSGMNLILHSVRPGMIIGRGGKGLEEVKHKIMELLGIKL
QKEKEKFKLEIKVEQVKKPFLSARYVAEYISERIAKNFPHRGLVHSTMEK
VKESGALGVKIAIGGRIRGANIARHEKYQIGKVPLSSVKADIDYAQSPSL
TRNGYVGIKVWICRP*
>CG10_big_fil_rev_8_21_14_0_10_Roizmanbacteria_OP11_39_6
MGNKVNPLGYRLGVQHTWNSRWFVSDKGQYKKYLLQDLIIRKVLMGQFKS
AGLVSVEIERNLSGMRITMNAVRPGIIIGRGGKGLDQIKKMVLTHVGAIT
KEDKNKFKLDLK
>CG10_big_fil_rev_8_21_14_0_10_Roizmanbacteria_OP11_45_7
MGNKVNPNGYRLGILHTWSSRWFAPDKHQYRKYLFEDVQIRTMLRERFMN
AGLVSIEIERSLSGMRIVMSAVRPGIIIGRGGKGLEDLRKVILTLLKVPV
AEQSKYTLDLKIEQFKKPFLSARYTADYIAERIIKNFSHRNLAHNTMDRV
MESGAKGVKVMYSGRIRGASIARREKYQLGTVPLSSIREDVDFAHTPALT
RNGYVGVKVWICRTATT*
>Candidatus_Roizmanbacteria_bacterium_RIFCSPHIGHO2_12_FULL_37_23
MGQKVHPRGFRLGVTKTWDSRWMFPDKRTYKESLLSDIKIRKGIMEKFKF
SLVTRVEIERAINKLNIIIHAVKPGMIIGRGGKGLEEVKKFVVDTLGKDK
VDKEKIKIDLKIEPVKKPYLNAYYVAADIGSKLERNLPHRVIVHHGMDRV
LEAGAKGVKIQLSGRIRGATIARREKYSQGTVPVSTIREDIDYAQYPALT
KSGYVGVKVWIARKEI*
>Candidatus_Roizmanbacteria_bacterium_RIFCSPHIGHO2_12_FULL_44_10
MGQKVHPKGFRIGITKTWDSRWMFPDKRTFKECLLSDIRIRKGIMTQFKF
SLVTRVEIERAINKLSITIHSVKPGMIIGRGGKGLEDVKKFIIGTIGREK
VDKEKIKIDIKIEPVKKPYLNAYYVALDIGAKIERGLPHRVIVHHTMDRV
LEAGAKGVKVQLGGRIRGATIARREKYSQGTVPVSTIREDIDYAQYPALT
KSGYVGIKVWIARKED*
>CG09_land_8_20_14_0_10_Roizmanbacteria_OP11_41_9
MGQKVHPKGLRLGVTNNWSSRWFFSQKKAYREAVISDAHIRKFLMKKLSF
TSVTQVDIERAINKIILIIYSVKPGMIIGRGGKGLEEIKHHIVNFLRLGS
KGKETKIDLKIEPVKKPYLNAYFVAQTIAEKLVRNFPHRSVVHNALNRVM
EAGAKGVKIQLGGRIAGSEISRREKYFVGTVPTSTIREDVDFAIYPSLTK
SGYIGVKVWICR*
>Bacteria_CPR_MicrogenomatesOP11_Roizmanbacteria_GWA2_OP11_nov_36_23
MGQKVHPKGLRLGIIYNWNSRWYFSNKKSYREALISDITIRKVLLKKLEF
ASVTQVDIERAINKINVIIYSVKPGMIIGRGGKGLEDVKKIILAQIKDGK
KVKEIKIDIKIEPVKKPYINAYYVAQSIAQRLIRNFPHRSVIHNTMDRTM
DAGAKGVKIQIGGRIAGAEISRREKYFQGTIPTSTIRENVDFCKYPALTK
SGYVGIKVWICE
>Candidatus_Roizmanbacteria_bacterium_RIFCSPLOWO2_01_FULL_44_13
MGQKVNPRGLRLGIIYNWNSRWFFSNKKAYREALTSDVAIRDTLMRKLSF
ASITQVDIERAINKLTLIIYSVKPGMIIGRGGQGLEDVKRYIAKYLKTDG
KIKEFKLDIKIEPVKKPYLSAYYVAQMVAEKIVKGFPHRSVVHNSMNRVI
EAGGRGVKIQLGGRIAGAEISRREKYFQGTIPTSTIREDVDFARFPALTR
SGYVGVKVWLCR*
>CG_4_9_14_0_2_um_filter_Roizmanbacteria_OP11_35_15
MGQKVNPNGLRLGVIRNWNSRWFFSDKKAYRKALESDIKIRNLLMDKLSF
ASVTQIDIERAINKITVIIYSVKPGMIIGRGGKGLEEIKNQLSKFFKIKK
AKEMKIDLKIEPVKKPYLNAYYVAQSIAEKLVKGFTHRSVVHRTMTRVIE
EGAKGIKVQLGGRIAGAEISRREKYFQGTIPTSTIREDIDYANYPALTRS
GYIGVKIWICK*
>Bacteria_CPR_MicrogenomatesOP11_Roizmanbacteria_GWC2_OP11P37_13
MGQKVHPKGLRLGIIYNWSSRWFFSNKRAYRDNLQSDIKIRESLMNKLAF
ASVTQIDIERAINKITLIIFSVKPGMIIGRGGKGLEDIKKYIGQYIKGLD
KNKELKLDIKIEPVKKPYLNAYFVGQSIAEKLVRNFPHRSVVHNAMNRVT
EAGGKGVKIQLGGRIAGAEISRREKYFQGTIPNSTIREEVDFARYPALTK
SGYIGVKVWICK
>CG_4_8_14_3_um_filter_Roizmanbacteria_OP11_36_12
MGQKVHPKGLRLGIIYNWNSRWFFSNKRTYRDNLESDINIRKSLMEKLAF
ASVTQIDIERAINKITLIIFSVKPGMIIGRGGKGLEDIKKFIVKFLKRAD
RNEELKLDIKIEPVKKPYLNAYFVSQSIAEKLVRNFPHRSVVHNTMNRVI
EAGGKGVKIQLGGRIAGAEISRREKYFQGTVPTSTIREEVDFARYPALTK
SGYIGVKVWICK*
>Bacteria_CPR_MicrogenomatesOP11_Roizmanbacteria_Microgenomates_bacterium_SCGC_AAA011_L05_DUSEL_001_205
MGQKVHPRGLRLGIVYNWNSRWFFSNKRSFKDSLISDLKIRKALMNKLAF
SSVTQIDIERAINRITLIIYAVKVGMIIGRGGKGLEEIKQFVIDNLKKGE
KIKELKIDIKIEPVKKPFLNAYYVSQLVAEKLVRNFPHRSTVHNAMNKVM
EAGAKGVKIQLGGRVGGAEISRREKYFLGTIPTSTIREEVDFARYPALTR
SGYVGVKVWLCK
>Bacteria_CPR_MicrogenomatesOP11_Roizmanbacteria_OP11_GWA2_32_13
MGQKVHPRGLRLGIVYNWNSRWFFSNKRFFRDSLISDLKIRKALMNKLAF
SSVTQIDIERAINRITLIIYAVKVGMIIGRGGKGLEEIKQFVIDNLKKGE
KIKELKIDIKIEPVKKPFLNAYYVSQLVAEKLIRNFSHRSTVHNAMNKVM
EAGAKGVKIQLGGRVGGAEISRREKYFLGTVPTSTIREEVDFSRYPALTR
SGYVGVKVWICK
>CG06_land_8_20_14_3_00_150_Roizmanbacteria_OP11_34_14
MGQKVHPRGLRLGIIYNWNSRWFFSNKRTFKDSLISDLKIRKVLMNKLAF
SSVTQIDIERAINRITLIIHAVKVGMIIGRGGKGLEEIKQFVLDNLRKGE
KVKELKIDIKIEPVKQPFLNSYYVAQLVAEKLVKNFPHRSTVHNAMNKVM
EAGAKGVKIQLGGRVGGAEISRREKYFLGSVPTSTIREDVDLARYPALTR
SGYVGVKVWICKK*
>CG22_combo_CG10-13_8_21_14_all_Roizmanbacteria_OP11_34_12
MGQKVHPRGLRLGIIYNWNSRWFFSNKRAFKDSLISDLKIRKVLMNKLAF
SSVTQIDIERAINRITLIIYAVKVGMIIGRGGKGLEEIKQFVLDNLRKSE
KVKELKIDIKIEPVKKPFLNSYYVAQLVAEKLIKNFPHRSTVHNAMNKVM
EAGAKGVKIQLGGRVGGAEISRREKYFLGSVPTSTIREDVDLARYPALTR
SGYVGVKVWICKKVNS*
>Bacteria_CPR_MicrogenomatesOP11_Roizmanbacteria_GWC2_OP11_ACD12_rel_34_23
MGQKVHPRGLRLGIIYNWNSRWFFSNKRAFKDSLISDLKIRKVLMNKLAF
SSVTQIDIERAINRITLIIYAVKVGMIIGRGGKGLEEIKQFVLDNLKKGE
KVKELKIDIKIEPVKQPFLNSYYVAQLVAEKLVKNFPHRSTVHNAMNKVM
EAGAKGVKIQLGGRVGGAEISRREKYFLGSVPTSTIREDVDLARYPALTR
SGYVGVKVWICKK
>Bacteria_Firmicutes_Clostridia_Halanaerobiales_Halanaerobiaceae_Halothermothrix_orenii_H_168
MGQKVHPHGLRVGVIKDWDAKWYADKNNYADLLQEDLKIRNHVKNKMYDA
GISRIVIERVANRLKLDVYTARPGMVIGRGGSEVDALRKDIEQMTGKNVQ
INVVEVEDPELDAQLVAENIAAQLERRISFRRAMKQAMNRAMRMGAEGFK
VQSSGRLGGAEMARTEGYSDGRVPLHTLRADIDYGFAEAYTTYGKIGVKV
WINKGEVLPEVEDK
>Bacteria_Firmicutes_Clostridia_Halanaerobiales_Halanaerobiaceae_Halanaerobium_sp._sapolanicus
MGQKVNPHGLRVGVIKDWDAKWYADKQDYSKLLKEDQEIRNHVKEKMYEA
GISRIVIERAANRLKLDVHTARPGMVIGRGGSEVEALRNEVETLTGRTVQ
INVVEVEDPEMNAQLVAENIAAQLVRRISFRRAMKQALNRAMRMGAEGFK
VQSSGRLGGAEMARREGYSQGSVPLHTLRADIDYGFAEADTTYGTIGVKV
WINKGEILPEIDE
>Bacteria_Firmicutes_Negativicutes_Selenomonadales_Veillonellaceae_Allisonella_histaminiformans_DSM_15230
LGQKVNPHGMRVGVTCDWDSKWFAEKDFAAKLIEDAKIRQFLKKHLFIAG
ISKIGIKRAGNRIKLSIYTAKPGMVIGRGGAGIEDIKKALKPITSSEVDI
DIVEIKSMDMSAILVAENIAAQLEKRISFRRAVKQAVGRTMRAGAKGIKV
AVSGRLGGAEIARSESYREGSIPLQTLRANIDYGVTTAHTTFGAIGVRVW
IYKGELAPGEMVPENENVRDNKSRGNNRRDRRGGRRGDRRDRRPRNQERG
DD
>Bacteria_Firmicutes_Negativicutes_Selenomonadales_Veillonellaceae_Dialister_microaerophilus_UPII_345_E_contig00002
MGQKVNPHGMRVGVINDWNSKWFAEKNYAAQLVEDTKIRQFLKKHLFVAG
ISKIGIKRVGNRVKIAIYTAKPGMVIGRGGTGIEDIKKALKIVTDKEIDI
DILEIKSSDLSAILVGENIASQLERRIGFRRAVKQAVGRTMRSGAKGVKV
TVSGRLGGAEIAHSESYREGSIPLQTLRANIDYGVSVAHTTFGAIGIKVW
IYKGELAPGQMVDEAENVRTGKERNNRNENRRGGRRSDRRHRNAERSDS
>Bacteria_Firmicutes_Bacilli_Lactobacillales_Carnobacteriaceae_Atopobacter_phocae_ATCC_BAA_285
VGQKINPIGMRIGIIRDWDAKWYADKQYADYLHEDLKIRDFISKTLKDAS
VSTIEIERAAKRINVSIHTAKPGMVIGKGGSEVDKLRVSLNQLTGKKVHI
NIVEIKKPDLDAKLVAESIAQQLENRVAFRRAQKQAIQRTMRAGAKGIKT
QVSGRLNGADMARSESYSEGTVPLHTLRADIDYAWEEADTTYGKLGVKTW
IYRGEVLPTRTNKEGGK
>Bacteria_Firmicutes_Bacilli_Lactobacillales_Enterococcaceae_Bavariicoccus_seileri_DSM_19936
VGQKINPIGMRIGIIRDWDAKWYADKDYADYLHEDLRIRAYINETLKEAS
VSTIEIERAAKRINISIHTAKPGMVIGRGGSEVDKLRQKLNDMTGKKVHI
NIVEIKKPDLDAKLVAEGIAKQLENRVAFRRAQKQAIQRTMRAGAKGIKT
QVSGRLNGADIARAESYSEGTVPLHTLRADIDYAWEEADTTFGKLGVKTW
IYRGEILPTKNNDKGGK
>Bacteria_Firmicutes_Bacilli_Bacillales_Paenibacillaceae_Brevibacillus_brevis_NBRC_100599
MGQKVSPVGLRIGVIRDWESKWYADKDFATLLHEDLKIRKYVKGRLKDAA
VSTIEIERAANRVNVTIHTAKPGMVIGKGGSEVETLRKTLTDLTGKRVHI
NINEIKRPDLDATLVAENIARQLENRISFRRAQKQSITRTLRSGAKGIKT
LVSGRLGGADIARSEGYSEGTVPLHTLRADIDYGTAEAHTTYGRIGVKVW
IYRGEVLPARKNVATEEGGK
>Bacteria_Firmicutes_Bacilli_Bacillales_Paenibacillaceae_Aneurinibacillus_group_Aneurinibacillus_terranovensis_DSM_18919
VGQKVSPVGLRVGIIRDWESKWFADKDYATLLHEDLKVRKYVQDQLKDAS
VSTVEIERAANRLNVTVHTAKPGMVIGKGGTEVEKLRKALSSLTGKKVHI
NINEIKNPDLDATLVAQSIARQLENRISFRRAQKQALQRTMRAGAQGIKT
MVSGRLGGADIARSEGYSEGTVPLHTLRADIDYGTAEADTTYGKIGVKVW
IYRGEVLPQAKKRNTEEGGQ
>Bacteria_Armatimonadetes_RBG_16_Armatimonadetes_67_12
VGQKVNPVGLRVGIIRDWESRWYAKNMADLIEEDLKIRTLIKKKLHRAGI
SRVEIERAANRARVIIHAARPGIIIGRGGTGIDALKKELDALTGRQIMLS
VNEVRRPEIEAQLVAENVAQQLERRIAYRRAMKQAVQRSLRAGAKGIRIA
CSGRLAGAEIARYEWYREGRVPLHTLRADIDYGVAEALTTYGRIGVRVWV
YRGDILPEGRRHEPEHRRPPRHEGGAGGPVVIPTRSPAPNVRRKGTNVDA
QADQVS
>Bacteria_CP_Armatimonadetes_CSP1_3
MGQKVHPVGFRVGVIRDWESRWYAKNMAPLIREDLRIRTHIKKSLYRAGI
SRIEIERAANRVRVTIHAARPGIIIGRGGTGIDALKKELDAMTGKQIQLN
VQEIRRPELEAQLVAENVAQQLERRVAYRRAMKQAVQRSLRAGAKGIRIA
AAGRLAGAEIARYEWYREGRVPLHTLRADIDFGVAESMTTYGRIGVKVWI
YRGDVLPEPKRIELEHRRPPRLAPPEPPTGGSNGETVVIPSRTPAVAVKR
RDEDAGA
>Bacteria_Armatimonadetes_13_1_40CM_Armatimonadetes_64_14
MGQKIHPIGLRVGIIRDWESRWYAKKMAPLILEDLTIRTHIKKKLSRAGI
SRVEIERFGTQSGVGGKPQVRVIIHAARPGIIIGRGGTGIDALKKELDEM
TGKQVQLNVQEIRRPELEALLVAENVAQQLERRVAYRRAMKQAVQRSLRA
GAKGIRISCSGRLAGSEIARYEWYREGRVPLHTLRADIDFGIAEALTTYG
RIGVKVWVYRGEILPERRLETELRRPPRPFERAGGPPSEPAPVTGGAESD
RTVVIPTKVPRPVVTRRPTDDGA
>Bacteria_Armatimonadetes_RBG_19FT_COMBO_Armatimonadetes_69_19
VGQKIHPVGLRVGIIRDWESRWFSKDMAPLIQEDLKIRTHIKKKLYRAGI
SRVEIERAANRVRVVIHAARPGIIIGRGGTGIDALKKELDEMTGKQVQLN
VQEIRRPELEAVLVAENVAQQLERRIAYRRAMKQAVQRSLRSGAKGIRIA
AKGRLGGSEIARYEWYREGRVPLHTLRADIDFGIAEAKTTYGRIGVKVWI
YRGEILPERRAEAEVRRPRPIDRGPEVAGASNAPSVIPSREVRPSVKRRD
NDVNA
>CG07_land_8_20_14_0_80_Armatimonadetes_40_9
MGQKVHPKGLRLGIIKSWDGRWYADRGYSELLHEDILIRQFIKEELADAG
VSLIEIEKTANRVKIIIHTSRPGIVIGRRGAGVDELKVKLEKLVNSLGGK
GAGKLTKKQVQVSVQEIKQPDLEAKLVAENVAAQLAKRFPFRRAMKQAID
RSLRAGAKGIKIACSGRLGGAEIARSEGQKAGKIPLHTLRADIDYALTEA
FTTYGRIGVKVWIYKGEILPEVKQDANAQKS*
>Bacteria_KD3_62_uncultured_DG_56
MGQKVHPVGLRLGIIKDWESRWFASREYTEFVLEDERIRRYLRRRFARGA
IPEAEGRGRGRSRSFDGGIGLIEIERAAQNLKVTIHTAKPGIIIGRGGRG
VDDLRTEIERLTDRAVHLTVQEVRQPELQAQLVAESIASQIEKRIAFKRA
IRQAVTRSTRAGAQGIKAICAGRLGGAEMARRYSDREGKIPLHTLRADID
YGFTEARTPQGNIGIKVWIYRGDILPEAKERPPSPPPLQEGEVRRPRRPK
VRRVPAEEVEAMRAEAAAAAAAEAPGTPESETAPPEAAEPTPPPEPEADV
EETSSQAADSPEPGVSPDAGSEEETQA
>CG_4_8_14_3_um_filter_Armatimonadetes_58_9
MQTMGLFRPIPTTKERWHYVGQKVHPVGLRLGINRTWESKWYSKKKQYAD
FLLEDIHIRTLIHDYFRKQNPPKDAAVSRVEIERAATKVNIGIHTAKPGI
IIGRGGRDVEDLRLHIQKRIGKDINVSVVEVKIPELDAQLVAESVANQME
RRIAFRRAMRQAMTRTMKNEKALGIKIRCCGRLGGSEMARVEETKDGKIP
LHTLRADIDFGFTEAGTTAGNIGVKVWIYKGDILPPKALRALDQAKMRAE
EEKRLAAAEQAETEAAAMAEAAALAQAEEAAEAEEAVGTGATPPLPPELQ
ALQDLPPEWEFPARSRSVQAANVVANSEDNSMSEPAKQEGR*
>CG06_land_8_20_14_3_00_150_Armatimonadetes_66_21
MGQKVHPTGFRLGINKPWRSNWYSKKQYREFLLEDAKIRRFLVGRMENAS
VSGVDIERAANRISITVHTAKPGVVIGRGGKGVEEIRKDLEKGVGKEVHI
NVEEIRQPELDAFLVAESIAFQLSRRASFRRAMRTAVQRTMKVGAGGVKV
TCSGRLGGSEMARTETVGEGKVPRHTLRADIDYGFTAAKTTAGNIGVKVW
IYKGEILPVKKVPPAPRHVEPLALEETPVATSAAAPVAAAPGPVADPVPV
AETPAVPTQQEGAAHVNA*
>Bacteria_Armatimonadetes_Fimbriimonas_ginsengisoli_Gsoil_348
MGQKIHPVGFRVGVIRGFDSQWYYNKKGYGPALLQDHEIRNFIKRRTGLG
NVSRVEIERAANRIKVTIFTARPGAIIGRGGKGIDELTDTLNRKVRREDP
TMVVQVNVTEVRQPELDAQLVAENICVQLEKRISHRRAMRQAMTRVMRMN
GRGIKVQVSGRLGGSEIARREGDKTGKIPLHTIRADIDYGQATAHTVYGS
VGCKVWIYKGEVLPERRLREMDQARENREGRDDRPPRRERRDKRDGGEAP
SAFGATQTGENA
>Bacteria_Armatimonadetes_Armatimonadetes_bacterium_JGI_0000077_K19_TAbiofilm_001_240
LGQKVHPIGFRIGVIRDWESKWYADKGYAAGIKQDHEVRQWIRKNHANAA
ISRVEIERPGGTLRVTIYTAKPGILIGKGGKGIDDIRVALEKLTKAKVHV
NIQEIKHPDIDAQLVADSIAQQLNKRIAYKRAMRQAVMRAIKLGVRGIRV
SCSGRLGGSEMARREHMREGKIPLHTLRADIDYGFAEGATTYGNIGIKVW
IYKGDVLPGAARLTEAEIVPRREALRAERGSRGDRGDRGGRGGRTGGRGR
GSRARTEDSSGGTS
>Bacteria_Armatimonadetes_Chthonomonadetes_Chthonomonadales_Chthonomonadaceae_Chthonomonas_calidirosea_T49_EMBL_Bank_version_circular_IHQD
MGQKVHPIGFRIGVIREPDSKWYLPKRGFAEAVHEDYLIRRYVKEQLPNA
AVSRVEIERAGNRIKITLHTAKPGVIIGKSGKGAEELRAALEKLIKKPLL
PISVQEIPHADLDAQLVAESIAMQISKRIAYKRAMRQAVLRAMKLGAKGI
RVMCSGRLAGAEMARREQDRQGKIPLQTLRADIDYGFAEAPTTYGNIGVK
VWIYKGDVLPGQPRQSELPPTRQARYEARADRTAARGGRSRRSGRRGSRP
RPAASNGS
>Bacteria_Chloroflexi_RIFCSPLOWO2_12_FULL_RIF_CHLX_71_12
VGQKTHPVGFRLGIIKQWNAKWYAGSKTYKDLVKEDVLIRRAIRGRLRDA
AIARIEIERSTNQVTVTIHTAKPGVVIGKGGSKVEELRQLLGKTTKKTVK
VNIFEIRYPEADANLIAESIAQQLERRVSFRKALKQSVQRAMRSGAKGVR
VMVAGRLGGSEMSRREWEREGRVPLHTIRADLDFGRAIAKTTYGTIGVKA
WIYKGDVAPAPRAVAANAPGAARPAAPAPAAPLAPAVPAPAAPVPTGGSP
A
>Bacteria_RIF-CHLX_GWC2_RIF_CHLX_73_18
MGHKVHPYGFRLGVTRTWTARWYEDKKQYTDQLREDITIRTLVVRRLANA
SVSQVEIERGINYVTVTVHTAKPGIVIGKGGANVEALRQQIGRLTRRRVK
LEIKEIRQPELDAYLVASNIAQQLGRRIAFKKAMKQAVQRTMKAGAKGVK
IAVSGRLGGSDMARREWEKEGRIPLGTLRADISYGQVHAHTTYGRIGVKV
WVYRGDVAPERQAPREAAVAAGA
>Bacteria_RIF-CHLX_RBG_16_RIF_CHLX_72_14
MGHKVHPYGYRLGYTRTWTAKWYADKEYTTLLREDIAIRQLLDRRLANAS
VSGVEIERGINHVTVSIHTAKPGIVIGRGGQNVEILRKEIGELTKRKVKL
EIKEIRQPELDAYLVALNIAQQLTRRVAYKKAMKQSIQRSMKAGAKGVKI
ALAGRLGGSEMGRREWDREGRIPLGTLRADISYGQVHAHTTYGRIGVKVW
IYKGEIPVERRRRESAAMAAAAAAQGG
>Bacteria_RIF-CHLX_RBG_16_RIF_CHLX_70_13
MGHKVHPYGFRLGVTRTWTAKWYQDKEYTTLLKEDITIRQLVGARLANAS
VSGLEIERNFGQVTVTVHTAKPGIVIGKGGQNVEILRQQIGALTKRKVKL
EIKEIRQPELDAYLVAVNISQQLTRRIAFKKAMKQAIQRSMKAGAKGVKI
MVAGRLGGAEMGRREWDKEGRIPLGTLRADISYGQVHAHTTYGRIGVKVW
IYRGDFAPERPVAPPQVALGPGA
>Bacteria_RIF-CHLX_RBG_16_RIF_CHLX_69_14
MGHKVHPYGFRLGVSRTWTAKWYADNKEYTASLQEDIKIRQLIDKRLANA
SVSGVEIERGINHVTVTIHTAKPGIVIGKGGANVEILRQQIGALTTRKVK
LEIKEIRQPELDAYLVAMNIAGQLSRRIAFKKAMKQAIQRSMKAGAKGVK
IAVAGRLGGSEMGRREWDKEGRIPLGTLRADISYGQVHAHTTYGRIGVKV
WIYRGDISPERAARDAGVPAPVGTGV
>Bacteria_Chloroflexi_Ktedonobacteria_Ktedonobacterales_Ktedonobacteraceae_Ktedonobacter_racemifer_DSM_44963_Krac_Contig206
MGHKVHPIGFRLGVIKGWESWQSRWYAENNYKDVLAEDIQIRRMINKELS
SAHGAKVDAGVSKIEIERAAPKQVLVKINTAKPGIVIGKSGEKVERLKAH
LESKTQKRVRVEIVEIRQPELDAYLVGRSICDQLEKRVSFRRAMKQAVQK
SMRAGAKGIKVIAGGRLGGAEIARTEKEVEGKVPLHTLRADIDYGLAEAH
TTFGVIGVKVWIYRGDILPSRRRESAEAVDLFAPTAPRESGERRPDRRRG
EGGPRGQRPQGDRPRGGERPQRGPRPQGERGPRPQGDRPPRGPRPQGERA
PRPQGERAPRPQSERQQPAAEQQPPQQPPAGPTESTQGE
>Bacteria_Chloroflexi_Ktedonobacteria_Thermogemmatisporales_Thermogemmatisporaceae_Thermogemmatispora_sp._PM5
MGQKVHPTGFRLGIIKTWLSRWYAERDYKDLLAEDMLIRETINRELANAA
VSRIEIERAAATQVSVTIHTARPGIVIGKNGEKVDRLRNLLESKIHKRVR
LNIVEIRQPELDAYLVGRTIAEQLEKRVSFRRAMKQAVQKAMRSNAKGIK
IIVSGRLGGAEIARSEKEVEGKVPLHTLRADIDYGQTEAHTTYGVIGVKV
WIYKGDVLPGKGPGPEGHEAAPQPALLPREVGVGERRERPERRERPERRE
RPEQRGPRPRPEHAQGRPGRERGQAQGGQQTQAQGERERGPRPPRGEREG
QQGRQGRPPRPPRPPRADQGQRGGEQGRQAQQSENQPSAQHQQHQQRQHQ
HQQQRQPQPQQPVQGSAPAAPSEQTAPPPAPEQPQGGEQSSAGRAEE
>Bacteria_Chloroflexi_RBG_16_Chloroflexi_68_14
VGQKVHPTGFRLGILYDWQSKWFSDHDYRALLQEDLVVRRYLTESMRDAG
VSQVEIERNANIVTVTIHTAKPGIVIGRSGQKVDELRNRLEALTGKRIRV
NIQEIRMPELDAHLVARSIADQLERRVAFRRALRQTVQRTMGRGAQGCKA
MVAGRLGGIEMSRKESVMDGRVPLHTIRADIDFGQAEAHTTFGRIGVKVW
IYKGETLPEKRPSQESAPAEAPAASAAPIGATQAEPAAQAGSQAPAAPPG
PEAAVEQPPAAADAPSAGAPAVEGTEEQG
>Bacteria_Chloroflexi_RBG_16_Chloroflexi_64_32
MGQKVHPHGFRLGYIYDWKAKWFAGRAYPQLLREDLTIRRTISDMLPDAG
ISSVEIERNANLVTVAVYTARPGIVIGRGGQRVDELRSALEAATGRKIRV
NINEIRIPEIDAALVARAVADQIERRISHRRAIKQAISRSMQRGAQGIKI
KVAGRLGGSDMSRRDGGMEGRVPLHTLKADIDYGTAEARTTLGRIGVKVW
VYKGDRIPEVAASVKSRLASKERGAAAEPPSEGGQQPVKEAAEPVMSQAK
GANKAEEDTEQQSRPKAEAEEDAAT
>Bacteria_Chloroflexi_Dehalococcoidia_uncultured_SMTZ_28_2
MGQKVHPHGFRLGYIYGWQSRWFDEKNYTALLHEDLTIRRTLSKMLADAG
VSSVEIDRNANQVTVTIHTARPGIVIGRGGQRVDEVRRELESLTGRRMRV
NIVEVRMPEMEAALVARAVADQLERRVSHRRAMKQAVARSMQRGVEGIKI
RVSGRLGGAEMSRNDTEMVGRVPLHTLKADIDYGTAEAHTTLGRIGVKVW
IYKGDIVRETVERVEEEESPSPSPGE
>Bacteria_Chloroflexi_Dehalococcoidia_uncultured_SMTZ_28_1
MGQKVHPHGFRLGYIYGWRSRWFADKAYTELLHEDLTIRQTLSGMLTDAG
VSNVEIDRNANQVTVTIHTARPGIVIGRGGQRVDEVRKELERLTGRRTRV
NIVEIRMPEMDASLVARAVADQLSRRVSHRRAMKQAVVRTMQRGVEGIKI
KVSGRLGGSEMSRKDTEMVGRVPLHTLRADIDYGTAEAHTTLGRIGVKVW
IYKGDIAPEARERPEEEEAPPPGPGE
>Bacteria_Chloroflexi_RBG_13_Chloroflexi_54_9
MGHKVHPVGFRIGVHKGWQSNWYADKRYTEQLHEDLLIRRTIRNQYREAG
ISLIEIERAANQVTVAVHTSRPGIVIGRAGQRVDELRNTLEGLTGKRVRL
NIQEIRFPELDAYLVAKNVAEQLERRVGFRRALKQTVTRTMQRGAQGIKI
AIGGRLGGAEMARREVERTGRVPLHTLRADIDYGMAEAHTTYGRIGIKVW
IYKGDILPGSQEDEAVQKETSPAPLRREELTEAPPVSVEAVKEAE
>Bacteria_Chloroflexi_Dehalococcoidia_uncultured_DG_18
MGQKVHPVGFRLGVSKDWQAKWYADKNYTELLQEDLKIRAAIASKYAADD
VSRVDIERAANQVTVTVFTARPGIVIGRGGQRVDEMRLILEQVAGKRVRL
NIMEVARPEQDAYLVARSIAQQIQRRISHRRAMKQAISRAMDSGAQGIKV
RCSGRLTGSEYSRKETLYQGRVPLHTLRADIDYAQVVAHTTLGCTGIKVW
IYKGDIIPEAEKIR
>CG07_land_8_20_14_0_80_Chloroflexi_51_10
MGQKVHPVGFRLGSYKTWQSKWHDAQNYAELLHEDLAIRRAIQSNYRGAG
ISHIEIERSTGEVSVTVKTSRPGIVIGRGGQRVDEMRGILQKLTMKKVQL
NIQEIREPDLDAYLVARNIADQLERRISYRRAMKRAISQTIAAGAKGIKI
GVSGRLGGHEIARRSTEHQGSVPLHTLCADIDYGLAEALTTTGKIGVKVW
IYKGNIIPEPRRVTEVGVLEPAEEAPVE*
>Bacteria_Chloroflexi_RBG_13_Chloroflexi_52_14
LGQKVHPYGFRLGIIKDWRSRWYAEKHYTEFLHEDIEIRRIIRSTYEEAG
ISTVEIERKANEITVTIHTSRPGIVIGRGGQRVDELRSLLEKKTGKKVRL
NIHEIREAEMDAKLVAENIAEQLKRRVSFRRAMKQTISRTMLRGAKGVKI
TCSGRLAGAEIARHETLREGSVPLHTLRADIDYGFAEALTTMGLIGIKVW
IYKGEILPEAKVTEGVGKGEVLPARTAATEEKAT
>Bacteria_Chloroflexi_RBG_13_Chloroflexi_53_26
LGHKVHPIGFRIGITTDWRSKWYSQRNYRDFVLEDARIRRLVRERTEEAG
VSRVDIERWANEVVVTVHAAKPGIVIGRGGQRVDELRNSLEGLCGKKIRL
NIHEIRAPELEAYLVGKSVANQMERQISYRRAVKRSIARTMQAGAKGVKI
ICSGRLGGAEIARTITMREGRVPLHTLRADIDYGFCEARTLMGRIGVKVW
IYKGDVFAKTEEVEMPATQPVSEVAAGERGKGLKIPQVIEVESDVAAQKG
EISKDSEG
>Bacteria_Chloroflexi_RBG_13_Chloroflexi_54_8
LGHKVHPIGFRIGVIHDWHSKWYARKNYAEFLLEDVRIRNLIESKSSEAG
LSRMDIERWPNEVVVTVHTARPGIMIGRAGQRVDALRRSLEALCGKKIRL
NIQEVREPELDALLVARSVASQIERKVSYRRAMKRAIGRTMQAGAKGIKI
ICSGRLGGAEIARRTSFHEGRVPLHTLRADIDYGLREACTQMGRIGVKVW
IYKGDVLPEAVESEIEVPQTVETAVAGGGPPGGKASEQATDEVGGNATA
>CG15_BIG_FIL_POST_REV_8_21_14_020_Chloroflexi_46_15
MGHKVHPRGFRLGISQGWDAKWYAEKNYSRFLQEDLKLRKAIAQRCHGSG
VSRVETERLGDEIGLTIYSVHPGILIGRGGQNIEILKKELEKISDGKIRL
TXXXXXXPELEANPVAQNIAERIENRIPFRRVMKQAAFRTSEAGARGITI
KCSGRLGGAEIARIETLHQGQMPLHKLSADIDYGFVEAHTAMGRIGVKVW
IYRGDISKEVMKESATTETSEIS*
>CG23_combo_of_CG06-09_8_20_14_all_150_Chloroflexi_45_10
MGQKVHPYGFRLGITYDWSAKWYAEKNYTRFLLDDLKLRKVIEQKCSGGG
VVRVEIERPGGELCLTLYSAHPGILIGRGGQNVEALRSELEKISGERVRL
TIREVEHPELEACLLAQSIAERVEGRIPYRRVMKQAAFRTMQAGAKGIKI
TCAGRLGGAEIARSVSLHQGQMPLHKLCADISYGFVEAHTVMGHIGVKVW
IYKGDIVSKTRRESVTAEASEVS*
>CG_4_9_14_3_um_filter_150_Chloroflexi_45_9
MGHKVHPTGFRLGIIRTWDTKWYAEKKNYTSLLQKDLKLRQIVEKKCREG
GLARVEIERPGNETCVTLYAARPGILIGRGGQNVEALRTELEKINGEKIR
LTIREVETPQLQACLVAQNMAERIEDGVPYRRVIRQAISRTLGAGAKGVK
IRCSGRLGGVEIARTESAHQGRMPLHTLRADIDYGFIEAHTTMGCIGVKV
WIYKGDILPPRSQENVTTKASEVSQSS*
>Bacteria_Chloroflexi_RBG_13_Chloroflexi_51_36
LGQKVHPLAFRLGVNQDWRTRWYAEKNYARFLLGDLRLRRVIEEKCQGGA
VARVEIERPGDEIHLTLYSARPGILIGRGGQNVEVLKSDLEKVSGDKIRL
TIREVEHPELEALLVGRSIAERLEERIPFRRAMRQASFRTLQAGAKGIKI
KCSGRLGGLEIARSETLRQGQMPLHKLRANIDYGFTEAHTVMGRIGVKVW
IYKGDIIPEVKERSVTTETSEVPQGT
>Bacteria_Chloroflexi_RBG_16_Chloroflexi_48_7
VGHKVHPYGFRIGITKDWFAKWYDKKHYRDLLQDDFKLRKVIARDCKDGG
VAYVELDRQGNEIVVTLYSSRPGVIIGRGGQRAEELRTALEKACAKKVRL
SIKEVEQPELEANLVAQNVADQIIRRVAFRRAMKQASFRTMQAGAKGVKI
TCSGRLGGNEIARTETTRQGRLPLHTISADISYGFSEAATTMGKIGVKVW
IYKGNIIPEVKKESVTTEESQTPQVA
>Bacteria_Chloroflexi_RBG_13_Chloroflexi_50_10
VGHKVHPYGFRIGIIRGWQAKWYDEKHYAEFLHEDLKLRRAIQEKCADGG
VAKTEIDHQGNEILLTLYSSRPGIVIGRGGQRAEELRSHLERICGKRVRL
SIKEVEQPELEARLVARNVADQLERRMAFRRAMKQAAFRTMQAGAKGVKI
SCAGRLGGVEIARRETTLQGQLPLHTLSADIDYGFTEARTALGNIGVKVW
IYKGHVHPEVRREVVPTETSEVS
>Bacteria_Chloroflexi_RBG_19FT_COMBO_Chloroflexi_48_23
VGHKVHPYGFRIGIIRGWHAKWYDQKHYTEFLHEDLKIRKAIQEKCADGG
VAKVEIDHQGNEILVTLYSSRPGIVIGRGGQRAEELRSHLEGTCGKRVRL
SIKEVEQPELDARLVARNVADQLERRMAFRRAMKQTAFRTMQAGAKGVKI
SCAGRLGGVEIARRETTLQGQLPLHTLCADIDYGFAEARTTLGNIGV
>Bacteria_Chloroflexi_RBG_19FT_COMBO_Chloroflexi_47_15
VGHKVHPYGFRIGIIRGWQSKWYDEKHYAEFLLEDVKLRRAIQEKCAEGG
VARVEIDHQGNEILMTLYSSRPGIVIGRGGQRAEELRSHLEGICGKRVRL
SIKEVEQPELEARLVARNVADQLERRMAFRRAMKQAAFRTMQAGAKGVKI
SCAGRLGGVEIARRETTLQGQLPLHTLCADIDYGFAEARTTLGNIGVKVW
IYKGRIYPEVRKESVTAEASKVS
>Bacteria_Chloroflexi_RBG_13_Chloroflexi_48_17
VGHKVHPYGFRIGIIRGWQSKWYDEKHYAEFLHEDLKLRQAVQEKCAEGG
IARVEIDHQGNEIPITVYSSRPGIVIGRGGQRAEELRAHLEGICGKRVRL
SIKEVEQPELEARLVARNVADQLERRMAFRRAMKQAAFRTMQAGAKGVKI
SCAGRLGGVEIARRETTLQGQLPLHTLCADIDYGFAEARTTLGNIGVKVW
IYKGRVYPEVRKESVTAEASEVS
>Bacteria_Chloroflexi_Dehalococcoidetes_Dehalococcoidales_Dehalococcoidaceae_Dehalococcoides_mccartyi_CBDB1
MGRKVHPIGFRLGIIKDWSAKWHASDKNFAECLTEDLKLRKAISKKYVDA
AISQVDIERQSNKVTVSVRTARPGIVIGRGGQRVDEMRHFLEDLIGKKVQ
LNIVEISQAELDAFLVARSVAEQIERRVAYRRAMKQAIFRSMQAGAKGIK
ICASGRLGGVEIARREVMHEGRVPLHTLRADIDYGCTRAHTALGDVGIKV
WVYRGDILPEAKEKSESEVTEMAAVMADAPAAVVTETKVADIAAKPKRVV
KKAEAEIPAEEKPKRVVKKAENITKEEE
>Bacteria_Chloroflexi_Dehalococcoidetes_Dehalogenimonas_lykanthroporepellens_BL_DC_9
MGRKVHPYAFRIGAIKGWNSKWFAEKDFSTNLLEDLKIRKAIKKKYADAG
ISNIEIERQAAKITVTVSTSRPGIVIGRGGQRVDEMRRYLEEVSGKKIQL
NIHEIGQAELDAYLVARSVADQMERRIAYRRAMKQAMFRTRQAGAQGIKI
KCAGRLGGVEIARQEEMHNGRVPLHTIRADIDYGFAEAHTPLGRIGVKVW
VYRGDILPEAKAVVEQDFISEAQAAAAATETEESLTENEGVDGVGEEKAG
TAVVVETPTGEEEVAQQPKRRVRKAVEENTEDA
>Bacteria_Chloroflexi_RBG_16_Chloroflexi_57_8
MGHKVHPTGFRIGVIKGWQGRWYADRHYASHLAEDMKIRRAVETKYPDAA
ISLVEIERQANQVVATIHTARPGIVIGRGGQRVDETRGHLEKLIGKRIQL
NIKEVQQPELDARLVARSIADQLERRIAYRRAMKQAMQRTMQAGGKGIKV
AVAGRLGGAEIARRLNMHEGRVPLHTLRADIDYGFTEARTVMGRIGVKAW
IYKGEILPEVKTQEVETAAPEPVVITEAAPQAPVAEAKPIETSVAVEEKP
VAPAVAEVSAAPAEGVEAEKKPARPRRRTTREAAPAPAGETAPPAAETEK
KPAAPRLRTTTRKVAPKAETAAEGQAPAGSEEDHAAT
>Bacteria_Chloroflexi_RBG_13_Chloroflexi_46_14
MGHKVHPIGFRIGIIRDWQAKWYADKHYVEFLQEDLKLRKGIQERYAEAA
VSQVEIERQANKVSITIYTARPGIVIGRGGQRVDETRAYLEHLIGKKVQL
NIQEIQRPELDAYLVAKQVAEQIERRIAFRRAMKQTLLRTMQAGAKGMKV
SCAGRLGGAEIARRLTMHEGRVPLHTLRADIDYGFIEAKTTMGRIGIKVW
IYKGDILPEAKEDELEEGILEAVAVVETEAESVAEEPAAEVKSVDEEKIE
ETELAAAEESAEKEIAEEEKPAKPAARRRKKAATEETEDTTDEESAEEEK
PARPATKRKTRAKAEPKEEKTEEPVAEAESAEEEENSATT
>Bacteria_Chloroflexi_RBG_16_Chloroflexi_51_9
MGHKVHPMGFRIGVIRDWQAKWYADKHYAEFLQEDMKLRNGVQARYSEAA
VSLVEIERQANKVSITIHTSRPGIVIGRGGQRVDETRGYLEKLVGKKVQL
NIQEIQRPELDAYLVAKNIAEQIERRIAFRRAMKQTTVRVMQAGAKGVRV
SAGGRLGGAEIARTLTMHEGQVPLHTLRADIDYGFVEAKTVMGRIGIKVW
IYKGDILPELKTEEAEETAAIAAPVAVSEPEAEAVAEAVPVAVAAEKPAE
VIEEAPVKAPARRRVAPVAAKAEAEAAPAVEAEEKPARTPATRRTKAAAA
PAEPATEETEEKPAPRATRRRAAAAAAPAEPVTEEAEAKPAKAPVRRRTK
AAAPAEPVTEETEEKPAKAPVRRRTKAAAPAETKEEK
>Bacteria_Chloroflexi_RBG_13_Chloroflexi_46_9
MGHKVHPVGFRLGIIRGWDAKWYADKHYVTYLQEDLKIRKAVRSMYPEAG
VSQVEIDRQANAVTLTIHTARPGILIGRGGQRVDEMRNTLEKLIGKKIQL
NIREVQQPELDAFLVARSVADQMERRVAYRRAMKQTLLRTIQAGAQGMRI
RCAGRLDGAEIARKVIMHEGRVPLHTIRADIDYGLTEAHTVMGRIGVKVW
IYKGDILPEKEEVEATETTAIAPTAETKPIEATLETAVEVTIPVVASQVT
EIKPSEQPAGEEKPKIVRRAPRPRTTATVPAEAVASSEEKPKTAVRRTVK
PRTGTAEIKTEESTEDKPKSAIKRAPRTTVKPKDTKSEEAAEKPASAESA
DKQGEGNATT
>Bacteria_Chloroflexi_RBG_16_Chloroflexi_50_9
LGHKVHPTGFRLGVIKDWQSKWYSDAHYAEFAQEDNKLRKAIRAKYPEAA
ISLVEIDRQAKDVTLTLHTARPGIVIGRGGQRVDEMRLYLEKLVGKRVRL
NIQEIRQPELDAYLVARTIAEQIERRVAFRRAMKQSLLRTIQAGAKGIKV
SCAGRLGNAEIARRQTSHEGRVPLHTLRADIDYGFTEAHTTLGRIGVKVW
IYKGEVLPELKIARTEEKPAEAVSEAAPAVTPEVKPAAEVVAEAVTEAKP
AEVVTEAAAPAAKAPAKPRPRRQAKAATTAAAEVEEKPVKATAEIAETAP
AAEPEKKAAKPRVRKAAKPTAKIEKEAKDAAA
>Bacteria_Chloroflexi_RBG_16_Chloroflexi_60_22
LGHKVHPIGFRLGFIKDWQSKWYSDAHYAEFVQEDSRLREEIKRKYPEAA
ISLIEIDRQAKDVTITLHTARPGIVIGRGGQRVDEMRQHLEGLVGKRIRL
NIQEIRQPELDAYLVARSVAEQIERRVAYRRAIKQAIFRTVQAGAKGIKI
SAAGRIGNTEIARRQTSHQGQVPLHTLRADIDYGFTEAHTTLGSIGVKVW
IYKGQVLPEIRVTEVEEKPAEAAPAEAVTEESAAPEAAAFEPVIKETPAA
EAEEKPAAVKEKPAAAREKPAATVKEKPATATKEKPAAAAKEKPAVTAKP
AAKKEPEKKPARAAVAKAVEEEKPAPKQRKKAAGGTEARAGLSAVTEAEE
KEEKKDAAA
>Bacteria_Chloroflexi_RBG_16_Chloroflexi_58_8
LGHKVHPLGFRLGFIKDWQSKWYSDTHYAEYVREDNKLREEIKSKYPEAA
ISLIEIDRQAKDVTVTLHTARPGIVIGRGGQRVDEMRQHLEHLIGKKIRL
NIQEIRQPELDAYLVARSVAEQIERRVAYRRAMKQALFRTVQAGAKGIKV
SCAGRLGNAEIARRQTSHQGQLPLHTLRADIDYGFTEAHTTLGSIGVKVW
IYKGQILPEIKVPEETEEKPAEAVAEAAAATAPAPAPAPAPEPELKPVAA
AIAEAAPAPAPVAEEKPARPRARRAPKAAAPEVAQAPPAPVAVEAEKPAP
KRRRKATTAAGTGAKAGAAKGKKEVKDAAA
>Bacteria_Chloroflexi_RBG_13_Chloroflexi_57_8
LGHKVHPIGFRLGIIKDWQSKWYSETHYAEFVREDNMLRESIRKKYSEAG
ISLIVIDRQARDVTITLHTARPGIVIGRGGQRVDEMRQYLEGLIGK
>Bacteria_Chloroflexi_RBG_16_Chloroflexi_56_11
LGHKVHPIGFRLGIIKDWQSKWYSDAHYAEFVLEDNKLRGDIKSKYAEAA
ISLIEIDRQAKDVTVTLHTARPGIVIGRGGQRVDEMRQHLEKLIGKKVRL
NIQEIRQPELDAYLVARSVAEQIERRVAYRRAIKQAIFRTIQSGARGIKI
SCAGRLGNAEIARRQTSHQGQVPLHTLRADIDYGFTEAHTTLGRIGVKVW
IYKGQVVPEKTPEAPPKPAAEAAPATVPAPTVEEKPVEAKPAVTVEAVAL
APVPVAEEKPAKPRVRRTTKTAEAKTPETKATEAKATEAKPAEPKTPRTR
AAAPKASTTEEPAAQPKKRRKAAAATEDQAAETAPGAARKKEG
>Bacteria_Chloroflexi_RBG_13_Chloroflexi_52_12
LGHKVHPTGFRLGVIKDWQSKWYSEAHYAEYIQEDHKLREYIKAKYPEAA
ISLVEIDRQGKDVTITLHTARPGIVIGRGGSRVDEMRQNLEALIGKKIRL
NIQEIRQPELDAYLVARSVAEQIERRVAYRRAMKQAIFRTIQSGAKGIKV
SAAGRLANAEIARRQTLHEGQVPLHTLRADIDYGFTEAHTTLGRIGVKVW
IYKGQVLPELKVAEVEEKPAEADAETAAELAEKPAEAVAKATPAPLAXXX
XARAPKAAPAPAAEEKPAKAHKAAATSVVGEKLAEAAAKAAAAEEKPTKV
PKAAPAPAAEEKKAKPKAKKVTKPAEAKAPETKEPEAAEETAAPAPKRTR
KTAAASETATKTAKKSDTTKNKEEGKDATA
>Bacteria_Chloroflexi_RBG_16_Chloroflexi_50_11
LGHKVHPTGFRLGVIKDWQSKWYSESHYAEFVQEDNKLREHIKAKYPEAG
ISLVEIDRQAKDVTITLHTARPGIVIGRGGSRVDEMRQHLEALIGKKIRL
NIQEIRQPELDAYLVARSVAEQIERRVAYRRAMKQAIFRTIQSGAKGIKV
SAAGRLANAEIARRQTLHEGQVPLHTLRADIDYGFTEAHTTLGRIGVKVW
IYKGQVLPEMKTAEAEAKPGEAAAEPAAAVHGEKPIEVAIKAATEGKTEE
KLAKATKFIPAEAPEEKPAKAVKAVKAAPVAEPEEKLAKAVKAVKVAPVA
EPEEKPAKAVKAVKVAPVAEPEEKPAKPRVKKAVKKAEEKAPEDKVVKAK
AAETKSAEKEPPAAKKKRKTTETAETVTKTVKKTKNIAKNKEEDKDATA
>Bacteria_Chloroflexi_RBG_13_Chloroflexi_51_18
LGHKVHPIGFRLGVIKDWQSKWYSEAHYAEFVLEDNKLRETIKSKYPDAA
ISLVEIERQAKDVTITLHTARPGIVIGRGGSRVDEMRQYLEGLIGKKIRL
NIQEIRQPELDAYLVARSVAEQIERRVAYRRAMKQAIFRTIQSGAKGIKI
SAAGRLANAEIARRQTQHEGQVPLHTLRADIDYGFTEAHTTLGRIGVKVW
IYKGQVLPEMKIAEAEVKPAETAEEPTEAAAVAEKPAEAVGKTAEVAEAK
EKPAKEAAAAEIKEKPAKAAKAASVKAEEKPEKETAVAETKEKPAKAAKA
TPVKAEEKPEKETAAAEIKEKPVKAAKAASVKAEEKPAKPRAKRETKITE
TKKTEAKEVKTKETKSKDKEDKAEEKKTAPKKSRKTATTAEEKPKAAKKT
KTVAKSKEEEKDATA
>Bacteria_Chloroflexi_RBG_13_Chloroflexi_51_52
LGHKVHPTGFRLGFIKDWQSKWFSEAHYAEFVLEDNKLRETIKKKYPEAA
ISLVEIDRQGKDVTITLHTARPGIVIGRGGQRVDEMRQYLEGLIGKKIRL
NIQEIRQPELDAYLVAKSVAEQIERRVAYRRAMKQAIFRTIQSGAKGIKV
SAAGRLANAEIARRQTLHEGQVPLHTLRADIDYGFTEAHTTLGRIGVKVW
IYKGQVLPEIKVAEAEEKPVEAATEPTEAAVKVEKPVEPAEKAAPAAVEE
KPAKEAPVEEPKAKPTKATKAAPVKTEVKATKVAPVKTEVKAVKPRAKKA
AKTTEAEEIEAKKTKVKETKAKAAEVKAEEKPPAPQKQRKTAETAEAKPK
TAKKTKTVTKGKEEDKDATA
>Bacteria_unclassified_Bacteria_Thermobaculum_terrenum_ATCC_BAA_798_1
MGRKVNPIGFRLGGIKTWESRWFAERNYTQQLHEDIKIRSTVFNRLSNAG
ISHVVISRSGDDLNVTVYTAKPGVVIGKGGATVDALRTELENMTGKKVTL
NIEEVRQPELDAQLVADSIAEQISKRVSYKRAMKQAVQRAMRAGAKGIKI
RVSGLVGGPSSMSRSIVEIDGRVPLQTIRADIDYAQVHAYTPGGRIGVKV
WIYKGDVLPEAETSGQAATTELVGSR
>Bacteria_Chloroflexi_Thermomicrobia_Thermomicrobiales_Thermomicrobiaceae_Thermomicrobium_roseum_DSM_5159
MGRKVNPIGFRLGIVHDWESKWFAEKDRQYREQLHEDLDIRELVHRELPR
AGISRIEIQRAVNRVDVTIHTAKPGVVIGKQGANVERLRQLLESRIGKKV
HLNIQEIRKPELDARLVAESIAEQITRRVSYRRAMKHAAAAAMRAGAKGV
KIRVKGRLGGAEMKRMVWEIVGRVPLNTIRANIDYAVVHAPTIYGQIGVK
VWIYHGDVLPEARPPIAAGVVAE
>Bacteria_Chloroflexi_Thermomicrobia_Sphaerobacteridae_Sphaerobacterales_Sphaerobacterineae_Sphaerobacteraceae_Sphaerobacter_thermophilus_DSM_20745_1
MGRKVHPIGFRLGIVHDWESKWYAERNYTEQLHEDLTIRRLINAELTRAG
ISRIEIERAANRIEVTIHTSKPGIVIGKQGANVERIRQLIEQQVGKKVHL
KIEEIKDPELDARLIAESIAEQISRRVSFRRAMKHAATQAMRKGAKGVKI
RLSGRLGGAEMARTVTEMMGRVPLHTIRADIDFAVVHAHTTYGRIGVKVW
VYRGDVMPEARSGAELPELAATAE
>Bacteria_Chloroflexi_Thermomicrobia_Sphaerobacteridae_Sphaerobacterales_Sphaerobacterineae_Sphaerobacteraceae_Nitrolancetus_hollandicus_Lb
MGRKVHPIGFRVGYIYDWESKWYAERNYTEQLHEDLFIRRLINDELTRAG
ISKIEIERSANRIEVTIHTSKPGIVIGKQGSNVERLRQLLEQKVGKKVHL
KIEEIKVAELDARLIAESIAEQISRRVAYRRAIKHAAAQAMRRGAKGVKI
RLSGRLGGAEMSRSVTEMLGRVPLHTLRADIDFAIVHAHTTFGRIGVKVW
VYRGDILPEVRQPAGIEAVVAGE
>Bacteria_bacterium_JKG1
MGRKVHPIGFRLGYIKDWQSRWFADRKSVYAELLREDRAIRELIGKELEG
AAVSRVEIERSANRVEVTIHTAKPGVVIGKRGQNVDVLRGKLEKLSGKKV
KLNISEIQQPELDAQLVAESIAEQISKRVSFKRAMKQAAQRAMRLGAQGI
MIKCSGRLGGAEMARFVYEQQGRIPRHTLRADIDYAVVHAHTTYGRIGVK
VWIYKGEVFPKADGSLERAEAPRRQVPAAVEEPRGRGRGRGEGAGSPGGR
GRGRGGRGQPQAAVEE
>Bacteria_Chloroflexi_Chloroflexi_Herpetosiphonales_Herpetosiphonaceae_Herpetosiphon_aurantiacus_DSM_785
MGRKVHPNGFRLGIIKDWKSKWFAERNYTEQLHQDLALRKYIEGADELKN
AGVALVDIERSANRVEVTIHTAKPGIVIGKRGANVDTLKNQIEKLTGKKV
RLNIQEIHQPELNAYLVAESVAEQISKRVSHKRAMKQATQRAMRLGAQGI
KVKCSGRLGGAEMSRSLWEREGRVPLHTIRADIDYALVHAHTTYGRIGVK
VWIYKGDVLGQRERQSATAAADAPKTNTRSGKGS
>Bacteria_Chloroflexi_Chloroflexi_Chloroflexales_Chloroflexaceae_Roseiflexus_castenholzii_DSM_13941
MGRKVHPIGFRLGYIKDWQSKWFAERNYTELLHEDVMLRKIIAKELENAG
VARIDIERSANKVEVTVHTAKPGIVIGKRGAKVDELREELARRTGKKVKL
NIQEIHQPELEAQLVAESIAEQINKRVSYKRAMKQAVQRAMRLGAQGVKI
KCSGRLAGAEMARIAWERDGRVPLHTLRADIDYAQVHAHTTYGRIGVKVW
IYKGDVFPDQKGQLQPTQPVVAARSSAVEEEEDRPQSKGGRGGRGGRGGR
GGERAGRSRG
>Bacteria_Chloroflexi_Chloroflexi_Chloroflexales_Oscillochloridaceae_Oscillochloris_trichoides_DG6_OSCTcontig_003
MGRKVHPIGFRLGYIKDWQSKWFAERTYTDQLHEDLALRKLIAKELQNAG
VSRIEIERSANKVEVTVYTAKPGIVIGKRGANVDLLKNNLEQKTGKKIKL
NIQEIHQPELDAQLVAESIAEQITKRVSYKRAMKQAVQRAMRLGALGVKV
RCSGRLGGAEMSRIQNESEGRVPRHTLRADIDYAQVHAHTTYGRIGVKVW
IYKGEVFPDQLAKAAVEQQASAPSAPSERRERPARRNDNAAS
>Bacteria_Chloroflexi_RBG_16_Chloroflexi_57_9
LGRKVHPYGFRIGIIKDWRARWYAEGREYSELLKEDLVIRNLIRRDMGRA
GISDIEIERFPKQVSITIHTAKPGIVIGRKGASVNQLRKRLEELTKKKIR
IDVKEIERPEVVASLVAESIADQLEKRVSHKRAMKQAVTRGMRLGAKGMR
IAVAGRLAGSEMARRESVSEGRVXXXXXRADIDYAQDEALTQYGRIGIKV
WIYRGEVLPTARQGEEQR
>Bacteria_Chloroflexi_RBG_16_Chloroflexi_56_8
MGRKVHPYGFRLGYIKDWRSKWYAGDKKTYTDQLAEDLKVRAMIRKEVGH
AGISDVRIERFPKQVTIYVHTAKPGIIIGRKGASVNTLRKHLEEMTQKKI
KLEVIEVERPESDAYLVAESITSQLEKRISHKRAMKQAVTRAMRGGAQGI
KITAGGRLAGSEMARRELVKEGRVPLNTLRADIDFARKEALTTYGKIGVK
VWIYRGDVMPEERQKQIRKQIEQAAKDAETSAAENQNQ
>Bacteria_Chloroflexi_Anaerolineae_uncultured_SMTZ_84
MGRKVHPIGFRLGYNKDWFARWYAEGERYADLLLEDVEIRRKIRDTLERA
AISRVEIERFPKQIRITIHSARPGVVIGRKGANVNALRSTLEELTNKKVW
VEVSEVQRPELEAPLVAEAVVEQLERRISHRRAMNQAITRAMRAGAKGIK
IECSGRLRGAEMARREWQRDGRVPLQTLRADIDYACREALVTLGRIGVKV
WVYRGEALPQGEQEEAPVLVTEEA
>Bacteria_Chloroflexi_RBG_13_Chloroflexi_56_8
QAISRAMRSGAKGIKIACKGRLAGAEMARREWSREGRVPLNTLRADIDYA
IDEALTTHGRIGVKVWIYRGEVLPEVVQTSSAV
>CG2_30_FULL_Chloroflexi_64_16
MGRKVHPIGFRLGQVEKHRSRWFAEGEEYTRLLAEDRAIRKLIRTKLPEA
AISKVEIERFPPSQVRITVHSAKPGIVIGRKGATVNALRNDLQQTTNKRV
KLDIAEIERPEMDALLVAQSIAEQLARRVSHKRAMKQAVLRALRSGAKGC
MVRCGGRLSGAEMARVETAREGQVPRHTLRAEIDYAHDEALTTFGRIGIK
VWIYKGEVLPGAE*
>Bacteria_Chloroflexi_Thermoflexia_Thermoflexales_Thermoflexaceae_Bacterium_sp._JAD2_Draft_Genome
LGRKVHPIGFRLGITKNWLARWYAEGREYVELLHEDLKIRQFVKEQLKEA
GIARIEIERFPKQINLYIHAARPGIVIGRKGLGIKQLRQAIEEMTGKKAR
VEIVEVPRPELEAAIVAESIAQQIEKRVSHARAMKRAIQQAMRAGAKGIR
ITVSGRLGGAEMARTETLMEGRVPRHTLRADIDYALAEAITKWGKIGIKV
WIYRGDTEPGAYVQQTAEMVARVTSAQRGG
>Bacteria_Chloroflexi_RBG_13_Chloroflexi_66_10
VTIHTAKPGIVIGRKGANVKELRRQIQILTGSTVKLDIAEIKEPDIDARL
VADNIAGQLERRISHRRAMQRAVQQAMRQGAKGIKVMCAGRLSGVEMARR
EWMREGRVPAQTLRADIDFAKAEALTTYGRIGVKVWVYRGDAVPEEVQQP
EAMDVYVSE
>Bacteria_Chloroflexi_RBG_13_Chloroflexi_68_17
MGRKVHPIGFRLGINKTWESRWFARPRLYADLLHQDLAIRNLIFKLAPRS
GISRVEIERDTSNVHITVHTAKPGIVIGRKGANVKELRRQIEILTGSKVK
LDIAEVKEPDLDAHLVAENIASQLERRISHRRAMQRAMQQAMRQGAQGIK
VMCAGRLSGIEMARREWMRDGRVPAQTLRADIDFARAEALTTFGRIGVKV
WIYRGDAVPEEEPAKAETMDVYVSE
>Bacteria_Chloroflexi_RBG_16_Chloroflexi_48_8
MGRKVHPIGFRLKINKTWESRWFANPDKYADQLHEDRAIRNLIYKIAPKA
GISRIDIERYPNSVQITVHTSKPGIVIGRKGITVKEMRRAIQEMTGTNVK
LDIAEIKIPDLDAYLVAENIASQLERRISHRRAMQRAVNQAMRQGAQGIK
VMSSGRLAGVEMARREWVREGRVPAQTLRADIDFARAEALTTFGRIGVKV
WIYKGDSLPESEEETEVMDVYVSE
>Bacteria_Chloroflexi_Anaerolineae_uncultured_SMTZ_63
MGRKVHPIGFRLKVNKTWESRWFANPDNYADQLHEDIAIRELVYESAPRA
GISRVEIERYPNSVHVTVHTAKPGIVIGRKGANVKELRRQLQTQTGVAVK
LDISEIKDPDLDARLVAENIAGQLSRRISHRRAMQRAVAQTMRQGAKGVK
VMCSGRLAGVEMARREWVREGRVPAQTLRADIDFARAEALTTYGRIGVKV
WIYKGDILPEAEEQPEVMDVYVSE
>Bacteria_Chloroflexi_RBG_16_Chloroflexi_63_12
MGRKVHPIGFRLGLIKDWEARWFAPKGKYAALLQQDFAIRRLIEGEAPGA
AVARIDIDRSPSTQTVTIWTAKPGILIGRKGAQVKVLRQKLEELTGSKVK
VEVEEITQPDLTAKLVAANIADQLERRINHSRAMKRAIGQAMRQGAQGIK
IVCAGRLGGSEMSRREWQREGRVPLQTLRADIDFARAEALTTFGRIGVKV
WIYKGEKMPETVEVPEVTDVYVSE
>Bacteria_Chloroflexi_RBG_16_Chloroflexi_64_43
MGRKVHPIGFRLGINKSWDSRWFASGKEYASQLHQDIAIRRLILKDATSA
AIARVEIERNHNLVRVFVHTAKPGVFIGRKGATVKELRQHLEQLTGCKVD
LKVVEVNAPDLEAPLVADNIARQLERRIGHSRAMKRAVSSAMRQGAKGIK
VMCAGRLSGSEMRRTEWVREGRVPLQWLRADVDFARAEALTTFGRIGVKV
WIFRGEARPETDETNMPATEGAYVSE
>Bacteria_Chloroflexi_RBG_13_Chloroflexi_60_9
MGRKIHPIGFRLGVNKTWESRWFAEGKEYAQRLHQDAAIRKMIMKNATDA
AIARVEIERDHNLVRVFVFTAKPGVFIGRKGAAVKELRQHLEKVTGCKVD
LKVQEITQPDMEASLVADNIARQLERRISHNRAMKRAVAQAMRQGALGVK
VMCAGRLSGSEMKRTEWMREGRVPLQWLRANIDFSRTEALTTFGRIGVKV
WIFKGEARPETEDKVAMTEGAYISE
>Bacteria_Chloroflexi_GWB2_Chloroflexi_54_36
MGRKVHPIGFRLGVHQPWEGRWYADGAEYTDQLHQDIKIRKLIFGSADKA
GIAKVEIERFPGKVKVIVHTAKPGILIGRKGETVKKVRTDLEALTGKKID
LDIKEIKSPDCDAYLVAQNIAGQIQRRVAYRRAMKRALQQAMRQGALGIK
IEVAGRLSGAEMARSVWLREGRVPLQTIRAHIDFARAEAQTQYGKIGIKV
WVYLGNVLPGVEEKAESTEGVYVSE
>Bacteria_Chloroflexi_GWC2_Chloroflexi_49_37
MGRKVHPIGFRLNVTRAWRGRWFAEGAQYREQLNQDFAIQKLIQGAAPRA
GVSNVEVERYPGKIKVSVYTAKPGILIGRKGEGVKKIRQSLEELAGKKMD
LDIKEIKAPDTDAYLVARNIADQMERRISYRRAMKRAIQQAMRQGAEGIK
IEVAGRLSGAEMARTVWLRDGRVPLQTLRADIDFSRAEALTTFGRIGVKV
WVFKGLFKPELEEKIETTEGVYVSE
>CG_4_10_14_0_8_um_filter_cor_Chloroflexi_57_5
MGRKVHPIGFRLSVTQDWQGRWFAEGAQYREYLRQDFAIRDLIR
>CG2_30_FULL_Anaerolineae_58_95
MGRKVHPIGFRLSVTQDWQGRWFAEGAQYREYLRQDFAIRDLIRRAAGRA
GVSRIDVERYPGKVKVTVHTAKPGILIGRKGESVKKIRADLETLAGKKID
LDIKEIKSADIDAYLVAHNIADQLERRISYRRAMKRAIQQAMRQGAEGIK
IKVAGRLSGAEMARSVWLHDGRLPLQTLRADIDFARAAATTTYGQIGVKV
WVYKGEMKPEGEEKVDTTEGVYVSA*
>CG2_30_FULL_Anaerolineae_57_67
MGRKVHPVGFRLVVTRGWQGRWFAEGAEYREYLNQDFAIRALLQDIAPKA
GVSRIEVERFPGKIKVIVFTAKPGILIGRKGEGIKKVREALTALVGKKVD
LDIKELSAPDTDALLVARNIAEQMERRIAYRRAMKRAMQQAMRQGAQGIK
IEVAGRLAGAEMARTVWLREGRVPLQTLRADMDFARAEALTTYGRIGVKV
WVYKGETKPQVEEKVEQTEGVYVSE*
>Bacteria_Chloroflexi_RBG_16_Chloroflexi_51_16
MGRKVHPIGMRLGINQPWQGRWFAEGSTYRKQLHQDFSIRNLLLGDASKG
GAAANAMVRTLRKTLPEPVLNGKAGISRVDVERTPGKIRIAIYTAKPGIL
IGRKGEGVKKIRQAMETLIGKKTELDIKEIASPDTDAMLVARNIADQLER
RIAYRRAMKRAIQQAMRQGALGIKIAVGGRLGGAEMARDVWLRDGRVPLQ
TLRANVDFAVTQATTTFGQIGVKVWVYKGEATPEVEEKVESTEGVYVSE
>Bacteria_Chloroflexi_RIFOXYC12_FULL_Chloroflexi_59_14
MGRKVHPIGMRLGINTLWQGRWFAEGRQYREQLHQDMAIRALLQGGGSKG
GAATSTQVRKLQREMPEAILKEKAGISRIDVERFPGKTKVSIYTAKPGIL
IGRKGEGVKRIRQALETLIGKKVDLDIKEISTPDTDAVLVAHNIADQLER
RIAYRRAMKRAIQTAMKQGAQGIKIEVAGRLGGAEMARNVVLREGRVPLQ
TLRANIDFARTEAGTTYGQI
>CG1_02_FULL_Anaerolineae_58_13
MGRKVHPIGMRLGINTLWQGRWFAEGRQYREQLHQDMAIRALLQGGGSKG
GAATSTQVRKLQREMPEAILKEKAGISRIDVERFPGKTKVSIYTAKPGVL
IGRKGEGVKRIRQALETLIGKKVDLDIKEISTPDTDAVLVAHNIADQLER
RIAYRRAMKRAIQTAMKQGAQGIKIEVAGRLGGAEMARTVWLRDGRVPLQ
TLRANIDFARTEAGTTYGQIGIKVWVYKGEVAPEVEEKTETTEGVYVSK*
>Bacteria_Chloroflexi_RBG_19FT_COMBO_Chloroflexi_55_16
MGRKVHPIGFRLKINKTWEGRWYAEGANYVSQLHQDFKIRELVRNEAPKA
GVSRIEIERFPGKVKVTVHTAKPGILIGRKGDNVKKVRSSLESLVGKKID
LDIKEIKSPDIDAHLVANNIAEQLERRISYQRAMKRAIQQAMRQGAQGMR
VEVSGRLTGAEMARTVNMREGRVPRQTLRADIDYAQSVALTTYGCIGVKV
WIYKGIVLPELEEKVETTEGVYVSE
>Bacteria_Chloroflexi_RBG_16_Chloroflexi_52_11
MGRKVHPIGFRLKINKTWEGRWYAEREDYVDQLHQDFELRRLVRDEAERA
GVSRIEIERFPGKVKVVVHTAKPGILIGRKGDNVKKIRTRLEAVVGKKID
LEIKEIKAPDLDAYLVANNIAEQLERRISYQRAMKRAMQQATRQGAEGIR
VEVSGRLSGAEMARTINMREGQVPRQTLRADIDFAKSEALTTYGQIGVKV
WIYRGMAMPEVEEKLQTTEGVYVSE
>Bacteria_Chloroflexi_RBG_16_Chloroflexi_54_18
MGRKVNPIGYRLGINKTWEGRWYAEGLDYVRNLHQDFRLRELVRGEAPKA
GVSRIDVERFPGKVKVIVNTAKPGILIGRKGENVKKIRGILEAEVGKKID
LEIKEIKEPDLDAYLVALNIADQLERRISYQRAMKRSIQQAMREGGLGIR
VEVSGRLSGAEMARTINMREGQVPRQTLRADIDYSKAEALTTYGRIGVKV
WIYRGEVLPEVEERLESTEGVYVSE
>Bacteria_Chloroflexi_RBG_16_Chloroflexi_57_11
MGRKVNPIGFRLKINKTWEGRWYAEGDEYVQNLHQDFHLRELVRAEAPKA
GVSRVDIERFPGKVKVIVHTAKPGILIGRKGENVKKIRQSLESVVGKKID
LEIKEIKSPDLDAYLVAQNIAEQLERRISYQRAMKRAIQQXXRQGGQGIR
IEVSGRLSGAEMARTVNMREGRVPRQTLRADIDYSQAEALTTYGRIGVKV
WIYRGEVLPELEEKPEATEGVYVSE
>Bacteria_Chloroflexi_RBG_19FT_COMBO_Chloroflexi_56_12
MREGRVPRATLRADIDYHQTQALTTYGRIGVKVWIYRGDVLPQVEEQIEM
TEGVYVSE
>Bacteria_Chloroflexi_RBG_19FT_COMBO_Chloroflexi_47_9
MGRKVNPIGFRLGINKTWEGRWYAEGREYVDQLHQDFALRNLVRKEAARA
GVSRIEIERFPGKVKIVVNTAKPGVLIGRKGESVKNLRQHLETIVGKKID
LEIKEIKSPDLDAYLVANNIAEQLERRISYQRAMKRAIQQAIRQGAQGIR
VEVGGRLSGAEMARVVNMREGRVPRATLRADIDYHQTQALTTYGRIGVKV
WIYRGELLPTVEDQIETTEGVYVSE
>Bacteria_Chloroflexi_RBG_19FT_COMBO_Chloroflexi_49_13
MGRKVNPIGFRLKINKTWEGRWYAEGREYVDQLHQDFALRDLVRKEASRA
GVSRIEIERFPGKVKIVVNTAKPGVLIGRKGESVKNLRQHLETMVGKKID
LEIKEIKSPDLDAFLVANNISEQLERRISYQRAMKRAIQQAIRQGAEGIR
VEVAGRLSGAEMARVVNMREGRVPRATLXXXXXXXGRIGVKVWIYRGELL
PTVEEQVEMTEGVYVSE
>Bacteria_Chloroflexi_RBG_13_Chloroflexi_50_21
MGRKVNPIGFRLNINKTWEGRWYAEGREYVEQLHQDFALRNLVRKEAARA
GVSRIEIERFPGKVKIVVNTAKPGVLIGRKGESVKNLRQHLEAMVGKKID
LEIKEIKSPDLDAFLVANNISEQLERRISYQRAMKRAIQQAIRQGAQGIR
VEVAGRLSGAEMARVVNMREGRVPRATLRADIDYHQTQALTTYGRIGVKV
WIYRGESLPAVEEQVESTEGVYVSE
>Bacteria_Chloroflexi_RBG_16_Chloroflexi_54_11
MGRKVNPIGFRLKINKTWEGRWYAEGKAYVDQLHQDFALRDLVRKEAARA
GVSRIEIERFPGKVKIVVNTAKPGVLIGRKGESVKNLRQHLEAMVGKKID
LEIKEIKSPDLDAYLVANNIAEQLERRISYQRAMKRAIQQAIRQGAQGIR
VEVAGRLSGAEMARVVNMREGRVPRATLXXXXXYHQTQALTTYGRIGVKV
WIYRGELLPQVEEQMETTEGVYVSE
>Chloroflexi_bacterium_RBG_19FT_COMBO_50_10
VNEKESRSYYGSKSKSDWLSTHNNSYKTWEGRWYAEGREYVEQLHQDFAL
RDLVRKEATRAGVSRIEVERFPGKVKIVVNTAKPGVLIGRKGESVKNLRQ
HLEAMVGKKIDLEIKEIKSPDLDAYLVANNIAEQLERRISYQRAMKRAIQ
QAIRQGAQGIRVEVAGRLSGAEMARVVNMREGRVPRATLRADIDYHQTQA
LTTYGRIGVKVWIYRGELLPTVEEQVESTEGVYVSE*
>Bacteria_Chloroflexi_RBG_16_Chloroflexi_47_49
MGRKVNPIGFRLKINKTWEGRWYAEGREYVEQLHQDFALRDLVRKEATRA
GVSRIEVERFPGKVKIVVNTAKPGVLIGRKGESVKNLRQHLEAMVGKKID
LEIKEIKSPDLDAYLVANNIAEQLERRISYQRAMKRAIQQAIRQGAQGIR
VEVAGRLSGAEMARVVNMREGRVPRATLRADIDYHQTQALTTYGRIGVKV
WIYRGELLPTVEEQVESTEGVYVSE
>Actinobacteria_bacterium_RBG_13_55_18
VGQKVHPYGFRLGVIYDWKSRWFATRDYADLLQEDLAIRRYLKAYLRRAA
ISRVEIERTNKRVKVDIYTARPGIVIGRRGAEVDRIKRELATMTGKEVQI
NIQEVNQPELDAFLMAQNIAEQLQGRVSFRRAMKRSVQNALRAGAKGIKV
SCSGRLGGAEMARTEWYREGQVPLQTLRADIDYGFFVARTTFGVIGVKVW
IYKGVIGEPDRRAKQIPKVVEESTPIKGAATEVLEAPIEDAVPEEVEEVI
EAQVSEVEEGQEV*
>CG_4_10_14_0_8_um_filter_cor_Actinobacteria_50_43
MGQKVHPRGLRIGIIENWRSRWFASKGFDKILHEDIELRKFLEKKLERAA
ISRVEIERAGDRVKVDIHTARPGIVIGKRGSEVEILRSDLEKLTGKQVQI
NIEEVRRPELDSTLVAQSIAEQLEARVGFRRAMKKAVTQAMKSGAKGVKV
QCAGRLGGAEMARTEWYREGRVPLHTLRANIDYGFTEARTTFGRIGVKVW
IYKGDILPGQRVPSHEVVSERPERPRPERPRRPRKEAPGRRR*
>Actinobacteria_bacterium_RBG_19FT_COMBO_36_27
MGQKVNPNGLRIGINKNWQSRWFASRDYARFVKEDIVIRNIIEEQLGNAG
ISKIEIERTEEEVKVNMYTSKPGVVIGRRGATINDIRDLIEKKTGSIIQL
NIMEIKKPELIAKLVAEGIASQLEGRVSFRKAMKKAVSLCMKAGAKGIRV
QCAGRLGGAEMARTEWYREGRVPLHTLRADIDYGFSEANTTFGKIGVKVW
IYMGDIILDKEEIQKGKQPEKKKKVAEEV*
>Actinobacteria_bacterium_RBG_13_35_12
MGQKVNPNGLRLGINKGWQSRWFATKDYAKLLKEDIIIRNIIEDQLGNAG
VSKIEIERTEEEVKVDMHTSKPGIVIGRRGANINDIRDLIEKKTGSIIQL
NIIEIKKPELVAKLVAEGIASQLMGRVSFRKAMKKAVSLCMKAGAKGIRV
QCAGRLGGAEMARTEWYREGRVPLHTLRADIDFGFAEANTTFGKIGVKVW
IYLGDIIKDKGEMEKGKKLRKENKEEEKVLG*
>CG08_land_8_20_14_0_20_Actinobacteria_35_9
MGQKVSPVGLRIGINKGWQSRWFAEKDYAKLLREDIIIRNIIEDQLGNAG
VSKIEIERTEEEVKVDMYTSKPGIVIGRRGANINDIRNLIEKKTGSIIQL
NIIEIKKPELIAKLVAEGIASQLVGRVSFRKAMKKAISLCMKAGAKGIRV
QCAGRLGGAEMARTEWYREGRVPLHTLRANIDYGFAEANTTFGKIGVKVW
IYLGDIILDKEEMGRERKLDKRKKEKEKISS*
>Bacteria_Actinobacteria_Actinobacteria_Rubrobacteridae_Rubrobacterales_Rubrobacterineae_Rubrobacteraceae_Rubrobacter_xylanophilus_DSM_9941
MGQKVHPEGFRLGVRRKGEKVDFKSQWYSDRDFAELLGEDLKIREHIERK
LARAGIAEIEIKKAAEQGEVVVDIHTARPGIVIGKGGSEVDALRRDLERL
TSKKVQVNVREVSRPELNAKLVAESIAEQLEGRAAFRRTMKRALTSAMRS
GAVGARIQCSGRLGGIEMSRSETVSEGKVPLHTLDADIDYGFKEANTQMG
QIGVKVWINHGIHTDEER
>Actinobacteria_bacterium_RBG_16_64_13
VGQKVHPGGMRLGIIHDWKAHWYTERQFASFLHEDLAIRKHIQRKMGHAG
LSAIIIRKDTNKLVVDINTARPGIVIGKSGSEVDSLRRDLHDMTGKTVHV
NIVEIKRPELDANLVAQSIAEQLANRVSFRRAMKRAITSAMRSGAVGIKV
KSGGRLGGAEMARIEGYSEGRVPLHTLRADIDYGFCEADTTFGKIGVKVW
INKGEIMPEGFDLGSRGQSEARLG*
>Actinobacteria_bacterium_RBG_13_63_9
VGQKVHPGGMRLGIIHDWKAHWYTEKQFAGFLREDMAIRAHIQKKMGHAG
LSDIIIRKDTNKLVIDINTARPGIVIGKSGSEVDALRRELFGMTGKAVHV
NILEIKRPELDANLVAQSIAEQLANRVSFRRAMKRAITSAMRSGAMGIKV
RSGGRLGGAEMARVEGYSEGRVPLHTLRADIDYGFCEAATTFGKIGVKVW
INKGEIMPEGFGQGSHGQTEAREGDPPRVTLPAKTRTRDATTKTG*
>Actinobacteria_bacterium_RBG_16_68_12
MGQKVHPGGFRVGVIHDWKSNWWTGKQEFSAYLLEDVSIRRHILDKLSHA
GLSDILIRKDKQRITVDIFTARPGIVIGKSGVEVDALRRELHAITKKNVH
ININEIKRPELDAKLVAQSIAEQLENRVSFRRAMKRSLASAMRSGAQGIK
ITAAGRLGGGEMSRREMYSEGRVPLHTIRADIDYGLAEARTTFGAIGVKV
WINKGEIMPEGYEGAGGRDARLGDQDQARRRRGASAEGLGASREGRGRGV
DREGLGIVPRRRRGQRPGGRPGQRPRRDAQAQAPVEPTPETETQPVEPET
QAPEVAPETQSPEATSEPTPESGGES*
>Bacteria_Actinobacteria_Actinobacteria_Rubrobacteridae_Thermoleophilales_Thermoleophilaceae_Thermoleophilum_album_ATCC_35263
MGQKVHPEALRVGYIHDWKSTWFSEREFADYLLEDIRIRQHIIGKLAHAG
LSDITIKKNKNEVEVNIHTARPGIVIGKSGSEVEALRKELHDLTRKAVKV
NILEIKRPELDAKLVAQAIAEQLQNRVAFRRAMKRALTSAMRSGAKGVRI
QVSGRLGGAEMARTEGYSDGRVPLHTLRADIDYGFHEAHTTFGRIGVKVW
INKGKIMPQGFAQDLTEIEAPRAVSPGRGRNGGRRGGEERRTGPSQEA
>Bacteria_Actinobacteria_Actinobacteria_Rubrobacteridae_Solirubrobacterales_Patulibacteraceae_Patulibacter_sp._I11
MGQKVHPESMRVGYIHDWKSHWFSAQNTADFLDEDRQIRTHIQTKLAHAG
LSDITIRKNKNEVEVSIRTARPGVVIGKSGVEVDALRKDLHRITKKQVKV
NILEVRRPELDAKLVAQSVAEQLQNRVAFRRAMKRALTSAMRSGAKGCKI
QVGGRLGGAEMSRTESYQDGRVPLHTMRADIDYGFYEAKTTFGRIGVKVW
VNKGEIMPEGYGGSDLTDVDGPSTQDRDRRRGRRDDRGGGGDRGGFRGGD
RGGRGGGGGGRGPGGPGGAGGGRGRGPQGGR
>Bacteria_Actinobacteria_Actinobacteria_Rubrobacteridae_Solirubrobacterales_Conexibacteraceae_Conexibacter_woesei_DSM_14684
MGQKVHPESLRVGYIHDWKSNWFSEKNFSDYLVEDEAIRNHIVGRLSHAG
LSDITIRKNANEVEVNINTARPGIVIGKSGSEVDALRRDLHRITNKQVKV
NILEIKRPELDARLVAQSIAEQLQNRVAFRRAMKRALTSAMRSGAKGVKV
QVSGRLGGAEMARTEGYSDGRVPLHTLRADIDYGFHEARTTFGRIGVKCW
INKGEIMPEGYTGADLTQMDDPGPQAPDRGRRGERDGRGRGGRGRGGQGG
GPGGGGGGGGDGRGRGGRGRGRGGQGGGPGGGGGRGPGGGGQGGGFGGGG
GGGGRGPGGGGGGRGPGGGGGGRGPGGGGGGRGPGGPGGGGRGPGGGGGG
GGRGPGGPGGGGGGRGPAGGGGGGGRGPAGGSGGAGGNRGPGGQR
>Bacteria_Actinobacteria_Actinobacteria_Rubrobacteridae_Solirubrobacterales_Solirubrobacteraceae_Solirubrobacter_soli_DSM_22325
MGQKVHPEAMRVGYIHDWKSNWFSERQFSDFLIEDVRIRDHITNKLAHAG
LSDITIRKDAAEVEVNIHTARPGIVIGKSGSEVDALRRDLHRMTGKAIKV
NILEIKRPELDAKLVAQSIAEQLQNRVAFRRAMKRALTSAMRSGAKGCKI
QVGGRLGGAEMARSESYSDGRVPLHTLRADIDYGFYEARTTFGRIGVKCW
INKGEIMPAGYAGQDLTSLDEPATGGQDRDDDRRGGRGRDGRGRGDGRGG
GGRGRGGQGGGGGGGRGGGPGGRGGGGGGFGGGGGGRGGGGGGRGGGGGF
GGGGGGRGGGGGGGGRGGQGGRGGGRPDLSGGISR
>Bacteria_Actinobacteria_Actinobacteria_Coriobacteridae_Coriobacteriales_Coriobacterineae_Coriobacteriaceae_Collinsella_intestinalis_DSM_13280
MGQKVYPTGFRLGITENWRSRWFAEKDYAKTLGNDIEIRRFLEKRLARAA
VSRVEIERAGDKVKVIILTARPGVVIGKKGSEIDGLRTELEKVAGVSKGN
LSVDVIEVKRPELDAVLVAQSIAEQLEGRVAFRRAMRKAVQSARKAGAKG
IRIQCSGRLGGAEMGRREWYREGRVPLHTLRAKIDYGTATARTTMGSCGV
KVWIYQGEKLPGQPVPNMALEGTSRPRRRNNDRRNQ
>Bacteria_Actinobacteria_Actinobacteria_Coriobacteridae_Coriobacteriales_Coriobacterineae_Coriobacteriaceae_Coriobacterium_glomerans_PW2_DSM_20642
MGQKVYPTGFRLGITENWRSRWFAEKDYAASIGNDLEIRRYLTKRLTRAA
VSRVEIERAGDKVKIIILSGRPGIVIGKKGAEIDALRTELERVAGVSKGN
LSIDVIEIRRPEIDAKLVAQSIAEQLEGRVAFRRAMRKAVQSASKAGAKG
IRIQCSGRLGGSEMGRREWYREGRVPLHTLRAKIDYGTATAHTTMGSCGV
KVWIFLGERMPGQPTPNPALEGPSRPSRSPRRRNSERRG
>Bacteria_Actinobacteria_Coriobacteriia_Coriobacteriales_Coriobacteriaceae_Enorma_massiliensis_phI
MGQKVYPTGFRLGITENWRSRWFAGDKDYAKTLGNDLELRKYLTKRLRRA
AVSRVEIERAGDKVKVIIYTARPGIVIGKKGSEIDQIRGELEKVAGVSKG
QLSVDVIEIKRPELDAVLVAQSIAEQLEGRVAFRRAMRKAVQSARKAGAK
GIRIQCSGRLGGAEMGRREWYREGRVPLHTLRAKIDYGTATARTTMGSCG
VKVWIYLGEKLPGQPVPNPALEGSSRPRRRNSERRGQ
>Bacteria_Actinobacteria_Actinobacteria_Coriobacteridae_Coriobacteriales_Coriobacterineae_Coriobacteriaceae_Olsenella_uli_DSM_7084
MGQKVQPTGFRLGITEEWRSRWYADKKDYAKSLGNDLEIRRFLEKRLASA
ALSRVDIERAGDKVKVVIYTARPGIVIGKKGAEIDALRADLQKLAGVDKG
NINVDVIEVKRPELDAQLVARSIAEQLEGRIAFRRAVRKAIQSARKAGAK
GIRIQCSGRLNGAEMGRREWSREGRVPLHTLRARIGFGTATARTTMGACG
VKVWIYLGEKLPGQPAPNPALEGSSRPRRRNERRGR
>Bacteria_Actinobacteria_Actinobacteria_Coriobacteridae_Coriobacteriales_Coriobacterineae_Coriobacteriaceae_Atopobium_parvulum_DSM_20469
MGQKVQPTGFRLGVTESWRSRWYADKDYAEQLGNDLAIRKYLEKRLEKAA
VARIDIERAGDKVKVTIFSARPGIVIGKKGAEIDGLRADLERVAKVGKGQ
VNVDVVEVKRPELDANLVAQSIAEQLEQRVAFRRAMRKAVQSARKAGAKG
IRIQCSGRLNGAEMGRREWYREGRVPLHTLRAAIGYGTATGRTTMGAVGI
KVWIYFGEKMPGQPTPNPALEGSARPRRARNERRGR
>Bacteria_Actinobacteria_Actinobacteria_Coriobacteridae_Coriobacteriales_Coriobacterineae_Coriobacteriaceae_Atopobium_rimae_ATCC_49626
MGQKVQPTGFRLGVTENWRSRWYADKNYAENLGNDLAIRSYLEKRLEKAA
IARIDIERAGDKVKVTIFSARPGIVIGKKGAEIDGLRADLERVAKVGKGQ
VNVDVIEVKRPELDANLVAESIAEQLEQRVAFRRAMRKAVQSARKAGAKG
IRIQCSGRLNGAEMGRREWYREGRVPLHTLRAVVAYGTATARTTMGACGI
KVWIYLGEKMPGQPAPNPALEGSSRPRRRNERRGR
>Bacteria_Actinobacteria_Actinobacteria_Coriobacteridae_Coriobacteriales_Coriobacterineae_Coriobacteriaceae_Slackia_heliotrinireducens_DSM_20476
MGQKVMPTGFRLGITEDWRSRWYADKDYAKNLENDLAIRKFLEKQLEKAA
VSKIEIERAGDKIKIIITTARPGVVIGKKGAEIENLRKDVAKVANGAVNI
EVIEVKRPELDAVLVAKSVAEQLEGRVAFRRAMRKAVQSARKSGAQGIRI
QCSGRLGGAEMSRREWYREGRVPLHTLRAKIDYGFATARTTMGAIGVKVW
IYHGEVLPGGKVPQPALEGNSRPTRGRRNDRGGRRNDRNERGAK
>Bacteria_Actinobacteria_Actinobacteria_Coriobacteridae_Coriobacteriales_Coriobacterineae_Coriobacteriaceae_Slackia_piriformis_YIT_12062
MGQKVMPTGFRLGITEDWRSRWYSDKDYAKNLENDIAIRRFLDKYLAKAA
VSKVEIERAGDKVKVIIVTARPGVVIGKKGAEIENLRKQLAKVVGGPVNI
EVVEVKRPELDAALIAQSVAEQLEGRVAFRRAMRKAVQSARKSGAQGIRI
QCSGRLGGAEMSRREWYREGRVPLHTLRAKIDYGFATAATTMGSIGIKVW
VYHGEVLPGGKIPQPALEGNSRPSRGRRDRNDRNERGAK
>Bacteria_Actinobacteria_Actinobacteria_Coriobacteridae_Coriobacteriales_Coriobacterineae_Coriobacteriaceae_Cryptobacterium_curtum_DSM_15641
MGQKVSPTGFRIGVIENWRSRWYADKDYAKTLENDLAIRRFLDGYLTRAA
VSKVEIERAGDKIKVVITTARPGVVIGKKGAEIDTLRKKLSQVADGPISV
EVIEIKRPELDANLIAQSVAEQLEGRVAFRRAMRKAVQSARKSGAQGIRI
QCAGRLGGAEMSRREWYREGRVPLHTLRAKIDYGFTTANTQMGAIGVQVW
VYHGEVLPGQKLPEPALEGTSSRPNRRRNNDRGNK
>Bacteria_Actinobacteria_Actinobacteria_Coriobacteridae_Coriobacteriales_Coriobacterineae_Coriobacteriaceae_Denitrobacterium_detoxificans_DSM_21843
MGQKVSPTGFRLGVIENWRSRWYADKDYASTLENDLAIREYLDKQLARAA
VSKVEIERAGDKIKIIITTARPGVVIGKKGAEIDALRKKLSKVANGPVSV
EVVEIKRPELDATLIAQSVAEQLEGRVAFRRAMRKAVQSARKSGAKGIRI
QCAGRLGGAEMSRREWYREGRVPLHTLRAKIDYGFYTANTQMGAIGVQVW
VYHGEVMPGQKAPEPALEGSSSRPNRRRNNDRGNK
>Bacteria_Actinobacteria_Actinobacteria_Coriobacteridae_Coriobacteriales_Coriobacterineae_Coriobacteriaceae_Adlercreutzia_equolifaciens_DSM_19450
MGQKVSPTGFRLGITEDWRSRWYAGKDYAKTLENDIAIRKFLDKQLARAS
VSRVDIERAGDKIKVTITTARPGVVIGKKGAEIDALRKKLEKVADGPVSI
DVVEVKRPELDAELIAQSVAEQLEGRVAFRRAMRKAVQSAMKSGAKGIRI
QCSGRLGGAEMSRREWYREGRVPLHTLRAKIDYGFATAATTMGSIGVQVW
VYHGEVLPGQKAPQPALEGSSRPNRSRRNDRRERGDK
>Bacteria_Actinobacteria_Actinobacteria_Coriobacteridae_Coriobacteriales_Coriobacterineae_Coriobacteriaceae_Enterorhabdus_mucosicola_DSM_19490
MGQKVSPTGFRLGITEDWRSRWYAGKDYAATLENDIAIRKFLDARLARAS
VSKVEIERAGDKIKVVITTARPGVVIGKKGAEIDALRKDLEKVANGPVSI
DVVEVKRPELDAALIAQSVAEQLEGRVAFRRAMRKAVQSAMKSGAKGIRI
QCSGRLGGAEMSRREWYREGRVPLHTLRAKIDYGFATAATTMGSIGVQVW
VYHGEVLPGQKAPQPALEGSSRPNRSRRNDRRERGDK
>Bacteria_Actinobacteria_Actinobacteria_Coriobacteridae_Coriobacteriales_Coriobacterineae_Coriobacteriaceae_Enterorhabdus_caecimuris_B7
MGQKVSPTGFRLGITEDWRSRWYAGKDYAATLENDIAIRKFLDARLARAS
VSKVEIERAGDKIKVAITTARPGVVIGKKGAEIDALRKDLEKVANGPVSI
DVIEVKRPELDAELIAQSVAEQLEGRVAFRRAMRKAVQSAMKSGAKGIRI
QCSGRLGGAEMSRREWYREGRVPLHTLRAKIDYGFATAATTMGSIGVQVW
VYHGEVLPGQKAPQPALEGSSRPNRSRRNDRRERGDK
>Bacteria_Actinobacteria_Coriobacteriia_Coriobacteriales_Coriobacteriaceae_Senegalemassilia_anaerobia_JC110
MGQKVSPTGFRLGITEEWRSRWYADKDYAQNLANDLAIRKFLDKQLARAA
VSKVEIERAGDKIKVIVTTARPGVVIGKKGAEIDALRKKLEKVANGPVNI
EVVEVKRPELDANLIAQSVAEQLEGRVAFRRAMRKAVQSARKSGAKGIRI
QCAGRLGGAEMSRREWYREGRVPLHTLRAKVDYGFCTARTQMGAIGVQVW
VYHGEVLPGQKAPQPQLEGSSRPNRSRRNDRNDRGRK
>Bacteria_Actinobacteria_Actinobacteria_Coriobacteridae_Coriobacteriales_Coriobacterineae_Coriobacteriaceae_Gordonibacter_pamelaeae_7_10_1_b_draft_genome.
MGQKVSPTGFRLGITEDWRSRWYSDKDYAKNLENDLAIRKFLDKYLARAA
VSKVEIERAGDKIKVIVTTARPGVVIGKKGAEIDSLRKKLEKVASGPVSI
EVVEVKRPELDAALIAQSVAEQLEGRVAFRRAMRKAVQSARKSGAKGIRI
QCSGRLGGAEMSRREWYREGRVPLHTLRAKIDYGFCTAATTMGSIGVQVW
VYHGEMLPGQKAPNPALEGSSRPNRSRRNDRNERGAK
>Bacteria_Actinobacteria_Actinobacteria_Coriobacteridae_Coriobacteriales_Coriobacterineae_Coriobacteriaceae_Eggerthella_lenta_DSM_2243
MGQKVSPTGFRLGITEEWRSRWYADKDYAKNLANDLAIRKFLDKQLARAA
VSKIEIERAGDKIKIIVTTARPGVVIGKKGAEIDSLRKKLEKVANGPVSI
EVVEVKRPELDAALIAQSVAEQLEGRVAFRRAMRKAVQSARKSGAKGIRI
QCSGRLGGAEMSRREWYREGRVPLHTLRAKIDYGFATAATTMGSIGVQVW
VYHGEVLPGQKAPQPALEGSSRPSRPRRNDRNDRRAK
>Bacteria_Actinobacteria_Actinobacteria_Coriobacteridae_Coriobacteriales_Coriobacterineae_Coriobacteriaceae_Eggerthella_sp._YY7918
MGQKVSPTGFRLGITEEWRSRWYADKDYAKNLENDLAIRKFLDKQLVRAA
VSKIEIERAGDKIKVVVTTARPGVVIGKKGAEIDSLRKKLEKIANGAVSI
EVIEIKRPELDAALIAQSVAEQLEGRVAFRRAMRKAVQSARKSGAKGIRI
QCSGRLGGAEMSRREWYREGRVPLHTLRAKIDYGFCTAATTMGSIGVQVW
VYHGEMLPGQKAPQPALEGSSRPNRSRRNDRNERGRK
>Actinobacteria_bacterium_RBG_16_70_17
MGQKVHPYGFRLGVTTDWKSRWYSDKGYATQVLEDARIRDLLVKELARGA
VARVEIERIGDKKVQIDIHTARPGVVIGRSGAEVDRLRHLLEDLTNREIK
LNVVEVKGPETDAQLLAQGIADQLQGRVSFRRALKRAVQTAMKAGAQGVR
VQCSGRLGGSDMGRREWYREGRVPLHTLRADVDFGMATARTTVGAIGVKV
WVYRGDVMPSLSATREKIAAEAALATGGPSGRRAPAKARAEAAAGERRGG
LIEAGGGKRLVEAGGGKREGKRLIEAGGXXXXXXXTARSEFEEARREAAE
ILEVLPGTEEATIEVVPLGTEEVAATPAGLAGEVTVFVPEAALTEESVGD
VVGSLVEAVEAAAXXXXXXXXXXGMAPAAEAEKAEVEEAKPARKPRAPKP
TAEAPAAEEAKPARKPRARKPAPEAETAGEGE*
>Actinobacteria_bacterium_RBG_16_67_15
MGQKIHPYGLRLGIVTDWKSRWYSEKEYASQVLEDAKIRDLLEKELVRGA
LSRIEIERIGEKKVQVDIHTARPGVVIGRAGSEVDRLRTALEKLSKREIK
INVIEVQNAETDAQLLARSIADQLQGRVSFRRALKRAVQTALKAGAQGVR
VQATGRLGGAEMGRREWYREGRVPLTTLRADVDFGKATARTTVGAIGVKV
WVYKGDVVPSLSATREKIAAEAALATGGPSSRRAPAKARAEQAAGEKPRT
LIEAGGGKRLVEAGGGKRLVEAGGGRRVDAELAEAEFEEERAVAEETIPV
APATAEVVEETPGGQE*
>Actinobacteria_bacterium_RBG_16_68_21
MGQKIHPYGLRLGIVTDWKSRWYSEKDYASQVLEDARIRKMLTDELTRGA
LSRIEIERIGDKKVQVDIHTARPGVVIGRGGSEVDRLRNMLEKLTDREIK
INVIEVQDPETDAQLLARGIADQLQGRVSFRRAMKRAVQTAMKAGAQGVR
VQCSGRLGGADMGRREWYREGRVPLHTLRADVDFGIATARTTVGAIGVKV
WVYKGDVVPSLSATREKIAAEAALATGGPSSRRAPAKARAEQAAGEKPRG
LIEAGGGKRLVEAGGGKRLVEAGGGRKVDAEAALSEFEEERVMASETLDV
AEEDQASLPVAEEDPTVAPAVETAPEEEA*
>Bacteria_Actinobacteria_Actinobacteria_Acidimicrobidae_Acidimicrobiales_Acidimicrobineae_Acidimicrobiaceae_Ferrimicrobium_acidiphilum_DSM_19497
MGQKIHPYGFRLGITTDWKSRWFAEKDYQKWVIEDYKIRSWLQRELATAA
VSRIDIERTRDRLKVDIHTARPGIVIGKKGSEVDRLRKALEKLTSYPRVQ
LNVEEVRNPELDATLVAQSIADQISRRVSFRRAMKRSIQIVMKEGGKGVT
VQCSGRLGGSEMARRETHREGRVPRHTLRADIDYGLREAHTNSGTVGVKV
WIYRGDIVPYQTAVTATARPALPDRPRRIITAGGGRRRAADEVAVDEAVV
TRPPKIEEPVVPEELERLLAEEEDIERRTKEEGHEAPHFKKEVD
>Bacteria_Actinobacteria_Actinobacteria_Acidimicrobidae_Acidimicrobiales_Acidimicrobineae_Acidimicrobiaceae_Acidimicrobium_ferrooxidans_DSM_10331
MGQKVHPYGFRLGVTTDWKSRWYADKDYQRWLIEDEQIRQWLQRELRTAS
VSRVDIERTRDRVRVDIHTARPGIVIGKKGVEVERLRRELERRCAPARVQ
LNVEEIRQPDLDATIVAQSIADQISRRVSFRRAMKRAIQVAMKEGARGIT
AQCSGRLGGAEMARRETHREGRVPRHTLRADIDFGLREARTTYGQIGVKV
WIYKGDVVPYQTLTSQPQRPPVAGGRPTGPIRAQTGSRRRPVAEAPKPAA
VGAESQDEFERLLAEEEEIERRTREEGREAPHFKKEVD
>Bacteria_Actinobacteria_Actinobacteria_Acidimicrobidae_Acidimicrobiales_Acidimicrobineae_Acidimicrobiaceae_Ilumatobacter_coccineum_YM16_304
MGQKINPYGFRLGITTDWKSRWFSEREYKDYLTEDWKIRDHIMELLESAA
ISRIEIERTRDKLRVDVHTARPGIVIGRRGAQADELRKAITEITGNPKIQ
LNIVEIKAPELDAALIAQGVADQLVNRIAFRRAMKRAVQNAQRAGALGIK
VQCSGRLGGAEMSRTEWYREGRVPLHTLRADIDYGMREAKTTSGRVGVKV
WLYKGDITPYKKANDDKIAREAAMAVGETSGQTADSGPRKVVSSGRPGAE
APAAATQPLVKEADPELEKLISEEEAIAKRTDASDTDATPPTSGED
>Bacteria_Actinobacteria_Actinobacteria_unclassified_Actinobacteria_Candidatus_Microthrix_parvicella_Bio17_1
MGQKVNPYGFRLGITTDWKSRWYADREQYVDYVVEDWEIRRYLMSRMANA
AISRIEVERTRDRVRIDLHTARPGIVIGRRGAMADELRQELARITDNPKV
QLNIQEIKQPELDAALIAQGVADQLANRMAFRRAMKRAVQNAMKAGALGI
RVQCGGRLGGAEMSRSEWYREGRVPLHTLRADIDYGLREAATSTGQVGVK
VWLYKGDILPYKAQGEDKASKEAAMAVGESTGQEATPRVVSSRPTPPNAG
DAADEGTEEPAPLLKEADPEFEKLLTEEEEIERQAQSRSKGPEHFRPNEG
E
>Bacteria_Actinobacteria_Actinobacteria_Nitriliruptoridae_Nitriliruptorales_Nitriliruptoraceae_Nitriliruptor_alkaliphilus_DSM_45188
MGQKVNPYGFRLGVTTDWKSKWIADKKEYAAYLHEDDRVRKHIRTRVRHA
GVSRIDITRTRDNVEVSVQAQRPGIVIGRRGSEADAIRGGLEKLTGKKVK
LNIIEIKNPELDAQVVAYNVAEQLRGRVSFRRAMRRAVQSAMKAGAKGIR
IQVSGRLGGAEMSRTEWYREGRVPLHTLRAKVDYGFDEARTTFGRIGVKV
WVYTGDQIGSGEEAEAQRAMDRARALAEGRPVDDRPRRKSARKAASIAKK
ATGVGSKPRAPQAPASDASNAPAPAPASVTETGQTPKTADTPATTESAPP
QSGAMPVEQIAGEDAPEAPHEVNAPTDAAIDEPVADAAPEAPAAADTADD
TPAKPAESVEQAEGDATKEGDS
>Bacteria_Actinobacteria_Actinobacteria_Actinobacteridae_Actinomycetales_Frankineae_Acidothermaceae_Acidothermus_cellulolyticus_11B
MGQKVNPHGFRLGITTEFSSRWYADRMYRDYVKEDVAIRRMMTRGMERAG
ISRVEIERTRDRVRVDIHTARPGIVIGRRGAEADRIRADLEKLTNKQVQL
NILEVKNPEIDAQLVAQGVAEQLSQRVSFRRAMRKALQSALKAGAKGVRV
QVAGRLGGAEMSRTEFYREGRVPLHTLRADIDYGFYEARTTFGRIGVKVW
IYKGDVVAGRDHEAARVAARVQQRAVRGRSARREQPAAESPALETAAPAV
AEPGAAAAPAAAGADVPVVADTAPAGQGAAERPVAEQPVVTAEPAAAAAV
TGETGTGGSNAAPAEPTTSAAAEEAPGGADAPSDATETKEG
>Bacteria_Actinobacteria_Actinobacteria_Actinobacteridae_Actinomycetales_Streptosporangineae_Thermomonosporaceae_Thermomonospora_curvata_DSM_43183
MGQKINPHGFRLGITTDFKSRWYADKLYKDYVKEDVAIRRMLQKGMERAG
ISKVEIERTRDRVRVDIHTARPGIVIGRRGAEADRIRGDLEKLTGKQVQL
NILEVKNPEIDAQLVAQGVAEQLSSRVAFRRAMRKAIQSAMKSGAKGIKV
QCSGRLGGAEMSRSEFYREGQVPLHTLRADIDYGFYEARTTFGRIGVKVW
IYKGDAPTTRAEREARAAQQRAGAGGERRGRGERRSQRRGRGRGGERQQQ
SSEQQAQSASESAAPAPSGEGS
>Bacteria_Actinobacteria_Actinobacteria_Actinobacteridae_Actinomycetales_Streptosporangineae_Thermomonosporaceae_Actinomadura_madurae_LIID_AJ290
VGQKINPHGFRLGITTDHKSVWFADKLYKDYVKEDVQIRRMLQKGMDRAG
ISKVEIERTRDRVEVNIHTARPGIVIGRRGAEAERLRGDLEKLTGKQVRL
NILEVKNPEIDAQLVAQGVAEQLSSRVAFRRAMRKAIQSAMKSGAKGIKV
QCGGRLGGAEMSRSEFYREGQVPLHTLRADIDYGFYEARTTFGRIGVKVW
IYKGEAAQTRAEREQQAAQQRAAGGGGRERRGDRRGGGRGGRGGRGGAGG
GERGGRGGEQKQQQGSEQPAPTAEAAPQGEGS
>Bacteria_Actinobacteria_Actinobacteria_Actinobacteridae_Actinomycetales_Streptosporangineae_Nocardiopsaceae_Nocardiopsis_alba_ATCC_BAA_2165
MGQKVNPHGFRLGITTDFKSRWYADKSYKDYVKEDVAIRRMLTRGMERAG
ISKVEIERTRDRVRVDVYTARPGIVIGRRGVEADRIRTDLEKLTGKQVQL
NVFEVKNPEVDAQLVAQGVAEQLSSRVAFRRAMRKAMQSAMKSGAKGIRI
QCGGRLGGAEMSRSEFYREGRVPLHTLRADIDYGFFEARTTFGRIGVKVW
IYKGDAPATRAEREAAQAAQRTAGGGQRRERPQRRRRGGAGGGQQNTEAK
AGAPAEAAKTEGS
>Bacteria_Actinobacteria_Actinobacteria_Actinobacteridae_Actinomycetales_Streptosporangineae_Nocardiopsaceae_Marinactinospora_thermotolerans_DSM_45154
VGQKVNPHGFRLGVTTDFKSRWYADKLYKDYVKEDVAIRRMLNRGMERAG
ISKVEIERTRDRVRVDIHTARPGIVIGRRGAEADRIRGDLEKLTKKQVQL
NILEVKNPEIDAQLVAQGVAEQLSSRVAFRRAMRKAMQSAMKSGAKGIRI
QCGGRLGGAEMSRSEFYREGRVPLHTLRADIDYGFFEARTTFGRIGVKVW
IYKGDAPATRAEREAAQAAAQRAPGGGGQRRERPQRRRRGGQQGGGQQAD
AKSNTPAEATQGAEKSGNEGS
>Bacteria_Actinobacteria_Actinobacteria_Actinobacteridae_Actinomycetales_Streptosporangineae_Nocardiopsaceae_Thermobifida_fusca_YX
VGQKVNPHGFRLGVTTDFKSRWFADKLYKDYVKEDVAIRQMLTRGMERAG
ISKVEIERTRERVRVDVHTARPGIVIGRRGAEADRIRANLEKLTNKQVQL
NILEVKNPEIDAQLVAQGVAEQLSSRVAFRRAMRKAIQSAMKSGAKGIRV
QCSGRLGGAEMSRSEFYREGRVPLHTLRADIDYGFFEARTTFGRIGVKVW
IYKGEAPMTRAEREAAQAAQRAAGPQRRERPGRRRRGGGGGGGQQQQQAE
KATAQATEAAKAAKSGNEGS
>Bacteria_Actinobacteria_Actinobacteria_Actinobacteridae_Actinomycetales_Pseudonocardineae_Pseudonocardiaceae_Thermobispora_bispora_DSM_43833
MGQKVHPHGFRLGITTDFKSRWYAEKLYKDYVAEDVAIRRMLQKGMERAG
ISRVEIERTTDRVQVDIHTARPGIVIGRRGAEADRIRGDLEKLTGKQVQL
NILEVKNPEIDAQLVAQGVAEQLSSRVSFRRAMRKAMQTAMKSGAKGIRI
QCSGRLGGAEMSRSEFYREGRVPLHTLRADIDYGFYEARTTFGRIGVKVW
IYKGDVPTNRAEREALAAASARASQRQERRGERPRRGGGSERPRRGGASR
GERAPKTEAAAQAAPESGPAEQPGAGGS
>Bacteria_Actinobacteria_Actinobacteria_Actinobacteridae_Actinomycetales_Streptosporangineae_Streptosporangiaceae_Microbispora_sp._ATCC_PTA_5024
MGQKVNPHGFRLGITTDFKSRWYADKLYKSYVAEDVAIRRMLQKGMERAG
ISKVEIERTTDRVQVDIHTARPGIVIGRRGAEADRIRGDLEKLTKKQVQL
NILEVKNPEIDAQLVAQGVAEQLSSRVSFRRAMRKAMQSAMKSGAKGIRV
QCSGRLGGAEMSRSEFYREGRVPLHTLRADIDFGLYEARTTFGRIGVKVW
IYKGEAPTSRQEREAAAAGARASQRRERDDRRGGGTGDRPRRGGGDRPRR
GGAAGRGDRAPRTEAAAQAAPETGPAEQPGAEGS
>Bacteria_Actinobacteria_Actinobacteria_Actinobacteridae_Actinomycetales_Streptosporangineae_Streptosporangiaceae_Streptosporangium_roseum_DSM_43021
MGQKVNPHGFRLGITTDFKSRWYADKLYKSYVAEDVAIRRMLKKGMERAG
ISKVEIERTTDRVQVDIHTARPGIVIGRRGAEADRIRGDLEKLTKKQVQL
NILEVKNPEIDAQLVAQGVAEQLSSRVSFRRAMRKAMQSAMKSGAKGIRV
QCSGRLGGAEMSRSEFYREGRVPLHTLRADIDYGLYEARTTFGRIGVKVW
IYKGEAPTSRAEREAAAAGARAGQRRDRDDRRGGGGAGGDRPRRGGGAGG
DRPRRGGAARGDRAPRTEAASQAAPETGPAAQPGAEGS
>Bacteria_Actinobacteria_Actinobacteria_Actinobacteridae_Actinomycetales_Streptosporangineae_Streptosporangiaceae_Nonomuraea_coxensis_DSM_45129
VGQKVNPHGFRLGITTDFKSRWYADKLYKSYVAEDVAIRRMLQKGMERAG
ISKVEIERTTDRVQVDIHTARPGIVIGRRGAEADRIRGDLEKLTKKQVQL
NILEVKNPEIDAQLVAQGVAEQLSSRVSFRRAMRKAMQSAMKSGAKGIRV
QCSGRLGGAEMSRSEFYREGRVPLHTLRADIDYGFYEARTTFGRIGVKVW
IYKGEAPTSRAEREAAAAGARAGQRRERDDRRGGGERPRRGGDRARRGSR
APRTEAAAQAAPETGPAAQPGAEGS
>Bacteria_Actinobacteria_Actinobacteria_Actinobacteridae_Actinomycetales_Frankineae_Frankiaceae_Frankia_alni_ACN14a
VGQKVNPHGFRLGITSEFTSRWYADKQYKAYVGEDVKIRKMMSRGMERAG
ISRVDIERTQGRLRVDIHTARPGIVIGRRGAEADRIRGDLEKLTGKQVQL
NILEVKNPEVDAQLVAQGVAEQLSSRVSFRRAMRKAMQTAMKGGAKGIRV
QCSGRLGGAEMSRSEFYREGRVPLHTLRADIDYGFYEARTNFGRIGVKVW
IYKGDIVQSRAEREAQEALQRQTRRDRPRRGPRSGSSGTTQGGTDAGRAA
ARSERRGRGGNAPAAETAASEAGATESTAPESTAPESTAPESTAPESTAP
ESTAPETTAPEAASSPAPAAESTAPATAASESAATPAAAATPGTPEKAEE
>Bacteria_Actinobacteria_Actinobacteria_Actinobacteridae_Actinomycetales_Frankineae_Cryptosporangiaceae_Cryptosporangium_arvum_YU_629_21_DSM_44712
MGQKVNPHGFRLGITTEWKSRWYADKLYKDYVGEDVAIRKMMSRGMERAG
IARVDIERTRDRVRVDIHTARPGIVIGRRGAEADRIRGQLEKLTGKQVQL
NILEVKNPEADAQLVAQGVAEQLSSRVSFRRAMRKAMQSAMKSPGVKGIR
VQCAGRLGGAEMSRSEFYREGRVPLHTLRANIDYGFYEARTTFGRIGVKV
WIYKGDVVQSRAEREAAEAALRQHRGNRPERRRGAGGGGGGGRNRGERQG
GGRGAERTEAEAPVATEARATEAPVEAPVATEPAATPAVEAPEAAPTQDN
AGQEG
>Bacteria_Actinobacteria_Actinobacteria_Actinobacteridae_Actinomycetales_Glycomycineae_Glycomycetaceae_Stackebrandtia_nassauensis_DSM_44728
MGQKIHPHGYRLGISSGWTSRWYADKSYAEYVGEDVKIRKLMSQGMERAG
IAEVDIERTRDRVRVDIHTARPGIVIGRKGAEADRLRTRLEKLTGKQVQF
NIIEVKNPESNAQLVAQAIAEQLASRVNFRRAMRKSIQSALRNPTVKGIK
VACSGRLGGAEMSRSEFYLEGQVPLHTLRANIDYGLFEARTSFGRIGVKV
WIYRDEERAQARSSQDNVQRRRDDRGGRGERRGRVRSGASGTIGTGTEAG
RAASTNAAANTGQEG
>Bacteria_Actinobacteria_Actinobacteria_Actinobacteridae_Actinomycetales_Glycomycineae_Glycomycetaceae_Haloglycomyces_albus_DSM_45210
MGQKVHPTGYRLGISADWTSRWYADKDYADYVGEDVKIRKLLTKGLERAG
ISHVDIERTRERVRVDIHSARPGIVIGRKGAEADRLRGRLEKLTSKQVQL
NIIEVKNPDIDSQLVAQSVAEQLASRVNFRRAMRKSIQSAMRNPQVKGIK
IQCSGRLGGAEMSRSEQYREGQVPLHTLRANIDYGFFEAHTTFGRIGVKV
WIYKGEATLKEQAEQQVQRRREGGPAGGRGGRGGRGGRGGRGRGGQQQTQ
QTQSTEKRNNASAEASASAETQKQEG
>Bacteria_Actinobacteria_Actinobacteria_Actinobacteridae_Actinomycetales_Glycomycineae_Glycomycetaceae_Glycomyces_arizonensis_DSM_44726
MGQKVHPHGYRLGISSDWTSRWYADKEYADYVGEDVKIRKLMTEGLERAG
ISKVDIERTRERVRVDIHTARPGIVIGRKGAEADRLRGRLEKLTGKQVQL
NIIEVKNPDVDAQLVAQGVAEQLASRVNFRRAMRKAIQSAMRNPTVKGIK
VQCAGRLGGAEMSRSEQYREGQVPLHTLRANIDYGLFEAHTTFGRIGVKV
WIYKGEATLKEQAEQVQRRRDTGDRGGRPGRSRGGRGNRGRTANTGTPQG
AQPSGESAAPATDVGAAGPVETKKQEG
>Bacteria_Actinobacteria_Actinobacteria_Actinobacteridae_Actinomycetales_Micromonosporineae_Micromonosporaceae_Longispora_albida_DSM_44784
MGQKVHPHGFRLGISTEYKSRWYADKLYKDYVAEDVKIRRMMSKGLERAG
ISKVDIERTRDRVRIDIHTARPGIVIGRKGAEADRIRGELEKLTGKQVQL
NILEVKNPESDAQLVAQGVAEQLSSRVSFRRAMRKSMQSAMKNPMVKGIR
VQVSGRLGGAEMSRTEFYREGRVPLHTLRAGIDYGFFEARTTFGRIGVKV
WIYKGDHIAGREQVEQAPTGRPRREPRSDRPRRGGRSGATGTTGHSTEAG
RAVAAELASENAAGASAPVENKEG
>Bacteria_Actinobacteria_Actinobacteria_Actinobacteridae_Actinomycetales_Micromonosporineae_Micromonosporaceae_Micromonosporaceae_bacterium_URHE0070
MGQKVHPTGFRLGISTDWKSRWYADKLYKDYIAEDVKIRKMMAKGLERAG
VSKVDIERTRDRVRIDIHTARPGIVIGRKGAEADRIRGNLEKLTGKQVQL
NILEVKSPESDAQLVAQGVAEQLSSRVSFRRAMRKAMQSAMKNTMVKGIR
VQVSGRLGGAEMSRTEFYREGRVPLHTLRANIEYGFFEARTTFGRIGVKV
WIYKGDSTYGQATPEQAQGRPRRDARGGGADRPERPRRLRSGASGTTAGG
TEAGRAGAAGAAAPVVAPVAEAEPLTESVAAQTAPAESQEG
>Bacteria_Actinobacteria_Actinobacteria_Actinobacteridae_Actinomycetales_Micromonosporineae_Micromonosporaceae_Catelliglobosispora_koreensis_DSM_44566
MGQKVHPIGFRLGISTDWKSRWYADKAYKEYIGEDVKIRRMMAKGLERAG
ISKVEIERTRDKVRIDIHTARPGIVIGRKGAEADRLRTELEKLTGKQVQL
NILEVKSPESDAQLVAQGVAEQLSGRVAFRRAMRKAMQSAMKNPLVRGIR
IQVSGRLGGAEMSRTEFYREGRVPLHTLRANIEYGFFEARTTFGRIGVKV
WIYKGDAVPGREIQQDAGRPRRGERPERGDRPRRGRSGASGTTGAGTEAG
RAAAAELTKESTDAVPAAAAAETQEG
>Bacteria_Actinobacteria_Actinobacteria_Actinobacteridae_Actinomycetales_Micromonosporineae_Micromonosporaceae_Hamadaea_tsunoensis_DSM_44101
MGQKVHPTGFRLGISTDWKSRWFADKLYKDYIGEDVKIRKMMSKGLERAG
ISKVEIERTRDKVRVDIHTARPGIVIGRKGAEAERLRGELEKLTGKQVQL
NILEVKNPESDAQLVSQGVAEQLSSRVSFRRAMRKSMQSAMKNPIVRGIR
VQVSGRLGGAEMSRTEFYREGRVPLHTLRANIEYGFFEARTTFGRIGVKV
WIYKGDAVPGREALADAGAARPRRERADRPERPRRTRSGSSGTTAGGTEA
GRAAAAAAATTESTTEAAVEAAPVQTQEG
>Bacteria_Actinobacteria_Actinobacteria_Actinobacteridae_Actinomycetales_Micromonosporineae_Micromonosporaceae_Actinoplanes_missouriensis_NBRC_102363
MGQKVHPTGFRLGISTDWKSRWFADKLYKDYIGEDVKIRRMMSKGLERAG
ISKVDIERTRDRVRVDIHTARPGIVIGRKGAEADRIRGELEKLTGKQVQL
NILEVKSPESDAQLVAQGVAEQLSSRVSFRRAMRKAMQSAMKNPICKGIR
VQVSGRLGGAEMSRTEFYREGRVPLHTLRANIEYGFFEARTTFGRIGVKV
WIYKGDAVPGREAVAEAPARPRRDRADRPERPRRGRSGSSGTTAGGTEAG
RAAAQSRTTGDGDNVNDAAVAAAPAVAETQQEG
>Bacteria_Actinobacteria_Actinobacteria_Actinobacteridae_Actinomycetales_Micromonosporineae_Micromonosporaceae_Micromonospora_sp._L5
MGQKVHPTGFRLGISTDWKSRWFADKLYKDYIGEDVKIRRMMSKGLERAG
ISKVDIERTRDRVRVDIHTARPGIVIGRKGAEADRIRGELEKLTGKQVQL
NIIEVKNPESDAQLVAQGVAEQLSSRVSFRRAMRKAMQSAMKNPACKGIR
VQVSGRLGGAEMSRTEFYREGRVPLHTLRANIEYGFFEARTTFGRIGVKV
WIYKGDAVPGREAPAEAAPSRGPRRDRGDRPDRPRRGRSGSSGTTAGGTE
AGRAAATTIAQQAETPAGEPVDSSAVAAAASAPVGNQPAETQQEG
>Bacteria_Actinobacteria_Actinobacteria_Actinobacteridae_Actinomycetales_Micromonosporineae_Micromonosporaceae_Salinispora_arenicola_CNS_205
MGQKVHPHGFRLGISTDWKSRWFADKLYKDYIGEDVKIRRMMSKGLERAG
ISKVDIERTRDRVRVDIHTARPGIVIGRKGAEADRIRGKLEKLTGKQVQL
NIIEVKSPESDAQLVAQGVAEQLSSRVSFRRAMRKAMQSAMKNPVCKGIR
VQVSGRLGGAEMSRTEFYREGRVPLHTLRANIEYGFFEARTTFGRIGVKV
WIYKGDAVPGRETPAEAPSRPRRERGDRSERPRRGRSGSSGTTAGGTEAG
RAAATTIAQAAETPSGEPVDADAVASAATQPAETQQEG
>Bacteria_Actinobacteria_Actinobacteria_Actinobacteridae_Actinomycetales_Micromonosporineae_Micromonosporaceae_Verrucosispora_maris_AB_18_032
MGQKVHPHGFRLGISTDWKSRWFADKLYKDYIGEDVKIRRMMSKGLERAG
ISKVDIERTRDRVRVDIHTARPGIVIGRKGAEADRIRGELEKLTGKQVQL
NIIEVKNPESDAQLVAQGVAEQLSSRVSFRRAMRKAMQSAMKNPMCKGIR
VQVSGRLGGAEMSRTEFYREGRVPLHTLRANIEYGFFEARTTFGRIGVKV
WIYKGDAVPGRETPAEAPSRPRRDRGDRPERPRRGRSGSSGTTSGGTEAG
RAAATTVAQQAETPSGEPVDASAVAAAAETQQEG
>Bacteria_Actinobacteria_Actinobacteria_Actinobacteridae_Actinomycetales_Frankineae_Geodermatophilaceae_Geodermatophilus_obscurus_DSM_43160
MGQKVNPHGFRLGITTDYKSRWYADKLYKDYVKEDVAIRKLMSKGMERAG
ISKVEIERTRDRVRVDIHTARPGIVIGRRGAEADRIRGELEKLTGKQVQL
NILEVKNPEADAQLVAQGVAEQLSSRVSFRRAMRKAMQSAQRSPQVKGIR
VQCSGRLGGTEMSRSEFYREGRVPLHTLRANIDYGIYEARTTFGRIGVKV
WIYKGDVSGSRAEREALEALAARQQRRERAQRPQRRSGSSGTTAGGTEAG
RAAASSTGPAVDTTDSAVAATSGEVAAEQTVAEAMPDTPPAPATAAAENT
AAQNTTEG
>Bacteria_Actinobacteria_Actinobacteria_Actinobacteridae_Actinomycetales_Frankineae_Nakamurellaceae_Nakamurella_multipartita_DSM_44233
MGQKINPHGFRLGITTDWNSRWYADKSYADYVAEDVQIRKLMSKGMERAG
ISKVEIERTRDRVRVDIHTARPGIVIGRRGAEADRIRGQLEKLTGKQVQL
NILEVRNPESDAQLVAQAVAEQLSNRVSFRRAMRKSMQSAQRSPQVKGIR
IQCSGRLGGAEMSRSEFYREGRVPLHTLRADIDYGFFEAKTTFGRIGVKV
WIYKGDKVGTLAEQRAAEAAAAQRGAREGRGDRAERPARRRSGSSGTTPT
STEAGRAAVEESPEALPVDVPAGTETTGA
>Bacteria_Actinobacteria_Actinobacteria_Actinobacteridae_Actinomycetales_Corynebacterineae_Segniliparaceae_Segniliparus_rotundus_DSM_44985
MGQKIHPHGFRLGITTDWRSRWFADKQYKDYIKEDIQIRKLLVSGMERAG
IAKVEIERTRDRVRVDIHTARPGIVIGRRGAEADRIRGQLEKLTGKQVQL
NILEVKNSETIAQLVAQGVAEQLSNRVAFRRAMRKAIQSAMRHQQVKGIK
VMCGGRLGGAEMSRSEYYREGRVPLHTLRADIDYGFHEAKTTFGRIGVKV
WIYKGDIVGGRVEHAAQLAAAEEAGARRDRAARPRRSGASGTTATSTEAG
RAGQGPSDPSAAEPVAAAPAAESVANESGQEA
>Bacteria_Actinobacteria_Actinobacteria_Actinobacteridae_Actinomycetales_Corynebacterineae_Mycobacteriaceae_Amycolicicoccus_subflavus_DQS3_9A1
MGQKINPHGFRLGITTDWKSRWYADKQYAEYVKEDVEIRKLLKTGLERAG
ISKVEIERTRDRVRVDIFTARPGIVIGRRGTEADRIRAQLEKLTAKQVQL
NILEVKNADSDAQLVAQGVAEQLSNRVAFRRAMRKAIQSAMRHPHVKGIR
VQCSGRLGGAEMSRSEFYREGRVPLHTLRADIDYGLHEAKTTFGRIGVKV
WIYKGDVVGGRREADVVVPGADDRRPRRERPSRPRRGGAGSSAPEGGRKT
ADAGVGAAGAGTAPSESKEA
>Bacteria_Actinobacteria_Actinobacteria_Actinobacteridae_Actinomycetales_Corynebacterineae_Dietziaceae_Dietzia_cinnamea_P4_contig00104
MGQKIHPHGFRLGITSDWTSKWFADKQYADYVSEDIKIRQLLSKGMERAG
ISGVDISRTRDRVHVDIHTARPGIVIGRRGAEADRLRGELEKLTGKQVHL
NILEIKNTEADAQLVAQGIAEQLSNRVAFRRAMRKGIQSAMRQPQVKGIK
VVCSGRLGGAEMSRSERYHEGRVPLHTLRAEIDYGTYEAKTTFGRIGVKV
WIYKGDVVGGRRESDQYAQSSNRGGADRGPRRERGAGRPRRSGAQGTTAT
STETGRAGSAAPAEAPAENKEA
>Bacteria_Actinobacteria_Actinobacteria_Actinobacteridae_Bifidobacteriales_unclassified_Bifidobacteriales_Turicella_otitidis_ATCC_51513
MGQKIHPHGLRLGITSDWKSHWFAEKDYASYVKEDNKIRDYFSTGLDRAG
IADVVIQRTRDRVRVDIHTARPGIVIGRRGSEADRIRRELEKLTGKQVAL
NILEVKNIDANAKLVAQNIADQLANRVAFRRAMRKAIQSAMRQPQVKGIK
VQCSGRLGGAEMSRTERYHEGRVPLHTLRAEIDYGLHEAHTTFGRIGVKV
WIYKGDVVGGRRESEINAARERRGRGGRPRRGGQRRSRAEKKEA
>Bacteria_Actinobacteria_Actinobacteria_Actinobacteridae_Actinomycetales_Corynebacterineae_Corynebacteriaceae_Corynebacterium_argentoratense_DSM_44202
MGQKIHPHGLRLGITSDWKSHWYADKSYADYLAEDIKIREFLSKNLDRAG
VADVVIERTRDRVRVDIHTARPGIVIGRRGSEADRIRGELEKLTGKQVAL
NILEVKNIDANAQLVAQSIAEQLTNRVAFRRAMRKAIQSAMRQPQVKGIK
VVCSGRLGGAEMSRTERYHEGRVPLHTLRAEIDYGTYEAHTTFGRIGVKV
WIYKGDVVGGKRESDLYAPDARRGRGDRRERPRRGGQRRQRAEQKQEG
>Bacteria_Actinobacteria_Actinobacteria_Actinobacteridae_Actinomycetales_Corynebacterineae_Tsukamurellaceae_Tsukamurella_paurometabola_DSM_20162
MGQKINPHGFRLGITTDWKSRWYADKQYAEYVKEDVAIRKKLTDGLERAG
ISKIEIERTRDRVRVDIHTARPGIVIGRRGAEADRIRSELEKLTGKQVQL
NILEVKNSEADAQLVAQGIAEQLSNRVAFRRAMRKAIQSAMRQPNVKGIR
VQCSGRLGGAEMSRSEFYREGRVPLHTLRADIDYGLHEAKTTFGRIGVKV
WIYKGDVVGGRRELAAPSNNDDRRGPRRERPQRPRRSGASGTTATSTEAG
RAGDEAVTAAPATTNQEG
>Bacteria_Actinobacteria_Actinobacteria_Corynebacteriales_Gordoniaceae_Gordonia_sp._KTR9
MGQKINPHGFRLGITTDWKSRWYADKQYADYVKEDVAIRKLLSTGLERAG
IAKVEIERTRDRVRVDIHTARPGIVIGRRGAEADRIRGDLEKLTGKQVQL
NILEVKNAESEAQLVAQGVAEQLSNRVAFRRAMRKAIQSAMRQPNVKGIR
VQCSGRLGGAEMSRSEFYREGRVPLHTLRADIDYGLYEAKTTFGRIGVKV
WIYKGDIVGGRRELAAAAPAAEDRRPRRPSRPRRSGASGTTATSTDAARA
AEAAPAEATAGAAEKQEG
>Bacteria_Actinobacteria_Actinobacteria_Corynebacteriales_Gordoniaceae_Gordonia_bronchialis_DSM_43247
MGQKINPHGFRLGITTDWKSRWYADKQYADYVKEDVAIRKLLSQGLERAG
IAKVEIERTRDRVRVDIHTARPGIVIGRRGAEADRIRGDLEKLTGKQVQL
NILEVKNAESEAQLVAQGVAEQLSNRVAFRRAMRKAIQSAMRQPNVKGIR
VQCSGRLGGAEMSRSEFYREGRVPLHTLRADIDYGLYEAKTTFGRIGVKV
WIYKGDIVGGRRELAAAAPAAEDRRPRRPSRPRRSGASGTTATSTDAGRA
AEAPAEANAGATAGAGTEKQEG
>Bacteria_Actinobacteria_Actinobacteria_Actinobacteridae_Actinomycetales_Corynebacterineae_Mycobacteriaceae_Mycobacterium_abscessus_bolletii_50594
MGQKINPHGFRLGITTDWKSRWYADKQYADYVKEDVAIRRLLATGLERAG
IAKVEIERTRDRVRVDIHTARPGIVIGRRGTEADRIRADLEKLTGKQVQL
NILEVKNPEAEAQLVAQGVAEQLSNRVAFRRAMRKAIQSAMRQPNVKGIR
VQCSGRLGGAEMSRSEFYREGRVPLHTLRADIDYGLYEAKTTFGRIGVKV
WIYKGDIVGGKRELAASVAAPAGDRPRRERPAGTRPRRSGSSGTTATSTE
AGRAAAETGGNTSAEAPAETSTES
>Bacteria_Actinobacteria_Actinobacteria_Actinobacteridae_Actinomycetales_Corynebacterineae_Nocardiaceae_Rhodococcus_sp._BCP1
VGQKINPHGFRLGITTDWKSRWYADKQYAEYVKEDVAIRKFLATGLERAG
IAKVEIERTRDRVRVDIHTARPGIVIGRRGAEADRIRAELEKLTGKQVQL
NILEVKNAESEAQLVAQGVAEQLSNRVAFRRAMRKAIQSAMRQPNVKGIR
VQCSGRLGGAEMSRSEFYREGRVPLHTLRADIDYGLYEAKTTFGRIGVKV
WIYKGDIVGGRRELAAAAAAPADRPRRERPSRPRRSGASGTTATSTDAGR
AASADAPAPTENQEG
>Bacteria_Actinobacteria_Actinobacteria_Actinobacteridae_Actinomycetales_Corynebacterineae_Nocardiaceae_Smaragdicoccus_niigatensis_DSM_44881
VGQKIHPHGFRLGITTDWKSRWYADKQYAEYVKEDVAIRKLLAQGMERAG
IAKVEIERTRDRVRVDIHTARPGIVIGRRGAEAEKIRGSLEKLTKKQVQL
NIIEVKNAEAEAQLVAQGVAEQLSNRVAFRRAMRKAIQSAMRQPNVKGIR
VQCSGRLGGAEMSRKEFYREGRVPLHTLRADIDYGTYEAKTTFGRIGVKV
WIYKGDIVGGRRELAAAAAPAGGDRRERRERPTRPRRSGAQGTTATSTEA
GRSVDEAPATESQES
>Bacteria_Actinobacteria_Actinobacteria_Actinobacteridae_Actinomycetales_Corynebacterineae_Nocardiaceae_Nocardia_brasiliensis_ATCC_700358
MGQKINPHGFRLGITTDWKSRWYADKQYADYVKEDVAIRKLLATGMERAG
ISKVEIERTRDRVRVDIHTARPGIVIGRRGAEADRIRAELEKLTKKQVQL
NILEVKNPESDAQLVAQAVAEQLSNRVAFRRAMRKAIQSAMRSPNVKGIR
VQCSGRLGGAEMSRSEFYREGRVPLHTLRADIDYGLYEAKTTFGRIGVKV
WIYKGDIVGGKRELAAASAPAGGDRDRPRRERPSRPRRSGSAGTTATSTE
AGRAATVVADAPAETQEG
>Bacteria_Actinobacteria_Actinobacteria_Actinobacteridae_Actinomycetales_Pseudonocardineae_Pseudonocardiaceae_Actinomycetospora_chiangmaiensis_DSM_45062
MGQKINPHGFRLGITTDWKSRWYADKQYADYVAEDVKIRRMLSKGMERAG
ISKVEIERTRDRVRVDIHTARPGIVIGRRGAEADRLRGNLEKLTGKQVQL
NILEVKGAEADAQLVAQGVAEQLSNRVSFRRAMRKAMQSAMRSPGVKGIR
VQCSGRLGGAEMSRSEFYREGRVPLHTLRAEIDYGLFEARTNFGRIGVKV
WIYKGDVVGGKREAERQAALDAATREPRRGGRGGGNDRPRGRRSGASGTT
GSGTEAGRAAAEQAANAGAPATTGSEA
>Bacteria_Actinobacteria_Actinobacteria_Actinobacteridae_Actinomycetales_Pseudonocardineae_Pseudonocardiaceae_Pseudonocardia_dioxanivorans_CB1190
MGQKINPHGFRLGITTDWKSRWYADKQYAEYVKEDVEIRRMLSKGMERAG
ISKVEIERTRDRVRVDIHTARPGIVIGRRGAEADRIRGALEKLTKKQVQL
NILEVKNAESDAQLVAQGVAEQLSNRVAFRRAMRKAIQSAMRSPQVKGIR
VQCSGRLGGAEMSRSEFYREGRVPLHTLRADIDYGLFEARTTFGRIGVKV
WIYKGDVVGGRREGVPAAAEPGRGPRRERPARRRSGASGTTATSTDAGRA
AAEQAGGSVATTDAPSTGGES
>Bacteria_Actinobacteria_Actinobacteria_Actinobacteridae_Actinomycetales_Pseudonocardineae_Pseudonocardiaceae_Actinoalloteichus_cyanogriseus_DSM_43889
VGQKINPHGFRLGITTDWKSRWYADKQYSEYVAEDVKIRRMLSKGMERAG
IAKVDIERTRDRVRVDIHTARPGIVIGRRGAEADRIRTELEKLTKKQIQL
NVLEVKGPESDAQLVAQGVAEQLSNRVAFRRAMRKAIQSAMRSPQVKGIR
VKVSGRLGGAEMSRSEFYLEGRVPLHTLRADIDYGFFEAKTTFGRIGVKV
WIYRGELVGGLKAREANTESRPPRRDRSDRPNRRRGEGGQRGGRAKEAVA
AGAGAAESTPAAAEAPAEKTEG
>Bacteria_Actinobacteria_Actinobacteria_Actinobacteridae_Actinomycetales_Pseudonocardineae_Pseudonocardiaceae_Actinosynnema_mirum_DSM_43827
MGQKINPHGFRLGITTDWKSRWYADKQYAEYVAEDVKIRKLLSRGMERAG
ISKVEIERTRDRVRVDIHTARPGIVIGRRGAEADRIRGELEKLTKKQVQL
NILEVKNPESDAQLVAQGVAEQLSNRVAFRRAMRKAIQSAMRSSQVKGIR
VQCGGRLGGAEMSRSEHYRDGRVPLHTLRADIDYGFFEARTTFGRIGVKV
WIYKGDVVGGISAKRERDAAPSAERAPRRDRGDRPNRARRSGASGTTATS
TEAGRAAADAQASDKPAATEEKTEG
>Bacteria_Actinobacteria_Actinobacteria_Actinobacteridae_Actinomycetales_Pseudonocardineae_Pseudonocardiaceae_Saccharothrix_espanaensis_DSM_44229
MGQKINPHGFRLGITTDWKSRWYADKQYAEYVAEDVKIRKLLSKGMERAG
ISKVEIERTRDRVRVDIHTARPGIVIGRRGAEADRIRGELEKLTKKQVQL
NILEVKSPESDAQLVAQGVAEQLSNRVAFRRAMRKAIQSAMRSPQVKGIR
VQCGGRLGGAEMSRSEHYRDGRVPLHTLRADIDYGFFEARTTFGRIGVKV
WIYKGDVVGGINAKRERDAAPSAERAPRRDRGDRPNRARRSGASGTTATS
TEAGRAAAEATDAPVATEEKTEG
>Bacteria_Actinobacteria_Actinobacteria_Actinobacteridae_Actinomycetales_Pseudonocardineae_Pseudonocardiaceae_Actinokineospora_inagensis_DSM_44258
MGQKINPHGFRLGITTDWRSRWYADKQYAEYVAEDVKIRKLLAKGMERAG
ISRVEIERTRDRVRVDIHTARPGIVIGRRGAEADRIRGELEKLTKKQVQL
NILEVKNPEADAQLVAQVTAEQLSNRVSFRRAMRKAIQSAMRSPQVKGIR
VQCGGRLGGAEMSRSEHYREGRVPLHTLRADIDYGFFEARTTFGRIGVKV
WIYKGEVVGGRRESDVRSAAPDNRREPRRERPNRARRSGASGTTATSTEA
GRAAAEAQTKNEAPAENSTNGEG
>Bacteria_Actinobacteria_Actinobacteria_Actinobacteridae_Actinomycetales_Pseudonocardineae_Pseudonocardiaceae_Kutzneria_albida_DSM_43870
MGQKINPHGFRLGITTDWKSRWYADKQYAEYVAEDVKIRKMLGRGMERAG
ISKVEIERTRDRVRVDIHTARPGIVIGRRGAEADRIRGELEKLTAKQVQL
NILEVKNPESDAQLVAQVTAEQLSNRVSFRRAMRKAIQSAMRSPQVKGIR
VQCGGRLGGAEMSRSEFYREGRVPLHTLRADIDYGFFEAKTTFGRIGVKV
WIYKGDIVGGFRARETAVPAGEGRPQQRRERPNRARRSGATGTTATSTEA
GRAAAEAQAAVDAPSAEATTSGNGEG
>Bacteria_Actinobacteria_Actinobacteria_Actinobacteridae_Actinomycetales_Actinopolysporineae_Actinopolysporaceae_Actinopolyspora_mortivallis_HS_1_DSM_44261
MGQKINPHGFRLGITTDWKSRWYADKQYAEYVAEDVKIRNHLSRGMERAG
ISKVEIERTRERVRVDIHTARPGIVIGRRGAEADRIRGSLEKLTGKQVQL
NILEVKNSEADAQLVAQGIAEQLSNRVSFRRAMRKGIQSAMRSSQVKGIR
VQCSGRLGGAEMSRSEFYREGQVPLHTLRADMDYGFFEARTTFGRIGVKV
WIYKGELIGGLKQKQQESEVRPPRGEGGGGGGRRSERGGKRRSGASGTTN
TGTQGGRSAKGPKSGGSAESPQQEQTATDAAAENAPAVSEPHAEQKTED
>Bacteria_Actinobacteria_Actinobacteria_Actinobacteridae_Actinomycetales_Pseudonocardineae_Pseudonocardiaceae_Saccharopolyspora_erythraea_NRRL_2338
MGQKINPHGFRLGITTDWKSRWYADKQYSEYVAEDVKIRRRLSRGMERAG
ISKVEIERTRERVRVDIHTARPGIVIGRRGAEADRIRGSLEKLTGKQVQL
NILEVKNAEADAQLVAQGVAEQLSNRVSFRRAMRKAIQSAMRSPQVKGIR
VQCGGRLGGAEMSRSEFYREGRVPLHTLRADIDYGFFEARTTFGRIGVKV
WIYKGELVGGLKQKQQESEVRPPRGERGERGGRPERGGRRRSGASGTTGS
GGTEAGRAAADKSKGSAQSPEQAQTSGDVASANAPQVAEPRADEKTEG
>Bacteria_Actinobacteria_Actinobacteria_Actinobacteridae_Actinomycetales_Pseudonocardineae_Pseudonocardiaceae_Sciscionella_marina_DSM_45152
MGQKINPHGFRLGIATDWKSRWYADKQYAEYVGEDVKIRRMLSKGMERAG
IAKVEIERTRERVRIDIHTARPGIVIGRRGAEADRLRSQLEKLTGKQVQL
NILEVKNPESEAQLVAQSVAEQLSNRVNFRRAMRKAMQSSMRSSQIKGIK
VQCSGRLGGAEMSRSESYREGQVPLHTLRADIDYGFFEARTTFGRIGVKV
WLYKGELIGGLAAKREKENAEAAARPRGGERRDNQRRGRRSGASGTTATS
TEAGRAAAAEATASEAPAQASESTEA
>Bacteria_Actinobacteria_Actinobacteria_Actinobacteridae_Actinomycetales_Pseudonocardineae_Pseudonocardiaceae_Amycolatopsis_mediterranei_RB
MGQKINPHGFRLGITTDWKSRWYADKQYAEYVAEDVKIRKLLATGMERAG
ISKVEIERTRDRVRVDIHTARPGIVIGRRGAEADRIRGALEKLTKKQVQL
NILEVKNPEADAQLVAQAVAEQLSNRVAFRRAMRKAIQTSMRSPQVKGIR
VQCGGRLGGAEMSRSEHYRDGRVPLHTLRADIDYGFFEAKTTFGRIGVKV
WIYKGELVGGLKAREARDAAERAPRGGRDRDRSDRPSRPRRSGASGTTAT
STEAGRAAAAATTEAPAAPATETAEKTEG
>Bacteria_Actinobacteria_Actinobacteria_Actinobacteridae_Actinomycetales_Pseudonocardineae_Pseudonocardiaceae_Thermocrispum_agreste_DSM_44070
VGQKINPHGFRLGITTGWKSRWYADKQYAEYVGEDVKIRDLLTAGMERAG
ISKVEIERTRDRVRVDIHTARPGIVIGRRGAEADRIRASLEKLTGKQVQL
NILEVKNPEADAQLVAQGIAEQLSNRVAFRRAMRKAIQTSMRSPLVKGIK
VQCSGRLGGAEMSRSEHYRDGRVPLQTMRADMDYGFFEARTTFGRIGVKV
WIYKGDLVGGLKAKAEREAQAAERAQRRERPSRRRPAPAAAPAQAQAAQA
ADSQKADSAAAEAAAPAAAEPAAEKKTEG
>Bacteria_Actinobacteria_Actinobacteria_Actinobacteridae_Actinomycetales_Pseudonocardineae_Pseudonocardiaceae_Saccharomonospora_viridis_DSM_43017
MGQKINPHGFRLGITTDWKSRWYADKQYSEYVAEDVKIRKLLSTGMERAG
ISKVEIERTRERVRVDIHTARPGIVIGRRGAEADRIRGALEKLTGKQVQL
NILEVKNPEADAQLVAQGIAEQLSNRVAFRRAMRKAIQTSMRSPQVKGIR
VQCSGRLGGAEMSRSEHYRDGRVPLHTLRADIDYGFFEARTTFGRIGVKV
WIYKGDLIGGLKAKQEREAAAAAERAPRRERSSRRRSGASGNTSSSTESS
RATASQGQGGAQSDADTATSQAPQVAATDATEKTEG
>Bacteria_Actinobacteria_Actinobacteria_Actinobacteridae_Actinomycetales_Pseudonocardineae_Pseudonocardiaceae_Prauserella_rugosa_DSM_43194
VGQKINPHGFRLGITTDWKSRWYADKQYKDYVAEDVKIRKLLSTGMERAG
ISKVEIERTRDRVRVDIHTARPGIVIGRRGAEADRIRGALEKLTGKQVQL
NILEVKNSEADAQLVAQGIAEQLSNRVAFRRAMRKAIQTSMRSPQVKGIR
VQCSGRLGGAEMSRSEHYRDGRVPLHTLRADIDYGFFEAKTTFGRIGVKV
WIYKGELVGGLKAKAERDAAAAAERAPRRERPQRRRSGASGTTPTSTEAG
RAAKADTDVASASAPEVASTDAAEKTEG
>Bacteria_Actinobacteria_Actinobacteria_Actinobacteridae_Actinomycetales_Frankineae_Sporichthyaceae_Sporichthya_polymorpha_DSM_43042
MGQKVNPHGFRLGITSEFKSRWYADKLYADYVKEDVAIRRMLTKGMERAG
ISKVEIERTRDRVRVDIHTARPGIVIGRKGAEADNIRTRLENLTSKQVQL
NILEVKNPEVDAQLVAQGVAEQLASRVAFRRAMRKALQSATKAGAKGIRV
QCSGRLGGAEMSRSEFYREGRVPLHTLRADIDYGFFEARTTFGRIGVKVW
IYKGDVTGTRAEREAQQRAAAAAGARSRPDRRPRRGERPGRGPAVESAPA
TEPTATTTAPAEAASAPEGAGGES
>Bacteria_Actinobacteria_Actinobacteria_Actinobacteridae_Actinomycetales_Catenulisporineae_Catenulisporaceae_Catenulispora_acidiphila_DSM_44928
MGQKVNPHGFRLGITTDFKSRWYADKLYKDYVKEDVAIRRLMTEGMDRAG
ISKVEIERTRDRVRVDIHTARPGIVIGRRGAEADRIRGKLEKLTAKQVQL
NILEVRNPESDAQLVAQGIAEQLAQRVAFRRAMRKAIQSSMKAGVKGIKV
QVSGRLGGAEMSRSEQYREGRVPLHTLRANIDYGFYEAKTTFGRIGVKVW
IYKGDVTSLSAQRALNAAEARAGRPARDGDRRGGGRDGGGRPPRRDGGGG
RGPRRDGGGGQQSQAPAQAPAATEAPAPASAETVSDSKSKEA
>Bacteria_Actinobacteria_Actinobacteria_Actinobacteridae_Actinomycetales_Catenulisporineae_Actinospicaceae_Actinospica_robiniae_DSM_44927
MGQKVNPHGFRLGITTDFKSRWYADKMYKAYVKEDVEIRKLMTKGMERAG
ISKVEIERTRDRVRVDIHTARPGIVIGRRGAEAERIRGELEKLTGKQVQL
NILEVKNPEMDAQLIAQGVAEQLSSRVAFRRAMRKAIQTTMKAGAKGVKV
QVSGRLGGAEMSRSEQYREGRVPLHTLRANIDYGFYEARTTFGRIGVKVW
VYKGDVTSLSAARAAAAAEQRRPSTGGRDDRRGGDRPRGGRPARGGERGG
RGGERRTENTAPAATEAPAAEAVAVAEAPKEG
>Bacteria_Actinobacteria_Actinobacteria_Actinobacteridae_Actinomycetales_Streptomycineae_Streptomycetaceae_Streptomycetaceae_bacterium_MP113_05
MGQKVNPHGFRLGITTDFKSRWYADKLYKDYVKEDVAIRKMLTKGMERAG
ISKVEIERTRDRVRVDVHTARPGIVIGRRGAEADRLRGNLEKLTGKQIQF
NILEVKNPETDAQLVAQAVAEQLSSRVSFRRAMRKSMQTAMKAGAKGIKI
QCGGRLGGAEMSRSEFYREGRVPLHTLRANVDYGLFEARTTFGRIGVKVW
IYKGDVKNIAEVRAENAAARAGNRPSRGGAGGGADRPRRGGERGGRGRRP
QSAQSDAPKSAEGAAPAAAAAEAKPAGGAGSSGSAGKES
>Bacteria_Actinobacteria_Actinobacteria_Actinobacteridae_Actinomycetales_Streptomycineae_Streptomycetaceae_Streptomyces_coelicolor_A32
MGQKVNPHGFRLGITTDFKSRWYADKLYKDYVKEDVAIRRMLTSGMERAG
ISKVEIERTRDRVRVDIHTARPGIVIGRRGAEADKIRGQLEKLTGKQVQL
NILEVKSPETDAQLVAQAVAEQLSSRVSFRRAMRKSMQGTMKAGAKGIKI
QCGGRLGGAEMSRSEFYREGRVPLHTLRANVDYGFFEAKTTFGRIGVKVW
IYKGDVKNIAEVRAENAAARAGNRPARGGGNDRPARGGRGGERRGRKPQQ
QSAPAAEAPKAEAPAAAAPAESTGTEA
>Bacteria_Actinobacteria_Actinobacteria_Actinobacteridae_Actinomycetales_Streptomycineae_Streptomycetaceae_Kitasatospora_setae_KM_6054_NBRC_14216
MGQKVNPHGFRLGISTDFKSRWYADKLYKDYVKEDVAIRRLMTKGMERAG
ISKVEIERTRDRVRVDIHTARPGIVIGRRGAEADKIRGNLEKLTGKQVQL
NILEVKNPELDAQLVAQGVAEQLSSRVSFRRAMRKSMQSTMKAGAKGIKV
QCSGRLGGAEMSRSEFYREGRVPLHTLRANVDYGFFEAKTTFGRIGVKVW
IYKGDVKNIAEVRAENAAARSGNRPARPEGGRPARGGERGGRGGERGGRG
RRPAAAEAQAPAAAEAPAAAENTGTEA
>Bacteria_Actinobacteria_Actinobacteria_Actinobacteridae_Actinomycetales_Streptomycineae_Streptomycetaceae_Streptacidiphilus_oryzae_TH49
MGQKVNPHGFRLGITTDFKSRWYADKSYKDYVKEDVAIRRMMTKGMERAG
ISKVEIERTRDRVRVDIHTARPGIVIGRRGAEADRIRGDLEKLTKKQVQL
NILEVKNPELDAQLVAQGVAEQLSSRVSFRRAMRKSMQSTMKAGAKGIKI
QCSGRLGGAEMSRSEFYREGRVPLHTLRANVDYGFFEAKTTFGRIGVKVW
IYKGDVKSIADVRAENAAARAGNRPSRGGGGNDRPRRGGERGGRGRKPQG
QQQAPAEATTAPAAAEAAAPAENTGTEA
>Bacteria_Actinobacteria_Actinobacteria_Actinobacteridae_Actinomycetales_Pseudonocardineae_Pseudonocardiaceae_Jiangella_gansuensis_YIM_002_DSM_44835
MGQKINPHGFRLGVSTDHKSRWFADSTTKGQRYRDYIAEDVAIRKLMTEG
MERAGISHVDIERTRDRVRVDIHTARPGIVIGRRGVGADRLRSELEKLTG
KQVQMNVLEVKQPEINAQLVAQGVAEQLSARVAFRRAMRKALQTTMRAGA
KGVRIQCSGRLGGAEMSRSEFYREGRVPLHTLRADVDYGFYEARTTFGRI
GVKVWIYKGDVSGSRAERAAEQAAQARAQQGQRRRPERRRPGGRGGERTD
APAAAPAEAPASEAPVAEAPAASTGQEG
>Bacteria_Actinobacteria_Actinobacteria_Actinobacteridae_Actinomycetales_Propionibacterineae_Nocardioidaceae_Actinopolymorpha_alba_DSM_45243
VGQKVNPHGYRLGITTDHKSRWYADKLYKDYVAEDVKIRRLLTKGMDRAG
ISKVEIERTRERVRVDIYTARPGIVIGRRGVEADRIRGELEKLTGKQVQM
NVLEVKNPEVDAQLVAQGVAEQLASRVAFRRAMRKALQSANKAGALGIKV
QCSGRLGGAEMSRSEFYREGRVPLHTLRADIDYGFYEARTTFGRIGVKVW
IYKGEVPVSRAEREAQREAAARAAAQRRPGGERPPRGGRRGGERRGGERR
EGRQPAAAAAETTASESAGGSSGTPSAGQEG
>Bacteria_Actinobacteria_Actinobacteria_Actinobacteridae_Actinomycetales_Propionibacterineae_Nocardioidaceae_Aeromicrobium_marinum_DSM_15272
MGQKINPHGFRLGISTDHKSRWYADKLYSSYVGEDVKIRKLLTKGMDRAG
ISRVEIERTRDRVRVDIHTARPGIVIGRRGAEADRIRGDLEKLTGKQVQL
NILEVKQPEMDAQLVAQGVAEQLSGRVQFRRAMRKAMQTTMRSGAKGIRI
QCSGRLGGAEMSRSEFYREGRVPLHTLRADVDYGFYEAKTTFGRIGVKVW
IYKGEVAGTRAEREAEAAKRAAAP
>Bacteria_Actinobacteria_Actinobacteria_Actinobacteridae_Actinomycetales_Propionibacterineae_Nocardioidaceae_Marmoricola_sp._URHB0036
MGQKINPNGFRLGISTDHKSRWYADKLYKSYVGEDVAIRRLLSKGMERAG
IAKVEIERTRDRVRVDIHTARPGIVIGRRGAEADRLRGELEKLTGKQVQL
NILEVKQPEIDAQLVAQGVAEQLAGRVQFRRAMKKAMQTSMRSGAKGIRI
QCSGRLNGAEMSRSEFYREGRVPLHTLRADIDYGFYEAKTTFGRIGVKVW
IYKGEVAGTRAEREAQAAARAGAPGRGRGGARTDRPTRGSRGGAERPTRS
DRTEAPAAETAAAAPAAEAAPTATNGEG
>Bacteria_Actinobacteria_Actinobacteria_Actinobacteridae_Actinomycetales_Propionibacterineae_Nocardioidaceae_Nocardioides_sp._JS614
MGQKINPNGFRLGISTDHKSRWYADKLYKSYVGEDVAIRKLLSKGMERAG
IAKVEIERTRDRVRVDIHTARPGIVIGRRGAEADRIRGELEKLTGKQVQL
NILEVKNPEVDAQLVAQGVAEQLSGRVQFRRAMRKAMQTSMRSGAKGIRI
QCSGRLNGAEMSRTEFYREGRVPLHTLRADIDYGFYEARTTFGRIGVKVW
IYKGEVAGTRAERQAQAAARAGVPGRGGRPQRGGERPSRGSRGDRPTRAD
RGGDAPTSEATGAATEQAAPAPAENQEG
>Bacteria_Actinobacteria_Actinobacteria_Actinobacteridae_Actinomycetales_Propionibacterineae_Nocardioidaceae_Kribbella_flavida_DSM_17836
MGQKVNPHGFRLGISTDHKSRWYADKLYKDYVGEDVKIRRLLSKGMERAG
ISRVEIERTRDRVRVDIHTARPGIVIGRRGAEADRIRGSLEELTGKQVQL
NILEVKNAEVDAQLVAQGVAEQLSGRVAFRRAMRKAMQTTMRGGALGIRI
QCSGRLGGAEMSRSEFYREGRVPLHTLRADVDYGFYEARTTFGRIGVKVW
IYKGDVAGSRAEREAQAAARAATQQRRPARRDDRGGRGGERGDRGGRRDD
RRDNARTEAPKAEAATAPAADKPAETTGTES
>Bacteria_Actinobacteria_Actinobacteria_Actinobacteridae_Actinomycetales_Propionibacterineae_Propionibacteriaceae_Microlunatus_phosphovorus_NM_1
MGQKINPNGFRLGITTDHRSRWYADKLYSAYVGEDVKIRKMLTKNLERAG
ISSVEIERTRDRVRVDIYTARPGIVIGRNGAEAERVRGELEKLTGKQVQL
NILEVKNPEIDAQLVAQGVAEQLASRVQFRRAMRKAQQSAMRAGAQGIRI
QCSGRLGGAEMSRSEFYREGRVPLHTLRADIDYGFFEARTTFGRIGVKVW
IYKGDVSGTRAERAAQKAARSAAGGRNRPGRPARGDRPGRGDRPERGGRR
RQEAAAESAAPLTESVASETAGQEA
>Bacteria_Actinobacteria_Actinobacteria_Actinobacteridae_Actinomycetales_Propionibacterineae_Nocardioidaceae_Propionicicella_superfundia_DSM_22317
MGQKINPHGFRLGITTDHKTRWYAEKNYSSYVGEDVKIRRYLTKTLERAG
ISSVEIERRSERVTIFLYAARPGIVIGRNGAEAERVRSDLEKLTGKQVQL
NILEVKDPELDAQLVAQGIAEQLSARVAFRRAMRKAQQSAMRAGAAGIRI
QCSGRLGGAEMSRSEFYREGRVPLHTLRADIDYGFYEARTTFGRIGVKVW
IYKGEVSGTRAERAAQKAARQSAGGRARSNRGPRRDGGARGGRAPRGGSR
RAENAAEATASAPATTQNAGA
>Bacteria_Actinobacteria_Actinobacteria_Actinobacteridae_Actinomycetales_Propionibacterineae_Propionibacteriaceae_Aestuariimicrobium_kwangyangense_DSM_21549
MGQKIHPIGFRLGTTTDHTTRWYSEKNYADFVAEDVKIRAYLTKTLERAG
ISSIEIERRSERVSIFLHAARPGIVIGRNGAEAERVRGELEKLTGKQIQL
NILEVKNPETDAQLVAQGVAEQLGARVAFRRAMRKAQQTAMRSGAKGIRI
KCSGRLGGAEMSRSEGYRDGQVPLHTLRADIDYGFYEARTTFGRIGVKVW
IYKGEVSGTRAERAQQRDARNTAPGGRQRPGRRPARGEGRTDRPERGGRR
RAEAAEGAAPQAAATPETAGA
>Bacteria_Actinobacteria_Actinobacteria_Actinobacteridae_Actinomycetales_Propionibacterineae_Propionibacteriaceae_Propionimicrobium_lymphophilum_DSM_4903
VGQKINPNGFRLGVTTDHTARWYADKKYSDFVAEDQKIREWLQSHLERAG
VSSIEIERRSDERVTIYLSTARPGIVIGRNGTEAERIRGELEKLTGKQIQ
LNILEVRNTETDAQLVAQGIAEQLGARVAFRRAMRKAQQSAMRGGAKGVR
IKCSGRLGGAEMSRSEGYREGRVPLHTLRADIDYGFYEARTQYGRIGVKV
WVYNGDVTGTRAERAAQKAAREQAPARGRGGRGGNRRPGRGGNRRSDQAR
KQQANAGSATKASAESAAPETQNAGA
>Bacteria_Actinobacteria_Actinobacteria_Actinobacteridae_Actinomycetales_Propionibacterineae_Propionibacteriaceae_Propionibacterium_acnes_KPA171202
MGQKINPHGFRLGVTTDHKTRWYAEKQYAELVGEDVKIREWLHKNLERAG
LSSIEIERRSERVTIFLYAARPGIVIGRNGAEAERVRGELEKLTGKQIQL
NILEVKSPETDAQLVAQGIAEQLAARVAFRRAMRKAQQSAMNAGALGIRI
KCSGRLGGAEMSRSEGYREGRVPLHTLRADIDYGFFEARTTFGRIGVKVW
IYKGDVTGTRAERAAQKAARQAAQGGRGGRGGNRRGRGDRPDRRGGRRRA
EAAKQSAETPAPQTENAGA
>CG1_02_FULL_Propionibacterium_60_36
MGQKINPHGFRLGVTTDHKTRWYAEKQYAELVGEDVKIREWLHKNLERAG
LSSIEIERRSERVTIFLYAARPGIVIGRNGAEAERVRGELEKLTGKQIQL
NILEVKSPETDAQLVAQGIAEQLAARVAFRRAMRKAQQSAMNAGALGIRI
KCSGRLGGAEMSRSEGYREGRVPLHTLRADIDYGFFEARTTFGRIGVKVW
IYKGDVTGTRAERAAQKAARQAAQGGRGGRGGNRRGRGDRPDRRGGRRRA
EAAKQSAETPAPQTENAGA*
>Bacteria_Actinobacteria_Actinobacteria_Actinobacteridae_Actinomycetales_Micrococcineae_Dermacoccaceae_Demetria_terragena_DSM_11295
MGQKVNPNGFRLGITTEHKSRWFADSNKPGQRYRDYVKEDVAIRKLMSTG
MDRAGISRVEIERTRDRVRVDIHTARPGIVIGRRGAEADRLRTELEKLTG
KQVQLNILEVKNPEADAQLVAQGIAEQLSARVAFRRAMRKGMQSATRSGA
KGIRVMVSGRLNGAEMSRTEFYREGRVPLHTLRANIDYGFYEAKTTFGRI
GVKVWIYNGDLTAKELAREQAAAPSRPQRGRRDGDRPGRGGGPRRGGDRP
ARGGDNAGREQAPAGESAPAAAAAEAPSTEGGES
>Bacteria_Actinobacteria_Actinobacteria_Actinobacteridae_Actinomycetales_Micrococcineae_Dermacoccaceae_Dermacoccus_nishinomiyaensis_M25
MGQKINPNGFRLGITTEHKSRWFADSTKPGQRYSDYVKEDVAIRKLLSEG
MERAGIARVDIERTRDRVRVDIHTARPGIVIGRRGAEADRLRSRLEKLTG
KQVQLNILEVKNPEADAQLVAQGIAEQLSARVSFRRAMRKGIMSAQRAGA
KGIRVQCSGRLGGAEMSRSEFYREGRVPLHTLRANIDYGFYEARTTFGRI
GVKVWIYKGDLTAKELAREQAAAPQRPARGRRNDGPRGDRGERGRGRGQR
AEQTAVTSETTTEVTEPAKTEGGEA
>Bacteria_Actinobacteria_Actinobacteria_Actinobacteridae_Actinomycetales_Micrococcineae_Dermacoccaceae_Kytococcus_sedentarius_DSM_20547
MGQKINPHGFRLGITTDHKSRWFADSSAEGQRYADFVGEDVAIRKLLSSG
MERAGIAKVEIERTRDRVRVDIHTARPGIVIGRRGAEADRLRGQLEKLTG
KQVQLNILEVKNPEAVAQLVAQGIAEQLSARVSTRRAMKKGIQSAQRAGA
KGIRVQCSGRLGGAEMSRTEFYREGRVPLHTLRANIDYGFYEARTTFGRI
GVKVWIYQGDMTDKELAREQANAPQQRRGRGDRPGGGPRGRGGDAPRGRG
RGPRRDAPDAAPAGAGEAKAAEGGEN
>Bacteria_Actinobacteria_Actinobacteria_Actinobacteridae_Actinomycetales_Micrococcineae_Intrasporangiaceae_Ornithinimicrobium_pekingense_DSM_21552
MGQKINPNGYRLGITTDHRSRWFADSTKPGQRYRDYVKEDVAIRNLLSQG
MDRAGISKVEIERTRDRVRVDIHTARPGIVIGRRGAEADRIRGELEKLTG
KQVQLNILEVKNPEVDAQLVAQGIAEQLAARVTFRRAMRKGMQSALRAGA
KGIRIQCSGRLGGAEMSRSEFYREGRVPLHTLRANIDYGFYEARTTFGRI
GVKVWIYKGDLTAKELAREEAAAGDRGPRGDRRRGDRGDRGPRGDRGDRR
GGGRGPRRDDAPSGAPAATEPAESSVSAAPADAAPATTEGEQS
>Bacteria_Actinobacteria_Actinobacteria_Actinobacteridae_Actinomycetales_Micrococcineae_Intrasporangiaceae_Serinicoccus_marinus_MCCC_1A05965
MGQKINPNGYRLGITTDHRSRWFADSTKEGQRYRDYVKEDVAIRELLSTG
MDRAGISKVEIERTRDRVRVDIHTARPGIVIGRRGAEADRLRGALEKLTG
KQVQLNILEVKNPEVDAQLVAQGIAEQLAARVTFRRAMRKGMQSSLRAGA
KGIRIQCSGRLGGAEMSRSEFYREGRVPLHTLRANIDYGFYEAKTTFGRI
GVKVWIYKGDLTAKELAREEAQAPSGRGGDRRGGRGGRGGPAGDRGERRG
RAPRRDDAATSEQAPASGQNESATAAPATTEGEQS
>Bacteria_Actinobacteria_Actinobacteria_Actinobacteridae_Actinomycetales_Micrococcineae_Dermatophilaceae_Austwickia_chelonae_NBRC_105200
MGQKVNPHGFRLGITTDHKSRWFADSTKNGQRYRDYVKEDVAIRRLMSTG
MERAGISKVEIERTRDRVRVDIHTARPGIVIGRRGAEADRIRSELEKLTG
KQVQLNILEVKNPEMDAQLVAQGIAEQLSARVSFRRAMRKGMQSSLRAGA
KGIRVQCSGRLGGAEMSRSEFYREGRVPLHTLRAQIDYGFYEAKTTFGRI
GVKVWIYKGDMTAKELAAQQASAPGRPSRGARGDRPSRGRRQSGDRSSQR
QSNDSAAANASAVGEAPAPVSEGAES
>Bacteria_Actinobacteria_Actinobacteria_Actinobacteridae_Actinomycetales_Micrococcineae_Dermatophilaceae_Dermatophilus_congolensis_DSM_44180
MGQKVNPNGFRLGITTEHSSRWFADSTKSGQRYRDFVKEDVEIRRLLSEG
LERAGVSKVQIERTRDRVRVDIHTARPGIVIGRRGAEAERIRGKLEKLTG
KQVQLNILEVKNPDMDAQLVAQGIAEQLSARVSFRRAMRKGMQGSLRSGA
KGIRVQVSGRLGGAEMSRTEFYREGRVPLHTLRANIDYGFYEARTTFGRI
GVKVWIYKGDLTARELAAQQANSSGRSSRGGRGERPGRGRRGDRAGRGNR
NENAAASNAPEQSAAPASEGADA
>Bacteria_Actinobacteria_Actinobacteria_Actinobacteridae_Actinomycetales_Micrococcineae_Dermatophilaceae_Kineosphaera_limosa_NBRC_100340
MGQKVNPHGFRLGITTEHKSRWFADSTKDGQRYRDYVKEDVAIRKLMSTG
MERAGISRVEIERTRDRVRVDIHTARPGIVIGRRGAEADRIRGELEKLTG
KQVQLNILEVKNPEMDAQLVAQGIAEQLSARVSFRRAMRKGMQSSLRAGA
KGIRVQVSGRLGGAEMSRTEFYREGRVPLHTLRANIDYGFYEARTTFGRI
GVKVWIYKGDLTAKELAAQQAAAPGRPSRGPRGER
>Bacteria_Actinobacteria_Actinobacteria_Actinobacteridae_Actinomycetales_Micrococcineae_Dermatophilaceae_Mobilicoccus_pelagius_NBRC_104925
MGQKVNPNGFRLGITTDHVSRWFADSTKDGQRYRDYVKEDVAIRKLMSTG
MERAGISRVEIERTRDRVRVDIHTARPGIVIGRRGAEADRIRGELEKLTG
KQVQLNILEVKNPEMDAQLVAQGIAEQLSARVSFRRAMRKGMQSSLRAGA
KGIRVQVSGRLGGAEMSRTEFYREGRVPLHTLRANIDYGFYEARTTFGRI
GVKVWIYKGDLTAKELAAQQAAAPGRGGRGPRGDRPARGRRPGGERGGDR
GTRAPRTNESTGGSETAVTSGAPATTEGADS
>Bacteria_Actinobacteria_Actinobacteria_Actinobacteridae_Actinomycetales_Micrococcineae_Intrasporangiaceae_Arsenicicoccus_bolidensis_DSM_15745
MGQKVNPHGFRLGITTDHRSRWFADSTKAGQRYRDYVKEDVAIRRLLSNG
MERAGISRVEIERTRDRVRVDIHTARPGIVIGRRGAEADRIRGELEKLTG
KQVQLNILEVKNPEVDAQLVAQGIAEQLSARVSFRRAMRKGMQSAQRAGA
QGIRVMCAGRLGGAEMSRSEFYREGRVPLHTLRANIDYGFYEARTTFGRI
GVKVWIYKGDVTAKELAAQQAAAPRPSRGPRRDGADRPGRGGRGPRRDSN
RDAAPAEAGAASDTAQAQPAEQGAES
>Bacteria_Actinobacteria_Actinobacteria_Actinobacteridae_Actinomycetales_Micrococcineae_Intrasporangiaceae_Intrasporangium_calvum_DSM_43043
MGQKVNPHGFRLGITTDHRSHWFADSTKVGQRYRDYVKEDVAIRRLMEKG
MERAGIAKVEIERTRDRVRVDIHTARPGIVIGRRGAEADRIRGELEKLTG
KQVQLNILEVKNPEIDSQLVAQGIAEQLSARVSFRRAMRKGMQSAQRAGA
KGIRVQVSGRLNGAEMSRTEFYREGRVPLHTLRAQIDYGFYEARTTFGRI
GVKVWIYKGDMTAKELAAQQAAAPRPSRGPRRDGDNRPSRARRGDRNEGG
APRETAAPESTVTAEAAAPAVTENEQA
>Bacteria_Actinobacteria_Actinobacteria_Actinobacteridae_Actinomycetales_Micrococcineae_Intrasporangiaceae_Janibacter_sp._HTCC2649
MGQKVNPHGFRLGITSEHRSRWFADSTKEGQRYRDYVKEDVAIRKLMSEG
MERAGISKVEIERTRDRVRVDIHTARPGIVIGRRGAEADRIRGELEKLTG
KQVQLNILEVKNPETDAQLVAQGVAEQLSARVSFRRAMRKSMQSATRAGA
KGIRVQVSGRLGGAEMSRTEFYREGRVPLHTLRAQIDVGFYEARTTFGRI
GVKVWIYKGDVTARELAAQQATAPRQGRPPRREGADRPARARRDRPETQA
PQATEAPAADTTSAVTTEGASS
>Bacteria_Actinobacteria_Actinobacteria_Actinobacteridae_Actinomycetales_Micrococcineae_Intrasporangiaceae_Tetrasphaera_elongata_DSM_14184
MGQKVNPHGFRLGITTEHKSRWFADSTKEGQRYRDYVKEDVAIRKLMSEG
MDRAGIARVDIERTRDRVRVDIHTARPGIVIGRRGAEADRIRGELEKLTK
KQVQLNILEVKNPETEAQLVAQGIAEQLSARVSFRRAMRKGMQSATRAGA
KGIRVQVSGRLGGAEMSRTEFYREGRVPLHTLRANIDYGFYEAKTTFGRI
GVKVWIYKGDLTARELAAQQATAPRQGRGPRRDGADRPARARREDTATAA
PVEAPVEAAASTEGEA
>Bacteria_Actinobacteria_Actinobacteria_Actinobacteridae_Actinomycetales_Micrococcineae_Dermabacteraceae_Dermabacter_sp._HFH0086
MGQKVNPNGFRLGITTDHTSRWFADSTKEGQRYRDYVKEDVAIRKLLSEG
LERAGVSKVEIERTRDRVRVDLHTARPGIVIGRRGAEAERLRGQLEKLTG
KQIQLNILEVKNPEADAQLVAQGIAEQLASRVSFRRAMRKGIQSAQRAGA
KGIRVAVSGRLGGAEMSRSEFYREGRVPLHTLRANIDYGFYEARTAFGRI
GVKVWIYKGDITSKELAAQQAAQAPRQGRGPRAERPRGRRNERNAARREK
AEASAQAQAATEAPAAAPADKGTEA
>Bacteria_Actinobacteria_Actinobacteria_Actinobacteridae_Actinomycetales_Micrococcineae_Dermabacteraceae_Brachybacterium_faecium_DSM_4810
MGQKVNPNGFRLGITTEHSSRWFADSSKEGQRYRDYVKEDVAIRSLMSKG
MERAGISKVEIERTRDRVRVDLHTARPGIVIGRRGAEAERLRGELEKLTG
KQIQLNILEVKNPEADAQLVAQGIAEQLAARVSFRRAMRKGMQSAQRAGA
KGIRVAVSGRLGGAEMSRNEFYREGRVPLHTLRANIDYGFYEARTAFGRI
GVKVWIYKGDVTAKELAAQQAAAQGPRSGGRGPRAERPRGRRNERNATAR
RGDNAEQSAAPAAAPAEQAAAPAQQPGTEA
>Bacteria_Actinobacteria_Actinobacteria_Actinobacteridae_Actinomycetales_Micrococcineae_Bogoriellaceae_Georgenia_sp._SUBG003
MGQKVNPTGFRLGITTDHRSRWFADSTKAGQRYRDYVREDVAIRRLMSAG
LERAGIAKVDIERTRDRVRVDLHTARPGIVIGRRGAEADRLRGELEKLTG
KQVQLNILEVKNPEVDAQLVAQGIAEQLASRVSFRRAMRKGMQSAQRAGA
KGIRVQCSGRLGGAEMSRSEFYREGRVPLHTLRANIDFGFFEARTTFGRI
GVKVWIYKGDVTEKEYAREQADSASRAPRGRGERRGGARGAGRGGESRSQ
AAPAAAGQGEAPAAEASAQTGTEA
>Bacteria_Actinobacteria_Actinobacteria_Actinobacteridae_Actinomycetales_Micrococcineae_unclassified_Micrococcineae_Ruania_albidiflava_DSM_18029
MGQKVNPTGFRLGVTTDHRSRWFADSTKEGQRYRDYVREDVKIRKLMATG
LERAGIAKVEIERTRDRVRVDLHTARPGIVIGRRGAEADRLRGELEKLTG
KQVQLNILEVKNPEIDAQLVAQGIAEQLASRVSFRRAMRKGIQSALRAGA
KGIRVQVSGRLGGAEMSRTEFYREGRVPLHTLRAYIDYGFFEARTTFGRI
GVKVWVYKGDQTERDFAREQAAAAPRSGRGRGRGRDSGRRGEPRGEQPAA
TAPATDASATTTAAAQPASGSETEA
>Bacteria_Actinobacteria_Actinobacteria_Actinobacteridae_Actinomycetales_Micrococcineae_Beutenbergiaceae_Beutenbergia_cavernae_DSM_12333
MGQKVNPLGFRLGITTDHRSRWFADSTKPGQRYRDYVREDVQIRKLMSTG
LERAGISKVEIERTRDRVRVDLHTARPGIVIGRRGAEADRLRSELEKLTG
KQVQLNILEVKNPELDAQLVAQGIAEQLASRVAFRRAMRKGMQSAQRAGA
KGVRVQCSGRLGGAEMSRSEFYREGRVPLHTLRANIDYGFFEARTTFGRI
GVKVWIYKGDMTEREFAREQASAAPRARGRADRPRGRRDEGAAPQQAAAP
AATTGTEA
>Bacteria_Actinobacteria_Actinobacteria_Actinobacteridae_Actinomycetales_Micrococcineae_Cellulomonadaceae_Cellulomonas_flavigena_DSM_20109
MGQKVNPLGYRLGITTDHRSRWFADSTKPGQRYRDYVREDVQIRKLMSTG
LERAGIAKVEIERTRDRVRVDIHTARPGIVIGRRGAEADRIRGELEKLTG
KQVQLNILEVKNAEIEAQLVAQGIAEQLASRVSFRRAMRKGIQSAQRAGA
KGIRVQVSGRLGGAEMSRTEFYREGRVPLHTLRANIDYGFFEARTTFGRI
GVKVWVYKGDMTEKEWAREQASQAPRPQRGPRGDRGDRGDRGPRGGGRRP
ERQDAPAPAAEQTPAADAPTESGTEA
>Bacteria_Actinobacteria_Actinobacteria_Actinobacteridae_Actinomycetales_Micrococcineae_Cellulomonadaceae_Actinotalea_ferrariae_CF5_4
MGQKVNPHGYRLGITTDHRSRWFADSTKPGQRYRDYVREDVQIRKLMSTG
LERAGIAKVEIERTRDRVRVDIHTARPGIVIGRRGAEADRIRGELEKLTG
KQVQLNILEVKNAEMEAQLVAQGIAEQLASRVSFRRAMRKGMQSALRAGA
KGIRVQCAGRLGGAEMSRSEFYREGRVPLHTLRANIDFGTFEARTTFGQI
GVKVWIYKGDMTEKEYAREQATAGPRAPRGGPRTDRGDRPARAGRRPERT
DAPAEAPAAPAGESAPETGTEA
>Bacteria_Actinobacteria_Actinobacteria_Actinobacteridae_Actinomycetales_Micrococcineae_Jonesiaceae_Jonesia_denitrificans_DSM_20603
MGQKVHPHGYRLGITTDHRSRWFADSTKPGQRYRDYVREDVAIRKLMSEG
LERAGIAKVEIERTRDRVRVDIHTARPGIVIGRRGAEADRIRGELEKLTG
KQVQLNILEVKNAEIEAQLVAQGIAEQLASRVSFRRAMRKGMQSALRAGA
KGIRVQYSGRLGGAEMSRSEFYREGRVPLHTLRANIDYGFFEARTTFGRI
GVKVWIYKGDMTEKEFNAQQAQQAPRAGRGRGERPARGRRNSERNSGGAT
PAADAPAAEAKAPAAETGTEA
>Bacteria_Actinobacteria_Actinobacteria_Actinobacteridae_Actinomycetales_Micrococcineae_Sanguibacteraceae_Sanguibacter_keddieii_DSM_10542
MGQKVHPHGYRLGITTDHRSRWFADSTKPGQRYRDYVREDVQIRKLMSTG
LERAGISKVEIERTRDRVRVDIHTARPGIVIGRRGAEADRIRGELEKLTG
KQVQLNILEVKNAEIDAQLVAQGIAEQLASRVSFRRAMRKGMQSAQRAGA
KGIRVQCAGRLGGAEMSRSEFYREGRVPLHTLRANIDYGFFEARTTFGRI
GVKVWIYKGDMTEKEFAASQANQAPRAPRGGPRGERPARGGRRNERPAAA
EAPAQADQAAAAPAEAAPAAPTGTEA
>Bacteria_Actinobacteria_Actinobacteria_Actinobacteridae_Actinomycetales_Micrococcineae_Cellulomonadaceae_Paraoerskovia_marina_DSM_21750
MGQKVHPHGYRLGISTDHRSRWFADSTKPGQRYRDYVREDVEIRKVMGTG
LERAGISKVEIERTRDRVRVDIHTARPGIVIGRRGAEADRIRGELEKLTG
KQVQLNILEVKNPEIDAQLVAQGIAEQLASRVSFRRAMRKGMQSAQRAGA
KGIRVQVAGRLGGAEMSRSEFYREGRVPLHTLRAYIDYGFFEARTTFGRI
GVKVWVYKGDMTEKEFAAQQASAAPRQGRGGPRGGGARGPRRGGERPAER
APQSEAPAAAEAPAASAEKPATETGTEA
>Bacteria_Actinobacteria_Actinobacteria_Actinobacteridae_Actinomycetales_Micrococcineae_Promicromonosporaceae_Cellulosimicrobium_cellulans_J36_ICCI
VGQKVHPHGYRLGITTDHRSRWFADSTKPGQRYRDYVREDVQIRKLMSTG
LERAGISKVEIERTRDRVRVDIHTARPGIVIGRRGAEADRIRGELEKLTG
KQVQLNILEVKNAETDAQLVAQGIAEQLASRVSFRRAMRKGIQSAQRAGA
KGIRVQVSGRLGGAEMSRSEFYREGRVPLHTLRAYIDYGFFEARTTFGRI
GVKVWIYKGDVTEKEFAAQQATAAPRQGRGGPRGERGGDRRGGRRPERSA
ERTPASESPAAPEQAAPAAEAKAPETGTEA
>Bacteria_Actinobacteria_Actinobacteria_Actinobacteridae_Actinomycetales_Micrococcineae_Promicromonosporaceae_Isoptericola_variabilis_225
MGQKVHPHGYRLGITTDHRSRWFADSTKPGQRYRDYVREDVQIRKLMSTG
LERAGISKVEIERTRDRVRVDIHTARPGIVIGRRGAEADRIRGELEKLTG
KQVQLNILEVKNAEIDAQLVAQGIAEQLASRVSFRRAMRKGIQSAQRAGA
KGIRVQVSGRLGGAEMSRSEFYREGRVPLHTLRANIDFGFFEARTTFGRI
GVKVWIYKGDITEKEFAAQQAAAAPRQGRGRGGERGERRGGRRPERTERQ
DRPAEAAGSDAAPAEQAAAPESGTEA
>Bacteria_Actinobacteria_Actinobacteria_Actinobacteridae_Actinomycetales_Micrococcineae_Promicromonosporaceae_Promicromonospora_kroppenstedtii_RS16_DSM_19349
VGQKVHPHGYRLGITTDHRSRWFADSTKPGQRYRDYVREDVQIRKLMGTG
LERAGISKVEIERTRDRVRVDIHTARPGIVIGRRGAEADRIRGELEKLTG
KQVQLNILEVKNAEIDAQLVAQGIAEQLASRVSFRRAMRKGMQSAQRAGA
KGIRVQVSGRLGGAEMSRSEFYREGRVPLHTLRAYIDYGFYEARTTFGRI
GVKVWIYKGETTEKEFAAQQAAAAPRQGRGRGDRPERGERGGDRRGGRRN
ERPAERSAESAPADQAAAAPAAETGTEA
>Bacteria_Actinobacteria_Actinobacteria_Actinobacteridae_Actinomycetales_Micrococcineae_Promicromonosporaceae_Xylanimonas_cellulosilytica_DSM_15894
MGQKVHPHGYRLGITTDHRSRWFADSTKPGQRYRDYVREDVEIRKLMATG
LERAGIAKVEIERTRDRVRVDIHTARPGIVIGRRGAEADRIRGELEKLTG
KQVQLNILEVKNAEIEAQLVAQGIAEQLASRVSFRRAMRKGIQSAQRAGA
KGIRVQVAGRLGGAEMSRSEFYREGRVPLHTLRANIDYGFYEARTTFGRI
GVKVWIYKGDITEKEFAAQQAASAPRQGRGPRAERGGERGGERRGGRRNE
RPAAASAEAAAAPAAAPAEVAPAETGTEA
>Bacteria_Actinobacteria_Actinobacteria_Actinobacteridae_Bifidobacteriales_Bifidobacteriaceae_Alloscardovia_omnicolens_DSM_21503
MGQKVNPFGYRLGVTEYHRSKWFSDSTKQGERYRDFVLEDDKIRKAMNKD
LERAGVSRVVIERTRDRVRVDIHTARPGIVIGRRGAEADRVRAKLEKITG
KQVQLNIFEVKNAAIDAQLVAQSIAEQLANRVTFRRAMRKAQQDAMRAGA
KGIRIKLSGRLGGAEMSRSEFYREGRVPLQTLRALIDYGFFEASTTYGQI
GVKVWIYKGDMTEKEFEEQQAQQNNRSRRGSNDRRPRRNNRGAAAQRGNQ
EAAPKAEAPAAPAETAEVKE
>Bacteria_Actinobacteria_Actinobacteria_Actinobacteridae_Bifidobacteriales_Bifidobacteriaceae_Bifidobacterium_animalis_animalis_ATCC_25527
MGQKINPFGYRLGITESHRSKWFSDSNKVGERYRDFVLEDDAIRKVMNKD
LERAGVSRIIIERTRDRVRVDIHTARPGIVIGRRGAEAERVRAKLEKLTG
KQVQLNIFEVKNPAIDAQLVAQGIAEQLTNRVTFRRAMRKAQQDAMRAGA
KGIRIKLSGRLGGAEMSRSEFYREGRVPLQTLRALIDYGFFEAKTTYGRI
GVKVWIYKGDMTEREFEEQQAQQGNNRPGRRGGDRRPRRGQRAGQRPTGQ
NQVKTGPDQQMEAEVSKEAAVEPETKE
>Bacteria_Actinobacteria_Actinobacteria_Actinobacteridae_Bifidobacteriales_Bifidobacteriaceae_Gardnerella_vaginalis_409_05
MGQKINPFGYRLGITENHRSKWFSDSNKAGERYRDFVLEDDKIRKEMSHD
LERAGVSRIVIERTRDRVRVDIHTARPGIIIGRRGAEAERVRAKLEKLTG
KQVQLNIFEVKNAALDAQLVAQGIAEQLTNRVTFRRAMRKAQQDAMRAGA
KGIRIKLSGRLGGAEMSRSEFYREGRVPLQTLRALIDYGFFEAKTTYGRI
GVKVWIYKGDMTEREFEEQQAQQGKREGRRGGDRRPRRGARPANQQKAAE
AQAEKPAEAAAAEAPAATETKE
>Bacteria_Actinobacteria_Actinobacteria_Actinobacteridae_Bifidobacteriales_Bifidobacteriaceae_Parascardovia_denticolens_DSM_10105_Contig1484
MGQKVNPFGYRLGVTEYHRSKWFSDSTKVGERYRDFVLEDDKIRKEMEKD
LERAGVSRIVIERTRDRVRVDIHTARPGIVIGRRGAEADRVRAKLEKITG
KQVQLNIFEVKNAALDAQLVAQSIAEQLTNRVTFRRAMRKAQQDAMRAGA
HGIRIKLSGRLGGAEMSRSEFYREGRVPLQTLRALIDYGFFEAKTTYGRI
GVKVWIYKGDMTEREFEEQQASQNNRPRRGNRPRRGNRGGAQPQQQAAPA
PAQAETAEPAPAAEQAEVKE
>Bacteria_Actinobacteria_Actinobacteria_Actinobacteridae_Actinomycetales_Actinomycineae_Actinomycetaceae_Actinobaculum_schaalii_CCUG_27420
MGQKVNPIGFRLGITTDHRSKWFADSTKKGQRYSDYVLEDVKIRDMIEKT
LERAGISSVHIERRAERVVVDIHTARPGIVIGRRGAEADRLRADLEKLTG
KAVQLNILEVKNPEADAQLVAQGIAEQLASRVSFRRAMRKGIQSAERAGA
KGIRVQCSGRLGGAEMSRSEFYREGRVPLHTLRANINYGFYEARTTFGRI
GVKVWIYRGDLTDAEYYRSLAEAPRGGRGGRSDRRGRRGAGRGRGGQRGE
ARSEQAQSPAAGAEAPVAAPESTGTEA
>Bacteria_Actinobacteria_Actinobacteria_Actinobacteridae_Actinomycetales_Actinomycineae_Actinomycetaceae_Arcanobacterium_haemolyticum_DSM_20595
MGQKVNPTGFRLGITTEHRSKWFADSSKEGQRYRDYIEEDIKIRRKVEND
LERAGISRVNIERRTERVVIDIHTARPGIVIGRRGAEADRLRQDLEKLTG
KAVQLNILEVKNPEADAQLVAQGIAEQLAARVSFRRAMRKGIQSAQRAGA
KGIRVQCSGRLGGAEMSRAEFYREGRVPLHTLRANIDYGFYEARTTFGRI
GVKVWIYRGDITDAEYYRSLAEAPRGRGGRGGERRGRRGDRPNRGARSNQ
SAEQTATPAEAPATEPAQTQETEA
>Bacteria_Actinobacteria_Actinobacteria_Actinobacteridae_Actinomycetales_Actinomycineae_Actinomycetaceae_Trueperella_pyogenes_TP6375
MGQKVNPVGFRLGITTDHRSKWFTDSNEAGKTYADYLGEDINIRKMIEKN
LERAGVSRVNIERRNERVVIDIHTARPGIVIGRRGAEADRLRQDLEKLTG
KAVQLNILEVKNPEADAQLVAQGIAEQLASRVSFRRAMRKGIQSAQRAGA
KGIRVQCSGRLGGAEMSRSEFYREGRVPLHTLRANIDYGFYEARTTFGRI
GVKVWIYRGDVTDAEYYRSLTEAPRGRGGRGGERRGRGGRGGERRGRQNQ
ADQATTEAPAAEAVEVPATQETEA
>Bacteria_Actinobacteria_Actinobacteria_Actinobacteridae_Actinomycetales_Actinomycineae_Actinomycetaceae_Varibaculum_cambriense_DSM_15806
MGQKVSPTGFRLGITTDHRSRWFSDSTKPGQRYSDFVDEDVRIRRVMEKN
LERAGISKIDIERTRDRVRVDLHTARPGIVIGRRGAEADRLRGDLEKLTG
KQVQLNILEVKNPEIDAQLVAQGIAEQLAARVSFRRAMRKGMQSALRGGA
LGIRVQCSGRLGGAEMSRSEFYREGRVPLHTLRALIDYGFYEAHTTFGRI
GVKVWIYKGDLTETEFSRKQAESGGRGGRGGARRGRAGRDGGRGGRRGRG
EGRQEAATQAPAENAEAASSDKEAPAAEAPAEKPVAEAEKPQENGMEE
>Bacteria_Actinobacteria_Actinobacteria_Actinobacteridae_Actinomycetales_Actinomycineae_Actinomycetaceae_MobiluncusFalcivibrio_group_Mobiluncus_curtisii_ATCC_43063
MGQKVHPTGFRLGVTAEHRSRWFADSTKSGQRYRDFVKEDVEIRRLMQDK
LERAGISKVEIERTRDRVSVDLYTARPGIVIGRRGAEADRLRAQLEKLTG
KQVQLNIREVKNPDLDAQLVAQSIAEQLSARVSFRRAMRKGMQSAQRGGA
KGIRVQCSGRLGGAEMSRSEFYREGRVPLHTLRANIDYGFYEARTTFGRI
GVKVWIYKGDMTETEWNRMQAEQAGRTGRRNDRHAGNRRPRADRPADNAP
SENVNETPEAATVAAGATTETEA
>Bacteria_Actinobacteria_Actinobacteria_Actinobacteridae_Actinomycetales_Actinomycineae_Actinomycetaceae_Actinomyces_naeslundii_Howell_279_ATCC_12104
MGQKVNPTGFRLGITTDHRSRWFADSTKPGQRYRDFVEEDVKIRRLMEDG
MERAGISKVDIERTRDRVRVDLHTARPGIVIGRRGAEAERLRGQLEKLTG
KQVQLNILEVKSPDLDAQLVAQGIAEQLASRVSFRRAMRKGMQSAMRAGA
KGIRVQCSGRLGGAEMSRSEFYREGRVPLHTLRANIDYGFYEAKTTFGRL
GVKVWIYKGDITEREFARQQA
>Bacteria_Actinobacteria_Actinobacteria_Actinobacteridae_Actinomycetales_Micrococcineae_Brevibacteriaceae_Brevibacterium_linens_BL2
MGQKINPNGFRLGITTDHKSKWFADSTKPGQRYSDYVLEDVKIRQMMTKG
LERAGISKVNIERTRDRVRVDIHTARPGIVIGRRGAEADRIRGQLEKLTG
KQIQLNILEVKNAEIDAQLVAQGVAEQLASRVAFRRAMRKSIQSAQRAGA
KGIRVQCSGRLGGAEMSRSEFYREGRVPLHTLRANIDYGFHEAHTTFGRI
GVKVWIYKGDMTDKELAAEQAKAPAARGPKGRGRGRGGRGRGQEGAAAPR
RNDAAPKTENNAEAPAAEAGSEG
>Bacteria_Actinobacteria_Actinobacteria_Actinobacteridae_Actinomycetales_Micrococcineae_Micrococcaceae_Arthrobacter_phenanthrenivorans_Sphe3
MGQKVNPHGFRLGITTDHVSHWFADSTKAGQRYKDFVREDIRIRQLMSTG
MERAGIAKVEIERTRDRVRVDIHTARPGIVIGRRGAEADRIRGELEKLTG
KQVQLNILEVKNPEMEAQLVAQGVAEQLTSRVAFRRAMKKAMQSAQRAGA
KGIRIACSGRLGGAEMSRSEFYREGRVPLHTLRANIDYGFYEAKTTFGRI
GVKVWIYKGDVTAKELAQQAASAPSRGRSGDRPGRPGGADRGDRRRRNDR
PAADAAPAAEAPAAEAAPAAAVEGGQA
>Bacteria_Actinobacteria_Actinobacteria_Actinobacteridae_Actinomycetales_Micrococcineae_Micrococcaceae_Acaricomes_phytoseiuli_DSM_14247
VGQKVNPHGFRLGITTNHVSHWFADSNKAGQRYKDFVREDVKIRQLMSTG
MERAGIAKVEIERTRDRVRVDIHTARPGIVIGRRGAEADRIRNELEKLTG
KQVQLNILEVKNPEVDAQLVAQGIAEQLTSRVAFRRAMKKAIQSAQRAGA
KGIRVQCSGRLGGAEMSRSEFYREGRVPLHTLRANIDYGFFEAKTTFGRI
GVKVWIYKGDVTAKELAAQAAAAPARGRGNRRDGDDRRPRGGGRRNERPA
ERADAPAAEAPAVGAASTEGSEA
>Bacteria_Actinobacteria_Actinobacteria_Actinobacteridae_Actinomycetales_Micrococcineae_Micrococcaceae_Renibacterium_salmoninarum_ATCC_33209
MGQKVNPHGFRLGITTNHVSHWFADSNKAGQRYKDFVREDIKIRQLMSTG
MERAGIAKVEIERTRDRVRVDIHTARPGIVIGRRGAEADRIRGELEKLTG
KQVQLNILEVKNPEMEAQLVAQGIAEQLSSRVAFRRAMKKAMQSAQRAGA
KGIRVQCSGRLGGAEMSRSEFYREGRVPLHTLRAQIDYGFFEAKTTFGRI
GVKVWIYKGDVTAKELAQQAASAPSRGRAPRRDGDDRGPRRENSGPRRDG
GNLRSQRNDRNENAAVEAAPAAAAVATEGSDA
>Bacteria_Actinobacteria_Actinobacteria_Actinobacteridae_Actinomycetales_Micrococcineae_Micrococcaceae_Kocuria_rhizophila_DC2201
MGQKINPNGFRLGITTDHVSHWYADSNQPGQRYKDYIREDVKIRELMSKG
MDRAGISKVEIERTRDRVRVDIHTARPGIVIGRRGAEADRIRGELEKLTG
KQIQLNILEVKNPEIDAQLVAQGVAEQLASRVAFRRAMKKAIQSAQRAGA
KGIRIQCAGRLGGAEMSRSEFYREGRVPLHTLRANIDYGFFEAKTTFGRI
GVKVWIYKGDLTDKELAAQQAAAPSSRGRNDRRGGGGGERRRRPNDRNDR
GGRRERDSAAAPQQNSAAEANNAEGGK
>Bacteria_Actinobacteria_Actinobacteria_Micrococcales_Micrococcaceae_Rothia_dentocariosa_ATCC_17931
MGQKIHPNGFRLGITTEHVSKWFADSNKPGERYADFVREDVKIRELLAKN
LDRAGVAKVEIERTRDRVRVDIHTARPGIVIGRRGAEADRIRGELEKLTG
KQIQLNILEVSNPDLSAQLVAQSIAEQLAARVAFRRAMKKAIQSAQRAGA
KGIRIQCSGRLGGAEMSRSEFYREGRVPLHTLRANIDYGFFEAKTTFGRI
GVKVWIYKGDLTDKELAAQQAANNRRGNRRDGDRRRSGGRGPRRERRNEN
ASANTEAKTAENGEA
>Bacteria_Actinobacteria_Actinobacteria_Actinobacteridae_Actinomycetales_Micrococcineae_Micrococcaceae_Nesterenkonia_alba_DSM_19423
VGQKINPNGFRLGITTDHVSHWYADSTKPGQRYMDYVKEDVQIRELLAKS
VERAGISKVEIERTRDRVRVDIHTARPGIVIGRRGAEADRIRAELEKLTK
KQIQLNILEVKNPETDAQLIAQGVAEQLAARVAFRRAMKKAISSAMRAGA
KGIRIQCSGRLGGAEMSRSEFYREGRVPLHTLRANIDFGKHEAKTTFGRI
GVKVWVYKGDLTDKELAAQQASQPSGRGRGGRSGGGERRRRGGGRREGAG
AAAGAAPAAEGGQN
>Bacteria_Actinobacteria_Actinobacteria_Actinobacteridae_Actinomycetales_Micrococcineae_Yaniellaceae_Yaniella_halotolerans_DSM_15476
MGQKIHPHGFRLGITKDHVSRWFADSSVAGQRYKDFVKEDVHIRSLLQDG
MERAGISKVEIERTRDRVRVDVHTARPGIVIGRRGAEADRIRRELEKLTG
KQIQLNILEVKKPELDAQLVAQGVAEQLTARVAFRRAMRRSIQSAMRGGA
EGIRIQVSGRLGGADMGRTEFYREGRVPLHTLRANIDFGQFEAKTTFGRI
GVKVWVYKGDFTDKELAAQEAAQPSGRGGRGGRGGPRRRRGGAQQGARSG
AQGGNA
>Bacteria_Actinobacteria_Actinobacteria_Actinobacteridae_Actinomycetales_Micrococcineae_Micrococcaceae_Micrococcus_luteus_NCTC_2665
MGQKINPNGFRLGITTDHVSHWFADSHKEGQRYADFLKEDVKIRELMTTG
MERAGISKVEIERTRDRVRVDIHTARPGIVIGRRGAEADRIRGELEKLTG
KQIQLNILEVKNPETDAQLVAQGVAEQLASRVAFRRAMKKAIQSAMRAGA
QGIRIQCSGRLGGAEMSRSEFYREGRVPLHTLRANIDFGKFEAKTTFGRI
GVKVWIYKGDLTAKELAAKEAAQPSGRGRGGERRGGGERRRRNDRAERAP
RQENAGAGAETPAAAPAEGGNA
>Bacteria_Actinobacteria_Actinobacteria_Actinobacteridae_Actinomycetales_Micrococcineae_Micrococcaceae_Citricoccus_sp._CH26A
MGQKINPNGFRLGITTDHVSHWFADSNKEGQRYKDFLKEDIKIRELMTDG
MERAGISKVEIERTRDRVRVDIHTARPGIVIGRRGAEADRIRGELEKLTK
KQIQLNILEVKNPEVDAQLVAQGVAEQLASRVAFRRAMKKAIQSATRAGA
KGIRIQCAGRLGGAEMSRSEFYREGRVPLHTLRANIDFGKFEAKTTFGRI
GVKVWIYKGDLTAKELAAKEAAAPSGRGRGGERRGPGGGGDRRRRTDRAP
RQDAGQQTAPQGGAAEGGNA
>Bacteria_Actinobacteria_marine_actinobacterium_IMCC13023
MGQKVNPYGFRLGITTEHRSRWFADSTKKGQRYADYVVEDVKIRAYLQEK
LDRAGISRIELERTRDRVRVDIFAARPGLVIGRRGAEAETLRTELEKLTS
KQVLLNILEVKNPESDAQLVAQGVAEQLAARVAFRRAMRKGIQGALRSGA
KGIRIQCSGRLGGAEMSRSEFYREGRVPLHTLRSNIDYGFYEAKTTFGRI
GVKVWIYNGDMTARELAAQRATQRGPRQGAPGAGRRGPRQGDAAPLAAGS
EAK
>Bacteria_Actinobacteria_Actinobacteria_Actinobacteridae_Actinomycetales_Micrococcineae_Microbacteriaceae_Curtobacterium_sp._9128
MGQKVNPYGFRLGITTDHVSHWFTDSTKPGQRYADYVAEDIKVRQYLKKT
LDRAGVARIELERTRDRVRVDIHTARPGIVIGRRGAEAERIRGELEKLTK
KQIQLNILEVKNPETEAQLVAQGIAEQLSARVAFRRAMRKGLQGAQRAGA
KGVRIQVAGRLGGAEMSRSEFYREGRVPLHTLRANIDYGFYEARTTFGRI
GVKVWIYKGDITNKELAREQANQRSSRPERRGGPRGDRNDRGDRRGGDRG
DRGGREQQAPQDAPAGAGVEA
>Bacteria_Actinobacteria_Actinobacteria_Actinobacteridae_Actinomycetales_Micrococcineae_Microbacteriaceae_Curtobacterium_flaccumfaciens_UCD_AKU
MGQKVNPYGFRLGITTDHVSHWFTDSKKAGQRYADYVAEDIKVREYLKKT
LDRAGVARIELERTRDRVRVDIHTARPGIVIGRRGAEAERVRGELEKLTK
KQIQLNILEVKNPETEAQLVAQGIAEQLSARVAFRRAMRKGLQGAQRAGA
KGVRIQVSGRLGGAEMSRSEFYREGRVPLHTLRANIDYGFYEARTTFGRI
GVKVWIYKGDITNKELAREQANQRSSRPERRGGPRGERGDRGGDRRGGDR
GDRRPQQAPQDAPAGAGVEA
>Bacteria_Actinobacteria_Actinobacteria_Micrococcales_Microbacteriaceae_Zimmermannella_faecalis_ATCC_13722
MGQKINPYGFRLGVTTDHRSRWYADSTKPGQRYADYVNEDIRIRTHLTES
LDRAGIAYIAIERTRDRVRVDIHTARPGIVIGRRGAEAERIRGELEKLTG
KQIQLNILEVKNPDQEAQLVAQGIAEQLAARVAFRRAMRKGLQSAQRAGA
KGIRIQVSGRLGGAEMSRSEFYREGRVPLHTLRANIDYGFYEAKTTYGRI
GVKVWIYKGDLTNKELAREQANQKSSRDNRGDRPRRNRRNNEQVAAGAEA
>Bacteria_Actinobacteria_Actinobacteria_Actinobacteridae_Actinomycetales_Micrococcineae_Microbacteriaceae_Gulosibacter_molinativorax_DSM_13485
MGQKINPYGFRLGITTDHRSRWYADSTKPGQRYADYVKEDVQIRNYLTES
LDRAGIAYIEIERTRDRVRVDIHTARPGIVIGRRGAEAERIRAELEKLTG
KQIQLNILEVKNPDQEAQLVAQGIAEQLAARVAFRRAMRKGLQGAQRAGA
KGIRIQVSGRLGGAEMSRSEFYREGRVPLHTLRANIDYGFYEAKTTYGRI
GVKVWIYKGDLTNKELAREQANQKSSRDHRGDRPRRNRRNEQVAAGAEG
>Bacteria_Actinobacteria_Actinobacteria_Actinobacteridae_Actinomycetales_Micrococcineae_Microbacteriaceae_Agrococcus_lahaulensis_DSM_17612
MGQKVNPYGFRLGITTDHVSRWFAESTKPGQRYADYVAEDVRIRKMLKTS
LDRAGVARIEIERTRDRVRVDIHTARPGIVIGRRGAEAERIRADLEKLTG
KQIQLNILEVKNPEASAQLVAQGIAEQLSARVAFRRAMRKGLQSAQRAGA
KGVKIKVSGRLGGAEMSRSESYREGRVPLHTLRSNIDYGFYEARTTFGRI
GVKVWIYNGELTNRELAREQANQKPQRERRGPRRDAPAAAGVEA
>Bacteria_Actinobacteria_Actinobacteria_Actinobacteridae_Actinomycetales_Micrococcineae_Microbacteriaceae_Leucobacter_chromiiresistens_JG_31
MGQKIHPYGFRLGVTTDHVSRWFSDSTKAGQRYADYLAEDIKIRQHLTKQ
LDRAGVSRVEIERTRDRVRVDIHSARPGIVIGRRGAEAERIRADLEKLTG
KQIQLNILEVKNPEADAQLVAQGIAEQLAARVAFRRAMRKGLQGAQRAGA
KGIRIQVSGRLGGAEMSRSEFYREGRVPLHTLRANIDYGFYEAKTTFGRI
GVKVWIYKGDLTNKELAREQAAQKPSRDRGDRRRAPRGAQAEAAPAAAGA
EK
>Bacteria_Actinobacteria_Actinobacteria_Actinobacteridae_Actinomycetales_Micrococcineae_Microbacteriaceae_Microbacterium_paraoxydans_DH1b
MGQKVNPYGFRLGITTDHVSRWFSDSTKPGQRYADYVAEDIKIRRLLQTQ
LDRAGVSNIEIERTRDRVRVDIHTARPGIVIGRRGAEAERIRGDLEKLTG
KQIQLNILEVKNPEADAQLVAQGIAEQLSARVAFRRAMRKGLQGAQRAGA
KGIRIQVSGRLGGAEMSRSEFYREGRVPLHTLRANIDYGFYEAKTTFGRI
GVKVWIYKGDLTAKELAREQANAPKSRRDDRGDRRRAPRNEAPVAEGASA
>Bacteria_Actinobacteria_Actinobacteria_Actinobacteridae_Actinomycetales_Micrococcineae_Microbacteriaceae_Rathayibacter_toxicus_DSM_7488
MGQKVNPYGFRLGITTDHVSRWFSDSTKKGQRYSDYLAEDIKIRRLLAAQ
LDRAGVARIEIERTRDRVRVDIHTARPGIVIGRRGAEAERIRADLEKLTA
KQIQLNILEVKNPEAEAQLVAQGIAEQLSARVAFRRAMRKGLQGAQRAGA
KGVRIQVSGRLGGAEMSRSEFYREGRVPLHTLRANIDYGFYEAKTTFGRI
GVTVWIYKGDITNRELAREQANSKSSRPERSDRPRRAPRQQSEAPVVAGV
EA
>Bacteria_Actinobacteria_Actinobacteria_Actinobacteridae_Actinomycetales_Micrococcineae_Microbacteriaceae_Curtobacterium_ginsengisoli_DSM_22003
MGQKVNPYGFRLGITTDHVSRWFSDSTKPGQRYADYVGEDIKIRKMLTDN
LDRAGVARIEIERTRDRVRVDIHTARPGIVIGRRGAEAERIRTDLEKLTG
KQIQLNILEVKNPEADAQLVAQGIAEQLSARVAFRRAMRKGLQGAQRAGA
KGVRIQVSGRLGGAEMSRSEFYREGRVPLHTLRANIDYGFYEAKTTFGRI
GVKVWIYKGDITNKELAREQASKPSRDRNDRPRRAPRNQAEAPVAEGATA
>Bacteria_Actinobacteria_Actinobacteria_Actinobacteridae_Actinomycetales_Micrococcineae_Microbacteriaceae_Humibacter_albus_DSM_18994
MGQKVNPYGFRLGITTDHVSRWFSDSTKPGQRYADYIAEDVKIRKLLQTQ
LDRAGISRIEIERTRDRVRVDIHTARPGIVIGRRGAEAERIRADLEKLTG
KQIQLNILEVKNPEQDAQLVAQGIAEQLSARVAFRRAMRKGLQGAQRAGA
KGVRIQVSGRLGGAEMSRSEFYREGRVPLHTLRANIDYGFYEAKTTFGRI
GVKVWIYKGDITNKELAREQANAKSSRPDRDRPRRAPRAQQAEAPAQEGA
SA
>Bacteria_Actinobacteria_Actinobacteria_Actinobacteridae_Actinomycetales_Micrococcineae_Microbacteriaceae_Cryobacterium_sp._MLB_32
MGQKVNPYGFRLGITTDHVSRWFSDSTKPGQRYADFVAEDVKIRSLLSTS
LDRAGVSRIEIERTRDRVRVDIHTARPGIVIGRRGAEAERIRSDLEKLTA
KQIQLNILEVKNPEQDAQLVAQGIAEQLSARVAFRRAMRKGLQGAQRAGA
KGVRIQVSGRLGGAEMSRSEFYREGRVPLHTLRANIDYGFYEAKTTFGRI
GVKVWIYKGDITNKELAREQANAKSSRPERRDDRPRRAPRVDAPATAAAA
APVAAGVEAK
>Bacteria_Actinobacteria_Actinobacteria_Actinobacteridae_Actinomycetales_Micrococcineae_Microbacteriaceae_Glaciibacter_superstes_DSM_21135
MGQKVNPYGFRLGITTDHVSRWFSDSTKPGQRYSDFVAEDVRIRRLLSTS
LDRAGVSRIEIERTRDRVRVDIHTARPGIVIGRRGAEAERIRSDLEKLTK
KQIQLNILEVKNPEADAQLVAQGIAEQLSARVAFRRAMRKGLQGAQRAGA
KGVRIQVSGRLGGAEMSRSEFYREGRVPLHTLRANIDYGFYEARTTFGRI
GVKVWIYKGDITNKELAREQANAKSSRPERRDDRPRRAPRAEASAPVAAG
VEA
>Bacteria_Actinobacteria_Actinobacteria_Actinobacteridae_Actinomycetales_Micrococcineae_Microbacteriaceae_Salinibacterium_amurskyense_PAMC_21357
MGQKVNPYGFRLGITTDHVSRWFSDSTKVGQRYSDYVAEDVKIRNLLKSN
LDRAGVARIEIERTRDRVRVDIHTARPGIVIGRRGAEAERIRGELEKLSG
KQIQLNILEVKNPEAEAQLVAQGIAEQLAARVAFRRAMRKGLQGAQRVGS
VKGVRIQVSGRLGGAEMSRSEYYREGRVPLHTLRANIDYGFYEAKTTFGR
IGVKVWVYKGDITNKELAREQANQKSSRPERRDGGDRGGRRTGGPSSAPK
AEAPKAEAPKAEAPKAEAPKADATVAAGVEA
>Bacteria_Actinobacteria_Actinobacteria_Actinobacteridae_Actinomycetales_Micrococcineae_Microbacteriaceae_Clavibacter_michiganensis_subsp._michiganensis_NCPPB_382
MGQKVNPYGFRLGITTDHVSRWFSDSTKKGQRYSDYVAEDVRIRTMLKTS
LDRAGVARIEIERTRDRVRVDIYTARPGIVIGRRGVEAERIRADLEKLTG
KQIQLNILEVKNPEAEAQLVAQGIAEQLAGRVAFRRAMRKGLQGAQRAGA
KGVRIQVSGRLGGAEMSRSEFYREGRVPLHTLRANIDYGFYEARTSFGRI
GVKVWVYKGDITNKDLAREQANQKSSRPERRNDRSDGRTGDRRTNAPRTA
PAAEAAPVAAAGVEA
>Bacteria_Actinobacteria_Actinobacteria_Actinobacteridae_Actinomycetales_Micrococcineae_Microbacteriaceae_Leifsonia_xyli_xyli_CTCB07
MGQKVNPYGFRLGITTDHVSRWFSDSTKKGQRYSDYLAEDVKIRTLLKTS
LDRAGVSRIEIERTRDRVRVDIHTARPGIVIGRRGAEAERIRADLEKLSG
KQIQLNILEVKNPEADAQLVAQGIAEQLAARVAFRRAMRKGLQGAQRAGS
KGVRIQVSGRLGGAEMSRSEFYREGRVPLHTLRANIDYGFYEAKTTFGRL
GVKVWMYKGDITNKELARVQANVKPSRERNDRPRRGGRGSNAPEASTVPA
AAGVEA
>Bacteria_Actinobacteria_Actinobacteria_Actinobacteridae_Actinomycetales_Micrococcineae_Microbacteriaceae_Agromyces_subbeticus_DSM_16689
MGQKVNPYGFRLGITTDHVSRWFSDSTKPGQRYADYLAEDIKIRRLLQTS
LDRAGVSRIEIERTRDRVRVDIHTARPGIVIGRRGAEAERIRSDLEKLSG
KQIQLNILEVKNPEADAQLVAQGIAEQLSARVAFRRAMRKGLQGAQRAGA
KGVRIQVSGRLGGAEMSRSEFYREGRVPLHTLRANIDYGFYEAKTTFGRI
GVKVWIYKGDITNKELAREQANQKSSRPERSDRPRRAPKAQEPVAAGVEA
>Bacteria_Actinobacteria_Actinobacteria_Actinobacteridae_Actinomycetales_Micrococcineae_Microbacteriaceae_Herbiconiux_sp._YR403
MGQKVNPYGFRLGITTDHVSRWFSDSTKPGQRYRDFVTEDVKIRRLLSTT
LDRAGVSRIEIERTRDRVRVDIHTARPGIVIGRRGAEAERIRADLEKLTK
KQIQLNILEVKNPEADAQLVAQGIAEQLSARVAFRRAMRKGLQGAQRTPA
VKGVRIQVSGRLGGAEMSRSEFYREGRVPLHTLRANIDYGFYEAKTTFGR
IGVKVWIYKGDITNKELAREQASQKSTRPERSDRPRRAPRAEAPVAAGVE
A
>Bacteria_Gemmatiomonas_uncultured_SG8_38_2
MGQKTNPIGFRLGVVKQWASRWYAEGNLADLIEQDEKIRNYLKARLGHAA
ISSVEIERKPGKIVVSINTGRPGVVIGKRGAEVDKLRDELAVLTGSEVAI
NVEEIKRPEIEAQLIADSVAFQLVQRIAFRRAMKRAVQQAMRMGALGIKI
QCAGRLGGAEIARTEGYHEGRVPLHTLRADVDFARSTAKTTFGPIGIKVW
VFKGEVVEERKGMTYTAGGRA
>Bacteria_Gemmatiomonas_uncultured_SMTZ_52
RLGVVKEWKSRWYAEGNLADLIEQDEKIRNYLKARLGHAAISVVEIERKP
GKIVVTINTGRPGVVIGKRGAEVDKLRDELAVLTNSEVAINVEEIKRPEI
EAQLVADNVAFQLQQRIAFRRAMKRAVQQAMRMGAGGIKIQCAGRLGGAE
IARTEGYHEGRVPLHTLRADVDFAQSTAKTTFGPIGVKVWVFKGEVVEER
KGVTYTAGGRGS
>Bacteria_Gemmatimonadetes_Gemmatimonadetes_Gemmatimonadetes_bacterium_SCGC_AAA003_K10
MGQKTHPIGFRLGVMKDWRSQWYAEKDFPRLLQEDEIIRRYLERRLAHAA
ISRVEIERKPSKIVVTVHTARPGVVIGKRGSEVDKLRDELGVVTGSEVSV
NVEEVKRPELDARLVAENVAHQIRNRISFRRAMKRAIQSSQRAGAEGIRI
QCGGRLGGSEIARVEGYNEGRVPLHTLRANIDYASVEAQTTYGTVGVKCW
IFLGEVVDERRGRTYSTDS
>Bacteria_Gemmatiomonas_uncultured_SG8_23
MGQKTHPTGFRLGIVQDWKSRWYAEGREFPRLLKEDETIRKYLRRRLSHA
ALAMVEIERKPSKIVVTLHTARPGVVIGKRGAEVDKLRDELALLTNSEIS
VNVEEIKRPELSAYLVAENVAHQLRQRISFRRAMKRALQAARRAGAEGIK
IQCAGRLGGAEIARTEGYNEGRVPLHTLRADIDYAEVPAFTTYGVVGVKC
WIFKGEIVEERRGRTYSTGS
>Bacteria_Gemmatimonadetes_Gemmatimonadetes_Gemmatimonadetes_bacterium_SCGC_AB_629_I08
MGQKVHPIGFRLGIVKDWTSRWYAERDFPRLLKEDETIRQYLRRRLAHAA
LARVDIERKPSKIVVTLHTARPGVVIGKRGAEVDKLREELAMLTNAEISV
NVEEIKRPEVNAYLVAENVAHQLRQRISFRRAMKRAVQAAVRSGAKGIRI
QCAGRLGGAEIARTEGYNEGRVPLHTLRADIDYAQVPAFTTYGCVGVKCW
IFNGEVVEDRRGRTYSTGSS
>Bacteria_Gemmatimonadetes_Gemmatimonadetes_Gemmatimonadetes_bacterium_SCGC_AAA007_O21
MGQKVHPTGFRLGIVKDWSSRWYAERDFPRLLKEDETIRQYLRRRLAHAA
LARVDIERKPSKIVVSLHTARPGVVIGKRGAEVDKLREELAMLTNAEISV
NVEEIKRPEVNAYLVAENVAHQLRQRISFRRAMKRAVQAAVRSGAKGIRI
QCAGRLGGAEIARTEGYNEGRVPLHTLRADIDYAQVPAFTTYGCVGVKCW
IFNGEVVEDRRGRTYSTGSS
>Bacteria_Gemmatimonadetes_Gemmatimonadetes_Gemmatimonadetes_bacterium_KBS708
MGQKTNPIGFRLGVSKPWRSTWYAGGKNMPQLLQEDALLRKYLKQRMGHA
AIADVRIERKPGKVVVTIHTGRPGVVIGKKGAEVDKLRDELAQLTGKEVG
VNVEEIKRPEVEAQLVADSIAQQLAGRVSFRRAMKRAVQSAMRAGAQGIK
VKAGGRLGGAEIARVEGYHEGRVPLHTLRADIDYATSTAKTTYGTIGVKV
WIFKGDIVEDRRGKTYSTGA
>Bacteria_Gemmatimonadetes_Gemmatimonadetes_Gemmatimonadales_Gemmatimonadaceae_Gemmatimonas_aurantiaca_T_27
MGQKTNPIGFRLGVTKNWRSTWYAKKEMPALLKEDALLRKYLKARLDNAA
IADVTIERKPGKVVVTVHTGRPGVVIGKKGAEVDKLRDELAQLTGKEVGI
NVEEIKRPEVEAQLVADNIAAQLSQRISFRRAMKRAVQSAMRMGALGIKV
KAGGRLGGAEIARVEGYMEGRVPLHTLRADINYATSTAKTTYGTIGVKVW
IFKGEIVEDRRGKTYSTGN
>Bacteria_Gemmatimonadetes_Gemmatimonadetes_Gemmatimonadales_Gemmatimonadaceae_Gemmatimonas_sp._AP64
MGQKTNPIGFRLGVTKNWRSTWYAKKEMPALLKEDALLRKYLKARLDNAA
ISDVTIERKPGKVVVTIHTGRPGVVIGKKGAEVDKLRDELTQLTGKEVGI
NVEEIKRPEVEAQLVADNIAAQLSQRISFRRALKRAVQSAMRMGALGIKV
KAGGRLGGAEIARVEGYMEGRVPLHTLRADIDYATSTARTTYGAIGVKVW
IFKGEIVEDRRGKTYSTGN
>Bacteria_Gemmatimonadetes_RIFCSPLOWO2_02_FULL_Gemmatimonadetes_71_11
VGQKVHPHGFRLGIVKPWRSRWYAGREFPALLKEDELIRTYLKTRLQHAA
ISDVHIERKPGKVLVTVHTGRPGVVIGKRGAEVDKLRDELAQLTGKEIGI
NVEEIKRPELDAQLVSDNVAHQLAQRISFRRAMKRAVQSAMRMGAQGIKI
KCGGRLGGAEIARVEGYHEGRVPLHTLRADVDYATSTAKTTFGTIGVKVW
IFKGEVVEDSRGRTYSTGS
>Bacteria_Gemmatimonadetes_GWC2_Gemmatimonadetes_71_10
WRSRWYAGRDFPAFLKEDELVRTYLKTRLHHAAISDVHIERKPGKVVVTV
HTGRPGVVIGKRGAEVDKLRDELAQLTGKEVGINVEEIKRPELDAQLVAD
NVSHQLAQRISFRRAMKRAVQSAMRMGAQGIKIKCGGRLGGAEIARVEGY
REGRVPLHTLRADVDYAQSTAKTTFGTIGVKVWIFKGEVVEDSRGRTYST
GS
>Bacteria_Gemmatiomonas_uncultured_SG8_28
KTHPYCFLLCIVKPWRSRWYAGAEFPDFLKEDELIRKYLKTRLSHAAVAD
VHVDRKPGKVTVTVFTGRPGVVIGKRGAEVDKLRDELAQLTGKEVGINVE
EIKRPEVEAQLVADNVAHQLVQRVSFRRAMKRAVQNSMRMGAQGIKIRCG
GRLGGAEIARSEGYHEGRVPLHTLRADVDYGVATAKTTYGTIGVKVWIFK
GEVVEDRRGRTYSTGA
>Bacteria_Gemmatiomonas_uncultured_SG8_17
MGQKTHPYGFRLGIVKPWRSRWFAGNDFADLLKEDELIRRYLRSRLAHAA
ISEVHIDRKPGKVTVTVFTGRPGVVIGKRGAEVDKLRDELAQLTGKEVGI
NVEEIKRPELDAQLVADNIAHQLNQRISYRRAMKRAVQSAMRMGAKGIKI
KCAGRLGGAEIARSQSFHEGRVPLHTLRADVGYATATARTTYGAIGVKVW
IFRGEVVEDARGRTYSTGA
>Bacteria_Gemmatimonadetes_RBG_16_Gemmatimonadetes_66_8
VGQKTHPYGFRLGIVKPWRSRWFARRDMADLLREDELIRKYLRTRLAHAA
ISDVHVERRPGKVTVTVYTGRPGVVIGKRGAEVDKLRDELAQLTGKEVGI
NVEEIKRPELDAQLVSDNVGHQLTQRVSFRRAMKRAVQSAMRMGAQGIKI
KAAGRLGGAEIARTEGYHEGRVPLHTLRADVDYATSTAKTTYGTIGVKVW
IFKGEVVEDRRGRTYSTGA
>Bacteria_Gemmatimonadetes_RIFCSPLOWO2_12_FULL_Gemmatimonadetes_68_9
RLAHAAISDVHIERKPGKVTVTVFTGRPGVVIGKRGAEVDKLRDELAQLT
GKEVGINVEEIKRPELDAQLVADGVAHQLMQRVSFRRAMKRSVQSAMRMG
AHGIKVRTSGRLGGAEIARSEGYHEGRVPLHTLRADVDYGTSTAKTTYGT
IGVKVWIFKGEVVEDRRGRTYSTGA
>Bacteria_Ignavibacteria_GWA2_Ignavibacteriae_55_25
LGQKTHPVGFRLGITKTWDANWYADKEFAGKLQEDLMVRNYVRNRLKKAG
ISRIQIDRTPKRAVITIHTSRPGIVIGKSGKEIAQLEEELKKVTSKEVKI
LIHEIKRPELDSSLVAENIASQIEGRISFRRAMKQAITASMRMGAEGIRV
MCGGRLGGSEIARREQYKEGRIPLHTIRADIDYSTATARTIYGAIGVKVW
ICKGEILGPVSK
>Bacteria_BacteroidetesChlorobi_group_Ignavibacteria_Ignavibacteria_Ignavibacteriales_Ignavibacteriaceae_Ignavibacterium_album_Mat9_16_JCM_16511
MGQKTNPIGLRVGVIRGWDSNWYEKKSYAPKLKEDSKLRAYIRNRLKKAG
ISRIVIDRTSKNIIVNIHTSRPGVVIGKSGKEITQLEEELKTISNKDVKV
QISEIKRPELDAYLVAENIASQIEGRVSYRRAMKMAITAAMRMGAEGIRI
MCSGRLAGAEIARAEQYKEGRIPLHTLRADIDYAHGRAETVYGSIGIKVW
ICRGEILGKRVSE
>Bacteria_BacteroidetesChlorobi_group_Ignavibacteria_Ignavibacteria_Ignavibacteriales_Ignavibacteriaceae_Melioribacter_roseus_P3M
MGQKTHPIGFRVGIIRGWESNWFENKSYAPKLMEDHKLRLYIRKRLQNAG
VSAIKIDRTSKNIILTIHTSRPGVVIGKSGKEIAQLEEELKKITQKEVKV
QISEIKRPELDAYLVAENIAKQIEGRISFRRAMKTAITAAMRMGAEGIRV
MCSGRLGGAEMARTEQYKEGRIPLHTIRADIDYAQATAQTIYGSIGVKVW
ICRGEILGKRSSE
>Bacteria_BacteroidetesChlorobi_group_Bacteroidetes_Sphingobacteriia_Sphingobacteriales_Chitinophagaceae_Gracilimonas_tropica_DSM_19535
LGQKTNPTGFRLGIIRGWESNWFSEENQPALIIEDEKLREYLHTRLRNGG
LSNVIIERTPKRILLTLRTSRPGVIIGKGGEQIELLREELKKITSKEVQI
NVSEIKRPELDASLVAQNIAQQLQARVSFRRAMKTAIASAMRMGAKGIKV
RCAGRLGGAEMARTEQYKEGQIPLHTLRADIDYATSTSNTIYGSIGVTVW
IFKGEIIGDVDLTPGTQSGRDSDSRGKGGRGRDDKGRRSRRRSRNRNRSN
>Bacteria_BacteroidetesChlorobi_group_Bacteroidetes_Sphingobacteriia_Sphingobacteriales_Chitinophagaceae_Balneola_vulgaris_DSM_17893
LGQKTNPVGFRLGIIRGWDSNWYSEDNQPALIMEDEKLREYLQARLRNGG
LSNVVIERTPKRILLTLRTSRPGVIIGKGGEQIELLREELKKITSKEVQI
NVSEIKRPELDASLVAQNIAQQLQSRVSFRRAMKTAIASAMRMGAKGIKV
RCAGRLGGAEMARTEQYKEGQIPLHTLRADIDYSNTTSNTIYGSIGVSVW
IFKGEIIGDVDLTPGAKAAQEAESKRGRRGGNDRDRRNNRRRSRNRNRSN
N
>Bacteria_BacteroidetesChlorobi_group_Bacteroidetes_Cytophagia_Cytophagales_Cytophagaceae_Sporocytophaga_myxococcoides_DSM_11118
MGQKVNPTGFRLGIVKGWDSNWYGGKTFSDKLVEDEKIRKYVFARIPKGG
IAKIIIERTLKRITLTINTARPGVVIGKGGAEVDKIKEELKKVTGKDVQI
NIFEIKRPELDAKLVGESIAQQLQARISYRRAMKQAIASTMRVGAQGIKI
KLGGRLGGAEMARNEQYKEGRIPLHTLRADIDYAVSEALTVYGKIGIKVW
IFKGEVFGKRDLSPNVGLASTSANAPAEGGAPQNRGGKKKSEGGPKRKRK
>Bacteria_BacteroidetesChlorobi_group_Bacteroidetes_Cytophagia_Cytophagales_Cytophagaceae_Cytophaga_hutchinsonii_ATCC_33406
MGQKVNPIGFRLGVVKGWESNWYGGKTFADKLVEDEQIRKYVLARIPKGG
ISKIVIERTIKRVTLTINTARPGVVIGKGGAEVDKIKEELKKITGKDVQI
NIFEIKRPEMEALLVGESIAQQLKARISYRRAMKQAIAGTMRVGALGIKI
KLSGRLGGAEMARTDQYKEGRIPLHTLRADIDYAVSEALTVYGKIGIKVW
IFKGEVYGKRDLSPNVGNAASGASSSSNNDNASPNQGGPRRKRGGEGNRK
KSNK
>Bacteria_BacteroidetesChlorobi_group_Bacteroidetes_Sphingobacteriia_Sphingobacteriales_Saprospiraceae_Haliscomenobacter_hydrossis_O_DSM_1100
MGQKTNPIGNRLGIIRGWESNWFGGKDFAAKVVEDEKIRNYLNARVNKGG
IARIVIERTLKRITVTIHTSRPGIIIGKGGQEVDRIREELKKLTSKDVQI
NITEIRKPELDANIVAESIAKQLEARINYRRAIKMSIQSTIRAGGEGIKV
RISGRLNGAEMARTEEYKEGRTPLHTFRADIDYSWKEALTVYGKIGIKVW
ICKGEVLGKRELTPSSAPSNTTQAGGGQGQGQNRRDGGGGGRGRGGERGE
SRGGNDNRNRGGGGGDRRGGGGGGGGGGNRGGGGNTGGGGGNRGGGAGGP
RKR
>Bacteria_BacteroidetesChlorobi_group_Bacteroidetes_Sphingobacteriia_Sphingobacteriales_Saprospiraceae_Lewinella_cohaerens_DSM_23179
MGQKTNPIGNRLGYIRGWDSNWYADKGYADNVVEDEKIRTYLAARIHKGG
IARTIIERTLKRITVTIHTSRPGIIIGKGGQEVDRIREELKKLTGKDVQI
NIIEXRKPELDANIVAESIAKQLEARINYRRAIKMAIQSTMRANAEGIKV
RISGRLNGSDMSRTEEFKEGRTPLHTFRADIDYALYEAQTVYGIIGVKVW
ICKGEVLGKRDLNPNAGLTGKEGGGGGRGRGGDRRGGRGRGGDRRGGGNR
GGGGGRR
>Bacteria_BacteroidetesChlorobi_group_Bacteroidetes_Sphingobacteriia_Sphingobacteriales_Saprospiraceae_Aureispira_sp._CCB_QB1
MGQKTNPIGNRLGIIRGWDSNWFGGKSFADNVVGDEKIRRYLKVRVDKGG
IARIVIERTLKRITVTIHTSRPGIIIGKGGQEVDRIREELKQLTKTDVQI
NIVEIRKPELNAQIVGETIAKQVEARINYRKATKMAIQSTMRAGAEGIKV
RLSGRLNGAEMARSEEYKEGRSPLHTFRADVDYAMVEALTVYGKIGIKVW
LCRGEIFEKVDLFPTPAKRDRKGNQGGRDNNRRRGSGNNDRRRRK
>Bacteria_BacteroidetesChlorobi_group_Bacteroidetes_Sphingobacteriia_Sphingobacteriales_Saprospiraceae_Saprospira_grandis_Lewin
MGQKTNPIGNRLGIVRGWDSNWFGGKDYAEKVVEDEKIRAYLRVRVEKGG
IARIVIERTLKRVTVTIHTSRPGIIIGKGGQEVDRIREELKKLTGKEVQI
NIFEIRKPELNAQIVGETIAKQLEARINYRKATKMSIQSTMRAGAEGIKV
RLSGRLNGSDMSRSEEYKEGRSPLHTFRADIDYAIVEAQTVYGKIGVKVW
ICRGEIYDKVDLFPTQQSRSGRGGRGGRDNNRRGGRGGRDNRRGGRDNRR
GRKS
>Bacteria_BacteroidetesChlorobi_group_Bacteroidetes_Sphingobacteriia_Sphingobacteriales_Chitinophagaceae_Chitinophaga_pinensis_DSM_2588
MGQKTNPIGNRLGIIRGWDSNWYGGKKDYATKLIEDNKIRTYLNARINKG
GISRIVIERTLGKLIITIHTSKPGIIIGKGGGEVDRIKEELKKLTSKEDV
QINILEIRRPEIDANIVAETIAKQIESRINYKRAIKMAIATALRMGAEGI
KIKVGGRLGGAEIARSEEMKQGRVPLHTYRMDIDYASLFALTVYGKIGIK
VWICKGEVLGERDLNPNAISAKDGEGGGRTGGGDRRGGDNRGGDRRGGDN
RGGDRRGGDNRGGGRR
>Bacteria_BacteroidetesChlorobi_group_Bacteroidetes_Sphingobacteriia_Sphingobacteriales_Chitinophagaceae_Segetibacter_koreensis_DSM_18137
MGQKTNPIGARLGIIRGWESNWYGNHKDYAGKLIEDHKIRTYLNARINKG
GIAKIVIERTLGKLIITIHTSKPGIIIGKGGGEVDRIKEELKKLTGKDDV
QINILEIRRPELDANIVADTIARQIENRINFKRAIKMSIASALRMGAEGI
KVKVGGRLGGAEIARSEEIKQGRVPLHTFRMDIDYANVFAQTVYGKIGIK
VWICKGEVLGKRELNPNFVGGKDQGGQPGERRRDDRGDDRGGFRGGDRRD
NRGGGHGGGDRRDNRGGGGGGGRR
>Bacteria_BacteroidetesChlorobi_group_Bacteroidetes_Sphingobacteriia_Sphingobacteriales_Chitinophagaceae_Niabella_soli_JS13_8_DSM_19437
MGQKANPIGNRLGIIRGWESNWYGSKKDFASKLIEDNKIRTYLNARINKG
GISKIVIERTLGKLIITIHTSKPGIIIGKGGGEVDRIKEELKKLTQNDDV
QINILEIRRPETDAMIVGDTIARQIENRINFKRATKMAIASALRMGAEGI
KVKLSGRLGGAEIARSEEFKQGRVPLHTFRMDIDYANVFAQTVYGKIGIK
VWICKGEVLAKRDLNPNFISGNDKNVGGGERREHRRDDRRGDRDRRGGGR
DKRN
>Bacteria_BacteroidetesChlorobi_group_Bacteroidetes_Sphingobacteriia_Sphingobacteriales_Chitinophagaceae_Terrimonas_ferruginea_DSM_30193
MGQKANPIGNRLGIIRGWESNWYGSKKDYAGKLIEDHKIRTYLNARINKG
GISKIVIERTLGKLIVTIHTSKPGIIIGKGGGEVDRIKEELKKLTGKDDV
QINILEIRRPELDAMIVGDTIARQIENRINFKRATKMAIASALRMGAEGI
KIKLSGRLAGAEIARSEEFKQGRVPLHTFRMDIDYANVFAQTVYGKIGIK
VWICKGEVLAKRDLNPNIIAGGKNEGGVGGDRRDDRRGGDRRDDRRGGGD
RRGGGRGERRN
>Bacteria_BacteroidetesChlorobi_group_Bacteroidetes_Sphingobacteriia_Sphingobacteriales_Chitinophagaceae_Niastella_koreensis_GR20_10_DSM_17620
MGQKTNPIGARLGIIRGWESNWYGNKKDFSTKLIEDNKIRTYLNARINKG
GISKIVIERTLNKLIVTIHTSKPGIIIGKGGNEVDRIKEELKKLTGKEDV
QINILEIRRPELDAMIVGDTIARQIENRINYKRAIKMAIASALRMGAEGI
KIKISGRLGGAEIARTEEIKQGRTPLHTLRMDIDYANVFALTVYGKIGIK
VWICKGEVLGKRDLNPNLVGGKSDVNDRRDRREGEGGDNRGHRGGGGDRR
GGGDRRHHGGGGGDRRGGDRNRQQD
>Sphingobacteriia_bacterium_RIFOXYD2_FULL_35_12
MGQKANPIGNRLGIIRGWDSNWYGSKKDYASKLIEDHKIRTYLSARINKG
GIAKIVIERTLGKLIITIHTSKPGIIIGKGGNEVDRIKEELKKLTGKDDV
QINILEIRRPELDATIVGDTIARQIENRINFKRATKMAIASTLRMGAEGI
KVKLSGRLGGAEIARSEEFKQGRTPLHTFRMDIDYANVFAQTVYGKIGIK
VWICKGEVLGKRELNPNFVGGKNDMSDRRERTGGDDRGRGGDRRDDRRGG
GRGERRN*
>Bacteria_BacteroidetesChlorobi_group_Bacteroidetes_Flavobacteriia_Flavobacteriales_Flavobacteriaceae_Galbibacter_sp._ck_I2_15
MGQKTNPIGNRLGIIRGWESNWYGGNDYGDKLAEDDKIRKYIHARLSKAS
VSRVIIERTLKLVTVTITTARPGIIIGKGGQEVDKLKEELKKITDKEVQI
NIFEIKRPELDANLVAASIARQIENRISYRRAIKMAIAAAMRMNAEGIKV
MISGRLNGAEMARSEHYKDGRIPLSTFRADIDYALHEAHTTYGRLGVKVW
IMKGEVYGKRELSPLVGMSKKQSGKQGGNSGARKSRRRK
>Bacteria_BacteroidetesChlorobi_group_Bacteroidetes_Flavobacteriia_Flavobacteriales_Flavobacteriaceae_Tenacibaculum_ovolyticum_DSM_18103
MGQKTNPIGNRLGIIRGWESNWYGGNDYGDKLAEDDKIRKYINARLFKAS
VSRVIIERTLKLVTVTITTARPGIIIGKGGQEVDKLKEELKKITGKEVQI
NIFEIKRPELDAKLVAASVARQIENRISYKRATKMAITAAMRMNSEGIKI
QISGRLNGAEMARSEHYKEGRIPLSTFRADIDYALVEAHTQYGRLGIKVW
IMKGEVYGKRELSPLVGLSKQKGGANKGGGNKRPQQPRRRK
>Bacteria_BacteroidetesChlorobi_group_Bacteroidetes_Bacteroidia_Bacteroidales_Rikenellaceae_Rikenella_microfusus_Q_1_DSM_15922
MGQKVNPIANRLGIIRGWDSSWYGGKDFPAKLVEDSKIRKYLGARLAKAS
ISKIVIERTLKLVTVTISTSRPGIIIGKGGAEVDKLKEELRKLTGKEVQI
NIFEVKRPELDAVIVSNNIARQVEGRISYRRAIKTTIASTMRMGAEGIKI
QISGRVGGAEMARSESYKEGRIPLHTFRADIDYNLAEALTKVGLLGVKVW
ICNGEVYTKRDLSPIVGMSASAAGTPGRGGERRGGDDRRGGRGRGDRRGG
RGERRGGDRSSNNQ
>Bacteria_BacteroidetesChlorobi_group_Bacteroidetes_Bacteroidia_Bacteroidales_Rikenellaceae_Alistipes_finegoldii_AHN_2437_DSM_17242
MGQKVNPIANRLGIIRGWDSNWFGGKDFSEKLVEDAKIRKYLNVRLAKAS
ISKIIIERTLKLVTVTISTARPGIIIGKGGQEVDKLKEELKKLTGKEIQI
NIFEVKRPEVDAVIVGQNIARQLEGRVSFRRAVKTAVASTMRMGAEGIKI
QVSGRVGGAEMARSETIKEGRIPLHTFRADVDFCLTEALTKVGILGVKVW
ICQGIVYGKRDLFEIAGASAQAPSGDRGERGDRGDRRGRGDRRGGRGDRG
DRGGDRRRNNNNK
>Bacteria_BacteroidetesChlorobi_group_Bacteroidetes_Sphingobacteriia_Sphingobacteriales_Sphingobacteriaceae_Solitalea_canadensis_USAM_9D_DSM_3403
MGQKINPISARLGIIRGWDSNWFGGNNYADKLVEDDKIRKYLKARIAKGG
VAKVVIERTLKRITITIHTARPGIVIGKGGQEVDKIKEELKKITKKDVQI
NIFEIKRPELDATLVAESVAKQLEARISFRRAMKTSIAATMRMGAEGIKV
MVSGRVGGAEMARTEQYRDGRVPLHTFRADIDYALAEAQTTYGKIGVKVW
ICKGEVYGKRDLSPNVGAQQAAGKGRGEGASSFNERGGRDNKGGRGRDNR
GGRGGDNRGGNRGGDNRGKGGQNRGGKR
>Bacteria_BacteroidetesChlorobi_group_Bacteroidetes_Sphingobacteriia_Sphingobacteriales_Sphingobacteriaceae_Pedobacter_saltans_DSM_12145
MGQKANPIGNRLGIIRGWDSNWYGGNNYSDKLVEDEKIRKYLSVRVAKGG
VSKVVIERTLKRITVTIHTARPGIVIGKGGSEVDKIKEELKKLTKKDVQI
NIFEIKRPELDAKLVADGVAKQLEARISFRRAMKTSIASTMRMGAEGIKI
MCSGRLGGAEMARSEQYKEGRIPLHTFRADIDYALGEALTTYGKIGIKVW
ICKGEVYGKRDLSPNIGANTGKGGKSEGSSNFGGRGERGDRKGGNRGGNH
RGGKGKR
>Bacteria_BacteroidetesChlorobi_group_Bacteroidetes_Sphingobacteriia_Sphingobacteriales_Sphingobacteriaceae_Mucilaginibacter_paludis_TPT56_DSM_18603
MGQKAHPIGNRLGIIRGWDSNWFGGNNYSDKLVEDEKIRKYISVRIAKGG
VSKVVIERTLKRITVTIHTARPGIVIGKGGQEVDKIKEELKKLTKKDVQI
NIFEIKRPELDAQLVAEGIAKQLEARISFRRAMKTTIASTMRMGAEGIKI
MTSGRLGGAEMARSEQYKEGRIPLHTFRADIDYALAEALTTYGKIGVKVW
ICKGEVYGKRDLSPNIGGTSSSSGKGGRPEGAAAYGDRGGDRRGGGGERR
GNDRRGGTGGAPGQGGNRPGGQGGGNRPGGQGGNRPGGQGGSRPGGQGGG
ANRPAGKR
>Bacteria_BacteroidetesChlorobi_group_Bacteroidetes_Sphingobacteriia_Sphingobacteriales_Sphingobacteriaceae_Arcticibacter_svalbardensis_MN12_7
MGQKAHPIGNRLGIIKGWDSNWFGGNNYSDKLVEDEKIRKYLSVRIAKGG
VAKLVIERTLKRITVTVHTARPGIVIGKGGAEVDKIKEELKKLTKKEVQI
NIFEIKRPELDAQLVAEGIAKQLEARISFRRAMKTSIASTMRVGAEGIKI
MCSGRLGGAEMARTEQYKDGRIPLHTFRADIDYALAEALTTYGKIGVKVW
ICKGEVYGKRDLSPNIGQTTGVRGRAGEGNSSYGAGERGERRGGNDRRTN
DRRGGPGNGPGAGGDSRGGNRGGNPRGGSAGGPGGQGGNRPGGQGGSRPG
APGANRGGGAGGAGFRPKK
>Bacteria_BacteroidetesChlorobi_group_Bacteroidetes_Sphingobacteriia_Sphingobacteriales_Sphingobacteriaceae_Olivibacter_sitiensis_DSM_17696
MGQKAHPIGNRLGIIKGWDSNWFGGNNYSDKLVEDEKIRKYLSVRIAKGG
VAKVVIERTLKRITVTIHTARPGIVIGKGGQEVDKIKEELKKITKKDVQI
NIFEIKRPELDAQLVADGVAKQLEARISFRRAMKTSIASTMRMGAEGIKI
MCSGRLGGAEMARTEQYKEGRIPLHTFRADIDYALAEALTTYGKIGVKVW
ICKGEVYGKRDLSPNIGQTNVKGRNEGPSSYGGGNDRRSGGRGDRRNDRR
GGGGQGGRGGNRGGAPKGRNN
>Bacteria_BacteroidetesChlorobi_group_Bacteroidetes_Sphingobacteriia_Sphingobacteriales_Sphingobacteriaceae_Pseudosphingobacterium_domesticum_DSM_18733
MGQKAHPIGNRLGIIKGWDSNWFGGNNYSDKLVEDEKIRKYLSVRIAKGG
VAKVVIERTLKRITVTIHTARPGIVIGKGGQEVDKIKEELKKLTKKDVQI
NIFEIKRPELDAQLVADGVAKQLEARISFRRAMKTTIASTMRMGAEGIKI
MCSGRLGGAEMARTEQYKEGRIPLHTFRADIDYALAEAHTTYGKIGVKVW
ICKGEVYGKRDLSPNVGQGNVKGRGGEGAGNFGGGDRGGRPGNERRGGGG
RNDRRNSGGGRGGNNRGGGAGKGKN
>Bacteria_BacteroidetesChlorobi_group_Bacteroidetes_Sphingobacteriia_Sphingobacteriales_Sphingobacteriaceae_Sphingobacterium_sp._21
MGQKAHPIGNRLGIIKGWDSNWFGGNNYSDKLVEDEKIRKYLSVRIAKGG
VAKVVIERTLKRLTVTIHTARPGIVIGKGGQEVDKIKEELKKLTKKDVQI
NIFEIKRPELDAQLVADGVAKQLEARISFRRAMKTTIASTMRMGAEGIKI
MCSGRLGGAEMARTEQYKEGRIPLHTFRADIDYALAEAHTTYGKIGVKVW
ICKGEVYGKRDLSPNVGQGNVKGRGEGASNFSGGDRNRGGNDRRSGGRND
RRGGRGGNRGGAPKGKN
>Bacteria_Planctomycetes_Planctomycetia_Planctomycetales_Planctomycetaceae_Zavarzinella_formosa_DSM_19928
MGQKIRPTGFRTGIMIGWQSSWYANKNDFSELLVEDFNIRKFVLKLLKKK
RPQIAKIQIERTREKVIVTIHSAKIGVIIGKKGADIDKLTQLLQNLTRRV
IEVKTIEVGRPETDPQIIASEIAEQLEKRSSFRRTMKQATEKAMGAGAKG
IKLQLSGRLGGAEMARCEKSMSGSVPLSTLRAKVDYGFFEATTPQGNIGI
KVWINNGDYLTEEAPDANQGAPARRRRRAPRRDGDGQGGGGGRPN
>Bacteria_Planctomycetes_Planctomycetia_Planctomycetales_Planctomycetaceae_Isosphaera_pallida_ATCC_43644
MGQKVRPTGFRVGIMEDWRSRWYASKQDFSDLLVEDFKIRKYIKTKHGNA
GIPKVEIERTRDAVKVILFTARPGVIIGKKGAEVEKLQEELQKLTGRRID
IKIEEVNRPEINAQLIAEDIADQLQRRVSFRRTIKRAQESTMEAGAKGVK
VQLSGRLGGAEMSRTEQGAAGSIPLSTLRAKIDYGFAEAKTPQGHIGIKV
WVNQGDYLKLEGSADGHDAQKGEVSKKSKRPRKR
>Bacteria_Planctomycetes_Planctomycetia_Planctomycetales_Planctomycetaceae_Singulisphaera_acidiphila_MOB10_DSM_18658
MGQKTHPTGFRVGIMEDWRSRWYASKHEFSDLLVEDFKIRKFIKGKYSYA
GIPKIEIERTRDAVTVFLSTARPGIIIGRKGAEVDRLKDELQELTGRRIE
VKIVEVTRPEIDAQLISEDIAEQLQKRSSFRRTMKRALEQTMDGGARGVK
IQLSGRLGGSEMSRTESANLGSIPLSTLRAKIDYGFHEAKTAQGHIGIKV
[truncated: 175,029 more chars]
