# Supplementary material for: Mediterranean grassland soil C–N compound turnover is dependent on rainfall and depth, and is mediated by genomically divergent microorganisms
Source: Nat Microbiol. 2019 May 20;4(8):1356–67. doi: 10.1038/s41564-019-0449-y (PMC6784897; doi:10.1038/s41564-019-0449-y)
Supplement: Supplementary file 10 — Individual ribosomal protein sequence sets. [file 41564_2019_449_MOESM10_ESM.zip › L5_Merged.faa]

>14_0903_02_20cm_Actinobacteria_63_68_5
MISGQLPNVRRARKSIASFKVREGMPVGVSVTLRGARMWEFIDRLVTIAIPRIRDFRGLNARSFDGRGNYSLGIREQLIFPEIDYDSIDQVRGLDVTITTTAPTDEEAFELLLALGFPFSQEGRPGQVEREDTEEERRREEARQRAEAEQAALEQLKEENPEAYAKRERPEEGEEGEEGEAPADAAAAPAEESKDE*
>14_0903_02_20cm_Alphaproteobacteria_64_65_14
MTRLQERYDSEVKPALMQEFGYKNALQVPRLDKIVVNVGVGEAVQDAKKIDAAVNDLTAITGQHPIVIRAKQSIATFKLRQNMPIGVKVTLRRQRMYEFLDRLINIALPRVRDFRGVSGRSFDGRGNYALGLREQLVFPEIDYDKVDAVRGMDIVIVTTAKTDAEAKALLRGFEMPFQN*
>14_0903_02_20cm_Bacteria_88_55_7
MKNEFYRDYIERVMPALQKQHSYKNLHQIPKVEKVVINTSVGSQSDVKQALEEAKAELALITGQRPVETLAKKSISNFKLRKEQAIGAKVTLRGERMYEFLERFIKAALPRIRDFRGVSPRCFDKHGNYTLGISDQSIFPEVELDKIKRNIGFDVTIVTTARTDEEAKSLLSEMGMPFSDRARKPAAQPA*
>14_0903_02_20cm_Bacteria_99_55_12
MTVMENEFRRHYKERVVPALQKRHGYKNVHQIPKVEKVVINTSVGSQSDVKQALEEAKAELSLITGQRPMETLAKKSISNFKLRKDQAIGAKVTLRGERMYEFLERFIKAALPRIRDFRGVSPRCFDNHGNYTIGISDQSIFPEVELDKIKRNIGFDVTIVTTARTDEEAKSLLSEMGMPFSDRAKKLAAQAA*
>14_0903_02_20cm_Betaproteobacteria_69_66_11
MAKDEKPRQEQKPAQAQKPAPKKEAAAKKEAAPKSDAPQLPAPPARLAIYYREKVVPELMQKFAYKTVMQVPRLHKITLNMGVGETTTDKKTLDNALADMTRIAGQKPVVTKARRSIANFKVRAGFPVGCMVTLRGARMYEFFDRLVNIAMPRIRDFRGVSNRAFDGRGNYSLGFKEQIIFPEIDYDKIDTLRGMNIAITTTAKTDDEARALLAAFRFPFKH*
>14_0903_02_20cm_Gemmatimonadetes_83_65_6
MADEKEKQEKQPKQDKQPKQEKQQKKPKAPKEEGAPKAEAAAVPAEPVEPAPRARLWDFYEQQVRAKLQQQFGFKNPHQIPRLKKIVLNVGMGDASKNPKGLEAAVAELAAITGQHPVVTRAKKAIANFNLREGQAIGSAVTLRGGRMYEFLDRFITIAVPRMRDFRGLPTKSFDGRGNYTLGIKEQMIFPEIDYDKVERIHGMDITFVTSAGRDDTALALLRELGMPFRVETPVAA*
>14_0903_02_20cm_Proteobacteria_54_67_14
MSEVVAGKEGEKQRGKQKPAGKQKPADKQADTAAGKQPDAKAERAAPRRPSGPARLHQYYREQVVPRLRAELKLDNVMQVPRIRKITVNMGVGEAVADKKVMDAALADLTKITGQKPLITKSRKAIASFKLRAGLAVGAKVTLRGTRMYEFLDRLINIAMPRIRDFRGVSPRAFDGQGNYTLGVKEQIIFPEIQYDQVDQVRGMDITITTTARDDRHGRALLEAFSFPFRK*
>14_0903_02_20cm_Proteobacteria_56_68_14
MSEVVAGKEGEKPRGKHKPADKQKSADKRKPADKQADTAAGKQPDAKAERAPPQRPSGPARLHQYYREQVVPRMRTELQIANLMQVPRISKITVNMGVGEAVADKKVMDAAVADLTKITGQKPLVTKSRKAIAAFKIRAGLAIGAKVTLRGRRMYEFLDRLINIAMPRIRDFRGVSPRSFDGRGNYTLGVKEQIIFPEIQYDQIDQVRGMDITITTTARDDRMGRALLEAFSFPFRK*
>14_0903_02_30cm_Actinobacteria_172_69_15
MSTTVREVRKEAARASYAPRLKVEYEQELRPRLKDDLDLSSTMDVPHLEKITLNMGVGEAKTDAKQLDSALDELTTIAGQRAQVRRARKSIAQFKIREGMPIGAKVTLRGARMYEFLDRLIAIALPRIRDFRGLNPRSFDGRGNYSLGIREQIIFPEINYDDIQQVRGLDVAITTSAKNDEHALALLRGLGMPFAADGREQ*
>14_0903_02_30cm_Actinobacteria_190_71_7
MARLKDRYVEEIRPALVKRFGYSTYMQAPKIEKITLNMGLGDAKTDSKVLDNATEQLATIAGQKPNLRRARKSIAQFKVREGMPVGISVTLRRERAYEFLDRLMSVAIPRIRDFRGLKANAFDGRGNYSMGVREQIIFPEIDYDAVDAVRGLDITITTSAKTDGEAFALLEAFGMPFSREGKRPDGIPPTNPHGEAPAAAEDDNDTSEEA*
>14_0903_02_30cm_Alphaproteobacteria_175_63_7
MADTETKTKAKGERAAASDKTPRPEKGEKSQQAQKPDRAGKPAKGDAAAAPVAKPRKPEERVTPRLKTYFDEVVRKKLSDEFGYKNRMQVPVIEKVVINMGIGEGVNDRKKVEAAANDLSRIAGQKAVITKARKSIATFKVRDGQAIGCKVTLRKTRMYEFVDRLINIALPRVRDFRGLSPKSFDGGGNYTIGVKEHIIFPEIDYDKVADVWGMDITVCTSAKSDDEARALLSAFNFPFRQ*
>14_0903_02_30cm_Alphaproteobacteria_198_62_6
MADNESKPKSKPGKKPEKTEKAPRPEKGDKPQKAKADKAEQASKEATTKAAPPETAEERVPPRLKIYFEQVVRQKLAQEFGYKSPLQVPRFEKIVINMGIGEGVNDRKKVEAAANDLGLIAGQRAVITKARKSIATYKVREGQPIGCKVTLRKSRMYEFMDRLVNIALPRVRDFRGLSPKSFDGRGNYSLGLKEHIIFPEIDYDKAADIWGMDITVCTSAKSDNEARALLTAFNFPFRQ*
>14_0903_02_30cm_Bacteria_162_64_22
MAARLKERYSKEVRKKLQDEFKIKSPMAVPKIEKVVLNMGMGEAISNAKILDTAVDELSTITGQKPVVTKAKKSIASFKLREGQSIGAMVTLRGEKMYEFLDRLINIALPRVRDFRGVPSKSFDGRGNYTLGIRDHLIFPEIDAGKVDKSKGMNITIVTSAKNDEQARFLLRELGMPFGK*
>14_0903_02_30cm_Bacteria_171_59_8
MKNEFYQHYKERVMPALQKTHGYKNPHQVPKVEKVVINTSVGSQSDVKQALEDAKAELALITGQKPSETRAKKSIANFKLRQAQAIGAKVTLRGEHMYEFLERLIKASLPRIRDFRGVSPKGFDGNGNYTLGVSDQAIFPEVELDKIKRNIGFDVTIVTTARTNEEAKSLLSEMGMPFSDRAKKPAAAQPA*
>14_0903_02_30cm_Bacteria_174_66_7
MAKAKQAPKKEQGPKAPGTRSEAPPRMLLTYRETIVPQLTKEFDYGNVMQVPRLDKVVVNVGIGEAKDNDKALDAALGDVTTITGQKPQLVKAKKSVAAFKLRAGQTVGIKTTLRGRRMWYFLDKLLNVALPRIRDFRGVTPDGFDGRGNYTLGLREQVVFPEVDYDKIDKLRGLEVSLVTTARTDDEARSLLTRLGMPFRKR*
>14_0903_02_30cm_Bacteria_177_54_8
MENEFHRHYKEHVMPALQKLHGYKNVHQIPRVEKVVINTSVGSQSDVKQALEEAKAELALITGQRPLETLAKKSISNFKLRKDQAIGAKVTLRGDRMYEFLERFIKAALPRIRDFRGVSPRCFDSHGNYTLGVSDQSIFPEVELDKIKRNIGFDVTIVTTARTNEEAKSLLSEMGVPFSDRAKKPAAQAA*
>14_0903_02_30cm_Bacteria_192_51_5
MAARLKERYQKDVAPQIAKEFGIQNPMAIPRIEKVVLNMGMGEAIANAKILDTAADELRAITGQKPVVTKAKKSIASFKLRQGMPIGVVVTLRGDRMYEFLDRLMSVALPRVRDFRGVSPKAFDGRGNYTIGIREQLIFPEIDFNKVDKLRGMNVSIITTARNDEQARALLKAMGMPFRT*
>14_0903_02_30cm_Bacteria_194_55_8
MENEFHRFYKERVMPALQKLHGYKNVHQIPKVEKVVINTSIGSQSDVKQALEEAKAEIALITGQRAVETLAKKSISNFKLRKGQAIGAKVTLRGERMYEFLERFIKAALPRIRDFRGVSPRCFDNHGNYTLGISDQSIFPEIELDKIKRNIGFDVTIVTTARTDEEAKSLLSEMGMPFSDRARKPAVQPA*
>14_0903_02_30cm_Bacteria_197_52_10
MARLTEKYKNEIAPALAKEFDIKNPMAIPRIEKVIINMGLGEASANAKILDVATEELKAITGQKPVITKAKKSIAAFKLRQGMSIGTMVTLRGERMFEFLDRLISVALPRVRDFRGISAKAFDGRGNYTLGIREQLIFPEIDFNKVDKTRGMNISIVTTARNDDQARSLLKALGMPFRQ*
>14_0903_02_30cm_Bacteria_227_65_6
MSVAASPPRVELRLRQRYQDKIVPVLIQRFAYTNVMQVPRLVKVVANIGVGESIQNPKALDAAVADLKKITGQQPVVLKSRKAIANFKLRAGLPIGVKVTLRGARMYQFVDKLLSVGLPRIRDFRGISPSGFDGKGNYTLGLREQLIFPEVEYDKIDKLRGLEVTFVTTARTDDEARALLAELGFPFRK*
>14_0903_02_30cm_Betaproteobacteria_208_64_9
MARLQDYYRKDVVPDLMKKFGYKTSMQVPRIKKITLNMGVGETTTDKKILDNAVADLTKIAGQRPVITLAKKSIATFKVRKGFPVGCMVTLRGKRMYEFLDRLVTVAIPRIRDFRGISSRAFDGRGNYSLGVKEQIIFPEIEYDKIDVLRGLNISITTTAKNDDEARALLAAFRFPFKT*
>14_0903_02_30cm_Euryarchaeota_229_65_11
ELVTKQKSVQTLSHQAVRDWGVRRNMPIGTRVTLRGEGAESFLKSALDIRNNRLPGYSFDARGNVSFGIQDYTDFPGMKYDPEIGVFGMDVSVSLQRPGWRVARRAIQARRIPRSHRVSRSEGIEFMKAHFKVEVVE*
>14_0903_02_30cm_Gemmatimonadetes_10587_66_15
MADEKEKHEKKPKPQQQPKQPKQEKKGKQQAAAAEQAPEPAEPVEPAPPARLREFYDQQVRGKLQQQFAFKNPHQVPRLKKIVLNVGMGDASKNPKGLDAAVAELAAITGQHPVVTRAKKAIANFNLREGQPIGCAVTLRGGRMYEFLDRFITIAVPRMRDFRGLPTKSFDGRGNYTLGIKEQMIFPEIDYDKVERIHGMDITFVTSAGRDDAALALLKGLGMPFRVEAA*
>14_0903_02_30cm_RIF_CHLX_178_69_6
MSGRLRERYGQEVVAALTKQFAYGNAMEVPRVSKVVINIGLGEALTNAKAIDAAVGDLAMITGQRPIITRARRSISQFRLRTGNPIGAKVTLRGERMWDFLERLMTLALPRIRDFRGVPSKSFDGRGNFSLGLREQLAFPEIDYDKVDRLRGLEISIVTTAKSDEESKRLLELLGMPFAS*
>14_0903_02_30cm_Rickettsiella_grylli_159_36_9
MARLKEHYLNTIMTQLKQEFAYKSVMEVPRITKITLNMGVGEAAVNKKVIDAAVSDMTLIAAQKPIVTKAKKSIAGFKIREDWPIGCKVTLRKNRMYEFLDRLISVAIPRIRDFRGFSPRSFDGRGNYSLGIREQIVFPEIKYDTIDALRGMDITITTTAKTDKEGRALLAAFEFPFKEN*
>14_0903_02_30cm_Sphingobacteriales_157_38_13
MSTKTYKPRLADKYKNEVVPALVKKFNYTSVMQAPKLEKICLNRGVNGAVNDKKLIDISLEELSTITGQKAVSTMSKKDISNFKLRKAMPIGVRVTLRGEKMFEFLDRLIAVALPRVRDFKGVNEKSFDGRGNYTMGVTEQIIFPEIDIDKVNRITGLDITFVTTANTDEEAYELLKELGMPFTKK*
>14_0903_02_30cm_Sphingobacteriales_165_43_8
MATKTYTPRLADKYKKEVVPALVKKFGYKSIMQAPKLEKICLNRGVNGAVTDKKLVDVALEEMSIISGQKAVATMSKKDISNFKLRKHMPIGTRVTLRGDKMFEFLDRLIAVALPRVRDFRGVNEKSFDGRGNYTMGVTEQIIFPEIDIDKVNKITGFDITFVTTANSDEEAYELLKELGMPFRNVVKNN*
>14_0903_02_30cm_Sphingomonadales_156_68_15
MAEAKYVARLRADYDSRIVPAMIEKFGYKNRMEVPRLDKIVINMGVGEATQDKKKVETAAQEMELIAGQKPVVTKAKKSIAQFKLREGMPIGVKVTLRRERMYEFLDRLVTIALPRVRDFRGLNPKSFDGRGNYAMGLKEQLVFPEINYDRIEKVRGMDIIVTTTAKTDDEARELLRLFNFPFPQDQDQKQAA*
>14_0903_02_40cm_Bacteria_9_54_9
MENEFYRDYKERVMPALQKQHRYENLHQVPKVEKVVINTSVGSQSDVKQALEEAKAELALITGQRPVETLAKKSISNFKLRKDQAIGAKVTLRGERMYEFLERFIKAALPRIRDFRGVSPRCFDNQGNYTLGISDQSIFPEV
>14_0903_05_20cm_Actinobacteria_379_69_8
MSTRVRDVRQEGRETAARESYQPRMKTLYEEQLRPRLKDELGLATTMQVPRLAKITLNMGVGEAKTDAKQLDAAVEELTTIAGQRAQVRRARKSVAQFKIREGMPIGAKVTLRGARMYEFLDRLVSIALPRIRDFRGLNPRSFDGRGNYSLGVAEQIIFPEINYDDIQQVRGLDVAITTTAETDDQARALLRGLGLPFAEDSRGEQ*
>14_0903_05_20cm_Actinobacteria_401_69_9
MARARKSTKTNGYQPRLKERYEQELRPQLKEQLGVSSLMDVPRLQKITLNMGIGDAKTEAKVLENALDQLTTIAGQRAQVRRARKSIASFKLREGMPVGVRVTLRGARMWEFLDRLVSIALPRIRDFRGLSTRSFDGRGSFSLGIREQIIFPEINYDDVDTIRGLDVAITTTAKDNTHAEALLRGLGMPFPGMAEAGTAEMPNSRMKEEIARLLKEEGYIRDYHVETAEEWNAAHPAKKDHRSYNTLVIDLKFGRSRERVITNLKRVSKPGRRIYARKDR
>14_0903_05_20cm_Archaea_384_53_7
MSKPKGDDEVSNPLRVVRIEKVTLNIATGKSGEPLEKAKKVLNQLTARTPATKKAKKAIKDFGVRKGEPIAAVVTLRGKDAGEFLRRALDAVSNKVNESSFDEYGNFSFGIKEHIEIPGTRYVPELGIFGATIHVTLGRPGYRIRSRGIRPAKIGHNHYVSRAEAVTFMQNNFGTNIAS*
>14_0903_05_20cm_Bacteria_395_69_9
MATKDAKKKDKGAKAQKAAAPSGPVRETPPGYVPRLKQRYAEEVVAKLQKEFGIDNVMAVPRLERISLNMGMGEAIQNIKILDDAVEEMTALAGQKPTITRAQKSIAAFKLREGMPIGARVTLRGDRMWEFLDRLISVALPRVRDFRGVPSKSFDGRGNYTLGIRDHLIFPEVDYNRVERPKGMNITIVTTAGNDERALYMLRELGMPFMR*
>14_0903_05_20cm_Chloroflexi_387_50_7
MASRLKEKYRQEVMPSLHKEFNYSNPMQVPGIKKVVVNIGLGEAIQNAKAMDFAIADLTAITGQRPVITRAKRSVASFKLREGMAIGCMVTLRGERMYHFLDKLINVALPRLRDFQGISAEAFDGRGNYTLGVREQLVFPEIDYDKVDKVRGMEVNIVTTAHNDEEGRRLLALMGMPFKK*
>14_0903_05_20cm_Ktedonobacter_racemifer_407_54_6
MASRLKEKYQKEVVPGLQKEFNYKNPMQVPAVNKVVINIGMGEAIQNAKAMDAAVSDLATITGQRPVITRAKRSVATFKLREGMQIGCMVTLRGDRMYQFLDKLMNVALPRLRDFQGVSADAFDGRGNYTLGLREQLVFPEIDYDKVDKVRGMEVSIVTTARTDEEGRRLLKLMGMPFKK*
>14_0903_05_20cm_Micromonosporales_397_71_6
MPIGAKVTLRGDRMWEFLDRLLSIALPRIRDFRGLDGRKLDGNGNYTFGLTEQSVFHEIDQDRIDRTRGMDVTVVTTADTDDEGRALLKLLGFPFKES*
>14_0903_05_30cm_Bacteria_4558_71_13
MAARLRERYTQEIVPALMRELGYRNALAVPRLEKIVLNMGLGEATQNPKLLDGAVEELTAISGQKPVVTRAKKAIANFKLREGTTIGAMVTLRGDRMYEFFERLVGAALPRVRDFKGVPDRAFDGRGNYSLGIREQIIFPEINLDKVDKIKGLTVVICTTARSDAEGKTLLRALGMPFRA*
>14_0903_05_30cm_Bacteria_4617_55_7
MYEFLERLIKAALPRIRDFRGVSPRCFDGNGNYTLGVPDQTIFPEIEMDKIKRNIGFDVTIVTTARTDEEAKSLLSELGMPFSDRAKKLATASPSEGGPAGQEQAA*
>14_0903_05_30cm_Betaproteobacteria_4568_66_9
MAKDEKPKQEQKPAQAQKQAPKKEAAAKKEAAPKSDAPQLPAPPARLAIYYREKVVPELMQKFAYKTVMQVPRLRKITLNMGVGETTTDKKTLDNALADMTRIAGQKPVVTKARRSIANFKVRAGFPVGCMVTLRGARMYEFFDRLVNIAMPRIRDFRGVSNRAFDGRGNYSLGFKEQIIFPEIDYDKIDTLRGMNIAITTTAKTDDEARALLAAFRFPFKH*
>14_0903_05_30cm_Euryarchaeota_4576_64_18
MAGMRDIRIEKVVVNVGVGEAGEKLVKAQKVLELVTKQKSVQTLSHQAVRDWGVRRNMPIGTRVTLRGDPAEAFLAAALSIRNNRLPAYSFDSSGNFSFGIQDYTDFQGMKYDPEIGVFGMDVSVSLQRPGWRVARRSNKSRRRDAVHEGPFQGRGGRVKRTKDFGRKRGCLRCGRKRGIVRRYGLHLCRQCFREIAYELGFRKYS*
>14_0903_05_30cm_Gemmatimonadetes_4557_70_6
MAELAAVTGQRPVVTRAKKSVANFNLRQGMAVGCSVTLRGARMYEFLDRFISIALPRMRDFRGLSPDSFDGRGSYSVGIKEQMIFPEIDYDKVEKIHGMDITLVTSACRDDTALALLRELGMPFRGEAPVAVVA*
>14_0903_05_30cm_Rokubacteria_4563_69_8
MGTXSKGFDGRGNYALGLREQVIFPEIVYDKVDKIRGMDVSIVTTARTDEDARALLVHLGMPFRE*
>14_0903_05_40cm_Actinobacteria_485_68_8
MAESTYVPRFKARYRDELAAAIQEELGFTNLMQVPRLEKIVVNMGVGDAIKDGRMLDAALEDLTTITGQKPVVTKARKSIAGFKLREGMSIGAKATLRGDRMWEFLDRLVSLALPRIRDFRGLDPGSFDGHGNYTFGVTEQLIFPEVDYDKVLKVRGMDITIVTTARTDREGRALLAAFGFPFAGERAERAS*
>14_0903_05_40cm_Alphaproteobacteria_523_63_8
MADTETKTKAKGERAAASDKTPRPEKGEKSQQAQKPDRAGKPAKGDAAAAPVAKPRKPEERVTPRLKTYFDEVVRKKLSDEFGYKNRMQVPVIEKVVINMGIGEGVNDRKKVEAAANDLSRIAGQKAVITKARKSIATFKVRDGQAIGCKVTLRKTRMYEFVDRLINIALPRVRDFRGLSPKSFDGGGNYTIGVKEHIIFPEIDYDKVADVWGMDITVCTSAKSDDEARALLSAFNFPFRQ*
>14_0903_05_40cm_Archaea_502_56_8
MMSKTVQETRMRSVRVGKVVLNIGVGKSGEAIERAKKVLELLTGQKPSQRRARKSIREFGVHKGEPIGVVVTLRGERTTDLISRLLVAREKKIPQSSFDERGSVSFGIKEHIEIPGTKYDPALGILGINVSILLERPGYRVARRLRRSSRVGKEHVIKRDEAISYFQSHFGAVVVMVE*
>14_0903_05_40cm_Bacteria_469_66_9
MAKAKQAPKKEQAPKAPGTRSEAPPRLLQSYRKTVTQQLTKEFDYGNAMQVPRVDKIVVNIGIGEAKDNDKALDAAVGDVQTITGQKPQLVKAKKSVAAFKLRAGQTVGIKTTLRGRRMWYFLDKLLNVALPRIRDFRGVSPDAFDGRGNYSLGLREQVIFPEIDYDKIDKLRGLEVSIITTAKTDDEARSLLTRLGMPFRKR*
>14_0903_05_40cm_Bacteria_483_55_9
MENEFYRHYKERVMPALKELHGYKNVHQIPKVDKVVINTSVGSQSDVKQALEEAKAELALITGQRPVETLAKRSISNFKLRKSQAIGAKVTLRGERMYEFLERFIKAALPRIRDFRGVSPRCFDKHGNYTLGISDQSIFPEVELDKIKRNIGFDVTIVTTARTDEEAKSLLSEMGMPFSDRARKPAAQPA*
>14_0903_05_40cm_Bacteria_491_65_7
MADEKEPKEKKQAKPKPEGAAEAKADAKPKGEAKPKGDAKPKGEAKAKGEGKAKGDSRRKGGKDAPSGPAIGEAEPPARVPRLREHFEQKVLPELMKRFQYKNPMQVPRLKKIVVNMGVGDALLNIKMLDAAVAELTTITGQKPSIRKAKKSIANFKLREGQPIGCMVTLRGPRMYEFYDRLINVALPRIRDFRGVPMKSFDGQGNYTLGITEQIIFPEINYDKVEKIRGMDVTFVTSAENDEQGQELLRLMNMPFRQRQA*
>14_0903_05_40cm_Bacteria_494_55_10
MENEFYKDYKERVMPALQQQHGYKNVHQVPKVEKVVINTSVGSQADVKQALDDAKTELALITGQRAAETRAKKSISNFKLRKDQAIGAKVTLRGERMYEFLERLIKAALPRIRDFRGVSPRGFDGHGNYTLGVSDQSIFPEVELDKIKRNIGFDVTIVTTARTNAEAKSLLSEMGMPFSDRAKKLATASPSEGGPAGQAQAA*
>14_0903_05_40cm_Bacteria_498_68_8
MASAAPSSTIVSGMKQRYDTQVKDELRKQFNYDNVMRIPRLAKVVINIGMGESIGNAKAMDAAAGQLAQITGQKPIVTKSKKAISNFRLRIGMPIGLKVTLRGPRMWHFYEKLVTVALPRIRDFQGIPERSFDGRGNFSLGLKEQLVFPEIEYDKIDRLRGMEITIVTTAKTDEEARALLRSLGMPFKKAS*
>14_0903_05_40cm_Bacteria_508_68_7
MTVASVLKERYDSAVRDELRKQFGFTNVMQIPRLEKIVLNIGMGEAIGNAKAMDAAASDLAQITGQRPVVTKSRRAISNFKLRIGMPIGLKVTLRGERMWHFYEKLVTVALPRIRDFQGIPDRSFDGRGNFSLGLKEQLVFPEIDYDKIDRLRGMEITIVTTAKTDEEARALLRGLGMPFKASSKGVEGA*
>14_0903_05_40cm_Betaproteobacteria_516_64_10
MARLQDYYRKDVVPDLMKKFGYKTSMQVPRIKKITLNMGVGETTTDKKILDNAVADLTKIAGQKPVVTKAKKSIATFKVRKGFPVGCMVTLRGQRMYEFLDRLVTVAIPRIRDFRGISSRAFDGRGNYSLGVKEQIIFPEIEYDKIDALRGLNISITTTAKTDDEARALLAAFRFPFKT*
>14_0903_05_40cm_Rokubacteria_474_69_10
MAKEQGTTQKAPAAKPPAAAKAQPRKGGPAPASAPAVAKGRPKGTGETKPRLKELFHKTVVQAVMKERGFGNPYQVPRLEKVVINMGVGEGRDNAKILDFATADLQAIAGQKPVVTKAKKSIANFKLREGVPIGAKVTLRGARMYEFLDRLINVALPRVRDFRGVPPKGFDGRGNYALGLREQLIFPEIVYDKVDKVRGMDISIVTTARTDEDAKVLLTHLGMPFRE*
>14_0903_09_20cm_Acidobacteria_629_56_6
MAKDKDNKKEKKGAAPEPERAPAAARHSAKETPRLKTRFQKEIAPTLMKEFDFKNPMAVPHLEKIVLNMGVGEATQNAKVLDPAVNELGQITGQKPVVTRAKKSIAAFKVREGQSIGAMVTLRGDRMYEFFDRLVNVVLPRVRDFRGVSTKAFDGRGNYTLGLHDQLIFPEIDYARVDKLKGMNVTIVTTARTDEQARALLKNLGMPFRA*
>14_0903_09_20cm_Acidobacteria_635_55_5
MAVPRLHKIVVNMGVGEATQNAKILDPAVGELGQITGQKPVVTKAKKSIAAFKVREGMPIGAMVTLRGDRMYEFLDRLINVVLPRVRDFRGVSTKSFDGRGNYTLGLRDQLIFPEIDYAKVDKLKGMNVTIVTTATNDNEARALLRSFGMPFRAA*
>14_0903_09_20cm_Archaea_636_52_6
MTLNIATGKSGEPLEKAKKVLNQLTNRTPTTKQAKKAIKDFGVRKGEPIAAVVTLRGKDAGEFLKRALEAVSNKVNESSFDEYGNLSFGIKEHIEIPGTRYVPELGIFGATIHVTLGRPGYRIRSRAIRPARMGRNHYVSRNDAVKFMQNNFGTSIGN*
>14_0903_09_20cm_Bacteria_627_57_7
MAKDKEQKGKKGGQQTRVEERPSGRPRHSSKERPRLKVRFEKEVAPALMKEFELKNPMAVPHLNKIVVNMGVGEATQNAKVLDPAANELGQITGQKPVITKAKKSIAAFKVRAGMPIGAMVTLRGDRMYEFFDRLVNIVLARVRDFRGVSTKSFDGRGNYTLGLHDQLIFPEIDYARVDKLKGMNVTIVTTARSDDQARALLKHLGMPFRA*
>14_0903_09_20cm_Proteobacteria_630_68_11
MSEVVAGKEGEKPRGKHKPADKHKSADKRKPADKQADTAAGKQPDAKAERAPPQRPSGPARLHQYYREQVVPRMRTELQIANLMQVPRISKITVNMGVGEAVADKKVMDAALADLSKITGQKPLVTKSRKAIAAFKIRAGLAIGAKVTLRGRRMYEFLDRLINIAMPRIRDFRGVSPRSFDGRGNYTLGVKEQIIFPEIQYDQIDQVRGMDITITTTARDDRMGRALLEAFSFPFRK*
>14_0903_09_30cm_Actinobacteria_10591_68_7
MAPTSQAAPPPRLRDKYEQDVLPALTQKFGYSTPMQAPRLEKITLNMGLGKEKQDKRSFELAQEQLATIAGQHPNVRRARKSVASFKLREGMPVGVSVTLRRARMWEFLDRLVSIAVPRIRDFRGLNPRSFDGRGNYSMGVKEQLIFPEIDYDSIDVVRGLDITITTSAKTDLEAFELLLGLGMPFAQEGRPGQAEREAKEKEAEEEQLKEEARQKAEVEQAALEQLKEENPEAYAKPEGDSEDEGAAEGGDEAGDTAEESSDNG*
>14_0903_09_30cm_Bacteria_680_58_11
MKSRLQEKYRGETVPALMKRFGWKNRMAVPKLEKITVNIGLGEASQNVKLLDTAAQELGQITGQKAIITRAKKSIANFKIRKGMPIGCAVTLRGDRMYEFLDRLCNVVLPRVRDFRGLPSNAFDGRGNYTLGLKDQLVFPEIDYTRVDKIKGMNITLTTSARNDEQGRELLKGLGVPLRERGAA*
>14_0903_09_30cm_Proteobacteria_684_68_8
MSEVVAGKEGEKPRGKHKPADKHKPADKRKPADKQADTAAGKQPDAKAERAAPQRPSGPARLHQYYREQVVPRMRTELQIANLMQVPRISKITVNMGVGEAVADKKVMDAAVADLSKITGQKPLVTKSRKAIAAFKIRAGLAIGAKVTLRGRRMYEFLDRLINIAMPRIRDFRGVSPRSFDGRGNYTLGVKEQIIFPEIQYDQIDQVRGMDITITTTAHDDRMGRALLEAFSFPFRK*
>14_0903_09_30cm_unknown_10603_52_8
MQKNEIAAKTNPLLNIRIEKVTINIATGKSGEPLEKAKKVLNQLTNKTPTTKLAKKAIKDWGIRKGEPIATVVTLRRDDAGKFLTRALDAVSNKVNDSCFDDYGNFSFGIKEHIEIPGTRYVPELGIFGATVHVTLERPGYRLRRRSIRPAKIGKNHYVSKKDAIQFIQENFRTQVGS*
>14_0903_09_40cm_Bacteria_746_68_10
MAKETTPTQQKAPAAPRPAQKAQPKKGGAPAAPAAAVAKGRPKGTGETKPRLKEMFHKTVVQAVMKERGFSNPYQVPRLEKVVINMGVGEGRENAKVLDFATADLQLISGQRPIVTRAKKSIANFKLREGVPIGAKVTLRGARMYEFLDRLINVALPRVRDFRGVPPKGFDGRGNYALGLREQLIFPEIVYDKVDKVRGMDISIVTTARTDEDAKVLLTHLGMPFRE*
>14_0903_09_40cm_Bacteria_791_70_6
MISRLHERYRKDLVPALMRDLGCTNRMAVPRLEKIVLNMGLGEASQNPKLLDAAVEELAAISGQKPVVTRAKKAIANFKLREGMPIGAMVTLRGERMFEFFERLVNVALARVRDFKGVPDRAFDGRGNYSLGLREQVIFPEINLDKVEKIKGLTVVICTTARSDAEGKALLRALGMPFRA*
>14_0903_09_40cm_Ktedonobacter_racemifer_793_53_7
MASRLKEKYQQEVVPALQKEFNYKNPMQVPGVHKVVVNIGMGEVIQNAKAMDAAVSDLATITGQRPVITRAKRSVAAFKLREGMQIGCMVTLRGDRMYQFLDKLVNVALPRLRDFQGVSPEAFDGRGNYTLGLREQLVFPEIDYDKVDKVRGMEVSIVTTARTDEEGRRLLKLMGMPFKK*
>14_0903_09_40cm_Nitrospirae_760_61_6
MAKGDTHAVDKGTERKPPARKAAPAAAQPPKESKEPRGPHPVPRLKEAPTAAPPPKETKEPRGPHPVPRLKEAYRQQGVPALMKEFGYKNPMQVPKLDRIVLNVGMGEAIQNVKLLESAVAELGVISGQRPVVTKAKKAIAGFKLRQGMPIGAKVTLRSDQMYEFLDRLVSLALPRIRDFRGVSPKAFDGRGNYTLGLKEQLIFPEIQYDSVAAIHGMDITIVTTAKTNDEGKALLRQLGMPFRQ*
>14_0903_09_40cm_Proteobacteria_757_70_20
MSEVVAGKEGEKPRGKHKPADKHKPADKRKPADKQADTAAGKQPDAKAERAAPQRPSGPARLHQYYREQVVPRMRTELQIANLMQVPRISKITVNMGVGEAVADKKVMDAAVADLSKITGQKPLVTKSRKAIAAFKIRAGLAIGAKVTLRGRRMYEFLDRLINIAMPRIRDFRGVSPRSFDGRGNYTLGVKEQIIFPEIQYDQIDQVRGMDITITTTAHDDRMGRALLEAFSFPFRK*
>14_0903_09_40cm_Proteobacteria_761_67_12
MSEVVAGKEGEKQRGKQKPGAKQKPADKQADTTAGKQPDAKAERAAPRRPSGPARLHQYYREQVVPRLRAELKLDNVMQVPRIRKITVNMGVGEAVADKKVMDAALADLTKITGQKPLITKSRKAIASFKLRAGLAVGAKVTLRGTRMYEFLDRLINIAMPRIRDFRGVSPRAFDGQGNYTLGVKEQIIFPEIQYDQVDQVRGMDITITTTARDDRHGRALLEAFSFPFRK*
>14_0903_12_20cm_Acidobacteria_891_55_5
MAKEKKDKKSDKPVEAKAPEQARHSAKETPRLRAKFDKEVAPALMKEFDAHNPMAVPRLHKIVVNMGVGEATQNAKVLDPAVHELGQITGQKPVVTRAKKSIAAFKVREGMPIGAMVTLRGDRMYEFFDRLVNVVLPRVRDFRGVSTKSFDGRGNYTLGLHDQLIFPEIDYAKVDKLKGMNVTIVTTARSDEQARALLRHLGMPFRP*
>14_0903_12_20cm_Acidobacteria_902_65_6
MSARLKEKYTKDVVPALKKEFGYKNVMAVPKVHKVVVNMGLGEATSNAKIVDTGADELARITGQKPVVRRAKKSIAAFKVRKGMPIGTMVTLRGERMWEFLDRLMTIALPRVRDFKGVSPRGFDGRGNYTLGLRDQLLFPEIDYMKVDKARGMNVSVVTTAKTDEEARKLLQFIGMPFRAS*
>14_0903_12_20cm_Acidobacteria_917_58_8
MAKEKERKGKGPEKQESRVAAVARHSAKERPRLRSRFEKEIAPALMKELDLKNSMAVPRLHKIVVNMGVGEATQNAKILDPAVNELGQITGQKPVVTRAKKSIAAFKVREGMPIGAMVTLRGDRMYEFMDRLVTVVLPRVRDFRGVSTKSFDGRGNYTLGLHDQLIFPEIDYAKVDKLKGMNVTIVTTAGSDDQARSLLKHLGMPFRA*
>14_0903_12_20cm_Actinobacteria_894_72_7
MSAAPVVAGPRPRLKQRYLDEVRVQLKEQLGLANIMQVPRLEKIVVNMGVGRATQQQSLLEGAVRDMQTITGQRPVTTRAKKSIAAFKLRKGNAIGCKVTLRGDRMWEFLDRLISLAIPRIRDFRGLAPDSFDGLGNYTFGVTEQLIFPEIDYDKVDTTRGMDITIVTTGATDDQGRALLAAFGFPFRSATEAPIGMAEPRRRRARPVRRSK*
>14_0903_12_20cm_Actinobacteria_941_71_8
MAPAEAKIRPRFKDRYEREIQPQLVQRFGYSSAMQAPRLQKITLNMGVGDAKQDSNMLDAATEQLAVIAGQRPNVRRARKSIANFKLREEMPVGVAVTLRDARMYEFLDRLLSVAIPRIRDFRGLNPRSFDGRGNYSLGLREQIIFPEIDYDSIDQVRGLDVAISTTAQTDEEAFALLEAFGMPFARDGRPGAREAEADAEEERRKEAARARAEAEQAALEQLKAENPEAYERHERHAEGEEGEEGAAEAGGEASPSEEERS*
>14_0903_12_20cm_Bacteria_10610_64_6
MAARLKERYQKEVAPAIAKEFGIENPMAIPKLEKIVINMGLGEAIANAKIVDTGADELRAVTGQKPVTTRAKKSIASFKLRQGMPIGTMVTLRGDRMYEFFDRLVSIALPRVRDFRGVSPKAFDGRGNYTLGIRDQLIFPEIDFNKVDKTRGMNISIVTTARDDEQARALLRALGMPFRQ*
>14_0903_12_20cm_Bacteria_885_69_7
MSVTAAPKTVELRLRDRYQSKIAPRLIQRFAYTNPMQVPRLEKVVINIGLGETIQNPKALDAALADLKKITGQQPVVQKSRKAIANFKLRAGLPIGLKVTLRAARMYQFVDKLISVALPRIRDFRGISPSGFDGRGNYTLGLREQLVFPEIDYDKIDKLRGLEVTFVTTARTDDEARALLTELGFPFRK*
>14_0903_12_20cm_Bacteria_889_69_22
MRLRERYKRVVAPELQKRMGYTNVMRVPRVEKVVINMRVADALQDQRHLDKAVETLTLISGQRPVVTRARRSIAAFKLRAGNPIGCKVTLRGERMYEFLDKLFNISLPRIKDFKGIPTRSFDGRGGMNIGIREQLIFPEIDYDKVDKIRGMDIAIVTTARTDEEARELLRSLGLPVREGA*
>14_0903_12_20cm_Bacteria_908_55_11
MENEFYKYYKERVMPALQQQHGYKNVHQVPKVEKVVINTSVGSQADVKQALDDAKTELALISGQRAAETRAKKSISNFKLRKDQAIGAKVTLRGERMYEFLERLIKAALPRIRDFRGVPPRGFDGHGNYTLGVSDQSIFPEVELDKIKRNIGFDVTIVTTARTNAEAKSLLSEMGMPFSDRAKKLATASPSEGGPAGQAQAA*
>14_0903_12_20cm_Bacteria_913_55_8
MKNEFRRHYKEHVMPALQERHGYKNAHQIPKVEKVVINTSVGSQSDVKQALEEAKAELSLITGQRPVETLAKKSISNFKLRKDQAIGAKVTLRGERMYEFLERFIKAALPRIRDFRGVSPRCFDKHGNYTIGISDQSIFPEIELDKIKRNIGFDVTIVTTARTDEEAKSLLSEMGMPFSDRAKKPAAQAA*
>14_0903_12_20cm_Bacteria_924_55_9
MENEFHRHYKEHVMPALQKLHGYKNVHQIPRVEKVVINTSVGSQSDVKQALEEAKGELALITGQRPVETLAKKSISNFKLRKDQAIGAKVTLRGERMYEFLERFIKAALPRIRDFRGVSPRCFDNNGNYTLGISDQSIFPEIELDKIKRNIGFDVTIVTTARTDEEAKSLLSEMGMPFSDRARKPAAQAA*
>14_0903_12_20cm_Bacteria_926_65_5
MSVAASPPRVELRLRQRYQDKIVPVLIQRFAYTNVMQVPRLVKVVANIGVGESIQNPKALDAAVADLKKITGQQPVVLKSRKAIANFKLRAGLPIGVKVTLRGARMYQFVDKLLSVGLPRIRDFRGISPSGFDGKGNYTLGLREQLIFPEVEYDKIDK
>14_0903_12_20cm_Betaproteobacteria_919_62_6
MARLKEIYNKDVVPALVKQFGYKSTMQVPRIEKIVLNMGVGEAIADKKILENAVADMQKISGQKPVITKAKKSIAVWKIRTGYPIGCMVTLRQERMYEFFDRLVSIALPRVRDFRGVSARSFDGRGNFNMGVKEQIIFPEIEYDKIDSIRGMNITIATTAKTDAEAKALLAAFKFPFKN*
>14_0903_12_20cm_Gemmatimonadetes_909_70_19
MADTKDPKHEGGAPDPGAKPRGKEPKQEAGAAEVAAAPRGTEQAQKAQKKEKKGKKGPETQAPKPEPQGPPPEPAPPARLHEYYQQKVRPKLAQQFGLENPHEIPKLVKVVLNVGMGDAPKNPKALEAAVAELAAITGQQPVVTRAKKAIANFNLRQGMAVGCSVTLRGARMYEFLDRFISIAVPRMRDFRGLPSDSFDGRGNYTVGIKEQMIFPEIDYDKVEKIHGMDITLVTTAGRDDTAQALLRELGMPFRGESPVAVA*
>14_0903_12_20cm_Ktedonobacter_racemifer_1020_54_11
MASRLKEKYQQEVVPALQKEFNYKNPMQVPGVHKVVVNIGMGEVIQNAKAMDAAVSDLATITGQRPVITRAKRSVAAFKLREGMQIGCMVTLRGDRMYQFLDKLVNVALPRLRDFQGVSPEAFDGRGNYTLGLREQLVFPEIDYDKVDKVRGMEVSIVTTARTDEEGRRLLKLMGMPFKK*
>14_0903_12_20cm_Proteobacteria_893_68_25
MSEVVAGKEGEKPRGKHKPADKHKSADKRKPADKQADTAAGKQPDAKAERAPPQRPSGPARLHRYYREQVVPRMRTELQIANLMQVPRISKITVNMGVGEAVADKKVMDAALADLSKITGQKPLVTKSRKAIAAFKIRAGLAIGAKVTLRGRRMYEFLDRLINIAMPRIRDFRGVSPRSFDGRGNYTLGVKEQIIFPEIQYDQIDQVRGMDITITTTARDDRMGRALLEAFSFPFRK*
>14_0903_12_30cm_Acidobacteria_1043_61_10
MISRLRERYRNDVVPALMKRFGYKNPMAVPKLAKVVVNIGLGEASQNVKLLDVAAAELAQITGQKPIITRAKKSIANFKIRKGMPIGCCVTLRGDRMYEFMDRLCNVVLPRVRDFKGLPTNAFDGRGNYTLGLRDQLVFPEIDYTRVDKIKGMNITLTTTARNDEEGRELLKLLGVPLRV*
>14_0903_12_30cm_Acidobacteria_1079_57_7
MAKEKKGQKESAAESKAPEQARHSAKERPRLRARFEKEVAPALLKELELKNPMAVPRLHKIVVNMGVGEATQNAKVLDPAVNELGQITGQKPVVTRAKKSIAAFKVRQGQSIGAMVTLRGDRMYEFFDRLVNIVLPRVRDFRGVSSKSFDGRGNYTIGLHDQLIFPEISYEKVDKLKGMNVTIVTTAANDNQARSLLKHMGMPFRA*
>14_0903_12_30cm_Acidobacteria_1081_55_6
MAKDKKEKKGEKQEEQRAPEAARHSAKEKPRLKGRFEKEVAPALMKEFELKNPMAVPHLHKIVVNMGVGEATQNAKVLDPAVNELSQIAGQKPVVTRAKKSIAAFKVRAGMPIGAMVTLRGDRMYEFFDRLVNVVLPRVRDFRGVSTKSFDGRGNYTLGLHDQLIFPEIDYAKVDKLKGMNVTIVTTAGNDDQARALLKHLGMPFRA*
>14_0903_12_30cm_Alphaproteobacteria_1062_64_7
MADTETKSKAEKEPQKSDKAPRPEKGDKAQQAQKGPKPEKGDKAAKGEAPPPKPRRREERVTPRLKTYFEDVVRKKLFDELGYKSRQQVPVIEKVVINMGIGEGVADRRKVEAAANDLGLIAGQKAVITKARKSIATFKVRDGQPIGCKVTLRKARMYEFVDRLINIALPRVRDFRGLSPKSFDGGGNYTIGIKEHIIFPEIDYDKVADVWGMDITVCTSAKTDNEARALLSAFNFPFRQ*
>14_0903_12_30cm_Bacteria_1044_57_11
MAKDKEQKGKKGGQQTRVEERPSGRPRHSSKERPRLKVRFEKEVAPALMKEFELKNPMAVPHLNKIVVNMGVGEATQNAKVLDPAANELGQITGQKPVITKAKKSIAAFKVRAGMPIGAMVTLRGDRMYEFFDRLVNIVLARVRDFRGVSTKSFDGRGNYTLGLHDQLIFPEIDYARVDKLKGMNVTIVTTARSDDQARALLKHLGMPFRA*
>14_0903_12_30cm_Bacteria_1047_68_7
MADESKASKPKPPQGGKAPQGGKPAPGGKPRSGKGGAAAAPAAAPVATRARVTGDVPPRLRDRFRTAVIPALMKERGYTNPFQVPRLEKIVINMGVGEGKENPKILDFATADLQTITGQKPVITRAKKSIANFKLRENVPIGCKVTLRGARMYEFLDRLVNIALPRVRDFKGVAPKAFDGRGNYALGLKEQVIFPEIVYDKVDKVRGMDVVMVTSARTDEEAKALLTHLGVPFRES*
>14_0903_12_30cm_Bacteria_1056_68_10
MANPASAPGTTKKPAPKPAPAGKGQPKKGDAAAPPVGKTRPKGTGEVAPRLRDRFRATIVPALMKERSYANPFAVPRLEKIVINMGVGEGRDNAKIMDFATADLRAISGQRPIVTRAKKSIANFKLREGVPIGAKVTLRGARMYEFLDRLVNVALPRVRDFKGVPPKGFDGRGNYALGLREQLIFPEIVYDKVDKVRGMDINIVTTAQTDEEAKALLTHLGMPFRE*
>14_0903_12_30cm_Bacteria_1060_56_9
MDNEFYRDYKDRVMPALQKQHGYKNVHQVPKVEKVVINTSVGSQSDVKQALEEAKAELALITGQRAIETRAKKSISNFKLRKDQAIGAKVTLRGERMYEFLERFIKAALPRIRDFRGVSPRCFDRHGNYTLGVSDQSIFPEVELDKIKRNIGFDVTIVTTARTDEEAKSLLSEMGMPFSDRARKPAAQPTA*
>14_0903_12_30cm_Bacteria_1092_55_8
MKARLKERYQKEVAPAIAKEFAIKNPMAVPRLEKIVINMGMGEAVANAKVLDTATEELKAIAGQKPVITRAKKSIASFKLRQGMPIGVMVTLRGEQMYEFLDRLVSVALPRVRDFRGVSPKAFDGRGNYTIGIREQLIFPEIDFNKVDKLRGMNISIVTTARDDDQARALLKGLGMPFRQ*
>14_0903_12_30cm_Bacteria_1108_73_5
MAPAATQNGNGTHAPNLARQYQERVVPALMKEFEYANVMQVPALAKVIVNIGIGEAKDNARALEAAVNDVRTITGQQPVVVKARKSVAAFKLRAGMPVGIRATLRGRRMWYFLEKLVVVALPRIRDFRGINPDAFDGSGNYSLGLREQIIFPEVDYDRIDKLRGLEVSIVTTAKTDEEGRSLLTQLGMPFRKR*
>14_0903_12_30cm_Bacteria_1118_70_6
MAKPDPKPAAPKPAAAKAPAAKPQPRRPDKAVPAAPAPAARPRGTGDVPPRLKEQFFRTVVPALMKERGYTNPFEVPRVDKVVINMGVGEGRENAKVLDFATADLQAIAGQKPVVTRAKKSIANFKLREGVPIGAKVTLRGARMYEFLDRLINVALPRVRDFKGVPSKAFDGRGNYALGLREQLIFPEIVYDKIDKVRGMDVIIVTTAKTDEDAKALLAHLGMPFRE*
>14_0903_12_30cm_Bacteria_1120_68_12
MAKETTPTQQKAPAAPRPAQKAQPKKGGAPAAPAAAVAKGRPKGTGETKPRLKEMFHKTVVQAVMKERGFSNPYQVPRLEKVVINMGVGEGRENAKVLDFATADLQLISGQRPIVTRAKKSIANFKLREGVPIGAKVTLRGARMYEFLDRLINVALPRVRDFRGVPPKGFDGRGNYALGLREQLIFPEIVYDKVDKVRGMDISIVTTARTDEDAKVLLTHLGMPFRE*
>14_0903_12_30cm_Betaproteobacteria_1076_65_10
MARLQDYYRKDVVPDLMKKFGYKTSMQVPRIRKITLNMGVGETTTDKKILDNAVADLTKITGQKPVVTKAKKSIATFKVRKGFPVGCMVTLRGKRMYEFLDRLVTVAIPRIRDFRGISSRAFDGRGNYSLGVKEQIIFPEIEYDKIDVLRGLNISITTTAKTDDEARALLTAFHFPFKT*
>14_0903_12_30cm_Euryarchaeota_1049_65_11
MAGMREIRVEKVVVNVGVGEAGEKLVKAQKVLELVTKQKSVQTLSHQAVRDWGVRRNMPIGTRVTLRGEGAESFLKSALDIRNNRLPGYSFDARGNVSFGIQDYTDFPGMKYDPEIGVFGMDVSVSLQRPGWRVARRAIQARRIPRSHRVSRSEGIEFMKVHFKVEVVE*
>14_0903_12_30cm_Proteobacteria_1046_69_21
MSEVVAGKEGEKPRGKHKPADKHKPADKRKPADKQADTAAGKQPDAKAERAAPQRPSGPARLHQYYREQVVPRMRTELQIANLMQVPRISKITVNMGVGEAVADKKVMDAAVADLSKITGQKPLVTKSRKAIAAFKIRAGLAIGAKVTLRGRRMYEFLDRLINIAMPRIRDFRGVSPRSFDGRGNYTLGVKEQIIFPEIQYDQIDQVRGMDITITTTAHDDRMGRALLEAFSFPFRK*
>14_0903_12_40cm_Acidobacteria_10612_65_12
MAARLKERYQKEVAPAIAKEFGIENPMAIPKLEKIVINMGLGEAIANAKIVDTGADELRAVTGQKPVTTRAKKSIASFKLRQGMPIGTMVTLRGDRMYEFFDRLVSIALPRVRDFRGVSPKAFDGRGNYTLGIRDQLIFPEIDFNKVDKTRGMNISIVTTARDDEQARALLRALGMPFRQ*
>14_0903_12_40cm_Acidobacteria_4663_53_8
MAARLKERYTNEIAPAISKEFGIKNPMAVPRLEKIVINMGMGEAIANSKILDTAADEVRAITGQKPVVTKAKKSIASFKLRQGMPIGVMVTLRGDRMYEFLDRLVSVALPRVRDFRGVSPKAFDGRGNYTLGVREQLIFPEIDFNKVDKTRGLNISIVTTARNDEQARALLKALGMPFRQ*
>14_0903_12_40cm_Bacteria_10609_55_11
MAASKTTARLKERFTKEIAPALQKELGLPNPMAVPRLHKIVVNMGVGEATQNSKVIDPLANDLGQITGQKPVITKAKKSIAAFKVREGMPIGAMVTLRGDRMYEFLDRLINLALPRVRDFRGVSTKSFDGRGNYTLGLRDQLIFPEIDYAKVDKLKGMNVTIVTTARDDNQARALLKHMGMPFRQ*
>14_0903_12_40cm_Bacteria_4661_66_7
MAKAKQAPKKEQAPKAPGTRSEAPPRLLQSYRETVTQQLTKEFDYGNAMQVPRVDKIVVNIGIGEAKDNDKALDAAVGDVQTITGQKPQLVKAKKSVAAFKLRAGQTVGIKTTLRGRRMWYFLDKLLNVALPRIRDFRGVSPDAFDGRGNYSLGLREQVIFPEIDYDKIDKLRGLEVSIITTAKTDDEARSLLTRLGMPFRKR*
>14_0903_12_40cm_Euryarchaeota_4735_64_14
MAGMRDIRIEKVVVNVGVGEAGEKLVKAQKVLELVTKQKSVQTLSHRAIRDWGVRRNMPIGTRVTLRGTPAEEFLKEALSIRNNRLPGYSFDPAGNFSFGIQDYTDFQGMKYDPEIGVFGMDVSVSLQRPGWRVARRAIHPRPIPRRHRVTRTEGIQFITDHFKVEVVE*
>14_0903_12_40cm_Ktedonobacter_racemifer_4702_53_8
MASRLKEKYQQEVVPALQKEFNYKNPMQVPGVHKVVVNIGMGEVIQNAKAMDAAVSDLATITGQRPVITRAKRSVATFKLREGMQIGCMVTLRGDHMYQFLDKLVNVALPRLRDFQGVSPEAFDGRGNYTLGLREQLVFPEIDYDKVDKVRGMEVSIVTTARTDEEGRRLLKLMGMPFKK*
>14_0903_12_40cm_Solirubrobacterales_4660_72_9
MAATTATPARLRTRYEEEIRPALMERFGYGTPMQAPRVEKVTLNMGVGDAKQDSGMLEAASEQLATIAGQRPNVRRARKSIANFKLREGMPVGVSVTLRRERAYEFLDRLMSIAIPRIRDFRGLNPRSFDGRGNYSMGVREQIIFPEIDYDSIDRVRGLDITITTSARSDEEAFALLEALGMPFSREGRPGDLAAEEARAAAEEEARHEEARAKAEAEQAALEQLKEENPEAYARRERETEEGEEGEAPAAGDSSQGADKKPSEEQ*
>14_0903_13_20cm_Acidobacteria_1218_57_5
MGEATQNAKILDPAVNELGQITGQKPVVTRAKKSIAAFKVREGMPIGAMVTLRGDRMYEFMDRLVSVVLPRVRDFRGVSTKSFDGRGNYTLGLHDQLIFPEIDYAKVDKMKGMNVTIVTTAGSDDQARSLLKHLGMPFRA*
>14_0903_13_20cm_Acidobacteriales_1219_55_6
MAKDKKEKKGGDQQEEQRAPEAARHSAKETPRLKDRFHKEVAPVLMKEFELKNPMAVPHLHKIVVNMGMGEATQNAKIMDPAVNELGQITGQKPVVTRAKKSIAAFKVREGMPIGAMVTLRGDRMYEFFDRLVNIVLPRVRDFRGVSTKAFDGRGNYTIGLHDQLIFPEISYERVDKLKGMNVTIVTTARDDNQARTLLKHLGMPFRTQ*
>14_0903_13_20cm_Bacteria_10557_55_8
MNNEFYRDYRERVMPALQKQHSYKNVHQIPKVEKVVINTSVGSQSDVKQALEEAKAELALITGQRPVETLAKKSISNFKLRKAQAIGAKVTLRGERMYEFLERFIKAALPRIRDFRGVSSRCFDKHGNYTLGISDQSIFPEVELDKIKRNIGFDVTIVTTAQTDEEAKSLLSEMGMPFSDRVRKPAQAASLT*
>14_0903_13_20cm_Bacteria_1202_57_11
MKSRLQEKYRSETVPALMKRFGWKNMMAVPKLQKITVNIGLGEASQNAKLLDTAAVELGQITGQKAVITRAKKSIANFKIRKGMPIGCAVTLRGDLMYEFLDRLCNVVLPRVRDFRGLPQNSFDGRGNYTLGLKDQLVFPEIDYTRVDKIKGMNITMTTSARNDEQGRELLKGLGFPFREKGVAQ*
>14_0903_13_30cm_Acidobacteria_4806_58_15
MAKDKKAQKEALQEQKAPEKARHSAKERPRLRSRFEKEVAPTLLKELELQNAMAVPRLHKIVVNMGVGEATQNAKVLDPAVNELGQITGQRPVVTRAKKSIAAFKVREGQSIGAMVTLRGDRMYEFFDRLVNIVLPRVRDFRGVSTKSFDGRGNYTLGLHDQLIFPEIDYAKVGNLKGMNVTIVTTAANDNQARSLLKHLGMPFRTQ*
>14_0903_13_30cm_Acidobacteria_4851_65_16
MTRRAKKSIAAFKVRKGMPIASMVTLRVERMWEFLDRLMSIALPRVRDFKGVSPRGFDGRGNYTLGLRDQLLFPEIDYMKVDKARGMNVSVVTTARTDEEGRKLLQFIGMPFRQN*
>14_0903_13_30cm_Acidobacteria_4908_55_5
MAKEKKDKKSDKPVEAKAPEQARHSAKETPRLRAKFDKEVAPALMKEFDAHNPMAVPRLHKIVVNMGVGEATQNAKVLDPAVHELGQITGQKPVVTRAKKSIAAFKVREGMPIGAMVTLRGDRMYEFFDRLVNVVLPRVRDFRGVSTKSFDGRGNYTLGLHDQLIFPEIDYAKVDKLKGMNVTIVTTARSDEQARALLRHLGMPFRP*
>14_0903_13_30cm_Acidobacteria_4932_58_16
MKSRLQEKYRNETVPALMKRFGWKNIMAVPRVQKVTVNIGLGEASQNAKLLDTAAVELGQITGQKPIITRAKKSIANFKIRKGMPIGCAVTLRGDKMYEFLDRLCNVVLPRVRDFRGLPSNAFDGRGNYTLGLKDQLVFPEIDYTRVDKIKGMNITLTTTAKNDEQGRELLKGLGVPLREKGAVQ*
>14_0903_13_30cm_Acidobacteria_4956_65_7
MSPKGFDGRGNYTLGLRDQLLFPEIDYMKVDKARGMNVSVVTTAKTDEEARKLLQFMGMPFRTN*
>14_0903_13_30cm_Acidobacteria_4990_57_9
MPIGAMVTLRGDRMYEFFDRLVSIVLPRVRDFRGVSTKSFDGRGNYTLGLHDQLIFPEIDYAKVDKLKGMNVTIVTTARSDDQSRALLKYLGMPFRAT*
>14_0903_13_30cm_Acidobacteria_5024_67_6
MSRLRNRYEKEVAPALKKEFGYTNVMAIPKIEKVVVNMGLGEATQNAKIVDTGVDELARVTGQKPVVTRAKKSIAQFKVRKGMPIGAMVTLRGERMWEFLDRLIAVALPRVRDFRGVSPRGFDGRGNYTLGLRDQLLFPEIDYMKVDKARGMKSRKLLQLLGMPFRNV*
>14_0903_13_30cm_Acidobacteria_5060_64_8
MSRLKEKYRKDVVPALRKEFGYKNVMAVPRIDKVVVNMGLGEATPNA
>14_0903_13_30cm_Actinobacteria_4855_70_17
MAVGARVTLRGARMYEFLDRLVSIALPRIRDFRGLNPRSLDGRGNFSLGIREQLIFPEINYDDIQQVRGLDVTITTSAETDEHALALLQALGLPFAVDGEGRQQ*
>14_0903_13_30cm_Actinobacteria_4882_65_7
MADAKKGKGATAVAELPVPTPRLKQLYDDKLRADLKESLGLANIMQVPRIEKIVLSMGVGAAIQTGSLLDNAQRDLTLIAGQKPIVTRAKKSIAGFKLREGQAIGCKVTLRGVRMYEFLDRLVSLAIPRIRDFRGLPTKAFDGRGNYTFGVTEQLIFPEIDYDKIDVTRGMDITIVTSANTNAHAKALLDAFGFPFRREGQ*
>14_0903_13_30cm_Actinobacteria_4884_69_8
MEATTTEAQRAAPPPRLRDRFESEAVERLTAKFGYRNRMEVPRLEKVTVNMGIGDAKQTTSVLEAATEQLGVISGQRPNVRRARKSIASFKVRAGMPVGVAVTLRGARMWEFVDRLISIAIPRLRDFRGLNPRSFDGRGNYSLGIREQLIFPEIDYDSIDEVRGLDVTITTTASSDEEAFEMLLALGFPFSAEGRPGEVDHEAEEEERRREAARRRAEAEAAALEQLKEENPEAYKKRVREEEEEEGEEGEPGPSEDGKSEEVEGEAESSEE*
>14_0903_13_30cm_Actinobacteria_4916_68_8
MSSATATAPTPETYVPRLKERYETEIRPRLQDELGLSSVMDVPRVTKVTLNMGVGEAKTDAKALDAAIDELSVISGQRAQVRRAKKSIASFKLREGMPVGAKVTLRGARMYEFLDRLTSIALPRIRDFRGLDPQGFDGRGNYSIGIREQIIFPEVDYDKVPAIRGLDVAITTTAKSDEHGRALLGAFGMPFASERRDQ*
>14_0903_13_30cm_Alphaproteobacteria_4799_66_28
MAEKEDKKPKAAKESSADKAPNPKAERAAKAKADAAAKAAAPKVAREAEPKEPARLHKHFDQVVREKLTQQFGYKNRMEVPRLDKIVLNMGVGEAVNDRKKVDLAAADLSMIAGQKAVITHARKSIATYKLRENQPIGCKVTLRRRRMYEFLDRLVNIALPRVRDFRGLNPKSFDGRGNYTLGIKEHIIFPEIDYDKAESILGMDIVVCTTAKNDEEARALLTAFDFPFRQ*
>14_0903_13_30cm_Bacteria_4796_57_9
MKSRLQEKYRGETVPALVKRFGWKNRMAVPKLQKITVNIGLGEASQNVKLLDTAAQELGQITGQKAIITRAKKSIANFKIRKGMPIGCAVTLRGDRMYEFLDRLCNVVLPRVRDFRGLPSNAFDGRGNYTLGLKDQLVFPEIDYTRVDKIKGMNITLTTSAKNDEQGRELLKGLGVPLRERGAA*
>14_0903_13_30cm_Bacteria_4803_58_14
MAARLKEFYCKNVVPALTKEFGYKNVMAVPKLEKIAVNIGLGEATQNAKLMDGAVNELGQIAGQRPVITKARKSIAAFKLREGMSIGCMVTLRGDRMYEFFDRLVNVALPRVRDFRGVSTKSFDGRGNYTLGIKEQLIFPEIDYAKVEKTKGMNISITTTARTDAEGVALLKAMGMPFRQ*
>14_0903_13_30cm_Bacteria_4804_57_9
MSRLRDRYRSEVIPALMKRFGYKNPMAVPKVAKVVVNIGLGEASQNIKLLDVAAVELGQISGQRAVITRAKKSIANFKIRKGMPIGCCVTLRGDRMYEFLDRLCNVVLPRVRDFKGLSSNAFDGRGNYTLGLRDQLVFPEIDYTRVDKIKGMNITLTTTARNDEEGRELLKLIGVPLRG*
>14_0903_13_30cm_Bacteria_4805_60_6
MAVPRLKKIVLNMGLGEAIQNAKLLDSASVELGQITGQKPVITRAKKSIANFKLRQDMPIGAMVTLRGDRMYEFFDRLTSVALPRVRDFRGLSSRSFDGRGNYTVGLRDQMVFPETDYTKVDKVKGMNISIVTDARTDAEALALLKHLGMPFRSDGARGRDEEREAKAAKTDRAAHAEKAAKPEKAGG*
>14_0903_13_30cm_Bacteria_4817_57_14
MAKDNKKSQKGSDEQQKNPDQAHHSAKERPRLRAKFEKEVAPALLKELELKNPMAVPRLHKIVVNMGMGEATQNAKILDPAVNELGQITGQKPVVTRAKKSIAAFKVREGQAIGCMVTLRGDRMYEFFDRLVNIVLPRVRDFRGVSTKSFDGRGNYTLGLHDQLIFPEIDYAKVDKLKGMNVTIVTTAANDNQSRALLKHLGMPFRA*
>14_0903_13_30cm_Bacteria_4823_55_8
MSKKEPKKAKAPKEAPEAAPKEAGAKKTKPKGPQEPSRLRTRYTKEVAPALMKHFNYKNVMAVPKLEKIVINMGLGEAIANAKILDVATDELGRIAGQRPVVTRAKKSIANFKLRQNMPIGAAVTLRGERMFEFLDRLTSVVLPRVRDFRGVSTKSFDGRGNYTLGLRDQLIFPEIDYAKVDQVRGMNVTIVTTARTDDEARELLKQLGMPFRQ*
>14_0903_13_30cm_Bacteria_4826_69_9
MSEPARLRARFGGEIRPALMKEIGCGNVHEVPRLDKIVINMGLGEAIQNVKLLDSAVEELATITGQKPVVTRARKAIANFKLREGVPIGCMVTLRGDRMYEFFDRLVSVALPRVRDFKGLSDRSFDGRGNYSLGIREQIIFPEINLDKIDKVKGLTISIITTAHSDNDAKMLLRALGFPFRN*
>14_0903_13_30cm_Bacteria_4830_56_8
ASRLRERYKEQIISALMKEFNYKNTMAVPRLEKVVLNMGVGREAQTNPNVFDQAAMELSTVSGQKPVITKAKKSIAAFKLRTGMPVGVAVTLRGDRLLGFCDYRLLAADG*
>14_0903_13_30cm_Bacteria_4831_56_5
MGKEKPQKTEKSPKTEKSPKKAAAAAPQPAGQETGAPPRLHELFVKQLVPDLMKRFKYSNVMQVPRLEKIAVNVGVGQAAQDGKLLDGVVKDLETIVGQKVVTTKAKKAISNFKLREGLPIGARVTLRKHKMYEFMDRFISIAVPRIRDFRGFSDKSFDGRGNYTVGVKEHIIFPEIDVDKVTKVFGMDICFVTTAKTDQEAHELLRGFGMPFVKREEPIEQKTPGA*
>14_0903_13_30cm_Bacteria_4832_68_9
MAQQAAAVRPEGRYVPRVKQLHQKEIVRQMMERYGYKNPMAVPRLHKIVVNMGVGEASQNIKILDAAVDQLAAIAGQRPVIRRARKSIANFKIRKGMPIALPRVRDFRGLPTRAFDGRGNYTLGLKDQLVFLEVNYAKVDKVHGMNVTLVTTAGTDEEAKNLLTHLGMPFRRD*
>14_0903_13_30cm_Bacteria_4841_53_9
MARLKDKYKNEIAGALAKEFEIKNPMGIPRIEKVVINMGLGEASANAKILDVAAEELKVITGQKPVVTKAKKSIAAFKLRQGMAIGTMVTLRGDRMYEFLDRLISVALPRVRDFRGISGKAFDGRGNYTLGIREQLIFPEIDFNKVDKTRGMNISIITTAKTDEQARSLLKAMGMPFRP*
>14_0903_13_30cm_Bacteria_4853_55_13
MARDKKDKKGGAQQEEQRTPETARHSAKEAPRLKDRFRKEVAPVLMKEFELKNPMAVPHLHKIVVNMGMGEATQNAKVLDPAVNELGQITGQKPVVTRAKKSIAAFKVREGMPIGAMVTLRGDRMYEFFDRLVNIVLPRVRDFRGVSTKAFDGRGNYTIGLHDQLIFPEIDYARVDKLKGMNVTIVTTARDDNQARALLKHLGMPFRTQ*
>14_0903_13_30cm_Bacteria_4866_66_9
MAKAKQQPKKEQAPKAPGTKSETPPRLLTTYRGTVMQQLTKEFDYGNVMQVPRVDKVVVNIGIGEAKDND
>14_0903_13_30cm_Bacteria_4871_58_6
MKEQNEFYRHYKEKVMPTLQQRHGYKNVHQTPKVEKVVINTSVGSQGDVKTALEEAKAELALITGQRPVETRAKKSISNFKLRKDQAIGAKVTLRGARMYEFLERLIKAALPRIRDFRGVSPRCFDRHGNYTLGVADQTIFPEVELDKIKRNIGFDVTIVTSARTDEEAKALLSEMGMPFSDRARKLATASPSEGGPAAAQTT*
>14_0903_13_30cm_Bacteria_4876_63_13
MPPRLKERYREEIVPALVKEFGYANAMQAPRLEKVTLNIGTGEAVQNAKALDAASTDIATITGQHPVITRAKKSIANFKLREGMPIGVMVTLRGDHMWEFLDRTLNAALPRIRDFQGVSPNSFDGRGNYSLGIREQVIFPEIEYDKIDKIRGMQITICTTARSDEEGQRLLELLGMPFARRG*
>14_0903_13_30cm_Bacteria_4899_71_7
MAAKLRERFKQEIVPVLMRELGCRNSLAVPRLEKIVLNMGLGEATQNPKLLDGAVEELSAISGQKPVITRAKKAIANFKLREKTAIGAMVTLRGDRMYEFFERLVGAALPRVRDFKGVPDRAFDGRGNYSLGIREQIIFPEINLDKVDKIKGLTIVICTTARSDADGKTLLRALGMPFRA*
>14_0903_13_30cm_Bacteria_4903_55_12
MPALQKLHGYKNVHQIPKVEKVVINTSIGSQSDVKQALEEAKAEIALITGQRPVETLAKKSISNFKLRKEQAIGAKVTLRGERMYEFLERFIKAALPRIRDFRGVSPRCFDNHGNYTLGISDQSIFPEIELDKIKRNIGFDVTIVTTARTDAEAKSLLSEMGMPFSDRARKPAAQPA*
>14_0903_13_30cm_Bacteria_4917_66_8
MEKSRLHQRYVRDVVPTLVKDFNYTNPMQVPRLAKVSVNVGVGEAIANAKALDATVRDVSLITGQKPIVKKARKSIAQFKLREGQNVGVTVTLRGERMWEFLDRLMNAALPRTRDFRGVPSRSFDGRGNFTLGLREQLIFPEISYDQVDKARGLEVSIVTTARTDQEGRRLLELLGMPFQREGDAAPLAGAPTARRRR*
>14_0903_13_30cm_Bacteria_4927_68_6
MRLRERYKRVVAPELQKRMGYTNIMRVPRVEKVVINMRVADALQDQRHLDKAVEALTLISGQRPVVTRARRSIAAFKLRAGNPIGCKVTLRGERMYEFLDKLFNISLPRIKDFKGIPTRSFDGRGGMNIGIREQLIFPEIDYDKVDKIRGMDIAIVTTARTDEEARELLRSLGLPVREGA*
>14_0903_13_30cm_Bacteria_4942_54_11
MENEFYRHYKERVMPALKELHGYKNVHQIPKVEKVVINTSVGSQADVKQALEEAKAELALITGQRPVETLAKKSISNFKLRKSQAIGAKVTLRGERMYEFLERFVKAALPRIRDFRGVSPRCFDKHGNYTVGISDQSIFPEVELDKIKRNIGFDVTIVTTARTDEEAKSLLSEMGMPFSDRTRKPVAQPA*
>14_0903_13_30cm_Bacteria_4946_69_16
MISRLHERYRKDLVPALMRDLGCTNRMAVPRLEKIVLNMGLGEASQNPKLLDAAVEELAAISGQKPVVTRAKKAIANFKLREGMPIGAMVTLRGERMFEFFERLVNVALARVRDFKGVPDRAFDGRGNYSLGLREQVIFPEINLDKVEKIKGLTVVICTTARSDAEGKALLRALGMPFRA*
>14_0903_13_30cm_Bacteria_4968_56_13
MKQALEEAKAELALITGQRPVETLAKKSISNFKLRKDQAIGAKVTLRGERMYEFLERFIKAALPRIRDFRGVSPRCFDNHGNYTLGISDQSIFPEVELDKIKRNIGFDVTIVTTARTDEEAKSLLSEMGMPFSDRARKPAAQAA*
>14_0903_13_30cm_Bacteria_4981_58_6
MKARLQEKYLREVRPALIEKRKYQNVHEVPKLEKIVVNMGVSASLEKTAVEDAAKDLSLITGRKPVINKSRKSIANFKLREGQPIGCRVTLRREVMYEFLDRLVATALPRIRDFRGISPRSFDGRGNYSLGIAEQTVFPEVELDKIKRTQGMDITIVTSARTDEEALELLKMMGMPFAGGK*
>14_0903_13_30cm_Bacteria_4982_55_14
MENEFRRHYKEHVMPALQERHSYKNVHQIPKVEKVVINTSVGSQSDVKQALEEAKAELALITGQRAVERLAKKSISNFKLRKNQAIGAKVTLRGDRMYEFLERFIKAALPRIRDFRGVSPRCFDKHGNYTIGISDQSIFPEVELDKIKRNIGFDVTIVTTARTDEEAKSLLSEMGMPFSDRARKPTAEAA*
>14_0903_13_30cm_Bacteria_5177_56_11
MKSRMQEKYRNETTPALMKRLGLKNVMAVPKVSKITVNIGLGEASQNVKLLDTAAQELGQITGQKPIITRAKKSIANFKIRKGMPIGCAVTLRGDKMYEFLDRLCNVVLPRVRDFRGLPPNAFDGRGNYTLGLKDQLVFPEIDYTRVDKIKGMNITLTTTAKNDEEGRELLLGLGFPLRKPGGAN*
>14_0903_13_30cm_Bacteria_5203_56_6
MENEFYKHYKDRVVPALKERHKYKNVHQIPKIEKVVVNTSVGSQADLKQAMDEAKAELALITGQTPAETRSKKSIANFKLRKDQIIGAKVTLRGDRMYEFLERLIKAALPRIRDFRGVSPRAFDGNGNYTLGVSDQSIFPEVELDKIKRNIGFDVTIVTSARTDEEAKSLLSEMGMPFADRAKKPAPSAPSPNEPAEKAA*
>14_0903_13_30cm_Betaproteobacteria_4811_62_7
MAARLKEVYKKEVVPALTAQFGYKSGMQVPRLKKIVLNMGVGEAIADKKILENAVGDMQKISGQKPVITKAKKSIAVWKIRTGYPIGCMVTLRQERMYEFLDRLVSIALPRVRDFRGVSARSFDGRGNFNMGVKEQIIFPEIEYDKIDAIRGMNITITTTAKSDAEAKALLSAFKFPFKN*
>14_0903_13_30cm_Betaproteobacteria_4861_65_15
MARLKEIYKKEVVPALVKQFGYKSTMQVPRLTKIVLNMGVGEAVADKKILENAVGDMTKLSGQKPVITKAKKSIAVWKIRTGYPIGCMVTLRQDRMYEFLDRLVSIALPRVRDFRGVSARSFDGRGNFNLGVKEQIIFPEIEYDKIDALRGMNITIATTAKTDAEAKALLAAFKFPFKN*
>14_0903_13_30cm_Betaproteobacteria_4874_67_16
MAKDKDQKQDAKAKPEQKGAPQPKPAQQAKPQGKKDAPKAPPIAKEEGPRIPAPPARLATYYREKVVPELTQKFGYKTVMQVPRLKKITLNMGVGETTTDKKVLDNAVADMTRIAGQKPVVTKSRKSIANFKIRANFPVGCMVTLRGARMYEFLDRLVNIAIPRIRDFRGVSNRAFDGRGNYSLGVKEQIIFPEIDYDKIDALRGMDIAIITTAKSDDEARALLAAFRFPFKH*
>14_0903_13_30cm_Betaproteobacteria_4912_61_9
MARLKEIYKKEIAPALSQQFGYSSPMQVPRISKIVLNMGVGEAVADKKILDNAVGDMQKISGQKPVVTKAKKSIAIWKIRTGYPIGCMVTLRQDRMYEFLDRLVSIALPRVRDFRGVSARSFDGRGNFSLGVKEQIIFPEIEYDKIDAIRGMNITIATTAKSDAEARALLAAFKFPFKN*
>14_0903_13_30cm_Betaproteobacteria_5017_62_15
MAEEKQKPPKKKPAQPARTDKAKAAPAEQQPVDSGAPARLKELYKKDVAPALTQQFGYKTPMQVPRISKITLNMGVGEATADKKILDNAVGDMTKISGQKPVITKARKAIAGFKIREGYPIGCTVTLRHERMYEFLDRLISIALPRVRDFRGVSGRGFDGRGNYNMGVKEQIIFPEIEYDKIDAIRGMNISITTTAKSDAEAKALLAAFKFPFRG*
>14_0903_13_30cm_Deltaproteobacteria_5016_55_6
MARLKTKYKSDVVPAMMKEFSYKNSMQVPRLAKITLNVGLGEATQNIKVVDAAVAEITLITGQKPVVTHAKKAIANFKLREGVPIGCMVTLRQERMYEFLDRLIHVALPRVRDFKGVSDRSFDGRGNYSLGLREQIIFPEIHADKVEKTRGMTVTIATTAKTDQEGRALLKLMGMPFAS*
>14_0903_13_30cm_Gemmatimonadetes_4837_61_12
MATKEKKQGKKREVQAQTQAEHAGKDLPVPPPRLRLFYESTVRDRLKNQFGFTNTHQIPTLEKIVVNCGVGEAIKNPKVLDTVVFELSIITGQRPVRKKAKKSIANFGLRQGQEIGAAVTLRGARMWEFFDRFVTVAIPRIRDFRGVNTRSFDGRGNYTLGVKEQMIFPEINYDMVDQIHGMDITFVTTTNKDDQALALLRELGMPFRAEDKPAAGGSRRAFNQQRVRL*
>14_0903_13_30cm_Gemmatimonadetes_4945_69_32
MADTKERKPEEGTPNPGAMPRGDEPKAADVAPPAPPAPPAAAEAPAAPPPPPKPKQKEKQKGKKPAEGKPAATAEAEGGGPPLEPAPPPRLHDYYAQRVRPKLAQQFGLTNPHEIPKLVKIVLNVGMGDASKNPKALEAAVAELAAITGQQPVVTRAKKAIANFNLREGMPVGCSVTLRAARMFEFLDRFITIAVPRMRDFRGLPTDSFDGRGNYTIGIKEQMIFPEIDYDKVEKIHGMDITLVTSAGRDDTALALLRELGMPFRGEAPVAVA*
>14_0903_13_30cm_Nitrospirae_4802_57_10
MPKTESGKSSKTSERRSPKKKEGSPALQAKDEGSEESKFNPRMREAYLQKVVPALMKEFGYKNIMQVPKLERIVLNVGMGEAIQNVKLLESAAGELGAITGQKPLITKAKKAIASFKLRQGMPIGTKVTLRSRRMWEFFDRLVTLSLPRIRDFRGVSPKSFDGRGNYTLGLKEQLIFPEIKYDEVASIHGMDITIVTTARTNDEGRALLKHLGMPFRT*
>14_0903_13_30cm_Nitrospirae_4810_58_12
MAKSDEKHVAKDKKPVVKREGKADSKSSAKTVAKPAATHDGAPDTSGPARLRDHYRKAVIPALMKEFSYRNPMQVPRVECIVVNVGMGKATQNGKLLDSAVNELGVITGQRPVVTRARKAIANFKLRQGLPIGTKVTLRGKTMYEFLDRLLTAALPRIRDFKGISPKAFDGRGNYTLGLKEQLIFPEIKYDSVESIHGMDITIVTSARTNEEGKTLLKEMGMPFRA*
>14_0903_13_30cm_RBG_16_RIF_WS3X_71_46_curated_4845_70_10
MADDKKAKGAGATPGEPKAKSPKPEKGGAPGKGARAGKSGKGAAGAPQAGPVVQERPHGPAEKPRLARHYVERVRPALVEKFKYKSTMQAPHIEKIVINMGVGDAIQDQKLLDAAVVELTQISGQRPAVRRARKSISNFKLREGLPIGCAVTLRGARMYEFYDRLISVAVPRIRDFRGLNPRSFDGRGNYTLGLTEHIIFPEINIEKVGKVRGMDVTIVTSARTDEEGRELLRLMNMPFRVR*
>14_0903_13_30cm_RBG_16_RIF_WS3X_71_46_curated_5059_69_5
MADEKKTKGDGAKPKEGAKPKEGAKPKGDGAAKAKPDKDAKKAAKGGREGPAAATQTGRPRAPKEKPRLASFYHESVRPALMEKFRYSSTMQTPRFEKIVINMGVGDATQDQKLLEGAVVELTQIAGQKPSIRRAKKSISNFKLREGVAIGCKVTLRGSRMYEFYDRLINVAVPRIRDFRGLSPRSFDGRGNYTLGLTEQIIFPEINYDKVQKIRGMDVTIVTNARNDEEGRELLRLMRLPFRQR*
>14_0903_13_30cm_Rhizobiales_4873_60_7
MAEKYTPRLRQQYDEVIVKKLIEQFGYKNAMEVPKLDKIVLNMGIGEATADSKLVPVAAAELEKIAGQKVVITKARKAIATFKIRENLAIGAKVTLRKTRMYEFLDRLITIALPRVRDFRGLSSTSFDGHGNYAMGIKEHLIFPEIDYDKIDRVWGLDVIVCTTAKSDDEARALLEAFNFPFRKSARRQAA*
>14_0903_13_30cm_Verrucomicrobia_4807_59_6
MLRTNPDENEMKARLYQKYVESVRPALMEKRKYGNVHQVPRLEKIVVNMGVSAQLEKSAVDDAARDLGLITGRKPVINKSRKSVANFKLRQGQPIGCRVTLRRDVMYEFFDRLVAAALPRIRDFRGVSSRSFDGRGNYSLGLSDQTIFPEIDLDKIKRHQGMDVTIVTTAPTDDEALELLKLMGMPFAEGR*
>14_0903_13_30cm_unknown_4933_52_11
MIAVQTTETATKTNPLLNIRIEKVTINIATGKSGEPLEKAKKVLNQLTNKTPTTKLAKKAIKDWGIRKGEPIATVVTLRRDDAGQFLTRALDAVSNKVNDSCFDDYGNFSFGIKEHIEIPGTRYMPELGIFGATVHVTRRSGNIITSRRRRLSSSSRTTSEHK*
>14_0903_13_30cm_unknown_4948_52_13
MQATETPTKTNQMLNIRIGKVTINIATGKSGEPLEKAKKVLTQLTNKTPTTKLAKKAIKDWGIRKGEPIATVVTLRREEAGQFLTRALDAVSNKVNNSCFDDFGNFSFGIKEHIEIPGTRYVPELGIFGATVHVTLERPGYRLRVRSIRPAKIGKSHYVSKKDAIQFIQENFRTQVGS*
>14_0903_13_40cm_Alphaproteobacteria_1359_63_7
MADTETKTKAKGERAAASDKTPRPQKGEKSQQAQKPDRAGKPAKGDAAAAPVAKPRKPEERVTPRLKTYFDEVVRKKLSDEFGYKNRMQVPVIEKVVINMGIGEGVNDRKKVEAAANDLSRIAGQKAVITKARKSIATFKVRDGQAIGCKVTLRKTRMYEFVDRLINIALPRVRDFRGLSPKSFDGGGNYTIGVKEHIIFPEIDYDKVADVWGMDITVCTSAKSDDEARALLSAFNFPFRQ*
>14_0903_13_40cm_Bacteria_1351_69_7
MADTKERQPKQAGAPGPAAKAKKAPKQRPEGEPQEPAGPPPEPAPRPRLLEHYEQRVRSKLAQQFGLQNPHQVPKLVKIVLNVGMGDATKNSKALDAAVAELAAVTGQRPVVTRAKKSVANFNLRQGMAVGCSVTLRGARMYEFLDRFISIALPRMRDFRGLSPDSFDGRGSYSVGIKEQMIFPEIDYDKVETTHGMDITLVTSAGRDDTARALLREMGFPFRGEAPVAVGG*
>14_0903_13_40cm_Bacteria_1360_58_7
MKSRLQEKYRMETVPALMKRFGWKNMMAVPKLKKITVNIGLGEASQNAKLLDTAAVELGQITGQKAVITRAKKSIANFKIRKGMPIGCAVTLRGDMMYEFLDRLCNVVLPRVRXXXXXXXXXXXXFDGRGNYTLGLRDQLVFPEIDYTRVDKIKGMNITMTTSAKNDEQGRELLKALGFPFREKGVAQ*
>14_0903_13_40cm_Bacteria_1363_54_7
MENEFHRHYKEHVMPALQKLHGYKNVHQIPRVEKVVINTSVGSQSDVKQALEEAKGELALITGQRPVETLAKKSISNFKLRKDQAIGAKVTLRGERMYEFLERFIKAALPRIRDFRGVSPRCFDNHGNYTLGISDQSIFPEVELDKIKRNIGFDVTIVTTARTDEEAKSLLSEMGMPFSDRARKPAAQAA*
>14_0903_13_40cm_Bacteria_1368_63_9
MPPRLKERYREEIVPALVKEFGYANAMQAPRVEKVTLNVGTGEAVQNAKALDAASTDIATITGQHPVITRAKKSIANFKLREGMPIGVMVTLRGDHMWEFLDRTLNAALPRIRDFQGVSPNSFDGRGNYSLGIREQVIFPEIEYDKIDKIRGMQITICTTAKTDEEGQRLLELLGMPFARRG*
>14_0903_13_40cm_Bacteria_1396_70_5
MKAGLKERYDKTLKDELRKQFNYPNIMQVPRVEKVILNIGMGEAIGNAKAMDAAAQDLATITGQRPIVTKSRRAISNFRLRVGMPIGLKVTLRGERMWHFLEKLVTVALPRIRDFQGVPDRSFDGRGNFSLGLKEQLVFPEIDYDKIDRLRGLEVTIVTTARTDEEGRALLRGLGMPFRTVTAER*
>14_0903_13_40cm_Bacteria_1416_54_6
MARDKKDKKGGAQQEEQRTPETARHSAKEAPRLKDRFRKEVAPVLMKEFELKNPMAVPHLHKIVVNMGMGEATQNAKVLDPAVNELGQITGQKPVVTRAKKSIAAFKVREGMPIGAMVTLRGDRMYEFFDRLVNIVLPRVRDFRGVSTKAFDGRGNYTIGLHDQLIFPEIDYARVDKLKGMNVTIVTTARDDNQARALLKHLGMPFRTQ*
>14_0903_13_40cm_Euryarchaeota_1366_64_11
MAGMRDIRIEKVVVNVGVGEAGEKLVKAQKVLELVTKQKSVQTLSHQAVRDWGVRRNMPIGTRVTLRGGPAEAFLTEALTIRNNRLPAYSFDSNGNFSFGIQDYTDFQGMKYDPEIGVFGMDVSVSLQRPGWRVARRSSKSRRIPRRHRVSRDEGMQFMKDRFKVEVVT*
>14_0903_13_40cm_Euryarchaeota_1386_65_10
MAGMREIRVEKVVVNVGVGEAGEKLVKAQKVLELVTKQKSVQTLSHQAVRDWGVRRNMPIGTRVTLRGEGAESFLKSALDIRNNRLPGYSFDARGNVSFGIQDYTDFPGMKYDPEIGVFGMDVSVSLQRPGWRVARRALRARRIPRSHRVSRTEGIEFMKARFKIEVVE*
>14_0903_13_40cm_Euryarchaeota_1413_65_11
MAGMREIRIEKVVVNVGVGEAGEKLVKAQKVLELVTKQKSVQTLSHRAIRDWGVRRNMPIGTRVTLRGAPAEEFLIEALSIRNNRLPAYSFDPAGNFSFGIQDYTDFRGMKYDPEIGVFGMDVSVSLQRPGWRVARRAIHPRPIPRRHRVTRTEGMQFIKDHFKVEVVE*
>14_0903_13_40cm_Euryarchaeota_1427_64_8
MAGMRDIRIEKVVVNVGVGEAGEKLVKAQKVLELVTKQKSVQTLSHQAVRDWGVRRNMPIGTRVTLRGGPAEAFLTEALSIRNNRLPGYSFDTRGNFSFGIQDYTDFQGMKYDPEIGVFGMDVSVSLQRPGWRVARRSNKSRRIPRRHRVTRDEGMQFMKDRFKVEVVV*
>14_0903_13_40cm_Verrucomicrobia_1369_56_11
MENEFYRDYKERVMPALQKQHGYKNVHQVPKVEKVVINTSVGSQSDVKQALEEAKMELALITGQQAIETRAKKSISNFKLRKDQAIGAKVTLRGERMYEFLERFIKAALPRIRDFRGVSPRCFDSHGNYTLGVSDQSIFPEVELDKIKRNIGFDVTIVTTARTNDEAKSLLGEMGMPFSDRARKPAALPTT*
>14_0903_16_20cm_Acidobacteriales_5411_55_10
MAKDKKEKKGGAQQEEQRAPEAARHSAKETPRLKDRFHKEVAPVLMKEFELKNPMAVPHLHKIVVNMGMGEATQNAKIMDPAVNELGQITGQKPVVTRAKKSIAAFKVREGMPIGAMVTLRGDRMYEFFDRLVNIVLPRVRDFRGVSTKAFDGRGNYTIGLHDQLIFPEISYEKVDKLKGMNVTIVTTARDDNQARTLLKHLGMPFRTQ*
>14_0903_16_20cm_Actinobacteria_5406_68_7
MAAARLKQRYLEEIRPKLIERFGYSSLMQAPRIDKITVNMGVGDAKQDSNMLDAATQQLATITGQRPNVRRARKSIAQFKVREGMPVGVAVTLRGERSYEFLDRLMSVAIPRIRDFRGLPRRAFDGRGNYSLGVREQIIFPEIDYDQIDQVRGLDITITTTASSDEESFALLEALGMPFARDSRPATET*
>14_0903_16_20cm_Bradyrhizobium_5408_60_11
MAETAYVPRLRAEYDQSIRGKLSEQFGYRNVMQVPRLDKVVLNMGIGEAVNDRKKAELAAADLSLIAGQKAIVTYSRVAIATYKLRENQPIGCKVTLRKAKMYEFVDRLVNVALPRVRDFRGLNPKSFDGRGNYSLGIKEHIIFPEIDFDKAGETWGMDVTVCTTARTDDEARALLTAFNFPFRQ*
>14_0903_16_20cm_Conexibacter_woesei_5407_74_7
MAARLKERYAQEIRPRLMERFGYSTPMQAPQIQKITLNMGVGDAKQDSNVLDAAGEQLAIIAGQRPNVRRARKSIAQFKVREGMPVGVSVTLRGQRSYEFLDRLMSVAIPRIRDFRGLSPRSFDGRGNYSLGIREQIIFPEIDYDAIDQVRGLDVTITTSASSDEEAFVLLEAFGMPFSREGRPGGPTAEEEEAAEEEHRREEARARAEAEQAALEQLKEENPEAYAKPEPEPEEGEEGEAGEAGEPQSGEES*
>14_0903_16_20cm_Ktedonobacter_racemifer_5439_53_10
MASRLKEKYQQEVVTALQKEFNYVNPMQVPKVHKVVINIGMGEVIQNVKAMDAAVTDLSTITGQRPVITRAKRSVAAFKLREGMQIGCMVTLRGDRMYQFLDKLMNVALPRLRDFQGVSPEAFDGRGNYTLGLREQLVFPEIDYDKVDKVRGMEVSIVTTARTDEEGRRLLKLMGMPFKR*
>14_0903_16_20cm_Proteobacteria_5401_68_9
MSEVVAGKEGEKPRGKHKPADKQKSADKRKPADKQADTAAGKQPDAKAERAPPQRPSGPARLHQYYREQVVPRMRTELQIANLMQVPRISKITVNMGVGEAVADKKVMDAAVADLTKITGQKPLVTKSRKAIAAFKIRAGLAIGAKVTLRGRRMYEFLDRLINIAMPRIRDFRGVSPRSFDGRGNYTLGVKEQIIFPEIQYDQIDQVRGMDITITTTARDDRMGRALLEAFSFPFRK*
>14_0903_16_20cm_Proteobacteria_5405_67_12
MSEVVAGKEGEKQRGKQKPADKQKPADKQADTAAGKQPDAKAERAAPQRPSGPARLHQYYREQVVPRLRAELKLENVMQVPRIRKITVNMGVGEAVTDKKVMDAALADLTKITGQKPLITKSRKAIASFKIRAGLAVGAKVTLRGTRMYEFLDRLINIAMPRIRDFRGVSPRAFDGHGNYSLGVKEQIIFPEIQYDQVDQVRGMDITITTTARDDRHGRALLEAFSFPFRK*
>14_0903_16_30cm_Bacteria_5517_69_12
MLEKKERSESESTNPGAVPRGDEPAAASTDPEAKPQGEAPGTADSAAAPQTEPQAAVEPKPEKPAKSQKKDKKAKQAGEGKERPVTEPAGPPPEPAPRPRLLEHYEQRVRPKLAQQFGLGNTHQIPKLMKIVLNVGMGDAPKNPKGLEAAAAELAAITGQHAVVTRAKKSVANFNLRQGMAIGCAVTLRGARMYEFLDRFISIAVPRMRDFRGLSPDSFDGRGNYTIGIKEQMIFPEIDYDKVEKIHGMDITLVTSAGRDDTARALLRELGMPFRGEAPVAVN*
>14_0903_16_30cm_Bacteria_5518_68_8
MPAALKERYDKSVREELRKQFSYPNVMQIPKVEKIILNIGMGEAIGNAKAMDAAAGDVATITGQRPIVTKSRRAISNFRLRVGMPIGLKVTLRGERMWHFLEKLVTVALPRIRDFQGVPEKSFDGRGNFSLGLKEQLVFPEIEYDKIDRLRGMEITIVTTARTDEEGRALLRGLGMPFRAAS*
>14_0903_16_30cm_Bacteria_5521_66_8
MLVMYRETIVPQLTKEFDYGNVMQVPRLVKVVVNVGIGEAKDNDKALDAAAGDVTTITGQKPQLIKAKKSVAAFKLREGQTIGIKTTLRGRRMWYFLDKLLNIALPRIRDFRGVTPDGFDGRGNYTLGLREQVVFPEIDYDKIDKLRGLEVSLVTTARTDDEARSLLTRLGMPFRKR*
>14_0903_16_30cm_Bacteria_5547_55_9
MENEFHRYYKEHVMLALQKLHGYKNVHQIPKVEKVVINTSVGSQSDVKQALEEAKAELALITGQRAVETLAKKSISNFKLRKDQAIGAKVTLRGERMYEFLERFIKAALPRIRDFRGVSPRCFDNHGNYTLGISDQSIFPEVELDKIKRNIGFDVTIVTTAQTDEEAKSLLSEMGMPFSDRARKPAAQPA*
>14_0903_16_30cm_Bacteria_5561_55_9
MDNEFYRDYRERVMPALQKAHGYQNVLQIPKVEKVVINTSVGSQSDVKQALEEAKAELALITGQRPVETLAKKSISNFKLRKSQAIGAKVTLRGERMYEFLERFIKAALPRIRDFRGVSPRCFDKHGNYTIGISDQSIFPEVELDKIKRNIGFDVTIVTTARTDEEAKSLLSEMGMPFSDRARKPAAQPA*
>14_0903_16_30cm_Betaproteobacteria_5545_66_11
MAKDEKPRQEQKPAQAQKPAPKKEAAAKKEAAPKSDAPQLPAPPARLAIYYREKVVPELMQKFAYKTVMQVPRLRKITLNMGVGETTTDKKTLDNALADMTRIAGQKPVVTKARRSIANFKVRAGFPVGCMVTLRGARMYEFFDRLVNIAMPRIRDFRGVSNRAFDGRGNYSLGFKEQIIFPEIDYDKIDTLRGMNIAITTTAKTDDEARALLAAFRFPFKH*
>14_0903_16_30cm_Rokubacteria_5524_69_12
MAKDAPKPAPKPQTDKPAAAAKAQPKKGAGAPQGAAVAKGRPKGAGEVPPRIKVAFQQTVIPALMKERGYANPWQVPRLEKVVINMGVGEGRENAKVLDFATADLQSISGQKPIVTRAKKSIANFKLREGVPIGAKVTLRGARMYEFLDRLINVALPRVRDFKGVPGKGFDGRGNYALGLREQVIFPEIVYDKVDKIRGMDINIVTTARTDEDAKALLAHLGMPFRE*
>14_0903_16_30cm_Rokubacteria_5554_70_10
MAKADATKPAAPKPAPQGGKAPQAKGQPRKEKAPETQPAIAKGRPKGTGQVPARLKDTFAKTIVPALMKERGYANVWAVPRLNKIVINMGVGEGRDNAKIMDFATADLQAITGQKPIVTRAKKSIANFKLREGVPIGAKVTLRAARMYEFFDRLVNVALPRVRDFKGVPPKGFDGRGNYALGLREQLIFPEIVYDKIDKVRGMDVIFVTTARTDEDAKALLAQLGMPFREQ*
>14_0903_16_30cm_Verrucomicrobia_5531_55_9
MENEFYRHYKERVVPALRERHKYKNVHQIPRVDKVVINTSVGSQTDLKQAMEEAKTELALITGQQPAETRSKKSIANFKLRKDQVIGAKVTLRGDRMYEFLERLIKAALPRIRDFRGVSPRCFDGHGNYTLGVTDQTIFPEVELDKIKRNIGFDVTIVTTARTDEEAKSLLSELGMPFADRAKKLATASPSEGGPAGQAQAA*
>14_0903_16_40cm_Bacteria_5660_68_9
MAQQAAPAARPEGRYVSRLKVAYHKEVVRQMMERHGYKNPMAVPRLHKIVVNMGVGEANVNIKILDAAMEQLGVIAGQKPVIRRARKSIANFKIRQGMPIGCTVTLRGDQMYDFFDRLVTIALPRVRDFRGLPTRSFDGRGNYTLGLKDQLVFLEVNYAKVDKVHGMNVTIVTTAETDEESKNLLTLLGLPFRRD*
>14_0903_16_40cm_Bacteria_5672_60_9
MAPRLKEKYQKEVVPALVKEFNYRNPMAVPRLRKIVVNMGLGEAIQNAKLLDSATVELGQITGQKPVITRAKKSIANFKLRKNMPIGAMVTLRGERMYEFFDRLTSVALPRVRDFRGLSSRSFDGRGNYTVGLRDQLVFPETDYTKVDKIKGMNISIITDARTDAEALALLKHLGLPFRSEAPRRKGEEAAEGTEKTGKAGG*
>14_0903_16_40cm_Bacteria_5699_54_17
MENEFHRDYKERVMPALQKQHGYKNVHQVPKVEKVVINTSVGSQSDVKQALEEAKAELALITGQRPVETLAKKSISNFKLRKGQAIGAKVTLRGERMYEFLERFIKAALPRIRDFRGVSPRCFDNQGNYTLGVSDQSIFPEVELDKIKRNIGFDVTIVTTARTDEEAKSLLSEMGMPFSDRAKKPAAQPA*
>14_0903_16_40cm_Bacteria_5703_63_9
MPPRLKERYREEIVPALVKEFGYANAMQAPRVEKVTLNIGTGEAVQNAKALDAASTDIATITGQHPVITRAKKSIANFKLREGMPIGVMVTLRGDHMWEFLDRTLNAALPRIRDFQGVSPNSFDGRGNYSLGIREQVIFPEIEYDKIDKIRGMQITICTTARSDEEGQRLLELLGMPFARRG*
>14_0903_16_40cm_Bacteria_5729_55_13
MLRQDPEKSEMKARLYQKYVESVRPALVEKRKYQNVHQVPRLEKIVINMGVSAQLEKSAVDDAARDLSLITGRKAVINKSRKSVANFKLRQGQPIGCRVTLRRDVMYEFFDRLVAAALPRIRDFRGVSSRSFDGRGNYSLGLSDQTIFPEIDLDKIKRHQGMDVSIVTTAPTDEEALDLLKLMGMPFAEGR*
>14_0903_16_40cm_Bacteria_5767_56_23
MSKKEPKKAKAPKEAPEAAPKEAGAKKAKPKGPQEPSRLRTRYTKEVVPALIKHFNYKNVMAVPKLEKIVINMGLGEAIANAKILDVATDELGRIAGQRPVVTRAKKSIANFKLRQNMPIGAAVTLRGERMFEFLDRLTSVVLPRVRDFRGVSTKSFDGRGNYTLGLRDQLIFPEIDYAKVDKVRGMNVTIVTTARSDDEARELLKQLGMPFRP*
>14_0903_16_40cm_Bacteria_5789_68_8
MASAPPSSAIVSGMKQRYDTQVKDELRKQFNYDNVMRIPRLAKVVINIGMGESIGNAKAMDAAAGQLAQITGQKPIVTKSKKAISNFRLRIGMPIGLKVTLRGPRMWHFYEKLVTVALPRIRDFQGIPERSFDGRGNFSLGLKEQLVFPEIEYDKIDRLRGMEITIVTTAKTDEEARALLRSLGMPFKKAS*
>14_0903_16_40cm_Deltaproteobacteria_5808_68_7
MADDKKTKEEKPDKKHAKGEGPPSPPTGEKKAKKGGKKEKAPATIQAAQGKAHAKGDHPARLAEAYKANVIPQLMKDFGYKNPMQVPKMEKIVVNMGLGEAINNNKLIEQAEEQLMAI
>14_0903_16_40cm_Gemmatimonadetes_5663_66_11
MADEKEKQEKQPKQDKPPKQEKQAKKAKPAAEAAAPAPESNEPVEPAPRARLWDFYEQQVRGKLQQQFAFKNPHQIPRLKKIVLNVGMGDASKTPKGLEAAVAELAAITGQHPVVTRAKKAIANFNLREGQPIGCAVTLRGGRMYEFLDRFISIAVPRMRDFRGLPTKSFDGRGNYSLGIKEQMIFPEIDYDKVERIHGMDITFVTSAGRDDTALALLRELGMPFRVETPAAA*
>14_0903_16_40cm_Gemmatimonadetes_5723_70_7
MAETKEKPEKKDKKAAKPPKGAPEPAAAPAAPAEPAPRARLLDHYEQRVRPRLQQQFGFGNTHQIPKLVKIVLNVGMGDAIKNPKGLEAAVTELAAITGQQPVVTRAKKSIANFNLRQGATIGCSVTLRGARMYEFLDRFISVAVPRMRDFRGLPTKSFDGRGNYTIGLKEQMIFPEIDYDKVERIHGMDITFVTSARRDDTAMALLKEMGMPFRVDVPPPATAA*
>14_0903_16_40cm_Proteobacteria_5707_69_7
MSEVVAGKEGEKPRGKHKPADKQKSADKRKPADKQADTAAGKQPDAKAERAPPQRPSGPARLHQYYREQVVPRMRTELQIANLMQVPRISKITVNMGVGEAVADKKVMDAAVADLSKITGQKPLVTKSRKAIAAFKIRAGLAIGAKVTLRGRRMYEFLDRLINIAMPRIRDFRGVSPRSFDGRGNYTLGVKEQIIFPEIQYDQIDQVRGMDITITTTARDDRMGRALLEAFSFPFRK*
>14_0903_16_40cm_Rokubacteria_5695_68_10
MAKESGTTQKAPAAKPTPKAQPKKGAGAAAPAAAVAQGRPKGTGETPPRLKEMSHKTVVQAVMKERGYTNPYQVPRLEKVVINMGVGEGRENAKVLDFATADLQAISGQKPVVTKAKKSIANFKLREGVPIGAKVTLRGARMYEFLDRLINVALPRVRDFRGVPPKGFDGRGNYALGLREQLIFPEIVYDKIDKVRGMDISIVTTARTDEDAKVLLTHLGMPFRE*
>14_0903_16_40cm_Thaumarchaeota_5674_38_9
MAQQMESSMKKISVAKVVLNMGVGKSGEPIEKAKLALQQIAGQQPSPRFAKATQRDWGVHKGEPIGVAVTVRKEAAIQLIKRLFTAKGNQIKGSSFDGFGNVSFGIREHIDIPGVKYDPQIGILGLDVSISLERPGFNIRFRSKHKASVGHHHKITSEEAKKFLTSKFGIEVV*
>14_0903_16_40cm_unknown_5768_52_12
MQTTETVAKTNPLLNIRIEKVTINIATGKSGEPLEKAKKVLNQLTNKTPTTKLAKKAIKDWGIRKGEPIATVVTLRREDASQFLTRALDAVSNKVNESCFDDYGNFSFGIKEHIEIPGTRYVPELGIFGATVHVTLERPGYRLRRRSIRPAKIGKHHYVSKKDAIQFIQENFRTQVGS*
>14_0919_02_20cm_Acidobacteria_5905_58_8
MKSRLQEKYRMETVPALMKRFGWKNMMAVPKLKKITVNIGLGEASQNAKLLDTAAVELGQITGQKAVITRAKKSIANFKIRKGMPIGCAVTLRGDMMYEFLDRLCNVVLPRVRDFRGLPQNSFDGRGNHTLGLKDQLVFPEIDYTRVDKIKGMNITMTTSAKNDEQGRELLKGLGFPFREKGVAQ*
>14_0919_02_20cm_Alphaproteobacteria_5897_63_7
MADTETKTKAKGERAAASDKTPRPQKGEKSQQAQKPDRAGKPAKGDAAAAPVAKPRKPEERVTPRLKTYFDEVVRKKLSDEFGYKNRMQVPVIEKVVINMGIGEGVNDRKKVEAAANDLSRIAGQKAVITKARKSIATFKVRDGQAIGCKVTLRKTRMYEFVDRLINIALPRVRDFRGLSPKSFDGGGNYTIGVKEHIIFPEIDYDKVADVWGMDITVCTSAKSDDEARALLSAFNFPFRQ*
>14_0919_02_20cm_Bacteria_5904_68_7
MANPASAPGTTKKPAPKPAPAGKGQPKKGDAAAPPVGKTRPKGTGEVAPRLRDRFRATIVPALMKERSYANPFAVPRLEKIVINMGVGEGRDNAKIMDFATADLRAISGQRPIVTRAKKSIANFKLREGVPIGAKVTLRGARMYEFLDRLVNVALPRVRDFKGVPPKGFDGRGNYALGLREQLIFPEIVYDKVDKVRGMDINIVTTAQTDEEAKALLTHLGMPFRE*
>14_0919_02_20cm_Bacteria_5930_55_12
MKNEFYRDYIERVMPALQKQHSYKNLHQIPKVEKVVINTSVGSQSDVKQALEEAKAELALITGQRPVETLAKKSISNFKLRKEQAIGAKVTLRGERMYEFLERFIKAALPRIRDFRGVSPRCFDKHGNYTLGISDQSIFPEVELDKIKRNIGFDVTIVTTARTDEEAKSLLSEMGMPFSDRARKPAAQPA*
>14_0919_02_20cm_Betaproteobacteria_5881_65_14
MARLQDYYRKDVVPDLMKKFGYRTSMQVPRIKKITLNMGVGETTTDKKILDNAVADLTKIAGQRPVVTKAKKSIATFKVRKGFPVGCMVTLRGRRMYEFLDRLVTVAIPRIRDFRGISSRAFDGRGNYSLGVKEQIIFPEIEYDKIDVLRGLNISITTTAKTDDEARALLAAFHFPFKT*
>14_0919_02_20cm_Gemmatimonadetes_10567_69_17
MADTKEKEPTQAGQADPGATPQGQEPQVADVAPAAPKPKQKEKQKDKQKGKKPAEGKPAAPAEPEGPPPEPAPPPRLHEFYEQRVRPKLAQQFGLTNPHEIPKLVKIVLNVGMGDASKNPKALEAAVAELGAITGQQPVVTRAKKAIANFNLREGMPVGCSVTLRAARMFEFLDRFISIALPRMRDFRGLPTDSFDGRGNYTIGIKEQMIFPEIDYDKVEKIHGMDITLVTSAGRDDTALALLRELGMPFRGEAPVAVVA*
>14_0919_02_20cm_Proteobacteria_5895_67_15
MSEVVAGKEGEKQRGKQKPAGKQKPADKQADTAAGKQPDAKAERAAPRRPSGPARLHQYYREQVVPRLRAELKLDNVMQVPRIRKITVNMGVGEAVADKKVMDAALADLTKITGQKPLITKSRKAIASFKLRAGLAVGAKVTLRGTRMYEFLDRLINIAMPRIRDFRGVSPRAFDGQGNYTLGVKEQIIFPEIQYDQVDQVRGMDITITTTARDDRHGRALLEAFSFPFRK*
>14_0919_02_20cm_Rokubacteria_5893_69_7
MAKADATKPAPKPQQQGGGKAAQAKGQPRREKTPETQPAIAKGRPKGTGQLPARLKDVFAKTVVPALMKERGYDNVWAVPRLNKIVINMGVGEGRDNAKIMDFATADLQAITGQKPIVTRAKKSIANFKLREGVPIGAKVTLRNARMYEFFDRLVNVALPRVRDFKGVPPKGFDGRGNYALGLREQLIFPEIVYDKIDKVRGMDVIFVTTARTDEDARALLAQLGMPFRES*
>14_0919_02_20cm_Rokubacteria_5917_70_9
MAKEAPKAPPKPQSGKPAAAAKARPRKGEGAPQGAAVAKGRPKGAGEVPPRLRVAFQQTVVPTLMKERGYTNPWQVPRVEKVVINMGVGEGRENAKVLDFATADLQSITGQKPIVTRAKKSIANFKLREGVPIGAKVTLRGARMYEFLDRLINVALPRVRDFKGVPSKGFDGRGNYALGLREQVIFPEIVYDKVDKIRGMDVSIVTTARTDEDARALLVHLGMPFRE*
>14_0919_05_20cm_Acidobacteria_1516_65_6
MSARLKEKYTKDVVPALKKEFGYKNVMAVPKVHKIVVNMGLGEATSNAKIVDTGADELARITGQKPVVRRAKKSIAAFKVRKGMPIGTMVTLRGERMWEFLDRLMTIALPRVRDFKGVSPRGFDGRGNYTLGLRDQLLFPEIDYMKVDKARGMNVSVVTTAKTDEEARKLLQFIGMPFRQS*
>14_0919_05_20cm_Actinobacteria_1528_70_7
MTDQSTTTAPTRERPRLRQQYATEIRDQLKESLGLSNVMEVPRLSKIVLNMGVGRATQQASLLEGAVRDLTTISGQKPLVTRARRSIAGFKLREGNPIGCKVTLRGDRMWEFFDRLVSLAIPRVRDFRGLSTQSFDGRGNYTFGVTEQLIFPEIDYDSIDTTRGMDITIVTTARTDAEGLALLAAFGFPFRREGQ*
>14_0919_09_20cm_Acidobacteria_1647_57_9
MKSRLQEKYRGETVPALMKRFGWKNRMAVPKLQKITVNIGLGEASQNVKLLDTAAQELGQITGQKAIITRAKKSIANFKIRRGMPIGCAVTLRGDRMYEFLDRLCNVVLPRVRDFRGLPSNAFDGRGNYTLGLKDQLVFPEIDYTRVDKIKGMNITLTTSAKNDEQGRELLKGLGVPLRERGAA*
>14_0919_09_20cm_Actinobacteria_1656_69_7
MPRQRVREIREEAGPREGGNGAQSSDGYKPRLKVLYEHELRPRLKDELGVSTLMDVPRLQKITLNMGVGEAKTDAKQLDAAIDELTTIAGQRAQVRRARKSIAQFKIRTGMPVGARVTLRGARMYEFLDRLVSIALPRIRDFRGLNPRAFDGRGNFSLGISEQIIFPEINYDDIQQVRGLDVAITTTAKSDDQAYALLRGLGLPFAEREQQ*
>14_0919_09_20cm_Actinobacteria_1709_68_9
MARPRKTSANGNGYQPRLKERYEQELRPQLKQQLGVSSLMDVPRLQKITLNMGIGDAKTEAKVLESALDQLTTIAGQRAQVRRARKSIASFKLREGMPVGVRVTLRGARMWEFLDRLVSIALPRIRDFRGLSTRSFDGRGNFSLGIREQIIFPEINYDDVDTIRGLDVAITTTAKDNEQAEALLRGLGMPFPGMAEPAPEGEET*
>14_0919_09_20cm_Bacteria_1653_55_12
MENEFYKDYKERVMPALQEQHGYKNVHQVPKVEKVVINTSVGSQADVKQALDDAKTELALITGQRAAETRAKKSISNFKLRKDQAIGAKVTLRGERMYEFLERLIKAALPRIRDFRGLSPRGFDGHGNYTLGVSDQSIFPEVELDKIKRNIGFDVTIVTTARTNAEAKSLLSEMGMPFSDRAKKLATASPSEGGPAGQAQAA*
>14_0919_09_20cm_Bacteria_1660_55_7
MENEFYKHYKERVMPALQQQHGYKNVHQVPKVEKVVLNTSVGSQSDVKQALDDAKTELALITGQRAAETRAKKSISNFKLRKDQAIGAKVTLRGERMYEFLERLIKAALPRIRDFRGVSPRGFDGHGNYTLGVSDQSIFPEIELDKIKRNIGFDVTIVTTARTNAEAKSLLSEMGMPFSDRAKKPAAQAA*
>14_0919_09_20cm_Bacteria_1670_60_14
MAARLRERYQREIAPTLAKEFDITNPMAVPKLEKIVINMGLGEAIANSKIVDTAAAELGTIAGQKPVVTRAKKSIASFKLRAGMPIGSMVTLRGDRMYEFLDRLVSIALPRVRDFRGVSPKSFDGRGNYTLGIREQLIFPEIDFNKVDKTRGMNISIVTTARNDEQARALLKALGMPFRQQ*
>14_0919_09_20cm_Bacteria_1671_55_7
MENEFYRHYKDRVVPALRERHKYKNVHQIPRVNKVVINTSVGSQPDIKQALDEAKVELALITGQQPAETRSKKSIANFKLRKDQVIGAKVTLRGDRMYEFLERLIKAALPRIRDFRGVSPRCFDGNGNYTLGVPDQTIFPEIEMDKIKRNIGFDVTIVTTARTDEEAKSLLSEMGMPFADRAKKLATTSPSEGGPAGQAQAA*
>14_0919_09_20cm_Bacteria_1673_55_10
MENEFYKYYKERVMPALQQQHGYKNVHQVPKVEKVVINTSVGSQADVKQALDDAKTELALISGQRAAETRAKKSISNFKLRKDQAIGAKVTLRGERMYEFLERLIKAALPRIRDFRGVPPRGFDGHGNYTLGVSDQSIFPEVELDKIKRNIGFDVTIVTTARTNAEAKSLLSEMGMPFSDRAKKLATVSPSEGGPTGQAQAA*
>14_0919_09_20cm_Bradyrhizobium_1652_62_11
MAETAYVPRLRAEYDRNIRGQLTEKFGYANVMQVPRLDKVVLNMGIGEAVNDRKKAETAAADLSLIAGQKAVVTYSRIAIATYKLRENQPIGCKVTLRKARMYEFIDRLVTVALPRVRDFRGLNPKSFDGRGNYSLGIKEHIIFPEIDFEKVGETWGMDITVCTTARTDDEARALLTAFNFPFRQ*
>14_0919_09_20cm_Sphingomonadales_1655_67_6
MAETKYTPRLRADYDERIVAAMTEKFGYTNRLQVPRIEKIVINMGVGDATQDKKRVETAAAEMELIAGQKPVITKAKKSIAQFKLREGMPIGVKVTLRRERMYEFLDRLVTIALPRVRDFRGLNPKSFDGRGNYAMGLKEQIVFPEINYDRIDRVRGMDIIITTTANTDEEARELLRLFNFPFPAAEQDQKQAA*
>14_0919_12_20cm_Acidobacteria_1789_58_8
MAKEKERKGKGPEKQESRVAAVARHSAKERPRLRSRFEKEIAPALMKELDLKNSMAVPRLHKIVVNMGVGEATQNAKILDPAVNELGQITGQKPVVTRAKKSIAAFKVREGMPIGAMVTLRGDRMYEFMDRLVTVVLPRVRDFRGVSTKSFDGRGNYTLGLHDQLIFPEIDYAKVDKLKGMNVTIVTTAGSDDQARSLLKHLGMPFRA*
>14_0919_12_20cm_Bacteria_1758_59_7
MKARLYQKYVESVRPALVEKRKYQNVHQVPRLEKIVINMGVSAQLEKSAVDDAARDLGLITGRKAVINKSRKSVANFKLRQGQPIGCRVTLRRDVMYEFFDRLVAAALPRIRDFRGVSSRSFDGRGNYSLGLSDQTIFPEIDLDKIKRHQGMDVSIVTTAPTDEEALDLLKLMGMPFAEGR*
>14_0919_12_20cm_Bacteria_1773_55_7
MENEFHRYYKEHVVPALQKLHGYKNVHQIPKVEKVVINTSIGSQSDVKQALEEAKAEIALITGQRLVEALAKKSISNFKLRKGQAIGAKVTLRGERMYEFLERFIKAALPRIRDFRGVSPRCFDNHGNYTLGISDQSIFPEIELDKIKRNIGFDVTIVTTARTDEEAKSLLSEMGMPFSDRARKPAAQPA*
>14_0919_12_20cm_Bacteria_1787_55_6
MENEFHRYYKEHVMLALQKLHGYKNVHQIPKVEKVVINTSIGSQSDVKQALEEAKAELALITGQRAVETLAKKSISNFKLRKDQAIGAKVTLRGERMYEFLERFIKAALPRIRDFRGVSPRCFDNHGNYTLGISDQSIFPEVELDKIKRNIGFDVTIVTTAQTDEEAKSLLSEMGMPFSDRARKPAAQPA*
>14_0919_12_20cm_Ktedonobacter_racemifer_1829_53_9
MASRLKEKYQQEVVPALQKEFNYKNPMQVPGVHKVVVNIGMGEVIQNAKAMDAAVSDLATITGQRPVITRAKRSVAAFKLREGMQIGCMVTLRGDRMYQFLDKLVNVALPRLRDFQGVSPEAFDGRGNYTLGLREQLVFPEIDYDKVDKVRGMEVSIVTTARTDEEGRRLLKLMGMPFKK*
>14_0927_02_20cm_Bacteria_1922_67_12
MAAVLKERYDTAVKDELRKQFSYGNVMQIPKVDKIVLNIGMGEAIGNAKAMDAAAGDLAKITGQRPIVTKSKKAISNFRLRVGMPIGLKVTLRGERMWHFLEKLVTVALPRIRDFQGVPDKSFDGRGNYSLGLKEQLVFPEIEYDKIDRLRGMEITICTTARTDEEARALLRSLGMPFRTASS*
>14_0927_02_20cm_Betaproteobacteria_1910_66_14
MAKDEKPRQEQKPAQAQKPAPKKEAAAKKEAAPKSDAPQLPAPPARLAIYYREKVVPELMQKFAYKTVMQVPRLHKITLNMGVGETTTDKKTLDNALADMTRIAGQKPVVTKARRSIANFKVRAGFPVGCMVTLRGARMYEFFDRLVNIAMPRIRDFRGVSNRAFDGRGNYSLGFKEQIIFPEIDYDKIDTLRGMNIAITTTAKTDDEARALLAAFRFPFKH*
>14_0927_02_20cm_Bradyrhizobium_1950_62_7
MPRARLHEQYETTIRPALMQEFGYKNPMQVPRLEKIVVNMGVGEAVQDSKKAEAAAADLTAITGQHPVITKAKRSIATFKLRQGMPIGCKVTLRRERMYEFLDRLITVALPRVRDFRGISGRSFDGRGNFALGLKEQLVFPEIDYDRVDATRGMDVVIVTTAGTDAEAKALLKAFDMPFAN*
>14_0927_02_20cm_Deltaproteobacteria_1930_68_11
MADDKKKQEDKQKKHAHGEGPVTDAKAHAEAKKAGGGGGKKKGARDQKGPKTIQAAEGKAASRGEHPARLGIAYKEQIIPALMKDFGYKNPMQVPKVEKVVVNMGLGEAITNNKLIEQAEEQMMAITGQKAVVTRSRKSIANFKLRENQPIGVMATLRKDRMYEFLDRLLNTALPRVRDFKGVSVKSFDGRGNYTLGIKEQIIFPEINYDRIEKIKGMNITIVTTARSDEEGRALLRYFGMPFRTA*
>14_0927_02_20cm_Gemmatimonadetes_1934_69_10
MADTKEKEPTQAGQADPGATPQGQEPQVADVAPAAPKPKQKEKQKDKQKGKKPAEGKPAAPAEPEGPPPEPAPPPRLHEFYEQRVRPKLAQQFGLTNPHEIPKLVKIVLNVGMGDASKNPKALEAAVAELGAITGQQPVVTRAKKAIANFNLREGMPVGCSVTLRAARMFEFLDRFISIALPRMRDFRGLPTDSFDGRGNYTIGIKEQMIFPEIDYDKVEKIHGMDITLVTSAGRDDTALALLRELGMPFRGEAPVAVVA*
>14_0927_02_20cm_Proteobacteria_1912_67_13
MSEVVAGKEGEKQRGKQKPAGKQKPADKQADTAAGKQPDAKAERAAPRRPSGPARLHQYYREQVVPRLRAELKLDNVMQVPRIRKITVNMGVGEAVADKKVMDAALADLTKITGQKPLITKSRKAIASFKLRAGLAVGAKVTLRGTRMYEFLDRLINIAMPRIRDFRGVSPRAFDGQGNYTLGVKEQIIFPEIQYDQVDQVRGMDITITTTARDDRHGRALLEAFSFPFRK*
>14_0927_02_40cm_Bacteria_2065_55_7
MDNEFYRDYRERVMPALQKAHGYKNVLQIPKVEKVVINTSVGSQSDVKQALEEAKAELALITGQRPVETLAKKSISNFKLRKSQAIGAKVTLRGERMYEFLERFIKAALPRIRDFRGVSPRCFDKHGNYTIGISDQSIFPEVELDKIKRNIGFDVTIVTTARTDEEAKSLLSEMGMPFSDRARKPAAQPA*
>14_0927_02_40cm_Betaproteobacteria_2090_64_10
MARLQDYYRKDVVPDLMKKFGYKTSMQVPRIKKITLNMGVGETTTDKKILDNAVADLTKIAGQRPVITLAKKSIATFKVRKGFPVGCMVTLRGKRMYEFLDRLVTVAIPRIRDFRGISSRAFDGRGNYSLGVKEQIIFPEIEYDKIDVLRGLNISITTTAKNDDEARALLAAFRFPFKT*
>14_0927_05_20cm_Acidobacteria_2153_57_9
MKSRLQEKYRGETVAALMKRFGWKNRMAVPKLQKITVNIGLGEASQNAKLLDTAAVELGQITGQRAIITRAKKSIANFKIRKGMPIGCAVTLRGDRMYEFLDRLCNVVLPRVRDFRGLPSNAFDGRGNYTLGLKDQLVFPEIDYTRVDKIKGMNITLTTSAKNDEQGRELLKGLGVPLRERGAA*
>14_0927_05_20cm_Alphaproteobacteria_2149_63_9
MADTETKTKAKGERAAASDKTPRPEKGEKSQQAQKPDRAGKPAKGDAAAAPVAKPRKPEERVTPRLKTYFDEVVRKKLSDEFGYKNRMQVPVIEKVVINMGIGEGVNDRKKVEAAANDLSRIAGQKAVITKARKSIATFKVRDGQAIGCKVTLRKTRMYEFVDRLINIALPRVRDFRGLSPKSFDGGGNYTIGVKEHIIFPEIDYDKVADVWGMDITVCTSAKSDDEARALLSAFNFPFRQ*
>14_0927_05_20cm_Bacteria_2170_55_9
MENEFHRFYKERVMPALQKLHGYKNVHQIPKVEKVVINTSIGSQSDVKQALEEAKAEIALITGQRAVETLAKKSISNFKLRKGQAIGAKVTLRGERMYEFLERFIKAALPRIRDFRGVSPRCFDNHGNYTLGISDQSIFPEIELDKIKRNIGFDVTIVTTARTDEEAKSLLSEMGMPFSDRARKPAVQPA*
>14_0927_05_20cm_Bacteria_2171_66_7
MAKAKQQAPKKEAAPKAPGTKSEAPPRLLQTYRNTIVQQMTKEFDYGNVMQVPRLNKIVVNVGIGEAKDNDKALDAAVGDVTTITGQKPQLIKARKSVAAFKLREGQTIGIKTTLRGRRMWYFLDKLLNVALPRIRDFRGVTPDGFDGRGNYTLGLREQVVFPEVDYDKIDKLRGLEVSLITTARNDDEARSLLTRLGMPFRKR*
>14_0927_05_20cm_Euryarchaeota_2162_65_6
MAGMREIRIEKVVVNVGVGEAGEKLVKAQKVLELVTKQKSVQTLSHQAVRDWGVRRNMPIGTRVTLRGDAADVFLKAALEIRNNRLPGYSFDPRGNVSFGIQDYTDFPGMKYDPEVGVFGMDVAVSLQRPGFRIARRAVRARKIPRRHRVSREEGMTFMKDRYKVEVVE*
>14_0927_05_20cm_Gemmatimonadetes_2145_69_13
MADTKEKDPTQAGQADPGATPQGQEPQAADVAPAEAPAAPKLKQKEKQKDKQKGKKPAEGKPAAPAEPAGPPPEPAPPPRLHEYYEQKVRAKLAQQFGLKNPHEVPRLVKIVLNVGMGDATKNPKGLDAAVAELAAITGQQPVVTRAKKAIANFNLREGMAVGCSVTLRGARMYEFLDRFISIAVPRMRDFRGLPSDSFDGRGNYTVGIKEQMIFPEIDYDKVEKIHGMDITLVTTAGRDDTAQALLRELGMPFRGEAPVAVA*
>14_0927_05_20cm_Ktedonobacter_racemifer_2220_52_8
MASRLKEKYQQEVVPALQKEFNYKNPMQVPGVHKVVVNIGMGEVIQNAKAMDAAVSDLATITGQRPVITRAKRSVAAFKLREGMQIGCMVTLRGDRMYQFLDKLVNVALPRLRDFQGVSPEAFDGRGNYTLGLREQLVFPEIDYDKVDKVRGMEVSIVTTARTDEEGRRLLKLMGMPFKK*
>14_0927_05_40cm_Armatimonadetes_2321_65_11
MTDAKKRAETERKAPEGKKAAPETKKPAPEAKKVAAGKKAAPETVAAPERKAPGPERKAPGPERKAQAPEPKAPAAAPAEPTVRAPARLKDRYRAEAVPRLRERFRYRNVMEVPRLEKVVINVRVGDATTDSRFLDKAAEELAVIAGQRPVIPRAKKSIAAFKLRRGLPIAAKVTLRGDRMYQFVDKLFNIALPRIKDFKGISERQFDGRGNLNIGVREQLIFPEIDYDKVEKVRGMDITLVTTAQTDEEARELLRLLGLPLREAGAVTA*
>14_0927_05_40cm_Bacteria_2305_68_11
MAKAKQQTAKKEQAPRAPGTKSEQAPRMLTTYRETIMPQLTKEFDYANVMQVPRVEKIVVNIGIGEAKDNDKALDAAVGDVTTITGQKPQLVKAKKSVAAFKLRAGQTVGIKTTLRGRRMWYFLDKLLNVALPRIRDFRGVSPDGFDGRGNYSLGMREQVVFPEIDYDKIDKLRGLEVSIVTTARSDDEARSLLTRLGMPFRKR*
>14_0927_05_40cm_Bacteria_2310_66_7
MADEKEPKEKKQAKPKPEGAAEANADAKPKGEAKPKGDAKPKGEAKAKGEGKAKGDSRRKGGKDAPSGPAIGEAEPPARVPRLREHFEQKVLPELMKRFQYKNPMQVPRLKKIVVNMGVGDALLNIKMLDAAVAELTTITGQKPSIRKAKKSIANFKLREGQPIGCMVTLRGPRMYEFYDRLINVALPRIRDFRGVPMKSFDGQGNYTLGITEQIIFPEINYDKVEKIRGMDVTFVTSAENDEQGQELLRLMNMPFRQRQA*
>14_0927_05_40cm_Bacteria_2314_68_10
MASAAPSSTIVSGMKQRYDTQVKDELRKQFNYDNVMRIPRLAKVVINIGMGESIGNAKAMDAAAGQLAQITGQKPIVTKSKKAISNFRLRIGMPIGLKVTLRGPRMWHFYEKLVTVALPRIRDFQGIPERSFDGRGNFSLGLKEQLVFPEIEYDKIDRLRGMEITIVTTAKTDEEARALLRSLGMPFKKAS*
>14_0927_05_40cm_Bacteria_2349_55_8
MENEFHRHYKERVMPALQKLHGYKNIHQVPRVEKVVINTSVGSQSDVKQALEEAKAELALITGQRPLETLAKKSISNFKLRKDQAIGAKVTLRGERMYEFLERFIKAALPRIRDFRGVSPRCFDNHGNYTLGISDQSIFPEVELDKIKRNIGFDVTIVTTAQTDEEAKSLLSEMGMPFSDRAKKPAAQAA*
>14_0927_05_40cm_Bacteria_2367_66_6
MAKAKQAPKKEQAPKAPGTRSEAPPRLLQSYRKTVTQQLTKEFDYGNAMQVPRVDKIVVNIGIGEAKDNDKALDAAVGDVQTITGQKPQLVKAKKSVAAFKLRAGQTVGIKTTLRGRRMWYFLDKLLNVALPRIRDFRGVSPDAFDGRGNYSLGLREQVIFPEIDYDKIDKLRGLEVSIITTAKTDDEARSLLTRLGMPFRKR*
>14_0927_05_40cm_Rokubacteria_2323_69_8
MAKESAPPTTQKTPAARPAPKAQQPKKGAGAAAPAAAVAKGRPKGTGETKPRLKELFHKTVVQAVMKERGFANPYQVPRLEKVVINMGVGEGRENAKVLDFATADLQAIAGQRPVVTRAKKSIANFKPREGVPSGAKVTLRGARMYEFLDRMINVALPRVRDFRGVPPKGFDGRGNYALGLREQLIFPEIVYDKIDKVRGMDISIVTTARTDEDAKVLLTHLGMPFRE*
>14_0927_05_40cm_Verrucomicrobia_2334_55_12
MENEFYRHYKDRVVPALRERHKYKNVHQIPRVHKVVINTSVGSQSDIKQALDEAKVELALITGQQPAETRSKKSIANFKLRKNQVIGAKVTLRGDRMYEFLERLIKAALPRIRDFRGVSPRCFDGNGNYTLGVPDQTIFPEIEMDKIKRNIGFDVTIVTTARTDEEAKSLLSELGMPFSDRAKKLATASPSEGGPAGQAQAA*
>14_0927_09_20cm_Acidobacteria_6034_64_8
MSRLKDRYSKDVAPALKKEFGYKNVMAIPKIEKVVVNMGLGEATQNAKIVDTGTDELARVTGQKPVVTRAKKSIAQFKVRKGMPIGTMVTLRGERMWEFLDRLISVALPRVRDFRGVSPRGFDGRGNYTLGLKDQLLFPEIDYMKVDKARGMNISVVTTAKTDEESRKLLQLLGMPFRAN*
>14_0927_09_20cm_Bacteria_6025_66_9
MSVAASPPRVELRLRQRYQDKIVPVLIQRFAYTNVMQVPRLVKVVANIGVGESIQNPKALDAAVADLKKITGQQPVVLKSRKAIANFKLRAGLPIGVKVTLRGARMYQFVDKLLSVGLPRIRDFRGISPSGFDGKGNYTLGLREQLIFPEVEYDKIDKLRGLEVTFVTTARTDDEARALLAELGFPFRK*
>14_0927_09_20cm_Bacteria_6029_68_7
MAKAKTKSPDTGPARVPMLLEQYREKILPQLMREFDYGNVMEAPRVAKVVVNIGIGEGKDNDKALDAARGDVRTITGQQPVTVRARKSVAAFKLREGQPVGLRTTLRGRRMYYFLEKLINVALPRIRDFRGVSAEAFDGRGNYSLGLREQIIFPEVDYDKIDKLRGLEVTVVTTARTDEEGRSLLTQLGMPFRK*
>14_0927_09_20cm_Bacteria_6032_66_9
MSVTASPPRVELRLKKRYQDKIVPALIQRFAYTNAMQVPRLVKVVANIGVGESIQNPKALDAAVADLKKITGQQPVVLKSRKAIANFKLRAGLPIGVKVTLRGARMYQFVDKLLSVGLPRIRDFRGISPTGFDGKGNYTLGLREQLIFPEVEYDKIDKLRGLEVTFVTTARNDDEARALLAELGFPFRK*
>14_0927_09_20cm_Bacteria_6036_55_7
MENEFYRDYKERVVPALQQQHGYKNIHQVPKVDKVVINTSVGSQSDVKQALDDAKTELALISGQHAAETRSKKSISNFKLRKDQAIGAKVTLRGERMYEFLERLIKAALPRIRDFRGVSPRGFDGHGNYTLGVSDQSIFPEVELDKIKRNIGFDVTIVTTARTNAEAKSLLSEMGMPFSDRARRSAAQAA*
>14_0927_09_20cm_Candidatus_Koribacter_versatilis_6076_59_10
MAEKKNQARLRDRFQKEVAPALMKEFELKNPMAVPRLHKIVVNMGLGEATQNAKVIDPAAAELGQITGQKPVVTRAKKSIAAFKVRAGMPIGAMVTLRGDRMYEFFDRLVNVALPRVRDFRGLSSKSFDGRGNYTLGLREQLIFPEIDYAKVDKSKGMNVTIVTTAKSDNEARALLKHMGMPFRT*
>14_0927_09_20cm_Euryarchaeota_6086_64_13
MADMREIRIEKVVVNVGVGEAGEKLVKAQKVLELVTKQKSVQTLSHRAVRDWGVRRNMPIGTRVTLRGSPAETFLKSALDIRSNRLPAYSFDPRGNFSFGIQDYTDFPGMKYDPEIGVFGMDVSVSLQRPGWRVSRRANRPRPVPRRHRVSRAEGIQFMKDRFKVEVVE*
>14_0927_09_20cm_Nitrospirae_6046_58_5
MAKSEKGSAGKAVEKKAAPKKEVASAPAGKEASKEAGKAPDGPKFPPRLKETYRRQVVPALMKEFSYKNPMQVPRLERIVLNVGMGEAIQNVKLLESASTELGVVTGQRPVITKAKKAIAGFKLRQGMPIGVKVTLRSDRMYEFLDRLVSVALPRIRDFRGVSPKAFDGRGNYTLGLKEQLIFPEIKYDSAASIHGMDITIVTTAKTNDEGKALLRHLGMPFRQ*
>14_0927_09_40cm_Actinobacteria_6174_67_9
MSTRVREVRKEAARADYAPRLKQLYEGDLRAQLKDELGLSSSMEVPRIQKITLNMGVGEAKKGMPIGARVTLRGTRMYEFLDRLIAIALPRIRDFRGLNPGSFDGRGNYSLGIREQIIFPEIDYDDIQQVRGLDVAITTSAKTDEHGLALLRGLGMPFAADGREQ*
>14_0927_09_40cm_Bacteria_6155_68_24
MADTKEKEPKQGRAADPGAVPRGEPAAEQPAVDPGTTPQGQEPKVADVAPAEAPAAPKPKKEKQKGKKPAEGKPAAPAEPEGPPPEPAPRARLLDYYERQVRAKLTQQFGLKNPHQIPKLVKIVLNVGMGDATKNPKGLEAAVAELGAISGQRPVVTRAKKSIANFNLRQGMAVGCAVTLRGGRMFEFLDRFISVAVPRMRDFRGLPTDSFDGHGNYTIGIKEQMIFPEIDYDKVEKIHGMDITFATSAGRDDTALALLRELGMPFRGEAPVAVG*
>14_0927_09_40cm_Bacteria_6180_67_14
MAAVLKERYDKNVREDLRKQFSYGNVMQIPKVEKIVLNIGMGEAIGNAKAMDAAAGDLAKITGQRPVVTKSKKAISNFRLRVGMPIGLKVTLRGERMWHFLEKLVTVALPRIRDFQGVPDKSFDGRGNYSLGLKEQLVFPEIEYDKIDRLRGMEITICTTARTDEEARALLRSLGMPFRTAS*
>14_0927_09_40cm_Bacteria_6194_63_9
MPPRLKERYREEIVPALVKEFGYANAMQAPRVEKVTLNVGTGEAVQNAKALDAASTDIATITGQHPVITRAKKSIANFKLREGMPIGVMVTLRGDHMWEFLDRTLNAALPRIRDFQGVSPNSFDGRGNYSLGIREQVIFPEIEYDKIDKIRGMQITICTTAKTDEEGQRLLELLGMPFARRG*
>14_0927_09_40cm_Candidatus_Nitrososphaera_gargensis_6162_48_8
MKKINVDKVVINIGVGKSGEPIEKAKKALLELTGQQPAVRGAKKTVRDFGIHKGEPIGAVVTLRRDLATEFLKRVAAAKKNMFKASSFDNYGNISLGIHEHIDIPGTKYNPDIGIFGMDVNVVLSRPGYRIARKSRKSAKIGKTHRINKDDAIEFFKQEYGVGVE*
>14_0927_09_40cm_Verrucomicrobia_6186_55_17
MENEFYRHYKDRVVPALRERHKYKNVHQIPRVHKVVINTSVGSQPDIKQALDEAKVELALITGQQPAETRSKKSIANFKLRKDQIIGAKVTLRGDRMYEFLERLIKAALPRIRDFRGVSPRCFDGNGNYTLGVPDQTIFPEIEMDKIKRNIGFDVTIVTTARTDEEAKSLLSELGMPFSDRAKKLATASPSEGGPAGQEQAA*
>14_0927_12_20cm_Alphaproteobacteria_6330_65_13
MTRLQERYDSEVKPALMQEFGYKNALQVPRLDKIVVNVGVGEAVQDAKKIDAAVNDLTAITGQHPIVIRAKQSIATFKLRQNMPIGVKVTLRRQRMYEFLDRLINIALPRVRDFRGVSGRSFDGRGNYALGLREQLVFPEIDYDKVDAVRGMDIVIVTTAKTDAEAKALLRGFEMPFQN*
>14_0927_12_20cm_Bacteria_10555_57_16
MKSRLQERYRGETVPALMKRFGWNNRMAVPKLQKITLNIGLGEASQNVKLLDTAAQELGQVTGQKAVITRAKKSIANFKIRKGMPIGCAVTLRGDRMYEFLDRLCNVVLPRVRDFRGLPSNAFDGRGNYTLGLKDQLVFPEIDYTRVDKIKGMNITLTTSAENDEQGRELLKGLGVPLRERGAA*
>14_0927_12_20cm_Bacteria_10576_70_8
MKAGLKERYDKTLKDELRKQFSYPNIMQVPRVEKVILNIGMGEAIGNAKAMDAAAQDLATITGQRPIVTKSRRAISNFRLRVGMPIGLKVTLRGERMWHFLEKLVTVALPRIRDFQGVPDRSFDGRGNFSLGLKEQLVFPEIDYDKIDRLRGLEVTIVTTARTDEEGRALLRGLGMPFRTVTAER*
>14_0927_12_20cm_Bacteria_6328_66_16
MAKAKQSPAKKESAPKAPGTKSEAPPRLLLAYRDTIAQQMTKEFDYGNTMQVPRLDKIVVNIGIGEAKDNDKALDAAVGDVVTITGQKPQLIKAKKSVAAFKLRAGQTVGIKTTLRGRRMWYFLDKLLNIALPRIRDFRGVSPDGFDGRGNYSLGLREQVVFPEVDYDKIDKLRGLEVSIITTARTDDEARSLLTRLGMPFRKR*
>14_0927_12_20cm_Bacteria_6329_70_21
MAVATAGSERPRLQQRYLDEIVPALVKEFRYQNAMRVPKLEKIIVNIGLGEAIQNGRAIDAASADVRTITGQQPIVIRARKSVAAFKLRTGMPIGVKVTLRGRRMYEFFDKLVNIVLPRIRDFRGVDTKSFDGHGNYTLGLREQLVFPEIDYDKIDKLRGLEVCLVTTASSDDEARALLTHFGMPFRRPGQQG*
>14_0927_12_20cm_Bacteria_6334_66_10
MTKAKVQQKKQDTKQAAPKAPGTKSEETPRMLVSYRDKIVPQMTKEFEYENVMQVPRVAKVTVNVGIGEAKDNDKALDAAVGDVVTITGQKPALIKARKSVAAFKLRAGQTVGIKTTLRGRRMWYFLDKLLNVALPRIRDFRGVNPDGFDGRGNYTLGLREQVVFPEIDYDKIDKLRGLEVSITTTARNDDEARSLLTRLGMPFRKR*
>14_0927_12_20cm_Bacteria_6337_66_10
MAKAKQQPKKEQAPKAPGTKSEAPPRLLSVYRDTVMQQLTKEFDYANVMQVPRVDKVVVNIGIGEAKDNDKALDAAVGDVVTITGQKPQLIKAKKSVAAFKLRAGQTVGIKTTLRGRRMWYFLDKLLNVALPRIRDFRGVNPEGFDGRGNYSLGMREQVVFPEIDYDKIDKLRGLEVSIITTARNDEEARSLLTRLGMPFRKR*
>14_0927_12_20cm_Bacteria_6339_54_8
MARLKERYSKEVAPAIAKEFGIENPMAVPRLDKIVLNMGMGEAIANAKVLDTAVEELKSIAGQKPVITRAKKSIASFKLRQGMPIGVMVTLRGEQMYEFFDRLVSIALPRVRDFRGVSPKAFDGRGNYTIGVREQLIFPEIDFNKVDKTRGMNISIVTTARNDEQARALLKALGMPFRT*
>14_0927_12_20cm_Bacteria_6349_56_8
MDNEFYRDYKDRVMPALQKQHGYKNVHQVPKVEKVVINTSVGSQSDVKQALEEAKAELALITGQRAIETRAKKSISNFKLRKDQAIGAKVTLRGERMYEFLERFIKAALPRIRDFRGVSPRCFDRHGNYTLGVSDQSIFPEVELDKIKRNIGFDVTIVTTARTDEEAKSLLSEMGMPFSDRARKPAAQPTA*
>14_0927_12_20cm_Bacteria_6356_55_8
MENEFHRYYKEHVVPALQKLHGYKNVHQIPKVEKVVINTSIGSQSDVKQALEEAKAEIALITGQRPVEALAKKSISNFKLRKGQAIGAKVTLRGERMYEFLERFIKAALPRIRDFRGVSPRCFDNHGNYTLGISDQSIFPEIELDKIKRNIGFDVTIVTTARTDEEAKSLLSEMGMPFSDRARKPAAQPA*
>14_0927_12_20cm_Bacteria_6362_55_16
MENEFYKYYKERVMPALQQQHGYKNVHQVPKVEKVVINTSVGSQADVKQALDDAKTELALISGQRAAETRAKKSISNFKLRKDQAIGAKVTLRGERMYEFLERLIKAALPRIRDFRGVPPRGFDGHGNYTLGVSDQSIFPEVELDKIKRNIGFDVTIVTTARTNAEAKSLISEMGMPFSDRAKKLATASPSEGGPAGQAQAT*
>14_0927_12_20cm_Bacteria_6393_69_7
MATATGTTTGTNGYEPRFKRRYIDEIRPRLIAETGLNVMAVPRVVKIVVNMGVGEAVKEAKTLDEAVNELRIITGQKPMVTKARRSIAGFKLREGVPIGAKVTLRGDRMWEFLDRLLSIALPRIRDFRGLNPRSFDGKGNYSFGVTEQLIFPEIDYDKVTTIRGMDITIATTATTDEQGKALLAAFGFPFRTG*
>14_0927_12_20cm_Bacteria_6407_55_7
MKARLKERYQKEVAPAIAKEFAIKNPMAVPRLEKIVINMGMGEAVANAKVLDTATEELKAIAGQKPVITRAKKSIASFKLRQGMPIGVMVTLRGEQMYEFLDRLVSVALPRVRDFRGVSPKAFDGRGNYTIGIREQLIFPEIDFNKVDKLRGMNISIVTTARDDDQARALLKGLGMPFRQ*
>14_0927_12_20cm_Bacteria_6453_67_15
MAAVLKERYDTAVKDELRKQFSYGNVMQVPKVDKIVLNIGMGEAIGNAKAMDAAAGDLAKITGQRPVVTKSKKAISNFRLRVGMPIGLKVTLRGERMWHFLEKLVTVALPRIRDFQGVPDKSFDGRGNYSLGLKEQLVGMPFRTAS*
>14_0927_12_20cm_Chloroflexi_6351_68_7
MNTVLKERYDKTVRDELRKQFSYRNVMQVPKVERIILNIGMGEAIGNAKAMDAAAGDLAAITGQRPIITKSRKAISNFRLRIGMPIGLKVTLRGERMWHFLEKLITVALPRIRDFQGVPDKSFDGRGNYSLGLKEQLVFPEIEYDKIDRLRGMEITIVTTARTDEEGRALLRGLGMPFRTAS*
>14_0927_12_20cm_Deltaproteobacteria_10562_68_13
MADDKKKHDEEKKDKKHAHGEGPVTDAKAHAEAKTKQQPKKRGKQEKGPATITAAPGKAQARGEQPARLGIAYKEQIIPALMKDFGYKNPMQVPKVEKVVVNMGLGEAITNNKLIEQAEEQMMAITGQKSIVTRSRKSIANFKLRENQAIGVMATLRRDRMYEFLDRLLNIALPRVRDFKGVGHKSFDGKGNYTLGIKEQIIFPEINYDRIEKIKGMNVTIVTTAKSDEEGRALLRYLGMPFRTA*
>14_0927_12_20cm_Gemmatimonadetes_6374_68_7
MADTKEKEPKQARQADPGETPPGQEPKAADVAPAEPKPKQKDKQKDKQKGKKPAEGKPAAPAEPEGPPPEPAPPPRLHEYYEQRVRPKLAQQFGLTNPHEIPKLLKIVLNVGMGDASKNPKALEAAVAELAAITGQQPVVTKAKKAIANFNLRQGMPVGCSVTLRAARMFEFLDRFISIAVPRMRDFRGLPTDSFDGRGNYTIGIKEQMIFPEVDYDKVEKIHGMDITLVTSAGRDDTALALLRELGMPFRGEAPVAVA*
>14_0927_12_20cm_Ktedonobacter_racemifer_6382_54_7
MASRLKEKYQQEVVPALQKEFNYKNPMQVPGVHKVVVNIGMGEVIQNAKAMDAAVSDLATITGQRPVITRAKRSVAAFKLREGMQIGCMVTLRGDRMYQFLDKLVNVALPRLRDFQGVSPEAFDGRGNYTLGLREQLVFPEIDYDKVDKVRGMEVSIVTTARTDEEGRRLLKLMGMPFKK*
>14_0927_12_20cm_Rokubacteria_6348_71_8
MAKDATKDAPKPAAKPQAAAKPSGDKAQRKKGEGAAQAPSIAKGRPKGTGTVPARLKETFHKTLLPALMKARGYTNPWQVPRVEKIVINMGVGEGRENAKVLDFATAELQAITGQKPVVTRAKKSIANFKLREGVPIGAKVTLRGARMYEFLDRLVNVALPRVRDFKGVPPKGFDGRGNYALGLREQLIFPEIVYDKIDKVRGMDIIIVTTARTDEDAKALLTHLGMPFRE*
>14_0927_12_20cm_Rokubacteria_6355_71_8
MANPGSPPAPKAQAPKPGAKPAAKPQPGRKGPAPDAAPIAKTRPKGTGEVPPRLKEHFGRAVTPALMKERGYSNVWQVPRLEKIVINMGVGEGRENAKVLDFATADLQLIAGQKPIVTRAKKSIANFKLREGVPIGAKVTLRGARMYEFLDRLMNVALPRVRDFKGVPPKGFDGRGNYALGLREQLIFPEIVYDKIDKVRGMDIVIVTTARTDEESRALLAQLGMPFRES*
>14_0927_12_20cm_Verrucomicrobia_10548_59_7
MKARLYQRYVESVRPALVEKRKYQNVHQVPRLEKIVINMGVSAQLEKSAVDDAARDLSLITGRKAVINKSRKSVANFKLRQGQPIGCRVTLRRDVMYEFFDRLVAAALPRIRDFRGVSSRSFDGRGNYSLGLSDQTIFPEIDLDKIKRHQGMDVSIVTTAPTDEEALDLLKLMGMPFAEGR*
>14_0927_12_40cm_Acidobacteria_10611_58_16
MKSRLQEKYRSETVPALMKRFGWKNMMAVPKLQKITVNIGFGEASQNVKLLDTAAVELGQITGQKPVITRAKKSIANFKIRKGMPIGCAVTLRGDRMYEFLDRLCNVVLPRVRDFRGLPSNAFDGRGNYTLGLKDQLVFPEIDYTRVDKIKGMNITLTTSAKNDEQGRELLKGLGVPLRERGAAQ*
>14_0927_12_40cm_Acidobacteria_6535_59_9
MSRLRDRYRSEVIPALMKRFGYKNPMAVPKVAKVVVNIGLGEASQNIKLLDVAAVELGQISGQRAVITRAKKSIANFKIRKGMPIGCCVTLRGERMYEFLDRLCNVVLPRVRDFKGLSPNAFDGRGNYTLGLRDQLVFPEIDYTRVDKIKGMNITLTTTARNDEEGRELLKLIGVPLRG*
>14_0927_12_40cm_Archaea_6568_52_16
MSQNMAEEESSNPLRVVRIEKVTLNIATGKSGEPLEKAKKVLTQLTNKTPTTKQAKKAIKDFGVRKGEPIAAVVTLRGKDAAEFLKRALDAVSNKVNERSFDDYGNVSFGIKEHIEIPGTRYVPELGIFGATIHVTLGRPGYRIRSRAIRPSKIGRNHYVSKEDAVKFMQNNFGTTTGN*
>14_0927_12_40cm_Bacteria_6503_65_17
MAKAKQAPKKEQAPKAPGTRSEAPPRLLQSYRETVTQQLTKEFDYGNAMQVPRVDKIVVNIGIGEAKDNDKALDAAVGDVQTITGQKPQLVKAKKSVAAFKLRAGQTVGIKTTLRGRRMWYFLDKLLNVALPRIRDFRGVSPDAFDGRGNYSLGLREQVIFPEIDYDKIDKLRGLEVSIITTAKTDDEARSLLTRLGMPFRKR*
>14_0927_12_40cm_Bacteria_6506_67_17
MSAAAPGSVQLRLRDHYTQKVAPALMQRFAYSNVMQVPRLVKVVVNIGIGEALTNPKALDAAMADLKMVSGQQPIAIRSRKAIANFKLRAGVVIGLKVTLRGARMYQFVDKLVSVALPRIRDFRGVSPTGFDGRGNYTLGLREQLVFPEIDYDKIDKVRGMEVTFVTTARTDDEARVLLTELGFPFRK*
>14_0927_12_40cm_Bacteria_6509_66_7
MAKAKQQAPKKEQAPKAPGTKSEAPPRMLLAYRDTVMPQLTKEFDYGNVMQVPRIEKVVVNIGIGEAKDNDKALDAAVGDVTTITGQKPQLVKAKKSVAAFKLRAGQIVGIKTTLRGRRMWYFLDKLLNVALPRIRDFRGVSPDGFDGRGNYSLGLREQVVFPEIDYDKIDKLESLAKKSSIERWKRDLATPKFKVRFHNRCRICGRPRAYLRKFGMCRICFRTHAAEGRIPGITKSSW*
>14_0927_12_40cm_Bacteria_6525_71_6
MSDKDKDKQEQKGKGGDKPQGGDKRDPAGAEKAAQRAEAKARKKGEGDADKAEKPKAAKPSGPKVPARIKERYVKEVVPTLMKERNYPNVMAVPRLRKIVVNMGVGEATQNIKVLDAAMEELGRITGQRPAMRRSRKSIAAFRLRQGMPIAATVTLRGDRMYEFVDRLFNVALPRVRDFRGVPTNSFDGRGNYTLGLKDQLIFPEVDYAKVEKMRGMNVTFVTSARTDEESKLLLQHLGMPFRSQQEGR*
>14_0927_12_40cm_Bacteria_6538_55_7
MENEFYRHYKERVMLALKELHGYKNVHQIPKVDKVVINTSVGSQSDVKQALEEAKAELALITGQRPVETLAKRSISNFKLRKSQAIGAKVTLRGERMYEFLERFIKAALPRIRDFRGVSPRCFDKHGNYTLGISDQSIFPEVELDKIKRNIGFDVTIVTTARTDEEAKSLLSEMGMPFSDRARKPAAQPA*
>14_0927_12_40cm_Bacteria_6541_66_9
MSKAKTQSPSRAKGAGAPVDKKAAAPKAPGTRSEEAPRLLIAYRDKVVPQLTKEFEYENVMEVPRVAKVVVNIGIGEAKDNDKALDAAVGDVVTITGQKPALIKARKSVAAFKLRAGQTVGIKTTLRGRRMWYFLDKLLNVALPRIRDFRGVNPDGFDGRGNYSLGLREQVVFPEIDYDKIDKLRGLEVSIVTTARNDDEARSLLTRLGMPFRKR*
>14_0927_12_40cm_Bacteria_6572_56_7
MDNEFYRDYKDRVMPALQKQHGYKNVHQVPKVEKVVINTSVGSQSDVKQALEEAKAELALITGQRAIETRAKKSISNFKLRKDQAIGAKVTLRGERMYEFLERFIKAALPRIRDFRGVSPRCFDRHGNYTLGVSDQSIFPEVELDKIKRNIGFDVTIVTTARTDEEAKSLLSEMGMPFSDRARKPAAQPTA*
>14_0927_12_40cm_Bacteria_6602_66_6
MAKAKQQPKKEQAPKAPGTKSEAPPRLLTVYRDTVMQQLTKEFDYANVMQVPRVDKVVVNIGIGEANDNDKALDAAVGDVVTITGQKPQLIKAKKSVAAFKLRAGQTVGIKTTLRGRRMWYFLDKLLNVALPRIRDFRGVNPEGFDGRGNYSLGMREQVVFPEIDYDKIDKLRGLEVSIITTARNDEEARSLLTRLGMPFRKR*
>14_0927_12_40cm_Bacteria_6617_66_14
MAKAKQQAPKKEAAPKAPGTKSEAPPRLLQTYRGTIVQQMTKEFDYGNVMQVPRLNKIVVNVGIGEAKDNDKALDAAVGDVTTITGQKPQLIKAKKSVAAFKLREGQTVGIKTTLRGRRMWYFLDKLLNVALPRIRDFRGVTPDGFDGRGNYTLGLREQVVFPEIDYDKIDKLRGLEVSLITTARNDDEARSLLTRLGMPYRKR*
>14_0927_12_40cm_Deltaproteobacteria_6551_70_9
MADDKKTKEEKPDKKHAKGEGPPSPPTGEKKAKKGGKKEKAPATIQAAQGKAHAKGDHPARLAEAYKANVIPQLMKDFGYKNPMQVPKLEKIVVNMGLGEAINNNKLIEQAEEQMMAITGQKAVVTRSRKSIANFKLRENQAIGCMVTLRKDRMYEFFDRLVSVALPRVRDFKGVSSKSFDGKGNYTLGIREQIIFPEINYDKIEKIKGMNVTIVTTARNDEEGRALLRHMGMPFRTT*
>14_0927_12_40cm_Nitrospirae_6508_63_25
MAKPQPKPAPKPAPKPATKPEGQPAKAAPEPRGPVRLQEHYHKAVVASLMKEFSYTNRMQVPRLECIVLNVGMGEATQNVKLLDSAVKELATITGQHPVMTRARKAIANFKLRKGLPIGAKVTLRGKRMYEFLDRLVTAALPRIRDFKGVSPKSFDGRGNYTLGLKEQLIFPEIKYDTVEAIHGMDITIVTTANTNDEGKALLKYLGMPFRT*
>14_0927_12_40cm_Proteobacteria_6516_68_7
MSEVVAGKEGEKPRGKHKPADKRKPADKQADTAAGKQPDAKAERAAPQRPSGPARLHQYYREQVVPRMRTELQIANLMQVPRISKITVNMGVGEAVADKKVMDAAVADLSKITGQKPLVTKSRKAIAAFKIRAGLAIGAKVTLRGRRMYEFLDRLINIAMPRIRDFRGVSPRSFDGRGNYTLGVKEQIIFPEIQYDQIDQVRGMDITITTTAHDDRMGRALLEAFSFPFRK*
>14_0927_12_40cm_Thaumarchaeota_6519_36_7
MSQKLDSSMKKITVAKVVLNMGVGKSGEPIEKAKNALQQITGQQPSARMAKATQRDWGVHKGEPIGVAVTLRREPAIELIKRLFAAKGNQINGSSFDDFGNLSFGIKEHIDIPKVKYDPQVGILGLDVSISLARPGFNIRFRSKHKASVGRHHRITREDAKEFLTKEFGIEVV*
>14_0929_02_20cm_Archaea_2480_52_11
MSESIAKEESTNPLRIVRIEKVTLNIATGKSGEPLEKAKKVLTQLTNKTPTTKQAKKAIKDFGVRKGEPIAAVVTLRGKDAGEFLKRALDAVSNKINERSFDDYGNVSFGIKEHIEIPGTRYVPELGIFGATIHVTLGRPGYRIRSRAIRPSKIGRKHYVSKEDAVKFMQNNFGTSTGN*
>14_0929_02_20cm_Archaea_2496_53_9
MSKPKGDDEVSNPLRVVRIEKVTLNIATGKSGEPLEKAKKVLNQLTARTPATKKAKKAIKDFGVRKGEPIAAVVTLRGKDAGEFLRRALDAVSNKVNESSFDEYGNFSFGIKEHIEIPGTRYVPELGIFGATIHVTLGRPGYRIRSRGIRPAKIGHNHYVSRAEAVTFMQNNFGTNIAS*
>14_0929_02_20cm_Bacteria_2460_69_9
MNSVLKEKYDKTVKTELRKQFSYGNVMQVPRVEKIILNIGMGEAIGNAKAMDAAAGDLATITGQKPIVTKSRKAISNFRLRIGMPIGLKVTLRGERMWHFLEKLITVALPRIRDFQGVPEKSFDGRGNFSLGLKEQLVFPEIEYDKIDRLRGMEITIVTTARTDEEGRALLRSLGMPFRTAS*
>14_0929_02_20cm_Bacteria_2527_55_10
MTVMENEFRRHYKEHVAPALQKRHGYKNVHQIPKVEKVVINTSVGSQSDVKQALEEAKAELALITGQRPMETLAKKSISNFKLRKDQAIGAKVTLRGERMYEFLERFIKAALPRIRDFRGVSPRCFDNHGNYTIGVSDQSIFPEVELDKIKRNIGFDVTIVTTARTDDEAKSLLSEMGMPFSDRAKKLAAQGA*
>14_0929_02_30cm_Bacteria_2607_57_9
MKSRLQEKYRGETVAALMKRFGWKNRMAVPKLQKITLNIGLGEASQNAKLLDTAAVELGQITGQKAVITRAKKSIANFKIRKGMPIGCAVTLRGDRMYEFLDRLCNVVLPRVRDFRGLPSNAFDGRGNYTLGLKDQLVFPEIDYTRVDKIKGMNITLTTSAKNDEQGRELLKGLGVPLRERGAA*
>14_0929_02_30cm_Bacteria_2615_69_23
MAKADAKPAPKPPAGGGKQPAGKGQAKREKAPETQPAIAKGRPKGTGQVPARLKDIFAKTVVPALMKERGYANVWAVPRLNKIVINMGVGEGRDNAKIMDFATADLQAITGQKPIVTRAKKSIANFKLREGVPIGAKVTLRAARMYEFFDRLVNVALPRVRDFKGVPPKGFDGRGNYALGLREQLIFPEIVYDKIDKVRGMDVIFVTTARTDEDAKALLTQLGMPFREQ*
>14_0929_02_30cm_Bacteria_2622_55_9
MDNEFYRDYRERVMPALQKAHGYKNVLQIPKVEKVVINTSVGSQSDVKQALEEAKAELALITGQRPVETLAKKSISNFKLRKSQAIGAKVTLRGERMYEFLERFIKAALPRIRDFRGVSPRCFDKHGNYTIGISDQSIFPEVELDKIKRNIGFDVTIVTTARTDEEAKSLLSEMGMPFSDRARKPAAQPA*
>14_0929_02_30cm_Bacteria_2628_69_6
MNSVLKEKYDKTVKTELRKQFSYGNVMQVPRVEKIILNIGMGEAIGNAKAMDAAAGDLATITGQKPIVTKSRKAISNFRLRIGMPIGLKVTLRGERMWHFLEKLITVALPRIRDFQGVPEKSFDGRGNFSLGLKEQLVFPEIEYDKIDRLRGMEITIVTTARTDEEGRALLRSLGMPFRTAS*
>14_0929_02_30cm_Bacteria_2641_56_6
MSKKEPKKGKAPKGAREAAPKEAAPKEKKPKGPQEPSRIKVRYGKEVVPALMKHFNYTNIMAVPKLEKIVINMGLGEAVANAKILDIATDELGRIAGQRPIVTKAKKSIANFKLRQNMPIGAAVTLRGERMFEFFDRLTNVVLPRVRDFRGVSTKSFDGRGNYTLGLRDQLIFPEIDYAKVDKIRGMNVTIVTTARTDDEARELLKQLGMPFRQQI*
>14_0929_02_30cm_Gemmatimonadetes_2652_66_8
MADEQEKQEKKKPKAPKGAGKPPKGGEQPEAPAPSPEPPAEPAPRARLWDFYEQQVRGKLQQQFAFKNPHQIPRLKKIVLNVGMGDASKTPKGLEAAVAELAAITGQHPVVTRAKKAIASFNLREGQPIGCAVTLRGGRMYEFLDRFISIAVPRMRDFRGLPTKSFDGRGNYSLGIKEQMIFPEIDYDKVERIHGMDITFVTSAGRDDTALALLREMGMPFRVETAGAAA*
>14_0929_02_30cm_Proteobacteria_2624_68_6
MSEVVAGKEGEKPRGKHKPADKQKSADKRKPADKQADTAAGKQPDAKAERAPPQRPSGPARLHQYYREQVVPRMRTELQIANLMQVPRISKITVNMGVGEAVADKKVMDAAVADLTKITGQKPLVTKSRKAIAAFKIRAGLAIGAKVTLRGRRMYEFLDRLINIAMPRIRDFRGVSPRSFDGRGNYTLGVKEQIIFPEIQYDQIDQVRGMDITITTTARDDRMGRALLEAFSFPFRK*
>14_0929_02_40cm_Acidobacteria_2812_65_9
MTRLKEKYQKDVVPALQKEFGYKNVMAVPRIEKVVVNMGLGEATANAKLIDTGADELARITGQKPVTRRAKKSIAAFKVRKGMPIASMVTLRGERMWEFLDRLMSIALPRVRDFKGVSPRGFDGRGNYTLGLRDQLLFPEIDYMKVDKARGMNVSVVTTARTDEEGRKLLQFIGMPFRQN*
>14_0929_02_40cm_Actinobacteria_2835_69_10
MSERYVPRLKVRYREEVLPRLRQELGYGNPMEVPRLQKVVINMGVGDALKDARMLEAATQDLAVITGQRPVVTKARKSIAGFKLREGMSIGAKVTLRGDRMWEFVDRLITVAIPRIRDFRGLARRSFDGHGNYTLGLTEQLIFPEVDYDKVVKVRGMDITVATTARTDDEGRALLIALGFPFEGAPAVSAAAS*
>14_0929_02_40cm_Actinobacteria_2842_69_8
MAESTYVPRFKARYRDELAAAIQEELGFTNLMQVPRLEKIVVNMGVGDAIKDGRMLDAALEDLTTITGQKPVVTKARKSIAGFKLREGMSIGAKATLRGDRMWEFLDRLVSLALPRIRDFRGLDPGSFDGHGNYTFGVTEQLIFPEVDYDKVLKVRGMDITIVTTARTDREGRALLAAFGFPFAGERAERAS*
>14_0929_02_40cm_Actinobacteria_2866_68_9
MARPRKTSANGNGYQPRLKERYEQELRPQLKGQLQVSSVMDVPRLQKITLNMGIGDAKTEAKVLENALDQLTTIAGQRAQVRRARKSIASFKLREGMPVGVRVTLRGARMWEFLDRLISIALPRIRDFRGLSTRSFDGRGNFSLGIREQIIFPEINYDDVDTIRGLDVAITTTAADNEQAEALLRGLGMPFPGMAEPAPEGEEE*
>14_0929_02_40cm_Archaea_2856_56_7
MMSKTVQETSMRSVRVGKVVLNIGVGKSGEAIERAKKVLELLTGQKPSQRRARKSIREFGVHKGEPIGVVVTLRGMRTKELISRLLVARENKIPQSSFDERGSVSFGIKEHIEIPGTKYDPALGILGINVSVLLERPGYRVARRLRRSSRVGKEHVIKREEAISYFQSHFGAVVVMAE*
>14_0929_02_40cm_Bacteria_2832_56_9
MENEFYRHYKDRVVPALRERHKYKNVHQIPRVHKVVINTSVGSQSDIKQALDEAKVELALITGQQPAETRSKKSIANFKLRKNQVIGAKVTLRGDRMYEFLERLIKAALPRIRDFRGVSPRCFDGNGNYTLGVPDQTIFPEIEMDKIKRNIGFDVTIVTTARTDEEAKSLLSELGMPFSDRAKKLATASPSEGGPAGQAQAA*
>14_0929_02_40cm_Bacteria_2848_70_6
MKAGLKERYDKTLKDELRKQFNYPNIMQVPRVEKVILNIGMGEAIGNAKAMDAAAQDLATITGQRPIVTKSRRAISNFRLRVGMPIGLKVTLRGERMWHFLEKLVTVALPRIRDFQGVPDRSFDGRGNFSLGLKEQLVFPEIDYDKIDRLRGLEVTIVTTARTDEEGRALLRGLGMPFRTVTAER*
>14_0929_02_40cm_Bacteria_2850_67_8
MSKQKTQQRPQQAARKEDKPKEPGTRSDAPPRMLTMYRDTVMPQLTKEFDYANVMRVPRVAKVVVNIGIGEAKDNDKALDAAVGDVTTITGQKPALIKARKSVANFKLRAGQTIGIKTTLRGRRMWYFLDKLVNVALPRIRDFRGVNPDGFDGRGNYSLGLREQVVFPEIDYDKIDKLRGLEVSIVTTARSDDEARSLLTRLGMPFRKR*
>14_0929_02_40cm_Bacteria_2914_73_14
MPPRLRERYRSEIAPALMRDLGVKNALAVPRLEKIVLNMGLGEATQNPKLLDSAVEELAAISGQKPVVTRAKKAIANFKLREGMPIGAMVTLRGDRMYEFFDRLVNVTLPRVRDFKGVPDRAFDGRGNYSLGLREQVIFPEINLDKVDKIKGLTVVICTTARADAQGKALLKALGMPFRA*
>14_0929_02_40cm_Euryarchaeota_2820_68_8
MTAANPMRTIDVEKVVVNIGVGEAGEKLLKAQKVLELVTGRKPVQTLSRSTIRDWGIRRNMPIGVRVTLRGPPAQEFLRKALAIRSNRLAAYSFDPHGNFSFGIPDYTDFSGMKYDPEIGVFGMDVAVALERPGFRIARRKIAPRKIPNSHRISRDEGIEFVRSTFSVEVVE*
>14_0929_02_40cm_Euryarchaeota_2838_66_7
MAGMRDIRIEKVVINIGVGEAGEKLVKAQKVLGLVAKQKPVQTLSHTAVRDWGVRRNMPIGTRVTLRGDPAVAFLKEALEIRNHRLPSYSFDPRGNVSFGIQDYTDFPGMKYDPEIGVFGMDVSVVLQRPGFRIARRASKPRRIPRRHRISRDEGVQFMRDAFKVEVVE*
>14_0929_02_40cm_Gemmatimonadetes_2814_69_9
MIDDNPKPDPEATPQGGDAPAPAPPAPLAGGDAQPRGDAPEDTQAPPQGKGKGKAKDKSIPTPEGKPRGKGKKAPEGQPRAPEPEGPPPEPAPRPRLLDHYEQRVRQKLQQQFGFKNPHEIPRLVKIVLNVGMGDAPKNPKGLDAAVAELAAITGQHPVVTRAKKAIANFNLREGVPIGCAVTLRGARMYEFLDRFITIAVPRMRDFRGLPSKSFDGRGNYTVGIKEQMIFPEIDYDKVEKIHGMDITIVTTAGRDDAALALLREMGMPFRGEAPVAA*
>14_0929_02_40cm_Rokubacteria_2797_69_23
MAKEAPKAPPKPQSGKPAAAAKARPRKGEGAPQGAAVAKGRPKGAGEVPPRLRVAFQQTVVPTLMKERGYTNPWQVPRVEKVVINMGVGEGRENAKVLDFATADLQSITGQKPIVTRAKKSIANFKLREGVPIGAKVTLRGARMYEFLDRLINVALPRVRDFKGVPSKGFDGRGNYALGLREQVIFPEIVYDKVDKIRGMDVSIVTTARTDEDARALLVHLGMPFRE*
>14_0929_05_20cm_Acidobacteria_2978_54_10
MSARLRERFHKDIAPALQKELSLKNPMAVPRLHKIVVNMGVGEATQNAKVLDPAVGELGQITGQKPVVTKAKKSIAAFKVREGMPIGAMVTLRGDRMYEFLDRLINVVLPRVRDFRGVSTKSFDGRGNYTLGLRDQLIFPEIDYAKVDKLKGMNVTIVTTAKNDNEARALLRSFGMPFRAA*
>14_0929_05_20cm_Acidobacteria_2994_55_6
MAKDKKEKKGGAQQEEQRAPEAARHSAKETPRLKERFRKEVAPALMKEFDFNNPMAVPHLHKIVVNMGVGEATQNAKVLDPAVNELGQITGQKPVVTRAKKSIAAFKVREGMPIGAMVTLRGDRMYEFFDRLVNIVLPRVRDFRGVSTKSFDGRGNYTIGLHDQLIFPEISYEKVDKLKGMNVTIVTTARDDNQARALLKHMGMPFRTQ*
>14_0929_05_20cm_Acidobacteria_3011_65_8
MSARLKEKYTKDVVPALKKEFGYKNVMAVPKVHKIVVNMGLGEATSNAKIVDTGADELARITGQKPVVRRAKKSIAAFKVRKGMPIGTMVTLRGERMWEFLDRLMTIALPRVRDFKGVSPRGFDGRGNYTLGLRDQLLFPEIDYMKVDKARGMNVSVVTTAKTDEEARKLLQFIGMPFRQS*
>14_0929_05_20cm_Actinobacteria_3012_66_5
MATETLTPRLKERYRNEIVPALKQELSLANVMQVPRVTKVILNMGIGEALKDAKLIEGATKDLATITGQKALVTKARKSIANFKLREGQAIGAKVTLRGDRMWEFLDRLLSIALPRIRDFRGLPTKMDGSGNYTFGVTEQLIFPEIEYDRVVRVRGMDITVVTTAGNDDQARALLRALGFPFRERS*
>14_0929_05_20cm_Actinobacteria_3089_70_8
MSPRARKAETNGYVPRLKTTYEQEIRARLKDELGLSSLMQVPRVQKITLNMGVGEAKTEAKVLDSAIEELTTIAGQRAQVRKARKSIASFKVREGMPVGARVTLRGARMWEVLDRLISIALPRIRDFRGLDPRAMDGRGSFSLGIRQQIIFPEIHYDLNLRTTKERTSRWHARP*
>14_0929_05_20cm_Alphaproteobacteria_3018_65_8
GEAVQDGKKIDAAVSDLTAITGQHPIVIRAKQSIATFKLRENMPIGVKVTLRRQRMYEFLDRLITVALPRVRDFRGVSARSFDGRGNYALGLKEQLVFPEIDYDKVDTVRGMDIVIVTTAKTDAEARALLRGFEMPFAN*
>14_0929_05_20cm_Bacteria_2979_70_7
MSEVKTKAPAAVPGMLKLYNDTVVPALMREFDYANDMQVPRIAKVVVNIGIGEAKDNPKALEAAVGDVRRITGQQPITINARKAVAAFKLRAGMTVGIKTTLRGRRMWYFLEKLIGVALPRIRDFRGVSPEGFDGRGNYSLGLREQIVFPEVDYDKIDKIRGLEVSIVTTARTDDEARSLLTRLGMPFRRRGTQ*
>14_0929_05_20cm_Bacteria_2980_55_9
MENEFHRYYKERVMPALQKLHGYKNVHQIPKVEKVVINTSIGSQSDVKQALEEAKAEIALITGQRPVETLAKKSISNFKLRKGQAIGAKVTLRGERMYEFLERFIKAALPRIRDFRGVSPRCFDNHGNYTLGISDQSIFPEIELDKIKRNIGFDVTIVTTARTDAEAKSLLSEMGMPFSDRAKKPAAQPA*
>14_0929_05_20cm_Bacteria_2982_55_10
MENEFYKDYKERVMPALQQQHGYENVHQVPKVEKVVINTSVGSQADVKQALDDAKTELALITGQRAAETRAKKSISNFKLRKDQAIGAKVTLRGERMYEFLERLIKAALPRIRDFRGVSPRGFDGHGNYTLGVSDQSIFPEVELDKIKRNIGFDVTIVTTARTNAEAKSLLSEMGMPFSDRAKKLATVSPPEGGPAGQAQAA*
>14_0929_05_20cm_Bacteria_2986_55_7
MENEFYKDYKERVISALQKQHGYKNVHQVPKVEKVVINTSVGSQQDVKQALEDAKTELALITGQRAAETRAKKSISNFKLRKDQAIGAKVTLRGERMYEFLERLVKAALPRIRDFRGVSPRGFDGHGNYTLGVSDQSIFPEVELDKIKRNIGFDVTIVTTARTNEEAKSLLGEMGMPFSDRAKKPAAQAA*
>14_0929_05_20cm_Bacteria_3107_55_7
MENEFYKDYKERVIPALRGQHGYKNIHQVPKVDKVVINTSVGSQADVKQALDDAKMELALITGQHAAETRSKKSISNFKLRKDQAIGAKVTLRGERMYEFLERLIKAALPRIRDFRGVSPRGFDGHGNYTLGVSDQSIFPEVELDKIKRNIGFDVTIVTTARTNAEAKSLLSEMGMPFSDRARRSAAQAA*
>14_0929_05_20cm_Ktedonobacter_racemifer_3036_53_7
MASRLKEKYQQEVVPALQKEFNYKNSMQVPGIHKVVVNIGMGEVIQNAKAMDAAVSDLATITGQRPVITRARRSVAAFKLREGMQIGCMVTLRGDRMYQFLDKLVNVALPRLRDFQGVSPEAFDGRGNYTLGLREQLVFPEIDYDKVDKVRGMEVSIVTTARTDEEGRRLLKLMGMPFKK*
>14_0929_05_30cm_Acidobacteria_3216_65_8
MSARLKEKYTKDVVPALKKEFGYKNVMAVPKVHKIVVNMGLGEATSNAKIVDTGADELARITGQKPVVRRAKKSIAAFKVRKGMPIGTMVTLRGERMWEFLDRLMTIALPRVRDFKGVSPRGFDGRGNYTLGLRDQLLFPEIDYMKVDKARGMNVSVVTTAKTDEEARKLLQFIGMPFRQS*
>14_0929_05_30cm_Bacteria_3176_67_7
MADEKEKKAKPEGGGEPKPKGEAKPKAEGKPKAEAKPKADEAKGKGKGDSRRKGGGKAEPQGPAIGEAEPPARIPRLREHFEKSVLPELMKRFNYTNPMQAPRLKKIVVNMGVGDALVNIKMLDAAVAEMATITGQKPSIRKAKKSIANFKLREGQPIGCMVTLRGPRMYEFYDRLINVALPRIRDFRGVPAKSFDGQGNYTLGITEQIIFPEINYDKVEKIRGMDITFVTSAESDEEGQELLRLMNMPFRQRQA*
>14_0929_05_30cm_Bacteria_3201_66_8
MAKAKQQAPKKEAAPKAPGTKSEAPPRLLQTYRNTIVQQMTKEFDYGNVMQVPRLNKIVVNVGIGEAKDNDKALDAAVGDVTTITGQKPQLIKARKSVAAFKLREGQTIGIKTTLRGRRMWYFLDKLLNVALPRIRDFRGVTPDGFDGRGNYTLGLREQVVFPEVDYDKIDKLRGLEVSIITTARNDDEARSLLTRLGMPFRKR*
>14_0929_05_30cm_Bacteria_3221_68_11
MASAAPSSTIVSGMKQRYDTQVKDELRKQFNYDNVMRIPRLAKVVINIGMGESIGNAKAMDAAAGQLAQITGQKPIVTKSKKAISNFRLRIGMPIGLKVTLRGPRMWHFYEKLVTVALPRIRDFQGIPERSFDGRGNFSLGLKEQLVFPEIEYDKIDRLRGMEITIVTTAKTDEEARALLRSLGMPFKKAS*
>14_0929_05_30cm_Bacteria_3223_55_8
MDNELYRDYRERVMPALQKAHGYKNIHEIPKVEKVVINTSVGSQSDVKQALEEAKAELALITGQRPVETLAKKSISNFKLRKGQAIGSKVTLRGERMYEFLERFIKAALPRIRDFRGVSPRCFDKHGNYTIGISDQSIFPEVELDKIKRNIGFDVTIVTTARTDEEAKSLLSEMGMPFSDRARRPAAQAA*
>14_0929_05_30cm_Bacteria_3252_59_8
MLRQDPEKSEMKARLYQKYVESVRPALVEKRKYQNVHQVPRLEKIVINMGVSAQLEKSAVDDAARDLSLITGRKAVINKSRKSVANFKLRQGQPIGCRVTLRRDVMYEFFDRLVAAALPRIRDFRGVSSRSFDGRGNYSLGLSDQTIFPEIDLDKIKRHQGMDVTIVTTAPTDEEALELLKLMGMPFAEGR*
>14_0929_05_30cm_Nitrospirae_3185_61_13
MAKGDTHAVDKGTERKPPARKAAPAAAPPPKESKEPRGPHPVPRLKEAPAAAPPPKETKEPRGPHPVPRLKEAYRQQGVPALMKEFGYKNPMQVPKLDRIVLNVGMGEAIQNVKLLESAVAELGVISGQRPVVTKAKKAIAGFKLRQGMPIGAKVTLRSDQMYEFLDRLVSLALPRIRDFRGVSPKAFDGRGNYTLGLKEQLIFPEIQYDSVAAIHGMDITIVTTAKTNDEGKALLRQLGMPFRQ*
>14_0929_05_30cm_Proteobacteria_3188_68_7
MSEVVAGKEGEKPRGKHKPADKQKSADKRKPADKQADTAAGKQPDAKPERAPPQRPSGPARLHQYYREQVVPRMRTELQIANLMQVPRISKITVNMGVGEAVADKKVMDAAVADLTKITGQKPLVTKSRKAIAAFKIRAGLAIGAKVTLRGRRMYEFLDRLINIAMPRIRDFRGVSPRSFDGRGNYTLGVKEQIIFPEIQYDQIDQVRGMDITITTTARDDRMGRALLEAFSFPFRK*
>14_0929_05_30cm_Rokubacteria_3184_69_12
MAKEQGTTQKAPAAKPPAAAKAQPRKGGPAPASAPAVAKGRPKGTGETKPRLKELFHKTVVQAVMKERGFGNPYQVPRLEKVVINMGVGEGRDNAKILDFATADLQAIAGQKPVVTKAKKSIANFKLREGVPIGAKVTLRGARMYEFLDRLINVALPRVRDFRGVPPKGFDGRGNYALGLREQLIFPEIVYDKVDKVRGMDISIVTTARTDEDAKVLLTHLGMPFRE*
>14_0929_05_30cm_Rokubacteria_3187_68_7
MADESKASKPKPPQGGKAPQGGKPAPGGKPRSGKGGAAAAPAAAPVATRARVTGDVPPRLRDRFRTAVIPALMKERGYTNPFQVPRLEKIVINMGVGEGKENPKILDFATADLQTITGQKPVITRAKKSIANFKLRENVPIGCKVTLRGARMYEFLDRLVNIALPRVRDFKGVAPKAFDGRGNYALGLKEQVIFPEIVYDKVDKVRGMDVVMVTSARTDEEAKALLTHLGVPFRES*
>14_0929_05_40cm_Bacteria_3399_58_7
MKSRLQEKYRGETVPALMKRFGWKNRMAVPKLEKITVNIGLGEASQNVKLLDTAAQELGQITGQKAIITRAKKSIANFKIRKGMPIGCAVTLRGDRMYEFLDRLCNVVLPRVRDFRGLPSNAFDGRGNYTLGLKDQLVFPEIDYTRVDKIKGMNITLTTSARNDEQGRELLKGLGVPLRERGAA*
>14_0929_05_40cm_Bacteria_3423_66_6
MSSRLKEQYRKETIPALMQRFGYRNPMAVPKVSKIVLNMGVGEAHTDIKILDAAVEELAAIVGQRPVVTRAKKSIANFKIRAGMPIGCMVTLRGERMHEFLDRLVSLALPRVRDFRGVSTRSFDGRGNYTLGVRDQLIFPETNYAKVTKVKGMNITIVTTARTDEEAQALLASLGMPFRKAA*
>14_0929_05_40cm_Bacteria_3425_55_9
MENEFYRHYKERVVPALRERHKYKNVHQIPRVDKVVINTSVGSQTDLKQAMEEAKTELALITGQQPAETRSKKSIANFKLRKDQVIGAKVTLRGDRMYEFLERLIKAALPRIRDFRGVSPRCFDGHGNYTLGVTDQTIFPEVELDKIKRNIGFDVTIVTTARTDEEAKSLLSELGMPFADRAKKLATASPSEGGPAGQAQAA*
>14_0929_05_40cm_Bacteria_3435_70_7
MADAKKADKPQPKSPQGGKPQPAGGKPKGGKGAPGAPAEPAAPAKRASVSGDVPPRLRDRFRTGVIPALMKERGYTNPFQVPRLEKIVINMGVGEGKENAKVLDFATADLAAITGQKPVVTRAKKSIANFKLRENVPIGCKVTLRGPRMYEFLDRLVNVALPRVRDFKGVPPKAFDGRGNYALGLKEQVIFPEITYDKVDKLRGMDVIMVTTAGTDEEARALLTHLGVPFRES*
>14_0929_05_40cm_Bacteria_3436_68_16
MAKAKQQPPKKEQAPKAPGTKSEQAPRMLTTYRETVMPQLTKEFDYANVMQVPRVDKIVVNIGIGEAKDNDKALDAAVGDVTTITGQKPQLVKAKKSVAAFKLRAGQTVGIKTTLRGRRMWYFLDKLLNVALPRIRDFRGVSPDGFDGRGNYSLGMREQVVFPEIGGREFGQEIFDRALEAGPCTSEVQGAVPQPLPHLRPAARLPAQVRHVPHLLPHPRRRGTHPRHHEVELVMMMATAAPSKTATKTPKKAPAGIVSDPIADMLTRIRNSNAARHPEVKVPASRLKLEIARVLKDEGYIAGYDVEADGSTQTMRIIFKSRPDRTRVISGVKRISRPGLRVYARKTEIPRVLGGLGIAILSTAEGVMSGRQATRQGLGGEVLAYVW*
>14_0929_05_40cm_Bacteria_3445_55_9
MENEFHRHYKERVMPALQKLHGYKNVHQVPKVEKVVINTSVGSQSDVKQALEEAKAELALITGQRPMETLAKKSISNFKLRKDQAIGAKVTLRGERMYEFLERFIKAALPRIRDFRGVSPRCFDKHGNYTLGISDQSIFPEVELDKIKRNIGFDVTIVTTAQTDEEAKSLLSEMGMPFSDRAKKPAAQPA*
>14_0929_05_40cm_Bacteria_3448_68_17
MANPASAPGTTKKPAPKPAPAGKGQPKKGDAAAPPVGKTRPKGTGEVAPRLRDRFRATIVPALMKERSYANPFAVPRLEKIVINMGVGEGRDNAKIMDFATADLRAISGQRPIVTRAKKSIANFKLREGVPIGAKVTLRGARMYEFLDRLVNVALPRVRDFKGVPPKGFDGRGNYALGLREQLIFPEIVYDKVDKVRGMDINIVTTAQTDEEAKALLTHLGMPFRE*
>14_0929_05_40cm_Bacteria_3450_68_11
MASAAPSSTIVSGMKQRYDTQVKDELRKQFNYDNVMRIPRLAKVVINIGMGESIGNAKAMDAAAGQLAQITGQKPIVTKSKKAISNFRLRIGMPIGLKVTLRGPRMWHFYEKLVTVALPRIRDFQGIPERSFDGRGNFSLGLKEQLVFPEIEYDKIDRLRGMEITIVTTAKTDEEARALLRSLGMPFKKAS*
>14_0929_05_40cm_Betaproteobacteria_3492_64_9
MARLQDYYRKDVVPDLMKKFGYKTSMQVPRIKKITLNMGVGETTTDKKILDNAVADLTKIAGQKPVVTLAKKSIATFKVRKGFPVGCMVTLRGQRMYEFLDRLVTVAIPRIRDFRGISSRAFDGRGNYSLGVKEQIIF
>14_0929_05_40cm_Chloroflexi_3475_67_7
MKAELKERYEKTVRDELRKQFSYGNVMQIPKVEKIVLNIGMGEAIGNAKAMDAAAGDLAKITGQRPIVTKSKKAISNFRLRIGMPIGLKVTLRGERMWHFLEKLVTVALPRIRDFQGVPDKSFDGRGNYSLGLKEQLVFPEIEYDKIDRLRGMEITICTTARTDEEARALLRNLGMPFRTAS*
>14_0929_05_40cm_Euryarchaeota_3390_64_17
MADMREIRIEKVVVNVGVGEAGEKLVKAQKVLELVTKQKSVQTLSHRAVRDWGVRRNMPIGTRVTLRGSPAETFLKSALDIRSNRLPAYSFDPRGNFSFGIQDYTDFPGMKYDPEIGVFGMDVSVSLQRPGWRVSRRANRPRPVPRRHRVSRAEGIQFMKDRFKVEVVE*
>14_0929_05_40cm_Euryarchaeota_3410_64_11
MAGMREIRIEKVVVNVGVGEAGEKLVKAQKVLELVTKQKSVQTLSHRAIRDWGVRRNMPIGTRVTLRGAPAEEFLKEALSIRNNRLPGYSFDPAGNFSFGIQDYTDFRGMKYDPEIGVFGMDVSVSLQRPGWRVARRAIHPRPIPRRHRVTRTEGMQFIKDHFKVEVVE*
>14_0929_05_40cm_Euryarchaeota_3461_65_8
MTDANPMRAISIAKVVVNIGVGEAGEKLLKAQKVLQLVTGQTPVQTLSKSTIRDWGIRRNMPIGALVTLRGTKADDFVRRALSIRNNRLAGYSFDVLGNFSFGVPDYTDFEGMKYDPEIGVFGMDISVALERPGYRIAHRRIAPRRIPRAHRISRAEGIEFVRTKFSVEVVE*
>14_0929_05_40cm_Nitrososphaera_3389_34_9
MSMASNMKQISLEKVVINIGVGKSGEPLERAKNALEELTSRKPTQCSAKNNVRDFGIHKGEPIGAKVTLRNTEALEFTKRIIESKSNKLQKSSFDNYGNISIGIREHIDIPGAKYNPDIGIFGMNVCISLSRPGYRILNKSNPRKLGKKHRISKYEAIEFFENLGFEMV*
>14_0929_05_40cm_Thaumarchaeota_3480_35_9
MSVVNNMKQISLEKVVINIGVGKSGEPLERAKNALEELTSRKPTQCGAKNNVRDFGIHKGEPIGAKVTLRNTEAAEFAKRIIQAKNNQLKKSSFDSYGNISIGIREHIDIPRAKYNPDIGIFGMNVCISLSRPGYRIINRSNPRKMGKKHRISKDEAIDYFKNLGVEMI*
>14_0929_05_40cm_unknown_3413_53_7
MSGLTSPETEETNVNRRIRIQKVTLNIATGKSGEPLEKAKKVLAQITDHSPATKRARKAVKDFNIRKGEPIAAVVTLRREEGGTFLVRALDAVGNKVRESSFDDYGNFSFGIKEHIEIPGTKYVPELGIFGATIHVTLERPGYRVARRSIRASKIGRHHYVSRREAVDFMQDNFKIVIAK*
>14_0929_05_40cm_unknown_3483_51_12
MTLTTIPGKTVEDTKKDANPMRAVRIGKLTLNIATGKSGDPLERAKKVLNQLTNKTPATKRARKSVKDFNVRKGEPIATVVTLRRDEAGEFLKRALEAVSNKVNKTCFDNYGNFSFGIKEHIEIPGTKYIPELGIFGATVHVTLERPGYRIKRKSIRPARISKSHRVIQEEAINFIQSNYPIQVVG*
>14_0929_09_20cm_Acidobacteriales_6726_56_6
MAKDKDNKKEKKGAAPEPERAPAAARHSAKEAPRLKTRFQKEIAPTLMKEFDFKNPMAVPHLEKIVLNMGVGEATQNAKVLDPAVNELGQITGQKPVVTRAKKSIAAFKVREGQSIGAMVTLRGDRMYEFFDRLVNVVLPRVRDFRGVSTKAFDGRGNYTLGLHDQLIFPEIDYARVDKLKGMNVTIVTTARTDEQARALLKNLGMPFRA*
>14_0929_09_20cm_Bacteria_6715_55_10
MAPRMKERYNAEILEALTKQFDYKNPMAVPRLEKIVLNIGVGREAQTNSKVFDQAAMELALVSGQKSVITKARKSIAAFKLREGMPVGVSVTLRGERMYEFLDRLVNAVLPRVRDFRGVSQKAFDGRGNYTLGIKEQLIFPEIDFNKVDKIRGMNISIVTTAKTDEEGKALLQHFGMPFTKN*
>14_0929_09_20cm_Bacteria_6721_56_10
MENEFYRHYKERVVPALRERHKYKNVHQIPRVDKVVINTSVGSQTDLKQAMEEAKTELALITGQQPAETRSKKSIANFKLRKDQVIGAKVTLRGDRMYEFLERLIKAALPRIRDFRGVSPRCFDGHGNYTLGVTDQTIFPEVELDKIKRNIGFDVTIVTTARTDEEAKSLLSELGMPFADRAKKLATASPSEGGPAGQAQAA*
>14_0929_09_20cm_Bacteria_6730_65_7
MSVASPSRVELRLKQRYQDQIAPRLIQRFAYSNVHQVPRLIKVVLNIGIGEAIQNPKALDAAVSDLQKISGQKPVVQRSRKAIANFKLRAGLPIGVKVTLRAGRMYQFVDKLLSVGLPRIRDFRGISPSGFDGKGNYTLGLREQLIFPEIEYDKIDKLRGLEVTFVTSARNDDESRALLTELGFPFRK*
>14_0929_09_20cm_Gemmatimonadetes_6731_64_7
MATKDKKGAPEKGGGKKQKKGGGEAHARGPHAGAHIPAPPPRLRGVYQEQIRPKLMQQFGLTNPHQVPTLEKIVVNVGVGEAIKQPKMLDKVVEELATITGQQPIRKKAKKSIANFGLRQGQEIGAAVTLRGARMWEFLDRFISVAVPRIRDFRGLGTRSFDGRGNYSLGVKEQMIFPEINYDDIEQIHGMDITFVTSAKRDDLALALLKELGMPFRGDDKKGGRLA*
>14_0929_09_20cm_Ktedonobacter_racemifer_6734_54_8
MASRLKEKYQQEVVPALQKEFNYKNPMQVPGVHKVVVNIGMGEVIQNAKAMDAAVSDLATITGQRPVITRAKRSVAAFKLREGMQIGCMVTLRGDRMYQFLDKLVNVALPRLRDFQGVSPEAFDGRGNYTLGLREQLVFPEIDYDKVDKVRGMEVSIVTTARTDEEGRRLLKLMGMPFKK*
>14_0929_09_30cm_Acidobacteria_6831_56_8
MAKEKKDKKSDKPVEAKAPEQARHSAKETPRLRAKFDKEVAPALMKEFDAHNPMAVPRLHKIVVNMGVGEATQNAKVLDPAVHELGQITGQKPVVTRAKKSIAAFKVREGMPIGAMVTLRGDRMYEFFDRLVNVVLPRVRDFRGVSTKSFDGRGNYTLGLHDQLIFPEIDYAKVDKLKGMNVTIVTTARSDEQARALLRHLGMPFRP*
>14_0929_09_30cm_Bacteria_6832_65_9
MSVTASPPRVELRLKKRYQDKIVPALIQRFAYTNAMQVPRLVKVVANIGVGESIQNPKALDAAVADLKKITGQQPVVLKSRKAIANFKLRAGLPIGVKVTLRGARMYQFVDKLLSVGLPRIRDFRGISPTGFDGKGNYTLGLREQLIFPEVEYDKIDKLRGLEVTFVTTARNDDEARALLAELGFPFRK*
>14_0929_09_30cm_Bacteria_6841_55_9
MENEFYKDYKERVMPALQQQHGYKNVHQIPKVEKVVINTSVGSQADVKQALDDAKTELALITGQRAAETRAKKSISNFKLRKDQAIGAKVTLRGERMYEFLERLIKAALPRIRDFRGVSPRGFDGHGNYTLGVSDQSIFPEVELDKIKRNIGFDVTIVTTARTNAEAKSLLSEMGMPFSDRAKKLATASPSEGGPAGQAQAA*
>14_0929_09_30cm_Bacteria_6847_57_11
METVPALMKRFGWKNMMAVPKLKKITVNIGLGEASQNAKLLDTAAVELGQITGQKAVITRAKKSIANFKIRKGMPIGCAVTLRGDMMYEFLDRLCNVVLPRVRDFRGLPQNSFDGRGNYTLGLRDQLVFPEIDYTRVDKIKGMNITMTTSAKNDEQGRELLKALGFPFREKGVAQ*
>14_0929_09_30cm_Bacteria_6869_55_12
MENEFYKDYKERVMPALQEQHGYKNVHQVPKVEKVVINTSVGSQADVKQALDDAKTELALITGQRAAETRAKKSISNFKLRKDQAIGAKVTLRGERMYEFLERLIKAALPRIRDFRGLSPRGFDGHGNYTLGVSDQSIFPEVELDKIKRNIGFDVTIVTTARTNAEAKSLLSEMGMPFSDRAKKLATASPSEGGPAGQAQAA*
>14_0929_09_30cm_Gemmatimonadetes_6895_69_8
MADEKDKEPKQHPGDGAATPGPAAVPRGKQKDKQKGKKPAEGQKAAPAEPEGPPPEPAPPARLHEYYGQKVRPRLAQQFGLKNPHEIPKLVKIVLNVGMGDAPKNPKGLEAAVAELAAITGQQPVVTRAKKAIANFNLRAGMAVGCSVTLRGARMYEFLDRFISIAVPRMRDFRGLPSDSFDGRGNYTVGIKEQMIFPEIDYDKVDKIHGMDITLVTTAGRDDTAQALLRELGMPFRGEAPVAVG*
>14_0929_09_30cm_Nitrospirae_6829_62_9
MAKPQPKPATKPAPKPVTKPEGQPAKAAPEPRGPVRLQEHYQKTVVPSLMKEFSYTNRMQVPRLECIVLNVGMGEATQNVKLLDAAVKELATVTGQHPVVTKARKAIANFKLRKGLPIGAKVTLRGKRMYEFLDRLVTAALPRIRDFKGVSPKSFDGRGNYTLGLKEQLIFPEIKYDAVEAIHGMDITIVTTANTNDEGKALLKYLGMPFRT*
>14_0929_09_30cm_Proteobacteria_6836_67_22
MSEVVAGKEGEKPRGKHKPADKHKPADKRKPADKQADTAAGKQPDAKAERAAPQRPSGPARLHQYYREQVVPRMRTELQIANLMQVPRISKITVNMGVGEAVADKKVMDAAVADLSKITGQKPLVTKSRKAIAAFKIRAGLAIGAKVTLRGRRMYEFLDRLINIAMPRIRDFRGVSPRSFDGRGNYTLGVKEQIIFPEIQYDQIDQVRGMDITITTTAHDDRMGRALLEAFSFPFRK*
>14_0929_09_30cm_unknown_6859_52_8
MQTNETVGKTNPLLNIRIEKVTINIATGKSGEPLEKAKKVLNQLTNKTPTTKLAKKAIKDWGIRKGEPIATVVTLRREDAGQFLTRALDAVSNKVNDSCFDDYGNFSFGIKEHIEIPGTRYVPELGIFGATVHVTLERPGYRLRRRSIRPAKIGKNHYVSKKDAIQFIQENFRTQVGS*
>14_0929_09_40cm_Bacteria_7002_54_13
MENEFHRDYKERVMPALQKQHGYKNVHQVPKVEKVVINTSVGSQSDVKQALEEAKAELALITGQRPVETLAKKSISNFKLRKGQAIGAKVTLRGERMYEFLERFIKAALPRIRDFRGVSPRCFDNQGNYTLGVSDQSIFPEVELDKIKRNIGFDVTIVTTARTDEEAKSLLSEMGMPFSDRAKKPAAQPA*
>14_0929_09_40cm_Bacteria_7006_68_10
MPAALKERYDKSVREELRKQFSYPNVMQIPKVEKIILNIGMGEAIGNAKAMDAAAGDVATITGQRPIVTKSRRAISNFRLRVGMPIGLKVTLRGERMWHFLEKLVTVALPRIRDFQGVPEKSFDGRGNFSLGLKEQLVFPEIEYDKIDRLRGMEITIVTTARTDEEGRALLRGLGMPFRAAS*
>14_0929_09_40cm_Bacteria_7012_55_6
MDNEFYRDYRERVMPALQKAHGYKNVLQIPKVEKVVINTSVGSQSDVKQALEEAKAELALITGQRPVETLAKKSISNFKLRKSQAIGAKVTLRGERMYEFLERFIKAALPRIRDFRGVSPRCFDKHGNYTIGISDQSIFPEVELDKIKRNIGFDVTIVTTARTDEEAKSLLSEMGMPFSDRARKPAAQPA*
>14_0929_09_40cm_Bacteria_7016_55_11
MENEFHRHYKEHVMPALQKLHGYKNVHQIPRVEKVVINTSVGSQSDVKQALEEAKGELALITGQRPVETLAKKSISNFKLRKDQAIGAKVTLRGERMYEFLERFIKAALPRIRDFRGVSPRCFDNHGNYTLGISDQSIFPEVELDKIKRNIGFDVTIVTTARTDEEAKSLLSEMGMPFSDRARKPAAQAA*
>14_0929_09_40cm_Bacteria_7027_56_14
MENEFYRHYKDRVVPALRERHKYKNVHQIPRVHKVVINTSVGSQPDIKQALDEAKVELALITGQQPAETRSKKSIANFKLRKDQIIGAKVTLRGDRMYEFLERLIKAALPRIRDFRGVSPRCFDGNGNYTLGVPDQTIFPEIEMDKIKRNIGFDVTIVTTARTDEEAKSLLSELGMPFSDRAKKLATASPSEGGPAGQEQAA*
>14_0929_09_40cm_Bacteria_7036_71_9
MAARLRERYTQEIVPALMRELGYRNSLAVPRLEKIVVNMGLGEATQNPKLLDGAVEELTAISGQKPVVTKAKKAIANFKLREGTAIGAMVTLRGDRMYEFFERLVGAALPRVRDFKGVPDRAFDGRGNYSLGIREQIIFPEINLDKVDKIKGLTVVICTTARSDAEGKTLLRALGMPFRA*
>14_0929_09_40cm_Bacteria_7055_67_12
MAAVLKERYDKNVREDLRKQFSYGNVMQIPKVEKIVLNIGMGEAIGNAKAMDAAAGDLAKITGQRPVVTKSKKAISNFRLRVGMPIGLKVTLRGERMWHFLEKLVTVALPRIRDFQGVPDKSFDGRGNYSLGLKEQLVFPEIEYDKIDRLRGMEITICTTARTDEEARALLRSLGMPFRTAS*
>14_0929_09_40cm_Euryarchaeota_7021_64_14
MAGMRDIRIEKVVVNVGVGEAGEKLVKAQKVLELVTKQKSVQTLSHRAIRDWGVRRNMPIGTRVTLRGTPAEEFLKEALSIRNNRLPGYSFDPAGNFSFGIQDYTDFQGMKYDPEIGVFGMDVSVSLQRPGWRVARRAIHPRPIPRRHRVTRTEGIQFITDHFKVEVVE*
>14_0929_09_40cm_unknown_7058_52_11
MQTTETATKTNPLLNIRIEKVTINIATGKSGEPLEKAKKVLNQLTNKTPTTKLAKKAIKDWGIRKGEPIATVVTLRRDDAGQFLTRALDAVSNKVNDSCFDDYGNFSFGIKEHIEIPGTRYVPELGIFGATVHVTLERPGYRLRRRSIRPAKIGKHHYVSKKEAIQFIQDNFRTQIGS*
>14_0929_09_40cm_unknown_7066_52_9
MQTTETVGKTNPLLNIRIEKVTINIATGKSGEPLEKAKKVLNQLTNKTPTTKLAKKAIKDWGIRKGEPIATVVTLRREDAGQFLTRALDAVSNKVNDSCFDDYGNFSFGIKEHIEIPGTRYVPELGIFGATVHVTLERPGYRLRRRSIRPAKIGKNHYVSKKDAIQFIQENFRTQVGS*
>14_0929_12_20cm_Actinobacteria_7194_71_6
MSPLAEPKVAPRFKERYVNEIRPALVERFGYETPMRAPRIRKITLNMGVGDAKQDTAMLEAATEQLAVIAGQRPNVRRARKSIANFKLREQMPVGVAVTLRDARMYEFFDRLLSIAIPRIRDFRGLNPRSFDGRGNYSMGIREQIIFPEIDYDSIDQVRGLDVTIATTANSDEEAFALLEAFGMPFRRDGRPGAEDTEAAAAADEERRKEARARAEAEQAALEQLKAENPEAYERREKPEEGEEGEGGEAAADSAPEEGS*
>14_0929_12_20cm_Bacteria_7168_68_10
MLLEQYREKILPQLMREFDYGNVMEAPRVAKVVVNIGIGEGKDNDKALDAARGDVRTITGQQPVTVRARKSVAAFKLREGQPVGLRTTLRGRRMYYFLEKLINVALPRIRDFRGVSAEAFDGRGNYSLGLREQIIFPEVDYDKIDKLRGLEVTVVTTARTDEEGRSLLTQLGMPFRK*
>14_0929_12_20cm_Bacteria_7172_66_10
MSVAAQPRVQLRLKDRYQEKIVPTLIQRYTYANAMQVPKLVKVVVNIGVGESIQNPKALDAAIADLKKITGQQPVVMKSRKAIANFKLRAGLPIGVKVTMRAARMYQFIDKLISTALPRIRDFRGISPTAFDGKGNYTLGLREQLVFPEIEYDKIDKLRGMEVTIVTTARTDDEARALLTELGFPFRK*
>14_0929_12_20cm_Bacteria_7173_66_12
MAKAKQQAPKKEAAPKAPGTKSEAPPRLLQTMQVPRLNKIVVNVGIGEAKDNDKALDAAVGDVTTITGQKPQLIKARKSVAAFKLREGQTIGIKTTLRGRRMWYFLDKLLNVALPRIRDFRGVTPDGFDGRGNYTLGLREQVVFPEVDYDKIDKLRGLEVSIITTARNDDEARSLLTRLGMPFRKR*
>14_0929_12_20cm_Bacteria_7176_69_7
MGKSKAPAQNGNGHTPVLLEQYRGRIVPALMKEFDYGNLMEVPKVAKVIVNIGIGEAKDNDKALEAARNDVRTITGQQPVVVKSRKSVAAFKLRAGMPVGIRTTLRGRRMYYFLEKLINIALPRIRDFRGVSPEAFDGRGNYSLGLREQIIFPEVDYDKIDKLRGLEVTVVTTAKTDDEARSLLTQMGMPFRKRER*
>14_0929_12_20cm_Bacteria_7180_68_10
MATQALDMPRLRRQYIDEIVPSLVKEFRYRNAMQVPSITKIVLNIGLGEAIVNGRAIDAATSDLKTIAGQAPVVIRARRSVAAFKLREGMPIGAKLTLRGRRMYEFLDKLVNIALPRIRDFRGVDPKAFDGHGNYTLGLREQLVFPEIDYDKIDKLRGLEVCIVTTASTDAEGQALLTGFGMPFRKN*
>14_0929_12_20cm_Bacteria_7182_66_11
MNVAAKGVKVAASPKGASVVSSPAGTELRLKQRYQDKIVPTLIQRFAYTNAMQVPRLTKVVVNIGIGESISNPKAQDAATADLKKITGQQPVVLKSRKAIANFKLRAGLPIGIKVTLRGARMYQFVDKLLSVGLPRIRDFRGISPTGFDGHGNYTLGLREQLVFPEIEYDKIDKLRGLEVTFVTTARTDDEARALLAELGFPFRK*
>14_0929_12_20cm_Bacteria_7231_59_8
MKARLYQKYVESVRPALVEKRKYQNVHQVPRLEKIVINMGVSAQLEKSAVDDAARDLGLITGRKAVINKSRKSVANFKLRQGQPIGCRVTLRRDVMYEFFDRLVAAALPRIRDFRGVSSRSFDGRGNYSLGLSDQTIFPEIDLDKIKRHQGMDVSIVTTAPTDEEALDLLKLMGMPFAEGR*
>14_0929_12_20cm_Proteobacteria_7163_67_18
MSEVVAGKEGEKQRGKQKPGAKQKPADKQADTTAGKQPDAKAERAAPRRPSGPARLHQYYREQVVPRLRAELKLDNVMQVPRIRKITVNMGVGEAVADKKVMDAALADLTKITGQKPLITKSRKAIASFKLRAGLAVGAKVTLRGTRMYEFLDRLINIAMPRIRDFRGVSPRAFDGQGNYTLGVKEQIIFPEIQYDQVDQVRGMDITITTTARDDRHGRALLEAFSFPFRK*
>14_0929_12_30cm_Bacteria_7366_66_10
MAKAKQQPKKEQAPKAPGTKSEAPPRLLSVYRDTVMQQLTKEFDYANVMQVPRVDKVVVNIGIGEAKDNDKALDAAVGDVVTITGQKPQLIKAKKSVAAFKLRAGQTVGIKTTLRGRRMWYFLDKLLNVALPRIRDFRGVNPEGFDGRGNYSLGMREQVVFPEIDYDKIDKLRGLEVSIITTARNDEEARSLLTRLGMPFRKR*
>14_0929_12_30cm_Bacteria_7370_58_11
METVPALMKRFGWKNMMAVPKLKKITVNIGLGEASQNAKLLDTAAVELGQITGQKAVITRAKKSIANFKIRKGMPIGCAVTLRGDMMYEFLDRLCNVVLPRVRDFRGLPQNSFDGRGNYTLGLRDQLVFPEIDYTRVDKIKGMNITMTTSAKNDEQGRELLKALGFPFREKGVAQ*
>14_0929_12_30cm_Bacteria_7389_66_9
MSKAKVQQKKQDTKPAAPKAPGTKSEETPRLLVSYRDKIVPQMTKEFEYENVMQVPRVAKVTVNVGIGEGKDNDKALDAAVGDVVTITGQKPALIKARKSVAAFKLRAGQTVGIKTTLRGRRMWYFLDKLLNVALPRIRDFRGVNPEGFDGRGNYTLGLREQVVFPEVDYDKIDKLRGLEVSITTTARSDDEARSLLTRLGMPFRKR*
>14_0929_12_30cm_Bacteria_7418_67_9
MAAVLKERYDKNVREDLRKQFSYGNVMQIPKVEKIVLNIGMGEAIGNAKAMDAAAGDLAKITGQRPVVTKSKKAISNFRLRVGMPIGLKVTLRGERMWHFLEKLVTVALPRIRDFQGVPDKSFDGRGNYSLGLKEQLVFPEIEYDKIDRLRGMEITICTTARTDEEARALLRSLGMPFRTAS*
>14_0929_12_30cm_Bacteria_7476_55_10
MENEFHRHYKEHVMPALQKLHGYKNVHQIPRVEKVVINTSVGSQSDVKQALEEAKGELALITGQRPVETLAKKSISNFKLRKDQAIGAKVTLRGERMYEFLERFIKAALPRIRDFRGVSPRCFDNHGNYTLGISDQSIFPEVELDKIKRNIGFDVTIVTTARTDEEAKSLLSEMGMPFSDRARKPAAQAA*
>14_0929_12_30cm_Betaproteobacteria_7373_66_8
MKQAGAKADGKGTGKASGEASGKAAGKAAGRAAGEASGGKAAGEASGKAAGKATAKAAGKGTQGAAGATVARLQTLYREKVVPDLRQQFSYATTMQVPRIVKITLNMGVGEAVADKKNIDAAVADLTRIAGQKPVVTRARKAIANFKIRQGLPIGCMVTLRGSRMYEFLDRLITIAFPRMRDFRGVSTRAFDGRGNYSIGFKEQIIFPEIEYDKIDKIRGLNVSITTTARSDDEAKALLTAFRFPFRN*
>14_0929_12_30cm_Euryarchaeota_7401_64_15
MAGMRDIRIEKVVVNVGVGEAGEKLVKAQKVLELVTKQKSVQTLSHQAVRDWGVRRNMPIGTRVTLRGGPAEAFLAEALSIRNNRLPAYSFDSNGNFSFGIQDYTDFQGMKYDPEIGVFGMDVSVSLQRPGWRVARRSNKSRRIPRRHRVSRDEGMQFMKDRFKVEVVT*
>14_0929_12_30cm_Gemmatimonadetes_7362_66_15
MADEQEKQEKKPKAPKGAGKRPKGGGEKPEAPAQSPEPPAEPAPRARLWDFYEQQVRAKLQQQFGFKNLHQIPRLKKIVLNVGMGDASKNPKGLDAAVAELAAITGQHPVVTRAKKAIANFNLREGQAIGCAVTLRGGRMYEFLDRFISIAVPRMRDFRGLPTKSFDGRGNYSLGIKEQMIFPEIDYDKVERIHGMDITFVTSAGRDDTALALLRELGMPFRVETPAAA*
>14_0929_12_30cm_Rokubacteria_7382_69_18
MAKDAPKPAPKPQTDKPAAAAKAQPKKGAGAPQGAAVAKGRPKGAGEVPPRIKVAFQQTVIPALMKERGYANPWQVPRLEKVVINMGVGEGRENAKVLDFATADLQSISGQKPIVTRAKKSIANFKLREGVPIGAKVTLRGARMYEFLDRLINVALPRVRDFKGVPGKGFDGRGNYALGLREQVIFPEIVYDKVDKIRGMDINIVTTARTDEDAKALLAHLGMPFGE*
>14_0929_12_40cm_Bacteria_7530_66_8
MSKAKAPQQQKRQDKKSDAKPAAPKAPGTKSEEAPRLLLAYRDKIVAQMTKEFEYENVMQVPRVAKVVVNIGIGEAKDNDKALDAAVGDVVTITGQKPALIKARKSVAAFKLREGQTIGIKTTLRGRRMWYFLDKLLNVALPRIRDFRGVNPDGFDGRGNYSLGLREQVVFPEIDYDKIDKLRGLEVAIVTTARNDDEARSLLTRLGMPFRKR*
>14_0929_12_40cm_Bacteria_7538_55_12
MENEFHRYYKEHVMLALQKLHGYKNVHQIPKVEKVVINTSIGSQSDVKQALEEAKAELALITGQRAVETLAKKSISNFKLRKDQAIGAKVTLRGERMYEFLERFIKAALPRIRDFRGVSPRCFDNHGNYTLGISDQSIFPEVELDKIKRNIGFDVTIVTTAQTDEEAKSLLSEMGMPFSDRARKPAAQPA*
>14_0929_12_40cm_Bacteria_7540_55_11
MDNEFYRDYRERVMPALQKAHGYQNVLQIPKVEKVVINTSVGSQSDVKQALEEAKAELALITGQRPVETLAKKSISNFKLRKSQAIGAKVTLRGERMYEFLERFIKAALPRIRDFRGVSPRCFDKHGNYTIGISDQSIFPEVELDKIKRNIGFDVTIVTTARTDEEAKSLLSEMGMPFSDRARKPAAQPA*
>14_0929_12_40cm_Betaproteobacteria_7526_65_14
MARLQDYYRKDVVPDLMKKFGYKTSMQVPRIRKITLNMGVGETTTDKKILDNAVADLTKITGQKPVVTKAKKSIATFKVRKGFPVGCMVTLRGKRMYEFLDRLVTVAIPRIRDFRGISSRAFDGRGNYSLGVKEQIIFPEIEYDKIDVLRGLNISITTTAKTDDEARALLTAFHFPFKT*
>14_0929_12_40cm_Betaproteobacteria_7558_64_8
MARLQDYYRKDVVPDLMKKFGYKTSMQVPRIKKITLNMGVGETTTDKKILDNAVADLTKIAGQKPVVTKAKKSIATFKVRKGFPVGCMVTLRGQRMYEFLDRLVTVAIPRIRDFRGISSRAFDGRGNYSLGVKEQIIFPEIEYDKIDALRGLNISITTTAKTDDEARALLAAFRFPFKT*
>14_0929_12_40cm_Gemmatimonadetes_7520_66_13
MADEQEKQEKKPKPQQPKQEKQAKKQKPEAAAPAPESTEPVEPAPRARLWDFYEQQVRGKLQQQFAFRNPHQIPRLKKIVLNVGMGDAQKNPKGLEAAVAELGAITGQHPVVTRAKKAIANFNLREGQPIGCAVTLRGGRMYEFLDRFISIAVPRMRDFRGLPTKSFDGRGNYTLGIKEQMIFPEIDYDKVERIHGMDITFVTSAGRDDTALALLRELGMPFRVETPAAA*
>14_0929_12_40cm_Gemmatimonadetes_7535_68_6
MADTKEKEPKQGRAADPGAVPRGEPAAEQPAVDPGTTPQGQEPKVADVAPAEAPAAPKPKQKEKQKGKKPAEGKPAAPAEPEGPPPEPAPRARLLDYYERQVRAKLTQQFGLKNPHQIPKLVKIVLNVGMGDATKNPKGLEAAVAELGAISGQRPVVTRAKKSIANFNLRQGMAVGCAVTLRGGRMFEFLDRFISVAVPRMRDFRGLPTDSFDGHGNYTIGIKEQMIFPEIDYDKVEKIHGMDITFVTSAGRDDTALALLRELGMPFRGEAPVAVG*
>14_0929_12_40cm_Proteobacteria_7534_69_6
MSEVVAGKEGEKPRGKHKPADKRKPADKQADTAAGKQPDAKAERAAPQRPSGPARLHQYYREQVVPRMRTELQIANLMQVPRISKITVNMGVGEAVADKKVMAAAVADLTKITGQKPLVTKSRKAIAAFKIRAGLAIGAKVTLRGRRMYEFLDRLINIAMPRIRDFRGVSPRSFDGRGNYTLGVKEQIIFPEIQYDQIDQVRGMDITITTTAHDDRMGRALLEAFSFPFRK*
>14_1009_02_20cm_Acidobacteria_3609_55_5
MSARLRERFHKDIAPALQKELSLKNPMAVPRLHKIVVNMGVGEATQNAKVLDPAVGELGQITGQKPVVTKAKKSIAAFKVREGMPIGAMVTLRGDRMYEFLDRLINVVLPRVRDFRGVSTKSFDGRGNYTLGLRDQLIFPEIDYAKVDKLKGMNVTIVTTAKNDNEARALLRSFGMPFRAA*
>14_1009_02_20cm_Bacteria_3616_55_10
MENEFRRHYKERVVPALQKRHGYKNVHQIPKVEKVVINTSVGSQSDVKQALEEAKAELSLITGQRPMETLAKKSISNFKLRKDQAIGAKVTLRGERMYEFLERFIKAALPRIRDFRGVSPRCFDNHGNYTIGISDQSIFPEVELDKIKRNIGFDVTIVTTARTDEEAKSLLSEMGMPFSDRAKKLAAQAA*
>14_1009_02_20cm_Proteobacteria_3617_68_7
MQVPKIEKIVVNMGLGEAISNNKLVEQAQEQMMAISGQKPVITKARKSIANFKLREGQSIGAMVTLRKDRMYEFFDRLVSVALPRVRDFKGVSSKSFDGKGNYTLGIREQIIFPEINYDKIEKIKGMNITIVTTAKNDEEGRALLRHMGMPFRTA*
>14_1009_02_30cm_Bacteria_3696_55_11
MENEFHRYYKERVMSALQKLHGYKNVHQIPKVEKVVINTSIGSQSDVKQALEEAKAELALITGQRPEETLAKKSISNFKLRKGQAIGAKVTLRGERMYEFLERFIKAALPRIRDFRGVSPRCFDKHGNYTLGVSDQSIFPEIELDKIKRNIGFDVTIVTTARTDEEAKSLLSEMGMPFSDRAKKPAAQAA*
>14_1009_02_30cm_Bacteria_3712_55_13
MENEFYKDYKERVMPALQQQHGYKNVHQVPKVEKVVINTSVGSQADVKQALDDAKTELALITGQRAAETRAKKSISNFKLRKDQAIGAKVTLRGERMYEFLERLIKAALPRIRDFRGVSPRGFDGHGNYTLGVSDQSIFPEVELDKIKRNIGFDVTIVTTARTNAEAKSLLSEMGMPFSDRAKKLATASPSEGGPAGQAQAA*
>14_1009_02_30cm_Bacteria_3721_54_15
MENEFHRDYKERVMPALQKQHGYKNGHQVPKVEKVVINTSVGSQSDVKQALEEAKAELALITGQRPVETLAKKSISNFKLRKGQAIGAKVTLRGERMYEFLERFIKAALPRIRDFRGVSPRCFDSQGNYTLGVSDQSIFPEVELDKIKRNIGFDVTIVTTARTAEEAKSLLSEMGMPFSDRAKKPAAQPA*
>14_1009_02_30cm_Betaproteobacteria_3702_66_13
MAKDEKPRQEQKPAQAQKPAPKKEAAAKKEAAPKSDAPQLPAPPARLAIYYREKVVPELMQKFAYKTVMQVPRLHKITLNMGVGETTTDKKTLDNALADMTRIAGQKPVVTKARRSIANFKVRAGFPVGCMVTLRGARMYEFFDRLVNIAMPRIRDFRGVSNRAFDGRGNYSLGFKEQIIFPEIDYDKIDTLRGMNIAITTTAKTDDEARALLAAFRFPFKH*
>14_1009_02_40cm_Acidobacteria_3833_65_7
MTRLKEKYQKDVVPALQKEFGYKNVMAVPRIEKVVVNMGLGEATANAKLIDTGADELARITGQKPVTRRAKKSIAAFKVRKGMPIASMVTLRGERMWEFLDRLMSIALPRVRDFKGVSPRGFDGRGNYTLGLRDQLLFPEIDYMKVDKARGMNVSVVTTARTDEEGRKLLQFIGMPFRQN*
>14_1009_02_40cm_Actinobacteria_3813_69_7
MATATATRRPRLKERYDEELRAQLREELGLSSVMRVPRLTKITLNMGVGDAKVEAKALDSAIEELTTIAGQRAQVRKARKSIAGFKLREGMPIGARVTLRGDRMWEFLDRLVSIAIPRIRDFRGLAPESFDGRGNYSIGIREQIIFPEINYDDIQAVRGLDVAITTTAQNDDEGYALLRGLGLPFREKEGAQQP*
>14_1009_02_40cm_Actinobacteria_3830_69_7
MAESTYVPRFKARYRDELAAAIQEELGFTNLMQVPRLEKIVVNMGVGDAIKDGRMLDAALEDLTTITGQKPVVTKARKSIAGFKLREGMSIGAKATLRGDRMWEFLDRLVSLALPRIRDFRGLDPGSFDGHGNYTFGVTEQLIFPEVDYDKVLKVRGMDITIVTTARTDREGRALLAAFGFPFAGERAERAS*
>14_1009_02_40cm_Bacteria_3820_66_13
MAKAKQAPKKEQGPKAPGTRSEAPPRMLLTYRETIVPQLTKEFDYGNVMQVPRLDKVVVNVGIGEAKDNDKALDAALGDVTTITGQKPQLVKAKKSVAAFKLRAGQTVGIKTTLRGRRMWYFLDKLLNVALPRIRDFRGVTPDGFDGRGNYTLGLREQVVFPEVDYDKIDKLRGLEVSLVTTARTDDEARSLLTRLGMPFRKR*
>14_1009_02_40cm_Bacteria_3823_69_8
MTVASALKERYDSAVRDELRKQFGFKNVMQIPRLEKIVLNIGMGEAIGNAKAMDAAASDLAQITGQRPVVTKSRRAISNFKLRIGMPIGLKVTLRGERMWHFYEKLVTVALPRIRDFQGIPDRSFDGRGNFSLGLKEQLVFPEIDYDKIDRLRGMEITIVTTAKTDEEARALLRGLGMPFKATTKGVEGA*
>14_1009_02_40cm_Bacteria_3827_55_7
MENEFYRDYKERVMPALQKQHGYKNVHQIPKVEKVVINTSVGSQSDVKQALEEAKAELALITGQRPVETLAKKSISNFKLRKSQAIGAKVTLRGKRMYEFLERFIKAALPRIRDFRGVSPRCFDEHGNYTLGISDQSIFPEVELDKIKRNIGFDVTIVTTAETDEEAKSLLSEMGMPFSDRARKPAAQATA*
>14_1009_02_40cm_Bacteria_3836_67_6
MAAVLKERYDTAVKDELRKQFSYGNVMQIPKVDKIVLNIGMGEAIGNAKAMDAAAGDLAKITGQRPIVTKSKKAISNFRLRVGMPIGLKVTLRGERMWHFLEKLVTVALPRIRDFQGVPDHDLHDRENGRRGARSLAQPRDAVPHRVVLKEQRWPRKASS*
>14_1009_02_40cm_Bacteria_3841_65_8
MSVVASPPRVELRLKQRYQDKIVPTLIQRFAYTNVMQVPRLVKVVANIGVGESIQNPKALDAALADLKKITGQQPVVLKSRKAIANFKLRAGLPIGVKVTLRGARMYQFVDKLLSVGLPRIRDFRGISPTGFDGKGNYTLGLREQLIFPEVEYDKIDKLRGLEVTFVTTARTDDEARALLAELGFPFRK*
>14_1009_02_40cm_Bacteria_3862_66_7
MSVAASPTGTELRLKQRYQDKIVPALIQRFAYTNAMQVPRLIKVVVNIGIGESISNPKALDAATADLKKITGQQPVVLKSRKAIANFKLRAGLPIGIKVTLRGARMYQFVDKLLSVGLPRIRDFRGISPTGFDGHGNYTLGLREQLVFPEIEYDKIDKLRGLEVTFVTTARTDDESRALLAELGFPFRK*
>14_1009_02_40cm_Bacteria_3867_55_7
MENEFHRYYKERVMPALQKLHGYKNVHQIPKVEKVVINTSIGSQSDVKQALEEAKAEIALITGQRPVETLAKKSISNFKLRKAQAIGAKVTLRGERMYEFLERFIKAALPRIRDFRGVSPRCFDNHGNYTLGISDQSIFPEIELDKIKRNIGFDVTIVTTARTDEEAKSLLSEMGMPFSDRARKPAAQPA*
>14_1009_02_40cm_Chloroflexi_3845_53_8
MASRLKEKYQQEIVPALQKEFNYKNPMQVPGVHKVVVNIGLGEVIQNAKAMDAAVGDLAVITGQRPVITRAKRSVAAFKLREGMQIGCMVTLRGDRMYQFLDKLLNVALPRLRDFQGVSPEAFDGRGNYTLGLREQLVFPEIDYDKVDKVRGMEVSIVTTARTDEEGRRLLKLMGMPFKK*
>14_1009_02_40cm_Gemmatimonadetes_3801_70_15
MADPKETEAQDQGPPDPGAGPPTPAAAADPAAPPQRERAPRKEKKAKKPEGERAAAREPAGPPPPPAEPAPRPRLLDYYEQRVRAKLAQQFGFGNAHEIPKLVKIVLNVGMGDAPKNPKGLEAAVAELAAITGQRPVVTRAKKAIANFNLREGQAIGCAVTLRGARMYEFLDRFISIAVPRMRDFRGLPTKSFDGRGNYTVGLKEQMIFPEIDYDKVEKIHGMDITLVTTAGRDDTALALLRELGMPFRGEAPVAVG*
>14_1009_02_40cm_Gemmatimonadetes_3818_68_8
MADTKEKEPKQGAVDPGAAPQGEPAAQEAPRPKEKKGKKPAEGEKQKKAPAPPVEEGPPPEPAPPPRLHEHYAQRVRAKLAQQFGLANPHQIPKLLKIVLNVGMGDASKNPKSLEAAVAELAAITGQHPVVTRAKKAIANFNLREGMPVGCSVTLRGARMFEFLDRFISIAVPRMRDFRGLPTDSFDGRGNYSIGIKEQMIFPEIDYDKVDKIHGMDITLVTSAGRDDTALALLREMGMPFRGESPVAVN*
>14_1009_05_20cm_Acidobacteria_3981_65_12
MSARLKEKYTKDVVPALKKEFGYKNVMAVPKVHKIVVNMGLGEATSNAKIVDTGADELARITGQKPVVRRAKKSIAAFKVRKGMPIGTMVTLRGERMWEFLDRLMTIALPRVRDFKGVSPRGFDGRGNYTLGLRDQLLFPEIDYMKVDKARGMNVSVVTTAKTDEEARKLLQFIGMPFRAS*
>14_1009_05_20cm_Acidobacteria_3994_54_6
MAKEKKEKKGGAQQEEQRAPVVARHSAKETPRLKERFRKELAPVLMKEFDLDNPMAVPHLHKIVVNMGMGEATQNAKLLDPAVNELGQITGQKPVVTRAKKSIAAFKVREGMPIGAMVTLRGDRMYEFFDRLVNIVLPRVRDFRGVSTKSFDGRGNYTIGLHDQLIFPEIDYAKVDKLKGMNVTIVTTARDDNQARSLLRHLGMPFRA*
>14_1009_05_20cm_Archaea_4006_53_6
MSKAKGDDEVSNPLRVVRIEKVTLNIATGKSGEPLEKAKKVLNQLTARTPATKKAKKAIKDFGVRKGEPIAAVVTLRGKDAGEFLRRALDAVSNKVNESSFDEYGNFSFGIKEHIEIPGTRYVPELGIFGATIHVTLGRPGYRIRSRGIRPAKIGHNHYVSRAEAVTFMQNNFGTNIAS*
>14_1009_05_20cm_Bacteria_3983_66_11
MAKAKTQAPKKEQAPKAPGTKSEAPPRMLVMYRETIVPQLTKEFDYGNVMQVPRLVKVVVNVGIGEAKDNDKALDAAAGDVTTITGQKPQLIKAKKSVAAFKLREGQTIGIKTTLRGRRMWYFLDKLLNIALPRIRDFRGVTPDGFDGRGNYTLGLREQVVFPEIDYDKIDKLRGLEVSLVTTARTDDEARSLLTRLGMPFRKR*
>14_1009_05_20cm_Bacteria_3987_54_20
MENEFHRDYKERVMPALQKQHGYKNVHQVPKVEKVVINTSVGSQSDVKQALEEAKAELALITGQRPVETLAKKSISNFKLRKGQAIGAKVTLRGERMYEFLERFIKAALPRIRDFRGVSPRCFDSQGNYTLGVSDQSIFPEVELDKIKRNIGFDVTIVTTARTAEEAKSLLSEMGMPFSDRAKKPAAQPA*
>14_1009_05_20cm_Bacteria_3993_59_9
MKNEFYDHYKERVVPALQKTHGYKNPHQVPKVEKVVINTSVGSQSDVKQGLEDAKAELALISGQKPSETRAKKSIANFKLRKEQAIGAKVTLRGEHMYEFLERLIKASLPRIRDFRGVSPKGFDGHGNYTLGVSDQSIFPEVELDKIKRNIGFDVTIVTTAQTNEEAKSLLSEMGMPFSDRAKKLATASPAKEEPVAAAPAA*
>14_1009_05_20cm_Bacteria_4028_55_8
MENEFYKDYKERVMPALQQQHGYENVHQVPKVEKVVINTSVGSQADVKQALDDAKTELALITGQRAAETRAKKSISNFKLRKDQAIGAKVTLRGERMYEFLERLIKAALPRIRDFRGVSPRGFDGHGNYTLGVSDQSIFPEVELDKIKRNIGFDVTIVTTARTNAEAKSLLSEMGMPFSDRAKKLATVSPPEGGPAGQAQAA*
>14_1009_05_20cm_Bacteria_4030_55_6
MENEFHRHYKERVMPALQKLHGYKNVHQVPKVEKVVINTSVGSQSDVKQALEEAKAELALITGQRPMETLAKKSISNFKLRKDQAIGAKVTLRGERMYEFLERFIKAALPRIRDFRGVSPRCFDKHGNYTLGISDQSIFPEVELDKIKRNIGFDVTIVTTAQTDEEAKSLLSEMGMPFSDRAKKPAAQPA*
>14_1009_05_20cm_Bacteria_4049_55_11
MTVMENEFRRHYKERVVPALQKRHGYKNVHQIPKVEKVVINTSVGSQSDVKQALEEAKAELSLITGQRPMETLAKKSISNFKLRKDQAIGAKVTLRGERMYEFLERFIKAALPRIRDFRGVSPRCFDNHGNYTIGISDQSIFPEVELDKIKRNIGFDVTIVTTARTDEEAKSLLSEMGMPFSDRAKKLAAQAA*
>14_1009_05_20cm_Euryarchaeota_4005_65_9
MAGMREIRVEKVVVNVGVGEAGEKLVKAQKVLELVTKQKSVQTLSHQAVRDWGVRRNMPIGTRVTLRGEGAESFLKSALDIRNNRLPGYSFDARGNVSFGIQDYTDFPGMKYDPEIGVFGMDVSVSLQRPGWRVARRALRARRIPRSHRVSRTEGIEFMKARFKIEVVE*
>14_1009_05_20cm_Gemmatimonadetes_4000_69_8
MLEKKERSESESTNPGAVPRGDEPAAASTDPEAKPQGEAPGTADSAAAPQTEPQAAVEPKPEKPAKSQKKDKKAKQAGEGKERPVTEPAGPPPEPAPRPRLLEHYEQRVRPKLAQQFGLGNTHQIPKLMKIVLNVGMGDAPKNPKGLEAAAAELAAITGQHAVVTRAKRSVANFNLRQGMAIGCAVTLRGARMYEFLDRFISIAVPRMRDFRGLSPDSFDGRGNYTIGIKEQMIFPEIDYDKVEKIHGMDITLVTSAGRDDTARALLRELGMPFRGEAPVAVN*
>14_1009_05_30cm_Bacteria_4159_66_7
MAKAKQAPKKEQGPKAPGTRSEAPPRMLLTYRETIVPQLTKEFDYGNVMQVPRLDKVVVNVGIGEAKDNDKALDAALGDVTTITGQKPQLVKAKKSVAAFKLRAGQTVGIKTTLRGRRMWYFLDKLLNVALPRIRDFRGVTPDGFDGRGNYTLGLREQVVFPEVDYDKIDKLRGLEVSLVTTARTDDEARSLLTRLGMPFRKR*
>14_1009_05_30cm_Bacteria_4168_57_7
MKSRLQEKYRMETVPALMKRFGWKNMMAVPKLKKITVNIGLGEASQNAKLLDTAAVELGQITGQKAVITRAKKSIANFKIRKGMPIGCAVTLRGDMMYEFLDRLCNVVLPRVRDFRGLPQNSFDGRGNYTLGLRDQLVFPEIDYTRVDKIKGMNITMTTSAKNDEQGRELLKALGFPFREKGVAQ*
>14_1009_05_30cm_Bacteria_4185_68_7
MAKAKQQPKKEQAPKAPGTRSEAPPRLLTMYRDTISPQLAKEFDYANVMQVPRVDKVVVNIGIGEAKDNDKALDAAVGDVQTITGQKPQLVKAKKSVAAFKLRAGQTVGIKTTLRGRRMWYFLDKLLNVALPRIRDFRGVNPDGFDGRGNYSLGLREQVVFPEIDYDKIDKLRGLEVSIVTTARSDDEARSLLTRLGMPFRKR*
>14_1009_05_30cm_Bacteria_4203_54_7
MDNELYRDYRERVMPALQKAHGYKNIHEIPKVEKVVINTSVGSQSDVKQALEEAKAELALITGQRPVETLAKKSISNFKLRKGQAIGSKVTLRGERMYEFLERFIKAALPRIRDFRGVSPRCFDKHGNYTIGISDQSIFPEVELDKIKRNIGFDVTIVTTARTDEEAKSLLSEMGMPFSDRARRPAAQAA*
>14_1009_05_30cm_Bacteria_4211_68_10
MASAAPSSTIVSGMKQRYDTQVKDELRKQFNYDNVMRIPRLAKVVINIGMGESIGNAKAMDAAAGQLAQITGQKPIVTKSKKAISNFRLRIGMPIGLKVTLRGPRMWHFYEKLVTVALPRIRDFQGIPERSFDGRGNFSLGLKEQLVFPEIEYDKIDRLRGMEITIVTTAKTDEEARALLRSLGMPFKKAS*
>14_1009_05_30cm_Bacteria_4239_61_6
MTENWRLPLSRSVLLGTNRFNMIARLKEQYRKEVAPALMKEFSYRNAMAVPRLRKIVVNMGLGEAIQNAKLLDSATRELAEITGQKPVITRARKSIANFKLRKNMPIGAMVTLRGDRMYEFLDRLTNVALPRVRDFRGLSTRAFDGR
>14_1009_05_30cm_Bacteria_4249_66_12
MSVAASPTGTELRLKQRYQDKIVPTLIQRFAYTNAMQVPRLIKVVVNIGIGESISNPKAQDAATADLKKITGQQPVVLKSRKAIANFKLRAGLPIGIKVTLRGARMYQFVDKLLSVGLPRIRDFRGISPTGFDGHGNYTLGLREQLVFPEIEYDKIDKLRGLEVTFVTTARTDDEARALLAELGFPFRK*
>14_1009_05_30cm_Bacteria_4253_54_7
MENEFHRHYKEHVMPALQKLHGYKNVHQIPRVEKVVINTSVGSQSDVKQALEEAKAELALITGQRPVETLAKKSISNFKLRKDQAIGAKVTLRGERMYEFLERFIKAALPRIRDFRGVSPRCFDSHGNYTLGVSDQSIFPEIELDKIKRNIGFDVTIVTTARTDEEAKSLLSEMGMPFSDRAKKPAAQAA*
>14_1009_05_30cm_Deltaproteobacteria_4183_68_9
MADDKKKQEDKQKKHAHGEGPVTDAKAHAEAKKAGGGGGKKKGARDQKGPKTIQAAEGKAASRGEHPARLGIAYKEQIIPALMKDFGYKNPMQVPKVEKVVVNMGLGEAITNNKLIEQAEEQMMAITGQKAVVTRSRKSIANFKLRENQPIGVMATLRKDRMYEFLDRLLNTALPRVRDFKGVSVKSFDGRGNYTLGIKEQIIFPEINYDRIEKIKGMNITIVTTARSDEEGRALLRYFGMPFRTA*
>14_1009_05_30cm_Gemmatimonadetes_4196_69_20
MLEKKEPSESESTTPGAPPQGDEPTAAQPAAAAEAKPEPPAKPPKAEKQDKQQKKDKKAKQGPEGKARPAAEPEGPPPEPAPRPRLLEHYEQRVRAKLTQQFGLRNAHEIPKLVKIVLNVGMGDAPKNPKGLEAATAELAAITGQHAVVTRAKKAIANFNLRQGMAIGCAVTLRGARMYEFLDRFITIAVPRMRDFRGLSPDSFDGRGNYTIGIKEQMIFPEIDYDKVEKIHGMDITVVTSAGRDDTARALLRELGMPFRGEAPVVVN*
>14_1009_05_30cm_Thaumarchaeota_4188_38_6
MAQQMESSMKKISVAKVVLNMGVGKSGEPIEKAKLALQQIAGQQPSPRFAKATQRDWGVHKGEPIGVAVTVRKEAAIQLIKRLFTAKGNQIKGSSFDGFGNVSFGIREHIDIPGVKYDPQIGILGLDVSISLERPGFNIRFRSKHKASVGHHHKITSEEAKKFLMSKFGIEVV*
>14_1009_05_30cm_unknown_4221_52_20
MQTTETVAKTNPLLNIRIEKVTINIATGKSGEPLEKAKKVLNQLTNKTPTTKLAKKAIKDWGIRKGEPIATVVTLRREDAGQFLTRALDAVSNKVNDSCFDDYGNFSFGIKEHIEIPGTRYVPELGISGATIHVTLERPGYRLRRRSIRPAKIGKHHYVSKKDAIQFIQENFRTQVGS*
>14_1009_05_40cm_Acidobacteria_4335_57_12
MKSRLQEKYRTETVPALMKRFGWKNMMAVPKLKKITVNIGLGEASQNAKLLDTAAVELGQITGQKAVITRAKKSIANFKIRKGMPIGCAVTLRGDYMYEFLDRLCNVVLPRVRDFRGLPQNSFDGRGNYTLGLKDQLVFPEIDYTRVDKIKGMNITMTTSAKNDEQGRELLKGLGFPFREKGVAQ*
>14_1009_05_40cm_Actinobacteria_10539_68_8
MAESTYVPRFKARYRDELAAAIKEELGFTNLMQVPRLEKIVVNMGVGDAIKDGRMLDAALEDLTTITGQKPVVTKARKSIAGFKLREGMSIGAKATLRGDRMWEFLDRLVSLALPRIRDFRGLDPGSFDGHGNYTFGVTEQLIFPEVDYDKVLKVRGMDITIVTTARTDREGRALLAAFGFPFAGERAERAS*
>14_1009_05_40cm_Archaea_4406_58_8
MMSKTVQETRMRSVRVGKVVLNIGVGKSGEAIERAKKVLELLTGQKPSQRRARKSIREFGVHKGEPIGVVVTLRGERTTDLISRLLVAREKKIPQSSFDERGSVSFGIKEHIEIPGTKYDPALGILGINVSVLLERPGYRVARRLRRSSRVGKEHVIKREEAISYFQSHFGAVVVMVE*
>14_1009_05_40cm_Bacteria_4386_70_5
MSTTAGRASSPAPPARIKEQYAKDVVPRLIKERSYPNIMAVPRLKKVVVNMGVGEATQNIKLLDAAMEELGKIAGQKPAMRRSRKSIAAFRLRQGMPIAATVTLRGDRM*
>14_1009_05_40cm_Bacteria_4407_67_7
MAAVLKERYDKTIRDDLRKQFAYGNVMQIPKVEKIVVNIGMGEAIGNAKAMDAAAGDLATITGQRPIVTKSRRAISNFRLRVGMPIGLKVTLRGERMWHFLEKLVTVALPRIRDFQGVPDKSFDGRGNYSLGLKEQLVFPEIEYDKIDRLRGMEITICTTARTDEEARALLRGLGMPFRTAS*
>14_1009_05_40cm_Bacteria_4414_67_7
MSKQKTQQRPQQAARKEDKPKEPGTRSDAPPRMLTMYRDTVMPQLTKEFDYANVMRVPRVAKVVVNIGIGEAKDNDKALDAAVGDVTTITGQKPALIKARKSVANFKLRAGQTIGIKTTLRGRRMWYFLDKLVNVALPRIRDFRGVNPDGFDGRGNYSLGLREQVVFPEIDYDKIDKLRGLEVSIVTTARSDDEARSLLTRLGMPFRKR*
>14_1009_05_40cm_Candidatus_Nitrososphaera_gargensis_4356_47_8
MKKINVDKVVINIGVGKSGEPIEKAKKALLELTGQQPAVRGAKKTVRDFGIHKGEPIGAVVTLRRDLATEFLKRVVAAKKNIFKASSFDNYGNISLGIHEHIDIPGTKYNPDIGIFGMDVNVVLSRPGYRIARKSRKSAKIGKTHRINKDDAIEFFKQEYGVGVE*
>14_1009_05_40cm_Deltaproteobacteria_4396_68_5
MPRDQKGPKTIQAAEGKAASRGEHPARLGIAYKEQIIPALMKDFGYKNPMQVPKVEKVVVNMGLGEAITNNKLIEQAEEQMMAITGQKAVVTRSRKSIANFKLRENQPIGVMATLRKDRMYEFLDRLLNTALPRVRDFKGVSVKSFDGRGNYTLGIKEQIIFPEINYDRIEKIKGMNITIVTTARSDEEGRALLRYFGMPFRTA*
>14_1009_05_40cm_Gemmatimonadetes_4372_68_6
MADTKEKEPKQGAVDPGAAPQGEPAAQEAPRPKEKKGKKPAEGEKQKKAPAPPVEEGPPPEPAPPPRLHEHYAQRVRAKLAQQFGLANPHQIPKLLKIVLNVGMGDASKNPKSLEAAVAELAAITGQHPVVTRAKKAIANFNLREGMPVGCSVTLRGARMFEFLDRFISIAVPRMRDFRGLPTDSFDGRGNYSIGIKEQMIFPEIDYDKVDKIHGMDITLVTSAGRDDTALALLREMGMPFRGESPVAVN*
>14_1009_05_40cm_RBG_19FT_COMBO_Actinobacteria_70_19_curated_4381_69_10
MSERYVPRLKVRYREEVLPRLRQELGYGNPMEVPRLQKVVINMGVGDALKDARMLEAATQDLAVITGQRPVVTKARKSIAGFKLREGMSIGAKVTLRGDRMWEFVDRLITVAIPRIRDFRGLARRSFDGHGNYTLGLTEQLIFPEVDYDKVVKVRGMDITVATTARTDDEGRALLIALGFPFEGAPAVSAAAS*
>14_1009_05_40cm_Thaumarchaeota_4373_35_8
MSVVNNMKQISLEKVVINIGVGKSGEPLERAKNALEELTSRKPTQCGAKNNVRDFGIHKGEPIGAKVTLRNTEAAEFAKRIIQAKNNQLKKSSFDSYGNISIGIREHIDIPRAKYNPDIGIFGMNVCISLSRPGYRIINRSNPRKMGKKHRISKDEAIDYFKNLGVEMI*
>14_1009_05_40cm_unknown_4353_52_9
MQAAETPTKTNQMLNIRIGKVTINIATGKSGEPLEKAKKVLTQLTNKTPTTKLAKKAIKDWGIRKGEPIATVVTLRREEAGKFLTRALDAVSNKVNDSCFDDYGNFSFGIKEHIEIPGTRYVPELGIFGATVHVTLERPGYRLRARSIRPAKIGKDHYVSKKDAIQFIQENFRTQVGT*
>14_1009_09_20cm_Acidobacteria_7739_65_6
MNRLKARYQKEVVPALKKEFGYTNVMAIPKVDKVVINMGLGEATSNAKIADVGADELSRITGQKAMVRRATKSIAQFKLRQGMPVGAMVTLRGERMYEFLDRLISIALPRVRDFRGVSPKGFDGRGNYTLGLRDQLLFPEIDYMKVDKARGMNVSVVTTAKTDEEARKLLQFMGMPFRTN*
>14_1009_09_20cm_Actinobacteria_7720_66_6
MATETLTPRLKERYRSEIVPALKQELALANVMQVPRVTKVILNMGIGEALKDAKLIEGATKDLATITGQKALVTKARKSIANFKLREGQAIGAKVTLRGDRMWEFLDRLLSIALPRIRDFRGLPTKMDGSGNYTFGVTEQLIFPEIEYDKVVRVRGMDITVVTTAGNDDQARALLRALGFPFRERS*
>14_1009_09_20cm_Actinobacteria_7757_71_8
MARKRTAQQNGNGYVPRLKQRYESELRAQLKEELDFSSVMQVPTVSKITLNMGVGEAKTEAKVLDSAMDELTTIAGQRAQMRRARKSIASFKVREGMPVGTRVTLRGTRMWEFLDRLVSIALPRIRDFRGLDPGSFDGRGNYSIGIREQIIFPEIDYDSIQQVRGLDVAITTTARTDEEGLALLRGLGLPFAGQAREEEE*
>14_1009_09_20cm_Alphaproteobacteria_7735_64_8
MPRARLHEQYETTIRPALMQEFGYKNPMQVPRLEKIVVNMGVGEAVQDSKKAEAAAADLTAITGQHPVITKAKRSIATFKLRQGMPIGCKVTLRRERMYEFLDRLITVALPRVRDFRGISGRSFDGRGNFALGLKEQLVFPEIDYDRVDATRGMDVVIVTTAGTDAEAKALLKAFDMPFAN*
>14_1009_09_20cm_Bacteria_7713_68_14
MLLEQYREKILPQLMREFDYGNVMEAPRVAKVVVNIGIGEGKDNDKALDAARGDVRTITGQQPVTVRARKSVAAFKLREGQPVGLRTTLRGRRMYYFLEKLINVALPRIRDFRGVSAEAFDGRGNYSLGLREQIIFPEVDYDKIDKLRGLEVTVVTTARTDEEGRSLLTQLGMPFRK*
>14_1009_09_20cm_Bacteria_7728_55_9
MENEFYRDYKERVVPALQQQHGYKNIHQVPKVDKVVINTSVGSQSDVKQALDDAKTELALISGQHAAETRSKKSISNFKLRKDQAIGAKVTLRGERMYEFLERLIKAALPRIRDFRGVSPRGFDGHGNYTLGVSDQSIFPEVELDKIKRNIGFDVTIVTTARTNAEAKSLLSEMGMPFSDRARRSAAQAA*
>14_1009_09_20cm_Bacteria_7734_68_7
MAKAKQQPKKEAAPKAPGTRSEAPPRMLQTYRDTITAQLTKEFDYANVMQVPRVDKVVVNVGIGEAKDSDKALDAAVGDITTITGQKPQLIKAKKSVAAFKLRAGQTVGIKTTLRGRRMWYFLDKLLNIALPRIRDFRGVSPDGFDGRGNYSLGLREQVVFPEIDYDKIDKLRGLEVSIITTARSDDEARSLLTRLGMPFRKR*
>14_1009_09_20cm_Bacteria_7746_65_6
MSVASPSRVELRLKQRYQDQIAPRLIQRFAYSNVHQVPRLIKVVLNIGIGEAIQNPKALDAAVSDLQKISGQKPVVQRSRKAIANFKLRAGLPIGVKVTLRAGRMYQFVDKLLSVGLPRIRDFRGISPSGFDGKGNYTLGLREQLIFPEIEYDKIDKLRGLEVTFVTSARNDDESRALLTELGFPFRK*
>14_1009_09_20cm_Bacteria_7748_66_6
MSVAAPTRVELRLKQRYQDQIVPRLIQRFAYTNAMQVPRLVKVVANIGVGESIANPKALDAATADLKKITGQQPVVLKSRKAIANFKLRAGLPIGVKVTMRGARMYQFLDKLLSVGLPRIRDFRGISPTGFDGHGNYTLGLREQLVFPEIEYDKIDKLRGLEVTFVTTARNDDEARALLTELGFPFRK*
>14_1009_09_20cm_Bacteria_7766_55_12
MENEFYKDYKERVMPALQEQHGYKNVHQVPKVEKVVINTSVGSQADVKQALDDAKTELALITGQRAAETRAKKSISNFKLRKDQAIGAKVTLRGERMYEFLERLIKAALPRIRDFRGLSPRGFDGHGNYTLGVSDQSIFPEVELDKIKRNIGFDVTIVTTARTNAEAKSLLSEMGMPFSDRAKKLATASPSEGGPAGQAQAA*
>14_1009_09_20cm_Gemmatimonadetes_7716_69_10
MLEKKEPSESESTTPGAPPQGDEPTAAQPAAAAEAKPEPPAKPPKAEKQDKQQKKDKKAKQGPEGKARPAAEPEGPPPEPAPRPRLLEHYEQRVRAKLTQQFGLRNAHEIPKLVKIVLNVGMGDAPKNPKGLEAATAELAAITGQHAVVTRAKKAIANFNLRQGMAIGCAVTLRGARMYEFLDRFITIAVPRMRDFRGLSPDSFDGRGNYTIGIKEQMIFPEIDYDKVEKIHGMDITVVTSAGRDDTARALLRELGMPFRGEAPVVVN*
>14_1009_09_20cm_Ktedonobacter_racemifer_7781_53_7
MASRLKEKYQQEVVPALQKEFNYKNPMQVPGVHKVVVNIGMGEVIQNAKAMDAAVSDLATITGQRPVITRAKRSVAAFKLREGMQIGCMVTLRGDRMYQFLDKLVNVALPRLRDFQGVSPEAFDGRGNYTLGLREQLVFPEIDYDKVDKVRGMEVSIVTTARTDEEGRRLLKLMGMPFKK*
>14_1009_09_20cm_Nitrospirae_7718_62_7
MAKPQPKPARKPATTPEGKPAKAAPEPRGPVRLQEHYHKLLVPSLMKEFSYTNRMQVPRLECIVLNVGMGEATQNVKLLDSAVQELATITGQHPVVTRARKAIANFKLRKGLPIGAKVTLRGKRMYEFLDRLVTVALPRIRDFKGVSPKSFDGRGNYTLGLKEQLIFPEIKYDTVEAIHGMDITIVTTANTNDEGKALLKNLGMPFRT*
>14_1009_09_20cm_Proteobacteria_7754_68_12
MADDKKKQEDKAKKHAHGEGPVTDAKAHGEAKKGGGGGKKRGGKEQKGPATIQAAQGKAEARGEHPARLGLAYKEQIVPALMKDFGYKNVMQVPKVEKVVVNMGLGEAITNNKLIEQAEEQMMAITGQKSVITRARKSIANFKLRENQPIGVMATLRKDRMYEFLDRLLNIALPRVRDFKGVGSKSFDGKGNYTLGIKEQIIFPEINYDRIEKIKGMNITIVTTARSDEEGRALLRYFGMPFRTA*
>14_1009_09_30cm_Bacteria_7941_70_10
MAKPDPKPPAPKPAAAKAPAAKPQPRRPDKAAPAAPAPAARPRGTGDVPPRLKEQFFKVVVPALMKERGYANPFEVPRVDKVVINMGVGEGRENAKVLDFATADLQAIAGQKPVVTRAKKSIANFKLREGVPIGAKVTLRGARMYEFLDRLINVALPRVRDFKGVPSKAFDGRGNYALGLREQLIFPEIVYDKVDKVRGMDVIIVTTAKTDEDAKALLAHLGMPFRE*
>14_1009_09_30cm_Bacteria_7944_62_6
MAPRLKERYREEIVPALVKEFGYANHMQAPRVEKVTLNIGTGEAVQNAKALDAASTDIATITGQHPVITRAKKSIANFKLREGMPIGVMVTLRGNHMWEFLDRTLNAALPRIRDFQGVSPNSFDGRGNYSLGIREQVIFPEIEYDKIDKIRGMQITICTTAKTDEEGQRLLELLGMPFARRGQ*
>14_1009_09_30cm_Bacteria_7970_55_10
MENEFYRHYKDQVMPALQKAHGYKNVHQIPKVEKVVINTSVGSQSDVKQALEEAKAELALITGQRPVETLAKKSISNFKLRKGQAIGAKVTLRGEHMYEFLERFIKAALPRIRDFRGVSPRCFDDHGNYTLGISDQSIFPEVELDKIKRNIGFDVTIVTTARTDEEAKSLLSELGMPFSDRARKPAAQPA*
>14_1009_09_30cm_Bacteria_7972_66_13
MSVAAPSRVELRLKQRYQDKIVPTLIQRFAYTNAMQVPRLVKVVANIGVGESISNPKALDAAIADLKKITGQQPVVLKSRKAIANFKLRAGLPIGIKVTMRAARMYQFVDKLLSVGLPRIRDFRGISPTGFDGHGNYTLGLREQLVFPEIEYDKIDKLRGLEVTFVTTARTDDEARALLTELGFPFRK*
>14_1009_09_30cm_Bacteria_7973_55_6
MARLKERYQKEVAPAMAKEFGIKNPMAVPRLDKIVLNMGMGEAIANAKVLDTAVEELKAIAGQKPVITRAKKSIASFKLRQGMPIGVMVTLRGEQMYEFFDRLVSIALPRVRDFRGVSPKAFDGRGNYTIGIREQLIFPEIDFNKVDKLRGMNISIVTTARDDDQARSLLKALGMPFRA*
>14_1009_09_30cm_Bacteria_7984_68_14
MADTKEKEPKQAGQADPGETPQGQEPKAADVAPGEAPAAPAPKPKQKEKQKGKKPAEGKPAAPAQPEGPPPEPAPPPRLHGYYEQRVRPKLAQQFGLANPHQIPKLVKIVLNVGMGDASKNPKSLEAAVAELGAITGQQPVVTRAKKAIANFNLREGMPVGCSVTLRAARMFEFLDRFITIAVPRMRDFRGLPTDSFDGRGNYTIGIKEQMIFPEIDYDKVEKIHGMDITFVTSAGRDDTALALLRELGMPFRGEAPVAVVA*
>14_1009_09_30cm_Bacteria_7986_56_6
MSKKEPKKAKAPKEAPEAAPKEAGAKKAKPKGPQEPSRLRTRYTKEVVPALIKHFNYKNVMAVPKLEKIVINMGLGEAIANAKILDVATDELGRIAGQRPVVTRAKKSIANFKLRQSMPIGAAVTLRGERMFEFFDRLTSLALPRVRDFRGVSTKSFDGRGNYTLGLRDQLIFPEIDYAKVDKVRGMNVTIVTTARSDDEARELLKQLGMPFRQ*
>14_1009_09_30cm_Bacteria_7987_68_6
MARLRERYKTEVVAGLQKRLGYTNIMQVPRVEKVVINMRVKEALQDQRHLDKAVEELTLISGQRPVIARARRSIAAFKLRAGSPIGCKVTLRGERMYEFLDKLFNISLPRIKDFKGIPTRSFDGRGGMNIGIREQLIFPEIDYDKVDKIRGMDITIVTTARTDEEARELLRSLGMPTREGA*
>14_1009_09_30cm_Bacteria_7988_56_8
MENEFYRDYKERVMPALQKQHGYKNVHQVPKVEKVVINTSVGSQSDVKQALEEAKMELALITGQQAIETRAKKSISNFKLRKDQAIGAKVTLRGERMYEFLERFIKAALPRIRDFRGVSPRCFDSHGNYTLGVSDQSIFPEVELDKIKRNIGFDVTIVTTARTNDEAKSLLGEMGMPFSDRARKPPALPTT*
>14_1009_09_30cm_Bacteria_8002_60_6
MAARLKERYQKEVRKKIQDEFGIKNVMAVPKVEKIVVNMGIGEAIANMKVLDNAAEELAQIAGQKPVVTKAKKSIASFKLRAGVPIGTMVTLRGEKMYEFLDRLINIALPRVRDFRGVPTKSFDGRGNYTIGIRDHFIFPEVDVAKVDKSKGMNITIVTTAKNDEQARFLLRELGMPFGTR*
>14_1009_09_30cm_Bacteria_8005_66_8
MTKQKQQRPQQQQQPKKEAAPKAPGTRSETPPRMLTIYRETIVPQLTKEFDYGNTMQVPRVSKVVVNIGIGEAKDNDKALDAAVGDVVTITGQKPQLVKARKSVAAFKLRAGQTVGIKTTL
>14_1009_09_30cm_Bacteria_8006_72_12
MPARLRERYRSEIAPALMRDLGVKNALAVPRLEKIVLNMGLGEATQNPKLLDSAVEELAAICGQKPVVTRAKKAIANFKLREGMPIGAMVTLRGDRMYEFFDRLVNVTLPRVRDFKGVPDRAFDGRGNYSLGLREQVIFPEINLDKVDKIKGLTVVICTTARADAQGKALLKALGMPFRA*
>14_1009_09_30cm_Betaproteobacteria_7996_64_8
MARLQDYYRKDVVPDLMKKFGYKTSMQVPRIKKITLNMGVGETTTDKKILDNAVADLTKIAGQRPVVTKAKKSIATFKVRKGFPVGCMVTLRGQRMYEFLDRLVTVAIPRIRDFRGISSRAFDGRGNYSLGVKEQIIFPEIEYDKIDALRGLNISITTTAKTDDEARALLTAFHFPFKT*
>14_1009_09_30cm_Deltaproteobacteria_7955_55_8
MARLKSKYQDEVVPAMMKEFDYKNSMQVPRLEKITINVGVGEATQNIKAIDTTVAEITAVAGQKPVVTRAKRAIANFKLREGIPIGCMVTLRRDRMYEFLDRLIHVALPRVRDFKGISDRSFDGRGNYSLGLREQIIFPEIHADKVEKTRGMTVSFITTAKTDQEGRVLLKLLGMPFVG*
>14_1009_09_30cm_Ktedonobacter_racemifer_8023_53_6
MASRLKEKYQQEVVPALQKEFNYKNPMQVPGVHKVVVNIGMGEVIQNAKAMDAAVSDLATITGQRPVITRAKRSVAAFKLREGMQIGCMVTLRGDRMYQFLDKLVNVALPRLRDFQGVSPEAFDGRGNYTLGLREQLVFPEIDYDKVDKVRGMEVSIVTTARTDEEGRRLLKLMGMPFKK*
>14_1009_09_30cm_Proteobacteria_8014_68_16
MADDKKKQEDKAKKHAHGEGPVTDAKAHGEAKKGGGGGKKRGGKEQKGPATIQAAQGKAEARGEHPARLGLAYKEQIVPALMKDFGYKNVMQVPKVEKVVVNMGLGEAITNNKLIEQAEEQMMAITGQKSVITRARKSIANFKLRENQPIGVMATLRKDRMYEFLDRLLNIALPRVRDFKGVGSKSFDGKGNYTLGIKEQIIFPEINYDRIEKIKGMNITIVTTARSDEEGRALLRYFGMPFRTA*
>14_1009_09_30cm_Verrucomicrobia_7983_55_7
MENEFYRDYKERVMPALQKQHRYENVHQVPKVEKVVINTSVGSQSDVKQALEEAKAELALITGQRPVETLAKKSISNFKLRKSQAIGAKVTLRGERMYEFLERFIKAALPRIRDFRGVSPRCFDNQGNYTLGISDQSIFPEVELYKIKRNIGFDVTIVTTARTDEEAKSLLSEMGMPFSDRARKPAAQPTP*
>14_1009_09_30cm_unknown_8071_51_10
MTLTTIPGKTVEDTERDANPMRAVRIGKLTLNIATGKSGDPLERAKKVLNQLTNKTPATKRARKSVKDFNVRKGEPIATVVTLRRDEAGEFLKRALEAVSNKVNKTCFDNYGNFSFGIKEHIEIPGTKYIPELGIFGATVHVTLERPGYRIKRKSIRPARISKSHRVIQEEAINFIQSNYPIQVVG*
>14_1009_09_40cm_Actinobacteria_8186_69_16
MSAIDTQAPTARLKTRYLEEIRPQLMQRFGYSSIMQAPCVEKITLNMGVGQAKQDSKVLKAAREQLATIAGQQPSVRRARKSIAAFKLREGMPVGLAVTLRGERSYEFLDRLVSIAIPRIRDFRGLNPRSFDGRGNYTMGVREQIIFPEIDYDAIDEVRGLDITITTSAATDAEAFALLLALGMPFAAQGRPAGFEAPGEEQAAPEPAASEAPEPEAGPPESPAEPEAAASEAPAASEAPEPDAATPESRAEVEAAPEPEAAAPESPAEADEPETSEPGPAEAEPEATAPETGEPDANDTASEEEGG*
>14_1009_09_40cm_Bacteria_8173_65_11
MAKAKQAPKKEQAPKAPGTRSEAPPRLLQSYRETVTQQLTKEFDYGNAMQVPRVDKIVVNIGIGEAKDNDKALDAAVGDVQTITGQKPQLVKAKKSVAAFKLRAGQTVGIKTTLRGRRMWYFLDKLLNVALPRIRDFRGVSPDAFDGRGNYSLGLREQVIFPEIDYDKIDKLRGLEVSIITTAKTDDEARSLLTRLGMPFRKR*
>14_1009_09_40cm_Bacteria_8185_57_8
MKSRLQEKYRMETVPALMKRFGWKNMMAVPKLKKITVNIGLGEASQNAKLLDTAAVELGQITGQKAVITRAKKSIANFKIRKGMPIGCAVTLRGDYMYEFLDRLCNVVLPRVRDFRGLPQNSFDGRGNYTLGLKDQLVFPEIDYTRVDKIKGMNITMTTSAKNDEQGRELLKGLGFPFREKGVAQ*
>14_1009_09_40cm_Bacteria_8194_68_8
MADESKASKPKPPQGGKAPQGGKPAPGGKPRSGKGGAAAAPAAAPVATRARVTGDVPPRLRDRFRTAVIPALMKERGYTNPFQVPRLEKIVINMGVGEGKENPKILDFATADLQTITGQKPVITRAKKSIANFKLRENVPIGCKVTLRGARMYEFLDRLVNIALPRVRDFKGVAPKAFDGRGNYALGLKEQVIFPEIVYDRVDKVRGMDVVMVTSARTDEEAKALLTHLGVPFRES*
>14_1009_09_40cm_Bacteria_8203_56_9
MSKKEPKKAKAPKEAPEAAPKEAGAKKAKPKGPQEPSRLRTRYTKEVVPALIKHFNYKNVMAVPKLEKIVINMGLGEAIANAKILDVATDELGRIAGQRPVVTRAKKSIANFKLRQNMPIGAAVTLRGERMFEFLDRLTSVVLPRVRDFRGVSTKSFDGRGNYTLGLRDQLIFPEIDYAKVDKVRGMNVTIVTTARSDDEARELLKQLGMPFRQ*
>14_1009_09_40cm_Bacteria_8204_55_10
MENEFHRYYKEHVMLALQKLHGYKNVHQIPKVEKVVINTSIGSQSDVKQALEEAKAELALITGQRAVETLAKKSISNFKLRKDQAIGAKVTLRGERMYEFLERFIKAALPRIRDFRGVSPRCFDNHGNYTLGISDQSIFPEVELDKIKRNIGFDVTIVTTAQTDEEAKSLLSEMGMPFSDRARKPAAQPA*
>14_1009_09_40cm_Bacteria_8215_66_7
MNVAANSKSTSVAAKAKGVKPAASPKGPSVVASPAGTELRLRQRYQAKIVPALIQRFAYINALQVPRLVKVVANIGIGESISNPKALDAATADLKKITGQQPVVMKSRKAIANFKLRAGLPIGIKVTLRGARMYQFVDKLISVGLPRIRDFRGISPTSFDGHGNYTLGLREQLVFPEIEYDKIDKLRGLEVTFVTTARTDEEARALLTELGFPFRK*
>14_1009_09_40cm_Bacteria_8247_68_6
MARGRVREIREEAGPRERENGAPADYKPRMKVMYEQELRARLKEELGLSTVMDVPRLQKITLNMGVGEAKTDAKALDAAIGELTTIAGQRAQVRRARKSVAQFKIREGMPIGARVTLRGARMYEFLDRLVSIALPRIRDFRGLNPRSLDGRGNFSLGIAEQIIFPEINYDDIQQVRGLDVAITTTAKTDDQALALLRGLGLPFAEREQP*
>14_1009_09_40cm_Betaproteobacteria_8214_67_7
MAKDEKPKQEHKPAQAQKQAPKKEAAAKKEAAPKSDAPQLPAPPARLAIYYREKVVPELMQKFAYKTVMQVPRLRKITLNMGVGETTTDKKTLDNALADMTRIAGQKPVVTKARRSIANFKVRAGFPVGCMVTLRGARMYEFFDRLVNIAMPRIRDFRGVSNRAFDGRGNYSLGFKEQIIFPEIDYDKIDTLRGMNIAITTTAKTDDEARALLAAFRFPFKH*
>14_1009_09_40cm_Gemmatimonadetes_8270_69_8
MADTKEKEKEPTQTRQADPGEAPRAQEPKAADVAPAEAPAEPKPKQKDKQKDKQKGKKPAEGKPATPAEPEGPPPEPAPPPRLHGYYAQRVRPKLAQQFGLTNPHEIPKLVKIVLNVGMGDASKNPKSLEAAVAELGAITGQQPVVTRAKKAIANFNLREGMPVGCSVTLRAARMFEFLDRFITIAVPRMRDFRGLPADSFDGRGNYTIGIKEQMIFPEIDYDKVEKIHGMDITFVTSAGRDDTALALLRELGMPFRGEAPVAVVA*
>14_1009_12_20cm_Acidobacteria_8358_56_5
MAKEKKDKKSEKREEPKAPEQARHSAKETPRLRTRFDKEVAPAMMKEFEVKNPMAVPRLHKIVVNMGVGEATQNAKILDPAVNELTQITGQKPVVTRAKKSIAAFKVREGMPIGAMVTLRGDRMYEFFDRLVNIVLPRVRDFRGVSTKSFDGRGNYTLGLHDQLIFPEIDYAKVDKLKGMNVTIVTTARSDDQARTLLRHLGMPFRT*
>14_1009_12_20cm_Acidobacteria_8364_56_6
MAKEKKGQKESQEQKAPDQARHSAKERPRLRSRFEKEVAPALLKELELKNVMAVPRLHKIVVNMGVGEATQNSKILDPAVNELGQITGQKPVVTRAKKSIAAFKVRQGQSIGAMVTLRGDRMYEFFDRLVNIVLPRVRDFRGVSSKSFDGRGNYTIGLHDQLIFPEISYEKVDKQKGMNVTIVTTAANDNQARTLLKHMGMPFRTQ*
>14_1009_12_20cm_Acidobacteria_8403_56_5
MADKKERKEKKGGQPAVEEKPAGHPRHSSKERPRLKVRFEKEVAPALMKEFELKNPMAVPHLHKIVVNMGVGEATQNAKILDPAANELGQITGQKPVITRAKKSIAAFKVREGMPIGAMVTLRGDRMYEFFDRLVNVVLPRVRDFRGVSTKSFDGRGNYTLGLHDQLIFPEIDYARVDKLKGMNVTIVTTARSDDQSRALLKHLGMPFRA*
>14_1009_12_20cm_Actinobacteria_8341_71_11
MARQRSKDQNGNGYSPRLKQLYGSELRARLKEELAFSTVMQVPTISKITLNMGVGEAKTDAKALDSAIEELTTIAGQRAQMRRAKKSIASFKVREGMPVGARVTLRGAQMWEFLDRLVSIALPRIRDFRGLDPASFDGRGNYSLGIREQIIFPEIDYDSIQQVRGLDVAITTTARTDEEGLALLRGLGLPFAGERREQ*
>14_1009_12_20cm_Actinobacteria_8412_69_6
MATMTETAPPARLKARYLEEIRPALIGRFGYTSVMQAPRLEKITLNMGVGEAKQDSKALKAAVDQLATIAGQQPSVRRARKSIAAFKLREGMPVGVAVTLRGERSYEFLDRLVSIAIPRIRDFRGLNPRSFDGRGNYSMGVKEQIIFPEVDYDAIDQVRGLDITITTTAASDAEAFALLYAFGMPFASQGRPKGFNEAAGVEPEPAPAEPEPEPAVEEPQPEPEPAVEEPQAEVAVEEPPAEAQPEPEPDTAPAEPQAAAEEPGVQTSAEQAESDDAQEAEPEQQANGEKESSD*
>14_1009_12_20cm_Archaea_8417_52_8
MSQPTVAEEGTNPLRVVRIEKVTLNIATGKSGEPLEKAKKVLNQLTNRTPTTKQAKKAIKDFGVRKGEPIAAVVTLRGKDAGEFLKRALEAVSNKVNESSFDEYGNFSFGIKEHIEIPGTRYVPELGIFGATIHVTLGRPGYRIRSRAIRPARMGRNHYVSRNDAVKFMQNNFGTSIGN*
>14_1009_12_20cm_Bacteria_8343_66_8
MSVAASPTGTALRLKQRYQDKIVPALIQRFAYSNAMQVPRLTKVVVNIGIGEAISNPKAQDAATADLKKITGQQPVVLKSRKAIANFKLRAGLPIGIKVTLRGARMYQFVDKLLSVGLPRIRDFRGISPTGFDGHGNYTLGLREQLVFPEIEYDKIDKLRGLEVTFVTTARTDDEARALLAELGFPFRK*
>14_1009_12_20cm_Bacteria_8345_65_5
MSVAAQPRVQLRLKDRYQEKIVPTLIQRYTYANAMQVPKLVKVVVNIGVGESIQNPKALDAAIADLKKITGQQPVVMKSRKAIANFKLRAGLPIGVKVTMRAARMYQFIDKLISTALPRIRDFRGISPTAFDGKGNYTLGLREQLVFPEIEYDKIDKLRGMEVTIVTTARTDDEARALLTELGFPFRK*
>14_1009_12_20cm_Bacteria_8347_66_8
MSVAAPTRVELRLKQRYQDQIVPRLIQRFAYTNAMQVPRLVKVVANIGVGESIANPKALDAATADLKKITGQQPVVLKSRKAIANFKLRAGLPIGVKVTMRGARMYQFLDKLLSVGLPRIRDFRGISPTGFDGHGNYTLGLREQLVFPEIEYDKIDKLRGLEVTFVTTARNDDEARALLTELGFPFRK*
>14_1009_12_20cm_Bacteria_8356_72_5
MALASPVEKQRLAQRYQDEVVPALVKEFRYANAMEVPRLEKAVVNIGMGEAIQNGRAIDAASADIRQITGQQPIVIRARKSVAAFKLREGMPIGIKVTLRSRRMYDFLDKLINVALPRIRDFRGVDPRAFDGHGNYTLGLREQLVFPEIDYDKIDKLRGLEVCVVTTAKTDDEGRALLRALGFPFRSNQQANQ*
>14_1009_12_20cm_Bacteria_8371_69_6
MGKSKAPAQNGNGHTPVLLEQYRGRIVPALMKEFDYGNLMEVPKVAKVIVNIGIGEAKDNDKALEAARNDVRTITGQQPVVVKSRKSVAAFKLRAGMPVGIRTTLRGRRMYYFLEKLINIALPRIRDFRGVSPEAFDGRGNYSLGLREQIIFPEVDYDKIDKLRGLEVTVVTTAKTDDEARSLLTQMGMPFRKRER*
>14_1009_12_20cm_Bacteria_8381_55_13
MENEFYKYYKEQVMPALQQQHGYKNVHQVPKVEKVVINTSVGSQTDVKQALDDAKTELALISGQRAAETRA
>14_1009_12_20cm_Bacteria_8391_55_8
MENEFHRHYKEHVMPALQKLHGYKNVHQIPRVEKVVINTSVGSQSDVKQALEEAKGELALITGQRPVETLAKKSISNFKLRKDQAIGAKVTLRGERMYEFLERFIKAALPRIRDFRGVSPRCFDNNGNYTLGISDQSIFPEIELDKIKRNIGFDVTIVTTARTDEEAKSLLSEMGMPFSDRARKPAAQAA*
>14_1009_12_20cm_Bacteria_8430_59_8
MKNEFYQHYKERVMPALQKQHGYKNPHQVPKVEKVVVNTSIGSQSDVKQALEDAKAELALITGQKPSETRAKKSIANFKLRKEQAIGAKVTLRGEHMYEFLERLIKAALPRIRDFRGVSPKAFDGHGNYTLGVSDQSIFPEVELDKIKRNIGFDVTIVTTARTNEEAKSLLSEMGMPFSDRSKKAAAATPTENGPVAAAPAA*
>14_1009_12_20cm_Betaproteobacteria_8351_62_5
MARLKEIYNKDVVPALVKQFGYKSTMQVPRIEKIVLNMGVGEAIADKKILENAVADMQKISGQKPVITKAKKSIAVWKIRTGYPIGCMVTLRQERMYEFFDRLVSIALPRVRDFRGVSARSFDGRGNFNMGVKEQIIFPEIEYDKIDSIRGMNITIATTAKTDAEAKALLAAFKFPFKN*
>14_1009_12_20cm_Ktedonobacter_racemifer_10581_54_6
MASRLKEKYQKEVVPGLQKEFSYKNPMQVPAVNKVVINIGMGEAIQNAKAMDAAVSDLATITGQRPVITRAKRSVATFKLREGMQIGCMVTLRGDRMYQFLDKLMNVALPRLRDFQGVSADAFDGRGNYTLGLREQLVFPEIDYDKVDKVRGMEVSIVTTARTDEEGRRLLKLMGMPFKK*
>14_1009_12_20cm_Ktedonobacter_racemifer_8422_52_9
MASRLKEKYQQEVVPALQKEFNYKNPMQVPGVHKVVVNIGMGEVIQNAKAMDAAVSDLATITGQRPVITRAKRSVAAFKLREGMQIGCMVTLRGDRMYQFLDKLVNVALPRLRDFQGVSPEAFDGRGNYTLGLREQLVFPEIDYDKVDKVRGMEVSIVTTARTDEEGRRLLKLMGMPFKK*
>14_1009_12_20cm_Ktedonobacter_racemifer_8433_52_7
MASRLKEKYQQEVAPALRKEFNYKNPMQVPGVHKVVVNIGLGEVIQNAKAMDAAVADLATITGQRPVITRAKRSVAAFKLREGMQI
>14_1009_12_20cm_Proteobacteria_8340_68_17
MSEVVAGKEGEKPRGKHKPADKHKSADKRKPADKQADTAAGKQPDAKAERAPPQRPSGPARLHQYYREQVVPRMRTELQIANLMQVPRISKITVNMGVGEAVADKKVMDAALADLSKITGQKPLVTKSRKAIAAFKIRAGLAIGAKVTLRGRRMYEFLDRLINIAMPRIRDFRGVSPRSFDGRGNYTLGVKEQIIFPEIQYDQIDQVRGMDITITTTARDDRMGRALLEAFSFPFRK*
>14_1009_12_20cm_Proteobacteria_8416_68_5
MAEEKKGKGEKDEKKHEKHAKGEGPIVPKQEGEKKPKKGGKEKKAPATIQAAQGKAKAKGDHPARLAEAYKANVIPQLMKDFGYKNPMQVPKIEKIVVNMGLGEAISNNKLVEQAQEQMMAISGQKPVITKARKSIANFKLREGQSIGAMVTLRSARMYEFFDRLVSVALPRVRDFKGVSSKSFDGKGNYTLGIREQIIFPEINYDKIEKIKGMNITIVTTAKNDEEGRALLRHMGMPFRTA*
>14_1009_12_30cm_Acidobacteria_8525_55_6
MAKDKKEKKGEKQEEQRAPEAARHSAKEKPRLKGRFEKEVAPALMKEFELKNPMAVPHLHKIVVNMGVGEATQNAKVLDPAVNELSQITGQKPVVTRAKKSIAAFKVRAGMPIGAMVTLRGDRMYEFFDRLVNVVLPRVRDFRGVSTKSFDGRGNYTLGLHDQLIFPEIDYAKVDKLKGMNVTIVTTAGNDDQARALLKHLGMPFRA*
>14_1009_12_30cm_Archaea_8560_57_7
QETSMRSVRVGKVVLNIGVGKSGEAIERAKKVLELLTGQKPSQRRAKKSIREFGVHKGEPIGVVVTLRGERTKELISRLLVARENKIPQSSFDERGSVSFGIKEHIEIPGTKYDPALGILGINVSVLLERPGYRVARRLRRSSRVGKEHVIKREEAISYFQSHFGAVVVMVE*
>14_1009_12_30cm_Bacteria_8503_67_7
MATQALDMPRLRRQYIDEIVPSLVKEFRYRNAMQVPSITKIVLNIGLGEAIVNGRAIDAATSDLKTIAGQAPVVIRARRSVAAFKLREGMPIGAKLTLRGRRMYEFLDKLVNVALPRIRDFRGVDPKAFDGHGNYTLGLREQLVFPEIDYDKIDKLRGLEVCIVTTASTDAEGQALLTGFGMPFRKN*
>14_1009_12_30cm_Bacteria_8507_66_11
MAKAKQQPKKEQAPKAPGTKSETPPRLLTTYRGTVMQQLTKEFDYGNVMQVPRVDKVVVNIGIGEAKDNDKALDAAVGDVVTITGQKPQLIKAKKSVAAFKLRAGQTVGIKTTLRGRRMWYFLDKLLNIALPRIRDFRGVNPDGFDGRGNYSLGLREQIVFPEIDYDKIDKLRGLEVSIITTARNDDEARSLLTRLGMPFRKR*
>14_1009_12_30cm_Bacteria_8515_67_14
MTAVLKERYDKTVKDDLRKQFSYGNVMQIPKVEKIVVNIGMGEAIGNAKAMDAAAGDLAKITGQRPIITKSKKAISNFRLRIGMPIGLKVTLRGERMWHFLEKLVTVALPRIRDFQGVPDKSFDGRGNYSLGLKEQLVFPEIEYDKIDRLRGMEITICTTARTDEEARALLRNLGMPFRTAS*
>14_1009_12_30cm_Bacteria_8516_55_13
MENEFYRHYKERVVPALRERHKYKNVHQIPRVDKVVINTSVGSQTDLKQAMEEAKTELALITGQQPAETRSKKSIANFKLRKDQVIGAKVTLRGDRMYEFLERLIKAALPRIRDFRGVSPRCFDGHGNYTLGVTDQTIFPEVELDKIKRNIGFDVTIVTTARTDEEAKSLLSELGMPFADRAKKLATASPSEGGPAGQAQAA*
>14_1009_12_30cm_Bacteria_8526_66_10
MAKAKTQAPKKEQAPKAPGTKSEAPPRMLVMYRETIVPQLTKEFDYGNVMQVPRLVKVVVNVGIGEAKDNDKALDAAAGDVTTITGQKPQLIKAKKSVAAFKLREGQTIGIKTTLRGRRMWYFLDKLLNIALPRIRDFRGVTPDGFDGRGNYTLGLREQVVFPEIDYDKIDKLRGLEVSLVTTARTDDEARSLLTRLGMPFRKR*
>14_1009_12_30cm_Bacteria_8528_67_7
MTAVLKERYDTTVKDELRKQFSYANVMQIPKVEKIILNIGMGEAIGNAKAMDAAAGDLATITGQRPIVTKSRKAISNFRLRVGMPIGLKVTLRGERMWHFLEKLVTVALPRIRDFQGVPDKSFDGRGNFSLGLKEQLVFPEIDYDKIDRLRGMEITIVTTARTDEEGRALLRGLGMPFRTAS*
>14_1009_12_30cm_Euryarchaeota_8492_64_9
MADMREISIEKVVVNVGVGEAGEKLVKAQKVLELVTKQKSVQTLSHGAVRDWGVRRNMPIGTRVTLRGSPAEAFLKSALDIRNNRLPSYSFDPRGNFSFGIQDYTDFPGMKYDPEIGVFGMDVSVSLQRPGWRVSRRATRPRPVPRRHRVSRDEGIQFMKDHFQVEVVE*
>14_1009_12_30cm_Euryarchaeota_8531_64_9
MAGMRDIRIEKVVVNVGVGEAGEKLVKAQKVLELVTKQKSVQTLSHQAIRDWGVRRNMPIGTRVTLRGGPAEAFLTEALSIRNNRLPGYSFDTRGNFSFGIQDYTDFQGMKYDPEIGVFGMDVSVSLQRPGWRVARRSNKSRRIPRRHRVTRDEGMQFMKDRFKVEVVV*
>14_1009_12_30cm_Gemmatimonadetes_8487_69_13
MAEPKENEPTPAGGADPGAPPRGQQPEAAGAPAPAAEPKGEQPAKPPKQEKRDKQQKKDKKGKQPAEGKERPAAEPEGPPPEPAPRPRLLEHYEQRVRAKLAQQFGLRNVHEIPKLVKIVLNVGMGDAPKNPKGLEAATAELAAITGQHAVVTRAKKAIANFNLREGMAIGCAVTLRGARMYEFLDRFITIAVPRMRDFRGLSPDSFDGRGNYTIGIKEQMIFPEIEYDKVEKIHGMDITVVTSAGRDDTARALLRELGMPFRGEAPVAVN*
>14_1009_12_30cm_Gemmatimonadetes_8494_70_15
MAETKEKPEKKDKKAAKPPKGAPEPAAAPAAPAEPAPRARLLDHYEQRVRPRLQQQFGFGNTHQIPKLVKIVLNVGMGDAIKNPKGLEAAVTELAAITGQQPVVTRAKKSIANFNLRQGATIGCSVTLRGARMYEFLDRFISVAVPRMRDFRGLPTKSFDGRGNYTIGLKEQMIFPEIDYDKVERIHGMDITFVTSARRDDTAMALLKEMGMPFRVDVPPPATAA*
>14_1009_12_30cm_Gemmatimonadetes_8497_69_11
MAEPKEDELKQANGADPGATPRGQQPETAGAAVPPPVEPRPERPAKPPKQEKQEKQEKKDKKGKKPAEGGGGQPVAEPEGPPPEPAPRPRLLDHYEQRVRAKLAQQFGLENPHEIPRLLKIVLNVGMGDAPKNPKGLEAAVTELAAITGQHPVVTRAKKSVANFNLRQGMAIGCAVTLRGARMYEFLDRFISIAVPRMRDFRGLSPDSFDGRGNYSIGIKEQMIFPEIDYDKVEKIHGMDITLVTSAGRDDTARALLREMGMPFRGEAPVGVN*
>14_1009_12_30cm_Proteobacteria_8501_67_8
MSEVVAGKEGEKQRGKQKPGAKQKPADKQADTTAGKQPDAKAERAAPRRPSGPARLHQYYREQVVPRLRADLKIDNVMQVPRISKITVNMGVGEAVADKKVMDAALADLTKITGQKPLITKSRKAIASFKIRAGLAVGAKVTLRGTRMYEFLDRLINIAMPRIRDFRGVSPRAFDGQGNYTLGVKEQIIFPEIQYDQVDQVRGMDITITTTARDDRHGRALLEAFSFPFRK*
>14_1009_12_30cm_unknown_8517_52_13
MQAAETPTKTNQMLNIRIGKITINIATGKSGEPLEKAKKVLTQLTNKTPTTKLAKKAIKDWGIRKGEPIATVVTLRREEAGQFLTRALDAVSNKVNNSCFDDYGNFSFGIKEHIEIPGTRYVPELGIFGATVHVTLERPGYRLRARSIRPAKIGKDHYVSKKDAIQFIQENFRTQVGT*
>14_1009_12_40cm_Acidobacteria_8689_60_7
MISRLHERYRKDAVPALMKHFGRENPMAVPKLQKITVNIGLGEASQNVKLLDAAAVELGQITGQKPIITRAKKSIANFKIRKGMPIGCAVTLRGDRMFEFLDRLCNVVLPRVRDFKGLASNAFDGRGNYTLGLKDQLVFPEIDYTRVDKIRGMNITLTTTAKNDEEGRELLKLLGVPLRA*
>14_1009_12_40cm_Acidobacteria_8715_61_7
MISRLRERYRNDVIPALMKRFGYKNPMAVPKLAKVVVNIGLGEASQNVKLLDVAALELGQITGQKPIITRAKKSIANFKIRKGMPIGCCVTLRGDRMYEFMDRLCNVVLPRVRDFKGLPTNAFDGRGNYTLGLRDQLVFPEIDYTRVDKIKGMNITLTTTARNDEEGRELLKLLGVPLRV*
>14_1009_12_40cm_Acidobacteria_8738_65_6
MSARLKEKYTKDVVPALKKEFGYKNVMAVPKVHKVVVNMGLGEATSNAKIVDTGADELARITGQKPVVRRAKKSIAAFKVRKGMPIGTMVTLRGERMWEFLDRLMTIALPRVRDFKGVSPRGFDGRGNYTLGLRDQLLFPEIDYMKVDKARGMNVSVVTTAKTDEEARKLLQFIGMPFRAS*
>14_1009_12_40cm_Armatimonadetes_8702_65_16
MTDAKKRAETERKAPEGKKAAPETKKPAPEAKKVAAGKKAAPETVAAPERKAPGPERKAPGPERKAQAPEPKAPAAAPAEPTVRAPARLKDRYRAEAVPRLRERFRYRNVMEVPRLEKVVINVRVGDATTDSRFLDKAAEELAVIAGQRPVIPRAKKSIAAFKLRRGLPIAAKVTLRGDRMYQFVDKLFNIALPRIKDFKGISERQFDGRGNLNIGVREQLIFPEIDYDKVEKVRGMDITLVTTAQTDEEARELLRLLGLPLREAGAVTA*
>14_1009_12_40cm_Bacteria_8675_66_16
MAKAKQQAPKKEQAPKAPGTKSEAPPRLLLAYRDTIAQQMTKEFDYGNRMQVPRVDKIVVNIGIGEAKDNDKALDAAVGDVVTITGQKPQLIKAKKSVAAFKLRAGQTVGIKTTLRGRRMWYFLDKLLNIALPRIRDFRGVSPDGFDGRGNYSLGMREQVVFPEVDYDKIDKLRGLEVSIITTARTDEEARSLLTRLGMPFRKR*
>14_1009_12_40cm_Bacteria_8691_66_10
MAKAKQQPKKEQAPKAPGTKSETPPRLLTTYRGTVMQQLTKEFDYGNVMQVPRVDKVVVNIGIGEAKDNDKALDAAVGDVVTITGQKPQLIKAKKSVAAFKLRAGQTVGIKTTLRGRRMWYFLDKLLNIALPRIRDFRGVNPDGFDGRGNYSLGLREQIVFPEIDYDKIDKLRGLEVSIITTARNDDEARSLLTRLGMPFRKR*
>14_1009_12_40cm_Bacteria_8692_64_7
MTEARKRGNAETKKGKGGDAPAPKPEQPKGDRAAKPQKPAVKAADRKVSVPEGKGPVPEVKAPSPERKAPAPERKAPAAVPVERTAEEPARAPARLKEQYRKETVPRLQERFRYRNVMEVPRLEKVVINVRVGDATTDSRFLDKAVEELTVIAGQRPVIPRAKKSIAAFKLRQGIPIAAKVTLRGDRMYQFVDKLFNIALPRIKDFKGISERQFDGRGNLNIGVREQLIFPEIDYDKVEKVRGMDITLVTTAQTDEEARELLRLLGLPLREAGAAAT*
>14_1009_12_40cm_Bacteria_8693_55_9
MENEFHRHYKEHVMPALQKLHGYKNVHQIPRVEKVVINTSVGSQSDVKQALEEAKGELALITGQRPVETLAKKSISNFKLRKDQAIGAKVTLRGERMYEFLERFIKAALPRIRDFRGVSPRCFDNHGNYTLGISDQSIFPEVELDKIKRNIGFDVTIVTTARTDEEAKSLLSEMGMPFSDRARKPAAQAA*
>14_1009_12_40cm_Bacteria_8698_65_8
MNVAANSKSTSVAAKAKGVKPAASPKGPSVVASPAGTELRLRQRYQAKIVPALIQRFAYINALQVPRLVKVVANIGIGESIANPKALDAATADLKKITGQQPVVMKSRKAIANFKLRAGLPIGIKVTLRGARMYQFVDKLISVGLPRIRDFRGISPTSFDGHGNYTLGLREQLVFPEIEYDKIDKLRGLEVTFVTTARTDEEARALLTELGFPFRK*
>14_1009_12_40cm_Bacteria_8709_66_12
MAKAKQQPKKEQAPKAPGTKSEAPPRLLSVYRDTVMQQLTKEFDYANVMQVPRVDKVVVNIGIGEAKDNDKALDAAVGDVVTITGQKPQLIKAKKSVAAFKLRAGQTVGIKTTLRGRRMWYFLDKLLNVALPRIRDFRGVNPEGFDGRGNYSLGMREQVVFPEIDYDKIDKLRGLEVSIITTARNDEEARSLLTRLGMPFRKR*
>14_1009_12_40cm_Bacteria_8716_66_9
MSKAKVQQKKQDTKPAAPKAPGTKSEETPRLLVSYRDKIVPQMTKEFEYENVMQVPRVAKVTVNVGIGEGKDNDKALDAAVGDVVTITGQKPALIKARKSVAAFKLRAGQTVGIKTTLRGRRMWYFLDKLLNVALPRIRDFRGVNPEGFDGRGNYTLGLREQVVFPEVDYDKIDKLRGLEVSITTTARSDDEARSLLTRLGMPFRKR*
>14_1009_12_40cm_Bacteria_8719_56_8
MENEFYRDYKERVMPALQKQHGYKNVHQVPKVEKVVINTSVGSQSDVKQALEEAKMELALITGQQAIETRAKKSISNFKLRKDQAIGAKVTLRGERMYEFLERFIKAALPRIRDFRGVSPRCFDSHGNYTLGVSDQSIFPEVELDKIKRNIGFDVTIVTTARTNDEAKSLLGEMGMPFSDRARKPAALPTT*
>14_1009_12_40cm_Bacteria_8731_55_7
MDNEFYRDYKDRVMPALQKQHGYKNVHQVPKVEKVVINTSVGSQSDVKQALEEAKAELALITGQRAIETRAKKSISNFKLRKDQAIGAKVTLRGERMYEFLERFIKAALPRIRDFRGVSPRCFDRHGNYTLGVSDQSIFPEVELDKIKRNIGFDVTIVTTARTNEEAKSLLSEMGMPFSDRARKPAAQPTA*
>14_1009_12_40cm_Bacteria_8734_55_6
MSKKEPKKAKAPKEAPEAAPKEAGAKKAKPKGPQEPSRLRTRYTKEVVPALMKHFNYKNVMAVPKLEKIVINMGLGEAIANAKILDVATDELGRIAGQRPVVTRAKKSIANFKLRQNMPIGAAVTLRGERMFEFLDRLTSVVLPRVRDFRGVSTKSFDGRGNYTLGLRDQLIFPEIDYAKVDKVRGMNVTIVTTARSDDEARELLKQLGMPFRQGGGTGRWAIKEIVPIVGRPVGPTLIIRSSEGMARTSAVAKEAKKKKFAVRYHNRCKRCGRPRGFIRKFQLCRICFRQLSLSGEVPGVIKSSW*
>14_1009_12_40cm_Bacteria_8767_65_6
MARNSQQAAQDNPQPGARSSEPVEKSRLHQRYARDVVPTLVKDFNYTNPMQVPRLAKVSVNVGVGEAIANAKALDATVRDVSLITGQKPIVKKARKSIAQFKLREGQNVGVTVTLRGERMWEFLDRLMNAALPRTRDFRGVPSRSFDGRGNFTLGLREQLIFPEISYDQVDKARGLEVSIVTTARTDQEGRRLLELLGMPFQREGDAAPLAGAPTARRRR*
>14_1009_12_40cm_Betaproteobacteria_8764_65_6
MARLQDHYRKNVVPDLMKKFGYKTSMQVPRIRKITLNMGVGETTTDKKILDNALADLTKIAGQKPVVTKAKKSIAVFKIRKDFPVGCMVTLRGTRMYEFLDRLVTVAIPRIRDFRGISNRAFDGRGNYNLGVKEQIIFPEIEYDKIDILRGLNISITTTAKTDDEARALLAAFRFPFKT*
>14_1009_12_40cm_Euryarchaeota_8735_64_14
MAGMRDIRIEKVVVNVGVGEAGEKLVKAQKVLELVTKQKSVQTLSHQAVRDWGVRRNMPIGTRVTLRGGPAEAFLAEALSIRNNRLPAYSFDSNGNFSFGIQDYTDFRGMKYDPEIGVFGMDVSVSLQRPGWRVARRSNKSRRIPRRHRVSRDEGMQFMKDRFKVEVVT*
>14_1009_12_40cm_Euryarchaeota_8773_66_8
MTDVNPMRTISVEKVVVNIGVGEAGDKLLKAVKVLELVTAQKPVQTLSRSTIRDWGIRRNMPIGARVTLRGAKAVDFLKKALSIRSNRLAAYSFDPRGNFSFGVPDYTDFEGMKYDPEIGVFGMDVAVALQRPGYRIARRKVARRRIPKAHRISREEGIEFVRSSFQVEVVE*
>14_1009_12_40cm_Proteobacteria_8680_68_6
MRTELQIANLMQVPRISKITVNMGVGEAVADKKVMDAAVADLTKITGQKPLVTKSRKAIAAFKIRAGLAIGAKVTLRGRRMYEFLDRLINIAMPRIRDFRGVSPRSFDGRGNYTLGVKEQIIFPEIQYDQIDQVRGMDITITTTAHDDRMGRALLEAFSFPFRK*
>14_1009_12_40cm_Thaumarchaeota_8705_38_5
MAQQVESSMKKISVAKVVLNMGVGKSGEPIEKAKLA*
>14_1009_12_40cm_Thaumarchaeota_8761_35_9
MKKITVAKVVLNMGVGKSGEPIEKAKNALQQITGQQPSARMAKATQRDWGVHKGEPIGVAVTLRREPAIELIKRLFAAKGNQINGSSFDDFGNLSFGIKEHIDIPKVKYDPQVGILGLDVSISLARPGFNIRFRSKHKASVGRHHRITREDAKEFLTKEFGIEVV*
>14_1009_12_40cm_Xanthomonadales_8686_62_5
MTTRLEKHYKESVVPKLTERFGYKNPMEVPRITKITLNMGVGEAAANKKVLENALADMTKIAGQKPIATLSKKSIATFKIRDGWPIGCKVTLRRAKMYEFLDRLINISLPRVRDFRGVSGRAFDGRGNYNMGIKEQIIFPEIDFDQVDAMRGMDIAITTTAKSDEQAKALLEAFGFPFRN*
>14_1009_12_40cm_unknown_8796_56_10
MMSKTVQETSMRSVRVGKVVLNIGVGKSGEAIERAKKVLELLTGQKPSQRRAKKSIREFGVHKGEPIGVIVTLRGERTKELISRLLVARENKIPQSSFDERGSVSFGIKEHIEIPGTKYDPALGILGINVSVLLERPGYRVARRLRRSSRVGKEHVIKRDEAISYFQSHFGAVVVMVE*
>14_1009_13_20cm_Acidobacteria_8926_56_6
MAKERKEKKGAAQEPERPPEAARHSAKETPRLKARFQKEVAPALMKEFEVKNPMAVPHLHKIVVNMGVGEATQNAKVLDPAVNELGQITGQKPVVTRAKKSIAAFKVREGQPIGAMVTLRGDRMYEFLDRLVNVVLPRVRDFRGVSTKSFDGRGNYTLGLHDQLIFPEIDYAKVDKLKGMNVTIVTTAGSDDEARALLRHLGMPFRA*
>14_1009_13_20cm_Actinobacteria_9007_69_6
MAAVETYVPRLKERYEREIRPQLKDELGLDSVMQVPRLRKITLNMGVGEAKTDAKLLDSAVEELTTIAGQRAQIRRARKSIAQFKVREGMPVGAKVTLRGARMYEFLDRLISIALPRIRDFRGLNPGSFDGRGNYSLGVREQIIFPEINYDDIQVVRGLDVTITTSAETDDQARALLQALGLPFGEGRREQ*
>14_1009_13_20cm_Bacteria_8927_66_8
MSVAASPPRVELRLRQRYQDKIVPVLIQRFAYTNVMQVPRLVKVVANIGVGESIQNPKALDAAVADLKKITGQQPVVLKSRKAIANFKLRAGLPIGVKVTLRGARMYQFVDKLLSVGLPRIRDFRGISPSGFDGKGNYTLGLREQLIFPEVEYDKIDKLRGLEVTFVTTARTDDEARALLAELGFPFRK*
>14_1009_13_20cm_Bacteria_8932_54_8
MENEFYRDYKERVMPALQKQHQYKNVHQVPKVEKVVINTSVGSQSDVKQALEEAKAELALITGQRPVETLAKKSISNFKLRKSQAIGAKVTLRGERMYEFLERFIKAALPRIRDFRGVSPRCFDNQGNYTLGISDQSIFPEVELDKIKRNIGFDVTIVTTARTDEEAKSLLSEMGMPFSDRARKPVAQPIP*
>14_1009_13_20cm_Bacteria_8945_55_10
MTVMENEFRRHYKEHVAPALQKRHGYKNVHQIPKVEKVVINTSVGSQSDVKQALEEAKAELALITGQRPMETLAKKSISNFKLRKDQAIGAKVTLRGERMYEFLERFIKAALPRIRDFRGVSPRCFDNHGNYTIGVSDQSIFPEVELDKIKRNIGFDVTIVTTARTDDEAKSLLSEMGMPFSDRAKKLAAQGA*
>14_1009_13_20cm_Bacteria_8946_55_8
MENEFYKDYKERVIPALQGQHGYKNIHQVPKVDKVVINTSVGSQADVKQALDDAKMELALITGQHAAETRSKKSISNFKLRKDQAIGAKVTLRGERMYEFLERLIKAALPRIRDFRGVSPRGFDGHGNYTLGVSDQSIFPEVELDKIKRNIGFDVTIVTTARTNAEAKSLLSEMGMPFSDRARRSAAQAA*
>14_1009_13_20cm_Bacteria_8947_65_7
MNVAAKSKAVKAAPSPKGPSVVASPAGAELRLKQRYQDKIVPTLIQRFAYTNALQVPRLVKVVANIGIGESISNPKALDAATADLKKITGQQPVVMKSRKAIANFKLRAGLPIGIKVTLRGARMYQFVDKLISVGLPRIRDFRGISPSGFDGHGNYTLGLREQLIFPEIEYDKIDKLRGLEVTFVTTARTDEEARALLTEVGFPFRK*
>14_1009_13_20cm_Bacteria_8955_54_8
MENEFYRDYKERVMPALQKQHRYENVHQVPKVEKVVINTSVGSQSDVKQALEEAKAELGLITGQRPVETLAKKSISNFKLRKDQAIGAKVTLRGERMYEFLERFIKAALPRIRDFRGVSPRCFDNQGNYTLGISDQSIFPEVELDKIKRNIGFDVTIVTTARTDEEAKSLLSEMGMPFSDRARKPAAQPTP*
>14_1009_13_20cm_Bacteria_8964_55_8
MENEFYKDYKERVIPALQGQHGYKNVHQVPRVEKVVINTSVGSQSDVKQALEDAKTELALITGQRAAETRAKKSISNFKLRKDQAIGAKVTLRGERMYEFLERLVKAALPRIRDFRGVSPRGFDGHGNYTLGVSDQSIFPEVELDKIKRNIGFDVTIVTTARTNEEAKSLLGEMGMPFSDRAKKPAAQAA*
>14_1009_13_20cm_Bacteria_8969_68_5
MAKEQGTTQKAPAAKPPAAAKAQPRKGGPAPPSAPAVAKGRPKGTGETKPRLKELFHKAVVQAVMKERGFGNPYQVPRLEKVVINMGVGEGRDNAKILDFATADLQAIAGQKPVVTKAKKSIANFKLREGVPIGAKVTLRGARMYEFLDRLINVALPRVRDFRGVPPKGFDGRGNYALGLREQLIFPEIVYDKVDKVRGMDISIVTTARTDEDAKVLLTHLGMPFRE*
>14_1009_13_20cm_Betaproteobacteria_8976_63_5
MGVGEAVADKKILENAVGDMTKVSGQKPVITKAKKSIAVWKIRTGYPIGCMVTLRQDRMYEFLDRLVSIALPRVRDFRGVSARSFDGRGNFNLGVKEQIIFPEIEYDKIDVLRGMNITIATTAKTDAEAKALLAAFKFPFKN*
>14_1009_13_20cm_Betaproteobacteria_8988_62_5
MARLKEIYNKDVVPALVKQFGYKSTMQVPRIEKIVLNMGVGEAIADKKILENAVADMQKISGQKPVITKAKKSIAVWKIRTGYPIGCMVTLRQERMYEFFDRLVSIALPRVRDFRGVSARSFDGRGNFNMGVKEQIIFPEIEYDKIDSIRGMNITIATTAKTDAEAKALLAAFKFPFKN*
>14_1009_13_20cm_Bradyrhizobium_8951_60_7
MAETAYVPRLRAEYDQSIRGKLSEQFGYRNVMQVPRLDKVVLNMGIGEAVNDRKKAELAAADLSLIAGQKAVVTYSRVAIATYKLRENQPIGCKVTLRKAKMYEFVDRLVNVALPRVRDFRGLNPKSFDGRGNYSLGIKEHIIFPEIDFDKAGETWGMDVTVCTTARTDDEARALLTAFNFPFRQ*
>14_1009_13_20cm_Proteobacteria_8922_67_8
MSEVVAGKEGEKPRGKHKPADKHKPADKRKPADKQADTAAGKQPDAKAERAAPQRPSGPARLHQYYREQVVPRMRTELQIANLMQVPRISKITVNMGVGEAVADKKVMDAAVADLSKITGQKPLVTKSRKAIAAFKIRAGLAIGAKVTLRGRRMYEFLDRLINIAMPRIRDFRGVSPRSFDGRGNYTLGVKEQIIFPEIQYDQIDQVRGMDITITTTARDDRMGRALLEAFSFPFRK*
>14_1009_13_20cm_Rokubacteria_8968_70_11
MAKADATKPAAPKPAPQGGKAPQAKGQPRKEKAPETQPAIAKGRPKGTGQVPARLKDTFAKTIVPALMKERGYANVWAVPRLNKIVINMGVGEGRDNAKIMDFATADLQAITGQKPIVTRAKKSIANFKLREGVPIGAKVTLRAARMYEFFDRLVNVALPRVRDFKGVPPKGFDGRGNYALGLREQLIFPEIVYDKIDKVRGMDVIFVTTARTDEDAKALLAQLGMPFREQ*
>14_1009_13_20cm_unknown_8931_52_11
MMQTSETVAKTNPLLNIRIEKVTINIATGKSGEPLEKAKKVLNQLTNKTPTTKLAKKAIKDWGIRKGEPIATVVTLRREDAGQFLTRALDAVSNKVNNSCFDDYGNFSFGIKEHIEIPGTRYVPELGIFGATVHVTLERPGYRLRRRSIRPAKIGKNHYVSKKDAIQFIQENFRTQVGS*
>14_1009_13_30cm_Actinobacteria_9104_69_9
MAESTYVPRFKARYRDELAPALKEELGFTNLMQVPRLEKIVVNMGVGDAIKDGRMLDAALEDLTTITGQKPVVTKARKSIAGFKLREGMSIGAKATLRGDRMWEFLDRMVSLALPRIRDFRGLDPGSFDGHGNYTFGVTEQLIFPEVDYDKVLKVRGMDITIVTTARTDGEGRALLAAFGFPFAGEPAERVS*
>14_1009_13_30cm_Alphaproteobacteria_9118_65_10
MTRLQERYDSEVKPALMQEFGYKNALQVPRLDKIVVNVGVGEAVQDAKKIDAAVNDLTAITGQHPVVIRAKQSIATFKLRQNMPIGVKVTLRRQRMYEFLDRLINIALPRVRDFRGVSGRSFDGRGNYALGLREQLVFPEIDYDKVDAVRGMDIVIVTTAKTDAEAKALLRGFEMPFQN*
>14_1009_13_30cm_Bacteria_9073_70_12
MAARLQERYKQEIVPALMRELGYKNSLAVPRLQKIVLNMGLGEATQNPKLLDGAVEELTAISGQKPVVTRAKKAIANFKLREKTAIGAMVTLRGERMYEFFERLVGAALPRVRDFKGVPDRAFDGRGNYSLGIREQVIFPEINLDKVDKIKGLTVVICTTARSDAEGKSLLRALGMPFRA*
>14_1009_13_30cm_Bacteria_9084_70_9
MKAGLKERYDKTLKDELRKQFSYPNIMQVPRVEKVILNIGMGEAIGNAKAMDAAAQDLATITGQRPIVTKSRRAISNFRLRVGMPIGLKVTLRGERMWHFLEKLVTVALPRIRDFQGVPDRSFDGRGNFSLGLKEQLVFPEIDYDKIDRLRGLEVTIVTTARTDEEGRALLRGLGMPFRTVTAER*
>14_1009_13_30cm_Bacteria_9093_69_12
MAKEQGTTQKAPAAKPPAAAKAQPRKGGPAPPSAPAVAKGRPKGTGETKPRLKELFHKTVVQAVMKERGFGNPYQVPRLEKVVINMGVGEGRDNAKILDFATADLQAIAGQKPVVTKAKKSIANFKLREGVPIGAKVTLRGARMYEFLDRLINVALPRVRDFRGVPPKGFDGRGNYALGLREQLIFPEIVYDKVDKVRGMDISIVTTARTDEDAKVLLTHLGMPFRE*
>14_1009_13_30cm_Bacteria_9094_67_12
MTAVLKERYDKTVKDELRKQFSYANVMQIPKVEKIILNIGMGEAIGNAKAMDAAAGDLATITGQRPIVTKSRKAISNFRLRVGMPIGLKVTLRGERMWHFLEKLVTVALPRIRDFQGVPDKSFDGRGNFSLGLKEQLVFPEIDYDKIDRLRGMEITIVTTARTDEEGRALLRSLGMPFRTAS*
>14_1009_13_30cm_Bacteria_9095_55_10
MENEFHRHYKEHVMPALQKLHGYKNVHQVPKVEKVVINTSIGSQSDVKQALEEAKAELALITGQRPLETLAKKSISNFKLRKDQAIGAKVTLRGERMYEFLERFIKAALPRIRDFRGVSPRCFDKHGN
>14_1009_13_30cm_Bacteria_9099_55_14
MKNEFRRHYKQHVMPALQERHGYKNAHQIPKVEKVVINTSVGSQSDVKQALEEAKAELSLITGQRPVETLAKKSISNFKLRKDQAIGAKVTLRGERMYEFLERFIKAALPRIRDFRGVSPRCFDKHGNYTIGISDQSIFPEIELDKIKRNIGFDVTIVTTARTDEEAKSLLSEMGMPFSDRAKKPAAQAA*
>14_1009_13_30cm_Bacteria_9108_59_8
MSRLRELYKAEVVSALTKHFGYGNVMAVPKLVKININMGLGEAITNAKLLDVASDELGAITGQRPVVTKAKKSIAAFKLRQGMPIGVTVTLRGDRMYEFLDRLVNAALPRVRDFRGVSPRAFDGRGNYTLGLRDQLIFPEIDFGKADKARGMNITIVTTAKSDDEAYELLRHLGMPFAKKGQQ*
>14_1009_13_30cm_Bacteria_9112_55_7
MPALQKLHGYKNVHQIPKVEKVVINTSIGSQSDVKQALEEAKAEIALITGQRPVETLAKKSISNFKLRKEQAIGAKVTLRGERMYEFLERFIKAALPRIRDFRGVSPRCFDNHGNYTLGISDQSIFPEIELDKIKRNIGFDVTVVTTARTDAEAKSLLSEMGMPFSDRARKPAAQPA*
>14_1009_13_30cm_Bacteria_9125_54_6
MDNELYRDYRERVMPALQKAHGYKNIHEIPKVEKVVINTSVGSQSDVKQALEEAKAELALITGQRPVETLAKKSISNFKLRKGQAIGSKVTLRGERMYEFLERFIKAALPRIRDFRGVSPRCFDKHGNYTIGISDQSIFPEVELDKIKRNIGFDVTIVTTARTDEEAKSLLSEMGMPFSDRARRPAAQAA*
>14_1009_13_30cm_Bacteria_9129_66_7
MNVAAKSKAVKAAPSPKGPSVVASPAGAELRLKQRYQDKIVPTLIQRFAYTNALQVPRLVKVVANIGIGESISNPKALDAATADLKKITGQQPVVMKSRKAIANFKLRAGLPIGIKVTLRGARMYQFVDKLISVGLPRIRDFRGISPSGFDGHGNYTLGLREQLIFPEIEYDKIDKLRGLEVTFVTTARTDEEARALLTEVGFPFRK*
>14_1009_13_30cm_Bacteria_9164_55_9
MENEFYRHYKERVMPALKELHGYKNVHQIPKVDKVVINTSVGSQSDVKQALEEAKAELALITGQRPVETLAKRSISNFKLRKSQAIGAKVTLRGERMYEFLERFIKAALPRIRDFRGVSPRCFDKHGNYTLGISDQSIFPEVELDKIKRNIGFDVTIVTTARTDEEAKSLLSEMGMPFSDRARKPAAQPA*
>14_1009_13_30cm_Betaproteobacteria_9106_63_6
MAARLKEVYKKEVVPALTAQFGYKSGMQVPRLKKIVLNMGVGEAIADKKILENAVGDMQKISGQKPVITKAKKSIAVWKIRTGYPIGCMVTLRQERMYEFLDRLVTIALPRVRDFHNDHREERCRGQGSALRIQVPVQELRAPWQRPLSSTAT*
>14_1009_13_30cm_Nitrospirae_9136_62_9
MAKPQPKLATKPAPKPVTKPEGQPAKAAPEPRGPVRLQEHYQKTIVPSLMKEFSYTNRMQVPRLECIVLNVGMGEATQNVKLLDAAVKE
>14_1009_13_30cm_Proteobacteria_9082_68_9
MSEVVAGKEGEKPRGKHKPADKHKPADKRKPADKQADTAAGKQPDAKAERAAPQRPSGPARLHQYYREQVVPRMRTELQIANLMQVPRISKITVNMGVGEAVADKKVMDAAVADLSKITGQKPLVTKSRKAIAAFKIRAGLAIGAKVTLRGRRMYEFLDRLINIAMPRIRDFRGVSPRSFDGRGNYTLGVKEQIIFPEIQYDQIDQVRGMDITITTTAHDDRMGRALLEAFSFPFRK*
>14_1009_13_40cm_Archaea_9334_53_6
MSKPKADDEVSNPLRVVRIEKVTLNIATGKSGEPLEKAKKVLNQLTARTPATKKAKKAIKDFGVRKGEPIAAVVTLRGKDAGEFLRRALDAISNKVNESSFDEYGNFSFGIKEHIEIPGTRYVPELGIFGATIHVTLGRPGYRIRSRGIRPAKIGHNHYVSRAEAVTFMQNNFGTNIAS*
>14_1009_13_40cm_Bacteria_9307_55_11
MENEFYKDYKERVMPALQQQHGYKNVHQVPKVEKVVINTSVGSQADVKQALDDAKTELALITGQRAAETRAKKSISNFKLRKDQAIGAKVTLRGERMYEFLERLIKAALPRIRDFRGVSPRGFDGHGNYTLGVSDQSIFPEVELDKIKRNIGFDVTIVTTARTNAEAKSLL
>14_1009_13_40cm_Bacteria_9326_59_7
MSRLRELYKAEVVSALTKHFGYRNVMAVPKVVKININMGLGEAITNAKLLDVASDELGAITGQRPVVTKAKKSIAAFKLRQGMPIGVTVTLRGDRMYEFLDRLVNAALPRVRDFRGVSPRAFDGRGNYTLGLRDQLIFPEIDFGKADKARGMNITIVTTAKSDDEAYELLRHLGMPFAKKGQQ*
>14_1009_13_40cm_Bacteria_9335_55_11
MENEFYRDYKERVMPALQKQHRYENVHQVPKVEKVVINTSVGSQSDVKQALEEAKAELALITGQRPVETLAKKSISNFKLRKDQAIGAKVTLRGERMYEFLERFIKAALPRIRDFRGVSPRCFDNQGNYTLGISDQSIFPEVELDKIKRNIGFDVTIVTTARTDEEAKSLLSEMGMPFSDRARKPAAQPTP*
>14_1009_13_40cm_Bacteria_9342_55_11
MENEFHRYYKERVMPALQKVHGYKNVHQIPKVEKVVINTSIGSQSDVKQALEEAKTELALITGQRPVETLAKKSISNFKLRKGQAIGAKVTLRGERMYEFLERFIKAALPRIRDFRGVSPRCFDNHGNYTLGISDQSIFPEIELDKIKRNIGFDVTIVTTARTDEEAKSLLSEMGMPFSDRARKPAAQPA*
>14_1009_13_40cm_Bacteria_9348_71_6
MAARLRERYTQEIVPALMRELGYRNSLAVPRLEKIVVNMGLGEATQNPKLLDGAVEELTAISGQKPVVTKAKKAIANFKLREGTAIGAMVTLRGDRMYEFFERLVGAALPRVRDFKGVPDRAFDGRGNYSLGIREQIIFPEINLDKVDKIKGLTVVICTTARSDAEGKTLLRALGMPFRA*
>14_1009_13_40cm_Bacteria_9370_55_8
MENEFYKDYKERVMPALQQQHGYENVHQVPKVEKVVINTSVGSQADVKQALDDAKTELALITGQRAAETRAKKSISNFKLRKDQAIGAKVTLRGERMYEFLERLIKAALPRIRDFRGVPPRGFDGHGNYTLGVSDQSIFPEVELDKIKRNIGFDVTIVTTARTNAEAKSLLSEMGMPFSDRAKKLATASPSEGGPAGQAKAA*
>14_1009_13_40cm_Proteobacteria_9304_69_11
MSEVVAGKEGEKPRGKPKPADKRKPADKQADTAAGKQPDAKAERAAPQRPSGPARLHQYYREQVVPRMRTELQIANLMQVPRISKITVNMGVGEAVADKKVMDAAVADLTKITGQKPLVTKSRKAIAAFKIRAGLAIGAKVTLRGRRMYEFLDRLINIAMPRIRDFRGVSPRSFDGRGNYTLGVKEQIIFPEIQYDQIDQVRGMDITITTTAHDDRMGRALLEAFSFPFRK*
>14_1009_13_40cm_Rokubacteria_9336_68_7
MPRLEKVVINMGVGEGRENAKVLDFATADLQAISGQRPIITRAKKSIANFKLREGVPIGAKVTLRGARMYEFLDRLINVALPRVRDFRGVPPKGFDGRGNYALGLREQLIFPEIVYDKVDKVRGMDINIVTTARTDEDAKVLLTHLGMPFRE*
>14_1009_16_20cm_Acidobacteria_9472_55_5
DGRGNYTLGLRDQLIFPEIDYAKVDKLKGMNVTIVTTAKNDNEARALLRSFGMPFRAA*
>14_1009_16_20cm_Acidobacteria_9494_68_6
MSRLKEKYQKEVVPALTKEFGYKNVMAVPKIDKVVVNMGLGEATSNAKIIDTGADELARIT
>14_1009_16_20cm_Bacteria_9469_65_9
MSVVASPPRVELRLKQRYQDKIVPTLIQRFAYTNVMQVPRLVKVVANIGVGESIQNPKAMDAALADLKKITGQQPVVLKSRKAIANFKLRAGLPIGVKVTLRGARMYQFVDKLLSVGLPRIRDFRGISPTGFDGKGNYTLGLREQLIFPEVEYDKIDKLRGLEVTFVTTARTDDEARALLAELGFPFRK*
>14_1009_16_20cm_Bacteria_9483_66_6
MLTTHRETILPQLTKEFDYGNTMQVPRVSKVVVNIGIGEAKDNDKALDAAVGDVVTITGQKPQLVKARKSVAAFKLRAGQTVGIKTTLRGRRMWYFLDKLLNVALPRIRDFRGVNPDGFDGRGNYSLGLREQVVFPEIDYDKIDKLRGLEVSIVTTARNDDEARSLLTRLGMPFRKR*
>14_1009_16_20cm_Bacteria_9487_66_12
MSVAASPPRVELRLRQRYQDKIVPVLIQRFAYTNVMQVPRLVKVVANIGVGESIQNPKALDAAVADLKKITGQQPVVLKSRKAIANFKLRAGLPIGVKVTLRGARMYQFVDKLLSVGLPRIRDFRGISPSGFDGKGNYTLGLREQLIFPEVEYDKIDKLRGLEVTFVTTARTDDEARALLAELGFPFRK*
>14_1009_16_20cm_Bacteria_9489_55_9
MENEFHRFYKERVMPALQKLHGYKNVHQIPKVEKVVINTSIGSQSDVKQALEEAKAEIALITGQRAVETLAKKSISNFKLRKGQAIGAKVTLRGERMYEFLERFIKAALPRIRDFRGVSPRCFDNHGNYTLGISDQSIFPEIELDKIKRNIGFDVTIVTTARTDEEAKSLLSEMGMPFSDRARKPAVQPA*
>14_1009_16_20cm_Bacteria_9490_55_8
MENEFHRYYKERVMSALQKLHGYKNVHQIPKVEKVVINTSIGSQSDVKQALEEAKAELALITGQRPMETLAKKSISNFKLRKGQAIGAKVTLRGERMYEFLERFIKAALPRIRDFRGVSPRCFDKHGNYTLGVSDQSIFPEIELDKIKRNIGFDVTIVTTARTDEEAKSLLSEMGMPFSDRAKKPAAQAA*
>14_1009_16_20cm_Bacteria_9503_55_8
MENEFHRYYKERVMPALQKLHGYKNVHQIPKVEKVVINTSIGSQSDVKQALEEAKAEIALITGQRPVETLAKKSISNFKLRKGQAIGAKVTLRGERMYEFLERFIKAALPRIRDFRGVSPRCFDNHGNYTLGISDQSIFPEIELDKIKRNIGFDVTIVTTARTDAEAKSLLSEMGMPFSDRAKKPAAQPA*
>14_1009_16_20cm_Bacteria_9510_67_7
MAKAKRQQAPKKEQAPKAPGTRSEAPPRLLQAYRETMTQQLTKEFDYGNAMQVPRVDKIVVNIGIGEAKDNDKALDAAVGDVTTITGQKPQLIKARKSV
>14_1009_16_20cm_Bacteria_9522_55_7
MENEFYKDYKERVIPALRGQHGYKNIHQVPKVDKVVINTSVGSQADVKQALDDAKMELALITGQHAAETRSKKSISNFKLRKDQAIGAKVTLRGERMYEFLERLIKAALPRIRDFRGVSPRGFDGHGNYTLGVSDQSIFPEVELDKIKRNIGFDVTIVTTARTNAEAKSLLSEMGMPFSDRARRSAAQAA*
>14_1009_16_20cm_Bacteria_9532_55_7
MENEFHRYYKERVMPALQKLHAYKNVHQIPKVEKVVINTSIGSQSDVKQALEEAKMELALITGQRPVETLAKKSISNFKLRKGQAIGAKVTLRGERMYEFLERFIKAALPRIRDFRGVSPRCFDNHGNYTLGVSDQSIFPEVELDKIKRNIGFDVTIVTTARTDDEAKSLLSEMGMPFSDRARKPVAQPA*
>14_1009_16_20cm_Bacteria_9543_54_6
MENEFHRHYKEHVMPALQKLHGYKNVHQIPRVEKVVINTSVGSQSDVKQALEEAKAELALITGQRPLETLAKKSISNFKLRKDQAIGAKVTLRGDRMYEFLERFIKAALPRIRDFRGVSPRCFDSHGNYTLGVSDQSIFPEVELDKIKRNIGFDVTIVTTARTNEEAKSLLSEMGVPFSDRAKKPAAQAA*
>14_1009_16_20cm_Deltaproteobacteria_9493_68_7
MADDKKKQDDKPKKHAHGEGPVTDAKTHAEAKKPGGGGKKKGGKQEKGPKTIQAAEGKAAARGEHPARLGVAYKEQIIPALMKEFGYKNPMQVPKVEKVVVNMGLGEAITNNKLIEQAEEQMMAITGQKSVVTRARKSIANFKLRENQPIGVMATLRKDRMYEFLDRLLNVALPRVRDFKGVGSKSFDGKGNYTLGIKEQIIFPEINYDRIEKIKGMNITIVTTARSDEEGRALLRYFGMPFRTA*
>14_1009_16_20cm_Euryarchaeota_9465_64_7
MADMREIRIEKVVVNVGVGEAGEKLVKAQKVLELVTKQKSVQTLSHRAVRDWGVRRNMPIGTRVTLRGSPAETFLKSALDIRSNRLPAYSFDPRGNFSFGIQDYTDFPGMKYDPEIGVFGMDVSVSLQRPGWRVSRRANRPRPVPRRHRVSRAEGIQFMKDRFKVEVVE*
>14_1009_16_20cm_Ktedonobacter_racemifer_9518_53_6
MASRLKEKYQQEVVPALQKEFNYKNPMQVPGVHKVVVNIGMGEVIQNAKAMDAAVSDLATITGQRPVITRAKRSVAAFKLREGMQIGCMVTLRGDRMYQFLDKLVNVALPRLRDFQGVSPEAFDGRGNYTLGLREQLVFPEIDYDKVDKVRGMEVSIVTTARTDEEGRRLLKLMGMPFKK*
>14_1009_16_20cm_Proteobacteria_9488_68_5
MAEEKKGKGEKDEKKHEKHAKGEGPIVPKQEGEKKPKKGGKEKKAPATIQAAQGKAKAKGDHPARLAEAYKANVIPQLMKDFGYKNPMQVPKIEKIVVNMGLGEAISNNKLVEQAQEQMMAISGQKPVITKARKSIANFKLREGQSIGAMVTLRKDRMYEFFDRLVSVALPRVRDFKGVSSKSFDGKGNYTLGIREQIIFPEINYDKIEKIKGMNITIVTTAKNDEEGRALLRHMGMPFRTA*
>14_1009_16_20cm_Rokubacteria_9470_69_6
MAKADATKPAPKPQQQGGGKAAQAKGQPRREKTPETQPAIAKGRPKGTGQLPARLKDVFAKTVVPALMKERGYDNVWAVPRLNKIVINMGVGEGRDNAKIMDFATADLQAITGQKPIVTRAKKSIANFKLREGVPIGAKVTLRNARMYEFFDRLVNVALPRVRDFKGVPPKGFDGRGNYALGLREQLIFPEIVYDKIDKVRGMDVIFVTTARTDEDARALLAQLGMPFRES*
>14_1009_16_30cm_Acidobacteria_9622_60_6
MAARLKQTYQKTVIPALTKEFGYKNPMAVPKLEKICLNIGLGEATQNAKLMDSAVNEMALIAGQRPVITKARKSIAAFKLREGMSIGCTVTLRGERMYEFFDRLVNVSLPRVRDFRGVSSKSFDGRGNYTLGIKDQLIFPEIDYNKVDKLKGMNICITTTARTDAEGLALLKHLGMPFRA*
>14_1009_16_30cm_Acidobacteria_9671_56_15
MAKDKKDKKAPAAEPARAPEAARHSAKETPRLKSRFRQEIAPVLMKEFDFKNPMAVPHLHKIVVNMGVGEATQNAKVLDPASNELGLITGQKPVITRAKKSIAAFKVREGQPIGAMVTLRGDRMYEFFDRLVNVVLPRVRDFRGVSMKSFDGRGNYTLGLHDQLIFPEIDYAKVDKLKGMNVTIVTTARSDDQARALLRHLGMPFRA*
>14_1009_16_30cm_Acidobacteria_9688_63_7
MSRLKEKYQKEVVPALTKEFGYKNVMAVPKIDKVVVNMGLGEATSNVKLVDTGADELARITGQRPVTRRAKKSIAAFKVRKGMPIATMVTLRGERMWEFLDRLMSIALPRVRDFKGVSPKGFDGRGNYTLGLRDQLLFLEIDYMKVDKARGMNVSVVTTARTDEEARKLLQFIGMPFRAA*
>14_1009_16_30cm_Acidobacteria_9782_56_12
MAKEKRDKKAEKQEQPKAPEQARHSAKETPRLRTKFGKEVAPALMKEFEFDNPMAVPRLHKIVVNMGVGEATQNAKVLDPAVNELGQVTGQKPVITRAKKSIAAFKVRAGMPIGAMVTLRGDRMYEFFDRLVNVVLPRVRDFRGVSTKSFDGRGNYTLGLRDQLIFPEIDYAKVDKLKGMNVTIVTTARTDDQARALLRQLGMPFRA*
>14_1009_16_30cm_Actinobacteria_9609_68_17
MARPRKKSTNGNGYQPRLKERYEQELRGQLKDRLDVSSVMDVPRLQKITLNMGIGDAKTEAKVLENALDQLTTIAGQRAQVRRARKSIASFKLREGMPVGVRVTLRGARMWEFLDRLISIALPRIRDFRGLSTRSFDGRGNFSLGIREQIIFPEINYDDVDTIRGLDVAITTTAKDNAEAEALLRGLGMPFPGMAEAGAGEEAEGDEA*
>14_1009_16_30cm_Actinobacteria_9618_67_15
MSTRVREVRKEAARADYAPRLKVLYESDLRAQLQGELTLSSPMEVPRIQKITLNMGVGEAKTDAKQLDAAIEELSIIAGQRAQVRKATKSIAQFKIREGMPIGARVTLRGTRMYEFLDRLIAIALPRIRDFRGLNPGSFDGRGNYSLGIREQIIFPEIDYDDIQQVRGLDVAITTSAKTDEHGLALLRGLGMPFAADGREQ*
>14_1009_16_30cm_Actinobacteria_9636_71_10
MAVAEARVTPRFKKRYDDEIRQRLVERFGYSSSMRAPRLVKITLNMGVGDAKQDTNMLDAATEQLAVIAGQRPNVRRARKSIAAFKLREEMPVGVAVTLRDARMYEFLDRLLSVAIPRIRDFRGLNSRSFDGRGNYTMGIREQIIFPEIDYDSIDQVRGLDVTITTTAQTDEEAFALLEAFGMPFARDGRPGDAAAAAAAEDAEEDRRKEQARQRAEAEQAALEQLKAENPEAYEKRVAPEEEEGAEGEEGAEPSAGSKEDQS*
>14_1009_16_30cm_Actinobacteria_9642_69_10
MARARKSTKTNGYQPRLKERYEQELRPQLKEQLGVSSLMDVPRLQKITLNMGIGDAKTEAKVLENALDQLTTIAGQRAQVRRARKSIASFKLREGMPVGVRVTLRGARMWEFLDRLVSIALPRIRDFRGLSTRSFDGRGSFSLGIREQIIFPEINYDDVDTIRGLDVAITTTAKDNTHAEALLRGLGMPFPGMAEAGTAEDEGDQE*
>14_1009_16_30cm_Actinobacteria_9660_70_8
MAPDDTATRERPRLKQRYDDQLRDQLKERLGLANIMQVPRLDKIVVNMGVGRATGQPSLLEGAVADLTVITGQKPLVTKATKSIAGFKLREGNSIGAKVTLRGDRMWEFLDRLISLAIPRVRDFRGLSPTSFDGRGNYTFGVTEQLIFPEIDYDKVDATRGMDITIVTTARTDAEGRALLDAFGFPFRREGQPQ*
>14_1009_16_30cm_Actinobacteria_9682_72_9
MTAPTKTIPRLKERYRADIMPALREQFKYGNPMQVPGLVKIVVNMGVGEAARDAKLIDGAVRDLTAITGQKPQVRRAKRSIAQFKLREGMPIGAKVTLRGDRMWEFLDRLLSIALPRIRDFRGLDSRKLDGNGNYTFGLTEQSVFHEIDQDRIDRTRGMDVTVVTSAQTDDEGRALLKLLGFPFKEN*
>14_1009_16_30cm_Actinobacteria_9696_69_13
MAEDAYVPRFKARYRDELTAALKDELGFTNLMQVPRLEKIVVNMGVGDAIKDGRMLDAALEDLTTITGQKPVVTKARKSIAGFKLREGMSIGAKATLRGDRMWEFLDRLVSLALPRIRDFRGLDPGSFDGHGNYTFGVTEQLIFPEVDYDKVLKVRGMDITIVTTARTDREGRALLAAFGFPFAGEPAERAS*
>14_1009_16_30cm_Actinobacteria_9706_69_7
MSPRARTAETNGYVPRLKATYEQELRARLKDELGLSSVMQVPRVQKVTLNMGVGEAKTEAKALDSAIEELTTIAGQRAQVRKARKSIASFKVREGMPVGARVTLRGARMWEFLDRLISIALPRIRDFRGLDPRAMDGRGNFSLGIREQIIFPEIDYDSIA
>14_1009_16_30cm_Actinobacteria_9709_67_11
MSTTRVREVRKEAARASYAPRLKTLYEQELRGNLKNELDLSSTMEVPRIEKITLNMGVGEAKTDAKQLDSALEELTIIAGQRAQVRRARKSIAQFKIREGMPIGARVTLRGARMYEFLDRLIAIALPRIRDFRGLSPRAFDGRGNYSLGIREQIIFPEINYDDIQQVRGLDVAITTSAKTDEHGLALLRGLGMPFAEDGREQQ*
>14_1009_16_30cm_Actinobacteria_9722_67_9
MAEKEAPIARPEQARPGPTAPAPRLKERYMHEVLPTLMRELEIDNPMRAPRLEKIVVNMGVGEAIRDAKLLEAAAADLATISGQKPAITKARKSIANFKLRAGMSIGAKVTLRGSRMWEFLDRLLSTALPRIRDFRGLNPDAFDGSGNYSIGVTEQLIFPEIDYDKVVKVRGMDITIVTTARDDDEARAMLRALGFPFAGQSAVAAAAAS*
>14_1009_16_30cm_Actinobacteria_9742_71_9
MATVIARPRLKQRYDDEIRARLRDELGLGNVMQVPRLEKIVVNMGVGRAVGQPSLLEGAIRDLTIITGQKPLVTKAKRSIAGFKLREGNSIGAKVTLRGDRMWEFLDRLISLAIPRVRDFRGLPATSFDGRGNYTFGVNEQLIFPEIDYDKVDAPRGMDITIVTTARTDAEGRAFLAAFGFPFRREG*
>14_1009_16_30cm_Actinobacteria_9744_68_10
MSTTTRVREARKEAARASYAPRLKVLYEQELRPRLKDELGASSLMDVPHIEKITLNMGVGEAKTDAKQLDSALEELTTIAGQRAQVRKARKSIAQFKIREGMPIGAKVTIRGDRMYEFLDRLIAIALPRIRDFRGLSPRSFDGRGNYSLGIREQIIFPEINYDDIQQVRGLDVAITTSAKTDEQALALLRGLGMPFAADGREQ*
>14_1009_16_30cm_Actinobacteria_9751_68_8
MPAENGHIPRLKERYQDELRTQLKEELGFRSLMRVPRVSKITLNMGVGEAKTETKALDSAIEELTTIAGQRAQVRKARKSIASFKLREGMPIGARVTLRGDRMWEFLDRLVSIALPRIRDFRGLAPESFDGRGNYSIGILEQIIFPEINYDDIQAVRGLDVAITTTAKNDEEGLALLRGLGLPFAEIGAQRG*
>14_1009_16_30cm_Actinobacteria_9831_70_12
MSAVADTYTPRLKEQYETEIRPRLKEELGLDSIMQAPRIEKITLNMGVGEAKTESKLLDSAIEELTTIAGQRAQIRRARKSIAQFKVREGMAVGARVTLRGARMYEFLDRLVSIALPRIRDFRGLNPRSLDGRGNFSLGIREQLIFPEINYDDIQQVRGLDVTITTSAENDEQALALLRALGLPFAADGEGRQQ*
>14_1009_16_30cm_Actinobacteria_9867_68_7
MSTRVREVRKEAARASYAPRLKTLYEQELRASLKDELGLSSTMEVPRIEKITLNMGVGEAKTDAKQLDSALDELTIIAGQRAQVRRARKSIAQFKIREGMPIGARVTLRGARMYEFLDRLIAIALPRIRDFRGLSPRAFDGRGNYSLGIREQIIFPEINYDDIQQVRGLDVAITTSAKTDEHGLALLRGLGMPFAADGREQ*
>14_1009_16_30cm_Actinobacteria_9921_67_6
MSPDAAVERSERPRLKVRYAEETRAQLKDELGLANIMQVPRLEKIVVNCGVGRATQQASLLDGALADLSVITGQKPLVTKAKKSIAGFKLRAGNAIGAKVTLRGDRMWEFYDRLVSIAIPRIRDFRGLDPNAFDGHGNYTFGVTEQLIFPEINYDKIDTIRGMDITIVTTAETDDEGRALLRSLGFPFRRDQQ*
>14_1009_16_30cm_Alphaproteobacteria_9673_63_8
MSTTRLQERYTTTVHPALMKEFGYKNPMQVPLQDSKKADAAASDLTAITGQHPVITKAKRSIATFKLRKDMPIGCKVTLRGQRMYEFLDRLITVALPRVRDFRGISGRSFDGRGNFALGLREQIVFPEIDYDRVDAVRGMNVVVVTTARTDAEAKALLKGFDMPFAN*
>14_1009_16_30cm_Bacteria_9603_66_16
MAKAKQQAPKKEQAPKAPGTKSEAPPRMLLAYRDTVMPQLTKEFDYGNVMQVPRIEKVVVNIGIGEAKDNDKALDAAVGDVTTITGQKPQLVKAKKSVAAFKLRAGQIVGIKTTLRGRRMWYFLDKLLNVALPRIRDFRGVSPDGFDGRGNYSLGLREQVVFPEIDYDKIDKLRGLEVSIVTTARSDDEARSLLTRLGMPFRKR*
>14_1009_16_30cm_Bacteria_9612_66_46
MAKAKQAPKKEQGPKAPGTRSEAPPRMLLTYRETIVPQLTKEFDYGNVMQVPRLDKVVVNVGIGEAKDNDKALDAALGDVTTITGQKPQLVKAKKSVAAFKLRAGQTVGIKTTLRGRRMWYFLDKLLNVALPRIRDFRGVTPDGFDGRGNYTLGLREQVVFPEVDYDKIDKLRGLEVSLVTTARTDDEARSLLTRLGMPFRKR*
>14_1009_16_30cm_Bacteria_9613_67_9
MADEKEKKEKKEAKPKGEAKPKVPGADAKAKAKGEGKKSKGKGRDAGAAAGPTIAEAEPPARVPRIKEHYEKNVLPELVKRFSYKNPMQAPRLRKIVVNMGVGDALQNVKMLDTAAIELGAITGQKAALRRAKKSIANFKLREGQPIGCMVTLRGARMYEFYDRLVNVALPRIRDFRGVPMRSFDGRGNYTIGLTEQIIFPEINYDRVDKIRGMDVTFVTSAKTDEEGQELLRLLNMPFRQPQR*
>14_1009_16_30cm_Bacteria_9615_55_12
MSKKEPKKAKAPKEAPEAAPKEAGAKKTKPKGPQEPSRLRTRYTKEVAPALMKHFNYKNVMAVPKLEKIVINMGLGEAIANAKILDVATDELGRIAGQRPVVTRAKKSIANFKLRQNMPIGAAVTLRGERMFEFLDRLTSVVLPRVRDFRGVSTKSFDGRGNYTLGLRDQLIFPEIDYAKVDKVRGMNVTIVTTARTDDEARELLKQLGMPFRQ*
>14_1009_16_30cm_Bacteria_9621_54_11
MTARLKERYQKEIAPAIAKEFAIKNPMAVPRLEKIVINMGMGEAIANAKVLDTATEELKAIAGQKPVITRAKKSIASFKLRQGMPIGVMVTLRGEQMYEFLDRLVSVALPRVRDFRGVSPKAFDGRGNYTIGIREQLIFPEIDFNKVDKLRGMNISIVTTARDDDQARALLKGLGMPFRQ*
>14_1009_16_30cm_Bacteria_9624_68_15
MAKETQTTQKPPTAQKPAAKAQPKKGGGPAAAAAPVAKGRPKGTGETKPRLKEMYHKTIVQAVMKERGFSNPYQVPRLEKVVINMGVGEGRENAKVLDFATADLQLISGQRPIVTRAKKSIANFKLREGVPIGAKVTLRGARMYEFLDRLINVALPRVRDFRGVPPKGFDGRGNYALGLREQLIFPEIVYDKVDKVRGMDISIVTTARTDEDAKVLLTHLGMPFRE*
>14_1009_16_30cm_Bacteria_9630_62_9
MAARLKEKYQKEIRKKMQDEFAIKNVMAVPKVEKVVLNMGMGEAIANAKVLDSAVEELAQITGQKPVVTKAKKSIASFKLRAGVPIGTMVTLRGEKMYEFLDRLINIALPRVRDFRGVPTKSFDGRGNYTIGVRDHFIFPEVDVTRADKSKGMNITIVTNAKNDEQARFLLRELGMPFGK*
>14_1009_16_30cm_Bacteria_9649_66_14
MADEKEPKEKKQAKPKLEAKPKGDAKPKGEAKAKGGGKAKGDSRRKGGKEAPAGPAIGEAEPPARIPRLREHFEKRVLPELMKRFQYRNPMQVPRLKKIVVNMGVGDALQNIKMLDAAVAELATITGQKPSIRKAKKSIANFKLREGQPIGCMVTLRGPRMYEFYDRLINVALPRIRDFRGVPMKSFDGQGNYTLGITEQIIFPEINYDKVEKIRGMDITFVTSAENDEEGQELLRLMNMPFRLRQA*
>14_1009_16_30cm_Bacteria_9653_66_11
MTKQKQQRPQQQQQAKKEAAPKAPGTRSETPPRMLTTYRETIVPQLTKEFDYGNTMQVPRVSKVVVNIGIGEAKDNDKALDAAVGDVVTITGQKPQLVKARKSVAAFKLRAGQTVGIKTTLRGRRMWYFLDKLLNVALPRIRDFRGVNPDGFDGRGNYSLGLREQVVFPEIDYDKIDKLRGLEVSIVTTARNDDEARSLLTRLGMPFRKR*
>14_1009_16_30cm_Bacteria_9654_65_6
MTKAKTAPKQKKTDGKTAAPQAPGTRAEAPPRMLTVYREKVVPQLTKEFEYDNVMGVPRIAKVVVNIGIGEAKDNDKALDAAVGDVVTITGQKPALIKARKSVAAFKLRAGQTVGIKTTLRGRRMWYFLDKLLNVALPRIRDFRGVNPEGFDGRGNYSLGLREQVVFPEIDYDKIDKLRGLEVSIVTTARTDDEARSLLTRLGMPFRKR*
>14_1009_16_30cm_Bacteria_9655_67_9
MATAVPRLKEQYERQIVPELKKELGVDNVMALPRLDKIILNMGMGEAVANPKILEAAVEELSAIAGQRAVVTKAKKSIATYKLRAGMPIGVRVTLRGRRMYEFLDRLINIALPRVRDFRGVSPKAFDGRGNYTLGVRDHFIFPEIDYSRTDKSKGLNVTIVTSAGRDDRSLALLKRLGMPFATRIGT*
>14_1009_16_30cm_Bacteria_9659_61_10
MIPRLKEQYRNQVAPALMKEFNYRNVMAVPRLRKIVVNMGLGEAIQNAKLLDSATRELGEITGQKPVITRARKSIANFKLRKNMPIGAMVTLRGDRMYEFLDRLTNVALPRVRDFRGLSTRAFDGRGNYTLGLRDQLVFPEIDYSKVDKIKGMNVSIVTDARSDAEALALLRHLGLPFRPEGPRRQAGAPPEGKAEGADPKKEVKRGE*
>14_1009_16_30cm_Bacteria_9661_54_9
MENEFHRYYKERVMPALQKLHGYKNVHQVPKVEKVVINTSVGSQSDVKQALEEAKAELALITGQRPVETLAKKSISNFKLRKDQAIGAKVTLRGERMYEFLERFIKAALPRIRDFRGVSPRCFDKNGNYTLGVSDQSIFPEVELDKIKRNIGFDVTIVTTARTDEEAKSLLSEMGMPFSDRAKKPAAQPA*
>14_1009_16_30cm_Bacteria_9664_55_6
MSKKEEKPKKSKPAKQAPQVPQPTKAAKPAKPLEPPRLRVRYAKEIIPAMMKHFNYKNVMAVPKLEKIVINMGLGEAIANAKILDVATDELGRVSGQRPIITRAKKSIANFKLRQNMPIGAAVTLRGDRMFEFLDRLTSVVLPRVRDFRGVSTKSFDGRGNYTLGLRDQLIFPEISYEKVDKIRGMNVTIVTTARSDDEARELLKQFGMPFRQT*
>14_1009_16_30cm_Bacteria_9669_68_9
MADEQKPQPKKEREPKGPRPEGAKPEGTKSEGQRPRSAQAGASPQGQKPQAQKPQGGGAKGGQKAAPARDDEPQVPVTVANLKDRYEREIKPQLRGEFSYGNVMQVPRMEKVILNIGLGEAISNPKAMDAAAGDLATITGQRAVVTRSRKAISNFRLRKGMPIGLKVTLRGYRMWHFLEKLLTTALPRIRDFQGVPDRSFDGRGNYSLGLREQLVFPEIEYDKIDRLRGMEITLVTTARTDEEGRRLLQLLGMPFRRSA*
>14_1009_16_30cm_Bacteria_9687_70_5
MSARIKEQYSKDVVPRLIKERSYPNVMAVPRLKKVVVNMGVGEATQNIKLLDAAMDELGRITGQRPAVRRSRKSIAAFKLRKGMPIAATVTLRGDRNVALPRVRDFRGVSTGAFDGRGNYTLGLRDQLIFPEVDYAKVDKLRGMNVTFVTTARTDEESRLLLQYLGMPFRTQQEAK*
>14_1009_16_30cm_Bacteria_9694_66_6
MATETLTPRLKERYRNEIVPALKQELSLANVMQVPRVTKVILNMGIGEALKDAKLIEGATKDLATITGQKALVTKARKSIANFKLREGQAIGAKVTLRGDRMWEFLDRLLSIALPRIRDFRGLPTKMDGSGNYTFGVTEQLIFPEIEYDRVVRVRGMDITVVTTAGNDNQARALLKALGFPFRERS*
>14_1009_16_30cm_Bacteria_9714_60_6
MTPRAKERYQKEIVPALMKEFSYQNVMAVPRLRKIVVNMGLGEAIQNAKLLDSATHELAEITGQKPVITRARKSIANFKLRKNMPIGAMVTLRGDRMYEFFDRLTNVALPRVRDFRGLSTRAFDGRGNYTLGLRDQLVFPEIEYSKVDKVKGMNISIVTDARSDAEALALLRHLGMPFRQEAPRRPAGAPAGDGKTGEKKDKPAGE*
>14_1009_16_30cm_Bacteria_9726_71_6
MAAKLRERFKQEIVPVLMRELGCRNSLAVPRLEKIVLNMGLGEATQNPKLLDGAVEELSAISGQKPVITRAKKAIANFKLREKTAIGAMVTLRGDRMYEFFERLVGAALPRVRDFKGVPDRAFDGRGNYSLGIREQIIFPEINLDKVDKIKGLTIVICTTARSDADGKTLLRALGMPFRA*
>14_1009_16_30cm_Bacteria_9750_60_8
MARLKEFYRQQVVPALMQELGYTNLMQVPRLQKIVANMGLGSAVQNPKILESGVSELTLITGQKPIVTRAHTSIANFKLREGVSIGCAVTLHGERMYEFFDRLVSIALPRVRDFRGVSENAFDGRGNYSLGIREHVIFPELNLDKVEQVKGFTVSLVTTARTDAEGRALLRALGMPLRS*
>14_1009_16_30cm_Bacteria_9773_55_8
MENEFHRYYKERVIPALQKLHGYKNVHQVPKVEKVVINTSVGSQSDVKQALEEAKAELALITGQRPVETLAKKSISNFKLRKGQAIGAKVTLRGERMYEFLERFIKAALPRIRDFRGVPPRCFDNHGNYTLGISDQSIFPEVELDKIKRNIGFDVTIVTTARTDEEAKSLLSEMGMPFSDRARKPTAQAA*
>14_1009_16_30cm_Bacteria_9780_66_8
MSVAASPPRTELRLKQRYQDKIVPALIQRFAYTNAMQVPRLVKVVANIGIGESISNPKALDAAVADLKKITGQQPVVMKSRKAIANFKLRAGLPIGVKVTLRGARMYQFVDKLISVGLPRIRDFRGISPTSFDGKGNYTLGLREQLVFPEIEYDKIDKLRGLEVTFVTTARTDDEARALLTELGFPFRK*
>14_1009_16_30cm_Bacteria_9806_67_10
MTAVLKERYDTAVRDELRKQFSYGNVMQIPKVEKIVLNIGMGEAIGNAKAMDAAAGDLAKITGQRPIVTKSKKAISNFRLRIGMPIGLKVTLRGERMWHFLEKLVTVALPRIRDFQGVPDKSFDGRGNYSLGLKEQLVFPEIEYDKIDRLRGMEITICTTARTDEEARALLRSLGMPFRTAS*
>14_1009_16_30cm_Bacteria_9810_70_15
MISRLHERYRKDLVPALMRDLGCTNRMAVPRLEKIVLNMGLGEASQNPKLLDAAVEELAAISGQKPVVTRAKKAIANFKLREGMPIGAMVTLRGERMFEFFERLVNVALARVRDFKGVPDRAFDGRGNYSLGLREQVIFPEINLDKVEKIKGLTVVICTTARSDAEGKALLRALGMPFRA*
>14_1009_16_30cm_Bacteria_9830_55_17
MENEFHRHYKERVMPALQKLHGYKNVQQIPKVEKVVINTSVGSQSDVKQALEEAKAELGLITGQRPMETLAKKSISNFKLRKGQAIGAKVTLRGERMYEFLERFIKAALPRIRDFRGVSPRCFDKHGNYTLGISDQSIFPEVELDKIKRNIGFDVTIVTTARTDEEAKSLLSEMGMPFSDRARKPAAQPA*
>14_1009_16_30cm_Bacteria_9849_68_13
MTVASALKERYDSAVRDELRKQFGFKNVMQIPRLEKIVLNIGMGEAIGNAKAMDAAASDLAQITGQRPVVTKSRRAISNFKLRIGMPIGLKVTLRGERMWHFYEKLVTVALPRIRDFQGIPDRSFDGRGNFSLGLKEQLVFPEIDYDKIDRLRGMEITIVTTAKTDEEARALLRGLGMPFKATTKGVEGA*
>14_1009_16_30cm_Bacteria_9859_55_10
MENEFRRHYKEHVMPALQERHSYKNVHQIPKVEKVVINTSVGSQSDVKQALEEAKAELALITGQRAVERLAKKSISNFKLRKNQAIGAKVTLRGDRMYEFLERFIKAALPRIRDFRGVSPRCFDKHGNYTIGISDQSIFPEVELDKIKRNIGFDVTIVTTARTDEEAKSLLSEMGMPFSDRARKPTAEAA*
>14_1009_16_30cm_Bacteria_9880_68_9
MSDEQATPRPRTSRAKAPAEKPVSKPRAAKREAQGGGNGGFQTPAYIGLRQRYHDEVQPALQREFGYSNPMQIPRVEKVIVNIGLGEAIQNAKAVDAAVGDLAIITGQRPIVTRAKRSIAQFRLRAGMPIGAKVTLRGQRMYDFLERTLNLALPRIRDFRGIPTRSFDGRGNFSLGLREQLVYPEIDYDKIDRLRGFEVSIVTTARTDEEGRKLLQLLGMPFQAT*
>14_1009_16_30cm_Bacteria_9914_55_12
MENEFHRYYKERVMPALQKLHGYKNVHQIPKVEKVVINTSIGSQSDVKQALEEAKAEIALITGQRPVETLAKKSISNFKLRKAQAIGAKVTLRGERMYEFLERFIKAALPRIRDFRGVSPRCFDNHGNYTLGISDQSIFPEIELDKIKRNIGFDVTIVTTARTDEEAKSLLSEMGMPFSDRARKPAAQPA*
>14_1009_16_30cm_Betaproteobacteria_9678_65_7
MGVGEAVSDKKILDNAVGDLTKLSGQKPVVTKARKSIAVWKIRNGYPIGCMVTLRQERMYEFLDRLVSIALPRVRDFRGLSGRSFDGRGNFNLGVKEQIIFPEIEYDKIDVIRGLNITIATTAKSDAEAKALLAAFKFPFKN*
>14_1009_16_30cm_Betaproteobacteria_9820_62_10
MAEEKQKPAKKKPAQPARTDKAKAAPAEQQPVDSGAPARLKELYKKDVAPALTQQFGYKTPMQVPRISKITLNMGVGEATADKKILDNAVGDMTKISGQKPVITKARKAIAGFKIREGYPIGCTVTLRHERMYEFLDRLISIALPRVRDFRGVSGRGFDGRGNYNMGVKEQIIFPEIEYDKIDAIRGMNISITTTAKSDAEAKALLAAFKFPFRG*
>14_1009_16_30cm_Burkholderiales_9712_66_6
MAKQQAVQTPPKTARLQAIYREKIVPDLVKKFGYKSVMQVPRLTKITLNMGVSEAVSDKKVMDHAVGDLTKIAGQKPVVTKSRKAIANFKIRDGVPIGCMVTLRGVQMYEFLDRFVTVALPRVRDFRGISGRAFDGRGNYNIGVKEQIIFPEIDYDKIDALRGLNISITTSAKSDDECKALLAAFKFPFKN*
>14_1009_16_30cm_Candidatus_Nitrososphaera_gargensis_9793_48_8
MKKINVDKVVINIGVGKSGEPIEKAKKALLELTGQQPAVRGAKKTVRDFGIHKGEPIGAVVTLRRDLATEFLKRVAAAKKNMFKASSFDNYGNISLGIHEHIDIPGTKYNPDIGIFGMDVNVVLSRPGYRIARKSRKSAKIGKTHRINKDDAIEFFKQEYGVGVE*
>14_1009_16_30cm_Gemmatimonadetes_9663_70_19
MADPKETEAQDQGTPDPGATPPTPAAAADPAAPPQRERAPRKEKKAKKPAEGERAAPREPAGPPPPPPEPAPRPRLLDFYEQRVRAKLAQQFGFGNPHEIPRLVKIVVNVGMGDAPKNPKGLEAAVAELAAITGQRPVVTRAKKAIANFNLREGQAIGCAVTLRGARMYEFLDRFISIAVPRMRDFRGLPTKSFDGRGNYTVGLKEQMIFPEIDYDKVEKIHGMDITLVTSAGRDDTALALLRELGMPFRGEAPVAVG*
>14_1009_16_30cm_Gemmatimonadetes_9668_70_23
MAETKEKPEKKDKKAAKPPKGAPEPAAAPAAPAEPAPRARLLDHYEQRVRPRLQQQFGFGNTHQIPKLVKIVLNVGMGDAIKNPKGLEAAVTELAAITGQQPVVTRAKKSIANFNLRQGATIGCSVTLRGARMYEFLDRFISVAVPRMRDFRGLPTKSFDGRGNYTIGLKEQMIFPEIDYDKVERIHGMDITFVTSARRDDTAMALLKEMGMPFRVDVPPPATAA*
>14_1009_16_30cm_Gemmatimonadetes_9701_60_11
MATKEKKQGKKREVQAQVQAEHAGKNLPVPPPRLRVYYENTVRDRLKSQFGFTNIHQIPTLEKIVVNCGVGEAIKNPKILDTVVFELSIITGQRPVRKKAKKSIANFGLRQGQEIGAAVTLRGARMWEFLDRFVTVAIPRVRDFRGVNTRSFDGRGNYTLGVKEQMIFPEINYDMVEQIHGMDITFVTTTNKDDQAFALLRELGMPFRGEEKPIITQQ*
>14_1009_16_30cm_Gemmatimonadetes_9777_69_7
MSDDNPKPPNPEATPQGGDAQPRGDAPAEPKATPQVEPQPRGHPPGDAEAPARGKGKGKGKDTPEGKARGKGKKGPEGQPRAPEPEGPPPEPAPRPRLLDHYEQRVRQKLQQQFGFKNPHEIPRLVKIVLNVGMGDAPKNPKGLDAAVAELAAITGQHPVVTRAKKAIANFNLREGVPIGCAVTLRGARMYEFLDRFITIAVPRMRDFRGLPSKSFDGRGNYTVGIKEQMIFPEIDYDKVEKIHGMDITIVTTAGRDDAALALLREMGMPFRGEAPVAA*
>14_1009_16_30cm_Nitrospirae_9729_62_11
MAKPQPKPAAKPAPQPATKPAPQPATKPASMPPKAAPEPRGPVRLQEHYHKTVVSSLMKEFSYTNRMQVPRLECIVLNVGMGEATQNAKLLDSAVKELATITGQRPVVTRARKAIANFKLRKGLAIGAKVTLRGKRMYEFLDRLVTVALPRIRDFKGVSPKSFDGRGNYTLGLKEQLIFPEIKYDTVEAIHGMDITIVTTANTNDEGKALLKNLGMPFRT*
>14_1009_16_30cm_Proteobacteria_9607_69_18
MSEVVAGKEGEKPRGKHKPADKHKPADKRKPADKQADTAAGKQPDAKAERAAPQRPSGPARLHQYYREQVVPRMRTELQIANLMQVPRISKITVNMGVGEAVADKKVMDAAVADLSKITGQKPLVTKSRKAIAAFKIRAGLAIGAKVTLRGRRMYEFLDRLINIAMPRIRDFRGVSPRSFDGRGNYTLGVKEQIIFPEIQYDQIDQVRGMDITITTTAHDDRMGRALLEAFSFPFRK*
>14_1009_16_30cm_Proteobacteria_9895_65_5
MVTLRQERMYEFLDRLVSIALPRVRDFRGLSGRSFDGRGNFNLGVKEQIIFPEIEYDKIDVIRGLNITIATTAKSDAEAKALLAAFKFPFKN*
>14_1009_16_30cm_RBG_16_RIF_WS3X_71_46_curated_9690_70_9
MADEKQQEKGAKSPAKGAAGAKAGKVAKPAKPAKSGRSKAAPEDASPRGAVAMGRPAAPAQKPRLAKHYEEQVRPELMKRFGYGSVMQAPRFVKIVLNMGVGDALQDAKILDAAMNELGQITGQRPSMRRAKKSISNFKLREGVPIGCSVTLRGSRMYEFYDRLINVAVPRIRDFRGLSPRSFDGRGNYSMGLTEQIIFPEINYDKVAKVRGMDVTIVTSARNDEEGRELLKLMNMPFRQR*
>14_1009_16_30cm_RIF_CHLX_9611_68_13
MTSRLQQRYGTEIAPALAKQFSYRNTMEVPRVAKVVVNIGLGEALQNAKAIDAAVGDLALITGQRPIVTRARRSIAQFRLRTGNPIGAKVTLRGERMWDFLDRLTSLALPRIRDFRGVPAKSFDGRGNFSLGLREQLAFPEIDYDKVDRLRGLEISIVTTAKTDEESKRLLELIGMPFAS*
>14_1009_16_30cm_RIF_CHLX_9648_71_13
MSGQLHERYRADVVPALQKQFEYGNPMDVPGLSKIVVNIGLGESLTNAKALDAAVGDLGMITGQRPIVTKAKRSIAQFRVRAGNTIGAKVTLRGERMWDFFERLTMLALPRIRDFRGVPGKSFDGRGNFSLGLREQLAFPEIEYDKVDRLRGLEISIVTTAKTDEESKRLLELLGMPFAS*
>14_1009_16_30cm_RIF_CHLX_9652_70_9
MTEQRSRRDAAAVEEPVVAADEAAVEEPMDAEPMAAEMPAPAGAAVEEPMSPESAAAEPAAEPATEAPTAEAATAPAAEAAEAPAAEAAEVPAAEAEATADAGDGEVVDADEPIAAAVAEPVAEPAADERKPKGRESKAASEAPERPSGPRGLKLRYQSDVIPALIRQFEYANPNQVPRLDKIVVNVGIGEALTNAKAIDAASGDLTMITGQKPIVMKARRSIAQFKIRTGNPIGLKVTLRGQRMWDFLERLMLLALPRIRDFRGTPSRSFDGRGNYTLGLREQVAFPEIDYDKVDRLRGLEVSIVTTAKSDEESKRLLELLGMPFAS*
>14_1009_16_30cm_RIF_CHLX_9713_71_7
MTQRLRERYKADVVPALSKQFEYGNPMQVPRVSKIVVNIGLGEALTNAKAIDAAVGDLALITGQRPIVTKAKRSIAQFRLRTGNPVGAKVTLRGERMWDFLERLTALALPRIRDFRGVPSRSFDGRGNFSLGFREQLAFPEIDYDKVDRLRGLEVSIVTTAKTDEESKRLLELLGMPFAS*
>14_1009_16_30cm_Rhizobiales_9807_66_8
MAEVAYMPRMRALYDEVVKGKLVEQFGYENPLQVPRLDKVVINMGIGEGVADRKKVESAAADLTLIAAQKAVITKARKSIATFKVREGQAIGCKVTLRKARMYDFVDRLVNIALPRVRDFRGLNVESFDGRGNYTIGIKEHIIFPEIDYDKTAEIWGMDVVVCTTAATDDEARALLAAFNFPFRQ*
>14_1009_16_30cm_Rokubacteria_9640_69_15
MAKETPKEAPKAAPKAAPKPQSAKPAAAAKAQPKKGEAAPQGVAVAKGRPKGAGEVPPRLKVTFQQTVLPALMKERGYANPWQVPRLEKVVINMGVGEGRENAKVLDFATADLQSITGQRPIVTRAKKSIANFKLREGVPIGAKVTLRGPRMYEFLDRLINVALPRVRDFKGVPAKGFDGRGNYALGLREQVIFPEIVYDKVDKVRGMDINIVTTARTDEDAKALLAHLGMPFRE*
>14_1009_16_30cm_Solirubrobacterales_9656_70_9
MNTDTVSTPAPPARLKTRYLEEIRPDLISRFGYSSPMQAPRIEKITLNMGVGMAKQDSKVLKAAREQLATIAGQQPSVRRARKSIAAFKLRAGNPVGVAATLRGERAYEFLDRLVSIAIPRIRDFRGLNPRSFDGRGNYSMGVREQIIFPEVDYDAIDEIRGLDITVTTSAATDAEAFALLLALGMPFATQGRPAGFEAATVQQESAA*
>14_1009_16_30cm_Sphingobacteriales_9628_42_8
MATTTYAPRLEKKYHDEVVPALMKKFGYKSIMQVPRLEKICLNRGVNGAVSDKKLVDTSVEELSTISGQKAMSTMSKKDISNFKLRKNMPIGARVTLRSDKMYEFMDRLVAVALPRVRDFRGVNEKSFDGRGNYTMGVTEQIIFPEIDIDKVTRITGMDITFVTTAGTDEEAYELLKELGMPFRNIKK*
>14_1009_16_40cm_Acidobacteria_10092_55_8
MAKDKKEKKGEKQEEQRAPEAARHSAKEKPRLKGRFEKEVAPALMKEFELKNPMAVPHLHKIVVNMGVGEATQNAKVLDPAVNELSQIAGQKPVVTRAKKSIAAFKVRAGMPIGAMVTLRGDRMYEFFDRLVNVVLPRVRDFRGVSTKSFDGRGNYTLGLHDQLIFPEIDYAKVDKLKGMNVTIVTTAGNDDQARALLKHLGMPFRA*
>14_1009_16_40cm_Acidobacteria_10109_67_6
MSRLRNRYEKEVAPALKKEFGYTNVMAIPKIEKVVVNMGLGEATQNAKIVDTGVDELARVTGQKPVVTRAKKSIAQFKVRKGMPIGAMVTLRGERMWEFLDRLIAVALPRVRDFRGVSPRGFDGRGNYTLGLRDQLLFPEIDYMKVDKARGMNISVVTTARTDEESRKLLQLLGMPFRNV*
>14_1009_16_40cm_Acidobacteria_10131_59_8
MAARLRQHYAKVVVPALSKEFGYKNVMAVPKLDKISINIGLGEATQNAKLMDGAVNELGQIAGQKPVVTKARRSIAAFKLRENMPIGCMVTLRGDRMYEFFDRLVNVALPRVRDFRGVSSKSFDGRGNYTLGIRDQLIFPEIDYAKVEKTKGMNVSIITTARTDAEGVALLKAMGMPFRQ*
>14_1009_16_40cm_Acidobacteria_10162_58_8
MKSRLQEKYRSETVPTLMKRFGWKNVMAVPKLQKITVNIGLGEASQNVKLLDTAAQELGQITGQKAVITRAKKSIANFKIRRGMPIGCAVTLRGDHMYEFLDRLCNVVLPRVRDFRGLPSNAFDGRGNYTLGLKDQLVFPEIDYTRVDKIKGMNITLTTSAKNDEQGRELLKGLGVPLREKGVAQ*
>14_1009_16_40cm_Acidobacteria_10203_64_9
MSARLKEKYQKDVIPALTKEFGYKNVMAVPRIAKVVVNMGLGEATSNAKIIDTGADELARITGQKPVTRRAKKSIAAFKVRKGMPIGTLVTLRGERMWEFLDRLVSIALPRVRDFKGVSPRGFDGRGNYTLGLRDQLLFPEVDYMKVDKARGMNVSFVTTAKTDEEARKLLQFIGMPFRQN*
>14_1009_16_40cm_Actinobacteria_10055_68_7
MSSATATAPTPETYVPRLKERYETEIRPRLQDELGLSSVMDVPRVTKVTLNMGVGEAKTDAKALDAAIDELSVISGQRAQVRRAKKSIASFKLREGMPVGAKVTLRGARMYEFLDRLTSIALPRIRDFRGLDPQGFDGRGNYSIGIREQIIFPEVDYDKVPAIRGLDVAITTTAKSDEHGRALLGAFGMPFASERRDQ*
>14_1009_16_40cm_Actinobacteria_10064_69_6
MADRPATTSPPPRLKERYVHELLPALQSELGFTNPMRVPRLEKIVVNMGVGDAIRDAKLLEAAVADLATITGQKPAITRARKSIAAFKLRAGMSIGAKVTLRGNRMWEFLDRRPGSGTSGAWTRGPSTGAGTTPSGSRNS*
>14_1009_16_40cm_Actinobacteria_10075_69_11
MSERYVPRLKVRYREEVLPRLRQELGYGNPMEVPRLQKVVINMGVGDALKDARMLEAATQDLAVITGQRPVVTKARKSIAGFKLREGMSIGAKVTLRGDRMWEFVDRLITVAIPRIRDFRGLARRSFDGHGNYTLGLTEQLIFPEVDYDKVVKVRGMDITVATTARTDDEGRALLIALGFPFEGAPAVSAAAS*
>14_1009_16_40cm_Actinobacteria_10078_73_12
MATEAPTTARLKTRYLEEIRPALIERFGYSSIMQVPRIEKITVNMGVGDAKQDSRMLEAATGQLATLAGQRPSVRRARKSIAAFKLREGMPVGLAVTLRGARAYEFLDRLMSIAIPRIRDFRGLSRRSFDGRGNYSMGVREQIIFPEIDYDAIDQVRGLDITITTSARTDEEAEALLEAFGMPFTRETT*
>14_1009_16_40cm_Actinobacteria_10144_70_13
MSTNGYEPRLKAVYERELRPRLKDELGVSSVMQVPRVQKITLNMGVGEAKTEAKALDGAIEELTTIAGQRAHVRRARKSIASFKLREGMPVGARVTLRGARMWEFLDRLVSIALPRIRDFRGLDPGSFDGRGNFSLGIREQIIFPEIDYDSIAGIRGLDVAITTTAADDEQGLALLRGLGMPFAQASTEEQ*
>14_1009_16_40cm_Actinobacteria_10239_70_8
MMSTNGNGYSPRLKDYYENELRPQLKEELGLRTLMQVPKLTKITLNMGVGEAKTDAKQLDQAIEELTTIAGQRAQVRRARKSVAQFKIREGMPIGAKVTLRGARMYEFLDRLISIALPRIRDFRGLNPDSFDGRGNYSMGVREQIIFPEINYDDIQQVRGLDVTLTTTAETDEQARALLTGLGMPFAGQDGRREG*
>14_1009_16_40cm_Actinobacteria_10369_68_9
MARPRKKSTNGNGYQPRLKERYEQELRPQLKDQLGVSSVMDVPRLQKITLNMGIGDAKTEAKVLENALDQLTTIAGQRAQVRRARKSIASFKLREGMPVGVRVTLRGARMWEFLDRLISIALPRIRDFRGLSTRSFDGRGSFSLGIREQIIFPEINYDDVDTIRGLDVAITTSAADNEQAEALLRGLGMPFPGMAEPAPEGEEE*
>14_1009_16_40cm_Actinobacteria_10477_69_7
MATATETETYVPRLRQLYDAEIRSTLKEELGLSSVMQVPKVAKITLNMGVGDAKTDAKALDSAIEELTTIAGQRAQVRRARKSIASFKLREGMAVGARVTLRGARMYEFLDRLIAIALPRIRDFRGLDPGSFDGRGNYSLGIREQIIFPEIDYDSVQSIRGLDVAITTTAATDEQAFALLRALGMPFATERRER*
>14_1009_16_40cm_Alphaproteobacteria_10174_66_8
MAEVAYMPRMRALYDEVVKGKLVEQFGYENPLQVPRLDKVVINMGIGEGVADRKKVESAAADLTLIAAQKAVITKARKSIATFKVREGQAIGCKVTLRKARMYDFVDRLVNIALPRVRDFRGLNVKSFDGRGNYTIGIKEHIIFPEIDYDKTAEIWGMDVVVCTTAATDDEARALLAAFNFPFRQ*
>14_1009_16_40cm_Archaea_10256_57_10
MMSKTVQETSMRSVRVGKVVLNIGVGKSGEAIERAKKVLELLTGQKPSQRRARKSIREFGVHKGEPIGVVVTLRGERTTELISRLLVAREKKIPQSSFDERGSVSFGIKEHIEIPGTKYDPALGILGINVSILLERPGYRVARRLRRASRVGKEHVINREEAISYFQSHFGTVVVMAE*
>14_1009_16_40cm_Armatimonadetes_10062_65_9
MTEARKRGNAETKKGKGAQAPAPKPEQPKGDRAAKPQKPEVKTAARKAPAPEGKGPVPEVKAPSPERKGPAPERKAPAAVPAEQTAEAPARAPARLKEQYRKETVPRLRERFRYRNVMEVPRLEKVVINVRVGDATTDSRFLDKAVEELTVIAGQRPVIPRAKKSIAAFKLRQGIPIAAKVTLRGDRMYQFVDKLFNIALPRIKDFKGISERQFDGRGNLNIGVREQLIFPEIDYDKVEKVRGMDITLVTTAQTDEEARELLRLLGLPLREAGAVAT*
>14_1009_16_40cm_Bacteria_10051_66_9
MSVAASPPRTELRLKQRYQDKIVPALIQRFAYTNAMQVPRLVKVVANIGIGESISNPKALDAAVADLKKITGQQPVVMKSRKAIANFKLRAGLPIGVKVTLRGARMYQFVDKLISVGLPRIRDFRGISPTSFDGKGNYTLGLREQLVFPEIEYDKIDKLRGLEVTFVTTARTDDEARALLTELGFPFRK*
>14_1009_16_40cm_Bacteria_10068_52_7
MSRLKDRYFKDVIPALRKEYGYKNVMAIPKLEKIVINMGVGEAIQNAKLMDSAVDELALISGQKPIVNRAKKSIASFKLRKGMAIGCSVTLRGERMYEFFDRLVNVALPRVRDFRGLSTKSFDGRGNYTLGLRDQLIFPEIDYAKVSKLKGMNVCMVTTASNDDEATTLLRLLGLPFRY*
>14_1009_16_40cm_Bacteria_10076_68_15
MAKEQGTAQKTPATKPPAAKAQPKKGQGAAAPAAAVAKGRPKGTGETPPRLKDLYHKTVVQAVMKERGYANPYQVPRLEKVVINMGVGEGRENAKVLDFATADLQAIAGQRPVITKAKKSIANFKLREGVPIGAKVTLRGARMYEFLDRLINVALPRVRDFRGVPPKGFDGRGNYALGLREQLIFPEIVYDKVDKVRGMDISIVTTARTDEDAKVLLTHLGMPFRE*
>14_1009_16_40cm_Bacteria_10077_69_12
MAKEQGTTQKAPAKPPAAKAQPKKGAGAPVSAPAVAKGRPKGTGDTKPRLKELFHKTVVQAVMKERGFANPYQVPRLEKVVINMGVGEGRDNAKILDFATADLQAIAGQKPVVTKAKKSIANFKLREGVPIGAKVTLRGARMYEFLDRLINVALPRVRDFRGVPPKAFDGRGNYALGLREQLIFPEIVYDKVDKVRGMDISIVTTARTDEDAKVLLTHLGMPFRE*
>14_1009_16_40cm_Bacteria_10081_66_11
MTKAKTAPKQKKTDGKTAAPQAPGTRAEAPPRMLTVYREKVVPQLTKEFEYDNVMGVPRIAKVVVNIGIGEAKDNDKALDAAVGDVVTITGQKPALIKARKSVAAFKLRAGQTVGIKTTLRGRRMWYFLDKLLNVALPRIRDFRGVNPEGFDGRGNYSLGLREQVVFPEIDYDKIDKLRGLEVSIVTTARTDDEARSLLTRLGMPFRKR*
>14_1009_16_40cm_Bacteria_10082_68_14
MTVASVLKERYDSAVRDELRKQFGFTNVMQIPRLEKIVLNIGMGEAIGNAKAMDAAASDLAQITGQRPVVTKSRRAISNFKLRIGMPIGLKVTLRGERMWHFYEKLVTVALPRIRDFQGIPDRSFDGRGNFSLGLKEQLVFPEIDYDKIDRLRGMEITIVTTAKTDEEARALLRGLGMPFKASSKGVEGA*
>14_1009_16_40cm_Bacteria_10087_67_7
MATAVPRLKEQYERQIVPELKKELGVDNVMALPRLDKIILNMGMGEAVANPKILEAAVEELSAIAGQRAVVTKAKKSIATYKLRAGMPIGVRVTLRGRRMYEFLDRLINIALPRVRDFRGVSPKAFDGRGNYTLGVRDHFIFPEIDYSRTDKSKGLNVTIVTSAGRDDRSLALLKRLGMPFATRIGT*
>14_1009_16_40cm_Bacteria_10089_71_7
MAQAQQATAAPPAGRYVPRLKQAYKGEVVRQMMERFGYKNPLAVPRLHKIVVNMGVGEATQNIKILDAAVEQLAAITGQRPVVRRARKSIANFKIREKMPIGCSVTLRGDRMYDFFDRLVSIALPRVRDFRGLPTKSFDGRGNYTIGLKDQLVFLEINYSKVDKVHGMNVTVVTTAETDEEARNLLAFLGMPFRKD*
>14_1009_16_40cm_Bacteria_10099_56_7
MSKKEPKKGKAPKQAREAAPKQAAPKEKPKGPQEPSRMRVRYGKEVVPALMKHFNYKNVMAVPKLEKIVINMGLGEAVANAKILDVATDELGRIAGQRPIVTKAKKSIANFKLRQDMPIGAAVTLRGERMFEFFDRLTNAVLPRVRDFRGVSTKSFDGRGNYTLGLRDQLIFPEIDYAKVDKIRGMNLTIVTTARTDDEARELLKQLGMPFRP*
>14_1009_16_40cm_Bacteria_10100_69_10
MAKETTAPPKAPAAGKPGAKPQAQPRKGGGPAAAAAPVAKGRPKGTGETKPRLKELYHKTIVQAVMKERGFANPYQVPRLEKVVINMGVGEGRENAKVLDFATADLQLISGQRPIVTRAKKSIANFKLREGVPIGAKVTLRGARMYEFLDRLINVALPRVRDFRGVPPKAFDGRGNYALGLREQLIFPEIVYDKVDKVRGMDISIVTTARTDEDAKVLLTHLGMPFRE*
>14_1009_16_40cm_Bacteria_10102_61_6
MVTRAKKSIASFKLRAGVPIGTMVTLRGQKMYEFLDRLINIALPRVRDFRGVPTRSFDGRGNYTIGIRDHFIFPEVDVAKVDKSKGMNITIVTTAKNDEQARFLLRELGMPFGQK*
>14_1009_16_40cm_Bacteria_10110_55_10
MARDKKDKKGGAQQEEQRTPETARHSAKEAPRLKDRFRKEVAPVLMKEFELKNPMAVPHLHKIVVNMGMGEATQNAKVLDPAVNELGQITGQKPVITRAKKSIAAFKVREGMPIGAMVTLRGDRMYEFFDRLVNIVLPRVRDFRGVSTKAFDGRGNYTIGLHDQLIFPEIDYARVDKLKGMNVTIVTTARDDNQARALLKHLGMPFRTQ*
>14_1009_16_40cm_Bacteria_10120_64_7
MVQVTDRPRLKQRYDEEIAPALVKEFGYKNVMQAPRVEKVMLNVGVGEAVQNAKALDAVSTDLATITGQHPVVTRAKKSISNFKLREGMPIGVTITLRGSRMWEFLDRTLNAALPRIRDFQGVSPNSFDGRGNYSLGLREQMIFPEIDYDKIDKVRGMQITICTSARSDEEGKRLLELLGMPFARRG*
>14_1009_16_40cm_Bacteria_10145_71_8
MSARIKEQYSKDVVPRLIKERSYPNVMAVPRLKKVVVNMGVGEATQNIKLLDAAMDELGRITGQRPAVRRSRKSIAAFKLRKGMPIAATVTLRGDRMYEFVDRLFNVALPRVRDFRGVSTGAFDGRGNYTLGLRDQLIFPEVDYAKVDKLRGMNVTFVTTARTDEESRLLLQYLGMPFRTQQEAK*
>14_1009_16_40cm_Bacteria_10151_57_6
MSKKEPKKGKAPKEAPDAAEATPKAKKLKAHTGPSRLHVRYGKEIVPALMKHFNYTNVMAVPKLEKIVINMGLGEAIANAKILDVAVDELGRIAGQRPIVTKAKKSIANFKLRQNMPIGAAVTLRGERMFEFMDRLTSVVLPRVRDFRGVSTKSFDGRGNYTLGLRDQLIFPEIPYEKVDKIRGMNVTIVTTAKTDDEARELLKQLGMPFRQ*
>14_1009_16_40cm_Bacteria_10153_70_20
MSARIKDQYSKDVVPRLIKERSYPNVMAVPRLKKIVVNMGVGEATQNIKLLDAAMEELGKITGQRPAVRRSRKSIAAFKLRKGMPIAATVTLRGDRMYEFVDRLFNVALPRVRDFRGVSTGAFDGRGNYTLGLKDQLIFPEVDYAKVDKLRGMNVTFVTTARTDEESRLLLQYLGMPFRTQQEAK*
>14_1009_16_40cm_Bacteria_10154_62_6
MARLMDRYQKEIVPRLTEKFGRKNKLSLPRLEKIVVNMGVGKALQDKNRMGQAADQLAQITGQRPQITKARVSVSGFRLREGNEIGCRVTLRGRRMYEFLDRLISIALPRIRDFRGVNPKSFDGHGNYSLGLAEQMVFPEIDPDKVTFTQGMDVTFVITTNSDDEARELLRGFGMPFREDK*
>14_1009_16_40cm_Bacteria_10157_53_6
MARRFGFAESVEGLWISNASESRDWGEIRLMSRLKDRYLKDVIPALKKEYSYHNVMAIPKLEKIVINMGVGEAIQTPKLMDAATDELALITGQKPIITRAKKSIASFKLRKGMAIGCSVTLRGERMYEFFDRLVNIALPRVRDFRGLSTKSFDGRGNYTVGLRDQLIFPEIDYAKVSKLKGMNVCMVTTARTDDEARTLLRLLGLPFRN*
>14_1009_16_40cm_Bacteria_10161_66_12
MSVAASPPRVELRLKQRYQDKIVPALIQRFAYTNAMQVPRLVKVVANIGVGESIQNPKALDAAVADLKKITGQQPVVLKSRKAIANFKLRAGLPIGVKVTLRGARMYQFVDKLLSVGLPRIRDFRGISPTGFDGKGNYTLGLREQLIFPEVEYDKIDKLRGLEVTFVTTARTDDEARALLAELGFPFRK*
>14_1009_16_40cm_Bacteria_10175_68_8
MANPPAPATKKPAAKPAPAGKAQPKKGDAAGAPPVAKTRPKGTGEIPPRLRDRFRSAIVPALMKERSYDNPFAVPRLEKIVINMGVGEGRDNAKIMDFATADLRAISGQRPIVTRAKKSIANFKLREGVPIGAKVTLRGARMYEFLDRLVNVALPRVRDFKGVPPKGFDGRGNYALGLREQLIFPEIVYDKVDKVRGMDINIVTTAQTDEEAKALLTHLGMPFRE*
>14_1009_16_40cm_Bacteria_10176_71_10
MAKPGETPAPKAPAGGKPAPRPQQPGRGKGAPAPDTTIAKTRPKGTGETKPRLKEHFIRTAAPALMKERGYTNVWQVPRLHKIVINMGVGEGRDNAKVLDFATADLQLIAGQKPVVTKAKKSIANFKLREGVPIGAKVTLRAARMYEFLDRLMNVALPRVRDFKGVPPKGFDGRGNYALGLREQLIFPEIVYDKIDKVRGMDIIIVTTARTDEEAKALLGQLGMPFRES*
>14_1009_16_40cm_Bacteria_10183_71_6
MSARIKENYVKQIVPRLMKERNYPNVMAVPRLRKVVINMGVGEATQNIKLLDAAMEELGKIAGQKPAMRRSRKSIAAFRLRQGMPIAATVTLRGDRMYEFCDRLFNVALPRVRDFRGVPPSAFDGRGNYTLGLKDQILFPEVDYAKVDKLRGMNVTFVTTARTDEESKLLLSYLGMPFRNQ*
>14_1009_16_40cm_Bacteria_10189_60_6
MRRFHVKKGDEVVVIAGTERGKRGKVITLLTDKQRVIVEGVKLIKKHQRKSPQHPQGKIIEREGSIHISNVMLAGTFDARAVYQKYVESVRQALMEKRKYENIHQVPRLEKIVINMGVSAQLEKSAVDDAARDLSLITGRRAVINKSRKSVANFKLRQGQPIGCRVTLRRDVMYEFFDRLVAAALPRIRDFRGVSSRSFDGRGNYSLGLSDQTIFPEIDLDKIKRHQGMDVTIVTTAPTDEEALELLKLMGMPFAEGR*
>14_1009_16_40cm_Bacteria_10191_62_6
MGYLKQKYQDEVAPQLQKEFKYDNVMQTPRLQKIVVNIGLGEALTNAKAIDSAVRDLTTITGQKPVVTKARKSIATFKVREGQPIGAKVTLRGDRMWSFLERLVGTALPRVRDFRGVATDAFDGRGNYTLGLSEQLIWPEIPYDSVDKVRGMEITIVTSARNDEQARRMLQLMGMPFARRDGR*
>14_1009_16_40cm_Bacteria_10192_68_11
MAGPRLQEWYRSEVLPGLQRELGLPNPMRVPRLEKIVVNMGVGDAVRDAKLLDAAVADLAIITGQKPAITRARKSIAAFKLRAGMSIGAKVTLRGARMWEFLDRLLATALPRIRDFRGLDPEGFDGGGNYSIGVTEQLIFPEIDYDKVIKVRGMDITIVTTAPDDDEGRALLRALGFPFSGQPVVSVLAPPSSV*
>14_1009_16_40cm_Bacteria_10197_68_6
MAVQTLEAPRLRRRYLDEIVPALVSEFRYKNAMQVPGIEKIVLNIGLGEAITNARAIDAAVADLKQITGQAPIVIRAKRSVAAFKLREGMPIAVKVTLRGRRMYEFLDKLVNVALPRIRDFRGVDTKAFDGHGNYTLGLREQLVFPEIDYDKIDKLRGLEVCIVTTASTDAEGQSMLAAFGMPFRKS*
>14_1009_16_40cm_Bacteria_10210_70_8
MPRVDKVVINMGVGEGRENAKVLDFATADLQAIAGQRPVVTRAKKSIANFKLREGVPIGAKVTLRGARMYEFLDRLINVALPRVRDFKGVPSKAFDGRGNYALGLREQLIFPEIVYDKIDKVRGMDVIIVTTAKTDEDAKALLAHLGMPFRE*
>14_1009_16_40cm_Bacteria_10213_69_5
MRRAKKSIAGFKIRAGMPIGAKVTLRGARMYDFLDRLVSIALPRIRDFRGLSPRSFDGRGNYSLGVREQIIFPEISYDDVETVQGLDVTITTTAESDEEGLALLRELGLPFRTD*
>14_1009_16_40cm_Bacteria_10217_55_10
MENEFYRDYKERVMPALQKLHGYKNVHQVPKVEKVVINTSVGSQSDVKQALEEAKAELALITGQRPVETLAKKSISNFKLRKDQAIGAKVTLRGERMYEFLERFIKAALPRIRDFRGVSPRCFDDHGNYTLGISDQSIFPEVELDKIKRNIGFDVTIVTTARTDEEAKSLLSEMGMPFSDRARPAAQPA*
>14_1009_16_40cm_Bacteria_10219_71_7
MAKPDKSPSAAPKPGGAPKGGAPGKGKPQGAGKPQGAGKTAPAEKVAPTRAKSMGTVPPRLRVRFRTVVVPALMKERGYTNAHQVPRLEKIVLNAGVGEAKDNAKVLDFALADLQVITGQRPVVTKAKKSIAAFKVRTGMPIGVKVTLRGARMYEFLDRLVNVALPRVRDFKGVSPKSFDGRGNYALGLKEQVIFPEIVYDKIDKIRGMDVVMCTTAESDDEAKALLTHLGMPFRE*
>14_1009_16_40cm_Bacteria_10260_68_6
MAKAAGGSAPPKTQPAKAPGGQRAPGRAQPKTAGKTEAPATPAGRPKPTGETSPRLRDRFRATVVAALMKERGYTNPFQVPRLDKIVINMGVGEGRENAKVLDFATADLQAISGQKPVITRAKKSIANFKLREGAPIGAKVTLRGARMYEFLDRLVSIALPRVRDFKGVPPKGFDGRGNYALGLREQLIFPEIVYDKIDKIRGMDINIVTTARTDEEAKALLAQLGMPFRE*
>14_1009_16_40cm_Bacteria_10276_56_6
MARLKERYQKDVAPAIAKEFGIENSMAIPRLDKIVVNMGMGEAIANAKVLDTAVEELKAIVGQKPVITRAKKSIATFKLRQGMPIGVMVTLRGERMYEFFDRLVSVALPRVRDFRGVSAKAFDGRGNYTIGIREQLIFPEIDFNKVDKQRGMNISIVTTARNDEQARALLKGLGMPFRT*
>14_1009_16_40cm_Bacteria_10360_70_6
MTPRLLERYRTEIVPKLSQEFGFKNVHQVPRLEKVVVNMGVGKATQNAKLVEKAAEELAAITGQKAAVRRARKSIANFKLRQGQAVGCTVTLRGTRMWEFFDRLVNVSLPRVRDFKGISVKAFDGRGNYSLGIREQIIFPEIDYDSVENITGLNVTVVTSARNDAEGKALLAHLGMPFRP*
>14_1009_16_40cm_Bacteria_10380_61_12
MTENWHLPLSRSVLLGTNRFNMIARLKEQYRKEVAPALMKEFSYRNAMAVPRLRKIVVNMGLGEAIQNAKLLDSATRELAEITGQKPVITRARKSIANFKLRKNMPIGAMVTLRGDRMYEFLDRLTNVALPRVRDFRGLSTRAFDGRGNYTLGLRDQLVFPEIDYSKVDKTKGMNISIVTDARSDAEALALLRHLGLPFRPEGARRQAGAPPEGKAEKAEPKKEVKTGE*
>14_1009_16_40cm_Bacteria_10388_55_12
MENEFHRYYKERVMPALQKLHGYKNVHQIPKVEKVVINTSIGSQSDVKQALEEAKAEIALITGQRPVETLAKKSISNFKLRKAQAIGAKVTLRGERMYEFLERFIKAALPRIRDFRGVSPRCFDNHGNYTLGISDQSIFPEIELDKIKRNIGFDVTIVTTARTDEEAKSLLSEMGMPFSDRARKPAAQPA*
>14_1009_16_40cm_Bacteria_10405_68_5
MRSLHIRKGDQVLVIAGKDRGKSGRVVRTWPKNSKVMIEGVNQVKRHEPLRQAKSGRQGMEGHLDRGAGVQHARLQRARTCGLEGRCGRHEATRLQQVWTRALMAQTATKEIPRLKLRYRDELVPQLKGELELGNVMEVPRVTKIVVNMGVGEAIKDAKLLEGAVKDLTTITGQKPLVTKARKSIAGFKLREGQQIGAKVTLRGDRMWEFLDRLLTLALPRIRDFRGLSDAFDGRGNYTFGLTEQLVFPEVDYDQVTKVRGMHITIVTTAPDDDEARALLKALGFPFKTE*
>14_1009_16_40cm_Bacteria_10516_69_7
APSAQPKGTGEVPARLKERFFKAVVPSLMKERGYTNPFQVPRLEKVVINIGVGEARENAKVMDFATADLRAISGQKPVVTRAKKSIANFKLREGMPIGTKVTLRSARMYEFLDRLINVALPRVRDFKGVPAKGFDGRGNYALGLREQLIFPEIVYDKIDKVRGMDVIIVTTARTDEDAKALLTHLGMPFRE*
>14_1009_16_40cm_Betaproteobacteria_10094_64_30
MARLQDYYRKDVVPDLMKKFGYKTSMQVPRIKKITLNMGVGETTTDKKILDNAVADLTKIAGQKPVVTLAKKSIATFKVRKGFPVGCMVTLRGQRMYEFLDRLVTVAIPRIRDFRGISSRAFDGRGNYSLGVKEQIIFPEIEYDKIDALRGLNISITTTAKTDDEARALLAAFRFPFKT*
>14_1009_16_40cm_Betaproteobacteria_10178_65_9
MARLKEIYKKEVVPALVKQFGYKSTMQVPRLTKIVLNMGVGEAVADKKILENAVGDMTKLSGQKPVITKAKKSIAVWKIRTGYPIGCMVTLRQDRMYEFLDRLVSIALPRVRDFRGVSARSFDGRGNFNLGVKEQIIFPEIEYDKIDALRGMNITIATTAKTDAEAKALLAAFKFPFKN*
>14_1009_16_40cm_Betaproteobacteria_10251_65_7
MARLQDHYRKNVVPDLMKKFGYKTSMQVPRIRKITLNMGVGETTTDKKILDNALADLTKIAGQKPVVTKAKKSIAVFKIRKDFPVGCMVTLRGTRMYEFLDRLVTVAIPRIRDFR
>14_1009_16_40cm_Burkholderiales_10114_69_7
MVTLRGVQMYEFLDRFVTIALPRVRDFRGISGRSFDGRGNYNIGVKEQIIFPEIEYDKVDALRGLNISITTSAKTDDECKALLVAFKFPFKN*
>14_1009_16_40cm_Deltaproteobacteria_10053_55_6
MVAPRLKKKYQEEVVPVMMKEFGYRNSLQVPRLEKVTLNMGLNEALQNIKVLDVAAAEIMAITGQKPVITRAKKAIANFKLREGVAIGCMVTLRRERMYEFLDRLIHVALPRVRDFKGVSDRSFDRRGNYSLGLKEQIIFPEIQVDKVDKTRGLTVSIVTTAKTDQEGRALLKHLGMPFAS*
>14_1009_16_40cm_Deltaproteobacteria_10098_55_8
MARLKTKYQSDVVPAMMKEFGYKNTMQVPRLEKITLNVGLGEATQNVKVIDSAVAEITAIAGQKPVVTRAKKAIANFKLREGVPIGCMVTLRRERMYEFLDRLIHVALPRVRDFKGVPDRSFDGRGNYSLGLREQVIFPEIQADKVEKARGMTVTITTTAKTDQEGRSLLRLMGMPFAQSVVGGE*
>14_1009_16_40cm_Euryarchaeota_10108_66_7
MTGMRDVRVGKIVVNIGVGESGEKLSKAQKVLQMVTGQKPVQTLAHGAVRDWAVRQNMPIGAKVTLRGEKAVAFLRRALAVRNNRLPDYVFDRFGNFSFGIADYTDFEGMKYDPEIGVFGMDVNVCLVRPGFRVAERRVAPGRVPHRHRVTKEEAVTFVQQTFSAEVAE*
>14_1009_16_40cm_Euryarchaeota_10281_67_10
MTSTNPMRTISVEKVVVNIGVGEAGEKLLKAVKVLELVTGQKPVQTLSKSTIRDWGIRRSMPIGARVTLRGPRAEEFLRKALSIRSNRLAAYSFDPRGNFSFGVPDYTDFAGMKYDPEIGVFGMDVAVALQRPGYRISRRKIARRRIPKAHRISKDEGIEFVRSSFQVEVVE*
>14_1009_16_40cm_Gemmatimonadetes_10031_69_10
MADIQEKKDKKEKKQPKPGKGPAEAPAPPAPPAEPAPRPRLLDHYEQHVRPKLQQQFGYTNVHEIPKLVKIVLNVGMGDAPKNPKALEAAVAELGAITGQKALVTRSKKAIANFNLRQGVPIGCSVTLRGARMYEFLDRFVSVAVPRMRDFRGLPTKSFDGRGNYTLGLKEQMIFPEIDYDKVEQIHGMDITFVTSAHRDDGALALLRELGMPFRGEAPVAAA*
>14_1009_16_40cm_Gemmatimonadetes_10039_70_24
MAETKEKPEKKDKKAAKPPKGAPEPAAAPAAPAEPAPRARLLDHYEQRVRPRLQQQFGFGNTHQIPKLVKIVLNVGMGDAIKNPKGLEAAVTELAAITGQQPVVTRAKKSIANFNLRQGATIGCSVTLRGARMYEFLDRFISVAVPRMRDFRGLPTKSFDGRGNYTIGLKEQMIFPEIDYDKVERIHGMDITFVTSARRDDTAMALLKEMGMPFRVDVPPPATAA*
>14_1009_16_40cm_Gemmatimonadetes_10088_60_13
MATKEKKQGKKREVQAQVQAEHAGKNLPVPPPRLRVYYENTVRDRLKSQFGFTNIHQIPTLEKIVVNCGVGEAIKNPKILDTVVFELSIITGQRPVRKKAKKSIANFGLRQGQEIGAAVTLRGARMWEFLDRFVTVAIPRVRDFRGVNTRSFDGRGNYTLGVKEQMIFPEINYDMVEQIHGMDITFVTTTNKDDQAFALLRELGMPFRGEEKPIITQQ*
>14_1009_16_40cm_Gemmatimonadetes_10243_71_6
MSDEAKTAKPAAPKAAPKGPPKGGAPKGKEKGGPASASDPAPKVREGTPRLQAYYVSTIRPRLAKQFGLENPHEIPQLVKIVLNVGMGEAAKTPKMLDAVAEEMAMITGQRPVITRAKKAIANFNLRAGLAVGCRVTLRGPRMYEFLDRFISLALPRTRDFRGLPTKSFDGSGNYTFGIKEQLIFPEIDYDKVEKIHGMDITLVTTSSRDDLAMALLREFGWPFRGETPPQRGDTTPTEKVA*
>14_1009_16_40cm_Nitrososphaera_10107_34_8
MSMASNMKQISLEKVVINIGVGKSGEPLERAKNALEELTSRKPTQCSAKNNVRDFGIHKGEPIGAKVTLRNTEALEFTKRIIESKSNKLQKSSFDNYGNISIGIREHIDIPGAKYNPDIGIFGMNVCISLSRPGYRILNKSNPRKLGKKHRISKYEAIEFFENLGVEMV*
>14_1009_16_40cm_Nitrospirae_10061_58_17
MAKSEKGSAGKAVEKKAAPKKEVASAPAGKEASKEAEKAPDGPKIPPRLKEAYRRQVVPALMKEFSYKNPMQVPRLERIVLNVGMGEAIQNVKLLESASTELGVVTGQRPVITKAKKAIAGFKLRQGMPIGVKVTLRSDRMYEFLDRLVSVALPRIRDFRGVSPKAFDGRGNYTLGLKEQLIFPEIKYDSAASIHGMDITIVTTAKTNDEGKALLRHLGMPFRQ*
>14_1009_16_40cm_Proteobacteria_10137_68_9
MSEVVAGKEGEKQRGKHKPADKQADTGAGKQPDAKAERAAPQRPSGPARLHQYYREQVVPRLRADLKIDNVMQVPRISKITVNMGVGEAVADKKVMDAALADLTKITGQKPLITKSRKAIASFKIRAGLAVGAKVTLRGTRMYEFLDRLINIAMPRIRDFRGVSPRAFDGQGNYTLGVKEQIIFPEIQYDQVDQIRGMDITITTTARDDRHGRALLEAFNFPFRK*
>14_1009_16_40cm_RBG_16_RIF_WS3X_71_46_curated_10208_69_7
MADDKKEKSPKAEKGDKSEKGAKSAKSAKSAKSAKSPKPKAEAGGAREEKAPKASAAPARTVGRPRSTGKKPRLAVYYAEKVRPALIEKFRYTSAMQAPRFEKIVLNMGVGDALTDQKMLDAAAAEMSQIAGQKPAIRRAKKSIANFKLRAGVPIGCMVTLRGARMYEFFDRLINVAVPRIRDFRGLNPRSFDGRGNYSMGVTEQIIFPEINYDKVGKVRGMDVTIVTTADTDEEGRELLRLMNMPFRQR*
>14_1009_16_40cm_RBG_16_RIF_WS3X_71_46_curated_10403_72_7
MADEKKKSAKPAAAPKAEGKAKPAKPAKGKPAAEAPAAAARSEGRPHAPAVKPRLAEVYREKVRPELMKKFGYRSVMQTPQIRKIVLNMGVGDAISDAKLLDAAANELGQITGQKPAIRRAKKSIANFKLREGLAIGCMVTLRGARMWEFYDRLINVAVPRIRDFRGLNPRSFDGRGNYTVGLTEQIIFPEINLDKVGKIRGMDVTIVTSAKTDEEGRELLRLMNMPFRVK*
>14_1009_16_40cm_Rhizobiales_10600_60_5
MAEKYTPRLRQQYDEVIVKKLIEQFGYKNAMEVPKLDKIVLNMGIGEATADSKLVPVAAAELEKIAGQKVVITKARKAIATFKIRENLAIGAKVTLRKTRMYEFLDRLITIALPRVRDFRGLSSTSFDGHGNYAMGIKEHLIFPEIDYDKIDRVWGLDVIVCTTANSDDEARALLEAFNFPFRKSARRQAA*
>14_1009_16_40cm_Rokubacteria_10140_71_15
MAKDATKDAPKPAAKPQAAAKPSGDKAQRKKGEGAAQAPSIAKGRPKGTGTVPARLKETFHKTLLPALMKARGYTNPWQVPRVEKIVINMGVGEGRENAKVLDFATAELQAITGQKPVVTRAKKSIANFKLREGVPIGAKVTLRGARMYEFLDRLVNVALPRVRDFKGVPPKGFDGRGNYALGLREQLIFPEIVYDKIDKVRGMDIIIVTTARTDEDAKALLTHLGMPFRE*
>14_1009_16_40cm_Thaumarchaeota_10057_39_11
MKKISVAKVVLNMGVGKSGEPIEKAKLALQQIAGQQPCPRFARATQRDWGVHKGEPIGVAVTLRKESAIQLIKRLFAAKGNQIKGSSFDNFGNVSFGIKEHIDIPGVKYDPRIGIVGMDVSISLTRPGFSIRFRSKHKASVGLHHRISAEDAKEFLTSKFGIEVV*
>14_1009_16_40cm_Verrucomicrobia_10135_59_6
MLRTNPDENEMKARLYQKYVESVRPALMEKRKYGNVHQVPRLEKIVVNMGVSAQLEKSAVDDAARDLGLITGRKPVINKSRKSVANFKLRQGQPIGCRVTLRRDVMYEFFDRLVAAALPRIRDFRGVSSRSFDGRGNYSLGLSDQTIFPEIDLDKIKRHQGMDVTIVTTAPTDDEALELLKLMGMPFAEGR*
>14_1009_16_40cm_unknown_10122_53_10
MSGLTSPETEETNVNRRIRIQKVTLNIATGKSGEPLEKAKKVLAQITDHSPATKRARKAVKDFNIRKGEPIAAVVTLRREEGGTFLVRALDAVGNKVRESSFDDYGNFSFGIKEHIEIPGTKYVPELGIFGATIHVTLERPGYRVARRSIRASKIGRHHYVSRREAVDFMQDNFNIVIAK*
>Archaea_DPANN_Woesearchaeota_AR4_gwa2_scaffold_135
MNKMKTIRVEKVTLNFGAGKDQALLEKGVKLIKHVTGISPVKTITQKRIQ
EWGLRPGLPIGCKLTLRGPRAIEVLGQLLESKEKILKERQFDTMGNLSFG
IPEYIDIPNVRYDPDLGIMGFEVSVTLTRPGYRVKSRRNLRRPLGKGHKI
TKQEAIEFMTAQFGVKVDV
>CG1_02_FULL_Woesearchaeota_57_44
MNHPMKNIRIEKLTLNVGAGKNQQVLEKGLKLIESIAGVPPVKTITQKRI
QAWGLRPGLPIGCKITLRGEKAAELLPRLLAAKEKTLRSSQMGPGNVSFG
IHEYIDVPGVNYDPDIGIMGFEVCVTLERPGYGVKRRRAHRAKVGNKHLI
TKEDTVAYMKETYQVQVDAS*
>CG10_big_fil_rev_8_21_14_0_10_Woesearchaeota_32_24
MAEKKQQQSVPKESSNPMRTISVAKLTMNLGAGKDENQLKKGIKLLQKLT
PIKAIKTLAKKRIPTWGLRPGLAIGAKVTVREGAEVLLKRLFVAKENQLS
IKSFDEKGNFSFGIPEYIEIEGMEYDPELKIMGFEVAVTLERPGYSVKKR
KKNISKIGKNHQITKEDAISFVQSLGVEVQ*
>CG10_big_fil_rev_8_21_14_0_10_Woesearchaeota_45_16
MTDKKTSTPGPQGENPMRKVSVSKITLNIGAGKNEDMLKKGLKLLKKLSP
LEPVKTMTQKRIPGWGLRPGLAIGCKVTVRKSPEALLKRLLVAKENTLSI
NNFDGSGNFSFGIPEYIDIEGLEYDPDLKIFGLEVAVTLERPGYRVKKRR
VHPAVVGKTHQITKEEAIGFVKNLGVTVE*
>CG10_big_fil_rev_8_21_14_0_10_Pacearchaeota_31_9
MANNKMQIVEMEKLVLSFGGVKDELEKGYKLLQKISKEKPSRRMTVKRIP
SFGIRPQMEVGCMVTLRGNKAKALLKRLLDSIDNKIKKKQIAKNQFSFGI
KEYIEIPGEEYDREIGMLGFNVVVVFSRKGKRVGIKKIKRGKLPERHHVT
QDEIVQFMKENFKVRVE*
>CG10_big_fil_rev_8_21_14_0_10_Pacearchaeota_30_48
MSEKKSNVMREIIMEKVVLSCGGVKDVLEKEVKLLEKISKRKVSKRQTNK
RIPGFGIRPKLEVGCMVTTRGEEAEELLGRLLAAIDNMLDESKISDNHFS
FGIPEYIEIPGEEYDREIGMLGFKVTVVFKRRGKRVQKKKIKKGKLPKKQ
RVTKAEIIKFMEDKFDTVIE*
>CG1_02_FULL_Pacearchaeota_39_14
MKAELKTKTEKEENPMRRIKITKVLISAGAVGPELEKSAKLLEIITGMKA
QIIRSGPRKRIPAFGVKPNMPLGTRVTIRGGKINEKLKQLLGGIGNTIYE
EQVQENHFSFGIKEYIEVPGLEYKREIGIRGFNVTIVFERPGVRVKNKKI
KGGKIPGKQHVTREEIINFMEENFKTKFI*
>CG1_02_SUB10_Pacearchaeota_32_132
MKSKIENKVKANDKDNVMRNARMTKMVISAGAVGPELDKAVKLLGIITGT
KAQIIKSGPKRRIPAFNVKPDMPLGTRITLRGNKAKETLMRLLAGVGNRL
RRSQVVENHFSFGIKEYIDVPSLEYNRDIGIRGFNVTVVFERAGVRVIKK
KIKRGKLPRRHHVSPEEIIKFMEENFKTKFV*
>Archaea_Euryarchaeota_Thermococci_Thermococcales_Thermococcaceae_Palaeococcus_pacificus_DY20341
MNREAILKDWEAHPMRRPKVAKVTINIGVGESGERLTKAEKMLEDLVGQK
PIRRRAKQTNRDFGIRRGEPIAVKVTLRGEKAREMLKRLFAAVDNKVKAS
NFDNHGNLCFGVNEHINIPGVEYDPEIGIFGMDVCVTLERPGFRVAKRRR
RRHHIPTRHKLTKDEGIVFIEEEFGVQVVEG
>Archaea_Euryarchaeota_Thermococci_Thermococcales_Thermococcaceae_Pyrococcus_furiosus_DSM_3638
MAVEIPNKEQILADWEAHPMRRPRIEKVTINIGVGESGERLTKAEIMLQQ
LTGQKPIRRKAKKTNRDFGIRRGEPIAVKVTLRGPKAYELLKRLLAAVDN
RLKASSFDEHGNVCFGIEEHINIPGVEYDPEIGIFGMDVCVTLERPGFRV
ARRKRKRAKIPTRHKLTKEEGMVYMMEEFGVEIVEG
>Archaea_Euryarchaeota_Thermococci_Thermococcales_Thermococcaceae_Thermococcus_kodakarensis_KOD1
MQINREAILADWEAHPMRKPRIAKVTINIGVGESGERLTKAETMLEQLVG
QKPIRRRAKQTNRDFGIRRGEPIAVKVTLRGEKAYQMLDRLLEAVDRKLK
ASNFDEHGNFCFGIQEHINIPGVEYDPEIGIFGMDVCVTLERPGFRVAKR
KRQRRKIPTKHKLTKEEGIVFAMEELKAKVEGL
>Archaea_CP_Z7ME43_WOR_bin_DG_70
MREPKLEKVVINMGVGESGEKLEKAEKLLEELAGQKPVRTTAEKTNRDFG
IRKGEPIGVKVTLRKEKADTFLERALEAVEKMLHSRNFDGKGNFAFGIRE
HIDLPGVKYDPKVGILGMEVAATL
>CG08_land_8_20_14_0_20_Hadesarchaea_51_8
MNPMRDVKIEKVTLNIGVGEGGDKLVKAEKVMEKITGRKPTRTFAKKSVR
DFKIRLADPIGCKATFRGQEAEKILKRTFEAVEKKLSSRVFDTQGNFSFG
VKEHIDIAGVDYDPEIGIFGLDVCVTLCRPGYRIKHRRCKQRDIPAAHRV
TKDDAINFVSQKFGVQVV*
>Archaea_SAGMEG_N21
PMRRIEIEKVTLNIGVGEGGEKLAKAERLLAKLTGEKPVRTSAKRTVREW
GIRKDEPIGCKVTLRGEKAEQILKRLFEAVDKRLNRRAFDGNGNFSFGIK
EHIDIPGVEYDPEIGILGLDVCVTLK
>Archaea_SAGMEG_45
MNPMREIRVEKVVLNIGVGEGGERLAKAEKVLEMVTGQKPTRTYARKSIR
DWRIKKGEPIGCKVTLRGDRALKVLKRLFDAVDNKIKASSFDDSGNVSFG
IKEHIDIPGVSYDPEIGMFGMDVTIALE
>Archaea_Euryarchaeota_Methanococci_Methanococcales_Methanocaldococcaceae_Methanocaldococcus_jannaschii_DSM_2661
MSFEELWQKNPMLKPRIEKVVVNFGVGESGDRLTKGAQVIEELTGQKPIR
TRAKQTNPSFGIRKKLPIGLKVTLRGKKAEEFLKNAFEAFQKEGKKLYDY
SFDDYGNFSFGIHEHIDFPGQKYDPMIGIFGMDVCVTLERPGFRVKRRKR
CRAKIPRRHRLTREEAIEFIEKTFGVKVERVLLEEEEETQ
>Archaea_Euryarchaeota_Methanococci_Methanococcales_Methanocaldococcaceae_Methanotorris_igneus_Kol_5_chromosome
MSYQELWKNNPMLKPRIEKVVVNFGVGEAGDRLTKGAKVMEEITGQKPIR
TLAKQTNPAFGIRKKLPIGLKVTLRGKKAEEFLKNAFIAFKAEGKKLYES
SFDEYGNFSFGIHEHIDFPGQKYDPMIGIYGMDVCVTLERPGYRVKRRKV
KRARIPKRHRVTKEEAIEFIEKHFGVEVVRGE
>Archaea_Euryarchaeota_Methanococci_Methanococcales_Methanococcaceae_Methanococcus_maripaludis_S2
MSFQEVWEKEPMKKPRIQKVTVNFGVGEAGDRLTIGAKVIEELTGQSPVR
TLAKQTNPAFGIRKKLPIGLKVTLRGKKAEEFLKNAFTAFKACGKTLFAS
SFDQVGNFSFGVPEHIDFPGQKYDPSVGIYGMDICVTFEKSGYRVKSRKV
KRSHIPEKHLVTKDEAIEYIQAKFDTEVVRE
>Archaea_Euryarchaeota_Methanococci_Methanococcales_Methanococcaceae_Methanothermococcus_okinawensis_IH1_chromosome
MTFQETWEKQPMRKPKIEKVTINMGVGESGDRLLTGAKVIEEITGQKPVR
TLAKQTNPAFGIRKKLPIGLKVTLRGKKAEEFLKNAFIAFKASGKTLYSY
SFDKRGNFSFGIPEHIDFPGQKYEPDVGIYGMDVCVTFEKPGYRVKRRKV
KRNSLPEKHQVKKDEAIEYIKLNFGVDVVEEE
>Archaea_Euryarchaeota_Methanopyri_Methanopyrales_Methanopyraceae_Methanopyrus_kandleri_AV19
LSVVDEETRRKILEDWESNPMRKPRVGKVTVNIGVGESGDRLQKAYELLQ
ELTGQKPVYTRAKQTNPSFGIRRGQPIGVKVDLRREQAIEFLDWTLDAVD
RELHESQFDEFGNVCFGLEEHIALEGVEYDPEIGIFGMDIAVTLERPGFR
VMRRRRCRRPVPRRHRLTKEEGIVFMEEEFDVEVLP
>Archaea_Euryarchaeota_Methanobacteria_Methanobacteriales_Methanothermaceae_Methanothermus_fervidus_DSM_2088_chromosome
MNPMRKIRIEKATLNISVGESGERLLKAEKLLEKLTGQKPARTYAKVTNP
DFGIRKGQPIGCKVTLRGKKAEKIIKMFLEAKGNKLKKSQFDDLGNVSMG
IEEYIDLPGMKYDPDIGIFGMDLAITFERPGYRIQRRKIQRRKVPKKHKI
TREDTMKFLEDKFNVKIEEG
>Archaea_Euryarchaeota_Methanobacteria_Methanobacteriales_Methanobacteriaceae_Methanosphaera_stadtmanae_DSM_3091
MNVMQKPFIAKATINIGVGEGGEKLTRAEKLIETLVDQKPVRTYSKVTNP
EFGIRKKQPIACKVTLRGEKADKIISMVLSGLENRIKASQFDKEGNVSFG
IREHIDIPGVKYDPDIGIFGMDVSVTFQKPGHRIKERRLRPKKLPQAQRV
TKEESMEYMKENFNVTIE
>Archaea_Euryarchaeota_Methanobacteria_Methanobacteriales_Methanobacteriaceae_Methanobacterium_sp._SWAN_1_chromosome
MNPMEQVKINKATVNIGVGAAGEELARAEKLLTNITGQKPVRTYSKVTNP
EFGIRRGQPIACKVTLRKDKAVSTVKLILEGIDKKIKASQFDRQGNVSFG
IHEHIDIPGMRYDPDIGIFGMDVAITFEKPGYRIRRRKIQNKKVPTKHQV
KKEETMEFMKEKFQVILE
>Archaea_Euryarchaeota_Methanobacteria_Methanobacteriales_Methanobacteriaceae_Methanobrevibacter_smithii_ATCC_35061
MNPMNEVQISKATVSIGVGEAGEKLSRAITLLEQMFDQTPVKTFSKVTNP
EFGIRKRQPIACKLTLRGEKADKAIEMVLEGINKNIKPTQFDAQGNLSFG
IKEHIDIPGMKYNPDIGIFGMNVSVTFEKPGYRIAKRRIQQKKVPAKHRI
SKEETMKYMEDNFNVNYVTE
>Archaea_Euryarchaeota_Methanobacteria_Methanobacteriales_Methanobacteriaceae_Methanothermobacter_thermautotrophicus_Delta_H
MNPMEEVRIFKVTLNIGVGEGGEKLARAERLLEEMSGQKPVRTHSKVTNP
EFGIRKKQPIACKVTLRGERAEKVLKMFLEGIGNRLKASQFDEYGNVSMG
IDEHIDIPGMKYDPEIGIFGMNLSVTFEKPGHRINRRRIQRRKVPQKHRV
SREEAIEFMKEKFQVKIV
>Archaea_Euryarchaeota_unclassified_Euryarchaeota_Aciduliprofundum_boonei_T469_chromosome
MKEEKLNNPMRDIVIDKVVINMGVGEAGEKLRRAEKVIDLLTHRKPVQTT
SKKTIRDFNIRKGLPIGLKVTLRGKEAEDFLRRALWVKDFKVPNYSFDSQ
GNLSFGISDYTEFEGMKYDPDIGIFGMDINVVFKRRGGHRVLRRRIKRAK
IPARHKVTREETMQFMREKFNLNILEVE
>Archaea_Euryarchaeota_Thermoplasmata_Thermoplasmatales_Thermoplasmataceae_Thermoplasma_acidophilum_DSM_1728
MNPMEEVIIDKVVVNIGVGQAGDRLTKAAKVLEMLTGHKATNTLAKKSIR
DFNIRKRLPIGVKVTLRKKDAMEFLQKAFYVKDYKITDYSFDKHGNAYFG
ISDYTDFKGMKYDPDIGIFGMDVAIVFRRRGGYRIERRRIGSKTIPNSIR
VRKEEAQDFLQKNFKVTVVR
>Archaea_Euryarchaeota_Thermoplasmata_Thermoplasmatales_Picrophilaceae_Picrophilus_torridus_DSM_9790
MMETTENSMREIVIDKVVVNIGVGAAGERLNRAAKVLELLTHHKPAFTSA
KRTVRDFNIRKGLNIGVKVTLRKDDALSFLKEAFYAKDYKIPVYSFDKNG
NAYFGISDYTDFKGMKYDPDIGIFGMDIAIVFRRRGGYRIEKRRIKKMHI
PKKMRISKEETIKYLQENFNVKIIGD
>Archaea_Euryarchaeota_Thermoplasmata_Thermoplasmatales_Ferroplasmaceae_Ferroplasma_acidarmanus_Fer1
MMSKTDNPMRKIAIDKVVINIGVGAAGERLTKATKVIELLTGHKPVITSA
KKTIRDFNIRKGLNIGAKVTLRKDDAYKFLKEAFYAKDYKIPVYSFDKQG
NAYFGITDYTDFKGMKYDPDIGIFGMDIAIILKRAGGYRLPRRRIAPKSI
PRSIGISKEETIQFLEENFNAQIVR
>Archaea_Euryarchaeota_Thermoplasmata_Thermoplasmatales_Thermoplasmatales_archaeon_SCGC_AB_539_C06
MNKTKDTMAEPRIEKITVNIGVGEGGEKLQKAENVLESLTGQKPVRTISK
TISKDWDLRKKMPIGCKVTLRGKVAEDFLIKALETRDNKVAAYSFDDQGN
LSFGIPDHTLFKDQRYNPEIGIFGMDVCITIEKPGYRVKRRNVNRSKIPA
RHQVNWEESISFLSAKYKVAVIE
>Archaea_Thaumarchaeota_unclassified_Thaumarchaeota_Marine_Group_I_Marine_Group_III_euryarchaeote_sp._SCGC_AAA288_E19
MNTMRELRIAKVVLNIGVGEAGDRLSNAETVLQKLTDCQPVRTLSRTTNR
DLGLRKGMPIGCKVTLRGENAHRVLKNALWVRESRLPAYCFSTTGGLNFG
IPDYTGFADEKYDPDIGIFGLDVAVAFERPGYRVARRKVASRKVGPRHRL
TREECQEYMRQNFELEVVA
>Archaea_Euryarchaeota_unclassified_Euryarchaeota_Marine_Group_II_uncultured_marine_group_II_euryarchaeote
MSETVNPMTVPRITKVSVNIGVGEGGERLINAESVLELVTGVKPQRTLGR
IQNRDLKVRLGAPIGCKATMRSREGIKKFLTDAFWVRENLIPAWNFDREG
NLSFGVRDYTDFPGQKYNPDIGIYGMDITVVLERPGHRVSRRRRAKGKVG
MDHRVTPEESRAWFAENYGITIMEE
>Euryarchaeota_archaeon_RBG_16_68_12
MREISVEKVVVNIGVGEAGEKLLKAVKVLQLVTGQKPVQTLSRSTIRDWG
IRVNMPIGARVTLRGGSADAFLRKALSIRSNRIAAYSFDAGGNFSFGVPD
YTDFEGMKYDPEIGVFGMDISVVLQRPGYRVARRKFAPRKIPSGHRVTRD
EGVEFIRSKFGVEVVE*
>Euryarchaeota_archaeon_RBG_16_68_13
MADMREIRIEKIVVNIGVGEAGEKLVKAQKVLDLVTKRKSVQTLSRRAVR
DWGVRKNMPIGTRVTLRGPDAAAFLAKALAIRGNRLPAYSVDPRGNFSFG
VADYTDFEGMKYDPEIGVFGMDIAVSLKRPGWRVSRRTVKPRHIPVRHRI
AREDGIRFLKDRFGVEVVE*
>Archaea_Euryarchaeota_Methanomicrobia_unclassified_Methanomicrobia_Candidatus_Methanomassiliicoccus_intestinalis_Issoire_Mx1
MSSDVMRVPRIEKVVVNIGVGEAGERLNKAQKVLSMVTEQTPVITTAKVT
NRDLGVRYGMPIGCKVTLRGEAASEFLSKALAIREGRVAVYSFDKEGNMS
FGISDYTDFEGMKYDPEIGIFGMDVSVVFMKPGYRVSKRHIMPKKVPAQH
RVTRDEAINFMKTQYNVEVVE
>Archaea_Euryarchaeota_Thermoplasmata_Methanomassiliicoccales_Methanomassiliicoccaceae_Candidatus_Methanomethylophilus_alvus_Mx1201
MNSDNPMRQLRIEKITVNIGVGEAGEKLVKAQKVLDMVTGHKSVQTLSKT
VNRDLGIREGMPLGCKVTLRGEDAEKFLARALNIRENRVYSYSFDKEGNM
SFGISDYTDFDGMKYDPEIGIFGMDINVVLRRKGGARNERRALLKTRIPK
EHRVDRDEAIQFMKDKYKVEVIQ
>Archaea_Euryarchaeota_Thermoplasmata_Thermoplasmatales_Thermoplasmatales_archaeon_BRNA1
MSNDANPLRALRIEKVTVNIGVGEAGEKLVKAMKVLEMVTGQKPVQTISK
TVNRDLGIRVGMPLGCKVTLRGEIAEDFLKRALIIRENRVYSYSFDKEGN
MSFGISDYTDFDGMKYDPEIGIFGMDVNVVVRRTGGTRVERRALQARRIP
KEHRVLRDEAIEFMKSKYSVQVIE
>Euryarchaeota_archaeon_RBG_16_62_10
MSNAMRDIRLEKAVVNIGVGDAGERLLKAEKVLQMVTGKKPVRTVSKTTN
RDLGIRRGMQIGCKVTLRGLDAVEFVKKAFWVRENRIAAYSFDPEGNFSF
GIQDYTDFPGMKYDPEIGIFGLDVCSSVGRKGKRVQKRKIMRRSVPRRHR
ITRKEGMEFVRTKFGVEVVD*
>Archaea_Euryarchaeota_Archaeoglobi_Archaeoglobales_Archaeoglobaceae_Archaeoglobus_fulgidus_DSM_8774
MQAVEMEKKAGNENPMREVVLDKVVINIGVGESGERHKKAYSLLEELVEQ
KPAITYAKMTIKNFGIRKGEAIGIKVTLRGEKALKFLKDALTVKENRLSR
KSIGEGYFAFGIAEHIDLPGVDYDPDVGIFGMDVCVSLKRRGYRVARRRR
KKAKIATSHRVTKEDTIRWLESLGVIVE
>Archaea_Euryarchaeota_Archaeoglobi_Archaeoglobales_Archaeoglobaceae_Ferroglobus_placidus_DSM_10642_chromosome
MNPMREVLIDKVVINIGVGESGERQKKALKLLEELTGQTPTSTYAKKTIK
NFGIRKGEPIGAKVTLRGEKALEFLKKALVVKENRLSSRQIGEGEFSFGI
QEHIDIPGVEYDPDMGIFGLQVCCVLKRRGYRVEERRRCRSKVGRKHRVT
KEDTIEFLKSLGVEVE
>Archaea_Euryarchaeota_Methanomicrobia_Methanomicrobiales_Methanomicrobiaceae_Methanofollis_liminatans_GKZPZ_DSM_4140
MTNPMQAVHIDKVVVHMGVGESGDRLVKGEDIIRAITGGNPVRSIAKKTQ
PAFGIRKGAPIGARVTLRGAKAETFVQTAFNIIERRIGASAIDREGNFSF
GIEEHTDFPGQSYDPQIGIYGMDVNVILEKKGVRIARRRVGPRKLPAKQR
VSPEEAIAFLTEQYGMEVQ
>Archaea_Euryarchaeota_Methanomicrobia_Methanomicrobiales_Methanomicrobiaceae_Methanoculleus_bourgensis_MS2
MSAMREIYIDKVIVHMGVGESGERLVKAEDLVTKITGQKPVRTIAKRTQP
AFGIRKGAPIGCKVTLRRANAEKFIETALTIIERHLAISQFDQTGNVSFG
IEEHTDFPGMAYDPAIGIYGMDVNVVLERKGVRVARRGIARRKLPADQKV
KKEEAIAFMRERYQVEV
>Archaea_Euryarchaeota_Methanomicrobia_Methanomicrobiales_Methanomicrobiaceae_Methanomicrobium_mobile_BP_DSM_1539
MSVMQQVYVDKVVIHMGVGEAGEKLVKAENIMQEISGQKPVRTIAKRTQP
AFGIRKGQPIGCKVSLRGEAAKDFVATALNILENKLFASQFDKSGNVAFG
IEEHTDFPGQSYDPMIGIYGMDINVVLEKKGVRIARRSIQTKKLPLHQRV
SREEAVKFMQDEFGVEVQ
>Archaea_Euryarchaeota_Methanomicrobia_Methanomicrobiales_Methanomicrobiaceae_Methanoplanus_petrolearius_DSM_11571_chromosome
MQDVHIDKVVVHMSVGESGDKLVKAENIISEITGQKPVRTIAKRTQPAFG
IRKGQPIGCKVYLRGKTAEDFVETSLSILENKIFESQFDRSGNLSYGVEE
HTDFPGQSYDPMIGIYGMDVNVILEKKGIRIARRNIERKKLPSKQRVTRE
DAVKFMTEKYQVEVL
>Archaea_Euryarchaeota_Methanomicrobia_Methanomicrobiales_Methanoregulaceae_Candidatus_Methanosphaerula_palustris_E1_9c
MTLPAINKLVVHMGVGESGERLVKGEEIMRAITGQNPVRTIAKKTQPAFN
VRKGAPIGCKVTLRGDAARTFLETSLSILEKTIDASQFDKNGNFSFGIEE
HTDYPGMSYDPKIGIYGMDINVVLERPGIRIARRHIEQKKLPNKQRVTKD
DAIAFVREQLSVEVQ
>Archaea_Euryarchaeota_Methanomicrobia_Methanomicrobiales_Methanoregulaceae_Candidatus_Methanoregula_boonei_6A8
MRDVHIDKVVVHMGVGESGEKLVKAENIMKTITKQTPIRSVAKMTQPAFN
IRKGAPIGCKVTLRGKPAEDFIKTSLNIVNKTIFESQFDKSGNFSFGIEE
HTDFPGMSYDPQIGIFGMDINVVLERNGIRITRRRMQKKKLPEKQRVKKE
DAIAFLKKEYSVEVR
>Archaea_Euryarchaeota_Methanomicrobia_Methanomicrobiales_Methanocorpusculaceae_Methanocorpusculum_labreanum_Z
MTDMQTPFVAKVVVHMGVGEAGERLVNAENIMADLTKGAKPIRSYARNTL
PAFGIRKGQPIGCKATLRGKKAMDFLEMALKTYAVENVLHTRQFDATGNF
GFGIEEHTDFPGQAYDPKIGIYGMDIIAVIEKKGTRTARRKIQQKKINSK
LHVAREESMKFVTETFGIEVE
>Archaea_Euryarchaeota_Methanomicrobia_Methanomicrobiales_Methanospirillaceae_Methanospirillum_hungatei_JF_1
MNPNRSVAVDKVVVHMGVGEAGDKLVNAERIISEITGNTPVRSVAKQTLP
AFGIRKGAPISCRVTLRGEAAEKFLETSIKIVENKINSRAFDKQGNFSFG
IEEHTDYPGQSYDPKVGIFGLDVTVVLKRNGVRIARRHIQQKKLPLKQLV
TVEDAKLFLKDRYNVEVQ
>Archaea_Euryarchaeota_Methanomicrobia_Methanomicrobiales_Methanoregulaceae_Methanolinea_tarda_NOBI_1
MNPMREVFVEKVVVHMGVGEAGDKLTRAVDLLKTITGNTPVRSNAKRTNV
SFGIRKGAPISCRVTLRGRKAAEFLSKALEIVDRRIARNQFDRWGNFSFG
IEEHTDFPGMSYDPQIGIYGMDINVVLARRGIRVARRSIEQRRLPIKQRV
TQDDAARYLKEAHRVEVY
>Archaea_Euryarchaeota_Halobacteria_Halobacteriales_Halobacteriaceae_Haloquadratum_walsbyi_HBSQ001_DSM_16790
MSETDSTFHEMREPQLEKVVVHMAVGEGGRELANAEEILQEIAGQTAVRT
TATRAASQFGAREGDPIGAKVTLRGADAQSFLEKALPLVTISERQFDETG
NFSFGVEEHTTFPSQEYDPQIGIYGLDVTVNLTRPGYRVTKRDKASQPIP
SRHRLTPSDAVQFIESEFTVDITRVSADTRDGGDN
>Archaea_Euryarchaeota_Halobacteria_Halobacteriales_Halobacteriaceae_Halococcus_saccharolyticus_DSM_5350
MSEAAEFHAMREPVVEKVVVHMGVGEGGRELANAEEILEAVTGQESVRTR
ARATEPEFDIREGDPIGAKVTLRGEAAETFLDTALDLADVSRTQFDETGN
ISFGVAEHTEFPDQEYDPNVGIYGLDVTVNLNRPGARVKRRNKATRQLPS
RHRLDVEDAIAFLENEFDVEVQ
>Archaea_Euryarchaeota_Halobacteria_Halobacteriales_Halobacteriaceae_Halorubrum_sp._A07HR60
MSESDADELHEMRRPQIDKVVVHMGVGQGGEPLASAEGILEEITDHQTVR
TSADRTVGEFGIRQGDPIGTKVTLRDADAEQFSRRPCSWPICLGHSSIIP
GISASG
>Archaea_Euryarchaeota_Halobacteria_Halobacteriales_Halobacteriaceae_Haloplanus_natans_RE_101_DSM_17983
MSDAESAEFHEMREPRIEKVVVHMGVGEGGRELADAEDILEAVTGQRSVR
TSAKRTVQEFNIREGDPIGAKVTLRDEAAEEFLETALALVDLSASQFDET
GNFSFGIEEHTEFPSQEYDPNVGIYGLDVTVNLVRPGYRVAKRDKVSRSI
PSGHRLDAADAVSFLESNFDVEVTE
>Archaea_Euryarchaeota_Halobacteria_Halobacteriales_Halobacteriaceae_Halobacteriaceae_archaeon_G22
MSDAESGEEFHEMREPRIEKAVVHMGVGQGGRELANAEEILEEITGQESV
RTTAKRAIAEFDIRPGDPIGAKVTLRDEDADEFLQTALELVDLRRAQFDD
TGNFSFGVEEHTEFPSQEYDPNVGIYGLDVTVALTRPGYRVSKRDTVTRS
LPGRHRMTVDDAVAYLEREFEVEVTDNE
>Archaea_Euryarchaeota_Halobacteria_Halobacteriales_Halobacteriaceae_Halosarcina_pallida_JCM_14848
MSESESESESEFHEMREPKIEKVVVHMGVGEGGRELANAEDILEEITGQQ
SVQTIATRAATQFGARKGDPIGAKVTLRGGNAEEFLETALPLANISERQF
DETGNFSFGVEEHTEFPSQEYDPQIGIYGLDVTVNLVRPGYRVKKRDKAS
RSIPSAHRMSAEDAIPFLESNFDVDVEATEE
>Archaea_Euryarchaeota_Halobacteria_Halobacteriales_Halobacteriaceae_Halogeometricum_borinquense_DSM_11551_chromosome
MSESEVVSHEMREPQIEKVVVHMGVGEGGRELANAEEILEEITGQQSVQT
IATRAATQFGARKGDPIGAKVTLRGDKAVEFLETALPLADISAKQFDETG
NFSFGVEEHTEFPSQEYDPQIGIYGLDVTVNLVRPGYRVKKRDKASRSIP
SAHRMSAEDATAFLEANFDVEVAEE
>Archaea_Euryarchaeota_Halobacteria_Halobacteriales_Halobacteriaceae_Halobiforma_nitratireducens_JCM_10879
MSEADAGFHEMREPRIEKVVVHMGVGQGGRELGKAEDIIEEITGQESVRT
QAKQTEPDFGIRQGDPIGTKVTLRGEDAHEFLETALPLSELSESQFDDTG
NFSFGVEEHTEFPSQEYDPNVGIYGLDVTVNLVRPGYRIAKRDKATRSIP
SSHRLTPEDAVAYLESTFDVTVEESADE
>Archaea_Euryarchaeota_Halobacteria_Halobacteriales_Halobacteriaceae_Natrialba_magadii_ATCC_43099_chromosome
MSEADSGFHEMREPRVEKVVVHMGVGQGGRELGKAEDIIEEVTEQQSVRT
QAKRTEPDFGIRQGDPIGTKVTLRGTDAYDFLEKALPLATLSATQFDNTG
NFSFGVEEHTEFPSQEYDPNVGIYGMDVTVNLVRPGYRVAKRDKASRSIP
SGHRLTPEDAITFLEANFDVDVSTEDDDE
>Archaea_Euryarchaeota_Halobacteria_Halobacteriales_Halobacteriaceae_Natrinema_pellirubrum_157_JCM_10476
MSEAEADFHEMREPRVEKVVVHMGVGQGGRELGKAEDIIEEITEQESVRT
QAKKTEPDFGIRQGDPIGTKVTLRDDDAYEFLEKALPLTELSPAQFDDTG
NFSFGVEEHTDFPSQEYDPNVGIFGLDVTVNLVRPGYRIAKRDKATRSIP
SKHRLTPEDALAFIRANFDVSVEADDE
>Archaea_Euryarchaeota_Halobacteria_Halobacteriales_Halobacteriaceae_Haloterrigena_turkmenica_DSM_5511
MSEADAGEFHEMREPRVEKVVVHMGVGQGGRELGKAEDIIEEVTGQESVR
TQAKRTEPDFGIRQGDPIGTKVTLRDDDAYDFLETALPLANISAKQFDDT
GNFSFGVEEHTEFPSQEYDPNVGIYGLDVTVNMVRPGYRVSKRDKATRSI
PSRHRLTPEDAIAFLEANFDVTVEEADDE
>Archaea_Euryarchaeota_Halobacteria_Halobacteriales_Halobacteriaceae_Halovivax_ruber_XH_70_DSM_18193
MSDAESSADFHSMREPRVEKAVVHMGVGQGGRELADAEDIIEEISGQQSV
RTQAAATEPEFGIRQGEPIGTKVTLRGDDAHEFLETALPIADLSARQFDE
TGNFSFGVAEHTDFPSQEYDPNIGIYGLDVTVNLVRPGYRVAKRDQATRS
IPSNHRLTPEDSIRFLEAAFDVEVDDE
>Archaea_Euryarchaeota_Halobacteria_Halobacteriales_Halobacteriaceae_Halostagnicola_larsenii_XH_48_DSM_176
MSEASEAEFHEMREPRVEKVVVHMGVGRGGRDLGKAEDIIEEVTGQQSVR
TQAKRTEPEFGIREGEPIGTKVTLRDDDAAEFLETALTLADLSANQFDDT
GNFSFGVEEHTDFPSQEYDPSIGIYGLDVTVNLVRPGYRVSKRDKATQQI
PSRHRLTPEDAIAYLESSFDVDVEESTDE
>Archaea_CP_Thorarchaeota_WOR_bin_SG827a
WKAYPMREPFIAKVVVDMCTGGGEALNRASTILEDLSGQTPTQSKARQTV
RDFGIRRKEPIAVRVTLRHKKAEEFLIKALKAKEDVLLIKNWDLDGNFAF
GIAEHIDIPDVKYDPQLGIQGMNITVCV
>Archaea_CP_Thorarchaeota_WOR_bin_SMTZ1_83
YPMKQPYIAKVVIDMCTGGGEPLNRGSTILEQLTGQLPVQSRARQTVRDF
GIRRKEPIAVRVTLRNDSARTFLARALQAKENVLLIRNWDEDGNFAFGIS
EHIDIPDVSYDPQLGIQGMNITVCV
>Archaea_Lokiarchaeota_DG_43
NTHPMRKPRILKVCVNFAVGXTSGSQLERARTLCERLTNQVPAEGRAKES
VRGFGIRKHEPIAVFTTLRGKLAKDFLKKAFWAVEDKVSHRNFDTHGNLS
LGIKEHLSLPDIKYDPQIGVHGFDTTIVLE
>Archaea_Lokiarchaeota_SG8_8
IKDWEKHPMRKPRILKVSVNFAVGXASGPQLEKARELCERLTNQVPTEGK
AKESVRGFNIRKHEPIAVFTTLRGEKAAEFLKKAFWAVHDSVSGKNFDSF
GNLAFGIDEHLKLPDIKYDPKIGVMGFDTTVVL
>Archaea_Crenarchaeota_Thermoprotei_Thermoproteales_Thermofilaceae_Thermofilum_pendens_Hrk_5
MAKVGPVLETDHPMRRVFIGKVVVNIGVGEGGERLMKAAKLLEELTGQKP
SLRPAKKTVREFGVKKGENIGVMVTLRGEKAINFLKKALAAVDYKIHEKS
IDRHGNVAFGVKEHILIPGVKYDPEVGIFGFDVIIAMERPGYRVARRRRK
KSKVPARHRVTKEETITFLEKILGVQVIRGKR
>Archaea_Crenarchaeota_Thermoprotei_Thermoproteales_Thermoproteaceae_Pyrobaculum_aerophilum_IM2
MPSWKELVLVKGHPMQRIYIEKVVVNIGVGASGEKLEKAAGLLKELTGAE
PSRRRAKKSIKDFGIRKGEPIGVAVTLRRDQAVNFLMRALQAVNNRVKKT
SFDDRGNVCFGIKEHILLPGVKYDPAVGIWGMDVCVKLAKPGLRVQLRRR
RRSKVGKRQLVTKEEAIEFFQKVLGVQVD
>Archaea_Crenarchaeota_Thermoprotei_Thermoproteales_Thermoproteaceae_Thermoproteus_neutrophilus_V24Sta
MPSWKELVLTKGHPMQRIYIEKVVVNIGVGTGGEKLEKAADLLKELTGAE
PSKRRAKRSIKDFGIRKGEPIGVAVTLRRDKAVEFLTKALQAVNNRVKRT
SFDERGNVCFGIKEHILLPGVKYDPAVGIWGMDVCVKLAKPGLRVQLRRR
RRSKVGKRQLVTREEAIEFFQKILGVQVD
>Archaea_Crenarchaeota_Thermoprotei_Thermoproteales_Thermoproteaceae_Thermoproteus_uzoniensis_768_20_chromosome
MSALAQKSWKELVLVKDHPMKRIYIEKVVVNIGVGEGGERLEKARALLEE
LTGQAPSVRKAKKSIKEWNVRRGEPIAVAVTLRRDKAVKFLARALEAVNN
RVKASSFDDRGNVCFGIKEHIMLPGVKYDPAVGVWGMDVCVRLAKPGLRV
QLRRRRRGEVGKGQIVTKQEAIEFFQKVLGVQVD
>Archaea_Crenarchaeota_Thermoprotei_Thermoproteales_Archaea_Crenarchaeota_Thermoprotei_Thermoproteales_YNP_Site_4_Thermoproteales_Type_II
MSALAQKSWKELVLTEGHPMKRIYIEKVVVNIGVGEGGERLEKARALLEE
LTGQTPSVRKAKKSIKEWNVRRGEPIAVAVTLRRDKAVKFLARALEAVNN
RVKSSSFDERGNVCFGIKEHIMLPGVKYDPAVGVWGMDVCVRLAKPGLRV
QLRRRRRSEVGRGQTVTKQEAIEFFQKVLGVQVD
>Archaea_Crenarchaeota_Thermoprotei_Thermoproteales_Thermoproteaceae_Caldivirga_maquilingensis_IC_167
MPAIDLSTIDLRAIKPSDLDWRKFTLDTGHPMRRIFIWSVAVNMGIGQSG
ERLEKAAKVMSELTGRTPSYRLAHKSIKDFGIRRGEPIGLLVTLRRNEAV
WFLLRALAAVDFTLREESFNAGNVSFGIREHILVPGSRYDPALGIFGFDV
AVTLARPGFRVQYRRRARADVGKDHRVSREETIRFFQDVLGVRILKR
>Archaea_Crenarchaeota_Thermoprotei_Thermoproteales_YNP_Site_3_Thermoproteales_Type_I
MPAIDLSTIDLKTIKPSDIDWRRFVLDTGHPMRRVFIWSVAVNMGVGQSG
EKLEKAAKVMAELTGRTSSYRPAHKSIKDFGIRRGEPIGLLVTLRRSEAV
WFLLRALAAVDFTLREESFNAGNVSFGVREHILVPGARYDPALGIFGFDV
AVTLARPGYRVQYRRRARSNIGKVHRVTREETIRFFQDIIGVKILKR
>Archaea_Crenarchaeota_Thermoprotei_Thermoproteales_YNP_Site_19_Thermoproteales_Type_I
MPAIDLSTIDLKTIKPSDIDWRRFVLDTGHPMRRVFIWSVAVNMGVGQSG
EKLEKAAKVMAELTGRTPSYRPAHKSIKDFGIRRGEPIGLLVTLRRSEAV
WFLLRALAAVDFTLREESFNAGNVSFGVREHILVPGARYDPALGIFGFDV
AVTLARPGYRVQYRRRARSNIGKVHRVTREETIRFFQDIIGVKILKR
>Archaea_Crenarchaeota_Thermoprotei_Thermoproteales_YNP_Site_4_Thermoproteales_Type_I
MPAIDLTQVDLKSLTPDQVDWRKFVLPTDHPMRIIRIEKVVVNIGVGQSG
EPLERAAKVLEELTQQEPSYRLAKRSIKDWNIRRGEPIGVAVTLRRNKAV
WFLLKALATVDFTLREGAFDDWGNVAFGIREHIMIPGTKYDPAVGVWGMN
VVTVLARPGLRVMYRRRARHDVGRKQRVTKAEAMKFFQEVLGVKIIKATQ
>Archaea_Crenarchaeota_Thermoprotei_Thermoproteales_Archaea_Crenarchaeota_Thermoprotei_Thermoproteales_YNP_Site_4_Thermoproteales_Type_II
MSALAQKSWKELVLTEGHPMKRIYIEKVVVNIGVGEGGERLEKARALLEE
LTGQTPSVRKAKKSIKEWNVRRGEPIAVAVTLRRDKAVKFLARALEAVNN
RVKSSSFDERGNVCFGIKEHIMLPGVKYDPAVGVWGMDVCVRLAKPGLRV
QLRRRRRSEVGRGQTVTKQEAIEFFQKVLGVQVD
>Archaea_Crenarchaeota_Thermoprotei_Thermoproteales_Thermoproteaceae_Vulcanisaeta_distributa_DSM_14429_chromosome
MPAIDLTQIDLKSLTPDQVDWRKFVLPADHPMRVIRIEKVVANIGVGQSG
ERLEKAAKVLEELTMQKPSYRLAKKSIKDWNIRKGEPIGVAVTLRRNKAV
WFLLRTLAAVDFTLRESSFDDWGNVAFGIREHIMIPGTKYDPAVGVWGLN
VATVLARPGLRVMYRRRARHDVGREQRVSKAEAMKFFQEVLGVKIIK
>Archaea_Crenarchaeota_Thermoprotei_Thermoproteales_YNP_Site_8_Thermoproteales_Type_I
MPAIDLAQVDLKSLTPDQVDWRKFVLPTDHPMRIIRIEKVVVNIGVGQSG
EPLERAAKVLEELTQQEPSYRLAKRSIKDWNIRRGEPIGVAVTLRRNKAV
WFLLKALATVDFTLREGAFDDWGNVAFGIREHIMIPGTKYDPAVGVWGMN
VVTVLARPGLRVMYRRRARHDIGKKQRVTXXXXXXXDVLVILNAGAYVYS
MSSNYNGRLRPAEVIVYKNDYAISRFREDFDVLIRGQVIPTFI
>Archaea_Crenarchaeota_Thermoprotei_Desulfurococcales_Desulfurococcaceae_Ingnisphaeroid_species
MSVAAIRNGSLTLAIVPETFSSSVLTPDDVNLILKQWRKNAMRIPLIGKV
TINISVGGATERLDKAVKLLEQLTGQKPSVRRARKTIREFGISRRQPIAA
VVTLRGQKALEFLKKALYAVDNTLKLSSFDEYGNVSFGIKEHLLLPGVRY
DPDIGIFGMDVAVTIERPGFRILRRRVKRVASIPRRHRIRREESILLFEI
LFGVRISR
>Archaea_Crenarchaeota_Thermoprotei_Desulfurococcales_Desulfurococcaceae_Ignisphaera_aggregans_DSM_17230_chromosome
MSIETLSIIKGNAITLSKIPETVESSFLSKDKVISILEKWRSNPMLIPRI
AKVTINISVGGATERLDKAARLLEQLTGQKPSLRRAKKTIKEFGISKKQL
IAAVVTLRGAKAHEFLRKALYAVNNTLRYRNFDATGNISFGIKEHLLLPG
VRYDPDIGIFGMDISVTIERCGYRVAKRRRCRSSIPMRHRVSREESILFM
EILYGIRVIGERHG
>Archaea_Crenarchaeota_Thermoprotei_Desulfurococcales_Pyrodictiaceae_Hyperthermus_butylicus_DSM_5456
MTAAVTTQARIPLTPEQIEEIHRKWDSNPMLKPRIVKVTVNIGVGESGER
LQKAIKVLEMLTGQKPAVRKAKKTIRDFGIRKGEPIAAMVTLRGEKAIEF
LKRVLPAIGNKLRESQFDEFGNVSFGIKEHILIPGVRYDPEIGVFGMDIA
ITIERPGYRVMRRRRARSRVPRRHRVTKEEAMLLLHELFGVSIEPK
>Archaea_Crenarchaeota_Thermoprotei_Desulfurococcales_Pyrodictiaceae_Pyrolobus_fumarii_1A_DSM_11204
MSLPLPLTPEQIRTIKERWESNPMIKPFIAKVTVNIGVGESGERLYKAAK
VLEEITGQKPVFRRAKKTIKDFGVKKGENIAVMVTLRREKAIEFLKKAFE
AIGYKLKASQFDQFGNVSFGIKEHILIPGTRYDPEIGIFGMDVAITIERP
GYRITRRRRCRKKRIPLRHRVTPEEAMLLLHEMFGVKIE
>Archaea_Crenarchaeota_Thermoprotei_Desulfurococcales_Desulfurococcaceae_Staphylothermus_hellenicus_DSM_12710_chromosome
MSTIIEHVPDADKIIEKWNSNPMYKPRLAKVTVNISVGAATERLSKAIQV
LEELTGQKPVPRRAKRTIKDFGIRKGENIAAKVTLRGEKAVAFLKRVLEA
VNYRIKASSFDDNGNVSFGIKEHIMIPGVKYDPEIGVFGMDVAIIIERPG
YRVLRRRRCRKKHIPRRHRVSREEAMLYLHKEFGVEII
>Archaea_Crenarchaeota_Thermoprotei_Desulfurococcales_Desulfurococcaceae_Thermogladius_cellulolyticus_1633
MSTGLAVDEEKILSKWNSNPMLKPRIVKVTVNISVGSETERLGKAIKVLE
ELTGAKPVPRRAKRSIRDFGIRKGENIAAIVTLRGGEAIDFLRKAFEAVG
YRLKESSFDDYGNVCFGIKEHIHIPGVKYDPEVGIFGMDVCITIERPGYR
VMRRRRVRKRRVPRRHRVSKEEAMVLLKRELGVEIVPE
>Archaea_Crenarchaeota_Thermoprotei_Desulfurococcales_Desulfurococcaceae_Desulfurococcus_fermentans_Z_1312_DSM_16532
MSILTQNVESRILEKWNSNPMLKPFIAKVTVNIGVGAESDRLPKAMKVLE
ELTGAKPVPRKAKKTIKDFGIKKGDNIAVVVTLRRGKAIEFLRKVFETIG
YRVRESSFDDYGNVSIGVKEHIHMPGVRYDPEIGVFGMDVAITIERPGYR
VMRRKRARSRVPRRHRVNKLEAMVLLKQLFGVEIVSE
>Archaea_Crenarchaeota_Thermoprotei_Desulfurococcales_Desulfurococcaceae_Thermosphaera_aggregans_DSM_11486_chromosome
MSTTAVLTPGVEKKIIEKWNSNPMLKPRISKVTVNIGVGAETDRLPKALK
VLEELTGAKPVPRRAKKTIKDFNIRKGENIAAIVTLRGARAREFLRKVFE
TLGYRLKASYFDDYGNVSVGIKEHIHMPGVRYDPEIGVFGMDVAITIERP
GYRIMRRKRCRKKRVPRRHRVNKLEAMVFLKNEFGVEIVGE
>Archaea_Crenarchaeota_Thermoprotei_Desulfurococcales_Desulfurococcaceae_Aeropyrum_camini_SY1_JCM_12091
MSARAQALPIPPERVSEILEEWKSRPMRRPRIVKVTVNISIGQSGERLQR
AAEVLEELTGQKPVFRKAKRTIRAFGVRKGENIAVMVTLRGEKALNFLKR
ALEAVGHRIKASSIDEHGNVSFGIEEHILIPGVKYDPRVGILGMDVAITV
QRPGHRIVERRRQRRGHIPRRHRVTREETMVLLNQLFGVTFI
>Archaea_Crenarchaeota_Thermoprotei_Acidilobales_Caldisphaeraceae_Caldisphaera_lagunensis_IC_154_DSM_15908
MSIALSEDEVNKILKSWEENPMTKPRITKVTVNIALGQGGEKLVKVQELL
TQLTGQKASLRAAKKTVRAFGVRKGENIATMVTLRREKAYAFLKKALEAV
GYRIKKSSIDKFGNVGFGITEYILLPGARYDPEIGIVGMDVIITVEKPGY
RIEKRKIKTSDLPLRHRVKPEETMVLLSKEFGVTFI
>Archaea_Crenarchaeota_Thermoprotei_Acidilobales_Acidilobaceae_Acidilobus_saccharovorans_345_15_chromosome
MSQQTALTDDVVNKVLSEWQKNPMRKPRIAKVTVNIALGSSGEKLVKVQG
LLEQLTGQKPTLRKAKKTIRAFGIHRGENIAVAVTLRGQKAMDFLKRALE
ATGHRIKASSVDKFGNVCFGIPEYILLPGAKYDPEIGIVGMDVCLTIERP
GFRVERRRRARSSIPLKHRVRPEETMVLLNKELGVTFV
>Archaea_Crenarchaeota_Thermoprotei_Desulfurococcales_Site_19_Desulfuro
LSVSLSEEVVSKVLKEWEKNPVRRPRITKVTVNIALGQGGEKLAKVQALL
EQLTGQRPVMRKAKKTIRAFGIHRGDNIAVMVTLRKERAMEFLKRALEAV
GRRVKASSIDRHGNVCFGVPEYILLPGARYDPEIGIVGMDVCLTVERPGF
RVERRRRARSRIPLRHRVRPEETMVLLNREFGVTIA
>Archaea_Crenarchaeota_Thermoprotei_Desulfurococcales_Site_03_Desulfuro
LSVSLSEEVINRVLKEWDENPIRRPRITKVTVNIALGQGGEKLAKVQALL
EQLTGQRPVMRKAKKTIRAFGIHRGDNIAVMVTLRKERAMEFLKRALEAV
GRRVKASSIDRHGNVCFGVPEYILLPGAKYDPEIGIVGMDVCLTVERPGF
RVERRRRARSRIPLRHRVRPEETMVLLNREFGVTIV
>Archaea_Crenarchaeota_Thermoprotei_Desulfurococcales_Desulfurococcaceae_Ignicoccus_hospitalis_KIN4I
MEMSAELEVKRLEVPLPPERVEEILKRWEQQPMLKPRLAKVTVNIALGES
GERLEKAYNLLEELTGQRPVKRKAKKTIRQFGIRRGENIAVMVTLRGQRA
VEFLKKALEAVGWKIKASSFDEFGNVGFGIREHIQIPGTRYDPRVGIFGM
DVILTIERPGYRVARRRRARSKIPRRHRVTKEESMVFLAKEFGVKIEG
>Archaea_Crenarchaeota_Thermoprotei_Fervidicoccales_Fervidicoccaceae_Fervidicoccus_fontis_Kam940
MISLSTVTEEVNKFIEAWNENPMLKPRITKVTVNVSLGQGGERLAKIAEV
LKEITNQEPKLRKAKRTIRDFGIRKGENIAVAVTLRGEKATKFLKKALEA
VGNKINKDSFDDNGNVSFGIKEHISIPGVKYDPEIGVFGMDVCITIERPG
YRIKRRRVKKAKRIPRRHRVKKEEAIALLSNEFNVRIV
>Archaea_Crenarchaeota_Thermoprotei_Sulfolobales_Sulfolobales_archaeon_Acd1
MSATQVEAKKLGNTMRRVILDKVTVNIGLGESGERLQRAYNLLQELTGSK
PVYTIAKKTIREFGIRRGAPIGVKVTLRGKKAEEFLNRVLEAVGRRLKKE
SFDDYGNVAFGISEHVLIPGTKYDPEVGIFGMDVAITLRRPGYRVMLRKR
KRSGIPKRHRVTKEEAMEFLKKNFNVTIVEG
>Archaea_Crenarchaeota_Thermoprotei_Sulfolobales_Sulfolobaceae_Sulfolobus_solfataricus_P2
MAESTLPLSQNPMRKVKLSKVTVNIGLGESGDRLQKAYQLLQELTGAKPV
YTISKKTIREFGIRKGQEIGVKVTLRGAQAEEFLRKVLEAIGYRLKKSSF
DDYGNVSFGIAEHVILPGARYDPEIGIFGMDIAITLERAGYRISRRRRKK
AKIPKRHRVTKEEAMEFLRNNFNVQLVEG
>Archaea_Crenarchaeota_Thermoprotei_Sulfolobales_Sulfolobaceae_Metallosphaera_sedula_DSM_5348
MEQVTKQNPMRNVRIAKVTVNIGLGESGERLQKAYQLVEELTGAKPVYTK
AKKSIKEFDVRKGAPIGVMVTLRDEKAEEFLKRVLAAVNYKIKASSFDKH
GNVSFGIAEHVVIPGTRYDPEVGIFGLDVAITFERPGFRVSRRKRQKSRI
PDSVRVRKEEAMKFLTENFGVTIV
>Archaea_Crenarchaeota_Thermoprotei_Sulfolobales_Sulfolobaceae_Acidianus_hospitalis_W1_chromosome
MSQETVQVKKENPMRRIKIAKVTVNIGLGESGERLEKAYHLLEELTGAKP
VYTRAKKSIKEFGVRKGQLIGVKVTLRGQKGIEFLKRVLQAVGYKLKAES
FDDYGNVSFGIAEHVIIPGTKYDPEVGVFGMDIAITLERPGYRVARRKRK
TARIPKRHRISKEEAIKFLTETLGIVVV
>Archaea_Crenarchaeota_Thermoprotei_Sulfolobales_Sulfolobales_archaeon_AZ1
MAEQVQVTKNPMQSVKLAKVTVNIGLGESGERLEKAYRLLEELTGAKPVY
TKAKKSIKEFNVRKGQPIGVMVTLRGENAKEFLKKVLSAVNFRLKASSFD
NAGNVSFGIAEHVVIPGTRYDPEVGIFGMDIAITLEKPGYRVQRRKRKKS
KIGPKQRVNKEEAMNFLRETFGVTII
>Candidatus_Bathyarchaeota_archaeon_RBG_16_48_13
MSQNEATAESRKLNPTLRPKIEKVTVDVCVGESGAPLEKAIKVLKELTNQ
TPCQRNAKKSIREFGIRKGEPISCMVTLRGTKAIDFLKRVLDVVENKLPE
SSFDRFGNFSFGIKEHIEIPGTKYVPELGIIGMDISVSFIKPGIRVTRRR
IMNRRIKEGYRPTPKETIEIMREQFGVTTKSEEA*
>Archaea_Thaumarchaeota_MCG_Thaumarcheon_SCGC_AB_539_E09
LSELPPENETTSETSETTPEETASNTDEKVSEIESSIEDVEVIPSEVDAN
SDLKVEPVLVEEEVPEEEPEPIVRKFVPTGIRSMREIKIRKVVVNITTGQ
SGEPLDKAMTILENLVGQRPCTRRAKQTIRTWGIRKNEPISCMVTLRGKK
AEDLLRKGFPAVRNWINLRSFDTHGNFAFGIREHIDIPGQRYDPNLGITG
MDVMVSLERPGYRIGRKRRAKSRVGSSQRVTREEAIEFIKQRFGVEVGLP
VE
>Candidatus_Bathyarchaeota_archaeon_RBG_16_57_9
MTENPMRELRIGKVVINISVGTSGEPLDNAMTIVKQLTGQQPCQRMAKQT
IRSFNLRKKEPMACLVTLRGAAADEFLRKALQAMGRTLNSKSFDRHGNFA
FGIKEHIDIPGTRYDPRLGITGMDVMVTVERPGYGITRKKRRQAKVGSSH
RVTPEDSMRYMAEAYGVEVGVNQ*
>Candidatus_Bathyarchaeota_archaeon_RBG_13_52_12
MSTEIVETNPMRALRIGKVVVNMGVGASGDPLDHAQTIMEQLTGQKPCQR
LAKQTIRGFNIRKREPIACMVTLRGEKAESFLGKAFVAVNKKINPHSFDK
WGNFAFGIKEHIDIPGTRYDPNLGITGLDVIVTVERPGYHIDEKKHARGK
VGSNQTVTPEESMAFIRTKFGIEVVVANE*
>Candidatus_Bathyarchaeota_archaeon_RBG_13_38_9
MSDPSTKPENPMRKVKLGKVTVNIGVGKSGEPLERAKKILKQITGQAPSE
CMAKKAIKDFGVRMGEPIGCKVTLRGQKASDFLKTSLEAVNNRLPESSFD
PYGNFSFGIKEHIELRGTRYVPELGIVGMDISITLERLGYRVKRRSYHKS
SIGKSHVIGKAEAMSFVKDNFNAEIFGDEIE*
>CG_4_8_14_3_um_filter_Bathyarchaeota_42_8
MSEDEIRKTWKEQPMLKPKIEKVVVNISVGKSGEPLEKAAKVMNDLSGQT
PCKRKAKKTIREFGIRRGEPIACIVTLRKQRAMEFLKKVLPVIDNKLSKE
SFDRYGNFSFGIKEHIEIPGVKYDPEVGIFGMDVCVSLSRCGYRVKNRRS
RKAKIGSKHILTPEETMVFVKDALGLEIV*
>Candidatus_Bathyarchaeota_archaeon_RBG_13_46_16b
LSEDEIRKAWEENPMLKPKIDKVVVNIGVGKSGEPLEKAVKVLRELTNQE
PGKRKAKQSIRDFGTRKGEPIACIVTLRKQDAIDFLNKVLPVVDKKISRK
SFDKNGSFSFGIKEHIEIQGVKYDPDVGIFGMDVCVAMIRPGYRVKNRRR
KRAKIGSSHVLTPDESMVFVKDTLGVEIA*
>CG07_land_8_20_14_0_80_Bathyarchaeota_47_9
MKKVLPVVDNKLSRGCFDKHGNFAFGIKEHIELPGVKYDPEIGIFGMDIC
VAMNRAGYRVKDRRRRKSKIGSKHLLTSEEAIMFVKDTLGVEIA*
>Archaea_CP_YNPFFA_candidate_division_YNPFFA_archaeon_SCGC_AAA471_L14_GBS_N_001_23
MSETQVLEIKEERKINPMTQVKLRSVTLNISVGSNEEKLKKAMIVLEKLT
GQKPSLRRAKKTIKEFKIKRGEPIACIVTIRGKKAENLLDKLLEAVNKRL
KASSFTEFGNFSFGIKEHISIPGMSYDPSIGILGMDVCVNLEKPGYRVKY
RKRRRNKIGKNHIVKKEEAIQFIKEKFNVIIE
>Archaea_CP_YNPFFA_candidate_division_YNPFFA_archaeon_SCGC_AAA471_C03_GBS_N_001_6
MSETQVLEIKEERKINPMTQVKLRSVTLNISVGSNEEKLKKAMIVLEKLT
GQKPSLRRAKKTIKEFKIKRGEPIACIVTIRGKKAENLLDKLLEAVNKRL
KASSFTEFGNFSFGIKEHISIPGMSYDPSIGILGMDVCVNLEKPGYRVKY
RKRRRNKIGKNHIVKNS
>Archaea_CP_YNPFFA_candidate_division_YNPFFA_archaeon_SCGC_AAA471_L13_GBS_N_001_22
MSETQVLEIKEERKINPMTQVKLRSVTLNISVGSNEEKLKKAMIVLEKLT
GQKPSLRRAKKTIKEFKIKRGEPIACIVTIRGKKAENLLDKLLEAVNKRL
KASSFTEFGNFSFGIKEHISIPGMSYDPSIGILGMDVCVNLEKPGYRVKY
RKRRRNKIGKNHIVKKEEAIQFIKEKFNVIIE
>Archaea_Aigarchaeota_candidate_division_pSL4_archaeon_JGI_0000106_J15_GBS_C_001_288
MSGQTLNTSTSSLKLDNPMRRIKIEKVVVNCSEGKSGAPLERAEKIIEML
TGQRPSIRKAKKTIRGFGIHRGEPIAVMVTLRRNKAREFLQKALAAVGYK
VREENFDQHGNLAFGIREHLDIPGTKYNPELGVIGMDIIVHVSRPGRRIM
LRRRARSKIGKNHLVSKEESIRFFQEEFGVKIIS
>Archaea_Thaumarchaeota_unclassified_Thaumarchaeota_Candidatus_Caldiarchaeum_subterraneum
MDNASVELLRRPRIEKVVVNCAVGEGGARLERAQKILESLVNQKPEVRKA
RKTIRGFGIHKGEPIALRVTLRKAAAEEFLRKGLAAVNNRIKKSSIDSMG
SFSFGIKEHLDIPGTRYNPELGIIGMDVTVHLVKPGYRVSKRAYRRSKIG
MGQRVSVDEAIEFLRQMGVEVVEE
>Archaea_Aigarchaeota_Aigarchaeota_archaeon_strain_OS1
AVAEAAVREQVGKHENPMRRLRIEKVVVICLVREACARLERAAKILEMLT
GQKPSIRKAKKTIKGFGVHKGEPIAAMVTLRKEEAIEFLRRAFEAVRNTI
RAESFDEYGNFAFGVKEHLDLPGTKYDPELGIIGFDVMVHVSRPGFRVTR
RRIRRSRIPRSHRPTREEAIEFVEREFGVNVV
>Archaea_Aigarchaeota_candidate_division_pSL4_archaeon_SCGC_AAA471_F17_GBS_N_001_13
MAEAAVRERVEEQENPMRRLRIEKVVVNCSVGEAGARLERAVKILEMLTG
QKPSIRKAKKTIKGFGIHKGEPIAAMVTLRKERAIEFLKRAFEAVRNTIK
AESFDEHGNFAFGVKEHLDMPGTRYDPELGIIGFDVIVHVARPGIRVTRR
RIRRSRISRSHRPTREEAIEFVKREFGVNVV
>Archaea_Aigarchaeota_candidate_division_pSL4_archaeon_SCGC_AAA471_E14_GBS_N_001_10
MRRIRISKVVVNSAIGQGGARLEKAAKILEQLTGQKPSIRRAKKTIKGFG
IRKGEPIAVMVTLRGKKAQEFLQRALDAVGRRVRESSFDEFGNFAFGVKE
HLEFPGTRYDPELGIIGMDVIVSLTRPGERVSLRRLKRARISKRHRVTRE
EGIKYAKEVLGVTIV
>Archaea_Aigarchaeota_candidate_division_pSL4_archaeon_JGI_0000001_A7_GBS_A_001_112
MRRIRISKVVVNSAIGQGGARLEKAAKILEQLTGQKPSIRRAKKTIKGFG
IRKGEPIAVMVTLRGKKAQEFLQRALDAVGRRVRESSFDEFGNFAFGVKE
HLEFPGTRYDPELGIIGMDVIVSLTRPGERVSLRRLKRARISKRHRVTRE
EGIKYAKEVLGVTIV
>Archaea_Thaumarchaeota_Thaumarchaeota_archaeon_strain_DS1_Dragon_Thaumarchaeon
MMEQSKESNVMKRINIDKVILHIGVGQAGEKLEKAKRILQEIAEQEPSER
KAKRTIRDFGIHRGEKIAVMVTLRKKKALEILQKVLAARGNAVPVSSVDE
SGNLAFGIKEHIDIPGIKYNPEIGIFGLDVIVSLARPGYRVQRRKRCKSR
VGKEHRITKEEAIEFYRSIGVNLV
>Archaea_Thaumarchaeota_Thaumarchaeota_archaeon_strain_BS4
VALMQGQMNPMQKVRIGKVTLNIAVGKSGEALEKASKVLESLTGQKPSQR
IAKRTIRDFGIHKGEPIAVIVTLRKERAVEVLKRLLQAKGNSVKASSFDQ
LGNVSFGLKEHIDIPGMKYDPEIGIFGMDVSVSLEKAGMRVQRRRRAASS
VHIKQRVSKDEAIDFFRTVMGIEVV
>Archaea_Thaumarchaeota_Thaumarchaeota_archaeon_SCGC_AB_179_E04_GBS_N_001_221
MSTIQIAENPMRRLKIEKVVVNIGVGKSGEPLQRASMVLEELFGQKPSVR
KARKTIKDFGIRRGEPIGVVVTLRGEKAIEALKKLLQAKGNTLPASSFDE
NGSVSFGIKEHIDIPGVKYKPELGIFGMNVSAFITRPGYRVMYRRRAPSK
VGRAHRVKKEEAIEFMKSNFGVEVV
>Archaea_Thaumarchaeota_Nitrososphaerales_Nitrososphaeraceae_Nitrososphaera_viennensis_EN76
MESSMKRIAVDKVVINIGVGKSGEPMEKAKKALTELTGHQPAIRGAKKTV
RDFGIHQGEPIGAMVTLRREEAIEFLKRVIAAKKNVLKESSFDNFGNLSI
GIHEHIDIPGTKYNPEIGIFGMDVNIVLVRPGYRIARKSRKRAKVGRSHR
ITKDDAIAYFKEQYGAEVQ
>Archaea_Thaumarchaeota_Cenarchaeales_Cenarchaeaceae_Cenarchaeum_symbiosum_A.
MAGDMRKITLEKVVLNMGVGQSGNAVEVAKRALGEISGKKPCGRDAHETQ
RDFGVRKGEPIGAAVTIRGEDAGALARRLFEAKGGQVKGRSFDDFGNFSF
GIGEHIDIPGIKYDPGIGILGLDVCMTLSRPGYGIRKRSKHKARVGRSHR
ITATEAKDFVVREFGVEIV
>Archaea_Thaumarchaeota_Thaumarchaeota_archaeon_MY2
MANKDSIMKKIRLEKVVLNMGVGKSGDAIETAKKALDSISGKKSCARDAK
GTQRDWGVRKGEPIGVAVTVRGEDAGKLLQRLIDAKGKKLNGRSFDDFGN
VSFGIREHIDIPGIKYDPQIGILGLEAAVTLVRPGFGIRFRSRHKASVGK
HHRISSDEAKEFLSREFGVAFV
>CG10_big_fil_rev_8_21_14_0_10_Nitrosopumilus_33_7
MKKISLEKIVLNMGLGKSGDIILVAKKALDHISGKKSCARDAKETQREWG
VRQGEPIGVAVTIRGKDARDLLKRLLDAKANXXXXXXXXXXXXXXXXIKE
HIDIPGVKYDPQVGILGLGISVTLTRPGYGIRKRSKHKASVGKSHTIKSQ
EAKDYLVKEFGVTIV*
>Archaea_Thaumarchaeota_Nitrosopumilales_Nitrosopumilaceae_Nitrosopumilus_sp._MY1_MY1
MSQVTESPMKKITLEKVVLNMGLGKSGDIIVVAKKALDHISGKKSSAREA
KETQREWGVRQGEPIGVAVTVRGQDARDLLKRLLDAKANQINGKSFDNFG
NFSFGIKEHIDIPGVKYDPQVGILGLGISVTLTRPGYGIRKRSKHKASVG
KSHTIKSQEAKDYLVKEFGVTIV
>CG_4_9_14_0_8_um_filter_Nitrosopumilales_34_10
MSQITESPMKKISLEKVVLNMGLGKSGDIILVAKKALDHISGKKSCARDA
KETQREWGVRQGEPIGVAVTIRGKDARDLLKRLLDAKANQINGKSFDNFG
NFSFGIKEHIDIPGVKYDPQVGILGLGISVTLTRPGYGIRKRSKHKASVG
KSHTIKSQEAKDYLVKEFGVTIV*
>Archaea_Thaumarchaeota_unclassified_Thaumarchaeota_Marine_Group_I_Marine_Group_I_thaumarchaeote_SCGC_AAA160_J20
MSQTTESPMKKISLEKVVLNMGLGKSGDVIDIAKKAIEQISGKKPSTRNA
KEAQREWGVRKGEPIGVAVTVRGDDAVALFKRLLEAKGNTINGKSVDNFG
NYSFGINEHIDIPGVKYDPQIGILGLGISITLSRPGYSIRKRSKHKAHVG
KSHIITSQEAKDYFTKEFGVTVA
>Archaea_Thaumarchaeota_Nitrosopumilales_Nitrosopumilaceae_Candidatus_Nitrosopumilus_koreensis_AR1
MSQTTESPMKKISLEKVVLNMGVGKSGDVIDIARRALEQISGKKPSARNA
KETQRDWGVRKGEPIGVAVTIRGDDAKELLKRLLEAKGNTINGRAFDNFG
NYSFGIKEHIDIPGVKYEPSIGILGLGISVTLTRPGYGIRKRSKHKASVG
KSHIITNQEAKDYLVKEFGVTIA
>CG15_BIG_FIL_POST_REV_8_21_14_020_Nitrosopumilales_37_12
MSQVTESPMKKISLEKVVLNMGVGRSGDAIEIAKRALDHISGKKSCPREA
KETQRDWGVRKGEPIGVSVTVRGKEAKELLKRLFESKGNQIRGKAFDSFG
NYSFGIKEHIDIPGVKYDPQIGILGLGISVTLTRPGYNIRKRSKHKASVG
KKHIITNQEAKDYLTKEFGVTVV*
>Archaea_Thaumarchaeota_Thaumarchaeota_archaeon_SCGC_AAA282_K18
MSQTTESPMKKISLDKIVLNMGVGKSGDAIEIAKRALDQITGKKSCSRNA
KETQRDWGVRKGEPIGVSVTVRGEDAITLLKRLLDAKGDTVKGKSFDNFG
NYSFGINEHIDIPGVKYEPQIGILGLGISIALARPGYGIRKRSKHKASVG
KSHIITSQEAKDYLVKEFGVTIE
>Archaea_Thaumarchaeota_unclassified_Thaumarchaeota_Marine_Group_I_Marine_Group_I_thaumarchaeote_sp._SCGC_AAA288_K05
MSQQTENMMKKISLNKVVLNMGIGQSGERIETAKAALMQITEGKVNSRHA
KKAQRDWGVRKGEPIGVAVTVRGENAILLLKKLLEAKDNRINEKSFDNEG
NFSFGISEHIDIPGVKYDHKIGILGLDAAISLMRPGFSIKLRSKHKAKIG
KGHRITKQNAIQFMIKEFGVKTV
>Archaea_Thaumarchaeota_unclassified_Thaumarchaeota_Marine_Group_I_Marine_Group_I_thaumarchaeote_sp._SCGC_AAA008_M21
MITIRGKDATTLLKKLLEAKGNEIKEKSFDNEGNVSFGILEHIDIPGVKY
DPNIGILGLGVSVSLVRPGFNIRVRSKHKARIGKTHKITKQEAIKFMIEE
FGVATV
>Archaea_Thaumarchaeota_unclassified_Thaumarchaeota_Marine_Group_I_Marine_Group_I_thaumarchaeote_sp._SCGC_AAA288_P02
LGCKKKEPIGIMITIRGKDATTLLKKLLESKGNEIKEKSFDNEGNVSFGI
LEHIDIPGVKYDPNIGILGLGVSVSLVRPGFNIRVRSKHKARIGKTHKIT
KQEAIKFMIEEFGVATV
>Archaea_Thaumarchaeota_unclassified_Thaumarchaeota_Marine_Group_I_Marine_Group_I_thaumarchaeote_sp._SCGC_AAA288_P18
MKKIFLNKVVLNMGVGKSGDPIETGKKTLVQITGKKPNARNAKKAQRDWG
VRKNEPIGVAVTVRGDDATELLKKLLEAKDNQISERAFDSEGNFSFGIKE
HIDIPGVKYDPKIGILGLEVSASLARPGFSIKLRSKHKARVGKNHRITKD
DAIKFYTEKFGVQIV
>Archaea_Thaumarchaeota_unclassified_Thaumarchaeota_Marine_Group_I_Marine_Group_I_thaumarchaeote_sp._SCGC_AAA288_M23
LGNLGDPIEIXKKSFGAKITGKKPNARNAKKAQRDWGVRKGEPIGIAVTV
RDNDATELLKRLLMVKDNQIKEKAFDNEGNLSFGIKEHIDIPEIKYDPKI
GILGLEVSISLSRPGFNIKLRSRRKTKVGKNHRITKNDAIKFLTEEFGVK
IV
>Archaea_Thaumarchaeota_Thaumarchaeota_archaeon_SCGC_AB_663_P07
MSQQTQNLMKKISLAKIVLNMGVGKSGEPIEIGKKTLVQITGKKPNARNA
KKSQRDWGVRKGEPIGIAVTVRGNDATELLKKLLVVKDNQIAEKTFDNEG
NLSFGIKEHIDIPGIKYDPKIGILGLEVSISLARPGFNIKFNKSKAKVGK
NHRITKNDAIKFLTEEFGVKVV
>Archaea_Thaumarchaeota_unclassified_Thaumarchaeota_Marine_Group_I_Marine_Group_I_crenarchaeon_SCGC_AB_629_I23
MARLGEEFKNNIAPMLMKKFNYSNKHQVPKIKKIVINMGIGEAKDDSKVL
DKAQEELSLIAGQKAIKTTSKKAISNFKIRANMKLGVSVTLRNNVMYEFL
DRFINIALPRIRDFRGLNPKSFDGNGNYSMGIKEQIIFPEINYDKIDKVR
GMDVTICTSTLSNEEAFELLKGFNMPFPSNNREN
>Archaea_Thaumarchaeota_unclassified_Thaumarchaeota_Marine_Group_I_Marine_Group_I_crenarchaeote_sp._SCGC_AAA288_I14
MSQQTQNLMKKISLAKVVLNMGVGKSGEPIEIGKKTLVQITGKKPNARKA
KKAHRDWGVRKGEPIGIAVTVRGNDATELLKKLLVAKDNQIAEKAFDNEG
NFSFGIKEHIDIPEIKYDPKIGILGLEVSISLARPGFNIKFNKSKAKVGK
KS
>Archaea_Thaumarchaeota_unclassified_Thaumarchaeota_Marine_Group_I_Marine_Group_I_thaumarchaeote_sp._SCGC_AAA008_O18
MKKISLAKVVLNMGVGKSGEPIEIGKKTLVQITGKKPNARNAKKSQRDWG
VRKGEPIGIAVTVRGNDATELLKKLLVVKDNQIAEKAFDNEGNLSFGIKE
HIDIPEIKYDPKIGILGLEVSISLARPGFNIKFNKRKAKVGKNHRITKND
AIKFLTEEFGVKVV
>Archaea_Thaumarchaeota_unclassified_Thaumarchaeota_Marine_Group_I_Marine_Group_I_thaumarchaeote_sp._SCGC_AAA008_P02
MGVGKSGEPIEIGKKTLIQITGKKPNARNAKKSLRDWGVRKGEPIGIAVT
VRGNDATELLKKLLVVKDNQIAEKAFDNEGNLSFGIREHIDIPGIKYDPK
IGILGLEVSISLARPGFNIKFNKSKAKVGKNHRITKNDAIKFLTEEFGVT
VV
>Archaea_Thaumarchaeota_unclassified_Thaumarchaeota_Marine_Group_I_Marine_Group_I_thaumarchaeote_sp._SCGC_AAA288_D03
MSQQTQNLMKKISLAKVVLNMGVGKSGEPIEIGKKTLVQITGKKPNARNA
KKSQRDWGVRKGEPIGVAVTVRGNDAKELLKKLLVAKDNQINGKAFDNEG
NLSFGIKEHIDIPGIKYDPQIGILGLEVSVSLARPGFNVKLKSGRKTKIG
KNHRITKNDASKFLTEEFGVKIV
>Archaea_Thaumarchaeota_unclassified_Thaumarchaeota_Marine_Group_I_Marine_Group_I_thaumarchaeote_sp._SCGC_AAA288_E09
MSQQTQNLMKKISLAKVVLNMGVGQSGDPIEIGKKALEQITGKKPNARNA
KKSQRDWGVRKGEPIGVAVTVRGNDATKLLKRLLVAKDNQIMERAIDNEG
NLSFGLKEYIDIPEIKYDPKIGILGLEVSVSLARPGFNIKLRSRRKTKVG
KNHRITKNETIKFLTEEFGVQIV
>Archaea_Thaumarchaeota_unclassified_Thaumarchaeota_Marine_Group_I_Marine_Group_I_thaumarchaeote_sp._SCGC_AAA008_G03
MSQQTQNLMKKISLAKVVLNMGVGKSGEPIETGKKALEQITGKKPNPRNA
KKAQRDWGVRKGEPIGVAVTVRGNDATELLKRLLVAKDNQIMERAIDNEG
NLSFGLKEYIDIPEIKYDPEIGILGLEVSVSLARPGFNIKLRSRRKTKIG
KNHRITKNDTIKFLTEEFGVKIV
>Candidatus_Roizmanbacteria_bacterium_RIFOXYA1_FULL_41_12
MHNLLKKYQEIVRPKLKKEFDLQNDLQVPGLVKIVVNMGLNDAINNKGII
DKVIKQLRIIAGQEPSVTKSRKAISAFKLRKGMPMGLKVTLRGTRMLDFW
EKLVKIVLPRQRDFKGIADKGFDSQGNLNLGFKEQTIFPDLEYDQIDKAR
GLEITVVTSSTDKSQAKRLLEELGMPFKK*
>CG10_big_fil_rev_8_21_14_0_10_Roizmanbacteria_OP11_39_6
MNDAEKIQHIKALKKKFGYKNTHELPKILKIIVNMGLNDALKDKGVIDKG
SEQLTIITGQKPLTTIARKSISAFKLRKGVPIGLKVTLRGKRMFDFWEKL
VRIVLPRMRDFRGISVKSFDSQGNLNLGFKEQGIFPDLEYDKMDRTRGIE
ITIVTSAKVDSQAKAFLEEMGMPFEK*
>CG10_big_fil_rev_8_21_14_0_10_Roizmanbacteria_OP11_45_7
MIHTEEYKQVVEGLKKEFGYKNVHQVPKLLKIVVGMSVTEALKDKGVLEK
VAKQLEIITGQKPLITKARVSISTFKLRKGAPIGLKVTLRGARMFDFWTK
LVRIVLPRMRDFRGIDPKGFDGQGNLNIGFKEQGIFADLEYDAIDKVRGL
EVTIVTTAGTNEEAHRFMERLGMPFIGSIEKHGKNK*
>Candidatus_Roizmanbacteria_bacterium_RIFCSPHIGHO2_12_FULL_37_23
VAENLEFVGNVKKELTNTMTFKEFYYKEVVPQMKKELNIPNILAVPKIKK
VVINVGCGEAAGNKKIVDKVMEDILLISGQKPLITKARKSIAAFKIRRGL
PIGVKVTLRGKRMYDFLEKLFKIVLPRIRDFHGIPSSSFDGKGNLNIGLP
DQTLFPEIDYDKIDKIRGVEITIVTTAQTNDQAKYLLKGMGLVFEDTQNI
KN*
>Candidatus_Roizmanbacteria_bacterium_RIFCSPHIGHO2_12_FULL_44_10
MKFQEYYNKEILPQLKQELKVDNIFIVPRIEKVVINIGCGEAATDKKVID
RALEDLTLISGQKPLIAKARKSVAAFKIRKDLPIGVKVTLRGKRMYDFLE
KLFKIVLPIIRDFRGIPAKSFDGQGNVSIGFSDQTLFPEIDYDKIDKIRG
LEITIVTSSRDDQHARKLLEKMGLKFADKDSN*
>CG09_land_8_20_14_0_10_Roizmanbacteria_OP11_41_9
MSFKDFYNNEVKKKLGTELKLKNPMQTPKVTKVVVNVGAGEAVTNKGVLE
KIREQLAVITGQKPVITKARKSISAFKIRKDLPIGVKVTLRGEKMYSFLE
KVVKIVIPRLKDFRGVREKSIDSNGNLNIGFSEQTLFPEVDYDKIDKLRG
LEVTIVTNAKSHEKGKKLFQALGVPFKK*
>Bacteria_CPR_MicrogenomatesOP11_Roizmanbacteria_GWA2_OP11_nov_36_23
MSFQINYNQEIKAKLFDDLKLKNIMETPKMIKVVLNVGAGEAVESKNVIE
KVQEQLSTIAGQKAVITKAKKSVSAFKIRKGLAIGVKVTLRGKRMYEFVE
KLVKIVIPRIRDFRGIPNKNIDQHGNLNLGFPEQTIFPEIEYDKIDKLRG
LEVTIVTNAKNKEKGKKLFELLGIPFKN
>Candidatus_Roizmanbacteria_bacterium_RIFCSPLOWO2_01_FULL_44_13
MWELNMTFKDHYNQEIKKKLMVELKLKNTMEAPKPLKVVLNVGAGEAVTS
KGVLEKVQEQLATISGQRPVQTHARMSISAFKIRKGLPIGVKVTMRGRSM
WEFLEKLTKIVIPRLRDFRGIKDKNVDNHGNLNLGFSEQTIFPEIEFDKI
DKIRGLEVTVVTNAKSHEKGKKLFELLGIPFKK*
>CG_4_9_14_0_2_um_filter_Roizmanbacteria_OP11_35_15
MNFKDYYNQEVKKKLMTDVKIANIIAVPKIVKIVINVGAGEAVTNKGAID
KIKDQLATITGQRPVVTKARVSISAFKIRKGLPIGVKVTLRGKKMFDFLE
KLIKIVIPGVRDFKGISEKNLDQHGNLNLGFSEQTIFPEIDFDKIDKIRG
LEVTVVTNARSQVYGKKLFELLGIPFRKSL*
>Bacteria_CPR_MicrogenomatesOP11_Roizmanbacteria_GWC2_OP11P37_13
MNLKDYYNQEVKKKLMTDLKISNIMAVPKILKIVVNVGAGEAIASKGVLD
KIKEHLAIITGQNPVITKARISVSAFKLRKGTPIGVKVTLRGRKMESFLE
KLIKVIIPRLRDFRGISQNSIDQNGNLNIGFSEQTIFPEIEFDKIDKIRG
LEVTIVTNAKSHERGKKLFELLGIPFKK
>CG_4_8_14_3_um_filter_Roizmanbacteria_OP11_36_12
MTLKDYYNQEVKKKLMSDLKIGNIMAVPKVVKIVVNVGAGEAITSKGVLD
KIKEQIAIITGQNPVITRARISVSAFKLRKGTPIGVKVTLRGKKMDSFLE
KLIKVIIPRLRDFRGIAEKTIDQHGNLNIGFSEQIIFPEIEFDKIDKIRG
LEVTVVTNARSYENGKKLFELLGIPFKKS*
>Bacteria_CPR_MicrogenomatesOP11_Roizmanbacteria_Microgenomates_bacterium_SCGC_AAA011_L05_DUSEL_001_205
MDFKDYYNQEVVEKLKGELNLKNAMAVPKVIKIAINVGAGEAVTNKNVIE
KIQEQIMAIAGQKSVITKARISVSAFKIRKGLAIGVKVTLRGKRMYHFLE
KLIRIVIPRLKDFRGVSDKNIDQNGNLNIGFPEQIIFPEIDFDKIDKIRG
LQVTVVTNAKSKEKGKKLFEMLGIPFIK
>Bacteria_CPR_MicrogenomatesOP11_Roizmanbacteria_OP11_GWA2_32_13
MTFKDYYNQEIVEKLKKDLNLKNAMAVPKVIKIVINVGAGEAVVNKNVIE
KIQEQLTTITGQKSMITKARISVSAFKIRKGLAIGVKVTLRGKRMYHFLE
KLIKIIIPRLKDFRGVSESNIDQNGNLNIGFPEQTIFPEIDFDKIDKMRG
LQVTVVTNAKSKEKGKKLFEMLGIPFKKSS
>CG06_land_8_20_14_3_00_150_Roizmanbacteria_OP11_34_14
MTFKDFYNQEVAPKLTKEFGVKNVMAVPKIIKIAINVGAGEAVTNKNVIE
KIQEQISTIAGQKTVITKARTSVSAFKIRMGLPIGVKVTLRGKRMYHFLE
KLIRIVIPRLKDFRGIPESNIDQNGNLNIGFPEQIIFPEIDFDKIDKIRG
LQVTVVTNAKNKEKGKKLFEMLGIPFMK*
>CG22_combo_CG10-13_8_21_14_all_Roizmanbacteria_OP11_34_12
MTFKDFYNSEVAPKLTKDLGVKNLMAVPKIIKIAINVGAGEAVTNKNVIE
KIQEQISTITGQKALITKARTSVSAFKIRKGLAIGVKVTLRGKRMYHFLE
KLIKIVIPRLKDFRGIPESNVDQNGNLNIGFPEQIIFPEIDFDKIDKIRG
LQVTVVTNARNKEKGKKLFEMLGIPFKK*
>Bacteria_CPR_MicrogenomatesOP11_Roizmanbacteria_GWC2_OP11_ACD12_rel_34_23
MFRTKFVKINMSFKDYYNQEVAPKLTKELGVKNVMAVPKIIKIAINVGAG
EAVTNKNVIEKIQEQISTIAGQKSIITKARTSVSAFKIRKGLAIGVKVTL
RGKRMHQFLEKLIKIVIPRLKDFRGIPDSNIDQNGNLNIGFPEQIIFPEI
DFDKIDKIRGLQVTVVTNAKNKEKGKKLFEMLGIPFTK
>Bacteria_Firmicutes_Clostridia_Halanaerobiales_Halanaerobiaceae_Halothermothrix_orenii_H_168
MSVLAEQYKEEIVPKLMDKFDYENIMAVPRVEKVVVNVGMGELKEDPKLI
DVVVNDIASITGQKPVITRAKKSVANFKIREGMPIGAKVTLRGETMYEFL
YKLVNVTLPRIRDFRGVSPKSFDGRGNYNIGIREHIVFPEIEIDKVDKVY
GLEITIVTSAETDEEAYELLKLMGMPFNQ
>Bacteria_Firmicutes_Clostridia_Halanaerobiales_Halanaerobiaceae_Halanaerobium_sp._sapolanicus
MSVLATEYREEILPQLVEKFSYNNVMEAPKLEKVVVNVGLGDAKEDTKLL
DTVVDEVARITGQNPTVTRAKKSIANFKIREGMPVGVKVTLRGEYMYEFL
YKLINITMPRIRDFRGVSPKSFDGRGNYSLGISEHTVFPEINIDDVDNVH
GMEITIVTSAETDEEAFELLSIMGMPFKK
>Bacteria_Firmicutes_Negativicutes_Selenomonadales_Veillonellaceae_Allisonella_histaminiformans_DSM_15230
VSRLSDLYNKQIRNEMQEKFGYTNVMDIPKLEKIVINIGVGEATENTKTV
DAAASDLEAITGQKPMICKAHKSLAAWKIREGMPLGCKVTLRGERMYEFL
DRLINIALPRVRDFRGISSTSFDGRGNYAFGVKEQLIFPEIDFEKIDRVR
GMDIIVVTTAKTDEEARELLTKFGMPFKK
>Bacteria_Firmicutes_Negativicutes_Selenomonadales_Veillonellaceae_Dialister_microaerophilus_UPII_345_E_contig00002
MSRLHDLYVEQIKKSMCEKFGYTNEMEIPKLEKIVINIGVGEATENSKAV
DAAASDLAQITGQTPIICKAKKSLASWKIREGMPLGCKVTLRHEKMYEFL
DRLINIALPRVRDFRGVSAESFDGRGNYAMGVKEQLIFPEIDYEKIDRIR
GMDIIVVTTARTDEEARELLRLFGMPFKK
>Bacteria_Firmicutes_Bacilli_Lactobacillales_Carnobacteriaceae_Atopobacter_phocae_ATCC_BAA_285
MNRLQEKYNKTVVPSLIEKFGYTSIMQAPKVEKIVINMGVGDAVSNAKNL
EKAVNELTLISGQKPVVTTAKKSIAGFRLREGMPIGTKVTLRGERMYDFL
DKLVTVSLPRVRDFRGISKKSFDGRGNYTLGIKEQLIFPEISYDDVDKVR
GMDIVIVTSANTDEEAKELLLQLGMPFQK
>Bacteria_Firmicutes_Bacilli_Lactobacillales_Enterococcaceae_Bavariicoccus_seileri_DSM_19936
MNRLNQKYKETVVPSLVEKFEYASVMQVPKIEKIVINMGVGDAVSNSKNL
EKAVSELTLIAGQKPVVTTAKKSIAGFRLREGMPIGTKVTLRGERMYDFL
DKLVTVSLPRVRDFRGISKKAFDGRGNYTLGIKEQLIFPEISYDDVDKVR
GMDIVIVTTAQTDEEARELLTQLGMPFHK
>Bacteria_Firmicutes_Bacilli_Bacillales_Paenibacillaceae_Brevibacillus_brevis_NBRC_100599
MATRLKEKYTSEIVPSLMSKFNYTSIMQVPKVEKIIINMGVGEAVANAKS
LDTAIEDLQIIAGQKPVVTKAKKSIAGFKLREGMPIGAKVTLRGERMYHF
LDKLMNVSLPRVRDFRGISSKAFDGRGNYTLGLKEQLIFPEIEYDKIDKV
RGMDIVVVTSAKTDEEARELLTQMGMPFRK
>Bacteria_Firmicutes_Bacilli_Bacillales_Paenibacillaceae_Aneurinibacillus_group_Aneurinibacillus_terranovensis_DSM_18919
MAARMQETYSEKIVPALMTKFNYKSIMQAPKIEKIVLNVGLGEAVSNPKV
LDGAIRDLELITGQKPVVTRAKKSIAGFRLREGMPIGCKVTLRGERMYHF
LDKLFNVALPRVRDFRGISNKAFDGRGNYTLGLKEQLIFPEIEYDKVDAI
RGMDIVIVTTANSDEEARELLTQLGAPFSK
>Bacteria_Armatimonadetes_RBG_16_Armatimonadetes_67_12
MAGRLKERYKNDVAPKLRERFGLKNAMEAPRLEKVVINVRVGTAVSDPRQ
IDKTVEEVTIISGQKPVVTRARRSIAAFKLRQGMPIGVKVTLRGDRMYEF
LDKLFSIALPRIKDFKGVSERAFDGRGNLNLGIKEQLIFPEIEYDKVDKI
RGLDVTVVTSAANDEQARELLRGLGLPLREAGSAASGV
>Bacteria_CP_Armatimonadetes_CSP1_3
MWKSEIGIKGAVVVATRLKERYQKEVVPRLRTRFAYRNVMQVPRVEKAVV
NMRVGDAVADPRQIDKAVEELTLITGQRPLVTRAKKSIANFKLRAGVAIG
AKVTLRGDRMYDFLDKLFSVALPRIKDFKGISERAFDGRGNLNIGMKEQL
IFPEIDYDKVEKIRGMDITIVTTARTDEEARELLRLLGLPLREAAPAA
>Bacteria_Armatimonadetes_13_1_40CM_Armatimonadetes_64_14
MTEKKRTAPKGASDRAAPKAQDAKSAKAKGGAAPKPTEAAPPKKTPPAPA
APKGAEEKLSPPKAPSAEVSAPAKKPERKPAEPPKAPAGPVEPRVPARLK
VRYRQEVLPRLREQFRYRNVMEVPKLEKVVINMRVGDATTDTRFLDKAVE
ELTLIAGQKPIIPRAKKAIAAFKLRRGIPIAAKVTMRGDRMYEFVDKLFN
VALPRIKDFKGISEKQFDGRGNLNIGLREQLIFPEIDYDKVEKVRGMDVT
LVTTARSDEEGRELLRLLGLPLRQPETA
>Bacteria_Armatimonadetes_RBG_19FT_COMBO_Armatimonadetes_69_19
MTDSHERNDERKDPGKPEAGKPKEPRERRAAPKAGAPKSPRGDAAPKAEG
KTPKGEPGPKPAKDAQAPAQAPKGEAGAKAPRETAQAPKERKEGPKDRKE
AGKREGATADAAPIVRTVPVRLRERYRKEVVPRLRERFRYRNVMEVPRLE
KVVVNVRVGDATTDTRFVDKAVEELTQIAGQRPAVARARVSIAAFKLRRG
MPIATRVTLRGDRMYEFVDKLFSVTLPRIKDFKGIGERQFDGRGNLNIGV
REQLIFPEIDYDKVEKIRGMDITLVTTAKTDEEARELLKALGLPLREAGA
PGDRAAAR
>CG07_land_8_20_14_0_80_Armatimonadetes_40_9
MPEKGYVPRLKDKYKKEVVPALQKEFNYKNAMQVPALEKAVINMGVGEAV
ADAKALDSAVEELRLISGQKPLIRRAKKSVAGFKLKKGTPIGCKVTLRGK
RMYEFLDKLFNAALPRIRDFRGLSSASFDGQGNYSLGIKEQLVFPEIEYD
QVSKIRGMDINIVTTAKTDQEAKAFLKLLGLPLKV*
>Bacteria_KD3_62_uncultured_DG_56
MAQAKAKKKEKAEQAAPAEERAAPEERVVPRLKVRYQQEVVPALVRELGY
SNPLQAPRMSKVCINMGVGTAIQDSKTLEAAVEELAQISGQRPAITRAKR
SIASFRLRAKMPIGCKVTLRGDRMYEFLDRLFNAALPRIRDFRGLVTRAV
DGHGNYSLGIREQTIFPEIDLEKVDRIRGMDITLVTTAKTDQEARALLRM
LGLPLREA
>CG_4_8_14_3_um_filter_Armatimonadetes_58_9
MPRLKDRYQTEIVNQMTQQFGYSNLMEVPKLEKVVVNMGVGDAREDAKLL
DAAITDMTIITGQKPRVNRAKKSIANFKLRQGMAIGCSVTLRGDRMFEFL
DRLLNAAIPRIRDFQGLPTRAFDGRGNYTIGLKEQLIFPEIDYDSVVKVR
GMDVTIVTTAGTDEESQALLKALGVPLKDH*
>CG06_land_8_20_14_3_00_150_Armatimonadetes_66_21
MARLQQRYREEIVPQLKQQFGYGNLMQVPRLVKVVVNMGVGEAKDDAKFL
DAAVEELTIITGQKPRINRAKRSVAAFKVRTGMAIACQVSLRGLRMYEFV
DRLFNVALPRIRDFQGLPMRGFDGRGNYTIGLREQLIFPELDLDKVARVR
GMNVSLVTSANSDQEGAALLRALGLPLRAADQGTP*
>Armatimonadetes_bacterium_RBG_16_58_9
MPRLKDKYSKDVVPRLMKTFSYSNVMQAPRVAKVVVNMGVGGATQDAKLL
DSAVNDMAIITGQKAAVTRAKKSISNFKLREGMRVGCKVTLRGAMMWEFL
DRLFSIVLPRVRDFGGISPDSFDGRGNFAMGLKEQLVFPEIDYDKVDRTR
GMNIVVTTSATTDEEGRELLKALGLPFREA*
>Bacteria_Armatimonadetes_Fimbriimonas_ginsengisoli_Gsoil_348
MARKDKVQESTGPVTLPYPRAKKKQREEVIPKLVEQFKYTSVMQAPKLDK
IVINMGTGSKTKNGDKHLENSVRDMALISGQKPVITRAKKAVSNFKVREN
EEVGCKVTLRGDRMYHFFDKLTSVVLPRIRDFQGLSAKSFDGRGNYAMGL
KEQLVFPEIPYDTFDRIRGMDIIICTTAKTDEESYAFLKAMGLPLREK
>Bacteria_Armatimonadetes_Armatimonadetes_bacterium_JGI_0000077_K19_TAbiofilm_001_240
MPPKKEKAKQKEAPQAAAAQAKGEEPEPQGPAPKPRLKDVYREQVMPALT
REFGYSNVMQVPRLQKIVLNMGVGQAGQTGGDPKLLDNAMRDMTIIAGQK
PHVTRAKKSISNFKIRAGARIGCKVTLRGDRMYEFLDRFVSTALPRVRDF
QGISPNSFDGRGNFATGVREQLIFPEIEYDKIDKVRGMDIIICTSARTDE
EARSLLKGLGVPFRER
>Bacteria_Armatimonadetes_Chthonomonadetes_Chthonomonadales_Chthonomonadaceae_Chthonomonas_calidirosea_T49_EMBL_Bank_version_circular_IHQD
MARLKERYRKEVVPALMKAFGYRNVMQVPKLEKIVINMGVGRAGQTGGQY
ASELDGAMRDMATISGQKPVVTLARKSISNFKIRAGAKVGCKVTLRGDRM
YEFLDRLVNVALPRIRDFQGVSPNSFDGRGNFAMGIKEQLVFPEIDYDKI
DKVRGMDVIICTTARTDEEARALLRELGMPFRAR
>Bacteria_Chloroflexi_RIFCSPLOWO2_12_FULL_RIF_CHLX_71_12
VASALKERYEKAIREELRKRFSYDNVMRIPKVEKIVVNIGMGEAIGNQKS
MDAAAGDLATITGQRPVVTKSRRAISNFRLRIGMPIGLKVTLRGERMWSF
MEKLVNVVLPRIRDFQGVSDRGFDGRGNYTLGLKEQLVFPEIEYDKIDRL
RGLEITIVTTAKTDEEGRALLEALGMPFRASAGRAA
>Bacteria_RIF-CHLX_GWC2_RIF_CHLX_73_18
VTLRGERMWDFLERLVTVALPRIRDFRGLPGKSFDGRGNYTLGLREQLVF
PEIDYDKVDRLRGMEVSIVTTARTDEESRKLLEQLGMPFAN
>Bacteria_RIF-CHLX_RBG_16_RIF_CHLX_72_14
VSGQLRQRYQAEVVPGLQKQFGYANPMQVPRVEKIVLNIGLGEALQNAKA
VDAAVGDIGLITGQKPIVTRAKRSIAQFRVRTGNPIGVKVTLRGERMWDF
LERLTRIALPRIRDFRGVPGKSFDGRGNFSLGLREQLAFPEIDYDKVDRL
RGLEISIVTTAKTDEESKRLLELLGMPFAG
>Bacteria_RIF-CHLX_RBG_16_RIF_CHLX_70_13
MIANNLRDRYLAEAVPSLRKQFGYGNPMEVPKLDKIVVNVGLGEALTNAK
AIDAAAKDLASITGQKPIVTKAKRSIAQFRVRTGNPIGLKVTLRGQRMWD
FLERFTLLALPRIRDFRGVPGRSFDGRGNYSIGLREQIAFPEIDYDKVDR
LRGLEISIVTTAKSDEESRRLLELLGMPFAS
>Bacteria_RIF-CHLX_RBG_16_RIF_CHLX_69_14
VTSRLHERYRTEVVPALQKQFEYANPNEVPRLTKIVVNVGLGEALTNAKA
LDAALGDLTLITGQKPIVTKAKRSIAQFRVRTGNSIGAKVTLRGDRMWDF
MDRLTMLALPRIRDFRGIPGKSFDGRGNYSLGLREQLAFPEIDYDKVDRL
RGLEISIVTTAKSDEESRKLLELLGMPFAS
>Bacteria_Chloroflexi_Ktedonobacteria_Ktedonobacterales_Ktedonobacteraceae_Ktedonobacter_racemifer_DSM_44963_Krac_Contig206
MLASRLKEKYRQEVVPALHKEFNYANPMQVPGIHKVVVNIGMGEVIQNAK
AMDAAVADLATITGQRPVVTRAKRSVAAFKLREGMPIGCMVTLRGTRMFH
FLDKLINVALPRIRDFQGISADAFDGRGNYTLGLREQLVFPEIDYDKVDK
LRGMEVSIVTTARTDEEGRRLLALMGMPFKK
>Bacteria_Chloroflexi_Ktedonobacteria_Thermogemmatisporales_Thermogemmatisporaceae_Thermogemmatispora_sp._PM5
MAARLKERYLKEVAPALQKEFNYRNPMQVPRIHKVVINIGMGEAIQNAKA
MEAAVNDLSLITGQRPVITHARRSVASFKVRKGMQIGCMVTLRGERMYYF
LDKLMNVALPRLRDFQGVSPDSFDGRGNYTLGLREQLVFPEIDYDKIDKV
RGMEVSIVTTARTDEEGRRLLSLLGMPFRR
>Bacteria_Chloroflexi_RBG_16_Chloroflexi_68_14
MPARMKQRYQDEVLPALMREFGYRNVMQAPRLEKMVLNIGLGEAIQNAKA
LDAASEDLATITGQKPVITRAKRSIANFKIRQGNTIGLMVTVRGDRMWEF
LDRLLNAALPRIRDFRGVSRKAFDGRGNFSLGIREQLIFPEIEYDKVDRV
RGFQVNIITTARSDEEGTRLLELLGMPFSRS
>Bacteria_Chloroflexi_RBG_16_Chloroflexi_64_32
MAPRVKERYQEEAVPALMKEFGYGNVMQVPRPLKMTINIGLGEAVSDGKA
LDSATNDVAVISGQKPVITRARRSIANFKLREGMPIGVMVTMRGNRMWES
LDRLVNAALPRIRDFQGVSGNSFDGRGNFSLGIREQLIFPEIEYDKVDRV
RGLQVSIVTTARTDEEGKRLLELLGMPFARQ
>Chloroflexi_bacterium_RBG_13_60_13
MPPRLKERYREEVAPALMKEFGYQXXXXVPRLKKIVVNIGLGEALQNPKA
LDSASEDVAAITGQKPXXXXXXXXIANFKLRTGMPIGVTVTLRGDRMWEL
LDRMVNAALPRIRDFQGVSLYSFDGRGNYSLGIKEQVIFPELEYDKIDRI
RGLQFSMVTSARTDEEGKRLLELMGMPFAHR*
>Bacteria_Chloroflexi_Dehalococcoidia_uncultured_SMTZ_28_2
MLPRLKERYREEVVPALMKEFSYKNVMQAPRLEKITVNVGLGEAIQNPKA
LDAAADDVATITGQKPVITRAKKSIAAFKIRKGMSIGLTVTVRGDRMYEL
FDRMVNAALPRIRDFQGVSPYSFDGRGNYSLGIKEQLIFPEVEYDKIDRI
RGFQMTVVTTARTDEEGKRLLELLGMPFARS
>Bacteria_Chloroflexi_Dehalococcoidia_uncultured_DG_22
MVPRLKERYREEVIPALVKEFGYKNVMQAPRLEKIVLNVGMGEAIQNAKA
LDSAAEDVAAISGQRPVITRAKKSIAAFKVRKGMSIGLTVTVRGGRMYEL
FDRMVNAALPRIRDFQGVSPYSFDGRGNYSLGIKEQLIFPEVDYDKIDRI
RGFQVTVVTTARSDEEGKRLLELLGMPFARS
>Bacteria_Chloroflexi_Dehalococcoidia_uncultured_SMTZ_28_1
MMPRLKERYRKEVVPALMKEFGYKNVMQAPRLEKIALNVGLGEALQNPKA
LDSAAEDVATISGQRPVITRAKKSIAAFKVRQGMSIGLTVTVRGDRMYEL
FDRMVNAALPRIRDFQGVSPYSFDGRGNYSLGIKEQLIFPEVDYDKIDRI
RGFQVTVVTTARSDEEGKRLLELLGMPFARS
>Bacteria_Chloroflexi_RBG_13_Chloroflexi_54_9
VSRLKQKYQEEVVPSLMAEYDYTNPMQVPRLEKVVINIGLGEAIRDSRAL
EAASQQVAAISGQRPVITRAKKSIAGFRLRTGMPIGMKVTLRGKRMLDFL
DKLINVALPRIRDFHGVPNEAFDGRGNYTVGIKEQIVFPEIEYDKIDKIR
GLEVSIITTARSDEEGKRLLQLLGMPFSRQ
>Bacteria_Chloroflexi_RBG_13_Chloroflexi_52_14
VSRLKEKYHKEVVPAMLKEGRYKNPMQVPRLKMIVLNIGAGEAIGNPKAL
EGATSDLTLITGQHPVITRGKKSIAAFKLRTGMPIGVRVTLRGERMYEFF
DRLVSAVLPRIRDFQGVPRNAFDGHGNYTLGFKEQIMFPEIDYDKVDKVR
GLQVSIVTTASIDEDARRFLELMGMPFSR
>Bacteria_Chloroflexi_RBG_13_Chloroflexi_53_26
MEKQTLPRLKEKYRSQIVPALIKDFQYTNVMRVPRLEKVVINIGLGEAIQ
DPKALEGAERDLATISGQHAVITRARKSIAAFKLRAGMPIGMKVTLRGRR
MYEFLDRLVNAVLPRIRDFRGVSGSAFDGRGNYSLGMKDQLVFPEIDYDK
VDKARGLEITIVTTAKSNEEARRLLELLGMPFVRG
>Bacteria_Chloroflexi_RBG_13_Chloroflexi_54_8
MKKQSLPRLKQRYLQEVVPALMKEFDYDNVMEVPRLEKVVINIGLGEAIQ
NPKALEGAERDIGAISGQHPVITRSRKSIANFKLRAGMPIGLMTTLRGRR
MYEFLDRLINAVLPRIRDFRGIPRSSFDGRGNYSLGLKDQLVFPEIEYDK
VDKARGLEVTIVTTASSNEEGRRLLELLGMPLVRG
>CG15_BIG_FIL_POST_REV_8_21_14_020_Chloroflexi_46_15
MTRLKEKYLKEVVPQLKEKFSYRNIMQVPRLEKIVLSIGLGEAIQNPKAL
EAAEKDLTTIAGQKPVVTKAKKSIASFKLRTGMPIGMMVTLRGVRMYDFL
DKLINITLPRFRDFQGVLRTSFDSDGNYNLGMREQIVFPEIEYDKVDKIR
GLQVTIVTTAKTSEESMSLLELLGMPFKGKNNG*
>CG23_combo_of_CG06-09_8_20_14_all_150_Chloroflexi_45_10
MTSGLKVKYLTEVAPELKARLGYTNVMQLPRLEKIVLSIGLGEAIQNPKA
LEAAERDLTTLSGQHPVIARAKKSIASFKLRTGMPIGMMVTLRGKRMYDF
FDKLVNIVLPRFRDFRGIPRDSFDGQGNYNLGIKEQIVFPEIDYSKVDKV
RGLQVTIVTTAKDDDEARSLLELMGMPFRRSPT*
>CG_4_9_14_3_um_filter_150_Chloroflexi_45_9
MVSRLKEKYFTEVVPQLKERLGYSNVMQLPRLEKIALNIGLGETTQNPKA
LEAAERDLVAISGQHPVITRAKKPIASFKIRTGMPIGMMVTLRGKRMYDF
LDRLINIVLPRFRDFRGLSPDSFDAQGNYSIGIKEQIVFPEVDYDKVDKV
RGLEVTIVTTAKNREEARNLLAFLGMPFRRD*
>Bacteria_Chloroflexi_RBG_13_Chloroflexi_51_36
MKSRLEEKYLAEVTSQLKAGLGYNNIMQLPKLKKIVINIGLGEATQEPKA
LEAAEKDLATISGQHPVTTRSKKSISAFKLRAGVPIGMMVTLRGKRMYDF
FDKLVNVVLPRFRDFRGVSRDSFDGRGNYSLGMKEQIVFPEIDYDKVDRI
RGMEVTIITTAKNDDEARTLLELMGMPFRKT
>Bacteria_Chloroflexi_RBG_16_Chloroflexi_48_7
MSRLKEKYNKEIVPELMKKLGYDNVMKVPRVTKIILNIGLGEAVTNAKVL
EGAEKDMTAIAGQHPVMTRSKKSIANFKLRPGMPIGMRVTLRGIRMYEFL
DKLVSIVLPRIRDFQGIPRDAFDGQGNYTLGMKEQIVFPEIEYDKVDKIR
GMEIVIVTTANTDEEGRQLLTAIGMPFVKEQKVGVK
>Bacteria_Chloroflexi_RBG_13_Chloroflexi_50_10
MAEKRGFVAHVMKLLIERCILKMSRLKEKYEKEVAPELMRKFGYQNVMQV
PRLNKIVLNIGLGEAIQNAKALEGAEKDLVAISGQHPVITRAKKSIAAFK
LRAGMPIGMMVTLRGRRMYDFFDKLVSVVLARTRDFQGISGDSFDGQGNY
TLGVKEQVVFPEIDYDKVDKLRGFEIIIVTTANNNEEGRSLLESLGMPFR
RS
>Bacteria_Chloroflexi_RBG_19FT_COMBO_Chloroflexi_48_23
MSRLKERYEKEVVPELMRKFGYKNVMQVPRLNKIVLNIGLGEAIQNPKAL
EGAEKDLVAISGQHPVITRAKKAIAAFKLRAGMPIGMMVTLRGRRMYEFF
DKLVSVVLARTRDFQGISPDSFDGEGNYTLGVKEQIVFPEIDYDKVDKLR
GFEIIIVTTAASNEEGRSLLESLGMPFRRS
>Bacteria_Chloroflexi_RBG_19FT_COMBO_Chloroflexi_47_15
MSRLKEKYEKEVVPELMRKFGYENVMQVPRLNKIVLNIGLGEAIQNPKAL
EGAEKDLVAISGQHPVITRAKKAIAAFKLRAGMPIGMMVTLRGRRMYDFF
DKLVSVVLARIRDFQGVSRDSFDGEGNYTLGVKEQVVFPEIDYDKVDKLR
GFEITIVTTATSNEEGMSLLESLGMPFRRS
>Bacteria_Chloroflexi_RBG_13_Chloroflexi_48_17
MSRLKERYEKEVVPELMRKFGYKNVMQVPRLNKIVLNIGLGEATQNPKAL
EGAEKDLVAISGQHPVMTRAKKSIAAFKLRAGMPIGMMVTLRGKRMYDFF
DKLISVVLARMRDFQGVSRDAFDGKGNYTLGVKEQVVFPEIDYDKVDKLR
GFEIIIVTTAASNEEGRSLLESLGMPFRRS
>Bacteria_Chloroflexi_Dehalococcoidetes_Dehalococcoidales_Dehalococcoidaceae_Dehalococcoides_mccartyi_CBDB1
MLKVEERYTNAVPELQKFFNYGNIMQVPKLVKVVINTGVGEAVSNSKAME
TAEADIVAIAGQHPVVTRAKRSVANFKLRAGMPIGLKVTLRGQRMYDFLN
KLFFITLPRVRDFQGVPNTAFDERGNYTLGFKDHSVFPEIDFNKIEKPRG
LEICIVTTANTPEEGKKLLELLGMPFSKD
>Bacteria_Chloroflexi_Dehalococcoidetes_Dehalogenimonas_lykanthroporepellens_BL_DC_9
MAGLREKYLNETVTRLTEAYGYRNIMEVPRLTKVVINVGVGKEASSNPKV
VETVQEDLAAIAGQHPVITRSKRSIANFKLREGMPVGLKVTLRGNNMYNF
LDKLISVVLPRLRDFQGVPQDAFDGRGNYALGLKEHSVFPEIDFSKIDKI
RGLEVCIVTTAKTDAESRTLLEGIGMPFAKE
>Bacteria_Chloroflexi_RBG_13_Chloroflexi_56_8b
MSALKEKYKTEVVPELMKSFGYKNVMQVPRLEKVVLNIGLGEAISDAKAL
ESAEKDLSAITGQHPITIRSRKSIAAFKLREGMTIGMKVTLRGERMYHFF
DKLVNVALPRLREFQGVSRDSFDGRGNYTLGFKEQLAFPEMDYDKIDKVR
GLEVSIGTTAQSDDEGRQLLELLGMPFVRD
>Chloroflexi_bacterium_RBG_13_56_8b
MSALKEKYKTEVVPELMKSFGYKNVMQVPRLEKVVLNIGLGEAISDAKAL
ESAEKDLSAITGQHPITIRSRKSIAAFKLREGMTIGMKVTLRGERMYHFF
DKLVNVALPRLREFQGVSRDSFDGRGNYTLGFKEQLAFPEMDYDKIDKVR
GLEVSIGTTAQSDDEGRQLLELLGMPFVRD*
>Bacteria_Chloroflexi_RBG_16_Chloroflexi_57_8
MSQIREKYQKEVVPALQKQFGYKNVMQVPRVTKVVLNIGLGEAISNAKAL
EAAEKDLAAIAGQHPIVTRSKRSIANFRLRAGMPIGMKVTLRGERMYEFL
EKLLNAVVFRIREFQGVPRNAFDGRGSYTLAFKEQTVFPEIEYDKVDKLR
GLEVSIVTTAKTDEEGRSLLGLMGMPFSRE
>Bacteria_Chloroflexi_RBG_13_Chloroflexi_46_14
MSRMKDKYRNEVVAALKERGEYKNIMEVPRIVKVVLNIGVGEAIQNAKAL
EGAEADLAAISGQHPITTRAKKSIANFRLREGMPVGLKVTLHGERMYDFL
DKLMNTVLCRIREFQGVPRNSFDGRGNYTLAFKEQTVFPEIDYDKIDKVR
GLEVSIVTTARTDEEGRQLLEMMGMPFSTE
>Bacteria_Chloroflexi_RBG_16_Chloroflexi_51_9
MSQLKEKYKAEVAPALMERGGYKNIMQVPRLEKVVLNIGVGEAISNAKAL
EAAEKDLTSIAGQHPVTTRAKKSIANFKLRAGMPIGLKVTLRGERMYDFV
DKLINAVLCRIREFQGVPRDSFDGRGNYTLAFREQTAFPEIEYDKIDKIR
GLEVCIVTTAKTDEEGRALLTLLGMPFATE
>Bacteria_Chloroflexi_RBG_13_Chloroflexi_46_9
MAGLKEKYLKEITPKLMETKRYKNTMEVPRLEKIVIGIGLGEAITNAKAL
EGAEKDLPIITGQKPIITRSRKSIANFKLREGMPIGMKVTLRRERMYDFI
DRLVNVVLPRLREFHGIPRNSFDGRGNYTLGIKEQTIFPEIEYDKIDKVR
GLEITIVTTAKXXXXXXXXXXXXXXXFSKD
>Bacteria_Chloroflexi_RBG_16_Chloroflexi_50_9
MSRMKERYKKDVIPRLMEIGGYQNVMQVPRLEKVVINIGLGEAIQNAKAM
EGAEHDVTAITGQHPVITRAKKSIAAFRLRAGMTVGMKVTLRGERMYEFL
DKLINAVLPRMHEFQGVSPNSFDGRGNYTLGLKEQILFPEIEYDKVDKVR
GMEITIITTAEKDEDGRHLLELLGMPFAKDGVS
>Bacteria_Chloroflexi_RBG_16_Chloroflexi_60_22
MARLKEKYRKEAVPRLMEICGYKNVMQVPRLEKIVLNIGLGEAITNAKAL
EAAEADLVAICGQHPVTTRAKKSIAAFRLREGMPIGLKVTLRGQRMWDFF
DKLVNAVLPRMHEFQGVSPDAFDGRGNYTLGLKEQILFPEIDYDKIDKVR
GLEICIVTNAATDEDGRHLLELLGMPFAKDGA
>Bacteria_Chloroflexi_RBG_16_Chloroflexi_58_8
MARLKEKYRKELVPRLMELGGFKNIMQVPRLEKIVLNIGMGEAITNAKAL
EAAEQDLTAIAGQHVLTTRSKKSIAAFRLREGMPIGLKVTLRGERMYDFF
DKLVNAVLPRMHEFQGVPRDAFDGRGNYTLGFKEQTLFPEIDYDKIDKVR
GLEISVVTTAGKDEDGRHLLELLGMPFEKDGAS
>Bacteria_Chloroflexi_RBG_13_Chloroflexi_57_8
MSRLKEKYRKEVVPRLMETGGFQNVMQVPRLEKIVLNIGLGEAISNAKAL
ETAQADLQAITGQHVVITRSKKSIAAFRLRTGMPIGMMVTLRGERMYDFF
DKLVNAVLPRMHEFQGVSTDSFDGRGNYSLGFTEQILFPEIEYDKIDKVR
GLELSIITTARNDEDGKRLLELMGMPFAKDGES
>Bacteria_Chloroflexi_RBG_16_Chloroflexi_56_11
MARLKDRYRKEIVPRLMEIRGYDNIMQVPRLEKIVLNIGLGEAISNAKAM
EAAQQDLVAISGQHPVTTRSRKSIANFRLRVGMPIGLKVTLRGERMYEFF
DKLVNAVLPRMHDFQGVPTSSFDGRGNYSLGFKEQILFPEIEYDKIDKVR
GLEISIITNAGKDEDGKHLLELLGMPFTKDGAS
>Bacteria_Chloroflexi_RBG_13_Chloroflexi_52_12
MARLKEKYTKEVIPRLMEICGYTNIMQVPRMEKVVINIGMGEAISNAKAL
EAAEADLVAIAGQHALTTRSKKSIANFKLRQGMPIGLKVTLRGERMWTFF
DKLVNAVLPRMHEFQGIPGDAFDGRGNYTLGLKEQILFPEIEYDKVDKIR
GMEISFVTTARNDEDGKHLLELLGMPFAKDGEN
>Bacteria_Chloroflexi_RBG_16_Chloroflexi_50_11
MARLKDKYRKEVVPRLMEICGYKNIMQVPRMEKIVVNVGMGEAIANAKAL
ESAETDLTAITGQHVLTTRSKKAIANFKLRIGMPIGLKVTLRGERMWAFF
DKLVNAVLPRMHEFQGVAQDAFDGRGNYTLGLKEQILFPEIEYDKVDKIR
GMEISIVTSATSDEDGRHLLELLGMPFAKDGEK
>Bacteria_Chloroflexi_RBG_13_Chloroflexi_51_18
MARLKEKYTKEVIPRMMEICGYKNIMQVPRMEKIVVNIGLGEAIANAKAL
ESAEADLTAITGQHVLTTRSKKAIANFKLRAGMPIGLKTTLRGERMWIFF
DKLVNAVLPRMHEFQGVTPESFDGRGNYTLGIKEQILFPEIEYDKVDKIR
GMEISIVTTAESDEDGKHLLELLGMPFAKDGES
>Bacteria_Chloroflexi_RBG_13_Chloroflexi_51_52
MARLKDKYRKELIPRLMEICGYKNIMQVPRLEKIVVNIGMGEAISNAKAL
ESAEADLTAITGQHVLTTRSRKAIANFKLRAGMPIGLKATLRGERMWIFF
DKLVNAVLPRMHEFQGVAPDSFDGRGNYTLGLKEQILFPEIEYDKVDKIR
GMEISIITTAKSDEDGRHLLELLGMPFAKDGEN
>Bacteria_unclassified_Bacteria_Thermobaculum_terrenum_ATCC_BAA_798_1
MVPRLKQLYKEQVVPALQREFNYSNPMQVPKIEKVVLNIGLGEATQNPRA
LDAASADLAAITGQKPVITRARKSIAQFKIRQGNPIGVMVTLRGDRAWEF
LDRLINIALPQIRDFRGVSARSFDGRGNYTLGLREQVVFPEIDYDKIDKI
RGLEVSIVTTAKTDEEARRLLELLGMPFRRQQAA
>Bacteria_Chloroflexi_Thermomicrobia_Thermomicrobiales_Thermomicrobiaceae_Thermomicrobium_roseum_DSM_5159
MTAEVHERVEPRLKRLYREEVVPTLMEEFGYPHRLAVPRLEKIVLNIGLG
EAVSNQKAIDHAMNDLAAITGQRPVVTRARKSIAAFRLRKGMPIGVMVTL
RGNRMWDFLDRLIAIALPRIRDFRGVSPKSFDGRGNYTLGLREQLVFPEV
DYDKIDKVRGLEVTIVTTARTDREARRLLELLGMPFRD
>Bacteria_Chloroflexi_Thermomicrobia_Sphaerobacteridae_Sphaerobacterales_Sphaerobacterineae_Sphaerobacteraceae_Sphaerobacter_thermophilus_DSM_20745_1
MAARLRELYRNEIVPKLMAEFGYRHVHEVPRLEKIVLNIGLGEAIHNGRA
LDAAADDLATITGQRPVVTRAKRSIAGFRLRAGMPIGVMVTLRGDRAYEF
LDRLIGTALPRIRDFRGLSPRSFDGRGNYTLGLREQLVFPEIDYDKIDKV
RGLEVTIVTTAKTDEEGRRLLALLGMPFRES
>Bacteria_Chloroflexi_Thermomicrobia_Sphaerobacteridae_Sphaerobacterales_Sphaerobacterineae_Sphaerobacteraceae_Nitrolancetus_hollandicus_Lb
MVARIRQRYQEEIVPKLIEEFGYRNVHEVPKLEKIVLNIGLGEAISNGRA
LDAAINDLTLISGQKPVVTRAKKSIAAFRLRAGMPIGVMVTLRGDRMYEF
FDRLVGTALPRIRDFRGVPLKSFDGRGNYTLGLKEQLVFPEIDYDKIDRI
RGLEVSIATTAKTDEEGRRLLALLGMPFQAAS
>Bacteria_bacterium_JKG1
MPARLREKYQRDVIPALTREFGYKNPMQVPKVEKVVINIGLGEALQNPKA
LDAAVEDLTAITGQKPVVTRARKSIANFKLREGQAIGAMVTLRGDRMYEF
LDRLMNLALPRIRDFRGVSRRAFDGRGNYSIGLREQIVFPEIDYDKVDKL
RGLEVAIVTTARNDTEGYALLKHLGMPFRD
>Bacteria_Chloroflexi_Chloroflexi_Herpetosiphonales_Herpetosiphonaceae_Herpetosiphon_aurantiacus_DSM_785
MARLKDVYLKTVAPALFKDFGFKSPMQVPRITKIVINIGLGEALQNPKAV
EAAIGDLTMIAGQKPVVTRAKKSLAAFKLRQGMPIGAMVTLRNDRMYDFY
DRLVNLALPRIRDFQGLSRKSFDGRGNYSIGIREQIIFPEIEYDKVDKIR
GLEVAIVTTAPNDEQGFALLKALGMPFRD
>Bacteria_Chloroflexi_Chloroflexi_Chloroflexales_Chloroflexaceae_Roseiflexus_castenholzii_DSM_13941
MVPRLKEKYQTEVVPALMQEFQYRSVMQAPRLEKIVLNIGLGEAIQNSKA
LDAATSDLAAIAGQKPVITRARKSIAAFKVRQGMPIGVMVTLRGPRMWSF
FDRLVNLVLPRLRDFRGVSRRSFDGRGNYSLGLREQIVFPEIDYDKVDKL
RGLEVVIVTTAPDDEQGYALLKRLGMPFRD
>Bacteria_Chloroflexi_unclassified_Chloroflexi_Candidatus_Chlorothrix_halophila
MTARLREVYREEIVPAMMQEFGYKTVMQVPRLVKTKLNVGVGEAIQNAKA
LDAVVADVTAISGQKPVITRAKNSIAGFKLRQGMAVGVSVTLRGDRMYEF
LDRLINLALPRIRDFRGISRRSFDGRGNYSVGLREQIVFPEIDYDKIDKI
RGLEVSIVTTAEDDSQGYALLKRFGMPFRD
>Bacteria_Chloroflexi_Chloroflexi_Chloroflexales_Chloroflexaceae_Chloroflexus_aurantiacus_J_10_fl
MTVRLREKYQKEVVPALMEEFKFKSIMQVPRLVKIVVNVGVGEAVQNAKA
IEAAVNDLATITGQKPVVTRAKKSVASFKLRAGMPIGAMVTLRGDRMYDF
LDRLCSLALPRIRDFRGVSRSSFDGRGNYSLGLREQIVFPDIDYDKIDKI
RGLEVAIVTSAPNDEQAYALLKRLGMPFRD
>Bacteria_Chloroflexi_Chloroflexi_Chloroflexales_Oscillochloridaceae_Oscillochloris_trichoides_DG6_OSCTcontig_003
MTVRLREKYLSEIVPALMQEFKYSSVMQVPRLTKVVVNIGVGEAVQNSKA
LDAAVADLTTITGQKPVITKAKKSIASFKLREGMAIGTMVTLRSERMYDF
LDRLVNLALPRIRDFRGVSRSSFDGRGNYSLGLREQIVFPDIDYDKIDKI
RGLEVVIVTTATDDEQAYALLKRLGMPFRD
>Bacteria_Chloroflexi_RBG_16_Chloroflexi_57_9
MAKRLKVRYQEDIVPALMQEFDYKNVMQVPKVTKVVVNIGMGEALQNAKA
LDAATKDLVAITGQKPIITRAKKSIAGFKLRAGNPIGVKVTLRGQRMYDF
LDRLVSIALARTRDFRGVPSDAFDGRGNYTLGLREQLIWPEIDYDQIDKV
RGMEVSIVTTAKSDQEGRRLLQLMGMPFKK
>Bacteria_Chloroflexi_RBG_16_Chloroflexi_56_8
MAKPEQGKPEGKKEKEQKGAAPKGGEKGAQQKGAQPKGDAKGAPKEAKPA
KPSAPPRLRVRYRGEILATMMREFSYSNTMQAPRVTKVIVNIGMGEAIAN
AKALDAAVKDMTAITGQKPIVIKAKKSIATFKLREGMPIGLKVSLRGDRM
YQFLDRLMSIALPRTRDFRGVPRDAFDGRGNYTLGLREQLIWPEIDYDQI
DKVRGMEVSIVTSAKTDEEARRLLQLMGMPFAH
>Bacteria_Chloroflexi_Anaerolineae_uncultured_SMTZ_84
MPRMPRLKQRFISDIIPAMQREFGYQNVMQVPKPVKVVVNIGLGEALQNA
KALDAATGDLAAITGQRPVITRAKKSIATFRLREGNPIGAKVTLRGNRMY
DFLDRLFNVTLPRVRDFRGVSPDSFDGRGNYTLGLREQLVWPEIDYDKID
KVRGMEITIVTTAETDEEARFLLRLLGMPFSRTLGVM
>Bacteria_Chloroflexi_RBG_13_Chloroflexi_56_8
MPRLKDLYREEIVPAMQERFSYQNVMEVPRLEKVVVNVGVGEALQNAKAL
DAVVADMSIITGQRPVITRARKSIAIFRLREGNPIGAKVTLRGNRMYDFL
DRLINIALPRQRDFRGVSRDAFDGHGNYTLGLQEQLIFLEISYDTIDKIR
GLEVTIVTSAKTDEEALYLLELLGMPFMSRAQAA
>Bacteria_Chloroflexi_RBG_13_Chloroflexi_56_8b
MSALKEKYKTEVVPELMKSFGYKNVMQVPRLEKVVLNIGLGEAISDAKAL
ESAEKDLSAITGQHPITIRSRKSIAAFKLREGMTIGMKVTLRGERMYHFF
DKLVNVALPRLREFQGVSRDSFDGRGNYTLGFKEQLAFPEMDYDKIDKVR
GLEVSIGTTAQSDDEGRQLLELLGMPFVRD
>Bacteria_Chloroflexi_Caldilineae_Caldilineales_Caldilineaceae_Caldilinea_aerophila_STL_6_O1_DSM_14535
MSEQQRSRPAPRLKVRYREEVVPALVKEFNYRSVMQAPRIEKISVNIGLG
EALQNSKALEFAANDLATITGQKPVITKARRSIAAFKLREGMPIGLKVTL
RGDRMWDFLDRLINVVLPRQRDFQGVSPDSFDGRGNYSLGLREQLVFPEI
NYDKIDKIRGMEITIVTTAKTDEEARRLLALLDMPFKR
>CG2_30_FULL_Chloroflexi_64_16
MSPRFGVRLGVCMAMPRLLERYRNDVVPAMEKEFGYHNTMRVPHVVKVVL
NIGMGEALENAKSLDAAARDMSIIAGQKPVFTKAKKSIAAFKLREGNTIG
VTVTLRSERMWSFLDRLMNIALPRQRDFRGVSPDSFDGRGNYSLAFREQL
VWPEIDYDKVDKIRGMAVTIVTTAGTDEEGRRLLQLLGMPFRQHVGG*
>Bacteria_Chloroflexi_Thermoflexia_Thermoflexales_Thermoflexaceae_Bacterium_sp._JAD2_Draft_Genome
MAEATTKVIPRLKQRYLEEVRPALMREFGYRNIMEVPRVWKVVVNVGVGE
AVTNPKALDYAVQNIATITGQKPLVTKARKSIAAFKLRAGRPIGVKVTLR
GDRMWAFLDRLFNVALPRIRDFRGVSPDSFDGRGNYTLGLREQLVWPEID
YSQVDKVRGMEITIVTTAKTDAEARRLLELLGMPFRKG
>Bacteria_Chloroflexi_Anaerolineae_uncultured_SG8_19
MIQELAVIEKGFDMVQKPLQEQYKDEIVPTLMKEFRYKSVMQVPALQKIV
VNVGIGEALENAKAIDFAMNDIQLITGQKPVVTKAKKSIAGFKLREGRPI
GVKVTLRGERMWSFFTRLVHVALPRTRDFQGVSPDSFDGRGNYSLGLSEQ
LIFPEIDYDEIDKIRGMEVSIVTTAQTDEEGRVLLTHLGMPFRLQTVAEV
V
>Bacteria_Chloroflexi_RBG_13_Chloroflexi_66_10
FDGRGNYTLGLREQLIFPEIEYDKIDKIRGLEVTVVTTAPNDEQGRRLLM
LRGRPFVRGA
>Bacteria_Chloroflexi_RBG_13_Chloroflexi_68_17
MGHPMQERYRKEIMPALMKEFGLDNVMQVPRLHKVVVNVGVGEAIDNAKA
LEAAVADVGAITGQKPIVTKARRSIANFKLREGRAIGVKVTLRGERMWSF
VDRLVNVALPRTRDFRGVTPDSFDGRGNYTLGVREQLIFPEIDYDKIDKI
RGFEVTLVTTAPNDQQGRRLIEMLGMPFGRRA
>Chloroflexi_bacterium_RBG_19FT_COMBO_62_14
MAHHLRERYQADHVPALMKEFGLDNPMQVPKLEKIVVNVGVGEALDNAKA
LDSAVEDIATITGQRPVVTKARKSIANFKLREGRSIGLKVTLRGERMWSF
YDRLVNVALPRTRDFRGVSPNSFDGRGNYTLGVREQLIFPEIVYDKIDKI
RGFEVSIITTAPDDEQGRRLLQLLGMPFRRSEPNV*
>Bacteria_Chloroflexi_RBG_16_Chloroflexi_48_8
MSHYLKEHYQNEAVPAMMKEFNLSNVMQVPKVKKIVVNVGVGEALDNAKA
LDAVVEDISVITGQRPIITKARKSIASFKLREGRSIGVKVTLRGEKMWSF
LDRLMNIALPRTRDFRGISPNSFDGRGNFTLGVLEQLIFPEIDYDKIDKI
RGFEITVVTTAPDDQQGRRLLQLLGMPFVRGEQYG
>Bacteria_Chloroflexi_Anaerolineae_uncultured_SMTZ_63
MAHHLKEWYQNEVISMMMKDFGLDNPMQVPRIEKIVVNIGVGEAIDNAKA
LDAAVEDVATITGQKPIVTKARKSIATFKLREGRSIGVKVTLRGDRMWSF
FDRLINVALPRTRDFRGVSPNSFDGRGNYTLGLREQLIFPEIDYDKIDKI
RGFEVTIVTSAPDDEKGRRLLEMLGMPFGRGAVYG
>Bacteria_Chloroflexi_RBG_16_Chloroflexi_63_12
MYRIQERYQKEIVPQLMREFTFKNVMQVPRIKKVVVNIGVGSETQTDSKA
LDAAVSDLIIVTGQKPVVAKARKSIANFKLREGKPIGVKVTLRGQRMWSF
LDRLMNVALPRVRDFRGVSSEAFDGRGNYTLGLREQLVFPEIEYDKIDKL
RGMEITVVTSAHTDDEGRRLLQLLGMPFSKRGA
>Bacteria_Chloroflexi_RBG_16_Chloroflexi_64_43
MAHNLLERYRTDIVPALRRDFGYTNPMQVPQVRKIVVNIGLGEALDNPKA
LEAAVGDLTIIAGQKPVVTKARKSIANFKLREGRVIGAMVTLRGERMWSF
LDRLMNVALPRVRDFRGVPEDSFDGRGNYTLGLREQLIFPEIQYDKIDKA
RGFEVTIVTSARNDEEGRRLLQLLGMPFRKGA
>Bacteria_Chloroflexi_RBG_13_Chloroflexi_60_9
MTHYLHDRYRKEVVPVLQREFSYSNVMQIPRLRKVVLNVGCGEAIDNPKA
LEATVGDVTAIAGQKPVVTKAKKSVANFKLREGKEIGVTVTLRGERMWSF
LDRLMNVALPRVRDFRGVSPDAFDGRGNYTLGLKEQLIFPEIQYDKIDKV
RGFEVTIVTSAQNDQEGRRLLQLMGMPFQKG
>Bacteria_Chloroflexi_Anaerolineae_Anaerolineales_Anaerolineaceae_Anaerolinea_thermophila_UNI_1
MNRLKEYYQKEVVPALMKSLGLDNVMQVPKIQKVVVNIGLGEALDNPKAL
EAASADLMAITGQKPVITKARKSIAAFKLREGRAIGAKVTLRGERMWSFL
DRLMNVALPRVRDFRGVSRDAFDGRGNYTLGLREQLIFPEIEYDKIDKIR
GMEITIVTTAKSDDHAAALLEMLGMPFRKG
>Bacteria_Chloroflexi_GWB2_Chloroflexi_54_36
MNIMKERYQKEVAPALLKELNLSNVMEVPRVTKVVVNIGLGEALDNPKAL
EAASGDLAKITGQKPVITKARTSIAAFKLREGRAIGTMVTLRGERMWAFL
DRLMNIVLPRVRDFRGVSAEAFDGRGNYTLGLREQIIFPEIDYDKVDKVR
GMEITVVTTARSDDQAAKLLQLLGMPFRKD
>Bacteria_Chloroflexi_GWC2_Chloroflexi_49_37
MNKMKEKYQKEIVPALTKTFEYKNNMEVPRIAKVVVNIGMGSEMENAKAI
EAAVADLAKITGQKPIVTKARKSIAAFKLREGRIIGTKVTLRGERMWSFL
DRLINVALPRVRDFRGVSPDAFDGRGNYTLGLKDQLVFPEIEYDKIDKLR
GMEITIVTTARSDDHGRLLIQLFGMPFRKEA
>CG2_30_FULL_Anaerolineae_58_95
MNKLKEKYQQEIVPALAKAFQYKNVMQVPRLEKVVLNIGLGEAMDNAKAL
EAAVSDLTQITGQKPIMTKARMSIANFKLREGRIIGAKVTLRGERMWSFL
DRLLNVALPRVRDFRGVSPDAFDGRGNYTLGLRDQLVFPEIEYDKIDKLR
GLEVTIVTTAGSDDHARLLLQLLGMPFRKEA*
>CG2_30_FULL_Anaerolineae_57_67
MNRLKERYLKEVVPALNKAFQFRNAMEVPRIQKVVVNIGLGEAMDNSKVM
EAAVGDITTITGQKPIQTKARKSIANFKLREGHVIGVKVTLRGERMWSFL
DRVLSIALPRVRDFRGVSPDAFDGRGNYTLGLRDQLIFPEIEYDKIDKLR
GMEITIVTTAQNDEHSRAMLKFLGMPFRKDA*
>Bacteria_Chloroflexi_RBG_16_Chloroflexi_51_16
MNRMQERYRKEVAPALFKAFGMKNVMQVPSIEKIVVNIGIGEALDNPKAL
ESATSDLMQITGQKPVQTKARKSIANFKLREGRLIGAKVTLRGDRMWAFL
DRLLNIALPRVRDFRGVSANAFDGRGNYTLGLKDQLVFPEIDYDKIDKMR
GMEITIVTSARDDERAHALLQLLGMPFGKKEA
>Bacteria_Chloroflexi_RIFOXYC12_FULL_Chloroflexi_59_14
MNRMIERYQNEAVPALKKAFSYKNVMQVPRIEKVVVNIGVGEALDNKKAL
EFAVADLTTITGQKPIQTKARKSIANFKLREGSIIGTKVTLRGPRMWAFL
DRLLNVALPRVRDFRGVSADAFDGRGNYTLGLKDQLVFPEIEYDKIDKLR
GMEVTIVTTAQNDDEARALLQLLGMPFGKKEA
>CG1_02_FULL_Anaerolineae_58_13
MNKMIERYQNEAVPALKKAFSYKNVMQVPRIEKVVVNIGVGEALDNKKAL
EFAVADLTTITGQKPIQTKARKSIANFKLREGSIIGTKVTLRGPRMWAFL
DRLLNVALPRVRDFRGVSADAFDGRGNYTLGLKDQLVFPEIEYDKIDKLR
GMEVTIVTTAQNDDEARSLLQLLGMPFGKKEA*
>Bacteria_Chloroflexi_RBG_19FT_COMBO_Chloroflexi_55_16
MTHYFKQRYQDEIVPTLMQSLGLDNVMEVPRLQKVVVNIGVGEALDNAKA
LDAAVADLTKVAGQKPIVTKARKSIANFKLREGRAIGVKVTLRGERMWSF
LDRLINVALPRVRDFRGISPNSFDGRGNYTVGLREQLVFTEIDYDKIDKI
RGLEITIVTSAKTDEAGKQLLNMLGMPFRKEG
>Bacteria_Chloroflexi_RBG_16_Chloroflexi_52_11
MSHVLRERYQEEIVPALLKSLNLMNTMQVPRIRKVVVNVGIGEALENAKS
LDAAVSDIVLITGQKPIITKARKSIANFKLREGRQIGVKVTLRGERMWAF
LDRLMNIALPRVRDFRGVSANAFDGRGNYTLGLREQLVFPEIEYDKIDKL
RGLEISIVTTARNDEEGRQLLQMLGMPFKKEG
>Bacteria_Chloroflexi_RBG_16_Chloroflexi_54_18
MSQILKERYQKEVVPALMKSLSLENIMQVPRVEKVVVNIGLGEALDNPKA
LDAAVSDVTQITGQKPVITKARMSIAAFKLREGRSIGVKVTLRGERMWSF
LDRLMNVALPRVRDFRGISPNSFDGRGNYTLGLREQLVFPEIEYDKIDKL
RGMEVAIVTTAGNDDHGRQLLQMLGMPFRKEG
>Bacteria_Chloroflexi_RBG_16_Chloroflexi_57_11
MSHVLKERYQNEVVPALMKTLNLDNVMEVPRVEKVVVNIGLGEALENAKA
LDAAVVDLTAITGQKPIVTKARKSIANFKLREGRAIGAKVTLRGDRMWSF
LDRMMNIAMPRVRDFRGISADSFDGRGNYTLGLREQLVFPEIEYDKIDKL
RGLEVTIVTSARNDDHGRQLLRLLGMPFRKEG
>Bacteria_Chloroflexi_RBG_19FT_COMBO_Chloroflexi_56_12
MSHRLQEHYKKEIAPALQKAIGVDNVMQIPRITKVVVNIGVGEALDNAKA
LDAAVGDLTKIVGQKPIVTKARKSIANFKLREGRTIGAKVTLRGERMWSF
LDRLVNVALPRVRDFRGVSADAFDGRGNYTLGLREQLVFPEIEYDKIDKL
RGLEISIVTTXXXXXXXXXLLRMFGMPFTKEGA
>Bacteria_Chloroflexi_RBG_19FT_COMBO_Chloroflexi_47_9
MTHYLKERYQKDIAPALEDAIGTDNVMQIPRISKVVVNIGVGEALDNAKA
LEAAVADLTLITGQKPIITKAKKSIANFKLREGRQIGVKVTLRGDKMWSF
LDRLMNIALPRVRDFRGISPNAFDGRGNYTLGLREQLVFPEIEYDKIDKL
RGLEISIVTTARNDDESRQLLQMLGMPFRKEGI
>Bacteria_Chloroflexi_RBG_19FT_COMBO_Chloroflexi_49_13
MTHYLKERYQKEIAPALEAAIGTDNVMQIPRITKVVVNIGVGEALDNAKA
LEAAVADMTLITGQKPIITKAKKSIANFKLREGRQIGVKVTLRGERMWSF
LDRLMNIALPRVRDFRGISPNAFDGRGNYTLGLREQLVFPEIEYDKIDKL
RGLEISIITTARNDDESRQLLLMLGMPFRKEGI
>Bacteria_Chloroflexi_RBG_13_Chloroflexi_50_21
MTHYLKERYQKEIAPALEAAIGTDNVMQIPRISKVVVNIGVGEALDNAKA
LEAAVSDLTLITGQKPIITKAKKSIANFKLREGRQIGVKVTLRGERMWSF
LDRLMNIALPRVRDFRGISPNAFDGRGNYTLGLREQLVFPEIEYDKIDKL
RGLEVSIITTARNDDESRQLLQMLGMPFRKEGI
>Bacteria_Chloroflexi_RBG_16_Chloroflexi_54_11
MWSFLDRLINVALPRVRDFRGISPNAFDGRGNYTLGLREQLVFPEIEYDK
IDKLRGLEISIITTARNDDESRQLLQMLGMPFRKEGI
>Chloroflexi_bacterium_RBG_19FT_COMBO_50_10
MTHYLKERYQNEIAPSLKEAIGTDNVMQIPRITKIVVNIGVGEALDNAKA
LEAAVSDLTLITGQKPIITKAKKSIANFKLREGRQIGVKVTLRGERMWSF
LDRLMNIALPRVRDFRGISPNAFDGRGNYTLGLREQLVFPEIEYDKIDKL
RGLEVSIITTARNDDESRQLLQMLGMPFRKEGI*
>Bacteria_Chloroflexi_RBG_16_Chloroflexi_47_49
MTHYLKERYQNEIAPSLKEAIGTDNVMQIPRITKIVVNIGVGEALDNAKA
LEAAVSDLTLITGQKPIITKAKKSIANFKLREGRQIGVKVTLRGERMWSF
LDRLMNIALPRVRDFRGISPNAFDGRGNYTLGLREQLVFPEIEYDKIDKL
RGLEVSIITTARNDDESRQLLQMLGMPFRKEGI
>Bacteria_CP_novel_BJP_IG2158_Novel_57_21
MKQVEKETSRRVPRLKVDYEEEIAPALMERFELTNKLRAPRPVKVTVNMG
IGEGTTNPKAVEAAAGDLAVITGQRPVIIKARRSVAGFKLRAGMIVGCKV
TIRGDRMYEFLDRLLSIALPRVRDFRGLSRNSFDGHGNYSMGLSEQVIFP
EIDYDKIDRVRGMDITVVTTARTDEEGEALLEALGFPFKTNQEAKVG
>Actinobacteria_bacterium_RBG_13_55_18
MAARLKERYREEIIPALRERFGYGNDLEVPRLEKIVVNMGVGEGAHDPKA
IDAAMKDMGIITGQKPKLNRAKKSVAGFKLRAGMSIGCKVTLRGDRMFEF
LDRLTSVAIPRVRDFRGLNPRSFDRAGNFNMGLDEQLVFPEIDYDSIDKI
RGMDITMVTTAKSDEEGLALLEAFGMPFRSR*
>CG_4_10_14_0_8_um_filter_cor_Actinobacteria_50_43
MAEAKGKKAKEAKETKSSKETKKPKKPKEPKEPKKTQKKAEAGKAKAGNG
GINPRLKERYFKEILLAMLKDRGYKNTMQVPRVEKIVLNMGVGEATQNAK
ALDAAVEDLQIITGQKPIIRRAKKSIAGFKLRENMPIGTKVTLRGARMYE
FLDRLLSTALPRIRDFRGLSPKSFDGRGNYSFGVTEQLIFPEIEYDKVDK
IRGMDITIVTTAKTDEEGRDLLKRFGFPFKEK*
>Actinobacteria_bacterium_RBG_19FT_COMBO_36_27
MRPRLKEKYIKEIIPRMLKEYKFKNVMEVPGIEKICINMGVGSATQNIKE
LETASQELAIISGQKPVITKARKSIAGFKVREGNPIGCMVTLRGNRMYEF
LDRLLNVAIPRIRDFRGLSKKSFDGYGNYTVGIKEQLIFPEVNYDSILSV
KGMNVTITTTAKSNEEAQFLLEEFGFPFKK*
>CG08_land_8_20_14_0_20_Actinobacteria_35_9
MEPRLKEKYKKEIIPKMLKNRKFNNVMEVPRINKITVNMGIGSAIQNIKE
LESASQDLAKIAGQKPVITKARKSVAGFKLRQGNPIGCMVTLRGKRMYEF
LDRLLSIAIPRIRDFRGLSKKSFDGSGNYTIGIKEQLIFPEVEYDSILSV
KGMNITITTSAENDDEALFLLEEFGFPFKK*
>Bacteria_Actinobacteria_Actinobacteria_Rubrobacteridae_Rubrobacterales_Rubrobacterineae_Rubrobacteraceae_Rubrobacter_xylanophilus_DSM_9941
MARLKDRYRQEVAPALKERFGIDNPMRVPTLEKIVVNMGVGEAAQDSRKL
DGAMEDLARITGQKPQVRRARKSIAGFKIREGMPVGARVTLRGERMWEFL
DRLISVALPRVRDFRGVSPDSFDGRGNYALGVREQLIFPEISYDAVDSVR
GLDIAIVTTAETDEEARELLRLLGMPFRPN
>Actinobacteria_bacterium_RBG_16_64_13
MAVPRLKERYHTDIVPAMRDRFGYANVMQVPKVTKLTLNMGIGEGTHDAK
VLEEAATQLGQITGQKAQIRRARKSVANFKLRAGMP*
>Actinobacteria_bacterium_RBG_13_63_9
VSTALPRIRDFRGVAPGSFDGRGNFNLGVREQIIFPEIDYDKIDRIRGLD
IAITTTAKTDDEGRALLKLLGMPFRES*
>Actinobacteria_bacterium_RBG_16_68_12
VTVTAPTLETYVPRLKQRYDAEIRAQLKEELELPSVMQVPRVTKVTLNMG
VGEAKTDAKALDAAIDELTVISGQRAQVRRAKKSIASFKLREGMPVGARV
TLRGARMYEFLDRLASIALPRIRDFRGLDPGAFDGRGNYSIGIREQIIFP
EVDYDKVPSIRGLDVSITTSAQSDEHGHALLAALGLPFAGERREAS*
>Bacteria_Actinobacteria_Actinobacteria_Rubrobacteridae_Thermoleophilales_Thermoleophilaceae_Thermoleophilum_album_ATCC_35263
MEAGVAVKPRLRERYEREVRPRLQERFGYRNPMQVPGLEKIVLNMGVGDA
KQDANVLESAITQLAQIAGQRPNVRRAKRSIAGFKLRAGMPVGVTVTLRR
ARMWEFLDRLTTIAIPRIRDFRGLDPRSFDGRGNYTFGIREQIIFPEVDY
DSIDQVRGLDVTIVTTAATDEEAFALLSELGMPFRAGGPDSGSGATSDAP
SNNS
>Bacteria_Actinobacteria_Actinobacteria_Rubrobacteridae_Solirubrobacterales_Patulibacteraceae_Patulibacter_sp._I11
MSATTTARLKTRYLEEIRPQLFEQGGYSSVMQVPRLEKITLNMGLGEAKQ
DNKTFAAATEQLAAIAGQQPSVRRARKSIAGFKLREGMPVGAAVTLRGER
MYEFLDRLLSIALPRVRDFRGLKTTSFDGRGNYSIGVREQIIFAEIDYDA
IDQIRGLDINITTTAKTDGEAFALLQAFGFPFSREGKRPEGAPPPLDPST
TTQGS
>Bacteria_Actinobacteria_Actinobacteria_Rubrobacteridae_Solirubrobacterales_Conexibacteraceae_Conexibacter_woesei_DSM_14684
MPARLKERYVNEIRPSLVEQFSYSSPMQAPKITKITLNMGVGEAKQDSKQ
LDQATEQLAAIAGQKPSVRRARKSIAAFKLREGMPVGLSVTLRDDRAYEF
LDRLLSIAIPRIRDFRGLNPRSFDGRGNYSMGVREQVIFPEIDYDKVDQV
RGLDITFTTTAETDDEAFALLNSFGMPFAKDGRPGGAAVTTGS
>Bacteria_Actinobacteria_Actinobacteria_Rubrobacteridae_Solirubrobacterales_Solirubrobacteraceae_Solirubrobacter_soli_DSM_22325
MARLKDRYNDEIRDALVAKFGYSTPMQAPRLLKVTLNMGVGEAKQDSKML
EAALGQLADIAGQKPNIRRARKSVAAFKLREGMPVGLTVTLRDQRAYEFI
DRLTSVALPRLRDFRGLNPKSFDGRGNYNMGIKEQVIFPEIDYDTVDQVR
GLDVAFTTSARSDREAFALLDALGMPFARDGRPKEYESIAGREPVAA
>Bacteria_Actinobacteria_Actinobacteria_Coriobacteridae_Coriobacteriales_Coriobacterineae_Coriobacteriaceae_Collinsella_intestinalis_DSM_13280
MAEEKYIPRLKTKYNDEVKQLMQDKFQYENVMMIPKFEKIVVNMGVGEAA
TDSKAIDGAVRDLRVITGQQPMVTRARKSIASFKLRAGMPIGAKVTLRGD
RMWEFFDRLTSVAIPRIRDFRGISAKSFDGRGNFSMGVTEQLIFPEVDFD
SVDHTRGMDITIVTTAKTDEEAKALLDAFGFPFKK
>Bacteria_Actinobacteria_Actinobacteria_Coriobacteridae_Coriobacteriales_Coriobacterineae_Coriobacteriaceae_Coriobacterium_glomerans_PW2_DSM_20642
MAEEKSNEASAKAPASKAAEKKPAKAKAKSRTAAGKAAEATSAGSSAAAQ
DKYVPRLKVRYLEEVKDQMREQFGYKNVMEIPKFEKIVVNMGVGEAATDS
KAIEGAIRDLRTITGQQPMVTRARKSIAAFRLRAGMPIGAKVTLRADRMW
EFLDRLMSVAIPRIRDFRGVSTKSFDGRGNFSMGVTEQLIFPEISYDSID
HTRGMDITFVTTAKTDEEAKALMGAFGFPFQK
>Bacteria_Actinobacteria_Coriobacteriia_Coriobacteriales_Coriobacteriaceae_Enorma_massiliensis_phI
MAEEKYVPRLKTKYLNEVKGQLQEKFQYKNVMMIPKIEKIVVNMGVGEAA
TDSKAIDGAVRDLRAITGQQPMVTRARKSIASFRLRAGMPIGAKVTLRGD
RMWEFLDRLTAVAIPRIRDFRGISPDSFDGRGNFSMGVTEQLIFPEIDFD
SIDRQRGMDITIVTTAKTDEEGRALLDGFGFPFKK
>Bacteria_Actinobacteria_Actinobacteria_Coriobacteridae_Coriobacteriales_Coriobacterineae_Coriobacteriaceae_Olsenella_uli_DSM_7084
MAESYVPRLKTAYVSTVRDELQKQFQYKNVNMIPKIEKIVVNMGVGEAAT
DSKAIDGAVSDLRAITGQQPMVTRARKSIATFHLRAGMPIGAKVTLRGDR
MYEFLDRLIAIAIPRIRDFRGISTKSFDGHGNFSMGVTEQLIFPEIDYDK
IDRTRGMDITIVTTAPTDEEGKALLDAFHFPFKRD
>Bacteria_Actinobacteria_Actinobacteria_Coriobacteridae_Coriobacteriales_Coriobacterineae_Coriobacteriaceae_Atopobium_parvulum_DSM_20469
MADEKYTPRLKELYYASVRDALKEKFGYTNVNQIPKFEKIVVNMGVGEAA
TDAKAIDGAVNDLRTITGQQPLVTHARKSIATFKLRQGMPIGAKVTLRGD
RMWEFLDRLIAVAIPRIRDFRGISTKSFDGRGNFSMGVTEQLIFPEIDFD
KVDHTRGMDITIVTTANTNEEGKALLEAFHFPFKQD
>Bacteria_Actinobacteria_Actinobacteria_Coriobacteridae_Coriobacteriales_Coriobacterineae_Coriobacteriaceae_Atopobium_rimae_ATCC_49626
MAEKKYVPRLKEEYYQTVRDALQKQFGYANVNQIPKFEKIVVNMGVGEAA
TDAKAIDGAVSDLRTITGQQPLVTHARKSIATFKLRQGMPIGAKVTLRGD
RMWEFLDRLISVAIPRIRDFRGISAKSFDGRGNFSMGVTEQLIFPEIDFD
KIDHTRGMDITIVTTATTDEEGKALLQAFHFPFKQD
>Bacteria_Actinobacteria_Actinobacteria_Coriobacteridae_Coriobacteriales_Coriobacterineae_Coriobacteriaceae_Slackia_heliotrinireducens_DSM_20476
MATPRLKEKYQNEIIAKLEKELNIDNINKVPRLEKIVVNMGVGEAASDSK
QLDAAMNDMRIITGQQPCVTRAKKSIAAFHIRQGMAIGCKVTLRGDRMWE
FLDRLLSMALPRVRDFRGIPTTSFDGRGNYTLGVTEQLIFPEIEYDKIDR
TRGMDITFVTTAENNEAAKALLDALGFPFKK
>Bacteria_Actinobacteria_Actinobacteria_Coriobacteridae_Coriobacteriales_Coriobacterineae_Coriobacteriaceae_Slackia_piriformis_YIT_12062
MATPRLKEKYTNEIVAKLESELNIDNINKVPRLEKIVVNMGVGAAASDSK
QLDAAMADLRVITGQQPCVTRAKKSIAGFHIRQGMAIGCKVTLRGNRMWE
FLDRLLSMALPRVRDFRGISPTSFDGRGNYTLGITEQMIFPEIEYDKVDR
TRGMDITFVTTAENNTDAKALLDALGFPFKKN
>Bacteria_Actinobacteria_Actinobacteria_Coriobacteridae_Coriobacteriales_Coriobacterineae_Coriobacteriaceae_Cryptobacterium_curtum_DSM_15641
MTPRLKERYQSEIVPKLASDLSLTNVNQVPRLEKIVVNMGVGAAAGDSKL
LDAAISDMRVITGQQPMITRAKKSIAGFHVREGQAIGCKVTLRGDRMWEF
LDRLLATALPRVRDFRGISPKSFDSHGNYTLGITEQLIFPEIDYDKIDRT
RGMDITFVTTAEDDATAKALFDALGFPFTD
>Bacteria_Actinobacteria_Actinobacteria_Coriobacteridae_Coriobacteriales_Coriobacterineae_Coriobacteriaceae_Denitrobacterium_detoxificans_DSM_21843
MATPRLKEQYQKVVAPQLIKDLGIDNVNKTPRLEKIVVNMGVGAAASDSK
LLDAAIADMRTITGQQPMVTRAKKSIAGFHVREGQAIGCKVTLRGDRMWE
FLDRLLAIALPRVRDFRGISPKSFDGRGNYTMGITEQLIFPEIDYDKIDR
TRGMDITFVTTAEDDVAAKALLDALGFPFKD
>Bacteria_Actinobacteria_Actinobacteria_Coriobacteridae_Coriobacteriales_Coriobacterineae_Coriobacteriaceae_Adlercreutzia_equolifaciens_DSM_19450
MADTPRLKVKYQTEIVPALVEQLGIKNINCVPKLEKIVVNMGVGAAAGDS
KLLDAAMNDMRIITGQQPCVTRAKKSIAGFHVREGQAIGCKVTLRGDRMW
EFLDRLLATALPRVRDFRGISPKSFDGRGNYTLGITEQLIFPEIEYDKID
RTRGMDITFVTNAGDNDSAFALLSALGFPFKSK
>Bacteria_Actinobacteria_Actinobacteria_Coriobacteridae_Coriobacteriales_Coriobacterineae_Coriobacteriaceae_Enterorhabdus_mucosicola_DSM_19490
MAETPRLKVKYTTEIVPALVEQLGIKNINCVPRLEKIVVNMGVGAAAGDS
KLLDAAMNDMRIITGQQPCVTRAKKSIAGFHVREGQAIGCKVTLRGDRMW
EFLDRLLATALPRVRDFRGISPKSFDGRGNYTLGITEQLIFPEIEYDKID
RTRGMDITFVTNAGENEGAFALLTALGFPFKSK
>Bacteria_Actinobacteria_Actinobacteria_Coriobacteridae_Coriobacteriales_Coriobacterineae_Coriobacteriaceae_Enterorhabdus_caecimuris_B7
MAETPRLKVKYQTEIVPALVEQLGIKNVNCVPRLEKIVVNMGVGAAAGDS
KLLDAAMNDMRIITGQQPCVTRAKKSIAGFHVREGQAIGCKVTLRGDRMW
EFLDRLLATALPRVRDFRGISPKSFDGRGNYTLGITEQLIFPEIEYDKID
RTRGMDITFVTNAGENEGAFALLSALGFPFKSK
>Bacteria_Actinobacteria_Coriobacteriia_Coriobacteriales_Coriobacteriaceae_Senegalemassilia_anaerobia_JC110
MTAPRLKEKYKNEIVAKLESQLEIANINDVPRLEKIVVNMGVGAAASDHK
LLDAAMNDMRIITGQQPCITRAKKSIAGFHVREGQAIGCKVTLRGDRMWE
FLDRLLAAALPRVRDFRGISPTSFDGRGNYTLGITEQLIFPEIEYDKVDR
TRGMDITFVTTAGNNENAFALLSALGFPFKDRD
>Bacteria_Actinobacteria_Actinobacteria_Coriobacteridae_Coriobacteriales_Coriobacterineae_Coriobacteriaceae_Gordonibacter_pamelaeae_7_10_1_b_draft_genome.
MTAPRLKEQYKTEIVPKLEQELGIKNINEVPRLEKIVVNMGVGAAASDSK
LLDAAMADLRTITGQQPCVTRAKKSIAGFHLREGQAIGCKVTLRGDRMWE
FLDRLLATALPRVRDFRGISPKSFDGRGNYTMGITEQLIFPEIDYDKIDR
TRGMDITVVTTADNNEDAFALLSALGFPFKDK
>Bacteria_Actinobacteria_Actinobacteria_Coriobacteridae_Coriobacteriales_Coriobacterineae_Coriobacteriaceae_Eggerthella_lenta_DSM_2243
MTAPRLKEKYTNEIVAKLEKDLALDNVNKVPRLEKIVVNMGVGAAAADHK
LLDAAMGDLRIITGQQPCVTRAKKSIAGFHVREGQPIGCKVTLRGDRMWE
FLDRLLATALPRVRDFRGISPTSFDGRGNYTMGVTEQLIFSEIDYDKIDR
TRGMDITFVTTAPDDDSAFALLDALGFPFKDKE
>Bacteria_Actinobacteria_Actinobacteria_Coriobacteridae_Coriobacteriales_Coriobacterineae_Coriobacteriaceae_Eggerthella_sp._YY7918
MTVPRLKEMYTKEIVPKLEKELGMSNVNKVPRLEKIVVNMGVGAAAADHK
LLDSAMADMRIITGQQPCITRARKSIAGFHVREGQPIGCKVTLRGDRMWE
FLDRLLATALPRVRDFRGLSPKSFDGRGNYTMGVTEQLIFPEIDYDKIDR
TRGMDITFVTTAENNDEAFALLDALGFPFKDKK
>Actinobacteria_bacterium_RBG_19FT_COMBO_70_19
VSDTYVPRLKVRYRLEVVPRLQQELGMANPMQVPRLEKAVINMGVGDSLK
DGRLMEAAVEDLQIITGQKPVVTRARKSVAGFKIREGMAIGAKVTLRGDR
MWEFVDRLVSIAIPRIRDFRGLNPKAFDGHGNYTLGLTEQLIFPEIDYDK
VAKVRGMDITVATTAKTDDEGRALLVALGFPFEGIPVVAAAS*
>Actinobacteria_bacterium_RBG_16_70_17
VTPRLKERYHAEVHAALKERLGLANPMQVPTFSKIVVNMGLGDAVTDKSV
VEGAVADLALITGQKPRVNKSNKSIANFKLRAGMAVGASATLRGDRMWEF
LDRLIQVTIPRIRDFRGLNPDSFDGRGNYSFGVTEQLIFPEIQYDKVQKV
RGMDITICTTAGNDEGGRALLEAYGFPFRRQQAGA*
>Actinobacteria_bacterium_RBG_16_67_15
VTARLKQVYHDRIYGELQDRLGVDNAMRVPRLTKIVVNMGLGDAVNDKGV
VDVALTDLAIITGQRPRVNKARKSVANFKLREGMPIGISVTLRGDRMWEF
FDRLISVSIPRIRDFRGLNPRSFDGRGNYTFGVTEQLIFPEIDFDKVTKV
RGMDITICTTASDDEGGRALLEAFNFPFRRPQTQQAGA*
>Actinobacteria_bacterium_RBG_16_67_10
VSARLKQTYRDTVFAELRDRLEIANPMDVPTLSKIVINMGLGDAINDKNV
VEAALGDLAIIAGQKPRVNRARKSVANFKLREGMPIGVSVTLRGDRMWEF
FDRLIAVAIPRIRDFRGLNPRSFDGRGNYTFGVTEQLIFPEIDFDKVAKV
RGMDITICTTAKDDEGGRGLLEAFGFPFRRAAQTQQAGV*
>Actinobacteria_bacterium_RBG_16_68_21
VIPRLKQMYRDRVFAEIRDQLGVDNPMDVPTLSKIVINMGLGDAINDKNV
IEAAIADLSIIAGQKPRVNRARKSVANFKLREGMPIGVSVTLRGDRMWEF
FDRLIAVAIPRVRDFRGLNPRSFDGRGNYTFGVTEQLIFPEIDFDKVTKV
RGMDITICTTAKDDEGGRALLDAFGFPFRRAQTQAGV*
>Bacteria_Actinobacteria_Actinobacteria_Acidimicrobidae_Acidimicrobiales_Acidimicrobineae_Acidimicrobiaceae_Ferrimicrobium_acidiphilum_DSM_19497
MSTSTTQRPRLKVRFEQEVRAQLFESLGVVNIHQVPTLDKIVVNMGVGRA
TQQQSLLEGAIRDLETITGQKPATRRARKSIAAFKLREGMPIGAMVTLRG
DRMWEFFDRLVAIAIPRIRDFRGLNPRSFDGHGNYSFGVNEQLIFPEIDY
DKIDATRGMDITIVTTAESDAQGKALLLAFGFPFRKEGL
>Bacteria_Actinobacteria_Actinobacteria_Acidimicrobidae_Acidimicrobiales_Acidimicrobineae_Acidimicrobiaceae_Acidimicrobium_ferrooxidans_DSM_10331
MVQTDTAPRPRLRVRFDEEVRPALFRDLGLENVNQVPRLAKIVVNMGVGR
ASAQPSLLEGAVRDLETITGQRPSIRRARKSIAGFKLREGMAIGATVTLR
GDRMWEFYDRLVAVAIPRIRDFRGLNPRSFDGHGNYTFGVTEQLIFPEID
YDSVDTTRGMDITIVTTATTDAHGRALLEALGFPFRREG
>Bacteria_Actinobacteria_Actinobacteria_Acidimicrobidae_Acidimicrobiales_Acidimicrobineae_Acidimicrobiaceae_Ilumatobacter_coccineum_YM16_304
MAETLDIPRLKAKYNDDIAAALKDQLGIENVMQIPKMDKIVINMGMGRAA
GQPSLMEAAISDLTAISGQKPVVTKAKKSIANFKLREGQAIGAKVTLRGD
RMWEFLDRLVSVAIPRIRDFRGLPAHSWDGQGNYTFGLNEQSMFAEINPD
TIDHPRGMDITIVTTADNDEAGYALLDAFGFPFKKGEDAANAPRKKRRKR
PLYGKKSK
>Bacteria_Actinobacteria_Actinobacteria_unclassified_Actinobacteria_Candidatus_Microthrix_parvicella_Bio17_1
VSSDTATSPESLIDMGGYDGASPGPRLKNRYNDELRDQVQAELGLENVME
VPRLTKIVVNVGAGAATEQKALIEKIVTDITIITGQKPIVTKAKKSIAGF
KLREGNPVGVKVTLRGDRMWEFFDRLVNLAIPRIRDFRGLSPKSFDGRGN
YTFGVTEQLIFPEIDYDQVDASRGMDITLVTTARTDAEGKALLDAFSFPF
RREGQQ
>Bacteria_Actinobacteria_Actinobacteria_Nitriliruptoridae_Nitriliruptorales_Nitriliruptoraceae_Nitriliruptor_alkaliphilus_DSM_45188
MSDTETTATAPAEPRLKVRYRDEIAPALKDELGLANVMQIPRFEKIVVNV
GLGEAVNDSKALEGAIRDVTIITGQKPRVNRARKSIAAFKLREGMPIGVS
VTLRGARMWEFFDRLLSVALPRIRDFRGINAKFDGRGNFTFGLTEQLVFP
EIDYDDIDAVRGMDITVVTTAENDEQGAALLAAYGFPFAKGQES
>Bacteria_Actinobacteria_Actinobacteria_Actinobacteridae_Actinomycetales_Frankineae_Acidothermaceae_Acidothermus_cellulolyticus_11B
MTTTHPALTAGRPAGYVPRLKQYYREHVVPALREQFGYRNVMQVPTLVKV
VVNMGVGEAARDAKLIEGAVRDIAAITGQRPAIARARKSIAQFKLRAGMA
IGAYATVRGDRMWEFLDRMLTLALPRIRDFRGLSPKQFDGHGNYTFGLTE
QVMFHEVDQDKLDRFRGMDITVVTTARTDDEGRALLRHLGFPFREN
>Bacteria_Actinobacteria_Actinobacteria_Actinobacteridae_Actinomycetales_Streptosporangineae_Thermomonosporaceae_Thermomonospora_curvata_DSM_43183
MTETITERPVPRLKIRYREEITKTLQEQFGYRNVMQIPGLVKIVVNMGVG
EAARDAKLIEGAIRDLSMITGQKPSVNRAKKSIAQFKLRAGMPIGAHVTL
RGDRMWEFLDRLLTLALPRIRDFRGLSPKQFDGHGNYTFGLTEQVMFHEV
DPDTVDRQRGMDITIVTSAKTDDEGRALLRALGFPFKES
>Bacteria_Actinobacteria_Actinobacteria_Actinobacteridae_Actinomycetales_Streptosporangineae_Thermomonosporaceae_Actinomadura_madurae_LIID_AJ290
MTETVTERPVPQPRLKLRYREEIAGKMREQFGYANVMQIPTLTKIVVNMG
VGDAAKDAKLIEGAIRDLSVITGQKPAVNRARKSIAQFKLREGMPIGAHA
TLRGDRMWEFLDRLLATALPRIRDFRGLSPRQFDGNGNYTFGLTEQVMFH
EVDPDKVDRTRGMDITVVTTAKTDDEGRALLKLLGFPFKES
>Bacteria_Actinobacteria_Actinobacteria_Actinobacteridae_Actinomycetales_Streptosporangineae_Nocardiopsaceae_Nocardiopsis_alba_ATCC_BAA_2165
MPRLKEKYRNEIAAGLKDEFGIGNVMQIPGLTKIVVNMGVGEAARDAKLI
QGAIADLSAITGQKPKINRAKNSIAQFKLREGQPIGASVTLRGDRMWEFL
DRLLSLALPRIRDFRGLSPKQFDGNGNYTFGLTEQVMFHEVDPDKVDRQR
GMDITVVTTATTDDQGRSLLKRLGFPFKEA
>Bacteria_Actinobacteria_Actinobacteria_Actinobacteridae_Actinomycetales_Streptosporangineae_Nocardiopsaceae_Marinactinospora_thermotolerans_DSM_45154
MTVTTDAAAPAMPRLKEKYRSEIIPALREEFEIANIMQVPGLTKIVVNMG
VGEAARDAKLIQGAIADLSAITGQKPRINRAKNSIAQFKLREGQPIGASV
TLRGDRMWEFLDRLLSLALPRIRDFRGLSPKQFDGRGNYTFGLTEQVMFH
EVDPDKVDRQRGMDITVVTTATNDDEGRSLLKRLGFPFKEA
>Bacteria_Actinobacteria_Actinobacteria_Actinobacteridae_Actinomycetales_Streptosporangineae_Nocardiopsaceae_Thermobifida_fusca_YX
MTVTNEIDAPPIPRLKQKYREEIIPALREEFGYTNIMQVPGLTKIVVNMG
VGDAARDAKLIQGAIADLSAITGQKPKINRAKKSIAQFKLRQGQPIGASV
TLRGDRMWEFLDRLLTLALPRIRDFRGLSAKQFDGNGNYTFGLTEQVMFH
EIDPDKVDRQRGMDITIVTTAATDEEGRSLLRRLGFPFKED
>Bacteria_Actinobacteria_Actinobacteria_Actinobacteridae_Actinomycetales_Pseudonocardineae_Pseudonocardiaceae_Thermobispora_bispora_DSM_43833
MTVTTQERVVPRLKLRYREEIVPKLREQFGYKNIMQVPKLTKIKVNMGIG
EAARDSKLIEGAIRDLAAITGQRPAIARARKSIAQFKLREGMPIGAHVTL
RGDRMWEFLDRLLSLALPRIRDFRGLSPKQFDGRGNYTFGLTEQLMFHEV
DQDKIDRLRGMDITIVTTATDDEQGRALLKLLGFPFKEA
>Bacteria_Actinobacteria_Actinobacteria_Actinobacteridae_Actinomycetales_Streptosporangineae_Streptosporangiaceae_Microbispora_sp._ATCC_PTA_5024
MTATTEERTLPRLKQRYREEIIAKLREEFGIENIMQVPTITKIKVNMGVG
EAARDSKLIEGAVRDLTAITGQKPAVARARKSIAQFKLREGMPIGAHVTL
RGDRMWEFLDRLLSLALPRIRDFRGLSPKQFDGNGNYTFGLTEQVMFHEV
DQDRVDRQRGMDITVVTSATNDDQGRALLKHLGFPFKEA
>Bacteria_Actinobacteria_Actinobacteria_Actinobacteridae_Actinomycetales_Streptosporangineae_Streptosporangiaceae_Streptosporangium_roseum_DSM_43021
MTANTTESVATERQLPRLKQRYREEIIAKLHEEFGFENIMLVPTITKIKV
NMGVGEAARDSKLIDGAVRDLTVITGQKPAVVRARKSIAQFKLREGMPIG
AHVTLRGDRMWEFLDRLLSLALPRIRDFRGLSPKQFDGNGNYTFGLTEQV
MFHEIDQDKVDRQRGMDITVVTTAKTDDQGRALLKLLGFPFKEA
>Bacteria_Actinobacteria_Actinobacteria_Actinobacteridae_Actinomycetales_Streptosporangineae_Streptosporangiaceae_Nonomuraea_coxensis_DSM_45129
MTATTTETERPTPRLKTKYREEIVGQLREQFDIKNVMQIPGLTKIKVNMG
VGEAARDSKLIEGAVRDLTAITGQKPAVVRARKSIAQFKLREGMPIGAHV
TLRGDRMWEFLDRLLALALPRIRDFRGLSPKQFDGNGNYTFGLTEQVMFH
EVDQDKVDRPRGMDITIVTTATNDDQGRALLKLLGFPFKEA
>Bacteria_Actinobacteria_Actinobacteria_Actinobacteridae_Actinomycetales_Frankineae_Frankiaceae_Frankia_alni_ACN14a
MTVTTEDRTTGARPVPRLKQRYREEIAATLREEFSYRNVMQIPGVVKVVV
NMGVGDAARDAKLIDGAVRDLAAITGQKPAVRRAKKSIAQFKLREGMPIG
AKVTLRGDRMWEFLDRLVSIALPRIRDFRGLSPKQFDGAGNYTFGVTEQS
IFHEIDIDRIDRVRGMDITVVTTATTDDEGRALLRALGFPFREN
>Bacteria_Actinobacteria_Actinobacteria_Actinobacteridae_Actinomycetales_Frankineae_Cryptosporangiaceae_Cryptosporangium_arvum_YU_629_21_DSM_44712
MTAPATEKIQPRQKLRYREEIIPALRDQFKYSNVMQVPGVVKVVVNMGVG
DAARDSKLIDGAVRDLTAITGQRPQVQKARKSIAQFKLREGQPIGAKVTL
RNDRMWEFLDRLLSIALPRIRDFRGLSGNQFDGHGNYTFGLNEQSMFHEI
DVDKIDRPRGMDITVVTTATTDEEGRALLKLLGFPFKEN
>Bacteria_Actinobacteria_Actinobacteria_Actinobacteridae_Actinomycetales_Glycomycineae_Glycomycetaceae_Stackebrandtia_nassauensis_DSM_44728
MATATDTKVTPRLKERYKAEIATALNEQFGYGNVMQIPTVQKVVVNMGVG
DAARDSKLINGAMTDLATITGQKPQMRRATKSIAQFKLREGMPIGAKATL
RGDRMWEFLDRLLSIALPRIRDFRGLSDKQFDGNGNYTFGLTEQSVFHEI
DQDKIDRVRGMDITVVTTAKTNDEGRALLKLLGFPFKTAENH
>Bacteria_Actinobacteria_Actinobacteria_Actinobacteridae_Actinomycetales_Glycomycineae_Glycomycetaceae_Haloglycomyces_albus_DSM_45210
MTDVAEKVAPRLKEKYNSEIRGKLTDEFKYGNVHEVPGLVKIVVNMGVGD
AARDSKLIDGALSDLATITGQKAIVRRAKKSIAQFKLREGQAIGAKVTLR
GDRMWEFLDRTLSLALPRIRDFRGLSDRQFDGNGNYTFGLTEQSVFPEID
MDKMDRVRGMDITLVTTAKTNDEGRALLRHLGFPFKENS
>Bacteria_Actinobacteria_Actinobacteria_Actinobacteridae_Actinomycetales_Glycomycineae_Glycomycetaceae_Glycomyces_arizonensis_DSM_44726
MTDVAEKIAPRLKETYKSDIRPKLTDEFKYVNLHQVPGLTKIVVNMGVGE
AARDSKLINGALEDLATITGQKPIVRRAKKSIAQFKLREGQAIGAKVTLR
GDRMWEFLDRLLSIALPRIRDFRGLSDRQFDGNGNYTFGLTEQAVFPEID
QDKIDRVRGMDITVVTTAKTDDEGRALLKHLGFPFKEND
>Bacteria_Actinobacteria_Actinobacteria_Actinobacteridae_Actinomycetales_Micromonosporineae_Micromonosporaceae_Longispora_albida_DSM_44784
MTTAEKVAPRLKTRYREEVKAGLQEQFSYANPMLIPGLVKVVVNMGVGDA
ARDAKLIEGALRDLTTITGQKPQVRKATKSIAQFKLREGMPIGAKVTLRG
DRMWEFLDRLLSISLPRIRDFRGLDGRKLDGNGNYTFGLSEQSTFHEIDQ
DKIDRVRGMDITVVTTAKTDDEGRVLLKLLGFPFKEN
>Bacteria_Actinobacteria_Actinobacteria_Actinobacteridae_Actinomycetales_Micromonosporineae_Micromonosporaceae_Micromonosporaceae_bacterium_URHE0070
MTQTQTSVPRLKERYRSEIAGALKEQFNLANPMQVPRLVKVVVNMGVGDA
ARDAKLMDGAVRDLTAITGQKPQIRRATKSIAQFKLREGMPIGAKVTLRG
DRMWEFLDRLLSIALPRIRDFRGLDGRKLDGHGNYTFGLTEQSVFHEIDQ
DRIDRVRGMDITVVTTATADDQGRALLKLLGFPFKELSS
>Bacteria_Actinobacteria_Actinobacteria_Actinobacteridae_Actinomycetales_Micromonosporineae_Micromonosporaceae_Catelliglobosispora_koreensis_DSM_44566
MSTATEAKTMPRLKERYRSELAGEMQKQFGYTNVMQIPGLVKIVVNMGVG
EAARDSKKIDGALKDLTAITGQKPLVRRATKSIAQFKLREGMPIGAKVTL
RGDRMWEFLDRLLSIALPRIRDFRGLDGRKLDGHGNYTFGLTEQSVFHEI
DQDKIDAVRGMDITLVTTAKTDDEGRALLKLLGFPFKEN
>Bacteria_Actinobacteria_Actinobacteria_Actinobacteridae_Actinomycetales_Micromonosporineae_Micromonosporaceae_Hamadaea_tsunoensis_DSM_44101
MSTATAEKTLPRLKEKYRNEIAGELRKQFGYSNPMQVPGLTKIVVNMGVG
EAARDAKKIDGAVRDLAAITGQKPQIRRATKSIAQFKLREGMPIGAKVTL
RGDRMWEFLDRLLAIALPRIRDFRGLDGRKLDGNGNYTFGLTEQSVFHEI
DQDRIDSVRGMDITLVTTAKTDDEGRALLKLLGFPFKEN
>Bacteria_Actinobacteria_Actinobacteria_Actinobacteridae_Actinomycetales_Micromonosporineae_Micromonosporaceae_Actinoplanes_missouriensis_NBRC_102363
MTAATETKTLPRLKTKYRSEVVPAINEQFKYGNPMQIPGLVKVVVNMGVG
EAARDAKLIDGAVRDLTTITGQKPLIRRATKSIAQFKLREGMPIGAKVTL
RGDRMWEFLDRLLSISLPRIRDFRGLDGRKLDGHGNYTFGLTEQSVFHEI
DQDRIDRPRGMDITVVTTAKTDDEGRALLKLLGFPFKEN
>Bacteria_Actinobacteria_Actinobacteria_Actinobacteridae_Actinomycetales_Micromonosporineae_Micromonosporaceae_Micromonospora_sp._L5
MTTATETKTLPRLKERYRNEIVGELQKQFEFANPMQVPRLVKIVVNMGVG
EAARDAKLIDGAVRDLATITGQKPQVRRATKSIAQFKLREGMPIGAKVTL
RGDRMWEFLDRLLSIALPRIRDFRGLDGRKLDGHGNYTFGLTEQSVFHEI
DQDKIDRQRGMDITVVTTATTDDEGRALLKLLGFPFKEN
>Bacteria_Actinobacteria_Actinobacteria_Actinobacteridae_Actinomycetales_Micromonosporineae_Micromonosporaceae_Salinispora_arenicola_CNS_205
MTTATETKTMPRLKERYRNEIVGQLREQYKYGNPMQVPGLVKIVVNMGVG
EAARDAKLIDGAVRDLATITGQKPQVRRATKSIAQFKLREGMPIGAKVTL
RGDRMWEFLDRLLSIALPRIRDFRGLDGRKLDGNGNYTFGLTEQSVFHEI
DQDKIDRQRGMDITVVTTATTDDEGRALLKFLGFPFKEN
>Bacteria_Actinobacteria_Actinobacteria_Actinobacteridae_Actinomycetales_Micromonosporineae_Micromonosporaceae_Verrucosispora_maris_AB_18_032
MTTATETKTTPRLKERYRNEIVAKLREQYDYGNPMQVPRLVKIVVNMGVG
EAARDAKLIDGAVRDLATITGQKPLVRRAKKSIAQFKLREGMPIGAKVTL
RGDRMWEFLDRLLSIALPRIRDFRGLDGRKLDGHGNYTFGLTEQSVFHEI
DQDKIDRQRGMDITVVTTATTDDEGRALLKLLGFPFKEN
>Bacteria_Actinobacteria_Actinobacteria_Actinobacteridae_Actinomycetales_Frankineae_Geodermatophilaceae_Geodermatophilus_obscurus_DSM_43160
MLAHYRESIAPALQSEFGYENVMQIPRLTKIVVNMGVGEATRDAKLMDGA
VRDLTAITGQRPAVVRARKSIAQFKLREGMPIGAKVTLRGDRMWEFLDRL
LSLALPRIRDFRGLNARQFDGHGNYTFGLTEQSMFREIDVDKIDRPRGMD
ITLVTTATNDEEGRELLRLLGFPFAGQPVVTTTR
>Bacteria_Actinobacteria_Actinobacteria_Actinobacteridae_Actinomycetales_Frankineae_Nakamurellaceae_Nakamurella_multipartita_DSM_44233
MTVTDTATEAAPKPRLKLRYQSEIKDALQKEFGIANVMQIPGVTKVVVNM
GVGEAARDAKLIEGAVRDLATITGQKPVIRKATKSIAQFKLREGMPIGAK
VTLRNDRMWEFLDRLLTIALPRIRDFRGLSATQFDGHGNYTFGLNEQSMF
HEINIDRIDRPRGMDITVVTTATTDDQGRALLRQLGFPFKEN
>Bacteria_Actinobacteria_Actinobacteria_Actinobacteridae_Actinomycetales_Corynebacterineae_Segniliparaceae_Segniliparus_rotundus_DSM_44985
MTDTVQEKIQPRLKLRYREEIRDALLKEFGYDNVMRIPGVTKVVVNMGVG
DAARDGKLINGAVRDLSLITGQKPEIRRATKSIAQFKLREGMPIGARVTL
RGDRMWEFLDRLISIALPRIRDFRGLSDRQFDGRGNYTFGLNEQSMFHEI
DIDSIDRPRGMDITIVTTANNNDEGRALLRELGMPFKANS
>Bacteria_Actinobacteria_Actinobacteria_Actinobacteridae_Actinomycetales_Corynebacterineae_Mycobacteriaceae_Amycolicicoccus_subflavus_DQS3_9A1
MTAVEHPEKYRSEVQPRLKSRYRSEIKDALNNEFTYANVMQIPGVVKVVV
NMGVGDAARDGKLINGAVRDLSLITGQKPEVRRARKSIAQFKLREGMPIG
ARATLRGDRMWEFLDRLVTIALPRIRDFRGLSPKQFDGNGNYTFGLNEQS
MFHEIDIDSIDRPRGMNITVVTTATTDEEGRALLKHLGFPFKES
>Bacteria_Actinobacteria_Actinobacteria_Actinobacteridae_Actinomycetales_Corynebacterineae_Dietziaceae_Dietzia_cinnamea_P4_contig00104
MTMTDTALPTGYTPRLKAKYRSEIKPALNETFEYANVMQIPGVVKVVVNM
GVGDAARDAKLINGAINDLTLITGQKPEVRRARKSIAQFKLREGMPIGAR
VTLRGDRMWEFLDRLTTVALPRIRDFRGLSGKQFDGHGNYTFGLNEQTMF
YEIDVDKVDRPRGMDITVVTTATNDEEGRALLKHLGFPFKEN
>Bacteria_Actinobacteria_Actinobacteria_Actinobacteridae_Bifidobacteriales_unclassified_Bifidobacteriales_Turicella_otitidis_ATCC_51513
MSEKYIPRLKREYRESIRGKLDEKYQYQNVMQVPGLEKIVVNMGVGEAAR
DSKVINGAINDLTLITGQKPQIRRAKKSIANFKLREGMPIGVKATLRGDR
MWEFLDRLLTIALPRIRDFRGLSDRQFDGHGNYTFGLSEQTMFYEIDVDK
IDRPRGMDITVVTTATNNEEGRSLLRLLGFPFKDKNGNRQAIEA
>Bacteria_Actinobacteria_Actinobacteria_Actinobacteridae_Actinomycetales_Corynebacterineae_Corynebacteriaceae_Corynebacterium_argentoratense_DSM_44202
MSENYTPRLKARYRADIRTKLGEEFGYDNVMQIPGVTKVVVNMGVGEAAR
DSKLINGALEDLTLITGQKPELRRAKKSIANFKLREGMPIGARVTLRGDR
MWEFLDRLLTVALPRIRDFRGLSDQQFDGHGNYTFGLTEQTMFYEIDVDK
IDRPRGMDITVVTTATNDDEGRALLRELGFPFKKANS
>Bacteria_Actinobacteria_Actinobacteria_Actinobacteridae_Actinomycetales_Corynebacterineae_Tsukamurellaceae_Tsukamurella_paurometabola_DSM_20162
MTTSEKTQPRLKARYRAEIKDALNSEFDYANVMQIPGVVKVVVNMGVGDA
ARDAKLINGAVKDLELITGQKPEIRKARKSIAQFKLREGMPIGARVTLRG
DRMWEFLDRLTSIALPRIRDFRGLNGNQFDGNGNYTFGLNEQSMFHEIDV
DSIDRPRGMDITVVTTATNNEEGRALLKHLGFPFKEN
>Bacteria_Actinobacteria_Actinobacteria_Corynebacteriales_Gordoniaceae_Gordonia_sp._KTR9
MTTSEKIQPRLKTRYREEIKDTLNKEFDYPNVMLIPGVVKVVVNMGVGDA
ARDAKLINGAVEDLAKITGQRPEIRRARKSIAQFKLREGMPIGARATLRG
DRMWEFLDRLVSIALPRIRDFRGLSDRQFDGNGNYTFGLNEQSMFHEINI
DNIDRPRGMDITVVTSATTDEEGRALLRALGFPFKDNNVKDN
>Bacteria_Actinobacteria_Actinobacteria_Corynebacteriales_Gordoniaceae_Gordonia_bronchialis_DSM_43247
MTTTEKVQPRLKTRYREEIKDALNKEFDYANVMQIPGVVKVVVNMGVGDA
ARDAKLINGAVEDLAKITGQRPEIRRARKSIAQFKLREGMPIGARATLRG
DRMWEFLDRLVSIALPRIRDFRGLSDRQFDGNGNYTFGLNEQSMFHEINI
DNIDRPRGMDITVVTSATTDEEGRALLRALGFPFKDNNVKDN
>Bacteria_Actinobacteria_Actinobacteria_Actinobacteridae_Actinomycetales_Corynebacterineae_Mycobacteriaceae_Mycobacterium_abscessus_bolletii_50594
MTTTENAQPRLKTRYREEIKTALNDEFKYANVMQIPGVVKVVVNMGVGDA
ARDAKLINGAVTDLALITGQKPEIRKARKSIAQFKLREGMPIGARVTLRG
DRMWEFLDRLVSIALPRIRDFRGLSPKQFDGKGNYTFGLTEQSMFHEIDV
DSIDRPRGMDITVVTSATTDDEGRALLRQLGFPFKEN
>Bacteria_Actinobacteria_Actinobacteria_Actinobacteridae_Actinomycetales_Corynebacterineae_Nocardiaceae_Rhodococcus_sp._BCP1
MTTTENKTAPRLKTRYREEIRDALNAEFDYANVMQIPGVVKVVVNMGVGD
AARDAKLINGAVADLALITGQKPEIRKARKSIAQFKLREGMPIGARVTLR
GDRMWEFLDRLVSIALPRIRDFRGLNGNQFDGNGNYTFGLNEQSMFHEID
VDKIDRPRGMDITVVTTATNNEEGRALLKHLGFPFKEN
>Bacteria_Actinobacteria_Actinobacteria_Actinobacteridae_Actinomycetales_Corynebacterineae_Nocardiaceae_Smaragdicoccus_niigatensis_DSM_44881
MTSIEKVQPRLKTRYRAEIKDALQAEFNYPNVMLIPGVVKVVVNMGVGDA
ARDAKLINGAVNDLALITGQKPEIRRARKSIAQFKLREGMPIGARVTLRG
DRMWEFLDRLLSVSLPRIRDFRGLNPKQFDGNGNYTFGLSEQSMFHEIDV
DKIDRPRGMDITIVTTAKSNVEGRALLKQLGFPFKEA
>Bacteria_Actinobacteria_Actinobacteria_Actinobacteridae_Actinomycetales_Corynebacterineae_Nocardiaceae_Nocardia_brasiliensis_ATCC_700358
MTTTENKVQPRLKQRYRAEIKDALNSEFDYANVMQIPGVVKVVVNMGVGD
AARDAKLINGAVKDLELITGQKPEIRKATKSIAQFKLREGMPIGAKVTLR
GDRMWEFLDRLVSIALPRIRDFRGLSPKQFDGNGNYTFGLSEQSMFHEID
VDSIDRPRGMDITVVTTATNNEEGRALLKHLGFPFKEN
>Bacteria_Actinobacteria_Actinobacteria_Actinobacteridae_Actinomycetales_Pseudonocardineae_Pseudonocardiaceae_Actinomycetospora_chiangmaiensis_DSM_45062
MTSTESRPRLQQRYRDAIRAELTDQFHYENPMLVPGVVKVVVNMGVGEAA
RDSKLMEGAVRDLTLIAGQKPEIRRARKSIAQFKLREGMPIGARTTLRGA
RMWEFLDRLVSISLPRIRDFRGLSPKQFDGAGNYTFGLSDQTMFHEIDQD
SIDRPRGMDITVVTSATTDEEGRALLRALGFPFREN
>Bacteria_Actinobacteria_Actinobacteria_Actinobacteridae_Actinomycetales_Pseudonocardineae_Pseudonocardiaceae_Pseudonocardia_dioxanivorans_CB1190
MTTAEKVAPRLKQRYVDEIKGELREQFSYGNVMQIPGVVKVVVNMGVGDA
ARDAKLIDGAVRDLATITGQRPQVRRATKSIAQFKLREGMPIGAKVTLRG
DRMWEFLDRLLTIALPRIRDFRGLSATQFDGRGNYTFGLTEQTMFHEIDP
DTIDRQRGMDITVVTTATTDEEGRALLRKLGFPFKES
>Bacteria_Actinobacteria_Actinobacteria_Actinobacteridae_Actinomycetales_Pseudonocardineae_Pseudonocardiaceae_Actinoalloteichus_cyanogriseus_DSM_43889
MTTAEKIVPRLKVRYREEIVPGLREQFDYGNPHQIPGVVKVVVNMGIGEA
ARDGKLIEGAVRDLASITGQRPEVRRARKSIAQFKLREGMPIGARVTLRG
DRMWEFLDRLLTIALPRIRDFRGLSDRQFDGKGNYTFGLSEQSMFHEIDL
DSIDRPRGMDITVVTSAINDEEGRALLRRLGFPFKER
>Bacteria_Actinobacteria_Actinobacteria_Actinobacteridae_Actinomycetales_Pseudonocardineae_Pseudonocardiaceae_Actinosynnema_mirum_DSM_43827
MTTAEKITPRLKTRYREEIAAELQKQFEYANVMQIPGVVKVVVNMGVGDA
ARDGKLIEGAVRDLSIITGQRPEVRRARKSIAQFKLREGMPIGARVTLRG
DRMWEFLDRLLTIALPRIRDFRGLSGKQFDGNGNYTFGLNEQSMFHEIDP
DAIDRPRGMDITVVTTATNDEEGRALLKHLGFPFKEN
>Bacteria_Actinobacteria_Actinobacteria_Actinobacteridae_Actinomycetales_Pseudonocardineae_Pseudonocardiaceae_Saccharothrix_espanaensis_DSM_44229
MTTVEKITPRLKTRYREEIAAELRKQFEYANVMQTPGVVKVVVNMGVGDA
ARDGKLIEGAVKDLSIITGQRPEVRKARKSIAQFKLREGMPIGARVTLRG
DRMWEFLDRLLTIALPRIRDFRGLSPKQFDGNGNYTFGLNEQSMFHEIDP
DAIDRPRGMDITVVTTATNDDEGRALLKLLGFPFKEN
>Bacteria_Actinobacteria_Actinobacteria_Actinobacteridae_Actinomycetales_Pseudonocardineae_Pseudonocardiaceae_Actinokineospora_inagensis_DSM_44258
MTTGQILDPASRSSEEKVIPRLKTRYREEIVSSLKGEFDYANVMQIPGVV
KVVVNMGVGEAARDGKMIEGAVRDLATITGQKPEVRKARKSIAQFKLREG
MPIGARVTLRGDRMWEFLDRLLTIALPRIRDFRGLSGKQFDGNGNYTFGL
NEQSMFHEIDPDSIDRQRGMDITVVTTATNDEEGRALLKHLGFPFKEQ
>Bacteria_Actinobacteria_Actinobacteria_Actinobacteridae_Actinomycetales_Pseudonocardineae_Pseudonocardiaceae_Kutzneria_albida_DSM_43870
MTTTEKVLPRLKSRYREEIIPALREEFTYDNVMQIPGVVKVVVNMGVGDA
ARDGKLIEGAVRDLATITGQRPEVRKARKSIAQFKLREGMPIGARVTLRG
DRMWEFLDRLLTIALPRIRDFRGLSGKQFDGNGNYTFGLNEQSMFHEIDP
DSIDRPRGMDITVVTTAINDDEGRALLKHLGFPFKEN
>Bacteria_Actinobacteria_Actinobacteria_Actinobacteridae_Actinomycetales_Actinopolysporineae_Actinopolysporaceae_Actinopolyspora_mortivallis_HS_1_DSM_44261
MTTTEKNTERIVPRLKTRYRDEIFPALKEEFGYSNPMQVPSVVKVVVNMG
VGDAARDSKLIEGAVRDLATITGQRAEVRRARKSIAQFKVREGMPIGARA
TLRGARMWEFIDRLVTISLPRIRDFRGLSPKQFDGNGNYTFGLNDQSMFH
EIDQDSIDRARGMDITVVTTATTDEEGRSLLRHLGFPFREQ
>Bacteria_Actinobacteria_Actinobacteria_Actinobacteridae_Actinomycetales_Pseudonocardineae_Pseudonocardiaceae_Saccharopolyspora_erythraea_NRRL_2338
MTTTEKIVPRLKTRYRDEIRQALNEEFHYSNAMQVPGVVKVVVNMGVGDA
ARDSKLIEGAVRDLATITGQKPEIRKARKSIAQFKLREGMPIGARVTLRG
DRMWEFIDRLVTIALPRIRDFRGLSGKQFDGKGNYTFGLNEQSMFHEIDP
DSIDRPRGMDITVVTTANTDEEGRVLLRRLGFPFKEN
>Bacteria_Actinobacteria_Actinobacteria_Actinobacteridae_Actinomycetales_Pseudonocardineae_Pseudonocardiaceae_Sciscionella_marina_DSM_45152
MTTAEKTLPRLKATYRDEIIPSLKDQFHYDNPMQIPGIVKVVVNMGVGDA
ARDSKLIEGAVRDLATITGQKPEVRRARKSIAQFKLREGMPIGARATLRG
DRMWEFLDRLLTIALPRIRDFRGLSGKQFDGNGNYTFGLSEQSMFHEIDP
DTIDRQRGMDITVVTTATNDEEGRALLRALGFPFKEQ
>Bacteria_Actinobacteria_Actinobacteria_Actinobacteridae_Actinomycetales_Pseudonocardineae_Pseudonocardiaceae_Amycolatopsis_mediterranei_RB
MTTAEKTSPRLKVRYREEIKGQLQAEFSFANVHQIPGVTKVVVNMGVGDA
ARDSKLIEGAVKDLALITGQKPEVRKARKSIAQFKLREGQPIGARVTLRG
DRMWEFLDRLLTIALPRIRDFRGLSPKQFDGHGNYTFGLNEQSMFHEIDP
DSIDRPRGMDVTVVTTATNDDEGRALLRKLGFPFKEN
>Bacteria_Actinobacteria_Actinobacteria_Actinobacteridae_Actinomycetales_Pseudonocardineae_Pseudonocardiaceae_Thermocrispum_agreste_DSM_44070
MTATVEKVAPRLKVRYREEIRPALQREFGYTNVHQIPTVTKVVVNMGVGD
AARDSKLIQGAINDLAAITGQRPEIRRARKSIAQFKLRAGMPIGARVTVR
GDRMWEFLDRLLTIALPRIRDFRGLSPKQFDGHGNYTFGLTEQSMFHEIS
PDSIDRQRGMDVTVVTTANNDEEGRALLKHLGFPFKES
>Bacteria_Actinobacteria_Actinobacteria_Actinobacteridae_Actinomycetales_Pseudonocardineae_Pseudonocardiaceae_Saccharomonospora_viridis_DSM_43017
MTTAEKTYPTPRLKTRYREEIVGQLREEFGYTNPHQVPGVVKVVVNMGVG
DAARDSKLIEGAIRDLATITGQKPEVRRARKSIAQFKLRQGQPIGARVTL
RGDRMWEFLDRLLTIALPRIRDFRGLSDRQFDGNGNYTFGLNEQSMFHEI
SPDSIDRPRGMDVTVVTSANSDEEGRALLRKLGFPFKEA
>Bacteria_Actinobacteria_Actinobacteria_Actinobacteridae_Actinomycetales_Pseudonocardineae_Pseudonocardiaceae_Prauserella_rugosa_DSM_43194
MTSAETTYPTPRLKVRYREEIAGQLREEFDLKNVHQIPGVTKVVVNMGVG
DAARDSKLIEGAVRDLAAITGQKPEVRRARKSIAQFKLREGQPIGARVTL
RGDRMWEFLDRLLNIALPRIRDFRGLSSKQFDGHGNYTFGLSEQSMFHEI
DPDSIDRPRGMDVTVVTTATTDDEGRALLRKLGFPFKEN
>Bacteria_Actinobacteria_Actinobacteria_Actinobacteridae_Actinomycetales_Frankineae_Sporichthyaceae_Sporichthya_polymorpha_DSM_43042
MTATEERVEKIPARLKLRYREEIVPALQNDFNYANVMQIPRLVKVVVNMG
VGEAARDSKLIDGAVRDLEAITGQKPQVTKARKSIAQFKLREGMPIGAHV
TLRGDRMWEFTDRLLSVALPRIRDFRGLSPKQFDGRGNYTFGLNEQSMFH
EIDQDKTDRVRGMDITVVTTATNDDEGRALLRHLGFPFAETR
>Bacteria_Actinobacteria_Actinobacteria_Actinobacteridae_Actinomycetales_Catenulisporineae_Catenulisporaceae_Catenulispora_acidiphila_DSM_44928
MTVTETETSVQPRMKLRYRSEIAPALKEQFGFPNVMLIPGLTKIVVNMGV
GDAARDSKLMDGAVRDLAAITGQKPTVTRARKSIAQFKLREGQPIGAHVT
LRGDRMWEFCDRLVSIALPRIRDFRGLSPKQFDGRGNYTFGLNEQSMFHE
IDQDKIDRVRGMDITVVTTARNDDEGRALLRLLGFPFKEA
>Bacteria_Actinobacteria_Actinobacteria_Actinobacteridae_Actinomycetales_Catenulisporineae_Actinospicaceae_Actinospica_robiniae_DSM_44927
MTVTDEQTKVAPRLKERYRAEIAPAMREQFKYENVMQIPGVTKVVVNMGV
GDAARDSKLIEGAIRDLQAITGQKPAVTKARKSIAQFKLREGQPIGTHVT
LRGDYMWEFLDRLVSIALPRIRDFRGLSPKQFDGKGNYTFGLNEQSMFHE
IDPDRIDRVRGMDITVVTTAKNDAEGRALLKLLGFPFKEA
>Bacteria_Actinobacteria_Actinobacteria_Actinobacteridae_Actinomycetales_Streptomycineae_Streptomycetaceae_Streptomycetaceae_bacterium_MP113_05
MTATTATAAGIPRLKTRYREEIAGKLHDEFTYENVMQIPGLTKIVVNMGV
GDAARDSKLIEGAIKDLATITGQKPAVTKARKSIAQFKLREGQPIGAHST
LRGDRMWEFLDRLLSLALPRIRDFRGLSPKQFDGRGNYTFGLTEQAMFHE
IDQDKIDRVRGMDITVVTTANTDEEGRALLRHLGFPFKEN
>Bacteria_Actinobacteria_Actinobacteria_Actinobacteridae_Actinomycetales_Streptomycineae_Streptomycetaceae_Streptomyces_coelicolor_A32
MATTTTPRLKTKYREEIAGKLREEFSYENVMQIPGLVKIVVNMGVGDAAR
DSKLIEGAIRDLTTITGQKPAVTKARKSIAQFKLREGQPIGAHVTLRGDR
MWEFLDRTLSLALPRIRDFRGLSPKQFDGRGNYTFGLTEQVMFHEIDQDK
IDRTRGMDITVVTTATNDAEGRALLRHLGFPFKEA
>Bacteria_Actinobacteria_Actinobacteria_Actinobacteridae_Actinomycetales_Streptomycineae_Streptomycetaceae_Kitasatospora_setae_KM_6054_NBRC_14216
MSETTVEKVTPRLKEKYLSEVKGQLHEDFSYENVMLIPGLVKVVVNMGVG
EAARDSKLIEGAIKDLTAITGQKPAVTKARKSIAQFKLREGQPIGAHVTL
RGDRMWEFVDRLVSLALPRIRDFRGLSPKQFDGRGNYTFGLTEQVMFHEI
DQDKVDRQRGMDITVVTTAQTDDEGRALLRALGFPFKEA
>Bacteria_Actinobacteria_Actinobacteria_Actinobacteridae_Actinomycetales_Streptomycineae_Streptomycetaceae_Streptacidiphilus_oryzae_TH49
MTETAVEKVAPRLKERYRSEIKGKLQDEFSFENVMQIPGLVKVVVNMGVG
EAARDSKLIEGAIRDLTAITGQKPAVTKARKSIAQFKLREGQPIGCHVTL
RGDRMWEFLDRVVSLALPRIRDFRGLSPKQFDGRGNYTFGLTEQVMFHEI
DPDKVDRQRGMDITVVTTAQNDDEGRALLRHLGFPFKEN
>Bacteria_Actinobacteria_Actinobacteria_Actinobacteridae_Actinomycetales_Pseudonocardineae_Pseudonocardiaceae_Jiangella_gansuensis_YIM_002_DSM_44835
MTTTTETRALPRLKQRYREEIVSALREQFDIANIMQVPTVTKVVVNMGVG
EAARDAKLIEGAVADLSAITGQRPSVTKARKSIAQFKLREGMPIGAHATL
RGDRMWEFLDRLVTIALPRIRDFRGLSGKQFDGNGNYTFGLNEQSMFHEI
NQDRIDRVRGMDITVVTTATNDEQGRALLKLLGFPFKEN
>Bacteria_Actinobacteria_Actinobacteria_Actinobacteridae_Actinomycetales_Propionibacterineae_Nocardioidaceae_Actinopolymorpha_alba_DSM_45243
MTATTDQRVAPRLKLRYRGEVAPALREQFGFGNPMQVPTVTKVIVNMGVG
EAARDSKLIEGAVRDLTGITGQKPTVTRARKSIAQFKLREGMPIGAHVTL
RGDRMWEFLDRLVSLALPRIRDFRGLSPRQFDGRGNYTFGLTEQVMFHEI
DPDKIDRSRGMDITVVTTASNDAEGRALLRQLGFPFKES
>Bacteria_Actinobacteria_Actinobacteria_Actinobacteridae_Actinomycetales_Propionibacterineae_Nocardioidaceae_Aeromicrobium_marinum_DSM_15272
MATETTQIPRLKDKYRGEIVPALREQFQYGNVMQVPGLTKIVVNMGVGEA
ARDGKLIEGALKDLTAITGQKPQVTKARKSIAQFKLREGMPIGAHVTLRG
DRMWEFLDRLLTLALPRIRDFRGLSPQQFDGRGNYTFGLTEQVMFHEIDQ
DKIDRSRGMDITVVTTATTDDEGRALLKLLGFPYKEN
>Bacteria_Actinobacteria_Actinobacteria_Actinobacteridae_Actinomycetales_Propionibacterineae_Nocardioidaceae_Marmoricola_sp._URHB0036
MTESMTEINSDRSAEQSAGPRMKARYREEILPALREQFGYANVMQVPGLT
KIVVNMGVGEAARDSKLIEGAVKDLTAITGQKPQVTRARKSIAQFKLREG
MPIGAHVTLRGDRMWEFLDRLLALALPRIRDFRGLSDRQFDGRGNYTFGL
TEQVMFHEIDQDKIDRSRGMDITVVTSATNDDEGRALLKKLGFPFKEGN
>Bacteria_Actinobacteria_Actinobacteria_Actinobacteridae_Actinomycetales_Propionibacterineae_Nocardioidaceae_Nocardioides_sp._JS614
MTQTETEQSQTTASAKVAPRLKTRYREEIVPALRSEFDIKNAMQVPGLTK
IVVNMGVGEAARDSKLIEGAVKDLTAITGQKPLVTKARKSIAQFKLREGM
PIGAHATLRGDRMWEFLDRLLSLALPRIRDFRGLNPDQFDGRGNYTFGLT
EQVMFHEIDQDRIDRSRGMDITVVTTATNDEQGRALLKQLGFPFKEGN
>Bacteria_Actinobacteria_Actinobacteria_Actinobacteridae_Actinomycetales_Propionibacterineae_Nocardioidaceae_Kribbella_flavida_DSM_17836
MTTAVTEAKTQPRLKTKYREEIVGQLQEQFQFENVMQVPGLIKIVVNMGV
GEAARDSKLIDGAIKDLAAITGQKPQVTKARKSIAQFKLREGMPIGAHVT
LRGDRMWEFLDRLLALALPRIRDFRGLSPKQFDGNGNYTFGLTEQVMFHE
INQDRIDRVRGMDITVVTSAKNDDEGRALLRQLGFPFKEN
>Bacteria_Actinobacteria_Actinobacteria_Actinobacteridae_Actinomycetales_Propionibacterineae_Propionibacteriaceae_Microlunatus_phosphovorus_NM_1
MTATTTETRTVPRLKQRYREEIAPALHKEFNYPNVMQIPGLTKIVVNMGV
GDAARDSKLIDGAVRDLTTITGQKPQVTRSRKSIAQFKLREGMPIGAHVT
LRGDRMWEFADRLLTLALPRIRDFRGLNSHQFDGLGNYTFGLNEQVMFHE
IDQDKIDRSRGMDITFVTTATNDDEGRALLRHLGFPFNDNPKPAKSKAKG
PRYAVRKK
>Bacteria_Actinobacteria_Actinobacteria_Actinobacteridae_Actinomycetales_Propionibacterineae_Nocardioidaceae_Propionicicella_superfundia_DSM_22317
VSTAVREMPRLKKRYRTEVVEALQKEFAYDNVMRIPGLVKITVNMGVGEA
ARDSKVMDGAVRDLTAITGQKPTVTKARKSIAQFKLREGMPIGCHVTLRG
DRMWEFADRLLTLALPRIRDFRGLSARQFDGQGNYTFGLTEQVMFHEIDQ
DKIDRVRGMDITFVTTATTDEEGRALLKALGFPFKAPENDPKKVVVRTKR
PIVGKKK
>Bacteria_Actinobacteria_Actinobacteria_Actinobacteridae_Actinomycetales_Propionibacterineae_Propionibacteriaceae_Aestuariimicrobium_kwangyangense_DSM_21549
MTTTEAPQVKAVPRLKQKYRETIAPALHQEFEYANVMQIPGLTKIVVNMG
VGEAARDSKIMDGAIRDLTAITGQKPQVTKARKSIAQFKLREGQPIGCHV
TLRGDRMWEFADRLLSLALPRIRDFRGLNSNQFDGQGNFTFGLNEQVMFL
EIDQDKIDRTRGMDITFVTTAKTDAEGRSLLKHLGFPFKEVDDPKKTGPK
RGKAFYSKKKK
>Bacteria_Actinobacteria_Actinobacteria_Actinobacteridae_Actinomycetales_Propionibacterineae_Propionibacteriaceae_Propionimicrobium_lymphophilum_DSM_4903
MARATAPAIKVAEKARNAADNMPRLKKKYREEVRKSMNEKFNYANPMLIP
GLTKVVVNMGVGQAAHDSKVLDGAIHDLTLITGQKPQVTKARKSIASFKL
REGQAIGCHVTLRGDRMWEFAERLLALALPRIRDFRGLNSNQFDGNGNYT
FGLSEQVMFLEIDPDKIDRTRGMDITFVTSATNDAEGRELLAQLGFPFKA
KDDPKKPKRRGRFYPGKKSK
>Bacteria_Actinobacteria_Actinobacteria_Actinobacteridae_Actinomycetales_Propionibacterineae_Propionibacteriaceae_Propionibacterium_acnes_KPA171202
VSTDAIAHEMPRLKKQYREQIRAAMQEEFGYRNPMLIPGLEKIVVNMGVG
DAAHDSKVMDGAIRDITAITGQKPQVTKARKSIAQFKLREGQPIGCHVTL
RGDRMWEFADRLLTLALPRIRDFRGLNSNQFDGKGNYTFGLSEQVMFLEI
DQDKIVRIRGMDITFVTTAQTNEEGKALLKHLGFPFKAKDDPKKAKTKRG
PAYYAKKKKK
>CG1_02_FULL_Propionibacterium_60_36
MSTDAIAHEMPRLKKQYREQIRAAMQEEFGYRNPMLIPGLEKIVVNMGVG
DAAHDSKVMDGAIRDITAITGQKPQVTKARKSIAQFKLREGQPIGCHVTL
RGDRMWEFADRLLTLALPRIRDFRGLNSNQFDGKGNYTFGLSEQVMFLEI
DQDKIDRIRGMDITFVTTAQTNEEGKALLKHLGFPFKAKDDPKKAKTKRG
PAYYAKKKKK*
>Bacteria_Actinobacteria_Actinobacteria_Actinobacteridae_Actinomycetales_Kineosporiineae_Kineosporiaceae_Kineococcus_radiotolerans_SRS30216
MTTTTEARALPRLKQRYRDEIKGQLHEQFSYGNVMQIPGLTKVVVNMGVG
EAARDSKLIDGAVRDLTAITGQKPQITKARKSIAQFKLREGMPIGCHTTL
RGDRMWEFLDRLLSLALPRIRDFRGLSPKQFDGNGNYTFGLNEQSMFHEI
DQDKIDRVRGMDITVVTTATTDDEGRALLRALGFPFKEN
>Bacteria_Actinobacteria_Actinobacteria_Actinobacteridae_Actinomycetales_Micrococcineae_Dermacoccaceae_Demetria_terragena_DSM_11295
MTETTQTNTKPRLKQRYQDEIRSALQEQFGFANAMQVPTVTKVIVNMGVG
DAARDSKLIEGAVRDLATITGQQPAVSKARKSIAQFKLREGMPIGAHTTL
RSDRMWEFLDRLTSVALPRIRDFRGLSPKQFDGHGNYTFGLNEQSMFHEI
NQDRIDRVRGMDITVVTTAANDDEGRALLKQLGFPFKEN
>Bacteria_Actinobacteria_Actinobacteria_Actinobacteridae_Actinomycetales_Micrococcineae_Dermacoccaceae_Dermacoccus_nishinomiyaensis_M25
MSETTKTTPRLKTRYQDEIKGQLQGEFNFANAMQVPGVVKVVVNMGVGDA
AKDSKLIEGAIRDLEAITGQKPAVTKARKSIAQFKLREGMPIGAHVTLRG
DRMWEFLDRLVSVALPRIRDFRGLSPKQFDGNGNYTFGLNEQSMFHEIDQ
DKIDRVRGMDITVVTTAANDDEGRALLRALGFPFKEK
>Bacteria_Actinobacteria_Actinobacteria_Actinobacteridae_Actinomycetales_Micrococcineae_Dermacoccaceae_Kytococcus_sedentarius_DSM_20547
MTEQTAAPAERPVPRLKERYRSEIREALKSEFGYANVMQIPGVTKVVVNM
GVGDAARDSKLIDGAIRDLTTITGQKPRVNRATKSIAQFKLREGMPIGAN
VTLRGDRMWEFLDRLVSVALPRIRDFRGLSPKQFDGKGNYTFGLTEQSMF
HEIDQDKIDRVRGMDITVVTTAETDDEGRALLRALGFPFKEN
>Bacteria_Actinobacteria_Actinobacteria_Actinobacteridae_Actinomycetales_Micrococcineae_Intrasporangiaceae_Ornithinimicrobium_pekingense_DSM_21552
MTETMNETAETGVRATPRMKQRYADEIKPALLEEFGYANTMQVPGLVKIV
VNMGVGEAARDSKLIEGAIRDLATITGQKPAVTKARKSIAQFKLREGMPI
GAHVTLRGDRMWEFLDRLLALALPRIRDFRGLSPRQFDGNGNYTFGLNEQ
SMFHEIDQDRIDRVRGMDITVVTTATNDDEGRALLKRLGFPFKEN
>Bacteria_Actinobacteria_Actinobacteria_Actinobacteridae_Actinomycetales_Micrococcineae_Intrasporangiaceae_Serinicoccus_marinus_MCCC_1A05965
MTDTITETTESQAGTSTSAGAEPRVKAQYRQDIVPAMTEQFGYANPMQVP
GLVKITVNMGVGEAARDSKLIEGAIRDLATITGQKPSVTKARKSIAQFKL
REGMPIGAHVTLRGDRMWEFLDRLLALALPRIRDFRGLSPRQFDGNGNYT
FGLNEQSMFHEIDQDKIDRVRGMDITVVTTAKTDDEGRALLKHLGFPFKE
N
>Bacteria_Actinobacteria_Actinobacteria_Actinobacteridae_Actinomycetales_Micrococcineae_Dermatophilaceae_Austwickia_chelonae_NBRC_105200
MTESTVSVPQARLKLRYREDIRSALQQEFAYGNVMQVPGVTKVVVNMGVG
EAARDSKLIEGAVRDLTVITGQKPVVTKARKSIAQFKLREGMPIGCHATL
RGDRMWEFLDRLVTVALPRIRDFRGLSPKQFDGRGNYTFGLNEQSMFYEI
DQDRIDRVRGMDITIVTTATNDDEGRALLRHLGFPFKEN
>Bacteria_Actinobacteria_Actinobacteria_Actinobacteridae_Actinomycetales_Micrococcineae_Dermatophilaceae_Dermatophilus_congolensis_DSM_44180
MSETMITPRLKTRYREEIRDALNKEFGYSNVMLIPGLTKVVVNMGVGEAA
KDSKRIEGAVRDLAAITGQKPVVTRARKSIAQFKLREGMPIGAHVTLRGD
RMWEFVDRLVTVALPRIRDFRGLSGKQFDGNGNYTFGLTEQSMFYEIDPD
SIDHVRGMDITLVTTAKTDDEGRALLRQLGFPFKEN
>Bacteria_Actinobacteria_Actinobacteria_Actinobacteridae_Actinomycetales_Micrococcineae_Dermatophilaceae_Kineosphaera_limosa_NBRC_100340
MSVETQGPTPRLKTKYRQDIKPALREQFGYANVMQVPGVTKVVVNMGVGE
AARDSKRIEGAVRDLTAITGQKPVVTRARKSIAQFKLREGMPIGAHTTLR
GDRMWEFLDRLVSVALPRIRDFRGLSPKQFDGRGNYTFGLNEQSMFYEID
QDRIDFVRGMDITVVTTATNDDEGRALLRQLGFPFKEN
>Bacteria_Actinobacteria_Actinobacteria_Actinobacteridae_Actinomycetales_Micrococcineae_Dermatophilaceae_Mobilicoccus_pelagius_NBRC_104925
MSESTMTQAPEARLRVKYRDEIKSQLQDEFGYANVMQVPGVVKVVVNMGV
GEAAKDSKRIEGAVRDLTAITGQKPVVTKARKSIAQFKLREGMPIGCHTT
LRGDRMWEFLDRLVTVALPRIRDFRGLSPKQFDGRGNYTFGLNEQSMFYE
IDQDKIDHVRGMDITVVTTATNDDEGRALLRHLGFPFKEN
>Bacteria_Actinobacteria_Actinobacteria_Actinobacteridae_Actinomycetales_Micrococcineae_Intrasporangiaceae_Arsenicicoccus_bolidensis_DSM_15745
MTATTSEKTQPRLKARYAAEIKPALREEFSFANVMQVPGVVKVIVNMGVG
EAARDSKLIEGAVRDLTAITGQKPTVTKARKSIAQFKLREGMPIGAHVTL
RGDRMWEFLDRLLSVALPRIRDFRGLSGKQFDGRGNYTFGLNEQSMFHEI
DQDKIDRVRGMDITIVTTATNDDEGRALLKQLGFPFKEN
>Bacteria_Actinobacteria_Actinobacteria_Actinobacteridae_Actinomycetales_Micrococcineae_Intrasporangiaceae_Intrasporangium_calvum_DSM_43043
MSETETTATAAVLTKPRLKQRYEDEIKSALFEQFGYDNVMQVPGVVKVVV
NMGVGDAAKDSKLIEGAVRDLTNITGQKPVVTKARKSIAQFKLREGMPIG
AHTTLRGDRMWEFLDRLVTIALPRIRDFRGLSPKQFDGRGNYTFGLTEQS
MFHEIDQDKIDRVRGMDITVVTTATNDDEGRALLKALGFPFKEN
>Bacteria_Actinobacteria_Actinobacteria_Actinobacteridae_Actinomycetales_Micrococcineae_Intrasporangiaceae_Janibacter_sp._HTCC2649
VTTQTETTISAKPRLKQKYADEIRDALLKQFGYANVMQVPGVVKVVVNMG
VGDAAKDSKLIDGAVRDLTAITGQKPVVTKARKSIAQFKLREGMPIGTHT
TLRGDRMWEFLDRLIAVALPRIRDFRGMSPKQFDGRGNYTFGLTEQSMFH
EIDQDKIDRVRGMDITIVTTATNDDEGRALLKALGFPFKENS
>Bacteria_Actinobacteria_Actinobacteria_Actinobacteridae_Actinomycetales_Micrococcineae_Intrasporangiaceae_Tetrasphaera_elongata_DSM_14184
MADTATKPRLKARYQDEIKSSLMDQFAFANVMQVPGVVKVVVNMGVGDAA
KDSKLIEGAVRDLTAITGQKPVVTKARKSIAQFKLREGMPIGAHATLRGD
RMWEFLDRLVSVALPRIRDFRGLSPKQFDGRGNYTFGLTEQSMFHEIDQD
KIDRVRGMDITIVTTATTDDEGRALLKALGFPFKEN
>Bacteria_Actinobacteria_Actinobacteria_Actinobacteridae_Actinomycetales_Micrococcineae_Dermabacteraceae_Dermabacter_sp._HFH0086
MTETTTPRLKTKYREEIKDSLQSEFNYANPMLIPGLTKVVVNMGVGDAAR
DSKVIDGAIADLTAITGQKPQVTRARKSIAQFKLREGQAIGCHTTLRGNR
MWEFLDRLLSTALPRIRDFRGLSPKQFDGNGNYTFGLTEQVMFHEIDPDK
IDRVRGMDITVVTTAKTDDEGRALLRALGFPFKEN
>Bacteria_Actinobacteria_Actinobacteria_Actinobacteridae_Actinomycetales_Micrococcineae_Dermabacteraceae_Brachybacterium_faecium_DSM_4810
MSETATQAPTPRLKSKYNETIKAQLTEQFGYENVMLVPGLTKIVVNMGVG
DAARDSKVIDGAIRDLADITGQKPQVTKARKSIAQFKLREGMPIGAHVTL
RNARMWEFLDRLLSTALPRIRDFRGLSPKHFDGNGNYTFGLTEQVMFHEI
NQDKIDRVRGMDITVVTTAKTDDEGRALLKLLGFPFKEN
>Bacteria_Actinobacteria_Actinobacteria_Actinobacteridae_Actinomycetales_Micrococcineae_Bogoriellaceae_Georgenia_sp._SUBG003
MSETTTTSMPRLKQRYRDEIVAGLREEFQHANVNEVAGLTKIVVNMGVGD
AARDSKLIEGAIRDLSLITGQKPQVTKARKSIAQFKLREGQPIGAHVTLR
GDRMWEFLDRLLSLALPRIRDFRGLSAKQFDGHGNYTFGLTEQSMFHEID
QDKIDRVRGMDITVVTSATTDDEGRSLLRRLGFPFKED
>Bacteria_Actinobacteria_Actinobacteria_Actinobacteridae_Actinomycetales_Micrococcineae_unclassified_Micrococcineae_Ruania_albidiflava_DSM_18029
MSTSTETSVPALTPRLKTKYREEILPALREEFGYANVHQVPGLVKIVVNM
GVGDAARDSKLIEGAVRDLAAITGQKPLVTRARKSIAQFKLREGQPIGTH
ATLRGDRMWEFADRLLSFALPRIRDFRGLSPKQFDGHGNYTFGLVEQSMF
HEIDQDKIDRVRGMDITVVTTATNDDEGRSLLRQLGFPFKEN
>Bacteria_Actinobacteria_Actinobacteria_Actinobacteridae_Actinomycetales_Micrococcineae_Beutenbergiaceae_Beutenbergia_cavernae_DSM_12333
MATTTENTAVEGSTAPAAPAPRLKLRYREEIRSALKEEFGFANIHQVPGL
TKIVVNMGVGDAARDSKLIDGAIRDLSLITGQKPQVTKARKSIAQFKLRE
GQPIGAHATLRGDRMWEFLDRLLSIALPRIRDFRGLEPRQFDGHGNYTFG
LVEQSMFHEIDPDSIDRVRGMDITVVTTASTDDEGRSLLRRLGFPFKEN
>Bacteria_Actinobacteria_Actinobacteria_Actinobacteridae_Actinomycetales_Micrococcineae_Cellulomonadaceae_Cellulomonas_flavigena_DSM_20109
MTETTIEAPAQPRLKARYNDEIRSALFEQFSHENINQVARLVKVVVNMGV
GEAAKDSKLIEGAIRDLTQITGQKPQVTKARKSIAQFKLREGMPIGAHVT
LRGDRAWEFLDRLLSVALPRIRDFRGLSPQQFDGHGNYTFGLVEQSVFHE
IDQDKIDRVRGMDITIVTTATTDDEGRALLKLLGFPFKEN
>Bacteria_Actinobacteria_Actinobacteria_Actinobacteridae_Actinomycetales_Micrococcineae_Cellulomonadaceae_Actinotalea_ferrariae_CF5_4
MSTETVETRAVPRLKTKYAEEILPGLREEFGHENVNQVARLVKVVVNMGV
GEAAKDSKLIEGAIRDLTAITGQKPQVTKARKSIAQFKLREGMPIGAHVT
LRGDRMWEFTDRLISLALPRIRDFRGLSPKQFDGNGNYTFGLTEQVMFHE
VDPDRIDRSRGMDITIVTTATTDDEGRSLLRRLGFPFKEN
>Bacteria_Actinobacteria_Actinobacteria_Actinobacteridae_Actinomycetales_Micrococcineae_Jonesiaceae_Jonesia_denitrificans_DSM_20603
MSTETKTQPRLKSRYRDEIRPALHEEFKHENINQVAGLVKVVVNMGVGDA
AKDSKLIEGAIRDLTLITGQKPQVNRARKSIAQFKLREGMPIGAHVTLRG
DRMWEFTDRLLSIALPRIRDFRGLSPKQFDGNGNYTFGLTEQSMFHEIDP
DSIDRVRGMDITFVTSAKTDEEGRSLLKRLGFPFKEN
>Bacteria_Actinobacteria_Actinobacteria_Actinobacteridae_Actinomycetales_Micrococcineae_Sanguibacteraceae_Sanguibacter_keddieii_DSM_10542
MSTETYAKAQPRLKARYAAEILPALHEEFSHENVNQVAGLTKIVVNMGVG
DAAKDAKLIEGAIRDLTAITGQKPQVTKARKSIAQFKLREGMPIGAHVTL
RGDRMWEFADRLLSIALPRIRDFRGLSPKQFDGHGNYTFGLNEQSMFHEI
DPDKVDRVRGMDITIVTTATTDAEGRSLLKRLGFPFKEL
>Bacteria_Actinobacteria_Actinobacteria_Actinobacteridae_Actinomycetales_Micrococcineae_Cellulomonadaceae_Paraoerskovia_marina_DSM_21750
MSETLEAPATPRLKQKYRDEIIDGLREEFSHANVNQVAGLTKVVVNMGVG
DAAKDSKLIEGAIRDLTAITGQKPQVTKARKSIAQFKLREGMPIGAHVTL
RGDRMWEFLDRLTATALPRIRDFRGLSPKQFDGNGNYTFGLTEQSMFHEI
DQDKIDRVRGMDITVVTTATTDDEGRSLLRRLGFPFKEN
>Bacteria_Actinobacteria_Actinobacteria_Actinobacteridae_Actinomycetales_Micrococcineae_Promicromonosporaceae_Cellulosimicrobium_cellulans_J36_ICCI
MSTEIVAPEVPRLKQRYRDEIVAGLREEFGHDNVNQVARVTKIVVNMGVG
DAAKDSKLIEGAIRDLSAITGQKPQVTKARKSIAQFKLREGMPIGAHVTL
RGDRMWEFLDRLLSIALPRIRDFRGLSPKQFDGHGNYTFGLTEQSMFHEI
DQDKIDRVRGMDITIVTTATTDDEGRSLLRRLGFPFKEN
>Bacteria_Actinobacteria_Actinobacteria_Actinobacteridae_Actinomycetales_Micrococcineae_Promicromonosporaceae_Isoptericola_variabilis_225
MTETTVEAPALPRLKQKYREEILPALREEFGHSNVHEVAGLTKIVVNMGV
GDAAKDSKLIEGAIRDLTAITGQKPQVTKARKSIAQFKLREGMPIGAHVT
LRGDRMWEFLDRLLSIALPRIRDFRGLSPKQFDGHGNYTFGLTEQSMFHE
IDQDKIDRVRGMDITIVTTATTDDEGRSLLRRLGFPFKEN
>Bacteria_Actinobacteria_Actinobacteria_Actinobacteridae_Actinomycetales_Micrococcineae_Promicromonosporaceae_Promicromonospora_kroppenstedtii_RS16_DSM_19349
MTETTIEAPAQPRLKQKYREEILSALIEEFGHKNLHQAGGLTKIVVNMGV
GDAAKDSKLIEGAIRDLSAITGQKPQVTKARKSIAQFKLREGMPIGAHVT
LRGDRMWEFLDRLLSTALPRIRDFRGLSPKQFDGHGNYTFGLTEQSMFHE
IDQDKIDRVRGMDITVVTTATTDDEGRSLLRRLGFPFKEN
>Bacteria_Actinobacteria_Actinobacteria_Actinobacteridae_Actinomycetales_Micrococcineae_Promicromonosporaceae_Xylanimonas_cellulosilytica_DSM_15894
MTETALEAPATPRLKQKYREEILVALREEFGYPNVTLVPGLTKIVVNMGV
GDAAKDSKLIEGAIRDLTAITGQKPQVTKARKSIAQFKLREGMPIGAHVT
LRGDRMWEFLDRLLSIALPRIRDFRGLSPKQFDGHGNYTFGLTEQSMFHE
IDQDKIDRVRGMDITVVTTANTDDEGRSLLRRLGFPFKEEN
>Bacteria_Actinobacteria_Actinobacteria_Actinobacteridae_Bifidobacteriales_Bifidobacteriaceae_Alloscardovia_omnicolens_DSM_21503
MSEVNIETPATPRLKARYKEEIIPALEKEFSISNPMRVPGVEKVVVSMGV
GAAARDSKLIEGAVRDLTAITGQKPKITLAKKSVAQFHLREGQAIGAFVT
LRGDRMWEFLDRLLTLALPRIRDFRGINGNQFDGNGNYNFGLTEQSMFHE
IDPDSIDHRRGMDITVVTSTKSDEEGKALLKHLGFPFKED
>Bacteria_Actinobacteria_Actinobacteria_Actinobacteridae_Bifidobacteriales_Bifidobacteriaceae_Bifidobacterium_animalis_animalis_ATCC_25527
MSEVVDEVIIEEPVTPRLKTMYKEEILPELEKEFHHDNPMQIPRIEKVVV
SMGVGAAARDSKLIEGAVRDLTAITGQKPKITKAKKSVAQFHLREGQAIG
AYVTLRGDRMWEFLDRLLTLALPRIRDFRGINGHQFDGQGNYNFGLTEQS
MFHEIDPDEIDHQRGMDITVVTTTKDDDEAYALLKLLGFPFKEN
>Bacteria_Actinobacteria_Actinobacteria_Actinobacteridae_Bifidobacteriales_Bifidobacteriaceae_Parascardovia_denticolens_DSM_10105_Contig1484
MSTTVEAPAVPRLKERYLKEIVPEMEKEFKYSNPMQVARVEKVVVSMGVG
AAARDSKLIEGAIRDLTLITGQKPKVTKAKKSVAQFHLREGQEIGAFVTL
RGNRMWEFLDRLLTLALPRIRDFRGISGNQFDGNGNYNFGLTEQSMFHEI
DPDSIDHRRGMDITVVTSTKDDKQAQALLKHLGFPFKEN
>Bacteria_Actinobacteria_Actinobacteria_Actinobacteridae_Actinomycetales_Actinomycineae_Actinomycetaceae_Actinobaculum_schaalii_CCUG_27420
MSDTPRLKVKYREHIIPELQEEFKYVNVNQVPKIVKVVVNMGVGDAARDS
KVLDGAVADMTAITGQKPMITKAKKSIAQFKLREGQAIGCFVTIRGDRMW
EFLDRLISTALPRIRDFRGLSPKQFDGNGNYTFGLTEQTVFHEIDQDKID
RVRGMDITVVTSAGSDDEGRALLKHLGFPFKEA
>Bacteria_Actinobacteria_Actinobacteria_Actinobacteridae_Actinomycetales_Actinomycineae_Actinomycetaceae_Arcanobacterium_haemolyticum_DSM_20595
MSEKITPRLKTKYADEIRSKMNDEFKYVNVNQIPGLEKIVVNMGVGDAAR
DSKVLEGAIADITAITGQKPQINRARKSIAQFKLREGQAIGCHVTMRGDR
MWEFLDRLLATALPRIRDFRGLSAKQFDGHGNYTFGLTEQSMFHEIDQDK
IDRVRGMDITVVTTAKTDDEGRALLRHLGFPFKED
>Bacteria_Actinobacteria_Actinobacteria_Actinobacteridae_Actinomycetales_Actinomycineae_Actinomycetaceae_Trueperella_pyogenes_TP6375
MTQPRLKTKYREEILPALQKEFNHTNVNNVGGLAKIVVNMGVGEAARDSK
ILEGAIADITAITGQKPQVTKARKSIAQFKLREGQAIGCHVTLRGDRMWE
FLDRLLSTALPRIRDFRGLSPKQFDGNGNYTFGLTEQTVFHEIDMDKIDR
VRGMDITFVTTATTDDEGRALLRHLGFPFKED
>Bacteria_Actinobacteria_Actinobacteria_Actinobacteridae_Actinomycetales_Actinomycineae_Actinomycetaceae_Varibaculum_cambriense_DSM_15806
MAEAKTVAPRLKVRYQEEIRSSLEKEFGYKNVNQIPGLEKVVVNMGVGEA
SHDSKLMEGAIRDLTAITGQKPVVTRARKSIAQFKLRAGQPIGAHVTIRG
NRMWEFVDRLVSTALPRIRDFRGLSPKQFDGRGNYTFGLTEQAMFHEIDQ
DSIDRVRGMDITLVTTANSDEEGRALLRALGFPFKEER
>Bacteria_Actinobacteria_Actinobacteria_Actinobacteridae_Actinomycetales_Actinomycineae_Actinomycetaceae_MobiluncusFalcivibrio_group_Mobiluncus_curtisii_ATCC_43063
MAEENYTPRLKTKYREEIKGQLLKEFQHQNVNQVGGLEKIVVNMGVGAAA
HDHKLMEGAISDLSIITGQKPVVDKARKSIAQFKLREGSPIGAHVTLRGD
RMWEFLDRLLSTALPRIRDFRGLSSKQFDGHGNYTFGLTEQSVFHEIDQD
SIDHVRGMDITVVTTAATDDEGRALLKYLGFPFKED
>Bacteria_Actinobacteria_Actinobacteria_Actinobacteridae_Actinomycetales_Actinomycineae_Actinomycetaceae_Actinomyces_naeslundii_Howell_279_ATCC_12104
MAEKTTPRLKAKYTEEVRPALLKEFQHSNVMEVGRVVKVVVNMGVGEAAH
DSKMIEGAVRDLAAITGQKPQVTRARKSIAQFKLREGMPIGAHSTLRGDR
MWEFLDRLVSISLPRIRDFRGLSPKQFDGNGNYTFGLTEQAVFHEIDQDQ
IDRVRGMDITVVTTAKTDEEARSLLKQLGFPFKEK
>Bacteria_Actinobacteria_Actinobacteria_Actinobacteridae_Actinomycetales_Micrococcineae_Brevibacteriaceae_Brevibacterium_linens_BL2
MTETTTSRPAPRLKQVYRDDIVAKLQDEFNYANPMQVPGLTKVVVNMGVG
DAARDSKLIEGAINDLTLITGQKPIVTRARKSIAQFKLREGQPIGAHVTM
RGARMWEFVDRVISLALPRIRDFRGLSDRQFDGNGNYTFGLTEQSMFHEI
DQDRIDRVRGMDITVVTTASTDDEGRALLRHLGFPFKTK
>Bacteria_Actinobacteria_Actinobacteria_Actinobacteridae_Actinomycetales_Micrococcineae_Micrococcaceae_Arthrobacter_phenanthrenivorans_Sphe3
MTETLETPATKIVPRLKTKYADSIKSSLMEEFKYQNVNQVPRLVKVVVNM
GVGDAAKDSKLIDGAVRDLTQITGQKPQVTKARKSIAQFKLREGMPIGAH
ATLRGDRMWEFLDRLVTLALPRIRDFRGLSGKQFDGNGNYTFGLTEQVMF
HEIDQDKIDRVRGMDITVVTTAKTDDEGRALLKALGFPFKAED
>Bacteria_Actinobacteria_Actinobacteria_Actinobacteridae_Actinomycetales_Micrococcineae_Micrococcaceae_Acaricomes_phytoseiuli_DSM_14247
MTSETAAKIQPRLKNVYVDDIKGALQEEFNYENVNQVPRLVKVVVNMGVG
EAARDSKVIDGAVRDLTLITGQKPMVTKARKSIAQFKLREGMPIGAHTTL
RGDRMWEFLDRLISLALPRIRDFRGLSGKQFDGNGNYTFGLTEQVMFHEI
DQDQIDKVRGMDITVVTTAKTDAEGRALLKALGFPFKEEN
>Bacteria_Actinobacteria_Actinobacteria_Actinobacteridae_Actinomycetales_Micrococcineae_Micrococcaceae_Renibacterium_salmoninarum_ATCC_33209
MSIETSEATVKIAPRLKTRYADEIKKTLQDDFSYVNVNQVPRLVKVVVNM
GVGEAARDSKVIDGAVRDLTLITGQKPMVTKARKSIAQFKLREGMPIGAH
TTLRGDRMWEFVDRLVTLALPRIRDFRGLSGKQFDGNGNYTFGLTEQVMF
HEIDQDAIDKIRGMDITVVTTAKTDDEGRALLKALGFPFKSED
>Bacteria_Actinobacteria_Actinobacteria_Actinobacteridae_Actinomycetales_Micrococcineae_Micrococcaceae_Kocuria_rhizophila_DC2201
MSETTETKFTPRFKTKYQETVAPALQEQFGYANVMEMPRVVKVVVNMGLG
EAAKDSKLVDNAIKDLTAITGQKPVINRAKKSIAQFKLREGMPIGAHVTM
RGDRMWEFLDRLVTLALPRIRDFRGLSDRHFDGNGNYTFGLTEQSMFHEI
DQDKIDRVRGMDITVVTSAKTDDEGRALLKALGFPFKTN
>Bacteria_Actinobacteria_Actinobacteria_Micrococcales_Micrococcaceae_Rothia_dentocariosa_ATCC_17931
MSETKITPRFKTKYAEVVVPALQEEFKYQNVMQTPKFVKVVVNMGVGEAA
RDAKLMDGAIRDLTAITGQKPVVTRAKKSIAQFKLREGMPIGAHVTLRGD
RMWEFLDRLVTLALPRIRDFRGLSDRQFDGNGNYTFGLTEQSMFHEIDQD
SIDRVRGMDITVVTSAKTDDEGRAMLKALGFPFKTN
>Bacteria_Actinobacteria_Actinobacteria_Actinobacteridae_Actinomycetales_Micrococcineae_Micrococcaceae_Nesterenkonia_alba_DSM_19423
MTETIETPVKITPRLKSKYREEIRQALQNEFGYDNVMQVPGLVKVVVNMG
VGEAARDSKLITGAVEDLTAITGQKPKVTRAKKSIAQFKLREGQPIGAHT
TLRGDRMWEFLDRLITFALPRIRDFRGLSDKQFDGNGNYTFGLTEQSVFH
EIDQDKIDRPRGMDITVVTTATTDDEGRALLRALGFPFKSE
>Bacteria_Actinobacteria_Actinobacteria_Actinobacteridae_Actinomycetales_Micrococcineae_Yaniellaceae_Yaniella_halotolerans_DSM_15476
MTQVSENAAPKVTPRLKTKYQDEIKAELQKDFEYSNVMQIPGLVKIVVNM
GVGEAARDSKVINGAIADLTQISGQKPQVTRAKKSIAQFKLREGMPIGAH
VTMRGDRMWEFLDRLVTFALPRIRDFRGLSPRQFDGNGNYTFGLSEQSVF
HEIDQDKIDRVRGMDITVVTSAKNDEEGRALLRALGFPFKADQ
>Bacteria_Actinobacteria_Actinobacteria_Actinobacteridae_Actinomycetales_Micrococcineae_Micrococcaceae_Micrococcus_luteus_NCTC_2665
MTEVQQTEKVTPRLKTKYREEIRGALQEQFQYGNVMQVPGLVKVVVNMGV
GEAAKDSKIIDGAVTDLTAITGQKPMITKARKSIAQFKLREGMPIGTHAT
LRGDRMWEFLDRLVTLALPRIRDFRGLSDRQFDGNGNYTFGLSEQTVFHE
IDQDKIDRVRGMDITVVTTAKNDDEGRALLKALGFPFKTDQ
>Bacteria_Actinobacteria_Actinobacteria_Actinobacteridae_Actinomycetales_Micrococcineae_Micrococcaceae_Citricoccus_sp._CH26A
MTEVQTADTTAAPTVTPRLKTKYREEIKAALQSEFQYGNVMQVPGLVKVV
VNMGVGEAAKDSKIIDGAIRDLTLITGQKPQVTKARKSIAQFKLREGMPI
GTHATLRGDRMWEFLDRLVTFALPRIRDFRGLSPKQFDGNGNYTFGLSEQ
SVFHEIDQDKIDRVRGMDITVVTTAKNDDEGRALLKALGFPFQTTDKK
>Bacteria_Actinobacteria_marine_actinobacterium_IMCC13023
MATGYKKAGAETTPRLKLQYRSEIVKTLTEEFSFTNPMQVPGLTKIVVNM
GVGQAARDGKLIEGAIRDLIAITGQKPQVNIAKKSIAQFKLREGQPIGAH
VTLRGDRMWEFLDRLLSLSLPRIRDFRGLSPKQFDGNGNYTFGLAEQSMF
HEIDIDKIDHVRGMDITVVTTAKSDDEGRALLKALGFPFQA
>Bacteria_Actinobacteria_Actinobacteria_Actinobacteridae_Actinomycetales_Micrococcineae_Microbacteriaceae_Curtobacterium_sp._9128
MTDTTAATADKVQPRLKQKYKNEIKAALTEQFGYANVHQVPGLVKVVVNT
GVGEAARDSKIIEGAIKDLTAITGQKPQVTMARKSIAQFKLREGQAIGAH
VTLRGDRAWEFLDRLLSLALPRIRDFRGLSDRQFDGNGNYTFGLTEQSMF
HEIDQDRIDRVRGFDITVVTTAKTDDEGRALLKQLGFPFRSAEQTV
>Bacteria_Actinobacteria_Actinobacteria_Actinobacteridae_Actinomycetales_Micrococcineae_Microbacteriaceae_Curtobacterium_flaccumfaciens_UCD_AKU
MTDTTAAPAGKIQPRLKQKYLAEIKTALTEQFGYANVNQVPGLVKVVVNT
GVGEAARDSKIIEGAIKDLTAITGQKPQVNVARKSIAQFKLREGQAIGAH
VTLRGDRAWEFLDRLVTLALPRIRDFRGLSDKQFDGNGNYTFGLTEQSVF
HEIDQDRIDRVRGFDITVVTTAKTDDEGRALLRQLGFPFRSNEQTV
>Bacteria_Actinobacteria_Actinobacteria_Micrococcales_Microbacteriaceae_Zimmermannella_faecalis_ATCC_13722
MTDTATVAGKIQPRLKVKYRGELKAKLQEELGVENVHQIPGLEKIVVNMG
VGEAARDGKVIEGAIADLTLITGQKPKVTRARKSIAQFKLREGQPIGTHV
TLRGDRMWEFLDRLLSLALPRIRDFRGLSDKQFDGNGNYTFGLTEQVMFH
EIDPDKIDRTRGMDITVVTTAKDDESGRALLRALGFPFTAGLK
>Bacteria_Actinobacteria_Actinobacteria_Actinobacteridae_Actinomycetales_Micrococcineae_Microbacteriaceae_Gulosibacter_molinativorax_DSM_13485
MTENATGAGKIQPRLKVKYREELKAKLQEELGVKNVHQVPTLEKIVVNMG
VGRAAQDGKLIDGAVSDLTLITGQKPKVTRARKSIAQFKLREGQPIGAHV
TLRGDRMWEFLDRLLSLALPRIRDFRGLSDKQFDGKGNYTFGLTEQVMFH
EIDPDKIDRPRGMDITVVTTAQDDESGRALLTALGFPYHAGLSK
>Bacteria_Actinobacteria_Actinobacteria_Actinobacteridae_Actinomycetales_Micrococcineae_Microbacteriaceae_Agrococcus_lahaulensis_DSM_17612
MTDTAVRLPRLKQQYRETIVPSLREEFGYANVMQVPGLTKIVVNTGVGEA
ARDSKVIEGAIRDLTQITGQKPMVTSARKSIAQFKLREGMPIGAHVTLRG
DRMWEFLDRLLTLALPRIRDFRGLSPKQFDGNGNYTFGLQEQSVFHEIDQ
DKIDRVRGFDITVVTTAKNDDEGRALLKALGFPFQS
>Bacteria_Actinobacteria_Actinobacteria_Actinobacteridae_Actinomycetales_Micrococcineae_Microbacteriaceae_Leucobacter_chromiiresistens_JG_31
MTETAATTAQPRLKQKYRSEIVPQLREEFGYANIMQVPGVVKVVVNTGVG
EAARDSKVIEGAIADLVKITGQKPMVTKARKSIAQFKLREGQAIGAHVTL
RGDRSWEFLDRLVNLALPRIRDFRGLSPRQFDGNGNYTFGLTEQSVFHEI
DQDKIDRVRGFDITVVTTAKTDDEGRALLRALGFPFKSE
>Bacteria_Actinobacteria_Actinobacteria_Actinobacteridae_Actinomycetales_Micrococcineae_Microbacteriaceae_Microbacterium_paraoxydans_DH1b
MATTDAAVAGKIQPRLKAKYNAEIKKALQDEFGYENVMQIPGLVKVVVNT
GVGEAARDSKVIDGAVDDLTKITGQKPIVTKARKSIAQFKLREGQAIGAH
VTLRGDRAWEFVDRLVSLALPRIRDFRGLSAKQFDGNGNYTFGLQEQSVF
HEIDQDKIDRVRGFDITVVTSAKTDDEGRALLRHLGFPFRADDAQA
>Bacteria_Actinobacteria_Actinobacteria_Actinobacteridae_Actinomycetales_Micrococcineae_Microbacteriaceae_Rathayibacter_toxicus_DSM_7488
MTDTTAVAAKVQPRLKAKYRAEIVPALTEQFGFGNLHQVPGLVKVVVNTG
VGEAARDSKIIDGAIKDLAAITGQKPQITKARKSIAQFKLREGQAIGAHV
TLRGDRAWEFLDRLLSVALPRIRDFRGLSDRQFDGNGNYTFGITEQSIFH
EIDQDRIDRVRGFDVTVVTTAKTDEEGRALLKQLGFPFTLVNNA
>Bacteria_Actinobacteria_Actinobacteria_Actinobacteridae_Actinomycetales_Micrococcineae_Microbacteriaceae_Curtobacterium_ginsengisoli_DSM_22003
MTDTAAVQAGKIQPRLKQKYKNEIVPALKEQFGFTNPHQIPGLVKVVVNT
GVGEAARDGKIIDGAIADLTKITGQKPQVTKAKKSIAQFKLREGQAIGAH
VTLRGDRAWEFLDRLLSLALPRIRDFRGLSDRQFDGHGNYTFGVSEQSIF
HEIDQDKIDRVRGFDITVVTTAKTDDEGRALLRALGFPFKSNDQAA
>Bacteria_Actinobacteria_Actinobacteria_Actinobacteridae_Actinomycetales_Micrococcineae_Microbacteriaceae_Humibacter_albus_DSM_18994
MTDTATAAQAGAPSNERVQPRLKQKYKNEVAPALKEQFGYENVHQIPGVV
KVVVNTGVGDAARDGKIIDGAVADLTKITGQKPQVTKARKSIAQFKLREG
QPIGAHVTLRGDRAWEFLDRLLSLALPRIRDFRGLSDRQFDGHGNYTFGV
QEQSIFHEINQDRIDRVRGFDITVVTTAKTDDEGRALLKALGFPFKSND
>Bacteria_Actinobacteria_Actinobacteria_Actinobacteridae_Actinomycetales_Micrococcineae_Microbacteriaceae_Cryobacterium_sp._MLB_32
MTDSAVATEAAAPAGKIQPRLKQKYQDEIRAKLSTELGFTNVHRIPNLTK
IVVNMGVGEAARDGKVMDGAVSDLTKITGQKPQVTKARKSIAQFKLREGQ
PIGAHVTLRGDRMWEFLDRLLSLALPRIRDFRGLSDKQFDGAGNYTFGLT
EQVMFHEIDQDRIDRVRGMDITVVTTAQNNDEGRALLKALGFPFKSAEVK
>Bacteria_Actinobacteria_Actinobacteria_Actinobacteridae_Actinomycetales_Micrococcineae_Microbacteriaceae_Glaciibacter_superstes_DSM_21135
MTDTATVTGKIQPRLKQKYQTELSAALGKTLGFTNVHQIPTLTKIVVNMG
VGEAARDGKIIDGAVADLIKITGQKPQVTKARKSIAQFKLREGQPIGAHV
TLRGDRMWEFLDRLLSLALPRIRDFRGLSDKQFDGSGNYTFGLTEQSMFH
EIDQDRIDRVRGMDITVVTTANSDDEGRALLKSLGFPFKAADSQ
>Bacteria_Actinobacteria_Actinobacteria_Actinobacteridae_Actinomycetales_Micrococcineae_Microbacteriaceae_Salinibacterium_amurskyense_PAMC_21357
MTTTAPAAGKIQPRLKQKYRTELAEQLKKDLGLTNVHQIPGIVKVVVNTG
VGEAARDGKIIDGAVKDLTAITGQKPYVTSARKSIAQFKLREGQPIGAHV
TLRGDRAWEFLDRLISLALPRIRDFRGLSDKQFDGNGNYTFGLTEQSMFH
EIDQDKIDRVRGFDITIVTTAKNNEEGRALLKALGFPFRSAENATN
>Bacteria_Actinobacteria_Actinobacteria_Actinobacteridae_Actinomycetales_Micrococcineae_Microbacteriaceae_Clavibacter_michiganensis_subsp._michiganensis_NCPPB_382
MTDTATAGTAEGTTLPRLKQKYRTEIVSQLTADLGFTNVHQVPGLTKIVV
NMGVGDAARDGKIIDGAVADLTKITGQKPQVTKARKSIAQFKLREGQAIG
THVTLRGDRMWEFLDRLLSLALPRIRDFRGLSPKQFDGNGNYTFGLNEQS
MFHEIDQDRIDRVRGMDITVVTTARTDDEGRALLKALGFPFQTPENTP
>Bacteria_Actinobacteria_Actinobacteria_Actinobacteridae_Actinomycetales_Micrococcineae_Microbacteriaceae_Leifsonia_xyli_xyli_CTCB07
MTDTATSAGKIQPRLKQKYKTEIAANLSKDFGFTNVHQVPGLVKIVVNMG
MGEAARDGKVIDGAINDLTLITGQKPQVTKARKSIAQFKLREGQPIGAHV
TLRGDRMWEFLDRLLSLALPRIRDFRGLSDKQFDGNGNYTFGLTEQSMFH
EINQDRIDRVRGMDITVVTTAKNDEEGRALLKQLGFPFRSVEAAS
>Bacteria_Actinobacteria_Actinobacteria_Actinobacteridae_Actinomycetales_Micrococcineae_Microbacteriaceae_Agromyces_subbeticus_DSM_16689
MTDTATQAGKIQPRLKTKYRDEISKTLLAEHGYTNVHQVPGLVKIVVNMG
VGEAARDGKVIDGAVADLTKITGQKPQVTKARKSIAQFKLREGQPIGAHV
TLRGDRMWEFLDRLLSLALPRIRDFRGLSEKQFDGTGNYTFGLTEQSVFH
EIDQDKIDRVRGMDITVVTTAKTDEEGRALLKQLGFPFKSAESAN
>Bacteria_Actinobacteria_Actinobacteria_Actinobacteridae_Actinomycetales_Micrococcineae_Microbacteriaceae_Herbiconiux_sp._YR403
MTDIATGKIQPRLKAKYQSELAAQLKADLGLTNVHQIPGLVKIVVNMGVG
EAARDGKIIDGAVADLTKITGQKPQVTKARKSIAQFKLREGQPIGAHVTL
RGDRMWEFLDRTLSLALPRIRDFRGLSDKQFDGNGNYTFGLTEQVMFHEI
DQDRIDRVRGMDITVVTTAKNDEQGRALLKALGFPFKTAENS
>Bacteria_Gemmatiomonas_uncultured_SG8_38_2
MKSRLQEHYEEKVRAKLAKEFGHENVHEIPRLEKVVINVGVGEAPREPKM
LDSVVEALAAITGQRPIVNRARKAISNFGLREGMPVGVSVTLRRTQMYEF
FDRFVNVAVPRIRDFRGLSTRSFDGRGNYTLGVKEQVIFPEVDYDRIQKV
HGLDVTFVTSTDKDDEAMALLREMGMPFRGVEPVVV
>Bacteria_Gemmatiomonas_uncultured_SMTZ_52
MKPRLQEHYEQTVRPMLGKEFGFQNVHQIPQLEKIIVNVGVGEGSRDPKL
LDSVVEAVSAITGQRPIVNRARQAISNFGLRAGMPVGVSVTLRSRHMWEF
MDRFINIAVPRVRDFRGLPIRSFDGRGNYTVGVREQVIFPEVDYDKIQKI
HGMDITFVTSTDKDDEALALLRGLGMPFRGMEPVVVSG
>Bacteria_Gemmatimonadetes_Gemmatimonadetes_Gemmatimonadetes_bacterium_SCGC_AAA003_K10
MESRLQKHYQERVRPKLREGLGLANVHQVPYIRKVVVNVGIGEAGRNQKL
LDSVVDELATITGQKPVVTMARKSIAAFSLRAGVPVGVSVTLRRGRMYEF
LDRLVSATIPRIRDFRGIPTRSFDGRGNYTLGVKEQIIFPEIDYDLVEKV
HGMDITVVTSTNKDDEAYALLREMGFPFREATPVAIKA
>Bacteria_Gemmatiomonas_uncultured_SG8_23
MDKIQPRLKTHYETHVRPKLQEEFQFTNPHQVPKLLKIVLNVGVGEAAKD
QKLLESVIDELGVITGQKANMNRARKSISNFQLREGMPVGASVTLRRDRM
WFFLDRLISTAVPRIRDFRGLPSRSFDGRGNYTMGIREQIIFPEINFDDV
KKIHGMDITFVTSTDKDDEGFALLRELGMPFRGEVPVQIGATA
>Bacteria_Gemmatimonadetes_Gemmatimonadetes_Gemmatimonadetes_bacterium_SCGC_AB_629_I08
MEPRLKTHYENHVRPKLLEEFGFVNPNQIPKVVKVVLNVGVGDASRDQKL
LESAIDELGIISGQKPLMNRARKSISNFQLREGMPVGASVTLRREKMWFF
LDRLINTTIPRIRDFRGLKSRSFDGRGNYTMGILEQIVFPEIDYDKVRKI
HGMDITVVTSTNDNAEGRALLRELGFPFRGTVPVQIGATA
>Bacteria_Gemmatimonadetes_Gemmatimonadetes_Gemmatimonadetes_bacterium_SCGC_AAA007_O21
MEPRLKTHYENHVRPKLREEFGFVNPHQIPRVVKVVLNVGVGDASRDHKL
LESAIDELGIISGQKPLMNRARKSISNFQLREGMPVGASVTLRREKMWFF
LDRLINTTIPRIRDFRGLKSRSFDGRGNYTMGILEQIVFPEIDYDNVRKI
HGMDITVVTSTNDDAEGRALLRELGFPFRGTVPVQIGATA
>Bacteria_Gemmatimonadetes_Gemmatimonadetes_Gemmatimonadetes_bacterium_KBS708
MAKNDNAKGGKGAAGKGGAKGGGKPAAKPSGKGAPQGGGKAAKGGEKRGP
LQPKGHAGAGLPVAAPRLKQFYDTQVRARLAQQFGLENPHQIPTLEKVVV
NCGVGEAIKQPRVLDTVVDELALITGQRPVRRKAKKSIANFGLREGQEIG
AMVTLRGARMWEFLDRFIAVALPRVRDFRGLSTRSFDGRGNYSLGVKEQM
IFPEINYDMVEQVHGMDITIVTTAERDDLALALLRELGMPFRGEQKPVVP
RPDRLDGQLTEAGAAA
>Bacteria_Gemmatimonadetes_Gemmatimonadetes_Gemmatimonadales_Gemmatimonadaceae_Gemmatimonas_aurantiaca_T_27
MPAAAPRLKTHYEQTVRAALAKQFGFGNPHEIPSLTKIVINCGVGEAVKQ
PKLLDVVVEELALISGQKPVRRKAKKSVANFGLREGQEIGASVTMRGAKM
WEFLDRFVTVACPRIRDFRGLGTKSFDGRGNYTLGIKEQMIFPEINYDMV
EQIHGMDITFVTTASKDAHAFALLHQLGMPFRGDDKPVTPKVAQPSAA
>Bacteria_Gemmatimonadetes_Gemmatimonadetes_Gemmatimonadales_Gemmatimonadaceae_Gemmatimonas_sp._AP64
MATKEKGAAKGGAKGGAKGGAKAGAAKGGAGSKGGSKADKKAGQPRQAID
FTKREHAGAGLPVAGPRLKTFYENTVRAKLAAQFGFTNPHQIPTLTKIVI
NCGVGEAVKQPKLLDVVVEELALISGQKPVRRKAKKSVANFGLREGQEIG
ASVTMRGARMWEFLDRFVTVACPRIRDFRGLGTKSFDGRGNYTLGIKEQM
IFPEINYDMVEQIHGMDITFVTTADKDAHAFALLHQLGMPFRGDDKPVTP
KVAQPSAAA
>Bacteria_Gemmatimonadetes_RIFCSPLOWO2_02_FULL_Gemmatimonadetes_71_11
MKDVQELKAEKSKGGKXXXXGKGEKGAPRGEAXXXXXXAAPAQPAPPARL
HVHYVQHVRPTLAKAFGLGNPHQIPQLTKIVLNVGFGEGPKAAKALDAIV
AELGGITGQKPVVTRAKKAIANFSLRAGQPIGASVTLRGARMYEFLDRFI
TIAVPRTRDFRGLPTKSFDGRGNYTFGIKEQMIFPEIDYDKVERIHGMDI
TIVTDAKRDDLALALLREMGMPFRGEQPVLVG
>Bacteria_Gemmatimonadetes_GWC2_Gemmatimonadetes_71_10
MADQVKEKKEKKGKGPAEAEAPRAPAEPAPPAPPARLALHYAQAVRPALA
KAFGLTNAHQVPRISKIVLNVGFGGAQKAPKAIDVIAAELGSITGQRPVI
TRAKQAIANFSLRKGVPIGVMVTLRGPRMYEFLDRFISVAVPRMRDFRGL
PTKSFDGRGNYTFGIKEQMIFPEIDYDKVERIHGMDITIVTTAGRDDMAM
ALLREMGWPFRGEQPALVG
>Bacteria_Gemmatiomonas_uncultured_SG8_28
MADKQKTKAKGKGAAETAPAETLPPPPPPRLRGYYRETVVPKLTQEFGFA
NPHELPRLTKIVVNVGLGEAPKNPKLLDTTVDELAVITGQRPVVTRAKKA
ISNFALRQGMPVGVRVTLRGARMWEFLDRFISVAVPRIRDFRGFPTNAFD
GRGNYTLGIKEQMIFPEIDYDKVEKIHGMDITFVTTAGRDDVGMALLREM
GMPFRGQTPVAIG
>Bacteria_Gemmatiomonas_uncultured_SG8_17
MAKNKKEKAEKPAVEQNTPAPPPRLREYYTSVVLPKLMQEFGFANVHQAP
KLVKIVLNTGLGEAPKTPKVLDAAVEELAVISGQRPVVTKAKKAISNFSL
RAGMPVGAAVTLRGARMWEFLDRFIMVAVPRIRDFRGFPTRSFDGRGNYS
VGIKEQMVFPEVDYDKVEKIHGMDITFVTTAGRDDIGLALLRELGMPFRG
QIP
>Bacteria_Gemmatimonadetes_RBG_16_Gemmatimonadetes_66_8
MAETKTKDKGKGKGKGKGEATKAAPAVEAGPEIPGPPPRLLLHYQGTVRS
KLMQEFGFSNQHQVPRLVKIVVNVGVGEAPKTPKLLDAVVAELGAITGQR
PVVTRAKKSIANFNLRQGMAIGAAVTLRSARMWEFLDRFINVVVPRIRDF
RGLPPQSFDGRGSYSIGLKEQMVFPEIDYDKVEKIHGMDITLVTSAGRDD
VAMALLRELGMPFRGQTPVAVG
>Bacteria_Gemmatimonadetes_RIFCSPLOWO2_12_FULL_Gemmatimonadetes_68_9
MAKTDEKAERKKPAPTTSQPMTSEETKSERTEAEPKKVAPKKGEPKKGKG
REKASKQAEVEAEPEGAGPPPPPPRLREYYHRTVGPRLMKQFGFTNPHQV
PRLAKIVLNVGVGEAPKAPKLMDAVVDELGAITGQRPVVTRAKKSIANFN
LRQGMAIGAAVTLRGARMWEFLDRFINVTVPRFRDFRGLSTRSFDGRGSY
TIGIKEQMVFPEIDYDKVEKIHGMDITFVTTAGRDDVAMALLRELGMPFR
GETPVAVG
>Bacteria_Ignavibacteria_GWA2_Ignavibacteriae_55_25
MAKDKEHKKVDDPARKEKTGKKEKGGSEGAAKKQAGNVREAGAPARLFVQ
YKKEIVPQLMKRFEYKSVMQVPRLEKISVNVGVGMATQDPKILDTAVKEL
ETITGQKVAITKSKKAISNFKLREDLPIGCRVTLRSAQMYEFLDRLINIA
LPRVRDFRGVSDKSFDGRGNYTLGIKEQIIFPEIDVDKVTRISGMDVTFV
TTARTDAEAYELLKALGLPFVKRQDVLETATAA
>Bacteria_BacteroidetesChlorobi_group_Ignavibacteria_Ignavibacteria_Ignavibacteriales_Ignavibacteriaceae_Ignavibacterium_album_Mat9_16_JCM_16511
MAEKKTKQADKQTKQKDAPKAEATKASEKEIKIRCRLAEYYKNVVAPELM
KTFNYKNVMQVPKISKIVVNMGLGAAVSDPKILEEAVKELESITGQKASI
RKAKKAISNFKLRAGMNIGATVTLRREKMYEFLDRLINIALPRVRDFRGL
SDKSFDGRGNYTLGVKEQIIFPEINVDKVSRIVGMDVTIVTTAETDNEAY
ELLKGFGFPFRKKEVNQA
>Bacteria_BacteroidetesChlorobi_group_Ignavibacteria_Ignavibacteria_Ignavibacteriales_Ignavibacteriaceae_Melioribacter_roseus_P3M
MAKQKTEKQEKAAKKTAKAGVEKETVVEEKIPARLKEKYNKEIAPKLMEQ
FGYKNFMQVPRLAKIVVNMGVGQAVQDPKILDEAVKDLETITGQKASIRT
AKKSISNFKLREGMKIGAKVTLRREMMYEFLDRLITIALPRVRDFRGISD
KSFDGRGNYTLGIKEQIIFPEINIDKVNRVLGMDITFVTTAKTDKEAYEL
LSAFGMPFRKKENN
>Bacteria_BacteroidetesChlorobi_group_Bacteroidetes_Sphingobacteriia_Sphingobacteriales_Chitinophagaceae_Gracilimonas_tropica_DSM_19535
MAEARLYTQYKEEIREKLREEFEYENPMAIPKLDKIVINVGVGDAITDKK
LLDTVVDNVAAITGQQPVTTKAKKSISNFKLREEMPIGCKVTLRKRVMYE
FLDRLINLALPRTRDFQGVPDKSFDGRGNYTMGIKEHTIFPEIDTDKVSK
VHGMDVTFVTSAETDEEAYALLKHFGMPFKTRN
>Bacteria_BacteroidetesChlorobi_group_Bacteroidetes_Sphingobacteriia_Sphingobacteriales_Chitinophagaceae_Balneola_vulgaris_DSM_17893
MAEARLYTQYKEEVVPKLKEEFSYANPMSVPKLQKIVINVGVGEAIQDKK
VLDVIVNNIAEITGQMPVTTKAKKSISNFKLREGMPIGCKVTLRSRIMYE
FLDRLINLALPRTRDFQGVPDKSFDGRGNYTMGIKEHTIFPEIDTDKVTK
LHGMDVTFVTSAETDEEAFALLKHFGMPFKRRN
>Bacteria_BacteroidetesChlorobi_group_Bacteroidetes_Cytophagia_Cytophagales_Cytophagaceae_Sporocytophaga_myxococcoides_DSM_11118
MAIPRLKDKYNKEIVAQLRSKFQYKSQMQVPKLTKIVVNKGMGAAVSDKK
IVDVGVEELTTITGQKALATKSKKAISNFKLRENMPIGAKVTLRGDRMYE
FMDRLMSIALPRVRDFRGISDKGFDGKGNYTLGVKEQIIFPEISIDKVSK
ISGMDITFVTTANTDEESLELLKSFGLPFAGQKK
>Bacteria_BacteroidetesChlorobi_group_Bacteroidetes_Cytophagia_Cytophagales_Cytophagaceae_Cytophaga_hutchinsonii_ATCC_33406
MANPRLKDKYLNDILPELKKKFQYSSVMQVPKITKIVINKGIGAAVADKK
LVDVGVDELTLISGQKAVATKSKLDVSNFKLRANMPIGAKVTLRGNHMYE
FLDRLTAVALPRVRDFKGINDKGFDGRGNYTLGVKEQIIFPEISIDKINK
ITGMDITIVTTANTDEESFELLKAFGMPFASLKK
>Bacteria_BacteroidetesChlorobi_group_Bacteroidetes_Sphingobacteriia_Sphingobacteriales_Saprospiraceae_Haliscomenobacter_hydrossis_O_DSM_1100
MSYFPRLKKKYTEEVVSALMEQFQYSSIMEVPRLVKISINQGIGSATQDK
KLVDVAIDEMSRIAGQKAVPTKAKTSISNFKLREGMPIGARVTLRDHRMY
EFLDRLISAALPRVRDFRGINDKSFDGRGNYSMGITEQIIFPEIDIEKIT
RMSGMDITFVTTAKTDAEALALLKLLGLPFKNQKTN
>Bacteria_BacteroidetesChlorobi_group_Bacteroidetes_Sphingobacteriia_Sphingobacteriales_Saprospiraceae_Lewinella_cohaerens_DSM_23179
MSYTPRLRKKYYEEVIPALQEQFQYSSVMEVPRLLKICINQGVGQGTQDK
KLVDNAVAEITLITGQKAVKTKAKKSVSNFKLREDMHIGARVTLRQKQMF
EFLDRLVSVALPRVRDFRGINDKSFDGRGNYTMGIKEQIVFPEIDLDKVS
NITGMDITFVTTAKTDAEALALLKALGLPFKNQNN
>Bacteria_BacteroidetesChlorobi_group_Bacteroidetes_Sphingobacteriia_Sphingobacteriales_Saprospiraceae_Aureispira_sp._CCB_QB1
MDYQPTLKTKYREELIPQLMEKFNYDSVMQVPKLTKICLSQGVGLATSDK
KLVDNAVNEMTIIAGQKAVKTVARKSISNFKLRDGMPIGARVTLRNNQMY
EFLYKLIAIALPRVRDFRGINDKSFDGRGNYSMGITEQIIFPEIDLDKIP
RITGMDITFVTTAETDEEALELLKLLGLPFKNQ
>Bacteria_BacteroidetesChlorobi_group_Bacteroidetes_Sphingobacteriia_Sphingobacteriales_Saprospiraceae_Saprospira_grandis_Lewin
MSYQPRLKQKYQEEVVAKLKEKFQYKSIMQVPQLEKICVSQGVGMATSDK
KLVDNAVEELTLITGQRAVKTRAKKSISNFKLREGMPIGARVTLRGTNMY
EFLDRLINVALPRVRDFRGISNKSFDGRGNYTLGVTEQIIFPEINLDKIP
RITGMDITFVTSAPTDEESLELLTLLGLPFKTKS
>Bacteria_BacteroidetesChlorobi_group_Bacteroidetes_Sphingobacteriia_Sphingobacteriales_Chitinophagaceae_Chitinophaga_pinensis_DSM_2588
MANTTYKPRLQTKYREEVVNTLHKKFNYKSVMQVPRLVKICLNQGINGAV
GDKKLVDIAVDEMTRISGQKAIATLSKKDISNFKLRKHMPIGARVTLRGN
NMYDFLDRLIAVSLPRVRDFKGVNEKAFDGRGNYTLGITEQIIFPEIDID
KVTKISGMDITFVTTAQTNEEAYELLKELGMPFKNIKKDNQ
>Bacteria_BacteroidetesChlorobi_group_Bacteroidetes_Sphingobacteriia_Sphingobacteriales_Chitinophagaceae_Segetibacter_koreensis_DSM_18137
MTTTNYTPRLADKYRSEVVPALMKKFGYTSLMQAPKLQKICLNRGVNGAV
TDKKLVDIAVDELTTISGQKAVSTVSKKDISNFKLRKNMPIGAKVTLRGV
KMYEFLDRLISVSLPRVRDFKGINDKAFDGRGNYTLGVTEQIIFPEIDID
KVNKITGMDITFVTTAKTNEEAYELLKELGMPFKNIKKENQQ
>Bacteria_BacteroidetesChlorobi_group_Bacteroidetes_Sphingobacteriia_Sphingobacteriales_Chitinophagaceae_Niabella_soli_JS13_8_DSM_19437
MSTKTYIPRLATKYKNEVVPALVKKFSYKSVMQAPKLEKICINRGVNGAV
TDKKLVDVAVEELTTITGQKAVVTNSKKDISNFKLRKSMPIGARVTLRGE
KMYEFLDRLIAVALPRVRDFKGINEKSFDGRGNYTMGVTEQIIFPEIDID
KVNKITGMDITFVTTAATDAEAYELLKELGMPFKNAKKSAE
>Bacteria_BacteroidetesChlorobi_group_Bacteroidetes_Sphingobacteriia_Sphingobacteriales_Chitinophagaceae_Terrimonas_ferruginea_DSM_30193
MSTKAYTPRLADKYKNEVAPALVKKFAYDSVMQAPRLEKICLNRGVNGAV
SDKKLVDIAVDELTTITGQKAVATNSKKDISNFKLRKNMPIGARVTLRGD
KMYEFLDRLIAVALPRVRDFKGINEKAFDGRGNYTLGVTEQIIFPEIDID
KVNKITGLDITFVTTANTDEEAYELLKELGMPFKNIKRNTEAQA
>Bacteria_BacteroidetesChlorobi_group_Bacteroidetes_Sphingobacteriia_Sphingobacteriales_Chitinophagaceae_Niastella_koreensis_GR20_10_DSM_17620
MSTTKYTPRLADKYKKEVIPALMKRFSYGTVMQCPKLEKICINRGVNGAV
SDKKLVDVAIDELTNISGQKAIPTMSKKDISNFKLRKNMPIGARVTLRGT
KMYEFLDRLIATSLPRVRDFKGINEKAFDGRGNYTLGVTEQIIFPEIDID
KVSKITGMDITFVTTAQTNEEAYELLKELGMPFKGAKKD
>Sphingobacteriia_bacterium_RIFOXYD2_FULL_35_12
MSTAKYTPRLATKYSKDVVPALMKKFAYTTVMQAPKLEKICINRGVNGAV
TDKKLVDIAVDELNMITGQKAVPTMSKKDISNFKLRKGMPIGARVTLRGE
KMYEFLDRLVSVALPRVRDFKGISDKAFDGRGNYTLGVTEQIIFPEIDID
KVNKITGLDITFVTTANTNEEAYELLKELGMPFKGTKKD*
>Bacteria_BacteroidetesChlorobi_group_Bacteroidetes_Flavobacteriia_Flavobacteriales_Flavobacteriaceae_Galbibacter_sp._ck_I2_15
MAYVPRLKQEYKERVISALTEEFGYANVMQVPKLEKIVISRGVGAAVADK
KLIEYAVDELTKISGQKAVSTISKKDVASFKLRKGMPIGAKVTLRGERMF
EFLDRLITSALPRVRDFNGIKANGFDGRGNYNLGVTEQIIFPEINIDRVH
KVSGMDITIVTSAPTDKEAKSLLSELGLPFKKN
>Bacteria_BacteroidetesChlorobi_group_Bacteroidetes_Flavobacteriia_Flavobacteriales_Flavobacteriaceae_Tenacibaculum_ovolyticum_DSM_18103
MSYVPRLKEEYKSRVIKALTDEFGYSNVMQVPKLQKIVVSKGVGAAIADK
KLIEYAIDELTTITGQKAVSTISKKDVANFKLRKGMPIGVKVTLRGVKMY
EFLDRLVTASLPRVRDFNGIKANGFDGRGNYNLGITEQIIYPEINIDQVK
KISGMDITFVTSANTDKEAKSLLGELGLPFKKN
>Bacteria_BacteroidetesChlorobi_group_Bacteroidetes_Bacteroidia_Bacteroidales_Rikenellaceae_Rikenella_microfusus_Q_1_DSM_15922
MAYVPSLKTKYKEEIAPALMKEFGYKSIMQVPKLEKIVINQGIGAAVADK
KLVEVAQNELSTIAGQRAVQTRSKKDISNFKLRKQMPIGVRVTLRRERMY
EFLERLIAVSLPRIRDFKGINDKFDGQGNYTLGIQEHIIFPEIDIDKITK
IFGVEITFVTTAGNDTEAYALLKQFGLPFKNAKKN
>Bacteria_BacteroidetesChlorobi_group_Bacteroidetes_Bacteroidia_Bacteroidales_Rikenellaceae_Alistipes_finegoldii_AHN_2437_DSM_17242
MAYVPTLKTQYKERIEPALMKEFGYSSVMQCPKLTKIVINQGMGQAVADK
KLIDVAEAELTQITGQKAVQTRSRKDISNFKLRKGMPIGVRVTLRDTKMY
EFLERLIAVALPRIRDFKGINEKFDGQGNYTLGITEQIIFPEIDIDKITK
IFGMEITFVTTAKTDEEAYALLREFGLPFKNAKKNQ
>Bacteria_BacteroidetesChlorobi_group_Bacteroidetes_Sphingobacteriia_Sphingobacteriales_Sphingobacteriaceae_Solitalea_canadensis_USAM_9D_DSM_3403
MSYEPRLKAKYTTDVVPALKEKFAYKSSMQVPKLLKICLSQGVGSAVSDK
KLIDNAVEEMTIISGQKAVAAKSKKDISNFKLRKNVPIGVRVTLRDNNMF
EFLDRLIAVALPRIRDFKGVNDKGFDGRGNYTLGVTEQIIFPEINIDKIN
KIMGMDITFVTSAETDAEAFELLKEFGLPFKK
>Bacteria_BacteroidetesChlorobi_group_Bacteroidetes_Sphingobacteriia_Sphingobacteriales_Sphingobacteriaceae_Pedobacter_saltans_DSM_12145
MAYTPRLKSKYKEEIVSALKDKFQYKSVMQVPKLEKIAINQGVGAGVTDK
KVVEFAISELTTITGQQAVAAKSKKDISNFKLRKGMPVGVRVTLRDNQMY
EFLDRLVAVALPRIRDFKGINDKGFDGKGNYTLGVSEQIIFPEINIDKIN
KIQGMDITFVTSAKTDVEALELLKQFGLPFKNQNK
>Bacteria_BacteroidetesChlorobi_group_Bacteroidetes_Sphingobacteriia_Sphingobacteriales_Sphingobacteriaceae_Mucilaginibacter_paludis_TPT56_DSM_18603
MTYVPRLKSKYKDEIRTALKDKFQYKSVMQVPKLEKIAINQGVGAATTDK
KLIDVAINEMTTITGQQAVASKSKKDISNFKLRKNMPVGVRVTLRDNTMY
EFLDRLIAVALPRIRDFKGINDKGFDGKGNYTLGITEQIIFPEINIDKIN
KIMGMDITFVTSATNDVEALELLKQFGLPFKNQTPTNNG
>Bacteria_BacteroidetesChlorobi_group_Bacteroidetes_Sphingobacteriia_Sphingobacteriales_Sphingobacteriaceae_Arcticibacter_svalbardensis_MN12_7
MSYVPRLKSKYKEDIRTALKDKFQYKSVMQVPKLQKIAINQGVGAATTDK
KLIDSAIADMTTITGQQAVAAKSKKDISNFKLRKGMPVGVRVTLRDNQMY
EFLDRLIAVALPRIRDFKGINDKGFDGHGNYTLGITEQIIFPEINIDKIN
KIMGMDITFVTSAKNDVEALELLKQFGLPFKNQAPVNNG
>Bacteria_BacteroidetesChlorobi_group_Bacteroidetes_Sphingobacteriia_Sphingobacteriales_Sphingobacteriaceae_Olivibacter_sitiensis_DSM_17696
MAYVPRLKDKYNNDIRAALKEKFQYSSIMQVPKLTKISINQGVGGATTDK
KLIEIAISEMTTISGQQAIAAKSKKDISNFKLRKGMPVGVYVTLRDSKMY
EFLDRLIAVALPRIRDFKGINDKGFDGHGNYTLGVTEQIIFPEINIDKIN
KIMGMDITFVTTAKTDVEALELLKQFGLPFKNQNTNTNG
>Bacteria_BacteroidetesChlorobi_group_Bacteroidetes_Sphingobacteriia_Sphingobacteriales_Sphingobacteriaceae_Pseudosphingobacterium_domesticum_DSM_18733
MTYIPRLKTKYKEEIRTALKDKFQYKSVMQVPKLVKISVNQGVGGATTDK
KLIETALNEMTTITGQQAVAAKSKKDISNFKLRKGMPVGVHVTLRDSKMY
EFLDRLIAVALPRIRDFKGINDKGFDGRGNYTLGVTEQIIFPEINIDKIS
KIMGMDITFVTTANTDVEALELLKQFGLPFKNQNITNG
>Bacteria_BacteroidetesChlorobi_group_Bacteroidetes_Sphingobacteriia_Sphingobacteriales_Sphingobacteriaceae_Sphingobacterium_sp._21
MTYVPRLKAKYKEEIRSALKEKFQYKSVMQVPKLVKISVNQGVGGATTDK
KLIETAVNEMTTITGQQAVAAKSKKDISNFKLRKGMPVGVHVTLRDSKMY
EFLDRLIAVALPRIRDFKGINDKGFDGRGNYTLGVTEQIIFPEINIDKIN
KIMGMDITFVTTANTDVEALELLKQFGLPFKNQNTTNG
>Bacteria_Planctomycetes_Planctomycetia_Planctomycetales_Planctomycetaceae_Zavarzinella_formosa_DSM_19928
MARLAERYTKEIVPALGTKFSRKNVHSLPKITKIVLNMGVGKALQDKNRM
TQAAEQLTSIAGQKCQITKSRMAVSGFRLRENSEIGCRVTLRGKRMYEFL
DRLINVALPRIRDFRGINPKSFDGNGNYSMGVSEQLIFPEIDPDKVNFTQ
GMDITIVTTTRNDEEARELLKLFGMPFREA
>Bacteria_Planctomycetes_Planctomycetia_Planctomycetales_Planctomycetaceae_Isosphaera_pallida_ATCC_43644
MARATPSAPAATAKAPASNRPARLQALYHTTIAPELKAKYQISNPMAVPR
LEKIVINMGVGRATQDKAILESAVETLSKISGQKPLICKAKVSVSQFRLR
EGNNIGCKVTLRGKRMYEFLDRLVTLALPRIRDFRGVNPNSFDGNGNYSL
GLTEQVVFPEIEADKIVHTHGMDITLVTNVSNDDQARELLRALGMPFRKP
VVRKPQPVEPSNN
>Bacteria_Planctomycetes_Planctomycetia_Planctomycetales_Planctomycetaceae_Singulisphaera_acidiphila_MOB10_DSM_18658
MARLLEQYNTTIAPAIAEKFNLTNKMAIPKLEKVVINMGVGRATQDKALL
DVAVDSLTRISGQKPLITKAKVSVSGFRLREGNEIGCKVTLRGKRMYEFL
DRLISIALPRIRDFRGVNLNSFDGHGNYTLGLAEQVVFPEIDADRLQHTQ
GMDITIVTTSDNDDQARELLRAIGMPFRQPQQKSR
>Bacteria_Chlamydiae_RIFCSPHIGHO2_12_FULL_Chlamydiae_49_11
MTQAQLKQHYKESVVGELQQRFGYGNLHEVPELKKIVISMGLAKATKDKK
HLDACHNDLMQIAGQKPIFIRSTKSISNFKLREDQIIGLKVTLRGSRMYD
FLYRFQHIVAPRIPDFRGLKLKGDGRGSLSFGLKEQSMFPEVDLDKIAIV
QGMNITFVTTAQSDEECIALLRMLGLPLKKS
>Bacteria_ChlamydiaeVerrucomicrobia_group_Chlamydiae_Chlamydiia_Chlamydiales_Chlamydiaceae_ChlamydiaChlamydophila_group_Chlamydophila_abortus_S263
MSRLKKLYTEEIRKTLQEKFGYSNTMQIPVLKKIVISMGLAEAAKDKNLF
QAHLDELSMISGQKPLVTKARNSIAGFKLREGQGIGAKVTLRGQRMYDFM
DRFCHIVSPRIRDFRGFSSKGDGRGCYSLGLDDQQIFPEVDLDRVKRTQG
MNITWVTTAQTDVECTTLLELMGLRFKKAQ
>Bacteria_ChlamydiaeVerrucomicrobia_group_Chlamydiae_Chlamydiia_Chlamydiales_Chlamydiaceae_ChlamydiaChlamydophila_group_Chlamydophila_pneumoniae_AR39
MSRLKKFYTEEIRKSLFEKFGYANKMQIPVLKKIVLSMGLAEAAKDKNLF
QAHLEELTMISGQKPLVTKARNSIAGFKLREGQGIGAKVTLRGIRMYDFM
DRFCNIVSPRIRDFRGFSNKGDGRGCYSVGLDDQQIFPEINLDRVKRTQG
LNITWVTTAQTDDECTTLLELMGLRFKKAQ
>Bacteria_ChlamydiaeVerrucomicrobia_group_Chlamydiae_Chlamydiia_Chlamydiales_Waddliaceae_Waddlia_chondrophila_WSU_86_1044
MSRLKKYYREKVKEELQKKFDCSNPMTIPTLRKVVINMGIAEAAKDKNAI
QDCINELSLISGQKPILTKAKKSISNFKLREGMPIGLKVTLRGDRMFDFM
DRFFNIVCPRIRDFRGFNPKGDGSGNYTLGLDDQQIFPELNLDEVKRTQG
MHITFVTTAKSDEQCIELLRLLGLPFKKLPVSVTI
>Bacteria_ChlamydiaeVerrucomicrobia_group_Chlamydiae_Chlamydiia_Chlamydiales_Parachlamydiaceae_Parachlamydia_acanthamoebae_UV7
MSRLKKRYLETVKPELHKKFGYTNPCLIPALKKIVINMGIAEASKDKNAI
QDCVNELTLISGQKPIITKAKKAISNFKLREKQPIGIKVTLRGQRMFDFL
DRFCNIVCPRIRDFRGFPSKCDGRGNYTLGLDDQQVFPELNLDDVKKTQG
MHITFVTSTSKDEECVELLRLLGLPFKNLPVSVAA
>Bacteria_ChlamydiaeVerrucomicrobia_group_Chlamydiae_Chlamydiia_Chlamydiales_Parachlamydiaceae_Neochlamydia_sp._S13
MSRLKKNYLEKVKPALQEKFGYTNPMNIPGLKKIVVNMGIAEPSKDKNAI
QACVNELTLLSGQKPVITKAKKAISNFKLREGQPIGIKVTLRGVRMYDFL
DRLSNIVSPRIRDFRGFPTKCDGQGNYTLGLDDQQVFPEINLDEVKRTQG
MHITFVTSAESDAECVELLRLLGLPFNNLPVSVIA
>Bacteria_ChlamydiaeVerrucomicrobia_group_Chlamydiae_Chlamydiia_Chlamydiales_Parachlamydiaceae_Candidatus_Protochlamydia_amoebophila_UWE25
MSRLKKRYLADVKPELQKKFAYKNLMQVPGLVKVVINMGIAEASKDKNSI
QDCVKEMTMLSGQKPVITKAKKAISNFKLREDQPIGVKVTLRGQRMFDFI
DRFVNIVCPRIRDFRGFPSKCDGMGNYTLGLDDQQIFPEINLDEVKRTQG
MHITFVTSAKTDEECVELLRLLGIPFKNLPISVAA
>Bacteria_Chlamydiae_Chlamydiia_Chlamydiales_RIFCSPLOWO2_02_FULL_Chlamydiae_49_12
MSRLKQRFNSEIKQALQEKYGFSNPMLIPVLKKIVISMGIGEASKDKNSL
QDCIKELTQLSGQKPLMLRSKVAIANFKVREGQPLGLKVTLRRKRMYDFF
DRFVNIVVPRIRDFRGFSHKCDGRGCYSLGLEDQQIFPEISLDEVKRKQG
MNITFVTSASTDKECFELLKLLGMPFKTA
>Bacteria_Chlamydiae_Chlamydiia_RIFCSPHIGHO2_12_FULL_Chlamydiae_27_8
MSRLKAKYLNEIKPALKNKYKNKNEFELPILKKIVISMGLNEAVKDKAFI
QQHLKELSLIAGQKPVMTKSKNAVSNFKLREDQVVGLKVTLRKTRMYDFL
DRFCNIVTPRIKDFRGFKPKCDGRGSYSLGIDDQQVFPEINLDEVKRTQG
MNITLVTTAKTDEECIELLQGFGFPFKQS
>Bacteria_Chlymidae_uncultured_SMTZ_39
MSRLKERYDKEIIKLKEKYKRNIFSLPKLKKIVISMGLAKVIKEKDVLSQ
HIKELSMLSGQKPIICKAKKSIANFKLRKGMAVGLKVTLRKKRMYDFLDR
FINIVSPRIKDFRGFKIKTEGRGNFTIGIEDQQVFPEINLDEVKRVQGMN
ISFITSSKNNEECIELMKIFGFPIKEVI
>CG10_big_fil_rev_8_21_14_0_10_Chlamydiia_35_9
MSRLQKKFNDEILPKLKEKYKDKNPMQLPRLKKIIISMGIAEAAKDKNAM
QDHINELTLLSAQKPIITRAKKAISNFKLREESPVGLMVTLRGKRMFEFL
DRFCNIACPRIRDFRGFSTKCDGRGNYSVGLNDQQIFPEIDLDKVKRSQG
MNITFVTTADKDEECVDLLTNLGFPFK*
>Bacteria_Chlamydiae_Chlamydiia_RIFCSPLOWO2_02_FULL_Chlamydiae_45_22
MSRLYKKYREVILPALKAKHPDKCLMALPVLKKIVISMGLGDALKDKNAL
QEHSDELALLSGQKPIVTRTKNAISNFKLRENQPVGLMVTLRGKKMYDFL
DRFCSIVSPRIRDFRGFLQKGDGRGNYNFGIVDQQIFPEINLDKVKRVQG
MNVTLVTTASTDEGCIELLTQLGFPFK
>Bacteria_Chlamydiae_Chlamydiia_RIFCSPHIGHO2_12_FULL_Chlamydiae_49_9
MSRLYKKFKEEVVTELKKRHPGKSPMALPVLKKIVISMGLGEGLKDKNAL
QEHSDELALLSGQKPVVTRSKKAISNFKLREDQPIGLMVTLRGKMMYDFL
DRFCNIVAPRIRDFRGLSSKCDGRGNYSFGLTDQQIFPEINLDKVKRTQG
MNISLVTTAKTDEDCVELLTLLGFPFK
>CG10_big_fil_rev_8_21_14_0_10_Chlamydiia_42_34
MSRLYKKYKEEIVAEQKSRHPGRCAMDLPVLKKVVISMGLGDALKDKNAL
SEHSDELALLSGQKPVVTKTKKAISNFKLREDQPVGLVVTLRGKRMYDFF
DRFCNIVAPRIRDFRGFGNKCDGRGNFSFGITDQQIFPEINLDKVKRTQG
MNVTLVTTAQNDEDCIELLTLLGFPFK*
>Bacteria_Lentisphaerae_GWF2_Lentisphaerae_57_35
MSKLKEKYLKEVVPALKKTGKYANPMDVPKLTKVVINMGVKADVERDALK
ALADDLAKITGQKAVITKATKSIANFKLREGMAIGAKVTLRGERMYLFLE
RMIHAALPRIRDFRGVSPKAFDGRGNYTLGLKEQTIFPEIQPDQVKRTQG
MDITMVTTAKTNDDARELLKLMGIPFAGA
>Bacteria_Lentisphaerae_RIFOXYC12_FULL_Lentisphaerae_60_16
MSRLQDKYKQVVVPALMKEFNIGNPMRVPRVTKVVLNMGIGIVDKDALKT
RAEELAAIAGQRPVVTRARKSIANFKLREGMSIGAKVTLRGARMYEFLDR
LFSVALPRIRDFRGVSRNAFDGRGNYTLGLKDQTIFPEIDPNNVTTVQGM
DITVVTTAGGSDEARALLQLLGMPFASR
>Bacteria_Lentisphaerae_RifOxyA12_full_Lentisphaerae_48_11
MMPRLKQKYNSEVIPKLKDVLGMTNVLRMPRLVKVVLNMGISAAKKDAVN
NLVADLTKITGQKPVLNKARKSVSNFKVREGMIVGAKVTLRGDRMYEFLD
RMMTVVLPRIRDFRGVSPKAFDGRGSYTLGVKEQTVFPEIDPNTVTVTQG
MDITIVTTARKDNEAREMLKMLGMPFSGN
>Bacteria_Lentisphaerae_RIFOXYB12_FULL_Lentisphaerae_65_16
MKSVFYDYYLNDVVPKLMQKRAYKNRLEVPRLTKIVVNSGVGTAKDREVI
TEAVSTLGIITGQRPVVTKSRKSISNFKLREGMSVGVCVTLRGGAMYNFV
YRLINVALPRVRDFRGVPASAFDGAGNYSMGLPDQSVFTEIELDKVKHTI
GMNISIVTTARTDAEARDLLALLGVPFAS
>Bacteria_ChlamydiaeVerrucomicrobia_group_Lentisphaerae_Lentisphaerales_Lentisphaeraceae_Lentisphaera_araneosa_HTCC2155_unfinished_sequence
MTSMKEKYKKEVVAELVKKFEYGNVNMVPKVEKVILNCGIGTKQEREVLG
EAVKLLTTITGQKAVETKAKKSIANFKLREGQSIGTKVTLRGEIMFDFLT
RLIHNALPRVRDFRGVKPNGFDGSGNYTMGINDQSIFTEIDLDKIKHAIG
MNITIVTTAKSDEEGRELLALLGMPFAK
>Bacteria_Lentisphaerae_GWF2_Lentisphaerae_38_69
MPDMFKFFKESVIPKLKEKRNYENPMQIPKLSKIIISTGIGTAFDKDAFA
EAKKNITAITGQAALITKSKKDISNFKLRKGQPVGIMVTLRNERMYEFLD
RLVHNVLPQVRDFRGISPKGFDGKGNYSFGMNDISVFTEIDLDKLKRPMG
INICMVTTAKSNEEAKELLTLLEMPFAKEGSK
>Bacteria_Lentisphaerae_GWF2_Lentisphaerae_50_93
MPNMYETYKKVVVPALKKKRGYTNDLQVPKLRKIVITSGIGTKMEKDAFT
EAKEHFAAISGQQCLVTKSKKDVANFKLRKNVPVGVMVTMRGQRMYDFLD
RLVHNVLPRVRDFRGIPKTGFDGSGNYNFGLPDITVFPEVDLDKVKRQIG
LNITFVTSAKTNEEAFDLLHMLEMPFAS
>Bacteria_Lentisphaerae_GWF2_Lentisphaerae_49_21
MPNMYEIYKKVVVPALKQKRGYKNDLQVPRLRKIVLTSGIGTKMEKDVFN
EAKEHFAVISGQQCLVTKSKKDVANFKLRKGTPVGVMVTLRGQRMYDFLD
RLTHYVLPRVRDFRGIPKTGFDGSGNYNFGLSDITVFPEVDLDKVKRQIG
LNITFVTSAKSNEEAFDLLHLLDMPFATESK
>Bacteria_Lentisphaerae_GWF2_Lentisphaerae_45_14
MSLMNKKYKEEVVPALKAALSYSNVMQVPKITKIVISTGISSEKERDAFT
EAKAQLALIAGQAPVITKAKKNISNFKLRVGMPVGAMVTLRNSRMYDFLD
RLVHNTLPRVRDFRGVSSKGYDGSGNYNMGLQDVTVFTEVDPDKLKHQFG
LNITIVTTAKTDKEAHELLKLMEIPFKEN
>Bacteria_ChlamydiaeVerrucomicrobia_group_Lentisphaerae_Lentisphaeria_Victivallales_Victivallaceae_Victivallis_vadensis_ATCC_BAA_548
MPDMKKKYVEEVRKALQAELGLKNVMQIPKLEKIVISTGIGSDAERDAFT
EAKKHIGAMTGQEPVITKARKNVSNFKLRVGMPVGVMVTLRGSRMYEFLD
RFVHNALPRVRDFRGIPKTGFDGVGNYNLGISDVSVFTEVDADKLKYPLG
VNITLVTTAKTDDAARLLLKKMEVPFEE
>Bacteria_Lentisphaerae_GWF2_Lentisphaerae_44_16
MPNMLKKYNEEVLPALKAKFGYTNNLQVPRLKKIVINTGVNSNTTEKDTF
KEAKQHIAMITGQAPVITKSTKNIANFKLRAGMPVGVMVTLRGSKMYDFI
DRLVHNALPRVRDFRGIPKKGFDKVGNYNLGVPDVTIFTEVDLDKVKYPL
GLNITMVTTAKNDQEAKALLTMMEMPFAE
>Bacteria_Lentisphaerae_GWF2_Lentisphaerae_52_8
MPDMMKQYKEQVAPALLKKRGYKNVMEVPKLKKIVLSTGINTSAERDVFN
EAKLHFTAISGQLPVITKSTKNIANFKLRKGQPVGLMVTMRGARMYEFLD
RLIHITLPRVRDFRGIPKKGFDGAGNYNFGVPDITVFTEIDLDKVKHPMG
LNITMVTSAKNKEEAFDLLALLDLPFAQ
>Bacteria_Verrucomicrobia_Opitutae_RIFCSPLOWO2_12_FULL_Verrucomicrobia_64_8
MSYVPSLKKQYLEQVVPELMKLRGYTNRFEVPRLVKVTLNTGIDAEADKN
VIADTQRDIAVIAGQKPVLAKSRKAIANFKLKQGQIVGCHVTLRGPSMWE
FLLRLIAVALPTIRDFRGMSPKLDGQGNYTIGITDHTIFPEITVDSVKKH
IGLDITIGTSARTDDEARELLRLLGMPFRRPDAPATKPTSTKAA
>Bacteria_ChlamydiaeVerrucomicrobia_group_Verrucomicrobia_Opitutae_Opitutales_Opitutaceae_Opitutus_terrae_PB90_1
MSYVPSLKKLYVEHVVPELVKSRSYKNKHEVPKLVKINLNTGIDAEADKN
QITDIQRDLGLIAGQKPVLAKSRKAIANFKLKPNQVVGCHVTLRGPAMWD
FLQRLIAVALPTIRDFRGLPSKLDGQGNYNLGITDHTIFPEITVENVKKH
IGLDIAIVTTAETDDEARELLRLLGMPFRRTETVAPKPAHAA
>Bacteria_ChlamydiaeVerrucomicrobia_group_Verrucomicrobia_Opitutae_Opitutales_Opitutaceae_Opitutaceae_sp._TAV2
MSTTKNKIPALKALYTEQVVPALVKSRGYKNKHEVPQIVKINLNTGIDAE
ADKTQIADIQRDLGNIAGQKPVLTKSRKAVSNFKLRQGQIVGAYVTLRGN
AMWEFLYRLLAVALPTIRDFRGVPAKLDGRGNYNLGISDFTIFPEITVEN
VKKSMGLDIAITTTAGTDEEGRELLKLLGMPFRRTEQQIAAAADAAKKAA
A
>Bacteria_ChlamydiaeVerrucomicrobia_group_Verrucomicrobia_Opitutae_Opitutales_Opitutaceae_Opitutaceae_sp._TAV5
MSTTKSVPSLKALYNEQVVPALVKSRGYKNKHEIPQIVKISLNTGIDAEA
DKNQIADIQRDLGLIAGQKPVLSKSRKAVSNFKLRQGQVVGAYVTLRGDT
MWEFLYRLVAVALPTIRDFRGIPPKLDGRGNYNLGISDFTIFPEIVVENV
KKTMGLDIAITTTAETDEEGRELLKLLGMPFRRTEQQIAAEAAAAKAAA
>Bacteria_ChlamydiaeVerrucomicrobia_group_Verrucomicrobia_Opitutae_Puniceicoccales_Puniceicoccaceae_Coraliomargarita_akajimensis_DSM_45221
MEQALLQKHYQEKVVAALKEKFGYANVHDVPAITKIVINSGFDASSDKNH
VAYVNEEIGKISGQRPVTTKAKLSISNFKLREGQPVGCKVTLRGRTMYDF
LLRLINVALPCIRDFRGVPVKFDGQGNYTLGISDHTIFPEVSAEGTSATI
GMDISFTTSASSDEEGRELLRLFGMPFRKSSSEIAAEEAAAKEAATTEA
>CG1_02_FULL_Verrucomicrobia_43_26
MNEPELKKFYKEQVVPALKQALKLENVHEIPRIEKVVLNSSVGATDAKAQ
IQKLEEDLAKISGQKALVTKAKKSISNFKLREGMAIGVKVTLRGTRMYDF
LLRLVAIALPGIRDFRGLDNRFDGKGNVTIGIEDHTIFPEVSTDISNTQR
FGLDITIVTTADNDFHGFELLKQLGFPFRRKVTEVQE*
>Bacteria_Verrucomicrobia_Opitutae_GWF2_Verrucomicrobia_51_19
MKLPELKKHYLEVVVPELRKTRGYSNIHEVPAIEKIVLNTGIAASDEKNR
IAEIEKELTAITGQKPIITKASKSISNFKLRQGMPNGVKVTLRGNAMYNF
LLRLLAVALPAIRDFRGVSSKLDGHGNYSIGISDHSIFPEIQVDGNRKNI
GMDITIVTTAKTNEDGFALLELMGMPFRKN
>Bacteria_Verrucomicrobia_Verrucomicrobiae_GWF2_Verrucomicrobia_62_7
MPSRLEEHYKQKVVPALIAARGYKNPFEVPKLEKIVVSMGVSTATIKADK
NAVEDAIKELTAITGQKPVLNKSKKNISNFNLRLGQEIGCRVTLRRVKMY
EFLDRLVSSALPRIRDFRGLSVRSFDGRGSYTFGVNDQTIFPEIDLEKIK
RPQGMHITIVTSAPTNEEARVLLEEMGMPFATRLKPHAAAK
>Bacteria_ChlamydiaeVerrucomicrobia_group_Verrucomicrobia_Verrucomicrobiae_Verrucomicrobiales_Verrucomicrobia_subdivision_3_bacterium_Ellin514
MKPRLYEKYINEVRPALTEKRKYKNVHQVPRMEKIVVNMGVSASLEKGAV
EDAAKDMAMITGRKPVISRSRKSIANFKLRENQPIGCRVTLRREAMYEFF
DRLVAAALPRIRDFRGISPRSFDGRGNYSLGVSDQTIFPEIELEKIKRQQ
GMDITIVTSAPTDGEAMDLLKMMGMPFAEGK
>Bacteria_ChlamydiaeVerrucomicrobia_group_Verrucomicrobia_unclassified_Verrucomicrobia_Methylacidiphilales_Methylacidiphilaceae_Methylacidiphilum_infernorum_V4
MVNETRGTSIGMKSNVPKFLKAYREVVVPYLIEKNGYKNIHEVPKIVKIT
LNCCMGSSGDIKVALEEAAKELALITGQKPVKTRAKKSISNFKLRKGQEI
GCKVTLRGERMYEFLERFVWAALPRVRDFRGLPTRSFDAQGNYTIGIKDH
TIFPEVDIENLKRNIGFDVTIVTTAKTKKEAIDLLSAMGFPFIGEKGKPL
VLSA
>Bacteria_ChlamydiaeVerrucomicrobia_group_Verrucomicrobia_Spartobacteria_Chthoniobacter_flavus_Ellin428_unfinished_sequence
MAVELYQFYKDRVIPSLREKHGYKNVNQIPKIEKVVVNSCVNANNDVKQA
LEDVKAELTLITGQKPAETRSKKSIANFKLRQYQAIGAKVTLRGPRMYEF
LERLIKMALPRIRDFRGVSPRAFDGNGNYTLGVSDQSIFPEVELDKIKRN
IGFDVTIVTTATTNAEAKSLLSELGMPFTDKAKRPPQKKAEEAPAQS
>Bacteria_Verrucomicrobia_Verrucomicrobiae_RIFCSPHIGHO2_12_FULL_Verrucumicrobia_41_10
MQQASELFIDYQNRIIPALQKKRGYKNKHQVPKVLKVVLNTSIASATDVK
QALEIAKEELALITGQTPIETLAKKSISNFKLRAGQSIGAKVTLRGHIMY
EFLERLIKMALPRIRDFRGVSVKAFDGHGNYTLGIAEQSIFPEIELDKIK
RNIGFDVTIVTSAENNEEAKDLLTELGMPFVGRNSPKKVDAIKTEISATN
PSQS
>Bacteria_ChlamydiaeVerrucomicrobia_group_Verrucomicrobia_Verrucomicrobiae_Verrucomicrobiales_Verrucomicrobiaceae_Verrucomicrobium_spinosum_DSM_4136_unfinished_sequence
MQPELLTLYKEKVIAHLHKELGLTNIHQVPKLEKIVINCCVGKEADRKQA
VEDAVKEIVLITGQKPIVTFSKKAIANFKLRAGEAIGVKVTLRGVKMYDF
MMRLVRTAIPRIRDFRGISGRAFDGRGNYTLGIADQSIFPEIELDKIKRS
LGFDVTFVTDASNDDHARELLRCLGMPFRAKGGNKADTPDMAAA
>Bacteria_ChlamydiaeVerrucomicrobia_group_Verrucomicrobia_Verrucomicrobiae_Verrucomicrobiales_Verrucomicrobiaceae_Akkermansia_muciniphila_ATCC_BAA_835
MSTPTLQTYYREKVVPGLQAKHAYKNVHQIPRLEKIVVTSCMGKHPDRKQ
AVEDAVNEIAKITGQKPSVTYARKSVANFKVREGEPLGARVTLRGARMWE
FLDRFINITAPNIRDFRGLPYKSFDGNGNYAVGISDQSIFPEIELDQIKR
QIGFDIIFVTSAPTDDEGRDLLRALGVPMREPKKAEETQTANA
>Bacteria_ChlamydiaeVerrucomicrobia_group_Verrucomicrobia_Verrucomicrobiae_Verrucomicrobiales_Verrucomicrobiaceae_Rubritalea_marina_DSM_17716
MKPTMQTYYQEKVVPALTKELECANPHQVPRLEKIVVTTHCGRANDRKQA
VEDSVEEISKITGQKPSVSYARKSVANFKVRAGEAVGARVTLRGARMWEF
LDRFIHITAPNIRDFRGISPKSFDGQGNYAVGIADQSIFPEVELDQIKRQ
IGFDLIFVTSADTDDAGRALLRALGMPFRENAKKEEAATA
>Bacteria_ChlamydiaeVerrucomicrobia_group_Verrucomicrobia_Verrucomicrobiae_Verrucomicrobiales_Verrucomicrobiaceae_Rubritalea_marina_DSM_17716_SAORIC_165
MKPSMQTYYQEKVVPALKEELGCTNPHQVPGLEKIVVTTHCGRATDRKQA
VEDSVEEISKITGQKPSVSYAKKSVANFKVREGEAVGARVTLRGANMWEF
LDRFIHITAPNIRDFRGISPKSFDGQGNYAVGVSDQSIFPEVELDKIKRQ
IGFDLIFVTSATTDDAGRALLRALGMPFRENKKEAATA
>Bacteria_ChlamydiaeVerrucomicrobia_group_Verrucomicrobia_Verrucomicrobiae_Verrucomicrobiales_Verrucomicrobiaceae_Rubritalea_marina_DSM_17716_SAORIC_165
MKPSMQTYYQEKVVPALKEELGCTNPHQVPGLEKIVVTTHCGRATDRKQA
VEDSVEEISKITGQKPSVSYAKKSVANFKVREGEAVGARVTLRGANMWEF
LDRFIHITAPNIRDFRGISPKSFDGQGNYAVGVSDQSIFPEVELDKIKRQ
IGFDLIFVTSATTDDAGRALLRALGMPFRENKKEAATA
>Bacteria_FibrobacteresAcidobacteria_group_Acidobacteria_Holophagae_Holophagales_Holophagaceae_Geothrix_fermentans_DSM_14018
MTAKQDHAEPRVKARYHQEVVSKLKEEFSFSSAMQVPRLQKIVINMGVGD
AIQNIKVLDTAVDELTAIAGQKAVVRKAKKSVAQFKLRAGMPIACMVTLR
GPRMWEFFDRLVTLSLPRVRDFRGVPTKSFDGRGNYTLGLKDQLIFQEID
YSKVEKMKGMNITFVTTAKNDAEARALLTHLGMPFRK
>Bacteria_FibrobacteresAcidobacteria_group_Acidobacteria_Holophagae_Holophagales_Holophagaceae_Holophaga_foetida_TMBS4_DSM_6591
MAANAEPRIKGRYHNDVVAKLKEEFGYTSAMQVPRLQKIVINMGVGDAIQ
NIKVLDVAVEELTTIAGQKAVVRKAKKSVAQFKLREGMPIACMVTLRGPR
MWEFFDRLVSLSLPRVRDFRGVPTKSFDGRGNYTLGLKDQLIFQEIDYSK
VEKIKGMNVTFVTSAANDSEARSLLAHLGMPFRK
>Bacteria_Acidobacteria_RBG_16_Acidobacteria_64_8
MADKKASKRDEPKAPRESYFPRLKQRYRDEVVPKLKAEFGIDNVMAVPRL
EKIVVNMGLGEAIQNIKYLDDGAEELTQISGQRPAITRARKSIAAFKVRA
GMPIGCRVTLRGDRMWDFLDRLISVALPRVRDFRGVPPRSFDGRGNYTVG
IRDQLIFPEIDYNKVDKTRGMNITIVTTAGNDERALHLLRELGMPFGRA
>Bacteria_FibrobacteresAcidobacteria_group_Acidobacteria_unclassified_Acidobacteria_Thermoanaerobaculum_aquaticum_MP_01
MARLKEKYEKEVVPKLVAEFGIKNPMAVPRIVKVVCNIGIGEASRQPKLM
EQALEELAAITGQKPVVRKARKSIAQFKLRVGMQVGCMVTLRRERMYEFL
DRLLNIALPRVRDFRGLSPRGFDGRGNYTLGIKDHLIFPEVDYTKVERPK
GMNVTVVTTAETDDQARFLLAELGFPFAKS
>Bacteria_Acidobacteria_RBG_13_Acidobacteria_68_16
MARLKTLYEKEVVPKLKKEFGIENPMAVPRVVRVVCNIGLGEAPRQAKLM
DQAVEELAAITGQRPTIRKARKSIAQFKLRVGMQIGCAVTLRRDRMYEFL
DRLVNIALPRVRDFRGLSPKGFDGRGNFTMGIRDHSIFPEIDYTKVETPK
GMNVTVVTTAETDDQARLLLQGLGFPFAKG
>Bacteria_Acidobacteria_RBG_16_Acidobacteria_70_10
MPRIKEAFFKQIVPRLMKERSYPNVMAVPRLRKVVVNMGVGEATQNIKVL
DAAMDDLARITGQRPAMRRARKSIAAFRLRQGMPIAATVTLRGDRMYEFV
DRLFNVALPRVRDFRGVATGAFDGRGNYTLGLKDQIIFPEVDYAKVEKLR
GMNVTFVTTARSDEESKLLLSYLGMPFRSQ
>Bacteria_Acidobacteria_RIFCSPLOWO2_12_FULL_Acidobacteria_66_10
MSKAKSTEGKSAKGAEGKGAKGAEGKGAKGAEGRAEAKGAEPKSTGKEPK
PESIRLRDKYRAEVVPALQKAFGYTNIMAVPKVTKVVVNMGLGEATQNAK
VVDTGADELGKITGQKAAVRRAKKSIAQFKVRQGMPIGAMVTLRGDRMYE
FLDRLMSIALPRVRDFRGVSPKGFDGRGNYTLGLKDQLIFVEIDYLKADK
GRGMNVSVVTNARTDEEARKLLQLMGMPFRTN
>Bacteria_Acidobacteria_RIFCSPLOWO2_02_FULL_Acidobacteria_67_21
MSRLKERYQKEVAPALKKEFAYPNVMAIPRLEKIVINMGLGEATQNAKVT
ETGADELGRITGQKAVVRRATKSIAQFKLRKGMPIGAMVTLRGERMYEFL
DRLISIALPRVRDFRGVSPKGFDGRGNYTLGLRDQLIFPEIDYMKADKTR
GMNVSMVTTARTDEEARKLLQLMGMPFRTN
>Bacteria_Acidobacteria_RIFCSPLOWO2_02_FULL_Acidobacteria_68_18
MSRLKDRYQKEVAPALRKEFGYENVMAVPKIEKIVVNMGLGEATQNAKVA
ETGADELGRITGQKAMVRRASKSIAQFKLRQGMPVGAMVTLRGERMYEFL
DRLISIALPRVRDFRGVSPKGFDGRGNYTLGLRDQLLFPEIDYMKVDKAR
GMNVSVVTTAKTDEEARKLLQLMGMPFRTN
>Bacteria_Acidobacteria_RIFCSPLOWO2_12_FULL_Acidobacteria_66_21
MSRLKERYEQDVVPVLKKEFGYRNVMAIPKIEKIVVNMGLGEATQNAKIV
ETGADEVARITGQKPVTTRAKKSIAQFKVRQGMPIGAMVTLRGERMWEFL
DRLISVALPRVRDFRGVSPKGFDGRGNYTLGLKDQLLFPEIDYMKVDKAR
GMNISVVTTAKSDEESRKLLQLLGMPFRTQ
>Bacteria_Acidobacteria_RBG_16_Acidobacteria_68_9
MSRLKDRYLKEVVPSLRKEFGYRNVMAVPKIEKIVVNMGLGEATQNVKIV
DTGADELGRITGQKPVVRRAKKSIAQFKVRKGMPIGAMVTLRGERMYEFM
DRLIAIALPRVRDFRGVSARGFDGRGNYTLGLRDQLIFPEIDYMKVDKAR
GMNVSVVTTARTDQEARRLLQLMGMPFRAN
>Acidobacteria_bacterium_RBG_16_68_9
MSRLKDRYLKEVVPSLRKEFGYRNVMAVPKIEKIVVNMGLGEATQNVKIV
DTGADELGRITGQKPVVRRAKKSIAQFKVRKGMPIGAMVTLRGERMYEFM
DRLIAIALPRVRDFRGVSARGFDGRGNYTLGLRDQLIFPEIDYMKVDKAR
GMNVSVVTTARTDQEARRLLQLMGMPFRAN*
>Bacteria_Acidobacteria_RIFCSPLOWO2_12_FULL_Acidobacteria_65_11
MSRLKERYQKEVVPALRKEFGYKNVMAVPKIEKVVVNMGLGEATSNAKII
DTGADELARITGQKPVTRKAKKSIAQFKVRKGQSIATMVTLRGARMWEFL
DRLMNIALPRVRDFKGVSARGFDGRGNYTLGLHDQLLFPEIDYMKVDKAR
GMNVSVVTTAKTDEEARKLLQFIGMPFRQN
>Bacteria_Acidobacteria_RIFCSPLOWO2_02_FULL_Acidobacteria_65_29
MNRLKDKYQKDVVPALRKEFGYKNVMAVPKFEKVVINMGLGEATSNAKLV
DTGADELARITGQKPVTRRAKKSIAAFKVRRGMPIASMVTLRGERMWEFL
DRLMNIALPRVRDFKGVSPGGFDGRGNYTLGLRDQIIFPEIDYMKVDKSR
GMNVSVVTTAKTDEEARKLLQFIGMPFRAS
>Bacteria_Acidobacteria_RIFCSPLOWO2_12_FULL_Acidobacteria_67_14b
MSRMKEKYQKEVVPALQKEFGYTNVMAVPKIQKVVVNMGLGEATANAKII
DTGTDELARITGQKPVTRRSKKSIAAFKVRKGKPIGTMVTLRGERMWEFL
DRLVSIALPRVRDFKGVSPKGFDGRGNYTLGLRDQLLFPEIDYMKVDKAR
GMNVSVVTSARTDEEARKLLQFIGMPFRQN
>Acidobacteria_bacterium_RIFCSPLOWO2_12_FULL_67_14b
MSRMKEKYQKEVVPALQKEFGYTNVMAVPKIQKVVVNMGLGEATANAKII
DTGTDELARITGQKPVTRRSKKSIAAFKVRKGKPIGTMVTLRGERMWEFL
DRLVSIALPRVRDFKGVSPKGFDGRGNYTLGLRDQLLFPEIDYMKVDKAR
GMNVSVVTSARTDEEARKLLQFIGMPFRQN*
>Bacteria_Acidobacteria_RIFCSPHIGHO2_01_FULL_Acidobacteria_67_28
MPMSRLHERYQKEVLPWLQKEMGYPNRMAAPRLEKIVLNMGIGEAIQNIK
ALDAAAAELGQITGQKAIVTRAKKSIANFKLRKNMPIGASVTLRGERMYE
FLDRLVNIVLPRVRDFKGLSSKSF
>Bacteria_Acidobacteria_RIFCSPLOWO2_02_FULL_Acidobacteria_59_13
MSRLQEKYRGEIAPALQKEFSYANPMAIPKLHKIVVNIGVGEATQNIKLL
DAATQDLTLITGQKPVPHRARKSIAAFKLRQGMPIGCSVTLRGRRMYEFL
DRLLNITLPRVRDFRGLSAKSFDGRGNYTIGIRDQLVFPEIDYAKVDKMR
GMNITLVTNATTDEEARSLLRHLGVPFRT
>Bacteria_Acidobacteria_RIFCSPLOWO2_02_FULL_Acidobacteria_60_20
MAAKEKGNKETPGSKEPTAAKEPKAAKAPKEAAAPKEAKGGKEPKAAPDA
AAAAAAKRPKAARPSSGPPSRLFERYKKEIAPALAKEFSIGNVMAVPRLR
KIVVNMGMGEATQNIKLLDAASAELGQITGQKPVMHRSRKSIAQFKVRQG
MPIGCSVTLRGQRMYEFLDRLTSIALPRVRDFRGLPSKAFDGRGNYTLGI
RDQLIFPEIDYSKVDKARGMNITLVTDAKTDEEGRSLLRHLGIPFRT
>Bacteria_Acidobacteria_RIFCSPLOWO2_12_FULL_Acidobacteria_54_10
MSRLFDKYKKEIAPALAKEFHYANHMAIPSLQKIVINIGVGEATQNAKIL
DNAVQDLTVIAGQKPVVHRAKQSIAAFKLRRGMPIGCSVTLRGKRMYEFL
DRFVSIALPRVRDFRGLPAKSFDGRGNYTVGVRDQLVFSEIEYSKVDKTR
GMNITMVTDAHTDEEARALLRQLGVPFRL
>Bacteria_Acidobacteria_RIFCSPLOWO2_12_FULL_Acidobacteria_59_11
MSRLSERYQKEIAPALQKEFGYPNRMAIPRLRKIVVNIGVGEATQNVKVL
DNATQDLALITGQKPVAHRARRSIAAFKLRRGMPIGCSVTLRGRRMYEFL
DRLLNIALPRVRDFRGLSTKSFDGRGNYTIGIRDQLLFPEIDYSKVDKTR
GMNVTLVTDAKTDEEARTLLRHLGVPFRL
>Bacteria_Acidobacteria_RIFCSPLOWO2_02_FULL_Acidobacteria_61_28
MSRLRERYQKEIVPALRKEFSYTNPMAIPRLRKIVVNIGVGEATQNAKVL
DAASQELGWITGQKPIVHRARKSIAQFKLRQGMPIGCSVTLRGERMYEFL
DRLVNITLPRVRDFRGLPTKAFDGRGNYTLGIRDQLIFPEIDYTKVDKTR
GMNITLVTDAKNDEEGRSLLRYLGVPFRTT
>Bacteria_Acidobacteria_RIFCSPLOWO2_12_FULL_Acidobacteria_60_22
MSRLLERYRKEIAPALQKEFGYSNRMAIPRLRKVVVNIGVGEATQNIKVL
DAASQELATISGQKPLVHRARKSIAAFKLRKGMPIGCSVTLRGQRMYEFL
DRLLNITLPRVRDFRGLSTKSFDGRGNYTMGIRDQLIFPEIDYSKVDKTR
GMNITLVTDAKTDEEARSLLRHLGVPFRV
>Bacteria_FibrobacteresAcidobacteria_group_Acidobacteria_unclassified_Acidobacteria_Bryobacter_aggregatus_DSM_18758
MKARLREVYLKKVVPALQQEFGYKNPMAIPKIEKISINLGLGEATGNAKL
MDIAVQELTAISGQKPVVTKAKKSIAAFKLREGMPIGCMVTLRGDAMYEF
YDRFTSIALPRVRDFRGVNPKSFDGRGNYTMGIKDQLIFPEIDYNKVDKA
RGMNICITTTATNDAEALALLKYMGMPFRQ
>Bacteria_FibrobacteresAcidobacteria_group_Acidobacteria_Solibacteres_Solibacterales_Solibacteraceae_Solibacter_usitatus_Ellin6076
MAARLREHYQTKTVPALTKEFSYKNVMAVPKLEKITINIGMGEATQNAKL
MDGAVNELGQIAGQKPVITKATKSIAQFKLREGQAIGCMVTLRGDRMFEF
FDRLVNVALPRVRDFRGVSSKSFDGRGNYTLGIKDQLIFPEIDYSKVDKT
KGMNICITTTARTDAEGLALLRTMGMPFRQ
>Bacteria_FibrobacteresAcidobacteria_group_Acidobacteria_Acidobacteriia_Acidobacteriales_Acidobacteriaceae_Candidatus_Koribacter_versatilis_Ellin345
MADEKKQQKKPDGAGKRQAKAEAAEAPQSGRPKASNRGSARLRGKFTKEV
APALMKEFGITNVMAVPKIEKVVVNMGVGEATQNAKVLDPAVSDLQAITG
QKPVVTKAKKSIAQFKVREGQSIGAMVTLRGDRMYEFLDRLMNVALPRVR
DFRGVPMKSFDGRGNFTLGLRDQLIFPEIDYSKVDKLKGMNVTIVTSAKN
DDQARALLKHMGMPFRQPGA
>Bacteria_FibrobacteresAcidobacteria_group_Acidobacteria_Acidobacteriia_Acidobacteriales_Acidobacteriaceae_Acidobacterium_capsulatum_ATCC_51196
MAARLKEKFIKEIRPALQKELGLENTMAVPRIEKIVLNMGLGEATQNSKL
LDPLVADLAAIAGQKPVTTRAKKSIAAFKVREGMPIGAMVTLRGDTMYEF
LDRLISVGLPRVRDFRGVSTKSFDGRGNYTLGVRDQLIFPEIDISKVEKL
KGMNITIVTTAQDDNSARALLKQFGVPFRQTA
>Bacteria_FibrobacteresAcidobacteria_group_Acidobacteria_Acidobacteriia_Acidobacteriales_Acidobacteriaceae_Edaphobacter_aggregans_DSM_19364
MATRFKEKYEKEIKPALAKELSIENVMAIPKLEKIVVNMGLGEATQNVKI
MDPLVADLAAITGQKPVTTKAKKSIAAFKVREGMPIGAMVTLRGDAMYEF
LDRLISIALPRVRDFRGVSSKSFDGRGNYTLGLRDQLIFAEIDYAKVDKI
KGMNVTIVTTAKDDNGARALLRAFGMPFRQGA
>Bacteria_FibrobacteresAcidobacteria_group_Acidobacteria_Acidobacteriia_Acidobacteriales_Acidobacteriaceae_Acidobacterium_sp._MP5ACTX8
MAARLKEKYHSEIKLALQKDLGLDNIMAVPKLEKIVINMGLGEATQNVKI
MDPLLADLGAIAGQKPVITKAKKSIAAFKLREGMPIGAMVTLRGDTMYEF
LDRLISIALPRVRDFRGVSSKSFDGRGNYTLGLRDQLIFAEIDYAKVDKT
KGMNVTIVTTALDDNGARSLLKHFGMPFRQGA
>Bacteria_FibrobacteresAcidobacteria_group_Acidobacteria_Acidobacteriia_Acidobacteriales_Acidobacteriaceae_Terriglobus_saanensis_SP1PR4
MAARLKERYNSELKAAIQKDLDLKNTMAVPRLEKIVINMGLGEATQNNKI
IDPLVSDLAQITGQKPVLTKAKKSIAQFKVREGQSIGAMVTLRGDAMYEF
LDRLIAVALPRVRDFKGVSAKSFDGRGNYTLGLRDQLIFPEIDYSKVEKL
KGMNVTIVTSATDDNSARVMLKHFGMPFRAA
>Bacteria_Nitrospirae_Nitrospira_Nitrospirales_Nitrospiraceae_Candidatus_Magnetobacterium_sp._MYR_1
MAARLKEKYKTEIIPALKKGFSYKNVMQVPKLQKVVLNVGLGEAVQDIKL
LDAAQKELEMISGQKSIVTKAKKSIAGFKLRKGMPIGCCVTLRGEKMYEF
LDRFISVSLPRIRDFKGISGKSFDGRGNYSVGIREQYIFPEIDYDKVTMV
HGLNVVICTTANTDKEGKALLKELGMPFREA
>Bacteria_Nitrospirae_Nitrospira_Nitrospirales_Nitrospiraceae_Thermodesulfovibrio_yellowstonii_DSM_11347
MTAKVDSKYVPRLKNKYDREIIPALMKKFNYKNIMEVPRLEKIVVHVTLG
EAIQNIKLLDAAEKQLALITGQKPLVTKAKRALAAFKLKKGMPLGCKVTL
RKERMYEFLDKLISLALPRIRDFRGISPKSFDGRGNYSFGIKEQFIFPEI
DYDKVEMIHGLDITICTTAKTDEEALALLKEFGMPYRK
>Bacteria_Nitrospirae_GWB2_Nitrospirae_47_37
MAPRLKERYIKEIVPAIMKEFSYKSIMQVPKLQKVVVHVTLGEATQNIKV
LDAAERELAVITGQKSLITKSKKAIAGFKLKEGVPLGCKVTLRGERMYEF
MDRLINVALPRIRDFKGLSGKSFDGKGNYTFGLKEQYIFPEIDYDKVEMV
HGLDITICTSAKTDEECKALLGRMGMPFRK
>Candidatus_Rokubacteria_bacterium_RIFCSPLOWO2_02_FULL_71_18
MAKDATKPAQKPQGGKPAAGKAPAGKAPGKKGAAAPQGAPAAQGRPKGTG
QVPARLRLTYQSAVLPALMKERGYTNPWQVPRLDKIVINMGVGEGRENAK
VLDFATADLQSITGQKPIVTRAKKSIANFKLREGVPIGAKVTLRGARMYE
FLDRLVNVALPRVRDFKGVPPKGFDGRGNYALGLREQVIFPEIVYDKVDK
IRGMDINIVTTARTDEEAKALLTHLGMPFRE*
>Candidatus_Rokubacteria_bacterium_GWC2_70_16
MAEAKKADKAQKAPQGGPAAASGKKQPAQAGKGGKGTPAPAPGAPATRPK
ATGAVTPRLRDRFRATVIPALMKERGYTNPFQVPRLAKIVINMGVGEGKE
NAKVLDFATADLQAITGQKPVVTRAKKSIANFKLRENAPIGCKVTLRGAR
MWEFLDRLVNVALPRVRDFKGVAPKAFDGRGNYALGLKEQVIFPEILYDK
VDKVRGMDVIMVTSAKTDEEAKALLTHLGVPFRES*
>Candidatus_Rokubacteria_bacterium_RIFCSPLOWO2_02_FULL_68_19
MAKAEKAVAAKAAPKAGGKGPAAPKEAPAPPSRPKAAGKVPPRLFERFKK
AVVPALMKERGYTNPFQVPRVEKIVINMGVGEGKENAKALDFATTDLIAI
TGQRPVITRAKKSIANFKLRAGVPIGAKVTLRGARMYEFLDRLVNVALPR
VRDFRGVSPKAFDGRGNFALGLTEQVIFPEIVYDKVDKMRGMDVIVVTSA
RTDEEAKALLTQLGMPFRE*
>Candidatus_Rokubacteria_bacterium_RIFCSPHIGHO2_02_FULL_69_13
MKERGYTNPFQVPRVEKIVINMGVGEGKENAKALDFATTDLIAITGQRPV
ITRAKKSIANFKLRAGVPIGAKVTLRGARMYEFLDRLVNVALPRVRDFRG
VSPKAFDGRGNFALGLTEQVIFPEIVYDKVDKMRGMDVIVVTSARTDEEA
KALLTQLGMPFRE*
>Bacteria_CP_Rokubacteria_13_2_20CM_2_Rokubacteria_64_8
MANPASAPGTTKKPAPKPAPAGKGQPKKGDAAAPPVGKTRPKGTGEVAPR
LRDRFRATIVPALMKERSYANPFAVPRLEKIVINMGVGEGRDNAKIMDFA
TADLRAISGQRPIVTRAKKSIANFKLREGVPIGAKVTLRGARMYEFLDRL
VNVALPRVRDFKGVPPKGFDGRGNYALGLREQLIFPEIVYDKVDKVRGMD
INIVTTAQTDEEAKALLTHLGMPFRE
>Bacteria_CP_Rokubacteria_13_1_40CM_Rokubacteria_69_27
MADKATAPAQKAPRGPATKAQPRKGEAAPAPTPAKTRPKGTGQVPPRLRD
RFRATVVPTLMKERGYTNPFQVPRVEKIVINMGVGEGRENAKILDFATAD
LQAITGQRPIVTRAKKSIANFKLREGVPIGAKVTLHGARMYEFLDRLINA
ALPRVRDFKGVPAKGFDGRGNYALGLREQLIFPEIVYDKVDKVRGMDINI
VTTARTDEEAKALLTHLGMPFRE
>Candidatus_Rokubacteria_bacterium_GWA2_73_35
MAKDTPKPAQKPQAAKSAGKGQPKKAGAGPQTGAPAKGRPKGASEIPARL
KESFHKTLLPAIMKARGYTNPFQVPRLEKIVINMGVGEGRENAKVLDFAT
ADLQAITGQKPIVTRAKKSIANFKLREGVPIGAKVTLRGARMYEFLDRLI
SIALPRVRDFKGVPPKGFDGRGNYALGLREQVIFPEIVYDKVDKIRGMDI
NIVTTARTDEDAKVLLTHLGMPFRE*
>Bacteria_Nitrospinae_RIFCSPLOWO2_12_FULL_Nitrospinae_45_22
MSRLKDRYEKEVIPALIKRFAYKNKMEVPKLEKIVINMGLGEATHNPKII
DSALNELGRIAGQRPVITRAKKSISNFKLRAGMPIGCAVTIRQYRMYEFF
ERLVSVALPRVRDFKGVSGKAFDGRGNYSLGITEQIVFPEIDYEKIDKIK
GMGIVVCTTAKTDEEGKELLRLLGIPFRN
>Bacteria_Nitrospinae_RifCSPlowO2_12_Nitrospinae_39_15
MAQPSLKEKYLKDIVSKLKKELGYKNVMQVPKVKKIVINMGLGEALQNAK
LIDSGIYTLSQISGQKPIVTRAKKAISNFKLRAGVPIGCTVTMRGNHMYE
FLDRFINIAMPRIRDFKGVSSKSFDGRGSCTIGIKEQLIFPEIQYDKIEK
IKGLNVTIVTTAKTDEEGKSLLRLFGMPFRN
>Bacteria_Nitrospirae_RIFCSPLOWO2_12_FULL_Nitrospinae_47_7
MSNLKKTYIEKGKGLIQKELGMKNTMQVPRLEKIVINVGLGEALQNSKLV
DSSVEQLRAITGQHPMVTRAKKAISNFKLREGVPIGAMVTLRGTRMYDFF
ERLVSFALPRVRDFKGLSPKSFDGRGNYTIGLREQLIFPEIDFDKIEKIK
GMNITICTTARNDEEGRCLLQNLGLPLRK
>CG22_combo_CG10-13_8_21_14_all_Nitrospinae_47_10
MANFKTSYFEKHQAAIQKELGLANVMQVPRMTKITVNMGLGEALQNSKLI
ESGIEQLRVITGQQPVVTKAKKSISNFKLREGVPIGVKVTLRGNRMYEFY
ERLVSFALPRVRDFKGLPPKAFDGRGNYTIGIKEQLIFPEISYDKIEKIK
GMNITITTTAQNDEQGRCLLTHMGLPIRK*
>CG11_big_fil_rev_8_21_14_0_20_Nitrospinae_56_8
MANLKIAYEQKFKAQIQKELDLKNVMQVPRLEKIVLNMGLGEAIQDSKVI
DSGVETLRAITGQMPVVTRARKAISNFKLREGLPIGVRVTLRGVRMYEFF
ERFVSFALPRVRDFKGLSPRSFDGRGNYTVGLKEQLIFPEIDFDKIEKVK
GMNITICTTARNDEEGRCLLKTLGLPFRN*
>CG11_big_fil_rev_8_21_14_0_20_Nitrospinae_45_15
MMTNLKIAYKEKHRAQVQKDLGLTNVMEIPKLEKIVLNMGLGEAIQDSKL
IEAGVEQLRTITGQMPIITRAKKAISNFKLREGLPIGVKVTLRGDRMYEF
FERLVGFALPRVRDFKGLSPKAFDGRGNYSIGIKEQLIFPEIDFDKVDKI
KGMNITICTSARTDEEAKCLLTHLGLPLRK*
>Bacteria_Nitrospinae_Nitrospinia_Nitrospinales_Nitrospinaceae_Nitrospina_sp._AB_629_B06
MANFKQLYNEKIKGQIQKELGLKNVMQVPRLDKIVLNVGLGEALQDGKLI
ESSVEQLKLISGQMPVVTKAKKSIANFKLREGVPIGVMVTLRGNRMYQFF
ERLVSFALPRERDFKGLPKKSFDGRGNYTVGLKEQLIFPEIDYDKIEKIQ
GMNITICTTARTDEEGRCLLAQMGLPLRK
>Bacteria_Nitrospinae_Nitrospinia_Nitrospinales_Nitrospinaceae_Nitrospina_sp._SCGC_AAA288_L16
MANFKQLYNEKIKSQIQKELGFKNVMQVPRLDKIVLNVGLGEALQNGKLI
ESSVEQLKIISGQMPVVTKAKKSIANFKLREGVPIGVMVTLRGNRMYQFF
ERLVSFALPRERDFKGLPKKSFDGRGNYSIGLKEQLIFPEIDYDKIEKIQ
GMNITICTTARTDEEGRCLLTQMGLPLRK
>Bacteria_Nitrospinae_Nitrospinia_Nitrospinales_Nitrospinaceae_Nitrospina_sp._AB_629_B18
MANFKQLYNEKIKSQIQKELGLKNVMQVPRLNKIVLNVGLGEALQNGKLI
ESSVEQLKIISGQMPVVTKAKKSIANFKLREGVPIGVMVTLRGNRMYQFF
ERLVSFALPRERDFKGLPKKSFDGRGNYSIGLKEQLIFPEIDYDKVEKIQ
GMNITICTTARTDEEGRCLLAQMGLPLRK
>Deltaproteobacteria_bacterium_RIFOXYA12_FULL_61_11
MAKQCLMRAKYEQEVMPQMLKTFGYKNVMQIPRLTKIVVNMGLGEAIANN
KVLDTSVEELKLITGQKPVITKSTKSIAAFKLRQGMSVGAMVTLRRSTMY
EFFNRLVNISLPRVRDFQGLPRKGFDGKGNYTLGLREQIIFPEIDYDKVE
KIRGMNISFVTTARTDEECLEMLLAFGMPFKKK*
>CG_4_9_14_3_um_filter_150_Deltaproteobacteria_63_12
MARQLDRYKNEIVPALVKEFGYTNPMEVPHVVKVVLNMGLGEAIQNVKLI
DAAREQLGAISGQRPVVCRARRSIATYKLRAGMPIGVKVTLRRAQMYEFL
DRLINVALPRVRDFRGVSLDGFDGKGNYSLGIKEQIIFPEINYDKVEKIK
GLNVTVVTSARTDEEGRALLRLMGMPFKKLSR*
>Anaeromyxobacter_sp._RBG_16_69_14
MTARLRQRYDKEIRPALMKELAFENTMQVPRLEKIVVNMGLGEAINNGKV
IDASVEQLAQITGQRPVITKARKSIANFKLRQGQSIGAMVTLRGDRAYEF
LDRLLNIALPRVRDFKGVSPKAFDGKGNYTLGVREQIIFPEINYDKVEKI
KGMNITVVTTARNDEEGRALLRSLGMPFRQ*
>Bacteria_Proteobacteria_deltaepsilon_subdivisions_Deltaproteobacteria_Myxococcales_Cystobacterineae_Myxococcaceae_Anaeromyxobacter_dehalogenans_2CP_C
MAARLKERYDKQLRAELMKELGFANPMQAPRLEKIVVNMGLGEAINNGKI
IDASVEQLAAITGQKPVVTRARKSIANFKLRQGQSIGAMVTLRGDRMYEF
FDRLVSIALPRVRDFKGVSPKAFDGKGNYTLGVREQIIFPEINYDKVEKI
KGLNITVVTTARNDEEGRALLRHLGMPFRQ
>Bacteria_Proteobacteria_deltaepsilon_subdivisions_Deltaproteobacteria_Myxococcales_Cystobacterineae_Cystobacteraceae_Cystobacter_violaceus_Cb_vi76
MTAGPARLKLRFRKEGIPALMKDLSLKNPMEVPRLEKIVVNMGLGEALAN
NKILESAVDQLGAITGQKPVVTRARKSIANFKLRQGQAIGCAVTLRGDRM
YEFLDRLITVALPRVRDFKGVSPKAFDGKGNYTLGVREQIIFPEINYDQI
EKVKGLNISFVTTAANDEQGLALMRHFGMPFRT
>Bacteria_Proteobacteria_deltaepsilon_subdivisions_Deltaproteobacteria_Myxococcales_Cystobacterineae_Cystobacteraceae_Stigmatella_aurantiaca_DW43_1
MADEKKPEQKEKKEKKGRKKEDVKKAGFAANIEEGLESKPARLKLRFRKE
GVPALMKELSLKNPLQVPRLEKIVVNMGLGEALANNKILESAVDQLGAIT
GQKPVVTRARKSIANFKLRQGQAIGCAVTLRGDRMYEFLDRLISVALPRV
RDFKGVSPKAFDGKGNYTLGVREQIIFPEINYDQIEKVKGLNISFVTTAQ
NDEQGLALMRHFGMPFRQ
>Bacteria_Proteobacteria_deltaepsilon_subdivisions_Deltaproteobacteria_Myxococcales_Cystobacterineae_Myxococcaceae_Myxococcus_xanthus_DK_1622
MADEKKAEQKEKKAKRGKKEEAKKVGFAANIEEGLESKPARLKVRFFKEG
VPSLLKELSLKNPMQVPRLEKIVVNMGLGEALANNKILESAVEQLAAITG
QKPIVTRARKSIANFKLRQGQAIGAAVTLRGDRMYEFMDRLITVALPRVR
DFKGVSPKAFDGKGNYTLGVREQIIFPEINYDQIEKVKGLNISFVTTAAN
DEQGLALMRHFGMPFRQ
>Bacteria_Proteobacteria_deltaepsilon_subdivisions_Deltaproteobacteria_Myxococcales_Cystobacterineae_Myxococcaceae_Corallococcus_coralloides_DSM_2259
MADEKKADSKEKKSKKRGKEEAKKVGFAANIEEGLKARSARLKDRFRAEG
VPALMKELGLGNPMEVPRLEKIVVNMGLGEALANNKILESAVDQLAAITG
QKPVVTRARKSIANFKLRQGQAIGAAVTLRGDRMFEFMDRLITVALPRVR
DFKGVSPKAFDGKGNYTLGVREQIIFPEINYDQIEKVKGLNISFVTTARN
DEQGLALMRHFGMPFRQ
>Deltaproteobacteria_bacterium_RBG_16_71_12
MASKKEEGTAVAPKAAKQAGDAAAKPEKTEKADKADKVDKPKGEGKKKKG
GADTGFQVATAEDLKAPKKEPRLRTFYKKEIAPSLQKEFKLANPMQVPRL
KKIVLNMGLGEAVRDPKILESAVVELAKITGQKPVLTKAKKSIATYKLRE
GMPIGCTVTLRRERMWEFLDRLVNIALPRVRDFRGVATKMDGRGNYSLGL
KEQIIFTEIDYDRVDKLRGMNISFVTTAPNDEQCKALLAHLGMPFRK*
>Deltaproteobacteria_bacterium_RIFOXYA12_FULL_58_15
MAKEKAQEKDKGKGKQEKKLKVPDGRPARPTEQPRLLKKYRDEIVPAMQK
DFSFSSPMQVPRITKITLNMGLGEAVTNPNIIKTAADELTQIAGQRAVVT
RAKKSIANFKLRAGVAIGCRVTLRREWMWEFLDRLVNVAMPRVRDFKGIS
GKAFDGRGNYSLGLREQIIFPEIDYDKVDKVKGLNVTFTTTAKTDEEGKA
LLKHLGMPFRN*
>Bacteria_Proteobacteria_deltaepsilon_subdivisions_Deltaproteobacteria_Myxococcales_Sorangiineae_Polyangiaceae_Sorangium_cellulosum_So0157_2
MADKKDKDKAAKDGGKGKDKPKPQQAKPQAPAKSKEAKGAKGKGAEAEAA
EPTEARPRDPNYTPRLRTHYQKSVTAALSKRFGYKNPMMVPRLQKVVLNM
GLGAAVQNPKIIDSAVEDMRAISGQKPVVTRARKSIATFKLRENLPIGVM
VTLRAERMWEFVDRLIAFSLPRVRDFKGVSPKGFDGKGNFTMGLREQIIF
PEIDYDKIDVVKGLNISFVTTAKTDEEGRALLTELGIPFRH
>Bacteria_Proteobacteria_deltaepsilon_subdivisions_Deltaproteobacteria_Myxococcales_Sorangiineae_Polyangiaceae_Chondromyces_apiculatus_DSM_436
MADKKDKASKDAKGDAKAKDKAKAQPQQQAKASQGKSQGGGRAKDKDVAR
SKNPDFESTGEPTELPEGYIPRLRTHYQKAVAPALMKRFGYKNVMMVPRL
QKVVLNMGLGAAVQNPKVIDSAVEDMRAVSGQKPVVTRARKSIATFKLRE
NLPIGVMVTLRAERMWEFVDRLIAFSLPRVRDFKGVSPKGFDGKGNFTMG
LREQIIFPEIDYDKIDVVKGMNISFVTSARTDEEGRALLTELGIPFRH
>Bacteria_Proteobacteria_deltaepsilon_subdivisions_Deltaproteobacteria_Myxococcales_Nannocystineae_Kofleriaceae_Haliangium_ochraceum_DSM_14365
MAKGADKQQGKGGQKASKNASAQAEPFQKYTREAPPRLKRRYDEEVRAKL
KDEFGFSSVMQVPKIEKITINMGLGRANQNPKILESAVEELRAISGQAPV
VTAARRDIATFKLRRGHKIGVMVTLRRERMWEFLDRLISVALPRVRDFRG
ISPKAFDGRGNYSLGVREQIIFPEIEYDKIDSVKGLNITIVTSAKSDEEG
RALLRHMGMPFRTPSSAAQGVAA
>Bacteria_Proteobacteria_deltaepsilon_subdivisions_Deltaproteobacteria_Myxococcales_Nannocystineae_Nannocystaceae_Nannocystis_exedens_ATCC_25963
MAKAARAGGAPPAKKKEAAGFGFKFQRVQEEPLKREEGYVPRLVQKYSEV
ARPALVSEFGYKNALNVPRIEKVVLNIGLGEAIRQPKLLEQAFEVLGNIT
GQRPVVTRAKKSIATFKLREGMKIGCMVTLRGNTMWEFLDRLLTIALPRT
RDFRGVSRKAFDGRGNYTLGVKEVLIFPEVDIDKLDKVPGMNICIHTSAG
TDDEGRSLLEKLGMPFRRA
>Bacteria_Proteobacteria_deltaepsilon_subdivisions_Deltaproteobacteria_Myxococcales_Sorangiineae_Sandaracinaceae_Sandaracinus_amylolyticus_DSM_53668
MAKAKGGAPTPKKKPEAGYAFKFPQVRAAMPERGGFRSQILERYETKAVP
ALIEEFGYTNRLTVPRVTKIVLNIGLGEAIKQPKLLEQSFECLGNITGQR
PVVTRAKKSIATFKLREGMKIGTMVTLRRTQMWDFLDRLLIVALPRTRDF
RGVSRKAFDGRGNFTLGVKEILIFPEVDIEKLNEVPGMNVCIHTSAKTDD
EGRALLKQLGMPFRS
>Bacteria_Proteobacteria_deltaepsilon_subdivisions_Deltaproteobacteria_Myxococcales_Nannocystineae_Nannocystaceae_Plesiocystis_pacifica_SIR_1_unfinished_sequence
MAKAAATQKKKPEAGYAFKFPKVRNEPVDRGDFVPHTRTLYREKVIPALK
EEFGYKNPNTIPTVEKVVLNIGLGEAIKQPKLLEQSFECLGNITGQRPVV
TRAKKSIAGFKLREGMKIGAMVTLRRTAMWDFLDRLLMVALPRTRDFRGV
SRKAFDGRGNYTLGIKEILIFPEVDIEKLNAVPGMNVCIHTSAKTDDEAR
ALLKHLGMPFRQ
>Deltaproteobacteria_bacterium_RIFCSPLOWO2_02_FULL_46_8
MSTKKTATDQKQKELSTYTKKYREECIPVLMKEFQYKNIMECPRLVKIVL
NTSMKEATQDSKILDKAAIELGQIAGQKPVLTKAKKSISNFKLREGQAIG
CCLTLRRARMYEFLNRLVNVALPRVRDFKGVSNKAFDGRGNYTLGLQEQI
IFPEIQYDKVERPMGMNITFVTTAKTNAEGKALLKAMGMPFKEA*
>Deltaproteobacteria_bacterium_RIFCSPHIGHO2_02_FULL_44_53
MTKKKQTKKEAPEAPVKTKEKRVKSSFVSTLIKKYQEQCIPVLMKEFSYK
NIMECPKLAKIVVNTCIKEATQDKKVLEKAALEITQITGQKPLLTRAKKS
ISNFKLREGQPIGCCVTLRRKVMLEFFNRLVNVALPRVRDFRGVSRKAFD
GKGNYTLGLSEQLIFPEIQYDKVERPMGMNITFVTTAKTNQEGLALLKAM
GMPFRE*
>CG07_land_8_20_14_0_80_Deltaproteobacteria_38_7
PEIDFDKVSKVNGMNVTFVTTATTDEEGRTLLSLMGMPFKKA*
>Deltaproteobacteria_bacterium_RIFCSPHIGHO2_02_FULL_44_16
MAKEKTTTEKREPSTFEEHYRKQCVPQLKEKFNYKNVMEVPRVQKVVVNT
CLKESLSDVKILEAIAEELAVITGQRPVYTLAKKSIANFKLRKGQKIGAC
VTLRKRTMYDFLNRLFNVALPRVRDFKGVSPKAFDGRGNYTIGVTEQIIF
PEIHFDKVNKVAGMNITIVTNAKTNEEGRALLEFMGMPFRK*
>CG11_big_fil_rev_8_21_14_0_20_Deltaproteobacteria_42_23
MATEKKTKAKQASSEKKGFSPEFVSFQKFYKETCRKGMKEKFGYKNEMEV
PMVTKVTINTCLRDAISDFKVLEAAASELATITGQKPVFTQAKKSISNFK
LREGMKIGSCVTLRGVRMYEFLNRLFNMALPRVRDFKGVSKKSFDGRGNY
TLGITEQTIFPEINYDKVQKINGMNVTIVTSAKTDDEGRELLRLMGMPFR
N*
>CG10_big_fil_rev_8_21_14_0_10_Bdellovibrionales_45_34
MNRLEEKYRTDVIGELSRQFSFKNPMQVPRLNKIVVNVCVGEATQNSKLI
NTTVEEIAKITGQKPVVTKAKQAISNFKLRKGMPIGCCVTLRNERMWAFM
DRLVSVALPRVRDFKGLPPKGFDGRGNYNMGLKEQIVFPEIDYDKVDSVR
GMNITFGTSAKTDEEGRALLSALGMPFRK*
>Bacteria_Bdellovibrio_Bdellovibrionales_RBG_16_Bdellovibrionales_40_8
VSVLQTKYKKEIVPLLIKNLSLKNINQVPCIEKIVLNVCTAEAVKNPKIV
STMVDEMTAITGQKAVITKAKKAISNFKLREGIPLGVMVTLRRDKAWVFL
EKLIHFSLPRVRDFRGLSPRGFDGRGNYNMGIKEQIIFPEINIEKVDMMR
GMNITVCTSGKNDEHGRALLEALGMPFRK
>Bdellovibrionales_bacterium_RIFCSPHIGHO2_02_FULL_40_15
MNRLHSTYTKEIVPDLMKRLGYKSTMQVPRLEKIIISVSSADFVQNPKLV
NGVVDEITSIAGQKAVVTKAKKAISNFKLREGIPIGVRVTLRREKMWSFL
DRLQTLALPRVRDFRGLPSKGFDGRGNYNMGLKEQIVFPEINFDKIEKVR
GMNITICTTANNDNDGKALLEALGMPFRK*
>Bacteria_Proteobacteria_deltaepsilon_subdivisions_Deltaproteobacteria_Bdellovibrionales_Bdellovibrionaceae_Bdellovibrio_bacteriovorus_HD100
MNRLHTRYNKEIAPALKNQLGVKNVMQVPRLEKITLSVCLSEAVQNPKIL
NTVVDEITAITGQKAVITKAKKAISNFKLRAGIPLGVRVTLRREKMWSFM
DRLNTLALPRVRDFRGLPNKGFDGRGNYNMGLKEQIVFPEINYDKVDKTR
GMNITICTTAKNDTEGRALLEALGMPFRK
>CG10_big_fil_rev_8_21_14_0_10_Bdellovibrio_47_8
MNRLQNKYQKEIVPDLQKQLALNNVMEVPRLEKIIISVCTSEAVQNPKVL
NSVVEEISAIAGQKAVITKSKKAISNFKIRAGLALGVRVTLRKEKMWAFL
DRLNTLALPRVRDFRGLPSKGFDGRGNYNMGLKEQIVFPEINYDRVEKVR
GMNITICTTAKTDAHGKALLDALGMPFRK*
>Bacteria_Bdellovibrio_Bdellovibrionales_Bacteroivoracaceae_RIFOXYD1_FULL_Bdellovibrionales_53_11
MTADKTDKKADDKETKKKAPKKESGLTSDPMAAQAKSDEKRAKTEAKGRG
KAGKTEAAGAVKIAAKGETRVSPAKTPRLKVLYDTKVVPAITKQLGLKNP
MQVPRLKKVVINCAVKDAVGNPKLLDSTLEEIMAITGQKPVLTRARKSIA
TFKVRQGIALGVMVTLRRARMYEFLDRLMNVALPRVRDFKGVNPKSFDGR
GNYSLGIKEQIIFPEINYDRIDKIKGLTVTIQTSAGNNEHARAVLAELGM
PFRK
>Bdellovibrionales_bacterium_RIFOXYD1_FULL_44_7
MAITGQKPVLTRAKKAIAAFKVRKGNAVGVMVTLRRARMFEFLDRLVNVA
LPRVRDFKGVNPKAFDGRGNYSLGIREQIIFPEINYDKVDKIKGMTVTIE
TTAKTNEHARAVLAELGMPFRK*
>Bacteria_Bdellovibrio_Bdellovibrionales_Bdellovibrionaceae_GWA1_Bdellovibrionales_52_35
VVAAKDDTDSKTKDSVEAGADDAAKAAKAKADAKKATADAARAKAKKAKE
EAASASLKIAAPGETKVSPTAVPRLVTHYQKKAVPALMKEFQFKNPMQCP
RITKIVINCAVKEAVANPKVLDGAFEELMSISGQKPVMTRAKKAIAAFKV
REGNAVGVMVTLRRARMYEFLDRLMNVALPRVRDFKGVNPKGFDGRGNYS
LGLREQIIFPEINYDKVEKIRGMTVTITTTAKTNEHARSLLAELGMPFRK
>Bdellovibrionales_bacterium_GWB1_55_8
VVAEKEEKKAEGASAEDAARKAKTDAKKAAAEAGKARAKKAKEDAAASGL
KIAAAGETKVSPTKTPRLSKHYKEKVIPALMKEFQFKNPMQVPRLSKVVI
NCAVKDAVANPKVLDGTFDEIMTIAGQKPVMTRARKAIAAFKVRAGNPVG
VVVTLRRARMYEFLDRLMNVALPRVRDFKGVGTKGFDGRGNYSLGLREQI
IFPEINYDKVDKIRGMTVTITTTANTNEHARALLTELGMPFRK*
>Bdellovibrionales_bacterium_RIFOXYD1_FULL_55_31
VVAAKDDTEKKKKAGNSEDVAGESKTADVAGAPAEAKAVDPAEAAKKAKF
EAKRAAAEAGKARAKKAKEEAAASAMKIAAPGETKVSPSKAPRLVAHYKT
KAVPALMKQFQFKNAMQVPRLTKIVVNCAVKDAVANPKVLDGTFDEIMAI
TGQRPVLTRAKKAIAAFKVRQGNPVGVMVTLRRARMYEFLDRLMNVALPR
VRDFKGVGTKFDGRGNYSIGLREQIIFPEINYDKVDKIRGMTVTITTTAK
TNEHARALLAEMGMPFRK*
>Bacteria_Bdellovibrio_Bdellovibrionales_Bacteroivoracaceae_RIFOXYA1_FULL_Bacteriovorax_38_20
MAARLRELYKTEIKENLKKKFSYTNDHMIPKVEKVVVNTCTRDAVLNGKI
IDSLVADLRAITGQKPVVTRAKKNIAAFKLRVGQAIGASVTLRGERMYEF
LDRLISISLPRVRDFRGVNPNGFDGKGNYTLGLKEQIMFPEIEYDKIDKV
RGLGITIVTSAKNNEEGRELLTQFGMPFSK
>Bacteria_Bdellovibrio_Bdellovibrionales_Bacteroivoracaceae_GWA2_Bdellovibrionales_49_15
MKSRLNEMYDKEIKRDLMTKFAYKNVHQVPKVTKIIVNCCTREAVSNSKV
VDSIISDLATITGQKPVVARAKKSIATFKVREGQAIGASVTLRGNMMYEF
LDRLISVSLPRVRDFRGISPRAFDGRGNYTLGMKEQIIFPEINYDKIDAV
RGLGICIVTTAKSNEEGRELLARFGMPFRAN
>Bdellovibrionales_bacterium_RIFOXYC1_FULL_39_130
MSRLSKHYKENVTKSMMAKYKYDNVNMVPKVQKIVVNCTTKDCVVNGKIV
NNIMDDLAAITGQKPVVAKSKKSIAQFKLRTGQAIGAFVTLRGERMYEFL
DRLISLSLPRVRDFRGVDPKCFDGRGNYTLGLKEQIIFPEIDYDKIDKVR
GLGISIITTATNNEEGRELLTQMGMPFREK*
>CG22_combo_CG10-13_8_21_14_all_Bdellovibrionales_38_13
MKSRLNEMYGKEIKPEMVKKFGYKNINQVPKLEKIIVNSVTRDAVSNGKV
VDSIVEDLAAITGQKPVVARAKNSIAGFKLREGMPLGAFVTLRGEKMYEF
LDRLINVSLPRVRDFRGVSSKAFDGRGNYTLGMKEQIIFPEINYDKIDKV
RGLGISIVTTAKSNEEGRELLSLFGMPFRK*
>Bacteria_Proteobacteria_deltaepsilon_subdivisions_Deltaproteobacteria_Bdellovibrionales_Bacteriovoracaceae_Bacteriovorax_marinus_SJ
MSRLQKTYKNEVVGKLRDKYQYKNIHQVPKLEKIVVNCCTKDAVTNSKVV
DSIIKDLTAIAGQKPVVATAKKSIASFKVREGMPLGASVTLRGERMYDFL
DRLITISLPRVRDFRGVSKKGFDGRGNYTLGLKEQIMFSEITYDQIDKVR
GLGVSIVTTATNNDEGRELLTLLGMPFAK
>CG22_combo_CG10-13_8_21_14_all_Bdellovibrio_39_27
MSRLGQKYETEIKGALSTKYGYKNVNMIPKIEKVVVSCVHRDTVSNAKVV
DSIVADLASITGQKPVVARAKKSIASFKIREGMPLGASVTLRGERMFEFL
DRLISISLPRVRDFRGISPKGFDGRGNFNMGLKEQIIFPEINYDKIDKIR
GMGITIVTSAKSNEEGKELLTLLGMPFASK*
>Bacteria_Proteobacteria_deltaepsilon_subdivisions_Deltaproteobacteria_Desulfobacterales_Desulfobacteraceae_Desulforegula_conservatrix_Mb1Pa_DSM_13527
MSELKKVYDEEIIPKLVDTYKYKNINEVPKITKVVLNMGLGEAVNNNKII
DAAADELMLIAGQKPVVTRAKKSIAAFKLREGMPIGCSVTLRRDRMYNFL
YRLINISLPRVRDFKGVSGKGFDGRGNYTLGIREHIIFPEIDYDKIEKIK
GFNITVVTTAKTDAEAKELLKLLGMPFRN
>Bacteria_Proteobacteria_deltaepsilon_subdivisions_Deltaproteobacteria_Desulfobacterales_Desulfobacteraceae_Desulfobotulus_alkaliphilus_ASO4_4
MSYLKSKYEGEVVPQLMETFQYRNPMQVPRIEKVVLNMGLGEAIHNSKIL
DAAADELGKIAGQKPVITRAKKSIAAFKLREGMPIGCTVTLRQQRMYDFL
TRLLNAALPRVRDFKGVSGKAFDGNGNYTLGIREQIIFPEIDYDKIDKVK
GLNVCIVTSAKTNAEAKELLRLMGMPFRN
>Bacteria_Proteobacteria_deltaepsilon_subdivisions_Deltaproteobacteria_Desulfarculales_Desulfarculaceae_Desulfarculus_baarsii_DSM_2075
MADKKKKKAEGQEQPAEVIEKVAPRLREKYLQECIPQLIEQFSYKNIMQV
PKPVKAVLNMGVGEAIQNIKVLEAAAEELTMIAGQRAMINRARRSIASFK
LREGMPIGTSVTLRGEKMWFFMDKLFNIALPRVRDFRGVSATAFDGRGNY
TLGVKEHIIFPEIEYDKIDKVKGMNITIVTTAQTDEEGRALLRLLGVPFR
A
>Bacteria_Proteobacteria_deltaepsilon_subdivisions_Deltaproteobacteria_Desulfobacterales_Desulfobulbaceae_Desulfurivibrio_alkaliphilus_AHT2
MAGMRQYYLDECVPQLMKEFGYSNIMEAPKLEKVTLNMGLGEAVQNPKIV
ESAGRELTLIAGQKAVVTRAKRSIATFKLREGMPIGCRVTLRGDRMYDFL
AKLVHVALPRVRDFRGISAKAFDGRGNYSLGIKEHIIFPEIDYDKIDKIK
GLNIAITTSAKTDAEGRFLLKAMGMPFKK
>Bacteria_Proteobacteria_deltaepsilon_subdivisions_Deltaproteobacteria_Desulfobacterales_Desulfobulbaceae_Desulfocapsa_sulfexigens_DSM_10523
MGSLKEHYINECRPALQNEFGYTNVMQIPKIEKIILNMGLGEAVQNPKII
DGAVDELTNIAGRKAVVTKAKKSIAGFKLREGMPIGCRVTLRGDVMYDFF
SKLVNIALPRVRDFRGISPKSFDGRGNFSMGVKEQIIFPEIDYDKIDKIK
GLNISIVTTASTDKEGLSLLKSLGMPFKG
>Bacteria_Proteobacteria_deltaepsilon_subdivisions_Deltaproteobacteria_Desulfobacterales_Desulfobulbaceae_Desulfotalea_psychrophila_LSv54
MSALKEYYTNECVPALKDQLGYTNPMQIPKIEKIVLNMGLGEAVQNPKIV
EGAAEELTKIAGQRAVVTKAKKSIATFKLREGMPIGCRVTLRGEKMYDFL
SKLVNIALPRVRDFRGVSPKGFDGRGNYSMGIQEQIIFPEIDYDKIDKIK
GFNITIVTSAKTNDEGRSLLRLMGMPFKK
>Desulfobacterales_bacterium_GWB2_56_26
MGALRDIYINECVPALREEFGYKNVMEIPQIKKIVLNMGLGEAVQNPKIV
EGAAEELTRIAGQKAIVTKAKKSIATFKLRVGMPIGCCVTLRGDKMYDFF
SKLVNVALPRVRDFRGLSPKGFDGRGNYSMGIQEEIIFPEIDYDKIDKIK
GLNITIVTTAKTDVESASLLRMLGLPFKK*
>Bacteria_Proteobacteria_deltaepsilon_subdivisions_Deltaproteobacteria_Desulfovibrionales_Desulfohalobiaceae_Desulfohalobium_retbaense_DSM_5692
MTRLETLYKDNIVPELSKEFGYSSQMQVPSMKCVVLNMGLGAGSQDNKII
QDAVQELALIAGQKPVVTRAKKSIAAFKLREGMPVGCRVTLRKRRMWDFV
DKLINFALPRVRDFRGIADRGFDGRGNFTLGIRDHTIFPEINMDKVDRIK
GLNVTMVTSAQTDKEGKMLLDQLGMPFRK
>Bacteria_Proteobacteria_deltaepsilon_subdivisions_Deltaproteobacteria_Desulfovibrionales_Desulfohalobiaceae_Desulfovermiculus_halophilus_DSM_18834
MSRLHEIYSEKIAPELKKEFSYSSPMQIPGMRSISLNMGLGEGSQDNKII
QDAVQELSLIAGQQAVITRAKKSIAAFKLREGMPVGCRVTLRHRRMWEFY
DKLVNFALPRVRDFRGVQDRGFDGRGNFTLGIREHTIFPEINMDKIDRVK
GLNVTVVTSARTDKEGKMLLQLLGMPFIK
>Bacteria_Proteobacteria_deltaepsilon_subdivisions_Deltaproteobacteria_Desulfovibrionales_Desulfovibrionaceae_Lawsonia_intracellularis_PHEMN1_00
MTRLEKFYQEKVVPALQKEFLYKSIMQVPTIEKISLNIGLGVASQSNKIM
EEAISELSLIAGQKAVITRAKKSIASFKLREGMPIGCRVTLRKERMWDFL
DKLMNFALPRVRDFRGVSENGFDGHGNFTLGIKEHSIFPELEIDRIENTK
GMNITIVTSAVLDSEGKVLLDLLGMPFKK
>Bacteria_Proteobacteria_deltaepsilon_subdivisions_Deltaproteobacteria_Desulfovibrionales_Desulfovibrionaceae_Bilophila_wadsworthia_3_1_6
MTRLENVYREKVVPVLQKEFAYSSPMQIPGIVKISLNIGLGSASQNNKLM
EEAMNELSVIAGQKAVMTRAKKSIAAFKLREGMPIGCRVTLRKERMWDFL
DKLMNFALPRVRDFRGIPDRGFDGRGNFTLGIKEHAIFPEMEADRIENPK
GMNITIVTTATTDKEGKFLLEQLGMPFRK
>Bacteria_Thermodesulfobacteria_Thermodesulfobacteria_Thermodesulfobacteriales_Thermodesulfobacteriaceae_Thermodesulfatator_atlanticus_DSM_21156
MSWLKQYYEEEVVPKLMEKFEYKNPMEVPRLKKIVLNMGLGEAVQNPKII
DQAVEELAMIAGQRPSIRRARKSIAAFKLREGMPIGVMVTLRKDRMYDFL
ARLIHVALPRVRDFRGIPARGFDGRGNYTMGIDDHTIFPEVDPNKVEKIK
GMNITFVTSAETDEEAFELLKLLGMPFKRRR
>Bacteria_Thermodesulfobacteria_Thermodesulfobacteria_Thermodesulfobacteriales_Thermodesulfobacteriaceae_Thermodesulfatator_indicus_CIR29812_DSM_15286
MSWLKQYYEEEVVPKLMEKFGYKNKLEVPRLKKIVLNMGLGEAVQNPKII
DQAVEELAIIAGQRPSIRRARKSIAAFKLREGMPIGVMVTLRKNRMYDFF
TRLVNVALPRVRDFRGVPARGFDGRGNFTMGIDDHTIFPEVDPNKVEKIK
GMNITFVTTAETDEEAFELLKNLGMPFKRKR
>Bacteria_Thermodesulfobacteria_Thermodesulfobacteria_Thermodesulfobacteriales_Thermodesulfobacteriaceae_Thermodesulfobacterium_sp._OPB45
MSWLKDYYLNEVRKRLMEKFNYKNIYEVPKIEKICINMGLGEATANPKII
DQALVELAQITGQKPKICRARKSIAGFKLRKGVPIGVAVTLRKKRMYDFL
TRLIHVALPRVKDFKGLSRSGFDGRGNYTFGITDHTIFPEVDLSKVEKIK
GMSITIVTTAETDEEAYELLKELGMPFRR
>Bacteria_Thermodesulfobacteria_Thermodesulfobacteria_Thermodesulfobacteriales_Thermodesulfobacteriaceae_Thermodesulfobacterium_hydrogeniphilum_DSM_14290
MSWLRDYYKNEVIPKLKERFGYKNIHEIPKLEKICVNMGLGEAVSNPKII
DQALIELAQITGQKPKICKARKSIAGFKLRKGMPIGVMVTLRKNRMYDFL
ARLIHVALPRVKDFKGLSKSGFDGRGNYTLGITDHTIFPEVDSSKVERIK
GMSITIVTTAETDEEAYELLKELGMPFRR
>Bacteria_Thermodesulfobacteria_Thermodesulfobacteria_Thermodesulfobacteriales_Thermodesulfobacteriaceae_Thermodesulfobacterium_commune_DSM_2178
MSWLKEYYKNEVIPRLRERFGYKNIHQVPKLEKISVNMGLNEAVTNPKVI
DQAMVELAQITGQKPKICRARKSIAGFKLRKGMPIGVMVTLRGDRMYDFL
TRLINIALPRTKDFKGLPKSGFDGRGNYTFGITDHTIFPEIDTSKVEKIK
GLSVTIVTTAKTDEEAYALLKELGMPFRG
>Bacteria_Thermodesulfobacteria_Thermodesulfobacteria_Thermodesulfobacteriales_Thermodesulfobacteriaceae_Thermodesulfobacterium_hveragerdense_DSM_12571
MSWLKDYYKNEVISRLRERFGYKNIHQVPKLEKISVNMGLNEAVANPKII
DQAMVELAQLTGQKPKVCKARKSIAGFKLRKGMPIGVMVTLRGDRMYDFL
TRVINIALPRTKDFKGLSKSGFDGRGNYTFGINDHTIFPEIDSSKVDKIK
GLSITIVTTAKTDEEAYALLKELGMPFRG
>Bacteria_Thermodesulfobacteria_Thermodesulfobacteria_Thermodesulfobacteriales_Thermodesulfobacteriaceae_Thermodesulfobacterium_thermophilum_DSM_1276
MSWLKDYYKNEVIARLRERFGYKNIHQVPKLEKISVNMGLNEAVANPKII
DQAMVELAQLTGQKPKVCKARKSIAGFKLRKGMPIGVMVTLRGDRMYDFL
TRVINIALPRTKDFKGLSKSGFDGRGNYTFGINDHTIFPEIDSSKVDKIK
GLSITIVTTAKTDEEAYALLKELGMPFRG
>Geobacteraceae_bacterium_GWC2_58_44
MARLAELYNKEMVPALMKDQNYKNIMEVPKLVKIVLNMGLGEAIQNVKIL
DSAAEELGAIAGQRPVITKAKKSIAGFKLRQGMPIGCSVTLRREKMYEFL
DRLISVSLPRVRDFKGISGKAFDGKGNYSMGVKEQLIFPEIDYDKVDKIK
GLNITIVTTAKTDAEGKALLKLMGLPFRN*
>Bacteria_Proteobacteria_deltaepsilon_subdivisions_Deltaproteobacteria_Desulfuromonadales_Geobacteraceae_Geobacter_lovleyi_SZ
MARLKDVYQNEVVQKLRAEFNYKNIMEVPRIEKVVINMGLGEAIQNVKIL
DSAASELGKITGQKAVITKAKKSIASFKLREGMPIGCMVTLRRERMYEFL
DRLMNVALARVRDFKGVSGKAFDGQGNYTLGIKEQLIFPEINYDEIDKIK
GLNVTIVTSAKNDEEGKALLKHMGMPFRN
>Geobacteraceae_bacterium_GWC2_53_11
MSRLKDIYASEIVPKLRNDFNYKSSMEVPQIKKVVVNMGLGEAIQNVKIL
DSATTELGLITGQKPVITKAKKSIATFKLREGMPIGCMVTLRQDRMYEFL
DRLINVSLARVRDFKGVSGKAFDGKGNYTLGVKDQLIFPEISYDAVDKIK
GMNITIVTSAKTDEEGKALLKYLGMPFRN*
>Geobacteraceae_bacterium_GWC2_48_7
MARLQELYNTEIIGKLRNEYNYANVMEVPKVVKVVINMGLGEAIQNVKIL
DSATAELNAITGQKSVITKAKKSIATFKLRQGMPIGCMVTLRRDRMYEFL
DRLLNVSLARVRDFKGVSPKAFDGKGNYTLGIKEQLIFPEINYDTVDKIK
GLNITIVTSAKTDEEGRALLKHLGMPFRN*
>Bacteria_Proteobacteria_deltaepsilon_subdivisions_Deltaproteobacteria_Desulfuromonadales_Desulfuromonadaceae_Desulfuromusa_kysingii_DSM_7343
MARLKQAYIQEQVPALMKEFQYKTVMEVPRIEKIVLNMGLGEAIQNPKLL
ESAVDELARISGQKPVITKSKKAIAGFKLREDMSIGACVTLRQDRAWEFL
DRLVNVALPRVRDFKGISAKAFDGRGNYTLGIREQLIFPEIDLDKIAQVS
GLNVTIVTTAKTDEEGRALLTGLGMPFRK
>Bacteria_Proteobacteria_deltaepsilon_subdivisions_Deltaproteobacteria_Desulfuromonadales_Geobacteraceae_Geopsychrobacter_electrodiphilus_DSM_16401
MARLKQAYQQEQIPALMKEFQYRNVMEVPRIEKVVLNMGLGEAIQNPKLL
ESAVEELSAITGQKAIITRAKRSIAGFKLREDMPIGACVTLRHNRAWEFL
DRLINVALPRVRDFKGVSSKAFDGRGNYTLGVREQLIFPEIDLEKIAKVS
GLNITIVTTAKTDEEGRALLTGMGMPFRK
>Bacteria_Proteobacteria_deltaepsilon_subdivisions_Deltaproteobacteria_Desulfuromonadales_Geobacteraceae_Geoalkalibacter_ferrihydriticus_DSM_17813
MARLKELFSTEIAPKLMKEFQYRSVMEVPRVVKVVINMGLGEAIQNPKIL
ESAVEELTRMAGQKAVITRAKNSIAGFKLREDMPIGCMVTLRREKAYEFL
DRLINVALPRVRDFKGVSPKAFDGRGNYTLGIREQIIFPEIDIDKIAKVK
GLNVTIVTTAPSDEEARQLLFAMGMPFRK
>Bacteria_Proteobacteria_deltaepsilon_subdivisions_Deltaproteobacteria_Desulfuromonadales_Pelobacteraceae_Pelobacter_carbinolicus_DSM_2380
MGARLKEVYSTEIAPALVKRLQLKNVMEVPRVEKVVLNMGLGEAIQNIKV
LESAVEELTRICGQKPVVTKAKKSIAQFKLREGMPIGCMVTLRRDKAYEF
LDRLINVALPRVRDFKGVSKKGFDGRGNYTLGIREQLIFPEIDLEKVDKV
KGLNVTIVTTAKNDEEGYALMEAIGMPFPKKAQD
>Desulfuromonadales_bacterium_GWD2_61_12
MARLKEYYKSEIAPRLMKELQLKNVMEVPRVEKVVINMGLGEAIQNIKIL
ESAVEELGRITGQRAVVTKARKSIATFKLREGMPIGCMVTLRRERAYEFL
DRLINVSLPRVRDFKGVSAKAFDGRGNYTLGIKEQLIFPEIDIEKIEKVK
GMNVTIVTTAGSDEGGRALLAAMGMPFRK*
>Pelobacteraceae_bacterium_GWC2_58_13
MARLKEKYQVELVPQLQKDLQLKNVMEVPRIEKVVVNMGLGEAIQNIKIL
ESAVEELTTIAGQKAVVTKAKKSIATFKLREGMPIGCRVTLRRERAYEFL
DRLINIALARVRDFKGVSPKGFDGRGNYTLGIREEIIFPEIDFDKIDKVK
GMNVTIVTSARTDEEGRALLAAMGMPFRK*
>CG2_30_FULL_Deltaproteobacteria_43_15
MARLKDFYMKEIMPALIKEFNYRNPMEVPKLEKIVINMGLGEAIQNIKLL
DSATSELSLIIGQKPIVTRAKKSIASFKLREGVPIGCMVTLRRERMYEFF
DRLVNIALPRVRDFKGVSGKSFDGRGNYALGIKEHIIFPEIDYDKIDKVK
GMNVVIVTTAKTDEEAKSLLRLLGVPFRD*
>Deltaproteobacteria_bacterium_RBG_19FT_COMBO_52_11
MTRMKENYLKNVVPQLIKAFGYKNVMEVPRLEKITLNMGLGEAVQNIKIL
DSAVEELSLIAGQKAVITKAKRSIAVYKLREGMPIGVRVTLRRNRMHEFF
DKLVNIALPRVRDFRGVSGKAFDGRGNYSLGIREQIIFPEINFDKIDKVK
GMNVSVVTTAKTDEEGKELLRLLGMPFRN*
>Bacteria_Proteobacteria_deltaepsilon_subdivisions_Deltaproteobacteria_Syntrophobacterales_Syntrophaceae_Smithella_sp._F21
MARLKDYYLKTVVPALIKEFDFKNPMQVPKMQKIVVNMGLGEAISNVKII
DGAVQEMAMITGQKPVITKAKKSIATFKLRQGMPIGCSVTLRKEVMYEFF
DRLVNVALPKVRDFRGISAAAFDGRGNYSIGLHEQIIFPEIEYDKIDKIK
GMNITIVTSAKTDDEARVLLRLMGVPFKN
>Deltaproteobacteria_bacterium_RBG_19FT_COMBO_43_11
MARLKNYYLSNVVPALTKEFNYKNPMQVPKMQKIVINMGLGEAIQNIKII
DGAVQELAMITGQKPVVTKAKKSIATFKLRQGMPIGCSVTLRKEIMYEFF
DRLVNVALPKVRDFRGISPHAFDGRGNFSIGLQEQIIFPEVEYDKVEKIK
GMNITIVTTAKTDDEARVLLKLMGVPFKN*
>Deltaproteobacteria_bacterium_RBG_16_44_11
MARLKNYYLSEVVPALTKEFNYKNPMQVPKMQKIVINMGLGEAIQNVKII
DGAVQELAMITGQKPVITKAKKSIATFKLRQGMAIGCSVTLRKEIMYEFF
DRLVNVALPKVRDFRGISPQAFDGRGNFSIGLQEQIIFPEVEYDKVEKIK
GMNITIVTTAKTDNEARVLLKLMGVPFKN*
>Bacteria_Proteobacteria_deltaepsilon_subdivisions_Deltaproteobacteria_Syntrophobacterales_Syntrophaceae_Syntrophus_aciditrophicus_SB
MARLKDYYKKEVIPALISEFGYKNPMQVPVMKKIVVNMGLGEAIQNVKIL
DSAAGELEMITGQKVVITKAKRSIATFKLRKGMSIGCRVTLRRERMYEFL
DRFINVALPRIRDFRGVSPNTFDGRGNYSIGVKEQIIFPEIEYDKIEKIR
GMNIAIVTSANTDEEARALLKFMGVPFRS
>CG23_combo_of_CG06-09_8_20_14_all_150_Syntrophobacterales_48_27
MARLKEYYLEELVPVLTKQFSYKNRMEIPRLEKIVVNMGLGEAIQNIKLL
DKAVEELSLIVGQKPVITKARRSIATFKLRKGMSIGCRVTLRRERMYEFF
DRLVNVALPRVRDFRGISPSSFDGRGNFAMGLKEQLIFPEIDYNKVDKAR
GMNIVILTTAKRDDEARELLRLMGMPFRS*
>CG03_land_8_20_14_0_80_cor_Syntrophobacterales_58_14
MARLKDYYTKEVVPALTREFHYKNVMEVPRMVKIVVNMGLGEAIQNVKIL
DSAAAEITAIVGQKPVITKARKSIATFKLRQGMSIGCRVTLRRERMFEFF
DRLVNVALPRVRDFRGIPLKSFDGRGNFALGLKEQIIFPEIEYDKIDKVR
GMNIAIVTTAKTDDEARKLLKLMGMPFRN*
>Syntrophus_sp._GWC2_56_31
MSRLKEHYKKEVVPALIKAFDYKNPMEVPRLVKIVVNMGLGEAVQNVKIL
DRAVEEMTMIVGQKPVITKARKSIATFKLRQGMSIGCCVTLRRERMFEFL
DRLVNVALPRVRDFRGISAKSFDGRGNFALGLKEQIIFPEIEYDKVEKVR
GMNIAIVTTAKTDDEARQLLKLMGMPFRN*
>Deltaproteobacteria_bacterium_RBG_16_58_17
MARLKEYYTKEVVPALVREFHYKNPLEVPRIVKIVVNMGLGEAIQNVKIL
DSAVEELTRITGQKPIITKARKSIATFKLRQGMSIGCCVTLRSERMYEFF
DRLVSVAIPRVRDFRGVSPKSFDGRGNFSLGLKEQIIFPEIEYDKVDKIR
GMNIAIVTTAKTDDEARQLLKLMGMPFKN*
>Syntrophobacterales_bacterium_RBG_19FT_COMBO_59_10
MARLKEYYTKEVVPALTKEFGYKNPMEVPKMVKIVINMGLGDAIQNIKVL
DNAVEELTRIAGQKPIVTKARKSIATFKLRQGMSIGCCVTLRRERMYEFF
DRLISAAIPRIRDFRGISAKSFDGRGNFSLGLKEQIIFPEIEYDKVDKIR
GMNIAIVTTAKTDDEARQLLKLMGMPFRN*
>Bacteria_Proteobacteria_deltaepsilon_subdivisions_Deltaproteobacteria_Desulfurellales_Desulfurellaceae_Hippea_maritima_MH2_DSM_10411
MAEKYVPRLKTIYKEEIIPRLMKEFSYKNVMQVPKVEKVVLNVGLAEGMH
DVKLLESVLDELATITGQRGIITRARKSIANFKLRKGMPIGCKVTLRGDR
AYEFLDRFISFAIPRIRDFRGVPLKGFDGRGNYTLGITEQLIFPEINYDK
IVKIHGLSVTIVTTAETDKEAKALLEAFGMPFRKTN
>Bacteria_Proteobacteria_deltaepsilon_subdivisions_Deltaproteobacteria_Desulfurellales_Desulfurellaceae_Desulfurella_acetivorans_A63_DSM_5264
MYIPSMKKHYRENVIPYMMQKFSYKNVMQVPRLEKIVINVGMAEGATDIK
MLDSALEELAAITGQKGVITRAKKSIANFKLRKGQPIGCKVTLRKDRMYE
FLERFISFSLPRIRDFRGVSKKNFDGRGNYTLGVTEQLIFPEINYDKILK
IHGMSISFVTTSKSDEEAFELLKAFGVPFAKAS
>Bacteria_Proteobacteria_deltaepsilon_subdivisions_Epsilonproteobacteria_unclassified_Epsilonproteobacteria_Sulfurovum_sp._NBC37_1
MSRMKQKYNDIVPALREECGVQNTMQTPKLEKIVISVGAGEEGRDSKLIA
NMADTISLIAGQKAVIVNAKKSVAGFKAREGAPSGIRVTLRGDNMYNFFD
KLVSIALPRVKDFRGTPRKGFDGRGNYNFGLQEQLMFPEVEFDNIIKTHG
MNITIVTSTEDDKQAFTLLEKLGMPFAKGRN
>Bacteria_Proteobacteria_deltaepsilon_subdivisions_Epsilonproteobacteria_Campylobacterales_Campylobacteraceae_Arcobacter_nitrofigilis_DSM_7299
MANRLYERYNAEIKPALQNEFPKNKMLTAKLEKVVISVGAGEAMKDTKLM
QNIQDTISLIAGQHAIQIIAKKSVAGFKVREGMPVGVKVTLRGENMYAFV
DKLCSIALPRVKDFQGLDRNGFDGRGNFNFGLNEQLMFPEVVYDNIIKTH
GMNISITTSSTSDKEAYRLLELVGIPFTKGRE
>Bacteria_Proteobacteria_Zetaproteobacteria_Zetaproteobacteria_bacterium_TAG_1
MARLKEDYNKRVKPALIKELGYKNVMEVPAITKIVINMGCGEASQNRKLL
DGALSDMSALSGQKPVVTKARKSIANFKLRDDMPVGCRVTLRGERMWEFF
DRLVNIALPRIRDFRGVSPKAFDGRGNYTLGVKEQIIFPEIDYDKIDKIR
GMDITICTTAKTNDEGRALLKQFSMPFRN
>CG1_02_SUB10_Zetaproteobacteria_46_191
MARLKADYHDRVKPALGKELGYKNVMEIPSITKIIINMGCGEASQNRKLL
DGAITDMEAISGQKAVVTKARKSIANFKLRDDMPVGCRVTLRGERMWEFL
DRLINVALPRIRDFRGVSPKAFDGRGNYTLGLKEQIIFPEIEYDKIDKIR
GMDITIVTTAKTNDEGRALLTQFSMPFRK*
>Bacteria_Proteobacteria_Zetaproteobacteria_zeta_proteobacterium_SCGC_AB_133_G06
MARLKEIYKDKVAPALKKEFSYSNPMQVPAISKIVVNMGCGEASQNSKLI
EGALSDMTAITGQKPVITRARKSIANFKLRDGMPVGCRVTLRGDQMWEFL
DRLVNIALPRIRDFKGVSPKSFDGRGNYTLGIREQIIFPEIDYDKVDKVR
GMDITICTTANTNDEGRALLKQFSMPFRN
>Bacteria_Proteobacteria_Zetaproteobacteria_zeta_proteobacterium_SCGC_AB_137_J06
MARLKEIYKKTIAPAMKEEFKYSNPMQIPAISKIVVNMGCGEASQNSKLI
EGALTDMTAITGQKPVVTRSRKSIANFKLRDGMPVGCRVTLRGERMWEFM
DRLVNVALPRIRDFKGVSPKSFDGRGNFTLGIKEQIIFPEIEYDKVDKIR
GMDITICTTANTNDEGRALLKKFSMPFRT
>Bacteria_Proteobacteria_Alphaproteobacteria_Rickettsiales_Rickettsiaceae_Rickettsieae_Rickettsia_conorii_Malish_7
MLRFKELYQQKIIENLQKKFSYKNKHEIPQIKKIVINMGVGEATADSKVI
NNAVNDLTLISGQKPVVTLARKSIATFKLRENMKIGCKVTLRKDRMYDFL
ERLVIVALPRVKEFRGFSYKSFDGKGNFTFGLKEQIVFPEINYDKIDTIR
GMDITIVTSAKTDQESKFLLSGFNLPFYN
>Bacteria_Proteobacteria_Alphaproteobacteria_Rickettsiales_Rickettsiaceae_Rickettsieae_Orientia_tsutsugamushi_Boryong
MALSFEELSFKEIKEKERQELQKKFGYSNNHQTPRIKKIVVTMCVGDAVV
DSKIIYYVKKCMAMITGQEPGLIKAKKSIAAFKLRKGMPIACKVTLRKKR
AEDFIRRLVFEVFPRIKDFKGFSIKSFDREGNFSFGIKDIRVFIEIEDEQ
KKKDVIDKEIGIGIHIHTSTKSLLKAKALLKMRDIPFYD
>Bacteria_Proteobacteria_Alphaproteobacteria_Rhodospirillales_Rhodospirillaceae_Oceanibaculum_indicum_P24
MTRLREQYESTIRKSLQEKFGYDNPFSVPRLDKIVINMGVGEAVQDSKKV
QQAASEMALITGQKPVITRAKKSIAGFKLRDGMPIGCKVTLRRERMYEFL
DRLITIALPRVRDFRGVPTKSFDGRGNYALGLKEQIVFPEIDYDKVDDIR
GMDIVICTTAKTDEEARELLNGFNMPFTKN
>Bacteria_Proteobacteria_Alphaproteobacteria_Alpha_proteobacterium_IMCC1322
MKTRLEEHYLTAVRPALVEKFGYKNAMQIPKLEKVVINMGVGEAVRDSKK
IDHATRELAAITGQKPIVTRSKKANAAFKLREGMPIGCKVTLRREQMYEF
LDRLVTIALPRVRDFRGLNGKSFDGNGNYAMGIKEQIIFPEVDYDQVDEV
RGMDIIVVTSANTDDEARELLANFQFPFIKA
>Bacteria_Proteobacteria_Alphaproteobacteria_Rhodospirillales_Rhodospirillaceae_Nisaea_denitrificans_DSM_18348
MSRLKEVYEAEIKPGMLSEFKYANPMMCPSIEKVVVNIGVGEAVQDSKRV
KAAAEELAIITGQRPIVTRAKKSIAGFKLREGMPIGCKVTLRRERMYEFL
DRLVNIALPRVRDFRGLSPKSFDGRGNYSMGLKEQIVFPEIDYDQVDHIR
GMEIVVVTTANTDDEARELLRRFNFPFVN
>Bacteria_Proteobacteria_Alphaproteobacteria_Rhodospirillales_Rhodospirillaceae_Thalassobaculum_salexigens_DSM_19539
MARLYEEYTKSIRPDLQSSFGYSNVHEVPELTKVVLNMGVGEAVGDSKKI
QSALDEMTRITGQKPVVTRAKKSIAGFKLREGMPIGVKVTLRRERMYEFL
DRLVNIALPRVRDFRGLNPKSFDGRGNYSMGIKEQIVFPEIDYDKVDNIR
GMDIIVVTTAKTDDEARELLKRFQFPFVN
>Bacteria_Proteobacteria_Alphaproteobacteria_Rhodospirillales_Rhodospirillaceae_Candidatus_Endolissoclinum_faulkneri_L5
MTRLYKEYIERIRPNLQFTFGYNNVHQIPKVLKVILNMSVGEAVRDSKKI
QAAINEVALIAGQKPVVTRAKKSIASFKLRANTPIGVKVTLRRDRMYEFL
DRLINIALPRVRDFRGLNPKSFDGRGNYSMGIREQIVFPEIDYDKVDSIK
GMDIIVVTSANTDNEARELLKNFHFPFIN
>Bacteria_Proteobacteria_Alphaproteobacteria_Rhodospirillales_Acetobacteraceae_Rubritepida_flocculans_DSM_14296
MSGTKKGAAAKGGAKPAAKPKAAAQPKKTDAPDAGRRVEAVPAAAGKAAA
MPREIARLQKHYAEVVKPALQKEFGYKNPMQVPKLEKIVINMGVGEAAGD
QKKLDAAVADLTLISGQKPVRTRAKKAIAGFKIREGQAIGCKVTLRKARM
YEFLDRLVTIALPRVRDFRGIPGNRGFDGRGNYSLGLKEQIVFPEINYDK
VDAIRGMDIVFVTTARTDKEAKALLKAFDLPFVN
>Bacteria_Proteobacteria_Alphaproteobacteria_Rhodospirillales_Acetobacteraceae_Roseomonas_mucosa_ATCC_BAA_692
MSDTQKELPRLQRHYNEVVRKALQEQFGYQNVMEMPKLSKIVINMGVGEA
AGDSKKLDAAVADLMAIAGQKPVKTRAKKAIAGFKIREGQAIGCKVTLRR
ARMYEFLDRLVTIAMPRVRDFRGLPGNRGFDGRGNFAMGLKEQIIFPEIA
YDKVEAVRGMDIQFVTTAKTDKEAKALLKAFELPFAN
>Bacteria_Proteobacteria_Alphaproteobacteria_Rhodospirillales_Acetobacteraceae_Belnapia_moabensis_DSM_16746
MSDSKKGGAKKGAPANAKKPEANREEGSRTVTTVAAKPGKSAASPAERTR
LATFYAEVVRQRLVEEFGYKNPMEVPKLEKIVINMGVGEAAADGKKLDAA
VADLTAIAGQKPVRTKAKKAIAGFKIREGQQIGCKVTLRKARMYEFLDRL
VTIALPRVRDFRGLPGTKGFDGRGNFAMGLKEQIVFPEINYDRVDTVRGM
DIQFVTTAKTDKEAKALLKAFQLPFQN
>Bacteria_Proteobacteria_Alphaproteobacteria_Rhodospirillales_Rhodospirillaceae_Magnetospirillum_magneticum_AMB_1
MARLRKHYDTVVKPALQKEFNYANPMQVPKLQKIVINMGVGEAAQDSKKI
ESALAELTLISGQKPVSTKAKMSIAQFKLREGQVVGCKVTLRAERMYEFL
DRLINIALPRVRDFRGVPGKSFDGRGNYSLGLKEQIVFPEIDYDKVETIR
GMDIIFVTTAKSNEEAKALLKGFDMPFVA
>Bacteria_Proteobacteria_Alphaproteobacteria_Rhodospirillales_Rhodospirillaceae_Inquilinus_limosus_DSM_16000
MPRLKDHYEKVVRPKLKQEFAYKNDLQVPRIEKIIINMGVGDAVSDSKKI
QAAVAELTAISGQKPVTTKARKSIATFKLREGMAIGTKVTLRRERMYEFL
DRLVNIALPRVRDFRGLSPKAFDGRGNYALGIKEQIVFPEIDYDKIETVR
GMDIVIVTTAKTDDEARALLKGFDFPFVS
>Bacteria_Proteobacteria_Alphaproteobacteria_Rhodospirillales_Rhodospirillaceae_Skermanella_stibiiresistens_SB22
MTTRLKKQYDDVVRAKLKAEFNYANDMEVPRIEKIVINMGVGEATSDGKK
VNAAVAELTAIAGQRPVVTKARKSIAQFKLREGMSIGCKVTLRRERMYEF
LDRLVTVALPRVRDFRGVPGNSFDGRGNYAMGLKEQIIFPEIDYDKIDGI
RGMDIIIVTTAKTDKEAKALLKGFDMPFVA
>Bacteria_Proteobacteria_Alphaproteobacteria_Rhodospirillales_Rhodospirillaceae_Azospirillum_amazonense_CBAmc
MAARLKEHYDSVVRASLKSEFNYANDLEVPRIEKIIINMGVGEATSDGKK
INAAVTDLTALSGQKPVVTRARKSIAQFKLREGMAIGCKVTLRRDRMYEF
LDRLITIALPRVRDFRGVSGTSFDGRGNYAMGLKEQIIFPEIDYDRVDEI
RGMDIIIVTTAKTDKEAKALLKGFQMPFAN
>Bacteria_Proteobacteria_Alphaproteobacteria_Rhodospirillales_Rhodospirillaceae_Azospirillum_irakense_DSM_11586
MAARLKEHYDAEIRGKLKAEFNYANDMQIPRLEKIVINMGVGEAAGDSKK
VSQAVADLTAISGQKPVVTKARKSIAQFKLREGMPIGCKVTLRADRMYEF
LDRLVTIALPRVRDFRGIPGTSFDGRGNYAMGLKEQLIFPEIDYDKIDDI
RGMDIIFVTTAKTDKEAKALLKAFQMPFVGEAGNNG
>Alphaproteobacteria_bacterium_RIFOXYD12_FULL_60_8
MARLKNHYETVIKAKLQEQFGYTNPMQLPRLDKIVLNMGVGEAASDSKKI
KGAVDEMTVIAGQKPVVTKAKKSVATYKLREGMNIGVKVTLRQDRMYEFL
DRLVTIALPRVRDFRGLNPNGFDGSGNYNMGLKEQLVFPEVDYDKVDGIR
GMNITICTTAKTDEEGRALLTCFDFPFQK*
>Bacteria_Proteobacteria_Alphaproteobacteria_Rhodospirillales_Rhodospirillaceae_Rhodospirillum_rubrum_S1_ATCC_11170
MARLQEHYQTVVKKALLEKFQYGNVMEIPRLEKIVINMGVGEASQDRKLI
EGALTDMTAISGQKPIITRAKKSIAAFKLREQMIVGCKVTLRRDRMFEFL
DRLVTIALPRVRDFRGVSAKSFDGRGNYNMGLKEQIVFPEIDYDRVDKVR
GMDITICTSAKSDEEAKALLEGFAMPFMK
>Bacteria_Proteobacteria_Alphaproteobacteria_Rhodospirillales_Rhodospirillaceae_Novispirillum_itersonii_ATCC_12639
MAARLQNHYQTAVRKALQEKFGYTNPMEVPKLTKIVINMGVGEAALDRKK
MEGAITDLTAISGQKPILTRATKSIAAFKLREGMVIGAKVTLRADRMYEF
LDRLVNIALPRVRDFRGLNGKAFDGRGNYNMGLKEQIIFPEIAYDQVDKV
RGMDITICTTAKTDDEARELLVQFGVPFVKA
>Bacteria_Proteobacteria_Alphaproteobacteria_Rhodospirillales_Rhodospirillaceae_Caenispirillum_salinarum_AK4
MTARLREHYDTVVRKALQEKFAYANHMELPRLSKITINMGVGAAAQDRKK
IEGAIADMTAISGQKPILTKAKKSIAGFKLRDGMVVGCKVTLRRERMYEF
LDRLVTIALPRVRDFRGIPTTGFDGQGNYNMGLKEQIIFPEIEYDQVDVV
RGMDISFNTTAKTDEECRALLEGFDMPFIK
>Bacteria_Proteobacteria_Alphaproteobacteria_Sphingomonadales_Sphingomonadaceae_Sandarakinorhabdus_sp._AAP62
MAEKLNPRMQVLYAETIRPKMVELFGYKNLMEVPKIEKIVLNMGVGEATQ
DKKKVEQAAGEMALIAGQKPVICRAKKSVAQFKLREGMPIGCKVTLRRER
MYEFLDRFVTIALPRVKDFRGLSAKSFDGRGNYATGIKEQLIFPEINYDR
IDQIRGMDIIVATTAKTDEEARALLALFGFPFIGYTLEKKAA
>Bacteria_Proteobacteria_Alphaproteobacteria_Sphingomonadales_Sphingomonadaceae_Zymomonas_mobilis_mobilis_CP4
MAKAYVPRLKKQYDDEIIKAMTEKFGYKNAFEVPKLTKIVLNMGVGEATQ
DKKKVDQAAAEMELIAGQKPVVTRAKKSIAQFKLREGMPIGVKVTLRRER
MFEFLDRFLTIALPRVRDFRGLNPKSFDGRGNYATGIKEQLIFPEISYDQ
VSTIRGMDVVVATTAKTDEEARELLRLFGFPFPADTTQKKAA
>Bacteria_Proteobacteria_Alphaproteobacteria_Sphingomonadales_Sphingomonadaceae_Sphingomonas_wittichii_RW1
MADAYTPRFRKLYDETIVKAMTEKFGYKNHMEVPKITKIVLNMGVGEATQ
DKKKVEQAALEMTKIAGQKAVITKAKKSIAQFKLREGMPIGAKVTLRRER
MYEFLDRFVTIALPRVRDFRGLNPKSFDGRGNYATGLKEQLIFPEISYDS
VDKIRGMDVIVATTAKTDDEARELLRLFGFPFPADNEDQKQAA
>Bacteria_Proteobacteria_Alphaproteobacteria_Sphingomonadales_Sphingomonadaceae_Sphingopyxis_alaskensis_RB2256
MADNYTPRMKKLYDDKIVKAMTDKFGYKNAMEVPKIEKITLNMGVGEATQ
DKKKVEAAAAEMELIAGQKPVVTKAKKSIAQFKLREGMPIGCKVTLRRER
MYEFLDRLITIAMPRIRDFRGVSAKSFDGRGNYAMGLKEQIIFPEINYDR
IDQVRGMDVIVTTTARTDEEARELLRLFGFPFPIEAQEKEAA
>Bacteria_Proteobacteria_Alphaproteobacteria_Sphingomonadales_Sphingomonadaceae_Sphingobium_japonicum_UT26S_1
MSDKYIPRSKSLYDAEIAKAMTAKFGYKNVMEVPKIEKITLNMGVGEATQ
DKKKVTSAAEEMELIAGQKPVITKARKSIAQFKLREGMPIGAKVTLRRER
MYEFLDRLINIALPRVRDFRGLNPKSFDGRGNYAFGIKEQIIFPEINYDR
IDKVRGMDIIVTTTAKTDEEARELLRLFGFPFPIEEKQAA
>CG_4_10_14_3_um_filter_Sphingomonadales_58_15
MADKKYIPRMRTKYDEEIVKAMQEKFNYSNHMEVPRITMITINMGVGEGS
QDKKKVATAASEMELIAGQKPVITKAKNSIATFKLREGMPIGCKVNLRRE
RMYEFIDRLVTVAMPRIRDFRGLNPKSFDGRGNFAMGLKEQIIFPEIAYD
NIDVVRGMDVIVTTTAKTDDEARALLALFGFPFPKEEQSEEKEAA*
>Sphingomonadales_bacterium_RIFCSPHIGHO2_01_FULL_65_20
MADKYVPRLRQRYDDVIAKAMQEKFGYKNPMQVPKLEKITINMGVGEGSQ
DKKKVTTAAAEMELIAGQKPVITKARKSIAQFKLREGMPIGCKVTLRKER
MYEFLDRLVTIAMPRIRDFRGLNPKSFDGRGNYAMGLKEQIIFPEISYDQ
IDAVRGMDIIVTTTAKTDDEARELLRLFGFPFPVEETQEKAAA*
>Bacteria_Proteobacteria_Alphaproteobacteria_Sphingomonadales_Sphingomonadaceae_Blastomonas_sp._AAP53
MADKYVPRMRQRYDDVVVKAMQEKFGYTNPMQIPKLEKITINMGVGEGSQ
DKKKVTTAAAEMELIAGQKPVITKARKSIAQFKLREGMPIGCKVTLRKER
MFEFLDRLVTIAMPRIRDFRGLNPKSFDGRGNYAMGLKEQIIFPEISYDQ
IDAVRGMDIIVTTTAKTDDEARELLRLFGFPFPIEETQEQAAA
>Bacteria_Proteobacteria_Alphaproteobacteria_Sphingomonadales_Sphingomonadaceae_Novosphingobium_sp._PP1Y
MAEKYTPRMRSRYDDEIVKAMTEKFGYKNVMEVPRIEKITLNMGVGEASQ
DKKKVQTAAAEMEAIAGQKPVITKARKSIAQFKLREGMPIGCKVTLRRER
MYEFLDRLITIAMPRIRDFRGLNPKSFDGRGNYAMGLKEQIIFPEISYDK
IEKVRGMDIIVTTTAKTDDEARELLRLFGFPFPAEAEEQKEAA
>CG12_big_fil_rev_8_21_14_0_65_Sphingomonadales_65_10
MVDYTPRMKQRYDDQIVKAMTEKFGYKNRMEVPKIDKITLNMGVGEASQD
KKKVQNAAEEMALIAGQKPVITKAKKSIAQFKLREGMPIGAKVTLRRERM
YEFLDRLVTIAMPRIRDFRGLNPKSFDGRGNYSMGLKEQIIFPEISYDKI
EQVRGMDVIVTTTAKTDEEARELLKLFGFPFPADEKADEKEAA*
>Bacteria_Proteobacteria_Alphaproteobacteria_Sphingomonadales_Sphingomonadaceae_Citromicrobium_sp._JLT1363
MADYTPRMKARYDEQIVKAMTEKFGYKNRLEVPRLEKITLNMGVGEASQD
KKKVQTAAEEMALIAGQKPVITKAKKSIAQFKLREGMPIGCKVTLRRDRM
YEFLDRLVTVAMPRIRDFRGLNPKSFDGRGNYAMGLKEQIIFPEISYDQI
EKVRGMDIIVTTTAKTDEEARELLRLFGFPFPAEAKVDEEKEAA
>Bacteria_Proteobacteria_Alphaproteobacteria_Sphingomonadales_Erythrobacteraceae_Erythrobacter_litoralis_HTCC2594
MADYTPRMKARYENEIVKAMTEKFGYKNRLEVPRLEKITLNMGVGEASQD
KKKVQTAAEEMALIAGQKPVITKAKKSIAQFKLREGMPIGCKVTLRRDRM
FEFLDRLVTIAMPRIRDFRGLNAKSFDGRGNYAMGLKEQIIFPEISYDKI
EKVRGMDIIVTTTAKTDEEARELLRLFGFPFPAEASAEKEAA
>Bacteria_Proteobacteria_Alphaproteobacteria_Sphingomonadales_Erythrobacteraceae_Altererythrobacter_ishigakiensis_ATCC_BAA_2084
MADYTPRLKQKFEDQIVKAMTEKFGYKNRLEVPKLEKITLNMGVGEASQD
KKKVQTAAEEMALIAGQKPVITKAKKSIAQFKLREGMPIGCKVTLRRDRM
YEFLDRLVTVAMPRIRDFRGLNPKSFDGRGNYAMGLKEQIVFPEISYDKI
EKVRGMDIIVTTTAKTDEEARELLKLFGFPFPAEASAEDKEAA
>Erythrobacter_sp._RIFCSPHIGHO2_12_FULL_63_10
MADYKPRLKQKYEDQIVAAMTEKFGYTNRLQVPRLEKITLNMGVGEGSQD
KKKVQTAAEEMALIAGQKPVVTKAKKSIAQFKLREGMPIGCKVTLRRDRM
YEFLDRLVTIAMPRVRDFRGVNPKSFDGRGNYAMGLKEQIVFPEISYDRI
EKVRGMDIIVTTTAKTDEEARELLRLFGFPFPTEQSEEKEAA*
>Bacteria_Proteobacteria_Alphaproteobacteria_Sphingomonadales_Erythrobacteraceae_Porphyrobacter_sp._AAP82
MADYTARLKAKYDNEIVKAMTEKFGYKNRMEVPKLEKITLNMGVGEASQD
KKKVQTAAEEMALIAGQKPVITIAKKSIAQFKLREGMPIGCKVTLRRERM
YEFLDRLVTVAMPRIRDFRGLNAKSFDGRGNYAMGLKEQIVFPEISYDKI
EKVRGMDIIVTTTAKTDEEARELLRLFGFPFAGEAKTEQKEAA
>Bacteria_Proteobacteria_Alphaproteobacteria_Parvularculales_Parvularculaceae_Parvularcula_bermudensis_HTCC2503
MSEAAVAEDYKPRLKTKYEQDIRKAMQEQFSYGNVMQIPKLEKVVINMGL
GDAVNDRKVVDQALDELTRIAGQRPVVTKAKKSIAGFKVREEMALGVKVT
LRKDRMFEFLDRLITIALPRVRDFRGLNPKSFDGRGNYAMGLKEHIVFPE
IDYDKVEGQRGMDIVVCTTATNDEEARALLKAFNFPFRK
>Alphaproteobacteria_bacterium_RIFCSPHIGHO2_12_FULL_63_12
MAEAQKYSPRLKKQYNDKIRGSLQKQFGYKNAMMTPRIEKVVINMGVGEA
VNDRKAVEQAATELTMISGQKPVITKAKKSIASFKLRDGMAVGCKVTLRK
DRMYEFLDRLVTVALPRVRDFRGLSPKSFDGRGNYALGLKEHIVFPEINY
DQVDKVRGMDIIVCTSAKTDDEARALLAEFNFPFRK*
>Bacteria_Proteobacteria_Alphaproteobacteria_Caulobacterales_Caulobacteraceae_Caulobacter_segnis_ATCC_21756
MADQAYEPRLKTVYRERIRAAMKEQFGYTNEMQIPKLDKIVLNMGIGEAV
ADSKKAQTALKDLEAIAGQKPVATRARKSIAGFKLREGMVVGAKVTLRKD
RMYEFLDRLVTIALPRVKDFRGLNGKSFDGRGNYAMGLKEHLVFPEINYD
QIEQIWGMDIIVCTTAKSDQEAKALLKEFQFPFVN
>Phenylobacterium_sp._RIFCSPHIGHO2_01_FULL_70_10
MADQAYEPRLKTEYRQRIRATMKEQFGYTNEMQIPKLDKIVLNMGIGEAV
ADSKKVQSAITDLAAIAGQKPVPTRARQSIAGFKLRENMVIGAKVTLRKD
RMYEFLDRLITIALPRVKDFRGLKPTSFDGRGNYAMGLKEHLVFPEINYD
QIDQIWGMDIIVCTTAKTDDEARQLLREFQFPFNA*
>Bacteria_Proteobacteria_Alphaproteobacteria_Caulobacterales_Caulobacteraceae_Phenylobacterium_zucineum_HLK1
MADQAYEPRLKTEYRERIRKSLKDRFGYSNEMQIPKLEKIVINMGVGEAV
ADSKKIQSAMADLAKIAGQKPVSTKARTSIAGFKLREGMTVGCKVTLRKD
RMYEFLDRLITIALPRVKDFRGLKPTSFDGRGNYAMGLKEHIVFPEINYD
QIDQIWGMDIIVTTTAKTDDEARELLKEFQFPFVQQ
>Bacteria_Proteobacteria_Alphaproteobacteria_Rhodobacterales_Hyphomonadaceae_Hirschia_baltica_ATCC_49814
MSDVATYEPRLQTLYREEIRAKMKNEFKYSNEMQVPKLDKVVINMGLGAA
VSDSKKVKSAVAALQAISGQKPVETKARKSIAGFKLREDMTIGAKVTLRR
AHMYEFLDRLTTIALPRVKDFRGLNGRSFDGRGNYAMGLKEHLVFPEINY
DEVDQPWGMDIIVCTTAPTNEEAKALLKEFGFPFRN
>Bacteria_Proteobacteria_Alphaproteobacteria_Rhodobacterales_Hyphomonadaceae_Hyphomonas_neptunium_ATCC_15444
MSEAYEPRLKRKYREEIRTKLQEQFNYSNPMKVPKLDKVVINMGVGEAVN
DSKKIKAALAELERIAGQKPVATKARKSIAGFKVREGMLIGAKVTLRRDQ
MYEFLDRLTTIALPRVKDFRGLNGKSFDGQGNYAMGIKEHIVFPEINYDE
VEEVRGMDIIVCTTAETTEEAKALLAECGFPFRN
>Bacteria_Proteobacteria_Alphaproteobacteria_Rhodobacterales_Hyphomonadaceae_Henriciella_marina_DSM_19595
MSDNYEPRLKKKYKDEIRAKLLEEFKYTNEMQVPKLDKVVINMGVGEAVA
DSKKIKTALAELERISGQKPVPTKATKSIAGFKLREGMVIGAKVTLRRDR
MYEFLDRLTNMALPRVKDFRGLNGKSFDGRGNFAMGLKEQIVFPEINYDD
IEDIRGMDIIVCTTAKTNDEAKALLAHCGFPFRN
>Bacteria_Proteobacteria_Alphaproteobacteria_Rhodobacterales_Rhodobacteraceae_Thioclava_pacifica_DSM_10166
MLDQATYTPRLKALYKDQIRAALKEEFGYKNDMQIPRLEKIVLNMGVGEA
VKDTKKVKQAADELSLIAGQKAVMTKAKKSIAGFRVREEMPLGCKVTLRG
ERMYEFLDRLINVALPRVRDFRGVKPSFDGRGNFAMGLKEHIVFPEIDFD
KVDEVLGMDIIVVTTSDVDAEAKALLKAFNMPFNA
>Bacteria_Proteobacteria_Alphaproteobacteria_Rhodobacterales_Rhodobacteraceae_Paracoccus_denitrificans_PD1222_1
MLDQATYTPRLKAQFRETIRAALKEEFGYKNDMQIPRLDKIVLNMGIGEA
VKDTKKVKQGAEELSLIAGQKAVITKAKKSIAGFRVREEMPLGCKVTLRG
DRMYEFLDRLINIALPRVRDFRGVKGSAFDGRGNYAMGLKEHIVFPEINF
DKVDEVLGMDIIICTTARTDAEAKSLLKAFNMPFNS
>Bacteria_Proteobacteria_Alphaproteobacteria_Rhodobacterales_Rhodobacteraceae_Jannaschia_sp._CCS1
MLDTANYTPRLKAAFSETIKAAMKEEFGYKNDMQIPRLEKIVLNIGSGAE
SVRDTKKAKSAQEDLTAIAGQHAVVTKAKKSIAGFRLREEHPVGAKVTLR
GDRMYDFLDRLTTIAMPRIRDFRGVKPSFDGRGNFAMGMKEHIVFPEINF
DKIDVAWGMDIIIVTTANTDAEAKSLLAHFNMPFNA
>CG17_big_fil_post_rev_8_21_14_2_50_Rhodobacteraceae_65_11
DMPLGAKVTLRGDRMYEFLDRLITIAMPRIRDFRGVPGKSFDGRGNYAMG
MKEHIVFPEINFDKVDEVWGLDIVIATTADTDAEAKALLKHFNMPFNS*
>Bacteria_Proteobacteria_Alphaproteobacteria_Rhodobacterales_Rhodobacteraceae_Roseobacter_Thalassiobium_sp._R2A62_genomic_scaffold_scf_1112329232034
MAYTPRLKAHYVETVRGAMKEEFGYKNDMQIPRLDKIVLNIGAGSEAVKD
SKKVKSAQADLTAIAGQKAVITKAKKSIAGFRVREEMPLGTKVTLRGDRM
YEFLDRLTTIAMPRIRDFRGVSGKSFDGRGNYAMGMKEHIVFPEIDFDKV
DENWGMDIVITTTANDDAEAKALLKHFNMPFSN
>Bacteria_Proteobacteria_Alphaproteobacteria_Rhodobacterales_Rhodobacteraceae_Octadecabacter_arcticus_238
MLDSTTYTPRLKAMYHDSIRAAMMEEFSYKNAMQTPRLEKIVLNIGCGSE
AVNDTKKAKSAQDDLSAIAGQMAVVTKAKKSIAGFRVREDMPLGAKVTLR
GNRMYEFLDRLTMIAMPRIRDFRGVPGKSFDGRGNYAMGLKEHIVFPEIN
FDNVDVNWGMDIVICTTADNDAEAKSLLKHFNMPFNS
>Bacteria_Proteobacteria_Alphaproteobacteria_Rhodobacterales_Rhodobacteraceae_Rubellimicrobium_thermophilum_DSM_16684
MLDATQYVPRLKALYRDRIRAALREEFGYRNEMQVPRLDKIVLNIGAGAE
AVRDSKKIKSAQEDLSMIAGQRAVITRAKKSIAGFRVREDMPLGVKVTLR
GDRMYEFLDRLINIALPRIRDFRGVKGTAFDGRGNYALGIREHIVFPEIN
FDKVDEVWGLDVVICTTARTDAEAKALLKHFNMPFNS
>Bacteria_Proteobacteria_Alphaproteobacteria_Rhodobacterales_Rhodobacteraceae_Ketogulonigenium_vulgarum_WSH_001
MLDNATYTPRLKADYTARIRAALKEEFGYKNDMQIPRLDKIVLNIGCGSE
AVRDSKKAKSAQEDLSTIAGQKAVVTKAKKSIAGFRVREEMPLGAKVTLR
GDRMYEFLDRLITVAMPRIRDFRGVSGKSFDGRGNYATGLKEHIVFPEIN
FDKIDENWGMDIVICTTANNDAEAKALLKHFNMPFNS
>Bacteria_Proteobacteria_Alphaproteobacteria_unclassified_Alphaproteobacteriar_Canditatus_Phaeomarinobacter_ectocarpi_Ec32
MADAAEATDNYVPRARATYEGVVREKLIEEFGYKNPMQVPKVEKIVLNIG
AGVAVGDSKKIGSAVAALEALTGQKAVITKAKKSEATFKLREGMNIGAKV
TLRKERMYEFLDRLVNIALPRVRDFRGLNPKSFDGNGNYAMGLKEHIVFP
EINYDDVDHVWGMDIIVCTSAATDDEARALLRELNFPFTS
>Bacteria_Proteobacteria_Alphaproteobacteria_Rhizobiales_Phyllobacteriaceae_Parvibaculum_lavamentivorans_DS_1
MAEAQYIPRLKVQYLEKFRPELTEKFSYKNLLEVPRLDKIVLNMGVGEAV
GDSKKIKSAFEDLQAIAGQKPVITKAKTSIATFKLREGMPIGVKVTLRKD
RMYEFLDRLVTVALPRVRDFRGLNAKSFDGRGNYAMGLKEHIVFPEIDYD
KVDQIWGMDIIVCTTAKTDDEARELLRKFNFPFTK
>Bacteria_Proteobacteria_Alphaproteobacteria_Rhizobiales_Hyphomicrobiaceae_Rhodomicrobium_vannielii_ATCC_17100
MTKQAEATNGYVPRLKTRYIEVARPALMEEFKYSNPMRVPEITKVVLNMG
IGEATADRKKVEQATRDMTLIAGQKPVMTKSRKSIAGFKLRENMAIGCKV
TLRKARMYEFLDRLVTIALPRVKDFRGLNAKSFDGRGNYALGVKEHIIFP
EIDYDKVEQIWGMDIIVCTTAETDDEARALLKQFNFPFRQ
>Alphaproteobacteria_bacterium_RBG_16_64_48
MAEKAYMPRLKQHYNDVLRDALVKEFGYANKMQVPRLDKVVLNMGVGEGV
NDSKKVTAAAADLGLIAGQKPVITRARKSVATFKLREGMPIGAKVTLRQN
RMYEFVDRLVNIALPRVRDFRGLNPKSFDGRGNYSLGLKEHIVFPEIDYD
KVEDVLGMDIIVCTTAPTDDEARALLAGLNFPFRS*
>Bacteria_Proteobacteria_Alphaproteobacteria_Rhizobiales_Hyphomicrobiaceae_Hyphomicrobium_nitrativorans_NL23
MADNKKSAKAGKPAGGAPQGKPGKEPKAEKRAKGEVELREWKPRPEGYRP
RLKSHYEQVVRDALKEKFGYANPMQVPKIEKVVLNMGVGEATADRKKVDN
AAGDLALIAGQKPLLTKSTKSIATFKVREGMTLGAKVTLRGDRMYEFLDR
FVTIALPRVKDFRGLNTKSFDGRGNFACGLKEHIVFPEIDYDKVDQVWGL
DVIVVTSAKTDDEARELLRGFNFPFRS
>Bacteria_Proteobacteria_Alphaproteobacteria_Rhizobiales_Rhodobiaceae_Lutibaculum_baratangense_AMV1
MAEAAYEARLKGEYANQIRPKLIESFGYKNPMQVPRLEKVVLNMGVGDSV
GDSKRAQAAANELSIIAGQKALVTRARTSIATFKLREGMPIGAKVTLRGN
RMFEFLDRLVNIALPRVRDFRGLNPKSFDGRGNYAMGIKEHIIFPEIEYD
KVDRIMGMDIIVCTTARTDDEARELLRGLNFPFRK
>Bacteria_Proteobacteria_Alphaproteobacteria_Rhizobiales_Rhodobiaceae_Afifella_pfennigii_DSM_17143
MAEAAFDIDSYEPRLKAVYRDVVVPQLREEFGYQNAMVVPRLDKVVLNMG
IGEAVGDSKKVQSAAEDLALIAGQKPVITRARKSIATFKLREGMAVGTKV
TLRRERMFEFIDRLINVALPRVRDFRGLNPKSFDGQGNYALGIKEHIVFP
EVEYDKVEQIWGMDIIVCTTANTDEEGRALLKAFNFPFRQ
>Bacteria_Proteobacteria_Alphaproteobacteria_Rhizobiales_Hyphomicrobiaceae_Maritalea_myrionectae_DSM_19524
MAENYVPRLRTHYNDVVRAGLTDQFNYQNHLQVPKLDKVVLNMGVGEAVN
DTKKVKSALADMEAIAGQKPIITYAKKSIAGFKVREEMPLGVKVTLRKTQ
MYEFVDRLVNIALPRVRDFRGLNPKSFDGRGNFAMGIKEHIVFPEINYDQ
VDQMWGMDIIVCTTANSDEEALALLKGFNFPFRQ
>Bacteria_Proteobacteria_Alphaproteobacteria_Rhizobiales_Hyphomicrobiaceae_Cucumibacter_marinus_DSM_18995
MAEAYIPRLRSQYLDTIRAGLTEQFNYSNPMMVPRLEKIVLNMGVGDAVS
DTKKVRSAAEDLAKIAGQKPVVTHARNSIAGFKVREGMPLGAKVTLRKTR
MYEFMDRLVNIALPRVRDFRGLNPKSFDGRGNFAMGIKEHIVFPEINYDQ
VDQIWGLDVIVCTTATTDEEALALLRAFNFPFRQ
>Bacteria_Proteobacteria_Alphaproteobacteria_Rhizobiales_Hyphomicrobiaceae_Pelagibacterium_halotolerans_B2
MAETYIPRLRTHYEDVVRAGLTETFNYVNPMQVPKLEKVVLNMGVGEAVA
DSKKVKAALADLEKIAGQKPVVTYARKSIAGFKVREGMALGVKVTLRRAQ
MYEFIDRLVNVALPRVRDFRGLNPKSFDGRGNYAMGIKEHIVFPEINYDQ
IDQVWGMDVIVCTTAKTDDEARALLKAFNFPFRQ
>Bacteria_Proteobacteria_Alphaproteobacteria_Rhizobiales_Hyphomicrobiaceae_Devosia_sp._17_2_E_8
MAETYIPRLRTQYDDAIRAGLVKEFGYKNPMQIPKLEKIVLNMGVGEAVN
DSKKVKAAAGDLELISGQKPVITHARKSIAGFKVRENMPLGVKVTLRRQR
MYEFLDRLVNIALPRVRDFRGLNPASFDGRGNYAMGIKEHIIFPEIAYDK
IDQVWGMDIVVCTTAKTDDEARALLKAFNFPFRQ
>Bacteria_Proteobacteria_Alphaproteobacteria_Rhizobiales_unclassified_Rhizobiales_Vasilyevaea_enhydra_ATCC_23634
MAEAYIPRLRTEYDNAIRAGLVKDFGYTNPMQVPKLEKIVLNMGVGEAVN
DTKKVRAAAADLERIAGQKPVITHARKSIAGFKVRENMPLGVKVTLRKTR
MYEFLDRLVNVALPRVRDFRGLNGKAFDGRGNYAMGIKEHIIFPEINYDQ
IDQVWGMDIVICTTAQTDDEARALLKAFNFPFRQ
>Bacteria_Proteobacteria_Alphaproteobacteria_Rhodobacterales_Rhodobacteraceae_Stappia_stellulata_DSM_5886
MADTKTLPRLKTEYLEKIRPQMQEKFNYKNPMQIPSLEKIVLNMGIGEAV
ADSKKAKIAAEDLAHIAGQKPVITKARKSIATFKVREGMPLGAKVTLRGE
RMYEFLDRLITIALPRVRDFRGLNAKSFDGRGNYAMGVKEHIVFPEINYD
QVDQIWGLDVIVCTTADNDDEARELLRAFNFPFRK
>Bacteria_Proteobacteria_Alphaproteobacteria_Rhodobacterales_Rhodobacteraceae_Pseudovibrio_sp._FO_BEG1
MADATYTPRLKAHYNDVVRGQLQEKFNYTNPMMIPSVEKIVLNMGVGEAV
GDSKKARIAAEDLSLIAGQKAVITRARKSIATFKVREDMPLGTKVTLRRN
QMFEFMDRLITIALPRVRDFRGLNPKSFDGRGNYAMGLKEHIVFPEIDYD
KVDQMWGMDIVVCTTAKTDDEARELLRAFNFPFRK
>Bacteria_Proteobacteria_Alphaproteobacteria_Rhodobacterales_Rhodobacteraceae_Nesiotobacter_exalbescens_DSM_16456
MADANYIPRLKTHYSDVVRGQLQEKFNYSNPMMIPSLEKIVLNMGVGEAV
GDSKKARSAAEELSLIAGQKAVITRATKSIATFKVREGMPLGAKVTLRRN
QMFEFLDRLITIALPRVRDFRGLNPKSFDGRGNYAMGLKEHIVFPEIDYD
KVDAMRGMDIVVCTTAQTDDEARELLRAFNFPFRK
>Bacteria_Proteobacteria_Alphaproteobacteria_Rhodobacterales_Rhodobacteraceae_Pannonibacter_phragmitetus_DSM_14782
MAETYVPRLKTHYDEVVRKQLQEKFNYTNPMQIPKLEKVVLNMGVGEAVA
DSKKVRIAADDLALIAGQKPVITKAANSIATFKVREGMPLGAKVTLRREQ
MFEFLDRLITIALPRVRDFRGLNPKSFDGRGNYAMGIKEHIVFPEIEYDK
VDQIWGMDVVVCTTANTDEEARELLRAFNFPFRK
>Bacteria_Proteobacteria_Alphaproteobacteria_Rhodobacterales_Rhodobacteraceae_Roseibium_sp._TrichSKD4_genomic_scaffold_scf_1119120597021
MAETYVPRLKTHYEEVVRKQLQEKFDYKNPMMVPKLNKIVLNIGVGEAVG
DSKKARTAAADLALIAGQKPVVTKAKKSIATFKVREGMPLGSKVTLRRQQ
MFEFMDRLITIALPRVRDFRGLNPKSFDGRGNYAMGIKEHIVFPEIEYDK
VDQIWGMDVIVCTTAANDDEARELLRAFNFPFTK
>Bacteria_Proteobacteria_Alphaproteobacteria_Rhodobacterales_Rhodobacteraceae_Labrenzia_alexandrii_DFL_11
MAETTNVPRLKTHYDEVVRKQLQEKFQYKNIMQVPQLEKIVLNIGVGEAV
GDSKKARTAAEDLAAIAGQKPVITKAKKSIATFKVREGMPLGVKVTLRRQ
QMFEFLDRMITIALPRVRDFRGLNPKSFDGRGNYAMGIKEHIVFPEIEYD
KVDQIWGMDVIVCTTAPNDDEARELLRAFNFPFTK
>Bacteria_Proteobacteria_Alphaproteobacteria_Rhizobiales_Methylocystaceae_Methylosinus_sp._PW1
MAEEKKPKAAKAPKAEGEAKKAGKAKSAPSSSHDDGERRSAGPKSLPEGA
YEVRLKKHYDEVVRAKLMEEFGYKNAFEVPAIEKIVLNMGVGEAVNDSKK
VTAAAGDLALIAGQKPVVTRARKAISTFKVRENMPIGAKVTLRKTRMYEF
LDRLITIALPRVRDFRGLNPKSFDGRGSYALGIKEHIVFPEIDYDKAESI
LGMDVIVVTTAKTDDEARALLRAFNFPFRQ
>Bacteria_Proteobacteria_Alphaproteobacteria_Rhizobiales_Methylocystaceae_Methylocystis_sp._SC2
MAEEKKPKAEKPAKAQKPAAEGAEPKKAAAKSAEKPAAKEKPAKSGDDAA
AVAMDAAYVPRMRKHYEEVVRETLQKQFGYKNALEVPTIEKIVLNMGVGE
SVNDSKKATSAASDLGLIAGQKPVVTRARKAISTFKLRENMPIGAKVTLR
KTRMYEFLDRLITVALPRVRDFRGLNPKSFDGRGNYALGIKEHIVFPEID
YDKAESILGMDVIVCTTAKTDEEARALLKAFNFPFRQ
>Bacteria_Proteobacteria_Alphaproteobacteria_Rhizobiales_Beijerinckiaceae_Methylocella_silvestris_BL2
MADSKAGKGGKGAAPKGGKDAKTAAKGSKSTVKATAKAEGGGGGRERAAG
PTASATDLALPADYAPRLKKHYEEVVRSQLIEQFGYKNPLEVPTIEKIVL
NMGVGEAVNDTKKVTLAAADLGLIAGQKPVITHARKAIATFKVRENMPIG
AKVTLRKTRMYEFLDRLVTIALPRIRDFRGLNPKSFDGRGNYAMGIKEHI
IFPEINYDQVENVVGMDIIVCTTAKTDEEARALLRAFNFPFRQ
>Bacteria_Proteobacteria_Alphaproteobacteria_Rhizobiales_Beijerinckiaceae_Methylocapsa_acidiphila_B2
MAESKTGKGGAKGAAKGGKGPTKSAPKEAAKTKKGVGEGGGRREPTQFVT
ASAESLASPKDYAPRLKKHYEEVVRPSLIEQFGYKNAFAVPTIEKIVLNM
GVGEAVNDTKKVTAAAADLGLIAGQKAVITRARNAISTFKVRENMPIGAK
VTLRKTRMYEFLDRLVTIALPRIRDFRGLNPKSFDGRGNFAMGIKEHIIF
PEINYDQAESIVGMDIIVCTTAKSDEEARALLRAFNFPFRQ
>Bacteria_Proteobacteria_Alphaproteobacteria_Rhizobiales_Beijerinckiaceae_Beijerinckia_indica_subsp._indica_ATCC_9039
MTPIATAGAEALAAPKDYTPRLKKFYEETVKPKLIEEFGYKNPLEIPTIE
KIVLNMGVGDAVNDTKRVTLAAADLSLIAGQKPVITRARKAIATFKVREN
MPIGAKVTLRKTRMYEFLDRLVTIALPRVRDFRGLNPKSFDGRGNYAMGI
KEHIVFPEIDYDKAESILGMDIIVCTSAKTDDEARALLRAFNFPFRQ
>Bacteria_Proteobacteria_Alphaproteobacteria_Rhizobiales_Beijerinckiaceae_Methyloferula_stellata_AR4
MAKTPARGGAKTPAKGGKAPAKGAAKTPAKATGGKKAAAGGGGSNREVNI
ATASAEALASPKDYAPRLKKFYDEVVRPKLIEEFGYKNPFEVPVIDKIVL
NMGVGEAVNDTKKVTLAAADLSLIAGQKPVVTHARKAIATFKVRENMPIG
AKVTLRKTRMYEFLDRLVTIALPRVRDFRGLNPKSFDGRGNYAMGIKEHI
VFPEIDYDKAESILGMDIIVCTTAKTDNEARALLRAFNFPFRQ
>Bacteria_Proteobacteria_Alphaproteobacteria_Rhizobiales_Aurantimonadaceae_Aurantimonas_ureilytica_DSM_18598
MADTNTSYTPRLKSVYNAEIRKQLLEEFKYSNEMQVPRLDKVVINMGVGE
ATGDSKKPTVAAEDLALIAGQKPVITRARNSIAGFKVRENMPIGAKVTLR
KDRMYEFVDRLVQIALPRVRDFRGLNPKSFDGRGNFAMGLKEHIVFPEIN
YDKVDQMWGMDIIVCTTAQTDEEARALLKALNFPFRQ
>Bacteria_Proteobacteria_Alphaproteobacteria_Rhizobiales_Aurantimonadaceae_Fulvimarina_pelagi_HTCC2506_unfinished_sequence
MAEAASSYEPRLKGVYREEIRGKMQEQFSYKNPMEVPKIEKIVINMGVGE
ATGDSKKPSNAAESLALIAGQKPVITRAKKSIAGFKVREGMPIGTKVTLR
KDRMYEFLDRLVQIALPRVRDFRGLNPKSFDGRGNYAMGIKEHIVFPEIN
YDKVDQMWGMDIIVCTTAKTDEEARALLKAFNFPFRQ
>Bacteria_Proteobacteria_Alphaproteobacteria_Rhizobiales_Aurantimonadaceae_Aurantimonas_manganoxydans_SI85_9A1
MADTETAYEPRLKRVYREEVRKTLQDQFSYQNEMQVPRVDKIVINMGVGE
ATADSKKPTVAAEDLGRIAGQKPIITYARNSIAGFKVREGMPIGAKVTLR
KDRMYEFMDRLVQIALPRVRDFRGLNPKSFDGRGNFAMGVKEHIVFPEIN
YDKVDQMWGMDIIVCTTANTDDEARALLTAFNFPFRQ
>Bacteria_Proteobacteria_Alphaproteobacteria_Rhizobiales_Rhizobiaceae_RhizobiumAgrobacterium_group_Agrobacterium_sp._H13_3
MADKYEPRLKTEYVSRIRGAMQEKFSYANVMMIPKLEKIVINMGVGEATA
DSKKPTIAAGDLAAIAGQKPVVTRARNSIAGFKVREGMPIGAKVTLRGAR
MYEFLDRLVNIALPRVRDFRGLNPKSFDGRGNFAMGIKEHIVFPEINYDK
VDQMWGMDIIVCTTATSDDEARALLTEFNFPFRH
>Bacteria_Proteobacteria_Alphaproteobacteria_Rhizobiales_Phyllobacteriaceae_Aliihoeflea_sp._2WW
MAESKYEPRLKKLYGETIRKALQEEFNYANEMMIPRLDKVVINMGVGEAT
GDSKKPSVAAEDLAMIAGQKPVVTRARTSIAGFKVREGMPIGAKVTLRQD
RMYDFIDRLVTIALPRVRDFRGLNPKSFDGRGNFAMGVKEHIVFPEINYD
KVDQIWGMDIIVCTTARSDDEARALLKALNFPFRQ
>Bacteria_Proteobacteria_Alphaproteobacteria_Rhizobiales_Phyllobacteriaceae_Aminobacter_sp._J41
MADQKYEPRLKTLYREQIRKALQDQFNYANEMQIPRLDKVVINMGVGEAT
GDSKKPSVAAEDLSLIAGQKAVVTRARNSIAGFKVREGMPIGAKVTLRSD
RMYEFIDRLVTIALPRVRDFRGLNAKSFDGRGNFAMGIKEHIVFPEINYD
KVDQVWGMDIIVCTTAKTDDEARALLKAFNFPFRQ
>Bacteria_Proteobacteria_Alphaproteobacteria_Rhizobiales_Phyllobacteriaceae_Pseudaminobacter_salicylatoxidans_KCT001
MAKAEYQPRLRKVYDETIRKAMLEQFKYDNEMQIPRIEKIVLNMGVGEAT
ADSKKPSVAAADLAMIAGQKPVITYARNSIAGFKVREKMPLGAKVTLRKE
RMYEFLDRLITIALPRVRDFRGLNPKSFDGRGNFAMGIKEHIVFPEINYD
KVDQIWGMDIIVCTTAKTDDEARALLKAFNFPFRQ
>Bacteria_Proteobacteria_Alphaproteobacteria_Rhizobiales_Phyllobacteriaceae_Mesorhizobium_australicum_WSM2073
MAKAQTKQATANSTPRLKQVYNETIRKALQEQFGYDNEMQVPRLDKIVLN
MGVGEATADSKKPSVAAEDLAMIAGQKAVVTRARNSIAGFKVREKMPIGA
KVTLRKERMYEFLDRLVNIALPRVRDFRGLNPKSFDGRGNYAMGIKEHIV
FPEINYDKVDQIWGMDVIVCTTAKTDDEARALLKAFNFPFRQ
>Bacteria_Proteobacteria_Alphaproteobacteria_Rhizobiales_Phyllobacteriaceae_Aquamicrobium_defluvii_W13Z1
MAKAAQAEAKNTPRLKKVYNETIRKSLQDQFNYSNEMQVPRIEKIVLNMG
VGEATADSKKPSVAAEDLALITGQKAVVTRARKSIAGFKVRENMPIGAKV
TLRNEKMYEFLDRLVNIALPRVRDFRGLNPKSFDGRGNYAMGLKEHIVFP
EINYDKVDQMWGMDIIVCTTAKTDDEARALLKAFNFPFRQ
>Bacteria_Proteobacteria_Gammaproteobacteria_Acidithiobacillales_Acidithiobacillaceae_Acidithiobacillus_ferrivorans_SS3
[truncated: 76,554 more chars]
