# Supplementary material for: Mediterranean grassland soil C–N compound turnover is dependent on rainfall and depth, and is mediated by genomically divergent microorganisms
Source: Nat Microbiol. 2019 May 20;4(8):1356–67. doi: 10.1038/s41564-019-0449-y (PMC6784897; doi:10.1038/s41564-019-0449-y)
Supplement: Supplementary file 10 — Individual ribosomal protein sequence sets. [file 41564_2019_449_MOESM10_ESM.zip › L14_Merged.faa]

>14_0903_02_20cm_Actinobacteria_63_68_5
MVQQETKLRVADNSGAREILVIRVKGGHHRRYASVGDVITATVKQATPRGGVRKGEVVQAVVVRTKKQLGRPDGTYISFDENAAVLIDPQRNPRGTRIFGPVARELRDRNFMKIVSLAPEVL*
>14_0903_02_20cm_Alphaproteobacteria_64_65_14
MIQMQTNLDVADNSGARRVQCIKVLGGSKRKTATVGDVIIVSVKEAIPRGRVKKGDVHRAVIVRTAKEIRRDDGSAIRFDRNAAVLISRQGEPIGTRIFGPVTRELRARRFMKIVSLAPEVL*
>14_0903_02_20cm_Bacteria_88_55_7
MVQIRSRLDVADNSGARMATMIGVIGKQTRYAGIGDVITANVKEASATGTVKKGEVVRAVLVRTRQPIRREDGSLLRFDNNAIVIIDKDLNPRGTRIFGPVARELRDRNFMKIVSLAPEVL*
>14_0903_02_20cm_Bacteria_99_55_12
MVQIRSRLDVADNSGARMATMIGVIGKQTRYAGIGDVITANVKEASPTGSVKKGEVVRAVLVRTKQPIRREDGSLLRFDNNAIVIIDKDLNPRGTRIFGPVARELRERNFMKIVSLAPEVL*
>14_0903_02_20cm_Betaproteobacteria_69_66_11
MIQMESILDVADNTGARAVICIKVLGGSKRRYASIGDVIKVSVKDAAPRGRVKKGEIYHAVVVRTARGVRRSDGSLIRFDRNAAVLLTPKMEPIGTRIFGPVTRELRTERFMKIVSLAPEVL*
>14_0903_02_20cm_Gemmatimonadetes_83_65_6
MVQQESQVKIADNSGARRALVIRVLGGSKRRYAGLGDVVVVTIKDAIPTGQIKKGEVVKAVIVRTAKETKRKDGSYIRFDENAAVLINDEGEPRATRIFGPVGRELREKKFMKIVSLAPEVI*
>14_0903_02_20cm_Proteobacteria_54_67_14
MIQMRTMLNAADNSGARTLMCIKVLGGTRRRYANVGDVIKVSVKDAIPRGKVKKGEVYDAVVVRTTRGVRRPDGSLIRFDGNAAVLLTNKLEPIGTRIFGPVTRELRNQQFMKIISLAPEVL*
>14_0903_02_20cm_Proteobacteria_56_68_14
MIQLRTMLNAADNSGARTLMCIKVLGGTRRRYATVGDVIKVSVKDAIPRGKVKKGEVYDAVVVRTTRGVRRPDGSLIRFDGNAAVLLTNKLEPIGTRIFGPVTRELRNQQFMKIISLAPEVL*
>14_0903_02_30cm_Actinobacteria_172_69_15
MIQQESRLRVADNTGARELLCIRVKGGSHRRYARVGDIIVGTVKLATPQGAVKKGEVVQAVVVRTKKAYGREDGTSIAFDENAAVIIDNQRNPRGTRIFGPVARELREKNFMKIVSLAPEVL*
>14_0903_02_30cm_Actinobacteria_190_71_7
MIQNESRLKVADNTGAREILVIRVKGGSKRRYAHVGDVITATVKQANPQGTVKKGEVVTAVVVRTKKSFGRTDGTYIAFDENAAVIIDAQNNPRGTRIFGPVARELRERNFMKIVSLAPEVL*
>14_0903_02_30cm_Alphaproteobacteria_175_63_7
MIQMQTNLDVADNSGARRVMCIKVLGGSKRKYATIGDVIVVSVKEAIPRGRVKKGEVMKAVVVRISKDIKRPDGSIIRFDRNAAVLINPQMEPVGTRIFGPVPRELRAKNHMKIISLAPEVL*
>14_0903_02_30cm_Alphaproteobacteria_198_62_6
MIQMQTNLDVADNSGARRVMCIKVLGGSKRNYATIGDVIVVSVKEAIPRGRVKKGEVMKAVVVRISKDIKRPDGSIIRFDRNAAVLINPQMEPVGTRIFGPVPRELRARNHMKIISLAPEVL*
>14_0903_02_30cm_Bacteria_162_64_22
MIQMGTILQVADNTGAKKIACIRLRGGSTAGQYARVGDVITASVKEASPDGTVKKGAVVRAVIVRTVKETRRRDGSYVKFDDNAAVLINDQREPVGTRVFGPVARELRERKFMKIISLAPEVI*
>14_0903_02_30cm_Bacteria_171_59_8
MVYLRSRLDVADNSGARMATMIGVIGKGTAQSAGIGDVIVANVKEASATGTVKKGEVVRAVLVRTRQPIKRGDGSVLRFDNNAIVIIDKDLNPRGTRIFGPVARELRERNFMKIVSLAPEVL*
>14_0903_02_30cm_Bacteria_174_66_7
MVQQETRLKVADNSGAKELLVIRVAGGHYRKYAYVGDIITATVKSAQPGGQVKKGEVVKAVVVRVNKEYKRPDGSLIRFDENAAVLLATANNPRGTRIFGPVARELRERNFMKIISLAPEVL*
>14_0903_02_30cm_Bacteria_177_54_8
MVQIRSRLDVADNSGARMATMIGVIGKATRYAGIGDVITANVKEASATGTVKKGEVVRAVLVRTKQPIRRDDGSLLRFDNNAIVIIDKDLNPRGTRIFGPVARELRERNFMKIVSLAPEVL*
>14_0903_02_30cm_Bacteria_192_51_5
MIQMQTSLEVADNSGARRVEMIMPIGGSTGKIASLGDRIKVTVKAASPDGRIKKGTVQDAVIVRTRKEVRRADGSYVRFDQNAAVLIKEDGTPIGTRVFGPVARELRDKNFMKIVSLAPEVI*
>14_0903_02_30cm_Bacteria_194_55_8
MVQLRSRLDVADNSGARMATMIGVIGKQTRYAGIGDVITANVKEASATGTVKKGEVVRAVLVRTKQPIRREDGSVLRFDNNAIVIIDKDLNPRGTRIFGPVARELRERNFMKIVSLAPEVL*
>14_0903_02_30cm_Bacteria_197_52_10
MIQMQTSLAVADNSGAKRVVMIAPIGGSTAKIARLGDKIKVTVKEAAPDGTAKKGKVYNAVIVRTRKEVRRKDGTYIRFDENAAVLIKDDGTPVGTRVFGPVARELREKNFMKIVSLAPEVI*
>14_0903_02_30cm_Bacteria_216_54_5
MVQIRSRLDVADNSGARMATMIGVIGKATRYAGIGD
>14_0903_02_30cm_Bacteria_227_65_6
MVQQESRLKVADNTGAREILLIRVMGGHYRKYASIGDVITAAVTVATPGGQVKKSEVVKAVVVRTSREFRRLDGSTIRFDENAAVILGPQNNPRGTRIFGPVARELRDKNFMKIVSLAPEVL*
>14_0903_02_30cm_Bacteria_250_54_7
MVQIRSRLDVADNTGARMATMIGVIGKATLYARIG
>14_0903_02_30cm_Betaproteobacteria_208_64_9
MIQMQTVLDVADNTGARAVMCIKVLGGSKRRYANIGDVIRVSIKDAAPRGRVKKGEIYHAVVVRTAQGVRRADGSRIRFDSNAAVLLTPKMEPIGTRIFGPVTRELRSERFMKIVSLAPEVL*
>14_0903_02_30cm_Euryarchaeota_229_65_11
MKGLPGRQMRGLPKGARLECIDNTGAKIVEIIEVMKYRGVRNRLASAGIADLLVVAVKKGTPETRKQVMNAVVVRQRRPFRRPEGMMVQFEDNACVIVTPEGEVKGSDIKGPVAREAAERWPRVAATASMIV*
>14_0903_02_30cm_Gemmatimonadetes_10587_66_15
MVQQESQIKIADNSGARRALVIRVLGGSKRRYAGLGDVVVVTIKDAIPTGQIKKGEVAKAVIVRTAKETKRKDGSYIRFDENAAVLINDEGEPRATRIFGPVGRELREKKFMKIVSLAPEVI*
>14_0903_02_30cm_RIFCSPHIGHO2_12_FULL_Alphaproteobacteria_66_14_curated_201_67_8
MIQMRTNLDVADNSGAKTVQCIKVLGGSRRKYASIGDIIVVSVKVALPRRGVKKGEVHRAVVVRTSFPLRRGDGSAIRFDRNAAVLINKQGEPIGTRISGPVTRELRAKKFMKIISLAPEVL*
>14_0903_02_30cm_RIF_CHLX_178_69_6
MIQPYSRLKVADNTGARTIQCIRVMGRSQKTSAGVGDVIVASVKQAIPNAAVKKGDVVRAVVVRTAKEYGRSDGSYIRFDENAAVLINNQGNPRGTRIFGPVARELRDRNYMKIVSLAPEVL*
>14_0903_02_30cm_Rickettsiella_grylli_159_36_9
MIQMQTELAVADNSGARTVMCIKVLGGSKRRYAGVGDVIRVSVKDAVPRGKVKKGEVWHAVVVRTKKRVRRGDGSVIRFDSNAVILLTAQLQPLGTRVFGPVPRELRTERFMKIISLASEVL*
>14_0903_02_30cm_Sphingobacteriales_157_38_13
MIQQESRLNVADNSGAKEVLCIRVLGNSGQRYAGIGDTIVVTVKDAIPAGGIKKGTVTKAVIVRTTNKLRRKDGSYIRFDDNAVVLLNQSDEPRGTRIFGPVARELRDKGYMKIISLAPEVL*
>14_0903_02_30cm_Sphingobacteriales_165_43_8
MIQQESRLNVADNSGAKEVLCIRVLGNSGQRYAKIGDKIVVTVKDALPQGGIKKGTVAKAVIVRTTNKLRRKDGSYIRFDDNAVVLLNQSDEPRGTRIFGPVARELRDKGYMKIISLAPEVL*
>14_0903_02_30cm_Sphingobacteriales_181_43_6
MIQQESRLNVADNSGAKEVLCIRVLGNSGQRYARIGDTIVVTVKDAIPAGGIKKGTVTKAVIVRTTNKLRRKDGSYIRFDDNAVVLLSTTDEPRGTRIFGPVARELRDKGYMKIISLAPEVL*
>14_0903_02_30cm_Sphingomonadales_156_68_15
MIQMQSNLEVADNSGAKRVQCIKVLGGSKRRFAGVGDIIVVSVKEAAPRGRVKKGDVHKAVIVRTAKDIHRPDGSTIRFDSNAAVLVNNNQEPIGTRIFGPVVRELRAKKHMKIISLAPEVL*
>14_0903_02_40cm_Bacteria_9_54_9
MVQIRSRLDVADNSGARMATMIGVIGKGAAQFAGIGDVITANVKEASATGTVKKGEVVRAVLVRTRQPIRREDGSLLRFDNNAIVIIDKDLNPRGTRIFGPVARELRERNFMKIVSLAPEVL*
>14_0903_05_20cm_Actinobacteria_379_69_8
MIQQESRLRVADNTGARVLLCIRVKGGSHRRYARVGDIIVGTVKQATPQGTIKKGEVVQAVVVRTRKAYGRDDGTTIAFDENAAVIIDNQRNPRGTRIFGPVARELREKNFMKIVSLAPEVL*
>14_0903_05_20cm_Actinobacteria_401_69_9
MIQQESRLRVADNTGAREILCIRVKGGSKRRYARVGDVITATVKTATPQGAIKKGEVVQAVVVRTRKPFGRDDGTSIAFDENAAVIIDNANNPRGTRIFGPVARELRERNFMKIVSLAPEVL*
>14_0903_05_20cm_Archaea_384_53_7
MPAPKTRAVSARGMVEYRPRIARGLPVGSRMTCADNTGAKELKLINVRGYHGRLRRVPAACVGDMIMVSVTKGAPDLRRQVFPAVVVRQARALRRPDGTRLSFEDNAAVIMTPEGEMKGTEIRGPVAREAAERWPRVANLASTVI*
>14_0903_05_20cm_Bacteria_395_69_9
MIQMGTILDVADNSGAKKISCIHLRGGSAGQYGRLGDVITASVKEASPDGTVKKGQVVKAVIVRTVKEQRRKDGSYIRFDQNSAVLVNDAGEPIGTRVFGPVARELRERRFMKIVSLAPEVI*
>14_0903_05_20cm_Chloroflexi_387_50_7
MIQPQTRLKVADNTGAKEIMCIRVMSGGSAKRYAEVGDIIKASVKQATPNGQVKKGEVVNAVVVRVAKEYARPDGSHMRFDENAAVILAPGNNPRGTRIFGPVARELREKNFTRLVSLAPEVL*
>14_0903_05_20cm_Ktedonobacter_racemifer_407_54_6
MIQPQTRLKVADNTGAKEIMCIRVMSGSAKRYAEIGDVIKASVKQAAPNGQVKKGEVVNAVVVRVAKEYVRSDGSHIRFDENAAVIIAAGNNPRGTRIFGPVARELRERNFMKIISLAPEVL*
>14_0903_05_20cm_Micromonosporales_397_71_6
MIQQETRLRVADNTGAREILCIRVLGGSGRRYAGIGDVIVATVKDAIPGAGVKKGDVVKAVVVRTAKEKRRPDGSYIRFDENAAVIIKDGGDPRGTRIFGPVGRELRDKRFMKIISLAPEVL*
>14_0903_05_30cm_Bacteria_4558_71_13
MIQAESVLDVADNSGARKVLCIKVLGGTRRKYASIGDIIVVSVREAIPNAKVKKGDVMKAVIVRTAKEVGRTDGSYIRFDTNSAVLIDNAREPIGTRIFGPVARELRAKRFMKIISLAPEVL*
>14_0903_05_30cm_Bacteria_4569_68_6
MVQQETRVKVADNSGAKELLVIRVAGGHYRKYAYVGDIITATVKSAQPGGQVKKGEVVKAVVVRVNKEYKRPDGSLIRFDENAAVLLAAANNPRGTRIFGPVARELRERNFMKIISLAPEVL*
>14_0903_05_30cm_Bacteria_4594_57_8
MIQMRTWLTVADNSGARKLTCIMPVGGDAGLKAGLGDVITAAVKEATPESQVKKGSVVKAVVVRMRKERRRKDGTYIRFDDNAAVLINDAGEPVGTRVFGPVARELRDKKFTKSVSLAPEVW*
>14_0903_05_30cm_Bacteria_4617_55_7
MVQLRSRLDVADNTGARMATMIGVIGKATLYAGIGDVITANVKEASATGTVKKGEVVRAVLVRTRQAIRRDDGSLLRFDNNAIVIIDKDLNPRGTRIFGPVARELRERNFMKIVSLAPEVL*
>14_0903_05_30cm_Betaproteobacteria_4568_66_9
MIQMESILDVADNTGARAVICIKVLGGSKRRYASIGDVIKVSVKDAAPRGRVKKGEIYHAVVVRTARGVRRSDGSLIRFDRNAAVLLTPKMEPIGTRIFGPVTRELRTERFMKIVSLAPEVL*
>14_0903_05_30cm_Euryarchaeota_4576_64_18
MKGLPGRQTRGLPKGARLECIDNTGAKIVEIIEVMKYRGVRNRISSAGIADLLVVTVKKGTPETRKQVMNAVIVRQRRPFRRPEGMMVQFEDNACVIVTPEGEVKGSDIKGPVAREAAERWPRVAATASMIV*
>14_0903_05_30cm_Gemmatimonadetes_4557_70_6
MLITEQGEPRATRIFGPVGRELREKKFMKIVSLAPEVI*
>14_0903_05_30cm_Rokubacteria_4563_69_8
MLDVADNSGAKRVQCIRVMGGSNKRYASLGDTVIVAVKEAAPDGTVKKGEVARAVVVRTVKEVRRKDGSYIRFDRNAVVLIKPDENPVGTRIFGPVARELRERQFTKIISLAPEVI*
>14_0903_05_40cm_Actinobacteria_485_68_8
MIQQETRCKVADNTGAKEVLCIRVLGGSARRYAGVGDVIVGTVKDALPGGAVKKGEVVKAVVVRTAKERRRPDGSYIRFDDNAVVILTTDAKNPRGTRIFGPVARELREKRFMKIISLAPEVL*
>14_0903_05_40cm_Alphaproteobacteria_523_63_8
MIQMQTNLDVADNSGARRVMCIKVLGGSKRKYATIGDVIVVSVKEAIPRGRVKKGEVMKAVVVRISKDIKRPDGSIIRFDRNAAVLINPQMEPVGTRIFGPVPRELRAKNHMKIISLAPEVL*
>14_0903_05_40cm_Archaea_502_56_8
MSTKSRAVSAKGVEEYKTYITRSIPVSAVITCADNTGAKTLRVVQVTRAKTRLKRVPAASVGDHIVCVVKRGPPDLRKQTFGAVIVRQKYPVRRVSGLRISFEDNAAVIVTPEGELKGTDIKGPVASEAAERWPRIANLASIII*
>14_0903_05_40cm_Bacteria_469_66_9
MVQQETRLKVADNSGAKELLVIRVAGGHYRKYAYVGDIITATVKSAQPGGQVKKGEVVKAVVVRVNKEYKRPDGSLIRFDENAAVLLATANNPRGTRIFGPVARELRERNFMKIISLAPEVL*
>14_0903_05_40cm_Bacteria_483_55_9
MVQLRSRLDVADNSGARMATMIGVIGKSTRYAGIGDVITANVKEASATGTVKKGEVVRAVLVRTKQPIRRDDGSLLRFDNNAIVIIDKDLNPRGTRIFGPVARELRERNFMKIVSLAPEVL*
>14_0903_05_40cm_Bacteria_491_65_7
MVQPRSIITISDNSGARVARVVKVLGGTRKRYGRLGDVIVVSIQDALPGAQIKKGDVHKAVLIRTVKEVRRKDGSYIRFDQNAAVLIDDQKEPKGTRIFGPVARELREREFMKIISLAPEVI*
>14_0903_05_40cm_Bacteria_494_55_10
MVQIRSRLDVADNTGARMATMIGVIGKATLYARIGDVITANVKEASATGTVKKGEVVRAVIVRTKQPVKRDDGSLLRFDNNAIVIIDKDLNPRGTRIFGPVARELREKNFMKIVSLAPEVL*
>14_0903_05_40cm_Bacteria_498_68_8
MIRPYTRLRVADNSGAREISVIRVLGSSTGSDAEIGDVLIATVKNALPNQGVKKGEVVRAVVVRQTKEYRRSDGSYIRFDDNAAVLLNPQNQPRGTRVFGPVARELRDKNFMKIVSLAPEVL*
>14_0903_05_40cm_Bacteria_508_68_7
MIRPYTRVRVADNTGARELSVIRVLGSSTGTTAEIGDVFIAAVKNAIPNSGVKKGEVVRAVVVRQTKEYRRNDGSFIRFDDNAAVLLNPQNQPRGTRIFGPVARELRERNFMKIVSLAPEVL*
>14_0903_05_40cm_Betaproteobacteria_516_64_10
MIQMQTVLDVADNTGARAVMCIKVLGGSKRRYANIGDVIRVSIKDAAPRGRVKKGEIYHAVVVRTAQGVRRSDGSRIRFDSNAAVLLTSKMEPIGTRIFGPVTRELRSERFMKIVSLAPEVL*
>14_0903_05_40cm_Rokubacteria_474_69_10
MIQPRSMLDVADNSGAKKVQCIRVMGGANKRYASLGDTVIVAVKEAAPDGTVKKGEVARAVVVRTVKEVRRRDGSYIRFDRNAVVLIKPDENPVGTRIFGPVARELRERQFTKIISLAPEVI*
>14_0903_09_20cm_Acidobacteria_629_56_6
MAVMMRSMLEVADNSGARKLQMILPLGGGTGLRAHLGDVVTASVKEASPDGQVQKGKVVKAVIVRTRKEHRRRDGTYIRFDQNAAVLINEAGEPVGTRVFGPVARELREKKFLKIVSLAPEVL*
>14_0903_09_20cm_Acidobacteria_635_55_5
MAVMMRSMLEVADNSGARKLQMILPLGGSSGLRASLGDIITASVKEASPDGTAKKGTVVKAVVVRMRKESRRRDGTYIRFDQNAAVLINETGEPVGTRVFGPVARELREKKFLKIVSLAPEVL*
>14_0903_09_20cm_Archaea_636_52_6
MPAPKTRAVSARGMVEYRPRIARGLPVGSRLTCADNTGAKELKLINVRGYHGRLRRVPAACVGDMIMVSVSKGKPDLRKQVFPAVVVRQARALRRPDGTRLSFEDNAAVIMTPEGELKGTEIRGPVAREAAERWPRVANLASTVI*
>14_0903_09_20cm_Bacteria_627_57_7
MAVMMRTMLEVADNSGARKLQMILPLGGSTGLRAGLGDVITASVKEAAPDGQVQKGKVVKAVIVRTRKEHRRRDGTYIRFDQNAAVLINEAGEPVGTRVFGPVARELREKKFLKIVSLAPEVL*
>14_0903_09_20cm_Betaproteobacteria_633_65_6
MIQMESILDVADNTGARAVICIKVLGGSKRRYASIGDVIKVSVKDAAPRGRVKKGEIYHAVVVRTAKGVRRSDGSLIRFDRNAAVLLTPKMEPIGTRIFGPVTRELRTERFMKIVSLAPEVL*
>14_0903_09_20cm_Proteobacteria_630_68_11
MIQLRTMLNAADNSGARTLMCIKVLGGTRRRYATVGDVIKVSVKDAIPRGKVKKGEVYDAVVVRTTRGVRRPDGSLIRFDGNAAVLLTNKLEPIGTRIFGPVTRELRNQQFMKIISLAPEVL*
>14_0903_09_30cm_Actinobacteria_10591_68_7
MLIDPASNNPRGTRIFGPVARELRDRNFMKIISLAPEVL*
>14_0903_09_30cm_Bacteria_680_58_11
MIQMRTWLTVADNSGARKLMCILPVGGDAGLKAGLGDIVTASVKEATPESQIKEGKVVKCVIVRMRKEQRRKDGTYIRFDDNAAVLINDALEPIGTRVFGPVARELRDKKFTKIVSLAPEVW*
>14_0903_09_30cm_Proteobacteria_684_68_8
MIQLRTMLNAADNSGARTLMCIKVLGGTRRRYATVGDVIKVSVKDAIPRGKVKKGEVYDAVVVRTRRGVRRPDGSLIRFDGNAAVLLTNKLEPIGTRIFGPVTRELRNQQFMKIISLAPEVL*
>14_0903_09_30cm_unknown_10603_52_8
MIEYRPKVARGLPVGSRMTCADNTGAKELKLINVRGYHGRLRRVPAACVGDMVMITVMKGSPSLRKQVFPAVVVRQARAIRRPDGTRLSFEDNAAVIMTPEGELKGTEIRGPVAKEAAERWPRVANLASTVI*
>14_0903_09_40cm_Bacteria_746_68_10
MIQPRSMLDVADNSGAKKVQCIRVMGGANKRYASLGDTVIVAIKEATPDGTVKKGEVARAVVVRTVKEVRRRDGSYIRFDRNAVVLIKPDENPVGTRIFGPVARELRERQFTKIISLAPEVI*
>14_0903_09_40cm_Bacteria_791_70_6
MIQAESVLDVADNSGARKVLCIKVLGGTRRKYASIGDIIVVSVKEAIPNAKVKKGDVMKAVIVRTAKEIGRADGSYIRFDTNSAVLIDNAREPIGTRIFGPVARELRAKKFMKIISLAPEVL*
>14_0903_09_40cm_Euryarchaeota_805_64_15
MKGLPGRQMRGLPKGARLECIDNTGAKIVEIIEVKKYRGVRNRLSSAGIADLLVVAVKKGTPETRKQVMNAVVV
>14_0903_09_40cm_Ktedonobacter_racemifer_793_53_7
MIQPQTRLKVADNTGAKEIMCIRVLSGSAKRYAEVGDVIKATVKQATPNGQVKKGEVVNAVVVRVSKEYARPDGSHIRFDENAAVIIAAGNNPRGTRIFGPVARELRERNFMKIISLAPEVL*
>14_0903_09_40cm_Nitrospirae_760_61_6
MIQNYSFLDVADNSGAKQVMCFHVLGGSKRRYGSLGDVVVVAVKEAIPQATVKKGDVSRAVIVRTTKGVRRDDGSYIRFDRNACVLINAQGEPIGTRIFGPVARELRWKKFMKIISLAPEVL*
>14_0903_09_40cm_Proteobacteria_757_70_20
MIQLRTMLNAADNSGARTLMCIKVLGGTRRRYATVGDVIKVSVKDAIPRGKVKKGEVYDAVVVRTTRGVRRPDGSLIRFDGNAAVLLTNKLEPIGTRIFGPVTRELRNQQFMKIISLAPEVL*
>14_0903_09_40cm_Proteobacteria_761_67_12
MIQMRTMLNAADNSGARTLMCIKVLGGTRRRYANVGDVIKVSVKDAIPRGKVKKGEVYDAVVVRTTRGVRRPDGSLIRFDGNAAVLLTNKLEPIGTRIFGPVTRELRNQQFMKIISLAPEVL*
>14_0903_12_20cm_Acidobacteria_891_55_5
MTVMMRSMLEVADNSGARKLQMILPLGGSTGLRAGLGDVVTASVKEAAPEGQVQKGKVVKAVIVRTRKEHRRRDGTYIRFDQNAAVLINDVGEPVGTRVFGPVARELREKRFLKIVSLAPEVL*
>14_0903_12_20cm_Acidobacteria_902_65_6
MIQMRSILDVADNSGARKIAVINPIGGSTGRYARLGDIVTASVKEATPESNVKKGQVVKAVIVRTVKEQRRRDGSYIRFDRNAAVLINDQGEPIGTRVFGPVARELRERRFMKIISLAPEVL*
>14_0903_12_20cm_Acidobacteria_917_58_8
MAVMMRTMLEVADNSGARKLQMILPLGGSTGLRAGLGDVITASVKEAAPDGQVQKGKVVKAVIVRTRKEHRRRDGTYIRFDQNAAVLINETGEPVGTRVFGPVARELREKKFLKIVSLAPEVL*
>14_0903_12_20cm_Actinobacteria_894_72_7
MIQQESRLRVADNSGAREVLCIKVLGGSHRRYASIGDIFVATVKDAIPGAPVKKGEVVKCVVVRTKKEKRRPDGSYIRFDENAAVLINEQQQPRGTRIFGPVGRELRDKKFMRIVSLAPEVL*
>14_0903_12_20cm_Actinobacteria_941_71_8
MIQTETRLRVADNTGAREILCIRVRGGSHRRYAGVGDIIVGTVKQAIPHGSVRKGEVVTAVVVRTRKQFGRDDGTYIAFDENAAVLIDPQNNPRGTRIFGPVARELRERNFMKIVSLAPEVL*
>14_0903_12_20cm_Bacteria_10610_64_6
MAIQMQTSLDVADNSGARRVEMIQTIGGSTTRTRASLGDKIKVTVKEASPDGAVKKGTVHNAVVVRTVKEVRRKDGTYIRFDQNACVLIKPDDTPIGTRVFGPVARELRDRNFMKIVSLAPEVI*
>14_0903_12_20cm_Bacteria_885_69_7
MVQQETRLKVADNTGAREILCIRVMGGHYRKYASIGDVITAAVTVATPGGQVKKSEVVKAVVVRTSREFRRPDGSTIRFDENAAVLLGPQNNPRGTRIFGPVARELRDKNFMKIVSLAPEVL*
>14_0903_12_20cm_Bacteria_889_69_22
MIQNYTRLRVADNTGAREIMCIRVYGGSRRRYAGIGDVIVATVKQAIPNSGVKKGEIVRAVVVRTANPLRRPDGSYIRFDDNAAVLITDQQNPRGTRIFGPVARELRDKQFMKIISLAPEVL*
>14_0903_12_20cm_Bacteria_908_55_11
MVQIRSRLDVADNTGARMATMIGVIGKATLYARIGDVITANVKEASATGTVKKGEVVRAVIVRTKQPVKRDDGSLLRFDSNAIVIIDKDLNPRGTRIFGPVARELREKNFMKIVSLAPEVL*
>14_0903_12_20cm_Bacteria_913_55_8
MVQIRSRLDVADNTGARMATMIGVIGKQTRSAGIGDVITANVKEASPNGTVKKGEVVRAVLVRTKQPIRRDDGSLLRFDNNAIVIIDKDLNPRGTRIFGPVARELRERNFMKIVSLAPEVL*
>14_0903_12_20cm_Bacteria_924_55_9
MVQLRSRLDVADNSGARMATMIGVIGKSTRYAGIGDVITANVKEASATGTVKKGEVVRAVLVRTKQPIRRDDGSLLRFDNNAIVIIDKDLNPRGTRIFGPVARELRERNFMKIVSLAPEVL*
>14_0903_12_20cm_Bacteria_926_65_5
MVQQESRLKVADNTGAREILLIRVMGGHYRKYASIGDVITAAVTVATPGGQVKKSEVVKAVVVRTSREFRRLDGSTIRFDENAAVILGPQNNPRGTRIFGPVARELRDKNFMKIVSLAPEVL*
>14_0903_12_20cm_Betaproteobacteria_919_62_6
MIQMQTMLEVADNTGARRVMCIKVLGGSKRRYAHIGDIIKVSVKDAAPRGRVKKGEIYSAVVVRTRHGVRRDDGAKIKFDTNAAVLLTPKLEPIGTRIFGPVTRELRTERFMKIVSLAPEVL*
>14_0903_12_20cm_Gemmatimonadetes_909_70_19
MVQQESILKIADNSGARRALVIRVLGGSKRRYAGLGDIVVVTIKDAIPTGQIKKGEVVKAVIVRTAKETKRKDGSYIRFDENAAVLITDQGEPRATRIFGPVGRELREKRFMKIVSLAPEVI*
>14_0903_12_20cm_Ktedonobacter_racemifer_1020_54_11
MIQPQTRLKVADNTGAKEIMCIRVLSGSAKRYAEVGDVIKATVKQATPNGQVKKGEVVNAVVVRVSKEYARPDGSHIRFDENAAVIIAAGNNPRGTRIFGPVARELRERNFMKIISLAPEVL*
>14_0903_12_20cm_Proteobacteria_893_68_25
MIQLRTMLNAADNSGARTLMCIKVLGGTRRRYATVGDVIKVSVKDAIPRGKVKKGEVYDAVVVRTTRGVRRPDGSLIRFDGNAAVLLTNKLEPIGTRIFGPVTRELRNQQFMKIISLAPEVL*
>14_0903_12_30cm_Acidobacteria_1043_61_10
MIMMRTWLTVADNSGARRLMCILPLGGDAGLKAGLGDVITASVKEAAPDSQIKQGKVVRAVVVRTRKEHRRKDGTYIRFDDNAAVLINEANEPVGTRVFGPVARELREKKFAKIISLAPEVW*
>14_0903_12_30cm_Acidobacteria_1079_57_7
MAVMMRSMLEVADNSGARKLQMILPLGGSTGLNAGLGDIITAAVKESTPEGQVQKGKVVKAVIVRTRKEHRRRDGTYIRFDQNAAVLINEAGEPVGTRVFGPVARELREKKFLKIVSLAPEVI*
>14_0903_12_30cm_Acidobacteria_1081_55_6
MAVMMRSMLEVADNSGARKLQMILPLGGSTGLNAGLGDVITASVKEAAPDGQVQKGKVVKAVIVRTRKEHRRRDGTYIRFDQNAAVLINDAGEPVGTRVFGPVARELRERKFLKIVSLAPEVL*
>14_0903_12_30cm_Alphaproteobacteria_1062_64_7
MIQMQTNLDVADNSGARRVMCIKVLGGSKRKYATIGDVIVVSVKEAIPRGRVKKGEVMKAVVVRISKDIKRPDGSIIRFDRNAAVLINPQMEPVGTRIFGPVPRELRAKNHMKIISLAPEVL*
>14_0903_12_30cm_Bacteria_1044_57_11
MAVMMRTMLEVADNSGARKLQMILPLGGSTGLRAGLGDVITASVKEAAPDGQVQKGKVVKAVIVRTRKEHRRRDGTYIRFDQNAAVLINEAGEPVGTRVFGPVARELREKKFLKIVSLAPEVL*
>14_0903_12_30cm_Bacteria_1047_68_7
MIQPRSMLDVADNSGAKKAQCIRVMGGSNKRYASLGDIVIVAVKEAVPDGTVKKGEVARAVVVRTVKEVGRKDGSYIRFDRNAVVLLKTDDNPVGTRIFGPVARELRDRQFTKIISLAPEVI*
>14_0903_12_30cm_Bacteria_1056_68_10
MLDVADNSGAKKVQCIRVMGGANKRYASLGDTVIVAVKEAAPDGTVKKGEVARAVVVRTVKEVRRKDGSYIRFDRNAVVLIKPDENPVGTRIFGPVARELRERQFTKIISLAPEVI*
>14_0903_12_30cm_Bacteria_1060_56_9
MVQLRSRLDVADNTGARMATMIGVIGKSTLYAGIGDVITANVKEASATGTVKKGEVVRAVLVRTRQPIKRDDGSLLRFDNNAIVIIDKDLNPRGTRIFGPVARELRERNFMKIVSLAPEVL*
>14_0903_12_30cm_Bacteria_1092_55_8
MIQMQTSLEVADNSGARRVEMIMGIGGSTGAIASLGDRIKVTVKEATPDGAVKKGTVQDAVIVRTRKEVRRKDGTYIRFDQNAAVLIKEDGTPIGTRVFGPVARELRDKNFMKIVSLAPEVI*
>14_0903_12_30cm_Bacteria_1108_73_5
MIQQETRLRVADNSGARELLCIRVVGGSYRRYASVGDVITATVKSAQPGGQVKKGEVVKAVVVRVAKEYRRPDGSNIRFDDNAAVLINPQNNPRGTRIFGPVARELRERNFMKIVSLAPEVL*
>14_0903_12_30cm_Bacteria_1118_70_6
MLEVADNSGAKKVQCIRVMGGANKRYASLGDTVIVAVKEAAPDGTVKKGEVARAVVVRTVKEVRRKDGSYIRFDRNAVVLIKPDENPVGTRIFGPVARELRDRQFTKIISLAPEVI*
>14_0903_12_30cm_Bacteria_1120_68_12
MLDVADNSGAKKVQCIRVMGGANKRYASLGDTVIVAIKEATPDGTVKKGEVARAVVVRTVKEVRRRDGSYIRFDRNAVVLIKPDENPVGTRIFGPVARELRERQFTKIISLAPEVI*
>14_0903_12_30cm_Betaproteobacteria_1059_67_7
MIQMESVLDVADNTGARAVMCIKVLGGSKRRYASIGDVIKVSVKDAAPRGRVKKGEIYHAVVVRTAKGVRRADGSLIRFDRNAAVLLTPKMEPIGTRIFGPVTRELRTEQFMKIVSLAPEVL*
>14_0903_12_30cm_Betaproteobacteria_1076_65_10
MIQMQTVLDVADNTGARAVMCIKVLGGSKRRYANIGDVIRVSIKDAAPRGRVKKGEIYHAVVVRTAFGVRRADGSRIRFDSNAAVLLTPKLEPIGTRIFGPVTRELRSERFMKIVSLAPEVL*
>14_0903_12_30cm_Euryarchaeota_1049_65_11
MKGLPGRQMRGLPKGARLECIDNTGAKIVEIIEVMKYRGVRNRLASAGIADLLVVAVKKGTPETRKQVMNAVVVRQRRPFRRPEGMMVQFEDNACVIVTPEGEVKGSDIKGPVAREAAERWPRVAATASMIV*
>14_0903_12_30cm_Proteobacteria_1046_69_21
MIQLRTMLNAADNSGARTLMCIKVLGGTRRRYATVGDVIKVSVKDAIPRGKVKKGEVYDAVVVRTRRGVRRPDGSLIRFDGNAAVLLTNKLEPIGTRIFGPVTRELRNQQFMKIISLAPEVL*
>14_0903_12_40cm_Acidobacteria_10612_65_12
MAIQMQTSLDVADNSGARRVEMIQTIGGSTTRTRASLGDKIKVTVKEASPDGAVKKGTVHNAVVVRTVKEVRRKDGTYIRFDQNACVLIKPDDTPIGTRVFGPVARELRDRNFMKIVSLAPEVI*
>14_0903_12_40cm_Acidobacteria_4663_53_8
MIQMQTSLEVADNSGARRVEMIMPIGGSTGKIASLGDRIKVTVKEASPDGTIKKGTVQNAVIVRTRKEVRRKDGTYIRFDQNAAVLIKEDGTPIGTRVFGPVARELRDKNYMKIVSLAPEVI*
>14_0903_12_40cm_Bacteria_10609_55_11
MAVMMRSILDVADNSGARRLQMILPLGGHTGLNAGLGDVVTAAVKEAAPDGTAKKGTVVKCVIVRQRKEHRRRDGTYIRFDQNAAVLINDAGEPVGTRVFGPVARELREKKFLKIVSLAPEVL*
>14_0903_12_40cm_Bacteria_4661_66_7
MVQQETRLKVADNSGAKELLVIRVAGGHYRKYAYVGDIITATVKSAQPGGQVKKGEVVKAVVVRVNKEYKRPDGSLIRFDENAAVLLATANNPRGTRIFGPVARELRERNFMKIISLAPEVL*
>14_0903_12_40cm_Euryarchaeota_4735_64_14
MKGLPGRQTRGLPKGARLECIDNTGAKIVEIIEVMKYRGVRNRLSSAGIADLLVVSVKKGTPETRKQVMNAVVV
>14_0903_12_40cm_Ktedonobacter_racemifer_4702_53_8
MIQPQTRLKVADNTGAKEIMCIRVLSGSAKRYAEVGDVIKAAVKQATPNGQVKKGEVVNAVVVRVSKEYVRPDGSHIRFDENAAVIIAAGNNPRGTRIFGPVARELRERNFMKIISLAPEVL*
>14_0903_12_40cm_Solirubrobacterales_4660_72_9
MIQNETRLRVADNTGAREILCIRVKGGSHRRYAFVGDVITATVKQATPQGTVKKGEVVTAVVVRTKKSLGRDDGTYIAFDENAAVIIDEQSNPRGTRIFGPVARELRERNFMKIVSLAPEVL*
>14_0903_13_20cm_Acidobacteria_1218_57_5
MGVMMRTMLEVADNSGARKLQVILPLGGSTGLRAGLGDVITASVKEAAPDGQVQKGKVVKAVIVRTRKEHRRRDGTYIRFDQNAAVLINETGEPVGTRVFGPVARELREKKFLKIVSLAPEVL*
>14_0903_13_20cm_Acidobacteriales_1219_55_6
MAVMMRSMLEVADNSGARKLQMILPLGGSTGLRAGLGDVVTASVKEAAPDGQVQKGKVVKAVIVRTRKEYRRRDGTYIRFDQNAAVLINETGEPVGTRVFGPVARELREKKFLKIVSLAPEVL*
>14_0903_13_20cm_Bacteria_10557_55_8
MVQIRSRLDVADNSGARKATMIGVIGKSTLYARIGDVITANVTEASATGTVKKGEVVRAVLVRTKQPIRREDGSLLRFDNNAIVIIDKDLNPRGTRIFGPVARELRERKFMKIVSLAPEVL*
>14_0903_13_20cm_Bacteria_1202_57_11
MIQMRTWLTVADNSGARKLTCIMPVGGDAGLQAGLGDVITAAVKEATPESQVKKGTVVKAVVVRMRKERRRKDGTYIRFDDNAAVLINDAGEPVGTRVFGPVARELREKKFTKIVSLAPEVW*
>14_0903_13_20cm_Proteobacteria_1234_70_6
MIQMTSVLDVADNSGAKKVFCIKVLGGTRRRYATIGDVIIVSIREAIPGAKVKKGEVARAVIVRTKRELARADGSYIKFDGNSAVLINKENEPIGTRIFGPVARELRAKRFMKIISLAPEVL*
>14_0903_13_30cm_Acidobacteria_4806_58_15
MAVMMRSMLEVADNSGARKLQMILPLGGSTGLNAGLGDVITASVKEAAPEGQVQKGKVVKAVIVRTRKEHRRRDGTYIRFDQNAAVLINDAGEPVGTRVFGPVARELREKKFLKIVSLAPEVL*
>14_0903_13_30cm_Acidobacteria_4851_65_16
MIQMRSILDVADNSGARKIAVINPIGGSTGRYARLGDIVTASVKEATPEGTVKKGQVVKAVIVRTVKEQRRRDGSYIRFDRNAAVLINDNNEPIGTRVFGPVARELRERRFMKIISLAPEVL*
>14_0903_13_30cm_Acidobacteria_4908_55_5
MTVMMRSMLEVADNSGARKLQMILPLGGSTGLRAGLGDVVTASVKEAAPEGQVQKGKVVKAVIVRTRKEHRRRDGTYIRFDQNAAVLINDVGEPVGTRVFGPVARELREKRFLKIVSLAPEVL*
>14_0903_13_30cm_Acidobacteria_4932_58_16
MIQMRTWLTVADNSGARKLTCIMPVGGDAGLKAGLGDVITAAVKEATPESQVKKGSVVKAVVVRMRKERRRKDGTYIRFDDNAAVLINDAGEPVGTRVFGPVARELREKKFTKIVSLAPEVW*
>14_0903_13_30cm_Acidobacteria_4956_65_7
MSVKQQLTGTVVSDKMEKTVVVAVERKVRHGLYGKSQKKTSTFVAHNEGNEAKTGDTVAIAESRPLSRRKRWIVTRVVILDVADNSGARKISIINPIGGSTGRYARLGDIVTASVKEATPDGTVKKGQVVKAVIVRTTKEQRRRDGSYIRFDRNAAVLINDQNEPIGTRVFGPVARELRERRFMKIISLAPEVL*
>14_0903_13_30cm_Acidobacteria_4990_57_9
MAVMMRSMLEVADNSGARKLQMIMPLGGSTGLHAGLGDVITASVKEASPDGQVQKGKVVKAVIVRTRKEHRRRDGTYIRFDTNAAVLINDGGEPVGTRVFGPVARELREKKFLKIVSLAPEVL*
>14_0903_13_30cm_Acidobacteria_5024_67_6
MIQMRSILDVADNSGARKIAVINPIGGSTGRFARLGDIITASVKEATPESNVKKGQVVKAVIVRTVKEHRRKDGSYIRFDRNAAVLVNDQGEPIGTRVFGPVARELRERKFMKIISLAPEVL*
>14_0903_13_30cm_Acidobacteria_5060_64_8
MIQMRSILDVADNSGARKISIINPIGGSTGRYARLGDVVTASVKEATPESNVKKGQVVKAVIVRTVKEQRRRDGTYIRFDRNAAVLINDQGEPIGTRVFGPVARELRERKFMKIISLAPEVL*
>14_0903_13_30cm_Actinobacteria_4855_70_17
MIQQESRLRVADNTGARELLCIRVVGGHHRRYARVGDIIVGTVKTATPQGAVKKGEIVRAVVVRTKKPFGRNDGTTIAFDENAAVIIDQQRNPRGTRIFGPVARELREKNFMKIVSLAPEVL*
>14_0903_13_30cm_Actinobacteria_4882_65_7
MIQQESRLKVADNSGAREVLCIKVLGGTRRRYASIGDIFVASVKDAIPGAAVKKGDVVKCVVVRTKKERRRSDGSYIRFDENAAVLIKDDLTPRGTRIFGPVGRELRDKKFMRIISLAPEVI*
>14_0903_13_30cm_Actinobacteria_4884_69_8
MIQQETKLRVADNSGAREILCIRVKGGHHRRYASVGDVITATVKQAAPHGGVRKGEVVQAVIVRTKNQLGRPDGTYIAFDENAAVLIDPQRNPRGTRIFGPVARELRDRNFMKIVSLAPEVL*
>14_0903_13_30cm_Actinobacteria_4916_68_8
MIQQESRLRVADNTGARELLCIRVLGGSHRRYARVGDVIVATVKSATPQGSVKKGEVVRAVVVRTRKPYSRGDGTHIGFDENAAVLIDNQQNPRGTRIFGPVARELREKNFMKIVSLAPEVL*
>14_0903_13_30cm_Alphaproteobacteria_4799_66_28
MIQMQTNLDVADNSGARRVMCIKVLGGSKRKYATIGDVIVVSVKEAAPRGRVKKGEVMKAVVVRIRKDIKRPDGSVIRFDNNAAVLINPQMEPVGTRIFGPVPRELRAKNHMKIISLAPEVL*
>14_0903_13_30cm_Bacteria_4796_57_9
MIQMRTWLTVADNSGARKLMCILPVGGDAGLQAGLGDIVTASVKEATPESQVKEGKVVKCVIVRMRKEQRRKDGTYIRFDDNAAVLINDALEPIGTRVFGPVARELRDKEFTKIVSLAPEVW*
>14_0903_13_30cm_Bacteria_4803_58_14
MIGMRTILEVADNSGARRLQCILPRGGDLGLRAGLGDVVTASVKEAAPDSAIKKGKVVRCVIVRMRKETRRKDGTYIRFDSNAAVLISDTGDPVGTRVFGPVARELRDKRFMKIVSLAPEVI*
>14_0903_13_30cm_Bacteria_4804_57_9
MIQMRSWLTVADNSGARRLMCILPVGGDIGSRAGLGDIITAAVKEATPESPIKKGKVVRAVVVRTRKEHRRRDGTYIRFDDNAAVLINDANEPMGTRVFGPVARELREKKFAKIVSLAPEVW*
>14_0903_13_30cm_Bacteria_4805_60_6
MIGMRTILQVADNSGARRLSTILPVGGSLGLQAGLGDVVTAAVKEAAPDSQIPKGKVVKCVIVRMRKEQRRRDGTYIRFDENAAVLVNDAMEPLGTRVFGPVARELREKKFLKIVSLAPEVL*
>14_0903_13_30cm_Bacteria_4817_57_14
MAVMMRSMLEVADNSGARKLQMILPLGGSTGLNAGLGDVITASVKEAAPEGQVQKGKVVKAVIVRTRKEHRRRDGTYIRFDQNAAVLINEAGEPVGTRVFGPVARELREKRFLKIVSLAPEVI*
>14_0903_13_30cm_Bacteria_4823_55_8
MPVQMRTILEVADNSGAKRLACILPIGGSTGLKAGLGDIITASVKEASPDSNVKKGSVVKCVIVRTKKETRRKDGTYIRFDQNAAVLINDDHEPIGTRVFGPVARELRDKRFMKIVSLAPEVI*
>14_0903_13_30cm_Bacteria_4826_69_9
MVQAESILDVADNSGARKVLCIKVLGGTRRKYASIGDVIVVSVKEAIPNAKVKKGDVMKAVIVRTAKEVGRPDGSYIRFDNNSAVLIDNQREPIGTRIFGPVARELRAKKFMKIISLAPEVL*
>14_0903_13_30cm_Bacteria_4830_56_8
MVQMRSILEVADNSGAKRISMILPVGGHTGSRAGLGDVITAAVKEASPDGAVKKGQVVRAVVVRTRKETRRKDGTYIRFDQNAAVIIKPDNEPVGTRVFGPIARELRERRFMKIVSLAPEVI*
>14_0903_13_30cm_Bacteria_4831_56_5
MIQEETNLVVADNSGAKKVRCIRVLGGHDRRYAGVGDLIVVSVKSAIPGAAIKKGEMSRAVIVRTKKETRRKDGSYIRFDENAAVLLNPQGEPRGTRIFGPVARELRDKNYMKIISLAPEVL*
>14_0903_13_30cm_Bacteria_4832_68_9
MIQMRTILEVADNSGAKRISCIHTRGRSINFYGRIGDVITANVKEAIPEGNVKKGQVVKAVIVRMNKTQKRRDGTYIRFDQNAAVLINEAGEPIGTRIFGPVARELREKNFMKIVSLAPEVI*
>14_0903_13_30cm_Bacteria_4841_53_9
MIQMQTSLAVADNSGAKRVVMIMPIGGSTSKIARLGDKIKVTVKEASPDGTAKKGKVYNAVIVRTRKEIRRKDGTYIRFDENAAVLIKDDGTPVGTRVFGPVARELREKNFMKIVSLAPEVI*
>14_0903_13_30cm_Bacteria_4853_55_13
MTVMMRSMLEVADNSGARKLQMILPLGGATGLRAGLGDVVTASVKEAAPDGQTKKGTVVKAVIVRTRKEHRRRDGTYIRFDQNAAVLINDAGEPVGTRVFGPVARELREKKFLKIVSLAPEVL*
>14_0903_13_30cm_Bacteria_4866_66_9
MIQQETRLKVADNSGAKELLCIRVAGGHYRKYAYVGDIITATVKSAQPGGQVKKGEVVKAVVVRVNKEYKRPDGSLIRFDENAAVLLAQANNPRGTRIFGPVARELRERNFMKIISLAPEVL*
>14_0903_13_30cm_Bacteria_4871_58_6
MVQIRSRLDVADNTGARMATMIGVIGKATLYAGIGDVITANVKEASATGTVKKGEVVRAVLVRTRQPIKRDDGSLLRFDNNAIVIIDKDLNPRGTRIFGPVARELREKNFMKIVSLAPEVL*
>14_0903_13_30cm_Bacteria_4876_63_13
MIQSYSRLKVADNSGARQLMCIQVIGGSRRRYGTVGDIIVASVKQATPMGGVKKGEVVRAVVVRAAQPYRRKDGSYIRFDENAAVVLSDAFNPRGTRIFGPVARELRERNFMKIVSLAPEVV*
>14_0903_13_30cm_Bacteria_4899_71_7
MIQAESVLDVADNSGARKVLCIKVLGGTRRKYASIGDIIVVSVKEAIANAKVKKGDVMKAVIVRTAKEVGRNDGSYIRFDTNSAVLIDNAREPIGTRIFGPVARELRAKRFMKIISLAPEVL*
>14_0903_13_30cm_Bacteria_4903_55_12
MVQIRSRLDVADNSGARMATMIGVIGKQTRYAGIGDVITANVKEASATGTVKKGEVVRAVLVRTKQPIRRDDGSLLRFDNNAIVIIDKDLNPRGTRIFGPVARELRERNFMKIVSLAPEVL*
>14_0903_13_30cm_Bacteria_4917_66_8
MIMPQTRLRVADNTGARELMCIRVVAGGSKFEASIGDVIVASVKEATPGGSVKKGEVVKAVIVRQAKEYGRPDGSYIRFDDNAAVILQDKNNPKGTRIFGPVARELRERNYMKIISLAPEVL*
>14_0903_13_30cm_Bacteria_4927_68_6
MIQNYTRLRVADNTGAREIMCIRVYGGSRRRYAGIGDVIVATVKQAIPNSGVKKGITDQQNPRGTRIFGPVARELREKQFMKIISLAPEVL*
>14_0903_13_30cm_Bacteria_4942_54_11
MVQLRSRLDVADNSGARMATMISVIGKSTRFAGIGDVITANVKEASATGTVKKGEVVRAVLVRTKQPIRREDGSLLRFDNNAIVIIDKDLNPRGTRIFGPVARELRERNFMKIVSLAPEVL*
>14_0903_13_30cm_Bacteria_4946_69_16
MIQAESVLDVADNSGARKVLCIKVLGGTRRKYASIGDIIVVSVKEAIPNAKVKKGDVMKAVIVRTAKEIGRADGSYIRFDTNSAVLIDNAREPIGTRIFGPVARELRAKKFMKIISLAPEVL*
>14_0903_13_30cm_Bacteria_4968_56_13
MVQIRSRLDVADNSGARMATMIGVIGKSTRYAGIGDVITANVKEASATGTVKKGEVVRAVLVRTKQPIRREDGSLLRFDNNAIVIIDKDLNPRGTRIFGPVARELRERNFMKIVSLAPEVL*
>14_0903_13_30cm_Bacteria_4981_58_6
MLQIRSILDVADNSGAKRAAAIGVLHRPNKRYARVGDIIKAHIKEAAPDGTVKKGEVVDAVVVRTRKPIRRSDGSYLRFDSNAIVIIDKEQNPRGTRIFGPVARELRDKKFMKIISLAPEVI*
>14_0903_13_30cm_Bacteria_4982_55_14
MVQIRSRLDVADNTGARMATMIGVIGKQTRYAGIGDVITANVKEASPTGAVKKGEVVRAVLVRTKQPIRREDGSLLRFDNNAIVLIDKDLNPRGTRIFGPVARELRERNFMKIVSLAPEVL*
>14_0903_13_30cm_Bacteria_5177_56_11
MIQMRTWLTVADNSGARKLMCIMPIGGDVGLKAGLGDIITASVKEATPESAVKAGTVVKCVVVRMRKEARRKDGTYIRFDDNAAVLINEANEPVGTRVFGPVARELREKQFTKIVSLAPEVW*
>14_0903_13_30cm_Bacteria_5203_56_6
MIGKATLYAGIGDVITANVKEASATGTVKKGEVVRAVLVRTRQPIRREDGSLLRFDNNAIVIIDKDLNPRGTRIFGPVARELRDRNFMKIVSLAPEVL*
>14_0903_13_30cm_Betaproteobacteria_4811_62_7
MIQMQTMLEVADNTGARQVMCIKVLGGSKRRYAHIGDVIKVTVKDAAPRGRVKKGEIYNAVVVRTRQGVRRDDGAKIKFDTNAAVLLNPKLEPIGTRIFGPVTRELRTERFMKIVSLAPEVL*
>14_0903_13_30cm_Betaproteobacteria_4861_65_15
MIQMQTMLEVADNTGARQVMCIKVLGGSKRRYAHIGDVIKVSIKDAAPRGRVKKGEIYHAVVVRTRQGVRRDDGAKVKFDTNAAVLLTPKMEPIGTRIFGPVTRELRTERFMKIVSLAPEVL*
>14_0903_13_30cm_Betaproteobacteria_4874_67_16
MIQMESVLDVADNTGARAVQCIKVLGGSKRRYASIGDIIKVSVKDAAPRGRVKKGEIYDAVVVRTRKGVRRADGSLIRFDRNAAVLLTPKMEPIGTRIFGPVTRELRTEQFMKIVSLAPEVL*
>14_0903_13_30cm_Betaproteobacteria_4912_61_9
MIQMQTMLEVADNTGARRVMCIKVLVKDAAPRGRVKKGEIYSAVVVRTRHGVRRDDGARVKFDTNAAVLLTPKLEPIGTRIFGPVTRELRNERFMKIVSLAPEVL*
>14_0903_13_30cm_Betaproteobacteria_5017_62_15
MIQMQTVLDVADNTGARSVMCIKVLGGSKRRYAHIGDVIKVSVKDAAPRGRVKKGEIYSAVVVRTRAGVRRDDGSLVRFDTNAAVLLSPKLEPIGTRIFGPVTRELRTERFMKIVSLAPEVL*
>14_0903_13_30cm_Deltaproteobacteria_5016_55_6
MIQMRTTLDVADNSGARRVQCIKVLGGSKRKYASIGDIIVVSVKEAIPNGKVKKGEVMKAVVVRTAKELGRPDGTYIRFDNNSAVLIDNQKEPIGTRIFGPVARELRAKKFMKIISLAPEVL*
>14_0903_13_30cm_Gemmatimonadetes_4828_69_21
MIQQESIVRIADNSGARTALVIRVLGGSKRRYGGLGDIVVVTIKSAIPTGQIKKGEVARAVIVRTAKETKRKDGSYIRFDENAAVLITDQGEPRATRIFGPVGRELREKRFMKIVSLAPEVI*
>14_0903_13_30cm_Gemmatimonadetes_4837_61_12
MIQQESVVKVADNSGAKTALVIRVLGGTRRRYASLGDVVIVTVKNALPNGTVKKSDIARAVVVRTAKETRRKDGSYIRFDENAVVIINEQGEPRATRIFGPVARELRDKKYMKIVSLAPEVI*
>14_0903_13_30cm_Gemmatimonadetes_4945_69_32
MVQQESILKIADNSGARRALVIRVLGGSKRRYAGLGDIVVVTIKDAIPTGQIKKGEVVKAVIVRTAKETKRKDGSYIRFDENAAVLITDQGEPRATRIFGPVGRELRDKRFMKIVSLAPEVI*
>14_0903_13_30cm_Nitrospirae_4802_57_10
MIQSYTYMDVADNSGAKQAMCFHVLGGTRRRYASLGDIVVVAVKEAIPAATVKKGDVSRAVVVRTTKEVRREDGSYIKFDRNACVLINKDGDPVGTRIFGPIARELRWKKFMKIISLAPEVL*
>14_0903_13_30cm_Nitrospirae_4810_58_12
MIQIYSMLDVADNSGAKKVMCFHVFGGTKRRYGSLGDVVMVAIKEAIPHATVKKGEISKAVIVRTAKGVRREDGSYIKFDRNAVVLINAQGEPVGTRIFGPVARELRWKKYMKIISLAPEVL*
>14_0903_13_30cm_Proteobacteria_5023_70_7
MIQMTSVLDVADNSGAKKVFCIKVLGGTRRRYATIGDVIIVSIREAIPGAKVKKGEVARAVIVRTKRELARADGSYIKFDGNSAVLINKENEPIGTRIFGPVARELRAKRFMKIISLAPEVL*
>14_0903_13_30cm_RBG_16_RIF_WS3X_71_46_curated_4845_70_10
MIQLRTMVTVADNSGAKRAQCIKVLGGHHKRYGRLGDIVVVSIKDAIPGAAVKKGDVAKAVVVRAVKEGRRKDGSYIRFDENAVVLINDDKEPRGTRIFGPVARELREKAFMKIISLAPEVI*
>14_0903_13_30cm_RBG_16_RIF_WS3X_71_46_curated_5059_69_5
MIQLRTMVTVADNSGAKRAQCIKVLGGHHKRYGRLGDIVVVAIKDAIPGAGVKKGDVAKAVVVRAVKEGRRKDGSYIRFDENAVVLINDDKEPRGTRIFGPVARELREKAFMKIISLAPEVI*
>14_0903_13_30cm_Rhizobiales_4873_60_7
MIQQETNLDVADNSGAKRVQCIKVLGGSKRKYAYVGDVIVVSVKDAIPRGRVKKGNVMKAIVVRTAKDIRRADGSVIRFDRNAAVLINAQGEPVGTRIFGPVPRELRAKNQMKIISLAPEVL*
>14_0903_13_30cm_Verrucomicrobia_4807_59_6
MLQIRSILDVADNTGAKRAAAIGVIGRNQRYARVGDVIKAHIKEAAPDGTVKKGDVVDAVVVRTRKPIRRSDGSYLRFDTNAIVIIDKENNPRGTRIFGPVARELRDRKFMKIISLAPEVI*
>14_0903_13_30cm_unknown_4933_52_11
MPAPIPVGSRMTCADNTGAKELKLINVRGYHGRLRRVPAACVGDMVMITVMKGSPSLRKQVFPAVVVRQARAIRRPDGTRLSLEDNAAVIMTPEGELKGTEIRGPVAKEAAERWPRVANLASTVI*
>14_0903_13_30cm_unknown_4948_52_13
MIEYRPKVARGLPVGSRMTCADNTGAKELKLINVRGYHGRLRRVPAACVGDMVMITVMKGSPTLRKQVFPAVVVRQARAIRRPDGTRLSFEDNAAVIMTPEGELKGTEIRGPVAKEAAERWPRVANLASTVI*
>14_0903_13_40cm_Alphaproteobacteria_1359_63_7
MIQMQTNLDVADNSGARRVMCIKVLGGSKRKYATIGDVIVVSVKEAIPRGRVKKGEVMKAVVVRISKDIKRPDGSIIRFDRNAAVLINPQMEPVGTRIFGPVPRELRAKNHMKIISLAPEVL*
>14_0903_13_40cm_Bacteria_1351_69_7
MIQQESIVKIADNSGARSALVIRVLGGSKRRYGGLGDIVVVTIKDAIPTGQIKKGEVARAVIVRTAKETRRRDGSYIRFDENAAVLITEQGEPRATRIFGPVGRELREKKFMKIVSLAPEVI*
>14_0903_13_40cm_Bacteria_1360_58_7
MIQMRTWLTVADNSGARKLTCIMPVGGDAGLQAGLGDVITAAVKEATPESQVKKGTVVKAVVVRMRKERRRKDGTYIRFDDNAAVLINDAGEPVGTRVFGPVARELREKKFTKIVSLAPEVW*
>14_0903_13_40cm_Bacteria_1363_54_7
MVQLRSRLDVADNSGARMATMIGVIGKSTRYAGIGDVITANVKEASATGTVKKGEVVRAVLVRTKQPIRRDDGSLLRFDNNAIVIIDKDLNPRGTRIFGPVARELRERNFMKIVSLAPEVL*
>14_0903_13_40cm_Bacteria_1368_63_9
MIQSYSRLKVADNSGARQLMCIQVIGGSRRRYGTVGDIIVASVKQATPMGGVKKGEVVRAVVVRAAQPYRRNDGSYIRFDENAAVVLSDAFNPRGTRIFGPVARELRERNFMKIVSLAPEVV*
>14_0903_13_40cm_Bacteria_1396_70_5
MIRPYTRVRCADNTGARELSVIRVLRSSTGTTAEIGDVFIAAVKNAIPNSGVKKGEVVRAVVVRQTKEYRRNDGSYIRFDDNAAVLLNPQGQPRGTRIFGPVARELRERNFMKIVSLAPEVL*
>14_0903_13_40cm_Bacteria_1416_54_6
MTVMMRSMLEVADNSGARKLQMILPLGGATGLRAGLGAVVTASVKEAAPDGQTKKGTVVKAVIVRTRKEHRRRDGTYIRFDQNAAVLINDAGEPVGTRVFGPVARELREKKFLKIVSLAPEVL*
>14_0903_13_40cm_Euryarchaeota_1366_64_11
MKGLPGRQTRGLPKGARLECIDNTGAKIVEIIEVMKYRGVRNRISSAGIADLLVVTVKKGTPATRKQIMNAVIVRQRRPFRRPEGMMVQFEDNACVIVTPEGEVKGSDIKGPVAREAAERWPRVAATASMIV*
>14_0903_13_40cm_Euryarchaeota_1386_65_10
MKGLPGRQMRGLPKGARLECIDNTGAKIVEIIEVMKYRGVRNRLASAGIADLLVVAVKKGTPETRKQVMNAVVVRQRRPFRRPEGMMVQFEDNACVIVTPEGEVKGSDIKGPVAREAAERWPRVAATASMIV*
>14_0903_13_40cm_Euryarchaeota_1413_65_11
MKGLPGRQTRGLPKGARLECIDNTGAKIVEIIEVMKYRGVRNRISSAGIADLLVVSVKKGTPETRKQVMNAVVVRQRRPFRRPEGMMVQFEDNACVIVTPEGEVKGSDIKGPVAREAAERWPRVAATASMIV*
>14_0903_13_40cm_Euryarchaeota_1427_64_8
MKGLPGRQTRGLPKGARLDCIDNTGAKIVEIIEVMKYRGVRNRISSAGIADLLVVTVKKGTPETRKQVMNAVVVRQRRPFRRPEGMMVQFEDNACVIVTPEGEVKGSDIKGPVAREAAERWPRVAATASMIV*
>14_0903_13_40cm_Thaumarchaeota_1398_38_5
MAATKSRAVSAKGVQEFRPYVTRPLPLGAQVVCADNSGAKVLEIVMVQKTKTRVSRYPSAAVGDFVNVVVKKGPGELRGQIFGAVIIRQKYPVRRLSGVRITFEDNAAVLVTPEGEIKGTEIKGPVAAEASEKWPRIANLASMVV*
>14_0903_13_40cm_Verrucomicrobia_1369_56_11
MVQLRSRLDVADNTGARMATMIGVIGKSTLYAGIGDVITANVKEASATGTVKKGEVVRAVLVRTKQPIRREDGSLLRFDNNAIVIIDKDLNPRGTRIFGPVARELRERNFMKIVSLAPEVL*
>14_0903_16_20cm_Acidobacteriales_5411_55_10
MAVMMRSMLEVADNSGARKLQMILPLGGSTGLRAGLGDVVTASVKEAAPDGQVQKGKVVKAVIVRTRKEYRRRDGTYIRFDQNAAVLINETGEPVGTRVFGPVARELREKKFLKIVSLAPEVL*
>14_0903_16_20cm_Actinobacteria_5406_68_7
MIQNETRLRVADNSGAREILVIRVKGGSRRRYAGIGDVVTATVKQATPQGSVRKGEVVTAVVVRTKKSYGRNDGTYIAFDENAAVLIDNQNNPRGTRIFGPVGRELRERNFMKIISLAPEVL*
>14_0903_16_20cm_Bradyrhizobium_5408_60_11
MIQMQTNLDVADNSGARRVMCIKVLGGSKRRYATVGDTIVVSIKEAIPRGKVKKGDVMKAVVVRVRKDIRRADGSVIRFDRNAAVLINNQSEPVGTRIFGPVPRELRARNHMKIISLAPEVL*
>14_0903_16_20cm_Conexibacter_woesei_5407_74_7
MIQNETRLRVADNTGAREILCIRVRGGSRRRYAGVGDVIVATVKQANPQGSVKKGEVVNAVVVRTRKEFGRDDGTYIAFDENAAVLIDAQNNPRGTRIFGPVARELRDRNFMKIVSLAPEVL*
>14_0903_16_20cm_Ktedonobacter_racemifer_5439_53_10
MIQPQTRLKVADNTGAKEIMCIRVMSGSAKRYAQVGDIIKATVKQAAPNGQIKKGEVVNAVVVRVAKEYGRRDGSHIRFDENAAVIIAAGNNPRGTRIFGPVARELRERNFMKIISLAPEVL*
>14_0903_16_20cm_Proteobacteria_5401_68_9
MIQLRTMLNAADNSGARTLMCIKVLGGTRRRYATVGDVIKVSVKDAIPRGKVKKGEVYDAVVVRTTRGVRRPDGSLIRFDGNAAVLLTNKLEPIGTRIFGPVTRELRNQQFMKIISLAPEVL*
>14_0903_16_20cm_Proteobacteria_5405_67_12
MIQMRTMLNAADNSGARTLMCIKVLGGTRRRYANVGDVIKVSVKDAIPRGKVKKGEVYDAVVVRTTRGVRRPDGSLIRFDGNAAVLLTNKLEPIGTRIFGPVTRELRNQQFMKIISLAPEVL*
>14_0903_16_30cm_Bacteria_5517_69_12
MQQETILKIADNSGARSALVIRVLGGSKRRYGGLGDIVVVTIKDAIPTGQIKKGEVAKAVIVRTAKETRRKDGSYIRFDENAAVLITDQGEPRATRIFGPVGRELREKRFMKIVSLAPEVI*
>14_0903_16_30cm_Bacteria_5518_68_8
MIRPYTRVRCADNSGARELSVIRVLHSSSGTTAEIGDVFVAAVKNAIPNSGVKKGEVVRAVVVRQTKEYRRNDGSFIRFDDNAAVLLNPQGQPRGTRIFGPVARELRERNFMKIVSLAPEVL*
>14_0903_16_30cm_Bacteria_5521_66_8
MVQQETRLKVADNSGAKELLVIRVAGGHYRKYAYVGDIITATVKSAQPGGQVKKGEVVKAVVVRVNKEYKRPDGSLIRFDENAAVLLATANNPRGTRIFGPVARELRERNFMKIISLAPEVL*
>14_0903_16_30cm_Bacteria_5547_55_9
MVQLRSRLDVADNSGARMATMISVIGKSTRYAGIGDVITANVKEASANGTVKKGEVVRAVLVRTKQPIRREDGSLLRFDNNAIVIIDKDLNPRGTRIFGPVARELRERNFMKIVSLAPEVL*
>14_0903_16_30cm_Bacteria_5561_55_9
MVQIRSRLDVADNTGARMATMIGVIGKHTRYARIGDVITANVKEASATGTVKKGEVVRAVLVRTRQPIHREDGSLLRFDNNAIVIIDKDLNPRGTRIFGPVARELRERNFMKIVSLAPEVL*
>14_0903_16_30cm_Betaproteobacteria_5545_66_11
MIQMESILDVADNTGARAVICIKVLGGSKRRYASIGDVIKVSVKDAAPRGRVKKGEIYHAVVVRTARGVRRSDGSLIRFDRNAAVLLTPKMEPIGTRIFGPVTRELRTERFMKIVSLAPEVL*
>14_0903_16_30cm_Rokubacteria_5524_69_12
MLDVADNSGAKRVQCIRVMGGSNKRYASLGDTVIVAVKEAAPDGTVKKGEVARAVVVRTVKEVRRKDGSYIRFDRNAVVLLKPDENPVGTRIFGPVARELRERQFAKIISLAPEVI*
>14_0903_16_30cm_Rokubacteria_5554_70_10
MIQPRSMLDVADNSGARKVQCIRVMGGSNKRYASLGDTVIVAIKEATPDGTVKKGEVARAVVVRTVKEVRRKDGSYIRFDRNAVVLIKADENPVGTRIFGPVARELRERQFTKIISLAPEVI*
>14_0903_16_30cm_Verrucomicrobia_5531_55_9
MVQLRSRLEVADNTGARMATMIGVIGKATLYAGIGDVITANVKEASATGTVKKGEVVRAVLVRTRQPIRRDDGSFLRFDNNAIVIIDKDLNPRGTRIFGPVARELRERNFMKIVSLAPEVL*
>14_0903_16_40cm_Bacteria_5660_68_9
MIQMRTILEVADNSGAKRISCIHTRGRSINFYGRIGDVITANVKEAIPEGNVKKGQVVKAVIVRMNKTQKRKDGTYIRFDQNAAVLINEAGEPIGTRIFGPVARELRDKNFMKIVSLAPEVI*
>14_0903_16_40cm_Bacteria_5672_60_9
MIGMRTILQVADNSGARRLACILPVGGSLGLQAGLGDVVTASVKEAAPDSQIPKGKVVKCVIVRMRKEHRRRDGTYIRFDENAAVLINDTGEPVGTRVFGPVARELREKKFLKIVSLAPEVV*
>14_0903_16_40cm_Bacteria_5699_54_17
MVQLRSRLDVADNSGARMATMIGVIGKATRYAGIGDVITANVKEASATGTVKKGEVVRAVLVRTKQPIRREDGSLLRFDNNAIVIIDKDLNPRGTRIFGPVARELRERNFMKIVSLAPEVL*
>14_0903_16_40cm_Bacteria_5703_63_9
MIQSYSRLKVADNSGARQLMCIQVIGGSRRRYGTVGDIIVASVKQATPMGGVKKGEVVRAVVVRAAQPYRRKDGSYIRFDENAAVVLSDAFNPRGTRIFGPVARELRERNFMKIVSLAPEVV*
>14_0903_16_40cm_Bacteria_5729_55_13
MLQVRSILDVADNSGAKRAAAIGVIGRNQRYARVGDIIKAHIKEAAPDGTVKKGEVVDAVVVRTRKPIRRSDGSYLRFDTNAIVIIDKENNPRGTRIFGPVARELRDKKFMKIISLAPEVI*
>14_0903_16_40cm_Bacteria_5767_56_23
MPVQMRSILEVADNSGAKRLACILPIGGSTGLKAGLGDIITASVKEASPDSNVKKGSVVKCVIVRTKKETRRKDGTYIRFDQNAAVLINDDHEPIGTRVFGPVARELRDKKFMKIVSLAPEVI*
>14_0903_16_40cm_Bacteria_5789_68_8
MIRPYTRLRVADNSGAREISVIRVLGSSTGSDAEIGDVLIATVKNALPNQGVKKGEVVRAVVVRQTKEYRRSDGSYIRFDDNAAVLLNPQNQPRGTRVFGPVARELRDKNFMKIVSLAPEVL*
>14_0903_16_40cm_Deltaproteobacteria_5808_68_7
MIQTTTVLDVADNSGAKKVACIKVLGGTKRRYATIGDVIVVSIKEAVVNSKVKKGEVARAVIVRTKREVKRPDGSYIKFDNNSAVMVSKDGEPIGTRIFGPVARELRGRKFMKIISLAPEVL*
>14_0903_16_40cm_Gemmatimonadetes_5663_66_11
MVQQESQVKIADNSGARRALVIRVLGGSKRRYAGLGDVVVVTIKDAIPTGQVKKGEVVKAVIVRTAKETKRKDGSYIRFDENAAVLINDEGEPRATRIFGPVGRELREKKFMKIVSLAPEVI*
>14_0903_16_40cm_Gemmatimonadetes_5723_70_7
MIQQESIVRIADNSGARTALVIRVLGGSKRRYGGLGDIVVVTIKSAIPTGQIKKGEVARAVIVRTAKETKRKDGSYIRFDENAAVLITDQGEPRATRIFGPVGRELREKRFMKIVSLAPEVI*
>14_0903_16_40cm_Proteobacteria_5707_69_7
MIQLRTMLNAADNSGARTLMCIKVLGGTRRRYATVGDVIKVSVKDAIPRGKVKKGEVYDAVVVRTRRGVRRPDGSLIRFDGNAAVLLTNKLEPIGTRIFGPVTRELRNQQFMKIISLAPEVL*
>14_0903_16_40cm_Rokubacteria_5695_68_10
MIQPRSMLDVADNSGAKKVQCIRVMGGANKRYASLGDTVIVAIKEAAPDGTVKKGEVARAVVVRTVKEVRRRDGSYIRFDRNAVVLIKPDENPVGTRIFGPVARELRERQFTKIISLAPEVI*
>14_0903_16_40cm_Thaumarchaeota_5674_38_9
MAATKSRAVSAKGVQEFRPYVTRPLPLGAQVVCADNTGAKILEIVMVQKTKTRVSRYPSAAVGDFVNVVVKKGPGELRGQIFGAVIIRQKYPVRRLSGIRITFEDNAAVLVTPEGEIKGTEIKGPVAVEASEKWPRIANLASMVV*
>14_0903_16_40cm_unknown_5768_52_12
MPAPKTRAVSARGMIEYRPKVARGLPVGSRMTCADNTGAKELKLINVRGYHGRLRRVPAACVGDMVMITVMKGSPSLRKQVFPAVVVRQARAIRRPDGTRLSFEDNAAVIMTPEGELKGTEIRGPVAKEAAERWPRVANLASTVI*
>14_0919_02_20cm_Acidobacteria_5905_58_8
MIQMRTWLTVADNSGARKLTCIMPVGGDAGLQAGLGDVITAAVKEATPESQVKKGTVVKAVVVRMRKERRRKDGTYIRFDDNAAVLINDAGEPVGTRVFGPVARELREKKFTKIVSLAPEVW*
>14_0919_02_20cm_Alphaproteobacteria_5897_63_7
MIQMQTNLDVADNSGARRVMCIKVLGGSKRKYATIGDVIVVSVKEAIPRGRVKKGEVMKAVVVRISKDIKRPDGSIIRFDRNAAVLINPQMEPVGTRIFGPVPRELRAKNHMKIISLAPEVL*
>14_0919_02_20cm_Bacteria_5904_68_7
MLDVADNSGAKKVQCIRVMGGANKRYASLGDTVIVAVKEAAPDGTVKKGEVARAVVVRTVKEVRRKDGSYIRFDRNAVVLIKPDENPVGTRIFGPVARELRERQFTKIISLAPEVI*
>14_0919_02_20cm_Bacteria_5930_55_12
MVQIRSRLDVADNSGARMATMIGVIGKQTRYAGIGDVITANVKEASATGTVKKGEVVRAVLVRTRQPIRREDGSLLRFDNNAIVIIDKDLNPRGTRIFGPVARELRDRNFMKIVSLAPEVL*
>14_0919_02_20cm_Betaproteobacteria_5881_65_14
MIQMQTVLDVADNTGARAVMCIKVLGGSKRRYASIGDVIRVSVKDAAPRGRVKKGEIYHAVVVRTAFGVRRADGSRIRFDSNAAVLLTPKLEPIGTRIFGPVTRELRSERFMKIVSLAPEVL*
>14_0919_02_20cm_Gemmatimonadetes_10567_69_17
MVQQESILKIADNSGARRALVIRVLGGSKRRYAGLGDIVVVTIKDAIPTGQIKKGEVVKAVIVRTAKETKRKDGSYIRFDENAAVLITDQGEPRATRIFGPVGRELRDKRFMKIVSLAPEVI*
>14_0919_02_20cm_Proteobacteria_5895_67_15
MIQMRTMLNAADNSGARTLMCIKVLGGTRRRYANVGDVIKVSVKDAIPRGKVKKGEVYDAVVVRTTRGVRRPDGSLIRFDGNAAVLLTNKLEPIGTRIFGPVTRELRNQQFMKIISLAPEVL*
>14_0919_02_20cm_Rokubacteria_5893_69_7
MIQPRSMLDVADNSGARKVQCIRVMGGANKRYASLGDTVIVAIKEASPDGTVKKGEVARAVVVRTVKEVRRKDGSYIRFDRNAVVLIKADENPVGTRIFGPVARELRERQFTKIISLAPEVI*
>14_0919_02_20cm_Rokubacteria_5917_70_9
MLDVADNSGAKRVQCIRVMGGSNKRYASLGDTVIVAVKEAAPDGTVKKGEVARAVVVRTVKEVRRKDGSYIRFDRNAVVLIKPDENPVGTRIFGPVARELRERQFTKIISLAPEVI*
>14_0919_05_20cm_Acidobacteria_1516_65_6
MIQMRSILDVADNSGARKIAVINPIGGSTGRYARLGDIVTASVKEATPESNVKKGQVVKSTATPPCSSTIRASRLARACSARSRASCASAGS*
>14_0919_05_20cm_Actinobacteria_1528_70_7
MIQQESRLRVADNSGAKEVLCIKVLGGSKRRYASIGDMFVATVKDAIPGAAVKKGEVVKCVVVRTKKEKRRPDGSYIRFDENAAVLVNETQQPRGTRIFGPVGRELRDKRFMRIVSLAPEVL*
>14_0919_09_20cm_Acidobacteria_1647_57_9
MIQMRTWLTVADNSGARKLMCILPIGGDAGLRAGLGDVVTASVKEATPESQIKEGKVVKCVIVRMRKEQRRKDGTYIRFDDNAAVLINDALEPIGTRVFGPVARELREKKFTKIVSLAPEVW*
>14_0919_09_20cm_Actinobacteria_1656_69_7
MIQQESRLRVVDNTGARVLLCIRVKGGAHRRYARVGDIIVGTVKQAAPQGVVKKGEVVQAVVVRTKKPFGRDDGTTIAFDENAAVIIDNQRNPRGTRIFGPVARELREKNFMKIVSLAPEVL*
>14_0919_09_20cm_Actinobacteria_1709_68_9
MIQQESRLRVADNTGAREILCIRVKGGSKRRYARVGDVITATVKTATPQGAIKKGEVVQAVVVRTRKPYGRDDGTSIAFDENAAVIIDNANNPRGTRIFGPVARELRERNFMKIVSLAPEVL*
>14_0919_09_20cm_Bacteria_1653_55_12
MVQIRSRLDVADNTGARMATMIGVIGKATLYARIGDVITANVKEASATGTVKKGEVVRAVIVRTKQPVKRDDGSLLRFDNNAIVIIDKDLNPRGTRIFGPVARELREKNFMKIVSLAPEVL*
>14_0919_09_20cm_Bacteria_1660_55_7
MVQIRSRLDVADNTGARMATMIGVIGKATLYARIGDVITANVKEASATGTVKKGEVVRAVIVRTKQPVKRDDGSLLRFDNNAIVIIDKDLNPRGTRIFGPVARELREKNFMKIVSLAPEVL*
>14_0919_09_20cm_Bacteria_1670_60_14
MAIQMQTSLDVADNSGARRVEMIMGIGGSTGRTASLGDRVKVTVKEAAPDGAVKKGTVQNAVIVRTRKEVRRKDGTYIRFDQNACVLIKPDDTPIGTRVFGPVARELRDRNFMKIVSLAPEVI*
>14_0919_09_20cm_Bacteria_1671_55_7
MVQLRSRLDVADNTGARMATMIGVIGKATLYAGIGDVITANVKEASATGTVKKGEVVRAVLVRTRQPIRRDDGSYLRFDNNAIVIIDKDLNPRGTRIFGPVARELRERNFMKIVSLAPEVL*
>14_0919_09_20cm_Bacteria_1673_55_10
MVQIRSRLDVADNTGARMATMIGVIGKATLYARIGDVITANVKEASATGTVKKGEVVRAVIVRTKQPVKRDDGSLLRFDNNAIVIIDKDLNPRGTRIFGPVARELREKNFMKIVSLAPEVL*
>14_0919_09_20cm_Bradyrhizobium_1652_62_11
MIQMQTNLDVADNSGARRVMCIKVLGGSKRRYATVGDVIVVSIKEA
>14_0919_09_20cm_Sphingomonadales_1655_67_6
MIQMQSNLEVADNSGAKRVQCIKVLGGSKRRFAGVGDVIVVSVKEAAPRGRVKKGDVHKAVIVRTAKDIHRPDGSTIRFDSNAAVLVNNNAEPIGTRIFGPVVRELRAKKHMKIISLAPEVL*
>14_0919_12_20cm_Acidobacteria_1789_58_8
MAVMMRTMLEVADNSGARKLQMILPLGGSTGLRAGLGDVITASVKEAAPDGQVQKGKVVKAVIVRTRKEHRRRDGTYIRFDQNAAVLINETGEPVGTRVFGPVARELREKKFLKIVSLAPEVL*
>14_0919_12_20cm_Bacteria_1758_59_7
MLQVRSILDVADNTGAKRAAAIGVIGRNQRYARVGDIIKAHIKEAAPDGTVKKGEVVDAVVVRTRKPIRRSDGSYLRFDTNAIVIIDKENNPRGTRIFGPVARELRDRKFMKIISLAPEVI*
>14_0919_12_20cm_Bacteria_1773_55_7
MVQLRSRLDVADNSGARMATMIGVIGKSTRYAGIGDVITANVKEASANGTVKKGEVVRAVLVRTKQPIRRDDGSLLRFDNNAIVIIDKDLNPRGTRIFGPVARELRERNFMKIVSLAPEVL*
>14_0919_12_20cm_Bacteria_1787_55_6
MVQLRSRLDVADNSGARMATMISVIGKSTRYAGIGDVITANVKEASANGTVKKGEVVRAVLVRTKQPIRREDGSLLRFDNNAIVIIDKDLNPRGTRIFGPVARELRERNFMKIVSLAPEVL*
>14_0919_12_20cm_Ktedonobacter_racemifer_1829_53_9
MIQPQTRLKVADNTGAKEIMCIRVLSGSAKRYAEVGDVIKATVKQATPNGQVKKGEVVNAVVVRVSKEYARPDGSHIRFDENAAVIIAAGNNPRGTRIFGPVARELRERNFMKIISLAPEVL*
>14_0927_02_20cm_Bacteria_1922_67_12
MIRPYTRVRCADNTGARELSVIRVLASSTGTTAEIGDVFIAAVKNAIPNSGVKKGEVVRAVVVRQTKEYRRTDGSMIRFDDNAAVLLNPQNQPRGTRIFGPVARELRERNFMKIVSLAPEVL*
>14_0927_02_20cm_Betaproteobacteria_1910_66_14
MIQMESILDVADNTGARAVICIKVLGGSKRRYASIGDVIKVSVKDAAPRGRVKKGEIYHAVVVRTARGVRRSDGSLIRFDRNAAVLLTPKMEPIGTRIFGPVTRELRTERFMKIVSLAPEVL*
>14_0927_02_20cm_Bradyrhizobium_1950_62_7
MIQMQTNLDVADNSGARRVQCIKVLGGSKRKTATIGDVIIVSVKEAIPRGRVKKGDVHRAVIVRTAKEIRRTDGSAIRFDRNAAVLITNQNEPIGTRIFGPVTRELRARRFMKIVSLAPEVL*
>14_0927_02_20cm_Deltaproteobacteria_1930_68_11
MIQMQTVLDVADNSGAKKVACIKVLGGTKRRYASIGDVIVVSVKEAVVNSKVKKGEVARAVIVRTKRELKRPDGSYIKFDTNSAVMVSKDGEPIGTRIFGPVARELRAKKFMKIISLAPEVL*
>14_0927_02_20cm_Gemmatimonadetes_1934_69_10
MVQQESILKIADNSGARRALVIRVLGGSKRRYAGLGDIVVVTIKDAIPTGQIKKGEVVKAVIVRTAKETKRKDGSYIRFDENAAVLITDQGEPRATRIFGPVGRELRDKRFMKIVSLAPEVI*
>14_0927_02_20cm_Proteobacteria_1912_67_13
MIQMRTMLNAADNSGARTLMCIKVLGGTRRRYANVGDVIKVSVKDAIPRGKVKKGEVYDAVVVRTTRGVRRPDGSLIRFDGNAAVLLTNKLEPIGTRIFGPVTRELRNQQFMKIISLAPEVL*
>14_0927_02_40cm_Bacteria_2065_55_7
MVQIRSRLDVADNTGARMATMIGVIGKHTRYARIGDVITANVKEASATGPVKKGEVVRAVLVRTRQPIHREDGSLLRFDNNAIVIIDKDLNPRGTRIFGPVARELRERNFMKIVSLAPEVL*
>14_0927_02_40cm_Betaproteobacteria_2090_64_10
MIQMQTVLDVADNTGARAVMCIKVLGGSKRRYANIGDVIRVSIKDAAPRGRVKKGEIYHAVVVRTAQGVRRADGSRIRFDSNAAVLLTPKMEPIGTRIFGPVTRELRSERFMKIVSLAPEVL*
>14_0927_05_20cm_Acidobacteria_2153_57_9
MIQMRTWLTVADNSGARKLTCIMPVGGDAGLQAGLGDVVTAAVKEATPESQIKKGSVVKAVVVRMRKERRRKDGTYIRFDDNAAVLINDAGEPIGTRVFGPVARELREKKFTKIVSLAPEVW*
>14_0927_05_20cm_Alphaproteobacteria_2149_63_9
MIQMQTNLDVADNSGARRVMCIKVLGGSKRKYATIGDVIVVSVKEAIPRGRVKKGEVMKAVVVRISKDIKRPDGSIIRFDRNAAVLINPQMEPVGTRIFGPVPRELRAKNHMKIISLAPEVL*
>14_0927_05_20cm_Bacteria_2170_55_9
MVQLRSRLDVADNSGARMATMIGVIGKQTRYAGIGDVITANVKEASATGTVKKGEVVRAVLVRTKQPIRREDGSVLRFDNNAIVIIDKDLNPRGTRIFGPVARELRERNFMKIVSLAPEVL*
>14_0927_05_20cm_Bacteria_2171_66_7
MVQQETRLKVADNSGAKELLVIRVAGGHYRKYAYVGDIITATVKSAQPGGQVKKGEVVKAVVVRVNKEYKRPDGSLIRFDENAAVLLATANNPRGTRIFGPVARELRERNFMKIISLAPEVL*
>14_0927_05_20cm_Bacteria_2183_67_7
MIQQETRLRVADNSGAKEILCIRVAGGHYRRYASVGDIITATVKSAQPGGQVKKGEVVKAVVVRVNKEYRRPDGSLIRFDENAAVLLATANNPRGTRIFGPVARELRERNFMKIISLAPEVL*
>14_0927_05_20cm_Euryarchaeota_2162_65_6
MKGLPGRQMRGLPKGARLDCIDNTGAKIVEIIEVMKYRGVRNRLASAGIADLLVVAVKKGTPETRKQVMNAVVVRQRRPFRRPEGMMVQFEDNACVIVTPEGEVKGSDIKGPVAREAAERWPRVAATASMIV*
>14_0927_05_20cm_Gemmatimonadetes_2145_69_13
MVQQESILKIADNSGARRALVIRVLGGSKRRYAGLGDIVVVTIKDAIPTGQIKKGEVVKAVIVRTAKETKRKDGSYIRFDENAAVLITDQGEPRATRIFGPVGRELREKRFMKIVSLAPEVI*
>14_0927_05_20cm_Ktedonobacter_racemifer_2220_52_8
MIQPQTRLKVADNTGAKEIMCIRVLSGSAKRYAEVGDVIKATVKQATPNGQVKKGEVVNAVVVRVSKEYARPDGSHIRFDENAAVIIAAGNNPRGTRIFGPVARELRERNFMKIISLAPEVL*
>14_0927_05_40cm_Armatimonadetes_2321_65_11
MIQTYTRLKVADNTGARQLMVIRVMGGSTRRYATVGDVVVCSVKQATPNSPVKKGEVVRAVVVRTARPMRRTDGSYIRFDDNAGVILTDQFNPRGTRIFGPVARELREKQFMKIISLAPEVL*
>14_0927_05_40cm_Bacteria_2305_68_11
MVQQETRVKVADNSGAKELLVIRVAGGHYRKYAYVGDIITATVKSAQPGGQVKKGEVVKAVVVRVNKEYKRPDGSLIRFDENAAVLLAAANNPRGTRIFGPVARELRERNFMKIISLAPEVL*
>14_0927_05_40cm_Bacteria_2310_66_7
MVQPRSIITISDNSGARVARVVKVLGGTRKRYGRLGDVIVVSIQDALPGAQIKKGDVHKAVLIRTVKEVRRKDGSYIRFDQNAAVLIDDQKEPKGTRIFGPVARELREREFMKIISLAPEVI*
>14_0927_05_40cm_Bacteria_2314_68_10
MIRPYTRLRVADNSGAREISVIRVLGSSTGSDAEIGDVLIATVKNALPNQGVKKGEVVRAVVVRQTKEYRRSDGSYIRFDDNAAVLLNPQNQPRGTRVFGPVARELRDKNFMKIVSLAPEVL*
>14_0927_05_40cm_Bacteria_2349_55_8
MVQLRSRLDVADNSGARMATMIGVIGKATRYARIGDVITANVKEASATGTVKKGEVVRAVLVRTRQPIRREDGS
>14_0927_05_40cm_Bacteria_2367_66_6
MVQQETRLKVADNSGAKELLVIRVAGGHYRKYAYVGDIITATVKSAQPGGQVKKGEVVKAVVVRVNKEYKRPDGSLIRFDENAAVLLATANNPRGTRIFGPVARELRERNFMKIISLAPEVL*
>14_0927_05_40cm_Rokubacteria_2323_69_8
MIQPRSMLDVADNSGAKKVQCIRVMGGANKRYASLGDTVIVAIKEAVPDGTVKKGEVARAVVVRTVKEVRRRDGSYIRFDRNAVVLIKDDENPVGTRIFGPVARELRERQFTKIISLAPEVI*
>14_0927_09_20cm_Acidobacteria_6034_64_8
MIQMRSILDVADNSGARKIAVINPIGGSTGRYARLGDIVTASVKEATPDGNVKKGQVVKAVIVRTRKEQRRKDGSYIRFDRNAAVLVNDQGEPIGTRVFGPVARELRERKFMKIISLAPEVL*
>14_0927_09_20cm_Bacteria_6025_66_9
MVQQESRLKVADNTGAREILLIRVMGGHYRKYASIGDVITAAVTVATPGGQVKKSEVVKAVVVRTSREFRRLDGSTIRFDENAAVILGPQNNPRGTRIFGPVARELRDKNFMKIVSLAPEVL*
>14_0927_09_20cm_Bacteria_6029_68_7
MVQQETRLKVADNSGAKELLCIRVMGGHHRKYAYVGDIITASVKSAQPGGQVKKGEVVKAVVVRVAKEYRRPDGSNIRFDENAAVLLGPGNNPRGTRIFGPVARELRERNFMKIVSLAPEVL*
>14_0927_09_20cm_Bacteria_6032_66_9
MVQQESRLKVADNTGAREILLIRVMGGHYRKYASIGDVITAAVTVATPGGQVKKSEVVKAVVVRTSREFRRVDGSTIRFDENAAVILGPQNNPRGTRIFGPVARELRDKNFMKIVSLAPEVL*
>14_0927_09_20cm_Bacteria_6036_55_7
MVQIRSRLDVADNTGARMATMIGVIGKATLYARIGDVITANVKEASATGTVKKGEVVRAVIVRTKQPVKRDDGSLLRFDNNAIVIIDKDLNPRGTRIFGPVARELREKNFMKIVSLAPEVL*
>14_0927_09_20cm_Bacteria_6103_55_7
MVQLRSRLDVADNSGARMATMIGVIGKSTRYAGIGDVITANVKEASATGTVKKGEVVRAVLVRTKQPIRRDDGSLLRFDNNAIVIIDKDLNPRGTRIFGPVARELRERNFMKIVSL
>14_0927_09_20cm_Candidatus_Koribacter_versatilis_6076_59_10
MAVMMRSMLEVADNSGARKLQMILPLGGHTGLSAGLGDVITASVKEAAPDSQTKKGTVVKAVVVRTRKEHRRRDGTYIRFDQNAAVLINETGEPVGTRVFGPVARELREKKFLKIVSLAPEVL*
>14_0927_09_20cm_Euryarchaeota_6086_64_13
MKGLPGRQMRGLPKGARLECIDNTGAKIVEIIEVKKYRGVRNRLSSAGIADLLVVAVKKGTPETRKQVMNAVVVRQRRPFRRPEGMMVQFEDNACVIVTPEGEVKGSDIKGPVAREAAERWPRVAATASMIV*
>14_0927_09_20cm_Nitrospirae_6046_58_5
MRAESLVSNSQLKFNIWAIMVQNYTYLDVADNSGAKQVMCFHVLGGSKRRYGSLGDVVVVAVKEAIPQATVKKGDVSRAVIVRTTKGVRREDGSYIKFDRNACVLINAQGEPIGTRIFGPVARELRWKKFMKIISLAPEVL*
>14_0927_09_40cm_Actinobacteria_6174_67_9
MIQQESRLRVADNTGAREILCIRVKGGTGRRYARVGDIIVATVKQAAPQGAVKKGEVVQAVVVRTRKPYGRDDGTSIAFDENAAVIIDAQRNPRGTRIFGPVARELREKNFMKIVSLAPEVL*
>14_0927_09_40cm_Bacteria_6155_68_24
MVQQESILKIADNSGARRALVIRVLGGSKRRYAGLGDIVVVAIKDAIPTGQIKKGEVAKAVIVRTAKETKRRDGSYIRFDENAAVLITDQGEPRATRIFGPVGRELREKRFMKIVSLAPEVI*
>14_0927_09_40cm_Bacteria_6180_67_14
MIRPYTRVRCADNTGARELSVIRVLASSTGTTAEIGDVFIAAVKNAIPNSGVKKGEVVRAVVVRQTKEYRRTDGSMIRFDDNAAVLLNPQNQPRGTRIFGPVARELRERNFMKIVSLAPEVL*
>14_0927_09_40cm_Bacteria_6194_63_9
MIQSYSRLKVADNSGARQLMCIQVIGGSRRRYGTVGDIIVASVKQATPMGGVKKGEVVRAVVVRAAQPYRRNDGSYIRFDENAAVVLSDAFNPRGTRIFGPVARELRERNFMKIVSLAPEVV*
>14_0927_09_40cm_Candidatus_Nitrososphaera_gargensis_6162_48_8
MAAGTKSRAVSAKGVEEFRPYITRVLPVTAELVCADNTGAKVLRIAMVNRYKGRHSRQPSAAVGDFVTVTVKKGPAELRKQVFGAVIVRQKYPIRRLNGVRVSFEDNAAVLVTPEGEIKGTDIKGPVAAEAAEKWPRIANLAGMIV*
>14_0927_09_40cm_Verrucomicrobia_6186_55_17
MVQLRSRLDVADNTGARMATMIGVIGKATLYAGIGDVITANVKEASATGTVKKGEVVRAVLVRTRQAIRRDDGSLLRFDNNAIVIIDKDLNPRGTRIFGPVARELRERNFMKIVSLAPEVL*
>14_0927_12_20cm_Alphaproteobacteria_6330_65_13
MIQMQTNLDVADNSGARRVQCIKVLGGSKRKTATVGDVIIVSVKEAIPRGRVKKGDVHRAVIVRTAKEIRRDDGSAIRFDRNAAVLISRQGEPIGTRIFGPVTRELRARRFMKIVSLAPEVL*
>14_0927_12_20cm_Bacteria_10555_57_16
MIQMRTWLTVADNSGARKLMCILPVGGDTGLKAGLGDIVTASVKEATPESQIKEGKVVKCVIVRMRKEHRRKDGTYIRFDDNAAVLINDALEPIGTRVFGPVARELRDKRFTKIVSLAPEVW*
>14_0927_12_20cm_Bacteria_10576_70_8
MIRPYTRVRCADNTGARELSVIRVLRSSTGTTAEIGDVFIAAVKNAIPNSGVKKGEVVRAVVVRQTKEYRRNDGSYIRFDDNAAVLLNPQGQPRGTRIFGPVARELRERNFMKIVSLAPEVL*
>14_0927_12_20cm_Bacteria_6328_66_16
MIQQETRLKVADNSGAKELLCIRVAGGHYRKYAYVGDIITATVKSAQPGGQVKKGEVVKAVVVRVNKEYKRPDGSLIRFDENAAVLLAQANNPRGTRIFGPVARELRERNFMKIISLAPEVL*
>14_0927_12_20cm_Bacteria_6329_70_21
MIQQETILKVADNSGARELLCIRVLGGSYRKYASVGDVIIGTVKVAQPNAQVKKGDVVRAVVVRVNKEFDRPDGSNIRFDENAAVLITPQGTPRGTRIFGPVARELRERNFMKIVSLAPEVL*
>14_0927_12_20cm_Bacteria_6334_66_10
MVQQETRLKVADNSGAKELLCIRVAGGHYRKYASVGDIITATVKSAQPGGQVKKGEVVKAVVVRVNKEYRRPDGSLIRFDENAAVLLAQANNPRGTRIFGPVARELRERNFMKIISLAPEVL*
>14_0927_12_20cm_Bacteria_6337_66_10
MIQQETRLKVADNSGAKELLCIRVAGGHYRKYASVGDIITATVKSAQPGGQVKKGEVVKAVVVRVNKEYKRPDGSLIRFDENAAVLLAQANNPRGTRIFGPVARELRERNFMKIISLAPEVL*
>14_0927_12_20cm_Bacteria_6339_54_8
MIQMQTSLEVADNSGARRVEMIMGIGGSTGAIAGLGDRIKVTVKEASPDGTIKKGTVQDAVIVRTRKEVRRRDGTYIRFDQNAAVLIKEDGTPIGTRVFGPVARELRDKNYMKIVSLAPEVI*
>14_0927_12_20cm_Bacteria_6349_56_8
MVQLRSRLDVADNTGARMATMIGVIGKSTLYAGIGDVITANVKEASATGTVKKGEVVRAVLVRTRQPIKRDDGSLLRFDNNAIVIIDKDLNPRGTRIFGPVARELRERNFMKIVSLAPEVL*
>14_0927_12_20cm_Bacteria_6356_55_8
MVQLRSRLDVADNSGARMATMIGVIGKSTRYAGIGDVITANVKEASANGTVKKGEVVRAVLVRTKQPIRRDDGSLLRFDNNAIVIIDKDLNPRGTRIFGPVARELRERNFMKIVSLAPEVL*
>14_0927_12_20cm_Bacteria_6362_55_16
MVQIRSRLDVADNTGARMATMIGVIGKATLYARIGDVITANVKEASATGTVKKGEVVRAVIVRTKQPVKRDDGSLLRFDNNAIVIIDKDLNPRGTRIFGPVARELREKNFMKIVSLAPEVL*
>14_0927_12_20cm_Bacteria_6393_69_7
MADNTGAREVLVIKVLGGSQRRYASVGDIIVAAVKDALPNQQVKKGDVVKAVVVRTAKEKRRPDGSYIRFDDNAVVIINDQNNPRGTRVFGPVARELREKRFMKIISLAPEVL*
>14_0927_12_20cm_Bacteria_6407_55_7
MIQMQTSLEVADNSGARRVEMIMGIGGSTGAIASLGDRIKVTVKEATPDGAVKKGTVQDAVIVRTRKEVRRKDGTYIRFDQNAAVLIKEDGTPIGTRVFGPVARELRDKNFMKIVSLAPEVI*
>14_0927_12_20cm_Bacteria_6453_67_15
MIRPYTRVRCADNTGARELSVIRVLASSTGTTAEIGDVFIAAVKNAIPNSGVKKGEVVRAVVVRQTKEYRRTDGSLIRFDDNAAVLLNPQNQPRGTRIFGPVARELRERNFMKIVSLAPEVL*
>14_0927_12_20cm_Chloroflexi_6351_68_7
MIRPYTRVRCADNTGARELSVIRVLRSSSGTTAEIGDVFIAAVKNAIPNSGVKKGEVVRAVVVRQTKEYRRSDGSMIRFDDNAAVLLNPQNQPRGTRIFGPVARELRERNFMKIVSLAPEVL*
>14_0927_12_20cm_Deltaproteobacteria_10562_68_13
MIQMQTVLDVADNSGAKRVACIKVLGSSKRRYASIGDVIVVSVKEAVVNSKVKKGEVARAVIVRTKRELKRPDGSYIKFDSNSAVMVTKEGEPIGTRIFGPVARELRAKKFMKIISLAPEVL*
>14_0927_12_20cm_Gemmatimonadetes_6374_68_7
MVQQESILKIADNSGARRALVIRVLGGSKRRYAGLGDIVVVTIKDAIPTGQIKKGEVVKAVIVRTAKETKRKDGSYIRFDENAAVLITDQGEPRATRIFGPVGRELRDKRFMKIVSLAPEVI*
>14_0927_12_20cm_Ktedonobacter_racemifer_6382_54_7
MIQPQTRLKVADNTGAKEIMCIRVLSGSAKRYAEVGDVIKATVKQATPNGQVKKGEVVNAVVVRVSKEYARPDGSHIRFDENAAVIIAAGNNPRGTRIFGPVARELRERNFMKIISLAPEVL*
>14_0927_12_20cm_Proteobacteria_6345_65_7
MIQLRTMLNAADNSGARTLMCIKVLGGTRRRYANVGDVIKVSVKDAIPRGKVKKGEVYDAVVVRTTRGVRRPDGSLIRFDGNAAVLLTNKLEPIGTRIFGPVTRELRTQQFMKIISLAPEVL*
>14_0927_12_20cm_Rokubacteria_6348_71_8
MIQPRSMLDVADNSGAKRVQCIRVMGGANKRYASLGDTVIVAVKEAAPDGTVKKGEVARAVVVRTVKEVRRKDGSYIRFDRNAVVLIKPDENPVGTRIFGPVARELRERQFTKIISLAPEVL*
>14_0927_12_20cm_Rokubacteria_6355_71_8
MIQPRSMLDVADNSGAKKVQCIRVMGGANKRYASLGDTVIVAIKEAAPDGTVKKGEVARAVVVRTVKEVRRRDGSYIRFDRNAVVLIKPDENPVGTRIFGPVARELRERQFTKIISLAPEVI*
>14_0927_12_20cm_Verrucomicrobia_10548_59_7
MLQVRSILDVADNTGAKRAAAIGVIGRNQRYARVGDIIKAHIKEAAPDGTVKKGEVVDAVVVRTRKPIRRSDGSYLRFDTNAIVIIDKENNPRGTRIFGPVARELRDKKFMKIISLAPEVI*
>14_0927_12_40cm_Acidobacteria_10611_58_16
MIQMRTWLTVADNSGARKLTCIMPVGGDAGLQAGLGDVVTAAVKEATPESQIKKGSVVKAVVVRMRKERRRKDGTYIRFDDNAAVLINEAGEPIGTRVFGPVARELREKKFTKIVSLAPEVW*
>14_0927_12_40cm_Acidobacteria_6535_59_9
MIQMRSWLTVADNSGARRLMCILPVGGDVGSRAGLGDIITASVKEATPESPIKKGKVVRAVVVRTRKEHRRRDGTYIRFDDNAAVLINDANEPVGTRVFGPVARELREKKFSKIVSLAPEVW*
>14_0927_12_40cm_Actinobacteria_6555_68_7
MIQQESRLRVADNTGARELLCIRVKGGSHRRYARVGDIIVGTVKQAAPQGAVKKGEVVQAVVVRTKKPFGRNDGTTIAFDENAAVIIDAQRNPRGTRIFGPVARELREKNFMKIVSLAPEVL*
>14_0927_12_40cm_Archaea_6568_52_16
MPAPKTRAVSARGMVEYRPRIARGLPVGSRLTCADNTGAKELKLINVRGYHGRLRRVPAACVGDMIMVSVSKGKPDLRKQVFPAVVVRQARALRRPDGTRLSFEDNAAVIMTPEGELKGTEIRGPVAREAAERWPRVANLASTVI*
>14_0927_12_40cm_Bacteria_6503_65_17
MVQQETRLKVADNSGAKELLVIRVAGGHYRKYASVGDIITATVKSAQPGGQVKKGEVVKAVVVRVNKEYKRPDGSLIRFDENAAVLLATANNPRGTRIFGPVARELRERNFMKIISLAPEVL*
>14_0927_12_40cm_Bacteria_6506_67_17
MADNTGAREVLCIRVMGGHYRKYAAVGDVITAAVTVATPGGQVKKSEVVKAVVVRTAHDVRRADGSSIRFDENAAVILGPQNNPRGTRIFGPVARELRDKNFMKIVSLAPEVL*
>14_0927_12_40cm_Bacteria_6509_66_7
MVQQETRLKVADNSGAKELLVIRVAGGHYRKYAYVGDIITATVKSAQPGGQVKKGEVVKAVVVRVNKEYKRPDGSLIRFDENAAVLLATANNPRGTRIFGPVARELRERNFMKIISLAPEVL*
>14_0927_12_40cm_Bacteria_6525_71_6
MIQMRTILDVADNSGARKISMILPLGGSTGRYAGLGDIITANVKESAPDAPDPVKKGKVVKAVIVRCAKEHRRRDGSYIRFDKNAAVLINDAGEPVGTRVFGPVARELRDKKFMKIISLAPEVL*
>14_0927_12_40cm_Bacteria_6538_55_7
MVQLRSRLDVADNSGARMATMIGVVGKSTRYAGIGDVITANVKEASATGTVKKGEVVRAVLVRTKQPIRRDDGSLLRFDNNAIVIIDKDLNPRGTRIFGPVARELRERNFMKIVSLAPEVL*
>14_0927_12_40cm_Bacteria_6541_66_9
MVQQETRLKVADNSGAKEILVIRVAGGHYRKYASVGDIITATVKSAQPGGQVKKGEVVKAVVVRVNKEYRRPDGSLIRFDENAAVLLAQANNPRGTRIFGPVARELRERNFMKIISLAPEVL*
>14_0927_12_40cm_Bacteria_6572_56_7
MSILWCKSTLYAGIGDVITANVKEASATGTVKKGEVVRAVLVRTRQPIKRDDGSLLRFDNNAIVIIDKDLNPRGTRIFGPVARELRERNFMKIVSLAPEVL*
>14_0927_12_40cm_Bacteria_6602_66_6
MVQQETRLKVADNSGAKELLVIRVAGGHYRKYASVGDIITATVKSAQPGGQVKKGEVVKAVVVRVNKEYKRPDGSLIRFDENAAVLLAQANNPRGTRIFGPVARELRERNFMKIISLAPEVL*
>14_0927_12_40cm_Bacteria_6617_66_14
MVQQETRLKVADNSGAKELLVIRVAGGHYRKYAYVGDIITATVKSAQPGGQVKKGEVVKAVVVRVNKEYKRPDGSLIRFDENAAVLLATANNPRGTRIFGPVARELRERNFMKIISLAPEVL*
>14_0927_12_40cm_Deltaproteobacteria_6551_70_9
MIQMQTVLDVADNSGAKRVACIKVLGGTKRRYATIGDVVVVSVKEALVNSKVKKGEVARAVIVRTKREVKRPDGSYIKFDNNSAVMVSKDGEPIGTRIFGPVARELRGRKFMKIISLAPEVL*
>14_0927_12_40cm_Euryarchaeota_6587_64_8
MAEKKGRTRKAAAPTAPTASGGRDIGIDVPMPGQVCTDVKCPFHGRLPVRGQMLEGIVVSTKMQNTVVVERQYLRYIQKFERYEKRTHRGRGVKGLPGRQMRGLPKGARLECIDNTGAKIVEIIEVKKYRGVRNRLSSAGIADLLVVAVKKGTPETRKQVMNAVVVRQRRPFRRPEGMMVQFEDNACVIVTPEGEVKGSDIKGPVAREAAERWPRVAATASMIV*
>14_0927_12_40cm_Nitrospirae_6508_63_25
MIQIYSMLDVADNSGAKKVMCFHVFGGTKRRYGSLGDVVMVTVKEAIPQATVKKGDISKAVVVRTTKGVRREDGSYIKFDRNACVLINAQGEPVGTRIFGPVARELRWKKYMKIISLAPEVL*
>14_0927_12_40cm_Proteobacteria_6516_68_7
MIQLRTMLNAADNSGARTLMCIKVLGGTRRRYATVGDVIKVSVKDAIPRGKVKKGEVYDAVVVRTTRGVRRPDGSLIRFDGNAAVLLTNKLEPIGTRIFGPVTRELRNQQFMKIISLAPEVL*
>14_0927_12_40cm_Thaumarchaeota_6519_36_7
MTATKSRAVSAKGVQEFRPYITRALPLGAQIICADNTGAKVLEIVMVQKTKTRVARYPSAAVGDFVNVVVKKGPGELRGQIFGAVIIRQKYPIKRLSGVRVTFEDNAGVLVTPEGEIKGTEIKGPVAVEASEKWPRIANLASMVV*
>14_0929_02_20cm_Archaea_2480_52_11
MVEYRPRIARGLPVGTRLTCADNTGAKELKLINVRGYHGRLRRVPAACVGDMIMVSVSKGKPDLRKQVFPAVVVRQVRALRRPDGTRLSFEDNAGVLMTPEGEMKGTEIRGPVAREAAERWPRVANLASTVI*
>14_0929_02_20cm_Archaea_2496_53_9
MPAPKTRAVSARGMVEYRPRIARGLPVGSRMTCADNTGAKELKLINVRGYHGRLRRVPAACVGDMIMVSVMKGAPDLRKQVFPAVVVRQARALRRPDGTRLSFEDNAAVIMTPEGEMKGTEIRGPVAREAAERWPRVANLASTVI*
>14_0929_02_20cm_Bacteria_2460_69_9
MIRPYTRVRCADNTGARELSVIRVLRSSSGTTAEIGDVFIAAVKNAIPNSGVKKGEVVRAVVVRQTKEYRRADGSLIRFDDNAAVLLNPQNQPRGTRIFGPVARELRERNFMKIVSLAPEVL*
>14_0929_02_20cm_Bacteria_2503_67_8
MIQQETRLRVADNSGAKEILCIRVAGGHYRRYASVGDIITATVKSAQ
>14_0929_02_20cm_Bacteria_2527_55_10
MVQIRSRLDVADNSGARMATMIGVIGKQTRYAGIGDVITANVKEASPTGSVKKGEVVRAVLVRTKQPIRREDGSLLRFDNNAIVIIDKDLNPRGTRIFGPVARELRERNFMKIVSLAPEVL*
>14_0929_02_20cm_Betaproteobacteria_2465_65_10
MIQMQTVLDVADNTGARAVMCIKVLGGSKRRYASIGDVIRVSVKDAAPRGRVKKGEIYHAVVVRTAFGVRRADALPRARSRPHAAP*
>14_0929_02_30cm_Bacteria_2607_57_9
MIQMRTWLTVADNSGARKLTCIMPVGGDAGLQAGLGDVVTAAVKEATPESQIKKGSVVKAVVVRMRKERRRKDGTYIRFDDNAAVLINDAGEPIGTRVFGPVARELREKKFTKIVSLAPEVW*
>14_0929_02_30cm_Bacteria_2615_69_23
MIQPRSMLDVADNSGARKVQCIRVMGGSNKRYASLGDTVIVAIKEASPDGTVKKGEVARAVVVRTVKEVRRKDGSYIRFDRNAVVLIKADENPVGTRIFGPVARELRERQFTKIISLAPEVI*
>14_0929_02_30cm_Bacteria_2622_55_9
MVQIRSRLDVADNTGARMATMIGVIGKHTRYARIGDVITANVKEASATGTVKKGEVVRGVLVRTRQPIHREDGSLLRFDNNAIVIIDKDLNPRGTRIFGPVARELRERNFMKIVSLAPEVL*
>14_0929_02_30cm_Bacteria_2628_69_6
MIRPYTRVRCADNTGARELSVIRVLRSSSGTTAEIGDVFIAAVKNAIPNSGVKKGEVVRAVVVRQTKEYRRADGSLIRFDDNAAVLLNPQNQPRGTRIFGPVARELRERNFMKIVSLAPEVL*
>14_0929_02_30cm_Bacteria_2641_56_6
MPVQMRTILEVADNSGAKRLACILPIGGSTGLKAGLGDIVTASVKEASPDSNVKKGSVVKCVIVRTRKETRRKDGTYIRFDQNAAVLINDDHEPIGTRVFGPVARELRDKRFMKIVSLAPEVI*
>14_0929_02_30cm_Gemmatimonadetes_2652_66_8
MVQQESQVKIADNSGARRALVIRVLGGSKRRYAGLGDVVVVTIKDAIPTGQVKKGEVVRAVIVRTAKETKRKDGSYIRFDENAAVLINDEGEPRATRIFGPVGRELREKKFMKIVSLAPEVI*
>14_0929_02_30cm_Proteobacteria_2624_68_6
MIQLRTMLNAADNSGARTLMCIKVLGGTRRRYATVGDVIKVSVKDAIPRGKVKKGEVYDAVVVRTTRGVRRPDGSLIRFDGNAAVLLTNKLEPIGTRIFGPVTRELRNQQFMKIISLAPEVL*
>14_0929_02_40cm_Acidobacteria_2812_65_9
MIQMRSILDVADNSGARKIAVINPIGGSTGRYARLGDIVTASVKEATPEGTVKKGQVVKAVIVRTVKEQRRRDGSYIRFDRNAAVLINDNNEPIGTRVFGPVARELRERRFMKIISLAPEVL*
>14_0929_02_40cm_Actinobacteria_2835_69_10
MIQQETRCRVADNTGAREVLVIRVLGGSHRRYAGIGDVVVGSVKDALPGGAVKKGEVVKGVVVRTAKERRRPDGSYIRFDDNAVVLINDQRNPRARSGGAVTMPGVDVKKDDTVQVMTGKSRGHQGRVVRVLPKDGRVLVEGGAMAKKHQRATGRRSTSGQQLQQGGIIDMELYVDISNVQIVCKSCGRPTRVGHEVGSDGTKVRICRKCEAEL*
>14_0929_02_40cm_Actinobacteria_2842_69_8
MIQQETRCKVADNTGAKEVLCIRVLGGSARRYAGVGDVIVGTVKDALPGGAVKKGEVVKAVVVRTAKERRRPDGSYIRFDDNAVVLLTTDAKNPRGTRIFGPVARELREKRFMKIISLAPEVL*
>14_0929_02_40cm_Actinobacteria_2866_68_9
MIQQESRLRVADNTGAREILCIRVKGGSKRRYARVGDVITATVKTATPQGAIKKGEVVQAVVVRTRKPYGRDDGTSIAFDENAAVIIDNANNPRGTRIFGPVARELRERNFMKIVSLAPEVL*
>14_0929_02_40cm_Archaea_2856_56_7
MSTKSRAVSAKGVEEYKTYITRSIPVSAVITCADNTGAKTLRVVQVTRAKTRLKRVPAASVGDHIVCVVKRGPPDLRKQTFGAVIVRQKYPVRRVSGLRISFEDNAAVIVTPEGELKGTDIKGPVASEAAERWPRIANLASIII*
>14_0929_02_40cm_Bacteria_2798_72_12
MIQAETILDVADNSGARKVLCIKVLGGTRRKYASIGDVIIVSVKEAIPNAKVKKGDVMKAVIVRTAKEVGRTDGSYIRFDTNSAVLIDNAREPVGTRIFGPVARELRAKKFMKIISLAPEVL*
>14_0929_02_40cm_Bacteria_2832_56_9
MVQLRSRLDVADNTGARMATMIGVIGKATLYAGIGDIITANVKEASATGTVKKGEVVRAVVVRTRQAIRRDDGSLLRFDNNAIVIIDKDLNPRGTRIFGPVARELRERNFMKIVSLAPEVL*
>14_0929_02_40cm_Bacteria_2848_70_6
MIRPYTRVRCADNTGARELSVIRVLRSSTGTTAEIGDVFIAAVKNAIPNSGVKKGEVVRAVVVRQTKEYRRNDGSYIRFDDNAAVLLNPQGQPRGTRIFGPVARELRERNFMKIVSLAPEVL*
>14_0929_02_40cm_Bacteria_2850_67_8
MIQQETRLRVADNSGAKVILCIRVAGGHYRRYASVGDIITATVKSAQPGGQVKKGEVVKAVVVRVNKEYRRPDGSLIRFDENAAVLLAQANNPRGTRIFGPVARELRERNFMKIISLAPEVL*
>14_0929_02_40cm_Bacteria_2893_55_7
MVQLRSRLDVADNSGARMATMISVIGKSTRYAGIGDVITANVKEASATGAVKKGEVVRAVLVRTKQPIRREDGSLLRFDNNAIVIIDKDLNPRGTRIFGPVARELRERNFMKIVSLAPEVL*
>14_0929_02_40cm_Bacteria_2914_73_14
MIQAETILDVADNSGARKVLCIKVLGGTRRKYASIGDVIVVSVKEAIPNAKVKKGDVMKAVIVRTAKEVGRTDGSYIRFDTNSAVLIDNAREPVGTRIFGPVARELRAKKFMKIISLAPEVL*
>14_0929_02_40cm_Euryarchaeota_2820_68_8
MKGLPGRQTRGLPTGARLECIDNTGAKVVEIISVKGYKGVRRRRASAGIGDLLVVTVKKGSPEMRKQVVNAVIVRQRRPFRRPDGTRVRFEDNACVLTTPEGETKGSDIKGPVAREAAERWPRIAATASMIV*
>14_0929_02_40cm_Euryarchaeota_2838_66_7
MKGLPGRQTRGLPKGARLECIDNTGAKVVEIIEVLKYRGVRNRLASAGIADLLVVTVKKGTPETRKQIMNAVIVRQRRPFRRPEGMMVQFEDNACVIVTPEGEVKGSDIKGPVAREAAERWPRVAATASMIV*
>14_0929_02_40cm_Gemmatimonadetes_2814_69_9
MVQQESILRIADNSGARKALVIRVLGGSKRRYAGLGDIVVVTIKDAIATGQVKKGEVARAVIVRTAKETKRKDGSYIRFDENAAVLITDQGEPRATRIFGPVGRELREKRFMKIVSLAPEVI*
>14_0929_02_40cm_Rokubacteria_2797_69_23
MLDVADNSGAKRVQCIRVMGGSNKRYASLGDTVIVAVKEAAPDGTVKKGEVARAVVVRTVKEVRRKDGSYIRFDRNAVVLIKPDENPVGTRIFGPVARELRERQFTKIISLAPEVI*
>14_0929_05_20cm_Acidobacteria_2978_54_10
MAVMMRSMLEVADNSGARKLQMILPLGGSSGLSAGLGDIITAAVKEASPDGTAKKGTVVKAVVVRMRKESRRRDGTYIRFDQNAAVLINEAGEPIGTRVFGPVARELREKKFLKIVSLAPEVL*
>14_0929_05_20cm_Acidobacteria_2994_55_6
MTVMMRSMLEVADNSGARKLQMILPLGGATGLRAGLGDVITASVKEAAPEGQTKKGTVVKAVIVRTRKEHRRRDGTYIRFDQNAAVLINETGEPVGTRVFGPVARELREKKFLKIVSLAPEVL*
>14_0929_05_20cm_Acidobacteria_3011_65_8
MIQMRSILDVADNSGARKIAVINPIGGSTGRYARLGDIVTASVKEATPESNVKKGQVVKAVIVRTVKEQRRRDGSYIRFDRNAAVLINDQGEPIGTRVFGPVARELRERRFMKIISLAPEVL*
>14_0929_05_20cm_Actinobacteria_3012_66_5
MIQQESRLKVADNTGAREILCIRVLGGSGRRYAGIGDIIVASVKDALPGAPVKKGEVVKAVVVRTRKERRRPDGSYIRFDENAAVLINDQMNPRGTRIFGPVARELREKRFMKIISLAPEVL*
>14_0929_05_20cm_Actinobacteria_3089_70_8
MIQQESRLRVADNTGAREILCIRVKGGSKRRYARVGDVITATVKTASPQGAVKKGEVVQAVVVRTRKPFGRNDGTSIAFDENAAVLIDSARNPRGTRIFGPVARELREKNFMKIVSLAPEVL*
>14_0929_05_20cm_Alphaproteobacteria_3018_65_8
MIQMQTNLDVADNSGARRVQCIKVLGGSKRKTATVGDVIIVSVKEAIPRGRVKKGDVHRAVIVRTAKEIRRDDGSAIRFDRNAAVLISRQGEPIGTRIFGPVTRELRARRFMKIVSLAPEVL*
>14_0929_05_20cm_Bacteria_2979_70_7
MVQQETRLKVADNSGAKELLCIRVMGGHYRKYAHVGDIITATVKSAQPGGQVKKGEVVKAVVVRVAKEYRRTDGSNIRFDDNAAVIINQQMNPRGTRIFGPVARELRERNFMKIVSLAPEVL*
>14_0929_05_20cm_Bacteria_2980_55_9
MVQLRSRLDVADNSGARMATMIGVIGKSTRYAGIGDVITANVKEASATGTVKKGEVVRAVLVRTKQPIRRDDGSLLRFDNNAIVIIDKDLNPRGTRIFGPVARELRERNFMKIVSLAPEVL*
>14_0929_05_20cm_Bacteria_2982_55_10
MVQIRSRLDVADNTGARMATMIGVIGKATLYARIGDVITANVKEASATGTVKKGEVVRAVIVRTKQPVKRDDGSLLRFDNNAIVIIDKDLNPRGTRIFGPVARELREKNFMKIVSLAPEVL*
>14_0929_05_20cm_Bacteria_2986_55_7
MVQIRSRLDIADNTGARMATMIGVIGKATLYARIGDVITANVKEASATGTVKKGEVVRAVLVRTKQPVKRDDGSILRFDNNAIVIIDKDLNPRGTRIFGPVARELREKNFMKIVSLAPEVL*
>14_0929_05_20cm_Bacteria_3107_55_7
MVQIRSRLDVADNTGARMATMIGVIGKATLYARIGDVITANVKEASATGTVKKGEVVRAVIVRTKQPVKRDDGSLLRFDNNAIVIIDKDLNPRGTRIFGPVARELREKNFMKIVSLAPEVL*
>14_0929_05_20cm_Bradyrhizobium_3008_62_10
MIQMQTNLDVADNSGARRVMCIKVIGGSKRRYATVGDVIVVSIKEAIPRGKVKKGDVMKAVVVRVRKDIRRPDGSVIRFDRNAAVLINNQSEPVGTRIF
>14_0929_05_20cm_Ktedonobacter_racemifer_3036_53_7
MIQPQTRLKVADNTGAKEIMCIRVLSGSAKRYAEVGDVIKATVKQATPNGQVKKGEVVNAVVVRVSKEYARPDGSHIRFDENAAVIIAAGNNPRGTRIFGPVARELRERNFMKIISLAPEVL*
>14_0929_05_30cm_Acidobacteria_3216_65_8
MIQMRSILDVADNSGARKIAVINPIGGSTGRYARLGDIVTASVKEATPESNVKKGQVVKAVIVRTVKEQRRRDGSYIRFDRNAAVLINDQGEPIGTRVFGPVARELRERRFMKIISLAPEVL*
>14_0929_05_30cm_Bacteria_3176_67_7
MVQPRSIITISDNSGARVARVVKVLGGTRKRYGRLGDVIVVSIQDALPGAQIKKGDVHKAVLIRTVKEVRRRDGSYIRFDQNAAVLIDDQKEPKGTRIFGPVARELREREFMKIISLAPEVI*
>14_0929_05_30cm_Bacteria_3201_66_8
MVQQETRLKVADNSGAKELLVIRVAGGHYRKYAYVGDIITATVKSAQPGGQVKKGEVVKAVVVRVNKEYKRPDGSLIRFDENAAVLLATANNPRGTRIFGPVARELRERNFMKIISLAPEVL*
>14_0929_05_30cm_Bacteria_3221_68_11
MIRPYTRLRVADNSGAREISVIRVLGSSTGSDAEIGDVLIATVKNALPNQGVKKGEVVRAVVVRQTKEYRRSDGSYIRFDDNAAVLLNPQNQPRGTRVFGPVARELRDKNFMKIVSLAPEVL*
>14_0929_05_30cm_Bacteria_3223_55_8
MVQIRSRLDVADNTGARMATMIGVIGKHTRYARIGDVITANVKEASPTGTVKKGEVVRAVLVRTRQPVRREDGSLLRFDNNAIVIIDKDLNPRGTRIFGPVARELRERNFMKIVSLAPEVL*
>14_0929_05_30cm_Bacteria_3252_59_8
MLQVRSILDVADNSGAKRAAAIGVIGRNQRYARVGDIIKAHIKEAAPDGTVKKGEVVDAVVVRTRKPIRRSDGSYLRFDTNAIVIIDKENNPRGTRIFGPVARELRDKKFMKIISLAPEVI*
>14_0929_05_30cm_Nitrospirae_3185_61_13
MIQNYSFLDVADNSGAKQVMCFHVLGGSKRRYGSLGDVVVVAVKEAIPQATVKKGDVSRAVIVRTTKGVRRDDGSYIRFDRNACVLINAQGEPIGTRIFGPVARELRWKKFMKIISLAPEVL*
>14_0929_05_30cm_Proteobacteria_3188_68_7
MIQLRTMLNAADNSGARTLMCIKVLGGTRRRYATVGDVIKVSVKDAIPRGKVKKGEVYDAVVVRTTRGVRRPDGSLIRFDGNAAVLLTNKLEPIGTRIFGPVTRELRNQQFMKIISLAPEVL*
>14_0929_05_30cm_Rokubacteria_3184_69_12
MIQPRSMLDVADNSGAKKVQCIRVMGGANKRYASLGDTVIVAVKEAAPDGTVKKGEVARAVVVRTVKEVRRRDGSYIRFDRNAVVLIKPDENPVGTRIFGPVARELRERQFTKIISLAPEVI*
>14_0929_05_30cm_Rokubacteria_3187_68_7
MIQPRSMLDVADNSGAKKAQCIRVMGGSNKRYASLGDIVIVAVKEAVPDGTVKKGEVARAVVVRTVKEVGRKDGSYIRFDRNAVVLLKTDDNPVGTRIFGPVARELRDRQFTKIISLAPEVI*
>14_0929_05_40cm_Bacteria_3399_58_7
MIQMRTWLTVADNSGARKLMCILPVGGDAGLKAGLGDIVTASVKEATPESQIKEGKVVKCVIVRMRKEQRRKDGTYIRFDDNAAVLINDALEPIGTRVFGPVARELRDKKFTKIVSLAPEVW*
>14_0929_05_40cm_Bacteria_3423_66_6
MIQMRSILEVADNSGAKKISCINLHGGSSGRYGRIGDIITANVKEASPDGQIKKGQVVKAVIVRTVSAYRRKDGTYIRFDRNAAVLINDAREPIGTRVFGPVARELREKKFMKIISLAPEVL*
>14_0929_05_40cm_Bacteria_3425_55_9
MVQLRSRLEVADNTGARMATMIGVIGKATLYAGIGDVITANVKEASATGTVKKGEVVRAVLVRTRQPIRRDDGSFLRFDNNAIVIIDKDLNPRGTRIFGPVARELRERKFMKIVSLAPEVL*
>14_0929_05_40cm_Bacteria_3435_70_7
MGGANKRYASLGDVVIVAVKEAVPDGTVKKGEVARAVVVRTVKEVGRKDGSYIRFDKNAVVLLKADDNPVGTRIFGPVARELRDKQFTKIISLAPEVI*
>14_0929_05_40cm_Bacteria_3436_68_16
MVQQETRVKVADNSGAKELLVIRVAGGHYRKYAYVGDIITATVKSAQPGGQVKKGEVVKAVVVRVNKEYKRPDGSLIRFDENAAVLLAAANNPRGTRIFGPVARELRERNFMKIISLAPEVL*
>14_0929_05_40cm_Bacteria_3445_55_9
MVQLRSRLDVADNSGARMATMIGVIGKSTRYAGIGDVITANVKEASATGTVKKGEVVRAVLVRTKQPIRRDDGSLLRFDNNAIVIIDKDLNPRGTRIFGPVARELRERNFMKIVSLAPEVL*
>14_0929_05_40cm_Bacteria_3448_68_17
MLDVADNSGAKKVQCIRVMGGANKRYASLGDTVIVAVKEAAPDGTVKKGEVARAVVVRTVKEVRRKDGSYIRFDRNAVVLIKPDENPVGTRIFGPVARELRERQFTKIISLAPEVI*
>14_0929_05_40cm_Bacteria_3450_68_11
MIRPYTRLRVADNSGAREISVIRVLGSSTGSDAEIGDVLIATVKNALPNQGVKKGEVVRAVVVRQTKEYRRSDGSYIRFDDNAAVLLNPQNQPRGTRVFGPVARELRDKNFMKIVSLAPEVL*
>14_0929_05_40cm_Betaproteobacteria_3492_64_9
MIQMQTVLDVADNTGARAVMCIKVLGGSKRRYANIGDVIRVSIKDAAPRGRVKKGEIYHAVVVRTAFGVRRADGSRIRFDSNAAVLLTPKLEPIGTRIFGPVTRELRSERFMKIVSLAPEVL*
>14_0929_05_40cm_Chloroflexi_3475_67_7
MIRPYTRVRCADNTGARELSVIRVLASSTGTTAEIGDVFIAAVKNAIPNSGVKKGEVVRAVVVRQTKEYRRTDGSLIRFDDNAAVLLNPQNQPRGTRIFGPVARELRERNFMKIVSLAPEVL*
>14_0929_05_40cm_Euryarchaeota_3390_64_17
MKGLPGRQMRGLPKGARLECIDNTGAKIVEIIEVKKYRGVRNRLSSAGIADLLVVAVKKGTPETRKQVMNAVVVRQRRPFRRPEGMMVQFEDNACVIVTPEGEVKGSDIKGPVAREAAERWPRVAATASMIV*
>14_0929_05_40cm_Euryarchaeota_3410_64_11
MKGLPGRQTRGLPKGARLECIDNTGAKIVEIIEVMKYRGVRNRISSAGIADLLVVSVKKGTPETRKQVMNAVVVRQRRPFRRPEGMMVQFEDNACVIVTPEGEVKGSDIKGPVAREAAERWPRVAATASMIV*
>14_0929_05_40cm_Euryarchaeota_3461_65_8
MKGLPGRQTRGLPTGARLECIDNTGAKIVEIISVKTYKGVRRRRASAGIGDLLVVTVKKGSPEMRRQVVNAVIVRQRRPFRRPDGTSVRFEDNACVLTTPEGETKGSDIKGPVAREAAERWPRIAATASIIV*
>14_0929_05_40cm_Gemmatimonadetes_3476_66_7
MVQQESQVKIADNSGARRALVIRVLGGSKRRYAGLGDVVVVTIKDAIPTGQVKKGEVAKAVIVRTAKETK
>14_0929_05_40cm_Nitrososphaera_3389_34_9
MTSKSRAVSAKGVEEFKPYITRALPISANLVCADNTGAKILRIAQVTRIKGRHSRMPSAAVGDFVNVTVKKGAAELRKQMFGAVIIRQKYAIRRLNGVRLSFEDNAAVLVTPEGEIKGTDIKGPVAAEAAEKWPRIANLASLII*
>14_0929_05_40cm_Thaumarchaeota_3480_35_9
CADNTGAKILRIAQVTRIKGRHSRMPSAAVGDFVNVTVKKGNAELRKQMFGAVIIRQKYPIRRLNGVRLSFEDNAAVLVTPEGEIKGTDIKGPVAAEAAEKWPRIANLASLII*
>14_0929_05_40cm_unknown_3413_53_7
MVEYRPRVSRGIPVGSRLACADNTGAKELKVIQVQGYHGRLRRVPSAAVGDMIMVSVMKGAPDLRKQVFPAVLVRQVRAFRRPDGTRLSFEDNAAVIMTPEGELKGTEVRGPVAREAAERWPRVANLASTVI*
>14_0929_05_40cm_unknown_3483_51_12
MPAPKTRAVSARGMVEYRPRIARGLPIGSRLVCADNTGAKELKLINVRGYRGRLRRKPAACVGDMIMVSVAKGAPDLRKQVFPAVVVRQARAVRRPDGTRLTFEDNAAVIMTPEGELKGTEIRGPVAKEAAERWPRVANLASTVI*
>14_0929_09_20cm_Acidobacteriales_6726_56_6
MAVMMRSMLEVADNSGARKLQMILPLGGGTGLRAHLGDVVTASVKEASPDGQVQKGKVVKAVIVRTRKEHRRRDGTYIRFDQNAAVLINEAGEPVGTRVFGPVARELREKKFLKIVSLAPEVL*
>14_0929_09_20cm_Bacteria_6715_55_10
MLQMRSILEVADNSGAKRISMILPLGGDTGSRAGLGDVITASVKEAAPDGAVKKGQVVRAVIVRTRKETRRRDGTYIRFDQNAAVLIKPDNEPVGTRVFGPVARELRDKRFMKIVSLAPEVI*
>14_0929_09_20cm_Bacteria_6721_56_10
MVQLRSRLEVADNTGARMATMIGVIGKATLYAGIGDVITANVKEASATGTVKKGEVVRAVLVRTRQPIRRDDGSFLRFDNNAIVIIDKDLNPRGTRIFGPVARELRERNFMKIVSLAPEVL*
>14_0929_09_20cm_Bacteria_6730_65_7
MVQQESRLKVADNTGAREILLIRVMGGHYRKYASIGDVITAAVTIATPGGQVKKSEVVKAVVVRTSREFRRPDGSTIRFDENAAVILGPQNNPRGTRIFGPVARELREKNFMKIVSLAPEVL*
>14_0929_09_20cm_Gemmatimonadetes_6731_64_7
MIQQESMVKVADNSGAKRALVIRVLGGTRRRYAGLGDVVIVTVKDALPNGTVKKSDVARAVVVRTAKETRRKDGSYIRFDENAVVIINEQGEPRATRIFGPVARELRDRKYMKIVSLAPEVI*
>14_0929_09_20cm_Ktedonobacter_racemifer_6734_54_8
MIQPQTRLKVADNTGAKEIMCIRVLSGSAKRYAEVGDVIKATVKQATPNGQVKKGEVVNAVVVRVSKEYARPDGSHIRFDENAAVIIAAGNNPRGTRIFGPVARELRERNFMKIISLAPEVL*
>14_0929_09_30cm_Acidobacteria_6831_56_8
MTVMMRSMLEVADNSGARKLQMILPLGGSTGLRAGLGDVVTASVKEAAPEGQVQKGKVVKAVIVRTRKEHRRRDGTYIRFDQNAAVLINDVGEPVGTRVFGPVARELREKRFLKIVSLAPEVL*
>14_0929_09_30cm_Bacteria_6832_65_9
MVQQESRLKVADNTGAREILLIRVMGGHYRKYASIGDVITAAVTVATPGGQVKKSEVVKAVVVRTSREFRRVDGSTIRFDENAAVILGPQNNPRGTRIFGPVARELRDKNFMKIVSLAPEVL*
>14_0929_09_30cm_Bacteria_6841_55_9
MVQIRSRLDVADNTGARMATMIGVIGKATLYARIGDVITANVKEASATGTVKKGEVVRAVIVRTKQPVKRDDGSLLRFDNNAIVIIDKDLNPRGTRIFGPVARELREKNFMKIVSLAPEVL*
>14_0929_09_30cm_Bacteria_6847_57_11
MIQMRTWLTVADNSGARKLTCIMPVGGDAGLQAGLGDVITAAVKEATPESQVKKGTVVKAVVVRMRKERRRKDGTYIRFDDNAAVLINDAGEPVGTRVFGPVARELREKKFTKIVSLAPEVW*
>14_0929_09_30cm_Bacteria_6869_55_12
MVQIRSRLDVADNTGARMATMIGVIGKATLYARIGDVITANVKEASATGTVKKGEVVRAVIVRTKQPVKRDDGSLLRFDNNAIVIIDKDLNPRGTRIFGPVARELREKNFMKIVSLAPEVL*
>14_0929_09_30cm_Gemmatimonadetes_6895_69_8
MRGRRKVRTGVVVSDKMQKTVTVSLTRRFAHGFYGKQVVRTKQVAAHKGARRALVIRVLGGSKRRYAGLGDIVVVTIKDAIPTGQIKKGEVVKAVIVRTAKETKRRDGSYIRFDENAAVLITDQGEPRATRIFGPVGRELREKRFMKIVSLAPEVI*
>14_0929_09_30cm_Nitrospirae_6829_62_9
MIQIYSRLDVADNSGAKKVMCFHVFGGTKRRYGSLGDVIMVTVKEAIPQATVKKGDISKAVVVRTTKGVRREDGSYIKFDRNACVLINPQGEPIGTRIFGPVARELRWKKYMKIISLAPEVL*
>14_0929_09_30cm_Proteobacteria_6836_67_22
MIQLRTMLNAADNSGARTLMCIKVLGGTRRRYATVGDVIKVSVKDAIPRGKVKKGEVYDAVVVRTRRGVRRPDGSLIRFDGNAAVLLTNKLEPIGTRIFGPVTRELRNQQFMKIISLAPEVL*
>14_0929_09_30cm_unknown_6859_52_8
MPAPKTRAVSARGMIEYRPKVARGLPVGSRMTCADNTGAKELKLINVRGYHGRLRRVPAACVGDMVMITVMKGSPSLRKQVFPAVVVRQARAIRRPDGTRLSFEDNAAVIMTPEGELKGTEIRGPVAKEAAERWPRVANLASTVI*
>14_0929_09_40cm_Archaea_7033_53_7
MPAPKTRAVSARGMVEYRPRIARGLPVGSRMTCADNTGAKELKLINVRGYHGRLRRVPAACVGDMIMVSVTKGAPDLRKQVFPAVVVRQARALRRPDGTRLSFEDNAAVIMTPEGEMKGTEIRGPVAREAAERWPRVANLASTVI*
>14_0929_09_40cm_Bacteria_7002_54_13
MVQLRSRLDVADNSGARMATMIGVIGKATRYAGIGDVITANVKEASATGTVKKGEVVRAVLVRTKQPIRREDGSLLRFDNNAIVIIDKDLNPRGTRIFGPVARELRERNFMKIVSLAPEVL*
>14_0929_09_40cm_Bacteria_7006_68_10
MIRPYTRVRCADNSGARELSVIRVLHSSSGTTAEIGDVFVAAVKNAIPNSGVKKGEVVRAVVVRQTKEYRRNDGSFIRFDDNAAVLLNPQGQPRGTRIFGPVARELRERNFMKIVSLAPEVL*
>14_0929_09_40cm_Bacteria_7010_58_7
MIQMRTWLTVADNSGARKLTCIMPVGGDAGLQAGLGDVITAAVKEATPESQVKKGTVVKAVVVRMRKERRRKDGTYIRFDDNAAVLINDAGEPVGTRVFGPVARELREKKFTK
>14_0929_09_40cm_Bacteria_7012_55_6
MVQIRSRLDVADNTGARMATMIGMIGKHTRYARIGDVITANVKEASATGTVKKGEVVRAVLVRTRQPIHREDGSLLRFDNNAIVIIDKDLNPRGTRIFGPVARELRERNFMKIVSLAPEVL*
>14_0929_09_40cm_Bacteria_7016_55_11
MVQLRSRLDVADNSGARMATMIGVIGKSTRYAGIGDVITANVKEASATGTVKKGEVVRAVLVRTKQPIRRDDGSLLRFDNNAIVIIDKDLNPRGTRIFGPVARELRERNFMKIVSLAPEVL*
>14_0929_09_40cm_Bacteria_7027_56_14
MVQLRSRLDVADNTGARMATMIGVIGKATLYAGIGDVITANVKEASATGTVKKGEVVRAVLVRTRQAIRRDDGSLLRFDNNAIVIIDKDLNPRGTRIFGPVARELRERNFMKIVSLAPEVL*
>14_0929_09_40cm_Bacteria_7036_71_9
MIQAESVLDVADNSGARKVLCIKVLGGTRRKYASIGDIIVVSVKEAIPNAKVKKGDVMKAVIVRTAKEVGRTDGSYIRFDTNSAVLIDNAREPIGTRIFGPVARELRAKRFMKIISLAPEVL*
>14_0929_09_40cm_Bacteria_7055_67_12
MIRPYTRVRCADNTGARELSVIRVLASSTGTTAEIGDVFIAAVKNAIPNSGVKKGEVVRAVVVRQTKEYRRTDGSMIRFDDNAAVLLNPQNQPRGTRIFGPVARELRERNFMKIVSLAPEVL*
>14_0929_09_40cm_Euryarchaeota_7021_64_14
MKGLPGRQTRGLPKGARLECIDNTGAKIVEIIEVMKYRGVRNRLSSAGIADLLVVSVKKGTPETRKQVMNAVVVRQRRPFRRPEGTMVQFEDNACVIVTPEGEVKGSDIKGPVAREAAERWPRVAATASMIV*
>14_0929_09_40cm_unknown_7058_52_11
MPAPKTRAVSARGMIEYRPKVARGLPVGSRMTCADNTGAKELKLINVRGYHGRLRRVPAACVGDMVMITVMKGSPSLRKQVFPAVVVRQARAIRRPDGTRLSFEDNAAVIMTPEGELKGTEIRGPVAKEAAERWPRVANLASTVI*
>14_0929_09_40cm_unknown_7066_52_9
MPAPKTRAVSARGMIEYRPKVARGLPVGSRMTCADNTGAKELKLINVRGYHGRLRRVPAACVGDMVMITVMKGSAKEAAERWPRVANLASTVI*
>14_0929_12_20cm_Actinobacteria_7194_71_6
MIQPETRLRVADNTGAREILCIRIRGGSKRRYAGVGDIIVGTVKQAIPHGSVRKGEVVNAVVVRTRKGFGRDDGTYIAFDENAAVLIDPQNNPRGTRIFGPVARELRERNFMKIVSLAPEVL*
>14_0929_12_20cm_Bacteria_7168_68_10
MVQQETRLKVADNSGAKELLCIRVMGGHHRKYAYVGDIITASVKSAQPGGQVKKGEVVKAVVVRVAKEYRRPDGSNIRFDENAAVLLGPGNNPRGTRIFGPVARELRERNFMKIVSLAPEVL*
>14_0929_12_20cm_Bacteria_7172_66_10
MVQQETRLKVADNTGAREILCIRVMGGHYRKYAAIGDVITAAVTVATPGGQVKKSEVVKAVVVRTSREFRRLDGSTIRFDENAAVLLGPQNNPRGTRIFGPVARELRDKNFMKIVSLAPEVL*
>14_0929_12_20cm_Bacteria_7173_66_12
MVQQETRLKVADNSGAKELLVIRVAGGHYRKYAYVGDIITATVKSAQPGGQVKKGEVVKAVVVRVNKEYKRPDGSLIRFDENAAVLLATANNPRGTRIFGPVARELRERNFMKIISLAPEVL*
>14_0929_12_20cm_Bacteria_7176_69_7
MVQQETRLKVADNSGAKELLCIRVHGGHYRKYAGVGDVITATVKSAQPGGQVKKGEVVQAVIVRTAKEYRRADGSLIKFDENAAVVINPQNNPRGTRIFGPVARELRERNFMKIVSLAPEVL*
>14_0929_12_20cm_Bacteria_7180_68_10
MIQQETVVKVADNSGARELLCIRVLGGSYRKYAAVGDVIVGTVKVAQPNAQVKKGDVVRAVVVRTSKEFARPDGSNIRFDENAAVLINPQNNPRGTRIFGPVARELRERNYMKIVSLAPEVL*
>14_0929_12_20cm_Bacteria_7182_66_11
MVQQESRLKVADNTGAREILLIRVMGGHYRKYASIGDVITAAVTVATPGGQVKKSEVVKAVVVRTSREFRRQDGSTIRFDENAAVILGPQNNPRGTRIFGPVARELRDKNFMKIVSLAPEVL*
>14_0929_12_20cm_Bacteria_7191_69_6
MIQNYTRLHVADNTGARVIMCIRVRGGSRRRYAGIGDVIVATVKQAIPNSTVKKGEIVHAVVVRQSRQTRRPDGSYIRFDDNAAVLITDQNNPRGTRIFGPVARELREKQFMKIISLAPEVL*
>14_0929_12_20cm_Bacteria_7231_59_8
MLQIRSILDVADNTGAKRAAAIGVIGRNQRYARVGDIIKAHIKEAAPDGTVKKGEVVDAVVVRTRKPIRRSDGSYLRFDTNAIVIIDKENNPRGTRIFGPVARELRDKKFMKIISLAPEVI*
>14_0929_12_20cm_Proteobacteria_7163_67_18
MIQMRTMLNAADNSGARTLMCIKVLGGTRRRYANVGDVIKVSVKDAIPRGKVKKGEVYDAVVVRTTRGVRRPDGSLIRFDGNAAVLLTNKLEPIGTRIFGPVTRELRNQQFMKIISLAPEVL*
>14_0929_12_20cm_Proteobacteria_7190_65_6
MIQLRTMLNAADNSGARTLMCIKVLGGTRRRYANVGDVIKVSV
>14_0929_12_30cm_Bacteria_7366_66_10
MIQQETRLKVADNSGAKELLCIRVAGGHYRKYASVGDIITATVKSAQPGGQVKKGEVVKAVVVRVNKEYKRPDGSLIRFDENAAVLLAQANNPRGTRIFGPVARELRERNFMKIISLAPEVL*
>14_0929_12_30cm_Bacteria_7370_58_11
MIQMRTWLTVADNSGARKLTCIMPVGGDAGLQAGLGDVITAAVKEATPESQVKKGTVVKAVVVRMRKERRRKDGTYIRFDDNAAVLINDAGEPVGTRVFGPVARELREKKFTKIVSLAPEVW*
>14_0929_12_30cm_Bacteria_7389_66_9
MVQQETRLKVADNSGAKEILCIRVAGGHYRKYASVGDIITATVKSAQPGGQVKKGEVVKAVVVRVNKEYRRPDGSLIRFDENAAVLLAQANNPRGTRIFGPVARELRERNFMKIISLAPEVL*
>14_0929_12_30cm_Bacteria_7418_67_9
MIRPYTRVRCADNTGARELSVIRVLASSTGTTAEIGDVFIAAVKNAIPNSGVKKGEVVRAVVVRQTKEYRRTDGSMIRFDDNAAVLLNPQNQPRGTRIFGPVARELRERNFMKIVSLAPEVL*
>14_0929_12_30cm_Bacteria_7476_55_10
LRFDNNAIVIIDKDLNPRGTRIFGPVARELRERNFMKIVSLAPEVL*
>14_0929_12_30cm_Betaproteobacteria_7373_66_8
MIQMQTMLDVADNTGARAVMCIKVLGGSKRRYANIGDVIKVTVKDAAPRGRVKKGEVYSAVVVRTASGLRRQDGSAIKFDRNAAVLLNNKLEPIGTRIFGPVTRELRTERFMKIVSLAPEVL*
>14_0929_12_30cm_Euryarchaeota_7367_63_8
MKGLPGRQMRGLPKGARLDCIDNTGAKIVEIIEVKKYRGVRNRLASAGIADLLVVAVKKGTPETRKQVMNAVVVRQRRPFRRPEGMMVQFEDNACVIVTPEGEVKGSDIKGPVAREAAERWPRVAATASMIV*
>14_0929_12_30cm_Euryarchaeota_7401_64_15
MKGLPGRQTRGLPKGARLECIDNTGAKIVEIIEVMKYRGVRNRISSAGIADLLVVTVKKGTPATRKQIMNAVIVRQRRPFRRPEGMMVQFEDNACVIVTPEGEVKGSDIKGPVAREAAERWPRVAATASMIV*
>14_0929_12_30cm_Gemmatimonadetes_7362_66_15
MVQQESQVKIADNSGARRALVIRVLGGSKRRYAGLGDVVVVTIKDAIPTGQVKKGEVVKAVIVRTAKETKRKDGSYIRFDENAAVLINDEGEPRATRIFGPVGRELREKKFMKIVSLAPEVI*
>14_0929_12_30cm_Proteobacteria_7433_68_7
MIQMRTMLNAADNSGARTLMCIKVLGGTRRRYANVGDVIKVSVKDA
>14_0929_12_30cm_Rokubacteria_7382_69_18
MLDVADNSGAKRVQCIRVMGGSNKRYASLGDTVIVAVKEAAPDGTVKKGEVARAVVVRTVKEVRRKDGSYIRFDRNAVVLLKPDENPVGTRIFGPVARELRERQFAKIISLAPEVI*
>14_0929_12_40cm_Bacteria_7530_66_8
MVQQETRLKVADNSGAKEILVIRVAGGHYRKYASVGDIITATVKSAQPGGQVKKGEVVKAVVVRVNKEYRRPDGSLIRFDENAAVLLAQANNPRGTRIFGPVARELRERNFMKIISLAPEVL*
>14_0929_12_40cm_Bacteria_7538_55_12
MVQLRSRLDVADNSGARMATMISVIGKSTRYAGIGDVITANVKEASANGTVKKGEVVRAVLVRTKQPIRREDGSLLRFDNNAIVIIDKDLNPRGTRIFGPVARELRERNFMKIVSLAPEVL*
>14_0929_12_40cm_Bacteria_7540_55_11
MVQIRSRLDVADNTGARMATMIGVIGKHTRYARIGDVITANVKEASATGTVKKGEVVRAVLVRTRQPIHREDGSLLRFDNNAIVIIDKDLNPRGTRIFGPVARELRERNFMKIVSLAPEVL*
>14_0929_12_40cm_Betaproteobacteria_7526_65_14
MIQMQTVLDVADNTGARAVMCIKVLGGSKRRYANIGDVIRVSIKDAAPRGRVKKGEIYHAVVVRTAFGVRRADGSRIRFDSNAAVLLTPKLEPIGTRIFGPVTRELRSERFMKIVSLAPEVL*
>14_0929_12_40cm_Betaproteobacteria_7558_64_8
MIQMQTVLDVADNTGARAVMCIKVLGGSKRRYANIGDVIRVSIKDAAPRGRVKKGEIYHAVVVRTAQGVRRSDGSRIRFDSNAAVLLTSKMEPIGTRIFGPVTRELRSERFMKIVSLAPEVL*
>14_0929_12_40cm_Gemmatimonadetes_7520_66_13
MVQQESQVKIADNSGARRALVIRVLGGSKRRYAGLGDVVVVTIKDAIPTGQVKKGEVAKAVIVRTAKETKRKDGSYIRFDENAAVLINDEGEPRATRIFGPVGRELRDKKFMKIVSLAPEVI*
>14_0929_12_40cm_Gemmatimonadetes_7535_68_6
MVQQESILKIADNSGARRALVIRVLGGSKRRYAGLGDIVVVAIKDAIPTGQIKKGEVAKAVIVRTAKETKRRDGSYIRFDENAAVLITDQGEPRATRIFGPVGRELREKRFMKIVSLAPEVI*
>14_0929_12_40cm_Proteobacteria_7534_69_6
MIQLRTMLNAADNSGARTLMCIKVLGGTRRRYATVGDVIKVSVKDAIPRGKVKKGEVYDAVVVRTRRGVRRPDGSLIRFDGNAAVLLTNKLEPIGTRIFGPVTRELRNQQFMKIISLAPEVL*
>14_0929_12_40cm_unknown_7587_57_8
MSTKSRAVSAKGVEEYKTYITRAIPLSAVINCADNTGAKTLRIVQVTRAKSRLKRVPAASVGDHVVCVVKRGPPDLRKQTFGAVIVRQKYPVRRVSGLRISFEDNAAVIVTPEGELKGTDIKGPVASEAAERWPRIANLASIII*
>14_1009_02_20cm_Acidobacteria_3609_55_5
MAVMMRSMLEVADNSGARKLQMILPLGGSSGLSAGLGDIITAAVKEASPDGTAKKGTVVKAVVVRMRKESRRRDGTYIRFDQNAAVLINEAGEPIGTRVFGPVARELREKKFLKIVSLAPEVL*
>14_1009_02_20cm_Bacteria_3616_55_10
MVQIRSRLDVADNSGARMATMIGVIGKQTRYAGIGDVITANVKEASPTGSVKKGEVVRAVLVRTKQPIRREDGSLLRFDNNAIVIIDKDLNPRGTRIFGPVARELRERNFMKIVSLAPEVL*
>14_1009_02_20cm_Proteobacteria_3617_68_7
MIQTTTVLDVADNSGAKKVACIKVLGGSKRRYASIGDVIVVSIKEAVVNSKVKKGEVARAVIVRTKREVKRPDGSYIKFDNNSAVMVSKEGEPIGTRIFGPVARELRAKKFMKIISLAPEVL*
>14_1009_02_30cm_Bacteria_3693_65_7
MVQQESRLKVADNTGAREILLIRVMGGHYRKYAAIGDVITAAVTVATPGGQVKKSEVVKAVVVRTSREFRRLDGSTIRFDENAAVILGPQNNPRGTRIFGPVARELRDKNFMK
>14_1009_02_30cm_Bacteria_3696_55_11
MIQLRSRLDVADNSGARMATMIGVIGKATRYAGIGDVITANVKEASATGTVKKGEVVRAVLVRTKQPIRREDGSLLRFDNNAIVIIDKDLNPRGTRIFGPVARELRERNFMKIVSLAPEVL*
>14_1009_02_30cm_Bacteria_3712_55_13
MVQIRSRLDVADNTGARMATMIGVIGKATLYARIGDVITANVKEASATGTVKKGEVVRAVIVRTKQPVKRDDGSLLRFDNNAIVIIDKDLNPRGTRIFGPVARELREKNFMKIVSLAPEVL*
>14_1009_02_30cm_Bacteria_3721_54_15
MVQIRSRLDVADNSGARMATMIGVIGKATRYAGIGDVITANVKEASATGTVKKGEVVRAVLVRTKQPIRREDGSLLRFDNNAIVIIDKDLNPRGTRIFGPVARELRERNFMKIVSLAPEVL*
>14_1009_02_30cm_Betaproteobacteria_3702_66_13
MIQMESILDVADNTGARAVICIKVLGGSKRRYASIGDVIKVSVKDAAPRGRVKKGEIYHAVVVRTARGVRRSDGSLIRFDRNAAVLLTPKMEPIGTRIFGPVTRELRTERFMKIVSLAPEVL*
>14_1009_02_40cm_Acidobacteria_3833_65_7
MIQMRSILDVADNSGARKIAVINPIGGSTGRYARLGDIVTASVKEATPEGTVKKGQVVKAVIVRTVKEQRRRDGSYIRFDRNAAVLINDNNEPIGTRVFGPVARELRERRFMKIISLAPEVL*
>14_1009_02_40cm_Actinobacteria_3813_69_7
MIQQESRLRVADNTGARELLCIRVLGGSHRRYARVGDVIVGTVKTATPQGTIKKGEVVQAVVVRTKKAYGRDDGTQIAFDENAAVIIDQARNPRGTRIFGPVARELREKNFMKIVSLAPEVL*
>14_1009_02_40cm_Actinobacteria_3830_69_7
MIQQETRCKVADNTGAKEVLCIRVLGGSARRYAGVGDVIVGTVKDALPGGAVKKGEVVKAVVVRTAKERRRPDGSYIRFDDNAVVILTTDAKNPRGTRIFGPVARELREKRFMKIISLAPEVL*
>14_1009_02_40cm_Bacteria_3820_66_13
MVQQETRLKVADNSGAKELLVIRVAGGHYRKYAYVGDIITATVKSAQPGGQVKKGEVVKAVVVRVNKEYKRPDGSLIRFDENAAVLLATANNPRGTRIFGPVARELRERNFMKIISLAPEVL*
>14_1009_02_40cm_Bacteria_3823_69_8
MIRPYTRVRVADNTGARELSVIRVLGSSSGTSASIGDVFIAAVKNAIPNSGVKKGEVVRAVVVRQTKEYRRNDGSFIRFDDNAAVLLNPQNQPRGTRIFGPVARELRERNFMKIVSLAPEVL*
>14_1009_02_40cm_Bacteria_3827_55_7
MVQIRSRLDVADNSGARMATMIGVIGKGTLYAGIGDVITANVKEASATGTVKKGEVVRAVLVRTKQPIRREDGSLLRFDNNAIVIIDKDLNPRGTRIFGPVARELRERNFMKIVSLAPEVL*
>14_1009_02_40cm_Bacteria_3836_67_6
MIRPYTRVRCADNTGARELSVSRVLASSTGTTAESGDVFIAAVKNAIPNSGVKKGEVVRAVVVRQTKEYRRTDGSMIRFDDNAAVLLNPQNQPRGTRIFGPVARELRERNFMKIVSLAPEVL*
>14_1009_02_40cm_Bacteria_3841_65_8
MVQQESRLKVADNTGAREILLIRVMGGHYRKYAAIGDVITAAVTVATPGGQVKKSEVVKAVVVRTSREFRRLDGSTIRFDENAAVILGPQNNPRGTRIFGPVARELRDKNFMKIVSLAPEVL*
>14_1009_02_40cm_Bacteria_3862_66_7
MVQQESRLKVADNTGAREILLIRVMGGHYRKYASIGDVITAAVTVATPGGQVKKSEVVKAVVVRTSREFRRQDGSTIRFDENAAVILGPQNNPRGTRIFGPVARELRDKNFMKIVSLAPEVL*
>14_1009_02_40cm_Bacteria_3867_55_7
MVQIRSRLDVADNSGARMATMIGVIGKQTRYAGIGDVITANVKEASATGTVKKGEVVRAVLVRTKQPIRRDDGSLLRFDNNAIVIIDKDLNPRGTRIFGPVARELRERNFMKIVSLAPEVL*
>14_1009_02_40cm_Chloroflexi_3845_53_8
MIQPQTRLKVADNTGAKEIMCIRVLSGSAKRYAEIGDIIKASVKQAAPNGQVKKGEVVNAVVVRVSKEYARPDGSHIRFDENAAVIIAAGNNPRGTRIFGPVARELRERNFMKIISLAPEVL*
>14_1009_02_40cm_Gemmatimonadetes_3801_70_15
MIQQESIVKIADNSGARSALVIRVLGGSKRRYGGLGDVVVVTIKDAIPTGQIKKGEVVRAVIVRTAKETKRKDGSYIRFDENAAVLITDQGEPRATRIFGPVGRELREKKFMKIVSLAPEVI*
>14_1009_02_40cm_Gemmatimonadetes_3818_68_8
MVQQESILKIADNSGARRALVIRVLGGSKRRYAGLGDIVVVTIKDAIPTGQVKKGEVAKAVIVRTAKETKRKDGSYIRFDENAAVLITDQGEPRATRIFGPVGRELREKRFMKIVSLAPEVI*
>14_1009_05_20cm_Acidobacteria_3981_65_12
MIQMRSILDVADNSGARKIAVINPIGGSTGRYARLGDIVTASVKEATPESNVKKGQVVKAVIVRTVKEQRRRDGSYIRFDRNAAVLINDQGEPIGTRVFGPVARELRERRFMKIISLAPEVL*
>14_1009_05_20cm_Acidobacteria_3994_54_6
MTVMMRSMLEVADNSGARKLQMILPLGGSTGLRAGLGDVVTASVKEAAPEGQTKKGTVVKAVIVRTRKEHRRRDGTYIRFDQNAAVLINEAGEPVGTRVFGPVARELREKKFLKIVSLAPEVL*
>14_1009_05_20cm_Archaea_4006_53_6
MIMVSVTKGAPDLRKQVFPAVVVRQARALRRPDGTRLSFEDNAAVIMTPEGEMKGTEIRGPVAREAAERWPRVANLASTVI*
>14_1009_05_20cm_Bacteria_3983_66_11
MVQQETRLKVADNSGAKELLVIRVAGGHYRKYAYVGDIITATVKSAQPGGQVKKGEVVKAVVVRVNKEYKRPDGSLIRFDENAAVLLATANNPRGTRIFGPVARELRERNFMKIISLAPEVL*
>14_1009_05_20cm_Bacteria_3987_54_20
MVQIRSRLDVADNSGARMATMIGVIGKATRYAGIGDVITANVKEASATGTVKKGEVVRAVLVRTKQPIRREDGSLLRFDNNAIVIIDKDLNPRGTRIFGPVARELRERNFMKIVSLAPEVL*
>14_1009_05_20cm_Bacteria_3993_59_9
MVYLRSRLDVADNSGARMATMIGVIGKGNAQSAGIGDVIVANVKEASATGTVKKGEVIRAVVVRTRQPIKRSDGSVLRFDNNAIVVIDKDLNPRGTRIFGPVARELRERNFMKIVSLAPEVL*
>14_1009_05_20cm_Bacteria_4001_66_6
MIQQETRLRVADNSGAKELLCIRVAGGHYRRYAYVGDIITATVKSAQPGGQVKKGEVVKAVVVRVTKEYKRPDGSLIRFDENAAVLLAQANNPRGTRIFGPVARELRERNFMKIISL
>14_1009_05_20cm_Bacteria_4028_55_8
MVQIRSRLDVADNTGARMATMIGVIGKATLYARIGDVITANVKEASATGTVKKGEVVRAVIVRTKQPVKRDDGSLLRFDNNAIVIIDKDLNPRGTRIFGPVARELREKNFMKIVSLAPEVL*
>14_1009_05_20cm_Bacteria_4030_55_6
MVQLRSRLDVADNSGARMATMIGVIGKQTRYAGIGDVITANVKEATASGTVKKGEVVRAVLVRTKQPIRREDGSLLRFDNNAIVIIDKDLNPRGTRIFGPVARELRERNFMKIVSLAPEVL*
>14_1009_05_20cm_Bacteria_4049_55_11
MVQIRSRLDVADNSGARMATMIGVIGKQTRYAGIGDVITANVKEASPTGSVKKGEVVRAVLVRTKQPIRREDGSLLRFDNNAIVIIDKDLNPRGTRIFGPVARELRERNFMKIVSLAPEVL*
>14_1009_05_20cm_Euryarchaeota_4005_65_9
MKGLPGRQMRGLPKGARLECIDNTGAKIVEIIEVMKYRGVRNRLASAGIADLLVVAVKKGTPETRKQVMNAVVVRQRRPFRRPEGMMVQFEDNACVIVTPEGEVKGSDIKGPVAREAAERWPRVAATASMIV*
>14_1009_05_20cm_Gemmatimonadetes_4000_69_8
MVQQETILKIADNSGARSALVIRVLGGSKRRYGGLGDIVVVTIKDAIPTGQIKKGEVAKAVIVRTAKETRRKDGSYIRFDENAAVLITDQGEPRATRIFGPVGRELREKRFMKIVSLAPEVI*
>14_1009_05_30cm_Bacteria_4159_66_7
MVQQETRLKVADNSGAKELLVIRVAGGHYRKYAYVGDIITATVKSAQPGGQVKKGEVVKAVVVRVNKEYKRPDGSLIRFDENAAVLLATANNPRGTRIFGPVARELRERNFMKIISLAPEVL*
>14_1009_05_30cm_Bacteria_4168_57_7
MIQMRTWLTVADNSGARKLTCIMPVGGDAGLQAGLGDVITAAVKEATPESQVKKGTVVKAVVVRMRKERRRKDGTYIRFDDNAAVLINDAGEPVGTRVFGPVARELREKKFTKIVSLAPEVW*
>14_1009_05_30cm_Bacteria_4185_68_7
MVQQETRLKVADNSGAKELLVIRVAGGHYRKYAYVGDVITATVKSAQPGGQVKKGEVVKAVVVRVNKEYKRPDGSLIRFDENAAVLLATANNPRGTRIFGPVARELRERNFMKIISLAPEVL*
>14_1009_05_30cm_Bacteria_4203_54_7
MVQIRSRLDVADNTGARMATMIGVIGKHTRYARIGDVITANVKEASPTGTVKKGEVVRAVLVRTRQPVRREDGSLLRFDNNAIVIIDKDLNPRGTRIFGPVARELRERNFMKIVSLAPEVL*
>14_1009_05_30cm_Bacteria_4211_68_10
MIRPYTRLRVADNSGAREISVIRVLGSSTGSDAEIGDVLIATVKNALPNQGVKKGEVVRAVVVRQTKEYRRSDGSYIRFDDNAAVLLNPQNQPRGTRVFGPVARELRDKNFMKIVSLAPEVL*
>14_1009_05_30cm_Bacteria_4239_61_6
MIGMRTILRVADNSGARKLACILPVGGDVGLQAGLGDVVTASVKEAAPDSAIAKGSVVKCVIVRMRKEQRRRDGSYIRFDENAAVLISEAGEPVGTRVFGPVARELREKKFLKIVSLAPEVL*
>14_1009_05_30cm_Bacteria_4249_66_12
MVQQESRLKVADNTGAREILLIRVMGGHYRKYASIGDVITAAVTVATPGGQVKKSEVVKAVVVRTSREFRRQDGSTIRFDENAAVILGPQNNPRGTRIFGPVARELRDKNFMKIVSLAPEVL*
>14_1009_05_30cm_Bacteria_4253_54_7
MVQIRSRLDVADNSGARMATMIGVIGKATRYAGIGDVITANVKEASATGTVKKGEVVRAVLVRTKQPIRRDDGSLLRFDNNAIVIIDKDLNPRGTRIFGPVARELRERNFMKIVSLAPEVL*
>14_1009_05_30cm_Deltaproteobacteria_4183_68_9
MIQMQTVLDVADNSGAKKVACIKVLGGTKRRYASIGDVIVVSVKEAVVNSKVKKGEVARAVIVRTKRELKRPDGSYIKFDTNSAVMVSKDGEPIGTRIFGPVARELRAKKFMKIISLAPEVL*
>14_1009_05_30cm_Gemmatimonadetes_4196_69_20
MVQQETILKIADNSGARSALVIRVLGGSKRRYGGLGDIVVVTIKDAIPTGQIKKGEVVKAVIVRTAKETRRKDGSYIRFDENAAVLITDQGEPRATRIFGPVGRELREKRFMKIVSLAPEVI*
>14_1009_05_30cm_Thaumarchaeota_4188_38_6
MAATKSRAVSAKGVQEFRPYVTRPLPLGAQVVCADNTGAKILEIVMVQKTKTRVSRYPSAAVGDFVNVVVKKGPGELRGQIFGAVIIRQKYPVRRLSGIRITFEDNAAVLVTPEGEIKGTEIKGPVAVEASEKWPRIANLASMVV*
>14_1009_05_30cm_unknown_4221_52_20
MIEYRPKVARGLPVGSRMTCADNTGAKELKLINVRGYHGRLRRVPAACVGDMVMITVMKGSPSLRKQVFPAVVVRQARAIRRPDGTRLSFEDNAAVIMTPEGELKGTEIRGPVAKEAAERWPRVANLASTVI*
>14_1009_05_40cm_Acidobacteria_4335_57_12
MIQMRTWLTVADNSGARKLTCIMPVGGDAGLKAGLGDVITAAVKEATPESQVKKGSVVKAVVVRMRKERRRKDGTYIRFDDNAAVLINDAGEPVGTRVFGPVARELREKKFTKIVSLAPEVW*
>14_1009_05_40cm_Actinobacteria_10539_68_8
MIQQETRCKVADNTGAKEVLCIRVLGGSARRYAGVGDVIVGTVKDALPNGAVKKGEVVKAVVVRTAKERRRPDGSYIRFDDNAVVILTTDAKNPRGTRIFGPVARELREKRFMKIISLAPEVL*
>14_1009_05_40cm_Bacteria_4386_70_5
MIQMRTILEVADNSGARKISCILPLGGSTGRYAGLGDIITANVKESAPDAPEPVRKGKVVKAVIVRCAKEQRRRDGSYIRFDRNAAVLINDAGEPVGTRVFGPVARELRDKKFMKIISLAPEVL*
>14_1009_05_40cm_Bacteria_4407_67_7
MIRPYTRVRCADNTGARELSVIRVLASSTGTTAEIGDVFIGAVKNAIPNSGVKKGEVVRAVVVRQTKEYRRNDGSMIRFDDNAAVLLNPQNQPRGTRIFGPVARELRERNFMKIVSLAPEVL*
>14_1009_05_40cm_Bacteria_4414_67_7
MIQQETRLRVADNSGAKVILCIRVAGGHYRRYASVGDIITATVKSAQPGGQVKKGEVVKAVVVRVNKEYRRPDGSLIRFDENAAVLLAQANNPRGTRIFGPVARELRERNFMKIISLAPEVL*
>14_1009_05_40cm_Candidatus_Nitrososphaera_gargensis_4356_47_8
MAAGTKSRAVSAKGVEEFRPYITRVLPVTAELVCADNTGAKVLRIAMVNRYKGRHSRQPSAAVGDFVTVTVKKGPAELRKQVFGAVIVRQKYPIRRLNGVRVSFEDNAAVLVTPEGEIKGTDIKGPVAAEAAEKWPRIANLAGMIV*
>14_1009_05_40cm_Deltaproteobacteria_4396_68_5
MCIKVLGGSKKRYATIGDVIVVSVKEALVNSKVKKGEVARAVIVRTKRELKRPDGSYIKFDTNSAVMVSKDGEPIGTRIFGPVARELRAKKFMKIISLAPEVL*
>14_1009_05_40cm_Gemmatimonadetes_4372_68_6
MVQQESILKIADNSGARRALVIRVLGGSKRRYAGLGDIVVVTIKDAIPTGQVKKGEVAKAVIVRTAKETKRKDGSYIRFDENAAVLITDQGEPRATRIFGPVGRELREKRFMKIVSLAPEVI*
>14_1009_05_40cm_Nitrososphaera_4404_34_5
MTSKSRAVSAKGVEEFKPYITRALPISANLVCADNTGAKILRIAQVTRIKGRHSRMPSAAVGDFVNVTVKKGAAELRKQMFGAVIIRQKYAIRRLNGVRLSFEDNAAVLVTPEGEIKGTDIKGPVAAEAAEKWPRIANLASLII*
>14_1009_05_40cm_RBG_19FT_COMBO_Actinobacteria_70_19_curated_4381_69_10
MIQQETRCRVADNTGAREVLVIRVLGGSHRRYAGIGDVVVGSVKDALPGGAVKKGEVVKGVVVRTAKERRRPDGSYIRFDDNAVVLINDQRNPRGTRIFGPVARELREKRFMKIISLAPEVL*
>14_1009_05_40cm_Thaumarchaeota_4373_35_8
MASKSRAVSAKGVEEFKPYITRALPITANLVCADNTGAKILRIAQVTRIKGRHSRMPSAAVGDFVNVTVKKGNAELRKQMFGAVIIRQKYPIRRLNGVRLSFEDNAAVLVTPEGEIKGTDIKGPVAAEAAEKWPRIANLASLII*
>14_1009_05_40cm_unknown_4353_52_9
MIEYRPKVARGLPVGSRMTCADNTGAKELKLINVRGYHGRLRRVPAACVGDMVMITVMKGSPTLRKQVFPAVVVRQARAIRRPDGTRLSFEDNAAVIMTPEGELKGTEIRGPVAKEAAERWPRVANLASTVI*
>14_1009_09_20cm_Acidobacteria_7739_65_6
MIQMRSILDVADNSGARKISIINPIGGSTGRYARLGDIVTASVKEATPARAARAAIHEDHFAGTGGLIGGA*
>14_1009_09_20cm_Actinobacteria_7720_66_6
MIQQESRLKVADNTGAREILCIRVLGGSGRRYAGIGDIIVASVKDALPGAPVKKGEVVKAVVVRTRKERRRPDGSYIRFDENAAVLINDQMNPRGTRIFGPVARELREKRFMKIISLAPEVL*
>14_1009_09_20cm_Actinobacteria_7726_69_6
MIQQETRCKVADNTGAKEVLCIRVLGGSARRYAGVGDVIVGTVKDALPNGAVKKGEVVKAVVVRTAKERRRPDGSYSRFDDNAVVILTTDAKNPRGTRIFGPVARELREKRFMKIISLAPEVL*
>14_1009_09_20cm_Actinobacteria_7757_71_8
ATVKTATPQGAVKKGEVVKAVVVRTKKAYGRDDGTQIAFDENAAVIIDNQRNPRGTRIFGPVARELREKNFMKIVSLAPEVL*
>14_1009_09_20cm_Alphaproteobacteria_7735_64_8
MIQMQTNLDVADNSGARRVQCIKVLGGSKRKTATIGDVIIVSVKEAIPRGRVKKGDVHRAVIVRTAKEIRRTDGSAIRFDRNAAVLITNQNEPIGTRIFGPVTRELRARRFMKIVSLAPEVL*
>14_1009_09_20cm_Bacteria_7713_68_14
MVQQETRLKVADNSGAKELLCIRVMGGHHRKYAYVGDIITASVKSAQPGGQVKKGEVVKAVVVRVAKEYRRPDGSNIRFDENAAVLLGPGNNPRGTRIFGPVARELRERNFMKIVSLAPEVL*
>14_1009_09_20cm_Bacteria_7728_55_9
MVQIRSRLDVADNTGARMATMIGVIGKATLYARIGDVITANVKEASATGTVKKGEVVRAVIVRTKQPVKRDDGSLLRFDNNAIVIIDKDLNPRGTRIFGPVARELREKNFMKIVSLAPEVL*
>14_1009_09_20cm_Bacteria_7734_68_7
MVQQETRVKVADNSGAKELLVIRVAGGHYRKYAYVGDIITATVKSAQPGGQVKKGEVVKAVVVRVNKEYKRPDGSLIRFDENAAVLLAAANNPRGTRIFGPVARELRERNFMKIISLAPEVL*
>14_1009_09_20cm_Bacteria_7746_65_6
MVQQESRLKVADNTGAREILLIRVMGGHYRKYASIGDVITAAVTIATPGGQVKKSEVVKAVVVRTSREFRRPDGSTIRFDENDEDRFPGSGGSLACQRRISTFTRTTPCR*
>14_1009_09_20cm_Bacteria_7748_66_6
MVQQESRLKVADNTGAREILCIRVMGGHYRKYAAIGDVITAAVTVATPGGQVKKSEVVKAVVVRTSREFRRTDGSTIRFDENAAVILGPQNNPRGTRIFGPVARELRDKNFMKIVSLAPEVL*
>14_1009_09_20cm_Bacteria_7766_55_12
MVQIRSRLDVADNTGARMATMIGVIGKATLYARIGDVITANVKEASATGTVKKGEVVRAVIVRTKQPVKRDDGSLLRFDNNAIVIIDKDLNPRGTRIFGPVARELREKNFMKIVSLAPEVL*
>14_1009_09_20cm_Gemmatimonadetes_7716_69_10
MVQQETILKIADNSGARSALVIRVLGGSKRRYGGLGDIVVVTIKDAIPTGQIKKGEVVKAVIVRTAKETRRKDGSYIRFDENAAVLITDQGEPRATRIFGPVGRELREKRFMKIVSLAPEVI*
>14_1009_09_20cm_Ktedonobacter_racemifer_7781_53_7
MIQPQTRLKVADNTGAKEIMCIRVLSGSAKRYAEVGDVIKATVKQATPNGQVKKGEVVNAVVVRVSKEYARPDGSHIRFDENAAVIIAAGNNPRGTRIFGPVARELRERNFMKIISLAPEVL*
>14_1009_09_20cm_Nitrospirae_7718_62_7
MIQIYSMLDVADNSGAKRVMCFHVFGGTKRRYGSLGD
>14_1009_09_20cm_Proteobacteria_7754_68_12
MIQMTTVLDVADNSGAKKVACIKVLGGTKRRYATIGDVIVVSVKEAVVNSKVKKGEVARAVIVRTKRELKRPDGSYIKFDTNSAVMVSKEGEPIGTRIFGPVARELRGKKFMKIISLAPEVL*
>14_1009_09_30cm_Bacteria_7941_70_10
MIQPRSMLEVADNSGAKKVQCIRVMGGANKRYASLGDTVIVAVKEAAPDGTVKKGEVARAVVVRTVKEVRRKDGSYIRFDRNAVVLIKPDENPVGTRIFGPVARELRDRQFTKIISLAPEVI*
>14_1009_09_30cm_Bacteria_7944_62_6
MIQSYSRLKVADNSGGRQLMCIQVIGGSRRRYGTVGDIIVASVKQATPMGGVKKGEVVRAVVVRAAQPYRRNDGSYIRFDENAAVVLSDAFNPRGTRIFGPVARELRERNFMKIVSLAPEVV*
>14_1009_09_30cm_Bacteria_7970_55_10
MVQLRSRLDVADNSGARMATMIGVIGKSTRSAGIGDVITANVKEASANGTVKKGEVVRAVLVRTKQPIRREDGSLLRFDNNAIVIIDKDLNPRGTRIFGPVARELRERNFMKIVSLAPEVL*
>14_1009_09_30cm_Bacteria_7972_66_13
MVQQESRLKVADNTGAREILLIRVMGGHYRKYASIGDVITAAVTVATPGGQVKKSEVVKAVVVRTSREFRRLDGSTIRFDENAAVILGPQNNPRGTRIFGPVARELRDKNFMKIVSLAPEVL*
>14_1009_09_30cm_Bacteria_7973_55_6
MIQMQTSLEVADNSGARRVEMIMGIGGATGAIASLGDRIKVTVKEASPDGAIKKGTVQDAVIVRTRKEVRRRDGTYIRFDQNAAVLIKEDGTPIGTRVFGPVARELRDKNYMKIVSLAPEVI*
>14_1009_09_30cm_Bacteria_7984_68_14
MVQQESILKIADNSGARRALVIRVLGGSKRRYAGLGDIVVVTIKDAIPTGQIKKGEVVKAVIVRTAKETKRKDGSYIRFDENAAVLITDQGEPRATRIFGPVGRELRDKRFMKIVSLAPEVI*
>14_1009_09_30cm_Bacteria_7986_56_6
MPVQMRSILEVADNSGAKRLACILPIGGSTGLKAGLGDIITASVKEASPDSNVKKGSVVKCVIVRTKKETRRKDGTYIRFDQNAAVLINDDHEPIGTRVFGPVARELRDKKFMKIVSYSPRQGSRENRPCFDRHAQGSEDRGRRCPDDQAPYASESSAQHQRRNRRERSSDSCFQRRDRL*
>14_1009_09_30cm_Bacteria_7987_68_6
MIQNYTRLHVADNTGARVIMCIRVRGGSRRRYAGIGDVIVATVKQAIPNSTVKKGEIVHAVVVRQSRQTRRPDGSYIRFDDNAAVLITDQNNPRGTRIFGPVARELREKQFMKIISLAPEVL*
>14_1009_09_30cm_Bacteria_7988_56_8
MVQLRSRLDVADNTGARMATMIGVIGKSTLYAGIGDVITANVKEASATGTVKKGEVVRAVLVRTKQPIRREDGSLLRFDNNAIVIIDKDLNPRGTRIFGPVARELRERNFMKIVSLAPEVL*
>14_1009_09_30cm_Bacteria_8002_60_6
MIQMRTILNVADNTGAKKIAAIKMLGGSTAGKYAGIGDVITASVKEASPDGTVKKGAVVKAVIVRTVKEHRRRDGSYIKFDDNAAVLINDQNEPVGTRVFGPVARELRERKFMKIISLAPEVI*
>14_1009_09_30cm_Bacteria_8005_66_8
MIQQETRLRVADNSGAKELLCIRVAGGHYRRYAYVGDIITATVKSAQPGGQVKKGEVVKAVVVRVNKEYRRPDGSLIRFDENAAVLLATANNPRGTRIFGPVARELRERNFMKIISLAPEVL*
>14_1009_09_30cm_Bacteria_8006_72_12
MIQAETILDVADNSGARKVLCIKVLGGTRRKYASIGDVIVVSVKEAIPNAKVKKGDVMKAVIVRTAKEVGRTDGSYIRFDTNSAVLIDNAREPVGTRIFGPVARELRAKKFMKIISLAPEVL*
>14_1009_09_30cm_Betaproteobacteria_7996_64_8
MIQMQTVLDVADNTGARAVMCIKVLGGSKRRYANIGDVIRVSIKDAAPRGRVKKGEIYHAVVVRTAQGVRRSDGSRIRFDSNAAVLLTPKLEPIGTRIFGPVTRELRSERFMKIVSLAPEVL*
>14_1009_09_30cm_Deltaproteobacteria_7955_55_8
MIQMRTVLDVADNSGARKVQCIKVLGGSKRKYASIGDIIVVSVKEAIPNAKVKKGEVMKAVVVRTAKEIGRSDGTYIRFDNNSAVLIDNQKEPIGTRIFGPVARELRAKKFMKIISLAPEVL*
>14_1009_09_30cm_Ktedonobacter_racemifer_8023_53_6
MIQPQTRLKVADNTGAKEIMCIRVLSGSAKRYAEVGDVIKATVKQATPNGQVKKGEVVNAVVVRVSKEYARPDGSHIRFDENAAVIIAAGNNPRGTRIFGPVARELRERNFMKIISLAPEVL*
>14_1009_09_30cm_Proteobacteria_8014_68_16
MIQMTTVLDVADNSGAKKVACIKVLGGTKRRYASIGDVIVVSVKEAVVNSKVKKGEVARAVIVRTKRELKRPDGSYIKFDTNSAVMVSKDGEPIGTRIFGPVARELRAKKFMKIISLAPEVL*
>14_1009_09_30cm_Verrucomicrobia_7983_55_7
MVQIRSRLDVADNSGARMATMIGVIGKGAAQFAGIGDVITANVKEASATGTVKKGEVVRAVLVRTKQPIRREDGSLLRFDNNAIVIIDKDLNPRGTRIFGPVARELRERNFMKIVSLAPEVL*
>14_1009_09_30cm_unknown_8071_51_10
MPAPKTRAVSARGMVEYRPRIARGLPIGSRLVCADNTGAKELKLINVRGYRGRLRRKPAACVGDMIMVSVAKGAPDLRKIVFPAVVVRQVRAVRRPDGTRLTFEDNAAVIMTPEGELKGTEIRGPVAKEAAERWPRVANLASTVI*
>14_1009_09_40cm_Actinobacteria_8186_69_16
MIQNETRLRVADNTGAREILCIRVKGGSRRRYAFVGDVITATVKQANPQGAVKKGDVVTAVVVRTKKAIGRGDGTYIAFDENAAVIIDEQNNPRGTRVFGPVARELRERNFMKIVSLAPEVL*
>14_1009_09_40cm_Bacteria_8173_65_11
MVQQETRLKVADNSGAKELLVIRVAGGHYRKYAYVGDIITATVKSAQPGGQVKKGEVVKAVVVRVNKEYKRPDGSLIRFDENAAVLLATANNPRGTRIFGPVARELRERNFMKIISLAPEVL*
>14_1009_09_40cm_Bacteria_8185_57_8
MIQMRTWLTVADNSGARKLTCIMPVGGDAGLKAGLGDVITAAVKEATPESQVKKGSVVKAVVVRMRKERRRKDGTYIRFDDNAAVLINDAGEPVGTRVFGPVARELREKKFTKIVSLAPEVW*
>14_1009_09_40cm_Bacteria_8194_68_8
MIQPRSMLDVADNSGAKKAQCIRVMGGSNKRYASLGDIVIVAVKEAVPDGTVKKGEVARAVVVRTVKEVGRKDGSYIRFDRNAVVLLKTDDNPVGTRIFGPVARELRDRQFTKIISLAPEVI*
>14_1009_09_40cm_Bacteria_8203_56_9
MPVQMRSILEVADNSGAKRLACILPIGGSTGLKAGLGDIITASVKEASPDSNVKKGSVVKCVIVRTKKETRRKDGTYIRFDQNAAVLINDDHEPIGTRVFGPVARELRDKKFMKIVSLAPEVI*
>14_1009_09_40cm_Bacteria_8204_55_10
MVQLRSRLDVADNSGARMATMISVIGKSTRYAGIGDVITANVKEASANGTVKKGEVVRAVLVRTKQPIRREDGSLLRFDNNAIVIIDKDLNPRGTRIFGPVARELRERNFMKIVSLAPEVL*
>14_1009_09_40cm_Bacteria_8215_66_7
MVQQESRLKVADNTGAREILVIRVMGGHYRKYASIGDVITAAVTVATPGGQVKKSEVVKAVVVRTSREFRRTDGSTIRFDENAAVILGPQNNPRGTRIFGPVARELRDKNFMKIVSLAPEVL*
>14_1009_09_40cm_Bacteria_8247_68_6
MIQQESRLRVADNTGARELLCIRVKGGSHRRYARVGDIIVGTVKQAAPQGAVKKGEVVQAVVVRTKKPFGRNDGTTIAFDENAAVIIDAQRNPRGTRIFGPVARELREKNFMKIVSLAPEVL*
>14_1009_09_40cm_Betaproteobacteria_8214_67_7
MIQMESILDVADNTGARAVICIKVLGGSKRRYASIGDVIKVSVKDAAPRGRVKKGEIYHAVVVRTAKGVRRSDGSLIRFDRNAAVLLTPKMEPIGTRIFGPVTRELRTERFMKIVSLAPEVL*
>14_1009_09_40cm_Gemmatimonadetes_8270_69_8
MVQQESILKIADNSGARRALVIRVLGGSKRRYAGLGDIVVVTIKDAIPTGQIKKGEVVRAVIVRTAKETKRKDGSYIRFDENAAVLITDQGEPRATRIFGPVGRELRDKRFMKIVSLAPEVI*
>14_1009_09_40cm_Proteobacteria_8198_68_5
MVRTTRGVRRPDGSLIRFDRNAAVLLTPKMEPIGTRIFGPVTRELRNQQFMKIISLAPEVL*
>14_1009_12_20cm_Acidobacteria_8358_56_5
MTVMMRSMIEVADNSGARKLQMILPLGGATGLRAGLGDVVTASVKEAAPDGQVQKGKVVKAVIVRTRKEHRRRDGTYIRFDQNAAVLINEAGEPVGTRVFGPVARELREKKFLKIVSLAPEVL*
>14_1009_12_20cm_Acidobacteria_8364_56_6
MAVMMRSMLEVADNSGARKLQMILPLGGSTGLNAGLGDIITAAVKESVPEGQVQKGKVVKAVIVRTRKEHRRRDGTYIRFDQNAAVLINDAGEPVGTRVFGPVARELREKRFLKIVSLAPEVI*
>14_1009_12_20cm_Acidobacteria_8403_56_5
MAVMMRTMLEVADNSGARKLQMILPLGGSTGLRAGLGDVITASVKEASPDGQAKKGTVVKAVIVRTRKEHRRRDGTYIRFDQNAAVLINEAGEPVGTRVFGPVARELREKKFLKIVSLAPEVL*
>14_1009_12_20cm_Actinobacteria_8341_71_11
MIQQESRLRVADNTGARTLLCIRVMGGSKRRYARVGDVIVGTVKTATPQGAVKKGEVVQAVVVRTKKAYGREDGTQIAFDENAAVIIDNQRNPRGTRIFGPVARELREKNFMKIVSLAPEVL*
>14_1009_12_20cm_Actinobacteria_8412_69_6
MIQNETRLRVADNSGAREILCIRVKGGSRRRYAFVGDVITATVKQANPQGTVKKGEVVTAVIVRTKKAIGRDDGTYISFDENAAVIIDDQNNPRGTRVFGPVARELRERNFMKIVSLAPEVL*
>14_1009_12_20cm_Archaea_8417_52_8
MPAPKTRAVSARGMVEYRPRIARGLPVGSRLTCADNTGAKELKLINVRGYHGRLRRVPAACVGDMIMVSVSKGKPDLRKQVFPAVVVRQARALRRPDGTRLSFEDNAAVIMTPEGELKGTEIRGPVAREAAESLGRRLKDGLGWLT*
>14_1009_12_20cm_Bacteria_8343_66_8
MVQQESRLKVADNTGAREILLIRVMGGHYRKYASIGDVITAAVTVATPGGQVKKSEVVKAVVVRTSREFRRQDGSTIRFDENAAVILGPQNNPRGTRIFGPVARELRDKNFMKIVSLAPEVL*
>14_1009_12_20cm_Bacteria_8345_65_5
MVQQETRLKVADNTGAREILCIRVMGGHYRKYAAIGDVITAAVTVATPGGQVKKSEVVKAVVVRTSREFRRLDGSTIRFDENAAVLLGPQNNPRGTRIFGPVARELRDKNFMKIVSLAPEVL*
>14_1009_12_20cm_Bacteria_8347_66_8
MVQQESRLKVADNTGAREILCIRVMGGHYRKYAAIGDVITAAVTVATPGGQVKKSEVVKAVVVRTSREFRRTDGSTIRFDENAAVILGPQNNPRGTRIFGPVARELRDKNFMKIVSLAPEVL*
>14_1009_12_20cm_Bacteria_8356_72_5
MIQQETILKVADNSGARELLCIRVLGGSYRKYASVGDIIIGTVKVAQPNAQVKKGDVVRAVVVRVSKEYHRTDGSNIRFDENAAVLITPQGSPRGTRIFGPVARELRERNFMKIVSLAPEVL*
>14_1009_12_20cm_Bacteria_8370_66_8
MVQQETRLKVADNSGAKELLCIRVHGGHYRKYAGVGDVITATVKSAQPGGQVKKGEVVQAVIVRTAKEYRRPDGSLI
>14_1009_12_20cm_Bacteria_8371_69_6
MADNSGAKELLCIRVHGGHYRKYAGVGDVITATVKSAQPGGQVKKGEVVQAVIVRTAKEYRRADGSLIKFDENAAVVINPQNNPRGTRIFGPVARELRERNFMKIVSLAPEVL*
>14_1009_12_20cm_Bacteria_8381_55_13
MVQIRSRLDVADNTGARMATMIGVIGKATLYARIGDVITANVKEASATGTVKKGEVVRAVIVRTKQPVKRDDGSLLRFDNNAIVIIDKDLNPRGTRIFGPVARELREKNFMKIVSLAPEVL*
>14_1009_12_20cm_Bacteria_8391_55_8
MVQLRSRLDVADNSGARMATMIGVIGKSTRYAGIGDVITANVKEASATGTVKKGEVVRAVLVRTKQPIRRDDGSLLRFDNNAIVIIDKDLNPRGTRIFGPVARELRERNFMKIVSLAPEVL*
>14_1009_12_20cm_Bacteria_8430_59_8
MVYLRSRLDVADNSGARMATMIGVIGKGNAQSAGIGDVIVANVKEASATGTVKKGEVIRAVIVRTRQPIKRNDGSVLRFDNNAIVVIDKDLNPRGTRIFGPVARELRERNFMKIVSLAPEVL*
>14_1009_12_20cm_Betaproteobacteria_8351_62_5
MIQMQTMLEVADNTGARRVMCIKVLGGSKRRYAHIGDIIKVSVKDAAPRGRVKKGEIYSAVVVRTRHGVRRDDGAKIKFDTNAAVLLTPKLEPIGTRIFGPVTRELRTERFMKIVSLAPEVL*
>14_1009_12_20cm_Ktedonobacter_racemifer_10581_54_6
MIQPQTRLKVADNTGAKEIMCIRVMSGSAKRYAEIGDVIKASVKQAAPNGQVKKGEVVNAVVVRVAKEYVRSDGSHIRFDENAAVIIAAGNNPRGTRIFGPVARELRERNFMKIISLAPEVL*
>14_1009_12_20cm_Ktedonobacter_racemifer_8422_52_9
MIQPQTRLKVADNTGAKEIMCIRVLSGSAKRYAEVGDVIKATVKQATPNGQVKKGEVVNAVVVRVSKEYVRPDGSHIRFDENAAVIIAAGNNPRGTRIFGPVARELRERNFMKIISLAPEVL*
>14_1009_12_20cm_Ktedonobacter_racemifer_8433_52_7
MIQPQTRLKVADNTGAKEIMCIRVMSGSAKRYAQVGDIIKASVKQAAPNGQVKKGEVVNAVVVRVAKEYGRPDGSHIRFDENAAVIIAAGNNPRGTRIFGPVARELRERNFMKIISLAPEVL*
>14_1009_12_20cm_Proteobacteria_8340_68_17
MIQLRTMLNAADNSGARTLMCIKVLGGTRRRYATVGDVIKVSVKDAIPRGKVKKGEVYDAVVVRTTRGVRRPDGSLIRFDGNAAVLLTNKLEPIGTRIFGPVTRELRNQQFMKIISLAPEVL*
>14_1009_12_20cm_Proteobacteria_8416_68_5
MIQTTTVLDVADNSGAKKVACIKVLGGSKRRYASIGDVIVVSIKEAVVNSKVKKGEVARAVIVRTKREVKRPDGSYIKFDNNSAVMVSKEGEPIGTRIFGPVARELRAKKFMKIISLAPEVL*
>14_1009_12_30cm_Acidobacteria_8525_55_6
NAAVLINDAGEPVGTRVFGPVARELRERKFLKIVSLAPEVL*
>14_1009_12_30cm_Bacteria_8503_67_7
MIQQETVVKVADNSGARELLCIRVLGGSYRKYAAVGDVIVGTVKVAQPNAQVKKGDVVRAVVVRTSKEFARPDGSNIRFDENAAVLINPQNNPRGTRIFGPVARELRERNYMKIVSLAPEVL*
>14_1009_12_30cm_Bacteria_8507_66_11
MIQQETRLKVADNSGAKELLCIRVTGGHYRKYAYVGDIITATVKSAQPGGQVKKGEVVKAVVVRVNKEYKRPDGSLIRFDENAAVLLATANNPRGTRIFGPVARELRERNFMKIISLAPEVL*
>14_1009_12_30cm_Bacteria_8515_67_14
MIRPYTRVRCADNTGARELSVIRVLASSTGTTAEIGDVFIAAVKNAIPNSGVKKGEVVRAVVVRQTKEYRRTDGSLIRFDDNAAVLLNPQNQPRGTRIFGPVARELRERNFMKIVSLAPEVL*
>14_1009_12_30cm_Bacteria_8516_55_13
MKEASATGTVKKGEVVRAVLVRTRQPIRRDDGSFLRFDNNAIVIIDKDLNPRGTRIFGPVARELRERNFMKIVSLAPEVL*
>14_1009_12_30cm_Bacteria_8526_66_10
MVQQETRLKVADNSGAKELLVIRVAGGHYRKYAYVGDIITATVKSAQPGGQVKKGEVVKAVVVRVNKEYKRPDGSLIRFDENAAVLLATANNPRGTRIFGPVARELRERNFMKIISLAPEVL*
>14_1009_12_30cm_Bacteria_8528_67_7
MIRPYTRVRCADNTGARELSVIRVLRSSSGTTAEIGDVFVATVKNAIPNSGVKKGEVVRAVVVRQTKEYRRNDGSLIRFDDNAAVLLNPQNQPRGTRIFGPVARELRERNFMKIVSLAPEVL*
>14_1009_12_30cm_Euryarchaeota_8492_64_9
MKGLPGRQMRGLPKGARLDCIDNTGAKIVEIIEVKKYRGVRNRLASAGIADLLVVAVKKGTPETRKQVMNAVVVRQRRPFRRPEGMMVQFEDNACVIVTPEGEVKGSDIKGPVAREAAERWPRVAATASMIV*
>14_1009_12_30cm_Euryarchaeota_8531_64_9
MKGLPGRQTRGLPKGARLDCIDNTGAKIVEIIEVKGYRGVRNRLSSAGIADLLVVTVKKGTPETRKQVMNAVVVRQRRPFRRPEGMMVQFEDNACVIVTPEGEVKGSDIKGPVAREAAERWPRVAATASMIV*
>14_1009_12_30cm_Gemmatimonadetes_8487_69_13
MVQQETILKIADNSGARSALVIRVLGGSKRRYGGLGDIVVVTIKDAIPTGQIKKGEVVKAVIVRTAKETRRKDGSYIRFDENAAVLITDQGEPRATRIFGPVGRELREKRFMKIVSLAPEVI*
>14_1009_12_30cm_Gemmatimonadetes_8494_70_15
MIQQESIVRIADNSGARTALVIRVLGGSKRRYGGLGDIVVVTIKSAIPTGQIKKGEVARAVIVRTAKETKRKDGSYIRFDENAAVLITDQGEPRATRIFGPVGRELREKRFMKIVSLAPEVI*
>14_1009_12_30cm_Gemmatimonadetes_8497_69_11
MVQQETILKIADNSGARSALVIRVLGGSKRRYGGLGDIVVVTIKDAIPTGQIKKGEVAKAVIVRTAKETRRKDGSYIRFDENAAVLITDQGEPRATRIFGPVGRELREKRFMKIVSLAPEVI*
>14_1009_12_30cm_Proteobacteria_8501_67_8
MIQMRTMLNAADNSGARTLMCIKVLGGTRRRYANVGDVIKVSVKDAIPRGKVKKGEVYDAVVVRTTRGVRRPDGSLIRFDGNAAVLLTNKLEPIGTRIFGPVTRELRNQQFMKIISLAPEVL*
>14_1009_12_30cm_unknown_8517_52_13
MIEYRPKVARGLPVGSRMTCADNTGAKELKLINVRGYHGRLRRVPAACVGDMVMITVMKGSPTLRKQVFPAVVVRQARAIRRPDGTRLSFEDNAAVIMTPEGELKGTEIRGPVAKEAAERWPRVANLASTVI*
>14_1009_12_40cm_Acidobacteria_8689_60_7
MIQMRTWLTVADNSGARRLMCILPVGGDAGLKAGLGDIVTASVKEATPESQVKEGKVVRAVIVRMRKEHRRKDGTYIRFDDNAAVLINEAGEPVGTRVFGPVARELRDKKFTKIVSLAPEVW*
>14_1009_12_40cm_Acidobacteria_8715_61_7
MIMMRTWLTVADNSGARRLMCILPLGGDAGLKAGLGDVITASVKEAAPDSQIKQGKVVRAVVVRTRKEHRRKDGTYIRFDDNAAVLINEANEPVGTRVFGPVARELREKKFAKIISLAPEVW*
>14_1009_12_40cm_Acidobacteria_8738_65_6
MIQMRSILDVADNSGARKIAVINPIGGSTGRYARLGDIVTASVKEATPEGNVKKGQVVKAVIVRTVKEQRRRDGSYIRFDRNAAVLINDQGEPIGTRVFGPVARELRERRFMKIISLAPEVL*
>14_1009_12_40cm_Armatimonadetes_8702_65_16
MIQTYTRLKVADNTGARQLMVIRVMGGSTRRYATVGDVVVCSVKQATPNSPVKKGEVVRAVVVRTARPMRRTDGSYIRFDDNAGVILTDQFNPRGTRIFGPVARELREKQFMKIISLAPEVL*
>14_1009_12_40cm_Bacteria_8675_66_16
MIQQETRLKVADNSGAKEILCIRVAGGHYRKYAYVGDIITATVKSAQPGGQVKKGEVVKAVVVRVNKEYKRPDGSLIRFDENAAVLLAQANNPRGTRIFGPVARELRERNFMKIISLAPEVL*
>14_1009_12_40cm_Bacteria_8691_66_10
MIQQETRLKVADNSGAKELLCIRVTGGHYRKYAYVGDIITATVKSAQPGGQVKKGEVVKAVVVRVNKEYKRPDGSLIRFDENAAVLLATANNPRGTRIFGPVARELRERNFMKIISLAPEVL*
>14_1009_12_40cm_Bacteria_8692_64_7
MVVCSIKQAIPNSAVKKGEVVRAVVVRIAKPMRRTDGSYIRFDDNAAVILTDQLNPRGTRIFGPVARELREKQFMKIISLAPEVL*
>14_1009_12_40cm_Bacteria_8693_55_9
MVQLRSRLDVADNSGARMATMIGVIGKSTRYAGIGDVITANVKEASATGTVKKGEVVRAVLVRTKQPIRRDDGSLLRFDNNAIVIIDKDLNPRGTRIFGPVARELRERNFMKIVSLAPEVL*
>14_1009_12_40cm_Bacteria_8698_65_8
MVQQESRLKVADNTGAREILVIRVMGGHYRKYASIGDVITAAVTVATPGGQVKKSEVVKAVVVRTSREFRRTDGSTIRFDENAAVILGPQNNPRGTRIFGPVARELRDKNFMKIVSLAPEVL*
>14_1009_12_40cm_Bacteria_8709_66_12
MIQQETRLKVADNSGAKEILCIRVAGGHYRKYASVGDIITATVKSAQPGGQVKKGEVVKAVVVRVNKEYKRPDGSLIRFDENAAVLLAQANNPRGTRIFGPVARELRERNFMKIISLAPEVL*
>14_1009_12_40cm_Bacteria_8716_66_9
MVQQETRLKVADNSGAKEILCIRVAGGHYRKYASVGDIITATVKSAQPGGQVKKGEVVKAVVVRVNKEYRRPDGSLIRFDENAAVLLAQANNPRGTRIFGPVARELRERNFMKIISLAPEVL*
>14_1009_12_40cm_Bacteria_8719_56_8
MVQLRSRLDVADNTGARMATMIGVIGKSTLYAGIGDVITANVKEASATGTVKKGEVVRAVLVRTKQPIRREDGSLLRFDNNAIVIIDKDLNPRGTRIFGPVARELRERNFMKIVSLAPEVL*
>14_1009_12_40cm_Bacteria_8731_55_7
MVQLRSRLDVADNTGARMATMIGVIGKSTLYAGIGDVITANVKEASATGTVKKGEVVRAVLVRTRQPIKRDDGSLLRFDNNAIVIIDKDLNPRGTRIFGPVARELRERNFMKIVSLAPEVL*
>14_1009_12_40cm_Bacteria_8734_55_6
MPVQMRSILEVADNSGAKRLACILPIGGSTGLKAGLGDIITASVKEASPDSNVKKGSVVKCVIVRTKKETRRKDGTYIRFDQNAAVLINDDHEPIGTRVFGPVARELRDKKFMKIVSLAPEVI*
>14_1009_12_40cm_Bacteria_8767_65_6
MIMPQTRLRVADNTGARELMCIRVVAGGSKFEASIGDVIVASVKEATPGGSVKKGEVVKAVIVRQAKEYGRPDGSYIRFDDNAAVILQDKNNPKGTRIFGPVARELRERNYMKIISLAPEVL*
>14_1009_12_40cm_Betaproteobacteria_8764_65_6
MIQMQTVLEVADNTGARAVMCIKVLGGSKRRYANIGDVIRVSVKDAAPRGRVKKGEIYHAVVVRTAQGVRRADGSRIRFDSNAAVLLTPKMEPIGTRIFGPVTRELRSERFMKIVSLAPEVL*
>14_1009_12_40cm_Euryarchaeota_8735_64_14
MKGLPGRQTRGLPKGARLECIDNTGAKIVEIIEVMKYRGVRNRISSAGIADLLVVTVKKGTPATRKQIMNAVIVRQRRPFRRPEGMMVQFEDNACVIVTPEGEVKGSDIKGPVAREAAERWPRVAATASMIV*
>14_1009_12_40cm_Euryarchaeota_8773_66_8
MKGLPGRQTRGLQTGSRLDCIDNTGAKIVEIISVKGYKGVRRRRASAGIGALLVVTVKKGSPEMRKQVVNAVIVRQRRPFRRPDGTMVRFEDNACVLTTPEGEVKGSDIKGPVAREAAERWPRIAATASMIV*
>14_1009_12_40cm_Proteobacteria_8680_68_6
MIQLRTMLNAADNSGARTLMCIKVLGGTRRRYATVGDVIKVSVKDAIPRGKVKKGEVYDAVVVRTTRGVRRPDGSLIRFDGNAAVLLTNKLEPIGTRIFGPVTRELRNQQFMKIISLAPEVL*
>14_1009_12_40cm_Thaumarchaeota_8705_38_5
MAATKSRAVSAKGVQEFRPYVTRPLPLGARVVCADNTGAKILEIVMVQKTKTRVSRYPSAAVGDFVNVVVKKGPGELRGQIFGAVIIRQKYPIRRLSGVRITFEDNAAVLVTPEGEIKGTEIKGPVAVEASEKWPRIANLASMVV*
>14_1009_12_40cm_Thaumarchaeota_8761_35_9
MTATKSRAVSAKGVQEFRPYITRALPLGAQIICADNTGAKVLEIVMVQKTKTRVARYPSAAVGDFVNVVVKKGPGELRGQIFGAVIIRQKYPIKRLSGVRVTFEDNAGVLVTPEGEIKGTEIKGPVAVEASEKWPRIANLASMVV*
>14_1009_12_40cm_Xanthomonadales_8686_62_5
MIQMQSTLAAADNSGAKLLFCIKVLGGSKRRYAGIGDIIKVSVRDAIPRGKVKKGEVYDAVVVRTRKGVRRADGSLIRFDGNAAVLLNNKLEPIGTRIFGPVTRELRSERFMKIVSLAPEVL*
>14_1009_12_40cm_unknown_8796_56_10
MSTKSRAVSAKGVEEYKTYITRAIPLSAVINCADNTGAKTLRIVQVTRAKSRLKRVPAASVGDHVVCVVKRGPPDLRKQTFGAVIVRQKYPVRRVSGLRISFEDNAAVIVTPEGELKGTDIKGPVASEAAERWPRIANLASIII*
>14_1009_13_20cm_Acidobacteria_8926_56_6
MTVMMRSMLEVADNSGARKLQMILPLGGATGLRAGLGDVITASVKEASPDGQVQKGKVVKAVIVRTRKEHRRRDGTYIRFDQNAAVLINEAGEPVGTRVFGPVARELREKRFLKIVSLAPEVL*
>14_1009_13_20cm_Actinobacteria_9007_69_6
MIQQESRLKVADNTGARELLCIRVMGGHHRRYARVGDIIVGTVKTATPQGAVKKGEVVKAVVVRTRKPFGRVDGTTIAFDENAAVIIDNQRNPRGTRIFGPVARELREKNFMKIVSLAPEVL*
>14_1009_13_20cm_Bacteria_8927_66_8
MVQQESRLKVADNTGAREILLIRVMGGHYRKYASIGDVITAAVTVATPGGQVKKSEVVKAVVVRTSREFRRLDGSTIRFDENAAVILGPQNNPRGTRIFGPVARELRDKNFMKIVSLAPEVL*
>14_1009_13_20cm_Bacteria_8932_54_8
MVQIRSRLDVADNSGARMATMIGVIGKSTRSAGIGDVITANVKEASATGTVKKGEVVRAVLVRTKQPIRREDGSLLRFDNNAIVIIDKDLNPRGTRIFGPVARELRERNFMKIVSLAPEVL*
>14_1009_13_20cm_Bacteria_8945_55_10
MVQIRSRLDVADNSGARMATMIGVIGKQTRYAGIGDVITANVKEASPTGSVKKGEVVRAVLVRTKQPIRREDGSLLRFDNNAIVIIDKDLNPRGTRIFGPVARELRERNFMKIVSLAPEVL*
>14_1009_13_20cm_Bacteria_8946_55_8
MVQIRSRLDVADNTGARMATMIGVIGKATLYARIGDVITANVKEASATGTVKKGEVVRAVIVRTKQPVKRDDGSLLRFDNNAIVIIDKDLNPRGTRIFGPVARELREKNFMKIVSLAPEVL*
>14_1009_13_20cm_Bacteria_8947_65_7
MVQQESRLKVADNTGAREILLIRVMGGHYRKYAAIGDVITAAVTVATPGGQVKKSEVVKAVVVRTSREFRRTDGSTIRFDENAAVILGPQNNPRGTRIFGPVARELRDKNFMKIVSLAPEVL*
>14_1009_13_20cm_Bacteria_8955_54_8
MVQIRSRLDVADNSGARMATMIGVIGKGAAQFAGIGDVITANVKEASATGTVKKGEVVRAVLVRTRQPIRREDGSLLRFDNNAIVIIDKDLNPRGTRIFGPVARELRERNFMKIVSLAPEVL*
>14_1009_13_20cm_Bacteria_8956_55_6
MVQLRSRLDVADNTGARMATMIGVIGKSTLYAGIGDVITANVKEASATGTVKKGEVVRAVLVRTKQPIKRDDGSLLRFDNNAIVIIDKDLNPRGTRIFGPVARELRERNFMKIVSLAPEVL*
>14_1009_13_20cm_Bacteria_8964_55_8
MVQIRSRLDIADNTGARMATMIGVIGKATLYARIGDVITANVKEASATGTVKKGEVVRAVLVRTKQPVKRDDGSILRFDNNAIVIIDKDLNPRGTRIFGPVARELREKNFMKIVSLAPEVL*
>14_1009_13_20cm_Bacteria_8969_68_5
MIQPRSMLDVADNSGAKKVQCIRVMGGANKRYASLGDTVIVAVKEAAPDGTVKKGEVARAVVVRTVKEVRRRDGSYIRFDRNAVVLIKPDENPVGTRIFGPVARELRERQFTKIISLAPEVI*
>14_1009_13_20cm_Betaproteobacteria_8976_63_5
MIQMQTMLEVADNTGARQVMCIKVLGGSKRRYAHIGDVIKVSIKDAAPRGRVKKGEIYHAVVVRTRQGVRRNDGAKVKFDTNAAVLLTPKLEPIGTRIFGPVTRELRTERFMKIVSLAPEVL*
>14_1009_13_20cm_Betaproteobacteria_8988_62_5
MIQMQTMLEVADNTGARRVMCIKVLGGSKRRYAHIGDIIKVSVKDAAPRGRVKKGEIYSAVVVRTRHGVRRDDGAKIKFDTNAAVLLTPKLEPIGTRIFGPVTRELRTERFMKIVSLAPEVL*
>14_1009_13_20cm_Bradyrhizobium_8951_60_7
MIQMQTNLDVADNSGARRVMCIKVLGGSKRRYATVGDTIVVSIKEAIPRGKVKKGDVMKAVVVRVRKDIRRADGSVIRFDRNAAVLINNQSEPVGTRIFGPVPRELRAKNHMKIISLAPEVL*
>14_1009_13_20cm_Gemmatimonadetes_8987_66_6
MVQQESQVKIADNSGARRALVIRVLGGSKRRYAGLGDVVVVTIKDAIPTGQVKKGEVAKAVIVRTAKETKRKDGSYIRFDENAAVLINDEGEPRATRIFGPVGRELREKKFMKIVSLAPEVI*
>14_1009_13_20cm_Proteobacteria_8922_67_8
MIQLRTMLNAADNSGARTLMCIKVLGGTRRRYATVGDVIKVSVKDAIPRGKVKKGEVYDAVVVRTTRGVRRPDGSLIRFDGNAAVLLTNKLEPIGTRIFGPVTRELRNQQFMKIISLAPEVL*
>14_1009_13_20cm_Rokubacteria_8968_70_11
MIQPRSMLDVADNSGARKVQCIRVMGGSNKRYASLGDTVIVAIKEATPDGTVKKGEVARAVVVRTVKEVRRKDGSYIRFDRNAVVLIKADENPVGTRIFGPVARELRERQFTKIISLAPEVI*
>14_1009_13_20cm_unknown_8931_52_11
MIEYRPKVARGLPVGSRMTCADNTGAKELKLINVRGYHGRLRRVPAACVGDMVMITVMKGSPSLRKQVFPAVVVRQARAIRRPDGTRLSFEDNAAVIMTPEGELKGTEIRGPVAKEAAERWPRVANLASTVI*
>14_1009_13_30cm_Actinobacteria_9104_69_9
MIQQETRCKVADNTGAKEVLCIRVLGGSARRYAGVGDVIVGTVKDALPNGAVKKGEVVKAVVVRTAKERRRPDGSYIRFDDNAVVILTTDAKNPRGTRIFGPVARELREKRFMKIISLAPEVL*
>14_1009_13_30cm_Alphaproteobacteria_9118_65_10
MIQMQTNLDVADNSGARRVQCIKVLGGSKRKTATVGDVIIVSVKEAIPRGRVKKGDVHRAVIVRTAKEIRRDDGSAIRFDRNAAVLISRQGEPIGTRIFGPVTRELRARRFMKIVSLAPEVL*
>14_1009_13_30cm_Bacteria_9073_70_12
MIQAESILDVADNSGARKVLCIKVLGGTRRKYASIGDIIVVSVKEAIPNAKVKKGDVMKAVIVRTAKEVGRTDGSYIRFDTNSAVLIDNAREPIGTRIFGPVARELRAKRFMKIISLAPEVL*
>14_1009_13_30cm_Bacteria_9084_70_9
MIRPYTRVRCADNTGARELSVIRVLRSSTGTTAEIGDVFIAAVKNAIPNSGVKKGEVVRAVVVRQTKEYRRNDGSYIRFDDNAAVLLNPQGQPRGTRIFGPVARELRERNFMKIVSLAPEVL*
>14_1009_13_30cm_Bacteria_9093_69_12
MLDVADNSGAKKVQCIRVMGGANKRYASLGDTVIVAVKEAAPDGTVKKGEVARAVVVRTVKEVRRRDGSYIRFDRNAVVLIKPDENPVGTRIFGPVARELRERQFTKIISLAPEVI*
>14_1009_13_30cm_Bacteria_9094_67_12
MIRPYTRVRCADNTGARELSVIRVLRSSSGTTAEIGDVFVATVKNAIPNSGVKKGEVVRAVVVRQTKEYRRNDGSLIRFDDNAAVLLNPQNQPRGTRIFGPVARELRERNFMKIVSLAPEVL*
>14_1009_13_30cm_Bacteria_9095_55_10
MVQLRSRLDVADNSGARMATMIGVIGKATRYARIGDVITANVKEATASGTVKKGEVVRAVLVRTKQPIRRDDGSLLRFDKNAIVIIDKDLNPRGTRIFGPVARELRERNFMKIVSLAPEVL*
>14_1009_13_30cm_Bacteria_9099_55_14
MVQIRSRLDVADNTGARMATMIGVIGKQTRSAGIGDVITANVKEASPNGTVKKGEVVRAVLVRTKQPIRRDDGSLLRFDNNAIVIIDKDLNPRGTRIFGPVARELRERNFMKIVSLAPEVL*
>14_1009_13_30cm_Bacteria_9108_59_8
MIQMRTILEVADNSGARKISCIHARGNQVGRVASLGDIITANVKEASPDGQVKKGAVVKAVIVRTKKEYRRRDGTYIRFDDNAAVLIDDQKEPIGTRVFGPVSRELREKEFLKIVSLAPEVL*
>14_1009_13_30cm_Bacteria_9112_55_7
MVQIRSRLDVADNSGARMATMIGVIGKQTRYAGIGDVITANVKEASATGTVKKGEVVRAVLVRTKQPIRRDDGSLLRFDNNAIVIIDKDLNPRGTRIFGPVARELRERNFEVISGNFRGSSGRILAVFPGKQRVLVEGVRIIKKHLRKSQDNPSGKIAEREGPIHISNVKLIEREKKVEKKPAKEKKPKRETEKKAA*
>14_1009_13_30cm_Bacteria_9125_54_6
MVQIRSRLDVADNTGARMATMIGVIGKHTRYARIGDVITANVKEASPTGTVKKGEVVRAVLVRTRQPVRREDGSLLRFDNNAIVIIDKDLNPRGTRIFGPVARELRERNFMKIVSLAPEVL*
>14_1009_13_30cm_Bacteria_9129_66_7
MVQQESRLKVADNTGAREILLIRVMGGHYRKYAAIGDVITAAVTVATPGGQVKKSEVVKAVVVRTSREFRRTDGSTIRFDENAAVILGPQNNPRGTRIFGPVARELRDKNFMKIVSLAPEVL*
>14_1009_13_30cm_Bacteria_9164_55_9
MVQLRSRLDVADNSGARMATMIGVIGKSTRYAGIGDVITANVKEASATGTVKKGEVVRAVLVRTKQPIRRDDGSLLRFDNNAIVIIDKDLNPRGTRIFGPVARELRERNFMKIVSLAPEVL*
>14_1009_13_30cm_Betaproteobacteria_9106_63_6
MIQMQTMLEVADNTGARQVMCIKVLGGSKRRYAHIGDVIKVTVKDAAPRGRVKKGEIYNAVVVRTRQGVRRDDGAKIKFDTNAAVLLNPKLEPIGTRIFGPVTRELRTERFMKIVSLAPEVL*
>14_1009_13_30cm_Nitrospirae_9136_62_9
MIQIYSRLDVADNSGAKKVMCFHVFGGTKRRYGSLGDVIMVTVKEAIPQATVKKGDISKAVVVRTTKGVRREDGSYIKFDRNACVLINPQGEPIGTRIFGPVARELRWKKYMKIISLAPEVL*
>14_1009_13_30cm_Proteobacteria_9082_68_9
MIQLRTMLNAADNSGARTLMCIKVLGGTRRRYATVGDVIKVSVKDAIPRGKVKKGEVYDAVVVRTRRGVRRPDGSLIRFDGNAAVLLTNKLEPIGTRIFGPVTRELRNQQFMKIISLAPEVL*
>14_1009_13_40cm_Archaea_9334_53_6
MPAPKTRAVSARGMVEYRPRIARGLPVGSRMTCADNTGAKELKLINVRGYHGRLRRVPAACVGDMIMISVTKGAPDLRKQVFPAVVVRQARALRRPDGTRLSFEDNAAVIMTPEGEMKGTEIRGPVAREAAERWPRVANLASTVI*
>14_1009_13_40cm_Bacteria_9307_55_11
MVQIRSRLDVADNTGARMATMIGVIGKATLYARIGDVITANVKEASATGTVKKGEVVRAVIVRTKQPVKRDDGSLLRFDNNAIVIIDKDLNPRGTRIFGPVARELREKNFMKIVSLAPEVL*
>14_1009_13_40cm_Bacteria_9326_59_7
MIQMRTILEVADNSGARKISCIHARGNQVGRVASLGDIITANVKEASPDGQVKKGAVVKAVIVRTKKEYRRRDGTYIRFDDNAAVLIDDQKEPIGTRVFGPVSRELREKEFLKIVSLAPEVL*
>14_1009_13_40cm_Bacteria_9335_55_11
MVQIRSRLDVADNSGARMATMIGVIGKGAAQFAGIGDVITANVKEASATGTVKKGEVVRAVLVRTRQPIRREDGSLLRFDNNAIVIIDKDLNPRGTRIFGPVARELRERNFMKIVSLAPEVL*
>14_1009_13_40cm_Bacteria_9342_55_11
MVQLRSRLDVADNSGARMATMIGVIGKSTRYAGIGDVITANVKEASATGTVKKGEVVRAVLVRTKQAIRREDGSLLRFDNNAIVIIDKDLNPRGTRIFGPVARELRDRNFMKIVSLAPEVL*
>14_1009_13_40cm_Bacteria_9348_71_6
MIQAESILDVADNSGARKVLCIKVLGGTRRKYASIGDIIVVSVKEAIPNAKVKKGDVMKAVIVRTAKEVGRTDGSYIRFDTNSAVLIDNAREPIGTRIFGPVARELRAKRFMKIISLAPEVL*
>14_1009_13_40cm_Bacteria_9370_55_8
MVQIRSRLDVADNTGARMATMIGVIGKATLYARIGDVITANVKEASATGTVKKGEVVRAVIVRTKQPVKRDDGSLLRFDNNAIVIIDKDLNPRGTRIFGPVARELREKNFMKIVSLAPEVL*
>14_1009_13_40cm_Proteobacteria_9304_69_11
MIQLRTMLNAADNSGARTLMCIKVLGGTRRRYATVGDVIKVSVKDAIPRGKVKKGEVYDAVVVRTTRGVRRPDGSLIRFDGNAAVLLTNKLEPIGTRIFGPVTRELRNQQFMKIISLAPEVL*
>14_1009_13_40cm_Rokubacteria_9336_68_7
MARAVVVRTVKEVRRRDGSYIRFDRNAVVLIKPDENPVGTRIFGPVARELRERQFTKIISLAPEVI*
>14_1009_16_20cm_Acidobacteria_9494_68_6
MIQMRSILDVADNSGARKIAIINPIGGSTGRYARLGDIVTASVKEATPEGNVKKGQVVKAVIVRTVKEQRRRDGTYIRFDRNAAVLINDQGEPIGTRVFGPVARELRERRFMKIISLAPEVL*
>14_1009_16_20cm_Bacteria_9469_65_9
MVQQESRLKVADNTGAREILLIRVMGGHYRKYASIGDVITAAVTVATPGGQVKKSEVVKAVVVRTSREFRRVDGSTIRFDENAAVILGPQNNPRGTRIFGPVARELRDKNFMKIVSLAPEVL*
>14_1009_16_20cm_Bacteria_9483_66_6
MIQQETRLRVADNSGAKELLCIRVAGGHYRRYAYVGDENAAVLLATANNPRGTRIFGPVARELRERNFMKIISLAPEVL*
>14_1009_16_20cm_Bacteria_9487_66_12
MVQQESRLKVADNTGAREILLIRVMGGHYRKYASIGDVITAAVTVATPGGQVKKSEVVKAVVVRTSREFRRLDGSTIRFDENAAVILGPQNNPRGTRIFGPVARELRDKNFMKIVSLAPEVL*
>14_1009_16_20cm_Bacteria_9489_55_9
MVQLRSRLDVADNSGARMATMIGVIGKQTRYAGIGDVITANVKEASATGTVKKGEVVRAVLVRTKQPIRREDGSVLRFDNNAIVIIDKDLNPRGTRIFGPVARELRERNFMKIVSLAPEVL*
>14_1009_16_20cm_Bacteria_9490_55_8
MIQLRSRLDVADNSGARMATMIGVIGKATRYAGIGDVITANVKEASATGTVKKGEVVRAVLVRTKQPIRREDGSLLRFDNNAIVIIDKDLNPRGTRIFGPVARELRERNFMKIVSLAPEVL*
>14_1009_16_20cm_Bacteria_9503_55_8
MVQLRSRLDVADNSGARMATMIGVIGKSTRYAGIGDVITANVKEASATGTVKKGEVVRAVLVRTKQPIRRDDGSLLRFDNNAIVIIDKDLNPRGTRIFGPVARELRERNFMKIVSLAPEVL*
>14_1009_16_20cm_Bacteria_9510_67_7
MVQQETRLKVADNSGAKELLVIRVAGGHYRKYASVGDIITATVKAAQPGGQVKKGEVVKAVVVRVKKEYKRPDGSLIRFDENAAVLLATANNPRGTRIFGPVARELRERNFMKIISLAPEVL*
>14_1009_16_20cm_Bacteria_9522_55_7
MVQIRSRLDVADNTGARMATMIGVIGKATLYARIGDVITANVKEASATGTVKKGEVVRAVIVRTKQPVKRDDGSLLRFDNNAIVIIDKDLNPRGTRIFGPVARELREKNFMKIVSLAPEVL*
>14_1009_16_20cm_Bacteria_9532_55_7
MVQLRSRLDVADNSGARMATMIGVIGKQTRYAGIGDVITANVKEASATGTVKKGEVVRAVLVRTRQPIRRDDGSLLRFDNNAIVIIDKDLNPRGTRIFGPVARELRERNFMKIVSLAPEVL*
>14_1009_16_20cm_Bacteria_9543_54_6
MVQIRSRLDVADNSGARMATMIGVIGKATRYAGIGDVITANVKEASATGTVKKGEVVRAVLVRTKQPIRRDDGSLLRFDNNAIVIIDKDLNPRGTRIFGPVARELRERNFMKIVSLAPEVL*
>14_1009_16_20cm_Deltaproteobacteria_9493_68_7
MIQMTTVLDVADNSGAKKVACIKVLGGTKKRYATIGDVIVVSVKEAVVNSKVKKGEVARAVIVRTKRELKRPDGSYIKFDTNSAVMVSKDGEPIGTRIFGPVARELRAKKFMKIISLAPEVL*
>14_1009_16_20cm_Euryarchaeota_9465_64_7
MKGLPGRQMRGLPKGARLECIDNTGAKIVEIIEVKKYRGVRNRLSSAGIADLLVVAVKKGTPETRKQVMNAVVVRQRRPFRRPEGMMVQFEDNACVIVTPEGEVKGSDIKGPVAREAAERWPRVAATASMIV*
>14_1009_16_20cm_Ktedonobacter_racemifer_9518_53_6
MIQPQTRLKVADNTGAKEIMCIRVLSGSAKRYAEVGDVIKATVKQATPNGQVKKGEVVNAVVVRVSKEYARPDGSHIRFDENAAVIIAAGNNPRGTRIFGPVARELRERNFMKIISLAPEVL*
>14_1009_16_20cm_Proteobacteria_9488_68_5
MIQTTTVLDVADNSGAKKVACIKVLGGSKRRYASIGDVIVVSIKEAVVNSKVKKGEVARAVIVRTKREVKRPDGSYIKFDNNSAVMVSKEGEPIGTRIFGPVARELRAKKFMKIISLAPEVL*
>14_1009_16_20cm_Rokubacteria_9470_69_6
MIQPRSMLDVADNSGARKVQCIRVMGGANKRYASLGDTVIVAIKEASPDGTVKKGEVARAVVVRTVKEVRRKDGSYIRFDRNAVVLIKADENPVGTRIFGPVARELRERQFTKIISLAPEVI*
>14_1009_16_30cm_Acidobacteria_9622_60_6
MIGMRTILEVADNSGARKLQCILPRGGDLGLRAGLGDVITASVKEAAPDSAIKKGKVVRCVVVRMRKETRRKDGTYIRFDSNAAVLINEVGEPVGTRVFGPVARELRDKKFMKIVSLAPEVL*
>14_1009_16_30cm_Acidobacteria_9671_56_15
MTVMMRSMLEVADNSGARRLQMILPLGGATGLRASLGDVVTASVKEAAPDGQVQKGKVVKAVIVRTRKEYRRRDGTYIRFDQNAAVLINEAGEPVGTRVFGPVARELREKKFLKIVSLAPEVL*
>14_1009_16_30cm_Acidobacteria_9688_63_7
MIQMRSILDVADNSGARKIAIINPIGGSTGRYARLGDIVTASVREATPESNVKKGQVVKAVIVRTVKEQRRRDGTYIRFDRNAAVLINDQGEPIGTRVFGPVARELRERRFMKIISLAPEVL*
>14_1009_16_30cm_Acidobacteria_9782_56_12
MAVMMRSMLEVADNSGARKLQMILPLGGSTGLRAGLGDVVTASVKEAAPDGQVQKGKVVKAVIVRTRKEHRRRDGTYIRFDQNAAVLINEAGEPVGTRVFGPVARELREKKFLKIVSLAPEVL*
>14_1009_16_30cm_Actinobacteria_9609_68_17
MIQQESRLRVADNTGAREILCIRVKGGSKRRYARVGDVITATVKTATPQGAIKKGEVVQAVVVRTRKPYGRDDGTSIAFDENAAVIIDNANNPRGTRIFGPVARELRERNFMKIVSLAPEVL*
>14_1009_16_30cm_Actinobacteria_9618_67_15
MIQQESRLRVADNTGAREILCIRVKGGTGRRYARVGDIIVATVKQAAPQGAVKKGEVVQAVVVRTRKPYGRDDGTSIAFDENAAVIIDAQRNPRGTRIFGPVARELREKNFMKIVSLAPEVL*
>14_1009_16_30cm_Actinobacteria_9636_71_10
MIQTETRLRVADNTGAREILCIRVRGGSHRRYAGVGDVIVATVKQAIPHGSVRKGEVVNAVVVRTRKQFGRDDGTYIAFDENAAVLIDPQNNPRGTRIFGPVARELRERNFMKIVSLAPEVL*
>14_1009_16_30cm_Actinobacteria_9642_69_10
MIQQESRLRVADNTGAREILCIRVKGGSKRRYARVGDVITATVKTATPQGAIKKGEVVQAVVVRTRKPFGRDDGTSIAFDENAAVIIDNANNPRGTRIFGPVARELRERNFMKIVSLAPEVL*
>14_1009_16_30cm_Actinobacteria_9660_70_8
MIQQETRLRVADNSGAKEVLCIKVLGGSKRRYASIGDVFVATVKDAIPGAAVKKGDVVRCVVVRTKKEKRRPDGSYIRFDENAAVLINEQLQPRGTRIFGPVGRELRDKKFMRIVSLAPEVL*
>14_1009_16_30cm_Actinobacteria_9682_72_9
MIQQETRLRVADNTGAREILCIRVLGGSGRRYASIGDVIVATVKDAIPGAGVKKGDVVRAVVVRTAKEKRRTDGSYIKFDENAAVIIKEGGDPRGTRIFGPVGRELRWKGYMKIIALAPEVM*
>14_1009_16_30cm_Actinobacteria_9696_69_13
MIQQETRCKVADNTGAKEVLCIRVLGGSARRYAGVGDVIVGTVKDALPNGAVKKGEVVKAVVVRTAKERRRPDGSYIRFDDNAVVILTTDAKNPRGTRIFGPVARELREKRFMKIISLAPEVL*
>14_1009_16_30cm_Actinobacteria_9706_69_7
MIQQESRLRVADNTGAREILCIRVKGGSKRRYARVGDVITATVKTASPQGAVKKGEVVQAVVVRTRKPFGRDDGTTIAFDENAAVLIDSARNPRGTRIFGPVARELREKNFMKIVSLAPEVL*
>14_1009_16_30cm_Actinobacteria_9709_67_11
MIQQESRLRVADNTGARELLCIRVKGGTGRRYARVGDIIVGTVKQAAPQGAVKKGEVVQAVVVRTRKPFGRDDGTTIAFDENAAVIIDAQRNPRGTRIFGPVARELREKNFMKIVSLAPEVL*
>14_1009_16_30cm_Actinobacteria_9722_67_9
MIQTESRCRVADNTGAKEVLVIRVLGGSGRRYAGVGDIVVGSVKDALPGGGVKKGEVVQGVVVRTAKERRRSDGSYIKFDDNAVVLINEQKNPRGTRIFGPVARELREKRFMKIISLAPEVL*
>14_1009_16_30cm_Actinobacteria_9742_71_9
MIQQESRLRVADNSGAKEVLCIKVLGGSKRRYASIGDVFVATVKDAIPGAAVKKGDVVKCVVVRTKKEKRRPDGSYIRFDENAAVLINDQQQPRGTRIFGPVGRELRDKKFMRIISLAPEVL*
>14_1009_16_30cm_Actinobacteria_9744_68_10
MIQQESRLRVADNTGARELLCIRVKGGSHRRYARVGDIIVGTVKLATPQGAVKKGEVVQAVVVRTKKAYGREDGTTIAFDENAAVIIDNQRNPRGTRIFGPVARELREKNFMKIVSLAPEVL*
>14_1009_16_30cm_Actinobacteria_9751_68_8
MIQQESRLRVADNTGARELLCIRVLGGSHRRYARVGDVIVGTVKTATPQGAVRKGEVVQAVVVRTKKAYGRDDGTQIAFDENAAVLIDGARNPRGTRIFGPVARELREKNFMKIVSLAPEVL*
>14_1009_16_30cm_Actinobacteria_9831_70_12
MRAVVVRTKKPFGRDDGTTIAFDENAAVIIDQARNPRGTRIFGPVARELREKNFMKIVSLAPEVL*
>14_1009_16_30cm_Actinobacteria_9867_68_7
MIQQESRLRVADNTGARELLCIRVKGGTGRRYARVGDIIVGTVKQAAPQGAVKKGEVVQAVIVRTRKPFGRDDGTTIAFDENAAVIIDAQRNPRGTRIFGPVARELREKNFMKIVSLAPEVL*
>14_1009_16_30cm_Actinobacteria_9921_67_6
MIQQESRLKVADNSGAREVLCIKVLGGTRRRYAGIGDIFVATVKDAVPGAQVKKGDIVKCVVVRTKKERRRPDGSYIRFDENAAVLINDQMVPRGTRIFGPVGRELRDRKFMRIVSLAPEVL*
>14_1009_16_30cm_Alphaproteobacteria_9673_63_8
MIQMQTNLDVADNSGARRVQCIKVLGGSKRKTATVGDVIIVSVKEAIPRGRVKKGDVHRAVIVRTAKEIRRTDGSAIRFDRNAAVLITHQGEPIGTRIFGPVTRELRARRFMKIVSLAPEVL*
>14_1009_16_30cm_Bacteria_9603_66_16
MVQQETRLKVADNSGAKELLVIRVAGGHYRKYAYVGDIITATVKSAQPGGQVKKGEVVKAVVVRVNKEYKRPDGSLIRFDENAAVLLATANNPRGTRIFGPVARELRERNFMKIISLAPEVL*
>14_1009_16_30cm_Bacteria_9612_66_46
MVQQETRLKVADNSGAKELLVIRVAGGHYRKYAYVGDIITATVKSAQPGGQVKKGEVVKAVVVRVNKEYKRPDGSLIRFDENAAVLLATANNPRGTRIFGPVARELRERNFMKIISLAPEVL*
>14_1009_16_30cm_Bacteria_9613_67_9
MVQPRSIIAISDNSGARVARVVKVLGGTRKRYGRLGDIIVVSIQDALPGAAVKKGDVHKAVLIRTVKEVRRKDGSYIRFDQNAAVLIDDQKEPKGTRIFGPVARELREREFMKIISLAPEVI*
>14_1009_16_30cm_Bacteria_9615_55_12
MPVQMRTILEVADNSGAKRLACILPIGGSTGLKAGLGDIITASVKEASPDSNVKKGSVVKCVIVRTKKETRRKDGTYIRFDQNAAVLINDDHEPIGTRVFGPVARELRDKRFMKIVSLAPEVI*
>14_1009_16_30cm_Bacteria_9621_54_11
MIQMQTSLEVADNSGARRVEMIMGIGGSTGAIASLGDRIKVTVKEATPDGAVKKGTVQDAVIVRTRKEVRRKDGTYIRFDQNAAVLIKEDGTPIGTRVFGPVARELRDKNFMKIVSLAPEVI*
>14_1009_16_30cm_Bacteria_9624_68_15
MIQPRSMLDVADNSGAKKVQCIRVMGGANKRYASLGDTVIVAIKEATPDGTVKKGEVARAVVVRTVKEVRRRDGSYIRFDRNAVVLIKPDENPVGTRIFGPVARELRERQFTKIISLAPEVI*
>14_1009_16_30cm_Bacteria_9630_62_9
MIQMRTILNVADNTGAKKIAAIKMRGGSTAGRYASLGDVITASVKEAAPDGTVKKGAVVQAVIVRTVKEYRRRDGSYIKFDDNAAVLINEQNEPVGTRVFGPVARELRERKFMKIISLAPEVI*
>14_1009_16_30cm_Bacteria_9649_66_14
MVQPRSIITISDNSGARVARVVKVLGGTRKRYGRLGDVIVVSIQDALPGAQIKKGDVHKAVLIRTVKEVRRKDGSYIRFDQNAAVLIDDQKEPKGTRIFGPVARELREREFMKIISLAPEVI*
>14_1009_16_30cm_Bacteria_9653_66_11
MIQQETRLRVADNSGAKELLCIRVAGGHYRRYAYVGDIITATVKSAQPGGQVKKGEVVKAVVVRVNKEYRRPDGSLIRFDENAAVLLATANNPRGTRIFGPVARELRERNFMKIISLAPEVL*
>14_1009_16_30cm_Bacteria_9654_65_6
MIQQETRLKVADNSGAKELLCIRVAGGHYRKYASVGDIITATVKSAQPGGQVKKGEVVKAVVVRVTKEYRRPDGSLIRFDENAAVLLAQANNPRGTRIFGPVARELRERNFMKIISLAPEVL*
>14_1009_16_30cm_Bacteria_9655_67_9
MIQMGTILEVADNSGARKIACIRMRGGSAGRYAGLGDVITASVKEAAPDSPFVEKHGKRVVKAVIVRTRRNHRRRDGSYIRFDDNAAVLISPEGEPVGTRVFGPVARELRERKFMKIISLAPEVL*
>14_1009_16_30cm_Bacteria_9659_61_10
MIGMRTILRVADNSGARKLACILPVGGDVGLQAGLGDVVTASVKEAAPDSAIAKGSVVKCVIVRMRKEQRRRDGSYIRFDENAAVLISEAGEPVGTRVFGPVARELREKKFLKIVSLAPEVL*
>14_1009_16_30cm_Bacteria_9661_54_9
MVQIRSRLDVADNSGARMATMIGVIGKSTRYAGIGDVITANVKEASATGTVKKGEVVRAVLVRTKQSIRREDGSLLRFDNNAIVIIDKDLNPRGTRIFGPVARELRERNFMKIVSLAPEVL*
>14_1009_16_30cm_Bacteria_9664_55_6
MPVQMRTILDVADNSGAKRLACILPIGGSTGLKAGLGDIITASVKEASPDSNVKKGSVVKCVIVRTRKETRRKDGTYIRFDSNAAVLINDDHEPIGTRVFGPVARELRDKRFMKIVSLAPEVI*
>14_1009_16_30cm_Bacteria_9669_68_9
MIRPYTRLKVADNTGAREISVIRVLGSSAKAEAFIGDVVIATVKQAIPTGQAKKGEVVRAVIVRQTKELPRPDGSSIRFDENAAVLLTPQNQPRGTRIFGPVARELRDRNFMKIVSLAPEVL*
>14_1009_16_30cm_Bacteria_9687_70_5
MIQMRTILEVADNSGARKISCILPIGGSTGRYAGLGDIITANVKESAPDAPEPVRKGKVVKAVIVRCAKEHRRRDGSYIRFDRNAGEPVGTRVFGPVARELRDKKFMKIISLAPEVL*
>14_1009_16_30cm_Bacteria_9694_66_6
MIQQESRLKVADNTGAREILCIRVLGGSGRRYAGIGDIIVASVKDALPGAPVKKGEVVKAVVVRTRKERRRPDGSYIRFDENAAVLINDQMNPRGTRIFGPVARELREKRFMKIISLAPEVL*
>14_1009_16_30cm_Bacteria_9714_60_6
MIGMRTILQVADNSGARKLACILPLGGDVGLQAGLGDVVTASVKEAAPESPIAKGSVVKCVIVRMRKEQRRRDGSYIRFDENAAVLINEAGEPVGTRVFGPVARELREKKFLKIVSLAPEVL*
>14_1009_16_30cm_Bacteria_9726_71_6
MIQAESVLDVADNSGARKVLCIKVLGGTRRKYASIGDIIVVSVKEAIPNAKVKKGDVMKAVIVRTAKEVGRNDGSYIRFDTNSAVLIDNAREPIGTRIFGPVARELRAKRFMKIISLAPEVL*
>14_1009_16_30cm_Bacteria_9750_60_8
MVQVETILDVADNSGARRVRCVRVLGGTRRRYASVGDEIVVSIREAIPNAKVKKGEVMRAVIVRTAKEIGRPDGSYIRFDTNSAVLLDAQREPVGTRIFGPVARELRAKRFMKIISLAPEVL*
>14_1009_16_30cm_Bacteria_9773_55_8
MVQLRSRLDVADNSGARMATMIGVIGKSTRYAGIGDVITANVKEASATGTVKKGEVVRAVLVRTKQPIRREDGSLLRFDNNAIVIIDKDLNPRGTRIFGPVARELRERNFMKIVSLAPEVL*
>14_1009_16_30cm_Bacteria_9780_66_8
MVQQESRLKVADNTGAREILLIRVMGGHYRKYASIGDVITAAVTIATPGGQVKKSEVVKAVVVRTSREFRRHDGSTIRFDENAAVILGPQNNPRGTRIFGPVARELRDKNFMKIVSLAPEVL*
>14_1009_16_30cm_Bacteria_9806_67_10
MIRPYTRVRCADNTGARELSVIRVLASSTGTTAEIGDVFIAAVKNAIPNSGVKKGEVVRAVVVRQTKEYRRTDGSYIRFDDNAAVLLNPQNQPRGTRIFGPVARELRERNFMKIVSLAPEVL*
>14_1009_16_30cm_Bacteria_9810_70_15
MIQAESVLDVADNSGARKVLCIKVLGGTRRKYASIGDIIVVSVKEAIPNAKVKKGDVMKAVIVRTAKEIGRADGSYIRFDTNSAVLIDNAREPIGTRIFGPVARELRAKKFMKIISLAPEVL*
>14_1009_16_30cm_Bacteria_9830_55_17
MVQLRSRLDVADNSGARMATMIGVIGKSTRYAGIGDVITANVKEASAAGTVKKGEVVRAVLVRTKQPIRREDGSLLRFDNNAIVIIDKDLNPRGTRIFGPVARELRERNFMKIVSLAPEVL*
>14_1009_16_30cm_Bacteria_9849_68_13
MIRPYTRVRVADNTGARELSVIRVLGSSSGTSASIGDVFIAAVKNAIPNSGVKKGEVVRAVVVRQTKEYRRNDGSFIRFDDNAAVLLNPQNQPRGTRIFGPVARELRERNFMKIVSLAPEVL*
>14_1009_16_30cm_Bacteria_9859_55_10
MVQIRSRLDVADNTGARMATMIGVIGKQTRYAGIGDVITANVKEASPTGAVKKGEVVRAVLVRTKQPIRREDGSLLRFDNNAIVLIDKDLNPRGTRIFGPVARELRERNFMKIVSLAPEVL*
>14_1009_16_30cm_Bacteria_9880_68_9
MIRQYTRLRVADNTGARTLMCITIIGRSQSDTAEVGDVIVASVKQALPNSGVKKGEVVRAVVVRTAKEYGRPDGSHIRFDENAAVLITPQGSPRGTRIFGPVARELRERNYMKIVSLAPEVL*
>14_1009_16_30cm_Bacteria_9914_55_12
MVQIRSRLDVADNSGARMATMIGVIGKQTRYAGIGDVITANVKEASATGTVKKGEVVRAVLVRTKQPIRRDDGSLLRFDNNAIVIIDKDLNPRGTRIFGPVARELRERNFMKIVSLAPEVL*
>14_1009_16_30cm_Bacteria_9941_69_5
MIQPQSRLKVADNTGARTIQCIRVMGRSLKTSAGIGDVIVASVKQAIPNAAVKKGDVVQAVVVRTSKEYGRADGSYIRFDENAAVLINNQGNPRGTRIFGPVARELR
>14_1009_16_30cm_Betaproteobacteria_9678_65_7
MIQMQTILEVADNTGARRVMCIKVLGGSKRRYAHIGDVIKVSIKDAAPRGRVKKGEIYHAVVVRTRHGVRRDDGAKVKFDTNAAVLLTPKLEPIGTRIFGPVTRELRTERFMKIVSLAPEVL*
>14_1009_16_30cm_Betaproteobacteria_9820_62_10
MIQMQTVLDVADNTGARSVMCIKVLGGSKRRYAHIGDVIKVSVKDAAPRGRVKKGEIYSAVVVRTRAGVRRDDGSLVRFDTNAAVLLSPKLEPIGTRIFGPVTRELRTERFMKIVSLAPEVL*
>14_1009_16_30cm_Bradyrhizobium_9834_62_12
MIQMQTNLDVADNSGARRVMCIKVLGGSKRRYATVGDVIVVSIKEAIPRGKVKKGDVMKAVVVRVRKDIRRADGSVIRFDRNAAVLINNQSEPVGTRIFGPVPRELRAKNHMKIISLAPEVL*
>14_1009_16_30cm_Burkholderiales_9712_66_6
MIKVSIKEAAPRGRVKKGEVYSAVVVRTAKGVRRQDGSLVRFDGNAAVLLNAKLEPIGTRIFGPVTRELRTERFMKIVSLAPEVL*
>14_1009_16_30cm_Candidatus_Nitrososphaera_gargensis_9793_48_8
MAAGTKSRAVSAKGVEEFRPYITRVLPVTAELVCADNTGAKVLRIAMVNRYKGRHSRQPSAAVGDFVTVTVKKGPAELRKQVFGAVIVRQKYPIRRLNGVRVSFEDNAAVLVTPEGEIKGTDIKGPVAAEAAEKWPRIANLAGMIV*
>14_1009_16_30cm_Gemmatimonadetes_9663_70_19
MIQQESIVKIADNSGARSALVIRVLGGSKRRYGGLGDVVVVTIKDAIPTGQIKKGEVARAVIVRTAKETKRKDGSYIRFDENAAVLITDQGEPRATRIFGPVGRELREKKFMKIVSLAPEVI*
>14_1009_16_30cm_Gemmatimonadetes_9668_70_23
MIQQESIVRIADNSGARTALVIRVLGGSKRRYGGLGDIVVVTIKSAIPTGQIKKGEVARAVIVRTAKETKRKDGSYIRFDENAAVLITDQGEPRATRIFGPVGRELREKRFMKIVSLAPEVI*
>14_1009_16_30cm_Gemmatimonadetes_9701_60_11
MIQQESVVKVADNSGAKTALVIRVLGGTRRRYASLGDVVIVTVKNALPNGTVKKSDVARAVVVRTAKETRRKDGSYIRFDENAVVIINEQGEPRATRIFGPVARELREKKYMKIVSLAPEVL*
>14_1009_16_30cm_Gemmatimonadetes_9777_69_7
MVQQESILRIADNSGARKALVIRVLGGSKRRYAGLGDIVVVTIKDAIATGQVKKGEVARAVIVRTAKETKRKDGSYIRFDENAAVLITDQGEPRATRIFGPVGRELREKRFMKIVSLAPEVI*
>14_1009_16_30cm_Nitrospirae_9729_62_11
MIQIYSRLDVADNSGAKKVMCFHVFGGTKRRYGSLGDVIMVTVKEAIPQATVKKGDISKAVVVRTTKGVRREDGSYIKFDRNACVLINAQGEPIGTRIFGPVARELRRKKYMKIISLAPEVL*
>14_1009_16_30cm_Nitrospirae_9891_58_9
MIQIYSRLDVADNSGAKKVMCFHVFGGTRRRYGSLGDVIMVA
>14_1009_16_30cm_Proteobacteria_9607_69_18
MIQLRTMLNAADNSGARTLMCIKVLGGTRRRYATVGDVIKVSVKDAIPRGKVKKGEVYDAVVVRTRRGVRRPDGSLIRFDGNAAVLLTNKLEPIGTRIFGPVTRELRNQQFMKIISLAPEVL*
>14_1009_16_30cm_Proteobacteria_9895_65_5
MIQMQTMLDVADNTGARRVMCIKVLGGSKRRYAHIGDVIKVSIKDAAPRGRVKKGEIYHAVVVRTRQGVRRDDGAKVKFDTNAAVLLTPKLEPIGTRIFGPVTRELRTERFMKIVSLAPEVL*
>14_1009_16_30cm_RBG_16_RIF_WS3X_71_46_curated_9690_70_9
MIQLRTMVTVADNSGAKRAQCIKVLGGHHKRYGRLGDIVVVSVKDAIPGAGVKKGDVAKAVVVRAVKEGRRKDGSYIRFDENAVVLINDDKEPRGTRIFGPVARELREKAFMKIISLAPEVI*
>14_1009_16_30cm_RIF_CHLX_9611_68_13
MIQQQTRLKVADNTGARTIQCIRVMGRSQKTSAGVGDVIIASVKQAIPNAAVKKGDVVRAVVVRTAKEYGRVDGSYIRFDENAAVLINNQGNPRGTRIFGPVARELRDRNYMKIVSLAPEVL*
>14_1009_16_30cm_RIF_CHLX_9648_71_13
MIQPQSRLRVADNTGARSIQCIRVMGRSLKTSAGVGDVIIASVKQAIPNAAVKKGDVVRAVVVRTSKEYGRPDGSYIRFDENAAVLINNQGNPRGTRIFGPVARELRDRNYMKIVSLAPEVL*
>14_1009_16_30cm_RIF_CHLX_9652_70_9
MIQAQTRLKVADNTGARTIQCIRVMGRSTKTTAGIGDVIVASVKQAIPNAAVKKGDVVQAVIVRTAKEYGRPDGSYIRFDENAAVLINNQGNPRGTRIFGPVARELRDRNYMKIVSLAPEVL*
>14_1009_16_30cm_RIF_CHLX_9713_71_7
MIQPQSRLKVADNTGARTIQCIRVIGRSQKTMAGVGDVIVASVKQAIPNAAVKKGDVVRAVVVRTAKEYGRPDGSYIRFDENAAVLINNQGNPRGTRIFGPVARELRDKNYMKIVSLAPEVL*
>14_1009_16_30cm_Rhizobiales_9807_66_8
MIQMQTNLDVADNSGARRVMCIKVLGGSKRKYATVGDVIVVSVKEAIPRGRVKKGEVMKAVVVRVSKDIRRPDGSVIRFDRNAAVLINAQAEPVGTRIFGPVPRELRAKNHMKIISLAPEVL*
>14_1009_16_30cm_Rokubacteria_9640_69_15
MIQPRSMLDVADNSGAKRVQCIRVMGGANKRYASLGDTVIVAVKEAAPDGTVKKGEVARAVVVRTVKEVRRKDGSYIRFDRNAVVLIKPDENPVGTRIFGPVARELRERQFTKIISLAPEVI*
>14_1009_16_30cm_Solirubrobacterales_9656_70_9
MIQNETRLRVADNTGAREILCIRIKGGSRRRYAGVGDVITATVKQANPQGAIKKGEVVTAVVVRTKKPIGRDDGTYIAFDENAAVIIDDQNNPRGTRVFGPVARELRERNFMKIISLAPEVL*
>14_1009_16_30cm_Sphingobacteriales_9628_42_8
MIQQESRLNVADNSGAKEVLCIRVLGNSGQRYARIGDTIVVTVKDALPAGGIKKGTVTKAVIVRTTNKLRRKDGSYIRFDDNAVVLLSTTDEPRGTRIFGPVARELRDKGYMKIISLAPEVL*
>14_1009_16_40cm_Acidobacteria_10092_55_8
MAVMMRSMLEVADNSGARKLQMILPLGGSTGLNAGLGDVITASVKEAAPDGQVQKGKVVKAVIVRTRKEHRRRDGTYIRFDQNAAVLINDAGEPVGTRVFGPVARELRERKFLKIVSLAPEVL*
>14_1009_16_40cm_Acidobacteria_10109_67_6
MIQMRSILDVADNSGARKIAVINPIGGSTGRFARLGDIITASVKEATPESNVKKGQVVKAVIVRTVKEHRRKDGSYIRFDRNAAVLVNDQGEPIGTRVFGPVARELRERKFMKIISLAPEVL*
>14_1009_16_40cm_Acidobacteria_10131_59_8
MIGMRTILEVADNSGARRLQCILPRGGDLGLRAGLGDVVTASVKEAAPDSAIKKGKVVRCVIVRMRKETRRKDGTYIRFDSNAAVLINETNDPVGTRVFGPVARELRDKKFMKIVSLAPEVI*
>14_1009_16_40cm_Acidobacteria_10162_58_8
MIQMRTWLTVADNSGARKLTCIMPVGGDAGLQAGLGDVITAAVKEATPESQVKKGSVVKAVVVRMRKERRRKDGTYIRFDDNAAVLINDAGEPVGTRVFGPVARELREKKFTKIVSLAPEVW*
>14_1009_16_40cm_Acidobacteria_10203_64_9
MIQMRSILDVADNSGARKIAIINPIGGSTGRYARLGDIVTASVKEATPESNVKKGQVVKAVIVRTVKEQRRRDGTYIRFDRNAAVLINDQGEPIGTRVFGPVARELRERRFMKIISLAPEVL*
>14_1009_16_40cm_Actinobacteria_10055_68_7
MIQQESRLRVADNTGARELLCIRVLGGSHRRYARVGDVIVATVKSATPQGSVKKGEVVRAVVVRTRKPYSRGDGTHIGFDENAAVLIDNQQNPRGTRIFGPVARELREKNFMKIVSLAPEVL*
>14_1009_16_40cm_Actinobacteria_10064_69_6
MIQQETRCRVADNTGAKEVLVIRVLGGSGRRYAGLGDVVVGSVKDALPGGGVKKGEVVQGVVVRTAKERRRPDGSYIKFDDNAVVLINEQKNPRGTRIFGPVARELREKRFMKIISLAPEVL*
>14_1009_16_40cm_Actinobacteria_10075_69_11
MIQQETRCRVADNTGAREVLVIRVLGGSHRRYAGIGDVVVGSVKDALPGGAVKKGEVVKGVVVRTAKERRRPDGSYIRFDDNAVVLINDQRNPRGTRIFGPVARELREKRFMKIISLAPEVL*
>14_1009_16_40cm_Actinobacteria_10078_73_12
MIQNETRLKVADNTGAREILCIRVKGGHKRRYAGVGDIITATVKQANPQGAVKKGEVVTAVVVRTKKPFGRNDGTYIAFDENAAVIIDAQNNPRGTRIFGPVARELRDGGFMKIISLAPEVL*
>14_1009_16_40cm_Actinobacteria_10144_70_13
MIQQESRLRVADNTGAREILCIRVKGGSHRRYARVGDVITATVKTASPQGAVKKGEVVQAVVVRTRKPFGRNDGTSIAFDENAAVLIDSARNPRGTRIFGPVARELRERNFMKIVSLAPEVL*
>14_1009_16_40cm_Actinobacteria_10239_70_8
MIQQESRLRVADNTGAREILCIRVMGGSKRRYARVGDIIVGTVKTATPQGTVKKGEVVRAVVVRTKKPFGRDDGTSIAFDENAAVIIDAQRNPRGTRIFGPVARELRERNFMKIVSLAPEVL*
>14_1009_16_40cm_Actinobacteria_10369_68_9
MIQQESRLRVADNTGAREILCIRVKGGSKRRYARVGDVITATVKTATPQGAIKKGEVVQAVVVRTRKPYGRDDGTSIAFDENAAVIIDNANNPRGTRIFGPVARELRERNFMKIVSLAPEVL*
>14_1009_16_40cm_Actinobacteria_10477_69_7
MIQQETRLKVADNTGARELLCIRVMGGSHRRYARVGDIIVATVKSATPQGSVKKGDVVKAVVVRTKKPYGRDDGTLIGFDENAAVIIDNQLNPRGTRIFGPVARELREKNFMKIVSLAPEVL*
>14_1009_16_40cm_Alphaproteobacteria_10174_66_8
MIQMQTNLDVADNSGARRVMCIKVLGGSKRKYATVGDVIVVSVKEAIPRGRVKKGEVMKAVVVRVSKDIRRPDGSVIRFDRNAAVLINAQAEPVGTRIFGPVPRELRAKNHMKIISLAPEVL*
>14_1009_16_40cm_Archaea_10256_57_10
MSTKSRAVSAKGVEEYKTYITRAIPVSAVITCADNTGAKTLRVVQVTRAKTRLARLPAASVGDHIVCVVKRGPPDLRKQTFGAVIVRQKYPVRRVSGLRISFEDNAAVIVTPEGELKGTDIKGPVASEAAERWPRIANLASIII*
>14_1009_16_40cm_Armatimonadetes_10062_65_9
MIQTYTRLKVADNTGARQLMVIRVLGGSTRRYATVGDVVVCSVKQSIPNSAVKKGEVVRAVVVRTAKPLRRTDGSYIRFDDNAAVILTDQLNPRGTRIFGPVARELREKQFMKIISLAPEVL*
>14_1009_16_40cm_Bacteria_10051_66_9
MVQQESRLKVADNTGAREILLIRVMGGHYRKYASIGDVITAAVTIATPGGQVKKSEVVKAVVVRTSREFRRHDGSTIRFDENAAVILGPQNNPRGTRIFGPVARELRDKNFMKIVSLAPEVL*
>14_1009_16_40cm_Bacteria_10068_52_7
MIQMGTILEVADNSGARKIACILPLGGSTGSKATLGDVITASVKEVTPDGNIKKGNVVKAVIVRTKKEFRRRDGSYIRFDQNAAVLINETGEPVGTRVFGPVARELRDKKFLKIVSLAPEVI*
>14_1009_16_40cm_Bacteria_10076_68_15
MIQPRSMLDVADNSGAKKVQCIRVMGGANKRYASLGDTVIVAIKEAAPDGTVKKGEVARAVVVRTVKEVRRRDGSYIRFDRNAVVLIKPDENPVGTRIFGPVARELRERQFTKIISLAPEVI*
>14_1009_16_40cm_Bacteria_10077_69_12
MLDVADNSGAKKVQCIRVMGGANKRYASLGDTVIVAVKEAAPDGTVKKGEVARAVVVRTVKEVRRGDGSYIRFDRNAVVLIKPDENPVGTRIFGPVARELRERQFTKIISLAPEVI*
>14_1009_16_40cm_Bacteria_10081_66_11
MIQQETRLKVADNSGAKELLCIRVAGGHYRKYASVGDIITATVKSAQPGGQVKKGEVVKAVVVRVTKEYRRPDGSLIRFDENAAVLLAQANNPRGTRIFGPVARELRERNFMKIISLAPEVL*
>14_1009_16_40cm_Bacteria_10082_68_14
MIRPYTRVRVADNTGARELSVIRVLGSSTGTTAEIGDVFIAAVKNAIPNSGVKKGEVVRAVVVRQTKEYRRNDGSFIRFDDNAAVLLNPQNQPRGTRIFGPVARELRERNFMKIVSLAPEVL*
>14_1009_16_40cm_Bacteria_10087_67_7
MIQMGTILEVADNSGARKIACIRMRGGSAGRYAGLGDVITASVKEAAPDSPFVEKHGKRVVKAVIVRTRRNHRRRDGSYIRFDDNAAVLISPEGEPVGTRVFGPVARELRERKFMKIISLAPEVL*
>14_1009_16_40cm_Bacteria_10089_71_7
MIQMRTILEVADNSGAKRISCIHTRGRSINFYGRIGDVITANVKEAIPEGNVKKGQVVKAVIVRMNKTQKRKDGTYIRFDQNAAVLINDAGEPIGTRIFGPVARELREKNFMKIVSLAPEVI*
>14_1009_16_40cm_Bacteria_10099_56_7
MPVQMRTILEVADNSGAKRLACILPIGGSTGLKAGLGDIVTASVKEASPDSNVKKGSVVKCVIVRTRKETRRKDGTYIRFDQNAAVLVNDDHEPIGTRVFGPVARELRDKRFMKIVSLAPEVI*
>14_1009_16_40cm_Bacteria_10100_69_10
MIQPRSMLDVADNSGAKKVQCIRVMGGANKRYASLGDTVIVAIKEATPDGTVKKGEVARAVVVRTVKEVRRRDGSYIRFDRNAVVLIKPDENPVGTRIFGPVARELRERQFTKIISLAPEVI*
>14_1009_16_40cm_Bacteria_10102_61_6
MIQMRTILNVADNTGAKKIAAIKMLGGSTAGKYAGIGDVITASVKEAAPDGTVKKGAVVKAVIVRTVKEHRRRDGSYIKFDDNAAVLINDQNEPVGTRVFGPVARELRERKFMKIISLAPEVI*
>14_1009_16_40cm_Bacteria_10110_55_10
MTVMMRSMLEVADNSGARKLQMILPLGGATGLRAGLGDVVTASVKEAAPDGQTKKGTVVKAVIVRTRKEHRRRDGTYIRFDQNAAVLINDAGEPVGTRVFGPVARELREKKFLKIVSLAPEVL*
>14_1009_16_40cm_Bacteria_10120_64_7
MIQQYSRLKVADNSGARQLMCIQVIGGSRRRYGSVGDTIVASVKLASPAGGVKKGDVVRAVIVRAAQPWRRKDGSYIRFDENAAVVLSDAQNPRGTRIFGPVARELRERNFMKIVSLAPEVV*
>14_1009_16_40cm_Bacteria_10145_71_8
MIQMRTILEVADNSGARKISCILPIGGSTGRYAGLGDIITANVKESAPDAPEPVRKGKVVKAVIVRCAKEHRRRDGSYIRFDRNAAVLINDAGEPVGTRVFGPVARELRDKKFMKIISLAPEVL*
>14_1009_16_40cm_Bacteria_10151_57_6
MGDIITASVKEASPDSNVKKGSVVKCVVVRTRKETRRKDGTYIRFDTNAAVLINDDHEPIGTRVFGPVARELRDKKFMKIVSLAPEVI*
>14_1009_16_40cm_Bacteria_10153_70_20
MIQMRTILEVADNSGARKISCILPLGGSTGRYAGLGDIITANVKESAPDAPEPVRKGKVVKAVIVRCAKEQRRRDGSYIRFDRNAAVLINDAGEPVGTRVFGPVARELRDKKFMKIISLAPEVL*
>14_1009_16_40cm_Bacteria_10154_62_6
MHTRRRYAGLGDVIIASVKKAIPGGEVKPGDVVRGVIVRCRKGTRRDDGSYVRFDRNALVLIDNEQNPRGTRIFGAVARELRERGFLRIVSLAAEVV*
>14_1009_16_40cm_Bacteria_10157_53_6
MIQMGTILEVADNSGARKIACILPLGGSTGSKASLGDVITASVKEVTPEGSIKKGNVVKAVIVRTKKEFRRRDGSYIRFDQNAAVLINETGEPVGTRVFGPVARELRDRKFLKIVSLAPEVI*
>14_1009_16_40cm_Bacteria_10161_66_12
MVQQESRLKVADNTGAREILCIRVMGGHYRKYASIGDVITAAVTIATPGGQVKKSEVVKAVVVRTSREFRRLDGSTIRFDENAAVILGPQNNPRGTRIFGPVARELRDKNFMKIVSLAPEVL*
>14_1009_16_40cm_Bacteria_10175_68_8
MLEVADNSGAKKVQCIRVMGGANKRYASLGDTVIVAVKEAAPDGTVKKGEVARAVVVRTVKEVRRKDGSYIRFDRNAVVLIKPDENPVGTRIFGPVARELRERQFTKIISLAPEVI*
>14_1009_16_40cm_Bacteria_10176_71_10
MIQPRSMLDVADNSGAKKVQCIRVMGGANKRYASLGDTVIVAIKEASPDGTVKKGEVARAVVVRTVKEVRRRDGSYIRFDRNAVVLIKPDENPVGTRIFGPVARELRERQFTKIISLAPEVI*
>14_1009_16_40cm_Bacteria_10183_71_6
MIQMRTILEVADNSGARRISCILPLGGSTGRYAGLGDVITANVKESAPDAPETVRKGKVVKAVIVRCRKEQRRRDGSYIRFDQNAAVLINDAGEPVGTRVFGPVARELRDKKFMKIVSLAPEVL*
>14_1009_16_40cm_Bacteria_10184_69_7
MIRQYTRLRVADNTGARELMCITVVGRSHADTAEVGDVIVASVKQALPNSGVKKGDVVRAVIVRTAKEYGRPDGSQI
>14_1009_16_40cm_Bacteria_10189_60_6
MDAVVVRIRNPIRRSDGSYLRFDTNAIVIIDKENNPRGTRIFGPVARELRDKKFMKIISLAPEVI*
>14_1009_16_40cm_Bacteria_10191_62_6
MIQQQTRLRVADNTGAKEIMCIKVLGGSRKRYAFVGDVIVAAVKQAAPDGSVKKSDVVKAVIVRTNKEYGRKDGSFIRFDENAAVILDEAGGPKGTRIFGPVARELREKGFMKIVSLSPEVL*
>14_1009_16_40cm_Bacteria_10192_68_11
MIQQETRCRVADNTGAKEVLCIRVLGGSGRRYASLGDVIIGSVKDALPGGGVKKGDVVQAVVVRTAKERRRPDGSYIKFDDNAVVLINEQKNPRGTRIFGPVARELREKRFMKIISLAPEVL*
>14_1009_16_40cm_Bacteria_10197_68_6
MIQQETIVKVADNSGARELLCIRVLGGSYRKYASVGDVIIGTVKVAQPNAQVKKGDVVRAVVVRTTKEYKRPDGSNIRFSGRWPASFANATS*
>14_1009_16_40cm_Bacteria_10210_70_8
MLEVADNSGAKKVQCIRVMGGANKRYASLGDTVIVAVKEAAPDGTVKKGEVARAVVVRTVKEVRRKDGSYIRFDRNAVVLIKPDENPVGTRIFGPVARELRDRQFTKIISLAPEVI*
>14_1009_16_40cm_Bacteria_10213_69_5
MIQQESNLRVADNTGARSLRCIRVLGGSKRRYARVGDVIVGTVKVATPQGTVRKGEVVKAVVVRTKKPFGRDDGTTIAFDENAAVIIDNANNPRGTRIFGPVARELREKNFMKIVSLAPEVL*
>14_1009_16_40cm_Bacteria_10217_55_10
MVQLRSRLDVADNSGARMATMISVIGKSTLYAGIGDVITANVKEASATGTVKKGEVVRAVLVRTKQPIRREDGSLLRFDNNAIVIIDKDLNPRGTRIFGPVARELRERNFMKIVSLAPEVL*
>14_1009_16_40cm_Bacteria_10219_71_7
MIQPRTMLDVADNSGAKKVQCIRVMGGSNKKYASIGDTIIVAVKEAAPEGSVKKGEVARAVVVRTAKEIRRPDGSHIKFDRNAAVLLNPQNNPIGTRIFGPVARELRDRQFLKIISLAPEVI*
>14_1009_16_40cm_Bacteria_10260_68_6
MIQPRSMLDVADNSGAKRVQCIRVMGGANKRYASLGDTVIVAVKEAAPDGTVKKGEVARAVVVRTVKEVRRKDGSYIRFDRNAVVLIKPDENPVGTRIFGPVARELRERQFTKIISLAPEVI*
>14_1009_16_40cm_Bacteria_10276_56_6
MIQMQTSLEVADNSGARRVEMIMGIGGSTGAIASLGDRIKVTVKEASPDGAIKKGTVQDAVIVRTRKEVRRKDGTYIRFDQNAAVLIKEDGTPIGTRVFGPVARELRDRAYMKIVSLAPEVI*
>14_1009_16_40cm_Bacteria_10360_70_6
MIQTETVLEVADNSGARKVACIRVLGGSRRRYASVGDLIVVSVKDAIPNARVKKGEVRRAVVVRTARAISRTDGSFIRFDDNAAVILDNQKEPVGTRIFGPVARELRARKFMKIISLAPEVL*
>14_1009_16_40cm_Bacteria_10380_61_12
MIGMRTILRVADNSGARKLACILPVGGDVGLQAGLGDVVTASVKEAAPDSAIAKGSVVKCVIVRMRKEQRRRDGSYIRFDENAAVLISEAGEPVGTRVFGPVARELREKKFLKIVSLAPEVL*
>14_1009_16_40cm_Bacteria_10388_55_12
MVQIRSRLDVADNSGARMATMIGVIGKQTRYAGIGDVITANVKEASATGTVKKGEVVRAVLVRTKQPIRRDDGSLLRFDNNAIVIIDKDLNPRGTRIFGPVARELRERNFMKIVSLAPEVL*
>14_1009_16_40cm_Bacteria_10405_68_5
MIQQESRLKVADNTGAKEILCIRVLGGSGRRYAGIGDIIVASVKDALPGAPVKKGEVVKAVIVRTAKERRRSDGSYIRFDENAAVILNDQMAPRGTRIFGPVARELREKKFMKIISLAPEVL*
>14_1009_16_40cm_Betaproteobacteria_10094_64_30
MIQMQTVLDVADNTGARAVMCIKVLGGSKRRYANIGDVIRVSIKDAAPRGRVKKGEIYHAVVVRTAFGVRRADGSRIRFDSNAAVLLTPKLEPIGTRIFGPVTRELRSERFMKIVSLAPEVL*
>14_1009_16_40cm_Betaproteobacteria_10178_65_9
MIQMQTMLEVADNTGARQVMCIKVLGGSKRRYAHIGDVIKVSIKDAAPRGRVKKGEIYHAVVVRTRQGVRRDDGAKVKFDTNAAVLLTPKMEPIGTRIFGPVTRELRTERFMKIVSLAPEVL*
>14_1009_16_40cm_Betaproteobacteria_10251_65_7
MIQMQTVLEVADNTGARAVMCIKVLGGSKRRYANIGDVIRVSVKDAAPRGRVKKGEIYHAVVVRTAQGVRRADGSRIRFDSNAAVLLTPKMEPIGTRIFGPVTRELRSERFMKIVSLAPEVL*
>14_1009_16_40cm_Burkholderiales_10114_69_7
MIQMQSRLDVADNTGAKSVMCIKVLGGSKRRYAGIGDIIKVSIKEAAPRGRVKKGEVYSAVVVRTAKGVRRQDGSLIKFDGNAAVLLNAKLEPIGTRIFGPVTRELRTERFMKIVSLAPEVL*
>14_1009_16_40cm_Deltaproteobacteria_10053_55_6
MIQMRTVLDVADNSGARKVQCIKVLGGSKRKYASIGDVIVVSVKEAIPNAKVKKGEVMKAVMVRTAKELGRSDGTYIKFDNNSAVLIDNQKEPIGTRIFGPVARELRAKRFMKIISLAPEVL*
>14_1009_16_40cm_Deltaproteobacteria_10098_55_8
MIQMRTTLDVADNSGARRVQCIKVLGGSKRKYASIGDIIVVSVKEAIPNAKVKKGDVMKAVVVRTAKELGRPDGTYIRFDNNSAVLIDNQKEPIGTRIFGPVARELRAKKFMKIISLAPEVL*
>14_1009_16_40cm_Euryarchaeota_10108_66_7
MKGLPGRQTRGLPKGARLECIDNTGAKIVEIVEVPKYHSTHRRYSSAGIGDILLVSVKKGTPEMRRQLVNAVIVRQRRPFRRADGIMVRFEDNACVLITPEGEVKGSDIKGPVAREAAERWPRIAATASIIV*
>14_1009_16_40cm_Euryarchaeota_10281_67_10
ASAGIADLLVVTVKKGSPEMRKQVVNAVIVRQRRPFRRPDGTMVRFEDNACVLTTPEGEVKGSDIKGPVAREAAERWPRIAATASMIV*
>14_1009_16_40cm_Gemmatimonadetes_10031_69_10
MVQQESILKIADNSGARKALVIRVLGGSKRRYAGLGDIVVVTIKDAIPTGQIKKGEVARAVIVRTAKETKRKDGSYIRFDENAAVLITDQGEPRATRIFGPVGRELRDKKFMKIVSLAPEVI*
>14_1009_16_40cm_Gemmatimonadetes_10039_70_24
MIQQESIVRIADNSGARTALVIRVLGGSKRRYGGLGDIVVVTIKSAIPTGQIKKGEVARAVIVRTAKETKRKDGSYIRFDENAAVLITDQGEPRATRIFGPVGRELREKRFMKIVSLAPEVI*
>14_1009_16_40cm_Gemmatimonadetes_10088_60_13
MIQQESVVKVADNSGAKTALVIRVLGGTRRRYASLGDVVIVTVKNALPNGTVKKSDVARAVVVRTAKETRRKDGSYIRFDENAVVIINEQGEPRATRIFGPVARELREKKYMKIVSLAPEVL*
>14_1009_16_40cm_Gemmatimonadetes_10243_71_6
MVQQETILRIADNSGARRALVIRVLGGSKRRYAGLGDVVVVTVKDAIPTGQVKKGEVARAVIVRTAKETRRKDGTYIRFDENAAVLINDAGEPRATRIFGPVARELREKKYMKIVSLAPEVI*
>14_1009_16_40cm_Nitrososphaera_10107_34_8
MTSKSRAVSAKGVEEFKPYITRALPISANLVCADNTGAKILRIAQVTRIKGRHSRMPSAAVGDFVNVTVKKGAAELRKQMFGAVIIRQKYAIRRLNGVRLSFEDNAAVLVTPEGEIKGTDIKGPVAAEAAEKWPRIANLASLII*
>14_1009_16_40cm_Nitrospirae_10061_58_17
MVQNYTYLDVADNSGAKQVMCFHVLGGSKRRYGSLGDVVVVAVKEAIPQATVKKGDVSRAVIVRTTKGVRREDGSYIKFDRNACVLINAQGEPIGTRIFGPVARELRWKKFMKIISLAPEVL*
>14_1009_16_40cm_Proteobacteria_10137_68_9
MIQLRTMLNAADNSGARTLMCIKVLGGTRRRYANVGDVIKVSVKDAIPRGKVKKGEVYDAVVVRTTRGVRRADGSLIRFDGNAAVLLTNKLEPIGTRIFGPVTRELRNQQFMKIISLAPEVL*
>14_1009_16_40cm_RBG_16_RIF_WS3X_71_46_curated_10208_69_7
MIQLRTMVTVADNSGAKRAQCIKVLGGHHRRYGRLGDIVVVSVKDAIPGAAVKKGDVAKAVVVRAVKEGRRKDGSYIRFDENAVVLINDDKEPRGTRIFGPVARELREKAFMKIISLAPEVI*
>14_1009_16_40cm_RBG_16_RIF_WS3X_71_46_curated_10403_72_7
MIQLRTMVTVADNSGAKRAQCIKVLGGHHRRYGHLGDIVVVAIKDAIPGAGVKKGDVAKAVVVRAVKEGRRKDGSYIRFDENAVVLINDDKEPRGTRIFGPVARELRERAFMKIISLAPEVI*
>14_1009_16_40cm_Rhizobiales_10600_60_5
MIQQETNLDVADNSGAKRVQCIKVLGGSKRKYAYVGDVIVVSVKDAIPRGRVKKGNVMKAIVVRTAKDIRRADGSVIRFDRNAAVLINAQGEPVGTRIFGPVPRELRAKNQMKIISLAPEVL*
>14_1009_16_40cm_Rokubacteria_10140_71_15
MIQPRSMLDVADNSGAKRVQCIRVMGGANKRYASLGDTVIVAVKEAAPDGTVKKGEVARAVVVRTVKEVRRKDGSYIRFDRNAVVLIKPDENPVGTRIFGPVARELRERQFTKIISLAPEVL*
>14_1009_16_40cm_Thaumarchaeota_10057_39_11
MAATKSRAVSAKGVQEFRPYVTRPLPLGARVVCADNTGAKILEIVMVQKTKTRVSRYPSAAVGDFVNVVVKKGPGELRGQIFGAVIIRQKYPIRRLSGVRITFEDNAAVLVTPEGEIKGTEIKGPVAVEASEKWPRIANLASMVV*
>14_1009_16_40cm_Verrucomicrobia_10135_59_6
MLQIRSILDVADNTGAKRAAAIGVIGRNQRYARVGDVIKAHIKEAAPDGTVKKGDVVDAVVVRTRKPIRRSDGSYLRFDTNAIVIIDKENNPRGTRIFGPVARELRDRKFMKIISLAPEVI*
>14_1009_16_40cm_Verrucomicrobia_10271_61_5
MLQVRSILDVADNTGAKRAAAIGVLGRNQRYARVGDIIKAHIKEAAPDGTVKKGEVVDAVVVRTRQPIRRNDGSYLRFDSNAIVIIDKELNPRGTRIFGPVARELRDKKFMKIVSLAPEVI*
>14_1009_16_40cm_unknown_10122_53_10
MVEYRPRVSRGIPVGSRLACADNTGAKELKVIQVQGYHGRLRRVPSAAVGDMIMVSVMKGAPDLRKQVFPAVLVRQVRAFRRPDGTRLSFEDNAAVIMTPEGELKGTEVRGPVAREAAERWPRVANLASTVI*
>Archaea_DPANN_Woesearchaeota_AR4_gwa2_scaffold_135
MQAIKARITNGLNHGSVIVACDNSGAKALRIISFKGSKTVKGRKPSGGVG
ALIMASVVKGQPGMRKKVVPAIIVRQKKEYRRADGTRISFEDNAAIVLKD
EKGNPKGTIFKGPFAKEACVRWPPIAKVAKIVV
>CG1_02_FULL_Woesearchaeota_57_44
MESIKANVTKAIPVGAHIPTCDNSGAKVIKVFGVLRSKTVKGRYPAAGVG
DIVMASVKKGRPDMRKQVVLAVIVRQRKEYRRVDGTRIKFEDNAAVVLKD
NKGNPKGTILKGAIAKEASERWPAVAKLASIVV*
>CG10_big_fil_rev_8_21_14_0_10_Woesearchaeota_32_24
MKALKGRVTRSLPLQAELRTCDNSGAKVLKIVSVKGHKTVKGRSPAAGVG
DLVMASVRKGKLEMRKTVVPAIIVRQRKEYRRADGTHVKFEDNAAVVLKD
LKGNPKGTIFKGPIAKEVAERWPAVAKVANMIL*
>CG10_big_fil_rev_8_21_14_0_10_Woesearchaeota_45_16
MKAVKGRIVKSLPSQAFVPTCDNSGAKILKIISVKGHKTVRGRMPAAGVG
DMVMASVKKGKLEMRKTVVPAIIVRQKKEYRRPDGMRISFEDNAAVVLKD
EKGNPKGTIFKGAIAKEVAERWPAVAKVARIIV*
>CG10_big_fil_rev_8_21_14_0_10_Pacearchaeota_31_9
MKAISARATRGLNIGSEVVAADNSGARIVRIVGVKRGKTVKKRQQYAKIS
DWVKVSVRKGKPEMKGEVFDAVVVRARKPWRRKNGERIAFSDNAVALLKD
EKGNPKGTQIKGPIAREVLERWVSVAKIARIVV*
>CG10_big_fil_rev_8_21_14_0_10_Pacearchaeota_30_48
MKAINAKATRGLNLGSVVNATDNSGANLVRIVSVKKGKSTKKRQQYAKIA
DWVKVSVKKGKPEMKGEVFDAVVVRLRRPYRRKDGERIAFSDNAVVLLKD
EKGNPKGTQIKGPIAREVQERWATVAKNARIVV*
>CG1_02_FULL_Pacearchaeota_39_14
MKAITANPTRALNIGSLVVAADNSGARIVRIVSVKRGKTKKRTQQYAKIG
DLVKVSVRKGNPKMKGEVFEAVIIRVKKAYKRRTGERIMFEDNAVALLKD
NKGNPKGTQVKGPVAREILERWGGVAKIAQFVL*
>CG1_02_SUB10_Pacearchaeota_32_132
MKAVAAKLTRGLNIGSLVLASDNSGARIVRIVSVKKGKTNRKRQQYVKIA
DLVKVSVRKGNPTMKGEVFDAVVIRIKKPYMRNTGERVMFEDNAVALLKD
GKGNPKGTQIKGPVAREVFERWSVLAKIAQFVS*
>Archaea_Euryarchaeota_Thermococci_Thermococcales_Thermococcaceae_Palaeococcus_pacificus_DY20341
MAKKGAGATRGLSPIRPTRALPIGAYLKCADNSGAKILQIIGVVGYKGTR
RRLASAGVGDMVIARVKKGRPDIRHQVVRAVIVRQRKEYKRLDGMRVKFE
DNAAVVTTEEGVPRGTEIRGPVAREAAEKWVRLGSIASTIL
>Archaea_Euryarchaeota_Thermococci_Thermococcales_Thermococcaceae_Pyrococcus_furiosus_DSM_3638
MAKKGAGATRGVSAVRPTRALPVGAYLTVADNSGAKVIQIIGVVEYHGTR
RRLASAGVGDMVVATVKKGRPDMRHQVVRAVIIRQRKEYRRLDGMRVKFE
DNAAVIVTPEGVPRGTEIRGPVAREAAERWVRIGSIASIIV
>Archaea_Euryarchaeota_Thermococci_Thermococcales_Thermococcaceae_Thermococcus_kodakarensis_KOD1
MAKKGAGATRGISPVRPTRALPIGAYLKVADNSGAKVIQIIGVVGYKGTR
RRLAAAGVGDMVVATVKKGRPDMRHQVVRAVVVRQRKEYRRLDGMRVKFE
DNAAAIVTPEGVPRGTEIRGAIAREAAERWVRLGSIASIVL
>Archaea_CP_Z7ME43_WOR_bin_DG_70
TGSRLVCADNTGAKELEIISVLEGILRRYAGVGDMVMVSVKKGKPDIRKK
VLNAVIVRQRKEYRRISGMRIKFEDNAAVITGPDGVPKGTEIRGPVAKEA
IEKWVRLSSAANIVV
>CG08_land_8_20_14_0_20_Hadesarchaea_51_8
MGKKGAGVSIGVSPVTPVKALMVGSRLLCADNTGAKELQIIMTIKYTGTR
RRTPKAGVGDMVVASVKKGTPELRKQIVRAIIIRQRKEYRRTDGIRIKFE
DNAAVLMTPEGAPRGSEIRGPIAREAIERWPRVAGMAAIVV*
>Archaea_SAGMEG_N21
PVGASLACADNTGARELQIISVVDYKGVRRRMPKAGVGDQVVASVKKGTP
ELRKQIVRAVIIRQTKEYRRTDGMRIKFEDNAAVLITPDGAPRGSEIRGP
MAREAAERWPKVAGIASIIV
>Archaea_SAGMEG_45
ALPVGARLVVTDNTGAREIQIISVMGYGRHRAMSKAGVGDRVVASVKKGI
PELRKQLVQAVVVRQTKEYRRIDGLRVMFEDNAAVLITPEAAPRGSEIKG
PIAREAAERWPKVAGIASIVV
>Archaea_Euryarchaeota_Methanococci_Methanococcales_Methanocaldococcaceae_Methanocaldococcus_jannaschii_DSM_2661
MKAIGSKPVRALPVGARCICADNTGAKEVEIIAVRNYKGVARRLPTARVG
DMVIVTVKKGTPEMRKQVLPAVVIRQRKEIRRPDGTRVKFADNAVVIVTP
DGNPKGSDIKGPVAKEAAERWPGIARIAKIII
>Archaea_Euryarchaeota_Methanococci_Methanococcales_Methanocaldococcaceae_Methanotorris_igneus_Kol_5_chromosome
MKGHGSKVTRALPNGARLVCADNTGARELEIIAVKNYKGVARRLPSAGVG
DMVFVSVKKGTPEMRKQVFPAIIIRQKKEIRRPDGTRVKFEDNAAVIVTP
DGNPKGSEIKGPVAKEAAERWPGISRLARIIL
>Archaea_Euryarchaeota_Methanococci_Methanococcales_Methanococcaceae_Methanococcus_maripaludis_S2
MKGLGSNIVRSLPNGARLVCADNTGAKELEVIAVKNYVGTVRRLPAGGVG
HMVFVSVKKGTPEMRKQVLPAIIIRQKKEYRRADGTRVKFEDNAAVIVTP
EGTPKGSEIKGPVSKEAAERWPGVSRLAKIIH
>Archaea_Euryarchaeota_Methanococci_Methanococcales_Methanococcaceae_Methanothermococcus_okinawensis_IH1_chromosome
MKGFGSKVIRALPNGARLVCADNTGAKELEVIAVKNYKGVTRRLPAGGVG
SMVFVSVKKGTPEMRKQVLPAIIIRQKKEYRRPDGSRVKFEDNAAVIVTP
DGNPKGSEIKGPVAKEAAERWPGVSRLAKIIH
>Archaea_Euryarchaeota_Methanopyri_Methanopyrales_Methanopyraceae_Methanopyrus_kandleri_AV19
VKAIKAKSPHAALPVGARLVCADNTGARELQIIAVKGYKGVRRRLPNAGI
GDMVVCSVKEGTPDMRKEVVNAVIVRQRKEYRRPDGTRVKFEDNAAVIVT
PDGAPRGSEIRGPVAKEAAERWPRIGSIASIIV
>Archaea_Euryarchaeota_Methanobacteria_Methanobacteriales_Methanothermaceae_Methanothermus_fervidus_DSM_2088_chromosome
MKAIPAKVTRALPVGARLHCADNTGAKELEIIAVKGYKGVRRRLPAAGVG
DMVVVSVKKGTTEMRREVLNAVIIRQKKEYRRPDGLRVKFEDNAAVIVTP
DGKMRGSEIRGPVAKEAASRWPNIGSAASMIV
>Archaea_Euryarchaeota_Methanobacteria_Methanobacteriales_Methanobacteriaceae_Methanosphaera_stadtmanae_DSM_3091
MKAITSNVSKSLPIGARLKCIDNTGAREVEIISVKGFKGVRRRLASAGVG
DMVVISVKKGTADMRREVTTAVVVRQKKEYRRADGLRVKFEDNAAVIITE
DGVLKGSEIRGPIAKEAADLWPAIGSAASIIV
>Archaea_Euryarchaeota_Methanobacteria_Methanobacteriales_Methanobacteriaceae_Methanobacterium_sp._SWAN_1_chromosome
MKAIPSNVTKALPIGARLQCVDNTGAREIEIISVKGYKGVRRRLASAGVG
DMVVISVKKGTVDMRREVTTAVVVRQKKEFRRADGLRVKFDDNAAVIVTP
EGLLKGSEVRGPVAKEAADRWPAIGSAASIIV
>Archaea_Euryarchaeota_Methanobacteria_Methanobacteriales_Methanobacteriaceae_Methanobrevibacter_smithii_ATCC_35061
MKALTSNVSKALPIGATLQCVDNTGAREIQIISVKGFKGVRRRLDVAGVG
DLVVASVKKGTADMRREVVNAVVIRQKKEYMRADGLRVKFEDNAAVIITP
EGILKGSEVRGPVAKEAADRWPSVGSAASILV
>Archaea_Euryarchaeota_Methanobacteria_Methanobacteriales_Methanobacteriaceae_Methanothermobacter_thermautotrophicus_Delta_H
MKAIASKVTRALPVGARLQCVDNTGAREVEIISVRGYKGVRRRLAAAGVG
DMVVVSVKKGTVDMRREVLNAVIVRQKKEYRRPDGLRVKFEDNAAVIVSP
EGVLKGSEIRGPVAKEAADRWPSVGSAASIIV
>Archaea_Euryarchaeota_unclassified_Euryarchaeota_Aciduliprofundum_boonei_T469_chromosome
MSELKGIAGRQTRGLPTGARLVCADNTGAKEVEIIQVLKYHSVARKYPSA
GVGDMVIVSVKKGSPDMRKKVFPAVIVRQRRPFRRADGTWVQFEDNAAVI
VTPNGETKGSEIKGPVAREAAERWPRIAAISSIIV
>Archaea_Euryarchaeota_Thermoplasmata_Thermoplasmatales_Thermoplasmataceae_Thermoplasma_acidophilum_DSM_1728
MKGIAGRQTRGLPLGANITCADNTGARSISLIDVKAWHGKARRIPAAGVG
DMFMASVKKGTPEMRSKVVYAVVIRQKRPYRRPDGTMVQFEDNAAVLVTP
DGEVRGSEIKGPVAREAAERWPRIAAIASIIV
>Archaea_Euryarchaeota_Thermoplasmata_Thermoplasmatales_Picrophilaceae_Picrophilus_torridus_DSM_9790
MKGISGRETRGLPLGALIPCVDNTGAKMISLIDVKALHTVAKRIPAAGVG
DMFIASVKKGTPEMRSKVVYAVVVRQRRPYRRADGTMIEFEDNAAVLVTP
DGEVRGSEIKGPVAREAAERWPRIAAISSTIV
>Archaea_Euryarchaeota_Thermoplasmata_Thermoplasmatales_Ferroplasmaceae_Ferroplasma_acidarmanus_Fer1
MKGISGNESRGLPLGAVIPCADNTGAKMISLIGVKDLHTVARRIPAAGVG
TLFIASVRKGTPEMRAKVVYAVVVRQRRPYRRADGNIIEFEDNAAVLVTP
EGEVRGSEIKGPVAREAAERWPRIAAIASTIV
>CG01_land_8_20_14_3_00_Euryarchaeota_38_12
MKGISGRMTRGLPVGARLECADNTGAKVVQIITVPKYHGTHRRYPSAGVG
DLLIVSVKKGTPEMRRQVLNAVIIRQKRLFRRTDGIMVSFEDNAVVITTP
EGEVKGSDIKGPVAREAAERWPRIASISSIIV*
>Archaea_Euryarchaeota_Thermoplasmata_Thermoplasmatales_Thermoplasmatales_archaeon_SCGC_AB_539_C06
MKGIAGRSMKGLPVGARLDCVDNTGAKIVEIVMTLKTKGTHRRYPAVGIG
DMAIVSVKKGSPDMKRQLLNAVVVRQRRAFRRPDGTMVEFDDNAAVIVTP
TGETKGSMIKGPVAIEAAERWPKIASAASMIV
>Archaea_Thaumarchaeota_unclassified_Thaumarchaeota_Marine_Group_I_Marine_Group_III_euryarchaeote_sp._SCGC_AAA288_E19
MRAVAGRQMRGLPQGARIECVDNSGAKVVEIVTVLNYKGVHRRSPAAGVG
DMVIASVKKGTPEMRRQLVRAVIVRSRRPHRRADGTMVKFEDNAVVLTNE
LGETRGSGIKGPVAREAAERWPRIAATASTIV
>Archaea_Euryarchaeota_unclassified_Euryarchaeota_Marine_Group_II_uncultured_marine_group_II_euryarchaeote
MRGIAGRQTRGLPTAARLHVADNTGAKIVQIINILKLGNTIRRYPAGGVG
DLAKVSVKKGTPETRRQMFNAVIIRQRRPFRRVDGTWVQFEDNACVITNE
KGDVQGSDIKGPVSREAAERWPRIAANAKQII
>Euryarchaeota_archaeon_RBG_16_68_12
VKGLPGRQTRGLPTGARLECIDNTGAKVVEIISVKTYKGVRRRLASAGIG
DLLVVTVKKGTPEMRKQVVNAVIVRQRRPFRRPDGTMVRFEDNACVLTTP
EGETKGSDIKGPVAREAAERWPRIAATASIIV*
>Euryarchaeota_archaeon_RBG_19FT_COMBO_69_17
VPKYHGVRHRRSSAGIADYLVVTVKKGTPETRKQLMNAVIVRQRRPFRRP
EGMMVQFEDNACVIVTPEGEAKGSDIKGPVAREAAERWPRIAANASMIV*
>Euryarchaeota_archaeon_RBG_16_68_13
MKGLPGRQTRGLQKGSRLECIDNTGAKIVEVVEVPKYHGVRHRRASAGIA
DYLVVTVKKGTPETRKQLMKAVIVRQRRPFRRPEGLMVQFEDNACVIVTD
EGEAKGSDIKGPVAREAAERWPRIAATASMIV*
>Euryarchaeota_archaeon_RBG_16_67_27
VKGLPGRQTRGLPKGSRIECIDNTGAKIVEIVEVPKYRGVRKRRSSAGIA
DLLVVTVKRGTPETRKQLMNAVVVRQRRPFRRPEGTMVQFEDNACVIVTP
EGEAKGSDIKGPVAREAAERWPRIAATASMIV*
>Archaea_Euryarchaeota_Methanomicrobia_unclassified_Methanomicrobia_Candidatus_Methanomassiliicoccus_intestinalis_Issoire_Mx1
MTMKGIAGRQTHGSQTGTVLNVIDNTGAKTIAIITVPRYHGTSRRYPKAS
VGDIVIASVKKGTPEMRRQVVYAVIVRQRRPFRRADGVMISFEDNAAVIT
TEEGETKGTDIKGPVAREAAERWPRIAATASTII
>Archaea_Euryarchaeota_Thermoplasmata_Methanomassiliicoccales_Methanomassiliicoccaceae_Candidatus_Methanomethylophilus_alvus_Mx1201
MKGIAGHQIRGLQQESEINVIDNTGAKVISIITVPDYHGVSRRIPKAGVG
DFVIASVKKGTPAMRRQIVYAVIVRQRRPYRRPDGTMVSFEDNAAVLVTE
TGETKGTDIKGPVAREAADRWPRIAATANTIV
>Archaea_Euryarchaeota_Thermoplasmata_Thermoplasmatales_Thermoplasmatales_archaeon_BRNA1
MKGIAGHQIRGVCEQTQLNVIDNTGAKIIQIITVPSYHGVTRRLPQAGVG
DMIIASVKKGTPAMRRQIVFAVVVRQKRPYRRPDGTMVSFEDNAAVLVTD
TGETKGTDIKGPVAREAADRWPRIAATASTIV
>Euryarchaeota_archaeon_RBG_16_62_10
MKGIPGRQTRGIPTGARLDCIDNTGAKIVQVVSVPTYHGTKRRYPNAALG
EMMVVTVKKGTPETRKQLFRAVIVRQKRPFRRPDGTMVQFEDNAVVIVTE
TGETKGTDIKGPVAREAAERWPRIAATASMIV*
>Euryarchaeota_archaeon_RBG_13_61_15
MKGIPGRQTRGIPTGARLDCIDNTGAKIVQVVSVPKYHGTKRRYPNAALG
EMCVVTVKKGSPETRKQLFRAVIVRQRRPFRRPEGTMVQFEDNAVVLVTD
TGETKGTDIKGPVAREAAERWPRIAATASMIV*
>Euryarchaeota_archaeon_RBG_19FT_COMBO_56_21
MKGIPGRQTRGIPTGARLDCIDNTGAKIVQVVSVPNYHGTKRRLPNAALG
EMMVITVKKGTPEVRKQLFRAVIVRQRRPFRRPEGTMVQFEDNAVVLVTD
TGETKGTDIKGPVAREAAERWPRIAATASMIV*
>Euryarchaeota_archaeon_RBG_13_57_23
MKGIPGRQTRGIPTGARLNCIDNTGAKIVQVVSVPNYHGTKRRLPNAALG
EMMVITVKKGTPEVRKQLFRAVIVRQRRPFRRPEGTMVQFEDNAVVLVTD
TGETKGTDIKGPVAREAAERWPRIAATASMIV*
>Archaea_Euryarchaeota_Archaeoglobi_Archaeoglobales_Archaeoglobaceae_Archaeoglobus_fulgidus_DSM_8774
MKAIRANIPRALPTGARLVCADNTGARELEIIAVKGYKGVRRRYPAAGVG
DIVVVTVKKGTPEIRKQVHYAVIVRQRKEYRRPDGTRVKFEDNAAVITNE
RGEPRGSEIRGAVAREAAERFSKIGTIASVIV
>Archaea_Euryarchaeota_Archaeoglobi_Archaeoglobales_Archaeoglobaceae_Ferroglobus_placidus_DSM_10642_chromosome
MKAKKAVVPRALPTGARLVCADNTGARELEIIAVKGYKGVRRRYPAAGVG
DIVVVSVKKGTPDIRKQVHYAVIVRQRKEYRRPDGTRVRFEDNAAVITDA
EGNPKGSEIRGPVAREAAERFPKIGTIASIIV
>Archaea_Euryarchaeota_Methanomicrobia_Methanomicrobiales_Methanomicrobiaceae_Methanofollis_liminatans_GKZPZ_DSM_4140
MKAKISRIPRAVQTGTKLICADNTGARVVEVVSVDGYHGVRRRQPKLGIG
DVATVSVKKGTPDMRRKLIKAVVIRQRKEMRRPSGLRVGFDDNAVVIIDE
RGEPKGTEIKGPVAREVAERFPKIGSTATIIV
>Archaea_Euryarchaeota_Methanomicrobia_Methanomicrobiales_Methanomicrobiaceae_Methanoculleus_bourgensis_MS2
MKAMQSTIPRALATGSRMVCADNTGARLVEIVSVDGYHGVRRRQPKMGLG
DMATVSVKKGTPDMRRKLEKAVVIRQKKEIRRPNGIRLSFEDNAMVLVNE
RGEPKGTEIKGPVPREVAERFPKITSMATIIV
>Archaea_Euryarchaeota_Methanomicrobia_Methanomicrobiales_Methanomicrobiaceae_Methanomicrobium_mobile_BP_DSM_1539
MKAKQSRTPRALQTGSRMTCADNTGARVVQIVSVNIYHGVRRRQPKLGLG
DMAIVSVKKGTPEMRRKLEKAVVIRQRKEIRRISGLRLTFEDNAMVITNE
RGEPKGTEIKGPVAREVAERFPKIGSMATIIV
>Archaea_Euryarchaeota_Methanomicrobia_Methanomicrobiales_Methanomicrobiaceae_Methanoplanus_petrolearius_DSM_11571_chromosome
MKAKQSRTPRALATGSKLTCADNTGARQVQVVSVNQYHGVRKRQPKLGLG
DMATVSVKKGTPDMRRKLEKAVVIRQKKEIRRINGLRLSFEDNAMVITNE
RGEPKGTEIKGPVAREVAERFPKIGSMATIIV
>Archaea_Euryarchaeota_Methanomicrobia_Methanomicrobiales_Methanoregulaceae_Candidatus_Methanosphaerula_palustris_E1_9c
MKAKQSRTPRSLGTGTRMACVDNTGARLVQVVSVDRYHGVRRRQPKMGLG
DLATVSVKKGTPDMRRKLEKAVVIRQKKEIRRPNGLRISFEDNAMVIVNE
KNEPKGTEIKGPVAREVAERFPKLGSMATIII
>Archaea_Euryarchaeota_Methanomicrobia_Methanomicrobiales_Methanoregulaceae_Candidatus_Methanoregula_boonei_6A8
MKAKQSKTPRALATGTKLTCADNTGARIVQIVSVFGYHGVRRRQPKMGLG
DIATVTVKKGTPDMRKKLVRAVVIRQKKEMRRPNGLRVSFDDNAVVVVDE
KNEPKGTEIKGPVAREVAERYPKLGSMATIIV
>Archaea_Euryarchaeota_Methanomicrobia_Methanomicrobiales_Methanocorpusculaceae_Methanocorpusculum_labreanum_Z
MKGLTSKIPRALQTGSKMVCADNTGARVVQIVSVFGYHGVKNRQPKMGLG
DLATVTVKKGTPDMKRKLVRAVVVRQKKEFRRPNGLRVSFEENAMILLNE
NGDPRGTDIKGPVAREVAERFPKVGSMATIII
>Archaea_Euryarchaeota_Methanomicrobia_Methanomicrobiales_Methanospirillaceae_Methanospirillum_hungatei_JF_1
MKGLGIKVPRAVSTGTKLTCADNTGARVVQVVSVFGYHGVRRRQPKLGLA
DIATVSVKKGTPDMRRKLVRAVVIRQKKEIRRPSGLRLSFEDNAVVVVDD
KNEPRGTEIKGPVAREVAIRYPRIGSMATIIV
>Archaea_Euryarchaeota_Methanomicrobia_Methanomicrobiales_Methanoregulaceae_Methanolinea_tarda_NOBI_1
MKAKQSNIPRALSTGTRLLCADNTGAREVQIVSVFGYHGVRRRQPKMGLG
DIATVSVKKGTPDMRRKLVRAVVIRQKKELRRPNGMRVSFEDNAVVVVDD
KNEPKGTEIKGPVAREVAERFPKIGSMATIIV
>Archaea_Euryarchaeota_Halobacteria_Halobacteriales_Halobacteriaceae_Haloquadratum_walsbyi_HBSQ001_DSM_16790
MEALKADVTKGLERGSLVTCADNTGARELKVISVMGSSGTKNRHPKAGIG
DQVTVSVTKGTPEMRRQVLEAVIVRQRKSIRRPDGTRVKFEDNAAVIIDE
MEEPRGTEIKGPIAREVAERFGSIASTATMIV
>Archaea_Euryarchaeota_Halobacteria_Halobacteriales_Halobacteriaceae_Halococcus_saccharolyticus_DSM_5350
MEALAADVTQGLEKGSLVTCADNTGARELKVISVSGYSGTKNRHPKAGLG
DKVSVSVTKGTPEMRRQVLEAVIVRQRKPIRRPDGTRVKFEDNAAVVVDE
NEDPRGTELRGPVAREVAERFGSIASAATMIV
>Archaea_Euryarchaeota_Halobacteria_Halobacteriales_Halobacteriaceae_Halorubrum_sp._A07HR60
MEALKADVTRGLEKGSLMTCADNTGARELKLVSVQGYSGTVNRHPAGGIG
DKVTVSVTKGTPEMRRQVLEAVIVRQRKSIRRPSGTRLKFEDNAAVIIDD
LEEPRGTEIKGPIAREVAERFGSIASTATMIV
>Archaea_Euryarchaeota_Halobacteria_Halobacteriales_Halobacteriaceae_Haloplanus_natans_RE_101_DSM_17983
MEALKADVTRGLAKGSLINCADNTGARQLKVISVAGYSGTKNRHPKAGIG
DKVTVSVTKGTPEMRRQVLEAVVVRQRKPIRRPSGTRVKFEDNAAVVIDD
MEEPRGTEIKGPVAREVAERFGSIASTATMIV
>Archaea_Euryarchaeota_Halobacteria_Halobacteriales_Halobacteriaceae_Halobacteriaceae_archaeon_G22
MEALKADVTQGLEKGSLITCADNTGARELKVISVSGYSGTKNRHPKAGVG
DKVTVSVTKGTPEMRRQVLEAVVVRQRKPIRRPSGTRVKFADNAAVVIDD
VGEPRGTEIKGPIAREVAERFGSIASTATQIV
>Archaea_Euryarchaeota_Halobacteria_Halobacteriales_Halobacteriaceae_Halosarcina_pallida_JCM_14848
MEALKADVTKGLARGSLIKCADNTGARQLKVISVKGYSGTKNRHPKAGIG
DQITVSVTKGTPEMRRQVLQAVIVRQRKSIRRPNGTRVKFEDNAAVIIDE
MEEPRGTEIKGPIAREVAERFGSIASTATMIV
>Archaea_Euryarchaeota_Halobacteria_Halobacteriales_Halobacteriaceae_Halogeometricum_borinquense_DSM_11551_chromosome
MEALKADITKGLARGSLITCADNTGARQLKVISVKGYSGTKNRHPKAGIG
DQVTVSVTKGTPEMRRQVLEAVIVRQRKSIRRPDGTRVKFEDNAAVIIDE
MEEPRGTEIKGPIAREVAERFGSIASTATMIV
>Archaea_Euryarchaeota_Halobacteria_Halobacteriales_Halobacteriaceae_Halobiforma_nitratireducens_JCM_10879
MEAMKADVTQGLKKGSLVTCADNTGARELKVVSVSGYHGTKNRQPKAGIG
DKVTVSVTKGTPEMRRQVLEAVIVRQRKSIRRPDGTRLKFEDNAAVIIDE
NEEPRGTEIKGPIAREVAERFGAIASTATMIV
>Archaea_Euryarchaeota_Halobacteria_Halobacteriales_Halobacteriaceae_Natrialba_magadii_ATCC_43099_chromosome
MEAMKADVTQGLKKGSLVTCADNTGARELKVISVSGYHGTKNRQPKAGLG
DKVTVSVTKGTPEMRRQVLEAVIVRQRKSIRRPDGTRLKFEDNAAVIIDE
NEEPRGTEIKGPIAREVAERFGAIASTATMIV
>Archaea_Euryarchaeota_Halobacteria_Halobacteriales_Halobacteriaceae_Natrinema_pellirubrum_157_JCM_10476
MEAMKADVTQGLKKGSLVTCADNTGARELKVISVAGYHGTKNRQPKAGIG
DKVTVSVTKGTPEMRRQVLEAVVVRQRKSIRRPDGTRLKFEDNAAVIIDE
NEEPRGTEIKGPIAREVAERFGAIASTATMIV
>Archaea_Euryarchaeota_Halobacteria_Halobacteriales_Halobacteriaceae_Haloterrigena_turkmenica_DSM_5511
MEAMKADVTQGLKKGSLITCADNTGARELKVISVSGYHGTKNRQPKAGLG
DKVTVSVTKGTPEMRRQVLEAVIVRQRKSIRRPDGTRLKFEDNAAVIIDE
NEEPRGTEIKGPIAREVAERFGAIASTATMIV
>Archaea_Euryarchaeota_Halobacteria_Halobacteriales_Halobacteriaceae_Halovivax_ruber_XH_70_DSM_18193
MEAIKADVTQGLKKGSLVTCADNTGARELKVISVAGYHGTKNRQPKAGLG
DKVTVSVTKGTPEMRRQVLEAVVVRQRQTVRRPDGTRMKFEDNAAVIVDE
NEEPRGTEIKGPIAREVAERFGAIASTATMIV
>Archaea_Euryarchaeota_Halobacteria_Halobacteriales_Halobacteriaceae_Halostagnicola_larsenii_XH_48_DSM_176
MEAMKADVTQGLKKGSLVTCADNTGARELKIISVSGYHGTKSRQPKAGIG
DKVTVSVTKGTPEMRRQVLEAVVVRQRKSIRRPDGTRLKFEDNAAVIIDE
NEEPRGTEIKGPIAREVAERFGAIASTATMIV
>Archaea_CP_Thorarchaeota_WOR_bin_SG827a
IGAKILCADNSGAKELKLITVFGKKLRKLAGIGDMVNVSVTKGKQELRKQ
VLQAVIVRQRKPFRRPDGTWMQFEDNAAVLVKPGGEPQGSELRGPMAREV
TLKWPRVSAIASKIV
>Archaea_CP_Thorarchaeota_WOR_bin_SMTZ1_83
IGAKILCTDNSGARELQIITVFGKKLRKLAGIGDKVNVSVTKGKQDLRKQ
VLQAIIVRQRKPYRRPDGTWMQFEDNAAVLIKAGGEPQGSELRGPMAREV
TLKWPRVAAIASKIV
>Archaea_Lokiarchaeota_DG_43
TGAIIRVADNSGARTIQVISVKHTRLRRQARVGDMIVCSVKKGTPKLRRQ
IVHAIVIRQKKPYKRSDGSWIYFEDNAVVVTNESGEPRGSEIRGPVSKEA
ADAWPRIASAARII
>Archaea_Lokiarchaeota_SG8_8
TGAVIPVADNSGARIISVISVKHTRLRRQAKVGDMIICSVKKGSPKLRRQ
IVHAVIIRQKKPYKRSDGSWIYFEDNAVCVTNEQGEPRGSEIRGAVAKEA
ADSWPRIASAARV
>Archaea_Crenarchaeota_Thermoprotei_Thermoproteales_Thermofilaceae_Thermofilum_pendens_Hrk_5
MAKRGPKTVGVSYRLGLTPGVFMESLVKVADNSGATLAKVIGVPHYKAVW
RRIPGAAVGDIVIVSIRAGKPELRKQVMRAIVIRQRRPYRRPDGSWIAFE
DNAVVIITPEGEPKGTEIRGPLAKEAAERWPKLSAMASIIV
>Archaea_Crenarchaeota_Thermoprotei_Thermoproteales_Thermoproteaceae_Pyrobaculum_aerophilum_IM2
MAKRGGKRTVGVPYRFHVTPGIFMNSLVPVADNSGAKLVRVIGVVGHYSK
TVHRRIPGAGVGDMVVVVVREGKPELRKQIFRAIVVRQRRPYRRPDGTWV
AFEDNAVVIVTPEGDPKGSEIHGPVAMEATLRWPTIANLASIVV
>Archaea_Crenarchaeota_Thermoprotei_Thermoproteales_Thermoproteaceae_Thermoproteus_neutrophilus_V24Sta
MAKRGGKRTVGVPYRFHVTPGIFMNSLVPVADNSGAKLVRVIGVVGHYSK
TVHRRIPGAGVGDMVVVVVREGKPELRKQVFRAIVVRQRKPFRRPDGTWV
AFEDNAVVIVTPEGDPKGSEIHGPVAMEATLRWPTIANLASIVV
>Archaea_Crenarchaeota_Thermoprotei_Thermoproteales_Thermoproteaceae_Thermoproteus_uzoniensis_768_20_chromosome
MAKRGGKRQVGAGYRFHVTPGVFLNSVVSVADNSGAKLVKVIGVVGHIAK
GTHRRVKGAGVGDMVVVIVKEGKPELRRQVFRAVVVRQRRPFRRPDGTWV
AFEDNAVVLMTPEGDPKGTEIRGPVAMEAALRWPSVANLASIVV
>Archaea_Crenarchaeota_Thermoprotei_Thermoproteales_Archaea_Crenarchaeota_Thermoprotei_Thermoproteales_YNP_Site_4_Thermoproteales_Type_II
MAKRGGKRTVGVPYRFHVTPGIFMNSLVPVADNSGAKLVRVIGVVGHYSR
TVHRRIPGAGVGDMVVVVVREGKPELRKQVFRAIVVRQRRPFRRPDGTWV
AFEDNAVVIVTPEGDPKGSEIHGPVAMEATLRWPTIANLASIIV
>Archaea_Crenarchaeota_Thermoprotei_Thermoproteales_Thermoproteaceae_Caldivirga_maquilingensis_IC_167
MAKRGGPRTVGVPWRFHLTPGIFMNSLVNVADNSGAKVVKVIGVVGHYSK
NVHRRIPGVSVGDMVVVSVQEGKPEMRKQILRAIVVRQRRPFRRPDGTWV
AFEDNAVVIVTEEGQVKGTEVHGPVAMEAAQRWPQVASIATMII
>Archaea_Crenarchaeota_Thermoprotei_Thermoproteales_YNP_Site_3_Thermoproteales_Type_I
MAKRGGPRTVGVPWRFHLTPGIFMNSLVPVADNSGAKLVRVIGIVGHYSK
SVHRRIPGASVGDMVVVSVQEGKPEMRKQILRAIVVRQRRPFRRPDGTWV
AFEDNAVVIVTEEGQVKGTEIHGPVAMEAAQRWPQVASIATMII
>Archaea_Crenarchaeota_Thermoprotei_Thermoproteales_YNP_Site_19_Thermoproteales_Type_I
MAKRGGPRTVGVPWRFHLTPGIFMNSLVPVADNSGAKLVRVIGIVGHYSK
SVHRRIPGASVGDMVVVSVQEGKPEMRKQILRAIVVRQRRPFRRPDGTWV
AFEDNAVVIVTEEGQVKGTEIHGPVAMEAAQRWPQVASIATMII
>Archaea_Crenarchaeota_Thermoprotei_Thermoproteales_YNP_Site_4_Thermoproteales_Type_I
MAKRGGPRTVGVPWRFHLTPGIFMNSLVPVADNSGAKLVRVIGIVGHYSK
SVHRRIPGASVGDMVVVSVQEGKPEMRKQILRAIVVRQRRPFRRPDGTWV
AFEDNAVVIVTEEGQVKGTEIHGPVAMEAAQRWPQVASIATMII
>Archaea_Crenarchaeota_Thermoprotei_Thermoproteales_Archaea_Crenarchaeota_Thermoprotei_Thermoproteales_YNP_Site_4_Thermoproteales_Type_II
MAKRGGKRTVGVPYRFHVTPGIFMNSLVPVADNSGAKLVRVIGVVGHYSR
TVHRRIPGAGVGDMVVVVVREGKPELRKQVFRAIVVRQRRPFRRPDGTWV
AFEDNAVVIVTPEGDPKGSEIHGPVAMEATLRWPTIANLASIIV
>Archaea_Crenarchaeota_Thermoprotei_Thermoproteales_Thermoproteaceae_Vulcanisaeta_distributa_DSM_14429_chromosome
MAKRGGARQVGVSWRFHKTPGIFINSLVPVADNSGAKLVRVIGIIGHTAK
PVHREIPGASVGDMVVVSVVEGKPEVRKQILRAIVIRQRRPYRRPDGTWI
AFEDNAVVITDENGAPKGSEIHGPVAMEAALRWPGISNLATIII
>Archaea_Crenarchaeota_Thermoprotei_Thermoproteales_YNP_Site_8_Thermoproteales_Type_I
MVVVSVVEGKPEVRKQILRAIVIRQRRPYRRPDGTWIAFEDNAVVITDEN
GAPKGSEIHGPVAMEAALRWPGISNLATIII
>Archaea_Crenarchaeota_Thermoprotei_Desulfurococcales_Desulfurococcaceae_Ingnisphaeroid_species
MAAKRAKTGAATPRRRRIAGVINGTRLVVADNSGAKEVMVVGVMGVKTRL
RRLPFASVGDMVMVTVKKGTPELRGQMLRAIIIRQKKPYRRPDGNWIAFE
DNACVLVNPDGTPKGKEIRGPVAREAVERWPQIANMVTIVV
>Archaea_Crenarchaeota_Thermoprotei_Desulfurococcales_Desulfurococcaceae_Ignisphaera_aggregans_DSM_17230_chromosome
MAAKRAKTGAAFPRRRRVAGIINGTRLVVADNSGAKEVMVVGVIGVKTRL
RRLPFATVGDMVVVTVKKGPPDMKGQIMRAIVIRQRKPFRRPDGTWVAFE
DNACVLVTPEGTPKGKEIRGPVAREAVERWPQIANMASIVV
>Archaea_Crenarchaeota_Thermoprotei_Desulfurococcales_Pyrodictiaceae_Hyperthermus_butylicus_DSM_5456
MPKGAAGAGPRRHIAAGLQVGSYVKVADNSGAKEAMIIGVIGYKGRLRRI
PPAAVGDMVVVTVKKGTPEMRKQVVRAIVIRQRRPYRRPDGTWIAFEDNA
VVIVSPDGTPKGSEIRGPVAREAAERWPKVANIASIII
>Archaea_Crenarchaeota_Thermoprotei_Desulfurococcales_Pyrodictiaceae_Pyrolobus_fumarii_1A_DSM_11204
MVKAVTVGSRRSVNPGVQVGSYVKVADNSGAKEVMIIGVIGYKGRLRRIP
WAGVGDMVVVTVKKGTPEMRKQVVKAVVIRQRRPYRRPDGTWVAFEDNAV
VIVSPDGTPKGSEIHGPVAREAAERWPRIANIASIIV
>Archaea_Crenarchaeota_Thermoprotei_Desulfurococcales_Desulfurococcaceae_Staphylothermus_hellenicus_DSM_12710_chromosome
MPKKGKGKPAFSRRRIATGLQVGSYVKVADNSGAKLVKIIGVPGYKGRLR
RIPPAGIGDLVVVTVKKGTPEMRKQVVKAVIVRQRRPFRRPDGTWVAFED
NAVAIVTPEGTPKGSEIRGPIAKEVAERWPQLANIATIVV
>Archaea_Crenarchaeota_Thermoprotei_Desulfurococcales_Desulfurococcaceae_Thermogladius_cellulolyticus_1633
MGAKRAVAGKPAFSRRKVNTGLQVGSRVVVTDNSGGKEAMIIGVPGYKGR
LRRVPPAGVGDLVVVTVKKGSPSVRKQVFKAIVVRQRRPYRRPNGVWVAF
EDNAVVLLTPEGTPKGSEIRGPVAREAAERWPQIANLATMIV
>Archaea_Crenarchaeota_Thermoprotei_Desulfurococcales_Desulfurococcaceae_Desulfurococcus_fermentans_Z_1312_DSM_16532
MGAKRAVAGKPAFSRRRVNTGLQVMSIAKAADNSGAKEVMIIGVPGYHGR
LRRVPPAGVGDLVVVSVKKGIPEMRKKVFKAIVVRQRRPYKRPDGTWVAF
EDNAVVILMPEGTPKGTEIRGPIAREAAERWPQIANLASMIV
>Archaea_Crenarchaeota_Thermoprotei_Desulfurococcales_Desulfurococcaceae_Thermosphaera_aggregans_DSM_11486_chromosome
MGAKRAVAGKPAFSRRRVNTGLQVQTIAKVADNSGAKEVMIIGVPGYHGR
LRRVPPAGVGDLVVVSVKKGIPEMRKQVFKAIVVRQRRPYRRADGTWIAF
EDNAVVILTPEGTPKGSEIRGPIAREAAERWPQIANLASMII
>Archaea_Crenarchaeota_Thermoprotei_Desulfurococcales_Desulfurococcaceae_Aeropyrum_camini_SY1_JCM_12091
MAKKKKYGVVVSRYGVNPGLQVGSYVPVADNSGAKEVMIISVPQVKTRLR
RLPSAGVGDLVVVSVKKGTPQMRRQVVYAVVVRQRRPFRRPDGTWVSFED
NAVVIVNPDGTPRGSEVRGPIAREAAERWPRVAKIATMII
>Archaea_Crenarchaeota_Thermoprotei_Acidilobales_Caldisphaeraceae_Caldisphaera_lagunensis_IC_154_DSM_15908
MPKKKKYGAVLSRRGFSAGLQVGSVALVADNSGAKEALIVDVPLVKTRVR
RLGRATVGDLVVVSIKKGTPQVRKQISYAVVIRQKRPYKRSDGTWISFND
NALVLVNPDGTPKGSEIRGAIPKEVAERWPTVAKLATSII
>Archaea_Crenarchaeota_Thermoprotei_Acidilobales_Acidilobaceae_Acidilobus_saccharovorans_345_15_chromosome
MVRRQKFTAILSRFGYSAGLQVGTYAVVADNSGAKEAMIVDVPGVKTRVR
RLAAAGPGDMVIVTIKKGTPQVRKQISYAVVIRQKRPYRRPDGTWISFSD
NAIVLINQDGTPKGSEVRGPVAREAAERWPSIAKLATTII
>Archaea_Crenarchaeota_Thermoprotei_Desulfurococcales_Site_19_Desulfuro
MVKRQKFSAVLSRFGVSTGVQVGSYVDVADNSGAKEAMIVDVPGVKTRVR
RLAAAGPGDLVIVTVKKGTPQVRKQISYAVVIRQKRPYRRPDGSWVSFDD
NAVVLINQDGTPKGTEVRGPVAREAAERWPSIAKLATIII
>Archaea_Crenarchaeota_Thermoprotei_Desulfurococcales_Site_03_Desulfuro
MVRRQKFSAVLSRFGVSTGVQVGSYVDVADNSGAKEAMIVDVPGVKTRVR
RLAAAGPGDLVIVTVKKGTPQVRKQISYAVVIRQKRPYRRPDGSWVSFDD
NAVVLINQDGTPKGTEIRGPVAREAAERWPSIAKLATIII
>Archaea_Crenarchaeota_Thermoprotei_Desulfurococcales_Desulfurococcaceae_Ignicoccus_hospitalis_KIN4I
MVKASANKSRRKVVTGLQVGSYVKVTDNSGAKVAMIIGVPGYHGRLRRIP
PAGVGDMVVVTVKKGTPEMRHQVVRAIVVRQRKPFRRPDGTWVAFEDNAV
VIVSEDGTPRGSEIRGPVAREAVERWPRIGNVASIVV
>Archaea_Crenarchaeota_Thermoprotei_Fervidicoccales_Fervidicoccaceae_Fervidicoccus_fontis_Kam940
MAKRTGTAFSRRKTTYGVQVGTRVVVSDNSGAREAMIIGVPGYRGRLRRI
PKAGIGDKVIVSVKKGIPEIRKQVLPAVVIRQRRPYRRSDGTWVAFEDNA
VVIITPEGTLKGSEIRGPVAKEAAERWPSLANMASIII
>Archaea_Crenarchaeota_Thermoprotei_Sulfolobales_Sulfolobales_archaeon_Acd1
MPEKLNVVGSRKGLTPGIQHETRVVVADNSGAKEAQVIGIYGYHGVLRRV
PFANVGDLIMVSVKKGTPEVRKQKFKAVIVRQRMPYRRPDGTWIAFEDNA
VVIVNPDGSPKGTEIRGPIAREAAERWPKIAGIATLVI
>Archaea_Crenarchaeota_Thermoprotei_Sulfolobales_Sulfolobaceae_Sulfolobus_solfataricus_P2
VSEKIQVLGSRKGLTPALQHYSVVNVADNSGGKEAMIIGVYGYRGVLRRV
PFANIADMVMVSIKKGTPEVRKQKFRAVIVRQRMPYRRPDGTWISFEDNA
VVIINPDGTPKGTEVRGPIAREAAERWPKIASLATLVV
>Archaea_Crenarchaeota_Thermoprotei_Sulfolobales_Sulfolobaceae_Metallosphaera_sedula_DSM_5348
MPEKMQVLGSRKGLTPAVQNYTMVNVSDNSGAKEAMIISVFGYRGALRRV
PYANVGDLVMVSVRKGAPDVRKQKFKAVVIRQRMPFRRPDGTWISFDDNA
VVIVNPDGTAKGTEIRGPVAREAAERWPKVASLATLIV
>Archaea_Crenarchaeota_Thermoprotei_Sulfolobales_Sulfolobaceae_Acidianus_hospitalis_W1_chromosome
MSEKLQVLGSRKALTPGLQHYSRVVVADNSGAKEAMIIGVFGYRGVLRRV
PFANIADLVVVSVKKGTPEVRKQKFRAVIIRQRMPFRRPDGTWVAFEDNA
VVIVNPDGTPKGTEIRGPIAREAAERWPKVASLATMVV
>Archaea_Crenarchaeota_Thermoprotei_Sulfolobales_Sulfolobales_archaeon_AZ1
MPEKLQMLGSRKARTPGIQNYTRVVVSDNSGGKEAVIIGVYGYRGVLRRV
PFANVGDLVMVSVRKGTPEVRKQKFKAVVIRQRMPFRRPDGTWIAFEDNA
VVIVNPDGTPKGTEVRGPVAREAAERWPKVASLATLVI
>Candidatus_Bathyarchaeota_archaeon_RBG_16_48_13
MPGPKTRAVSAKGVIEFRPHITRGLPTGAVVHCADNTGARAVRIIQVKGY
KGRLRRLASACVGDMIIVSVRKGAPDLRRQMLPAVVVRQRKRFRRPDGTW
VGFEDNAVVIMTPEGELKGSEIKGPVAKEAAERWPRIANVAGIIV*
>Archaea_Thaumarchaeota_MCG_Thaumarcheon_SCGC_AB_539_E09
MSKRIKRRIGMRRRITTGLVTGSMINCADNTGARKLKLIQVVGYKGRRRR
LPNAGVGDLLVVSCREGTPEMRRQLFNAVVIRQRKPYPRRDGSWIQFDDN
AAIILTPDGEIRGSDIKGPVAREAVERWPRLNSVSRMVV
>Candidatus_Bathyarchaeota_archaeon_RBG_16_57_9
LSKRIKRRILPRSYVAGGLTIGSVINCADNTGARSLRIIQMMGYKGRRRR
LPAIGIGDLVMVSCREGTPEMRKQLFNAVIVRQRRPYLRADGTRIQFEDN
AAVILTPEGTLRGSDVKGPVAREAANRWARLGNIARMVV*
>Candidatus_Bathyarchaeota_archaeon_RBG_13_52_12
MSKRMKRRVAPRRKISGGLTSGSVFICADNSGARVLRLIQVLGYKGRRRR
LCIASVGDLIMVSCREGTPEMRRQMFNAVIVRQRKPYLRKDGTWIQFEDN
AAVILTPEGTLRGSDVKGPVAKEAVERFARLGTTARMVV*
>Candidatus_Bathyarchaeota_archaeon_RBG_13_38_9
MPAPKTRAVSARGVIEYRLRISRGLPTGSILTCADNTGAKKLRLINVTGY
KGRLKRPPQACVGDMVTVSVSKGKPELRRQMFPAVVIRQRKLFRRPDGMR
VQFEDNAAVIMTPEGELKGTEIRGPVAKEAAERWPRVANVADLVI*
>CG_4_8_14_3_um_filter_Bathyarchaeota_42_8
MAAKAKHRALVAKGMIGQRPKISRGLQPPSMLKCADNSGARELRLIQVMG
YKGRLRRYPKAAVGDRITISVRHGTPDMRKKIFQAVIVRQRKPYRRAEGI
WIQFEDNAAVIITPEGEMKGSEIRGPVAKEAAERWPRIASASSIII*
>Candidatus_Bathyarchaeota_archaeon_RBG_13_46_16b
MAAKAKGRGLVAKGSLAHGPKLSRGLQPPAVLKCTDNTGARRLRLIQVMG
YKGRLRRYPKAAVGDKITVSVRQGTPDMKKKIFQAVIVRQRKPFRRIDGS
WIQFEDNAAVIITPEGEMKGSEIRGPVAKEAAERWPRIASASSIIV*
>CG07_land_8_20_14_0_80_Bathyarchaeota_47_9
MAAKAKHRALVAKGMLGHGPKISRGLQPPAVLRCADNSGARDLKLVQVFG
YKGRLRRYPRAAVGDKITVSVKHGTPDMRKKMFQAVIVRQRKPFRRVDGV
WVQFEDNAAVVITPEGEMKGSQIRGPVAKEAAERWPRIASASSIIV*
>Archaea_CP_YNPFFA_candidate_division_YNPFFA_archaeon_SCGC_AAA471_L14_GBS_N_001_23
MVKRGGKISAAIISPRLSRGIFNYTIVNCADNSGVSLGKVINVFDVKTRR
RRIPGAAVGDMVKISVVKGKPELVGQLMNAVVIRQRKPYRRMDGTWISFE
DNAIIILTPEGDVKGTEIYGPVAKEAVERWPKIASIATIII
>Archaea_CP_YNPFFA_candidate_division_YNPFFA_archaeon_SCGC_AAA471_C03_GBS_N_001_6
MVKRGGKISAAIISPRLSRGIFNYTIVNCADNSGVSLGKVINVFDVKTRR
RRIPGAAVGDMVKISVVKGKPELVGQLMNAVVIRQRKPYRRMDGTWISFE
DNAIIILTPEGDVKGTEIYGPVAKEAVERWPKIASIATIII
>Archaea_CP_YNPFFA_candidate_division_YNPFFA_archaeon_SCGC_AAA471_L13_GBS_N_001_22
MVKRGGKISAAIISPRLSRGIFNYTIVNCADNSGVSLGKVINVFDVKTRR
RRIPGAAVGDMVKISVVKGKPELVGQLMNAVVIRQRKPYRRMDGTWISFE
DNAIIILTPEGDVKGTEIYGPVAKEAVERWPKIASIATIII
>Archaea_Aigarchaeota_candidate_division_pSL4_archaeon_JGI_0000106_J15_GBS_C_001_288
MSKKSRAVAAVGILERRPNIPRTINVGSEITCADNSGAQILKIMQVHGIK
TRLRQHPSAGVGDLVSVTVKKGPIDLRKKVMHAVIIRQKKPYRRPDGTWI
CFEDTAAVLVTPEGDVKATEIKGPVAREAAERWPRVANIAGMII
>Archaea_Thaumarchaeota_unclassified_Thaumarchaeota_Candidatus_Caldiarchaeum_subterraneum
MAKRTRAVAAVGVLERRPNIPRTIVPGSLITCADNSGAQILKIIQVHGVS
TRLRRVPAAAVGDKVSVTVKKGSADLRKKPMHAIVIRQRKPYRRSDGTWI
SFEETAAVLVTPEGDLKGTEIKGPVAKEAAERWPRVANAASMIV
>Archaea_Aigarchaeota_Aigarchaeota_archaeon_strain_OS1
VARRSRAVAEVGLLLTKPNIPRTINVGSYINCTDNSGAQILKIVQVMGLK
TRLRRQPAACVGDLVAVTVKKGDVELRKKVMYAVIVRQRKPYRRPDGTWI
MFEDTAAVLVTPEGDVKATEIRGPVAKEAAERWPKIANLASIIV
>Archaea_Aigarchaeota_candidate_division_pSL4_archaeon_SCGC_AAA471_E14_GBS_N_001_10
LGGVVGMSKRSRAVSEVGVLLRRPNIPRTINHGARLVCADNTGAQVLEVI
QVIGSKQRLRRQPAAGVGDLVAVTVKKGPLDLRKKVVHAVIIRQTKPYRR
PDGTWVMFEDNAAALVTPEGDVKGTEIKGPVAREAAERWSKIANIASIIV
>Archaea_Aigarchaeota_candidate_division_pSL4_archaeon_JGI_0000001_A7_GBS_A_001_112
LGGVVGMSKRSRAVSEVGVLLRRPNIPRTINHGARLVCADNTGAQVLEVI
QMIGSKQRLRRQPAAGVGDLVAVTVKKGPLDLRKKVVHAVIIRQTKPYRR
PDGTWVMFEDNAAALVTPEGDVKGTEIKGPVAREAAERWSKIANIASIIV
>Archaea_Thaumarchaeota_Thaumarchaeota_archaeon_strain_DS1_Dragon_Thaumarchaeon
VPEKTRAVSAKGVEEYKPHITKSIPVPAVINCADNTGAKKLKLIQVIGYK
GRLKRIPSASVGDEVVVVVRVGTPEVRKQIFHAVIVRQKYPVKRLSGDRI
SFEDNAAVLITPEGELKGTEIRGPVAMEAAEKWPRIANIAYSIV
>Archaea_Thaumarchaeota_Thaumarchaeota_archaeon_strain_BS4
MSAKSRAVSAKGVQEFKPYITKAIPFYSIVNCADNTGAKTLRIVQVVKFK
GRLSRMPAASVGDLVIAVVKKGPPDLKKQILHAVIVRQKYPIRRVGGMRI
SFEDNAAVIVTPEGELKGTDIRGPVAAEAAERWARIANVAPMIV
>Archaea_Thaumarchaeota_Thaumarchaeota_archaeon_SCGC_AB_179_E04_GBS_N_001_221
LSKSRAVSAKGVTEYKPYITKAIPANAILTCADNTGAKTLKLIQVIKFKG
RLRRIPAAAVGDQVTVVVKKGSPELRKQVFHAVIVRQKYPIRRASGLRVS
FEDNAAVIITPEGDLKGTDIKGPVAAEAAERWPRIANLASMIV
>Thaumarchaeota_archaeon_RBG_16_49_8
VSTKSRAVSAKGVEEFKLYVTRSIPVGSVITCADNTGAKTLTVIQVTKYK
GRWSRTPSASIGDYVNVTVKKGPPELRRQTFGAVIVRQKYPVRRINGLRI
SFEDNAAVIMTPEGDMKGTGIKGPVASEAAERWPRIANLAPMIV*
>Archaea_Thaumarchaeota_Nitrososphaerales_Nitrososphaeraceae_Nitrososphaera_viennensis_EN76
MAAGAKSRAVSAKGVEEFRPYITRALPVTAELVCADNTGAKVLRIAQVTR
YKGRHSRQPAAAVGDFVTVTVKKGPAELRKQIFGAVIVRQKYPIRRPNGI
RVAFEDNAAVLVTPEGEIKGTDIKGPVASEAAEKWPRIANLAGMIV
>Archaea_Thaumarchaeota_Cenarchaeales_Cenarchaeaceae_Cenarchaeum_symbiosum_A.
MSQGRSRGKAKGVEEFRPYVTRALPVGARVTCADNSGAKVLEIIMVQKAK
TRVSRLPAAAVGDYVNVVVKKGPAELRKQVHGAVIIRQKYPVRRLNGVRV
AFEDNAAVLTTPEGEMKGTDIKGPVAAEASEKWPRLANLASMVV
>Archaea_Thaumarchaeota_CSP1_1
MSQGRSRGKAKGVQEFRPYVTRVLPVGARINCADNTGAKILEIVMVQKLK
TRSSRLPAAAVGDFVNVVVKKGPAELRKQVYGAVVIRQKYPVRRLNGVRV
IFEDNAGVLVTPEGEIKGTDIKGPVAAEASEKWPRVASLASMVV
>Archaea_Thaumarchaeota_Thaumarchaeota_archaeon_MY2
MSGGKSRAVSAKGVQEFRPYVTRVLPLGARVTCADNTGAKILEIIMVKRA
KTRHSQYPAAAVGDFVNVVVKKGPAELRKQIFGAVIIRQKYPIRRLNGIR
VSFEDNAAVLVTPEGEIKGTDIKGPVAAEASEKWPRVANLASMVV
>Archaea_Thaumarchaeota_Nitrosopumilales_Nitrosopumilaceae_Nitrosopumilus_sp._MY1_MY1
MAKQAGKGVSEFRPRVTKAIPIGAQIVCADNTGAKILEIVMVQRHHTRHA
QLAAASVGDFCNVVVKKGPAELRKQVYGAVIIRQKYAVRRLNGVRVCFED
NAAVLITPEGEVKGTDIKGPVAAEASEKWPRVANLASMVV
>CG_4_9_14_0_8_um_filter_Nitrosopumilales_34_10
MAKQAGKGVAEFRPRVTKAIPIGAQIVCADNTGAKILEIVMVQRHHTRHA
QLAAASVGDFCNVVVKKGPAELRKQVYGAVIIRQKYAVRRLNGVRVCFED
NAAVLITPEGEVKGTDIKGPVAAEASEKWPRVANLASMVV*
>Archaea_Thaumarchaeota_unclassified_Thaumarchaeota_Marine_Group_I_Marine_Group_I_thaumarchaeote_SCGC_AAA160_J20
MAKQAGKGVQEFRPYVTRSIPVGANITCADNSGAKILEVINVPRIKTRSS
RLAAGGVGDYCNVVVKKGPAELRKQVYGAVIVRQKYAVRRLNGVRVCFED
NAAVLITPEGETKGTDIKGPVAAEASEKWPRVANLASTVI
>Archaea_Thaumarchaeota_Nitrosopumilales_Nitrosopumilaceae_Candidatus_Nitrosopumilus_koreensis_AR1
MAKQAGKGVEEFRPYVTKVIPVGANIVCADNSGAKILEIINVPRHKTRAS
RLPSASVGDFCNVVVKKGPAELRKQVYGAVIIRQKYAIRRLNGVRVCFED
NAAVLITPEGETKGTDIKGPVAAEASEKWPRVANLASMVV
>CG_4_9_14_0_2_um_filter_Nitrosopumilales_34_16
MAKQAGKGVEEFRPYVTKSIPIGANIVCADNSGAKILEIINVPRHHTRSS
RLASASVGDFCNVVVKKGPAELRKQVYGAVIIRQKYAVRRLNGVRVCFED
NAAVLITPEGETKGTDIKGPVASEASEKWPRVANLASMVV*
>Archaea_Thaumarchaeota_Thaumarchaeota_archaeon_SCGC_AAA282_K18
MAKQAGKGVEEFRPYVTRVIPVGAQIVCADNSGAKILEIINVPRHKTRVS
RLPAAAVGDFCNVVVKKGPAELRKQVHGAVIIRQKYAVRRLNGVRVCFED
NAAVLITPEGETRGTDIKGPVAAEASEKWPRVANLASMVV
>Archaea_Thaumarchaeota_unclassified_Thaumarchaeota_Marine_Group_I_Marine_Group_I_thaumarchaeote_sp._SCGC_AAA288_K05
MSQGRSRGKASKGVIEFRPKVTRVIPVGARIVCADNTGAKILEVVNVHKY
HTRVSRLPAAAVGDFCNVVVKKGKAELRKQVHGAVIIRQKYAIRRLNGVR
VSFEDNAGVLITPEGEVKGTDVKGPVAAEAAEKWPRIANLASMVV
>Archaea_Thaumarchaeota_unclassified_Thaumarchaeota_Marine_Group_I_Marine_Group_I_thaumarchaeote_sp._SCGC_AAA008_M21
MSQGRGRGKASKGVVEFRPYVTRVIPVGARIVCADNTGAKILEVVNVHKY
KTRVSRLPAAAVGDFCNVVVKKGPAELRKQVHGAVIIRQKYAIRRLNGTR
VSFEDNAGVLITPEGEVKGTDIKGPVSIEAAEKWPRIANIASMVV
>Archaea_Thaumarchaeota_unclassified_Thaumarchaeota_Marine_Group_I_Marine_Group_I_thaumarchaeote_sp._SCGC_AAA288_P02
MSQGRGRGKASKGVVEFRPYVTRVIPVGARIVCADNTGAKILEVVNVHKY
KTRVSRLPAAAVGDFCNVVVKKGPAELRKQVHGAVIIRQKYAIRRLNGTR
VSFEDNAGVLITPEGEVKGTDIKGPVSIEASEKWPRIANIASMVV
>Archaea_Thaumarchaeota_unclassified_Thaumarchaeota_Marine_Group_I_Marine_Group_I_thaumarchaeote_sp._SCGC_AAA288_P18
MSQGKSRGKASKGVVEFRPYVTRVLPVGAQIVCADNSGAKILEIINVHKY
KTRLSRLPAAAVGDFCNVVVKKGPAELRKQIHGAVIIRQKYPIRRLNGVR
VSFEDNAAVIITPEGELKGTDIKGPVSVEASEKWPRIANLASMVV
>Archaea_Thaumarchaeota_unclassified_Thaumarchaeota_Marine_Group_I_Marine_Group_I_thaumarchaeote_sp._SCGC_AAA288_M23
MSQGRSRGKASKGVIEFRPRVTRVLPVGARIVCADNSGAKILEIVMVHKY
HTRLSRLPAAAVGDFCNVVVKKGPAELRKQVHGAVIIRQKYAIRRLNGVR
VSFEDNAAVIITPEGELKGTDIKGPVAVEASEKWPRIANLASMVV
>Archaea_Thaumarchaeota_Thaumarchaeota_archaeon_SCGC_AB_663_P07
MSQGRSRGKASKGVVEFRPRVTRVIPVGAQIVCADNSGAKILEVINVHKY
HTRLSRLPAGAVGDFCNVVVKKGPAELRKQVHGAVIIRQKYAIRRLNGVR
VSFEDNAAVIITPDGELKGTDIKGPVAVEASEKWPRIANLASMVI
>Archaea_Thaumarchaeota_unclassified_Thaumarchaeota_Marine_Group_I_Marine_Group_I_crenarchaeon_SCGC_AB_629_I23
MSQGRSRGKASKGVVEFRPYVTRVIPVGARIVCADNSGAKILEVVNVHKY
HTRLSRLPAAAVGDFCNVVVKKGPAELRKQVHGAVIIRQKYAIRRLNGVR
VSFEDNAAVIITADGELKGTDIKGPVAIEASEKWPRIANLASMVI
>Archaea_Thaumarchaeota_unclassified_Thaumarchaeota_Marine_Group_I_Marine_Group_I_crenarchaeote_sp._SCGC_AAA288_I14
MSQGRSRGKASKGVVEFRPRVTRVIPVGAQIVCADNSGAKILEVVNVHKY
HTRLSRLPAGAVGDFCNVVVKKGPAELRKQVHGAVIIRQKYAIRRLNGVR
VSFEDNAAVIITADGELKGTDIKGPVAVEASEKWPRIANLASMVI
>Archaea_Thaumarchaeota_unclassified_Thaumarchaeota_Marine_Group_I_Marine_Group_I_thaumarchaeote_sp._SCGC_AAA008_O18
MSQGRSRGKASKGVVEFRPRVTRVIPVGARIVCADNSGAKILEVVNVHKY
HTRLSRLPAAAVGDFCNVVVKKGPAELRKQVHGAVIIRQKYAIRRLNGVR
VSFEDNAAVIITADGELKGTDIKGPVAVEASEKWPRIANLASTVI
>Archaea_Thaumarchaeota_unclassified_Thaumarchaeota_Marine_Group_I_Marine_Group_I_thaumarchaeote_sp._SCGC_AAA008_P02
MSQGRSRGKASKGVVEFRPRVTRVIPVGAQIVCADNSGAKILEVVNVHKY
HTRLSRLPAGAVGDFCNVVVKKGPAELRKQVHGAVIIRQKYAIRRLNGVR
VSFEDNAAVIITPDGELKGTDIKGPVAVEASEKWPRIANLASTVI
>Archaea_Thaumarchaeota_unclassified_Thaumarchaeota_Marine_Group_I_Marine_Group_I_thaumarchaeote_sp._SCGC_AAA288_N23
MSQGRSRGKASKGVVEFRPRVTRVIPVGAQIVCADNSGAKILEVINVHKY
HTRLSRLPAAAVGDFCNVVVKKGPAELRKQIHGAVIIRQKYAIRRLNGVR
VSFEDNAAVIITAEGELKGTDIKGPVAVEATEKWPRIANLASMVI
>Archaea_Thaumarchaeota_unclassified_Thaumarchaeota_Marine_Group_I_Marine_Group_I_thaumarchaeote_sp._SCGC_AAA288_D03
MTQGRSRGKASKGVVEFRPYVTRVIPVGARIVCADNTGAKILEVVNVHKY
HTRLSRLPAAAVGDFCNVVVKKGPAELRKQVHGAVIIRQKYAIRRLNGIR
VTFEDNAAVIITPEGELKGTDIKGPVSVEASEKWPRIANLASMVV
>Archaea_Thaumarchaeota_unclassified_Thaumarchaeota_Marine_Group_I_Marine_Group_I_thaumarchaeote_sp._SCGC_AAA288_E09
MSQGRSRGKASKGVIEFRPRVTRVLPVGAQIVCADNSGAKILEIVNVHKY
HTRLSRLPAAAVGDFCNVVVKKGPAELRKQVHGAVIIRQKYAIRRLNGVR
VLFEDNAAVIITPEGELKGTDIKGPVAVEASEKWPRIASLASMVV
>Archaea_Thaumarchaeota_unclassified_Thaumarchaeota_Marine_Group_I_Marine_Group_I_thaumarchaeote_sp._SCGC_AAA008_G03
MSQGRSRGKASKGVIEFRPRVTRVLPVGAQIVCADNSGAKILEIVNVHKY
HTRLSRLPAAAVGDFCNVVVKKGPAELRKQVHGAVIIRQKYAIRRLNGVR
VSFEDNAAVIITPDGELKGTDIKGPVAVEASEKWPRIANLASMVV
>Candidatus_Roizmanbacteria_bacterium_RIFOXYA1_FULL_41_12
MLQLRSMITVADNSGAKILQMVGIPGRGNKKIARIGDVITGVVKKADPTG
QVQAHQVTRAVIVRTRKELRRPDGSYIRFDENACVILDAKTQLPKGSRVF
GPIAREIKQLGFVKIASLAKEIY*
>CG10_big_fil_rev_8_21_14_0_10_Roizmanbacteria_OP11_45_7
MLQLRSMITVADNTGAKVAQLIGIPGKGNIKKAGVGMIVTVVVKKADAQG
SMKKGDVSRAVIVRTRKEFRRKDGSYIRFDDNACIMLEAQTEAPKGSRVF
GPISREVRTAGFAKIASLATEIY*
>Candidatus_Roizmanbacteria_bacterium_RIFCSPHIGHO2_12_FULL_37_23
MLQLRSVLQIADNSGAKEVYLVGIPGQGNKHYAYLGDVISAIVKKADPYG
HVKKGELVYGLIVRTRKETKRKDGSYIRFDDNACVILQAKLSQEPKGTRF
FGPLAREIKERGYKKIASLASEIY*
>Candidatus_Roizmanbacteria_bacterium_RIFCSPHIGHO2_12_FULL_44_10
MLQLRSVLHVADNSGARVVYLVGIPGQGNKKFARLGDIISVVVKDADPYG
QVKKGEILIAVIVRTRKEVRRRDGSYIRFDDNACVILLSRESKDPRGTRF
FGPLAREVKERGYNKIASLASEIY*
>CG09_land_8_20_14_0_10_Roizmanbacteria_OP11_41_9
MIQLRTILAVADNTGGKKAYMIGMPKKGNRRYAYVGEIIHVVVKEAIPFA
QVKEGEVLPAVIVRTKKETRRSDGSYIRFDENACVILAAKDTKDPKGTRI
FGPIAKEIKDAGFAKIASLAEEIY*
>Bacteria_CPR_MicrogenomatesOP11_Roizmanbacteria_GWA2_OP11_nov_36_23
MIQLRTILNVADNTGAKKVSMIGLPKKGNRQYAYIGDIINITVKEAIPYA
QVKQGEVLPAVIVRTRKESRRADGSYIRFDDNACVILASKDVKDPKGTRI
FGPIAKEVKDKGFAKIASLAEEIY
>Candidatus_Roizmanbacteria_bacterium_RIFCSPLOWO2_01_FULL_44_13
MLQQRTMLGVADNTGAKKVSMIGMTKKGNRRFAYLGEVINVAVKEALPYG
TVKKGEVVYAVIVRTRKEKRRPDGSYIRFDDNACVILMAADVKDPKGTRI
FGPIAKEVKDKGFAKIASLAEEIY*
>CG_4_9_14_0_2_um_filter_Roizmanbacteria_OP11_35_15
MLQTRSILNVADNTGAKKVSMIGMPAKGNRRYAYISDAITISVKEAIPFA
QVKKGEVLPAVVVRTKKEKKRKDGSYIRFDDNACVILAGKGMKDPKGTRV
FGPIAKEIKDNGFAKIASLAEEIY*
>Bacteria_CPR_MicrogenomatesOP11_Roizmanbacteria_GWC2_OP11P37_13
MLQLRTVLNVADNTGAKKVSMIGMAKKGNRHYAYLGEIINITVMEAIPYA
AVKEGEVLQAVIVRTKKEKRRKDGSYIRFDDNACVILAGPDIKDPKGTRI
FGPIAKEIKENGFNKIASLAEEIY
>CG_4_8_14_3_um_filter_Roizmanbacteria_OP11_36_12
MLQLRTILNVADNTGAKKVSMIGMAKKGNRHYAYLGETITVTVKKAIPYA
AVKQGDILQAVIVRTRKEKRRKDGSYIRFDNNACVILAGPDIKDPKGTRI
FGPIAKEVKDKGFNKIVSLAEEIY*
>Bacteria_CPR_MicrogenomatesOP11_Roizmanbacteria_Microgenomates_bacterium_SCGC_AAA011_L05_DUSEL_001_205
MLQLRTILNVADNTGAKKVSMIGMAKKGNRKFAYLGEVINITVKEALPFS
LVKQGEVLSAVIVRTRKEVSRKDGSYIRFDENACVILASKEVKDPKGTRI
FGPIGKEVKENGFAKIASLAEEIY
>Bacteria_CPR_MicrogenomatesOP11_Roizmanbacteria_OP11_GWA2_32_13
MLQLRTILNVADNTGAKKVSMIGMAKKGNRKYAYLGEVINITVKEAQPFS
LVKQGEVLSAVIVRTRKEIRRKDGSYIRFDDNACVILASKEVKDPKGTRI
FGPIGKEVKENGFDKIASLAEEIY
>CG06_land_8_20_14_3_00_150_Roizmanbacteria_OP11_34_14
MLQLRSMINVADNSGAKIVSMIGMAKKGNRKFAYLGEVINITVKSAQPFG
LVKQGEVCPAVIVRTKKEVRRKDGSYISFDDNACVLLASKEVKDPKGSRI
FGPIGKEVKENGFSKIASLAEEIY*
>CG22_combo_CG10-13_8_21_14_all_Roizmanbacteria_OP11_34_12
MLQLRTILNVADNSGAKKVSMIGMSKMGNRKFAYLGEVINITVMEAQPFG
MVKKGEVHSAVIVRTRKEVRRKDGSYIRFDENACVILASKEVKDPKGTRI
FGPIAKEVKENGFSKIASLAEEIY*
>Bacteria_CPR_MicrogenomatesOP11_Roizmanbacteria_GWC2_OP11_ACD12_rel_34_23
MLQLRTILNVADNSGAKKVSMIGMAKMGNRKFAYLGEVINITVKEAQPFG
LVKQGEVHCAVIVRTRKEVRRKDGSYIRFDENACVLLASKEVKDPKGTRI
FGPIGKEVKENGFSKIASLAEEIY
>Bacteria_Firmicutes_Clostridia_Halanaerobiales_Halanaerobiaceae_Halothermothrix_orenii_H_168
MIQAESRLRVADNTGARELLCIRVLGGSRKRYAGVGDIIVATVKEAIPDG
MVKKGEVVKAVVVRTKKETRRPDGSYIKFDENAAVLIDKANNPRGTRIFG
PVARELREKNFMKIISLAPEVL
>Bacteria_Firmicutes_Clostridia_Halanaerobiales_Halanaerobiaceae_Halanaerobium_sp._sapolanicus
MIQSESRLKVADNSGARELLCVKVLGGSKKKYAKIGDEIIVSVKEAIPDG
MVKKGEVARAVIVRTKKPLKRRDGTYIKFDENAAVIIDDNNNPKGTRIFG
PVTRELREKNFMKIISLAPEVL
>Bacteria_Firmicutes_Negativicutes_Selenomonadales_Veillonellaceae_Allisonella_histaminiformans_DSM_15230
MIQQESRLNVADNSGAKNVLVIKVLGGSFRKSGNIGDTVVVTVKDAAPGG
VVKKGQVCKAVIVRTVSGINRPDGSHIRFDENAVVLIKDDKSPIGTRIFG
PVARELRDRDYMKIISLAPEVL
>Bacteria_Firmicutes_Negativicutes_Selenomonadales_Veillonellaceae_Dialister_microaerophilus_UPII_345_E_contig00002
MIQQESRLNVADNTGARNVLVIKVLGGSFRRSGSIGDIVVCTVKDASPGG
VVKKGQVLKGVIVRTVDGVNRADGSHIRFDENAVVLIKDDKSPIGTRIFG
PVARELREKDFMKIISLAPEVL
>Bacteria_Firmicutes_Bacilli_Lactobacillales_Carnobacteriaceae_Atopobacter_phocae_ATCC_BAA_285
VIQSETRLKVADNSGAREVLTIKVLGGSGRKTAGIGDVIVATVKHATPGG
VVKKGDVVKAVIVRTKKGTHRPDGSYIRFDENACVIIRDDKSPRGTRIFG
PVARELRDNNYMKIVSLAPEVL
>Bacteria_Firmicutes_Bacilli_Lactobacillales_Enterococcaceae_Bavariicoccus_seileri_DSM_19936
VIQSESRLKVADNSGAREVLTIKVLGGSGRKTAGIGDVIVATVKQATPGG
VVKKGDVVKAVIVRTKHGAHRKDGSYIKFDENACVIIRDDKSPRGTRIFG
PVARELRDNNYMKIVSLAPEVI
>Bacteria_Firmicutes_Bacilli_Bacillales_Paenibacillaceae_Brevibacillus_brevis_NBRC_100599
MIQTQTRLAVADNSGAKELMCIKVLGGSGRKTANIGDVIVCSVKSATPGG
VVKKGQVVKAVVVRTVSGVRRNDGSYIRFDENAAVVIKDDQSPRGTRIFG
PVARELRDKDFMKIISLAPEVI
>Bacteria_Firmicutes_Bacilli_Bacillales_Paenibacillaceae_Aneurinibacillus_group_Aneurinibacillus_terranovensis_DSM_18919
VIQTQTRLRVADNSGAKELMCIKVLGGSGRKFANIGDVIVCSVKQATPGG
VVKKGDVVKAVIVRSKSGARRNDGSYIRFDENAAVIVRDDKSPRGTRIFG
PVARELREKDFMKIVSLAPEVL
>Bacteria_Armatimonadetes_RBG_16_Armatimonadetes_67_12
MIQQQSRLKVADNTGAREILCIRVLGGSHRRYATVGDIIVASVKVAIPNS
PVKKGEVVRAVVVRTKKELRRPDGSYIRFDDNAAVLLSDAANPKGTRIFG
PVARELREKQFMKIISLAPEVL
>Bacteria_CP_Armatimonadetes_CSP1_3
MIQQQTRLKVADNTGAREILVIRVLGGSRRRYATVGDVVVGTVKQAIPNS
AVKKGEIVKAVVVRTRKEVRRPDGSYIRFDDNAAVLLTPDGQNPRGTRIF
GPVARELRERQYMKIISLAPEVL
>Bacteria_Armatimonadetes_13_1_40CM_Armatimonadetes_64_14
MIQTYTRLKVADNTGARQLMVIRVLGGSTRRYATVGDVVVCSIKQAIPNS
PVKKGEVVRAVVVRTTRQLRRSDGSYIRFDDNAGVILTDQLNPRGTRIFG
PVARELRDKQFMKIISLAPEVL
>Bacteria_Armatimonadetes_RBG_19FT_COMBO_Armatimonadetes_69_19
MIQNYTRLKVADNTGARQIMCIRVMGGSNRRYAGVGDIIVAAVKQATPNS
PVKQGEVVRAVVVRQTQPMRRPDGSYIRFDDNAAVILTDAQNPRGTRIFG
PVARELREKQFMKIISLAPEVL
>CG07_land_8_20_14_0_80_Armatimonadetes_40_9
MIQTQTRLRVADNSGAKELMCIGVLGSGRRYAGVGDIIVASVKQALPNNP
LKKGQIVKAVVVRTKKEIRRDDGSYIRFDENAAVIIDDQNNPRATRVFGP
VARELREKNFTKIISLAPEVL*
>Bacteria_KD3_62_uncultured_DG_56
MVGLGTRLKVADNSGARVVECIRVLKGHARNYAQIGDRFIGSVKQVAPNA
PIKKGQIVRCVVVRTTRPLQRPDGSFIRFDENAAVLINEQNNPTGTRIFG
PVARELRERDFMKIVSLAPEVL
>CG_4_8_14_3_um_filter_Armatimonadetes_58_9
MICTRQSDSPAGVDAGTTSEVLQEKAPMIRPQTRLKVADNSGARELMCIR
VLGGSNAGSANIGDQIVATVKVSAPAAPVKKGTVVKAVVVRTKQGLRRPD
GSCISFDDNAAVLIDPQNNPTGTRIFGPVARELRDRKYMKIVSLAPEVV*
>CG06_land_8_20_14_3_00_150_Armatimonadetes_66_21
MITQETRLKVADNSGARELLCIRIVGSSNRRYANIGDEIVCAVKQSSPGS
PVKKGEVVRAVIVRTRRGIRRGDGSHIRFDENAAVIIDTQGNPSGTRIFG
PVARELRDRRYMKIVSLAPEVW*
>Armatimonadetes_bacterium_RBG_16_58_9
LRFDDNAAVVINNANEPRGTRIFGPVARELREKGFARILSLAPEVL*
>Bacteria_Armatimonadetes_Fimbriimonas_ginsengisoli_Gsoil_348
MIQQFTRLKVADNSGARDVMCIRVLKGSQPRYGRVGDVIVASVKAATPNM
PVKKGDVIKAVIVRTKRAVRRVDGSTLRFDDNACVVINPANQEPRGTRIF
GPVARELREANFMKIVSLAPEVL
>Bacteria_Armatimonadetes_Armatimonadetes_bacterium_JGI_0000077_K19_TAbiofilm_001_240
MIRPYTRLRAADNSGAREIMCVRVLKGSSSMDARVGDTIVGVVKSATPGQ
QVKKSDVVKAVVVRTRQPIRRPDGSVLRFDDNACVVLDNAGEPRGTRVFG
PVARELRERNYMRIISLAPEVL
>Bacteria_Armatimonadetes_Chthonomonadetes_Chthonomonadales_Chthonomonadaceae_Chthonomonas_calidirosea_T49_EMBL_Bank_version_circular_IHQD
MIQPYTRLKCADNSGAREIMCVRVLKGSNARYAHVGDIIVGVVKSATPNQ
AVKKSDVVKCVVVRTRQPIRRPDGSVLRFDDNAAVVIQNNLEPRGTRIFG
PVARELRDRDFMKIISLAPEVL
>Bacteria_Chloroflexi_RIFCSPLOWO2_12_FULL_RIF_CHLX_71_12
VIRPYSRVKVADNTGAREISVIRVLGSSSGTTAEVGDMFIATVKQAIPNS
GVKKGEVVRAVVVRQTKEFRRSDGSYIRFDDNACVLLTPQDQPRGTRIFG
PVARELRERNFMKIVSLAPEVL
>Bacteria_RIF-CHLX_GWC2_RIF_CHLX_73_18
VIQSYTRLRVADNTGARVIQVIRVIGRSQSATAGVGDVIIASVKQAVPNA
AVKKGDVVRAVVVRTAKEFGRSDGSYIRFDENAAVLINNQGNPRGTRIFG
PVARELRDRNYMKIVSLAPEVL
>Bacteria_RIF-CHLX_RBG_16_RIF_CHLX_72_14
VIQASTRLRVADNTGARTIECIRIMGRSRKTTAGIGDVIIASVKTAIPNA
PVKKGDVVRAVIVRTSKEIGRPDGSYIRFDEXXXXXXXNQGNPRGTRIFG
PVARELRDRNYMKIVSLAPEVL
>Bacteria_RIF-CHLX_RBG_16_RIF_CHLX_70_13
VIQPQSRLKVADNTGARTIQCIRVMGRSLKTTAGVGDVIIASVKQAIPNA
AVKKGDVVRAVIVRTAKEYGRPDGSYIRFDENAAVLINNQGNPRGTRIFG
PVARELRDRNYMKIVSLAPEVL
>Bacteria_RIF-CHLX_RBG_16_RIF_CHLX_69_14
VIQSQTRLKVADNTGARTIQCIRVMGRSLKTEAGVGDVIIASVKQAIPNA
AVKKGDVVRAVIVRTAKEYGRPDGSYIRFDENAAVLINNQGNPRGTRIFG
PVARELRDRNYMKIVSLAPEVL
>Bacteria_Chloroflexi_Ktedonobacteria_Ktedonobacterales_Ktedonobacteraceae_Ktedonobacter_racemifer_DSM_44963_Krac_Contig206
MIQPQTRLKVADNTGAKEIMCIRVMSGSAKRYAEVGDIIKASVKVATPNG
QVKKGEVVNAVVVRVTKEYVRRDGSHIRFDENAAVILAPGNNPRGTRIFG
PVARELREKNFMRLVSLAPEVL
>Bacteria_Chloroflexi_Ktedonobacteria_Thermogemmatisporales_Thermogemmatisporaceae_Thermogemmatispora_sp._PM5
MIQPQTRLKVADNTGAKEIMCIRVLGTSNKKYATVGDVIKASVKSAAPNG
QVKKGEVVTAVVVRVAKEYARPDGSHIRFDDNAAVLIGAGNNPRGTRIFG
PVARELREKNYVRILSLAPEVL
>Bacteria_Chloroflexi_RBG_16_Chloroflexi_68_14
VIQKYTRLKVADNSGARQIMCIQVLGGTRRRYAHVGDVVVASVKQAQPGA
PIKKGEVVRAVIVRTAKGWQRSDGSSIKFDDNAAVVLADKENPRGTRIFG
PVARELREHRFMKIISLAPEVV
>Bacteria_Chloroflexi_RBG_16_Chloroflexi_64_32
VIQSNSRLRVADNSGARQVMCIRVTGGSRRRYGGVGDVIVASVKQAIPGG
TVKKGDVVRAVVVRTAQPYRRNDGSYIRFDDNAAVILSDTLNPQGTRIFG
PVARELRERNFMKIVSLAPEVL
>Chloroflexi_bacterium_RBG_13_60_13
VIQQYSRLKVADNTGARQIMCIQVSGGSGRRYARVGDIIVATVKQAVPGG
SVKKGEVVRAVVVRVAKTYGRRDGSHIRFDENAAVILADQWNNPKGTRIF
GPVARELRERNFMKIVSLAPEVV*
>Bacteria_Chloroflexi_Dehalococcoidia_uncultured_SMTZ_28_2
MHSGAVGTVKQAVPGSSVKKGEVVRAVVVRVAKTYGRPDGSHIRFDDNAA
VILADSLNPRGTRIFGPVARELREKNFMKIVSLAPEVV
>Bacteria_Chloroflexi_Dehalococcoidia_uncultured_DG_22
MIQSSTRLKVADNTGARQIMCIRVLGGSRRRYARVGDVFVGTIKQAVPGS
SVKKGEVVRAVVVRVAKTYGRPDGSHIRFDDNAAVILADNLNPRGTRIFG
PVARELREKNFMKIVSLAPEVV
>Bacteria_Chloroflexi_Dehalococcoidia_uncultured_SMTZ_28_1
MIQSFTRLKVADNTGARQIMCIRVLGGSRRRYARVGDVFVGTIKQAVPGS
SVKKGEVVRAVVVRVAKTYGRPDGSHIRFDDNAAVILADNLNPRGTRIFG
PVARELREKNFMKIVSLAPEVV
>Bacteria_Chloroflexi_RBG_13_Chloroflexi_54_9
MIQPYSRLRVADNSGARQIMCINIPGSSRRRYASVGDVIVASVKQATPGA
AVKKGDVVRAVVVRIAKPYRRPDGSYIRFDENAAVILTDRNNPRGTRIFG
PVARELRDKNFMKIVSLAPEVL
>CG07_land_8_20_14_0_80_Chloroflexi_51_10
MIQIYTRLKVADNSGAREIMCFNIPGGTKRRYARVGDVIVATVKEAVPDG
AVKKGDVVRAVVVRVAKTYGRRDGSYIRFDENAAVILDEKGNPKGSRIFG
>Bacteria_Chloroflexi_RBG_13_Chloroflexi_52_14
MIQTFTRLKVADNSGAKKIMCINVLGGTRRRYARLGDVIVASVKEAIPGA
AVKKGDVVRAVVVRTVKVQSRPDGSYIRFDENAAVILDEKGNPKGSRIFG
PVARELRERDFMKIVSLAPEVL
>Bacteria_Chloroflexi_RBG_13_Chloroflexi_53_26
MIQIYSRLRVADNTGAKTIMCIQVSGSTGRRYASIGDIIVASVKQAMPRG
VVKKGEVVKAVIVRTTKPYRRRDGSYIRFDDNAAVILGEQKNPKGSRIFG
PVARELREKDFAKIISLAPEVF
>Bacteria_Chloroflexi_RBG_13_Chloroflexi_54_8
MIQPYSRLKVADNTGAKTXXXXXVPGGTRRRYARVGDVIVASVKQAVPRG
MVNKGDVVRAVIVRTTRPYRRRDGSYIRFDDNAAVIITDQNTPKGTRIFG
PVARELRDKEFTRIISLAPEVL
>CG15_BIG_FIL_POST_REV_8_21_14_020_Chloroflexi_46_15
MIQSYTRVKVADNTGAKQIMCINVPGGTKRRYAYVGDIIVASVKRSIPHG
MVKQGEVVRAVVVRVAKPYRRTDGSYIKFEENAAVILDDKNNPKGSRIFG
PVARELRGKNFAKIISLAPEVV*
>CG23_combo_of_CG06-09_8_20_14_all_150_Chloroflexi_45_10
MIQAYTRLKVADNTGAKQIMCINVPGGTRRRYAHVGDVVVATVKQAMPHG
MVKVGEVVRAVIVRVAKPYRRLDGSYIRFDENAAVILGDKNNPKGSRISG
PVARELRSKNYTKIISLAPEVV*
>CG_4_9_14_3_um_filter_150_Chloroflexi_45_9
MIQNYSRLKVADNTGAKQIMCIGIPGGTGKRYAHVGDVFVATVKKAVPHG
MVKKGEIVKAVVVRVTKPYRRFDGSYVRFDDNAAVILGEKNNPKGSRVFG
PVARELRDKNFTKIISLAPQVF*
>Bacteria_Chloroflexi_RBG_13_Chloroflexi_51_36
MIQAYTRLKIADNTGAKQIMCINVPGGARKYAYIGDTIVASVKRAIPRGM
VKEGEVVKAVVVRVARPYRRPDGTYIRFDEDAAVILGDKNNPKGSRIFGP
VARELRDKNFAKIISLAPEVL
>Bacteria_Chloroflexi_RBG_16_Chloroflexi_48_7
VIQTLTRLKVADNTGARQVMCIGVPGGTHRKYASIGDIITVTVKRAIPNG
MVKKGEVTKAVIVRISKPYHRPDGSYIRFDENAAVILDDKMNPRGTRIFG
PVARELRDKNFLKIISLAPEVL
>Bacteria_Chloroflexi_RBG_13_Chloroflexi_50_10
MIQPYTRLRIADNTGARQIMCINVPGGTRRRYATVGDVFVGTVKRAIPGG
IVKKGDVVRAVVVRIAKQHHRPDGSYIRFDDNAAVILDDKNNPRGTRIFG
PVARELRDKNFMKIISLAPEVL
>Bacteria_Chloroflexi_RBG_19FT_COMBO_Chloroflexi_48_23
MIQTYTRLKVADNTGARQIMCINVPGGTRRRYATVGDIFVGTIKRAIPGG
VVKKGDVVKAVVVRIAKQHHRPDGSYIRFDDNAAVILDDKNNPKGTRIFG
PVARELRDKNFMKIISLAPEVL
>Bacteria_Chloroflexi_RBG_19FT_COMBO_Chloroflexi_47_15
MIQPYTRLKVADNTGARQIMCINVPGGTRRRYATVGDVIVGTVKRAIPGG
VVKKSDVVRAVVVRIAKQHHRSDGSYVRFDDNAAVILDDKNNPRGTRIFG
PVARELRDKNFMKIISLAPEVL
>Bacteria_Chloroflexi_RBG_13_Chloroflexi_48_17
MIQTYTRLKVADNTGARQIMCINVPGGTHRRYATVGDVIVGTVKRAIPGG
IVKKSDVVRAVVVRIAKQHHRPDGSYVRFDDNAAVILDDKNNPRGTRIFG
PVARELRDKNFMKIISLAPEVL
>Bacteria_Chloroflexi_Dehalococcoidetes_Dehalococcoidales_Dehalococcoidaceae_Dehalococcoides_mccartyi_CBDB1
MVQQYTRLNVADNTGAKKIMCINVLGGSHKIQAKVGDVIVAAVKKSSPDA
QAKSGTVVKAVVVRITKPYARPDGSYIKFDDNAAVILNDKMEPKGTRIFG
PVARELRDKKFTKILSLAPEVL
>Bacteria_Chloroflexi_Dehalococcoidetes_Dehalogenimonas_lykanthroporepellens_BL_DC_9
MIQSYTRLKAADNTGIKSLMCINVLGGSRKLRARIGDVIVCSVKRAAPDA
AIKEGSVVKAVVVRQVAPLRRSDGSYIKFDENAAVVINDKNEPRGTRIFG
PVARELRDKKFLKIVSLAPEVL
>Bacteria_Chloroflexi_RBG_13_Chloroflexi_56_8b
MIQAYTRMKAADNTGAKEIMCINVLGGSGRRYARVGDVIVASVKKATPRG
VVKKGEVVRAVVVRCVQPSRRPDGSYIRFDENAAVILTDKNNPKGTRIFG
PVARELRDKDFTKIISLAPEVL
>Chloroflexi_bacterium_RBG_13_56_8b
MIQAYTRMKAADNTGAKEIMCINVLGGSGRRYARVGDVIVASVKKATPRG
VVKKGEVVRAVVVRCVQPSRRPDGSYIRFDENAAVILTDKNNPKGTRIFG
PVARELRDKDFTKIISLAPEVL*
>Bacteria_Chloroflexi_RBG_16_Chloroflexi_57_8
MIQPYSRLKVADNTGARQIMCIGLLGGTGRKYARIGDIVVASVKRAIPGG
TVKKGDVVRAVVVRSTHPYRRADGSYIRFDENAAVIISDKNNPKGTRIFG
PVARELREKEFTKIISLAPEVL
>Bacteria_Chloroflexi_RBG_13_Chloroflexi_46_14
MIQTNSRLKVADNTGARQIMCIGVLGGTGKKYAHVGDVITASVKKAIPGG
AVKKGEVVRAVIIRTVHPYRRPDGSSIRFDENAAVILTDKNNPKGTRIFG
PVAREIREKNYTKIISLAPEVL
>Bacteria_Chloroflexi_RBG_16_Chloroflexi_51_9
MIQPYTRLKVADNTGARQIMCIGLLGGTGRKYAHVGDVIVASVKRAIPGG
AVKKGEVVRAVVVRTVEPYRRPDGSSIRFDDNAAVIITDKNNPRGTRIFG
PVAREMREKQFTKIISLAPEVL
>Bacteria_Chloroflexi_RBG_13_Chloroflexi_46_9
MCVNVLGGSGRKYAHPGDVIVAAVKKAIPGGSVKEGDVVRAVVIRTIKPT
RRVDGTYIRFDDNAAVILTEKNNPKGTRIFGPVARELRDKLFTKILSLAP
EVL
>Bacteria_Chloroflexi_RBG_16_Chloroflexi_50_9
MIQIYTRLKVADNTGAREIMCINILGGSRKKYARVGDVIVAAVKRAIPTG
VVKKSEVVRAVVVRTVQPYRRFDGSYIRFDENAAVILSDKNNPKGTRIFG
PVARELREKNYTKIISLAPEVL
>Bacteria_Chloroflexi_RBG_16_Chloroflexi_60_22
MIQMQTRLRVADNTGAREIMCINVLGGTRRKYAHIGDIIVASVKKAIPNA
GTKKGDVVRAVIVRTSQPYRRPDGSYIKFDENAAVILTDKNNPKGTRIFG
PVARELRDKNYTKIISLAPEVL
>Bacteria_Chloroflexi_RBG_16_Chloroflexi_58_8
MIQMQTRLRVADNTGAREIMCITVLGGTRRKYAYVGDIIVASVKKAIPNA
GTKKGDVVRAVVIRTAHPYRRSDGSYIRFDENAAVILTDKNNPKGTRIFG
PVARELRDKNYTKIVSLAPEVL
>Bacteria_Chloroflexi_RBG_13_Chloroflexi_57_8
MIQMQSRLRVADNSGAREIMCINVLGGTRRKYAYIGDTIVASVKKAIPNA
ATKKGDVVRAVIIRTSHPYRRPDGSYIRFDENAAIILSDKNNPKGTRIFG
PVARELRDKQYTKIISLAPEVL
>Bacteria_Chloroflexi_RBG_16_Chloroflexi_56_11
MIQMNSRLKVADNTGAREIMCINVLGGSKRRYAYIGDTIVASVKKAIPNS
ATKKGDVVRAVIVRTANPYRRLDGSYIKFDENAAVILSDKNNPKGTRIFG
PVARELRDKMYTKIVSLAPEVL
>Bacteria_Chloroflexi_RBG_13_Chloroflexi_52_12
MIQMNSRLKVADNSGAREIMCINVLGGTRRKYAYLGDTIVASVKKAIPNA
ATKKGDVVRAVIIRTAYPYRRPDGSYIRFDENAAVILSDKNNPKGTRIFG
PVARELREKQYTKIVSLAPEVL
>Bacteria_Chloroflexi_RBG_16_Chloroflexi_50_11
MIQMNSRLKVADNSGAREIMCINILGGSRRRYAYLGDTIVASVKKAIPNA
ATKKGDVVRAVIVRTAHPYRRLDGSYIRFDENAAVILSDKNNPKGTRIFG
PVARELREKQYTKIVSLAPEVL
>Bacteria_Chloroflexi_RBG_13_Chloroflexi_51_18
MIQMNSRLKVADNSGAREIMCINVLGGTRRKYAYLGDTIVASVKKAIPNA
ATKKGDVVRAVVVRTAYPYRRLDGSYIRFDENAAVILSDKNNPKGTRIFG
PIARELREKQYTKIVSLAPEVL
>Bacteria_Chloroflexi_RBG_13_Chloroflexi_51_52
MIQMNSRLKVADNSGAREIMCINILGGSRRRYAFLGDTIVASVKKAIPNA
ATKKGDVVRAVIVRTSHPYRRLDGSYIRFDENAAVILSDKNNPKGTRIFG
PIARELREKQYTKIVSLAPEVL
>Bacteria_unclassified_Bacteria_Thermobaculum_terrenum_ATCC_BAA_798_1
MIQPQTRLRVADNTGAREIMCIRVLGGSNRKTASVGDVIIASVKQAQPNG
AVKKGDVVRAVIVRTAQPIAREDGSYIRFDDNAAVLINQQGNPRGTRIFG
PVARELREKNFSRIISLAPEVL
>Bacteria_Chloroflexi_Thermomicrobia_Thermomicrobiales_Thermomicrobiaceae_Thermomicrobium_roseum_DSM_5159
MIQPLSKLVVADNTGAKEIMCIRVLGGSKHRYGTVGDLIVASVKKAEPNA
AVKKGDVVYAVIVRTKKEYRRKDGSYIKFDDNAAVLVTPQGQPRGTRIFG
PVARELREKHYMRIISLAPEVW
>Bacteria_Chloroflexi_Thermomicrobia_Sphaerobacteridae_Sphaerobacterales_Sphaerobacterineae_Sphaerobacteraceae_Sphaerobacter_thermophilus_DSM_20745_1
MIQQESRLKVADNSGAREILCIRVLGGSGRKYASVGDVIVATVKSAQPNS
AVKKGDIVRAVVVRTAQEYGRPDGTHIKFDDNAAVLINQQGNPRGTRIFG
PVARELRDRQFMRIVSLAPEVL
>Bacteria_Chloroflexi_Thermomicrobia_Sphaerobacteridae_Sphaerobacterales_Sphaerobacterineae_Sphaerobacteraceae_Nitrolancetus_hollandicus_Lb
MCIRVLGGAAKYAGVGDIIIASVKSAQPHAGVKKGDVVRAVVVRTAQEYN
RPDGSHIKFDDNAAVLINQQGNPRGTRIFGPVARELRDRKFMRIVSLAPE
VV
>Bacteria_bacterium_JKG1
MIQPQTRLKVADNTGAKEIMCIRVLGGSKVKYGSVGDVIVASVKDAAPGG
SAKKGEVVRAVIVRVAKEYSRPDGSHIRFDDNAAVLIRPDGNPRGTRIFG
PVARELRDKQFMKIVSLAPEVL
>Bacteria_Chloroflexi_Chloroflexi_Herpetosiphonales_Herpetosiphonaceae_Herpetosiphon_aurantiacus_DSM_785
MIQQESRMRVADNTGAKELLCIRVLGGTKRRYASVGDTIIATVKQANPGG
SAKKGEVVRAVIVRVKKGYTRPDGSMIQFDDNAAVIINQQGNPRGTRIFG
PVARELREKQYMKIISLAPEVL
>Bacteria_Chloroflexi_Chloroflexi_Chloroflexales_Chloroflexaceae_Roseiflexus_castenholzii_DSM_13941
MVQQETRLRVADNTGAKEILCIRVLGGSHVRYGRVGDVIVASVKEATPGG
AVKKGEVVRAVIVRTAKEYGRPDGSHIRFDDNAAVIIGKDNNPRGTRIFG
PVARELRERAFMKIISLAPEVL
>Bacteria_Chloroflexi_unclassified_Chloroflexi_Candidatus_Chlorothrix_halophila
MVQQQTRLRVADNTGAKEIMCIRVLGGSRKRYGRVGDIIVATVKVATPGS
AVKKGEVIRAVIVRTAKEYGRRDGSHIRFDDNAAVIVNRENNPRGTRIFG
PVARELREKQFMKIVSLAPEVL
>Bacteria_Chloroflexi_Chloroflexi_Chloroflexales_Chloroflexaceae_Chloroflexus_aurantiacus_J_10_fl
MIQPQTRLKVADNTGAKEIMCIRVLGGSRVRYGRVGDIIVASVKVATPGG
QVKKGDVVKAVIIRTAKEYGRPDGSHIRFDDNAAVLIGKENNPRGTRIFG
PVARELREKQFMRIVSLAPEVL
>Bacteria_Chloroflexi_Chloroflexi_Chloroflexales_Oscillochloridaceae_Oscillochloris_trichoides_DG6_OSCTcontig_003
MIQPQSRLKIADNTGAKEIMCIRVLGGSRVRYGRVGDVIVASVKQAAPGG
SVKKGEVVRAVIVRTTKEYGRPDGSHIRFDDNAAVIIGKENNPRGTRIFG
PVARELREKQFMRIVSLAPEVL
>Bacteria_Chloroflexi_RBG_16_Chloroflexi_57_9
LKVADNTGAREIMCIRVLGGSKRRYAGIGDIIVASVKQAVPQGTVKKGDV
VKAVIVRTAKEHGRPDGTYIKFDENAAVILDDLGNPRGTRIFGPVARELR
EKGFMKIVSLSPEVL
>Bacteria_Chloroflexi_RBG_16_Chloroflexi_56_8
MIQSTSRLKVADNTGARTIMCIRVLGGSTRKFGSVGDIIIGAVKSAIPTS
SIKKGEVVRAVIVRTTKEYGRSDGSYIRFDENAAVIIEKETNNPRGTRIF
GPVARELRERGFMKIVSLSPEVL
>Bacteria_Chloroflexi_Anaerolineae_uncultured_SMTZ_84
MIQAFTRLKVADNTGAREIMCIKVLGGTRRRYAYVGDIIVASVKAAAPES
LVKKGEVVRAVVVRTSKEFGRTDGSYIRFDENAAVILDREQNPRGTRIFG
PVARELREKGYMKIVSLSPEVL
>Bacteria_Chloroflexi_RBG_13_Chloroflexi_56_8
MIQAFTRLKVADNTGAREIMCIKVLGGTRRRYAQVGDIIVASVKEAAPGG
SVKKKEVVRAVVVRTAKEYGRPDGSHIRFDDNAAVILDVDQNPKGTRIFG
PVGRELRDRGFMRIVSLAPEVL
>Bacteria_Chloroflexi_RBG_13_Chloroflexi_56_8b
MIQAYTRMKAADNTGAKEIMCINVLGGSGRRYARVGDVIVASVKKATPRG
VVKKGEVVRAVVVRCVQPSRRPDGSYIRFDENAAVILTDKNNPKGTRIFG
PVARELRDKDFTKIISLAPEVL
>Bacteria_Chloroflexi_Caldilineae_Caldilineales_Caldilineaceae_Caldilinea_aerophila_STL_6_O1_DSM_14535
MIQQESRLKVADNTGAKELLTIRVKGGSTRRYGSVGDIIVATVKSASPTG
SVKKGDVVRAVIVRTTRPIRRPDGSYIRFDENAAVIIDDNKNPRGTRIFG
PVARELREGGFMKIVSLAPEVL
>CG2_30_FULL_Chloroflexi_64_16
MIQQESRLRVADNTGAKEILCIRVLGGSKRRYARVGDVIVATVKQAAPNS
AVKSGDVVQAVVVRTTYPQGRPDGSHIRFDDNAAVIIDQFKAPRGTRIFG
PVARELRERGYMRIVSLAPEVL*
>Bacteria_Chloroflexi_Thermoflexia_Thermoflexales_Thermoflexaceae_Bacterium_sp._JAD2_Draft_Genome
MIQQETRLKVADNTGAREILVIRVLGGSYRRYGYVGDVVVATVKDAIPTA
TVKKGEIVRAVIVRTAKEYRRPDGSTIRFDDNAAVILDEFGNPKGTRIFG
PVARELRDKGFTKIISLAPEVL
>Bacteria_Chloroflexi_Anaerolineae_uncultured_SG8_19
MIQQESRLNVADNSGAREILVIQVTGGTGRKYGGVGDVVVGTVKKAVPNS
PVKKSTIVKAVIVRTKKEYRREDGSYIAFDDNAAVLLDQDGRNPVGTRVF
GPVARELREKGFGRIMSLAPEVL
>Bacteria_Chloroflexi_RBG_13_Chloroflexi_66_10
MDPAACHKSQEEGRGMIQQETRLTVADNTGGRELLVIRVLGGSKRKYGHV
GDIVVATVKAATPHGAVHKSDIVKAVIVRTAKEFRRDDGSYIRFDDNAAV
ILDADGTNPKGTRIFGPVARELR
>Bacteria_Chloroflexi_RBG_13_Chloroflexi_68_17
MIQQETRLAVADNTGARELLVIRVLGGSKRRYGHIGDIVVATVKAASPHG
AVKKSEVVKAVIVRTAKEYRREDGSYIRFDDNAAVLLDADGLNPKGTRIF
GPVARELRERGFTKIVSLAPEVL
>Chloroflexi_bacterium_RBG_19FT_COMBO_62_14
MIQQESRIKVADNTGGRELLVIRVMXXXXXXXXXXGDVVTATVKSATPHS
AVRKSDLVKAVIVRTSKETRREDGSYIRFDDNAAVILDADGVNPKGTRIF
GPVARELREKGFTKIVSLAPEVL*
>Bacteria_Chloroflexi_RBG_16_Chloroflexi_48_8
MIQQESRVKVADNTGGRELLVIRVLGGSKRRYGHVGDTIVGTIKSATPHG
TVKKSDVVRAVIVRTAKEYRREDGSYIRFDDNAAVILDHDGRNPRGTRIF
GPVARELREKGFTKIVSLAPEVL
>Bacteria_Chloroflexi_Anaerolineae_uncultured_SMTZ_63
MIQQESRIKVADNTGGRELLVIRVLGGSKRRYGHVGDVVVATVKSATPHS
AVSKSDVVRAVIVRTAKEYRRKDGSYIRFDDNAAVILDTDGRNPRGTRIF
GPVARELREKGFTKIVSLAPEVL
>Bacteria_Chloroflexi_RBG_16_Chloroflexi_63_12
MIQQESRLTVADNTGARELLVIRVLGGSKRRYGSVGDVVVAAVKQAAPQG
TVKKSAVVKAVIVRCSKEFRRDDGSYIRFDDNAAVILDEDGENPKGTRIF
GPVARELREKGFMKIVSLAPEVL
>Bacteria_Chloroflexi_RBG_16_Chloroflexi_64_43
MIQQETRLTVADNTGARELLVIHIQGGSRRKTGSIGDVVVAAVKSAAPQG
AVKKSEVVKAVIVRTTKEYRREDGSYIRFDDNAAVILDADGENPRGTRIF
GPVARELREKGFMKIVSLAPEVL
>Bacteria_Chloroflexi_RBG_13_Chloroflexi_60_9
MIQQESRLVVADNTGAREILVMHIQGGSRRKTGRIGDVVVAAVKSAAPQG
TVKKSEVVKAVIXXXXXXXXXXXXXYIRFDDNAAVILDADGENPKGTRIF
GPVARELREKGFMKIVSLAPEVI
>Bacteria_Chloroflexi_Anaerolineae_Anaerolineales_Anaerolineaceae_Anaerolinea_thermophila_UNI_1
MIQQETRLKVADNTGARELLVIHIMGGSTRKYGEVGDIVVATVKSAAPQG
AVKKSEIVKAVIVRCAKEWRREDGSTIRFDDNAAVILDSSGQNPRGTRIF
GPVARELREKGFMKIVSLAPEVL
>Bacteria_Chloroflexi_GWB2_Chloroflexi_54_36
MIQQESRIKVADNTGARELLVIHVTGGSTRRYGSIGDIVVATVKSATPQG
SVKKSDIVKAVIVRCSKEWRREDGSSIRFDDNAAVILDTDGVNPKGTRIF
GPVARELREKGFMKIVSLAPEVI
>Bacteria_Chloroflexi_GWC2_Chloroflexi_49_37
MIQQESRMKVADNTGARELLVIQVLGGTKRRYGSVGDIVVATIKSAAPQG
SVKKSDIVKAVIVRTAKEYRREDGSYIRFDDNAAVILDTDGQNPKGSRIF
GPVARELREKGFMKIVSLAPEVL
>CG_4_10_14_0_8_um_filter_cor_Chloroflexi_57_5
MIQQETRLKVADNTGARELLVIHVMGGSTRHYGSIGDIVVATVKSATPQG
AVKKSEIVKAVIVRCAKEWRREDGSHIRFDDNAA
>CG2_30_FULL_Anaerolineae_58_95
MIQQETRLKVADNTGARELLVIHVMGGSTRHYGSIGDIVVATVKSATPQG
AVKKSEIVKAVIVRCAKEWRREDGSHIRFDDNAAVLLDADGRNPRGSRIF
GPVARELREKGFMKIVSLAPEVL*
>CG2_30_FULL_Anaerolineae_57_67
MIQQESRIKVADNSGARELLVIHVLGGSSRRYGSVGDVVVATVKSAAPQG
AVKKSEVVKAVIVRCTKEWCREDGSHIRFDDNAAVILDADGQNPKGSRIF
GPVARELREKGFMKIVSLAPEVL*
>Bacteria_Chloroflexi_RBG_16_Chloroflexi_51_16
MIQHESRLLVADNTGARELLVIHVLGGSRRRYGNIGDIVVATVKSAAAQA
GVKKSEIVKAVIVRCNKEWRREDGSYIRFDDNAAVLLDADGENPRGTRIF
GPVARELREMGYMKIVSLAPEVL
>Bacteria_Chloroflexi_RIFOXYC12_FULL_Chloroflexi_59_14
KSATPQGAVKKSEVVRAVVVRCTKEWRREDGSHIRFDDNAAVILDADGQN
PKGTRIFGPVARELREKGFMKIVSLAPEVL
>CG1_02_FULL_Anaerolineae_58_13
MIQQESFLKVADNTGAREIQVIHVLGGSTRKYGAVGDVVVAAVKSATPQG
AVKKSEVVRAVVVRCAKEWRREDGSHIRFDDNAAVILDADGQNPKGTRIF
GPVARELREKGFMKIVSLAPEVL*
>Bacteria_Chloroflexi_RBG_19FT_COMBO_Chloroflexi_55_16
MIQHESRLKVADNTGARELLVIHVLGGTNRKFGAVGDVVVATVKAASPQG
SIKKSEVVKAVIVRCTKEWRRDDGSYIRFDDNAAVILDIDGHNPKGTRIF
GPVARELREKGFMKIVSLAPEVL
>Bacteria_Chloroflexi_RBG_16_Chloroflexi_52_11
MIQQESRLKVADNTGARELLVIHVVGGSKRRYGRVGDMVIATVKSSTPHG
SVKKSDIVKAVIVRCAKEWRREDGSYIRFDDNAAVILDLDSKNPKGTRIF
GPVARELRERGFMKIVSLAPEVL
>Bacteria_Chloroflexi_RBG_16_Chloroflexi_54_18
MIQHETRLKVADNTGARELLVIHIMGGSSRRYGRIGDVVVATVKLASPQG
AVKKSEVVRAVIVRCAKEWRREDGSSIRFDDNAAVILDTDGKNPKGTRIF
GPVARELREKGFMKIVSLAPEVL
>Bacteria_Chloroflexi_RBG_16_Chloroflexi_57_11
MIQQETRMKVADNTGARELLVIHVMGGSTRRYGRVGDVVVATVKSAAPQG
AVKKSEIVRAVIVRCAKEWRREDGSSIRFDDNAAVILDTDGKNPRGTRIF
GPVARELREKGFMKIVSLAPEVL
>Bacteria_Chloroflexi_RBG_19FT_COMBO_Chloroflexi_56_12
MIQTESVLKVADNTGARKILVIHVMGGSRRRYGHIGDVVVGTVKEATPQG
SVKKSEIVKAVVVRCAKEWRRDDGSYIRFDDNAAVILDTDGHNPKGTRIF
GPVARELREKGFMKIVSLAPEVL
>Bacteria_Chloroflexi_RBG_19FT_COMBO_Chloroflexi_47_9
MIQQESVVKVADNTGGRSLLVIHVIGGSRRRYGRVGDIVVGTIKEASPQG
SVKKSEVVKAVIVRCAKEWRRDDGSYIRFDDNAAVILDADGQNPKGTRIF
GPVARELREKGFMRIVSLAPEVL
>Bacteria_Chloroflexi_RBG_19FT_COMBO_Chloroflexi_49_13
MIQQETVVKVADNTGGRSLLVIHVMGGSRRRYGRVGDIVVGAIKEASPQG
SVKKSDVVKAVIVRCAKEWRRDDGSYIRFDDNAAVILDTDGQNPKGTRIF
GPVARELREKGFMRIVSLAPEVL
>Bacteria_Chloroflexi_RBG_13_Chloroflexi_50_21
MIQQESVVKVADNTGGRSLLVIHVMGGSKRRYGRVGDVVVGAIQEASPQG
SVKKSEVVKAVIVRCAKEWRRDDGSYIRFDDNAAVILDVDGQNPKGTRIF
GPVARELREKGFMRIVSLAPEVL
>Bacteria_Chloroflexi_RBG_16_Chloroflexi_54_11
MIQQESVVKVADNTGGRSMLVIHVMGGSRRRYGRVGDIVVGAIKEASPQG
SVKKSEVVKAVIVRCAKEWRRDDGSYIRFDDNAAVILDTDGQNPKGTRIF
GPVARELREKGFMRIVSLAPEVL
>Chloroflexi_bacterium_RBG_19FT_COMBO_50_10
MIQQETVMKVADNTGGRSLLVIHVMGGSRRRYGRVGDIVVGAIQEASPQG
SVKKSEVVKAVIVRCAKEWRRDDGSYIRFDDNAAVILDTDGQNPKGTRIF
GPVARELREKGFMRIVSLAPEVL*
>Bacteria_Chloroflexi_RBG_16_Chloroflexi_47_49
MIQQETVMKVADNTGGRSLLVIHVMGGSRRRYGRVGDIVVGAIQEASPQG
SVKKSEVVKAVIVRCAKEWRRDDGSYIRFDDNAAVILDTDGQNPKGTRIF
GPVARELREKGFMRIVSLAPEVL
>Bacteria_CP_novel_BJP_IG2158_Novel_57_21
MIQQETRVRVADNTGARAVLVIKTLGGSRRRYAYVGDIVVGVVKEAIPGS
SVKRGEVVKAVVVRTKKERRRPDGSYIKFDENAVVLIDNQMNPRGTRIFG
PVARELRQKNFMKIISLSPEVL
>Actinobacteria_bacterium_RBG_13_55_18
MVQAESRVKIADNTGAREILIIKVLGGSRRRYAYVGDIVVGTVKTATPGG
SVKKGEVVRGVVVRCKKERRRTDGSYIKFDENAVVLINEAKDPRGTRIFG
PVARELREKKFMKIISLAPEVL*
>CG_4_10_14_0_8_um_filter_cor_Actinobacteria_50_43
MIQQESRLRVADNTGAREILCIRVLGGSRRRYASVGDTIIAAVKEAIPGG
TVKKSEVVRAVVVRTKKSIGRNDGSYVRFDDNAAVIINDQGNPRGTRIFG
PVARELRDRNYMKIVSLAPEVL*
>Actinobacteria_bacterium_RBG_19FT_COMBO_36_27
MIQTESRVNVADNTGAREIQCIKVLGGSKKRYARVGDIFVAAVKDANPGG
VVKKSDVVKAVLVRSKKTFRRVDGSYIRFDDNAAVIIDAQNNPRGTRIFG
PVARELRDKNFMKIISLSPEVI*
>Actinobacteria_bacterium_RBG_13_35_12
MIQSESKVKVADNTGARVIGCIRVLGGSKRRYARVGDIFIAAVKDANPGG
VVKKSDVVRAVLVRSKKTFRRPDGSYIRFDDNAAVIIDTQNNPRGTRIFG
PVARELRDKNFMKIISLAAEVI*
>CG08_land_8_20_14_0_20_Actinobacteria_35_9
METGRGNQESGVEKDLKMIQAESKVKVADNTGAREIKCIKVLGGTRKRYA
RVGDTFIAAVKVANPGGVVKKSDVVKAVLVRSKKTFRRPDGSYIRFDDNA
AVIIDTQNNPRGTRIFGPVARELRDKNFMKIISLSPEVI*
>Bacteria_Actinobacteria_Actinobacteria_Rubrobacteridae_Rubrobacterales_Rubrobacterineae_Rubrobacteraceae_Rubrobacter_xylanophilus_DSM_9941
MIQQETRLKVADNSGARSLLCIRVLGGSKRRSAGIGDVIVASVKEATPGG
AVKKGDVVRAVVVRTKKETRREDGSYIRFGENAGVLINSDGSPRGTRIFG
PVARELREKGYTRIISLAPEVL
>Actinobacteria_bacterium_RBG_16_64_13
MIQVETRLRVADNTGARELLCIRIKGGSQRRYAGVGDIIVGAVKEATPGG
AVKKGDVVQAVVVRVKKAYGRRDGTYIGFDENAAVLIDRQMNPRGTRIFG
PVGRELREKNFAKIISLAPEVL*
>Actinobacteria_bacterium_RBG_13_63_9
MIQVETRLKVADNTGARELLCIRIKGGSQRRYAGVGDIIVGAVKEATPGG
AVKKGEVVQAVVVRVKKAYGRRDGTYIVFDENAAVLIDRQMNPRGTRIFG
PVGRELREKNFAKIISLAPEVL*
>Actinobacteria_bacterium_RBG_16_68_12
VIQQESRLRVADNTGARELLCIRVLGGSHRRYARVGDVIVATVKSATPQG
AVKKGEVVRAVVVRTKKPYSRDDGTLIGFDENAAVLIDNQSNPRGTRIFG
PVARELREKNFMKIVSLAPEVL*
>Bacteria_Actinobacteria_Actinobacteria_Rubrobacteridae_Thermoleophilales_Thermoleophilaceae_Thermoleophilum_album_ATCC_35263
MIQQESRLKVADNTGAREILCIRVLGGGHRRYARVGDVIVATVKQAIPHG
SVKKGDVVRAVVVRTRKEYGRDDGTYIAFDENAAVLIDNQNNPRGTRIFG
PVARELRDRNFMKIISLAPEVL
>Bacteria_Actinobacteria_Actinobacteria_Rubrobacteridae_Solirubrobacterales_Patulibacteraceae_Patulibacter_sp._I11
MIQNESRLKVADNTGAREILTIRVHGGSRRRYARVGDTITATVKSATPNG
SVKKGEVVKAVVVRTRKEFGRDDGTYIAFDENAAVIIDANNNPRGTRIFG
PVARELRERSFMKIVSLAPEVL
>Bacteria_Actinobacteria_Actinobacteria_Rubrobacteridae_Solirubrobacterales_Conexibacteraceae_Conexibacter_woesei_DSM_14684
MIQNETRLKVADNTGAREILCIRVRGGSRRKYAGVGDIIVATVKQASPQG
SVKKGEVVTAVVVRTKKTYGREDGTYIGFDENAAVIIDAQNNPRGTRIFG
PVARELRERNFMKIVSLAPEVL
>Bacteria_Actinobacteria_Actinobacteria_Rubrobacteridae_Solirubrobacterales_Solirubrobacteraceae_Solirubrobacter_soli_DSM_22325
MIQNETRLRVADNTGAREILTIRVMGGSRRRYASVGDIIVATVKQANPNG
TVKKGDVVKAVVVRTKKEFGREDGTYIAFDENAAVIIDAQNNPRGTRIFG
PVARELRDGGFMKIVSLAPEVL
>Bacteria_Actinobacteria_Actinobacteria_Coriobacteridae_Coriobacteriales_Coriobacterineae_Coriobacteriaceae_Collinsella_intestinalis_DSM_13280
MIQMQTMLNVADNSGARKVRCIKVLGGSKRRYAGIGDVVMAAVQEATPGA
NVKKKDVVRCVIVRTVKEVRRKDGSYIRFDDNAAVVINKDGSPVGTRIFG
PVARELRDKKYMKIVSLAPETL
>Bacteria_Actinobacteria_Actinobacteria_Coriobacteridae_Coriobacteriales_Coriobacterineae_Coriobacteriaceae_Coriobacterium_glomerans_PW2_DSM_20642
MIQMQTMLNVADNSGARKVRCIKVLGGSKRRYAGVGDVVVAAVQEATPGA
TVKKKDVVKCVIVRTVKEVRRRDGSYIRFDDNAAVVINSDGSPVGTRIFG
PVARELRDRKYMKIVSLAPETL
>Bacteria_Actinobacteria_Coriobacteriia_Coriobacteriales_Coriobacteriaceae_Enorma_massiliensis_phI
MIQMQTMLNVADNSGARKVRCIKVLGGSKRRYAGIGDVIVAAVQEATPGA
NVKKRDVVKCVVVRTVKEVRRKDGSYIRFDDNACVVINNDGSPVGTRIFG
PVARELRDKKYMKIVSLAPETL
>Bacteria_Actinobacteria_Actinobacteria_Coriobacteridae_Coriobacteriales_Coriobacterineae_Coriobacteriaceae_Olsenella_uli_DSM_7084
MIQMETMLNVADNSGAKRVKCIKVLGGSKRRYAGLADVVMCAVQEATPGG
SVKKGDVVRCVIVRTAKETRRKDGSYIRFDQNACVLVNKDGEPKGTRIFG
PVARELRDHKYMKIVSLAPETL
>Bacteria_Actinobacteria_Actinobacteria_Coriobacteridae_Coriobacteriales_Coriobacterineae_Coriobacteriaceae_Atopobium_parvulum_DSM_20469
MIQMETILNVADNSGARRVKCVKVLGGSKRRYAGLADVIIGAVQEATPGG
SVKKGDIVRCVIVRTAKDTRRKDGSYIRFDQNACVLVNKEGEPKGTRIFG
PVARELRDHKYMKIVSLAPETL
>Bacteria_Actinobacteria_Actinobacteria_Coriobacteridae_Coriobacteriales_Coriobacterineae_Coriobacteriaceae_Atopobium_rimae_ATCC_49626
MIQMETMLNVADNSGARRVKCVKVLGGSKRRYAGLADVIIGAVQEATPGG
SVKKGDIVRCVIVRTAKDTRRKDGSYIRFDQNACVLVDKEGEPKGTRIFG
PVARELRDHKYMKIVSLAPETL
>Bacteria_Actinobacteria_Actinobacteria_Coriobacteridae_Coriobacteriales_Coriobacterineae_Coriobacteriaceae_Slackia_heliotrinireducens_DSM_20476
MIQMQSMLNVADNSGARKVQCIKVIGGSKRRYAGLGDVIICSVKEAAPNG
NVKKGDVVRCVVVRVKKQIRRTDGSYIRFDQNAAVLINNDGSPRGTRIFG
PVARELREKKYMKIVSLAPETL
>Bacteria_Actinobacteria_Actinobacteria_Coriobacteridae_Coriobacteriales_Coriobacterineae_Coriobacteriaceae_Slackia_piriformis_YIT_12062
MIQMQTMLNVADNSGARKVQCIKVLGGSKRRYAGLGDVIICSVKEAAPNG
NVKKGDVVRCVIVRVKKEVRRNDGSYIRFDQNAAVLINNDGAPKGTRIFG
PVARELRDKKYMKIVSLAPETL
>Bacteria_Actinobacteria_Actinobacteria_Coriobacteridae_Coriobacteriales_Coriobacterineae_Coriobacteriaceae_Cryptobacterium_curtum_DSM_15641
MIQMQTMLAVADNSGARKVQCIKVLGGSKRRYAGLGDVIICSVKEAIPNG
QVKKGEVVRCVVVRQKKEVRRSDGSYIRFDQNACVLIDASGAPRGTRIFG
PVARELRDKKYMKIVSLAPETL
>Bacteria_Actinobacteria_Actinobacteria_Coriobacteridae_Coriobacteriales_Coriobacterineae_Coriobacteriaceae_Denitrobacterium_detoxificans_DSM_21843
MIQMQTMLAVADNSGARKVQCIKVLGGSKRRYAGLGDVIICSVKEALPNG
NVKKGEVVRCVVVRQKKEVRRKDGSYIKFDQNAAVLINADGSPRGTRIFG
PVARELRDKKYMKIVSLAPETL
>Bacteria_Actinobacteria_Actinobacteria_Coriobacteridae_Coriobacteriales_Coriobacterineae_Coriobacteriaceae_Adlercreutzia_equolifaciens_DSM_19450
MIQMQSMLAVADNSGARKVQCIKVLGGSKRRYAGLGDVIICSVKEAMPNG
NVKKGEVVRCVIVRVKKEVRRADGSYIRFDQNAAVLINNDGSPRGTRIFG
PVARELRDKKYMKIVSLAPETL
>Bacteria_Actinobacteria_Actinobacteria_Coriobacteridae_Coriobacteriales_Coriobacterineae_Coriobacteriaceae_Enterorhabdus_mucosicola_DSM_19490
MIQMQSMLAVADNSGARKVQCIKVLGGSKRRYAGLGDVIICSVKEAMPNG
NVKKGEVVRCVIVRVKKEVRRADGSYIRFDQNAAVLINQDGSPRGTRIFG
PVARELRDKKYMKIVSLAPETL
>Bacteria_Actinobacteria_Actinobacteria_Coriobacteridae_Coriobacteriales_Coriobacterineae_Coriobacteriaceae_Enterorhabdus_caecimuris_B7
MIQMQSMLAVADNSGARKVQCIKVLGGSKRRYAGLGDVIICSVKEAMPNG
NVKKGEVVRCVIVRVKKEVRRNDGSYIRFDQNAAVLINQDGSPRGTRIFG
PVARELRDKKYMKIVSLAPETL
>Bacteria_Actinobacteria_Coriobacteriia_Coriobacteriales_Coriobacteriaceae_Senegalemassilia_anaerobia_JC110
MIQMQTMLAVADNSGARKVQCIKVLGGSKRRYAGLGDVIICSVKEAMPNG
AVKKGDVVRCVVVRVKKEVRRADGSYIKFDQNAAVLIDANGAPRGTRIFG
PVARELREKKYMKIVSLAPETL
>Bacteria_Actinobacteria_Actinobacteria_Coriobacteridae_Coriobacteriales_Coriobacterineae_Coriobacteriaceae_Gordonibacter_pamelaeae_7_10_1_b_draft_genome.
MIQMQTMLAVADNSGARKVQCIKVLGGSKRRYAGLGDVIICSVKEAAPNG
NVKKGEVVRCVVVRVKKEVRRPDGSYIKFDQNAAVLINNDGAPRGTRIFG
PVARELRDKKYMKIVSLAPETL
>Bacteria_Actinobacteria_Actinobacteria_Coriobacteridae_Coriobacteriales_Coriobacterineae_Coriobacteriaceae_Eggerthella_lenta_DSM_2243
MIQMQTMLAVADNSGARKVQCIKVLGGSKRRYAGLGDVIICSVKEAAPNT
NVKKGDVVRCVVVRVKKEVRRVDGSYIKFDQNAAVLIDTNGAPRGTRIFG
PVARELRDKKYMKIVSLAPETL
>Bacteria_Actinobacteria_Actinobacteria_Coriobacteridae_Coriobacteriales_Coriobacterineae_Coriobacteriaceae_Eggerthella_sp._YY7918
MIQMQTMLAVADNSGARKVQCIKVLGGSKRRYAGLGDVIICSVKEAMPNG
NVKKGDVVRCVVVRVKKEVRRNDGSYIKFDQNACVLIDANGAPRGTRIFG
PVARELRDKKYMKIVSLAPETL
>Actinobacteria_bacterium_RBG_19FT_COMBO_70_19
VIQQETRCKVADNTGAKEVLCIRVLGGSGRRYARVGDVIVGSVKDALPGG
AVKKGEVVKAVVVRTAKERRRPDGSYIRFDDNAVVLINEQRNPRGTRIFG
PVARELREKRFMKIISLAPEVL*
>Actinobacteria_bacterium_RBG_16_70_17
MIAQESRLKVADNTGAREVLCIRVLGGSGRRYAGLGDVIVATVKDAIPGG
SVKRGEVVKAVVVRTRKASRRPDGTYIRFDDNACVLINDQMQPRGTRIFG
PVGRELRERRFMRIVSLAPEVL*
>Actinobacteria_bacterium_RBG_16_67_15
MIAQESRLKVADNTGAREVLCIRVLGGSTRRYAGIGDVIVATVKDAVPGG
TVKKGEVVKAVVVRTHKERRRSDGTYIRFDDNACVLINDQQQPRGTRIFG
PVGRELRDKKFMRIVSLAPEVL*
>Actinobacteria_bacterium_RBG_16_67_10
VKDAIPGGTVKRGEVVKAVVVRTHKEKRRPDGTYIRFDDNACVIINDQQQ
PRGTRIFGPVGRELRDKKFMRIVSLAPEVL*
>Actinobacteria_bacterium_RBG_16_68_21
MISQESRLKVADNTGAKEVLCIRVLGGSGRRYAGIGDIIVATVKDAIPGG
SVKRGEVVKAVVVRTHKEKRRTDGTYIRFDDNACVIINDQQQPRGTRIFG
PVGRELRDKKFMRIVSLAPEVL*
>Bacteria_Actinobacteria_Actinobacteria_Acidimicrobidae_Acidimicrobiales_Acidimicrobineae_Acidimicrobiaceae_Ferrimicrobium_acidiphilum_DSM_19497
VIQQESRLRVADNSGAREVLCIRVLGGSRRRYAGIGDVFIATVKDALPGA
GVKRGDVVKCVVVRTRKESRRADGSYIRFDDNAAVLINDQMQPRGTRIFG
PVGRELRDKRFMRIVSLAPEVL
>Bacteria_Actinobacteria_Actinobacteria_Acidimicrobidae_Acidimicrobiales_Acidimicrobineae_Acidimicrobiaceae_Acidimicrobium_ferrooxidans_DSM_10331
MIQQETRLKVADNSGAREVLCIRVLGGSRRRYASIGDVFVATVKDALPGA
AVKKGDVVKCVVVRTRKEVRRPDGSYIRFDDNAAVLINDQLQPRGTRIFG
PVGRELRDKRFMRIVSLAPEVI
>Bacteria_Actinobacteria_Actinobacteria_Acidimicrobidae_Acidimicrobiales_Acidimicrobineae_Acidimicrobiaceae_Ilumatobacter_coccineum_YM16_304
MIQQESRLRVADNSGAKEVLCIKVLGGSRRRYASVGDVFVATVKDAMPGA
GVKKGEVVKCVVVRTKKEKRRPDGSYIRFDENAAVLIKDDMTPRGTRIFG
PVGRELRDRKFMRIVSLAPEVL
>Bacteria_Actinobacteria_Actinobacteria_unclassified_Actinobacteria_Candidatus_Microthrix_parvicella_Bio17_1
MIQQETRMRVADNSGAREVLVIKVLGGSRRRYASIGDIVVATVKDALPGA
AVKKGEVVRCVIVRTKKEKRRSDGSYIRFDENAAVLIRDDRAPRGTRIFG
PVGRELRDAKFMRIVSLAPEVL
>Bacteria_Actinobacteria_Actinobacteria_Nitriliruptoridae_Nitriliruptorales_Nitriliruptoraceae_Nitriliruptor_alkaliphilus_DSM_45188
MIQQESRLKVADNSGAREVLCIRVLGGSGRRYASVGDVFVGTVKNAIPAS
NVKKGEVVRCVVVRTSKERRRPDGSYVRFDDNACVIVRPDGTPRGTRIFG
PVARELRDGKFMRIISLAPEVL
>Bacteria_Actinobacteria_Actinobacteria_Actinobacteridae_Actinomycetales_Frankineae_Acidothermaceae_Acidothermus_cellulolyticus_11B
MIQQESRLKVADNTGAREILCIRVLGGSGRRYAGIGDVIIATVKDALPGA
GVKKGDVVKAVVVRTAKERRRPDGSYIKFDENAAVLIKDGGDPRGTRIFG
PVGRELREKKFMRIISLAPEVL
>Bacteria_Actinobacteria_Actinobacteria_Actinobacteridae_Actinomycetales_Streptosporangineae_Thermomonosporaceae_Thermomonospora_curvata_DSM_43183
MIQQESRLKVADNTGAKEILCIRVLGGSGRRYAGVGDIIVATVKDALPGA
SVKKGDVVKAVVVRTRKERRRPDGSYIRFDENAAVLIKDGGDPRGTRIFG
PVGRELREKKFMRIISLAPEVL
>Bacteria_Actinobacteria_Actinobacteria_Actinobacteridae_Actinomycetales_Streptosporangineae_Thermomonosporaceae_Actinomadura_madurae_LIID_AJ290
VIQQESRLKVADNTGAKEILCIRVLGGSGRRYAGVGDIIVATVKDALPGA
GVKKGDVVKAVVVRTRKERRRPDGSYIRFDENAAVLIKDGGDPRGTRIFG
PVGRELREKKFMRIISLAPEVL
>Bacteria_Actinobacteria_Actinobacteria_Actinobacteridae_Actinomycetales_Streptosporangineae_Nocardiopsaceae_Nocardiopsis_alba_ATCC_BAA_2165
MIQQESRLKVADNTGAKEILTIRVLGGSGRRYAGIGDTIVATVKDALPGA
GVKKGDVVKAVIVRTVKERRRPDGSYIRFDENAAVLIKDGGDPRGTRIFG
PVGRELRDKKYMRIISLAPEVL
>Bacteria_Actinobacteria_Actinobacteria_Actinobacteridae_Actinomycetales_Streptosporangineae_Nocardiopsaceae_Marinactinospora_thermotolerans_DSM_45154
VIQQESRLKVADNTGAKEILTIRVLGGSGRRYAGIGDIIVATVKDALPGA
GVKKGDVVKAVVVRTTKERRRPDGSYIRFDENAAVLIKDGGDPRGTRIFG
PVGRELRDKKFMRIISLAPEVL
>Bacteria_Actinobacteria_Actinobacteria_Actinobacteridae_Actinomycetales_Streptosporangineae_Nocardiopsaceae_Thermobifida_fusca_YX
VIQQESRLKVADNTGAKELLTIRVLGGSGRRYASIGDTIVATVKDALPGA
GVKKGDIVKAVVVRTTKERRRPDGFYIRFDENAAVLIKDGGDPRGTRIFG
PVGRELRDKKFMRIISLAPEVL
>Bacteria_Actinobacteria_Actinobacteria_Actinobacteridae_Actinomycetales_Pseudonocardineae_Pseudonocardiaceae_Thermobispora_bispora_DSM_43833
MIQQESRLKVADNTGAKEILCIRVLGGSGRRYAGIGDVIVATVKDAIPGG
SVKKGDVVKAVVVRTAKERRRPDGSYIRFDENAAVLIRDSGDPRGTRIFG
PVGRELRDKKFMRIISLAPEVL
>Bacteria_Actinobacteria_Actinobacteria_Actinobacteridae_Actinomycetales_Streptosporangineae_Streptosporangiaceae_Microbispora_sp._ATCC_PTA_5024
MIQQESRLKVADNTGAKEILCIRVLGGSGRRYAGIGDVIVATVKDAIPGG
GVKKGDVVKAVVVRTVKERRRPDGSYIRFDENAAVIIKDSGDPRGTRIFG
PVGRELRDKKFMRIISLAPEVL
>Bacteria_Actinobacteria_Actinobacteria_Actinobacteridae_Actinomycetales_Streptosporangineae_Streptosporangiaceae_Streptosporangium_roseum_DSM_43021
MIQQESRLKVADNTGAKEVLCIRVLGGSGRRYAGIGDIIVATVKDAIPGG
TVKKGDVVKAVIVRTVKERRRPDGSYIRFDENAAVIIKDSGDPRGTRIFG
PVGRELRDKKFMRIISLAPEVL
>Bacteria_Actinobacteria_Actinobacteria_Actinobacteridae_Actinomycetales_Streptosporangineae_Streptosporangiaceae_Nonomuraea_coxensis_DSM_45129
VIQQESRLKVADNTGAKEILCIRVLGGSGRRYAGIGDVIVATVKDALPGS
TGVKKGDVVKAVIVRTVKERRRPDGSYIRFDENAAVIIKDSGDPRGTRIF
GPVGRELRDKKFMRIISLAPEVL
>Bacteria_Actinobacteria_Actinobacteria_Actinobacteridae_Actinomycetales_Frankineae_Frankiaceae_Frankia_alni_ACN14a
VIQQESRLRVADNTGAREILCIRVLGGSGRRYAGIGDIIVGTVKDALPGA
GVKRGDVVKAVVVRTTKERRRPDGSYIRFDENAAVLIRDGGDPRGTRIFG
PVGRELRDKKFMKIISLAPEVL
>Bacteria_Actinobacteria_Actinobacteria_Actinobacteridae_Actinomycetales_Frankineae_Cryptosporangiaceae_Cryptosporangium_arvum_YU_629_21_DSM_44712
MIQQESRLRVADNTGAKEILCIRVLGGSGRRYAGIGDIIVGTVKDAIPGA
GVKRGDVVKAVVVRTVKEKRRPDGSYIRFDENAAVLIKDGGDPRGTRIFG
PVGRELRDKRFMKIISLAPEVL
>Bacteria_Actinobacteria_Actinobacteria_Actinobacteridae_Actinomycetales_Glycomycineae_Glycomycetaceae_Stackebrandtia_nassauensis_DSM_44728
MIQQESRLRVADNTGAREVLCIRVLGGSGRRYAGIGDLFVGTVKDAIPGA
GVKKGDVVRAVVVRSAKERRRPDGSYIKFDENAAVLIKDDGEPRGTRIFG
PVGRELRDKRFMKIISLAPEVL
>Bacteria_Actinobacteria_Actinobacteria_Actinobacteridae_Actinomycetales_Glycomycineae_Glycomycetaceae_Haloglycomyces_albus_DSM_45210
MIQQESRLKVADNTGARELLCVRVLGGSGRRYAGIGDTIVAAVKEATPGA
GVKKGDIVRAVIVRTKKERRRPDGSYVKFDENAAVLVRDGEPRGTRIFGP
VARELRDKQFMKVISLAPEVL
>Bacteria_Actinobacteria_Actinobacteria_Actinobacteridae_Actinomycetales_Glycomycineae_Glycomycetaceae_Glycomyces_arizonensis_DSM_44726
VIQQESRLKVADNTGAREILCIRVLGGSGRRYAGIGDTIVASVKDAIPGA
GVKKGDVVKAVIVRTVKERRRPDGSYIKFDENAAVLVKDGEPRGTRIFGP
VARELRDKQYMKIISLAPEVL
>Bacteria_Actinobacteria_Actinobacteria_Actinobacteridae_Actinomycetales_Micromonosporineae_Micromonosporaceae_Longispora_albida_DSM_44784
VIQQESRLRVADNTGAREILCIRVLGGSGRRYASIGDVIVATVKDAIPAA
GVKKGDVVKAVVVRTAKERRRPDGSYIRFDENAAVIIKDGGDPRGTRIFG
PVGRELRDKRFMKIVSLAPEVL
>Bacteria_Actinobacteria_Actinobacteria_Actinobacteridae_Actinomycetales_Micromonosporineae_Micromonosporaceae_Micromonosporaceae_bacterium_URHE0070
VIQQETRLRVADNTGAREILCIRVLGGSGRRYASIGDVIVATVKDAIPGA
GVKKGDVVKAVVVRTAKERRRPDGSYIRFDENAAVIIKDGGDPRGTRIFG
PVGRELRDKRFMKIISLAPEVL
>Bacteria_Actinobacteria_Actinobacteria_Actinobacteridae_Actinomycetales_Micromonosporineae_Micromonosporaceae_Catelliglobosispora_koreensis_DSM_44566
VIQQESRLRVADNTGAREILCIRVLGGSGRRYASIGDVIVATVKDAIPGA
GVKKGDVVKAVVVRTVKEKRRPDGSYIRFDENAAVIIKDGGDPRGTRIFG
PVGRELRDKRFMKIISLAPEVL
>Bacteria_Actinobacteria_Actinobacteria_Actinobacteridae_Actinomycetales_Micromonosporineae_Micromonosporaceae_Hamadaea_tsunoensis_DSM_44101
VIQQESRLRVADNTGAREILCIRVLGGSGRRYASIGDVIVATVKDAIPGA
GVKKGDVVKAVVVRTVKEKRRPDGSYIRFDENAAVIIKDGGDPRGTRIFG
PVGRELRDKRFMKIISLAPEVL
>Bacteria_Actinobacteria_Actinobacteria_Actinobacteridae_Actinomycetales_Micromonosporineae_Micromonosporaceae_Actinoplanes_missouriensis_NBRC_102363
MIQQESRLRVADNTGAREILCIRVLGGSGRRYASIGDVIVATVKDAIPGA
GVKKGDVVKAVVVRTAKEKRRPDGSYIRFDENAAVIIKDGGDPRGTRIFG
PVGRELRDKRFMKIISLAPEVL
>Bacteria_Actinobacteria_Actinobacteria_Actinobacteridae_Actinomycetales_Micromonosporineae_Micromonosporaceae_Micromonospora_sp._L5
MIQQESRLRVADNTGAREILCIRVLGGSGRRYASIGDVIVATVKDAIPGA
GVKKGDVVKAVVVRTAKEKRRPDGSYIRFDENAAVIIKDGGDPRGTRIFG
PVGRELRDKRFMKIISLAPEVL
>Bacteria_Actinobacteria_Actinobacteria_Actinobacteridae_Actinomycetales_Micromonosporineae_Micromonosporaceae_Salinispora_arenicola_CNS_205
MIQQESRLRVADNTGAREILCIRVLGGSGRRYASIGDVIVATVKDAIPGA
GVKKGDVVKAVVVRTAKEKRRPDGSYIRFDENAAVIIKDGGDPRGTRIFG
PVGRELRDKRFMKIISLAPEVL
>Bacteria_Actinobacteria_Actinobacteria_Actinobacteridae_Actinomycetales_Micromonosporineae_Micromonosporaceae_Verrucosispora_maris_AB_18_032
MIQQESRLRVADNTGAREILCIRVLGGSGRRYASIGDVIVATVKDAIPGA
GVKKGDVVKAVVVRTAKEKRRPDGSYIRFDENAAVIIKDGGDPRGTRIFG
PVGRELRDKRFMKIISLAPEVL
>Bacteria_Actinobacteria_Actinobacteria_Actinobacteridae_Actinomycetales_Frankineae_Geodermatophilaceae_Blastococcus_saxobsidens_DD2
MIQQESRLRVADNTGAKEILCIRVLGGSGRRYAGIGDVIVGTVKDALPGA
GVKKGDVVKAVIVRTVKERRRPDGSYIRFDENAAVIIRDSGDPRGTRIFG
PVGRELRDKRFMRIISLAPEVL
>Bacteria_Actinobacteria_Actinobacteria_Actinobacteridae_Actinomycetales_Frankineae_Geodermatophilaceae_Geodermatophilus_obscurus_DSM_43160
MIQQESRLRVADNTGAKEILCIRVLGGSGRRYAGIGDVIVATVKDALPGA
GVKRGDVVKAVVVRTVKERRRPDGSYIRFDENAAVIIRDSGDPRGTRIFG
PVGRELRDKRFMRIISLAPEVL
>Bacteria_Actinobacteria_Actinobacteria_Actinobacteridae_Actinomycetales_Frankineae_Nakamurellaceae_Nakamurella_multipartita_DSM_44233
MIQQESRLRVADNTGAKEILCIRVLGGSSRRYAGIGDIIVATVKDAIPGA
GVKKGDVVKAVVVRTVKERRRPDGSYIKFDENAAVLLKNDGDPRGTRIFG
PVGRELRDKRYMKIISLAPEVL
>Bacteria_Actinobacteria_Actinobacteria_Actinobacteridae_Actinomycetales_Corynebacterineae_Segniliparaceae_Segniliparus_rotundus_DSM_44985
MIQQESRLRVADNTGAKQILCIRVLGGSGRRYAGIGDTIVATVKDAIPGG
NVKSGDVVKAVIVRTVKERRRADGSYIKFDENAAVIVKNDGEPRGTRIFG
PVGRELREKRFMKIVSLAPEVL
>Bacteria_Actinobacteria_Actinobacteria_Actinobacteridae_Actinomycetales_Corynebacterineae_Mycobacteriaceae_Amycolicicoccus_subflavus_DQS3_9A1
MIQQESRLRVADNTGAREILCIRVLGGSGRRYAGVGDIIVATVKEAIPGG
NIKRGEVVKAVIVRTKKERRRPDGSYIRFDENAAVILKNATDPRGTRIFG
PVGRELRDKRFMKIVSLAPEVL
>Bacteria_Actinobacteria_Actinobacteria_Actinobacteridae_Actinomycetales_Corynebacterineae_Dietziaceae_Dietzia_cinnamea_P4_contig00104
MIQQESRLKVADNTGAKEILCIRVLGGSKRRYAGVGDIIVATVKDAIPGG
NVKKGEVVKAVIVRTAKERRRPDGSYIKFDENAAVIIKNDNDPRGTRIFG
PVGRELRDKKFMRIVSLAPEVL
>Bacteria_Actinobacteria_Actinobacteria_Actinobacteridae_Bifidobacteriales_unclassified_Bifidobacteriales_Turicella_otitidis_ATCC_51513
MIQQESRLKVADNTGARELLTIRVLGGSTRRFAGIGDTIVATVKEAVPGG
NVKAGDVVKAVIVRTKKETRRSDGSYIAFDENAAVLIKNDTEPRGTRIFG
PVARELREKKFMKIVSLAPEVI
>Bacteria_Actinobacteria_Actinobacteria_Actinobacteridae_Actinomycetales_Corynebacterineae_Corynebacteriaceae_Corynebacterium_argentoratense_DSM_44202
MIQQESRLRVADNTGAREILCIRVLGGSTRRFAGIGDVIVATVKEATPGG
NVKAGEIVKAVIVRATKETRRPDGSYIRFDENAAVIIKNDNEPKGTRIFG
PVARELRDKKFMKIVSLAPEVI
>Bacteria_Actinobacteria_Actinobacteria_Actinobacteridae_Actinomycetales_Corynebacterineae_Tsukamurellaceae_Tsukamurella_paurometabola_DSM_20162
MIQQESRVRVADNTGAKEILCIRVLGGSSRRYAGIGDIIVATVKDAIPGG
NVKRGEVVKAVIVRTAKERRRPDGSYIKFDENAAVIIKNDNDPRGTRIFG
PVGRELRDKKFMKIVSLAPEVL
>Bacteria_Actinobacteria_Actinobacteria_Corynebacteriales_Gordoniaceae_Gordonia_sp._KTR9
MIQQESRLRVADNTGAKEILCIRVLGGSSRRYAGIGDVIVATVKDAIPGG
NVKKGEVVKAVIVRTTKERRRADGSYIRFDENAAVILKGESDPRGTRIFG
PVGRELREKKFMKIVSLAPEVI
>Bacteria_Actinobacteria_Actinobacteria_Corynebacteriales_Gordoniaceae_Gordonia_bronchialis_DSM_43247
MIQQESRLRVADNTGAKEILCIRVLGGSSRRYAGIGDTIVATVKDAIPGG
NVKKGEVVKAVIVRTTKERRRPDGSYIRFDENAAVILKGESDPRGTRIFG
PVGRELREKKFMKIVSLAPEVI
>Bacteria_Actinobacteria_Actinobacteria_Actinobacteridae_Actinomycetales_Corynebacterineae_Mycobacteriaceae_Mycobacterium_abscessus_bolletii_50594
MIQQESRLKVADNTGAKEILCIRVLGGSSRRYAGIGDIIVATVKDAIPGG
TVKRGDVVKAVVVRTVKERRRPDGSYIKFDENAAVIIKADNDPRGTRIFG
PVGRELRDKKFMKIVSLAPEVL
>Bacteria_Actinobacteria_Actinobacteria_Actinobacteridae_Actinomycetales_Corynebacterineae_Nocardiaceae_Rhodococcus_sp._BCP1
VIQQESRLRVADNTGAKEILCIRVLGGSSRRYAGIGDIIVATVKDAIPGG
NVKRGDVVKAVVVRTSKERRRPDGSYIKFDENAAVIIKGDNDPRGTRIFG
PVGRELRDKRFMKIVSLAPEVL
>Bacteria_Actinobacteria_Actinobacteria_Actinobacteridae_Actinomycetales_Corynebacterineae_Nocardiaceae_Smaragdicoccus_niigatensis_DSM_44881
LIQQESRLRVADNTGAKEILCIRVLGGSSRRYAGIGDIIVATVKDAIPGG
TVKKGDVVKAVVVRTVKERRRPDGSYIKFDENAAVIIKPDKTPRGTRIFG
PVGRELRDKQFMKIISLAPEVL
>Bacteria_Actinobacteria_Actinobacteria_Actinobacteridae_Actinomycetales_Corynebacterineae_Nocardiaceae_Nocardia_brasiliensis_ATCC_700358
MIQQESRLRVADNTGAKEILCIRVLGGSSRRYAGIGDIIVATVKDAIPGG
NVKRGDVVKAVVVRTVKERRRPDGSYIKFDENAAVLIKADNDPRGTRIFG
PVGRELRDKKFMKIVSLAPEVL
>Bacteria_Actinobacteria_Actinobacteria_Actinobacteridae_Actinomycetales_Pseudonocardineae_Pseudonocardiaceae_Actinomycetospora_chiangmaiensis_DSM_45062
VIQQESRLRVADNTGAREILCIRVLGGSSRRYAGIGDVIVATVKEAIPAS
GVKRGDVVKAVVVRTVKEKRRPDGSYIKFDENAAVIIKNDREPRGTRIFG
PVGRELRDKRFMRIISLAPEVL
>Bacteria_Actinobacteria_Actinobacteria_Actinobacteridae_Actinomycetales_Pseudonocardineae_Pseudonocardiaceae_Pseudonocardia_dioxanivorans_CB1190
MIQQESRLRVADNTGAKEILCIRVLGGSARRYAGIGDIIVATVKEAIPGA
GVKRGDVVKAVVVRTVKEKRRPDGSYIRFDENAAVLIKADGEPRGTRIFG
PVGRELRDKRFMKIISLAPEVL
>Bacteria_Actinobacteria_Actinobacteria_Actinobacteridae_Actinomycetales_Pseudonocardineae_Pseudonocardiaceae_Actinoalloteichus_cyanogriseus_DSM_43889
VIQQESRLRVADNTGAREILCIRVLGGSGRRYASIGDIIVGTVKEAIPGA
NVKRGDVVKAVVVRTAKEKRRPDGSYIRFDENAAVIIRNDNEPRGTRIFG
PVGRELRDKKFMKIISLAPEVL
>Bacteria_Actinobacteria_Actinobacteria_Actinobacteridae_Actinomycetales_Pseudonocardineae_Pseudonocardiaceae_Actinosynnema_mirum_DSM_43827
MIQQESRLRVADNTGAKEILCIRVLGGSGRRYAGIGDIIVATVKQAIPGA
GVKKGDVVKAVVVRTVKEKRRPDGSYIRFDENAAVLIKNDNEPRGTRIFG
PVGRELRDKKFMKIISLAPEVL
>Bacteria_Actinobacteria_Actinobacteria_Actinobacteridae_Actinomycetales_Pseudonocardineae_Pseudonocardiaceae_Saccharothrix_espanaensis_DSM_44229
MIQQESRLRVADNTGAKEILCIRVLGGSGRRYAGIGDIIVATVKQAIPGA
NVKKGDVVKAVIVRTVKEKRRPDGSYIRFDENAAVLIKNDNEPRGTRIFG
PVGRELRDKKFMKIISLAPEVL
>Bacteria_Actinobacteria_Actinobacteria_Actinobacteridae_Actinomycetales_Pseudonocardineae_Pseudonocardiaceae_Actinokineospora_inagensis_DSM_44258
VIQQESRLRVADNTGAKEILCIRVLGGSGRRYAGIGDIIVATVKDAIPGA
GVKKGDVVKAVIVRTVKERRRPDGSYIRFDENAAVLIKAEGEPRGTRIFG
PVGRELRDKKFMKIISLAPEVL
>Bacteria_Actinobacteria_Actinobacteria_Actinobacteridae_Actinomycetales_Pseudonocardineae_Pseudonocardiaceae_Kutzneria_albida_DSM_43870
MIQQESRLRVADNTGAKEILCIRVLGGSSRRYAGIGDIIVATVKDAIPGA
GVKKGDVVKAVIVRTVKERRRPDGSYIRFDENAAVLIKADNEPRGTRIFG
PVGRELRDKRFMKIISLAPEVL
>Bacteria_Actinobacteria_Actinobacteria_Actinobacteridae_Actinomycetales_Actinopolysporineae_Actinopolysporaceae_Actinopolyspora_mortivallis_HS_1_DSM_44261
MIQQESRLRVADNTGAKEILTIRVLGGSGRRYAGIGDVVVATVKEAIPAA
GVKRGDVVKAVIVRQKKEKRRPDGSYIRFDENAAVLIKQGGDPRGTRIFG
PVGRELREKKFMKIISLAPEVL
>Bacteria_Actinobacteria_Actinobacteria_Actinobacteridae_Actinomycetales_Pseudonocardineae_Pseudonocardiaceae_Saccharopolyspora_erythraea_NRRL_2338
MIQQESRLRVADNSGAKEILTIRVLGGSGRRYAGIGDIIVATVKDAIPGA
NVKKGEVVKAVIVRQKKEKRRADGSYIRFDENAAVLIKPSGEPRGTRIFG
PVGRELRDKKYMKIISLAPEVL
>Bacteria_Actinobacteria_Actinobacteria_Actinobacteridae_Actinomycetales_Pseudonocardineae_Pseudonocardiaceae_Sciscionella_marina_DSM_45152
VIQQESRLRVADNTGAKEILTIRVLGGSGRRYAGIGDIIVATVKDAIPGA
NVKKGDVVKAVIVRTVKEKRRPDGSYIRFDENAAVLIRNDKEPRGTRIFG
PVGRELRDKRFMRIISLAPEVL
>Bacteria_Actinobacteria_Actinobacteria_Actinobacteridae_Actinomycetales_Pseudonocardineae_Pseudonocardiaceae_Amycolatopsis_mediterranei_RB
MIQQESRLRVADNTGAKEILCIRVLGGSGRRYAGIGDIIVATVKDAIPAA
GVKKGDVVKAVIVRTVKERRRPDGSYIRFDENAAVLIKNDNEPRGTRIFG
PVGRELRDRKFMKIISLAPEVL
>Bacteria_Actinobacteria_Actinobacteria_Actinobacteridae_Actinomycetales_Pseudonocardineae_Pseudonocardiaceae_Thermocrispum_agreste_DSM_44070
MIQQESRLRVADNTGAKEILTIRVLGGSGRRYASIGDIIVATVKDAIPGA
NVKKGDVVRAVVVRTKKEKRRPDGSYIRFDENAAVLIRNNDNEPRGTRIF
GPVGRELRDRKFMKIISLAPEVL
>Bacteria_Actinobacteria_Actinobacteria_Actinobacteridae_Actinomycetales_Pseudonocardineae_Pseudonocardiaceae_Saccharomonospora_viridis_DSM_43017
MIQQESRLRVADNTGAKEILTIRVLGGSGRRYAGIGDIIVATVKDAIPGA
NVKRGDIVRAVIVRTAKEKRRPDGSYIRFDENAAVLIKNDNEPRGTRIFG
PVGRELRDRKFMKIISLAPEVL
>Bacteria_Actinobacteria_Actinobacteria_Actinobacteridae_Actinomycetales_Pseudonocardineae_Pseudonocardiaceae_Prauserella_rugosa_DSM_43194
VIQQESRLRVADNTGAKEILTIRVLGGSGRRYAGIGDIIVATVKDAIPGA
NVKRGDVVKAVIVRTVKEKRRADGSYIRFDENAAVLIKNDNEPRGTRIFG
PVGRELRDQKFMKIISLAPEVL
>Bacteria_Actinobacteria_Actinobacteria_Actinobacteridae_Actinomycetales_Frankineae_Sporichthyaceae_Sporichthya_polymorpha_DSM_43042
MIQQESRLRVADNTGAKELLCIRVLGGSGRRYAGIGDIIVATVKDAIPGG
GVKKGEVVKAVIVRTTKERRRGDGSYIRFDENAAVIIKDGGDPRGTRIFG
PVGRELRDKRFMRIISLAPEVL
>Bacteria_Actinobacteria_Actinobacteria_Actinobacteridae_Actinomycetales_Catenulisporineae_Catenulisporaceae_Catenulispora_acidiphila_DSM_44928
MIQQESRLRVADNTGAKEILCIRVLGGSSRRYAGIGDVIVATVKDALPGA
GVKKGDVVKAVIVRTVKERRRPDGSYIRFDENAAVLIKDGGDPRGTRIFG
PVGRELREKRYMRIVSLAPEVL
>Bacteria_Actinobacteria_Actinobacteria_Actinobacteridae_Actinomycetales_Catenulisporineae_Actinospicaceae_Actinospica_robiniae_DSM_44927
MIQQESRLRVADNTGAKEILCIRVLGGSSRRYAGIGDVIVATVKDALPGA
GVKKGDVVKAVVVRTVKERRRPDGSYIRFDENAAVLIKDGGDPRGTRIFG
PVGRELRDKRYMRIISLAPEVL
>Bacteria_Actinobacteria_Actinobacteria_Actinobacteridae_Actinomycetales_Streptomycineae_Streptomycetaceae_Streptomycetaceae_bacterium_MP113_05
VIQQESRLRVADNTGAKEILTIRVLGGSGRRYAGIGDVIVATVKDAIPGA
NVKKGDIVKAVIVRTVKERRRPDGSYIRFDENAAVILKGDGDPRGTRIFG
PVGRELREKKFMRIVSLAPEVL
>Bacteria_Actinobacteria_Actinobacteria_Actinobacteridae_Actinomycetales_Streptomycineae_Streptomycetaceae_Streptomyces_coelicolor_A32
VIQQESRLRVADNTGAKEILTIRVLGGSGRRYAGIGDVIVATVKDAIPGG
NVKKGDVVKAVIVRTVKERRRPDGSYIRFDENAAVILKNDGDPRGTRIFG
PVGRELREKKFMKIISLAPEVL
>Bacteria_Actinobacteria_Actinobacteria_Actinobacteridae_Actinomycetales_Streptomycineae_Streptomycetaceae_Kitasatospora_setae_KM_6054_NBRC_14216
MIQQESRLRVADNTGAKEILCIRVLGGSGRRYAGIGDVIVATVKDAIPGG
SVKKGDVVKCVVVRTVKERRRPDGSYIRFDENAAVVLKNADGDPRGTRIF
GPVGRELRDKKFMKIISLAPEVL
>Bacteria_Actinobacteria_Actinobacteria_Actinobacteridae_Actinomycetales_Streptomycineae_Streptomycetaceae_Streptacidiphilus_oryzae_TH49
VIQQESRLRVADNTGAKEILCIRVLGGSGRRYAGIGDTIVATVKDAIPGG
NVKKGDVVKAVVVRTVKERRRPDGSYIRFDENAAVILKNDGDPRGTRIFG
PVGRELREKKFMKIISLAPEVL
>Bacteria_Actinobacteria_Actinobacteria_Actinobacteridae_Actinomycetales_Pseudonocardineae_Pseudonocardiaceae_Jiangella_gansuensis_YIM_002_DSM_44835
MIQQESRLRVADNTGAKELLCIRVLGGSGRRYAGIGDVIVATVKDAIPGG
NVKKGDVVKAVVVRTVKERRRPDGSYIRFDENAAVIIRDGGDPRGTRIFG
PVGRELREKRFMRIISLAPEVL
>Bacteria_Actinobacteria_Actinobacteria_Actinobacteridae_Actinomycetales_Propionibacterineae_Nocardioidaceae_Actinopolymorpha_alba_DSM_45243
VIQQESRLKVADNTGAKEILCIRVLGGSGRRYAGIGDVIVATVKDAIPGG
NVKKGEVVKAVVVRTVKERRRPDGSYIRFDENAAVLLKNDGEPRGTRIFG
PVGRELREKRYMRIISLAPEVL
>Bacteria_Actinobacteria_Actinobacteria_Actinobacteridae_Actinomycetales_Propionibacterineae_Nocardioidaceae_Aeromicrobium_marinum_DSM_15272
MIQQESRLKVADNTGAKEILCIRVLGGSGRRYAGIGDTIVATVKDAIPGG
NVKKGEVVKAVVVRTVKERRRPDGSYIKFDENAAVILKADGDPRGTRIFG
PVGRELRDKKFMRIISLAPEVL
>Bacteria_Actinobacteria_Actinobacteria_Actinobacteridae_Actinomycetales_Propionibacterineae_Nocardioidaceae_Marmoricola_sp._URHB0036
MIQQESRLKVADNTGAKQILCIRVLGGSGRRYAGIGDVIVATVKDAIPGG
NVKKGDVVKAVIVRTVKERRRADGSYIRFDENAAVILKADGEPRGTRIFG
PVGRELREKRFMKIISLAPEVL
>Bacteria_Actinobacteria_Actinobacteria_Actinobacteridae_Actinomycetales_Propionibacterineae_Nocardioidaceae_Nocardioides_sp._JS614
MIQQESRLKVADNTGAKEILCIRVLGGSGRRYAGIGDVIVATVKDAIPGG
NVKKGDVVKAVVVRTVKERRRPDGSYIRFDENAAVILKNDGEPRGTRIFG
PVGRELREKKFMKIISLAPEVL
>Bacteria_Actinobacteria_Actinobacteria_Actinobacteridae_Actinomycetales_Propionibacterineae_Nocardioidaceae_Kribbella_flavida_DSM_17836
MIQQESRLKVADNTGAKEILCIRVLGGSGRRYAGVGDTIVATVKDAIPGG
GVKKGDVVKAVVVRTVKERRRPDGSYIRFDENAAVILKADGEPRGTRIFG
PVGRELREKRFMKIISLAPEVL
>Bacteria_Actinobacteria_Actinobacteria_Actinobacteridae_Actinomycetales_Propionibacterineae_Propionibacteriaceae_Microlunatus_phosphovorus_NM_1
MIQQESRLKVADNTGAKEILCIRVLGGSGRRYAGIGDVIVATVKDAIPGG
NVKKGDVVKAVVVRTVKERRRADGSYIKFDENAAVILKNDGEPRGTRIFG
PVGRELREKRFMRIISLAPEVI
>Bacteria_Actinobacteria_Actinobacteria_Actinobacteridae_Actinomycetales_Propionibacterineae_Nocardioidaceae_Propionicicella_superfundia_DSM_22317
MIQQETRLRVADNTGAKELLCIRVLGGSKRRYAYLGDTIVATVKDAIPGG
NVKKGEVVKAVVVRTRKEHRRADGSYIKFDENAAVILKGDGEPRGTRIFG
PVGRELREKRFMRIISLAPEVI
>Bacteria_Actinobacteria_Actinobacteria_Actinobacteridae_Actinomycetales_Propionibacterineae_Propionibacteriaceae_Aestuariimicrobium_kwangyangense_DSM_21549
MIQQESRLKVADNTGAKELLCIRVLGGSKRRYAGLGDTIVCSVKDAIPGG
NVKKGDVVKAVIVRTVKESRRVDGSYIKFDENAAVILKNDGEPRGTRIFG
PVARELREKKFMRIVSLAPEVI
>Bacteria_Actinobacteria_Actinobacteria_Actinobacteridae_Actinomycetales_Propionibacterineae_Propionibacteriaceae_Propionimicrobium_lymphophilum_DSM_4903
MIQQESRLKVADNTGAKEILCIRVLGGSGRRYAGLGDTIVATVKDAIPGG
NVKEGEVVRAVIVRAAKETRRKDGSYIRFDENAAVIVQTNGEPRGTRIFG
PVARELRDKRYMRIVSLAPEVI
>Bacteria_Actinobacteria_Actinobacteria_Actinobacteridae_Actinomycetales_Propionibacterineae_Propionibacteriaceae_Propionibacterium_acnes_KPA171202
MIQQETRLKVADNTGAKELLCIRVLGGSKRRYAYLGDTIVCTVKDAIPGG
NVKKGEVVKAVVVRTVKSHRRPDGSYIKFDENAAVLLKGDGEPRGTRIFG
PIARELREKKFMRIVSLAPEVI
>CG1_02_FULL_Propionibacterium_60_36
MIQQETRLKVADNTGAKELLCIRVLGGSKRRYAYLGDTIVCTVKDAIPGG
NVKKGEVVKAVVVRTVKSHRRPDGSYIKFDENAAVLLKGDGEPRGTRIFG
PIARELREKKFMRIVSLAPEVI*
>Bacteria_Actinobacteria_Actinobacteria_Actinobacteridae_Actinomycetales_Kineosporiineae_Kineosporiaceae_Kineococcus_radiotolerans_SRS30216
MIQQESRLKVADNTGAKEILCIRVLGGSGRRYAGIGDVIVATVKDAIPGG
NVKKGDVVKAVIVRTKKERRRADGSYIRFDENAAVILRADGDPRGTRIFG
PVGRELREKKFMRIISLAPEVL
>Bacteria_Actinobacteria_Actinobacteria_Actinobacteridae_Actinomycetales_Micrococcineae_Dermacoccaceae_Demetria_terragena_DSM_11295
MIQQESRVRVADNTGAKEILCIRVLGGSGRRYAGIGDTIVATVKDAIPGG
NVKKGDVVKAVIVRTRKERRRPDGSYIKFDENAAVILKTDGDPRGTRIFG
PVGRELRDKKFMKIISLAPEVL
>Bacteria_Actinobacteria_Actinobacteria_Actinobacteridae_Actinomycetales_Micrococcineae_Dermacoccaceae_Dermacoccus_nishinomiyaensis_M25
MIQQESRLRVADNTGAKEILCIRVLGGSGRRYAGIGDTIVATVKDAIPGG
NVKKGDVVKAVIVRTKKERRRADGSYIRFDENAAVILKGDGDPRGTRIFG
PVGRELRDKKFMKIISLAPEVL
>Bacteria_Actinobacteria_Actinobacteria_Actinobacteridae_Actinomycetales_Micrococcineae_Dermacoccaceae_Kytococcus_sedentarius_DSM_20547
MIQQESRLRVADNTGAKEILCIRVLGGSGRRYAGIGDTIVASVKDAIPGG
NVKKGDVVKAVIVRTTKERRRPDGSYIRFDENAAVILKADGEPRGTRIFG
PVGRELRDNQFMRIVSLAPEVI
>Bacteria_Actinobacteria_Actinobacteria_Actinobacteridae_Actinomycetales_Micrococcineae_Intrasporangiaceae_Ornithinimicrobium_pekingense_DSM_21552
MIQQESRLRVADNTGAKEILCIRVLGGSGRRYAGIGDTIVATVKDAIPGG
NVKKGDVVKAVIVRTRKERRRPDGSYIRFDENAAVILKNDGDPRGTRIFG
PVGRELRDKKFMKIVSLAPEVI
>Bacteria_Actinobacteria_Actinobacteria_Actinobacteridae_Actinomycetales_Micrococcineae_Intrasporangiaceae_Serinicoccus_marinus_MCCC_1A05965
VIQQESRLRVADNTGAKELLCIRVLGGSGRRYAGIGDTIVATVKDAIPGG
NVKKGDVVKAVIVRTRKERRRPDGSYIRFDENAAVILKNDGDPRGTRIFG
PVGRELRDKRFMRIVSLAPEVI
>Bacteria_Actinobacteria_Actinobacteria_Actinobacteridae_Actinomycetales_Micrococcineae_Dermatophilaceae_Austwickia_chelonae_NBRC_105200
MIQQESRLRVADNTGAKEILCIRVLGGSGRRYAGVGDVIVATVKDAIPGG
NVKKGDVVKAVIVRTKKERRRPDGSYIKFDENAAVILKNDGDPRGTRIFG
PVGRELREKKFMKIISLAPEVL
>Bacteria_Actinobacteria_Actinobacteria_Actinobacteridae_Actinomycetales_Micrococcineae_Dermatophilaceae_Dermatophilus_congolensis_DSM_44180
MIQQESRLRVADNTGAKEILCIRVLGGSGRRYAGIGDIIVASVKDAIPGG
NVKKGDVVKAVIVRTKKERRRIDGSYIKFDENAAVILKNDGEPRGTRIFG
PVGRELREKKFMKIISLAPEVL
>Bacteria_Actinobacteria_Actinobacteria_Actinobacteridae_Actinomycetales_Micrococcineae_Dermatophilaceae_Kineosphaera_limosa_NBRC_100340
MIQQESRLRVADNTGAKEILCIRVLGGSGRRYAGIGDVIVATVKDAIPGG
NVKKGDVVKAVIVRTKKERRRGDGSYIKFDENAAVILKGDGDPRGTRIFG
PVGRELREKKFMKIISLAPEVL
>Bacteria_Actinobacteria_Actinobacteria_Actinobacteridae_Actinomycetales_Micrococcineae_Dermatophilaceae_Mobilicoccus_pelagius_NBRC_104925
MIQQESRLRVADNTGAKEILCIRVLGGSGRRYAGIGDVIVGAVKDAIPGG
NVKKGDVVKAVIVRTKKERRRPDGSYIRFDENAAVILKNDGDPRGTRIFG
PVGRELRDKKFMKIISLAPEVL
>Bacteria_Actinobacteria_Actinobacteria_Actinobacteridae_Actinomycetales_Micrococcineae_Intrasporangiaceae_Arsenicicoccus_bolidensis_DSM_15745
VIQQESRLRVADNTGAKEILCIRVLGGSGRRYAGIGDVIVATVKDAIPGG
NVKKGDVVKAVIVRTTKERRRIDGSYIKFDENAAVILKNDGDPRGTRIFG
PVGRELRDKKFMKIISLAPEVL
>Bacteria_Actinobacteria_Actinobacteria_Actinobacteridae_Actinomycetales_Micrococcineae_Intrasporangiaceae_Intrasporangium_calvum_DSM_43043
MIQQESRLRVADNTGAKELLCIRVLGGSGRRYAGIGDTIVATVKDAIPGG
NVKKGDVVKAVIVRTVKERRRSDGSYIKFDENAAVILKADGDPRGTRIFG
PVGRELREKKFMKIISLAPEVL
>Bacteria_Actinobacteria_Actinobacteria_Actinobacteridae_Actinomycetales_Micrococcineae_Intrasporangiaceae_Janibacter_sp._HTCC2649
VIQQESRVRVADNTGAKEILCIRVLGGSGRRYAGIGDTIVATVKDAIPGG
NVKKGDVVKAVIVRTKKERRRPDGSYIKFDENAAVLLKTDGDPRGTRIFG
PVGRELRDKKFMKIISLAPEVL
>Bacteria_Actinobacteria_Actinobacteria_Actinobacteridae_Actinomycetales_Micrococcineae_Intrasporangiaceae_Tetrasphaera_elongata_DSM_14184
VIQQESRLRVADNTGAKEILCIRVLGGSGRRYAGIGDTIVATVKDAIPGG
NVKKGDVVKAVIVRTVKERRRADGSYIKFDENAAVILKNDGDPRGTRIFG
PVGRELREKKFMKIISLAPEVL
>Bacteria_Actinobacteria_Actinobacteria_Actinobacteridae_Actinomycetales_Micrococcineae_Dermabacteraceae_Dermabacter_sp._HFH0086
MIQQESRLKVADNTGAKEILCIRVLGGSGRRYAGIGDTIVATVKDAIPGG
NVKKGDVVKAVVVRTTKERRRADGSYIRFDENAAVILKNDGEPRGTRIFG
PVGRELRDRRFMKIISLAPEVL
>Bacteria_Actinobacteria_Actinobacteria_Actinobacteridae_Actinomycetales_Micrococcineae_Dermabacteraceae_Brachybacterium_faecium_DSM_4810
MIQQESRLKVADNTGAKEILCIRVLGGSGRRYASIGDTIVATVKDAIPGG
NVKKGDIVKAVVVRSSKEVRRVDGSYIRFDENAAVILKTDGEPRGTRIFG
PVGRELRDKRFMKIVSLAPEVV
>Bacteria_Actinobacteria_Actinobacteria_Actinobacteridae_Actinomycetales_Micrococcineae_Bogoriellaceae_Georgenia_sp._SUBG003
MIQQESRLKVADNTGAKEILCIRVLGGSGRRYAGIGDTIVATVKDAIPGG
NVKKGDVVKAVVVRTTKERRRPDGSYIKFDENAAVILKADGDPRGTRIFG
PVGRELRDKKFMRIISLAPEVL
>Bacteria_Actinobacteria_Actinobacteria_Actinobacteridae_Actinomycetales_Micrococcineae_unclassified_Micrococcineae_Ruania_albidiflava_DSM_18029
MIQQESRLKVADNTGAKEILCVRVLGGSGRRYAGIGDTIVATVKDAIPGG
NVKKGELVKAVVVRTRKERRRSDGSYIRFDENAAVILRNDGEPRGTRIFG
PVGRELRDKRFMRIVSLAPEVL
>Bacteria_Actinobacteria_Actinobacteria_Actinobacteridae_Actinomycetales_Micrococcineae_Beutenbergiaceae_Beutenbergia_cavernae_DSM_12333
MIQQESRLKVADNTGAKEILCIRVLGGSGRRYAGIGDVIVATVKDAIPGG
NVKRGDVVKAVVVRTAKERRRPDGSYIRFDENAAVLLKSDGEPRGTRIFG
PVGRELRDKKFMRIVSLAPEVI
>Bacteria_Actinobacteria_Actinobacteria_Actinobacteridae_Actinomycetales_Micrococcineae_Cellulomonadaceae_Cellulomonas_flavigena_DSM_20109
MIQQESRLRVADNTGAKEILCIRVLGGSGRRYAGIGDVIVATVKDAIPGG
NVKKGDVVKAVIVRTRKERRRPDGSYIKFDENAAVILKNDGEPRGTRIFG
PVGRELRDKKFMKIISLAPEVI
>Bacteria_Actinobacteria_Actinobacteria_Actinobacteridae_Actinomycetales_Micrococcineae_Cellulomonadaceae_Actinotalea_ferrariae_CF5_4
MIQQESRLKVADNTGAKQILCIRVLGGSGRRYAGIGDVIVATVKDAIPGG
NVKKGDVVKAVVVRTTKERRRPDGSYIKFDENAAVILKNDGEPRGTRIFG
PVGRELRDKKFMKIISLAPEVL
>Bacteria_Actinobacteria_Actinobacteria_Actinobacteridae_Actinomycetales_Micrococcineae_Jonesiaceae_Jonesia_denitrificans_DSM_20603
MIQQESRLRVADNTGAKEILCIRVLGGSGRRYAGIGDTIVATVKDAIPGG
NVKKGDIVKAVIVRTSKERRRPDGSYIKFDENAAVILKNDGEPRGTRIFG
PVGRELRDKRFMKIISLAPEVL
>Bacteria_Actinobacteria_Actinobacteria_Actinobacteridae_Actinomycetales_Micrococcineae_Sanguibacteraceae_Sanguibacter_keddieii_DSM_10542
MIQQESRLRVADNTGAKEILCIRVLGGSGRRYAGIGDTIVATVKDAIPGG
NVKKGDVVKAVIVRTAKERRRPDGSYIKFDENAAVILKADGEPRGTRIFG
PVGRELRDKKFMKIISLAMEVL
>Bacteria_Actinobacteria_Actinobacteria_Actinobacteridae_Actinomycetales_Micrococcineae_Cellulomonadaceae_Paraoerskovia_marina_DSM_21750
MIQQESRLRVADNTGAKEILCIRVLGGSGRRYAGIGDTIVATVKDAIPGG
NVKKGDVVKAVIVRTVKERRRPDGSYIKFDENAAVILKNEGEPRGTRIFG
PVGRELRDKKFMKIISLAPEVL
>Bacteria_Actinobacteria_Actinobacteria_Actinobacteridae_Actinomycetales_Micrococcineae_Promicromonosporaceae_Cellulosimicrobium_cellulans_J36_ICCI
MIQQESRLRVADNTGAKEILCIRVLGGSGRRYAGIGDVIVATVKDAIPGG
NVKKGDVVKAVVVRTAKERRRPDGSYIKFDENAAVILKNDGEPRGTRIFG
PVGRELRDKRFMKIISLAPEVL
>Bacteria_Actinobacteria_Actinobacteria_Actinobacteridae_Actinomycetales_Micrococcineae_Promicromonosporaceae_Isoptericola_variabilis_225
MIQQESRLRVADNTGAKEILCIRVLGGSGRRYAGIGDTIVATVKDAIPGG
NVKKGDVVKAVVVRTAKERRRPDGSYIKFDENAAVILKNDGEPRGTRIFG
PVGRELRDKRFMKIISLAPEVL
>Bacteria_Actinobacteria_Actinobacteria_Actinobacteridae_Actinomycetales_Micrococcineae_Promicromonosporaceae_Promicromonospora_kroppenstedtii_RS16_DSM_19349
MIQQESRLRVADNTGAKEILCIRVLGGSGRRYAGIGDTIVATVKDAIPGG
NVKKGDVIKAVVVRTAKERRRPDGSYIKFDENAAVILKNDGEPRGTRIFG
PVGRELRDKRFMKIISLAPEVL
>Bacteria_Actinobacteria_Actinobacteria_Actinobacteridae_Actinomycetales_Micrococcineae_Promicromonosporaceae_Xylanimonas_cellulosilytica_DSM_15894
MIQQESRLRVADNTGAKEILCIRVLGGSGRRYAGIGDVIVATVKDAIPGG
NVKKGDVVKAVIVRTAKERRRPDGSYIKFDENAAVILKNDGEPRGTRIFG
PVGRELRDKKFMKIISLAPEVL
>Bacteria_Actinobacteria_Actinobacteria_Actinobacteridae_Bifidobacteriales_Bifidobacteriaceae_Alloscardovia_omnicolens_DSM_21503
MIQQESRLHVADNTGAKEILAIRVLGGSKRRYAGIGDVIVASVKDAIPGG
SVKKGDVVKAVVVRTVKERRRADGSYIKFDENAAVILGNGREPKGTRIFG
PVGRELRDKRFMKIVSLAPEVI
>Bacteria_Actinobacteria_Actinobacteria_Actinobacteridae_Bifidobacteriales_Bifidobacteriaceae_Bifidobacterium_animalis_animalis_ATCC_25527
MIQQETRLHVADNTGAKELLAIRVLGGSKRRYAGIGDVIVASVKDAIPGG
SVKKGDVVKAVVVRTVKERRRADGSYIKFDENAAVILGSGREPKGTRIFG
PVGRELRDKRFMRIVSLAPEVI
>Bacteria_Actinobacteria_Actinobacteria_Actinobacteridae_Bifidobacteriales_Bifidobacteriaceae_Parascardovia_denticolens_DSM_10105_Contig1484
MIQPESRLHVADNTGAKEILAIRVLGGSKRRYAGIGDIIVASIKDAIPGG
SVKKGDVVKAVVVRTVKEHRRKDGSYIKFDENAAVILGSGREPKGTRIFG
PVGRELRDKRFMKIVSLAPEVI
>Bacteria_Actinobacteria_Actinobacteria_Actinobacteridae_Actinomycetales_Actinomycineae_Actinomycetaceae_Actinobaculum_schaalii_CCUG_27420
MIQQETRLSVADNTGAKELLCIRVLGGSGRRYAGIGDTIVATVKDAIPGG
NVKKGDVVKAVVVRAVKETRRKDGSYIKFDENAAVLLKNDGEPRGTRIFG
PVGRELRDAKFMRIISLAPEVI
>Bacteria_Actinobacteria_Actinobacteria_Actinobacteridae_Actinomycetales_Actinomycineae_Actinomycetaceae_Arcanobacterium_haemolyticum_DSM_20595
MIQQESRLKIADNTGAKEILCIRVLGGSGKRYAGIGDTIVATVKDAIPGG
NVKKGDVVKAVVVRAKKSTRRADGSYIRFDENAAVILKNENEPRGTRIFG
PVARELRDKKFMRIVSLAPEVI
>Bacteria_Actinobacteria_Actinobacteria_Actinobacteridae_Actinomycetales_Actinomycineae_Actinomycetaceae_Trueperella_pyogenes_TP6375
MIQQETRLKIADNTGAKEILCIHVLGGSGRRYAGIGDVIVAAVKDAIPGG
NVKKGDVVKAVVVRTKKSTRRADGSYIKFDENAAVILKNDTEPRGTRIFG
PVARELRDKQFMRIVSLAPEVI
>Bacteria_Actinobacteria_Actinobacteria_Actinobacteridae_Actinomycetales_Actinomycineae_Actinomycetaceae_Varibaculum_cambriense_DSM_15806
MIQQESRLKVADNTGAKELLCIRVLGGSGRRFAGIGDTIVATVKDAIPGG
NVKKGEIVKAVIVRTRKERRRQDGSYIRFDENAAVILQPSGEPRGTRIFG
PIGRELRDKKFMRIISLAPEVL
>Bacteria_Actinobacteria_Actinobacteria_Actinobacteridae_Actinomycetales_Actinomycineae_Actinomycetaceae_MobiluncusFalcivibrio_group_Mobiluncus_curtisii_ATCC_43063
MIQQESRLKVADNTGAKEILCIRVMGGSKRRYAGIGDTIVATVKDAIPGG
NVKKGEVVKAVVVRTKKETRRKDGSYIRFDENAAVILKNDEEPRGTRIFG
PVGRELREKKFMRIISLAPEVI
>Bacteria_Actinobacteria_Actinobacteria_Actinobacteridae_Actinomycetales_Actinomycineae_Actinomycetaceae_Actinomyces_naeslundii_Howell_279_ATCC_12104
MIQQESRLKVADNTGAKEILCIRVLGGSGRRYAGIGDTIVATVKDAIPGG
NVKKGEVVKAVVVRARKERRRPDGSYIRFDENAAVILKNDGEPRGTRIFG
PVGRELREKKFMRIVSLAPEVI
>Bacteria_Actinobacteria_Actinobacteria_Actinobacteridae_Actinomycetales_Micrococcineae_Brevibacteriaceae_Brevibacterium_linens_BL2
VIQQESRLKVADNTGAKQILAIRILGGSGRRYASIGDTIVATVKDAIPGG
NVKKGDVVKAVIVRTAKERRRPDGSYIKFDENAAVILKTDGEPRGTRIFG
PVGRELRDKKFMKIVSLAPEVL
>Bacteria_Actinobacteria_Actinobacteria_Actinobacteridae_Actinomycetales_Micrococcineae_Micrococcaceae_Arthrobacter_phenanthrenivorans_Sphe3
MIQQESRLKVADNTGAKEILTIRVLGGSGRRYAGIGDVIVATVKDAIPGG
NVKKGDVVKAVIVRTKKERRRADGSYIKFDENAAVILKGDGDPRGTRIFG
PVGRELRDKKFMKIVSLAPEVL
>Bacteria_Actinobacteria_Actinobacteria_Actinobacteridae_Actinomycetales_Micrococcineae_Micrococcaceae_Acaricomes_phytoseiuli_DSM_14247
VIQQESRLKVADNTGAKEILTIRVLGGSGRRYAGIGDVIVATVKDAIPGG
NVKKGDVVKAVIVRTKKERRRADGSYIKFDENAAVILKNDGDPRGTRIFG
PVGRELRDKKFMKIISLAPEVL
>Bacteria_Actinobacteria_Actinobacteria_Actinobacteridae_Actinomycetales_Micrococcineae_Micrococcaceae_Renibacterium_salmoninarum_ATCC_33209
MIQQESRLKVADNTGAKEILAIRVLGGSGRRYAGIGDVIVATVKDAIPGG
NVKKGDVVKAVIVRTKKERRRADGSYIKFDENAAVILKNDGDPRGTRIFG
PVGRELRDKKFMKIISLAPEVL
>Bacteria_Actinobacteria_Actinobacteria_Actinobacteridae_Actinomycetales_Micrococcineae_Micrococcaceae_Kocuria_rhizophila_DC2201
MIQQESRLRVADNTGAKEILTIRVLGGSGRRYAGIGDVIVATVKDAIPGG
NVKKGDVVKAVVVRTKKQRRRPDGSYIRFDENAAVILKNDGDPRGTRIFG
PVGRELRDKKFMKIVSLAPEVL
>Bacteria_Actinobacteria_Actinobacteria_Micrococcales_Micrococcaceae_Rothia_dentocariosa_ATCC_17931
MFRKAGSRLKASRNRRDDRRNMIQQESRLKVADNTGAKEILTIRVLGGSS
RRYAGIGDIIVATVKDAIPGGTVKKGDVVKAVVVRTKKATRRADGSYIKF
DENSAVILKNTDGDPRGTRIFGPVGRELRDKKFMKIVSLAPEVL
>Bacteria_Actinobacteria_Actinobacteria_Actinobacteridae_Actinomycetales_Micrococcineae_Micrococcaceae_Nesterenkonia_alba_DSM_19423
VIQQESRLKIADNTGAKEILVIRVLGGSGRRYAGIGDTFVATVKDAIPGG
NVKKGDVVKGVLVRSKKKTRRSDGSYISFDENAAVILKGDTPEPRGTRIF
GPVGRELRDKRFMKIVSLAPEVL
>Bacteria_Actinobacteria_Actinobacteria_Actinobacteridae_Actinomycetales_Micrococcineae_Yaniellaceae_Yaniella_halotolerans_DSM_15476
MIQQESRLKVADNTGAKEILTIRVLGGSGRRYASIGDVIVATVKDAIPGG
AVKKGDVVKAVVVRAKKSVRRPDGSYIKFDENAAVILRQDNEPRGTRIFG
PVARELRDKQFMRIVSLAPEVI
>Bacteria_Actinobacteria_Actinobacteria_Actinobacteridae_Actinomycetales_Micrococcineae_Micrococcaceae_Micrococcus_luteus_NCTC_2665
MIQQESRLKVADNTGAKEILTIRVLGGSGRRYAGIGDTIVATVKDAIPGG
NVKKGDVVKAVVVRTRKQSRRPDGSYIKFDENAAVILKTDGEPRGTRIFG
PVGRELRDKKFMKIVSLAPEVI
>Bacteria_Actinobacteria_Actinobacteria_Actinobacteridae_Actinomycetales_Micrococcineae_Micrococcaceae_Citricoccus_sp._CH26A
VIQQESRLKVADNTGAKEILTIRVLGGSGRRYAGIGDTIVATVKDAIPGG
NVKKGDVVKAVIVRTKKERRRPDGSYIKFDENAAVILKTDGEPRGTRIFG
PVGRELRDKKFMKIVSLAPEVI
>Bacteria_Actinobacteria_marine_actinobacterium_IMCC13023
MLQQESRVKVADNSGAKELLTIRVLGGSTRRYAGIGDTIVASVKDAIPGG
NVKKGEVVRAVIVRTVKETRRADGSYVKFDENAAVIIKADGEPRGTRIFG
PIGRELREKRFMKIISLAPEVV
>Bacteria_Actinobacteria_Actinobacteria_Actinobacteridae_Actinomycetales_Micrococcineae_Microbacteriaceae_Curtobacterium_sp._9128
MIQQESRLKVADNTGAKEILTIRVLGGSGRRYAGLGDVIVATVKDAIPGG
NVKKGDVVKAVIVRTKKETRRNDGSYIKFDENAAVILKADGDPRGTRIFG
PVGRELRDKKFMKIISLAPEVL
>Bacteria_Actinobacteria_Actinobacteria_Actinobacteridae_Actinomycetales_Micrococcineae_Microbacteriaceae_Curtobacterium_flaccumfaciens_UCD_AKU
VIQQESRLKVADNTGAKEILTIRVLGGSGRRYAGLGDVIVATVKDAIPGG
NVKKGDVVKAVIVRTKKETRRQDGSYIKFDENAAVILKADGDPRGTRIFG
PVGRELRDKKFMKIISLAPEVL
>Bacteria_Actinobacteria_Actinobacteria_Micrococcales_Microbacteriaceae_Zimmermannella_faecalis_ATCC_13722
MIQQESRLRVADNTGAKELLTIRVLGGSGRRYAGLGDVIVATVKDAIPGG
NVKKGDVVKAVVVRTKKPTRRVDGSYIKFDENAAVILKNDGEPRGTRIFG
PIGRELRDKRFMKIISLAPEVL
>Bacteria_Actinobacteria_Actinobacteria_Actinobacteridae_Actinomycetales_Micrococcineae_Microbacteriaceae_Gulosibacter_molinativorax_DSM_13485
MLQQESRLRVADNSGAKELLTIRVLGGSGRRYAGLGDTIVATVKDAIPGG
NVKKGDVVKAVVVRTKKPTRRVDGSYIKFDENAAVILKADGEPRGTRIFG
PVGRELRDKRFMKIISLAPEVL
>Bacteria_Actinobacteria_Actinobacteria_Actinobacteridae_Actinomycetales_Micrococcineae_Microbacteriaceae_Agrococcus_lahaulensis_DSM_17612
MIQQESRIKVADNTGAKELLTIRVLGGSGRRYAGLGDTIVATVKDAIPGG
NVKKGDVVKAVVVRTVKSTRRADGSYIKFDENAAVILKNDGDPRGTRIFG
PVGRELRDKRFMKIVSLAPEVI
>Bacteria_Actinobacteria_Actinobacteria_Actinobacteridae_Actinomycetales_Micrococcineae_Microbacteriaceae_Leucobacter_chromiiresistens_JG_31
VIQQESRLKVADNSGAKELLTIRVLGGSKRRYAGLGDTIVATVKDAIPGG
NVKKGDVVKAVIVRTRKSTRRVDGSYIAFDENAAVILKADGEPRGTRIFG
PVGRELRDKRFMKIVSLAPEVI
>Bacteria_Actinobacteria_Actinobacteria_Actinobacteridae_Actinomycetales_Micrococcineae_Microbacteriaceae_Microbacterium_paraoxydans_DH1b
VIQQESRLKVADNTGAKELLTIRVLGGSRRRYAGLGDTIVATVKDAIPGG
NVKKGDVVKAVIVRTKKETRRPDGSYIKFDENAAVILKNDGEPRGTRIFG
PVGRELRDKKFMKIVSLAPEVI
>Bacteria_Actinobacteria_Actinobacteria_Actinobacteridae_Actinomycetales_Micrococcineae_Microbacteriaceae_Rathayibacter_toxicus_DSM_7488
MLQQESRVKVADNTGAKELLTIRVLGGSGRRYAGLGDIIVATVKDAIPGG
NVKKGDVVKAVIVRTAKQTRRPDGSYIKFDENAAVILKNDGEPRGTRIFG
PIGRELRDKKFMKIASLASEVI
>Bacteria_Actinobacteria_Actinobacteria_Actinobacteridae_Actinomycetales_Micrococcineae_Microbacteriaceae_Curtobacterium_ginsengisoli_DSM_22003
MIQNESRLKVADNTGAKELLTIRVLGGSNRRYAGLGDVIVATVKDAIPGG
NVKKGDVVKAVVVRTVKETRRADGSYIKFDENAAVILNNNGEPRGTRIFG
PVGRELRDRRFMKIVSLAPEVI
>Bacteria_Actinobacteria_Actinobacteria_Actinobacteridae_Actinomycetales_Micrococcineae_Microbacteriaceae_Humibacter_albus_DSM_18994
MIQQESRLKVADNTGAKELLTIRVLGGSKRKYAGLGDTIVATVKDAIPGG
NVKKGDVVKAVIVRTVKQTRRADGSYIKFDENAAVILKNDGDPRGTRIFG
PVGRELRDKKFMKIISLAPEVI
>Bacteria_Actinobacteria_Actinobacteria_Actinobacteridae_Actinomycetales_Micrococcineae_Microbacteriaceae_Cryobacterium_sp._MLB_32
VLQQESRVRVADNSGAKELLTIRVLGGSGRRYAGLGDVIVATVKDAIPGG
NVKKGDIVKAVIVRTKKETRRSDGSYIKFDENAAVILKADGDPRGTRIFG
PVGRELRDKKFMKIISLAPEVI
>Bacteria_Actinobacteria_Actinobacteria_Actinobacteridae_Actinomycetales_Micrococcineae_Microbacteriaceae_Glaciibacter_superstes_DSM_21135
VLQQESRVKVADNTGAKELLTIRVLGGSGRRYAGLGDVIVATVKDAIPGG
NVKKGDIVKAVIVRTKKQTRRPDGSYIKFDENAAVILKSDGDPRGTRIFG
PVGRELRDKKFMKIISLAPEVI
>Bacteria_Actinobacteria_Actinobacteria_Actinobacteridae_Actinomycetales_Micrococcineae_Microbacteriaceae_Salinibacterium_amurskyense_PAMC_21357
MLQQESRVKVADNTGAKELLTIRVLGGSGRRYAGLGDVIVATVKDAIPGG
NVKKGEVVKAVIVRVIKQTRRSDGSYIKFDENAAVILKSDGGDPRGTRIF
GPVGRELRDKKFMKIISLAPEVL
>Bacteria_Actinobacteria_Actinobacteria_Actinobacteridae_Actinomycetales_Micrococcineae_Microbacteriaceae_Clavibacter_michiganensis_subsp._michiganensis_NCPPB_382
MIQQESRLKIADNTGAKEILTIRVLGGSGRRYAGLGDVIVATVKDAIPGG
NVKKGEVVKAVIVRTKKETRRPDGSYIKFDENAAVILNSNGEPRGTRIFG
PVGRELRDKKFMKIISLAPEVI
>Bacteria_Actinobacteria_Actinobacteria_Actinobacteridae_Actinomycetales_Micrococcineae_Microbacteriaceae_Leifsonia_xyli_xyli_CTCB07
VIQQESRLKVADNTGAKELLTIRVLGGSGRRYAGLGDVIVATVKDAIPGG
NVKKGDVVKAVIVRTRKNTRRTDGSYIKFDENAAVILKNDGDPRGTRIFG
PVGRELRDKKFMKIISLAPEVL
>Bacteria_Actinobacteria_Actinobacteria_Actinobacteridae_Actinomycetales_Micrococcineae_Microbacteriaceae_Agromyces_subbeticus_DSM_16689
VLQQESRVKVADNTGAKVLLTIRVLGGSKRRYAGLGDTIVATVKDAIPGG
NVKKGDVVKAVIVRTVKETRRADGSYIKFDENAAVILKNDGDPRGTRIFG
PVGRELRDKKFMKIISLAPEVI
>Bacteria_Actinobacteria_Actinobacteria_Actinobacteridae_Actinomycetales_Micrococcineae_Microbacteriaceae_Herbiconiux_sp._YR403
MLQQESRLKVADNTGAKELLTIRVLGGSGRRYAGIGDVIVATVKDAIPGG
NVKKGDVVKAVVVRVKKQTRRPDGSYIKFDENAAVILKNDGDPRGTRIFG
PVGRELRDKKFMKIISLAPEVI
>Bacteria_Gemmatiomonas_uncultured_SG8_38_2
MIQQESIVRVTDNSGAKEALCIRVLGGSKRRYARMGDIIVVTIKDALPTS
TVKKGEVTKAVVVRTAREQRRKDGSYIRFDDNAAVLINDQGEPRATRIFG
PVGRELREKRFMKIVSLAPEVV
>Bacteria_Gemmatiomonas_uncultured_SMTZ_52
MIQQESVVRVTDNSGAKEALCIRVLGGSRRRYARMGDVIVVTIKDALPAS
TIKKGEVTKAVVVRTAKEQRRKDGSYIRFDDNAAVLINEQGEPRATRIFG
PVGRELRDKRFMKIVSLAPEVV
>Bacteria_Gemmatimonadetes_Gemmatimonadetes_Gemmatimonadetes_bacterium_SCGC_AAA003_K10
MIQAESILKIADNTGAKRALCIRVLGGSGRRYARVGDVIVVTVKDALPNA
GVKKGEVARAVIVRTAKEMRRKDGSYIRFDENAAVLIDDAGEPRGTRIFG
PVGRELREKRYMKIVSLAPEVL
>Bacteria_Gemmatiomonas_uncultured_SG8_23
MIQQESVLRIADNTGAKAALCIRVLGGSRRRYAGVGDLIVATVKDAIPNA
GIKKGTVVKAVIVRTAKERRRRDGTYIRFDDNAAVIVDDNGEPRGTRIFG
PVGRELREKRYMKIVSLAPEVL
>Bacteria_Gemmatimonadetes_Gemmatimonadetes_Gemmatimonadetes_bacterium_SCGC_AB_629_I08
MIQQESILRITDNTGAKSALCIRVLGGSKRRYAGVGDVIIVTIKDAIPNA
AIKKGEVVEAVVVRTAKETRRKDGSYIRFEDNAAVLINPQGEPRGTRIFG
PVGRELREKKYMKIVSLAPEVL
>Bacteria_Gemmatimonadetes_Gemmatimonadetes_Gemmatimonadetes_bacterium_SCGC_AAA007_O21
MIQQESILRITDNTGAKSALCIRVLGGSKRRYAGVGDVIVATIKDAIPNA
AIKKGEIVEAVVVRTAKETRRKDGSYIRFEDNAAVLINQQGEPRGTRIFG
PVGRELREKKYMKIVSLAPEVL
>Bacteria_Gemmatimonadetes_Gemmatimonadetes_Gemmatimonadetes_bacterium_KBS708
MIQQESMVKVADNSGAKRALVIRVLGGTRRRYAGLGDRVVVAVKDALPNG
TVKKSDVAKAVVVRTVKETRRKDGSYIRFDENAVVIINDNGEPRATRIFG
PVARELREKRYMKIVSLAPEVL
>Bacteria_Gemmatimonadetes_Gemmatimonadetes_Gemmatimonadales_Gemmatimonadaceae_Gemmatimonas_aurantiaca_T_27
MIQQESVVKVADNSGAKRALVIRVLGGTRRRYAGLGDRVIVAVKDALPNG
TVKKSDVAKAVVVRTVKETRRKDGSYIRFDENAVVIINDNGEPKATRIFG
PVARELREKRYMKIVSLAPEVL
>Bacteria_Gemmatimonadetes_Gemmatimonadetes_Gemmatimonadales_Gemmatimonadaceae_Gemmatimonas_sp._AP64
MIQQESVVKVADNSGAKRALVIRVLGGTRRRYAGLGDKVIVAVKDALPNG
TVKKSDVAKAVVVRTVKETRRKDGSYIRFDENAVVIINDNGEPKATRIFG
PVARELREKRYMKIVSLAPEVI
>Bacteria_Gemmatimonadetes_RIFCSPLOWO2_02_FULL_Gemmatimonadetes_71_11
VVQQESILKIADNSGAKRALVIRVLGGSKRRYAGLGDVVIVAIKDALPTG
TVKKGEVARAVVVRTAKETRRKDGSYIRFDENAAVIINEQGEPRATRIFG
PVGRELREKRLMKIVSLAPEVL
>Bacteria_Gemmatimonadetes_GWC2_Gemmatimonadetes_71_10
MVQQESILKIADNSGAKRALVIRVLGGSKRRYAGLGDVVIVAIKDALPTG
AVKKGEVARAVVVRTAKETRRRDGSYIRFDENAAVIINEEGEPRATRIFG
PVGRELREKKFMKIVSLAPEVL
>Bacteria_Gemmatiomonas_uncultured_SG8_28
MVQQESIVRIADNSGARKALVIRVLGGSRRRYAGMGDIVVVTIKDALPTG
QVKKGDVAKAVIVRTAKETRRRDGSYIRFDDNAAVLISDAGEPRATRIFG
PVGRELREKRFMKIVSLAPEVL
>Bacteria_Gemmatiomonas_uncultured_SG8_17
MVQQESILKIADNSGARRALVIRVLGGSRRRYAGLGDIVVVTIKDALPTG
QVKKGDVVKAVIVRTAKETRRKDGSYIRFDENAAVLINEAGEPRATRIFG
PVGRELREKRFMKIVSLAPEVL
>Bacteria_Gemmatimonadetes_RBG_16_Gemmatimonadetes_66_8
VVQQESILKIADNSGARRALVIRVLGGSKRRYAGLGDVVVVAIKDALPTG
QIKKGEVARAVVVRTAKETRRKDGSYIRFDENAAVLITDQGEPRATRIFG
PVGRELREKKFMKIVSLAPEVI
>Bacteria_Gemmatimonadetes_RIFCSPLOWO2_12_FULL_Gemmatimonadetes_68_9
VVQQETILKIADNSGARKALVIRVLGGSRRRYAGLGDVVVVAIKDALPTG
QIKKGEVARAVIVRTAKETRRKDGSYIRFDENAAVLITDQGEPRATRIFG
PVGRELRDKKFMKIVSLAPEVI
>Bacteria_Ignavibacteria_GWA2_Ignavibacteriae_55_25
MIQEETNLVVADNSGAKKVRCIRVLGGHDKRYATVGDLVVVSVKAAIPGA
PVKKGEVSRAVVVRTKKEVGRKDGSFIRFDENAVVLLNQQGEPRGTRIFG
PVARELRERQYMKIVSLAPEVL
>Bacteria_BacteroidetesChlorobi_group_Ignavibacteria_Ignavibacteria_Ignavibacteriales_Ignavibacteriaceae_Ignavibacterium_album_Mat9_16_JCM_16511
MIQEETNLVVADNSGAKRVRCIRVLGGSNRRYASVGDTIVVSVKSAIPNG
AVKKGEVSRAVVVRTKKEVRRKDGTYIRFDENAAVLINNQGEPRGTRIFG
PVARELREKQFTKIVSLAPEVL
>Bacteria_BacteroidetesChlorobi_group_Ignavibacteria_Ignavibacteria_Ignavibacteriales_Ignavibacteriaceae_Melioribacter_roseus_P3M
MIQEETNLVVADNSGAKKIRCIRVLGGSGRRYASVGDIIVVSVKAAIPGG
AVKKGDVSRAVVVRTKKEVRRSDGSYIRFDENAAVLLNNQGEPRGTRIFG
PVARELRDKKFMKIISLAPEVL
>Bacteria_BacteroidetesChlorobi_group_Bacteroidetes_Sphingobacteriia_Sphingobacteriales_Chitinophagaceae_Gracilimonas_tropica_DSM_19535
MVQTQTTLNVADNSGARKLMCIKVLGDSKRRYAKVGDLISASVKTAIPGG
TVKKGDVVKAVIVRTKKEYRRRDGSYIRFDENAAVIINKDQEPVGTRIFG
PVARELREKSFMRIVSLAPEVL
>Bacteria_BacteroidetesChlorobi_group_Bacteroidetes_Sphingobacteriia_Sphingobacteriales_Chitinophagaceae_Balneola_vulgaris_DSM_17893
MVQTQTVLQVADNSGAKKIMCIKVLGDSRRRYAKVGDLISASVKTALPGG
NVKKGDVIKAVIVRTKKEYRRRDGSYIRFDENAAVVINKDQEPVGTRIFG
PVARELREKSFMKIVSLAPEVL
>Bacteria_BacteroidetesChlorobi_group_Bacteroidetes_Cytophagia_Cytophagales_Cytophagaceae_Sporocytophaga_myxococcoides_DSM_11118
MIQQESRLNVADNSGAKEVLVIRVLGGTKKKYASIGDKVVVTVKHALSSS
NLKKGTVSKAVIVRTKKEVRRVDGSYIRFSDNAVVLLNNNDEPRGTRIFG
PVARELREKQFMKIVSLAPEVL
>Bacteria_BacteroidetesChlorobi_group_Bacteroidetes_Cytophagia_Cytophagales_Cytophagaceae_Cytophaga_hutchinsonii_ATCC_33406
MIQQESRLSVADNSGAKEVLVIRVLGGTGKRYASIGDKVVVTVKSAISSS
NMKKGTVSKAVVVRTKKEVKRADGSYIRFSDNAAVLLNNNDEPRGTRIFG
PVARELRDKQFMKIVSLAPEVL
>Bacteria_BacteroidetesChlorobi_group_Bacteroidetes_Sphingobacteriia_Sphingobacteriales_Saprospiraceae_Haliscomenobacter_hydrossis_O_DSM_1100
MIQQESRLKVADNSGAKEVLCIRVLGGSGRRYASVGDKIVVAVKDASPGG
IKKGSVSKAVIVRTKKEIRRKDGSYIRFDDNACVLLNNQDEPRGTRIFGP
VARELREKEFMRIVSLAPEVL
>Bacteria_BacteroidetesChlorobi_group_Bacteroidetes_Sphingobacteriia_Sphingobacteriales_Saprospiraceae_Lewinella_cohaerens_DSM_23179
MIQQESRLRVADNSGAKEVLCIRVLGGSKRRYASVGDMIVVSVKEAAPGG
IKKGAISRAVVVRTKKEIRRRDGSYIRFDDNAVVLLSASEEPRGTRIFGP
VARELRERDYMRIVSLAPEVL
>Bacteria_BacteroidetesChlorobi_group_Bacteroidetes_Sphingobacteriia_Sphingobacteriales_Saprospiraceae_Aureispira_sp._CCB_QB1
MIQQESRLKVADNTGAKEVLCIKVLGGSRRRYASVGDIIVVTVKDAAPGG
LKKGTVSKAVIVRTKKEIRRKDGSYIRFDDNAVVLLSASEEPRGSRIFGP
VARELRERDFMRIVSLAPEVL
>Bacteria_BacteroidetesChlorobi_group_Bacteroidetes_Sphingobacteriia_Sphingobacteriales_Saprospiraceae_Saprospira_grandis_Lewin
MIQAESRLRVADNTGAKEVLCIKVLGGSKRRYASIGDIIVVTVKDAAPGG
QVKKGVVSKAVIVRTKKEIRRQDGSYIRFDDNAVVLLNASEEPRGTRIFG
PVARELRERDFMKIVSLAPEVL
>Bacteria_BacteroidetesChlorobi_group_Bacteroidetes_Sphingobacteriia_Sphingobacteriales_Chitinophagaceae_Chitinophaga_pinensis_DSM_2588
MIQQESRLNVADNSGAKEVLCIRVLGNSGQDYAKVGDKIVVTVKDAIPGG
GVKKGMVTKAVIVRTKNKLRRKDGSYIRFDDNAVVLLNNSDEPRGTRIFG
PVARELRDKGYMKIISLAPEVL
>Bacteria_BacteroidetesChlorobi_group_Bacteroidetes_Sphingobacteriia_Sphingobacteriales_Chitinophagaceae_Segetibacter_koreensis_DSM_18137
MIQQESRLNVADNSGAKEVLCIRVLGNSGQDYARIGDKIVVTVKDAMPAA
GVKKGTVSKAVIVRTKNKLRRKDGSYIRFDDNAVVLLNASDEPRGTRIFG
PVARELRDKGYMKIISLAPEVL
>Bacteria_BacteroidetesChlorobi_group_Bacteroidetes_Sphingobacteriia_Sphingobacteriales_Chitinophagaceae_Niabella_soli_JS13_8_DSM_19437
MIQQESRLNVADNSGAKEVLCIRVLGNSGQRYARIGDKIVVTVKDATPAG
GIKKGTVAKAVIVRTTNKLRRKDGSYIRFDDNAVVILNAADEPRGTRIFG
PVARELRDKGYMRIVSLAPEVL
>Bacteria_BacteroidetesChlorobi_group_Bacteroidetes_Sphingobacteriia_Sphingobacteriales_Chitinophagaceae_Terrimonas_ferruginea_DSM_30193
MIQQESRLNVADNSGAKEVLCIRVLGNSGQRYAKIGDKIVVTVKDALPAG
GIKKGTVAKAVIVRTTNKLRRKDGSYIRFDDNAVVLLNQADEPRGTRIFG
PVARELRDKGYMKIVSLAPEVL
>Bacteria_BacteroidetesChlorobi_group_Bacteroidetes_Sphingobacteriia_Sphingobacteriales_Chitinophagaceae_Niastella_koreensis_GR20_10_DSM_17620
MIQQESRLNVADNSGAKEVLCIRVLGNSGQDYAKIGDKIVVTVKDAIPAG
GIKKGTVTKAVIVRTKNKLRRKDGSYIRFDDNAVVLLNQSDEPRGTRIFG
PVARELRDKGYMKIISLAPEVL
>Sphingobacteriia_bacterium_RIFOXYD2_FULL_35_12
MIQQESRLNVADNSGAKEVLCIKVLGNSGQDYAKIGDKIVVTVKDAIPAG
GVKKGTVSKAVIVRTKNKLRRKDGSYIRFDDNAVVLLNNSDEPRGTRIFG
PVARELRDKGYMKIISLAPEVL*
>Bacteria_BacteroidetesChlorobi_group_Bacteroidetes_Flavobacteriia_Flavobacteriales_Flavobacteriaceae_Galbibacter_sp._ck_I2_15
MVQQESRLKVADNTGAKEVLTIRVLGGTKRRYASVGDKIVVTIKDATPNS
NVKKGQVSTAVVVRTKKEVRRPDGSYIRFDDNACVLLNPTGEMRGTRVFG
PVARELRDKQFMKIVSLAPEVL
>Bacteria_BacteroidetesChlorobi_group_Bacteroidetes_Flavobacteriia_Flavobacteriales_Flavobacteriaceae_Tenacibaculum_ovolyticum_DSM_18103
MLQTESRLRVADNTGAKEVLVIRVLGGTRKRYASVGDKIVVTVKSATPNG
SVKKGQVSRAVVVRTKKEIRRKDGSYIRFDDNACVLLNPTEEMRGTRVFG
PVARELRDKQFMKIVSLAPEVL
>Bacteria_BacteroidetesChlorobi_group_Bacteroidetes_Bacteroidia_Bacteroidales_Rikenellaceae_Rikenella_microfusus_Q_1_DSM_15922
MIQQESRLSVADNSGAKEVLCIRVLGGTGRRYASIGDKIVVSVKSATPSG
DIKKGAVSKAIVVRTKKEIRRPDGSYIRFDDNAVVLLNNAGEMRGTRIFG
PVARELRDANMKIISLAPEVL
>Bacteria_BacteroidetesChlorobi_group_Bacteroidetes_Bacteroidia_Bacteroidales_Rikenellaceae_Alistipes_finegoldii_AHN_2437_DSM_17242
MVQQESRLIVADNSGAKEVLCIRVLGGTKRRYASIGDKIVVAVKSATPSG
DVKKGAVSKAVVVRTTKEIRRANGSYIRFDDNAVVLLNNQGEMRGTRIFG
PVARELRDQYMKIISLAPEVL
>Bacteria_BacteroidetesChlorobi_group_Bacteroidetes_Sphingobacteriia_Sphingobacteriales_Sphingobacteriaceae_Solitalea_canadensis_USAM_9D_DSM_3403
MIQQESRLTVADNSGAKEVLCIRVLGGTGKRYASVGDKIVVSVKHAIPSG
NVKKGTVSKAVVVRTKKEVRRKDGSYIRFDDNAAVLLNNQDEPRGTRIFG
PVARELREKQFMKIVSLAPEVL
>Bacteria_BacteroidetesChlorobi_group_Bacteroidetes_Sphingobacteriia_Sphingobacteriales_Sphingobacteriaceae_Pedobacter_saltans_DSM_12145
MVQQESRLNVADNSGAKEVLVIRVLGGTRKRYASIGDKIVVSVKSALPSG
NIKKGTVSKAVVVRTKKEIRRKDGSYIRFDDNAAVLLNNQNEPRGTRIFG
PVARELREKQFMKIVSLAPEVL
>Bacteria_BacteroidetesChlorobi_group_Bacteroidetes_Sphingobacteriia_Sphingobacteriales_Sphingobacteriaceae_Mucilaginibacter_paludis_TPT56_DSM_18603
MVQQESRLNVADNSGAKEVLVIRVLGGTGKRYASIGDKIVVTVKSAIPSG
NIKKGTVSKAVVVRTKKEIRRKDGSYIRFDDNAAVLLNNQDEPRGTRIFG
PVARELREKQFMKIVSLAPEVL
>Bacteria_BacteroidetesChlorobi_group_Bacteroidetes_Sphingobacteriia_Sphingobacteriales_Sphingobacteriaceae_Arcticibacter_svalbardensis_MN12_7
MVQQESRLNVADNSGAKEVLVIRVLGGTGKRYASLGDKIVVTVKSAIPSG
NVKKGTVTKAVVVRTRKEVRRKDGSYIRFDDNAAVLLNNQDEPRGTRIFG
PVARELREKQFMKIVSLAPEVL
>Bacteria_BacteroidetesChlorobi_group_Bacteroidetes_Sphingobacteriia_Sphingobacteriales_Sphingobacteriaceae_Olivibacter_sitiensis_DSM_17696
MLQQESRLNVADNSGAKEVLVIRVLGGTGKRYASIGDKIVVTVKSAIPSG
NVKKGTVSKAVVVRTKKEIRRKDGSYIRFDDNAAVLLNNQDEPRGTRIFG
PVARELREKQFMKIVSLAPEVL
>Bacteria_BacteroidetesChlorobi_group_Bacteroidetes_Sphingobacteriia_Sphingobacteriales_Sphingobacteriaceae_Pseudosphingobacterium_domesticum_DSM_18733
MVQQESRLTVADNSGAKEVLVIRVLGGTGKRYASLGDKIVVTVKSAIPSG
NIKKGTVSKAVVVRTKKEVRRKDGSYIRFDDNAAVLLNNQDEPRGTRIFG
PVARELREKQFMKIVSLAPEVL
>Bacteria_BacteroidetesChlorobi_group_Bacteroidetes_Sphingobacteriia_Sphingobacteriales_Sphingobacteriaceae_Sphingobacterium_sp._21
MVQQESRLTVADNSGAKEVLVIRVLGGTGKRYASLGDKIVVTVKSAIPSG
NVKKGTVSKAVVVRTKKEVRRKDGSYIRFDDNAAVLLNNQDEPRGTRIFG
PVARELREKQFMKIVSLAPEVL
>Bacteria_Planctomycetes_Planctomycetia_Planctomycetales_Planctomycetaceae_Zavarzinella_formosa_DSM_19928
MIQMYTYVDVADNTGAKECMCIKVLGGSRRRTAGIGDVIVASVKKALPGG
DVKPGEVVKGVVVRTTKALRRDDGTYVKFDHNAIVLIDNEMNPRGTRIFG
AVARELREKFSKILSLAAEVV
>Bacteria_Planctomycetes_Planctomycetia_Planctomycetales_Planctomycetaceae_Isosphaera_pallida_ATCC_43644
MIQMQTRLDVADNTGAKEVMCFKVLGGSASRYKRRVAGLGDVIIASVKKA
SPSGDIKAGEIVRCVVVRVRNSTRRADGSYIKFDRNAVVIIDNDGNPKGT
RIFGAIARELRETNPPFMKIISLAAEVW
>Bacteria_Planctomycetes_Planctomycetia_Planctomycetales_Planctomycetaceae_Singulisphaera_acidiphila_MOB10_DSM_18658
MIQMQTRLDVADNSGAKEVMCFKVLGGSASHYKRRTAGIGDIIIASVKKA
SPGGDVKAGDVVRCVIVRVRNSTRRIDGSYVRFDRNAVVLIDNEKNPRGT
RIFGAIARELRERQFMKIISLASEVV
>Bacteria_Chlamydiae_RIFCSPHIGHO2_12_FULL_Chlamydiae_49_11
MIQEETELDVADNTGAKRVRCIRVLGGTGRRYARVGDVIVCSVKEATPKA
IVKKKSVVKAVVVRTKQRIRRADGSYLKFFDNSCVILDDKLENPRGTRIF
GPIAREIRDRGFMEIVSKAVEVI
>Bacteria_ChlamydiaeVerrucomicrobia_group_Chlamydiae_Chlamydiia_Chlamydiales_Chlamydiaceae_ChlamydiaChlamydophila_group_Chlamydophila_abortus_S263
MIQQESQLKVADNTGAKRVKCFKVLGGSRRRYATVGDVIVCSVRDVEPDS
SVKKGDVVKAVIVRTRRNILRKDGSSLKFDTNSCVIIDEKGNPKGTRIFG
PIAREIRDRGFVKISSLAPEVI
>Bacteria_ChlamydiaeVerrucomicrobia_group_Chlamydiae_Chlamydiia_Chlamydiales_Chlamydiaceae_ChlamydiaChlamydophila_group_Chlamydophila_pneumoniae_AR39
MIQQESQLKVADNTGAKKVKCFKVLGGSRRRYATVGDVIVCSVRDVEPNS
SIKKGDVIKAVIVRTRRHITRKDGSTLKFDTNSCVIIDDKGNPKGTRIFG
PVAREIRDRGFIKISSLAPEVI
>Bacteria_ChlamydiaeVerrucomicrobia_group_Chlamydiae_Chlamydiia_Chlamydiales_Waddliaceae_Waddlia_chondrophila_WSU_86_1044
MIQQESELLVADNTGAKRVKCFKVLGGSKRRYANVGDIIVASVQEAEPNG
SIKKGEVVKAVIVRTKYYIKRPDGTKLKFDTNACVLIDDKKNPKGSRVFG
PVARELRDKNYLKIVSLAPEVI
>Bacteria_ChlamydiaeVerrucomicrobia_group_Chlamydiae_Chlamydiia_Chlamydiales_Parachlamydiaceae_Parachlamydia_acanthamoebae_UV7
MIQQETKLKVADNSGAKRVKCFKVLGGSRRRYASVGDIIVCSVQEVEPGA
SVKKGDVVKAVIVRTTADITREDGTVLRFDTNSCVLIDEKKNPIGTRIFG
PVARELRAEFLKIVSLAPEVI
>Bacteria_ChlamydiaeVerrucomicrobia_group_Chlamydiae_Chlamydiia_Chlamydiales_Parachlamydiaceae_Neochlamydia_sp._S13
MIQQETQLKVADNSGAKRVKCFKVLGGSKRRYAHVGDIIVCSVQEAEPEG
GAKKGDVVKAVIVRTAAPIKRDDGTVLKFDTNACVLIDDKNNPRGTRIFG
PVAREVRDRDFLKIASLAPEVI
>Bacteria_ChlamydiaeVerrucomicrobia_group_Chlamydiae_Chlamydiia_Chlamydiales_Parachlamydiaceae_Candidatus_Protochlamydia_amoebophila_UWE25
MIQQESELEVADNSGAKRVKCFKVLGGSKRRYAHVGDIVVASVQDAHPEG
SVKKGDVVKVVIIRTKSYIKRKDGTKIRFDTNSCVLIDDKKNPKGTRIFG
PVAREVRDRDFLKISSLAPEVI
>Bacteria_Chlamydiae_Chlamydiia_Chlamydiales_RIFCSPLOWO2_02_FULL_Chlamydiae_49_12
MIQQETELEVADNTGAKRVKCFKVLGGSRRRYAHVGDIIVCSVKAAEPKG
AVKKGEVVKAVIVRTKNYIKRSDGSHLRFYDNSCVLLDEKSNPRGTRIFG
PVAREVRECGFVKISSLAPEVI
>Bacteria_Chlamydiae_Chlamydiia_RIFCSPHIGHO2_12_FULL_Chlamydiae_27_8
MIQEETELLVADNTGAKRVRCFRVLGGSKRRYAQIGDIIVCAVKDADPKG
SVKKGEKVKAVIVRTKAKISRKDGSKLKFYDNSCVIIGDKNEPKGTRIFG
SVAGEVRECGFIKICSLAPEVI
>Bacteria_Chlymidae_uncultured_SMTZ_39
MIQEETDLLVADNTGAKIVRVFRVLGSSKKRYAYIGDVVLCSVKKAETKG
MIKKGEKVKAVIVRTKKQIDRKDGSKLKFYDNSCVILDDKNNPRGTRIFG
GVARELREKGFIKICSLAPEVI
>CG10_big_fil_rev_8_21_14_0_10_Chlamydiia_35_9
MLQEESKLEVADNTGAKKVKCFRVLGGSKKRYAKVGDIIVCSVKEADPKA
SVKKGDVVKAVIVRTKNEIKRNDGSTLRFYDNSCVIIDDKKNPRGTRIFG
PIPREIRDKGYIKITSLAPEVI*
>Bacteria_Chlamydiae_Chlamydiia_RIFCSPLOWO2_02_FULL_Chlamydiae_45_22
MIQQETNLEVADNTGAKRVRCFKVLGGSRKRYARVGDIIVCSIKEADPKG
AVKKGDVVKAVVVRTKGFIHRKDGSALRFYDNSCVIIDDKNNPRGTRIFG
SIAREVRDGGFVKISSLAPEVI
>Bacteria_Chlamydiae_Chlamydiia_RIFCSPHIGHO2_12_FULL_Chlamydiae_49_9
MIQQETNLEVADNTGAKKVRCFKVLGGTRKRYASVGDIIVCSVKEADAKG
AVKKGEVVKAVVVRXXXXXXXSCVIIDDKNNPRGTRIFGPIAREVRDGGF
VKISSLAPEVI
>CG10_big_fil_rev_8_21_14_0_10_Chlamydiia_42_34
MIQQETNLDVADNSGAKKVRCFKVLGGSRKRYAGVGDIIVCSVKEADPKG
SVKKGDVVKAVIVRTKSRIRRDDGSLLLFYDNSCVLIDDKNNPRGTRIFG
PVAREVRDGGFIKISSLAPEVI*
>Bacteria_Lentisphaerae_GWF2_Lentisphaerae_57_35
MISMRTNLDVADNTGARRVQCIHVLGQRKSYAHIGDIIKVAVKEAQPVGM
VKKGEVHSALIVRTKQAIHRPDGSVLRFDHNAVVLIDDQKNPRGTRIFGP
VARELREKNFMKIISLAPEVI
>Bacteria_Lentisphaerae_RIFOXYC12_FULL_Lentisphaerae_60_16
MISEQTNVVVADNTGARRACCFRILGHRKRYARIGDIIKVSIKEAQPGGM
VKKGQVCDALVVRTGSCMARPDGSYIRFDNNAVVLVDGTKSPIGSRIFGP
VARELRDMNYMKVISLAPEVL
>Bacteria_Lentisphaerae_RifOxyA12_full_Lentisphaerae_48_11
MITESTYLTVADNTGARIAMCFRVIGQNRHTAYVGDIIRVAIKEAQPTGL
VKKGQVCRAVIVRTSHPIRRSDGTYLRFDDNAAVIVDDSLNPIGSRIFGP
VARELRDKNFMKIISLAPEVV
>Bacteria_Lentisphaerae_RIFOXYB12_FULL_Lentisphaerae_65_16
MIQMQTSLDVADNSGAKRIVAIQALGQRKRYAHVGDIIRASVKEAQPHGV
VRKGEKVLAVVVRTAKDIRRPDGSCLRFDRNAAVIIDDQNNPRGTRIFGP
VARELRDKNFMKIVSLAPEVL
>Bacteria_ChlamydiaeVerrucomicrobia_group_Lentisphaerae_Lentisphaerales_Lentisphaeraceae_Lentisphaera_araneosa_HTCC2155_unfinished_sequence
MIQMQTSLEVADNTGAKRIVAITVLGQRRKYAGVGDIITATVKEASPNGV
VKKGDVIKAVVVRTRKRIRRPDGSYLNFDKNAAVVINANNEPRGTRIFGP
VARELREKKFMKIVSLAPEVL
>Bacteria_Lentisphaerae_GWF2_Lentisphaerae_38_69
MIQMQTSLEVADNSGAKRIVAITVLGQKRKYARIGDIVTASVKEAIPNAP
VKKGDVVKAVIVRTGTKVRRADGSYLRFDKSAAVIIDDQNNPKGTRIFGP
VARELRDKNFMKIISLAPEVL
>Bacteria_Lentisphaerae_GWF2_Lentisphaerae_50_93
MIQMQTRLEVADNSGAKSLMVITVLGQRKKFAHLGDIVTATVKEAIPDGT
VKKAEVVKAVIVRTCNKIRREDGSYLRFDRNAAVIIDDQNNPRGTRIFGP
VARELRDKYMKIISLAPEVI
>Bacteria_Lentisphaerae_GWF2_Lentisphaerae_49_21
MIQMQTKLDVADNSGAKSLMVITVLGQRKRYAHLGDIVTATVKEAITDGT
VKKAEVVRAVIVRTCAKIRREDGSYLRFDRNAAVIIDVDNNPRGTRIFGP
VARELRDKYMKIISLAPEVL
>Bacteria_Lentisphaerae_GWF2_Lentisphaerae_45_14
MLQMQSGMDVADNSGAKRLVAITVLGQSKSYAHIGDVVTATVKEAMPGGT
VKKGQVVKAVIVRTSAKIKREDGSCLAFDKNAAVIIDAQNNPVGTRIFGP
VARELREKNFMKIVSLAPEVL
>Bacteria_ChlamydiaeVerrucomicrobia_group_Lentisphaerae_Lentisphaeria_Victivallales_Victivallaceae_Victivallis_vadensis_ATCC_BAA_548
MIQMQSILEVADNSGAKSLLTMTVLGQGKKIAGIGDIISCAVQEAIPDGS
VKKGQVVKAVIVRTAAKIRRPDGSYLKFDENAAVLIDKDKNPVGTRIFGP
VARELREKDFMKIISLAPEVL
>Bacteria_Lentisphaerae_GWF2_Lentisphaerae_44_16
MIQMQTGLDVADNSGAKRVVAITVLGQGRRYAKIGDIITATVKEAIPDGT
VKKGQVVKAVIVRTASKLRRDDGSFLRFDRNAAVIVDPQNNPIGTRIFGP
VARELREKNFMKIVSLAPEVI
>Bacteria_Lentisphaerae_GWF2_Lentisphaerae_52_8
MIQMQSSLEVADNSGAKRIVTITVLGQRKRYAHIGDIITACVKEAIPDGT
VKKGEVVRAVVVRTAEKIRRADGSYLRFDQNSAVIIDQQNNPRGTRIFGP
VARELRDKNFMKIVSLAPEVL
>Bacteria_Verrucomicrobia_Opitutae_RIFCSPLOWO2_12_FULL_Verrucomicrobia_64_8
MIQLRSILDIADNTGARKAALIQRMGQNTPYAHVGDIVTVHIKESSTDAT
VKKGEVTKAVVVRTRAPIRRSDGSYLRFDSNAIVILGPDGNPRGTRIFGP
VARELRAKNFMKIISLAPEVL
>Bacteria_ChlamydiaeVerrucomicrobia_group_Verrucomicrobia_Opitutae_Opitutales_Opitutaceae_Opitutus_terrae_PB90_1
MIQLRSVLDVADNTGARKAAMISRKGQITATAGVGDIITVHIKQSSTEAT
VKKGEVHKAVVVRTKAPVRRADGSYLRFDSNAVVIIDPTNNPRGTRIFGP
VARELRAKNFMKIISLAPEVL
>Bacteria_ChlamydiaeVerrucomicrobia_group_Verrucomicrobia_Opitutae_Opitutales_Opitutaceae_Opitutaceae_sp._TAV2
MIQLRSILEVADNTGARRASYIRKTGQMTDTAGVGDIITVNIKESSTDAS
VKKGEVVKAVVVRTKAPVRRADGSYLRFDSNAIVIIGADGNPKGTRIFGP
VARELRAKNFMKIISLAPEVL
>Bacteria_ChlamydiaeVerrucomicrobia_group_Verrucomicrobia_Opitutae_Opitutales_Opitutaceae_Opitutaceae_sp._TAV5
MIQLRSLLEVADNTGARRASYIRKKGQMTDTAGVGDIITVNIKESSTDAS
VKKGEVAKAVVVRTKAPIRRSDGSYLRFDSNAIVIIGADGNPKGTRIFGP
VARELRAKNFMKIISLAPEVL
>Bacteria_ChlamydiaeVerrucomicrobia_group_Verrucomicrobia_Opitutae_Puniceicoccales_Puniceicoccaceae_Coraliomargarita_akajimensis_DSM_45221
MIQMNSRVFVADNTGAKSAEMIRRLGQNKKTASVGDVVVCNVKEASTDAS
VKKGEVVKAVVVRTKAPIRRGDGSYLRFDNNAVVIINADGNPKGTRIFGP
VARELRAKYMKIISLAPEVL
>CG1_02_FULL_Verrucomicrobia_43_26
MLQTETVVNVADNTGAKKALIIRILGQRKDTANVGDIVVVAIKEASPDAT
VKKGTVAKGVIVRTKYAIHREDGSYLRFDDNAIVIIDNNKNPKGTRVFGT
IARELRYKGFMKIISLAPEVI*
>Bacteria_Verrucomicrobia_Opitutae_GWF2_Verrucomicrobia_51_19
MLQQESVLLIADNTGAKSLLMIRRIGQRKRTAFVGDIIVGSVQESTPDAS
VKKGTVVRAVIVRTKYPIRRKDGSYLRFDTNACVLLGTGQEPKGTRIFGP
VARELRDKNFMKIVSLAPEVI
>Bacteria_Verrucomicrobia_Verrucomicrobiae_GWF2_Verrucomicrobia_62_7
MLQVRSIVEVADNSGARRASVIGVVGSNKAFAYIGDIISANVKEAAPDGT
VKKCEVVHGVIVRTKHPIKRSDGSYLRFDSNAIVIXXXXXNPRGTRIFGP
VARELREKNFMKIISLAPEVL
>Bacteria_ChlamydiaeVerrucomicrobia_group_Verrucomicrobia_Verrucomicrobiae_Verrucomicrobiales_Verrucomicrobia_subdivision_3_bacterium_Ellin514
MLQIRSILDVADNSGAKRAAAIGVIGRNKRYAIIGDVIKAHIKEASPDGT
VKKGDVVDAVVVRTKQAIRRNDGSYLRFDSNAIVIIDKEHNPRGTRIFGP
VARELRDKKFMKIVSLAPEVI
>Bacteria_ChlamydiaeVerrucomicrobia_group_Verrucomicrobia_unclassified_Verrucomicrobia_Methylacidiphilales_Methylacidiphilaceae_Methylacidiphilum_infernorum_V4
MEVADNSGAKKATMIGVIGRKTLVAKVGDIITASVKDALPNGAVKKGEVV
RAVVVRTKSPIRRSDGSYLKFDKNAIVIIDKESNPKGTRIFGPVARELRE
KNFMKILSLAPEVV
>Bacteria_ChlamydiaeVerrucomicrobia_group_Verrucomicrobia_Spartobacteria_Chthoniobacter_flavus_Ellin428_unfinished_sequence
MLQIRSRLDVADNTGARMAKMIGVIGKKNTPEAHVGDVITAHIREASAGG
TVKKGEVVRAVVVRTRHPIRREDGSYLRFDNNAIVIIDKDLNPRGTRIFG
PVARELREKNFMKIVSLAPEVL
>Bacteria_Verrucomicrobia_Verrucomicrobiae_RIFCSPHIGHO2_12_FULL_Verrucumicrobia_41_10
MIYLRTRLQVADNTGARMATMIGVIGKKTLCAHVGDIITANVKEASTGGT
VKKGEVVRAVIVRTRQPLRRTDGSYLRFDSNAIVIIDKDKNPRGSRIFGP
VARELREKNFMKIVSLAPEVL
>Bacteria_ChlamydiaeVerrucomicrobia_group_Verrucomicrobia_Verrucomicrobiae_Verrucomicrobiales_Verrucomicrobiaceae_Akkermansia_muciniphila_ATCC_BAA_835
MIQMESLVQVADNTGARSAKMIGVIGKRTRQAHIGDIITCHIRESIPTAS
VKKGTVVKAVVVRTAAPIRRDDGSVLRFDGNAVVIIDKDNNPRGTRIFGP
VARELREKKFMKIVSLAPEVL
>Bacteria_ChlamydiaeVerrucomicrobia_group_Verrucomicrobia_Verrucomicrobiae_Verrucomicrobiales_Verrucomicrobiaceae_Rubritalea_marina_DSM_17716
MIQMESSVAIADNTGARSAKMIGVLGTRSKVANVGDIITAHVREAIPTAS
IKKGTVVKAVVVRSAAPIRRKDGSVLRFDNNAIVIIDKDNNPKGTRIFGP
VARELREKQFMKIVSLAPEVL
>Bacteria_ChlamydiaeVerrucomicrobia_group_Verrucomicrobia_Verrucomicrobiae_Verrucomicrobiales_Verrucomicrobiaceae_Rubritalea_marina_DSM_17716_SAORIC_165
MIQMESSFAIADNTGARSAKMIGVLGTRSKVANVGDIITAHVREAIPTST
IKKGAVVKCVIVRTAAPVRRKDGSVLRFDGNAAVIIDKDNNPKGTRIFGP
VARELREKQFMKIVSLAPEVL
>Bacteria_ChlamydiaeVerrucomicrobia_group_Verrucomicrobia_Verrucomicrobiae_Verrucomicrobiales_Verrucomicrobiaceae_Rubritalea_marina_DSM_17716_SAORIC_165
MIQMESSFAIADNTGARSAKMIGVLGTRSKVANVGDIITAHVREAIPTST
IKKGAVVKCVIVRTAAPVRRKDGSVLRFDGNAAVIIDKDNNPKGTRIFGP
VARELREKQFMKIVSLAPEVL
>Bacteria_FibrobacteresAcidobacteria_group_Acidobacteria_Holophagae_Holophagales_Holophagaceae_Geothrix_fermentans_DSM_14018
MIQMGTMLTVADNSGAKKICCILPLGGGVGKIAQLGDVITASVKEAIPGG
TVKKKAVVQAVIVRQRKAYRRKDGSYIRFDENAAVIIKKDGEPVGTRVFG
PVARELRERKYMKIVSLAPEVL
>Bacteria_FibrobacteresAcidobacteria_group_Acidobacteria_Holophagae_Holophagales_Holophagaceae_Holophaga_foetida_TMBS4_DSM_6591
MIQMGSMLTVADNSGAKKICCILPLGGGVGKIAQLGDVITASVKEAIPGG
TVKKKAVVQAVIVRQRKAYRRKDGSYIRFDENAAVIIKKDGEPVGTRVFG
PVARELRERKYMKIVSLAPEVL
>Bacteria_Acidobacteria_RBG_16_Acidobacteria_64_8
MIQMGTILEVADNSGAKKIACIHMRGGSAGSYGHLGDVITASVKEATPDG
TVKKGQVVKAVIVRTVNAERRRDGSYIRFDNNAAVLIDDAKEPIGSRVFG
PVARELRERRFMKIISLAPEVI
>Bacteria_FibrobacteresAcidobacteria_group_Acidobacteria_unclassified_Acidobacteria_Thermoanaerobaculum_aquaticum_MP_01
MIQMRTMLNVADNSGAKKLMAIRHLGGSSVGRYAKLGDIVVCSVKEAAPD
SDIKKGSVVKAVIVRMRRTHRRKDGSYIRFDDNAAVLINNQREPIGTRVF
GPVARELRERRFMKIVSLAPEVL
>Bacteria_Acidobacteria_RBG_13_Acidobacteria_68_16
MIQMRTMLTVADNSGAKKLQAIRQIGGSNAGRYARIGDVXXXXXXXXXXX
XXVKKGTVVRAVIVRTRRSHRRKDGSYIRFDDNAVVLINAQKEPIGTRVF
GPVARELRERRFMKIVSLAPEVL
>Bacteria_Acidobacteria_RBG_16_Acidobacteria_70_10
MIQMRTILQVADNSGARRISCILPLGGATGRYARLGDVITANVKESAPDA
PEAVRKGKVVKAVIVRCRKEHRRRDGTYIRFDENAAVLIKDDGEPVGTRV
FGPVARELRDKKFMKIVSLAPEVL
>Bacteria_Acidobacteria_RIFCSPLOWO2_12_FULL_Acidobacteria_66_10
MIQMRSILDVADNSGARKISVINPIGGSTGRYAYLGDIITANVKEATPEG
QIKKGQVVKAVVVRVRKEQRRKDGSYIRFDRNAAVLINDQGEPIGTRVFG
PVARELRERRFMKIISLAPEVL
>Bacteria_Acidobacteria_RIFCSPLOWO2_02_FULL_Acidobacteria_67_21
MIQMRSILDVADNSGARKIAVINPIGGSAGRYARLGDIVTASVKEATPDG
TVKKGQVVKAVIVRTAKEQRRRDGSYIRFDRNAAVLVNDQHEPIGTRVFG
PVARELRERRFMKIISLAPEVL
>Bacteria_Acidobacteria_RIFCSPLOWO2_02_FULL_Acidobacteria_68_18
MIQMRSILDVADNSGARKIAVINPIGGSAGRYARLGDIVTASVKEATPDG
TVKKGQVVKAVIVRTVKEQRRRDGSYIRFDRNAAVLINDQHEPIGTRVFG
PVARELRERRFMKIISLAPEVL
>Bacteria_Acidobacteria_RIFCSPLOWO2_12_FULL_Acidobacteria_66_21
MIQMRSILDVADNSGARKIACINPIGGSTGRYARLGDIITASVKEATPDS
TVKKGQVVKAVIVRTRKEQRRKDGSYIRFDRNAAVLINDQKEPIGTRVFG
PVARELRDRKFMKIISLAPEVL
>Bacteria_Acidobacteria_RBG_16_Acidobacteria_68_9
MIQMRSILDVADNSGARKIAVINPIGGSTGRYARLGDVVTASVKEAAPES
NVKKGQVVKAVIVRTRKEHRRRDGSYIRFDRNAAVLINDQGEPVGTRVFG
PVARELRERKFMKIVSLAPEVL
>Acidobacteria_bacterium_RBG_16_68_9
MIQMRSILDVADNSGARKIAVINPIGGSTGRYARLGDVVTASVKEAAPES
NVKKGQVVKAVIVRTRKEHRRRDGSYIRFDRNAAVLINDQGEPVGTRVFG
PVARELRERKFMKIVSLAPEVL*
>Bacteria_Acidobacteria_RIFCSPLOWO2_12_FULL_Acidobacteria_65_11
MIQMRSILDVADNSGARKIAVINPIGGSTGRYARLGDIVTASVKEATPES
AVKKGQVVKAVIVRTVKEQRRRDGTYIRFDRNAAVLINDQNEPVGTRVFG
PVARELRERRFMKIISLAPEVL
>Bacteria_Acidobacteria_RIFCSPLOWO2_02_FULL_Acidobacteria_65_29
MIQMRSMLDVADNSGARKIAVINPIGGSTGRYARLGDIVTASVKEATPES
NVKKGQVVKAVIVRTVKEQRRRDGTYIRFDRNAAVLINDEGEPIGTRVFG
PVARELRERRFMKIISLAPEVL
>Bacteria_Acidobacteria_RIFCSPLOWO2_12_FULL_Acidobacteria_67_14b
MIQMRSILDVADNSGARKIAVINPIGGSTGRYARLGDIVTASVKEATPEG
TVKKGQVVKAVIVRTVKEQRRRDGSYIRFDRNAAVIINDNNEPVGTRVFG
PVARELRERRFMKIISLAPEVL
>Acidobacteria_bacterium_RIFCSPLOWO2_12_FULL_67_14b
MIQMRSILDVADNSGARKIAVINPIGGSTGRYARLGDIVTASVKEATPEG
TVKKGQVVKAVIVRTVKEQRRRDGSYIRFDRNAAVIINDNNEPVGTRVFG
PVARELRERRFMKIISLAPEVL*
>Bacteria_Acidobacteria_RIFCSPHIGHO2_01_FULL_Acidobacteria_67_28
MIQMRTRLTVADNSGAKRLSTILPLGGDVGPKAGLGDIVTAAVKEAAPDS
AVKKGSVVKAVIVRTRKEHRRKDGSYIRFDDNAAVLINEAGEPVGTRVFG
PVARELRERKFLKIVSLAPEVW
>Bacteria_Acidobacteria_RIFCSPLOWO2_02_FULL_Acidobacteria_59_13
MIGMRTILEVADNSGARRISCILPLGGGVGSRAGLGDIITANVKEAAPDS
AVKKGSVVKAVIVRTRKECRRRDGTFIRFDQNAAVLINDAGEPVGTRVFG
PVARELREKKFLKIVSLAPEVL
>Bacteria_Acidobacteria_RIFCSPLOWO2_02_FULL_Acidobacteria_60_20
MVRMRTMLEVADNSGARRISCIMPRGGASGLRAGLGDIITAAVKEAAPDS
AIKKGSVVKAVVVRTRKEHRRRDGTYIRFDQNAAVLINDDGEPVGTRVFG
PVARELREKKFLKIVSLAPEVL
>Bacteria_Acidobacteria_RIFCSPLOWO2_12_FULL_Acidobacteria_54_10
MVQMRSWLEVADNSGARRITCILPIGGSVGSRAGLGDIITAAVKEAAPDS
NVKKGSVVKAVVVRTRKEHRRKDGTFIRFDQNAAVLINEDNEPIGTRVFG
PVARELREKKFLKIVSLAPEVW
>Bacteria_Acidobacteria_RIFCSPLOWO2_12_FULL_Acidobacteria_59_11
MIQMRTMLEVADNSGARRISCILPLGGAVGSRAGLGDVITAAVKEAAPDS
NVKKGSVVKAVVVRTRKEHRRRDGTYIRFDQNAAVLIDEAGEPVGTRVFG
PVARELREKKFLKIVSLAPEVW
>Bacteria_Acidobacteria_RIFCSPLOWO2_02_FULL_Acidobacteria_61_28
MVQMRTILEVADNSGARRISCILPLGGSIGSRAGLGDVITANVKEAAPDS
AVKKGSVVKAVVVRTRKEHRRRDGTYIRFDQNAAVLINDDGEPVGTRVFG
PVARELREKKFLKIVSLAPEVL
>Bacteria_Acidobacteria_RIFCSPLOWO2_12_FULL_Acidobacteria_60_22
MVGMRTMLEVADNSGARRISCILPLGGSVGSRAGLGDVITAAVKEAAPDS
AVKKGTVVKAVVVRTRKEHRRRDGTYIRFDQNAAVLINEANEPIGTRVFG
PVARELREKKFLKIVSLAPEVL
>Bacteria_FibrobacteresAcidobacteria_group_Acidobacteria_unclassified_Acidobacteria_Bryobacter_aggregatus_DSM_18758
MIGMRTMLEVADNSGARKLQCILPRGGDKGLTAGLGDIITAAVKEAAPDS
NVKKGKVVRAVIVRMRKEARRKDGTYIRFDSNAAVLVNELGEPVGTRVFG
PVARELRDKRFMKIVSLAPEVV
>Bacteria_FibrobacteresAcidobacteria_group_Acidobacteria_Solibacteres_Solibacterales_Solibacteraceae_Solibacter_usitatus_Ellin6076
MIGMRTILEVADNSGARRLSCILPRGGDLGLRAGLGDVVTAAVKEAAPDS
AIKKGKVVRCVIVRMRKETRRKDGTYIRFDSNAAVLINDVGEPVGTRVFG
PVARELRDKKFMKIVSLAPEVI
>Bacteria_FibrobacteresAcidobacteria_group_Acidobacteria_Acidobacteriia_Acidobacteriales_Acidobacteriaceae_Candidatus_Koribacter_versatilis_Ellin345
MAVQMRTMLEVADNSGARKLQMINPLGGGAGHVAHLGDVVTAAVKEASPD
GTAKKGTVVKAVIVRTHKEHRRKDGTYIRFDTNAAVLINDTGEPVGTRVF
GPVARELREKKFLKIVSLAPEVL
>Bacteria_FibrobacteresAcidobacteria_group_Acidobacteria_Acidobacteriia_Acidobacteriales_Acidobacteriaceae_Acidobacterium_capsulatum_ATCC_51196
MAVQMRTMLEVADNSGARKLQMILPLGGSTGSKAGLGDVVTAAVKEASPD
GQVKKGKVVKAVIVRTRKESRRRDGTYIRFDTNAAVLINDAGEPVGTRVF
GPVARELREKKFLKIVSLAPEVL
>Bacteria_FibrobacteresAcidobacteria_group_Acidobacteria_Acidobacteriia_Acidobacteriales_Acidobacteriaceae_Edaphobacter_aggregans_DSM_19364
MSVQMRTILDVADNSGARKLQVILPLGGGLGKKAGLGDVVTAAVKEASPD
GTVKKGKVVKAVIVRTRKEYRRKDGTYIRFDQNAAVVINDAMEPVGTRVF
GPVARELREKKFLKIVSLAPEVI
>Bacteria_FibrobacteresAcidobacteria_group_Acidobacteria_Acidobacteriia_Acidobacteriales_Acidobacteriaceae_Acidobacterium_sp._MP5ACTX8
MAVQMRTILAVADNSGARKLQVILPLGGGLGKKAGLGDVVTAAVKEASPD
GTVKKGKVVKAVIVRTHKEYRRRDGTYIRFDENAAVVINDAMEPVGTRVF
GPVARELREKKFLKIVSLAPEVI
>Bacteria_FibrobacteresAcidobacteria_group_Acidobacteria_Acidobacteriia_Acidobacteriales_Acidobacteriaceae_Terriglobus_saanensis_SP1PR4
MSVQMRTILDVADNSGARRLQVILPLGGGLGKKAGLGDVVTAAVKEASPD
GTVKKGKVVKAVIVRTRKEYRRRDGTYIRFDQNAAVVINDSGEPVGTRVF
GPVARELRDKKFLKIVSLAPEVI
>Bacteria_Nitrospirae_Nitrospira_Nitrospirales_Nitrospiraceae_Candidatus_Magnetobacterium_sp._MYR_1
VIQVESILDVADNSGAKKVMCIKVLGGYKKRYARLGDIIVVSVKEALPEG
AVKKGSKAKAVVVRTVKETRRDDGTYIRFQQNAVVLINAQGEPVGTRIFG
PVARELRWKEFTKIISLAPEVL
>Bacteria_Nitrospirae_Nitrospira_Nitrospirales_Nitrospiraceae_Thermodesulfovibrio_yellowstonii_DSM_11347
MIQPRSILEVADNSGAKRVQCIRVLGGSNRKYASLGDVIIVSVKEALPDS
NIKKGSVAKAVIVRLRRSVRRNDGSYIRFDQNAVVLVNNQLEPIGTRIFG
PVARELRWKEFTKIVSLAPEVI
>Bacteria_Nitrospirae_GWB2_Nitrospirae_47_37
MIQPRSILEVADNSGAKKVQCIRVLGGSTRRYARLGDIIVVSVKEAIPDG
NVKKGAVAKAVVVRTKKETKRTDGSYIRFDQNAVVIINNQFEPIGTRIFG
PVARELRWKEFMKIISLAPEVL
>Candidatus_Rokubacteria_bacterium_RIFCSPLOWO2_02_FULL_71_18
MIQPRSMLDVADNSGAKKVQCIRVMGGSNKRYASLGDTVMVAVKEAAPDG
TVKKGEVARAVVVRTVKEVRRKDGSYIRFDRNAVVLIKPDENPVGTRIFG
PVARELRERRFTKIISLAPEVI*
>Candidatus_Rokubacteria_bacterium_GWC2_70_16
MIQTRTMLDVADNSGAKKAQCIRVMGGGNKRTASLGDIIIVAVKEAAPDG
TVKKGEVARAVVVRTVKEVGRKDGSYIRFDRNAVVLLKADDNPVGTRIFG
PVARELRDKQFTKIISLAPEVI*
>Candidatus_Rokubacteria_bacterium_RIFCSPLOWO2_02_FULL_68_19
VIQPRTMLEVADNSGAKKVQCIRVMGGSQKKYASLGDTIIVAVKEAAPDG
AVKKGEVARAVVVRTVKEVRRPDGSYIRFDRNAAVLLNPQNNPIGTRIFG
PVARELRDKQFTKIISLAPEVI*
>Candidatus_Rokubacteria_bacterium_RIFCSPHIGHO2_02_FULL_69_13
VIQPRTMLEVADNSGAKKVQCIRVMGGSQKKYASLGDTIIVAVKEAAPDG
AVKKGEVARAVVVRTVKEVRRPDGSYIRFDRNAAVLLNPQNNPIGTRIFG
PVARELRDKQFTKIISLAPEVI*
>Bacteria_CP_Rokubacteria_13_2_20CM_2_Rokubacteria_64_8
MLDVADNSGAKKVQCIRVMGGANKRYASLGDTVIVAVKEAAPDGTVKKGE
VARAVVVRTVKEVRRKDGSYIRFDRNAVVLIKPDENPVGTRIFGPVAREL
RERQFTKIISLAPEVI
>Bacteria_CP_Rokubacteria_13_1_40CM_Rokubacteria_69_27
MIQTRSMLEVADNSGAKKVQCIRVMGGSNKRYASLGDTVIVAVKEATPDG
AVKKGEVARAVVVRTVKEVRRKDGSYIRFDRNAVVLIKPDENPVGTRIFG
PVARELRERQFTKIISLAPEVI
>Bacteria_CP_Rokubacteria_13_1_20CM_4_Rokubacteria_70_14
MLDVADNSGAKRVQCIRVMGGANKRYASLGDTVIVAVKEAAPDGTVKKGE
VARAVVVRTVKEVRRKDGSYIRFDRNAVVLIKPDENPVGTRIFGPVAREL
RERQFTKIISLAPEVI
>Candidatus_Rokubacteria_bacterium_GWA2_73_35
MLDVADNSGAKKVQCIRVMGGGNKRYASLGDTVIVAVKEAAPDGTVKKGE
VARAVVVRTVKEVRRKDGSYIRFDRNAVVLIRPDENPVGTRIFGPVAREL
RERQFTKIISLAPEVI*
>Bacteria_Nitrospinae_RIFCSPLOWO2_12_FULL_Nitrospinae_45_22
MIQPRTILQIADNSGAKKAMCIKVLSGSYKRYGTVGDIISVSIKEALPVG
SVKKGEVRRAVIVRTKKEVRREDGSYIRFDDNAAVLINEQKEPIGTRIFG
PVARELRRKKFMKIVSLSPEVL
>Bacteria_Nitrospinae_RifCSPlowO2_12_Nitrospinae_39_15
VIQLRSILDIADNSGARKAQCIQVLVGSGRRYARIGDVIVVSIKEAAPNS
PINKGDVKKAVVVRTKKELRRDNGTYIKFDGNAAVLINEQMEPIGTRIFG
PVARELRAKKFMKIISLAPEVL
>Bacteria_Nitrospirae_RIFCSPLOWO2_12_FULL_Nitrospinae_47_7
MIQLRTVLDVADNSGAKLVECVKVLGGSTRRYATLGDIIVVSVREVDPNT
PIKKGEVKKAVVVRTRKEVRRSNGTYIKFDNNAAVLVNEAKEPVGTRIFG
PVARELRAKKFMKIISLAPEVL
>CG22_combo_CG10-13_8_21_14_all_Nitrospinae_47_10
MIQLRTVLDVADNSGAKVVQCIKVLGGSRRRYARIGDVIVVAVKEVDPAS
SIKKGEVKKAVVVRTRKEIRRPNGTYIKFDGNAAVLINEAKEPVGTRVFG
PVGRELRAKRYMKILSLAPEVL*
>CG11_big_fil_rev_8_21_14_0_20_Nitrospinae_56_8
MIQLRTEMEVADNSGARTVQCIKVLGGSKRRYATIGDIIVVAVKEAEPNS
NIKKGEVKKAVVVRTRKEIRRSNGSYIKFDTNAAVLINEAKEPIGTRIFG
PVGRELRAKRFMRILSLAPEVL*
>CG11_big_fil_rev_8_21_14_0_20_Nitrospinae_45_15
MIQLRTVLEAADNSGAKVVQCIKVLGGSKRRYARVGDIIVVAVKEAEPHT
PIKKGEVKKAVVVRTRKEIRRSNGTYIKFDSNAAVLINEAKEPIGTRIFG
PVARELRAKRFMKILSLAPEVL*
>Bacteria_Nitrospinae_Nitrospinia_Nitrospinales_Nitrospinaceae_Nitrospina_sp._AB_629_B06
MIQLRTVLDVADNSGAKKVQCIKVLGGSRRRYARIGDLIVVAVRESDPRG
TVKKGEIKKAVVVRTRKEIRRPNGSYIKFDVNSAVLIDDNREPLGTRIFG
PVARELRAKKFMRILSLAPEVL
>Bacteria_Nitrospinae_Nitrospinia_Nitrospinales_Nitrospinaceae_Nitrospina_sp._SCGC_AAA288_L16
MIQFRTVLDVADNSGAKKVQCIKVLGGSRRRYARIGDVIVVTVRETDPRS
TVKKGEVQKAVVVRTRKEIRRPNGTYIKFDVNSAVLINDNREPLGTRIFG
PVARELRAKKFMRILSLAPEVL
>Bacteria_Nitrospinae_Nitrospinia_Nitrospinales_Nitrospinaceae_Nitrospina_sp._AB_629_B18
MIQLRTVLDVADNSGAKKVQCIKVLGGSRRRYARIGDIIVVAVRETDPRS
TVKKGEVKKAVVVRTRKEIRRPNGTYIKFDVNSAVLINDNREPLGTRIFG
PVARELRAKKFMRILSLAPEVL
>Deltaproteobacteria_bacterium_RIFOXYA12_FULL_61_11
MIQTQTILQAADNSGAKKLFCIRVMGGSRRKYATLGDVIIVSVKEAIPHS
KVKKGEVKRAVIVRCKRNIRRADGSYIRFDDNSAVIISDDNEPVGTRIFG
PVARELRAKKYMKIVSLAPEVL*
>CG_4_9_14_3_um_filter_150_Deltaproteobacteria_63_12
MIQMQSMLSVADNSGAKKVQCIKVIGGSQRRYAGIGDIIVVSIKEAIPNS
KVKKGDVHRAVIVRTAKEIRRADGSYIRFDGNAAVLVDGQSAPIGTRIFG
PVARELRAKNFMRIISLAPEVL*
>Anaeromyxobacter_sp._RBG_16_69_14
MIQQQTMLDVADNSGAKRVQCIKVLGGSRRRYASIGDVIVVSVKEAIPQA
KVKKGEVARAVIVRTAREVRRPDGSYIRFDGNSAVLINKDLEPIGTRIFG
PVARELRARKFMKIISLAPEVL*
>Bacteria_Proteobacteria_deltaepsilon_subdivisions_Deltaproteobacteria_Myxococcales_Cystobacterineae_Myxococcaceae_Anaeromyxobacter_dehalogenans_2CP_C
MIQQQTMLDVADNSGAKRVMCIKVLGGTRRKYASIGDVIVVSIKEAIPQA
KVKKGEVARAVIVRTAREVKRPDGSYIRFDGNSAVLINKDLEPIGTRIFG
PVARELRARKFMKIISLAPEVL
>Bacteria_Proteobacteria_deltaepsilon_subdivisions_Deltaproteobacteria_Myxococcales_Cystobacterineae_Cystobacteraceae_Cystobacter_violaceus_Cb_vi76
MIQMTSVLDVADNSGAKKVFCIKVLGGSKRKYASIGDVIVVSVREALPNS
KVKKGDVAKAVIVRTAREVGRPDGSYIKFDGNSAVLINKDMEPIGTRIFG
PVARELRARKFMKIISLAPEVL
>Bacteria_Proteobacteria_deltaepsilon_subdivisions_Deltaproteobacteria_Myxococcales_Cystobacterineae_Cystobacteraceae_Stigmatella_aurantiaca_DW43_1
MIQMTSVLDVADNSGAKKVFCIKVLGGSKRKYASIGDVIVVSIREALPNS
KVKKGDVAKAVIVRTKHEVGRPDGSYIKFDGNSAVLINKDLEPIGTRIFG
PVARELRARKFMKIISLAPEVL
>Bacteria_Proteobacteria_deltaepsilon_subdivisions_Deltaproteobacteria_Myxococcales_Cystobacterineae_Myxococcaceae_Myxococcus_xanthus_DK_1622
MIQMTSVLDVADNSGAKKVFCIKVLGGSKRKYASIGDVIVVSVREALPNS
KVKKGDVAKAVIVRTKREVGRPDGSYIKFDGNSAVLINKDMEPIGTRIFG
PVARELRARKFMKIISLAPEVL
>Bacteria_Proteobacteria_deltaepsilon_subdivisions_Deltaproteobacteria_Myxococcales_Cystobacterineae_Myxococcaceae_Corallococcus_coralloides_DSM_2259
MIQMQSVLDVADNSGAKKVFCIKVLGGSKRKYASIGDVIVVSIREALPNS
KVKKGDVAKAVIVRTRREVGRADGSYIKFDGNSAVLINKDLEPIGTRIFG
PVARELRARKFMKIISLAPEVL
>Deltaproteobacteria_bacterium_RBG_16_71_12
MIQTQSVLDVADNSGARRVMCIKVLGGSKRRYASIGDVIVCCVKECAPTS
KVKKGEVVRCVVVRTAKEIARPDGSYIRFDANGAVLINKDNEPIGTRIFG
PVARELRAKKFMKIVSLAPEVL*
>Deltaproteobacteria_bacterium_RIFOXYA12_FULL_58_15
MIQMQSILDVADNSGAKKIMCVKVLGGSRRRYATVGDVVIVSIREAIPNA
KVKKGDVARAVIVRTAKEIRRSDGSYIRFDNNSAVLVSAQNEPVGTRIFG
PVARELRSKRFMKIVSLAPEVL*
>Bacteria_Proteobacteria_deltaepsilon_subdivisions_Deltaproteobacteria_Myxococcales_Sorangiineae_Polyangiaceae_Sorangium_cellulosum_So0157_2
MIQVSTHLEVADNSGARIVKCIKVLGGSRRKYAALGDVIVVSIKEALPGT
KVKKGDTARAVVVRTAREYLRSDGSYIKFDGNSAVLINKEKEPIGTRIFG
PVARELRAKKFMKIISLAPEVL
>Bacteria_Proteobacteria_deltaepsilon_subdivisions_Deltaproteobacteria_Myxococcales_Sorangiineae_Polyangiaceae_Chondromyces_apiculatus_DSM_436
MIQVSTHLEVADNSGARVVKCIKVLGGSRRKYAALGDVIVVSIKEAMPGT
KVKKGDTARAVVVRTAREYQRSDGSYIKFDANSAVLINKEKEPIGTRIFG
PVARELRAKKFMKIISLAPEVL
>Bacteria_Proteobacteria_deltaepsilon_subdivisions_Deltaproteobacteria_Myxococcales_Nannocystineae_Kofleriaceae_Haliangium_ochraceum_DSM_14365
MIQTSSVLDVADNSGAKKLYCIKVLGGSRRRYASVGDIVVASVREAIPGS
KVKKGDVARAVIVRTAKEIARPDGSFIRFDGNSAVLINKENEPIGTRIFG
PVARELRAKRFMKIVSLAPEVL
>Bacteria_Proteobacteria_deltaepsilon_subdivisions_Deltaproteobacteria_Myxococcales_Nannocystineae_Nannocystaceae_Nannocystis_exedens_ATCC_25963
MIQVQSVLDVADNSGARKLFCIKVLGGSKRRYATIGDVIVVSVRDALPNS
KVKKGSVMKAVIVRTRRGVRRLDGSVIRFDTNSAVLIDAQKQPIGTRIFG
PVARELRQKNYLKIISLAPEVL
>Bacteria_Proteobacteria_deltaepsilon_subdivisions_Deltaproteobacteria_Myxococcales_Sorangiineae_Sandaracinaceae_Sandaracinus_amylolyticus_DSM_53668
MIQVESVIDVADNSGARKLRCIKVLGGSKRRYAGIGDVIVVSVRESLPNS
KIKKGQVMKAVIVRTKKGMRRHDGSLIRFDTNSAVLIGADRNPIGTRIFG
PVARELRWKRFLRIVSLAPEVL
>Bacteria_Proteobacteria_deltaepsilon_subdivisions_Deltaproteobacteria_Myxococcales_Nannocystineae_Nannocystaceae_Plesiocystis_pacifica_SIR_1_unfinished_sequence
MIQVESVLDVADNSGARKLRCIKVLGGSKRRYASIGDVIVVSVRESLPNS
KIKKGQVMKAVIVRTKQGVRRHDGSLIRFDTNSAVLINNDRQPIGTRIFG
PVARELRWKRFLRIVSLAPEVL
>Deltaproteobacteria_bacterium_RIFCSPLOWO2_02_FULL_46_8
MIQMRTILDVADNSGAKRLMCIKVLGGTKRRYAYLGDVIVVSVKEALPDA
KVKKGDVKKAVIVRVRKETRRPDGTYIKFDENSAVLINEQGEPIGTRIFG
PVARELRAKKFMKIVSLAPEVL*
>Deltaproteobacteria_bacterium_RIFCSPHIGHO2_02_FULL_44_53
MIQMRTVLDVADNSGARRVMCIKVLGGTKRRYAGLGDVIVVSIREALPDA
KVKKGDVKRAVIVRVKKETRRVDGTYIKFDENSAVLINEQGEPIGTRIFG
PVARELRAKKFMKIISLAPEVL*
>CG07_land_8_20_14_0_80_Deltaproteobacteria_38_7
MIQQQTELNVADNSGAKLIMCIKVLGGTRRRYATIGDIIVVSIKEASPGS
KVKKGDVKKAVIVRTKKEIKRADGSAIRFDGNSAVLINDAGEPLGTRIFG
PVARELRAKKFTKIISLAPEVL*
>Deltaproteobacteria_bacterium_RIFCSPHIGHO2_02_FULL_44_16
MIQQESVLEIADNSGAKRVMCIRPLGGSGRRYASVGDIIVVAVKEAIPHA
KVKKGDVKRAVIVRTKHPLRRSDGSLIRFDENSAVLINEQGEPLGTRIFG
PVARELRGKKFMRIISLAPEVL*
>CG11_big_fil_rev_8_21_14_0_20_Deltaproteobacteria_42_23
MIQQESVLQVADNSGAKRVLCIKVLGGSRRRYASVGDIIVVAVKDALPRA
KVKKGDVKKAVVVRTKKAIRRPDGSSIRFDENSAVLINDQGEPVGTRIFG
PVARELRGKRFMRVISLAPEVL*
>CG10_big_fil_rev_8_21_14_0_10_Bdellovibrionales_45_34
MIQMQTRLKVADNSGAKEVMCVKVLGGSKRRYASIGDIIIVSVKDALPNS
KVKKGDVAKAVVVRSIQKVRRPDGSYIRFDDNSAVLIKGDKEPIGTRIFG
PVARELRAKQFIKIVSLAPEVI*
>Bacteria_Bdellovibrio_Bdellovibrionales_RBG_16_Bdellovibrionales_40_8
MIQMQTRLKVADNSGAKEVQCLKVLGGSKRRYASIGDIIIVSIKEAMPNA
KVKKGEVAKAVIVRTRQKLRRPDGSYLRFDYNSAVLINAALEPIGTRIFG
PVARELRAKKFIKIVSLAPEVL
>Bdellovibrionales_bacterium_RIFCSPHIGHO2_02_FULL_40_15
MIQMQSRLNVADNSGAKEVMCVKVLGGSKRRFASIGDIIVVSIKDAIPNA
KVKKGDVAKAVIVRTIHKLRRADGSYIRFDDNSAVLINAAKEPIGTRIFG
PVARELRAKQFVKIVSLAPEVL*
>Bacteria_Proteobacteria_deltaepsilon_subdivisions_Deltaproteobacteria_Bdellovibrionales_Bdellovibrionaceae_Bdellovibrio_bacteriovorus_HD100
MIQMQTRLNVADNSGAKEVMCVKVLGGSKRRVASIGDVIVVSIKEALPNA
KVKKGDVAKAVVVRTVAKLRRPDGSYIRFDDNSAVLINASKEPIGTRIFG
PVARELRAKSFVKIVSLAPEVL
>CG10_big_fil_rev_8_21_14_0_10_Bdellovibrio_47_8
MIQMQSRLNVADNSGAKEVMCIKVLGGSKKRYAQIGDVIIVSIKEALPTA
KVKKGDVAKAVVVRTVHKLRRTDGSYIRFDDNAAVLINAAKEPIGTRIFG
PVARELRGKQFVKIVSLAPEVL*
>Bacteria_Bdellovibrio_Bdellovibrionales_Bacteroivoracaceae_RIFOXYD1_FULL_Bdellovibrionales_53_11
MIQMQTRLDVADNSGAKCVMCVKVLGGSKRRYASVGDIIVVTVKDAIPNA
KVKKGDILKAVIVRTRKEINRNDGTYIRFDTNSAVLINAQNEPIGTRIFG
PVARELRARAFMKIISLAPEVL
>Bdellovibrionales_bacterium_RIFOXYD1_FULL_44_7
MIQMRTRLDVADNSGAKSVMCIKVLGGSKRRYASVGDVIVVTVKDAVPNS
KVKKGDVLKAVIVRTKKELNRMDGTYIRFDNNSAVLINAQNEPIGTRIFG
PVARELRARAFTKIIXXXXXVL*
>Bacteria_Bdellovibrio_Bdellovibrionales_Bdellovibrionaceae_GWA1_Bdellovibrionales_52_35
MIQMRTRLDVADNSGAKSVMCIKVLGGTRRKYASVGDVIVITVKDAIPNA
KVKKGEILKAVIVRTKKEINRNDGTYIRFDANSAVLINAQNEPIGTRIFG
PVARELRARAFTKIISLAPEVL
>Bdellovibrionales_bacterium_GWB1_55_8
MIQMQSRLDVADNSGARSVMCIKVLGGSRRRYASLGDVIVVTVKEAVPNA
KVKKGDILKAVIVRTKKEVNRNDGTYVRFDTNSAVLINAQNEPIGTRIFG
PVARELRARAFTKIISLAPEVL*
>Bdellovibrionales_bacterium_RIFOXYD1_FULL_55_31
MIQMRTRLDVADNSGAKSVMCIKVLGGTRRKYATIGDVIVVTIKDAVPNA
KVKKGEIVKAVIVRTKKEVNRHDGTYIRFDTNSAVLINAQNEPIGTRIFG
PVARELRARAFTKIISLAPEVL*
>Bacteria_Bdellovibrio_Bdellovibrionales_Bacteroivoracaceae_RIFOXYA1_FULL_Bacteriovorax_38_20
MIQMETKLEVADNSGAKLVQCIKVLGGSKRRTAGIGDIIVVAIKQAIPGG
KIKKGEVKKAVIVRTAFPIRREDGTYIKFDDNSVVILQNETDPIGTRIFG
PVARELRAKNFTKICSLAAEVL
>Bacteria_Bdellovibrio_Bdellovibrionales_Bacteroivoracaceae_GWA2_Bdellovibrionales_49_15
MIQMQTNLEVADNSGARTATCIKVLGGSKRVSASIGDIIVVAIQQVQAGG
KIKKGEVKKGVIVRTTFPIRREDGSYITFDSNGVVLLGADNEPLGTRIFG
PVARELRAKNFTKICSLAPEVL
>Bdellovibrionales_bacterium_RIFOXYC1_FULL_39_130
MIQMQTKMEVADNSGAKEVRCIKVLGGSKRMTATLGDIIVVSVQDALPGG
KMKKGEVKKAVIVRTKYPIRREDGTYINFDNNSVVILGAGNEPVGTRIFG
PVARELRNKNFTKICSLAPEVL*
>CG22_combo_CG10-13_8_21_14_all_Bdellovibrionales_38_13
MIQMQSRLDVADNSGAKEVKCIKVLGGSKRMSAGLGDIVVVAVQQALPGG
KIKKGDVKKAVIVRTVYPIRREDGSYIRFDQNSVVILNPNNEPVGTRIFG
PVARELRNMNFTKICSLAPEVL*
>Bacteria_Proteobacteria_deltaepsilon_subdivisions_Deltaproteobacteria_Bdellovibrionales_Bacteriovoracaceae_Bacteriovorax_marinus_SJ
MIQMQSKLLVADNSGAKEVKCVKVLGGSKRMSAGLGDIIVVAVQQTLPGG
KIKKGDVKKAVIVRTAYPLRREDGSYIQFDNNSVVILNNNNEPVGTRIFG
PVARELRGKNFTKICSLAPEVL
>CG22_combo_CG10-13_8_21_14_all_Bdellovibrio_39_27
MIQMQTILEVADNSGAKEVKCIKVLGGSKRVSAGIGDIIVVAVQQAIASS
KIKKGEVKKAVIVRTAKELRREDGSYIKFDNNSVVILNNNNEPVGTRIFG
PVARELRTRNFGKICSLAPEVL*
>Bacteria_Proteobacteria_deltaepsilon_subdivisions_Deltaproteobacteria_Desulfobacterales_Desulfobacteraceae_Desulforegula_conservatrix_Mb1Pa_DSM_13527
MIQTETRLTVADNSGAKEVYCIKVLGGTKRRYATVGDIIVVSVKEALPNS
KVKKGDVAKAVVVRTKHSVSRPDGSVIRFDDNSAVLINANREPIGTRIFG
PVARELRAKRFTKIVSLAPEVL
>Bacteria_Proteobacteria_deltaepsilon_subdivisions_Deltaproteobacteria_Desulfobacterales_Desulfobacteraceae_Desulfobotulus_alkaliphilus_ASO4_4
MIQAESRLTVADNSGAKEVYCIKVLGGSKRRYAGIGDVIVVSVKEAIPNS
KVKKGDVQKAVIVRTSKEIARPDGSKIRFDDNSAVLINNNREPIGTRIFG
PVARELRAKRFMKIVSLAPEVL
>Bacteria_Proteobacteria_deltaepsilon_subdivisions_Deltaproteobacteria_Desulfarculales_Desulfarculaceae_Desulfarculus_baarsii_DSM_2075
MIQPETNLQSADNSGAKRLYCIKVLGGSKRRYASLGDVIVVSVKEALPNS
KVKKGDVMKAVVVRTAKEVRRADGSAIKFDDNSAVLINNAGEPIGTRIFG
PVARELRARRYMKIVSLAPEVL
>Bacteria_Proteobacteria_deltaepsilon_subdivisions_Deltaproteobacteria_Desulfobacterales_Desulfobulbaceae_Desulfurivibrio_alkaliphilus_AHT2
MIQTQTVLNVADNSGAKKVMCIRVLGGTGRRYAGIGDVVVVSVKEAIPNA
KVKKGDVVKAVVVRTSKEIRRQDDTTVRFDENSAVLVNNAGDPVGTRIFG
PVARELRPKGFMKIVSLAPEVL
>Bacteria_Proteobacteria_deltaepsilon_subdivisions_Deltaproteobacteria_Desulfobacterales_Desulfobulbaceae_Desulfocapsa_sulfexigens_DSM_10523
MIQSESVLNVADNSGAKKLLCIRVLGGTRKRYASIGDVIVGTVKEAMPNA
KVKKGDVVKAVIVRTVKEMKRMDDTWVKFDENAAVILSGTGDPVGTRIFG
PVARELRNQGFMKIVSLAPEVL
>Bacteria_Proteobacteria_deltaepsilon_subdivisions_Deltaproteobacteria_Desulfobacterales_Desulfobulbaceae_Desulfotalea_psychrophila_LSv54
MIQTETVLNVADNSGAKKVLCIRVLGGSRKRYASIGDVIVVTVKEAIPHA
KVKKGDVMKAVVVRTAKENRRPDDTWVKFDENAAVMLGASGEPVGTRIFG
PVARELRNQGFMKIISLAPEVL
>Desulfobacterales_bacterium_GWB2_56_26
MIQTETVLNVADNSGAKKVLCIRVLGGTGKRYATIGDVIVVTVKEAIPNA
KVKKGDVMKAVIVRTKREMKRMDDTWVKFDDNAAVMLASSGEPVGTRIFG
PVARELRNQGFMKIISLAPEAL*
>Bacteria_Proteobacteria_deltaepsilon_subdivisions_Deltaproteobacteria_Desulfovibrionales_Desulfohalobiaceae_Desulfohalobium_retbaense_DSM_5692
MIQVQTNLDVADNSGAKKVSCIKVLGGSKRRYAGVGDLIVVSVKDAMPHS
RVKKGEVRKAVIVRTKKEINRPDGTFIRFDTNSAVLLNNNLEPVGTRIFG
PVARELRGRNYMKIVSLAPEVL
>Bacteria_Proteobacteria_deltaepsilon_subdivisions_Deltaproteobacteria_Desulfovibrionales_Desulfohalobiaceae_Desulfovermiculus_halophilus_DSM_18834
MIQVESKLDVADNSGAKKVHCIKVLGGSKRRYASIGDLIVVSVKEAMPHS
KVKKGDVYRAVVVRTKKEIGRPNGSYISFDTNSAVLLNNNMDPIGTRIFG
PVARELRQRNFMKIVSLAPEVL
>Bacteria_Proteobacteria_deltaepsilon_subdivisions_Deltaproteobacteria_Desulfovibrionales_Desulfovibrionaceae_Lawsonia_intracellularis_PHEMN1_00
MIQVESTLQVADNSGAKKVACIKVLGGSKRRYATVGDIIVVSVKEAIPHS
KVKKGEVLQAVIVRTKKEVRRMDGSYIKFDSNAAVLLSKQGEPVGTRIFG
PVARELRARNFMKIISLAPEVL
>Bacteria_Proteobacteria_deltaepsilon_subdivisions_Deltaproteobacteria_Desulfovibrionales_Desulfovibrionaceae_Bilophila_wadsworthia_3_1_6
MIQVESTLQVADNSGAKKVACIKVLGGSHRRYATVGDIIMVAVKEAIPHS
KVKKGDVMQAVIVRTAKEVRRVDGSYIKFDSNAAVLLSKQGEPVGTRIFG
PVARELRAKNFMKIVSLAPEVL
>Bacteria_Thermodesulfobacteria_Thermodesulfobacteria_Thermodesulfobacteriales_Thermodesulfobacteriaceae_Thermodesulfatator_atlanticus_DSM_21156
MIQQQSYLNVADNSGAKRIMCIRVLGGSGRRYARIGDVIIASVKEALPNS
KVKAGDVVRAVVVRTKKEQPRPDGTLIRFDENAAVLINQWGEPIGTRIFG
PVGRELRSKKFMKIISLAPEVL
>Bacteria_Thermodesulfobacteria_Thermodesulfobacteria_Thermodesulfobacteriales_Thermodesulfobacteriaceae_Thermodesulfatator_indicus_CIR29812_DSM_15286
MIQQQSYLNVADNSGAKKIMCIRVLGGAGRRYARIGDVIIASVKEALPNS
KVKAGDVVRAVVVRTKKEQPRPDGTLIRFDENAAVLINQWGEPIGTRIFG
PVGRELRSKRFMKIISLAPEVL
>Bacteria_Thermodesulfobacteria_Thermodesulfobacteria_Thermodesulfobacteriales_Thermodesulfobacteriaceae_Thermodesulfobacterium_sp._OPB45
MIQQQTYLNVADNSGAKKIMCIRVLGGPGRKYGSVGDIIVASVKEALPNS
KVKEGDVVRAVIVRTKKEVARPDGTYVRFDENAAVLINQYKEPIGTRIFG
PVARELRTKGFMKIISLAPEVV
>Bacteria_Thermodesulfobacteria_Thermodesulfobacteria_Thermodesulfobacteriales_Thermodesulfobacteriaceae_Thermodesulfobacterium_hydrogeniphilum_DSM_14290
MIQQQTYLNVADNSGAKKIMCIRVLGGSGRKYGTVGDIIVASVKEALPNS
KVQAGDVVKAVIVRTKKEISRPDGTHIRFDENAAVLINQYKEPVGTRIFG
PVARELRAKGFMKIISLAPEVL
>Bacteria_Thermodesulfobacteria_Thermodesulfobacteria_Thermodesulfobacteriales_Thermodesulfobacteriaceae_Thermodesulfobacterium_commune_DSM_2178
MIQQQTYLNVADNSGAKKIMCIRVLGGSHRKYGSVGDIIVASVKEAIPNS
KVKEGDVVKAVIVRTKKEVARPDGTHIRFDENAAVLINQYKEPIGTRIFG
PVARELRAKGFMKIISLAPEVI
>Bacteria_Thermodesulfobacteria_Thermodesulfobacteria_Thermodesulfobacteriales_Thermodesulfobacteriaceae_Thermodesulfobacterium_hveragerdense_DSM_12571
MIQQQTYLNVADNSGAKKIMCIRVLGGSHRKYGSVGDIIVASVKEAIPNS
KVKEGDVVKAVIVRTKKEVARPDGTHIRFDENAAVLINQYKEPIGTRIFG
PVARELRAKGFMKIISLAPEVI
>Bacteria_Thermodesulfobacteria_Thermodesulfobacteria_Thermodesulfobacteriales_Thermodesulfobacteriaceae_Thermodesulfobacterium_thermophilum_DSM_1276
MIQQQTYLNVADNSGAKKIMCIRVLGGSHRKYGSVGDIIVASVKEAIPNS
KVKEGDVVKAVIVRTKKEVARPDGTHIRFDENAAVLINQYKEPIGTRIFG
PVARELRAKGFMKIISLAPEVI
>Geobacteraceae_bacterium_GWC2_58_44
MIQMQTLLDVADNSGAKKLFCIKVLGGSKRRYAGIGDIIVASVKEAIPNS
KVKKGDVVKAVVVRTAKAVGRPDGSYIRFDTNSGVVINNAKEPVGTRIFG
PVARELRAKKFMKIISLAPEVL*
>Bacteria_Proteobacteria_deltaepsilon_subdivisions_Deltaproteobacteria_Desulfuromonadales_Geobacteraceae_Geobacter_lovleyi_SZ
MIQMQTILDVADNSGAKKLFCIKVLGGSKRKYAGVGDIVVCSVREALPNS
KVKKGDVVKAVIVRTAKELGRPDGSYIRFDNNSGVVINNAKEPVGTRIFG
PVARELRAKKFMKIISLAPEVL
>Geobacteraceae_bacterium_GWC2_53_11
MIQMQTVLDVADNSGAKKLFCIKVLGGSKRKYAGIGDIIVASVREALPNS
KVKKGDVVKAVVVRTAKSLGRPDGSYIRFDDNSGVVINNAKEPVGTRIFG
PVARELRAKKFMKIISLAPEVL*
>Geobacteraceae_bacterium_GWC2_48_7
MIQMQSILDVADNSGAKKLFCIKVLGGSKRKYAGIGDIVVASVREALPNS
KVKKGDVVKAVIVRTAKELGRPDGSYIRFDDNSGVVINNQKEPVGTRIFG
PVARELRAKKFMKIISLAPEVL*
>Bacteria_Proteobacteria_deltaepsilon_subdivisions_Deltaproteobacteria_Desulfuromonadales_Desulfuromonadaceae_Desulfuromusa_kysingii_DSM_7343
MIQMQTMLSVADNSGAKKLCCIKVPGGSKRKYAGIGDIIICSVKEALPNS
KVKKGDVVRAVIVRTAKEVPRTDGSFVRFDGNSAVVVGTGNEPLGTRIFG
PVARELRAKHFMKIVSLAPEVL
>Bacteria_Proteobacteria_deltaepsilon_subdivisions_Deltaproteobacteria_Desulfuromonadales_Geobacteraceae_Geopsychrobacter_electrodiphilus_DSM_16401
MIQMQSMLSVADNSGAKKLCCIKVPGGSKRKYAGIGDVIICSVKEALPNS
RVKKGDVVRAVIVRTAKEVRRNDGSYIRFDNNSAVVVNAGNDPVGTRIFG
PVARELRAKSFMKIVSLAPEVL
>Bacteria_Proteobacteria_deltaepsilon_subdivisions_Deltaproteobacteria_Desulfuromonadales_Desulfuromonadaceae_Desulfuromonas_acetoxidans_DSM_684
MIQMQTVLDVADNSGARKLCCIKVLGGSKRKYAGLGDIIVCSVREAMPNS
KVKKGDVVRAVIVRTAKE
>Bacteria_Proteobacteria_deltaepsilon_subdivisions_Deltaproteobacteria_Desulfuromonadales_Geobacteraceae_Geoalkalibacter_ferrihydriticus_DSM_17813
MIQMQTMLDVADNSGARKLCCIKVIGGSKRKYAGIGDIIICSVKEALPNS
KVKKGDVVRAVIVRTAKEVGRPDGSYIRFDNNSAVVVNAAGEPVGTRIFG
PVARELRARQFMKIVSLAPEVL
>Bacteria_Proteobacteria_deltaepsilon_subdivisions_Deltaproteobacteria_Desulfuromonadales_Pelobacteraceae_Pelobacter_carbinolicus_DSM_2380
MIQMQTMLDVADNSGARKLCCIKVLGGSKRKYAGLGDIIICSVKEALPNS
RVKKGDVVRAVIVRTAKEVPRPDGSAIRFDKNSAVVVNQAGEPIGTRIFG
PVARELRAQRYMKIVSLAPEVL
>Desulfuromonadales_bacterium_GWD2_61_12
MIQMQSTLDVADNSGARRLCCIKVLGGSKRKYAGIGDIIICSVKEALPNS
KVKKGDVVRAVIVRTSKEVPRADGSFIRFDNNSAVVINAAGEPVGTRIFG
PVARELRARKFMKIISLAPEVL*
>Pelobacteraceae_bacterium_GWC2_58_13
MIQMQTMLDVADNSGARKLCCVKVLGGSKRKYAGLGDIIICSVKEALPNS
KVKKGDVVRAVIVRTAKEVPRQDGSFIRFDTNSAVVVNAAGEPIGTRIFG
PVARELRAKRYMKIVSLAPEVL*
>CG2_30_FULL_Deltaproteobacteria_43_15
MIQMQTVLNVADNSGAKKLFCIKVLGGTRRRYASLGDIIVVSVKEAIPNS
KVKKGNVSRAVVVRTVKEVRRKDGSYIKFDDNSAVLINPQNEPIGTRIFG
PVARELRAKKFMKIVSLAPEVL*
>Deltaproteobacteria_bacterium_RBG_13_51_10
MIQMQTLLEAADNSGAKKLYCIKVLGGTRRRYASLGDVIIVSVKEAIPNS
KVKKGDVMRAVIVRTVKEVRRLDGSYIKFDDNSAVLITPQNDPVGTRIFG
PVARELRAKKFMKIISLAPEVL*
>Bacteria_Proteobacteria_deltaepsilon_subdivisions_Deltaproteobacteria_Syntrophobacterales_Syntrophaceae_Smithella_sp._F21
MIQMQTILNVADNSGAKRVACIKVLGGSKRRYASLGDVIVVAVKEAIPNS
KVKKGDVMKAVIVRTVKEVKRPDGSYLKFDDNSAVLISNQMEPVGTRIFG
PVARELRAKQFMKIISLAPEVL
>Deltaproteobacteria_bacterium_RBG_19FT_COMBO_43_11
MIQMQTILNVADNSGAKKVACIKVLGGSKRRYASLGDVIVVSVKESIPNS
KVKKGDVMKAVIVRTVKEVRRADGSYLKFDDNSAVLISNQMEPIGTRIFG
PVARELRAKQFMKIISLAPEVL*
>Deltaproteobacteria_bacterium_RBG_16_44_11
MIQMQTILNVADNSGAKKVACIKVLGGSKRRYASLGDVIVVSVKESIPNS
KVKKGDVMKAVIVRTVKEVKRADGSYLKFDDNSAVLISNQMEPIGTRIFG
PVARELRAKQFMKIISLAPEVL*
>Bacteria_Proteobacteria_deltaepsilon_subdivisions_Deltaproteobacteria_Syntrophobacterales_Syntrophaceae_Syntrophus_aciditrophicus_SB
MIQMQTVLNVADNSGAKKVACIKVLGGSKRRYAGVGDVIVVAVKEAMPNS
KVKKGDVMKAVIVRTAKEVRRQDGSYLKFDDNSAVLISNQMEPIGTRIFG
PVARELRARQFMKIISLAPEVL
>CG23_combo_of_CG06-09_8_20_14_all_150_Syntrophobacteraceae_50_8
MIQMQTILNVADNSGAKKVACIKVIGGSKRRYASVGDIIVVAVKESIPNS
KVKKGDVMKAVVVRTVKEVRRTDGSYLKFDDNSAVLITNQMEPVGTRIFG
PVARELRAKQFMKIISLAPEVL*
>CG23_combo_of_CG06-09_8_20_14_all_150_Syntrophobacterales_48_27
MAATQNYREVGVGLTGTTFVGWIFPMIQMQTILNVADNSGAKKVACIKVL
GGSKRRYAGVGDIIVVSVKKAIPNAKVKKGDVMKAVVVRTVKEVRRPDGS
YLKFDDNSAVLITNQLEPVGTRIFGPVARELRAKQFMKIISLAPEVL*
>CG03_land_8_20_14_0_80_cor_Syntrophobacterales_58_14
MIQMQTMLNVADNSGAKKVACIKVLGGSRRRYASLGDVIVIAVKEALPNS
KVKKGDVMKAVVVRTVKEVRRADGSYLKFDDNSAVLITNQLEPVGTRIFG
PVARELRAKQFMKIISLAPEVL*
>Syntrophus_sp._GWC2_56_31
MIQMQTVLNVADNSGAKKVACIKVLGGSRRRYASLGDVIVIAVKEAIPNS
KVKKGDVMKAVVVRTVKEVRRSDGSYLKFDDNSAVLISNQMEPVGTRIFG
PVARELRAKQFMKIISLAPEVL*
>Deltaproteobacteria_bacterium_RBG_16_58_17
MIQMQTVLNVADNSGAKKVACIKVLGGSKRRYASLGDVIVIAVKEALPNS
KVKKGDVMKAVVVRTVKEVRRPDGSYLKFDDNSAVLISNQMEPIGTRIFG
PVARELRAKQFMKIISLAPEVL*
>Syntrophobacterales_bacterium_RBG_19FT_COMBO_59_10
MIQMQTVLNVADNSGAKKVACIKVLGGSKRRYASLGDVIVIAVKEALPNS
KVKKGDVMKAVVVRTAKEVRRPDGSYLKFDDNSAVLITNQMEPVGTRIFG
PVARELRAKQFMKIVSLAPEVL*
>Bacteria_Proteobacteria_deltaepsilon_subdivisions_Deltaproteobacteria_Desulfurellales_Desulfurellaceae_Hippea_maritima_MH2_DSM_10411
MIQPYSVLRVADNSGAKKIMCIKVLGGSRRRYARVGDIIVASVKESDPNG
KVKKGDVVKAVVVRTKKEFRRPDGTYVKFDENAAVLINNQKEPIGTRIFG
PVVRELRAKEFMKIISLAPEVL
>Bacteria_Proteobacteria_deltaepsilon_subdivisions_Deltaproteobacteria_Desulfurellales_Desulfurellaceae_Desulfurella_acetivorans_A63_DSM_5264
MIQPYTMLKSADNSGAKKIMCIKVLGGSKRRYAYVGDIIVASVKEAIPNG
KVKKGDVVKAVIVRTKKEFRRDDGSYIRFDENAAVIINNQKEPIGTRIFG
PVVRELRMKDFMKIISLAPEVL
>Bacteria_Proteobacteria_deltaepsilon_subdivisions_Epsilonproteobacteria_unclassified_Epsilonproteobacteria_Sulfurovum_sp._NBC37_1
MIQGFTRLNVADNSGAKEIMCIKVLGGSKRRYASVGDVIVASVKKALPTG
KVKKGKVVKAVVVRTKKEIQRENGSLIRFDDNAAVIIDDKKEPIGTRIFG
PVSRETRYAGFMKIVSLAPEVW
>Bacteria_Proteobacteria_deltaepsilon_subdivisions_Epsilonproteobacteria_Campylobacterales_Campylobacteraceae_Arcobacter_nitrofigilis_DSM_7299
MIQSFTRLNVADNTGAKEIMCIKVLGGSKRRYATVGDVIVASVKKAIPTG
KVKKGQVVKAVVVRTHKEVQRENGSLIRFDDNAAVILDAKKEPIGTRIFG
PVAREVRYSGFMKIVSLAPEVL
>Bacteria_Proteobacteria_Zetaproteobacteria_Zetaproteobacteria_bacterium_TAG_1
MIQTETVLQVADNSGARRVTCIKVLGGSKRRYASVGDVIVVAVKETIPGG
KVKKGEVQRAVVVRVAKEFRRPDGSSIRFDENAAVLLNKQGEPIGTRIFG
PVTRELRAKGYMKIISLAPEVL
>CG1_02_SUB10_Zetaproteobacteria_46_191
MIQTETVLQVADNSGARRVTCIKVLGGSKRRYASVGDVIVVAVKEVIPGG
KVKKGEVQKAVVVRVAKEFRRPDGSSIRFDENAAVLLNKSGEPIGTRIFG
PVTRELRAKGYMKIISLAPEVL*
>Bacteria_Proteobacteria_Zetaproteobacteria_zeta_proteobacterium_SCGC_AB_133_G06
MIQNETVLQVADNSGARRVKCIKVLGGSKRRYASVGDVIVVAVKEAMPNG
KVKKGEVQRAVVVRTAKEFRRTDGSSIRFDENAAVLLSKQNEPLGTRIFG
PVTRELRNKGYMKIVSLAPEVL
>Bacteria_Proteobacteria_Zetaproteobacteria_zeta_proteobacterium_SCGC_AB_137_J06
MIQTETVLQVADNSGARRVKCIKVLGGSKRRYASVGDVIVVAVKEAMPNG
KVKKGEVQRAVVVRTAKEFRRADGSSIRFDENAAVLLSKQNEPLGTRIFG
PVTRELRSKGYMKIVSLAPEVL
>Bacteria_Proteobacteria_Alphaproteobacteria_Rickettsiales_Rickettsiaceae_Rickettsieae_Rickettsia_conorii_Malish_7
MIQMQSILEVADNSGAKKVMCIKVLGGSHHMVAKLGDVIVVSVKDAIPGG
KVKKGDVYKGVIVRTKTGVVRPDGSTIKFDQNALVLLNKQDEPIGTRVFG
PVTRELRAKKYVRIMSLAEEVL
>Bacteria_Proteobacteria_Alphaproteobacteria_Rickettsiales_Rickettsiaceae_Rickettsieae_Orientia_tsutsugamushi_Boryong
MIQMQTILNVADNSGAKKVMCIKVLGGTHHMIAHLGDVIVVSIKSSIPKG
KVKKGEVCKALIIRTKCGVTRSDGSNIKFDSNDVVLLNKQGEPFGTRIFG
SVPRELRVKKFSKIVSLAEEVL
>Bacteria_Proteobacteria_Alphaproteobacteria_Rhodospirillales_Rhodospirillaceae_Oceanibaculum_indicum_P24
MIQVQTNLEVADNSGARRVQCIKVLGGSKRRFASVGDIIVVSVKEAIPRG
RVKKGDVHRAVIVRTAKDVRRVDGTVIRFDRNAAVLINKQGEPIGTRIFG
PVVRELRAKKFMKIVSLAPEVL
>Bacteria_Proteobacteria_Alphaproteobacteria_Alpha_proteobacterium_IMCC1322
MIQMQSNLEVADNSGARRVQCIKVLGGSGRKVAGVGDVIVVSVKEAIPRG
KVKKGDVHRAVIVRTAKEIRRADGSAIRFDRNAAVLLNKQDEPIGTRIFG
PVTRELRSKKFMKIVSLAPEVL
>Bacteria_Proteobacteria_Alphaproteobacteria_Rhodospirillales_Rhodospirillaceae_Nisaea_denitrificans_DSM_18348
MIQMQSNLDVADNSGARRVQCIKVLGGSKRKVAAVGDVIVVSVKEAIPRG
RVKKGEVLRAVIVRTAKEIRRNDGSSIRFDNNAAVLINKQNEPIGTRIFG
PVTRELRAKKFMKIVSLAPEVL
>Bacteria_Proteobacteria_Alphaproteobacteria_Rhodospirillales_Rhodospirillaceae_Thalassobaculum_salexigens_DSM_19539
MIQMQTNLDVADNSGARRVQCIKVLGGSKRKVASVGDVIVVSVKEAIPRG
RVKKGDVHRAVIVRTAKEIRRQDGTAIRFDTNAAVLINKQGEPIGTRIFG
PVTRELRAKRFMKIISLAPEVL
>Bacteria_Proteobacteria_Alphaproteobacteria_Rhodospirillales_Rhodospirillaceae_Candidatus_Endolissoclinum_faulkneri_L5
MIQMQTNLQVADNSGARSLQCIKVLGGSKRKFASIADIIVVSVKEAIPLG
RVKKGDVHRAVIVRTAKEIRRKDGTTIRFDKNAAVLINKQGEPIGTRIFG
PVTRELRAKKFMKIISLAPEVL
>Bacteria_Proteobacteria_Alphaproteobacteria_Rhodospirillales_Acetobacteraceae_Rubritepida_flocculans_DSM_14296
MISVETNLDVADNSGARRVQCIKVLGGTRRKTASVGDVIVVAVQEAIPRG
KVKKGAVERAVIVRTAYPVRRPDGSAIRFDRNAAVLINKQGEPIGTRIFG
PVVRELRARKFMKIISLAPEVL
>Bacteria_Proteobacteria_Alphaproteobacteria_Rhodospirillales_Acetobacteraceae_Roseomonas_mucosa_ATCC_BAA_692
MIQVESNLDVADNSGARKVQCIKVLGGSKRKTASVGDIIVVSVKDAIPRA
KVKKGEVHRAVIVRTAYPVRRGDGSAIRFDNNAAVLINKQGEPIGTRIFG
PVVRELRARRYMKIISLAPEVL
>Bacteria_Proteobacteria_Alphaproteobacteria_Rhodospirillales_Acetobacteraceae_Belnapia_moabensis_DSM_16746
MIGVEANLDVADNSGARRVQCIKVLGGSKRKTASVGDVIVVSVKEAIPRA
KVKKGEVHRAVIVRTSYPVRRIDGTAIRFDNNAAVLINKQGEPIGTRIFG
PVVRELRARKYMKIISLAPEVL
>Bacteria_Proteobacteria_Alphaproteobacteria_Rhodospirillales_Rhodospirillaceae_Magnetospirillum_magneticum_AMB_1
MIQMQTNLDVADNSGARRVQCIKVLGGSHRTIATVGDVIVVSIKEAIPRG
RVKKGDVHRAVIVRTAKEIRRADGSAIRFDTNAAVLINKQGEPIGTRIFG
PVTRELRGKKFMKIISLAPEVL
>Bacteria_Proteobacteria_Alphaproteobacteria_Rhodospirillales_Rhodospirillaceae_Inquilinus_limosus_DSM_16000
MIQMQTNLDVADNSGARRVMCIKVLGGSHRRTATVGDVIVVSIKEAIPRG
RVKKGDVHRAVIVRTAKELRRPDGSTIKFDRNAAVLINKQGEPVGTRIFG
PVTRELRAKKFMKIISLAPEVL
>Bacteria_Proteobacteria_Alphaproteobacteria_Rhodospirillales_Rhodospirillaceae_Skermanella_stibiiresistens_SB22
MIQMQTNLEVADNSGARRVQCIKVLGGSKRKVAGVGDVIVVSVKEAIPRG
RVKKGDVHRAVIVRTSKEIRRTDGSSIRFDRNAAVLINKQGEPIGTRIFG
PVTRELRGKKFMKIISLAPEVL
>Bacteria_Proteobacteria_Alphaproteobacteria_Rhodospirillales_Rhodospirillaceae_Azospirillum_amazonense_CBAmc
MIQMQTNLEVADNSGARRVQCIKVLGGSMRKVAAVGDVIVVSVKEAIPRG
RVKKGDVHRAVIVRTAKEIRRTDGSAIRFDRNAAVLINKQGEPIGTRIFG
PVTRELRAKKFMKIISLAPEVL
>Bacteria_Proteobacteria_Alphaproteobacteria_Rhodospirillales_Rhodospirillaceae_Azospirillum_irakense_DSM_11586
MIQMQTNLEVADNSGARRVQCIKVLGGAGRRFAAIGDVIVVSVKEAIPRG
RVKKGDVHRAVIVRTAKELRREDGSVIRFDRNAAVLINKQGEPIGTRIFG
PVTRELRGKKFMKIISLAPEVL
>Alphaproteobacteria_bacterium_RIFOXYD12_FULL_60_8
MWPTTPAHGGCSASRCWGGLIXXXRRNDGTTIRFDRNAAVLINKQGEPIG
TRIFGPVTRELRAKKFMKIISLAPEVL*
>Bacteria_Proteobacteria_Alphaproteobacteria_Rhodospirillales_Rhodospirillaceae_Rhodospirillum_rubrum_S1_ATCC_11170
MIQMQTRLDVADNSGARQVQCIKVLGGSKRMIAGVGDIIVVSVKEAIPRG
RVKKGDVHRAVIVRTAKEIRRPDGTSIRFDRNAAVLLNKQNEPIGTRIFG
PVVRELRARKFMKIISLAPEVL
>Bacteria_Proteobacteria_Alphaproteobacteria_Rhodospirillales_Rhodospirillaceae_Novispirillum_itersonii_ATCC_12639
MIQMQTNLDVADNSGARRVQCIKVLGGSHRNIAGVGDVIVVSIKDAIPRG
RVKKGDVHRAVIVRTAAPVRRPDGTLIRFDRNAAVLINKQGEPIGTRIFG
PVVRELRAKKYMKIVSLAPEVL
>Bacteria_Proteobacteria_Alphaproteobacteria_Rhodospirillales_Rhodospirillaceae_Caenispirillum_salinarum_AK4
MIQMQTNLDVADNSGARRVMCIKVLGGSKRKTASVGDVIVVSVKDAIPRG
RVKKGDVQRAVIVRTAKEIRRPDGSIIRFDRNAAVLINKQNEPIGTRIFG
PVTRELRAKKFMKIISLAPEVL
>Bacteria_Proteobacteria_Alphaproteobacteria_Sphingomonadales_Sphingomonadaceae_Sandarakinorhabdus_sp._AAP62
MIQMQTNLDVADNSGAKRVMCIKVLGGSKRRFAGVGDIIVVSVKEAQPKG
KVKKGDVHRAVVVRTAKDIRRPDGSVIRFDSNAAVLINKNEEPIGTRIFG
PVVRELRATGHMKIISLAPEVL
>Bacteria_Proteobacteria_Alphaproteobacteria_Sphingomonadales_Sphingomonadaceae_Zymomonas_mobilis_mobilis_CP4
MIQMQTNLDVADNSGAKRVQCIKVLGGSKRRTATVGDVIVVSVKEAAPRG
RVKKGDVHRAVIVRTAKDIHRADGSVIRFDGNAAVLINKTSGEPIGTRIF
GPVVRELRARNHMKIISLAPEVL
>Bacteria_Proteobacteria_Alphaproteobacteria_Sphingomonadales_Sphingomonadaceae_Sphingopyxis_alaskensis_RB2256
MIQMQSQLEVADNSGAKRVQCIKVLGGSKRRTAGVGDVIVVSIKEAQPRG
KVKKGDVHRAVIVRTAKDVRRADGSVIRFDSNAAVLVNKNEEPIGTRIFG
PVVRELRGRGYMKIISLAPEVL
>Bacteria_Proteobacteria_Alphaproteobacteria_Sphingomonadales_Sphingomonadaceae_Sphingobium_japonicum_UT26S_1
MIQMQSNLDVADNSGAKRVQCIKVLGGSKRRFASVGDIIVVSIKEAAPRG
KVKKGDVHRAVIVRTAKDVRRADGSVIRFDGNAAVLINKNEEPIGTRIFG
PVVRELRAKKHMKIISLAPEVL
>CG_4_10_14_3_um_filter_Sphingomonadales_58_15
MIQMQSNLEVADNSGAKRVQCIKVLGGSKRRFAGVGDIIVVSIKEAAPRG
KVKKGDVHRAVIVRTKKDIRRKDGSVIRFDSNAAVLVNNNQEPIGTRIFG
PVVRELRAKKHMKIISLAPEVI*
>Sphingomonadales_bacterium_RIFCSPHIGHO2_01_FULL_65_20
MIQMQSNLDVADNSGAKRVQCIKVLGGSKRRFAGVGDIIVVSVKEAAPRG
RVKKGDVHRAVIVRTAKDVRRADGSVIRFDSNAAVLINKNDEPIGTRIFG
PVVRELRARKHMKIISLAPEVL*
>Bacteria_Proteobacteria_Alphaproteobacteria_Sphingomonadales_Sphingomonadaceae_Blastomonas_sp._AAP53
MIQMQSNLDVADNSGAKRVQCIKVLGGSKRRFAGVGDIIVVSVKEAAPRG
RVKKGDVHRAVIVRTAKDVRRSDGTVIRFDSNAAVLVNKNDEPIGTRIFG
PVVRELRARKHMKIISLAPEVL
>Bacteria_Proteobacteria_Alphaproteobacteria_Sphingomonadales_Sphingomonadaceae_Novosphingobium_sp._PP1Y
MIQMQSNLDVADNSGAKRVQCIKVLGGSKRRFAGVGDIIVVSVKEAQPRA
RVKKGDVHRAVIVRTKKDVRRADGSVIRFDSNAAVLVNKNEEPIGTRIFG
PVVRELRGRGFMKIISLAPEVL
>CG12_big_fil_rev_8_21_14_0_65_Sphingomonadales_65_10
MIQMQSNLDVADNSGAKRVQCIKVLGGSKRRFASVGDVIVVSVKEAQPRA
KVKKGDVHRAVIVRTKKDVRRPDGSVIRFDSNAAVLINKSEEPIGTRIFG
PVVRELRGRGFMKIISLAPEVL*
>Bacteria_Proteobacteria_Alphaproteobacteria_Sphingomonadales_Sphingomonadaceae_Citromicrobium_sp._JLT1363
MIQMQSNLDVADNSGAKRVQCIKVLGGSKRRFASVGDVIVVSVKEAQPRA
KVKKGDVHRAVIVRTKKDVRRPDGSVIRFDSNAAVLVNKSEEPIGTRIFG
PVVRELRGRGFMKIISLAPEVL
>Bacteria_Proteobacteria_Alphaproteobacteria_Sphingomonadales_Erythrobacteraceae_Erythrobacter_litoralis_HTCC2594
MIQMQSNLDVADNSGAKRVQCIKVLGGSKRRTASVGDVIVVSVKEAQPRA
KVKKGDVHRAVIVRTKKDVRRPDGSVIRFDSNAAVLVSKNEEPIGTRIFG
PVVRELRGRGFMKIISLAPEVL
>Bacteria_Proteobacteria_Alphaproteobacteria_Sphingomonadales_Erythrobacteraceae_Altererythrobacter_ishigakiensis_ATCC_BAA_2084
MIQMQSNLDVADNSGAKRVQCIKVLGGSKRRTASVGDVIVVSVKEAQPRA
KVKKGDVHRAVIVRTKKEVRRKDGSVIRFDSNAAVLVNKSEEPIGTRIFG
PVVRELRGRGFMKIISLAPEVL
>Bacteria_Proteobacteria_Alphaproteobacteria_Sphingomonadales_Erythrobacteraceae_Porphyrobacter_sp._AAP82
MIQMQSNLDVADNSGAKRVQCIKVLGGSKRRTAGVGDVIVVSIKEAQPRT
KVKKGDVHRAVIVRTRKDVRRPDGTVIRFDTNAAVLVNKNEEPIGTRIFG
PVVRELRGKGFMKIISLAPEVL
>Bacteria_Proteobacteria_Alphaproteobacteria_Parvularculales_Parvularculaceae_Parvularcula_bermudensis_HTCC2503
MIQMQTNLDVADNSGAKRVQCIKVLGGAKRKYAGVGDIIVVSVKEAMPRG
RVKKGQVMKAVVVRTAKDIKRRDGSVIRFDSNAAVLINNNKEPIGTRIFG
PVTRELRRANHMKIVSLAPEVL
>Alphaproteobacteria_bacterium_RIFCSPHIGHO2_12_FULL_63_12
MIQMQTNLDVADNSGAKRVQCIKVLGGSKRRYARVGDIIVVSVKEAIPRG
RVKKGQVMKAVVVRTAKDIKRRDGSVIRFDRNAAVLINNNKEPIGTRIFG
PVTRELRATNHMKIVSLAPEVL*
>Bacteria_Proteobacteria_Alphaproteobacteria_Caulobacterales_Caulobacteraceae_Caulobacter_segnis_ATCC_21756
MIQMQTNLEVADNSGARRVMCIKVLGGAGRRYASVGDVIVVSVKEAIPRG
RVKKGDVLRAVVVRVNQNLKRKDGSVIRFDKNAAVIVNKQSEPVGTRIFG
PVPRELRAKNHMKIISLAPEVL
>Phenylobacterium_sp._RIFCSPHIGHO2_01_FULL_70_10
MIQMQTNLEVADNSGARRVMCIKVLGGAGRRYAGVGDKIVVSVKEAIPRG
RVKKGDVLQAIVVRTSSAIKRKDGSVIRFDKNAAVIVNKQSEPIGTRIFG
PVPRELRAKNHMKIISLAPEVL*
>Bacteria_Proteobacteria_Alphaproteobacteria_Caulobacterales_Caulobacteraceae_Phenylobacterium_zucineum_HLK1
MIQMQTNLDVADNSGARRVMCIKVLGGAKRRYAGVGDKIVVSVKEAIPRG
RVKKGDVLQAIVVRTSQGIKRKDGSVIRFDKNAAVIVNKQSEPIGTRIFG
PVPRELRAKNHMKIISLAPEVL
>Bacteria_Proteobacteria_Alphaproteobacteria_Rhodobacterales_Hyphomonadaceae_Hirschia_baltica_ATCC_49814
MIQMQSNLDVADNSGAKRVQCIKVLGGAKRRYASVGDQIVVSIKEATPKG
RVKKGDVRRAIVVRVKKDIQRRDGSVIRFDSNAAVIINTNGEPLGTRIFG
PVPRELRAKNHMKIISLAPEVL
>Bacteria_Proteobacteria_Alphaproteobacteria_Rhodobacterales_Hyphomonadaceae_Hyphomonas_neptunium_ATCC_15444
MIQMQSHLRVADNSGARRVMCIKVLGGAGRRYASVGDIIVVSIKEAIPTG
RVKKGDVRKAVVVRVAKDINRADGSTIRFDSNAAVLINNNGEPIGTRVFG
PVPRELRAKNQVKIANMAPEVL
>Bacteria_Proteobacteria_Alphaproteobacteria_Rhodobacterales_Hyphomonadaceae_Henriciella_marina_DSM_19595
MIQMQSNLRVADNSGARRVQCIKVLGGAGRRYASVGDIIVVSIKEAIPTG
RVKKGDVRRAVVVRVAKDIKRRDGSVIRFDTNAAVLVNNNGEPIGTRIFG
PVPRELRAKNHMKIVSLAPEVL
>Bacteria_Proteobacteria_Alphaproteobacteria_Rhodobacterales_Rhodobacteraceae_Thioclava_pacifica_DSM_10166
MIQMQTNLDVADNSGARRVQCIKVLGGSHRRYASVGDIIVVSVKEAIPRG
RVKKGDVRKAVVVRTAKEVRREDGTAIRFDRNAAVILNNAGEPVGTRIFG
PVVRELRAKNFMKIISLAPEVL
>Bacteria_Proteobacteria_Alphaproteobacteria_Rhodobacterales_Rhodobacteraceae_Paracoccus_denitrificans_PD1222_1
MIQMQTNLDVADNSGARRVQCIKVLGGSHRRYASVGDIIVVSVKEAIPRG
RVKKGDVRKAVVVRTAKEVKREDGTSIRFDRNAAVILNNQGEPVGTRIFG
PVVRELRAKNFMKIISLAPEVL
>Bacteria_Proteobacteria_Alphaproteobacteria_Rhodobacterales_Rhodobacteraceae_Jannaschia_sp._CCS1
MIQMQTNLDVADNSGARRVQCIKVLGGSKRKYASVGDVIVVSVKEAIPRG
RVKKGDVRKAVVVRTAKEVRREDGTAIRFDRNAAVILNNNNEPMGTRIFG
PVVRELRAKNFMKIISLAPEVL
>CG17_big_fil_post_rev_8_21_14_2_50_Rhodobacteraceae_65_11
MIQMQTNLDVADNSGARRVQCIKVLGGSKRKYASVGDIIVVSVKEAIPRG
RVKKGDVRKAVVVRTAKEVRRDDGTAIRFDSNAAVILNNNNEPLGTRIFG
PVVRELRAKSFMKIISLAPEVL*
>Bacteria_Proteobacteria_Alphaproteobacteria_Rhodobacterales_Rhodobacteraceae_Roseobacter_Thalassiobium_sp._R2A62_genomic_scaffold_scf_1112329232034
MIQMQTNLDVADNSGARRVQCIKVLGGSKRKYASVGDIIVVSVKEAIPRG
RVKKGDVRKAVVVRTAKEVRREDGTAIRFDRNAAVILNNNNEPVGTRIFG
PVVRELRGKNFMKIISLAPEVL
>Bacteria_Proteobacteria_Alphaproteobacteria_Rhodobacterales_Rhodobacteraceae_Octadecabacter_arcticus_238
MIQMQTNLEVADNSGARRVQCIKVLGGSHRRYASVGDIIVVSVKEAIPRG
RVKKGDVRKAVVVRTKKQVRRDDGTAIKFDTNAAVILNNSNEPIGTRIFG
PVVRELRAKNFMKIISLAPEVL
>Bacteria_Proteobacteria_Alphaproteobacteria_Rhodobacterales_Rhodobacteraceae_Rubellimicrobium_thermophilum_DSM_16684
MIQMQTNLDVADNSGARRVQCIKVLGGSHRRYASVGDIIVVAVKEAIPRG
RVKKGDVRKAVVVRTAKEVRREDGTSIRFDRNAAVILNNQGEPVGTRIFG
PVVRELRAKNFMKIISLAPEVL
>Bacteria_Proteobacteria_Alphaproteobacteria_Rhodobacterales_Rhodobacteraceae_Ketogulonigenium_vulgarum_WSH_001
MIQMQTNLDVADNSGARRVQCIKVLGGSHRRYASVGDIIVVSVKEAIPRG
RVKKGDVRKAVVVRTAKEVRREDGTAIRFDRNAAVILNNNMEPVGTRIFG
PVVRELRAKNFMKIISLAPEVL
>Bacteria_Proteobacteria_Alphaproteobacteria_unclassified_Alphaproteobacteriar_Canditatus_Phaeomarinobacter_ectocarpi_Ec32
MIQMQSNLDVADNSGARRVQCIKVLGGSKRKYAGVGDTIVVSIKEAIPRG
RVKKGDVMKAVIVRTAKEIRRPDGSAIRFDSNAAVLVNNNGEPIGTRIFG
PVTRELRAKNMMKIVSLAPEVL
>Bacteria_Proteobacteria_Alphaproteobacteria_Rhizobiales_Phyllobacteriaceae_Parvibaculum_lavamentivorans_DS_1
MIQQETNLEVADNSGARRVMCIKVLGGSKRKYASVGDIIVVSIKEAIPRG
KVKKGDVMKAVVVRTAKDIRRADGSVIRFDRNAAVLINNQGEPIGTRIFG
PVTRELRAKNHMKIVSLAPEVL
>Bacteria_Proteobacteria_Alphaproteobacteria_Rhizobiales_Hyphomicrobiaceae_Rhodomicrobium_vannielii_ATCC_17100
MIQMQTNLDVADNSGARRVMCIKVLGGSMRRTATIGDIIVVSVKEAIPKG
RVKKGQVMKAVIVRTSFPVRRPDGSVIRFDSNAAVLINNQREPIGTRIFG
PVPRELRAKQHMKIISLAPEVL
>Alphaproteobacteria_bacterium_RBG_16_64_48
MIQMQTNLDVADNSGARRVQCIKVLGGSRRKYASIGDTIVVSVKEAIPRG
RVKKGQVMKAVVVRTAKGVRRPDGSIIRFDRNAAVLVNPQGEPIGTRIFG
PVTRELRAKKHMKIVSLAPEVL*
>Bacteria_Proteobacteria_Alphaproteobacteria_Rhizobiales_Hyphomicrobiaceae_Hyphomicrobium_nitrativorans_NL23
MIQMETNLDVADNSGARRVQCIKVLGGSKRKYATIGDTIVVSVKEAIPKG
RVKKGQVMKAVIVRVAKGVRRPDGSLIRFDRNAAVLINANGEPVGTRIFG
PVTRELRGKNHMKIVSLAPEVL
>Bacteria_Proteobacteria_Alphaproteobacteria_Rhizobiales_Rhodobiaceae_Lutibaculum_baratangense_AMV1
MQTNLDVADNSGARRVQCIKVLGGSKRKTASVGDIIVVSVKEAIPRGRVK
KGDVMKAVIVRTAKDIRRPDGSVIRFDRNAAVLIGNNKEPVGTRIFGPVP
RELRAKNHMKIVSLAPEVL
>Bacteria_Proteobacteria_Alphaproteobacteria_Rhizobiales_Rhodobiaceae_Afifella_pfennigii_DSM_17143
MIQMQTNLDVADNSGARRVQCIKVLGGSKRKYAHVGDIIVVSVKEAIPRG
RVKKGDVMKAVVVRTAKDIRRPDGSVIRFDKNAAVLVNNQKEPVGTRIFG
PVPRELRAKNHMKIISLAPEVL
>Bacteria_Proteobacteria_Alphaproteobacteria_Rhizobiales_Hyphomicrobiaceae_Maritalea_myrionectae_DSM_19524
MIQMQTNLDVADNSGARRVMCIKVLGGSKRKYASVGDVIVVSVKEAIPRG
RVKKGQVMRAVVVRTAKDIRRPDGTVIRFDRNAAVLVNNNKEPIGTRIFG
PVPRELRSKNHMKIVSLAPEVL
>Bacteria_Proteobacteria_Alphaproteobacteria_Rhizobiales_Hyphomicrobiaceae_Cucumibacter_marinus_DSM_18995
MIQMQTNLDVADNSGARRVMCIKVLGGSKRKYASVGDIIVVSVKEAIPRG
RVKKGQVMRAVVVRTAKDIRRPDGTVIRFDRNAAVLVNTNKEPVGTRIFG
PVPRELRAKNHMKIISLAPEVL
>Bacteria_Proteobacteria_Alphaproteobacteria_Rhizobiales_Hyphomicrobiaceae_Pelagibacterium_halotolerans_B2
MIQMQTNLDVADNSGARRVMCIKVLGGSHRKYASVGDIIVVSVKDAIPRG
RVKKGQVMKAVVVRTASDIRRPDGTVIRFDRNAAVIINNNKEPIGTRIFG
PVPRELRAKSHMKIISLAPEVL
>Bacteria_Proteobacteria_Alphaproteobacteria_Rhizobiales_Hyphomicrobiaceae_Devosia_sp._17_2_E_8
MIQMQSNLDVADNSGARRVMCIKVLGGSHRKYASVGDIIVVSVKDAIPRG
RVKKGQVMKAVVVRTAKDIRRPDGTVIRFDKNAAVLLNNQKEPIGTRIFG
PVPRELRAKNHMKIISLAPEVL
>Bacteria_Proteobacteria_Alphaproteobacteria_Rhizobiales_unclassified_Rhizobiales_Vasilyevaea_enhydra_ATCC_23634
MIQMQSNLDVADNSGARRVMCIKVLGGSHRKYASVGDIIVVSVKDAIPRG
RVKKGQVMKAVVVRTAFPVRRADGSIIRFDRNAAVLINNQSEPIGTRIFG
PVPRELRSRNHMKIISLAPEVL
>Bacteria_Proteobacteria_Alphaproteobacteria_Rhodobacterales_Rhodobacteraceae_Stappia_stellulata_DSM_5886
MIQMQTNLDVADNSGARRVMCIKVLGGSKRKYASVGDIIVVSVKEATPRG
RVKKGDVMKAVVVRTAKDIRRPDGSVIRFDRNAAVLVNNNKEPVGTRIFG
PVPRELRAKNHMKVISLAPEVL
>Bacteria_Proteobacteria_Alphaproteobacteria_Rhodobacterales_Rhodobacteraceae_Pseudovibrio_sp._FO_BEG1
MIQMQTNLDVADNSGARRVMCIKVLGGSKRKYAGVGDIIVVSVKEAIPRG
RVKKGDVMKAVVVRTAKDIRRADGSVIRFDRNAAVLINNNKEPIGTRIFG
PVPRELRGKNHMKIISLAPEVL
>Bacteria_Proteobacteria_Alphaproteobacteria_Rhodobacterales_Rhodobacteraceae_Nesiotobacter_exalbescens_DSM_16456
MIQMQTNLDVADNSGARRVQCIKVLGGSKRKYAAVGDIIVVSVKEAIPRG
RVKKGDVMKAVVVRTAKDIRRADGSVIRFDRNAAVLINNNKEPIGTRIFG
PVPRELRGKNHMKIISLAPEVL
>Bacteria_Proteobacteria_Alphaproteobacteria_Rhodobacterales_Rhodobacteraceae_Pannonibacter_phragmitetus_DSM_14782
MIQMQTNLDVADNSGARRVMCIKVLGGSKRKYARVGDIIVVSIKEAIPRG
RVKKGDVMKAVVVRTAKDIRRPDGSVIRFDRNAAVLVNNNKEPIGTRIFG
PVPRELRAKNHMKIISLAPEVL
>Bacteria_Proteobacteria_Alphaproteobacteria_Rhodobacterales_Rhodobacteraceae_Roseibium_sp._TrichSKD4_genomic_scaffold_scf_1119120597021
MIQMQTNLDVADNSGARRVMCIKVLGGSKRKYAQVGDIIVVSVKEAIPRG
RVKKGDVMKAVVVRTAKDIRRPDGSVIRFDRNAAVLVNNNKEPVGTRIFG
PVPRELRAKNHMKIISLAPEVL
>Bacteria_Proteobacteria_Alphaproteobacteria_Rhodobacterales_Rhodobacteraceae_Labrenzia_alexandrii_DFL_11
MIQMQTNLDVADNSGARRVMCIKVLGGSKRKYAQVGDIIVVSVKEAIPRG
RVKKGDVMKAVVVRTAKDIRRPDGSVIRFDRNAAVLVNNNKEPVGTRIFG
PVPRELRAKNHMKIISLAPEVL
>Bacteria_Proteobacteria_Alphaproteobacteria_Rhizobiales_Methylocystaceae_Methylosinus_sp._PW1
MIQMQTNLDVADNSGARRVMCIKVLGGSKRKYAGVGDIIVVSIKEAIPRG
RVKKGDVLKAVVVRTAKDIKRADGSVIRFDSNAAVLINNQKEPIGTRIFG
PVPRELRAKNHMKIISLAPEVL
>Bacteria_Proteobacteria_Alphaproteobacteria_Rhizobiales_Methylocystaceae_Methylocystis_sp._SC2
MIQMQTNLDVADNSGARRVMCIKVLGGSKRKYAGVGDIIVVSIKEAIPRG
RVKKGDVLKAVVVRTAKDIKRSDGSVIRFDSNAAVLINNQKEPIGTRIFG
PVPRELRAKNHMKIISLAPEVL
>Bacteria_Proteobacteria_Alphaproteobacteria_Rhizobiales_Beijerinckiaceae_Methylocella_silvestris_BL2
MIQMQTNLDVADNSGARRVMCIKVLGGSKRKYAGVGDIIVVSVKEAIPRG
RVKKGDVMKAVVVRTAKDIKRADGSVIRFDSNAAVLINNQAEPIGTRIFG
PVPRELRARNQMKIISLAPEVL
>Bacteria_Proteobacteria_Alphaproteobacteria_Rhizobiales_Beijerinckiaceae_Methylocapsa_acidiphila_B2
MIQMQTNLDVADNSGARRVMCIKVLGGSKRKYAGVGDIIVVSIKEAIPRG
RVKKGDVMKAVVVRTAKDIKRADGSVIRFDSNAAVLINNQSEPIGTRIFG
PVPRELRARNQMKIISLAPEVL
>Bacteria_Proteobacteria_Alphaproteobacteria_Rhizobiales_Beijerinckiaceae_Beijerinckia_indica_subsp._indica_ATCC_9039
MIQMQTNLDVADNSGARRVMCIKVLGGSKRKYAGVGDIIVVSVKEAIPRG
RVKKGDVMKAVVVRTAKDIKRADGSVIRFDTNAAVLINNQSEPVGTRIFG
PVPRELRAKNHMKIISLAPEVL
>Bacteria_Proteobacteria_Alphaproteobacteria_Rhizobiales_Beijerinckiaceae_Methyloferula_stellata_AR4
MIQMQTNLDVADNSGARRVMCIKVLGGSKRKYAGVGDIIVVSIKEAIPRG
RVKKGDVMKAVVVRTAKDIKRADGSVIRFDSNAAVLINNQSEPIGTRIFG
PVPRELRARNHMKIISLAPEVL
>Bacteria_Proteobacteria_Alphaproteobacteria_Rhizobiales_Aurantimonadaceae_Aurantimonas_ureilytica_DSM_18598
MIQMQTNLDVADNSGARRVMCIKVLGGSKRKYASVGDIIVVSIKEAIPRG
RVKKGDVMKAVVVRTAKDIRRPDGSVIRFDRNAAVLIDNKKEPVGTRIFG
PVPRELRARNHMKIISLAPEVL
>Bacteria_Proteobacteria_Alphaproteobacteria_Rhizobiales_Aurantimonadaceae_Fulvimarina_pelagi_HTCC2506_unfinished_sequence
MIQMQTNLDVADNSGARRVMCIKVLGGSKRKYASVGDVIVVSIKEAIPRG
RVKKGDVAKAVVVRTAKDIRRPDGSVIRFDTNAAVLINNNKEPIGTRIFG
PVPRELRAKNHMRIVSLAPEVL
>Bacteria_Proteobacteria_Alphaproteobacteria_Rhizobiales_Aurantimonadaceae_Aurantimonas_manganoxydans_SI85_9A1
MIQMQTNLDVADNSGARRVMCIKVLGGSKRKYASVGDIIVVSVKEAIPRG
RVKKGDVMKAVVVRTAKDIRRADGSVIRFDSNAAVLIDNKKEPVGTRIFG
PVPRELRGKNHMKIVSLAPEVL
>Bacteria_Proteobacteria_Alphaproteobacteria_Rhizobiales_Rhizobiaceae_RhizobiumAgrobacterium_group_Agrobacterium_sp._H13_3
MIQMQTNLDVADNSGARRVMCIKVLGGSKRKYASVGDIIVVSIKEAIPRG
RVKKGDVMKAVVVRTAKDIRRADGSVIRFDNNAAVLIDNKKEPIGTRIFG
PVPRELRAKNHMKIISLAPEVL
>Bacteria_Proteobacteria_Alphaproteobacteria_Rhizobiales_Phyllobacteriaceae_Aliihoeflea_sp._2WW
MIQMQTNLDVADNSGARRVMCIKVLGGSKRKYASVGDIIVVSVKEAIPRG
RVKKGDVMKAVVVRTAKDIRRPDGSVIRFDKNAAVLVDNKKEPVGTRIFG
PVPRELRAKNHMKIISLAPEVL
>Bacteria_Proteobacteria_Alphaproteobacteria_Rhizobiales_Phyllobacteriaceae_Aminobacter_sp._J41
MIQMQTNLDVADNSGARRVMCIKVLGGSKRKYASVGDIIVVSIKEAIPRG
RVKKGDVMKAVVVRTAKDIRRPDGSVIRFDSNAAVLVDNKREPIGTRIFG
PVPRELRAKNHMKIISLAPEVL
>Bacteria_Proteobacteria_Alphaproteobacteria_Rhizobiales_Phyllobacteriaceae_Pseudaminobacter_salicylatoxidans_KCT001
MIQMQTNLDVADNSGARRVMCIKVLGGSKRKYASVGDIIVVSIKEAIPRG
RVKKGDVMKAVVVRTAKDIRRPDGSVIRFDKNAAVLVDNKKEPIGTRIFG
PVPRELRAKNHMKIISLAPEVL
>Bacteria_Proteobacteria_Alphaproteobacteria_Rhizobiales_Phyllobacteriaceae_Mesorhizobium_australicum_WSM2073
MIQMQTNLDVADNSGARRVMCIKVLGGSKRKYASVGDIIVVSIKEAIPRG
RVKKGDVMKAVVVRTAKDIRRPDGSVIRFDKNAAVLVDNKKEPIGTRIFG
PVPRELRAKNHMKIISLAPEVL
>Bacteria_Proteobacteria_Alphaproteobacteria_Rhizobiales_Phyllobacteriaceae_Aquamicrobium_defluvii_W13Z1
MIQMQTNLDVADNSGARRVMCIKVLGGSKRKYASVGDIIVVSIKEAIPRG
RVKKGDVMKAVVVRTAKDIRRPDGSVIRFDKNAAVLVDNKKEPVGTRIFG
PVPRELRAKNHMKIISLAPEVL
>Bacteria_Proteobacteria_Gammaproteobacteria_Acidithiobacillales_Acidithiobacillaceae_Acidithiobacillus_ferrivorans_SS3
MIQMQTRLSVADNSGAREVMCIKVLGGSHRRYAGIGDVIKVSIKDAVPRG
KVKKGDVYNALVVRTRKGVRREDGSLIRFDSNAAVLLNNQLQPIGTRIFG
PVTRELRGANFMKIISLAPEVL
>Bacteria_Proteobacteria_Gammaproteobacteria_Acidithiobacillales_Thermithiobacillaceae_Thermithiobacillus_tepidarius_DSM_3134
MIQMQSRLAVADNSGAREVMCIKVLGGSHRRYAGIGDIIKVSIKDAAPRG
KVKKGDVYNAVVVRTRKGVRREDGSVIRFDGNAAVLLNNQLQPIGTRIFG
PVTRELRTGNFMKIISLAPEVL
>Candidatus_Muproteobacteria_bacterium_RBG_19FT_COMBO_61_10
MIQMQTMLSVADNSGAKTVQCIKVLGGSKRRYAGIGDIVKVSIKEAIPRG
RVKKGDVYDAVIVRTRKGVRRSDGSVIRFDTNAAVLLNPAHQPIGTRIFG
PVTRELRTEKFMKIISLAPEVL*
>Candidatus_Muproteobacteria_bacterium_RBG_16_64_11
MQTVLNVADNSGAKMVQCIKVLGGSKRRYAGIGDVIKVSIKEAIPRGRVK
KGDVYDAVIVRTRKGVRRNDGSVVRFDTNAAVLLNPQLQPVGTRIFGPVT
RELRSEKFMKIISLAPEVL*
>Candidatus_Muproteobacteria_bacterium_RBG_16_60_9
MIQMQSVLTVADNSGAKRVQCIKVLGGSKRRYANIGDVIKVSVKEAIPRG
KVKKGEVYDAVIVRTRKGVRRSDGSAIRFDANAAVLLDNKRELLGTRVFG
PVTRELRTEKFMKIISLAPEVL*
>Candidatus_Muproteobacteria_bacterium_RBG_16_62_13
MIQMRSVLSVADNSGAKRVQCIKVLGGSKRRYANIGDVIKVSIKEAIPRG
KVKKGDVCDAVIVRTKKGVRRVDGQVIRFDANAAVLLDPKREPIGTRIFG
PVTRELRGANFTKIMSLAPEVL*
>Candidatus_Muproteobacteria_bacterium_RIFCSPHIGHO2_12_FULL_60_33
MIQMQTLLMVADNSGAKTVQCIKVLGGSKRRYAGIGDVIKVSVKEAIPRG
KVKKGDVYDAVIVRTRKGVRRTDGSVIRFDTNAAVLLDNKRELIGTRIFG
PVTRELRSEQFMKIISLAPEVL*
>Candidatus_Muproteobacteria_bacterium_RBG_16_64_10
MIQTQTMLTVADNSGAKTVQCIKVLGGSKRRYAGVGDVIKVSIKEAVPRG
KVKKGDVYDAVIVRTRKGVRRPDGSVIRFDSNAAVLLDTKRELIGTRIFG
PVTRELRSEQFMKIISLAPEVL*
>Candidatus_Muproteobacteria_bacterium_RIFCSPHIGHO2_01_FULL_65_16
MIQMQTVLTVADNSGAKTVQCIKVLGGSKRRYAGIGDVIKVSVKEAIPRG
KVKKGDVCDAVIVRTRKGVRRADGSVIRFDSNAAVLLDPKRELIGTRIFG
PVTRELRSEQFMKIISLAPEVL*
>Candidatus_Muproteobacteria_bacterium_RBG_16_65_34
MIQMQTVLTVADNSGAKTVQCIKVLGGSKRRYANIGDVIKVSIKEAIPRG
KVKKGDVYDAVIVRTRKGVRRSDGSVIRFDSNAAVLLDPKRELIGTRIFG
PVTRELRSEQFMKIISLAPEVL*
>Bacteria_Proteobacteria_Betaproteobacteria_Methylophilales_Methylophilaceae_Methylobacillus_flagellatus_KT
MIQMQSRLDVADNTGARSVMCIKVLGGSKRRYAGIGDIIKVSVKDAAPRG
RVKKGEVYSAVVVRTAKGVRRPDGSLVKFDSNAAVLLNNKLEPIGTRIFG
PVTRELRGERFMKIVSLAPEVL
>Bacteria_Proteobacteria_Betaproteobacteria_Methylophilales_Methylophilaceae_Methylovorus_sp._SIP3_4
MIQMQSRLDVADNTGARSVMCIKVLGGSKRRYAGIGDVIKVTIKDAAPRG
RVKKGEVYSAVVVRTTKGVRRPDGSLVKFDGNAAVLLNNKLEPIGTRIFG
PVTRELRGERFMKIVSLAPEVL
>Bacteria_Proteobacteria_Betaproteobacteria_Methylophilales_Methylophilaceae_Methylophilus_methylotrophus_ATCC_53528
MIQMQSRLEVADNTGARSVQCIKVLGGSKRRYASIGDIIKVSVKDAAPRG
RVKKGEIYNAVVVRTAKGVRRPDGSLVKFDANAAVLLNNKLEPIGTRIFG
PVTRELRSERFMKIVSLAPEVL
>Bacteria_Proteobacteria_Betaproteobacteria_Methylophilales_Methylophilaceae_Methylotenera_sp._301
MIQMQSRLEVADNTGARSVQCIKVLGGSKRRYAGIGDIIKVSIKDAAPRG
RVKKGEVYSAVVVRTAKGVRRPDGSLVKFDGNAAVLLNNKLEPIGTRIFG
PVTRELRTEKFMKIVSLAPEVL
>Bacteria_Proteobacteria_Betaproteobacteria_Neisseriales_Neisseriaceae_Formivibrio_citricus_DSM_6150
MIQMQSRLEVADNTGAREVMCIKVLGGSKRRYASVGDIIKVSIKDAAPRG
RVKKGDVYNAVVVRTAKGVRRADGSLIKFDGNAAVLLNNKLEPIGTRIFG
PVTRELRTERFMKIVSLAPEVL
>Bacteria_Proteobacteria_Betaproteobacteria_Neisseriales_Neisseriaceae_Deefgea_rivuli_DSM_18356
MIQMQSKLDVADNTGARSVMCIKVLGGSKRRYASVGDIIKVSIKDAAPRS
RVKKGDVYNAVVVRTAKGVRRADGALIKFDGNAAVLLNAKLEPIGTRIFG
PVTRELRTERFMKIVSLAPEVL
>Bacteria_Proteobacteria_Betaproteobacteria_Neisseriales_Neisseriaceae_Laribacter_hongkongensis_HLHK9
MIQMQTQLEVADNTGARRVMCIKVLGGSKRRYATVGDIIKVSIKDAAPRG
RVKKGDVYNAVVVRTAKGVRRPDGSLIKFDGNAAVLLNNKLEPIGTRIFG
PVTRELRTERFMKIVSLAPEVL
>Bacteria_Proteobacteria_Betaproteobacteria_Neisseriales_Neisseriaceae_Microvirgula_aerodenitrificans_DSM_15089
MIQMQTILEVADNTGARKVMCIKVLGGSKRRYASVGDIIKVSIKDAAPRG
RVKKGDVYNAVVVRTAKGVRRPDGSLIKFDGNAAVLLNTKLEPIGTRIFG
PVTRELRTERFMKIVSLAPEVL
>Bacteria_Proteobacteria_Betaproteobacteria_Neisseriales_Neisseriaceae_Stenoxybacter_acetivorans_DSM_19021
MIQMQTILDVADNSGARRVMCIKVLGGSKRRYASVGDIIKVAIKDAAPRG
RVKKGDVYNAVVVRTAKGVRRPDGALIKFDNNAAVLLNNKLEPLGTRIFG
PVTRELRTERFMKIVSLAPEVL
>Bacteria_Proteobacteria_Betaproteobacteria_Neisseriales_Neisseriaceae_Snodgrassella_alvi_wkB2
MRQSDIVCKLRSLTFSFLKVSGSRRNSPFGTQDWFTRTVNGFRQLLSGNK
LTESGKLSWIFKGNNMIQMQTILDVADNSGARRVMCIKVLGGSKRRYASV
GDIIKVAVKDAAPRGRVKKGDVYNAVVVRTAKGVRRNDGALIKFDNNAAV
LLNTKLEPIGTRIFGPVTRELRTERFMKIVSLAPEVL
>CG12_big_fil_rev_8_21_14_0_65_Hydrogenophilales_61_21
MIQMQSILDVADNTGARSVMCIKVLGGSKRRYAGVGDIIKVSIRDAAPRS
RVKKGDVYSAVVVRTAKGVRRSDGSLVKFDGNAAVLLNAKLEPIGTRIFG
PVTRELRTERFMKIVSLAPEVL*
>CG_4_10_14_3_um_filter_Hydrogenophilales_63_21
MIQMQSTLDVADNTGARTVMCIKVLGGSKRRYAGVGDIIKVSIKDAAPRG
RVKKGDVYSAVVVRTAKGVRRPDGSLIKFDKNAAVLLNNKLEPIGTRIFG
PVTRELRTERFMKIVSLAPEVL*
>Hydrogenophilales_bacterium_RIFOXYD1_FULL_62_11
MIQMQSVLDVADNTGARSVMCIKVLGGSHRRYASVGDIIKVSIKDAAPRS
RVKKGDVYSAVVVRTAKGVRRPDGSLVRFDGNAAVLLNNKLEPIGTRIFG
PVTRELRTEKFMKIVSLAPEVL*
>Bacteria_Proteobacteria_Betaproteobacteria_Hydrogenophilales_GWE1_Thiobacillus_62_9
MIQMQSVLDVADNTGARSVMCIKVLGGSHRRYASVGDIIKVSIKDAAPRG
RVKKGDIYNAVVVRTAKGVRRPDGSLVRFDGNAAVLLNNKLEPIGTRIFG
PVTRELRTEKFMKIVSLAPEVL
>Hydrogenophilales_bacterium_RIFOXYA1_FULL_63_33
MIQMQSVLDVADNTGARSVMCIKVLGGSHRRYAGVGDIIKVSIKDAAPRG
RVKKGDIYNAVVVRTAKGVRRPDGSLVRFDGNAAVLLNNKLEPIGTRIFG
PVTRELRTEKFMKIVSLAPEVL*
>Bacteria_Proteobacteria_Betaproteobacteria_Hydrogenophilales_Hydrogenophilaceae_Thiobacillus_denitrificans_ATCC_25259
MIQMQSVLDVADNTGARSVMCIKVLGGSHRRYAGVGDIIKVSIKDAAPRG
RVKKGDVYNAVVVRTAKGVRRPDGSLVRFDGNAAVLLNNKLEPIGTRIFG
PVTRELRTEKFMKIVSLAPEVL
>Betaproteobacteria_bacterium_RBG_16_58_11
MIQMQSILEVADNTGARTVMCIKVLGGSRRRYAGIGDVIKVSIKDAAPRG
RVKKGEVYNAVVVRTAKGVRRPDGSLVKFDSNAAVLLNAKLEPIGTRIFG
PVTRELRNERFMKIVSLAPEVL*
>Bacteria_Proteobacteria_Betaproteobacteria_Hydrogenophilales_Hydrogenophilaceae_Sulfuricella_denitrificans_skB26
MIQMQSVLDVADNTGARRVMCIKVLGGSKRRYAAIGDVIKVSIKDAAPRG
RVKKGDVYNAVVVRTAKGVRRPDGSLIKFDGNAAVLLNNKLEPIGTRIFG
PVTRELRTERFMKIVSLAPEVL
>CG18_big_fil_WC_8_21_14_2_50_Hydrogenophilales_58_12
MIQMQSVLDVADNTGARRVMCIKVLGGSKRRYAAIGDVIKVSIKDAAPRG
RVKKGEVYNAVVVRTAKGVRRPDGSLIKFDGNAAVLLNTKLEPIGTRIFG
PVTRELRTERFMKIVSLAPEVL*
>Bacteria_Proteobacteria_Betaproteobacteria_Gallionellales_Gallionellaceae_Ferriphaselus_sp._R_1
MIQMQSVLDVADNTGARSVMCIKVLGGSKRRYAAIGDVIKVSIRDAAPRG
RVKKGDVYNAVVVRTAKGVRRSDGSLVKFDGNAAVLLNNKLEPIGTRIFG
PVTRELRTEKFMKIVSLAPEVL
>Bacteria_Proteobacteria_Betaproteobacteria_Gallionellales_Gallionellaceae_Gallionella_capsiferriformans_ES_2
MIQMQSVLDVADNTGARSVMCIKVLGGSKRRYASVGDVIKVSIRDAAPRG
RVKKGEVYNAVVVRTAYGVRRSDGSLVKFDGNAAVLLNAKLEPIGTRIFG
PVTRELRTEKFMKIVSLAPEVL
>Sideroxydans_sp._RIFOXYD2_FULL_59_7
MIQMQSVLNVADNTGARSVMCIKVLGGSKRRYAGVGDVIKVSIRDAAPRS
RVKKGEVYSAVVVRTAKGVRRTDGSLIKFDGNAAVLLNNKLEPIGTRIFG
PVTRELRNEKFMKIVSLAPEVL*
>Bacteria_Proteobacteria_Betaproteobacteria_Gallionellales_Gallionellaceae_Sideroxydans_lithotrophicus_ES_1
MIQMQSVLNVADNTGARSVMCIKVLGGSKRRYASVGDVIKVSIRDAAPRS
RVKKGEVYSAVVVRTAKGVRRSDGSLIKFDGNAAVLLNNKLEPIGTRIFG
PVTRELRNERFMKIVSLAPEVL
>Sideroxydans_sp._GWF2_59_14
MIQMQSVLNVADNTGARSVMCIKVLGGSKRRYAGVGDVIKVSIRDAAPRS
RVKKGEVYSAVVVRTAKGVRRADGSLIKFDGNAAVLLNNKLEPIGTRIFG
PVTRELRNEKFMKIVSLAPEVL*
>CG11_big_fil_rev_8_21_14_0_20_Gallionellaceae_60_62
MIQMQSVLNVADNTGARAVMCIKVIGGSKRRYAGVGDVIKVSIRDAAPRS
RVKKGEVYSAVVVRTAKGVRRADGSLIKFDGNAAVLLNNKLEPIGTRIFG
PVTRELRTERFMKIVSLAPEVL*
>CG08_land_8_20_14_0_20_Gallionellales_59_87
MIQMQSVLNVADNTGARSVMCIKVLGGSKRRYASVGDVIKVSIRDAAPRS
RVKKGEVYSAVVVRTAKGVRRSDGSLIKFDGNAAVLLNNKLEPIGTRIFG
PVTRELRTERFMKIVSLAPEVL*
>CG1_02_SUB100_Gallionellaceae_60_948
MQSVLNVADNTGARSVMCIKVLGGSKRRYASVGDVIKVSIRDAAPRSRVK
KGEVYSAVVVRTAKGVRRSDGSLIKFDGNAAVLLNNKLEPIGTRIFGPVT
RELRTERFMKIVSLAPEVL*
>Bacteria_Proteobacteria_Betaproteobacteria_Nitrosomonadales_Nitrosomonadaceae_Nitrosomonas_europaea_ATCC_19718
MIQMQSLLKVADNTGARTVMCIKVLGGSKRRFAGIGDVIKVAVKDAAPRG
RIKRGEVYNAVIVRTAKGIRRADGSLVKFDTNAAVILNNKLEPIGTRIFG
PVTRELRTAKFMKIVSLAPEVI
>Bacteria_Proteobacteria_Betaproteobacteria_Nitrosomonadales_Nitrosomonadaceae_Nitrosospira_multiformis_ATCC_25196
MIQMQSILQVADNTGARSLMCIKVLGGSKRRYAGIGDIIKVSVKDVAPRG
RVKKGEVYNAVVVRTSKGVRRADGSLIKFDGNAAVLLNAKLEPIGTRIFG
PVTRELRTARFMKIVSLAPEVL
>Bacteria_Proteobacteria_Betaproteobacteria_Rhodocyclales_Rhodocyclaceae_Uliginosibacterium_gangwonense_DSM_18521
MIQMQTILDVADNTGARSVMCIKVLGGSKRRYAGVGDIIKVSIRDAAPRG
RVKKGDVYNAVVVRTAKGVRRVDGSLIKFDKNAAVLLNAKLEPIGTRIFG
PVTRELRTERFMKIVSLAPEVL
>Bacteria_Proteobacteria_Betaproteobacteria_Rhodocyclales_Rhodocyclaceae_Thauera_sp._MZ1T
MIQMQSKLDVADNSGARSVMCIKVLGGSKRRYAGVGDIIKVTVKDAAPRG
RAKKGDVYNAVVVRTAKGVRRPDGSLIKFDSNAAVLLNNKLEPIGTRIFG
PVTRELRTERFMKIVSLAPEVL
>Bacteria_Proteobacteria_Betaproteobacteria_Rhodocyclales_Rhodocyclaceae_Aromatoleum_aromaticum_EbN1
MIQMQSRLDVADNTGARSVMCIKVLGGSKRRYAGIGDIIKVTVKDAAPRG
RVKKGDIYSAVVVRTAKGVRRPDGSLVKFDGNAAVLLNNKLEPIGTRIFG
PVTRELRTERFMKIVSLAPEVL
>Bacteria_Proteobacteria_Betaproteobacteria_Rhodocyclales_Rhodocyclaceae_Azoarcus_sp._KH32C
MIQMQSILDVADNTGARSVMCIKVLGGSKRRYASVGDIIKVAVKDAAPRG
RVKKGDIYNAVVVRTAKGVRRPDGSLLRFDGNAAVLLNNKLEPIGTRIFG
PVTRELRTERFMKIVSLAPEVL
>Bacteria_Proteobacteria_Betaproteobacteria_Rhodocyclales_Rhodocyclaceae_Dechlorosoma_suillum_PS
MIQMQTILDVADNTGARSVMCIKVLGGSKRRYAAVGDIIKVSIKDAAPRG
RVKKGDVYNAVVVRTAKGVRRPDGSLIKFDNNAAVLLNAKLEPIGTRIFG
PVTRELRTERFMKIVSLAPEVL
>Bacteria_Proteobacteria_Betaproteobacteria_Rhodocyclales_Rhodocyclaceae_Propionivibrio_dicarboxylicus_DSM_5885
MIQMQTVLDVADNTGARSVMCIKVLGGSKRRYASVGDIIKVSIKDAAPRG
RVKKGDVYNAVVVRTAKGVRRPDGSLVRFDGNAAVLLNNKLEPLGTRIFG
PVTRELRGERFMKIVSLAPEVL
>Bacteria_Proteobacteria_Betaproteobacteria_Rhodocyclales_Rhodocyclaceae_Azovibrio_restrictus_DSM_23866
MIQMQTVLDVADNTGARSVMCIKVLGGSKRRYAGIGDVIKVSIKDAAPRG
RVKKGDVYNAVVVRTAKGVRRPDGSVVKFDNNAAVLLNNKLEPIGTRIFG
PVTRELRTERYMKIVSLAPEVL
>Bacteria_Proteobacteria_Betaproteobacteria_Rhodocyclales_Rhodocyclaceae_Azonexus_hydrophilus_DSM_23864
MIQMQTTLDVADNTGARSVMCIKVLGGSKRRYAGIGDIIKVSIKDAAPRG
RVKKGDVYNAVVVRTAKGVRRPDGSLVRFDGNAAVLLNNKLEPIGTRIFG
PVTRELRTERFMKIVSLAPEVL
>Bacteria_Proteobacteria_Betaproteobacteria_Rhodocyclales_Rhodocyclaceae_Dechlorobacter_hydrogenophilus_LT_1
MIQMQTTLDVADNTGARSVMCIKVLGGSKRRYAGIGDIIKVSIKDAAPRG
RVKKGDVYNAVVVRTAKGVRRPDGSLVRFDGNAAVLLNNKLEPIGTRIFG
PVTRELRTERFMKIVSLAPEVL
>Bacteria_Proteobacteria_Betaproteobacteria_Rhodocyclales_Rhodocyclaceae_Dechloromonas_aromatica_RCB
MIQMQTTLDVADNTGARSVMCIKVLGGSRRRYAGIGDIIKVSIKDAAPRG
RVKKGDVYNAVVVRTAKGVRRPDGSLVRFDGNAAVLLNNKLEPIGTRIFG
PVTRELRTERFMKIVSLAPEVL
>Bacteria_Proteobacteria_Betaproteobacteria_Burkholderiales_Burkholderiaceae_Limnobacter_sp._MED105_unfinished_sequence
MIQMQSRLDVADNTGARSVMCIKVLGGSKRRYAGIGDIIKVSIKDAAPRG
RVKKGEIYNAVVVRTAKGVRRPDGALIKFDSNAAVLLNAKLEPIGTRIFG
PVTRELRNEKFMKIVSLAPEVL
>Bacteria_Proteobacteria_Betaproteobacteria_Burkholderiales_Sutterellaceae_Sutterella_wadsworthensis_HGA0223
MIQMQSRLDVADNTGARSVMCIKVLGGSKRRYANIGDVIKVTVKEAAPRG
RVKKGEVYNAVVVRTAHGVRRADGSTVTFDGNAAVLLNSKLEPIGTRIFG
PVTRELRTEQFMKIVSLAPEVI
>Bacteria_Proteobacteria_Betaproteobacteria_Burkholderiales_Oxalobacteraceae_Herbaspirillum_seropedicae_SmR1
MIQTESRLEVADNTGAREVLCIKVLGGSKRRYAGIGDVIKVTVKSAAPRG
RVKKGEIYNAVVVRTAKGVRRQDGSLVKFDGNAAVLLNAKLEPIGTRIFG
PVTRELRTERFMKIVSLAPEVL
>Bacteria_Proteobacteria_Betaproteobacteria_Burkholderiales_Oxalobacteraceae_Collimonas_fungivorans_Ter331
MIQTESRLEVADNTGAREVMCIKVLGGSKRRYASIGDVIKVTVKVAAPRG
RVKKGEIYNAVVVRTAKGVRRQDGSLVKFDGNAAVLLNAKLEPIGTRIFG
PVTRELRTERFMKIVSLAPEVL
>Bacteria_Proteobacteria_Betaproteobacteria_Burkholderiales_Burkholderiaceae_Pandoraea_pnomenusa_RB38
MIQTETRLEVADNTGAREVMCIKVLGGSKRRYAGIGDIIKVSVKDAAPRG
RVKKGEIYNAVVVRTAKGVRRQDGSLVKFDGNAAVLLNTKLEPIGTRIFG
PVTRELRTERFMKIVSLAPEVL
>Bacteria_Proteobacteria_Betaproteobacteria_Burkholderiales_Burkholderiaceae_Burkholderia_cenocepacia_AU_1054
MIQTESRLEVADNTGAREVLCIKVLGGSKRRYAGIGDIIKVSVKEATPRG
RVKKGEIYNAVVVRTAKGVRRQDGSLIKFDGNAAVLLNNKLEPIGTRIFG
PVTRELRSERFMKIVSLAPEVL
>Bacteria_Proteobacteria_Betaproteobacteria_Burkholderiales_Burkholderiaceae_Glomeribacter_sp._1016415
MVGGTKTDRKALQFLLTNSVTGLSWEREIMIQNETRLQSADNTGAREVLC
IKVLGGSKRRYANIGDVIKVTVKEAVPRGRVKKGEIFNAVVVRTAKGMRR
PDGSLIKFDNNAVVLLNNKNEPIGTRIFGPVTRELRERFMKIVSLAPEVL
>Bacteria_Proteobacteria_Betaproteobacteria_Burkholderiales_Alcaligenaceae_Brackiella_oedipodis_DSM_13743
MIQMQSTLDVADNTGARSIMCIKVLGGSKRRYAAIGDIIKVTVKEAAPRG
RVKKGEVYNAVVVRTAKGVRRKDGSLVRFGGNAAVLLNNKLEPIGTRIFG
PVTRELRTEKFMKIVSLAPEVI
>Bacteria_Proteobacteria_Betaproteobacteria_Burkholderiales_Alcaligenaceae_Oligella_ureolytica_DSM_18253
MIQMQTTLDVADNTGARKIQCIKVLGGSKRRYAEVGDIIKVTVKEAAPRG
RVKKGEIYNAVVVRTAKGVRRKDGSLVRFGGNAAVLLNTKLEPIGTRIFG
PVTRELRGDRFMKIVSLAPEVI
>Bacteria_Proteobacteria_Betaproteobacteria_Burkholderiales_Alcaligenaceae_Pusillimonas_sp._T7_7
MIQMQTTLDVADNTGARSIMCIKVLGGSKRRYAAIGDIIKVSVKDAAPRG
RVKKGEIYNAVVVRTAKGVRRKDGSLIKFGGNAAVLLNAKLEPIGTRIFG
PVTRELRTEKFMKIVSLAPEVL
>Bacteria_Proteobacteria_Betaproteobacteria_Burkholderiales_Alcaligenaceae_Alcaligenes_faecalis_phenolicus_DSM_16503
MIQMQTTLDVADNTGARSVMCIKVLGGSKRRYAAIGDIIKVTVKEAAPRG
RVKKGEIYNAVVVRTAKGVRRKDGSLIRFGGNAAVLLNAKLEPIGTRIFG
PVTRELRTEKFMKIVSLAPEVL
>Bacteria_Proteobacteria_Betaproteobacteria_Burkholderiales_Comamonadaceae_Delftia_acidovorans_SPH_1
MIQTESRLEVADNTGAKSVQCIKVLGGSHRRYASVGDIIKVTIKEAAPRG
RVKKGEVYSAVVVRTAKGIRRADGSLVKFDGNAAVLLNAKLEPIGTRIFG
PVTRELRNEKFMKIVSLAPEVL
>Bacteria_Proteobacteria_Betaproteobacteria_Burkholderiales_Comamonadaceae_Comamonas_testosteroni_TK102
MIQTESRLEVADNTGAKSVQCIKVLGGSHRRYASVGDIIKVSVKEAAPRG
RVKKGEIYSAVVVRTAKGIRRADGSLVKFDGNAAVLLNAKLEPIGTRIFG
PVTRELRTEKFMKIVSLAPEVL
>Bacteria_Proteobacteria_Betaproteobacteria_Burkholderiales_Comamonadaceae_Brachymonas_chironomi_DSM_19884
MIQTESRLEVADNTGAKSVLCIKVLGGSKRRYASVGDIIKVSVKEAAPRG
RVKKGEIYSAVVVRTAKGIRRPDGSLIKFDGNAAVLLNSKLEPIGTRIFG
PVTRELRGDRFMKIVSLAPEVL
>Bacteria_Proteobacteria_Betaproteobacteria_Burkholderiales_Comamonadaceae_Ottowia_thiooxydans_DSM_14619
MIQTESRLEVADNTGAKSVLCIKVLGGSKRRYASVGDIIKVSIKEAAPRG
RVKKGEIYSAVVVRTAKGIRRGDGSLIKFDGNAAVLLNAKLEPIGTRIFG
PVTRELRNERFMKIVSLAPEVL
>Bacteria_Proteobacteria_Betaproteobacteria_Burkholderiales_unclassified_Burkholderiales_Burkholderiales_Genera_incertae_sedis_Methylibium_sp._T29
MIQMQSRLDVADNTGAKSVMCIKVLGGSKRRYAGIGDVIKVSIKEAAPRG
RVKKGEVYSAVVVRTAKGVRRQDGSLVKFDGNAAVLLNAKLEPIGTRIFG
PVTRELRTERFMKIVSLAPEVL
>Burkholderiales_bacterium_RIFCSPHIGHO2_01_FULL_63_240
LFSACQPFGKILRKQSFFQIRPFYGPKTDGSLLRSGLCSRTVKLGYTMIQ
MQSRLDVADNTGAKSVMCIKVLGGSKRRYAGIGDIIKVSIKEAAPRGRVK
KGEVYSAVVVRTAKGVRRQDGSLVKFDGNAAVLLNAKLEPIGTRIFGPVT
RELRSERFMKIVSLAPEVL*
>Burkholderiales_bacterium_RIFCSPLOWO2_12_FULL_64_99
MIQMQSRLDVADNTGAKSVMCIKVLGGSKRRYAGIGDIIKVSIKEAAPRG
RVKKGEVYSAVVVRTAKGVRRPDGSLVKFDGNAAVLLNAKLEPIGTRIFG
PVTRELRSERFMKIVSLAPEVL*
>Bacteria_Proteobacteria_Betaproteobacteria_Burkholderiales_unclassified_Burkholderiales_Burkholderiales_Genera_incertae_sedis_Sphaerotilus_natans_natans_DSM_6575
MCIKVLGGSKRRYAGIGDVIKVSIKDAAPRGRVKKGEVYNAVVVRTAKGV
RRQDGSLVKFDGNAAVLLNAKLEPIGTRIFGPVTRELRTERFMKIVSLAP
EVL
>Bacteria_Proteobacteria_Gammaproteobacteria_Xanthomonadales_Xanthomonadaceae_Frateuria_aurantia_Kondo_67_DSM_6220
MIQMQSTLSAADNSGAKELMCIKVLGGSHRRYAAIGDVIKVTVKDAIPRG
KVKKGEVYNAVVVRTAKGVRRPDGSLIRFDGNAAVLLNNKLEPIGTRIFG
PVTRELRGEKFMKIVSLAPEVL
>Bacteria_Proteobacteria_Gammaproteobacteria_Xanthomonadales_Xanthomonadaceae_Luteibacter_sp._9145
MIQVQSSLSAADNSGAKEMMCIKVLGGSKRRYASVGDVIKVTIKDAIPRG
KVKKGEVYNAVVVRTAKGVRRADGSVIRFDGNAAVLLNNKLEPIGTRIFG
PVTRELRNEKFMKIVSLAPEVL
>Bacteria_Proteobacteria_Gammaproteobacteria_Xanthomonadales_Xanthomonadaceae_Dyella_japonica_A8
MIQMQSTLSAADNSGAKELMCIKVLGGSKRRYAAIGDVIKVTVKDAIPRG
KVKKGEVYNAVVVRTAKGVRRPDGSLIRFDGNAAVLLNNKLEPIGTRIFG
PVTRELRSEKFMKIVSLAPEVL
>Bacteria_Proteobacteria_Gammaproteobacteria_Xanthomonadales_RIFOXYA1_FULL_Rhodanobacter_67_6
MIQMQSTLSAADNSGAKELMCIKVLGGSKRRYAAIGDVIKVTVKDAIPRG
KVKKGEVYNAVVVRTAKGVRRPDGSLIRFDGNAAVLLNNKLEPIGTRIFG
PVTRELRSEKFMKIVSLAPEVL
>Bacteria_Proteobacteria_Gammaproteobacteria_Xanthomonadales_Xanthomonadaceae_Rhodanobacter_sp._2APBS1
MIQMQSTLSAADNSGAKELMCIKVLGGSKRRYAAIGDVIKVTVKDAIPRG
KVKKGEVYNAVVVRTAKGVRRPDGSLIRFDGNAAVLLNNKLEPIGTRIFG
PVTRELRSEKFMKIVSLAPEVL
>CG02_land_8_20_14_3_00_150_Xanthomonadales_62_12
MIQMLSHLDAADNSGARELMCIKVLGGSKRRYAGIGDVIKVSIKEAIPRG
KVKKGEVYDAVVVRTRKGVRRPDGSLIRFDGNAAVLLNTKLEPIGTRIFG
PVTRELRSERFMKIVSLAPEVL*
>Bacteria_Proteobacteria_Gammaproteobacteria_Xanthomonadales_Xanthomonadaceae_Rudaea_cellulosilytica_DSM_22992
MIQMQSTLSAADNSGAKLLFCIKVLGGSKRRYAGIGDIIKVSIRDAIPRG
KVKKGEVYDAVVVRTRKGVRRADGSLIRFDGNAAVLLNNKLEPIGTRIFG
PVTRELRSERFMKIVSLAPEVL
>Bacteria_Proteobacteria_Gammaproteobacteria_Xanthomonadales_Xanthomonadaceae_Xylella_fastidiosa_multiplex_ATCC_35871
MIQMQSYLGVADNSGAKEVMCIKVLGGSKRRYASIGDIIKVTVKEAIPRG
KVKKGEVYDAVVVRTRSGVRRPDGSLIRFDGNAAVLLNNKQEPIGTRVFG
PVTRELRSEKLMKIVSLAPEVL
>Bacteria_Proteobacteria_Gammaproteobacteria_Xanthomonadales_Xanthomonadaceae_Xylella_fastidiosa_sandyi_Ann_1
MIQMQSYLGVADNSGAKEVMCIKVLGGSKRRYASIGDVIKVTVKEAIPRG
KVKKGEVYDAVVVRTRSGVRRPDGSLIRFDGNAAVLLNNKQEPIGTRVFG
PVTRELRSEKLMKIVSLAPEVL
>Bacteria_Proteobacteria_Gammaproteobacteria_Xanthomonadales_Xanthomonadaceae_Arenimonas_donghaensis_DSM_18148_HO3_R19
MIQVQSYLDAADNSGAKEMMCIKVLGGSKRRYAHIGDIIKVTVKDAIPRG
KVKKGEVYDAVVVRTRSGVRRPDGSLIRFDGNAAVLLNNKQEPIGTRIFG
PVTRELRSEKFMKIVSLAPEVI
>Bacteria_Proteobacteria_Gammaproteobacteria_Xanthomonadales_Xanthomonadaceae_Arenimonas_oryziterrae_DSM_21050
MIQVQSYLDAADNSGAKEMMCIKVLGGSKRRYAHIGDIIKVTVKDAIPRG
KVKKGEVYDAVVVRTRSGVRRADGSLIRFDGNAAVLLNNKQEPIGTRIFG
PVTRELRSEKFMKIVSLAPEVL
>Gammaproteobacteria_bacterium_RIFCSPHIGHO2_12_FULL_63_22
MIQVQSYLDAADNSGAKEMMCIKVLGGSKRRYARIGDVIKVTVKDAIPRG
KVKKGEVYDAVVVRTRSGVRRPDGSLIRFDGNAAVLLNNKQEPIGTRIFG
PVTRELRSEKFMKIVSLAPEVL*
>Bacteria_Proteobacteria_Gammaproteobacteria_Chromatiales_Ectothiorhodospiraceae_Nitrococcus_mobilis_Nb_231
MIQMQTTLNAADNSGARRLQCIKVLGGSRRRYAQIGDIIKVSVKDAIPRG
RVKKGEVYNAVVVRTRHGVRRPDGSVIRFDSNAAVLLNNQLQPIATRVFG
PVTRELRSERFMRIISLAPEVL
>Bacteria_Proteobacteria_Gammaproteobacteria_Chromatiales_Ectothiorhodospiraceae_Arhodomonas_aquaeolei_DSM_8974
MIQMQTLLGAADNSGARQLQCIKVLGGSRRRYAGIGDIIKVSVKDAIPRG
RVKKGDVYSAVVVRTRRGVRRADGSVIRFDGNAAVLLNNNLQPIGTRVFG
PVTRELRTEQFMRIISLAPEVL
>Bacteria_Proteobacteria_Gammaproteobacteria_Chromatiales_Ectothiorhodospiraceae_Ectothiorhodospiraceae_bacterium_M19_40
MIQMQTLLGAADNSGAREVQCIKVLGGSKRRYAGIGDVIKVSVKDAIPRG
RVKKGEVYNAVVVRTKRGVRRSDGSLIRFDGNAAVLLNANLQPIGTRVFG
PVTRELRNERFMRIISLAPEVL
>Bacteria_Proteobacteria_Gammaproteobacteria_Xanthomonadales_Algiphilaceae_Algiphilus_aromaticivorans_DG1253
MIQQESTLLAADNSGAKLVQVIRVQGSTGRRYAHVGDVVKVSVKDAIPRG
KVKKGEVHNAVVVRTRHPVRRNDGSAIRFDTNAAVLLDNKGDPIGTRIFG
PVTRELRAKYMRIISLAPEVL
>Bacteria_Proteobacteria_Gammaproteobacteria_Xanthomonadales_Sinobacteraceae_Polycyclovorans_algicola_TG408
MIQQESFLLAADNSGAKLVQVIQVKGSSRRRYAGVGDLVKVTVKDAIPRG
KVKKGEVHDAVVVRTRHAIRRPDGSAIRFDNNAAVLLSSKGEPLGTRIFG
PVTRELRERFMKIVSLAPEVM
>Bacteria_Proteobacteria_Gammaproteobacteria_Xanthomonadales_Sinobacteraceae_Nevskia_ramosa_DSM_11499
MVQQESMLVVADNSGAKVVQVIQVKGSTHRRYACVGDLIKVTVKDAIPRG
KVKKGEVHDAVVVRTKKGVRRPDGSTIRFDSNAAVLLTTKLEPIGTRIFG
PVTRELRERFMRIISLAPEVL
>Bacteria_Proteobacteria_Gammaproteobacteria_Xanthomonadales_Sinobacteraceae_Hydrocarboniphaga_effusa_AP103
MMQQESFLVAADNSGAKTVQVIQVKGSTYRRYANIGDVIKVTVKDAIPRG
KVKKGEVHDAVVVRTRHGVRRPDGSTIRFDTNAAVLLTSKGEPIGTRIFG
PVTRELRENFMKIVSLAPEVI
>Bacteria_Proteobacteria_Gammaproteobacteria_unclassified_Gammaproteobacteria_Solimonas_soli_DSM_21787
MIQQESFLVVADNSGAREVQVIQVKGSTYRRYAAVGDLIKVTVKDAIPRG
KVKKGEVHDAVVVRTKFPIKRADGSVIRFDSNAAVLLTNKLEPLGTRIFG
PVTRELRDRFMKIVSLAPEVI
>Bacteria_Proteobacteria_Gammaproteobacteria_Xanthomonadales_Sinobacteraceae_Singularimonas_variicoloris_DSM_15731
MIQQESFLVVADNSGAREVQVIQVKGSTYRRYAGVGDLIKVTVKDAIPRG
KVKKGEVHDAVVVRTKFPIKRADGSVIRFDSNAAVLLTNKLEPLGTRIFG
PVTRELRDRFMKIVSLAPEVI
>Bacteria_Proteobacteria_Gammaproteobacteria_Chromatiales_Halothiobacillaceae_Halothiobacillus_neapolitanus_c2
MIQMQTILDSADNSGAKKIQCIKVLGGSHRRYAGIGDIIKVSIKDAIPRG
RVKKGDVYNAVVVRTAKGVRRADGSLIRFDGNAAVLLNAKLEPIGTRIFG
PVTRELRGEKFMKIVSLAPEVI
>Bacteria_Proteobacteria_Gammaproteobacteria_Cardiobacteriales_Cardiobacteriaceae_Dichelobacter_nodosus_VCS1703A
MIQMQSRLSVADNSGARELQCIKVLGGSHRRYAGIGDVIKVSVKDAMPRG
RVKKGDVYNALIVRTKKGVRRRDGSVLRFDGNAAVLLNSKLEPIGTRVFG
PVARELRSEKFMKIISLAPEVL
>Bacteria_Proteobacteria_Gammaproteobacteria_Cardiobacteriales_Cardiobacteriaceae_Cardiobacterium_valvarum_F0432
MIQMQSSLTVADNSGARELQCIKVLGGSHRRYAGIGDVIKVSVKDALPRS
RVKKGDVYNALIVRTKKGVRRRDGSVLRFDSNAAVLLNNKLEPIGTRVFG
PIARELRGEKFMKIISLAPEVL
>Bacteria_Proteobacteria_Gammaproteobacteria_Xanthomonadales_Xanthomonadaceae_Ignatzschineria_larvae_DSM_13226
MIQMQTVLDVADNSGARKVMCIKVLGGSHRRYATVGDVIKVSVKEAIPRG
RAKKGDVYNAVVVRTRKGIRRQDGSLIKFDGNAAVLLNNNLDPIGTRIFG
PVTRELRGDKFMRIISLAPEVI
>Bacteria_Proteobacteria_Gammaproteobacteria_Xanthomonadales_Xanthomonadaceae_Wohlfahrtiimonas_chitiniclastica_SH04
MIQTQSMLEVADNSGAKRLMCIKVLGGSHRRYAGVGDIIKVSVKDAIPRG
RAKKGEIYNALVVRTRKGVRRDDGSLIKFDTNAAVLLNSKFEPIGTRIFG
PVTRELRGDRFMKIISLAPEVI
>Bacteria_Proteobacteria_Gammaproteobacteria_Xanthomonadales_Xanthomonadaceae_Wohlfahrtiimonas_chitiniclastica_DSM_18708
MIQTQSMLEVADNSGAKRLMCIKVLGGSHRRYAGVGDIIKVSVKDAIPRG
RAKKGEIYNALVVRTRKGVRRDDGSLIKFDTNAAVLLNSKFEPIGTRIFG
PVTRELRGDRFMKIISLAPEVI
>Bacteria_Proteobacteria_Gammaproteobacteria_Thiotrichales_Thiotrichaceae_Leucothrix_mucor_DSM_2157
MIQMQTVLQVADNSGARRVKCIKVLGGSHRRYAAIGDIIKVSIQEAIPRG
KVKKGDVYNAVVVRTASGVRRGDGSLIRFDNNSAVLLNSKNEPMGTRIFG
PVTRELRAKNFMKIISLAPEVL
>Bacteria_Proteobacteria_Gammaproteobacteria_Thiotrichales_Thiotrichaceae_Thiothrix_flexilis_DSM_14609
MIQMQSILQVADNSGARKVMCIKVLGGSHRRYANIGDVIKVSIKDANPRG
RVKKGDVYNAVIVRTAKGVRRPDGSVIRFDSNAAVILNNKLEPLGTRIFG
PVTRELRGERFMKIISLAPEVL
>Bacteria_Proteobacteria_Gammaproteobacteria_Chromatiales_Ectothiorhodospiraceae_Thioalkalivibrio_nitratireducens_DSM_14787
MIQMQTVLEAADNSGARRVQCIKVLGGSHRRYARVGDVIKVSVKDAIPRG
KVKKGDVYNAVVVRTAAGVRRPDGSVIRFDRNAAVLLNNQLQPIGTRIFG
PVTRELRGEKFMKIISLAPEVL
>Bacteria_Proteobacteria_Gammaproteobacteria_Chromatiales_Ectothiorhodospiraceae_Thiorhodospira_sibirica_A12_ATCC_700588
MIQMQTVLDAADNSGARSIQCIKVLGGSHRRYAGVGDIIKVSVKDAIPRG
KVKKGEVYNAVVVRTCKGVRRPDGSVIRFDRNAAVLLNNQLQPIGTRIFG
PVTRELRSEKFMKIISLAPEVL
>Bacteria_Proteobacteria_Gammaproteobacteria_Chromatiales_Ectothiorhodospiraceae_Halorhodospira_halochloris_A
MIQMQTVLDAADNSGARRVQCIKVLGGSHRRYAAVGDIVKVSVKDAIPRG
KVKKGEVYNAVVVRTAKGVRRPDGSVIRFDRNAAVLLNNQLQPIGTRIFG
PVTRELRGERFMKIISLAPEVL
>Bacteria_Proteobacteria_Gammaproteobacteria_Chromatiales_Ectothiorhodospiraceae_Ectothiorhodospira_sp._PHS_1
MIQMQTVLDAADNSGARRVQCIKVLGGSHRRYASVGDIIKVSVKDAIPRG
KVKKGEVYNAVVVRTAKGVRRPDGSVVRFDRNAAVLLNNQLQPIGTRIFG
PVTRELRSERFMKIISLAPEVL
>Bacteria_Proteobacteria_Gammaproteobacteria_unclassified_Gammaproteobacteria_Thiohalomonas_denitrificans_HLD2
MIQMQTRLDVADNSGARVVQCIKVLGGSHRRYAGVGDIIKVSVKEAIPRG
KVKKGDVYSAVVVRTRKGVRRADGSVIRFDGNAAVLLNPKLEPIGTRIFG
PVTRELRTERFMKIISLAPEVL
>Gammaproteobacteria_bacterium_RBG_16_57_12
MIQMQTILDVADNSGARKIMCIKVLGGSHRRYAGIGDIVKVSIKEAIPRG
KVKKGDVYNAVVVRTRKGVRRQDGSVIRFDKNAAVLLNNQLQPIGTRIFG
PVARELRSERFMKIISLAPEVL*
>Bacteria_Proteobacteria_Gammaproteobacteria_Thiothrichales_uncultured_SG8_50
MIQMQTMLFAADNSGARQVQCIKVLGGSHRRYASIGDVIKVSVKEAIPRG
KVKKGEVYNAVVVRTRKGVRRPDGSVVRFDTNAAVLLNNQLQPIGTRIFG
PVTRELRSERFMKIVSLAPEVL
>Bacteria_Proteobacteria_Gammaproteobacteria_Thiotrichales_Thiotrichaceae_Beggiatoa_sp._Orange_Guaymas
MIQMQSMLEAADNSGAKQLKCIKVLGGSHRRYAGIGDIVKVSIKEAIPHS
KVKKGEIHQAVVVRTRKGVRRSDGSLIRFDGNAAVLLNNQFQPIGTRIFG
PVTRELRTERFMRIISLAPEVL
>Bacteria_Proteobacteria_Gammaproteobacteria_Thiotrichales_Thiotrichaceae_Thiomargarita_sp._Thio36
NSGARRIKCIKVLGGSHRRYAKIGDIIKVSIKEAIPRSKVKKGEVHPAVV
VRTRKGVRRPDGSVIRFDGNAAVLLNNQQQPLGTRIFGPVTRELRGGPFT
RIMSLAPEVL
>Gammaproteobacteria_bacterium_RIFCSPLOWO2_02_FULL_61_13
MIQMQTVLDAADNSGARRLMCVKVLGGSKRRYAGVGDVIRVSVKEAIPRG
KVKKGETYLAVVVRTRKGVRRQDGSLIRFDSNAAVLLNNQHQPIGTRIFG
PVTRELRGEKFMKIISLAPEVL*
>Gammaproteobacteria_bacterium_RIFCSPLOWO2_12_47_11
MIQMQTMLEAADNSGARRLMCVKVLGGSKRRYANVGDVIKVSVKEAIARG
KVKKGEVYNALVVRTRKGVRRADGSLIRFDSNAAVLLNNQLQPIGTRIFG
PVTRELRSAEFMKIVSLAPEVL*
>Gammaproteobacteria_bacterium_RBG_16_51_14
MIQMETMLDAADNSGARRLMCVKVLGGSKRRYAHVGDIIKVSIKEAIPRG
KVKKGEMYNAVVVRTRKGVRRPDGSLIRFDSNAAVLLNNQFQPIGTRIFG
PVTRELRSERFMKIISLAPEVL*
>Gammaproteobacteria_bacterium_RIFCSPLOWO2_02_FULL_56_15
MIQMETMLDSADNSGARRLMCIKVLGGSKRRYANIGDIIKVTVKEAIPRG
KVNKGEVFDAVVVRTRKGVRRPDGSLIRFDNNAAVLLNNQMQPIGTRIFG
PVTRELRSERFMKIISLAPEVL*
>Gammaproteobacteria_bacterium_RIFCSPLOWO2_12_FULL_52_10
MIQMQTMLDSADNSGARRLMCVKVLGGSKRRYANIGDIIKVTVKEAIPRG
KVKKWELFHAVVVRTRKGVRRPDGSLIRFDGNAAVLLNNQFQPIGTRIFG
PVTRELRSERFMKIISLAPEVL*
>Bacteria_Proteobacteria_Gammaproteobacteria_Chromatiales_Chromatiaceae_Nitrosococcus_oceani_C_107_ATCC_19707
MIQMQTSLEAADNSGARRLVCIKVLGGSQRRYAGIGDIIKVAVKEAIPRG
KVKKGEVYNALIVRTRKGVRRADGSLIRFDNNAVVLLNNQLQPIGTRIFG
PVTRELRVENFMRIVSLAPEVL
>Bacteria_Proteobacteria_Gammaproteobacteria_Thiotrichales_Piscirickettsiaceae_Methylophaga_frappieri_JAM7
MIQMQSSLEVADNSGAKRVECIKVLGGSHRRYAGIGDIIKVTIKEAAPRG
KVKKGDVHNAVIVRTRKGVRRPDGSVVRFDTNAAVLLNSAHQPIGTRIFG
PVTRELRGEKFMKIISLAPEVL
>Bacteria_Proteobacteria_Gammaproteobacteria_Methylococcales_Methylococcaceae_Methylohalobius_crimeensis_10Ki
MIQMQTKLEVADNSGAKKVQCIKVLGGSHRRYANIGDIIKISVKDAIPRG
RVKKGDVYHAVVVRTKKGVRRPDGSLIRFDTNAAVLLNTQMQPIGTRIFG
PVTRELRTERFMKIISLAPEVL
>Bacteria_Proteobacteria_Gammaproteobacteria_Methylococcales_Methylococcaceae_Methylococcus_capsulatus_Bath
MIQMQTCLDVADNSGARQVMCIKVLGGSKRRYANVGDIIKVSVKDAIPRG
RVKKGEVYNAVVVRTRKGVRRADGSLIRFDNNAAVILNNQHQPIGTRIFG
PVTRELRSEKFMKIISLAPEVL
>Bacteria_Proteobacteria_Gammaproteobacteria_Methylococcales_Methylococcaceae_Methylocaldum_szegediense_O_12
MIQMQSNLDVADNSGARKVMCIKVLGGSHRRYANIGDVIKVSVKDAIPRG
RVKKGEVYNAVVVRTKKGVRRADGSVVRFDGNAAVLLNNQLQPIGTRIFG
PVTRELRSEKFMKIISLAPEVL
>Bacteria_Proteobacteria_Gammaproteobacteria_Thiotrichales_Piscirickettsiaceae_Cycloclasticus_sp._P1
MIQMQTRLDVADNSGARNVMCIKVLGGSHKRYAKIGDIIKVSIKDAIPRG
KVKKGDVHNAVVVRTRKAIRRPDGSAIRFDGNAAVLLNANLQPIGTRIFG
PVTRELRNEKFMKIISLAPEVI
>Bacteria_Proteobacteria_Gammaproteobacteria_Methylococcales_Methylococcaceae_Methylomarinum_vadi_IT_4
MIQMQTNLDVADNSGAKKVMCIKVLGGSHRRYANIGDIIKVSVKDAIPRG
RVKKGDVYNALVVRTRKGVRRPDGSVIRFDGNAAVILNNNLQPLGTRIFG
PVTRELRGDKFMKIISLAPEVL
>Bacteria_Proteobacteria_Gammaproteobacteria_Methylococcales_Methylococcaceae_Methylomonas_mecanica_MC09
MIQMQTSLDVADNSGAKKVMCIKVLGGSHRRYAGIGDIIKVSVKDAMPRT
RVKKGDVYNALVVRTRKGVRRADGSVIRFDGNAAVILNNQLQPIGTRIFG
PVTRELRGDKFMKIISLAPEVL
>Bacteria_Proteobacteria_Gammaproteobacteria_Methylococcales_Methylococcaceae_Methylosarcina_lacus_LW14
MIQMQTNLDVADNSGAKKVMCIKVLGGSHRRYANIGDIIKVSIKDAIPRG
RVKKGEVYNALVVRTCKGVRRPDGSVIRFDDNAAVILNNNLQPLGTRIFG
PVTRELRGEKFMKIISLAPEVL
>Bacteria_Proteobacteria_Gammaproteobacteria_Methylococcales_Methylococcaceae_Methyloglobulus_morosus_KoM1
MIQMQTNLDVADNSGAKKVMCIKVLGGSHRRYAGIGDIIKVSIKDAIPRG
RVKKGEVYNALVVRTAKGVRRADGSVIRFDGNAAVILNNNLQPLGTRIFG
PVTRELRGEKFMKIISLAPEVL
>Bacteria_Proteobacteria_Gammaproteobacteria_Methylococcales_Methylococcaceae_Methylobacter_tundripaludum_2122
MIQMQTNLDVADNSGAKRVMCIKVLGGSHRRYAGIGDIIKVSIKDAIPRG
RVKKGEVYNALVVRTRKGVRRPDGSVIRFDGNAAVILNNNLQPLGTRIFG
PVTRELRGERFMKIISLAPEVL
>Bacteria_Proteobacteria_Gammaproteobacteria_Methylococcales_Methylococcaceae_Methylovulum_miyakonense_HT12
MIQMQTNLDVADNSGAKKVMCIKVLGGSHRRYAGIGDIIKVSIKDAIPRG
RVKKGEVYNALVVRTRKGVRRPDGSLIRFDGNAAVILNNNLQPLGTRIFG
PVTRELRGEKFMKIISLAPEVL
>Bacteria_Proteobacteria_Gammaproteobacteria_unclassified_Gammaproteobacteria_Dechloromarinus_chlorophilus_NSS
MIQMQTMLNVADNSGARRVQCIKVLGGSHRRYAGIGDIIKVSVKDAIPRG
KVKKGDVYNAVVVRTKKGVRRPDGSLIRFDGNAAVLLNTQLQPIGTRIFG
PVTRELRSERFMKIISLAPEVL
>Gammaproteobacteria_bacterium_RIFOXYD12_FULL_61_37
MIQMQTILGVADNSGAKRVQCIKVLGGSHRRYAGIGDIIKVSVKDAIPRG
KVNKGDVYNAVVVRTAKGVRRPDGSSIRFDGNAAVLLNNKLEPIGTRIFG
PVTRELRSEKFMKIISLAPEVL*
>Bacteria_Proteobacteria_Gammaproteobacteria_Chromatiales_Chromatiaceae_Thiorhodovibrio_sp._970
MIQMQTRMSVADNSGAREVQCIKVLGGSHRRYAGIGDVVKVTVKDAIPRG
KVKKGDVFSAVVVRTRKGVRRADGSLIRFDGNAAVLLNNQLQPIGTRIFG
PVTRELRGDRFMKIISLAPEVV
>Bacteria_Proteobacteria_Gammaproteobacteria_Chromatiales_Chromatiaceae_Thioflavicoccus_mobilis_8321
MIQMQTNLSVADNSGAKRVQCIKVLGGSHRRYAGIGDVIKVTVKDAIPRG
KVKKGEVFNAVVVRTRKGVRRPDGSLIRFDGNAAVLLNNQLQPIGTRIFG
PVTRELRGERFMKIISLAPEVL
>Bacteria_Proteobacteria_Gammaproteobacteria_Chromatiales_Chromatiaceae_Lamprocystis_purpurea_DSM_4197
MIQMQTNLSVADNSGARSVMCIKVLGGSHRRYAGIGDVIKVTVKDAIPRG
KVKKGDVYNAVVVRTRKGVRRPDGSLIRFDGNAAVLLNNQLQPIGTRIFG
PVTRELRGERFMKIISLAPEVL
>Bacteria_Proteobacteria_Gammaproteobacteria_Chromatiales_Chromatiaceae_Marichromatium_purpuratum_987
MIQMQTNLSVADNSGARSVQCIKVLGGSHRRYAGIGDVIKVTVKDAIPRG
KVKKGDVFNAVVVRTRKGVRRPDGSLIRFDGNAAVLLNNQLQPIGTRIFG
PVTRELRGERFMKIISLAPEVL
>Bacteria_Proteobacteria_Gammaproteobacteria_Chromatiales_Chromatiaceae_Thiocapsa_marina_5811_DSM_5653
MIQMQTDLSVADNSGARRVQCIKVLGGSHRRYAGIGDVIKVTVKDAIPRG
KVKKGDVYNAVVVRTRKGVRRPDGSTVRFDGNAAVLLNNQLQPIGTRIFG
PVTRELRGERFMKIISLAPEVL
>Bacteria_Proteobacteria_Gammaproteobacteria_Chromatiales_Chromatiaceae_Thiocystis_violascens_611_DSM_198
MIQMQSNLGVADNSGAKRVQCIKVLGGSHRRYAGIGDVIKVSVKDAIPRG
KVKKGDVYNAVVVRTRKGVRRPDGSLIRFDGNAAVLLNNQLQPIGTRIFG
PVTRELRGDRFMKIISLAPEVL
>Bacteria_Proteobacteria_Gammaproteobacteria_Chromatiales_Chromatiaceae_Allochromatium_vinosum_DSM_180
MIQMQTNLSVADNSGAKSVMCIKVLGGSHRRYAGIGDVIKVTVKDAIPRG
KVKKGDVYNAVVVRTRHGVRRPDGSLIRFDGNAAVLLNNQLQPIGTRIFG
PVTRELRGERFMKIISLAPEVL
>Bacteria_Proteobacteria_Gammaproteobacteria_Chromatiales_Chromatiaceae_Thiorhodococcus_drewsii_AZ1
MIQMQTNLSVADNSGAKSVMCIKVLGGSHRRYAGIGDVIKVSVKDAIPRG
KVKKGDVYNAVVVRTRKGVRRPDGSLIRFDGNAAVLLNNQLQPIGTRIFG
PVTRELRGERFMKIISLAPEVL
>Bacteria_Proteobacteria_Gammaproteobacteria_Legionellales_Legionellaceae_Legionella_micdadei_ATCC_33218
MIQMQTVLDVADNSGARKVMCIKVLGGSHRRYARVGDVIKVSIKDAIPRS
KVKKGAVMKAVVVRTSQGVRRDDGSLIRFDGNAAVLLNNQNEPIGTRIFG
PVTRELRERFMKIISLAAEVL
>Bacteria_Proteobacteria_Gammaproteobacteria_Legionellales_Legionellaceae_Fluoribacter_dumoffii_Tex_KL_ATCC_33343
MIQMQTVLEVADNSGARKVMCIKVLGGSHRRYARVGDVIKVSIKDAIPRS
KVKKGAVMKAVVVRTAQGVRRDDGSLIRFDGNAAVLLNNQNEPIGTRIFG
PVTRELRERFMKIISLAAEVL
>Bacteria_Proteobacteria_Gammaproteobacteria_Legionellales_Coxiellaceae_Coxiella_burnetii_CbuK_Q154
MIQTQSIVDVADNSGARRVMCIKVLGGSKRRYANIGDVIKVSIKEAIPRG
KVKKGDVMHAVVVRTRKGVRRNDGSLIRFDNNAVVLLNNQLQLVGTRVFG
PVVRELRTDKFMKIISLALEVL
>Bacteria_Proteobacteria_Gammaproteobacteria_Legionellales_Coxiellaceae_Rickettsiella_grylli
MIQMQTELAVADNSGARSVMCIKVLGGSKRRYAGVGDVIRVSVKDAVPRG
KVKKGEVWHAVVVRTKKRVRRGDGSVIRFDSNAVILLTAQLQPLGTRVFG
PVPRELRTERFMKIISLASEVL
>Bacteria_Proteobacteria_Gammaproteobacteria_Legionellales_Coxiellaceae_Diplorickettsia_massiliensis_20B
MIMMQSELDVADNSGARRVVCIKVLGGSKRRYAGVGDIIRVSVKEAVPRG
KVKKGDVCFAVVVRTRKGVRRADGSVLRCDSNACILLSAQKQPIGSRVFG
PIPRELRTDQFMKIISLAAEVL
>Bacteria_Proteobacteria_Gammaproteobacteria_Thiotrichales_Francisellaceae_Francisella_FSC776
MIQMQTELQVADNSGARRVECIKVLGGSHRRYAAIGDVIKVTVKEANPRG
KVKKGSVHNAVVVRTAKGVRRRDGSVLRFDGNAVVLLNNNNQPIGTRIFG
PVTRELRSEQFMKIVSLAPEVL
>Bacteria_Proteobacteria_Gammaproteobacteria_Thiotrichales_Francisellaceae_Francisella_philomiragia_subsp._philomiragia_ATCC_25017
MIQMQTELQVADNSGAKRVECIKVLGGSHRRYASVGDVIKVTVKEAAPRG
KAKKGSVYNAVVVRTAKGVRRKDGSKVRFDDNAAVLLNNNGQPIGTRIFG
PVTRELRTEKFMKIVSLAPEVL
>Bacteria_Proteobacteria_Gammaproteobacteria_Thiotrichales_Piscirickettsiaceae_Hydrogenovibrio_marinus_MH_110
MIQMQTVLDVADNSGARRVQCIKVLGGSKRRYASVGDIIKVAVKEATPRG
KVKKGDVYNAVVVRTASGVRRQDGSKIKFDGNAAVILNAKLEPIGTRIFG
PVTRELRNDRFMKIVSLAPEVL
>Bacteria_Proteobacteria_Gammaproteobacteria_Thiotrichales_Piscirickettsiaceae_Thiomicrospira_crunogena_XCL_2
MIQMQTVLDVADNSGARKVQCIKVLGGSKRRYASVGDVIKVAVKEAAPRG
KVKKGDVFDAVVVRTAQGVRRPDGSKIKFDGNAAVILNTKLEPIGTRIFG
PVTRELRNDKFMKIVSLAPEVL
>CG2_30_FULL_Piscirickettsiaceae_44_34
MIQMQTVLDVADNSGAKKVQCIKVLGGSKRRYARIGDIIKVAVKEAVPRG
KVKKGDVYDAVVVRTAQGVRRADGSKIKFDGNAAVMLNAKKEPIGTRIFG
PVTRELRNDKFMKIVSLAPEVL*
>Bacteria_Proteobacteria_Gammaproteobacteria_Pseudomonadales_Moraxellaceae_Perlucidibaca_piscinae_DSM_21586
MIQTETMLEVADNSGARRVMCIKVLGGSHRRYASVGDVIKVTVKEAIPRG
KVKKGDVMNAVVVRTKKGIRRPDGSLIRFDDNAAVILNNNKAPIGTRIFG
PVTRELRTEQFMKIISLAPEVL
>Bacteria_Proteobacteria_Gammaproteobacteria_Pseudomonadales_Moraxellaceae_Alkanindiges_illinoisensis_DSM_15370
MIQTETMLDVADNSGARRVQCIKVLGGSHRRYASVGDIIKVTVKEAIPRG
RVKKGDVMNAVVVRTKFGIRRPDGSLIRFDDNAAVLLNNNKAPIATRIFG
PVTRELRTEQFMKIISLAPEVL
>Bacteria_Proteobacteria_Gammaproteobacteria_Pseudomonadales_Moraxellaceae_Acinetobacter_baumannii_AB30
MIQTETMLDVADNSGARRVQCIKVLGGSHRRYASVGDIIKVTVKEAIPRA
RVKKGDVMNAVVVRTKFGIRRPDGSVIRFDDNAAVILNNNKAPIATRIFG
PVTRELRTEQFMKIISLAPEVL
>Bacteria_Proteobacteria_Gammaproteobacteria_Pseudomonadales_Moraxellaceae_Enhydrobacter_aerosaccus_SK60
MIQTETMLEVADNSGAKRVMCIKVLGGSHRRYASVGDIIKVTVKEAIPRG
RVKKGDVMNAVVVRTKFGVRRPDGSVLRFDDNAAVLLNNNKAPIATRIFG
PVTRELRGEQFMKIVSLAPEVL
>Bacteria_Proteobacteria_Gammaproteobacteria_Pseudomonadales_Moraxellaceae_Psychrobacter_cryohalolentis_K5
MIQVESMLEVADNSGARRVQCIKVLGGSHRRYASVGDIIKVTVKEAIPRG
RVKKGDVMNAVVVRTKKGVRRPDGSVLRFDDNAAVLLNQNKAPIATRIFG
PVTRELRGDQFMKIVSLAPEVL
>Bacteria_Proteobacteria_Gammaproteobacteria_Pseudomonadales_Moraxellaceae_Moraxella_Moraxella_Moraxella_catarrhalis_25240
MIQTETMLEVADNSGARRVQCIKVLGGSHRRYASVGDIIKVTVKEAIPRG
RVKKGDVMNAVVVRTKKGVRRPDGSVLRFDDNAAVLLNNNKAPIATRIFG
PVTRELCSEQFMKIVSLAPEVL
>Bacteria_Proteobacteria_Gammaproteobacteria_gamma_proteobacterium_NOR51_B_scf_1109846220923_genomic_scaffold
MCIKVLGGSKRRYARVGDLIKVTVKEAIPRGKVKKGQVMTAVVVRTKKGV
RRPDGSLIKFDENAAVLLNAQDAPIGTRIFGPVTRELRGDKFMKIISLAP
EVI
>Bacteria_Proteobacteria_Gammaproteobacteria_Alteromonadales_Alteromonadaceae_Haliea_salexigens_DSM_19537
MIQTESYLEVADNSGARRVMCIKVLGGSKRRYARVGDLIKVTVKEAIPRG
KVKKGQVMTAVVVRTRKGVRRPDGSLIKFDDNAAVLLNNQQAPIGTRIFG
PVTRELRGEKFMKIISLAPEVI
>Bacteria_Proteobacteria_Gammaproteobacteria_unclassified_Gammaproteobacteria_OMG_group_OM60_clade_Congregibacter_litoralis_KT71
MIQTESYLEVADNSGARRVMCIKVLGGSKRRYARVGDLIKVTVKEAIPRG
KVKKGQVMTAVVVRTKKGVRRPDGSLIKFDDNAAVLLNNQEAPIGTRIFG
PVTRELRGEKFMKIISLAPEVI
>Bacteria_Proteobacteria_Gammaproteobacteria_Alteromonadales_Alteromonadaceae_Haliea_rubra_CM41_15a_DSM_19751
MIQTQSYLDVADNSGARRVMCIKVLGGSKRRYARVGDLIKVTVKEAIPRG
KVKKGQVMTAVVVRTRKGVRRPDGSIIRFDDNAAVLLNNQDAPIGTRIFG
PVTRELRGDKFMKIISLAPEVI
>Bacteria_Proteobacteria_Gammaproteobacteria_Oceanospirillales_Hahellaceae_Endozoicomonas_montiporae_LMG_24815
MIQTESQLEVADNSGARRVQCIKVLGGSHRRYAHIGDIIKVSVKEAIPRG
KVKKGQVMNAVVVRTKKGVRRPDGSLIRFDGNAAVLLNASNQPIGTRIFG
PVTRELRGEQFMKIISLAPEVL
>Bacteria_Proteobacteria_Gammaproteobacteria_Oceanospirillales_Hahellaceae_Zooshikella_ganghwensis_DSM_15267
MIQAQTMLDVADNSGARRVMCIKVLGGSHRRYANIGDIIKVTVKEAIPRG
KVKKGQVMNAVVVRTKKGVRRQDGSLIRFDGNAAVLLNNQQQPIGTRIFG
PVTRELRSEQFMKIISLAPEVL
>Bacteria_Proteobacteria_Gammaproteobacteria_Oceanospirillales_Halomonadaceae_Carnimonas_nigrificans_ATCC_BAA_78
MIQTQTMLDVADNSGARRVQCIKVLGGSHRRYARIGDIIKVTVKEAIPRG
RVKKGQVLKAVVVRTASGVRRPDGSLIRFDGNAAVLLNNTNEQPVGTRIF
GPVTRELRSEKFMKIISLAPEVL
>Bacteria_Proteobacteria_Gammaproteobacteria_Oceanospirillales_Halomonadaceae_Zymobacter_group_Zymobacter_palmae_DSM_10491
MIQTQTMLDVADNSGARRVMCIKVLGGSHRRYARIGDIIKVTVKEAIPRG
RVKKGQVLKAVVVRTRSGVRRPDGSLIRFDGNAAVLLNNTNEQPVGTRIF
GPVTRELRNEKFMRIISLAPEVL
>Bacteria_Proteobacteria_Gammaproteobacteria_Oceanospirillales_Halomonadaceae_Halotalea_alkalilenta_DSM_17697
MIQTQTMLDVADNSGARRVQCIKVLGGSHRRYARIGDVIKVTVKEAIPRG
RVKKGQVLKAVVVRTASGVRRPDGSLIRFDGNAAVLLNNTNEQPIGTRIF
GPVTRELRTEKFMKIISLAPEVL
>Bacteria_Proteobacteria_Gammaproteobacteria_Alteromonadales_Colwelliaceae_Colwellia_psychrerythraea_34H
MIQMQSQLNVADNSGAKRVQCIKVLGGSHRRYARIGDIIKVAVKEASPRG
KVKKGDVHTAVVVRTKKGVRRTDGSAIRFDENAAVMLNANLQPIGTRIFG
PVTRELRNEKFMKIVSLAPEVL
>Bacteria_Proteobacteria_Gammaproteobacteria_Alteromonadales_Colwelliaceae_Thalassotalea_agarivorans_DSM_19706
MIQMQTQLDVADNSGARRVQCIKVLGGSHRRYARIGDIIKVAVKEAIPRG
KVKKGDVLNAVVVRTKKGVRRQDGSAIRFDGNAAVMLNASLQPIGTRIFG
PVTRELRTEKFMKIVSLAPEVL
>Bacteria_Proteobacteria_Gammaproteobacteria_Alteromonadales_Moritellaceae_Moritella_marina_ATCC_15381
MIQMQSTLDVADNSGARRVQCIKVLGGSHRRYARVGDIIKVTVKEAIPRG
KVKKGDVLNAVVVRTRSAIRRTDGAAIRFDRNAAVMLNANGAPIGTRIFG
PVTRELRTDQFMKIVSLAPEVL
>Bacteria_Proteobacteria_Gammaproteobacteria_Alteromonadales_Psychromonadaceae_Psychromonas_ingrahamii_37
MIQMQSVLDVADNSGARRVMCIKVLGGSHRRYAAIGDIIKVTVKEAIPRG
KVKKGDVHSAVVVRTRKGVRRPDGAVIRFDRNAAVMLNANNQPIGTRIFG
PVTRELRNEKFMKIVSLAPEVL
>Bacteria_Proteobacteria_Gammaproteobacteria_Vibrionales_Vibrionaceae_Salinivibrio_costicola_costicola_ATCC_33508
MIQMQSMLDAADNSGARSVMCIKVLGGSHRRYAHVGDIIKVTVKDSIPRG
KVKKGDVLKAVVVRTRKGVRRPDGSVIRFDRNACVLLNNTNEQLVGTRIF
GPVTRELRNEKFMKIVSLAPEVL
>Bacteria_Proteobacteria_Gammaproteobacteria_Vibrionales_Vibrionaceae_Enterovibrio_sp._AK16
MIQMQSMLDAADNSGARSVMCIKVLGGSHRRYAHIGDVIKVTVKDAIPRG
KVKKGDVLKAVVVRTRKGVRRPDGSVIRFDRNACVLLNNTTEQPVGTRIF
GPVTRELRGDKFMKIVSLAPEVL
>Bacteria_Proteobacteria_Gammaproteobacteria_Vibrionales_Vibrionaceae_Enterovibrio_norvegicus_FF_162
MIQMQSMLDAADNSGARSVMCIKVLGGSHRRYAHIGDVIKVTVKDAIPRG
KVKKGDVLKAVVVRTRKGVRRPDGSVIRFDRNACVLLNDNTEQPIGTRIF
GPVTRELRGDKFMKIVSLAPEVL
>Bacteria_Proteobacteria_Gammaproteobacteria_Pasteurellales_Pasteurellaceae_Mannheimia_haemolytica_D174
MIQEQTMLDVADNSGARSVMCIKVLGGSHRRYAAIGDIIKVTVKEAIPRG
KVKKGDVLKAVVVRTKKGVRRPDGAVIRFDGNACVILNNNTEQPIGTRIF
GPVTRELRSEKFMKIISLAPEVL
>Bacteria_Proteobacteria_Gammaproteobacteria_Pasteurellales_Pasteurellaceae_Bibersteinia_trehalosi_USDA_ARS_USMARC_189
MIQEQTMLDVADNSGARSVMCIKVLGGSHRRYAAIGDIIKVTVKEAIPRG
KVKKGDVLKAVVVRTKKGVRRPDGAVIRFDGNACVILNNNTEQPIGTRIF
GPVTRELRSEKFMKIISLAPEVL
>Bacteria_Proteobacteria_Gammaproteobacteria_Orbales_Orbaceae_bacterium_Bimp
MIQEQTMLDVADNSGARSVMCIKVLGGSHRRYAAVGDIIKITIKEAIPRG
KVKKGDVLKAVVVRTKKGVRRPDGSVIRFDRNACVLLNNNSEQPIGTRIF
GPVTRELRSEKFMKIISLAPEVL
>Bacteria_Proteobacteria_Gammaproteobacteria_Orbales_Orbaceae_Gilliamella_apicola
MIQEQTRLDVADNSGARSVMCIKVLGGSHRRYAAVGDIIKVTIKEAIPRG
KVKKGDVLKAVVVRTRKGVRRPDGSVIRFDRNACVILNNNSEQPIGTRIF
GPVTRELRSEKFMKIISLAPEVL
>Bacteria_Proteobacteria_Gammaproteobacteria_Enterobacteriales_Enterobacteriaceae_Leminorella_grimontii_ATCC_33999
MIQEQTMLTVADNSGARSVMCIKVLGGSHRRYAGVGDIIKITIKEAIPRG
KVKKGDVLKAVVVRTRKGVRRPDGSVVRFDRNACVLLNNNSEQPIGTRIF
GPVTRELRSEKFMKIISLAPEVL
>Bacteria_Proteobacteria_Gammaproteobacteria_Enterobacteriales_Enterobacteriaceae_Pragia_fontium_DSM_5563
MIQEQTMLNVADNSGARRVMCIKVLGGSHRRYAGVGDIIKITIKEAIPRG
KVKKGDVLKAVVVRTRKGVRRPDGSVIRFDGNACVILNNNSEQPIGTRIF
GPVTRELRNEKFMKIISLAPEVL
>Bacteria_Proteobacteria_Gammaproteobacteria_Enterobacteriales_Enterobacteriaceae_Budvicia_aquatica_DSM_5075
MIQEQTMLNVADNSGARRVMCIKVLGGSHRRYAGVGDIIKITIKEAIPRG
KVKKGDVLKAVVVRTRKGVRRPDGSVIRFDGNACVILNNNSEQPIGTRIF
GPVTRELRNEKFMKIISLAPEVL
>Acidobacteria_Acidobacteriia-Gp1_Acidobacterium_ailaaui
MAVQMRTMLEVADNSGARKLQMILPLGGSTGSKAGLGDVITAAVKEASPDGQVKKGKVVKAVIVRTRKETRRRDGTYIRFDSNAAVLINEAGEPVGTRVFGPVARELREKKFLKIVSLAPEVL*
>Acidobacteria_Acidobacteriia-Gp1_Granulicella_mallensis_MP5ACTX8
MAVQMRTILAVADNSGARKLQVILPLGGGLGKKAGLGDVVTAAVKEASPDGTVKKGKVVKAVIVRTHKEYRRRDGTYIRFDENAAVVINDAMEPVGTRVFGPVARELREKKFLKIVSLAPEVI*
>Acidobacteria_Acidobacteriia-Gp1_Granulicella_tundricola_MP5ACTX9
MSVQMRTMLEVADNSGARKLQVILPLGGGLGKKAGLGDVVTAAVKEASPDGTVKKGKVVKAVIVRTRKEYRRRDGTYIRFDSNAAVVVNDGMEPVGTRVFGPVARELREKKFLKIVSLAPEVI*
>Acidobacteria_Acidobacteriia-Gp1_TAA166
MAVQMRTILDVADNSGARKLQVILPLGGGLGKKAGLGDVVTAAVKEASPDGTVKKGKVVKAVIVRTRKEYRRKDGTYIRFDQNAAVVINDAMEPVGTRVFGPVARELREKKFLKIASLAPEVI*
>Acidobacteria_Acidobacteriia-Gp1_Terracidiphilus_gabretensis
MAVQMRTMLAVADNSGARKLQVILPLGGGLGKKASLGDVVTAAVKEASPDGTVKKGKVVKAVIVRTRKEYRRRDGTYIRFDENAAVVIDDAHEPVGTRVFGPVARELREKKFLKIVSLAPEVV*
>Acidobacteria_Acidobacteriia-Gp1_Terriglobus_roseus_DSM_18391
MSVQMRSILDVADNSGARRLQVILPLGGGLGKKAGLGDVVTAAVKEASPDGTVKKGKVVKAVIVRLRKEARRKDGTYIRFDQNAAVVINDSGEPVGTRVFGPVARELRDKKYLKIVSLAPEVI*
>Acidobacteria_Acidobacteriia-Gp1_URHE0068
MAVQMRTMLAVADNSGARKLQVILPLGGGLGKKASLGDIVTAAVKEASPDGTVKKGKVVKAVIVRTRKEYRRRDGTYIRFDENAAVVIDDAHEPVGTRVFGPVARELREKKFLKIVSLAPEVV*
>Acidobacteria_Blastocatellia-Gp4_28-1_soil_metagenome
MIQMQTSLTVADNSGAKRVVMIMPIGGSTGKIARLGDKIKVTVKEASPDGTAKKGKVYNAVIVRTRKEVRRKDGTYIRFDENAAVLIKDDNTPIGTRVFGPVARELRDKNFMKIVSLAPEVI*
>Acidobacteria_Blastocatellia-Gp4_Chloracidobacterium_sp._UBA4728_soil_metagenome
MIQMQTSLEVADNSGARRVEMIMPIGGSTGKIASLGDRIKVTVKEASPDGTIKKGTVQDAVIVRTRKEVRRKDGTYIRFDQNAAVLIKEDGTPIGTRVFGPVARELRDKNFMKIVSLAPEVI*
>Acidobacteria_Blastocatellia-Gp4_Ga0074141_activated_carbon_metagenome
MIQMQTSLTVADNSGAKRVEMIAPIGGSTSKIARLGDKIKVTVKEASPDGTAKKGKVYNAVIVRTRKEVRRKDGTYIRFDENAAVLIKDDGSPVGTRVFGPVARELREKNFMKIVSLAPEVI*
>Acidobacteria_Blastocatellia-Gp4_Ga0077534_activated_carbon_metagenome
MIQMQTSLAVADNSGAKRVEMIMPVGGSTSKIARLGDTIKVTVKEAAPDGTAKKGKVYNAVIVRTRKEVRRKDGTYIRFDENAAVLIKDDGTPIGTRVFGPVARELRERNFMKIVSLAPEVI*
>Acidobacteria_Blastocatellia-Gp4_OLB17_bioreactor_metagenome
MIQMQTSLAVADNSGAKRVEMIMPVGGSTSKIARLGDTIKVTVKEAAPDGTAKKGKVYNAVIVRTHKEVRRRDGSYIRFDENAAVLIKEDGTPIGTRVFGPVARELRERNFMKIVSLAPEVI*
>Acidobacteria_Blastocatellia-Gp4_Pyrinomonas_methylaliphatogenes
MIQMHTSLEVADNSGARRVEMIRPIGGATGRTASLGDKIKVTVKEAAPDGVAKKGNVYSAVIVRTRKEVRRKDGTYIRFDQNAAVLIKDDGTPIGTRVFGPVARELRDKNFMKIVSLAPEVI*
>Acidobacteria_Gp13_RH2_MAG17b_soil_metagenome
MIGMRTILRVADNSGARKLSCILPLGGDVGLQAGLGDVVTASVKEAAPDSAIPKGKVVKAVIVRMRKEQRRRDGSYIRFDENAAVLINDAGEPVGTRVFGPVARELREKRFLKIVSLAPEVL*
>Acidobacteria_Gp13_UBA7540_soil_metagenome
MIGMRTILHVADNSGARRLSCILPVGGDVGLQAGLGDVVTASVKEAAPDSAIRKGTVVKCVIVRMRKEQRRRDGSYIRFDENAAVVINEANEPVGTRVFGPVARELREKKFLKIVSLAPEVL*
>Acidobacteria_Gp17_RBG_16_70_10_subsurface_metagenome
MIQMRTILQVADNSGARRISCILPLGGATGRYARLGDVITANVKESAPDAPEAVRKGKVVKAVIVRCRKEHRRRDGTYIRFDENAAVLIKDDGEPVGTRVFGPVARELRDKKFMKIVSLAPEVL*
>Acidobacteria_Gp2_RH1-MAG20
MSVQMRTILDVADNSGARKLQVILPLGGGLGKKAGLGDVVTAAVKEASPDGTVKKGKVVKAVIVRTRKEYRRRDGTYIRFDQNAAVVINDSNEPVGTRVFGPVARELREKKFLKIVSLAPEVI*
>Acidobacteria_Gp6_Luteitalea_pratensis
MIQMRSILDVADNSGARKISVINPIGGSTGRYARLGDIVTASVKEAAPDGNVKKGQVVKAVIVRTRKEQRRKDGSYIRFDRNAAVLVKDDGEPIGTRVFGPVARELRERKFMKIISLAPEVL*
>Acidobacteria_Gp6_SCN_69-37_bioreactor_metagenome
MVQMQSILDVADNSGARRIAVINPVGGSTGRYARIGDIVTASVKEATPDATVKKGQVVKAVIVRTRKEVRRRDGSYIRFDRNAAVLINNDGDPIGTRVFGPVARELRERRFMKIISLAPEVL*
>Acidobacteria_Gp9_bin61_sponge_metagenome
MIQMQSVLQVADNSGARRVTCILPLGGGVGRIARLGDVITASVREAAPGSAVKKGAVVQAVIVRTRKEHRRADGSYIRFGDNAAVLINEQREPTGTRVFGPVARELRERQFMKIVSLAPEVL*
>Acidobacteria_GpUnk_CG_4_9_14_3_um_filter_49_7_groundwater_metagenome
MIQMGTILKVADNSGAKKIMCIHAIGGSVGPYAQIGDIITASVKEGNPAWNQKKIRKVKAVIVRQRKEHRRKDGSYIRFDENAAVLLDNDNEPLGTRVFGPVARELREHNFMKIVSLAPEVL*
>Acidobacteria_Holophagae-Gp8_Holophagaceae_bacterium_UBA1801_soil_metagenome
MIQMGSMLTVADNSGAKKICCILPLGGGVGKTAQLGDVITASVKEAIPGGTVKKKAVVQAVIVRQRKAFRRKDGSYIRFDENAAVIIKKDGEPVGTRVFGPVARELRERKYMKIVSLAPEVL*
>Acidobacteria_Holophagae-Gp8_Holophagaceae_bacterium_UBA706_ecological_metagenome
MIQMGSMLTVADNSGAKKICCILPLGGGVGKTAQLGDVITASVKEAIPGGTVKKKAVVQAVIVRQRKAFRRKDGSYIRFDENAAVIIKKDGEPVGTRVFGPVARELRERKYMKIVSLAPEVL*
>Acidobacteria_Holophagae-Gp8__oral_metagenome
MIQMGTILNVADNSGAKKIACIRPDGGSVGKIAQLGDVITASVKEATPNGQIKKKKVIKAVIVRQRKEFRRKDGSYIRFDENAAVIIKPDGEPVGTRVFGPVARELRDRKYMKIVSLAPEVL*
>Acidobacteria_Solibacteres-Gp3_KBS_96
MIGMRTILEVADNSGARKLQCILPRGGDLGLRAGLGDVITASVKEAAPDSSIKKGKVVRCVVVRMRKETRRKDGSYIRFDSNAAVLINEVGEPVGTRVFGPVARELRDKRFMKIVSLAPEVL*
>Acidobacteria_Solibacteres-Gp3_Solibacterales_bacterium_UBA690_ecological_metagenome
MIGMRTILEVADNSGARRLSCILPRGGDKGLQAGLGDVVTASVKEAAPDSNIKKGKVVRCVIVRMRKETRRKDGTYIRFDSNAAVLVNDLGEPVGTRVFGPVARELRDKRFMKIVSLAPEVI*
>Acidobacteria_Thermoanaerobaculia-Gp23_37-71-11_mine_drainage_metagenome
MIQMQTMLTVADNSGAKKLQAIRQLGGSNAGRYARIGDVIVCAVKEAVPDSQVKKGTVVRAVIVRTRSSHRRKDGSYIRFDDNAAVLINAQKEPIGTRVFGPVARELRERRFMKIVSLAPEVL*
>Acidobacteria_Thermoanaerobaculia-Gp23_RBG_13_68_16_sediment_metagenome
MIQMRTMLTVADNSGAKKLQAIRQIGGSNAGRYARIGDVXXXXXXXXXXXXXVKKGTVVRAVIVRTRRSHRRKDGSYIRFDDNAVVLINAQKEPIGTRVFGPVARELRERRFMKIVSLAPEVL*
>Chloroflexi_Ardenticatenia_Ardenticatena_maritima
MIQQESRLVVADNTGARELLCIRVLGGSKRRYARVGDVIVASVKDAQPGGSVKKGDVVRAVVVRTKKEYGRPDGTYIRFDDNAAVILDNQGNPKGTRIFGPVARELREKGFMRIVSLAPEVL*
>Chloroflexi_Ardenticatenia_Promineofilum_breve
MIQKESRLNVADNSGARELLVIQVMGGSRRRYGTVGDVVTATVKKATPNATVKKSSVVKAVIVRTTKEYKREDGSYIRFDDNAAVILDAEGKNPVGTRIFGPVARELRDKGFGRILSLAPESL*
>Chloroflexi_Caldilineae_Caldilineaceae_bacterium_bin34
MIQQESRLKVADNSGAKELLTIRVMGGSVRRHGKVGDIVTASVRSAAPASAVRKGEVVKAVIVRTRNPVRRADGSYIRFNENAAVIVDDSRFPRGTRIFGPVARELRERGFMRIISLAPEVL*
>Chloroflexi_Caldilineae_Caldilineaceae_bacterium_bin5
MIQQESRLRVADNTGAKELLTIRVRGGSTRRYGGIGDVIVATVKSSSPTAAVKKGEIVRAVIVRTRRPVRRKDGSYIRFDENAAVLIDDNRNPRGTRIFGPVARELRDHGYMKIVSLAPEVL*
>Chloroflexi_Caldilineae_Litorilinea_aerophila
MIQQESRLRVADNTGAKELLTIRVKGGSQRRYAAIGDEIVATVKSASPTGSVKKGDIVRAVIVRTRRPLRRADGSYIRFDENAAVIVDDNKNPRGTRIFGPVARELREKGYMRIVSLAPEVL*
>Chloroflexi_Dehalococcoidia_UBA2247
MIQIYSRLKVADNSGARSIMCINVPGGGNKKYAHIGDVIVASVKQISPGGGVKKGEVVRAVIVRVSKTYRRRDGSYIRFDDNAAVLLSDKDNPRGTRIFGPVARELRDKNYMRIISLAPEVL*
>Chloroflexi_Dehalococcoidia_UBA3254
MIQQYTRLKVGDNTGARSLMCMNIHGGSGRQYAAVGDIIVCAVKKAIPNGMVKKGEVVKAVVVRCSKPYLRQDGSYIRFDENAAVILADGNNPKGTRIFGPVARELREKNFTKIISLAPEVL*
>Chloroflexi_Dehalococcoidia_UBA4462
MIQTYTNLKVVDNTGAKIIRCINIPGGTRRRYGRVGDVIVASVREAVPRGQVKKGDIVRAVVVRVAQNYRRLDGSYIKFDDNAAVIIGDKGSPTGTRVFGPVARELREKNFTKIISLAPEVV*
>Chloroflexi_Ktedonobacteria_Thermogemmatispora_carboxidivorans
MIQPQTRLKVADNTGAKEIMCIRVLGTSNKKYATVGDVIKASVKSAAPNGQVKKGEVVTAVVVRVAKEYARPDGSHIRFDDNAAVLIGAGNNPRGTRIFGPVARELREKNYVRILSLAPEVL*
>Chloroflexi_Ktedonobacteria_Thermogemmatispora_onikobensis
MIQPQTRLKVADNTGAKEIMCIRVLGTSNKKYATVGDVIKASVKSAAPNGQVKKGEVVTAVVVRVAKEYARPDGSHIRFDDNAAVLIGAGNNPRGTRIFGPVARELREKNYVRILSLAPEVL*
>Chloroflexi_Ktedonobacteria_Thermosporothrix_hazakensis_ATCC_BAA-1881
MIQPQTRLKVADNTGAKEIMCIRVMSGSAKKYAEVGDIIKASVKVATPNGQVKKGDVVNAVVVRVAKEYARKDGSHIRFDENAAVILAPGNNPRGTRIFGPVARELREKNFMRLVSLAPEVL*
>Chloroflexi_Ktedonobacteria_UBA4733
MIQPTSRLRVADNTGAKEIMCIRVVSGQGKQIAGIGDIIMAAVKDAQPNGTVKKGEVVRAVIVRTTKEFGRDDGSYIRFDENAAVIINQQNVPRGTRIFGPVARELRDRNFMRIVSLAPEVL*
>Chloroflexi_P2-11E_UBA5189
MIQAQTRLKVADNTGARTIQCIRVMGRSTKTTAGIGDVIIASVKAAIPNAAVKKGDVVRAVVVRTAKEYGRPDGSYIRFDENAAVLINNQGNPRGTRIFGPVARELRDRNYMKIVSLAPEVL*
>Chloroflexi_P2-11E_UBA6042
MIRPYTRVRCADNTGARELSVIRVLGTSTGSSASIGDVFIAAVKQAIPNAQVKKGDVVRAVVVRQTKEMRRADGSLIRFDDNAAVLLTPQNQPRGTRIFGPVARELRERNFMKIVSLAPEVL*
>Chloroflexi_SAR202_Io17-Chloro-G3
MIQQYTRLKVADNSGAKVISCIGVPGGSGRKYAWLGDVIVASVKEATPAGTVKKGEVIKAVIVRTAKAHRRKDGSHIKFDENAAVIIGDDRMPRGTRVFGPVARELRDKDFMRIVSLAPEVL*
>Chloroflexi_SAR202_Io17-Chloro-G6
MIQTYTRLTVADNSGAKIIRLINIPGSSKRKYAHVGDVIVCNVREAAPNSPVRKGEIVKAVVIRQAQPRRRPDGTYIKFDDNAAVLIADDQLPRGTRIFGPVARELRDKGFMRIVSLAPEVV*
>Chloroflexi_SAR202_MP-NPac-SRR3961935-G1
MIQTYTRLRVADNSGAKVIRLINIPGSGKRKYAHVGDIVVCNVREAAPNSPVRKGEIVRAVVIRQAQARRRPDGTYIKFDDNAAVLIGDDQLPTGTRIFGPVARELRDKGFMRIVSLAPEVV*
>Chloroflexi_SAR202_MP-SInd-SRR3963457-G1
MIQTYTRLRVADNSGAKVIRLINIPGSGKRKYAHVGDIVVCNVREAAPNSPVRKGEIVRAVVIRQAQARRRPDGTYIKFDDNAAVLIGDDQLPTGTRIFGPVARELRDKGFMRIVSLAPEVV*
>Chloroflexi_SAR202_UBA2158
MIQTYTRLRVADNSGAKVIRLINIPGSSKRKYAHVGDVIVCNVREAAPNSPVRKGEIVRAVVIRQAQGRRRPDGTYIKFDDNAAVLIGEDQMPRGTRIFGPVARELRDQGFMRIVSLAPEVV*
>Chloroflexi_SAR202_UBA7894
MIQRETRLKVADNSGAREVLCINIVGGSARRYASLGDVITCTVKDAQPGGTVKMHQVVRAVVVRTSKEVRRSDGSYIRFDDNACVIIGEDENPRGTRIFGPVARELRNKQFMRIVSLAPEVL*
>Chloroflexi_Thermomicrobia_Nitrolancea_hollandica_Lb
MIQPQTRLRVADNTGAREIMCIRVLGGAAKYAGVGDIIIASVKSAQPHAGVKKGDVVRAVVVRTAQEYNRPDGSHIKFDDNAAVLINQQGNPRGTRIFGPVARELRDRKFMRIVSLAPEVV*
>Euryarchaeota_Archaeoglobi_Geoglobus_spUBA235
MRAKKARIPRALPTGARLVCADNTGARELEIIAVRGYKGVRRRYPSAGVGDIVVVSVKKGSPDIRKQVHYAVIVRQRKEYRRPDGTRVRFDDNAAVITDPNGNPKGSEIRGPVAREAAERFSKIGSIATIIV*
>Euryarchaeota_Archaeoglobi_UBA230
MKAVRANIPRALPTGARLICADNTGARELEIIAVKGYKGVRRRYPAAGVGDIVVVTVKKGTPEIRKQVHYAVIVRQRKEYRRPDGTRVKFEDNAAVITNERGEPRGSEIRGAVAREAAERFAKIGTIASVIV*
>Euryarchaeota_Archaeoglobi_UBA234
MKARKSTVPRALPTGARLICTDNTGARELEIISVKGYKGVRRRYPAAGVGDIVVVSVKKGTPDIRKQIHYAVIVRQRKEFRRPDGMRVKFEDNAAVITDPNGNPKGSEIRGAVAREAAERFSKIGSLASAIV*
>Euryarchaeota_candidate_divison_MSBL1_archaeon_SCGC-AAA259D14
MPRATGGAPVVPTKTLSQGARLECSDNTGAKELGIISVVGYKGTRRRMPKAGVGDMFVASVKKGKPELRKQIVHGVVIRQAKEYRRLNGLRVKFEDNAAVLVSPEGEPQGSEIRGPLAREAAERWPQVAGIATIVV*
>Euryarchaeota_candidate_divison_MSBL1_archaeon_SCGC-AAA261F19
MPRLGLSVSKGVSAVTPTKALTIGTRLNCTDNTGAKELRIISVIGYKGSRRRMSKAGIGDMAVVSVRKGTPEMRRQVLRAVIVRQTKEYRRVDGMRIKFEDNAAVLMTPEGNPQGSEIRGPIAREAAEQWPLVAGIATMVV*
>Euryarchaeota_Hadesarchaea_archaeon_DG-33
MGKKGVGTSIGVVTVAPIRALPIGARLSCADNTGAKELQIVSVVGYHGRRRRMGKAGVGDHIVASVKRGTPEFRKQLVRAIIIRQRKEYRRTDGMRIRFEGNAAVLITPEGAPRGSEIKGPMAREAAERWPRVAGIASTVV*
>Euryarchaeota_Hadesarchaea_archaeon_YNP_45
MTPVRALPVGARLVVTDNTGAREIQIISVMGYKGRHRAMSKAGVGDRVVASVKKGIPELRKQLVQAVVVRQTKEYRRIDGLRVMFEDNAAVLITPEAAPRGSEIKGPIAREAAERWPKVAGIASIVV*
>Euryarchaeota_Hadesarchaea_archaeon_YNP_N21
MGKKGMGTSIGVSAVTPSKLLPVGASLACADNTGARELQIISVVDYKGVRRRMPKAGVGDQVVASVKKGTPELRKQIVRAVIIRQTKEYRRTDGMRIKFEDNAAVLITPDGAPRGSEIRGPMAREAAERWPKVAGIASIIV*
>Euryarchaeota_Thermoplasmata_Marine_Benthic_Group_D_GCA_001595915.1
MKGIAGRAMRGLPVGARMECIDNTGAKVVQIVMTPKLKGTHRRYPKAGIGDMVIISVKKGAADMRRQLLRAVIVRQKRPFRRSDGTMVQFEDNAAVIVTETGETKGSMIKGPVALEAAERYPKIASNASIIV*
>Euryarchaeota_Thermoplasmata_Marine_Benthic_Group_D_UBA585
MMRGLPVGARLTCIDNTGAKVVQIIMTVKIKGVHRRTPTAGVGDLVIVSVKKGATEMRRQILKAVIVRQRRPFRRPDGLMVQFEDNAAVLITDTGETKGTMIKGPVAIEAAERWPKIAALAATIL*
>Euryarchaeota_Thermoplasmata_Marine_Group_II_Clade2_REDSEA-S30_B12
MKGIAGRVTSGLPTQAKLECVDNTGAKVVQLITVLKKGGVARRYPSAGVGDMIRVTVRRGTPETRRQIFNAVIVRQARPFRRVDGTWVQFEDNACVITNERGEVQGSDIKGPVSREAAERWPRIAATAKQIV*
>Euryarchaeota_Thermoplasmata_Marine_Group_II_Clade2_UBA103
MKGIPGRVTKALPSQAKLECADNTGAKVVQLITVLNKGGVARRYPAAGVGDMTKVTVKRGTPETRRQMFNAVVIRQARPFRRVDGTWVQFEDNACVITNERGEVQGSDIKGPVSREAAERWPRIAATAKQIV*
>Euryarchaeota_Thermoplasmata_Marine_Group_II_Clade2_UBA125
MKGISSRVTRAIPSMGTMLCVDNSGAKVVQLITVLRKGGVHRRYPAGGVGDLIQVTVKRGNPEVRRKVHYAVIVRQRRPFRRPDGTWVQFEDNACVLTNEKGELKGSDIKGPVSRESAERWPRVAATAKQIV*
>Euryarchaeota_Thermoplasmata_Marine_Group_II_Clade2_UBA126
MRGVAGRATAGLPSMARMDCVDNTGAKVVQLITVLKKGGVARRYPSAGVGDMIRVTVRRGTPETRRQIFNAVIVRQKRPFRRVDGTWVQFEDNACVITNERGDVKGSDIKGPVSREAAERWPRIAATAKQIV*
>Euryarchaeota_Thermoplasmata_Marine_Group_II_Clade2_UBA130
MKGIPGRVTKALPSQAKLDCADNTGAKVVQLITVLNKGGVARRYPAAGVGDMTKVTVKRGTPETRRQMYNAVVIRQSRPFRRVDGTWVQFEDNACVITNDRGEVQGSDIKGPVSREAAERWPRIAATAKQIV*
>Euryarchaeota_Thermoplasmata_Marine_Group_II_Clade2_UBA132
MKGIAGKVTAGLPTAAKIDCVDNTGAKIVQLINVPKKGGVASRYPAAGVGDMIKVTVKRGTPETRRQIFNAIIIRQTRPFRRVDGTWARFEDNACVLVNEKGDLQGSDIKGPVSREAAERWPRIAATAKQIV*
>Euryarchaeota_Thermoplasmata_Marine_Group_II_Clade2_UBA20
MKGISSSVTDALPTQARMDCADNTGAKIVQLMNVLRKGGVARRLPAAGVGDLIRVTVRRGTPETRRQIFTAVIIRQKRPFRRVDGTWVSFEDNACVITNEKGELRGSDIKGPVSREAAERWPRIAATAKQIV*
>Euryarchaeota_Thermoplasmata_Marine_Group_II_Clade2_UBA250
MKGISSSVTNALPTQAKMDCVDNTGAKIVQLMNVLRKGGVARRYPSAGVGDLIRVTVRRGTPEMRRQIFTAVIVRQRRPFRRVDGTWVSFEDNACVITNEKGELRGSDIKGPISREAAERWPRIAATAKQIV*
>Euryarchaeota_Thermoplasmata_Marine_Group_II_Clade2_UBA251
MKGISSKVTRAIPSMGTMLCVDNSGAKVVQLITVLRRGSVHRRYPAGGIGDLVQVTVKRGTPEVRRKVHHAIIVRQRRPFRRADGTWVQFEDNACVLTNEKGELKGSDIKGPVSRESAERWPRVAATAKQIV*
>Euryarchaeota_Thermoplasmata_Marine_Group_II_Clade2_UBA463
MKGIPGRVTKALPSQAKLECADNTGAKVVQLITVLKKGGVARRYPAAGVGDMTKVTVKRGTPETRRQMFNAVVIRQSRPFRRVDGTWVQFEDNACVITNERGEVQGSDIKGPVSREAAERWPRIAATAKQIV*
>Euryarchaeota_Thermoplasmata_Marine_Group_II_Clade2_UBA58
MRGIAGRVTKALPSMARMDCCDNTGAKVVQLITVLNKGGVARRYPAGGVGDMIRVTVRRGTPETRRQIFNAVIVRQRRPFRRVDGTWVQFEDNACVLTNERGEVRGSDIKGPVSREAAERWPRIAATAKQIV*
>Euryarchaeota_Thermoplasmata_Marine_Group_II_Clade2_UBA59
MKGLAGRVTRGLPTEARLNCVDNSGAKIVQLISVLKIGGVARRYPSAGVGDMINVTVRRGTPERRRQIFRAVVVRQRRPFRRADGTWVQFEDNACVLVSNERGELIGTDIKGPISREAAERWPRIAATAKQIV*
>Euryarchaeota_Thermoplasmata_Marine_Group_II_Clade2_UBA601
MKGIPGRVTKALPSQAKLDCADNTGAKVVQLITVLNKGGVARRYPAAGVGDMTKVTVKRGTPETRRQMYNAVVIRQSRPFRRVDGTWVQFEDNACVITNDRGEVQGSDIKGPVSREAAERWPRIAATAKQIV*
>Euryarchaeota_Thermoplasmata_Marine_Group_II_Clade2_UBA602
MRGISSKVTRGLPTQARIQCVDNTGAKVVQLISVLNTGGVARRYPAGGVGDLIRVTVKKGTPETRRQIFHAVIVRQKRPFRRPDGTWVQFEDNACVIVNERGEVRGSDIKGPVSREAAERWPRIAATAKQIV*
>Euryarchaeota_Thermoplasmata_Marine_Group_II_Clade2_UBA605
MKGISSKVTKALPTQAKLDCADNTGAKVVQLINVLKKGGVAGRYPAAGVGDMIRVTVRRGTPETRRQIFTAVIIRQSRPFRRVDGTWARFEDNACVLTNERGDVQGSDIKGPVSREAAERWPRIAATAKQIV*
>Euryarchaeota_Thermoplasmata_Marine_Group_II_Clade2_UBA69
MKGISSSVTDALPTQARMDCADNTGAKIVQLMNVLRKGGVARRLPAAGVGDLIRVTVRRGTPETRRQIFTAVIIRQKRPFRRVDGTWVSFEDNACVITNEKGELRGSDIKGPVSREAAERWPRIAATAKQIV*
>Euryarchaeota_Thermoplasmata_Marine_Group_III_UBA102
MRAVAGTQTRGLPQGARLHCADNSGAKVIEIVTVLKYKGVKRRSPSAAIGEMVVASVKKGTPEMRRELVHAVIVRCRRAFRRSDGTMVQFEDNAAVLTNQQGETKGSGIKGPVAREAAERWPRIAALASAIV*
>Euryarchaeota_Thermoplasmata_Marine_Group_III_UBA186
MKGVGATITRGLQTGSKVACIDNTGARVVEIISVIGYKGTRRRYPKAGIGDMVVVSVKKGKPELRKQLFDAVVVRQKRPYRRPEGIMVSFEDNAVVLTNRNGDARGSGIKGPIAREAANRWPRIAAIASLVV*
>Euryarchaeota_Thermoplasmata_Marine_Group_III_UBA488
MRAVAGRQMRGLPQGARIDCVDNSGAKIVEIVTVLNYKGVHRRSPSAGVGDMVIASVKKGTPEMRRQLVRAVIVRSRRPFRRPDGTMVKFEDNAVVLTNEMGETRGSGIKGPVAREAAERWPRIAATASTII*
>Euryarchaeota_Thermoplasmata_Marine_Group_II_UBA123
MRGLAGKQTRGLPTSARLTVADNTGAKIVQILNILKLGGTMRRYPAGGVGDVAKVSVKKGTPETRRQMFNAVIIRQKRPFRRVDGTWVQFADNACVITNEKGDVQGSDIKGPVSREAAERWPRIAANAKQIV*
>Euryarchaeota_Thermoplasmata_Marine_Group_II_UBA12
MKGIAGRQTRGLPTAARLHVADNTGAKIVQIINVLKLGGTMRRYPSAGVGHLAKVSVKKGTPQTRRQMFNAVIVRQRRPFRRADGSWVQFEDNACVIVNERGDVQGSDIKGPVAREAAERWPRIAATAKQIV*
>Euryarchaeota_Thermoplasmata_Marine_Group_II_UBA131
MRGIAGKQTRGLPTSARLNVADNTGAKIVQILNILKLGGTMRRYPAGGVGDVAKVSVKKGTPETRRQMFNAVIIRQKRPFRRVDGTWVQFEDNACVITNEKGDVQGSDIKGPVSREAAERWPRIAAT
>Euryarchaeota_Thermoplasmata_Marine_Group_II_UBA256
MRGIAGKQTRGLPTAARLHVADNTGAKVVQILNVLKLGGTMRRYPAAGVGDMAKVSVKKGTPDTRRQMFNAIVIRQRRPFRRVDGTWVQFEDNACVIVNEKGDVTGSDIKGPVAREAAERWPRIAANAKQIV*
>Euryarchaeota_Thermoplasmata_Marine_Group_II_UBA37
MRGIAGKQTRGLPTAARLHVADNTGAKVVQILNVLKLGGTMRRYPAAGVGDMAKVSVKKGTPDTRRQMFNAIIIRQRRPFRRVDGTWVQFEDNACVIVNEKGDVQGSDIKGPVSREAAERWPRIAANAKQIV*
>Euryarchaeota_Thermoplasmata_Marine_Group_II_UBA443
MRGIAGRQTRGLPTMARLHVADNTGAKIVQIVNVLKLGGTMRRYPSGGVGDMTKVSVKKGTPDTRRQMFNAVIIRQRRPFRRADGTWVQFEDNACVITNIKGEVQGSDIKGPVSREAAERWPRIAATAKQIV*
>Euryarchaeota_Thermoplasmata_Marine_Group_II_UBA53
MRGVAGKQTRGLPTMARLQVADNTGAKIAQLINVRKLGGTMRRYPAAGIGDLIKVSIKRGTPETRRQMFNAVVIRQRRPFRRVDGTWVQFEDNACVITNEKGDVQGSDIKGPVSREAAERWPRIAATAKQIV*
>Euryarchaeota_Thermoplasmata_Marine_Group_II_UBA549
MKGIAGKQTRGLPTAARLHVADNTGAKVVQILNVLKLGGTMRRYPAAGVGDMAKVSVKKGTPDTRRQMFNAVIIRQRRPFRRVDGTWVQFEDNACVIVNEKGDVTGSDIKGPVAREAAERWPRIAANAKQIV*
>Euryarchaeota_Thermoplasmata_Marine_Group_II_UBA620
MKGISGRVTRGLPTKAKLICADNTGAKIVELISVLKIGSTMRRYPAGGVGDLIKVSVKKGTPDTRRQIYTAVIIRQKRPFLRIDGTWVQFSDNAAVLTNERGEVQGSDIKGPVSREAAERWPRIAATAKQIV*
>Euryarchaeota_Thermoplasmata_Marine_Group_II_UBA63
MRGIAGRQTRGLPTMARLHVADNTGAKIVQIVNVIKLGGTMRRYPAGGVGDMTKVSVKKGTPDTRRQMFNAVIIRQRRPFRRADGTWVQFEDNACVITNLKGEVQGSDIKGPVSREAAERWPRIAATAKQIV*
>Euryarchaeota_Thermoplasmata_Marine_Group_II_UBA88
MRGIAGKQTRGLPTAARLHVADNTGAKVVQIINILRLGNTMRRYPAGGVGDLAKVSVKKGTPETRRQMFDAVIIRQRRPFRRVDGTWVQFEDNACVITNEKGDVQGSDIKGPVSREAAERWPRIAANAKQII*
>Euryarchaeota_Thermoplasmata_Methanomassiliicoccales_Candidatus_Methanomethylophilus_1R26
MKGIAGHQIRGVQQETELTVIDNTGAKVISIITVPSYHGVSRRIPKAGVGDFVIASVKKGTPAMRRQIVFAVIVRQKRPYRRPDGTMVFFEDNAAVLVTDTGETKGTDIKGPVAREAADRWPRIAATASTIV*
>Euryarchaeota_Thermoplasmata_Methanomassiliicoccales_Methanomassiliicoccales_archaeon_RumEn_M1
MKGIAGKQTRGVCSGSVLNVVDNTGAKTIEIITVPGYHGTSRRVPSAGVGDIVIASVKKGTPEMRRQVVHAVVVRQRRPFRRADGMMVMFEDNAAVITSETGETKGTDIKGAVAREAAERWPRIAATASIIV*
>Euryarchaeota_Thermoplasmata_Methanomassiliicoccales_Methanomassiliicoccus_luminyensis_B10
MKGVAGRQTRGVHTGTVLNVIDNTGAKTIAIITVPGYHGTNRRYPSAGVGDIVIASVKKGTPEMRRQVVYAIVVRQRRPFRRADGVMVSFEDNAAVITTEEGETKGTDIKGPVAREAAERWPRIAATASTII*
>Euryarchaeota_Thermoplasmata_Methanomassiliicoccales_UBA147
MKGLAGKQTRGIPTGAQLDCIDNTGAKIVEVIAVPKYHGTHRRYPAAGIGDLVIVSVKKGTPEMRRQVLHAVIVRQKRPFRRSDGTMVQFEDNAVVITADNGETKGTDIKGPVAREAAERWPRIAATASTIV*
>Euryarchaeota_Thermoplasmata_Methanomassiliicoccales_UBA280
MKGLAGKQTRGIPTGARLDCIDNTGAKIVEVIAVPKYHGTHRRYPMAGIGDLIIVSVKKGTPEMRRQVLHAVIVRQKRPFRRSDGTMVQFEDNAVVITAENGETKGSDIKGPVAREAAERWPRIAATASTIV*
>Euryarchaeota_Thermoplasmata_Methanomassiliicoccales_UBA328
MKGIAGNQTRGLINGSQLSVIDNTGAKVIEIITVPNYHGVARRVPSAGVGDVVIASVKKGTPAMRRQIVFAVIVRQKRAMRRPDGTMIFFEDNAAVLTTDTGETKGTDIKGPVAREAAERWPRIAATANIIV*
>Euryarchaeota_Thermoplasmata_Methanomassiliicoccales_UBA370
MKGIAGNQTNGLIVGSRLNVIDNTGAKVIEIITVPSYHGVARRLPSAGVGDMVIASVKKGTPQMRRQIVFAVIVRQRRAMRRPDGTMVSFEDNAAVIVTDTGETKGTDIKGPVAREAAERWPRVSATANIIV*
>Euryarchaeota_Thermoplasmata_Methanomassiliicoccales_UBA381
MKGVAGRQTRGLQNGSRLDVVDNSGAKQIEIITVPKYHGVANRVPSAGVGDLIIASVKKGTPQMRRQIVFAVIVRQRRPMRRADGTMIFFEDNAAVITTDNGETKGTDIKGPVAREAAERWPRVSATANMIV*
>Euryarchaeota_Thermoplasmata_Methanomassiliicoccales_UBA393
MKGIAGNQTRGVCNGSTLNVVDNTGAKTIQIITVPGYHGTARRVPSAGVGDIVIASVKKGTPEMRRQIVHAVVVRQRRPFRRADGVMVMFEDNAAVITSETGETKGTDIKGAVAREAAERWPRIAATASIIV*
>Euryarchaeota_Thermoplasmata_Methanomassiliicoccales_UBA404
MKGISGKQTNGLITGSRLNVIDNSGAKVIEIISVPRYHGVARRLPAAGVGDMVMASVKKGTPQMRRQIVYAVIVRQKRPMRRADGTMIFFEDNAAVITTETGETRGTDIKGPVAREAAERWPRVSATANMII*
>Euryarchaeota_Thermoplasmata_Methanomassiliicoccales_UBA472
MKGLAGNQTRGIITGSHLDVVDNTGAKVISVIAVPNYHGVHGRCPAAAVGDIVVASVKKGTPEMRRQIVYAIIVRQRRPFRRADGTMVHFEDNAAVITTEEGETKGSDIKGPVAREAAERWPRVAATASTIV*
>Euryarchaeota_Thermoplasmata_Methanomassiliicoccales_UBA482
MKGIAGNQTRGLQNGSRLAVIDNTGAKEIEIITVPGYHGVARRVPSAGVGDLVIASVKKGTPQMRRQIVFAVIVRQRRPMRRPDGTIVYFEDNAAVITTETGETKGTDIKGPVAREAAERWPRVSATASIIV*
>Euryarchaeota_Thermoplasmata_Methanomassiliicoccales_UBA593
MKGIAGTQTRGLIAGSEITVIDNTGAKVIEIITVPSYHGVWRRNPKCGVGDFVIASVKKGTPAMRKQVVFAVIVRQKAPFRRPDGTMVFFEDNAAVLVTDTGETKGTDIKGPVAREAADRWPRIAATASTIV*
>Euryarchaeota_Thermoplasmata_Methanomassiliicoccales_UBA6
MKGVAGKQSRGVQTGSVLNVIDNTGAKTISIVTVPGYHGTNRRYPKAGVGDIVIASVKKGSPEMRRQVVYAVIVRQRRPFRRADGVMVQFEDNAAVITTEEGETKGTDIKGPVAREAAERWPRIAATASTII*
>Euryarchaeota_Thermoplasmata_Methanomassiliicoccales_UBA71
MKGISGNQTRGLQNGSRLTVIDNTGAKEIEIITVPGYHGVARRVPSAGVGDLVIASVKKGTPQMRRQIVFAVIVRQRRPMRRPDGTMVYFEDNAAVITTETGETKGTDIKGPVAREAAERWPRVSATASTIV*
>Euryarchaeota_Thermoplasmata_Methanomassiliicoccales_UBA75
MKGIAGRQTRGLQNGSRLDVVDNSGAKQIEIITVPKYHGVANRVPSAGVGDLVIASVKKGTPQMRRQIVFAVIVRQRRPMRRADGTMIFFEDNAAVITTDNGETKGTDIKGPVAREAAERWPRVSATANMIV*
>Euryarchaeota_Thermoplasmata_Thermoplasmatales_Acidiplasma_MBA-1
MKGISGNEARGLPLGAVIPCADNTGAKLVSLIGVKALHTVARRIPAAGVGDLLIASVKKGTPEMRAKVVYAVVVRQKRPYRRADGNLIQFEDNAVVLVTPDGEVRGSEIKGPVAREAAERWPRIAAIASTIV*
>Euryarchaeota_Thermoplasmata_Thermoplasmatales_Aciduliprofundum_MAR08-339
MKGIAGRQTRGLPTGARLICADNTGAKEVEIIQVLKYHSVARKYPSAGVGDMVIVSVKKGSPDMRKKVFPAVIVRQRRPFRRADGTWVQFEDNAAVIVTPTGETKGSEIKGPVAREAAERWPRIAAIASIIV*
>Euryarchaeota_Thermoplasmata_Thermoplasmatales_A-plasma
MKGIAGRQHRGLPLGAVMPCSDNSGAKIISLIDVKAYHGVASRIPAAGVGDMFIASVKKGTPEMRSKVVYAVVIRQRRPYRRPDGTMIQFDENAAVLVTPEGEVRGSEIKGPVAREAAERWPRIAAIASTIV*
>Euryarchaeota_Thermoplasmata_Thermoplasmatales_E-plasma
MRGIAGRQTRGLPLGARMVCADNSGAKIISLVDVKAYHGVASRIPAAGVGDLFIASVKKGSPEMRSKVVYAVVVRQRRPFRRADGTMVSFEENAAVLVTPEGEVRGSEIKGPVAREAAERWPRIAAIASTIV*
>Euryarchaeota_Thermoplasmata_Thermoplasmatales_Ferroplasmaceae_UBA567
MKGISGNESRGLPLGAVIPCADNTGAKVISLIGVKDLHTVARRIPAAGVGDLFIASVRKGTPEMRAKVVYAVVVRQRRPYRRADGNIIEFEDNAAVLVTPEGEVRGSEIKGPVAREAAERWPRIAAIASTIV*
>Euryarchaeota_Thermoplasmata_Thermoplasmatales_Thermogymnomonas_acidicola_JCM13583
MVEFEENAAVLVTPDGEVRGGSEIKGGPVAREAAERWPRIAAIASTIV*
>Euryarchaeota_Thermoplasmata_Thermoplasmatales_Thermoplasma_volcanium_GSS1
MKGIAGREIRGLPLGANIVCADNTGARSISLIDVKAYHGKARRIPAAGVGDMFIASVKKGTPEMRSKVVYAVVIRQKRPYRRPDGTMVEFEDNAAVLVTPDGEVRGSEIKGPVAREAAERWPRIAAIASIIV*
>Euryarchaeota_Thermoplasmata_Thermoplasmatales_UBA521
MKGIAGRQHRGLPLGAVMPCSDNSGAKIISLIDVKAYHGVASRIPAAGVGDMFIASVKKGTPEMRSKVVYAVVIRQRRPYRRPDGTMIQFDENAAVLVTPEGEVRGSEIKGPVAREAAERWPRIAAIASTIV*
>Euryarchaeota_Thermoplasmata_Thermoplasmatales_UBA571
MKGIAGRQHRGLPLGAVMPCSDNSGAKIISLIDVKAYHGVASRIPAAGVGDMFIASVKKGTPEMRSKVVYAVVIRQRRPYRRPDGTMIQFDENAAVLVTPEGEVRGSEIKGPVAREAAERWPRIAAIASTIV*
>Euryarchaeota_Thermoplasmata_Thermoplasmatales_UBA572
MKGIAGRQSRGLPLGARMVCADNSGAKIVSLINVKAWHGVARRVPAAGVGDMFIASVKKGGPDVRAKVVYAVVIRQKRPYRRADGSIISFEENAAVLVTPDGEVRGSEIKGPVAREAAERWPRIAAIASTIV*
>Euryarchaeota_Thermoplasmata_Thermoplasmatales_UBA613
MKGIAGRQIRGLPLGATMPCADNSGAKIVSLIDVKAWHGVARRIPAAGVGDMFIASVKKGTPEMRSKVVYAVVIRQRRPYRRADGTMVQFEENAAVLVTPEGEVRGSEIKGPVAREAAERWPRIAAISSTIV*
>Euryarchaeota_Thermoplasmata_TMEG_UBA61
MKGLAGRRGRSLPKGARLECVDNTGAKVVEIIAVRNWHGTHRRYPRAGIADLIIVSVKKGTPEMRRQVLHAVIIRARAPFRRADGTRVQFEDNAAVITTETGEIKGSQIKGPVAKEAAERWPRIAAASSIIL*
>Rokubacteria_Infratellusbacteria_OV2-bin8
MIQPRTMLEVADNSGAKKVQCIRVMGGSNKKYATIGDTIIVAIKEATPEGAVKKGEVARAVVVRTAKEIRRPDGSHIKFDRNAAVLLNPQNNPVGTRIFGPVARELRDRFMKIISLAPEVI*
>Verrucomicrobia_Spartobacteria_Spartobacteria_bacterium_AMD-G4
MIQIRSRLDVADNTGARMATMIGVIGKATKVARIGDVITANVKEASAGGTVKKGDVVRAVVVRTKKPVIREDGSALRFDSNAIVIIDKDMNPRGTRIFGPVARELREKNFMKIISLAPEVL*
>Verrucomicrobia_Spartobacteria_Terrimicrobium_sacchariphilum
MIQIRSRLDVADNTGARMATMIGVIGKPTRTAHVGDIITANVKEASSGGTVKKGDVVRAVIVRSKQPVKREDGSYLRFDNNAIVIIDKDSNPRGTRIFGPVARELREKNFMKIISLAPEVL*
>Verrucomicrobia_Spartobacteria_UBA6821
MIQIRSRLDVADNTGARMATMIGVIGKRTLVARVGDVITANVKEAATGGTVKKGDVVRAVVVRTRQPVRREDGSYLRFDSNAIVIIDKDLNPRGTRIFGPVARELREKNFMKIVSLAPEVL*
