# Supplementary material for: Mediterranean grassland soil C–N compound turnover is dependent on rainfall and depth, and is mediated by genomically divergent microorganisms
Source: Nat Microbiol. 2019 May 20;4(8):1356–67. doi: 10.1038/s41564-019-0449-y (PMC6784897; doi:10.1038/s41564-019-0449-y)
Supplement: Supplementary file 10 — Individual ribosomal protein sequence sets. [file 41564_2019_449_MOESM10_ESM.zip › S19_Merged.faa]

>14_0903_02_20cm_Actinobacteria_63_68_5
MGRSTKKGPHAEERLLRRIQQMNESGSKQMIKTWSRSSTIFPDMVGHTIAVHDGRKHVPVFVSESMVGHKLGEFAPTRTFRAHSGSKAER*
>14_0903_02_20cm_Bacteria_88_55_7
MARSLKKGPFVESHLLEKIDKMNSAGAKKPIKTWSRRSMVTPDFVGHTFLVHNGKTFQSVFITENMVGHKLGEFSPTRVFKKHGSHTAKVAK*
>14_0903_02_20cm_Bacteria_99_55_12
MARSLKKGPFVESYLLEKIDKMNASGVKKPIKTWSRRSMVTPDFVGHTFLVHNGKTFNSVFVTENMVGHKLGEFSPTRVFRKHGSHTAKVTK*
>14_0903_02_20cm_Betaproteobacteria_69_66_11
MARSIKKGPFVDHHLMKKVDAARGSNDKRPIKTWSRRSTIVPDFVGLTMAVHNGKQHIPVYVTENMVGHKLGEFAMTRIFKSHSAVGKRTEEAVGGERRPPPGTQGPAAPAAAPAAAPAAAPAPAAKK*
>14_0903_02_20cm_Proteobacteria_54_67_14
MPRSLKKGPFVDLHLARKVQVASARNDRKPIKTWSRRSTVVPEMVGLTIAVHNGRQHVPVLITENMVGHKLGEFAPTRTFKAHSGDRKVEAAAPAT*
>14_0903_02_20cm_Proteobacteria_56_68_14
MPRSLKKGPFVDLHLARKVQVAAAKNDRKPIKTWSRRSVVVPEMVGVTIAVHNGRQHIPVLITENMVGHKLGEFAPTRTFKAHSGDRKVEAAAT*
>14_0903_02_30cm_Actinobacteria_172_69_15
MSRSSKKGPFVEERLMSRIEAMNDKNEKRMIRTWSRTSTVFPEMVGHTIAVHDGRKHVPVFVSEQMVGHKLGEFAPTRTFRAHSGDRKTEVKRKT*
>14_0903_02_30cm_Actinobacteria_190_71_7
MSRSSKKGPWVEERLMSRIEGMNSSGSKNMVKTWSRASTIFPEMVGHTIAVHDGRKHVPVFVSESMVGHKLGEFAPTRLFRGHAGSGRVR*
>14_0903_02_30cm_Alphaproteobacteria_175_63_7
MARSIWKGPFVDGYLLKKAEASRSSGRHEMIRIWSRRSTILPQFVGLTFGVYNGQKHIPVLVTEEMVGHKFGEFAPTRMFYGHSSDRRAKRTAGPAVAGTAPAAPGTAAVAPTGGTSQS*
>14_0903_02_30cm_Alphaproteobacteria_186_65_8
MTRSVSKGPFVDGYLLKKAETVRVSGRNEIIRIWSRRSTILPQFVGLTFGVHNGQKHIPVNVTEDMIGHKFGEFAPTRTFHGHSGDKKAVRAKIPSAS*
>14_0903_02_30cm_Bacteria_162_64_22
MRSQKKGPFVDDHLMKKVDAMNRERDKKVIKTWSRRSTVVPEMVGHTIAVHNGRKFTPVYISENMVGHKLGEFALTRMFKGHSGKKVEKTAKPAGAPAPAPASK*
>14_0903_02_30cm_Bacteria_171_59_8
MARSLKKGPFVAPHLLEKIDKMNTSGVKKPVKTWARRSMVTPDFVGHTFMVHNGKTFISVFVTENMVGHKLGEFSPTRIFKKHGSHTAKVTK*
>14_0903_02_30cm_Bacteria_174_66_7
MSRSTKKGPFISPSLRDKIEKMNQTRDKKVIRTWARASVIYPDMVGHTIAVHDGRKHVPVFISENMVGHRLGEFAPTRHFRGHGTHTEKTTTVK*
>14_0903_02_30cm_Bacteria_177_54_8
MARSLKKGPFVELYLLEKIDKMNSSGVKKPIKTWSRRSMVTPDFVGHTFLVHNGKTFNSVFVTENMVGHKLGEFSPTRVFKKHGSHTAKVTK*
>14_0903_02_30cm_Bacteria_192_51_5
MARSVKKGPFIDKGVVKAVEKARNAGSRPPVIKTWSRRSTITPDMVGLTFGVHNGKRHLPIYVTENMVGHKLGEFAPTRTFKGHSGTKVEKTSKVGGPPK*
>14_0903_02_30cm_Bacteria_194_55_8
MARSLKKGPFVESYLLEKIDKMNSSGAKKPIKTWSRRSMVTPDFVGHTFLVHNGKTFHSVFVTENMVGHKLGEFSPTRVFKKHGSHTAKVTK*
>14_0903_02_30cm_Bacteria_197_52_10
MPRSLKKGPFIDLSLQKVLRRIADSGSKPQAIRTWSRRSTISPEMVGLTFGVHNGKRHIPVFVTENMVGHKLGEFSPTRLFKGHPGTKAEKMAKRK*
>14_0903_02_30cm_Bacteria_216_54_5
MARSLKKGPFVELYLLEKIDKLNSSGVKKPIKTWSRRSMVTPDFVGHTFLVHNGKTFISVFVTENMVGHKLGEFSPTRVFKKHGSHTAKVTK*
>14_0903_02_30cm_Bacteria_250_54_7
MARSLKKGPFVESHLLEKIDKMNNSGAKKPIKTWSRRSMVTPDFVGHTFLVHNGKIFQSVFVTENMVGHKLGEFSSTRVFRKHGSHTAKVTK*
>14_0903_02_30cm_Betaproteobacteria_208_64_9
MGRSVKKGPFVDHHLVKKVGAARAASDKRPIKTWSRRSTILPDFVGLTIAVHNGKQHVPVYISENMVGHKLGEFALTRIFKSHGMADKKLLEAAAAARAGGGGPGAPGAPTAPGAPAPGAAPAAAAPAAGGEKK*
>14_0903_02_30cm_Euryarchaeota_229_65_11
MAKKMGGLAKAARRKLRKRAGLVETRRKKEFTYRGYTLDEMKAMTLEEIIELLPARPRRSFIRGLDDERLTFVEKLRANGTDTAVRTHCRDVPILPDFIGKKVAIHNGKEFVTVEIKSEMIGHFIGEFAMTRKPVVHSGPGVGATRSSKFMPLK*
>14_0903_02_30cm_Gemmatimonadetes_10587_66_15
MGRSVKKGPYVEPSLMVKIQALNDRNEKKVFKTWSRRSTITPDFVGHTLAVHNGNKFIPVYITENMVGHKLGEFAATRLFRGHGAKGSAAEREAEAAPEGGVAAAGAGEKKGKE*
>14_0903_02_30cm_RIFCSPHIGHO2_12_FULL_Alphaproteobacteria_66_14_curated_201_67_8
MARSVWKGPFVEGSLIKKAEKARGSVRSEVIKTWSRRSTILPQFVGLTFGVYNGRKFIPVNVTEEMVGHKLGEFSPTRTFTSHSGDKKVSKE*
>14_0903_02_30cm_RIF_CHLX_178_69_6
MSRSVKKGWFVEERLKGRVEEMNKRSEKKVVKTWSRASVIFPDFIGHTIAVYNGKKHIPVYISENMVGHRLGEFAPTRTFRGHGKHTERSTALK*
>14_0903_02_30cm_Rickettsiella_grylli_159_36_9
MPRSVKKGPYIQAHLTKKVQAAQTATVKRPIKTWSRSSMVLPEMIGLTIAVHNGRDFVPIYITENMVGHKLGEFSITRTFRSHRAADKKAKGADEKK*
>14_0903_02_30cm_Sphingobacteriales_157_38_13
MARSIKKGPYIATHLEKKVMAINEGKAKKSVIKTWSRRSTISPDFVGHTFAVHNGNKFIPVYVTEFMVGHKLGEFAPTRQFKGHSSKKVE*
>14_0903_02_30cm_Sphingobacteriales_165_43_8
MARSIKKGPYVAAHLEKKIMAINEGKNKKSVIKTWSRRSTITPDFVGHTLAVHNGNKFIPVYVTEFMVGHKLGEFAPTRQFKGHSSKKIEAA*
>14_0903_02_30cm_Sphingobacteriales_181_43_6
MARSIKKGPYVATHLEKKILAINDGKAKKTVIKTWSRRSTITPDFVGHTLAVHNGNKFIPVYITEFMVGHKLGEFAPTRQFRGHSSKKIAE*
>14_0903_02_30cm_Sphingomonadales_156_68_15
MARSVWKGPFVELSLLKKAETAQEAGGRAPIKTWSRRSTILPQFVGLTFNVYNGRKFVPVSVNEDMVGMKLGEFAPTRYFPGHASDKKGKR*
>14_0903_05_20cm_Actinobacteria_379_69_8
MSRSSKKGPFVQDRLMSRIEDMNAKNEKRMVRTWSRTSTIFPEMVGHTIAVHDGRKHVPVFISEQMVGHKLGEFAPTRTFRGHSGDRKTEVKRRT*
>14_0903_05_20cm_Actinobacteria_401_69_9
MGRITRMNESGSKQMIRTWSRTSTIFPEMVGHTIAVHDGRKHVPVFISEQMVGHKLGEFAPTRMFRGHSGDRKTEVKRT*
>14_0903_05_20cm_Archaea_384_53_7
MPRQFTYRGHSVDELRSMSMDEFIKLLPSRQRRSLVKGLTNDQRTLMEHIRRAKKENGGKPAAVKTHCRDMIVIPEMLGLTLQLHSGKEYVPIDIKPEMVGHYIGEFAITNQKVVHGTPGIGASRSSMYVPLK*
>14_0903_05_20cm_Bacteria_395_69_9
MARSLKKGYFIDGHLADKVMAMNDRGEKRVIKTWSRRSTVIPEMVGHTIAVHNGAKFIPVYVSENMVGHKLGEFAMTRTFRGHSGKKVEKGARPR*
>14_0903_05_20cm_Ktedonobacter_racemifer_407_54_6
MSRSRKKGPYIHESLRKKVLAMLKSGDRRVIKTWSRASTIFPQMVGMTIGVHNGKTHVPIYITENMVGHKLGEFAPTRHFRGHAGGRSERTTSVR*
>14_0903_05_20cm_Micromonosporales_397_71_6
GHKLGEFALTRTFKGHEKDDRKSRRR*
>14_0903_05_30cm_Bacteria_4558_71_13
MARSVKKGPFVDAHLMKKVRAMLESGEKRVVKTWSRRSTITPDMLGFTFAVHNGRKFIPVFITENAVGHKLGEFAPTRTFHGHSGDRKGKVEGAAAAPAAPAAPRKAPGAA*
>14_0903_05_30cm_Bacteria_4569_68_6
MSRSTKKGPFISQPLRDKIEKMNQTRDKKVIRTWARASVIYPDMVGHTIAVHDGRKHVPVFISENMVGHRLGEFAPTRHFRGHGTHTEKTTTVK*
>14_0903_05_30cm_Bacteria_4594_57_8
MARSLKKGPFVDGHLRVKVEGLNTRNEKKVIKTWSRRSTIVPEMIGHTIAVHNGKKFIPVYVTEQMIGHKLGEFAPTRSFKGHGVKAALEKAAGPAPAGGGAAPAAATPAAPKA*
>14_0903_05_30cm_Bacteria_4617_55_7
MGRSLKKGPFVESHLLEKIDKMNASGSKKAIKTWSRRSMVTPDFVGHTFLVHNGKTFNSVFITENMVGHKLGEFSPTRIFKKHGSHTAKVTK*
>14_0903_05_30cm_Betaproteobacteria_4568_66_9
MARSIKKGPFVDHHLMKKVDAARGSNDKRPIKTWSRRSTIVPDFVGLTMAVHNGKQHIPVYVTENMVGHKLGEFAMTRIFKSHSAVGKRTEEAVGGDRRPPPGTQGPAAPAATPAAAPAAAPAPAAKK*
>14_0903_05_30cm_Euryarchaeota_4576_64_18
MAKKQMGGLAKAARRKLRKRAGLVETRRKKEFTYRGYTLDEMKAMTLEEIIELLPARPRRSFMRGIDEERFTFVEKVRANGTDEAVRTHCRDVPILPDFVGKKVAVHNGKEFVTVEIKAEMIGHYIGEFAMTRKPVTHSGPGVGATRSSKFMPLK*
>14_0903_05_30cm_Gemmatimonadetes_4557_70_6
MGRSVKKGPYVEPSLLVKIQALNEKNEKKVFKTWSRRSTITPDFVGHTLAVHNGNKFIPVYITENMVGHKLGEFAATRLFRGHSAKGSAQEREAAEAEAAAQAAKA*
>14_0903_05_40cm_Actinobacteria_485_68_8
MPRSVKKGPFVDEHLMKKVDDMNKKGEKRVVRTWSRRSTIVPDMLGHTIAVHDGRKHVPVFVSESMVGHKLGEFAPTRTFRSHARDERRTGAR*
>14_0903_05_40cm_Alphaproteobacteria_523_63_8
MARSIWKGPFVDGYLLKKAEASRSSGRHEMIRIWSRRSTILPQFVGLTFGVYNGQKHIPVLVTEEMVGHKFGEFAPTRMFYGHSSDRRAKRTAGPAVAGTAPAAPGTAAVAPTGGTSQS*
>14_0903_05_40cm_Archaea_502_56_8
MPREYRYRGYTLEQLNGMPTEALLQLLPSRARRSLNRGVSEEKRKLIEDARRTKDGKIQGQIKTHARDMVVLPLMVGLTIHVHNGREFVPLEVKPEMVGRYLGEYVITNKKVVHGTPGIGASRSSLYVPLK*
>14_0903_05_40cm_Bacteria_469_66_9
MSRSTKKGPFISPSLRDKVEKMNQTRDKKVIRTWARASVIYPDMVGHTIAVHDGRKHVPVFISENMVGHRLGEFAPTRHFRGHGTHTEKTTTVK*
>14_0903_05_40cm_Bacteria_483_55_9
MARSLKKGPFVESHLLEKIDKMNSAGAKKPIKTWSRRSMVTPDFVGHTFLVHNGKTFNSVFITENMVGHKLGEFSPTRVFKKHGSHTAKVAK*
>14_0903_05_40cm_Bacteria_491_65_7
MSRSVKKGPYVDAKLLKKLESLNKVNERRVLKTWARRSTISPEFVGHTLAVHNGNKFIPVYITENMVGHKLGEFAPTRIFRGHGSHVEKTTTPAGASVGAGPAPK*
>14_0903_05_40cm_Bacteria_494_55_10
MTSGGHETNLTFMARSLKKGPFVESYLLEKIDKMNSSGAKKPIKTWSRRSMVTPDFVGHTFLVHNGKIFQSVFVTENMVGHKLGEFSPTRVFKKHGSHTAKVTK*
>14_0903_05_40cm_Bacteria_498_68_8
MSRSTKKGPFIQDSLKKKIDQMNSRNEKKVVKTWSRASMILPTMVGHTIGVHDGRRHIPVFITENMVGHRLGEFAPTRTFKAHGRGAAAELVAGVAPAGAPGAAPAAGAAPAAGAGAAPAAAGGGAPARGGAPARGG*
>14_0903_05_40cm_Bacteria_508_68_7
MTRSIRKGPFVHDSLKKKIEQLNARNEKKVVKTWSRASLVLPTMVGHTIAVHDGRRHVPVFITENMVGHRLGEFAPTRTFRAHGRGAAAETAATVKPGA*
>14_0903_05_40cm_Betaproteobacteria_516_64_10
MGRSVKKGPFVDHHLVKKVGAARAASDKRPIKTWSRRSTILPDFVGLTIAVHNGKQHVPVYISENMVGHKLGEFALTRIFKSHGMADKKLLEAAAAARAGGAHATPGAPIAPTAPGAPAPTAPAGAAPAAGGEKK*
>14_0903_05_40cm_Rokubacteria_474_69_10
MGRSLKKGPFIDPTLLQRIEDLNRSRQKKVLKTWSRRSTIPPEFVGHTLAVHNGKKFIPVYVTENMVGHRLGEFAMTRTFRAHGTAEKAATSPTGKT*
>14_0903_09_20cm_Acidobacteria_629_56_6
MARSTKKGPFVDGFLQTRIESMNSRNEKKVLRTWSRRSTVIPEFVGHTIAVHNGKKFIPVYITENMVGHKLGEFSFTRQFKGHSMKAATETAARPAGIPGGPGASAPAAAPAAPAPKA*
>14_0903_09_20cm_Archaea_636_52_6
MDEFIKLLPSRQRRSLLKGLTNEQRILMEHVRQSRKENGGKPAPVKSHVRDMIVIPEMLGLNLQLHSGKEYVSIEIKPEMIGHFVGEFAITNQKVVHGTPGIGASRSSMYVPLK*
>14_0903_09_20cm_Betaproteobacteria_633_65_6
MARSIKKGPFVDHHLMKKVDAARGSSDKRPIKTWSRRSTIVPDFVGLTMAVHNGKQHIPVYVTENMVGHKLGEFAMTRIFKSHSAVGKRTEEAVGGDRRPPPGTQGPAAPAAAPAPAPAAAPAPAAKK*
>14_0903_09_20cm_Proteobacteria_630_68_11
MPRSLKKGPFVDLHLARKVQVAAAKNDRKPIKTWSRRSVVVPEMVGVTIAVHNGRQHIPVLITENMVGHKLGEFAPTRTFKAHSGDRKVEAAAT*
>14_0903_09_30cm_Actinobacteria_10591_68_7
MGRSTKKGPWVEERLMGRITALNEAGNKQMLKTWSRTSTIFPEMVGHTIAVHDGKKHVPVFISESMVGHKLGEFAPTRTFRSHGGKE*
>14_0903_09_30cm_Bacteria_680_58_11
MARSLKKGPFVDGHLREKVEALNTRNEKKVVKTWSRRSTIVPEMIGHTIAVHNGKKFIPVYVTEQMIGHKLGEFSPTRSFKGHGVRAALERAAGVAPAGGGAPGAAAAPAAPAPKS*
>14_0903_09_30cm_Proteobacteria_684_68_8
MPRSLKKGPFVDLHLARKVQVAAAKNDRKPIKTWSRRSVVVPEMVGVTIAVHNGRQHIPVLISENMVGHKLGEFAPTRTFKAHSGDRKVEAAAT*
>14_0903_09_40cm_Bacteria_746_68_10
MGRSLKKGPYIDETLYERIEELNRTRQKKVLKTWSRRSTIPPEFVGHTVAVHNGKKFIPVYVTENMVGHRLGEFAMTRTFRAHGTAEKAATSPTGKT*
>14_0903_09_40cm_Bacteria_791_70_6
MARSVKKGPFVDGYLMKKVRAMVESGEKRVVKTWSRRSTITPDMLGFTFAVHNGRKFIPVFITENAVGHKLGEFAPTRTFHGHSGDRKGKVEGAAAPAAAGAAGAPRAPAAPRKAPGAP*
>14_0903_09_40cm_Euryarchaeota_805_64_15
MAKKMGGLAKAARRKLRKRAGLVETRRKKEFTYRGYTLDEMKAMTLEEIIELLPARPRRSVIRGIDDERYRFIEKLRANGTEVAVRTHCRDVPILPDFIGKKVAIHNGKEFVTVEIKPEMIGHFIGEFAMTRKPVTHSGPGVGATRSSKFMPLK*
>14_0903_09_40cm_Ktedonobacter_racemifer_793_53_7
MSRSRKKGPYIHESLRKKVLAMKRSGDRRVIKTWSRASMIFPEMVSMTIGVHNGKTHVPIYITENMVGHKLGEFAPTRHFRGHAGGRSEKTSSVR*
>14_0903_09_40cm_Nitrospirae_760_61_6
MPRSVSKGPFVDTHLLKKIEQMNASKDRKIVKTWSRRSTVTPDMIGHTLAVHNGKKFIPVFVTENMVGHKLGEFAPTRFFKGHGAVRTEKTVPLK*
>14_0903_09_40cm_Proteobacteria_757_70_20
MPRSLKKGPFVDLHLARKVQVAAAKNDRKPIKTWSRRSVVVPEMVGVTIAVHNGRQHIPVLISENMVGHKLGEFAPTRTFKAHSGDRKVEAAAT*
>14_0903_09_40cm_Proteobacteria_761_67_12
MPRSLKKGPFVDLHLARKVQVASARNDRKPIKTWSRRSTVVPEMVGLTIAVHNGRQHVPVLITENMVGHKLGEFAPTRTFKAHSGDRKVEAAAPAT*
>14_0903_12_20cm_Acidobacteria_891_55_5
MARSTKKGPFIDTYLQTRVEGMNSRNEKKVLRTWSRRSTIIPEMVGHTIAVHNGRKFIPVYITENMVGHKLGEFSFTRNFKGHSMRAATEVAARPAGVPGGPGAPVPAAGAGTGAAPAAPAAPKA*
>14_0903_12_20cm_Acidobacteria_917_58_8
MARSTKKGPFIDSHLQVKVEGMNARNEKKVLRTWSRRSTIIPEMVGHTIAVHNGKKFIPVYITENMVGHKLGEFSFTRSFKGHSMKAATEAAARPAGVPGGPGAPVPAAGSAPAAAPAPKA*
>14_0903_12_20cm_Actinobacteria_894_72_7
MPRSLKKGPFVDDHLLKKVDELNNRNEKRVIKTWSRRSTIIPDMVGHTIAVHDGRKHIPVYVTESMVGHKLGEFAPTRTFRYHAGQERAGRR*
>14_0903_12_20cm_Actinobacteria_941_71_8
MSRSSKKGPWIEERLLSRIEAMNSSGDKQMIKTWSRTSTIFPEMVGHTIAVHDGRKHVPVFISESMVGHKLGEFAPTRMFRGHAGGDKARMR*
>14_0903_12_20cm_Bacteria_10610_64_6
MARSVKKGPFIDRHLEKKVEEIRQGASRPPAIKTWSRRSTITPDFVGLTFAVHNGKRHIPVYVTENMVGHKLGEFAPTRTFKGHSGTKAEKSSRPAK*
>14_0903_12_20cm_Bacteria_885_69_7
MSRSTKKGPFVHPSLMKKVISMNQQKEKKVIKTWSRDSSVFPEMVGHTLAVHDGKKHVPVFITENMVGHLLGEFAPTRRFRAHGHHTEKSTTLK*
>14_0903_12_20cm_Bacteria_889_69_22
MSRSVKKGPFVDGHLMDKIEALNKSREKRVIRTWSRRSTIVPLMVGHTIAVYDGRKHVPVYVTENMVGHKLGEFSPTRTFKSHGARVEKTTTVQSTRPGGPTPAGAPAPAPAAKPS*
>14_0903_12_20cm_Bacteria_908_55_11
MARSLKKGPFVESHLLEKIDKMNNSGAKKPIKTWARRSMVTPDFVGHTFLVHNGKIFQSVFVTENMVGHKLGEFSPTRVFKKHGSHTAKVTK*
>14_0903_12_20cm_Bacteria_913_55_8
MARSLKKGPFVELYLLEKIDKMNASGVRKPIKTWSRRSMVTPDFVGHTFLVHNGKTFNSVFVTENMVGHKLGEFSPTRVFRKHGSHTAKVTK*
>14_0903_12_20cm_Bacteria_926_65_5
MSRSTKKGPFVHPSLMKKVTAMNQQKEKKVIKTWSRDSSVFPEMVGHTLAIHDGKKHVPIFITENMVGHLLGEFAPTRRFRAHGHHTEKSTTLK*
>14_0903_12_20cm_Betaproteobacteria_919_62_6
MARSIKKGPFVDHHLQSKVEAARATSDKRPIKTWSRRSTITPDFVGLTIAVHNGKQHIPVYVSENMVGHKLGEFALTRTFKAHSADKKVAAPLPPRK*
>14_0903_12_20cm_Ktedonobacter_racemifer_1020_54_11
MSRSRKKGPYIHESLRKKVLAMKRSGDRRVIKTWSRASMIFPEMVSMTIGVHNGKTHVPIYITENMVGHKLGEFAPTRHFRGHAGGRSEKTSSVR*
>14_0903_12_20cm_Proteobacteria_893_68_25
MPRSLKKGPFVDLHLARKVQVAAAKNDRKPIKTWSRRSVVVPEMVGVTIAVHNGRQHIPVLISENMVGHKLGEFAPTRTFKAHSGDRKVEAAAT*
>14_0903_12_30cm_Acidobacteria_1043_61_10
MARSLKKGPFIDSHLREKVEALNARNEKRVIKTWSRRSTILPEMVGHTIAVHNGKKFIPVYVTEQMVGHKLGEFAPTRTFKGHAVKAALERAAGAAGAPATPGAGPAAPAAGGAPPTGPKA*
>14_0903_12_30cm_Acidobacteria_1081_55_6
MARSTKKGPFVDGFLQTRVEAMNSRNEKKVLRTWSRRSTIIPEMVGHTIAVHNGKKFIPVYVTENMVGHKLGEFSFTRQFKGHSMRAATEVAAKPAGVPGGPGAPVPASGAAAPAAPAPKS*
>14_0903_12_30cm_Alphaproteobacteria_1062_64_7
MARSIWKGPFVDGYLLKKAEASRSSGRHEMIRIWSRRSTILPQFVGLTFGVYNGHKHIPVLVTEEMVGHKFGEFAPTRMFYGHSSDRKAKRAAGPAAPGAAAAPAAAAPTAPGSGGGSQG*
>14_0903_12_30cm_Bacteria_1044_57_11
MARSTKKGAFVDTYLMSRIEGMNERNEKKVLRTWSRRSTIVPEMVGHTIAVHNGKKFTPVYVTENMVGHKLGEFSFTRQFKGHSMRAATEVAARPAGVPGGPGAPVPSGGTAPAAPATPAAPKA*
>14_0903_12_30cm_Bacteria_1047_68_7
MGRSTRKGPYVEERLEQRVEELNRQRQKKVLKTWSRRSTIVPEFVGHTLAVHNGRKFIPVYITENMVGHRLGEFALTRTFKAHGQAEKATVSPTGKS*
>14_0903_12_30cm_Bacteria_1056_68_10
MGRSLKKGPYIDETLLGRIEEMNRSRQKKVLKTWSRRSTIAPEFVGHTLAVHNGKKFIPVYVTENMVGHRLGEFAMTRTFKAHGQAEKASASPTGKT*
>14_0903_12_30cm_Bacteria_1060_56_9
MARSLKKGPFVESHLLEKIDKMNNASAKKPIKTWSRRSMVTPDFVGHTFLVHNGKIFQSVFVTENMVGHKLGEFSPTRLFKKHGSHTAKVAK*
>14_0903_12_30cm_Bacteria_1092_55_8
MPRSVKKGPWVDKGIRKTVERIRAGSQRPQVIRTWSRRSTITPDMVGLTFGVHNGKRHIPIYVTENMVGHKLGEFSPTRMFKGHSGTKADKTEKTAKVAGPAPAA*
>14_0903_12_30cm_Bacteria_1108_73_5
MSRSLKKGPYIDQSLADKIARLNASRDKRVVRTWARASTIFPEMVGHTVAVHDGRKHVPVFISENMVGHKLGEFAPTRHFRGHAGGRTERSSGSR*
>14_0903_12_30cm_Bacteria_1118_70_6
MGRSLKKGPYIDEKLLARIDDMNRSHQKKVLKTWARRSTIAPEFVGHTLAVHNGRKFIPVYVTENMVGHRLGEFALTRTFKAHGAAEKAATTPTGKA*
>14_0903_12_30cm_Bacteria_1120_68_12
PYIDETLYERIEELNRTRQKKVLKTWSRRSTIPPEFVGHTVAVHNGKKFIPVYVTENMVGHRLGEFAMTRTFRAHGTAEKAATSPTGKT*
>14_0903_12_30cm_Betaproteobacteria_1059_67_7
MARSIKKGPFVDHHLMAKVDKARGANDKRPIRTWSRRSTIVPDFVGLTIAVHNGRQHVPVYVTENMVGHKLGEFALTRIFKSHSAVGKRTEEAVGHERRAAPGTQGPAAAPAPAAPGAAPAPAPAAPGKK*
>14_0903_12_30cm_Betaproteobacteria_1076_65_10
MGRSVKKGPFVDHHLLKKVGAARAASDKRPIKTWSRRSTILPDFVGLTIAVHNGKQHVPVYISENMVGHKLGEFALTRIFKSHGMADKKLLEAAAAARAGGAHGTPGAPTAPTAPGAPAPAAPAGAAPAAGGEKK*
>14_0903_12_30cm_Euryarchaeota_1049_65_11
MAKKMGGLAKAARRKLRKRAGLVETRRKKEFTYRGYTLDEMKAMTLEEIIELLPARPRRSFIRGLDDERLTFVEKLRANGTDTAVRTHCRDVPILPDFIGKKVAIHNGKEFVTVEIKSEMIGHFIGEFAMTRKPVVHSGPGVGATRSSKFMPLK*
>14_0903_12_30cm_Proteobacteria_1046_69_21
MPRSLKKGPFVDLHLARKVQVAAAKNDRKPIKTWSRRSVVVPEMVGVTIAVHNGRQHIPVLISENMVGHKLGEFAPTRTFKAHSGDRKVEAAAT*
>14_0903_12_40cm_Acidobacteria_10612_65_12
MARSVKKGPFIDRHLEKKVEEIRQGASRPPAIKTWSRRSTITPDFVGLTFAVHNGKRHIPVYVTENMVGHKLGEFAPTRTFKGHSGTKAEKSSRPAK*
>14_0903_12_40cm_Acidobacteria_4663_53_8
MARSVKKGAFIDKSIAKAVERIRAGGARPPAIKTWSRRSTITPDMVGLTFGVHNGKRHLPIYVTENMVGHKLGEFAPTRTFKGHSGTKAEKTSKVAKK*
>14_0903_12_40cm_Bacteria_10609_55_11
MARSLKKGPHIDGHLLKRIEDMNNKNDKKVIRTWSRRSTISPEMVGHTIAVHNGKKFIPVYVTENMVGHKLGEFSFTRQFKGHSVKAATETAARPAAAPAAAAPAK*
>14_0903_12_40cm_Euryarchaeota_4735_64_14
MAKKMGGLAKAARRKLRKRAGLVETRRKKEFTYRGYTLDEMKAMTLEEIIELLPARPRRSFIRGLDEERLTFVEKLRANGTDEAVRTHCRDVPILPDFIGKKVAVHNGKEFVTVEIKAEMIGHYIGEFAMTRKAVVHSGPGVGATRSSKFMPLK*
>14_0903_12_40cm_Ktedonobacter_racemifer_4702_53_8
MSRSRKKGPYIHESLRKKVLAMKRSGDRRVIKTWSRASMIFPEMVSMTIGVHNGKTHVPIYITENMVGHKLGEFAPTRHFRGHAGGRSEKTSSVR*
>14_0903_12_40cm_Solirubrobacterales_4660_72_9
MSRSSKKGPWVEQRLLARIEAMNASNTKHMVKTWSRTSTIFPEMVGHTIAVHDGRKHVPVFVTESMVGHKLGEFAPTRMYRGHSGSGRVR*
>14_0903_13_20cm_Acidobacteria_10553_57_8
MARSLKKGPFVDGHLRVKVEGLNTRNEKKVIKTWSRRSTIVPEMIGHTIAVHNGKKFIPVYVTEQMIGHKLGEFAPTRSFKGHGVKAALEKAAGPAPAGGGAAPAAATPAAPKA*
>14_0903_13_20cm_Acidobacteria_1218_57_5
MERLKPGLLKAESGKLRAEFMARSTKKGPFIDNHLQIKVEGMNARNEKKVLRTWSRRSTIIPEMVGHTIAVHNGKKFIPVYITENMVGHKLGEFSFTRTFKGHSMKAATETAARPAGVPGGPGAPAPAAGASAAPSKG*
>14_0903_13_20cm_Acidobacteriales_1219_55_6
MHNGKKFIPVYITENMVGHKLGEFSFTRQFKGHSMKAATETSARPAGIPGGPGAITPSAGAAPAAPKA*
>14_0903_13_20cm_Bacteria_10557_55_8
MNSAGAKKPIKTWSRRSMVTPDFVGHTFLVHNGKTFNSVFITENMVGHKLGEFSATRVFKKHGPHTAKVTK*
>14_0903_13_20cm_Bacteria_1202_57_11
MARSLKKGPFVDGHLRIKVEGLNTRNEKKVIKTWSRRSTIVPDMIGHTIAVHNGKKFIPVYVTEQMIGHKLGEFAPTRSFKGHGVKAALEKAAGPAPAGGGAAPAPAAAPAAPKA*
>14_0903_13_20cm_Proteobacteria_1234_70_6
MPRSIKKGPFVEHYLAKKMATAAKESNPARRVITTYSRRSTVVPQMVGLTFAIHNGKKFIPVFITEQMVGHKLGEFSLTRTFHGHGGGGGGKK*
>14_0903_13_30cm_Acidobacteria_4806_58_15
MARSTKKGAFVDGYLLARVEGMNARNEKKVLRTWSRRSTVVPEMVGHTIAVHNGKKFIPVYVTENMVGHKLGEFSFTRQFKGHSMRAATEVAAKPAGIPGGPGAITPAAPSAPAPKA*
>14_0903_13_30cm_Acidobacteria_4851_65_16
MGRSLKKGPFVDTHLLEKVEVMNRLAEKKIIKTWSRRSTVVPEMVGHTLAVHNGRKFIPVYVTENMVGHKLGEFAPTRLFKGHTTKVAEKAATVGAPGAPAPAATGAKPGGAAS*
>14_0903_13_30cm_Acidobacteria_4858_56_6
MGRSTKKGPFADTHLLNKIEDMNKRNEKKVLRTWSRRSTIHPEMVGHTIAVHNGRKFIPVYITENMVGHKLGEFSHTRIFKGHSMKAATETAARPAGIPGGPGAIAPAAAAPAPKA*
>14_0903_13_30cm_Acidobacteria_4908_55_5
MARSTKKGPFIDTYLQTRVEGMNSRNEKKVLRTWSRRSTIIPEMVGHTIAVHNGRKFIPVYITENMVGHKLGEFSFTRNFKGHSMRAATEVAARPAGVPGGPGAPVPAAGAGTGAAPAAPAAPKA*
>14_0903_13_30cm_Acidobacteria_4932_58_16
MARSLKKGPFVDGHLRVKVEGLNTRNEKKVIKTWSRRSTIVPEMIGHTIAVHNGKKFIPVYVTEQMIGHKLGEFSPTRSFKGHGVRVALEKAAGVAPPGGGAAPAAAAPAAPKA*
>14_0903_13_30cm_Acidobacteria_4990_57_9
MARSTKKGPFVDAHLATRIEGMNARSEKKVLRTWSRRSTITPEMVGHTIAVHNGRKFIPVYVTENMVGHKLGEFSFTRQFKGHSMRAATEVAAKPAGPPGGPGAISPSAPAPKA*
>14_0903_13_30cm_Acidobacteria_5024_67_6
MSRSLKKGPFVDVPLLEKVEVMNRGGEKKVIKTWSRRSTVVPEMVGHTLAVHNGRKFIPVYITENMVGHKLGEFAPTRLFKGHTTKADKAAQVAAAAGAVGPGAPGGAGAGGGAGAGPGAGAPKGGA*
>14_0903_13_30cm_Acidobacteria_5060_64_8
MGRSLKKGPFVDTHLLEKVEVMNRGSEKKVIKTWSRRSTVVPEMVGHTLAVHNGRKFIPVYITENMVGHKLGEFAPTRQFKGHTTKVAERAAALAAAPAAGAAPAAGATGAGAAKPTGAGGAS*
>14_0903_13_30cm_Actinobacteria_4855_70_17
MSRSSKKGPFVEERLMSRIEAMNASNQKTMVRTWSRTSTVFPEMVGHTIAVHDGRKHVPVFISEQMVGHKLGEFAPTRTFRGHAGDRTAKVRR*
>14_0903_13_30cm_Actinobacteria_4882_65_7
MPRSLKKGPFVDEHLLKKVDELNDKNDKRVVKTWSRRSTIIPDMVGHTIAVHDGRKHVPVYVTELMVGHKLGEFAPTRTFKFHAGQERGAKR*
>14_0903_13_30cm_Actinobacteria_4884_69_8
MGRSTKKGPFVEERLLRRIQQMNESGSKQMIKTWSRGSTIFPDMVGHTIAVHDGRKHVPVFVSESMVGHKLGEFAPTRTFRAHSGSKAER*
>14_0903_13_30cm_Alphaproteobacteria_4799_66_28
MTRSVWKGPFVDGYLLKKAEAARQSSRHEMIRIWSRRSTILPQFVGLTFGVYNGHKHIPVQVTEEMVGHKFGEFAPTRTFYGHSSDRKAKRAPGPAAAPAASS*
>14_0903_13_30cm_Bacteria_4796_57_9
MARSLKKGPFVDGHLREKVEVLNTRNEKKVVKTWSRRSTIVPEMIGHTIAVHNGKKFIPVYVTEQMIGHKLGEFSPTRSFKGHGVKAALERAAGVAPAGGGAPGAAPSAPPAPKA*
>14_0903_13_30cm_Bacteria_4803_58_14
MGRSVKKGPFTDGHLEKKLDALNTTNEKKVIRTWSRRSTILPEFVGHTIAVHNGKKFIPVYITENMVGHKLGEFSPTRQFKGHSVKAAAAPTGPGTEKTAKPA*
>14_0903_13_30cm_Bacteria_4804_57_9
MGRSLKKGPFVDAPLRNSVEALNARNEKKVVKTWSRRSTIVPEMIGHTIAVHNGKKFIPVYITEQMIGHKLGEFAPTRTFKGHAVKAALERAAGLASAPGGPGAPGAPAPAGGGTAPAAPAPKA*
>14_0903_13_30cm_Bacteria_4805_60_6
MKTWSRRSTIVPEMVGHTIAVHNGKKFIPVYVTENMVGQKLGEFSPTRTFKGHSVKIAAERAAAAAATAPGAAPPAAGGAAPPKPPATPGGGAPSA*
>14_0903_13_30cm_Bacteria_4817_57_14
MARSTKKGAFVDAYLLTRVEGMNSRNEKKVLRTWSRRSTVIPEMVGHTIAVHNGKKFIPVYVTENMVGHKLGEFSFTRIFKGHSMRAATEVAARPAGIPGGPGAITPAAGSAAPAPAPKS*
>14_0903_13_30cm_Bacteria_4823_55_8
MRSVKKGPFIDDHLMKAILAMNAKNEKKIHKTWSRRSTITPEMVGHTIAVHNGKKFIPVYLTENMVGHKLGEFAPTRIFKGHSAAGSKDKAVVPAGPPAPGGGGAPAGGGGGGAAPASTPPKAG*
>14_0903_13_30cm_Bacteria_4826_69_9
MARSVKKGPFVDEHLLKKVHAMNAAGERKVTKTWSRRSTVIPDMIGHTFAVHNGRKFIPVFVSENMVGHKLGEFSPTRTFHQHSGARKAEVKPSGGPPPGAPAARG*
>14_0903_13_30cm_Bacteria_4830_56_8
MARSIKKGPFLDEHLIKTITRMNQTNEKRVQKTWSRRSTIVPEMVGHTIAVHNGKKFIPVYIQENMVGHKLGEFAPTRQFKGHPEKSGKTATKAPGGK*
>14_0903_13_30cm_Bacteria_4831_56_5
MSRSLKKGAFVDQKLLAKVEAMAKSGQKKVIKTWSRSSTITPDFVGHTFAVHNGNKFIPVYIHEGMVGHKLGEFAPTRIFRGHPGLRSETTTTEAAPEAS*
>14_0903_13_30cm_Bacteria_4832_68_9
MARSIKKGPFVDAYLRKRIEEMNRRFEKKVLKTWSRRSTIIPDMVGHTIAVHNGKKFIPAYISENMVGHKLGEFAPTRTFRGHSRADSAAATAAAAGPGGPPGAPPAAGVVQTSQ*
>14_0903_13_30cm_Bacteria_4841_53_9
MPRSLKKGPFIDLSVSRTLQRIADGGKKPPAIKTWSRRSTISPDMVGLTFGVHNGKRHIPVFVTENMVGHKLGEFSPTRMFKGHPGTKAEKMAKRK*
>14_0903_13_30cm_Bacteria_4853_55_13
MARSTKKGPFIDGYLASRIEGMNSRNEKKVLRTWSRRSTIIPEMVGHTIAVHNGKKFIPVYITENMVGHKLGEFSFTRQFKGHSMKAATETTARPAGIPGGPGAIAPAAGSAPAAPKA*
>14_0903_13_30cm_Bacteria_4866_66_9
MSRSTKKGPFISAALKDKIDKMNQTRDKKVIRTWARASVIYPDMVGHTIAVHDGRKHVPVFISENMVGHRLGEFAPTRHFRGHGTHTEKTTALK*
>14_0903_13_30cm_Bacteria_4876_63_13
MSRSTKKGPFADAKLIAKVMKVQQSGQKAVIRTWSRRSTILPEMVGLTIAIHDGRRHIPVFITENMVGHKLGEFALTRTFRGHTSRSAQVSQVRKK*
>14_0903_13_30cm_Bacteria_4899_71_7
MARSVKKGPFVDGYLMKKVRAMVESGEKRVVKTWSRRSTITPDMLGFTFAVHNGRKFIPVFITENAVGHKLGEFAPTRTFHGHSGDRKGKVEGAAAPAAAGAAGAPRAPAAPRKAPGAP*
>14_0903_13_30cm_Bacteria_4917_66_8
MSRSLKKGPFVDAKLMKRVIAMNSGGRKEVLRTWSRGSTIFPDMVGHTIAVHDGRRHVPIYITENMVGHKLGEFALTRLFRGHTARGDKATGAR*
>14_0903_13_30cm_Bacteria_4927_68_6
MSRSVKKGPFVDGHLMDKVDALNKSREKRVIRTWSRRSTIVPLMVGHTIAVYDGRKHVPVYVTENMVGHKLGEFSPTRTFKSHGARVEKTTTVQSTRPGGPTPAGAPTPAAASPAKPS*
>14_0903_13_30cm_Bacteria_4939_59_17
MGRSVKKGPFVDAHLLKKVHTSAGASSRTVIKTWSRRSTIIPEMVGLTIAVHNGKKFIPIYISENMVSHKLGEFAPTRIFKGHTTKVAEKTTAVKPPA*
>14_0903_13_30cm_Bacteria_4942_54_11
MARSLKTGPFVESHLLEKIDKMNSAGAKKPIKTWSRRSMVTPDFVGHTFLVHNGKTLRNMARTRRR*
>14_0903_13_30cm_Bacteria_4946_69_16
MARSVKKGPFIDAHLMKKVRTMIDSGEKRVVKTWSRRSTITPEMVGFTFAVHNGRKFIPVFITENAVGHHLGEFAPTRTFHGHSGDRKGKVEGAAPSAAPPAAPGAPPRKAPGA*
>14_0903_13_30cm_Bacteria_4968_56_13
MARSLKKGPFVESHLLDKIDKINASGVKKPIKTWSRRSMVTPDFVGHTFLVHNGKTFHSVFVTENMVGHKLGEFSPTRVFRKHGSHTAKVTK*
>14_0903_13_30cm_Bacteria_4981_58_6
MGRSIKKGPFVDGHLMEKIVKAKETKSKVAIKTWSRRSMITPDFVGMTFNVHNGKIFNPVFVTENMVGHRLGEFSLTRTFKKHGAHTAKAEAK*
>14_0903_13_30cm_Bacteria_4982_55_14
MARSLKKGPFVESHLLEKIDKMNASGVKKPIKTWSRRSMVTPDFVGHTFLVHNGKTFNSVFVTENMVGHKLGEFSATRVFRKHGSHTAKVTK*
>14_0903_13_30cm_Bacteria_5177_56_11
MARSLKKGPFVDGHLREKVEGLNTRNEKKVVKTWSRRSTIVPDMIGHTIAVHNGKKFIPVYVTEQMIGHKLGEFAPTRTFKGHAVKAALERAAAPAPAGGGAPAPKA*
>14_0903_13_30cm_Bacteria_5203_56_6
MNASGSKKAIKTWSRRSMVTPDFVGHTFLVHNGKIFNSVFVTENMVGHKLGEFSATRIFKKHGSHTAKVAK*
>14_0903_13_30cm_Betaproteobacteria_4811_62_7
MARSIKKGPFVDYHLQAKVEAARATSDKRPIKTWSRRSTITPDFVGLTIAVHNGKQHIPVYVSENMVGHKLGEFALTRTFKAHSADKKVVAPTPPRK*
>14_0903_13_30cm_Betaproteobacteria_4874_67_16
MARSIKKGPFVDHHLMAKVDKARGASDKRPIKTWSRRSTIVPDFVGLTIAVHNGRQHVPVYVTENMVGHKLGEFALTRIFKSHSAVGKRTEEAVGGDRRPPPGTQGPGAAPAAAAPAAAPAPAPAGKK*
>14_0903_13_30cm_Betaproteobacteria_4912_61_9
MPRSIKKGPFVDHHLQAKVEAARATSDKRPIKTWSRRSTITPDFVGLTIAVHNGKQHIPVYISENMVGHKLGEFSLTRTFKAHSADKKVVAPTTPPRK*
>14_0903_13_30cm_Betaproteobacteria_5017_62_15
MARSIKKGPFVDDHLMKKVEAARAVNDKKPIKTWSRRSTITPEFVGLTIAVHNGKQHIPVYVSENMVGHKLGEFAMTRTFKGHSSDRKVAAPTTAPPPRR*
>14_0903_13_30cm_Burkholderiales_4888_66_12
MTRSLKKGPFVDHHLMAKVEKATAIKDKKPIKTWSRRSTILPDFIRLTIAVHNGKQHVPVYVTDQMVGHKLGEFALTRTFKGHPADKKAAKK*
>14_0903_13_30cm_Deltaproteobacteria_5016_55_6
MARSVKKGPFVDQHLLKKIAAISESRQKQVIRTWSRRSTVTPEMVGLTIGVHNGRKFIPVFVGENMVGHKLGEFAPTRTFFAH*
>14_0903_13_30cm_Gemmatimonadetes_4828_69_21
MARSVKKGPYVEPSLLKKLTALNDKNEKKVFKTWSRRSTITPDFIGHTLAVHNGNKFIPVYVTENMVGHKLGEFAHTRLFRGHHARGSAEKEGETGTPEVTE*
>14_0903_13_30cm_Gemmatimonadetes_4837_61_12
MARSIKKGPYVEDALMTKVSALNGRNEKRVIKTWARSSTIVPDFVGHTFAVHNGNKFIPVYVTENMVGHKLGEFAPTRLFRGHTGAVKATDKKVGGVPTTGGPGAAPSGAPSGGPGAAPPTPPKGTPGVR*
>14_0903_13_30cm_Nitrospirae_4802_57_10
MPRSVSKGAFVDDHLLQKVERMNQNKDRKIIKTWSRRSTVIPDMIGHTFAVHNGKKFIPVFVTENMVGHKLGEFAPTRFFKGHGHARTEKAVALK*
>14_0903_13_30cm_Nitrospirae_4810_58_12
MPRSVSKGYYIEPRLLSRIEQMNASGGKKILKTWSRRSTIVPEMIGHTLAVHNGKKFLPIFITENMVGHKLGEFSPTRFFKGHGAAKSEKAVALK*
>14_0903_13_30cm_Proteobacteria_5023_70_7
MPRSIKKGPFVEHYLAKKMATAAKESNPARRVITTYSRRSTVVPQMVGLTFAIHNGKKFIPVFITEQMVGHKLGEFSLTRTFHGHGGGGGGKK*
>14_0903_13_30cm_RBG_16_RIF_WS3X_71_46_curated_4845_70_10
MLKTWARRCTIPPDFVGHTLAVHNGNKFLPIYVTENMVGHKLGEFVPTRVFRGHGQHVAEKTAAPGAPGAPPAKKGS*
>14_0903_13_30cm_Rhizobiales_4873_60_7
VKTWSRRSTILPQFVGLTFQVHNGNKFVPVLVSEDMVGHKLGEFAPTRIFHGHSVADKKAAPAAPARDAKK*
>14_0903_13_30cm_Verrucomicrobia_4807_59_6
MGRSIKKGPFIDYHLLEKIVKAKETKSKAPIKTWSRRSTITPDFVGLTFNVHNGKVFNPVFVTENMVGHRLGEFSPTRVFRKHGAHTAKAEAK*
>14_0903_13_30cm_unknown_4933_52_11
MPRQFTYRGHNMEEVKQMSMDEFIKLLPSRQRRSLLKGLTNDQRTLLEHIRQSRRENGNGGGKAEPVKTHARDMIIIPEMLGLTLHLHSGKEFVAIEIKAEMIGHFLGEFAITNQKVVHGTPGIGASRSSMYVPLK*
>14_0903_13_40cm_Alphaproteobacteria_1359_63_7
MARSIWKGPFVDGYLLKKAEASRSSGRHEMIRIWSRRSTILPQFVGLTFGVYNGQKHIPVLVTEEMVGHKFGEFAPTRMFYGHSSDRRAKRTAGPAVAGTAPAAPGTAAVAPTGGTSQS*
>14_0903_13_40cm_Bacteria_1351_69_7
MGRSVKKGPYVEPSLLEKIRVLNERNEKKVFKTWSRRSTITPDFVGHTLAVHNGNKFIPVYVTENMVGHKLGEFAATRLFRGHSARGSAAEREAEAAAPPPKA*
>14_0903_13_40cm_Bacteria_1363_54_7
MARSLKKGPFVELHLLEKIDKMNASGAKKPIKTWSRRSMVTPDFVGHTFLVHNGKTFNSVFVTENMVGHKLGEFSPTRVFKKHGSHTAKVTK*
>14_0903_13_40cm_Bacteria_1368_63_9
MSRSTKKGPFADAKLIAKVMKVQQSGQKAVIRTWSRRSTILPEMVGLTIAIHDGRRHVPVFITENMVGHKLGEFAPTRTYRGHTSRSAQVSQVRKK*
>14_0903_13_40cm_Bacteria_1416_54_6
DSGIQDAQQQAYGQIYCEQGEINMARSTKKGPFIDGYLASRIEGMNSRNEKKVLRTWSRRSTIIPEMVGHTIAVHNGKKFIPVYITENMVGHKLGEFSFTRQFKGHSMKAATETTARPAGIPGGPGAIAPAAGSAPAAPKA*
>14_0903_13_40cm_Euryarchaeota_1366_64_11
MARKQMGGLAKAARRKLRKRAGLVETRRKKEFTYRGYTLDEMKAMTLEEIIELLPARPRRSFMRGIDEERLTFVEKVRANGTEEAVRTHCRDVPILPDFIGKKVAVHNGKEFVTVEIKAEMIGHYIGEFAMTRKPVTHSGPGVGATRSSKFMPLK*
>14_0903_13_40cm_Euryarchaeota_1386_65_10
MAKKMGGGLAKAARRKLRKRAGLVETRRKKEFTYRGYTLDEMKAMTLEEIIELLPARPRRTFIRGLDDERLTFVEKLRANGTDAAVRTHCRDVPILPDFIGKKVAIHNGKEFVTVEIKSEMIGHFLGEFAMTRKPVVHSGPGVGATRSSKFMPLK*
>14_0903_13_40cm_Euryarchaeota_1413_65_11
MAKKMGGLAKAARRKLRKRAGLVETRRKKEFTYRGYTLDEMKAMTLEEIIELLPARPRRSFIRGLDEERLTFVEKLRANGSDEAVRTHCRDVPILPDFIGKKVAVHNGKEFVTVEIKAEMIGHYIGEFAMTRKAVVHSGPGVGATRSSKFMPLK*
>14_0903_13_40cm_Euryarchaeota_1427_64_8
MAKKQMGGLAKAARRKLRKRAGLVETRRKKEFTYRGYTLDEMKAMTLEEIIELLPARPRRSFMRGIDEERLTFVEKVRENGTEEAVRTHCRDVPILPDFVGKKVAVHNGKEFVTVEIRAEMIGHYIGEFAMTRKPVTHSGPGVGATRSSKFMPLK*
>14_0903_13_40cm_Thaumarchaeota_1398_38_5
MVKEFKYRGIQIEELQNLSLEKLFELLPSRARRSLTRGITDNKRKLLEETKLAKAGRLNTPIKTHLRDVIILPYMVGVTVQVFAGKEFRPVVIKPEMVGHYLGEFALTNKRVVHGAPGVGASRSSLYVPLK*
>14_0903_13_40cm_Verrucomicrobia_1369_56_11
MARSLKKGPFVESHLLEKIDKMNSASAKKPIKTWSRRSMVTPDFVGHTFLVHNGKIFNSVFVTENMVGHKLGEFSPTRMFKKHGSHTAKVAK*
>14_0903_16_20cm_Acidobacteriales_5411_55_10
MARSTKKGPFIDGYLATRIEQMNSRNEKKVLRTW*
>14_0903_16_20cm_Bradyrhizobium_5408_60_11
MVRSVWKGPFVEGSLLKKADAARASGRHDVIKIWSRRSTILPQFVGLVFGVYNGQKHVPVSVNEEMVGHKFGEFSPTRTFHGHSGDKKAKKA*
>14_0903_16_20cm_Ktedonobacter_racemifer_5439_53_10
MSRSRKKGPYIHESLRKKVLSMKRSGDRRVIKTWSRASMIFPEMVSMTIGVHNGKTHVPIYITENMVGHKLGEFAPTRHFRGHAGGRSEKTTSVR*
>14_0903_16_20cm_Proteobacteria_5401_68_9
MPRSLKKGPFVDLHLARKVQVAAAKNDRKPIKTWSRRSVVVPEMVGVTIAVHNGRQHIPVLITENMVGHKLGEFAPTRTFKAHSGDRKVEAAAT*
>14_0903_16_20cm_Proteobacteria_5405_67_12
MPRSLKKGPFVDLHLARKVQVASARNDRKPIKTWSRRSTVVPEMVGLTIAVHNGRQHVPVLITENMVGHKLGEFAPTRTFKAHSGDRKVEAAAPAT*
>14_0903_16_30cm_Bacteria_5517_69_12
MGRSVKKGPYVEPSLLVKIQALNEKNEKKVFKTWSRRSTITPDFVGHTLAVHNGNKFIPVYITENMVGHKLGEFAATRLFRGHSAKGSAAEREAAEAEAAQAPKE*
>14_0903_16_30cm_Bacteria_5518_68_8
MSRSVKKGPFVQQSLKEKIDILNSRNEKKVVKTWSRPSVILPTMVGHTIGVHDGRRHVPVFITENMVGHRLGEFAPTRTFRGHGRAIAAAEAAAAAVTPAAAAPAAGAGAPERSTNVRAGA*
>14_0903_16_30cm_Bacteria_5521_66_8
MSRSTKKGPFISPSLRDKIEKMNQTRDKKVIRTWARASVIYPDMVGHTIAVHDGRKHVPVFISENMVGHRLGEFAPTRHFRGHGTHTEKTTTVK*
>14_0903_16_30cm_Bacteria_5547_55_9
MARSLKKGPFVELHLLEKIDKMNSSGVKKPIKTWSRRSMVTPDFVGHTFLVHNGKSFNSVFVTENMVGHKLGEFSPTRVFKKHGSHTAKVTK*
>14_0903_16_30cm_Bacteria_5561_55_9
MARSLKKGPFVESHLLEKIDKLNASGVKKPIKTWSRRSMVTPDFVGHTFLVHNGKTFHSVFVTENMVGHKLGEFSPTRVFKKHGSHTAKVTK*
>14_0903_16_30cm_Betaproteobacteria_5545_66_11
MARSIKKGPFVDHHLMKKVDAARGSNDKRPIKTWSRRSTIVPDFVGLTMAVHNGKQHIPVYVTENMVGHKLGEFAMTRIFKSHSAVGKRTEEAVGGERRPPPGTQGPAAPAAAPAAAPAAAPAPAAKK*
>14_0903_16_30cm_Rokubacteria_5524_69_12
MGRSLKKGPYIDETLLARVEELNRSRQKKVLKTWSRRTTIAPEFVGHTLAVHNGKKFIPVYVTENMVGHRLGEFAMTRTFKAHGAAEKAATSPTGKT*
>14_0903_16_30cm_Rokubacteria_5554_70_10
MGRSTKKGPFIDEKLYGRIEELNRSRQKKVLKTWSRRSTIAPEFVGHTLAVHNGKKFIPVYVTENMVGHRLGEFALTRTFKAHGQAEKAAASPTGKT*
>14_0903_16_30cm_Verrucomicrobia_5531_55_9
MGRSLKKGPFVESHLLEKIDKMNASGSKKAIKTWSRRSMVTPDFVGHTFLVHNGKIFNSVFITENMVGHKLGEFSATRIFKKHGSHTAKVTK*
>14_0903_16_40cm_Bacteria_5660_68_9
MARSIKKGPFVDAPLRKRIDEMNRRFEKKVLKTWSRRSTIIPDMVGHTIAVHNGKKFIPVYISENMVGHKLGEFAPTRTFRGHSRADSAAAAAAAGAPAGPAPSAGVVQTKQ*
>14_0903_16_40cm_Bacteria_5672_60_9
MGRSLKKGPFVDEHLMKKIDLLNRRFEKKVVKTWSRRSTIVPEMVGHTIAVHNGKKFIPVYVTENMVGHKLGEFSPTRTFKGHSVKIAAERAAAAAAAAAPAAAPAGGAAAPKPAAPAGGGAPSA*
>14_0903_16_40cm_Bacteria_5699_54_17
MARSLKKGPFVELYLLEKIDKMNSAGVKKPIKTWSRRSMVTPDFVGHTFLVHNGKTFNSVFVTENMVGHKLGEFSPTRVFKKHGSHTAKVTK*
>14_0903_16_40cm_Bacteria_5703_63_9
MSRSTKKGPFADAKLIAKVMKVQQSGQKAVIRTWSRRSTILPEMVGLTIAIHDGRRHIPVFITENMVGHKLGEFALTRTFRGHTSRSAQVSQVRKK*
>14_0903_16_40cm_Bacteria_5729_55_13
MGRSIKKGPFVDDHLLDKILKAKETKSKTPIKTWSRRSTITPDFVGLTFNVHNGKVFNPVFVTENMVGHRLGEFSPTRVFKKHGAHTAKAEAK*
>14_0903_16_40cm_Bacteria_5767_56_23
MRSLKKGPFIDNHLMKAILAMNAKNEKKIHKTWSRRSTITPEMVGHTIAVHNGKKFIPVYITENMVGHKLGEFAPTRIFKGHSAAGSKDKAVAPAGPPPAGGGGAPSAAAGGGAGAPAAPPPKAS*
>14_0903_16_40cm_Deltaproteobacteria_5808_68_7
MARSVKKGPFIDRHLIKKVEDMNRQNQKKVVKTWSRRSTILPDLVGHTFAVHNGRKFIPVFVTENMVGHKLGEFAPTRTFHGHTGDKKAVKPGAPGAPPPTPGAPTPAAAPAAPAPK*
>14_0903_16_40cm_Gemmatimonadetes_5663_66_11
MGRSVKKGPYVEESLMVKIRALNERNEKKVFKTWSRRSTITPDFVGHTLAVHNGNKFIPVYITENMVGHKLGEFAATRLFRGHGAKGSAAEREAEAAAAEAGAEGGAEKKKE*
>14_0903_16_40cm_Gemmatimonadetes_5723_70_7
MARSVKKGPYVEPSLLKKLTALNDKNEKKVFKTWSRRSTITPDFIGHTLAVHNGNKFIPVYVTENMVGHKLGEFAHTRLFRGHHARGSAEKEGEAGTPEVKE*
>14_0903_16_40cm_Proteobacteria_5707_69_7
MPRSLKKGPFVDLHLARKVQVAAAKNDRKPIKTWSRRSVVVPEMVGVTIAVHNGRQHIPVLITENMVGHKLGEFAPTRTFKAHSGDRKVEAAAT*
>14_0903_16_40cm_Rokubacteria_5695_68_10
MGRSLKKGPYIDPTLLERIEELNRTRQKKVLKTWSRRSTISPEFVGHTVAVHNGKKFIPVYLTENMVGHRLGEFAMTRTFRAHGTAEKAATSPTGKT*
>14_0903_16_40cm_Thaumarchaeota_5674_38_9
MVKEFKYRGVTVEELQNTSLEKLFELLPSRARRSLTRGITDNKRKLLEETKLAKAGKLNTPIKTHLRDVIILPYMVGLTIQVFAGKEFHPVVIKPEMVGHYLGEFSLTNKRVVHGAPGVGASRSSLYVPLK*
>14_0919_02_20cm_Acidobacteria_5905_58_8
MARSLKKGPFVDGHLRVKVEGLNTRNEKKVIKTWSRRSTIVPEMIGHTIAVHNGKKFIPVYVTEQMIGHKLGEFAPTRSFKGHGVKAALEKAAGPAPPGGGAAPAAAPAAPKA*
>14_0919_02_20cm_Alphaproteobacteria_5897_63_7
MARSIWKGPFVDGYLLKKAEASRSSGRHEMIRIWSRRSTILPQFVGLTFGVYNGQKHIPVLVTEEMVGHKFGEFAPTRMFYGHSSDRRAKRTAGPAVAGAAPAAPGTAAAAPTGGTSQS*
>14_0919_02_20cm_Bacteria_5904_68_7
MGRSLKKGPYIDETLLGRIEEMNRSRQKKVLKTWSRRSTIAPEFVGHTLAVHNGKKFIPVYVTENMVGHRLGEFAMTRTFKAHGQAEKASASPTGKT*
>14_0919_02_20cm_Bacteria_5913_67_7
MSRSSKKGPFINDSLKAKIDKMNQTRDKKVIRTWARASVIYPDMVGHTIAVHDGRKHVPVFISENMVGHRLGEFAPTRHFRGHGTHTEKSTALK*
>14_0919_02_20cm_Bacteria_5930_55_12
MARSLKKGPFVESHLLEKIDKMNSAGAKKPIKTWSRRSMVTPDFVGHTFLVHNGKTFQSVFITENMVGHKLGEFSPTRVFKKHGSHTAKVAK*
>14_0919_02_20cm_Betaproteobacteria_5881_65_14
MGRSVKKGPFVDHHLVKKVGAARAASDKRPIKTWSRRSTILPDFVGLTIAVHNGKQHVPVYISENMVGHKLGEFALTRIFKSHGMADKKLLEAAAAARAGGAHGTPGAPTAPTAPAPAASAVAAPPAGGEKK*
>14_0919_02_20cm_Gemmatimonadetes_10567_69_17
MGRSVKKGPYVEPSLLVKIQALNEKNEKKVFKTWSRRSTITPDFVGHTLAVHNGNKFLPVYITENMVGHKLGEFAATRLFRGHSAKGSAQEREEAAAAAAEAPPKAT*
>14_0919_02_20cm_Proteobacteria_5895_67_15
MPRSLKKGPFVDLHLARKVQVASARNDRKPIKTWSRRSTVVPEMVGLTIAVHNGRQHVPVLITENMVGHKLGEFAPTRTFKAHSGDRKVEAAAPAT*
>14_0919_02_20cm_Rokubacteria_5893_69_7
MGRSLKKGPFIDEKLYGRIEELNRSRQKKVLKTWSRRSTIAPEFVGHTLAVHNGKKFIPVYVTENMVGHRLGEFALTRTFKAHGQAEKASASPTGKT*
>14_0919_02_20cm_Rokubacteria_5917_70_9
MGRSLKKGPYIDETLLTRVEELNRSRQKKVLKTWSRRSTIVPEFVGHTLAVHNGKKFIPVYVTENMVGHRLGEFAMTRTFRAHGAAEKAATSPTGKA*
>14_0919_05_20cm_Acidobacteria_1516_65_6
MVGHTLAVHNGKKFIPVYVTENMVGHKLGEFAPTRIFKGHTTKVAEKAAAAAVGGAPGAPAPAGGGGAGAGAGGGARPAGAGS*
>14_0919_05_20cm_Actinobacteria_1528_70_7
MPRSLKKGPFVDDHLLRRVDALNSRNEKRVIKTWSRRSTIIPDMVGHTIAVHDGRKHVPVYITESMVGHKLGEFAPTRTFRYHAGQERAGRR*
>14_0919_09_20cm_Acidobacteria_1647_57_9
MARSLHKGPFVDGHLREKVEALNTRNEKKVVKTWSRRSTIVPEMIGHTIAVHNGKKFIPVYVTEQMIGHKLGEFSPTRSFKGHGVKAALEKAAGVAPAGGAAPGAAPAGGGGAAPKG*
>14_0919_09_20cm_Actinobacteria_1656_69_7
MSRSSKKGPFVEERLMSRIEAMNEKNEKRMVRTWSRTSTVFPEMVGHTIAVHDGRKHVPVFISEQMVGHKLGEFAPTRTFRAHSGDRKTEVKRKT*
>14_0919_09_20cm_Actinobacteria_1709_68_9
MGRITRMNESGSKQMIRTWSRTSTIFPEMVGHTIAVHDGRKHVPVFISEQMVGHKLGEFAPTRMFRGHSGDRKTEVKRT*
>14_0919_09_20cm_Bacteria_1653_55_12
MTSGGDETNLTFMARSLKKGPFVESYLLEKIDKMNSSGAKKPIKTWSRRSMVTPDFVGHTFLVHNGKIFQSVFVTENMVGHKLGEFSPTRVFKKHGSHTAKVTK*
>14_0919_09_20cm_Bacteria_1660_55_7
MARSLKKGPFVESHLLEKIDKMNNSGAKKPIKTWSRRSMVTPDFVGHTFLVHNGKIFQSVFVTENMVGHKLGEFSPTRVFKKHGSHTAKVTK*
>14_0919_09_20cm_Bacteria_1670_60_14
MARSVKKGAFVDESLEKTVARIRQGGARPPAVKTWSRRSTITPDFVGLTFAVHNGKRHVPVYVTENMVGHKLGEFAPTRMFKGHSGTKAEKGAKVAR*
>14_0919_09_20cm_Bacteria_1671_55_7
MGRSLKKGPFVESHLLEKIDKMNASGSKKAIKTWSRRSMVTPDFVGHTFLVHNGKIFNSVFITENMVGHKLGEFSATRIFKKHGSHTAKVTK*
>14_0919_09_20cm_Bacteria_1673_55_10
MARSLKKGPFVESHLLEKIDKMNNAGAKKPIKTWSRRSMVTPDFVGHTFLVHNGKIFQSVFVTENMVGHKLGEFSPTRVFKKHGSHTAKVTK*
>14_0919_09_20cm_Bradyrhizobium_1652_62_11
MVRSVWKGPFVEGSLLKKADAARSSGRHDVIKIWSRRSTILPQFVGLVFGVYNGQKHVPVSVNEEMVGHKFGEFSPTRTFHGHSGDKKAKKA*
>14_0919_09_20cm_Sphingomonadales_1655_67_6
MARSVWKGPFVELSLLKKAEAAQDANSRSPIKTWSRRSTILPQFVGLTFNVYNGRKFIPVSVNEEMVGMKLGEFAPTRYFPGHAADKKGKR*
>14_0919_12_20cm_Acidobacteria_1789_58_8
MARSTKKGPFIDSHLQVKVEGMNARNEKKVLRTWSRRSTIIPEMVGHTIAVHNGKKFIPVYITENMVGHKLGEFSFTRSFKGHSMKAATEAAARPAGVPGGPGAPVPAAGSAPAAAPAPKA*
>14_0919_12_20cm_Bacteria_1758_59_7
MGRSIKKGPFVDDHLMDKILKAKETKSKTPIKTWSRRSTITPDFVGLTFNVHNGKVFNPVFVTENMVGHRLGEFSPTRIFKKHGAHTAKAEAK*
>14_0919_12_20cm_Bacteria_1773_55_7
MARSLKKGPFVESHLLEKIDKMNSSGVKKPIKTWSRRSMVTPDFVGHTFLVHNGKTFNSVFVTENMVGHKLGEFSSTRVFKKHGSHTAKVTK*
>14_0919_12_20cm_Ktedonobacter_racemifer_1829_53_9
MSRSRKKGPYIHESLRKKVLAMKRSGDRRVIKTWSRASMIFPEMVSMTIGVHNGKTHVPIYITENMVGHKLGEFAPTRHFRGHAGGRSEKTSSVR*
>14_0927_02_20cm_Bacteria_1922_67_12
MSRSVKKGPFVEKSLKEKIDILNSRNEKKVVKTWSRPSMILPIMVGHTIAVHDGRRHVPVFITENMVGHRLGEFAPTRSFRGHGRAIAAAEAASATAAPSAGAPAGAGTPERSTNVRAGA*
>14_0927_02_20cm_Bacteria_1923_69_6
MSRSVKKGPYVDARLIGRVEEMNKHNERKVLKTWSRASVIFPQMIGHTIAVHDGRRHVPVFVTENMVGHRLGEFAPTRTYRGHGKATERSSALK*
>14_0927_02_20cm_Betaproteobacteria_1910_66_14
MARSIKKGPFVDHHLMKKVDAARGSNDKRPIKTWSRRSTIVPDFVGLTMAVHNGKQHIPVYVTENMVGHKLGEFAMTRIFKSHSAVGKRTEEAVGGERRPPPGTQGPAAPAAAPAAAPAAAPAPAAKK*
>14_0927_02_20cm_Bradyrhizobium_1950_62_7
MARSVWKGPFVDGYLLKKAEAARGSGRNQVIRTWSRRSTIFPQFVGLTFGVYNGHKFIPVLVTENMIGHKLGEFAPTRTFYGHAGDKKARRS*
>14_0927_02_20cm_Gemmatimonadetes_1934_69_10
MGRSVKKGPYVEPSLLVKIQALNEKNEKKVFKTWSRRSTITPDFVGHTLAVHNGNKFLPVYITENMVGHKLGEFAATRLFRGHSAKGSAQEREEAAAAAAEAPPKAT*
>14_0927_02_20cm_Proteobacteria_1912_67_13
MPRSLKKGPFVDLHLARKVQVASARNDRKPIKTWSRRSTVVPEMVGLTIAVHNGRQHVPVLITENMVGHKLGEFAPTRTFKAHSGDRKVEAAAPAT*
>14_0927_02_40cm_Betaproteobacteria_2090_64_10
ENMVGHKLGEFALTRIFKSHGMADKKLLEAAAAARAGGGGPGAPGAPTAPGAPAPGAAPAAAAPAAGGEKK*
>14_0927_05_20cm_Acidobacteria_2153_57_9
MARSLKKGPFVDGHLRLKVEALNTRNEKKVVKTWSRRSTIVPEMIGHTIAVHNGKKFIPVYVTEQMIGHKLGEFSPTRSFKGHGVKAALEKAAGVAPAGGGAPGGAAPAAPAPKA*
>14_0927_05_20cm_Alphaproteobacteria_2149_63_9
MARSIWKGPFVDGYLLKKAEASRSSGRHEMIRIWSRRSTILPQFVGLTFGVYNGQKHIPVLVTEEMVGHKFGEFAPTRMFYGHSSDRRAKRTAGPAVAGAAPATPGTAAAAPTGGTSQS*
>14_0927_05_20cm_Bacteria_2171_66_7
MSRSTKKGPFISPSLRDKIEKMNQTRDKKVIRTWARASVIYPDMVGHTIAVHDGRKHVPVFISENMVGHRLGEFAPTRHFRGHGTHTEKTTTVK*
>14_0927_05_20cm_Bacteria_2183_67_7
MSRSSKKGPFINESLKAKIDKMNQTRDKKVIRTWARASVIYPDMVGHTIAVHDGRKHVPVFISENMVGHRLGEFAPTRHFRGHGTHTEKSTALK*
>14_0927_05_20cm_Euryarchaeota_2162_65_6
MAKKMGGLAKAARRKLRKRAGLVETRRKKEFTYRGYTLDEMKAMTLEEIIELLPARPRRTFVRGIDDERLTFIEKLRANGTDEAVRTHCRDVPILPDFIGKKVAIHNGKEFLTVEIKAEMIGHFIGEFAMTRKPVVHSGPGVGATRSSKFMPLK*
>14_0927_05_20cm_Gemmatimonadetes_2145_69_13
MGRSVKKGPYVEPSLLVKIQALNEKNEKKVFKTWSRRSTITPDFVGHTLAVHNGNKFIPVYITENMVGHKLGEFAATRLFRGHSAKGSAQEREAEAAAEQPPA*
>14_0927_05_20cm_Ktedonobacter_racemifer_2220_52_8
MSRSRKKGPYIHESLRKKVLAMKRSGDRRVIKTWSRASMIFPEMVSMTIGVHNGKTHVPIYITENMVGHKLGEFAPTRHFRGHAGGRSEKTSSVR*
>14_0927_05_40cm_Armatimonadetes_2321_65_11
MGRSTKKGPFVDEHLIEKIRELNRTRERRVIKTWSRRSTIVPEMVGHTIAVYDGRKHVPIYVAEQMVGHKLGEFSPTRIFKGHGAAGATAAAAAAAERTTGVTPAAAPTTATPPPASTGS*
>14_0927_05_40cm_Bacteria_2305_68_11
MSRSTKKGPFISQPLRDKIEKMNQTRDKKVIRTWARASVIYPDMVGHTIAVHDGRKHVPVFISENMVGHRLGEFAPTRHFRGHGTHTEKTTTVK*
>14_0927_05_40cm_Bacteria_2314_68_10
MSRSTKKGPFIQDSLKKKIDQMNSRNEKKVVKTWSRASMILPTMVGHTIGVHDGRRHIPVFITENMVGHRLGEFAPTRTFKAHGRGAAAELVAGVAPAGAPGAAAPAGAAPAAGAGAAPPAGGGGAPARGGAPARGG*
>14_0927_05_40cm_Bacteria_2349_55_8
MARSLKKGPFVELHLLEKIDKMNSSGVKKPIKTWSRRSMVTPDFVGHTFLVHNGKTFISVFVTENMVGHKLGEFSPTRVFKKHGSHTAKVTK*
>14_0927_05_40cm_Bacteria_2367_66_6
MSRSTKKGPFISPSLRDKVEKMNQTRDKKVIRTWARASVIYPDMVGHTIAVHDGRKHVPVFISENMVGHRLGEFAPTRHFRGHGTHTEKTTTVK*
>14_0927_05_40cm_Verrucomicrobia_2334_55_12
MGRSLKKGPFVESHLLEKIDKMNASGSKKAIKTWSRRSMVTPDFVGHTFLVHNGKIFNSVFITENMVGHKLGEFSATRIFKKHGSHTAKVTK*
>14_0927_09_20cm_Acidobacteria_6034_64_8
MSRSLKKGPFVDVPLLEKVEVMNRGGEKKVIKTWSRRSTVVPEMVGHTIAVHNGKKFIPVYVTENMVGHKLGEFAPTRQFKGHTTKADKAAAVAPAAGAGAGAGAGAKGGA*
>14_0927_09_20cm_Bacteria_6025_66_9
MKKVTAMNQQKEKKVIKTWSRDSSVFPEMVGHTLAIHDGKKHVPIFITENMVGHLLGEFAPTRRFRAHGHHTEKSTTLK*
>14_0927_09_20cm_Bacteria_6029_68_7
MSRSLKKGPYIDKNLQEKITKMNAARDKKVIRTWARASTIFPDMVGHTVAIHDGRKHVPIYISENMVGHRLGEFAPTRYFRGHGHHTERSSSLK*
>14_0927_09_20cm_Bacteria_6032_66_9
ITENMVGHLLGEFAPTRRFRAHGHHTEKSTTLK*
>14_0927_09_20cm_Bacteria_6036_55_7
MPRQSGAATNLTFMARSLKKGPFVESHLLEKIDKMNNSGAKKPIKTWSRRSMVTPDFVGHTFLVHNGKNFQSVFVTENMVGHKLGEFSPTRVFKKHGSHTAKVTK*
>14_0927_09_20cm_Bacteria_6038_66_8
MSRSTKKGPFISPSLRDKIEKMNQTRDKKVIRTWARASVIYPDMVGHTIAVHDGRKHVPVFISENMVGHRLGEFAPTRHFRGHGTHTEKTTTVK*
>14_0927_09_20cm_Bacteria_6103_55_7
MARSLKKGPFVELHLLEKIDKMNASGAKKPIKTWSRRSMVTPDFVGHTFLVHNGKTFNSVFVTENMVGHKLGEFSPTRVFKKHGSHTAKVTK*
>14_0927_09_20cm_Candidatus_Koribacter_versatilis_6076_59_10
MGRSTKKGPFVDSHLMSKVEDMNRRNDKKVVRTWSRRSTITPEMVSHTLAVHNGKKFIPVYITENMVGHKLGEFSATRIFKAHSMRAAVEATARPAGIPGGPGAIVPAAGAAPAAGAAPATPAPKG*
>14_0927_09_20cm_Nitrospirae_6046_58_5
MPRSVSKGAFVDAHLLKKVEQMSATRDRKIIKTWSRRSTVVPDMIGHTFAVHNGKKFIPVFVTENMVGHKLGEFAPTRFFKGHGVARTEKAVPLK*
>14_0927_09_40cm_Actinobacteria_6174_67_9
MSRSSKKGPFVEARLMGRIEAMNERNEKRMIRTWSRTSTVFPEMVGHTIAVHDGRKHVPVFISEQMVGHKLGEFAPTRTFRGHSGDRKTEVKKRA*
>14_0927_09_40cm_Bacteria_6155_68_24
MGRSVKKGPYVEPSLMVKIQALNDKNEKKVFKTWSRRSTITPDFVGHTLAVHNGNKFIPVYITENMVGHKLGEFAATRLFRGHSAKGSAQEREEAAAAAAEQPPAPKA*
>14_0927_09_40cm_Bacteria_6180_67_14
MSRSVKKGPFVEKSLKEKIDILNSRNEKKVVKTWSRPSMILPIMVGHTIAVHDGRRHVPVFITENMVGHRLGEFAATRNFRGHGRAIAAAEAASATAAPGAAAPAGGAGAPERSTNVRAGA*
>14_0927_09_40cm_Bacteria_6194_63_9
MSRSTKKGPFADAKLIAKVMKVQQSGQKAVIRTWSRRSTILPEMVGLTIAIHDGRRHVPVFITENMVGHKLGEFAPTRTYRGHTSRSAQVSQVRKK*
>14_0927_09_40cm_Candidatus_Nitrososphaera_gargensis_6162_48_8
MVREFKFKGYTPEQVQSLSIENLLPLLNSRQRRSLDKRVSTYMNDDKRKLREKVKLAREGKLKGNLRTHCRDMIILPDMVGLTIHVHNGKEFAQVIIKPEMIGHYLGEYAITNKRVQHGAPGVGASRSSLYVPLK*
>14_0927_09_40cm_Verrucomicrobia_6186_55_17
MGRSLKKGPFVESHLLEKIDKMNASGSKKAIKTWSRRSMVTPDFVGHTFLVHNGKIFNSVFITENMVGHKLGEFSATRIFKKHGSHTAKVTK*
>14_0927_12_20cm_Alphaproteobacteria_6330_65_13
MARSVWKGPFVDGYLMKKAEKSRGSGRNEVIRTWSRRSTIFPQFVGLTFGVYNGHKFIPVLVTENMIGHKLGEFAPTRTFYGHAGDKRAKRT*
>14_0927_12_20cm_Bacteria_10555_57_16
MARSLKKGPFVDGHLREKVEALNTRNEKKVVKTWSRRSTIVPEMIGHTIAVHNGKKFIPVYVTEQMIGHKLGEFSPTRSFKGHGVKAALEKAAGVAPAGGAAPGAIAGGGAAPAAPKG*
>14_0927_12_20cm_Bacteria_10576_70_8
MSRSVKKGPYVEASLKEKIEMLNSKNEKKVVKTWSRPSVVIPAMVGHTIAVHDGHRHVPVFITENMVGHRLGEFAPTRLFRGHGRAEAAAAATAATTGPAPAASAGAPERATTVKAGA*
>14_0927_12_20cm_Bacteria_6328_66_16
MSRSTKKGPFISAPLKDKIEKMNQTRDKKVIRTWARASVIYPDMVGHTIAVHDGRKHVPVFISENMVGHRLGEFAPTRHFRGHGTHTEKTTALK*
>14_0927_12_20cm_Bacteria_6329_70_21
MSRSTKKGPFCDEHLLKKVQVLNATREKKVIKTWSRRSDIFPDMVGHTIAVHDGRKHVPVFITETMVGHKLGEFAATRRYRSHGHHTERSAALK*
>14_0927_12_20cm_Bacteria_6334_66_10
MSRSTKKGPFISEPLKAKIEKLNQTRDKKVIRTWARASVIYPDMVGHTIGVHDGRKHVPVFISENMVGHRLGEFAPTRHFRGHGTHTEKSTALK*
>14_0927_12_20cm_Bacteria_6337_66_10
MSRSTKKGPFISNALKDKIDKMNQTRDKKVIRTWARASVIYPDMVGHTIAVHDGRKHVPVFISENMVGHRLGEFAPTRHFRGHGTHTEKTTALK*
>14_0927_12_20cm_Bacteria_6339_54_8
MVERVRSGGQRPQVIRTWSRRSTITPDMVGLTFGVHNGKRHIPIYITENMVGHKLGEFAPTRTFKGHSGTKAEKAEKTAKVTPAGGSAPAAPAA*
>14_0927_12_20cm_Bacteria_6356_55_8
MARSLKKGPFVESHLLEKIDKMNSSGVKKPIKTWSRRSIVTPDFVGHTFLVHNGKTFNSVFVTENMVGHKLGEFSSTRVFKKHGSHTAKVTK*
>14_0927_12_20cm_Bacteria_6362_55_16
MARSLKKGPFVESHLLEKIDKMNNAGAKKPIKTWSRRSMVTPDFVGHTFLVHNGKIFQSVFVTENMVGHKLGEFSPTRVFKKHGSHTAKVTK*
>14_0927_12_20cm_Bacteria_6367_73_6
MSRSTRKGPFCDEHLLRKVQVLNSTREKKVIKTWSRRSDVFPEMVGHTIAVHDGRKHVPVFITETMVGHKLGEFAVTRRFRGHGHHTERSAALK*
>14_0927_12_20cm_Bacteria_6393_69_7
MPRSLSKGPFVDDHLLKKVDELNRRGDKRVIKTWSRRSTLIPDMVGHTLAVHDGRKHVPVYVTESMVGHKLGEFAPTRTFRTHGHHTERSSRLK*
>14_0927_12_20cm_Bacteria_6407_55_7
MPRSVKKGPWVDKGIRKTVERIRAGSQRPQVIRTWSRRSTITPDMVGLTFGVHNGKRHIPIYVTENMVGHKLGEFSPTRMFKGHSGTKADKTVRWQVAEQKGLSIYHLRFTIH*
>14_0927_12_20cm_Bacteria_6453_67_15
MSRSVKKGPFVEKSLKEKIDMLNSRNEKKVVKTWSRPSMILPIMVGHTIAVHDGRRHVPVFITENMVGHRLGEFAATRSFRGHGRAIAAAEAASATAAPGAGAPAGAGTPERSTNVRAGA*
>14_0927_12_20cm_Chloroflexi_6351_68_7
MSRSVKKGPYVEQSLKEKIEILNSRSEKKVVKTWSRASMILPVMVGHTIGVHDGRRHVPVFITENMVGHRLGEFAPTRTFRGHGRAVAEAATTTAAAAPGAPAAAGSTPERSTNVRAGA*
>14_0927_12_20cm_Deltaproteobacteria_10562_68_13
MARSIKKGPFIDRHLIKKVEEMNRSNQKKVVKTWSRRSTILPDLVGHTFAVHNGRKFIPVFVTENMVGHKLGEFAPTRTFHGHTGDKKAKPGAVGAPGAPPTPGAPMTPGAPTPAAPAAAPKQG*
>14_0927_12_20cm_Ktedonobacter_racemifer_6382_54_7
MSRSRKKGPYIHESLRKKVLAMKRSGDRRVIKTWSRASMIFPEMVSMTIGVHNGKTHVPIYITENMVGHKLGEFAPTRHFRGHAGGRSEKTSSVR*
>14_0927_12_20cm_Proteobacteria_6345_65_7
MPRSLKKGPFVDLHLANKVQVASARNDRKPIKTWSRRSMVVPEMVGLTIAVHNGRQHIPVLITENMVGHKLGEFAPTRTFKAHSGDRKVEAAA*
>14_0927_12_20cm_Rokubacteria_6348_71_8
MGRSTKKGPFIDETLLARVDELNRTRQKKVLKTWSRRSTIPPEFVGHTLAVHNGKKFIPVYVTENMVGHRLGEFALTRTFKAHGAAEKATTSPTGKS*
>14_0927_12_20cm_Verrucomicrobia_10548_59_7
MGRSIKKGPFVDDHLLDKILKAKETKSKTPIKTWSRRSTITPDFVGLTFNVHNGKVFNPVFVTENMVGHRLGEFSPTRVFKKHGAHTAKAEAK*
>14_0927_12_40cm_Acidobacteria_10611_58_16
MARSLKKGPFVDGHLRDKVEALNTRNEKKVVKTWSRRSTIVPDMIGHTIAVHNGKKFIPVYVTEQMIGHKLGEFAPTRSFKGHGVKAALEKAAGLAPGGGAAPGAPAGGGAAPAAPKA*
>14_0927_12_40cm_Acidobacteria_6535_59_9
MGRSLKKGPFVDAPLRTSVEALNARNEKKVVKTWSRRSTIVPEMIGHTIAVHNGKKFIPVYITEQMIGHKLGEFAPTRTFKGHAVRAALEKAAGLAGAPVAPGGPGAPVPAGGGAPPAAPAPKA*
>14_0927_12_40cm_Actinobacteria_6555_68_7
MSRSSKKGPFVEARLLGRIEAMNEKNEKRMIRTWSRSSTVFPDMVGHTIAVYDGRKHVPVFISEQMVGHKLGEFAPTRTFRAHSGDRKTEVKKRT*
>14_0927_12_40cm_Archaea_6568_52_16
MDEFIKLLPSRQRRSLLKGLTNEQRILMEHVRQSRKENGGKPVPVKSHVRDMIVIPEMLGLTLQLHSGKEYVAIEIKPEMIGHFVGEFAITNQKVVHGTPGIGASRSSMYVPLK*
>14_0927_12_40cm_Bacteria_6503_65_17
MSRSTKKGPFISPSLRDKVEKMNQTRDKKVIRTWARASVIYPDMVGHTIAVHDGRKHVPVFISENMVGHRLGEFAPTRHFRGHGTHTEKTTTVK*
>14_0927_12_40cm_Bacteria_6506_67_17
MSRSTKKGPYVEPSLMKKIAVMNQAKDKKVVKTWSRDSSVFPEMVGHTIAIHDGKKHVPIFITENMVGHLLGEFAPTRRFRAHGHHTEKSAALK*
>14_0927_12_40cm_Bacteria_6509_66_7
MSRSTKKGPFISPSLRDKIEKMNQTRDKKVIRTWARASVIYPDMVGHTIAVHDGRKHVPVFISENMVGHRLGEFAPTRHFRGHGTHTEKTTTVK*
>14_0927_12_40cm_Bacteria_6525_71_6
MARSLKKGPFIDDHLMKKIEAMNAANERKVVKTWSRRSTITPEMVGHTLAVYNGRKFIPVYITENMVGHKLGEFSPTRQFKGHSSKVEKVAKVAGAPGAPGAGPAAGGGAPAGAGAGAPKQG*
>14_0927_12_40cm_Bacteria_6538_55_7
MARSLKKGPFVESHLLEKIDKMNSAGAKKPIKTWSRRSMVTPDFVGHTFLVHNGKTFNSVFITENMVGHKLGEFSPTRVFKKHGSHTAKVAK*
>14_0927_12_40cm_Bacteria_6541_66_9
MTRSTKKGPFISDPLKAKIDKMNATREKKVIRTWARASVIYPDMVGHTIGVHDGRKHVPVFISENMVGHRLGEFAPTRHFRGHGTHTEKSTALK*
>14_0927_12_40cm_Bacteria_6617_66_14
MSRSTKKGPFISPSLRDKIEKMNQTRDKKVIRTWARASVIYPDMVGHTIAVHDGRKHVPVFISENMVGHRLGEFAPTRHFRGHGTHTEKTTTVK*
>14_0927_12_40cm_Euryarchaeota_6587_64_8
MAKKMGGLAKAARRKLRKRAGLVETRRKKEFTYRGYTLDEMKAMTLEEIIELLPARPRRSVIRGIDDERYRFIEKLRANGTEVAVRTHCRDVPILPDFIGKKVAIHNGKEFVTVEIKPEMIGHFIGEFAMTRKPVTHSGPGVGATRSSKFMPLK*
>14_0927_12_40cm_Nitrospirae_6508_63_25
MPRSVSKGPFVDARLLGRIEQMNAGGEKRILKTWSRRSTIVPEMIGHTLAIHNGKKFIPVYVTENMVGHKLGEFAPTRFFKGHGAVKTEKAVALK*
>14_0927_12_40cm_Proteobacteria_6516_68_7
MPRSLKKGPFVDLHLARKVQVAAAKNDRKPIKTWSRRSVVVPEMVGVTIAVHNGRQHIPVLITENMVGHKLGEFAPTRTFKAHSGDRKVEAAAT*
>14_0927_12_40cm_Thaumarchaeota_6519_36_7
MVKEFKYRGISTEELQSLSLEKLFELFPARARRSLTRGITDDKRKLLEEAKLAKAGKLATQIKTHLRDLIILPYMIGLTINVFTGKEFHPVLIKPEMVGHYLGEFSLTNKRVQHGAPGVGASRSSLYVPLK*
>14_0929_02_20cm_Bacteria_2460_69_9
MSRSVKKGPYVEQSLKEKIEGLNSRNEKKVVKTWSRASMILPTMVGHTIGVHDGRRHVPVFITENMVGHRLGEFAPTRTFRGHGRAVAEAAATATPVPGAPAGGGAPERSTTVRPGA*
>14_0929_02_20cm_Bacteria_2503_67_8
MSRSSKKGPFINDSLKAKIDKMNQTRDKKVIRTWARASVIYPDMVGHTIAVHDGRKHVPVFISENMVGHRLGEFAPTRHFRGHGTHTEKSTALK*
>14_0929_02_20cm_Bacteria_2527_55_10
MARSLKKGPFVESHLLEKIDKMNASGVKKPIKTWSRRSMVTPDFVGHTFLVHNGKTFHSVFVTENMVGHKLGEFSPTRVFRKHGSHTAKVTK*
>14_0929_02_20cm_Betaproteobacteria_2465_65_10
MGRSVKKGPFVDHHLVKKVGAARAASDKRPIKTWSRRSTILPDFVGLTIAVHNGKQHVPVYISENMVGHKLGEFALTRIFKSHGMADKKLLEAAAAARAGGAHGTPGAPTAPTAPAPAASAVAAPPAGGEKK*
>14_0929_02_30cm_Bacteria_2607_57_9
MARSLKKGPFVDGHLREKVEALNTRNEKKVVKTWSRRSTIVPEMIGHTIAVHNGKKFIPVYVTEQMIGHKLGEFSPTRSFKGHGVKAALEKAAGVAPAGGGAPGAAAPAAPAPKA*
>14_0929_02_30cm_Bacteria_2615_69_23
MGRSLKKGPFIDEKLYERIEELNRSRQKKVLKTWSRRSTIAPEFVGHTLAVHNGKKFIPVYVTENMVGHRLGEFALTRTFKAHGQAEKAAASPTGKT*
>14_0929_02_30cm_Bacteria_2622_55_9
MARSLKKGPFVESHLLEKIDKLNASGVKKPIKTWSRRSMVTPDFVGHTFLVHNGKTFHSVFVTENMVGHKLGEFSPTRVFKKHGSHTAKVTK*
>14_0929_02_30cm_Bacteria_2628_69_6
MSRSVKKGPYVEQSLKEKIEGLNSRNEKKVVKTWSRASMILPTMVGHTIGVHDGRRHVPVFITENMVGHRLGEFAPTRTFRGHGRAVAEAAATATPVPGAPAGGGAPERSTTVRPGA*
>14_0929_02_30cm_Bacteria_2641_56_6
MARSIKKGPFIDDHLMKAILAMNARNEKKIHKTWSRRSTITPEMVGHTIAVHNGKKFIPVYVTENMVGHKLGEFAPTRTFKGHSAGGSAKDKAITPAGGPPSAPGAPAPAAGPPKSAESAR*
>14_0929_02_30cm_Bacteria_2665_67_5
MSRSVKKGPFIDVKLLKKLENLNRVNERRVLKTWARRSTISPEFVGHTLAVHNGNKFIPVYITENMVGHKLGEFAPTRIFRGHGSHVEKVAAAGAAAGPGAGPGGPPR*
>14_0929_02_30cm_Gemmatimonadetes_2652_66_8
MGRSVKKGPYVEESLMVKIRLLNERNEKKVFKTWSRRSTITPDFVGHTLAVHNGNKFIPVYITENMVGHKLGEFAATRLFRGHGAKGSAAEREAEAAAAEAGAEGGAEKKKE*
>14_0929_02_30cm_Proteobacteria_2624_68_6
MPRSLKKGPFVDLHLARKVQVAAAKNDRKPIKTWSRRSVVVPEMVGVTIAVHNGRQHIPVLITENMVGHKLGEFAPTRTFKAHSGDRKVEAAAT*
>14_0929_02_40cm_Acidobacteria_2812_65_9
MGRSLKKGPFVDTHLLEKVEVMNRLAEKKIIKTWSRRSTVVPEMVGHTLAVHNGRKFIPVYVTENMVGHKLGEFAPTRLFKGHTTKVAEKAATVGAPGAPAPAATGAKPGGAAS*
>14_0929_02_40cm_Actinobacteria_2835_69_10
MPRSIKKGPFVDDHLMVRVIEMNRRGEKKVVRTWSRRSTIVPEMVGHTIAVHDGRKHVPIYVSESMVGHKLGEFAPTRTFRSHARAERSTTVR*
>14_0929_02_40cm_Actinobacteria_2842_69_8
MPRSVKKGPFVDEHLMKKVDDMNKKGEKRVVRTWSRRSTIVPDMLGHTIAVHDGRKHVPVFVSESMVGHKLGEFAPTRTFRSHARDERRTGAR*
>14_0929_02_40cm_Archaea_2856_56_7
MPREYRYRGYTLEQLNGMPTEALLQLLPSRARRSLNRGVSEEKRKLIEDARRTKDGKIQGQIKTHARDMVVLPLMVGLTIHVHNGREFVPLEVKPEMVGRYLGEYVITNKKVVHGTPGIGASRSSLYVPLK*
>14_0929_02_40cm_Bacteria_2798_72_12
MARSVKKGPFIDAHLMKKVRAMLESGEKKVVKTWSRRSTITPDMVGFTFAVHNGRKFIPVFITENAVGHKLGEFAPTRTFHGHSGDRKGRVEGVAAGAPPGAPGAAPRTAPGAAPPPRKAPGAA*
>14_0929_02_40cm_Bacteria_2832_56_9
MGRSLKKGPFVESHLLEKIDKMNASGSKKAIKTWSRRSMVTPDFVGHTFLVHNGKIFNSVFITENMVGHKLGEFSATRIFKKHGSHTAKVTK*
>14_0929_02_40cm_Bacteria_2848_70_6
MSRSVKKGPYVEASLKEKIEMLNSKNEKKVVKTWSRPSVVIPAMVGHTIAVHDGHRHVPVFITENMVGHRLGEFAPTRLFRGHGRAEAAAAATAATTGPAPAASAGAPERATTVKAGA*
>14_0929_02_40cm_Bacteria_2850_67_8
MSRSSKKGPFINDSLKAKIDKMNQTRDKKVIRTWARASVIYPDMVGHTIAVHDGRKHVPVFISENMVGHRLGEFAPTRHFRGHGTHTEKSTALK*
>14_0929_02_40cm_Bacteria_2893_55_7
MARSLKKGPFVESHLLEKIDKMNSAGAKKPIKTWSRRSMVTPDFVGHTFLVHNGKTFNSVFITENMVGHKLGEFSPTRVFKKHGSHTAKVTK*
>14_0929_02_40cm_Bacteria_2914_73_14
MARSVKKGPFIDAHLMKKVRAMLEAGEKKVVKTWSRRSTVTPDMVGFTFAVHNGRKFIPVFITENAVGHKLGEFAPTRTFHGHSGDRKGKVEGAAGAPPGAPGAAPRTAPGAAPAPRKTPGAPA*
>14_0929_02_40cm_Euryarchaeota_2820_68_8
MAKKMGGLAKAARRKLRKRAAGMEVRRKREFTYRGYTLDEIKAMTLQEVIELLPSRARRTYLRGLDEQQATFVERLRAAAWDETALRTHCRDVPILPDFIGKKVSIHNGKAFETVEIKPEMIGHYLGEFAMTRRPVKHSGPGVGATRSSKFMPLK*
>14_0929_02_40cm_Euryarchaeota_2838_66_7
MAKKMGGLAKAARRKLRKRAGLVETRRKKEFTYRGYTLDEMKAMTLEEIIELLPARPRRSFMRGIDEERLTFIEKLRANGTEDAVRTHCRDVPILPDFIGKKVAIHNGKEFVTVEIKPEMIGHYIGEFAMTRRPVVHSGPGVGATRSSKFMPLK*
>14_0929_02_40cm_Gemmatimonadetes_2814_69_9
MGRSVKKGPYVEGPLLAKIRALNERNEKKVFKTWSRRSTITPDFIGHTLAVHNGNKFIPVYITENMVGHKLGEFAATRLFRGHSAKGSAQEREAAAAEAAAAAAQQQS*
>14_0929_02_40cm_Rokubacteria_2797_69_23
MGRSLKKGPYIDETLLTRVEELNRSRQKKVLKTWSRRSTIVPEFVGHTLAVHNGKKFIPVYVTENMVGHRLGEFAMTRTFRAHGAAEKAATSPTGKA*
>14_0929_05_20cm_Acidobacteria_2978_54_10
MARSTKKGPFIDEHLMVKIETMNRANDKKVVRTWSRRSTIHPDMVGHTIAVHNGRKFIPVYISENMVGHKLGEFSQTRNFKGHSVKAAATETAAKPAPAPAPAK*
>14_0929_05_20cm_Acidobacteria_2994_55_6
MARSTKKGPFIDGYLATRIEQMNSRNEKKVLRTWSRRSTVIPEMVGHTIAVHNGKKFIPVYITENMVGHKLGEFSFTRQFKGHSMKAATETTARPAGIPGGPGAITPAAAPAPKA*
>14_0929_05_20cm_Actinobacteria_3012_66_5
MARSLKKGPFVDDHLMKKVEESRRRGDRRVIKTWSRRSTITPEMVGLTIAVHDGRKHVPVYISESMVGHKLGEFAVTRIFKGHSRGGSAQAAEKATTVK*
>14_0929_05_20cm_Actinobacteria_3089_70_8
MSRSSKKGPFVQERLLSRISAMNESGSKQMIRTWSRSSTVFPEMVGHTIAVHDGRKHVPVFVTEQMVGHKLGEFAPTRTFRGHSGDRKTEVKRT*
>14_0929_05_20cm_Alphaproteobacteria_3018_65_8
MARSVWKGPFVDGYLMKKAEKSRASGRNEVIRTWSRRSTIFPQFVGLTFGVYNGHKFIPVLVTENMIGHKLGEFAPTRTFYGHAGDKRAKRT*
>14_0929_05_20cm_Bacteria_2979_70_7
MSRSTKKGPFIDQNLREKVEKLNKSRDQKVIRTWARASTVFPEMVGHTVAVHDGQRHVPVLINENMVGHRLGEFAPTRRFRGHGDKTEKVSKVH*
>14_0929_05_20cm_Bacteria_2980_55_9
MARSLKKGPFVESYLLEKIDKMNSSGAKKPIKTWSRRSMVTPDFVGHTFLVHNGKTFHSVFVTENMVGHKLGEFSPTRVFKKHGSHTAKVTK*
>14_0929_05_20cm_Bacteria_2982_55_10
MARSLKKGPFVESYLLEKIDKMNNSGAKKPIKTWSRRSMVTPDFVGHTFLVHNGKIFQSVFVTENMVGHKLGEFSPTRVFKKHGSHTAKVTK*
>14_0929_05_20cm_Bacteria_3107_55_7
MARSLKKGPFVESHLLEKIDKMNNSGAKKPIKTWSRRSMVTPDFVGHTFLVHNGKNFQSVFVTENMVGHKLGEFSPTRVFKKHGSHTAKVTK*
>14_0929_05_20cm_Bradyrhizobium_3008_62_10
MVRSVWKGPFVEGSLLKKADAARSSGRHDVIKIWSRRSTILPQFVGLVFGVYNGQKHVPVSVNEEMVGHKFGEFSPTRTFHGHSGDKKAKKA*
>14_0929_05_20cm_Ktedonobacter_racemifer_3036_53_7
MTIGVHNGKTHVPIYITENMVGHKLGEFAPTRHFRGHAGGRSEKTSSVR*
>14_0929_05_30cm_Bacteria_3176_67_7
MSRSVKKGPFIDVKLLKKLENLNRVNERRVLKTWARRSTISPEFVGHTLAVHNGNKFIPVYITENMVGHKLGEFAPTRIFRGHGSHVEKVAAAGAAAGPGAGPGGPPR*
>14_0929_05_30cm_Bacteria_3201_66_8
MSRSTKKGPFISPSLRDKIEKMNQTRDKKVIRTWARASVIYPDMVGHTIAVHDGRKHVPVFISENMVGHRLGEFAPTRHFRGHGTHTEKTTTVK*
>14_0929_05_30cm_Bacteria_3223_55_8
MARSLKKGPFVESHLLEKIDKMNSAGAKKPIKTWSRRSMVTPDFVGHTFLVHNGKTFHSVFITENMVGHKLGEFSPTRVFKKHGSHTAKVTK*
>14_0929_05_30cm_Bacteria_3237_55_16
MARSLKKGPFVESHLLEKIDKMNSSGVKKPIKTWSRRSMVTPDFVGHTFLVHNGKTFHSVFVTENMVGHKLGEFSPTRVFKKHGSHTAKVTK*
>14_0929_05_30cm_Bacteria_3252_59_8
MGRSIKKGPFVDDHLLDKILKAKETKSKTPIKTWSRRSTITPDFVGLTFNVHNGKVFNPVFVTENMVGHRLGEFSPTRVFKKHGAHTAKAEAK*
>14_0929_05_30cm_Bacteria_3286_55_10
MARSLKKGPFVESHLLEKIDKMNNVGAKKPIKTWSRRSMVTPDFVGHTFLVHNGKIFQSVFVTENMVGHKLGEFSPTRVFKKHGSHTAKVTK*
>14_0929_05_30cm_Nitrospirae_3185_61_13
MPRSVSKGPFVDTHLLKKIEQMNASKDRKIVKTWSRRSTVTPDMIGHTLAVHNGKKFIPVFVTENMVGHKLGEFAPTRFFKGHGAVRTEKTVPLK*
>14_0929_05_30cm_Proteobacteria_3188_68_7
MPRSLKKGPFVDLHLARKVQVAAAKNDRKPIKTWSRRSVVVPEMVGVTIAVHNGRQHIPVLITENMVGHKLGEFAPTRTFKAHSGDRKVEAAAT*
>14_0929_05_30cm_Rokubacteria_3184_69_12
MGRSLKKGPFIDPTLLQRIEDLNRSRQKKVLKTWSRRSTIPPEFVGHTLAVHNGKKFIPVYVTENMVGHRLGEFAMTRTFRAHGTAEKAATSPTGKT*
>14_0929_05_30cm_Rokubacteria_3187_68_7
MGRSTRKGPYVEERLEQRVEELNRQRQKKVLKTWSRRSTIVPEFVGHTLAVHNGRKFIPVYITENMVGHRLGEFALTRTFKAHGQAEKATVSPTGKS*
>14_0929_05_40cm_Bacteria_3414_60_5
MGRSLKKGPFADEHLIKKIELLNRRFEKKVIKTWSRRSTILPEMIGHTIAVHNGKKFIPVYITENMVGHKLGEFSPTRTFKGHSVRIAAERAAAAAAPPAAGAGPAPGAPPPKPAGPPAGGSTT*
>14_0929_05_40cm_Bacteria_3423_66_6
MSRSLSKGAFVDEHLASRIEEMNRRMDKRVIKTWSRRSTIIPEMVGHTIAVHNGKKFIPVYITENMVGHKFGEFAATRTFRGHGSKAGEKTATPAPAGP*
>14_0929_05_40cm_Bacteria_3425_55_9
MGRSLKKGPFVESHLLEKIDKMNASGSKKAIKTWSRRSMVTPDFVGHTFLVHNGKTFNSVFITENMVGHKLGEFSPTRIFKKHGSHTAKVTK*
>14_0929_05_40cm_Bacteria_3435_70_7
MGRSLKKGPYIEERLENRVEELNRSRQKKVLKTWSRRSTILPEFVGHTLAVHNGKKFIPVYVTENMVGHRLGEFAMTRTFKAHGSAEKAAVSPTGKA*
>14_0929_05_40cm_Bacteria_3436_68_16
MSRSTKKGPFISQPLRDKIEKMNQTRDKKVIRTWARASVIYPDMVGHTIAVHDGRKHVPVFISENMVGHRLGEFAPTRHFRGHGTHTEKTTTVK*
>14_0929_05_40cm_Bacteria_3445_55_9
MARSLKKGPFVELHLLEKIDKMNASGAKKPIKTWSRRSMVTPDFVGHTFLVHNGKSFNSVFVTENMVGHKLGEFSPTRVFKKHGSHTAKVTK*
>14_0929_05_40cm_Betaproteobacteria_3492_64_9
MGRSVKKGPFVDHHLVKKVGAARAASDKRPIKTWSRRSTILPDFVGLTIAVHNGKQHVPVYISENMVGHKLGEFALTRIFKSHGMADKKLLEAAAAARAGGAHATPGAPTAPTAPAPAAPAGAAPAAGGEKK*
>14_0929_05_40cm_Chloroflexi_3475_67_7
MSRSVKKGPFVEKSLKEKIDMLNSRNEKKVVKTWSRPSMILPIMVGHTIAVHDGRRHVPVFITENMVGHRLGEFAATRNFRGHGRAIAAAEAASATAAPGAAAPAAGAGTPERATNVRAGA*
>14_0929_05_40cm_Euryarchaeota_3390_64_17
MAKKMGGLAKAARRKLRKRAGLVETRRKKEFTYRGYTLDEMKAMTLEEIIELLPARPRRSVIRGIDDERYRFIEKLRANGTEVAVRTHCRDVPILPDFIGKKVAIHNGKEFVTVEIKPEMIGHFIGEFAMTRKPVTHSGPGVGATRSSKFMPLK*
>14_0929_05_40cm_Euryarchaeota_3461_65_8
MAKKMGGLAKAARRKARKKAAGVEVRRKREFTYRGYTLDEMKSMTLQEVIELLPARARRTYHRGLDEYQANFVERFRSAQWDETALRTHCRDVPVLPDFVGKRVAVHNGKAFEMVEIKPEMIGHYLGEFAMTRRPVKHSGPGVGATRSSKFMPLK*
>14_0929_05_40cm_Gemmatimonadetes_3476_66_7
MVKIRALNERNEKKVFKTWSRRSTITPDFVGHTLAVHNGNKFIPVYITENMVGHKLGEFAATRLFRGHGAKGSAAEREAEAAAAEAGAEAPKGKE*
>14_0929_05_40cm_Nitrososphaera_3389_34_9
MVREFRFRGYNVDQLKNLSIESLLPLLNARQRRSLDKRVGKYMNDQKRKLRERIKTIREGSTNKTLRTHVRDMIILPDMVNITINVHNGKDFTPITIKPEMIGHYLGEYAITNKRVQHGAPGVGASRSSLYVPLK*
>14_0929_05_40cm_Thaumarchaeota_3480_35_9
MVREFRFRGYNVDELKNLSIEALLPLLNARQRRSLDKRVGKYMNDQKRKLRERIKSIRDGSSNETLRTHVRDMIILPDMVDITINVHNGKDFSPITIKPEMIGHYLGEYAITNKRVQHGAPGVGASRSSLYVPLK*
>14_0929_05_40cm_unknown_3413_53_7
MPKQFSYRGHGVEELRQMSMDEFIKLLPSRQRRSLLKGLTNDQRILLEHIRQSRKQNGGKEPVKTHSRDMIIIPEMLGLTIHLHTGKEYSPVEIKPDMIGHFLGEFAITNQKVVHGTPGIGASRSSMYVPLK*
>14_0929_09_20cm_Acidobacteria_6741_56_8
MARSTKKGPFIDEHLMKRIETMNRANDKKVVRTWSRRSTIHPDMVGHTIAVHNGRKFIPVYVSENMVGHKLGEFSQTRNFKGHSVKAAATETTAKPAPAPPAR*
>14_0929_09_20cm_Acidobacteriales_6726_56_6
MARSTKKGPFVDGFLQTRIEGMNSRNEKKVLRTWSRRSTVIPEFVGHTIAVHNGKKFIPVYITENMVGHKLGEFSFTRQFKGHSMKAATETAARPAGIPGGPGASAPAAAPAAPAPKA*
>14_0929_09_20cm_Bacteria_6715_55_10
MARSVKKGPFIDDHILKAISRMNQANEKRVHKTWSRRSTISPEMVGHTIAVHNGKKFIPVYIQENMVGHKLGEFSPTRQFKGHPEKSDKTVKKSAPGGK*
>14_0929_09_20cm_Bacteria_6721_56_10
MGRSLKKGPFVESHLLEKIDKMNASGSKKAIKTWSRRSMVTPDFVGHTFLVHNGKTFHSVFITENMVGHKLGEFSPTRIFKKHGSHTAKVTK*
>14_0929_09_20cm_Bacteria_6730_65_7
MKKITVMNAQKDKKVIKTWARDSSVFPEMVGHTIAIHDGKKHVPIFITENMVGHLLGEFAPTRRFRAHGHHTEKSTTLK*
>14_0929_09_20cm_Gemmatimonadetes_6731_64_7
MGRSVKKGPYVQEALTKRVEAMNTRNEKRVIKTWSRASTVLPEFVGHTFAVHNGNKFIPVYVTENMVGHKLGEFAPTRLFRGHTAAGKAVDKKAPTPAAGTPAAPPPAAAPPPSPRGGR*
>14_0929_09_20cm_Ktedonobacter_racemifer_6734_54_8
MSRSRKKGPYIHESLRKKVLAMKRSGDRRVIKTWSRASMIFPEMVSMTIGVHNGKTHVPIYITENMVGHKLGEFAPTRHFRGHAGGRSEKTSSVR*
>14_0929_09_30cm_Acidobacteria_6831_56_8
MARSTKKGPFIDTYLQTRVEGMNSRNEKKVLRTWSRRSTIIPEMVGHTIAVHNGRKFIPVYITENMVGHKLGEFSFTRNFKGHSMRAATEVAARPAGVPGGPGAPVPAAGAGTGAAPAAPAAPKA*
>14_0929_09_30cm_Bacteria_6832_65_9
MKKVTAMNQQKEKKVIKTWSRDSSVFPEMVGHTLAIHDGKKHVPIFITENMVGHLLGEFAPTRRFRAHGHHTEKSTTLK*
>14_0929_09_30cm_Bacteria_6841_55_9
MARSLKKGPFVESYLLEKIDKMNNSGAKKPIKTWSRRSMVTPDFVGHTFLVHNGKIFQSVFVTENMVGHKLGEFSPTRVFKKHGSHTAKVTK*
>14_0929_09_30cm_Bacteria_6847_57_11
MARSLRKGPFVDGHLRVKVEGLNTRNEKKVIKTWSRRSTIVPEMIGHTIAVHNGKKFIPVYVTEQMIGHKLGEFAPTRSFKGHGVKAALEKAAGPAPAGGGAAPAAAPAAPKA*
>14_0929_09_30cm_Bacteria_6869_55_12
MTSGGDETNLTFMARSLKKGPFVESYLLEKIDKMNSSGAKKPIKTWSRRSMVTPDFVGHTFLVHNGKIFQSVFVTENMVGHKLGEFSPTRVFKKHGSHTAKVTK*
>14_0929_09_30cm_Bacteria_6875_72_9
MARSVKKGPFVDAHLMKKVRAMLESGEKRVVKTWSRRSTITPDMLGFTFAVHNGRKFIPVFITENAVGHKLGEFAPTRTFHGHSGDRKGKVEGAAAAPAAAAAPRKAPGAA*
>14_0929_09_30cm_Betaproteobacteria_6879_64_7
MARSIKKGPFVDHHLQAKVEAARATSDKRPIKTWSRRSTITPDFVGLTIAVHNGKQHIPVYVSENMVGHKLGEFALTRTFKAHSADKKVVAPTTPPKR*
>14_0929_09_30cm_Gemmatimonadetes_6895_69_8
MGRSVKKGPYVEPSLMVKIQALNDKNEKKVFKTWSRRSTITPDFVGHTLAVHNGNKFIPVYITENMVGHKLGEFAATRLFRGHSAKGSAQEREAEAAAEQPPA*
>14_0929_09_30cm_Nitrospirae_6829_62_9
MPRSVSKGPFVDARLMSRIEHMNAGGEKKILKTWSRRSTIVPEMIGHTLAVHNGKKFIPVYVTENMVGHKLGEFAPTRFFKGHGAAKSEKAVALK*
>14_0929_09_30cm_Proteobacteria_6836_67_22
MPRSLKKGPFVDLHLARKVQVAAAKNDRKPIKTWSRRSVVVPEMVGVTIAVHNGRQHIPVLISENMVGHKLGEFAPTRTFKAHSGDRKVEAAAT*
>14_0929_09_40cm_Bacteria_7002_54_13
MARSLKKGPFVELYLLEKIDKMNSAGVKKPIKTWSRRSMVTPDFVGHTFLVHNGKTFNSVFVTENMVGHKLGEFSPTRVFKKHGSHTAKVTK*
>14_0929_09_40cm_Bacteria_7006_68_10
MSRSVKKGPFVQQSLKEKIDILNSRNEKKVVKTWSRPSVILPTMVGHTIGVHDGRRHVPVFITENMVGHRLGEFAPTRTFRGHGRAIAAAEAAAAAVTPAAAAPAAGAGAPERSTNVRAENLYVKRAIANEGPRMKRAWFRGRGRRDLKLHRLAHLEVVLDSKES*
>14_0929_09_40cm_Bacteria_7010_58_7
MARSLRKGPFVDGHLRVKVEGLNTRNEKKVIKTWSRRSTIVPEMIGHTIAVHNGKKFIPVYVTEQMIGHKLGEFAPTRSFKGHGVKAALEKAAGPAPAGGGAAPAAAPAAPKA*
>14_0929_09_40cm_Bacteria_7012_55_6
MARSLKKGPFVESHLLEKIDKLNASGVKKPIKTWSRRSMVTPDFVGHTFLVHNGKTFHSVFVTENMVGHKLGEFSPTRVFKKHGSHTAKVTK*
>14_0929_09_40cm_Bacteria_7016_55_11
MARSLKKGPFVELHLLEKIDKMNASGAKKPIKTWSRRSMVTPDFVGHTFLVHNGKTFNSVFVTENMVGHKLGEFSPTRVFKKHGSHTAKVTK*
>14_0929_09_40cm_Bacteria_7027_56_14
MGRSLKKGPFVESHLLEKIDKMNASGSKKAIKTWSRRSMVTPDFVGHTFLVHNGKIFNSVFITENMVGHKLGEFSATRIFKKHGSHTAKVTK*
>14_0929_09_40cm_Bacteria_7036_71_9
MARSVKKGPFVDAHLMKKVRAMLESGEKRVVKTWSRRSTITPDMVGFTFAVHNGRKFIPVFITENAVGHKLGEFAPTRTFHGHSGDRKGKVEGAAAAPAAAAPAAPRKAPGAA*
>14_0929_09_40cm_Euryarchaeota_7021_64_14
MAKKMGGLAKAARRKLRKRAGLVETRRKKEFTYRGYTLDEMKAMTLEEIIELLPARPRRSFIRGLDEERLTFVEKLRANGTDEAVRTHCRDVPILPDFIGKKVAVHNGKEFVTVEIKAEMIGHYIGEFAMTRKAVVHSGPGVGATRSSKFMPLK*
>14_0929_09_40cm_unknown_7058_52_11
MPRQFTYRGHNMEEVKQMSMDEFIKLLPSRQRRSLLKGLTNDQRTLLEHIRQSRRENGNGGGKAEPVKTHARDMIIIPEMLGLTLHLHSGKEFVAIEIKAEMIGHFLGEFAITNQKVVHGTPGIGASRSSMYVPLK*
>14_0929_12_20cm_Bacteria_7168_68_10
MSRSLKKGPYIDKNLQEKITKMNAARDKKVIRTWARASTIFPDMVGHTVAIHDGRKHVPIYISENMVGHRLGEFAPTRYFRGHGHHTERSSSLK*
>14_0929_12_20cm_Bacteria_7172_66_10
MKKVTAMNQQKDKKVIKTWSRDSSVFPEMVGHTIAIHDGKKHVPIFITENMVGHLLGEFAPTRRFRAHGHHTEKSTTLK*
>14_0929_12_20cm_Bacteria_7173_66_12
MSRSTKKGPFISPSLRDKIEKMNQTRDKKVIRTWARASVIYPDMVGHTIAVHDGRKHVPVFISENMVGHRLGEFAPTRHFRGHGTHTEKTTTVK*
>14_0929_12_20cm_Bacteria_7176_69_7
MSRSTKKGPFIDHNLQERVAKMNAAREKKVIKTWARACTIFPDLVGHTVAVHDGRKHVPVYISENMVGHRLGEFAPTRYFRGHGHHTERSTTLK*
>14_0929_12_20cm_Bacteria_7180_68_10
MGRSLKKGPFCDDHLLKKVQELNNTREKRIIKTWSRRSDIFPEMVGHTIAVHDGRKHVPVFVTEAMVGHKLGEFAATRRYRGHGHHTERSTALR*
>14_0929_12_20cm_Bacteria_7182_66_11
MKKVTAMNLQKEKKVIKTWSRDSSVFPEMVGHTLAIHDGKKHVPIFITENMVGHLLGEFAPTRRFRAHGHHTEKTTALK*
>14_0929_12_20cm_Proteobacteria_7163_67_18
MPRSLKKGPFVDLHLARKVQVASARNDRKPIKTWSRRSTVVPEMVGLTIAVHNGRQHVPVLITENMVGHKLGEFAPTRTFKAHSGDRKVEAAAPAT*
>14_0929_12_20cm_Proteobacteria_7190_65_6
MPRSLKKGPFVDLHLANKVQVASARNDRKPIKTWSRRSMVVPEMVGLTIAVHNGRQHIPVLITENMVGHKLGEFAPTRTFKAHSGDRKVEAAA*
>14_0929_12_30cm_Bacteria_7366_66_10
MSRSTKKGPFISNALKDKIDKMNQTRDKKVIRTWARASVIYPDMVGHTIAVHDGRKHVPVFISENMVGHRLGEFAPTRHFRGHGTHTEKTTALK*
>14_0929_12_30cm_Bacteria_7370_58_11
MARSLRKGPFVDGHLRVKVEGLNTRNEKKVIKTWSRRSTIVPEMIGHTIAVHNGKKFIPVYVTEQMIGHKLGEFAPTRSFKGHGVKAALEKAAGPAPAGGGAAPAAAPAAPKA*
>14_0929_12_30cm_Bacteria_7389_66_9
MSRSTKKGPFISEPLKAKIEKLNQTRDKKVIRTWARASVIYPDMVGHTIGVHDGRKHVPVFISENMVGHRLGEFAPTRHFRGHGTHTEKSTALK*
>14_0929_12_30cm_Bacteria_7412_58_7
MGRSLKKGPFVDDPLRISVEALNARNEKKVVKTWSRRSTIVPEMIGHTIAVHNGKKFIPVYITEQMIGHKLGEFAPTRTFKGHAVRAALEKAAGLAGAPAAPGAPAPAGGGTAPAAPAPKA*
>14_0929_12_30cm_Bacteria_7418_67_9
MSRSVKKGPFVEKSLKEKIDILNSRNEKKVVKTWSRPSMILPIMVGHTIAVHDGRRHVPVFITENMVGHRLGEFAATRNFRGHGRAIAAAEAASATAAPGPAAPAGGAGAPERSTNVRAGA*
>14_0929_12_30cm_Bacteria_7476_55_10
MARSLKKGPFVESHLLEKIDKMNSSGVKKPIKTWSRRSMVTPDFVGHTFLVHNGKTFNSVFVTENMVGHKLGEFSSTRVFKKHGSHTAKVTK*
>14_0929_12_30cm_Betaproteobacteria_7373_66_8
MSRSLKKGPFVDGHLLKKVEAAQSSKDKRPIKTWSRRSTIVPDFIGLTIAVHNGKQHVPVYISDQMVGHKLGEFAMTRTFKGHSADRKTAAAPAKK*
>14_0929_12_30cm_Euryarchaeota_7367_63_8
RGYTLDEMKAMTLEEIIELLPARPRRSFIRGIDDERYRFIEKLRANGTETAVRTHCRDVPILPDFIGKKVAIHNGKEFVTVEIKPEMIGHFIGEFAMTRKAVTHSGPGVGATRSSKFMPLK*
>14_0929_12_30cm_Euryarchaeota_7401_64_15
MARKQMGGLAKAARRKLRKRAGLVETRRKKEFTYRGYTLDEMKAMTLEEIIELLPARPRRSFMRGIDEERFTFVEKVRANGTEEAVRTHCRDVPILPDFIGKKVAVHNGKEFVTVEIKAEMIGHYIGEFAMTRKPVTHSGPGVGATRSSKFMPLK*
>14_0929_12_30cm_Gemmatimonadetes_7362_66_15
MGRSVKKGPYVEESLMVKIRALNERNEKKVFKTWSRRSTITPDFVGHTLAVHNGNKFIPVYITENMVGHKLGEFAATRLFRGHGAKGSAAEREAEAAAAEASGEAGAEKKGKE*
>14_0929_12_30cm_Proteobacteria_7433_68_7
MPRSLKKGPFVDLHLARKVQVASARNDRKPIKTWSRRSTVVPEMVGLTIAVHNGRQHVPVLITENMVGHKLGEFAPTRTFKAHSGDRKVEAAAPAT*
>14_0929_12_30cm_Rokubacteria_7382_69_18
MGRSLKKGPYIDETLLARVEELNRSRQKKVLKTWSRRTTIAPEFVGHTLAVHNGKKFIPVYVTENMVGHRLGEFAMTRTFKAHGAAEKAATSPTGKT*
>14_0929_12_40cm_Bacteria_7530_66_8
MSRSTKKGPFISDPLKAKIDKLNATREKKVIRTWARASVIYPDMVGHTIGVHDGRKHVPVFISENMVGHRLGEFAPTRHFRGHGTHTEKSTALK*
>14_0929_12_40cm_Bacteria_7540_55_11
MARSLKKGPFVESHLLEKIDKLNASGVKKPIKTWSRRSMVTPDFVGHTFLVHNGKTFHSVFVTENMVGHKLGEFSPTRVFKKHGSHTAKVTK*
>14_0929_12_40cm_Betaproteobacteria_7526_65_14
MGRSVKKGPFVDHHLLKKVGAARAASDKRPIKTWSRRSTILPDFVGLTIAVHNGKQHVPVYISENMVGHKLGEFALTRIFKSHGMADKKLLEAAAAARAGGAHGTPGAPTAPTAPGAPAPAAPAGAAPAAGGEKK*
>14_0929_12_40cm_Gemmatimonadetes_7520_66_13
MGRSVKKGPYVEESLMVKIRALNERNEKKVFKTWSRRSTITPDFVGHTLAVHNGNKFIPVYITENMVGHKLGEFAATRLFRGHGAKGSAAEREASAAEAPEAPKA*
>14_0929_12_40cm_Proteobacteria_7534_69_6
MPRSLKKGPFVDLHLARKVQVAAAKNDRKPIKTWSRRSVVVPEMVGVTIAVHNGRQHIPVLITENMVGHKLGEFAPTRTFKAHSGDRKVEAAAT*
>14_0929_12_40cm_unknown_7587_57_8
MPREYKYRGYTLEQLNGMPTEALLQLLPSRARRSLNRGVSEEKRKLIEDARRTKDGKLQGQIKTHARDMVVLPLMVGLTIHVHNGREFIPLEVKPEMVGRYLGEYVITNKKVVHGTPGIGSSRSSLYVPLK*
>14_1009_02_20cm_Acidobacteria_3609_55_5
MARSTKKGPFIDEHLMVKIETMNRANDKKVVRTWSRRSTIHPDMVGHTIAVHNGRKFIPVYISENMVGHKLGEFSQTRNFKGHSVKAAATETAAKPAPAPAPAK*
>14_1009_02_30cm_Bacteria_3693_65_7
MKKVTAMNQQKEKKVIKTWSRDSSVFPEMVGHTLAIHDGKKHVPIFITENMVGHLLGEFAPTRRFRAHGHHTEKSTTLK*
>14_1009_02_30cm_Bacteria_3696_55_11
MARSLKKGPFVELHLLEKIDKMNSSGVKKPIKTWSRRSMVTPDFVGHTFLVHNGKTFNSVFVTENMVGHKLGEFSPTRVFKKHGSHTAKVTK*
>14_1009_02_30cm_Bacteria_3712_55_13
MTSGGHETNLTFMARSLKKGPFVESYLLEKIDKMNSSGAKKPIKTWSRRSMVTPDFVGHTFLVHNGKIFQSVFVTENMVGHKLGEFSPTRVFKKHGSHTAKVTK*
>14_1009_02_30cm_Bacteria_3721_54_15
MARSLKKGPFVELYLLEKIDKMNSAGVKKPIKTWSRRSMVTPDFVGHTFLVHNGKTFNSVFVTENMVGHKLGEFSPTRVFKKHGSHTAKVTK*
>14_1009_02_30cm_Betaproteobacteria_3702_66_13
MARSIKKGPFVDHHLMKKVDAARGSNDKRPIKTWSRRSTIVPDFVGLTMAVHNGKQHIPVYVTENMVGHKLGEFAMTRIFKSHSAVGKRTEEAVGGERRPPPGTQGPAAPAAAPAAAPAAAPAPAAKK*
>14_1009_02_40cm_Actinobacteria_3813_69_7
MEERLFNRIESMNSSGSKNMVRTWSRSSTIFPEMVGHTIAVHDGRKHVPVFVTEEMVGHKLGEFAPTRTFRAHSGDRKVEVKRTT*
>14_1009_02_40cm_Actinobacteria_3830_69_7
MPRSVKKGPFVDEHLMKKVDDMNKKGEKRVVRTWSRRSTIVPDMLGHTIAVHDGRKHVPVFVSESMVGHKLGEFAPTRTFRSHARDERRTGAR*
>14_1009_02_40cm_Bacteria_3820_66_13
MSRSTKKGPFISPSLRDKIEKMNQTRDKKVIRTWARASVIYPDMVGHTIAVHDGRKHVPVFISENMVGHRLGEFAPTRHFRGHGTHTEKTTTVK*
>14_1009_02_40cm_Bacteria_3823_69_8
MTRSIRKGPFVQDSLKKKIEQLNARNEKKVVKTWSRASLVLPTMVGHTIAVHDGRRHVPVFITENMVGHRLGEFAPTRTFRAHGRGAAAETAATVKPGA*
>14_1009_02_40cm_Bacteria_3827_55_7
MARSLKKGPFVESYLLEKIDKMNNSGAKKPIKTWSRRSMVTPDFVGHTFLVHNGKTFQSVFVTENMVGHKLGEFSPTRVFKKHGSHTAKVTK*
>14_1009_02_40cm_Bacteria_3836_67_6
MSRSVKKGPFVEKSLKEKIDILNSRNEKKVVKTWSRPSMILPIMVGHTIAVHDGRRHVPVFITENMVGHRLGEFAPTRSFRGHGRAIAAAEAASATAAPSAGAPAGAGTPERSTNVRAGA*
>14_1009_02_40cm_Bacteria_3841_65_8
MKKVAVMNQQKEKKVIKTWSRDSSVFPEMVGHTLAIHDGKKHVPIFITENMVGHLLGEFAPTRRFRAHGHHIAQTLRNLPVSEALVACSFMPKAAARDVAKVIRSAQANAENNFNLVKDDLVIKDIRVEPGPMLKRGQPRAMGRLYSIFKRTSHITAVVEDRPGVVRRRAAALPRAPQPTARPTPTPAAAAAARAAAASQPATTESDEVEAPTRPKKPKAESVTTEAATPGADVKKAQVKKGEAKKGEAKKTESKKKDEPKKDTKEKKSK*
>14_1009_02_40cm_Chloroflexi_3845_53_8
MSRSRKKGPYIHESLRKKVLAMKRSGDRRVIKTWSRASMIFPEMVSMTIGVHNGKTHVPIYITENMVGHKLGEFAPTRHFRGHAGGRSEKTSSVR*
>14_1009_02_40cm_Gemmatimonadetes_3801_70_15
MGRSVKKGPYVEPSLLVKIAALNEKNEKKVFKTWSRRSTITPDFVGHTLAVHNGNKFIPVYITENMVGHKLGEFAATRLFRSHSAKGSAQEREAEAAAAAEQKPA*
>14_1009_02_40cm_Gemmatimonadetes_3818_68_8
MGRSVKKGPYVEPSLLVKITALNEKNEKKVFKTWSRRSTITPDFVGHTLAVHNGNKFIPVYITENMVGHKLGEFAATRLFRGHSAKGSAQEREEAAAAAAEAPKAT*
>14_1009_05_20cm_Acidobacteria_3981_65_12
MGRSLKKGPFVDLHLLEKIEVMNRAGGDKKVIKTWSRRSTVVPEMVGHTLAVHNGKKFIPVYVTENMVGHKLGEFAPTRIFKGHTTKVAEKAAAAAVGGAPGAPAPAGGGGAGAGAGGGARPAGAGS*
>14_1009_05_20cm_Acidobacteria_3994_54_6
MARSTKKGPFIDGYLAQRIEGMNSRNEKKVLRTWSRRSTIIPEMVGHTIAVYITENMVGHKLGEFSFTRQFKGHSMKAATEVAARPAGVPGGPGAITPSAGSAAPAPKS*
>14_1009_05_20cm_Archaea_4006_53_6
MPRQFTYRGHSVDELRSMSMDEFIKLLPSRQRRSLVKGLT
>14_1009_05_20cm_Bacteria_3983_66_11
MSRSTKKGPFISPSLRDKIEKMNQTRDKKVIRTWARASVIYPDMVGHTIAVHDGRKHVPVFISENMVGHRLGEFAPTRHFRGHGTHTEKTTTVK*
>14_1009_05_20cm_Bacteria_3987_54_20
MARSLKKGPFVELYLLEKIDKMNSAGVKKPIKTWSRRSMVTPDFVGHTFLVHNGKTFNSVFVTENMVGHKLGEFSPTRVFKKHGSHTAKVTK*
>14_1009_05_20cm_Bacteria_3993_59_9
MARSLKKGPFVPAHLLEKIDKMNSSGVKKPVKTWARRSMVTPDFVGHTFMVHNGKTFISVFVTENMVGHKLGEFSPTRIFKKHGSHTAKVTK*
>14_1009_05_20cm_Bacteria_4001_66_6
MTRSSKKGPFINASLRDKIDKMNLTRDKKVIRTWARASVIYPDMVGHTIGVHDGRKHVPVFISENMVGHRLGEFAPTRHFRGHGTHTEKSTALK*
>14_1009_05_20cm_Bacteria_4028_55_8
MARSLKKGPFVESYLLEKIDKMNNSGAKKPIKTWSRRSMVTPDFVGHTFLVHNGKIFQSVFVTENMVGHKLGEFSPTRVFKKHGSHTAKVTK*
>14_1009_05_20cm_Bacteria_4033_66_6
MSRSTKKGPFISPSLRDKIEKMNQTRDKKVIRTWARACVIYPDMVGHTIAVHDGRKHVPVFISENMVGHRLGEFAPTRHFRGHGTHTEKTTTVK*
>14_1009_05_20cm_Bacteria_4049_55_11
MARSLKKGPFVESHLLEKIDKMNASGVKKPIKTWSRRSMVTPDFVGHTFLVHNGKTFNSVFVTENMVGHKLGEFSPTRVFRKHGSHTAKVTK*
>14_1009_05_20cm_Euryarchaeota_4005_65_9
MAKKMGGGLAKAARRKLRKRAGLVETRRKKEFTYRGYTLDEMKAMTLEEIIELLPARPRRTFIRGLDDERLTFVEKLRANGTDAAVRTHCRDVPILPDFIGKKVAIHNGKEFVTVEIKSEMIGHFLGEFAMTRKPVVHSGPGVGATRSSKFMPLK*
>14_1009_05_20cm_Gemmatimonadetes_4000_69_8
MGRSVKKGPYVEPSLLVKIQALNEKNEKKVFKTWSRRSTITPDFVGHTLAVHNGNKFIPVYITENMVGHKLGEFAATRLFRGHSAKGSAAEREAAEAEAAQAPKE*
>14_1009_05_30cm_Bacteria_4159_66_7
MSRSTKKGPFISPSLRDKIEKMNQTRDKKVIRTWARASVIYPDMVGHTIAVHDGRKHVPVFISENMVGHRLGEFAPTRHFRGHGTHTEKTTTVK*
>14_1009_05_30cm_Bacteria_4168_57_7
MDGHLRVKVEGLNTRNEKKVIKTWSRRSTIVPEMIGHTIAVHNGKKFIPVYVTEQMIGHKLGEFAPTRSFKGHGVKAALEKAAGPAPAGGGAAPAAAPAAPKA*
>14_1009_05_30cm_Bacteria_4185_68_7
MSRSTKKGPFISPSLRDKIEKMNQTRDKKVIRTWARASVIYPDMVGHTIAVHDGRKHVPVFISENMVGHRLGEFAPTRHFRGHGTHTEKTTTVK*
>14_1009_05_30cm_Bacteria_4203_54_7
MARSLKKGPFVESHLLEKIDKMNSAGAKKPIKTWSRRSMVTPDFVGHTFLVHNGKTFHSVFITENMVGHKLGEFSPTRVFKKHGSHTAKVTK*
>14_1009_05_30cm_Bacteria_4239_61_6
MGRSLQKGPFVDDHLMKKVELLNRRFEKKVIKTWSRRSTIVPEMVGHTIAVHNGRKFIPVYITENMVGHKLGEFSPTRTFKGHSVRVATERTAGAAPAPGGAAPGAAGPKPAGPPPSGGGTS*
>14_1009_05_30cm_Deltaproteobacteria_4183_68_9
MARSVKKGPFIDRHLIKKVEDMNRQNQKKVVKTWSRRSTILPDLVGHTFAVHNGRKFIPVFVTENMVGHKLGEFAPTRTFHGHTGDKKAVKPGAPGAPPATPGAPMPAAAPAAPAPK*
>14_1009_05_30cm_Gemmatimonadetes_4196_69_20
MGRSIKKGPYVEPSLLDKIRVLNEKNEKKVFKTWSRRSTITPDFVGHTLAVHNGNKFIPVYITENMVGHKLGEFAATRLFRGHSAKGSAAEREAAEAEAAQAPKE*
>14_1009_05_30cm_Thaumarchaeota_4188_38_6
MVKEFKYRGVTVEELQNTSLEKLFELLPSRARRSLTXXXXXEETKLAKAGKLNTPIKTHLRDVIILPYMVGLTIQVFAGKEFHPVVIKPEMVGHYLGEFSLTNKRVVHGAPGVGASRSSLYVPLK*
>14_1009_05_40cm_Acidobacteria_4335_57_12
MARSLKKGPFVDGHLRVKVEGLNTRNEKKVIKTWSRRSTIVPEMIGHTIAVHNGKKFIPVYVTEQMIGHKLGEFAPTRSFKGHGVKAALEKAAGPAPAGGGAVPAAATPAAPKA*
>14_1009_05_40cm_Actinobacteria_10539_68_8
MPRSVKKGPFVDEHLMKKVDDMNKKGEKRVVRTWSRRSTIVPDMLGHTIAVHDGRKHVPVFVSESMVGHKLGEFAPTRTFRSHARDERRTGAR*
>14_1009_05_40cm_Archaea_4406_58_8
MPREYRYRGYTLEQLNGMPTEALLQLLPSRARRSLNRGVSEEKRKLIEDARRTKDGKIQGQIKTHARDMVVLPLMVGLTIHVHNGREFVPLEVKPEMVGRYLGEYVITNKKVVHGTPGIGASRSSLYVPLK*
>14_1009_05_40cm_Bacteria_4386_70_5
MARSLKKGPWVDDHLMKKIDAMNQARDRKVVKTWSRRSTITPEMVGHTLAVYNGRKFIPVYITENMVGHKLGEFSPTRQFKGHSSKVEKVAKIAGAPGAAGAPGAGGGPGGGTGGGAGAGAGAPAGKQG*
>14_1009_05_40cm_Bacteria_4407_67_7
MSRSVKKGPFIEKSLKEKIDMLNSRNEKKVVKTWSRPSMILPIMVGHTIAVHDGRRHVPVFITENMVGHRLGEFAATRSFRGHGRAIAAAEAASATAAPGAAAPAAGAGTPERSTNVRPGA*
>14_1009_05_40cm_Bacteria_4414_67_7
MSRSSKKGPFINDSLKAKIDKMNQTRDKKVIRTWARASVIYPDMVGHTIAVHDGRKHVPVFISENMVGHRLGEFAPTRHFRGHGTHTEKSTALK*
>14_1009_05_40cm_Candidatus_Nitrososphaera_gargensis_4356_47_8
MVREFKFKGYTPEQLQSLSIENLLPLLNSRQRRSLDKRVSTYMNDDKRKLREKVKLAREGKLKGNLRTHCRDMIILPDMVGLTIHVHNGKEFAQVIIKPEMIGHYLGEYAITNKRVQHGAPGVGASRSSLYVPLK*
>14_1009_05_40cm_Deltaproteobacteria_4396_68_5
MARSVKKGPFIDRHLIKKVEDMNRQNQKKVVKTWSRRSTILPDLVGHTFAVHNGRKFIPVFVTENMVGHKLGEFAPTRTFHGHTGDKKAVKPGAPGAPPATPGAPMPAAAPAAPAPK*
>14_1009_05_40cm_Gemmatimonadetes_4372_68_6
MGRSVKKGPYVEPSLLVKITALNEKNEKKVFKTWSRRSTITPDFVGHTLAVHNGNKFIPVYITENMVGHKLGEFAATRLFRGHSAKGSAQEREEAAAAAAEAPKAT*
>14_1009_05_40cm_Nitrososphaera_4404_34_5
MVREFRFRGYNVDQLKNLSIESLLPLLNARQRRSLDKRVGKYMNDQKRKLRERIKTIREGSTNKTLRTHVRDMIILPDMVNITINVHNGKDFTPITIKPEMIGHYLGEYAITNKRVQHGAPGVGASRSSLYVPLK*
>14_1009_05_40cm_RBG_19FT_COMBO_Actinobacteria_70_19_curated_4381_69_10
MPRSIKKGPFVDDHLMVRVIEMNRRGEKKVVRTWSRRSTIVPEMVGHTIAVHDGRKHVPIYVSESMVGHKLGEFAPTRTFRSHARAERSTTVR*
>14_1009_05_40cm_Thaumarchaeota_4373_35_8
MVREFRFRGYNVDELKNLSIEALLPLLNARQRRSLDKRVGKYMDDQKRKLRERIKRIRDGSSNETLRTHVRDMIILPDMVDITINVHNGKDFSPITIKPEMIGHYLGEYAITNKRVQHGAPGVGASRSSLYVPLK*
>14_1009_05_40cm_unknown_4353_52_9
MPRQFTYRGHNLEEVKQMSMDEFIKLLPSRQRRSLLKGLTNDQRTLLEHIRQSQRENGNRGGKAEPVKTHARDMIIIPEMLGLTLHLHSGKEFVAIEIKPEMIGHFLGEFAITNQKVVHGTPGIGASRSSMYVPLK*
>14_1009_09_20cm_Acidobacteria_7739_65_6
MSRSMKKGPFVDTPLLEKLEAMNRANEKKVIKTWSRRSTVIPEMVGHTMAVHNGRKFIPVYVTENMVGHKLGEFAPTRHFRGHTARGEKATRVR*
>14_1009_09_20cm_Actinobacteria_7720_66_6
MARSLKKGPFVDDHLMKKVEESRRRGDRRVIKTWSRRSTITPEMVGLTIAVHDGRKHVPVYISESMVGHKLGEFAVTRIFKGHSRGGSAQAAEKATTVK*
>14_1009_09_20cm_Actinobacteria_7726_69_6
MPRSVKKGPFVDEHLMKKVDDMNKKGEKRVVRTWSRRSTIVPDMLGHTIAVHDGRKHVPVFVSESMVGHKLGEFAPTRTFRSHARDERRTGAR*
>14_1009_09_20cm_Actinobacteria_7757_71_8
MSRIEALNATNEKRMIRTWSRTSTIFPEMVGHTIAVHDGRKHVPVFISEQMVGHKLGEFAPTRTFRGHSGDRQTQVKRGIR*
>14_1009_09_20cm_Alphaproteobacteria_7735_64_8
MARSVWKGPFVDGYLLKKAEAARGSGRNQVIRTWSRRSTIFPQFVGLTFGVYNGHKFIPVLVTENMIGHKLGEFAPTRTFYGHAGDKKARRS*
>14_1009_09_20cm_Bacteria_7713_68_14
MSRSLKKGPYIDKNLQEKITKMNAARDKKVIRTWARASTIFPDMVGHTVAIHDGRKHVPIYISENMVGHRLGEFAPTRYFRGHGHHTERSSSLK*
>14_1009_09_20cm_Bacteria_7728_55_9
MPRQSGAATNLTFMARSLKKGPFVESHLLEKIDKMNNSGAKKPIKTWSRRSMVTPDFVGHTFLVHNGKNFQSVFVTENMVGHKLGEFSPTRVFKKHGSHTAKVTK*
>14_1009_09_20cm_Bacteria_7734_68_7
MSRSTKKGPFISPSLRDKIEKMNQTRDKKVIRTWARASVIYPDMVGHTIAVHDGRKHVPVFISENMVGHRLGEFAPTRHFRGHGTHTEKTTTVK*
>14_1009_09_20cm_Bacteria_7746_65_6
MSRSTRKGPYIHPSLMKKITVMNAQKDKKVIKTWARDSSVFPEMVGHTIAIHDGKKHVPIFITENMVGHLLGEFAPTRRFRAHGHHTEKSTTLK*
>14_1009_09_20cm_Bacteria_7748_66_6
MKKVTAMNQLKEKKVIKTWSRDSSVFPEMVGHTLAIHDGKKHVPIFITENMVGHLLGEFAPTRRFRAHGHHTEKSTTLK*
>14_1009_09_20cm_Bacteria_7766_55_12
MTSGGDETNLTFMARSLKKGPFVESYLLEKIDKMNSSGAKKPIKTWSRRSMVTPDFVGHTFLVHNGKIFQSVFVTENMVGHKLGEFSPTRVFKKHGSHTAKVTK*
>14_1009_09_20cm_Deltaproteobacteria_7798_68_8
MARSVKKGPFIDRHLIKKVEDMNRQNQKKVVKTWSRRSTILPDLVGHTFAVHNGRKFIPVFVTENMVGHKLGEFAPTRTFHGHTGDKKAKPGAPGAPGVGGAPPTPGAPTPSAPAPAPK*
>14_1009_09_20cm_Gemmatimonadetes_7716_69_10
MGRSIKKGPYVEPSLLDKIRVLNEKNEKKVFKTWSRRSTITPDFVGHTLAVHNGNKFIPVYITENMVGHKLGEFAATRLFRGHSAKGSAAEREAAEAEAAQAPKE*
>14_1009_09_20cm_Ktedonobacter_racemifer_7781_53_7
MSRSRKKGPYIHESLRKKVLAMKRSGDRRVIKTWSRASMIFPEMVSMTIGVHNGKTHVPIYITENMVGHKLGEFAPTRHFRGHAGGRSEKTSSVR*
>14_1009_09_20cm_Nitrospirae_7718_62_7
MPRSVSKGPFVDARLLGRIEQMNRGGEKKILKTWSRRSTIVPEMIGHTLAIHNGKKFIPVYITENMVGHKLGEFAPTRFFKGHGAVKSEKAVALK*
>14_1009_09_30cm_Bacteria_7941_70_10
MGRSLKKGPYIDEKLLARIDDMNRSRQKRVLKTWARRSTIAPEFVGHTLAVHNGRKFIPVYVTENMVGHRLGEFALTRMFKAHGSAEKAATTPTGKA*
>14_1009_09_30cm_Bacteria_7944_62_6
MSRSTKKGPFADAKLIAKVMKVQQSGQKAVIRTWSRRSTILPEMVGLTIAIHDGRRHIPVFITENMVGHKLGEFALTRTFRGHTSRSAQVSQVRKK*
>14_1009_09_30cm_Bacteria_7970_55_10
MARSLKKGPFVESHLLEKIDKMNSAGAKKPIKTWSRRSLVTPDFVGHTFLVHNGKNFISVFITENMVGHKLGEFSPTRVFKRHGSHTAKVTK*
>14_1009_09_30cm_Bacteria_7972_66_13
MKKVTAMNQQKEKKVIKTWSRDSSVFPEMVGHTLAIHDGKKHVPIFITENMVGHLLGEFAPTRRFRAHGHHTEKSTTLK*
>14_1009_09_30cm_Bacteria_7973_55_6
MPRSVKKGPWIDKGIRKMVGRVRAGGQRPQVIRTWSRRSTITPDMVGLTFGVHNGKRHIPIYITENMVGHKLGEFAPTRTFKGHSGTKAEKAEKTAKVAGPTSGSAPAAAPAA*
>14_1009_09_30cm_Bacteria_7984_68_14
MGRSVKKGPYVEPSLLVKITALNEKNEKKVFKTWSRRSTITPDFVGHTLAVHNGNKFIPVYITENMVGHKLGEFAATRLFRGHSAKGSAQEREEAAAAAAEAPPKVS*
>14_1009_09_30cm_Bacteria_7986_56_6
MRSLKKGPFIDNHLMKAILAMNAKNEKKIHKTWSRRSTITPEMVGHTIAVHNGKKFIPVYLTENMVGHKLGEFAPTRIFKGHSPVRPRQVEADPRRQQPVAVQALQQHHRRKRTDYDKQSDRQVHPDVASESAAHDGFDSRYERQQSLDDIEVHEQTESDARD*
>14_1009_09_30cm_Bacteria_7987_68_6
MGRSVKKGPFVDAPLLDKIRVLNQTREKRVIRTWSRRSTVVPEMVGHTIAVYDGRKHVPVYVSENMVGHKLGEFSPTRTFKSHGARVEKTTSVRPTGPGAATPAPAAPAAPAPS*
>14_1009_09_30cm_Bacteria_7988_56_8
MARSLKKGPFVESHLLEKIDKMNSASAKKPIKTWSRRSMVTPDFVGHTFLVHNGKIFNSVFVTENMVGHKLGEFSPTRMFKKHGSHTAKVAK*
>14_1009_09_30cm_Bacteria_8002_60_6
MARSLKKGPFIDEHLQKKVETMNREREKKVIKTWSRRSTIIPEMVGHTIAVHNGRKFVPVYISENMVGHKLGEFALTRTFKGHSGKKVEKVVSPTPGIKSAPGAAPPAAPAPGTKA*
>14_1009_09_30cm_Bacteria_8005_66_8
MSRSLKKGPFINASLKDKIEKMNLTRDKKVIRTWARASVIYPDMVGHTIAVHDGRKHVPVFISENMVGHRLGEFAPTRHFRGHGTHTEKSTALK*
>14_1009_09_30cm_Bacteria_8006_72_12
MARSVKKGPFIDAHLMKKVRAMLESGEKKVVKTWSRRSTITPDMVGFTFAVHNGRKFIPVFITENAVGHKLGEFAPTRTFHGHSGDRKGKVEGAAAPAAGAPRAAPGAAPGAAPRKAPGAA*
>14_1009_09_30cm_Betaproteobacteria_7996_64_8
MGRSVKKGPFVDHHLVKKVGAARAASDKRPIKTWSRRSTILPDFVGLTIAVHNGKQHVPVYISENMVGHKLGEFALTRIFKSHGMADKKLLEAAAAARAGGAHATPGAPIAPTAPGAPAPAAPAAGAAPAAGGEKK*
>14_1009_09_30cm_Deltaproteobacteria_7955_55_8
MARSVKKGPFIDEHLAKKIAAMNESRQKQVIRTWSRRSTITPEMVGYTIGVHNGRKFIPVFVSENMVGHKLGEFAPTRTFFAHSGDRKAEAKETVGAPAPAGASAPGAPRPAAPAAPAAPAAKG*
>14_1009_09_30cm_Gemmatimonadetes_7962_61_6
MARSIKKGPYVEDALMTKVSALNGRNEKRVIKTWARSSTIVPDFVGHTFAVHNGNKFIPVYVTENMVGHKLGEFAPTRLFRGHTGAVKATDKKVGGVPTTGGPGAAPSGAPSGGPGAAPATPPKGTPGVR*
>14_1009_09_30cm_Ktedonobacter_racemifer_8023_53_6
MSRSRKKGPYIHESLRKKVLAMKRSGDRRVIKTWSRASMIFPEMVSMTIGVHNGKTHVPIYITENMVGHKLGEFAPTRHFRGHAGGRSEKTSSVR*
>14_1009_09_30cm_unknown_8071_51_10
MPRVFTYRGHTVDEIRSMSMDEFIKLLPSRQRRSLTKGLTNEQRTLLEHIRAAKKQNGGNGGKGGVASPVKTQCRDMIIIPEMIGLTLHLHSGKEFTPLEIRPEMIGHYIGELVITNQKVVHGTPGIGASRSSMYVPLK*
>14_1009_09_40cm_Actinobacteria_8186_69_16
MSRSSKKGPWVEERLMARIEELNAANSKKMLRTWSRASTIFPEMVGHTIAVHDGRKHVPVFISESMVGHKLGEFAPTRVFRGHAGSAKLR*
>14_1009_09_40cm_Bacteria_8173_65_11
MSRSTKKGPFISPSLRDKVEKMNQTRDKKVIRTWARASVIYPDMVGHTIAVHDGRKHVPVFISENMVGHRLGEFAPTRHFRGHGTHTEKTTTVK*
>14_1009_09_40cm_Bacteria_8192_66_9
MKKVTAMNQQKEKKVIKTWSRDSSVFPEMVGHTLAIHDGKKHVPIFITENMVGHLLGEFAPTRRFRAHGHHTEKSTTLK*
>14_1009_09_40cm_Bacteria_8194_68_8
MGRSTRKGPYVEERLEQRVEELNRQRQKKVLKTWSRRCTIVPEFVGHTLAVHNGRKFIPVYITENMVGHRLGEFALTRTFKAHGQAEKATVSPTGKS*
>14_1009_09_40cm_Bacteria_8203_56_9
MRSLKKGPFIDNHLMKAILAMNAKNEKKIHKTWSRRSTITPEMVGHTIAVHNGKKFIPVYITENMVGHKLGEFAPTRIFKGHSAAGSKDKAVAPAGPPPGGGGAPPSATGGGAGAPAAPPPKASRL*
>14_1009_09_40cm_Bacteria_8204_55_10
MARSLKKGPFVELHLLEKIDKMNSSGVKKPIKTWSRRSMVTPDFVGHTFLVHNGKSFNSVFVTENMVGHKLGEFSPTRVFKKHGSHTAKVTK*
>14_1009_09_40cm_Bacteria_8215_66_7
MKKVVAMNQQKEKKVIKTWSRDSSVFPEMVGHTLAIHDGKKHVPIFITENMVGHLLGEFAPTRRFRAHGHHTEKTTALK*
>14_1009_09_40cm_Bacteria_8247_68_6
MSRSSKKGPFVEARLLGRIEAMNEKNEKRMIRTWSRSSTVFPDMVGHTIAVYDGRKHVPVFISEQMVGHKLGEFAPTRTFRAHSGDRKTEVKKRT*
>14_1009_09_40cm_Betaproteobacteria_8214_67_7
MARSIKKGPFVDHHLMKKVDAARGSNDKRPIKTWSRRSTIVPDFVGLTMAVHNGKQHIPVYVTENMVGHKLGEFAMTRIFKSHSAVGKRTEEAVGGERRLPPGTQGPAAPAAAPAAAPAAAAPAPAAKK*
>14_1009_09_40cm_Gemmatimonadetes_8270_69_8
MSRSSKKGPWAEERLLRRIEAMNTSGDKQMIKTWSRASTIFPEMVGHTIAVHDGRKHVPVFVSESMVGHKLGEFAPTRLFRGHAGGDKARMR*
>14_1009_09_40cm_Proteobacteria_8198_68_5
ENMVGHKLGEFAPTRTFKAHSGDRKVEAAAT*
>14_1009_12_20cm_Acidobacteria_8358_56_5
MARSTKKGPFIDTYLQTRIEAMNARNEKKVLRTWSRRSTIIPEMVGHTIAVHNGKKFIPVYITENMVGHKLGEFSFTRQFKGHSMRAATEVAARPAGVPGGPGAIVPSAGSTPAPGTPPPAPKS*
>14_1009_12_20cm_Acidobacteria_8364_56_6
MARSTKKGAFVDAYLQTRVDGMNARNEKKVLRTWSRRSTVLPEMVGHTIAVHNGKKFIPVYVTENMVGHKLGEFSFTRTFKGHSMRAATEVAAKPAGIPGGPGAITPSAPSAPAAPKA*
>14_1009_12_20cm_Actinobacteria_8341_71_11
MSRSSKKGPFVEGRLMSRIEAMNATNEKRMIRTWSRTSTIFPEMVGHTIAVHDGRKHVPVFVSEQMVGHKLGEFAPTRTFRGHSGDRQAQVKRGR*
>14_1009_12_20cm_Actinobacteria_8412_69_6
MSRSSKKGPWVEERLLTRIEALNAANNKKMLRTWSRASTIFPEMVGHTIAVHDGRRHVPVFVSESMVGHKLGEFAPTRVFRGHAGSGKVR*
>14_1009_12_20cm_Bacteria_8343_66_8
MSRSTKKGPYVHPSLMKKVTAMNQQKEKKVIKTWSRDSSVFPEMVGHTLAIHDGKKHVPIFITENMVGHLLGEFAPTRRFRAHGHHTEKTTALK*
>14_1009_12_20cm_Bacteria_8345_65_5
MEPSLMKKVTAMNQQKDKKVIKTWSRDSSVFPEMVGHTIAIHDGKKHVPIFITENMVGHLLGEFAPTRRFRAHGHHTEKSTTLK*
>14_1009_12_20cm_Bacteria_8347_66_8
MKKVTAMNQLKEKKVIKTWSRDSSVFPEMVGHTLAIHDGKKHVPIFITENMVGHLLGEFAPTRRFRAHGHHTEKSTTLK*
>14_1009_12_20cm_Bacteria_8356_72_5
MSRSTRKGPFCDEHLLRKVQVLNSTREKKVIKTWSRRSDVFPEMVGHTIAVHDGRKHVPVFITETMVGHKLGEFAVTRRFRGHGHHTERSAALK*
>14_1009_12_20cm_Bacteria_8370_66_8
MSRSSKKGPFINESLKAKIDKMNLTRDKKVIRTWARASVIYPDMVGHTIGVHDGRKHVPVFISENMVGHRLGEFAPTRHFRGHGTHTEKSTALK*
>14_1009_12_20cm_Bacteria_8371_69_6
MSRSTKKGPFIDHNLQERVAKMNAAREKKVIKTWARACTIFPDLVGHTVAVHDGRKHVPVYISENMVGHRLGEFAPTRYFRGHGHHTERSTTLK*
>14_1009_12_20cm_Bacteria_8381_55_13
MARSLKKGPFVESHLLEKIDKMNNAGAKKPIKTWSRRSMVTPDFVGHTFLVHNGKIFQSVFVTENMVGHKLGEFSPTRVFKKHGSHTAKVTK*
>14_1009_12_20cm_Betaproteobacteria_8351_62_5
MARSIKKGPFVDHHLQSKVEAARATSDKRPIKTWSRRSTITPDFVGLTIAVHNGKQHIPVYVSENMVGHKLGEFALTRTFKAHSADKKVAAPLPPRK*
>14_1009_12_20cm_Ktedonobacter_racemifer_10581_54_6
MSRSRKKGPYIHESLRKKVLAMLKSGDRRVIKTWSRASTIFPQMVGMTIGVHNGKTHVPIYITENMVGHKLGEFAPTRHFRGHAGGRSERTTSVR*
>14_1009_12_20cm_Ktedonobacter_racemifer_8422_52_9
MSRSRKKGPYIHESLRKKVLAMKRSGDRRVIKTWSRASMIFPEMVSMTIGVHNGKTHVPIYITENMVGHKLGEFAPTRHFRGHAGGRSEKTSSVR*
>14_1009_12_20cm_Ktedonobacter_racemifer_8433_52_7
MSRSRKKGPYIHESLRKKVLSMKRSGDRRVIKTWSRASMIFPEMVSMTIGVHNGKTHVPIYITENMVGHKLGEFAPTRHFRGHAGGRSEKTTSVR*
>14_1009_12_20cm_Proteobacteria_8340_68_17
MPRSLKKGPFVDLHLARKVQVAAAKNDRKPIKTWSRRSVVVPEMVGVTIAVHNGRQHIPVLITENMVGHKLGEFAPTRTFKAHSGDRKVEAAAT*
>14_1009_12_30cm_Acidobacteria_8525_55_6
MARSTKKGPFVDGFLQTRVEAMNSRNEKKVLRTWSRRSTIIPEMVGHTIAVHNGKKFIPVYVTENMVGHKLGEFSFTRQFKGHSMRAATEVAAKPAGVPGGPGAPVPASGAAAPAAPAPKS*
>14_1009_12_30cm_Archaea_8560_57_7
MPREYKYRGYTLEQLNGMPTEALLQLLPSRARRSLNRGVSEEKRKLIEDARRTKDGKLQGQIKTHARDMVVLPLMVGLTIHVHNGREFIPLEVKPEMVGRYLGEYVITNKKVVHGTPGIGSSRSSLYVPLK*
>14_1009_12_30cm_Bacteria_8503_67_7
MGRSLKKGPFCDDHLLKKVQELNNTREKRIIKTWSRRSDIFPEMVGHTIAVHDGRKHVPVFVTEAMVGHKLGEFAATRRYRGHGHHTERSTALR*
>14_1009_12_30cm_Bacteria_8507_66_11
MSRSTKKGPFISNALKEKIDKMNQTRDKKVIRTWARASVIYPDMVGHTIAVHDGRKHVPVFISENMVGHRLGEFAPTRHFRGHGTHTEKTTALK*
>14_1009_12_30cm_Bacteria_8515_67_14
MSRSVKKGPFVEKSLKEKIDMLNSRNEKKVVKTWSRPSMILPIMVGHTIAVHDGRRHVPVFITENMVGHRLGEFAATRSFRGHGRAIAAAEAASAIVAPGATPAAGAGTPERATNVRAGA*
>14_1009_12_30cm_Bacteria_8516_55_13
MGRSLKKGPFVESHLLEKIDKMNASGSKKAIKTWSRRSMVTPDFVGHTFLVHNGKTFHSVFITENMVGHKLGEFSPTRIFKKHGSHTAKVTK*
>14_1009_12_30cm_Bacteria_8526_66_10
MSRSTKKGPFISPSLRDKIEKMNQTRDKKVIRTWARASVIYPDMVGHTIAVHDGRKHVPVFISENMVGHRLGEFAPTRHFRGHGTHTEKTTTVK*
>14_1009_12_30cm_Euryarchaeota_8492_64_9
MAKKMGGLAKAARRKLRKRAGLVETRRKKEFTYRGYTLDEMKAMTLEEIIELLPARPRRSFIRGIDDERYRFIEKLRANGTETAVRTHCRDVPILPDFIGKKVAIHNGKEFVTVEIKPEMIGHFIGEFAMTRKAVTHSGPGVGATRSSKFMPLK*
>14_1009_12_30cm_Euryarchaeota_8531_64_9
MAKKQMGGLAKAARRKLRKRAGLVETRRKKEFTYRGYTLDEMKAMTLEEIIELLPARPRRSFMRGIDEERLTFVEKVRANGTDEAVRTHCRDVPILPDFIGKKVAIHNGKEFVTVEIKAEMIGHYVGEFAMTRKPVTHSGPGVGATRSSKFMPLK*
>14_1009_12_30cm_Gemmatimonadetes_8487_69_13
MGRSIKKGPYVEPSLLEKIRVLNEKNEKKVFKTWSRRSTITPDFVGHTLAVHNGNKFIPVYITENMVGHKLGEFAATRLFRGHSAKGSAAEREAAEAEAAQAPKA*
>14_1009_12_30cm_Gemmatimonadetes_8494_70_15
MARSVKKGPYVEPSLLKKLTALNDKNEKKVFKTWSRRSTITPDFIGHTLAVHNGNKFIPVYVTENMVGHKLGEFAHTRLFRGHHARGSAEKEGETGTPEVTE*
>14_1009_12_30cm_Gemmatimonadetes_8497_69_11
MARSIKKGPYVEPSLLEKIRVLNEKNEKKVFKTWSRRSTITPDFVGHTLAVHNGNKFIPVYITENMVGHKLGEFAATRLFRGHSAKGSAQEREAEAAAAAEAPPKA*
>14_1009_12_30cm_Proteobacteria_8501_67_8
MPRSLKKGPFVDLHLARKVQVASARNDRKPIKTWSRRSTVVPEMVGLTIAVHNGRQHVPVLITENMVGHKLGEFAPTRTFKAHSGDRKVEAAAPAT*
>14_1009_12_30cm_unknown_8517_52_13
MPRQFTYRGHNLEEVKQMSMDEFIKLLPSRQRRSLLKGLTNDQRTLLEHIRQSRRENGNRGGKADPVKTHARDMIIIPEMLGLTLHLHSGKEFVAIEIKPEMIGHFLGEFAITNQKVVHGTPGIGASRSSMYVPLK*
>14_1009_12_40cm_Acidobacteria_8689_60_7
MGRSLKKGPFVDGHLREKVEALNARNEKKVVKTWSRRSTIVPEMIGHTIAVQNGKKFIPVYVTEQMIGHKLGEFSPTRTFKGHAVRAALERAAAAAAPVGGAAAPAAAAPAPKA*
>14_1009_12_40cm_Acidobacteria_8738_65_6
MGRSLKKGPFVDLHLLEKIEVMNRAGSDKKVIKTWSRRSTVVPEMVGHTLAVHNGKKFIPVYVTENMVGHKLGEFAPTRIFKGHTTKVAEKAAAAVVGAAPGAPAPAGGGGAGAGGGARPAGAGS*
>14_1009_12_40cm_Armatimonadetes_8702_65_16
MGRSTKKGPFVDEHLIEKIRELNRTRERRVIKTWSRRSTIVPEMVGHTIAVYDGRKHVPIYVAEQMVGHKLGEFSPTRIFKGHGAAGATAAAAAAAERTTGVTPAAAPTTATPPPASTGS*
>14_1009_12_40cm_Bacteria_8675_66_16
MSRSTKKGPFISAPLKEKIEKMNQTRDKKVIRTWARASVIYPDMVGHTIAVHDGRKHVPVFISENMVGHRLGEFAPTRHFRGHGTHTEKTTALK*
>14_1009_12_40cm_Bacteria_8691_66_10
MSRSTKKGPFISNALKEKIDKMNQTRDKKVIRTWARASVIYPDMVGHTIAVHDGRKHVPVFISENMVGHRLGEFAPTRHFRGHGTHTEKTTALK*
>14_1009_12_40cm_Bacteria_8692_64_7
MGRSTKKGPFVDEHLSKKIQELNRTRERRVIKTWSRRSTITPEMVGHTIAVYDGRKHVPIYVTEQMVGHKLGEFSPTRIFKGHGAAGATAAAAAAAERTTGVTPAAAPTTATPPAPTGS*
>14_1009_12_40cm_Bacteria_8693_55_9
MARSLKKGPFVELHLLEKIDKMNASGAKKPIKTWSRRSMVTPDFVGHTFLVHNGKTFNSVFVTENMVGHKLGEFSPTRVFKKHGSHTAKVTK*
>14_1009_12_40cm_Bacteria_8698_65_8
MSRSTKKGPFVHPSLMKKVVAMNQQKEKKVIKTWSRDSSVFPEMVGHTLAIHDGKKHVPIFITENMVGHLLGEFAPTRRFRAHGHHTEKTTALK*
>14_1009_12_40cm_Bacteria_8709_66_12
MSRSTKKGPFISNALKDKIDKMNQTRDKKVIRTWARASVIYPDMVGHTIAVHDGRKHVPVFISENMVGHRLGEFAPTRHFRGHGTHTEKTTALK*
>14_1009_12_40cm_Bacteria_8716_66_9
MSRSTKKGPFISEPLKAKIEKLNQTRDKKVIRTWARASVIYPDMVGHTIGVHDGRKHVPVFISENMVGHRLGEFAPTRHFRGHGTHTEKSTALK*
>14_1009_12_40cm_Bacteria_8719_56_8
MARSLKKGPFVESHLLEKIDKMNSASAKKPIKTWSRRSMVTPDFVGHTFLVHNGKIFNSVFVTENMVGHKLGEFSPTRLFKKHGSHTAKVAK*
>14_1009_12_40cm_Bacteria_8731_55_7
MARSLKKGPFVESHLLEKIDKMNNASAKKPIKTWSRRSMVTPDFVGHTFLVHNGKIFQSVFVTENMVGHKLGEFSPTRLFKKHGSHTAKVAK*
>14_1009_12_40cm_Bacteria_8734_55_6
MRSLKKGPFIDNHLMKAILAMNAKNEKKIHKTWSRRSTITPEMVGHTIAVHNGKKFIPVYLTENMVGHKLGEFAPTRIFKGHSAAGSKDRVVAPAGPSPAGGGGSPPAAAGGGAGAPAAPPPKAN*
>14_1009_12_40cm_Bacteria_8767_65_6
MSRSLKKGPFVDAKLMKRVTAMNSGGRKELLRTWSRGSTIFPDMVGHTIAVHDGRRHVPIYITENMVGHKLGEFALTRLFRGHTARGDKATGAR*
>14_1009_12_40cm_Betaproteobacteria_8764_65_6
MGRSVKKGPFVDHHLMKKVDAARATNEKRPIKTWSRRSTILPDFVGLTIAVHNGKQHIPVYISENMVGHKLGEFALTRIFKSHGMADKKLLEAAAAARAGGAHATPGAPTAPTSPGAPAPGAAAAPAAPAAGGAKK*
>14_1009_12_40cm_Euryarchaeota_8735_64_14
MARKQMGGLAKAARRKLRKRAGLVETRRKKEFTYRGYTLDEMKAMTLEEIIELLPARPRRSFMRGIDEERFTFVEKVRANGTEEAVRTHCRDVPILPDFIGKKVAVHNGKEFVTVEIKAEMIGHYIGEFAMTRKPVTHSGPGVGATRSSKFMPLK*
>14_1009_12_40cm_Euryarchaeota_8773_66_8
MAKKMGGLAKAARRKLRKRAAGIEVRRKREFTYRGYTLDEMKAMTLQEIIELLPARPRRTYRRGLDEQQTIFVERFRAAEWHEKGLRTHCRDVPILPDFVGKKVSVHNGKAFETVEIKPEMIGHYLGEFAMTRRPVKHSGPGVGATRSSKFMPLK*
>14_1009_12_40cm_Proteobacteria_8680_68_6
MPRSLKKGPFVDLHLARKVQVAAAKNDRKPIKTWSRRSVVVPEMVGVTIAVHNGRQHIPVLITENMVGHKLGEFAPTRTFKAHSGDRKVEAAAT*
>14_1009_12_40cm_Thaumarchaeota_8705_38_5
MVKEFKYRGVRVDELQNLSLEKLFELLPSRARRSLTRGITDNKRKLLEETKLAKAGKLTTPIKTHLRDVIIMPYMVGLTIQVFSGKEFRPVAIKPEMIGHYLGEFALTNKRVVHGAPGVGASRSSLYVPLK*
>14_1009_12_40cm_Thaumarchaeota_8761_35_9
MVKEFKYRGISTDELQSLSLEKLFELFPARARRSLTRGITDDKRKLLEEAKLAKAGKLATQIKTHLRDLIILPYMIGLTINVFTGKEFHPVLIKPEMVGHYLGEFSLTNKRVQHGAPGVGASRSSLYVPLK*
>14_1009_12_40cm_unknown_8796_56_10
MPREYKYRGYTLEQLNGMPTEALLQLLPSRARRSLNRGVSEEKRKLIEDARRTKDGKLQGQIKTHARDMVVLPLMVGLTIHVHNGREFIPLEVKPEMVGRYLGEYVITNKKVVHGTPGIGSSRSSLYVPLK*
>14_1009_13_20cm_Bacteria_8945_55_10
MARSLKKGPFVESHLLEKIDKMNASGVKKPIKTWSRRSMVTPDFVGHTFLVHNGKTFHSVFVTENMVGHKLGEFSPTRVFRKHGSHTAKVTK*
>14_1009_13_20cm_Bacteria_8946_55_8
MARSLKKGPFVESYLLEKIDKMNNSGAKKPIKTWSRRSMVTPDFVGHTFLVHNGKNFQSVFVTENMVGHKLGEFSPTRVFKKHGSHTAKVTK*
>14_1009_13_20cm_Bacteria_8947_65_7
MSRSTKKGPFVHPSLMKKVVAMNLQKEKKVIKTWSRDSSVFPEMVGHTLAIHDGKKHVPIFITENMVGHLLGEFAPTRRFRAHGHHTEKSTTLK*
>14_1009_13_20cm_Bacteria_8956_55_6
MARSLKKGPFVESHLLEKIDKMNNASAKKPIKTWSRRSMVTPDFVGHTFLVHNGKIFQSVFVTENMVGHKLGEFSPTRVFKKHGSHTAKVAK*
>14_1009_13_20cm_Bacteria_8964_55_8
MARSLKKGPFVESHLLEKIDKMNNSGGKKPIKTWSRRSMVTPDFVGHTFLVHNGKTFNSVFVTENMVGHKLGEFSPTRVFKKHGSHTAKVTK*
>14_1009_13_20cm_Bacteria_8969_68_5
MGRSLKKGPFIDPTLLERIEDLNRSRQKKVLKTWSRRSTIPPEFVGHTLAVHNGKKFIPVYVTENMVGHRLGEFAMTRTFRAHGTAEKAATSPTGKT*
>14_1009_13_20cm_Betaproteobacteria_8988_62_5
MARSIKKGPFVDHHLQSKVEAARATSDKRPIKTWSRRSTITPDFVGLTIAVHNGKQHIPVYVSENMVGHKLGEFALTRTFKAHSADKKVAAPLPPRK*
>14_1009_13_20cm_Bradyrhizobium_8951_60_7
MVRSVWKGPFVEGSLLKKADAARASGRHDVIKIWSRRSTILPQFVGLVFGVYNGQKHVPVSVNEEMVGHKFGVFSPTRTFHGHSGDKKAKKA*
>14_1009_13_20cm_Gemmatimonadetes_8987_66_6
MGRSVKKGPYVEESLMVKIRALNERNEKKVFKTWSRRSTITPDFVGHTLAVHNGNKFIPVYITENMVGHKLGEFAATRLFRGHGAKGSAAEREAEAVAAEAGAAGGAEQKGKE*
>14_1009_13_20cm_Proteobacteria_8922_67_8
MPRSLKKGPFVDLHLARKVQVAAAKNDRKPIKTWSRRSVVVPEMVGVTIAVHNGRQHIPVLISENMVGHKLGEFAPTRTFKAHSGDRKVEAAAT*
>14_1009_13_20cm_Rokubacteria_8968_70_11
MGRSTKKGPFIDEKLYGRIEELNRSRQKKVLKTWSRRSTIAPEFVGHTLAVHNGKKFIPVYVTENMVGHRLGEFALTRTFKAHGQAEKAAASPTGKT*
>14_1009_13_30cm_Actinobacteria_9104_69_9
MPRSVKKGPFVDEHLMKKVDDMNKKGEKRVVRTWSRRSTIVPDMLGHTIAVHDGRKHVPVFVSESMVGHKLGEFAPTRTFRSHARDERRTGAR*
>14_1009_13_30cm_Alphaproteobacteria_9118_65_10
MARSVWKGPFVDGYLMKKAEKSRGSGRNEVIRTWSRRSTIFPQFVGLTFGVYNGHKFIPVLVTENMIGHKLGEFAPTRTFYGHAGDKRAKRT*
>14_1009_13_30cm_Bacteria_9073_70_12
MARSIKKGPFVDGHLMKKVRAMIESGEKRVVKTWSRRSTITPDMLGFTFAVHNGRKFIPVFITENAVGHKLGEFAPTRTFHGHSGDRKGKVEGAAPAAPRAPGAAAAPAAPRKAPGA*
>14_1009_13_30cm_Bacteria_9084_70_9
MSRSVKKGPYVEASLKEKIEMLNSKNEKKVVKTWSRPSVVIPAMVGHTIAVHDGHRHVPVFITENMVGHRLGEFAPTRLFRGHGRAEAAAAATAATTGPAPAASAGAPERATTVKAGA*
>14_1009_13_30cm_Bacteria_9093_69_12
MGRSLKKGPFIDPTLLERIEDLNRSRQKKVLKTWSRRSTIPPEFVGHTLAVHNGKKFIPVYVTENMVGHRLGEFAMTRTFRAHGTAEKAATSPTGKT*
>14_1009_13_30cm_Bacteria_9094_67_12
MSRSVKKGPFVEKSLKEKIEILNSKNEKKVVKTWSRPSMILPAMVGHTIAVHDGRRHVPVFITENMVGHRLGEFAPTRTFRGHGRAIAAAEAASATATPGAAAPAAGAGAPERATTVRAGA*
>14_1009_13_30cm_Bacteria_9095_55_10
MTNCLQIMARSLKKGPFVELHLLEKIDKMNSAGVKKPIKTWSRRSMVTPDFVGHTFLVHNGKNFNSVFVTENMVGHKLGEFSPTRVFKKHGSHTAKVTK*
>14_1009_13_30cm_Bacteria_9099_55_14
MARSLKKGPFVELYLLEKIDKMNASGVRKPIKTWSRRSMVTPDFVGHTFLVHNGKTFNSVFVTENMVGHKLGEFSPTRVFRKHGSHTAKVTK*
>14_1009_13_30cm_Bacteria_9108_59_8
MGRSVKKGPFVDAHLLKKVHTSAGASSRTVIKTWSRRSTIIPEMVGLTIAVHNGKKFIPIYISENMVSHKLGEFAPTRIFKGHTTKVAEKTTAVKPPA*
>14_1009_13_30cm_Bacteria_9112_55_7
MARSLKKGPFVESHLLEKIDKMNSAGAKKPIKTWSRRSMVTPDFVGHTFLVHNGKTFHSVFVTENMVGHKLGEFSPTRVFKKHGSHTAKVTK*
>14_1009_13_30cm_Bacteria_9125_54_6
MARSLKKGPFVESHLLEKIDKMNSAGAKKPIKTWSRRSMVTPDFVGHTFLVHNGKTFHSVFITENMVGHKLGEFSPTRVFKKHGSHTAKVTK*
>14_1009_13_30cm_Bacteria_9148_70_6
MARSVKKGPFIDAHLMKKVRTMIDSGEKRVVKTWSRRSTITPEMVGFTFAVHNGRKFIPVFITENAVGHHLGEFAPTRTFHGHSGDRKGKVEGAAPSAAPPAAPGAPPRKAPGA*
>14_1009_13_30cm_Bacteria_9164_55_9
MARSLKKGPFVESHLLEKIDKMNSAGAKKPIKTWSRRSMVTPDFVGHTFLVHNGKTFNSVFITENMVGHKLGEFSPTRVFKKHGSHTAKVAK*
>14_1009_13_30cm_Betaproteobacteria_9106_63_6
MARSIKKGPFVDYHLQAKVEAARATSDKRPIKTWSRRSTITPDFVGLTIAVHNGKQHIPVYVSENMVGHKLGEFALTRTFKAHSADKKVVAPTPPRK*
>14_1009_13_30cm_Proteobacteria_9082_68_9
MPRSLKKGPFVDLHLARKVQVAAAKNDRKPIKTWSRRSVVVPEMVGVTIAVHNGRQHIPVLISENMVGHKLGEFAPTRTFKAHSGDRKVEAAAT*
>14_1009_13_40cm_Bacteria_9307_55_11
MTSGGHETNLTFMARSLKKGPFVESYLLEKIDKMNSSGAKKPIKTWSRRSMVTPDFVGHTFLVHNGKIFQSVFVTENMVGHKLGEFSPTRVFKKHGSHTAKVTK*
>14_1009_13_40cm_Bacteria_9348_71_6
MARSVKKGPFVDAHLMKKVRAMLESGEKRVVKTWSRRSTITPDMVGFTFAVHNGRKFIPVFITENAVGHKLGEFAPTRTFHGHSGDRKGKVEGAAAAPAAAAPAAPRKAPGAA*
>14_1009_13_40cm_Proteobacteria_9304_69_11
MPRSLKKGPFVDLHLARKVQVAAAKNDRKPIKTWSRRSVVVPEMVGVTIAVHNGRQHIPVLITENMVGHKLGEFAPTRTFKAHSGDRKVEAAAT*
>14_1009_13_40cm_Rokubacteria_9336_68_7
MGRSLKKGPYIDPTLLDRIEELNRTRQKKVLKTWSRRSTIPPEFVGHTVAVHNGKKFIPVYVTENMVGHRLGEFAMTRTFRAHGTAEKATTSPTGKS*
>14_1009_16_20cm_Acidobacteria_9472_55_5
MARSTKKGPFIDEHLMVKIETMNRANDKKVVRTWSRRSTIHPDMVGHTIAVHNGRKFIPVYISENMVGHKLGEFSQTRNFKGHSVKAAATETAAKPAPAPAPAK*
>14_1009_16_20cm_Acidobacteria_9494_68_6
MGRSLKKGPFVDTHLLEKVEVMNRANEKRVIKTWSRRSTVVPEMVGHTLAVHNGKKFIPVYVTENMVGHKLGEFAPTRLFKGHTTKVAEKAAAVAGAPGAAPAGGTGAGGGAKPAGATS*
>14_1009_16_20cm_Bacteria_9469_65_9
MHPSLMKKVAAMNQQKEKKVIKTWSRDSSVFPEMVGHTLAIHDGKKHVPIFITENMVGHLLGEFAPTRRFRAHGHHTEKSTAVK*
>14_1009_16_20cm_Bacteria_9487_66_12
MKKVTAMNQQKEKKVIKTWSRDSSVFPEMVGHTLAIHDGKKHVPIFITENMVGHLLGEFAPTRRFRAHGHHTEKSTTLK*
>14_1009_16_20cm_Bacteria_9489_55_9
MARSLKKGPFVESYLLEKIDKMNSSGAKKPIKTWSRRSMVTPDFVGHTFLVHNGKTFHSVFVTENMVGHKLGEFSPTRVFKKHGSHTAKVTK*
>14_1009_16_20cm_Bacteria_9490_55_8
MARSLKKGPFVELHLLEKIDKMNSSGVKKPIKTWSRRSMVTPDFVGHTFLVHNGKTFNSVFVTENMVGHKLGEFSPTRVFKKHGSHTAKVTK*
>14_1009_16_20cm_Bacteria_9503_55_8
MARSLKKGPFVESYLLEKIDKMNSAGAKKPIKTWSRRSMVTPDFVGHTFLVHNGKTFHSVFVTENMVGHKLGEFSPTRVFKKHGSHTAKVTK*
>14_1009_16_20cm_Bacteria_9510_67_7
MSRSTKKGPFISPSLRDKIEKMNQTRDKRVIRTWARASVIYPDMVGHTIAVHDGRKHVPVFISENMVGHRLGEFAPTRHFRGHGTHTEKTTTVK*
>14_1009_16_20cm_Bacteria_9522_55_7
MARSLKKGPFVESHLLEKIDKMNNSGAKKPIKTWSRRSMVTPDFVGHTFLVHNGKNFQSVFVTENMVGHKLGEFSPTRVFKKHGSHTAKVTK*
>14_1009_16_20cm_Bacteria_9532_55_7
MARSLKKGPFVELHLLEKIDKMNSSGAKKPIKTWSRRSMVTPDFVGHTFLVHNGKTFNSVFVTENMVGHKLGEFSPTRVFKKHGSHTAKVTK*
>14_1009_16_20cm_Euryarchaeota_9465_64_7
MAKKMGGLAKAARRKLRKRAGLVETRRKKEFTYRGYTLDEMKAMTLEEIIELLPARPRRSVIRGIDDERYRFIEKLRANGTEVAVRTHCRDVPILPDFIGKKVAIHNGKEFVTVEIKPEMIGHFIGEFAMTRKPVTHSGPGVGATRSSKFMPLK*
>14_1009_16_20cm_Ktedonobacter_racemifer_9518_53_6
MSRSRKKGPYIHESLRKKVLAMKRSGDRRVIKTWSRASMIFPEMVSMTIGVHNGKTHVPIYITENMVGHKLGEFAPTRHFRGHAGGRSEKTSSVR*
>14_1009_16_20cm_Rokubacteria_9470_69_6
MGRSLKKGPYIDEKLYGRIEELNRSRQKKVLKTWSRRSTIAPEFVGHTLAVHNGKKFIPVYVTENMVGHRLGEFALTRTFKAHGQAEKASASPTGKT*
>14_1009_16_30cm_Acidobacteria_9622_60_6
MGRSLHKGPFVDDHLMKKVSAMNEKNEKKVLRTWSRRSTILPEFIGHTLAVHNGKKFIPVYITENMVGHKLGEFSPTRVFKGHAAKAAAEKTSKPVA*
>14_1009_16_30cm_Acidobacteria_9671_56_15
MARSTKKGPFVDGFLQQRVEGMNSRNEKKVLRTWSRRSTIIPEFVGHTIAVHNGKKFIPVYITENMVGHKLGEFSFTRQFKGHSMRAATEAAVRPAGVPGGPGAPVPAGAAAPAAPATPAPKS*
>14_1009_16_30cm_Acidobacteria_9743_64_7
MGRSLKKGPFIDTHLLEKVEVMNRGADKKVIKTWSRRSTIVPEMVGHTLAVHNGKKFIPVYITENMVGHKLGEFAPTRLFKGHTTKVSERAAAAAPGPGAPPAGGTGGGGTGGGGAKPAGAGGA*
>14_1009_16_30cm_Acidobacteria_9782_56_12
MARSTKKGPFVDTYLQTRVEAMNARNEKKVLRTWSRRSTIIPEMVGHTIAVHNGRKFIPVYITENMVGHKLGEFSFTRSFKGHSMRAATETAVRPAGVPGGPGAPVPAPAAGAAPAAPAAPKP*
>14_1009_16_30cm_Actinobacteria_9609_68_17
MGRINRMNESGSKQMIRTWSRTSTIFPEMVGHTIAVHDGRKHVPVFISEQMVGHKLGEFAPTRMFRGHSGDRKTEVKRT*
>14_1009_16_30cm_Actinobacteria_9636_71_10
MSRSSKKGPWVEERLLSRIEAMNSSGEKQMIKTWSRMSTIFPEMVGHTIAVHDGRKHVPVFISESMVGHKLGEFAPTRMFRGHAGGDKGSRVR*
>14_1009_16_30cm_Actinobacteria_9637_68_8
MSRSSKKGPFIQDRLLSRIEAMNKTGEKRMIRTWSRTSTIFPEMVGHTIAVHDGRKHVPVFVSEQMVGHKLGEFAPTRTFRSHSGDRQAQVKRRT*
>14_1009_16_30cm_Actinobacteria_9642_69_10
MGRITRMNESGSKQMIRTWSRTSTIFPEMVGHTIAVHDGRKHVPVFISEQMVGHKLGEFAPTRMFRGHSGDRKTEVKRT*
>14_1009_16_30cm_Actinobacteria_9660_70_8
MPRSLKKGPFVDEHLLKKVDDLNTRNEKRVIKTWSRRSTIIPDMVGHTIAVHDGRKHVPVYVTESMVGHKLGEFALTRTFRFHAGQERAGRR*
>14_1009_16_30cm_Actinobacteria_9682_72_9
MPRSLKKGPFVDDHLLKKVEAQNDRNSKNVIKTWSRRSTIIPDMLGHTIAVHDGRKHVPVFITESMVGHKLGEFALTRTFKGHEKDDRKSRRR*
>14_1009_16_30cm_Actinobacteria_9696_69_13
MPRSVKKGPFVDEHLMKKVDDMNKKGEKRVVRTWSRRSTIVPDMLGHTIAVHDGRKHVPVFVSESMVGHKLGEFAPTRTFRSHARDERRTGVR*
>14_1009_16_30cm_Actinobacteria_9706_69_7
MSRSSKKGPFVEERLLSRIQRMNESGSKQMVRTWSRSSTVFPEMVGHTIAVHDGRKHVPVFLTEQMVGHKLGEFAPTRTFRGHSGDRKAEVKRT*
>14_1009_16_30cm_Actinobacteria_9709_67_11
MSRIEAMNERNEKRMIRTWSRTSTVFPDMVGHTIAVHDGRKHVPVFISEQMVGHKLGEFAPTRTFRGHSGDRKTEVKKRT*
>14_1009_16_30cm_Actinobacteria_9722_67_9
MPRSVKKGPFVDDHLMSRVLEMNRRGDKRVIKTWSRRSTVVPEMVGHTIAVHDGKKHVPVFVTESMVGHKLGEFAMTRIFRTHGHHTERSTSLK*
>14_1009_16_30cm_Actinobacteria_9742_71_9
MPRSLKKGPFVDDHLLKKVDDLNSRNDKRVIKTWSRRSTIIPDMVGHTIAVHDGRKHIPIYITEAMVGHKLGEFAPTRTFRFHAGQERAAKR*
>14_1009_16_30cm_Actinobacteria_9751_68_8
MSRSSKKGPFVEERLFQRIEQMNASGSKNMIRTWSRTSTVFPEMVGHTIAVHDGRKHVPVFITEQMVGHKLGEFAPTRTFRAHSGDRKVEVKRIT*
>14_1009_16_30cm_Actinobacteria_9831_70_12
MSRSSKKGPFVEERLMSRIEAMNQSGNKNMIRTWSRASTIFPEMVGHTIAVHDGRKHVPVFISEQMVGHKLGEFAPTRTFRGHAGDRTARVKR*
>14_1009_16_30cm_Actinobacteria_9867_68_7
MSRSSKKGPFVEERLMSRIEAMNEKNEKRMVRTWSRTSTVFPEMVGHTIAVHDGRKHVPVFISEQMVGHKLGEFAPTRTFRGHSGDRKTEVKKRT*
>14_1009_16_30cm_Alphaproteobacteria_9673_63_8
MARSVWKGPFVDGYLLKKAEEARSSGRNQVIRTWSRRSTIFPQFVGLTFGVYNGHKFIPVLVTENMIGHKLGEFAPTRTFYGHAGDKRARRG*
>14_1009_16_30cm_Bacteria_9603_66_16
MSRSTKKGPFISPSLRDKIEKMNQTRDKKVIRTWARASVIYPDMVGHTIAVHDGRKHVPVFISENMVGHRLGEFAPTRHFRGHGTHTEKTTTVK*
>14_1009_16_30cm_Bacteria_9613_67_9
MSRSVKKGPYVVAKLLKKLEGMNRMNERRVLKTWARRSTISPEFVGHTLAVHNGNKFIPVYITENMVGHKLGEFAPTRIFRGHGSHVEKVAAAAAAAGPGSGPGSGPPK*
>14_1009_16_30cm_Bacteria_9615_55_12
MRSVKKGPFIDDHLMKAILAMNAKNEKKIHKTWSRRSTITPEMVGHTIAVHNGKKFIPVYLTENMVGHKLGEFAPTRIFKGHSAAGSKDKAVVPAGPPAPGGGGAPAGGGGGGAAPASTPPKAG*
>14_1009_16_30cm_Bacteria_9621_54_11
MPRSVKKGPWVDKGIRKTVERIRAGSQRPQVIRTWSRRSTITPDMVGLTFGVHNGKRHIPIYVTENMVGHKLGEFSPTRMFKGHSGTKAEKTEKTAKVAGPAPAAPAA*
>14_1009_16_30cm_Bacteria_9624_68_15
MGRSLKKGPYIDETLLARIEELNRTRQKKVLKTWSRRTTIPPEFVGHTVAVHNGKKFIPVYMTENMVGHRLGEFAMTRTFRAHGTAEKAATSPTGKT*
>14_1009_16_30cm_Bacteria_9630_62_9
MTRSLKKGPFVDDHLMKKVEAMNRERDKKVIKTWSRRSTIIPEMVGHTLAVHNGRKFVPVYISENMVGHKLGEFALTRTFKGHSGKKVEKVVTPTRAPGAPGAPPPAGTPTPKA*
>14_1009_16_30cm_Bacteria_9649_66_14
MSRSVKKGPFVEPKLLKKLEALNKVNERRVLKTWARRSTISPEFVGHTLAVHNGNKFIPVYITENMVGHKLGEFAPTRIFRGHGSHVEKTTTPAGAPVGAPPAK*
>14_1009_16_30cm_Bacteria_9653_66_11
MSRSLKKGPFINASLKDKIEKMNLTRDKKVIRTWARASVIYPDMVGHTIAVHDGRKHVPVFISENMVGHRLGEFAPTRHFRGHGTHTEKSTALK*
>14_1009_16_30cm_Bacteria_9654_65_6
MSRSLKKGPFISPQLKAKVDRMNATKDKKIIRTWARASVIYPDMVGHTIAVHDGRKHVPVFISENMVGHRLGEFAPTRHFRGHGTHTEKSTALK*
>14_1009_16_30cm_Bacteria_9655_67_9
MARSIKKGPFIDEHLAKKVAELNATRERRVVKTWSRRSTITPDMVGHTLAVHNGRKFIPVYVAENMVGHKLGEFAPTRIFKGHGGKKAETGAKVGGPPTAPGAAPAAAPGAAPAAAPRGGGPA*
>14_1009_16_30cm_Bacteria_9661_54_9
MARSLKKGPFVESYLLEKIDKMNSAGAKKPIKTWSRRSMVTPDFVGHTFLVHNGKTFISVFVTENMVGHKLGEFSPTRVFKKHGSHTAKVAK*
>14_1009_16_30cm_Bacteria_9669_68_9
MSRSLKKGPFVSAPLREKIVAMNARRERKPIKTWSRASMVIPEMIGHTIAVHDGRRHIPVYITENMVGHRLGEFAATRQFRGHSRAVAVEKATTVTPTAAPAAGGSTVPTGRTGAGA*
>14_1009_16_30cm_Bacteria_9694_66_6
MARSLKKGPFVDDHLMKKVEESRRRGDRRVIKTWSRRSTITPEMVGLTIAVHDGRKNVPVYISESMVGHKLREFAVTRIFKRHSRAGSAQAAEKATTVK*
>14_1009_16_30cm_Bacteria_9714_60_6
MGRSLQKGPFVDDHLMKKVELLNRRFEKKVIKTWSRRSTIVPEMVGHTIAVHNGKKFIPVYVTENMVGHKLGEFSPTRAFKGHGVKVAADRAAAAAAPSPGGRGPGAPPKPPATPPAGGTT*
>14_1009_16_30cm_Bacteria_9726_71_6
ESGEKRVVKTWSRRSTITPDMLGFTFAVHNGRKFIPVFITENAVGHKLGEFAPTRTFHGHSGDRKGKVEGAAAPAAAGAAGAPRAPAAPRKAPGAP*
>14_1009_16_30cm_Bacteria_9750_60_8
MPRSVKKGPFVDDHLLEKVQVLVRSGDKRVIKTWSRRSTIIPEMIGYTFAVHNGRKFVPVYATENMVGHKLGEFAPTRTFYSHSGGDRKGEVKKAARV*
>14_1009_16_30cm_Bacteria_9773_55_8
MARSLKKGPFVESHLLEKIDKMNASGVKKPIKTWSRRSMVTPDFVGHTFLVHNGKTFHSVFVTENMVGHKLGEFSPTRVFRKHGSHTAKVTK*
>14_1009_16_30cm_Bacteria_9780_66_8
MKKVSAMNQQKEKKVIKTWSRDSSIFPEMVGHTLAIHDGKKHVPIFITENMVGHLLGEFAPTRRFRAHGHHTEKSTTLK*
>14_1009_16_30cm_Bacteria_9806_67_10
MSRSVKKGPFVEKSLKEKIEILNSLNEKKVVKTWSRPSTILPIMVGHTIAVHDGRRHVPVFITENMVGHRLGEFAATRSFRGHGRAIAAAEAASGTVAHGAGAPAGAGTPERATNVRAGA*
>14_1009_16_30cm_Bacteria_9810_70_15
MARSVKKGPFIDAHLMKKVRTMIDSGEKRVVKTWSRRSTITPEMVGFTFAVHNGRKFIPVFITENAVGHHLGEFAPTRTFHGHSGDRKGKVEGAAPSAAPPAAPGAPPRKAPGA*
>14_1009_16_30cm_Bacteria_9830_55_17
MARSLKKGPFVELHLLEKIDKMNSSGVKKPIKTWSRRSMVTPDFVGHTFLVHNGKTFNSVFVTENMVGHKLGEFSPTRVFKKHGSHTAKVTK*
>14_1009_16_30cm_Bacteria_9849_68_13
MTRSIRKGPFVQDSLKKKIEQLNARNEKKVVKTWSRASLVLPTMVGHTIAVHDGRRHVPVFITENMVGHRLGEFAPTRTFRAHGRGAAAETAATVKPGA*
>14_1009_16_30cm_Bacteria_9859_55_10
MARSLKKGPFVESHLLEKIDKMNASGVKKPIKTWSRRSMVTPDFVGHTFLVHNGKTFNSVFVTENMVGHKLGEFSATRVFRKHGSHTAKVTK*
>14_1009_16_30cm_Bacteria_9880_68_9
SVIFPAMIGHTIAVHDGRRHVPVFVTENMVGHRLGEFAPTRTYRGHGKATERSSALK*
>14_1009_16_30cm_Bacteria_9914_55_12
MARSLKKGPFVESYLLEKIDKMNSSGAKKPIKTWSRRSMVTPDFVGHTFLVHNGKTFHSVFVTENMVGHKLGEFSPTRVFKKHGSHTAKVTK*
>14_1009_16_30cm_Bacteria_9941_69_5
MSRSIKKGPFIESRLQGRVEDMNKRNEKKVVKTWSRASVIFPTFIGHTIAVYNGRKHIPVYVTENMVGHRLGEFAPTRQYRGHGKSTERSTALK*
>14_1009_16_30cm_Betaproteobacteria_9678_65_7
MARSIKKGPFVDHHLQAKVEAARATSDKRPIKTWSRRSTITPDFVGLTIAVHNGKQHIPVYVSENMVGHKLGEFALTRTFKAHSADRKVVAPTTGPRK*
>14_1009_16_30cm_Betaproteobacteria_9820_62_10
MARSIKKGPFVDDHLMKKVEAARAVNDKKPIKTWSRRSTITPEFVGLTIAVHNGKQHIPVYVSENMVGHKLGEFAMTRTFKGHSSDRKVAAPTTAPPPRR*
>14_1009_16_30cm_Bradyrhizobium_9834_62_12
MVRSVWKGPFVEGSLLKKADAARASGRHDVIKIWSRRSTILPQFVGLVFGVYNGQKHVPVSVNEEMVGHKFGEFSPTRTFHGHSGDKKAKKA*
>14_1009_16_30cm_Candidatus_Nitrososphaera_gargensis_9793_48_8
MVREFKFKGYTPEQVQSLSIENLLPLLNSRQRRSLDKRVSTYMNDDKRKLREKVKLAREGKLKGNLRTHCRDMIILPDMVGLTIHVHNGKEFAQVIIKPEMIGHYLGEYAITNKRVQHGAPGVGASRSSLYVPLK*
>14_1009_16_30cm_Gemmatimonadetes_9668_70_23
MARSVKKGPYVEPSLLKKLTALNDKNEKKVFKTWSRRSTITPDFIGHTLAVHNGNKFIPVYVTENMVGHKLGEFAHTRLFRGHHARGSAEKEGETGTPEVTE*
>14_1009_16_30cm_Gemmatimonadetes_9701_60_11
MARSVKKGPYVEDALMTKVSAMNGRNEKRVIKTWARASTIVPDFVGHTFAVHNGNKFIPVYITENMVGHKLGEFAPTRLFRGHTGAVKATDKKIGGVPTSGGPGAPGAPSGPGAAPATPAKGTGAVK*
>14_1009_16_30cm_Nitrospirae_9729_62_11
MPRSVSKGPFVDARLLSRIEQMNSGGEKKILKTWSRRSTIVPEMIGHTVAIHNGKKFIPIYITENMVGHKLGEFSPTRFFKGHGAVKTEKAVALK*
>14_1009_16_30cm_Nitrospirae_9891_58_9
MPRSVSKGPYVEPRLLSRIELMNGGAEKKILKTWSRRSTIVPEMIGHTLAIHNGKKFIPIFITENMVGHKLGEFSPTRFFKGHGAARSEKAVALK*
>14_1009_16_30cm_Proteobacteria_9607_69_18
MPRSLKKGPFVDLHLARKVQVAAAKNDRKPIKTWSRRSVVVPEMVGVTIAVHNGRQHIPVLISENMVGHKLGEFAPTRTFKAHSGDRKVEAAAT*
>14_1009_16_30cm_Proteobacteria_9895_65_5
MARSIKKGPLVDHHLQAKVEAARATSDKRPIKTWSRRSTITPDFVGLTIAVHNGKQHIPVYVSENMVGHKLGEFALTRTFKAHSADKKVVAPTTGPRK*
>14_1009_16_30cm_RBG_16_RIF_WS3X_71_46_curated_9690_70_9
MARSIKKGPYVVGSLVKKIETQNRSGEKRVIKTWARRSTVLPEFVGHTLAVHNGNKFIPIYVTENMVGHKLGEFVPTRMFRGHGQTAEKTSVPGKA*
>14_1009_16_30cm_RIF_CHLX_9611_68_13
MSRSVKKGWFVEERLKGRVEDMNKRNEKKVVKTWSRASVVFPDFIGHTIAVYNGKKHIPVYVSENMVGHRLGEFAPTRTFRGHGKHTERSTSLK*
>14_1009_16_30cm_RIF_CHLX_9648_71_13
MSRSIKKGPFIELRLQGRIEEMNKRNEKRVVKTWSRASVIFPSFIGHTIAVHNGKKHVPVYVTENMVGHRLGEFAHTRNYRGHGKHTERSTALK*
>14_1009_16_30cm_RIF_CHLX_9652_70_9
MSRSIKKGPFIEPRLLGRIEEMNKKSEKKVVKTWSRASVIFPSFIGHTVAVYNGRKHVPVYVTENMVGHRLGEFAPTRTYRGHGRSTDRITTPK*
>14_1009_16_30cm_RIF_CHLX_9713_71_7
MSRSVKKGWFVEERLKGRVEEMNKRNEKKVVKTWSRASVIFPDFIGHTIAVYNGRKHIPVYVSENMVGHRLGEFAPTRNYRGHGKHTERSTALK*
>14_1009_16_30cm_Rhizobiales_9807_66_8
MARSVWKGPFVDGYLLKKAEAARSSGRHEIIKMWSRRSTILPQFVGLTFGVYNGQKHIPVLVTEEMVGHKFGEFAPTRTFYGHSADRKAKRV*
>14_1009_16_30cm_Rokubacteria_9640_69_15
MGRSLKKGPYIEETLLARVEELNRTRQKKVLKTWSRRSTIAPEFVGHTLAVHNGKKFIPVYVTENMVGHRLGEFAMTRTFKAHGAAEKAATSPTGKT*
>14_1009_16_30cm_Solirubrobacterales_9656_70_9
MSRSSKKGPWVEARLMARIEGLNAENNKKMLRTWSRASTIFPEMVGHTIAVHDGRRHVPVFISESMVGHKLGEFAPTRVFRGHAGSAKMR*
>14_1009_16_30cm_Sphingobacteriales_9628_42_8
MARSIKKGPYVASHLEKKVLAINEGKNKKTVIKTWSRRSTVTPDFVGHTFAVHNGNKFIPVYITEFMVGHKLGEFAPTRQFKGHSSKKIAEG*
>14_1009_16_40cm_Acidobacteria_10092_55_8
MARSTKKGPFVDGFLQTRVEAMNSRNEKKVLRTWSRRSTIIPEMVGHTIAVHNGKKFIPVYVTGNMVGHKLGEFSFTRQFKGHSMRAATEVAAKPAGVPGGPGAPVPASGAAAPAAPAPKS*
>14_1009_16_40cm_Acidobacteria_10109_67_6
MSRSLKKGPFVDVPLLEKVEVMNRGGEKKVIKTWSRRSTVVPEMVGHTLAVHNGRKFIPVYITENMVGHKLGEFAPTRLFKGHTTKADKAAQVAAAATAVGPGAPGGAGAGGGAGAGPGAGAPKGGA*
>14_1009_16_40cm_Acidobacteria_10131_59_8
MGRSVRKGPFTDGHLEKKIDVLNTTNEKKVVRTWSRRSTILPEFVGHTIAVHNGRKFIPVYVTENMVGHKLGEFSPTRQFKGHSVKAAAAPTTTEKSAKPA*
>14_1009_16_40cm_Acidobacteria_10203_64_9
MGRSLKKGPFIDTHLLEKVEVMNRGADKKVIKTWSRRSTIVPEMVGHTLAVHNGKKFIPVYITENMVGHKLGEFAPTRLFKGHTTKVSERAAAAAPGPGAPPAGGTAGGGTGGGGAKPAGAGGA*
>14_1009_16_40cm_Acidobacteria_10259_65_9
MSRSLKKGPFVDTSLLEKVEVMNRGAEKKVIKTWSRRSTVVPEMVGHTLAVHNGKKFIPVYVTENMVGHKLGEFAPTRIFKGHTTRVAERAAAAAAAAAGPGGPGAPGGPGAPSAAGSGTGATAGAAKPGGAS*
>14_1009_16_40cm_Acidobacteria_10325_64_5
MGRSLKKGPFVDTHLLEKVEVMNRGSEKKVIKTWSRRSTVVPEMVGHTLAVHNGRKFIPVYITENMVGHKLGEFAPTRQFKGHTTKVAERAAALAAAPAAGAAPAAGATGAGAAKPTGAGGAS*
>14_1009_16_40cm_Actinobacteria_10055_68_7
MSRSSKKGPFIQDRLLSRIEAMNKTGEKRMIRTWSRTSTIFPEMVGHTIAVHDGRKHVPVFVSEQMVGHKLGEFAPTRTFRSHSGDRQAQVKRRT*
>14_1009_16_40cm_Actinobacteria_10073_71_8
MSRSSKKGPWVEERLLSRIEAMNSSGEKQMIKTWSRMSTIFPEMVGHTIAVHDGRKHVPVFISESMVGHKLGEFAPTRMFRGHAGGDKGSRVR*
>14_1009_16_40cm_Actinobacteria_10075_69_11
MPRSIKKGPFVDDHLMVRVIEMNRRGEKKVVRTWSRRSTIVPEMVGHTIAVHDGRKHVPIYVSESMVGHKLGEFAPTRTFRSHARAERSTTVR*
>14_1009_16_40cm_Actinobacteria_10078_73_12
MSRSSKKGPWVEERLMRRIEELNASNAKTMVRTWSRASTIFPDMVGHTIAVHDGRKHVPVFVSEAMVGHKLGEFAPTRTYRGHAGSGRVR*
>14_1009_16_40cm_Actinobacteria_10144_70_13
MSRSSKKGPFVEERLLGRIQAMNESGSKQMIRTWSRSSTVFPEMVGHTIAVHDGRKHVPVFVTEQMVGHKLGEFAPTRTFRGHSGDRKAEVKRT*
>14_1009_16_40cm_Actinobacteria_10239_70_8
MSRSSKKGPFVEGRLLSRIEKMNAANEKRMVRTWSRASTIFPEMVGHTIAVHDGRKHVPVFVSEQMVGHKLGEFAPTRTFRGHAGDRQAKVKR*
>14_1009_16_40cm_Actinobacteria_10477_69_7
MSRSSKKGPFVDTRLLGRIEAMNASGEKRMVRTWSRASTVFPEMVGHTIAVHDGRKHVPVFVSEQMVGHKLGEFAPTRTFRGHAGDRQAQVKKR*
>14_1009_16_40cm_Alphaproteobacteria_10174_66_8
MARSVWKGPFVDGYLLKKAEAARSSGRHEIIKMWSRRSTILPQFVGLTFGVYNGQKHIPVLVTEEMVGHKFGEFAPTRTFYGHSADRKAKRV*
>14_1009_16_40cm_Armatimonadetes_10062_65_9
MGRSTKKGPFVDEHLSKKIQELNRTRERRVIKTWSRRSTITPEMVGHTIAVYDGRKHVPIYVTEQMVGHKLGEFSPTRIFKGHGAAGATAAAAAAAERTTGVTPAAAPPTATPPAPTGS*
>14_1009_16_40cm_Bacteria_10051_66_9
MKKVSAMNQQKEKKVIKTWSRDSSIFPEMVGHTLAIHDGKKHVPIFITENMVGHLLGEFAPTRRFRAHGHHTEKSTTLK*
>14_1009_16_40cm_Bacteria_10068_52_7
MVRSVKKGAFVDKSLAKTIEAMNKRFEKKVIKTWSRRSTVIPDMVGHTLAVHNGKKFIPVYITENMVGHKLGEFSPTRIFKGHSSRAAAEKTATPSPAPAPKPA*
>14_1009_16_40cm_Bacteria_10076_68_15
MGRSLKKGPYIESTLLERIEELNRTRQKKVLKTWSRRSTIAPEFVGHTLAVHNGKKFIPVYVTENMVGHKLGEFAMTRTFRAHGSAEKAATSPTGKS*
>14_1009_16_40cm_Bacteria_10077_69_12
MGRSLKKGPYIDPTLLGRIEDLNRTRQKKVLKTWSRRSTIPPEFVGHTLAVHNGKKFIPVYVTENMVGHRLGEFAMTRTFRAHGTAEKAATSPTGKT*
>14_1009_16_40cm_Bacteria_10082_68_14
MTRSIRKGPFVHDSLKKKIEQLNARNEKKVVKTWSRASLVLPTMVGHTIAVHDGRRHVPVFITENMVGHRLGEFAPTRTFRAHGRGAAAETAATVKPGA*
>14_1009_16_40cm_Bacteria_10087_67_7
MARSIKKGPFIDEHLAKKVAELNATRERRVVKTWSRRSTITPDMVGHTLAVHNGRKFIPVYVAENMVGHKLGEFAPTRIFKGHGGKKAETGAKVGGPPTAPGAAPAAAPGAAPAAAPRGGGPA*
>14_1009_16_40cm_Bacteria_10089_71_7
MARSIKKGPHVDPELKRRIEEMNRRFEKKVLKTWSRRSTIIPDMVGHTLAVHNGKKFIPVYISENMVGHKLGEFAPTRTFRGHSRADSAAAAAGAPAGAPPAGVVQSSQ*
>14_1009_16_40cm_Bacteria_10099_56_7
MARSIKKGPFIDDHLMKAILAMNARNEKKIHKTWSRRSTITPEMVGHTIAVHNGKKFIPVYITENMVGHKLGEFAPTRTFKGHSAGGSAKERTMTPAGPPSAPGAPPPSSGGAKPG*
>14_1009_16_40cm_Bacteria_10100_69_10
MGRSLKKGPYIDPTLFERIEELNRSRQKKVLKTWSRRTTIPPEFVGHTVAVHNGKKFIPVYVTENMVGHRLGEFAMTRTFRAHGTAEKAATSPTGKT*
>14_1009_16_40cm_Bacteria_10102_61_6
MARSLKKGPFVDEHLMKKVEAMNREREKKVIKTWSRRSTIVPEMVGHTLAVHNGRKFVPVYISENMVGHKLGEFALTRTFKGHSGKKVEKVVTPTPGAPSAPGAPPPAGKAPAGAGGGAPKA*
>14_1009_16_40cm_Bacteria_10110_55_10
MARSTKKGPFIDGYLASRIEGMNSRNEKKVLRTWSRRSTIIPEMVGHTIAVHNGKKFIPVYITENMVGHKLGEFSFTRQFKGHSMKAATETTARPAGIPGGPGAIAPAAGSAPAAPKA*
>14_1009_16_40cm_Bacteria_10120_64_7
MVGLNIAVHDGRRHVPIFITENMVGHKLGEFAPTRTFRGHTSKSAQVSQVRRK*
>14_1009_16_40cm_Bacteria_10145_71_8
MARSLKKGPWVDDHLLKKIEAMNQSRERKVVKTWSRRSTITPEMVGHTLAVYNGRKFIPVYITENMVGHKLGEFSPTRQFKGHSSKVEKVAKMAGAPGAPGGPGAPAAGGGTGAGAAPPAGKQG*
>14_1009_16_40cm_Bacteria_10153_70_20
MARSLKKGPWIDAHLLKKIEAMNQARDRKVVKTWSRRSTITPEMVGHTLAVYNGRKFIPVYITENMVGHKLGEFSPTRQFKGHSSKVEKVAKVAGAPGGPGGPGAPGGPGGGAGGGTGGGAPAGKQG*
>14_1009_16_40cm_Bacteria_10157_53_6
MVRSVKKGAFVDKSLAKTIEAMNKRYEKKVIKTWSRRSTIIPEMVGHTLAVHNGKKFIPVYITENMVGHKLGEFSPTRIFKGHSSKVAAEKTATPAPAPASTPKPA*
>14_1009_16_40cm_Bacteria_10161_66_12
MKKVAAMNQQKEKKVIKTWSRDSSVFPQMVGHTLAIYDGKKHVPIFITENMVGHLLGEFAPTRRFRAHGHHTEKSTTLK*
>14_1009_16_40cm_Bacteria_10175_68_8
MGRSLKKGPYIDDTLYARIEEMNRTRQKKVLKTWSRRSTISPEFVGHTLAVHNGRKFIPVYVTENMVGHRLGEFAMTRTFKAHGQAEKASASPTGKT*
>14_1009_16_40cm_Bacteria_10176_71_10
MGRSLKKGPYIDEKLYGRIEELNRTRQKKVLKTWSRRSTIAPEFVGHTLAVHNGKKFIPVYVTENMVGHKLGEFALSRTFKAHGQAEKAAATPTGKS*
>14_1009_16_40cm_Bacteria_10183_71_6
MARSLKKGPFVDDHLLKKIEQMNAANDRKVVKTWSRRSTITPEMVGHTLAVYNGRKFVPVYITENMVGHKLGEFSPTRQFKGHSSKVEKVAKVAAAAGAAAGAGAGPAPAGAGPAKP*
>14_1009_16_40cm_Bacteria_10184_69_7
MSRSTKKGPFVDPRLLGRVDDMNKRNERKVLKTWSRASVVFPQMIGHTIAVHDGRRHVPVFITENMVGHRLGEFAPTRHYRGHGKATERSSSLK*
>14_1009_16_40cm_Bacteria_10189_60_6
MGRSIKKGPFVDDHLMDKILKAKETKSKAPIKTWSRRSMITPDFVGLTFNVHNGKVFNPVFVTENMVGHRLGEFSPTRIFRKHGAHTAKAEAK*
>14_1009_16_40cm_Bacteria_10191_62_6
MGRSLKKGPFIDPKLMKRIDAMNSRSERKVIKTWSRASQVSPEMVGHTIAIHDGRRHVPIFITENMVGHRLGEFAPTRHFRAHSSKEKATGPT*
>14_1009_16_40cm_Bacteria_10192_68_11
MPRSIKKGPFVDDHLMAKVVEMNRRGDKRVIKTWSRRSTVVPEMVGHTIAVHDGRKHVPVFVSESMVGHKLGEFALTRVFRTHGHHTERSTSLK*
>14_1009_16_40cm_Bacteria_10195_66_6
MSRSVKKGAFVDEHLDRKIQAVSASGSRSVIKTWSRRSTITPDMVGHTIAVHNGKKFIPIYISESMVSHKLGEFAPTRIFKGHTTKVSEKATAVKAPGPPPPSPAA*
>14_1009_16_40cm_Bacteria_10197_68_6
MGRSLKKGPFCDTHLLEKVQMLNSTREKRIIKTWSRRSDVFPEMVGHTIAVHDGRKHVPVFITETMVGHKLGEFAMTRKHRGHGHHTERSSALK*
>14_1009_16_40cm_Bacteria_10210_70_8
MGRSLKKGPYIDETLLARIDDMNRSHQKKVLKTWARRSTIAPEFVGHTLAVHNGRKFIPVYVTENMVGHRLGEFALTRTFKAHGAAEKAATTPTGKA*
>14_1009_16_40cm_Bacteria_10217_55_10
MARSLKKGPFVESHLLEKIDKMNSSGAKRPIKTWSRRSMVTPDFVGHTFLVHNGKTFNSVFITENMVGHKLGEFSPTRVFKKHGSHTAKVTK*
>14_1009_16_40cm_Bacteria_10219_71_7
MGRSTAKGPFIDQHLLDKVEALNGQRQKKVIKTWSRRSTISPDFVGHTLAVHNGRKFIPVYVTENMVGHKLGEFAPTRTFRAHGSHTEKSTALK*
>14_1009_16_40cm_Bacteria_10260_68_6
MGRSLKKGPYVDETLLERVEELNRSRQKKVLKTWSRRSTVVPEFVGHTLAVHNGKKFIPVYVTENMVGHRLGEFALTRTFRAHGSAEKASSSPTGKS*
>14_1009_16_40cm_Bacteria_10360_70_6
MARSLKKGPFVDTSLQRKVDASLAAGSKQVIRTWSRRSMITPDFVGLTFHVHNGKLFVPVFVTENMVGHRLGEFSPTRKFTGHSGTKKVRTAAPAPSGPVPGQKT*
>14_1009_16_40cm_Bacteria_10380_61_12
MGRSLKKGPFTDDHLMKKVELLNRRFEKKVVKTWSRRSTIVPEMVGHTIAVHNGRKFIPVYITENMVGHKLGEFSPTRTFKGHSVRVATERTAGAAPAPGGAAPGAAGPKPAGPPPSGGGTG*
>14_1009_16_40cm_Bacteria_10388_55_12
MARSLKKGPFVESHLLEKIDKMNSSGAKKPIKTWSRRSMVTPDFVGHTFLVHNGKTFHSVFVTENMVGHKLGEFSPTRVFKKQLPISNCQLKRRSGSRSKLAIGIWRLTMGSCLVAASAVQAQGNSSLSESKIDTAAHPAAAEPLLEQNDQLRKQLSIAQESLKALTSSLAESNAAAEELRRKYSDLELRMEALGLASANKDRAKLEQRLLAAVSDLQLAQKERDQYRDQMLRLNEAVLCYLKTAQAGDAKARMDIEAQLRSTNTLITKSTSEPELPESSLMDGSVISVKEEWSFVVGNLGEKQGVKIGMPMRVMRDDRKIATLRVVDVRQKICGAVIQEMDSEKEKIKVGDRLQVDAHSDVSLR*
>14_1009_16_40cm_Bacteria_10405_68_5
MARSLKKGPFVDDHLLEKVEAASKRGDKRVIKTWSRRSTIIPDMVGLTIAVHDGRKHVVGHKLGELAATRIFRSHGHHTEKTTTAAAPGGPKK*
>14_1009_16_40cm_Bacteria_10516_69_7
MGRSLKKGPYVDAKLLARIDELNRGRQKKVLKTWSRRSTIVPEFVGHTVAVHNGKKFIPVYMTENMVGHRLGEFALSRAFRAHGSAEKAAASPTGKT*
>14_1009_16_40cm_Betaproteobacteria_10094_64_30
MGRSVKKGPFVDHHLVKKVGAARAASDKRPIKTWSRRSTILPDFVGLTIAVHNGKQHVPVYISENMVGHKLGEFALTRIFKSHGMADKKLLEAAAAARAGGAHATPGAPTAPTAPAPAAPAGAAPAAGGEKK*
>14_1009_16_40cm_Betaproteobacteria_10178_65_9
MARSIKKGPFVDHHLQAKVEAARATSDKRPIKTWSRRSTITPDFVGLTIAVHNGKQHIPVYVSENMVGHKLGEFALTRTFKAHSADKKVVAPTTPPRK*
>14_1009_16_40cm_Betaproteobacteria_10251_65_7
MGRSVKKGPFVDHHLMKKVDAARATNEKRPIKTWSRRSTILPDFVGLTIAVHNGKQHIPVYISENMVGHKLGEFALTRIFKSHGMADKKVLEAAAAARAGGAHGPPGASAAPTAPAAPAAAAPAAGGEKK*
>14_1009_16_40cm_Burkholderiales_10114_69_7
MTRSLKKGPFVDHHLMAKVEKATAIKDKKPIKTWSRRSTILPEFIGLTIAVHNGKQHVPVYVSDQMVGHKLGEFALTRTFKGHPADKKAAKK*
>14_1009_16_40cm_Deltaproteobacteria_10053_55_6
MARSVKKGPFVDEHLRRKIEAMNNTKEKRVLKTWSRRSTIIPEMVGHTIGVHNGRKFIPVFITENMVGHKLGEFAPTRTFYIHSGDRKGEAKETVPTGAPTAPGAPTPGAPASQPAAAPKPAAAPKTT*
>14_1009_16_40cm_Deltaproteobacteria_10098_55_8
MARSVKKGPFVDPHLLKKVSAMGESRQRQVIRTWSRRSTVTPEMVGYTIGVHNGRKFIPVFVSENMVGHKLGEFAPTRTFYAHSGDRKAEAKETIGAPPAAVPRPGGAAAPGTAPAPAAKP*
>14_1009_16_40cm_Euryarchaeota_10108_66_7
MPQERTGSAKAARRRMRKKAAGTEVRRKKEFTYRGFTLDELRAMTLQDVVDLLPARARRSFVRGLDDERLTFLEKLRGNGGEEAVRTHCRDVPILPDFVGKKVAIHNGKEFATVEIKPEMIGHYLGEFAMTRKEVKHSGPGVGATRSSKFMPLK*
>14_1009_16_40cm_Euryarchaeota_10281_67_10
MAKKMGGLAKAARRKLRKRAAGIEVRRKREFTYRGYTLDEMKAMTLQEIIELLPARPRRTYRRGLDEQQTIFVERFRGAAWTEKGLRTHCRDVPILPDFVGKKVSIHNGKAFETVEIKAEMIGHYLGEFAMTRKPVKHSGPGVGATRSSKFMPLK*
>14_1009_16_40cm_Gemmatimonadetes_10031_69_10
MGRSVKKGPYVEESLLKKIRALNEKNEKKVFKTWSRRSTITPEFVGHTLAVHNGNKFIPVYVTENMVGHKLGEFAATRLFRGHSAKGSAAEREAAEAAPE*
>14_1009_16_40cm_Gemmatimonadetes_10039_70_24
MARSVKKGPYVEPSLLKKLTALNDKNEKKVFKTWSRRSTITPDFIGHTLAVHNGNKFIPVYVTENMVGHKLGEFAHTRLFRGHHARGSAEKEGETGTPEVTE*
>14_1009_16_40cm_Gemmatimonadetes_10088_60_13
MARSVKKGPYVEDALMTKVSAMNGRNEKRVIKTWARASTIVPDFVGHTFAVHNGNKFIPVYVTENMVGHKLGEFAPTRLFRGHTGAVKATDKKIGGVPTSGGPGAPSGPGAAPATPAKGTAAVK*
>14_1009_16_40cm_Gemmatimonadetes_10243_71_6
MARSVKKGPFVQEALLTRVQILNSKNDKRVVKTWSRASTILPEFVGHTFAVHNGNKFVPVYVTENMVGHKLGEFSPTRLFKGHSGKLVADKKAKPE*
>14_1009_16_40cm_Nitrososphaera_10107_34_8
MVREFRFRGYNVDQLKNLSIESLLPLLNARQRRSLDKRVGKYMNDQKRKLRERIKTIREGSTNETLRTHVRDMIILPDMVDITINVHNGKDFTPITIKPEMIGHYLGEYAITNKRVQHGAPGVGASRSSLYVPLK*
>14_1009_16_40cm_Nitrospirae_10061_58_17
MPRSVSKGAFVDAHLLKKVEQMSATRDRKIIKTWSRRSTVIPDMIGHTFAVHNGKKFIPVFVTENMVGHKLGEFAPTRFFKGHGVARTEKAVPLK*
>14_1009_16_40cm_Proteobacteria_10137_68_9
MPRSLKKGPFVDLHLARKVQVASARNDRKPIKTWSRRSTVVPEMVGLTIAVHNGRQHVPVLVTENMVGHKLGEFAPTRTFKAHSGDRKVEAAAAST*
>14_1009_16_40cm_RBG_16_RIF_WS3X_71_46_curated_10208_69_7
MARSVKKGPYVVDSLLRKIEVLNRSGDKRVLKTWARRCTILPEFVGHTLAVHNGNKFIPIYVTENMVGHKLGEFVPTRVFRGHGQHVAEKTAAPGK*
>14_1009_16_40cm_RBG_16_RIF_WS3X_71_46_curated_10403_72_7
MARSIKKGPYVVDSLVGKIETLNRSGEKRVLKTWARRCTILPEFVGHTLAVHNGNKFLPIYITENMVGHKLGEFVPTRVFRGHGQRVAEKTPVPGKPA*
>14_1009_16_40cm_Rokubacteria_10140_71_15
MGRSTKKGPFIDETLLARVDELNRTRQKKVLKTWSRRSTIPPEFVGHTLAVHNGKKFIPVYVTENMVGHRLGEFALTRTFKAHGAAEKATTSPTGKS*
>14_1009_16_40cm_Thaumarchaeota_10057_39_11
MVKEFKYRGVRVDELQNLSLEKLFELLPSRARRSLTRGITDNKRKLLEETKLAKAGKLTTPIKTHLRDVIIMPYMVGLTIQVFSGKEFHPVAIKPEMIGHYLGEFALTNKRVVHGAPGVGASRSSLYVPLK*
>14_1009_16_40cm_Verrucomicrobia_10135_59_6
MGRSIKKGPFIDYHLLEKIVKAKETKSKAPIKTWSRRSTITPDFVGLTFNVHNGKVFNPVFVTENMVGHRLGEFSLTRTFKKHGAHTAKAEAK*
>14_1009_16_40cm_Verrucomicrobia_10271_61_5
MGRSIKKGPFVDGHLQEKIVKAKETKSKTPIKTWSRRSMITPDFVGLTFSVHNGKIFQPVFVTENMVGHRLGEFSLTRIFKKHGAHTAKAEAK*
>14_1009_16_40cm_unknown_10122_53_10
MPKQFSYRGHGVEELRQMSMDEFIKLLPSRQRRSLLKGLTNDQRILLEHIRQSRKQNGGKEPVKTHSRDMIIIPEMLGLTIHLHTGKEYSPVEIKPDMIGHFLGEFAITNQKVVHGTPGIGASRSSMYVPLK*
>Archaea_DPANN_Woesearchaeota_AR4_gwa2_scaffold_135
MAKKEFTYRGKSTQEIKNLSPAEFAEIAPCDIRRRIKKGFTVEQKRLLKS
LEVNKGIVKTHCRDMPILPVMIGRTIRIHRGNSFEQILIAEDMIGHRLGE
FALSRKKTSHSAPGVGATKSSSGSSKG
>CG1_02_FULL_Woesearchaeota_57_44
MAKESTYRGKTAEELAGMSRDQVVAMLTARERRAVKRGMSEPAKKLYRRV
AKGESNIKTHAREAVILPELLGHTIGVHNGKEFTKVTITIDMIGYRLGEF
ALTRRRVGHSSPGVGATRSSSAISVR*
>CG10_big_fil_rev_8_21_14_0_10_Woesearchaeota_32_24
MAKKELTWNNMNEEEVKMLDLKAFLQYIPSRQRRTLTRGFTDAQKILLKN
LETGKDNLKTHCRDMVILPKMIGKTFRVYTGRDFAPITITLEMIGHYLGE
FAHTRKSVSHSSAGVGATRSSKSTSAR*
>CG10_big_fil_rev_8_21_14_0_10_Woesearchaeota_45_16
MAKELMWKGKSEADVKQIDMKEFMKLIPSRSRRSLQRGLTDQQKALMQYL
EAGANNMKTHARNMVITPLMLGKTIRVYNGKDFVPVTCTLEMLGHCLGEF
SHTRKAVTHSSAGIGATRSSKSVSAR*
>CG10_big_fil_rev_8_21_14_0_10_Pacearchaeota_31_9
MAEENIDVQRKREFLYRGKTIVDLQKMDIREFSKLLPSRERRTVLRNSDN
IEKFLTKCRKRNDKKKPIKTHDRELVIVPEMVGLSIGVHNGKSFVKIDVI
PEMIGHRLGEFALTRGIVKHGAAGIGATRSSASRSVK*
>CG10_big_fil_rev_8_21_14_0_10_Pacearchaeota_30_48
MASEKKVKIEKKKEFTYRGKTLEELKSLDIREFAKLIPARERRTILRNTD
VVEVFLSRSNKKIAKNKNVRTHNRAIVIIPAMVGMQIGIHNGKGFEKVTI
LPEMIGHRLGEFALTRGLVKHGAAGIGATRSSASRSVK*
>CG1_02_SUB10_Pacearchaeota_32_132
MAKKKEAELVFEGKEKFYRGLGIDELKKLDVRESAKFMPSRSRRTIMRNF
DVIERFVSRCEKKISRGKRIRTHLRDIIIVPSLVGFTIGIHNGKSFQDVP
ITIEMLGHRLGEFAATRTKVTHSSAGIGATKGSRAKKK*
>Archaea_Euryarchaeota_Thermococci_Thermococcales_Thermococcaceae_Palaeococcus_pacificus_DY20341
MVKKEFVYRGYKLEELLNMPLDKVAELFPSRQRRSLKRGFTQDQKKLIRK
IRLAKKGKYKKPIRTHSRDMVILPEMVGMTIHVHNGKEFVPIEIKPEMIG
HYLGEFALTRKIVQHGSPGMGATRSSMFVAVK
>Archaea_Euryarchaeota_Thermococci_Thermococcales_Thermococcaceae_Pyrococcus_furiosus_DSM_3638
MARKEFRYRGYTLEQLMNMSLEELARLFPARQRRSLKRGLTPEQKKLLRK
IRLAKKGKYKKPIRTHCRDMIILPEMVGLTIYVHNGKEFVPVEIKPEMIG
HYLGEFAPTRKKVEHGAPGVGATRSSMFVAVK
>Archaea_CP_Z7ME43_WOR_bin_DG_70
QRKTMKKGPPEKRKLVVRLRKAKKALNNEVRTHCRDMVVLPEMVGLTVGI
YNGKEFAMVEIKPEMIGHFFGEFALTRRRVKHSA
>CG08_land_8_20_14_0_20_Hadesarchaea_51_8
MPKKFTFKGYGLEELQKLSMDDFAKLLPSRQRRSLLRGLPTTHKKLLERI
RSARGLQEKESKAVVVRTHCRDMLVLPEMVGLKFGIYTGKEFVIVEIKPE
MIGHRLGEFAQTRRKVTHGTPGIGATRSSMYIPLK*
>Archaea_SAGMEG_N21
RRSLLRGFSPMQKKLLEKIRAVREGGQGSDVVIRTHCRDMIILPEMVGLK
FGIYNGKEFVVVEIKPEMIGHRLGEFSLTRKKVVHGTPG
>Archaea_SAGMEG_45
QRRSLLRGFTPKQKKLIEKIRKARMSGKDAPIRTHCRDMVIIPEMVGLKF
AVHNGKEFLVVEVKPEMIGHRLGEFALTRKRVIHGTPG
>Archaea_Euryarchaeota_Methanococci_Methanococcales_Methanocaldococcaceae_Methanocaldococcus_jannaschii_DSM_2661
MASARRRRIKKKKQVISKKIEFRYRGYTLEELQQMPLREFAKLLPARQRR
TLLRGLTPQQKKLAMKIKKARRLLNKGKEPRIIRTHCRDFVITPDMVGLT
FGVYNGKEFVEVKVTPEMIGHYLGEFSLTRKPVQHGAPGMGATRSSMFVP
IK
>Archaea_Euryarchaeota_Methanococci_Methanococcales_Methanocaldococcaceae_Methanotorris_igneus_Kol_5_chromosome
MARGRAARKKKKQQVTVRRGEFRYRGYTLEELQQMPLKEFIKLLPARQRR
SMLRGLTPQQRKLAMKIKKARRLLKKGKEPRIIRTHCRDFIITPDMVGLT
FGVYNGKEFVEVKVTEEMIGHYLGEFSLTRKPVQHGSPGMGATRSSMFVP
IK
>Archaea_Euryarchaeota_Methanococci_Methanococcales_Methanococcaceae_Methanococcus_maripaludis_S2
MARQKKYSGKGGARKKNKQKQNVAPRRRVEFKYKGFSLEELQEMPIKKFM
EIVPSRQRRTMARGITPKQRKLVMKIKKARRLTNRGKDARVIRTHCRDFV
ITPEMIGLTFGIYNGKEFKEIKLVEETVGRFLGEMAPTRGVVQHGSPGMG
ATRGSMFVPIK
>Archaea_Euryarchaeota_Methanococci_Methanococcales_Methanococcaceae_Methanothermococcus_okinawensis_IH1_chromosome
MARQKKFSGKGKPRRKSKTKKQVAPRRRVEFKYKGYTLEELQEMPMKKFM
EIIPSRQRRSMMRGISPKQKKLVIKIKKARRLLNRGKEPRVIRTHCRDFV
ITPDMVGLTFGIYNGKEFQEVKIVEEAIGRYLGEFAPTRKIVQHGSPGMG
ATRGSMFVPIK
>Archaea_Euryarchaeota_Methanopyri_Methanopyrales_Methanopyraceae_Methanopyrus_kandleri_AV19
MAEERSKDDIPDWWEKEWVEFRYRGYTLGELMKMPIEEFIELLPARQRRS
LKRGLPSRHKKLLRKVRRARRLLRRGKKPPVIRTHCRDMIILPEMVGLTI
AVYNGKEFKEVKIEPEMIGHYLGEFAKTRKTVEHGGIGATRSSLFVPLK
>Archaea_Euryarchaeota_Methanobacteria_Methanobacteriales_Methanothermaceae_Methanothermus_fervidus_DSM_2088_chromosome
MAREFMYRGYKLEELQKMPLDKVIKLFPSRQRRSLKRGFPPRHKKVLEKI
RKYKRENKTDKIIKTHCRDLIILPEMVGLTFGVYNGKEFVKVKIKPEMIG
HYLGEFAPTRKKVEHGDPGMGATRSSMFVPLK
>Archaea_Euryarchaeota_Methanobacteria_Methanobacteriales_Methanobacteriaceae_Methanobacterium_sp._SWAN_1_chromosome
MAKKEFKYRGYTLEELQDMPLDNVIQLLPSRPRRSLKRGFLPRQKKVLEQ
IRKVKKEGNKNGRPQIIKTHCRDMVILPEMVGLTFGIHNGKEFVEVMIQP
EMIGCYFGEFAITRQRVQHGDPGMGATRSSMFVPLK
>Archaea_Euryarchaeota_Methanobacteria_Methanobacteriales_Methanobacteriaceae_Methanobrevibacter_smithii_ATCC_35061
MARKIFKYKGYTLEELQDMSLEEVMELFPARQRRSLKRGFLPRQQIVLDK
MRKLNKEGSKDGRPVVIRTHCRDMIVLPEMVGTTFGIYNGQNFVEVTIEP
EMIGCYFGEFAPTRQKVQHGDPGMGATRSSMFVPLK
>Archaea_Euryarchaeota_Methanobacteria_Methanobacteriales_Methanobacteriaceae_Methanothermobacter_thermautotrophicus_Delta_H
LARKEFRYRGYTLEELQEMPLDDVIKLFPSRQRRSLKRGFLPRQKKVLEK
IRKIKKEGKTEGRPPVIRTHCRDMIVLPEMVGMTFGIHNGKEFVEVKIQP
EMIGCYFGEFAPTRKKVEHGDPGMGATRFSMFVPLK
>Archaea_Euryarchaeota_unclassified_Euryarchaeota_Aciduliprofundum_boonei_T469_chromosome
MAKMRKISAKAARRRKRKTRKLVMGRMKEFSYRGYSLEELQKMNWDEFAE
LLPARARRTLKRGWDEERMKAVRKIINSDKVVKTHRRDLIILPQFVGKRV
AVHNGKEFVEVEIKPEMIGHYLGEFALTRKEVKHSGPGVGATRSSKFVPL
K
>Archaea_Euryarchaeota_Thermoplasmata_Thermoplasmatales_Thermoplasmataceae_Thermoplasma_acidophilum_DSM_1728
MVVNKQGSVKSIKRKARKSKKVVSGRAKEFTYKGYSLEDLQKMSMEELIK
ILPARARRTLLREPNYEQKKLMEKLESDEEDVKTHVRDVIILPNYVGKIV
EVYNGNSYFKFEIKPEMIGHYLGEFVMTRKEVKHSGPGVGATRSSKFMPL
K
>Archaea_Euryarchaeota_Thermoplasmata_Thermoplasmatales_Picrophilaceae_Picrophilus_torridus_DSM_9790
MVAKRQVSVKSIKRKARKAQKAITGRAKEFSYRGHSLEELQNMELNELLP
LLPARARRSYSRQMNHEQEKLYEKLLGDKENIKTHVRDLIVLPQFVGKTI
ELYNGNSYIKFEIKPEMIGHYLGEFALTRKEVKHSGPGVGATRSSKFLPL
K
>Archaea_Euryarchaeota_Thermoplasmata_Thermoplasmatales_Ferroplasmaceae_Ferroplasma_acidarmanus_Fer1
MVVRRQVSVKSIKRRSRKAQKAITGRAREFSYRGKTIEELEQMELPELLE
LFPARVRRSYNREMNHEQQKLFDDLLGDKETLKTHVRDVIILPQFVGKKI
ELYNGTSYLKFEIKPEMIGHYLGEFAPTRKEVKHSGPGVGATRSSKFLPL
K
>CG01_land_8_20_14_3_00_Euryarchaeota_38_12
MMAERERKRKKIVTRRKKEFAYRGHTLEQLQTMSKDDLIKILPARARRSL
KRGSSEEQQTFWRQVRKGKGIVETHRRDIVVLPELIGRKIGIHNGKEFKV
VEILPEMIGHYLGEFALTRRFGRHSGPGVGATRSSKYMPLR*
>Archaea_Euryarchaeota_Thermoplasmata_Thermoplasmatales_Thermoplasmatales_archaeon_SCGC_AB_539_C06
MIKPDGKNIPRRVGRKKRKKIEIRKKEFKHMGLTLEKLQSLTLEDLLPYL
TSRMRRSLKRGLTQEQDKLLNDIKKAKKDEMIKTHCRDVIVLPEFVDHKI
GIHNGHEFQRVDIKPEMVGHYLGEFALTRKKVKHTGPGVGATRSSKYMPL
K
>Archaea_Euryarchaeota_RBG_13_Euryarchaeota_31_8
MVILPNFVGHIINVYNGKEFQRVNVQPEMIGHYLGEFALTRQRVKHTGPG
VGATKSSKFMPLK
>Archaea_Euryarchaeota_unclassified_Euryarchaeota_Marine_Group_II_uncultured_marine_group_II_euryarchaeote
MARKKKKSFMTPKASRRKARKRLSTTSGRVKKEFTYRGYTVEELSAMSLW
PAEDPSAPSVITLLPSRARRSMARGFSVENEHFLARVRRSNGSTVRTHRR
DMPILPEFVGKTISVYSGQNFVPVEIKPEMIGHYLGEFAITRRGVAHSGP
GVGATRSSKHVPLK
>Archaea_Euryarchaeota_Methanomicrobia_unclassified_Methanomicrobia_Candidatus_Methanomassiliicoccus_intestinalis_Issoire_Mx1
MAKATKYGNPKSARRKQRKKKGGITARRKKEFTYRGYSMEELLEMPFDEM
VSLLPCRIRRTLARGMNDEQSTAFETLRTSDKEVIKTHRRDVPIVPQFVG
KRVSVYNGKEFIEFEIKPEMIGHFTGEFSMTRGDVKHSGPGVGATRGSKF
LPLK
>Archaea_Euryarchaeota_Thermoplasmata_Methanomassiliicoccales_Methanomassiliicoccaceae_Candidatus_Methanomethylophilus_alvus_Mx1201
MAKKIMGSAKASRRKSRKKASAIQARRKKEFMFRGYNMEQLLAMPFEDVL
ELLPSRARRTYLRGLNYEQQLVFDKLKGEVDGPVRTHRRDLPIIPQFVGK
TVSIYNGHEFVDVEIKPEMIGCMLGEFAINRKAPQHSGPGVGATRSSKFM
PLK
>Archaea_Euryarchaeota_Thermoplasmata_Thermoplasmatales_Thermoplasmatales_archaeon_BRNA1
MAKAKIRGSHKAAVRATRKRNSQIQARKKKEFMYRGMTLEQLKALPFNEV
LELIPSRCRRTYLRGLNYEQQLVFDKLTAEEAEGTIRTHRRDLPILPSFV
GKRVAVYNGKEFIEFSIVPEMIGCMLGEFVPNRKNPQHSGPGVGATRSSK
FMPLK
>Euryarchaeota_archaeon_RBG_13_61_15
AAPAAAPAAGAPAAAPPEKKIKPSARHQGSAKAARRKMRKKKSQIQARRK
KEFTYRGHTLEELLKLPFAEIIELLPARARRTYIRGLNTEQEAFVRRLRA
ADGPVRTHRREIPVLPEFVGKTVHVYNGKEFSPVDIKPEMIGHALGEFSM
TRKSVRHSGLGVGATRSSKFMPLK*
>Euryarchaeota_archaeon_RBG_19FT_COMBO_56_21
MADEKKKDAPKQDAKSSTAPAGKTIVGGKAPAGGKAPAAGAKPGAAAPAA
APAAAPGAAPAAPVPEKKAKPSARFTGTAKAARRKMRKKKSQIQARRKKE
FTYRGYTMEELLKLPFAEIIELLPARARRTYIRGLNSEQESFVRRLRASE
KPVRTHRREIPILPEFVGKKVQVYNGHEFSPVDIKPEMIGHYLGEFALTR
KSVRHSGLGVGATRSSKFMPLK*
>Euryarchaeota_archaeon_RBG_13_57_23
MADEKKKDAPKQDAKAPAAGGKAPAGGKAPAGGKAPIVGGKAGAAAPAAA
PAAAPGAAPAAPVPEKKAKPSARFTGSAKAARRKMRKKKSQIQARRKKEF
TYRGYTMEELLKLPFAEIIELLPARARRTYIRGLNSEQESFVRRLRASEK
PVRTHRREIPILPEFVGKTVHVYNGHEFSPVDIKAEMIGHYLGEFALTRK
SVRHSGLGVGATRSSKFMPLK*
>Archaea_Euryarchaeota_Archaeoglobi_Archaeoglobales_Archaeoglobaceae_Ferroglobus_placidus_DSM_10642_chromosome
MALKSKVVRPREFRYRGYTLEELQKMTLEQIAELLPARERRKLKRGLTEQ
EEKLLKKLRKKGDARTHCRDMVILPEMVGKVVYVHNGKEFVRVEIKPEMI
GHRLGEFAQTRKFEKHSGPGVGATRSSKYVPLK
>Archaea_Euryarchaeota_Methanomicrobia_Methanomicrobiales_Methanomicrobiaceae_Methanofollis_liminatans_GKZPZ_DSM_4140
MAKKTQKRLPRRREEFTYRGYRIEDLQQMGASELVSLMPARARRKVTRGL
SRDHENFLAKVRTGDEAVRTHLRDMIIMPEMVGKTVEIHNGKEFVAVELQ
PESVFHYLGEFALTRRRVSHGTAGIGATRSSKYVPLK
>Archaea_Euryarchaeota_Methanomicrobia_Methanomicrobiales_Methanomicrobiaceae_Methanoculleus_bourgensis_MS2
MAKKTQKRMPRRREEFTYRGYSIDDLQQMALSELLPLMPSRARRKFERGL
SREHEKLLSDIRSGDPNVRTHLRDMVVMPEMVGKTIEIHNGKEFQRVEIH
PEAVFHYLGEFALTRRRVSHGSAGIGATRSSKYVPLK
>Archaea_Euryarchaeota_Methanomicrobia_Methanomicrobiales_Methanomicrobiaceae_Methanomicrobium_mobile_BP_DSM_1539
MAKKQQKKLPRRKEEFTYHGYKIEELQQMNITELLPIMPSRARRKINRGF
TEGHEKLLAEFRAGNDRIRTHLRDMVILPEMVGKEVEIHNGKEFVKVELQ
PEAVFMYFGEFALTRKRVSHGSAGIGATRSSKFVPLK
>Archaea_Euryarchaeota_Methanomicrobia_Methanomicrobiales_Methanomicrobiaceae_Methanoplanus_petrolearius_DSM_11571_chromosome
MAKKTQKRLPRRKEEFTYHGYKIEELQQMSLTELLPIMPSRARRKYNRGL
SPGQEKLISDMREGKERVRTHLRDMVIMPEMIGKTIEVHNGKEFVKVELQ
PEAVFHYLGEFALTRRRVTHGSAGIGATRSSKYVPLK
>Archaea_Euryarchaeota_Methanomicrobia_Methanomicrobiales_Methanoregulaceae_Candidatus_Methanosphaerula_palustris_E1_9c
MAKKTQKRLPRRREEFTYHGYRIEELQAMAMNDLLPVMPSRARRKIVRGL
SRDEEHLLGKVRAGDAQIRTHLRSMIVLPEMIGKEIEIYSGKEFLKVELQ
PESVFHYLGEFALTRRRVAHGTAGIGATRSSKFVPLK
>Archaea_Euryarchaeota_Methanomicrobia_Methanomicrobiales_Methanoregulaceae_Candidatus_Methanoregula_boonei_6A8
MAAPKKTQKRMPRRREEFTYRGYKIDELKAMGLSELIPLMPARARRKFNR
GLNRGEETLLEKIRGGDEKIRTHLREMIVMPEMIGKSIEIYNGKEFLKVE
FQPESVFHYLGEFALTRKRVTHGSAGIGATRGSKYVPLK
>Archaea_Euryarchaeota_Methanomicrobia_Methanomicrobiales_Methanocorpusculaceae_Methanocorpusculum_labreanum_Z
MAKKTTKRMPKRREEYTYHGYNIEQLKAMSMDELLAIMPSGARRKVLRGF
TRDEEDVRAKIAEGDGVRTHSRSMIILPEMVGKNVAIYSGKEFINVEIPV
EGVFHYFGEFALTRKKVTHGSAGIGATKSSKYVPLK
>Archaea_Euryarchaeota_Halobacteria_Halobacteriales_Halobacteriaceae_Haloquadratum_walsbyi_HBSQ001_DSM_16790
MSSEYRTGREGEFTYRGHTLDELQAMSLEDITALLPARQRRTIERGLTTE
QQKLRETVRDADPQKTANDPIRTHLRDMPILPSFVEKTIAVYNGQSFERV
RIEPEMIGHYLGEFQLTRTSVEHGQAGIGATRSSKFVPLK
>Archaea_Euryarchaeota_Halobacteria_Halobacteriales_Halobacteriaceae_Halococcus_saccharolyticus_DSM_5350
MSSDYRTGREGEFTYRGHTVEELQSMDREAVAELLPARLRRTIERGLSVE
QEQLIEEAKESGSEETANDPIRTHLRDMPVLPAFVDKTFAVHNGQEFERV
RVEPEMLGHYLGEFQLTRTSVEHGQAGIGATRSSKFVPLK
>Archaea_Euryarchaeota_Halobacteria_Halobacteriales_Halobacteriaceae_Halorubrum_sp._A07HR60
MSSEYRTGREGDFTYRGHTLEELQALDIDEVAELLPARQRRTIQRNLGAE
HEKLLTEAREADADATADDPIRTHLRDMPVLPEFVDLTFAVYTGQSFERV
QVKPEMIGHYLGEFQLTRTSVEHGQAGIGATRSSKFVPLK
>Archaea_Euryarchaeota_Halobacteria_Halobacteriales_Halobacteriaceae_Halobacteriaceae_archaeon_G22
MSSDYRTGREGEFTYRGHTLDELQEMDLDEVSELLPARTRRTITRGLTVE
QRKLLEKARETDEEESANDPLRTHLRDMPVLPEFVDLTFAVYNGQSFERV
RVAPEMIGHYLGEFQLTRTSVEHGQAGIGATRSSKFVPLK
>Archaea_Euryarchaeota_Halobacteria_Halobacteriales_Halobacteriaceae_Halosarcina_pallida_JCM_14848
MSSEYRTGREGEEFTYRGHTLEELQEMELDEVVELLPARVRRSINRGLTL
QKEKLLDEVREADPEETANSPIRTHLRDMPILPVFVEKTFAVYNGQSFER
VRVQPEMIGHYLGEFQLTRNSVEHGQAGIGATRSSKFVPLK
>Archaea_Euryarchaeota_Halobacteria_Halobacteriales_Halobacteriaceae_Halogeometricum_borinquense_DSM_11551_chromosome
MSSEYRTGREGEEFTYRGYTLDELQEMELDEVVELLPARQRRSINRGLTL
QKEKLLETVREADPEETANSPIRTHLRDMPILPSFVDKTFAVYNGQSFER
VRIQPEMVGHYLGEFQLTRNSVEHGQAGIGATRSSKFVPLK
>Archaea_Euryarchaeota_Halobacteria_Halobacteriales_Halobacteriaceae_Halobiforma_nitratireducens_JCM_10879
MSQEYRTGREGEFTYRGHTLDELQDMELEEVAELLPARKRRSIERGLSVE
KRKLLEEAREKGEEETANAPIRTHLRDMPILPEFVGLTFEVHNGQSFERV
YVEPEMIGHYLGEFQLTRTSVEHGQAGIGATRSSKFVPLK
>Archaea_Euryarchaeota_Halobacteria_Halobacteriales_Halobacteriaceae_Natrialba_magadii_ATCC_43099_chromosome
MSQEYRTGREGEEFTYRGHTLDELQDLELEEVAELLPARKRRSITRGLSV
EKQKLLEKTRGKDEQETANAPIRTHLRDMPVLPEFVGLTFEVYNGQSFER
VRVEPEMIGHYLGEFQLTRNSVEHGQAGIGATRSSKFVPLK
>Archaea_Euryarchaeota_Halobacteria_Halobacteriales_Halobacteriaceae_Haloterrigena_turkmenica_DSM_5511
MSQEYRTGREGEFTYRGHTLEELQAMELEEVAELLPARQRRSIERGLSVE
KQKLLEEAREKEEEETANAPIRTHLRDMPILPEFVGLTFEVYTGQAFERV
RVEPEMIGHYLGEFQLTRTSVEHGQAGIGATRSSKFVPLK
>Archaea_CP_Thorarchaeota_WOR_bin_SMTZ1_83
MYRGHKLTDLAQMNMDSLIELLPTRRRRTLKRGLPPRQKKLLMKLRAARK
QARKGKDVIVKTHCRDMVILPEMVDLTIGVHNGKDFVRVKILPQMIGHVL
GEFSVTNKPVRHGSPGIGATKSSAYVPLK
>Archaea_Lokiarchaeota_DG_43
QRRSLTRGSSQHIKLMERILASKEXSKRPIRTHCRDFIILPELIGAIVQV
YNGKEFLRINLTPEMLGHYLGEYAPTCKQVKHSA
>Archaea_Lokiarchaeota_SG8_8
QRRSLTRGNTEHIKLMEKIIESKESKXKPVRTHCRDFIILPEIIGAIIHV
YNGREFLRVNILPEMLGHYLGEYAPTCKQVKHSA
>Archaea_Crenarchaeota_Thermoprotei_Thermoproteales_Thermofilaceae_Thermofilum_pendens_Hrk_5
MESTSKFTYRGYTLEELRQMPIEKLAEIMPARQRRSLLRVFKQGTSEEHL
KLLEKIRRAAKLASEGKKQPVIKTHLRDFIILPEMVGLTIHVHNGKEFVP
VEITPEKIGHYLGEFALTTKKVEHGEPGLKATRSSMFVALK
>Archaea_Crenarchaeota_Thermoprotei_Thermoproteales_Thermoproteaceae_Pyrobaculum_aerophilum_IM2
MPLGKVFNRGGVGWLMSSKEQEAQKGKQGWITPTVIPPEEWATFRYRGKT
LEELLNMSMDEFIKLLPARQRRSLKRGLKPEHRKLLEKIRKAKRLAAQGK
KVVIRTHCRDMIILPEMVGLTIHVYNGITYIPVFISPWHIGHYLGEFALT
TKIVQHGEPGLKATRSSLHIAAK
>Archaea_Crenarchaeota_Thermoprotei_Thermoproteales_Thermoproteaceae_Thermoproteus_neutrophilus_V24Sta
MSSKEQEAQKGKQGWITPAVIPPEEWGTFRYRGKTLEELLNLPMDEFIKL
LPARQRRSLKRGLKPEHRKLLEKIRKAKRLAAQGKKVTIKTHSRDMIILP
EMVGLTIHVYNGITYIPVFISPWHIGHYLGEFALTTKVVQHGEPGLKATR
SSLHIAAK
>Archaea_Crenarchaeota_Thermoprotei_Thermoproteales_Thermoproteaceae_Thermoproteus_uzoniensis_768_20_chromosome
MIAQEEWGTFRYRGKTLDDILSMPMDDFIKLLPARQRRSLRRGLKPEHRK
LLEKVRKARALAAQGKKVTIKTHSRDMIILPEMVGLTIQVYNGITWIPVY
ISPWHVGHYLGEFAITCKPVQHGEPGLKATKSSLHIAAK
>Archaea_Crenarchaeota_Thermoprotei_Thermoproteales_Archaea_Crenarchaeota_Thermoprotei_Thermoproteales_YNP_Site_4_Thermoproteales_Type_II
MSAPQEAEAAQRGKTGWPQPAVIAQDEWGTFRYRGKTLDDILSMSMDDFI
KLLPARQRRSLRRGLKPEHRKLLERVRKARVLAAQGKKVVLKTHSRDMIV
LPEMVGLTIQVYNGITWIPIYISPWHVGHYLGEFAITCKPVQHGEPGLKA
TKSSLHIAAK
>Archaea_Crenarchaeota_Thermoprotei_Thermoproteales_Thermoproteaceae_Caldivirga_maquilingensis_IC_167
MSKKPEGKVEAKPTAKATEAAAAAAPAAAGAEEESSAEAGRRGWIMPTPI
PQEEWKNFKYRGFTFDELMKMPMNEFIKLLPARQRRTLKRGLRPCHRQLL
EKIRKAKAFAAKGKSIPVRTHCRDMIILPEMVGLTIFVYNGITYIPVPIS
PWHIGHYLGEFAITTKIVQHGEPGLKATKSTLHIAAK
>Archaea_Crenarchaeota_Thermoprotei_Thermoproteales_Archaea_Crenarchaeota_Thermoprotei_Thermoproteales_YNP_Site_4_Thermoproteales_Type_II
MSAPQEAEAAQRGKTGWPQPAVIAQDEWGTFRYRGKTLDDILSMSMDDFI
KLLPARQRRSLRRGLKPEHRKLLERVRKARVLAAQGKKVVLKTHSRDMIV
LPEMVGLTIQVYNGITWIPIYISPWHVGHYLGEFAITCKPVQHGEPGLKA
TKSSLHIAAK
>Archaea_Crenarchaeota_Thermoprotei_Thermoproteales_Thermoproteaceae_Vulcanisaeta_distributa_DSM_14429_chromosome
MSKKPETKAPGKAEEKAGAKAAGKAAEKAAEKPAAAPAAAAAKEEEEGAE
AGRKGWLTAAVIPQEEWKGFRYRGFTFEEISKMSMEEFIKLLPARQRRSL
MRGLKPEHRKFLEKVRKAKKLMAEGKKVTLKTHARDMIILPEMVGLTIAV
YNGITYLPVTISPWHIGHYLGEFAITSKIVQHGEPGLKATRSTLHIASK
>Archaea_Crenarchaeota_Thermoprotei_Desulfurococcales_Desulfurococcaceae_Ingnisphaeroid_species
MSKQCWELPIEWRKFKYRGKGLEELLEMPMDELVKLLPSRARRSLTRGFS
PRHRRLLEKVLVARQKLVNECKEVTIKTHVRDMVILPIMVGLTIAVYNGK
EFIPVKIVPEMIGHYLGEFALTTKQVKHGEPGLKATRSTLFVALK
>Archaea_Crenarchaeota_Thermoprotei_Desulfurococcales_Desulfurococcaceae_Ignisphaera_aggregans_DSM_17230_chromosome
MSKQCFEIPIEWKKFRYRGKTFEELLEMSMDELVKLLPSRARRTLMRGFS
PRHRRLLEKIIEARQKLINECKEVVIKTHVRDMIILPIMVGLTIAVFNGK
EYIPVRIVPEMIGHYLGEFAITTKQVKHGEPGLKATRSTLFVALK
>Archaea_Crenarchaeota_Thermoprotei_Desulfurococcales_Pyrodictiaceae_Hyperthermus_butylicus_DSM_5456
MVQTQLRLDEEMKKWLETLPPEWKKFRYRGYTLEELLAMPMDQFIKLLPA
RQRRSLLRGLTDAQRRLLWKIRKARQKMLQGKKVVVKTHVRDMIILPEMV
GLTIAVYNGKEFIPVKITPEMIGHYLGEFSPTCKQVQHGEPGLKATRSTL
HVALK
>Archaea_Crenarchaeota_Thermoprotei_Desulfurococcales_Pyrodictiaceae_Pyrolobus_fumarii_1A_DSM_11204
MSAEIKKWLEMLPPEWRKFRYRGYTLEELLQMSMDEFVKLLPARQRRSLL
RGFTEAQRILLRKIKKARQKMLKGEKVVIKTHVRDMIILPEMVGLTIAVY
NGKEFVPVKITPEMIGHYLGEFSPTCKIVKHGEPGLKATKSTLHVALK
>Archaea_Crenarchaeota_Thermoprotei_Desulfurococcales_Desulfurococcaceae_Staphylothermus_hellenicus_DSM_12710_chromosome
MAIEIEIPPEWKKFRYRGKTLEELLNMPMDEFIELLPARQRRSLKRGLTM
AQVKLLAKIRKVRQKKLTGKKAIIKTHVRDMIILPEMVGLTIAVYNGKEF
IPVRIVPEMIGHYLGEFSPTTKRVQHGEPGLKATRSSMFISLK
>Archaea_Crenarchaeota_Thermoprotei_Desulfurococcales_Desulfurococcaceae_Thermogladius_cellulolyticus_1633
MDLKEMPPEWKKFRYRGKTLEELLSMPMDELIELLPARARRSLKRGFTKA
QIRLLAKIRKIRQNPDLAKKAVIKTHVRDMVVLPEMVGLTIAVYNGKEFV
PVKVTPEMIGHYLGEFSPTTKKVVHGEPGLKATRSSMFVALKT
>Archaea_Crenarchaeota_Thermoprotei_Desulfurococcales_Desulfurococcaceae_Desulfurococcus_fermentans_Z_1312_DSM_16532
MNLQDLPVEWRKFKYRGKSLEELLNMSMDELVMLLPARQRRSLKRGLTKA
QIKLLAKIRKIARNPELARKAVIKTHVRDMVVLPEMVGLTIAVYNGKEFI
PVKITPEMIGHYLGEFSPTTKKVTHGEPGLKATRASRFVAMK
>Archaea_Crenarchaeota_Thermoprotei_Desulfurococcales_Desulfurococcaceae_Thermosphaera_aggregans_DSM_11486_chromosome
MQDLPVEWRKFRYRGYTLEELLNMPMDDLINLLPARQRRSLKRGLTKAQI
RLLARIRKVRSNPELAKKGVVKTHVRDMIILPEMIGLTIAVYNGKEFVPV
KISPEMIGHYLGEFSITTKKVTHGEPGLKATRSSRFVALAK
>Archaea_Crenarchaeota_Thermoprotei_Desulfurococcales_Desulfurococcaceae_Aeropyrum_camini_SY1_JCM_12091
MAFEMRPEWRKFRYRGRTLEELLKMDIEELARLFPARQRRSLLRGLTPAQ
QKLLLKVRKIRRRIEEGRLKRPPVIRTHVRDMIILPEMVGLTIAVYNGKE
FIPVKIVPEMIGHYLGEFSPTTRIVQHGEPGLKATRSSLHVASK
>Archaea_Crenarchaeota_Thermoprotei_Acidilobales_Acidilobaceae_Acidilobus_saccharovorans_345_15_chromosome
MMSIELRPEWRRFKYRGRSLEELLNMSLDEFISLLPARQRRSLQRGLTPA
QKKLLAKIRALRRSGKTDVMIKTHVRNLVVLPEMVGLTIAVYNGKEYVPV
RVVPEMIGHRLGEFSHTTKIVHHGEPGLKASKSSLHIAAKG
>Archaea_Crenarchaeota_Thermoprotei_Desulfurococcales_Desulfurococcaceae_Ignicoccus_hospitalis_KIN4I
MEVPAAWKKFRYRGKTLEELLEMPLDDFIELLPARQRRSLKRGFNDAQRR
LLEKVLKARKEMEKGKKVKIRTHVRDMVILPIMVGLTIEVYNGKEFVPVK
IVPEMIGHYLGEFSHTTAVVKHGEPGLKATRSSLFVAAK
>Archaea_Crenarchaeota_Thermoprotei_Fervidicoccales_Fervidicoccaceae_Fervidicoccus_fontis_Kam940
MSKPEIESEWKNFRYRGIKFDKLIEISMDELVSLFPARERRSITRGFTPE
QIRFLQKIRRGKKEGKKVIKTHLRNMIVLPEMIGLTIAVYNGKEFIPVRI
TPEMLGKRLGEFAPTTKSVKHGEPGLKATRSSMFTAIK
>Archaea_Crenarchaeota_Thermoprotei_Sulfolobales_Sulfolobales_archaeon_Acd1
MPFEIPPEWRNFRYRGKALEELLNMSMDEFIKLLPARQRRSLRRGFTEEQ
KRLLEKARKIVRTGKYDKVIKTHVRDMIILPEMIGLKFAVYNGKEFVEFQ
VVPEMIGHYLGEFSITTKKVEHGEPGLKATKSSLFLAMKG
>Archaea_Crenarchaeota_Thermoprotei_Sulfolobales_Sulfolobaceae_Sulfolobus_solfataricus_P2
MSLEIPPEWKNFKYRGKSIDELLNMPMDEFIKLLPSRQRRSLKRGFTDAQ
RHLLEKVRKYRREGKFNKTIKTHVRNLVILPELIGLKMAVYNGKEFVEFT
VTPEMIGHYLGEYSITTKKVEHGEPGLKATRSSLFLAMKG
>Archaea_Crenarchaeota_Thermoprotei_Sulfolobales_Sulfolobaceae_Metallosphaera_sedula_DSM_5348
MSVEIPAEWKKFRYRGKSLEELLNMPMDDFIKLLPARQRRSLRKGFTPSE
RTLIEKIRKIRRDSKADKPIKTHVRSLVILPEMVGLKFAVYNGKQFVEFQ
VVPEMIGHYLGEFSIPIQKVEHGEPGLKATRSSLFMAMKG
>Archaea_Crenarchaeota_Thermoprotei_Sulfolobales_Sulfolobaceae_Acidianus_hospitalis_W1_chromosome
MAMSEFPAEWQKFKYRGKSLDELINMPMDEFVKLLPSRQRRSLTRGFTPQ
QRRLLEKIRKMRREGKLTKTIKTHVRDLVILPEMVGLKFGVYNGKEFVEF
QVVPEMIGHYLGEFAITTKKVEHGEPGLKATRSSLFLAMKG
>Archaea_Crenarchaeota_Thermoprotei_Sulfolobales_Sulfolobales_archaeon_AZ1
MSVEIPPEWKKFMYRGKTLEELMQMPMDEFVKLLPSRQRRSLTRGFTNAQ
RRLLEKIRKMRRQGLFDKTIKTHVRDMVILPEMVGFKFGVYNGKEFVEVQ
IVPEMIGHYLGEISVTTKKVEHGEPGLKATRSSLFLAMKG
>Candidatus_Bathyarchaeota_archaeon_RBG_16_48_13
MPKEFTYGGFTLPELQKMSMDEFIRLLPSRHRRSLTRGLAPDQRLLIERI
RECKKATKDVIPPIKTHCRNMPILPEMIGQNILVYNGKEFISVTIAPQMI
GHYLGEFAITNKKVSHGTPGIGASRSSMYVPLK*
>Candidatus_Bathyarchaeota_archaeon_RBG_16_57_9
MPKNFQYRGRTVDELKAMSMDEFISILPARMRRSLRRGLKGDQRIVLEKL
RRDQGKPIRTHARDMIILPEMIGKSIFVHTGKEFKEIKVTEKMVGHYVGE
FAISINLVRHGRPGIGASRSSMYIPLK*
>Candidatus_Bathyarchaeota_archaeon_RBG_13_52_12
MPKNFQYRGRSVDDLKAMSMDEFINLLPSRMRRSLRRGLSNEQRIILERL
RQDNGKPIKTHSRDMVVLPEMIGKTLLVHSGQEFVEVRINEKMLGHYLGE
FVITNKLVRHGKPGIGASRSSMYIPLK*
>archaeon_RBG_16_50_20
MSMDEFIRLLPSRQRRSLTKGLTSDQKILMGLIRAHRSSKGKDSKPIKTH
CRDMILLPEMVGLSLLVHSGKEFASVEVKPEMVGHYLGEFVITNKKVVHG
TPGIGASRSSMYVPLK*
>Candidatus_Bathyarchaeota_archaeon_RBG_13_38_9
MPREFIYRGFNIQQLQEMSMDEFIKLLPSRQRRTLQRGLTSAQRRLLEEV
KDFKRGTRKEGDVLKTHCRDMIVLPEMVGLRILVHNGKEFSAVDIKAEMV
GHFFGEFAITNKKVGHGTPGIGASRSSMYVPLK*
>CG_4_8_14_3_um_filter_Bathyarchaeota_42_8
MPREFAYCGYTLNQLQGMSMDEFINLLPSRQRRSLHRGLTPEQRILLEKI
RKAKEVFRKGSSKVVKTHVRDIIILPEMVGTTILVHNGKDFISVEIKPEM
IGHYLGEFAVTNKPVKHGTPGIGASRSSMYVPLK*
>Archaea_Thaumarchaeota_unclassified_Thaumarchaeota_Candidatus_Caldiarchaeum_subterraneum
MEMVRELTYRGYTVDQLKTMSMDAVIKLLPSRARRSLYKRGLTPAQSRLL
LKIRKAKKLLESGQKLEKPIKTHCRDMFILPEMVGLTIHVHNGKEFTPVE
ITPEMIGHRLGEYAITNKRVIHGRAGIGATRSSMYVPLK
>Archaea_Aigarchaeota_Aigarchaeota_archaeon_strain_OS1
MVREFTYRGYTLEQLQQMSMDEFIKLLPSRQRRSLKRGLTEPQRKLLEKV
RKYKRLGINKPIRTHARDMVILPEMVGTTIAVHNGKEFVPVEIVPEMIGH
RLGEFAITNKRVVHGRPGVGATKSSMYVPLK
>Archaea_Thaumarchaeota_Thaumarchaeota_archaeon_strain_BS4
MPREFRYRGYTIEQLQEMPLEQVLNLMPSRQRRTLNRELSHEKKKLIERV
RSGKGEKIKTHARDMVILPFMVGLTVEVYNGKEFVPVEIKPEMVGHYLGE
YSNPIKKVVHGTPGIGASRSSLYVPLK
>Archaea_Thaumarchaeota_Thaumarchaeota_archaeon_SCGC_AB_179_E04_GBS_N_001_221
LPREFKYRGYTLEQLQNMSFESLLMLLPSRIRRSLNRGISDEKRKLLEEV
RAARDGKLNKPIKTHARDMPILPYMVGLTIHVHNGKEFVPLTIKPEMIGH
YLGEFVITNKKVVHGTPGIGASRSSLYVPLK
>Thaumarchaeota_archaeon_RBG_16_49_8
MVQEFKYRGFTAEQLKGMSTEQFMRLLPSRQRRSLNRGISNEKRKLLKEV
SLAADGKLKTPIRTHARDMVILPNMVGLTIHIHNGKEFSAVEIKPPMVGH
YLGEYSITNKKVVHGTPGIGASRSSLYVPLK*
>Archaea_Thaumarchaeota_Nitrososphaerales_Nitrososphaeraceae_Nitrososphaera_viennensis_EN76
MVREFKFKGYTPEQLQSLSIENLLPLLNARQRRSLDKRVGTYMNDEKRKL
REKIKLARDGKLKGAIRTHIRDMIILPDMIGLTINVHNGKEFAAVAIRPE
MVGHYLGEYAITNKRVQHGAPGVGASRSSLYVPLK
>Archaea_Thaumarchaeota_Cenarchaeales_Cenarchaeaceae_Cenarchaeum_symbiosum_A.
MVKKFEYRGKPAEELESMPLDSLFRLFNSRQRRSLTRGITDGKRKLIREI
KDARAGKEGNPIKTHLRDLIVLPSMTGVTVNVFSGKEFRPVEITTEMIGH
YLGEYVITNKRVSHGAPGVGASRSSLYVPLK
>Archaea_Thaumarchaeota_CSP1_1
MVKKFDYQGIDLTELEKMPMEKLFQLFPARARRSLTRGITDSKRKLIEEI
KLAKAGKLKNPVRTHLRDLIILPYMVGVQVNVFSGKEFVAVNISPEMISH
YLGEYVITNKRVSHGAPGVGASRSSLYVPLK
>Archaea_Thaumarchaeota_Thaumarchaeota_archaeon_MY2
MVKEFDYRGIPLAELQNMSLEKLFEIFPARSRRSLTRGITDGKRKLIEEI
KLDKAGKLKNPIKTHIRDLIVLPYMVGVTISVFSGKEFVPVTITTPMIGH
HIGEYVRTNKRVVHGAPGVGASRSSLYVPLK
>CG10_big_fil_rev_8_21_14_0_10_Nitrosopumilus_33_7
MVKEFLYRGLQKEELDNMSLEKLFTIFNSRQRRSLTRGITDDKRKLIEEI
KSAKAGKTKNPIKTHSRDLIILPYMVGVTVNVFSGKEFTPVLIKTEMIGH
YLGEYVITNKRVSHGAPGVGASRSSXXXXXX*
>Archaea_Thaumarchaeota_Nitrosopumilales_Nitrosopumilaceae_Nitrosopumilus_sp._MY1_MY1
MVKEFLYRGLPKEDLDNMSLEKLFLIFNSRQRRSLTRGITDDKRKLIEEI
KSAKAGKTKNPIKTHSRDLIILPYMVGVTVNIFSGKEFTPVLIKTEMIGH
YLGEYVITNKRVQHGAPGVGASRSSLYVPLK
>CG_4_9_14_0_8_um_filter_Nitrosopumilales_34_10
MVKEFLYRGLQKEELDNMSLEKLFTIFNSRQRRSLTRGITDDKRKLIEEI
KSAKAGKTKNPIKTHSRDLIILPYMVGVTVNVFSGKEFTPVLIKTEMIGH
YLGEYVITNKRVSHGAPGVGASRSSLYVPLK*
>Archaea_Thaumarchaeota_unclassified_Thaumarchaeota_Marine_Group_I_Marine_Group_I_thaumarchaeote_SCGC_AAA160_J20
MVKEFNYRGLSKADLDNTSLEKLFLLFNSRQRRSLTRGITDGKRKLIEEI
KSAKAGKLSSPIKTHLRDLIVLPYMVGVTVNVFSGKEFRPVNITTEMIGR
YLGEYVITNKKVQHGAPGVGASRSSLYVPLK
>Archaea_Thaumarchaeota_Nitrosopumilales_Nitrosopumilaceae_Candidatus_Nitrosopumilus_koreensis_AR1
MVKEFAYRGIPKEELENMSLEKLFQLFNARQRRSLTRGINDGKRKLIEEI
KAAKAGKLKNPIKTHVRDLIILPYMVDVTVNVFSGKEFRPVTIRTEMIGH
YLGEYVITNKKVSHGAPGVGASRSSLYVPLK
>CG_4_9_14_0_2_um_filter_Nitrosopumilales_34_16
MVKEFSYRGIPQAELDSLSLEKLFLLFNSRQRRSLTRGINDGKRKLIEEI
KSAKAGKVKNPIKTHLRDLIVLPYMVGVTVNVFSGKEFYPVTMTSEMIGH
YLGEYVITNKRVSHGAPGVGASRSSLYVPLK*
>CG15_BIG_FIL_POST_REV_8_21_14_020_Nitrosopumilales_37_12
MVKEFSYRGIPQQELENMSLEKLFQLFNSRQRRSLTRGITDDKRKLIEEI
KAAKAGKLKNPIKTHCRDLIVLPYMVGVPVNVFSGKEFVPVHIKTEMIGH
YLGEYVITNKRVSHGAPGVGASRSSLYVPLK*
>Archaea_Thaumarchaeota_Thaumarchaeota_archaeon_SCGC_AAA282_K18
MVKLFSYRGIPKEELEKTSLEKLFLLFNSRQRRSLTRGITDGKRKLIEEI
KSAKAGKLKNPIKTHLRDLIILPYMVDVTVNVFSGKEFVPVSIKTEMIGH
YLGEYVITNKKVSHGAPGVGASRSSLYVPLK
>Archaea_Thaumarchaeota_unclassified_Thaumarchaeota_Marine_Group_I_Marine_Group_I_thaumarchaeote_sp._SCGC_AAA288_K05
LVKKFTYRGLTNEELQGLSMENILKLFPARVRRSLTRGIDENKRKLAEEI
KASKAGKNITIRTHYRDLIILPYMVGVTLSIFSGKEFVPVTITSEMIGHY
LGEYVITNKRVSHGAPGVGSSRSSLYVPLK
>Archaea_Thaumarchaeota_unclassified_Thaumarchaeota_Marine_Group_I_Marine_Group_I_thaumarchaeote_sp._SCGC_AAA288_P02
MVKEFTYHGLSKEELANIPNEKLFKLFTARVRRSLTRGINDDKRKLMEEM
KDKNQKNPIKTHLRDVIILPYMVGVTVHIFSGKEFVPITITLQMVGHYLG
EYVITNKRVNHGAPGVGASRSSLYVPLK
>Archaea_Thaumarchaeota_unclassified_Thaumarchaeota_Marine_Group_I_Marine_Group_I_thaumarchaeote_sp._SCGC_AAA288_P18
LVREFTYRGLPQKELEELPLDKLLKLFPARIRRSLTRGINDNKRKLIGEI
KATKEGKLKTPINTHLRDLIILPYMVGTTVNVYSGKEFVPVTITSEMVSH
YLGEYVITNKRVSHGAPGVGASRSSLYVPLK
>Archaea_Thaumarchaeota_unclassified_Thaumarchaeota_Marine_Group_I_Marine_Group_I_thaumarchaeote_sp._SCGC_AAA288_M23
LVKQFTYRGLSQKELEELPLDKLFKLFTARARRSLTRGINDNKRKLIEEI
KTTKAGKLKTVINTHLRDLLVLPYMVGVTVNVYSGKEFVPVTITTEMIGH
YLGEYVITNKRVSHGAPGVGASRSSLYVPLK
>Archaea_Thaumarchaeota_Thaumarchaeota_archaeon_SCGC_AB_663_P07
LVKQFTYRGLSQKELEEVPLEKLLKLFSARARRSLTRGINDGKRKLIAEI
KATKAGKLKTVINTHLRDLLVLPYMVGVTVNVYSGKEFVPVTITTEMIGH
YLGEYVITNKRVSHGAPGVGASRSSLYVPLK
>Archaea_Thaumarchaeota_unclassified_Thaumarchaeota_Marine_Group_I_Marine_Group_I_crenarchaeon_SCGC_AB_629_I23
MTRSVWKGPFVDITLLKKAQAVSDSGKKEVIKTWSRRSTILPQFVGLTFG
VHNGHKFIPVSVTENMVGHKLGEFSPTRTFKGHTPADKKVEVKKT
>Archaea_Thaumarchaeota_unclassified_Thaumarchaeota_Marine_Group_I_Marine_Group_I_thaumarchaeote_sp._SCGC_AAA008_O18
LVKQFTYRGLSQKELEEVPLEKLLKLFPARARRSLTRGINDGKRKLIEEI
KATKAGKLKTVINTHLRDLLVLPYMVGVTVNVFSGKEFVPVTITTEMIGH
YLGEYVITNKRVSHGAPGVGASRSSLYVPLK
>Archaea_Thaumarchaeota_unclassified_Thaumarchaeota_Marine_Group_I_Marine_Group_I_thaumarchaeote_sp._SCGC_AAA008_P02
LVKQFTYRGLSQKELEEVPLEKLLKLFPARARRSLTRGINDGKRKLIAEI
KAAKAGKLKTVINTHLRDLLVLPYMVGVTVNVFSGKEFVPVIITTEMVGH
YLGEYVITNKRVSHGAPGVGASRSSLYVPLK
>Archaea_Thaumarchaeota_unclassified_Thaumarchaeota_Marine_Group_I_Marine_Group_I_thaumarchaeote_sp._SCGC_AAA288_N23
LVKQFTYRGLSQKELEELSLDKLLELFPARARRSLTRGINDNKRKLIGEI
KATKAGKLKTVIKTHLRDLLVLPYMMGVTVNVYSGKEFVPVTITTEMVGH
YLGEYVITNKRVSHGAPGVGASRSSLYVPLK
>Archaea_Thaumarchaeota_unclassified_Thaumarchaeota_Marine_Group_I_Marine_Group_I_thaumarchaeote_sp._SCGC_AAA288_D03
LVRQFTYHGLSQKELEELSLDKLLKLFPARSRRSLTRGINVGKRKLIEEI
KATKAGNLKTPINTHLRDLIILPFMIGTTINVYSGKEFVPVTITTEMVGH
YVGEYVITNKRVSHGAPGVGASRSSLYVPLK
>Archaea_Thaumarchaeota_unclassified_Thaumarchaeota_Marine_Group_I_Marine_Group_I_thaumarchaeote_sp._SCGC_AAA288_E09
VINTHLRDLLVLPYMVGVTLNVFSGKEFVPVTITTEMVSHYLGEYVITNK
RVSHGAPGVGSSRSSLYVPLK
>Archaea_Thaumarchaeota_unclassified_Thaumarchaeota_Marine_Group_I_Marine_Group_I_thaumarchaeote_sp._SCGC_AAA008_G03
LVKQFTYRGLSQKELEELPLEKLLKLFPARARRSLTRGINDGKRKLIEEI
KATKAGKLKTVINTHLRDLLVLPYMVGVTLNVFSGKEFVPVTITTEMVSH
YLGEYVITNKRVSHGAPGVGASRSSLYVPLK
>Candidatus_Roizmanbacteria_bacterium_RIFOXYA1_FULL_41_12
MSRSMKKGPYIDEKLMKKVLKQKKAGQNEPIKTWARASQIPPEFVGFRFL
VHNGRKFAEVYIGESMVGHRLGEFAITRTFKGHGRVTKRITQKT*
>CG10_big_fil_rev_8_21_14_0_10_Roizmanbacteria_OP11_39_6
MSRSLKKGPYIDEKLMKKVNMQKESGTKTAITTWARACEIPPEFVGHAFK
VHNGNKFIDVYVTESMVGHRLGEFSLTRTFRTHGRVTKRITEKT*
>CG10_big_fil_rev_8_21_14_0_10_Roizmanbacteria_OP11_45_7
MSRSLKKGPYIDQKLLKKVEKQQAEGRRSPIQTWARASQIPPEFVGHTFT
VHNGKKFIEVFVNEAMVGHRLGEFSPTRTFKSHGRITKRVLEKT*
>Candidatus_Roizmanbacteria_bacterium_RIFCSPHIGHO2_12_FULL_37_23
MSRSLKKGPYIDENVLKKIHKQKESGDKSPIKTWARVSQISPDFVGHRFA
IHNGKKFIEVFITESMVGHRLGEYASTRTFKSHGKVTKRILEKT*
>Candidatus_Roizmanbacteria_bacterium_RIFCSPHIGHO2_12_FULL_44_10
MSRSLKKGPYIDEKLLKKINKQKETSDKSPIKTWARSSQIAPDFVGHRFA
VHNGRKFIEVFVTESMVGHRLGEFSLTRTFRSHGKVTKRVLEKT*
>CG09_land_8_20_14_0_10_Roizmanbacteria_OP11_41_9
MSRSLKKGPYIDERLLKKVLRQKKTQDIAPIKTWARDSQVSPEFVGHKLA
VHNGRKFIEILVSESMVGHRLGEFAPTRTFRSHGKVTKKITEAT*
>Bacteria_CPR_MicrogenomatesOP11_Roizmanbacteria_GWA2_OP11_nov_36_23
MSRSLKKGPYIDQKLLEKINKQKQTNQYTTINTWARSSQISPEFVGHKIG
IHNGRKFIEILISETMVGHRLGEFSPTRMFRSHGKVTKKVVEAT
>Candidatus_Roizmanbacteria_bacterium_RIFCSPLOWO2_01_FULL_44_13
MARSTKKGPYIDEKLAKKVQRQKDNKTTDAIKTWARNSQISPEFVGHKIA
IHNGRKFIEVLISETMVGHRLGEFSPTRTFRSHGKVTKKVLEAT*
>CG_4_9_14_0_2_um_filter_Roizmanbacteria_OP11_35_15
MARSVKKGPYIDENLLKKVLKQKENKNNEPIKTWARNSQIAPEFVGHRMA
IHNGRKFIEVYISESMVGHRLGEFAPTRTFRSHGKVTKKVMEAT*
>Bacteria_CPR_MicrogenomatesOP11_Roizmanbacteria_GWC2_OP11P37_13
MSRSLKKGPYIDEKLFKKIMKQKESNDNKSIKTWSRDSQIAPEFVGHNLA
VHNGRKFIEIFVSESMVGHRLGEFAPTRTFRSHGKVTKKVVEAT
>CG_4_8_14_3_um_filter_Roizmanbacteria_OP11_36_12
MSRSLKKGPYVDEKLLKKIMKQKESRDNKPIRTWSRDSQISPEFVGHNLA
VHNGRKFTEIFISEAMVGHRLGEFSPTRTFRSHGKVTKKVIEAT*
>Bacteria_CPR_MicrogenomatesOP11_Roizmanbacteria_Microgenomates_bacterium_SCGC_AAA011_L05_DUSEL_001_205
MSRSRKKGPYIDERLLKKVLKQKETNDNTAIKTWSRACQISPDFVGHKFG
VHNGRKFIEVSVTEAMVSHRLGEFSLTRTFRSHGKVTKKVVEAT
>Bacteria_CPR_MicrogenomatesOP11_Roizmanbacteria_OP11_GWA2_32_13
MSRSRKKGPYIDDRLLKKVLKQKETNDNTAIKTWSRACQIPPDFVGHKFG
VHNGRKFIEVSVTEAMVGHRLGEFSLTRTFRSHGKVTKKVVEAT
>CG06_land_8_20_14_3_00_150_Roizmanbacteria_OP11_34_14
MSRSSKKGPYIDDRLMKKVIKQKETNDNTAIKTWSRACQIPPDFVGHKFA
IHNGRKFIEVSITENMVGHRLGEFSITRTFRSHGKVTKKVVEAT*
>CG22_combo_CG10-13_8_21_14_all_Roizmanbacteria_OP11_34_12
MSRSRKKGPYIDDRLMKKVLKQKETNDNTAIKTWSRACQIPPDFVGHKFG
IHNGRKFIEVSITENMVGHRLGEFSITRTFRSHGKVTKKVVEAT*
>Bacteria_CPR_MicrogenomatesOP11_Roizmanbacteria_GWC2_OP11_ACD12_rel_34_23
MSRSSKKGPYIDDRLMKKVIKQKETNDNTAIKTWSRACQIPPDFVGHKFG
IHNGRKFIEVSITENMVGHRLGEFSITRTFRSHGKVTKKVVEAT
>Bacteria_Firmicutes_Clostridia_Halanaerobiales_Halanaerobiaceae_Halothermothrix_orenii_H_168
MGRSLKKGPYVDKKLLNKIKEMNESGKKKVIKTWSRDSTIFPEMVGHTIA
VHDGQKHVPVYITEDMVGHKLGEFAPTRKFRGHGAHTERSTALK
>Bacteria_Firmicutes_Clostridia_Halanaerobiales_Halanaerobiaceae_Halanaerobium_sp._sapolanicus
MARSVKKGPFVSEKLIAEIREMNESGKKQVIKTWSRSSTIFPEMVGHTIA
VHDGRKHVPVYITEEMVGHKLGEFAPTRLFRGHGRHTERSTALK
>Bacteria_Firmicutes_Negativicutes_Selenomonadales_Veillonellaceae_Allisonella_histaminiformans_DSM_15230
VSRSIKKGPFVASSLVKKIDALNAANENKIVKTWSRASTILPSFVGHTIA
VHDGRKHVPVYVTEDMVGHKLGEFAPTRTFKGHNKSDQAAAPKAAPQA
>Bacteria_Firmicutes_Negativicutes_Selenomonadales_Veillonellaceae_Dialister_microaerophilus_UPII_345_E_contig00002
MSRSVKKGPFVAFSLVKKINAMNEANENKIVKTWSRASTILPSFVGHTIA
IHDGRKHVPVYITEDMVGHKLGEFAPTRTFKGHNKSENA
>Bacteria_Firmicutes_Bacilli_Lactobacillales_Carnobacteriaceae_Atopobacter_phocae_ATCC_BAA_285
VSRSLKKGPFVDAHLMKKVEEANKSDRKVVIKTWSRRSTIFPNFVGQTIA
VYDGRKHVPVYIQEDMVGHKLGEFAPTRTFRGHSGDDKKTKVR
>Bacteria_Firmicutes_Bacilli_Lactobacillales_Enterococcaceae_Bavariicoccus_seileri_DSM_19936
MSRSLKKGPFVDDHLMKKVEAASNSDKKTVIKTWSRRSTIFPIFVGQTIA
VYDGRKHVPVYIQEDMVGHKLGEFAPTRTFRGHSGDDKSTKVR
>Bacteria_Firmicutes_Bacilli_Bacillales_Paenibacillaceae_Brevibacillus_brevis_NBRC_100599
MGRSLKKGPFVDDHLMKKVDEQNEKNEKRVIKTWSRRSTIFPDFVGHTFA
VYDGRKHVPVYVSEDMVGHKLGEFAPTRTFKGHVDNDKKSKKR
>Bacteria_Firmicutes_Bacilli_Bacillales_Paenibacillaceae_Aneurinibacillus_group_Aneurinibacillus_terranovensis_DSM_18919
MGRSLKKGPFVDDHLMKKVEEQNGKGEKRVIKTWSRRSTIFPDFVGHTFA
VYDGRKHVPVYVTEDMVGHKLGEFAPTRTFKGHVDSDKKTKR
>Bacteria_Armatimonadetes_RBG_16_Armatimonadetes_67_12
MGRSRKKGPFVDEHLAEKVRDLNRARERRVIKTWSRRSTVLPEFVGHTIA
VYDGRKHVPIYVTEQMVGHKLGEFAPTRTFRGHGTSSERSTTLK
>Bacteria_CP_Armatimonadetes_CSP1_3
MGRSRKKGPFVDAHLLVKVRELNRSRERRVIRTWSRRSTILPEFVGHTIA
VYDGRKHVPIYVSEQMVGHKLGEFSPTRTFRGHGAHTERTTTLK
>Bacteria_Armatimonadetes_13_1_40CM_Armatimonadetes_64_14
MGRSTKKGPFIDEHLAKKVRELNRTRERKVIKTWSRRSTILPDMVGHTIA
VYDGRKHVPIYIAEQMVGHKLGEFAPTRTFKGHGVAGAAAAAAAAAERTT
GVTPAASAPSAPAAPSTGS
>Bacteria_Armatimonadetes_RBG_19FT_COMBO_Armatimonadetes_69_19
MGRSTKKGPFVDEHLLKKIRELNKTRERRVIKTWSRRSTILPEMVGHTIA
VYDGHKHIPVYLTEQMVGHKLGEFSPTRSFKGHGTGAAAERTTGVAAAPA
AGGTATAATPAAPATQG
>CG07_land_8_20_14_0_80_Armatimonadetes_40_9
LWKKIEKMNASREKKVIKSWARACTIFPEMVGYTIAIHDGRRHIPVFITE
NMVGHKLGEFAPTRFFKGHGAHTERAREKT*
>Bacteria_KD3_62_uncultured_DG_56
MARSLKKGPFADDHLIRKIEALNQAGQKRIIKTWSRRSTILPEMIGHTIA
VHDGRKHVPVFITENMVGHKLGEFAPTRHFRAHGAHTERSTALK
>CG_4_8_14_3_um_filter_Armatimonadetes_58_9
MARSIKKGPYADPKLLKKIDRMNDSGEKRVIKCWSRSSTIFPEMVGHTIA
IYDGRKHVPIYLTENMVGHKLGEFAPTRTFRRHGYHTERAGGLT*
>CG06_land_8_20_14_3_00_150_Armatimonadetes_66_21
MPRSLKKGPYAEPSLLEKVDRMNETGEKRIVRTWSRRSTIFPDMVGHTIA
VHDGRKHVPIYVTENMVGHKLGEFAPTRTFRRHGSHTERSTTLT*
>Bacteria_Armatimonadetes_Fimbriimonas_ginsengisoli_Gsoil_348
MARSLKKGYFVDDHLIKKVNDLNAKDEKRLIKTWSRRSTIIPDMIGHTFA
VHDGRKHVPVFVTENMIGHKLGEFAPTRTFKGHAGGLAERGTRLR
>Bacteria_Armatimonadetes_Armatimonadetes_bacterium_JGI_0000077_K19_TAbiofilm_001_240
MGRSLKKGPYADPKLLAKVEQMNKTGEKKAIKTWSRRSTIFPEFIGHTFM
VHDGRKHVPVFVTENMVGHKLGEFAITRLFRGHAGQQVERRTQIR
>Bacteria_Armatimonadetes_Chthonomonadetes_Chthonomonadales_Chthonomonadaceae_Chthonomonas_calidirosea_T49_EMBL_Bank_version_circular_IHQD
MGRSLKKGPYADPKLLEKVRAMNARGEKRAIKTWSRRSTIFPEFIGHTFL
VHDGRKHVPIFVTENMVGHKLGEFAPTRTFRGHAGQQVERRTGIK
>Bacteria_Chloroflexi_RIFCSPLOWO2_12_FULL_RIF_CHLX_71_12
MSRSVKKGPFVEKSLQEKIEALNARNDKKVVKTWSRASTVLPIMVGHTIA
VHDGRRHVPVYVSENMVGHKLGEFSPTRTFKGHRMPATEKVTTVKPGA
>Bacteria_RIF-CHLX_GWC2_RIF_CHLX_73_18
VSRSGKKLPYCESRLLGRVQEMNKHNEKRVLKTWSRASVIYQDFIGHTVA
VYNGRRHIPVYVTENMVGHRLGEFAPTRTFRGHGKHTERSTALK
>Bacteria_RIF-CHLX_RBG_16_RIF_CHLX_72_14
MSRSVKKGPFVQPRLLARVQDMNKRSERKVLKTWSRASVIFPDFIGHTIA
VYNGKKHVPVYVTENMVGHRLGEFAPTRTYRGHGKNADRSGGLR
>Bacteria_RIF-CHLX_RBG_16_RIF_CHLX_70_13
MSRSIKKGPFVEARLLGRIEEMNKRSEKKVVKTWSRASVIFPTFIGHTVA
VYNGRKHVPVYVTENMVGHRLGEFAPTRTYRGHGKHTDRSVSPK
>Bacteria_RIF-CHLX_RBG_16_RIF_CHLX_69_14
MSRSVKKGPFVEARLLGRIEEMNKRNEKKVVKSWSRASVIFPTFIGHTIA
VYNGKKHIPVYVTENMVGHRLGEFSPTRNYRGHGKHTDRSTALK
>Bacteria_Chloroflexi_RBG_16_Chloroflexi_68_14
VSRSTKKGPYIDPKLLKKVEAVRRSGERTVIRTWSRASTIMPQMVGLNIA
VHDGRRHVPIFITENMVGHKLGEFALTRHFRGHTSRSERTTQVRRT
>Bacteria_Chloroflexi_RBG_16_Chloroflexi_64_32
MSRSTKKGPFADPKLMKKVEHVVRSGEKTVIRTWARRSTIMPEMVGLTIA
VHDGRRHVPIFITENMVGHKLGEFALTRTFRGHGGKSAQVSRVRKA
>Bacteria_Chloroflexi_Dehalococcoidia_uncultured_SMTZ_28_2
MTRSTKKGPFVDAKLMKKVDAVQRSGQKTVIRTWSRASTIMPQMVGLTIA
VHDGRRHVPIFITENMVGHRLGEFALTRTFRGHAGKSEKFTKVR
>Bacteria_Chloroflexi_Dehalococcoidia_uncultured_DG_22
MTRSTKKGPFVEAKMMKKVEAVQRSGQKTIIRTWSRASTIMPRMVGLTIA
VYDGRRHVPIFITENMVGHRLGEFALTRTFRGHGGRSEKFTKVRRR
>Bacteria_Chloroflexi_Dehalococcoidia_uncultured_SMTZ_28_1
MTRSTKKGPFIEAKLAKKVEGVRRSGQKAVIRTWSRASTIMPQMVGMTIA
VYDGRRHVPIFITENMVGHRLGEFALTRTFRGHGGRSEKFTKVRRK
>Bacteria_Chloroflexi_RBG_13_Chloroflexi_54_9
VSRSTKKGPYVDAKLLKKVEAVSVGGQKAVIKTWSRASTIMPQMIGHTFG
VHDGRRHVPILXXXXXVGHKLGEFAATRHFRGHGRKSERTTQIKRRG
>Bacteria_Chloroflexi_Dehalococcoidia_uncultured_DG_18
MSRSSKKGPFVESKLVKKVEALNQSGEKAVLKTWSRASTILPEMIGHTIG
VHDGRRHVPIFITENMVGHKLGEFAFTRSFRGHSAKSERVATFKKRTKK
>CG07_land_8_20_14_0_80_Chloroflexi_51_10
MAFCKCRIGNLFLTGSGIVNIKFAIAFCNHTGVLVSRSTKKGPFVDPKLM
KKVNALRESGQKAVIKTWARSSMVIPEMVGLTMAVHDGRRHVPIFITENM
VGHKLGEFVPTRTYRGHTARAEKISRMGERRQ*
>Bacteria_Chloroflexi_RBG_13_Chloroflexi_52_14
MSRSTKKGPFIDPKLLRRAESLARAEQKAVIKTWSRSSTIVPQMLGLTIG
VHDGRRHVPIFITENMVGHKLGEFAPTRTFRGHTGRAEKVTGVKKVAPAA
PAE
>Bacteria_Chloroflexi_RBG_13_Chloroflexi_53_26
MGRSIKKGPFVDAKLMAKVTAVNVAGQKSVIRTWSRASTVVPEMIGHTIA
VHDGRRHVPIFITENMVGHRLGEFAPTRTFRGHVGRPEKGA
>Bacteria_Chloroflexi_RBG_13_Chloroflexi_54_8
MSRSVKKGPFVDAKLMKKVRAVSATGEKTVIKTWARASTVIPEMVGQTIA
VHDGRRHVPIFITENMVGHKLGEFAPTRTFRGHVARSEKVVPRKKQ
>CG23_combo_of_CG06-09_8_20_14_all_150_Chloroflexi_45_10
MSRSLKKGPYCDAKLLKRIEALNSSGEKAVIKTWSRASTILPQMIGHTIA
VHDGRKHVPIFITENMVGQKLAEFVPTRIFRGHVTKAKITVQAGKVVA*
>CG_4_9_14_3_um_filter_150_Chloroflexi_45_9
MSRSTKKGPFCDAKLLKRIEALNRSKEKAVIKTWSRASTILPQMLGHTIA
VHNGRTHIPVLITESMVGNKLAEFAPTRTFRGHITKAKVTTVQKKES*
>Bacteria_Chloroflexi_RBG_13_Chloroflexi_51_36
MSRSLRKGPFCDPKLLKRIEALNSSGEKTVLKTWSRASTVMPQMIGHTIA
VHNGKKHVPIFITENMVGHKLGEFASTRTFRGHITKAKITEQAVKQ
>Bacteria_Chloroflexi_RBG_16_Chloroflexi_48_7
MGRSAKKGPFCDPKLLKKVEKLNRSNEKTVIKTWSRASTVLPEMIGNTIG
VHDGRRHVPVFITENMVGHKLGEFAATRTFRGHATKAEVTVTKKQG
>Bacteria_Chloroflexi_RBG_13_Chloroflexi_50_10
MSRSSKKGPYCDPKLLKKIETLNRSGEKVVIKTWARASTVLPEMIGHTIG
VHDGRRHVPIFITENMVGHKLGEFAMTRIFRGHVSKAQVTVQARKQXXXX
XXXXAAISKDVRISSRKVKLVVDTVRGKKVDDALSVLKFLQTPAAQAVAK
VIKSAAANAENNFQMEPAGLKITEIFANEGHTFKRFRPQARGRFSPILKR
CTHISVFVAEEEEQSGT
>Bacteria_Chloroflexi_RBG_19FT_COMBO_Chloroflexi_48_23
MSRSSKKGPYCDAKLLKKIKALNRSGEKVVIKTWSRASTVLPEMIGLTIG
VHDGRRHVPIFITENMVGHKLGEFAMTRTFRGHVSKAQVVVQARKQA
>Bacteria_Chloroflexi_RBG_19FT_COMBO_Chloroflexi_47_15
MSRSSKKGPYCDAKLFKKIEALNRSGEKVVIKTWSRASTVLPQMLGHTIG
VHDGRRHVPIFITENMVGHKLGEFASTRTFRGHVSKAQVTVQARKESL
>Bacteria_Chloroflexi_RBG_13_Chloroflexi_48_17
MSRSSKKGPYCDAKLLKKIEALNRSGEKVVIKTWSRASTVLPQMIGHTLG
VHDGRRHVPIFVTENMVGHKLGEFAVTRTFRGHVSKAQVTVQPKAPSASA
SV
>Bacteria_Chloroflexi_RBG_13_Chloroflexi_56_8b
MSRSTKKGPAIDAKLLKKVEALNRSGEKAVIKTWSRWSTVLPQMVGLTIG
VHDGRRHVPIFITENMVGHKLGEFAITRTFRGHGSRGEKVTQLRKRP
>Chloroflexi_bacterium_RBG_13_56_8b
MSRSTKKGPAIDAKLLKKVEALNRSGEKAVIKTWSRWSTVLPQMVGLTIG
VHDGRRHVPIFITENMVGHKLGEFAITRTFRGHGSRGEKVTQLRKRP*
>Bacteria_Chloroflexi_RBG_16_Chloroflexi_57_8
MSRSAKKGPAVDEKLMKKVGVVNRSGQKTVIKTWARWSTIVPEMIGLTVG
VHDGRRHVPIFVTENMVGHRLGEFAPTRTFRGHTARAEREAKAAAAPPPP
AAPAS
>Bacteria_Chloroflexi_RBG_13_Chloroflexi_46_14
MSRSTKKGPAIDPKLLKKVEAINRSGEKTVLKTWSRWATIVPEMVGLTIG
VHDGRRHVPIFITENMVGHKLGEFAMTRTYRGHVSKAERTSQVRKK
>Bacteria_Chloroflexi_RBG_16_Chloroflexi_51_9
MSRSTKKGPALDERLMKKVAALNRSGEKAVIKTWSRWSTVVPEMVGLTIG
VHDGRRHVPVFVTENMVGHKLGEFAPTRTFRGHTSKADKAAAK
>Bacteria_Chloroflexi_RBG_13_Chloroflexi_46_9
MSRSTKKGPAVDAKLVKKVMIVSRSSEKTIIKTWSRWCTILPEMVGLTIG
VHDGRRHVPIYITENMVGHRLGEFAPTRTFRGHSMKEEAAPAKKAPPPAA
>Bacteria_Chloroflexi_RBG_16_Chloroflexi_50_9
MSRSTKKGPAVNEKLMKKVDAVIRSGKKTVIITWARSSTIMPQMVGLTIG
VHDGRRHVPIYINENMVGHKLGEFAATRTFRGHVPRAEKK
>Bacteria_Chloroflexi_RBG_16_Chloroflexi_60_22
MSRSTKKGPAINEKLMKKVDAAIRSSKKTVIKTWARSSTIMPQMVGLTIG
VHDGRRHVPIYVNENMVGHKLGEFAATRTFRGHVGRSEKVTTVKRNP
>Bacteria_Chloroflexi_RBG_16_Chloroflexi_58_8
MSRSTKKGPAIDAKLVKKVDAAIRSGKKTVIKTWSRRSTILPQMVGLTIG
VHDGRRHVPIYVNENMVGHKLGEFAATRTFRGHVGRSEKTTTVKKTP
>Bacteria_Chloroflexi_RBG_13_Chloroflexi_57_8
MSRSTKKGPAVDEKLMKHVDAAIRSGKKTVIKTWARRSTILPQMVGLTIG
VHDGRRHVPIYVNENMVGHKLGEFAPTRTFRGHVAKAEAAAKKKPAEAPA
E
>Bacteria_Chloroflexi_RBG_16_Chloroflexi_56_11
MSRSTKKGPAIDAKLVKKVDATIRSGKKTVIKTWSRRSTILPQMVGLTIG
VHDGRRHVPVYINENMVGHKLGEFAPTRTFRGHGTKSEKT
>Bacteria_Chloroflexi_RBG_13_Chloroflexi_52_12
MSRSIKKGPAIDEKLVKKVDAAIRSGKKTVIKTWSRRSTILPQMVGLTIG
VHDGRRHVPIYINENMVGHKLGEFAPTRTFRGHGTKSDKE
>Bacteria_Chloroflexi_RBG_16_Chloroflexi_50_11
MSRSTKKGPAINEKLAKHVDAAIRSGKKTVIKTWARSSTILPQMVGLTIG
VHDGRRHVPIYINENMVGHKLGEFAPTRLFRGHGTKADKE
>Bacteria_Chloroflexi_RBG_13_Chloroflexi_51_18
MSRSTKKGPAVDEKLMKKVDAVIRSNAKTVIKTWARSSTILPQMVGLTIG
VHDGRRHVPIYINENMVGHKLGEFAPTRMFRGHGTRSDKE
>Bacteria_Chloroflexi_RBG_13_Chloroflexi_51_52
MSRSIKKGPAIDEKLVKKVDAAIRSGKKTVIKTWSRSSTILPQMVGLTIG
VHDGRRHVPIYINENMVGHKLGEFAPTRTFRGHGTRADKE
>Bacteria_Chloroflexi_Thermomicrobia_Sphaerobacteridae_Sphaerobacterales_Sphaerobacterineae_Sphaerobacteraceae_Nitrolancetus_hollandicus_Lb
MDASGERRVIRTWARASTIFPAMVGHTVAVHDGRRHVPIFITEQMVGHKL
GEFAPTRTYRGHGKEAERSSRRR
>Bacteria_bacterium_JKG1
MSRSSKKGPYVDLRLLSRVEELNRSNDKRVLKTWSRDSTIFPQMVGHTIA
VHDGRRHVPVYITENMVGHKLGEFAPTRTFRGHGGKKADKRGRMK
>Bacteria_Chloroflexi_unclassified_Chloroflexi_Candidatus_Chlorothrix_halophila
LLTRIEEMNRAGDKRVLRTWSRTSTIFPQMVGHTIAVHDGRRHVPVYVSE
NMVGHKLGEFAPTRTFRGHGGKKADKRGKMK
>Bacteria_Chloroflexi_Chloroflexi_Chloroflexales_Chloroflexaceae_Chloroflexus_aurantiacus_J_10_fl
MLDKIEAMNKANEKRVIRTWSRDSTIFPQMIGHTIAVHDGRRHVPVYITE
NMVGHKLGEFAPTRFFRGHGGKKADKRGKVK
>Bacteria_Chloroflexi_RBG_16_Chloroflexi_57_9
MARSLKKGPFIEPKLLKRIEEMNTRGEKRVLKTWSRASTVFPQMVGHTIA
VHDGRRHVPVYITEQMVGHKLGEFVPTRTFRGHSYREKVTRTKGK
>Bacteria_Chloroflexi_RBG_16_Chloroflexi_56_8
MGRSLKKGPFVQPKLLSRIEQMNKTGEKRVLKTWSRASVIFPQMVGHTIA
VHDGRRHVPVYVTENMVGHRLGEFAPTRHFRGHSTREKAAEAAAAATPAP
VKAGGG
>Bacteria_Chloroflexi_Anaerolineae_uncultured_SMTZ_84
MSRSLKKGPYVDPKLLRKIEEMNRTGDKRVIKTWSRASTIFPQMVGHTIA
VHDGRRHVPIYIAENMVGHKLGEFAHTRLFRGHRERERAVG
>Bacteria_Chloroflexi_RBG_13_Chloroflexi_56_8b
MSRSTKKGPAIDAKLLKKVEALNRSGEKAVIKTWSRWSTVLPQMVGLTIG
VHDGRRHVPIFITENMVGHKLGEFAITRTFRGHGSRGEKVTQLRKRP
>Bacteria_Chloroflexi_Caldilineae_Caldilineales_Caldilineaceae_Caldilinea_aerophila_STL_6_O1_DSM_14535
MNRKGERKVIKTWSRASTIFPQFVGHTIAVHDGRRHVPVYISENMVGHKL
GEFAPTRFFRGHVKSEKSSKTTGRR
>CG2_30_FULL_Chloroflexi_64_16
MSRSLKKGPFVQVKLLKKVEAMNRTGKKQVIKTWSRASTVFPQMVGHTIA
VHDGRRHVPIYVAENMVGHRLGEFAPTRFFRGHVRSEKKSSR*
>Bacteria_Chloroflexi_RBG_13_Chloroflexi_66_10
MSRSLKKGPYISPKLLKKIEQMNQRGEKKVIRTWSRASTVFPQMVGHTLA
VHDGRRHVPIYITENMVGHKLGEFAPTRTFRGHMTREKTTTPKPAAAPGT
PTPAPTSTPTR
>Bacteria_Chloroflexi_RBG_13_Chloroflexi_68_17
MSRSLKKGPFISPKLLKKVEQMNQRGEKKVIRTWSRASTIFPQMVGHTVA
VHDGRRHVPIYVTENMVGHKLGEFAPTRTFRGHVSREKTTTPTPTSTPPT
TPTPTR
>Bacteria_Chloroflexi_RBG_16_Chloroflexi_48_8
MSRSLKKGPFISPKLLKKVEDMNQLGDRKVIRTWSRASTIFPQMVGHTIA
VHDGRRHVPIYITENMVGHKLGEFAPTRIFRGHVQRDKTSRLR
>Bacteria_Chloroflexi_Anaerolineae_uncultured_SMTZ_63
MSRSLKKGPYTDPKLLKKIEDMNETGEKKVVRTWSRASTIFPQMVGHTLA
VHDGRRHVPIYITENMVGHKLGEFAPTRTYRGHVTRDRTTRPR
>Bacteria_Chloroflexi_RBG_16_Chloroflexi_63_12
MSRSLKKGPFVQPKLLKKIEAMNQKGDKKVIRTWSRASTIFPQMVGHTIA
VHDGRRHVPIYITENMVGHKLGEFAPTRTFKGHVTKEKLTTPTATAEGAA
KP
>Bacteria_Chloroflexi_RBG_16_Chloroflexi_64_43
MSRSLKKGPFVEPKLLKKVEAMNQRGEKKVIRTWSRASTIFPQMVGHTIA
VHDGRRHVPIYVTENMVGHRLGEFAPTRTFRGHVTREAATTAATPAVPAP
AAKEG
>Bacteria_Chloroflexi_Anaerolineae_Anaerolineales_Anaerolineaceae_Anaerolinea_thermophila_UNI_1
MSRSLKKGPYVDPKLLKKIELMNTRGEKKVIRTWSRASVIFPQMVGHTIA
VHDGRRHVPIYITENMVGHRLGEFAPTRLFRGHVAEKSSGAKGKGGK
>Bacteria_Chloroflexi_GWB2_Chloroflexi_54_36
MSRSLKKGPYFDPKLLKKIEQMNTRGDKKVVRTWSRASVIFPQMVGHTVA
VHDGRRHVPIYITENMVGHRLGEFAPTRHFRGHMAEKSTKR
>Bacteria_Chloroflexi_GWC2_Chloroflexi_49_37
MSRSLKKGPFIDPKLLKKIEAMNQHGDKKVVRTWSRASVIFPQMVGHTIA
VHDGRRHVPIYVTENMVGHRLGEFAPTRTFRGHMTADKSTK
>CG_4_10_14_0_8_um_filter_cor_Chloroflexi_57_5
MSRSLKKGPYIAPKLLDKIEAMNQRGEKKVIRTWSRASVIFPQMVGHTIA
VHDGRRHVPIYITEN
>CG2_30_FULL_Anaerolineae_58_95
MSRSLKKGPYIAPKLLDKIEAMNQRGEKKVIRTWSRASVIFPQMVGHTIA
VHDGRRHVPIYITENMVGHRLGEFAPTRMFRGHVTAEKSTKAA*
>CG2_30_FULL_Anaerolineae_57_67
MSRSLKKGPFIAPKLLKKIEMMNQRGEKKVLRTWSRASVIFPQMVGHTIA
VHDGRRHVPIYVTENMVGHRLGEFAPTRTFRGHLSEKATKGK*
>Bacteria_Chloroflexi_RBG_16_Chloroflexi_51_16
MSRSLKKGPYIAPKLLVRIEAMNQKNEKKVIRTWSRASVIFPQMVGHTIG
VHDGRRHVPIYVTENMVGHKLGEFAPTRTFRGHQSAEKAAAAAAAAATTG
GTSGTPSASTSTSGGS
>Bacteria_Chloroflexi_RIFOXYC12_FULL_Chloroflexi_59_14
MSRSLKKGPFIEPKLLQRVEAMNAKGEKKVIRTWSRASVIFPQMVGHTIA
VHDGRRHVPIYITENMVGHRLGEFAPTRMFRGHGTKEAAAA
>CG1_02_FULL_Anaerolineae_58_13
MSRSLKKGPFIEPKLLQRVEAMNAKGEKKVIRTWSRASVIFPQMVGHTIA
VHDGRRHVPIYITENMVGHRLGEFAPTRMFRGHGTKEAAAA*
>Bacteria_Chloroflexi_RBG_19FT_COMBO_Chloroflexi_55_16
MGRSLKKGPFVDPKLLKKIEVMNEHGDKKVIRTWSRASTIFPQMVGHTIA
VHDGRRHVPIYITENMVGHRLGEFAPTRTFRGHLAEKKVRR
>Bacteria_Chloroflexi_RBG_16_Chloroflexi_52_11
MGRSLKKGPFVEAKLLKKVEVMNERGEKRVLRTWSRASTIFPQMVGHTIA
VHDGRRHVPIYITENMVGHKLGEFAPTRTFRGHVAEKKVKKG
>Bacteria_Chloroflexi_RBG_16_Chloroflexi_54_18
MGRSLKKGPFVDPKLMNKIIAMNEKGDKKVIRTWSRDSTIFPQMVGHTIA
VHDGRRHVPIYITENMVGHKLGEFAPTRTFRGHVAEKRVR
>Bacteria_Chloroflexi_RBG_16_Chloroflexi_57_11
MGRSLKKGPYVDPNLLERIESMNERGDKKVIRTWSRDSTIFPQMVGHTIA
VHDGRRHVPIYITENMVGHKLGEFAPTRMFRGHVAEKKSKKG
>Bacteria_Chloroflexi_RBG_19FT_COMBO_Chloroflexi_56_12
MGRSLKKGPFISPKLLKKIEAMNERGDKKVIRTWSRASTIFPQMVGHTIA
VHDGRRHVPIYVTENMVGHRLGEFAPTRTFRGHLAEKKVKKGE
>Bacteria_Chloroflexi_RBG_19FT_COMBO_Chloroflexi_47_9
MGRSLKKGPFVAPKLLKKIEAMNERGEKKVIRTWSRASTIFPQMVGHTVA
VHDGRRHVPIYITENMVGHRLGEFAPTRTFRGHLAEKKVKKVE
>Bacteria_Chloroflexi_RBG_19FT_COMBO_Chloroflexi_49_13
MGRSLKKGPFVAPKLLKKIEAMNERGEKKVIRTWSRASTIFPQMVGHTVA
VHDGRRHVPIYITENMVGHRLGEFAPTRTFRGHLAEKKVKKEE
>Bacteria_Chloroflexi_RBG_13_Chloroflexi_50_21
MGRSLKKGPYVAPKLLKKIEDMNERGEKKVIRTWSRASTIFPQMVGHTVA
VHDGRRHVPIYITENMVGHRLGEFAPTRTFRGHVTSEKKVKKVEAVE
>Bacteria_Chloroflexi_RBG_16_Chloroflexi_54_11
MGRSLKKGPFVAPKLLKRIEVMNEHGEKKVIRTWSRASTIFPQMVGHTVA
VHDGRRHVPIYITENMVGHRLGEFAPTRTFRGHLAEKKVKKGE
>Chloroflexi_bacterium_RBG_19FT_COMBO_50_10
MGRSLKKGPFVAPKLLKKIEAMNERGEKKVIRTWSRASTIFPQMVGHTVA
VHDGRRHVPIYITENMVGHRLGEFAPTRTFRGHLAEKKVKKGE*
>Bacteria_Chloroflexi_RBG_16_Chloroflexi_47_49
MGRSLKKGPFVAPKLLKKIEAMNERGEKKVIRTWSRASTIFPQMVGHTVA
VHDGRRHVPIYITENMVGHRLGEFAPTRTFRGHLAEKKVKKGE
>Bacteria_CP_novel_BJP_IG2158_Novel_57_21
MSRSLKKGPYTDEKLLARVMEMNHRGEKVVLKTWSRRSTIFPEMVGHTIA
VHDGKKHVPVYITESMVGHKLGEFAPSRTFRGHGGKLAKEKRARVR
>Actinobacteria_bacterium_RBG_13_55_18
LGRSLKKGPFIDEKLYFKVEELNKRSEKRIIRTWSRRSTIFPEMVGHTIA
VYDGKRHVPIYVTENMVGHKLGEFAPTRRRTRHGHAHERPTRLK*
>CG_4_10_14_0_8_um_filter_cor_Actinobacteria_50_43
MGRSLKKGPYVEIRLLGRIQEMNKRNEKRVVKTWSRASTIFPEMVGHTIA
VHDGRRHVPVYVTESMVGHKLGEFAPTRTFRGHAGQERSTRLR*
>Actinobacteria_bacterium_RBG_19FT_COMBO_36_27
VSRSLKKGPFIEEKLFKKISELNESGEKKILKTWSRSSTIFPEMVGHTIA
VYDGRRHIPVFISESMVGHKLGEFAPTRSIRPHVYKGKSEKVTTVNK*
>Actinobacteria_bacterium_RBG_13_35_12
VSRSLKKGPFIEEKLLKRINVLNESGEKKIIKTWSRSSTIFPEMVGHTIA
VHDGRRHVPIFISESMVGHKLGEFAPSRSIRPHVYKGKSEKVATVKK*
>CG08_land_8_20_14_0_20_Actinobacteria_35_9
MSRSLKKGPFVEEKLLKRINKLNESGEKKIIKTWSRSSTIFPEMVGHTIA
VHDGRRHVPIFISESMVGHKLGEFAPSRSIRPHVYKGKSERVATVKK*
>Actinobacteria_bacterium_RBG_16_64_13
VARSSKKAPFVEERLMSRVEAMNQTGEKRMLKTWSRASTIYPEMIGHTIA
VHDGRKHVPIYVTESMVGHRLGEFALTRTFRGHGGNKERRMKRK*
>Actinobacteria_bacterium_RBG_13_63_9
MKRVEAMNQTGEKRMLKTWSRASTIYPEMVGHTIAVHDGRKHVPIYVTES
MVGHRLGEFALTRTFRGHGGSKERRIVKKK*
>Actinobacteria_bacterium_RBG_16_68_12
VSRSSKKGPFVQDRLLSRIEAMNGSGEKRMIRTWSRASTIFPEMVGHTIA
VHDGRKHVPVFVTEQMVGHKLGEFAPTRTFRAHSGDRQTQVKRRT*
>Bacteria_Actinobacteria_Actinobacteria_Rubrobacteridae_Solirubrobacterales_Conexibacteraceae_Conexibacter_woesei_DSM_14684
MSRSSKKGPFVEERLMARIEKMNAANTKQMIKTWSRTSTIFPDMVGHTIA
VHDGRRHVPVFVSESMVGHKLGEFAPTRLYRGHTQTGKRR
>Bacteria_Actinobacteria_Actinobacteria_Coriobacteridae_Coriobacteriales_Coriobacterineae_Coriobacteriaceae_Collinsella_intestinalis_DSM_13280
MSRSLKKGPFVEARLLSRIIAMNEAGKKDVVKTWSRASTIFPEMVGHTIA
VHDGRKHVPVYVTESMVGHKLGEFAPTRTFRAHKAK
>Bacteria_Actinobacteria_Actinobacteria_Coriobacteridae_Coriobacteriales_Coriobacterineae_Coriobacteriaceae_Coriobacterium_glomerans_PW2_DSM_20642
MSRSLKKGPFVETRLLSRITAMNEAGKKEVVKTWSRASTIFPEMVGHTIA
VHDGRKHVPVYITESMVGHKLGEFSPTRTFRSHKAK
>Bacteria_Actinobacteria_Coriobacteriia_Coriobacteriales_Coriobacteriaceae_Enorma_massiliensis_phI
MSRSLKKGPFVEARLLSRIVAMNEAGKKDVVKTWSRASTIFPEMVGHTIA
VHDGRKHVPVYVTESMVGHKLGEFAPTRTFRGHKAK
>Bacteria_Actinobacteria_Actinobacteria_Coriobacteridae_Coriobacteriales_Coriobacterineae_Coriobacteriaceae_Atopobium_parvulum_DSM_20469
MSRSLKKGPFVETRLLARVAAMNEAGKKDVIKTWSRSSTIFPEMVGHTIA
VHDGRKHVPVYITESMVGHKLGEFSPSRTFRGHKTK
>Bacteria_Actinobacteria_Actinobacteria_Coriobacteridae_Coriobacteriales_Coriobacterineae_Coriobacteriaceae_Atopobium_rimae_ATCC_49626
MSRSLKKGPFVETRLLERVTAMNEAGKKDVIKTWSRSSTIFPEMVGHTIA
VHDGRKHVPVYITESMVGHKLGEFALTRTFRGHKAD
>Bacteria_Actinobacteria_Actinobacteria_Coriobacteridae_Coriobacteriales_Coriobacterineae_Coriobacteriaceae_Cryptobacterium_curtum_DSM_15641
MSRSLKKGPFVEPRLLSRIDAMNEAGTKDVVKTWSRSSTIFPEMVGHTIA
VHDGRKHVPVYITESMVGHKLGEFAPTRTFRGHAKK
>Bacteria_Actinobacteria_Actinobacteria_Coriobacteridae_Coriobacteriales_Coriobacterineae_Coriobacteriaceae_Denitrobacterium_detoxificans_DSM_21843
VSRSLKKGPFVEPRLLSRIDAMNAAGTKDVIKTWSRSSTIFPEMVGHTIA
VHDGRKHVPVYVTESMVGHKLGEFAPTRTFRGHAK
>Bacteria_Actinobacteria_Actinobacteria_Coriobacteridae_Coriobacteriales_Coriobacterineae_Coriobacteriaceae_Adlercreutzia_equolifaciens_DSM_19450
VSRSLKKGPFVEPRLLARIEAMNAAGEKEVIKTWSRASTIFPEMVGHTIA
VYDGRKHVPVYVTESMVGHKLGEFSPTRTFKGHAADKKKR
>Bacteria_Actinobacteria_Actinobacteria_Coriobacteridae_Coriobacteriales_Coriobacterineae_Coriobacteriaceae_Enterorhabdus_mucosicola_DSM_19490
VSRSLKKGPFVEPRLLARIEAMNAAGEKNVIKTWSRASTIFPEMVGHTIA
VYDGRKHVPVYITESMVGHKLGEFSPTRTFKGHAADKKKR
>Bacteria_Actinobacteria_Actinobacteria_Coriobacteridae_Coriobacteriales_Coriobacterineae_Coriobacteriaceae_Enterorhabdus_caecimuris_B7
MSRSLKKGPFVEPRLLARIEAMNAAGEKNVIKTWSRASTIFPEMVGHTIA
VYDGRKHVPVYITESMVGHKLGEFSPTRTFKGHAADKKKR
>Bacteria_Actinobacteria_Actinobacteria_Coriobacteridae_Coriobacteriales_Coriobacterineae_Coriobacteriaceae_Eggerthella_lenta_DSM_2243
MSRSLKKGPFVEPRLLDRIEKMNAAGEKNVVKTWSRSSTIFPEMVGHTIA
VHDGRKHVPVYVTESMVGHKLGEFAPTRTFKGHSADKGKKR
>Bacteria_Actinobacteria_Actinobacteria_Coriobacteridae_Coriobacteriales_Coriobacterineae_Coriobacteriaceae_Eggerthella_sp._YY7918
MSRSLKKGPFVEPRLLDRIEKMNAANEKNVIKTWSRSSTIFPEMVGHTIA
VHDGRKHVPVYVTESMVGHKLGEFAPTRTFKGHSADKGKR
>Actinobacteria_bacterium_RBG_19FT_COMBO_70_19
VPRSIKKGPFVDDHLMIRVVEMNKKGDKRVIRTWSRRSTIIPEMVGHTIA
VHDGRKHVPIYVSESMVGHKLGEFAPTRTFRSHARSERSSSAR*
>Actinobacteria_bacterium_RBG_16_70_17
MPRSLSKGPFVDEHLLVKIERANRSGDKRVIRTWSRRSTVIPEMVGHTLA
VHDGRKHVPVYITESMVGHKLGEFAPTRTFRGHGGDRSARKK*
>Actinobacteria_bacterium_RBG_16_67_15
MSRSLSKGPFVDEHLLAKVERAAKSGDKRVIKTWSRRSTVIPEMVGQTIA
VHDGRKHVPVYVTESMVGHKLGEFAPTRTFRGHSGEKAAKKA*
>Actinobacteria_bacterium_RBG_16_67_10
MSRSLKKGPFVDEHLLAKVERASKTGDKRVIKTWSRRSTIIPEMVGQTLA
VHDGRKHVPVYVTESMVGHKLGEFAPTRTFRGHSGDRAARKTP*
>Actinobacteria_bacterium_RBG_16_68_21
MARSLKKGPFVDEHLLAKVERAAKTGDKRVIRTWSRRSTILPEMVGQTIA
VHDGRKHVPVYVTESMVGHKLGEFAPTRTFRGHSGDRAARKMS*
>Bacteria_Actinobacteria_Actinobacteria_Acidimicrobidae_Acidimicrobiales_Acidimicrobineae_Acidimicrobiaceae_Ferrimicrobium_acidiphilum_DSM_19497
MPRSLKKGPFVDDHLLKKVDDLNEKSEKRVIKTWSRRSTIIPDMVGHTIA
VHDGRKHVPVYVTESMVGHKLGEFAPTRTFRYHAGQEKTARRR
>Bacteria_Actinobacteria_Actinobacteria_Acidimicrobidae_Acidimicrobiales_Acidimicrobineae_Acidimicrobiaceae_Acidimicrobium_ferrooxidans_DSM_10331
MPRSVSKGPFVDAHLLKKVDELNASGDKRVIKTWSRRSTIIPDMVGHTIA
VHDGRKHVPIYVTESMVGHKLGEFAPTRTFRFHAGQEKTARRR
>Bacteria_Actinobacteria_Actinobacteria_Acidimicrobidae_Acidimicrobiales_Acidimicrobineae_Acidimicrobiaceae_Ilumatobacter_coccineum_YM16_304
MARSLKKGPFVDEHLLKKIDAQNEAGERKVIKTWSRRSTIIPDMVGHTLA
VHDGRKHVPVYVTESMVGHKLGEFSPTRTFKFHAGMERGAKR
>Bacteria_Actinobacteria_Actinobacteria_unclassified_Actinobacteria_Candidatus_Microthrix_parvicella_Bio17_1
MPRSLKKGPFVDDHLLKKVDALNEKSQKTVIKTWSRRSTIIPDMVGHTIA
VHDGRKHVPVYVTESMVGHKLGEFAPTRTFKFHAGQERTARGGR
>Bacteria_Actinobacteria_Actinobacteria_Nitriliruptoridae_Nitriliruptorales_Nitriliruptoraceae_Nitriliruptor_alkaliphilus_DSM_45188
MPRSLKKGPFVDDHLMKKVDAQNEAGEHRVIKTWSRRSTIFPEMVGHTIA
VHDGQKHVPVYVTESMVGHKLGEFAPTRAIKWGGAGEKQAAKKRR
>Bacteria_Actinobacteria_Actinobacteria_Actinobacteridae_Actinomycetales_Frankineae_Acidothermaceae_Acidothermus_cellulolyticus_11B
MPRSLKKGPFVDDHLLKKVEAQNARGTKNVIKTWSRRSMIVPEMIGHTIA
VHDGRKHVPVFITEAMIGHKLGEFAPTRTFRGHVKEDRRSRRG
>Bacteria_Actinobacteria_Actinobacteria_Actinobacteridae_Actinomycetales_Streptosporangineae_Thermomonosporaceae_Actinomadura_madurae_LIID_AJ290
MPRSLKKGPFVDDHLIKKVDAQNEKGTKNVIKTWSRRSMIVPDMIGHTIA
VHDGRKHVPVFITDSMVGHKLGEFAPTRTFRSHVKEDRRSRRG
>Bacteria_Actinobacteria_Actinobacteria_Actinobacteridae_Actinomycetales_Streptosporangineae_Nocardiopsaceae_Nocardiopsis_alba_ATCC_BAA_2165
MPRSLKKGPFVDDHLIKKVESQNEKGTKNVIKTWSRRSMIVPEMIGHTIA
VHDGRKHVPVFVSESMVGHKLGEFAPTRTFRSHVKEDRRSRR
>Bacteria_Actinobacteria_Actinobacteria_Actinobacteridae_Actinomycetales_Streptosporangineae_Nocardiopsaceae_Marinactinospora_thermotolerans_DSM_45154
MPRSLKKGPFVDHHLIKKVDEQNEKGTKNVIKTWSRRSMIIPEMIGHTIA
VHDGRKHVPVFVSESMVGHKLGEFAPTRTFRSHVKEDRRSRR
>Bacteria_Actinobacteria_Actinobacteria_Actinobacteridae_Actinomycetales_Streptosporangineae_Streptosporangiaceae_Microbispora_sp._ATCC_PTA_5024
MDDHLQKKVDVQNEKGTKNVIKTWSRRSMIVPDMIGHTIAVHDGRKHVPV
FITEAMIGHKLGEFAPTRTFRSHVKEDRRSRR
>Bacteria_Actinobacteria_Actinobacteria_Actinobacteridae_Actinomycetales_Streptosporangineae_Streptosporangiaceae_Nonomuraea_coxensis_DSM_45129
MPRSLKKGPFVDDHLQKKVDVQNEKGTKNVIKTWSRRSMIVPDMLGHTIA
VHDGRKHVPVFITESMIGHKLGEFAPTRTFRSHVKEDRRSRR
>Bacteria_Actinobacteria_Actinobacteria_Actinobacteridae_Actinomycetales_Frankineae_Frankiaceae_Frankia_alni_ACN14a
MPRSLKKGPFVDDHLLKKVDVQNSKGTKHVIKTWSRRSTVIPDMLGHTIA
VHDGRKHVPVFITEGMVGHKLGEFAPTRTFRGHVKEDRRSRRG
>Bacteria_Actinobacteria_Actinobacteria_Actinobacteridae_Actinomycetales_Frankineae_Cryptosporangiaceae_Cryptosporangium_arvum_YU_629_21_DSM_44712
MPRSLKKGYFVDDHLIKKVDAQNARGTKNVIKTWSRRSTVTPEMIGHTLG
VHDGRKHVPVFVTEAMVGHKLGEFSPTRTFKGHEKDDRKSRRR
>Bacteria_Actinobacteria_Actinobacteria_Actinobacteridae_Actinomycetales_Glycomycineae_Glycomycetaceae_Haloglycomyces_albus_DSM_45210
MARSLKKGPFVDDHLQKKVDAAIESKSKNVIKTWSRRSTVTPDFIGLTFG
VHDGRKHVPVYVTENMVGHKLGEFAPTRTFRGHIKDDKKSRRR
>Bacteria_Actinobacteria_Actinobacteria_Actinobacteridae_Actinomycetales_Glycomycineae_Glycomycetaceae_Glycomyces_arizonensis_DSM_44726
MGRSLKKGPFVDDHLQKKVDASIESKSKTVIKTWSRRSTITPDFIGLTFG
VHDGRKHVPVYVTENMVGHKLGEFAPTRTFRGHEKDDRKSRRR
>Bacteria_Actinobacteria_Actinobacteria_Actinobacteridae_Actinomycetales_Micromonosporineae_Micromonosporaceae_Longispora_albida_DSM_44784
MPRSLKKGPFVDDHLQKKVDVQNEKGTKNVIKTWSRRSTITPDFLGHTIA
VHDGRKHVPVFISEAMVGHKLGEFALTRTFKGHEKDDRKSRRR
>Bacteria_Actinobacteria_Actinobacteria_Actinobacteridae_Actinomycetales_Micromonosporineae_Micromonosporaceae_Micromonosporaceae_bacterium_URHE0070
MPRSLKKGPFIDDHLLKKVEVQNDKNSKNVIKTWSRRSTIIPDMLGHTIA
VHDGRKHVPVFITEAMVGHKLGEFALTRTFKGHEKDDRKSRRR
>Bacteria_Actinobacteria_Actinobacteria_Actinobacteridae_Actinomycetales_Micromonosporineae_Micromonosporaceae_Catelliglobosispora_koreensis_DSM_44566
MPRSLKKGPFIDDHLLKKVEVQNEKGSKNVIKTWSRRSTIIPEMLGHTIA
VHDGRKHVPVFVTEAMVGHKLGEFALTRTFKGHEKDDRKSRRR
>Bacteria_Actinobacteria_Actinobacteria_Actinobacteridae_Actinomycetales_Micromonosporineae_Micromonosporaceae_Hamadaea_tsunoensis_DSM_44101
MPRSLKKGPFIDDHLLKKVEAQNEKGSKNVIKTWSRRSTIIPDMLGHTIA
VHDGRKHVPVFVSEAMVGHKLGEFALTRTFKGHEKDDRKSRRR
>Bacteria_Actinobacteria_Actinobacteria_Actinobacteridae_Actinomycetales_Micromonosporineae_Micromonosporaceae_Actinoplanes_missouriensis_NBRC_102363
MPRSLKKGPFVDDHLIKKVEVQNEKNSKNVIKTWSRRSTIIPDMLGHTIA
VHDGRKHVPVFITEAMVGHKLGEFALTRTFKGHEKDDRKSRRR
>Bacteria_Actinobacteria_Actinobacteria_Actinobacteridae_Actinomycetales_Micromonosporineae_Micromonosporaceae_Micromonospora_sp._L5
MPRSLKKGPFVDDHLLKKVETQNDKGSKNVIKTWSRRSTIIPEMLGHTIA
VHDGRKHVPVFVTEAMVGHKLGEFALTRTFKGHEKDDRKSRRR
>Bacteria_Actinobacteria_Actinobacteria_Actinobacteridae_Actinomycetales_Frankineae_Geodermatophilaceae_Blastococcus_saxobsidens_DD2
MPRSLKKGPFVDDHLLKKVDAQNDKGTKNVIRTWSRRSTIIPDMLGHTLA
VHDGRKHVPVFVTEAMVGHKLGEFAPTRTFRGHIKDDRRSRRG
>Bacteria_Actinobacteria_Actinobacteria_Actinobacteridae_Actinomycetales_Frankineae_Geodermatophilaceae_Geodermatophilus_obscurus_DSM_43160
MPRSLKKGPFVDDHLLKKVDAQNDKGTKNVIRTWSRRSTIIPDMLGHTIA
VHDGRKHVPVFVTEAMVGHKLGEFAPTRTFRGHVKDDRRSRRG
>Bacteria_Actinobacteria_Actinobacteria_Actinobacteridae_Actinomycetales_Frankineae_Nakamurellaceae_Nakamurella_multipartita_DSM_44233
MPRSLKKGPFVDDHLLKKVDSANDKNSKAVIKTWSRRSTIIPDMLGHTIA
VHDGRKHVPVFVTESMVGHKLGEFAPTRTFKGHVKDDRRSRRG
>Bacteria_Actinobacteria_Actinobacteria_Actinobacteridae_Actinomycetales_Corynebacterineae_Mycobacteriaceae_Amycolicicoccus_subflavus_DQS3_9A1
MPRSLKKGPFVDDHLLAKVDVQNDKGTKQVIKTWSRRSTIIPDFIGHTFA
VHDGRKHVPVFVSENMVGHKLGEFAPTRAFRSHIKEDRKSKRR
>Bacteria_Actinobacteria_Actinobacteria_Actinobacteridae_Actinomycetales_Corynebacterineae_Dietziaceae_Dietzia_cinnamea_P4_contig00104
MPRSLKKGPFVDEHLLAKVDVQNDKGTHQVIKTWSRRSTILPDFIGHTFA
VHDGRKHVPVFVSDSMVGHKLGEFAPTRTFKGHIKDDRKSKRR
>Bacteria_Actinobacteria_Actinobacteria_Actinobacteridae_Actinomycetales_Corynebacterineae_Corynebacteriaceae_Corynebacterium_argentoratense_DSM_44202
MPRSLKKGPFVDEHLLAKVDAQNEKGTKQVIKTWSRRSTILPDFIGHTFA
VHDGRKHVPVFVDDSMVGHKLGEFAPTKTFKGHIKDDKKGRR
>Bacteria_Actinobacteria_Actinobacteria_Corynebacteriales_Gordoniaceae_Gordonia_sp._KTR9
MPRSLKKGPFVDDHLLKKVDVQNEKGTKQVIKTWSRRSTIIPDFIGHTFA
VHDGRKHVPVFISDSMVGHKLGEFAPTRTFKGHIKDDRKAKRR
>Bacteria_Actinobacteria_Actinobacteria_Corynebacteriales_Gordoniaceae_Gordonia_bronchialis_DSM_43247
MPRSLKKGPFVDDHLLAKVDAQNEKGTKQVIKTWSRRSTIIPDFIGHTFA
VHDGRKHVPVFISDNMVGHKLGEFAPTRTFKGHIKDDRKAKRR
>Bacteria_Actinobacteria_Actinobacteria_Actinobacteridae_Actinomycetales_Corynebacterineae_Mycobacteriaceae_Mycobacterium_abscessus_bolletii_50594
MPRSLKKGPFIDDHLLKKVDVQNEKNTKQVIKTWSRRSTIIPDFIGHTFA
VHDGRKHVPVFVTESMVGHKLGEFAPTRTFKGHIKDDRKSKRR
>Bacteria_Actinobacteria_Actinobacteria_Actinobacteridae_Actinomycetales_Corynebacterineae_Nocardiaceae_Nocardia_brasiliensis_ATCC_700358
MPRSLKKGPFVDDHLLAKVDVQNEKGTKQVIKTWSRRSTIIPDFIGHTFA
VHDGRKHVPVFISDNMVGHKLGEFAPTRTFKSHVKEDRKSKRR
>Bacteria_Actinobacteria_Actinobacteria_Actinobacteridae_Actinomycetales_Pseudonocardineae_Pseudonocardiaceae_Actinomycetospora_chiangmaiensis_DSM_45062
MPRSVKKGPFVDDHLLKKIDALNDSNRKSVIKTWSRRSTIIPDMLGHTLA
VHDGRKHVPVFVSEAMVGHKLGEFAPTRTFRGHVKEDRRSRRR
>Bacteria_Actinobacteria_Actinobacteria_Actinobacteridae_Actinomycetales_Pseudonocardineae_Pseudonocardiaceae_Actinoalloteichus_cyanogriseus_DSM_43889
MPRSLKKGPFVDDHLLKKVDALNETGKKTVIKTWSRRSTIIPDMLGHTFA
VHDGRKHVPVFVTESMVGHKLGEFAPTRTFKGHVKEDRRSRRR
>Bacteria_Actinobacteria_Actinobacteria_Actinobacteridae_Actinomycetales_Pseudonocardineae_Pseudonocardiaceae_Actinosynnema_mirum_DSM_43827
MPRSLKKGPFVDDHLLKKVDVLNESGKKTVIKTWSRRSTIIPDMLGHTIA
VHDGRKHVPVFVTEAMVGHKLGEFAPTRTFKGHIKDDRKSRRR
>Bacteria_Actinobacteria_Actinobacteria_Actinobacteridae_Actinomycetales_Pseudonocardineae_Pseudonocardiaceae_Actinokineospora_inagensis_DSM_44258
MPRSLKKGPFVDDHLLKKVDALNESGKKTVIKTWSRRSTIIPDMLGHTIA
VHDGRKHVPVFVSEAMVGHKLGEFAPTRTFKGHIKDDRKARRR
>Bacteria_Actinobacteria_Actinobacteria_Actinobacteridae_Actinomycetales_Pseudonocardineae_Pseudonocardiaceae_Kutzneria_albida_DSM_43870
MPRSLKKGPFVDHHLLKKVDTLNESGKKTVIKTWSRRSTIIPDMLGHTIA
VHDGRKHVPVFVSEAMVGHKLGEFAPTRTFKGHIKDDRKSRRR
>Bacteria_Actinobacteria_Actinobacteria_Actinobacteridae_Actinomycetales_Actinopolysporineae_Actinopolysporaceae_Actinopolyspora_mortivallis_HS_1_DSM_44261
MPRSLKKGPFVDDHLLKKVDALNESGKKTVIKTWSRRSTVIPDMVGHTIA
VHDGRKHVPVFISENMVGHKLGEFAPTRTFKGHVKEDRKSRRR
>Bacteria_Actinobacteria_Actinobacteria_Actinobacteridae_Actinomycetales_Pseudonocardineae_Pseudonocardiaceae_Amycolatopsis_mediterranei_RB
MPRSLKKGPFVDDHLLKKVDALNESGKKTVIKTWSRRSTIIPDFLGHTIA
VHDGRKHVPVFVTEAMVGHKLGEFAPTRTFKGHIKDDRKSRRR
>Bacteria_Actinobacteria_Actinobacteria_Actinobacteridae_Actinomycetales_Catenulisporineae_Catenulisporaceae_Catenulispora_acidiphila_DSM_44928
MPRSLKKGPFVDGHLIKKVDAQNAKNTKTVIKTWSRRSMIVPDMLGHTIA
VHDGRKHVPVFITEAMVGHKLGEFSPTRTFKGHVKDDRRSRRG
>Bacteria_Actinobacteria_Actinobacteria_Actinobacteridae_Actinomycetales_Catenulisporineae_Actinospicaceae_Actinospica_robiniae_DSM_44927
MPRSLKKGPFVDDHLIKKVDAQNEKNTHNVIKTWSRRSMIVPAMLGHTIA
VHDGRKHIPVFVTESMVGHKLGEFAPTRTFKGHVKDDRRSRRG
>Bacteria_Actinobacteria_Actinobacteria_Actinobacteridae_Actinomycetales_Streptomycineae_Streptomycetaceae_Kitasatospora_setae_KM_6054_NBRC_14216
MPRSLKKGPFIDDHLQKKVDVQNEAGTQNVIKTWSRRSVISPAMLGHTIA
VHDGRKHVPVFVTESMVGHKLGEFAPTRTFKGHVKEDRKSKRR
>Bacteria_Actinobacteria_Actinobacteria_Actinobacteridae_Actinomycetales_Pseudonocardineae_Pseudonocardiaceae_Jiangella_gansuensis_YIM_002_DSM_44835
MPRSLKKGPFVDEHLAKKVDAQNEKGTKNVIKTWSRRSMIVPDMIGHTIA
VHDGRKHVPVFVTEAMIGHKLGEFAPTRTFKGHEKDDRRARRR
>Bacteria_Actinobacteria_Actinobacteria_Actinobacteridae_Actinomycetales_Propionibacterineae_Nocardioidaceae_Actinopolymorpha_alba_DSM_45243
MPRSLKKGPFVDDHLIKKVLVQNDKGTKQVIKTWSRRSMIVPAMLGHTIA
VHDGRKHVPVFVTEAMVGHKLGEFAPTRTFRGHEKDDRRSRRR
>Bacteria_Actinobacteria_Actinobacteria_Actinobacteridae_Actinomycetales_Propionibacterineae_Nocardioidaceae_Aeromicrobium_marinum_DSM_15272
MPRSLKKGPFVDGHLEKKVDAQNAAETHTVIKTWSRRSMILPSFIGHTIA
VHDGRKHVPVFITDSMVGHKLGEFAPTRTFRGHEKDDRKAKRR
>Bacteria_Actinobacteria_Actinobacteria_Actinobacteridae_Actinomycetales_Propionibacterineae_Nocardioidaceae_Marmoricola_sp._URHB0036
MPRSLKKGPFVDDHLIKKVDAQNEAGTHNVIKTWSRRSMIVPAMIGHTLA
VHDGHKHVPVFVTDSMVGHKLGEFAPTRTYRGHVKDDRKSRRR
>Bacteria_Actinobacteria_Actinobacteria_Actinobacteridae_Actinomycetales_Propionibacterineae_Nocardioidaceae_Nocardioides_sp._JS614
MPRSLKKGPFVDDHLQKKVDAENAKGSHNVIKTWSRRSMIVPDMIGHTIA
VHDGRKHVPVFVTDSMVGHKLGEFAPTRTYRGHVKEDRKGRRR
>Bacteria_Actinobacteria_Actinobacteria_Actinobacteridae_Actinomycetales_Propionibacterineae_Nocardioidaceae_Kribbella_flavida_DSM_17836
MPRSLKKGPFVDHHLMKKVEVQNEKGTKNVIKTWSRRSMIVPDMIGHTLA
VHDGRKHVPVFVTDAMVGHKLGEFAPTRTFKGHEKDDRKARRR
>Bacteria_Actinobacteria_Actinobacteria_Actinobacteridae_Actinomycetales_Propionibacterineae_Propionibacteriaceae_Microlunatus_phosphovorus_NM_1
MPRSLKKGPFVDDHLTKKVDAQNAKGTKNVIKTWSRRSMIVPDMIGHTIA
VHDGRKHVPVFITDSMVGHKLGEFAPTRTFRGHEKDDRKSRRR
>Bacteria_Actinobacteria_Actinobacteria_Actinobacteridae_Actinomycetales_Propionibacterineae_Propionibacteriaceae_Aestuariimicrobium_kwangyangense_DSM_21549
MPRSLKKGPFVDEHLAKKVDAQNEKGSKNLIKTWSRRSMIIPDMLGHTIG
VHDGRKHVPVFVTEAMIGHKLGEFAPTRTFKGHIKDDKKSRRR
>CG1_02_FULL_Propionibacterium_60_36
MPRSLKKGPFVDEHLAKKVTAQNEAGTHNVIKTWSRRSMVTPDMIGHTIG
VHDGRKHVPVFVTESMVGHKLGEFAPTRTFKGHVKDDKKARRR*
>Bacteria_Actinobacteria_Actinobacteria_Actinobacteridae_Actinomycetales_Kineosporiineae_Kineosporiaceae_Kineococcus_radiotolerans_SRS30216
MPRSLKKGPFVDDHLQKKVDAQNEAGTHNVIRTWSRRSVVTPDFLGHTFA
VHDGRKHTPVFVTESMVGHKLGEFAPTRTFKGHEKDDRKGRRR
>Bacteria_Actinobacteria_Actinobacteria_Actinobacteridae_Actinomycetales_Micrococcineae_Dermacoccaceae_Demetria_terragena_DSM_11295
MPRSLKKGPFVDDHLAKKVEVQNEAGTKNVIKTWSRRSMITPDMLGHTLA
VHDGRKHVPVFVTESMVGHKLGEFAPTRTFKGHEKDDRKGRRR
>Bacteria_Actinobacteria_Actinobacteria_Actinobacteridae_Actinomycetales_Micrococcineae_Dermacoccaceae_Dermacoccus_nishinomiyaensis_M25
MPRSLKKGPFVDEHLAKKVDAQNEAGTQSVIKTWSRRSMITPDMLGHTLA
VHDGRKHVPVFVTESMVGHKLGEFAPTRTFKGHEKDDKKGRRR
>Bacteria_Actinobacteria_Actinobacteria_Actinobacteridae_Actinomycetales_Micrococcineae_Dermacoccaceae_Kytococcus_sedentarius_DSM_20547
MPRSLKKGPFVDDHLAKKVDAQNEAGTKNVIKTWSRRSMITPDMLGHTLA
VHDGRKHVPVFVTESMVGHKLGEFAPTKTFRGHVKDDRKGRR
>Bacteria_Actinobacteria_Actinobacteria_Actinobacteridae_Actinomycetales_Micrococcineae_Dermatophilaceae_Austwickia_chelonae_NBRC_105200
MPRSLKKGPFIDDHLQKKVDVANESGSKNVIKTWSRRSVIAPDFLGHTFA
VHDGRKHVPVFVTESMVGHKLGEFAPTRTFKGHVKDDKKGRRR
>Bacteria_Actinobacteria_Actinobacteria_Actinobacteridae_Actinomycetales_Micrococcineae_Dermatophilaceae_Dermatophilus_congolensis_DSM_44180
MPRSLKKGPFIDDHLQKKVDVQNESGSKAVIKTWSRRSVIAPDFLGHTFA
VHDGRKHVPVFVTESMVGHKLGEFAPTRTFKGHIKDDKKGRRR
>Bacteria_Actinobacteria_Actinobacteria_Actinobacteridae_Actinomycetales_Micrococcineae_Dermatophilaceae_Kineosphaera_limosa_NBRC_100340
MPRSLKKGPFIDDHLQKKVDAQNEAGTKNIIKTWSRRSVIAPDFLGHTFA
VHDGRKHVPVFITESMVGHKLGEFAQTRTFKGHVKDDKKGRRR
>Bacteria_Actinobacteria_Actinobacteria_Actinobacteridae_Actinomycetales_Micrococcineae_Dermatophilaceae_Mobilicoccus_pelagius_NBRC_104925
MPRSLKKGPFIDDHLQKKVDAQNEAGTKNVIKTWSRRSVIAPDFLGHTLA
VHDGRKHVPVFVTEAMVGHKLGEFAPTRTFKGHVKDDKKGRRR
>Bacteria_Actinobacteria_Actinobacteria_Actinobacteridae_Actinomycetales_Micrococcineae_Intrasporangiaceae_Arsenicicoccus_bolidensis_DSM_15745
MPRSLKKGPFIDDHLQKKVDAQNEAGTKNVIKTWSRRSVVSPDMLGHTLA
VHDGRKHVPVFVTESMVGHKLGEFAPTRTFKGHEKDDKKGRRR
>Bacteria_Actinobacteria_Actinobacteria_Actinobacteridae_Actinomycetales_Micrococcineae_Intrasporangiaceae_Intrasporangium_calvum_DSM_43043
MPRSLKKGPFIDDHLQKKVDAQNEAGTKNVIKTWSRRSVISPDMLGHTFA
VHDGRKHVPVFITESMVGHKLGEFAPTRTFKGHVKDDKKGRRR
>Bacteria_Actinobacteria_Actinobacteria_Actinobacteridae_Actinomycetales_Micrococcineae_Intrasporangiaceae_Janibacter_sp._HTCC2649
MPRSLKKGPFIDDHLQKKVDVQNEAGTKNVIKTWSRRSVISPDMLGHTLA
VHDGRKHVPVFVTESMVGHKLGEFAPTRTFKGHVKDDKKGRRR
>Bacteria_Actinobacteria_Actinobacteria_Actinobacteridae_Actinomycetales_Micrococcineae_Dermabacteraceae_Dermabacter_sp._HFH0086
MPRSIAKGPFVDDHLQKKVDAQNEAGTKNVIKTWSRRSVITPDFLGHTFA
VHDGRKHVSVFVTESMVGHKLGEFAPTRTFRSHDKDDKKGRRR
>Bacteria_Actinobacteria_Actinobacteria_Actinobacteridae_Actinomycetales_Micrococcineae_Dermabacteraceae_Brachybacterium_faecium_DSM_4810
MPRSIAKGPFVDDHLQKKVDVQNEKGTKNLIKTWSRRSVITPDFLGHTFA
VHDGRKHVSVFVTESMVGHKLGEFAPTRTFKGHEKDDRKGRRR
>Bacteria_Actinobacteria_Actinobacteria_Actinobacteridae_Actinomycetales_Micrococcineae_Bogoriellaceae_Georgenia_sp._SUBG003
MPRSLKKGPFVDDHLQKKVDAQNDKGTKNVIKTWSRRSVITPDFLGHTFA
VHDGRKHVPVFVTESMVGHKLGEFAPTRTYRGHDKDDRKARRR
>Bacteria_Actinobacteria_Actinobacteria_Actinobacteridae_Actinomycetales_Micrococcineae_Beutenbergiaceae_Beutenbergia_cavernae_DSM_12333
MPRSLKKGPFVDGHLQKKVDDQNTKGTKNVIKTWSRRSLITPDFLGHTFA
VHDGRKHVPVFVTEAMVGHKLGEFAPTRTYRGHDKDDRKARRR
>Bacteria_Actinobacteria_Actinobacteria_Actinobacteridae_Actinomycetales_Micrococcineae_Cellulomonadaceae_Cellulomonas_flavigena_DSM_20109
MPRSLKKGPFVDGHLQKKVDAQNEAGTKNVIKTWSRRSMITPDFLGHTFA
VHDGRKHTPVFVTESMVGHKLGEFAPTRTFRGHEKDDRKGRRR
>Bacteria_Actinobacteria_Actinobacteria_Actinobacteridae_Actinomycetales_Micrococcineae_Cellulomonadaceae_Actinotalea_ferrariae_CF5_4
MPRSLKKGPFVDDHLQKKVDVQNEKGTKTVIKTWSRRSMITPDFLGHTFA
VHDGRKHVPVFVTESMVGHKLGEFAPTRTFRGHEKDDRKGRRR
>Bacteria_Actinobacteria_Actinobacteria_Actinobacteridae_Actinomycetales_Micrococcineae_Jonesiaceae_Jonesia_denitrificans_DSM_20603
MPRSLKKGPFVDGHLQKKVDAQNEAGTHNVIKTWSRRSVITPDFLGHTFA
VHDGRKHVPVFVTEAMVGHKLGEFAPTRTFRGHVKDDKKGRRR
>Bacteria_Actinobacteria_Actinobacteria_Actinobacteridae_Actinomycetales_Micrococcineae_Promicromonosporaceae_Cellulosimicrobium_cellulans_J36_ICCI
MPRSLKKGPFVDDHLQKKVDAQNEKGTKNVIKTWSRRSVITPDFLGHTFA
VHDGRKHTPVFVTESMVGHKLGEFAPTRTFRGHVKDDKKGRRR
>Bacteria_Actinobacteria_Actinobacteria_Actinobacteridae_Actinomycetales_Micrococcineae_Promicromonosporaceae_Isoptericola_variabilis_225
MPRSLKKGPFVDDHLQKKVDAQNEKGTKNVIKTWSRRSVITPDFLGHTFA
VHDGRKHVPVFVTESMVGHKLGEFAPTRTFRGHVKDDKKGRRR
>Bacteria_Actinobacteria_Actinobacteria_Actinobacteridae_Bifidobacteriales_Bifidobacteriaceae_Alloscardovia_omnicolens_DSM_21503
MTRSIKKGPFVDAHLQKKVDAQNEKGTHDVIKTWSRRSMITPDFIGHTFA
VHDGRKHVPVFVTESMVGHKLGEFAPTRTFKGHIKDDKKGRR
>Bacteria_Actinobacteria_Actinobacteria_Actinobacteridae_Bifidobacteriales_Bifidobacteriaceae_Bifidobacterium_animalis_animalis_ATCC_25527
MTRSIKKGPFVDAHLQKKVDEQNAKGTHNVIKTWSRRSMITPDFIGHTFA
VHDGRKHVPVFVTESMVGHKLGEFAPTRTFKGHVKDDKKSRR
>Bacteria_Actinobacteria_Actinobacteria_Actinobacteridae_Actinomycetales_Actinomycineae_Actinomycetaceae_Actinobaculum_schaalii_CCUG_27420
MPRSLKKGPFVDEHLYKKVDEQNEKNTKNVIKTWSRRSVITPDFLGHTFA
VHDGRKHVPVFITESMVGHKLGEFAPTRTFRGHDKDDRKGRRR
>Bacteria_Actinobacteria_Actinobacteria_Actinobacteridae_Actinomycetales_Actinomycineae_Actinomycetaceae_Arcanobacterium_haemolyticum_DSM_20595
MPRSLKKGPFVDSHLMKKVDEQNEKGTKNVIKTWSRRSVITPDFLGHTFA
VHDGRKHVPVFVTESMVGHKLGEFAPTRTFRSHEKDDRKGRRR
>Bacteria_Actinobacteria_Actinobacteria_Actinobacteridae_Actinomycetales_Actinomycineae_Actinomycetaceae_MobiluncusFalcivibrio_group_Mobiluncus_curtisii_ATCC_43063
MPRSLKKGPFVDAHLQKKVDAQNEANTKNVIKTWSRRSMITPDFLGHTIA
VHDGRKHVPVFITESMVGHKLGEFAPTRTFRGHDKDDKKGRR
>Bacteria_Actinobacteria_Actinobacteria_Actinobacteridae_Actinomycetales_Actinomycineae_Actinomycetaceae_Actinomyces_naeslundii_Howell_279_ATCC_12104
MPRSLKKGPFVDDHLLKKVDAQNEKGTKNVIKTWSRRSVITPDFLGHTFA
VHDGRKHVPVFVTESMVGHKLGEFAPTRTFRGHVKDDRKSRR
>Bacteria_Actinobacteria_Actinobacteria_Actinobacteridae_Actinomycetales_Micrococcineae_Brevibacteriaceae_Brevibacterium_linens_BL2
MPRSLKKGPFVDEHLYQKVARQNEKNSKNVIKTWSRRSMIIPDFLGHTIA
VHDGRKHVPVFITEAMVGHKLGEFAQTRTFRGHEKDDRKGRRR
>Bacteria_Actinobacteria_Actinobacteria_Actinobacteridae_Actinomycetales_Micrococcineae_Micrococcaceae_Arthrobacter_phenanthrenivorans_Sphe3
MPRSLKKGPFVDQHLFVKVARENEKGTKNVIKTWSRRSMIIPDMLGHTIA
VHDGRKHIPVFVTESMVGHKLGEFAPTRTFRGHVKDDRKGKRR
>Bacteria_Actinobacteria_Actinobacteria_Actinobacteridae_Actinomycetales_Micrococcineae_Micrococcaceae_Acaricomes_phytoseiuli_DSM_14247
MPRSLKKGPFVDQHLFVKVANENEKGTKNVIKTWSRRSMIVPDMLGHTIA
VHDGRKHVPVFITESMVGHKLGEFAPTRTFRGHVKDDRKGKRR
>Bacteria_Actinobacteria_Actinobacteria_Actinobacteridae_Actinomycetales_Micrococcineae_Micrococcaceae_Kocuria_rhizophila_DC2201
MPRSLKKGPFVDQHLFVKVAKENEKGTKNVIKTWSRRSMIIPDMLGHTIA
VHDGRKHVPVFITESMVGHKLGEFAPTRTFRGHVKDDKKGKRR
>Bacteria_Actinobacteria_Actinobacteria_Actinobacteridae_Actinomycetales_Micrococcineae_Micrococcaceae_Nesterenkonia_alba_DSM_19423
MPRSLKKGPFVDQHLYLKVQAENEKGTKNVIKTWSRRSMIIPDMLGHTIA
VHDGRKHIPVFITESMVGHKLGEFAPTRTFRGHVKDDKKGKRR
>Bacteria_Actinobacteria_Actinobacteria_Actinobacteridae_Actinomycetales_Micrococcineae_Micrococcaceae_Micrococcus_luteus_NCTC_2665
MPRSLKKGPFVDQHLYLKVLAENEKGSKNVIKTWSRRSMIIPDMLGHTIA
VHDGRKHVPVFVTESMVGHKLGEFAPTRTFRGHVKDDKKGKRR
>Bacteria_Actinobacteria_Actinobacteria_Actinobacteridae_Actinomycetales_Micrococcineae_Micrococcaceae_Citricoccus_sp._CH26A
MPRSLKKGPFVDQHLYLKVDAENEKGTKNVIKTWSRRSMIIPDMLGHTIA
VHDGRKHIPVFITESMVGHKLGEFAPTRTFRGHVKDDRKGKRR
>Bacteria_Actinobacteria_marine_actinobacterium_IMCC13023
MPRSLKKGPFVDEHLMKKVRVQNEASSKNVIKTWSRRSMIVPAMLGHTIA
VHDGRKHIPVFVTENMVGHKLGEFAPTRTFRGHVKDDKKGRRG
>Bacteria_Actinobacteria_Actinobacteria_Actinobacteridae_Actinomycetales_Micrococcineae_Microbacteriaceae_Curtobacterium_sp._9128
MPRSLKKGPFVDEHLLRKVVTQNEANTKNVIRTWSRRSMIVPNMLGHTIA
VHDGRKHIPVFVTESMVGHKLGEFAPTRTFRGHVKDDKKGRRR
>Bacteria_Actinobacteria_Actinobacteria_Actinobacteridae_Actinomycetales_Micrococcineae_Microbacteriaceae_Curtobacterium_flaccumfaciens_UCD_AKU
MPRSLKKGPFVDEHLLRKVVTQNEANTKNVIRTWSRRSMIVPNMLGHTIA
VHDGRKHIPVFVTESMVGHKLGEFAPTRTFRGHVKDDKKGRRR
>Bacteria_Actinobacteria_Actinobacteria_Actinobacteridae_Actinomycetales_Micrococcineae_Microbacteriaceae_Gulosibacter_molinativorax_DSM_13485
MPRSLKKGPFVDEHLLQKVLKQNEAGSNNVIKTWSRRSMIVPDMLGHTIA
VHDGRKHIPVFVTESMIGHKLGEFAPTRTFRGHEKDDKKGRRR
>Bacteria_Actinobacteria_Actinobacteria_Actinobacteridae_Actinomycetales_Micrococcineae_Microbacteriaceae_Agrococcus_lahaulensis_DSM_17612
MPRSLKKGPFVDDHLLTKVVRQNEAGSKNVIKTWSRRSMIVPAMLGHTIA
VHDGRKHIPVFVTETMVGHKLGEFAPTRTFRGHVKDDKKGRRR
>Bacteria_Actinobacteria_Actinobacteria_Actinobacteridae_Actinomycetales_Micrococcineae_Microbacteriaceae_Leucobacter_chromiiresistens_JG_31
MPRSLKKGPFVDNHLLNKVIVQNEAGSKNVIKTWSRRSMIIPAMLGHTIA
VHDGRKHIPVFVTETMVGHKLGEFAPTRTFRGHVKDDKKGRRR
>Bacteria_Actinobacteria_Actinobacteria_Actinobacteridae_Actinomycetales_Micrococcineae_Microbacteriaceae_Microbacterium_paraoxydans_DH1b
MPRSLKKGPFVDEHLLRKVVVQNEAGTKNVIKTWSRRSMIIPAMLGHTIA
VHDGRKHIPVFVSETMVGHKLGEFAPTRTFRGHEKDDKKGRRR
>Bacteria_Actinobacteria_Actinobacteria_Actinobacteridae_Actinomycetales_Micrococcineae_Microbacteriaceae_Curtobacterium_ginsengisoli_DSM_22003
MPRSLKKGPFVDEHLLQKVVRQNEANSKNVIKTWSRRSMIVPAMLGHTIA
VHDGRKHIPVFVTETMVGHKLGEFAPTRTFRGHEKDDKKGRRR
>Bacteria_Actinobacteria_Actinobacteria_Actinobacteridae_Actinomycetales_Micrococcineae_Microbacteriaceae_Humibacter_albus_DSM_18994
MPRSLKKGPFVDEHLLTKVVRANESGSKNVIKTWSRRSMIVPAMLGHTIA
VHDGRKHIPVFVTETMVGHKLGEFAPTRTFRGHVKDDKKGRRR
>Bacteria_Actinobacteria_Actinobacteria_Actinobacteridae_Actinomycetales_Micrococcineae_Microbacteriaceae_Cryobacterium_sp._MLB_32
MPRSLKKGPFVDDHLLRKVVTANEAKSKNVIKTWSRRSMIIPGMLGHTIA
VHDGRKHIPVFVTESMVGHKLGEFAPTRTFRGHVKDDKKGRRR
>Bacteria_Actinobacteria_Actinobacteria_Actinobacteridae_Actinomycetales_Micrococcineae_Microbacteriaceae_Glaciibacter_superstes_DSM_21135
MPRSLKKGPFVDDHLLQKVVTANEAKSKNVIKTWSRRSMIIPAMLGHTIA
VHDGRKHIPVFVTETMVGHKLGEFAPTRTFRGHVKDDKKGRRR
>Bacteria_Actinobacteria_Actinobacteria_Actinobacteridae_Actinomycetales_Micrococcineae_Microbacteriaceae_Clavibacter_michiganensis_subsp._michiganensis_NCPPB_382
MPRSLKKGPFVDDHLLRKVISANEASSKNVIKTWSRRSMIIPAMLGHTIA
VHDGRKHVPVFVTESMVGHKLGEFALTRTFRGHVKDDKKGRRR
>Bacteria_Actinobacteria_Actinobacteria_Actinobacteridae_Actinomycetales_Micrococcineae_Microbacteriaceae_Leifsonia_xyli_xyli_CTCB07
MPRSLKKGPFVDEHLFRKVVAANEANSKNVIKTWSRRSMIVPAMLGHTIA
VHDGRKHIPVFVTETMVGHKLGEFAPTRTFRGHVKDDKRGRRR
>Bacteria_Actinobacteria_Actinobacteria_Actinobacteridae_Actinomycetales_Micrococcineae_Microbacteriaceae_Agromyces_subbeticus_DSM_16689
MPRSLKKGPFVDDHLLRKVITANEANSKNVIKTWSRRSMIIPAMLGHTIA
VHDGRKHIPVFVTETMVGHKLGEFAPTRTFRGHVKDDKKGRRR
>Bacteria_Actinobacteria_Actinobacteria_Actinobacteridae_Actinomycetales_Micrococcineae_Microbacteriaceae_Herbiconiux_sp._YR403
MPRSLKKGPFVDDHLLRKVITANEANNKNVIKTWSRRSMIIPAMLGHTIA
VHDGRKHIPVFVTETMVGHKLGEFAPTRTFRGHVKDDKKGRRR
>Bacteria_Gemmatiomonas_uncultured_SG8_38_2
MARSVKKGPFVDDHLLKRISQMNDSGDKRVVKTWSRRSTITPEFVGHTLA
VHNGNKFIPVYITENMVGHKLGEFAPTRLFRGHSGKLADKRAKVG
>Bacteria_Gemmatimonadetes_Gemmatimonadetes_Gemmatimonadetes_bacterium_SCGC_AAA003_K10
GEKLVIKTWSRSSTISPEFVGHTIAVHNGNKFVPVYMTENMVGHKLGEFA
PTRLFRGHGGRLADKRAKPN
>Bacteria_Gemmatiomonas_uncultured_SG8_23
MPRSVKKGPFIDEKLLAKIDGMNARGEKKVLKTWSRASTISPEFVGHTVA
VHNGNKFIPVYITENMVGHKLGEFSPTRLFRGHGGKLADKRSR
>Bacteria_Gemmatimonadetes_Gemmatimonadetes_Gemmatimonadetes_bacterium_SCGC_AB_629_I08
MPRSVKKGPFINEKLLLRVQVMNARNEKEVVKTWSRASTISPEFVGHTLA
VHNGNKFIPVYITENMVGHKLGEFAPTRLFRGHGGRFADKRSGPR
>Bacteria_Gemmatimonadetes_Gemmatimonadetes_Gemmatimonadetes_bacterium_SCGC_AAA007_O21
MPRSVKKGPFINEKLLLRVQVMNARNEKKVIKTWSRASTISPEFVGHTLA
VHNGNKFIPVYMTENMVGHKLGEFAPTRLFRGHGGRFADKRSGPR
>Bacteria_Gemmatimonadetes_Gemmatimonadetes_Gemmatimonadetes_bacterium_KBS708
MARSIRKGPFIQEALLDKVTGMNARGEKKVMKTWSRASTVLPEFVGHTFA
VHNGNKFIPVYVTENMVGHKLGEFAPTRLFRGHTAGKTDKKAAGAPVKK
>Bacteria_Gemmatimonadetes_Gemmatimonadetes_Gemmatimonadales_Gemmatimonadaceae_Gemmatimonas_aurantiaca_T_27
MSRSIKKGPFVAERLEAKVVTMNAKSEKKVVKTWSRASTILPEFVGHTFA
VHNGNKFIPVYVTENMVGHKLGEFSPTRLFRGHAGQKADVKKKGGK
>Bacteria_Gemmatimonadetes_Gemmatimonadetes_Gemmatimonadales_Gemmatimonadaceae_Gemmatimonas_sp._AP64
MSRSIKKGPFVAERLEAKVVAMNAKSEKKVVKTWSRASTILPEFVGHTFA
VHNGNKFIPVYVTENMVGHKLGEFSPTRLFRGHAGQKTDAKKSGGKGGK
>Bacteria_Gemmatimonadetes_RIFCSPLOWO2_02_FULL_Gemmatimonadetes_71_11
MARSVKKGPFVDARLLMRVHAMNEKKEKRVLKTWSRSSTVTPDFVGHTLA
VHNGNKFVPVYISENMVGHKLGEFAPTRMFRGHSGKLSADKKAKLEAEAA
APPPPPPAAGAGAGAGAR
>Bacteria_Gemmatiomonas_uncultured_SG8_17
MARSVKKGPYVEESLVKKIRALNERNEKRVFKTWSRGSQITPEFVGHTIA
VHNGNKFIPVYVTENMVGHKLGEFAPTRLFRGHSGKLAADKKVGG
>Bacteria_Gemmatimonadetes_RBG_16_Gemmatimonadetes_66_8
MPRSVKKGPFVEESLLMKIRLLNSANEKRVFKTWSRGSQITPEFVGHTIA
VHNGNKFVPVYISENMVGHKLGEFALTRLFRGHTMKVAADKKAEPAGEAK
P
>Bacteria_Gemmatimonadetes_RIFCSPLOWO2_12_FULL_Gemmatimonadetes_68_9
MARSVKKGPYVEASLLKKIEVLNASNEKRVFKTWSRGSTITPDFVGHTIA
VHNGNKFVPVYLTENMVGHKLGEFAPTRLFRGHTMKVAADKAAQAGAPPP
PPEARKK
>Bacteria_Ignavibacteria_GWA2_Ignavibacteriae_55_25
MSRSLKKGPYVDSKLQKKIEALNKSNQKKVVKTWARSCTITPDFVGHTFA
VHNGNKFIPVYIQEAMVGHKLGEFAPTRIFRSHPGVKSEKSTTPA
>Bacteria_BacteroidetesChlorobi_group_Ignavibacteria_Ignavibacteria_Ignavibacteriales_Ignavibacteriaceae_Ignavibacterium_album_Mat9_16_JCM_16511
MPRSVKKGPFVDYKLYEKVKKLNDTNQKKIIKTWSRSSTIIPEFVGHTIA
VHNGKQMIPVYITENMVGHKLGEFAPTRIFRGHPGTKADKAAKG
>Bacteria_BacteroidetesChlorobi_group_Ignavibacteria_Ignavibacteria_Ignavibacteriales_Ignavibacteriaceae_Melioribacter_roseus_P3M
MPRSVKKGPYIDVKLLRKIRQLNETNQKKIIKTWSRSSTISPEFVGHTIA
VHNGNKMIPVYISENMVGHKLGEFAPTRIFRGHPGTKAEKASKAK
>Bacteria_BacteroidetesChlorobi_group_Bacteroidetes_Sphingobacteriia_Sphingobacteriales_Chitinophagaceae_Gracilimonas_tropica_DSM_19535
MPRSLKKGPFVYYKLQRKIDAANESGSKKVIKTWSRSSMVTPDFIGLTLA
VHNGKQFIPVFITENMVGHKLGEFAPTRTFRGHPVKKAAK
>Bacteria_BacteroidetesChlorobi_group_Bacteroidetes_Sphingobacteriia_Sphingobacteriales_Chitinophagaceae_Balneola_vulgaris_DSM_17893
MPRSLKKGPFVHYKLQKKIEEASESGSKKVIKTWSRSSMITPDFLGLTLA
VHNGKQFIPVFITENMVGHKLGEFAPSRTFRGHPMKKAK
>Bacteria_BacteroidetesChlorobi_group_Bacteroidetes_Cytophagia_Cytophagales_Cytophagaceae_Sporocytophaga_myxococcoides_DSM_11118
MGRSLKKGPYIDFRLDKKVQTMNESGKKSVIKTWSRRSMISPDFVGHTFA
VHNGNKFIPVYVTENMVGHKLGEFAPTRNFRGHTAKKDKGKK
>Bacteria_BacteroidetesChlorobi_group_Bacteroidetes_Cytophagia_Cytophagales_Cytophagaceae_Cytophaga_hutchinsonii_ATCC_33406
MSRSLKKGPYIDFRLDNKVQALNDSAKKTVIKTWSRRSMISPEFVGHTFA
VHNGNKFIPVYVTENMVGHKFGEFSPTRTFKGHAAKGKK
>Bacteria_BacteroidetesChlorobi_group_Bacteroidetes_Sphingobacteriia_Sphingobacteriales_Saprospiraceae_Haliscomenobacter_hydrossis_O_DSM_1100
MARSIKKGPYVFHRLLEKILASKDAKKKGVIKTWSRASMIIPDMVGETIA
VHNGKTFVPVFVTENMVGHKLGEFSPTRNYKGHSGNRKK
>Bacteria_BacteroidetesChlorobi_group_Bacteroidetes_Sphingobacteriia_Sphingobacteriales_Saprospiraceae_Lewinella_cohaerens_DSM_23179
MARSIRKGPYIFHKLLKKVEISKASSKKKVIKTWSRSSMINPDMVGETIA
VHNGKIHVPVYVTENMVGHKLGEFAPTRSFKGHTGNR
>Bacteria_BacteroidetesChlorobi_group_Bacteroidetes_Sphingobacteriia_Sphingobacteriales_Saprospiraceae_Aureispira_sp._CCB_QB1
MARSLKKGPYIYHKLLKKVAKAKESRKKTVIKTWSRSSMIIPFMVGETIA
VHNGKTFVPVFVTENMVGHKLGEFSPTRTYRGHGGNKKK
>Bacteria_BacteroidetesChlorobi_group_Bacteroidetes_Sphingobacteriia_Sphingobacteriales_Saprospiraceae_Saprospira_grandis_Lewin
MARSLKKGPYVYHKLIKKLIKAKSSKKKGVIKTWSRSSMIIPQMVGETIA
VHNGRTFVPVYVTENMVGHKLGEFAPTRTYRGHSGNRKK
>Bacteria_BacteroidetesChlorobi_group_Bacteroidetes_Sphingobacteriia_Sphingobacteriales_Chitinophagaceae_Chitinophaga_pinensis_DSM_2588
MGRSIKKGPYVDQKLEQKVVKMNEGTKRTVIKTWSRRSTITPDFVGHTFA
VHNGNKFIPVYVTEFMVGHKLGEFAPTRNFKGHANKKM
>Bacteria_BacteroidetesChlorobi_group_Bacteroidetes_Sphingobacteriia_Sphingobacteriales_Chitinophagaceae_Segetibacter_koreensis_DSM_18137
MGRSIKKGPYVAAKLEGKVLAINDGSAKKSVIKTWSRRSTITPDFVGHTF
AVHNGNKFIPVYVTEFMVGHKLGEFAPTRNFKGHSNKKQ
>Bacteria_BacteroidetesChlorobi_group_Bacteroidetes_Sphingobacteriia_Sphingobacteriales_Chitinophagaceae_Niabella_soli_JS13_8_DSM_19437
MARSIKKGPYVATHLENKVLAINEGKGKKAVIKTWSRRSTITPDFVGHTF
AVHNGNKFIPVYVTEFMVGHKLGEFAPTRNFKGHAGDKK
>Bacteria_BacteroidetesChlorobi_group_Bacteroidetes_Sphingobacteriia_Sphingobacteriales_Chitinophagaceae_Terrimonas_ferruginea_DSM_30193
MARSIKKGPYIATHLEKKVLAINEGKNKKGVIKTWSRRSTISPDFVGHTF
AVHNGNKFIPVYVTEFMVGHKLGEFAPTRSFKGHSKKD
>Bacteria_BacteroidetesChlorobi_group_Bacteroidetes_Sphingobacteriia_Sphingobacteriales_Chitinophagaceae_Niastella_koreensis_GR20_10_DSM_17620
MARSIKKGPYVASNLENKVLNINDGKAKKGVIKTWSRRSTITPDFVGHTF
AVHNGNKFIPVYVTEFMVGHKLGEFAPTRQFKGHSSKKVG
>Sphingobacteriia_bacterium_RIFOXYD2_FULL_35_12
MGRSIKKGPYVDANLEGKVVAINDGKVKRNVIKTWSRRSTITPDFVGHTF
AVHNGNKFIPVYVTEFMVGHKLGEFAPTRNFRGHAGTKK*
>Bacteria_BacteroidetesChlorobi_group_Bacteroidetes_Flavobacteriia_Flavobacteriales_Flavobacteriaceae_Galbibacter_sp._ck_I2_15
MARSLKKGPYVHYSLEKKVQQNVESGKKSVIKTWSRASMITPDFVGQTIA
VHNGRQFVPVYVTENMVGHKLGEFSPTRSFRGHAGAKNKGKK
>Bacteria_BacteroidetesChlorobi_group_Bacteroidetes_Flavobacteriia_Flavobacteriales_Flavobacteriaceae_Tenacibaculum_ovolyticum_DSM_18103
MARSLKKGPFVHYKLEKKVLTNVETESKSVIKTWSRASMITPDFVGQTIA
VHNGRQFVPVYVTENMVGHKLGEFSPTRSFRGHAGAKNKGKK
>Bacteria_BacteroidetesChlorobi_group_Bacteroidetes_Bacteroidia_Bacteroidales_Rikenellaceae_Rikenella_microfusus_Q_1_DSM_15922
MSRSLKKGPYIEPKLEGKILAMNESGKKSVIKTWSRASMISPDFVGHTLA
VHNGNKFIPVYVTENMVGHKLGEFAPTRSFRGHGGNKKK
>Bacteria_BacteroidetesChlorobi_group_Bacteroidetes_Bacteroidia_Bacteroidales_Rikenellaceae_Alistipes_finegoldii_AHN_2437_DSM_17242
MSRSLKKGPFIDPKLEAKVVAQAEGNKKSVIKTWSRASMISPDFVGQTIA
VHNGNKFIPVYVTENMVGHKLGEFAPTRNFRGHAGNKKK
>Bacteria_BacteroidetesChlorobi_group_Bacteroidetes_Sphingobacteriia_Sphingobacteriales_Sphingobacteriaceae_Solitalea_canadensis_USAM_9D_DSM_3403
MARSIKKGPYIAHHLESKVLSQNEAGKKSVIKTWSRRSMISPDFVGHTFA
VHNGNKFIPVYVTENMVGHKLGEFAPTRTFRGHGSDKKK
>Bacteria_BacteroidetesChlorobi_group_Bacteroidetes_Sphingobacteriia_Sphingobacteriales_Sphingobacteriaceae_Pedobacter_saltans_DSM_12145
MSRSIKKGPYIDHNLDRKVTAMNDSGKRTVIKTWSRRSMISPDFVGHTFA
VHNGNKFIPVYVTENMVGHKLGEFAPTRTFRGHSDKKR
>Bacteria_BacteroidetesChlorobi_group_Bacteroidetes_Sphingobacteriia_Sphingobacteriales_Sphingobacteriaceae_Mucilaginibacter_paludis_TPT56_DSM_18603
MARSIRKGPYIDHNLERKVLTLNDTSKKSVVKTWSRRSMISPDFVGHTFA
VHNGNKFIPVYVTENMVGHKLGEFAPTRTFRGHAEKKK
>Bacteria_BacteroidetesChlorobi_group_Bacteroidetes_Sphingobacteriia_Sphingobacteriales_Sphingobacteriaceae_Arcticibacter_svalbardensis_MN12_7
MARSIKKGPYIDHNLESKVLTMNEISKKSVIKTWSRRSMISPDFVGHTFA
VHNGNKFIPVYVTENMVGHKLGEFAPTRTFRGHSEKKK
>Bacteria_BacteroidetesChlorobi_group_Bacteroidetes_Sphingobacteriia_Sphingobacteriales_Sphingobacteriaceae_Olivibacter_sitiensis_DSM_17696
MARSIKKGPYIDHNLERKVLSMNESNKKSVVKTWSRRSMISPDFVGHTFA
VHNGNKFIPVYVTENMVGHKLGEFAPTRTFRGHAEKKK
>Bacteria_BacteroidetesChlorobi_group_Bacteroidetes_Sphingobacteriia_Sphingobacteriales_Sphingobacteriaceae_Pseudosphingobacterium_domesticum_DSM_18733
MARSIKKGPYIDHNLERKVLSMNETSKKSVVKTWSRRSMISPDFVGHTFA
VHNGNKFIPVYVTENMVGHKLGEFAPTRTFRGHAEKKK
>Bacteria_BacteroidetesChlorobi_group_Bacteroidetes_Sphingobacteriia_Sphingobacteriales_Sphingobacteriaceae_Sphingobacterium_sp._21
MARSIKKGPYIDHNLERKVLSMNETNKKSVVKTWSRRSMISPDFVGHTFA
VHNGNKFIPVYVTENMVGHKLGEFAPTRTFRGHAEKKK
>Bacteria_Planctomycetes_Planctomycetia_Planctomycetales_Planctomycetaceae_Zavarzinella_formosa_DSM_19928
MSRSSKKGPYVDAKVQKKVEKTLSTASREPIKTWARDCTITPEFVGLTFL
VHNGKAHIKVYVTEDMVGHKLGEFSPTRTFRGHGGGKKPAPAAGGK
>Bacteria_Planctomycetes_Planctomycetia_Planctomycetales_Planctomycetaceae_Isosphaera_pallida_ATCC_43644
MGRSLKKGPYVDLRLLSKVEKAEAANQRDPIKTWSRACTIIPEFVGKNFA
IHNGRTFIKLYVTEDMVGHKLGEFAPTRTFKSHGGKAKGKK
>Bacteria_Planctomycetes_Planctomycetia_Planctomycetales_Planctomycetaceae_Singulisphaera_acidiphila_MOB10_DSM_18658
MGRSLKKGPYVVERLLEKVYRADNNGSREPIKTWARACTIVPEFIGKNFA
IHNGRNFIKLYVTEDMVGHKLGEFSPTRTFKGHGGKSTKGARK
>Bacteria_Chlamydiae_RIFCSPHIGHO2_12_FULL_Chlamydiae_49_11
MPRSLRKGPYVQPSLMKKVSKAVIAQSKQPIKTWSRRSTIVPEMVGMTFE
VHNGKKFLSVFVSENMVGHKLGEFSPTRIYRKPGTKKT
>Bacteria_ChlamydiaeVerrucomicrobia_group_Chlamydiae_Chlamydiia_Chlamydiales_Chlamydiaceae_ChlamydiaChlamydophila_group_Chlamydophila_abortus_S263
MSRSLRKGPFVDHSLIKKVRAMNLLEKKTPIKTWSRRSMITPEMIGHTFE
VHNGKKFLTVFVSETMVGHKLGEFSPTRIFKSHPVKKG
>Bacteria_ChlamydiaeVerrucomicrobia_group_Chlamydiae_Chlamydiia_Chlamydiales_Chlamydiaceae_ChlamydiaChlamydophila_group_Chlamydophila_pneumoniae_AR39
MSRSLRKGPFVDHHLLKKVRAMNIEEKKTPIKTWSRRSMITPEMIGHTFE
VHNGKKFLTVFVSETMVGHKLGEFSPTRIFKSHPVKKG
>Bacteria_ChlamydiaeVerrucomicrobia_group_Chlamydiae_Chlamydiia_Chlamydiales_Parachlamydiaceae_Candidatus_Protochlamydia_amoebophila_UWE25
MARSLKKGPFVDHHLQKKVDVQNKEGTKKPIKTWSRRSMITPDMVGHTFE
VHNGRKHLTVFVTDNMVGHRLGEFSPTRTFKGHPIKK
>Bacteria_Chlamydiae_Chlamydiia_Chlamydiales_RIFCSPLOWO2_02_FULL_Chlamydiae_49_12
MIIPDMIGHTFDVHNGRKFISVYVSENMVGHRLGEFSPTRIFKGHSSKKI
AEAAAPGPGAGPGPGAVAGPVAGPGAGAAAGPGAGAGGKQR
>Bacteria_Chlamydiae_Chlamydiia_RIFCSPHIGHO2_12_FULL_Chlamydiae_27_8
MARSLKKGPFVDHFLMDKIIRATNEKNKKPIKTYSRRSMIIPEMVGVSFE
VHNGRKFIPVLITENMIGHRLGEFSPTRTFKGHPLKKATTTTTTTTTTT
>Bacteria_Chlymidae_uncultured_SMTZ_39
MGRSLKKGPFVDHHLLDKVKRKEGKQKPIRTWSRRSTIIPEMIGQTFDIH
NGKKFIRVFVSENMVGHKLGEFAPTRTFKGHPVKKAAK
>CG10_big_fil_rev_8_21_14_0_10_Chlamydiia_35_9
MGRSLKKGPFVDHHLLDKILKQNEAGTKKTIKTWSRRSMIIPEMIGHTLD
VHNGKKFISVFVSENMIGHRLGEFAPTRTFKGHPVKK*
>Bacteria_Chlamydiae_Chlamydiia_RIFCSPLOWO2_02_FULL_Chlamydiae_45_22
MGRSLKKGPFVDHHLLAKVDKHNKEGSKTPIKTWSRRSMIVPDMVGHTFE
VHNGKKFLTVYVSENMVGHRLGEFSPTRQFKGHPKKTAAAAAPKG
>CG10_big_fil_rev_8_21_14_0_10_Chlamydiia_42_34
MGRSLKKGPFVDHHLMVKVDVSNKEGAKKVIKTWSRRSMIVPDMIGHTFD
VHNGKKFISVYVSENMVGHRLGEFSPTRTFKGHTKKSVAGGK*
>Bacteria_Lentisphaerae_GWF2_Lentisphaerae_57_35
MGRSIKKGPFVDAKLLKKVDLLNRSGAKRPIKTWSRRSMILPEFVGHTFS
IHNGKIFTSVFITENMVGHRLGEFSPTRIFRKHGSATDKVVALK
>Bacteria_Lentisphaerae_RIFOXYC12_FULL_Lentisphaerae_60_16
MARSIKKGFFVEPKLLAKVERMNRSGEKRPIKTWSRRSMIVPDFVGHTMA
IHNGKQHISIFITENMVGHRLGEFAPTRIFRKHGAATDKSIALK
>Bacteria_Lentisphaerae_RifOxyA12_full_Lentisphaerae_48_11
MARSLKKGPFVDEKLLKKVEAMNRSGEKRPIKTWSRRSMIVPEFIGHTMA
IHNGKQHISMFITENMVGHRLGEFAATRIFRKHGVHTDKAIALK
>Bacteria_Lentisphaerae_RIFOXYB12_FULL_Lentisphaerae_65_16
VSRSVKKGPFVDAHLMEKVLKTNVSGLKRIIKTWSRRSMIMPEFVGHTFS
VHNGKAFVNVFVTENMVGHRLGEFSLTRTFRSHGNVSGR
>Bacteria_ChlamydiaeVerrucomicrobia_group_Lentisphaerae_Lentisphaerales_Lentisphaeraceae_Lentisphaera_araneosa_HTCC2155_unfinished_sequence
MPRSIKKGPFVDAHLAAKVEKATASGDHKAIKTWSRRSMILPTFVGLNFE
VHNGKEFIPVFVTDNMVGHKLGEFALTRAFRTHGVMSGK
>Bacteria_Lentisphaerae_GWF2_Lentisphaerae_38_69
MARSVKKGPFVDSHLLDKVEKMNKSSAKKPIKTWSRRSVILPEFVGLTFT
VHNGKTFISVFITENMIGHRLGEFALTRTFRSHGVVSGK
>Bacteria_Lentisphaerae_GWF2_Lentisphaerae_50_93
MARSVKKGPFADAHLLEKVEKMNKSGMKRPIKTWSRRSMIAPDFVGHTFN
VHNGKTFINVFVTENMVGHRLGEFAMTRTFRQHGVISGKTAAATT
>Bacteria_Lentisphaerae_GWF2_Lentisphaerae_49_21
MGRSIKKGPFADAHLLEKVEKMNKSGMKRPIKTWSRRSMIAPDFVGHTFN
VHNGKTFINVFVTENMVGHRLGEFAMTRTFKQHGVISGKTAATTT
>Bacteria_Lentisphaerae_GWF2_Lentisphaerae_45_14
MARSIKKGPFVDDHLIEKIERMERSGQKRPIKTWSRRSMIIPEFVGHTFS
VHNGKTFLTVFVTENMVGHKLGEFSPTRTFKGHGVISGKSI
>Bacteria_ChlamydiaeVerrucomicrobia_group_Lentisphaerae_Lentisphaeria_Victivallales_Victivallaceae_Victivallis_vadensis_ATCC_BAA_548
MARSIKKGPFVDQYLIDKVEKMTGPKTAIKTWSRRSMIIPDFVGHTFNVH
NGKSFVPVFVTENMVGHKLGEFALTRSFKDHGVVSGK
>Bacteria_Lentisphaerae_GWF2_Lentisphaerae_44_16
MARSIKKGPFVDDHLLQKVEKLGKSGGKKPINTWSRRSVIIPDFVGHTFN
VHNGKTFLTVFVTENMVGHKLGEFAHTRTFRTHGVISGK
>Bacteria_Lentisphaerae_GWF2_Lentisphaerae_52_8
MARSIKKGPFVDAPLLDKVEKMNKSGLKKPIKTWSRRSMIIPDFVGHTFQ
VHNGKVFNSVFVTENMVGHRLGEFSVTRTFRGHGVVSGK
>Bacteria_Verrucomicrobia_Opitutae_RIFCSPLOWO2_12_FULL_Verrucomicrobia_64_8
MEKIEKAAKASSRKPIQTWSRRSTITPDFVGHTFNVHNGKAFVAVYVTEN
MVGHKLGEFSPTRIFKAHGGMTRKEI
>Bacteria_ChlamydiaeVerrucomicrobia_group_Verrucomicrobia_Opitutae_Opitutales_Opitutaceae_Opitutus_terrae_PB90_1
MSRSIKKGFFVDYHLLEKIEKANKAGAKKPIQTWSRRSTITPDFVGHTFS
VHNGKAFIAVYVTENMVGHKLGEFALTRIFKAHGGMTRKEI
>Bacteria_ChlamydiaeVerrucomicrobia_group_Verrucomicrobia_Opitutae_Opitutales_Opitutaceae_Opitutaceae_sp._TAV2
MARSIKKGFFVDYHLLEKIEKATKSGAKKPIQTWSRRSTITPDFIGHTLN
VHNGKAFVSVYVTDNMVGHKLGEFAPTRVFKAHGGMTRKEI
>Bacteria_ChlamydiaeVerrucomicrobia_group_Verrucomicrobia_Opitutae_Opitutales_Opitutaceae_Opitutaceae_sp._TAV5
MARSIKKGFFVDYHLLEKIEKATKSGAKKPIQTWSRRSTITPDFIGHTLN
VHNGKAFVAVYVTENMVGHKLGEFAPTRVFKSHGGMTRKEI
>Bacteria_ChlamydiaeVerrucomicrobia_group_Verrucomicrobia_Opitutae_Puniceicoccales_Puniceicoccaceae_Coraliomargarita_akajimensis_DSM_45221
MSRSVKKGFFVDPHLAKKVEAAQANGDRKPIQTWSRRSTITPDFVGLNFN
VHNGRSFLPVYVTENMVGHKLGEFAPSRTFKSHQPGKKK
>CG1_02_FULL_Verrucomicrobia_43_26
MARSLKKGFFVDPSLWDKIAEAQKSGNKKPIRTWSRRSTITPEFVGLNIE
VHTGKAFVTVYVTENMVGHKLGEFSPTRKFIAHGGTAKK*
>Bacteria_Verrucomicrobia_Opitutae_GWC2_Verrucomicrobia_42_7
MARSLKKGFFVDPKLMDKVDVQQKSGSHKPIQTWSRRSTITPDFVGLNFN
VHNGKMFIPVYITENMVGHKLGEFSPTRVFKSHNPHTQKK
>Bacteria_Verrucomicrobia_Opitutae_GWF2_Verrucomicrobia_51_19
MARSLKKGFFVDPKLMEKVEAAQKEGSHKPIKTWSRRSTITPEFVGLNFL
VHNGKAHLPVYVTENMVGHKLGEFALTRNFKVHNPHTQK
>Bacteria_Verrucomicrobia_Verrucomicrobiae_GWF2_Verrucomicrobia_62_7
MGRSLKKGPFVDEHLMEKVRKLNDAGQKKPIKTWSRRSMVVPEFIGHTFS
VHNGKIFNAVFVTENMVGHRLGEFSLTRIFRKHGAHTEKAAAK
>Bacteria_ChlamydiaeVerrucomicrobia_group_Verrucomicrobia_Verrucomicrobiae_Verrucomicrobiales_Verrucomicrobia_subdivision_3_bacterium_Ellin514
MGRSIKKGPFIDGHLMDKIVKAKEAKTKTPIKTWSRRSMITPDFVGLTFN
VHNGKVFNPVFVTENMVGHRLGEFSLTRTFRKHGAHTAKAEAK
>Bacteria_ChlamydiaeVerrucomicrobia_group_Verrucomicrobia_unclassified_Verrucomicrobia_Methylacidiphilales_Methylacidiphilaceae_Methylacidiphilum_infernorum_V4
MGRSLKKGPFVDSHLIEKIEKLGAAKKPIKTWSRRSMIIPDFVGHTFLVH
NGRTFQSVYVTENMVGHRLGEFAPTRTFKKHGAHTEKASVK
>Bacteria_ChlamydiaeVerrucomicrobia_group_Verrucomicrobia_Spartobacteria_Chthoniobacter_flavus_Ellin428_unfinished_sequence
MNDSGAKKPIKTWSRRSMITPEFVGHTFLVHNGKIFNSVFVTENMVGHKL
GEFSPTRIFKKHGSHTAKVAK
>Bacteria_Verrucomicrobia_Verrucomicrobiae_RIFCSPHIGHO2_12_FULL_Verrucumicrobia_41_10
MARSLKKGPYVEWKLLEKIDKLNENNVKKPIKTWSRRSTITPDFVGHNFN
VHNGRSFIPVFVTENMVGHKLGEFSPTRIFKKHGSHTAKVTK
>Bacteria_ChlamydiaeVerrucomicrobia_group_Verrucomicrobia_Verrucomicrobiae_Verrucomicrobiales_Verrucomicrobiaceae_Verrucomicrobium_spinosum_DSM_4136_unfinished_sequence
MGRSLKKGPFVNQKLLWKIDQLNETGAKRPIKTWARSSMITPDFVGHTFL
VHNGKDFVSVYVSENMVGHRLGEFSPTRTFKGHGAHTAKVSK
>Bacteria_ChlamydiaeVerrucomicrobia_group_Verrucomicrobia_Verrucomicrobiae_Verrucomicrobiales_Verrucomicrobiaceae_Akkermansia_muciniphila_ATCC_BAA_835
MGRSLKKGPFVSQKLLAKIDAQLESGDRKPIKTWSRASMITPDFVGLTFL
VHAGKNFATVYVTENMVGHKLGEFAPTRVFKQHGGIGKK
>Bacteria_ChlamydiaeVerrucomicrobia_group_Verrucomicrobia_Verrucomicrobiae_Verrucomicrobiales_Verrucomicrobiaceae_Rubritalea_marina_DSM_17716
MPRSLKKGPFVDQKLLDKLDAAVESGNKKPIKTWSRRSMITPDFVGHNFA
VHNGKTFVAVYVTENMVGHKLGEFAPTRIFKAHGGIGKK
>Bacteria_ChlamydiaeVerrucomicrobia_group_Verrucomicrobia_Verrucomicrobiae_Verrucomicrobiales_Verrucomicrobiaceae_Rubritalea_marina_DSM_17716_SAORIC_165
MPRSLKKGPFVDQKLLDKVDAAVESGNKKPIKTWSRRSMITPDFVGHNFA
VHNGKTFVAVYVTENMVGHKLGEFAPTRIFKAHGGIGKK
>Bacteria_ChlamydiaeVerrucomicrobia_group_Verrucomicrobia_Verrucomicrobiae_Verrucomicrobiales_Verrucomicrobiaceae_Rubritalea_marina_DSM_17716_SAORIC_165
MPRSLKKGPFVDQKLLDKVDAAVESGNKKPIKTWSRRSMITPDFVGHNFA
VHNGKTFVAVYVTENMVGHKLGEFAPTRIFKAHGGIGKK
>Bacteria_FibrobacteresAcidobacteria_group_Acidobacteria_Holophagae_Holophagales_Holophagaceae_Geothrix_fermentans_DSM_14018
MARSLKKGPFIDAHLQKKVEVAQAANDKRVIKTWSRRSTVVPQMIGLTLA
VHNGNKFIPVYVTENMIGHKLGEFALTRTFKGHAGKADTKAKGK
>Bacteria_FibrobacteresAcidobacteria_group_Acidobacteria_Holophagae_Holophagales_Holophagaceae_Holophaga_foetida_TMBS4_DSM_6591
MARSLKKGPFIDGHLLKKVEAAQAAMDKRVIKTWSRRSTIVPQMIGLTLA
VHNGNKFIPVYVTDNMVGHKLGEFSLTRNFRGHAGKSDAKAKGK
>Bacteria_Acidobacteria_RBG_16_Acidobacteria_64_8
MARSLKKGYFIDQHLLVKIAAMNSSGNKRVIKTWSRRSTVIPEMVGHTLA
VHNGMKFIPVYVSENMVGHKLGEFAMTRTFRGHSGKKAAEKTAAPAPVAA
PRKG
>Bacteria_Acidobacteria_RBG_13_Acidobacteria_68_16
MPRSIHKGPFVDDHLLKKLSQLSETHERRVVKTWSRRSTITPEMVGHTIA
VHNGQKFVPVFITENMVGHKLGEFAATRTFRGHSGTRKEKGVAVATATAP
ATTTTAKTGS
>Bacteria_Acidobacteria_RBG_16_Acidobacteria_70_10
MARSLKKGPFVDDHLLEKVVAMNEAGDRKVIKTWSRRSTVVPEMVGHTLA
VYNGKKFVPVYVTENMVGHKLGEFSPTRLFKGHSSRVEKVAQVAAAGGAP
GAAPGPAPAPAPKP
>Bacteria_Acidobacteria_RIFCSPLOWO2_12_FULL_Acidobacteria_66_10
MSRSLKKGPFVDTHLLEKVEAMNRANEKKVVKTWSRRSTVVPEMVGHTLA
VHNGKKFVPVYLTENMVGHKLGEFSPTRQFKGHSARADKTAATAGAPAAP
AGKA
>Bacteria_Acidobacteria_RIFCSPLOWO2_02_FULL_Acidobacteria_67_21
MSRSLKKGPFIDTSLLEKIEAMNRVNEKKVVKTWSRRSTVIPEMVGHTLA
VHNGKKFIPVYVTENMVGHKLGEFAPTRAFKGHTTKTEKAAATAAAAPAG
AGAGAGGGAAAGGGAGTGAKA
>Bacteria_Acidobacteria_RIFCSPLOWO2_02_FULL_Acidobacteria_68_18
MSRSLKKGPFVDTSLLEKIEAMNRANEKKVFKTWSRRSTVIPEMVGHTMA
VHNGRKFIPVYVTENMVGHKLGEFAPTRAFKGHTTKTEKAAAVAAAAPAG
PAGAGAGGGGGAGAAAGAGGGGGAKA
>Bacteria_Acidobacteria_RIFCSPLOWO2_12_FULL_Acidobacteria_66_21
MSRSLKKGPFVDVPLLEKVEIMNRGGEKKVIKTWSRRSTVIPEMVGHTIA
VHNGRKFIPVYVTENMVGHKLGEFAPTRQFKGHTTKSDKAASVAPPAAAA
AAAPKAGA
>Bacteria_Acidobacteria_RBG_16_Acidobacteria_68_9
MSRSLKKGPFIDLHLLEKVEIMNRSGEKKVIKTWSRRSTVVPEMVGHTIA
VHNGKKFIPVYVTENMVGHKLGEFSPTRQFKGHTTKAEKAAMVAAAVPAG
AAAGTGATASPAPAATKGS
>Acidobacteria_bacterium_RBG_16_68_9
MSRSLKKGPFIDLHLLEKVEIMNRSGEKKVIKTWSRRSTVVPEMVGHTIA
VHNGKKFIPVYVTENMVGHKLGEFSPTRQFKGHTTKAEKAAMVAAAVPAG
AAAGTGATASPAPAATKGS*
>Bacteria_Acidobacteria_RIFCSPLOWO2_12_FULL_Acidobacteria_65_11
MGRSLKKGPFVDTHLLEKIEVMNRGAEKKVIKTWSRRSTVVPEMVGHTLA
VHNGKKFIPVYVTENMVGHKLGEFAPTRIFKGHTTRVAERAAAAAAAAPG
APGAPGGAGTGAAAAAGAGAAKPAGGGAS
>Bacteria_Acidobacteria_RIFCSPLOWO2_02_FULL_Acidobacteria_65_29
MGRSQKKGPFVDTPLLEKIEVMNRGSEKKVIKTWSRRSTVVPEMVGHTMA
VHNGKKFIPVYITENMVGHKLGEFAPTRIFKGHTTRVAERAAAAAAIAAA
GAPGAAGASAAAGAAPASAPAGGAKPGGKES
>Bacteria_Acidobacteria_RIFCSPHIGHO2_01_FULL_Acidobacteria_67_28
MARSLKKGPFIDTHLMEKVQGMNRRNEKKVIRTWSRRSTVIPDMVGHTIA
VHNGKKFIPVYITENMVGHKLGEFAPTRIFRAHGVRGAMERAAGPAPFAG
AMPAGATAAAAAPAGGAAPAAKPPAGKKEG
>Bacteria_Acidobacteria_RIFCSPLOWO2_02_FULL_Acidobacteria_59_13
MARSVKKGVFVDSHLNEKVEQMNRRNEKKVIRTWSRRSTIVPEMVGHTIA
VHNGRKFIPVYITENTVGHKLGEFSPTRIFKGHAGSRAAEKTATPAPAPA
RPAG
>Bacteria_Acidobacteria_RIFCSPLOWO2_02_FULL_Acidobacteria_60_20
VARSLSKGAFVDGHLMEKVEALNQKNEKKVIRTWSRRSTITPDMVGHTMA
VHNGKKFIPVYVTENMVGHKLGEFSPTRTFRGHSARGAATEKTAGAPMAP
GASAAPAAAAPAKPA
>Bacteria_Acidobacteria_RIFCSPLOWO2_12_FULL_Acidobacteria_54_10
MPRSLKKGAFVDGHLFEKVADMNRRNEKKVVRTWSRRSTVLPEMIGHTIA
VHNGKKFIPVYVTENMVGHKLGEFSPTRTFKGHSGVKAAEKTAAPAGAPA
PTAAPAKT
>Bacteria_Acidobacteria_RIFCSPLOWO2_12_FULL_Acidobacteria_59_11
MSRSVKKGAFVDTHLQEKVEHLNQRNEKKVIRTWSRRSMVVPEMIGHTIA
VHNGKKFIPVYVTENMVGHKLGEFSPTRTFRGHSGARAAEKAAGPAPAAP
AAPPPSARPA
>Bacteria_Acidobacteria_RIFCSPLOWO2_02_FULL_Acidobacteria_61_28
MTRSLKKGAFVDGHLLEKVEDLNRRNEKKVFRTWSRRSTVIPEFIGHTIA
VHNGRKFIPVYITENMVGHKLGEFSPTRVFKGHSGARAAEKTGGPSPAPG
AAPAAAPKPA
>Bacteria_Acidobacteria_RIFCSPLOWO2_12_FULL_Acidobacteria_60_22
MTRSLKKGAFVDDHLMEKIAELNRKNEKKVFRTWSRRSTVIPEMIGHTIA
VHNGRKFIPIYVTENMVGHKLGEFSPTRVFKGHSGARAAERTGTPAAAPA
PAPAPKPA
>Bacteria_FibrobacteresAcidobacteria_group_Acidobacteria_unclassified_Acidobacteria_Bryobacter_aggregatus_DSM_18758
MGRSLKKGPFADGHLVDKLVAMNERNEKKVIKTWSRRSTIMPLFIGHTLA
VHQGKKFIPVYVTENMVGHKLGEFAPTRTFKGHVAKSNEKGR
>Bacteria_FibrobacteresAcidobacteria_group_Acidobacteria_Solibacteres_Solibacterales_Solibacteraceae_Solibacter_usitatus_Ellin6076
MGRSVKKGPFTDTHLEAKLMVLNAASEKKVVRTWSRRSTILPEFVGHTIA
VHNGKKFIPVYVTENMVGHKLGEFSPTRTFKGHSVKAATEKSSKPS
>Bacteria_FibrobacteresAcidobacteria_group_Acidobacteria_Acidobacteriia_Acidobacteriales_Acidobacteriaceae_Candidatus_Koribacter_versatilis_Ellin345
MRSQKKGPFIDTHVLAKIEDMNNRNEKKVVRTWSRRSTIIPEMVGHTLAV
HNGKKFIPVYVTENMVGHKLGEFSFTRQFKGHSVKAATETAAKPAR
>Bacteria_FibrobacteresAcidobacteria_group_Acidobacteria_Acidobacteriia_Acidobacteriales_Acidobacteriaceae_Acidobacterium_capsulatum_ATCC_51196
MARSTKKGPFIDGHLMVKIEAMNQANDRKVVRTWSRRSTVHPDMVGHTIA
VHNGKKFVPVYVTENMVGHKLGEFAPTRTFKGHAAKTESSSRAR
>Bacteria_FibrobacteresAcidobacteria_group_Acidobacteria_Acidobacteriia_Acidobacteriales_Acidobacteriaceae_Edaphobacter_aggregans_DSM_19364
MARSTKKGPFIDDHLMTKINVMNQTNDKKVLRTWSRRSTIHPDFVGHTIA
VHNGRKFIPVYVTENMVGHKLGEFAATRTFKGHSAKTETATKAK
>Bacteria_FibrobacteresAcidobacteria_group_Acidobacteria_Acidobacteriia_Acidobacteriales_Acidobacteriaceae_Acidobacterium_sp._MP5ACTX8
MSRSTKKGPFIDAHLMVKIDTMNAANDKKVIRTWSRRSTIHPDMVGHTIA
VHNGRKFIPVYCTENMVGHKLGEFSATRTFKGHSAKAGDTAKAK
>Bacteria_Nitrospirae_Nitrospira_Nitrospirales_Nitrospiraceae_Candidatus_Magnetobacterium_sp._MYR_1
MPRSIKKGPFVDEKLKKKVDRLVAAGEKKIIKTWSRRSTVVPDFIGYTFA
VHNGHKFIPVYVTENMIGHKLGEFSPTRTFRGHAGSDKGSGKGK
>Bacteria_Nitrospirae_Nitrospira_Nitrospirales_Nitrospiraceae_Thermodesulfovibrio_yellowstonii_DSM_11347
MPRSLKKGPFVDVKLMEKVKKALESGDKKPIKTWSRRSTIIPEFIGLTFA
VHNGRKFIPVYVTENMIGHKLGEFAPTRTFKGHAGSEEKKKAKGK
>Bacteria_Nitrospirae_GWB2_Nitrospirae_47_37
VPRSLKKGPYVEPKLMEKVETMMRSGDKKMVKTWSRRSTIMPEFIGFTFA
VHNGRKFIPVYVSENMVGHKLGEFAPTRTFKGHSGTVKTTSAVKTTSVKG
R
>Candidatus_Rokubacteria_bacterium_RIFCSPLOWO2_02_FULL_71_18
MARSIKKGPFVDAYLRKRIEEMNRRFEKKVLKTWSRRSTIIPEMVGHTIA
VHNGKKFIPAYISENMVGHKLGEFAATRAFRGHSRADSAAAAAAAAAPGS
PGVPAPAPSAGVVKTAQ*
>Candidatus_Rokubacteria_bacterium_GWC2_70_16
MGRSVSKGPYVEARLQGRIEDLNRARQKKVLKTWSRRSTILPEFVGHTLA
VHNGKKFIPVYITENMVGHRLGEFALTRTFRVHGASEKAATSPTGKA*
>Candidatus_Rokubacteria_bacterium_RIFCSPLOWO2_02_FULL_68_19
MGRSVKKGPYVDETLAARVEEMNRSRQKKVLKTWSRRSTIIPEFVGHTLA
VHNGRKFIPVYITENMVGHRLGEFALTRTFRAHGSAQKATTEVKT*
>Candidatus_Rokubacteria_bacterium_RIFCSPHIGHO2_02_FULL_69_13
MGRSVKKGPYVDETLAARVEEMNRSRQKKVLKTWSRRSTIIPEFVGHTLA
VHNGRKFIPVYITENMVGHRLGEFALTRTFRAHGSAQKATTEVKT*
>Bacteria_CP_Rokubacteria_13_2_20CM_2_Rokubacteria_64_8
MGRSLKKGPYIDETLLGRIEEMNRSRQKKVLKTWSRRSTIAPEFVGHTLA
VHNGKKFIPVYVTENMVGHRLGEFAMTRTFKAHGQAEKASASPTGKT
>Bacteria_CP_Rokubacteria_13_1_40CM_Rokubacteria_69_27
MGRSIKKGPYVDETLLERVEELNRSRQKKVLKTWSRRSTILPEFVGHTLA
VHNGKKFIPVYVTENMVGHRLGEFALTRTFRAHGSAEKATTTPTGKA
>Bacteria_CP_Rokubacteria_13_1_20CM_4_Rokubacteria_70_14
MGRSLKKGPYIDETLLTRVEELNRSRQKKVLKTWSRRSTIPPEFVGHTLA
VHNGKKFIPVYVTENMVGHRLGEFAMTRTFKAHGSAEKAATSPTGKA
>Candidatus_Rokubacteria_bacterium_GWA2_73_35
MGRSLKKGPYIDETLLARIEELNRSRQKKVLKTWSRRSTIAPEFVGHTLA
VHNGKKFIPVYVTENMVGHRLGEFALTRTFKAHGSSEKAATSPTGKA*
>Bacteria_Nitrospinae_RIFCSPLOWO2_12_FULL_Nitrospinae_45_22
MGRSVNKGPYIDHGLLKKVEEMSSRGEKRVLKTWSRRSTITPLLIGHTLA
VHNGKKFIPVYVTENMVGHKLGEFAPTRIFKTHSGHTKRVTSLK
>Bacteria_Nitrospinae_RifCSPlowO2_12_Nitrospinae_39_15
MARSVKKGPYVESSLLKKVTALNSSGEKRIIKTWSRRSTVIPDFVGHTFA
VHNGKNFIPVYVTENMVGHKLGEFSHTRIFKAHSGRTKKALTKTKT
>Bacteria_Nitrospinae_RIFCSPLOWO2_01_FULL_Nitrospinae_39_10
MPRSIKKGPYVESSLLKKIEEMNRKNEKKMFKTWSRRSTITPDFIGHTLA
VHNGRKFIPVYVSENMVGHKLGEFSHTRTFKLHSGHTKKVLTKT
>Bacteria_Nitrospirae_RIFCSPLOWO2_12_FULL_Nitrospinae_47_7
MARSLKKGPFVDEPLLKKVEDMNQRNDKKILKTWSRRSTIIPDFVGHTLA
VHNGKKFVPVFVTENMVGHKLGEFSPTRTFKGHSGKTKKAPPPK
>CG22_combo_CG10-13_8_21_14_all_Nitrospinae_47_10
MARSLKKGPFVDTHLQDKIEEMNRKNEKKVCKTWSRRSTITPDFVGHTLS
VHNGKKFLPVFVTEIWLAISWVNFLPRERLGRMAEKPKKQ*
>CG11_big_fil_rev_8_21_14_0_20_Nitrospinae_45_15
MARSLKKGPFVDDCLAEKVEKMNQANERKVIKTWSRRSTITPDFVGHTFS
VHNGKKFIPVFVTENMVGHKLGEFSPTRLFKMHGGRTKK*
>Bacteria_Nitrospinae_Nitrospinia_Nitrospinales_Nitrospinaceae_Nitrospina_sp._AB_629_B06
MSRSLKKGPFIDGSLAKKIEEMNHQGDRKIIKTWSRRSTISPDFVGHTVG
VHNGKKFIPVFVTENMVGHKLGEFSPTRMFRSHGGRTKKAVTK
>Bacteria_Nitrospinae_Nitrospinia_Nitrospinales_Nitrospinaceae_Nitrospina_sp._SCGC_AAA288_L16
MSRSLKKGPFIDDSLVKKVEEMNRQGDRKIIKTWSRRSTISPDFVGHTVG
VHNGKKFIPVFITENMVGHKLGEFSPTRMFRSHGGRTKKAVTK
>Bacteria_Nitrospinae_Nitrospinia_Nitrospinales_Nitrospinaceae_Nitrospina_sp._AB_629_B18
MSRSLKKGPFIDDSLVKKVEEMNRQGDRKIIKTWSRRSTISPDFVGHTVG
VHNGKKFIPVFVTENMVGHKLGEFSPTRMFRSHGGRTKKDVKKLLLNKT
>Deltaproteobacteria_bacterium_RIFOXYA12_FULL_61_11
VARSVKKGPFIDDHLLKKVGVANDNKSKTPIKTWSRRSTIVPDMVGLTFA
VHNGKKFVPVYVTEQLVGHKLGEFSPTRQFHGHSGDRKTKAK*
>CG_4_9_14_3_um_filter_150_Deltaproteobacteria_63_12
MPRSVKKGPFIDDHLMKKVDQSNVAGSKKVIKTWSRRSTIMPEMVGMTFA
VHNGRAFIPVFVTEHMVGHKLGEFAPTRTFRGHAADRKAKKR*
>Anaeromyxobacter_sp._RBG_16_69_14
MARSIKKGPFADKHLAKKVEDANKGNKKSVIKTWSRRSTILPDFVGHTFA
VHNGRKFVPVFVTENMVGHKLGEFSPTRLFHGHSAEKKVATAGAPPPKR*
>Bacteria_Proteobacteria_deltaepsilon_subdivisions_Deltaproteobacteria_Myxococcales_Cystobacterineae_Myxococcaceae_Anaeromyxobacter_dehalogenans_2CP_C
MARSIKKGPFADKHLTKKVEDANKGNKKSVIKTWSRRSTILPDFVGHTFA
VHNGRKFVPVFVTENMVGHKLGEFAPTRTFHGHSAEKKAAAAPGPAKK
>Bacteria_Proteobacteria_deltaepsilon_subdivisions_Deltaproteobacteria_Myxococcales_Cystobacterineae_Cystobacteraceae_Cystobacter_violaceus_Cb_vi76
MARSIKKGPFVDGYLVKKIEDMIKTNKKSVVKTWSRRSTILPEFVGHTFA
VHNGRKFIPVFVTENMVGHKLGEFAPTRTFGGHSAEKKVAKGK
>Bacteria_Proteobacteria_deltaepsilon_subdivisions_Deltaproteobacteria_Myxococcales_Cystobacterineae_Cystobacteraceae_Stigmatella_aurantiaca_DW43_1
MARSIKKGPFVDDHLLKKVEDMIKTNQKKVVKTWSRRSTILPEFVGHTFA
VHNGKKFIPVFVTENMVGHKLGEFAPTRTFGGHSAEKKVAKAPGK
>Bacteria_Proteobacteria_deltaepsilon_subdivisions_Deltaproteobacteria_Myxococcales_Cystobacterineae_Myxococcaceae_Myxococcus_xanthus_DK_1622
MARSIKKGPFVDDFLVKKIEDMIKTNKKAVVKTWSRRSTILPEFVGHTFA
VHNGKKFIPVFVTENMVGHKLGEFAPTRTFGGHSAEKKVAKAPGK
>Bacteria_Proteobacteria_deltaepsilon_subdivisions_Deltaproteobacteria_Myxococcales_Cystobacterineae_Myxococcaceae_Corallococcus_coralloides_DSM_2259
MARSIKKGPFVDDHLLKKIEGMIAANKKAVVKTWSRRSTILPEFVGHTFA
VHNGKKFIPVFVTENMVGHKLGEFAPTRTFGGHSAEKKVAKAPGK
>Deltaproteobacteria_bacterium_RBG_16_71_12
MARSVKKGPFVDHHLWKKVQGNADRKVIKTWSRRSTITPEFIGHTFAVHN
GRKFIPVYVTDNMVGHKLGEFAPTRTFVLHPADKKAPAAAPARK*
>Deltaproteobacteria_bacterium_RIFOXYA12_FULL_58_15
MPRSIKKGPFVDKHLLKKVEEMNKTGQKRAIKTWSRRSTILPDMVGHTFA
VHNGKKFIPVFVTENMVDYKLGEFSSTRTFHNHPGVKKAKEK*
>Bacteria_Proteobacteria_deltaepsilon_subdivisions_Deltaproteobacteria_Myxococcales_Sorangiineae_Polyangiaceae_Sorangium_cellulosum_So0157_2
MPRSIKKGPFIDGHLLEKIQAAQATNAKKVIKTWSRRSTILPESVGLTFA
VHNGRKFVPVFVTENMVGHKLGEFAPTRTFHGHSGDKKSKVAKGGPGGR
>Bacteria_Proteobacteria_deltaepsilon_subdivisions_Deltaproteobacteria_Myxococcales_Sorangiineae_Polyangiaceae_Chondromyces_apiculatus_DSM_436
MPRSVKKGPFIDGHLLEKVQAAQATGAKKVIKTWSRRSTILPEAVGLTFA
VHNGRKFVPVFVTENMVGHKFGEFAPTRTFHGHSGDKKSKVSKPGGR
>Bacteria_Proteobacteria_deltaepsilon_subdivisions_Deltaproteobacteria_Myxococcales_Nannocystineae_Kofleriaceae_Haliangium_ochraceum_DSM_14365
MPRSVKKGPFIDDHLMKKVVIAQKDNSKKVIKTWSRRSTISPEMVGLTFA
VHNGKKFIPVFVTENMVGHKMGEFAPTRTYHGHTGEKKR
>Bacteria_Proteobacteria_deltaepsilon_subdivisions_Deltaproteobacteria_Myxococcales_Nannocystineae_Nannocystaceae_Nannocystis_exedens_ATCC_25963
MARSIKKGPFADSHLVEKIEVALKEGNRRVVKTWSRRSTILPQFVGANVM
VHNGHKWIPIFITENMVGHKLGEFAPTRTFRGHSGDRKAAKK
>Bacteria_Proteobacteria_deltaepsilon_subdivisions_Deltaproteobacteria_Myxococcales_Sorangiineae_Sandaracinaceae_Sandaracinus_amylolyticus_DSM_53668
MPRSIKKGPFIEQSLYNKIMQALKEGGRKPIKTWSRRSVISPEFVGANVM
VHNGNKFIPIYVTENMVGHKFGEFAPTRTFKGHAADKRGRR
>Bacteria_Proteobacteria_deltaepsilon_subdivisions_Deltaproteobacteria_Myxococcales_Nannocystineae_Nannocystaceae_Plesiocystis_pacifica_SIR_1_unfinished_sequence
MPRSIRKGPFVDQSLYNKITTAIEAGGHKPIKTWSRRSTILPEFVGANVM
VHNGNKFIPVYVTENMVGHKFGEFAPTRTFKGHAADKKSKR
>Deltaproteobacteria_bacterium_RIFCSPLOWO2_02_FULL_46_8
MGRSLKKGPFVDDHLMEKVAKAKDIKNKPVIKTWSRRSTILPDMIGFTFA
LHNGRKFVPVYVTESMVGHKLGEFAPTRIFKGHSGIRKEAPAAAGAAPAS
AGGAPKPAAAPTK*
>Deltaproteobacteria_bacterium_RIFCSPHIGHO2_02_FULL_44_53
MPRSLKKGPFVDGHLLKKVQKAQDVKTKQVIKTWSRRSTILPEMVGFTFA
LHNGRKFVPVYVTESMVGHKLGEFAPTRTFRVHGGMKKKEEGAPGAPAPA
AAGGTAPAAAAKPAAAPAAAPKGAPAKA*
>CG07_land_8_20_14_0_80_Deltaproteobacteria_38_7
MARSIKKGPFIDDHLLKKIRVAQESSNKQMIKTWSRRSTIIPDMVGLTVA
VHNGRKFVPVFLTEYMVGHKLGEFAPTRTFRGHSGDRKTKVE*
>Deltaproteobacteria_bacterium_RIFCSPHIGHO2_02_FULL_44_16
MARSVKKGPFVDSHLLKKVTVAQENRDKKVIKSWSRRSTIVPDMVGLTIA
IHNGRKFVPIYVTENMVGHKLGEFAPTRTFRGHSGNRKTEVSGGASGGAS
*
>CG11_big_fil_rev_8_21_14_0_20_Deltaproteobacteria_42_23
MARSLKKGPFVDEHLVKKVQVAQDTRSRQVIKTWSRRSTVLPEMVGVTIA
VHNGRKFVPLYVTEQMVGHKLGEFAPTRTFRSHSGDKKTKVGGK*
>CG10_big_fil_rev_8_21_14_0_10_Bdellovibrionales_45_34
MARSIKKGPFIDDHLLKKVVAGRGDKKVIKTWSRRSTVIPDMVGVTLAVH
NGKKFVPVYVTENMIGHKLGEFAPTRTFHGHAEKKSAAPVKK*
>Bacteria_Bdellovibrio_Bdellovibrionales_RBG_16_Bdellovibrionales_40_8
VARSVKKGPYIDHHLEKKIIASNKSGDRKVIKTWSRRSTILPEAVGLTFA
VHNGRKFIPVYVTENMIGHKFGEFSPTRQFGGHSERKAEAAPATAKAG
>Bdellovibrionales_bacterium_RIFCSPHIGHO2_02_FULL_40_15
VARSIKKGPFVDLHLTKKIDNAIQKNDKKVIKTWSRRSTILPECIGLTFA
VHNGRKFVPVYITENMIGHKLGEFSPTRTFHGHAEKKAASAAPAAAKK*
>Bacteria_Proteobacteria_deltaepsilon_subdivisions_Deltaproteobacteria_Bdellovibrionales_Bdellovibrionaceae_Bdellovibrio_bacteriovorus_HD100
VARSIKKGPFVDTHVQKKIDNALEKNDKKVIKTWSRRSTILPETIGLTFA
VHNGRKFVPVYITENMIGHKLGEFAPTRTFHGHAEKKAAAPAAKK
>CG10_big_fil_rev_8_21_14_0_10_Bdellovibrio_47_8
MARSVKKGPFIDNHLWKKVEHAIQKNDKKVIKTWSRRSTVLPEAVGLTFA
VHNGRKFVPVYVTENMIGHKYGEFAPTRTFNGHAEKKAAGPASSAAKK*
>Bacteria_Bdellovibrio_Bdellovibrionales_Bacteroivoracaceae_RIFOXYD1_FULL_Bdellovibrionales_53_11
VARSIKKGPFCDEHLVKKVKTARQAQDRKVIKTWSRRSTVLPEFVGMTFA
VHNGKKFIPVYVTENMVGHKLGEFSPTRMFHGHTPADKKAAETAGAPAAG
GAAAPAAGAKPAGTAGGAAPKPAAPAK
>Bdellovibrionales_bacterium_RIFOXYD1_FULL_44_7
VARSIKKGPFCDDHLLKKTQAAXXXXXXXXIKTWSRRSTVLPEFVGLTFA
VHNGKKFIPVYVTENMVGHKLGEFSPTRMFHGHTPADKKAATEAATAAPA
AAAPAAAAAKPAAPKA*
>Bacteria_Bdellovibrio_Bdellovibrionales_Bdellovibrionaceae_GWA1_Bdellovibrionales_52_35
VARSIKKGPFCDEYLIKKVQVARQTQDRKVIKTWSRRSTVLPDFVGITFA
VHNGKKFIPVYVTENMVGHKLGEFSQTRMFHGHTPSDKKAAAEAAPAAAG
KPAAAAPAAKPAAPAK
>Bdellovibrionales_bacterium_GWB1_55_8
VARSIKKGPFCDEHLLKKAQNARQSQDRKVIKTWSRRSTIFPDFVGLTFA
VHNGKKFIPVYVTENMVGHKLGEFSPSRTFHGHTSAEKKAATESAAAPAA
AKK*
>Bdellovibrionales_bacterium_RIFOXYD1_FULL_55_31
VARSIKKGPFCDEHLVNKVQVARQSQDRKVIKTWSRRSTVLPDFVGLTFA
VHNGKKFIPVYVTENMVGHKLGEFAATRTFHGHTPADKKAAAEGAAPAAA
PAAGGAAKAAAPAAKPAPGAAPKA*
>Bacteria_Bdellovibrio_Bdellovibrionales_Bacteroivoracaceae_RIFOXYA1_FULL_Bacteriovorax_38_20
MTRSLKKGPFVDDHLLKKALDLQKDAQKGNKVIKTWSRRSTVIPEFIGLT
FAVHNGKKFIPVYVTDNMIGHKLG
>Bacteria_Bdellovibrio_Bdellovibrionales_Bacteroivoracaceae_GWA2_Bdellovibrionales_49_15
MSRSLKKGPFVSFKLMRKVIALQGEKNKAGKVIKTWSRATTIVPEFIGIT
FAVHNGKKFIPVYVTDNMIGHKLGEFSHTRQFHGHTAADKKVEKPAE
>Bdellovibrionales_bacterium_RIFOXYC1_FULL_39_130
MSRSLKKGPFVDDHLIKKAMSLQNDSNKAGKVIKTWSRRSTIVPEFVGMT
FAVHNGKKFVPVYVTDNMIGMKLGEFSHTRTFHGHSGDKKAKKPE*
>CG22_combo_CG10-13_8_21_14_all_Bdellovibrionales_38_13
MARSLKKGPFLDESVLKKAIAAQEEGSKGNKVIKTWSRRSTIIPDFVGLT
FAVHNGKKFIPVYVTDQMIGHKLGEFALTRTYSGHGADKKGKK*
>Bacteria_Proteobacteria_deltaepsilon_subdivisions_Deltaproteobacteria_Bdellovibrionales_Bacteriovoracaceae_Bacteriovorax_marinus_SJ
MARSLKKGPFVDYHLLEKVFKVIGDESKSSKVIKTWSRRSTIVPEFIGLT
FAVHNGKKFIPVYVTDNMIGHKLGEFALTRTYYGHGADKKAKRK
>CG22_combo_CG10-13_8_21_14_all_Bdellovibrio_39_27
MSRSLKKGPYVDFSLMKKVMAAQGDDNKKGNKVIKTWSRRSTIVPEFIGL
TFAVHNGKKFIPVYVTDNMIGHKLGEFSLTRTFNGHSGDKKK*
>Bacteria_Proteobacteria_deltaepsilon_subdivisions_Deltaproteobacteria_Desulfobacterales_Desulfobacteraceae_Desulforegula_conservatrix_Mb1Pa_DSM_13527
MPRSLKKGPFVDQKLMQKVLAANDNRSNKVIKTWSRRSTILPEMVGATMA
VHNGKKFIPVFVTENMVGHKLGEFAPTRTYYGHAADKKSKLKK
>Bacteria_Proteobacteria_deltaepsilon_subdivisions_Deltaproteobacteria_Desulfobacterales_Desulfobacteraceae_Desulfobotulus_alkaliphilus_ASO4_4
MPRSLKKGPYVDQSLFKKIVAAQETRNNKVIKTWSRRSTILPEMVGLTLA
VHNGKKFIPVFVSENMVGHKLGEFSPTRTYYGHAADKKSKMKK
>Bacteria_Proteobacteria_deltaepsilon_subdivisions_Deltaproteobacteria_Desulfarculales_Desulfarculaceae_Desulfarculus_baarsii_DSM_2075
MPRSLKKGPFVDDHLAAKVEQSVDSGSRKVIKTWSRRSTIMPEFVGLTFA
VHNGKKFVPVFVTENMVGHKLGEFAPTRTYYGHAADKKGKKK
>Bacteria_Proteobacteria_deltaepsilon_subdivisions_Deltaproteobacteria_Desulfobacterales_Desulfobulbaceae_Desulfurivibrio_alkaliphilus_AHT2
MARSIKKGPFIDDHLMKKVVKAREEGSRKVIQTWSRRSDIIPEMIGLTFA
VHNGKKFIPVFVSENMVGHKLGEFSPTRTYYGHAAGKKKK
>Bacteria_Proteobacteria_deltaepsilon_subdivisions_Deltaproteobacteria_Desulfobacterales_Desulfobulbaceae_Desulfocapsa_sulfexigens_DSM_10523
MARSVKKGPFIDDHLQRKVDAAVEGGSRKVIKTWSRRSDISPEMVGLTFA
VHNGKKFIPVFVSENMVGHKLGEFSPTRTFYGHASDKKGRK
>Bacteria_Proteobacteria_deltaepsilon_subdivisions_Deltaproteobacteria_Desulfobacterales_Desulfobulbaceae_Desulfotalea_psychrophila_LSv54
MSRSIKKGPFIDDHLQKKVDQSLESGSRKVIKTWSRRSDISPEMVGLTFA
VHNGKKFIPVFVSENMVGHKLGEFSPTRTYYGHSADKKGKR
>Desulfobacterales_bacterium_GWB2_56_26
MARSVKKGPFIDDHLLKKVFDAAESGSRKVIKTWSRRSDISPEMVGLTFA
VHNGKKFIPVFVTENMVGHKLGEFSPTRTFYGHAADKKGKK*
>Bacteria_Proteobacteria_deltaepsilon_subdivisions_Deltaproteobacteria_Desulfovibrionales_Desulfohalobiaceae_Desulfohalobium_retbaense_DSM_5692
MPRSLKKGPFVDEHLLKKVEQAQSTNDRKVIKTWSRRSTIIPEMVGMTFA
VHNGRKFIPVFVSENMVGHKLGEFSPTRTFHSHAGDKKKK
>Bacteria_Proteobacteria_deltaepsilon_subdivisions_Deltaproteobacteria_Desulfovibrionales_Desulfohalobiaceae_Desulfovermiculus_halophilus_DSM_18834
MPRSLKKGPFVDDHVLKKVQAAQATKDRSVIKTWSRRSTVIPEMVGLTFA
VHNGKKFIPVFVTENMVGHKLGEFAPTRTFHGHAGDRKSQAKGRKK
>Bacteria_Proteobacteria_deltaepsilon_subdivisions_Deltaproteobacteria_Desulfovibrionales_Desulfovibrionaceae_Lawsonia_intracellularis_PHEMN1_00
MPRSLKKGPFVDKDLMKKVDAAIANNDRRVLKTWSRRSTILPEMVGLTFA
VHNGKKFLPVFITENMVGHKLGEFSPTRTFYGHAGDKKTKAKK
>Bacteria_Proteobacteria_deltaepsilon_subdivisions_Deltaproteobacteria_Desulfovibrionales_Desulfovibrionaceae_Bilophila_wadsworthia_3_1_6
MPRSLKKGPFVDDHLMKKVETAVETNDRRVVKTWSRRSTVLPEMVGITFA
VHNGKKFLPVFVTENMVGHKLGEFAPTRTFHGHAADKKTKAKK
>Bacteria_Thermodesulfobacteria_Thermodesulfobacteria_Thermodesulfobacteriales_Thermodesulfobacteriaceae_Thermodesulfatator_atlanticus_DSM_21156
MPRSRKKGPFVDEHLWKKVRKALETGDKKVIKTWSRRSVILPEFVGLTFA
VHNGQKFIPVYVTESMVGHKLGEFAPTRTYRGHAADKGKVKGKKK
>Bacteria_Thermodesulfobacteria_Thermodesulfobacteria_Thermodesulfobacteriales_Thermodesulfobacteriaceae_Thermodesulfatator_indicus_CIR29812_DSM_15286
MPRSKKKGPFVDEHLWKKVRKALETGDKKVIKTWSRRSTILPEFVGLTFA
VHNGHKFIPVYVTENMVGHKLGEFAPTRTYRGHAADKGKVKGKKK
>Bacteria_Thermodesulfobacteria_Thermodesulfobacteria_Thermodesulfobacteriales_Thermodesulfobacteriaceae_Thermodesulfobacterium_sp._OPB45
MPRSKKKGPFVDEHLLKKVLKAKETGDKKPIKTWSRRSTIIPEMVGLTFA
VHNGHKFIPVYVTENMVGHKLGEFAPTRTYKGHPADKGRVKGVKKK
>Bacteria_Thermodesulfobacteria_Thermodesulfobacteria_Thermodesulfobacteriales_Thermodesulfobacteriaceae_Thermodesulfobacterium_hydrogeniphilum_DSM_14290
MPRSKKKGPFVDEHLLKKVLKARETGDKKPIKTWSRRSTIIPEMVGLTFA
VHNGHKFIPVYVTENMVGHKLGEFAPTRTYKGHPADKGKVKGVKKK
>Bacteria_Thermodesulfobacteria_Thermodesulfobacteria_Thermodesulfobacteriales_Thermodesulfobacteriaceae_Thermodesulfobacterium_commune_DSM_2178
MPRSKKKGPFVDEHLLKKVLAARETGDKKPIKTWSRRSTIIPEMVGLTFA
VHNGHKFIPVYVTENMVGHKLGEFAPTRTYKGHPADKGKVKGVKKK
>Bacteria_Thermodesulfobacteria_Thermodesulfobacteria_Thermodesulfobacteriales_Thermodesulfobacteriaceae_Thermodesulfobacterium_hveragerdense_DSM_12571
MPRSKKKGPFVDDHLLKKVLAARETGDKKPIKTWSRRSTIVPEMVGLTFA
VHNGHKFIPVYVTENMVGHKLGEFAPTRTYKGHPADKGKVKGVKKK
>Bacteria_Thermodesulfobacteria_Thermodesulfobacteria_Thermodesulfobacteriales_Thermodesulfobacteriaceae_Thermodesulfobacterium_thermophilum_DSM_1276
MPRSKKKGPFVDDHLLKKVLAARETGDKKPIKTWSRRSTIVPEMVGLTFA
VHNGHKFIPVYVTENMVGHKLGEFAPTRTYKGHPADKGKVKGVKKK
>Bacteria_Proteobacteria_deltaepsilon_subdivisions_Deltaproteobacteria_Desulfuromonadales_Geobacteraceae_Geobacter_lovleyi_SZ
MARSIKKGPFVDGHLMKKVETEGPNSKKIIKTWSRRSTITPEFIGVSLAV
HNGKKFIPVFVTENMVGHKLGEFSPTRTFHGHAADKKSKVKK
>Geobacteraceae_bacterium_GWC2_53_11
MARSIKKGPFIDDHLNKKVLAEGPNSKKIIKTWSRRSTISPDFIGCSFAV
HNGKKFIPVFVTENMVGHKMGEFAPTRTFHGHAADKKSKVKK*
>Geobacteraceae_bacterium_GWC2_48_7
MARSIKKGPFVDDHLFQKVQAEGQNSKKIIKTWSRRSTITPDFIGVSFAV
HNGRKFIPVYVTENMVGHKMGEFSPTRTFHGHAADKKSKVKK*
>Bacteria_Proteobacteria_deltaepsilon_subdivisions_Deltaproteobacteria_Desulfuromonadales_Desulfuromonadaceae_Desulfuromusa_kysingii_DSM_7343
VARSIKKGPYIQDSLLRNVNLEGEASRNKVVKTWSRRSTIIPEFVGMTFA
VHNGKKFIPVFVSENMVGHKLGEFAPTRTYYGHGSDKKSKVR
>Bacteria_Proteobacteria_deltaepsilon_subdivisions_Deltaproteobacteria_Desulfuromonadales_Geobacteraceae_Geopsychrobacter_electrodiphilus_DSM_16401
MARSIKKGPFVDECLLRKVDLEGEPNRSKVVKTWSRRSTIIPEFVGSTFA
VHNGKKFIPVFVSENMVGHKLGEFSPTRTYYGHGADKKGKVRK
>Bacteria_Proteobacteria_deltaepsilon_subdivisions_Deltaproteobacteria_Desulfuromonadales_Desulfuromonadaceae_Desulfuromonas_acetoxidans_DSM_684
VARSIKKGPYVEESLLRKVDLEGGTTASKVIKTWSRRSTIIPEFVGHTFA
VHNGKKFLPVYVSENMVGHKLGEFAPTRTYYGHGADKKSKRK
>Bacteria_Proteobacteria_deltaepsilon_subdivisions_Deltaproteobacteria_Desulfuromonadales_Geobacteraceae_Geoalkalibacter_ferrihydriticus_DSM_17813
VARSIKKGPYVQECLLRKVDLEGGTTRKSVIKTWSRRSTVIPEFVGHTFA
VHNGKKFIPVFITENMVGHKLGEFAPTRTYFGHGADKKGKGKKK
>Bacteria_Proteobacteria_deltaepsilon_subdivisions_Deltaproteobacteria_Desulfuromonadales_Pelobacteraceae_Pelobacter_carbinolicus_DSM_2380
VARSIKKGPYVEESLLRKADFEGGAGSKKVIKTWSRRSTIIPEFVGYTFA
VHNGKKFIPVFVTENMVGHKLGEFAPTRTYYGHGADKKGKR
>Desulfuromonadales_bacterium_GWD2_61_12
VARSVKKGPYVEASLMRKVVGPNASSKKVVKTWSRRSTVVPEFVGFTFAV
HNGKKFVPVFVSENMVGHKLGEFAPTRTYFGHGADKKSKVKKK*
>Pelobacteraceae_bacterium_GWC2_58_13
VARSIKKGPYVEESLLRKIEAEGGASNKKVIKTWSRRSTIVPEFVGLTFA
VNNGKKFIPVFVTENMVGHKLGEFAPTRTYYGHGADKKSKKR*
>CG2_30_FULL_Deltaproteobacteria_43_15
MARSIKKGPFIDESLLKKIRIANETVSKKIIKTWSRRSTIVPELIGYTVA
VHNGKKFIPVFITENMVGHKLGEFAPTRTFHSHAGAGARKSKIEGRKQKR
*
>Deltaproteobacteria_bacterium_RBG_13_51_10
VGRSIRKGFYVDPKLREKVEEAIRTNNRKVIKTWSRRSTITPEMVGQTFA
VHNGKKFIPVFITENMVGHKLGEFSPTRIFFSHSGDRKTKLKTAPKPA*
>Bacteria_Proteobacteria_deltaepsilon_subdivisions_Deltaproteobacteria_Syntrophobacterales_Syntrophaceae_Smithella_sp._F21
VARSIKKGPYIEESLLAKVRKMEAESSKNVIKTWSRRSTITPELIGYTFA
VHNGKKFIPVYVTENMVGHKMGEFAPTRTFYSHSGDRKTKVKK
>Deltaproteobacteria_bacterium_RBG_19FT_COMBO_43_11
VARSVKKGPYIEERLLTRVRKMENEGSKNVIKTWSRRSTITPELIGYTFA
VHNGKKFIPVYVTENMVGHKLGEFAPTRTFHSHSGDRKTKVHTPIPIPTA
TTAT*
>Deltaproteobacteria_bacterium_RBG_16_44_11
VARSIKKGPYIEERLLTRVRKMETEGSKNIIKTWSRRSTITPELIGYTFA
VHNGKKFIPVYVTENMVGHKLGEFAPTRTFYSHSGDRKTKVHTTTTPATT
TTT*
>CG23_combo_of_CG06-09_8_20_14_all_150_Syntrophobacteraceae_50_8
MARSIKKGAYIEGRLLAKIRAAEAAGSKSVIKTWSRRSTVTPELIGHTFA
VHNGKKFVPIFITENMVGHKLGEFAPTRTFFSHAGDRKTKVRK*
>CG23_combo_of_CG06-09_8_20_14_all_150_Syntrophobacterales_48_27
MARSIKKGAYLNEKLLEKVRKADSMGSKIVIKTWSRRSTITPDLIGHTFA
VHNGKKFIPVFVTENMVGHKLGEFSPTRTFHSHAGDRKSKLRK*
>CG03_land_8_20_14_0_80_cor_Syntrophobacterales_58_14
MARSIKKGAYIEESLLEKVRRQESAGNKTVIKTWSRRSTVTPELIGQTFA
VHNGKKFIPIFVTENMVDHKLGEFAPTRTFYSHAGDRKTKLRK*
>Syntrophus_sp._GWC2_56_31
VARSIKKNAYIEERLLEKVRRQDATGSKTVIKTWSRRSTVTPELIGQTFA
VHNGKKFIPVFVTENMVGHKLGEFSPTRTFYSHAGDRKTKLRK*
>Deltaproteobacteria_bacterium_RBG_16_58_17
VARSIKKGAFIEERLLEKVRRQDATGSKAVIKTWSRRSTVTPELIGQTFA
VHNGKKFIPVFVTENMVGHKLGEFAPTRTFYSHAGDRKTKLRK*
>Syntrophobacterales_bacterium_RBG_19FT_COMBO_59_10
VARSVKKGAYIEESLLEKVRRQEAAGGKAVIKTWSRRSTITPELIGQTFA
VHNGKKFIPIFVTENMVGHKLGEFAPTRTFYSHAGDRKTKLRK*
>Bacteria_Proteobacteria_deltaepsilon_subdivisions_Deltaproteobacteria_Desulfurellales_Desulfurellaceae_Hippea_maritima_MH2_DSM_10411
MPRSLKKGPFVDEKLIKKAEKMKASGKKTMIKTWSRRSTIIPEFVGFTFA
VHNGKKFVPVYVTENMVGYKLGEFVPTRTFKGHKGVVQKKIGK
>Bacteria_Proteobacteria_deltaepsilon_subdivisions_Deltaproteobacteria_Desulfurellales_Desulfurellaceae_Desulfurella_acetivorans_A63_DSM_5264
MARSLKKGPFVDEKLLKKANQAKAEGKKTIIKTWSRRSVIIPEFVGLTFG
VHNGRKFVPVYVTENMVGYKLGEFSPTRTFKGHKGVVQKKIGK
>Bacteria_Proteobacteria_deltaepsilon_subdivisions_Epsilonproteobacteria_unclassified_Epsilonproteobacteria_Sulfurovum_sp._NBC37_1
MARSTKKGPFIDGHLMKKVLAAKEAGDKKPIKTWSRRSVIFPEFIGLTIN
VHNGRQFIPVFITENHVGYKLGEFAPTRTFKGHKGSVQKKVG
>Bacteria_Proteobacteria_deltaepsilon_subdivisions_Epsilonproteobacteria_Campylobacterales_Campylobacteraceae_Arcobacter_nitrofigilis_DSM_7299
MSRSVKKGPFIDAHLMKKVIKAVETKDRKPIKTWSRRSTVLPDMIGLTFN
VHNGRNFVPVNVTENHVGYKLGEFAPTRTFKGHKGSVQKKVG
>Bacteria_Proteobacteria_Zetaproteobacteria_Zetaproteobacteria_bacterium_TAG_1
MARSLKKGPYIEASLEKKVLAAVENGKKGVIKTWSRRSTISPDFVGLNFA
VHNGNKFIPVFVSENMVGHKLGEFSPTRTYYGHGADKKARKR
>CG1_02_SUB10_Zetaproteobacteria_46_191
MARSLSKGPFIEESLVKKVLVAVENGKKGVIKTWSRRSTISPDFVGLNFA
VHNGNKFIPVFVSENMVGHKLGEFAPTRTYYGHGADKKARKR*
>Bacteria_Proteobacteria_Zetaproteobacteria_zeta_proteobacterium_SCGC_AB_133_G06
MARSLKKGPYIEASLQKKVDAAQASEKKSVIKTWSRRSTIAPDFVGLNFA
VHNGHKFIPVYVTENMVGHKLGEFSPTRTYYGHGADKKARKR
>Bacteria_Proteobacteria_Alphaproteobacteria_Rickettsiales_Rickettsiaceae_Rickettsieae_Rickettsia_conorii_Malish_7
MARSIWKGPFVDGYLIKKVQKLMESGKSEMIKTWSRRSTILPIFVGFTFS
VHNGNKFIPVSVNEEMVGRKLGEFAPTRTFHGHGADKKIKRK
>Bacteria_Proteobacteria_Alphaproteobacteria_Rickettsiales_Rickettsiaceae_Rickettsieae_Orientia_tsutsugamushi_Boryong
MARSIWKGPFVRESLIKKVNKLIESGKSSVIKTWSRESAIIPLFVRFVFA
VHNGNKFIPVVITEEMVGRKLGEFAPTRTFYGHAADRKVKRK
>Bacteria_Proteobacteria_Alphaproteobacteria_Rhodospirillales_Rhodospirillaceae_Oceanibaculum_indicum_P24
MARSVWKGPFIDGYLLKKADKARASGRNEVIKIWTRRSTILPQFVGLTFG
VYNGQKFVPVLVTENMVGHKFGEFSPTRTFYGHAADKKAKRG
>Bacteria_Proteobacteria_Alphaproteobacteria_Alpha_proteobacterium_IMCC1322
MARSVWKGPFVDGHLLKKADKVRESGRNEVIKTWSRRSTILPQFVGLTFG
VHNGNKFIPVSVSEEMVGHKFGEFSPTRTYYGHAADKKSKR
>Bacteria_Proteobacteria_Alphaproteobacteria_Rhodospirillales_Rhodospirillaceae_Nisaea_denitrificans_DSM_18348
MSRSVWKGPFVDGYLLKKSDASRASGRNEVIKTWSRRSTVLPQFVGLTFG
VHNGQKFIPVLVTENMVGHKLGEFAPTRTYYGHTADKKSRR
>Bacteria_Proteobacteria_Alphaproteobacteria_Rhodospirillales_Rhodospirillaceae_Thalassobaculum_salexigens_DSM_19539
MARSVWKGPFVDGYLMKKAEKSRASGRNEIIKTWSRRSTIMPQFVGLTFN
VYNGHKFVPVLVSENMVGHKFGEFSPTRTYYGHMADKKSRR
>Bacteria_Proteobacteria_Alphaproteobacteria_Rhodospirillales_Rhodospirillaceae_Candidatus_Endolissoclinum_faulkneri_L5
MARSVWKGPFVDGYLLKKAEKSRKSGRNEVIKTWSRRSTIMPQFVGLTFG
VHNGRKFIPVLVSENMVGHKFGEFSPTRTYYGHAADKKSRR
>Bacteria_Proteobacteria_Alphaproteobacteria_Rhodospirillales_Acetobacteraceae_Rubritepida_flocculans_DSM_14296
MPRSVWKGPFVDGYLLAKAEAARASTRNEVIKTWSRRSTIMPQFVGLTFG
VYNGRKFLPVQVTENMVGHKLGEFAPTRTFGGHSADKKAKRG
>Bacteria_Proteobacteria_Alphaproteobacteria_Rhodospirillales_Acetobacteraceae_Roseomonas_mucosa_ATCC_BAA_692
MARSVWKGPFVDGYLLNKADAARASGRNEIIKIWSRRSTILPQFVGLTFG
VYNGKKFIPVQVNENMVGHKFGEFSPTRTFTGHSADKKAKRG
>Bacteria_Proteobacteria_Alphaproteobacteria_Rhodospirillales_Acetobacteraceae_Belnapia_moabensis_DSM_16746
MPRSVWKGPFVDGFLLNKAEAARASTRNEIIKIWSRRSTILPQFVGLTFG
VYNGKKFIPVQVSENMVGHKFGEFSPTRTFTGHSSDKKAKRG
>Bacteria_Proteobacteria_Alphaproteobacteria_Rhodospirillales_Rhodospirillaceae_Magnetospirillum_magneticum_AMB_1
MARSVWKGPFLDGYMLGKADKARASGRNEVIKIWSRRSTILPQFVGLTFG
VYNGQKFIPVLVTENMIGHKFGEFSPTRTFYGHAVDKKAKRK
>Bacteria_Proteobacteria_Alphaproteobacteria_Rhodospirillales_Rhodospirillaceae_Inquilinus_limosus_DSM_16000
VARSVWKGPFVDGYLLKKADKSRASGRNEIIKIWSRRSTILPQFVGLTFG
VYNGQKFLPVVVNENMVGHKFGEFSPTRTYYGHAADKKAKRK
>Bacteria_Proteobacteria_Alphaproteobacteria_Rhodospirillales_Rhodospirillaceae_Skermanella_stibiiresistens_SB22
MARSVWKGPFIDGYLLKKADKARASGRNEIIKIWSRRSTILPQFVGLTFG
VHNGQKFLPVLVTENMIGHKFGEFSPTRTYYGHAADKKSKRK
>Bacteria_Proteobacteria_Alphaproteobacteria_Rhodospirillales_Rhodospirillaceae_Azospirillum_amazonense_CBAmc
VTRSVWKGPFIDGYLLKKAEKARASGRNEIIKIWSRRSTILPQFVGLTFG
VYNGHKFLPVLVTENMIGHKFGEFSPTRTFYGHAADKKAKRK
>Bacteria_Proteobacteria_Alphaproteobacteria_Rhodospirillales_Rhodospirillaceae_Azospirillum_irakense_DSM_11586
MTRSVWKGPFVDGYLLKKADKARASGRNEIIKIWSRRSTILPHFVGLTFG
VYNGQKFLPVLVTENMIGHKFGEFSPTRTFYGHAADKKAKRK
>Alphaproteobacteria_bacterium_RIFOXYD12_FULL_60_8
VARSVWKGPFIDGYLLGKAEVVRSSGRNDVIKTWSRRSTILPQFVGLTFG
VHNGQKHVPVLVTENMIGHKFGEFAPTRTFYGHAADKKAKRK*
>Bacteria_Proteobacteria_Alphaproteobacteria_Rhodospirillales_Rhodospirillaceae_Rhodospirillum_rubrum_S1_ATCC_11170
VARSVWKGPFIDGYLLNKAEKARSSGRNEVIKIWSRRSTIMPQFVGLTFG
VYNGQKFVPVLVTEQMVGHKFGEFAPTRTYYGHAADKKAKRK
>Bacteria_Proteobacteria_Alphaproteobacteria_Rhodospirillales_Rhodospirillaceae_Novispirillum_itersonii_ATCC_12639
VARSVWKGPFVDGYMLKKAEATRASGRNEVIKTWSRRSTILPQFVGITFG
VYNGHKFVPVLVTENMIGHKFGEFAPTRTYYGHAADKKAKRK
>Bacteria_Proteobacteria_Alphaproteobacteria_Rhodospirillales_Rhodospirillaceae_Caenispirillum_salinarum_AK4
MARSVWKGPFVDGYLLKKAEAARSAGRNEVIKTWSRRSTILPQFVGLTFG
VYNGQKFVPVLVTENMIGHKFGEFSPTRTFYGHAADKKAKRK
>Bacteria_Proteobacteria_Alphaproteobacteria_Sphingomonadales_Sphingomonadaceae_Sandarakinorhabdus_sp._AAP62
MSRSVWKGPFVDLSLLKKAEAAQGSGARAPIKTWSRRSTILPQFVGLTFN
VYNGKKHIPVTVNEDMVGMKLGEFAPTRFFPGHAADKKGKR
>Bacteria_Proteobacteria_Alphaproteobacteria_Sphingomonadales_Sphingomonadaceae_Zymomonas_mobilis_mobilis_CP4
MARSVWKGPFVELSLLKKAETAQDSSNRAPIKTWSRRSTILPQFVGLTFN
VYNGRKFVPVLVNEEMVGHKLGEFAPTRTFPGHAADKKGKR
>Bacteria_Proteobacteria_Alphaproteobacteria_Sphingomonadales_Sphingomonadaceae_Sphingomonas_wittichii_RW1
MARSIWKGPFVDLHLLRKAEGAQDSGARAPIKTWSRRSTILPQFVGLTFN
VYNGRKFVPVSVSEEMVGHKLGEFAPTRYFPGHADKKGKR
>Bacteria_Proteobacteria_Alphaproteobacteria_Sphingomonadales_Sphingomonadaceae_Sphingopyxis_alaskensis_RB2256
MARSVWKGPFVDLHLLKKAETAQEGGSTAPIKTWSRRSTILPQFVGLTFN
VYNGRKFVPVSVNEDMVGMKLGEFAPTRFFPGHAADKKGKR
>Bacteria_Proteobacteria_Alphaproteobacteria_Sphingomonadales_Sphingomonadaceae_Sphingobium_japonicum_UT26S_1
MARSVWKGPFVDLSLLKKAEVAQDAGGRSGPIKTWSRRSTILPQFVGLTF
NVYNGRKHVPVSVNEDMVGHKLGEFAPTRYFPGHAADKKGKR
>CG_4_10_14_3_um_filter_Sphingomonadales_58_15
MARSIKKGPFVDLHLLKKAQTAQENSTRTPIKTWSRRSTVLPDFVGLTFS
VYNGMKFIPVSVNEDMVGHKLGEFAPTRNYYGHGADKKGKK*
>Sphingomonadales_bacterium_RIFCSPHIGHO2_01_FULL_65_20
MARSIKKGPFFDLYLLKKAEAAQDAGGRAPIKTWSRRSTILPQFVGLTFN
VYNGHKFIPVAVNEDMVGHKLGEFAPTRTFPGHAADKKGKR*
>Bacteria_Proteobacteria_Alphaproteobacteria_Sphingomonadales_Sphingomonadaceae_Blastomonas_sp._AAP53
MARSIKKGPFFDLYLLKKAETAQDAGGRAPIKTWSRRSTILPQFVGLTFN
VYNGHKFIPVSVNEDMVGHKLGEFAPTRTFPGHAADKKGKR
>Bacteria_Proteobacteria_Alphaproteobacteria_Sphingomonadales_Sphingomonadaceae_Novosphingobium_sp._PP1Y
MARSVWKGPFVDLYLLKKAEVAQDAGAKAGPIKTWSRRSTILPQFVGLTF
QVYNGHKFIPVSVNEDMVGHKLGEFAPTRTFPGHAADKKGKR
>CG12_big_fil_rev_8_21_14_0_65_Sphingomonadales_65_10
MARSLRKGPFFDLHLLAKAEAAQDAGSRAGPIKTWSRRSTILPQFVGLTF
NVYNGHKFIPVSVSEEMVGHKLGEFAPTRTFPGHASDKKGKR*
>Bacteria_Proteobacteria_Alphaproteobacteria_Sphingomonadales_Sphingomonadaceae_Citromicrobium_sp._JLT1363
MARSVWKGPFVELSLLKKAEDAQEKASTAPIKTWSRRSTILPQFVGLTFN
VYNGHKFIPVSVSEEMVGHKLGEFAPTRTFPGHAADKKGKR
>Bacteria_Proteobacteria_Alphaproteobacteria_Sphingomonadales_Erythrobacteraceae_Erythrobacter_litoralis_HTCC2594
MARSVWKGPFVELSLLRKAEDAQEASSNKPIKTWSRRSTILPQFVGLTFN
VYNGHKFIPVSVSEEMVGHKLGEFAPTRTFPGHAADKKGKR
>Bacteria_Proteobacteria_Alphaproteobacteria_Sphingomonadales_Erythrobacteraceae_Altererythrobacter_ishigakiensis_ATCC_BAA_2084
MARSVWKGPFVELSLLKKAEDAQEASSNKPIKTWSRRSTILPQFVGLTFN
VYNGQKFIPVSVSEEMVGHKLGEFAPTRNFPGHAADKKGKR
>Erythrobacter_sp._RIFCSPHIGHO2_12_FULL_63_10
MARSVWKGPFVELSLLKKAESAQDSGANKPIKTWSRRSTILPQFVGLTFN
VYNGQKFIPVSVSEEMVGHKLGEFAPTRNFPGHAADKKGKR*
>Bacteria_Proteobacteria_Alphaproteobacteria_Sphingomonadales_Erythrobacteraceae_Porphyrobacter_sp._AAP82
MARSVWKGPFVELSLLKKAEEAQDTTNAKPIKTWSRRSTILPQFVGLTFN
VYNGHKFIPVSVSEEMVGHKLGEFAPTRTFPGHAADKKGKR
>Bacteria_Proteobacteria_Alphaproteobacteria_Parvularculales_Parvularculaceae_Parvularcula_bermudensis_HTCC2503
MPRAVWKGPFVDRYLLKKASDAQDGSHKGGIKTWSRRSTILPQFVGLTFN
VYNGQKFIPVHVTEDMVGHKLGEFSPTRTYYGHGADKKAKRK
>Alphaproteobacteria_bacterium_RIFCSPHIGHO2_12_FULL_63_12
MPRSVWKGPFVDRYVLKKADEAQTGGHKGGIKTWSRRSTILPQFVGLTFN
VYNGKKFVPVHVTEDMVGHKLGEFSPTRTFFGHGADKKAKRA*
>Bacteria_Proteobacteria_Alphaproteobacteria_Caulobacterales_Caulobacteraceae_Caulobacter_segnis_ATCC_21756
MTRSVWKGPFVDGYLLKKADAALSSGRKDVIKTWSRRSTIMPQFVGLTFG
VHNGHKHVPVLVSEDMVGMKFGEFAPTRNFPGHAADKKAKRK
>Phenylobacterium_sp._RIFCSPHIGHO2_01_FULL_70_10
MTRSVWKGPFVDGYLLKKAEAAQSSGRKDVIKTWSRRSTIMPQFVGLTFG
VHNGHKHVPVLVSEEMVGMKFGEFAPTRYFPGHAADKKAKRK*
>Bacteria_Proteobacteria_Alphaproteobacteria_Caulobacterales_Caulobacteraceae_Phenylobacterium_zucineum_HLK1
MTRSVWKGPFVDGYLLKKAEAAQSSGRKDVIKTWSRRSTIMPQFVGLTFG
VHNGHKHVPVLISEDMVGMKLGEFAPTRFFPGHAADKKAKRK
>Bacteria_Proteobacteria_Alphaproteobacteria_Rhodobacterales_Hyphomonadaceae_Hirschia_baltica_ATCC_49814
MPRSVWKGPFVDGYLLKKAEVAAEATRPTPIKTWSRRSTVLPNFVGLTFQ
VHNGNKFIPVNVSEDMVGHKFGEFAPTRTYYGHGADKKAKRK
>Bacteria_Proteobacteria_Alphaproteobacteria_Rhodobacterales_Hyphomonadaceae_Hyphomonas_neptunium_ATCC_15444
MSRSVWKGPFVDGYLLKKAEEARSSEKRAVIKTWSRRSTILPQFVGLNFQ
VHNGNKFIPVTVTDEMVGHKLGEFAPTRTYYGHGADKKAKRK
>Bacteria_Proteobacteria_Alphaproteobacteria_Rhodobacterales_Hyphomonadaceae_Henriciella_marina_DSM_19595
MPRSVWKGPFVDGYLLKKAENAQASERREVIKTWSRRSTIMPQFVGLNFQ
VHNGNKFVPVLVTEEMVGHKFGEFAPSRTYHGHGADKKAKRK
>Bacteria_Proteobacteria_Alphaproteobacteria_Rhodobacterales_Rhodobacteraceae_Thioclava_pacifica_DSM_10166
MSRSVWKGPFVDAYLLKKAEKARESGKGEVIKIWSRRSTILPQFVGLTFA
VYNGQKHIPVNVTEEMIGQKFGEYSPTRTYYGHAADKKAKRK
>Bacteria_Proteobacteria_Alphaproteobacteria_Rhodobacterales_Rhodobacteraceae_Paracoccus_denitrificans_PD1222_1
MARSVWKGPFVDAYVLRKAEKARESGKSDVIKIWSRRSTILPQFVGLTFG
VYNGQKHIPVSVTEEMIGQKFGEYSPTRTYYGHAADKKAKRK
>Bacteria_Proteobacteria_Alphaproteobacteria_Rhodobacterales_Rhodobacteraceae_Jannaschia_sp._CCS1
MSRSVWKGPFVDSYVLKKAEKSKESGRNEVIKIWSRRSTILPQFVGLTFG
VYNGRKHIPVNVTEDMIGQKFGEYSPTRTYYGHAADKKAKRK
>CG17_big_fil_post_rev_8_21_14_2_50_Rhodobacteraceae_65_11
MSRSVWKGPFVDSYVLKKAEKSRESGRNEVIKIWSRRSTILPQFVGLTFG
VYNGKKHIPVNITEDMIGQKFGEYSPTRTYYGHAADKKAKRK*
>Bacteria_Proteobacteria_Alphaproteobacteria_Rhodobacterales_Rhodobacteraceae_Roseobacter_Thalassiobium_sp._R2A62_genomic_scaffold_scf_1112329232034
MSRSVWKGPFVDAYVLKKAEATRESGRNEVIKIWSRRSTILPQFVGLTFG
VYNGKKHIPVNVTEEMIGQKFGEYSPTRTYYGHAADKKAKRK
>Bacteria_Proteobacteria_Alphaproteobacteria_Rhodobacterales_Rhodobacteraceae_Octadecabacter_arcticus_238
MARSVWKGPFVDSYVLKKAAVAKESGRNDVIKIWSRRSTILPQFVGLTFG
VYNGRKHIPVSITEDMIGQKFGEYSPTRTYYGHSADKKAKRK
>Bacteria_Proteobacteria_Alphaproteobacteria_Rhodobacterales_Rhodobacteraceae_Rubellimicrobium_thermophilum_DSM_16684
MARSVWKGPFVDAYVLKKAEAARASGRNEVIKIWSRRSTILPQFVGLTFG
VYNGRKHVPVSVTEEMIGMKFGEFSPTRTYYGHAADKKAKRK
>Bacteria_Proteobacteria_Alphaproteobacteria_Rhodobacterales_Rhodobacteraceae_Ketogulonigenium_vulgarum_WSH_001
MARSVWKGPFVDAYVLKKAEASRQSGRSEVIKIWSRRSTILPQFVGLTFG
VYNGHKHIPVAVTEEMIGQKFGEYSPTRTYYGHAADKKAKRK
>Bacteria_Proteobacteria_Alphaproteobacteria_unclassified_Alphaproteobacteriar_Canditatus_Phaeomarinobacter_ectocarpi_Ec32
MTRSVWKGPFVDGYLLKKADAVRESGRNEIIKIWSRRSTILPQFVGLNFG
VYNGNKHVPVQISEDMVGHKFGEFAPTRTYYGHTADKKAKRK
>Bacteria_Proteobacteria_Alphaproteobacteria_Rhizobiales_Phyllobacteriaceae_Parvibaculum_lavamentivorans_DS_1
MSRSLKKGPFVDGYLLKKAETTRSSGRKEVIKMWSRRSTILPQFVGLTFG
VHNGKKHVPVLVTEDMVGHKFGEFSPTRTYFGHTSDKKAKKG
>Bacteria_Proteobacteria_Alphaproteobacteria_Rhizobiales_Hyphomicrobiaceae_Rhodomicrobium_vannielii_ATCC_17100
MTRSVWKGPFVDGYVIAKADSARDKKSNAPIKIWSRRSTILPQFVGLTFA
VHNGQKHIPVLVSEDMVGHKFGEFSPTRTYYGHSADKKAKKR
>Alphaproteobacteria_bacterium_RBG_16_64_48
VGRSIWKGPFVDGYMLKKAEKARGSASNAVIKIWSRRSTILPQFVGLTFG
VHNGQKHIPVLVTEDMIGHKFGEFAPTRTFYGHAADRKAKRVKAP*
>Bacteria_Proteobacteria_Alphaproteobacteria_Rhizobiales_Hyphomicrobiaceae_Hyphomicrobium_nitrativorans_NL23
VTRAVWKGPFVDGYILKKAEKVRSSGRNEVIKTWSRRSTILPQFVGLTFG
VYNGQKHVPVNVTEDMIGHKFGEFSPTRTFHGHSGDKKAVRK
>Bacteria_Proteobacteria_Alphaproteobacteria_Rhizobiales_Rhodobiaceae_Lutibaculum_baratangense_AMV1
MTRSVWKGPFVDGFLLKKAEAARQSGRNDVIRIWSRRSTILPHFVGLTFG
VHNGQKHIPVLVTEDMVGHKFGEFAPTRTYYGHAADKKAKRR
>Bacteria_Proteobacteria_Alphaproteobacteria_Rhizobiales_Rhodobiaceae_Afifella_pfennigii_DSM_17143
VARSVWKGPFFDGFLLKKAEKARETGRKEVIKIWSRRSTILPQFVGLTFG
VHNGHKHIPVLVTEDMIGHKFGEFAPTRTYYGHAADKKARRK
>Bacteria_Proteobacteria_Alphaproteobacteria_Rhizobiales_Hyphomicrobiaceae_Maritalea_myrionectae_DSM_19524
MARSVWKGPFVDGYLIKKAEKVRESGRHEVIKIWSRRSTILPQFVGLNFG
VYNGQKHVPVLVTEEMIGHKFGEFAPSRTYYGHGADKKAKRK
>Bacteria_Proteobacteria_Alphaproteobacteria_Rhizobiales_Hyphomicrobiaceae_Cucumibacter_marinus_DSM_18995
MTRSVWKGPFVDGYMLKKADKVREAGRNEVIKIWSRRSTILPQFVGLTFG
VYNGQKHVPVLVTEDMIGHKFGEFAPSRTYYGHAADKKAKRK
>Bacteria_Proteobacteria_Alphaproteobacteria_Rhizobiales_Hyphomicrobiaceae_Pelagibacterium_halotolerans_B2
MARSVWKGPFVDGYLLKKADKVRESGRNEVIKIWSRRSTILPQFVGLTFG
VYNGQKHIPVNVSEDMIGHKFGEFSPTRTYYGHAADKKAKRK
>Bacteria_Proteobacteria_Alphaproteobacteria_Rhizobiales_Hyphomicrobiaceae_Devosia_sp._17_2_E_8
MARSLWKGPFVDGYLLKKADKARESGRSEVVKIWSRRSTILPQFVGVTFG
VHNGHKHVPVLVTEDMIGHKFGEFAPTRTYYGHAADKKAKRK
>Bacteria_Proteobacteria_Alphaproteobacteria_Rhizobiales_unclassified_Rhizobiales_Vasilyevaea_enhydra_ATCC_23634
MTRSLWKGPFVDGYLLKKAEKSRESGRNETIKIWSRRSTILPQFVGLTFG
VHNGHKHVPVNVSEDMIGHKFGEFAPTRTYYGHQADKKAKRK
>Bacteria_Proteobacteria_Alphaproteobacteria_Rhodobacterales_Rhodobacteraceae_Stappia_stellulata_DSM_5886
MARSVWKGPFVDGFLLKKAEKVRASGRNEIIKIWSRRSTILPQFVGLTFG
VYNGQKHVPVLVSEDMIGHKFGEFSPTRTYYGHGADKKAKRK
>Bacteria_Proteobacteria_Alphaproteobacteria_Rhodobacterales_Rhodobacteraceae_Pseudovibrio_sp._FO_BEG1
MARSIWKGPFIDGYLLKKAEKVRESGRNEVIKTWSRRSTILPHFVGLTFG
VYNGQKHIPVLISEDMVGHKLGEFAPSRTYYGHGADKKAKRK
>Bacteria_Proteobacteria_Alphaproteobacteria_Rhodobacterales_Rhodobacteraceae_Nesiotobacter_exalbescens_DSM_16456
VTRSIWKGPFVDGYLLKKAEKVRESGRNEVIKTWSRRSTILPNFVGLTFG
VYNGQKHIPVLISEEMVGHKLGEFSPTRTYYGHGADKKAKRK
>Bacteria_Proteobacteria_Alphaproteobacteria_Rhodobacterales_Rhodobacteraceae_Pannonibacter_phragmitetus_DSM_14782
VTRSIWKGPFVDGYLLKKADKVRETGRNEVIKTWSRRSTILPQFVGLTFG
VYNGQKHVPVLVSEEMIGHKLGEFSPTRTYYGHGADKKAKRK
>Bacteria_Proteobacteria_Alphaproteobacteria_Rhodobacterales_Rhodobacteraceae_Roseibium_sp._TrichSKD4_genomic_scaffold_scf_1119120597021
MARSVWKGPFVDGYLLKKADKVRESGRNEVIKTWSRRSTILPQFVGLTFG
VYNGQKHVPVLVSEEMIGHKFGEFSPSRTYYGHGADKKAKRK
>Bacteria_Proteobacteria_Alphaproteobacteria_Rhodobacterales_Rhodobacteraceae_Labrenzia_alexandrii_DFL_11
VARSIWKGPFVDGYLLKKAEKVREAGRNEVIKTWSRRSTILPQFVGLTFG
VYNGQKHVPVQVSEEMIGHKFGEFSPSRTYYGHGADKKAKRK
>Bacteria_Proteobacteria_Alphaproteobacteria_Rhizobiales_Methylocystaceae_Methylosinus_sp._PW1
MARSIWKGPFVDGYLLKKAETARGSGRSDIIKIWSRRSTILPQFVGLTFG
VHNGHKHVPVSVSEDMIGHKFGEFSPTRTFHGHAADKKSKRG
>Bacteria_Proteobacteria_Alphaproteobacteria_Rhizobiales_Methylocystaceae_Methylocystis_sp._SC2
MARSIWKGPFVDGYLLKKAETSRGSGRSEVIKIWSRRSTIIPQFVGLTFG
VHNGQKHIPVSVSEDMIGHKFGEFAPTRTFHGHAADKKAKRG
>Bacteria_Proteobacteria_Alphaproteobacteria_Rhizobiales_Beijerinckiaceae_Methylocella_silvestris_BL2
MARSIWKGPFVDGYLLKKADASRATGRSEVIKIWSRRSTILPQFVGLTFG
VYNGHKHVPVNVTEEMIGHKFGEFSPTRTFHGHSADKKARRG
>Bacteria_Proteobacteria_Alphaproteobacteria_Rhizobiales_Beijerinckiaceae_Methylocapsa_acidiphila_B2
MARSIWKGPFVDGYLLKKAEASRGTGRSEVIKIWSRRSTILPQFVGLTFG
VYNGHKHVPVSVTEEMIGHKFGEFSPTRTFHGHAADKKARRG
>Bacteria_Proteobacteria_Alphaproteobacteria_Rhizobiales_Beijerinckiaceae_Beijerinckia_indica_subsp._indica_ATCC_9039
MARSIWKGPFVDGYLLKKAEAARASTRSEVIKIWSRRSTILPQFVGLTFG
VYNGHKHVPVSVTEDMIGHKFGEFSPTRTFHGHAADKKARRG
>Bacteria_Proteobacteria_Alphaproteobacteria_Rhizobiales_Beijerinckiaceae_Methyloferula_stellata_AR4
MARSIWKGPFVDGYLLKKAETARGSTRSEVIKIWSRRSTILPQFVGLTFG
VYNGHKHVPVNVTEDMIGHKFGEFSPTRTFHGHAADKKAKRG
>Bacteria_Proteobacteria_Alphaproteobacteria_Rhizobiales_Aurantimonadaceae_Aurantimonas_ureilytica_DSM_18598
MTRSVWKGPFVDGYLLKKADKVRSGGRNEVIKIWTRRSTILPQFVGLTFG
VYNGNKHIPVTVNEDMVGHKFGEFSPTRTYYGHGADKKAKRK
>Bacteria_Proteobacteria_Alphaproteobacteria_Rhizobiales_Aurantimonadaceae_Fulvimarina_pelagi_HTCC2506_unfinished_sequence
MTRSVWKGPFVDGYLLKKAEKSRESGRNDVIKIWSRRSTILPQFVGLTFG
VYNGNKHIPVSVSEDMVGHKFGEFSPTRTYYGHGADKKAKRK
>Bacteria_Proteobacteria_Alphaproteobacteria_Rhizobiales_Aurantimonadaceae_Aurantimonas_manganoxydans_SI85_9A1
MTRSVWKGPFVDGYLLKKAEKGRESGRNDVIKIWSRRSTILPQFVGQTFG
VYNGSKHIPVSVNEDMVGHKFGEFAPTRTYYGHGADKKAKRK
>Bacteria_Proteobacteria_Alphaproteobacteria_Rhizobiales_Rhizobiaceae_RhizobiumAgrobacterium_group_Agrobacterium_sp._H13_3
MARSVWKGPFVDGYLLTKAEKVRESGRNEVIKIWSRRSTILPQFVGLTFG
VYNGSKHVPVSVNEDMVGHKFGEFSPTRTYYGHGADKKAKRK
>Bacteria_Proteobacteria_Alphaproteobacteria_Rhizobiales_Phyllobacteriaceae_Aliihoeflea_sp._2WW
VTRSVWKGPFVDGYLLKKADKVRDGGRNEVIKMWSRRSTILPQFVGLTFG
VYNGQKHIPVSVNEEMVGHKFGEFAPTRTYYGHGADKKAKRK
>Bacteria_Proteobacteria_Alphaproteobacteria_Rhizobiales_Phyllobacteriaceae_Aminobacter_sp._J41
VTRSVWKGPFVDGYLLKKAEKARESGRNEVIKIWSRRSTILPQFVGLTFG
VYNGQKHIPVSVSEEMVGHKFGEFSPTRTYYGHGADKKAKRK
>Bacteria_Proteobacteria_Alphaproteobacteria_Rhizobiales_Phyllobacteriaceae_Pseudaminobacter_salicylatoxidans_KCT001
VTRSVWKGPFVDGFLLKKAEKVREGGRSEVIKTWSRRSTVLPQFVGLTFG
VYNGQKHIPVSVSEDMVGHKFGEFAPTRTYYGHGADKKAKRK
>Bacteria_Proteobacteria_Alphaproteobacteria_Rhizobiales_Phyllobacteriaceae_Mesorhizobium_australicum_WSM2073
MTRSIWKGPFIDGYLLKKVDKVREGGRNEVIKMWSRRSTILPQFVGLTFG
VYNGQKHVPVSVNEDMVGHKFGEFAPTRTYYGHGADKKAKRK
>Bacteria_Proteobacteria_Alphaproteobacteria_Rhizobiales_Phyllobacteriaceae_Aquamicrobium_defluvii_W13Z1
MTRSVWKGPFIDGYLLKKADKVREGGRNEVIKMWSRRSTILPQFVGLTFG
VYNGQKHVPVSVNEDMVGHKFGEFAPTRTYYGHGADKKAKRK
>Bacteria_Proteobacteria_Gammaproteobacteria_Acidithiobacillales_Acidithiobacillaceae_Acidithiobacillus_ferrivorans_SS3
MPRSIKKGPFIDEHLDRKVQSAQASSSRRPIKTWSRRSTITPDFIGLTIS
IHNGRQHIPVVVNENMVGHKLGEFALTRTFKGHVADKKAKR
>Bacteria_Proteobacteria_Gammaproteobacteria_Acidithiobacillales_Thermithiobacillaceae_Thermithiobacillus_tepidarius_DSM_3134
VARSIKKGPFVDDHLMKKVLAAAQEGSKRPIKTWSRRSTIMPEFIGFTFS
VHNGRQHVPVSVNENMVGHKLGEFVLTRTFKGHAADKKAKK
>Candidatus_Muproteobacteria_bacterium_RBG_19FT_COMBO_61_10
VPRSVKKGPFVDHHLAGKVDKAHAESSKKPIKTWSRRSTVMPDFIGLTIA
VHNGKQHVPILITENMVGHKLGEFAATRTFKGHSADKKATAEK*
>Candidatus_Muproteobacteria_bacterium_RBG_16_64_11
VPRSVKKGPFIDAHLADKVARAHAEGSKKPIKSWSRRSTIMPDFIGLTIA
VHNGKQHVPIQITENMIGHKLGEFAATRLFKGHSADKKVASEETKG*
>Candidatus_Muproteobacteria_bacterium_RBG_16_60_9
VPRSIRKGPFVDNHLAKKVEKAQSERSKKPIKTWSRRSTITPDFVGLTIA
VHNGRQHVPVIISENMVGHKLGEFAATRIFKGHSADRKATTETTDAKK*
>Candidatus_Muproteobacteria_bacterium_RBG_16_62_13
VPRSIRKGPFVDAHLLNKVEKARAENSKKPIKTWSRRSVVLPDFVGLTIA
VHNGRQHVPVLVTENMVGHKLGEFAVTRAFKGHTGDKKAAETTPAAS*
>Candidatus_Muproteobacteria_bacterium_RIFCSPHIGHO2_12_FULL_60_33
VPRSVRKGPYVDAHLATKVEKARMESSKKPIKTWSRRSTITPDFVGLTVA
VHNGRQHVPLLITENMVGHKLGEFAATRTFKAHSGNRKVTTEETT*
>Candidatus_Muproteobacteria_bacterium_RBG_16_64_10
VPRSIRKGPFVDAHLVKKVEQVRIKGDKKPIKTWSRRSTITPDFVGLTIA
VHNGRQHVPILVTENMVGHKLGEFAATRTFKAHSGTRKATTEEKT*
>Candidatus_Muproteobacteria_bacterium_RIFCSPHIGHO2_01_FULL_65_16
VPRSVRKGPFIDAHLAAKVEKARVEGSKKPIKTWSRRSTIMPDFVGLTIA
VHNGRQHVPILITENMVGHKLGEFAATRTFKVHSGDRKATTETEKKE*
>Candidatus_Muproteobacteria_bacterium_RBG_16_65_34
VPRSVKKGPFVDAHLVKKVDKARVDGSKKPIKTWSRRSTITPDFVGLTIA
VHNGRQHVPILVTENMVGHKLGEFAATRSFKVHSGTRKATTEEKK*
>Bacteria_Proteobacteria_Betaproteobacteria_Methylophilales_Methylophilaceae_Methylobacillus_flagellatus_KT
MARSIKKGPFVDGHLAKKVEAAVASRDRKPIKTWSRRSTILPDFIGLTIA
VHNGRQHVPVLISENMVGHKLGEFALTRTFKGHAADKKAKR
>Bacteria_Proteobacteria_Betaproteobacteria_Methylophilales_Methylophilaceae_Methylovorus_sp._SIP3_4
MARSIKKGPFIDGHLAKKVEVAVAARDRKPIKTWSRRSTILPDFIGLTIA
VHNGRQHVPVLISENMVGHKLGEFALTRTFKGHAADKKAKK
>Bacteria_Proteobacteria_Betaproteobacteria_Methylophilales_Methylophilaceae_Methylophilus_methylotrophus_ATCC_53528
MARSIKKGPFVDAHLAKKVETAVAGRDRKPIKTWSRRSTVLPNFIGLTIA
VHNGRQHVPVLISENMVGHKLGEFALTRTFKGHAADKKAKK
>Bacteria_Proteobacteria_Betaproteobacteria_Methylophilales_Methylophilaceae_Methylotenera_sp._301
MARSLKKGPFIDGHLAKKVEVAAAARDRKPIKTWSRRSTIFPDFIGLTIA
IHNGKQHIPVLISENMVGHKLGEFALTRTFKGHAADKKAKK
>Bacteria_Proteobacteria_Betaproteobacteria_Neisseriales_Neisseriaceae_Formivibrio_citricus_DSM_6150
MARSIKKGPFVDLHLIKKIENARASNDRRPIKTWSRRSTVLPDFVGLTIA
VHNGKQHVPVYVNENMVGHKLGEFALTRTFKGHAADKKAKR
>Bacteria_Proteobacteria_Betaproteobacteria_Neisseriales_Neisseriaceae_Deefgea_rivuli_DSM_18356
MARSLKKGPFVDLHLLKKVEAVRATNDKRPVKTWSRRSTVLPDFVGLTIA
VHNGKQHIPVYVNENMVGHKLGEFALTRTFKGHAADKKSKR
>Bacteria_Proteobacteria_Betaproteobacteria_Neisseriales_Neisseriaceae_Laribacter_hongkongensis_HLHK9
MARSIKKGPFVDLHLLKKVDAARSSNDKRPIKTWSRRSTILPDFVGMTIA
VHNGRTHVPVYVTENMVGHKLGEFSLTRTFKGHAADKKAKR
>Bacteria_Proteobacteria_Betaproteobacteria_Neisseriales_Neisseriaceae_Microvirgula_aerodenitrificans_DSM_15089
MARSIKKGPFVDMHLIKKVDAARASNDKRPIKTWSRRSTILPDFVGLTIA
VHNGRTHVPVYVSENMVGHKLGEFSLTRTFKGHAADKKAKR
>Bacteria_Proteobacteria_Betaproteobacteria_Neisseriales_Neisseriaceae_Stenoxybacter_acetivorans_DSM_19021
MARSLKKGPYVDLHLLKKVDAARATSDKRPIKTWSRRSTILPDFIGLTIA
VHNGRTHVPVFISDNMVGHKLGEFSLTRTFKGHLADKKAKKK
>Bacteria_Proteobacteria_Betaproteobacteria_Neisseriales_Neisseriaceae_Snodgrassella_alvi_wkB2
MARSLKKGPYVDLHLLKKVDAARANNDKRPIKTWSRRSTILPDFIGLTIA
VHNGRTHVPVFISDNMVGHKLGEFSLTRTFKGHLADKKAKK
>CG12_big_fil_rev_8_21_14_0_65_Hydrogenophilales_61_21
MARSVKKGPFIDGHLLKKVEAAQAGKDKRPIKTWSRRSTVLPDFVGLTIA
VHNGKQHIPVYVTENMVGHKLGEFSLTRTFKGHAADKKVKK*
>CG_4_10_14_3_um_filter_Hydrogenophilales_63_21
MARSVKKGPFVDGHLMKKVLTALSVGDKKPIKTWSRRSTILPDFIGLTVA
VHNGKQHIPVYVTENMVGHKLGEFALTRTFKGHAADKKAKKK*
>Hydrogenophilales_bacterium_RIFOXYD1_FULL_62_11
MARSIKKGPFVDGHLLKKIETSRNTSDKRPIKTWSRRSTVLPDFIGLTIA
VHNGRQHIPVFVTENMVGHKLGEFSITRTFKGHVADKKAKK*
>Bacteria_Proteobacteria_Betaproteobacteria_Hydrogenophilales_GWE1_Thiobacillus_62_9
MARSIKKGPFVDGHLLKKIEAVRGSNDKRPVKTWSRRSTVLPDFIGLTIA
VHNGRQHVPVFVTENMVGHKLGEFSLTRTFKGHVADKKAKK
>Bacteria_Proteobacteria_Betaproteobacteria_Hydrogenophilales_Hydrogenophilaceae_Thiobacillus_denitrificans_ATCC_25259
MARSIKKGPFVDGHLLKKVEAVRGSNDKRPIKTWSRRSTVLPDFIGLTIA
VHNGRQHVPVFVTENMVGHKLGEFSLTRTFKGHVADKKAKK
>Betaproteobacteria_bacterium_RBG_16_58_11
MARSVKKGPFIDGHLAKKVESAVATRDKRPIKTWSRRSTILPDFIGLTIA
VHNGKQHIPVFVTENMVGHKLGEFALTRTFKGHSADKKAVRK*
>Bacteria_Proteobacteria_Betaproteobacteria_Hydrogenophilales_Hydrogenophilaceae_Sulfuricella_denitrificans_skB26
MARSIKKGPFVDAHLITKVDAARATHDKRPIKTWSRRSTVMPDFVGLTIA
VHNGKIHLPVYISENMVGHKLGEFSLTRTFKGHAADKKAKR
>CG18_big_fil_WC_8_21_14_2_50_Hydrogenophilales_58_12
MARSIKKGPFVDVHLTTKVDAARATHDKRPIKTWSRRSTVMPDFVGLTIA
VHNGKLHIPVYISENMVGHKLGEFSLTRTFKGHAADKKAKR*
>Bacteria_Proteobacteria_Betaproteobacteria_Gallionellales_Gallionellaceae_Ferriphaselus_sp._R_1
MARSIKKGPFVDAHLLKKVETVRATNDKRPVKTWSRRSTVLPDFVGLTIA
IHNGKQHIPVYISENMVGHKLGEFSLTRTFKGHAADKKAKR
>Bacteria_Proteobacteria_Betaproteobacteria_Gallionellales_Gallionellaceae_Gallionella_capsiferriformans_ES_2
MARSIKKGPFVDAHLLKKIETVRATNDKRPVKTWSRRSTVLPEFVGLTIA
VHNGKQHIPVYVSENMVGHKLGEFSLTRTFKGHAADKKAVKR
>Bacteria_Proteobacteria_Betaproteobacteria_Gallionellales_Gallionellaceae_Sideroxydans_lithotrophicus_ES_1
MARSIKKGPFVDLHLLKKVEAVRATNDKRPVKTWSRRSTVLPEFVGLTIA
VHNGKQHVPVYVSENMVGHKLGEFSLTRTFKGHAADKKAVAKK
>Sideroxydans_sp._GWF2_59_14
MARSIKKGPFVDLHLMKKVEAVRATNDKRPVKTWSRRSTVLPEFVGLTIA
VHNGKQHIPVYISENMVGHKLGEFSLTRTFKGHAADKKAAAKK*
>CG11_big_fil_rev_8_21_14_0_20_Gallionellaceae_60_62
MARSIKKGPFVDLHLLKKVETVRATSDKRPVKTWSRRSTVLPEFVGLTIA
VHNGKQHVPVYVSENMVGHKLGEFSLTRTFKGHAADKKAKK*
>CG08_land_8_20_14_0_20_Gallionellales_59_87
MARSIKKGPFVDLHLLKKVEAVRATSDKRPVKTWSRRSVVLPEFVGLTIA
VHNGKQHVPVYVSENMVGHKLGEFSLTRTFKGHAADKKAVAKK*
>CG1_02_SUB100_Gallionellaceae_60_948
MARSIKKGPFVDLHLLKKVEAVRATSDKRPVKTWSRRSVVLPEFVGLTIA
VHNGKQHVPVYVSENMVGHKLGEFSLTRTFKGHAADKKAVAKK*
>Bacteria_Proteobacteria_Betaproteobacteria_Nitrosomonadales_Nitrosomonadaceae_Nitrosomonas_europaea_ATCC_19718
MSRSVSKGPFVDLHLVNKVLSARQNNDKKPIKTWSRRSTILPDFIGLTIS
VHNGRQHVPVFVTENMVGHKLGEFSHTRTFKGHAGDKKAAGSKR
>Bacteria_Proteobacteria_Betaproteobacteria_Nitrosomonadales_Nitrosomonadaceae_Nitrosospira_multiformis_ATCC_25196
MARSIKKGPFVDLHLLSKVEAAREANDKRPIKTWSRRSTVLPDFIGLTIA
VHNGKQHVPVYVTENMVGHKLGEFSHTRTFKGHSGDRKAAGRK
>Bacteria_Proteobacteria_Betaproteobacteria_Rhodocyclales_Rhodocyclaceae_Uliginosibacterium_gangwonense_DSM_18521
MARSVKKGPFVDDHLFKKVEAAANSSDKRPIKTWSRRSTILPEFVGLTIA
VHNGKQHIPVYVTENMVGHKLGEFALTRTFKGHAASKKAKK
>Bacteria_Proteobacteria_Betaproteobacteria_Rhodocyclales_Rhodocyclaceae_Thauera_sp._MZ1T
MARSIKKGPFIDAHLLKKVDAARTSNDKRPIKTWSRRSTILPDFIGLTIA
VHNGKQHIPVFVTENMVGHKLGEFALTRTFKGHAASKKAKR
>Bacteria_Proteobacteria_Betaproteobacteria_Rhodocyclales_Rhodocyclaceae_Aromatoleum_aromaticum_EbN1
MARSIKKGPFVDAHLLKKVDAVRTSNDKRPIKTWSRRSTVLPDFVGLTIA
VHNGRQHVPVFVSENMVGHKLGEFALTRTFKGHAASKKAKR
>Bacteria_Proteobacteria_Betaproteobacteria_Rhodocyclales_Rhodocyclaceae_Azoarcus_sp._KH32C
MARSIKKGPFVDAHLLKKVDAARVSNDKRPIKTWSRRSTVLPDFVGLTIA
VHNGRQHVPVFVSENMVGHKLGEFALTRTFKGHAASKKAKR
>Bacteria_Proteobacteria_Betaproteobacteria_Rhodocyclales_Rhodocyclaceae_Dechlorosoma_suillum_PS
MGRSVKKGPFVDAHLLKKVDAARAGNDKRPIKTWSRRSTVLPDFVGLTIA
VHNGKQHIPVYVTENMVGHKLGEFSLTRTFKGHTAGKKAKK
>Bacteria_Proteobacteria_Betaproteobacteria_Rhodocyclales_Rhodocyclaceae_Propionivibrio_dicarboxylicus_DSM_5885
MGRSIKKGPFVDAHLIKKVDAVRATSDKRPIKTWSRRSTILPDFVGLTIA
VHNGKQHIPVYVTENMVGHKLGEFSLTRTFKGHTAGKKAKK
>Bacteria_Proteobacteria_Betaproteobacteria_Rhodocyclales_Rhodocyclaceae_Azovibrio_restrictus_DSM_23866
MGRSVKKGPFIDAHLLKKVDAARAGNDKRPIKTWSRRSTVLPDFVGLTIA
VHNGKQHIPVYVTENMVGHKLGEFSLTRTFKGHTAGKKAKK
>Bacteria_Proteobacteria_Betaproteobacteria_Rhodocyclales_Rhodocyclaceae_Azonexus_hydrophilus_DSM_23864
MGRSLKKGPFVDAHLIDKVEAVRATNDKRPIKTWSRRSTILPEFIGLTIA
VHNGKQHIPVFVTENMVGHKLGEFSLTRTFKGHTAGKKAKK
>Bacteria_Proteobacteria_Betaproteobacteria_Rhodocyclales_Rhodocyclaceae_Dechlorobacter_hydrogenophilus_LT_1
MGRSLKKGPFVDAYLIDKVEAVRATGDKRPIKTWSRRSTILPEFIGLTIA
VHNGKQHIPVFVTENMVGHKLGEFSLTRTFKGHTAGKKAKK
>Bacteria_Proteobacteria_Betaproteobacteria_Rhodocyclales_Rhodocyclaceae_Dechloromonas_aromatica_RCB
MGRSLKKGPFVDAHLIDKVEAVRATSDKRPIKTWSRRSTILPEFIGLTIA
VHNGKQHIPVFVTENMVGHKLGEFSLTRTFKGHTAGKKAKK
>Bacteria_Proteobacteria_Betaproteobacteria_Burkholderiales_Sutterellaceae_Sutterella_wadsworthensis_HGA0223
MSRSLKKGPFVDGHLMKKVETAQATRDKRPLKTWSRRSTILPEFIGLTIA
VHNGRQHVPVYINENMVGHKLGEFAHTRTFKGHAAGDKKVGK
>Bacteria_Proteobacteria_Betaproteobacteria_Burkholderiales_Oxalobacteraceae_Herbaspirillum_seropedicae_SmR1
MTRSLKKGPFCDAHLVKKVEAAQATKDKKPIKTWSRRSTIMPDFIGLTIA
VHNGKQHVPVYVSENMVGHKLGEFALTRTFKGHAADKKAKK
>Bacteria_Proteobacteria_Betaproteobacteria_Burkholderiales_Oxalobacteraceae_Collimonas_fungivorans_Ter331
MTRSLKKGPFCDAHLVKKVETAQAVKDKKPIKTWSRRSTIMPDFIGLTIA
VHNGKQHVPVYVSENMVGHKLGEFALTRTFKGHAADKKAKK
>Bacteria_Proteobacteria_Betaproteobacteria_Burkholderiales_Burkholderiaceae_Pandoraea_pnomenusa_RB38
MTRSVKKGPFCDAHLLKKVEAAAASRDKKPIKTWSRRSTVLPDFIGLTIA
VHNGRQHVPVYVTENMVGHKLGEFALTRTFKGHAADKKAKK
>Bacteria_Proteobacteria_Betaproteobacteria_Burkholderiales_Burkholderiaceae_Burkholderia_cenocepacia_AU_1054
MARSVKKGPFCDAHLLKKVEAAAASRDKKPIKTWSRRSTILPDFIGLTIA
VHNGRQHVPVYISENMVGHKLGEFALTRTFKGHAADKKAKK
>Bacteria_Proteobacteria_Betaproteobacteria_Burkholderiales_Burkholderiaceae_Glomeribacter_sp._1016415
MARSIKKGPYWEAHFLRKVLAANATRDRKPIKTWSRRSTIPPEAIGLTIA
VHNGRQHVPIYISENMVGHKLGEFALTRTFKGHAADKKAKR
>Bacteria_Proteobacteria_Betaproteobacteria_Burkholderiales_Alcaligenaceae_Brackiella_oedipodis_DSM_13743
MSRSTKKGPFVDAHLIKKVETALEGKNKRPIKTWSRRSTILPEFIGLTIA
VHNGRQHVPVYVNENMVGHKLGEFAHTRTFKGHAADKKSKR
>Bacteria_Proteobacteria_Betaproteobacteria_Burkholderiales_Alcaligenaceae_Oligella_ureolytica_DSM_18253
MSRSIKKGPFVEASLMKKVEAATEGKDKKPIKTWSRSSTILPDFVGLTIA
VHNGRQHVPVYVNENMVGHKLGEFAQTRTYKGHAADKKSKR
>Bacteria_Proteobacteria_Betaproteobacteria_Burkholderiales_Alcaligenaceae_Pusillimonas_sp._T7_7
MSRSIKKGPFVDAHLIKKVDAAVEEKGKKPIKTWSRRSTILPEFIGLTIA
VHNGRQHVPVYINENMVGHKLGEFALTRTFKGHAADKKSKR
>Bacteria_Proteobacteria_Betaproteobacteria_Burkholderiales_Alcaligenaceae_Alcaligenes_faecalis_phenolicus_DSM_16503
MSRSIKKGPFVDAHLIKKVDAAVVGNDKRPIKTWSRRSTILPEFIGLTIA
VHNGRQHIPVYINENMVGHKLGEFALTRTFKGHAADKKARR
>Bacteria_Proteobacteria_Betaproteobacteria_Burkholderiales_Comamonadaceae_Delftia_acidovorans_SPH_1
MTRSLKKGPFVDHHLLAKAEKAVATKDKKPVKTWSRRSMVLPEFIGLTIA
VHNGKQHVPVYVTDQMVGHKLGEFALTRTFKGHPADKKAKK
>Bacteria_Proteobacteria_Betaproteobacteria_Burkholderiales_Comamonadaceae_Comamonas_testosteroni_TK102
MTRSLKKGPFVDHHLLAKVEKAIATKDKKPVKTWSRRSMVLPEFIGLTIA
VHNGKQHVPVYVTDQMVGHKLGEFALTRTFKGHPADKKAKK
>Bacteria_Proteobacteria_Betaproteobacteria_Burkholderiales_Comamonadaceae_Brachymonas_chironomi_DSM_19884
MARSLKKGPFVDHHLMAKVEKAVESHDKKPVKTWSRRSMILPEFIGLTIA
VHNGKQHVPVYVTDQMVGHKLGEFALTRTYKGHAADKKAKR
>Bacteria_Proteobacteria_Betaproteobacteria_Burkholderiales_Comamonadaceae_Ottowia_thiooxydans_DSM_14619
MTRSLKKGPFVDHHLLAKVDKAVATKDKKPVKTWSRRSMILPDFIGLTIA
VHNGKQHVPVYVTDQMVGHKLGEFALTRTFKGHAADKKAKK
>Bacteria_Proteobacteria_Betaproteobacteria_Burkholderiales_unclassified_Burkholderiales_Burkholderiales_Genera_incertae_sedis_Methylibium_sp._T29
MARSLKKGPFVDHHLVAKVEKAVAIKDKKPIKTWSRRSTILPDFIGLTIA
VHNGKQHVPVYVTDQMVGHKLGEFALTRTFKGHPADKKAKK
>Burkholderiales_bacterium_RIFCSPHIGHO2_01_FULL_63_240
MARSLKKGPFVDHHLLAKVEKAVSTKDKKPVKTWSRRSTILPEFIGLTIA
VHNGKQHVPVYIQDQMVGHKLGEFALTRTFKGHPGDKKAKK*
>Burkholderiales_bacterium_RIFCSPLOWO2_12_FULL_64_99
MARSLKKGPFVDHHLLAKVEKAVETKDKKPVKTWSRRSTILPEFIGLTIA
VHNGKQHVPVYIQDQMVGHKLGEFALTRTFKGHPGDKKAKK*
>Bacteria_Proteobacteria_Betaproteobacteria_Burkholderiales_unclassified_Burkholderiales_Burkholderiales_Genera_incertae_sedis_Sphaerotilus_natans_natans_DSM_6575
MSRSLKKGPFVDHHLLAKVEKAVATKDKKPVKTWSRRSTILPEFIGITIA
VHNGRQHVPVYVTDQMVGHKLGEFALTRTFKGHPADKKAKR
>Bacteria_Proteobacteria_Gammaproteobacteria_Xanthomonadales_Xanthomonadaceae_Frateuria_aurantia_Kondo_67_DSM_6220
MPRSLKKGPFVDLHLIKKVEAAVSSNNKRPIKTWSRRSMILPEMVGLTIA
IHNGRQHVPVLVNENMVGHKLGEFAVTRTFKGHVADKKGK
>Bacteria_Proteobacteria_Gammaproteobacteria_Xanthomonadales_Xanthomonadaceae_Luteibacter_sp._9145
MPRSLKKGPFVDLHLVKKVEAAVSANNKRPIKTWSRRSMILPEMVGLTIA
IHNGRQHVPVLINENMVGHKLGEFAVTRTYKGHAGDKKGK
>Bacteria_Proteobacteria_Gammaproteobacteria_Xanthomonadales_Xanthomonadaceae_Dyella_japonica_A8
MPRSLKKGPFVDLHLVKKVEAAVSANNKRPIKTWSRRSMILPEMVGLTIA
IHNGRQHVPVLVNENMVGHKLGEFAVTRTFKGHGGDKKGK
>Bacteria_Proteobacteria_Gammaproteobacteria_Xanthomonadales_RIFOXYA1_FULL_Rhodanobacter_67_6
MPRSLKKGPFVDLHLVKKVEAAVSAHNKRPIKTWSRRSMILPEMVGLTIA
IHNGRQHVPVLINENMVGHKLGEFAVTRTFKGHVGDKKGK
>Bacteria_Proteobacteria_Gammaproteobacteria_Xanthomonadales_Xanthomonadaceae_Rhodanobacter_sp._2APBS1
MPRSLKKGPFVDLHLAKKVEAAVSAHNKRPIKTWSRRSMILPEMVGLTIA
IHNGRQHVPVLINENMVGHKLGEFAVTRTFKGHVGDKKGK
>CG02_land_8_20_14_3_00_150_Xanthomonadales_62_12
MARSLKKGPFIDLHLLKKVEAAAATNSKRPIKTWSRRSMIFPDMVGMTIA
VHNGKAHVPVLVNENMVGHKLGEFAATRTFKGHGGDRKAVAK*
>Bacteria_Proteobacteria_Gammaproteobacteria_Xanthomonadales_Xanthomonadaceae_Rudaea_cellulosilytica_DSM_22992
MARSLKKGPFVDLHLLKKVEAASGSNTKRPIKTWSRRSMILPEMVGFTIA
VHNGKAHVPVLVNENMVGHKLGEFAATRTFKGHSGDKKAAEAKK
>Bacteria_Proteobacteria_Gammaproteobacteria_Xanthomonadales_Xanthomonadaceae_Xylella_fastidiosa_multiplex_ATCC_35871
MPRSTKKGPFFDHHLIKKVESAAGSKRPIKTCSRRSVILPQMVGHTIAIH
NGKNYHPVVINENMVGHKLGEFSITRVFKGHGGDKKSGK
>Bacteria_Proteobacteria_Gammaproteobacteria_Xanthomonadales_Xanthomonadaceae_Xylella_fastidiosa_sandyi_Ann_1
MVAEVKLLMPRSTKKGPFFDHHLIKKVESAAGSKRPIKTCSRRSVILPQM
VGHTIAIHNGKNYHPVVINENMVGHKLGEFSITRVFKGHGGDKKSGK
>Bacteria_Proteobacteria_Gammaproteobacteria_Xanthomonadales_Xanthomonadaceae_Arenimonas_donghaensis_DSM_18148_HO3_R19
MARSLKKGPFIDHHLVKKVEAAQGSSKKPIKTWSRRSMVSPDMVGLTIAI
HNGKVHIPVLVNENMVGHKLGEFALTRTFKGHVGDKKSK
>Bacteria_Proteobacteria_Gammaproteobacteria_Xanthomonadales_Xanthomonadaceae_Arenimonas_oryziterrae_DSM_21050
MARSLKKGPFVDHHLIKKVEAAQGSKKPIKTWSRRSMILPEMVGITIAIH
NGKVHIPVLVNENMVGHKLGEFAVTRTFKSHGGDKKAGGK
>Gammaproteobacteria_bacterium_RIFCSPHIGHO2_12_FULL_63_22
MARSLKKGPFVDHHLIKKVETAQGSKKPIKTWSRRSMILPEMVGFTIAIH
NGKVHIPVLVNENMVGHKLGEFAVTRTFKGHGGDKKAGGK*
>Bacteria_Proteobacteria_Gammaproteobacteria_Chromatiales_Ectothiorhodospiraceae_Nitrococcus_mobilis_Nb_231
MPRSIKKGPFVDVHLLRKVEAASASRSKRPIKTWSRRSMVVPDMVGLTIA
VHNGRQHVPVLINENMVGHKLGEFASTRMFRGHAADRKAKR
>Bacteria_Proteobacteria_Gammaproteobacteria_Chromatiales_Ectothiorhodospiraceae_Arhodomonas_aquaeolei_DSM_8974
VPRSIRKGPFVDVHLLKKVQAASEANSKRPIKTWSRRSMIVPEMVGLTIA
VHNGRQHVPVLINENMVGHKLGEFAASRTYRGHAADKKSKR
>Bacteria_Proteobacteria_Gammaproteobacteria_Chromatiales_Ectothiorhodospiraceae_Ectothiorhodospiraceae_bacterium_M19_40
MPRSIRKGPFIETHLLKKVQQAAEANSKRPIKTWSRRSMVVPEMVGLTIA
VHNGRQHVPVLVNENMVGHKLGEFAPTRTFKGHLADKKAKR
>Bacteria_Proteobacteria_Gammaproteobacteria_Xanthomonadales_Algiphilaceae_Algiphilus_aromaticivorans_DG1253
MPRSLKKGPFVDHHLAKKVDEAQASRVKRPIKTWSRRSMVTPDMVGLTMQ
VHNGRQHMPVFVTENMVGHKLGEFAPTRTFKGHVADKKAR
>Bacteria_Proteobacteria_Gammaproteobacteria_Xanthomonadales_Sinobacteraceae_Polycyclovorans_algicola_TG408
MPRSIKKGPFVDHHLAKKVEELANARVKKPIKTWSRRSMITPDMVGLTMQ
VHNGRQHVPVFVTDNMISHKLGEFAPTRTFKGHADKSTKK
>Bacteria_Proteobacteria_Gammaproteobacteria_Xanthomonadales_Sinobacteraceae_Nevskia_ramosa_DSM_11499
MSRSVKKGPFIDHHLAKKVSDAQGSRVKKPIKTWSRRSMISPDMVGLTMQ
VHNGRLHVPVFITENMISHKLGEFSPTRTFKGHTAGDKKSS
>Bacteria_Proteobacteria_Gammaproteobacteria_Xanthomonadales_Sinobacteraceae_Hydrocarboniphaga_effusa_AP103
MPRSVKKGPFVDHHLAKKVGDMAGSRVKKPIKTWSRRSMVTPEFVGLTIQ
VHNGKQHMPVFITDNMVGHKLGEFAPTRTFKGHGGDKKA
>Bacteria_Proteobacteria_Gammaproteobacteria_unclassified_Gammaproteobacteria_Solimonas_soli_DSM_21787
MPRSVKKGPFVDHHLAKKVEAAAGQRVKKPIKTWSRRSMITPDFVGLTLQ
VHNGKTHLPVFITDNMVGHKLGEFSPTRTFKGHGDKKVEAKK
>Bacteria_Proteobacteria_Gammaproteobacteria_Xanthomonadales_Sinobacteraceae_Singularimonas_variicoloris_DSM_15731
MPRSVKKGPFVDHHLAKKVDGMAGQRVKKPIKTWSRRSMITPDFVGLTIQ
VHNGKQHLPVFVTDNMVGHKLGEFAPTRTFKGHGDKKVDAKK
>Bacteria_Proteobacteria_Gammaproteobacteria_Chromatiales_Halothiobacillaceae_Halothiobacillus_neapolitanus_c2
MPRSLKKGPFVDHHLLKKVEEAAAANNRRPIKTWSRRSMILPDFIGLTIA
VHNGRQHIPVLVNENMVGHKLGEFAPTRTYRGHVADKKAKR
>Bacteria_Proteobacteria_Gammaproteobacteria_Cardiobacteriales_Cardiobacteriaceae_Dichelobacter_nodosus_VCS1703A
MARSLKKGFFIDLHLAHKVDVAVETKSKKPIKTWSRRSMIIPDMIGLTIA
IHNGKQHVPVLITEDMIGHKLGEFAPTRNYRGHTAADKKGK
>Bacteria_Proteobacteria_Gammaproteobacteria_Cardiobacteriales_Cardiobacteriaceae_Cardiobacterium_valvarum_F0432
MPRSLKKGFFIDLHLVKKIKLAMESNSKKPIKTWSRRSMVVPDMIGLTIA
VYNGKQHIPVLISEDMVGHKLGEFAPTRNYRGHAADKKGR
>Bacteria_Proteobacteria_Gammaproteobacteria_Xanthomonadales_Xanthomonadaceae_Ignatzschineria_larvae_DSM_13226
MPRSIKKGPFIDHHLQKKVDEAVASNNRRPIKTWSRRSMILPEMIGLTIA
VHNGKIHVPILITENMIGHKLGEFALTRTYRGHAADKKAR
>Bacteria_Proteobacteria_Gammaproteobacteria_Xanthomonadales_Xanthomonadaceae_Wohlfahrtiimonas_chitiniclastica_SH04
MPRSIKKGPFIDHHLMKKVEEALASNSRKPIKTWSRRSMILPEMIGLTIA
VHNGKVHVPILITENMIGHKLGEFALTRTYRGHVADKKAR
>Bacteria_Proteobacteria_Gammaproteobacteria_Xanthomonadales_Xanthomonadaceae_Wohlfahrtiimonas_chitiniclastica_DSM_18708
MPRSIKKGPFIDHHLMKKVEEALASNSRKPIKTWSRRSMILPEMIGLTIA
VHNGKVHVPILITENMIGHKLGEFALTRTYRGHVADKKAR
>Bacteria_Proteobacteria_Gammaproteobacteria_Thiotrichales_Thiotrichaceae_Leucothrix_mucor_DSM_2157
MPRSLKKGPFVDHHLMNKVLTAVKNNDRKPVKTWSRRSMILPEMVGLTIA
VHNGRQHVPVLINENMVGHKLGEFSPTRLFRGHVADKKAR
>Bacteria_Proteobacteria_Gammaproteobacteria_Thiotrichales_Thiotrichaceae_Thiothrix_flexilis_DSM_14609
MPRSLKKGPFVDHHLMKKVETAVANNDRKPIKTWSRRSMILPNMVGLTIA
VHNGKQHIPVLINDNMVGHKLGEFALTRSYRGHVADKKSK
>Bacteria_Proteobacteria_Gammaproteobacteria_Chromatiales_Ectothiorhodospiraceae_Thioalkalivibrio_nitratireducens_DSM_14787
MPRSLKKGPFVDHHLLKKVDVAVEKNDRRPIKTWSRRSMIIPQMVGLTLA
VHNGRQHVPVLVTENMVGHKLGEFAATRTFKGHVANKKSR
>Bacteria_Proteobacteria_Gammaproteobacteria_Chromatiales_Ectothiorhodospiraceae_Thiorhodospira_sibirica_A12_ATCC_700588
MSRSLKKGPFVDHHLLKKVEAAAAANDRRPIKTWSRRSMILPQMVGLTLA
VHNGRQHVPVLINENMVGHKLGEFAATRTFKGHVADKKSR
>Bacteria_Proteobacteria_Gammaproteobacteria_Chromatiales_Ectothiorhodospiraceae_Halorhodospira_halochloris_A
MPRSLKKGPFVDHHLFKKVEAASAANDRRPIKTWSRRSMVIPQMVGLTLA
VHNGRQHVPVLINENMVGHKLGEFAATRTFKGHVADKKAR
>Bacteria_Proteobacteria_Gammaproteobacteria_Chromatiales_Ectothiorhodospiraceae_Ectothiorhodospira_sp._PHS_1
MPRSLKKGPFVDHHLLKKVETAAANNDRRPVKTWSRRSMVIPQMVGLTIA
VHNGRQHVPVLVSENMVGHKLGEFAATRTFKGHVADKKAR
>Bacteria_Proteobacteria_Gammaproteobacteria_unclassified_Gammaproteobacteria_Thiohalomonas_denitrificans_HLD2
MPRSVKKGPFVDNHLANKVAAAAESGNKRPIKTWSRRSMVLPDMVGLTIA
VHNGRQHVPILINENMVGHKLGEFAPTRTYKGHAADKKSKR
>Gammaproteobacteria_bacterium_RBG_16_57_12
VPRSVKKGPFVDNHLWKKISEAVKSGTKRPIKTWSRRSMILPDMIGLTIA
VHNGRQHVPVYVTENMVGHKIGEFAQTRTFRGHAADKKTK*
>Bacteria_Proteobacteria_Gammaproteobacteria_Thiothrichales_uncultured_SG8_50
MPRSVKKGPFVDIHLQKKVEAAVAINSKRPIKTWSRRSMILPDMVGLTIA
VHNGRQHVPVLVNENMVGHKLGEFAATRTFRGHAGDRKAK
>Bacteria_Proteobacteria_Gammaproteobacteria_Thiotrichales_Thiotrichaceae_Beggiatoa_sp._Orange_Guaymas
MPRSIKKGPFIDHHLLRKIEKTVATKSKRPIKTWSRRSMIIPEMVGLTIA
IHNGRQFMPVFMTENMVGHKLGEFAITRTFRGHQAGDRKSKK
>Bacteria_Proteobacteria_Gammaproteobacteria_Thiotrichales_Thiotrichaceae_Thiomargarita_sp._Thio36
MPRSIKKGPFIDLHLLKKVDKAIATKSKR
>Gammaproteobacteria_bacterium_RIFCSPLOWO2_02_FULL_61_13
MPRSIRKGPFVDHHLQAKVAAARASNDKRPIKTWSRRSMVVPDMVGLTIA
VHNGKDHMPVFVSENMVGHKLGEFAATRVFRSHSADKKTAETPAPQ*
>Gammaproteobacteria_bacterium_RIFCSPLOWO2_12_47_11
VPRSIKKGPFVDHHLIRKVETAKEKNDKRPIKTWSRRSMILPDMVGLTIG
VHNGRDHMPILITENMVGHKLGEFAITRTFRGHSADKKVVAKPL*
>Gammaproteobacteria_bacterium_RBG_16_51_14
VPRSIKKGPFIDHHLDKKIETAREKNDKRPIKTWSRRSMVMPEMVGLTIA
VHNGRVHMPVFVTENMVGHKLGEFALTRTFRGHAADKKTK*
>Gammaproteobacteria_bacterium_RIFCSPLOWO2_02_FULL_56_15
VPRSIKKGPFVDHHLIGKVEAARAANDKRPIKTWSRRSMVLPDMVGLTIA
VHNGRDHMPIFITENMVGHKLGEFVLTRTFRGHQADKKI*
>Gammaproteobacteria_bacterium_RIFCSPLOWO2_12_FULL_52_10
VSRSIRKGPFIDHHLMKKVETAKANNDKRPIKTWSRRSMVIPDMVGLTIA
VHNGRDHIPVYVTENMVGHKLGEFAMTRTFRGHSADKKVKVE*
>Bacteria_Proteobacteria_Gammaproteobacteria_Chromatiales_Chromatiaceae_Nitrosococcus_oceani_C_107_ATCC_19707
MPRSIKKGPFVDPHLQKKVLEASASQSRRPIKTWSRRSMVVPEMIGLTIA
VHNGRQHVPILVTENMVGHKLGEFSPTRTFKGHVANKKSR
>Bacteria_Proteobacteria_Gammaproteobacteria_Thiotrichales_Piscirickettsiaceae_Methylophaga_frappieri_JAM7
MPRSIKKGPFIDQHLEKKVLEAIEANNKRPIKTWSRRSMISPEMIGLTLA
VHNGKQHVPVFVTEDMVGHKLGEFSPTRTFKGHAADKKAKR
>Bacteria_Proteobacteria_Gammaproteobacteria_Methylococcales_Methylococcaceae_Methylohalobius_crimeensis_10Ki
MPRSVKKGPFIDHHLMKKVEQSIESKSKKPIKTWSRRSMIMPEMIGLTIA
VHNGRQHVPVLISENMVGHKLGEFAPTRSYRGHAADKKSR
>Bacteria_Proteobacteria_Gammaproteobacteria_Methylococcales_Methylococcaceae_Methylococcus_capsulatus_Bath
VPRSIKKGPFVDHHLMKKIDEANATGAKKPIKTWSRRSMVLPEMIGKTIA
VHNGKQHVPVLVSDNMVGHKLGEFAPTRTYKGHQADKKSK
>Bacteria_Proteobacteria_Gammaproteobacteria_Methylococcales_Methylococcaceae_Methylocaldum_szegediense_O_12
MPRSIKKGPFVDHHLMKKLAEMAQSGTKRPIKTWSRRSMIIPEMIGYTLA
VHNGRQHLPILITDNMVGHKLGEFAPTRTYKGHQADKKTK
>Bacteria_Proteobacteria_Gammaproteobacteria_Thiotrichales_Piscirickettsiaceae_Cycloclasticus_sp._P1
MPRSIKKGPFVDLHLMKKVEAAAESNNRRPIKTWSRRSMISPTMVGLTIA
IHNGRQHMPVLITENMVGHKLGEFALTRTYRGHVVDKKSR
>Bacteria_Proteobacteria_Gammaproteobacteria_Methylococcales_Methylococcaceae_Methylomarinum_vadi_IT_4
MPRSIKKGPFIDHHLLKKVEEAVKSNNRKPIKTWSRRSMIIPEMLGLTIA
VHNGRQHVPVLISENMVGHKLGEFAPTRTYKGHIADKKSR
>Bacteria_Proteobacteria_Gammaproteobacteria_Methylococcales_Methylococcaceae_Methylomonas_mecanica_MC09
VPRSIKKGPFIDHHLLKKVEEAVRANNRKPIKTWSRRSMISPDMLGLTIA
VHNGKQHIPVLISENMVGHKLGEFSPTRTYKGHIIDKKSR
>Bacteria_Proteobacteria_Gammaproteobacteria_Methylococcales_Methylococcaceae_Methylosarcina_lacus_LW14
MPRSIKKGPFVDHHLVKKVEDAVSSNNRKPIKTWSRRSMIVPDMLGLTIA
VHNGRLHVPVLVSENMIGHKLGEFAPTRTYKGHVADKKSK
>Bacteria_Proteobacteria_Gammaproteobacteria_Methylococcales_Methylococcaceae_Methyloglobulus_morosus_KoM1
VPRSIKKGPFIDHHLLKKVEDAVHANNRKPIKTWSRRSMIIPDMLGLTIA
VHNGRLHIPVLVSENMIGHKLGEFAPTRTYKGHVADKKSK
>Bacteria_Proteobacteria_Gammaproteobacteria_Methylococcales_Methylococcaceae_Methylobacter_tundripaludum_2122
MPRSIKKGPFIDHHLLKKVEDAVSTNNRKPIKTWSRRSMIIPDMLGLTIA
IHNGRLHIPVLISENMVGHKLGEFSPTRTYKGHVADKKSR
>Bacteria_Proteobacteria_Gammaproteobacteria_Methylococcales_Methylococcaceae_Methylovulum_miyakonense_HT12
MPRSIKKGPFIDHHLLKKIEDAVSSNNRKPIKTWSRRSMIIPDMLGLTIA
IHNGRLHIPVLISENMIGHKLGEFAPTRTYKGHVADKKSR
>Bacteria_Proteobacteria_Gammaproteobacteria_unclassified_Gammaproteobacteria_Dechloromarinus_chlorophilus_NSS
VPRSIKKGPFVDHHLMKKVDEAVASNSKRPIKTWSRRSMVLPDMIGLTIA
VYNGRQHIPVLVTENMIGHKLGEFALTRTFRGHAADKKSKR
>Gammaproteobacteria_bacterium_RIFOXYD12_FULL_61_37
VEAAVASNDKRPIKTWSRRSLVLPEMVGLTIAVHNGKQHVPVLVSENMVG
HKLGEFALTRNYRGHAADKKSK*
>Bacteria_Proteobacteria_Gammaproteobacteria_Chromatiales_Chromatiaceae_Thiorhodovibrio_sp._970
MPRSVRKGPFVDHHLAKKVETAVAQNSKRPIKTWSRRSMVLPEMVGLTIA
VYNGKQHVPVLINENMIGHKLGEFALTRTFRGHAADRKAKKR
>Bacteria_Proteobacteria_Gammaproteobacteria_Chromatiales_Chromatiaceae_Thioflavicoccus_mobilis_8321
MPRSIRKGPFIDHHLAKKVEQAVAQNSKRPIKTWSRRSMVLPEMVGLTIA
VHNGRQHVPVLVNENMIGHKLGEFALTRTFRGHAADKKAKKR
>Bacteria_Proteobacteria_Gammaproteobacteria_Chromatiales_Chromatiaceae_Lamprocystis_purpurea_DSM_4197
VDHHLAKKVGEAVAQNSKRPIKTWSRRSMVLPEMVGLTIAVHNGRLHIPV
LVNENMIGHKLGEFALTRTYRGHAADKKAKKK
>Bacteria_Proteobacteria_Gammaproteobacteria_Chromatiales_Chromatiaceae_Marichromatium_purpuratum_987
MPRSIRKGPFVDHHLIKKVEEAVAQNSKRPIKTWSRRSMVLPEMVGLTIA
VHNGRQHVPVLVNENMIGHKLGEFALTRTFRGHAADRKAKKR
>Bacteria_Proteobacteria_Gammaproteobacteria_Chromatiales_Chromatiaceae_Thiocapsa_marina_5811_DSM_5653
MPRSIRKGPFVDHHLIKKVEEAVAQNSKRPIKTWSRRSMVLPEMVGLTIA
VHNGRLHVPVLVNENMIGHKLGEFALTRTYRGHAADRKAKKR
>Bacteria_Proteobacteria_Gammaproteobacteria_Chromatiales_Chromatiaceae_Thiocystis_violascens_611_DSM_198
MPRSIRKGPFVDHHLIKKVEEAVAQNSKRPIKTWSRRSMVLPEMVGLTIA
VHNGRQHVPVLVNENMIGHKLGEFSMTRTYRGHAADRKAKKR
>Bacteria_Proteobacteria_Gammaproteobacteria_Chromatiales_Chromatiaceae_Allochromatium_vinosum_DSM_180
MPRSIRKGPFVDHHLIKKVEEAVAQNSKRPIKTWSRRSMVLPEMVGLTIA
VHNGRQHVPVLVNENMIGHKLGEFALTRTYRGHAADKKAKKR
>Bacteria_Proteobacteria_Gammaproteobacteria_Chromatiales_Chromatiaceae_Thiorhodococcus_drewsii_AZ1
MPRSIRKGPFVDHHLVKKVEEAVAQNSKRPIKTWSRRSMILPEMVGLTIA
VHNGRQHVPVLVNENMIGHKLGEFAMTRTYRGHAADKKAKKR
>Bacteria_Proteobacteria_Gammaproteobacteria_Legionellales_Legionellaceae_Legionella_micdadei_ATCC_33218
VARSIRKGPFVDHHLLKKVETAIESKSKKPIKTWSRRSTIVPEMIDLTIA
VHNGKDHVPVYITDNMVGHKLGEFAMTRTFKGHSGDRKAKGK
>Bacteria_Proteobacteria_Gammaproteobacteria_Legionellales_Legionellaceae_Fluoribacter_dumoffii_Tex_KL_ATCC_33343
VARSIRKGPFVDHHLIAKVEAAIESKSKKPIKTWSRRSTIVPEMIDLTIA
VHNGKDHIPVYITDNMVGHKLGEFAMTRTFKGHSGDRKAKGK
>Bacteria_Proteobacteria_Gammaproteobacteria_Legionellales_Coxiellaceae_Coxiella_burnetii_CbuK_Q154
MPRSTNKGPFVDHHLMKKVDQAQKEGSKRPIKTWSRRSMVVPEMVGLTIA
IHNGRQHVPVYISENMVGHKLGEFAITRTFRAHSGDRKAKKEGEK
>Bacteria_Proteobacteria_Gammaproteobacteria_Legionellales_Coxiellaceae_Rickettsiella_grylli
MPRSVKKGPYIQEHLSKKVQAAQASNVKRPIKTWSRSAMILPEMIGLTIA
VHNGRDFVPIYLTENMVGHKLGEFSITRTFRSHRTADKKAKGADEKK
>Bacteria_Proteobacteria_Gammaproteobacteria_Legionellales_Coxiellaceae_Diplorickettsia_massiliensis_20B
VPRSIKKGPFVDVHLLKKVQTTQSASIKRPIKTWSRRSMILPDMIGCTIA
VHNGRDFVPVYVTENMVGHKLGEFSITRTFKGHRAGDKKTKGADDKK
>Bacteria_Proteobacteria_Gammaproteobacteria_Thiotrichales_Francisellaceae_Francisella_FSC776
VPRSLKKGPFVDHHLLKKVFDAQESNSKRPIKTWSRRSMIVPDMIGLTIA
VHNGRQHVPVLVSENMIGHKLGEFAVTRNYRGHAADKKAKKK
>Bacteria_Proteobacteria_Gammaproteobacteria_Thiotrichales_Francisellaceae_Francisella_philomiragia_subsp._philomiragia_ATCC_25017
MPRSLKKGPFVDHHLLKKVFEAQESNSKKPIKTWSRRSLIVPDMIGLTIA
VHNGQQHVPVLMTEEMVGHKLGEFAVTRNYRGHAADKKAKKK
>Bacteria_Proteobacteria_Gammaproteobacteria_Thiotrichales_Piscirickettsiaceae_Hydrogenovibrio_marinus_MH_110
MPRSVKKGPFVDHHLAKKVMEAQESGNKRPIKTWSRRSVILPDMIGLTIA
VHNGKEHIPVYVSENMVGHKLGEFSMTRTYRGHAADKKAKR
>Bacteria_Proteobacteria_Gammaproteobacteria_Thiotrichales_Piscirickettsiaceae_Thiomicrospira_crunogena_XCL_2
MPRSVKKGPFVDHHLVKKVMEAQESGNKRPIKTWSRRSMILPDMIGLTIA
VHNGKEHIPVYVSENMVGHKLGEFSMTRTYRGHAADKKSK
>CG2_30_FULL_Piscirickettsiaceae_44_34
MPRSVKKGPFVDHHLVKKVLEAQESGNKRPIKTWSRRSMILPDMIGLTIA
VHNGKEHIPVYVSENMVGHKLGEFSMTRTYRGHAADKKSK*
>Bacteria_Proteobacteria_Gammaproteobacteria_Pseudomonadales_Moraxellaceae_Perlucidibaca_piscinae_DSM_21586
MPRSLKKGPFVDTHLFVKVEAAAAAHSKKPIKTWSRRSMILPEMVGLTIA
VHNGKQHVPVFVTEHMVGHKLGEFAPTRTYRGHGIDKKSKR
>Bacteria_Proteobacteria_Gammaproteobacteria_Pseudomonadales_Moraxellaceae_Alkanindiges_illinoisensis_DSM_15370
MPRSLKKGPFVDAHLFAKVEAAVAANSRKPIKTWSRRSMILPDFVGLTLS
VHNGRNHVPVIITEHMVGHKLGEFAPTRTYRGHGVDKKSKR
>Bacteria_Proteobacteria_Gammaproteobacteria_Pseudomonadales_Moraxellaceae_Acinetobacter_baumannii_AB30
MPRSLKKGPFVDAHLFAKVEAAVASNSRKPIKTWSRRSMILPDFVGLTIS
VHNGRNHVPVIVTEHMVGHKLGEFAPTRTYRGHGVDKKSKR
>Bacteria_Proteobacteria_Gammaproteobacteria_Pseudomonadales_Moraxellaceae_Enhydrobacter_aerosaccus_SK60
MPRSLKKGPFIDAHLFAKVENALETNSRKPIKTWSRRSMILPQMVGLTIS
VHNGRTHVPVIVNEQMVGHKLGEFAPTRTYRGHGVDKKSKK
>Bacteria_Proteobacteria_Gammaproteobacteria_Pseudomonadales_Moraxellaceae_Psychrobacter_cryohalolentis_K5
MPRSLKKGPFIDAHLFAKVETALETNSRKPIKTWSRRSMILPQMVGLTLS
VHNGRTHVPVIVSEQMVGHKLGEFAPTRTYRGHGIDKKAKR
>Bacteria_Proteobacteria_Gammaproteobacteria_Pseudomonadales_Moraxellaceae_Moraxella_Moraxella_Moraxella_catarrhalis_25240
MPRSLKKGPFIDAHLFAKVENALESNSRKPIKTWSRRSMILPQMVGLTIS
VHNGRTHVPVIVSEQMVGHKLGEFAPTRSYRGHGVDKKSKR
>Bacteria_Proteobacteria_Gammaproteobacteria_gamma_proteobacterium_NOR51_B_scf_1109846220923_genomic_scaffold
MKKGPFIDLHLMKKVEAAVESNDRRPIKTWSRRSMVSPDMVGLTIAVHNG
RQHVPVLINEDMVGHKLGEFAATRTFKGHIVDKKAKR
>Bacteria_Proteobacteria_Gammaproteobacteria_Alteromonadales_Alteromonadaceae_Haliea_salexigens_DSM_19537
VPRSLKKGPFIDLHLMKKVEAAIESNDRRPIKTWSRRSMISPDMVGLTIA
IHNGRQHVPVLINEDMVGHKLGEFAVTRTFKGHIVDKKAKR
>Bacteria_Proteobacteria_Gammaproteobacteria_unclassified_Gammaproteobacteria_OMG_group_OM60_clade_Congregibacter_litoralis_KT71
VPRSLKKGPFIDLHLMKKVEAALEANDRRPIKTWSRRSMVSPDMVGLTIA
VHNGRQHVPVLVNEDMVGHKLGEFAVTRTFKGHVVDKKVKR
>Bacteria_Proteobacteria_Gammaproteobacteria_Alteromonadales_Alteromonadaceae_Haliea_rubra_CM41_15a_DSM_19751
MPRSLKKGPFIDLHLQKKVEVAIESNDRRPIKTWSRRSMVSPDMVGLTIA
VHNGRQHVPILINEDMVGHKLGEFAVTRTFKGHIVDKKAKR
>Bacteria_Proteobacteria_Gammaproteobacteria_Oceanospirillales_Hahellaceae_Endozoicomonas_montiporae_LMG_24815
VPRSLKKGPFIDLHLLKKVEDAAESGNKRPIKTWSRRSMIIPTMVGLTIA
VHNGRQHVPVFVTEDMVGHKLGEFSATRTYRGHAADKKAKKR
>Bacteria_Proteobacteria_Gammaproteobacteria_Oceanospirillales_Hahellaceae_Zooshikella_ganghwensis_DSM_15267
VPRSLKKGPFVDLHLLKKVEDAVEKGDKRPIKTWSRRSMIIPQMVGLTVA
VHNGRQHVPVFVTEDMVGHKLGEFAATRTYRGHAADKKAKRR
>Bacteria_Proteobacteria_Gammaproteobacteria_Oceanospirillales_Halomonadaceae_Carnimonas_nigrificans_ATCC_BAA_78
MPRSLKKGPFIDLHLLKKVEAAVEKNDRKPIKTWSRRSMILPNMVGLTIA
VHNGRQHVPVHVSEEMVGHKLGEFAATRTYRGHAADKKAKR
>Bacteria_Proteobacteria_Gammaproteobacteria_Oceanospirillales_Halomonadaceae_Zymobacter_group_Zymobacter_palmae_DSM_10491
VEKNDRKPIVTWSRRSMVLPNMVGLTIAVHNGRQHVPVYVSEEMVGHKLG
EFAATRTYRGHAADKKAKR
>Bacteria_Proteobacteria_Gammaproteobacteria_Oceanospirillales_Halomonadaceae_Halotalea_alkalilenta_DSM_17697
VEKNDRKPIKTWSRRSMILPNMVGLTIAVHNGRQHVPVYVSEEMVGHKLG
EFAATRTYRGHAADKKAKR
>Bacteria_Proteobacteria_Gammaproteobacteria_Alteromonadales_Colwelliaceae_Colwellia_psychrerythraea_34H
MPRSLKKGPFIDLHLLTKVEKAVESGNKKPIKTWSRRSMIIPTMIGLTIA
VHNGRQHVPVFVTEEMIGHKLGEFAPTRTYRGHVADKKAKK
>Bacteria_Proteobacteria_Gammaproteobacteria_Alteromonadales_Colwelliaceae_Thalassotalea_agarivorans_DSM_19706
MPRSLKKGPFIDLHLLTKVEKAVESGNKKPIKTWSRRSMIIPTMIGLTIA
VHNGRQHVPVFVTEEMIGHKLGEFAPTRTYRGHAADKKAKKK
>Bacteria_Proteobacteria_Gammaproteobacteria_Alteromonadales_Moritellaceae_Moritella_marina_ATCC_15381
MPRSLKKGPFIDLHLLKKVEKAVESGEKKPVKTWSRRSMIIPNMIGLTIA
VHNGRQHVPVFVTDEMIGHKLGEFAPTRTYRGHAADKKAKKR
>Bacteria_Proteobacteria_Gammaproteobacteria_Alteromonadales_Psychromonadaceae_Psychromonas_ingrahamii_37
MPRSLKKGPFIDLHLLKKVEKAMESGEKKPIKTWSRRSMIIPDMIGLTIA
VHNGRQHVPVFVTDEMVGQKLGEFAPTRTYRGHTSDKKTKKK
>Bacteria_Proteobacteria_Gammaproteobacteria_Vibrionales_Vibrionaceae_Salinivibrio_costicola_costicola_ATCC_33508
MPRSLKKGPFIDLHLLKKVEKAVESGDKKPLKTWSRRSMIIPQMIGLTIA
VHNGRQHVPVFVSEEMIGHKLGEFAPTRTYRGHAADKKAKKR
>Bacteria_Proteobacteria_Gammaproteobacteria_Vibrionales_Vibrionaceae_Enterovibrio_sp._AK16
MPRSLKKGPFIDLHLLKKVEKAVESGDKKPVKTWSRRSMIIPQMIGLTIA
VHNGRQHVPVFITDEMIGHKLGEFAPTRTYRGHAADKKAKKR
>Bacteria_Proteobacteria_Gammaproteobacteria_Vibrionales_Vibrionaceae_Enterovibrio_norvegicus_FF_162
MPRSLKKGPFIDLHLLKKVEKALESGDKKPVKTWSRRSMIIPQMIGLTIA
VHNGRQHVPVFVTEEMIGHKLGEFAPTRTYRGHAADKKAKKR
>Bacteria_Proteobacteria_Gammaproteobacteria_Pasteurellales_Pasteurellaceae_Mannheimia_haemolytica_D174
MPRSLKKGPFLDLHLLKKVEKAVESGDKKPIKTWSRRSMIIPSMIGLTIA
VHNGRQHVPVYVSDEMIGHKLGEFAPTRTYRGHAADKKAKK
>Bacteria_Proteobacteria_Gammaproteobacteria_Pasteurellales_Pasteurellaceae_Bibersteinia_trehalosi_USDA_ARS_USMARC_189
MESGDKKPIKTWSRRSMIIPSMIGLTIAVHNGRQHVPVYVSDEMIGHKLG
EFAPTRTYRGHAADKKAKK
>Bacteria_Proteobacteria_Gammaproteobacteria_Orbales_Orbaceae_bacterium_Bimp
MPRSLKKGPFIDLHLLKKVEKAVESGDKKPIRTWSRRSTIFPNMIGLTIA
VHNGRQHVPVYVSDEMVGHKLGEFAPTRTYRGHAADKKAKKK
>Bacteria_Proteobacteria_Gammaproteobacteria_Orbales_Orbaceae_Gilliamella_apicola
MIGLTIAVHNGRQHVPVYVSDEMVGHKLGEFAPTRTYRGHAADKKAKKK
>Bacteria_Proteobacteria_Gammaproteobacteria_Enterobacteriales_Enterobacteriaceae_Leminorella_grimontii_ATCC_33999
MPRSLKKGPFIDLHLLKKVEKAVESGDKKPVKTWSRRSTIFPNMIGLTIA
VHNGRQHVPVFVTDEMVGHKLGEFAPTRTYRGHAADKKAKKK
>Bacteria_Proteobacteria_Gammaproteobacteria_Enterobacteriales_Enterobacteriaceae_Pragia_fontium_DSM_5563
MPRSLKKGPFIDLHLLKKVEKAVESGDKKPVKTWSRRSTIFPNMIGLTIA
VHNGRQHVPVFVTDEMVGHKLGEFAPTRTYRGHAADKKAKKR
>Bacteria_Proteobacteria_Gammaproteobacteria_Enterobacteriales_Enterobacteriaceae_Budvicia_aquatica_DSM_5075
MPRSLKKGPFIDLHLLKKVEKAVESGDKKPVKTWSRRSTIFPNMIGLTIA
VHNGRQHVPVFVSDEMVGHKLGEFAPTRTYRGHAADKKAKKR
>Acidobacteria_Acidobacteriia-Gp1_Acidobacterium_ailaaui
MARSTKKGPFADGHLVEKIEAMNRANDKKVIRTWSRRSTIHPEFVGHTIAVHNGKKFVPVYVTENMVGHKLGEFAATRTFKGHSAKAAETAAKAK*
>Acidobacteria_Acidobacteriia-Gp1_Granulicella_mallensis_MP5ACTX8
MSRSTKKGPFIDAHLMVKIDTMNAANDKKVIRTWSRRSTIHPDMVGHTIAVHNGRKFIPVYCTENMVGHKLGEFSATRTFKGHSAKAGDTAKAK*
>Acidobacteria_Acidobacteriia-Gp1_Granulicella_tundricola_MP5ACTX9
MSRSTKKGPFIDAHLMNKITVMNQTNDKKVIRTWSRRSTIFPDFVGHTVAVHNGRKFIPVYVTENMVGHKLGEFSATRTFKGHSAKTESSAKPR*
>Acidobacteria_Acidobacteriia-Gp1_TAA166
MARSAKKGPFIDDHLMTKITVMNQTNDKKVLRTWSRRSTIHPDFVGHTIAVHNGRKFIPVYVTENMVGHKLGEFAATRTFKGHSAKTETATKAK*
>Acidobacteria_Acidobacteriia-Gp1_Terracidiphilus_gabretensis
MARSTKKGPFVDTHLSVKIEALNTANDKKVVKTWSRRSTIFPEFVGHTIAVHNGKKFVPVYVTENMVGHKLGEFSPTRTFKGHTAGRAAEAGAKAK*
>Acidobacteria_Acidobacteriia-Gp1_Terriglobus_roseus_DSM_18391
MARSTKKGPFIDAHLMTKVSVLNEAGKKEVVKTWSRRSTIFPEFVGHTIAVHNGRKFIPVYVTENMVGHKLGEFSATRTFKGHAAKAETAKGK*
>Acidobacteria_Acidobacteriia-Gp1_URHE0068
MARSTKKGPFVDAHLMVKVEALNTANDKRVLKTWSRRSTIFPEFVGHTIAVHNGKKFVPVYVTENMVGHKLGEFSPTRTFKGHSAGGKAEAGAKPR*
>Acidobacteria_Blastocatellia-Gp4_28-1_soil_metagenome
MPRSLKKGPFIDLSVQKLLKKIREGANKPQAIKTWSRRSTITPEMVGLTFGVHNGKRHIPVYITENMVGHKLGEFSPTRTFKGHPGTKAEKSAKRK*
>Acidobacteria_Blastocatellia-Gp4_Chloracidobacterium_sp._UBA4728_soil_metagenome
MARSVKKGPFIDGSIVKAVERVRAGGNRPPVIKTWSRRSTITPDMVGLTFGVHNGKRHLPIYVTENMVGHKLGEFAPTRTFKGHSGTKVEKATKLAPAAAK*
>Acidobacteria_Blastocatellia-Gp4_Ga0074141_activated_carbon_metagenome
MPRSLKKGPFIDLSIQKTVGRIIESGKKPPAIKTWSRRSTISPDMVGLTFGVHNGKRHIPVFVTENMVGHKLGEFSPTRTYKGHPGTKAEKASKRR*
>Acidobacteria_Blastocatellia-Gp4_Ga0077534_activated_carbon_metagenome
MPRSLKKGPFIDLSVQKVLRKIMEGGAKPQAIKTWSRRSTITPDMVGLTFGVHNGKRHIPVFVTENMVGHKLGEFSPTRLFKGHPGTKAEKMAKRK*
>Acidobacteria_Blastocatellia-Gp4_OLB17_bioreactor_metagenome
MPRSVKKGPFIDLSIQKVVKRITSGGAKPPAIRTWSRRSTISPDMVGLTFGVHNGKRHIPVFVTENMVGHKLGEFSPTRVFKGHPGTKAEKAAKRK*
>Acidobacteria_Blastocatellia-Gp4_Pyrinomonas_methylaliphatogenes
MARSVKKGPFVDEHLLKKVQQARESGQRPPAIKTWSRRSTITPEMVGLTFAVHNGKRHIPVYVTENMVGHKLGEFAPTRTFKGHPGTKAEKSARVGKK*
>Acidobacteria_Gp13_RH2_MAG17b_soil_metagenome
MGRSLKKGPFVDGHLIKKIELLNRRFEKKVVKTWSRRSTIFPEMVGHTIAVHNGKKFIPVYITENMVGHKLGEFAPTRTFKGHSVKVAAERASAPAPRAASGSAPAAS*
>Acidobacteria_Gp13_UBA7540_soil_metagenome
MGRSLKKGPFVDDYLIKKIELLNRRFEKKVVKTWSRRSTIVPEMVGHTIAVHNGRKFIPVYITENMVGHKLGEFSPTRTFKGHSMKVATERAAVAAPPPVGGARPPATPPPGAAS*
>Acidobacteria_Gp17_RBG_16_70_10_subsurface_metagenome
MARSLKKGPFVDDHLLEKVVAMNEAGDRKVIKTWSRRSTVVPEMVGHTLAVYNGKKFVPVYVTENMVGHKLGEFSPTRLFKGHSSRVEKVAQVAAAGGAPGAAPGPAPAPAPKP*
>Acidobacteria_Gp2_RH1-MAG20
MSRSAKKGPFIDGHLMTKINVMNQTNDKKVLRTWSRRSTIHPDFVGHTIAVHNGRKFIPVYVTENMVGHKLGEFSATRTFKGHSGRATESAAKPK*
>Acidobacteria_Gp6_Luteitalea_pratensis
MSRSLKKGPFIDTPLLEKIEAMNAANEKKVIKTWSRRSTVIPEMIGHTLAVHNGKKFVPVYVTENMVGHKLGEFAATRSFKGHPLKAEKAGK*
>Acidobacteria_Gp6_SCN_69-37_bioreactor_metagenome
MGRSLKKGPFIDLHLLEKVEAMNRESEKKVIKTWSRRSTVVPEMVGHTLAVHNGRKFIPVYVTENMVGQKLGEFAPTRTFKGHTTKAEKAAQVAGKGGR*
>Acidobacteria_Gp9_bin61_sponge_metagenome
MPRSIQKGPYIEESLIRKVEDAHLARRQTIIKTWSRRSTIVPQMVGLTFAVHNGRKFIPVYVTDNMVGHKLGEFSPTRTFKGHKVKTEKSRVRR*
>Acidobacteria_GpUnk_CG_4_9_14_3_um_filter_49_7_groundwater_metagenome
MARSLRKGFFTDDHLMKKVEAAMQAGGSKKVIRTWSRRSTVTPEMIGMTFAVHNGKKFFPVYVDENMVGHKFGEFSPTRTFRGHAGKDKGSKRR*
>Acidobacteria_Holophagae-Gp8_Holophagaceae_bacterium_UBA706_ecological_metagenome
MARSLKKGPFIDAHLQKKVDTAQQVNDKRVIKTWSRRSTVVPSMIGLTIAVHNGNKFIPVYVTDNMVGHKLGEFSLTRTFRGHAGKSDAKAKGK*
>Acidobacteria_Holophagae-Gp8__oral_metagenome
MPRSLKKGPFIDDHLMKKVENAGQNPKNKVIKTWSRRSTILPEMVGMTFAVHNGHKFIPVYVQENMVGHKLGEFSPTRTWRGHAGQRNLKGSKR*
>Acidobacteria_Solibacteres-Gp3_KBS_96
MSRSLKKGPFTDDHLAKKVEALNAKNQKTVIRTWSRRSTIIPDFISHTLAVHNGRKFIPVYITENMVGHKLGEFSPTRTFKGHAAKSSEKGAK*
>Acidobacteria_Solibacteres-Gp3_Solibacterales_bacterium_UBA690_ecological_metagenome
MSRSLKKGPFSDTHLVNRVGDMNTKNEKKVVRTWSRRSTILPEFIGHTIAVHNGKKFIPVYITENMVGHKLGEFSPTRAFKGHAAKADKAGKPA*
>Acidobacteria_Thermoanaerobaculia-Gp23_37-71-11_mine_drainage_metagenome
MARSIHKGPFIDGHLLKKVEQLNDSRERRVIKTWSRRSTIIPEMVGHTIAVHNGQKFVPVFVTENMVGHKLGEFALTRTFRGHSATRKEKGAAH*
>Acidobacteria_Thermoanaerobaculia-Gp23_RBG_13_68_16_sediment_metagenome
MPRSIHKGPFVDDHLLKKLSQLSETHERRVVKTWSRRSTITPEMVGHTIAVHNGQKFVPVFITENMVGHKLGEFAATRTFRGHSGTRKEKGVAVATATAPATTTTAKTGS*
>Chloroflexi_Ardenticatenia_Ardenticatena_maritima
MARSLKKGPYVDPKLLRKIEEMNKTGQKRVIKTWSRRSTIFPQMVGHTIAVHNGRQHVPIYITEQMVGHKLGEFVPTRTFRGHEAKDKKSKRK*
>Chloroflexi_Ardenticatenia_Promineofilum_breve
MSRSLKKGPFIEPKLLKKVEDLNTARKRQVIRTWSRASTVFPQMVGHTIAVYDGRRHVPIYITENMVGHKLGEFAPTRLFRGHVAKSEKKGRK*
>Chloroflexi_Caldilineae_Caldilineaceae_bacterium_bin34
MSRSLKKGPYVDVKLLRRIEAMNAGNERRVIRTYARASTIFPQFVGHTIAVHDGRRHVPVLITENMVGHKLGEFAPTRYFRGHLRSERGTSAR*
>Chloroflexi_Caldilineae_Caldilineaceae_bacterium_bin5
MGRSLKKGPFVEPRLLKKIEDMNRAGERKVLKTWSRASTIFPQFVGHTLAIHDGRRHVPIYITENMVGHKLGEFAPTRFFRGHIRSERSTRRV*
>Chloroflexi_Caldilineae_Litorilinea_aerophila
MSRSLKKGPYVAPKLLKKIEEMNRKGERKVIKTWSRASTIFPQFVGHTIAVHDGRRHVPVYITENMVGHKLGEFAPTRFFRGHIKSEKSTRARR*
>Chloroflexi_Dehalococcoidia_UBA2247
MSRSIKKGPFIDAKLMKKLEIAERGGDKTIIKTWSRASFIVPQMVGYTIGVHDGRRHVPVFVTENMVGHRLGEFAPTRLFRGHSRGEGAK*
>Chloroflexi_Dehalococcoidia_UBA3254
MSRSTKKGPAIDPKLLKKVEAVGRSGQKTVIKTWSRYSTILPQMVGLTIGVHDGRRHVPVLITENMVGHRLGEFAATRTFRGHGTKVEKAAAATPAPAAPPA*
>Chloroflexi_Dehalococcoidia_UBA4462
MGRSVKKGPFVDKKLLLRIEEQRRSGKKEVIRTWSRASMVVPQMIGCTIGVHDGRRHVPVFITEDMVGHRLGEFSPTRTFRGHVRK*
>Chloroflexi_Ktedonobacteria_Thermogemmatispora_carboxidivorans
MSRSRKKGPYIHESLRKKVLAMRRSGERRLIKTWSRASTIFPEMVGLTIGVHNGKTHVPIYITENMVGHKLGEFAPTRHFRGHSGGKSERTTSVR*
>Chloroflexi_Ktedonobacteria_Thermogemmatispora_onikobensis
MSRSRKKGPYIHESLRKKVLAMRRSGERRLIKTWSRASTIFPEMVGLTIGVHNGKTHVPIYITENMVGHKLGEFAPTRHFRGHAGGKSERTTSVR*
>Chloroflexi_Ktedonobacteria_Thermosporothrix_hazakensis_ATCC_BAA-1881
MSRSRKKGPYIHESLRKKVLALRRSGERRVIKTWSRASMIFPEMVGMTIAVHNGKTHVPVYVTENMVGHKLGEFAPTRHFRGHAGGKNEKTTSVR*
>Chloroflexi_Ktedonobacteria_UBA4733
MSRSTKKGPYVLPSLMKKVVGMQRSGQKAIIKTWSRASTVLPDMVGLTFGVHDGRRHVPVYVSENMVGHKLGEFAPTRTFRGHAHSERSTGVR*
>Chloroflexi_P2-11E_UBA5189
MVGHRLGEFAPTRTYRGHGKSTDRATAPK*
>Chloroflexi_P2-11E_UBA6042
SRPSVILPLMVGHTIAVHDGRRHVPVFITENMVGHRLGEFAATRTFKGHGRGAAAETATTVKPGA*
>Chloroflexi_SAR202_Io17-Chloro-G3
MSRSIKKGPFVHPKLAKKVESAMRSNSRDVIRTWSRASVIMPDMLGLTIAVHDGRRHIPVFVTENMVGHKLGEFAPTRTFRGHSSKTERISG*
>Chloroflexi_SAR202_Io17-Chloro-G6
MSRSIKKGPYVHPKLMKHVEAVQRSGANTVIRTWARASMIMPEMVGLTIGVHDGRRHVPVFITENMVGHRLGEFSPTRTYRGHVSRSERTSRVR*
>Chloroflexi_SAR202_MP-NPac-SRR3961935-G1
MSRSIKKGPYVHPKLMKHVEAVQRSGANTVIRTWARASMIMPEMVGLTIGVHDGRRHVPVFITENMVGHRLGEFSPTRTYRGHISRSERTSRVR*
>Chloroflexi_SAR202_MP-SInd-SRR3963457-G1
MSRSIKKGPYVHPKLMKHVEAVQRSGANTVIRTWARASMIMPEMVGLTIGVHDGRRHVPVFITENMVGHRLGEFSPTRTYRGHISRSERTSRVR*
>Chloroflexi_SAR202_UBA2158
MSRSIKKGPYVHPKLMKHVEQVQRSGANTVIRTWARASMIMPEMVGLTIGVHDGRRHVPVFITENMVGHRLGEFSPTRTYRGHISRSERTSRVR*
>Chloroflexi_SAR202_UBA7894
MSRSIKKGPYVDPKLMKKVAAIQAAGSRNVIRTWARASMIMPEMVGLTIAVHDGRRFIPVLITENMVGHRLGEFAPTRTFRGHIGRSDRTTG*
>Chloroflexi_Thermomicrobia_Nitrolancea_hollandica_Lb
MSRSSKKGPYIDANLKEKVSAMDASGERRVIRTWARASTIFPAMVGHTVAVHDGRRHVPIFITEQMVGHKLGEFAPTRTYRGHGKEAERSSRRR*
>Euryarchaeota_Archaeoglobi_Geoglobus_spUBA235
MAMKGKIIRPKEFRYRGYTLDELKEMPLDRLAELLPARERRKIRRGFTEQEEKFLRRLRKKGTARTHCRDMIVLPEMVGKVIFVHNGKEFVRVEVRPEMIGHRLGELAQTRRFEKHSGPGVGATRSSKFVPLK*
>Euryarchaeota_Archaeoglobi_UBA230
MALKSKVTRPREFRFRGYTLEELQKMPLDELAKLLPSRERRKIKRGFTEQEEKLLRKLRKKGMARTHCRDMIVLPEMVGKVVFVHNGKEFVRVEIKPEMIGHRLGEFALTRRFEKHSGPGVGATRSSKYVPLK*
>Euryarchaeota_Archaeoglobi_UBA234
MALKSKVIRPRDFKFRGYTLDEIKNMTLEQFAQLLPSRERRKIMRGFTEQEEKLLRKLKKKDVVKTHCRDMIVLPEMVGKVIMVHNGKDFVRVEVKPEMIGHRLGEFAQTRTFIKHSGPGVGATRSSKFVPLK*
>Euryarchaeota_candidate_divison_MSBL1_archaeon_SCGC-AAA259D14
MLMPREFIYRGHELSELEEMSLEEFAELLPARERRVLKRGLPPRQQKLLETVREVRKKENPKEEFIRTHCRDMIIIPEMVGLRFGVYDGDKFATVEVEPEMIGHRLGEFALTRKKVEHSTPGIGATRSSLYVPLK*
>Euryarchaeota_candidate_divison_MSBL1_archaeon_SCGC-AAA261F19
MPKEFRYRGHTLEELQKMSISEFAELLPSRERRTLKRGLSKRQEKLLEKVRKVREEGDLDDAFIRTHCRDMIILPEMVGIKFGLHNGSEFKKVEVVPEMIGHRLGEFAISRKKVVHSTPGIGATRSSLYIPLK*
>Euryarchaeota_Hadesarchaea_archaeon_DG-33
MPKKFTFRGYSIEELQKLTLDDFAKLLPARQRRSLVRGLTPREKKLIERIRRAREAGKIEAPIRTHCREMVILPEMVGLKFAIHNGKEFFMVEVKPEMVGHRLGEFSQTRRKVTHGTPGIGATRSSLYVPLK*
>Euryarchaeota_Hadesarchaea_archaeon_YNP_45
MPKKFTYRGYTLEELQKLPLDDFAKLLPSRQRRSLLRGFTPKQKKLIEKIRKARMSGKDAPIRTHCRDMVIIPEMVGLKFAVHNGKEFLVVEVKPEMIGHRLGEFALTRKRVIHGTPGIGATRSSMYVPLK*
>Euryarchaeota_Hadesarchaea_archaeon_YNP_N21
MPKKFTFRGYSLEELQSMSLDDFAKLLNSRERRSLLRGFSPMQKKLLEKIRAVREGGQGSDVVIRTHCRDMIILPEMVGLKFGIYNGKEFVVVEIKPEMIGHRLGEFSLTRKKVVHGTPGVGATKSSLYIPLK*
>Euryarchaeota_Thermoplasmata_Marine_Benthic_Group_D_GCA_001595915.1
MAQKGFRSSARSKRKARRKKIEIKKKEFSYRGMSLEELKKLTIEELLPFLPSRIRRTLKRGLTEKQEKLLSDIEKANPGDMIRTHCRDMIILPSFVDHVIHIHNGKEFQRVDIQPDMIGHYLGEFALSRQKVKHTGPGVGATRSSKYMPLK*
>Euryarchaeota_Thermoplasmata_Marine_Benthic_Group_D_UBA585
MAQIKFGSAAKSRRKRDRKKVEIRKKEFQFHGKTIEELQKLTVEELLPMLPSRSRRTLKRGLSKDENKLMEDVKKAKQGDLIKTHCRNMIVLPSFVGFNILIHNGKDFERVSIQPQMIGHYLGEFALTRKKVRHTGPGVGATRGSKFMPLK*
>Euryarchaeota_Thermoplasmata_Marine_Group_II_Clade2_REDSEA-S30_B12
MARKRRVFRTAKVARRQARKRRSKISERRKKEFRWRGYSLEELQNMPLYPPEDDIDAPCIATLMPSRVKRTLARGLSLECEKLLERIESNGNKVIKTHCRGMYILPSMVGSTIGIHDGKQFVNVEIVPNMIGHALGEFAKTRKSVTHTGPGVGATRSSQHVSLK*
>Euryarchaeota_Thermoplasmata_Marine_Group_II_Clade2_UBA126
MARKKKMFRSSKTARRQARKRRSTIAERRKKEFLWRGLNMEELSALPLYPPEDNPDAPCIATLMPSRAKRSLSRGLSEEAEKFLEKVRANGGSKMVKTHCRSMYVLPEMVGTTIGVHNGRDFVKVEVIPEMIGHALGEFAPTRRSVTHTGPGVGATRSSKHVALK*
>Euryarchaeota_Thermoplasmata_Marine_Group_II_Clade2_UBA130
MARRSKKAFRSPKLARRQARKRRSKISERRKKEFLWRGYTLDQLLEMPLMPPEDDFEAISIASLMPSRAKRSIVRMYEGLNPESEKLLEKIRSTDGNRVIKTHCRGLYVLPEMVGKTIGVHNGREFVNVEVVPEMIGHSLGEFAITRKSVTHTGPGVGATRSSTHVALK*
>Euryarchaeota_Thermoplasmata_Marine_Group_II_Clade2_UBA132
MARKSKKMFRSPKLARRQARKRRSKISERRKKEFLWRGYTLAELLEMPLYPPEDDQESPCIATLMPSRAKRSLARGLNPECEKLLMKIRENDGDKVVKTHCRGMYVLPEMVGTNMGIHDGRSFINIEIIPEMIGHALGEFARTRASVTHTGPGVGATRSSQHVSLK*
>Euryarchaeota_Thermoplasmata_Marine_Group_II_Clade2_UBA20
MDQLREMPLYPPDDDPDSLSIVALLPSRARRSYARGLSEDCEKLLDKFDKTTGFIRTHCRGMYIVPSMVGRTVGVHDGRQFVKVDIQPEMIGHAMGEYAPTRKSVKHTGPGVGATRSSKHVALK*
>Euryarchaeota_Thermoplasmata_Marine_Group_II_Clade2_UBA250
MARSKKVFRSPKLARRQARKRRSTVAERRKKEFLWRGYTMDELKEIPLYPPESDPDALSIVALLPARARRSYARGLSEECEKLLHKFHSTNGMIRTHCRSMYIVPSMVGRTVGVHNGRQFVKVEIQPEMIGHAMGEYAPTRKSVKHTGPGVGATRSSKHVALK*
>Euryarchaeota_Thermoplasmata_Marine_Group_II_Clade2_UBA463
MARRSKKAFRSPKLARRQARKRRSKISERRKKEFLWRGYTLDQLLEMPLMPPEDDFEAISIASLMPSRAKRSIVRMYEGLNPESEKLLEKIRSSEGNKTIKTHCRGLYILPEMVGKTIGVHNGREFVNVEVIPEMIGHSLGEFAITRKSVTHTGPGVGATRSSTHVALK*
>Euryarchaeota_Thermoplasmata_Marine_Group_II_Clade2_UBA58
MARKSKKMFRSPKTARRQARKRRSTIAERRKKEFLWRGMTMDELLALPLYPPEEEPDSPCIATLMPSRAKRSFSRGLSEECQHFLDKVRGNDGSKIVRTHCRGMYILPEMVGTTVGIHNGRDFINVEVIPEMIGHALGEFAPTRRSVTHTGPGVGATRSSKHVALK*
>Euryarchaeota_Thermoplasmata_Marine_Group_II_Clade2_UBA59
MARRKKSFRKPKAARRQARKRRMGVAERRKREFTYRGYTMEEMLNMPLYPPEDGSEQMAIISLMPARVRRSLYRGLPRENEHFLARVEESGEGQTVRTHRRDMPVLPVMVGKTIGIHNGRDFAEVLIQPEMIGHYLGEYAMTRRRPVHTGPGVGATRSSKHVALK*
>Euryarchaeota_Thermoplasmata_Marine_Group_II_Clade2_UBA601
MARRSKKAFRSPKLARRQARKRRSKISERRKKEFLWRGYTLDQLLEMPLMPPEDDFEAISIASLMPSRAKRSIVRMYEGLNPESEKLLEKIRSTDGNRVIKTHCRGLYVLPEMVGKTIGVHNGREFVNVEVVPEMIGHSLGEFAITRKSVTHTGPGVGATRSSTHVALK*
>Euryarchaeota_Thermoplasmata_Marine_Group_II_Clade2_UBA602
MGRKKKVMRTPKAARRAARKRRSGVSERRKKEFTYRGLSVEELKALPMFAPDDDPDALSVEAIMPARARRSMSRGYAVGIENGGSNIEEEHFINRLRENPGKTIKTHCRSLYILPEMVGRTIGVHDGRAFKMVEILPEMIGHALGEYASTRRSVTHTGPGVGATRSSKHVALK*
>Euryarchaeota_Thermoplasmata_Marine_Group_II_Clade2_UBA605
MARKSKKMFRSPKLARRQARKRRSQISERRKKEFLWRGYTIEELKQMPLYPPEDDLSAICIATLMPSRAKRSLSRGLNLDCEKLLEKIRNNSSGKVIKTHSRRMYVLPEMVGTTIGIHNGKDFVNVEIIPEMIGHALGEFAMTRSSVTHTGPGVGATRSSTHVALK*
>Euryarchaeota_Thermoplasmata_Marine_Group_II_Clade2_UBA69
MDQLREMPLYPPDDDPDSLSIVALLPSRARRSYARGLSEDCEKLLDKFDKTTGFIRTHCRGMYIVPSMVGRTVGVHDGRQFVKVDIQPEMIGHAMGEYAPTRKSVKHTGPGVGATRSSKHVALK*
>Euryarchaeota_Thermoplasmata_Marine_Group_III_UBA102
MARSKGMTSPKAARRKERKRKAGVQIRQKKIFTFRGKTMEELKELSFDEFLKLVSARKRRSFSRGLTHEHAKIITDVEKSPEKTIRTHKRDMIVIPQFVGRKFGIHNGHEFVEIEFIPEMLGHFFGELSQTRKGGVHSGPGVGATRSSKFMPLK*
>Euryarchaeota_Thermoplasmata_Marine_Group_III_UBA186
MVNEKTGKRKGKKRKRMEVRRKKEFAYRGHTLEGLLKMSMSEQRALYPTRIRRKIERGLSEEHRKFLNRVVKEGDKKPVKTHLRDMIVLPQMVGRRIGIHDGKNFRVIAVMPEMIGHYLGEFALTRKPVKHSGPGVGATRSSKYLPLK*
>Euryarchaeota_Thermoplasmata_Marine_Group_II_UBA123
MARKKKKSFMTPKASRRKARKRLSTTTGRVKKEFTYRGYTMDELSGMPLWPSEDSEGESVIELLPSRSRRSIGRGLSTENEHFLERMRRNSGRTVRTHRRDMPILPEFVGKRIAIYNGQNFVEIDIKPEMIGHYLGEFAITRRGVAHSGPGVGATRSSKHVALK*
>Euryarchaeota_Thermoplasmata_Marine_Group_II_UBA12
MAKKKKSFMTPKASRRKARKRLATTTSRAKKEFTYRGYSVADLKEMPLWPSEESDSMSVIELLPARARRTIARGLSEENERLLDRIRRTTGRTVRTHRRDMVILPEFVGKRIAVHNGQAFVEIEVRPEMIGHYLGEFALTRRSVAHSGPGVGATRSSKHVPLK*
>Euryarchaeota_Thermoplasmata_Marine_Group_II_UBA131
MARKKKKSFMTPKASRRKARKRLSTTTGRVKKEFTYRGYTMDELSGMDLWPSEESEGTSVIQLLPSRARRSIGRGLSTENEHFLNRMRRNSGRTIRTHRRDMPILPEFVGKRIAIYNGQNFVEIDIKPEMIGHYLGEFAITRRGVAHSGPGVGATRSSKHVALK*
>Euryarchaeota_Thermoplasmata_Marine_Group_II_UBA256
MARKKKSFMTPKASRRKARKRLSTTSARVKKEFTYRGFNMEQLNAMPLWPEGEEDDFIVGLLPSRVRRSLGRGLSVENEHFIARVARSSTNTIRTHRRDVPILPQFVGRRIAIHNGQHFVEIDIKPEMIGHYLGEFAVTRRGVTHSGPGVGATRSSKHVPLK*
>Euryarchaeota_Thermoplasmata_Marine_Group_II_UBA37
MARKKKSFMTPKASRRKARKRLSTTSARVKKEFTYRGFTLEQLEAMPLWPDESSEDYIVGLLPSRARRSMGRGMSVENEHFLARMNRSGSRTMRTHRRDMPILPQFVGRRIAIYNGQHFVEVEVKPEMIGHYLGEFAVTRRGVAHSGPGVGATKSSKHVPLK*
>Euryarchaeota_Thermoplasmata_Marine_Group_II_UBA443
MGRKKKKSFMTPKASRRKARKRLSTTTARQKKEFTYRGYDIETLVNMPMFPEEGADEYLARLLPARVRRSIVRGLSEQNQKFIDRVKRSKSNMIRTHRRDMPILPEFVGKTIAVHNGQNFVEIDIKPEMIGHYLGEFAITRRGVAHSGPGVGATRSSKHVPLK*
>Euryarchaeota_Thermoplasmata_Marine_Group_II_UBA53
MAKKKKSFMTPKASRRKARKKRTTVTGRRKKQFTYRGYEIEELQSMPLWPSEEDPSSPSVITLLTSRARRSVARGLSVENEHFINRVRRASGRTIRTHRRDVPILPEFVGKRIAVHNGQNFVEIEVKPEMIGHYLGEFAPTRKGVTHSGPGVGATRSSSHVALK*
>Euryarchaeota_Thermoplasmata_Marine_Group_II_UBA549
MAKKKKSFMTPKASRRKARKRLSTTSARVKKEFTYRGFTMEELNQMPMWPENEDQDYIVGLLPSRVRRSLGRGMSTENEHFMARVLRSGTKTIRTHRRDMPILPQFVGRRIAIHNGQHFVEIDVKPEMIGHYLGEFAVTRRGVTHSGPGVGATRSSKHVPLK*
>Euryarchaeota_Thermoplasmata_Marine_Group_II_UBA620
MAKRKKRFMTPKAARRRTRKLKSQIAERRKKEFTYRGLTLDELQSLPLFPPESDPDADCVLKYLPSRARRSLARMNDSNYAEMNQKFLQRIEKTKGTIRTHRRDMVVLPSFVGKTIAIHNGNGFMPIDIKPEMIGHYFGEFAMTRRSVTHSGPGVGATKSSKHVALK*
>Euryarchaeota_Thermoplasmata_Marine_Group_II_UBA63
MGRKKKKSFMTPKASRRKARKRLSTTTARQKKEFTYRGYDVDTLVNMPMFPEEGSDEYLARLLPSRVRRSILRGLSEQNLKFIDRVERSKTNTIRTHRRDMPILPQFVGKTIAVHNGQNFVEIDVKPEMIGHYLGEFAITRRGVAHSGPGVGATRSSKHVPLK*
>Euryarchaeota_Thermoplasmata_Marine_Group_II_UBA88
MARKKKKSFMTPKASRRKARKRLSTTSGRVKKEFTYRGYSVEELSNMPLYPPEDDPSVESVANVLSSRARRSMSRGFSDENEHFLNRVRRSNGKTIRTHRRDMPILPEFVGKTIAVYSGQTFVPVEVKPEMIGHYLGEFAITRRGVAHSGPGVGATRSSKHVPLK*
>Euryarchaeota_Thermoplasmata_Methanomassiliicoccales_Candidatus_Methanomethylophilus_1R26
MAKKIMGSAKSSRRKLRKKASAIQARRKKEFMFRGYTLEQLQSMPFDQVLELLPSRARRTYLRGLNYEQQIVYDKLSGENNGVVRTHRRDLPILPSFVGKTVAVYDGHQFVTSTSSPR*
>Euryarchaeota_Thermoplasmata_Methanomassiliicoccales_Methanomassiliicoccales_archaeon_RumEn_M1
MAKVTTGGQKAARRRQRKKKGGITAKRKKEFSYRGYTMEELLEMPFDEMVLLLPARARRTLTRGMNDEQRTAFEVLKNGNREVTRTHRRDVPIIPQFVGKKVSVYNGKEFIEFEIKPEMIGHFTGEFALTRAEVKHSGPGVGATRGSKFLPLK*
>Euryarchaeota_Thermoplasmata_Methanomassiliicoccales_Methanomassiliicoccus_luminyensis_B10
MAKEKIGGQKAARRKQRKKKGGITARRKKEFTFRGFTMEELLEMPFDEMVTLLPSRTRRTLTRGMNDEQKTAFETIKAGKKEVVRTHRRDVPIIPQFVGKRVAVYNGKEFFEFEIKPEMIGHFTGEFSMTRHEVKHSGPGVGATRGSKFLPLK*
>Euryarchaeota_Thermoplasmata_Methanomassiliicoccales_UBA147
MSRPGKGPSPKAARRKARKKKGAITARKKKEFTFQGFTVEELQKMPLEEILPLLPARARRSYIRGLNSEEQVFVDRLTAGNKPVLKTHRREIVILPSFIGKKVAVYNGNKYLEFEIKPEMVGHYLGEFAPTRGSVKHSGPGVGATKSSKFMPLK*
>Euryarchaeota_Thermoplasmata_Methanomassiliicoccales_UBA280
MARPGKGPSPKAARRKLRKKRGAITARKKKEFTFQGFTVEELQKMPLSEILPLLPSRARRSYVRGLNSEEQVFVDRLIEGKKPVLKTHRREIVILPSFIGKRVSVYNGKQYMEFEIKPEMIGHYLGEFAPTRGSVKHSGPGVGATRSSKFMPLK*
>Euryarchaeota_Thermoplasmata_Methanomassiliicoccales_UBA328
MAKKIIAGSAKASRRRSRKKASAIQAKRKKEFLYRGFTMEELLAMSFDEILGILPSRARRTYLRGLNYEQQLVFDRLKEAQPGDVIRTHRRDLPIIPLFVGKTVSIYNGHEFKDVEIKPEMIGCFLGEFVINRKTPQHSGPGVGATRSSKFMPLK*
>Euryarchaeota_Thermoplasmata_Methanomassiliicoccales_UBA370
MASKIIQGSAKASRRRTRKKASAIQSRRKKEFLYRGFTMDELVVMSFDEIIGLLPSRARRTYLRGLNYEQQLLFDELTTAEKTIRTHRRDLPIIPQFVGKTVAVYNGKEFKEVEIKPEMIGHFLGEFVMNRKTPQHSGPGVGATRSSKFMPLK*
>Euryarchaeota_Thermoplasmata_Methanomassiliicoccales_UBA381
MAKAKIIPGSAKASRRKSRKKASAIQARRKKEFLYRGYTMEELLEMPFDEVLMLMPSRSRRTYLRGLNHEQQMLFDNMMTAEMGQIVRTHRKDLPIIPQFVGKIVSVYNGKEFKDVEVKPEMIGHFVGEFVLTRKVPQHSGPGVGATRSSKFMPLK*
>Euryarchaeota_Thermoplasmata_Methanomassiliicoccales_UBA393
MAKEKVGSQKAARRKQRKKKGGITAKRKKEFTFRGYTMEELLEMPFDEMVLLLPSRARRTLSRGMNEDQRIAYNVLKNEDREVTRTHRRDVPIVPQFVGKRVSVYNGKEFIEFEIKPEMIGHFTGEFAMTRGEVKHSGPGVGATRGSKFLPLK*
>Euryarchaeota_Thermoplasmata_Methanomassiliicoccales_UBA404
MARKSIIQGSAKASRRRERKKASEIQARRKREFLYRGLTMEELKELSFDEVLELLPSRARRTYIRGLNSEQEKVYEALRTSEEVVRTHRRDLPIVPEFVGKTVAVYNGKEFKEFEIKPEMIGCFLGEFVVNRKTPQHSGPGVGATRSSKFMPLK*
>Euryarchaeota_Thermoplasmata_Methanomassiliicoccales_UBA472
MAEDKLTGTKASRRKQRKKKGMMTARRKKEFTYRGFTMEQLMEMPFDEMVDLLPSRVRRSFRRGLNEEQKTTFDKIVDGEQEVVRTHRRDIPVVPAFVGRRVAVYNGKEFKEVEIKPEMIGHFLGEFAQTRGSVKHSGPGVGATRGSKFMPLK*
>Euryarchaeota_Thermoplasmata_Methanomassiliicoccales_UBA482
MAKKIIAGSAKASRRKSRKKASAIQARRKKEFLYRGYNMEQLLAMPFDEFLGLLPARARRTYVRGLNYEQQLLFDKLMTAEAPVRTHRRDLPIIPQFVGKTVSIYNGKEFKDVEIKPEMIGCFLGEFILTRKPPVHSGPGVGATRSSKFMPLK*
>Euryarchaeota_Thermoplasmata_Methanomassiliicoccales_UBA593
MAKKIMGSAKASRRKSRKKASAIQARRKKEFMFRGYTMEQLLAMPFDEVLELLPSRSRRTYLRGLNYEQQLLFDELKGEVSGPVRTHRRDLPIIPQFVGKTVSIYDGHAFKDVEIKPEMIGCLLGEFVINRKMPQHSGPGVGATRSSKFMPLK*
>Euryarchaeota_Thermoplasmata_Methanomassiliicoccales_UBA6
MAKEKIGGQKAARRKQRKKKGGITARRKKEFTYRGFSMEELLEMPFDEMVTLLPSRARRTLARGMNEEQRTAFEVLRSGKREVTRTHRRDVPIIPQFVGKRVAVYNGKEFFEFEIKPEMIGHFTGEFAMTRHEVKHSGPGVGATRGSKFLPLK*
>Euryarchaeota_Thermoplasmata_Methanomassiliicoccales_UBA71
MAKKIIAGSAKASRRKSRKKASAIQARRKKEFLYRGYTLEELQAMPFEEFLGLLPSRARRTYTCGLNYEQQLLFDKLKEADGPVRTHRRDLPIIPQFVGKTVSIYNGREFKDVEIKPEMIGCFLGEFVLTRKAPQHSGPGVGATRSSKFMPLK*
>Euryarchaeota_Thermoplasmata_Methanomassiliicoccales_UBA75
MAKAKIIPGSAKASRRKSRKKASAIQARRKKEFLYRGYTMEELLEMPFDEVLMLMPSRSRRTYLRGLNHEQQMLFDNLMTAEEGQIVRTHRKDLPIVPQFVGKIVSVYNGKEFKEVEVKPEMIGHFVGEFVLTRKVPQHSGPGVGATRSSKFMPLK*
>Euryarchaeota_Thermoplasmata_Thermoplasmatales_Acidiplasma_MBA-1
MVVRKQASVKSIKRRSRKAQKAITGRAKEFLYRGHTLEELQGMELDELLPLLPARARRSYSREMNHEQKKLFEDLLSDKQDIKTHVRDIIILPQFVGKTIELYNGHSYLKFDIKGEMIGHYLGEFAPTRKEVKHSGPGVGATRSSKFLPLK*
>Euryarchaeota_Thermoplasmata_Thermoplasmatales_Aciduliprofundum_MAR08-339
MAKMRKISAKAARRRKRKTRKLVMGRMKEFSYRGYSLEELQRMSWDEFAELLPARARRTLKRGWDEERMKAVRKIINSDGKVVRTHRRDLIILPQFVGKRVAVHNGKEFVEVDIKPEMIGHYLGEFALTRKEVKHSGPGVGATRSSKFVPLK*
>Euryarchaeota_Thermoplasmata_Thermoplasmatales_A-plasma
MAQNRQASVKSIKRRARKSQKIVMGRAKEFSYRGLSLEELKALPMEKLMEVLPARARRTLKREKNHDQAVLYENLSSPDVTQYKTHVRDAIIIPSFFGKVVEVYNGNSYVKFEIRPEMLGHYLGEFAMTRKEVKHSGPGVGATRSSKFMPLK*
>Euryarchaeota_Thermoplasmata_Thermoplasmatales_E-plasma
MTVNRQASVKSIRRRSRKSQKVTLGRAKEFRYRNFTLDELKKMDKDQLMKILPARARRSLKREMGIDQVKLYENLIGPKKQIKTHVRDMVILPRYVGKIIELYNGNSYVKFEIRGEMIGHYLGEFALTRKEVKHSGPGVGATRSSKFMPLK*
>Euryarchaeota_Thermoplasmata_Thermoplasmatales_Ferroplasmaceae_UBA567
MVVRRQVSVKSIKRRSRKAQKAITGRAREFSYRGKTIEELEEMELPELLEIFPARVRRSYNREMNHEQKKVFDDLLGDKETIKTHVRDIIILPQFVGKKIELYNGTSYLKFEIKPEMIGHYLGEFAPTRKEVKHSGPGVGATRSSKFLPLK*
>Euryarchaeota_Thermoplasmata_Thermoplasmatales_Thermogymnomonas_acidicola_JCM13583
MPVKKQASVKSIKRKARKSQKVVLGRAKEFTYRGGYTLEQLQKMDLQEVMKLLTARARRSLTREMNYEQKVLFEKLNSDEQNIKTHVRDMIILPRFVGKIVEVYNATHS*
>Euryarchaeota_Thermoplasmata_Thermoplasmatales_Thermoplasma_volcanium_GSS1
MVVNKQGSVKSIKRKARKSRKVTTGRAKEFSYKGYTLEQLQEMSLEELIKILPARARRSLSREMNHDQKKLVEKLEGDYDDIKTHVRDVIILPSYVGKIVEVYNGNSYSKFEIKPEMIGHYLGEFVMTRKEVKHSGPGVGATRSSKFMPLK*
>Euryarchaeota_Thermoplasmata_Thermoplasmatales_UBA521
MAQNRQASVKSIKRRARKSQKIVMGRAKEFSYRGLSLEELKALPMEKLMEVLPARARRTLKREKNHDQAVLYENLSSPDVTQYKTHVRDAIIIPSFFGKVVEVYNGNSYVKFEIRPEMLGHYLGEFAMTRKEVKHSGPGVGATRSSKFMPLK*
>Euryarchaeota_Thermoplasmata_Thermoplasmatales_UBA571
MAQNRQASVKSIKRRARKSQKIVMGRAKEFSYRGLSLEELKALPMEKLMEVLPARARRTLKREKNHDQAVLYENLSSPDVTQYKTHVRDAIIIPSFFGKVVEVYNGNSYVKFEIRPEMLGHYLGEFAMTRKEVKHSGPGVGATRSSKFMPLK*
>Euryarchaeota_Thermoplasmata_Thermoplasmatales_UBA572
MTTNRQASAKSIRRRSRKSQKVAMGRSKEFKYKGYTLEELQKMDKEKLMEVFPARVRRSLKREMGPDQKIVVKRLLGKKPEIRTHVRDLIILPRYVGKIVHVHNGKSYVKFELKAEMIGHYVGEFALTRGEVKHSGPGVGATRSSKFMPLK*
>Euryarchaeota_Thermoplasmata_Thermoplasmatales_UBA613
MAQNKQASVKSIKRRSRKSQKIVMGRSKEFKYKGYSLEELQKMDLQQVMGILPSRPRRSLKREKNHEQTIVYEKLQDSSVKEYKTHVRDVVILPKSVGKVMEVYNGNSYVKFEIRPEMIGHFLGEFALTRKAVKHSGPGVGATRSSKFMPLK*
>Euryarchaeota_Thermoplasmata_TMEG_UBA61
MPKARRAKKVEARRKREFTLRGKTLPELQAMSLEDLTKVLTARARRSIRRGFNSETTLFFEAMRTSAPGKTVRTHCRDALVLPEHVGRHVAIHNGKEFKDIEVRPEMIGHYFGEFALTRRFEKHSGPGVGATRSSKFMPLK*
>Rokubacteria_Infratellusbacteria_OV2-bin8
MGRSLRKGPFVDEHLFEKVEELNVSRQKKVIKTWSRRSTILPEFVGHTLAVHNGKKFIPVYITENMVGHKLGEFAPTRTFRAHGSHTERSTTLK*
>Verrucomicrobia_Spartobacteria_Spartobacteria_bacterium_AMD-G4
MARSLKKGPYVEWKLLDKIDKMNESGGKKPIKTWSRRSTITPDFVGHTFNVHNGKTFIPVFVTENMVGHKLGEFSPTRIFKKHGSHTAKVTK*
>Verrucomicrobia_Spartobacteria_Terrimicrobium_sacchariphilum
MARSLKKGPYVEWKLLDKIDRMNDSGAKKPIKTWSRRSTVTPDFVGHTFNVHNGKTFIPVFVTENMVGHKLGEFSPTRIFKKHGSHTAKVTK*
>Verrucomicrobia_Spartobacteria_UBA6821
MARSLKKGPFVEWKLLEKIDKLNENNVKKPIKTWSRRSTVTPDFVGHTFNVHNGRSFIPVFVTENMVGHKLGEFSPTRIFKKHGSHTAKVTK*
