# Supplementary material for: Mediterranean grassland soil C–N compound turnover is dependent on rainfall and depth, and is mediated by genomically divergent microorganisms
Source: Nat Microbiol. 2019 May 20;4(8):1356–67. doi: 10.1038/s41564-019-0449-y (PMC6784897; doi:10.1038/s41564-019-0449-y)
Supplement: Supplementary file 10 — Individual ribosomal protein sequence sets. [file 41564_2019_449_MOESM10_ESM.zip › L24_Merged.faa]

>14_0903_02_20cm_Alphaproteobacteria_64_65_14
MPKLKIKKDDNVVVISGRDKGKQGKVLRVFPAEERAVVQGVHIARRHSKPSMGDPGGIVEKELKIHISNLAHVDPQSNKPTRVGYKFLDGGRKVRIARRSGEVIDK*
>14_0903_02_20cm_Bacteria_88_55_7
MSRIRCHVKKGDQVEVISGNFRGSSGKILAVLPQKQRVLVEGVRIIKKHLRKSQDNPSGKIAEREGPIHISNVKLIERDGKPVKDAESKAKKRGHPDRSEGARK*
>14_0903_02_20cm_Bacteria_99_55_12
MNRLKHHVKKGDHVEVISGNFRGSSGRVLAVFPGKQRVLVEGVRIIKKHLRKSQDNPSGKIAEREGPIHISNVRLLDREKPEKGARKPAKEMEKK*
>14_0903_02_20cm_Betaproteobacteria_69_66_11
MQRIKKGDEVVVISGRDKGKRGTVLRRVDAEHLVIEGVNRVKKHQRPNPMKGVTGGIVDKDLPIHISNIALFNPATKKADRAGIKLLSDGRKVRVFKANGEQVDV*
>14_0903_02_20cm_Gemmatimonadetes_83_65_6
MKPLVYKKSRRERGTVPERHKLHVAKGDVVRVISGEHRGKEGKILHVYPKKFRVVVEGVNIVKKHKRATTPQGESGIIEFPAGLAASNVMLLDPKSGAPTRVRRRHDKEGKLERIAVKSGQPIPRVR*
>14_0903_02_20cm_Proteobacteria_54_67_14
MKKIRKGDQVVVRSGRNKGRRGAVIQVLGDGRVVVESVNMVKKHQKPNPQAGKQGGIIEKEMPLPLSKVAIWNPGAKKGDRIGIKTLADGKRVRFFKSNGEMLDV*
>14_0903_02_20cm_Proteobacteria_56_68_14
MKKIRKGDQVVVLSGRNKGRRGAVLQVLADGRVVVESVNMVKKHQKPNPQAGKQGGIIEKEMPLPVSKVAIWNPGAKRGDRVGIKTLGDGKRVRFFKSNGEMLDV*
>14_0903_02_30cm_Actinobacteria_172_69_15
MAHTMRVKKGDLVHILSGKDRGKQGRVIDARPKDQKVVVENLNIVKRHTKPRPIQNSSRMGAAGMTPGGVIDKPAPVHVGNVMVVCPVCNRPTRVGMKEKQDHGELVKVRVCKREDCGEEIDR*
>14_0903_02_30cm_Actinobacteria_190_71_7
MAVKIRRDDEVIVISGKDRGKTGKVLRVDPKKAKVYVEGLNIVKRHQRPNAGTGQGGGVISKEGPIHISNVMLIDPKDKKPTRVGVTREGGARNRVARRSGSKFD*
>14_0903_02_30cm_Alphaproteobacteria_175_63_7
MAAKIRKGDKVIVLAGRDKGRSGEVIEVRPDEERALVRGINLVKRHQKQSAQHEGGIISKESPVHLSNLALADPKDGKPTRIGFKFVGAGENRRKVRVAKRSGVELDG*
>14_0903_02_30cm_Alphaproteobacteria_198_62_6
MAARIRKGDKVVVIAGRDKGRSGEVIEVRPSQDRALVRGVHMVKRHQRQTPQQEGGIISKEATVHLSNVALLDPKDGKPTRIGFKFVGEGSQRRKVRFAKRSGVEIDG*
>14_0903_02_30cm_Bacteria_162_64_22
MYGRTSKEKQDPIHKPHVRKGDTVVVRSGKDAGKKGRVLRVLATKGTAIVERVNFTKKHTRANPQKNIKGGILERESPIHVAKLQVVCPSCNEPARLGSHRSEEGEAVRYCRKCKADLTK*
>14_0903_02_30cm_Bacteria_171_59_8
MNRIKLHVHKGDNVEVISGNFKGSSGKVLEVIARKQRVLVEGVRMIKKHLKKSQDNPQGKISEREGPIHISNVKVLERGERAAKGKGKGKTKKEKAPKSKGSKEKEPKQE*
>14_0903_02_30cm_Bacteria_174_66_7
MLRNKPETTRRWLDLAPGDPVIVIAGKDKGKQGEVLRTIPEQHKIVVKGVNILKRHSKAGQRRGGVQVAQGGIVDFEAPLAYSNVMLVCPSCGRPTRTKHTVLESGARVLICRHCGEPYERVRKTEAQ*
>14_0903_02_30cm_Bacteria_177_54_8
MNRNKCHVKKGDQVEVISGNFRGSSGRVLAVFPGKQRVVVEGVRIIKKHLRKSQDNPSGKIAEREGPIHISNVKLIEREKKAEKKTTKKSKTAREERKAA*
>14_0903_02_30cm_Bacteria_192_51_5
MPGTKRSKIRKNDQVAIIAGRDKGKRGRVLEVAPARGKIKVEGAGMIKRHQKANPQANRGGGIVDKEAFIDISNVQLIDPQSGKPSRVRYEGVGESKTRVATKSGHSLEK*
>14_0903_02_30cm_Bacteria_194_55_8
MNRIKCHVKKGDQVEVMSGNFRGSSGRILAVFPIKQRVLVEGVRIIKKHLRKSQDNPSGKIAEREGPIHISNVKLIERDAKPVKDAEAKKGTKRGHAERSEGTRK*
>14_0903_02_30cm_Bacteria_197_52_10
MKTVSTGTARSRIKRGDQVVFIAGREYNRYDSAGKRQPFRGRVIAVDARTGKVKVEGAMLMKKHQKPVPQMNREGGIIEREAWVNISNVAIIDPDTGKPTRVRYETKDGKKVRIAKSGKVIPEPEVFGKKEPKKDKEEKE*
>14_0903_02_30cm_Bacteria_227_65_6
MSFLHLDIHKDDTVQVMSGKDRGKRGVVVRTVPEQSKIVVKGVNLLKRHQKANQQKGGTKVIQGGIVDFESPLDYSNVMLVCNKCDKPTRIRKTVLPNGEKAIVCVKCGEIYERVRNKV*
>14_0903_02_30cm_Betaproteobacteria_208_64_9
MPETMEKIRKGDDVIVTAGKDKGKRGTVLRIVDARHLVVEGVNRVKKHQRPNPVKGLTGGIVDKDMPIDISNVALYNPQTKKADRVGFKQMEDGRKVRVFKSNGEMVDA*
>14_0903_02_30cm_Euryarchaeota_229_65_11
MTSIQPRTQRKQAANAPLHVKRILASSHLSAELHDKAKGRLPRALPVRKGDTVRVMRGGFRGREGKVVSVDRVHGTVVIEGITIEKVDEKKVARPLHASNLLIIRMDDTDAWRRRKLEEKSK*
>14_0903_02_30cm_Gemmatimonadetes_10587_66_15
MKPLVYKKSRRERTQPVPERHKLHVAKGDIVRVISGEHRGKEGKILHVYPKKFRVVVEGVNVVKKHKRATTSQGESGIIEFAAPIAASNVMLLDPKSGEPTRVRRRHDKEGKLERIAVKSGQPIPRVR*
>14_0903_02_30cm_RIFCSPHIGHO2_12_FULL_Alphaproteobacteria_66_14_curated_201_67_8
MKIRKGDRVKVIAGRSKGKVGDVLRVLPSEDRVVVSGVNVIKRHTKPGRTGEGGIIEREAAIHVSNVAVLDPKTDKPTKIGFKFLEDGRKVRFARGSGETIDR*
>14_0903_02_30cm_RIF_CHLX_178_69_6
MPRASRVTKVPEIRSGDTVVLLAGKDAGKRGVVERVLREPRGRLMGSRKTWKVTTPFAESAVVVTGLNIAKRHQKGRPPRPDQTTTGRVPASQLGGIIDIAQPIATSKVMLVCPECSEPTRIGHVRLPNGDRVRVCRNGHQLEAKKA*
>14_0903_02_30cm_Rickettsiella_grylli_159_36_9
MRKIRKGDTVVALTGKDKGKQGKVLSISVTKNRARVEGINLVKKHVKPNPQKNVAGGIVPQEASINLTNLALFNPVSKKADKVGIKKLEDGKKVRIFKSNGELVDI*
>14_0903_02_30cm_Sphingobacteriales_157_38_13
MKTRFKNKFNIRKGDNVVVISGDDKDLAKPRLVKQVLVDESKVIVEGVNVVTKHTKPNAQNTKGGIVKKEMPIHISNIMLWDAKAKAPSKVTRVRENGKTFRVSKASGERI*
>14_0903_02_30cm_Sphingobacteriales_165_43_8
MKARFKPKFNIKKGDMVIVISGEAKPKKDDSGKWEYKPKTVKKVLVDESKVVVEGVNMVTKHTKPSARNTKGGIIKKEAPIHISNVMLWDAKSKAPVKVKRERENGKTVRISKKSGEKI*
>14_0903_02_30cm_Sphingobacteriales_181_43_6
MKTRFKPKHNIKKGDSVVVIAGNDKDLAKPRTVKQVLVDEGKVIVEGVNMISRHTKPSAQNTKGGIIKKEAPIHISNVMLWDSKEKSGVRVSRERNDDGKSVRISKKSGEVIK*
>14_0903_02_30cm_Sphingomonadales_156_68_15
MSAAKIKKGDKVVILSGKDKGRHGEVTQVMPKDGKVLVSGINVHARHTKPTQARPQGGIVRTEAPLHVSKVALEDPKTGKATRVRFEERDGKKVRVAVRSGELING*
>14_0903_02_40cm_Bacteria_9_54_9
MNRIKCHVRKGDQVEVISGNFRGSSGKILAVVPHKQRVLVEGVRIIKKHLRKSQDNPSGKIAEREGPIHISNVKLIERDGKPVKGAKSKAKKEKKKS*
>14_0903_05_20cm_Actinobacteria_379_69_8
MQTMRVRKGDLVHILSGKDRGKQGRVIDARPKDGKVIVENVNIVKRHTKPRPIQNTSRMGGDAMTPGGVIERPSPLPVGNVMVVCPVCKRPTRVGIRERDSHGEHTKVRVCKRVDCGQEIDR*
>14_0903_05_20cm_Actinobacteria_401_69_9
MATKMKVKKGDLVHMIKGKDRGKQGRVLDSRPAERRVIVENLNTVKRHTRPKPMRDSSRMGGTQMTPGGVIEKAAPVPVANVMVVCPTCNRPTRIGMKEKTVKDKQLHVRVCKRADCGEEIDK*
>14_0903_05_20cm_Archaea_384_53_7
MTSSKPSKQRKLLFQAPKHRQRRRLSARLSNDLTGRHRIRRVPLRTGDRVRIMRGEFAGLEGKVERVEYSTGRIFVEGMTREKVAGVSSKLPVHSSKVLITELNLSDKWRSGILSEKAKSAEA*
>14_0903_05_20cm_Bacteria_395_69_9
MKVNVKKNDQVLVTTGKDRGARGRVLRVLASEGKAVVERVNMIKRHTRPNPNKGIQGGILEREAPIQISNLKVVCPECGKPSRLGRQRLDDGRGVRVCKSCGATFN*
>14_0903_05_20cm_Chloroflexi_387_50_7
MATKHVEKKPLHLAKMRIKKGDTVLIITGKDQGKERKVSRALPQVNKVIVEGRNIVKKHIRPQGKTGQGGVIEKAMPINVSNVMLKCTECGEATRVAHERRPIGDDQKLRPVRICKKCGKVIGEPARS*
>14_0903_05_20cm_Ktedonobacter_racemifer_407_54_6
MATKQKEKKPLHLAKMNIKKGDTVLIITGKDRGKRGTVSRALPQVSKVIVEGLNIAKKHIRPQGQTRQGGVIEKAMPLHVSNTMLICTECGEPTRVGHERRPMGADQKMRAVRICKKCSKVIEDRTRSS*
>14_0903_05_20cm_Micromonosporales_397_71_6
MKVKKGDTVVVIAGKDRGAKGKVIAAYPRLDKVLVEGVNRVKKHTRIRTTQRGAKTGGIVTQEAPISVSNVMVVDTDGRATRVGYRFDDNGQKVRVARRSGKDL*
>14_0903_05_30cm_Bacteria_4558_71_13
MALERIRKDDTVIVIAGRERGKTGKVLRLLPEKNRVVIERVNLVKRHQKPRGVQSPGGIVEKEASIHLSNVLPICGRCNKPARVGRRRLDDGRAARVCRRCGELMDSV*
>14_0903_05_30cm_Bacteria_4617_55_7
MSRMKFHVKKGDEVEVISGNFKGSSGKILEVLSSKQRVLVEGVRIIKKHLRKSEDNPQGKIAEREGPIHISNVKLVEREKKAEKKAKTKPKKEAEKKAA*
>14_0903_05_30cm_Betaproteobacteria_4568_66_9
MQRIKKGDEVVVISGRDKGKRGTVLRRVDAEHLVIEGVNRVKKHQRPNPMKGVTGGIVDKDLPIHISNIALFNPATKKADRAGIKLLSDGRKVRVFKANGEQVDV*
>14_0903_05_30cm_Euryarchaeota_4576_64_18
MTSRKPRTQRKRAANAPLHTKRIMASSHLAPEIHDKSKAHLPRALPVRKGDTVRIMRGGFRGKEGKVVSVDRVHGTVVIEGITIEKVDEKKVARPLHASNLLIVRMDDTDPWRRRKFEE*
>14_0903_05_30cm_Gemmatimonadetes_4557_70_6
MRRLVYRKSRRERGREPERAKLHVAKGDTVRVIRGEHRGREGKILRVYPKQFRVIVEGVNIVKKHKRATTPQAESGIIEFPAPISAANVMLLDPKSGEPTRVRRRVDKDGTVERTAVKSGQPIPRVR*
>14_0903_05_30cm_Rokubacteria_4563_69_8
MGSTSHVRRGDTVAVIAGKERGKRGKVLRVLTGDGRVVVEKVNVVKKHQRPTQKLRQGGIIERESALDLSNVLLVCGRCDRPVRIGIKELADGRKVRVCKRCGEPLDKG*
>14_0903_05_40cm_Actinobacteria_485_68_8
MPGVDIKKDDNVRVISGKDRGKEGRVVRVLPLEGRVMVDGVALAKKHSRTGAQRTRTGQQLQQGGIIDVEMSVDISNVQLVCPSCHEPTRVGHRLNADGIKVRVCRKCDSELPDG*
>14_0903_05_40cm_Alphaproteobacteria_523_63_8
MAAKIRKGDKVIVLAGRDKGRSGEVIEVRPDEERALVRGINLVKRHQKQSAQHEGGIISKESPVHLSNLALADPKDGKPTRIGFKFVGAGENRRKVRVAKRSGVELDG*
>14_0903_05_40cm_Archaea_502_56_8
MKFGSPLSEDLRAKFKRRSVRPTVGDSVRIVRGEFRNIEGKVTKVLPKKGKVNVEGVSREKIKGGTAPAPIDASKVVITAFNLEDKLRKMKLEAQ*
>14_0903_05_40cm_Bacteria_469_66_9
MLRNKPEPTRRWLDLAPGDPVIVIAGKDKGKQGEVLRTIPDQHKIVVKGVNILKRHTKAGQRRGGVQVAQGGIVDFEAALDYSNVMLVCPSCGRPTRTKHTILESGARVLICRHCGEPYERVRKTEAQ*
>14_0903_05_40cm_Bacteria_483_55_9
MNRLKCHVRKGDHVEVISGNFRGSSGKILAVFPQKQRVLVEGVRIIKKHLRKSQDNPSGKIAEREGPIHISNVKLIERDGKPVKAAESKAKKDKRKS*
>14_0903_05_40cm_Bacteria_491_65_7
MSHFARNDQVVVIAGDDRGKSGRVLKVLIDEDRLIVEKVNFIKRHTKPRGQKVQGGILEREAPVHISNVMHLCPKCQMGVRVTMKRTADGKRERYCARCGETIPRVR*
>14_0903_05_40cm_Bacteria_494_55_10
MNRIKFHVKKGDNVEVVSGNFRGSSGKILQVLPKKQRVLIEGVRIIKKHLRKSQDNPSGKIAEREGPIHISNVRLIEKAEKKDKKKETKTKKEKAKS*
>14_0903_05_40cm_Bacteria_498_68_8
MATNLKIRKGDEVMVLAGKDRGKRGRVQEVNPGKGTVIVAGVNIAKRHTKPNPSKNQKGGIIDEPRPLAFGKVMVICPHCGKPTRVARRIEDDTKERVCKQCGEAIVVEEKA*
>14_0903_05_40cm_Bacteria_508_68_7
MASNLRIRKGDEVVVIAGRDRGKRGKVQEVDRVSGKVIVAGVNIGKRHTKPNPSKNQKGGIIDQPMGLSLGKVMVICPHCGEATRVAHRIEEDNKERICKRCGESIVVEEKES*
>14_0903_05_40cm_Betaproteobacteria_516_64_10
MEKIRKGDDVIVTAGKDKGKRGTVLRIVDAGHLVVEGVNRVKKHQRPNPMKGLTGGIVDKDMPIDVSNVALYNPQTKKADRVGFKLMEDGRKVRVFKSNGEMVDA*
>14_0903_05_40cm_Rokubacteria_474_69_10
MQQTHVRRGDTVAVIAGKERGKRGKVLRVLPVAGRVLVEKLNMMKKHQRPTQKLRQGGIIERESPLALSNVLVVCGRCDKPSRSGIKVLADGRKLRVCKRCGEAIDKG*
>14_0903_09_20cm_Acidobacteria_629_56_6
MATATAGHKRVDIRRNDTVQVLAGRDKGKEGRVLRVFPNDSKVLVEHVMLVKKHVRPNPQRNVKGGIAEQESRISISNVGVVCPACKRPVRVGHELQGDRKVRVCRKCGSTLDKT*
>14_0903_09_20cm_Acidobacteria_635_55_5
MMQKTYDIRRNDQVKIIAGRDKGKEGRVLRVFPDTARVLVEHVMMVKKNVRPNPQKNIKGGIAEQESPIAISNVKLVCPSCGPVRVGHERHAEKSVRVCKRCKTTLEKS*
>14_0903_09_20cm_Archaea_636_52_6
MASAKPSKQRKRFFQAPKHRQRRMLSARLSDDLTARHKVRRVPLRTGDTVRIMRGEFADLVGKVEKVEYSTGRIFVEGMTREKAAGISSKLPVHSSKVLITNLNLSDKWRSGLLSEKSKTSEA*
>14_0903_09_20cm_Bacteria_627_57_7
MATTTTAHKRVDIRRNDTVKVITGRDRGKEGRVLRVFPGDGKILVEHVMMVKKHVRPNPQRHIQGGIAEQESRIAISNVQLLCPTCGPVRIGHEVRGERKVRVCKKCGNTLDKT*
>14_0903_09_20cm_Betaproteobacteria_633_65_6
MQRIKKGDEVVVISGRDKGKRGTVLRRVDAEHLVIEGINRVKKHQRPNPMKGVTGGIVDKDLPIHVSNIALFNPATKKADRAGIKQLDDGRKVRVFKANGEQVDV*
>14_0903_09_20cm_Proteobacteria_630_68_11
MKKIRKGDQVVVLSGRNKGRRGAVLQVLADGRVVVESVNMVKKHQKPNPQAGKQGGIIEKEMPLPVSKVAIWNPGAKRGDRVGIKTLGDGKRVRFFKSNGEMLDV*
>14_0903_09_30cm_Actinobacteria_10591_68_7
MAKSMRIRTNDQVLIIGGKDAGKKGRVTRTDPKKRRVYVENLNIIKRHERPRSQGDLKNAQAGGIVEKEGPIDVSNVMLLDPKDNKPTRIGVRVDKGGKRVRYAKRSGKEIG*
>14_0903_09_30cm_Bacteria_680_58_11
MALAHGRAERHNMQVRKGDNVKVIAGKDAGKSGRVLWVNGQKNTVVVEHVGIIKRHTRPNPSKNVKGGIIEKEGSINASNVMIVCPSCGKHTRVGHTILPDGSKMRSCRHCKATLDK*
>14_0903_09_30cm_Proteobacteria_684_68_8
MKKIRKGDQVVVLSGRNKGRRGAVLQVLADGRVVVESVNMVKKHQKPNPQAGKQGGIIEKEMPLPVSKVAIWNPGAKRGDRVGIKTLGDGKRVRFFKSNGEMLDV*
>14_0903_09_30cm_unknown_10603_52_8
MLAARLSDDLTKNHKVRRLPVRTGDSVRVMRGDFAGLEGKVQRVDYTNGRIFVEGMAREKAAGVSSQLPVHVTKVRITNLNLSDKWRSGLLAERGKSKEE*
>14_0903_09_40cm_Bacteria_746_68_10
MQHVHVRRGDTVAVISGRERGKRGKVLRVLPIGGRVLVEKINMMKKHQRPTQKLRQGGIIERESPLALSNVLVVCARCDKPSRSGIKRLADGRKLRVCKRCGESIDKG*
>14_0903_09_40cm_Bacteria_791_70_6
MVIAGKERGKTGKVLRVLAERDRVVIERVNLIKRHTKPRGVQQPGGIVEKEASVHLSNVLPICPRCNKPTRVGHRRTGDVAVRVCRRCGEAFENP*
>14_0903_09_40cm_Ktedonobacter_racemifer_793_53_7
MAVKQKEKKPLHLAKMNIKKGDTVLIITGKDRGKQGTVSRAMPQDSKVIVEGLNIVKKHVRPQGQTRQGGVIEKAMPIQVSNTMLICTECGQPTRVAHDRRPMGSDQKLRPVRVCKKCHKVIEDRMRSS*
>14_0903_09_40cm_Nitrospirae_760_61_6
MQQPAASTKIRKGDTVTVIAGRERGKTGKVLSLHVADGTVVVEKLNIIKRHTKPSQKTRQGGILEREAPLALSNVMVYCANCQKPVRLGIKLLEDGRRVRVCKKCKDIFEKA*
>14_0903_09_40cm_Proteobacteria_757_70_20
MKKIRKGDQVVVLSGRNKGRRGAVLQVLADGRVVVESVNMVKKHQKPNPQAGKQGGIIEKEMPLPVSKVAIWNPGAKRGDRVGIKTLGDGKRVRFFKSNGEMLDV*
>14_0903_09_40cm_Proteobacteria_761_67_12
MKKIRKGDQVVVLSGRNKGRRGAVIQVLGDGRVMVESVNMVKKHQKPNPQAGKQGGIIEKEMPLPVSKVAIWNPGAKKGDRIGIKTLADGKRVRFFKSNGEMLDV*
>14_0903_12_20cm_Acidobacteria_891_55_5
MGTSTTTLHKRVDIRRNDTVKVITGRDKGKEGRVLRVFPDEGKILVEHVMIVKKHVRPNPQRNVKGGIAEQESRIALSNVQLVCPTCGPVRIGHEVRGERKVRVCRKCGTTLDK*
>14_0903_12_20cm_Acidobacteria_902_65_6
MSRLASPIRKNDNVLVISGKDRGKRGRVLKVLPGDERAKLRLIVEGVNMIKRHTKPNPGKNIKGGIVEREASLHASNVQLVCPECGAQTRVGRKILGDGRKVRICRKCEGVVDK*
>14_0903_12_20cm_Acidobacteria_917_58_8
MPKVASTAHIRVDIRRNDTVKVITGRDKGKQGRVLRVFPADAKVLVEHVMMVKKHVRPNPQRNIQGGIAEQESRISISNVQLVCPTCGPVRIGHEVRGDRKVRVCKKCGTTLDK*
>14_0903_12_20cm_Actinobacteria_941_71_8
MPARVRRDDQVKVISGKDKGKTGRVLRVEPKKNRVFVEGLNIQKRHQRPRSIRDTQRGGEVGGVIEKEGPIHISNVMPLDPKSGDPTRVGTSDQGGRRVRRARRSGEVFE*
>14_0903_12_20cm_Bacteria_10610_64_6
MTETASRRAKVKKGDQVVVMAGRDRGKRGRVLEVRPREGKVRVEGVAVVKRHQRANPAQNRGGGILEKEALINISNVQLIDPATGKPTRVRYDVAGDRTKTRVASGSGQALDKE*
>14_0903_12_20cm_Bacteria_885_69_7
MPTQHLDIHRDDTVQVMTGKDRGKRGVVVRTVPAQGKIVVKGVNVLKRHEKAGAQKGSTQLRQGGIVDFEAPLSYSNVMLVCSKCDRPTRIRKTVLAGGHKAIVCVRCGEVYERVKAKV*
>14_0903_12_20cm_Bacteria_889_69_22
MRTAVHVKRGDTVEVIVGRYRGKRGKVLRVFPKDGRIIVEGVMVAKKHMKPNEKMPSGGIVEKEMRFPSGKAMLVCPRCGRAVRFGHQTIEDGTKVRVCRHCGEIIDKA*
>14_0903_12_20cm_Bacteria_908_55_11
MGTTGILPVEIAQARRLLDPQAGSLRHFHVMNRIKFHVKKGDNVEVVSGNFRGSSGKILQVLPKKQRVLIEGVRIIKKHLRKSQDNPTGKIAEREGPIHISNVRLIEKEEKKDKKKEAKTKKEKAKS*
>14_0903_12_20cm_Bacteria_913_55_8
MNRIKCHVKKGDHVEVIAGNYRGSSGRILAVFPGKQRVLVEGVRIIKKHLRKSQDNPSGKIAEREGPIHISNVRLLEREKPEKEKRKPKKEADKKAA*
>14_0903_12_20cm_Bacteria_924_55_9
MNRIKCHVKKGDQVEVISGNFRGSSGRILAVFPGKQRVLVEGVRIIKKHLRKSQDNPSGKIAEREGPIHISNVKLIERGSKPVKSPETKNEKKRGHSERSEGARK*
>14_0903_12_20cm_Bacteria_926_65_5
MSFLHLDIHKDDTVQVMSGKDRGKRGVVVRTVPEQSKIVVKGVNLLKRHQKANQQKGGTKVIQGGIVDFESPLDYSNVMLVCNKCDKPTRIRKTVLPNGEKAIVCVKCGEIYERVRNKV*
>14_0903_12_20cm_Betaproteobacteria_919_62_6
MTMRKIKKGDNVVVIAGRDKGKRGDVTQIVDADHVVVAGVNQVKRHTRPNPMKNQQGGIVTKETPIHVSNVAIWNPITLKADRIGFRKLDDGRKVRFYKSNKEVIGV*
>14_0903_12_20cm_Gemmatimonadetes_909_70_19
MKPLVFKKSRRSTGPREPERHKLHIAKGDTVRVISGEHRGKEGKVLRVHPKEFRVVVEGVNIVKKHKRATTPNEESGIIELPAPLAASKVMLLDPKSGEPTRVRRRLDKDGTAERIAVKSGQPIPRVKAK*
>14_0903_12_20cm_Ktedonobacter_racemifer_1020_54_11
MAVKQKEKKPLHLAKMNIKKGDTVLIITGKDRGKQGTVSRAMPQDSKVIVEGLNIVKKHVRPQGQTRQGGVIEKAMPIQVSNTMLICTECGQPTRVAHDRRPMGSDQKLRPVRVCKKCHKVIEDRMRSS*
>14_0903_12_20cm_Proteobacteria_893_68_25
MKKIRKGDQVVVLSGRNKGRRGAVLQVLADGRVVVESVNMVKKHQKPNPQAGKQGGIIEKEMPLPVSKVAIWNPGAKRGDRVGIKTLGDGKRVRFFKSNGEMLDV*
>14_0903_12_30cm_Acidobacteria_1043_61_10
MKTNPEDSIRHNVSIRKGDQVRVMTGRDKGKEGRVLSVDAYKRTVTVEHAAMIKRHTRPNPSKNIKGGIVEREGALAISNVLVICPGCGKPTRVGHKPLPEGSKPKRIRTCTRCGASLEK*
>14_0903_12_30cm_Acidobacteria_1079_57_7
MRTVSTENKRVDLRRNDTVKVITGRDKGKEGRVLRVFPNDSKILVEHVMMVKKHVRPNPQRNIKGGIAEQESRIAISNVQLVCPTCGPVRIGHEVRGDRKVRVCKKCGTTLDK*
>14_0903_12_30cm_Acidobacteria_1081_55_6
MGKGLEMQTVSTEHKRTDIRRNDTVKVITGRDKGKEGRVLRVFPDDGKVLVEHVMLVKKHVRPNPQRNVKGGIAEQESRISLSNVQLLCPTCGPVRVGREKRGDRKVRVCKKCGTTLDK*
>14_0903_12_30cm_Alphaproteobacteria_1062_64_7
MAAKIRKGDKVIVLTGRDKGRSGEVIEVRTEEGRALVRGVNLVKRHQKQSAQQEGGIISKEAAVHLSNLALADPKDGKPTRIGFKFVGEGDNRRKVRVAKRSGVEIDG*
>14_0903_12_30cm_Bacteria_1044_57_11
MATTTTAHKRVDIRRNDTVKVITGRDRGKEGRVLRVFPGDGKILVEHVMMVKKHVRPNPQRHIQGGIAEQESRIAISNVQLLCPTCGPVRIGHEVRGERKVRVCKKCGNTLDKT*
>14_0903_12_30cm_Bacteria_1047_68_7
MAMAHVRRGDTVVVVAGKDRGKRGKVLRVVPGKGRVVVEKINMIKKHQRPTQKLRQGGIIEREGAIHLSNVMLVDPQTSKPTRVGVRELADGKKARIARRSGEIMDKA*
>14_0903_12_30cm_Bacteria_1056_68_10
MATSVHVRKGDTVAVITGRERGKRGKVLRVSPEKGRVLVEHVNMVKKHQRPTQKLRQGGIIEREGAMALSNVLLVCSRCDKASRTGIKLLADGRKVRMCKRCGESVDKG*
>14_0903_12_30cm_Bacteria_1060_56_9
MNRIKFHVKKGDQVEVISGNFRGSSGKVLEVLPKKQRVLIEGVRIIKKHLRKSQDNPSGKIAEREGPIHISNVKLVERETKTEKKEKKQPAKKAEKKAA*
>14_0903_12_30cm_Bacteria_1092_55_8
MQGRKRAKIRKNDQVVVIAGRDKGKRGRVLGVAPGRGKVKVEGAGVIKRHQKPAGNRGGGIIDKEAWIDISNVQMIDPQSGKATRVRYQIEGDGTKSRVAAASGHTLEK*
>14_0903_12_30cm_Bacteria_1108_73_5
MLRNKPKPKAPRLDLAPGDPVMVVAGKDKGKQGEVLRTLPREGKIVVQGVNILKRHQKSGRTTSTKRAGAIQGGIVDFEAPLAYSNVMLVCPMCHQPTRIRHTVLDGGQRALICVRCDAPYERIRHTEAQ*
>14_0903_12_30cm_Bacteria_1118_70_6
MSVHVRRGDTVAVLAGKERGKRGKVLRVMPETGRVLVEHVNMIKRHQRPTQKLRQGGIIEREGFVHLSNVMVVCGKCDRPARTATQILADGRKVRVCKRCGESIDKA*
>14_0903_12_30cm_Bacteria_1120_68_12
MQHVHVRRGDTVAVISGRERGKRGKVLRVLPIGGRVLVEKINMMKKHQRPTQKLRQGGIIERESPLALSNVLVVCARCDKPSRSGIKRLADGRKLRVCKRCGESIDKG*
>14_0903_12_30cm_Betaproteobacteria_1059_67_7
MQRIKKGDEVIVISGRDRGKRGTVLRRVDAEHVVVEGVNRVKKHQRPNPMRGQTGGIVDKDLPIHVSNIALFNPATKKADRSGVKQLEDGRKVRIFKANGEQVEA*
>14_0903_12_30cm_Betaproteobacteria_1076_65_10
MEKIRKGDDVIVTAGKDKGKRGTVLRIVDARHLVVEGVNRVKKHQRPNPVKGQTGGIVDKDMPIDVSNVALYNPQTKKADRVGFKQMEDGRKVRVFKSNGEMVDA*
>14_0903_12_30cm_Euryarchaeota_1049_65_11
MTSIQPRTQRKQAANAPLHVKRILASSHLSAELHDKAKGRLPRALPVRKGDTVRVMRGGFRGREGKVVSVDRVHGTVVIEGITIEKVDEKKVARPLHASNLLIIRMDDTDAWRRRKLEEKSK*
>14_0903_12_30cm_Proteobacteria_1046_69_21
MKKIRKGDQVVVLSGRNKGRRGAVLQVLADGRVVVESVNMVKKHQKPNPQAGKQGGIIEKEMPLPVSKVAIWNPGAKRGDRVGIKTLGDGKRVRFFKSNGEMLDV*
>14_0903_12_40cm_Acidobacteria_10612_65_12
MTETASRRAKVKKGDQVVVMAGRDRGKRGRVLEVRPREGKVRVEGVAVVKRHQRANPAQNRGGGILEKEALINISNVQLIDPATGKPTRVRYDVAGDRTKTRVASGSGQALDKE*
>14_0903_12_40cm_Acidobacteria_4663_53_8
MIKGTKRAKIKKNDQVVIIAGRDKGNRGRVLEVLPSKGKVKIEGANIIKRHQRANPSSNQGGGIIDKEAYINISNVQLVDPDSGKPTRVKYEVQGDGSKLRIAARSGQSLEK*
>14_0903_12_40cm_Bacteria_10609_55_11
MHIRVDIKRNDTVKVMTGRDKGKQGRVLRVFPNKAQLLVEHVMMVKKNVRPNPQRNIKGGIAEQESPIAISNVMIVCPTCGPSRIGHEHRGDRRVRICKRCNGPLDK*
>14_0903_12_40cm_Bacteria_4661_66_7
MLRNKPEPTRRWLDLAPGDPVIVIAGKDKGKQGEVLRTIPDQHKIVVKGVNILKRHTKAGQRRGGVQVAQGGIVDFEAALDYSNVMLVCPSCGRPTRTKHTILESGARVLICRHCGEPYERVRKTEAQ*
>14_0903_12_40cm_Ktedonobacter_racemifer_4702_53_8
MAVKQKEKKPLHLAKMNIKKGDTVLIITGKDRGKQGTVSRAMPQDNKVIVEGLNIVKKHIRPQGQTRQGGVIEKAMPIQVSNTMQICTECGQPTRVAHDRRPMGSDQKLRPVRVCKKCHKVIEDRMRSS*
>14_0903_12_40cm_Solirubrobacterales_4660_72_9
MGMKIRKDDEVLVTSGKDRGKRGRVLRVDPRRQRIYVEGLNIIKRHQRPQQVRDAQRAETVGGVIEREGPIHVSNVMLVDPKTGDPTRVGIERENGKRHRVARRTGQRLE*
>14_0903_13_20cm_Acidobacteria_1218_57_5
MPKVVSTAHIRVDIRRNDTVKVITGRDKGKEGRVLRVFPADAKVLVEHVMMVKKHVRPNPQRNIQGGIAEQESRIAISNVQLVCPTCGPVRIGHDVRGDRKVRVCKKCGTTLDKG*
>14_0903_13_20cm_Acidobacteriales_1219_55_6
MAVATTTAHKRVDIRRNDTVKVLSGRDKGKQGRVLRVFPDTGRVLVEHVMIVKKHLRPTQRSKGGIAEQESSVSISKVQLVCSTCGPVRIGHAVQGDRKVRVCKKCGATLDK*
>14_0903_13_20cm_Bacteria_10557_55_8
MNRIKCHVKKGDHVEVISGNFRGSSGKILAVLPQKQRVLVEGVRIIKKHLRKSQDNPSGKIAEREGPIHISNVKLIERDGKPVKGAESKTKKEKKKSRSTEK*
>14_0903_13_20cm_Bacteria_1202_57_11
MTLRHERAERHTIQVRKGDNVKVIAGKDVGKSGRVLSINAKKNTVVVEHVGIIKRHTRPNPSKNIKGGIVEKEAGINVSNVMVVCGSCGKHTRIGHTVLPDGTKVRSCRHCNTTLDR*
>14_0903_13_20cm_Proteobacteria_1234_70_6
MAHVRKGDMVVVISGTNKGKRGKILRIVGDRVIVEKVAMIKRHQKPTQRAPQGGIIDKEGTIHISNVALYDDKLGRGTRTRNATEGDTKVRVGVKSGTKFPNTGMV*
>14_0903_13_30cm_Acidobacteria_4806_58_15
MATAATAHKRVDIRRNDTVKVITGRDKGKEGRVLRVFPGDNKLLVEHVMMVKKHVRPNPQRNIKGGIAEQESRIALSNVQLVCPTCGPVRIGHEMRGDRKVRVCRKCDTTLDK*
>14_0903_13_30cm_Acidobacteria_4851_65_16
MSRLATSLRKNDNVLVITGKDRGRKGRVLKVLPGKNGTIRLIVEGVNMIKRHTKPNPGKNVKGGIVEREASLHVSNVQLVCPECGARTRVGHKMLGDGRKVRVCRKCEGVVDK*
>14_0903_13_30cm_Acidobacteria_4908_55_5
MGTSTTTLHKRVDIRRNDTVKVITGRDKGKEGRVLRVFPDEGKILVEHVMIVKKHVRPNPQRNVKGGIAEQESRIALSNVQLVCPTCGPVRIGHEIRGERKVRVCRKCGTTLDK*
>14_0903_13_30cm_Acidobacteria_4932_58_16
MTLRHDRAERHTIQIRKGDNVKVLAGKDAGKSGRVLSINAKKNTVVVEHVGIIKRHTRPNPQKNIKGGIVEKEAGINVSNVLVICGSCGKHTRIGHTVLPDGTKVRSCRHCNTTLDK*
>14_0903_13_30cm_Acidobacteria_4956_65_7
MDSVGRPFTGRQVKTMSRLHTPIRKNDTVSINTGKDSGKRGRVLKVIPGSNRLIVEGVNMIKRHTRPNPQRNIKGGIVEREAALHASNVQLVCPECGAVTRIGHKILGDGRKVRVCRKCEGVVDK*
>14_0903_13_30cm_Acidobacteria_4990_57_9
MGTATTTIHKRVDIRRNDTVKVMTGRDAGKEGRVLRVFPDDGKVLVEHVMTVKKHVRPNPQRNIKGGIAEQERRISLSNVALVCATCGPVRVGHEVRGDRKVRVCKKCGTTLDK*
>14_0903_13_30cm_Acidobacteria_5024_67_6
MSRLATPIRRNDNVLVITGKDRGKRGRVLKVLPEKNRLVVEGVNIIKRHTKPNPGRQIKGGVVEREAALHASNVQIVCPECGKPTRIGRKILGDGRKVRVCRKCEGVVDK*
>14_0903_13_30cm_Acidobacteria_5060_64_8
MSRLETPLRKNDNVLVVTGKDRGKRGRVLKVVPERNRLIIEGVNMIKRHTKPNPNKNIKGGIVEREASVHASNVQLVCPECGAQTRVGHRILGDGRKVRICRKCEGVVDK*
>14_0903_13_30cm_Actinobacteria_4855_70_17
MAQTMKIRKGDVVHVLRGKDAGKKGRVVEALPKQGRVVVENINVVKRHRRPRPIQNTTGLGGAQIIPGGIVELPAPLPVSNVMVVCPTCGKPTRVGTVEKTVKDKKIRVRVCKQPGCGQEIDRA*
>14_0903_13_30cm_Actinobacteria_4882_65_7
MKIRKGDRVRVITGKDKGKEGTVETAMPREGKIIVEGVNLVKKHQRKQRQTMQAGIIERAMPLEVSNVMLLSPSDGKPTRVGYRFTPDGEKVRICKRTGVDIDG*
>14_0903_13_30cm_Actinobacteria_4884_69_8
MAKSMKIRKDDSVVVTGGKDRGKTGRVLRTDPSKRRVYVEGLNMIKRHQRPRSIKDTQKSAQAGGIIEKEGPIHVSNMMLLDPTDNKPTRVGVRATQEGKRERYAKRTGNAIE*
>14_0903_13_30cm_Actinobacteria_4916_68_8
MAVKMKVRKGDLVQVLAGKDRGKRGRVIEARPSERRVIVENLNVAKRHTRPRPVKDATRMGGTQIVPGGIIDKPAPIPVGNVMVVCPVCDTPTRVGILEKEVKGETVRVRVCKREGCGQEIDR*
>14_0903_13_30cm_Alphaproteobacteria_4799_66_28
MAAKIRKGDKVVVITGRDKGRSGEVIEMRPAEGRALVRGIHMVKRHQKQSATQEGGIVSKEASVHLSNLALADPKDGKPTRVGFKIVGDKKVRFAKRSGVEIDG*
>14_0903_13_30cm_Bacteria_4796_57_9
MALTHARAERHRIQVRKGDQVKVMAGKDAGKSGRVLSVNATKNTVVVEHVSIIKRHTRPNPSKNVKGGIVEKEAGINVSNVMVICPSCGKHTRVGHTILPDGSKMRSCRHCKSTLDK*
>14_0903_13_30cm_Bacteria_4803_58_14
MARARRKPAEPVRIQLKKNDQVKVIAGRDKGKTGRVLSFDPRTGKILVEHIGIIKRHTRPNPAKQIKGGIAERESPIAVSNVMILCSQCGPARIGHHVENLPGGGVRRSRICRKCGQSLDKK*
>14_0903_13_30cm_Bacteria_4804_57_9
MNAAATNASIRKGDQVRVMSGRDKGKTGRVLGVDPRRRTVTVEHANIIKRHTRANPSKNVKGGIVEKEGPIQISNVLLFCASCSKHARVGHKPMPDGTKVRICRRCGTTLEK*
>14_0903_13_30cm_Bacteria_4805_60_6
MGIALDIKKNDTVQVLAGRSRGPKDSPTRGRVLRVEPARRVLFVEGVNMVKRHVRPNPAKQIRGGILEKEGPIHVSNVALVCSDCGPTRIRHAVKAEGKKVRICAKCGKVLD*
>14_0903_13_30cm_Bacteria_4817_57_14
MRTASTEHKRVDIRRNDTVKVITGRDKGKQGRVLRVFPNDAKLLVEHVMMVKKHVRPNPQRNIKGGIAEQESRIAISNVQLVCPTCGPVRIGHETRGERKVRVCKKCDTTLDK*
>14_0903_13_30cm_Bacteria_4823_55_8
MLAMPAIKKNDEVYILRGKDRGKTGRVLIVIPKDQKIVVEGVQMIKRHTRPNPQRNIKGGIVEKEAPIHVSNVAIVCKNCKEHTRIAHKVLADGRRARACKKCGSTIE*
>14_0903_13_30cm_Bacteria_4826_69_9
MKAGVAREGQPSRSRIHKNDTVMVIAGKERGKTGKVLRVIGEKSRIVIERLNVVKRHQKSRGAQQPGGVVEKEASIDLSNVMLMCERCNAPVRIGARRLEDGTRTRICRRCGEVIDR*
>14_0903_13_30cm_Bacteria_4830_56_8
MVKRHNKANTRRGIQGGILERESPIDVSNVMVLCPHCSEPTRSGHQVLEDGKRHRACKKCGAAIEKQ*
>14_0903_13_30cm_Bacteria_4831_56_5
MKIHKNDNVRVIAGNSRGKTGKVLKVFREERRVIIEGVNIIRRHSRPSQKNPQGGIVQKEAPVNAANVMVICPKCATPSRLGHKPVNDSTTGRKHMMRVCRNCEEMF*
>14_0903_13_30cm_Bacteria_4832_68_9
MATEAAPRARSVKKNDTVLVLAGKSKGRTGRVLRVFPAEGRAIVEGVNFVRKHTKANPQKNIKGGILEREAPVDLSNLMAICGECGKPARVGHKLLDDGKKVRTCRRCGGILDK*
>14_0903_13_30cm_Bacteria_4841_53_9
MKTIKTGTVNSKIKRGDQVVFIAGKEYARYDSAGKRQPVRGKVIAVDARNGKVKVEGAALVKKHVKPVPQMNREGGIREQEAWIDVSNVALIDPDTGKPTRVKYEVRDGEKVRVAKSGKVIPIANVFGKKEPKKDKEEKTEE*
>14_0903_13_30cm_Bacteria_4853_55_13
MGTATETAHKRIDIRRNDTVKVLSGRDKGKQGRVLRVFPDTGRVLVEHVMMVKKHLRPTQKSKGGIAEQESSVSISKVQLVCSTCGPVRIGHSVQGDRKVRVCRKCGATLDK*
>14_0903_13_30cm_Bacteria_4866_66_9
MLKNKVQAARRWLDLAPGDPVIVIAGKDKGKQGEVLRTIPDQHKIVVKGVNLLKRHTKAGARRGGVQVAQGGIVDFEAPLDYSNVMLVCPSCGRPTRTKHIVLESGARALVCRHCGEPYERVRKTEAQ*
>14_0903_13_30cm_Bacteria_4871_58_6
MNRIKFHVKKGDQVEVISGNFRGSSGRILQVIPRKQQVLIEGVRIIKKHLRKSQDNPSGKIAEREGPIHISNVKLLERGEKPAAEKKKKEKETAKS*
>14_0903_13_30cm_Bacteria_4876_63_13
MQKVKRDDTVFITKGKDRGRTGQVRKVLLGTGKISKLGEPRPARLIVTGINMVKRHMKPRGPQKPGGIVEREAPISWANVALVCASCGKPARVGFRKQADGRKVRFCKRCDANQD*
>14_0903_13_30cm_Bacteria_4899_71_7
MAVERIRKDDTVIVIAGRERGKTGKVLRLLPEKNRVVIERVNLVKRHQKPRGVQSPGGIVEKEASIHLSNVLPICGRCNKPARVGRRRLDNGRAARVCRRCSELMDNV*
>14_0903_13_30cm_Bacteria_4903_55_12
MTRIKFHVKKGDQVEVISGNFRGSSGRILAVFPGKQRVLVEGVRIIKKHLRKSQDNPSGKIAEREGPIHISNVKLIEREKKVEKKPAKEKKPKRETEKKAA*
>14_0903_13_30cm_Bacteria_4917_66_8
MTLARIKKGDDVIVLAGKERGKRGVVRQVMPKDGTALVQDINISKRHMKPTGTARQAGIVDKEQPIQLSNLALVDPKTSKPTRVRVRELANGKKVRIAIASGEQMARE*
>14_0903_13_30cm_Bacteria_4927_68_6
MRTAVHVKRGDTVEVLIGRYRGKRGKVLRVFPKDGRIIVEGVMVAKKHMKPNEKMPSGGIVEKEMRFSSGKAMLVCPRCGRAVRFGHQTIEDGTKVRVCRHCGEIIDKA*
>14_0903_13_30cm_Bacteria_4942_54_11
MNRLKCHVQKGDHVEVISGNFRGSSGKILAVFPQKQRVLVEGVRIIKKHLRKSQDNPSGKIAEREGPIHISNVKLIERDGKPVKAAESKAKKGKKKS*
>14_0903_13_30cm_Bacteria_4946_69_16
MALRRLRRDDTVMVIAGKERGKTGKVLRVLAERDRVVIERVNLIKRHTKPRGVQQPGGIVEKEASVHLSNVLPICPRCNKPTRVGHRRTGDVAVRVCRRCGEAFENP*
>14_0903_13_30cm_Bacteria_4968_56_13
MNRFKFHVKKGDHVEVISGNFRGSSGRILAVFPGKQRVLVEGVRIIKKHLRKSQDNPSGKIAEREGPIHISNVKLIEREKKTEKKAVTKPKKEKEATKAA*
>14_0903_13_30cm_Bacteria_4981_58_6
MEKFHVKKGDEVVIIAGTEKGKRGKILEVLTGKQRVIVEGARMIKRHSKKGRPQTPQQGAIIEREGTIHISNVIRAERFEARLAKRGGGEAPAEAGESQEQD*
>14_0903_13_30cm_Bacteria_4982_55_14
MSRIKYHVKKGDHVEVISGNYRGSSGRILAVFPGKQRVLVEGVRIIKKHLRKSQDNPSGKIAEREGPIHISNVRLLEREKPEKGGKSKREKQGGQPERSEGARK*
>14_0903_13_30cm_Bacteria_5177_56_11
MSAHQTKRYTILLRKGDQVKVMSGRDAGKSGRVLVVNPRKNTVVVEHANIIKRHTRPNPSKNIKGGIIEKEAGINASNVMIVCSSCGKHTRIGHNKLSDGSWARACKRCGTTLDK*
>14_0903_13_30cm_Betaproteobacteria_4811_62_7
MTIRRIRKGDSVVVIAGRDKGKRGDVKQIIDAEHVVVAGVNQVKKHTRPNPMKNQQGGILTKEMPIHVSNVAIYNPVTQKPDRVGFRTLDDGRKVRFYKSNGEVLGA*
>14_0903_13_30cm_Betaproteobacteria_4861_65_15
MRKIKKGDNVIVIAGRDKGKRGDVTRTVGADYVLVAGVNQVKKHARPNPMKNQPGGIVTKEVPIHVSNVAIWNPVTRKPDRIGFRTLEDGRKVRFFKSNGEMIGV*
>14_0903_13_30cm_Betaproteobacteria_4874_67_16
MQRIRKGDEIVVISGRDKGKRGTVLRRVDAEHVVVEGVNRVKKHQRPNPMKGETGGIVDKDLPIHVSNIALYNPATQKADRAGVKTLEDGRKVRVFKGNGEQVEA*
>14_0903_13_30cm_Betaproteobacteria_4912_61_9
MRKIKKGDNVVVIAGRDKGKRGDVKATVGDEHVLVAGVNQVKKHTRPNPMQNQPGGIVTKEMPIHVSNVAIWNPVTKKADRIGFRSLQDGRKVRIYKSNGEMIGV*
>14_0903_13_30cm_Betaproteobacteria_5017_62_15
MRKIKKGDNVVVIAGRDKGKRGDVARIVDDTHVVVNGINAMKKHAKPNPLKNQPGGIITKEMPIHVSNIAIWNPVTQKPDRIGFRTLDDGRKLRFYKSNGEQING*
>14_0903_13_30cm_Gemmatimonadetes_4828_69_21
MKPLVYKKSRRVRGTEPARHKLHLAKGDRVRVISGDDRGKEGKILRVFPKKFRVVVEGVNVVKKHKRAAQAGDESGIVEITAPIAAAKVMLLDPKSGEPTRVRRRRDQDGTIERIAVKSGQPIPRVK*
>14_0903_13_30cm_Gemmatimonadetes_4837_61_12
MRVLKYRKTAKKRLHARHALNSKRMKLQVSKGDTVRVMRGEDRGREGKVLRVYLKSGRVLIEGVNMVKMHRKARTAEEQSGIREAPASIHSSNVMLLDPKSGEPTRTHARFDTDVSHVERRRTKERVSVKNGEPIPRVR*
>14_0903_13_30cm_Gemmatimonadetes_4945_69_32
MKPLVYKKSRRAPSGPREPERHKLHITKGDTVRVISGEHRGKEGKVLRVFPKEFRVEVEGVNIVKKHKRAANPNQESGIIELTAPIAASKVMLLDPKSGDPTRVRRRVDKDGTVQRIAVRSGQPIPRVKAK*
>14_0903_13_30cm_Nitrospirae_4802_57_10
MRKQALKKNRIRKGDVVIVIAGRDRGKSGKVLSVDPGVGKVVVEKLNMIKRHTKPNQKVKQGGILEREAPFAVSNVMYLCPVTQKPTRLGVRTLDDGRRVRFSKKSNDSVE*
>14_0903_13_30cm_Nitrospirae_4810_58_12
MRRHGWLSANRPEPAPPKSVIRKGDTVVVIAGKNRGKSGKVLRVVLQDCRVTVEKVNIIKRHTKPNQQNRQGGILEREASIHLSNVMVYCPSCQKGRRVGSKTLADGSRTRVCRKCDQPIETPVTK*
>14_0903_13_30cm_Proteobacteria_5023_70_7
MAHVRKGDMVVVISGTNKGKRGKILRIVGDRVIVEKVAMIKRHQKPTQRAPQGGIIDKEGTIHISNVALYDDKLGRGTRTRNATEGDTKVRVGVKSGTKFPNTGMV*
>14_0903_13_30cm_RBG_16_RIF_WS3X_71_46_curated_4845_70_10
MAVRIRKGDTVQVIAGDDKGRTGKVLSVDEEKRRVVVEKVNFVKRHTKARKQGMKSGIVEKEAPIHLSNVLLYDERLQRGTRVGVRALADGKRERVSKASGETIAKAE*
>14_0903_13_30cm_RBG_16_RIF_WS3X_71_46_curated_5059_69_5
MGIKIRKGDTVQVISGDDKGKVGRVLSVDDGKMRVVIEKVKFVKRHTKPRRQGVPGGIIEREAPIHVSNVQLYDPKSDRGTRVGIRVLNDGTRERISRVSGETLPKPQKS*
>14_0903_13_30cm_Rhizobiales_4873_60_7
MALKLKIRMGDKVVVRTGRDKGKVGEVLRVYPEDNRALVQGVNVVRKHQKQTAGQEGGIVSKEMPIHISNIALRDPKDGKATKVGYKVLKDGKKVRFARNSGEVIDG*
>14_0903_13_30cm_Verrucomicrobia_4807_59_6
MQRFHVKKGDEVVVLAGTERGKRGKVITILTGKQRVIVEGVRMIKKHQRKSQQHPQGTIIEREGSIHISNVMSAEKFDARAAKRGVAPENT*
>14_0903_13_30cm_unknown_4933_52_11
MLAARLSDDLTKNHKVRRLPVRTGDSVRVMRGDFAGLEGKVQRVDYSNGRIFVEGMAREKSAGLSSQLPIHVTKVRITNLNLSDKWRSGLLAERGKTREE*
>14_0903_13_30cm_unknown_4948_52_13
MVTSKPSKQRKMFFNAPAHRRRRMLAARLSDDLTKNHKVRRLPVRTGDSVRVMRGDFAGLEGKVQRVDYSNGRIFVEGMSREKAAGVASQLPIHVTKVRITNLNLSDKWRSGLLAERGKSREE*
>14_0903_13_40cm_Alphaproteobacteria_1359_63_7
MAAKIRKGDKVIVLAGRDKGRSGEVIEVRPDEERALVRGINLVKRHQKQSAQHEGGIISKESPVHLSNLALADPKDGKPTRIGFKFVGAGENRRKVRVAKRSGVELDG*
>14_0903_13_40cm_Bacteria_1351_69_7
MRRLVYRKSRRERGREPERAKLHVAKGDTVRVIRGEHRGREGKILRVYPKQFRVIVEGVNIVKKHKRATTPQAESGIIEFPAPISAANVMLLDPKSGEPTRVRRRVDKDGTVERTAVKSGQPIPRVR*
>14_0903_13_40cm_Bacteria_1360_58_7
MTLRHERAERHSIQIRKGDNVKVIAGKDAGKSGRVLSINAKKNTVVVEHVGIIKRHTRPNPQKNIKGGIVEKEAGINVSNVLVICGSCGKHTRIGHTVLPDGTKVRSCRHCHTTLDK*
>14_0903_13_40cm_Bacteria_1363_54_7
MNRIKCHVKKGDQVAVISGNFRGSSGRILAVFPGKQRVLVEGVRIIKKHLRKSQDNPSGKIAEREGPIHISNVKLIERGSKPVKSPEAKKEKKRGHPERSEGARK*
>14_0903_13_40cm_Bacteria_1368_63_9
MQKIKRDDTVLITKGKDRGRTGQVRKVLLGTGKISKLGQPRPPRLIVTGINMVKRHMKPRGPQKPGGIVDREAPISWANTALVCASCGKPARVGFRRQADGRKVRYCKRCDANQD*
>14_0903_13_40cm_Bacteria_1396_70_5
MASGLRLRKGDEVVVIAGKDRGKRGRVQEVHPRERTVIVAGVNISKRHTKPNPTKNQKGGIVEQPRPLSIGKVMVVCPHCGQPTRVAHRIEDAVKERVCKNCGEAIVVEEST*
>14_0903_13_40cm_Bacteria_1416_54_6
MGTATETAHKRIDIRRNDTVKVLSGRDKGKQGRVLRVFPDTGRVLVEHVMMVKKHLRPTQKSKGGIAEQESSVSISKVQLVCSTCGPVRIGHAVQGDRKVRVCRKCGATLDK*
>14_0903_13_40cm_Euryarchaeota_1366_64_11
MSSTQPRTQRKRAANAPLHTKRIMASSHLAPEIHDKSKAHLPRALPVRKGDTVRIMRGGFRGKEGKVVSVDRVHGTVVIEGITIEKVDEKKVARPLHASNLLIVRMDDTDPWRRRKFEE*
>14_0903_13_40cm_Euryarchaeota_1386_65_10
MTSIQPRTQRKRAANAPLHVKRLLASSHLSAELHDKAKGRLPRALPVRKGDTVRVMRGGFRGREGKVVSVDRVHGTVVVEGITIEKVDEKKVARPLHASNLLIIRMDDTDAWRRRKLEEKSK*
>14_0903_13_40cm_Euryarchaeota_1413_65_11
MAAGGGDRKHDRVRFPMTSSKPRTQRKRAANAPLHVKRLLASSHLAPELHDKAKGRLPRALPVRKGDTVRIMRGGFRGREGKVVSVDRVHGTVVIEGITIEKVDEKKVERPLHASNLMIIRMDDTDPWRRRKFEEARA*
>14_0903_13_40cm_Euryarchaeota_1427_64_8
MTSAKPRTQRKRAANAPLHTKRIMASSHLAPEIHDKSKVHLPRALPVRKGDTVRIMRGGFRGKEGKVVSVDRVHGTVVIEGITIEKVDEKKVARPLHASNLLIVRMDDTDPWRRRKFEE*
>14_0903_13_40cm_Thaumarchaeota_1398_38_5
MKPTIIRNRMIFMAPLHLISKQLGAPLSKELQGKYKRGNARVIEGDTVKVLRGEFKGIEGKVTHVSTQKRGVAIEGIKREKLKGGNVDIYIHSSNVMITALNLEDKWRQNNLEGQKTKTSKSPQSQEQQEPVKAAKPKEQKEIPEEKEKKEIKKEILGKGKKVKNEETKQKPNNKTKTNDKTSKKGKSAKPKKADK*
>14_0903_13_40cm_Verrucomicrobia_1369_56_11
MNRIKFHVKKGDQVEVISGNFKGSSGKILEVLPRKQRVLIEGVRIIKKHLRKSQDNPSGKIAEREGPIHISNVKLVERNEKPVKEKKKKEAAKAKP*
>14_0903_16_20cm_Acidobacteriales_5411_55_10
MAVATTTAHKRVDIRRNDTVKVLSGRDKGKQGRVLRVFPDTGRVLVEHVMMVKKHLRPTQRSKGGIAEQESAVSISKVQLVCSTCGPVRIGHAVQGDRKVRVCKKCGATLDK*
>14_0903_16_20cm_Actinobacteria_5406_68_7
MPARIKAGDEVIVIGGKDRGKRGKVLRVEPREDRLYVEGLNIVKRHQKPRQVPGADRAEQVGGVIEKEGPIHRSNVMLADPKDGKPTRVGVELVDGQAHRVAKRSGTRID*
>14_0903_16_20cm_Bradyrhizobium_5408_60_11
MAAKIRKGDKVIVLSGRDKGRTGEVFEVRPDDHKALVRGVNLVKRHQKQSQAQEGGIISKESPIHLSNIAIVGKDGKPTRVGFKIHADGKKVRVAKRTGAEIDG*
>14_0903_16_20cm_Conexibacter_woesei_5407_74_7
MKVRSGDTVTVIGGKDRGKTGKVLRVDPRRQRVFVEGLNMVKRHQRPQQVRDAQRAESVGGVIEKEGPIHVSNVMLVDPKENKPTRVGIERGEDGARRRVARRSGAHID*
>14_0903_16_20cm_Ktedonobacter_racemifer_5439_53_10
MATKQKEKKPLHLAKMNIKKGDTVLIITGKDRGKQGTVSRAMPQLNKVIIEGLNIVKKHVRPQGQTRQGGVIDKAMPIDVSNTMLICTECGEPTRVGHDRRPVGVDQKLRPVRVCKKCHKVIADRMRSS*
>14_0903_16_20cm_Proteobacteria_5401_68_9
MKKIRKGDQVVVLSGRNKGRRGAVLQVLADGRVVVESVNMVKKHQKPNPQAGKQGGIIEKEMPLPVSKVAIWNPGAKRGDRVGIKTLGDGKRVRFFKSNGEMLDV*
>14_0903_16_20cm_Proteobacteria_5405_67_12
MKKIRKGDQVVVLSGRNKGRRGAVIQVLADGRVVVESVNMVKKHQKPNPQAGKQGGIIEKEMPLPVSKIAIWNPGAKKGDRIGIKTLADGKRVRFFKSNGEMLDV*
>14_0903_16_30cm_Bacteria_5517_69_12
MRTLVYRKSRRERGREPERHKLHVAKGDTVRVIRGEHRGKEGKVLRVHPKQFRIVVEGVNVVKKHKRATGAPGSESGIIEFPAPIAASNVMLLDPKSGEPTRVRRRLDKDGTVERIAVKSGQPIPRVR*
>14_0903_16_30cm_Bacteria_5518_68_8
MPAGLRLRKGDEVVVITGKDRGKRGRVQEVRPGDLTVIVAGVNIAKRHTKPNPSKNQKGGIIEQPMPLGLGKVMVVCPHCGKPTRVAHRVDEDGTKERVCKQCGEAIVVQEPS*
>14_0903_16_30cm_Bacteria_5521_66_8
MLRNKEQSKRRWLELAPGDPVIVIAGKDKGKQGEVLRTLPDQHKIVVKGVNILKRHTKAGARRGGVSVAQGGIVDFEAPLDYSNVMLVCPHCGRPTRTKHTSQKRRRACWSCTARPSSRS*
>14_0903_16_30cm_Bacteria_5547_55_9
MNRTKCHVRKGDQVEVVSGNFRGSSGRILAVFPGKQRVLVEGVRIIKKHLRKSQDNPSGKIAEREGPIHISNVKLIERERKPVKGAEAKAKKETKKS*
>14_0903_16_30cm_Bacteria_5561_55_9
MNRIKCHVKKGDHVEVISGNFRGSSGKILAVFPQKQRVLVEGVRIIKKHLRKSQDNPSGKIAEREGPIHISNVRLIERDGKPVKAAESTAKKEKKKT*
>14_0903_16_30cm_Betaproteobacteria_5545_66_11
MQRIKKGDEVVVISGRDKGKRGTVLRRVDAEHLVIEGVNRVKKHQRPNPMKGVTGGIVDKDLPIHISNIALFNPATKKADRAGIKLLSDGRKVRVFKANGEQVDV*
>14_0903_16_30cm_Rokubacteria_5524_69_12
MASTSHVRRGDTVAVIAGKERGKRGKVLRVLLGDGRVLVEKINMVKKHQRPTQRLRQGGIIEREGALHLSNVLLVCGRCDRPVRIGIKVLADDRKVRICKRCGEPIDKG*
>14_0903_16_30cm_Rokubacteria_5554_70_10
MQSVHVRRGDTVGVIAGKERGKRGKVLRVVPEKGRVLVEHVNMIKKHQRPTQKLRQGGIIEREGPLALSNVLVVCPRCDKPSRTGVKILTDGRKVRTCRRCNESIDRG*
>14_0903_16_30cm_Verrucomicrobia_5531_55_9
MNRMKFHVKKGDQVEVISGNFKGSSGKILEVIPRKQRVLIEGVRIIKKHLRKSQDNPQGKIAEREGPIHISNVKLIEREKKAEKKTKTKPKEVAEKKAA*
>14_0903_16_40cm_Bacteria_5660_68_9
MATIAPRSVKRNDTVLVLAGKSKGRTGRVLRVFPAEGRAIVEGVNFVRKHTKANPQKNIKGGILERESPVDLSNLMPVCGECGKPTRVGHKFLDDGKKVRVCRRCGGLLDK*
>14_0903_16_40cm_Bacteria_5672_60_9
MVSRLDIKKNDTVQVMTGRSRGTAEQPTRGRVLKVEPKRRVLFVEGVNMVKRHVRPNPAKQIRGGILEKEGPIHVSNVALVCSDCGPTRIRHAVKAEGKKVRLCAKCGKVLD*
>14_0903_16_40cm_Bacteria_5699_54_17
MNRIKCHVKKGDQVEVISGNFRGSSGKILAVFPGKQRVVVEGVRIIKKHLRKSQDNPSGKIAEREGPIHISNVKLIEREKKTEKKAAKKSKKEKEEQKAA*
>14_0903_16_40cm_Bacteria_5703_63_9
MQKVKRDDTVFITKGKDRGRTGQVRKVLLGTGKISKLGEPRPARLIVTGINMVKRHMKPRGPQKPGGIVEREAPISWANVALVCASCGKPARVGFRKQADGRKVRFCKRCDANQD*
>14_0903_16_40cm_Bacteria_5729_55_13
MRRFHVRKGDEVVVIAGTERGKRGKVITILCGKQRLIVEGVKMIKRHQRKSQQHPQGAIIEREGSIHISNVMLAERFDARAAKRGAAPADA*
>14_0903_16_40cm_Bacteria_5789_68_8
MATNLKIRKGDEVMVLAGKDRGKRGRVQEVNPGKGTVIVAGVNIAKRHTKPNPSKNQKGGIIDEPRPLAFGKVMVICPHCGKPTRVARRIEDDTKERVCKQCGEAIVVEEKA*
>14_0903_16_40cm_Deltaproteobacteria_5808_68_7
MQRSTRIKKGDVVYVLTGREKGKTGKVLDIDHDKERAVVEKLMVFKRHYKRGRNPAQPEGGIVEKNGSIHLSNLSLIDPESKKPTRIGTKLLENGKRVRFAKRSGAQIDQ*
>14_0903_16_40cm_Gemmatimonadetes_5663_66_11
MKPLVYKKSRRVRGTEPKRHKMHVAKGDTVRVISGEHRGKEGRVLHAYPKKFTIVVEGVNVVKKHKRATTPGGESGIIEFPAPVAASNVMLLDPKSGEPTRVRRRHDKEGKLERIAVKSGQPIPRVR*
>14_0903_16_40cm_Gemmatimonadetes_5723_70_7
MKPLVYKKSRRVRGTEPARHKLHLAKGDRVRVISGDDRGKEGKILRVFPKKFRVVVEGVNVVKKHKRAAQAGDESGIVEITAPIAAAKVMLLDPKSSEPTRVRRRRDKDGTIERIAVKSGQPIPRVK*
>14_0903_16_40cm_Proteobacteria_5707_69_7
MKKIRKGDQVVVLSGRNKGRRGAVLQVLADGRVVVESVNMVKKHQKPNPQAGKQGGIIEKEMPLPVSKVAIWNPGAKRGDRVGIKTLGDGKRVRFFKSNGEMLDV*
>14_0903_16_40cm_Rokubacteria_5695_68_10
MRQVHVRRGDTVAVIAGKERGKRGKVLRVLPVAGRVLVEKLNMMKKHQRPTQKLRQGGIIERESPLALSNVLVVCGRCDKPVRSGIKVLADGRKLRVCKGCGEPIDKG*
>14_0903_16_40cm_Thaumarchaeota_5674_38_9
MKPTIIRNKTMFMAPLHLISKQLGAPLSSELQEKYGRKSARVIEGDTVKVLRGEFKGIEGKVTHVSAEKRGIAIEGIKREKLKGGNVDIYIHPSNVLITTLNLEDKWRQNKLEGQKTKSEKPSQPSEQKESIKVEAQKEQKESSEGKEKKEPKKEPTKKSQKAKQKDTKTNGKTNKKRKSTKSRKEDK*
>14_0903_16_40cm_unknown_5768_52_12
MVSSKPSKQRKMFFNAPQHRRRRMLAARLSDDLTKNHKVRRLPVRTGDSVRVMRGDFSGLEGKVQRVDYSNGRIFVEGMAREKAAGVSSQLPIHVTKVRITNLNLSDKWRSGLLAERGKSRKE*
>14_0919_02_20cm_Acidobacteria_5905_58_8
MTLRHERAERHSIQIRKGDNVKVIAGKDAGKSGRVLSINAKKNTVVVEHVGIIKRHTRPNPSKNIKGGIVEKEAGINVSNVMVVCGSCGKHTRIGHTALPDGTKVRSCRHCNTTLDK*
>14_0919_02_20cm_Alphaproteobacteria_5897_63_7
MAAKIRKGDKVIVLAGRDKGRSGEVIEVRPDEERALVRGINLVKRHQKQSAQHEGGIISKESPVHLSNLALADPKDGKPTRIGFKFVGAGENRRKVRVAKRSGVELDG*
>14_0919_02_20cm_Bacteria_5904_68_7
MATSVHVRKGDTVAVITGRERGKRGKVLRVSPEKGRVLVEHVNMVKKHQRPTQKLRQGGIIEREGAMALSNVLLVCSRCDKASRTGIKLLADGRKVRMCKRCGEAVDKG*
>14_0919_02_20cm_Bacteria_5930_55_12
MSRIRCHVKKGDQVEVISGNFRGSSGKILAVLPQKQRVLVEGVRIIKKHLRKSQDNPSGKIAEREGPIHISNVKLIERDGKPVKDAESKAKKRGHPDRSEGARK*
>14_0919_02_20cm_Betaproteobacteria_5881_65_14
MEKIRKGDDVIVTVGKDKGKRGTVLRIVDARHLVVEGVNRVKKHQRPNPVKGQTGGIADKDMPIDISNVALYNPQTKKADRIGFKLMEDGRKVRVFKSNGEMVDA*
>14_0919_02_20cm_Gemmatimonadetes_10567_69_17
MKPLVYKKSRARADAREPERHKLHITKGDTVRVISGEHRGKEGKVLRVFPKEFRVEVEGVNIVKKHKRATNPNEESGIIELTAPIAASKVMLLDPKSGEPTRVRRRADKDGTVQRIAVKSGQPIPRVKAK*
>14_0919_02_20cm_Proteobacteria_5895_67_15
MKKIRKGDQVVVRSGRNKGRRGAVIQVLGDGRVVVESVNMVKKHQKPNPQAGKQGGIIEKEMPLPLSKVAIWNPGAKKGDRIGIKTLADGKRVRFFKSNGEMLDV*
>14_0919_02_20cm_Rokubacteria_5893_69_7
MQSVHVRRGDTVGVIAGSERGKRGKVLRVLPEKGRVLVEHVNMIKKHQRPTQKLRQGGIIEREGALALSNVLVVCPRCDKPSRLGVKILGDGRKVRTCRRCGESIDRG*
>14_0919_05_20cm_Acidobacteria_1516_65_6
MSRLASPIRKNDNVLVISGKDRGKRGRVLKVLPGDERAKLRLIVEGVNMIKRHTKPNPGKNIKGGIVEREASLHASNVQLVCPECGAQTRVGRKILGDGRKVRICRKCEGVVDK*
>14_0919_05_20cm_Actinobacteria_1528_70_7
MKLKKGDRVRVLSGKDRGKEGEIMRAIPAEGKVIVEGVNVVKRHTRPTRAARQAGIIDKNMPMPVSSVAIVCPQCGPSRVGFRFDDQGGKVRVCRKCGGDL*
>14_0919_09_20cm_Acidobacteria_1647_57_9
MALAHGRPERHKVQIRKGDNVKVIAGKDAGKSGRILWINDRKNTVVVEHVGIIKRHTRPNPSKNVKGGIIEKEAGINVSNVMVICPSCGKHTRVGHTILPDGSKLRSCRHCKATLDK*
>14_0919_09_20cm_Actinobacteria_1656_69_7
MAIKQMKVRKGDLVHILSGKDRGKQGRVIDARPKDGKVIVENLNIAKRHTKPRPIQNTSRMGGSAMTPGGVIDKPAPLPVGNVMVVCPVCKRPTRIGYHDRDSHGEMVKVRVCKRVDCGQEIDR*
>14_0919_09_20cm_Actinobacteria_1709_68_9
MSAKMKVKKGDLVHMIKGKDRGKQGRVLDARPAERRVIVENLNTVKRHTRPKPMRDSSRMGGTQMTPGGVIEKAAPVPVANVMVVCPTCNRPTRIGMKEKTVKDKLMHVRVCKRADCLEEIDK*
>14_0919_09_20cm_Bacteria_1653_55_12
MGTTGILSVEIAQARRLLASQAGSLCHFHLMNRIKFHVKKGDNVEVVSGNFRGSSGKILQVLPKKQRVLIEGVRIIKKHLRKSQDNPSGKIAEREGPIHISNVRLIEKAEKKDKKKETKTKKEKAKS*
>14_0919_09_20cm_Bacteria_1660_55_7
MNRIKFHVKKGDNVEVVSGNFRGSSGRILQVLPKKERVLIEGVRIIKKHLRKSQDNPSGKIAEREGPIHISNVRLIEKGEKTRKGAKKEAKAKPEKAKS*
>14_0919_09_20cm_Bacteria_1670_60_14
MAQQGIRCVKIKKGDQVVVIAGRDNGKRGRVLEVEPRRGRVKVEGVAIVKKHQRANPSANRGGGIIDREAFINISNVQLIDPQSGAPTRVRYEVEGDGSKRRTAAKSGQSLEK*
>14_0919_09_20cm_Bacteria_1671_55_7
MSRMKFHVKKGDEVEVISGNFKGSSGKILEVIPSKQRVLVEGVRIIKKHLRKSEDNPQGKIAEREGPIHISNVKLVEREKKSEKKTKTKPKKEAEKKAA*
>14_0919_09_20cm_Bacteria_1673_55_10
MGTTGILPVEIAQARRLLDPQAGNLRHFHVMNRIKFHVKKGDNVEVVSGNFRGSSGKILQVLPKKQRVLIEGVRIIKKHLRKSQDNPTGKIAEREGPIHISNVRLIEKEEKKDKKKEAKTKKEKAKS*
>14_0919_09_20cm_Bradyrhizobium_1652_62_11
MAAKIRKGDKVMVLTGRDKGRTGEVFEVRPAENKALVRGINMVKRHQKQTQAQEGGIISKEQPVDLSNIAYVGKDGKPTRIGFKIHADGKKVRVAKSSGAEIDG*
>14_0919_09_20cm_Sphingomonadales_1655_67_6
MAAQKIKKGDRVVVLSGKDKGKHGEVTKAMPKEGKVIVSGVNVATRHRKASQANPQGGLERVEAPMHVSKVALEDPKTGRATRVRFETRDGKKVRVAARSGELING*
>14_0919_12_20cm_Acidobacteria_1789_58_8
MPKVASTAHIRVDIRRNDTVKVITGRDKGKQGRVLRVFPADAKVLVEHVMMVKKHVRPNPQRNIQGGIAEQESRISISNVQLVCPTCGPVRIGHEVRGDRKVRVCKKCGTTLDK*
>14_0919_12_20cm_Bacteria_1758_59_7
MRRFHVRKGDEVVVIAGTERGKRGKVITILSGKQRLIVEGVKMIKKHQRKSQQHPQGAIIEREGSIHLSNVMLAERFDARAAKRGAVSADA*
>14_0919_12_20cm_Bacteria_1773_55_7
MNRIKCHVKKGDQVEVISGNFRGSSGKILAVFPGKQRVLVEGVRIIKKHLRKSQDNPSGKIAEREGPIHISNVKLIERDGKPATSTESKAKKGKKKS*
>14_0919_12_20cm_Bacteria_1787_55_6
MNRTKCHVRKGDQVEVVSGNFRGSSGRILAVFPGKQRVLVEGVRIIKKHLRKSQDNPSGKIAEREGPIHISNVKLIERERKPVKGAEAKAKKETKKS*
>14_0919_12_20cm_Ktedonobacter_racemifer_1829_53_9
MAVKQKEKKPLHLAKMNIKKGDTVLIITGKDRGKQGTVSRAMPQDSKVIVEGLNIVKKHVRPQGQTRQGGVIEKAMPIQVSNTMLICTECGQPTRVAHDRRPMGSDQKLRPVRVCKKCHKVIEDRMRSS*
>14_0927_02_20cm_Bacteria_1922_67_12
MASGMRLRKGDEVMVITGKDRGKRGRVQEVRPRDQTVIVAGVNIAKHHTKANPTKNQKGGIIEQPMPLGLGKVMVVCPHCGKPTRVAHRMDEDTKERVCKRCGEAIVVEEPK*
>14_0927_02_20cm_Betaproteobacteria_1910_66_14
MQRIKKGDEVVVISGRDKGKRGTVLRRVDAEHLVIEGVNRVKKHQRPNPMKGVTGGIVDKDLPIHISNIALFNPATKKADRAGIKLLSDGRKVRVFKANGEQVDV*
>14_0927_02_20cm_Bradyrhizobium_1950_62_7
MPKLKIKKGDNVVVISGRDKGRTGEVLRVFPGEGRVIVQGVHVAKRHTRPRMGEPGGIVEKELTIHISNVAHVDPQSRKPTRIGYKFLEDGRKVRFARRSGEVIDR*
>14_0927_02_20cm_Deltaproteobacteria_1930_68_11
MARSSIRIKKGDNVFVLSGKEKGKTGKVLEIDHEKQRAIVEKLMVFKRHYKRGRNPAAPEGGIVEKNGSIHVSNLALVDPESKKPTRIGTKLLENGKRVRVARRSGAQIDQA*
>14_0927_02_20cm_Gemmatimonadetes_1934_69_10
MKPLVYKKSRARADAREPERHKLHITKGDTVRVISGEHRGKEGKVLRVFPKEFRVEVEGVNIVKKHKRATNPNEESGIIELTAPIAASKVMLLDPKSGEPTRVRRRADKDGTVQRIAVKSGQPIPRVKAK*
>14_0927_02_20cm_Proteobacteria_1912_67_13
MKKIRKGDQVVVRSGRNKGRRGAVIQVLGDGRVVVESVNMVKKHQKPNPQAGKQGGIIEKEMPLPLSKVAIWNPGAKKGDRIGIKTLADGKRVRFFKSNGEMLDV*
>14_0927_02_40cm_Bacteria_2065_55_7
MNRIKCHVKKGDHVEVISGNFRGSSGKILAVFPQKQRVLVEGVRIIKKHLRKSQDNPSGKIAEREGPIHISNVRLIERDGKPVKAAESTAKKEKKKT*
>14_0927_02_40cm_Betaproteobacteria_2090_64_10
MPETMEKIRKGDDVIVTAGKDKGKRGTVLRIVDARHLVVEGVNRVKKHQRPNPVKGLTGGIVDKDMPIDISNVALYNPQTKKADRVGFKQMEDGRKVRVFKSNGEMVDA*
>14_0927_05_20cm_Acidobacteria_2153_57_9
MALTHARPERLRIQVRKGDQVKVMAGKDAGKSGRVLFVNATKNTVVVEHVSIIKRHTRPNPSKNVKGGIVEKEAPIDVSNVMVICPSCGKHTRVGHTVLPDGSKMRSCRHCKSTLDK*
>14_0927_05_20cm_Alphaproteobacteria_2149_63_9
MAAKIRKGDKVIVLAGRDKGRSGEVIEVRPDEERALVRGINLVKRHQKQSAQHEGGIISKESPVHLSNLALADPKDGKPTRIGFKFVGAGENRRKVRVAKRSGVELDG*
>14_0927_05_20cm_Bacteria_2170_55_9
MNRIKCHVKKGDQVEVMSGNFRGSSGRILAVFPIKQRVLVEGVRIIKKHLRKSQDNPSGKIAEREGPIHISNVKLIERDAKPVKDAEAKKGTKRGHAERSEGTRK*
>14_0927_05_20cm_Bacteria_2171_66_7
MLRNKPEPKRRWLELAPGDPVIVIAGKDKGKQGEVLRTIPDDHKIVVKGVNILKRHTKAGARRGGTQVAQGGIVDFEAPLDYSNVMLVCPSCGRPTRTKHTVLESGARALVCRHCGEPYERVRKTEAQ*
>14_0927_05_20cm_Euryarchaeota_2162_65_6
MTSTKARTQRKRAANAPLHVKRLLASSHLAPEIHDKAKGSMPRALPVRKGDTVRIMRGGFRGREGKVVSEESTK*
>14_0927_05_20cm_Gemmatimonadetes_2145_69_13
MKPLVFKKSRRSAGPREPERHKLHIAKGDTVRVISGEHRGKEGKVLHVYPKEFRVVVEGVNIVKKHKRAATPNEESGIIELPAPLAASKVMLLDPKSGEPTRVRRRLDKDGTAERIAVKSGQPIPRVKAK*
>14_0927_05_20cm_Ktedonobacter_racemifer_2220_52_8
MAVKQKEKKPLHLAKMNIKKGDTVLIITGKDRGKQGTVSRAMPQDSKVIVEGLNIVKKHVRPQGQTRQGGVIEKAMPIQVSNTMLICTECGQPTRVAHDRRPMGSDQKLRPVRVCKKCHKVIEDRMRSS*
>14_0927_05_40cm_Armatimonadetes_2321_65_11
MAVTMEREQVHVKKGDMVEVIAGRQRGKRGKVLKVLPKHGKVIIEGVNVVKRHTKPTQKMPQGGVVEKEAPVYSSRVMMVCPKCGRAARVGHGYLADGAKVRVCKRCGEQIEK*
>14_0927_05_40cm_Bacteria_2305_68_11
MLKNKQQTKRQWLELAPGDPVIVIAGKDKGKQGEILRTIPEKHKVVVKGVNILKRHEKAGQRRRGVQVAQGGIVDFEAPLDYSNVMLVCPHCGRPTRTKHTVLESGARALVCRHCEEPYERVRKTEAQ*
>14_0927_05_40cm_Bacteria_2310_66_7
MSHFARNDQVVVIAGDDRGKSGRVLKVLIDEDRLIVEKVNFIKRHTKPRGQKVQGGILEREAPVHISNVMHLCPKCQMGVRVTMKRTADGKRERYCARCGETIPRVR*
>14_0927_05_40cm_Bacteria_2314_68_10
MATNLKIRKGDEVMVLAGKDRGKRGRVQEVNPGKGTVIVAGVNIAKRHTKPNPSKNQKGGIIDEPRPLAFGKVMVICPHCGKPTRVARRIEDDTKERVCKQCGEAIVVEEKA*
>14_0927_05_40cm_Bacteria_2349_55_8
MNRIKCHVKKGDHVEVISGNFRGSSGRILAVFPEKQRVVVEGVRIIKKHLRKSQDNPSGKIAEREGPIHISNVKLIEREKKTEKKPAKKSKKEAEKKAA*
>14_0927_05_40cm_Bacteria_2367_66_6
MLRNKTEPTRRWLDLAPGDPVIVIAGKDKGKQGEVLRTIPGQHKIVVKGVNILKRHTKAGQRRGGVQVAQGGIVDFEAALDYSNVMLVCPSCGRPTRTKHTILESGARVLICRHCGEPYERVRKTEAQ*
>14_0927_05_40cm_Rokubacteria_2323_69_8
MLQVHVRRGDTVAVIAGRERGKRGKVLRVLPAAGRVLVEKLNMMKKHQRPTQKLRQGGIIERESPLALSNVLVVCSRCDKASRSGIKVLGDGRKVRVCKRCGESIDRG*
>14_0927_05_40cm_Verrucomicrobia_2334_55_12
MVQLRSRLDVADNTGARMATMIGVIGKATLYAGIGDVITANVKEASATGTVKKGEVVRAVVVRTRQAIRRDDGSLLHCFAGSGGFMSRMKFHVKKGDEVEVISGNFKGSSGKILEVLPSKQRVLVEGVRIIKKHLRKSEDNPQGKIAEREGPIHISNVKLVDREKKAEKKSKTKPKKEAEKKAA*
>14_0927_09_20cm_Acidobacteria_6034_64_8
MIVTTGKDRGKRGRVLKVLPEKNRLIVEGVNIIKRHTKPNPGRQIKGGVVEREAPLHASNVQVVCPECGKATRIGRKILGDGRKVRICRKCEGVVDK*
>14_0927_09_20cm_Bacteria_6025_66_9
MSFLHLDIHKDDTVQVMSGKDRGKRGVVVRTVPEQSKIVVKGVNLLKRHQKANQQKGGTKVIQGGIVDFESPLDYSNVMLVCNKCDKPTRIRKTVLPNGEKAIVCVKCGEIYERVRNKV*
>14_0927_09_20cm_Bacteria_6029_68_7
MLTNRPKAKQRWLDLAPGDTVLVTAGKDRGKQGEVLRTLPESGKIVVRGVNILKRHVKAGQSKGGTRAIQGGIVDYEAPFSYSNVMLVCPSCNKPTRVKHGEHGGRKVLVCRNCGEPYERVKKVEAQ*
>14_0927_09_20cm_Bacteria_6032_66_9
MSRLHLDIHKDDTVQVMSGKDRGKRGVVVRTVPEQSKIVVKGVNLLKRHQRANQQKGGTKVIQGGIVDFESPLEYSNVMLVCNKCDKPTRIRKTVLPSGEKAIVCVRCGEIYERVRNKV*
>14_0927_09_20cm_Bacteria_6036_55_7
MNRIKFHVKKGDNVEVISGNFRGSSGKILQVLPKKQRVLIEGVRIIKKHLRKSQDNPSGKIAEREGPIHISNVRLIEKTEKKEKTAKKETKAKKEKTKS*
>14_0927_09_20cm_Candidatus_Koribacter_versatilis_6076_59_10
MHTRVDVRKNDMVKVIAGRGKDDKEFRRVLRVFPNEGKLLVEHVKMVKKHVRPNPQRNIKGGIAEQE
>14_0927_09_20cm_Euryarchaeota_6086_64_13
MTSTQPRVQRKRAAHAPLHVKRILTSSHLAEEVHAKAKGRLPRALPVRKGDTVRVMRGGFRGREGKVVSVDRVHGTVVVEGITIEKVDEKKVPRPLHASNLLIIRMDDTDAWRRRKFEERAE*
>14_0927_09_20cm_Nitrospirae_6046_58_5
MVGQAVSKTKLKKGDTVMVIAGRERGKTGKILSLNLVVGKLTVEKLNIIKRHTKPSQKNRQGGILEREAPLALSNVMLYCGNCQKPVRIGIKALEDGRRARICKKCKEVVE*
>14_0927_09_40cm_Actinobacteria_6174_67_9
MAHTMRIRKGDLVHVLSGKDRGKQGRVIDARPKDRKVIVENLNLVKRHTKPRPIQNTSRMGAAGMTPGGVIEKPSPVHVGNVMVVCPVCNRPTRVGIRDKDSHGQPVKVRHCKRADCGEDIDR*
>14_0927_09_40cm_Bacteria_6155_68_24
MKPLVFKKSRRAAARGQEPERHKMHIAKGDTVRVISGEHRGKEGKVLRVFPKEFRVEVEGVNIVKKHKRAASANEESGIIELTAPIAASKVMLLDPKSGEPTRVRRRLDKDGTAERVAVKSGQPIPRVKAK*
>14_0927_09_40cm_Bacteria_6180_67_14
MASGMRLRKGDEVMVITGKDRGKRGRVQEVRPRDRTVIVAGVNIAKHHTKANPTKNQKGGIIEQPMPLGLGKVMVVCPHCGKPTRVAHRMDEDTKERVCKHCGEAIVVEEPK*
>14_0927_09_40cm_Bacteria_6194_63_9
MQKIKRDDTVLITKGKDRGRTGQVRKVLLGTGKISKLGQPRPPRLIVTGINMVKRHMKPRGPQKPGGIVDREAPISWANTALVCASCGKPARVGFRRQADGRKVRYCKRCDANQD*
>14_0927_09_40cm_Candidatus_Nitrososphaera_gargensis_6162_48_8
MAKINPKLIHVSKHQRDKMLGASLADELQEQYKKKTLRVIKGDSIMVVRGEYKGRGGKVEDVDTERSTLHIEGMQREKIRGGQVKVPIHASNVKITGLNLEDKYRSSRLQGSGKPQTVEKMGEKEEKKETTAKKAANKEEKKAEEVGE*
>14_0927_09_40cm_Verrucomicrobia_6186_55_17
MSRMKFHVKKGDEVEVISGNFKGSSGKILEVLSSKQRVLVEGVRIIKKHLRKSEDNPQGKIAEREGPIHISNVKLVEREKKAEKKAKTKPKKEAEKKAA*
>14_0927_12_20cm_Alphaproteobacteria_6330_65_13
MAKLKIKKDDNVVVISGRDKGKQGKVLRVFPAEERAVVQGVHIARRHSKPSMGDPGGIVEKELKIHISNLAHIDPQTNKPTRVGYKFLDGGRKVRIARRSGEVIDK*
>14_0927_12_20cm_Bacteria_10555_57_16
MALTHARAERHPIQIRKGDNVKVLAGKDSGKSGRVLSVNPVKNTVVVEHVSIIKRHTRPNPSKNIKGGIVEKEGAINVSNVMVICPSCGKHTRVGHMILPDGSKMRSCRHCKATLDK*
>14_0927_12_20cm_Bacteria_10576_70_8
MASGLRLRKGDEVVVIAGKDRGKRGRVQEVHPRERTVIVAGVNISKRHTKPNPTKNQKGGIVEQPRPLSIGKVMVVCPHCGQPTRVAHRIEDAVKERVCKNCGEAIVVEEST*
>14_0927_12_20cm_Bacteria_6328_66_16
MLKNKEQPKRRWLDLAPGDPVIVIAGKDKGKQGEVLRTIPDQHKIVVKGVNLLKRHTKAGQRRGGVAVAQGGIVDFEAALDYSNVMLVCPACGRPTRTKHTVLESGARALVCRHCGEPYERVRKTEAQ*
>14_0927_12_20cm_Bacteria_6329_70_21
MHRRKRRTPEQKLRAALRHEGWTRGRLRPLDIRSGDTVVVIAGKDRGKRGTVARTLAGQQRVVVRGVNVLKRHTKAGVRGNVQGGIVDFDAPVAYSNVMLVCNRCDQPTRIGHIVLEDGTRAIACKKCGERYERSTD*
>14_0927_12_20cm_Bacteria_6334_66_10
MLRNKEQPKRRWLDLAPGDPVVVVAGKDKGKTGEVLRTLPDKHKIVVKGINILKRHTKAGRSRGGVSVAQGGVVDFEAPLDYSNVMLVCPACSRPTRTKHIILESGARALVCRHCGEPYERVRQTEAQ*
>14_0927_12_20cm_Bacteria_6337_66_10
MLKNKVQPNRRWLDLAPGDPVIVIAGKDKGKQGEVLRTIPDQHKIVVKGVNLLKRHTKAGARRGGVQVAQGGIVDFEAPLDYSNVMLVCPSCGRPTRTQHIVLESGARALVCRHCGEPYERVRKTEAQ*
>14_0927_12_20cm_Bacteria_6339_54_8
MKARKRAKIKKNDQVVLIAGRDKGKRGRVLAVAPVRGKVKVEAVGMIKRHQKPAGNRGGGIIDKESWIDISNVQIVDPQSGKPSRVSYKVDQDGTKFRVAAASGHSIEK*
>14_0927_12_20cm_Bacteria_6349_56_8
MNRIKFHVKKGDQVEVISGNFRGSSGKVLEVLPKKQRVLIEGVRIIKKHLRKSQDNPSGKIAEREGPIHISNVKLVERETKTEKKEKKQPAKKAEKKAA*
>14_0927_12_20cm_Bacteria_6356_55_8
MNRIKCHVKKGDQVEVISGNFRGSSGKILAVFPGKQRVLVEGVRIIKKHLRKSQDNPSGKIAEREGPIHISNVKLIERDGKPATSTESKAKKGKKKS*
>14_0927_12_20cm_Bacteria_6362_55_16
MGTTGILPVEIAQARRLLDPQAGNLRHFHVMNRIKFHVKKGDNVEVVSGNFRGSSGKILQVLPKKQRVLIEGVRIIKKHLRKSSNVRLIEKEEKKDKKKEAKTKKEKAKS*
>14_0927_12_20cm_Bacteria_6393_69_7
MAARIRKGDRVHVLSGKDAGREGRVIAVLPSRNRVLVEGINRVKRHEKVRPSARGGGQEGGIITKELPVDLSNVTLVCGTCGPTRVGFSLAEDGTKIRICRSCEGELA*
>14_0927_12_20cm_Bacteria_6407_55_7
MQGRKRAKIRKNDQVVVIAGRDKGKRGRVLGVAPGRGKVKVEGAGVIKRHQKPAGNRGGGIIDKEAWIDISNVQMIDPQSGKATRVRYQIEGDGTKSRVAAASGHTLEK*
>14_0927_12_20cm_Bacteria_6453_67_15
MRLRKGDEVMVITGKDRGKRGRVQEVRPRDQTVIVAGVNIAKHHTKANPTKNQKGGIIEQPMPLGLGKVMVVCPHCGKPTRVAHRMDEDTKERVCKQCGEAIVVEEPK*
>14_0927_12_20cm_Chloroflexi_6351_68_7
MATMRIRKGDEVVVIAGKDRGKRGRIQEVRPRERTVVVAGVNIAKHHTKPNPTKNQKGGIIEQPMPLALGKIMVVCPHCGKPTRVAHRTDEDGTKERVCKQCGEAIVVEQSS*
>14_0927_12_20cm_Deltaproteobacteria_10562_68_13
MARSSIRIKKGDTVFVLSGKEKGKTGKVMDVDHDRQRAVVEKLMIFKRHYKRGRNPAAPEGGIVERNGSIHISNLALLDPESKKPTRIGTKVLENGKRVRIAKRSGAQIDQA*
>14_0927_12_20cm_Gemmatimonadetes_6374_68_7
MKPLVYKKSRRAPEPREPERHKLHITKGDTVRVISGEHRGKEGKVLRVFPKEFRVEVEGVNVVKKHKRATNPNEESGIIELTAPIAASKVMLLDPKSGEPTRVRRRADKDGTVQRIAVKSGQPIPRVKAK*
>14_0927_12_20cm_Ktedonobacter_racemifer_6382_54_7
MAVKQKEKKPLHLAKMNIKKGDTVLIITGKDRGKQGTVSRAMPQDSKVIVEGLNIVKKHVRPQGQTRQGGVIEKAMPIQVSNTMLICTECGQPTRVAHDRRPMGSDQKLRPVRVCKKCHKVIEDRMRSS*
>14_0927_12_20cm_Rokubacteria_6348_71_8
MADAHVRRGDTVAVIAGKERGKRGKVLRVLLTDGRVLVEKVNMVKKHQRPTQKLRQGGIIEREGALALSNVLLVCGRCDKPVRTGIKTLADGRKLRVCRRCGEPIDKG*
>14_0927_12_20cm_Rokubacteria_6355_71_8
MQAIHVRRGDLVGVITGRERGKRGKVLRVLTAKGRVLIEHVNMIKRHQRPTQKLRQGGIIEREGALALSNVLPICARCDKPSRTGVKVLADGRKMRVCKRCGESIDKG*
>14_0927_12_20cm_Verrucomicrobia_10548_59_7
MRRFHVRKGDEVVVIAGTERGKRGKVITILCGKQRLIVEGVKMIKRHQRKSQQHPQGAIIEREGSIHISNVMLAERFDARAAKRGAASADA*
>14_0927_12_40cm_Acidobacteria_10611_58_16
MALIHERAERHTIQIRKGDNVKVLAGKDAGKSGRVLSINARKNTVVVEHVGIIKRHTRPNPSKNIKGGIVEKEAAINVSNVMVICPSCGKHTRIGHTMLPDGTKMRSCRHCKTTLDK*
>14_0927_12_40cm_Acidobacteria_6535_59_9
MNATATNASIRKGDQVRVMSGRDKGKAGRVLGVNPRSRTVTVEHANIIKRHTRANPSKNVKGGIVEKEGPIQISNVLLLCASCNKHARVGHKFMPDGTKLRICRRCGTTLEK*
>14_0927_12_40cm_Actinobacteria_6555_68_7
MQTMRVRKGDLVHILSGKDRGKQGRVIDARPKDGKVIVENINIAKRHTKPRPIQNTSRMGGSAMTPGGVIDKPTPLPVGNVMVVCPVCKRPTRVGMRERESHGEHVKVRVCKRADCGQEIDR*
>14_0927_12_40cm_Archaea_6568_52_16
MASSKPSKQRKRFFQAPKHKQRKMLSARLSDDLTVRHKVRRIPLRTGDTVRIMRGEFADLVGKVEKVEYSTGRIFVEGMTREKAAGVSSKLPVHSSKVLITNLNLSDKWRSGLLSEKSKMVEV*
>14_0927_12_40cm_Bacteria_6503_65_17
MLRNKPEPTRRWLDLAPGDPVIVIAGKDKGKQGEVLRTIPDQHKIVVKGVNILKRHTKAGQRRGGVQVAQGGIVDFEAALDYSNVMLVCPSCGRPTRTKHTILESGARVLICRHCGEPYERVRKTEAQ*
>14_0927_12_40cm_Bacteria_6506_67_17
MKRHLDIHKDDTVQVMLGKDRGKRGVVLRTVPATGKIVVKGLNMAKRHQRALTQKGATKVMQGGIVDFEAPLNYSNVMLVCNKCDKPTRIRKTTLPTGQQAIVCVKCGEIYERVKEKV*
>14_0927_12_40cm_Bacteria_6509_66_7
MLKNKLQPKRRWLDLAPGDPVIVVAGKDKGKQGEVLRTLPDKHKIVVKGVNILKRHSKAGQRRGGVQVAQGGIVDFEAPLDYSNVMLVCPSCGRPTRTKHTVLESGARALVCRHCGEPYERVRKTEAQ*
>14_0927_12_40cm_Bacteria_6525_71_6
MAAAAPRERTRINLKKNDTVTVVSGKDAGKQGKILKVIPEKNRVIVQGVGFVKKHTRPNPQRNIKGGIAEREAPIHASNVMIVCGECGKRTRIGHKALADGRKVRVCRHCEGVLDK*
>14_0927_12_40cm_Bacteria_6538_55_7
MNRLKCHVRKGDHVEVISGNFRGSSGKILAVFPQKQRVLVEGVRIIKKHLRKSQDNPSGKIAEREGPIHISNVKLIERDGKPVKAAESKAKKDKRKS*
>14_0927_12_40cm_Bacteria_6541_66_9
MLTNKSQSSRRWLDLAPGDPVVVIAGKDKGKTGEVLRTIPDKHKIVVKGVNILKRHTKAGRSRGGVSVAQGGVVDFEAPLDYSNVMLVCPACSRPTRTKHIILESGARALVCRHCDEPYERVRKTEAQ*
>14_0927_12_40cm_Bacteria_6572_56_7
MNRSKFHVKKGDQVEVISGNFRGSSGKVLEVLPKKQRVLIEGVRIIKKHLRKSQDNPSGKIAEREGPIHISNVKLVERETKTEKKEKKQPAKKAEKKAA*
>14_0927_12_40cm_Bacteria_6602_66_6
MLRNKPEPKRRWLELAPGDPVIVIAGKDKGKQGEVLRTIPDQHKIVVKGVNLLKRHTKAGARRGGVQVAQGGIVDFEAPLDYSNVMLVCPSCGRPTRTQHIVLESGARALVCRHCGEPYERVRKTEAQ*
>14_0927_12_40cm_Bacteria_6617_66_14
MLRNKPEPKRRWLELAPGDPVIVTAGKDKGKQGEVLRTLPDQHKIVVKGVNILKRHTKAGARRGGTQVAQGGIVDFEAPLDYSNVMLVCPHCGRPTRTKHTVLESGARALVCRHCGEPYERVRKTEAQ*
>14_0927_12_40cm_Deltaproteobacteria_6551_70_9
MQRSTRIKKGDVVYVLTGREKGKTGKVLDIDHDKERAVVEKLMVFKRHYKRGRNPAQPEGGIVEKNGSIHLSNLSLIDPESKKPTRIGTKLLENGKRVRFAKRSGAQIDQ*
>14_0927_12_40cm_Euryarchaeota_6587_64_8
MTSTQPRVQRKRAAHAPLHVKRILTSLHLAEEVHAKAKGRLPRALPVRKGDTVRVMRGGFRGREGKVVSVDRVHGTVVVEGITIEKVDEKKVPRPLHASNLLIIRMDDTDAWRRRKFEERAE*
>14_0927_12_40cm_Nitrospirae_6508_63_25
MRRRGWLSANRPQEVPPKCHVRKGDTVVVIAGKDRGKSGKVLGVFRLDGKVTVERINIIKRHTKPTQQNRQGGILEREAPIQLSNVMLYCSTCQKPTRVGTKTLTDGSRVRVCRKCMQPIESSERP*
>14_0927_12_40cm_Proteobacteria_6516_68_7
MKKIRKGDQVVVLSGRNKGRRGAVLQVLADGRVVVESVNMVKKHQKPNPQAGKQGGIIEKEMPLPVSKIAIWNPGAKRGDRVGIKTLGDGKRVRFFKSNGEMLDV*
>14_0927_12_40cm_Thaumarchaeota_6519_36_7
MKPTIIRNRMIFQAPHHYRSKQLGSMLSKELQEKYHKPSVRVVEGDNVKVMRGEFKGIEGKVTQVSPERHGVAIEGIKREKLKGGNVDLYIHPSNLMITGLNLEDKWRQNRLEGQKTKIPKEQSEEAPKERSKPKEKPTETKEKPTETKEKPTETKGTSKVAPKSKKKPTKSEKLLEKKGKQTKTAKPAKKETK*
>14_0929_02_20cm_Archaea_2480_52_11
MLSARLSDDLTARHKVRRIPLRTGDTVRIMRGEFADLVGKVEKVEYSTGRIFVEGMTREKAAGISSKLPIHSSKVLITNLNLSDKWRSGLLSEKSKMVES*
>14_0929_02_20cm_Archaea_2496_53_9
MTSSKPSKQRKLLFQAPKHRQRRRLSARLSNDLTGRHRIRRVPLRTGDRVRIMRGEFAGLEGKVERVEYSTGRVFVEGMTREKAAGVSSKLP
>14_0929_02_20cm_Bacteria_2460_69_9
MAVGIRLRKGDEIVVITGKDRGKRGRIQEVRPRERTVVVAGVNIAKRHTKPNPTKNQKGGIIEQPMPLGLGKVMVVCPHCGKPTRVAHRTDQDGTRERVCKRCGEAIVVQEPSS*
>14_0929_02_20cm_Bacteria_2527_55_10
MNRLKHHVKKGDHVEVISGNFRGSSGRVLAVFPGKQRVLVEGVRIIKKHLRKSQDNPSGKIAEREGPIHISNVRLLEHEKSEKAARKPEKEMEKK*
>14_0929_02_30cm_Bacteria_2607_57_9
MALTHERAERYSIQVRKGDNVKVLAGKDAGKSGRVLSINATKNTVVVEHVGIIKRHTRPNPSKNIKGGIVEKEAGINVSNVMVICPSCGKHTRIGHTILPDGTKMRSCRHCKSTLDK*
>14_0929_02_30cm_Bacteria_2615_69_23
MQSVHVRRGDTVGVIAGKERGKRGKVLRVSPEKGRVLVEHVNMIKKHQRPTQKLRQGGIIEREGPLALSNVLVVCPRCDKPGRTGIKVLTDGRKVRTCRRCGESIDRG*
>14_0929_02_30cm_Bacteria_2622_55_9
MNRIKCHVKKGDHVEVISGNFRGSSGKILAVFPQKQRVLVEGVRIIKKHLRKSQDNPSGKIAEREGPIHISNVRLIERDGKPVKAAESTAKKEKKKT*
>14_0929_02_30cm_Bacteria_2628_69_6
MAVGIRLRKGDEIVVITGKDRGKRGRIQEVRPRERTVVVAGVNIAKRHTKPNPTKNQKGGIIEQPMPLGLGKVMVVCPHCGKPTRVAHRTDEDGTRERVCKQCGEAIVVQEPSS*
>14_0929_02_30cm_Bacteria_2641_56_6
MPAIPPIKKNDEVFILRGKDRGKTGRVLIVIPKEQKIVVEGVQMIKRHTRPNPQRILADNRRVRVCKKCGSTLE*
>14_0929_02_30cm_Gemmatimonadetes_2652_66_8
MKPLVYKKSRRVRGTEPKRYKMHIAKGDTVRVISGEHRGKEGRVLHVYPKKYRVVVEGVNVVKKHKRATTPQGESGIIEFPASVAASNVMLLDPKSGEPTRVRRRLDKEGKLERIAVKSGQPIPRVR*
>14_0929_02_30cm_Proteobacteria_2624_68_6
MKKIRKGDQVVVLSGRNKGRRGAVLQVLADGRVVVESVNMVKKHQKPNPQAGKQGGIIEKEMPLPVSKVAIWNPGAKRGDRVGIKTLGDGKRVRFFKSNGEMLDV*
>14_0929_02_40cm_Acidobacteria_2812_65_9
MSRLATSLRKNDNVLVITGKDRGRKGRVLKVLPGKNGTIRLIVEGVNMIKRHTKPNPGKNVKGGIVEREASLHVSNVQLVCPECGARTRVGHKMLGDGRKVRVCRKCEGVVDK*
>14_0929_02_40cm_Actinobacteria_2842_69_8
MPGVDIKKDDNVRVISGKDRGKEGRVVRVLPLEGRVMVDGVALAKKHSRTGAQRTRTGQQLQQGGIIDVEMSVDISNVQLVCPSCHEPTRVGHRLNADGIKVRVCRKCDSELPDG*
>14_0929_02_40cm_Actinobacteria_2866_68_9
MTTKMKVKKGDLVHMINGKDRGKQGRVIDARPAERRVIVENLNVVKRHTRPKPMRDSSRMGGTQMTPGGVIVKAAPVSVANVMVVCPTCNRPTRIGMKAKTVKDKVLHVRVCKRADCLEEIDK*
>14_0929_02_40cm_Archaea_2856_56_7
MDLKFGSPLSEDLRAKFKRRSVRPTVGDSVRIVRGEFRNIEGKVTKVLPKKGKVNVEGVSREKIKGGTAPAPIDASKVVITAFNLEDKLRKMKLEAQ*
>14_0929_02_40cm_Bacteria_2832_56_9
MSRMKFHVKKGDEVEVISGNFKGSSGKILEVLPSKQRVLVEGVRIIKKHLRKSEDNPQGKIAEREGPIHISNVKLVDREKKAEKKSKTKPKKEAEKKAA*
>14_0929_02_40cm_Bacteria_2848_70_6
MASGLRLRKGDEVVVIAGKDRGKRGRVQEVHPRERTVIVAGVNISKRHTKPNPTKNQKGGIVEQPRPLSIGKVMVVCPHCGQPTRVAHRIEDAVKERVCKNCGEAIVVEEST*
>14_0929_02_40cm_Bacteria_2850_67_8
MLRNKLQPKRRWLDLAPGDPVIVVAGKDKGKQGEVLRTLPDKHKIVVKGVNILKRHTKAGRSRAGVSVAQGGVVDFEAPLDYSNVMLVCPSCSRPTRVKHTVLESGARAVVCRHCGEPYERVRKTENQ*
>14_0929_02_40cm_Bacteria_2893_55_7
MNRLKCHVRKGDHVEVISGNFRGSSGKILAVFPQKQRVLVEGVRIIKKHLRKSQDNPSGKIAEREGPIHISNV
>14_0929_02_40cm_Bacteria_2914_73_14
MALQRLRKDDTVMVIAGKERGKTGKVLRVLADRERVLIERVNMVKRHVKPRGVQQPGGIQEKEASIHLSNVVPICPKCNKPTRVGHRRLADGHGERVCRRCGEPLGGE*
>14_0929_02_40cm_Euryarchaeota_2820_68_8
MVSTQPRKQRKQAADAPWHVKHKMLAAHVDPALRKKRDWKVPRAVPVRKGDEVLVARGKFRGKKGKIIGVDMTHGLVTVEGIKIKKSDKAKEVARPIHPSNLIITALDETDPRRREKFMGG*
>14_0929_02_40cm_Euryarchaeota_2838_66_7
MQRKRAANAPLHRKRLMASSHVAPELHDKAKGRMPRAIPVRKGDTVRVMRGGFEGREGKVVSVDRVYGTVVVEREYLRYIRKYERYEKRTHRMNVHAPPCLGLQVGNRITMMECRPLGKTVHFVAIHNQAVAA*
>14_0929_02_40cm_Gemmatimonadetes_2814_69_9
MRRLVYRKSRRARGTEPPRHKLHLAKGDTVRVIRGEDRGREGKILEVHPKEFRVVVEGVNVVKKHKRATTAQGTSGIIDIPAPIAASKVMLLDPKSGEPTRTRRRRDKDGTVERVAVKSGQPIPRVR*
>14_0929_02_40cm_Rokubacteria_2797_69_23
MGSTSHVRRGDTVAVIAGKERGKRGKVLRVLTGDGRVVVEKVNVVKKHQRPTQKLRQGGIIERESALDLSNVLLVCGRCDRPVRIGIKELADGRKVRVCKRCGEPLDKG*
>14_0929_05_20cm_Acidobacteria_2978_54_10
MMQKTYDIRRNDQVKIIAGRDKGKEGRVLRVFPDTARVLVEHVMMVKKNVRPNPQKNIKGGIAEQESPIAISNVKLVCPSCGPVRAGHERHGDKSVRVCKRCKTTLEKS*
>14_0929_05_20cm_Acidobacteria_2994_55_6
MGTATTTAHKRIDIHRNDTVQVLSGKDRGKQGRVLRVFPDKGKLLVEHVMMVKKHLRPTQKSKGGIAEQESAVSISKVQLVCSTCGPVRIGHEVRGDRKVRICRKCGTTLDKT*
>14_0929_05_20cm_Acidobacteria_3011_65_8
MSRLASPIRKNDNVLVISGKDRGKRGRVLKVLPGDERAKLRLIVEGVNMIKRHTKPNPGKNIKGGIVEREASLHASNVQLVCPECGAQTRVGRKILGDGRKVRICRKCEGVVDK*
>14_0929_05_20cm_Actinobacteria_3012_66_5
MPGLKIKKGDTVEVLSGKDRGKQGRVVNVYPNRARVMVEGVNQVKRHETVRPTKSGGGMQGGIITKEMPLDISNLAVVCPSCGKPTRVGHAMGPDGKERVCKQCGGKI*
>14_0929_05_20cm_Actinobacteria_3089_70_8
MAKMKVKKGDLVQMLAGKDRGKQGRVIESRPRERRVIVENLNTVKRHMRPRPLRDSSRMGGTQMTPGGVIEKAAAVPVSNVMLVCPTCNRPTRVGMTTKEVKGREVHVRQCKRADCLQEIDK*
>14_0929_05_20cm_Bacteria_2979_70_7
MLTNKNATMPKRLDLAPGDTVVVIAGKDRGKRGRVLRTLPREHKIVVEGVNILKRHTKAGQSRGGTRAIQGGIVDFESPLAYSNVMLVCPSCDKPTRVRHTVLESGKKATVCLHCGEPYERVRQAENQ*
>14_0929_05_20cm_Bacteria_2980_55_9
MNRIKCHVKKGDQVEVISGNFRGSSGRILAVFPEKQRVLVEGVRIIKKHLRKSQDNPSGKIAEREGPIHISNVKLIEREKDVEKKAAKQKKPRRETEKKAA*
>14_0929_05_20cm_Bacteria_2982_55_10
MNRIKFHVKKGDNVEVVSGNFRGSSGKILQVLPKKQRVLIEGVRIIKKHLRKSQDNPSGKIAEREGPIHISNVRLIEKEEKKDKKKETKTKKAKS*
>14_0929_05_20cm_Bacteria_2986_55_7
MNRIKFHVKKGDNVEVIAGNYKGSSGKILQVLPRRQRVLIEGVRIIKRHLRKSQDNPQGKIAEREGPIHISNVRLMERTEKKAKTSKKKTAAKAKAT*
>14_0929_05_20cm_Bacteria_3107_55_7
MNRTKFHVKKGDNVEVISGNFRGSSGKILQVLPKKQRVLIEGVRIIKKHLRKSQDNPSGKIAEREGPIHISNVRLIEKTEKKEKTAKKETKAKKEKAKA*
>14_0929_05_20cm_Ktedonobacter_racemifer_3036_53_7
MAVKQKEKKPLHLAKMNIKKGDTVLIITGKDRGKQGTVSRAMPQDSKVIVEGLNIVKKHVRPQGQTRQGGVIEKAMPIQVSNTMLICTECGQPTRVAHDRRPMGSDQKLRPVRVCKKCHKVIEDRMRSS*
>14_0929_05_30cm_Acidobacteria_3216_65_8
MSRLASPIRKNDNVLVISGKDRGKRGRVLKVLPGDERAKLRLIVEGVNMIKRHTKPNPGKNIKGGIVEREASLHASNVQLVCPECGAQTRVGRKILGDGRKVRICRKCEGVVDK*
>14_0929_05_30cm_Bacteria_3176_67_7
MSHFTRNDQVVVIAGDDRGKTGKVLKVLLDKGRLIVEKVNFIKRHTKPRSQKIQGGILEREAPIHVSNVMHLCPKCQMGVRVTMKRGQDGKRERYCARCGEAIPRVR*
>14_0929_05_30cm_Bacteria_3201_66_8
MLRNKPEPKRRWLELAPGDPVIVIAGKDKGKQGEVLRTIPDDHKIVVKGVNILKRHTKAGARRGGTQVAQGGIVDFEAPLDYSNVMLVCPSCGRPTRTKHTVLESGARALVCRHCGEPYERVRKTEAQ*
>14_0929_05_30cm_Bacteria_3221_68_11
MATNLKIRKGDEVMVLAGKDRGKRGRVQEVNPGKGTVIVAGVNIAKRHTKPNPSKNQKGGIIDEPRPLAFGKVMVICPHCGKPTRVARRIEDDTKERVCKQCGEAIVVEEKA*
>14_0929_05_30cm_Bacteria_3223_55_8
MNYIKCHVKKGDHVEVISGNYRGSSGKILAVFPRKQRVLVEGVRIIKKHLRKSQDNPSGKIAEREGPIHISNVRLIEGDGKQVKAGEPKAKKQKKRGHPERSEGLAGKATH*
>14_0929_05_30cm_Bacteria_3252_59_8
MRRFHVRKGDEVVVIAGTERGKRGKVITILCGKQRLIVEGVKMIKRHQRKSQQHPQGAIIEREGSIHISNVMLAERFDARAAKRGAAPADA*
>14_0929_05_30cm_Nitrospirae_3185_61_13
MQQPAASTKIRKGDTVTVIAGRERGKTGKVLSLHVADGTVVVEKLNIIKRHTKPSQKTRQGGILEREAPLALSNVMVYCANCQKPVRLGIKLLEDGRRVRVCKKCKDIFEKA*
>14_0929_05_30cm_Proteobacteria_3188_68_7
MKKIRKGDQVVVLSGRNKGRRGAVLQVLADGRVVVESVNMVKKHQKPNPQAGKQGGIIEKEMPLPVSKVAIWNPGAKRGDRVGIKTLGDGKRVRFFKSNGEMLDV*
>14_0929_05_30cm_Rokubacteria_3184_69_12
MQQTHVRRGDTVAVIAGKERGKRGKVLRVLPVAGRVLVEKLNMMKKHQRPTQKLRQGGIIERESPLALSNVLVVCGRCDKPSRSGIKVLADGRKLRVCKRCGEAIDKG*
>14_0929_05_30cm_Rokubacteria_3187_68_7
MAMAHVRRGDTVVVVAGKDRGKRGKVLRVVPGKGRVVVEKINMIKKHQRPTQKLRQGGIIEREGAIHLSNVMLVDPQTSKPTRVGVRELADGKKARIARRSGEIMDKA*
>14_0929_05_40cm_Bacteria_3399_58_7
MALAHGRAERHNMQVRKGDNVKVIAGKDAGKSGRVLWVNGQKNTVVVEHVGIIKRHTRPNPSKNVKGGIIEKEGSINASNVMIVCPSCGKHTRVGHTILPDGSKMRSCRHCKATLDK*
>14_0929_05_40cm_Bacteria_3423_66_6
MQVGKVRKKDTVVVIAGKDSGKRGKVLRIVTKKSAALVEGVNFVKRHTKPNPQKNVKGGIVEREAPVHLSNLMVICPECGEAVRIGHRRLEDGRKVRICRACSGVVDR*
>14_0929_05_40cm_Bacteria_3425_55_9
MNRMKFHVKKGDQVEVISGNFKGSSGKILEVIPRKQRVLIEGVRIIKKHLRKSQDNPQGKIAEREGPIHISNVKLIEREKKAEKKTKTKPKEVAEKKAA*
>14_0929_05_40cm_Bacteria_3435_70_7
MAIAHVRKGDTVMVVAGKERGKRGRVLRVIPEKNRVVVERVNMIKKHQRPTQRIRQGGIIEREGSIHLSNVMLLDPTSGKPTRIGMRALSDGKKARVARKSGELIDKG*
>14_0929_05_40cm_Bacteria_3436_68_16
MLKNKQQTKRHWLELAPGDPVIVIAGKDKGKQGEILRTIPEKHKVVVKGVNILKRHEKAGQRRRGVQVAQGGIVDFEAPLDYSNVMLVCPHCGRPTRTKHTVLESGARALVCRHCEEPYERVRKTEAQ*
>14_0929_05_40cm_Bacteria_3445_55_9
MNRIKCHVKKGDQVEVISGNFGGSSGRILAVFPGKQRVLVEGVRIIKKHLRKSQDNPSGKIAEREGPIHISNVKLIERGAKPVKAPESKAKKDKKKASS*
>14_0929_05_40cm_Bacteria_3448_68_17
MATSVHVRKGDTVAVITGRERGKRGKVLRVSPEKGRVLVEHVNMVKKHQRPTQKLRQGGIIEREGAMALSNVLLVCSRCDKASRTGIKLLADGRKVRMCKRCGESVDKG*
>14_0929_05_40cm_Bacteria_3450_68_11
MATNLKIRKGDEVMVLAGKDRGKRGRVQEVNPGKGTVIVAGVNIAKRHTKPNPSKNQKGGIIDEPRPLAFGKVMVICPHCGKPTRVARRIEDDTKERVCKQCGEAIVVEEKA*
>14_0929_05_40cm_Betaproteobacteria_3492_64_9
MEKIRKGDDVIVTAGKDKGKRGTVLRIVDARHLVVEGVNRVKKHQRPNPMKGLTGGIVDKDMPIDISNVALFNPQTKKADRIGFKLMEDGRKVRVFKSNGEMVDA*
>14_0929_05_40cm_Chloroflexi_3475_67_7
MGSGMRLRKGDEIMVITGKDRGKRGRVQEVRPSARTVIVAGVNIAKRHTKANPSKNQKGGIIEQPMPLGLGKVMVVCPHCGKPTRVGHRIDDDGTKERVCKQCGEAIVVEQPK*
>14_0929_05_40cm_Euryarchaeota_3390_64_17
MTSTQPRVQRKRAAHAPLHVKRILTSSHLAEEVHAKAKGRLPRALPVRKGDTVRVMRGGFRGREGKVVSVDRVHGTVVVEGITIEKVDEKKVPRPLHASNLLIIRMDDTDAWRRRKFEERAE*
>14_0929_05_40cm_Euryarchaeota_3410_64_11
MAAGGGDREHDRVRFPMTSSKPRTQRKRAANAPLHVKRLLASSHLAPELHDKAKGRLPRALPVRKGDTVRIMRGGFRGREGKVVSVDRVHGTVVIEGITIEKVDEKKVERPLHASNLMIIRMDDTDPWRRRKFEEARA*
>14_0929_05_40cm_Euryarchaeota_3461_65_8
MVSAQPRKQRKRAAEAPWHQRRKSLAAHVDPALRKKLDWKIPRAVPVRKGDEVFIARGKFRGRKGKVIGVDTTDITVTIEGIKIKKTDEKEVARPVHPSNLILVAIDETDVRRRAKWLGSK*
>14_0929_05_40cm_Nitrososphaera_3389_34_9
MFYKLISKHAREKFLGANVSESQREQHKKRSVRVIKGDTVRIVRGEYAGIEGKVEKVNTERSTLSIEGVQREKIRGGNVKVQIHASNVQIITLNTEDDYRMKSKEKEKEKVKVKEKKEKVKKGKEIKKEPTKKKELVKVGST*
>14_0929_05_40cm_Thaumarchaeota_3480_35_9
MFYKLISKHKREKLLGANLSENLRKQHNKRSMRVIKGDTVRILRGEYVGVEGKVEKVNTERSTLSIEGVQREKIRGGKVKVQIPASNVQIISVNTDDDYRMKGTQKAKDKNTNVKTGKEMKKSALKNKELVKEVKT*
>14_0929_05_40cm_unknown_3413_53_7
MLVSPVSDDLYQKHRVRKLSVRTGDSVRIVRGDFAGLVGKVETIDYSSGKLYVEGISHGSKIRPATAKTGVGAAVLEATPERTHMGA*
>14_0929_05_40cm_unknown_3483_51_12
MNRQSRNDSSSQKRRVSAHLADDLKTRYSTRAVPIRKGDSVRVLRGEFAGLEGKVDTIDRTHSRVFVEGMTREKTAGGKSSRLSVHASKVILTNLNLSDKWRSSLLEDKAKTARDRDTEEAAA*
>14_0929_09_20cm_Acidobacteriales_6726_56_6
MATATAGHKRVDIRRNDTVQVLAGRDKGKEGRVLRVFPNDSKVLVEHVMLVKKHVRPNPQRNVKGGIAEQESRISISNVGVVCPACKRPVRVGHELQGDRKVRVCRKCGSTLDKT*
>14_0929_09_20cm_Bacteria_6715_55_10
MNVEINIRRNDRVVVISGKDRGKTGRVIEVHPRKRRILVEGVNVVKRHLKANSRRGVQGGILEKESPIDVSNVMVICPHCGVASRVGHQLLADGRRGRACKKCGATIEGK*
>14_0929_09_20cm_Bacteria_6721_56_10
MNRMKFHVKKGDQVEVISGNFKGSSGKILEVIPRKQRVLIEGVRIIKKHLRKSQDNPQGKIAEREGPIHISNVKLIEREKKAEKKTKTKPKEVAEKKAA*
>14_0929_09_20cm_Bacteria_6730_65_7
MSATHLDIHKDDTVQVISGKDRGKRGVVVRTVPEQGKIVVKGVNLLKRHQRANTQKGGTKVMQGGIVDFEAPLSYSNVMLVCNKCDKPTRIRKTTLPNGQKAIVCVNCGEVYERVREKV*
>14_0929_09_20cm_Gemmatimonadetes_6731_64_7
MRILKYRASDRPRAVNRKRHADNRARVKMPVVRGDQVLVMRGNDKGARGEVIRVYPKKGRITVKGVNIVKKHRKARTAEEQSGIIEMEAPIHVSNVMLIDPKNGEPTRTRMRIDEDGTKERISVKTGETIPKPAR*
>14_0929_09_20cm_Ktedonobacter_racemifer_6734_54_8
MAVKQKEKKPLHLAKMNIKKGDTVLIITGKDRGKQGTVSRAMPQDSKVIVEGLNIVKKHVRPQGQTRQGGVIEKAMPIQVSNTMLICTECGQPTRVAHDRRPMGSDQKLRPVRVCKKCHKVIEDRMRSS*
>14_0929_09_30cm_Acidobacteria_6831_56_8
MGTSTTTLHKRVDIRRNDTVKVITGRDKGKEGRVLRVFPDEGKILVEHVMIVKKHVRPNPQRNVKGGIAEQESRIALSNVQLVCPTCGPVRIGHEIRGERKVRVCRKCGTTLDK*
>14_0929_09_30cm_Bacteria_6832_65_9
MSRLHLDIHKDDTVQVMSGKDRGKRGVVVRTVPEQSKIVVKGVNLLKRHQRANQQKGGTKVIQGGIVDFESPLEYSNVMLVCNKCDKPTRIRKTVLPSGEKAIVCVRCGEIYERVRNKV*
>14_0929_09_30cm_Bacteria_6841_55_9
MNRIKFHVKKGDNVEVVSGNFRGSSGKILQVLPKKQRVLIEGVRIIKKHLRKSQDNPSGKIAEREGPIHISNVRLIEKEERKDKKKETKSKKEKAKS*
>14_0929_09_30cm_Bacteria_6847_57_11
MTLRHERAERHSIQIRKGDNVKVIAGKDAGKSGRVLSINAKKNTVVVEHVGIIKRHTRPNPSKNIKGGIVEKEAGINVSNVMVVCGSCGKHTRIGHAALPDGTKVRSCRHCHTTLDK*
>14_0929_09_30cm_Bacteria_6869_55_12
MGTTGILSVEIAQARRLLASQAGSLCHFHLMNRIKFHVKKGDNVEVVSGNFRGSSGKILQVLPKKQRVLIEGVRIIKKHLRKSQDNPSGKIAEREGPIHISNVRLIEKAEKKDKKKETKTKKEKAKS*
>14_0929_09_30cm_Gemmatimonadetes_6895_69_8
MKPLVFKKSRRDAGPREPERHKLHIAKGDTVRVISGEHRGKEGKVLRVHPKEFRVVVEGVNIVKKHKRAATPNEESGIIELPAPLAASKVMLLDPKSGEPTRVRRRLDKDGTAERIAVKSGQPIPRVKAK*
>14_0929_09_30cm_Nitrospirae_6829_62_9
MRRRGWLSANRALEVPPKCHVRKGDTVVVMAGKDRGKSGKVLSVFSLDRQVTVEKINIIKRHTKPSQQNRQGGILEREAPIHLSNVMLFCSTCQKPTRAATMTLTDGSRVRVCRKCKQPIESSARP*
>14_0929_09_30cm_Proteobacteria_6836_67_22
MKKIRKGDQVVVLSGRNKGRRGAVLQVLADGRVVVESVNMVKKHQKPNPQAGKQGGIIEKEMPLPVSKVAIWNPGAKRGDRVGIKTLGDGKRVRFFKSNGEMLDV*
>14_0929_09_40cm_Archaea_7033_53_7
MRSSKPSKQRKLLFQAPKHRQRRRLSARLSNDLTGRHRIRRVPLRTGDRVRIMRGEFAGLEGKVERVEYSTGRIFVEGMTREKAAGVSSKLPVHSSKVLITELNLSDKWRSGILSEKAKSAEE*
>14_0929_09_40cm_Bacteria_7002_54_13
MNRIKCHVKKGDQVEVISGNFRGSSGKILAVFPGKQRVVVEGVRIIKKHLRKSQDNPSGKIAEREGPIHISNVKLIEREKKTEKKAAKKSKKEKEEQKAA*
>14_0929_09_40cm_Bacteria_7006_68_10
MPAGLRLRKGDEVVVITGKDRGKRGRVQEVRPGDLTVIVAGVNIAKRHTKPNPSKNQKGGIIEQPMPLGLGKVMVVCPHCGKPTRVAHRVDEDGTKERVCKQCGEAIVVQEPS*
>14_0929_09_40cm_Bacteria_7012_55_6
MNRIKCHVKKGDHVEVISGNFRGSSGKILAVFPQKQRVLVEGVRIIKKHLRKSQDNPSGKIAEREGPIHISNVRLIERDGKPVKAAESTAKKEKKKT*
>14_0929_09_40cm_Bacteria_7016_55_11
MNRIKCHVKKGDQVAVISGNFRGSSGRILAVFPGKQRVLVEGVRIIKKHLRKSQDNPSGKIAEREGPIHISNVKLIERGSKPVKSPEAKKEKKRGHPERSEGARK*
>14_0929_09_40cm_Bacteria_7027_56_14
MSRMKFHVKKGDEVEVISGNFKGSSGKILEVLSSKQRVLVEGVRIIKKHLRKSEDNPQGKIAEREGPIHISNVKLVEREKKAEKKAKTKPKKEAEKKAA*
>14_0929_09_40cm_Bacteria_7036_71_9
MALERIRKDDTVIVIAGRERGKTGKVLRLLPEKNRVVIERVNLVKRHQKPRGVQSPGGIVEKEASIHLSNVLPICGRCNKPARVGRRRLDDGRAARVCRRCGELMDSV*
>14_0929_09_40cm_Bacteria_7055_67_12
MASGMRLRKGDEVMVITGKDRGKRGRVQEVRPRDRTVIVAGVNIAKHHTKANPTKNQKGGIIEQPMPLGLGKVMVVCPHCGKPTRVAHRMDEDTKERVCKHCGEAIVVEEPK*
>14_0929_09_40cm_Euryarchaeota_7021_64_14
MAAGRGDREHDRVRFPMTSSKPRTQRKRAANAPLHAKRLLASSHLAPALHDKAKGRLPRALPVRKGDTVRIMRGGFRGREGKVVSVDRVHGTVVIEGITIEKVDEKKVGRPLHASNLMIIRMDDTDPWRRRKFEEAGA*
>14_0929_09_40cm_unknown_7058_52_11
MLAARLSDDLTKNHKVRRLPVRTGDSVRVMRGDFAGLEGKVQRVDYSNGRIFVEGMAREKSAGLSSQLPIHVTKVRITNLNLSDKWRSGLLAERGKTREE*
>14_0929_09_40cm_unknown_7066_52_9
MLAARLSDDLTKNHKVRRLPVRTGDSVRVMRGDFAGLEGKVQRVDYSNGRIFVEGMAREKAAGVSSQLPIHVTKVRITNLNLSDKWRSGLLSERGKAKEE*
>14_0929_12_20cm_Actinobacteria_7194_71_6
MPARVRKDDMVKVISGKDKGKTGRVLRVEPKRDRVFVEGLNIQKRHQKPRTVRDVQRGGEVGGVIEKEGPIHLSNVMPLDPKSGDPTRVGSAVDDSGRKVRVGRRSGDRFE*
>14_0929_12_20cm_Bacteria_7168_68_10
MLTNRPKAKQRWLDLAPGDTVLVTAGKDRGKQGEVLRTLPESGKIVVRGVNILKRHVKAGQSKGGTRAIQGGIVDYEAPFSYSNVMLVCPSCNKPTRVKHGEHGGRKVLVCRNCGEPYERVKKVEAQ*
>14_0929_12_20cm_Bacteria_7172_66_10
MSMLHLDIHKDDTVQVMAGKDRGKRGVVVRTVPGRGKIVVKGINMLKRHQRALQQKGGTKVMQGGIVDFEAPLDYSNVMLVCNKCDKPTRIRKTVMPNGQRAIICVHCGEIYERVKAKV*
>14_0929_12_20cm_Bacteria_7173_66_12
MLRNKPEPKRRWLELAPGDPVIVIAGKDKGKQGEVLRTIPDDHKIVVKGVNILKRHTKAGARRGGTQVAQGGIVDFEAPLDYSNVMLVCPSCGRPTRTKHTVLESGARALVCRHCGEPYERVRKTEAQ*
>14_0929_12_20cm_Bacteria_7176_69_7
MLKNKSKPKQRWLDLAPGDNVVVVAGKDRGKQGEVLRTLPGSGKIVVRGVNVLKRHVKAGQSAGGTKAVQGGVVDFEAPLSYSNVMLVCPHCNQPTRVKHTVLDNGTKALECRQCGEPYERIKKTEAQ*
>14_0929_12_20cm_Bacteria_7180_68_10
MSAKAEHRTRMTLRREGWSRGRARPLDIRQGDTVEVIAGKDRGKRGVVERCLPDQQRVAVRGVNLLKRHTRAGVKGNIQGGIVDFDGPIAYSNIMLVCNRCDKTTRIAKTVDADGVRRIVCKRCGEIYERAQV*
>14_0929_12_20cm_Bacteria_7182_66_11
MSRLHLDIHKDDTVQVMSGKDRGKRGVVVRTVPQQSKIVVKGVNILKRHTRAGQQKGSTTVRQGGIVDFESPLDYSNVMLVCNKCDKPTRIRKTVLPNGQKAIVCVNCGEIYERVRNKV*
>14_0929_12_20cm_Bacteria_7191_69_6
MRLPVHVRRGDTVEVITGKHRGKRGKVLRVSPKDGRIIVEGVMVAKRHMKPTQKMPSGGIVEKEMAFPAGKAMLVCTRCGRAVRFGHRLLEDGTKVRICRHCGEIIDKA*
>14_0929_12_20cm_Bacteria_7231_59_8
MRRFHVRKGDEVVVIAGTERGKRGKVITILSGKQRLIVEGVKMIKKHQRKSQQHPQGAIIEREGSIHLSNVMLAERFDARAAKRGAVSADA*
>14_0929_12_20cm_Proteobacteria_7163_67_18
MKKIRKGDQVVVLSGRNKGRRGAVIQVLGDGRVMVESVNMVKKHQKPNPQAGKQGGIIEKEMPLPVSKVAIWNPGAKKGDRIGIKTLADGKRVRFFKSNGEMLDV*
>14_0929_12_30cm_Bacteria_7366_66_10
MLKNKVQPNRRWLDLAPGDPVIVIAGKDKGKQGEVLRTIPDQHKIVVKGVNLLKRHTKAGARRGGVQVAQGGIVDFEAPLDYSNVMLVCPSCGRPTRTQHIVLESGARALVCRHCGEPYERVRKTEAQ*
>14_0929_12_30cm_Bacteria_7370_58_11
MTLRHERAERHSIQIRKGDNVKVIAGKDAGKSGRVLSINAKKNTVVVEHVGIIKRHTRPNPSKNIKGGIVEKEAGINVSNVMVVCGSCGKHTRIGHAALPDGTKVRSCRHCHTTLDK*
>14_0929_12_30cm_Bacteria_7389_66_9
MLRNKEQPKRRWLDLAPGDPVVVVAGKDKGKTGEVLRTLPDKHKIVVKGINILKRHTKAGRSRGGVSVAQGGVVDFEAPLDYSNVMLVCPACSRPTRTKHIVLESGARALVCRHCGEPYERVRKTEAQ*
>14_0929_12_30cm_Bacteria_7418_67_9
MASGMRLRKGDEVMVITGKDRGKRGRVQEVRPRDRTVIVAGVNIAKHHTKANPTKNQKGGIIEQPMPLGLGKVMVVCPHCGKPTRVAHRMDEDTKERVCKHCGEAIVVEEPK*
>14_0929_12_30cm_Bacteria_7476_55_10
MNRIKCHVKKGDQVAVISGNFRGSSGRILAVFPGKQRVLVEGVRIIKKHLRKSQDNPSGKIAEREGPIHISNVKLIERGSKPVKSPEAKKEKKRGHPERSEGARK*
>14_0929_12_30cm_Betaproteobacteria_7373_66_8
MQRIRKGDEVVVIAGKDKGKRGVVLARVDERRITVEGINQVKKHVRPNPMKGVTGGIVDRTMPIDQSNVMLFNPTTSRGERIGFKTVDGNKVRVFKSNGALVGSKG*
>14_0929_12_30cm_Euryarchaeota_7367_63_8
MTSTKARTQRKRAAHAPLHVKRILASSHLAEEVHAKAKGRLPRALPVRKGDTVRVMRGGFRGREGKVVSVDRVHGTVVVEGITIEKVDEKKVARPLHASNLLIIRMDDTDAWRRRKFEERAG*
>14_0929_12_30cm_Euryarchaeota_7401_64_15
MSSTQPRTQRKRAANAPLHTKRIMASSHLAPEIHDKSKAHLPRALPVRKGDTVRIMRGGFRGKEGKVVSVDRVHGTVVIEGITIEKVDEKKVARPLHASNLLIVRMDDTDPWRRRKFEE*
>14_0929_12_30cm_Gemmatimonadetes_7362_66_15
MKPLVYKKSRRERGTVPERHKLHVAKGDVVRVISGEHRGKEGKILHVYPKKFRIVVEGVNIVKKHKRATSPQGESGIIEFPAPIAASNVMLLDPKSGTPTRVRRRHDKEGKLERIAVKSGQPIPRVR*
>14_0929_12_30cm_Rokubacteria_7382_69_18
MASTSHVRRGDTVAVIAGKERGKRGKVLRVLLGDGRVLVEKINMVKKHQRPTQRLRQGGIIEREGALHLSNVLLVCGRCDRPVRIGIKVLADDRKVRICKRCGEPIDKG*
>14_0929_12_40cm_Bacteria_7530_66_8
MLRNKEQPKRHWLDLAPGDPVVVTAGKDKGKTGEVLRTIPDKHKIVVKGVNILKRHTKAGRSRGGVSVAQGGVVDFEAPLDYSNVMLVCPACSRPTRTKHIVLESGARALVCRHCDEPYERVRKTEAQ*
>14_0929_12_40cm_Bacteria_7538_55_12
MNRTKCHVRKGDQVEVVSGNFRGSSGRILAVFPGKQRVLVEGVRIIKKHLRKSQDNPSGKIAEREGPIHISNVKLIERERKPVKGAEAKAKKETKKS*
>14_0929_12_40cm_Bacteria_7540_55_11
MNRIKCHVKKGDHVEVISGNFRGSSGKILAVFPQKQRVLVEGVRIIKKHLRKSQDNPSGKIAEREGPIHISNVRLIERDGKPVKAAESTAKKEKKKT*
>14_0929_12_40cm_Betaproteobacteria_7526_65_14
MEKIRKGDDVIVTAGKDKGKRGTVLRIVDARHLVVEGVNRVKKHQRPNPVKGQTGGIVDKDMPIDVSNVALYNPQTKQADRVGFKQMEDGRKVRVFKSNGEMVDA*
>14_0929_12_40cm_Betaproteobacteria_7558_64_8
MEKIRKGDDVIVTAGKDKGKRGTVLRIVDAGHLVVEGVNRVKKHQRPNPMKGLTGGIVDKDMPIDVSNVALYNPQTKKADRVGFKLMEDGRKVRVFKSNGEMVDA*
>14_0929_12_40cm_Gemmatimonadetes_7520_66_13
MKPLVYKKSRRETGRVPERHKLHVAKGDVVRVISGEHKGKEGKILHVYPKQFRIVVEGVNVVKKHKRATTPQGESGIIEFPAPIAASNVMLLDPKSGNPTRVRRRHDKEGKLERIAVKSGQPIPRVR*
>14_0929_12_40cm_Gemmatimonadetes_7535_68_6
MKPLVFKKSRRAAARGQEPERHKMHIAKGDTVRVISGEHRGKEGKVLRVFPKEFRVEVEGVNIVKKHKRAASANEESGIIELTAPIAASKVMLLDPKSGEPTRVRRRLDKDGTAERVAVKSGQPIPRVKAK*
>14_0929_12_40cm_Proteobacteria_7534_69_6
MKKIRKGDQVVVLSGRNKGRRGAVLQVLADGRVVVESVNMVKKHQKPNPQAGKQGGIIEKEMPLPVSKVAIWNPGAKRGDRVGIKTLGDGKRVRFFKSNGEMLDV*
>14_0929_12_40cm_unknown_7587_57_8
MKFGSPLSEDLRAKFKRRSVRPTVGDSVRIVRGEFRNIEGKVTKVLPKKGKVNVEGVTREKIKGGTAPAPIDASKVVVTAFNLEDKLRKRKLEGQ*
>14_1009_02_20cm_Acidobacteria_3609_55_5
MQKTYDIRRNDQVKIIAGRDKGKEGRVLRVFPDTARVLVEHVMMVKKNVRPNPQKNIKGGIAEQESPIAISNVKLVCPSCGPVRAGHERHGDKSVRVCKRCKTTLEKS*
>14_1009_02_20cm_Bacteria_3616_55_10
MNRLKHHVKKGDHVEVISGNFRGSSGRVLAVFPGKQRVLVEGVRIIKKHLRKSQDNPSGKIAEREGPIHISNVRLLDREKPEKGARKPAKEMEKK*
>14_1009_02_20cm_Proteobacteria_3617_68_7
MQERATRIKKGDVVFVLTGREKGKTGKVLDIDHEKERAVVEKLMVVKRHFKRGRNPAAPEGGIVEKNGSIHLSNLALLDPESKKPTRIGTKLLDNGKRVRFAKRSGAQIDQ*
>14_1009_02_30cm_Bacteria_3696_55_11
MKCHVRKGDQVEVVSGNFRGSSGRILAVFPGKQRVLVEGVRIIKKHLRKSQDNPSGKIAEREGPIHISNVKLIERDAKPVKAAESKAKKNKNR*
>14_1009_02_30cm_Bacteria_3712_55_13
MNRIKFHVKKGDNVEVVSGNFRGSSGKILQVLPKKQRVLIEGVRIIKKHLRKSQDNPSGKIAEREGPIHISNVRLIEKAEKKDKKKETKTKKEKAKS*
>14_1009_02_30cm_Bacteria_3721_54_15
MNRIKCHVKKGDQVEVISGNFRGSSGKILAVFPGKQRVVVEGVRIIKKHLRKSQDNPSGKIAEREGPIHISNVKLIEREKKTEKKKAAKKSKKEKEEQKAA*
>14_1009_02_30cm_Betaproteobacteria_3702_66_13
MQRIKKGDEVVVISGRDKGKRGTVLRRVDAEHLVIEGVNRVKKHQRPNPMKGVTGGIVDKDLPIHISNIALFNPATKKADRAGIKLLSDGRKVRVFKANGEQVDV*
>14_1009_02_40cm_Acidobacteria_3833_65_7
MSRLATSLRKNDNVLVITGKDRGRKGRVLKVLPGKNGTIRLIVEGVNMIKRHTKPNPGKNVKGGIVEREASLHVSNVQLVCPECGARTRVGHKMLGDGRKVRVCRKCEGVVDK*
>14_1009_02_40cm_Actinobacteria_3813_69_7
MKAMKIRKGDTVHILAGKDRGKQGRVLEARPDEQRVLVENLNMVKRHSKPKPIKNPSRMGGAQFSPGGVIDLAAPIPISNVMLVCPTCNRPTRIGYVMKERKDEAPLKVRVCRRDDCRQEIDK*
>14_1009_02_40cm_Actinobacteria_3830_69_7
MPGVDIKKDDNVRVISGKDRGKEGRVVRVLPLEGRVMVDGVALAKKHSRTGAQRTRTGQQLQQGGIIDVEMSVDISNVQLVCPSCHEPTRVGHRLNADGIKVRVCRKCDSELPDG*
>14_1009_02_40cm_Bacteria_3820_66_13
MLRNKPETTRRWLDLAPGDPVIVIAGKDKGKQGEVLRTIPEQHKIVVKGVNILKRHSKAGQRRGGVQVAQGGIVDFEAPLAYSNVMLVCPSCGRPTRTKHTVLESGARVLICRHCGEPYERVRKTEAQ*
>14_1009_02_40cm_Bacteria_3823_69_8
MASNLRIRKGDEVVVIAGRDRGKRGKVQEVDRASGKVIVAGVNIGKRHTKPNPSKNQKGGIIDQPMGLSLGKVMVICPHCGEATRVAHRIEEDTKERICKRCGESIVVEEKEA*
>14_1009_02_40cm_Bacteria_3827_55_7
MNRVKCHVKKGDHVEVISGNFRGSSGKILAVLPHKQRVFVEGVRIIKKHLRKSQDNPSGKIAEREGPIHISNVKLIERAGKMVKEKKKGETAKTEA*
>14_1009_02_40cm_Bacteria_3836_67_6
MASGMRLRKGDEVMVITGKDRGKRGRVQEVRPRDQTVIVAGVNIAKHHTKANPTKNQKGGIIEQPMPLGLGKVMVVCPHCGKPTRVAHRMDEDTKERVCKRCGEAIVVEEPK*
>14_1009_02_40cm_Bacteria_3841_65_8
MSRLHLDIHKDDTVQVMSGKDRGKRGVVVRTVPERSKIVVKGVNLLKRHQRANQQKGGTKVMQGGIVDFESPLDYSNVMLVCNKCDKPTRIRKTVMPNGDKAIVCVKCGEIYERVRNKV*
>14_1009_02_40cm_Bacteria_3862_66_7
MSRLHLDIHRDDTVQVMSGKDRGKRGVVVRTVPQQGKIVVKGVNILKRHTRAGQQKGSTTVRQGGIVDFESPLDYSNVMLVCNKCDKPTRIRKTVLPNGQKAIVCVNCGEIYERVRNKI*
>14_1009_02_40cm_Bacteria_3867_55_7
MNRSKCHVKKGDEVEVISGNFRGSSGKILAVFPGKQRVLVEGVRIIKKHLRKSQDNPSGKIAEREGPIHISNVKLIGRDGKPVKDAAVKKGKKRSHPERSGGTRKQA*
>14_1009_02_40cm_Chloroflexi_3845_53_8
MATKQKEKKPLHLAKMKIKKGDTVLIITGKDRGKQGTVSRAMPQDSKVIVEGLNIVKKHVRPQGQTRQGGVIEKAMPIHVSNTMLICTECGEPTRVGLDRRPMGSDQKLRPVRVCKKCHKVIEDRMRSS*
>14_1009_02_40cm_Gemmatimonadetes_3801_70_15
MKPLVFKKSRRARRTEREPARHKLHVAKGDRVRVIRGDDRGREGKVLHVYPKQFRVVVEGVNVVKKHKRATTPQGESGIIEFPAPIAASKVMLLDPKSGQPTRVRRRRDKDGTIERVAVKSGQPIQRVR*
>14_1009_02_40cm_Gemmatimonadetes_3818_68_8
MKPLVYKKSRRRAEAREPERHKLHIAKGDTVRVISGEYRGKEGKILRVYPKHFRVEVEGVNVVKKHKRAGAPNQESGIIELTAPIAASKVMLLDPKSGEPTRIRRRVDKDGTVERIAVKSGQPIPRAKAK*
>14_1009_05_20cm_Acidobacteria_3981_65_12
MSRLASPIRKNDNVLVISGKDRGKRGRVLKVLPGDERAKLRLIVEGVNMIKRHTKPNPGKNIKGGIVEREASLHASNVQLVCPECGAQTRVGRKILGDGRKVRICRKCEGVVDK*
>14_1009_05_20cm_Acidobacteria_3994_54_6
MATATTTAHKRIDIRRNDTVKVLSGRDKGKQGRVLRVFPDTGRVLVEHVMMVKKHMRPSQKSKGGIAEQESPVSVSKVQLVCGTCGPVRIGHEVRGDRKVRVCKKCGTTLDKT*
>14_1009_05_20cm_Archaea_4006_53_6
MTSSKPSKQRKLLFQAPKHRQRRRLSARLSNDLTGRHRIRRVPLRTGDRVRIMRGEFAGLEGKVERVEYSTGRIFVEGMTREKVAGVSSKLPVHSSKVLITELNLADKWRSGILSEKAKSAEA*
>14_1009_05_20cm_Bacteria_3983_66_11
MLRNKEQSKRRWLELAPGDPVIVIAGKDKGKQGEVLRTLPDQHKIVVKGVNILKRHTKAGARRGGVSVAQGGIVDFEAPLDYSNVMLVCPHCGRPTRTKHTVLESGARALVCRHCGEPYERVRRTEAQ*
>14_1009_05_20cm_Bacteria_3987_54_20
MNRIKCHVKKGDQVEVISGNFRGSSGKILAVFPGKQRVVVEGVRIIKKHLRKSQDNPSGKIAEREGPIHISNVKLIEREKKTEKKKAAKKSKKEKEEQKAA*
>14_1009_05_20cm_Bacteria_3993_59_9
MNRIKLHVRKGDNVEVISGNFRGSSGKVLEVIARKQRVLIEGVRLIKKHLKKSQDNPQGKIAEREGPIHISNVRVLERGERAAAKGKGSKKKATKEKTPKSKAKEAKEE*
>14_1009_05_20cm_Bacteria_4028_55_8
MNRIKFHVKKGDNVEVVSGNFRGSSGKILQVLPKKQRVLIEGVRIIKKHLRKSQDNPSGKIAEREGPIHISNVRLIEKGEKKDKKKETKTKKAKS*
>14_1009_05_20cm_Bacteria_4030_55_6
MNRIKCHVKKGDQVEVISGNFRGSSGKILAVFQGKQRVVVEGVRIIKKHLRKSQDNPSGKIAEREGPIHISNVKLIERGAKPVKAPESKAKKDKKKASS*
>14_1009_05_20cm_Bacteria_4049_55_11
MNRLKHHVKKGDHVEVISGNFRGSSGRVLAVFPGKQRVLVEGVRIIKKHLRKSQDNPSGKIAEREGPIHISNVRLLDREKPEKGARKPAKEMEKK*
>14_1009_05_20cm_Euryarchaeota_4005_65_9
MTSIQPRTQRKRAANAPLHVKRLLASSHLSAELHDKAKGRLPRALPVRKGDTVRVMRGGFRGREGKVVSVDRVHGTVVVEGITIEKVDEKKVARPLHASNLLIIRMDDTDAWRRRKLEEKSK*
>14_1009_05_20cm_Gemmatimonadetes_4000_69_8
MRTLVYRKSRRERGREPERHKLHVAKGDTVRVIRGEHRGKEGKVLRVHPKQFRIVVEGVNVVKKHKRATGAPGSESGIIEFPAPIAASNVMLLDPKSGEPTRVRRRLDKDGTVERIAVKSGQPIPRVR*
>14_1009_05_30cm_Bacteria_4159_66_7
MLRNKPETTRRWLDLAPGDPVIVIAGKDKGKQGEVLRTIPDQHKIVVKGVNILKRHSKAGQRRGGVQVAQGGIVDFEAPLAYSNVMLVCPSCGRPTRTKHTVLESGARVLICRHCGEPYERVRKTEAQ*
>14_1009_05_30cm_Bacteria_4168_57_7
MTLRHERAERHSIQIRKGDNVKVIAGKDAGKSGRVLSINAKKNTVVVEHVGIIKRHTRPNPSKNIKGGIVEKEAGINVSNVMVVCGSCGKHTRIGHAALPDGTKVRSCRHCHTTLDK*
>14_1009_05_30cm_Bacteria_4185_68_7
MLKNKTQPTRRWLELAPGDPVIVIAGKDKGKQGEVLRTIPNQHKIVVKGVNVLKRHTKAGQRRGGVQVAQGGIVDFEAPLDYSNVMLVCPHCGRPTRTKHTVLESGARALVCRHCGEPYERVRKTEAQ*
>14_1009_05_30cm_Bacteria_4203_54_7
MNYIKCHVKKGDHVEVISGNYRGSSGKILAVFPRKQRVLVEGVRIIKKHLRKSQDNPSGKIAEREGPIHISNVRLIEGDGKQVKAGEPKAKKQKKRGHPERSEGLAGKATH*
>14_1009_05_30cm_Bacteria_4211_68_10
MATNLKIRKGDEVMVLAGKDRGKRGRVQEVNPGKGTVIVAGVNIAKRHTKPNPSKNQKGGIIDEPRPLAFGKVMVICPHCGKPTRVARRIEDDTKERVCKQCGEAIVVEEKA*
>14_1009_05_30cm_Bacteria_4249_66_12
MSRLHLDIHRDDTVQVMSGKDRGKRGVVVRTVPLQGKIVVKGVNILKRHTRAGQQKGSTTVRQGGIVDFESPLDYSNVMLVCNKCDKPTRIRKTVLPNGQKAIVCVNCGEIYERVRNKI*
>14_1009_05_30cm_Bacteria_4253_54_7
MNRNKCHVKKGDQVEVISGNFRGSSGRVLAVFPGKQRVVVEGVRINKKHLRKSQDNPSGKIAEREGPIHISNVKLIEREKRAEKKTTKKSKTAREERKAA*
>14_1009_05_30cm_Deltaproteobacteria_4183_68_9
MARSSIRIKKGDNVFVLSGKEKGKTGKVLEIDHEKQRAIVEKLMVFKRHYKRGRNPAAPEGGIVEKNGSIHVSNLALVDPESKKPTRIGTKLLENGKRVRVARRSGAQIDQA*
>14_1009_05_30cm_Gemmatimonadetes_4196_69_20
MRTLVYRKSRRQRGREPERHKLHVAKGDTVRVIRGEHRGKEGKILRVHPKQFRIVVEGVNVVKKHKRATGAPGSESGIIEFPAPIAASNVMLLDPKSGEPTRVRRRRDKDGTVERIAIKSGQPIPRVR*
>14_1009_05_30cm_Thaumarchaeota_4188_38_6
MKPTIIRNKTMFMAPLHLISKQLGAPLSSELQEKYGRKSARVIEGDTVKVLRGEFKGIEGKVTHVSAEKRGIAIEGIKREKLKGGNVDIYIHPSNVLITTLNLEDKWRQNKLEGQKTKSEKPSQPSEQKESIKVEAQKEQKESSEGKEKKEPKKEPTKKSQKAKQKDTKTNGKTNKKRKSTKSRKEDK*
>14_1009_05_30cm_unknown_4221_52_20
MLAARLSDDLTKNHKVRRLPVRTGDSVRVMRGDFSGLEGKVQRVDYSNGRIFVEGMAREKAAGVSSQLPIHVTKVRITNLNLSDKWRSGLLAERGKSRKE*
>14_1009_05_40cm_Acidobacteria_4335_57_12
MTLRHERAERHAIQIRKGDNVRVIAGKDAGKSGRVLSINAKKNTVVVEHVGIIKRHTRPNPSKNIKGGIVEKEAGINVSNVMVVCGSCGKHTRIGHTILPDGTKVRSCRHCNTTLDK*
>14_1009_05_40cm_Actinobacteria_10539_68_8
MPGVDIKKDDNVRVISGKDRGKEGRVVRVLPLEGRVMVDGVALAKKHSRTGAQRTRTGQQLQQGGIIDVEMSVDISNVQLVCPSCHEPTRVGHRLNADGIKVRVCRKCDSELPDG*
>14_1009_05_40cm_Archaea_4406_58_8
LRAKFKRRSVRPRVGDSVRIVRGEFRNIEGKVTKVLPKKGKVNVEGVTREKIKGGTAPAPIDASKVVVTAFNLEDKLRKSKLEGQ*
>14_1009_05_40cm_Bacteria_4386_70_5
MIVQGVGFTKKHTRPNPQRNIKGGIAEREAPIHASNVMIVCGECGERTRIGSKALADGKKARICRKCDGVLDK*
>14_1009_05_40cm_Bacteria_4407_67_7
MPGGMRLRKGDEVMVITGKDRGKRGRVQEVRPSDRTVIVAGVNIAKHHTKPNPAKNQKGGIVEQPMPLGLGKVMVICPHCGKPTRIAHRSAEDTKERVCKRCGEAIVVEEPT*
>14_1009_05_40cm_Bacteria_4414_67_7
MLRNKLQPKRRWLDLAPGDPVIVVAGKDKGKQGEVLRTLPDKHKIVVKGVNILKRHTKAGRSRAGVSVAQGGVVDFEAPLDYSNVMLVCPSCSRPTRVKHTVLESGARAVVCRHCGEPYERVRKTENQ*
>14_1009_05_40cm_Candidatus_Nitrososphaera_gargensis_4356_47_8
MAKINPKLIHVSKHQRDKMLGASLADELQEQYKKKTLRVIKGDSIMVVRGEYKGRGGKVEDVDTERSTLHIEGMQREKIRGGQVKVPIHASNVKITGLNLEDKYRSSRLQGSGKPQTAEKMGEKEEKKETTAKKAANKEEKKAEEVGE*
>14_1009_05_40cm_Deltaproteobacteria_4396_68_5
MARSSIRIKKGDNVFVLSGKEKGKTGKVLEIDHEKQRAIVEKLMVFKRHYKRGRNPAAPEGGIVEKNGSIHVSNLALVDPESKKPTRIGTKLLENGKRVRIARRSGAQIDQA*
>14_1009_05_40cm_Gemmatimonadetes_4372_68_6
MKPLVYKKSRRRAEAREPERHKLHIAKGDTVRVISGEYRGKEGKILRVYPKHFRVEVEGVNVVKKHKRAGAPNQESGIIELTAPIAASKVMLLDPKSGEPTRIRRRVDKDGTVERIAVKSGQPIPRAKAK*
>14_1009_05_40cm_Nitrososphaera_4404_34_5
MFYKLISKHAREKFLGANVSESQREQHKKRSVRVIKGDTVRIVRGEYAGIEGKVEKVNTERSTLSIEGVQREKIRGGNVKVQIHASNVQIITLNTEDDYRMKSKEKEKEKVKVKEKKEKVKKGKEIKKEPTKKKELVKVGST*
>14_1009_05_40cm_Thaumarchaeota_4373_35_8
MFYKLISKHKREKLLGANLSENMRKQHNKRSMRVIKGDTVRILRGEYVGIEGKVEKVNTEKSTLSIEGVQREKIRGGKVKVQIPASNVQIISVNTDDDYRMKGTQKAKDKNTNVKTGKEMKKSAL
>14_1009_05_40cm_unknown_4353_52_9
MVTSKPSKQRKMFFNAPAHKRRRMLAARLSDDLTKNHKVRRLPVRTGDSVRVMRGDFAGLEGKVQRVDYSNGRIFVEGMSREKSAGVASQLPVHVTKVRITNLNLSDKWRSGLLAERGKPREE*
>14_1009_09_20cm_Acidobacteria_7739_65_6
MDSVGRPFTGRQVKTMSRLHTPIRKNDTVSINTGKDSGKRGRVLKVIPGSNRLIVEGVNMIKRHTRPNPQRNIKGGIVEREAALHASNVQLVCPECGAVTRIGHKILGDGRKVRVCRKCEGVVDK*
>14_1009_09_20cm_Actinobacteria_7720_66_6
MPRLKIKKGDTVEVLSGKDRGKQGRVVNVYPNRAKVMVEGVNQVKRHETVRPTKSGGGMQGGIITKEMPLDISNVAVVCPSCGKPTRVGHAMGSDGKERVCKQCGGKI*
>14_1009_09_20cm_Actinobacteria_7726_69_6
MPGVDIKKDDNVRVISGKDRGKEGRVVRVFPLEGRVMVDGVALAKKHSRTGAQRTRTGQQLQQGGIIDVEMSVDISNVQLVCPSCHEPTRVGHRLNADGLKVRVCRKCDSELPDG*
>14_1009_09_20cm_Actinobacteria_7757_71_8
MPTTMRVRKGDLVQILSGKDRGKQGRVIEARPRERRVIVENLNVVKRHTRPKPVKDSSRMGGPSIIPGGVIDKAAPLPVGKVMVVCPVCQRPTRIGMTIKDIKGERVHIRTCRRADCGQEIDK*
>14_1009_09_20cm_Alphaproteobacteria_7735_64_8
MPKLKIKKGDNVVVISGRDKGRTGEVLRVFPGEGRVIVQGVHVAKRHTRPRMGEPGGIVEKELTIHISNVAHVDPQSRKPTRIGYKFLEDGRKVRFARRSGEVIDR*
>14_1009_09_20cm_Bacteria_7713_68_14
MLTNRPKAKQRWLDLAPGDTVLVTAGKDRGKQGEVLRTLPESGKIVVRGVNILKRHVKAGQSKGGTRAIQGGIVDYEAPFSYSNVMLVCPSCNKPTRVKHGEHGGRKVLVCRNCGEPYERVKKVEAQ*
>14_1009_09_20cm_Bacteria_7728_55_9
MNRIKFHVKKGDNVEVISGNFRGSSGKILQVLPKKQRVLIEGVRIIKKHLRKSQDNPSGKIAEREGPIHISNVRLIEKTEKKEKTAKKETKAKKEKTKS*
>14_1009_09_20cm_Bacteria_7734_68_7
MLRNKPELKRRWLDLAPGDPVIVIAGKDKGKQGEVLRTIPDQHRIVVKGVNILKRHSKAGQRRGGVQVAQGGIVDFEAPLDYSNVMLVCPSCGRPTRTKHIVLESGARALVCRHCGEPYERVRKTEAQ*
>14_1009_09_20cm_Bacteria_7746_65_6
MSATHLDIHKDDTVQVISGKDRGKRGVVVRTVPEQGKIVVKGVNLLKRHQRANTQKGGTKVMQGGIVDFEAPLSYSNVMLVCNKCDKPTRIRKTTLPNGQKAIVCVNCGEVYERVREKV*
>14_1009_09_20cm_Bacteria_7748_66_6
MSQLHLDIHKDDTVQVMSGKDRGKRGVVVRTVPVQGKIVVKGVNLLKRHQRSNTQKGGTKVIQGGIVDFESPLSYSNVMLVCNKCDKPTRIRKTVLPNGQKAIVCVKCGEIYERVRNKV*
>14_1009_09_20cm_Bacteria_7766_55_12
MNRIKFHVKKGDNVEVVSGNFRGSSGKILQVLPKKQRVLIEGVRIIKKHLRKSQDNPSGKIAEREGPIHISNVRLIEKAEKKDKKKETKTKKEKAKS*
>14_1009_09_20cm_Gemmatimonadetes_7716_69_10
MRTLVYRKSRRQRGREPERHKLHVAKGDTVRVIRGEHRGKEGKILRVHPKQFRIVVEGVNVVKKHKRATGAPGSESGIIEFPAPIAASNVMLLDPKSGEPTRVRRRRDKDGTVERIAIKSGQPIPRVR*
>14_1009_09_20cm_Ktedonobacter_racemifer_7781_53_7
MAVKQKEKKPLHLAKMNIKKGDTVLITTGKDRGKQGTVSRAMPQDSKVIVEGLNIVKKHVRPQGQTRQGGVIEKAMPIQVSNTMLICTECGQPTRVAHDRRPMGSDQKLRPVRVCKKCHKVIEDRMRSS*
>14_1009_09_20cm_Nitrospirae_7718_62_7
NVMLYCSTCQKPARVGIKTLTDGSRVRVCRKCTQPIESSERP*
>14_1009_09_20cm_Proteobacteria_7754_68_12
MARAQIRIKKGDNVYVLSGKEKGKTGKVLQIDHDKQRAIVEKLMALKRHYKRGRNPAAPQGGIVEKNGSIHISNLALVDPESKKPTRIGTKLLENGKRVRIAKRSGAQIDQA*
>14_1009_09_30cm_Bacteria_7941_70_10
MSVHVRRGDTVAVLAGKERGKRGKVLRVMPETGRVLVEHVNMIKRHQRPTQKLRQGGIIEREGFVHLSNVMVVCGKCDRPARTATQILADGRKVRVCKRCGESIDKA*
>14_1009_09_30cm_Bacteria_7944_62_6
MQKVKREDTVLITKGKDRGRTGQVRKVLLGTGKISKLGEPRPPRLIVTGINMVKRHMKPRGPQKPGGIVEREAPISWANVALVCASCGKPARVGFRNQADGRKVRFCKRCNANQD*
>14_1009_09_30cm_Bacteria_7970_55_10
MNRLKCHVKKGDNVEVISGNFRGSSGRILAVFPQKQRVLVEGVRIIKKHLRKSQDNPSGKIAEREGPIHISNVRLIERDGKPAKAAESRAKKDKTKS*
>14_1009_09_30cm_Bacteria_7972_66_13
MSRLHLDIHKDDTVQVMSGKDRGKRGVVVRTVPGQSKIVVKGVNLLKRHQRANTQKGGTKVMQGGIVDFESPLSYSNVMLVCNKCDKPTRIRKTVLPNGQKAIVCVKCGEVYERVRNKI*
>14_1009_09_30cm_Bacteria_7973_55_6
MLIAGRDKGKRGRVLAVAPIRGKVKIEGAGIIKRHQKPAGNRSGGIIDKESWVDISNVQIVDPQSGKPSRVGYKTDADGTKFRVATASGHSIEK*
>14_1009_09_30cm_Bacteria_7984_68_14
MKPLVYKKSRTRADAREPERHKLHITKGDTVRVISGEYRGKEGKVLRVFPKEFRVEVEGVNVVKKHKRAANPNEESGIIELTAPIAASKVMLLDPKSGEPTRVRRRADKDGTVQRIAVKSGQPIPRVKAK*
>14_1009_09_30cm_Bacteria_7987_68_6
MRLPVHVRRGDTVEVITGKHRGKRGKVLRVSPKDGRIIVEGVMVAKRHMKPTQKMPSGGIVEKEMAFPAGKAMLVCTRCGRAVRFGHRLLEDGTKVRICRHCGEIIDKA*
>14_1009_09_30cm_Bacteria_7988_56_8
MNRIKFHVKKGDQVEVISGNFKGSSGKILEVLPRKQRVLIEGVRIIKKHLRKSQDNPSGKIAEREGPIHISNVKLIERNEKPVKEKKKKEATKAKP*
>14_1009_09_30cm_Bacteria_8002_60_6
MYAGERKQKELPPQKPHVKKGDMVLVLSGKDRGKQAKVLRVNPSKGTAIVERVNMLKKHTKPNPQRNIKGGILEREAPIRLSNLQVVCPSCNEPTRTGSHRTNEGAKRYCKQCETEM*
>14_1009_09_30cm_Bacteria_8006_72_12
MALQRLRKDDTVMVIAGKERGKTGKVLRVLADRDRVLIERVNMVKRHVKPRGVQQPGGIQEKEASIHLSNVVPICPKCNKPTRVGHRRLADGHGERVCRRCGEPLGSE*
>14_1009_09_30cm_Betaproteobacteria_7996_64_8
MEKIRKGDDVIVTVGKDKGKRGTVLRIVDTRHLVVEGVNRVKKHQRPNPVKGQTGGIVDKDMPIDVSNVALYNPQTKKADRVGFKLMEDGRKVRVFKSNGEMVDA*
>14_1009_09_30cm_Deltaproteobacteria_7955_55_8
MQIRRNDSVMVIAGKERGKTGKVLRVVPDKEAVIIERVNLVKRHTRPKGPQQPGGILEKEASIHLSNVMIMCDKCNAPVRIGRKILGGKKIRICRRCGEALE*
>14_1009_09_30cm_Ktedonobacter_racemifer_8023_53_6
MAVKQKEKKPLHLAKMNIKKGDTVLIITGKDRGKQGTVSRAMPQDSKVIVEGLNIVKKHVRPQGQTRQGGVIEKAMPIQVSNTMLICTECGQPTRVAHDRRPMGSDQKLRPVRVCKKCHKVIEDRMRSS*
>14_1009_09_30cm_Proteobacteria_8014_68_16
MARAQIRIKKGDNVYVLSGKEKGKTGKVLEIDHDKQRAIVEKLMALKRHYKRGRNPAAPQGGIVEKNGSIHISNLALVDPESKKPTRIGTKLLENGKRVRIAKRSGAQIDQA*
>14_1009_09_30cm_Verrucomicrobia_7983_55_7
MNRIKCHVRKGDQVEVISGNFRGSSGKILAVLPQKQRVLVEGVRIIKKHLRKSQDNPSGKIAEREGPIHISNVKLIERDGKPVKGEKPKPKAKKETKKS*
>14_1009_09_30cm_unknown_8071_51_10
MNRQSRNDPSSQKRRVSAHLADDLKTRYSTRAVPIRKGDSVRVLRGEFAGLEGKVDTIDRTHSRVFVEGMTREKTAGGKSSRLSVHASKVILTNLNLSPQGIGIPRRQPRWEERPAQDS*
>14_1009_09_40cm_Actinobacteria_8186_69_16
MARASASRAKRRALKIRSGDQVAVIAGKDRGKSGRVLRVEPAKERLYVEGLNMAKRHVRPAQASVTGGQLGGVIESEGPIHVSNVMLLDGRGKPTRVGIDREGGKRVRVAKSSGAKLE*
>14_1009_09_40cm_Bacteria_8173_65_11
MLRNKPEPTRRWLDLAPGDPVIVIAGKDKGKQGEVLRTIPDQHKIVVKGVNILKRHTKAGQRRGGVQVAQGGIVDFEAALDYSNVMLVCPSCGRPTRTKHTILESGARVLICRHCGEPYERVRKTEAQ*
>14_1009_09_40cm_Bacteria_8185_57_8
MTLRHERAERHTIQIRKGDNVRVIAGKDAGKSGRVLSINAKKNTVVVEHVGIIKRHTRPNPSKNIKGGIVEKEAGINVSNVLVVCGSCGKHTRIGHTILPDGTKVRSCRHCNTTLDK*
>14_1009_09_40cm_Bacteria_8194_68_8
MAMAHVRRGDTVVVVAGKDRGKRGKVLRVVPGKGRVVVEKINMIKKHQRPTQKLRQGGIIEREGAIHLSNVMLVDPQTSKPTRVGVRELADGKKARIARRSGEIMDKA*
>14_1009_09_40cm_Bacteria_8203_56_9
MPAMPAIKKNDEVYILRGKDRGKTGRVLIVMPKDQKIVVEGVQMIKRHTRPNPQRNIKGGIVEKEAPIHVSNVAIVCKNCKEHTRIANKILADGRRVRACRKCGSTIE*
>14_1009_09_40cm_Bacteria_8204_55_10
MNRTKCHVRKGDQVEVVSGNFRGSSGRILAVFPGKQRVLVEGVRIIKKHLRKSQDNPSGKIAEREGPIHISNVKLIERERKPVKGAEAKAKKETKKS*
>14_1009_09_40cm_Bacteria_8215_66_7
MSRLHLDIHRDDTVQVMSGKDRGKRGVVVRTVPASGKIVVKGVNILKRHRKANQEKGGTKVIQGGIVDFESPLDYSNVMLVCNKCDKPTRIRKTVLPNGKKAIVCVNCGEIYERVRENV*
>14_1009_09_40cm_Bacteria_8247_68_6
MPPEEPLMQTMRVRKGDLVHILSGKDRGKQGRVIDARPKDGKVIVENINIAKRHTKPRPIQNTSRMGGSAMTPGGVIDKPAPLPVGNVMVVCPVCKRPTRVGMRERESHGEHVKVRVCKRADCGQEIDR*
>14_1009_09_40cm_Betaproteobacteria_8214_67_7
MQRIKKGDEVVVISGRDKGKRGTVLRRVDAEHLVIEGVNRVKKHQRPNPMKGVTGGIVDKDLPIHISNIALFNPATKKADRAGIKLLSDGRKVRVFKANGEQVDV*
>14_1009_09_40cm_Gemmatimonadetes_8270_69_8
MKPLVYKKSRTRADAREPERHKLHITKGDTVRVISGEHRGKEGKVLRVFPKEFRVEVEGVNVVKKHKRAANPNEESGIIELTAPIAASKVMLLDPKSGEPTRVRRRADKDGTVQRIAVKSGQPIPRVKAK*
>14_1009_09_40cm_Proteobacteria_8198_68_5
MKKIRKGDQVVVLSGRNKGRRGAVLQVLADGRVVVESVNMVKKHQKPNPQAGKQGGIIEKEMPLPVSKVAIWNPGAKRGDRVGIKTLGDGKRVRFFKSNGEMLDV*
>14_1009_12_20cm_Acidobacteria_8358_56_5
MGTATTTIHKRVDIRRNDTVKVITGRDKGKEGRVLRVFPDEGKVLVEHAMMVKKHVRPNPQRNIQGGIAEQESRIAISNVQLVCPTCGPVRIGHEVRGERKVRVCKKCGTTLDK*
>14_1009_12_20cm_Acidobacteria_8364_56_6
MRTVSTENKRVDLRRNDTVKVITGRDKGKEGRVLRVFPNDAKLLVEHVMMVKKHVRPNPQRNIKGGIAEQESRIAISNVQLVCPTCGPVRIGHEVRGDRKVRVCKKCGTTLDK*
>14_1009_12_20cm_Acidobacteria_8403_56_5
MTSVRTAHKRVDIRRNDTVKVITGRDKGKEGRVLRVFPNDDKILVEHVMVVKKHVRPNPQRNIKGGIAEQESRIALSNVQLVCPTCGPVRIGHEVRGDRKVRICKKCGTTLDK*
>14_1009_12_20cm_Actinobacteria_8341_71_11
MPTTMRVRKGDLVQILSGKDRGKQGRVIEARPRERRVVVENLNLVKRHTRPKPVKDSSRMGGPSIIPGGVIDKPAALPVGKVMLVCPVCNRPTRIGVTEKEIKGERVRLRVCRRADCGQEIDK*
>14_1009_12_20cm_Actinobacteria_8412_69_6
MARAAHRARRHALKVRSGDQVLVTAGKDRGKSGRVLRVEPKKERVYVDGLNMVKRHVRPKQVAGAHTEAALGGVIEREGPIHVSNVMLLDAKGNPTRVAIEREGGQRVRVAKRSGARFD*
>14_1009_12_20cm_Archaea_8417_52_8
MASAKPSKQRKRFFQAPKHRQRRMLSARLSDDLTARHKVRRVPLRTGDTVRIMRGEFADLVGKVEKVEYSTGRIFVEGMTREKAAGISSKLPVHSSKVLITNLNLSDKWRSGLLSEKSKTSEA*
>14_1009_12_20cm_Bacteria_8343_66_8
MSRLHLDIHRDDTVQVMSGKDRGKRGVVVRTVPQQGKIVVKGVNVLKRHTRAGQQKGSTTVRQGGIVDFEAPLDYSNVMLVCNKCDKPTRIRKTVLPNGQKAIVCVNCGEIYERVRNKI*
>14_1009_12_20cm_Bacteria_8345_65_5
MSMLHLDIHKDDTVQVMAGKDRGKRGVVVRTVPGRGKIVVKGINMLKRHQRALQQKGGTKVMQGGIVDFEAPLDYSNVMLVCNKCDKPTRIRKTVMPNGQRAIICVHCGEIYERVKAKV*
>14_1009_12_20cm_Bacteria_8347_66_8
MSQLHLDIHKDDTVQVMSGKDRGKRGVVVRTVPVQGKIVVKGVNLLKRHQRSNTQKGGTKVIQGGIVDFESPLSYSNVMLVCNKCDKPTRIRKTVLPNGQKAIVCVKCGEIYERVRNKV*
>14_1009_12_20cm_Bacteria_8356_72_5
MAARRTPEQRRRTNLRRQGWAHGEDRPLDIRTGDTVVVLAGKDKDKRGVVERTIPEDQRIVVGGVNILKRHTRAGVRGNMQGGVIDFSAPIAYSNVMLVCNRCDKPTRISRALQLDGTYAIVCKKCGEIYERTSV*
>14_1009_12_20cm_Bacteria_8371_69_6
MLKNKSKPKQRWLDLAPGDNVVVVAGKDRGKQGEVLRTLPGSGKIVVRGVNVLKRHVKAGQSAGGTKAVQGGVVDFEAPLSYSNVMLVCPHCNQPTRVKHTVLDNGTKALECRQCGEPYERIKKTEAQ*
>14_1009_12_20cm_Bacteria_8381_55_13
MGTTGILPVEIAQARRLLDPQAGSLRHFHVMNRIKFHVKKGDNVEVVSGNFRGSSGKILQVLPKKQRVLIEGVRIIKKHLRKSQDNPTGKIAEREGPIHISNVRLIEKEEKKDKKKEAKTKKEKAKS*
>14_1009_12_20cm_Bacteria_8391_55_8
MNRIKCHVKKGDQVEVISGNFRGSSGRILAVFPGKQRVLVEGVRIIKKHLRKSQDNPSGKIAEREGPIHISNVKLIERGSKPVKSPETKNEKKRGHSERSEGARK*
>14_1009_12_20cm_Bacteria_8430_59_8
MNRIKLHVRKGDNVEVISGNFRGSSGKVLEVIARKQRVLIEGVRLIKKHLKKSQDNPQGKIAEREGPIHISNVRVLERGERVAKGKGSKKKEKATKEKAPKSKGAKEE*
>14_1009_12_20cm_Betaproteobacteria_8351_62_5
MTMRKIKKGDNVVVIAGRDKGKRGDVTQIVDADHVVVAGVNQVKRHTRPNPMKNQQGGIVTKETPIHVSNVAIWNPITLKADRIGFRKLDDGRKVRFYKSNKEVIGV*
>14_1009_12_20cm_Ktedonobacter_racemifer_10581_54_6
MATKQKEKKPLHLAKMNIKKGDTVLIITGKDRGKRGTVSRALPQVSKVIVEGLNIAKKHIRPQGQTRQGGVIEKAMPLHVSNTMLICTECGEPTRVGHERRPMGADQKMRAVRICKKCSKVIEDRTRSS*
>14_1009_12_20cm_Ktedonobacter_racemifer_8422_52_9
MAVKQKEKKPLHLAKMNIKKGDTVLIITGKDRGKQGTVSRAMPQDSKVIVEGLNIVKKHVRPQGQTRQGGVIEKAMPIQVSNTMLICTECGQPTRVAHDRRPMGSDQKLRPVRVCKKCHKVIEDRMRSS*
>14_1009_12_20cm_Ktedonobacter_racemifer_8433_52_7
MATKQKEKKPLHLAKMNIKKGDTVLIITGKDRGKQGTVSRALPQLNKVIVEGLNVVKKHVRPQGQTRQGGVIEKAMPIHVSNTMLICTECGEPTRVGHDRRPMGADQKMRPVRVCKKCQKVIEDRMRSS*
>14_1009_12_20cm_Proteobacteria_8340_68_17
MKKIRKGDQVVVLSGRNKGRRGAVLQVLADGRVVVESVNMVKKHQKPNPQAGKQGGIIEKEMPLPVSKVAIWNPGAKRGDRVGIKTLGDGKRVRFFKSNGEMLDV*
>14_1009_12_20cm_Proteobacteria_8416_68_5
MQKRATRIKKGDVVFVLTGREKGKTGKVLDIDHEKERAVVEKLMVVKRHFKRGRNPAAPEGGIVEKNGSIHLSNLALLDPESKKPTRIGTKLLDNGKRVRFAKRSGAQIDQ*
>14_1009_12_30cm_Acidobacteria_8525_55_6
MGKGLEMQTVSTEHKRTDIRRNDTVKVITGRDKGKEGRVLRVFPDDGKVLVEHVMLVKKHVRPNPQRNVKGGIAEQESRISLSNVQLLCPTCGPVRVGREKRGDRKVRVCKKCGTTLDK*
>14_1009_12_30cm_Bacteria_8503_67_7
MSAKAEHRTRMTLRREGWSRGRARPLDIRQGDTVEVIAGKDRGKRGVVERCLPDQQRVAVRGVNLLKRHTRAGVKGNIQGGIVDFDGPIAYSNIMLVCNRCDKTTRIAKTVDADGVRRIVCKRCGEIYERAQV*
>14_1009_12_30cm_Bacteria_8507_66_11
MLKNKIEPRRRWLDLAPGDPVIVIAGKDKGKQGEVLRTIPDQHKIVVKGVNLLKRHTKAGARRGGVQVAQGGIVDFEAPLDYSNVMLVCPSCGRPTRTQHIVLESGARALVCRHCGEPYERVRKAEAQ*
>14_1009_12_30cm_Bacteria_8515_67_14
MAGGIRLRKGDEVMVITGKDRGKRGRVQEVRPRDQTVVVAGVNIAKHHTKPNPAKNQKGGIVEQPMPLGLGKVMVICPHCGKPTRIAHRTEEDTKERVCKRCGEPIVVEQPA*
>14_1009_12_30cm_Bacteria_8516_55_13
MNRMKFHVKKGDQVEVISGNFKGSSGKILEVIPRKQRVLIEGVRIIKKHLRKSQDNPQGKIAEREGPIHISNVKLIEREKKAEKKTKTKPKEVAEKKAA*
>14_1009_12_30cm_Bacteria_8526_66_10
MLRNKEQSKRRWLELAPGDPVIVIAGKDKGKQGEVLRTLPDQHKIVVKGVNILKRHTKAGARRGGVSVAQGGIVDFEAPLDYSNVMLVCPHCGRPTRTKHTVLESGARALVCRHCGEPYERVRRTEAQ*
>14_1009_12_30cm_Bacteria_8528_67_7
MAGIRLRKGDEVMVITGKDRGKRGRVQEVRPSAHTVIVAGVNIAKRHTKPNPSKNQKGGIIEQPMPLGLGKVMVVCPHCGKPTRIGHRLDEDGTKERVCRQCGEAIVVEQPS*
>14_1009_12_30cm_Euryarchaeota_8492_64_9
MTSTKARTQRKRAAHAPLHVKRILASSHLAEEVHAKAKGRLPRALPVRKGDTVRVMRGGFRGREGKVVSVDRVHGTVVVEGITIEKVDEKKVARPLHASNLLIIRMDDTDAWRRRKFEERAG*
>14_1009_12_30cm_Euryarchaeota_8531_64_9
MTSTKPRTQRKRAANAPLHTKRIMASSHLAPEIRDKSKVHLPRALPVRKGDTVRIMRGGFRGKEGKVVSVDRVHSTVVIEGITIEKVDEKKVARPLHASNLLIVRMDDTDPWRRRKFEE*
>14_1009_12_30cm_Gemmatimonadetes_8487_69_13
MRTLVYRKSRRQRGREPERHKLHVAKGDTVRVIRGEHRGKEGKILRVHPKQFRIVVEGVNVVKKHKRATGAPGSESGIIEFPAPIAASNVMLLDPKSGEPTRVRRRRDKDGTVERIAIKSGQPIPRVR*
>14_1009_12_30cm_Gemmatimonadetes_8494_70_15
MKPLVYKKSRRVRGTEPARHKLHLAKGDRVRVISGDDRGKEGKILRVFPKKFRVVVEGVNVVKKHKRAAQAGDESGIVEITAPIAAAKVMLLDPKSGEPTRVRRRRDKDGTIERIAVKSGQPIPRVK*
>14_1009_12_30cm_Gemmatimonadetes_8497_69_11
MRTLVYRKSRRQRGREPERHKLHVAKGDTVRVIRGEHRGKEGKILRVHPKQFRVVVEGVNVVKKHKRASGAPGSESGIIEFPAPIAASNVMLLDPKSGEPTRVRRRLDKDGTVERIAVKSGQPIPRVR*
>14_1009_12_30cm_Proteobacteria_8501_67_8
MKKIRKGDQVVVLSGRNKGRRGAVIQVLGDGRVVVESVNMVKKHQKPNPQAGKQGGIIEKEMPLPVSKVAIWNPGAKKGDRIGIKTLGDGKRVRFFKSNGEMLDV*
>14_1009_12_30cm_unknown_8517_52_13
MVTSKPSKQRKMFFNAPAHKRRRMLAARLSDDLTKNHKVRRLPVRTGDSVRVMRGDFAGLEGKVQRVDYSNGRIFVEGMSREKSAGVASQLPVHVTKVRITNLNLSDKWRSGLLAERGKPREE*
>14_1009_12_40cm_Acidobacteria_8689_60_7
MALRHAQAARHTILIRKGDQVRVISGRDRGKSGRVLSVNPRKNTVVVEHANIIKRHTRPNPAKNIKGGIVEKEGPINVSNVMIVCPSCGKHTRIGRHELPDGTKARACRRCGTTLDK*
>14_1009_12_40cm_Acidobacteria_8715_61_7
MKTNPEDSIRHNVSIRKGDQVRVMTGRDKGKEGRVLSVDPYKRTVTVEHAAMIKRHTRPNPSKNIKGGIVEREGALAISNVLVICPGCGKPTRVGHKPLPEGSKPKRIRTCTRCGASLEK*
>14_1009_12_40cm_Acidobacteria_8738_65_6
MSRLASPIRKNDNVLVISGKDRGKRGRVLKVLPGDERAKLRLIVEGVNMIKRHTKPNPGKNIKGGIVEREASLHASNVQLVCPECGAQTRVGRKILGDGRKVRICRKCEGVVDK*
>14_1009_12_40cm_Armatimonadetes_8702_65_16
MAVTIEREQVHVKKGDMVEVIAGRQRGKRGKVLKVLPKHGKVIIEGVNVVKRHTKPTQKMPQGGVVEKEAPVYSSRVMMVCPKCGRAARVGHGYLADGAKVRVCKRCGEQIEK*
>14_1009_12_40cm_Bacteria_8675_66_16
MLRNKEQPKRRWLELAPGDPVIVIAGKDKGKQGEVLRTIPDQHKIVVKGVNVLKRHTKAGQRRGGVAVAQGGIVDFEAALDYSNVMLVCPACGRPTRTKHTVLESGARALVCRHCGEPYERVRKTEAQ*
>14_1009_12_40cm_Bacteria_8691_66_10
MLKNKIEPRRRWLDLAPGDPVIVIAGKDKGKQGEVLRTIPDQHKIVVKGVNLLKRHTKAGARRGGVQVAQGGIVDFEAPLDYSNVMLVCPSCGRPTRTQHIVLESGARALVCRHCGEPYERVRKAEAQ*
>14_1009_12_40cm_Bacteria_8692_64_7
MAITIERERIHIKKGDTVEVMGGRQRGKRGKVLKVLPKHGKVIIEGVNVVKRHTKPTQKMPQGGIVEKEAPVYGSRVMMVCPKCGRAARVGHGYLADGTKVRVCKRCGEQIEK*
>14_1009_12_40cm_Bacteria_8693_55_9
MNRIKCHVKKGDQVAVISGNFRGSSGRILAVFPGKQRVLVEGVRIIKKHLRKSQDNPSGKIAEREGPIHISNVKLIERGSKPVKSPEAKKEKKRGHPERSEGARK*
>14_1009_12_40cm_Bacteria_8698_65_8
MSRLHLDIHRDDTVQVMSGKDRGKRGVVVRTVPASGKIVVKGVNILKRHRKANQEKGGTKVIQGGIVDFESPLDYSNVMLVCNKCDKPTRIRKTVLPNGKKAIVCVNCGEIYERVRENV*
>14_1009_12_40cm_Bacteria_8709_66_12
MLKNKVQPNRRWLDLAPGDPVIVIAGKDKGKQGEVLRTIPDQHKIVVKGVNLLKRHTKAGARRGGVQVAQGGIVDFEAPLDYSNVMLVCPSCGRPTRTQHIVLESGARALVCRHCGEPYERVRKTEAQ*
>14_1009_12_40cm_Bacteria_8716_66_9
MLRNKEQPKRRWLDLAPGDPVVVVAGKDKGKTGEVLRTLPDKHKIVVKGINILKRHTKAGRSRGGVSVAQGGVVDFEAPLDYSNVMLVCPACSRPTRTKHIVLESGARALVCRHCGEPYERVRKTEAQ*
>14_1009_12_40cm_Bacteria_8719_56_8
MNRIKFHVKKGDQVEVISGNFKGSSGKILEVLPRKQRVLIEGVRIIKKHLRKSQDNPSGKIAEREGPIHISNVKLIERNEKPVKEKKKKAAAKAKP*
>14_1009_12_40cm_Bacteria_8731_55_7
MNRIKFHVKKGDQVEVISGNFRGSSGKVLEVLPKKQRVLIEGVRIIKKHLRKSQDNPSGKIAEREGPIHISNVKLVERETKTEKKEKKQPAKKAEKKAA*
>14_1009_12_40cm_Bacteria_8734_55_6
MPAMPAIKKNDEVYILRGKDRGKTGRVLIVMPKDQKIVVEGVQMIKRHTRPNPQRNIKGGIVEKEAPIHVSNVAIVCKNCKEHTRIANKILADGRRVRACRKCGSTIE*
>14_1009_12_40cm_Bacteria_8767_65_6
MTLARIKKGDDVIVLAGKERGKRGVVRQVMPKDGTALVQDINISKRHMKPTGTARQAGIVDKEQPIHLSNLALVDPKTSKPTRVRVRQLANGKKVRIAIASGEQMARE*
>14_1009_12_40cm_Betaproteobacteria_8764_65_6
MEKIKKGDDVIVTAGRDKGKRGTVLRIVDARHLVVEGVNRVKKHQRPNPMKGLTGGIVDKDMPIDISNVALFNPQTKKADRVGFKLMEDGRKVRVFKSNGEMVDA*
>14_1009_12_40cm_Euryarchaeota_8735_64_14
MSSTQPRTQRKRAANAPLHTKRIMASSHLAPEIHDKSKAHLPRALPVRKGDTVRIMRGGFRGKEGKVVSVDRVHGTVVIEGITIEKVDEKKVARPLHASNLLIVRMDDTDPWRRRKFEE*
>14_1009_12_40cm_Euryarchaeota_8773_66_8
MVSAQPRKQRLRAAEADWQQRHRRLAAHVDPALRKKHDWKLPRAIPLRKGDEVFIARGKFRGRKGKVIGVDTSKGTVTVEGIKIKKTDEKEVARPLHPSNLILVSLDETDPRRRDKLLGR*
>14_1009_12_40cm_Thaumarchaeota_8705_38_5
MKPTIIRNRMMFMAPLHLVSKQLGAPLSKELQRKYHRGSARVIEGDTVKVLRGEFKGIEGKITHVSTEKRGIAIEGIKREKLKGGNVDIYIHPSNVVITALNLEDKWRQNRLEGQKTKTPRSSQPDEQKETEKLEKPKEQKERSEEKKKEPKKVVQSKNHEAKQKDIKANSKTNKKKKSAKSKVEDK*
>14_1009_12_40cm_Thaumarchaeota_8761_35_9
MKPTIIRNRMIFQAPHHYRSKQLGSMLSKELQEKYHKPSARVVEGDNVKVMRGEFKGIEGKVTQVSPERHGVAIEGIKREKLKGGNVDLYIHPSNLMITGLNLEDKWRQNRLEGQKTKIPKEQSEEAPKESSKPKEKPTETKEKPTETKGTSKVAPKSKEKSTKSKKLLEKKAKQTKTAKPAKKETK*
>14_1009_12_40cm_Xanthomonadales_8686_62_5
MNRIRKGDQVIVITGKYKGQKGEVLRVAEDRVVVQNINLVKRHTKPNPQANQPGGIVEREASIHASNVMLVNSATGKGERVGFKSLDDGRKVRVFRRSGEQADV*
>14_1009_12_40cm_unknown_8796_56_10
MKFGSPLSEDLRAKFKRRSVRPTVGDSVRIVRGEFRNIEGKVTKVLPKKGKVNVEGVTREKIKGGTAPAPIDASKVVVTAFNLEDKLRKRKLEGQ*
>14_1009_13_20cm_Acidobacteria_8926_56_6
MATAATAHKRVDIRRNDTVKVITGRDKGKEGRVLRVFPNDGKVLVEHVMMSKKHVRPNPQRNVKGGIAEQESRISLSNVQLVCAACGPVRIGHEVRGDRKVRVCRKCGTTLDK*
>14_1009_13_20cm_Actinobacteria_9007_69_6
MAQTMKIRQGDVVHVIRGKDRGKQGRVIESIPKDGRVIVENVNMVKRHQRPRPIQNASRMGGPQIIPGGIVEKAAPLPVSNVMIVCPTCKKPTRVGTVVKQVKDKTVRVRVCKHPDCAQEIDK*
>14_1009_13_20cm_Bacteria_8927_66_8
MSFLHLDIHKDDTVQVMSGKDRGKRGVVVRTVPEQSKIVVKGVNLLKRHQKANQQKGGTKVIQGGIVDFESPLDYSNVMLVCNKCDKPTRIRKTVLPNGEKAIVCVKCGEIYERVRNKV*
>14_1009_13_20cm_Bacteria_8932_54_8
MNRIKCHVRKGDQVEVISGNFRGSSGKILAVLPQKQRVLVEGVRIIKKHLRKSQDNPSGKIAEREGPIHISNVRLIERDGKPAKGEKSKAKKEKKKT*
>14_1009_13_20cm_Bacteria_8945_55_10
MNRVKHHVKKGDHVEVISGNFRGSSGRVLAVFPGKQRVLVEGVRIIKKHLRKSQDNPSGKIAEREGPIHISNVRLLEHEKSEKAARKPEKEMEKK*
>14_1009_13_20cm_Bacteria_8946_55_8
MNRTKFHVKKGDNVEVISGNFRGSSGKILQVLPKKQRVLIEGVRIIKKHLRKSQDNPSGKIAEREGPIHISNVRLIEKTEKKEKTVKETKAKKEKAKA*
>14_1009_13_20cm_Bacteria_8947_65_7
MSRLHLDIHRDDTVQVMSGKDRGKRGVVVRTVPASGKIVVKGVNVLKRHRKANQEKGGTKVIQGGIVDFESPLSYSNVMLVCNKCDKPTRIRKTVLPNGKKAIVCVNCGEIYERVRDKV*
>14_1009_13_20cm_Bacteria_8955_54_8
MNRIKCHVRKGDQVEVISGNFRGSSGKILAVVPHKQRVLVEGVRIIKKHLRKSQDNPSGKIAEREGPIHISNVKLIERDGKPVKGAKSKAKKEKKKS*
>14_1009_13_20cm_Bacteria_8956_55_6
MNRIKFHVKKGDQVEVISGNFRGSSGKLLEVLPKRQRVLIEGVRIIKKHLRKSQDNPSGKIAEREGPIHISNVKLIEREKKSEKKEKKQPAKKAEKKAA*
>14_1009_13_20cm_Bacteria_8964_55_8
MNRIKFHVKKGDNVEVIAGNYKGSSGKILQVLPRKQRVLIEGVRIIKRHLRKSQDNPQGKIAEREGPIHISNVRLMERTEKKTKTSKKKTGVKAKAA*
>14_1009_13_20cm_Bacteria_8969_68_5
MQQTHVRRGDTVAVIAGKERGKRGKVLRVLPVAGRVLVEKLNMMKKHQRPTQKLRQGGIIERESPLALSNVLVVCGRCDRPSRSGIKVLADGRKLRVCKRCGEAIDKG*
>14_1009_13_20cm_Betaproteobacteria_8988_62_5
MTIRKIKKGDNVVVIAGRDKGKRGDVTQIVDADHVVVAGVNQVKRHTRPNPMKNQQGGIVTKETPIHVSNVAIWNPITLKADRIGFRKLDDGRKVRFYKSNKEVIGV*
>14_1009_13_20cm_Bradyrhizobium_8951_60_7
MAAKIRKGDKVIVLSGRDKGRTGEVFEVRPDDHKALVRGVNLVKRHQKQSQAQEGGIISKESPIHLSNIAIVGKDGKPTRVGFKIHADGKKVRVAKRTGAEIDG*
>14_1009_13_20cm_Proteobacteria_8922_67_8
MKKIRKGDQVVVLSGRNKGRRGAVLQVLADGRVVVESVNMVKKHQKPNPQAGKQGGIIEKEMPLPVSKVAIWNPGAKRGDRVGIKTLGDGKRVRFFKSNGEMLDV*
>14_1009_13_20cm_Rokubacteria_8968_70_11
MQSVHVRRGDTVGVIAGKERGKRGKVLRVVPEKGRVLVEHVNMIKKHQRPTQKLRQGGIIEREGPLALSNVLVVCPRCDKPSRTGVKILTDGRKVRTCRRCNESIDRG*
>14_1009_13_20cm_unknown_8931_52_11
MVSSKPSKQRKMFFNAPQHRRRRMLAARLSDDLTKNHKVRRLPVRTGDSVRVMRGDFSGLEGKVQRVDYSNGRIFVEGMAREKAAGVSSQLPIHVTKVRITNLNLSDKWRSGLLAERGKSRKE*
>14_1009_13_30cm_Actinobacteria_9104_69_9
MPGVDIKKDDNVRVISGKDRGKEGRVVRVFPLEGRVMVDGVALAKKHSRTGAQRTRTGQQLQQGGIIDVEMSVDISNVQLVCPSCHEPTRVGHRLNADGLKVRVCRKCDSELPDG*
>14_1009_13_30cm_Alphaproteobacteria_9118_65_10
MAKLKIKKDDNVVVISGRDKGKQGKVLRVFPAEERAVVQGVHIARRHSKPSMGDPGGIVEKELKIHISNLAHIDPQTNKPTRVGYKFLDGGRKVRIARRSGEVIDK*
>14_1009_13_30cm_Bacteria_9073_70_12
MAVERIRKDDTVIVIAGRERGKTGKVLRLLHEKNRVVIERVNMVKRHQKPRGVQSPGGIVEKEASIHLSNVLPICGRCNKPARVGRRRLENGRAARVCRRCGELMDSV*
>14_1009_13_30cm_Bacteria_9084_70_9
MASGLRLRKGDEVVVIAGKDRGKRGRVQEVHPRERTVIVAGVNISKRHTKPNPTKNQKGGIVEQPRPLSIGKVMVVCPHCGQPTRVAHRIEDAVKERVCKNCGEAIVVEEST*
>14_1009_13_30cm_Bacteria_9093_69_12
MQQTHVRRGDTVAVIAGKERGKRGKVLRVLPVAGRVLVEKLNMMKKHQRPTQKLRQGGIIERESPLALSNVLVVCGRCDRPSRSGIKVLADGRKLRVCKRCGEAIDKG*
>14_1009_13_30cm_Bacteria_9094_67_12
MAGIRLRKGDEVMVITGKDRGKRGRVQEVRPSARTVVVAGVNIAKRHTKPNPSKNQKGGIVDQPMPLGLGKVMVVCPHCGKPTRIGHRLDEDGTKERVCRQCGEAIVVEEPS*
>14_1009_13_30cm_Bacteria_9095_55_10
MNRIKCHVKKGDQVEVISGNFRGSSGKILAVFPGKQRVVVEGVRIIKKHLRKSQDNPSGKIAEREGPIHISNVQLIERDGKPVKSAESQPKKTKKKA*
>14_1009_13_30cm_Bacteria_9099_55_14
MNRIKCHVKKGDHVEVIAGNYRGSSGRILAVFPGKQRVLVEGVRIIKKHLRKSQDNPSGKIAEREGPIHISNVRLLEREKPEKEKRKPKKEADKKAA*
>14_1009_13_30cm_Bacteria_9108_59_8
MPSVHIKKNDQVYVLSGKDRGKTGKVLRLFREKNRAVVEGLNFIQKHTRANPQKNIKGGILPKEASIHISNLMVVCKRCNERTRVGSSTMQDGRKVRVCKSCNELLDE*
>14_1009_13_30cm_Bacteria_9125_54_6
MNYIKCHVKKGDHVEVISGNYRGSSGKILAVFPRKQRVLVEGVRIIKKHLRKSQDNPSGKIAEREGPIHISNVRLIEGDGKQVKAGEPKAKKQKKRGHPERSEGLAGKATH*
>14_1009_13_30cm_Bacteria_9129_66_7
MSRLHLDIHRDDTVQVMSGKDRGKRGVVVRTVPASGKIVVKGVNVLKRHRKANQEKGGTKVIQGGIVDFESPLSYSNVMLVCNKCDKPTRIRKTVLPNGKKAIVCVNCGEIYERVRDKV*
>14_1009_13_30cm_Bacteria_9164_55_9
MNRLKCHVRKGDHVEVISGNFRGSSGKILAVFPQKQRVLVEGVRIIKKHLRKSQDNPSGKIAEREGPIHISNVKLIERDGKPVKAAESKAKKDKKKS*
>14_1009_13_30cm_Betaproteobacteria_9106_63_6
MTIRRIRKGDSVVVIAGRDKGKRGDVKQIIDAEHVVVAGVNQVKKHTRPNPMKNQQGGILTKEMPIHVSNVAIYNPVTQKPDRIGFRTLDDGRKVRFYKSNGEVLGA*
>14_1009_13_30cm_Nitrospirae_9136_62_9
MRRRGWLSANRALEVPPKCHVRKGDTVVVMAGKDRGKSGKVLSVFRLDRQVTVEKINIIKRHTKPSQQNRQGGILEREAPIHLSNVMLFCSTCQKPTRAATMTLTDGSRVRVCRKCKQPIESSARP*
>14_1009_13_30cm_Proteobacteria_9082_68_9
MKKIRKGDQVVVLSGRNKGRRGAVLQVLADGRVVVESVNMVKKHQKPNPQAGKQGGIIEKEMPLPVSKVAIWNPGAKRGDRVGIKTLGDGKRVRFFKSNGEMLDV*
>14_1009_13_40cm_Archaea_9334_53_6
MTSSKPSKQRKLLFQAPKHRQRRRLSARLSNDLTGRHRIRRVPLRTGDRVRIMRGEFAGLEGKVERVEYSTGRIFVEGMTREKGAGVSSKLPVHSSKVLITELNLSDKWRSGLLSEKAKSAEE*
>14_1009_13_40cm_Bacteria_9307_55_11
MNRIKFHVKKGDNVEVVSGNFRGSSGKILQVLPKKQRVLIEGVRIIKKHLRKSQDNPSGKIAEREGPIHISNVRLIEKAEKKDKKKETKTKKEKAKS*
>14_1009_13_40cm_Bacteria_9326_59_7
MPSVHIKKNDQVYVLSGKDRGKTGKVLRLFREKNRAVVEGLNFIQKHTRANPQKNIKGGILPKEASIHISNLMVVCKRCNERTRVGSSTMQDGRKVRVCKSCNELLDE*
>14_1009_13_40cm_Bacteria_9335_55_11
MNRIKCHVRKGDQVEVISGNFRGSSGKILAVVPHKQRVLVEGVRIIKKHLRKSQDNPSGKIAEREGPIHISNVKLIERDGKPVKGAKSKAKKEKKKS*
>14_1009_13_40cm_Bacteria_9342_55_11
MNRIKCHVKKGDQVEVIAGNFRGSSGKILAVFPGKHRVLVEGVRIIKKHLRKSQDNPSGKIAEREGPIHISNVKLIERDGKPVKAVESKGGKKRGHPERSEGTRK*
>14_1009_13_40cm_Bacteria_9348_71_6
MALERIRKDDTVIVIAGRERGKTGKVLRLLPEKNRVVIERVNLVKRHQKPRGVQSPGGIVEKEASIHLSNVLPICGRCNKPARVGRRRLDDGRAARVCRRCGELMDSV*
>14_1009_13_40cm_Bacteria_9370_55_8
MGTTGILPVEIARARRLLDPQAGSLRHFHVMNRIKFHVKKGDNVEVVSGNFRGSSGKILQVLPKKQRVLIEGVRIIKKHLRKSQDNPSGKIAEREGPIHISNVRLIEKAEKKNKKK*
>14_1009_13_40cm_Proteobacteria_9304_69_11
MKKIRKGDQVVVLSGRNKGRRGAVLQVLADGRVVVESVNMVKKHQKPNPQAGKQGGIIEKEMPLPVSKVAIWNPGAKRGDRVGIKTLGDGKRVRFFKSNGEMLDV*
>14_1009_13_40cm_Rokubacteria_9336_68_7
MRQVHVRRGDTVAIIAGRERGKRGKVLRVLPANGRVLVEKLNMMKKHQRPTQKLRQGGIIERESPLALSNVLVVCGRCDKATRSGIKVLADGRKLRVCKRCGESIDKG*
>14_1009_16_20cm_Acidobacteria_9494_68_6
MPRVATPLRKNDNVLVITGKDRGKKGRILKVLPEKNRLIVEGVNLIKRHTKPNPGKNIKGGIVEREASMHVSNVQLVCPECGAQTRVGHKILGDGRKVRICRKCEGVVDK*
>14_1009_16_20cm_Bacteria_9469_65_9
MSRLHLDIHKDDTVQVMSGKDRGKRGVVVRTVPERSKIVVKGVNLLKRHQRANQQKGGTKVMQGGIVDFESPLDYSNVMLVCNKCDKPTRIRKTVMPNGDKAIVCVKCGEIYERVRNKV*
>14_1009_16_20cm_Bacteria_9483_66_6
MLRNKIQPKRRWLDLAPGDPVIVVAGKDKGKQGEVLRTLPDQHKIVVKGVNILKRHTKAGRSRGGVSVAQGGIVDFEAPLDYSNVMLVCPSCSRPTRAKHTVLESGARALICRHCGEPYERVRKTEAQ*
>14_1009_16_20cm_Bacteria_9487_66_12
MSFLHLDIHKDDTVQVMSGKDRGKRGVVVRTVPEQSKIVVKGVNLLKRHQKANQQKGGTKVIQGGIVDFESPLDYSNVMLVCNKCDKPTRIRKTVLPNGEKAIVCVKCGEIYERVRNKV*
>14_1009_16_20cm_Bacteria_9489_55_9
MNRIKCHVKKGDQVEVMSGNFRGSSGRILAVFPIKQRVLVEGVRIIKKHLRKSQDNPSGKIAEREGPIHISNVKLIERDAKPVKDAEAKKGTKRGHAERSEGTRK*
>14_1009_16_20cm_Bacteria_9490_55_8
MNRMKCHVRKGDQVEVVSGNFRGSSGRILAVFPGKQRVLVEGVRIIKKHLRKSQDNPSGKIAEREGPIHISNVKLIERDAKPVKAAESKAKKNKNR*
>14_1009_16_20cm_Bacteria_9503_55_8
MNRIKCHVKKGDQVEVISGNFRGSSGRILAVFPEKQRVLVEGVRIIKKHLRKSQDNPSGKIAEREGPIHISNVKLIEREKDVEKKAAKQKKPRRETEKKAA*
>14_1009_16_20cm_Bacteria_9510_67_7
MLKNKPEPKRRWLDLAPGDPVIVTAGKDKGKQGEVLRTLPDQHKIVVKGVNLLKRHTKAGQTRGGVRVAQGGIVDFEAALDYSNVMLVCPSCGRPTRTKHTILESGARVLICRHCGEPYERVRKTEAQ*
>14_1009_16_20cm_Bacteria_9522_55_7
MNRTKFHVKKGDNVEVISGNFRGSSGKILQVLPKKQRVLIEGVRIIKKHLRKSQDNPSGKIAEREGPIHISNVRLIEKTEKKEKTVKETKAKKEKAKA*
>14_1009_16_20cm_Bacteria_9532_55_7
MNRMNCHVKKGDQVEVISGNFRGSSGKILAVLPRKQRVLVEGVRIIKKHLRKSQDNPSGKIAEREGPIHISNVKLIEREKKAAKGAKPEKGKKRGQPERSEGARK*
>14_1009_16_20cm_Bacteria_9543_54_6
MNRNKCHVKKGDQVEVISGNFRGSSGRVLAVFPGKQRVVVEGVRIIKKHLRKSQDNPSGKIAEREGPIHISNVKLIEREKKAEKKTTKKSKTAREERKAA*
>14_1009_16_20cm_Deltaproteobacteria_9493_68_7
MARAQIRIKKGDNVYVLSGKEKGKTGKVLQIDHDKQRAVVEKLMTLKRHYKRGRNPAAPQGGIVEKNGSIHISNLALVDPDSKKPTRIGTKLLENGKRVRIAKRSGAQIDQA*
>14_1009_16_20cm_Euryarchaeota_9465_64_7
MTSTQPRVQRKRAAHAPLHVKRILTSSHLAEEVHAKAKGRLPRALPVRKGDTVRVMRGGFRGREGKVVSVDRVHGTVVVEGITIEKVDEKKVPRPLHASNLLIIRMDDTDAWRRRKFEERAE*
>14_1009_16_20cm_Ktedonobacter_racemifer_9518_53_6
MAVKQKEKKPLHLAKMNIKKGDTVLIITGKDRGKQGTVSRAMPQDSKVIVEGLNIVKKHVRPQGQTRQGGVIEKAMPIQVSNTMLICTECGQPTRVAHDRRPMGSDQKLRPVRVCKKCHKVIEDRMRSS*
>14_1009_16_20cm_Proteobacteria_9488_68_5
MQKRATRIKKGDVVFVLTGREKGKTGKVLDIDHEKERAVVEKLMVVKRHFKRGRNPAAPEGGIVEKNGSIHLSNLALLDPESKKPTRIGTKLLDNGKRVRFAKRSGAQIDQ*
>14_1009_16_20cm_Rokubacteria_9470_69_6
MQSVHVRRGDTVGVIAGSERGKRGKVLRVLPEKGRVLVEHVNMIKKHQRPTQKLRQGGIIEREGALALSNVLVVCPRCDKPSRLGVKILGDGRKVRTCRRCGESIDRG*
>14_1009_16_30cm_Acidobacteria_9622_60_6
MTKRIPQRRQHLPKVRMKVRIKKDDTVKVIAGRDRGKTGRVLHVDRENGRVLVEGVSMVKRHTRPNPSRQIKGGIAERESPISISNVMILTSGGVATRIGYRSEGSGAAIRRVRIAKKGGEILDKKA*
>14_1009_16_30cm_Acidobacteria_9671_56_15
MATATTAHKRVDIRRNDTVKVITGRDKGKEGRVLRVFPNDGKVLVEHVMVVKKHVRPNPQRNVKGGIAEQESRISLSNVALVCAGCKRPVRIGHEVQGDRKVRVCRQCGATLDK*
>14_1009_16_30cm_Acidobacteria_9688_63_7
MSRLATPIRKNDNVLVITGKDRGKRGRVLKVLPDKNRLVIEGVNMIKRHTKPNPGKNIKGGIVEREASLHASNVQLVCPECGIQTRVGRKILGDGRKVRICRKCEGVVDK*
>14_1009_16_30cm_Acidobacteria_9782_56_12
MRTVTTSHKRVDIRRNDTVKVITGRDKGKEGRVLRMFPDEGKILVEHVMMVKKHVRPNPQRNIKGGIAEQESRIALSNVQLVCPTCGPVRIGHEVRGERKVRICKKCGTTLDK*
>14_1009_16_30cm_Actinobacteria_9609_68_17
MNPKMKVRKGDLVHMIKGKDRGKQGRVLDSRPAERRVIVENLNVVKRHTRPKPMRDSSRMGGTQMTPGGVIEKAAPVPVANVMVVCPTCNRPTRIGMKEKTVKDKQLHVRVCKRADCGEEIDK*
>14_1009_16_30cm_Actinobacteria_9618_67_15
MAHTMRIRKGDLVHVLSGKDRGKQGRVIDARPKDRKVIVENLNLVKRHTKPRPIQNTSRMGAAGMTPGGVIEKPSPLHVGNVMVVCPVCNRPTRVGIRDKDSHGSPVKVRHCKRADCGEDIDR*
>14_1009_16_30cm_Actinobacteria_9636_71_10
MPARVRKGDQVKVISGKDKGKTGQVLRVEPKKGRVFIEGLNIQKRHQKPRTVRDTQRGGEVGGVIEKEGPIHLSNVMPLDPKTGDPTRVGTTTDEGGRRVRLARRTGEAFE*
>14_1009_16_30cm_Actinobacteria_9642_69_10
MATKMKVKKGDLVHMIKGKDRGKQGRVLDSRPAERRVIVENLNTVKRHTRPKPMRDSSRMGGTQMTPGGVIEKAAPVPVANVMVVCPTCNRPTRIGMKEKTVKDKQLHVRVCKRADCGEEIDK*
>14_1009_16_30cm_Actinobacteria_9660_70_8
MKLRKGDRVVVLTGKDRGKEGDVMRALPDKGKVIVEGVNIVKKHQKQRRATLQAGIIDKDMPLPVSAVALVCKTCGRSRVGYKFDAQGRKLRICKKCGDEV*
>14_1009_16_30cm_Actinobacteria_9682_72_9
MKVKKGDTVVVIAGKDRGLKGKVIAAYPKLDKVLVEGVNRVKKHTRIRTTQRGAKTGGIVTQEAPIHVSNVMVVDTDGRATRVGYRFDDNGQKVRVARRSGKDL*
>14_1009_16_30cm_Actinobacteria_9696_69_13
MPGVDIKKDDNVRVISGKDRGKEGRVVRVFPVEGRVMVDGVALAKKHSRTGAQRTRTGQQLQQGGIIDVEMSVDISNVQLICPSCHEPTRVGHRLNADGVKVRVCRKCDSELHDG*
>14_1009_16_30cm_Actinobacteria_9706_69_7
MAVTKIRKGDLVQMLAGKDRGKQGRVLESRPRERRVIVENLNTVKRHTRPQPMRDSSRMGGSPMTPGGVIEKSAPVPVSNVMLVCPTCNRPTRIGMTTKEVKGREVHVRQCKRADCLQEIDK*
>14_1009_16_30cm_Actinobacteria_9709_67_11
MAHTMRIRKGDLVHVLSGKDRGKQGRVIDSRPKDRKVIVENLNIAKRHTKPRPIQNTSRMGAAGMTPGGVIEKPSPLHVGNVMVVCPVCNRPTRVGMKDKESHGQQVKVRVCKRQDCGEEIDR*
>14_1009_16_30cm_Actinobacteria_9722_67_9
MRTVDIKKNDEVEVIAGKDRGKRGRVVNVLPRENRVMVEGVARAKRHLPIRPTSRGGQTGGIILKEQFIDLSNVMVVCKSCGKATRIGHREDSGIKVRVCRRCEAEI*
>14_1009_16_30cm_Actinobacteria_9742_71_9
MKLRKGDRVVVLTGKDRGKEGDIMRAFPSRQMVIVDGVNRVRKHQRATRATMQGGIIDKDMPMPVSSVAIVCGACGEATRVGYRFDDQGAKVRICRKCGADI*
>14_1009_16_30cm_Actinobacteria_9744_68_10
MAHTMRIHKGDLVHVLSGKDRGKQGRVIDARPKDRKVIVENLNLVKRHTKPRPIQNTSRMGAAGMTPGGVIEKPSPVPVANVMVVCPVCNRPTRVGMKEREAHGEMVKVRVCKRADCGEEIDR*
>14_1009_16_30cm_Actinobacteria_9751_68_8
MKAMKIRKGDTVHVLAGKDRGKQGRVLEARPSEKRVVVENLNMIKRHTRPRPMKNPSRMGQSQIAPGGVIEKAAPIPISNVMLVCPTCNRPTRVGVVIKEIKGDRRRVRVCRRDDCRQEIDK*
>14_1009_16_30cm_Actinobacteria_9831_70_12
MAQTMKVKKGDVVHILRGKDAGKEGRVLEALPKQGRVVVENINVLKRHRRPRPIQNATGFGGGGMTPGGIVELAAPLPVSNVMVVCPVCGKPTRVGTIEKVVKDRTVRVRVCKQCGEEIDRT*
>14_1009_16_30cm_Actinobacteria_9867_68_7
MAHTMRVRKGDLVHVLSGKDRGKQGRVIDAWPKDRKVIVENLNIAKRHTKPRPIQNTSRMGAAGMTPGGVIEKPSPLPVGNVMVVCPVCNRPTRVGMKDKESHGQQVKVRVCKRQDCGEEIDR*
>14_1009_16_30cm_Actinobacteria_9921_67_6
MARKMKLVKGDQVEVLSGKDLGKRGVITRVLPETRQVIIDGVNVSKKHQRPTRATMQGGIIDKDMPIDMSNVALVCPKDGPTRINYEIADDGTKTRVCAKCGGLV*
>14_1009_16_30cm_Alphaproteobacteria_9673_63_8
MPKLKIKKGDNVVVITGRDKGKTGEVLRVFPAELRAIVQGVNLAKRHTKPRMGDPGGIVEKELTIHISNIAHVDPQSRKPTRVGFRRLGDGRKVRFARRSGEVIDR*
>14_1009_16_30cm_Bacteria_9603_66_16
MLKNKLQPKRRWLDLAPGDPVIVVAGKDKGKQGEVLRTLPDKHKIVVKGVNILKRHSKAGQRRGGVQVAQGGIVDFEAPLDYSNVMLVCPSCGRPTRTKHTVLESGARALVCRHCGEPYERVRKTEAQ*
>14_1009_16_30cm_Bacteria_9612_66_46
MLRNKPETTRRWLDLAPGDPVIVIAGKDKGKQGEVLRTIPDQHKIVVKGVNILKRHSKAGQRRGGVQVAQGGIVDFEAPLAYSNVMLVCPSCGRPTRTKHTVLESGARVLICRHCGEPYERVRKTEAQ*
>14_1009_16_30cm_Bacteria_9613_67_9
MPHQFRRNDQVIVISGDDRGKSGRILKVLRGEERLIVEKVNFVKRHTKPRSQTRQGGILEKEAPVHVSNVMHLCPKCQVGRRVTVKDASDGKRERYCAHCGETIPRVN*
>14_1009_16_30cm_Bacteria_9615_55_12
MPAMPAIKKNDEVYILRGKDRGKTGRVLIVIPKDQKIVVEGVQMIKRHTRPNPQRNIKGGIVEKEAPIHVSNVAIVCKNCKEHTRIAHKVLADGRRARACKKCGSTIE*
>14_1009_16_30cm_Bacteria_9621_54_11
MQGRKRAKIRKNDQVIVIAGRDKGKRGRVLGVAPGRGKVKVEGAGVIKRHQKPAGNRGGGIIDKEAWIDISNVQIIDPQSGKATRVRYQIEGDGAKSRVAAASGHTLEK*
>14_1009_16_30cm_Bacteria_9624_68_15
MQHTHVRRGDTVAVIAGRERGKRGKVLRVLPIGGRVLVEKINMMKKHQRPTQKLRQGGIIERESPLALSNVLVVCGRCDKPSRSGIKTLADGRKLRICKRCGESIDKG*
>14_1009_16_30cm_Bacteria_9630_62_9
MYAGTKRQKEQPRLGAHVRKGDTVKVLAGKDRGKQAKVLRVIRSKGTAIVERVNLLKKHTRANPQRNIQGGILEREAPIRLSNLQVVCPSCNEPTRTGSHRTAEGSKRYCKKCETEM*
>14_1009_16_30cm_Bacteria_9649_66_14
MAHFAKNDQVVVIAGDDRGKSGRVLKVLLEEERLIVEKVNFVKRHTKPRGQKIQGGILEREAPIHISNVMHLCPKCQMGVRVTMKRTSDGKRERYCARCGETIPRVR*
>14_1009_16_30cm_Bacteria_9653_66_11
MLRNKIQPKRRWLDLAPGDPVIVVAGKDKGKQGEVLRTLPDQHKIVVKGVNILKRHTKAGRSRGGVSVAQGGIVDFEAPLDYSNVMLVCPSCSRPTRAKHTVLESGARALICRHCGEPYERVRKTEAQ*
>14_1009_16_30cm_Bacteria_9654_65_6
MLRNKPQTKRRWLDLAPGDPVIVVAGKDKGKQGEVLRTLPDKHKIVVKGVNILKRHTKAGQSRGGVNVAQGGIVDFEAPLDYSNVMLVCPSCSKPTRAQHTVLESGARALVCRNCGEPYERVRKTEAQ*
>14_1009_16_30cm_Bacteria_9655_67_9
MKERKKPRLKRNDVVVVVTGRDRGRQGKILKVLPTDDRVIVERVNMIKRHVRPNPSKNIAGGISEKEAPIHISNVMLVDPDRNTRTRIGRRREADGTPERYAKKSGAALA*
>14_1009_16_30cm_Bacteria_9659_61_10
MGKALGIRKNDQVQVIAGRDKGKGPFRVLEVEPDKDRLYVEHVNMIKRHTRPNPAKQIRGGILEKEGPIHISNVALVCSDCGPTRFQRREKEGGQKVRVCAKCGKTLDA*
>14_1009_16_30cm_Bacteria_9661_54_9
MNRIKCHVRKGDQVEVISGNFRGSSGKILAVYSRKQRVLVEGVRIIKKHLRKSQDNPSGKIAEREGPIHISNVKLIEREKKSERKSAKEKKPKKEAEKKAA*
>14_1009_16_30cm_Bacteria_9664_55_6
MTPMPPIKKNDEVFILRGKDRGKTGRVLIVIPKDQKIVVEGVQMIKRHTRPNPQRNIKGGIVEKEAPIHVSNVAIVCKNCKQHTRMANKILSDGRRARACKKCGNIIE*
>14_1009_16_30cm_Bacteria_9669_68_9
MAMLEIRKGDEVLVIAGKDRGKQGRVTEVRPVQRRVVIEGVNMAKRHRKGNPSKREQAGIIDLALPMDVSKVMVLCPHCHKPTRIAHRIEGDVKERVCKHCGEAIVVADKE*
>14_1009_16_30cm_Bacteria_9687_70_5
MAAHAAPVRTRIRLRKNDTVQVIAGRDAGKQGKILKVIPEKNRIIVQGVGFTKKHTRPNPQRNIKGGIAEREAPIHASNVMVVCGECGERTRIGSKTLADGKKARICRKCEGVLDK*
>14_1009_16_30cm_Bacteria_9694_66_6
MPGLKIKKGDTVEVLSGKDRGKQGRVVNVYPNRARVMVEGVNQVKRHETVRPTKSGGGMQGGIITKEMPLDISNVAVVCPSCGKPTRVGHAMGPDGKERVCKQCGGKL*
>14_1009_16_30cm_Bacteria_9714_60_6
MGAGLNIRKNDQVQVIAGRDKGKAGRVLEVEPEKKRLYVEHVNMIKRHTRPNPSKQIRGGILEKEGPIHISNVALVCSDCGPTRIQRREKEGGQKVRICAKCGKTLDA*
>14_1009_16_30cm_Bacteria_9726_71_6
MAVERIRKDDTVIVIAGRERGKTGKVLRLLPEKNRVVIERVNLVKRHQKPRGVQSPGGIVEKEASIHLSNVLPICGRCNKPARVGRRRLDNGRAARVCRRCSELMDNV*
>14_1009_16_30cm_Bacteria_9750_60_8
MAARVKRNDTVMIIAGKERGKVGKVLRVLPAENRVMIERLNLVKRHLKPRGPQSPGGILEKEAPLHLSNVMPMCERCNAPVRVGYRILEDRSKARVCRRCGELLDK*
>14_1009_16_30cm_Bacteria_9773_55_8
MNRIKFHVKKGDQVEVISGNFRGSSGRILAVFPGKQRVLVEGVRIIKKHLRKSQDNPSGKIAEREGPIHISNVKLIERGGKPVKGAESKAKKDKKKS*
>14_1009_16_30cm_Bacteria_9780_66_8
MSRLHLDIHRDDTVQVMSGKDRGKRGVVVRTVPGQGKIVVKGVNLLKRHQKANQQKGGTKVIQGGIVDFESPLDYSNVMLVCNKCDKPTRIRKTVLPNGEKAIVCVNCGEIYERVRNKV*
>14_1009_16_30cm_Bacteria_9806_67_10
MAGMRLRKGDEVMVIAGKDRGKRGRVQEVRPRDLTVIVAGLNIAKHHTKANPAKNQKGGIIEQPMPLGLGKVMVICPHCGKPTRVAHRSDEETKERVCKRCGEAIVVEEPK*
>14_1009_16_30cm_Bacteria_9810_70_15
MALRRLRRDDTVMVIAGKERGKTGKVLRVLAERDRVVIERVNLIKRHTKPRGVQQPGGIVEKEASVHLSNVLPICPRCNKPTRVGHRRTGDVAVRVCRRCGEAFENP*
>14_1009_16_30cm_Bacteria_9830_55_17
MNRIKCHVKKGDQVEVISGNFRGSSGKILAVFPGKQRVVVEGVRIIKKHLRKSQDNPSGKIAEREGPIHISNVHLIERDGKPVKGAESQPRKAKKKA*
>14_1009_16_30cm_Bacteria_9849_68_13
MASNLRIRKGDEVVVIAGRDRGKRGKVQEVDRASGKVIVAGVNIGKRHTKPNPSKNQKGGIIDQPMGLSLGKVMVICPHCGEATRVAHRIEEDTKERICKRCGESIVVEEKEA*
>14_1009_16_30cm_Bacteria_9859_55_10
MSRIKYHVKKGDHVEVISGNYRGSSGRILAVFPGKQRVLVEGVRIIKKHLRKSQDNPSGKIAEREGPIHISNVRLLEREKPEKGGKSKREKQGGQPERSEGARK*
>14_1009_16_30cm_Bacteria_9880_68_9
MANVKKGDTVLVLAGKDRGKRGTVERVERTKRGLGVVVPGINMAKKHQRPRTRTQQAGIMDLPIPLHVSNVMVVCPSCDKPTRVAHGHLEGDEKRRVRVCKHCGEQLEVVK*
>14_1009_16_30cm_Bacteria_9914_55_12
MNRSKCHVKKGDEVEVISGNFRGSSGKILAVFPGKQRVLVEGVRIIKKHLRKSQDNPSGKIAEREGPIHISNVKLIGRDGKPVKDAAVKKGKKRSHPERSGGTRKQA*
>14_1009_16_30cm_Betaproteobacteria_9678_65_7
MRKIKQGDNVVVIAGRDKGKRGDVSRTVGPDFVLVAGINQVKKHAKPNPMKNQPGGIITKEMPIHVSNVAIWNPVTRKADRIGFRTLEDGRKVRFYKSNGEVLGA*
>14_1009_16_30cm_Betaproteobacteria_9820_62_10
MRKIKKGDNVVVIAGRDKGKRGDVARIVDDTHVVVNGINAMKKHAKPNPLKNQPGGIITKEMPIHVSNIAIWNPVTQKPDRIGFRTLDDGRKLRFYKSNGEQING*
>14_1009_16_30cm_Bradyrhizobium_9834_62_12
MAAKIRKGDKVIVLNGRDKGRTGEVFEVRPAENKALVRGVNLVKRHQKQTQAQEGGIISKESPIHLSNIAIVGRDGKPTRVGFKIHADGKKVRIAKRTGA
>14_1009_16_30cm_Burkholderiales_9712_66_6
MNKIRKGDQVIVLTGRDKGKRGTVTQRVDENRVVVEGVNVVKKHVKPNPMKGTTGGVVDKTLPIQQSNIAIFNPATGKADRVGIKLLSDADRQARKTKDNGVRVYKSSGEEIKA*
>14_1009_16_30cm_Candidatus_Nitrososphaera_gargensis_9793_48_8
MAKINPKLIHVSKHQRDKMLGASLADELQEQYKKKTLRVIKGDSIMVVRGEYKGRGGKVEDVDTERSTLHIEGMQREKIRGGQVKVPIHASNVKITGLNLEDKYRSSRLQGSGRPQTAEKMGEKEEKKETTAKKAANKEEKKAEEVGE*
>14_1009_16_30cm_Gemmatimonadetes_9663_70_19
MKPLVFKKSRRGRRSEREPARHKLHVAKGDRVRVIRGDDRGREGKVLHVYPKQFRVVVEGVNVVKKHKRATTPQAESGIIEFPAPIAASNVMLLDPKSGQPTRVRRRRDKDGTIERVAVKSGQPIPRVR*
>14_1009_16_30cm_Gemmatimonadetes_9668_70_23
MKPLVYKKSRRVRGTEPARHKLHLAKGDRVRVISGDDRGKEGKILRVFPKKFRVVVEGVNVVKKHKRAAQAGDESGIVEITAPIAAAKVMLLDPKSSEPTRVRRRRDKDGTIERIAVKSGQPIPRVK*
>14_1009_16_30cm_Gemmatimonadetes_9701_60_11
MRILKYRKTAKTRLHARHALNSKRMQLHVSKGDTVRVMRGEDKGKEGKVLRVYLKTGRLLIEGVNLVKMHRKARTAEEQSGIREAPAPVHSSNVMLLDPKSGEPTRTRARFDTDTTHVERRRTKERVSVKNGEPIPRVR*
>14_1009_16_30cm_Gemmatimonadetes_9777_69_7
MRRLVYRKSRRARGTEPPRHKLHLAKGDTVRVIRGEDRGREGKILEVHPKEFRVVVEGVNVVKKHKRATTAQGTSGIIDIPAPIAASKVMLLDPKSGEPTRTRRRRDKDGTVERVAVKSGQPIPRVR*
>14_1009_16_30cm_Nitrospirae_9729_62_11
MRRRGWLSANRALEVPPKCHVRKGDMVVVIAGKDRGKSGKVLSVLRLDRKVTVEKINIIKRHTKPNQQNRQGGILEREAPIHLSNVMLYCSTCQEPTRVGTMTLTDGSRVRVCRTCKQPIESSARA*
>14_1009_16_30cm_Proteobacteria_9607_69_18
MKKIRKGDQVVVLSGRNKGRRGAVLQVLADGRVVVESVNMVKKHQKPNPQAGKQGGIIEKEMPLPVSKVAIWNPGAKRGDRVGIKTLGDGKRVRFFKSNGEMLDV*
>14_1009_16_30cm_Proteobacteria_9895_65_5
MRKIKKGDNVVVIAGRDKGKRGDVSRTVGPDFVLVDGINQVKKHAKPNPMKNQPGGIITKEMPIHVSNVAIWSPVTKKADRIGFRTLEDGRKVRFYKSNGEVLGA*
>14_1009_16_30cm_RBG_16_RIF_WS3X_71_46_curated_9690_70_9
MGIKIRKGDTVQVIAGDDKGKVGRVLSVDEVKWRVVVEKINFIKRHTKPRKQGVQGGILEREAPIHISNVMLYDPKAQRGTRVGVRRLADGTRERFSRVSGETVGKA*
>14_1009_16_30cm_RIF_CHLX_9611_68_13
MPRVTAPRVTKVPEIRTGDTVVVLAGKDAGKRGVVERVLRDPKGRLMGARKAWQSSSPLAEATVVVTGLNIAKRHQKGRPPRPDQATTGRVPASQMGGIIDIAQPMAISKVMLVCPECSEPTRIGHVRLSTGGRVRVCRNGHQLEEKNA*
>14_1009_16_30cm_RIF_CHLX_9648_71_13
MAVRQLQRRATKVPEIRRGDTVVVLTGKDAGKRGTVERIVRNQQGAKKTQSKYGSSWSTMSPAASTAVVVEGLNIAKRHTKPRQSSNTTDRTPKITQGGILDLAQPLAIGKVMLVCTHCDKPTRIAHKTLDNGRRVRVCRHCGEQVEVRS*
>14_1009_16_30cm_RIF_CHLX_9652_70_9
MPAGRTRVPEIRKGDTVLLLTGKDAGKQGVVERVVTNSAALSHVAPLSGGKSQRSRRGFWKPASTRPVSVVVEGLNIAKRHTKPRQTQGRTDRTPKIQQGGILDIAKPIDVSNVMLVCPNCKEPTRVRHTILEDGRRVRICSHCEKAMEVMA*
>14_1009_16_30cm_RIF_CHLX_9713_71_7
MRPETPRITKVPELRKGDTVVVLSGKDAGKRGVVERIFRDPRGRMLGSRKTWRNVTPLAETSVVVTGLNIAKRHTKPRPPSSAQMTTGRVPASQHGGILDIAQPLAISKVMLICSRCDQPTRIAHATLENGRRVRVCRNCGEQLEAKP*
>14_1009_16_30cm_Rhizobiales_9807_66_8
MAAKIRKGDKVVVLTGRDKGRTGEVIQILRERDRALVRGVHIVKRHQRQSPTQDGGIISKEASVHLSNLALADPRDGKPTRVGFKIMADGRKVRVAKRSGVEIDG*
>14_1009_16_30cm_Rokubacteria_9640_69_15
MVSSGRVRRGDTVAVIAGKERGKRGKVLRVIPGDGRVLVEKVNMVKKHQRPTQKLRQGGIIEREGALHLSNVLLVCGRCDRPVRIGTKVLADGRKVRVCKRCAEPIDRG*
>14_1009_16_30cm_Solirubrobacterales_9656_70_9
MRTTRNGQRHSLKIRSGDQVKVIAGKARGKTGRVLRVDPAKGRVYVEGLNMVKRHLRPTKVGDTTKGQSIGGVIEREGPIHVSNVMLLDAKGRPTRVRVEREDGGRVRVAKSTGARLD*
>14_1009_16_30cm_Sphingobacteriales_9628_42_8
MKKRFKPKYNIKKGDSVVVIAGNDKDLAKPRTVKQVLVDEARVIVEGVNMISRHTKPSAQNTKGGIIKKEAPIHISNVMLWDAKEKSGVKVSRERNEDGKSVRISKRSGEVIK*
>14_1009_16_40cm_Acidobacteria_10092_55_8
MGKGLEMQTVSTEHKRTDIRRNDTVKVITGRDKGKEGRVLRVFPDDGKVLVEHVMLVKKHVRPNPQRNVKGGIAEQESRISLSNVQLLCPTCGPVRVGREKRGDRKVRVCKKCGTTLDK*
>14_1009_16_40cm_Acidobacteria_10109_67_6
MSRLATPIRRNDNVLVITGKDRGKRGRVLKVLPEKNRLVVEGVNIIKRHTKPNPGRQIKGGVVEREAALHASNVQIVCPECGKPTRIGRKILGDGRKVRVCRKCEGVVDK*
>14_1009_16_40cm_Acidobacteria_10131_59_8
MALSRRKPAEPVRIQIKKNDQVRVISGRDKGKNGRVLSVDERTNKALVEHIAMIKRHTRPNPGKQIKGGIAERESPIAVSNLMILCPQCGPVRIAHHMETLPGGKVRRSRVCRKCGQTLDKK*
>14_1009_16_40cm_Acidobacteria_10162_58_8
MTLRHERAERHTIQIRKGDNVKVIGGKDAGKSGRVLSVNAAKNTVVVEHVGIIKRHTRPNPSKNIKGGIIEKEAGINVSNVMVVCGSCGKHTRIGHTILPDSTKVRSCRHCNATLDK*
>14_1009_16_40cm_Acidobacteria_10203_64_9
MSSLATPLRKNDNVLIIAGKDRGKRGRILKVLPDKNRLIVEGVNMIKRHTKPNPGRQIKGGIVEREASLHASNVQLVCPECSAQTRVGHKILGDGRKVRICRKCEGVVDK*
>14_1009_16_40cm_Actinobacteria_10055_68_7
MAVKMKVRKGDLVQVLAGKDRGKRGRVIEARPSERRVIVENLNVAKRHTRPRPVKDATRMGGTQIVPGGIIDKPAPIPVGNVMVVCPVCDTPTRVGILEKEVKGETVRVRVCKREGCGQEIDR*
>14_1009_16_40cm_Actinobacteria_10064_69_6
MPRQGRIMKAVDVKKNDEVQVIAGKDRGKRGRVVNVLPRENRVMVEGVARAKRHLPVRPTARGGQTGGIILKELFIDLSNVMLVCKECGKPTRVGHRIDGDVKVRICRRCEAEL*
>14_1009_16_40cm_Actinobacteria_10144_70_13
MPTSKVRKGDLVQMLTGKDRGKQGRIIEARPRERRVIVENLNVVKRHTRPQPMKESSRMGGTQMTPGGVISKPSAVPISNVMLVCPTCNRPTRIGMTTKEVKGREVRVRVCKRADCLQEIDK*
>14_1009_16_40cm_Actinobacteria_10239_70_8
MSQTMKIRKGDVVHVLTGKDRGKQGRVIDARPKDDKVVVENLNLVKRHQRPRPIQNSSRMGGPQMDPGGIVEKPAPLPVANVMLVCPTCNRPTRIGTHVKEVKGQTVRVRYCKRADCGQEIDR*
>14_1009_16_40cm_Actinobacteria_10369_68_9
MKVKKGDLVHMINGKDRGKQGRVIDSRPAERRVIVENLNLVKRHTRPKPMRDSSRMGGTQMTPGGVIEKAAPVPVANVMVVCPTCNRPTRIGMKEKTVKDKLLHVRVCKRADCGEEIDK*
>14_1009_16_40cm_Actinobacteria_10477_69_7
MRVKKGDLVQILSGKDRGKQGRVLEARPRERRVIVENLNVAKRHQKPRPMRDSSRMGGVQVAPGGIIEKAAAVDVSNVMVVCPTCKNATRVGVVVKDVKGEIQRVRVCKREGCGQEIDR*
>14_1009_16_40cm_Alphaproteobacteria_10174_66_8
MAAKIRKGDKVVVLTGRDKGRTGEVIQILRERDRALVRGVHIVKRHQRQSPTQDGGIISKEASVHLSNLALADPRDGKPTRVGFKIMADGRKVRVAKRSGVEIDG*
>14_1009_16_40cm_Archaea_10256_57_10
MKFGSPLSEDLRAKFKRRSVRPRVGDSVRIVRGEFRNIEGKVTKVLPKKGKVNVEGVTREKIKGGTAPAPIDSSKVVVTAFNLEDKLRKRKLEAQ*
>14_1009_16_40cm_Armatimonadetes_10062_65_9
MAVTIERERIHIKKGDMVEVMGGRQRGKRGKVLKVLPKHGTVIIEGVNVVKRHTKPTQKMPQGGIVEKEAPVYGSRVMMVCPKCGRAARVGHGYLADGTKVRVCKRCGEQIEK*
>14_1009_16_40cm_Bacteria_10068_52_7
MTQPNSIQIRRNDQVKVIAGKSLNKVGRVLRVLRDKNRVIVEGVSFLKRHTRANPSKNIKGGIVERESPIHISNVMVVCASCGKPTRIGHLILSDGKKIRVCRRCGGSLDK*
>14_1009_16_40cm_Bacteria_10076_68_15
MQHVHVRRGDTVAVISGKERGKRGKVLRVLPVAGRVLVEKLNMMKKHQRPTQKLRQGGIIERESPLALSNVLVVCGRCDKPTRSGIKVLADGRKLRVCKRCGEAIDKG*
>14_1009_16_40cm_Bacteria_10077_69_12
MQQVHVRRGDTVAVIAGKERGKRGKVLRVLPVAGRVLVEKLNMMKKHQRPTQRLRQGGIIERESPLALSNVLVVCGRCDKPSRSGIKVLADGRKLRVCKRCGEAIDKG*
>14_1009_16_40cm_Bacteria_10081_66_11
MLRNKPQTKRRWLDLAPGDPVIVVAGKDKGKQGEVLRTLPDKHKIVVKGVNILKRHTKAGQSRGGVNVAQGGIVDFEAPLDYSNVMLVCPSCSKPTRAQHTVLESGARALVCRNCGEPYERVRKTEAQ*
>14_1009_16_40cm_Bacteria_10082_68_14
MASNLRIRKGDEVVVIAGRDRGKRGKVQEVDRVSGKVIVAGVNIGKRHTKPNPSKNQKGGIIDQPMGLSLGKVMVICPHCGEATRVAHRIEEDNKERICKRCGESIVVEEKES*
>14_1009_16_40cm_Bacteria_10087_67_7
MKERKKPRLKRNDVVVVVTGRDRGRQGKILKVLPTDDRVIVERVNMIKRHVRPNPSKNIAGGISEKEAPIHISNVMLVDPDRNTRTRIGRRREADGTPERYAKKSGAALA*
>14_1009_16_40cm_Bacteria_10089_71_7
MAAGTVAAGGLHVRRNDTVLVLAGKSRGRTGRVLRVFPSERRAIVEGVNFVRKHTKANPQKNIKGGILEREAPVDASNLMVVCGECQKPTRIGHRMLEDGKKVRVCRRCDGVLDK*
>14_1009_16_40cm_Bacteria_10099_56_7
MPAIPPIKKNDEVFILGGKDRGKTGRVLIVMPKDQKVVVEGVQMIKRHTRPNPQRNIKGGIVEKEAPVHISNVAIVCKNCKQHTRIANKVLADGRRVRTCKKCGNTIE*
>14_1009_16_40cm_Bacteria_10100_69_10
MPDAHVRRGDTVAVIAGRERGKRGKVLRVLPIGRRVLVEKINMMKKHQRPTQKLRQGGIIERESPLALSNVLVVCGRCDKPSRSGIKRLADGRKLRICRRCGESIDKG*
>14_1009_16_40cm_Bacteria_10102_61_6
MYAGSRKVKEVAPHKGHVRKGDTVLVLSGKDRGKQAKVLRVIPSKGTAIVERVNLYKKHTRPNPQKNIQGGILEREAPIKLTKLQVVCPSCNTPTRTGSHRTDEGSKRFCKQCETEM*
>14_1009_16_40cm_Bacteria_10110_55_10
MGTATETAHKRIDIRRNDTVKVLSGRDKGKQGRVLRVFPDTGRVLVEHVMMVKKHLRPTQKSKGGIAEQESSVSISKVQLVCSTCGPVRIGHSVQGDRKVRVCRKCGATLDK*
>14_1009_16_40cm_Bacteria_10120_64_7
MQRIRKEDTVLVIKGKDRGRSGTVRRVFPAGKRTDKFGHPEPARLIVTGVNVGKRHMRPRGPQQPGGIIERESPVDWSNVALLCQSCNKPTRVGYRESAGRKVRFCKRCDANID*
>14_1009_16_40cm_Bacteria_10145_71_8
MAAHAAPPIRTRMRLRKNDVVQVIAGRDAGKQGKILKVIPEKNRIIVQGVGFTKKHTRPNPQRNIKGGIAEREAPIHASNVMVVCGECGERTRIGSKTLADGKKARICRKCEGVLDK*
>14_1009_16_40cm_Bacteria_10151_57_6
MVTPIPPIKKNDEVFILRGKDRGKTGRVLIVLPRDQKIVVEGIQMIKRHTRPNPQRNIKGGIVEKEAAIHISNVALVCKNCKEHTRIASKVLADGRRSRACKKCGNTIE*
>14_1009_16_40cm_Bacteria_10153_70_20
MAAHAAPVRTRIRLRKNDVVQVIAGRDAGKQGKILKVIPEKNRVIVQGVGFTKKHTRPNPQRNIKGGIAEREAPIHASNVMVMCGECGERTRIGSKKLADGDKARVCRKCGGVLDK*
>14_1009_16_40cm_Bacteria_10154_62_6
MMGATMHVRKDDIVEVITGDDAGGPKGRTTGRVLRILADKNKVVVEGVNRVYKHLKPSRQNPQGGRLSKEMPIDASNVLPY*
>14_1009_16_40cm_Bacteria_10157_53_6
MTPPSRIQLRKNDQVKVIAGKSLNKVGRVLRVLRDKNRIIVEGVSFLKRHTRANPSKNIKGGIVERESPIHISNVMIICASCGKPTRIGHMILSDGKKIRVCRKCGGSLDK*
>14_1009_16_40cm_Bacteria_10161_66_12
MSRLHLDIHKDDTVQVMSGKDRGKRGVVVRTVPDQAKIVVKGVNLLKRHQKANQQKGGTKVIQGGIVDFESPLDYSNVMLVCNKCDKPTRIRKTVLPTGEKAIVCVKCGEIYERVRNKV*
>14_1009_16_40cm_Bacteria_10175_68_8
MATSVHVRKGDTVAVISGRERGKRGKVLRVSPEKGRVLVEHVNMVKKHQRPTQKLRQGGIIEREGALALSNVLLVCGRCNKASRTGIKVLADDRKVRVCKRCGESVDKG*
>14_1009_16_40cm_Bacteria_10176_71_10
MQAIHVRRGDTVGVITGRERGKRGKVLRVLTDKGRVVVEHVNMLKRHQRPTQKLRQGGIIEREGPLALSNVLPICARCDKPSRTGIKTLADGRKIRICKRCGEAIDKG*
>14_1009_16_40cm_Bacteria_10183_71_6
MRIRLKKNDLVEVIAGKDTGKRGRILKVLREKGRVIVQGVGFIKRHTRPNPQRNIKGGIAEREAPIHVSNVMIVSSDDDKRTRIGAKTLADGRKVRVGRRGGEVLDK*
>14_1009_16_40cm_Bacteria_10191_62_6
MAARVKKGDTVQILTGDEKGERGTVHAVLPKEDRVIIAGHNLIKKHQKPTGQMRTQAGIIEREAPMNLSNVAPVCRNCDRPTRVGFRTEDGRKVRFCKRCGEVMD*
>14_1009_16_40cm_Bacteria_10210_70_8
MSVHVRRGDTVAVLAGKERGKRGKVLRVMPETGRVLVEHVNMIKRHQRPTQKLRQGGIIEREGFVHLSNVMVVCGKCDRPARTATQILADGRKIRVCKRCGESIDKA*
>14_1009_16_40cm_Bacteria_10213_69_5
MAQTMRIRKGDLVQMISGKDRGKQGRILESHPDERRVIVENLNVVKKHRKPRPMKDPSRMGQTQVIPGGVVDISAAVPISNVMLVCPACNRPTRVGYEYREQKGEARPRKVRVCRRADCLQELDR*
>14_1009_16_40cm_Bacteria_10217_55_10
MNRIKCHVKKGDHVEVVSGNFRGSSGKILAVFPHKRRVLVEGVRIIKKHLRKSQDNPSGKIAEREGPIHISNVKLIERDGKPVKSKEPKAKREKKKS*
>14_1009_16_40cm_Bacteria_10219_71_7
MANGSSIRKNDTILVIAGKEKGKRGRVLFVIPARGRVIVEHVNMIKRHQRPTQKLRQGGIIEREGSLHLSNVMLVCGKCDKATRAGVKVLADGRRVRVCRKCGEPMDKA*
>14_1009_16_40cm_Bacteria_10260_68_6
DKGRVIVERVNMIKKHQRPTQNLRQGGIIVREAAFAISNVLLICTGRDRPVRTGIRFLSDDRKVRVCKRCGESIDRG*
>14_1009_16_40cm_Bacteria_10276_56_6
MKGRKRAKIKKNDQVVVIAGRDKGKRGRVLAVAPVTGKVKVEGSGMIKRHQKAAGNRGGGIIDKEAWLNISNVQIVDPQSGKPSRVRYEVDADGTKTRVAAASGHTLEK*
>14_1009_16_40cm_Bacteria_10380_61_12
MGKALGIRKNDMVQVIAGRDKGKGPFRVLEVEPDKSRLYVEHVNMIKRHTRPNPAKQIRGGILEKEGPIHISNVALVCSDCGPTRFQRREKEGGQKVRVCAKCGKTLDA*
>14_1009_16_40cm_Bacteria_10388_55_12
MNRSKCHVKKGDEVEVISGNFRGSSGKILAVFPGKQRVLVEGVRIIKKHLRKSQDNPSGKIAEREGPIHISNVKLIGRDGKPVKDAAVKKGKKRSHPERSGGTRKQA*
>14_1009_16_40cm_Betaproteobacteria_10094_64_30
MEKIRKGDDVIVTAGKDKGKRGTVLRIVDARHLVVEGVNRVKKHQRPNPMKGLTGGIVDKDMPIDISNVALFNPQTKKADRIGFKLMEDGRKVRVFKSNGEMVDA*
>14_1009_16_40cm_Betaproteobacteria_10178_65_9
MRKIKKGDNIIVIAGRDKGKRGDVTRTVGADYVLVAGVNQVKKHARPNPMKNQPGGIVTKEVPIHVSNVAIWNPVTRKPDRIGFRTLEDGRKVRFFKSNGEMIGV*
>14_1009_16_40cm_Betaproteobacteria_10251_65_7
MEKIKKGDDVIVTAGRDKGKRGTVLRIVDARHLVVEGVNRVKKHQRPNPMKGLTGGIVDKDMPIDISNVALFNPQTKKADRVGFKLMEDGRKVRVFKSNGEMVDA*
>14_1009_16_40cm_Burkholderiales_10114_69_7
MNKIRKGDQVIVLTGRDKGKRGSVIARVDDDRVTVEGVNVVKKHVKPNPMKGTTGGVIDKTMPIQQSNVAIYNASTAKADRVGIKVLADGKKVRVYKSSGEEIKA*
>14_1009_16_40cm_Deltaproteobacteria_10053_55_6
MNIRKNDSVMVITGRERGKTGKVLRIIPERDVAVIERVNLVKRHTRPRGPQQSGGILEKEAPVRLSNLMIMCDKCNAPVRVGRKILASGEKVRICRRCGEPLE*
>14_1009_16_40cm_Deltaproteobacteria_10098_55_8
MEIRKNDSVMVIAGKERGKTGKVLRVLPDEDAVIIERINIVKRHTKPRGPQQPGGIVEKEASVDASNIMIMCDKCNAPVRIGRKILADGKKIRICRRCQEALD*
>14_1009_16_40cm_Euryarchaeota_10108_66_7
MKTTQARKARKALFNAPLHRRRRLMSAHLSDSYLEERKRHLPHAVPVRKGDIVKIMRGDDAGKEGKVATVDYRALRITIEGITHAKADGTQLAKEIHPSNVLITKLDETDPLRLKRFEGARE*
>14_1009_16_40cm_Euryarchaeota_10281_67_10
MVSALPRKQRKRAFNAGWQQRHRMLAAHVDPALRKKHDWKIPRAVPLRKGDEVFIARGKFRGRKGKIISVNTGKGTVTVEGIKIKKTDEKEVARPLHASNLILVALDETDPRRRDKLLGG*
>14_1009_16_40cm_Gemmatimonadetes_10031_69_10
MKPLVYKKSRRVRGREPLRHKLHLGKGDTVRVIRGEHRGKEGKILHVYPKRFRVVVEGVNIVKKHKRATKPGGESGIIEFPAPIAASNVMLLDPKSGEPTRVRRRRDKDGTIERIAVKSGQPIPRVR*
>14_1009_16_40cm_Gemmatimonadetes_10039_70_24
MKPLVYKKSRRVRGTEPARHKLHLAKGDRVRVISGDDRGKEGKILRVFPKKFRVVVEGVNVVKKHKRAAQAGDESGIVEITAPIAAAKVMLLDPKSSEPTRVRRRRDKDGTIERIAVKSGQPIPRVK*
>14_1009_16_40cm_Gemmatimonadetes_10088_60_13
MRILKYRKTAKTRLHARHALNSKRMQLHVSKGDTVRVMRGEDKGKEGKVLRVYLKTGRVLIEGVNLVKMHRKARTAEEQSGIREAPAPVHSSNVMLLDPKSGEPTRTRARFDTDTTHVERRRTKERVSVKNGEPIPRVR*
>14_1009_16_40cm_Gemmatimonadetes_10243_71_6
MKPLVFKKRRRIRNRPVPRIKLHVTKGDMVQVVSGDDKGKRARVLRVFPKTGRVTLEGVNVVKRHKKATQTTEAGIIEFPAPIHHSKVMLVDPKTGAPTRIRRRIDKDGTMERIAVRSGQPIPRNR*
>14_1009_16_40cm_Nitrososphaera_10107_34_8
MFYKLISKHAREKFLGANVSESQREQHKKRSVRVIKGDTVRIVRGEYAGIEGKVEKVNTERSTLSIEGVQREKIRGGNVKVQIHASNVQIITLNTEDDYRMKSKEKEKEKVNEKKEKLKKGKEIKKEPTKKKELVKVGST*
>14_1009_16_40cm_Nitrospirae_10061_58_17
MVGQAVSKTKLKKGDTVMVIAGRERGKTGKILSLNLTVGKLTVEKLNIIKRHTKPSQKNRQGGILEREAPLALSNVMLYCGNCQKPVRIGIKALEDGRRARICKKCKEVVE*
>14_1009_16_40cm_Proteobacteria_10137_68_9
MRKIRKGDQVVVLSGRNKGRRGAVIQVLADGRVVVESVNMVKKHQKPNPQAGKQGGIIEKEMPLPVSKVAIWNPGAKKGDRIGIKTLGDGKRVRFFKSNGEMLDV*
>14_1009_16_40cm_RBG_16_RIF_WS3X_71_46_curated_10208_69_7
MSVRIRKGDVVQVIAGDDRGKTGRVLSVDLVKMRVVVENVNFVKRHTKARRQGMKSGIIEKEAPVHLSNVMLFDSKAGRGTRVGVRTLADGSRERISRASGETLAKGE*
>14_1009_16_40cm_RBG_16_RIF_WS3X_71_46_curated_10403_72_7
MGIKIRKGDTVAVIAGDDKGTMEHPRLGRVLSVDEVKQRVVVEKVNMVKRHTKARRQGVQSGIVEKEAPIHISNVMLYDPKAKRGTRVRIQSRPDGSRERISVASGETLPKGQ*
>14_1009_16_40cm_Rhizobiales_10600_60_5
MALKLKIRKGDKVVVRTGRDKGKVGEVLRVYPEDNRALVQGVNVVRKHQKQTAGQEGGIVSKEMPIHISNIALRDPKDGKATKVGYKVLKDGKKVRFARNSGEVIDG*
>14_1009_16_40cm_Rokubacteria_10140_71_15
MADAHVRRGDTVAVIAGKERGKRGKVLRVLLTDGRVLVEKVNMVKKHQRPTQKLRQGGIIEREGALALSNVLLVCGRCDKPVRTGVKTLADGRKLRVCRRCGEPIDKG*
>14_1009_16_40cm_Thaumarchaeota_10057_39_11
MKPTIIRNRMMFMAPLHLVSKQLGAPLSKEIQRKYHRGSARVIEGDTVKVLRGEFKGIEGKITHVSTEKRGIAIEGIKREKLKGGNVDIYIHPSNVVITALNLEDKWRQNRLEGQKTKTPRSSQSEEQKETEKLEKPKEQKERSEEKKKEPKKVVQSKNHEAKQKDIKANSRTNKKKKSAKSKVEDK*
>14_1009_16_40cm_Verrucomicrobia_10135_59_6
MQRFHVKKGDEVVVLAGTERGKRGKVITILTGKQRVIVEGVRMIKKHQRKSQQHPQGTIIEREGSIHISNVMSAEKFDARAAKRGVAPENT*
>14_1009_16_40cm_Verrucomicrobia_10271_61_5
MQRFHVKKNDEVVVIAGAEKGKRGRIIQVVPKRQRVIVEGTRMIKKHMRKSQTHPQGAIIEREGTIHISNVMKADEFDARAAKRGAAPAAAAQT*
>14_1009_16_40cm_unknown_10122_53_10
MLVSPVSDDLYQKHRVRKLSVRTGDSVRIVRGDFAGLEGKVETIDYSSGKLYVEGMTREKAAGVASKLPVHVSKVLLTNLNLSDKWRSGLLSEKGRKGD*
>Archaea_DPANN_Woesearchaeota_AR4_gwa2_scaffold_135
MSIKPKKQRKAQSQAPAHKRSEAIVSPLSKELRSRHKRRNIRLIVGDKVK
VMRGSMKGKSGVVRTVKVKDQKVLIEGIDRGKKDGSRALIPLHPSNLQII
DIKLDDKLRIKRK
>CG1_02_FULL_Woesearchaeota_57_44
MADNKWSSAWTASSKPKKQRLYVRRAPLHRQSKLVSCSLAKDLRAKHGRR
TIPIRTGDKVRIMRGSHKGKTPVVASVNRAKRRVYLEGIQVTKKEGTKVN
IPFAISNLQIIDVKDATRRFKQSEKKDTAGQKTKIQKAVAPTGKTPGAAK
KAQVPAGTASANPIKGDTK*
>CG10_big_fil_rev_8_21_14_0_10_Woesearchaeota_32_24
MAFVKTWNKSTQPRKQRSYRYNVPLHVRQKLMRVHLSTDLRKKHNTRTTQ
VRVGDKVQIMRGQFTKREGKVEKVDLKREKVYITGIEKIKKNGTKFLVSL
SPSNLMIMELILKDKKRKLKLSPAAVEKPVEKAEGKNTKEKTSK*
>CG10_big_fil_rev_8_21_14_0_10_Pacearchaeota_31_9
MNKKFSQHWKASKQIRKQRKYLANAPLHTKNKFVSSNLSKSLRKSYGIRS
LTLRKNDEVKILRGKFDGKSGKINSVDLKKTRVTIEGIQNKKKDGTKINV
YFHPSNLQIINIGSEDKKRIKRLGKKGKVENKESKTEEKKSGGNE*
>CG10_big_fil_rev_8_21_14_0_10_Pacearchaeota_30_48
MKQEFSNAWISSTQIRKQRKYRANAPLHIKSKMMGSHLSKELRKKYETRS
VRIRKGDEVKIMIGKFKGKTGKIGDVNVKKQKVSIEGIQNKKKDGTKIAV
YFNPSNLIVTTLNLEDKKRFKKKNQETKKPEKQKEAKESKKSETQKDKPK
EIKEKK*
>Archaea_Euryarchaeota_Thermococci_Thermococcales_Thermococcaceae_Palaeococcus_pacificus_DY20341
MKIKSKQPKKQRKFLYNAPLHLRQKIMSATLSSELRKKYGFRTMPVRKGD
KVKIMRGDFKGHEGKIVEIDLKRYRIHVEGATQKKVNGTEVFYPIHPSNV
MIIELNLEDERRERIIERRA
>Archaea_Euryarchaeota_Thermococci_Thermococcales_Thermococcaceae_Pyrococcus_furiosus_DSM_3638
MKISSKQPRKQRKFLYNAPLHVRQKLMSAPLSRELREKYKVRNLPVRVGD
KVRIMRGDYKGHEGKVVEVDLKRYRIYVEGATLRKTNGTEVFYPIHPSNV
MIIELNLEDEKRKKIIERRAG
>Archaea_Euryarchaeota_Thermococci_Thermococcales_Thermococcaceae_Thermococcus_kodakarensis_KOD1
MKLDMKQPRKQRKFLYNAPLHLRGKIMSAPLSKELREKYGVRNLPIRVGD
KVKVMRGDFKGVEGKVVEVDLRRYRIHVEGVTHKKTDGTEVFYPLHPSNV
MIVELNLEDEKREKIIERRAA
>Archaea_CP_Z7ME43_WOR_bin_DG_70
RMPVRVKDKVVILRGDFAFVEGEVTEVDKRIRIYIDGVTVEKADGTERFY
PVHPSNVQITNLNLKDDRRSRMI
>CG08_land_8_20_14_0_20_Hadesarchaea_51_8
MSSKQPRKQRLRLYSAPLHVRHKHFGARLSDDLKKEHKCKTLPVRKGDKV
KIMRGDFKGIEGDVTEVDMKRYHIFVTGVTTAKADGTQVTRPIHPSNVMI
TKLKSDKERDKILKRRAKVGKEGTK*
>Archaea_SAGMEG_N21
SLPVRKGDKVRVLRGDFKRLEGEIIEVDTKRCVIKVAGASTKKADGSEVP
RPIHPANVMIIKLAPDKRRDRVVERRS
>Archaea_SAGMEG_45
RSLPVRKGDRVKILRGDFKKLEGEVLEVDKRQKIIVQGATITKSDGSQVN
RPIHPSNVMLIKLVEDKERLGSVERRS
>Archaea_Euryarchaeota_Methanococci_Methanococcales_Methanocaldococcaceae_Methanocaldococcus_jannaschii_DSM_2661
MAFTKSKQPRKQRKALFNAPLHLRRKVMSAMLSKELKEKLGKNAIPVRKG
DVVRIMRGDFKGLEGEVIKVDLKRYRIYVEGANNKRQDGREVPYPIHPSN
VMIIKLYDKDEKRFKHIKNE
>Archaea_Euryarchaeota_Methanococci_Methanococcales_Methanocaldococcaceae_Methanotorris_igneus_Kol_5_chromosome
MVALTKSKQPRKQRKALFNAPLHLRNKVMSAMLSKELKEKLGKNSLPIRK
GDVVKIMRGDFKGHQGEVVKVDYKRYRIYVEGAVNYRQDGKESLYPIHPS
NVMIVKLYEGDEKRFKQIKKE
>Archaea_Euryarchaeota_Methanococci_Methanococcales_Methanococcaceae_Methanococcus_maripaludis_S2
MVLTNSKQPRKQRKALYNAPLHLRNSVMSAMLAKELKEKYAKNSLPVKKG
DTVKVLRGNFKGIEGEVSKVDYAGYKIIVEGVVNKKQDGNETAYPIHPSN
VMITKLDESDEKRFKNSSN
>Archaea_Euryarchaeota_Methanococci_Methanococcales_Methanococcaceae_Methanothermococcus_okinawensis_IH1_chromosome
MVLTNSKQPRKQRKALYNAPHHLRNRLMSSTLSKELKEKYNKNALPVRKG
DVVKIMRGNFKNIEGEVSKVDYKSYKIYVEGAVNRKQDGKESPYPIHPSN
VMIVKLDDSDERRFKFLKNE
>Archaea_Euryarchaeota_Methanopyri_Methanopyrales_Methanopyraceae_Methanopyrus_kandleri_AV19
LRWTKSSQPRKQRKAFFNAPLHKRQKLMSATLHPELRKKFNRRSLPVRRG
DMVRIMRGDFKGHEGEVVEVDLKRLRIYVEGATIERANGEKVYYPIHPSN
VMIIEPNLDDPMRRKIIERSGGTPEVEAVPEKSEEEKEEKEKEEEKSEE
>Archaea_Euryarchaeota_Methanobacteria_Methanobacteriales_Methanothermaceae_Methanothermus_fervidus_DSM_2088_chromosome
MPKIKSKQPRKQRKFLREAPLHIRQKIMRSTLSKELRKKYKRRTVPIRRG
DKVEVMRGDFKGHVGKVENVDLKRYRVYVEGVTIQKADGTSTYYPLHPSN
LRIVELNLKDEKRVEMLERKLKG
>Archaea_Euryarchaeota_Methanobacteria_Methanobacteriales_Methanobacteriaceae_Methanosphaera_stadtmanae_DSM_3091
MSKQPRKQRKALYTAPLHKRHNSMSVHLSDDLKEEFNRRSFPVRKGDSVE
IVRGDFRGTEGKVEGVDLKNYRVLVDGASSQKQDGSKLYQPIHPSNLVLT
EIYLDDERRNQALNRKV
>Archaea_Euryarchaeota_Methanobacteria_Methanobacteriales_Methanobacteriaceae_Methanobacterium_sp._SWAN_1_chromosome
MSKQPRKQRKLIYKAPLHIRHQLISVNLSEELRERYGRRSLPVKFGDTVK
VMRGDFKDHEGKVEKIDLKNLRIMVEGASLQKPDGNKIYHPIHPSNLMLI
ELDLDDEERNNILERKG
>Archaea_Euryarchaeota_Methanobacteria_Methanobacteriales_Methanobacteriaceae_Methanobrevibacter_smithii_ATCC_35061
MSKQPRKQRKALYNAPAHARGKHMSATLSKDLRADIGKRSLPIRKGDKVQ
VLRGDFKGHEGAVLGVDYGSYKITIEEVTLSKPDGTAVFLPVDPSNVMII
DADMDDDRRIKNVTGDN
>Archaea_Euryarchaeota_Methanobacteria_Methanobacteriales_Methanobacteriaceae_Methanothermobacter_thermautotrophicus_Delta_H
MSKQPRKQRKYIYEAPLHARRKMMSANLSRELREEYGRRSLPLRKGDKVE
ILRGDFRGHEGKVEKVDLKRYRVYVEGATIQKVDGTTVYFPLHPSNLRIV
DLNLDDEKRIKILERKG
>Archaea_Euryarchaeota_unclassified_Euryarchaeota_Aciduliprofundum_boonei_T469_chromosome
MVSYLPRKQRKMLYNAPKHKRQKMMKSHLSDELYGKYGLRSLTVRKGDIV
KVMRGKFKGHEGKVVKVNLKNMRVAVEGVTVRKVDNKAVQYWIHPSNLML
IKLDLSDPKRKEKIYKLAEEKRGVSIEELEESEEVEAEEEEEKEEEKEEE
EVNENE
>Archaea_Euryarchaeota_Thermoplasmata_Thermoplasmatales_Thermoplasmataceae_Thermoplasma_acidophilum_DSM_1728
MYRKMEVSLSKDLRKKYGIRSFPVIMGDVVKVISGSRKGEGGKVAEVDHA
SGLVVVEGITIARADGKQKGFGIQPEKLQITHLDLSRGDRFDKIKSLAAR
KNIVVEKPEPEPEPRKEETAEAQEAKEEAVAEEKTEVDDNDKQN
>Archaea_Euryarchaeota_Thermoplasmata_Thermoplasmatales_Picrophilaceae_Picrophilus_torridus_DSM_9790
MINNKVNVSLSKDLRKKYGIRRFPVAKGDIVKIISGSRKGEGGKVVDVDH
KTMKVSIEGVTISKADGKQVPFFIDHSNISITKLDLSRNDRYERLREIAA
RKNLPPPEVPEETSNDTKESDENVTGADKEETNEIKEEDLNDNEDKNNDG
SQEA
>Archaea_Euryarchaeota_Thermoplasmata_Thermoplasmatales_Ferroplasmaceae_Ferroplasma_acidarmanus_Fer1
MLNTKINVSLNRDLKKKYGIRRFPVVKGDIVKIVSGSRKGESGKVIGVSH
KTKKIAIEGITIAKADGKQVEYYIDHSNLVVTKLDLSIEGRFNKIKEITA
RRNLPTPEPEKPAESEATPVESEPVDVGESSGETIDLPEDNGDELEEDNS
DTEETDDIKEDDDNEN
>CG01_land_8_20_14_3_00_Euryarchaeota_38_12
PRKQRKMRYNAPIHRRRKMIASHLAEELMLKYNKRSVTVKKGDTVKIIRG
GLKGHIGKVASVDTKKMKITMEGATIAKADKSQVARPIDPSNVIITHLDL
SDPWRSKKIGEGKIKRKRKIKEKKEEKAEGEKEKKTEEKKEVEKKVEEEK
IEEKIEPENERKESKKTELKKEAEEKSEMKEEKKTETKIEEKREKEKKMR
EEKTESNEEPEVKR*
>Archaea_Euryarchaeota_Thermoplasmata_Thermoplasmatales_Thermoplasmatales_archaeon_SCGC_AB_539_C06
MKKLKIKKSRKQRKAKFTAPLHQRRKCLSAHLEESLLLKYDKRSIPVVKG
DTVKVMRGSFSGHVDKVAMVDIKKEHVEIEGVTMLKADGKKIGKLIHASN
LLITKINLTDPWRREKLERKLPEETRKEIEKEAEEQLKELEQKVEEKTEE
EKVITEEITAETKEKESTADEKKK
>Archaea_Euryarchaeota_RBG_13_Euryarchaeota_31_8
MVERRKCSFCGNEIEPGTGKIYIKKDGTVFNFCKHKCQINMLDLGRIPRK
IRWSKLYAKK
>Archaea_Thaumarchaeota_unclassified_Thaumarchaeota_Marine_Group_I_Marine_Group_III_euryarchaeote_sp._SCGC_AAA288_E19
MSKQPRKQRLARHTAPLHRRHREMAAPLDRGLRHRQEERGYIYPRSIPVR
TGDRVLIVRGEGRGNEGHRISQVDRRARKVYVDGFTYHKSDGTELQRPID
PSNLVVINPDWSDVRRRRILDRANEGVEWTDETVAELEATEDEYEAEVTG
VDPREVGADAEADVDDDSGKDGTRDWSALTVSELKVELKERGLSVSGRKA
ELVARLEEGE
>Archaea_Euryarchaeota_unclassified_Euryarchaeota_Marine_Group_II_uncultured_marine_group_II_euryarchaeote
MVKSMKPGKQRKAHFNAPMHEKRKRVAARLQLKDRDDRFDGVRTVTVRVG
DTVKVVRGDLANGGKRHGGKRGADPLVGTVIRIDSEKGRLYIEGAKASKA
DNKEEAVPVHSSNVVVVRLDETDKLRMQQLTGNRS
>Euryarchaeota_archaeon_RBG_19FT_COMBO_69_17
MTSGKARTQRRRAAEAPLHRKRAAAAAHLDPKLLEKSKVRLPRALPIRKG
DTVRIMRGNFRGKEGSVVSVDAVDGTVVIEGITIEKTDEKKVARPVHASN
LMIVKMDDTDPWRRRKFQE*
>Euryarchaeota_archaeon_RBG_16_68_13
MVSSKPRLQRKRAFTAPLHRRRILVGAHLDPKLLEKSKERFPRALPVRKG
DTVRIMRGNFRGREGTVVSVDRIAGTVVVEGVTIEKTDEKKKPRPIHASN
LMITKLDDTDPWRRRKFQE*
>Euryarchaeota_archaeon_RBG_16_67_27
MVSTRPRVQRKRAAEAPLHRRRIAASSHLSPAMHEKSKARLPRALPVRKG
DTVRVMRGTFRGREGKVVSVDRVDGSVVVEGITIEKTDEKKVPRPIHASN
LMITKLDDTDPWRRKKLQE*
>Archaea_Euryarchaeota_Methanomicrobia_unclassified_Methanomicrobia_Candidatus_Methanomassiliicoccus_intestinalis_Issoire_Mx1
MVQSSKTRKQRKAFYNAPAHIRRKMVSSHLSDELRKDFGIHAAQVVKGDT
VRVMRGDEDVVDVEGKVTQVDTRSGRLVIENVTISKADGTLVARPIHASK
VEITKLNLSDPMRKQTLSKKEVSQ
>Archaea_Euryarchaeota_Thermoplasmata_Methanomassiliicoccales_Methanomassiliicoccaceae_Candidatus_Methanomethylophilus_alvus_Mx1201
MVSSKARVQRKAQANAPAHTKRKMLSAHLSKDLAEKYGKRTARVCKGDTV
AVLRGDEDVRGIEGKVLEVFTKTGRVSIEGITIKQADGTAVARPIHASNL
VITKLNLEDPLRGEALKKKEAAE
>Archaea_Euryarchaeota_Thermoplasmata_Thermoplasmatales_Thermoplasmatales_archaeon_BRNA1
MVSSKARVQRKAQYNAPAHTKRKMLSAHLSKELAEKYGRRTARVCVGDTV
AVVRGEEKVKGVEAKVIEVFTKTGRVSIDGVTINQADGTAVARPIHASNL
VITKLNLDDPLRAEALNNKEAAE
>Euryarchaeota_archaeon_RBG_16_62_10
VTTSTKARKQRKARAEAPLHQRKRWVSAHLDSALMSEYNVRSIPVRKGDT
VRIIRGAKDFRASEAKVASVDLKSCKIIVENITIPKADGTQKPKPIDPSD
VLLTKLDLSDPWRKTKLDSLKEA*
>Euryarchaeota_archaeon_RBG_13_61_15
VRKGDTVKILRGNEDFKTSEAKVASVDLKSCKIIVENVTIPKADGTQKPK
PVDPSDVMLTKLDLSDPWRKEKLDSLKGGVS*
>Archaea_Euryarchaeota_Archaeoglobi_Archaeoglobales_Archaeoglobaceae_Archaeoglobus_fulgidus_DSM_8774
MAVPKSKQPRKQRRWLYKTAKLHERHKLLHATLSKDLRKKYGKRAIRVRK
GDKVRIMRGQFAGHEGRVLEVDMKRCRITVDGVTVTKADGTEVAVPIHPS
NVMITDLGEVDEVRKKILER
>Archaea_Euryarchaeota_Archaeoglobi_Archaeoglobales_Archaeoglobaceae_Ferroglobus_placidus_DSM_10642_chromosome
MPVPKSKQPRKQRRWLFKLAKLHEKHRLLHATLSKELREKYGKRAIRVRK
GDKVKILRGDFKGHVGKVVEVDMKRVRIYVEGVTNKKADGTEVLVPIHPS
NVMIVELGEVDEVRKKILER
>Archaea_Euryarchaeota_Methanomicrobia_Methanomicrobiales_Methanomicrobiaceae_Methanofollis_liminatans_GKZPZ_DSM_4140
MVRIASKQPRKQRKARYNAPMHQRSRFLSAPLAVALRGEYKKRSVRVVTG
DTVTVLRGDHAGTEGVVDGVNTKTGTLLVHGVTVTKTDGTEVPRPVNASN
VIVTKLNVKDPRRVAKLEERK
>Archaea_Euryarchaeota_Methanomicrobia_Methanomicrobiales_Methanomicrobiaceae_Methanoculleus_bourgensis_MS2
MVRIVSKQPRKQRKARFNAPNHTRGRFLSASLSPELRGKYNSRRTRVVKG
DTVKVLRGDYAGEEGVVDSVDMKTCRLIVHGVMVTKADGTEVPRPIDPSN
VQVTKLNLKDKLREERLGGGE
>Archaea_Euryarchaeota_Methanomicrobia_Methanomicrobiales_Methanomicrobiaceae_Methanomicrobium_mobile_BP_DSM_1539
MVRIASSQPRKQRKARYNASLHARGKFLNAPLSKELREKYHTRRAVRVVV
GDTVKVLRGDNRGDEGVVDGVNTDNGTLLVHGVSVTKVDGSEVPRPVYAS
AVQIVKLNLDDKLRASRLEGKN
>Archaea_Euryarchaeota_Methanomicrobia_Methanomicrobiales_Methanomicrobiaceae_Methanoplanus_petrolearius_DSM_11571_chromosome
MVRIASTQPRKQRKARYNAPLHARGKFLNAALASDLQEKYGKKSCRIVVG
DTVKVQRGDFRGEEGVVDGVDTEKGTVIVHGVSVTKVDGTEVPRPVYASS
VTITKLKLDDKKREERLEAGN
>Archaea_Euryarchaeota_Methanomicrobia_Methanomicrobiales_Methanoregulaceae_Candidatus_Methanosphaerula_palustris_E1_9c
MVRIASKQPRKQRKARYDATQHQRSAMLGAPLAPALREKYDGKRTLRVVT
GDTVKVLRGDFIGEEGVVDGVDTRTSKIIVHGVSVTKADGTEVPRKVDPS
NVQIIKLNLKDPRRAAKLGEVA
>Archaea_Euryarchaeota_Methanomicrobia_Methanomicrobiales_Methanoregulaceae_Candidatus_Methanoregula_boonei_6A8
MVRIESSQPRKQRKARYDAPSHMRSKFLNAPLSATLRETYEKKTIRVIKG
DTVKVTRGDHVGEEGIVDGIDTRNVKIIVHGVSSTKVDGTEVPRPIDASK
VEITKLKLDDKRRVEKLGGKE
>Archaea_Euryarchaeota_Methanomicrobia_Methanomicrobiales_Methanocorpusculaceae_Methanocorpusculum_labreanum_Z
MARISSTQPRKQRKFRYNAPIHTRGAFLHSPLASDLREKYGKRSFRVVTG
DTVKVLRGEFKGIEGVVDGVDVKNTKVLVHGVYVKKANGEDVPRPLDPSK
IMITKLNTKDAVRVARLEVKA
>Archaea_Euryarchaeota_Methanomicrobia_Methanomicrobiales_Methanospirillaceae_Methanospirillum_hungatei_JF_1
MVRVISSQPRKQRKARYNAPHHMRGSLLHAALSKELQGKYKRRSIRVIKG
DTVKVLRGDHAGTEGLVDYVITRDARIVVDGVSVKKADGTEVPRPVDPSN
VMITDLNLEDKRREQKLSGE
>Archaea_Euryarchaeota_Methanomicrobia_Methanomicrobiales_Methanoregulaceae_Methanolinea_tarda_NOBI_1
MVRVESKQPRKQRKARYAAPAHARNHFLRAPLAPALREQYHRRSMRVVVG
DTVKVLRGESAGTEGLVDMVDTKKSTIVVQGVSVNKADGTEVPRPIPPSN
VQITRLNLKDPKRAEKLGGAE
>Archaea_Euryarchaeota_Halobacteria_Halobacteriales_Halobacteriaceae_Haloquadratum_walsbyi_HBSQ001_DSM_16790
MSKQPRKQRTRTETAPLHERQRAVRATLSDELREEYGQRNVRVNAGDTVE
VLRGDDAGHEAEVVTVDLTETVIHVEDVTIEKADGEEVPRPLDSSNLRVT
ELNLEDSKREARLEEGDEQ
>Archaea_Euryarchaeota_Halobacteria_Halobacteriales_Halobacteriaceae_Halococcus_saccharolyticus_DSM_5350
MSKQPHKQRTRTERAPLHEKHRQVRATLADDLREEYGRRNARVNEGDTVE
VLRGDFAGEEEDVVRVDLKDATVHVEDVTTETADGEEVARPLDASNLRIT
ELDLEDDRREERLEADDE
>Archaea_Euryarchaeota_Halobacteria_Halobacteriales_Halobacteriaceae_Halorubrum_sp._A07HR60
MTEQPRKQRNQSRNAALHERQREVRATLTDDLRDEYGQRNVRVNAGDTVE
ILRGDDAGEEAEVINVDLRSESITVEDVTVEKSDGEEVPRPLDASNLRVT
ELDLEDPRREQRLEEDNA
>Archaea_Euryarchaeota_Halobacteria_Halobacteriales_Halobacteriaceae_Haloplanus_natans_RE_101_DSM_17983
MTRQPRKQRTQTRTAPLHERHEQVKATLADDLREEYGQRSVRVNAGDTVE
VLRGDHAGEEADVIAVDLKDGVVHVEDVTVEKADGEEVPRPLDASNLRVT
DLDLEDDRRRARLEDSE
>Archaea_Euryarchaeota_Halobacteria_Halobacteriales_Halobacteriaceae_Halobacteriaceae_archaeon_G22
MTEQPHKQRNQTRDAPLHERQKFVRATLTPDLREEYGQRNVRVNAGDTVE
VMRGDFAGEEAEVVSVDLRNSVVHVEDVVIEKADGEETPRALDASNLRVT
ELNLEDDVREARLDADEEAA
>Archaea_Euryarchaeota_Halobacteria_Halobacteriales_Halobacteriaceae_Halosarcina_pallida_JCM_14848
MTKQPRKQRNETQNAPLHERQKQVRATLSGDLRDEHGRRNVRVNAGDTVE
VLRGDYAGTEAEVARVDLTDAVIYVEDVTVAKADGEELPRPLDASNVRVV
ELDLEDERREERLQADSEDNE
>Archaea_Euryarchaeota_Halobacteria_Halobacteriales_Halobacteriaceae_Halogeometricum_borinquense_DSM_11551_chromosome
MTKQPRKQRNETQNAPLHERQKQVRATLTDDLREEYGQRNVRVNAGDTVE
VLRGDAAGTEAEVTDIDLKDAVVYVEDVTVAKADGEEVPRPLDASNIRVT
ELDLEDERRESRLKAEDNE
>Archaea_Euryarchaeota_Halobacteria_Halobacteriales_Halobacteriaceae_Halobiforma_nitratireducens_JCM_10879
MTEQPHKQRTQTERAPLHKRQKQLHATLSDELREEYDTRRTRVNAGDQVE
VMRGDHAGEEGEVVRAILEDGTIHVEDVTVETADGEEVPRPLDPSNVRIT
ELDLEDERREARLEGDTDEGEGDSE
>Archaea_Euryarchaeota_Halobacteria_Halobacteriales_Halobacteriaceae_Natrialba_magadii_ATCC_43099_chromosome
MSKQPHKQRTQTERAPLHKRQKQLHATLSDELREEYDTRRTRVNAGDMVE
VMRGDHAGEEGEVLRAILEDGTIHVEEVTVETADGEEVPRPLDPSNVRIT
ELDLEDERREARLEGDADDAEGDSE
>Archaea_Euryarchaeota_Halobacteria_Halobacteriales_Halobacteriaceae_Natrinema_pellirubrum_157_JCM_10476
MTEQPHKQRTQTERAPLHKRQKQLHATLSDDLREEYDTRRTRVNAGDTVE
VMRGDHAGDEGEVLRAILEDGTIHVEDVTVETADGEEVPRPLDPSNVRIT
DLDLEDERREARLEGDSE
>Archaea_Euryarchaeota_Halobacteria_Halobacteriales_Halobacteriaceae_Haloterrigena_turkmenica_DSM_5511
MSEQPSKQRNQTERAPLHKRQKQLHATLSDELREEYDTRRTRVNAGDTVE
VLRGDHAGDEGEVLRAILEDGTIHVEDVTVETADGEEVPRPLDPSNVRIT
ELDLEDERREARLEGDSE
>Archaea_Euryarchaeota_Halobacteria_Halobacteriales_Halobacteriaceae_Halovivax_ruber_XH_70_DSM_18193
MSKQPRTQRTQTDRAPLHKRGTQLHATLTEELREEYDTRRTRVNAGDTVE
VMRGDYAGTEGEVLTVSLRDGVIHVEDVTVETADGEEVPRPLDASNVRIT
DLDLSDERREARLEGDSE
>Archaea_Euryarchaeota_Halobacteria_Halobacteriales_Halobacteriaceae_Halostagnicola_larsenii_XH_48_DSM_176
MSKQPHKQRNETARAPLHQRQKQIHATLSDDLRDEYDTRRTRVNAGDTVE
VMRGDHAGEEGEVLTVDLTEQVIHVEDVTIETADGEEVPRPLEPSNVRIT
DLDLEDDRREARLEGETA
>Archaea_CP_Thorarchaeota_WOR_bin_SG827a
LVVKKGDLVKIMRGQFRDTEGKVTAVSKKVQVFLDNATLTKADGKEVAVP
IHPSNLMLVKLELDDER
>Archaea_CP_Thorarchaeota_WOR_bin_SMTZ1_83
SMAIKKGDLVRIMRGQFRDTEGKVTAVDYRIRVHLENATVTRADGKEANI
PIHPSNLMLVKLELDDDRKK
>Archaea_Lokiarchaeota_SG8_8
MPVRSGDTVYVTRGDIGTEGKVLSVNKRQRLSIDGIAREKADKSKIMYPI
HSSKVIIR
>Archaea_Crenarchaeota_Thermoprotei_Thermoproteales_Thermofilaceae_Thermofilum_pendens_Hrk_5
MVKGTSSKPGKVRKREVYDAPLHIRSKKIVAPLSAELQQKLGIKRIRVRK
GDRVLIVRGSFKGHEGKVTSVDVKKGRIHVEGATLRKADGTEVPFPIHPS
KVVVTELDLSDPRRKELVERKKQVVVSGQEG
>Archaea_Crenarchaeota_Thermoprotei_Thermoproteales_Thermoproteaceae_Pyrobaculum_aerophilum_IM2
MSFTTSAQPRKQRRSLYKAPLHLRRKLFNAKLSPELAKKLGVKRLPVRRG
DTVLILRGDFKGVTGKVVKVDLKRVRIYVEGATRTNSRGQTVYYPIHPSK
VMIVDVDLSDKARQKIIERRKKK
>Archaea_Crenarchaeota_Thermoprotei_Thermoproteales_Thermoproteaceae_Thermoproteus_neutrophilus_V24Sta
MPFTTSAQPRKQRLSLYKAPLHLRHKLLNAKLSPELSKKLGVKRLPVRRG
DTVLILRGDFKGVTGKVVRVDLKRVRIYVEGATRTNSKGQTVYYPIHPSK
VMIVEADTSDKVRQKLLERRKR
>Archaea_Crenarchaeota_Thermoprotei_Thermoproteales_Thermoproteaceae_Thermoproteus_uzoniensis_768_20_chromosome
MARPSPISKYINSVDRSGPMPTASSQPRKQRKALAEAPLHLRRKLLTAKL
APDLRRKLGVARLPVRVGDTVVIMRGDFRGVSGKVVRVDLRRVRIYVENA
TRTNSRGETIYYPIHPSKVMITNIDTSDKRRQEVIERRKKPASQ
>Archaea_Crenarchaeota_Thermoprotei_Thermoproteales_Archaea_Crenarchaeota_Thermoprotei_Thermoproteales_YNP_Site_4_Thermoproteales_Type_II
MPTASGQPRKQRRALAEAPLHLRRKLLTAKLAPDLRRKLGVARLPVRVGD
TVMIMRGDFKGVTGKVVRADLREARIYVENATRTNSRGETVYYPIHPSKV
MITNIDTSDKRRQEVVERRKKPASQ
>Archaea_Crenarchaeota_Thermoprotei_Thermoproteales_Thermoproteaceae_Caldivirga_maquilingensis_IC_167
MPVLTSSSQPRKQHKALTKAPWHARRRLLTAPLSKDLQRQLGIRRIPVRV
GDTVLILRGDFKGTRGKVTRVDYKRVRIYVDSASFKKPSGEAVYYPIHPS
KVVIVELDQSDKARVAAIDKTRKAREAKAGVREVITPQQGGQS
>Archaea_Crenarchaeota_Thermoprotei_Thermoproteales_YNP_Site_3_Thermoproteales_Type_I
MVTLTRSRQPRKQRKALYNAPLHARHRLLTARLSEDLQRQYGIKRLPVRK
GDTVLILRGDFKGVRGKVTEVDLRRMRIYVEGATSKKPSGETVYYPIHPS
KVMIVELDTSDKRRLEAIERARKQREEYLKRLEEAKEARAVRKPEVIVVG
QGGNEQRSSGQGVENEKSL
>Archaea_Crenarchaeota_Thermoprotei_Thermoproteales_YNP_Site_19_Thermoproteales_Type_I
MPALTSSGQPRRQHKALGNAPWHVRRRLLTAPLSKELQRQFGVKRVPVRV
GDTVLILRGDFKGTRGKVTRVDYKRVRIYVDSATNKKPSGEAVYYPIHPS
KVVIVELDQSDKARMAAIERARKQREVALGGKVEVVTTQQGGQP
>Archaea_Crenarchaeota_Thermoprotei_Thermoproteales_YNP_Site_4_Thermoproteales_Type_I
MVTLTRSRQPRKQRKALYNAPLHVRHRLLTARLSEDLQRQYGIKRLPVRK
GDTVLILRGDFKGVRGKVTEVDLRRMRIYVEGATSKKPSGETVYYPIHPS
KVMIVELDTSDKRRLEAIERARKQREEYLKRLEEAKEARAVRKPEVIVVG
QGGSEQRSSGQGVENEKSL
>Archaea_Crenarchaeota_Thermoprotei_Thermoproteales_Archaea_Crenarchaeota_Thermoprotei_Thermoproteales_YNP_Site_4_Thermoproteales_Type_II
MPTASGQPRKQRRALAEAPLHLRRKLLTAKLAPDLRRKLGVARLPVRVGD
TVMIMRGDFKGVTGKVVRADLREARIYVENATRTNSRGETVYYPIHPSKV
MITNIDTSDKRRQEVVERRKKPASQ
>Archaea_Crenarchaeota_Thermoprotei_Thermoproteales_Thermoproteaceae_Vulcanisaeta_distributa_DSM_14429_chromosome
MVTLTRSKQPRKQRKALFNAPLHVRHRLMTARLSEDLQRQYGVKRLPVRK
GDTVLILRGDFKGVRGKVVEVDLRKMRIYVENATLKKPSGETVYYPIHPS
KVMIVELDTSDKRRLEAIERARKQREEYLKKLEEVKEARALRKPEVIVVG
GQGSGGEQKQQ
>Archaea_Crenarchaeota_Thermoprotei_Thermoproteales_YNP_Site_8_Thermoproteales_Type_I
MVTLTRSRQPRKQRKALYNAPLHVRRRLLTARLSEDLQRQYGIKRLPVRK
GDTVLILRGDFKGVRGKVNEVDLRRMRIYVEGATSKKPSGETVYYLIHPS
KVMIVELDTSDKRRLEAIERARKQREEYLKRLEEAKEARAVRKPEVIVVG
QGSSEQRSSGQGVENEKSL
>Archaea_Crenarchaeota_Thermoprotei_Desulfurococcales_Desulfurococcaceae_Ingnisphaeroid_species
MELKSKQPKKQRRSIFNLSLNLRWRLLTAPLSKELRKELGIKRLHVRKGD
VVRIVKGDWKGHEGKVVEVDIKRCKIFIEGVTIKKADGTDVFYPIHPSKV
AIVKLGEVDDVRRKIIERRQKAREELVKVGKAKPLNEEQMRLLKTV
>Archaea_Crenarchaeota_Thermoprotei_Desulfurococcales_Desulfurococcaceae_Ignisphaera_aggregans_DSM_17230_chromosome
MSNGDFEMELKTKLPRKQRKILYNLPLHLRWHLLNAPLSQELRKELNIKR
LPVRSGDVVRIMRGDWKGHEGKVVDVDLKRVRIFVEGVTLKKADGSEVFY
PIHPSKVIIIKLGEIDDVRRRIIERRSKAREELIKLGKAKPLKPG
>Archaea_Crenarchaeota_Thermoprotei_Desulfurococcales_Pyrodictiaceae_Hyperthermus_butylicus_DSM_5456
MRWVKSSQPRKQRRALFNAPLHKRQKLMAAPLSPELRKQYGIRSLPVRVG
DEVVIMRGDFKGHRGKVVRVDLRRMRIFVEGVTITNARGEPRYYPIHPSN
VMIVSLNLDDERRRQIIERKRRQRELQLALMKAAAGGSAEAIGEEGKAS
>Archaea_Crenarchaeota_Thermoprotei_Desulfurococcales_Pyrodictiaceae_Pyrolobus_fumarii_1A_DSM_11204
MKSKQPKKQRRAYFNAPLHKRQKMMAAPLSPELRKELGIRNLPVRVGDEV
VIMRGMFAGHRGKVMKVDLKRMRIYVQGATIKNSRGEERFYPIHPSNVMI
VKLDLSDPRRKEIIERKRKAREEFLAIIKAGKEQSTSGVEKSG
>Archaea_Crenarchaeota_Thermoprotei_Desulfurococcales_Desulfurococcaceae_Staphylothermus_hellenicus_DSM_12710_chromosome
MAITYSSKPSKQRKALFNMPLHLRHKLFNAPLSRELREKYGVKKLPVRKG
DVVRIMRGDWKGHEGKVVRLDLRRVRLYIEGVQRKKADQTPVYYPIHPSK
VMIIKLDLSDKWRRKIIERRKGLIESEIVEEKETSKSSEGGEETKEEIEG
EK
>Archaea_Crenarchaeota_Thermoprotei_Desulfurococcales_Desulfurococcaceae_Thermogladius_cellulolyticus_1633
MALTRSKKPSKQRKALYNAPLHVRHKFMTAKLSDELAEKYGVKRLPVRKG
DTVKILRGDWRGHEGKVVDVDLKRGRIFVEGVQVKKADGTLVYYPIHPSK
VVITKLDLSDKYRTRIIERRKEGESK
>Archaea_Crenarchaeota_Thermoprotei_Desulfurococcales_Desulfurococcaceae_Desulfurococcus_fermentans_Z_1312_DSM_16532
MPLTNSIKPGKQRKQLALMPLHLRHKLFNAPLSDELRQKLGVKRLPVRQG
DTVRIMRGEFKGHEGKVVEVDLKRVRVFIEGVQRKKADGSPVYIPIHPSK
VMIIKADLSDKRRLEIIERRKAGTSSEHGQEVA
>Archaea_Crenarchaeota_Thermoprotei_Desulfurococcales_Desulfurococcaceae_Thermosphaera_aggregans_DSM_11486_chromosome
MAVTASHKPGKQRKALVEMPLHLRRKLLTARLSDELREKYGVKRLPVRKG
DTVLVMRGDFQGAEGKVVKVDLKRVRIFIEGVQKKKADGTPVYVPIHPSK
VMITKLDLSDKLRLKIVERRRGRTEESKQEGE
>Archaea_Crenarchaeota_Thermoprotei_Desulfurococcales_Desulfurococcaceae_Aeropyrum_camini_SY1_JCM_12091
MPVLTKSRQPRKQRRALYRAPLHARQKLVSATLSPELREKYGVRSLPVRK
GDKVRILRGDFKGHEGKVVKVDLRRLRIYIDGVTVTKADGTPVFRPIHPS
NVMIIELDLSDEYRKRIIERRAKGRGGGEASE
>Archaea_Crenarchaeota_Thermoprotei_Acidilobales_Caldisphaeraceae_Caldisphaera_lagunensis_IC_154_DSM_15908
MISSSIPKKQRKYLFNMPLHLRHKLVTVKLSKELRNKFGIRNLPVKVGDK
VRVVKGTHKGKTGKVTEVDLKRLFVKIEGIKRKKADGTEIPVKIRPWNLE
IIDLDLKDEERKKIVQRRGGKMQETQSEFAKAQESSEEKSTEEKEVKTNG
>Archaea_Crenarchaeota_Thermoprotei_Acidilobales_Acidilobaceae_Acidilobus_saccharovorans_345_15_chromosome
MASQQPREQRKAFYNATLHLRHKLVSAHLSKELRDKLGIRSLPLRVGDKV
IVIKGDHKGKSGKVAEVDLKGLWVKVEGITRKKADGTEILVKLRPWNLVI
TDLNLKDDWRKKIIERKGGNVQAAAQQEAQQAGGAK
>Archaea_Crenarchaeota_Thermoprotei_Desulfurococcales_Site_19_Desulfuro
LASPKPKVQRKAFYNAPLHLRHKLASAHLSKELRDKLGIRSLPVIVGDKV
MIMKGEHKGKTGKVAEVDLKGLWVKVEGITRKKADGTEVLVKFRPWNLLI
LDLNLKDERRRRIIERRGGRVEALQTQQQGAQQEGGK
>Archaea_Crenarchaeota_Thermoprotei_Desulfurococcales_Site_03_Desulfuro
VKALASPKPKVQRKAFYNAPLHLRHKLASAHLSRELRDKLGIRSLPVVVG
DRVMIMKGDHKGKTGKVAEVDLKGLWVKVEGITRKKADGTEVLVKFRPWN
LLILDLNLKDKWRRRIIERRGGRVEALQTQQQGAQQEGGK
>Archaea_Crenarchaeota_Thermoprotei_Desulfurococcales_Desulfurococcaceae_Ignicoccus_hospitalis_KIN4I
MPIPKSKKPSKQRKFLYNAPLHLRHKFMNAPLSKELREKYGVKRLPVRKG
DTVKIVRGKFRGHEGTVAKVDLKKARIYVDGATIENSRGEQRFYPIHPSK
VIITKLGEVDKVRQKIIERRKKEVK
>Archaea_Crenarchaeota_Thermoprotei_Fervidicoccales_Fervidicoccaceae_Fervidicoccus_fontis_Kam940
MSLTKSIKPKKQRKILFNAPLHIREKLVTSPLSKELRNKYGIKRLPVRSG
DTVKIMRGNNAGLEGKVVKVNRKTGRVHIEKVTRDRADGTPVFIPIHASK
VMITKLDLSDKERKQIIERKTGRKVIEEKEEEKKETETAEAKEEKEESKV
EKSEEVGK
>Archaea_Crenarchaeota_Thermoprotei_Sulfolobales_Sulfolobales_archaeon_Acd1
MVSSKPSKQRKQLYNAPKHKQRKTLTAPLSDDLANQYGIVRIPVRVGDVV
KVMRGEFAGHEGKVIAVKLENGRIAVEGLTRKKADGSEVPVWVHASKVMI
TKLDLGDKSRKEAIERKAEARKKTLETLKGNASSSSSS
>Archaea_Crenarchaeota_Thermoprotei_Sulfolobales_Sulfolobaceae_Sulfolobus_solfataricus_P2
MVSLKPSKQRKLLYTLPLHQRKKLLVAKVSDDIASQYGIKRIRVRKGDTV
RVMRGGNSGKEGKVVEVNTKTGRLAIEGITRKKVDGTPVYVWIHASKVMI
TKLDLSDPRRREKLEKSKK
>Archaea_Crenarchaeota_Thermoprotei_Sulfolobales_Sulfolobaceae_Metallosphaera_sedula_DSM_5348
MVSSKLIAPLSDELAKEYGMKRIGIRKDDTVRVMRGDNYGFEGKVTQVFP
ESGRIAIEGLTRKKADGTPVYIKIHASKVEITKLNTNDPRRKDIINRKAS
RQKEEQGGKAQ
>Archaea_Crenarchaeota_Thermoprotei_Sulfolobales_Sulfolobaceae_Acidianus_hospitalis_W1_chromosome
MTSSKPTKQRKMLFSAPYHLRRKMLTAMVSEEITKEYGIKRIEVKKGDTV
KVMRGDNVGFEGKVAQVNTKTGRIAIEGLTRKKADGTPVYIWIHASKVMI
TKLDLSDNKRKASIERKVKQVSK
>Archaea_Crenarchaeota_Thermoprotei_Sulfolobales_Sulfolobales_archaeon_AZ1
MVSSKPTKQRKFIYNTPNHLRKLKLVAPLSKDLVKEVGVKRLPVRKGDTV
KVTRGDHVGFEGKVAGVDTKSGRIAIEGLTRKKADGSPIYVWIHASKVQI
TKLDLSDPKRKEMIERKSKAKAQGE
>Candidatus_Bathyarchaeota_archaeon_RBG_16_48_13
MKARSKGDLGKVASFMAAPLSHELREKYKLKTFGVRKGDTISVVRGDFLG
VEGKVNKVDIERAKLYIDGITREKADGSSIFVPVHPSKVKITKISLDDKW
RRNMLKRRGVKLEETKVAEKTLETPAKRKKAGSKKHKPRKKEEAES*
>Archaea_Thaumarchaeota_MCG_Thaumarcheon_SCGC_AB_539_E09
MKKGGVKKPGKNRKMRYNAPHHIRRKFLSAPLSPSLKTQYGTRSLPVRKD
DTVTITKGDRKLTEGKVIKVDMKRSKLYLEGVTRTRMDGSTVQIPIRPEN
VMITRLELNDPQRQEILNRRGYEAKRGRE
>Candidatus_Bathyarchaeota_archaeon_RBG_16_57_9
VKEGTRKPSTARKRRYGAPVHIRRKYVSAPLSPSLKAEHGVRSMPIIVDD
TVTITKGDRKLSEGKILRVDVKNTRLYVEGITRSRQDGSTVQMPISPANV
MITKLNLDDQWRRKILERKGFSAEEE*
>Candidatus_Bathyarchaeota_archaeon_RBG_13_52_12
MNKVGNTKPSTVRKQQKNAPIQIRRRYISAPLSPNLKSQFGARTMSVVEN
DTVSITKGDRKLTEGKVIRVNTKTSKVYIEGVTRTRLDGSTVQIPIRAEN
VMITKLNLDDDWRKKIIERKGFKAKEE*
>Candidatus_Bathyarchaeota_archaeon_RBG_13_38_9
LKSKKPGKQRKRIALATEKEILKMMKVRLSEKLREKYRTRSVSVRKGDSV
KILRGDFAGIEGKIIETDRHNQKVTVEGVTKEKVSGEQMRVPVHVTNVEM
TTMDTGDRWRSDKFKKKTETPKPSTPEEVSTPEEVK*
>CG_4_8_14_3_um_filter_Bathyarchaeota_42_8
MQTIKPVRKPTKQRKMLFQAPDHIRHKHFAAPLSPELRASRGVRAIPVRS
GDAVRIMRGDHKGFEGKVTRIDRKKYRIYVEGLTREKVDGTTIPVPVHPS
KVMITNLNLEDKWRKQILERKRKAPEIIEEVAEKPPSEEVAETKEAVEEK
VPKKKPKRRKTRVVRKPAEKKVEEKPKKRKKAKRTRKKKTEETKKEEKPK
TKKTRAKRKTTKKTKGGK*
>Candidatus_Bathyarchaeota_archaeon_RBG_13_46_16b
LSDGERRMQIPRPVTKPSKQRKAVYQAPAHVRHRLLAAHLSPQLRASHLI
RNLPVRTGDTVKVMRGDHKNVEGKISRVDLGKYRIYVEGLTREKVDGTTV
FVPIHPSKVMITRLNLDDKWRREILEAKKKSLKKHAEVEEKPKAKRVKAE
AEAVEIEEAKETVEELKEKPEEVVEKAKEVVEEKPSVKAKPAKKRVARGK
KPPAKKEVAVKTRPKAKAEEAEKTEKPKEKRKPKPTTKKTPKKTKEGEE*
>CG07_land_8_20_14_0_80_Bathyarchaeota_47_9
MQTARPVTKPTKQRKMLFQAPAHIRHKLFAASLSAELRATHGAKTFPVRS
GDTVRIMRGDHKGFEGKITRVDMRKFRIYVEGLTREKVDGTTVFAPIHPS
KVVITHLNLDDKWRKKILERKKELRKKVEEAAEKPAKKPAEVVEIKEKVV
EEKAAVEEKPKEKKPRRKRKVAEKPAEEKEEEKAKPEEKLKAKKPRAKRK
TAKKTEGGA*
>Archaea_CP_YNPFFA_candidate_division_YNPFFA_archaeon_SCGC_AAA471_L14_GBS_N_001_23
MTSVQPRKQRRLIYKKFTNKDYNKLLSAHLSKELRDKYKRRSLRVRVNDV
VRVMRGTYKGFEGKVVKVNPKKGYVYIEGLTRKNARGLSVMIPIHASKVM
IVKLYLEDKYRAEKLKVAQT
>Archaea_CP_YNPFFA_candidate_division_YNPFFA_archaeon_SCGC_AAA471_C03_GBS_N_001_6
MTSVQPRKQRRLIYKKFTNKDYNKLLSAHLSKELRDKYKRRSLRVRVNDV
VRVMRGTYKGFEGKVVKVNPKKGYVYIEGLTRKNARGLSVMIPIHASKVM
IVKLYLEDKYRAEKLKVAQT
>Archaea_CP_YNPFFA_candidate_division_YNPFFA_archaeon_SCGC_AAA471_L13_GBS_N_001_22
MTSVQPRKQRRLIYKKFTNKDYNKLLSAHLSKELRDKYKRRSLRVRVNDV
VRVMRGTYKGFEGKVVKVNPKKGYVYIEGLTRKNARGLSVMIPIHASKVM
IVKLYLEDKYRAEKLKVAQT
>Archaea_Aigarchaeota_candidate_division_pSL4_archaeon_JGI_0000106_J15_GBS_C_001_288
MSKVSSKPRKQRKILYNAPYHKLSKLMSAHLSPQLREKHNRRSFPVRVGD
TVKIMRGEYRGVEGKVTRVDRMRHYIYVENVTMKKADGKTMPRPIHVSNV
MITQLKLDDKYRQGSISRGKEAG
>Archaea_Thaumarchaeota_unclassified_Thaumarchaeota_Candidatus_Caldiarchaeum_subterraneum
MSSASPRKQRLRRYNAPKHILGKFLSAHLSPELRNKYGRRAVRLRQGDTV
KVIKGTFKNIEGKVKRVDVKRQMAYVENVSIKKADGSTVDVPIRIPNLMI
TQLNLDDKYRKEKLEDEKA
>Archaea_Aigarchaeota_Aigarchaeota_archaeon_strain_OS1
MQVVTTASSKPRKQRVLRRVLARVWPHKLMSAHLSPELREKYGRRSLPLR
VGDTVKVLRGEYRGVTAKVVEVDRERQYVYLENVTRKRVDGTEVRVPVHV
SNVMIVQLDLSDGYRKTLLEKGREGLKAWKAAA
>Archaea_Aigarchaeota_candidate_division_pSL4_archaeon_SCGC_AAA471_E14_GBS_N_001_10
MTSSKPSKQRGLLHNLPKHLSHKMLSAPLSRELRERYGRRSLSVRVGDTV
KIVRGGYRGVQGKVKRVESREGKVYIEGLTRKRVDGRVVDVPVHASNLVI
ISLNLDDEYRRRKLESSKLVEARGPAS
>Archaea_Aigarchaeota_candidate_division_pSL4_archaeon_JGI_0000001_A7_GBS_A_001_112
MLSAPLSRELRERYGRRSLSVRVGDTVKIVRGGYRGVQGKVKRVESREGK
VYIEGLTRKRVDGRVVDVPVHASNLVIISLNLDDEYRRRKLESSKLVEAR
GPAS
>Archaea_Thaumarchaeota_Thaumarchaeota_archaeon_strain_DS1_Dragon_Thaumarchaeon
MKIKDILKNADWLYKNKVLRANLSEELRKKYGLRSTRVRVGDTVKVMRGD
YKGVQGKVTDVFPDLGRIAVEGLMRKKVNGQEVPVKVHPSKVMIVELNFE
DKKRKEKIEGKVEDQVNQVG
>Archaea_Thaumarchaeota_Thaumarchaeota_archaeon_strain_BS4
MMMKRTVSHMPKKVRASILERGFLSLKRTLRATLSDALREKYKRRSLAVR
KGDTVKILRGDFRNIEGKVTAVYPKEGRIAVEGVTREKVKGGTVQLTIHA
SKVMLTNLNLDDKRRRALLEGKE
>Archaea_Thaumarchaeota_Thaumarchaeota_archaeon_SCGC_AB_179_E04_GBS_N_001_221
LSLSKAALKLVPHHRRGKMLSAHLSDELRAKYGTRSLPIRKGDTVKIMRG
EYAGVEGKVIAVYRESGRIAVEGVTREKIAGGTAPVKIHASKVMITALNL
EDKWRQKILERRGGAKKVG
>Archaea_Thaumarchaeota_Nitrososphaerales_Nitrososphaeraceae_Nitrososphaera_viennensis_EN76
MTIHPKLLHVPKHQRDNMVGATLSDSLRQQYKRRSARVIKGDSVKVMRGE
YKGVEGKVDKVNTIEGTLEIEGIQREKVRGGQVKVPIHASNVMITGLKTD
DKYRSAMLSGQKQQAAPKKEKKAEAKPEAEAKPKAAKAAKKEKKEEETS
>Archaea_Thaumarchaeota_Cenarchaeales_Cenarchaeaceae_Cenarchaeum_symbiosum_A.
MKATKMRNRQIYQASTRTRSMQVGSPLSKELRAKYGKRSVRVVEGDTVSV
VRGEYKDIDGKVSHVDTESGSVAIEGIKKEKGKGDKFDVLIRASKVVVTG
LNASDSWRMKKLGGTAEPAAKADSEDAASVGKAEPEDSGIDDATEPEQAG
AAGAESHDAEAPREESK
>Archaea_Thaumarchaeota_CSP1_1
MKPTKIRNQQIYRATYAIRSKQISGSLSKELRKKYGKRSIRINVDDTVRI
IRGEYKGIDGKVTKISTEKSGVAIEGIKKEKLKGEKIDVYIPSSNVLIIG
LNTDDHWRKSKLEGHKPKATSKETKLEKSKETKLEKPKETKSKKSSKLKT
KETKD
>Archaea_Thaumarchaeota_Thaumarchaeota_archaeon_MY2
MKPTTIRNRMIYQATAVVKSKQLSSHLSKELQKKYNKRSIRIIEGDTIRV
LRGEFRGVTGKITNVSTPRNGVSIEGVKKEKLKGGNLDVFIHPSNLIVTE
LNTEDKWRQNKLEGKKTKPVKEAKPKEAAKPAPKKEAKAPAKQSTPKETK
ESKPTKTEKKKEKK
>CG10_big_fil_rev_8_21_14_0_10_Nitrosopumilus_33_7
MKPTKMRNNLIYKATFHTRSKQLGSQLSEDXXXXXXXXXXXXXXGDSIKI
VRGEFKGVDGKISKVSTKKSSVAIEGVKKEKTKGDKFDVYIHTSNLIVTG
LNTDDKWRIAKLEGKKPTEKPKAVIEKTTKKENTTKETLVPKKEKKEVEK
*
>Archaea_Thaumarchaeota_Nitrosopumilales_Nitrosopumilaceae_Nitrosopumilus_sp._MY1_MY1
MKPTKMRNSLIYKATFHTRSKQLGSQLSDDLRKKYGKKSVRVIEGDSIKI
VRGEFKGVDGKVSKVSTKKSSVAIEGVKKEKTKGDKFDVYIHTSNLVVTG
LNTDDKWRISKLEGKKPTEKPKAVEKTKKEEATKETLVPKKGKKEVEK
>CG_4_9_14_0_8_um_filter_Nitrosopumilales_34_10
MKPTKMRNNLIYKATFHTRSKQLGSQLSEDLRKKYGKKSVRVIEGDSIKI
VRGEFKGVDGKISKVSTKKSSVAIEGVKKEKTKGDKFDVYIHTSNLIVTG
LNTDDKWRIAKLEGKKPTEKPKAVIEKTTKKENTTKETLVPKKEKKEVEK
*
>Archaea_Thaumarchaeota_unclassified_Thaumarchaeota_Marine_Group_I_Marine_Group_I_thaumarchaeote_SCGC_AAA160_J20
MIYQATFQTRSKQLGSPLSKDLQKKYDKKSTRAIEGDSITILRGEFKGVS
GKITKISKEKTSVTVEGVKKEKTKGDKFDVYIHTSNVVVTALNTSDKWRI
SKLEGKDPKKQTSAKQETKETKVETKIEKKDEEK
>CG_4_9_14_0_2_um_filter_Nitrosopumilales_34_16
MKPTKMRNNLIYQATFQTRSKQIASPLSKELHKKYGKRSVRVIEGDNVKI
LRGEFKGVDGKISKISTQKNSVAIEGVKKEKTKGDKFDVYIHTSNLVVTS
LNTEDKWRISRLEGKDPRKQPKTPAKAETVKTEPSKETPKETKGAEKVKK
EEKDE*
>Archaea_Thaumarchaeota_Thaumarchaeota_archaeon_SCGC_AAA282_K18
MRNKMIYQATFTTKSKQLGSALSKDLHKKYGKRSVRVIEGDSIRIVRGEY
KGVDGKISTISTQKNSVSIEGIKKEKTKGDKFDVYIHTSNLVVTSLNTGD
KWRMARLEGKDPRKQPKEDPKEKPAKEETVKKVSKETKEVKKTEKKEDEK
>Archaea_Thaumarchaeota_unclassified_Thaumarchaeota_Marine_Group_I_Marine_Group_I_thaumarchaeote_sp._SCGC_AAA288_K05
LKPTKMRNRQIYRAVNNVRNKQIGAALSKQLRQKYQRRSIRIVKGDTVKI
LRGEYKGIDGKVTKISLEKNSIAVEGVQREKLKGGKIDLYIHSSNTVITS
LNTEDNWRTKN
>Archaea_Thaumarchaeota_unclassified_Thaumarchaeota_Marine_Group_I_Marine_Group_I_thaumarchaeote_sp._SCGC_AAA008_M21
MRNQQNYQAFQQIRSKRIGTNMSKQLRQKYTHRSIRVVTGDTVKVVRGEY
KGIEGKVTKIIIDKSSVAIEGIKKKIERWKI
>Archaea_Thaumarchaeota_unclassified_Thaumarchaeota_Marine_Group_I_Marine_Group_I_thaumarchaeote_sp._SCGC_AAA288_P02
MRNQQNYQAVQQIRSKRIGTNMSKQLRQKYTHRSIRIVTGDTAKVVRGEY
KGIEGKVTKIIIDKSSVAIEGIKKKIERWKI
>Archaea_Thaumarchaeota_unclassified_Thaumarchaeota_Marine_Group_I_Marine_Group_I_thaumarchaeote_sp._SCGC_AAA288_P18
MKPTKMRNKRIYRALNQVVNKQISAPLSKDLRKKYSRRSVRIMVDDTAKV
IRGEYKGIAGKVSKISTSNSSIAIEGNKKKIKGREN
>Archaea_Thaumarchaeota_unclassified_Thaumarchaeota_Marine_Group_I_Marine_Group_I_thaumarchaeote_sp._SCGC_AAA288_M23
MNQILNKQICAPISKELRKKYSRRSIRIMTNDTVKVMRGEYKGLTGKVTK
ISTQTSGIAIEGNKKKIKR
>Archaea_Thaumarchaeota_Thaumarchaeota_archaeon_SCGC_AB_663_P07
MKSTWSRSWVRSVQPRKQRKYVYNAPAHILKKLMSAPLTKELRKQFGKRS
LSVRVGDTIKITTGQFEGIIGKIERVNVQKQRLFVKGAEQVKSNGQLAQY
PIHPSNVIIVTPKLDDKKRKGALNRK
>Archaea_Thaumarchaeota_unclassified_Thaumarchaeota_Marine_Group_I_Marine_Group_I_crenarchaeon_SCGC_AB_629_I23
MKPTKVRNQKIYRAMNQTVSRQICATLSKDLRKKYPRRSARIMINDTVKV
MRGEYKGLSGKVAKISTESNSIAIEGNKKEKLKGEKIDVYIHSTNMIITS
LNTDDKWRLKILEKKLKSNIKAMKEDAKKKSEVKSADKKKSEVKSADKKK
DLKDGIKNRVKK
>Archaea_Thaumarchaeota_unclassified_Thaumarchaeota_Marine_Group_I_Marine_Group_I_crenarchaeote_sp._SCGC_AAA288_I14
MKPTKIRNRKIYRAMNQTVSKQICAALSKDLRKKYPRRSARIMIDDTVKV
IRGEYKGLTGKVAKISTESNSIAIEGNKKEKLKGEKVDVYIHSTNTIITS
LNTDDKWRLKILEKKSKSKIKAMKEEAKKKSEVKSADKKKSEVK
>Archaea_Thaumarchaeota_unclassified_Thaumarchaeota_Marine_Group_I_Marine_Group_I_thaumarchaeote_sp._SCGC_AAA008_O18
VTTLSKDLRKKYPRRSARIMIDDTVKVIRGEYKGLTGKVAKISTESNSIA
IEGNKKEN
>Archaea_Thaumarchaeota_unclassified_Thaumarchaeota_Marine_Group_I_Marine_Group_I_thaumarchaeote_sp._SCGC_AAA008_P02
MKPTKIRNKKIYRAMNQTVSKQICATLSKDLRKKYPRRSARIMIDDTVKV
IRGEYKGLTGKVAKISTESNSIAIEGNKKKX
>Archaea_Thaumarchaeota_unclassified_Thaumarchaeota_Marine_Group_I_Marine_Group_I_thaumarchaeote_sp._SCGC_AAA288_N23
MKPTKIRNRQTYRAMNQVVNKQICAPISKDLRKKYSRRSMRIMADDTVKV
IRGEYKGLTGKVTKISTLSSGVAIEGNKKEN
>Archaea_Thaumarchaeota_unclassified_Thaumarchaeota_Marine_Group_I_Marine_Group_I_thaumarchaeote_sp._SCGC_AAA288_D03
MKPTKNRNNKIYRAVNQVASKQICAPLSKQLRKNYERRRIRIMTDDTVKV
IRGEYKGITGKVTKISSDSNSVAIEGNKKEN
>Archaea_Thaumarchaeota_unclassified_Thaumarchaeota_Marine_Group_I_Marine_Group_I_thaumarchaeote_sp._SCGC_AAA008_G03
MKLAKNKNQQTNQAMNQILNKQICAPISKELRKKYSRHSIRIIANDTVKV
MRGEYSGLTGKVTKISTETSGVAIEGNKKKIKR
>Candidatus_Roizmanbacteria_bacterium_RIFOXYA1_FULL_41_12
MKIKKADQVKVILGKDKGRVGVVEKIYPKSHKLLVKGINMYKKHVKKSES
FPKGGIVEINRPMLDNKVMLVCPNCKEKTRVGYTLDSKQQKQRLCRKCHK
VIK*
>CG10_big_fil_rev_8_21_14_0_10_Roizmanbacteria_OP11_39_6
MKIRKGDTVTVIKGKNKSKQGLVERVYSVKKTVLIKGINIYKKHVKKSEQ
FPNGSVVEVNRPVAIGNIMLICPSCKKPTRVGYEVSASKKQRICRKCKKI
INTK*
>CG10_big_fil_rev_8_21_14_0_10_Roizmanbacteria_OP11_45_7
MKLRKGDTVQVLIGKDKKKQGVIERTYANSNRILVKDINKVKKHMRKSES
MPQGGIIEVNRPLSVGKVMLVCPSCKKATRVGIEVGKDGKKRRICKQCSK
PL*
>Candidatus_Roizmanbacteria_bacterium_RIFCSPHIGHO2_12_FULL_37_23
MKLRKGDKVRMIVGKDKGREEKIARVYKKQRKILLPGINIYKKHVKKSDQ
MPQGGVVDVPRPVDVAKVAYICKSCKKQTRIGYIIEGGRKFRICRKCKER
ID*
>Candidatus_Roizmanbacteria_bacterium_RIFCSPHIGHO2_12_FULL_44_10
MKLRKGDTVRVTVGKDSGREGKIERVYNKQNKILVHDINKYKKHVKKSEQ
APQGGMVELTRPISIAKVMFVCPSCKKAARLGYEIEGDKKFRVCKKCKKR
ITK*
>CG09_land_8_20_14_0_10_Roizmanbacteria_OP11_41_9
MKIKKGDKVRVIAGKDKGREGTIERVYKKAGKVVIPGINLYKKHIKKNEK
MPQGGVVEIPRPMDVSKIMIICPKCNKPTRIGYKLGKDKKIRICKKCESE
I*
>Bacteria_CPR_MicrogenomatesOP11_Roizmanbacteria_GWA2_OP11_nov_36_23
MKIKKGDKIKVISGKDKGREGTVEKVYKKSNRILVPKVNIYKKHIKKNEK
MPQGGVVELPRPLNVAKVMIICPKCTKMTRIGYQVIKGKKLRICKKCSSK
I
>Candidatus_Roizmanbacteria_bacterium_RIFCSPLOWO2_01_FULL_44_13
MKIKKGDKIKVVAGKDKGREGKVERVYVKAGRVLIEGINQYKRHVKKNEK
MPQGGVVDVPRPISVAKVMLICPKCGKLVRTGYSIEKNKKVRVCKKCGSS
I*
>CG_4_9_14_0_2_um_filter_Roizmanbacteria_OP11_35_15
MKIKKGDKVKVMAGKDKGREGKVEKVYLKSDKVLIANINIYKRHVKKSEQ
MPKGGIVDVPRPLAVSKVIVICSKCGKTTRIGYKIEKSKKYRVCKKCKSK
I*
>Bacteria_CPR_MicrogenomatesOP11_Roizmanbacteria_GWC2_OP11P37_13
MKIKKGDKIRVMAGKDKGREGKVEKVYKKSNKILISNINVYKRHVKKNEK
MPQGGIVDVPRPLDASKVMLICPKCGKATRVGFKIEKNKKLRVCKKCDSK
I
>CG_4_8_14_3_um_filter_Roizmanbacteria_OP11_36_12
MKIKKGDKVRVMAGKDKGREGKVEKVYKKSNKILIPNINIYKRHVKKSDK
MPQGGIVDVPRPLDVAKIMLICPKCGKMTRIGFKVEKDKKLRVCKKCESK
I*
>Bacteria_CPR_MicrogenomatesOP11_Roizmanbacteria_Microgenomates_bacterium_SCGC_AAA011_L05_DUSEL_001_205
MKIKKGDKVKMTVGKDKGKKGVVEKVYKNANKVIVTGINLYKKHVKKNEK
MPQGGIIDIPRATDISKLAFICPKCEKITRIGFKIEKNKKYRVCKKCDSK
I
>Bacteria_CPR_MicrogenomatesOP11_Roizmanbacteria_OP11_GWA2_32_13
MKIKKGDKVRMTIGKDKGKSGVVEKVYKNANKVMVTGMNLYKKHVKKNEK
MPQGGIVDLPRAINISKLTFVCPKCGKTAKLGFKIEKNKKYRICRKCDSK
I
>CG06_land_8_20_14_3_00_150_Roizmanbacteria_OP11_34_14
MKLKKGDKVKITVGKDKGKTGVIEKVYKNSNKAMMTNINLYKRHVKKNEK
MPQGGIVEIPRAMDVSKMNLICPKCAKVTRVGYKIDQGKKIRICKKCDSK
I*
>CG22_combo_CG10-13_8_21_14_all_Roizmanbacteria_OP11_34_12
MKLKKGDKIKMRIGKDKGKGGVVEKVYKNSNKVLVTGMNLYKRHVKKNEK
MPQGGIVEIPRAINVSKLSLVCPKCEKLTRIGFVIEKNKKFRICKKCDSK
I*
>Bacteria_CPR_MicrogenomatesOP11_Roizmanbacteria_GWC2_OP11_ACD12_rel_34_23
MKIKKGDKIKITIGKDKGKTGVVEKVYKNSNKVLITGMNLYKRHVKKNEK
MPQGGIVEIPRPMNVSKLNFVCPKCAKVTRIGFKIEKNLPAGRQGKKFRI
CKKCDSKI
>Bacteria_Firmicutes_Clostridia_Halanaerobiales_Halanaerobiaceae_Halothermothrix_orenii_H_168
MRVKKGDLVEVIAGKDRGKRGKVLRVIPREDRVIVEGINIVHRHMRPTPD
MPQGGIVKNEAPIHISNVMLVCPNCDEKTRIGATYLEDGQKVRKCKKCDE
VVDK
>Bacteria_Firmicutes_Clostridia_Halanaerobiales_Halanaerobiaceae_Halanaerobium_sp._sapolanicus
MRIKKGDTVEVITGKDRGKRGEILSVIPKKDRVIVEEVNIVHRHMSPTQD
MPQGGIIENEAPIHASNVQLVCPRCDEKTRVGAEYLDDGTKVRKCKQCDE
IIDK
>Bacteria_Firmicutes_Negativicutes_Selenomonadales_Veillonellaceae_Allisonella_histaminiformans_DSM_15230
MSQKLHVRTGDTVVVIAGKEKGKQGKIKACEPKKNRVVVEGVNMVKRHTK
PSQANPQGGIIEKEAPINVSNVMILDPESKKPTRIRKEKQADGSYVRVAV
KSGAVLDNVK
>Bacteria_Firmicutes_Negativicutes_Selenomonadales_Veillonellaceae_Dialister_microaerophilus_UPII_345_E_contig00002
MSHKMHVKTGDTVVVISGKDKGKQGKIISAMPKDNKVVVEGINIVKKHVK
PNQANPKGGIISKEAPLHASKVMILDPETKKPTRIKKVQQEDGKYVRASV
KSGAILDKVK
>Bacteria_Firmicutes_Bacilli_Lactobacillales_Carnobacteriaceae_Atopobacter_phocae_ATCC_BAA_285
MHVKTGDKVRVIAGKDKGKEGIITKSLPKKERVVVEGINIAKKHSRPTQA
DQVGGIKEIEMPIHVSNVMLIDPATGDATRTGKREENGKLVRYSKKTGET
IDK
>Bacteria_Firmicutes_Bacilli_Lactobacillales_Enterococcaceae_Bavariicoccus_seileri_DSM_19936
MHVKTGDKVKVIAGKDKGKEGVITKALPKVDRVIVEGVNIAKKHAKPNQA
NQAGGIIEVEQPIHASNVKKIEE
>Bacteria_Firmicutes_Bacilli_Bacillales_Paenibacillaceae_Brevibacillus_brevis_NBRC_100599
MHVKKGDTVIVNAGKDKGKKGRVLAAYPKKERVLVEGINLVKKHSRPSQA
NPQGGIVTQEAAIHVSNVSLIDPKSGKATRIGYKVLDNGKKVRYAKKSGE
VLDK
>Bacteria_Firmicutes_Bacilli_Bacillales_Paenibacillaceae_Aneurinibacillus_group_Aneurinibacillus_terranovensis_DSM_18919
MSERIKLHVKSGDEVMVISGKDKGKKGRILTAFPKTGRVVVEGVNLVKKH
TRPNAANPQGGIVTQEAAIHASNVMIIDPKTGEPTRIGHKIVDGKKVRIA
KKSGEILDK
>Bacteria_Armatimonadetes_RBG_16_Armatimonadetes_67_12
MSVTAARPRVHLRKGDMVEVIGGKFHGKRGKVLEVVADRGRAIVEGVNLV
KRHMKRSAKMPQGGIVEKPAPLPTARLMVVCAKCGESSRLGHRFLGDGTK
VRYCKHCGEPLET
>Bacteria_CP_Armatimonadetes_CSP1_3
MAVAVGRQPMHVKKGDTVEVIAGKNRGKRGKVLKVFPKHSRIIVEGVNVV
KRHAKPTPKLPQGGIVEKEAKIPASKVMLVCPKCGEAVRFGHDHLPDGTK
VRVCRNCGEQIG
>Bacteria_Armatimonadetes_13_1_40CM_Armatimonadetes_64_14
MSVVTAREAIHVKKGDTVEVIAGQHRGKRGKVLQVQPKHGRVIVEGINIH
KRHSKPTQKLPQGGIVEKEAPIFSSRVMLVCPKCSKAARVGHGYLSDGTK
VRVCKRCGEHLEQ
>Bacteria_Armatimonadetes_RBG_19FT_COMBO_Armatimonadetes_69_19
MAVAAGRQPVHVKKGDTVEVIAGKHRGKRGKVLKVLLKDAKVIIEAVNLV
KRHSKPTQKLPQGGIVEKEASLYSSRVMLVCPKCGKAARVAHGYLADGTK
VRMCKNCGEQIER
>CG07_land_8_20_14_0_80_Armatimonadetes_40_9
MALPKLGVKKGDRVRILSGKDKGKEGKILEVFLKKGKVVVEGINMVKRHT
KPSREARQGGIMEKASLTSVSTVMLICPRCGKPTKVYRAIEEGKRVRRCK
RCKETIDKIK*
>Bacteria_KD3_62_uncultured_DG_56
MAQRMDIRKGDEVYIMTGRDRQARLEEMAASERDKLDEREKRIEAERRLG
RRGKVIGIIPDKRQVLVDGVNMITRHARATGRTTRAAQMQTGRIQQPGPI
HVSNVMLVCPRCGRPTRVRRLRPQDEQRHPGEKYPGKPIRICRKCKEYID
EV
>CG_4_8_14_3_um_filter_Armatimonadetes_58_9
MKTHIKKGDLVMVMTGEDGPHGPKAGRRGRVTQIIAEKGRVVVEGVNMVI
KHRRGGRRSNPQQMQTGRLEMAGPIGISNVMLVCPRCDRPTRIAVRIGEG
QARSRACKRCGEVVDEA*
>CG06_land_8_20_14_3_00_150_Armatimonadetes_66_21
MTGQKGSNVGRQGLGIKRGDEVVVISGDDSKRRGEVLRVLRAQGKLVIQG
VNMVTRHRRGGRRTSVQQMQSGRIEMPAPVDVSNVRLVCPRCDRPTTVRY
VAAGDGGRTRACKKCQETLDDV*
>Armatimonadetes_bacterium_RBG_16_58_9
VRLTRPGRDGDIRMKRKKPKFEGKLNLKKGDEVIVLAGKDKGKRGKVIQT
IPEQGRIIVDGVNVVTRHQRPRSAGSRAMVKQQLGEMQMPMGIPLGKVML
VCPKCSKETRMSRVLTTDGDFARRCRKCGELVDDK*
>Bacteria_Armatimonadetes_Fimbriimonas_ginsengisoli_Gsoil_348
MPTKAEIKLQNSHIKLKVRKGDRVMIISGKDKGEIGFVAAVAPKEQKAII
LKENDENPDQPLPLNAVIKHRKARTQGERSARIKLPAPIHISNLMVLDPN
TNQPTRVGRRKDDATGKLVRYAKKTGTAIPDAEVMAK
>Bacteria_Armatimonadetes_Armatimonadetes_bacterium_JGI_0000077_K19_TAbiofilm_001_240
MAGKPKPGEYPAKLRIKRGDEVEVIAGKDKGQRGRVLHAYPKVNKVLVEG
LNIIVRHQKPRQTGRTGRSGVQQVQEGGRIQKPAPLFVSKVMLVCQQCKR
PTRVGYAYHEGEGKLASRKYRVCKHPDCGKQVD
>Bacteria_Armatimonadetes_Chthonomonadetes_Chthonomonadales_Chthonomonadaceae_Chthonomonas_calidirosea_T49_EMBL_Bank_version_circular_IHQD
MEKLKRAIPKKPVKLRIKKGDLVEVISGKDKGRRGEVIQAFPKLNKVKVK
GINIITRHRKERVRRGADPNDPARVIPGGRIEEEAPLYASKVMLVCPNCN
RPTRVGYAYREGEAKPARRKYRVCKHPDCGKEIG
>Bacteria_Chloroflexi_RIFCSPLOWO2_12_FULL_RIF_CHLX_71_12
VGAVRIRKGDEIEVIAGKDRGKRGTVQEVHSEERRVVVAGVNIAKRHRKP
NPQRNIKGGIVEQPAPMDVAKVMIVCPHCGKPTRIAHRTEDGDKERYCRR
CGEAIAVQKEK
>Bacteria_RIF-CHLX_GWC2_RIF_CHLX_73_18
MAGRTAAPRPLDVRKGDTVVVLTGKDAGKRGEVERVVRNPVTLEAVAGGR
DKGRQGGTWKRVSPRGDAVIVQGLNVAKRHTKPRPRQGRTERQPRIQQGG
IIEKAMPMAVSNVMVVCPECGQPTRVRHGRVADHSVRLCARCGSPLTKPG
KP
>Bacteria_RIF-CHLX_RBG_16_RIF_CHLX_72_14
MTQRSIEHRTKVPEIRKGDTVVVLAGKDAGKRGTVERIIRLDPSPTPLRS
GYRRTSAKGGVSVVVEGLNIARKHTKPRQRNTGSSIGGGVPSIDPGGVLD
RAMPVPISRVMVVCGHCDRPTRVGHRVLDNGTRVRVCRHCGEPLEVKA
>Bacteria_RIF-CHLX_RBG_16_RIF_CHLX_70_13
MAARVHEHGHPPHVPEIRKGDTVVVIAGKDSGKRGVVERVIRRTASRGAL
RVPYRRGTPTSGTAVVVGGLNIAKRHTKPRQTSGRTDRMPKVQQGGILDL
AMPLDVSKVMLVCPKCDRPTRIGHTTLEDGHRIRICGHCGQALEVTA
>Bacteria_RIF-CHLX_RBG_16_RIF_CHLX_69_14
MAVRSAQPRSPRVPEIRKGDTVVILAGKDAGKRGTVERVIRRAAAPSAAR
SVFRRGSSAGGVSVVIAGLNIAKRHTKPRQTSGTSDRIPKVQQGGIMDIA
QPLPVSRVMLVCTSCGKPTRIAHATLETGRRVRVCRHCGEQLEVKA
>Bacteria_Chloroflexi_Ktedonobacteria_Ktedonobacterales_Ktedonobacteraceae_Ktedonobacter_racemifer_DSM_44963_Krac_Contig206
MNIKKGDTVLIITGKDKSKEGTVSRALPQDRKVIVEGLNVVKKHVKPQGQ
TRQGGIIEKAMPLHVSNVMLKCTECNEPTRVGHERRVMGDKERSVRICKH
CGKVIQDRTRSS
>Bacteria_Chloroflexi_Ktedonobacteria_Thermogemmatisporales_Thermogemmatisporaceae_Thermogemmatispora_sp._PM5
MAVKTKAKEEKRPLHRAKMNIKKGDTVLVIAGKDRGKQGTVVRALPQRNK
VIVEGVNLVKRHQKPQGQLRQGGIIEKALPIHVSNTMLVCTECGQPTRVA
HERRPMGADQKLRPVRICKKCGKVIADRTRSA
>Bacteria_Chloroflexi_RBG_16_Chloroflexi_68_14
MERIRRDDLVLVITGKERGKQGQVHQVLPHKQRVVIQGLNLVKRHQRQRS
ERTQAGIIEKEAPIHVSNVKLICRACQKPTRVGSRVRSDGVKVRVCRKCG
QDID
>Bacteria_Chloroflexi_RBG_16_Chloroflexi_64_32
MKRVKKEDTVLVSKGKDRGRTGTVRIVIPKENRAIVGGINVMKRHMRPRG
PQQPGGIIEREAPISLANVRPVCPSCNKPVRVGYRVLADGRKVRYCKKCD
ANFD
>Chloroflexi_bacterium_RBG_13_60_13
MAKVRREDTVMVITGRARGKTGVVRQVLPREGRIVVAGVNIVKRHMRPRA
DRPGGIIEREAPLHISNVMVVCKSCGKPTRVAFRFRDDGRKVRYCRRCTQ
ALD*
>Bacteria_Chloroflexi_Dehalococcoidia_uncultured_SMTZ_28_2
MAKIRREDTVLVIKGKERGKTGVVRQVVPRQSRIIVTGVNMVKRHMQPRA
DRPGGIIEKEAPIHVSNVMLVCKSCSKPTRVSFRLGKGGSKVRYCRHCDQ
PLD
>Bacteria_Chloroflexi_Dehalococcoidia_uncultured_DG_22
MAKIRREDTVLVIKGKERGKTGVVRQVIPRQRRVIVTGVNVVKRHMRPRA
DRPGGIIEREAPIHVSNVMIICKSCNKTTRVGLRFREGGGKVRFCRHCDQ
PLD
>Bacteria_Chloroflexi_Dehalococcoidia_uncultured_SMTZ_28_1
MAKIRREDTVLVIKGKERGKTGVVRQVIPRHRRVIVTGVNIVKRHMRPRA
DRPGGIIEREAPIHVSNVMIICKSCSKPTRVGFRFREGGGKARFCSHCGQ
PLD
>Bacteria_Chloroflexi_RBG_13_Chloroflexi_54_9
MKIRREDNVLVIAGKDRGKKGKVHRIFPKENRVLVEGVNVVKRHTKPRGT
VRQAGIVEREAPIHLSNVMLICTRCDRPTRVGFRLLEGGGKVRICRSCHE
QID
>Bacteria_Chloroflexi_RBG_13_Chloroflexi_52_14
MKIRKNDEVLIVTGDDRGKKGKVHHYSPREDRIVVEGVNMVKRHMKPRGN
IRQAGIIEREAPINVSDVMLICTKCNKPTRVGFLKLEGKSKVRVCRRCHE
VID
>Bacteria_Chloroflexi_RBG_13_Chloroflexi_53_26
VKIRKNDNVLVVTGKDKGKKGKVRYAYPDEERLIVDGINMVKRHTKARAM
ARQAGVIEREAPLRVSKVMLICSKCNRPTRVGFRFVEENKVRVCSSCREV
ID
>Bacteria_Chloroflexi_RBG_13_Chloroflexi_54_8
MKIVKNDTVLVMSGKDKGKKGQVRRVHPDKETLIVDGVNMVRRHARARAA
ARQAGIIELEAPLHISKVMLICNKCNRPTRVAHRFLEDRKVRVCLSCHEV
LD
>CG15_BIG_FIL_POST_REV_8_21_14_020_Chloroflexi_46_15
MKIRKNDTIVVVAGKEKGKKGKVRKALPKENKIIVEGVNLIKRHSRTRGA
ARQAGIIELEAPLHCSNVMLLCDKCGKPARVGFRFLDDGRKVRICRSCSE
VID*
>CG23_combo_of_CG06-09_8_20_14_all_150_Chloroflexi_45_10
MKIRKGDTVVIIAGKDIGKKGGVQRVLLKEDKIVVKGLNIIKRHSRTRGG
ARQAGIIELEAPLHVSNVMLLCSKCGKPARVGFCSLDDGRRVRVCRSCGE
VID*
>CG_4_9_14_3_um_filter_150_Chloroflexi_45_9
MKVRKNDTVVILTGKDKGKKGKVRNAFPRESKVIVEGVNMIRRHSRAGRA
TRQAGIIELEAPIHVSKVMLVCNKCGKPAKFGFRFLEDGNKVRVCRRCNE
VID*
>Bacteria_Chloroflexi_RBG_13_Chloroflexi_51_36
MKIRKDDTVVIIAGKDRGKKGKVRRAFPDEDRVIVEGLNMIKRHSRARRA
ARQAGIIELEAPIHVSNVMLVCEKCGKPARVGFRFLDDGKKVRICSSCRE
VID
>Bacteria_Chloroflexi_RBG_16_Chloroflexi_48_7
MKIKKNDNVIIIAGKDKGKKGKVRQVLPKANRLLVEGFNLAKRHSKTKGQ
ARQGGIIELEAPMDVSNVMLVCPKCSKPARVGYRVMPDGKKVRICHICEE
VID
>Bacteria_Chloroflexi_RBG_13_Chloroflexi_50_10
MKIRKNDTVLVIAGKDRGKKGKVRKALPKNDEVIVEGVNMIKRHSRAKGQ
ARQAGIIELEVPLDISNVMLICNKCNKPVRVGFTLLEDGRKARICRSCNE
VID
>Bacteria_Chloroflexi_RBG_19FT_COMBO_Chloroflexi_48_23
MNIRKNDTVLVIAGKDRGKKGKVRKALPEKDEVIVEGVNMIKRHSRARRE
ARQAGIIELEAPLDVSNVMLLCNKCNKPARVGFRFLADGKKARVCRSCYE
VID
>Bacteria_Chloroflexi_RBG_19FT_COMBO_Chloroflexi_47_15
MNIRKNDTVLVIAGKDRGKKGKVRKALPRNAKVIVEGVNMIKRHSKARGA
ARQAGIIELEAPLDASNVMLICNKCNKPARVGFRFLGDGRKARICRSCHE
VID
>Bacteria_Chloroflexi_RBG_13_Chloroflexi_48_17
MHIRKNDTVLVIAGKDRGKKGKVRKALPENDKLIVEGVNMIKRHSKARGA
ARQAGIIELEAPLDVSNVMLICNKCNKPARVGSRFLEDGKKARICRSCHE
VID
>Bacteria_Chloroflexi_Dehalococcoidetes_Dehalococcoidales_Dehalococcoidaceae_Dehalococcoides_mccartyi_CBDB1
MRLKKNDNVLVIAGKDKGKTGKVRYAYPRTDRVLVEGVNMIKRHSRAKGQ
AKQAGIIEREAPLHVSNLMLLCSKCNKPARIGSRELADGKSVRYCKSCNE
VID
>Bacteria_Chloroflexi_Dehalococcoidetes_Dehalogenimonas_lykanthroporepellens_BL_DC_9
MKIKKDDNVLVIAGKDRGKSGKVRQVTSEDRVMVEGVNMVKKHARPRAQA
RQAGIIEREAPIHASNLMLLCSKCSKPARLGKRTLADGKKVRFCKSCGEV
ID
>Bacteria_Chloroflexi_RBG_13_Chloroflexi_56_8b
MNIRKNDTVLVVTGKDRGKKGRVRFVYPKNERLLVEGINFVKKHSRAKGA
VRQAGIIEREATIHSSNVMLICSKCNKPARVGSRFLADGRKVRFCLSCGE
VVD
>Chloroflexi_bacterium_RBG_13_56_8b
MNIRKNDTVLVVTGKDRGKKGRVRFVYPKNERLLVEGINFVKKHSRAKGA
VRQAGIIEREATIHSSNVMLICSKCNKPARVGSRFLADGRKVRFCLSCGE
VVD*
>Bacteria_Chloroflexi_RBG_16_Chloroflexi_57_8
MKIRKEDTVLVIAGKDRGKKGKVRFAHPDDGRLVVEGINMIKKHMKAIRQ
VRQAGIIEREASVDVSNVMLLCNKCNHPTRVGFRILQDGSKVRVCRVCHE
VID
>Bacteria_Chloroflexi_RBG_13_Chloroflexi_46_14
MKIKKDDTVLVIAGKDRGKKGKVRFAYPKSGRILIEGVNFIKKHTRPTGQ
ARQAGIIEREERINVSDVMLVCGKCNKATRVGHQRLDAGKKVRVCRACDE
VID
>Bacteria_Chloroflexi_RBG_16_Chloroflexi_51_9
MKIRKNDNVLVTAGKDKGKKGKVRFAYPKDDRVLVEGVNFIKKHTRATGQ
VRQAGIIEREAPIDVSDVMLLCSKCNKPTRVGSRFLGDGKKVRFCHQCNE
VID
>Bacteria_Chloroflexi_RBG_13_Chloroflexi_46_9
MKIRKEDNVLVITGKDKGKKGKVRFVYPRRNRVLIEGVNMIKTHSRARQQ
VKQAGLIEREASIALSNVMLICTRCNKPARIGYKILDDGRKVRICRSCKE
AID
>Bacteria_Chloroflexi_RBG_16_Chloroflexi_50_9
MKIRKDDTVLVITGKDKGKKGKVRLAYPNKQQILVEGVNFIKKHSKAKGA
ARQAGIIDLEAPINISNVMFICTKCNKPSRIGFQKLADGRTSRICRSCHE
VID
>Bacteria_Chloroflexi_RBG_16_Chloroflexi_60_22
MKIRKDDTVLVIAGKDKGKKGKVRFAHPRKQEIIVEGVNFIKKHSKARGA
ARQAGIIDLEAPLHVSNVMLLCDKCSKPGRIGFQKLEDGRRVRFCRACRE
VID
>Bacteria_Chloroflexi_RBG_16_Chloroflexi_58_8
MKIRKDDTVLVIAGKDKGKKGKVRFAYPGKKKVMVEGVNFVKKHSKARGA
ARQAGIIDLEVPLDISNVMLLCNKCSKPGRVGSRTLEDGRRVRFCRACGE
VID
>Bacteria_Chloroflexi_RBG_13_Chloroflexi_57_8
MKIHKDDTVLVIAGKDKGKKGKVRFAYPREKKVIVEGVNFVKKHSKAKGA
ARQAGIIDLEAKFNVSNVMLVCAKCNKPARIGYKKLEDGRMVRFCRVCHE
VVE
>Bacteria_Chloroflexi_RBG_16_Chloroflexi_56_11
MKIRKDDTVLVIAGKDRGKKGKVRFAYPRKQQVIVEGVNFVKKHSKARGA
ARQAGIIDLEAPLDISNVMLLCNKCSKPGRIGMKKLEDGRKARFCRACGE
VIE
>Bacteria_Chloroflexi_RBG_13_Chloroflexi_52_12
MNIRKDDNILVITGKDKGKKGKVRFAYPRKQQVLVEGVNFIKKHSKAKGA
ARQAGIIDLEAPLHISKVMYLCSKCNKPGRIGTKKLEDGRRVRFCRACHE
VID
>Bacteria_Chloroflexi_RBG_16_Chloroflexi_50_11
MKIQKDDTVLVIAGKDKGKKGKVHFAYPRKQQVIVEGVNFIKKHSKARGA
VKQAGIIDLEAPLHVSKVMYLCGKCNKPVRIGMRKLEDGRSVRLCRSCGE
VID
>Bacteria_Chloroflexi_RBG_13_Chloroflexi_51_18
MNIHKDDNVLVIAGKDKGKKGKVRFAYPRTQQVLIEGVNFIKKHSKARGA
VKQAGIIDLEAPLHISNVMYLCGKCNKPVRIGIRKLDDGRSVRYCRSCDE
VID
>Bacteria_Chloroflexi_RBG_13_Chloroflexi_51_52
MNIHKDDNVLVIAGKDKGKKGKVRFAYPRKQQVIVEGVNFIKKHSKARGA
VKQAGIIDLEAPLHISKVMYMCDKCNKPVRIGIRKLDDGRSVRFCRSCGE
VID
>Bacteria_unclassified_Bacteria_Thermobaculum_terrenum_ATCC_BAA_798_1
MRIKRGDEVLVIAGKDKGKRGVVRRSIPSENRVVVEGVNIVKKHQRGRPG
VQQAGIIEMESPIHVSNVMAVCPHCGAPTRVAIKRDEKGHKTRYCRRCNE
SIERS
>Bacteria_Chloroflexi_Thermomicrobia_Thermomicrobiales_Thermomicrobiaceae_Thermomicrobium_roseum_DSM_5159
MAEKIVTGDEVIVIRGKDRGARGRVRQNLPREDRVIVEGVNIVKKHQRAI
PGVRQAGIIEMEAPIHVSKVMLICPHCGKPTRVGFRFTETGEKVRYCKKC
QQVIEKPALHRRTK
>Bacteria_Chloroflexi_Thermomicrobia_Sphaerobacteridae_Sphaerobacterales_Sphaerobacterineae_Sphaerobacteraceae_Sphaerobacter_thermophilus_DSM_20745_1
MAEKIVTGDEVLVIRGRDKGARGRVRQNMPRVDRVIVEGVNRVKKHQRAL
PGGRPGGIIEVEAPLHVSKVMLICPSCDKATRVGFRFTESGEKVRYCKKC
DAVIPRPR
>Bacteria_Chloroflexi_Thermomicrobia_Sphaerobacteridae_Sphaerobacterales_Sphaerobacterineae_Sphaerobacteraceae_Nitrolancetus_hollandicus_Lb
MAEKIVTGDEVLVIAGKDKGARGRVRQNMPRVDRVIVEGVNRAKKHQKGI
AGVRQAGIIEMEVPLHVSKVMLVCPSCNKPTRVGFRFESPDEKVRYCKKC
ESVIQRPRG
>Bacteria_bacterium_JKG1
MHVKAGDEVLVIAGKNKGARGKVRRALPSENRVIVENVNLVKKHMKPRGP
RQRGGIIEVEAPLHASNVMLICPHCGKASRTGHRFLEGEGKLSRRKVRYC
KACDATIDQPKA
>Bacteria_Chloroflexi_Chloroflexi_Herpetosiphonales_Herpetosiphonaceae_Herpetosiphon_aurantiacus_DSM_785
MHVKKGDRVVVLSGREKGREGVIKLSLPKKERVVVENVNIVKKHVKPMGN
RQGGILEVEAALHVSKVMLICPACGKPSRTGHRVNDEGKKVRVCKQCNAD
VA
>Bacteria_Chloroflexi_Chloroflexi_Chloroflexales_Chloroflexaceae_Roseiflexus_castenholzii_DSM_13941
MHVKTGDEVLIITGKDRGKRGKIKESRPKEQRVIVEGLNIVKRHMKPRGP
TRPGGIIEMEAPIHVSNVMLICPKCGRASRTGHRFLEETDHKGRPKKVRY
CKACDAVIDE
>Bacteria_Chloroflexi_unclassified_Chloroflexi_Candidatus_Chlorothrix_halophila
MHVRRGDEVLVISGKNKGLRGKIRTALPRKNRVIVEGVNIATRHMRGRGA
GKPGGRIEFEAPLHASNVMLICPNCGRASRTGKRFLDEIDHKGRPLKVRY
CKACDGVIPDRKD
>Bacteria_Chloroflexi_Chloroflexi_Chloroflexales_Chloroflexaceae_Chloroflexus_aurantiacus_J_10_fl
MHVKTGDEVLVIAGKDKGRRGKIKRALPAVNRVVVEGINIVKRHQKPRGP
GRPGGIIEMEAPLHASNVMLICPSCGRASRTGKRFLEETDHKGRPRKVRY
CKACDAVIDK
>Bacteria_Chloroflexi_Chloroflexi_Chloroflexales_Oscillochloridaceae_Oscillochloris_trichoides_DG6_OSCTcontig_003
MHVKTGDEVLIIAGKNKGQRGKIKRVIPNMSRVVVEGKNIVKRHMKARGP
GKPGGIVEMEAPLHSSNVMLICPSCGHATRTGHRFLEEKDHKGRPRKVRF
CKACDAVIEKK
>Bacteria_Chloroflexi_RBG_16_Chloroflexi_57_9
MFRVRKGDTIEVISGDEKGNRGTVHQVLPKESRVIISGVNIIVKHQRPTG
QVRTQTGRIEREAPMHLSNVAPVCKNCDQWTRVGFQVMPDGSKVRLCKRC
GGVMD
>Bacteria_Chloroflexi_RBG_16_Chloroflexi_56_8
MNKIRKGDTVQVIAGNYRGKRGEVHTVLPKKAQLIISGINLVKKHQKRTG
NVRTQAGIIEREGPINISKVALVCKNCSKPTRVGFKIFEDGTKSRVCKKC
GEVAE
>Bacteria_Chloroflexi_Anaerolineae_uncultured_SMTZ_84
MKIKKGDTVEVVSGDDKGMRGTVHRVLPGRKAMSRRAQKGTRSAQADHDG
DRVVVSGINLVKKHQRRTGDVRTQVGIIEREAPIHISNVALVCPHCQQVT
RVRYRMLDGGGKVRVCKECDQTID
>Bacteria_Chloroflexi_RBG_13_Chloroflexi_56_8
MKIKAGDNVEVIGGNDRGQRGVVRTVLSKSDRVVVAGVRLVKKHQRRTGD
VRTQFGIIEREAPIHISNVALVCPHXXXXXRVGYEVMPDGTKSRICRKCQ
EVID
>Bacteria_Chloroflexi_RBG_13_Chloroflexi_56_8b
MNIRKNDTVLVVTGKDRGKKGRVRFVYPKNERLLVEGINFVKKHSRAKGA
VRQAGIIEREATIHSSNVMLICSKCNKPARVGSRFLADGRKVRFCLSCGE
VVD
>Bacteria_Chloroflexi_Caldilineae_Caldilineales_Caldilineaceae_Caldilinea_aerophila_STL_6_O1_DSM_14535
MKVKIVKGDTVEIIAGDDKGHRGEVQRVIRKKNKDGSYDPNRVYVIVAGA
NMVTRHQRPTGRVRTQTGRITREAPIHISNVMLVGSDGKPTRVGYEVAKD
GSKERIDRKTGAPLPKPKA
>CG2_30_FULL_Chloroflexi_64_16
MDIRKGDKVRVLQGDERDAEGEVQRVLRAKWGKGRRAGERKPAGDRVVIH
GINLVKKHQRRTGNVNTQFGIIKREAPIHLSNVALVCPRCGKATRVGHRV
HTDGSRSRVCKKCGEVMDA*
>Bacteria_Chloroflexi_Thermoflexia_Thermoflexales_Thermoflexaceae_Bacterium_sp._JAD2_Draft_Genome
MAAKIKRKDRVLVIAGDDRGAQGEVLRVLRKENRVVVAGVNIVKKHQRPR
PTGRGQVGGIIEFEAPIHISNVMLICPKCNRPTRVGFVVEGGRKLRQCKK
CQATFV
>Bacteria_Chloroflexi_Anaerolineae_uncultured_SG8_19
MRIKVGDEVEVISGNDKGVRGTVQRILQKENRLVVSGINIVKKHQKPRQT
GGRAPAQGGIIEFEAAIDASNVMLVCPDTDEPTRVGIRRDDEGRRIRYSI
KSGQDID
>Bacteria_Chloroflexi_RBG_13_Chloroflexi_68_17
VSIKKGDTVEVISGRDKGMRGEVIRVLPKAARLVVQGVNMRKKHQRQVQA
GGRTMNPGIIQFEAPVHVSNVMLVCPKCDKPTRPATSRESGKAQRVCKNC
QAIIDA
>Chloroflexi_bacterium_RBG_19FT_COMBO_62_14
VKIKKGDTVEVISGHDKGLRAEVLRVLPSGFKVVVQGANVRKKHQRQVQA
AGRTMSPGIIQFEAPLDVSKIMLVCPKCGALARVKVQRDEQGKAQRVCKR
CEVVIDT*
>Bacteria_Chloroflexi_RBG_16_Chloroflexi_48_8
VGQIRIIRGDTVEVINGRDKGLRGEVLRMLPKDESIIVQSIAMRKKHQKQ
IQTGGRTMSPGIIQFESPIHISNVMLVCPKCDTATRVAFVRKEGERKRVC
KKCQAEI
>Bacteria_Chloroflexi_Anaerolineae_uncultured_SMTZ_63
MKIKRGDTVEVINGRDKGHRGEVLRVLPTKSRVVVQGANMRKKHQRQVQA
GGRTMNPGIIQFEAPIDISNVMLVCPKCNELVRVGMLVEGGHRQRVCKKC
QVVIDS
>Bacteria_Chloroflexi_RBG_16_Chloroflexi_63_12
MNIKKGDTVQLIAGKDRGKRGEVLKVLPTENRVVVQGLNLRKKHQRARQA
QVRGGQTAPEILVFDGPMDAANVMLVCPKCGEAVRVGHQRDGDKAVRVCR
NCKSVIDA
>Bacteria_Chloroflexi_RBG_16_Chloroflexi_64_43
VNIKKGDTIEVLSGKDRGKRGQVLRVIPSAEFVVVEGINLRKKHKRQVQT
QGRSLTPGIVEFPGPLHLSNVMLVCPKCGEASRVGRQAQGERRVRVCKNC
HAVIDA
>Bacteria_Chloroflexi_RBG_13_Chloroflexi_60_9
VDIKKGDTVEILTGSDRGKRGLVLRTLPKAERVVVEGINLHKKHTRQTTK
TGSGSSIKGGAVEFPAPMHVSNVMLVCPKCEKPTRVTRRTGDERRGRYCK
SCDSPLDYAGK
>Bacteria_Chloroflexi_Anaerolineae_Anaerolineales_Anaerolineaceae_Anaerolinea_thermophila_UNI_1
MKVKIHKGDTVEVISGRREDKGKRGEVIRVLPDEGRVVVQGVNLRTKHQR
QVQAQGRTINPGLVKFEAPIHISNVMLVCPKCGKATRVGINRQAEKAVRV
CKKCQAVIDD
>Bacteria_Chloroflexi_GWB2_Chloroflexi_54_36
MNLKIHKGDTVEVISGRLEDKGKRGEVIRVLPKDQRVVVQGVNVRTKHQR
QVQSQGRTISPGKVRFEAPFDISNVMLVCPKCSKATRVGLSRSEDGKSVR
VCKHCEAVIDE
>Bacteria_Chloroflexi_GWC2_Chloroflexi_49_37
MISKIRKGDTVEVISGSLDDMGKRGEVIKVFVEKSRVTVQGVNICVKHQR
QVQKQGRTINPGRIKFEGPVHISNVMLVCPKCSEPTRVGVQRDEAGAHRI
CKHCKALID
>CG2_30_FULL_Anaerolineae_58_95
MRVKIRKGDTIEVISGRLEEQGKRGEVIKVLPDEHRVVVSGINVRTKHQR
QTQTQGRTINPGRIKFEAPVDISNVKLVCPKCNTPTRVGVHRDEDGSHRI
CKHCQAMID*
>CG2_30_FULL_Anaerolineae_57_67
MKVKIRKGDTVEVISGRLEDKGKRGEVINVLIEERRVVVQGINLRTKHQK
QVQTQQGRNLDPGRIKFEGPLAISNVMLVCPKCDKPSRVGVARDEEGTHR
VCKNCQAQID*
>Bacteria_Chloroflexi_RBG_16_Chloroflexi_51_16
MKVKIRKGDTVEIISGRLEDKGKRGEVINVLLDDRRLVVQGANIRTKHQR
QVQTQAGRQLKPGRIQFEASIDISNVMLVCPKCGQPARVGIQRDEDGAHR
VCKNCEAVID
>Bacteria_Chloroflexi_RIFOXYC12_FULL_Chloroflexi_59_14
MKVKIKKGDTVEVISGKLEDKGKRGEVLNVLRADGRVVIQGVNIRTKHQK
QVQTQAGRNINPGRIKFEAPLDISNVMLVCPKCSKITRVSVQRDDTGAHR
VCKQCESVID
>CG1_02_FULL_Anaerolineae_58_13
MKVKIKKGDTVEVISGKLEDKGKRGEVLNVLRADGRVVIQGVNIRTKHQK
QVQTQAGRNINPGRIKFEAPLDISNVMLVCPKCSKITRVSVQRDDTGAHR
VCKQCESVMD*
>Bacteria_Chloroflexi_RBG_19FT_COMBO_Chloroflexi_55_16
MNSGERIVKVKIKKGDIVEVITGSQKYKGKRGEVIKVLPKEQRVVVQGVN
LRKKHQRQVQTQGRSLSPGIIEFEGPVHISNVMLVCPKCDEATRVSIQRE
GGESRRVCKNCGNLLD
>Bacteria_Chloroflexi_RBG_16_Chloroflexi_52_11
VRVKIRKGDTVEVISGRLEDKGKRGEVIRVLPDDRRIVIQGVNLRKKHQR
QVQTQGRTLNPGIVEFEGSIDISNVMLVCPKCDKPTRISLQRESDKVIRV
CKNCQAQIDG
>Bacteria_Chloroflexi_RBG_16_Chloroflexi_54_18
VRVKIRKGDTVEIISGRLVDKGKRGLVIRVIPDNQRLVVQGINLRKKHQK
QVETQGRRSISPGIIEFEAPISISNVMLVCPTCSKTTRVNLHRSEDGVKR
ACKQCNSEFD
>Bacteria_Chloroflexi_RBG_16_Chloroflexi_57_11
VKVKIRKGDTVEVISGRLEDKGKRGQVIRVLPDESRIVVQGVNIRKKHQR
QVQTQGRTLNPGIIEFEGSISISNVMLVCPQCGETTRVGVVRKEEGALRV
CKKCAAQFN
>Bacteria_Chloroflexi_RBG_19FT_COMBO_Chloroflexi_56_12
VIKVLPDDGSLVISGVNVRKKAQREVQSQGRTLKPGMIEFEAPVSISNVM
LVCPKCSKSTRVGVVREDGESXXXXXXXXERTYESSITRTL
>Bacteria_Chloroflexi_RBG_19FT_COMBO_Chloroflexi_47_9
VKVKIRKDDTVEVISGREADKGRRGKVIKVLPVEGKVVIAGINVRKKHQK
QVQSQGRTLKPGIIEFEAPLAIGNVMLVCPKCDNPVRVGVQRENNESQRV
CKNCGAVIE
>Bacteria_Chloroflexi_RBG_19FT_COMBO_Chloroflexi_49_13
VKVKIRKDDTVEVISGREADKGRRGKVIKVMPDEGKLVIAGINVRKKHQK
QVQAQGRTLKPGIIEFEAPIAIGNVMLVCPKCDNPVRVGVQREENESQRI
CKNCGAVIE
>Bacteria_Chloroflexi_RBG_13_Chloroflexi_50_21
VRVKIRKDDTVEVISGRKADKGRRGKVIKVLPDEGKVVISGINVRKKHQK
QVQAQGRTLKPGIIEFEAPLPIGNVMMVCPKCDNPVRVGIQRENDESQRV
CKNCGAVIE
>Chloroflexi_bacterium_RBG_19FT_COMBO_50_10
VKVKIRKDDTVEVISGRKADKGRRGKVIKVLPDEGKVVIAGINVRKKHQK
QVQARGRTLKPGIIEFEAPIAIGNVMLVCTKCDNPVRVGIQREDNESQRV
CKNCGAVIE*
>Bacteria_Chloroflexi_RBG_16_Chloroflexi_47_49
VKVKIRKDDTVEVISGRKADKGRRGKVIKVLPDEGKVVIAGINVRKKHQK
QVQARGRTLKPGIIEFEAPIAIGNVMLVCTKCDNPVRVGIQREDNESQRV
CKNCGAVIE
>Bacteria_CP_novel_BJP_IG2158_Novel_57_21
MKSMHIRKGDTVQILKGKDADKRGKVLKVDPVSCRVVIEGINRARKHMRP
SQANPQGGVVDWELPVNASNVMLVCAGCDAPSRVKRLRSGGKSIIRSCKK
CGREF
>Actinobacteria_bacterium_RBG_13_55_18
VAGLKIKKGDRVEVLSGKSKGKQGRVLKSFPGEGRVVVEGVNLMKRHTKP
SQENPQGGIVTKEASIDISNVGLICESCNRTVRVGYRFDAEGHKVRVCRQ
CGADVG*
>CG_4_10_14_0_8_um_filter_cor_Actinobacteria_50_43
MPKLSIRKGDRVQIITGKDKGKKGKVLFALPDKNRVVVEGIAMIKRHARP
TQRVPQGGIQEREAPIHVSNVQLLCPSCGQPTRVGHRVAETGKKIRTCRS
CQGDVDKA*
>Actinobacteria_bacterium_RBG_19FT_COMBO_36_27
MLKIKKNDKVEIIKGKDKGKTGKVLRIEAAENRLYVEGVNTIKKHTRQKD
QSKPGGIIKKEGPVMISNVKLICPNCTKAVRVGFEVKESGVKVRICRKCK
QQI*
>Actinobacteria_bacterium_RBG_13_35_12
MLKIKKNDKVEIIKGKDKGKTGKVLRIESVKNRLYIEGTNIINKHVRQKD
QSKPGGIIKKEGPIRISNVKLICPSCGKPVRVGIEIRDSGEKVRICKNCK
QQI*
>CG08_land_8_20_14_0_20_Actinobacteria_35_9
MLKIKKNDKVEIIKGKDKGKTGKVLRIESVTNRLYVEGTNIINKHVRQKD
QSKPGGIIKKEGPIKISNVKLICPNCGKPARVGFEVKDSGEKVRICKKCN
QQI*
>Bacteria_Actinobacteria_Actinobacteria_Rubrobacteridae_Rubrobacterales_Rubrobacterineae_Rubrobacteraceae_Rubrobacter_xylanophilus_DSM_9941
VAAKIKRGDTVVVISGREKGKRGEVERVLPRENRVVVKGVNTRTRHARPS
QQNPDGLYRFDAPIHISNVMLVDPNTGEPTRVGYRFTESGQKVRVAKRSG
KDIDG
>Actinobacteria_bacterium_RBG_16_64_13
MATATARHTKKFRIKKGDTVEVVQGKENAKRGKVLHVLEAEERIVVERVN
FIKRHIRPSKKTPQGGVIEREASMHISNVKLVCPSCNNAVRVGVRMEGED
KIRYCKKCNVQVDKG*
>Actinobacteria_bacterium_RBG_13_63_9
MGKSVKRVKKFRIKQGDTVEVTQGKESGKRGKVLRVLGAEERIVVERVNF
IKRHVRPSKKVPQGGVIEREASMHISNVKLVCPSCSQAVRVGVRKEGDEK
IRYCKKCNVQVDKG*
>Actinobacteria_bacterium_RBG_16_68_12
VPVKMKVKKGDLVQILTGKDRGKQGRVLEARPSERRVIVENLNVAKRHTR
PKPIKDSSRMGGTQIVPGGIIEKPAPISVSNVMVVCPVCSTPTRVGIVEK
EIKGETIRVRVCKREGCGQEIDK*
>Bacteria_Actinobacteria_Actinobacteria_Rubrobacteridae_Thermoleophilales_Thermoleophilaceae_Thermoleophilum_album_ATCC_35263
MRIRKDDMVRVISGKDRGKTGRVLRVDPAKRRVWVEGVNIQKKHLRPRTL
RDVQRQQEVGGILEREGPIHVSNVMLVDPKSGQPTRVGVVRRDGRRVRIA
KRSGAEID
>Bacteria_Actinobacteria_Actinobacteria_Rubrobacteridae_Solirubrobacterales_Patulibacteraceae_Patulibacter_sp._I11
MGLRIRRDDTVVVISGKDRGKSGSVLQVDPANERVVVEGVNLVKRHQRPN
PMASPGSPAAQGGVIAKEGPIHVSNVMLVDPKTNKPTRVGVTRGEDGRAT
RVARRSGQPID
>Bacteria_Actinobacteria_Actinobacteria_Rubrobacteridae_Solirubrobacterales_Conexibacteraceae_Conexibacter_woesei_DSM_14684
MPARIRRDDEVIVISGKDKGKTGRVLRVDPEKDRVYVEGLNIVKRHQRPT
PGRPDSVAGVIEREGAIHASNVMLLDPKDNKPTRVGIEIHEGRRFRVARR
SGTRID
>Bacteria_Actinobacteria_Actinobacteria_Rubrobacteridae_Solirubrobacterales_Solirubrobacteraceae_Solirubrobacter_soli_DSM_22325
MAKIRTDDNVIVISGKDKGKTGKVIRVEPAKGRVFVEGLNMIKRHQRPVP
GRPNLQVGVIEKEGPIHVSNVAIVDPKEHKPTRVGHKTNEQGQRVRVARR
SGAELD
>Bacteria_Actinobacteria_Actinobacteria_Coriobacteridae_Coriobacteriales_Coriobacterineae_Coriobacteriaceae_Collinsella_intestinalis_DSM_13280
MSMSIKKGDKVEVLSGKDRGKQGVVLRALPSEGKVIVEGVAVAKKAVKPN
AAGQQGGIVDKEMPIDVSNVQLICPECGKRTRVGHEAGELDGHKTKLRIC
KKCGHKF
>Bacteria_Actinobacteria_Actinobacteria_Coriobacteridae_Coriobacteriales_Coriobacterineae_Coriobacteriaceae_Coriobacterium_glomerans_PW2_DSM_20642
MAMSIKKGDTVKILSGKDRGKQGTVLRAFPTEGKIKVEGIAIVKKAVRPN
QQNQQGGIVPQEAKFDASNAMLVCPKCGKATRVGHEAGELEGKRTKLRVC
KKCGNKF
>Bacteria_Actinobacteria_Coriobacteriia_Coriobacteriales_Coriobacteriaceae_Enorma_massiliensis_phI
MPKMQIKKGDTVKILSGKDRGKQGTVLRAYPAEGKIKVEGVAVVKKAVRP
NQQNQQGGIVSQEAKFDASNAMLVCPKCGAATRVGHKQGELDGHKTSIRV
CKKCGHEF
>Bacteria_Actinobacteria_Actinobacteria_Coriobacteridae_Coriobacteriales_Coriobacterineae_Coriobacteriaceae_Olsenella_uli_DSM_7084
MPKMNIRKGDRVQVLSGKDKGKRGEVLRAMPAKGKVVVEGVAMVKKAQRP
TQANQQGGIIEREAAIDVSNVALIDPETDRPTRVGYRFDENGKKVRYSKK
SGAEL
>Bacteria_Actinobacteria_Actinobacteria_Coriobacteridae_Coriobacteriales_Coriobacterineae_Coriobacteriaceae_Atopobium_parvulum_DSM_20469
MPKMKIKKGDKVEVLTGKDKGKRGEVLRVYPEKNKVVVEGVAIVKRHVKP
NAANQQGGIVEAEAVIDASNVALIDPKTDKPTRVGYLIKEDGTKVRVSKK
SGAEL
>Bacteria_Actinobacteria_Actinobacteria_Coriobacteridae_Coriobacteriales_Coriobacterineae_Coriobacteriaceae_Atopobium_rimae_ATCC_49626
MPKMKIKKGDTVEVLTGKDKGKRGEVLRALPEDNKVVVEGVAMVKRHMKP
NAANQQGGIVEHEAAIDASNVALIDPKDDKPTRVGYAFKEDGTKVRVSKR
SGEEL
>Bacteria_Actinobacteria_Actinobacteria_Coriobacteridae_Coriobacteriales_Coriobacterineae_Coriobacteriaceae_Slackia_heliotrinireducens_DSM_20476
MTKLHVRKGDKVLVIAGKDKGKEGVVLKALPQKERVVVEGCGVVKKALRP
TQQNPQGGIIHKEAPIHVSNVQIVCPKCGKATRVTNKRNDEGKRVRVCKK
CGADID
>Bacteria_Actinobacteria_Actinobacteria_Coriobacteridae_Coriobacteriales_Coriobacterineae_Coriobacteriaceae_Slackia_piriformis_YIT_12062
MKMNIRKGDKVQVITGKDKGKQGVVLRGLPKEERVLVEGVNMVKKAMRPT
QQNPQGGIVTKEAPIHVSNVMLVCPTCGKPTRIAKKRVDGKGVRVCKKCG
ADIVEPK
>Bacteria_Actinobacteria_Actinobacteria_Coriobacteridae_Coriobacteriales_Coriobacterineae_Coriobacteriaceae_Cryptobacterium_curtum_DSM_15641
MTTMNIKKGDKVKVLAGKDKGVESTVIRSLPQRNRVVVEKVGMVTKAQRP
TQANPQGGLSHIEAPIHVSNVALVCPKCGKATRFSIKREDGKKIRVCKKC
GADID
>Bacteria_Actinobacteria_Actinobacteria_Coriobacteridae_Coriobacteriales_Coriobacterineae_Coriobacteriaceae_Denitrobacterium_detoxificans_DSM_21843
MKMNIKKNDKVKVLAGKDKGAEGTVIRSLPAKQRVVVEKVNMVTKAMHPT
QANPQGGLTHVEAPIHVSNVALVCPKCNKATRVSVKRVDGKKIRVCKKCG
ADID
>Bacteria_Actinobacteria_Actinobacteria_Coriobacteridae_Coriobacteriales_Coriobacterineae_Coriobacteriaceae_Adlercreutzia_equolifaciens_DSM_19450
MAQNKMTIRKGDTVKVIAGKDRGKTGKVLRSVPEKSRVVVEKVNMVKKAM
RPTQANPQGGISTVEAPIHVSNVMLVCPSCGEATRVARRREDGKLVRVCK
KCGKDIPAVEA
>Bacteria_Actinobacteria_Actinobacteria_Coriobacteridae_Coriobacteriales_Coriobacterineae_Coriobacteriaceae_Enterorhabdus_mucosicola_DSM_19490
MAQNKMTIRKGDTVKVITGKDRGKTGKVLRSVPEKSRVVVEKVNMAKKAM
RPTQVNPQGGISTIEAPIHVSNVMLVCPSCGEATRVARRRDEGKLVRVCK
KCGKDIPAAE
>Bacteria_Actinobacteria_Actinobacteria_Coriobacteridae_Coriobacteriales_Coriobacterineae_Coriobacteriaceae_Enterorhabdus_caecimuris_B7
MAQNKMTIRKGDTVKVISGKDRGKTGKVLRSVPEKSRVVVEKVNLAKKAM
RPTQQNPQGGITTIEAPIHVSNVMLVCPSCGEATRVARRREDGKLVRVCK
KCGKDIPAAE
>Bacteria_Actinobacteria_Coriobacteriia_Coriobacteriales_Coriobacteriaceae_Senegalemassilia_anaerobia_JC110
MNSMNIKKGDTVRVLSGKDKGKEGQVVCSLPSKQRVVVEKVNMVKKAMRP
TQQNPQGGIMSVEAPIHVSNVMVICPECKQPTRVSHRVNEAGKKVRVCKK
CGKDIDK
>Bacteria_Actinobacteria_Actinobacteria_Coriobacteridae_Coriobacteriales_Coriobacterineae_Coriobacteriaceae_Gordonibacter_pamelaeae_7_10_1_b_draft_genome.
MNIKKGDKVKVLSGKDKGKEGVVLRALPQKERVVVEKVNMIKKAMRPTQQ
NPQGGISTMEAPIHVSNVMVICPECKQPTRTGKKRDENGKKIRVCKKCGK
DIDK
>Bacteria_Actinobacteria_Actinobacteria_Coriobacteridae_Coriobacteriales_Coriobacterineae_Coriobacteriaceae_Eggerthella_lenta_DSM_2243
MNSMNIKKGDKVKVLAGKDKGKEGTILRSLPQKQRVVVEKVNIVKKALRP
TQQNPQGGISSVEAPIHVSNVMLVCPSCKQPTRVSNKRDENGKKVRVCKK
CGKDID
>Bacteria_Actinobacteria_Actinobacteria_Coriobacteridae_Coriobacteriales_Coriobacterineae_Coriobacteriaceae_Eggerthella_sp._YY7918
MNSMQIKKGDKVQVLAGKDKGKEGVVLRALPQKQRVVVEKVNVIKKALRP
TQQNPQGGISSIEAPIHVSNVMLVCPECKAATRVSKRFTEDGKKVRVCKK
CGKDIDK
>Actinobacteria_bacterium_RBG_19FT_COMBO_70_19
MPGVDIKKDDNVRVMAGKDRGHTGRVIHVLPGKGKVMVEGAARAKKHQRA
TGKRSTSGAQLQQGGIIDTELYIDISNVQLVCRSCGQPTRVGHRTDVDGK
KARICRKCEAEL*
>Actinobacteria_bacterium_RBG_16_70_17
MRLRKGDTVVVISGKDKGRQARVATVLPKQGKIIVEGVATARRHSKPRGR
TMQGGIIDKDMPIDISNVMIVCPSCGATRLSARFDADGHKRRVCAKCGGD
L*
>Actinobacteria_bacterium_RBG_16_67_15
MQLKRGDQVKVISGKDKGKESRVAEVFPKTNRIIVEGVATAKRHTKPRGQ
TMQGGIVDKDMPIDASNVMIVCPNDGPTRIGHKIDADGHKRRVCAKCGGD
L*
>Actinobacteria_bacterium_RBG_16_67_10
MQGGIVDKDMPIDASNVMIVCPSCGPTRIGHRSDVDGHKRRVCVKCGGDL
*
>Actinobacteria_bacterium_RBG_16_68_21
MELRNGDRVMVVSGKDKGKESRIAHVFPRKNKIIVEGVATAKRHTKPRGQ
TMQGGIVDKDMPINASNVMIVCSTCGPTRIGHKSDADGHKRRVCVKCGGD
L*
>Bacteria_Actinobacteria_Actinobacteria_Acidimicrobidae_Acidimicrobiales_Acidimicrobineae_Acidimicrobiaceae_Ferrimicrobium_acidiphilum_DSM_19497
MRLKSGDRVRVLSGKDRGSEGQILKAFPGEGRVLVEGVHMVQRHTKARDA
TTPGGIIEKSLPIDASNVAIVCSSCGPTRIAMDVDEFGKRFRVCRKCRTA
L
>Bacteria_Actinobacteria_Actinobacteria_Acidimicrobidae_Acidimicrobiales_Acidimicrobineae_Acidimicrobiaceae_Acidimicrobium_ferrooxidans_DSM_10331
MRIRKGDRVRVIAGKWRGAEGEVLRALPARHRVVVDGVAVAKRHTKARDA
SSPSGILEKTLPIDVSNVMIICRACGPTRIAMKVDDAGRRQRVCRRCGGA
L
>Bacteria_Actinobacteria_Actinobacteria_Acidimicrobidae_Acidimicrobiales_Acidimicrobineae_Acidimicrobiaceae_Ilumatobacter_coccineum_YM16_304
MKLKKGDTVEVITGKDKGKQGEIEHVYPKKNKIIVQGINTASKHSKPSRA
NEQGGIIDKDMPIDASNVMLVHKGNKVRVGYKVNDDGTKVRIARPSGDEI
>Bacteria_Actinobacteria_Actinobacteria_unclassified_Actinobacteria_Candidatus_Microthrix_parvicella_Bio17_1
MSRSKTKAPTKMKIREGDRVIVLRGKDRGTEGLVIKAMPRTQQLLVEGVN
VQKHHDKPRGQNEPGGIREAEGPIHVSNVAMVEGGTPTRVGYKMADDGTK
TRVSRKSGGDL
>Bacteria_Actinobacteria_Actinobacteria_Nitriliruptoridae_Nitriliruptorales_Nitriliruptoraceae_Nitriliruptor_alkaliphilus_DSM_45188
MHRIRKDDQVAVIAGKDAGKTGRVVKLFTDRDRVLIEGVNYVKKHQRIQQ
TGRGAQEGGIIETEAPVHISNVMPVCPSCGKATRVGYMYATEGDRRSKVR
ACKKCDATF
>Bacteria_Actinobacteria_Actinobacteria_Actinobacteridae_Actinomycetales_Frankineae_Acidothermaceae_Acidothermus_cellulolyticus_11B
MAGLKVRKGDTVQVIAGKDRGTKGKVIAAFPREQKLLVEGVNRVRRHTKV
TATTRGSKTGGIITKEAPIHVSNVMVVCPECEKPTRLGRRQDVVDASTGK
TRPVRICKRCGKEI
>Bacteria_Actinobacteria_Actinobacteria_Actinobacteridae_Actinomycetales_Streptosporangineae_Thermomonosporaceae_Thermomonospora_curvata_DSM_43183
MKIKKGDEVIVIAGKDKGAIGKVIHADPRRQRVTVEGVNLIKKHTKADPQ
GKGGGVITREAPLHVSNVALVEDGKPVRVGYKFKEDGTKVRISRRTGKEI
>Bacteria_Actinobacteria_Actinobacteria_Actinobacteridae_Actinomycetales_Streptosporangineae_Thermomonosporaceae_Actinomadura_madurae_LIID_AJ290
MKIRRGDEVIVLAGKDKGATGKVLRVIPREERVVVEGVNLITKNIKADQQ
RAGKESGRVTVEAPLHVSNVAIVEDGKPVRVGYRINEDGTKVRISRRSGK
EI
>Bacteria_Actinobacteria_Actinobacteria_Actinobacteridae_Actinomycetales_Streptosporangineae_Nocardiopsaceae_Nocardiopsis_alba_ATCC_BAA_2165
MKIKSGDEVIVLAGKDKGATGKVVKALPKEDRVIVEGVNLVKKHRKANPA
GGQQGEVVTKEAPIHVSNVALAEDGKPTRVGYRFEEDGTKVRVSRRTGKD
I
>Bacteria_Actinobacteria_Actinobacteria_Actinobacteridae_Actinomycetales_Streptosporangineae_Nocardiopsaceae_Marinactinospora_thermotolerans_DSM_45154
MKIKKDDEVIVIAGKDKGATGKVLKALPKEQRVIVEGVNLVKKHKKANQA
GGQRGEVVTQEASIHVSNVAIVEDGKPSRVGYRFEEDGTKVRISRRTGKD
I
>Bacteria_Actinobacteria_Actinobacteria_Actinobacteridae_Actinomycetales_Streptosporangineae_Nocardiopsaceae_Thermobifida_fusca_YX
MKIKKGDEVIVIAGKDKGATGKVKKALPKEQRVIVEGVNLIKKHKKANQA
GGQQGEVVTLEAPIHVSNVALLEDGRPTRVGYRFKEDGTKVRISRRTGKE
I
>Bacteria_Actinobacteria_Actinobacteria_Actinobacteridae_Actinomycetales_Pseudonocardineae_Pseudonocardiaceae_Thermobispora_bispora_DSM_43833
MPKLHVKKGDLVQVIAGKDKGAKGRVIRALPREQRVVVEGVNLIKKHSKV
THQGPRGAKEGGVLTMEAPIHVSNVKKLKDDEKAEKPEKKAAAKGDTTEA
TGEDK
>Bacteria_Actinobacteria_Actinobacteria_Actinobacteridae_Actinomycetales_Streptosporangineae_Streptosporangiaceae_Microbispora_sp._ATCC_PTA_5024
MMSKLHVKKGDLVQVIAGKDKGAKGRIIAAYPREERVVVEGVNMIKKHSK
VTHQGPRGAKEGGVQTMEAPIHVSNVKKLKDEEKADKPEKKAAAKSDADA
AGEES
>Bacteria_Actinobacteria_Actinobacteria_Actinobacteridae_Actinomycetales_Streptosporangineae_Streptosporangiaceae_Streptosporangium_roseum_DSM_43021
MPKLHVKKGDLVQVIAGKDKGAKGRVIAAHPREERVVVEGVNMIKKHSKE
TNQGPRGAKTGGVQTMEAPIHVSNVKKLKDDEKPAKKESAKAASDESGED
N
>Bacteria_Actinobacteria_Actinobacteria_Actinobacteridae_Actinomycetales_Streptosporangineae_Streptosporangiaceae_Nonomuraea_coxensis_DSM_45129
MPKLHVKKGDLVEVIAGKDKGAKGRIIATLPREDRVVVEGVNMIKKHEKE
THQGPRGAKTGGVQTMEGPIHASNVKKLKDDKPADKKADDKKADEKTGED
S
>Bacteria_Actinobacteria_Actinobacteria_Actinobacteridae_Actinomycetales_Frankineae_Frankiaceae_Frankia_alni_ACN14a
VTVATLKIKKGDTVQIITGKDRGLKGKVIRAYPEQNKVLVEGANRITRHT
RVQQSARGSQSGGIVTQEAPIHVSNVMIVDPSDGRPTRIGYRINEDGTKV
RISRRTGAEL
>Bacteria_Actinobacteria_Actinobacteria_Actinobacteridae_Actinomycetales_Frankineae_Cryptosporangiaceae_Cryptosporangium_arvum_YU_629_21_DSM_44712
MAKFKVKKGDTVLVIAGKDKGAKGKVIQSYPETNRVLVEGVNRIKKHTKV
STTQRGAKSGGIVTQEAAIHVSNVMVIGNDGKPTRVGYRTEEVTGDDGRV
SRKRIRVSRRTGEDI
>Bacteria_Actinobacteria_Actinobacteria_Actinobacteridae_Actinomycetales_Glycomycineae_Glycomycetaceae_Stackebrandtia_nassauensis_DSM_44728
MKIKKNDRVRVVAGKDKGSEGKVIETYPTRDAVLVEGVNRITKHTKVGQS
NRGSKTGGIVTQEAPIHVSNVMVLDADNQPTKVGYKIDDDGRKVRVSRRT
GKEL
>Bacteria_Actinobacteria_Actinobacteria_Actinobacteridae_Actinomycetales_Glycomycineae_Glycomycetaceae_Haloglycomyces_albus_DSM_45210
MKIKSGDRVRIIAGKDKGAEGQVLEAYPRRERVLVEGVNRVTKHVKAGQT
ARGSQTGGIETHEAAIHVSNVMVLEDGKPTRVGYRIGDDGRKVRISKRTG
KDL
>Bacteria_Actinobacteria_Actinobacteria_Actinobacteridae_Actinomycetales_Glycomycineae_Glycomycetaceae_Glycomyces_arizonensis_DSM_44726
MKVKKGDRVRVIAGKDKGAEGLVLEAYPTRERVLVEGVNRITKHTKAGQT
ARGSRTGGIVTQESSIHVSNVMVLDADNQPTRVGYRVGDDGRKVRVSRRT
GKDL
>Bacteria_Actinobacteria_Actinobacteria_Actinobacteridae_Actinomycetales_Micromonosporineae_Micromonosporaceae_Longispora_albida_DSM_44784
MKIKKGDKVIVLAGKDKGVTGKVIAAYPKLDKVLVEGVNRVKKHTSIRTT
QRGAKTGGIITQEAPIHVSNVAVVDSDNKPTRIGYRIDESGAKVRIARSN
GKDL
>Bacteria_Actinobacteria_Actinobacteria_Actinobacteridae_Actinomycetales_Micromonosporineae_Micromonosporaceae_Micromonosporaceae_bacterium_URHE0070
MRVKKGDTVVVIAGRDKGARGKVITAFPRLGKVLVEGVNRVKKHTRVQTT
QRGAKTGGIVTQEAPIDVSNVMVVDPDGQPTRVGYRVDENGQKIRIARSS
GKDLS
>Bacteria_Actinobacteria_Actinobacteria_Actinobacteridae_Actinomycetales_Micromonosporineae_Micromonosporaceae_Catelliglobosispora_koreensis_DSM_44566
MKIKKGDTVRIIAGKDKGKEGKVLAAYPRLEKILVEGINRVTKHERVQTS
QRGSKTGGITTKEAPIHVSNVMYLEDGMPVRVGYKFGEDGRKVRISRKSG
KEIG
>Bacteria_Actinobacteria_Actinobacteria_Actinobacteridae_Actinomycetales_Micromonosporineae_Micromonosporaceae_Hamadaea_tsunoensis_DSM_44101
MKIKKGDTVVVISGRDKGQEGKVIAAYPKLDKVLVEGVNRIKKHTKIRTT
QRGAKSGGIVTQEAPIDVCKVAYLEDGKPVRVGYKIDENGSKVRISRRTG
KEL
>Bacteria_Actinobacteria_Actinobacteria_Actinobacteridae_Actinomycetales_Micromonosporineae_Micromonosporaceae_Actinoplanes_missouriensis_NBRC_102363
MKIKKGDTVVVIAGKDKGAKGKVIAAFPRQDKVLVEGVNRVKKHERIRTN
QRGSKTGGIVTQEAPVHISNVQVLDDQGKPTRIGYRIDENGNKVRIARTT
GKEL
>Bacteria_Actinobacteria_Actinobacteria_Actinobacteridae_Actinomycetales_Micromonosporineae_Micromonosporaceae_Micromonospora_sp._L5
MTVKVKKGDTVVVIAGKDKGAKGKVIAAYPRQDKVLVEGVNRVKKHTRIS
TTQRGAKTGGIVTQEAPIHVSNVMVLDSDGKPTRVGYRIDDNGQKVRIAR
STGKDL
>Bacteria_Actinobacteria_Actinobacteria_Actinobacteridae_Actinomycetales_Micromonosporineae_Micromonosporaceae_Salinispora_arenicola_CNS_205
MTVKVKKGDTVVVIAGKDKGAKGKVIAAYPRQDKVLVEGVNRVKKHTRIS
TTQRGAKTGGIVTQEAPIHVSNVMVVDSDGKPTRVGYRIDENGQKVRIAR
STGKDL
>Bacteria_Actinobacteria_Actinobacteria_Actinobacteridae_Actinomycetales_Micromonosporineae_Micromonosporaceae_Verrucosispora_maris_AB_18_032
MTVKVKKGDTVVVIAGKDKGAKGKVIAAYPRQDKVLVEGVNRIKKHTRIS
TTQRGAKTGGIVTQEAPIHVSNVMVLDSDGKPTRVGYRIDENGQKVRIAR
STGKDL
>Bacteria_Actinobacteria_Actinobacteria_Actinobacteridae_Actinomycetales_Frankineae_Geodermatophilaceae_Blastococcus_saxobsidens_DD2
MKVKKGDTVLVLSGKDKGAKGRVIAAYPKLQKVLVEGVGRVKKHTRISST
QRGAQQGGIVTQEAPIHVSNVMVIDSEDKPTRVGYRKDEEGRNIRVSRRT
GKDL
>Bacteria_Actinobacteria_Actinobacteria_Actinobacteridae_Actinomycetales_Frankineae_Geodermatophilaceae_Geodermatophilus_obscurus_DSM_43160
MKVKKGDTVVVLSGRDKGAKGRVIAAYPKLQKVLVEGVGRVKKHTRISSN
QRGAQSGGIVTQEAPIHVSNVMVIDSEDKPTRVGYRKDEEGRSIRVSRRT
GKDL
>Bacteria_Actinobacteria_Actinobacteria_Actinobacteridae_Actinomycetales_Frankineae_Nakamurellaceae_Nakamurella_multipartita_DSM_44233
MGLKVRKGDTVLVIAGKDKGARGKVIQAYPDTDRVLVEGVNRIKKHTKVS
TTQRGAKTGGIVTQEAPIHVSNVQVVDADNKPTRVGKREDENGRRVRFSR
RTGKDL
>Bacteria_Actinobacteria_Actinobacteria_Actinobacteridae_Actinomycetales_Corynebacterineae_Segniliparaceae_Segniliparus_rotundus_DSM_44985
MAAKLKVQKGDTVLVIAGKDAGAKGKVLQAYPAEQRVLVEGVNRVKKHTA
VSRTERGASSGGIVTQEAPIHISNVLVVGSDGKPTKVGVRVDEDGKKVRV
SRKTGKDI
>Bacteria_Actinobacteria_Actinobacteria_Actinobacteridae_Actinomycetales_Corynebacterineae_Mycobacteriaceae_Amycolicicoccus_subflavus_DQS3_9A1
MKVRKGDTVLVVSGKDKGAKGKVIQAFPKTEKVLVEGVNRIKKHTPISAN
QRGAQTGGIVTQEAPIHVSNVMVVDADGNPTRVGYRADEESGKRVRISRK
TGKDI
>Bacteria_Actinobacteria_Actinobacteria_Actinobacteridae_Actinomycetales_Corynebacterineae_Dietziaceae_Dietzia_cinnamea_P4_contig00104
MKVHKGDTVLVISGKDKGAKGKVIQAFPAQEKVLVEGVNRIKKHTSNSAA
ERGASSGGIVTQEAPIHVSNVMVVDADGTPTRVGIRTDENGKRVRVSRKT
GKDL
>Bacteria_Actinobacteria_Actinobacteria_Actinobacteridae_Bifidobacteriales_unclassified_Bifidobacteriales_Turicella_otitidis_ATCC_51513
MKIRKGDMVQVISGPDKGAQGKVLEARPKVERVIVEGVNRVTKHVANRTG
DPNAEDTGIVTTEAPIHVSNVMLLDSDGNPTRVGYRFDEDGKKVRVSRRN
GKDI
>Bacteria_Actinobacteria_Actinobacteria_Actinobacteridae_Actinomycetales_Corynebacterineae_Corynebacteriaceae_Corynebacterium_argentoratense_DSM_44202
MKIHKGDNVLVISGPDKGVKGKVIQAFPKTEKVLVEGVNRIKKHVANSAP
ERGAESGGIVTQEAPIHVSNVMVLDSDGNPTRVGYRVDENGKRVRISRKN
GKDI
>Bacteria_Actinobacteria_Actinobacteria_Actinobacteridae_Actinomycetales_Corynebacterineae_Tsukamurellaceae_Tsukamurella_paurometabola_DSM_20162
MKVHKGDTVIVISGPDKGAKGKVVEAFPKADKVLVEGVNRIKKHTSTSAT
AQGGIEVKEAPIHVSNVMVVDSDGNPTRVGYRTDEETGKRVRISRKNGKD
I
>Bacteria_Actinobacteria_Actinobacteria_Corynebacteriales_Gordoniaceae_Gordonia_sp._KTR9
MKVHKGDTVIVISGKDKGAKGKVIQAFPKTQRVLVEGVNRIKKHTAASAN
ERGASSGGIVTQEASIHVSNVMVVDSDGNPTRVGYRVDEETGKKVRISRK
SGKDI
>Bacteria_Actinobacteria_Actinobacteria_Corynebacteriales_Gordoniaceae_Gordonia_bronchialis_DSM_43247
MKVHKGDTVIVISGKDKGAKGKVIQAFPKEQRVLVEGVNRIKKHTAASAN
ERGASSGGIVTQEAPIHVSNVMVVDSDGNPTRVGYRVDDESGKKVRISRK
SGKDI
>Bacteria_Actinobacteria_Actinobacteria_Actinobacteridae_Actinomycetales_Corynebacterineae_Mycobacteriaceae_Mycobacterium_abscessus_bolletii_50594
MKVHKGDTVLVIAGKDKGAKGKVIAAYPERSRVLVEGVNRIKKHTPQSAN
ERGASSGGIVTQEAPIHVSNVMVIDSDGQPTRIGYRVDEETGKKVRISRR
NGKDI
>Bacteria_Actinobacteria_Actinobacteria_Actinobacteridae_Actinomycetales_Corynebacterineae_Nocardiaceae_Rhodococcus_sp._BCP1
MKVHKGDTVLVISGKDKGAKGKVIAAYPKENRVLVEGVNRIKKHTAVSAN
ERGASSGGIVTQEAPIHVSNVAVIDSDGNPTRVGYRTDEETGKRVRISRK
NGKDI
>Bacteria_Actinobacteria_Actinobacteria_Actinobacteridae_Actinomycetales_Corynebacterineae_Nocardiaceae_Smaragdicoccus_niigatensis_DSM_44881
MKVHKGDTVLVISGPDKGAKGKVIQAYPAEGRVLVEGVNRIKKHVANSAN
QRGASSGGIVTQEAPIDASNVAVVDSDGQPTRVGYRIDENGKKVRISRRN
GKDI
>Bacteria_Actinobacteria_Actinobacteria_Actinobacteridae_Actinomycetales_Corynebacterineae_Nocardiaceae_Nocardia_brasiliensis_ATCC_700358
MKVHKGDTVLVISGKDKGAKGKVIQAYPTQNRVLVEGVNRIKKHVANSAN
QRGASSGGIVTQEAPIHVSNVMVVDSDGKPTRVGYRTDEESGKRVRISRN
NGKDI
>Bacteria_Actinobacteria_Actinobacteria_Actinobacteridae_Actinomycetales_Pseudonocardineae_Pseudonocardiaceae_Actinomycetospora_chiangmaiensis_DSM_45062
MKVKKGDTVLVIAGKDKGAKGKVIQAYPDRDKVLVEGVGRVKKHTAQSAN
QRGAQSGGIVTQEAAIHVSNVMVVDSDGKPTRVGYRDGGEGEQKRVRVSR
RNGKDI
>Bacteria_Actinobacteria_Actinobacteria_Actinobacteridae_Actinomycetales_Pseudonocardineae_Pseudonocardiaceae_Pseudonocardia_dioxanivorans_CB1190
MKVKKGDTVLVIAGKDKGAKGKVIQAYPDRDRVLVEGVNRIKKHTRISQN
QRGAQSGGIVTQEAAIHVSNVMVVDSDGKPTRVGKKVVETEDGKTKRVRI
SRRSGKEI
>Bacteria_Actinobacteria_Actinobacteria_Actinobacteridae_Actinomycetales_Pseudonocardineae_Pseudonocardiaceae_Actinoalloteichus_cyanogriseus_DSM_43889
MKVHKGDTVVVIAGKDKGAKGKVIQAYPHTQRVLVEGVNRIKKHTKISRT
QRGAQSGGIVTQEAAIHVSNVQVVDSDGKPARVGYREDEDGRRVRISRRN
GKDI
>Bacteria_Actinobacteria_Actinobacteria_Actinobacteridae_Actinomycetales_Pseudonocardineae_Pseudonocardiaceae_Actinosynnema_mirum_DSM_43827
MKVKKGDTVVVIAGKDKGARGKVIQAYPALDRVLVEGVNRIKKHTRITQT
QRGAQSGGIVTQEAPIHVSNVMVVDSDGKPTRVGYRTNDEGKRVRISRRN
GKDI
>Bacteria_Actinobacteria_Actinobacteria_Actinobacteridae_Actinomycetales_Pseudonocardineae_Pseudonocardiaceae_Saccharothrix_espanaensis_DSM_44229
MKVKKGDTVVVIAGKDKGARGKVIQAYPATDRVLVEGVNRIKKHTRITQT
QRGAQSGGIVTQEASIHVSNVMVVDSDGKPTRVGYRTNDEGKRVRVSRRN
GKDI
>Bacteria_Actinobacteria_Actinobacteria_Actinobacteridae_Actinomycetales_Pseudonocardineae_Pseudonocardiaceae_Actinokineospora_inagensis_DSM_44258
MKIKKGDTVVVISGKDKGAKGKVIHAYPETSKVLVEGVNRIKKHTRITQT
QRGAQSGGIVTQEAPIHVSNVMLVQDGKAVRVGYQVNDDGRKVRVARGKG
NGKEI
>Bacteria_Actinobacteria_Actinobacteria_Actinobacteridae_Actinomycetales_Pseudonocardineae_Pseudonocardiaceae_Kutzneria_albida_DSM_43870
MKVRKGDTVVVIAGKDKGAKGKVIQAYPENDRVLVEGVNRIKKHTRVTQT
QRGAQSGGIVTQEAPIHVSNVMVVDADGKPTRVGSRTTEDGRRVRVSRRN
GKDI
>Bacteria_Actinobacteria_Actinobacteria_Actinobacteridae_Actinomycetales_Actinopolysporineae_Actinopolysporaceae_Actinopolyspora_mortivallis_HS_1_DSM_44261
MKVKKGDTVVVIAGKDKGARGKVIQAFPKRERVLVEGVNQIKKHTRVSRT
ERGAQSGGIVTQEAPIHVSNVMVLDSDGQPTRVGYRTGEDGRKVRISRRN
GKDI
>Bacteria_Actinobacteria_Actinobacteria_Actinobacteridae_Actinomycetales_Pseudonocardineae_Pseudonocardiaceae_Saccharopolyspora_erythraea_NRRL_2338
MKVKKGDTVVVISGKDKGAKGKVIQAFPQRDKVLVEGVNRIKKHTKVSRT
ERGAQSGGIVTQEAPIHVSNVMVVDSDGQPTRVGYRIGEDGKKVRISRRN
GKDI
>Bacteria_Actinobacteria_Actinobacteria_Actinobacteridae_Actinomycetales_Pseudonocardineae_Pseudonocardiaceae_Sciscionella_marina_DSM_45152
MKIKKGDTVLVVSGKDKGAKGKVIQAYPDRNRVLVEGVNRIKKHTRITQG
QRGAQSGGIITQEAAIHVSNVMVVDSEGKPTRVGYRFDEDGKKVRIARTN
GKDI
>Bacteria_Actinobacteria_Actinobacteria_Actinobacteridae_Actinomycetales_Pseudonocardineae_Pseudonocardiaceae_Amycolatopsis_mediterranei_RB
MKVKKGDTVVVIAGKDKGAKGKVIQAYPERERVLVEGVNRIKKHTRISQT
QRGAQSGGIVTQEAPIHVSNVMVVDSDGKPARVGYRIGEDGKKVRISRRN
GKDI
>Bacteria_Actinobacteria_Actinobacteria_Actinobacteridae_Actinomycetales_Pseudonocardineae_Pseudonocardiaceae_Thermocrispum_agreste_DSM_44070
MKIKKGDTVLVISGKDKGAKGKVIQAFPRENKVIVEGVNRVKKHTRISQT
QRGGQTGGIITQEAKIHVSNVMLVDSNGKPTRVGYRFTEDGKKVRIARTT
GEEI
>Bacteria_Actinobacteria_Actinobacteria_Actinobacteridae_Actinomycetales_Pseudonocardineae_Pseudonocardiaceae_Saccharomonospora_viridis_DSM_43017
MKVKKGDTVLVIAGKDKGAKGKVIKAYPARQRVLVEGVNRIKKHTRITQT
QRGAQSGGIVTQEAPIHVSNVMVVDSDGKPTRVGYRIGEDGKKVRISRRT
GKDI
>Bacteria_Actinobacteria_Actinobacteria_Actinobacteridae_Actinomycetales_Pseudonocardineae_Pseudonocardiaceae_Prauserella_rugosa_DSM_43194
MKVKKGDTVLVVSGKDKGAKGKVIKADPQAQKVLVEGVNRIKKHTRITQT
QRGAESGGIVTQEAPIHVSNVMVVDSDGNPTRVGYRIGEDGKKVRISRKT
GKDI
>Bacteria_Actinobacteria_Actinobacteria_Actinobacteridae_Actinomycetales_Frankineae_Sporichthyaceae_Sporichthya_polymorpha_DSM_43042
MKIKKGDTVQVISGKDRGVRGRVIQAYPEADKVLVEGVNRIKKHTKVTTG
LRGAQSGGIVTQEAPIHVSNVMLVDPEDHLPTRVGYRRDEEGRKVRVSKR
TGKDI
>Bacteria_Actinobacteria_Actinobacteria_Actinobacteridae_Actinomycetales_Catenulisporineae_Catenulisporaceae_Catenulispora_acidiphila_DSM_44928
MTGLNIKKGDLVQVITGKDKGLQGKVIQAFPDTEKVLVEGVNRVKKHTKV
GQSVRGSKTGGIITIEAPIHVSNVMLVVEHEGVKVVTRVGYRRVEEERTL
ADGSTKTVTRSVRYAKRTGKDI
>Bacteria_Actinobacteria_Actinobacteria_Actinobacteridae_Actinomycetales_Catenulisporineae_Actinospicaceae_Actinospica_robiniae_DSM_44927
MPKQKIRKGDLVQVIAGKDKGLQGKVIVALPKDGKVIVEGVNRVKKHTKV
GQTARGSQTGGIITTEAPIQVSNVMLVVEHEGKKVVTRVGFRREEQERRL
PDGTTKTVTRSVRFAKKTGEAI
>Bacteria_Actinobacteria_Actinobacteria_Actinobacteridae_Actinomycetales_Streptomycineae_Streptomycetaceae_Streptomycetaceae_bacterium_MP113_05
MKIKKGDLVQVITGKDKGKQGKVIVAFPREDRVLVEGVNRVKKHTKAGQT
ARGSKTGGIVTTEASIHVSNVSLVVETEGKKVVTRVGYRVDEDGNKIRVA
KRTGEDI
>Bacteria_Actinobacteria_Actinobacteria_Actinobacteridae_Actinomycetales_Streptomycineae_Streptomycetaceae_Streptomyces_coelicolor_A32
MKIKKGDLVQVITGKDKGKQGKVIAAFPREDRVLVEGVNRVKKHTKAGPT
ARGSQAGGIVTTEAPIHVSNVQLVVEKDGNKVVTRVGYRFDDEGNKVRVA
KRTGEDI
>Bacteria_Actinobacteria_Actinobacteria_Actinobacteridae_Actinomycetales_Streptomycineae_Streptomycetaceae_Kitasatospora_setae_KM_6054_NBRC_14216
MANSMKIKKGDLVQVITGKDKGKQGKVIQALPAENKVLVEGVNRVKKHTK
PGPGTQGGIVTVEAPVHISNVQLVVEKDGKKVVTRVGYRFDDQGNKIRVA
KRTGEDI
>Bacteria_Actinobacteria_Actinobacteria_Actinobacteridae_Actinomycetales_Streptomycineae_Streptomycetaceae_Streptacidiphilus_oryzae_TH49
MAGMKIKKGDLVQVITGKDKGKQGKVIQAFPKESKVLVEGVNRVKKHTKA
GQTARGAQTGGIVTTEAPVHVSNVQLVVEKDGKKVVTRVGYRFDEDGNKI
RVAKRTGEDI
>Bacteria_Actinobacteria_Actinobacteria_Actinobacteridae_Actinomycetales_Pseudonocardineae_Pseudonocardiaceae_Jiangella_gansuensis_YIM_002_DSM_44835
MKIKKGDKVVVIAGKDKGLVGKVIAAYPRDERVLVEGVNRITKHTKPTQT
ARGTQQSGGIVHQEAPIHVSNVQLAVEADVDGKKKTVGTRVGYRIDDNGN
KVRYAKRTGEDI
>Bacteria_Actinobacteria_Actinobacteria_Actinobacteridae_Actinomycetales_Propionibacterineae_Nocardioidaceae_Actinopolymorpha_alba_DSM_45243
MTQVKKSLHIKKGDVVRVTVGRDRGVEGKVIEVDPARGRVFVEGANRVKR
HTKVVQGSGRQGTTGGIVTQEASIPVSNVTLLVEVDGKKVPTRVGYERRE
VEKRRADGSTYTGYRSVRIARKTGEEI
>Bacteria_Actinobacteria_Actinobacteria_Actinobacteridae_Actinomycetales_Propionibacterineae_Nocardioidaceae_Aeromicrobium_marinum_DSM_15272
MTKKNLTIRKGDQVKVIAGNDKGVEGKVIEVLAEADRVIVEGVNRVKKHT
RASAAGGVNSGGIITVEAPIHVSNVMLVADGTDGKTTTRIGFRRDEITKT
RPDGSTYPAHRSVRIARKTGEEI
>Bacteria_Actinobacteria_Actinobacteria_Actinobacteridae_Actinomycetales_Propionibacterineae_Nocardioidaceae_Marmoricola_sp._URHB0036
MSVKIKKGDTVKVIAGKDKGAEGKVIQVLREEQRVIVEGVNRVKKHTKVV
NQGGRAGNTGGIVTAEAPIHVSNVMVVDGKGTTRIGSKRVEATKRRSDGS
TYETTRSVRVSRKSGEEI
>Bacteria_Actinobacteria_Actinobacteria_Actinobacteridae_Actinomycetales_Propionibacterineae_Nocardioidaceae_Nocardioides_sp._JS614
MAEKKKSVSIKKGDTVKVIAGKDKGAEGRVIQVLREEQRVIVEGVNRVKR
HTKVVNQGGRAGTTGGIITAEAPIHVSNVMLVEGGGVTRIGFRRDEVTKR
RPDGSTYKAERSVRISRKTGKEI
>Bacteria_Actinobacteria_Actinobacteria_Actinobacteridae_Actinomycetales_Propionibacterineae_Nocardioidaceae_Kribbella_flavida_DSM_17836
MADQAANKSQRKLHVKKGDLVRVITGKSKGLEGKIISVQPDAELVVVEGV
NRVKKHTKVQQAQRGGTTGGIVTQEAPIHVSNVMLLVEVEKDGKKQKVTT
RVGYNRVEVQKRRPDGSTYTGYRSVRIARRTGEEI
>Bacteria_Actinobacteria_Actinobacteria_Actinobacteridae_Actinomycetales_Propionibacterineae_Propionibacteriaceae_Microlunatus_phosphovorus_NM_1
MTKNKLHVIKGDRVKVIAGKDKGAVGEIIAVHPESSRVTVSGVNIVKRHL
RDTSAQPQGRQTKGGIVSSEAPIHVSNVQLLVKNSDGDEVVTRVGYNRVE
VTKRRPDGSEYTGTRSIRIARATGEEI
>Bacteria_Actinobacteria_Actinobacteria_Actinobacteridae_Actinomycetales_Propionibacterineae_Nocardioidaceae_Propionicicella_superfundia_DSM_22317
MANSLHVKKGDRVKVIAGKDRGVVGEVLAVYPAEQKVMVQGVNIVKRHLK
DRQAGTRNPVKGGIIASEAPIHVSNVQLVVKVGGKEVVTRVGYERVEVTK
RRPDGTEYTGTRSVRIARKTGKEIK
>Bacteria_Actinobacteria_Actinobacteria_Actinobacteridae_Actinomycetales_Propionibacterineae_Propionibacteriaceae_Aestuariimicrobium_kwangyangense_DSM_21549
MKGLHVKKGDRVKVIAGKDRGTIGEIIAVDIERQRVTVQGVNIVKRHLRD
QANSSGAQVKGGIVASEAPIHVSNVQLVVGSGADAQVSRVGYRREEVTKR
RADGSEYTAFRSVRYLKKEEQAKADKPAKAKKEADK
>Bacteria_Actinobacteria_Actinobacteria_Actinobacteridae_Actinomycetales_Propionibacterineae_Propionibacteriaceae_Propionimicrobium_lymphophilum_DSM_4903
VKLKKGDRVKVIAGKDKGVIGEIIAIDRERERVTVQGVNIAKHHVRDTAN
PATGATEKGGIVSTEAALHVSNVQLLVKDENGKEVVTRIGKERKKVTKRR
ADGSEYEGTRGVRIARKTGKEI
>Bacteria_Actinobacteria_Actinobacteria_Actinobacteridae_Actinomycetales_Propionibacterineae_Propionibacteriaceae_Propionibacterium_acnes_KPA171202
MKSLKIKKGDRVKVIAGNDKGAIGEVLSVDPARERVVVEGVNIRKHHRRD
MPTPQGGTTKGGIISSEAPIHVSNVQLVTKIDGKDVVTRVGYRRVDVTKR
RPDGSEYAAQRSVRYLKKEEAK
>CG1_02_FULL_Propionibacterium_60_36
MKSLKIKKGDRVKVIAGNDKGAIGEVLSVDPARERVVVEGVNIRKHHRRD
MPPPQGGTTKGGIISSEAPIHVSNVQLVTKIDGKDVVTRVGYRRVDVTKR
RPDGSEYAAQRSVRYLKKEEAK*
>Bacteria_Actinobacteria_Actinobacteria_Actinobacteridae_Actinomycetales_Kineosporiineae_Kineosporiaceae_Kineococcus_radiotolerans_SRS30216
MGKTRIKKGDLVQVITRVRGRRNADGTKTSDLGKQGKVLEVIAETDRVLV
EGVNRIKRHTKARPGVEGGIVEREAPIHISNVQLVDPETKKPTRVGIRTE
QVERDGRTKTNRIRVAKRSGKDI
>Bacteria_Actinobacteria_Actinobacteria_Actinobacteridae_Actinomycetales_Micrococcineae_Dermacoccaceae_Demetria_terragena_DSM_11295
MAKPKMKIKKNDLVQVITGRTQANGGDKGKQGKVIAVYPESQRVLVEGIN
RVTKHTRAGQGGAASGGIEVVEAPIHVSNVAFVDPEDNKPTRIRTRVETV
ERDGRTKTVRTRVSVRSGKDL
>Bacteria_Actinobacteria_Actinobacteria_Actinobacteridae_Actinomycetales_Micrococcineae_Dermacoccaceae_Dermacoccus_nishinomiyaensis_M25
MAKMKIKKNDLVQVISGRSEKNGGDKGKQGKVIAVFPETQRVLVEGINRV
TKHVKAGQPGAGTGGLTVVEAPIHVSNVALVDPETNKPTRVRTRVEQVER
DGKTKTVRTRVSVRSGKDL
>Bacteria_Actinobacteria_Actinobacteria_Actinobacteridae_Actinomycetales_Micrococcineae_Dermacoccaceae_Kytococcus_sedentarius_DSM_20547
MAKMKIKKNDLVQVVTGRKQENGGDRGKTGRVIEVYPERNRVLVEGINRV
TKHTKAGVGGGAGGIQTVEAPIHVSNVALVDPETNTPTRVRTRVENVERN
GRTKATRTRVSVRSGKDLA
>Bacteria_Actinobacteria_Actinobacteria_Actinobacteridae_Actinomycetales_Micrococcineae_Intrasporangiaceae_Ornithinimicrobium_pekingense_DSM_21552
MAKMKIKKNDLVQVIAGKDKGLQGRVIAVYTETDRVLVEGVNRITKHTRA
GGDRGVNTGGIQVQEAPIHVSNVMVVDPETKTPTRVKTRVETEEREGRTK
TVRTRVAVRSGKDL
>Bacteria_Actinobacteria_Actinobacteria_Actinobacteridae_Actinomycetales_Micrococcineae_Intrasporangiaceae_Serinicoccus_marinus_MCCC_1A05965
MAKMKIKKNDLVQVIAGKDKGLQGRVIAVHTETGRVLVEGVNRITKHTRA
GGQRGVNTGGIQVQEAPIHISNVMVVDPETKTPTRIKTRVEQVDRDGRIK
TVRTRVAVRSGKDL
>Bacteria_Actinobacteria_Actinobacteria_Actinobacteridae_Actinomycetales_Micrococcineae_Dermatophilaceae_Austwickia_chelonae_NBRC_105200
MAKMKIKKGDLVQVITGRKQDKGGDRGKQGKVIEVFPESNRVLVEGINRA
TKHVKPGATASGSRTGGIIHAEAPIHVSNVAIVDPETKSPTRIKTRIETV
DRNGRTKTQRVRVSVRSGKDL
>Bacteria_Actinobacteria_Actinobacteria_Actinobacteridae_Actinomycetales_Micrococcineae_Dermatophilaceae_Dermatophilus_congolensis_DSM_44180
MANMKIKKGDLVQVITGRKQDKGGDRGKQGKVIAVFPDTNRVLVEGINRV
TKHQRAAAGTNRAAGIVTVEAPIHVSNVALVDPETNKPTRVRMRTEKVER
NGREKTVRVRVAVRSGKDI
>Bacteria_Actinobacteria_Actinobacteria_Actinobacteridae_Actinomycetales_Micrococcineae_Dermatophilaceae_Kineosphaera_limosa_NBRC_100340
MAKMRIKKGDLVQVITGRKQDKGGDRGKQGKVIEVFPETGRVLVEGINRV
TKHTRPGQSGGEARAGGIVVVEAPIHVSNVAIVDPETKKPTRVRVRTEQV
ERGGRTKTARIRVAVRSGKDI
>Bacteria_Actinobacteria_Actinobacteria_Actinobacteridae_Actinomycetales_Micrococcineae_Dermatophilaceae_Mobilicoccus_pelagius_NBRC_104925
MAKMKIKKGDLVQVISGRKQDKGGDRGKQGKVLEVYPETQRVLVEGINRI
TKHTRASQRGAGGIVQVESPIHVSNVMVVDPETKKPTRIRTRVETVERDG
KTKTQRVRVAVRSGKDL
>Bacteria_Actinobacteria_Actinobacteria_Actinobacteridae_Actinomycetales_Micrococcineae_Intrasporangiaceae_Arsenicicoccus_bolidensis_DSM_15745
MAKMKIKKGDLVQVITGPDKGKTGKVISVSTETGRVLVEGINRVTKHTKA
GQGANRTGGIVHTEAPIHVSNVQVVDPETKKPTRTKTRVETVERDGRSKT
VRTRVSVRSGKDL
>Bacteria_Actinobacteria_Actinobacteria_Actinobacteridae_Actinomycetales_Micrococcineae_Intrasporangiaceae_Intrasporangium_calvum_DSM_43043
MAKQKMKIKKGDLVQVISGRSQKNGGDRGKQGKVIAVYPETQRVLVEGVN
RVTKHIKAGATARGTRTGGLTHTEAAIHVSNVAVVDPESKKPTRVRTRVE
TVERNGRQKATRVRVAVKSDKDL
>Bacteria_Actinobacteria_Actinobacteria_Actinobacteridae_Actinomycetales_Micrococcineae_Intrasporangiaceae_Janibacter_sp._HTCC2649
MAKFGIKKGDTVQVLTGKDKGSTGKVISVDREKNRVLVEGVNRVTRHTKA
GQTARGSQTGGLVVQESPIHVSNVAVVDPEDKKPTRTKTRVETVERDGRQ
KATRTRVGVRSGKDL
>Bacteria_Actinobacteria_Actinobacteria_Actinobacteridae_Actinomycetales_Micrococcineae_Intrasporangiaceae_Tetrasphaera_elongata_DSM_14184
MAKMKIKKGDTVQVLAGKDKGSTGKVIAVYRESERVLVEGVNRVTRHTKA
GQSARGTNTGGLVVQEAPIHVSNVAVVDASDKKPTRIKTRVETVERDGRS
KTVRTRVGARSGKDL
>Bacteria_Actinobacteria_Actinobacteria_Actinobacteridae_Actinomycetales_Micrococcineae_Dermabacteraceae_Dermabacter_sp._HFH0086
MSMKIKKGDLVQVITGRTSDADKIAKRNETRAAKGKGELAAGDKGKQGRV
LQVFPDTQRVLVEGVNRITRHNKPGYNGQAGGIEQVEAPIHISNVALVAD
DGKPTRVGFREEKVELEDGRTKTIRVRYSKRTGKDI
>Bacteria_Actinobacteria_Actinobacteria_Actinobacteridae_Actinomycetales_Micrococcineae_Dermabacteraceae_Brachybacterium_faecium_DSM_4810
MATMKIKKGDLVQVITGRTSDSDKAAKRGLEAGDKGKQGRVLQVFPDSQR
VLVEGINRRTHHVRPNQAGGAGGIEQREAPLHVSNVALVDPEDNKPTKVG
YRVETVELENGRTKQVRVRFAKRSGKDI
>Bacteria_Actinobacteria_Actinobacteria_Actinobacteridae_Actinomycetales_Micrococcineae_Bogoriellaceae_Georgenia_sp._SUBG003
MAKIKKGDLVVVIAGRDKGKQGRVLEVHKDSDRVVVEGVQRATKHTKVGQ
SSRGARTGGIETVEAPIHVSNVMVVDPETKKGTRVGYRTEQVERDGRTRT
VRVRVAKRSGKDI
>Bacteria_Actinobacteria_Actinobacteria_Actinobacteridae_Actinomycetales_Micrococcineae_unclassified_Micrococcineae_Ruania_albidiflava_DSM_18029
MAKIKKGDLVVVIAGRDKGQQGRVLEVLTDRDRLIVEGVQRVQRHTKVSQ
NQRGGRSGGIETVEASIHVSNVMLVDPETKKGTRVGYRTEEVERDGRTRT
TRVRVAKRSGKDV
>Bacteria_Actinobacteria_Actinobacteria_Actinobacteridae_Actinomycetales_Micrococcineae_Beutenbergiaceae_Beutenbergia_cavernae_DSM_12333
MAKIKKGDLVVVISGNRDDRGKQGRVLEVLTDSNRVVVEGVRRVKKHTKV
SQTQRGSRTGGIETIEAPIHVSNVMLVDPETKKGTRVGYRTEEVERNGRA
RTVRVRVAKRSGKDV
>Bacteria_Actinobacteria_Actinobacteria_Actinobacteridae_Actinomycetales_Micrococcineae_Cellulomonadaceae_Cellulomonas_flavigena_DSM_20109
MAKIKKGDLVVVISGRDKGQQGRVLEVLPETQRVVVEGVQRVQKHTKAGQ
TSRGTRTGGIETIEAPIHISNVMLVDPETKKGTRVGYRTEQVERDGRTRT
VRVRVAKRSGKDI
>Bacteria_Actinobacteria_Actinobacteria_Actinobacteridae_Actinomycetales_Micrococcineae_Cellulomonadaceae_Actinotalea_ferrariae_CF5_4
MAKIKKGDLVVVIAGRDKGKQGRVLEVLKEKDRVIVEGVQRMTHHVKAGQ
TNRGTRTGGIETREAAIHVSNVMLVDPETKKGTRVGFRSEEIERDGRTRT
VRVRVAKRSGKDI
>Bacteria_Actinobacteria_Actinobacteria_Actinobacteridae_Actinomycetales_Micrococcineae_Jonesiaceae_Jonesia_denitrificans_DSM_20603
MANIKKGDTVIVIAGKDKGKTGRVLQVLRDQDRVIVEGVRRVTKHVKPGQ
TARGTRTGGIEVVEAPIHISNVQFYDAETKRGKRLGSRLEEVERNGRQRI
ARVRVVRGHGDKEKDV
>Bacteria_Actinobacteria_Actinobacteria_Actinobacteridae_Actinomycetales_Micrococcineae_Sanguibacteraceae_Sanguibacter_keddieii_DSM_10542
MAKIKKGDTVIVIAGRDKGKTGRVLEVLTDSDRVIVEGVQRVTKHVKVGQ
TQRGTRTGGIESVEAPIHVSNVQFYDAEAKRGKRIGARTEQVERDGRTRT
VRVRVTRGHGDTAKDI
>Bacteria_Actinobacteria_Actinobacteria_Actinobacteridae_Actinomycetales_Micrococcineae_Cellulomonadaceae_Paraoerskovia_marina_DSM_21750
MAKIKKGDLVVVISGKDRGKQGRVLEVLKDRDRLVVEGVQRVTKHVKEGQ
SQRGTRTGGIETVEAPIHLSNVMVVDPETKKGTRVGYRTEEVERDGRTRT
TRVRVAKRSGKDI
>Bacteria_Actinobacteria_Actinobacteria_Actinobacteridae_Actinomycetales_Micrococcineae_Promicromonosporaceae_Cellulosimicrobium_cellulans_J36_ICCI
MAKIKKGDLVVVIAGKDKGKQGRVLEVLTDRDRVIVEGVQRVTKHTKVGQ
SQRGSRTGGIETVEAPIHISNVMVVDPETKKGTRVGYRTEEVERDGRKRT
VRVRVAKRSGKDI
>Bacteria_Actinobacteria_Actinobacteria_Actinobacteridae_Actinomycetales_Micrococcineae_Promicromonosporaceae_Isoptericola_variabilis_225
MAKIKKGDQVIVIAGRDKGKTGRVLEVLTDSDRVVVEGVQRVTKHVKAGQ
TARGTRTGGIETVEAPIHVSNVMLVDPETKKPTRVGFRTEQVERDGRTRT
VRVRYAKRSGKDI
>Bacteria_Actinobacteria_Actinobacteria_Actinobacteridae_Actinomycetales_Micrococcineae_Promicromonosporaceae_Promicromonospora_kroppenstedtii_RS16_DSM_19349
MAKIKKGDQVIVISGRDKGKTGRVLEVLKDSDRLVVEGVQRVTKHTKVGQ
SQRGTRTGGIETVEAPIHVSNVMIVDPETKKGTRVGYRLEQVERDGRTKT
VRIRVAKRSGKDI
>Bacteria_Actinobacteria_Actinobacteria_Actinobacteridae_Actinomycetales_Micrococcineae_Promicromonosporaceae_Xylanimonas_cellulosilytica_DSM_15894
MANIKKGDQVIVIAGRDKGKTGRVLEVLKDSDRLVVEGIQRVTKHVKAGQ
TSRGTRTGGIETVEAPIHVSNVMLVDPESKKGTRVGVRLEQVERDGKTKT
VRVRVAKRSGKDI
>Bacteria_Actinobacteria_Actinobacteria_Actinobacteridae_Bifidobacteriales_Bifidobacteriaceae_Alloscardovia_omnicolens_DSM_21503
MVAKIKKGDLVKVIRGKDRGAEGTVQRVLPNDRLIVEGVQIVKKHIRARV
QGQQSGIVSVEAPIHRSNVMLIDPETKKPTRVGVVVKEEARDGKVKRVRV
RVAKKSGKEL
>Bacteria_Actinobacteria_Actinobacteria_Actinobacteridae_Bifidobacteriales_Bifidobacteriaceae_Bifidobacterium_animalis_animalis_ATCC_25527
MVAKIKSGDLVKVIRGKDRGKEGTVKRVLKDDRLIVEGVQIVKKHVRATQ
QGQQAGIVSVEAPIHRSNVMVIDPETKQPTRVGVVIKEEARDGKVKTVRV
RVAKKSGKELA
>Bacteria_Actinobacteria_Actinobacteria_Actinobacteridae_Bifidobacteriales_Bifidobacteriaceae_Gardnerella_vaginalis_409_05
MVAKIKSGDQVKVIRGKDRGKEGKVVRVLADDRLIVEGVQIVKKHVRATQ
QGQQAGIVSVEAPIHRSNVMVIDPETKQPTRVGVIVKQEARDGKVKTVRV
RVAKKSGKELA
>Bacteria_Actinobacteria_Actinobacteria_Actinobacteridae_Bifidobacteriales_Bifidobacteriaceae_Parascardovia_denticolens_DSM_10105_Contig1484
MVAKIKSGDQVKVIRGKDRGAEGKVLRVLKDDRLIVEGVQIVKKHVRANQ
QGQEAGIVSVEAPIHRSNVMVIDPETKKPTRVGVKVTEEARDGKVKRVRT
RFAKKSGKELA
>Bacteria_Actinobacteria_Actinobacteria_Actinobacteridae_Actinomycetales_Actinomycineae_Actinomycetaceae_Actinobaculum_schaalii_CCUG_27420
MAKIKKDDLVQVIAGRDKGMQGRVLSVDTKRDRVIVEGVQRVKKHVRVGQ
TSRGGTTGGIETVEAPIHISNVALVHDGKPIRVGYREVEVERDGKKKIVR
ERIGRRGGKEIEL
>Bacteria_Actinobacteria_Actinobacteria_Actinobacteridae_Actinomycetales_Actinomycineae_Actinomycetaceae_Arcanobacterium_haemolyticum_DSM_20595
MAKIKKGDLVQVIAGRDKGLQGTVLTVFPAENRVIVEGVARVKKHTKVGR
TDRGAATGGIETVEAPIHISNVALVGPDKKPIRVGFREVEVERDGRKKIM
RERIGRRGGKEIEL
>Bacteria_Actinobacteria_Actinobacteria_Actinobacteridae_Actinomycetales_Actinomycineae_Actinomycetaceae_Trueperella_pyogenes_TP6375
MAKIKKGDLVQVIAGRDKGMQGRILEVKGDRVIVEGVQRVKKHTRVSRTD
RGAVTGGIETVEAPIHISNVMLVGPDKKPIRVGFREVEVERNGRKKIMRE
RIGRRAGKEIEL
>Bacteria_Actinobacteria_Actinobacteria_Actinobacteridae_Actinomycetales_Actinomycineae_Actinomycetaceae_Varibaculum_cambriense_DSM_15806
MGAKIKKGDLVEVIAGRTSDEKKLAKRNERRAEKGLPALKPGDKGKQGRV
LEVYRSSDRVLVEGVNIRTHHSRQGQNQQGQVTGGIEYREAPIHVSNVAL
VDPKTKKPTRVGFREEQAERGGRLRTVRVRYAKRSGEDI
>Bacteria_Actinobacteria_Actinobacteria_Actinobacteridae_Actinomycetales_Actinomycineae_Actinomycetaceae_MobiluncusFalcivibrio_group_Mobiluncus_curtisii_ATCC_43063
MAAKLKVGDEVVVITGRDKGKHGRILQIDRKRERVVVEGVMMMKHHNKAG
RTQQGPTGGIETKEASIHISNVMYYEPAAAKAKLGNTTKKIAGTRVGMRE
EVVERDGKEKTVRIRVSKATGKDL
>Bacteria_Actinobacteria_Actinobacteria_Actinobacteridae_Actinomycetales_Actinomycineae_Actinomycetaceae_Actinomyces_naeslundii_Howell_279_ATCC_12104
MARIKKGDQVIVIAGKDKGKTGRVLEVLKGTDRVIVEGVQRVTKHTKVGQ
SQQGARTGGIETVEAPIHASNVMLVDPKTKKRTRVGFRVEEGVRPDGRKR
TVRVRYAKKSGEDL
>Bacteria_Actinobacteria_Actinobacteria_Actinobacteridae_Actinomycetales_Micrococcineae_Brevibacteriaceae_Brevibacterium_linens_BL2
MANKLKIKKGDLVQVIAGARQSRGGDRGKQGKVLAVYPERNRVLVEGINR
VIKHKKATQTQAGGTAGGRETHEAPIHVSNVALVDPKDNKPTRVGYREET
VERDGRNKTVRVRVSRRTGEEI
>Bacteria_Actinobacteria_Actinobacteria_Actinobacteridae_Actinomycetales_Micrococcineae_Micrococcaceae_Arthrobacter_phenanthrenivorans_Sphe3
MAAKIKKGDLVQVITGAKAERGGDRGKQGKVLRVFTDTNRVLVEGINRVT
KHTKVGQSQRGTKTGGIEVVEAPIHISNVALVDPSTKKPTRVGFRTETVE
RNGKQREVRIRVAKSSGKDI
>Bacteria_Actinobacteria_Actinobacteria_Actinobacteridae_Actinomycetales_Micrococcineae_Micrococcaceae_Acaricomes_phytoseiuli_DSM_14247
MAKIKKGDLVQVITGAKQDRGGDRGKQGKVLRVFPESNRVLVEGINRVTK
HTKVGQSQRGTKTGGIETIEAPIHISNVALVDPSTKKPTRVGFRVETVER
DGVQRTVRVRYAKSSGKEL
>Bacteria_Actinobacteria_Actinobacteria_Actinobacteridae_Actinomycetales_Micrococcineae_Micrococcaceae_Renibacterium_salmoninarum_ATCC_33209
MGKINIKKGDLVQVITGAKAERGGDRGKQGKVLRVFTESNRVLVEGINRV
TKHTKVGQSQRGSKTGGIEIVEAPIHISNVALVDPSTKKTTRVGYRLETV
ERDGRERVTRVRFAKSSGKDLA
>Bacteria_Actinobacteria_Actinobacteria_Actinobacteridae_Actinomycetales_Micrococcineae_Micrococcaceae_Kocuria_rhizophila_DC2201
MAKFKIKTGDLVQVITGKNKGEQGKVLRVITETSRVVVEGVNVVTKHKRA
NAQGEAGGLVKSEAPIHISNVMLGDPETGKPTRVGYRTETVERDGKQKTV
RVRVSKSTGKDL
>Bacteria_Actinobacteria_Actinobacteria_Micrococcales_Micrococcaceae_Rothia_dentocariosa_ATCC_17931
MAKIKSGDLVQVISGADKGKQGKVLKVIPKENRVIVEGVKVVTKHTKANP
VTGAAGGIQKVEAPIHVSNVAIVDPETEKPTRVGFREETVERNGKQRTVR
VRVAKRSGKDI
>Bacteria_Actinobacteria_Actinobacteria_Actinobacteridae_Actinomycetales_Micrococcineae_Micrococcaceae_Nesterenkonia_alba_DSM_19423
MAKIKKDDLVQVLTGKDKGKQGKVLEVIPKRDRVVVEGINRVKRHLRAGQ
FGNTEGGIVESEAPIHISNVAVVDPETGKPTRVGYRFEEVDGETKKVRYA
KASGKELS
>Bacteria_Actinobacteria_Actinobacteria_Actinobacteridae_Actinomycetales_Micrococcineae_Yaniellaceae_Yaniella_halotolerans_DSM_15476
MAKIKKDDLVQVISGKDRGKQGKVLRVLPKEDRVLVEGVNRVTKHVRAGQ
GPDGSTEGGLVVQEAMLHISNVAVVDPETEKPTRVGYRFEEVEVDGETKT
VKVRFAKASGKEL
>Bacteria_Actinobacteria_Actinobacteria_Actinobacteridae_Actinomycetales_Micrococcineae_Micrococcaceae_Micrococcus_luteus_NCTC_2665
MAKIKKDDLVQVISGKDKGKQGKVLRVFPTDERVLVEGVNRVTKHLRAGQ
DNNGSTEGGLQVVEAPIHISNVAVVDPETKKPTRVGYRFETVEKDGVSKT
VKVRFAKASGKEL
>Bacteria_Actinobacteria_Actinobacteria_Actinobacteridae_Actinomycetales_Micrococcineae_Micrococcaceae_Citricoccus_sp._CH26A
MAKIKKDDLVQIIAGKDKGKQGKVLRVFPSRDRVLVEGVNRVTKHLRAGQ
NNQGSTEGGLQVVEAPVHISNVAVVDPETKKPTRVGYRFETVEKNGETKT
VKVRFAKSSGKEL
>Bacteria_Actinobacteria_marine_actinobacterium_IMCC13023
MAKIKKGDLVEVITGGKQDRGGYRGKQGLVLKVIKETNKVIVEGVNMVKK
HNRVGQSDRGGKTGGIETMEAPIHISNVALVDPSTKKPSKVGFKITTSKE
GVTTKVRIAKKSGKEF
>Bacteria_Actinobacteria_Actinobacteria_Actinobacteridae_Actinomycetales_Micrococcineae_Microbacteriaceae_Curtobacterium_sp._9128
MANIKKGDLVQVITGATQERGGDRGKQGKVIEVLTDKNRVVVEGVNFVTK
HVRVGQTQRGSKTGGIEQHEAPIHVSNVAIVDPKTKKPTRVGFRTEEVEK
DGVKKTVRVRYAKKSGEKL
>Bacteria_Actinobacteria_Actinobacteria_Actinobacteridae_Actinomycetales_Micrococcineae_Microbacteriaceae_Curtobacterium_flaccumfaciens_UCD_AKU
MANIKKGDLVQVITGATQERGGDRGKQGKVIEVLKDKNRVVVEGVNFVTK
HVRVGQTQRGSKTGGIEQHEASIHVSNVALVDPKTKKPTRVGFRTEEVEK
DGVKKTVRVRYAKKSGEKL
>Bacteria_Actinobacteria_Actinobacteria_Micrococcales_Microbacteriaceae_Zimmermannella_faecalis_ATCC_13722
MAKIRKGDLVEVISGGDKGKQGKVLEVLVAEGRVIVEGVNYATKHTRVGQ
TQRGTKTGGIETIEAPIHVSNVALVNPDTGKPARVGFKVEEVTEGGVTTT
VKTREFKPSRRDSAAAATEKKTTKKAAAKKDSE
>Bacteria_Actinobacteria_Actinobacteria_Actinobacteridae_Actinomycetales_Micrococcineae_Microbacteriaceae_Gulosibacter_molinativorax_DSM_13485
MAKIRKDDLVEVISGGDKGKQGKVLEVLVAQQRVIVEGVNYVTKHVREGQ
TQRGTKTGGRETVEAPIHVSNVALVDPETGRGTRTGVKEEEVEKDGVTKT
VRTRVFKTTRRAAKPAEKKTTKKAATKKAAAKDSE
>Bacteria_Actinobacteria_Actinobacteria_Actinobacteridae_Actinomycetales_Micrococcineae_Microbacteriaceae_Agrococcus_lahaulensis_DSM_17612
MASIKKGDLVVVIAGARESRGGDRGKTGRVIEVLPEQNRVIVEGVNLVTK
HIKVGQTNRGTRTGGIETHEAPIHVSNVALVDPETKKPTRVRREVKSVEK
NGVTTTTKVRVATKSGKEIKSND
>Bacteria_Actinobacteria_Actinobacteria_Actinobacteridae_Actinomycetales_Micrococcineae_Microbacteriaceae_Leucobacter_chromiiresistens_JG_31
MGAKIKKGDLVEVISGPSQERGGYKGKQGRVIEVLSDTDRVVVEGVNYVT
KHARVGQSDRGTREGGIETVEAPIHVSNVAVVDPETKKPTRVGFRVEEVE
KDGKKKTVRVRFAKKSGKDLA
>Bacteria_Actinobacteria_Actinobacteria_Actinobacteridae_Actinomycetales_Micrococcineae_Microbacteriaceae_Microbacterium_paraoxydans_DH1b
MAKIKKGDLVQVISGAKPERGGDRGKQGKVLDVLVEQNRVVVEGVNYVTK
HTRVGQTQRGTKTGGLETVEAPIHISNVALVDPSTKKPTKVGHRVEEQTK
DGVKRTVRVRFAKKSGKDL
>Bacteria_Actinobacteria_Actinobacteria_Actinobacteridae_Actinomycetales_Micrococcineae_Microbacteriaceae_Rathayibacter_toxicus_DSM_7488
MAKIKKGDLVQVISGATQARGGDRGKQGKVLEILTEKNRVVVEGVNFIKK
HTRVGQSQRGTKEGGIETVEAPIHISNVALVDPKTKKPTRVGHRTVTVTK
GGVTKTVRVRYAKASGEEL
>Bacteria_Actinobacteria_Actinobacteria_Actinobacteridae_Actinomycetales_Micrococcineae_Microbacteriaceae_Curtobacterium_ginsengisoli_DSM_22003
MANIKKGDLVQVISGATQARGGDRGKQGKVLEVLGDQNRVVVEGVNYVTK
HVKVGQTQRGSKTGGLETVEAPIHISNVALVDPETKKPTRVGHRVETVTK
DGVTKNVRVRYAKKSGKDL
>Bacteria_Actinobacteria_Actinobacteria_Actinobacteridae_Actinomycetales_Micrococcineae_Microbacteriaceae_Humibacter_albus_DSM_18994
MANIKKGDLVQVISGPSQARGGDRGKQGKVIEVLVEQDRVVVEGVNYVTK
HVKVGQTQRGSKTGGRETHEAPIHVSNVALVDPETKKPTRVGFREEKVTK
DGVTKTVRVRYAKKSGKDL
>Bacteria_Actinobacteria_Actinobacteria_Actinobacteridae_Actinomycetales_Micrococcineae_Microbacteriaceae_Cryobacterium_sp._MLB_32
MARIKKGDLVEVITGRSQARGGDRGKQGKIISVDVEKNRVLVEGINFVTK
HVRVGQTQRGTKTGGIENFEAPIHVSNVAIVDPETKKPTRVGFRTEEVTK
DGVTKTVRVRYAKKSGKDL
>Bacteria_Actinobacteria_Actinobacteria_Actinobacteridae_Actinomycetales_Micrococcineae_Microbacteriaceae_Glaciibacter_superstes_DSM_21135
MARIKKGDLVQVISGRSQARGGDRGKQGKVIEVQVEKNRVIVEGINFITK
HVRVGQTQRGTKTGGIETMEAPIHVSNVALIDPESKKPTRVGFRNEEVAK
DGVTKTVRVRYAKKSGKDL
>Bacteria_Actinobacteria_Actinobacteria_Actinobacteridae_Actinomycetales_Micrococcineae_Microbacteriaceae_Salinibacterium_amurskyense_PAMC_21357
MAKIRKGDLVQVISGPTQERGGSRGKQGRVISVIAGKDRVVVEGVNFVTK
HVKVGQTQRGTKTGGIETMEAPIHVSNIALVDPETKLPARVGFTVGTDDR
GKTTRERFFKKSRRVETKKSKAAKAEPKASTKDAETATEKDAD
>Bacteria_Actinobacteria_Actinobacteria_Actinobacteridae_Actinomycetales_Micrococcineae_Microbacteriaceae_Clavibacter_michiganensis_subsp._michiganensis_NCPPB_382
MANIKKGDLVQVITGRTQAKGGDRGKQGKVLSVLVERNRVVVEGVNFITK
HVRVGQTQRGSKTGGIETVEAPIHISNVALVDPESKKPTRVGFRTEQVEK
DGVSKTVRVRYAKKSGKDL
>Bacteria_Actinobacteria_Actinobacteria_Actinobacteridae_Actinomycetales_Micrococcineae_Microbacteriaceae_Leifsonia_xyli_xyli_CTCB07
MANIKKGDLVQVITGRSQARGGDRGKQGRVIEVLVEKNRVIVEGVNFVTK
HVRVGQTQRGTKTGGIETHEASIHVSNVALVDPETKKPTRVGFRTETVTK
DGVAKTVRVRYAKKSGKDL
>Bacteria_Actinobacteria_Actinobacteria_Actinobacteridae_Actinomycetales_Micrococcineae_Microbacteriaceae_Agromyces_subbeticus_DSM_16689
MANIKKGDLVQVISGRSQARGGDRGKQGKVLEVLVAQNRVVVEGINFVTK
HVRVGQTQRGSKTGGIETVEAPIHVSNVALVDPESKKPTRVGFRIETVTK
DGVDKTVRVRYAKKSGKDL
>Bacteria_Actinobacteria_Actinobacteria_Actinobacteridae_Actinomycetales_Micrococcineae_Microbacteriaceae_Herbiconiux_sp._YR403
MANIKKGDLVEVITGRRQAKGGDRGKQGKVIQVLVEKNRVIVEGVNFVTK
HVRVGQTQGGSKTGGIEKHEASIHVSNVALVDPETKKPTRVGFRNEEVTK
DGVTKTVRVRYAKKSGKDL
>Bacteria_Gemmatimonadetes_Gemmatimonadetes_Gemmatimonadetes_bacterium_SCGC_AAA003_K10
MASQQEGRRARRSKRRTHIVKGDRIRVTRGNFREMEGSVLRVDPAEGRVV
VEGVNMRKRHQRPTQDNPDGGIISFEAPIDLSNVMLIDPESKEPSRVRVR
RGADGTKERISVRSGNPIPKR
>Bacteria_Gemmatiomonas_uncultured_SG8_23
MAKHKIMKGDRVRVIRGNYRDMEGSVLEVIPGKDRVRVEGVNMRKRHTRP
SQQDPEGGIISFEAPIHISNVMLVDQSADTASRVRIQVEEDGTKERIAVK
SGNPIPRPQ
>Bacteria_Gemmatimonadetes_Gemmatimonadetes_Gemmatimonadetes_bacterium_SCGC_AB_629_I08
MPSTKCQIMKGDRVRVIRGNDRETEGNVLEVIKDTGQVRVEGVNMRKRHT
RPSEANPDGGIISFEAPINISNVMLIDPATDEPSRVRVRVEEDGTKERIA
VKSGNPIPRPQ
>Bacteria_Gemmatimonadetes_Gemmatimonadetes_Gemmatimonadetes_bacterium_SCGC_AAA007_O21
MPSTKCQIMKGDRVRVIRGNDRETEGNVLEVIKDTGQVRVEGVNMRKRHT
RPSEANPDGGIISFEGPINISNVMLIDPATDEPSRVRVRVEEDGTKERIA
VKSGNPIPRPQ
>Bacteria_Gemmatimonadetes_Gemmatimonadetes_Gemmatimonadetes_bacterium_KBS708
MRVLKYRATDKERLGAGRHARKAERQPVHVRKGDTVRVMRGDDKGKEGRV
IKVYTKTGRVLIEGVNIVKKHRRARRPEEQSGIIEMPAPVNASNVMLLDP
KTGAPTRTRSRIDADGTKERVGVKTGEPITTPR
>Bacteria_Gemmatimonadetes_Gemmatimonadetes_Gemmatimonadales_Gemmatimonadaceae_Gemmatimonas_aurantiaca_T_27
MIHVTKGDTIRVMRGDDKGKEGKVLQVYPKTGRIKVEGINIVKKHRKARN
AEEQSGIIEMPAPFHASNVMLLDSKTGKPTRTKVRIDKDGTKERIGVKSG
EVIPRAR
>Bacteria_Gemmatimonadetes_Gemmatimonadetes_Gemmatimonadales_Gemmatimonadaceae_Gemmatimonas_sp._AP64
MRKNVYYKTDRGQRLGAARHALKASREVIHVTKGDTVRVMRGDDKGKEGK
VLQVYPKTGRIKVEGINIVKKHRKARTAEETSGIIEMAAPFHASNVMLLD
SKTGKPTRVRNRVDKDGTKERIGVKSGEVISRAR
>Bacteria_Gemmatimonadetes_RIFCSPLOWO2_02_FULL_Gemmatimonadetes_71_11
MKPLVYKKRERRAAPPRLPKAKMHVTKGDLVAVISGDDKGKRGKVLRAIP
AKQRVVIEGVNIVKRHRKARAQGEESAIVSFPAPIHVSKVMLIDPKTDKP
TRVRRRVDKDGTLERIAVRSGEPIPRNR
>Bacteria_Gemmatimonadetes_GWC2_Gemmatimonadetes_71_10
MKPLKYYKSKRGAAAPRQRSPKLHVTKGDMVYVISGDDKGKRGKVLRTIP
KKSRVVIEGINVVKRHRKARQQGEESAIVSFPAPIHVSKVMLLDPKDDVP
TRVRRRVDKDGTVERVAVRSGQPIPRNR
>Bacteria_Gemmatiomonas_uncultured_SG8_28
MKPLVYKKSRRERGRKERPHKMHIAKGDRVRVIRGEDKGKEGQVLRVLPR
KGRVVIENVNMVTKHRRATQAGEEGGIVHFPASIDASNVMLLDPKSGEPT
RVRRKKDSDGTVERLSTKSGQPIPRNR
>Bacteria_Gemmatiomonas_uncultured_SG8_17
MRSPQYSRSSRHDEPQVRFKMSITKGDRVRVIRGEDAGSEGTVLKVLPKV
NRVVVEGINMVTKHKRASADVEGGIIKFPASIHASNVMLLDPKSGEPTRV
RRQKDKDGTVERISRKSGQPIPRNR
>Bacteria_Gemmatimonadetes_RBG_16_Gemmatimonadetes_66_8
VKPLVYRKRRNRVDHQPRLHVHVTKGDQVRVMSGEFKGKEGKVLRVLPAK
GRVVVDGVNVVKKHKRATQDAEGGIISFPAPIHASKVMLLDPKSGEPTRV
RRQKDKDGTVERLSRKSGQPIPRTR
>Bacteria_Gemmatimonadetes_RIFCSPLOWO2_12_FULL_Gemmatimonadetes_68_9
MKPLVFKKRGRGPTPFRLPQPVLHITKGDTVRVISGESKGKEGKVLRVDP
REGKVVIDGINVVKRHKRGTQTDEGGIIQFPAPIHASNVMLLDPKSGEPT
RIRRRKDKDGTVERVSRKSGQPIPRNR
>Bacteria_Ignavibacteria_GWA2_Ignavibacteriae_55_25
MHVHKNDTVVVISGNFKGKQGKILKVFPETNRVIVEGVNIVKRHTRASQK
NPQGGILQKEGAIHASNVMVIDPKTNEATRVGYKYVTDVTTGRKKKMRIS
RRTNEMF
>Bacteria_BacteroidetesChlorobi_group_Ignavibacteria_Ignavibacteria_Ignavibacteriales_Ignavibacteriaceae_Ignavibacterium_album_Mat9_16_JCM_16511
MKIKKNDTVMVIAGNDRGKTGKVLKVFPKESRVIVEGINLRKRHTKPSQR
NPQGGILEKEAPIHISNVMIIDPKTNEPTRIGAKIILDEKTGKKKIARVS
KASGEML
>Bacteria_BacteroidetesChlorobi_group_Ignavibacteria_Ignavibacteria_Ignavibacteriales_Ignavibacteriaceae_Melioribacter_roseus_P3M
MKLKKNDNVIVIAGNYKGKTGKILKVFPAKNRVIVEGVNLRKRHAKPSQK
NPQGGIIEKEAAIDASNVMILDPKTNEPSRIGAKIIIDEKTGKKKSVRIS
KKSGEMLG
>Bacteria_BacteroidetesChlorobi_group_Bacteroidetes_Sphingobacteriia_Sphingobacteriales_Chitinophagaceae_Gracilimonas_tropica_DSM_19535
MPRRFNKQKKLHVKKGDEVLIIAGNDKGKRGRVLMVFPKKERVLVEGINM
KTHHEKPTQDNPQGGRLKREGSVHISNVMVIDPSTNEPTRVGRKRIEEDG
NGRWVRYAKTSGEMLDK
>Bacteria_BacteroidetesChlorobi_group_Bacteroidetes_Sphingobacteriia_Sphingobacteriales_Chitinophagaceae_Balneola_vulgaris_DSM_17893
MPRRFNTQKKLNVKKGDEVKILAGSNKGDTGRVLMVYPDKDRVLVEGINL
KTHHTKPSQDNPQGGRLKKEAPIHISNVMVIDPTTNEPSRIGRKRIEENG
NGRWVRYAKASGEILDK
>Bacteria_BacteroidetesChlorobi_group_Bacteroidetes_Cytophagia_Cytophagales_Cytophagaceae_Sporocytophaga_myxococcoides_DSM_11118
MATTNKKLHIKAGDTVKVIAGDFRGKTGTVKGVDVAGNKAIVEGLNMVTK
HTKPTATNPNGGIVKKEAPIHVSNLMVVDSKGTASRIGRKLDSKGKLQRY
SKKTGDIIK
>Bacteria_BacteroidetesChlorobi_group_Bacteroidetes_Cytophagia_Cytophagales_Cytophagaceae_Cytophaga_hutchinsonii_ATCC_33406
MASNKQTKLHVRTGDNVIVISGDDKRKSGKVLSVDKENQKAIVEGINIVT
KHNKPTANVPNGGIVKKEAPIHISKLMIADPKTGKATRIGRKEDKNGKMV
RYAKQSGEVIK
>Bacteria_BacteroidetesChlorobi_group_Bacteroidetes_Sphingobacteriia_Sphingobacteriales_Saprospiraceae_Haliscomenobacter_hydrossis_O_DSM_1100
MVFVIAGAYKNLSEPREVLEVYPAENRALIKDVNVRMKHRKATQDAAGGI
EEMLAPIHISNLMIVDPKEGKPSRVGRKEVDGKLVRYSKKSGEIIK
>Bacteria_BacteroidetesChlorobi_group_Bacteroidetes_Sphingobacteriia_Sphingobacteriales_Saprospiraceae_Lewinella_cohaerens_DSM_23179
MKKVNQKRFAPKLKIKKGDKVVVIAGAYKDRSKVVEVLEVIPDENRAIVE
EVNIRKKHQKPTQDNPGGIIDKAAPINLSNLMLVDASGEPTRVGRKADSD
GKMKRYSKKSGEILD
>Bacteria_BacteroidetesChlorobi_group_Bacteroidetes_Sphingobacteriia_Sphingobacteriales_Saprospiraceae_Aureispira_sp._CCB_QB1
MKKSNKKIKCQIRKGDNVVVLSGDSKGDTGVVEAVFLEDYRAIVKGVNMV
KRHVRPSAEQPGGIVEKEAPIHISNLMLVDANGEASRIKRTRNENGKLVR
VSKKTQEVI
>Bacteria_BacteroidetesChlorobi_group_Bacteroidetes_Sphingobacteriia_Sphingobacteriales_Saprospiraceae_Saprospira_grandis_Lewin
MANKKQTKVKLHVKVGDTVKVISGDEKGNTGKVVKTFPLEQRAIVEGLNK
VKKHIRATNERAGGIIEKEASLHVSNLMLVDAEGVASKVKMEIQDGKKVR
ISKKTNQVI
>Bacteria_BacteroidetesChlorobi_group_Bacteroidetes_Sphingobacteriia_Sphingobacteriales_Chitinophagaceae_Chitinophaga_pinensis_DSM_2588
MKTRFKPKFNIKKGDTVVVIAGDDKDRTKPRKVLEVIPDKARILVEGVNI
ITKHTKPTAQNTKGGIVKQEAPIAISNVMLWDAKAGKPTKVNRQRENGKL
VRIAKKSGEVIK
>Bacteria_BacteroidetesChlorobi_group_Bacteroidetes_Sphingobacteriia_Sphingobacteriales_Chitinophagaceae_Segetibacter_koreensis_DSM_18137
MSNRFKPKYNIKKGDQVIVIAGDDKDLKKPRTVLEVIHNEEGDGRVVVEG
VNIVTKHTKPSAQNTKGGIVKREASVNISNVMLWDAKAGAATKIKRERRE
GKLVRIAKKSGEVIK
>Bacteria_BacteroidetesChlorobi_group_Bacteroidetes_Sphingobacteriia_Sphingobacteriales_Chitinophagaceae_Niabella_soli_JS13_8_DSM_19437
MSKRFKPKYNIKKGDLVIVISGAGKPRKDDSGKYEYKPRLVKEVLVEDGK
VLVEGINIKTKHTKPSAQNTKGGIVKTEAPIHISNVMLWDAKAKAPSKIK
RVREEGKTLRIFKKSGEKI
>Bacteria_BacteroidetesChlorobi_group_Bacteroidetes_Sphingobacteriia_Sphingobacteriales_Chitinophagaceae_Terrimonas_ferruginea_DSM_30193
MSTRFKPKYNIKKGDLVIVIAGDAKPQKDNNGKPEYKPRVVKEVLLTEGK
VIVEGVNVVSKHTKPSAQNTQGGIIKKEMPIQISNVMLWDAKAKAPTKVK
RVREEGKVARISKKSGEKI
>Bacteria_BacteroidetesChlorobi_group_Bacteroidetes_Sphingobacteriia_Sphingobacteriales_Chitinophagaceae_Niastella_koreensis_GR20_10_DSM_17620
MSNRFKPKFNIKKGDTVVVIAGDDKDAKKPRKVLEVFPEKSRVLVEGVNI
VTRHTKPSARNTRGGIVKKEAAIHISNVMLWDAKAGSGVKVKRSRENGKL
VRISKETGEAIK
>Sphingobacteriia_bacterium_RIFOXYD2_FULL_35_12
MSTRFKAKFSIKKGDSVVVIAGDDKDLKKPRTVLEVIVDKGRVVVEGVNI
VTKHTKPSAQNTKGGIVKVEAPINISNVMLWDAKKGEPTKVKRTRENGKL
IRVSKKSGEVIK*
>Bacteria_BacteroidetesChlorobi_group_Bacteroidetes_Flavobacteriia_Flavobacteriales_Flavobacteriaceae_Galbibacter_sp._ck_I2_15
MIKLKIKSGDTVKVNAGENKGAQGKVLKVDREKNKAIVEGVNMVKKHQKP
SANNPQGGIVEKEAFIHISNLSLLDPKSGEPTRVGFEVRDGKKVRFSKKS
NEVI
>Bacteria_BacteroidetesChlorobi_group_Bacteroidetes_Flavobacteriia_Flavobacteriales_Flavobacteriaceae_Tenacibaculum_ovolyticum_DSM_18103
MKKFKIKSGDTVKVLAGDHKGSEGKVLQIFKDKDRVLVEGVNMVSKHTKP
SAANPQGGIVKKEASLHISNLALIENGEAVKVGYKVEGDKKIRFSKKSDK
AI
>Bacteria_BacteroidetesChlorobi_group_Bacteroidetes_Bacteroidia_Bacteroidales_Rikenellaceae_Rikenella_microfusus_Q_1_DSM_15922
MSTKLHIKKGDTVYVNAGDNKGQQGKVLEVLVEKQRAIVEGVNMVSKHTK
PNAANPQGGIVKQEAPIHISNLQPLDPKTGKPTRVGRKKNDKGKLVRVAV
KSGEEIK
>Bacteria_BacteroidetesChlorobi_group_Bacteroidetes_Bacteroidia_Bacteroidales_Rikenellaceae_Alistipes_finegoldii_AHN_2437_DSM_17242
MSVKLHIKKGDMVQVIAGDNKGQQGKVLKVEVTKQRAIVEGVNLCKKATK
PNAQNPQGGIVEKEAAIHISNLQVLDPKSGKPTKVGRKLNAKGKLVRYAK
KSGEEIK
>Bacteria_BacteroidetesChlorobi_group_Bacteroidetes_Sphingobacteriia_Sphingobacteriales_Sphingobacteriaceae_Solitalea_canadensis_USAM_9D_DSM_3403
MKKTVKSQPKLKIRTGDLVKVIAGDAKGTQGKVLAVDIARNRATVEGANM
VSKHTKPNAKNPNGGIVKMEAPINISNLKLVDPKSGKLTRVGRKLVDGKL
VRYAKISGEVIK
>Bacteria_BacteroidetesChlorobi_group_Bacteroidetes_Sphingobacteriia_Sphingobacteriales_Sphingobacteriaceae_Pedobacter_saltans_DSM_12145
MEKKKTTPKLKIRKGDLVKVIAGDSKGQQGKIVEVLVKENRAIVEGINMV
SKHTKPSASNPNGGIIKKEAPIHISNLMLVDPKSGKPTRVGRVKNSEGKL
VRVAKKSGEEIK
>Bacteria_BacteroidetesChlorobi_group_Bacteroidetes_Sphingobacteriia_Sphingobacteriales_Sphingobacteriaceae_Mucilaginibacter_paludis_TPT56_DSM_18603
MERKKNTQPKLKIKKGDLVKVIAGDSKGSQGKILEVLVSANRVIVEGANM
VSKHTKPNATSPNGGIIKQEAALHISNVMLVDPKSGVTTRVGRKKNSEGK
LVRVAKKSGEEIK
>Bacteria_BacteroidetesChlorobi_group_Bacteroidetes_Sphingobacteriia_Sphingobacteriales_Sphingobacteriaceae_Arcticibacter_svalbardensis_MN12_7
MQKKNLIIPKLTIRKGDLVQVIAGDSKGKQGKIVEVLTKVNRVIVEGANM
VSRHTKPNAANPNGGIVKKEAAIHVSNVMVVDAKTGKPTRIGKQKNAEGK
FVRISKKSGEEIKL
>Bacteria_BacteroidetesChlorobi_group_Bacteroidetes_Sphingobacteriia_Sphingobacteriales_Sphingobacteriaceae_Olivibacter_sitiensis_DSM_17696
MAKIKLKIRKGDVVQVIAGDSKGTQGKVLEVIVAKNRAIVEGANLVSKHT
KPSATNPNGGIIKKEASIHISNLTLLDPKSGKPTRVGRQKNSDGKLVRIA
KKSGEEIK
>Bacteria_BacteroidetesChlorobi_group_Bacteroidetes_Sphingobacteriia_Sphingobacteriales_Sphingobacteriaceae_Pseudosphingobacterium_domesticum_DSM_18733
MGQVKLKIRKGDLVQVIAGDSKGTQGKVLEVIIAKNRAIVEGANMVSKHT
KPNAANPNGGIIKKEAPIHISNLALIDPKSGKTSRVGRQKNSEGKLVRVA
KKSGEEIK
>Bacteria_BacteroidetesChlorobi_group_Bacteroidetes_Sphingobacteriia_Sphingobacteriales_Sphingobacteriaceae_Sphingobacterium_sp._21
MGKIKLKIRKGDLVQVIAGDSKGTQGKVLEVIIDKNRAVVEGANLVSKHT
KPNAANPNGGIIKKEAPIHISNLALIDPKSGKITRVGRQKNSEGKLVRVA
KKSGEEIK
>Bacteria_Planctomycetes_Planctomycetia_Planctomycetales_Planctomycetaceae_Zavarzinella_formosa_DSM_19928
MHIRVNDTVEVISGGDKGKRGKVLKVDREEGKITVQGIGLVWRHLKASRT
SQGGRLSKEMPISISNVLLIDPTNNKPTRTGVRYTDDGTKELYAKKSGTT
IRVLAKADPKYAKKA
>Bacteria_Planctomycetes_Planctomycetia_Planctomycetales_Planctomycetaceae_Isosphaera_pallida_ATCC_43644
MRIRKDDEVKVISGDDKGKIGKVLRVLPDDDKVVVEGVNLVYKHLRPSPK
NPKGGRISKEMPIHVSNVMIISKAAGRPVRIGYRFLENGQKERYCKETGA
SLGLVGTPKPRRAAALARSTSRDS
>Bacteria_Planctomycetes_Planctomycetia_Planctomycetales_Planctomycetaceae_Singulisphaera_acidiphila_MOB10_DSM_18658
MQIRKDDQVEVITGDDKGSPTNRKIAKVLRVLPEKNKIVVEGVNRVWKHL
KPSAKNQQGGRLSKEMPIDASNVMLYCPSCKRGVRIGHRFAENGQKQRYC
KACSASLGSVGPVKPAHATAAKK
>Bacteria_Chlamydiae_RIFCSPHIGHO2_12_FULL_Chlamydiae_49_11
MKRLKVNDPVIVIAGNDKGVEGSVVSIDKDRVVVKGVCKRKKHQKSRGDN
TPGKMVEFNAPINISNVMYCHKGEAVKLRTRIREDKKEIYFKTKENEEKV
IRTI
>Bacteria_ChlamydiaeVerrucomicrobia_group_Chlamydiae_Chlamydiia_Chlamydiales_Chlamydiaceae_ChlamydiaChlamydophila_group_Chlamydophila_abortus_S263
MKRRSVCVGDTVYVLAGNDKGKQGKVLSCLREKNKVVVEGVNVRTKNIKR
SQENPKGKRINIEAPIHISNVRLSIDGAPAKLSVKVTENGRELWNKSSDG
TSKLYRSVKERKG
>Bacteria_ChlamydiaeVerrucomicrobia_group_Chlamydiae_Chlamydiia_Chlamydiales_Chlamydiaceae_ChlamydiaChlamydophila_group_Chlamydophila_pneumoniae_AR39
MKKQNIRVGDKVFILAGNDKGKEGKVLSLTEDKVVVEGVNVRIKNIKRSQ
QNPKGKRISIEAPIHISNVRLTIAGEPAKLSVKVTEQGRELWQRRPDGTS
QLYRLVRGKKG
>Bacteria_ChlamydiaeVerrucomicrobia_group_Chlamydiae_Chlamydiia_Chlamydiales_Waddliaceae_Waddlia_chondrophila_WSU_86_1044
MQKKKKQNKKIRTGDRVMVIAGNDKGLVGTVQSRTEDRIIVAGVNVRKKH
VKKSQLNPQGGIIDMERPIHISNVTLCVDEEKPRKLRVGIDHEGNRILVY
REGDTDATYRSVKKKGE
>Bacteria_ChlamydiaeVerrucomicrobia_group_Chlamydiae_Chlamydiia_Chlamydiales_Parachlamydiaceae_Parachlamydia_acanthamoebae_UV7
MREKTMNKISVCKKFKKGDRVVAITGNDRGKAGTILRCSGDRVVVQGLNV
RKKHVKKSEQNPAGGILPFEQSIHVSNLKLCVAEDKGVKLRTRVDQNGDR
ELYYKLDGQDVTYRSLKNSNSKKS
>Bacteria_ChlamydiaeVerrucomicrobia_group_Chlamydiae_Chlamydiia_Chlamydiales_Parachlamydiaceae_Neochlamydia_sp._S13
MTKVKTHKAIRKGDKVIAIAGNFKGQKGEVIARLGDKLLVQGLNLRKKHV
KKSEAHPHGGIIELEKGIHISNLKVLNTEDNPVKLKAQKSDEGHKEWVYK
QDDKHVVHRVVKKTKSKKS
>Bacteria_ChlamydiaeVerrucomicrobia_group_Chlamydiae_Chlamydiia_Chlamydiales_Parachlamydiaceae_Candidatus_Protochlamydia_amoebophila_UWE25
MDNKPSGSKKIRQGDTVVAIAGNSRGQIGTVQSCKGDRVIVQGLNVRKKH
VKRSQEAPKGRIVEIERPIHISNLKVCVEGETTAKLKVRTNEQGHRQFVY
HKDDQEVVYRSVKKPK
>Bacteria_Chlamydiae_Chlamydiia_Chlamydiales_RIFCSPLOWO2_02_FULL_Chlamydiae_49_12
MSKRLKKNDKVVVITGNDKGRVGKILSKQKDRVIVQGINVRKRHFKRRTQ
ETRSEIIEIERPIALSNVSACNEKEKPVRLKVRMNQEGKKELYYLDEGKE
ILYRVI
>Bacteria_Chlamydiae_Chlamydiia_RIFCSPHIGHO2_12_FULL_Chlamydiae_27_8
MSKWLKKGDKVKIIAGNDKGKVGEILSRSEDRVIINGINVRKKHLKSGSQ
VQKSNIVNIERPIHISNVVLVGDDAEKIKLKVKVQKDKKKLFYLKNGKEV
VFREIKKVK
>CG10_big_fil_rev_8_21_14_0_10_Chlamydiia_35_9
MNNKWIRKGDKVVVLSGNDKGKVGEVLDRTNDRVLVQGVNLRKKHMKARQ
QGQSSQIVEMERPIHISNVKISSSDGAPLKLKVKLSQKGSKKLVYIDGEK
EKTFRDIKKQKGK*
>Bacteria_Chlamydiae_Chlamydiia_RIFCSPLOWO2_02_FULL_Chlamydiae_45_22
MTKRIKKGEQVLVITGNDRGKIGPVLSRSEDRVIVQGVNVRKKHLKRTQE
SQGGRVVEMEMPIHISNVALCDKEGNRMKRGSASKQAEVETSKKKAPIQR
AAKKVKDV
>Bacteria_Chlamydiae_Chlamydiia_RIFCSPHIGHO2_12_FULL_Chlamydiae_49_9
MSKWIRKGDRVVVIAGNDKGKTGEVLSRGEDRVLVQGINVRKKHLKRTQE
TQGGRIIDMEVPVHISNVRLCDKEGKPLKIKVKEVKGKRELVYKASGKEA
VYRSVKKPA
>CG10_big_fil_rev_8_21_14_0_10_Chlamydiia_42_34
MSKWIRKGDRVLVVAGNDRGKFGEVLSRGAERVIVQGINVRKKHMKRTQE
SQGGRIVEMEVPIHVSNVCLCDKDGKKLKVQLKHEKSGQKDLVHKKGAKG
TVHRAVKKVKHV*
>Bacteria_Lentisphaerae_GWF2_Lentisphaerae_57_35
MKNPSKNVKLNVKKGDIVIAITGEDAASKKTGKVLQVFPEKGRAIVEGFN
YVKKHMRKSQDNPQGGIVEKEAPIAVSNLKVQTQAEERGSKQKEEAKA
>Bacteria_Lentisphaerae_RIFOXYC12_FULL_Lentisphaerae_60_16
VQRARIRKDDVVCVISGTDKGKTGKVLQVMPTRGRAIVEGIRLLTKAQRK
TQDNPQGGFAKKEASLSMSKLLLYCPEDKKGVRIRCVKEGQKQIRKCRRC
GHAFDN
>Bacteria_Lentisphaerae_RifOxyA12_full_Lentisphaerae_48_11
LSIQRIKKNDVVIAVSGSIAGKSGKVMQILADHKSAIVEGVNMVKKCLRK
SQDHPQGGISEKEAAIPMSRIMLLCPTCKKGVRTARVKHNDQMIRKCKRC
GFLFEGSVK
>Bacteria_Lentisphaerae_RIFOXYB12_FULL_Lentisphaerae_65_16
MARAHVKKNDVVVVISGASKGKTGKVLRVDRDKECVVVEGLNVRKKAVRR
SQKHPQGGIIEFEAPLHISKVMAQADYEARRARKTGQAPAGTGDRQPSAE
SATADKPEK
>Bacteria_ChlamydiaeVerrucomicrobia_group_Lentisphaerae_Lentisphaerales_Lentisphaeraceae_Lentisphaera_araneosa_HTCC2155_unfinished_sequence
MNDFPVKMGEEVVIIAGKDRSRADKVKAGKITSINRKTQTVTVEGLNISK
KAVRPSEANPEGGIVEFEAPIHVSNVMTKAKYDARSAKKA
>Bacteria_Lentisphaerae_GWF2_Lentisphaerae_38_69
MQKKTHVKTGDEVTVISGKWKGEDAKIKANLKEKDRVVLEISGLSPEKKK
QIGVKTVKKTQQNPKGGMVERSVSVHISNVKLKKAKTE
>Bacteria_Lentisphaerae_GWF2_Lentisphaerae_50_93
MIIKHSVKKGDTVAVISGKWKGEQGKIIAVIKKNERVVLEMIGLSPEKQQ
EIGRKTVKKTPDNPKGGLIERAVSVHISNVKLKVKGEKETKNKEKKP
>Bacteria_Lentisphaerae_GWF2_Lentisphaerae_49_21
MIKYSVKKGDTVSVISGKWKGEQGKIIAVIRKNERVVLEMIGLSPEKQQE
IGRKTVKKTPDNPKGGLIERAVSVHISNVKLKVKGEKETKTKKEEKKA
>Bacteria_Lentisphaerae_GWF2_Lentisphaerae_45_14
MQKKYHVKKGDKVLVHSGSWSGEEAKITTILKKKDRVVLELLNMTPAKQE
KLGKRVRKTQENPKGVLVERSLSVHVSNVSKVEEAQKGS
>Bacteria_Lentisphaerae_GWF2_Lentisphaerae_44_16
MIKKKYHVKKGDAVVVNSGVWKNEEAKVLVMLKKKDRVVLEMQNLSPEKQ
QKIGKRSVRKSKAYPNGGLVDRAVSVHVSNVRLKTEAGVEKNA
>Bacteria_Lentisphaerae_GWF2_Lentisphaerae_52_8
MMQTKYHVKKGDSVTVLSGNWKGEEAKILAVLKKKDRVVLELKNLTQEKQ
DKLGRRTVRKSNTHPNGGLVERAVSTHVSNVAKKAE
>Bacteria_Verrucomicrobia_Opitutae_RIFCSPLOWO2_12_FULL_Verrucomicrobia_64_8
MHKFHIKRNDTVVVISGAHKGKQGKVLEILPEKQRARVEGVALVKRHLKK
SQEHPQGTIAEREGSIHVSNLMLLANFEQSKRPEKEEAPAKQ
>Bacteria_ChlamydiaeVerrucomicrobia_group_Verrucomicrobia_Opitutae_Opitutales_Opitutaceae_Opitutus_terrae_PB90_1
MAQKFHVKRGDQVVVIAGSQKGKSGKVLEVLAAKQRARIEGVAMIKRHLK
KSQEHPQGTIAEREGSVHISNLMLQSTFDASKRKKEAAPAKA
>Bacteria_ChlamydiaeVerrucomicrobia_group_Verrucomicrobia_Opitutae_Opitutales_Opitutaceae_Opitutaceae_sp._TAV2
MATVKKFHVKRGDEIVVLSGANKGKSGKILEIVADKDRARVEGLAMIKRH
EKSREQGKPGKIVEREGTIHVSNLQLKAKYDASKKRTAKAA
>Bacteria_ChlamydiaeVerrucomicrobia_group_Verrucomicrobia_Opitutae_Opitutales_Opitutaceae_Opitutaceae_sp._TAV5
MATTQKFHVKRGDEVVVLSGANKGKSGKVLEVVAPKQRARVEGLAMIKRH
EKKSEKNPNGAIIEREGTIHVSNLQLKAKYDGSKKRAAVKKA
>Bacteria_ChlamydiaeVerrucomicrobia_group_Verrucomicrobia_Opitutae_Puniceicoccales_Puniceicoccaceae_Coraliomargarita_akajimensis_DSM_45221
MAKAIKREQEVVVISGAHKGKRGKVLEVKAGQSVLVEGVNLITKYERKTQ
ENPEGGSVEKEAPIHYSNVMLAEKYDAKNQ
>Bacteria_Verrucomicrobia_Opitutae_GWF2_Verrucomicrobia_51_19
MKSLKRGDEVVVIAGSHKGKRGKVLELLSKKNRVVVEGVAMVKKCVRKSE
KNPEGGMETREGSIHYSNVMRAETFEARKARKAKS
>Bacteria_Verrucomicrobia_Verrucomicrobiae_GWF2_Verrucomicrobia_62_7
MKTLLRKNDIVLAIXXXXRGKQGKILELQRNSGRAVVEGLQMIKRHTKKS
QLHPQGAIVEKEGTIALSNLMLFCPTCQKGVRLGIKRDGGKRTRFCRKCK
HEFDK
>Bacteria_ChlamydiaeVerrucomicrobia_group_Verrucomicrobia_Verrucomicrobiae_Verrucomicrobiales_Verrucomicrobia_subdivision_3_bacterium_Ellin514
MTKFHVKKGDEVVVIAGSEKGKRGKILSVETKKERVVVEGVRMIKKHMRK
NQNNPQGAIIEREGTVHVSNVMLADQFDARSTKRGTATAKA
>Bacteria_ChlamydiaeVerrucomicrobia_group_Verrucomicrobia_unclassified_Verrucomicrobia_Methylacidiphilales_Methylacidiphilaceae_Methylacidiphilum_infernorum_V4
MNKRAKSKNREPLRKSPVKRGDEVVVITGSERGKRGKVLKVLRNTHKVIV
EGIKMVKKAVRPSQDNPKGGIVEKEATIAISNVMLASKWEKRQEKKKVAV
EKKEQG
>Bacteria_ChlamydiaeVerrucomicrobia_group_Verrucomicrobia_Spartobacteria_Chthoniobacter_flavus_Ellin428_unfinished_sequence
MSRNRFHVKKGDNVQVITGNHKGSTGKVLQVFPTKEQVLIEGVRMIKKHT
KKSQDNPQGAIIQREGPIHISNVKKVEEAEATSKATKTKSKSKKKAS
>Bacteria_Verrucomicrobia_Verrucomicrobiae_RIFCSPHIGHO2_12_FULL_Verrucumicrobia_41_10
MIKKTIKKTHVHAGDIVRVISGNHRGAEGKVLRVIREKNQVLVEGVRMIK
KHLRRSQELPKGDIIEKEGPLPISNVKLVEKAAAAASASANKGTKPSKTS
KKPKAPKAEKSEKIAKPKKAASSKQEE
>Bacteria_ChlamydiaeVerrucomicrobia_group_Verrucomicrobia_Verrucomicrobiae_Verrucomicrobiales_Verrucomicrobiaceae_Verrucomicrobium_spinosum_DSM_4136_unfinished_sequence
MSRIKTHVNKGDLVEVTSGAHKGSQGNVLQVVAKKNQVLVEGVRMIKKAV
RPSQDKPQGGIIEREGPIHISNVKLVEKKK
>Bacteria_ChlamydiaeVerrucomicrobia_group_Verrucomicrobia_Verrucomicrobiae_Verrucomicrobiales_Verrucomicrobiaceae_Rubritalea_marina_DSM_17716
MAHVKKGDKVQVIAGGHKGATGTVASVNEAKQRVVVEGVRKIKKTIKRSE
ANPEGGIVEIDGPIHISNVKKVD
>Bacteria_ChlamydiaeVerrucomicrobia_group_Verrucomicrobia_Verrucomicrobiae_Verrucomicrobiales_Verrucomicrobiaceae_Rubritalea_marina_DSM_17716_SAORIC_165
MAHVKKGDKVQVIAGNHKGKSGTVTSINEAKQRVIVEGVRKIKKAIKPSE
ANQEGGIVEIDGTIHISNVKKVD
>Bacteria_ChlamydiaeVerrucomicrobia_group_Verrucomicrobia_Verrucomicrobiae_Verrucomicrobiales_Verrucomicrobiaceae_Rubritalea_marina_DSM_17716_SAORIC_165
MAHVKKGDKVQVIAGNHKGKSGTVTSINEAKQRVIVEGVRKIKKAIKPSE
ANQEGGIVEIDGTIHISNVKKVD
>Bacteria_FibrobacteresAcidobacteria_group_Acidobacteria_Holophagae_Holophagales_Holophagaceae_Geothrix_fermentans_DSM_14018
MEATSTKMKLKKGDQVVVIAGKEKGKTGTVTKVSPSTNRVVVGGLNIIKK
ATKPNPQTGEGGGIVEKEAPIHASNVMLLDAKTGKGTRKRS
>Bacteria_FibrobacteresAcidobacteria_group_Acidobacteria_Holophagae_Holophagales_Holophagaceae_Holophaga_foetida_TMBS4_DSM_6591
MDKPTKMKLKKGDEVVVIAGKDKGKRGQVAKVTPATNRVVVAGVNVVKKA
TKPNPQTGEGGGFTEKEASIHASNVMLVDPTTQKPTRKRAE
>Bacteria_Acidobacteria_RBG_16_Acidobacteria_64_8
MVKTRIKRNDQVLVIAGRDRGAKGKVLRVFPSKGTAIVERVNMMKKHTRA
NPQRQVQGGILEREAPIRLSKLMVICPESAKPTRVGRRRLDDGKGVRVAK
RSGATLS
>Bacteria_FibrobacteresAcidobacteria_group_Acidobacteria_unclassified_Acidobacteria_Thermoanaerobaculum_aquaticum_MP_01
MGGFKIKKGDQVLVIAGKDRGKKGKVLRVDRQRGRVVVEHVNMIKRHTRP
NPRAGVQGGIVEREAPIHISNVMVISPDSGRPSRVGIKVLEDGRRVRYAK
VDGAILDQ
>Bacteria_Acidobacteria_RBG_13_Acidobacteria_68_16
MTKSFKIKKGDQVQVIAGKDRGKKGKVLRVERKARRVVVEHVNMLKRHSK
PNPGKGVTGGIVEREAPIAICNVMVISTDSGRPTRIGYKVLEDGRKVRLA
KADGAILDQ
>Bacteria_Acidobacteria_RBG_16_Acidobacteria_70_10
MAKQKTGARTRIRLRKNDLVEVIAGRDKGRRGRIIKVLPEAGRVIVQGVG
FVKRHTRPNPQRNIKGGIAEREAPIHVSNVMIVSPDDDKRTRIGSKILPD
GRKVRVGRRGSEVLDK
>Bacteria_Acidobacteria_RIFCSPLOWO2_12_FULL_Acidobacteria_66_10
MAMSIRKNDQVIVRAGKDRGKKGRVLSVLPEKNRVIVEGVNLIKRHTRPN
PQKNIKGGIVEREAAIHASNVMLLDPETNEATRIGSKTLPDGTRVRIGRK
SGAVVDQ
>Bacteria_Acidobacteria_RIFCSPLOWO2_02_FULL_Acidobacteria_67_21
MAILQTPIRRNDTVVVTAGRDRGKRGRVLKVLPEKNRLIVEGVNMIKRHT
RPNPQRNIKGGIVEREASLHASNVQLVCPECGKMTRIGRRLLNDGRKVRV
CRKCEGVVDK
>Bacteria_Acidobacteria_RIFCSPLOWO2_02_FULL_Acidobacteria_68_18
MSRLQTPIRKNDTVMVTVGKDHGKRGRVLRVLPEKNRLVVEGVNIIKRHT
RPNPQRNVKGGIVEREAALHASNVQLVCPECGHMTRVGRRTLNDGRRVRI
CRKCEGVLDK
>Bacteria_Acidobacteria_RIFCSPLOWO2_12_FULL_Acidobacteria_66_21
MSRLQTPIRKNDNVVVLTGKDRGKRGRVLKVLPDKNRVLIEGVNIIKRHT
KPNPQRQIKGGLVEREAALHASNVQIVCPECGRPTRVGRKILGDGRKVRV
CRKCEGVVDK
>Bacteria_Acidobacteria_RBG_16_Acidobacteria_68_9
MSQLQTPIRKNDNVLLITGRDRGKRGRVLKVLPERNRVIVEGVNFIKRHT
KPNPSRQIKGGIVEREASVHASNVQLVCPECGAATRVGRKLLGDGRKVRI
CRKCQGVLDT
>Acidobacteria_bacterium_RBG_16_68_9
MSQLQTPIRKNDNVLLITGRDRGKRGRVLKVLPERNRVIVEGVNFIKRHT
KPNPSRQIKGGIVEREASVHASNVQLVCPECGAATRVGRKLLGDGRKVRI
CRKCQGVLDT*
>Bacteria_Acidobacteria_RIFCSPLOWO2_12_FULL_Acidobacteria_65_11
MSRLATPIRKNDTVLVVTGKDRGKRGRVLKIVPERNRLIVEGVNMMKRHT
KPNPRNNTKGGIVEREASVHASNVQLVCPECGAQTRIGRKILGDGRKVRF
CCKCEGVVDK
>Bacteria_Acidobacteria_RIFCSPLOWO2_02_FULL_Acidobacteria_65_29
MSRLATPIRKNDNVLVVTGKDRGKRGRVLKVLPEANRLVIEGVNMIKRHT
KPNPGRNIKGGIVEREASLNASNVQLVCPECGVQTRIGRKVLGDGRKVRI
CRKCEGVVDK
>Bacteria_Acidobacteria_RIFCSPLOWO2_12_FULL_Acidobacteria_67_14b
MSRLATPLRKNDNVLVITGKDRGKRGRVLKVLPGENGKNRLVVEGVNMIK
RHTKPNPGKGVKGGIVEREASLHASNVQLVCPECGAQTRVGHKILGDGRK
VRVCRKCEGVVDK
>Acidobacteria_bacterium_RIFCSPLOWO2_12_FULL_67_14b
MSRLATPLRKNDNVLVITGKDRGKRGRVLKVLPGENGKNRLVVEGVNMIK
RHTKPNPGKGVKGGIVEREASLHASNVQLVCPECGAQTRVGHKILGDGRK
VRVCRKCEGVVDK*
>Bacteria_Acidobacteria_RIFCSPHIGHO2_01_FULL_Acidobacteria_67_28
MPWTLSIRKGDQVKVTAGRDKGKVGRVLSVNQEKGTCTVEHANLVKRHTR
PNPSKQIKGGIVEREGALHVSNVMVVCPGCNKPARVRHQFLSDGSKVRAC
HRCGATLGA
>Bacteria_Acidobacteria_RIFCSPLOWO2_02_FULL_Acidobacteria_59_13
MLQIKKNDTVKVIAGKNSGKTGRVLSVDWERNRLVVEHVQMVKRHVRPNP
ARNVKGGIVEQESSIAISNVMLVCPTCGPVRFHAQALPEGRRVRACRKCG
NTFD
>Bacteria_Acidobacteria_RIFCSPLOWO2_02_FULL_Acidobacteria_60_20
MLMIKKNDVVKVIAGRDAGKSGKVLQVDAAKRRVVVEHVQMVKRHTRPNP
GKNIKGGILEREGTIHLSNVMIVCPTCGPVRPRMQELGDGKKVRACRKCG
NTLDQ
>Bacteria_Acidobacteria_RIFCSPLOWO2_12_FULL_Acidobacteria_54_10
VLTIKKGDMVKVISGRDLGKTGRVLSVERSTKRILVESVQMVKHHMKANP
QKNIKGGILERESLVSSSNVMLLCPSCGPIRPKVQTLPDGKKSRSCRKCG
NTLV
>Bacteria_Acidobacteria_RIFCSPLOWO2_12_FULL_Acidobacteria_59_11
MLTIKKGDMVKVIAGRDQGKTGRVMSVDRANQRVLVEHVQMVKRHMRANP
AKNVKGGILERESAIHHSNVMLLCPTCGPMRPRVQPLPDGRKVRACRKCG
NTLD
>Bacteria_Acidobacteria_RIFCSPLOWO2_02_FULL_Acidobacteria_61_28
MLGIKKGDRVKVITGKDQGKEGRVLSLNHETNRVLVEHVNLVKKHVRPNP
SRNIKGGIAQRESPVHYSNLMLVCPTCGPIRPKMQQDAHGNRMRVCRKCG
NSTWGAAS
>Bacteria_Acidobacteria_RIFCSPLOWO2_12_FULL_Acidobacteria_60_22
MLSIKKGDIVKVLAGRDRGKTGRVIEVDRDRNRLLVENVNMVKRHLRPNP
AKNIKGGILAEASPIQRSLVMLLCPTCGPIRAKAQLLPEGQKVRACRKCG
NTMXXXXXXXXXXXXXXAARMS
>Bacteria_FibrobacteresAcidobacteria_group_Acidobacteria_unclassified_Acidobacteria_Bryobacter_aggregatus_DSM_18758
MASLSKMNASEKAGIPKRIRLKKDDMVKVIAGKDKGKTGKIIEVNRTVGR
VLVEGISMVKRATKPNPAKGIKGGFQERESSIHVSNVMLLTSGGIPTRIG
TKVETVGGKTRRTRIARKTGEVLDSK
>Bacteria_FibrobacteresAcidobacteria_group_Acidobacteria_Solibacteres_Solibacterales_Solibacteraceae_Solibacter_usitatus_Ellin6076
MAIAKRKPAEPVRIELKKEDTVKVLTGRDKGKEGRVLAVNRETGKVLVEH
VMMIKRHTRPNPGKQIKGGIAERESPINASNVLIVCPGCHKAVRIAHHID
KIAGGKARRTRVCRKCGQTLDRK
>Bacteria_FibrobacteresAcidobacteria_group_Acidobacteria_Acidobacteriia_Acidobacteriales_Acidobacteriaceae_Candidatus_Koribacter_versatilis_Ellin345
MANVTTDIKRNDTVAVTSGKDKGKQGRVLRVIPDKGRILVEHVGMVKNHV
KPNPQKNIKGGIAEQESAIAISNVALVCAKCGPTRVAHKGEGKQKSRVCA
KCGSDLTGK
>Bacteria_FibrobacteresAcidobacteria_group_Acidobacteria_Acidobacteriia_Acidobacteriales_Acidobacteriaceae_Acidobacterium_capsulatum_ATCC_51196
MPSLNIRRNDQVEVIAGSDKGKRGRVLRVLPGASRVLVEHVRVVKKHVRP
NPQRNIKGGIAEQEMPINISNVMLVCPNCGPTRVGHKLEGDHKVRVCKKC
GQTLAGKK
>Bacteria_FibrobacteresAcidobacteria_group_Acidobacteria_Acidobacteriia_Acidobacteriales_Acidobacteriaceae_Edaphobacter_aggregans_DSM_19364
MAGIKIKRNDTVEVIAGKDKGKRGRVLRVIADKNRVLVEHVMIVKKHVKP
NPQRNIKGGIAEQESPIHISNLMLVDGEGNKTRIGSRLDGDKKVRFSKAS
GNAIAEKKSKK
>Bacteria_FibrobacteresAcidobacteria_group_Acidobacteria_Acidobacteriia_Acidobacteriales_Acidobacteriaceae_Acidobacterium_sp._MP5ACTX8
MPSKFKPIIASKIRIKRNDQVIVIAGKDKGKKGRVLRVIVAKQRVLVEGV
GMIKKHVKPDPQRNVAGGIAEQEAPIHVSNVMLVDSEGKATRLGHQVEGN
KKTRVARTNGVVIADKVEKKAKAKK
>Bacteria_FibrobacteresAcidobacteria_group_Acidobacteria_Acidobacteriia_Acidobacteriales_Acidobacteriaceae_Terriglobus_saanensis_SP1PR4
MYIQRNDTVIVTAGKDKGKKGRVLRVLNDKGRVLVEQVGIVKKHVKPNPQ
KNIKGGIAEQETAVHMSNVMLIDSNGKATRVGFRVLEDGKRERYAKTTGE
TLAPKKK
>Bacteria_Nitrospirae_Nitrospira_Nitrospirales_Nitrospiraceae_Candidatus_Magnetobacterium_sp._MYR_1
MGLSIKKEDTVVVLTGSEAGKKGRVIRVIPKKASAIVENTNMIKKHMKPN
KQYTQGGIIEKEAPIDLSKLMLICPRCSKPTRIGNQILDSGKKIRLCKKC
KEVID
>Bacteria_Nitrospirae_Nitrospira_Nitrospirales_Nitrospiraceae_Thermodesulfovibrio_yellowstonii_DSM_11347
MSLRIKKGDTVMVLSGKDKDKKGRVLVIMPKKEKLVVEGVNIVKKHQKPS
RKYPQGGIIEKEFPIYISKVMLVCPKCDKPTRIGARILEDGRKVRVCKKC
KEVID
>Bacteria_Nitrospirae_GWB2_Nitrospirae_47_37
VGLRIKKGDTAVVLSGRNKGKSGRILSVLPSKEKVVIEGLNIVKKHMKPD
KKYTQGGIIEKEAPIHASNVMLVCPKCSKPTRIAAALLDDGKKLRTCKKC
KEVIDQ
>Candidatus_Rokubacteria_bacterium_RIFCSPLOWO2_02_FULL_71_18
MPNVHVRRGDTVGVIAGREQGKRGKVLRVLRADGRVLVEHVNMIKKHQRP
TQKLRQGGIIERENPLPLSNVLLVCGRCDRPVRTGIKALADGRKLRVCKK
CGEPIDKG*
>Candidatus_Rokubacteria_bacterium_GWC2_70_16
MAQAHVRKGDTVVVVAGKERGKRGKVLRVYPAEGRVLVERLNMMKKHQRP
TQKLRQGGIIEREAPLHLSNVMLLDPRTDKPTRVGVRLLADGKKARIARK
SGEIIDKA*
>Candidatus_Rokubacteria_bacterium_RIFCSPLOWO2_02_FULL_68_19
MAALGAHVKKGDTVTVIAGKERGKRGKVLIVLPTRRRVIVEKVNMIKRHQ
RPTQKLRQGGIIEREGTLNLSNVMVVCGKCGQPTRTGIRALAEGKKARVC
KRCGEMIDKT*
>Candidatus_Rokubacteria_bacterium_RIFCSPHIGHO2_02_FULL_69_13
MAALGAHVKKGDTVTVIAGKERGKRGKVLIVLPTRRRVIVEKVNMIKRHQ
RPTQKLRQGGIIEREGTLNLSNVMVVCGKCGQPTRTGIRALAEGKKARVC
KRCGEMIDRT*
>Bacteria_CP_Rokubacteria_13_2_20CM_2_Rokubacteria_64_8
MATSVHVRKGDTVAVITGRERGKRGKVLRVSPEKGRVLVEHVNMVKKHQR
PTQKLRQGGIIEREGAMALSNVLLVCSRCDKASRTGIKLLADGRKVRMCK
RCGESVDKG
>Bacteria_CP_Rokubacteria_13_1_40CM_Rokubacteria_69_27
MAGAHIRRGDTVAIIAGRERGKRGKVLRVLPEKSRVLVEKVNMVKRHQRP
TQRLRQGGIIEREGPLALANVLLVCGRCDRPVRTGINVLADGRKIRVCKR
CGEPMDKG
>Bacteria_CP_Rokubacteria_13_1_20CM_4_Rokubacteria_70_14
MSHVRRGDTVAVIAGKERGKRGKVLRVLVGAGRVLVEKVNVIKKHQRPTQ
KLRQGGIIEREGALHLSNVLLVCGRCDRPVRIGIKELADGRKVRVCKRCG
EPIDKG
>Candidatus_Rokubacteria_bacterium_GWA2_73_35
MPSVHVRRGDTVAIIAGRERGKRGKVLRVLHAEGRVLVEKINMIKKHQRP
TQKLRQGGIIERENPLALSNVLLVCSRCDGPVRTGVQVLGNGRKLRVCKK
CGEPIDKG*
>Bacteria_Nitrospinae_RIFCSPLOWO2_12_FULL_Nitrospinae_45_22
MGGVKLKIKKDDFVGIISGKDRGKRGKVLKVFPAEQRVIVEKVNMVKRHT
KPRKVGEPSGIIEREGKIHVSNTMLICTRCDKPVRIGIQKLPEGDKVRTC
KGCGESIDRV
>Bacteria_Nitrospinae_RifCSPlowO2_12_Nitrospinae_39_15
MNQLAKIRIKKNDIVKVMAGRENGKRGKILMVFPKEQSVIVEKLNIIKRH
TRPSQQVKQGGIIEKEAKIHISNVMLVCNKCDKATRIATKVLENGKKVRI
CKKCGEVLDRD
>Bacteria_Nitrospirae_RIFCSPLOWO2_12_FULL_Nitrospinae_47_7
MEAKAVKWNIRKDDIVQVISGREKGKKGKVLTLIQDQERVKIEKLNLYKR
HTKAGKKGQSQQGGIIEKEGSVHISNVLLVCDKCGKGVRVRRKKLEDGKR
VRMCGKCGEVIDKA
>CG22_combo_CG10-13_8_21_14_all_Nitrospinae_47_10
MKKASYKLHLKKDDIVQVISGKEKGKKGKLLAIFPEEQRVTVEKLNMVKR
HTKGDGKTRQPGIIEKEGKIHISNVLLVSDKVGKGVRTKLKKLEDGKRVR
VCVKTGDVLDKV*
>CG11_big_fil_rev_8_21_14_0_20_Nitrospinae_56_8
MPQVKLHLKKDDIVQVVAGKERGKKGKVLALLADEGRVTIEKLNMLKRHM
KGDGKTRQPGIVEKEGKIHISNVLVVCDKCGKGVRIKRKKLDDGKRVRVC
RKCGEVIDKV*
>CG11_big_fil_rev_8_21_14_0_20_Nitrospinae_45_15
MAGRGTKLKKDDIVQVISGKEKGKKGKVLAFYPDEGRITVEKLNMLKKHT
KGDGKSRQPGIVEQEGKMHISNVMLACDKCGKGVRVKRKQLEDGKRVRIC
QKCGEVMDRV*
>Bacteria_Nitrospinae_Nitrospinia_Nitrospinales_Nitrospinaceae_Nitrospina_sp._AB_629_B06
MFPVSKKSSLKKDDIVQVTAGKEKGKKGKVLAFFPETGKLTVEKLNMLKR
HMKGDGKSRQAGIVEKEGSIHVSNVLIVCDKCGQGVRVKRKKLEDGKRVR
VCIKCGEVLDRV
>Bacteria_Nitrospinae_Nitrospinia_Nitrospinales_Nitrospinaceae_Nitrospina_sp._SCGC_AAA288_L16
MLPVSKKNTLKKDDIVQVVTGKEKGKKGKVLAFFSESGTVTIEKLNMLKR
HMKSDGKSRQAGIVEKEGPIHMSNVLVVCDKCGKGVRVKRKKLEDGKRVR
VCRKCEEVLDRV
>Bacteria_Nitrospinae_Nitrospinia_Nitrospinales_Nitrospinaceae_Nitrospina_sp._AB_629_B18
MLPVSKKNTLKKDDIVQVVTGKEKGKKGKVLAFFSESGTVTIEKLNMLKR
HMKSDGKSRQAGIVEKEGPIHVSNVLVVCDKCGKGVRVKRKKLKDGKRVR
VCRKCEEVIDRV
>Deltaproteobacteria_bacterium_RIFOXYA12_FULL_61_11
MATNSFSIKKNDLVKVIAGKEKGKTGRVLKILREKQRALVERVNMQKRHT
KPSQRNRLGGIVEKEGSIHISNLMVICPQTHKPTRIKYSFIKGDGKGLKK
VRLSVKSGEIIDKK*
>CG_4_9_14_3_um_filter_150_Deltaproteobacteria_63_12
MRIKKNDLVVILSGKERGTTGRVLRVLPDKNKVLIEGGNIVHRHTKANQQ
GSEGGIIPKEAPINASNVALYSEKTSRGVRVRARFVGTSGQLFPSHAEAA
ASFGDAVPSRITKVRFAPKTGEVFD*
>Anaeromyxobacter_sp._RBG_16_69_14
MLIRKNDTVKVIAGKDKGKTGKVLEVLRETGRVRVEKVQVVKRHLKKGRS
QANPEGGILEKNGTLAISNVMLVGEGGKAVRKEKFAHELGGKEKARREKK
A*
>Bacteria_Proteobacteria_deltaepsilon_subdivisions_Deltaproteobacteria_Myxococcales_Cystobacterineae_Myxococcaceae_Anaeromyxobacter_dehalogenans_2CP_C
MAEIRKGDTVKVIAGKEKGKTGRVLEVLREDGRVRVEKLMTVKRHQKKGR
SQANPEGGILELPGTIAISSVMVVGKDDKPVRREKIGRELGAKEKARLQK
RKAAAK
>Bacteria_Proteobacteria_deltaepsilon_subdivisions_Deltaproteobacteria_Myxococcales_Cystobacterineae_Cystobacteraceae_Cystobacter_violaceus_Cb_vi76
MEKLKVGDTVQVIAGAERSEKTPATKRGKVLKIDREAQRVTVEGLRLVKR
HLRKTPQQPEGGIVEKPGTIQISDVQVVCAKCDKPTRVGVRVDGDKKKRF
CKNCDALID
>Bacteria_Proteobacteria_deltaepsilon_subdivisions_Deltaproteobacteria_Myxococcales_Cystobacterineae_Cystobacteraceae_Stigmatella_aurantiaca_DW43_1
MQKLKVGDTVQVISGKERSEKTPASKRGKVLKIDREADRVTVEGLRTVKR
HLRKTAQSPEGGIVDKPGTIALSNVQVVCTKCDKPTRVGIKAEGDAKKRF
CKNCDALID
>Bacteria_Proteobacteria_deltaepsilon_subdivisions_Deltaproteobacteria_Myxococcales_Cystobacterineae_Myxococcaceae_Myxococcus_xanthus_DK_1622
MQKLKVGDTIQVMAGAEASEKNPATKRGKVLKIDREAERVTVEGLRLVKR
HMKKTPQSPEGGIVEKPGTIALANVQVVCAKCDKPTRVGIRTEGEEGKKK
RFCKNCDALID
>Bacteria_Proteobacteria_deltaepsilon_subdivisions_Deltaproteobacteria_Myxococcales_Cystobacterineae_Myxococcaceae_Corallococcus_coralloides_DSM_2259
MQKLKVGDTIQVISGSERSEKTPATKRGKVLKVDREAGRVTVEGLRLVKR
HLRKTPQSPEGGIIEKPGTIALSNVQVVCAKCDKPTRVGIRKEGESSKRF
CKQCDALID
>Deltaproteobacteria_bacterium_RIFOXYA12_FULL_58_15
MRRIRKGDAVAVISGAHKGATGKVLEVLVAKNRVRIEGVATVKRHLKPGR
DQKVPQGGIIEKFGTIHMSNVLPIDPSTNKPTRVGFKTLEDGRKVRIAKR
SGETLAE*
>Bacteria_Proteobacteria_deltaepsilon_subdivisions_Deltaproteobacteria_Myxococcales_Sorangiineae_Polyangiaceae_Sorangium_cellulosum_So0157_2
MKRLRVGDLVQVTSGKEQGKQGRITKILADEERVVVEGLNTVTRHQRPTP
RNQEGGKITKEAPIHASKVMPVDPATGKPTRVKIRVGEDGKKTRVGKSGS
AIGVG
>Bacteria_Proteobacteria_deltaepsilon_subdivisions_Deltaproteobacteria_Myxococcales_Sorangiineae_Polyangiaceae_Chondromyces_apiculatus_DSM_436
MQRLKVGDLVQVISGKDRGKQGRVTKLLLDEGKAVVEGVNVVTRHQRPTP
RNQEGGKVTKEAPIYACKLMPVDPTTGKPTRVHVRVGEDGKSQRVAKSGS
VITQG
>Bacteria_Proteobacteria_deltaepsilon_subdivisions_Deltaproteobacteria_Myxococcales_Nannocystineae_Kofleriaceae_Haliangium_ochraceum_DSM_14365
MSKTHVRRGDMVVVTKGKDKGKRGAVKRVLTNGRIEVEKVNMVKRHTKPT
QTNPHGGIIEQEGSIAIANVALWCDACSAGRRARRSVDESGNKSRLCTQC
AGEFSNPGL
>Bacteria_Proteobacteria_deltaepsilon_subdivisions_Deltaproteobacteria_Myxococcales_Nannocystineae_Nannocystaceae_Nannocystis_exedens_ATCC_25963
MQRIRSGDEVVVIAGKHKGRRGKVLRVVPESDRVVVQGVNVVTKHVKPGK
ENPQGGIVKREAPVHLSNVMLADPQSGDPTRVRFQVLDDGRKVRIAVKSG
EQIDK
>Bacteria_Proteobacteria_deltaepsilon_subdivisions_Deltaproteobacteria_Myxococcales_Sorangiineae_Sandaracinaceae_Sandaracinus_amylolyticus_DSM_53668
MQKIRKGDDVVVIAGKSKGTKGKVLRVIPADKRVLVAGVNVVTKHVKPTR
QNQRGGIEKREAPIHISNVMIADPQTGEPTRVRIQTLEGGRKVRVAVKSG
EQIDS
>Bacteria_Proteobacteria_deltaepsilon_subdivisions_Deltaproteobacteria_Myxococcales_Nannocystineae_Nannocystaceae_Plesiocystis_pacifica_SIR_1_unfinished_sequence
MQKIRKGDSVVVITGKDKGKSGEVLRVLPSDNRVLVQGVNVITKHVKPTR
QNQRGGLEKREAPIHISNVMIADPRDGEPTRVQIKTLEGGQKVRVAVRSG
EQIDS
>Deltaproteobacteria_bacterium_RIFCSPLOWO2_02_FULL_46_8
MALARIKKGDTVQVISGREKGKTGKILAIITKKERALVEHLNMIKRHTRP
QSQTKTGGIIEKEAALPLSVMMPFCSKCKKGVRVSAKILKDHSKTRICAK
CGENLDSKK*
>Deltaproteobacteria_bacterium_RIFCSPHIGHO2_02_FULL_44_53
MSLARIKKGDTVMVISGREKGKTGKVMEILTKKERVLVEKLNMVKRHMRP
TQKDKQGGILEKEAPLALSVVMPLCPKCNEGVRVKTKIGKDGSKMRVCVA
CEEKLDSKGKK*
>CG07_land_8_20_14_0_80_Deltaproteobacteria_38_7
MNIRKGDIVKIITGKEKGKTGKVLLVDRDKKKVLVQGLNFVKHHQKPTQS
NRQGGIVEREAKIAISNVMYYDEKTAKGTRIGHKFLDNGKKVRISRRSGD
VLDH*
>Deltaproteobacteria_bacterium_RIFCSPHIGHO2_02_FULL_44_16
VKLRKGDPIIMIAGKDKGKTGKILEVNPKEQKIRVEGLCLVKRHQKANQQ
HRQGGILEKEAWFSLSKASFYDEKLGKATRLGFRVSKGKKERISKRSGNI
IQVTK*
>CG11_big_fil_rev_8_21_14_0_20_Deltaproteobacteria_42_23
MNIRKNDNVMIITGRDKGKTGKVLSLDTATGRVIVQGLNMVKRHMKPTQS
NPKGGIVQKEASVNISNVMYYDEKEAKPTRIGYKLAKDGKKVRFSKRSGA
LIDK*
>CG10_big_fil_rev_8_21_14_0_10_Bdellovibrionales_45_34
MKLKVTKGSQVEVIAGSDKGKKGSVLEVDHLKLRVRVQGVRVQTKHSAKD
GVSKTEGFIDYSNVKLLEKKASPSKKKSAKKTAKA*
>Bacteria_Bdellovibrio_Bdellovibrionales_RBG_16_Bdellovibrionales_40_8
VKLRIKKGDTVQVTAGAQKGIKGSVMSVDLKKMRIKVQGVRIQTNFDKKE
GILKSEGYIDYSNVKLVERAVQEKKKTTKGKASSRK
>Bdellovibrionales_bacterium_RIFCSPHIGHO2_02_FULL_40_15
MKLKIKKGDTVQVITGADKGKKGTVIEVKPIAMKIKIQGVKIQTHFDKKD
GLLKKEGFIDYSNVKLVEAKAKEAKKATKAPKKAAAKSK*
>Bacteria_Proteobacteria_deltaepsilon_subdivisions_Deltaproteobacteria_Bdellovibrionales_Bdellovibrionaceae_Bdellovibrio_bacteriovorus_HD100
MKLKIKKGATVQVITGSDKGKKGTVIAVDANAMKIQVQGVKVQTHYDKKD
GLLKKEGFIDYSNVKLVEAASKEKKTSKKATKSKSA
>CG10_big_fil_rev_8_21_14_0_10_Bdellovibrio_47_8
MGKIKLKIKKGATVKVVAGADKGKKGVVLAVSSRAMKIKVQGVRVQSHFD
KKDGMKTLEGFMDYSNVALVEAAPAAKGKKTSAGKKKAASKTA*
>Bacteria_Bdellovibrio_Bdellovibrionales_Bacteroivoracaceae_RIFOXYD1_FULL_Bdellovibrionales_53_11
MQNKTQVKLGIRKNDTVQIMNGREKGKTGKVLRVDCRNMKIYVEKLNMVK
RHVKPNQKNPQGGVVDKEAPIHYSNVLLFCQKCNKGVRHGKKTVEKKVAK
KGAGSGPSRVRVCKRCGTTLATV
>Bdellovibrionales_bacterium_RIFOXYD1_FULL_44_7
MMTNEIGKITIRKNDQVQVMAGREKGKTGKVLKVDRQNQRIFIEKVNLVK
RHVRPSQKNPQGGVLDKEAPLHYSNVLLLCPKCN
>Bacteria_Bdellovibrio_Bdellovibrionales_Bdellovibrionaceae_GWA1_Bdellovibrionales_52_35
MITAGLAKLSIKKNDQVQVTAGRDKGKVGKVLNVNLKTERVTVEKINMVK
RHTKPTQKNAQGGILEKETPIHYSNVLLYCTKCARGVRHSHKTVEKSASK
KKGDAKKLVKIRVCKKCGETLDVAKA
>Bdellovibrionales_bacterium_GWB1_55_8
MQKTGFKLTLRKNDQVQVIAGREKGKTGKIVDLDRDTGAVTIEKVNLVKR
HVKASQKNPQGGILEKELPVNYSNVLLMCTKCNRGVRHGVKLVKQAGKKK
GSEATEVKVRFCKKCGESLDA*
>Bdellovibrionales_bacterium_RIFOXYD1_FULL_55_31
MVATNIGRLSLRKNDQVQVISGREKGKIGKLLSVSAKSGRVLVEKVNMVK
KNTKPTQKNPQGGILEKEASLHYSNVLLMCPKCNRGVRHGYKMVKKSASK
KGPKGASDSAKEAKVRVCKRCGESLDLA*
>Bacteria_Bdellovibrio_Bdellovibrionales_Bacteroivoracaceae_RIFOXYA1_FULL_Bacteriovorax_38_20
MQKLKINDEVIILAGKDKNKTGTVLKINQKKNIVIVKGINMVKKTVKPTQ
ENPTGGILDKEQAIHISNVSLISPKTKKATRVRIETKDGKRVRVATKCGS
LLK
>Bacteria_Bdellovibrio_Bdellovibrionales_Bacteroivoracaceae_GWA2_Bdellovibrionales_49_15
MQKLKINDEVLVRSGRDKGKRGLILKLDYKNGRVLVKGVNLRKKAMRPSQ
ANPNGGFVEAERSIAISTVGVVSPKSQKAGRVKIAEQGGKKVRVLVKCGS
ALK
>Bdellovibrionales_bacterium_RIFOXYC1_FULL_39_130
MRKILIDDTVMVTKGKDKGKTGKIKKILGEDRVIVEGLNIVKKAMRPTQN
NQTGGITTKEATVHISNVALLSPKTNKPTRVRIEEKDGKRVRVAVACGTV
ISK*
>CG22_combo_CG10-13_8_21_14_all_Bdellovibrionales_38_13
MQKMKLKDEVIVLAGKDKGKTGTVEKIFDSNKKILVKGVNLVKKAVRPSQ
ENPAGGFLEVERPVHASNLALISPKTNKATRVRIEVRDGKKVRVAVKCGS
VLK*
>Bacteria_Proteobacteria_deltaepsilon_subdivisions_Deltaproteobacteria_Bdellovibrionales_Bacteriovoracaceae_Bacteriovorax_marinus_SJ
MQKIKVNDEVVVIAGKDKGKTGKVQRLNLKKSTLVVEGVNLARKALKPSQ
ENPAGGFADMEKPIHLSNVAVVSPKTKKATRVRFEEKDGKQVRVAVACGS
VLK
>CG22_combo_CG10-13_8_21_14_all_Bdellovibrio_39_27
MEKLRLNDEVVVLAGKDKGKTGKLVKVDHKNNKVIVAGVNVVKKALKPTQ
ENPAGGIIDKESFIHISNVAVLSPKTKKATRVKIEKKDGKNIRVAVACGS
KLDK*
>Bacteria_Proteobacteria_deltaepsilon_subdivisions_Deltaproteobacteria_Desulfobacterales_Desulfobacteraceae_Desulforegula_conservatrix_Mb1Pa_DSM_13527
MEAYKTCIKKDDKVKIIAGKDNGKIGKVLSVIRKDNRVIVENVNIVKRHV
KPNAQNRQGGIIDKEAPIHLSNVMLMCNHCMSAMKAKMRILDDGKKVRMC
GKCNELIDG
>Bacteria_Proteobacteria_deltaepsilon_subdivisions_Deltaproteobacteria_Desulfobacterales_Desulfobacteraceae_Desulfobotulus_alkaliphilus_ASO4_4
VMTVKTNIKKEDKVKVIAGKDEGKIGKVLKVIRKDNRVIVENINKVKRHV
KPDMKNRQGGIIEQEAPIHLSNVMLMCNHCMKASRIRMQELENGKKVRVC
RKCNENIDA
>Bacteria_Proteobacteria_deltaepsilon_subdivisions_Deltaproteobacteria_Desulfarculales_Desulfarculaceae_Desulfarculus_baarsii_DSM_2075
MSKLSIKKDDKVMVTAGRDRGKVGKVLRVLPADNRAIVEKVNVVKRHTRP
SQNNQGGIVEKEMPIDISNLMVICDKCGKASRLGRKVLDDGKTSRFCKKC
GELLDA
>Bacteria_Proteobacteria_deltaepsilon_subdivisions_Deltaproteobacteria_Desulfobacterales_Desulfobulbaceae_Desulfurivibrio_alkaliphilus_AHT2
MHNAKTHIKVNDRVEVIAGGDKGRVGKVIRIDRKRGRAVVDKINMIKRHT
KPSAQNQQGGIIDKEAPLAISNLMLICPKCAKTSRVGRRVLEDGTRERIC
KKCGESVEVPA
>Bacteria_Proteobacteria_deltaepsilon_subdivisions_Deltaproteobacteria_Desulfobacterales_Desulfobulbaceae_Desulfocapsa_sulfexigens_DSM_10523
MAKGQTYLRKNDQVEVIAGKDKGRVGKILNVFPDKDNALVERINMVKRHT
KGTEMNQQGQIINREAPIHVSNLQLICPECTKTGRIGKKFLEDGTKVRFC
KSCGESIESK
>Bacteria_Proteobacteria_deltaepsilon_subdivisions_Deltaproteobacteria_Desulfobacterales_Desulfobulbaceae_Desulfotalea_psychrophila_LSv54
MRQGRTYLKTNDQVEVIAGKDKGRVGKVLRVLVDKDKAVVERANMIKRHT
KATEMNQQGQIVEKEAPIHVSNLQLICPECTKTGRVGKKVLEDGTKVRYC
KSCGESVESKS
>Desulfobacterales_bacterium_GWB2_56_26
MRQGKTYLKKNDQVEVIAGKDKGRVGKVLRVLIDKDKAVVERINMIKRHT
KPREMNQQGQIVEKESPIHVSNLQLICPECTKTGRIGKKILDDGKKIRYC
KSCGESIESKA*
>Bacteria_Proteobacteria_deltaepsilon_subdivisions_Deltaproteobacteria_Desulfovibrionales_Desulfohalobiaceae_Desulfohalobium_retbaense_DSM_5692
MKKYKIRENDKVMVLAGKDRGKIGKIKKLVRKKDRVIVDQVNMVKRHTRA
NPYTGESGGIQEKEAPIHISNVAVVCDGCTKPTRVGYRFTEDGQKRRYCK
KCNELID
>Bacteria_Proteobacteria_deltaepsilon_subdivisions_Deltaproteobacteria_Desulfovibrionales_Desulfohalobiaceae_Desulfovermiculus_halophilus_DSM_18834
MRKNKIRVNDKVMVMTGKDRGKVGTVKSVLYKDENIVVDQVNMVKRHVKG
NPYTGKSGGIQDKEAPMHISNVALVCDSCTKPTRIGFTYTEDGRKLRFCK
KCHEMLD
>Bacteria_Proteobacteria_deltaepsilon_subdivisions_Deltaproteobacteria_Desulfovibrionales_Desulfovibrionaceae_Lawsonia_intracellularis_PHEMN1_00
MQQIRIHKNDKVMVIAGKDKGKIGKVLKVCHKHNRILVEKVNIVKRHVKP
NPYRREHGGIIEKELPIVTSNLMIICSSCTSPTRVHYRYSESGKKLRICK
KCNESL
>Bacteria_Proteobacteria_deltaepsilon_subdivisions_Deltaproteobacteria_Desulfovibrionales_Desulfovibrionaceae_Bilophila_wadsworthia_3_1_6
MKQFRIRKDDKVMVIAGKDQGKIGKVLKVLHKHDSVVVEKVNVAKRHVKP
NPYRREPGGIVDKEMPIHVSNLMVVCPACAAPTRVGYRYAEDGKKIRFCK
KCNETL
>Bacteria_Thermodesulfobacteria_Thermodesulfobacteria_Thermodesulfobacteriales_Thermodesulfobacteriaceae_Thermodesulfatator_atlanticus_DSM_21156
MRLFKSKQRRDIKPHQVKVHIRKNDQVVVIAGKDKGKIGKVLQVFPRRQR
AIVEGVNVVKRHMKPTPYAEGGIVEKPAPVHISNLMVFCPKCARGVRIGR
KFLEDGTKVRVCKKCGEIIEAKE
>Bacteria_Thermodesulfobacteria_Thermodesulfobacteria_Thermodesulfobacteriales_Thermodesulfobacteriaceae_Thermodesulfatator_indicus_CIR29812_DSM_15286
MRFFRSKQRRDIKPHQVKVHIRKNDQVVVITGKDKGKIGKVLQVFPRRQR
AIVEGVNIVKRHMKPTPYTEGGIVEKPAPVHISNLMVFCPKCNKGVKVGR
KFLEDGTKVRVCKKCGEIIEAKE
>Bacteria_Thermodesulfobacteria_Thermodesulfobacteria_Thermodesulfobacteriales_Thermodesulfobacteriaceae_Thermodesulfobacterium_sp._OPB45
MIKRGVSKNLPKPHEAKIHIRKNDMVVVIAGKDKGKIGKVLKVFPRKGRA
IVEGVNIVKKHMKPTPYSSGGIIEKPAPIHVSNLMIYCPKCKRGVKVGRK
FLEDGTKVRFCKKCGEIIEAKE
>Bacteria_Thermodesulfobacteria_Thermodesulfobacteria_Thermodesulfobacteriales_Thermodesulfobacteriaceae_Thermodesulfobacterium_hydrogeniphilum_DSM_14290
MIKRGINKKLPKPHEAKVHIRKNDMVVVIAGKDKGKIGKVLKVFPRKGRA
IVEGVNIVKRHMKPTPYSSGGIIEKPAPIHVSNLMIYCPKCKRGVRIGKK
ILENGTKVRVCKKCGEIIEAEE
>Bacteria_Thermodesulfobacteria_Thermodesulfobacteria_Thermodesulfobacteriales_Thermodesulfobacteriaceae_Thermodesulfobacterium_commune_DSM_2178
MVVVIAGKDKGKIGKVLKVFPRKGRAVVEGVNLVKRHMKPTPYSSGGIIE
KPAPIHISNLMVYCPKCKRGVKIGRKFLEDGTKVRFCKKCGEIIEVKE
>Bacteria_Thermodesulfobacteria_Thermodesulfobacteria_Thermodesulfobacteriales_Thermodesulfobacteriaceae_Thermodesulfobacterium_hveragerdense_DSM_12571
MIKRGINKKAPKPHEVKLHVRKNDMVVVIAGKDKGKIGKVLKVFPRKGRA
VVEGVNLVKRHMKPTPYSSGGIVEKPAPVHISNLMVYCPKCKKGVKIGRK
FLEDGTKVRFCKKCGEIIEVKE
>Bacteria_Thermodesulfobacteria_Thermodesulfobacteria_Thermodesulfobacteriales_Thermodesulfobacteriaceae_Thermodesulfobacterium_thermophilum_DSM_1276
MIKRGINKKAPKPHEVKLHVRKNDMVVVIAGKDKGKIGKVLKVFPRKGRA
VVEGVNLVKRHMKPTPYSSGGIVEKPAPVHISNLMVYCPKCKKGVKIGRK
FLEDGTKVRFCKKCGEIIEVKE
>Geobacteraceae_bacterium_GWC2_58_44
MLGKKLHVKKNDTVVVIAGKDRSKSGKVVSIHPKKDGVIVEGVNVVKRHT
KPRGSEQGGILEKEAPVHISNVMLLCGKCNKPVRTKITVLQDGKKARCCV
KCGESFDK*
>Bacteria_Proteobacteria_deltaepsilon_subdivisions_Deltaproteobacteria_Desulfuromonadales_Geobacteraceae_Geobacter_lovleyi_SZ
MQTKKYHVAKGDTVMVIAGKEKAKTGKVLQVLPKKDAVIVEGLNMVKRHV
RARGNEPGGITEKEAALHVSNVQLYCTKCVKPVRTRIKVLENGEKQRTCV
KCDSSLEN
>Geobacteraceae_bacterium_GWC2_53_11
MQATKSHVNKGDTVIVIAGKEKSKTGKVLQLLPKKNGVIVEGLNLVKRHV
KARGNEAGEIKEKEARIHISNVMPYCSKCLKPVRTSKKLLENGEKQRVCV
KCGTTL*
>Geobacteraceae_bacterium_GWC2_48_7
MQAIKAHVRKGETVMVIAGKEKTKTGKVLQFLPKKDSVIVEGLNMVKRHM
KARGNEPGGIKEKEAGIHISNVLPYCSKCSTGVRTRKLLLENGDKQRICV
KCGNSLEK*
>Bacteria_Proteobacteria_deltaepsilon_subdivisions_Deltaproteobacteria_Desulfuromonadales_Desulfuromonadaceae_Desulfuromusa_kysingii_DSM_7343
MSIEKTHVKKNDMVEIIAGKERGKTGKVLRVLPGKGRVVVESLNVIKRHT
RPNQLNPEGGIVEKEAPLSISNVMLICGSCNQATRTGVRMLEDGSKTRYC
KKCNESVDK
>Bacteria_Proteobacteria_deltaepsilon_subdivisions_Deltaproteobacteria_Desulfuromonadales_Geobacteraceae_Geopsychrobacter_electrodiphilus_DSM_16401
MATFKFHVKKGDMVKVISGKEKSKTGKVLLLFPTKGRLVVEGLNVIKRHT
RPTQLRPEGGIVEKEAAINISNVMLICPSCSEASRTGMRAIEDGSRVRYC
KKCNEIVDK
>Bacteria_Proteobacteria_deltaepsilon_subdivisions_Deltaproteobacteria_Desulfuromonadales_Geobacteraceae_Geoalkalibacter_ferrihydriticus_DSM_17813
MATNKMHVRKNDMVMITTGKDRGKTGKVQRVFPEKGRLIVENLNVVKRHT
RPRAGQGEGGIVEKEAAIQAANVMLVCPGCAKPSRTGKRLLDDGSKARFC
KKCNEIVDK
>Bacteria_Proteobacteria_deltaepsilon_subdivisions_Deltaproteobacteria_Desulfuromonadales_Pelobacteraceae_Pelobacter_carbinolicus_DSM_2380
MAAKKMHVKKDDMVMVIAGKEKGKTGKIMRVLPGKGRVVVENLNVVKRHT
RPNRVNTQGGIVEKEAPLDASNVALVCSACNKPTRTGVRVLEDGTKTRFC
KKCNETLDK
>Desulfuromonadales_bacterium_GWD2_61_12
MAAKTLHVRKNDMVMIIAGKEKGKSGKVLQVFPGKGRIKVENLNVVKRHK
RATRAGVESGIIEKEAAIDASNVMVLCGACNKATRTGIRLLEDGSKARFC
KKCNEIVDK*
>Pelobacteraceae_bacterium_GWC2_58_13
MAAKNLHVKKDDMVMIIAGKEKGKSGKVTRIFSDKGRLTVEGLNVVKRHT
RPSRANQEGGIVEKEAALNASNVQLLCRACGKPARTGIRVLEDGSKVRYC
KKCNEIVDK*
>CG2_30_FULL_Deltaproteobacteria_43_15
MSQTKFHVKKDDPVEVIAGKEKGRKGKVLKVILEKNRVIVEKVNLIKRHA
RASQTSKGGIVEKEGSIHVSNVMIVCKKCNSGVRTRKKVLDDGEKVRVCI
KCEEILSK*
>Deltaproteobacteria_bacterium_RBG_19FT_COMBO_52_11
MDLVRFHVRKNDMVKVIAGKEKGKSGKILKVLLHKNRVVVEKINFIKRHS
RPSGKTRQGGIIQKEGPIHISNVLLLCPKCNQGVRAGKRLLENGKKALVC
KKCGELVERT*
>Deltaproteobacteria_bacterium_RBG_13_51_10
MEPIKFHVRKNDMVLVVAGKEKGKSGKILRVLPKKNRVIVEKVNFVKRHS
RPSGKTRQGGIIQKEAPIHISNVLLLCPKCNQGVRTGKRLLENKKKALVC
KKCGELIERT*
>Bacteria_Proteobacteria_deltaepsilon_subdivisions_Deltaproteobacteria_Syntrophobacterales_Syntrophaceae_Smithella_sp._F21
MSLGRLKKGDMVKILAGKDKGKTGKILKAIPEKGKVIVEKINVIKRHKRP
DQKSKGGVVEKEAAMDVSKVSIICGKCKEATRIRNRILEDGKKIRICSKC
NDVIDVG
>Deltaproteobacteria_bacterium_RBG_19FT_COMBO_43_11
MSLNKYKKGDMVKVISGKDKGKTGKILKAIPDKDRIVIEKINLIKKHQRP
DQKSKGGVVEKEGSIHVSQVGLLCNKCNTAVRVRNKILEDGKKVRICSKC
SDVINVG*
>Deltaproteobacteria_bacterium_RBG_16_44_11
MSLSKYKKGDMVKVLAGKDKGKTGKILKTIPDKDKIVVEKINLIKKHKRP
DQKSKGGVVEKEGSIHVSKVGLLCNKCNTAVRVRNKILEDGKKVRICSKC
SDVINVG*
>Bacteria_Proteobacteria_deltaepsilon_subdivisions_Deltaproteobacteria_Syntrophobacterales_Syntrophaceae_Syntrophus_aciditrophicus_SB
MQLKHLKKGDFVKVISGREKGKTGKVLTVISEKNRVVIEKMNMVKRHQKA
NAMGKGGIVEKEGPIHASNVMMMCGKCNKETRVGIKKLEDGKKVRICKKC
NDILDI
>CG23_combo_of_CG06-09_8_20_14_all_150_Syntrophobacterales_48_27
MMREGQLKKGDIVKVTTGNEKGKTGKIIKIISNKDNVFVEKLNFVKRHQR
PSAKGKGGIIEKEGPIHISNVMLICNKCDNAVRVGYRILDDGKKVRFCKK
CHEILDV*
>CG03_land_8_20_14_0_80_cor_Syntrophobacterales_58_14
MLGKRLKKGDTVKVIAGKEKGKTGKIQSLIADKERVVVEKINFIKRHKKA
DAKGKGGIVEKEGPIHVSNVMYLCNKCGIGVRIGYKILEDGKKVRVCAKC
HEILDT*
>Syntrophus_sp._GWC2_56_31
MLGKRLKKGDTIKVIAGKEKGKTGKILSTIIARDRVVVEKINLIKRHKKA
DAKGKGGIVEKEGSIHISNVMYLCNKCGAGVRIGYKIMDEGRKTRVCTKC
QETLDA*
>Deltaproteobacteria_bacterium_RBG_16_58_17
MLEKRLKKGDTVKVIAGKEKGKTGKIMSTIADRERVIVEKINLIKKHKKP
DAKGKGGIIEKEGSIHVSNVLYLCSKCGTGVRIGYKVLDDGKKVRVCSKC
HEILDT*
>Syntrophobacterales_bacterium_RBG_19FT_COMBO_59_10
MLEKRLKKGDTVKVIAGKEKGKTGKILSTIADRQRVIVEKMNLIKRHKKP
DAKGKGGIVEKEGSIHVSNVMYLCSKCGTGVRIGYKILDDGKKMRVCGKC
HEILDT*
>Bacteria_Proteobacteria_deltaepsilon_subdivisions_Deltaproteobacteria_Desulfurellales_Desulfurellaceae_Hippea_maritima_MH2_DSM_10411
MKRIRTRLKKSDKVKVIAGKDKGKEGNVISFVPEKDRVIVEGVNVIKKHV
KASETTKGGIVEKEAPIHISNVMLVCPHCNKPTRIGVKFLESGEKVRYCK
KCGETI
>Bacteria_Proteobacteria_deltaepsilon_subdivisions_Deltaproteobacteria_Desulfurellales_Desulfurellaceae_Desulfurella_acetivorans_A63_DSM_5264
MANVYSQMKTKLKKGDLVKVLVGKDKGKTGKIISFVPKKNRVIVEGIKII
KKHEKATQTSKGGIIEKEAPIDISNVMLVCPHCNKPTRVASKILDDGTKV
RVCKKCNETI
>Bacteria_Proteobacteria_deltaepsilon_subdivisions_Epsilonproteobacteria_unclassified_Epsilonproteobacteria_Sulfurovum_sp._NBC37_1
MATKFKIKKGDQVMVIAGDDKGKTGEVLQVLPKKEAVIVAGCKMAKKAIK
PSEQNKEGGFANAEMPIHISNVKKVEA
>Bacteria_Proteobacteria_deltaepsilon_subdivisions_Epsilonproteobacteria_Campylobacterales_Campylobacteraceae_Arcobacter_nitrofigilis_DSM_7299
MAVKLKIKKGDTVKIIAGDDKGKTGEVLRVIPSKLQVIVKDCKVAKKTVK
PDQDKNPNGGFVNKEMPIDISNVAKVEGE
>Bacteria_Proteobacteria_Zetaproteobacteria_Zetaproteobacteria_bacterium_TAG_1
MSTNVNYRIRSGDEVVVITGRDKGARGNVTRVLPEKGKIIVAKVNMVKRH
TKPTQNSSGGIVEREAPLEISNVQFVCPKCDAGVRLGAKTLEDGRKVRTC
RKCGEVLDK
>CG1_02_SUB10_Zetaproteobacteria_46_191
MSTNVKTRIRRDDEVIVTAGRDKGARGKVVRVLPEKGKVVVSKVNMIKRH
TRPTQNSAGGIVEREAPFAISNIQFVCPKCDAGVRMGVKSLEDGRKVRTC
RKCGEVLDQ*
>Bacteria_Proteobacteria_Zetaproteobacteria_zeta_proteobacterium_SCGC_AB_133_G06
MTSMVRTRIRRDDEVVVIAGRDKGARGKVIKVLRADGSVLVAKVNMIKRH
TRQTQNSSGGIIEKEAPLNISNVQYFCAKCKTGVRLGVKSLEDGRKVRTC
RSCGEVLDS
>Bacteria_Proteobacteria_Zetaproteobacteria_zeta_proteobacterium_SCGC_AB_137_J06
MVDMVKTRIRSNDEVIVIAGRDKGARGKVIRVLREDGSVLVSKVNMIKRH
TRQSQNSSGGIVEKEAALDISNVQFFCPKCKTGVRLGAKTLEDGSKVRTC
RSCGEVLDS
>Bacteria_Proteobacteria_Alphaproteobacteria_Rickettsiales_Rickettsiaceae_Rickettsieae_Rickettsia_conorii_Malish_7
MIKLKVKKGDEVVVITGKHKGKKGKILKVFPEDSKVIVSGVNVVKKHTKS
NQMSEGGIITKELPIHISNIAHIDPKTGNPTKVAFKFLEDGSKVRVAKKS
GEIIGKEGK
>Bacteria_Proteobacteria_Alphaproteobacteria_Rickettsiales_Rickettsiaceae_Rickettsieae_Orientia_tsutsugamushi_Boryong
MVKIRIKTGDKVQVITGKDKGKRGIVIKVLASLSRVIVKGINLARKHVKA
NKNDVSGGIINKELPIHISNVAYVDSSSNLITKITYTKLDDKRKVRVSKR
SGEILQ
>Bacteria_Proteobacteria_Alphaproteobacteria_Rhodospirillales_Rhodospirillaceae_Oceanibaculum_indicum_P24
MAEKFKIKKGDQVVILTGKDKGKRGEVLRVLRTENRVLVQGVNMVKRHQR
ATQTSQGGIVEKEAALHISNVAHIDPKEDKPTRVGFKILDDGRKVRFARR
SGEVIDA
>Bacteria_Proteobacteria_Alphaproteobacteria_Alpha_proteobacterium_IMCC1322
MADKFKIKKGDQVIVITGRDKGKKGEVLEVLRAESRVRVQGINMVKRHRR
PTQNDAGGIIPMEAPMHISNVAHIDPDNGAATRVGYEVKDGKKVRIARRS
GKALA
>Bacteria_Proteobacteria_Alphaproteobacteria_Rhodospirillales_Rhodospirillaceae_Nisaea_denitrificans_DSM_18348
MATKFKVKKGDKVVVTTGRDKGKTGEILRVITDENRVLVQGVNMVKRHTR
ATQTSAGGIIEKEAPVHVSNVAHIDPKSNEPTRVGIRLLEDGRKVRFAKR
SGEVLDA
>Bacteria_Proteobacteria_Alphaproteobacteria_Rhodospirillales_Rhodospirillaceae_Thalassobaculum_salexigens_DSM_19539
MAARVKKGDRVIVTTGRDKGKQGEVLRVIPSENRVVVQGVNMIKRHTRPS
QTTQGGIVEREAALDLSNVMHVDPKSGEATRVRFEERDGKKVRVAKRSGD
VIDADSAAR
>Bacteria_Proteobacteria_Alphaproteobacteria_Rhodospirillales_Rhodospirillaceae_Candidatus_Endolissoclinum_faulkneri_L5
MSARIRKGDWVVVITGRDKGKAGKVLRVIPSDNRLVVEGINIIKRHKRPS
QNSPGGIIKREATLDISNVMHVDPQSGKSTRIRFEERDGKKVRLAKRSGQ
LINTYLLAR
>Bacteria_Proteobacteria_Alphaproteobacteria_Rhodospirillales_Acetobacteraceae_Rubritepida_flocculans_DSM_14296
MAAKIKKGDRVQVLAGRDKGKRGEVLRVMPAEERALVQGVNLVKRHTKQT
RIGETGGIVTKESPIHLSNLALIDPKTDKPTRVGFRVLEDGKKVRVAKAS
GEVLDA
>Bacteria_Proteobacteria_Alphaproteobacteria_Rhodospirillales_Acetobacteraceae_Roseomonas_mucosa_ATCC_BAA_692
MAAKIRKGDRVQVITGSDKGKRGEVLRVIPEDNRAIVQGVNMVKRHLKPQ
GMNQPGGIQEKEATIHLSNLALIDPKSDKPTRVGFKDVDGKKVRVAKTSG
EVLDA
>Bacteria_Proteobacteria_Alphaproteobacteria_Rhodospirillales_Acetobacteraceae_Belnapia_moabensis_DSM_16746
MAAKIKKGDRVQVLTGRDKGKRGEVIAVLPTEKRALVQGVNVVKRHQKPQ
GMNQPGGIQEKEAPIHVSNLALLDPKSGKPTRVGFRVLEDGKKVRVAKPS
GEVLDA
>Bacteria_Proteobacteria_Alphaproteobacteria_Rhodospirillales_Rhodospirillaceae_Magnetospirillum_magneticum_AMB_1
MASMNVKKGDRVVVLAGKDKGKKGEVIAAMPSEQRVIVQGVNLVKRHTRP
SATSQGGIVEKEASIHVSNVAHEDPKDGKATRIGHKILEDGRKVRVARRS
GEVIDR
>Bacteria_Proteobacteria_Alphaproteobacteria_Rhodospirillales_Rhodospirillaceae_Inquilinus_limosus_DSM_16000
MAAKIKKGDQVVVLAGRDKGKKGEVIEVRPADDRVVVRGVNIVKRHTRQS
AKSQGGIVEQEAALHVSNVAHVDPKSGKPTRVGFKTLEDGRKVRVAKASG
EVIDR
>Bacteria_Proteobacteria_Alphaproteobacteria_Rhodospirillales_Rhodospirillaceae_Skermanella_stibiiresistens_SB22
MSAAKIKKKDKVIVLTGKDKGKTGEVIEFLPKENRVKVRGVNIVKKHQRQ
TQTSAGGILEIEAFLHVSNVAHVDPKTNLPTRVGFKTLEDGRKVRYAKRS
GELIDL
>Bacteria_Proteobacteria_Alphaproteobacteria_Rhodospirillales_Rhodospirillaceae_Azospirillum_amazonense_CBAmc
MSKIKKADKVVIIAGKDKGKQGEVIAVLPKENRVKVRGVNLVKKHQRPTP
TQQGGIVELEAFIDVSNVAHVDPKTNKPTRVGYRILEDGRKVRFAKVSGE
VIDL
>Bacteria_Proteobacteria_Alphaproteobacteria_Rhodospirillales_Rhodospirillaceae_Azospirillum_irakense_DSM_11586
MAAKIRKGDNVVVIAGKDKTKTGEVIEVLPTEGRVKVRGVNLVKKHQRQT
PMQQGGIVEIEAAMDISNVAHIDPKTNKPTRVGFRTLEDGRKVRFAKASG
EVIDQ
>Alphaproteobacteria_bacterium_RIFOXYD12_FULL_60_8
MASKIKKGDKVIVLAGRDKGKRGEVLKFSPEDNRAIVSGVNMVKRHTRPS
QADVGGIKEKEASIHASNLAHIDPKDDKPTRVGFKLLEDGKTKVRVAKRS
GEVLDR*
>Bacteria_Proteobacteria_Alphaproteobacteria_Rhodospirillales_Rhodospirillaceae_Rhodospirillum_rubrum_S1_ATCC_11170
MSAAKIKKGDKVVVLAGKDKGKRGEVLKAIPKEGRVVVQGVNVVKRHTRP
TNTAAGGIVEKEASIHVSNVAHEDPKDGSPTRVGFKVLEDGRKVRYAKRS
GDVIDG
>Bacteria_Proteobacteria_Alphaproteobacteria_Rhodospirillales_Rhodospirillaceae_Novispirillum_itersonii_ATCC_12639
MQKIRKGDTVVVLTGKDKGKQGEVVKALPTENRVVVKGVNIVKRHTRATQ
FTQGGIIEKEAAIHVSNVAHLDPKDGKPTRVGFKVLEDGSKVRVSKRSGE
VIGK
>Bacteria_Proteobacteria_Alphaproteobacteria_Rhodospirillales_Rhodospirillaceae_Caenispirillum_salinarum_AK4
MASKVKKGDRVIVLTGKDKGKTGEVLRSIPSENRVVVQGVNVVKRHQRPT
PMSAGGIIEKEAPINVSNVAHIDPKDQKPTRVGFKTLEDGSKVRFAKRSG
EVLDK
>Bacteria_Proteobacteria_Alphaproteobacteria_Sphingomonadales_Sphingomonadaceae_Sandarakinorhabdus_sp._AAP62
MSAAKIKKGDTVIVLSGKDKGKEGTVTRNLPRDGKVVVAGVNLITRHNKP
NQANPNGGIERVEAPMAVSKVALKDPTTGQPTRVGFAVVDGKKVRVAKKS
GAVING
>Bacteria_Proteobacteria_Alphaproteobacteria_Sphingomonadales_Sphingomonadaceae_Zymomonas_mobilis_mobilis_CP4
MAAKIKKGDRVVILSGKDKGKHGEVTQALPQEGKVVVSGINIITRHRKPS
QANPQGGLDRMEAPIAASKVAIEDPKTGKATRVRFDVRDGKKVRIAVKSG
ETING
>Bacteria_Proteobacteria_Alphaproteobacteria_Sphingomonadales_Sphingomonadaceae_Sphingomonas_wittichii_RW1
MSALKIKKGDRVVVLSGKDKGKTGEVTKSFPKDAKVIVSGVNVATRHRKP
SQANPQGGLERVEAPLHVSKVAIATADGKPTRVRFEVKDGKKVRVAVKTG
ETING
>Bacteria_Proteobacteria_Alphaproteobacteria_Sphingomonadales_Sphingomonadaceae_Sphingopyxis_alaskensis_RB2256
MANKIKKGDTVVVLSGKDKGKTGEVTQALPKDGKVVVAGVNVITRHRKPT
QQNPQGGLERKEAPLFASKVALADPKTGKPTRVRFETRDGKKVRVAVKSG
ETING
>Bacteria_Proteobacteria_Alphaproteobacteria_Sphingomonadales_Sphingomonadaceae_Sphingobium_japonicum_UT26S_1
MSAAKIKKGDKVVILAGKDKGRTGAVLQVLPKDDKVLVEGINVHARHRKP
DQANPQGGIERKPAPLHISNVAVADKDGKPTRVRFEDRDGKKVRVAVKSG
EVL
>CG_4_10_14_3_um_filter_Sphingomonadales_58_15
MANAKIKKGDTVVILSGKDKGKSGEVSKVMPKDGKCIVSGVNIAIRHRKP
TQANPQGGLERREAALHISKVALADPKDGKPTRVRFEKTEDGKMQRIAVK
SGEKVDG*
>Sphingomonadales_bacterium_RIFCSPHIGHO2_01_FULL_65_20
MASAKIKKGDKVVVLSGKDKGRNGTVTKVMPKDDKVVVSGLNVMVRHRKP
SQANPQGGLDRVEAPLHISKVAVADPKTGAPTRVRFETVDGKKVRVAVKS
GEKIDG*
>Bacteria_Proteobacteria_Alphaproteobacteria_Sphingomonadales_Sphingomonadaceae_Blastomonas_sp._AAP53
MAAAKIKKGDNVVVLSGKDKGRTGTVAKVMPKDDKVLVSGLNVMTRHRKP
TQANPQGGLDRVEAPLHISKVAVADPKTGAPTRVRFETVDGKKVRVAVKS
GEKIDG
>Bacteria_Proteobacteria_Alphaproteobacteria_Sphingomonadales_Sphingomonadaceae_Novosphingobium_sp._PP1Y
MAAAKIKKGDSVVVLSGKDKGRTGTVLQVLPKDGKVVVEGVNVATKHRKP
TQMNPQGGIERTPAPMAISKVAVADKDGKPTRVRFETKDGKKVRVAVKSG
ETIDG
>CG12_big_fil_rev_8_21_14_0_65_Sphingomonadales_65_10
MAAAKIKKGDEVVVLSGKDKGRTGTVSKVLPKEGKIVVEGVNVATRHRKP
TQANPQGGIERREAPMHIAKVAVADPKDGKPTRVRFEERDGKKVRVAVKS
GETIDG*
>Bacteria_Proteobacteria_Alphaproteobacteria_Sphingomonadales_Sphingomonadaceae_Citromicrobium_sp._JLT1363
MAKIKKGDNVVVLSGKDKGKTGTVAKVLPKDGKVVVEGVNMIARHRKPSQ
ANPQGGIDRYEAPMHIAKVAVADPKDGAPTRVRIEERDGKKVRVAVKSGE
TIDG
>Bacteria_Proteobacteria_Alphaproteobacteria_Sphingomonadales_Erythrobacteraceae_Erythrobacter_litoralis_HTCC2594
MASAKIKKGDSVVVLSGKDKGKTGTVAKVMPKEGKVVVEGVNMIARHRKP
SQENPQGGIDRYEAPMHIAKVAVADPKDGKPTRVRIEEKDGKKVRVAVKS
GETIDG
>Bacteria_Proteobacteria_Alphaproteobacteria_Sphingomonadales_Erythrobacteraceae_Altererythrobacter_ishigakiensis_ATCC_BAA_2084
MGAAKIKKGDSVVVLSGKDKGKTGTVTQVMPKEGKVLVEGVNVATRHRKP
SQANPQGGIERREAPMHISKVAVADPKDGKPTRVRFDVKKDGTKVRVAVK
SGETIDG
>Erythrobacter_sp._RIFCSPHIGHO2_12_FULL_63_10
VVLSGKDKGMTGTVAKVLPSDGKVVVEGVNIATRHRKPSQANPQGGIVRF
EAPMHISKVAVADPKSGKPTRVRFEQRDGKKVRVAVKSGETIDG*
>Bacteria_Proteobacteria_Alphaproteobacteria_Sphingomonadales_Erythrobacteraceae_Porphyrobacter_sp._AAP82
MAAAKIKKGDSVVVLSGKDKGRTGTVAQVLPKDGKVVVDGVNIVARHRKP
SQQNPQGGIDRFAAPMAISKVALADPKTGKATRVRFEVKDGKKVRVAVKS
GETIDG
>Bacteria_Proteobacteria_Alphaproteobacteria_Parvularculales_Parvularculaceae_Parvularcula_bermudensis_HTCC2503
MAAKIKKGDRVIVLAGRDRGAEGEVVKVDPKAARVTVQGVNMIKRHQKPS
QASAGGIITREAPIHVSNVAIKDPKDGKPTRVGFKFVGEGEDRKKVRVAK
RSGEVIDV
>Alphaproteobacteria_bacterium_RIFCSPHIGHO2_12_FULL_63_12
MAAKIKKGDKVVVLTGKHRGEEAVVTAVMPKEDRVLLKGVNVVAKHQRQT
ATSRGGIVREEAPIHISNVALSVGGKPSRVGFKKLDDGRKVRVARRSGEV
IDG*
>Bacteria_Proteobacteria_Alphaproteobacteria_Caulobacterales_Caulobacteraceae_Caulobacter_segnis_ATCC_21756
MAAKIKKGDRVVVLAGKDKGKQGSVLQVLPKDNRVVVEGVNMVSRHTKAT
QADPQGGIKQKEAALHVSNVAVVDSKGKPTRVGFKIEGDKKVRVAKTTGE
VING
>Phenylobacterium_sp._RIFCSPHIGHO2_01_FULL_70_10
MAAKIKKGDRVVVLTGKDKGREGKVLQVMPKEERVVVEGLNMVQRHTRPT
QMDPQGGIKHKEAPLHVSNVAIVDSNGKPTRVGFRVEGDKKVRVAKTTGE
VING*
>Bacteria_Proteobacteria_Alphaproteobacteria_Caulobacterales_Caulobacteraceae_Phenylobacterium_zucineum_HLK1
MRADRHADLRACSPRTARQEPHEDHLARPRGAVMASKIKKGDRVVVLTGK
DKGREGSVLKVFPKEQRVLVEGLNMVQRHTRPSQLDPQGGIKNKEAPLHL
SNVAIVDSKGKPTRVGFRVEGDKKVRFAKTTGEVING
>Bacteria_Proteobacteria_Alphaproteobacteria_Rhodobacterales_Hyphomonadaceae_Hirschia_baltica_ATCC_49814
MAAKIKKGDKVVVLSGKDKGKQGVVSRVLVDDQKVVVSGVNMVSRHTKPT
QADQGGIKNFEAPMHVSNVAHIDPRDGKPTRVGFKTDDNGRKVRVAKRSG
EAIDV
>Bacteria_Proteobacteria_Alphaproteobacteria_Rhodobacterales_Hyphomonadaceae_Hyphomonas_neptunium_ATCC_15444
MAAKIKKGDTVIMIAGKDKGTKGEVLKVIPDESRVVVRGVNMVKRHQKPS
QTDPGGLKSFEAPVHVSNVAIADPRDGKAVRVGFKIDQHGRKTRFAKRSG
ESIDV
>Bacteria_Proteobacteria_Alphaproteobacteria_Rhodobacterales_Hyphomonadaceae_Henriciella_marina_DSM_19595
MAAKVKKGDRVIVTAGRNKGAKGEVLKVIPAENRVLVQGVNVVKRHQRPS
QMDPGGIKTFEAPIHVSNVAHVDPRDGKPTRVGFKTDEHGRKTRYAKRSG
ESIDV
>Bacteria_Proteobacteria_Alphaproteobacteria_Rhodobacterales_Rhodobacteraceae_Thioclava_pacifica_DSM_10166
MAAKLRKGDKVVVLAGKDKGKQGEITSVDPKAGKAVVDGVNVAIRHQRQT
QTTQGGRQPKAMPIDLSNLALMDANGKATRVGFREEDGKKVRYAKTTGEA
I
>Bacteria_Proteobacteria_Alphaproteobacteria_Rhodobacterales_Rhodobacteraceae_Paracoccus_denitrificans_PD1222_1
MAAKLKKGDKVVVLTGKDKGKQGEISAVFPKENKAVVDGINIAIRHQRQT
QTSQGGRVAKAMPIDLSNLALLDKNGKATRVGFREEDGKKVRFAKTTGDV
I
>Bacteria_Proteobacteria_Alphaproteobacteria_Rhodobacterales_Rhodobacteraceae_Jannaschia_sp._CCS1
MAAKLKKGDKVVVLTGKDKGKQGEISSVNPSAGKAIVDGVNIAIRHTKQS
QSNQGGRIPQPMPIQLSNLALLDANGKATRVGFKIEDGKKVRVAKTTGDV
I
>CG17_big_fil_post_rev_8_21_14_2_50_Rhodobacteraceae_65_11
MAAKLKTGDKVVVLAGKDKGKEGTITSVDPKAGKAVVEGINMAVRHTRQS
QTNQGGRIPMAVPIQLSNLALLDANGKPTRVGFRMEGDKKVRFAKTTGDV
IDA*
>Bacteria_Proteobacteria_Alphaproteobacteria_Rhodobacterales_Rhodobacteraceae_Roseobacter_Thalassiobium_sp._R2A62_genomic_scaffold_scf_1112329232034
MAAKLKKGDTVVVLTGKDKGKQGTISSVNPSAGKAVVDGLNIAIRHTKQS
QTSQGGRIPQAMPIALSNLAIVDANGKATRVGFKTDGDKKVRYAKTTGDV
I
>Bacteria_Proteobacteria_Alphaproteobacteria_Rhodobacterales_Rhodobacteraceae_Octadecabacter_arcticus_238
MAAKLRKGDNVIVLAGKDKGMTGEISSVDPKSGKAIVDGVNVAIRHVKQS
QTNQGGRTPKAMPIQLSNLAVVDANGKATRVGFKMDGDKKVRFAKTTGDV
I
>Bacteria_Proteobacteria_Alphaproteobacteria_Rhodobacterales_Rhodobacteraceae_Rubellimicrobium_thermophilum_DSM_16684
MAARIRKGDRVVVLTGRDKGKTGEVEQVFPKENRAIVSGINMAVRHVRQT
PQSQGGRQPKALPIHLSNLALIDRNGKPTRVGFRFDEAGNKVRYAKTTGD
VI
>Bacteria_Proteobacteria_Alphaproteobacteria_Rhodobacterales_Rhodobacteraceae_Ketogulonigenium_vulgarum_WSH_001
MAAKLRKGDKVVVLTGKDKGKTGEIVSVDPKAGRAIVDGVNVAIRHVKQS
QTNQGGRQSKALPLDLSNLAIVDANGKATRVGFREEDGKKVRFAKTTGDA
L
>Bacteria_Proteobacteria_Alphaproteobacteria_unclassified_Alphaproteobacteriar_Canditatus_Phaeomarinobacter_ectocarpi_Ec32
MALKLKIRKGDKVVVTTGKDKGKTGEVLKVLREENRAVVQGVNIVRRHTR
QTPQAEGGIIAKEAPIHISNIAIEDPKEGGASRVGFKTLDDGRKVRVAKR
SGEVIDG
>Bacteria_Proteobacteria_Alphaproteobacteria_Rhizobiales_Phyllobacteriaceae_Parvibaculum_lavamentivorans_DS_1
MAAKIKKGDKVVILTGKDKGKKGDVVAVFPKENKALVQGVNMVKRHEKPS
QTATGGIVTREAKVHLSNIAIQDPKTGAPTRVGFKTLDDGRKVRFAKASG
ETIDG
>Bacteria_Proteobacteria_Alphaproteobacteria_Rhizobiales_Hyphomicrobiaceae_Rhodomicrobium_vannielii_ATCC_17100
MTQPKLKIKKGDKVVVLTGRDKGKHGEVVKVFPTENRAVVQGVNVVQRHQ
KQSAAQEGGIVAKEAPIHISNIALEDPKDGSATRVGFKILDDGRKVRVAK
RSGETIDD
>Alphaproteobacteria_bacterium_RBG_16_64_48
MPKLKIKKGDHVVVITGKDKGKKGEVLKVMPEENRAIVKGVAMVRRHQKQ
TATQDGGIISKEAAIHISNLALEDPKDGAPTRVGYKFLKDGRKVRFARRS
GEVIDG*
>Bacteria_Proteobacteria_Alphaproteobacteria_Rhizobiales_Hyphomicrobiaceae_Hyphomicrobium_nitrativorans_NL23
MASLKIKKGDKVIVLTGRDKGKRGEVIQVRPKENRALVRGVNIVRRHQRQ
TASQEGGIVSKEAPIQISNLAIEDPVDGKPTRVGFRILEDGTKARVAKRS
GELIPEKN
>Bacteria_Proteobacteria_Alphaproteobacteria_Rhizobiales_Rhodobiaceae_Lutibaculum_baratangense_AMV1
MAAKIRKGDRVVVTTGRDKGQEGAVLKVLPKDNRAIVQGVNLVRRHQRQS
PNQEGGIVSKEASIDLSNLALLDPKDGKPTRVGFKTLNDGRKVRFAKRSG
EEIDG
>Bacteria_Proteobacteria_Alphaproteobacteria_Rhizobiales_Rhodobiaceae_Afifella_pfennigii_DSM_17143
MAAKIKKGDRVVVLAGKDKGRTGEVIRVMPKDNRALVRGVNMVTRHQRQT
ASEEGGIVRKEAPIHLSNLAIEDRESGKATRIGFRFLEDGRKVRVAKRSG
ETIDG
>Bacteria_Proteobacteria_Alphaproteobacteria_Rhizobiales_Hyphomicrobiaceae_Maritalea_myrionectae_DSM_19524
MAAKIKKGDKVIVLTGRDKGKTGEVLRVAPEENRAVVQGVNLVKRHQRAT
QTNEGGIFNKEAPIHLSNIALVDPKENKATRVGFVVKDGEKKRVAKRSGD
VIDG
>Bacteria_Proteobacteria_Alphaproteobacteria_Rhizobiales_Hyphomicrobiaceae_Cucumibacter_marinus_DSM_18995
MAAKIKKGDRVFVLTGKDKGKTGQVLQVLPSENRAVVQGINLVRKHQRQT
ADQEGGIFTREAPIHLSNIALADPKENKPTRVGFQVKDGAKKRVAKRSGE
VIDG
>Bacteria_Proteobacteria_Alphaproteobacteria_Rhizobiales_Hyphomicrobiaceae_Pelagibacterium_halotolerans_B2
MAAKIKKGDKVIVLTGKDKGKTGQVLQVMPTDTKALVSGINLVRRHQKQT
QSQDAGIITKEAPIHLSNIALVDAKDNKPTRVGFKIEDGVKKRVAKRSGE
VIDG
>Bacteria_Proteobacteria_Alphaproteobacteria_Rhizobiales_Hyphomicrobiaceae_Devosia_sp._17_2_E_8
MAAKIKKGDQVVVLTGKDKGKTGKVLQVIPTETRAVVQGLNLVRRHTKQT
ASQDAGIFTKEAPIHLSNLAVADKNGKPTRVGFKLEDGAKKRIAKSTGDV
IDG
>Bacteria_Proteobacteria_Alphaproteobacteria_Rhizobiales_unclassified_Rhizobiales_Vasilyevaea_enhydra_ATCC_23634
MAAKIKKGDKVVILAGKDKGKTGQVMQVIPTEDRAVVQGINLVRRHTKQT
ASQDAGIYTREAPIHISNLAVADANGKPARVGFKIEDGKKRRFAKTTGDL
IDG
>Bacteria_Proteobacteria_Alphaproteobacteria_Rhodobacterales_Rhodobacteraceae_Stappia_stellulata_DSM_5886
MAAKIKKGDTVVVLTGRDKGKTGEIISVSPQDNKALVRGVNVVRRHQRQT
AQSEGGIISKELPVHMSNLALADPKDGKPTRVGFQVKEDGTKVRVAKRSG
DLIDG
>Bacteria_Proteobacteria_Alphaproteobacteria_Rhodobacterales_Rhodobacteraceae_Pseudovibrio_sp._FO_BEG1
MPAKIKKGDKVVVIAGRDKGKTGEVLQMIPSENRAVVRGVNMVKRHQRQT
QQSEGGIITKEAPIQLSNIAIADPKDGKPTRVGFTTNEAGNTVRVAKRSG
DVIDG
>Bacteria_Proteobacteria_Alphaproteobacteria_Rhodobacterales_Rhodobacteraceae_Nesiotobacter_exalbescens_DSM_16456
MPAKIKKGDKVVVIAGRDKGKTGEVIQILPKEDRAVVRGVNVVRRHQRQT
QQSEGGIVSKEAPIQLSNIAIADPKDGKPTRVGFKTNEDGVTVRIAKRSG
DVIDG
>Bacteria_Proteobacteria_Alphaproteobacteria_Rhodobacterales_Rhodobacteraceae_Pannonibacter_phragmitetus_DSM_14782
MAAKIKKGDTVVVLAGRDKGKTGEVLQMLPTDNKALVRGINVVRRHQRQT
QTQEAGIVAKEAPIHVSNLAVADPKDGKPTRVGFKVQEDGRKVRVAKRSG
DLIDG
>Bacteria_Proteobacteria_Alphaproteobacteria_Rhodobacterales_Rhodobacteraceae_Roseibium_sp._TrichSKD4_genomic_scaffold_scf_1119120597021
MAAKIKKGDTVVVLTGRDKGKSGEVIQLLPADNKALVRGVNLVRRHQKQT
QTQEGGIVSKEAPIHLSNLSVADPKDGKATRVGFQVKEDGSKVRVAKRSG
DLIDG
>Bacteria_Proteobacteria_Alphaproteobacteria_Rhodobacterales_Rhodobacteraceae_Labrenzia_alexandrii_DFL_11
MAAKIKKGDTVVVLTGRDKGKSGEVIQMLPSDNKALVRGINMVRRHQKQT
QSQEAGIVSKEAPIHLSNIALADPKDGKATRVGFKVQDDGAKVRVAKRSG
DLIDG
>Bacteria_Proteobacteria_Alphaproteobacteria_Rhizobiales_Methylocystaceae_Methylosinus_sp._PW1
MAAKIKKGDKVVVLAGRDKGRTGQVIQVLPTEGRAVVEGVNLVKRHQRQT
RQQEAGIVTKAAALDLSNIAIADPKDGKPTRVGFKTLDDGRKVRIAKRSG
EQIDG
>Bacteria_Proteobacteria_Alphaproteobacteria_Rhizobiales_Methylocystaceae_Methylocystis_sp._SC2
MAAKIKKGDKVVVLAGRDKGRSGEVLRVIPAEGRAVVDGVNIVKRHQRQT
KDREAGIINKAAPIDLSNLAVADPKDGKATRVGFKILDDGRKVRVAKRSG
ELIDG
>Bacteria_Proteobacteria_Alphaproteobacteria_Rhizobiales_Beijerinckiaceae_Methylocella_silvestris_BL2
MAAKIKKGDKVVVLVGRDKGRSGEVLQVIPKEDRALVRGVNLVKRHQRQT
AQQEAGIVSKEAAIQLSNLAVADPKDGKPTRVGFKVLEDGRKVRFAKRSG
DVIDG
>Bacteria_Proteobacteria_Alphaproteobacteria_Rhizobiales_Beijerinckiaceae_Methylocapsa_acidiphila_B2
MAAKIKKGDRVVVLVGRDKGRSGEVVQVIPKESRAIVRGINLVKRHQAQT
AKQEAGIVTKEAAIHLSNLAVADPKDGKPTRVGFKLLDDGRKVRVAKRSG
DVIDG
>Bacteria_Proteobacteria_Alphaproteobacteria_Rhizobiales_Beijerinckiaceae_Beijerinckia_indica_subsp._indica_ATCC_9039
MAAKIKKGDKVVVLAGRDKGRSGEVLQVLPKEDRALVRGINLVKRHQRQT
AKQEAGIYTKEATIHLSNLALADPKDGKATRVGFKILEDGRKVRFAKHSG
DVIDG
>Bacteria_Proteobacteria_Alphaproteobacteria_Rhizobiales_Beijerinckiaceae_Methyloferula_stellata_AR4
MAAKIKKGDKVVVMTGRDKGRTGEVLQVMPKDERAIVRGVNLVKRHQKQT
PRQEAGIFSKEATIHLSNLALADPKDGKATRVGFKIMEDGRKVRVAKRSG
ELIDG
>Bacteria_Proteobacteria_Alphaproteobacteria_Rhizobiales_Aurantimonadaceae_Aurantimonas_ureilytica_DSM_18598
MQKIKKGDKVVVLAGKDKGRTGTVTQVMPKDDRAVVSGVNMVKRHQKQTA
SQEAGIVSKEAPIHLSNLSVADPKDGKPTRVGFKVVGEGENAKKVRFAKR
SGEQIDG
>Bacteria_Proteobacteria_Alphaproteobacteria_Rhizobiales_Aurantimonadaceae_Fulvimarina_pelagi_HTCC2506_unfinished_sequence
MNRLRKGDKVVVLAGKDKGRSGEITKMMPKDEKALVGGINMVKRHQRQTQ
NTEAGIVSKEAPIHLSNLALADPKDGKPTRVGIKVTDEGKRVRFAKRSGE
EING
>Bacteria_Proteobacteria_Alphaproteobacteria_Rhizobiales_Aurantimonadaceae_Aurantimonas_manganoxydans_SI85_9A1
MQKIRKGDTVVVLAGKDKGRSGEVIKVMPKDGRALVRGINMIKRHQRQTA
SQEAGIINKEAGIQLSNLAVADPKDGKATRVGFKVLDDGTKVRVAKRSGE
QING
>Bacteria_Proteobacteria_Alphaproteobacteria_Rhizobiales_Rhizobiaceae_RhizobiumAgrobacterium_group_Agrobacterium_sp._H13_3
MQKIRKGDNVVVLTGKDKGRTGEVIQVLPKEDRAVVRGVNMVKRHQRQTQ
AQEAGIINKEASLHISNIAIVDKDGKPTRVGFTVVDGKKVRVAKRSGEVI
DG
>Bacteria_Proteobacteria_Alphaproteobacteria_Rhizobiales_Phyllobacteriaceae_Aliihoeflea_sp._2WW
MQKIRKGDKVVVLAGKDKGRTGEVVQVMPKEDKAVVRGVNMIARHQKQSA
SQEGGIIRKEAPLHLSNIAIADPKDNKPTRVGFDFRDGKKVRIAKRSGEV
ING
>Bacteria_Proteobacteria_Alphaproteobacteria_Rhizobiales_Phyllobacteriaceae_Aminobacter_sp._J41
MQKIRKGDKVVVLAGKDKGRTGEVLKVQPKDQKAIVSGVNVVVRHQRQTQ
NQEGGLIRKEAPIHLSNIAVVDPKDGKTPTRVGFEIRDGKKVRVAKRSGE
VING
>Bacteria_Proteobacteria_Alphaproteobacteria_Rhizobiales_Phyllobacteriaceae_Pseudaminobacter_salicylatoxidans_KCT001
MQKIRKGDNVVVLAGKDKGRSGEVLRVMPKDDKAIVRGVNMVRRHQKQTQ
SQEGGIISKEAPIHLSNLALTDPKDGKPTRVGFRTQEDGTKVRFAKRSGE
VING
>Bacteria_Proteobacteria_Alphaproteobacteria_Rhizobiales_Phyllobacteriaceae_Mesorhizobium_australicum_WSM2073
MQKIRKGDKVVVLAGKDKGRSGEVLSVQPKDDTALVRGVNMIRRHQKQSQ
SQEGGIITKEAPIQLSNIALADPKDGKPTRVGFVFQKDGKKVRVAKRSGE
VING
>Bacteria_Proteobacteria_Alphaproteobacteria_Rhizobiales_Phyllobacteriaceae_Aquamicrobium_defluvii_W13Z1
MQKIRKGDKVVVLAGKDKGRSGEVLSVQPKEDTAIVRGVNLIRRHQRQTQ
SQEGGIITKEAPIHLSNLALADPKDGKPTRVGFRVEQDGKKVRFAKRSGE
TING
>Bacteria_Proteobacteria_Gammaproteobacteria_Acidithiobacillales_Acidithiobacillaceae_Acidithiobacillus_ferrivorans_SS3
MLKVRKDDEVVILTGKDKGKRGKVLKVLREELRVVVEKVNMVKRHVRPDR
MGKPGGIVEKEAPIHVSNVAIFNAATGNGDRIGYKVLEDGQKVRVFKSNG
EVIGRR
>Bacteria_Proteobacteria_Gammaproteobacteria_Acidithiobacillales_Thermithiobacillaceae_Thermithiobacillus_tepidarius_DSM_3134
MQKIRKGDDVIVLTGKDKGKRGTVLRVLPDSGRVFVENVNMVKRHTRPNP
QRGIAGGIVEKEASIDVSNVALYNPVTGKADRVGFRNLEDGRKVRVFKSN
GEIVDI
>Candidatus_Muproteobacteria_bacterium_RBG_19FT_COMBO_61_10
MHKIRKGDQVVVRTGKDKGKRGSVLRLLDRDRVLVENINLAKKHTKPNPN
KNVTGGIMDKEMPIHISNVALYNAASGKGERIGFKTLEDGRKVRCF
>Candidatus_Muproteobacteria_bacterium_RBG_16_64_11
MRKIKKGDQVVVITGKDKGKRGNVLRVFADDRVLVENVNMVKRHTRPNPN
RNITGGILDKEAPIHISNVALFNGVTGKGERVGLRQLEDGRKVRYFKRSG
EVADV*
>Candidatus_Muproteobacteria_bacterium_RBG_16_60_9
MQKIRTGDQVVVLAGRDKGKRGSVLRVLPDDRLVVEGVNIVKRHTRPNPQ
RNVTGGIVDQEASIHRSNVGLYNPTSGKAERVGFRTLDDGKKVRFYRQSG
EVADTK*
>Candidatus_Muproteobacteria_bacterium_RBG_16_62_13
MSKIHKGDKVVVTAGRDKGKQGTVVRVLENDRLVVETINMVKRHTKPNPN
KGVTGGIVDQESPIHISNVMLVNPATGKGERLGYKTLEDGRKVRFFRKSG
EVADTK*
>Candidatus_Muproteobacteria_bacterium_RIFCSPHIGHO2_12_FULL_60_33
MRKIRKGDKVAVLAGRDKGKQGTVLRVLEDSRVLVENVNMIKRHTKPNPN
KGVTGGIIDREAPIHVSNVALFNPATGKGERVGLRTMQDKSKVRYFKKSG
EVADVK*
>Candidatus_Muproteobacteria_bacterium_RBG_16_64_10
MNKIRKGDEVMVLTGRDRGKRGNVLRVLPNDRVVVQNVNVVKRHTKPNPN
KGVTGGILDKEMPIHVSNIALFNAATGKGARVGVKTLADGARVRYFKKTG
EVADVK*
>Candidatus_Muproteobacteria_bacterium_RIFCSPHIGHO2_01_FULL_65_16
IRKGDQVMVLAGRDKGKHGEVLRVLPDGRVLVQNINVVKRHTRPNPNRGV
TGGIMEKEAPIQVSNVALYNAATGKGERVGFKALADGRKVRFFKKSGEVA
DVK*
>Candidatus_Muproteobacteria_bacterium_RBG_16_65_34
MNKIRKGDEVVVLTGRDRGKRGAVLRVLTDGRVVVQNINMVKRHTRPNPN
RGVTGGILDKEASIHVSNVALYNAATKKGGRVGFKTLADGAKVRYFKKTG
EVADVAK*
>Bacteria_Proteobacteria_Betaproteobacteria_Methylophilales_Methylophilaceae_Methylobacillus_flagellatus_KT
MSKIRKGDEVILNTGKDKGKRGTVLRVLPTGQVLVEGINVVKKHAKPNPM
RGIAGGIISKEMPVDISNVALFNRATQKGDRVGFKTLDDGRKVRVFKSSG
EVVDA
>Bacteria_Proteobacteria_Betaproteobacteria_Methylophilales_Methylophilaceae_Methylovorus_sp._SIP3_4
MSKIRKGDEVILNTGKDAGKRGTVLRILDSGKVVVEGVNLVKKHAKPNPM
RGVAGGIISKEMPVDVSNVALFNRATQKGDRVGFKTLDDGRKVRVFKSSG
EVVDA
>Bacteria_Proteobacteria_Betaproteobacteria_Methylophilales_Methylophilaceae_Methylophilus_methylotrophus_ATCC_53528
MSKIRKGDQVILNTGKDAGKTGTVLSVLPSGHVVVEGLNVVKKHTRPNPM
RGITGGIISKEMPVDGSNVAIFNAATQKADRVGFKVLEDGRKIRVFKSSG
ESIDA
>Bacteria_Proteobacteria_Betaproteobacteria_Methylophilales_Methylophilaceae_Methylotenera_sp._301
MNKIRKGDQVILNTGKDKGKQGTVIGILDSGHVVVEGLNLVKKHAKANPM
KGIAGGIIAKEMPLDISNVALFNSATQKGDRVGFKTLDDGRKIRVFKSNG
EAVDA
>Bacteria_Proteobacteria_Betaproteobacteria_Neisseriales_Neisseriaceae_Formivibrio_citricus_DSM_6150
MNKIRKGDEVIVITGKDKGKRGTVLRVIPAEDRVVVDGVNVVKKHAKPNP
MRGIQGGIVEKTLSIHVSNVAIFNKASGKADRVGFKVQEDGKKVRVFKST
GEVVGG
>Bacteria_Proteobacteria_Betaproteobacteria_Neisseriales_Neisseriaceae_Deefgea_rivuli_DSM_18356
MNKIRKGDEVIVLTGKDKGKRGTVLTSIPAEGRVVVEGVNIVKKHQKPNP
MRGVQGGIVELTKSVDVSNVAIFNTATGKADRVGFKTLEDGKKVRVFKSS
GEVVGG
>Bacteria_Proteobacteria_Betaproteobacteria_Neisseriales_Neisseriaceae_Laribacter_hongkongensis_HLHK9
MQKIRKGDEVVVITGKDKGKRGTVLRVLPTEGRVVVEGVNVVKKHQKPNP
VKGQAGGIVDKTLSIDVSNVAIFNPATQKADRVGVKTLEDGRKVRVFKSN
GELVGA
>Bacteria_Proteobacteria_Betaproteobacteria_Neisseriales_Neisseriaceae_Microvirgula_aerodenitrificans_DSM_15089
MHKIRKGDEVVVITGKDKGKRGAVLRVLPVEGRLLVEGVNVVKKHQKPNP
VKGVPGGIVDKTMSIDVSNVAIFNPTSKKADRVGFKTLEDGRKVRVFKSN
GEVIGA
>Bacteria_Proteobacteria_Betaproteobacteria_Neisseriales_Neisseriaceae_Stenoxybacter_acetivorans_DSM_19021
MKKIKTGDQVIVIAGKDKGKKGQVLRILGEKILVEGVNQVKRHQKPNPMR
GVEGGVITKSMPLAISNVAIFNPETQKADRVGIKVETIDGKVVRSRFFKS
TGAAVGA
>Bacteria_Proteobacteria_Betaproteobacteria_Neisseriales_Neisseriaceae_Snodgrassella_alvi_wkB2
MKKIKTGDQVIIIAGKDKGKQGKVVRVLGDKVIVDGVNRVKRHQKPNPMR
GIEGGVITKDAPLAISNVAIFNPETQKADRVGIKVETVDGKVVRTRVYKS
TGAAVGA
>CG12_big_fil_rev_8_21_14_0_65_Hydrogenophilales_61_21
MNKIRRGDEVVVLTGKDKGKRGTVLSVLEGRLVVEGVNRVKRAVKPNPMR
GTTGGFVDKDMPIDISNVAIFNRLSGKGDRVGIKTLEDGRKVRFYKSNGE
VMDA*
>CG_4_10_14_3_um_filter_Hydrogenophilales_63_21
MRKILKGDEVIVLTGKDKGKRGTVLRVLDGKLVVEGVNRVRKAVKPNPMR
GTTGGFQDKDMPIHLSNVAMFNAAIGKGDRIGIKTLEDGRKVRFFKSNGE
VLNA*
>Hydrogenophilales_bacterium_RIFOXYD1_FULL_62_11
MARIHKSDQVVVLTGKDKGKRGTVLRVLDTGHLLIEGVNRVKKHQKPNPM
RNIQGGIVEKEMPIQASNIALFNAATQKADRVGYKVLEDGRKVRVFKSNG
EMVDAQG*
>Bacteria_Proteobacteria_Betaproteobacteria_Hydrogenophilales_GWE1_Thiobacillus_62_9
MARIRKSDQVIVLTGKDKGKRGTVLRVLDDGHVLVEGVNRVKKHQKPNPM
RNIQGGIVEKEMPIQASNVALFNVGTQKADRVGYKVLEDGRKVRVYKSNG
EMVDAQG
>Hydrogenophilales_bacterium_RIFOXYA1_FULL_63_33
MARIRKSDQVIVLAGKDKGKRGVVLRVLDDGHVVVEGVNRVRKHQKPNPM
RNIQGGIVEKEMPIQASNVALFNVGTQKADRVGYKMLEDGRKVRVYKSNG
EMVDAQG*
>Bacteria_Proteobacteria_Betaproteobacteria_Hydrogenophilales_Hydrogenophilaceae_Thiobacillus_denitrificans_ATCC_25259
MARIRKSDQVIILAGKDKGKRGTVLRVLDDGHLVVEGVNRVKKHQKPNPM
RNIQGGIVEKEMPIDASNVALFNPATQKADRVGSKVLEDGRKVRVFKSNG
EMVDAQG
>Betaproteobacteria_bacterium_RBG_16_58_11
MRKIKKGDDIVVLTGKDKGRRGTVLRVVDDAKVLVEGINKVKKHAKPNPV
QGAPGGIVDKEMPIQVSNVALFNAATQKADRVGIKVLADGRKVRFFKSNG
EVVDA*
>Bacteria_Proteobacteria_Betaproteobacteria_Hydrogenophilales_Hydrogenophilaceae_Sulfuricella_denitrificans_skB26
MRKIRKGDDVVVITGKDKGRRGLVLRMLDEGHLLVEGVNKVKKHMKPNPV
KGVAGGIVEKEMPLDISNIALFNPATQKADRVGIKVLEDGRKVRYFKSNG
EVLDA
>CG18_big_fil_WC_8_21_14_2_50_Hydrogenophilales_58_12
MRKIRKGDDVVVITGKDKGRRGLVLRMLDEGHLLVEGVNKVKKHMKQNPV
KGVAGGIVEKEMPLDISNIALFNPATQKADRVGIKVLEDGRKVRYFKSNG
EVLDA*
>Bacteria_Proteobacteria_Betaproteobacteria_Gallionellales_Gallionellaceae_Ferriphaselus_sp._R_1
MQKIKKNDDVIVIAGKDKGNRGSVLRVLGDKLVVSGINKVKKHQKPNPVK
GVSGGIVEMEKPIHISNVAIYNAAAKKGDRVGIKVLEDGRKVRVFKSSGE
QIDA
>Bacteria_Proteobacteria_Betaproteobacteria_Gallionellales_Gallionellaceae_Gallionella_capsiferriformans_ES_2
MRKIKKNDDVIVIAGKDKGNRGNVLSVSGDYLLVGGINKVKKHQKPNPVK
GEAGGIIEKESKIHISNVALFNAAANKGDRVGIKTLEDGRKVRVFKSNGE
VVDA
>Sideroxydans_sp._RIFOXYD2_FULL_59_7
MRKIKKDDDVIVIAGKDKGNRGSVMKVADDYVVVSGINKVKKHQKPNPMK
GTSGGIVEIEKPMHISNVAIFNAATKKADRVGIKQLEDGRKVRIFKSSGE
VIA*
>Bacteria_Proteobacteria_Betaproteobacteria_Gallionellales_Gallionellaceae_Sideroxydans_lithotrophicus_ES_1
MNKIKKNDDVIVIAGKDKGNRGSVLNVLGNDRVLVSGVNKVKKHQKPNPM
KGTTGGIVEIEKPIHVSNIAIYNSATKKADRVGVKQLEDGRKVRVFKSSG
EVIA
>Sideroxydans_sp._GWF2_59_14
MNKIKKNDDVIVITGKDKGNRGSVLSVAGDYVLVGGINKVKKHQKPNPVK
GTSGGIVEIEKPIHISNIAIYNATAKKADRVGVKQLEDGTKVRVFKSNGE
VIA*
>CG11_big_fil_rev_8_21_14_0_20_Gallionellaceae_60_62
MRKIRKDDDVIVIAGKDKGNRGNVLKVADDYVVVAGINKVKKHQKPNPMK
GTSGGIVEIEKPLHVSNVAIFNAATKRADRVGVKVLEDGRKVRVFKSSGE
VIA*
>CG08_land_8_20_14_0_20_Gallionellales_59_87
MRKIKKNDDVIIIAGKDKGNRGSVLNVSDDFVLVSGINKVKKHQKPNPMK
GTTGGIVEIEKPIHISNIAIYNAATKKADRVGVKSLEDGRKVRVFKSSGE
VIA*
>CG1_02_SUB100_Gallionellaceae_60_948
MRKIKKNDDVIIIAGKDKGNRGSVLNVSDDFVLVSGINKVKKHQKPNPMK
GTTGGIVEIEKPIHISNIAIYNAATKKADRVGVKSLEDGRKVRVFKSSGE
VIA*
>Bacteria_Proteobacteria_Betaproteobacteria_Nitrosomonadales_Nitrosomonadaceae_Nitrosomonas_europaea_ATCC_19718
MKKIRKGDSVIVIAGKDKGKQSTVIRFQSTERVIVREVNKVKSHIKPNPN
RNIAGGIVETEKPLHISNIAIFNPEKNKADRVGFRFNESGNKVRYFKSDG
TLIDS
>Bacteria_Proteobacteria_Betaproteobacteria_Nitrosomonadales_Nitrosomonadaceae_Nitrosospira_multiformis_ATCC_25196
MSKIKKGDDVIVIAGKDKGKRGTVLRVMKPDLVVVEGVNRLKKHQRPNPN
KGDTGGIVEMDSPIQVSNIAIYNPATRKADRIGFKTVEGKGKARCFRSNE
ELIDA
>Bacteria_Proteobacteria_Betaproteobacteria_Rhodocyclales_Rhodocyclaceae_Uliginosibacterium_gangwonense_DSM_18521
MNKIRKGDEVLVLTGKDKGKRGTVLRRVDAERVVVEGVNRVKKHTRPNPV
KGQAGGIVEKEMPIHVSNVAIFNPATQKADRVGFKLLEDGKKVRFFKSNG
ELLGA
>Bacteria_Proteobacteria_Betaproteobacteria_Rhodocyclales_Rhodocyclaceae_Thauera_sp._MZ1T
MNKIRKGDEVLVLTGKDRGRRGTVLRRVDDERVVVEGVNRVKKHVRPNPL
KGEVGGIVEKEMPIHVSNVALFNPATQKGDRVGIKTLEDGRKVRFFKSNG
ELVNA
>Bacteria_Proteobacteria_Betaproteobacteria_Rhodocyclales_Rhodocyclaceae_Aromatoleum_aromaticum_EbN1
MNKIRKGDEVVVLAGKDRGRRGVVLSRVDDERLLVEGVNRVKKHVRPNPL
KGEVGGIVEKEMPLHISNVALFNPAAQKGDRVGIRVLEDGRKVRFFKSNG
ELVDA
>Bacteria_Proteobacteria_Betaproteobacteria_Rhodocyclales_Rhodocyclaceae_Azoarcus_sp._KH32C
MNKIRKGDEVVVLAGKDRGRRGVVLGRVGEERIVVEGVNRAKKHVRPNPL
KGEVGGIVEKEMPLHISNVALFNPASQKGDRVGIRVLEDGRKVRFFKSNG
ELIDA
>Bacteria_Proteobacteria_Betaproteobacteria_Rhodocyclales_Rhodocyclaceae_Dechlorosoma_suillum_PS
MEKIRKGDEVVVIAGKDKGKRGTVARRVDAEHVVVEGVNRAKKHVKPNPI
KGVVGGIVDKDMPIHISNVALFNAATQKADRVGFKILEDGKKVRVFKSNG
ETLDA
>Bacteria_Proteobacteria_Betaproteobacteria_Rhodocyclales_Rhodocyclaceae_Propionivibrio_dicarboxylicus_DSM_5885
MEKIRKGDEVVVITGKDKGKRGTVARRVDAEHVVVEGVNRVKKHVKPNPV
KGVVGGVIEKDMPLHVSNVSLYNPATKKADRVGFKLLDDGKKVRVFKSNG
EVVGA
>Bacteria_Proteobacteria_Betaproteobacteria_Rhodocyclales_Rhodocyclaceae_Azovibrio_restrictus_DSM_23866
MDKIRKGDEVIVITGKDKGKRGTVSRRVDADHLVVEGINRAKKHVKPNPM
KGVAGGIVDKDMPIHISNVALFNPATSKADRVGIKVLEDGRKVRVFKSNG
ELVKA
>Bacteria_Proteobacteria_Betaproteobacteria_Rhodocyclales_Rhodocyclaceae_Azonexus_hydrophilus_DSM_23864
MEKIRKGDEVVVITGKDKGKRGTVLARIDADHVLVEGVNRAKKHVKPNPI
KGVQGGIVDKDMPIHISNIALFNSATQKADRVGIKSLEDGRKVRVFKSNG
ELVNA
>Bacteria_Proteobacteria_Betaproteobacteria_Rhodocyclales_Rhodocyclaceae_Dechlorobacter_hydrogenophilus_LT_1
MDKIRKGDEVVVVTGKDKGRRGSVLRRVDADHVVVEGVNRAKKHVKPNPV
QGVAGGIVDKDMPIHISNVALFNPATKKADRVGFKLLDDGRKVRVFKSNG
ELVNA
>Bacteria_Proteobacteria_Betaproteobacteria_Rhodocyclales_Rhodocyclaceae_Dechloromonas_aromatica_RCB
MEKIRKGDEIVVITGKDKGKRGTVLRRVDDEHVLVEGVNRAKKHVKPNPV
KGVAGGIVDKDMPIHISNVALFNPATKKADRVGFKALDDGRKVRVFKSNG
ELVNA
>Bacteria_Proteobacteria_Betaproteobacteria_Burkholderiales_Burkholderiaceae_Limnobacter_sp._MED105_unfinished_sequence
MNKIRKGDEVLVLNGKFKGKKGVVLSRVNDEYLLVEGVNIVKKHQKPNPM
KGDVGGVVDKTMPIHQSNVSLFDKETGKPSRVAIKQVDGKSVRVLVKTGA
QLAN
>Bacteria_Proteobacteria_Betaproteobacteria_Burkholderiales_Sutterellaceae_Sutterella_wadsworthensis_HGA0223
MQRIIKGDQVVVITGRDRGTKGTVLSRVDDRHIIVEGVNVVKKAVRPNPA
LGVEGGIVDKTLPIDQSNVMLVNPETGKGERVGFKEVDGKKVRVFKSNGA
VVGAKAE
>Bacteria_Proteobacteria_Betaproteobacteria_Burkholderiales_Oxalobacteraceae_Herbaspirillum_seropedicae_SmR1
MAKIRKNDEVIVLTGKDKGKRGVVTARVGTDYVVVEGVNVAKKATRPNPM
TGATGGIVDKLMPIHVSNVALFNAATGKADRVAYKEVDGKKVRAYKSNGE
VVKV
>Bacteria_Proteobacteria_Betaproteobacteria_Burkholderiales_Oxalobacteraceae_Collimonas_fungivorans_Ter331
MDKIRKSDEVIVLTGKDKGKRGVVKQRVDANHVVVEGVNVAKKATKPNPM
TGVTGGIIDKLMPIHVSNVALFNAATGKADRVGFKDVDGKKVRVFKSSGE
VVKV
>Bacteria_Proteobacteria_Betaproteobacteria_Burkholderiales_Burkholderiaceae_Pandoraea_pnomenusa_RB38
MNKIRKGDQVIVLTGKDKAKRGTVLAVDGDKLVVEGVNVAKKHVKPNPMK
GTQGGVVDKTMPIHVSNVALVDANGKPSRVGIKVEDGKKVRFLKTTGAVV
GA
>Bacteria_Proteobacteria_Betaproteobacteria_Burkholderiales_Burkholderiaceae_Burkholderia_cenocepacia_AU_1054
MNKIRKGDEVIVVTGKDKGKRGVVLAVGAEHVTVEGINLVKKHVKPNPMK
GTTGGVEAKTMPLHISNVALVDANGKASRVGIKVEEGKKVRFLKTTGAVL
SA
>Bacteria_Proteobacteria_Betaproteobacteria_Burkholderiales_Burkholderiaceae_Glomeribacter_sp._1016415
MQKIRKGDQVIAITGKDKGKRGVVLAVAGEKITVEGLNLVTKHVKPNPMK
GTAGGRESKTMPIDRSNLALLDANGKPSRVGIRVENGEKVRFLKTTGAVL
SA
>Bacteria_Proteobacteria_Betaproteobacteria_Burkholderiales_Alcaligenaceae_Brackiella_oedipodis_DSM_13743
MQHIRKGDEVIVLAGRDKTRRGTVLARVGADKVLVEGINEVKKHQKPNPM
TNEPGGIIKKAMPIHISNVALFNPETGKADKVSFKEQDGHKVRVYRSNGN
VVGVKS
>Bacteria_Proteobacteria_Betaproteobacteria_Burkholderiales_Alcaligenaceae_Oligella_ureolytica_DSM_18253
MQRIRKGDEVIVLAGRDKSRRGVVLSRVGDDKVLVEGINVAKKHVKPNPM
LNNPGGIVNKNMPIHISNVALINPETGKADKVCIKEVDGRKVRVFRSNDK
VVGEK
>Bacteria_Proteobacteria_Betaproteobacteria_Burkholderiales_Alcaligenaceae_Pusillimonas_sp._T7_7
MEKIRKGDEVIVLTGRDKKRRGTVLQRVDADHVLVEGINVVKKHVKGNPM
AGTQGGIIDKTMPIHISNVAIFNPETGKADRVGVKVEDGSKVRVFRSSGA
VVGAKA
>Bacteria_Proteobacteria_Betaproteobacteria_Burkholderiales_Alcaligenaceae_Alcaligenes_faecalis_phenolicus_DSM_16503
MQKIRKGDEVIVLTGRDKKRRGTVLQRVDADHVIVEGINVVKKHVKANPM
AGTQGGIVDKTMPIHISNVALFNPETGKGDRVGIQVIDGQKTRVYRSSGK
AVGAKA
>Bacteria_Proteobacteria_Betaproteobacteria_Burkholderiales_Comamonadaceae_Delftia_acidovorans_SPH_1
MNKIRKGDQIIVLTGRDKGKQGVVSARKDDSHLLIDGINMVKKHVKPNPM
KGTTGGIVEKAMPIHQSNVAIFNAATGKADRVGIKVQADGTRVRVFKSSG
AEIKAA
>Bacteria_Proteobacteria_Betaproteobacteria_Burkholderiales_Comamonadaceae_Comamonas_testosteroni_TK102
MNKIRKGDEVIVLTGRDKGKRGVVSLRKDDSHVIVDGINLVKKHTKPNPM
KGTTGGIVEKAMPIHQSNVAIFNAATGKADRVGIKVNADGTRVRVFKSNG
AEIAA
>Bacteria_Proteobacteria_Betaproteobacteria_Burkholderiales_Comamonadaceae_Brachymonas_chironomi_DSM_19884
MNKIRKGDEVIVLAGKDKGKRGTVALRKDESYLVVDGINMVKKRVKPNPM
KGEQGGIVEKAMPIHQSNVAIFNAETGKGDRVGIKTLEDGSKVRVFKSSG
AEIKVA
>Bacteria_Proteobacteria_Betaproteobacteria_Burkholderiales_Comamonadaceae_Ottowia_thiooxydans_DSM_14619
MNKIRKGDEVIVLAGRDKGKRGTVTLRAAEDRVVIEGINVVKKHAKPNPM
KGVTGGIIEKSMPIHQSNVAIFNKATGKADRVGIKLLADGKRVRVYKSSG
DEIKVA
>Bacteria_Proteobacteria_Betaproteobacteria_Burkholderiales_unclassified_Burkholderiales_Burkholderiales_Genera_incertae_sedis_Methylibium_sp._T29
MNKIRKGDQVIVLTGRDKGKRGAVASRVDADHLLVDGVNIVKKHVKPNPL
KGSTGGIVDKTMPIHQSNVAIYNPASGKADRVGIKLLADGKKVRVFKSSG
DEIKA
>Burkholderiales_bacterium_RIFCSPHIGHO2_01_FULL_63_240
MNKLKTGDQVIVLTGRDKGKRGTVSARVDADHLLVDGVNVSKKHVKPNPL
KGTTGGIVDKTMPIHQSNVAIFNPASGKADRVGIKLLADGKKVRVFKSSG
EEIKA*
>Burkholderiales_bacterium_RIFCSPLOWO2_12_FULL_64_99
MNKLKTGDQVIVLTGRDKGKRGTVSARVDVDHLLVEGVNVAKKHVKPNPL
KGTTGGIVDKTMPIHQSNVAIFNPASGKADRVGIKLLADGKKVRVFKSSG
EEIKA*
>Bacteria_Proteobacteria_Betaproteobacteria_Burkholderiales_unclassified_Burkholderiales_Burkholderiales_Genera_incertae_sedis_Sphaerotilus_natans_natans_DSM_6575
MNKIRKGDEVIVLTGRDKGKRGTVSLRVDADHLVVDGINVVKKHVRPNPL
KGTTGGIVDKTMPIHQSNVAIFNPATGKADRVGIKLLDDGKKVRVFKSSG
EEIKA
>Bacteria_Proteobacteria_Gammaproteobacteria_Xanthomonadales_Xanthomonadaceae_Frateuria_aurantia_Kondo_67_DSM_6220
MNRIRKGDQVIVITGKNKGQRGDVLKVDGDRVVVSNVNLVKRHTKPNPQA
NVAGGIVEREASIHISNVQLFNPASNKGERVGTKTLEDGKKVRVFRSNGE
VVDA
>Bacteria_Proteobacteria_Gammaproteobacteria_Xanthomonadales_Xanthomonadaceae_Luteibacter_sp._9145
MNRIRKGDNVVVITGKNKGQRGDVLRVDGDRVVVSNVNLVKRHTKPNPQA
NQPGGIVEREASIHISNVQLFNSATNKGERAGTKTLEDGRKVRVFRSGEV
VDA
>Bacteria_Proteobacteria_Gammaproteobacteria_Xanthomonadales_Xanthomonadaceae_Dyella_japonica_A8
MNRIRKGDQVLVITGKNKGQRGDVLRVDGDRVFVSNVNLVKRHTKPNPQA
NQAGGIVEREASIHISNVQLFNSATGKGERVGAKTLSDGRKVRVFKSNGE
VVDA
>Bacteria_Proteobacteria_Gammaproteobacteria_Xanthomonadales_RIFOXYA1_FULL_Rhodanobacter_67_6
MNRIRKGDQVLVITGKNKGQRGDVLRVADDRVFVSNVNLVKRHTKPNPQA
NQAGGIVEREASIHLSNVQLFNPATNKGERVGTKTLEDGRKVRVFRSTGE
VVDA
>Bacteria_Proteobacteria_Gammaproteobacteria_Xanthomonadales_Xanthomonadaceae_Rhodanobacter_sp._2APBS1
MNRIRKGDQVLVITGKNKGQRGDVLRVAGDRVFVSNVNLVKRHTKPNPQA
NQAGGIVEREASIHLSNVQLFNPATNKGERVGTKTLADGRKVRVFRSSGE
VVDA
>CG02_land_8_20_14_3_00_150_Xanthomonadales_62_12
MKRIKKGDQVILNTGKDKGKTGQVMSVSDAGIFVQGLNLIKRHTKPNPQA
NQPGGIVEREARIHPSNVMLLNSATGKGERVGCKTLEDGRKVRVFRKSGE
VVDA*
>Bacteria_Proteobacteria_Gammaproteobacteria_Xanthomonadales_Xanthomonadaceae_Rudaea_cellulosilytica_DSM_22992
MNKIRKGDQVIVTTGKYKGQRGEVLRVAADRVVVANINLVKRHTKPNPQA
NQPGGIVEREAPIHVSNVALFNGATGKGGRVGFKTLGDGRKVRVFKTGEQ
ADV
>Bacteria_Proteobacteria_Gammaproteobacteria_Xanthomonadales_Xanthomonadaceae_Xylella_fastidiosa_multiplex_ATCC_35871
MASRIKKGDQVIVIAGKDKGKQGEIIRIDGHRVVVSNVNIVKRHTKPNPQ
RGISGGLIDREAPIHVSNIQILNPMTGKGDRVGFKILDDGCKLRIFRSTG
EVIGA
>Bacteria_Proteobacteria_Gammaproteobacteria_Xanthomonadales_Xanthomonadaceae_Xylella_fastidiosa_sandyi_Ann_1
MDDIEMASRIKKGDQVIVIAGKDKGKQGEIIRIDGHRVVVSNVNFVKRHT
KPNPQRGISGGLIDREAPIHVSNIKILNPMTGKGDRVGFKILGDGCKLRI
FRSTGEVIGA
>Bacteria_Proteobacteria_Gammaproteobacteria_Xanthomonadales_Xanthomonadaceae_Arenimonas_donghaensis_DSM_18148_HO3_R19
MNRIRKGDQVIIIAGADKGKKGEVVRVAGDKVVVQNVNIIKRHTKPNPQA
NVAGGIIEREAPIHISNVMLFNQASGKGERIGFKVLEDGRKVRVFRSSNE
AVDA
>Bacteria_Proteobacteria_Gammaproteobacteria_Xanthomonadales_Xanthomonadaceae_Arenimonas_oryziterrae_DSM_21050
MNRIRKGDQVIVITGADKGKKGEVVRVAGDKVVVQNINIIKRHTKANPQA
GQAGGIVEREAPIHISNVMLFNTGSGKGERVGFKVLEDGRKVRVFRSSGE
AIDA
>Gammaproteobacteria_bacterium_RIFCSPHIGHO2_12_FULL_63_22
MNRIRKGDQVIVIAGADKGKKGEVVRVDGDKVVVQNINIIKRHTKPNPQA
GQAGGIIEREAPIHISNVMLLNTGSGKGERVGFKVLEDGRKVRVFRSSGE
ALDA*
>Bacteria_Proteobacteria_Gammaproteobacteria_Chromatiales_Ectothiorhodospiraceae_Nitrococcus_mobilis_Nb_231
MRRIRRNDEVVVIAGKDKGRRGTVLRVLPKVNKVVVANINKVKKHQKGNP
RTGSAGGILEQEKPLHLSNVALYNPGTGKADRVGIRTLEDGRKVRYFKST
SEIVEL
>Bacteria_Proteobacteria_Gammaproteobacteria_Chromatiales_Ectothiorhodospiraceae_Arhodomonas_aquaeolei_DSM_8974
MRKIRKGDEVIVIAGKDKGRRGRVLRVLPEKARVVVENVNVAKKHQRANP
QAGVQGGIVDKEMPLHVSNVAIYNAKTGKADRVGVRVEEDGRKVRVFKSN
NEQID
>Bacteria_Proteobacteria_Gammaproteobacteria_Chromatiales_Ectothiorhodospiraceae_Ectothiorhodospiraceae_bacterium_M19_40
MRKIKTGDEVMVIAGKDKGRRGRVTRVIPERDRIVVENANMVKKHKRGNP
QANDAGGIIEKEMPLHRSNVAIYNPNTGKADRVGIREGDDGAKQRFFKSD
NNLID
>Bacteria_Proteobacteria_Gammaproteobacteria_Xanthomonadales_Algiphilaceae_Algiphilus_aromaticivorans_DG1253
MKRIRTGDDVVVTAGKDKGRRGTVSRLVDDQRVVVEGVNIAKKHQKPDPN
AGVPGGVVDKEMPLHISNVMLWNAKAEKGDRIGFRVEGEGDKARKVRYFK
SNGEVVDV
>Bacteria_Proteobacteria_Gammaproteobacteria_Xanthomonadales_Sinobacteraceae_Polycyclovorans_algicola_TG408
MKKIKSGDEVVVICGKDKGRRGRVEQVLANGKLVVDGINVVKKSQRPNPQ
AGVAGGVVEKTMPIQASNVMLWNAQAEKGDRVAIRFEGEGDSARKVRIFK
STQTPVDA
>Bacteria_Proteobacteria_Gammaproteobacteria_Xanthomonadales_Sinobacteraceae_Nevskia_ramosa_DSM_11499
MRKIKKGDEIIVITGKDKGRRGTVSVVQDDGKIIVEGLNLAKKHQKGNPQ
AGISGGIVEKEMPLDASNVMLFNAKTGKGDRVGFKFLGEGEARRKVRYFK
SNQDVLDA
>Bacteria_Proteobacteria_Gammaproteobacteria_Xanthomonadales_Sinobacteraceae_Hydrocarboniphaga_effusa_AP103
MSKIKKGDEVIVITGRDKGRRGTVSRVLDGALIIEGINVVKKHTKGNPQA
GISGGILDKEMPIDISNVALFNSKTGKADKVGFKTGDDGKKVRIFKSNQA
LVD
>Bacteria_Proteobacteria_Gammaproteobacteria_unclassified_Gammaproteobacteria_Solimonas_soli_DSM_21787
MSKIKKGDEVVVITGKDKGRRGKVAQVLVAAGKVVVEGVNVAKKHQRGNP
NAGVAGGIVEKEMPIDVSNVAIWNAKTGKADRVGFKFEGEGEKRRKVRVF
KSNSELVD
>Bacteria_Proteobacteria_Gammaproteobacteria_Xanthomonadales_Sinobacteraceae_Singularimonas_variicoloris_DSM_15731
MSKIKKGDEVVVITGKDKGRRGKVAQVLVDAGKVIVEGVNVAKKHQRGNP
NAGVAGGIVEKEMPIDVSNVAIWNAKTGKGDRVGFKFEGEGEKRRKVRVF
KSNSELVD
>Bacteria_Proteobacteria_Gammaproteobacteria_Chromatiales_Halothiobacillaceae_Halothiobacillus_neapolitanus_c2
MRKIRQGDEVVVIAGKDKGRRGTVLRVINDGARVVVENINKVKKHMKPNP
MLGQTGGIIEMEKSIDISNVMLFNPASEKGDRVGFKHLEDGTKVRFFKSN
GEVVDTK
>Bacteria_Proteobacteria_Gammaproteobacteria_Cardiobacteriales_Cardiobacteriaceae_Dichelobacter_nodosus_VCS1703A
MKRIKKGDEVIVIAGRSENKGKRGKVVAVKDDTVIIEGINQVSKHVRPNP
QLGIEGGIVKKEAGIHISNVMLFNAETGKRDRVGFKIEDGVKFRYYKSTG
KRID
>Bacteria_Proteobacteria_Gammaproteobacteria_Cardiobacteriales_Cardiobacteriaceae_Cardiobacterium_valvarum_F0432
MNFISKHVKPNRQLQTEGNIVRKEAPIHISNVMIFNPETNKGDRVGFKVE
EGKKFRIYKSTGAIID
>Bacteria_Proteobacteria_Gammaproteobacteria_Xanthomonadales_Xanthomonadaceae_Ignatzschineria_larvae_DSM_13226
MAKIRKGDEVVVITGNSKGHRGTVLEVKDGRVKVAGANRVIKHVKPNPQL
GIEGGRVEQESFIDISNVKLHSAEASK
>Bacteria_Proteobacteria_Gammaproteobacteria_Xanthomonadales_Xanthomonadaceae_Wohlfahrtiimonas_chitiniclastica_SH04
MNKLRKGDEVVVIAGRDKGKTGHILAIAKDGSRVLVAGVNKKIKHVKPNP
QRGIEGGRVEQEAMLHISNVMILNPETQKGDRIRIEVTATKDANGKNTFT
RERFFKSTNKKIG
>Bacteria_Proteobacteria_Gammaproteobacteria_Xanthomonadales_Xanthomonadaceae_Wohlfahrtiimonas_chitiniclastica_DSM_18708
MNKLRKGDEVVVIAGRDKGKTGHILAIAKDGSRVLVAGVNKKIKHVKPNP
QRGIEGGRVEQEAMLHISNVMILNPETQKGDRIRIEVTATKDANGKNTFT
RERFFKSTNKKIG
>Bacteria_Proteobacteria_Gammaproteobacteria_Thiotrichales_Thiotrichaceae_Leucothrix_mucor_DSM_2157
MNKLRKGDEIVVISGKDKGRRSTITQILENGKVLVQGVNTAKKHQKGNPN
AGVAGGIVSKDMPVDISNVMLVNPATGKGDRVGFKVLEDGKKVRFFKSNG
EVVGA
>Bacteria_Proteobacteria_Gammaproteobacteria_Thiotrichales_Thiotrichaceae_Thiothrix_flexilis_DSM_14609
MNKIRKNDRVVVVTGKDKGRQSTVLQVFANGKALVQGVNIAKKHQKPNPN
LGIQGGVIEKEMPIQISNLMVLNPSTNKGERVGFKILDDGKKVRVFKSNG
ERVDA
>Bacteria_Proteobacteria_Gammaproteobacteria_Chromatiales_Ectothiorhodospiraceae_Thioalkalivibrio_nitratireducens_DSM_14787
MKKIRKGDDVIVITGKDKGRRGTVLRSLEGDRVLVQNINMVKKHQKPNPN
MGRTGGIIEKEMPIDVSNVMLFNPATAKGDRVSFKTLEDGRKVRVFRSNG
EVVDA
>Bacteria_Proteobacteria_Gammaproteobacteria_Chromatiales_Ectothiorhodospiraceae_Thiorhodospira_sibirica_A12_ATCC_700588
MRRIRRGDDVVVIAGKDKGRRGTVVSVLTDDRLVVQNINMVKKHRKPSAN
QAGGIINKEMPLHISNVMLFNPVTGKGDRVGFRTLEDGRKVRFFKSNNEV
VDAS
>Bacteria_Proteobacteria_Gammaproteobacteria_Chromatiales_Ectothiorhodospiraceae_Halorhodospira_halochloris_A
MRRIRQGDDVVVIAGKDKGRRGTVLKVIDEKRVLVQNLNMVKKHQKPNPH
NGVQGGIIDKEMPLDVSNVMLYNPASGKGDRVGFRTLEDGRKVRYYKSNN
EVVDAS
>Bacteria_Proteobacteria_Gammaproteobacteria_Chromatiales_Ectothiorhodospiraceae_Ectothiorhodospira_sp._PHS_1
MRRIRQGDDVVVIAGKDKGRRGTVLKVLENDRVLVQNINMVKKHQKPNPY
AGVSGGIIDKEMPLHISNVMLYNPASGKGDRVGFRTLEDGRKVRVYKSNN
EVVDAS
>Bacteria_Proteobacteria_Gammaproteobacteria_unclassified_Gammaproteobacteria_Thiohalomonas_denitrificans_HLD2
MRKIKKGDEVVVNAGKDKGKRGTVLRVLANDKVVVEGVNTVKKHQKGNPM
SGQPGGIIEKEMPLHVSNVAIFNAESGKADRVGFRVLDDGRKVRFFKSNN
EVIDA
>Gammaproteobacteria_bacterium_RBG_16_57_12
MHKLIKGDDVVVITGKDKGKRGTVQRVLANGRVLVENINMIKRHTKANPT
RAQAGGIVEKEAPIQVSNVALYNPATGKADRVGFRVLEDGRKVRFFKSNN
EIIGA*
>Bacteria_Proteobacteria_Gammaproteobacteria_Thiothrichales_uncultured_SG8_50
MRKIRKGDDVMVTTGRDKGKRGTVLRVLEDDRLIIENVNIIKRHTKPNPQ
RGISGGIIEKEAPIQASNVMLYNPQTKKGDRVGCRVLEDGRKVRFFKSTQ
EVVDV
>Bacteria_Proteobacteria_Gammaproteobacteria_Thiotrichales_Thiotrichaceae_Beggiatoa_sp._Orange_Guaymas
GRVVRYRTPTRLVVENVNLVKRHTKGNPMQNTPGGIVDKEMPIHISNIAL
INPSTEKADRVGFKFLEDGTKVRYFKSNGEVITD
>Bacteria_Proteobacteria_Gammaproteobacteria_Thiotrichales_Thiotrichaceae_Thiomargarita_sp._Thio36
MRKIKTGDDVIVITGKDKGKYGKIIRFRGSDRVIVENINIAKRHTRGNPM
QNSPGGIVDKEMPIHISNIALVNTTTNKPDRVGFKFLEDGTKVRYFKSNG
EVISE
>Gammaproteobacteria_bacterium_RIFCSPLOWO2_02_FULL_61_13
MDKIRKGDEVVVLTGRNVGKRGVVLSVLKDRNKVVVENINMAKRHTRGNP
MQGTPGGIVEKEMPMDISNVAIWNPVTSKPDRIGYKLLEDGRKVRYFKSN
KEVVDV*
>Gammaproteobacteria_bacterium_RIFCSPLOWO2_12_47_11
MQKIRKGDEVVVLAGKDKGKTGTVLSVLKVETKVIVENINMAKRHTKGNP
MQGAAGGIIEKEMPIHVSNVAIRNPVTQKADRIGFRTLEDGKKVRFHKSN
NEVVDI*
>Gammaproteobacteria_bacterium_RBG_16_51_14
MNRIKKGDEVVVLTGKDRGKHGVVLNVLADEYKVIVENVNMVKRHTKGNP
MQAKPGGIVEKEMSIHISNVAIWNSITGKGDRIGFRTLEDGQKVRYFKSN
NEVVDV*
>Gammaproteobacteria_bacterium_RIFCSPLOWO2_02_FULL_56_15
MKIRKGDKVIVLTGKDKSQKGTVLRVLKEQNKLVVENVNMAKRHTKGNPK
LGTAGGIIEKEMPIHISNVALLNPVTNKPDRVGYRVLEDKRKVRYFKSNN
EVVDI*
>Gammaproteobacteria_bacterium_RIFCSPLOWO2_12_FULL_52_10
VVLTGKDKSKRGTVLRVLRDAGKIIVENINMSKRHTKGNPQKGTAGGIIE
KEMPIAVSNVAIWNPVSSKPDRIGYKNLEDGKKVRYFKSNNEVIDI*
>Bacteria_Proteobacteria_Gammaproteobacteria_Chromatiales_Chromatiaceae_Nitrosococcus_oceani_C_107_ATCC_19707
MRRVRVGDEVIVTAGRSKGKQGKILRILGDERVIVQDVNMVKRHTRPNPT
ANKPGGIIEREASIHISNVMLYNPATEKGDRIGFRRLEDGRKVRYFKSND
EIIDV
>Bacteria_Proteobacteria_Gammaproteobacteria_Thiotrichales_Piscirickettsiaceae_Methylophaga_frappieri_JAM7
MERLVKGDQVVVTTGKDRGKQGEILRRVEGGKFVVQGINLVKKHMKPNPA
MGRTGGIVEKEMPIDGSNLALVNPASGKGDKVGFKILEDGRKVRVFKSNG
ETVGA
>Bacteria_Proteobacteria_Gammaproteobacteria_Methylococcales_Methylococcaceae_Methylohalobius_crimeensis_10Ki
MRKIKKGDEIIVVAGKDKGKRGTVRRVLENNRLVVEGVNVAKKHQKPMPS
RGITGGIVEKEMPIHVSNVAIFNAQTEKADRVGFRFLEDGRKVRFFKSTN
EVIDV
>Bacteria_Proteobacteria_Gammaproteobacteria_Methylococcales_Methylococcaceae_Methylococcus_capsulatus_Bath
MRRIKKGDQVIVIAGKDKGKKGLVLSVLSGDKLVVEGVNLVRKHQRPNPM
RGVTGGIVEKAMPIHSSNVALFNAAINKGDRVGFRLLADGRKVRFYRSTN
ELIDA
>Bacteria_Proteobacteria_Gammaproteobacteria_Methylococcales_Methylococcaceae_Methylocaldum_szegediense_O_12
MRKIKKGDQVIVIAGKDKGKRGVVLTVSSDNRVVVEGVNVVRKHQKPIPM
RGISGGIVEKPMPIHRSNVALFNPATNKPDKVGIRLLADGRKVRYFKSTN
EVIDV
>Bacteria_Proteobacteria_Gammaproteobacteria_Thiotrichales_Piscirickettsiaceae_Cycloclasticus_sp._P1
MNKIKKGDEVIVLTGKDKGKKGLVLSVVSDEKVLVEGINSVKKHQKPNPN
KGIEGGIIEKQMPINVSNVAIYNAQTNKADRVGFKVLEDGKKVRYFKSNN
EVLDA
>Bacteria_Proteobacteria_Gammaproteobacteria_Methylococcales_Methylococcaceae_Methylomarinum_vadi_IT_4
MQKIKQGDEVVVLTGKDKGKQGKVTKILANNKVLVQGINQVKKHQRGNPN
AGIAGGIIEKDMPIDISNVGLYNPETKKADRVGFKFLEDGKKVRYFKSTN
EVVDA
>Bacteria_Proteobacteria_Gammaproteobacteria_Methylococcales_Methylococcaceae_Methylomonas_mecanica_MC09
MQKIKQGDEVIVIVGKDKGKLGKVVRFLSDKKVLVEGINTVKKHQKGNPN
LGVSGGIVEKDMPVDISNVALFNPKTKKADRVGFRILEDGKKVRFFKSTN
DVVGL
>Bacteria_Proteobacteria_Gammaproteobacteria_Methylococcales_Methylococcaceae_Methylosarcina_lacus_LW14
MQKIRKGDDVVVRTGKDKGKSGRVTKVLKDDKVLVEGINQVKKSQKPNPN
AGVTGGIVTKDMPIHISNIGLYNPATKKADRVGIRILDNGKKVRYFKSTN
EVVDA
>Bacteria_Proteobacteria_Gammaproteobacteria_Methylococcales_Methylococcaceae_Methyloglobulus_morosus_KoM1
MLKIKKGDDVVVRTGKDKGKSGRVTQILKDNKILVEGINQAKKSQKPNPN
AGITGGIIAKDMPIDASNVGIYNPTTKKADRVGFKVLEDGKKVRYFKSTN
EIVDV
>Bacteria_Proteobacteria_Gammaproteobacteria_Methylococcales_Methylococcaceae_Methylobacter_tundripaludum_2122
MQRIKQGDEVIVRTGKDKGKSGRVSKVLKDNKVLVEGINQVKKNQKPNPN
AGVSGGIIVKDMPINISNIGLYNPETKKADRVGFKFLEDGKKVRYFKSTN
EVVDV
>Bacteria_Proteobacteria_Gammaproteobacteria_Methylococcales_Methylococcaceae_Methylovulum_miyakonense_HT12
MQKIKKGDDVIIRTGKDKGKSGRVTQILKNDKVLVEGVNQAKKTQKANPN
TGVSGGIIVKDMPIHISNIGLYNPVTKKADRIGFRILEDGKKVRYFKSTS
QVVDN
>Bacteria_Proteobacteria_Gammaproteobacteria_unclassified_Gammaproteobacteria_Dechloromarinus_chlorophilus_NSS
MAMRKIKKGDQVVVLAGKDKGKQGTVLRVIDEKVVVENINMVKKHTKANP
NKGEQGGILDKEMPIEASNVAIYNPATGKGDRVGIKILDDGRKVRYFKSN
GEVVDI
>Gammaproteobacteria_bacterium_RIFOXYD12_FULL_61_37
VRKIRKGDDVVILTGKDKGKRGTVLRRVSDEKLIVDNVNVAKRHTKGNPM
RGEPGGIVEKEMPIHVSNVGLYNPATDAADRVGFKTLEDGRKVRVFKSNG
EVVDA*
>Bacteria_Proteobacteria_Gammaproteobacteria_Chromatiales_Chromatiaceae_Thiorhodovibrio_sp._970
MRKIKTGDDVMVLTGKDRGKRGTVLSVPDVSHVVVENINMAKKHQKGNPQ
RGIEGGIVDKEMPLHVSNVGVFNPAKGGADRIGFRVLEDGRKVRIFKSDG
EVVDV
>Bacteria_Proteobacteria_Gammaproteobacteria_Chromatiales_Chromatiaceae_Thioflavicoccus_mobilis_8321
MRKIKSGDDVIVVTGKDKGKRGTVLKIIDAERLVVENINMAKKHQKGNPQ
RGVPGGIVDKALPIHVSNVALYNPVKGAGDRVGFKILGDGRKVRVFKSNG
EVVDA
>Bacteria_Proteobacteria_Gammaproteobacteria_Chromatiales_Chromatiaceae_Lamprocystis_purpurea_DSM_4197
MQKIRKNDDVIVITGRDKGKRGTVLRVVDEDHVLVENVNMVKKHQKPNPQ
KGEAGGIVEKPMPLQISNVALYNPQKGRGDRVGFKILEDGRKVRVFKSNG
EVVDV
>Bacteria_Proteobacteria_Gammaproteobacteria_Chromatiales_Chromatiaceae_Marichromatium_purpuratum_987
MQKIKKGDDVTVITGKDKGKRGTVLRVVDAEHIIVENVNIARKHQKPNPQ
VGEPGGIVDKPMPMHVSNVALYNPQKGGPDRVGFKILEDGRKVRVFKSNG
EVVDV
>Bacteria_Proteobacteria_Gammaproteobacteria_Chromatiales_Chromatiaceae_Thiocapsa_marina_5811_DSM_5653
MQKIKKGDDVMVITGKDKGKRGTVLKVLDKDHVIVENINIARKHQKANPQ
AGEPGGIVDKVMPIQVSNVALYNPQKGGPDRVGFKILEDGRKVRVFKSDG
EVVDV
>Bacteria_Proteobacteria_Gammaproteobacteria_Chromatiales_Chromatiaceae_Thiocystis_violascens_611_DSM_198
MQKIKKGDDVIVITGKDKGKRGTVLRVVDEDRVIVENINIARKHQKPNPQ
AGEPGGIIDKAMPIQVSNVALYNPQKGGADRVGFKILEDGRKVRVFKSNG
EVVDV
>Bacteria_Proteobacteria_Gammaproteobacteria_Chromatiales_Chromatiaceae_Allochromatium_vinosum_DSM_180
MRKIKKGDDVMVIAGKDKGKRGTVLKVVDENHVVVENINIARKHQKGNPQ
AGAPGGIIDKAMPIHVSNVGLYNPIKGAADRVGFKTLEDGRKVRVFKSND
EVVDV
>Bacteria_Proteobacteria_Gammaproteobacteria_Chromatiales_Chromatiaceae_Thiorhodococcus_drewsii_AZ1
MQKIKKGDDVIVIAGKDKGKRGTVLRVVDENKLLVENINIARKHKKANPQ
VGEPGGIVDQAMPIHVSNVALYNPQKGSGDRVGFKILEDGRKVRVFKSNS
EVVDV
>Bacteria_Proteobacteria_Gammaproteobacteria_Legionellales_Legionellaceae_Legionella_micdadei_ATCC_33218
MKRIRSGDTVVVIAGKSKGHVGKVTRVLGKRVVVEGANLIKKHVKPNPQL
DQRGGIITREAPLDASNIAIYNPVSKKADRVGFKFLEKDGKKHKVRYFKS
NNEVIDFV
>Bacteria_Proteobacteria_Gammaproteobacteria_Legionellales_Legionellaceae_Fluoribacter_dumoffii_Tex_KL_ATCC_33343
MKRIQKGDDVIIIAGKSKGHRGKVLRVTDNGVVVEGGNIIKKHVKPNPQK
PENKGGIVTLEAPVHVSNVAHYNPNTKKADKVGFKLIESNGVSKKVRYFK
SDNEIIDRV
>Bacteria_Proteobacteria_Gammaproteobacteria_Legionellales_Coxiellaceae_Coxiella_burnetii_CbuK_Q154
MAIKKIKKDDTVIVITGRDKGRQGKVLKVLPNSRLLVEGINLVKKHVKPN
PNKNEQGGILERELSIHVSNVAIYNPAAKKADRVGIKTLEDGSKVRIFKS
NGEVIDV
>Bacteria_Proteobacteria_Gammaproteobacteria_Legionellales_Coxiellaceae_Rickettsiella_grylli
MRKIRKGDTVIVLTGKDKGKQGKVLAINVSKNSARVEGINVVKKHVKPNP
QKNVTGGIVTREAFIHLTNVAIYNPITKKADKVGIKIVDNEKKVRIFKSN
NERVDI
>Bacteria_Proteobacteria_Gammaproteobacteria_Legionellales_Coxiellaceae_Diplorickettsia_massiliensis_20B
MHKIKKGDMVIALTGKDKGKQGKVLRILPTKNRAVVEGINCVKKHVKPNP
QKNITGGIVTQEASIHLSNIALYNPVTKKADKVRIKVHNDGSRARVFKSN
DELVDI
>Bacteria_Proteobacteria_Gammaproteobacteria_Thiotrichales_Francisellaceae_Francisella_FSC776
MNRLKKGDDVIVVAGKEKGRRGTIVSVLSDKDRVVVEGVNLVKKHVKPNP
NKGVEGGIVEKEASIHASNVALYNPATEKADRVGFKFVEDGSKKVRYFKS
NGELVDL
>Bacteria_Proteobacteria_Gammaproteobacteria_Thiotrichales_Francisellaceae_Francisella_philomiragia_subsp._philomiragia_ATCC_25017
MNRLKKGDDVIVIAGKDKGRRGVVKSFAKGGSLVLVEGINIVKKHVKPNP
NRGVEGGVVEKELPVDASNVAIFNPATEKADRVGYKFVDEKKVRYFKSNG
ELVDL
>Bacteria_Proteobacteria_Gammaproteobacteria_Thiotrichales_Piscirickettsiaceae_Hydrogenovibrio_marinus_MH_110
MNRLRKGDEVIVIAGKDKGKRGSVSHVMQNGKLLVDGINLAKKHVKPNPM
TGEQGGIVSKEMPIDASNVALYNPETKKADRVGIKVEDDKKVRFFKSNGK
AVDA
>Bacteria_Proteobacteria_Gammaproteobacteria_Thiotrichales_Piscirickettsiaceae_Thiomicrospira_crunogena_XCL_2
MNRLRKGDEVIVIAGKDKGKRGSVSQVMQNGKLIVDGINLAKKHVKPNPM
TGEQGGIVSKEMPVDASNVALYNPETKKADRVGVRVEGDVKTRFFKSNGK
SVDA
>CG2_30_FULL_Piscirickettsiaceae_44_34
MNRLRKGDEVIVIAGKDKGKLGSVSQVMQNGKLLVDGVNLVKKHVKPNPM
SGDQGGIVSKEMPIDASNVALYNPETKKADRVGIREENGVNVRYFKSNGK
AVMA*
>Bacteria_Proteobacteria_Gammaproteobacteria_Pseudomonadales_Moraxellaceae_Perlucidibaca_piscinae_DSM_21586
MAKIKRDDEVVVIAGKDKGKRGKVVSVLESRVVVAGVNLVKKHVKPNPNR
GEQGGIVEREASLDISNVALFNQATQKADRVGYKVLEDGEKVRVFKSTGE
VVDVK
>Bacteria_Proteobacteria_Gammaproteobacteria_Pseudomonadales_Moraxellaceae_Alkanindiges_illinoisensis_DSM_15370
MAKIKKGDQVIVIAGKEKGKQGTVLSVTGDRVKVEGLNLVKKHKKANQAT
GAEGGIVTQEAALHISNVAVFNATTQKADRVGYQIDENGVKTRIYKSNGE
SVAVAK
>Bacteria_Proteobacteria_Gammaproteobacteria_Pseudomonadales_Moraxellaceae_Acinetobacter_baumannii_AB30
MAKIKKGDQVIVIAGKEKGKQGTVLSVSEDRVKVEGLNLVKKHQKPNRVT
GAEGGIVTQEASLHISNVAILNATTQKADRVGYQVIDGVKTRVYKSTGES
VAVAK
>Bacteria_Proteobacteria_Gammaproteobacteria_Pseudomonadales_Moraxellaceae_Enhydrobacter_aerosaccus_SK60
MAKLRKGDQVIVIAGKDKGKQGTILAVKEDRVKVEGINIVKKHQKPNQQT
GVEGGIIEKEAFLHISNVAIYNAATQKADRISYQLNDEGKKQRVYRSSGE
VVATA
>Bacteria_Proteobacteria_Gammaproteobacteria_Pseudomonadales_Moraxellaceae_Psychrobacter_cryohalolentis_K5
MSKLRKGDTVIVIAGKDKGKQGTVQAVKNDRIKVEGINIVTKHQKPNQAT
GVEGGILKQEAFLHISNVAILNAQTQKADRITYQFGEDGKKQRLYRSNGE
VVATA
>Bacteria_Proteobacteria_Gammaproteobacteria_Pseudomonadales_Moraxellaceae_Moraxella_Moraxella_Moraxella_catarrhalis_25240
MAKLRKGDTVVVIAGKDKGKQGTILAVKADRVKVEGINIVTKHQKPNQML
GKEGGIVKQEAFLHISNVAIYNANTQKADRIAYQVNEDGKKERIYRSTGE
VVATA
>Bacteria_Proteobacteria_Gammaproteobacteria_gamma_proteobacterium_NOR51_B_scf_1109846220923_genomic_scaffold
MAKIKRDDEVIVLAGKDKGKRGKVRSVLDDNRVLVSGVNMIKKHTKPNPQ
AGIQGGIVEKEAPIQVSNIAIYNPGSSKADRVGYKVEDGKKVRVYKSSGE
VIDA
>Bacteria_Proteobacteria_Gammaproteobacteria_Alteromonadales_Alteromonadaceae_Haliea_salexigens_DSM_19537
MSKIKRDDEVIILAGKDKGKRGKVRKVLTDNRVVVSGINMVKKHTRPNPQ
MGVAGGIVEREAPIQVSNVAIYNPSTSKADRVGYKVDGDTKMRIFKSSGE
AIDA
>Bacteria_Proteobacteria_Gammaproteobacteria_unclassified_Gammaproteobacteria_OMG_group_OM60_clade_Congregibacter_litoralis_KT71
MLKIKCDDEVIVLAGKDKGKRGKVRKIVDDSRVIVTGVNMIKKHTKPNPQ
AGVQGGIVEREAAIQVSNIAIFNPETSKADRIGFRVEDGKKVRFYKSSGA
ALDA
>Bacteria_Proteobacteria_Gammaproteobacteria_Alteromonadales_Alteromonadaceae_Haliea_rubra_CM41_15a_DSM_19751
MAKIKRDDEVIVLAGKDKGKRGKVRKVLGENRLLVAGINMVKKHQRPNPQ
AGVQGGIVEQEAPIQASNVAIFNPATSKADRVGFKVEGESKIRVFKSTGE
AIDA
>Bacteria_Proteobacteria_Gammaproteobacteria_Oceanospirillales_Hahellaceae_Endozoicomonas_montiporae_LMG_24815
MKKIRRDDEVIVIAGKDKGKRGKVLTVRADGKLIVSGINMIKKHQKPNPM
LGTPGGIVEKEAAIQASNVAILNTETDKADRVGIAISEDGKKQRVFKSTG
KPVDA
>Bacteria_Proteobacteria_Gammaproteobacteria_Oceanospirillales_Hahellaceae_Zooshikella_ganghwensis_DSM_15267
MRKIRSGDEVIVIAGKDKGKRGKVMTVKPDNKLIVSGINMVKRHTKPNPM
LNRPGGIVEKEAAIHVSNVAIFNSETNKADRVGFEGEGKEKRRIFKSTGK
PVNA
>Bacteria_Proteobacteria_Gammaproteobacteria_Oceanospirillales_Halomonadaceae_Carnimonas_nigrificans_ATCC_BAA_78
MRKIKRDDEVIVIAGKDKGKRGTVKRVLKDGKFVIAGVNMIKRHTKPNPM
LGQQGGIVEREAPIHESNVAIFNSETGKADRVGFQLQDDGTKVRIFKSTQ
KQIDA
>Bacteria_Proteobacteria_Gammaproteobacteria_Oceanospirillales_Halomonadaceae_Zymobacter_group_Zymobacter_palmae_DSM_10491
MRKIKTQDEVIVIAGKDKGKRGTVQRVLKDGKFVVAGVNVVKRHTKPNPM
LGTQGGIVEREAPIHESNVAIFNQETGKADRVGFQVKEDGTKVRIYKSTQ
KQIDA
>Bacteria_Proteobacteria_Gammaproteobacteria_Oceanospirillales_Halomonadaceae_Halotalea_alkalilenta_DSM_17697
MRKIKRDDEVIVIAGKDKGKRGTVKRVLKDGKFVIAGVNMIKRHTKPNPM
LGQQGGIVEREAPIHESNVAIFNQETGKADRVGFQLKDDGTKVRIFKSTQ
KQIDA
>Bacteria_Proteobacteria_Gammaproteobacteria_Alteromonadales_Colwelliaceae_Colwellia_psychrerythraea_34H
MASKIRRDDEVIILAGKDKGKTGKVTKVLVEDGKVFVEGINLIKKHTKPV
PQLQQPGGIVEKEAPLQVSNVAIVNSATGKADRVGFRIEDGKKVRFFKSN
NELI
>Bacteria_Proteobacteria_Gammaproteobacteria_Alteromonadales_Colwelliaceae_Thalassotalea_agarivorans_DSM_19706
MASKIRRDDEVIVLAGKDKGKTGKVTKVLVEEGKVYVEGVNLIKKHQKPV
PQLQQAGGIVEKEAPIQVSNVAIVNPATGKADRVGFRVEDGKKVRFFKSN
NELV
>Bacteria_Proteobacteria_Gammaproteobacteria_Alteromonadales_Moritellaceae_Moritella_marina_ATCC_15381
MAAKILKNDEVIVVAGKDAGKQGKVTEVRADGKLFVEGVNLIKKHQKPNP
QLGVAGGIVEKEAALDASNVALFNPATSKADRVGFRFEDGKKVRFFKSTN
ELV
>Bacteria_Proteobacteria_Gammaproteobacteria_Alteromonadales_Psychromonadaceae_Psychromonas_ingrahamii_37
MAVKIKRDDQVIVITGKDKGKTGTIKTVLSNGKIIIEGVNTVKKHQKPNP
QADVAGGIIEQSAPMQISNVAILNSATGKADRVGFRLEDGKKVRFFKSNN
ELVK
>Bacteria_Proteobacteria_Gammaproteobacteria_Vibrionales_Vibrionaceae_Salinivibrio_costicola_costicola_ATCC_33508
MAAKIRRNDEVIVLAGKDKGKKGKVSKVLPTGKVIVEGINLVKKHQKPVP
ALGTQGGIVEQEAAIDVSNVAIFNAAAGKGDRVGFRFEDGKKVRFFKSNG
ETIK
>Bacteria_Proteobacteria_Gammaproteobacteria_Vibrionales_Vibrionaceae_Enterovibrio_sp._AK16
MAAKIRRNDEVIVLAGKDKGKKGKVSKVLTTGKVIVEGINLVKKHQKPVP
ALGIQGGIVEKEAAVDVSNVAIYNAATGKADRVGFRFEDGKKVRFFKSNG
EII
>Bacteria_Proteobacteria_Gammaproteobacteria_Vibrionales_Vibrionaceae_Enterovibrio_norvegicus_FF_162
MAAKIRREDEIIVLVGKDKGKKGKVSKVLTTGKVIVEGINLVKKHQKPVP
AMGVKGGIIEKEAALDVSNVAIYNATTGKADRVGFRFEDGKKVRFFKSNG
ETIK
>Bacteria_Proteobacteria_Gammaproteobacteria_Pasteurellales_Pasteurellaceae_Mannheimia_haemolytica_D174
MAAKIRQNDEVIVLTGKDKGKRGKVTKVLPNGKVFVEGINIITKHEKPVP
ALGKAGGLVKKEAAIDVSNVAIFNPETNKADRVGFRFEDGKKVRFFKSNE
KTI
>Bacteria_Proteobacteria_Gammaproteobacteria_Pasteurellales_Pasteurellaceae_Bibersteinia_trehalosi_USDA_ARS_USMARC_189
MASKIRQNDEVIVLTGKDKGKRGKVTKVLPNGKVVVEGINIVTKHEKPVP
ALGKAGGLVKKEAAIDVSNVAIFNPETNKADRVGFRFEDGKKVRFFKSNE
KTI
>Bacteria_Proteobacteria_Gammaproteobacteria_Orbales_Orbaceae_bacterium_Bimp
MAAKIRRDDEVIVLTGKDKGKRGKVKSVLTNGKLVIEGINLVKKHQKPVP
ALNQEGGIIEKEAAIDASNVAIFNNATGKADRVGFRVEDGKKVRFFKSTN
EII
>Bacteria_Proteobacteria_Gammaproteobacteria_Orbales_Orbaceae_Gilliamella_apicola
MAAKIRREDEVIVLTGKDKGKRGKVRSVLSTGKVIVEGINLVKKHQKPVP
ALNQDGGIVEKEAAINVSNVAIFNPATGKADRVGFRIEDGKKVRFYKSTN
ELIK
>Bacteria_Proteobacteria_Gammaproteobacteria_Enterobacteriales_Enterobacteriaceae_Leminorella_grimontii_ATCC_33999
MAAKIRRDDEVIVLTGKDKGKRGKVKSVLSSSKIVVEGINLVKKHQKPVP
ALNQPGGIVEKEAAIQVSNVAIYNASTGKADRVGFRFEDGKKVRFFKSNS
ETIK
>Bacteria_Proteobacteria_Gammaproteobacteria_Enterobacteriales_Enterobacteriaceae_Pragia_fontium_DSM_5563
MAAKIRRDDEVIVLTGKDKGKRGKVKNVLSSSKIVVEGINLVKKHQKPVP
ALNQPGGIVEKEAAIQVSNVAIYNAATGKADRVGFRFEDGKKVRFFKSNS
ETIK
>Bacteria_Proteobacteria_Gammaproteobacteria_Enterobacteriales_Enterobacteriaceae_Budvicia_aquatica_DSM_5075
MAAKIRRDDEVIVLTGKDKGKRGKVKNVLSSSKIVVEGINLVKKHQKPVP
ALNQPGGIVEKEAAIQVSNVAIYNAATGKADRVGFRFEDGKKVRFFKSNS
ETIK
>Acidobacteria_Acidobacteriia-Gp1_Acidobacterium_ailaaui
MSLNIQRNDTVEVIAGSDKGKRGRVLRVFPDKDRILVEHVRVVKKNVRPNPQRNIKGGIAEQEAPIHISNVLLVCPGCGPTRVGHKFEGETKVRICRKCGQTLAVKKK*
>Acidobacteria_Acidobacteriia-Gp1_Granulicella_mallensis_MP5ACTX8
MPSKFKPIIASKIRIKRNDQVIVIAGKDKGKKGRVLRVIVAKQRVLVEGVGMIKKHVKPDPQRNVAGGIAEQEAPIHVSNVMLVDSEGKATRLGHQVEGNKKTRVARTNGVVIADKVEKKAKAKK*
>Acidobacteria_Acidobacteriia-Gp1_Granulicella_tundricola_MP5ACTX9
MPVRIHEKPKFKIKIKRNDQVVVIAGKDKGKKGRVLRVLADKNRILVEGVMMMKKHVKPDPQKNIKGGIAEKEATIHLSNVMLADSEGKPTRVGTRMEGDKKVRFAKTNDAVLPVKNKK*
>Acidobacteria_Acidobacteriia-Gp1_TAA166
MAGIKIKRNDTVEVIAGKDKGKRGRVLRVIADRNRVLVEHVMMVKKHVKPNPQRNIKGGIAEQEAPIHLSNVMLVDGEGNKTRIGARIEGDKKVRVSKASGNVIAEKKK*
>Acidobacteria_Acidobacteriia-Gp1_Terracidiphilus_gabretensis
MPSLSIHRNDTVKVLAGSDRGKTGRVLRVFPDKGTVLVEHVRVVKKTISSKTGQRTKGGIAEQESPINVSNVALTCSNCGVAHVGFKTEGESRVRFCKKCGQDLPTKK*
>Acidobacteria_Acidobacteriia-Gp1_Terriglobus_roseus_DSM_18391
MAHVLKNDTVFVIAGKHKGKTGRVLRIIAEKDRVLVQGVGMIKKHVKPNPQANIKGGIAEQEAPIHLSNVALVDGNGKPTRVGFRIEDGKKIRFAKTTGEVLAYPKVK*
>Acidobacteria_Acidobacteriia-Gp1_URHE0068
MQNLNIRRNDTVQVLTGSDRGKQGRVLRVFPDKGTVLVEHVRVVKKTVSSKTGQRTKGGIAEQESPINVSNVALVCPNCGPSRVGHKIDGDQRVRVCKKCGQTLTTKK*
>Acidobacteria_Blastocatellia-Gp4_28-1_soil_metagenome
MKEFNKGTVRSKIKKGDTVVFIAGKEYSRFDNNGKRNPYSGEVMAVDVRKGKVKVAGAAIAKRHRKAVPQMNVEGGIIEMEAWVDISNVSLVDPKTKKPTKIKYETRDGKKVRVAKSGELIPEPPRRVNTKKKASDDETNSDNK*
>Acidobacteria_Blastocatellia-Gp4_Chloracidobacterium_sp._UBA4728_soil_metagenome
MAGTKRSKIKKNDQVAIIAGRDKGKRGRVLEVAPAVGKIKVEGVGVIKRHQRANPQSNRGGGIIEKEAFINISNVQLIDPQSGKPTRVKYQIEGDGSKVRVAATSGHSLEK*
>Acidobacteria_Blastocatellia-Gp4_Ga0074141_activated_carbon_metagenome
MKPERTGTVKSRIKRGDQVVFIAGKEFNRYDSAGKRQPFRGRVIAVDARRGKVKVEGAMLVKRHRKPVPQMNQQGGIIEQEAWVDLSNVAAIDPETGKPTRIKIEERDGKRVRVAKSGKVIPEPNVFGKKEVKKDKTEEEEAAE*
>Acidobacteria_Blastocatellia-Gp4_Ga0077534_activated_carbon_metagenome
MKATAKTGTVKSKIKRGDTVVFIAGKEYNRFDSNEKRQPYRGRVIAVDARNGKVKVEGAMLVKRHRKPVPQMNREGGIFEQEAWVSVSNVALIDPETGKPTRVKYEVRDGAKVRVAKSGAVLAESGVYKRETKKADEEATEDES*
>Acidobacteria_Blastocatellia-Gp4_OLB17_bioreactor_metagenome
MKPVKTGTVNSKIKRGDQVVFIAGKEYNRYDSAGKRQPYRGKVIAVDARNGKVKVEGAAMVKRHVKPVPQLNREGGIKEQEAWVSASNVALVDPETGKPTRVKIEFRDGKKVRVAKSGKVIAETGEYRREKSHTLEGVDDVNEG*
>Acidobacteria_Blastocatellia-Gp4_Pyrinomonas_methylaliphatogenes
MSKRGTRRCKIKKGDQVIVIAGRDRNKRGRVLEVLPDKGKVRVEGIAIVKRHERANRATGRGGGIIEKEALIDISNVQLIDPETGKPTRVRYQINEDGTKTRIAVRSGAALDKA*
>Acidobacteria_Gp13_RH2_MAG17b_soil_metagenome
MARGLDIRKNDIVRVMAGRDKGKEGRVLEVNPGRSALFVEHVNMIKRHTRPNPAKQIRGGVLEKEGPIHVSNVALICGDCGPTRIQHREKAEGAKVRVCAKCGQVLDR*
>Acidobacteria_Gp13_UBA7540_soil_metagenome
MGFGLDIKKNDQVQVIAGRDKGKVGRVLEVEPRQRRLYVEHVNMIKRHTRPNPAKQIRGGILEKEGPIHVSNVALVCSECGPTRIQHREMAGGKKVRICAKCEKSLDK*
>Acidobacteria_Gp17_RBG_16_70_10_subsurface_metagenome
MAKQKTGARTRIRLRKNDLVEVIAGRDKGRRGRIIKVLPEAGRVIVQGVGFVKRHTRPNPQRNIKGGIAEREAPIHVSNVMIVSPDDDKRTRIGSKILPDGRKVRVGRRGSEVLDK*
>Acidobacteria_Gp2_RH1-MAG20
MAGIKIKRNDTVEVIAGKDKGKRGKVIRVIADRDRVLVERVMMIKKHMKPNPQRNIQGGIAEQESPIHVSNVMLVDGEGNKTRVGTRDEGDKKVRFSKVSGNNIPEKKK*
>Acidobacteria_Gp6_Luteitalea_pratensis
MAGLKRIRKNDEVIVIAGRDRGKRGRVTLVDAERNRVVIEGVNLVKRHTKPNPQKQVQGGIVEQEAAIHASNVMLVDPVSGKRTRVGMRTESDGRKVRVSRRKDGGVIDK*
>Acidobacteria_Gp6_SCN_69-37_bioreactor_metagenome
MSHPVPAIKKNDTVLVIAGRDRGKRGRVLSVHPEKGRLVVEGVNVIKRHTKPNPQRNIQGGIVEREASLATSNVQLVCPECGASTRVGRRLQDDGQRVRYCVKCKGVVDK*
>Acidobacteria_Gp9_bin61_sponge_metagenome
MSRKKSAPPPRRLHVRKDDTVQVVAGSDLGKRGRILRVFPETGRVLVEGINMVKRHTKANPRQNIKGGVVEREASIAISNVMIVDPETNLPTRIGRTRLTDGRKVRVSVRSQGVIDK*
>Acidobacteria_GpUnk_CG_4_9_14_3_um_filter_49_7_groundwater_metagenome
MLKKAGIKKKDKVKVITGKDKGKTGTVLNVDMKKERVLVEGINMVKKHLKSDQSSGIAGGIEDREASIAISNLMVVCPECGKPTRIGKKILKDDRKVRVCKLCNGIIDK*
>Acidobacteria_Holophagae-Gp8_Holophagaceae_bacterium_UBA1801_soil_metagenome
MDKPVKMKLKKGDEVVVITGKDKGKRGQVSKVSPATNRVVVAGVNMIKKATKPNQQTGEGGGIIQKEAPIHASNVALVDPKTQKATRKRSE*
>Acidobacteria_Holophagae-Gp8_Holophagaceae_bacterium_UBA706_ecological_metagenome
MDKPVKMKLKKGDEVVVIAGKEKGKRGEISKVQPATNKVVIAGLNMVKKATKPNQQTGEGGGLISKEAPIHASNVMLVDKATQKPTRKRAE*
>Acidobacteria_Holophagae-Gp8__oral_metagenome
MASKLRKGDMVEVICGKDKGDRGKILEVYPAKQRVLVEGLNMVQKHVKAGGQQEAGIVEKEAPLHISNVMLVDPDSNKKVRVGFVIDEDGTKSRVSKATGNKLD*
>Acidobacteria_Solibacteres-Gp3_KBS_96
MAKVAYRRRQEKGERHPQRIKIRKDDMVKVIAGRDKGKTGRVLDVDRLSGKVTVEGVMIVKRHTRPNPSRQIKGGIADKPMPVAVSNVMVLNSHGEPTRIGYKLESVAGGKPQRVRIARKGGETLDKG*
>Acidobacteria_Solibacteres-Gp3_Solibacterales_bacterium_UBA690_ecological_metagenome
MAGRLANRHNQPKETVKIKIRKNDTVKVIAGRDKGKVGRVLEVNRETGRVLVEGVMMSKKHVRPNPQRGVKGGIAERESTIHASNVMIVTSDGKTSRIGSRVDTVGGKTRRVRIATKTGETLDKK*
>Acidobacteria_Thermoanaerobaculia-Gp23_37-71-11_mine_drainage_metagenome
MANSFKVKKGDQVQVIAGKDRGKKGKVMRVDRKAARLVVEHVNMLKRHTKANPGKGVAGGIVEREAPIAVSNVMVISADTNRPTRVGYKVLEDGRKVRLAKVDGAILDQ*
>Acidobacteria_Thermoanaerobaculia-Gp23_RBG_13_68_16_sediment_metagenome
MTKSFKIKKGDQVQVIAGKDRGKKGKVLRVERKARRVVVEHVNMLKRHSKPNPGKGVTGGIVEREAPIAICNVMVISTDSGRPTRIGYKVLEDGRKVRLAKADGAILDQ*
>Chloroflexi_Ardenticatenia_Ardenticatena_maritima
MKIKKGDIVEVITGKDAGKRGEVQRVVRGKFKYGRKKGQKDPNHDRVVVAGVNLVVKHQRPQPGVQQAGRITVEAPIHHSNVMLVCPNCDKPTRVKIDRSEGKKIRICKKCGKPIDK*
>Chloroflexi_Caldilineae_Caldilineaceae_bacterium_bin34
MKQKVRVGDQVEVIAGASKGERGSVREIRHKRRRDGKPDPNRVYVVVEGVNLRTRHQRATGRTQTQRGIVEFEAPIHISNVMVLGTNDRPTRVGYRRDAGDKIRFDRRSGEPIAAAE*
>Chloroflexi_Caldilineae_Caldilineaceae_bacterium_bin5
MSVKIRKGDLVEVIAGNDKGHRGEVQSVIRKKDKKGRHDPNRVYVVVAGANFVTKHQRRSPTVRTQTGRIELEAPLHISNVALVGTDNEVTRAGYRFEGEDKLRIDRRTNELLPTGSES*
>Chloroflexi_Caldilineae_Litorilinea_aerophila
MKVKIKKGDTVEIIAGNDKGYRGQVQQVIRKKRKDGSYDPNRVYVIVSGANMVIKHQRATPNVRTQTGRIEREAPIHISNVMLVGTDGRPTRAGYQVASNGEKIRIDRRTGEPLPSPGESA*
>Chloroflexi_Dehalococcoidia_UBA2247
MKIRKEDTVLVVSGKDKGKKGKVRRVLPDENKVIVEGVAMMKRHTKAGRGKVKQGGIVDMEAAIDISKVMLICKRCDKPTRVGFHTVEDGKKVRFCHSCNEVIE*
>Chloroflexi_Dehalococcoidia_UBA3254
MKIKKDDTVLVVTGKDKGKKGKVRFAYPDENKIMVEGVNMVKKHAKAKAQVRQAGVIEREAPISVSDVMLLCSKCNKPARVGYRILQDGRKARFCRACGEVVE*
>Chloroflexi_Dehalococcoidia_UBA4462
MRIRKGDTVLVISGRDRGRKGKVRLSFPRKEEVVVEGINVVKRHARPIQGARQAGIIQTEAPIYVSKLMLICPRCGKPTRVGFKTLPDKKVRLCRKCGEVID*
>Chloroflexi_Ktedonobacteria_Thermogemmatispora_carboxidivorans
MAVKTKAKEEKRPLHRAKMNIKKGDTVLVIAGKDRGKQGTVVRALPQRNKVIVEGVNLVKRHQKPQGQLRQGGIIEKALPIHVSNTMLVCTECGQPTRVAHERRPMGADQKLRPVRICKKCGKVIADRTRSA*
>Chloroflexi_Ktedonobacteria_Thermogemmatispora_onikobensis
MAVKTKAKDEKRPLHRAKMNIKKGDTVLVIAGKDRGKQGTVVRALPQRNKVIVEGVNLVKRHQKPQGQLRQGGIIEKALPIHVSNTMLICTECGQPTRVAHERRPMGADQKLRPVRICKKCGKVIADRTRSA*
>Chloroflexi_Ktedonobacteria_Thermosporothrix_hazakensis_ATCC_BAA-1881
MAVKQKIKKPLHLAKLRIKKGDTVLILAGKDKGKEGTVSRAIPQMNKVIVEGLNTVKKHVKPRGQTQQGGIIEKAMPIHVSNVMLKCTECNTPTRVGIERREMGQDKKMRPVRVCKKCGKVIQDRTRSS*
>Chloroflexi_Ktedonobacteria_UBA4733
MANIKRDDTVVVITGKDKGKRGVITEVRPREHRVVVGGVNQMKRHVRSRQQGSAPQGGIVTFDAPMDISNVMLVCPSCSQPTRVAHQIQEDGTKVRACKNCGQAIVDKK*
>Chloroflexi_P2-11E_UBA5189
MALRRTHVPEIRKGDTVLVLSGKDAGKRGTVERVLTNPAALERVTANGSAKGREKARTGYWKPASSRPASVVVEGLNISKRHTKPRQTQGRTDRTPKIQQGGILDIAQPLDMSKVMLVCPNCKEPTRIRHTVLDDGRRVRVCSHCDKAIEVTA*
>Chloroflexi_P2-11E_UBA6042
MTMKIKKGDEVIVLGGKDRYDRGKVQEVQPRKGTVTVTGVNTAKRHTKANPNKNVKGGIIEQLVPLPIGKVMLVCPHCNKPARVGYRMDNDTKERFCKSCGQALATEGAE*
>Chloroflexi_SAR202_Io17-Chloro-G3
MRLRKSDSVLVVKGRDRGKQGTVQQVIASKNKVLVEGVNVVKRHMKAQGMRGAEIIEKEMPVPAANVMLICTHCQGPTRIASRVLGDNTKARICKKCEEVIE*
>Chloroflexi_SAR202_Io17-Chloro-G6
MRIRTGDNVLVIAGKEKGKTGRVERRFPEGDRVVVEGVNLVTRHMKAQPGVRQSGRIQKEAPIHESNVVLICNKCNEPTKPKTTFLDTGARVRSCIKCQEVIDDAR*
>Chloroflexi_SAR202_MP-NPac-SRR3961935-G1
MRIRTGDNVLVIAGKEKGKTGRVERQVSGQDRVVVEGVNLVTRHMKARPGVTQGGKIQKEAPIHVSNVVLICNKCNEPTKPKTTFLDTGVRVRSCTKCQEVIDDAR*
>Chloroflexi_SAR202_MP-SInd-SRR3963457-G1
MRIRTGDNVLVIAGKEKGKTGRVERQVSGQDRVVIEGVNLVTRHMKARPGVTQGGKIQKEAPIHVSNVVLICNKCNEPTKPKTTFLDTGVRVRSCTKCQEVIDDAR*
>Chloroflexi_SAR202_UBA2158
MRIRTGDNVLVIAGKEKGKTGRVERQVSGQDRLIVEGVNLVTKHMKARPGVSQSGRIQKEASIHISNVVLICNKCNEPTKPKINFLDTGSRVRACTKCQEVIDDAR*
>Chloroflexi_SAR202_UBA7894
MSQTRIKRDDEVLVISGKDKGKRGSVIRVLPSENRVMVEGVNMVTRHVKAQPGIAQTGMVQGEAPISLSNVMLIDPETSVAGRTGQKILEDGTKVRVVKSGKRS*
>Chloroflexi_Thermomicrobia_Nitrolancea_hollandica_Lb
MAEKIVTGDEVLVIAGKDKGARGRVRQNMPRVDRVIVEGVNRAKKHQKGIAGVRQAGIIEMEVPLHVSKVMLVCPSCNKPTRVGFRFESPDEKVRYCKKCESVIQRPRG*
>Euryarchaeota_Archaeoglobi_Geoglobus_spUBA235
MSKQPRKQRKRVYEAKLHQRHRFLHATLSKELREKYGKRSLRVRKGDKVKVMRGSYAGHTGKVLEVDMKKLRIYVDGVTVKKANGEEVSRPIHPSNVMIVELGEEDDVREKILKR*
>Euryarchaeota_Archaeoglobi_UBA230
MGVPKSKQPRKQRRWLYKISKLHERHRLLHATLSKDLREKYGKRAVRVRKGDKVKIMRGQFAGHEGRVLEVDMKKCRITVDGVTVTKADGTEVAVPIHPSNVMIVDLGEVDDVRKKILER*
>Euryarchaeota_Archaeoglobi_UBA234
MVPRSKQPRKQRRWLYKTSKLHERHRLLNATLSKDLREKYGRRTLRVRKGDKVKVMRGEFAGSEGKVIEVDLKKALIKVDGVTTTKVDGTEVAVPIHPSNVMIISLGEVDSVRKKKLEK*
>Euryarchaeota_candidate_divison_MSBL1_archaeon_SCGC-AAA261F19
MAGRGRRKALHSHRKSMASPLSQELREEYGRRSLPVRVGDKVRVSKGDFKGLEGKVTGVDTKDCRITVEGVETAKVDGSDVPNPIHPSNVTITELERDDRRGITVEKKSERRPESGEERSEETSKKA*
>Euryarchaeota_Hadesarchaea_archaeon_DG-33
MVSKHPRKQHLALYAAPLHRRHRFLSAPLSRELRGKYKTRSLPVRKGDKVRIMQGDFKKHEGDVLEVDTKRRRIQIQGATTTKADGTQVNRPLAPSNVVLIKLSSDKERDKVLERRSKGGEKRTK*
>Euryarchaeota_Hadesarchaea_archaeon_YNP_45
MAARLSKELREKYHVRSLPVRKGDRVKILRGDFKKLEGEVLEVDTKRQKIIVQGATITKSDGSQVNRPIHPSNVMLIKLVEDKERLGSVERRSEVG*
>Euryarchaeota_Hadesarchaea_archaeon_YNP_N21
MAKGGRDSFDYSVGAIMVSKQPQKQRLRTYTASLHKRHRFLSAPLSKELRQKHGFRSLPVRKGDKVRVLRGDFKRLEGEIIEVDTKRCVIKVAGASTKKADGSEVPRPIHPANVMIIKLAPDKRRDRVVERRSKIKATPEPQKLMDQKEG*
>Euryarchaeota_Thermoplasmata_Marine_Benthic_Group_D_GCA_001595915.1
MISTKPRKQRKYMFKAPLHNKRKFIAAHLDENLLLKYDKRAIPVVKGDTVRVMRGSFRGHEDKIVKVNVKKRHIEVEGITMSKADGNKIAKPIHSSNVIITKLNLTDKWRRRKLERGLSEETKKEIEAEAKEQIKIVEEEERKIEEAKALEEEKEGLEEEAEEQKEITEKEKKEEKPKVEKKPVQKTEEKKVEIKKKPTSDKKPTAKKTTKKTTKKKEENK*
>Euryarchaeota_Thermoplasmata_Marine_Benthic_Group_D_UBA585
MISNKPRKQRYRLYNAPLHKKRKWISSHLAENLLLKYDRRSLPVVKGDTVKIMRGNFRGHEDKISKVNVRDQTVEIEGVTITTAKGTKIAKPIHASTLLIMKLNVTDKWRRRKLESGLSETTKKEIEREAAEQLKVLEAEKKAAEEAAKAEEKLKEETTEPIKEEVTTEPSEEIIEPVAKEEIPEEKIEKTTAELPKKKPSTKKTPSKKTTKKKKEEGET*
>Euryarchaeota_Thermoplasmata_Marine_Group_II_Clade2_REDSEA-S30_B12
MKRGVKMKSKKSGKQRLSQQKAPIHIRRKRMRSRLVSDDPDLKHIRTVTVRVGDEVELLRGDFSHPNSIKSDSRGKRLGQSRGRAGIKAKIASVDSGTGNIFVDGLTQNTADGKEEAVPVNPSNVIVTKLFEGDPVRIQKLIKRSKGGSSDE*
>Euryarchaeota_Thermoplasmata_Marine_Group_II_Clade2_UBA103
MTRSSKAGKQRLGQSDAPTHVKRKRMRARLVTDDPDLINIRTVTVRVGDEIEVVRGDFGHPNSVKSDTKGKRLGQPRGRAGISAKVARVDTNSGMIFVDGLTMPTADGKEEAVPIHPSNVIVTKLFEGDTLRLKRLIERTSGGASE*
>Euryarchaeota_Thermoplasmata_Marine_Group_II_Clade2_UBA125
MVRSSQPRKQRKAAGSAPIHSQRKRVRARLALEDGSYSTVRTVTVRAGDTVKVVRGDFGFPNSVKSDERGKRAQGKRGASGVSGVVILVNPDGMLHIEGVTVTKSDGKDEPFPIRASNVVITKLDDSDSKRMAKILSRENGGA*
>Euryarchaeota_Thermoplasmata_Marine_Group_II_Clade2_UBA126
MVSKKAGKQRQAQTDAPIHVRRKRIRARLVTEDPDLAMIRTVTVRVGDEVEVLRGDFGFPNSVKADSRGKRLGQSRGRAGVKSSIVGVDTKTGYVLVEGVTANTADGKEQALPIHPSNLIVTKLYDGDPLRIKRIMERANGGAEQ*
>Euryarchaeota_Thermoplasmata_Marine_Group_II_Clade2_UBA130
MTRSSKASKQRLSQADAPTHVKRKRMRARLVSDDPDLINIRTVTVRTGDEVEVVRGDFGHPNSAKSDTKGKRLGQPRGRAGIVGKVARVDTGSGMIFVDGLTISTADGKEEAIPINPSNVIVTKLFEGDTLRLKRLIERTKGGDSE*
>Euryarchaeota_Thermoplasmata_Marine_Group_II_Clade2_UBA132
MASKKAGKQRQEQLKSPLHTKRKRIRARLVSEDPELLYVRTVTVRVGDEVEILRGDFSHPNSIKSESRGKRLGQARGRAGIKSKVVEIDAKNDRVYVEGMTQNTADGKEEAVPIRPSNLIVTKLYEGDPLRIKRITERSLTEGE*
>Euryarchaeota_Thermoplasmata_Marine_Group_II_Clade2_UBA20
MSSKQPGKQRKAQHNAPLHIKRKRIRSRLRTEDPDLAGVRTVTVRVGDEVEVLRGDFGSPNSAKPDSRGKRLGQARGKSGIRAKIVQVNTGSGTVHVDGVSITTADGKEEPLPIHASNIVVVSLDDTDPLRISRILERAKGGISE*
>Euryarchaeota_Thermoplasmata_Marine_Group_II_Clade2_UBA250
MSSKQPGKQRKAQFNAPLHVKRKRIRARLRTDDPELAAIRTVTVRVGDEVEVLRGDFGSPNSAKPDSRGKRLGQARGKSGVRAKIVAVDTGTGTVQVDGVSISTADGKEEPLPIHASNIVVVTLDDTDPLRIGRILERAKGGRAE*
>Euryarchaeota_Thermoplasmata_Marine_Group_II_Clade2_UBA251
MVRSSQPRKQRKAAGSAPNHSQRKRVRARLQLDDNSFTAVRNITVRAGDTVKVVRGDFGFPNSKKSDGRGKRNQGKRGASGIEGEVLKVNPDGTLHIEGIAVTKSDGKDEPMPVRASNVVVIKLDDSDAKRMSKLAERENRGA*
>Euryarchaeota_Thermoplasmata_Marine_Group_II_Clade2_UBA463
MTRSSKASKQRLSQSDAPTHVKRKRMRARLVTDDPDLINIRTVTVRVGDEIEIVRGDFGHPNSVKADTRGKRLGQPRGRAGIVAKVARVDTDSGMIFVDGLTMATADGKEEAVPIHPSNVIVTKLFEGDTLRLKKLIERTSGGDTE*
>Euryarchaeota_Thermoplasmata_Marine_Group_II_Clade2_UBA58
MVSKKAGKQRQAQTDAPVHVRRKRMRSRLISDEPDLQSIRSVTIRVGDTVEVLRGDFGFPNSVKADARGKRLGQSRGRSGVKSTIVGVDTKSGFVYVDGVTTTTSDGKEEALPIHPSNLVVTKLYDGDPLRIKRITERSNGGAAE*
>Euryarchaeota_Thermoplasmata_Marine_Group_II_Clade2_UBA59
MSTRKPNKQRKADASAPLHVKRKRVRARCIDPAFPYLRNVTVRVGDRVQVHRGDWGNPGSDKAEGGKRLGAARGKSGAEGQVIGVDGKKGKVFVEGVSQPKADGKEEGIAVHASNLIVVKVNDGDPIRIKKLESREGGDE*
>Euryarchaeota_Thermoplasmata_Marine_Group_II_Clade2_UBA601
MTRSSKASKQRLSQADAPTHVKRKRMRARLVSDDPDLINIRTVTVRTGDEVEVVRGDFGHPNSAKSDTKGKRLGQPRGRAGIVGKVAGVDTGSGMIFVDGLTISTADGKEEAIPINPSNVIVTKLFEGDTLRLKRLIERTKGGDSE*
>Euryarchaeota_Thermoplasmata_Marine_Group_II_Clade2_UBA602
MVSKSPNKQRKSAANAPLHVQRKRLRARCLDPVYANVRNVTIRVGDTVEVRRGDFGHPNSAKGEKGKRSGDARGKAGLRAAVASVDSSSGHIFIEGLTHSKADGKEEGIPVHSSNVVVVKIDDSDPIRLKKLQSMNGGDDE*
>Euryarchaeota_Thermoplasmata_Marine_Group_II_Clade2_UBA605
MTTKNPGKNRLSQSKAPIHVKRKRMRARLITDDPNLQNIRTVTVRVGDEVEVLRGDFGNPNSVKSDSKGKRLGQSRGRAGLKSKVNRVDTSSGRIFVDGLTITTADGKEEAIPIHPSNLVVTALYEGDPVRIKQLIERGGVLE*
>Euryarchaeota_Thermoplasmata_Marine_Group_II_Clade2_UBA69
MSSKQPGKQRKAQHNAPLHIKRKRIRSRLRTEDPDLAGVRTVTVRVGDEVEVLRGDFGSPNSAKPDSRGKRLGQARGKSGIRAKIVQVNTGSGTVHVDGVSITTADGKEEPLPIHASNIVVVSLDDTDPLRISRILERAKGGISE*
>Euryarchaeota_Thermoplasmata_Marine_Group_III_UBA186
MKNMANIGSHLSNDLILKYGKRSVSLREGDTVKIVRGAAKGKSGKVLNVDRGRSLVSVEGFTIAKADGTQKERWVRPSNLLITKLNLQDPWRRRKLGLGGVEEKEEVEELESQAEEEGIEGEDSDV*
>Euryarchaeota_Thermoplasmata_Marine_Group_III_UBA488
MAAPLDRGLRKRQEERGYIYPRSIPVRTGDRVLIVRGEGRGTDGHRISQIDRRARKVYVDGFTYHKSDGTELQRPIDPSNLVVINPDWSDVRRRRILDRVNEGVEWTEETVAALEAADDDYETEVTGVDPRAAEADDTEADADEEEAGDDEEAQDWSALTVPELKAALKERSLPVSGKKAELVARLEESA*
>Euryarchaeota_Thermoplasmata_Marine_Group_II_UBA123
MVKSMKPGKQRKAYFNAPMHEKRKRLSARLLLDKPDSRFDGVRTVTVRVGDTVKVIRGDLSNGGKRHGGKRNADPLSGSVIRIDSENGRLFIEGAKASKSDNKEEAIPVHASNVVVVKIDETDKLRIQQLTGNRS*
>Euryarchaeota_Thermoplasmata_Marine_Group_II_UBA12
MVKSSKPGKQRKAQANAPQHIKRRNVAARLMLANPDERLAHLRSTTVRVGDTVRVIRGDMAHGGKRHGGKRHDGATEGVVLTVDSNTGRLTIEGVTVAKSDNREEAVPVHASNVVIVRLDESDKLRMQKLTENRS*
>Euryarchaeota_Thermoplasmata_Marine_Group_II_UBA256
MVKSMKPGKQRKAHFNAPMHEKRKRVAARLQLSKPDARFAGVRTVTVRVGDIVQVARGDNAHGGKRHGGKRSNEPLTGAVLRIDSEKGRLYIEGVKASKADNKEEAVPVHASNVVVTQLDESDRMRIAKLTGNRS*
>Euryarchaeota_Thermoplasmata_Marine_Group_II_UBA37
MVKSMKPGKQRKAHFNAPMHEKRKRVAARLQLAKPDARFAGVRTVTVRVGDLVQTTRGDHAHGGKRHGGKRNNEPLTGAVLRIDSEKGRLYIEGVKASKADNKEEAVPVHASNVVVIQLDESDRMRIAKLTGNRS*
>Euryarchaeota_Thermoplasmata_Marine_Group_II_UBA443
MVKSRKPGKQRKAQYNAPMHTKRKRVSARLQLDKPDERFAGVRSVTVRAGDTVRVIRGDFSHGGKRHGGKRKAEPLSGPVIGIDAKNGRILIEGAKQSKSDNKEEAVPVHASNVVVVKLDETDKLRMQKLTADRS*
>Euryarchaeota_Thermoplasmata_Marine_Group_II_UBA53
MVKSKKPGKQRKAQANAPIHVMRKRIRARLQLDKPDERLAGIRSVTIRVGDTVRVVRGDFSHGGKRVGGKRNADPLTGKVLKVESRTGRITIEGATATKSDNREEAVPVHSSNVVVTKLDETDKLRMQGLTADRS*
>Euryarchaeota_Thermoplasmata_Marine_Group_II_UBA549
MVKSMKPGKQRKAHFNAPMHQKRKRVAARLQLSKPDARFAGVRTVTVRVGDVVQVTRGDQAHGGKRHGGKRNNEPLTGAVLRIDAEKGRLYIEGVKASKADNKEEAVPVHVSNVVVTQLDESDRLRIAKLTGNRS*
>Euryarchaeota_Thermoplasmata_Marine_Group_II_UBA620
MVKSSKPSKQRKAAANASKQNKRKKLKARFATTDSRFAGVRSVTVRVGDTVEVQRGDFGNPSKGKRLGDTRGRAGVEAKIVGIDASSGKLFIEGVTGSKSDDKEQGIPIHVSNVVVTSLDESDPLRMKKITERS*
>Euryarchaeota_Thermoplasmata_Marine_Group_II_UBA63
MVKSSKPGKQRKAQYNASMHTKRKRVSARLQLDKPDERFAGVRSVTVRAGDTVRVIRGDFSHGGKRHGGKRKAEPLTGPVIGIDANNGRILIEGAKQSKSDNREEAVPVHASNVVVTKLDETDKLRMQKLTEDRS*
>Euryarchaeota_Thermoplasmata_Marine_Group_II_UBA88
MVKSMKPTKQRKAHYNAPMHEKRKRISARLQLDKPDSRFDGVRTVTVRVGDTVRVTRGDLSSGGKRHGGKRGADPLTGPVIRIDSEKGRLYIEGAKASKADNKEEAVPVHSSNVVVVRLDETDKLRVQQLTGNRS*
>Euryarchaeota_Thermoplasmata_Methanomassiliicoccales_Candidatus_Methanomethylophilus_1R26
MVSSKARVQRKAQANAPAHTKRKMLSAHLSDELAEKYGRRTARVCEGDTVAIVRGDEDIKGTEGKVVEVFTKTGRVSIDGVTIKQADGTAVARPVHASNLVIVKLNLEDPLRSKILDNKEAAE*
>Euryarchaeota_Thermoplasmata_Methanomassiliicoccales_Methanomassiliicoccales_archaeon_RumEn_M1
MVESKKARKQRKALYNAPNHVRSAMVSSHLDEPLRKEYKLRSFRVVKGDTVKVMRGDEDVLGLEGKVQEVDTKTGRIVVEGVTIAKADGTQTARPVHSSKVMITKLDLTDPRRKDKLTKAKEASQ*
>Euryarchaeota_Thermoplasmata_Methanomassiliicoccales_Methanomassiliicoccus_luminyensis_B10
MVESKKARKQRKAFYNAPVHVRRKMVASHLSDDLRKEYKVRSTQVIKGDTVKVMRGDEDINGVEGRVTEVITKTGRVVVEGVTTAKADGTQVARPVHASKVMIMKLDLSDGKRKDKLTKAKEVSQ*
>Euryarchaeota_Thermoplasmata_Methanomassiliicoccales_UBA147
MPAAVSSKQPRKQRRGRYNAKPHNRRKLISSHLCGDSGNDLIKQYNCRAIPVIKGDIVRVVRGDKDIVGKEALVTEIFTRNLTIGLEGINVKKADGSEITRKIAPSNVIITKLNLSDPKRKEKLDRLKEGYK*
>Euryarchaeota_Thermoplasmata_Methanomassiliicoccales_UBA280
MPATVSSKQPRKQRKGRHTAKPHNRRKLISSHLCGDSGNDLIKQYNCRSLPVIKGDVVRIVRGDEEILGKEALVTDVYARNLTIGLEGINIKKADGTEISRKISPSNVVITKLNLSDPRRKEKLDRMREG*
>Euryarchaeota_Thermoplasmata_Methanomassiliicoccales_UBA328
MVSSKARVQRKAQAHAPAHTKRKMLSAHLSAELREQFGIRSARVCKGDTVAVLRGDDDIRGTEGKVLDVFTKTGRVSIEGVTVNQADGTAVVRPIHASNLVITKLNTEDKWRMDALSKKKEAKE*
>Euryarchaeota_Thermoplasmata_Methanomassiliicoccales_UBA370
MAASSKARVQRKRQANAPAHVKRKMVSSHLSDALREKYGVRTARVCKGDTVVILRGNEDIRGTEAKVLDVFTDTGRVSIEGITINQADGTATVRPIHASNLVIVKINDEDPWRMDALENKKEAKQ*
>Euryarchaeota_Thermoplasmata_Methanomassiliicoccales_UBA381
MVSSKARTQRKAGANAPLHVKRKMCAAHLSDDLRKEYGARTARVCRGDTVAVLRGDEDHRGTEGRVVDVFTDTGCVSIEGITVKQADGTETARPVHASNLVITKLNLEDEWRKDSLSRKEAKQ*
>Euryarchaeota_Thermoplasmata_Methanomassiliicoccales_UBA393
MVDSKKARKQRKALYNAPNHVRSAMVSSHLDDPLRKEYKLRAVRVVKGDTVKIMRGDEEVLGLEGKVQEVQTKTGRIIVEGVTIAKADGTQTARPVHSSKVMITKLDLTDARRKEKLTKAKEVSQ*
>Euryarchaeota_Thermoplasmata_Methanomassiliicoccales_UBA404
MAKSSKARVQRKEQAHAPAHKKSKMLSSRLSNELREKYGVRSIRVCKGDTVVVLRGNEDICGFEGKVLDVFTNTGRVSIEGVTVEQADGTATARPIHASNLVVVKINDEDPWRMDALNSKKEAKQ*
>Euryarchaeota_Thermoplasmata_Methanomassiliicoccales_UBA472
MTSKYASKQRKALYNAPNHVRNKSVGSHLSEELMKKLGRRTVRVVKGDTVKVVRGDEDVLGLEGKVTSVDTHNGKLIVEGVTIAKADGTMTERPVHASNVEVTKLDMKDNYRKQKLQYEEGSQ*
>Euryarchaeota_Thermoplasmata_Methanomassiliicoccales_UBA482
MASSKARVQRKNQANASAHVKRKMLSAHLSSELRAKYGVRSARVCKGDTVIVVRGNEDIRNIEGKVLNVYTKTGRVAIDGITINQADGTAAERPIHASNLVITKLNTEDQWRMDALSKKSKEASQ*
>Euryarchaeota_Thermoplasmata_Methanomassiliicoccales_UBA593
MVSSKAGVQRKAQANAPAHIKRKMLSAHLSDELAEKYGKRTARVCKGDTVVVLRGDEDICGTEGKVLEVFTKTGRVSIEGITIKQADGTAVKRPIHASNLVITKLNLEDTLRAEVLGKKKEAAQ*
>Euryarchaeota_Thermoplasmata_Methanomassiliicoccales_UBA6
MVESKKARKQRKSFFNAPSHIRRRNISSHLSEELQKEYKLRSLQVIKGDTVKVMRGDEDVLGIEGKVAAVMTKTGRVTVEGVTIAKADGTQTARPIHASKVMITKLDLSDPKRKEKLARAKEVSQ*
>Euryarchaeota_Thermoplasmata_Methanomassiliicoccales_UBA71
MVSSKARVQRRNQANASAHVKRKMLSAHLSDELRQKYGVRTARVCKGDTVIIVRGNADIRNIEGKVVEVYTKTGRVAIEGITINQADGTATERPIHASNLVITKLNTEDPWRMDSLSKNKEAKE*
>Euryarchaeota_Thermoplasmata_Methanomassiliicoccales_UBA75
MVSSKARTQRKAGANAPLHVKRKMCAAHLSDDLRKEYGARTARVCRGDTVAVLRGDEDHRGTEGRVVDVFTDTGCVTIEGITVKQADGTETARPVHASNLVITKLNLEDEWRKDSLSRKEAKQ*
>Euryarchaeota_Thermoplasmata_Thermoplasmatales_Acidiplasma_MBA-1
MINNKINVSLSKDLRKKYGIRRFPISKGDVVTIISGSRKGEGGKVIDVNHKNKKISIEGITIAKADGKQVAYYVDHSNLQITRLDLSRTDRQAKLREITAARNLPPPEPEEIKQEETTETVTEGGESEKTAEDEGSEEEINDENNKDVIKENGDNNEN*
>Euryarchaeota_Thermoplasmata_Thermoplasmatales_Aciduliprofundum_MAR08-339
MMKAHLSDELFGKYGLRSLTVRKGDVVRVMRGKFKGHEGKVVEVNLKNMRVAVEGVTVRKVDNKAVQYWIHPSNLMLVKLDLSDPRRKDKIFKLAEQKRGVSLEELEAGIEEETVEEAVDEEVENEEEENEEEVNENE*
>Euryarchaeota_Thermoplasmata_Thermoplasmatales_A-plasma
MFSKINVSLNSELRKRYGLRSFAVSKGDIVKIKSGSRKGEGGKVIGIDHVSGRISVEGITIAKADGKQKEFYMDASNLIITRLDLSRQERLSRIRKIAELKKISIVEPTPEELAPPEEEKAEPVEAEQEGSEETTPAEAQIEEQESADEPASDNDESPEDLDEEEDKDDQ*
>Euryarchaeota_Thermoplasmata_Thermoplasmatales_E-plasma
MIKKINVSLNKDLRERYGVRAFPITKGDLVKVKSGKRKGEGGKVSFVDHSEKGIQVEGINIAKADGKEKQFLIRPEKLVITKLDITDERRLERIKEIATIKHKDLSAIEKEALEQKKEAEEQEKAESETMQEAEVVDDNDSVSEPAGAEDSELPKDDEMDLEDEKDEEEDTEEENVEDEIRKEEDSNDNQE*
>Euryarchaeota_Thermoplasmata_Thermoplasmatales_Ferroplasmaceae_UBA567
MLNTKINVSLNSEMRKKYGARRFPVVGGDIVKIVSGSRKGEGGKVIGVSHKTKKISIEGITIAKSDGKQVAYYIDHSNLVITKLDLSIEGRYNKIKEITARKNLPVPEPEKPAESEATPVETEEIGEEENSGETIDLPQNEEESEEVDADPEDINEEEDDDNEN*
>Euryarchaeota_Thermoplasmata_Thermoplasmatales_Thermogymnomonas_acidicola_JCM13583
MIKRLNVHLSRDLQKKFGIRTFPIVSGDVVRIVKGSRKGEGGKVVEVDHVAGRVSVEGITIAKADGKQKPFFLRPEELVITRLDLSRQERQDRLRQLAALRNVTVSEEVIKEEQQAAVAEEKKEVSEQPAQAVEGTTTDEAGSVAASGSEDEVKEAEGNDNEN*
>Euryarchaeota_Thermoplasmata_Thermoplasmatales_Thermoplasma_volcanium_GSS1
MYDKLNVALSKDLRKKYGIRSFPIVKGDVVKVVSGARKGEGGKVAEVDHHSGLVIVEGITIAKIDGKQKGFGISPEKLQITHLDLSRSERFQKIKELANIKHITIQEEPIQEEQQKTEETKQEIAPEEVEAKEAQDKQEVKENDQ*
>Euryarchaeota_Thermoplasmata_Thermoplasmatales_UBA521
MFSKINVSLNSELRKRYGLRSFAVSKGDIVKIKSGSRKGEGGKVIGIDHVSGRISVEGITIAKADGKQKEFYMDASNLIITRLDLSRQERLSRIRKIAELKKISIVEPTPEELAPPEEEKAEPVEAEQEGSEETTPAEAQIEEQESADEPASDNDESPEDLDEEEDKDDQ*
>Euryarchaeota_Thermoplasmata_Thermoplasmatales_UBA571
MFSKINVSLNSELRKRYGLRSFAVSKGDIVKIKSGSRKGEGGKVIGIDHVSGRISVEGITIAKADGKQKEFYMDASNLIITRLDLSRQERLSRIRKIAELKKISIVEPTPEELAPPEEEKAEPVEAEQEGSEETTPAEAQIEEQESADEPASDNDESPEDLDEEEDKDDQ*
>Euryarchaeota_Thermoplasmata_Thermoplasmatales_UBA572
MMNKVKVTLEKDLRKKLGIRQFPIMRGDIVKIIKGSRRGEGGKVSSVDHRHSLVIIDGINIAKADGKEKSFPIQPEKIEITKLDLNMDERSERIRELAAMKNIVLNDQVLEEYSTKNEPEAQEEIEQPQDETTESQTEKVSEEEPEEESEIPDNLSEEELPEEENEEKDEDEQKDPEEDEGDEQ*
>Euryarchaeota_Thermoplasmata_Thermoplasmatales_UBA613
MYSKVRVNLDSDLRKKFGVRSYPVTVGDIVKVKSGKRKGEGGKIISVDHSSGLVSIEGISVSKEDGKQKELFLRPADLVITRLDFSRHQRYDHLRSIAAMKNIALSEEPPEQPVPEPAEAEESNVVESEQSDVDEEDSETHEETEDEEMESSEEPEIEDEEESDDEPEDEETEEGVEDDQ*
>Euryarchaeota_Thermoplasmata_TMEG_UBA61
MKLSPHSPRRQRKALYTADTFERRIRMTVPLSRELRSRFHRRSVPVRKGDTVRVLSGSYAGREERVARIDRRGYSVTLDNVTLKTADEKMKPLSLGVGHLVITRLNLSDPWRRRSMRVREEDVTPEERGEKVDEEEAPEVEAAPAVAPPAAESVPEPEKTPTPDDVPAPEDVKEPEEAPAKPPRRARAKPPTKEGDE*
>Rokubacteria_Infratellusbacteria_OV2-bin8
MTKAHVSIKRNDTVVVIAGKEKGKRGKVLVVLPEKERVIVERVNFVKRHQRPTQKVKQGGIIEREGSLHISNVMLVCGKCDKPTRTGVQVLADGRRARVCRKCNEIVDRA*
>Verrucomicrobia_Spartobacteria_Spartobacteria_bacterium_AMD-G4
MSQVKFHVRRGDTVQVISGNHRGASGKVLEVKAAKLQVIVEGVRMIKKHQRKSQEHPNGAILEREGPIHISNVKLLEHATNDKKSKNAA*
>Verrucomicrobia_Spartobacteria_Terrimicrobium_sacchariphilum
MSTVKTHVRRGDTVQVISGNHRGSAGKILQVNPTKSQVIIEGVRMIKKHQRKTQDNPNGAIIEREGPIHISNVKVVERATTEKKAKKKAA*
>Verrucomicrobia_Spartobacteria_UBA6821
MPALQLINTHVHAGDLVKVISGNHRGSEGKILQVNRAKHQVVIEGVRMLKKHVKRSQEQPNGAIIEREGPIHISNVKLLEKVSKTGVQSKEAKVSKPAKEKKAPKTTKAPKAKAVESETKTKPTAE*
