# Supplementary material for: Mediterranean grassland soil C–N compound turnover is dependent on rainfall and depth, and is mediated by genomically divergent microorganisms
Source: Nat Microbiol. 2019 May 20;4(8):1356–67. doi: 10.1038/s41564-019-0449-y (PMC6784897; doi:10.1038/s41564-019-0449-y)
Supplement: Supplementary file 10 — Individual ribosomal protein sequence sets. [file 41564_2019_449_MOESM10_ESM.zip › L2_Merged.faa]

>14_0903_02_20cm_Actinobacteria_63_68_5
MAIRKSKPTSPGRRFATFQLREELTEKRPHKPLTKGKSSSGGRNTHGRVTSRHRGGGAKRRYRQIDFRRRKDGVPAKVATIEYDPNRTTYIALLHYADGDKRYILAPQGLRPGAQVESGERADIRPGNALPLRNIPTGTVVHNVELVPGQGGRLGRAAGSGIQVVAKEGPMVTLRLPSSEMRIVRADCRATVGTLSNSEHQNVELGKAGRKRHKGVRPQTRGVAMNPVDHPHGGGEAHHTPGGHPETPWGKPTLGYRTRKKRKPSDAMIVRGRRRGKRKGGNR*
>14_0903_02_20cm_Bacteria_88_55_7
MALKNYRPLTPTLRFKSLPSFDEITKWRPAKSLIEPKKRSGGRNNFGRLTSRHIGGGHKQKYRKVDFVRRKRGVVAEVVGIEYDPNRSARIALIKYSDGELSYILAPDGLRVGSTVAAGDDVAADLGNALPLRAIPLGTNIHNIELTPGRGGQVARSAGQQATLSNLEGGYALVKMPSGEIRRIHEHCFATIGQVGNVDHMNVSSGKAGRSRWRGRRPHVRGMAMNPIDHPMGGGQGKSKGGGGRHHPVSPWGQLAKGFKTRSKHKPSDRFILERRKSKKKS*
>14_0903_02_20cm_Bacteria_99_55_12
NRSARIALIKYADGELSYILAPNGLQIGATVVAGNDVPSDLGNSLPLRAIPMGTNVHNIELTPGRGGQVARSAGQQATLTALEAGYALVKMPSGEIRRIHENCFATIGQVGNVDHMNVSSGKAGRTRWRGRRPHVRGMVMNPIDHPMGGGQGKSKGGGGRHHPVSPWGQLAKGYKTRSKHKPSDRFILERRRAKKKS*
>14_0903_02_20cm_Betaproteobacteria_69_66_11
MPLVKVKPTSPGRRALVKVVTPELHKGEPYWPLMVKQSKTDGRNIHGRITVRHKGGGHKQHYRLVDFRRDKDGIAARVERLEYDPNRSAHLALLLYADGERRYVIAPKGIGVGAQLMSGAEAPIKAGNALPLRNIPVGTIVHCVEMMPGKGAQISRSAGSHVQVLAREGSYAQLRLRSGEIRKVHIDCRATIGEVGNEEHNLESIGKAGRKRWRGVRPTVRGVAMNPIDHPHGGGEGRTAAAQPPVSPWGVQSKGYKTRRNKRTQVMIVRDRRRA*
>14_0903_02_20cm_Proteobacteria_54_67_14
MALIKYKPRTPGTRAVVKIDRSHLHKGGPHLPLTAAQSKTGARNHFGRITTRHHGGGSRQKYRVIDFKRDKDGISGVVERVEYDPNRTSHIALIRYADGERRYILAPKGVKAGDEVRSGADAPIKSGNAMTLRHVPVGSIIHNVEMKPGRGGQLARSAGSSVSFTSREGIYAYLRLKSGETRKVHIDCRATIGEVGNDEHNLRSYGKAGAKRWKGIRPTVRGLAMNPVDHPHGGGEGKSGQGNPHPVSPWGQNAKGLKTRHNKRTDNMIVQRRQNRIR*
>14_0903_02_20cm_Proteobacteria_56_68_14
MALIKYKPRTPGTRAVVKVDRSHLHKGAPHMPLTAHQSKTGGRNHFGRITTRHHGGGMRQKYRIIDFKRDKDSITGVVERIEYDPNRTSHIALIRYADGERRYILAPKGVKTGDEVRSGADAPIKSGNAMSLRHVPVGSIIHNVEMKPGRGGQLARSAGSSVSFTAREGIYAYLRLKSGETRKVHIDCRATFGEVGNDEHNLRSYGKAGAKRWRGVRPTVRGLAMNPVDHPHGGGEGKSGQGNPHPVSPWGWNTKGLKTRHNKRTDNMIVQRRKNRIR*
>14_0903_02_30cm_Actinobacteria_172_69_15
MPIRRYKPTSPGRRFMTVSTFEEVTKSKPDKALTTKLSKKGGRNNSGRITTRHQGGGHKRRYRVIDFKRQKDGVPAKVAAIEYDPNRSARIALLHYADGAKSYILAPARLRVGATVESGPGADIRPGNALPLENIPTGTLVHNVELKPGRGGQMARSAGSGVQLVAKDDGYGVLRLPSGEMRRVALTCRATVGQVGNVDHENVTGGKAGRARWQGKRPTVRGSAMNPVDHPHGGGEGKSKGGRHPVTPWGVPTLGKRTRRKHKESDKLIVRARRRGKEKR*
>14_0903_02_30cm_Actinobacteria_190_71_7
MPIRNPKPTSPGRRFVTYSDFAEITKSTPEKSLTEGLKKSGGRNVNGRKTSRHRGGGAKRLYRKIDFKRRRDGIPAKVAAIEYDPNRTAYIALLHYVDGVKSYILAPARLQIGAMVSSGPDAEISVGNCLPISRIPVGTVIHNVELQPGRGGQLARSAGASVQLMAKEGDMATLRLPSGEMRLVRAECRATVGVIGNAEHQNITVGKAGRKRHMGVRPQTRGTAMNPVDHPHGGGEGSTTAGRHPVTPWGVPTLGYRTRKKNKDSDRYIVRGRRRGKGKR*
>14_0903_02_30cm_Alphaproteobacteria_175_63_7
MALKSYNPVTPSQRQLVLVDRSGLHRGAPVKTLTEGSKASGGRNNNGRITVRFRGGGHKQAYRKIDFKRRKLDVAAKVERIEYDPNRTGYIALIKYEDGELAYILAPQRLAQGDMVLSSEHADVKPGNAMPAGNVPIGTIVHNVEIKIGKGGQIARSAGSYAQIVGRDGQYVILRLNSGEQRLVHGRCMATIGAVSNPDHMNISIGKAGRKRWMGRMPHNRGVSMNPIDHPHGGGEGRTSGGRHPVTPWGFPTKGKKTRRNKSTSKFIIASRHARKK*
>14_0903_02_30cm_Alphaproteobacteria_186_65_8
MALKTFRPTTPSLRQLVQVDRSHLWKGAPIKLLTEGKTKSGGRNNYGRITTRHIGGGHKQAYRRVDFKRTNHDAPARVERLEYDPNRTAFIALLKYQDGTLAYILAPQRLAVGDTVVSGVKADVKPGNAMQLASMPIGTIVHNIELKAGGGGKIARSAGAYAQLVGRDSGWAILRLNSGETRRVRAECMATVGAVSNPDHMNEVTAKAGRTRWRGTRPTVRSIAMNPIDHPNGGRTKGGKHWATPWGKPTKGYKTRKNKATDQFIVRKRHVSK*
>14_0903_02_30cm_Bacteria_162_64_22
MATSKYKPTSPGIRFSTHASYKDITKTRPEKSLTKGKPKTGGRNNKGRVTSRFIGGGHKQKYRDIDFKRDKRGIPAKVAAIEYDPNRTAHIALLHYVDGEKRYILAPNGLTVGTTIVAGEEADILVGNALPLSKIPLGTVIHNIELKEGKGGQMVRSAGAGAQLMAREGDWATLRLPSGEMRKVHVRCYATIGQVGNLEHENVSYGKAGRTRHLGKRPHNRGVSMNPVDHPLGGGEGKTSGGRHPVSPWGQPTKGYKTRRNKQTNKFIVKRRTK*
>14_0903_02_30cm_Bacteria_171_59_8
MALKSFRPLTPTLRFKSLPAFTEITKSKPHKSLIEVKKRSGGRNNNGRLTSRHIGGGHKQKYRKVDFKRRKHGVVAEVVGIEYDPNRSARIALIKYADGEMSYILAPDGLTAGAKVMSGNEAPPDLGNSLPLSTIPLGSSIHNIEIAPGRGGQIARSAGQQATLSNREAGYALVKLPSGEIRRIHETCFATIGQVGNVDHMNVASGKAGRTRWQGRRPHVRGMVMNPIDHPMGGGQGKSKGGGGRHHPVSPWGQLAKGFKTRAKHKPSDRFIMQDRRKK*
>14_0903_02_30cm_Bacteria_174_66_7
MPIRKFKPTSPGRRFMSVSGFEEITTAKPEKTLLESLPTHAGRNNQGRITTRHQGGGYRKLYRKIDFKRDKVGVAGKVATIEYDPNRSARIALIHYRDGEKRYILAPLGLKVGDPIESGPDAPVRIGNAIPLEGIPVGSTIHNIELTLGRGGQLVRSAGTSAQLLAKEGDYAVIRMPSGELRRIHIRCQATIGQVGNIEHENESGGKAGRSRWLGQRPEVRGSTMNPRDHPHGGGEGKTGPGGNPKTPWGKPALGYRTRKTNKASSKLIIRRREKKGRKK*
>14_0903_02_30cm_Bacteria_177_54_8
MALKEFRPLTPTLRFKSVPSFDEITKWRPERSLVEPKKKSGGRNNRGRLTSRHIGGGHKQKYRKVDFRRRKHGVSAEVVGIEYDPNRSARVALIKYADGELSYILAPNGLRVGSTVAAGENVAPDLGNALPLRAIPLGANIHNIELSPGRGGQVARSAGQQATLTNIEGGYALVKMPSGEIRRIHENCFATIGQVGNVDHMNVSSGKAGRTRWQGRRPHVRGMVMNPIDHPMGGGQGKSKGGGGRHHPVSPWGQLAKGYKTRSKHKPSDRFILERRRPKKNA*
>14_0903_02_30cm_Bacteria_192_51_5
MTVESRFGVAAAVTSAFIELSISSATKTECPDAAQYCESAFLIALVTYIDGEKRYIIAPTGLEVGKTIVSGADADILPGNTLPLINIPLGTQIHNIELRPGKGGQMARSAGTFAQLVAKEGSYAQLRMPSGEVRRVPLVCKATVGQVGNIEHENVSLGKAGRSRWKGLRPKVRGVAMNPVDHPHGGGEGKTSGGRNPVTPWGQPTRGYKTRSNKRTQKMILKDRRTK*
>14_0903_02_30cm_Bacteria_194_55_8
MALKEFRPLTPTLRFKSLPAFDEITKWRPERSLLEPKKRSGGRNNRGRLTSRHIGGGHKQKYRKVDFKRRKRGVAAEVVGIEYDPNRSARIALIKYTDGELSYILAPNGLRTGSMVAAGDDAAPELGNALPLRAIPLGTNIHNIELTPGRGGQVARSAGQQATLTNIEAGYALVKMPSGEIRRIHENCFATIGQVGNVDHINVSSGKAGRTRWQGRRPHVRGMAMNPIDHPMGGGQGKSKGGGGRHHPVSPWGQLAKGFKTRSKHKPSDRFILERRRAKKKV*
>14_0903_02_30cm_Bacteria_197_52_10
MGIKRLKPTSPARRYQTYLTRDELTPGATPEKSLLEPKKRISGRNSDGRITIRRRGGGHKRFYRIIDFKRDKAGIPGKVSQIEYDPNRSAHIALITYLDGEKRYIIAPVGLKINTTILSGEEADILPGNALPIKNIPLGTEVHNIELRPGKGGQMVRSAGGFAQIVAKEGDYAQLRMPSGEVRKVPVVCYATVGQVGNTEHENVSLGKAGRNRWKGKRPKVRGVAMNPVDHPHGGGEGKTSGGRHPVTPWGQPTRGYKTRRNKRTTNMIVKDRRRK*
>14_0903_02_30cm_Bacteria_216_54_5
MALKEFRPLTPTLRFKSLPAFDEITKWRPEKRLVEPKKKTGGRNSYGRLTSRHIGGGHKQKYRRVDFKRRKRGVSAEVVGIEYDPNRSARIALIKYADGELSYILAPNGLRAGSTVAAGDNVAPDLGNALPLRAIPLGTNIHNIELSPGRGGQVARSAGQQATLTNIEGGYALVKMPSGEIRRIHENCFATIGQVGNVDHMNVSSGKAGRTRWRGRRPHVRGMVMNPIDHPMGGGQGKSKGGGGRHHPVSPWGQLAKGFKTRSKHKPSDRFISERRRGKKKA*
>14_0903_02_30cm_Bacteria_250_54_7
MALKTYRPLTPTLRFKSLPAFEEVTKSKPSKRLLEPKKKTGGRNHFGRLTSRHIGGGHKQHYRKVDFKRRKRGVEAEVLGIEYDPNRSARIALIKYNDGELSYILAPNGLRIGARVMSGGEAAADVGNALPLSAIPLGSNIHNIELTPGRGGQIARSAGQQATLNNREGGYGLVKLPSGEIRRIHETCYATIGQVGNVDHMNVSSGKAGRTRWRGRRPHVRGMVMNPIDHPMGGGQGKSKGGGGRHHPVSPWGQLAKGFKTRTKHKPSDRFILERRRSKKKV*
>14_0903_02_30cm_Betaproteobacteria_208_64_9
MPLVKVKPTSPGRRQLVKLVNPDLHKGGPYHKLVEKQSRKAGRNVNGHITMRHQGGGHKQHYRIVDFRRDKDGIAAKVERLEYDPNRSANLALLCYADGERRYIIAPKGLTAGTQLLSGAEAPIKSGNTLPLKNIPVGTTVHCVEMQPGRGAQLARAAGTSVQLLAREGSYAQVRLRSGEIRKVHVDCRATIGEVGNEEHSLESIGKAGRVRWRGVRPTVRGVAMNPIDHPHGGGEGKTAAGQHPVSPWGVLTKGYKTRKNKRTRGMIIQFRHKKRDKG*
>14_0903_02_30cm_Euryarchaeota_229_65_11
MGKNLPGQRRGRGTSPTYRSPSHRHPGPVVHPHLRGTGVVTAIFQAPGHTAPLARVRFDGHEVLMIACDGLSVGQPVTHGPPNLDRGNTMALREIPEGTLVYNLEAMPGDGGRFVRAAGTQAVVVSQGDRTVVQLPSGQFRSFHPDCRATIGAVAGAGRGDKPFTKAGKKWFSFQSFSKPYFKVRGVAMNPVDHPHGGGSHQHVGKPSTVGFDAPPGRKVGRMSPKPKRLKEKRRRR*
>14_0903_02_30cm_Gemmatimonadetes_10587_66_15
MGIRQFRPMTPATRFRSVSDFSEITKTEPEKTLLEPLRRTGGRNNKGHITSRYMSGGHKRQYRRIDFRRNKFAIPARVAAIEYDPNRTARIALLHYSDGEKRYILAPKGLNVGDHVVSGPGSDIRIGNAMPLFEIPLGTAVHNVELKIGRGGQLCRSAGTSVQVVAKEGHYVTLRLRSTEMRMVRGECLATIGEVGFAEHELLSIGKAGKSRWLGRSPRVRGVAMNPVDHPLGGGEGKSSGGRPPTNPWGKVEGKKTRHKKKHSTKLIVRGRKRGKATT*
>14_0903_02_30cm_RIFCSPHIGHO2_12_FULL_Alphaproteobacteria_66_14_curated_201_67_8
MALKTYKPITPSLRQLVIVDRTGLWKGKPVKALTRGKSEAGGRNNHGHITANHRGGGHKRRLRLVDFKRRKFDVSATVERLEYDPNRSAFIALIKYTDGELSYILAPQRLKAGDEVMSGEKVDIKPGNAMPLANMPVGTIIHNVEMKKGRGGQIARSAGTYAQLVGKDAGYAQLKLNSGEVRLVPAECLATVGAVSNPDNQNTVVGKAGRSRWLGRRPVVRGVAMNPVDHPHGGGEGKTSGGRHPVTPWGKPTKGKKTRKNKATDKFIIRRRHATR*
>14_0903_02_30cm_RIF_CHLX_178_69_6
MPLRGYKPTSPGLRGMTRPTFEEITTREAYKPLLEPQKRGAGRNNAGRLTVRHRGGGEKQHYRRIDFRRDKHGVPARLATIEYDPNRSARIGLLHYRDGEKRYMLLPHGLRVGDVVVAGPGAEARVGNALPIANIPLGTTIHNIELVPGRGGQIVRSAGSAAQLLAKEGDFAQIRMPSGEVRRVSVKCMATVGQVSNLDHENQNLGKAGRARHMGQRPEVRGVAMTPRDHPHGGGEGKSPAGMPPKTPWGKPAMGYRTRRAKTTGRLIVRSRHRK*
>14_0903_02_30cm_Rickettsiella_grylli_159_36_9
MPSKKANPTSPGRRFVVEVSKAGLHKGKPHSSLLAPKPKKGGRNNQGVITTRHQGGGHKQQYRLIDFKRDKEGIIGRTERIEYDPNRTAHIALILYPDGERRYILAPNELKVGMQVASGPEALIRPGNSLPLRNIPVGTVLHAIEIKPGKGAQLARSAGSYVQLIAREGDYATIRLRSGELRKVPVECKASIGVVSNNDHNLRSLGKAGASRWRGIRPTVRGVAMNPVDHPHGGGEGKTSGGRHPVSPTGLPTKGYKTRRNKRDLKMIVQRRKKK*
>14_0903_02_30cm_Sphingobacteriales_157_38_13
MALRKFKPVTAGTRWRIGNAYAEVTTNVPEKSLVEPKRRSSGRNSSGHLTMRYLGGGHKKKYRVIDFKRNKQNIEATVKTIEYDPNRTPFIALVEYTDGELRYIIAPQGLTVGMKIISGNDVAPEIGNALQMKNMPLGTMIHNIEMQPGQGGKLARSAGSSAQLTNKEEKYAVLKMPSGELRKVLINCFATVGVVSNSDHSLQSMGKAGRNRWKGIRPRNRGVAMNPVDHPMGGGEGKASGGQPRSRNGQYSRGLKTRTKGKGSDKLIIQRKNGSKISK*
>14_0903_02_30cm_Sphingobacteriales_165_43_8
MALRKFKPVTAGTRWRIGNAYAEVTTNVPEHTLVEPIKRTGGRNSSGHLTMRYRGGGHKNIAAKVLSVEYDPNRTAFIALIEYTDGEKRYILAPQGLQVGATVESGNNVAPEIGNALQLKHMPLGTNVHNIEMQPGQGGKLARSAGSSAQLTNKEEKYAVLKMPSGELRKVLINCYATVGVVSNSDHSLQSMGKAGRNRWKGIKPRNRGVAMNPVDHPMGGGEGKASGGQPRSRNAQYSRGLKTRTRGKGSDKLIIQRKTGAKLAAQS*
>14_0903_02_30cm_Sphingobacteriales_181_43_6
MAVKKYKPVTAGTRWRIGNAYAEVTTNEPEKSLLETKKSTGGRNSSGHMTMRYIGGGHKKKYRVIDFRREKKDSIATVKTIEYDPNRTCFIALVEYQDGELRYVIAPQGLQVGAKIVSGDDVAPEIGNSLQLKNMPLGTMVHNIEMQPGQGGKIARSAGSSAQLTNKENRYAVLKMPSGELRKILINCYATVGVVGNSDHNLQSMGKAGRNRWRGIRPRNRGVAMNPVDHPMGGGEGKASGGHPRSRTGKYAKGMKTRKRHKGSDGLIIQRKNGRKLTK*
>14_0903_02_30cm_Sphingomonadales_156_68_15
MALKQYNPTTSSQRGLILVDKSALWKGKPVKALVEGKRKTGGRNNKGHVTSRGIAGGHKQKYRYVDFKRRKWDQPATVERLEYDPNRTAFIALVKYEDGELAYILAPQRLAQGDSVVAGRKTDVKPGNAMELGQMPVGTIVHNVEMKPGKGGQIARAAGTYVQVVGRDRGMVIVRLNSGEQRYIRSDCMGTVGAVSNPDNQNQNFAKAGRTRWMGKRPLTRGVAKNPVDHPHGGGEGRTSGGRHPVTPWGKPTKGARTRSNKATDKMIIRSRHAKKKR*
>14_0903_02_40cm_Bacteria_9_54_9
MALKNFRPLTPTLRFKSLPGFGEITKWRPAKRLVEPKKKTGGRNSFGRLTSRHIGGGHKQKYRKVDFKRRKRGVAAEVIGIEYDPNRSARIALVKYTDGELSYILAPDGLRVGSTIMAGEDVAPDLGNALPLRAIPLGANIHNIELTPGRGGQIARSAGQQATLNNREGGYALVKLPSGEIRRIHENAYATVGQVGNIDHMNVSSGKAGRTRWRGRRPRVRGMAMNPIDHPMGGGQGKSKGGGGRHHPVSPWGQLAKGFKTRSKHKPSDRFILERRNKK*
>14_0903_05_20cm_Actinobacteria_379_69_8
MPIRRYKPTSPGRRFMTVSTFEEVTKHKPEKALTEKLTKKGGRNNNGRITTRHQGGGHKRRYRVIDFKRLKDGVPAKVAAIEYDPNRSARIALLHYADGAKAYILAPARLRVGATVESGPGADIRPGNALPLENIPTGTLVHNVELKPGKGGQMARSAGSGVQLVAKDDGYGVLRLPSGEMRRVPLTCRATIGQVGNVDHENITGGKAGRSRWQGKRPSVCGSAMNPVDHPHGGGEGKTKGGRHPVTPWGVPTLGKRTRKKHKESNKLIVRGRRRGKEKR*
>14_0903_05_20cm_Actinobacteria_401_69_9
MRSSKELRRRWLFVDTNRPARAGASGGRNANGRITRRHQGGGHKRQYRQIDFKRVKDGVPAKVAAIEYDPNRSARIALLHYADGAKSYILAPARLRVGAVVESGPAADIKPGNALPLTNIPTGTLVHNVELKPGQGGKMARSAGSGVQLVAKDEGYGVLRLPSGETRRVPLTCRATVGQVGNVDHENVTGGKAGRSRWRGKRPTVRGSAMNPVDHPHGGGEGKSKGGRHPVTPWGVPTLGKRTRRKHKESDKLIVRARRRGKGKR*
>14_0903_05_20cm_Archaea_384_53_7
MFVGQKIEIGSEVPAETGNIKSLGKIPEGTMICNIELRPGDGGTLARSSGTFAMVVSHTAAGTELRMPSGRTLHLNDKCRAVIGVVAGAGRTEKPFLKAGPKWYLQKSRGRKWPVVKGQAMISASHPHGGGRHKHAGKPTTVGRWTSPGRKVGNIAARQTGRAKRRSAR*
>14_0903_05_20cm_Bacteria_395_69_9
MPIKPRKPINNSSRFQTHLTFDEVTRTRPEKSLTEGKTKTGGRNNRGQLTSWWRGGGHKQRYRVIDFKRDKHGVPAKVATIEYDPNRSARIALLHYADGEKRYILWPDGLKVGSQVMSGEGAEVNVGNALPLRKIPLGTVVHNIELKIGKGGQMVRSAGGGAQLMAREGGWAQVKLPSGEVRRVHVECYATVGQVGNLEHENVSIGKAGRNRWLGWKPHNRGVTMNPVDHPMGGGEGRTSGGRHPTTPWGVPTKGYKTRNNKRTDQMIVRRRNKK*
>14_0903_05_20cm_Ktedonobacter_racemifer_407_54_6
MPIRQYRPTSPGRRGMSVSTFEEITKTKPEKSLTVRLKKHSGRNNQGKITVRHRGGGAKRAYRLIDFKRNKLDVPAKVAAIEYDPNRSARIALLHYLDGEKRYIIAPLGLKVGDKVVAGPDADIRPGNALPLKNIPTGTTIHNIELTRGRGGQMVRGAGAGAQLMAKEGDYALVRLPSGEQRRVHILCTATIGQVGNIDHENQSIGKAGRSRHMGRRPTVRGSVMNPRDHPHGGGEGRAPIGGQPQTPWGKPALGYKTRNNKRTDQFIVRRRNAGRRK*
>14_0903_05_30cm_Bacteria_4558_71_13
MPTVQFRPTSPGRRFQTGPDFNEITKEAPEPSLTAPLRKSGGRNNLGRMTIRHRGGGHKRLYRLVDFKRDKESVPARVAAIEYDPNRSARIALLHYADGEKRYILAPVGLGVGDKVEAGPKADIKPGNSLPLANIPLGTTVHNVEFREGRGGQLGRSAGSGIQLMAKEGDYALLKLPSGELRRVRLACRATIGQVGNLEHENISFGKAGRIRWLGRRSSVRGIAMNPVDHPHGGGEGRSKGNHPQTPWGKPTKGYKTRHNKRTDRWILQRRKTK*
>14_0903_05_30cm_Bacteria_4569_68_6
MPVRKFKPTSPGRRFMSISGFEEITASEPEKTLVESLPTHAGRNNQGRITVRHQGGGYRKLYRRIDFKRDKVGVPGKVATIEYDPNRSARIALVHYKDGEKRYILAPLGLKVGDPIESGPDAAVRIGNAMPLASIPVGSTVHNIELTLGRGGQLVRSAGGSAQLLAKEGDYAVIRMPSGELRRIHIRCQATIGQVGNIEHENESGGKAGRSRWLGQRPEVRGSTMNPRDHPHGGGEGKTGTGGNPKTPWGKPALGYRTRKRNKASSKLIIRRREKKGRKK*
>14_0903_05_30cm_Bacteria_4594_57_8
MGLKSFNPYTASRRFITVVDKSHITKQEPEKALLEPKKRSGGRNNHGEVVIWHRGGGHKKVYRKVDFRRDKLGVPAKVAAIEYDPNRSANLALLHYADGEKRYILHPVGLEVGATVSTGEGSDILPGNALQFKHIPPGTMVHNLELYPGRGGQVVRSAGGSAQLLSKEGEVALVKLPSGEVRKFSVECMATVGQVGNLDHENETFGKAGRTRWRGIRPTVRGVAMNPVDHPHGGGEGKVKGNHPQTPWAFPTLGKKTRHNKRTDKHIVERRK*
>14_0903_05_30cm_Bacteria_4617_55_7
MPLRAIPLGTNIHNIELSPGRGGQVARSAGQQAILNNLEGGYALVKMPSGEIRRIHENCFATIGQVGNVDHMNVASGKAGRTRWRGRRPHVRGMVMNPIDHPMGGGQGKSKGGGGRHHPVSPWGQLAKGFKTRSKRKPSDRFILERKRGKKKI*
>14_0903_05_30cm_Betaproteobacteria_4568_66_9
MPLVKVKPTSPGRRALVKVVTPELHKGEPYWPLMVKQSKTDGRNVHGRITVRHKGGGHKQHYRLVDFRRDKDGIAARVERLEYDPNRSAHLALLLYADGERRYVIAPKGIGVGAQLMSGAEAPIKAGNALPLRNIPVGTIVHCVEMMPGKGAQISRSAGSHVQVLAREGSYAQLRLRSGEIRKVHIDCRATIGEVGNEEHNLESIGKAGRKRWRGVRPTVRGVAMNPIDHPHGGGEGRTAAAQPPVSPWGVQSKGYKTRRNKRTQVMIVRDRRRA*
>14_0903_05_30cm_Euryarchaeota_4576_64_18
MGKNLRPQRRGRGTSPTYRSPSHRHPGPVVHPHLRGTGVVTDIFQAPGHTAPLARVRFDGQEVLMIACDGLSIGQAVTHGMPNVDRGNTLPLRDIPEGTLVYNVEAMPGDGGKFVRAAGTQAVVVSQAERTVVQLPSGQFHTFHPDCRATIGAVAGAGRGDKPFTKAGKKWFSYQSLSKAAFHVRGVAMNPVDHPHGGGSHQHVGKPSTVGYDAPPGRKVGRMSPKPKRLKEKRRRS*
>14_0903_05_30cm_Gemmatimonadetes_4557_70_6
MGIRQFKPVTSATRFRSVSDFADVTKTTPEKSLLEPLKRTGGRNNKGHITTRWQGGGHKRRYRRIDFRRDKFGVPARVASVEYDPNRTARIALLHYADGEKRYIVAPKGLAVGDTVVSGPGSDIRVGNAMPLFEIPLGTTVHNVELKIGRGGQLCRSAGTGVQVVAKEGNYVTLRLRSTEMRMVRGECLATIGEVSNAEHEXXXXXXXXGRNPRVRGVAMNPVDHPLGGGEGKTSGGRPPASPWGKVEGKKTRHKKKPSTKLIVRGRKRGKATQ*
>14_0903_05_40cm_Actinobacteria_485_68_8
MAVRKYKPTTPGRRGASVSTFDELTRSTPEKSLVAKGRNKAGRNTHGRITARHQGGGTKRRYRVVDFRRNKDGVPAKVAHIEYDPNRSARIALLHYVDGEKRYILAPDGVAQGDRLMSGSDAEVRPGNALPLRNIPVGTVIHAIELKPGAGAKMARSAGTSVQLMAKEGAMATLRLPSGETRMVPSACKATVGAVGNAEHELISLGKAGRARWQRKRPSVRGVAMNPVDHPLGGGEGKSSGGRHPTSPWGKKEGRTRKKKKASTKYIVRRRGKGRN*
>14_0903_05_40cm_Alphaproteobacteria_523_63_8
MALKSYNPVTPSQRQLVLVDRSGLHRGAPVKTLTEGSKASGGRNNNGRITVRFRGGGHKQAYRKIDFKRRKLDVAAKVERIEYDPNRTGYIALIKYEDGELAYILAPQRLAQGDMVLSSEHADVKPGNAMPAGNVPIGTIVHNVEIKIGKGGQIARSAGSYAQIVGRDGQYVILRLNSGEQRLVHGRCMATIGAVSNPDHMNISIGKAGRKRWMGRMPHNRGVSMNPIDHPHGGGEGRTSGGRHPVTPWGFPTKGKKTRRNKSTSKFIIASRHARKK*
>14_0903_05_40cm_Archaea_502_56_8
MIDQRCRAMIGEVAGGGRLEKPFLRAGARHHAKRAAGRVYPRMRGIAMAAVYHPFGGGRHQHPGKSTSTSRNAPPGRKVGLIAPRKTGRKRLARASVEVRGR*
>14_0903_05_40cm_Bacteria_469_66_9
MPVRKFKPTSPGRRFMTISGFDEITTDTPEKTLLESLPTHAGRNNQGRITTRHQGGGYRKLYRKIDFKRDKHGVPGKVATIEYDPNRSARIALIHYKDGEKRYILAPVGLKVGDPIEAGPEAAVRIGNAIPLENIPVGSTVHNIELTLGRGGQLVRSAGASAQLLAKEGDYAVIRMPSGELRRIHIRCQATIGQVGNIEHENESGGKAGRSRWLGQRPEVRGSTMNPRDHPHGGGEGKTGPGGNPKTPWGKPALGYRTRKPSKASSKLIIRRREKKGRKK*
>14_0903_05_40cm_Bacteria_483_55_9
MALKNYRPLTPTLRFKSLPGFDEITKWRPAKSLVEPKKKTGGRNNYGRLTSRHIGGGHKQKYRKVDFKRRKRGVAAEVIAIEYDPNRSARIALIKYADGELNYILAPSGLRVGSTVAAGNDVAPDLGNALPLCAIPLGTNIHNIELSPGRGGQVARSAGQQATLNNLEGGYALVKMPSGEIRRIHENCFATIGQVGNVDHINVSSGKAGRTRWQGRRPHVRGMAMNPIDHPMGGGQGKSKGGGGRHHPVSPWGQLAKGFKTRSKHKPSDRFILERRRSKKKA*
>14_0903_05_40cm_Bacteria_491_65_7
MPLRKYRPLTPATRFKTVPTFSEITRSRPERRLVEPLKRTGGRDNKGHISSWQRGGGHRRNYRVIDFRRDKKGIIAKVAHIEYDPNRSARIALLHYVDGEKRYIVAPQQLRVGDSVISGPDAEIKPGNAMPLRTVPLGTFVYNVEMTPGKGGQISRSAGTFCQVMAKEGEQAVLRLPSGEMRKVSAECACTIGQVGNEDHQNVVIGKAGKSRWLGRRPNVRGVAMNPVDHPMGGGEGKSSGGRHPCSPWGLLAKGKKTRKRKLSDRLIIRRRKQA*
>14_0903_05_40cm_Bacteria_494_55_10
MALKSFRPLTPTLRFKSLPAFDEVTKARPAKRLLEPKKKTGGRNHFGRLTSRHIGGGHKQHYRKVDFKRRKRGVEAEVLGIEYDPNRSARIALIKYSDGELSYILAPDGLRVGARVMSGNEAAPDLGNALPLSAIPLGTNIHNIELTPGRGGQIARSAGQQATLNNREGGYGLVKMPSGEIRRIHETCYATIGQVGNVDHMNVSSGKAGRTRWRGRRPHVRGMVMNPIDHPMGGGQGKSKGGGGRHHPVSPWGQLAKGFKTRTKHKPSDRFILERRRGKKKI*
>14_0903_05_40cm_Bacteria_498_68_8
MPLKVYKATSPSRRFRQSASFAEITKGKKPERSLTERKLRHAGRNAKGRVTTRHRGGGEKRNYRIVDFKRLKDGIPATVRAIEYDPNRSARLALLFYKDGEKRYILAPQDLKVGDVVLSGPEAEARVGNCLPLEHMPTGTTIHGVELQPGRGAQLVRSAGGAAQLVAKEGEYAQIRLPSGGIRVVPVRCRATVGQIGNVEHENRKIGGAGHRRRMGWRPAVRGVVMSPRDHPHGGGEAKSPVGGQAQTPWGKPAMGLKTRRNPKTDRFVTERPRKRKSK*
>14_0903_05_40cm_Bacteria_508_68_7
MPLKQYKAFTPVRRFRQSASYAEITKDKPEKSLTERKLRQAGRNAQGRVTTRHRGGGEKRRYRIVDFKRNKDGIPARVLAIEYDPNRSARLALLFYKDGEKRYIIAPVDLRVGDSVVSGPDAEARVGNCLPLEHIPTGTQIHGIELQPGRGAQMVRAAGGAAQLVAKEGEYAQIRLPSGGIRIVPVRCRATVGQLGNVEHENRKIGGAGHKRRMGWRPAVRGVVMSPRDHPHGGGEAKSPVGGQAQTPWGKPAMGLKTRRNPKTDRFVTERPKKRKSK*
>14_0903_05_40cm_Betaproteobacteria_516_64_10
MPPVKFKPTSPGRRQLVKFVNPDLHKGGPYQPLVEKQSKKAGRNVNGHITVRHQGGGHKQNYRIVDFRRNKDGIAAKVERLEYDPNRSANIALLCYADGERRYIIAPKGVTAGTQLLSGVEAPIRPGNTLPLRNIPVGTTVHCIEMQPGGGAQLARAAGASVQLLAREGSYAQLRLRSGEIRKVHVDCRATIGEVGNEEHSLESIGKAGRVRWRGVRPTVRGVAMNPIDHPHGGGEGKTAAGQDPVSPWGVLTKGYKTRKNKRTRGMIIQFRHKKRDKG*
>14_0903_05_40cm_Rokubacteria_474_69_10
MPIRTVKPTSAALRYLTYVTYDEITKQEPEKRLLSPKRRTNGRNVYGRITVRHRGGGAKQMVRQVDFRREKHGIPARVAAIEYDPNRSARLALLFYRDGEKRYIIAPQGLRVGDTVMSGPQADILPGNALPVRNIPLGTLVHNIELHPGRGAQLCRSAGAQAQLLAKEGDRATLKLPSGEVRMVSLECAATVGQVGNLDHENVSIGKAGRKRWLGFRPTVRGTVMNPVDHPMGGGEGKGKGNHPMTPWGKPTKGYKTRRGAKPSDRDIVTRRTK*
>14_0903_09_20cm_Acidobacteria_629_56_6
MPLKNIPPGTTIHNLELKPGKGAQMVRSAGGAAQLVAKEGEYALVKLPSGETRKISQDCMATIGQVGNTDHENVTIGKAGKMRWLGRRPVNRGVSMNPVDHPHGGGEGKTSGGRHPVTPWGQPTRGYKTRNNKRTDAFIVSRRSR*
>14_0903_09_20cm_Archaea_636_52_6
MGKNILVQRRGRGFFIFRAPTHRRLHPTGYNSVNGHSTGSVRDLLHEVARGAPLARLVVGSNNDVYIPAPEGMYVGQSIEIGSEAPAETGNIKTLGRIPEGTMICNIELRPGDGGTMARSSGSFALVVSHTPAGTELRMPSGRTIHVNDKCRAMIGVVAGAGRTEKPFLKAGPKWFLQRSRGRKWPVVKGQAMIAASHPHGGGRHKHAGKPTTVGRDTXXXXXXXIAARQTGRAKRRAAR*
>14_0903_09_20cm_Betaproteobacteria_633_65_6
MPLVKVKPTSPGRRALVKVVTPELHKGEPYWPLMVKQSKTDGRNVHGRITVRHKGGGHKQHYRLVDFRRDKDGIAARVERLEYDPNRSAHLALLLYADGERRYVIAPKGIGVDAQLMSGAEAPIKAGNALPLRNIPVGTIVHCVEMMPGKGAQISRSAGSHVQVLAREGSYAQLRLRSGEIRKVHLDCRATIGEVGNEEHNLESIGKAGRKRWRGVRPTVRGVAMNPIDHPHGGGEGRTAAAQPPVSPWGVQCKGYKTRRNKRTQVMIVRDRRRA*
>14_0903_09_20cm_Proteobacteria_630_68_11
MALIKYKPRTPGTRAVVKVDRSHLHKGAPHMALTAHQSKTGGRNHFGRITTRHHGGGMRQKYRIIDFKRDKDGITGVVERVEYDPNRTSHIALIRYADGERRYILAPKGVKTGDEVRSGADAPIKSGNAMSLRHVPVGSIIHNVEMKPGRGGQLARSAGSSVSFTAREGIYAYLRLKSGETRKVHIDCRATFGEVGNDEHNLRSYGKAGAKRWRGVRPTVRGLAMNPVDHPHGGGEGKSGQGNPHPVSPWGWNTKGLKTRHNKRTDNMIVQRRKNRIR*
>14_0903_09_30cm_Actinobacteria_10591_68_7
MPNRKTKPTSPGRRFATYPLREQLTATEPERKLTEGLKKSGGRNANGRITSRHRGGGAKRRYRKIDFKRLKDGVPAKVASIEYDPNRTCYIALLHYADGHKDYILAPAQLSVGDVVKSGPEADIKPGHSLELGQMPTGTIVHNVELIPGQGGKLGRSAGTSIQLVAKEGEMVTLRLPSSEMRMVRANCRATVGVLSNAEHQNMKVGKAGRSRHKGKRPQSRGVAMNPVDHPHGGGEAHHTTGGHPVTPWGKPTLGYRTRKKGKQSDRYIVRGRRRGKKKGR*
>14_0903_09_30cm_Bacteria_680_58_11
MGLKSFNPYTASRRFITVVEKSHITKQQPEKALLEPKKRSGGRNNQGEVVIWHRGGGHKKQYRKVDFRRDKIGVPAKVAAIEYDPNRSANLALLHYADGEKRYIIHPIGLEVGATVSTGEGADILPGNALQFKHIPPGTMVHNLELYPGRGGQVVRSAGSSAQLLSKEGEIALVKLPSGEVRKFSVDCMATIGQVGNLDHENETYGKAGRTRWRGIRPTVRGVAMNPVDHPHGGGEGRVKGNHPQTPWAFPTLGKKTRHNKRTDKFIVERRK*
>14_0903_09_30cm_Proteobacteria_684_68_8
MALIKYKPRTPGTRAVVKVDRSHLHKGAPHMALTAHQSKTGGRNHFGRITTRHHGGGMRQKYRIIDFKRDKDSITGVVERIEYDPNRTSHIALIRYADGERRYILAPKGVKTGDEVRSGADAPIKSGNAMSLRHVPVGSIIHNVEMKPGRGGQLARSAGSSVSFTAREGIYAYLRLKSGETRKVHIDCRATFGEVGNDEHNLRSYGKAGAKRWRGVRPTVRGLAMNPVDHPHGGGEGKSGQGNPHPVSPWGWNTKGLKTRHNKRTDNMIVQRRKNRIR*
>14_0903_09_30cm_unknown_10603_52_8
MGKNILVQRRGRGYFIFKAPTHRRIHSVGYNSVDGHSSGYVKDLLHEMARGAPLALLHVEGAGEIYVPAPEGIAVGQKLLFGSEVPAEIGNIKTLGKMPEGTMICNIELRHGDGGTMARSSGSFATVVSHTPIGTELRMPSGKTIHVNDNCRAMIGVVAGAGRTEKPFMKAGPRWFLQRARGRKWPVVKGQAMIAASHPHGGGRHKHAGKPTTVGRWTSPGRKVGNIAARQTGRAKRRSAR*
>14_0903_09_40cm_Bacteria_746_68_10
MAIRTVKPTSPSLRYLTYVTYDEITKTEPEKGLLIPKRRTNGRNVYGRITVRHRGGGAKQMIRQVDFRREKYGIPARVAAIEYDPNRSARLALLHYKDGEKRYIIAPLGIRVGDTVMSGPQADILPGNALPVRNIPVGTLVHNIELQPGRGAQLCRSAGAQAQLLAKEGERATLKLPSGEVRLVALACMATIGQVGNLDHENVSIGKAGRVRWRGFRPTVRGTVMNPVDHPMGGGEGKGKGNHPMTPWGKPTKGYKTRRGARPSDSAIVTRRKK*
>14_0903_09_40cm_Bacteria_791_70_6
HPQTPWGKPTKGYKTRHNKRTDRWILQRRKAK*
>14_0903_09_40cm_Euryarchaeota_805_64_15
MGKNLRSQRRGRGTSPTYRSPSHRHPGPVVYPHLRGAGVVTDIFQAPGHTAPLARVRFDGQEVLMIACDGLSVGQPVTHGLPNLDRGNTMLLRDIPEGTLVYNVESTPGDGGRFVRAAGAQAVVVSQGDRTVIQLPSGQFRTFHPDCRATIGAVAGAGRGDKPFYRAGKKWFSFRSFSKAYFTVRGVAMNPVDHPHGGGSHQHVGKPSTVGFDAPPGRKVGRMSPQPKRLKEKRRRR*
>14_0903_09_40cm_Ktedonobacter_racemifer_793_53_7
MPIRQYRPTSPGRRGMSVSTFEEITKTKPEKSLTVKLQKHAGRNNQGKITTRHRGGGAKRAYRIIDFKRNKLNVPARVAAIEYDPNRSARIALLHYLDGEKRYIIAPLGLKVGDQVSAGPDADIRPGNALPLKNIPTGTTVHCIELERGRGAQMARGAGVGAQLMAKEGDYAQLRLPSGEQRRVHILCMATIGQVGNIDHENRSIGKAGRSRHMGRRPTVRGSVMNPRDHPHGGGEGRAPIGGQPQTPWGKPALGYKTRNNKRTDQFIVRRRNAGRRRK*
>14_0903_09_40cm_Nitrospirae_760_61_6
MGLKAYRPTSPGRRGMTAVTGEDLAKKRPEKSLTESRRSSGGRNNDGRMTVRARGSGHKRLYRLVDFKRDKVGVPARVVAIEYDPNRSARLALLHYVDGEKRYILAPQGLAVKDTVQSGPSAEVKPGNALPLAQMPLGTTIHNLELKPGKGGQLIRSAGGFAQVMGRDEAYVQVRLKSGEMRRILGTCMATVGQVGNLDHENVTIGKAGRSRWRGWRPHVRGVAMNPVDHPHGGGEGKSGQGNPHPVSPWGLPTKGYKTRQNKATDKFIIARRKKGIR*
>14_0903_09_40cm_Proteobacteria_757_70_20
MALIKYKPRTPGTRAVVKVDRSHLHKGAPHMALTAHQSKTGGRNHFGRITTRHHGGGMRQKYRIIDFKRDKDSITGVVERIEYDPNRTSHIALIRYADGERRYILAPKGVKTGDEVRSGADAPIKSGNAMSLRHVPVGSIIHNVEMKPGRGGQLARSAGSSVSFTAREGIYAYLRLKSGETRKVHIDCRATFGEVGNDEHNLRSYGKAGAKRWRGVRPTVRGLAMNPVDHPHGGGEGKSGQGNPHPVSPWGWNTKGLKTRHNKRTDNMIVQRRKNRIR*
>14_0903_09_40cm_Proteobacteria_761_67_12
MALIKYKPRTPGTRAVVKVDRSHLHKGGPHLPLTAAQSKTGARNHFGRITTRHIGGGSRQKYRLIDFKRDKDGISGVVERVEYDPNRTSHIALIRYADGERRYILAPKGVKAGDEVRSGADAPIKSGNAMTLRHVPVGSIIHNVEMKPGRGGQLARSAGSSVSFTSREGIYAYLRLKSGETRKVHIDCRATIGEVGNDEHNLRSYGKAGAKRWKGIRPTVRGLAMNPVDHPHGGGEGKSGQGNPHPVSPWGQNAKGLKTRHNKRTDNMIVQRRQNRIR*
>14_0903_12_20cm_Acidobacteria_891_55_5
MAIKTYRPTTQTLRYRTTLVNDDLTASKPFKPLTETKKRTGGRRNSGDITSWFRGGGNKRKLRLIDFKRDKIGIPATVISVEYDPNRSARIALLSYADGEKRYIVQPDGLKIGQKVVSGPEADILVGNALPLRNIPPGTMVHNLELRPGKGAQMVRSAGGAAQLVAKEGDYALVKLPSGETRKVLLDCMATIGQVGNTDHENVTIGKAGRMRWLGRRPHNRGVSMNPVDHPHGGGEGKTSGGRHPVTPWGQPTRGYKTRNNKRTDSFIVGRRKK*
>14_0903_12_20cm_Acidobacteria_917_58_8
MAIKTYRPTTQTLRYQTTLVNDDITTNKPFKPLVEPKQKTGGRRNSGDITSRFRGGGNKRKLRLIDFKRDKTGIPATVISIEYDPNRSARIALLSYADGEKRYIIQPDGLKMGQKIVSGPDADILVGNALPLRNIPPGTTVHNVELRPGKGAQMVRSAGGSAQLVAKEGDYALIKLPSGETRKVLQECMATIGQVGNTDHENITIGKAGRVRWAGRRPHNRGVSMNPVDHPHGGGEGKTSGGRHPVTPWGQPTRGFKTRNNKRTDAFIVGRRKKS*
>14_0903_12_20cm_Actinobacteria_894_72_7
MPLRKRKPTSAGRRFQTVADFAEITRDRPERSLVGPKPGRGGRNNYGRKTARHRGGGHKQQYRLVDFRRNKDGVPAKVAAIEYDPNRNARIALLHYYDGEKRYILAPARVRVGDVLQSGPGAEIRPGNALPLRYVPVGSLVHNVELKPGGGGKLARGAGMSIQLVAKEGTFATLRLPSTEMRRVPIDCRGTIGEVGNPEAELVSIGKAGRNRWRGVRPQTRGVAMNPVDHPLGGGEGKSSGGRHPVSPWGKPEGRTRARHKESDKLIIRRRRTRGARR*
>14_0903_12_20cm_Actinobacteria_941_71_8
MALKRHKPTSPGRRFSTYSDFAEVTRSKPEKALTEGISKSGGRNSNGRKTSRHRGGGAKRRYRKIDFKRQKDGVPARVAAIEYDPNRTAYIALLHYADGEKRYILAPQRLTVGATVSSGLTADIEVGNCLPLRAIPTGTTVHSVEIVPGRGGQMGRSAGAAIQVVAKEGGRATLRLPSGEMRMVSIECRACIGSIGNADQQNISIGKAGRSRHKGKRPQTRGTAMNPVDHPHGGGEGSTTAGRHPVTPWGVPTLGYPTRKKNKQSDRFIVRRRRRGKGKR*
>14_0903_12_20cm_Bacteria_10610_64_6
MGIKKLTPTSPSRRYQTYLTRDELTPGAEPEKSLLEPKTRISGRNNNGHITVRRRGGGHKRFYRIVDFKRDKAGVPGRVTQIEYDPNRSAHIALVTYLDGEKRYIIAPAGLEVGKTVMSGPEADILPGNALPIRNIPLGTQIHNIELRPGKGGQLVRSAGGFAQLVAKEGNHAQVRMPSGEVRRVPVVCYATVGQVGNVEHENISYGKAGRSRWHGIRPHVRGVAMNPVDHPHGGGEGKTSGGRHPVTPWGQPTRGYKTRKNKRTSKMIVRDRRVK*
>14_0903_12_20cm_Bacteria_885_69_7
MPIRKYKPTSPGRRFMSVSGFDEVTPGKRAEKALLKALKTNSGRNAQGKVTVRHRGGGHRKLYRVIDFKRDKVGIPATVTAVEYDPNRSARIALLTYRDGEKRYILAPLGVTVGDRVSSGPEAEIRPGNALPLASIPVGSTVHNLELHPGRGGQLVRTAGMSAQLMAKEGTYAQVRMPSGEVRRVAVDCYATIGQVGNVEHENENVGKAGKSRWRGKRPAVRGMSMNPFDHPHGGGEGRSGAGGNPQTPWGKPALGYRTRRNKKTRLMIVRRRPKKGKRSKG*
>14_0903_12_20cm_Bacteria_889_69_22
MGVKKFKPVTPGRRFMTVSTFEDITTTEPERGLLRPHRSRGGRNAQGKLTVRHQGGGHKRRYRLIDFKRDKDGIAARVASIEYDPNRSARIALLHYRDGEKRYILAPVGLGVGDVVASGREAEIRPGNALPLRAIPLGTSVHNVELQIGRGGQLVRSAGAAAQVMAKEGEYAQLRLPSGEVRMIHLDCRATVGQVGNLDHEAIMIGKAGRSRWLGRRPHVRGVAMDPSSHPHGGGEGKSPIGMPGPVSPWGKPTLGYKTRTRAKPSTKFIVRDRRQA*
>14_0903_12_20cm_Bacteria_908_55_11
MALKSFRPLTPTLRFKSLPAFDEVTKGKPAKRLLEPKKKTGGRNHFGRLTSRHIGGGHKQHYRKVDFKRRKRGVQAEVLGIEYDPNRSARIALIKYSDGELSYILAPDGLRVGARVMAGNEAAPDLGNALPLSAIPLGTNIHNIELAPGRGGQIARSAGQQATLNNREGGYGLVKMPSGEIRRIHETCYATIGQVGNVDHMNVSSGKAGRTRWQGRRPHVRGMSMNPIDHPMGGGQGKSKGGGGRHHPVSPWGQLAKGFKTRTKHKPSDRFILERRRGKKKV*
>14_0903_12_20cm_Bacteria_913_55_8
MALKEFRPLTPTLRFKSLPAFDEITKWRPERRLVEPKKRSGGRNNRGRLTSRHIGGGHKQKYRKVDFKRRKHGIAAEVIGIEYDPNRSARIALIKYTDGEMSYILAPNGLRVGATVSAGLDVASDLGNALPLRAIPLGTNVHNIELTPGRGGQVARSAGQQATLTALEAGYALVKMPSGEIRRIHETCFATIGQVGNVDHMNVSSGKAGRTRWRGRRPHVRGMVMNPIDHPMGGGQGKSKGGGGRHHPVSPWGQLAKGFKTRSKHKPSDRFILERKRPKKRA*
>14_0903_12_20cm_Bacteria_926_65_5
MPLKKYRPTSPGRRFMSVSAFEDVTRGKKAEKRLLVSMKTDAGRNAQGKITVRHQGGGHRKLYRLIDFKRNKLNIPATVSAIEYDPNRSARIALLTYADGEKRYILAPVGLTVGDPVASGPEADIKPGNALPLANIPVGSTVHNIELKPGRGGQVVRSAGMSAQLLAREGDYAQIRMPSGEVRRVAVICYATVGQIGNVEHENENVGKAGKSRWRGKRPAVRGMSMNPFDHPHGGGEGRSGAGGHPQTPWGKPTLGYRTRRNKKTKNMIVRRRPPKRKSKG*
>14_0903_12_20cm_Betaproteobacteria_919_62_6
MALIKVKPTSPGRRSLVKVVNPDLHKGRPVEALIEAKKRGSGRNNNGHITMRHQGGGHKQHYRIVDFRRNKDGVPAKVERLEYDPNRSAHLALLLYSDGERRYIVAPRGVAAGTQLMSGAEAAIKPGNCLPLRNIPVGTTIHCVEMLPGKGAQMARSAGASVQLLAREGAYAQLRMHSGEIRKVHVDCRATIGTVGNEEHNLRSIGKAGAQRWRGIRPTVRGIAMNPVDHPHGGRSNGGGHPVSPWGTPTKGYQTRRNKRTDGMIVRRRHAAKKG*
>14_0903_12_20cm_Ktedonobacter_racemifer_1020_54_11
MPIRQYRPTSPGRRGMSVSTFEEITKTKPEKSLTVKLQKHAGRNNQGKITTRHRGGGAKRAYRIIDFKRNKLNVPARVAAIEYDPNRSARIALLHYLDGEKRYIIAPLGLKVGDQVSAGPDADIRPGNALPLKNIPTGTTVHCIELERGRGAQMARGAGVGAQLMAKEGDYAQLRLPSGEQRRVHILCMATIGQVGNIDHENRSIGKAGRSRHMGRRPTVRGSVMNPRDHPHGGGEGRAPIGGQPQTPWGKPALGYKTRNNKRTDQFIVRRRNAGRRRK*
>14_0903_12_20cm_Proteobacteria_893_68_25
MALIKYKPRTPGTRAVVKVDRSHLHKGAPHMALTAHQSKTGGRNHFGRITTRHHGGGMRQKYRIIDFKRDKDGITGVVERVEYDPNRTSHIALIRYADGERRYILAPKGVKTGDEVRSGADAPIKSGNAMSLRHVPVGSIIHNVEMKPGRGGQLARSAGSSVSFTAREGIYAYLRLKSGETRKVHIDCRATFGEVGNDEHNLRSYGKAGAKRWRGVRPTVRGLAMNPVDHPHGGGEGKSGQGNPHPVSPWGWNTKGLKTRHNKRTDNMIVQRRKNRIR*
>14_0903_12_30cm_Acidobacteria_1043_61_10
MALKSFNSYTASRRFITMLDKSELTKDRPEKSLTEPKKRSGGRNAHGEITVWHRGGGHKRKYRVVDFRRDKTGIPARVVAIEYDPNRSARLALLHYADGEKRYILHPVGLEVGMTVQTGGNADILPGNALPIRHIPPGTQVHNLEMLPGKGGQVVRSAGGAAQLLSKEGDIALVKLPSGEVRKFPLDCMATIGQVGNLDHENVTYGKAGRTRWHGRRPTVRGVAMNPVDHPHGGGEGRVKGNHPQTPWGFPTLGAKTRRNRRTGKMIVERRKP*
>14_0903_12_30cm_Acidobacteria_1081_55_6
MPIKTYRPVTSTRRFQTTLVTDDITTNQPHKPLTEPKQRTGGRRNSGDITSWHRGGGHKRKLRLIDFKRDKFGVPATVSSIEYDPNRSARIALLSYADGEKRYILQPDGLKVGQKVVSGPEADILVGNALPLKNIPPGTTIHNIELRPGKGAQMVRSAGGSAQLVAKEGEYALVKLPSGETRKVAQECMATIGQVGNTDHENITIGKAGRVRWMGWRPVNRGVSMNPVDHPHGGGEGKTSGGRHPVTPWGQPTRGYKTRNNKRTDRFIVNRRGK*
>14_0903_12_30cm_Alphaproteobacteria_1062_64_7
KGKKTRRNKSTTKFIIASRHTRKK*
>14_0903_12_30cm_Bacteria_1044_57_11
MAIKTYRPTTQTLRYRTTLVGDDITTKHPYKPLVEPKQRTGGRRNRGDITLWHRGGGHKRKLRIIDFKRDKTGIPATVVSIEYDPNRSARIALLAYADGEKRYILQPNGLKVGQKIVSGPDADILVGNALPLRNVPPGTTVHNVELRPGKGAQMVRSAGGAAQLVAKEGDYALIKLPSGETRKVLQDCMATIGQVGNVDHENITIGKAGRTRWLGRRPVNRGVSMNPVDHPHGGGEGKTSGGRHPVTPWGQPTRGYKTRNNKRTDAFIVNRRSK*
>14_0903_12_30cm_Bacteria_1047_68_7
MGIRTLKPTSPARRYMTQLTNEEITKKTPEKSLLSPKKRGSGRNVYGRITVRHRGGGAKRMLRDVDFRREKIGIPAVVAGIEYDPGRSARIALLHYKDGEKRYIIAPLGLKPGDMVMSGPQADILPGNALPIRNIPLGTLVHNVELQPGKGGQLCRSAGTLAQLLAKEGDHANLKLPSGEVRQVKLECMATIGQVGNLDHENVSVGKAGRVRWKGFRPTVRGTVMNPVDHPMGGGEGKGKGNHPMTPWGKPTKGYKTRRGARPSDRYIVTRRTK*
>14_0903_12_30cm_Bacteria_1056_68_10
MAIRTLKPTSPARRYLTYVVRDDVTKSTPEKSLLTAKRRTNGRNAYGRITVRHRGGGHKRMLRDVDFRREKFGIPARVEGIEYDPNRSAHLALLVYRDGEKRYIVAPYGLKAGDVVMSGPQADILPGNALPIRNIPVGTLVHNVELQPGRGAQLCRSAGAQAQLLAKEGDRATLKLPSGEVRLIGLDCMATIGQVGNLDHENVSIGKAGRVRWRGFRPTVRGTVMNPVDHPMGGGEGKGKGNHPMTPWGKPTKGYKTRRGARPSDTWIVTRRKK*
>14_0903_12_30cm_Bacteria_1060_56_9
MALKNYRPLTPTLRFKSLPSFEEITKWKPAKSLVEPKKKTGGRNNNGRLTSRHIGGGHKQNYRKVDFKRRKRGVTAEVLGIEYDPNRSARVALIKYTDGELSYILAPDGLHVGSTVAAGDDVAPDLGNALPLRSIPLGANIHNIELAPGRGGQIARSAGQQATLNNLEGGYALVKMPSGEIRRIHENAYATIGQVGNVDHMNVASGKAGRTRWKGRRSHVRGMAMNPIDHPMGGGQGKSKGGGGRHHPVSPWGQLAKGFKTRSKHKPSDRFILERRRSKKKS*
>14_0903_12_30cm_Bacteria_1092_55_8
MGIKKLTPTSPARRYQTFLTRDELTPGAVPEKSLLEPKVRISGRNNDGRITVRRRGGGHKRFYRVIGSSNIALITYLDGEKRYIISPVGLEVGRTIASGEDADILPGNTLPIRNIPLGTQIHNIELRPGKGGQMARAAGSFAQLLAKEGDYAQLRMPSGEVRRVPVECRATVGQVGNVEHENISLGKAGRTRWRGIRPHVRGVAMNPVDHPHGGGEGKTSGGRNPVTPWGQPTRGYKTRRNKRTKKMIVRDRRVK*
>14_0903_12_30cm_Bacteria_1108_73_5
MPVRKYKPTSPGRRFMATASFEEITATEPEKSLLEKLPNRAGRNNQGKVTVRHRGGDGRRTYRRIDFKRDKFGVQGKVATIEYDPNRTARIALVHYRDGEKRYILAPLGLKVGDPIMSGPDAPIRVGNALPLARIPVGSTIHNIELTLGRGAQLVRSAGASAQLLAKEGDYAVVRMPSSELRRVHVRCMATLGQVGNLEHENESGGKAGRSRWLGKRPEVRGSTMNPTDHPHGGGEGKTGPGGNPKTPWGKPALGLRTRKAKKVSDKLIIRRREKR*
>14_0903_12_30cm_Bacteria_1118_70_6
MGIRTVKPTSPARRYLTYVTSEEITKTEPEKSLLQPKGRISGRNVYGRITVRHRGGGAKRMLRQVDFRRDKTGIPARVVAIEYDPNRSARLALLVYKDGEKRYIIAPVGVKPGDTLMSGPQADILPGNALPIRNIPVGTLVHAVELQVGRGAQLCRSAGSLAQLLAKEGARATLKLPSGEVRLVPVDCMATVGQVGNLDHENVSVGKAGRTRWRGFRPTVRGTVMNPVDHPMGGGEGKGKGNHPMTPWGKPTKGYKTRRGARPSDRYIVTRRKK*
>14_0903_12_30cm_Betaproteobacteria_1059_67_7
MPLVKVKPTSPGRRALVKVVTPELYKGDAHFALVQPQRRGSGRNNHGRVTMRHQGGGHKHHLRLIDFRRNKDGIAAKVERLEYDPNRSAHIALLLYADGERRYVLAAKGVQVGAQLMSGAEAPIKAGNTLPLRNIPIGTEVHCVEMQPGKGAQLARSAGAHVQVLAREGSYAQLRLRSGEIRKVHIDCRATIGEVGNSEHNLESIGKAGRKRWRGVRPTVRGVAMNPIDHPHGGGEGRTAAAQPPVSPWGVQSKGFKTRRNKRTQVMIVRDRRVK*
>14_0903_12_30cm_Betaproteobacteria_1076_65_10
MPLVKVKPTSPGRRQLVKFVNPDLHKGGPYQPLVEKQSKKAGRNVNGHITVRHQGGGHKQNYRIVDFRRNKDGIPANVERLEYDPNRSANIALLCYADGERRYIIAPKGVTAGTELVSGVEAPIKPGNTLPLRNIPVGTTVHCIEMQPGRGAQLARAAGASVQLLAREGSYAQLRLRSGEIRKVHVDCRATIGEVGNEEHSLESIGKAGRVRWRGVRPTVRGVAMNPIDHPHGGGEGKTAAGQDPVSPWGVLTKGYKTRKNKRTRGMIIQFRHKKRDKG*
>14_0903_12_30cm_Euryarchaeota_1049_65_11
MGKNLPGQRRGRGTSPTYRSPSHRHPGPVVHPHLRGTGVVTAIFQAPGHTAPLARVRFDGHEVLMIACDGLSVGQPVTHGPPNLDRGNTMALREIPEGTLVYNLEAMPGDGGRFVRAAGTQAVVVSQGDRTVVQLPSGQFRSFHPDCRATIGAVAGAGRGDKPFTKAGKKWFSFQSFSKPYFKVRGVAMNPVDHPHGGGSHQHVGKPSTVGFDAPPGRKVGRMSPKPKRLKEKRRRR*
>14_0903_12_30cm_Proteobacteria_1046_69_21
MALIKYKPRTPGTRAVVKVDRSHLHKGAPHMALTAHQSKTGGRNHFGRITTRHHGGGMRQKYRIIDFKRDKDSITGVVERIEYDPNRTSHIALIRYADGERRYILAPKGVKTGDEVRSGADAPIKSGNAMSLRHVPVGSIIHNVEMKPGRGGQLARSAGSSVSFTAREGIYAYLRLKSGETRKVHIDCRATFGEVGNDEHNLRSYGKAGAKRWRGVRPTVRGLAMNPVDHPHGGGEGKSGQGNPHPVSPWGWNTKGLKTRHNKRTDNMIVQRRKNRIR*
>14_0903_12_40cm_Acidobacteria_10612_65_12
MGIKKLTPTSPSRRYQTYLTRDELTPGAEPEKSLLEPKTRISGRNNNGHITVRRRGGGHKRFYRIVDFKRDKAGVPGRVTQIEYDPNRSAHIALVTYLDGEKRYIIAPAGLEVGKTVMSGPEADILPGNALPIRNIPLGTQIHNIELRPGKGGQLVRSAGGFAQLVAKEGDHAQVRMPSGEVRRVPVVCYATVGQVGNVEHENISYGKAGRSRWHGIRPHVRGVAMNPVDHPHGGGEGKTSGGRHPVTPWGQPTRGYKTRKNKRTSKMIVRDRRVK*
>14_0903_12_40cm_Acidobacteria_4663_53_8
MGIKKLTPTSPARRYQTYLTRDELTVGAEPEKSLLEPKKRISGRNNDGRITVRRRGGGHKRFYRIIDFKRDKSGVPGRVTQIEYDPNRSAHIALITYLDGEKRYIISPIGLEVGKTVMSGPEADILPGNALPIRNIPLGTQIHNIELRPGKGGQMARSAGSFAQVLAKEGDYAQLRMPSGEVRRVPVVCMATVGQVGNVEHENISYGKAGRSRWKGIRPHVRGVAMNPVDHPHGGGEGKTSGGRNPVTPWGQPTRGYKTRKTKRTSKMIVRDRRVK*
>14_0903_12_40cm_Bacteria_10609_55_11
MAIKTYRPMTPTLRFQTTLTNDELTTNRPHKPLTKIKKRTGGRRNAGDITIWHRGGGHKRKLRTIDFKRDKVGVPGTVASIEYDPNRSARIALISYADGEKRYILQPVGLQVGQKIVSGPEADILVGNALPLRNIPAGTTVHNLELRPGKGAQMVRSAGGAAQLVAKEGDYALIKLPSGETRKVLIDCMATVGQIGNVDHENVSIGKAGRNRWLGKKPVNRGVAMNPVDHPHGGGEGKTSGGRHPVTPWGQPTRGYKTRNNKRTDEFIVSRRSK*
>14_0903_12_40cm_Euryarchaeota_4735_64_14
MGKNLRGQRRGRGTSPTYRSPSHRHPGPVTLPARRGDGIVTDIFQAPGHTAPLARVRFDGQEILMIACDGLAVGQRVTHGSANIDRGNTLPLRDIPEGTLVYNIEARPGDGGRFVRAAGTQAVVVSHGDRTVVQLPSGQFHSFHPDCRAMIGAVAGAGRGDKPFTKAGKKWFSFRSFSKAMFKVRGVAMNPVDHPHGGGSHQHVGKPSTVGYDVPPGRKVGRMSPQPKRLKAKRRRT*
>14_0903_12_40cm_Ktedonobacter_racemifer_4702_53_8
MPIRQYRPTSPGRRGMSVSTFEEITKTRPEKSLTVKLQKHAGRNNQGKITTRHRGGGAKRAYRIIDFKRNKLNVPARVAAIEYDPNRSARIALLHYLDGEKRYIIAPLGLKVGDRVSAGPDADIKPGNALPLKNIPTGTTVHCIELERGRGAQMARGAGTGAQLMAKEGDYAQLRLPSGEQRRVHILADTLGQTCSGLQNS*
>14_0903_12_40cm_Solirubrobacterales_4660_72_9
MPIRKPKPTSPGRRFATYADFGELTRPEPEKSLVEGLGKSGGRNTHGRKTSRHRGGGAKRRYRKIDFKRRKDGVPARVAAIEYDPNRSAYIALLHYADGEKRYILAPNRLRVGAAVVSGDTAEVAVGNCLPLARMPIGTVVHNVELAPGRGGQLARSAGAGVQLMAKEGDLATLRLPSGEMRQVRSSCRATVGTIGNADHQNVKIGKAGRKRHLGVRPQTRGTAMNPVDHPHGGGEGSTTAGRHPVTPWGVPTLGYRTRKKHKPSDRYIVRGRRRGKRK*
>14_0903_13_20cm_Acidobacteria_10553_57_8
MGLKSFNPYTASRRFITVVDKSHITKQEPEKALLEPKKRSGGRNNHGEVVIWHRGGGHKKAYRKVDFRRDKLGVPAKVAAIEYDPNRSANLALLHYADGEKRYILHPVGLEVGATVSTGEGSDILPGNALQFKHIPPGTMVHNLELYPGRGGQVVRSAGGSAQLLSKEGEVALVKLPSGEVRKFSVECMATVGQVGNLDHENETFGKAGRTRWRGIRPTVRGVAMNPVDHPHGGGEGKVKGNHPQTPWAFPTLGKKTRHNKRTDKHIVERRK*
>14_0903_13_20cm_Acidobacteria_1218_57_5
TRGYKTRNNKRTDAFIVGRRKKS*
>14_0903_13_20cm_Acidobacteriales_1219_55_6
MIDFKRDKTGIPATVVSIEYDPNRSSRIALLAYADGEKRYILQPDGLKAGAKIVSGPDADILVGNALPLKNIPPGTTIHNLELRPGKGAQMVRSAGGSAQLVAKEGEYALVKLPSGETRKISQDCMATIGQVGNIDHENITIGKAGRSRWLGKRPHNRGVSMNPVDHPHGGGEGKTSGGRHPVTPWGQPTRGYKTRNNKRTDKFIVSRSK*
>14_0903_13_20cm_Bacteria_10557_55_8
MALKNFRPLTPTLRFKSLPGFDEITKARSAERLVAPKKKTGGRNNFGRLTSRHIGGGHKQKYRKVDFKRRKRGVTAEVIGIEYDPNRSARIALIKYADAELSYILAPDGLRVGSTVAAGEDVAPDLGNALPLRAIPLGTNIHNIELTPGRGGQIARSAGQQATLNNRESGYALVKLPSGEIRRIHENAYATVGQVGNVDHMNVSSGKAGRTRWRGRRPHVRGMAMNPIDHPMGGGQGKSKGGGGRHHPVSPWGQLAKGFKTRSKHKPSDRFILERRRKDRQDEQCGR*
>14_0903_13_20cm_Bacteria_1202_57_11
MGLKSFNPYTASRRFITVVDKSHITKQEPEKALLEPKKRSGGRNNQGEIVIWHRGGGHKKAYRKVDFRREKLGVPAKVAAIEYDPNRSANLALLHYADGEKRYILHPVGLEVGATVSTGEGSDILPGNALQFKHIPPGTMVHNLELYPGRGGQVVRSAGGSAQLLSKEGDLALVKLPSGEVRKFSVECMATVGQVGNLDHENETYGKAGRTRWHGKKPTVRGVAMNPVDHPHGGGEGKVKGNHPQTPWAFPTLGKKTRNNKRTDKHIVERRK*
>14_0903_13_20cm_Proteobacteria_1234_70_6
MAIKKYNPTSPGRRGMSTQDFSDITAHEPEKSLLAHKTATSGRNNAGRITSRFRGGGHKQRYRMVDFKRTKIGVPATVLSIEYDPNRSARIALLQYADGVKSYILAPHNLHVGDQVMSANSADIKPGNSLPLRHIPIGTEIHGVELKIGRGAQIGRSAGTRVTLMAKEGDWATLRMPSGEMRRVHIDCRATIGVIGNSEHGNVEWGKAGRMRWRGIRPHNRGVSMNPVDHPMGGGEGRSSGGRHPCTPWGQKTKGLKTRLNKRTEQFLIRRRSK*
>14_0903_13_30cm_Acidobacteria_4806_58_15
MPIKTYRPTTQTLRYRTTLVNDDITTRHPHKPLVEPKPRTGGRRNSGDTTMRFIGGGHKRKLRIIDFKRDKTGIPATVTTIEYDPNRSSRIALLAYADGEKRYIIQPEGLKVGQKVVSGPDADILVGNALPLRNIPPGTQIHNLELKPGKGGQMVRSAGGSAQLVAKEQEYALVKLPSGETRKISQNCMATIGQVGNIDHENVTIGKAGRSRWLGKRPHNRGVSMNPVDHPHGGGEGKTSGGRHPVTPWGQPTRGYKTRNNKRTDKFIVSRRSK*
>14_0903_13_30cm_Acidobacteria_4851_65_16
MPFRKLNPTSPGTRFQTVQTFDDITTREPHKPLVEPMHSTGGRNNQGHLTSWWRGGGHKRMYRIIDFKRDKLDIPATVATIEYDPNRSARIALLTYADGEKRYVLQPVGLKVGDTIVAGQNVDILPGNALPLKNIPLGTLLHNVELRPGRGGQIARSAGSSVQLVAKEGEYASVKMPSGEIRKINMECFATIGQVGNIDHENVSIGKAGRSRWLGQRPHVRGVAMNPVDHPLGGGEGKTSGGRHPVTPWGLPTKGYKTRNSKSTDKFIVQRRQK*
>14_0903_13_30cm_Acidobacteria_4858_56_6
MPCLYERRFMAIKTYRPMTPSLRFQSTVVHDEVTTNRPHKPLTKIKLRTGGRRNAGDITLWHRGGGHKRKLRAIDFKRDKAGVPATVASIEYDPNRSARIALLSYADGEKRYILQPQGLKVGQKIVSGPDADILVGNALPLRNIPPGTTVHNIELKPGKGAQMVRSAGGAAQLVAKEDDWALIKLPSGETRRVLVDCMATIGQVGNLDHENISIGKAGRTRWLGRKPVNRGVAMNPVDHPHGGGEGILGGSRRAATRHATISGQTNLL*
>14_0903_13_30cm_Acidobacteria_4908_55_5
IPATVISVEYDPNRSARIALLSYADGEKRYIVQPDGLKIGQKVVSGPEADILVGNALPLRNIPPGTMVHNLELRPGKGAQMVRSAGGAAQLVAKEGDYALVKLPSGETRKVLLDCMATIGQVGNTDHENVTIGKAGRMRWLGRRPHNRGVSMNPVDHPHGGGEGKTSGGRHPVTPWGQPTRGYKTRNNKRTD*
>14_0903_13_30cm_Acidobacteria_4932_58_16
MGLKSFNPYTASRRFITVVDKSHITKQEPEKALLEPKKRSGGRNNHGEIVIWHRGGGHKKQYRKVDFRRDKLGVPAKVAAIEYDPNRSANLALLHYADGDKRYILHPVGLEVGATVSTGEGSDILPGNALQFKHIPPGTMVHNLELYPGRGGQVVRSAGGSAQLLSKEGDLALVKLPSGEVRKFSVECMATVGQVGNLDHENETYGKAGRTRWQGVKPTVRGVAMNPVDHPHGGGEGKVKGNHPQTPWAFPTLGKKTRNNKRTDKNIVQRRK*
>14_0903_13_30cm_Acidobacteria_4990_57_9
MAIKTYRPRTQTLRYRTSVTTDDITSKKPHKPLVEGKLRTGGRRNSGDTTMRFRGGGSKRLLRTIDFKRDKHGIPATVVTIEYDPGRSARIALLSYADGEKRYIVQPDGLKVGQKIISGPDADILVGNALPLRNIPPGTTVHNIELKPGKGAQMVRSAGGSAQLVAKEGDYALVKLPSGETRKVLQDCLATVGQVGNSDHENVTWGKAGRTRWVGKRPHNRGVSMNPVDHPHGGGEGKTSGGRHPVTPWGQPTRGFKTRNNKRTDAFIVSRPAGSETWRYASRDES*
>14_0903_13_30cm_Acidobacteria_5024_67_6
MPIRKYNPTSPGVRAKTSLTFDEITTNEPYRPLTENLDNSGGRDNKGHLTSWWRGGGHKRLYRVIDFKRDKKDIPAKVATVEYDPNRSSRIALLTYADGEKRYILQPIGLKVGDTIVAGENVDILPGNALPLKNIPLGTMVHNVELRPGGGGQVARSAGSGVQVVAKEGEYVTVKMPSGELRKIQLECLATIGQVGNVDHENVSIGKAGRSRWLGKRPHVRGVAMNPVDHPLGGGEGKTSGGRHPVSPWGVPTKGYKTRNRKSTDRFIVQRRPK*
>14_0903_13_30cm_Acidobacteria_5060_64_8
MPIRKFNPTSPGQRFQTVQTFDEITTSTPHKPLVEPLHQSGGRNNRGQLTSWWRGGGHKRMYRVIDFKRDKRDIPAKVSTIEYDPNRSARIALLTYADGEKRYILQPNGLKVGDTIVAGENVDILPGNALPLRNIPLGTQLHNVELRPGKGGQIARSAGSAVQLVAKEGDYASVKMPSGEIRRIAGECFATIGQVGNLDHENVSVGKAGRSRWLGNRPHVRGVAMNPVDHPLGGGEGKSSGGRHPVTPWGLPTKGYKTRNRKATDKFIVQRRQK*
>14_0903_13_30cm_Actinobacteria_4855_70_17
MPIRRYKPTSAGRRFMSVSTFEEVTKSEPEKSLLAPLSKKGGRNTNGRITTRHQGGGHKRRYRIIDFKRRKDGVPATVAAIEYDPNRSARIALLHYADGAKSYILAPAQLRVGAPIESGPAADIRVGNALPLENIPTGTLVHAVELKPGQGAKMARSAGSGIQLVAKDGAFAVLRLPSGEMRRVPLTCRATIGQVGNVDHQNITGGKAGRSRWRGKRPSVRGSAMNPVDHPHGGGEGKSKGGRHPVTPWGVPTLGKRTRRKHRESDKLIVRGRRRGKEGRR*
>14_0903_13_30cm_Actinobacteria_4882_65_7
MAVRRRNPTSAGRRFQTVHDYREITTDRPEKSLIAKNSSTGGRNNEGRITARHRGGGNKTRYRLIDFKRNKDGVPAKVASIEYDPNRTCRIALLHYLDGEKRYILAPNGLGVGDRVQSGQGSEIRPGNALPLRYIPVGTVVHNVELRPGGGGKMGRSAGTAVQLIAKESEYATVRLPSARSETPSTSSSRSARPGASGGRACVHKLVASP*
>14_0903_13_30cm_Actinobacteria_4884_69_8
MPIRKSKPTSPGRRFATFQLRDELSAERPHKPLTKGKSKSGGRNSGGRITSRHRGGGAKRRYRRIDFKRRKDGVPARVATIEYDPNRTCYIALVEYADGEKRYILAPQGLQPGNRVESGERADIRPGNALPLRSRRLGRAAGSGIQVAAKEGRRVTLRLPSSEMRMVQADCRATVGTLSNAEHQNITLGKAGRARHKGRRPQTRGVAMNPVDHPHGGGEAHHTPGGHPETPWGKPTLGYRTRKKGKRSDAMIVRGRRRGKKKR*
>14_0903_13_30cm_Actinobacteria_4916_68_8
MPLKKFKPTSPGRRFMATSSFDEVTRAEPEKSLLEPLAKKGGRNNNGRITSRHQGGGHKRRYRSIDFKRTKDGVPAKVAAIEYDPNRSARIALLHYADGAKAYILAPARLRVGALVESGPAADIKPGNALPLANIPTGTLVHNVELKPGQGGRMARSAGSSVQLVAKDGHHGVLRLPSGELRRVPLSCRATVGQVGNSDHANQSSGKAGRTRWLGKRPSVRGSAMNPVDHPHGGGEGKTKGGRHPVTPWGVPTLGKRTRRKHKESDSLIVRGRRRGKERKR*
>14_0903_13_30cm_Alphaproteobacteria_4799_66_28
MALKSYNPVTPSQRQLVLVDRTGLYKGKPLKELTEGQTSSGGRNNNGRITTRFRGGGHKQSYRKIDFKRRKFDVPAKVERLEYDPNRTGFIALLKYDDGELSYILAPQRLAVGDTVVAGEHVDVKPGNAMPMANMPVGTIVHNIEFKVGKGGQLARSAGSYAQIVGRDQDYVIMRLNSGEQRLVLGRCMATVGAVSNPDHMNISIGKAGRKRWMGRMPHNRGVAMNPIDHPHGGGEGRTSGGRHPVTPWGFPTKGKKTRNNKSTQKFIVASRHARKK*
>14_0903_13_30cm_Bacteria_4796_57_9
MGLKSFNPYTASRRFITVVDKSHITKQQPEKALLEPKKRSGGRNNHGEVVIWHRGGGHKKQYRKVDFRRDKVGVPAKVAAIEYDPNRSANLALLHYADGEKRYIIHPIGLEVGATVSTGEGADILPGNALQFRHIPPGTMVHNLELYPGRGGQVVRSAGSSAQLLSKEGEIALVKLPSGEVRKFSVDCMATIGQVGNLDHENETYGKAGRTRWRGIRPTVRGVAMNPVDHPHGGGEGRVKGNHPQTPWGFPTLGKKTRHNKRTDKFIVERRK*
>14_0903_13_30cm_Bacteria_4803_58_14
MPIKSYKPVTPTRRFQTVVSREDITKDRPEKSLIESKQSTGGRNNRGRITSRFRGGGHKKNYRALDFKRDKYGVPATVAAVEYDPNRSARIALLHYKDGEKRYILQPDGLMVGMTVMSGPEADILLGNSLPLKNIPAGSVVHNIELRPGKGGQMARSAGSQAQLVSKEGDIALLKLPSGEVRRVQLECMATMGQVGNVDHENVSLGKAGRKRWLGKMPHNRGVSMNPVDHPHGGGEGKTSGGRHPVTPWGQPTRGFKTRNNKRTNKWIVTRRPK*
>14_0903_13_30cm_Bacteria_4804_57_9
MALKSFNPYTASRRFITVLDKSEVTKHTPEKSLLEPKKRSGGRNSHGELTIWHRGGGHKKQYRAVDFRREKKGIPARVAAIEYDPNRSARLALLHYADGEKRYILHPVGLEVGMTVQTGEGADILPGNALPLRFIPPGTQVHNLELSPGKGAQVVRAAGGAAQLLSKEGDLALVKLPSGEVRRFGIDCMATIGQVGNLDHENVSYGKAGRTRWHGKRPTVRGVAMNPVDHPHGGGEGRVKGNHPKTPWGFPTLGAKTRHNRRTDRMIAERRK*
>14_0903_13_30cm_Bacteria_4805_60_6
MGIKTYRPYTETRRFQSGLTFEELTTSTPHKPLLEPKTRISGRNNRGELTIWHRGGGHKRHYRIIDFKRDKIGISGRVATVEYDPNRSALISLVHYADGEKRYILYPVGLKVGDKILAGPEADIVIGNALPLKSIPTGTMIHNIELRPGKGGQLVRSAGGAAQLLAKEGEYAQLRLPSGEVRRVHVRCMASIGQVGNLDHENISIGKAGRKRWMGIRPTTRGVAMNPVDHPLGGGEGKSSGGRNPTTPWGQPTRGYKTRNNKSTDRFIVKRREKK*
>14_0903_13_30cm_Bacteria_4817_57_14
MAIKTYRPTTQTLRYRTTIVNDDITTKNPHKPLIEPKQRTGGRRNSGDITIWHRGGGHKRKLRIIDFKRDKTGVPATVATIEYDPNRSSRIALLAYADGEKRYILQPEGLKVGQKVVSGPDADILVGNALPLRNIPPGTTIHNLELKPGKGAQMVRSAGGSAQLVAKEEEYALVKLPSGETRKVSQDCMATIGQVGNIDHENVTIGKAGRTRWLGRRPVNRGVSMNPVDHPHGGGEGKTSGGRHPVTPWGQPTRGYKTRNNKRTDKFIVNRRSK*
>14_0903_13_30cm_Bacteria_4823_55_8
MAIKTFRPKTASLRFKTVIDYKQEISTDEPYKPLLDRKNRIDGRDNYGHLTVRHRGGGNKKHYRIIDFRRDKVGIPANVETIEYDPNRSAFIALLSYADGERRYILQPVGLKVGMKVVAGPEADILVGNALPLRNIPLGTTVHNIELRPGKGAQMARSAGAAAQLVAKEGAYAHVKLPSGEVRLVNVDCMATIGQVGNTKTLRWGKPDVLGTWEFVQRYAVLL*
>14_0903_13_30cm_Bacteria_4826_69_9
MPTILYKPTSPGRRFRSGFDFAEITRDRPEPSLVAPIRKSGGRNNNGRITLRHRGGGHKRRYRVIDFRRDKENIAARVASVEYDPNRSARLALLHYVDGEKRYILAPVGLRVGDRVMAGPESDIRPGNCLPLRAIPLGTMIHNIELRAGKGGQMVRSAGGAAQLMAKEGEYALVKLPSGEQRLVRIECRATVGQVGNLEHENISIGKAGRTRWLGRRSRVRGIAMNPVDHPHGGGEGRSKGNHPQTPWGMPTKGYKTRHNKRTNRFIVMRRKK*
>14_0903_13_30cm_Bacteria_4830_56_8
MGIKKLRPTSSARRFQTYLTFDEITTDKPYEPLLEPKKRISGRNNDGHITVRRRGGGAKRLYRIIDFKRDKKGIPAKVATIEYDPNRSALIALLHYADGEKRYIIAPVGVKVGQTVVSGPEADIIPGNALPLKAIPLGTTIHNVELRPGKGAQMVRAAGGAAQLVAKEGDWAQLRLPSGEIRRVHTDCYATIGQIGNIEHSNVSLGKAGRNRWLGRRPKVRGVAMNPVDHPHGGGEGKTSGGRNPVTPWGQPTRGYKTRNNKRTDKFIVRRGKK*
>14_0903_13_30cm_Bacteria_4831_56_5
MGMRSLKPTTPGTRWMTIPTFEEITKSEPEKSLIEPNNRSGGRNSNGHITSRHRGGGHKRFYRIIDFKRDKKRIPAKVTAIEYDPNRSARIALLMYADGEKRYILAPDGLKVGEVISSGADADIKIGNAMPLGNILVGTFVHNVELRPGKGGQMARSAGCSIQVMAKEGKYAQLRLPSGEIRNVPVECFATIGVVSNIEHENITVGKAGRSRWLGIRPQSRGVVQNPVDHPHGGGEGKSPQGNPHPVSPWGWHTKGKKTRHHKLKSNKYIVKRRK*
>14_0903_13_30cm_Bacteria_4832_68_9
RSFSPTTPSRRFMSVTTFEDLSEARPHKPLTAGKKRTGGRNNLGWIAIRHRGGGHKRAYRLIDFRRDKKDVPGKVATIEYDPNRSARIALIHYADGDKRYIIAPQGLQKGQTIINSASADILVGNTLALKSIPLGTAIHNVEIQPGRGGQLVRSAGSSAQLLAKDAGWVQIKLPSGEIRRVLEDCQATIGQVGNSDHENISFGKAGRRRWLGIRPTVRGVAMNPIDHPLGGGEGKTSGGRHPCTPWGVREKKTRNNKRTDKFIVRRRK*
>14_0903_13_30cm_Bacteria_4841_53_9
MGIKRLKPTSPARRYQTYLTRDELTPGATPEKSLLEPKKKISGHNSDGRITVRRRGGGHKRHYRNIDFKRDKAGIPGKVSQIEYDPNRSAHIALITYLDGEKRYIIAPVGLKVNTMVHSGADADILPGNALPIKNIPLGTEVHDIELRPGKGGQMVRSAGGFAQIVAKEGDYAQLRMPSGEVRKVPVVCMATVGQVGNTEHENVSLGKAGRSRWMGKRPKVRGVAMNPVDHPHGGGEGKTSGGRHPVTPWGQPTRGYKTRRNKRTTNMIVKDRRRK*
>14_0903_13_30cm_Bacteria_4853_55_13
MAIKTYRPTTQTLRYRTTLSSADLTTDRPHKPLTEPKYRQGGRRNSGDTTMRFRGGGHKRKLRIVDFKRDKTGIPATVISIEYDPNRSARIALLAYADGEKRYILQPDGLKAGAKIVSGPDADILVGNALPLKNIPPGTTIHNLELRPGKGAQMVRSAGGAAQLVAKEGEYALVKLPSGETRKISQDCMATIGQVGNIDHENITIGKAGRSRWLGKRPHNRGVSMNPVDHPHGGGEGKTSGGRHPVTPWGQPTRGYKTRNNKRTDKFIVSRAK*
>14_0903_13_30cm_Bacteria_4866_66_9
MTTKAASEIVLGPVITERTYLLYTQGRYTFKVLGTASKTQEAPQLPSHRLRPGWPDDRLEEGHRQARRRPKDRRAVRVSLMPIRKFKPTSPGRRFMSISGFDEITTDRPEKTLLESLPTHAGRNNQGRITTRHQGGGYRKLYRKIDFKRDKHGVAGKVATIEYDPNRSARIALVHYKDGEKRYILAPLGLKVGDPIESGPEAPVRIGNAIPLERIPVGSTVHNIELTLGRGGQLVRSAGASAQLLAKEGDYAVIRMPSGELRRIHVRCQATIGQVGNIEHENESGGKAGRSRWLGQRPGGNPKTPWGKPALGYRTRKPKKASDKLIIRRREKKGRKK*
>14_0903_13_30cm_Bacteria_4876_63_13
MPIKQYKPTSPGRRGASGHSFDEITRSKPEKSLVAPLRRQAGRNNQGRITVRHRGGGAKRRLRIIDFRRDKTGVPGKVASIEYDPNRTARIALVHYADGDKRYVLWPVGLKVGDSVIAGPNSEIKPGNALPMRNIPSGTTIHNLEMHKGKGGQLVRGAGGSAQLLAREGAYALVRLPSGEVRRIHADCTATIGQVGNVEHSQVKLGRAGRKRLMGRRPSVRGTVMNPRDHPHGGGEGRAPIGLPGPRSPWGKPTLGARTRRRKDTNKYIVRRRYQV*
>14_0903_13_30cm_Bacteria_4899_71_7
MRTGRGGQLGRSAGAGIQLMAKEGDYALLKLPSGELRRVRLACRATVGQVGNLEHENISFGKAGRVRWLGRRPRVRGIAMNPVDHPHGGGEGRSKGNHPQTPWGKPTKGYKTRHNKRTDRWILQRRKAK*
>14_0903_13_30cm_Bacteria_4917_66_8
MPVKTYKPTSPGRRGMSVSTFEEITKTRPERALTEPLKKTAGRNTNGRITTRHRGGGHKRLYRIIDWKRNKSGVRGQVIAIEYHPNRSARIALIQYEDGERRYILAPVGVRVGTRLSSGPEADLAAGNALALRDIPVGSIIHNVELKPGRGGQLVRGAGVGAQLMAKEGAWAQVRLPSGEVRLVHVECMATLGQVGNPEHATISVGKAGRTRHMGFRPTVRGSAMNPRDHPHGGGEGKAPIGGQPQTKWGKVAMGKKTRHRKATDKFIVRKRVK*
>14_0903_13_30cm_Bacteria_4927_68_6
PDSMGVKKFKPVTPGRRFMTVSTFEDLTVTEPERGLLRPLRSRGGRNAQGKLTVRHQGGGHKRRYRLIDFKRDKDGIAARVASIEYDPNRSARIALLHYRDGEKRYILAPVGLGVGDVVASGSQAEIRPGNTLPLRAIPLGTSVHNVELQIGRGGQLVRSAGAAAQLMAKEGDYAQLRLPSGEVRMIHLDCRATVGQVGNLDHEAIMIGKAGRSRWLGRRPHVRGVAMDPSSHPHGGGEGKSPIGMPGPVSPWGKPTLGYKTRTRAKPSTKFIVRDRRQA*
>14_0903_13_30cm_Bacteria_4939_59_17
MGIKTYRPTSPAIRFRTTLTNEDVTKVRPLKGLTAPKKRISGRDNKGHIQVRHRGGGHKRLYRILDFRRDKRDIPAKVTTLEYDPNRSARIALLTYADGEKRYILAPHGLAVGATVIAGDGADILVGNALPLRNVPLGTMVHNIELRAGKGGQLARAAGMAVQLLAKEAGYAQIKLPSGETRMVHLECYATIGQVGNLDHENQSIGKAGRSRWLGIRPTVRGVAMNPIDHPHGGGEGKTSGGRHPVSPWGLPTKGYKTRNNKRTEHFIIKHRN*
>14_0903_13_30cm_Bacteria_4942_54_11
MALKNYRPLTPTLRFKSSPGFDEITKWRPAKSLVEPKKRSGGRNNYGRLTSRHIGGGHKQKYRKVDFKRRKRGVAAEVIGIEYDPNRSARIALIKYADGELSYILAPSGLRVGSMVAAGEDVAPDLGNALPLRAIPLGTNIHNIELSPGSGGQVARSAGQQATLNNLEGGYALVRMQLLRDDRPGGERRSHECVEWKSGADSLAGAASACARDGDEPDRPSDGWRSGEIKRRRRPASSRQSMGATGQRI*
>14_0903_13_30cm_Bacteria_4946_69_16
MPTLQYRPTSPGRRFQTGFDFKEITKTEPEPSLTAPLRKSGGRNNLGRITLRHRGGGHKRLYRIIDFKRDKVGVPARVAAIEYDPNRSARIALLQYADGEKRYILAPVGLGVGDRVEAGPKADIKLGNALPLAQIPLGTMIHNVELREGRGGQLGRSAGATIQLMAKEGDYALLKLPSGELRRVRLACRATIGQVGNLEHENISYGKAGRRRWLGIRSGVRGIAMNPVDHPHGGGEGRSKGNHPQSPWGKPTKGYKTRHNKRTDRWIVQRRKVR*
>14_0903_13_30cm_Bacteria_4968_56_13
MALKEFRPLTPTLRFKSLPGFDEITKSRPERRLIEPKKRTGGRNNYGRLTSRHIGGGHKQKYRKVDFRRSKRGAPAEVIGIEYDPNRSARIALIKYTDGELSYILAPSGLQVGATVVAGDDVAPELGNALPLRAIPLGANIHNIELTPGRGGQVARSAGQQATLTALEAGYALVKMPSGEIRRIHENCFATIGQVGNVDHMNVSSGKAGRTRWQGRRPHVRGMVMNPIDHPMGGGQGKSKGGGGRHHPVSPWGQLAKGYKTRVKHKPSDRFILERRRAKKKM*
>14_0903_13_30cm_Bacteria_4981_58_6
MPVSTFRPLTPSTRYITIADYSDITKVKPEKRLVAIRRKTGGRNCYGRLTARGIGGGHKQKLRTVDFKRDKHEKRYIIAPLGLQVGATLMSGPNALAELGNSLPLKSIPVGVPIHSIELIPGKGGQLVRTAGAGAMLMSRDEGYAQIRLPSGEIRRIHENCYATIGQVGNPEHENVVLGKAGRSRHRGIRPITRGVARNPVDHPNGGGAGKSKGGGGWQQLTSPWGLLAKGYRTRNRRKSSSRFIVVRRDGRPMKLK*
>14_0903_13_30cm_Bacteria_4982_55_14
MALKEFRPLTPTLRFKALPAFDEVTKWRPERRLLEPKKKTGGRNNYGRLTSRHIGGGHKHKYRRVDFKRRKHGVAAEVVGIEYDPNRSARIALIKYSDGELSYILAPNGLKVGATVAAGNDIAPDLGNALPLRAIPLGTNVHNIELTPGRGGKVARSAGQQATLTALEAGYALVKMPSGEVRRIHENCFATIGQVGNVDHMNVSSGKAGRTRWRGRRPHVRGMVMNPIDHPMGGGQGKSKGGGGRHHPVSPWGQLAKGFKTRSKRKPSDRFILERRRAKKKM*
>14_0903_13_30cm_Bacteria_5177_56_11
MGLKSFNPYTASRRFMTVLDKSHITKDTPEKGLLEPKKRSGGRNNQGEISVWHRGGGHKKQYRKIDFRRDKDGVPAKVEAIEYDPNRSANIALLHYADGDKRYILHPVGLEVGATVTTGESADILPGNAMKFRHIPPGTMVHNIELYPGRGGQLVRTAGASAQLLSKEGDLALIKLPSGEVRKFAIDCMATVGQVGNLDHENETYGKAGRTRWKGIRPTVRGVAMNPVDHPHGGGEGRVKGNHPQTPWAFPTLGKKTRHNKRTYKHIVERRK*
>14_0903_13_30cm_Betaproteobacteria_4811_62_7
MPLVKVKPTSPGRRSLVKVVNPDLHKGRPVDKLLESKKRGSGRNHNGHITVRHKGGGHKQHYRMVDFLRDKDGIAAKVERLEYDPNRSAHLALLLYTDGERRYIVAPRGVAAGTQLMSGAEAPIKSGNCLPLRNIPVGTTIHCVEMLPGKGAQIARSAGASVQLLAREGAYAQLRMHSGEIRKVHVDCRATIGTVGNEEHSLRSIGKAGANRWRGIRPTVRGIAMNPVDHPMGGRTNGGGGWHHPMSPWGTPTKGYQTRRNKRTDGMIVRRRHAAKKG*
>14_0903_13_30cm_Betaproteobacteria_4874_67_16
MPLVKVKPTSPGRRALVKVVTPELHKGEPHWPLTQEQRRGSGRNNHGRVTMRHQGGGHKHHLRIIDFCRDKDGIAAKVERLEYDPNRSAHLALLLYADGERRYMVAPKGLSVGTQLMSGSEAPIKTGNALPLRNIPVGTIVHCVEMMPGKGAQLARSAGAHVQVLAREGSYAQLRLRSGEIRKVHIDCRATIGEVGNAEHNLESIGKAGRKRWRGVRPTVRGVAMNPIDHPLGGGEGRTAAAQPPVSPWGVQTKGFKTRRNKRTQVMIVRDRRVK*
>14_0903_13_30cm_Betaproteobacteria_4912_61_9
MPLVKVKPTSPGRRGLVKVVNPDLHKGGPVEALTESKKRGSGRNNSGHITTRHKGGGHKRHYRVVDFRRNKDGIAAKVERLEYDPNRSAHVALLLYADGERRYIVAPRGVSAGAQLMSGIEAPIKAGNCLPLRSIPVGTTVHCVEMLPGKGAQIARSAGASVQLLAREGAYAQLRMHSGEIRKVHVDCRATIGAVGNEEHNLRSIGKAGAKRWRGIRPTVRGEVMNPVDHPHGGRTRGNRHPVSPWGTPTKGYQTRRNKRTDSMIVRRRHAAKKG*
>14_0903_13_30cm_Betaproteobacteria_5017_62_15
MPLVKVKPTSAGRRALIKVVNHDLHKGEPVASLVESQKRGSGRNNNGHITTRHKGGGHKHHYRVVDFRRNKDGIAAKVERLEYDPNRSANIALLLYADGERRYIIAPRGVAAGAQLMSGVEAPIKPGNSLALRNIPVGTTVHCVEMQPGKGAQLARSAGAGVQLLAREGAYAQLRLRSGEIRKVHVDCRATIGEVGNEEHSLRSIGKAGAQRWRGIRPTVRGIAMNPVDHPHGGRTNGGGHPVSPWGTPTKGYKTRRNKRTNVMIVRRRHAAKG*
>14_0903_13_30cm_Burkholderiales_4888_66_12
MAVIKVKPTSPGRRAVVKVVHSHLHKGKPEASLLEPQFQHAGRNNNGHITIRHKGGGHKHHYRVVDFVRNKDGIPAKVERIEYDPNRTAHIALVCYADGERRYILAPRGLDVGATIMSGAEAPIKAGNTLPIRNIPVGSTVHCVEMLPGKGAQIARSAGTAVTLLAREGIYAQLRLRSGEVRKIHIDCRATIGEVANEEHNLRQYGKAGAKRWKGIRPTVRGVAMNPVDHPHGGGEGRTGEGQVPVSPWNTMTKGYRTRNNKRTQTMIVARRKK*
>14_0903_13_30cm_Deltaproteobacteria_5016_55_6
MAIKTYQPTSAGMRFRTGLSFDEVTKTTPEKGLRERLNHSGGRNNTGRVTADHRGGGHKRLYRVIDFKRNKLNVPAKVEAIEYDPNRSARIALLCYADGERRYILAPERLQVGASVLAGDDNVDIQPGNSLPLKFIXXXXXXXXXXQLMAKEGSYALIKLPSGELRYVLADCRATVGQVGNADQENVSWGKAGRIRWLGFRPTTRGIAKNPVDHPHGGGEGRSKGNHPMTPWGKPTKGYKTRKNHSSDKYIVQRRKGR*
>14_0903_13_30cm_Gemmatimonadetes_4828_69_21
MGIRQFKPVTAATRFRSVSDFAEVTKTEPERSLTEPLTKSGGRNNKGHITTRWRGGGHKRQYRRTDFRREKFRIALVTYADGEKRYILHPKGLNVGDTVVSGPGADIRTGNAVPLHEIPLGTAVHNVELKIARGGQLCRAAGTSAQVVAKEGNFVTLRLRSTEMRMVRGECLATIGEVGNAEHELLSVGKAGKSRWLGRMPRVRGVAMNPVDHPLGGGEGKSSGGRPPTNPWGKPEGRKTRHKKKASTKLIVRGRKRGKATQ*
>14_0903_13_30cm_Gemmatimonadetes_4837_61_12
MGVRQFKPVTKSSRFRSVSDFSEITRTHGEKSLMEPLKKSGGRDNHGHIAMRRIGGGHKRMYRIIDFKRNKFNMPATVREIEYDPNRTARIALVEYEDGERRYILHPRGLSVGDKIVSGPGSDSRIGNALPLREIPLGTDVHNVELKPGKGGQMARSAGTALEVVAKEGDYVTLRMASSETRMVHGNCLATVGTVGNAEHELMSHGKAGKSRWLGKRPKVRGEVMNPVDHPHGGRTRGGRNVVDLWGNKEGVKTRNKHRPSENRIWQEVSRKVPTSKMR*
>14_0903_13_30cm_Nitrospirae_4802_57_10
MGIRAYKPRTPGRRGMTAVTTEELSKKRPEKSLTSFRRSTGARNNDGRTTVRFRGGGHKRLYRKIDFRRDKTGIPGTIATLEYDPNRSARIALVHYKDGEKRYILAPVGLKVGDVVQSGTGSEVRTGNALPLSSMPLGTTIHNMELKPGKGGQLIRSAGGSAQVMGRDGEYVQVRLRSGEMRRILSTCMATVGQVGNTDHENINVGKAGRNRWLGRRPNVRGVVMNPVDHPHGGGEGKSGQGNPHPVSPWGLPTKGYKTRNNKATDKFIISRRK*
>14_0903_13_30cm_Nitrospirae_4810_58_12
MSVLTNDELTKGKPEKRLLTYIKSSGGRNSQGRISVRFRGGGHKRMYRKVDFRREKTGIPAKVVSIEYDPYRSARLALLHYADGEKRYILAAVGLRVGDRLQSGADAEIRPGNTLPLTSMPTGTMVHNIELSPGKGGQLIRSAGGSAQVMGREGAYVQIRLKSGEMRRILGTCQATIGQVGNTDHENTTIGKAGRVRWKGRRPHVRGVVMNPVDHPHGGGEGKSGAGNPHPVSPWGQKAKGYKTRRTKRTGKFIIARRKK*
>14_0903_13_30cm_Proteobacteria_5023_70_7
MSANSADIKPGNSLPLRHMPIGTEIHGVELKIGRGAQIGRSAGTRVTLMAKEGDWATLRMPSGEMRRVHIDCRATIGVIGNSEHGNVEWGKAGRMRWRGIRPHNRGVSMNPVDHPMGGGEGRSSGGRHPCTPWGQKTKGLKTRLNKRTEQFLIRRRSK*
>14_0903_13_30cm_RBG_16_RIF_WS3X_71_46_curated_4845_70_10
MGLKKFRPITPTLRHTVMVDFSELTRSRPVKSLTEALKKTGGRDNYGHISMRWIGGGHRQRYRLVDFRRDKDGIPARVASIEYDPNRSARIALLNYADGERRYIVAPDGLKVGQKVQSGPEAEIQPGNCLSLKHIPLGTSVHNVELFPGRAARVARSAGSFCQLMAREGDYAQLRLPSGEVRKFHVNCRAVVGQVGNLDHENMSLGKAGRNRWRGRLGSVRGVAMNPVDHPMGGGEGKSSGGRHPCSPWGQIAKGLKTRKRKLSDSLILRRRKK*
>14_0903_13_30cm_Verrucomicrobia_4807_59_6
MPVKTFRPLTPSTRYITIASYADVTRIGPEKSLVVTRKKTGGRNCYGRVTARGIGGGHKQKIRLVDFKRDKHGVEARVSAIEYDPIRTARLALLEYKDGDKRYIIAPKGIQVGAKVMSGPEAPPEVGNSLPLKSIPIGMSIHNIELTPGRGGQVVRSAGGAATLMSRDEDYTQVRLPSGEIRRIHENCYATIGQVGNLEHENVVLGKAGRSRHRGIRPINRGVSRNPVDHPNGGGAGKSKSGGGWQQLTSPWGLLAKGYRTRRKRKXXXXXXXXXXXXXESLRC*
>14_0903_13_30cm_unknown_4933_52_11
MGKNILVQRRGRGYFIFKAPTHRRIHSVGYNSVDGHSSGYVKDLLHEMARGAPLALLKVEGAGEIYIPAPEGIAVGQKLLFGSEVPAEIGNIKTLGKMPEGTMICNIELRHGDGGTMARSSGSFATVVSHTPIGTELRMPSGKTIHVNDNCRAMIGVVAGAGRTEKPFMKAGPRWFLQRARGRKWPVVKGQAMIAASHPHGGGRHKHAGKPTTVGRWTSPGRKVGNIAARQTGRAKRRSAR*
>14_0903_13_40cm_Alphaproteobacteria_1359_63_7
MALKSYNPVTPSQRQLVLVDRSGLHRGAPVKTLTEGSKASGGRNNNGRITVRFRGGGHKQAYRKIDFKRCKLDVAAKVERIEYDPNRTGYIALIKYEDGELAYILAPQRLAQGDMVLSSEHADVKPGNAMPAGNVPIGTIVHNVEIKIGKGGQIARSAGSYAQIVGRDGQYVILRLNSGEQRLVHGRCMATIGAVSNPDHMNISIGKAGRKRWMGRMPHNRGVSMNPIDHPHGGGEGRTSGGRHPVTPWGFPTKGKKTRRNKSTSKFIIASRHARKK*
>14_0903_13_40cm_Bacteria_1351_69_7
MGIRQFKPVTSSTRFRSVSDFADVTRSEPERSLLEPLRQTGGRNNKGHITTRHQGGGHKRRYRRIDFRRNKFGVPAKVASIEYDPNRTARIALLYYADGEKRYILAPQGLRPGDTVVSGPGADIRVGNAMPLFEVPLGTTVHNVELKIGRGGQLARSAGTGVQVVAKEGNYVTLRLRSTEMRMVRGECLATVGEVSNPEHELLSVGKAGKTRWLGRRPRVRGVAMNPVDHPLGGGEGKTSGGRPPTSPWGKVEGRKTRHKKKASTRLIVRGRKRGKATQ*
>14_0903_13_40cm_Bacteria_1363_54_7
MALKEFRPLTPTLRFKSLPGFDEITKWRPERSLLEPKRKSGGRNNYGRLTSRHIGGGHKQKYRKVDFKRRKRGVPAEVIGIEYDPNRSARIALIKYADGELNYILAPGGLRVGSTVMAGDDAAPELGNALPLRAIPLGTSIHNIELTPGRGGQVARSAGQQATLTNIEAGYALIKMPSGEIRRIHENCFATVGQVGNIDHMNVSSGKAGRTRWQGRRPHVRGMVMNPIDHPMGGGQGKSKGGGGRHHPVSPWGQLAKGFKTRSKHKPSDRFILERRRPKKKA*
>14_0903_13_40cm_Bacteria_1368_63_9
MPIKQYKPTSPGRRGASGHSFDEITRSKPQKSLVAPLRRQAGRNNQGRITVRHRGGGAKRRLRIVDFRRDKTGVPGKIASIEYDPNRSARIALVHYADGEKRYILWPVGLKIGDSVMAGPNSEIKPGNALPMRNIPSGTTIHNLEMHKGKGGQLVRGAGGSAQLLAREGDYALVRLPSGEVRRIHADCMATIGQVGNVEHSQVKLGRAGRKRLMGRRPSVRGTVMNPRDHPHGGGEGRAPIGLPGPRSPWGKPTLGARTRRRKDTNKYIVRRRYQV*
>14_0903_13_40cm_Euryarchaeota_1366_64_11
MGKNLRSQRRGRGTSPTYRSPSHRHPGLVTYPHLRGAGVVTDIFQAPGHTAPLARVRFDGQEVLMIACDGLSIGQPVTHGMPNVDRGNTLPLREIPEGTLVYNIEAMPGDGGKFVRAAGTQAVVVSQAERTVVQLPSGQFHSFHPDCRATIGAVAGAGRGDKPFTKAGKKWFSYRSFSKPAFTVRGVAMNPVDHPHGGGSHQHVGKPSTVGFDAPPGRKVGRMSPKPKRLKLKRRRS*
>14_0903_13_40cm_Euryarchaeota_1386_65_10
MGKNLPGQRRGRGTSPTYRSPSHRHPGPVVHPHLRGSGVVTAIFQAPGHTAPLARVRFDGHEVLMIACDGLSVGQPVTHGPPNLDRGNTMTLRDIPEGTLVYNLEAMPGDGGRFVRAAGAQAVVVSQGDRTVVQLPSGQFRSFHPDCRATIGAVAGAGRGDKPFTRAGKKWFSFRSFSKPYFKVRGVAMNPVDHPHGGGSHQHVGKPSTVGYDAPPGRKVGRMSPKPKRLKEKRRRR*
>14_0903_13_40cm_Euryarchaeota_1413_65_11
MTLPARRGDGIVTDIFQAPGHTAPLARVRFDGQEILMIACDGLAVGQRVTHGSANIDRGNTLPLRDIPEGTLVYNIEARPGDGGRFVRAAGTQAVVVSHGDRTVVQLPSGQFHSFHPDCRAMIGAVAGAGRGDKPFTKAGKKWFSFRSFSKAMFKVRGVAMNPVDHPHGGGSHQHVGKPSTVGYDVPPGRKVGRMGPQPKRLKAKRRRT*
>14_0903_13_40cm_Euryarchaeota_1427_64_8
MTDIFQAPGHTAPLARVRFDGEEVLMIACDGLSIGQAVTHGMPNVDRGNTLPLRDIPEGTLVYNVEAMPGDGGKFVRAAGTQAVVVSQAERTVVQLPSGQFHTFHPDCRATIGAVAGAGRGDKPFTKAGKKWFSYRSLSKAAFHVRGVAMNPVDHPHGGGSHQHVGKPSTVGYDAPPGRKVGRMSPKPKRLKAKRRRS*
>14_0903_13_40cm_Verrucomicrobia_1369_56_11
PAKRLVEPKKKTGGRNHYGRLTSRHIGGGHKQKYRKVDFKRRKRGVAAEVIGIEYDPNRSARIALIKYADGELSYILAPDGLRVGSRVAAGEDVAPDLGNALPLRAIPLGANIHNIELTPGRGGQIARSAGQQATLNNLEGGYALVKMPSGEIRRIHENAYATVGQVGNVDHMNVSSGKAGRTRWRGRRPHVRGMAMNPIDHPMGGGQGKSKGGGGRHHPVSPWGQLAKGFKTRSKHKPSDRFILERRKKK*
>14_0903_16_20cm_Acidobacteriales_5411_55_10
MAIKTYRPTTQTLRYRTTLSSADLTTDRPHKPLTEPKYRQGGRRNSGDTTMRFRGGGHKRKLRLIDFKRDKTGIPATVVSIEYDPNRSSRIALLAYADGEKRYILQPDGLKAGAKIVSGPDADILVGNALPLKNIPPGTTIHNLELRPGKGAQMVRSAGGSAQLVAKEGEYALVKLPSGETRKISQDCMATIGQVGNIDHENITIGKAGRSRWLGKRPHNRGVSMNPVDHPHGGGEGKTSGGRHPVTPWGQPTRGYKTRNNKRTDKFIVSRSK*
>14_0903_16_20cm_Bradyrhizobium_5408_60_11
MALKTFNPTTPGQRQLVMVDRSALYKGKPVKALTEGKHSSGGRNNTGRMVVRFRGGGHKQSYRVIDFKRTKVDMPATVERLEYDPNRTAFIALLKYTDGTQAYILAPQRLAVGDSVIAGNHVDVKPGNVMPLGNMPIGTIIHNVELKIGKGGQLARSAGTYAQLVGRDQDYVIIRLNSGEQRLVHGRCTGTIGAVSNPDHMNISIGKAGRNRWLGRKPHNRGVSMNPVDHPHGGGEGRTSGGRHPVTPWGKPTKGKKTRSNKSTNRFILISRHKRKK*
>14_0903_16_20cm_Ktedonobacter_racemifer_5439_53_10
MPIRQYRPTSPGRRGMSVSTFEEITKTKPEKSLTVKLNKHAGRNNQGKITVRHRGGGAKRAYRIIDFKRNKLGVPAKVAAIEYDPNRSARIALLHYLDGEKRYIIAPQGLKVGDRVSAGPEADIRPGNALPLKNIPTGTTIHCIELERGRGAQMVRGAGTGAQLMAKEGDYALLRLPSGEQRRVNILCMATIGQVGNIDHENQSLGKAGRSRHLGRRPAVRGSAMNPRDHPHGGGEGRAPIGGQPQTPWGKPALGYKTRKNKRTDQFIVRRRNAGRRRK*
>14_0903_16_20cm_Proteobacteria_5401_68_9
MALIKYKPRTPGTRAVVKVDRSHLHKGAPHMPLTAHQSKTGGRNHFGRITTRHHGGGMRQKYRIIDFKRDKDSITGVVERIEYDPNRTSHIALIRYADGERRYILAPKGVKTGDEVRSGADAPIKSGNAMSLRHVPVGSIIHNVEMKPGRGGQLARSAGSSVSFTAREGIYAYLRLKSGETRKVHIDCRATFGEVGNDEHNLRSYGKAGAKRWRGVRPTVRGLAMNPVDHPHGGGEGKSGQGNPHPVSPWGWNTKGLKTRHNKRTDNMIVQRRKNRIR*
>14_0903_16_20cm_Proteobacteria_5405_67_12
MALIKYKPRTPGTRAVVKIDRSELHKGGPHLPLTAAQSKTGARNHFGRITTRHHGGGSRQKYRLIDFKRDKDGISGVVERVEYDPNRTSHIALIRYADGERRYILAPKGVKAGDEVRSGADAPIKSGNAMTLRHVPVGSIIHNVEMKPGRGGQLARSAGSSVSFTAREGIYAYLRLKSGETRKVHIDCRATIGEVGNDEHNLRSYGKAGAKRWKGIRPTVRGLAMNPVDHPHGGGEGKSGQGNPHPVSPWGWNTKGLKTRHNKRTDNMIVQRRQNRIR*
>14_0903_16_30cm_Bacteria_5517_69_12
MGIRQFKPVTPATRFRSVSDFGDITKTEPERSLLEPLRRTGGRNNKGHITSRYQGGGHKRRYRRIDFRRDKFGVPAKVASVEYDPNRTARIALLHYADGEKRYILAPKGLAVGDTVVSGPGADIRIGNAMPLFEIPLGTTVHNVELKIGRGGQLCRSAGTGVQVVAKEGNHVTLRLRSTEMRMVRGECLATIGEVSNAEHELLSVGKAGKSRWLGRQPRVRGVAMNPVDHPLGGGEGKTSGGRPPTSPWGKVEGKKTRHKKKPSTKLIVRGRKRGKATQ*
>14_0903_16_30cm_Bacteria_5518_68_8
MPLKQYKATSPVRRFRQSASFEELTRGKRRERGLSERKVRHAGRNAQGRVTTRHRGGGEKRSYRLVDFKRNKDGIPARVVAIEYDPNRSARLALVVYRDGEKRYIIAPNDLRVGDTVLSGADAEARVGNNLPLEHIPTGTQIHGIELQPGRGAQLVRAAGTSAQLVAKEGQYAQIRLPSGGIRVVHVRCRATVGQIGNVEHENRKVGGAGHKRHMGWRPAVRGVVMSPRDHPHGGGEAKSPVGGMAQTPWGKPAMGLKTRKNPRTDRFVTERPRKRKSK*
>14_0903_16_30cm_Bacteria_5521_66_8
MPVRKFKPTSPGRRFMSVSGFDEITTDTPEKTLLESLPTHAGRNNQGRITTRHQGGGYRKIDFRRDKVGVAGKVATTEYDPNRSARIALIHYKDGEKRYILAPLGLKVGDPIESGPDAPVRIGNAIPLEHIPVGSTVHNIELTLGRGGQLVRSAGASAQLLAKEGDYAVIRMPSGELRRIHIRCQATIGQVGNIEHENESGGKAGRSRWLGQRPEVRGSTMNPRDHPHGGGEGKTGPGGNPKTPWGKPALGYRTRKQNKASSKLIIRRREKKGRKK*
>14_0903_16_30cm_Bacteria_5547_55_9
MALKEFRPLTPTLRFKSLPGFDEITKWRPERNLVEPKKKTGGRNSYGRLTSRHIGGGHKQKYRKVDFKRRKRGVLAEVIGIEYDPNRSARIALIKYADGELSYILAPNGLRVGSTVTAGDDVAPQLGNALPLRAIPLGTNVHNIELSPGRGGQVARSAGQQATLTNIEAGYALVKLPSGEIRRIHENCFATIGQVGNIDHMNVSSGKAGRTRWQGRRPHVRGMAMNPIDHPMGGGQGKSKGGGGRHHPVSPWGQLAKGFKTRSKHKPSDRFILERRRPKKKV*
>14_0903_16_30cm_Bacteria_5561_55_9
MALKSYRPLTPTLRFKSLPAFDEITRWEPAKRLVEPRKKTGGRNNFGRLTSRHIGGGHKQKYRRIDFKRRKRGVAAEVIGIEYDPNRTARIALIKYLDGELSYILAPDGLRVGSTVAAGEHVTPDVGNALPLRAIPLGTNVHNIELSPGRGGQVARSAGQQATLNALEGGYALVKMPSGEVRRVHENCFATIGQVGNVDHMNVSSGKAGRTRWRGRRPHVRGMAMNPIDHPMGGGQGKSKGGGGRHHPVSPWGQLAKGFKTRSKHKPSDRFILERRRPKKKV*
>14_0903_16_30cm_Betaproteobacteria_5545_66_11
MPLVKVKPTSPGRRALVKVVTPELHKGEPYWPLMVKQSKTDGRNVHGRITVRHKGGGHKQHYRLVDFRRDKDGIAARVERLEYDPNRSAHLALLLYADGERRYVIAPKGIGVGAQLMSGAEAPIKAGNALPLRNIPVGTIVHCVEMMPGKGAQISRSAGSHVQVLAREGSYAQLRLRSGEIRKVHIDCRATIGEVGNEEHNLESIGKAGRKRWRGVRPTVRGVAMNPIDHPHGGGEGRTAAAQPPVSPWGVQSKGYKTRRNKRTQVMIVRDRRRA*
>14_0903_16_30cm_Rokubacteria_5524_69_12
MGIRTLKPTSPARRYLTYVTNEEITKKEPEKSLLEPKRRTSARNTYGRITVRHRGGGAKRMLRTVDFRREKFGVPARVAAIEYDPNRSARLALLHYRDGEKRYIIAPLALKVGDTVMSGPQADILPGNALPLRNIPVGTLVHNVELQPGRGAQMCRSAGAQAQLLAKEGERATLKLPSGEVRMVSVACMATIGQVGNLDHENVSIGKAGRVRWLGFRPTVRGTVMNPVDHPMGGGEGKGKGNHPMTPWGKPTKGYKTRRGARPSDRDIVTRRRK*
>14_0903_16_30cm_Rokubacteria_5554_70_10
MGIRTVKPTSPARRYLTYVTYEEITKKEPEKSLLSPKRRTNGRNVYGRITVRHRGGGAKRMLRDVDFRREKFGIPARVAAIEYDPNRSARLALLHYRDGEKRYIIAPHGLKVDEVVMSGPQADIMPGNALPIRNIPVGTLVHNVELQKGRGAQLCRSAGAQAQLLAKEGDRATLRLPSGEVRYVALECMATIGQVGNLDHENVSVGKAGRVRWKGFRPTVRGTVMNPVDHPMGGGEGKGKGNHPMTPWGKPTKGYKTRRGARPSDSMIVTRRKK*
>14_0903_16_30cm_Verrucomicrobia_5531_55_9
MALKNYRPLTPIQRFKQTPAFDEITKWRPTRALIEPKKKSGGRNNYGRLTSRHIGGGHKQNYRRVDFRRRKHGVAAEVMGIEYDPNRSARIALIKYSDGELSYILAPNGLQVGAKVVAGNDVAPDLGNSLPLRAIPLGTNIHNIELSPGRGGQVARSAGQQAILNNLEGGYALVKMPSGEVRRIHENCFATIGQVGNVDHMNVASGKAGRTRWQGRRPHVRGMVMNPIDHPMGGGQGKSKGGGGRHHPVSPWGQLAKGFKTRSKRKPSDRFIMERKRSKKKV*
>14_0903_16_40cm_Bacteria_5660_68_9
MAMRSFNPTTPSRRFMSVTTFDDVTAKKPFKPLTIGKKRTGGRNNVGWVAIRHRGGGHKKAYRVIDFRRDKKDVPGKVASVEYDPNRSARIALIHYADGDKRYIIAPNGLAIGQTIITSASADILVGNTLPLKSIPLGTAIHNIELKPGRGAQLVRSAGSSAQLLAKDAGWVQIKLPSGEIRRVHEICHATIGQVGNLDHENISLGKAGRRRWLGIRPTVRGVAMNPVDHPLGGGEGKTSGGRHPCTPWGVREKKTRNNKRTDKYIVRHRK*
>14_0903_16_40cm_Bacteria_5672_60_9
MGIKTYRPYTETRRFQTGLTFEEITTSTPHKPLLEPKTRISGRNNRGELTIWHRGGGHKRHYRVIDFKRDKVGISGRVATIEYDPNRSAFIALIHYEDGEKRYILHPAGLKVGDKILAGPEADIVVGNALPLKNIPTGTMIHNIELRPGKGGQMVRSAGGAAQLLAKEGDYAQVRLPSGEVRMVHVNCVASIGQVGNLDHENISIGKAGRKRWMGIRPTTRGVAMNPVDHPLGGGEGKSSGGRNPTTPWGQPTRGYKTRNNKSTDRFIIKRREKK*
>14_0903_16_40cm_Bacteria_5699_54_17
MALKEFRPLTPTLRFKSLPTFDEITKWRPERRLVEPKKKTGGRNSYGRLTSRHIGGGHKQKYRKVDFARRKRGVSAEVIGIEYDPNRSARIALIKYADGELSYILAPNGLRVGSTVAAGDDVAPDLGNALPLRAIPLGTNIHNIELSPGRGGKVARSAGQQATLTNIEGGYALVKMPSGEIRRIHENCFATIGQVGNVDHMNVSSGKAGRTRWRGRRPHVRGMVMNPIDHPMGGGQGKSKGGGGRHHPVSPWGQLAKGFKTRSKHKPSDRFILERRRPKKKS*
>14_0903_16_40cm_Bacteria_5703_63_9
MPIKQYKPTSPGRRGASGHSFDEITRSKPEKSLVAPLRRQAGRNNQGRITVRHRGGGAKRRLRIIDFRRDKTGVPGKVASIEYDPNRTARIALVHYADGDKRYILWPVGLKVGDSVIAGPNSEIKPGNALPMRNIPSGTTIHNLEMHKGKGGQLVRGAGGSAQLLAREGAYALVRLPSGEVRRIHADCMATIGQVGNVEHSQVKLGRAGRKRLMGRRPSVRGTVMNPRDHPHGGGEGRAPIGLPGPRSPWGKPTLGARTRRRKDTNKYIVRRRYQV*
>14_0903_16_40cm_Bacteria_5729_55_13
MPVKTFRPLTPSTRYITIAPYADVTKTEPEKSLVVTRKKTGGRNCYGRITARGIGGGHKQKIRLVDFKRDKHGVEATVSAIEYDPIRTARLALLEYKDGEKRYIIAPKGIRVGARLMSGPDVPPELGNSLPLKSVPIGLPIHNIELTPGRGGQIVRSAGGAATLMSRDGGYAQVRLPSGEIRRIHESCYATIGQVGNLEHENVVLGKAGRSRHRGIRPINRGVSRNPVDHPNGGGAGKSKSGGGWQQLTSPWGLLAKGYRTRNKRKHSNRFIVARRDGRPMKQK*
>14_0903_16_40cm_Bacteria_5767_56_23
SAGAAAQLVAKEGGYAHVKLPSGEVRLVNVDCMATIGQVGNLDHENVTVGKAGRTRHLGIRPTVRGVVMNPVDHPHGGGEGRVKGYHPMTPWGVPTLGYKTRNNKRTDKFIVKRKSK*
>14_0903_16_40cm_Deltaproteobacteria_5808_68_7
MVLKSYKPTSPGRRLTTSPDFAEITKDYPERSLTAPLKSTGGRNVYGRMTTRHRGGGHKQRLRIIDWRRDKDGVPAKVAAIEYDPNRSARIALLHYTDGEKRYILWPVGVNVGDVLQSGETVDIRPGNALPLHAIPLGTVIHNIELKKGHGAQMIRSAGSFGQLMAKEGKYAQIRLPSTEVRMVLLECKATVGQLGNTEHEIVRIGKAGRNRWKGWRPTVRGLAMNPVDHPHGGGEGKSGQGNPHPVSPWGQQAKGLKTRVNKRTSKFIIKRRDKGVR*
>14_0903_16_40cm_Gemmatimonadetes_5663_66_11
MGIRQFRPMTPATRFRSVSDFSEITKTEPEKTLLEPLRRTGGRNNKGHITSRYMSGGHKRQYRRIDFRRDKFAIPARVAAVEYDPNRTARIALLHFADGEKRYILAPKGLNVGDTVVSGPGSDIRIGNAMPLFEIPLGTAVHNVELKIGRGGQLCRGAGTSAQVVAKEGNYVTLRLRSTEMRMVRGECLATIGEVGNAEHELLSIGKAGKSRWLGRSPRVRGVAMNPVDHPLGGGEGKSSGGRPPTNPWGKVEGKKTRHKKKHSTKLIVRGRKRGKATT*
>14_0903_16_40cm_Gemmatimonadetes_5723_70_7
MGIRQFKPVTSATRFRSVSDFAEVTKTEPERSLVEPLTKSGGRNNKGHITTRWRGGGHKRQYRRIDFRREKAGVPAKVSAIEYDPNRTCRIALVVYADGEKRYILHPKGLNVGDTVVSGPGADIRIGNAVPLHEIPLGTAVHNVELKIARGGQLCRAAGTSAQVVAKEGNFVTLRLRSTEMRMVRGECLATIGEVGNAEHELLSVGKAGKSRWLGRMPRVRGVAMNPVDHPLGGGEGKSSGGRPPTNPWGKPEGRKTRHKKKASTKLIVRGRKRGKATQ*
>14_0903_16_40cm_Proteobacteria_5707_69_7
MALIKYKPRTPGTRAVVKVDRSHLHKGAPHMALTAHQSKTGGRNHFGRITTRHHGGGMRQKYRIIDFKRDKDSITGVVERIEYDPNRTSHIALIRYADGERRYILAPKGVKTGDEVRSGADAPIKSGNAMSLRHVPVGSIIHNVEMKPGRGGQLARSAGSSVSFTAREGIYAYLRLKSGETRKVHIDCRATFGEVGNDEHNLRSYGKAGAKRWRGVRPTVRGLAMNPVDHPHGGGEGKSGQGNPHPVSPWGWNTKGLKTRHNKRTDNMIVQRRKNRIR*
>14_0903_16_40cm_Rokubacteria_5695_68_10
MAIRTVKPTSPARRYLTYVTYDDITKREPEKGLLLPKRRTNGRNVYGRITVRHRGGGAKQMVRQVDFRREKYGIPARVAAIEYDPNRSARLALLHYRDGEKRYIIATLGLRVGDTVMSGPQADILPGNALPVRNIPVGTLIHNVELQPGRGAQLCRSAGAQAQLLAKEGDRATLKLPSGEVRLVSLACMATVGQVGNLDHENVSIGKAGRVRWRGFRPTVRGTVMNPVDHPMGGGEGKGKGNHPMTPWGKPTKGYKTRRGARPSDRFIVTRRTK*
>14_0919_02_20cm_Acidobacteria_5905_58_8
YILHPVGLEVGATVSTGEGSDILPGNALQFKHIPPGTMVHNLELYPGRGGQVVRSAGGSAQLLSKEGDLALVKLPSGEVRKFSVECMATVGQVGNLDHENETYGKAGRTRWHGKKPTVRGVAMNPVDHPHGGGEGKVKGNHPQTPWAFPTLGKKTRNNKRTDKHIVERRK*
>14_0919_02_20cm_Alphaproteobacteria_5897_63_7
LDVAAKVERIEYDPNRTGYIALIKYEDGELAYILAPQRLAQGDMVLSSEHADVKPGNAMPAGNVPIGTIVHNVEIKIGKGGQIARSAGSYAQIVGRDGQYVILRLNSGEQRLVHGRCMATIGAVSNPDHMNISIGKAGRKRWMGRMPHNRGVSMNPIDHPHGGGEGRTSGGRHPVTPWGFPTKGKKTRRNKSTSKFIIASRHARKK*
>14_0919_02_20cm_Bacteria_5904_68_7
MAIRTLKPTSPARRYLTYVVRDDVTKSTPEKSLLTAKRRTNGRNVYGRITVRHRGGGHKRMLRDVDFRREKFGIPARVEGIEYDPNRSAHLALLVYRDGEKRYIVAPYGLKAGDVVMSGPQADILPGNALPIRNIPVGTLVHNVELQPGRGAQLCRSAGAQAQLLAKEGDRATLKLPSGEVRLIGLDCMATIGQVGNLDHENVSIGKAGRVRWRGFRPTVRGTVMNPVDHPMGGGEGKGKGNHPMTPWGKPTKGYKTRRGARPSDTWIVTRRKK*
>14_0919_02_20cm_Bacteria_5913_67_7
MPLRKFKPTTPGRRFMSISGFDEVTATEPEKTLVESIQTHAGRNNQGRITTRHHGGGYRKLYRKIDFKRDKHGVPGKVATIEYDPNRSARIALIHYKDGEKRYILAPLGLKVGDPIESGPEAPVRIGNAIPLARIPVGSTIHNIELTLGRGGQLVRSAGTSAQLLAKEGDYAVVRMPSSELRRVHVNCQATIGQVGNIEHENESSGKAGRSRWLGVRPTVRGSTMNPRDHPHGGGEGKTGPGGNPKTPWGQPALGFRTRKPKKASNKLIIRRREKKGRKK*
>14_0919_02_20cm_Bacteria_5930_55_12
MALKNYRPLTPTLRFKSLPSFDEITKWRPTKSLIEPKKKSGGRNNFGRLTSRHIGGGHKQKYRKVDFVRRKRGVVAEVVGIEYDPNRSARIALIKYSDGELSYILAPDGLRVGSTVAAGDDVAPDLGNALPLRAIPLGTNIHNIELTPGRGGQVARSAGQQATLSNLEGGYALVKMPSGEIRRIHEHCFATIGQVGNVDHMNVSSGKAGRSRWRGRRPHVRGMAMNPIDHPMGGGQGKSKGGGGRHHPVSPWGQLAKGFKTRSKHKPSDRFILERRKSKKKS*
>14_0919_02_20cm_Betaproteobacteria_5881_65_14
MPLVKFKPTSPGRRQLVKFVNPDLHKGGPYQPLVEKQSKKAGRNVNGHITVRHQGGGHKQNYRIVDFRRNKDGIAAKVERLEYDPNRSANIALLCYADGERRYIIAPKGVTAGTQLMSGVEAPIKPGNTLPLRNIPVGTTVHCIEMQPGGGAQLARAAGASVQLLAREGSYAQLRLRSGEIRKVHVDCRATIGEVGNEEHSLETIGKAGRVRWRGVRPTVRGVAMNPIDHPHGGGEGKTAAGQDPVSPWGVLTKGYKTRKNKRTRGMIIQFRHKKRDKG*
>14_0919_02_20cm_Gemmatimonadetes_10567_69_17
MGIRQFRPMTPGTRFRSVSDFADVTKTEPEKSLLEPLRRTGGRNNKGHITNRWQGGGHKRRYRRIDFRREKFGIPAKVAAVEYDPNRTSRIALLHYADGEKRYILAPKGLAVGDTVVSGPGSDIRVGNAMPLFEIPLGTTVHNVELKIGRGGQLARSAGTGIQVVAKEGNYVTLRLRSTEMRMVRGECLATIGEVGNPEHELLSIGKAGKSRWLGRNPRVRGVAMNPVDHPLGGGEGKTSGGRPPTNPWGKVEGKKTRHKKKPSSKLIVRGRKRGKATQ*
>14_0919_02_20cm_Proteobacteria_5895_67_15
MALIKYKPRTPGSRAVVKIDRSHLHKGGPHLPLTAAQSKTGARNHFGRITTRHHGGGSRQKYRVIDFKRDKDGISGVVERVEYDPNRTSHIALIRYADGERRYILAPKGVKAGDEVRSGADAPIKSGNAMTLRHVPVGSIIHNVEMKPGRGGQLARSAGSSVSFTSREGIYAYLRLKSGETRKVHIDCRATIGEVGNDEHNLRSYGKAGAKRWKGIRPTVRGLAMNPVDHPHGGGEGKSGQGNPHPVSPWGQNAKGLKTRHNKRTDNMIVQRRQNRIR*
>14_0919_02_20cm_Rokubacteria_5893_69_7
MPIRTVKPTSPARRYLTYVTYDDITKTEPEKSLLSPKRRTNGRNVYGRITVRHRGGGAKRMLRDVDFRRDKFGIPARVAAIEYDPNRSARLALLHYRDGEKRYIIAPHGMKVDDVVMSGPQADILPGNALPIRNIPVGTLVHNVELQKGRGAQLCRSAGAQAQLLAKEGDRATLKLPSGEVRYVAVECMATIGQVGNLDHENVSVGKAGRVRWKGFRPTVRGTVMNPVDHPMGSGEG*
>14_0919_02_20cm_Rokubacteria_5917_70_9
MGIRTVKPTSPARRYLTYVTPEEITRKAPEKSLLEPKRRTSGRNTYGRITVRHRGGGAKRMLRTVDFRREKVGVPARVVAIEYDPNRSARLALLHYRDGEKRYIIAPHGLKVGDAVMSGPQADILPGNALPLRNIPVGTLVHNVELQPGRGAQMCRSAGAQAQLLAKEGERATLKLPSGEVRMVSVDCMAAIGQVGNLDHENVSVGKAGRVRWLGFRPTVRGTVMNPVDHPMGGGEGKGKGNHPMTPWGKPTKGYKTRRGARPSDRDIVTRRKK*
>14_0919_05_20cm_Acidobacteria_1516_65_6
MPIRKFNPTSPGSRFQTVQVFDEITTQEPYKPLVEPLHESGGRNNRGQLTSWWRGGGHKRMYRVIDFKRDKRDIPATVSTIEYDPNRSARIALLXXXXXXXDTIVAGQNVDILPGNSLPLKNIPLGTLLHNVELKPGKGGQIARSAGSAVQLVAKEGDYASVKMPSGEIRKINMECFATIGQVGNLDHENVSIGKAGRSRWLGQRPHVRGVAMNPVDHPLGGGEGKTSGGRHPVSPWGLPTKGYKTRNRKATDKFIVQRRQK*
>14_0919_05_20cm_Actinobacteria_1528_70_7
MPLRKRKPTSPGRRFQTVSDFAEITRDRPERSLVVPKPGTGGRNTYGRKTARHRGGGHKQRYRVIDFKRDKDRVPAKVAAIEYDPNRNARIALLHYLDGEKRYILAPARVEVGDLLQSGQGAEIRPGNALPLRYIPVGSVVHNVELRPGAGGKLARGAGMSVQLVAKEGSFATLRLPSTEMRRVPIDCRGTLGQVGNFEAELVSGGKAGRNRWKGVRPQTRGVAMNPVDHPLGGGEGKASGGRHPVSPWGKKEGRTRARHKESDKLIVRRRRKRGARR*
>14_0919_09_20cm_Acidobacteria_1647_57_9
MGLKSFNPYTASRRFITVVDKSHVTKQQPEKALLEPKKRSGGRNNQGEVVIWHRGGGHKKMYRKVDFRRDKVGVPAKVAAIEYDPNRSANLALLHYADGEKRYIIHPIGLEVGATVSTGEGADILPGNALQFKHIPPGTMVHNLELYPGRGGQVVRSAGSSAQLLSKEGDIALVKLPSGEVRKFSVDCMATIGQVGNLDHENETYGKAGRTRWRGTRPTVRGVAMNPVDHPHGGGEGRVKGNHPQTPWAFPTLGKKTRHNKRTDKFIVERRK*
>14_0919_09_20cm_Actinobacteria_1656_69_7
MALKKYKPTSAGRRFMTVSTFEEITKTKPEKALTEKLTKKGGRNNAGRITTRHQGGGHKRRYRVIDFKRQKDGVPAKVAAIEYDPNRSARIALLHYADGAKSYILAPARLRVGATVESGPNADIRPGNALPLANIPTGTLVHNVELKPAKGGQLARSAGAGVQLVAKDEGYGVLRLPSGEMRRVPLACRATVGQVGNVDHENISGGKAGRSRWQGKRPSVRGSAMNPVDHPHGGGEGKSKGGRHPVTPWGVPTLGKRTRKKHKESNRLIVRSRRRGKEKR*
>14_0919_09_20cm_Actinobacteria_1709_68_9
MSVSSFDEITKTEPEKSLTEPLKKSGGRNANGRITRRHQGGGHKRQYRQIDFKRVKDGVSAKVAAIEYDPNRSARIALLHYADGAKAYILAPARLRVGAIVESGPGADIKPGNALPLTNIPTGTLVHNVELKPGQGGKMARSAGSGVQLVAKDEGYGVLRLPSGEMRRVALTCRATVGQVGNVDHENITGGKAGRSRWRGKRPTVRGSAMNPVDHPHGGGEGKSKGGRHPVTPWGVPTLGKRTRRKHKESDKLIVRARRRGKDKR*
>14_0919_09_20cm_Bacteria_1653_55_12
MALKSFRPLTPTLRFKSLPAFDEVTKARPAKRLLEPKKKTGGRNHFGRLTSRHIGGGHKQHYRKVDFKRRKRGVEAEVLGIEYDPNRSARIALIKYSDGELSYILAPDGLRVGARVMSGNEAAPDLGNALPLSAIPLGTNIHNIELTPGRGGQIARSAGQQATLNNREGGYGLVKMPSGEIRRIHETCYATIGQVGNVDHMNVSSGKAGRTRWRGRRPHVRGMVMNPIDHPMGGGQGKSKGGGGRHHPVSPWGQLAKGFKTRTKHKPSDRFILEKRRGKKKV*
>14_0919_09_20cm_Bacteria_1660_55_7
MALKSFRPLTPTLRFKSLPAFDEVTKARPAKRLLEPKKKTGGRNHFGRLTSRHIGGGHKQHYRKVDFKRRKRGVEAEVLGIEYDPNRSARIALIKYSDGELSYILAPDGLRVGARVISGNEAAPDLGNALPLSAIPLGTNIHNIELAPGRGGQIARSAGQQATLNNREGGYGLVKLPSGEIRRIHETCYATIGQVGNVDHMNVSSGKAGRTRWRGRRPHVRGMAMNPIDHPMGGGQGKSKGGGGRHHPVSPWGQLAKGFKTRTKHKPSDRFILERRRGKKKV*
>14_0919_09_20cm_Bacteria_1670_60_14
RSRWKGLRPKVRGVAMNPVDHPHGGGEGKTSGGRHPVTPWGQPTRGYKTRNNKRTQKMIVRDRRVK*
>14_0919_09_20cm_Bacteria_1671_55_7
WSNFMALKNYRPLTPIQRFKQTPAFDEITKWEPARSLIEPKKRSGGRNNRGRLTSRHIGGGHKQHYRRVDFKRRKRGVAAEVMGIEYDPNRSARIALIKYSDGELSYILAPNGLQVGSKVVAGNDVAPDLGNSLPLRAIPLGTNIHNIELSPGRGGQVARSAGQQATLNNLEGGYALVKMPSGEVRRIHENCFATIGQVGNVDHMNVASGKAGRTRWQGRRPHVRGMVMNPIDHPMGGGQGKSKGGGGRHHPVSPWGQLAKGFKTRSKRKPSDRFILERKRGKKKV*
>14_0919_09_20cm_Bacteria_1673_55_10
MALKSFRPLTPTLRFKSLPAFDEVTKTRPAKRLLEPKKKTGVRNHFGRLTSRHIGGGHKPHYRKVDFKRRNRGVPAEVLGIEYDPNRSARIALIKYSDGELSYILAPDGLRVGARVMAGNEAAPDLGNALPLSAIPLGTNIHNIELAPGRGGQIARSAGQQATLNNREGGYGLVKMPSGEIRRIHETCYATIGQVGNVDHMNVSSGKAGRTRWQGRRPHVRGMAMNPIDHPMGGGQGKSKGGGGRHHPVSPWGQLAKGFKTRTKHKPSDRFILERRRGKKKV*
>14_0919_09_20cm_Bradyrhizobium_1652_62_11
MALKTYNPTTPGQRQLVMVDRSALYKGKPVKTLTAGKLSSGGRNNTGRMTVRFRGGGHKQTYRVVDFKRTKLDVPATVERLEYDPNRTAFIALVKYEDGTQSYILAPQRLAVGDTVVAGNHVDVKPGNVMPLGNMPIGTIIHNVELKIGKGGQLARSAGTYAQIVGRDQDYVIVRLNSGEQRLVHGRCTATIGAVSNPDHMNISIGKAGRNRWLGRKPHNRGVSMNPVDHPHGGGEGRTSGGRHPVTPWGKPTKGKKTRSNKSTNRFILISRHKRKK*
>14_0919_09_20cm_Sphingomonadales_1655_67_6
MALKTYNPTTSSQRGLILVDKSSLWKGKPVKALTEGKRKTGGRNNKGHVTSRGIAGGHKQKYRYIDFKRRKWDQPATVERLEYDPNRTAFIALVKYEDGEQAYIIAPQRLAPGDSVVAGRKTDVKPGNAMELGSIPVGTIVHNVEMKPGKGAQIARSAGTYVQVVGRDRGMVIVRLNSGEQRYIRSDCMATVGAVSNPDNQNQNFAKAGRTRWMGKRPLTRGVAKNPVDHPHGGGEGRTSGGRHPVTPWGKPTKGARTRNNKATDKMIIRSRHAKKKR*
>14_0919_12_20cm_Acidobacteria_1789_58_8
MAIKTYRPTTQTLRYQTTLVNDDITTNKPFKPLVEPKQKTGGRRNSGDITSRFRGGGNKRKLRLIDFKRDKTGIPATVISIEYDPNRSARIALLSYADGEKRYIIQPDGLKMGQKIVSGPDADILVGNALPLRNIPPGTTVHNVELRPGKGAQMVRSAGGSAQLVAKEGDYALIKLPSGETRKVLQECMATIGQVGNTDHENITIGKAGRVRWAGRRPHNRGVSMNPVDHPHGGGEGKTSGGRHPVTPWGQPTRGFKTRNNKRTDAFIVGRRKKS*
>14_0919_12_20cm_Bacteria_1758_59_7
MPVKTFRPLTPSTRYITIAPYADVTKTEPEKSLVVTRKKTGGRNCYGRVTARGIGGGHKQKIRLVDFKRDKHGVEATVSAIEYDPIRTARLALLEYKDGEKRYIIAPKGIHVGAKLLSGPDVPPELGNSLPLKSVPIGLSIHNIELTPGRGGQIVRSAGGAATLMSRDGSYAQVRLPSGEIRRIHESCYATIGQVGNLEHENVVLGKAGRSRHRGIRPINRGVSRNPVDHPNGGGAGKSKSGGGWQQLTSPWGLLAKGYRTRNKRKHSNRFIVARRDGRPMKQK*
>14_0919_12_20cm_Bacteria_1773_55_7
MALKEFRPLTPTLRFKSLPAFDEITKWRPERSLTEPKKKTGGRNSYGRLTSRHIGGGHKQKYRKVDFKRSKRGVPAEVIGIEYDPNRSARIALIKYADGELSYILAPNGLRVGSTVAAGDDVAPELGNALPLRAIPLGTNVHNIELTPRRGGQVARSAGQQATLTNIEAGYALVKMPSGEIRRIHGNCFATIGQVGNVDHMNVSSGKAGRTRWQGRRPHVRGMVMNPIDHPMGGGQGKSKGGGGRHHPVSPWGQLAKGFKTRTKHKPSDRFILERRRPKKKV*
>14_0919_12_20cm_Ktedonobacter_racemifer_1829_53_9
MPIRQYRPTSPGRRGMSVSTFEEITKTKPEKSLTVKLQKHAGRNNQGKITTRHRGGGAKRAYRIIDFKRNKLNVPARVAAIEYDPNRSARIALLHYLDGEKRYIIAPLGLKVGDQVSAGPDADIRPGNALPLKNIPTGTTVHCIELERGRGAQMARGAGVGAQLMAKEGDYAQLRLPSGEQRRVHILCMATIGQVGNIDHENRSIGKAGRSRHMGRRPTVRGSVMNPRDHPHGGGEGRAPIGGQPQTPWGKPALGYKTRNNKRTDQFIVRRRNAGRRRK*
>14_0927_02_20cm_Bacteria_1922_67_12
MPLKQYKATSPVRRFRQSASFEELTKGKKPERSLTERKLRHAGRNAQGRVTTRHRGGGEKRNYRMVDFKRDKDGIPAKVTAIEYDPNRSARLALIVYRDGEKRYIIAPNDLRVGDPVISGPDAEARVGNCLPLEHIPTGTQIHGIELQPGRGAQLVRAAGGAAQLVAKEGEYAQIRLPSGGIRVVHVRCRATVGQIGNVEHENQKVGGAGHKRHMGWRPAVRGVVMSPRDHPHGGGEAKSPVGGQAQTPWGKPAMGLKTRNNPRTDRFVTERPPKRKSK*
>14_0927_02_20cm_Bacteria_1923_69_6
MPLRSYRPTSPGLRQMTRPTFEEVTESVPHKPLTERLLQHAGRNSQGKLTVRHQGSGHKRLYRVIDWKRDKPGVPARIATVEYDPNRSARIALLHYADGEKRYMLLPHGLGVGDTVVSGPEVEARPGNALPLARIPLGTQIHNIELVAGRGGQVVRSAGSSAQLLAKEGDHATIRLPSGEVRRVRAECVATVGQVSNLDHENQKIGKAGRSRHMGRRPEVRGSVMTPRDHPHGGGEGKSPIGMPPKTPWGKPAMGLRTRTKSKPSNKMIVRRRYGRG*
>14_0927_02_20cm_Betaproteobacteria_1910_66_14
MPLVKVKPTSPGRRALVKVVTPELHKGEPYWPLMVKQSKTDGRNIHGRITVRHKGGGHKQHYRLVDFRRDKDGIAARVERLEYDPNRSAHLALLLYADGERRYVIAPKGIGVGAQLMSGAEAPIKAGNALPLRNIPVGTIVHCVEMMPGKGAQISRSAGSHVQVLAREGSYAQLRLRSGEIRKVHIDCRATIGEVGNEEHNLESIGKAGRKRWRGVRPTVRGVAMNPIDHPHGGGEGRTAAAQPPVSPWGVQSKGYKTRRNKRTQVMIVRDRRRA*
>14_0927_02_20cm_Bradyrhizobium_1950_62_7
MALKTFNPTTPSRRQLVIVDRSELWKGKPVKALTEGLRGKGGRNNTGRITMRWRGGGNKRRYRVVDFKRTKVDVPATVERLEYDPNRTAFIALIRYQDGELAYILAPQRLKAGDTVVSGERVDVKPGNTMPMRSMPVGTIIHNVEMKPLKGGQIARSAGTYAQLVGRDQGYALLRLSSGELRMVRSECRATIGAVSNPDQQNIVIGKAGRNRWLGRRPSVRGVAMNPVDHPHGGGEGRSSGGRHPVTPWGKPTKGKKTRHNKAADRLIVRRRHKR*
>14_0927_02_20cm_Gemmatimonadetes_1934_69_10
MGIRQFRPMTPGTRFRSVSDFADVTKTEPEKSLLEPLRRTGGRNNKGHITNRWQGGGHKRRYRRIDFRREKFGIPAKVAAVEYDPNRTSRIALLHYADGEKRYILAPKGLAVGDTVVSGPGSDIRVGNAMPLFEIPLGTTVHNVELKIGRGGQLARSAGTGIQVVAKEGNYVTLRLRSTEMRMVRGECLATIGEVGNPEHELLSIGKAGKSRWLGRNPRVRGVAMNPVDHPLGGGEGKTSGGRPPTNPWGKVEGKKTRHKKKPSSKLIVRGRKRGKATQ*
>14_0927_02_20cm_Proteobacteria_1912_67_13
MALIKYKPRTPGTRAVVKIDRSHLHKGGPHLPLTAAQSKTGARNHFGRITTRHHGGGSRQKYRVIDFKRDKDGISGVVERVEYDPNRTSHIALIRYADGERRYILAPKGVKAGDEVRSGADAPIKSGNAMTLRHVPVGSIIHNVEMKPGRGGQLARSAGSSVSFTSREGIYAYLRLKSGETRKVHIDCRATIGEVGNDEHNLRSYGKAGAKRWKGIRPTVRGLAMNPVDHPHGGGEGKSGQGNPHPVSPWGQNAKGLKTRHNKRTDNMIVQRRQNRIR*
>14_0927_05_20cm_Acidobacteria_2153_57_9
MGLKSFNPYTASRRFITVVDKSHITKQEPEKALLEPKKRSGGRNNQGEVVIWHRGGGHKKQYRKVDFRRDKVGVPAKVAAIEYDPNRSANLALLHYADGEKRYIIHPIGLEVGATVSTGEGADILPGNALQFKHIPPGTMVHNLELYPGRGGQVVRSAGSSAQLLSKEGEIALVKLPSGEVRKFSVDCMATIGQVGNLDHENETFGKAGRTRWRGIRPTVRGVAMNPVDHPHGGGEGRVKGNHPQTPWAFPTLGKKTRHNKRTDKFIVERRK*
>14_0927_05_20cm_Alphaproteobacteria_2149_63_9
MALKSYNPVTPSQRQLVLVDRSGLHRGAPVKTLTEGSKASGGRNNNGRITVRFRGGGHKQAYRKIDFKRCKLDVAAKVERIEYDPNRTGYIALIKYEDGELAYILAPQRLAQGDMVLSSEHADVKPGNAMPAGNVPIGTIVHNVEIKIGKGGQIARSAGSYAQIVGRDGQYVILRLNSGEQRLVHGRCMATIGAVSNPDHMNISIGKAGRKRWMGRMPHNRGVSMNPIDHPHGGGEGRTSGGRHPVTPWGFPTKGKKTRRNKSTSKFIIASRHARKK*
>14_0927_05_20cm_Bacteria_2171_66_7
MTISGFDEITTDTPEKTLLESLPTHAGRNNQGRITTRHQGGGYRKIYRKIDFKRDKVGVPGKVATIEYDPNRSARIALIHYKDGEKRYILAPLGLKVGDPIESGPDAAVRIGNAIPLANIPVGSTVHNIELTLGRGGQLVRSAGASAQLLAKEGDYAVIRMPSGELRRIHIRCQATIGHVGNIEHENESGGKAGRSRWLGERPEVRGSTMNPRDHPHGGGEGKTGPGGNPKTPWGKPALGYRTRKQNKASSKLIIRRREKKGRKK*
>14_0927_05_20cm_Bacteria_2183_67_7
MPLRKFKPTTPGRRFMSISGFDEVTATEPEKTLVESIQTHAGRNNQGRITTRHQGGGYRKLYRKIDFKRDKHGVPGKVATIEYDPNRSARIALIHYKDGEKRYILAPLGLKVGDPIESGPEAPVRIGNAIPLARIPVGSTIHNIELTLGRGGQLVRSAGTSAQLLAKEGDYAVVRMPSSELRRVHVNCQATIGQVGNIEHENESSGKAGRSRWLGVRPTVRGSTMNPRDHPHGGGEGKTGPGGNPKTPWGQPALGFRTRKPKKASNKLIIRRREKKGRKK*
>14_0927_05_20cm_Euryarchaeota_2162_65_6
MVACDGLSVGQRVSYGTPNIDRGNTLPLGEIPEGTLVYNIESLPGDGGRFVRAAGAQAVIVSHGHRTVVQLPSGQFQPFHPDCRATIGAVAGAGRGDKPFTKAGKKWFSFRSFSKAYFTVRGVAKNPVDHPHGGGSHQHVGKPSTVGYDAPPGRKVGRMSPQPKRLKERKRRR*
>14_0927_05_20cm_Gemmatimonadetes_2145_69_13
MGIRQFKPVTPATRFRSVSDFGEITKTTPEKSLVEPRRGTGGRNNKGHITARYRGGGHKRQYRRIDFRREKFGVPAKVAAIEYDPNRTARIALLFYADGEKRYILAPKGLAVGDTVVSGPGSDIRVGNTMPLFEIPLGTTVHSVELKIGRGGQLARSAGTGVQVVAKEGNYVTLRLRSTEMRMVRGECLATIGEVSNAEHELLSVGKAGKSRWLGRMPRVRGVAMNPVDHPLGGGEGKTSGGRPPTNPWGKVEGKKTRHKKKPSTKLIVRGRKRGKATQ*
>14_0927_05_20cm_Ktedonobacter_racemifer_2220_52_8
MPIRQYRPTSPGRRGMSVSTFEEITKTKPEKSLTVKLQKHAGRNNQGKITTRHRGGGAKRAYRIIDFKRNKLNVPARVAAIEYDPNRSARIALLHYLDGEKRYIIAPLGLKVGDQVSAGPDADIRPGNALPLKNIPTGTTVHCIELERGRGAQMARGAGVGAQLMAKEGDYAQLRLPSGEQRRVHVLCMATIGQVGNIDHENRSIGKAGRSRHMGRRPTVRGSVMNPRDHPHGGGEGRAPIGGQPQTPWGKPALGYKTRNNKRTDQFIVRRRNAGRRRK*
>14_0927_05_40cm_Armatimonadetes_2321_65_11
MTLKKFKPVTPGQRFATVPSFDEITKDKPERSLIEPMRKSGGRNAQGRVTVRHRGGGHKRYYRVVDFRRDKDGVPAKVAAVEYDPNRSARLALLRYADGEKRYILAPEGLAVGDTVLSGPDAEIRPGNAMPLRGIPIGTMIHNIELAPNRGGQMARAAGTAAQVMAKEGEYAHVRLPSGEVRLVRVDCKATIGQVSNLEHDSVTLGKAGRKRWLGVRPGVRGVAMDPASHPHGGGEGRSPIGMPGPVSPWGKPTLGAKTRKPKLSDQFIVKRRK*
>14_0927_05_40cm_Bacteria_2305_68_11
MPVRKFKPTSPGRRFMSISGFEEITASEPEKTLVESLPTHAGRNNQGRITVRHQGGGYRKLYRRIDFKRDKVGVPGKVATIEYDPNRSARIALVHYKDGEKRYILAPLGLKVGDPIESGPDAAVRIGNAMPLASIPVGSTVHNIELTLGRGGQLVRSAGGSAQLLAKEGDYAVIRMPSGELRRIHIRCQATIGQVGNIEHENESGGKAGRSRWLGQRPEVRGSTMNPRDHPHGGGEGKTGTGGNPKTPWGKPALGYRTRKRNKASSKLIIRRREKKGRKK*
>14_0927_05_40cm_Bacteria_2314_68_10
MLSGPEAEARVGNCLPLEHMPTGTTIHGVELQPGRGAQLVRSAGGAAQLVAKEGEYAQIRLPSGGIRVVPVRCRATVGQIGNVEHENRKIGGAGHRRRMGWRPAVRGVVMSPRDHPHGGGEAKSPVGGQAQTPWGKPAMGLKTRRNPKTDRFVTERPRKRKSK*
>14_0927_05_40cm_Bacteria_2349_55_8
MALKEFRPLTPTLRFKSLPAFDEITKWRPERRLVEPKKKSGGRNSYGRLTSRHIGGGHKQKYRKVDFKRRKHGVSAEVVGIEYDPNRSARIALIKYADGELSYILAPSGLRVGSSVAAGDNVAPDLGNALPLRAIPLGTNIHNIELSPGRGGQVARSAGQQATLTNIEGGYALVKMPSGEIRRIHENCFATIGQVGNVDHMNVSSGKAGRTRWQGRRPHVRGMVMNPIDHPMGGGQGKSKGGGGRHHPVSPWGQLAKGFKTRSKHKPSDRFILERRRPKKKA*
>14_0927_05_40cm_Bacteria_2367_66_6
MPVRKFKPTSPGRRFMTISGFDEITTDTPEKTLLESLPTHAGRNNQGRITTRHQGGGYRKLYRKIDFKRDKHGVPGKVATIEYDPNRSARIALIHYKDGEKRYILAPVGLKVGDPIEAGPEAAVRIGNAIPLENIPVGSTVHNIELTLGRGGQLVRSAGASAQLLAKEGDYAVIRMPSGELRRIHIRCQATIGQVGNIEHENESGGKAGRSRWLGQRPEVRGSTMNPRDHPHGGGEGKTGPGGNPKTPWGKPALGYRTRKPSKASSKLIIRRREKKGRKK*
>14_0927_05_40cm_Verrucomicrobia_2334_55_12
MALKSYRPLTPIQRFKQTPAFDEITKWQPTRSLLEPKKKSGGRNNYGRLTSRHIGGGHKQNYRKVDFRRRKHGVSAEVMGIEYDPNRSARIALIKYSDGELSYILAPNGLQVGAKVVAGNDVAPDLGNSLPLRAIPLGTNIHNIELSPGRGGQVARSAGQQAILNNLEGGYALVKMPSGEVRRIHENCFATIGQVGNVDHMNVASGKAGRTRWQGRRPHVRGMVMNPIDHPMGGGQGKSKGGGGRHHPVSPWGQLAKGFKTRSKRKPSDRFILERKRANKKS*
>14_0927_09_20cm_Acidobacteria_6034_64_8
MPIRKYKPTSAGRRFQTVQVFDEITTQEPHRPLVEPLGKSGGRNNHGEITSWWRGGGHKRNYRVIDFKRDKRGIPAKVSTIEYDPNRSARIALLTYADGEKRYILQPLGLKVGDTIIAGDNVDILPGNSLPLKNIPLGTLVHNVELRPGRGGQIARSAGSGVQVVAKEGDYASVKMPSGEIRKINIECFATIGQVGNLDHENVSIGKAGRSRWLGKRPHVRGVAMNPVDHPLGGGEGKTSGGRHPVTPWGVPTKGYKTRNRKSTDRFIVQRRQK*
>14_0927_09_20cm_Bacteria_6025_66_9
MPLKKYRPTSPGRRFMSVSAFEDVTRGKKAEKRLLVSMKTDAGRNAQGKITVRHQGGGHRKLYRLIDFKRNKLNIPATVSAIEYDPNRSARIALLTYADGEKRYILAPVGLTVGDPVASGPEADIKPGNALPLANIPVGSTVHNIELKPGRGGQVVRSAGMSAQLLAREGDYAQIRMPSGEVRRVAVICYATVGQIGNVEHENENVGKAGKSRWRGKRPAVRGMSMNPFDHPHGGGEGRSGAGGHPQTPWGKPTLGYRTRRNKKTKNMIVRRRPPKRKSKG*
>14_0927_09_20cm_Bacteria_6029_68_7
MPVRKFKPTSPGRRFMATSSFEEVTRDEPEKSLVESMPTAAGRNNQGRITVRHNGGGYRRLYRRIDFKRDKHGIPAQVAAIEYDPNRSARIALLHYKDGEKRYILAPLGVKVGDQLMSGPDAPVRAGNSLPLARIPVGSTIHNLELTLGRGGQLVRSAGTSAQLLAKEGNYAAVRMPSGELRRIHVTCSATLGQVGNLEHENESGGKAGRSRWLGKRPTVRGSTMNPTDHPHGGGEGKTGPGGNPKTPWGKPALGYRTRKPKKASDRLIIRRREKK*
>14_0927_09_20cm_Bacteria_6032_66_9
MPLKKYRPTSPGRRFMSVSAFEDLTRGKKAEKRLLVSMKTDAGRNAQGKITVRHQGGGHRKLYRIIDFKRNKLNIPATVSAVEYDPNRSARIALLTYADGEKRYILAPVGLTVGDRVDSGPDADIKPGNALPLASIPVGSTVHNIELKPGRGGQIVRSAGMSAQLLAREGDYAQIRMPSGEVRRVAVICYATVGQIGNVEHENENVGKAGKSRWRGKRPAVRGMSMNPFDHPHGGGEGRSGAGGHPQTPWGKPTLGYRTRRNKKTRNMIVRRRPPKRKSKG*
>14_0927_09_20cm_Bacteria_6036_55_7
MALKSYRPLTPTLRFKSLPAFDEITKARPAKSLLEPKKKTGGRNHFGRLTSRHIGGGHKHHYRKVDFKRRKRGVEAEVMGIEYDPNRSARIALIKYGDGELSYILAPDGLRVGARVMAGTEAAPDVGNALPLSAIPLGTNIHNIELTPGRGGQIARSAGQQATLNNREGGYGLVKMPSGEIRRIHETCYATIGQVGNVDHMNVSSGKAGRTRWQGRRPHVRGMVMNPIDHPMGGGQGKSKGGGGRHHPVSPWGQLAKGFKTRTKHKPSDRFILERRRAKKKV*
>14_0927_09_20cm_Bacteria_6038_66_8
MTISGFDEITTDTPEKTLLESLPTHAGRNNQGRITTRHQGGGYRKIYRKIDFKRDKVGVPGKVATIEYDPNRSARIALIHYKDGEKRYILAPLGLKVGDPIEAGVDAPVRIGNAIPLEHIPVGSTVHNIELTLGRGGQLVRSAGTSAQLLAKEGDYAVIRMPSGELRRIHIRCQATIGQVGNIEHENESGGKAGRSRWLGERPEVRGSTMNPRDHPHGGGEGKTGPGGNPKTPWGKPALGYRTRKQNKASSKLIIRRREKKGRKK*
>14_0927_09_20cm_Bacteria_6103_55_7
MPGFDEITKWRPERSLLEPKRKSGGRNNYGRLTSRHIGGGHKQKYRKVDFKRRKRGVPAEVIGIEYDPNRSARIALIKYADGELSYILAPSGLRVGSTVMAGDDAAPELGNALPLRAIPLGTSIHNVELTPGRGGQVARSAGQQATLTNIEAGYALIKMPSGEIRRIHENCFATVGQVGNIDHMNVSSGKAGRTRWQGRRSHVRGMAMNPIDHPMGGGQGKSKGGGGRHHPVSPWGQLAKGFKTRSKHKPSDRFILERRRPKKKA*
>14_0927_09_20cm_Candidatus_Koribacter_versatilis_6076_59_10
MAIKTYRPTTSTRRFQSTIVNDDLTVDRPHKPLTKIKLRTGGRRNAGDITMWHRGGGHKRKLRAIDFKRDKAGVPATVISIEYDPNRSARIALLSYADGEKRYILQPVGLKVGQKLVSGADADILVGNALPLRNIPPGTTVHNIELKPGKGAQMVRSAGGSAQLVAKEDEWALIKLPSGETRKISVDCMATIGQVGNVDHENVSIGKAGRKRWRGIRPTNRGVAMNPVDHPHGGGEGKTSGGRHPVTPWGQPTRGYKTRNNKRTDKFIVQRRTK*
>14_0927_09_20cm_Nitrospirae_6046_58_5
MGLKQYRPTSPGRRAMTALSGEDLTRKQPEKALTEFHPRSGGRNGDGRMTVRARGSGHKRLYRRVDFRRDKVGIPARVTAIEYDPNRSARIALLQYPDGEKRYILAPFGLVVNDTVQSGPNVEVRLGNALPLANMPLGTTIHNIEMKPGGGGQLIRSAGSFAQVMGRDGAYVQIRLKSGEMRRILGTCMATVGQVGNLDHENVSVGKAGRSRWKGWRPHVRGVVMNPVDHPHGGGEGKSGQGNPHPVSPWGLPTKGYKTRQNKATDKFIIERRKKGKR*
>14_0927_09_40cm_Actinobacteria_6174_67_9
GQMARSAGSGVQLVAKDEGYGVLRLPSGEMRRVPLTCRATIGQVGNVDHENITGGKAGRTRWRGKRPTVRGSAMNPVDHPHGGGEGKSKGGRHPVTPWGVPTLGKRTRRKHKESDRLIVRSRRRGKEKR*
>14_0927_09_40cm_Bacteria_6155_68_24
MGIRQFKPVTPATRFRSVSDFEEITKGTPEKSLLEPLRGSGGRNNKGHITARYRGGGHKRQYRRIDFRREKFGVPAKVAAVEYDPNRTARIVLLFYADGEKRYILAPKGLAVGDTVVSGPGSDIRVGNTMPLFEIPLGTTVHNVELKIGRGGQLARSAGTGVQVVAKEGNYVTLRLRSTEMRMVRGECLATIGEVSNAEHELLSVGKAGKSRWLGRMPRVRGVAMNPVDHPLGGGEGKSSGGRPPTNPWGKVEGKKTRHKKKSSTKLIVRGRKRGKATQ*
>14_0927_09_40cm_Bacteria_6180_67_14
MPLKQYKATSPVRRFRQSASFEELTKGKKPERSLTERKLRHAGRNAQGRVTTRHRGGGEKRNYRMVDFKRDKDGIPATVKAIEYDPNRSARLALLFYKDGEKRYIIAPQDLRVGDPVISGPDAEARVGNCLPLEHIPTGTQIHGIELQPGRGAQLVRAAGGAAQLVAKEGEYAQIRLPSGGIRVVHVRCRATVGQIGNVEHENQKVGGAGHKRHMGWRPAVRGVVMSPRDHPHGGGEAKSPVGGQAQTPWGKPAMGLKTRNNPRTDRFVTERPPKRKSK*
>14_0927_09_40cm_Bacteria_6194_63_9
RNNQGRITVRHRGGGAKRRLRIIDFRRDKASVPGKVASIEYDPNRTARIALVHYADGDKRYILWPVGLKIGDTVMAGPNSEIKPGNALPMRNIPSGTTIHNLEMHKGKGGQLVRGAGGSAQLLAREGDYALVRLPSGEVRRIHADCMATIGQVGNVEHSQVKLGRAGRKRLMGRRPSVRGTVMNPRDHPHGGGEGRAPIGLPGPRSPWGKPTLGARTRRRKDTNKYIVRRRYQV*
>14_0927_09_40cm_Verrucomicrobia_6186_55_17
MALKSYRPLTPIQRFKQTPAFDEITKWQPTRSLLEPKKKSGGRNNYGRLTSRHIGGGHKQNYRKVDFRRRKHGVAAEVMGIEYDPNRSARIALIKYSDGELSYILAPNGLQVGAKVVAGNDVAPDLGNSLPLRAIPLGTNIHNIELSPGRGGQVARSAEPGARVGRDVVRTCAGW*
>14_0927_12_20cm_Alphaproteobacteria_6330_65_13
MALKTFNPTTPSQRHLVIVDRSELWKGKPVKTLTEGLRQKGGRNNSGRIMVRWRGGGHKRRYRVVDFKRRKDDVAAVVERLEYDPNRTAFIALIRYPDGEQSYILAPQRLRAGDSVVSGERVDVKPGNAMPLRNMPLGTIVHNVEMKPGKGGQMARSAGTYVQLVGREQGYALLRMTSGEMRMVRAECRATIGAVSNPDHQNIVIGKAGRNRWLGRKPSVRGVAMNPIDHPHGGGEGKTSGGRHPVTPWGKPTKGKKTRQNKATDRLIIRRRQSK*
>14_0927_12_20cm_Bacteria_10555_57_16
SANLALLHYADGEKRYIIHPIGLEVGATVSTGEGADILPGNALQFKHIPPGTMVHNLELYPGRGGQVVRSAGSSAQLLSKEGEVALVKLPSGEVRRFSVDCMATIGQVGNLDHENETYGKAGRTRWRGIKPTVRGVAMNPVDHPHGGGEGRVKGNHPQTPWAFPTLGKKTRHNKRTDKFIVERRK*
>14_0927_12_20cm_Bacteria_10576_70_8
MPLKQYKATSPVRRFRQSASFEELTRGKAPERSLLERKLRSAGRNAQGRVTTRHRGGGEKRAYRIVDFKRTKDGIPARVKAIEYDPNRSARLALLVYRDGDKRYILAPNDLKVGDTVVSGPDAEARVGNCLPLEHIPTGTQIHGVELQPGRGAQLVRAAGGAAQLVAKEGEYAQIRLPSGGIRVVHVRCRATVGQLGNIDHENRKIGGAGHKRRMGWRPQVRGVVMSPRDHPHGGGEAKSPVGGMAQTPWGKPAMGLKTRRNPRTDRFVTERPRKRKAK*
>14_0927_12_20cm_Bacteria_6328_66_16
MTISGFDEITTDTPEKTLLESLPTHAGRNNQGRITTRHQGGGYRKLYRKIDFKRDKHAIPGKVATIEYDPNRSARIALIHYKDGEKRYILAPLGLKVGDPIESGPDAPVRIGNAIPLENIPVGSTIHNIELTLGRGGQLVRSAGASAQLLAKEGDYAVVRMPSGELRRIHIRCQATIGQVGNIEHENESGGKAGRGRWLGQRPEVRGSTMNPRDHPHGGGEGKTGPGGNPKTPWGKPALGYRTRKANKASAKLIIRRREKKGRKK*
>14_0927_12_20cm_Bacteria_6329_70_21
MPIKKYKPTSPGRRFMSVSSFADVTRAEPEKSLVEHLQKFSGRNVNGRITVRHRGGGHKKLYRRIDFRRDKVDVPGRVATIEYDPNRSARIALIHYRDGEKRYILAPVGLAVGDTVQAGARAEIRPGNALPIASIPLGTTIHNIELHLGRGGQMVRSAGAGAQLLAREGQLATIRMPSGEVRRVDVRCVATIGQVGNVDHENQNWGKAGKMRWRGYRPSVRGMSMNPFDHPHGGGEGRSGAGGNPQTPWGKPALGHRTRHNKETDRMIVRRRKK*
>14_0927_12_20cm_Bacteria_6334_66_10
MPLRKFKPTSPGRRFMTISGFDEVTTDEPEKSLTESLPTHAGRNNQGRITTRHQGGGYRKLYRKIDFKRDKFGIAGKVATIEYDPNRSARIALINYKDGEKRYILAPLGLKVGDPIESGEEAPVRIGNALPLARIPVGSTVHNIELTLGRGGQLARSAGTSAQLLAKEGDYAVIRMPSGELRRIHVRCQATVGQVGNIEHENQSGGKAGRSRWLGVRPTVRGSTMNPVDHPHGGGEGKTGPGGNPKTPWGKPALGYRTRKPKKASNKLIIRRREKKGRK*
>14_0927_12_20cm_Bacteria_6337_66_10
MPIRKFKPTSPGRRFMSISGFDEITTDRPEKTLLESLPTHAGRNNQGRITTRHQGGGYRKLYRKIDFKRDKQGVAGKVATIEYDPNRSARIALIHYKDGEKRYILAPLGLKVGDPIESGPEAPVRIGNAIPLERIPVGSTVHNIELTLGRGGQLVRSAGASAQLLAKEGDYAVIRMPSGELRRIHVRCQATIGQVGNIEHENESGGKAGRSRWLGQRPEVRGSTMNPRDHPHGGGEGKTGPGGNPKTPWGKPALGYRTRKPKKASDKLIIRRREKKGRKK*
>14_0927_12_20cm_Bacteria_6339_54_8
MGIKKLTPTSPARRYQTYLTRDELTVGAVPEKSLLEPKKRISGRNNDGRITVRRRGGGHKRFYRVVDFKRDKDGVPGRVTQIEYDPNRSSNIALVTYLDGEKRYIIAPVGLEVGKTISSGEEADILPGNTLPIRNIPLGTQIHNIELRPGKGGQMARAAGSFAQLLAKEGLYAQLRMPSGEVRRVPVECRATVGQVGNVEHENISLGKAGRTRWRGIRPHVRGVAMNPVDHPHGGGEGKTSGGRNPVTPWGKPTRGYKTRHNKRTKKMIVRDRRVK*
>14_0927_12_20cm_Bacteria_6356_55_8
MALKEFRPLTPTLRFKSLPAFDEITKWRPERSLTEPKKKTGGRNSYGRLTSRHIGGGHKQKYRKVDFKRSKRGVPAEVIGIEYDPNRSARIALIKYADGELSYILAPNGLRVGSTVAAGDDVAPELGNALPLRAIPLGTNVHNIELTPRRGGQVARSAGQQATLTNIEAGYALVKMPSGEIRRIHGNCFATIGQVGNVDHMNVSSGKAGRTRWQGRRPHVRGMVMNPIDHPMGGGQGKSKGGGGRHHPVSPWGQLAKGFKTRTKHKPSDRFILERRRPKKKV*
>14_0927_12_20cm_Bacteria_6362_55_16
MALKSFRPLTPTLRFKSLPAFDEVTKTRPAKRLLEPKKKTGGRNHFGRLTSRHIGGGHKQHYRKVDFKRRKRGVQAEVLGIEYDPNRSARIALIKYSDGELSYILAPDGLRVGARVMAGNEAAPDLGNALPLSAIPLGTNIHNIELAPGRGGQIARSAGQQATLNNREGGYGLVKMPSGEIRRIHETCYATIGQVGNVDHMNVSSGKAGRTRWQGRRPHVRGMAMNPIDHPMGGGQGKSKGGGGRHHPVSPWGQLAKGFKTRTKHKPSDRFILERRRGKKKV*
>14_0927_12_20cm_Bacteria_6367_73_6
MPIRKYKPTSPGRRFMSGSTFEEVTRTHPEKSLVQHLKTFSGRNATGKITVRHRGGGHKKLYRIIDFKRNKLDVPGKVAEIEYDPNRSARIALIHYADGEKRYILWPVGLKVGDTVMAGEKAEIRPGNSLPLSSIPLGTTIHNIELTLGRGGKMVRSAGTAAQLLAKDGPMATLRMPSGEMRRVDIRCSATIGQVANVEHANINIGKAGKMRWRGFRPSVRGMTMNPFDHPHGGGEGRSGAGGHPQTPWGKPALGHRTRHNKSTDRMIVRRRSK*
>14_0927_12_20cm_Bacteria_6393_69_7
YIVCPDKVSVGDMLMSGPTAEIRPGNALPLRNIPVGTVVHNVELKQGGGAKIARSAGASVQLVAKETTMATLRLPSGEMRLIPVGCRATVGEVGNSEAELISVGKAGRSRWQGKRPSVRGVAMNPIDHPLGGGEGKASGGRNPTSPWGKTEGRTRKKGKYSDAAVVRRRGAKRGG*
>14_0927_12_20cm_Bacteria_6407_55_7
MGIKKLTPTSPARRYQTFLTRDELTPGAVPEKSLLEPKVRISGRNNDGRITVRRRGGGHKRFYRVIDGEKRYIISPVGLEVGRTIASGEDADILPGNTLPIRNIPLGTQIHNIELRPGKGGQMARAAGSFAQLLAKEGDYAQLRMPSGEVRRVPVECRATVGQVGNVEHENISLGKAGRTRWRGIRPHVRGVAMNPVDHPHGGGEGKTSGGRNPVTPWGQPTRGYKTRRNKRTKKMIVRDRRVK*
>14_0927_12_20cm_Bacteria_6453_67_15
GAAQLVAKEGEYAQIRLPSGGIRVVHVRCRATIGQIGNVEHENQKVGGAGHKRHMGWRPAVRGVVMSPRDHPHGGGEAKSPVGGQAQTPWGKPAMGLKTRNNPRTDRFVTERPPKRKSK*
>14_0927_12_20cm_Chloroflexi_6351_68_7
MPLKQYKATSPVRRFRQSASFEELTKGKARERSLTERKLQHAGRNAQGRVTTRHRGGGEKRSYRKIDFKRDKDGVPARVLAIEYDRVGNCLPLEHIPTGTQIHGVELQPGRGAQLVRAAGTAAQLVAKEGEYAQIRLPSGGIRVVHIRCRATIGQIGNVEHENQKVGGAGHKRHMGWRPAVRGVVMSPRDHPHGGGEAKSPVGGMAQTPWGKPAMGLKTRNNPRTDRFVTERPKKRKSK*
>14_0927_12_20cm_Deltaproteobacteria_10562_68_13
MTLKTYKPTSPGRRLMTSPDFSEITKTKPERSLTAPLKSTGGRNVHGRMTVRHRGGGHKQRLRVVDWKRDKDLVQAKVAAIEYDPNRSARLALLHYTDGEKRYILWPVGVNVGDVLQSGDNVDIRPGNALPLHAIPLGTVIHNVELKKGGGAQMIRSAGTFGQLMAKEGKYAQIRMPSTEVRKVLLECRATVGQLGNTEHEIVRIGKAGRNRWKGWRPTVRGLAMNPVDHPHGGGEGKSGQGNPHPVSPWGQPTKGYKTRVNKRTTKFIIKRRDKGVR*
>14_0927_12_20cm_Ktedonobacter_racemifer_6382_54_7
MPIRQYRPTSPGRRGMSVSTFEEITKTKPEKSLTVKLQKHAGRNNQGKITTRHRGGGAKRAYRIIDFKRNKLNVPARVAAIEYDPNRSARIALLHYLDGEKRYIIAPLGLKVGDQVSAGPDADIRPGNALPLKNIPTGTTVHCIELERGRGAQMARGAGVGAQLMAKEGDYAQLRLPSGEQRRVHILCMATIGQVGNIDHENRSIGKAGRSRHMGRRPTVRGSVMNPRDHPHGGGEGRAPIGGQPQTPWGKPALGYKTRNNKRTDQFIVRRRNAGRRRK*
>14_0927_12_20cm_Proteobacteria_6345_65_7
MALIKFKPTSPGTRAVVKVDRSHLHKGGPYLPLTRAQNKTGARNHSGRMTTRHIGGGSRQKYRIIDFKRDSGNAVLVALQIEYILAPKGVNPGDELRSGADAPIKPGNAMALRHIPIGSIVHNVEMKAGKGGQLARSAGSSVAFTAREGIYAYLRLKSGETRKVHIDCRATIGEVGNDEHNLRSYGKAGAKRWRGVRPTVRGLAMNPVDHPHGGGEGKSGQGNPHPVSPWGWNTKGLKTRHNKRTDNMIVQRRKNRIR*
>14_0927_12_20cm_Rokubacteria_6348_71_8
MGIRTVKPTSAARRYLTYVTYEEITKKEPEKGLLEAKRRTNGRNVYGRITVRHRGGGAKRMLRKVDFRREKFGIPARVAAIEYDPNRSARLALLHYRDGEKRYIIAPHGLKVGDTLMSGPQADILPGNALAVRNIPVGTLIHAIELQPGKGAQLCRSAGAQAQLLAKEGARATLKMPSGEVRLIALDCMATVGQVGNLDHENVSVGKAGRVRWLGFRPTVRGTVMNPVDHPMGGGEGKGKGNHPMTPWGKPTKGYKTRRGARPSDRDIVTRRGR*
>14_0927_12_20cm_Verrucomicrobia_10548_59_7
MPVKTFRPLTPSTRYITIAPYADVTKTEPEKSLVVTRKKTGGRNCYGRVTARGIGGGHKQKIRLVDFKRDKHGVEATVSAIEYDPIRTARLALLEYKDGEKRYIIAPKGIHVGARLMSGPDVPPELGNSLPLKSVPIGLSIHNIELTPGRGGQIVRSAGGAATLMSRDGGYAQVRLPSGEIRRIHESCYATIGQVGNLEHENVVLGKAGRSRHRGIRPINRGVSRNPVDHPNGGGAGKSKSGGGWQQLTSPSGLLAKGYRTRNKRKHSNRFIVARRDGRPMKQK*
>14_0927_12_40cm_Acidobacteria_10611_58_16
MGLKSFNPYTASRRFITVVDKSHITKQEPEKALLEPKKRSGGRNNQGEIVIWHRGGGHKKQYRKVDFRRDKVGVPAKVAAIEYDPNRSANLALLHYADGEKRYIIHPIGLEVGATVSTGEGADILPGNALQFKHIPPGTMVHNLELYPGRGGQVVRSAGASAQLLSKEGEVALIKLPSGEVRKFSVECMATIGQVGNLDHENENFGKAGRTRWRGIRPTVRGVAMNPVDHPHGGGEGKVKGNHPQTPWAFPTLGKKTRHNKRTDKHIVERRK*
>14_0927_12_40cm_Acidobacteria_6535_59_9
MALKSFNPYTCSRRFITVLDRSEITKQTPEKSLLEPKKRSGGRNSHGELTIWHRGGGHKKQYRTVDFRREKKGIPARVAAIEYDPNRSARLALLHYADGEKRYILHPVGLEVGMTVQTGEGADILPGNALPLRFIPPGTQVHNLELSPGKGAQVVRAAGGAAQLLSKEGDLALVKLPSGEVRRFGVDCMATIGQIGNLDHENVTYGKAGRTRWHGKRPTVRGVAMNPVDHPHGGGEGRVKGNHPQTPWGFPTLGAKTRHNRRTDSRIAERRKP*
>14_0927_12_40cm_Actinobacteria_6555_68_7
MALRKYKPTSPGRRFMTVSTFEEVTKRKPEKALTEKLTKKGGRNNAGRITTRHQGGGHKRRYRVIDFKRRRDGIPAKVAAIEYDPNRSARIALLHYADGAKAYILAPARLRVGAQVESGPNADIRPGNALPLENIPTGTLVHNVELKPGKGGQLARSAGSGVQLVAKDEGYGVLRLPSGEMRRVPITCRATVGQVGNVDHENISGGKAGRSRWQGKRPAVRGSAMNPVDHPHGGGEGKSKGGRHPVTPWGVPTLGKRTRRKHKESNKLIVRARRRGKEKR*
>14_0927_12_40cm_Archaea_6568_52_16
MGKNILVQRRGRGFFIFRAPTHRRLHPTGYNSVDGHSTGYVRDLLHEVARGAPLARLVVGSNANVFVPAPEGMYVGQSIEIGSEAPAETGNIKSLGRIPEGTMICNIELRPGDGGTLARSSGSFALVVSHTPAGTELRMPSGRTIHLNDRCRAMIGVVAGAGRTEKPFLKAGPKWFLQKSRGRKWPVVKGQAMIAASHPHGGGRHKHAGKPTTVGRDTPPGRKVGNIAARQTGRAKRRSAR*
>14_0927_12_40cm_Bacteria_6503_65_17
MPVRKFKPTSPGRRFMTISGFDEITTDTPEKTLLESLPTHAGRNNQGRITTRHQGGGYRKLYRKIDFKRDKHGVPGKVATIEYDPNRSARIALIHYKDGEKRYILAPVGLKVGDPIEAGPEAAVRIGNAIPLENIPVGSTVHNIELTLGRGGQLVRSAGASAQLLAKEGDYAVIRMPSGELRRIHIRCQATIGQVGNIEHENESGGKAGRSRWLGQRPEVRGSTMNPRDHPHGGGEGKTGPGGNPKTPWGKPALGYRTRKPSKASSKLIIRRREKKGRKK*
>14_0927_12_40cm_Bacteria_6506_67_17
MPIKKYKPTTPGRRFMSVSGFDEVTKKRPEKALLRSLKTDAGRNAQGKITVRHQGGGHRKLYRLIDFRRDKRGISSTVAAVEYDPNRSARIALLTYADGEKRYILAPVGLSVGDKVLAGPEADIRPGNALPLASIPVGTTVHAVEVHPGRGAQLVRSAGMSAQLLAKEGPYAQLRMPSGEVRKIAVGCYAVIGQVGNVEHENENVGKAGKSRWRGKRPSVRGMSMNPFDHPHGGGEGRSGAGGHPQTPWGKPTLGYRTRRNKKTAVMIVRRRPKNPGRKK*
>14_0927_12_40cm_Bacteria_6509_66_7
MSISGFDEITTSRPEKTLLESLPTHAGRNNQGRITTRHQGGGYRKLYRKIDFKRDKTGIEGKVATIEYDPNRSARIALIHYKDGEKRYILAPLGLKVGDPIEAGPEAPVRIGNAIPLERIPVGSTVHNIELTLGRGGQLVRSAGASAQLLAKEGDYAVIRMPSGELRRIHIRCRATIGQVGNIEHENESGGKAGRSRWLGQRPEVRGSTMNPRDHPHGGGEGKTGPGGNPKTPWGKPALGYRTRKRNKASSKLIIRRREKKGRKK*
>14_0927_12_40cm_Bacteria_6525_71_6
MALKNFNPTSPGRRFMTHLTFDEITKTTPEKSLTEPLKKTGGRDSRGRISVRFIGGGHKRRYRAVDFKRDKPGVPAKVAAIEYDPNRSARLALLHYADGEKRYILWPEGLAVGATVVSGEQADILPGNALPLKAIPVGTMVHNIELRHGKGGQMVRTAGGQAQLVAKEAAYAQIKMPSGEIRRVAVDCMATIGQLGNIDHKNVSFGKAGRKRWLGRRPHNRGVSMNPVDHPHGGGEGKTSGGRHPVTPWGKPTKGAKTRNNKRTAQFIVKRRR*
>14_0927_12_40cm_Bacteria_6538_55_7
MALKNYRPLTPTLRFKSLPGFDEITKWRPTKSLVEPKKKTGGRNNYGRLTSRHIGGGHKQKYRKVDFKRRKRGVAAEVIAIEYDPNRSARIALIKYADGELNYILAPSGLRVGSTVAAGNDVAPDLGNALPLRAIPLGTNIHNIELSPGRGGQVARSAGQQATLNNLEGGYALVKMPSGEIRRIHENCFATIGQVGNVDHINVSSGKAGRTRWQGRRPHVRGMAMNPIDHPMGGGQGKSKGGGGRHHPVSPWGQLAKGFKTRSKHKPSDRFILERRRSKKKA*
>14_0927_12_40cm_Bacteria_6541_66_9
MPLRKFKPTSPGRRFMTISGFDEVTAQEPEKSLVESLPTHAGRNNQGRITTRHQGGGYRKLYRKIDFKRDKFGIAGKVATIEYDPNRSARIALISYKDGEKRYILAPLGLKVGDPIESGEEAPVRIGNALPLARIPVGSTVHNIELTLGRGGQLVRSAGTSAQLLAKEGDYAVIRMPSGELRRIHVRCQATVGQVGNIEHENQSGGKAGRSRWLGVRPTVRGSTMNPVDHPHGGGEGKTGPGGNPKTPWGKPALGYRTRKPKKASNKLIIRRREKKGRSK*
>14_0927_12_40cm_Bacteria_6617_66_14
MTISGFDEITTDTPEKTLLESLPTHAGRNNQGRITTRHQGGGYRKIYRKIDFKRDKVGVPGKVATIEYDPNRSARIALIHYKDGEKRYILAPLGLKVGDPIEAGVEAPVRIGNAIPLEHIPVGSTVHNIELTLGRGGQLVRSAGTSAQLLAKEGDYAVIRMPSGELRRIHIRCQATIGQVGNIEHENESGGKAGRSRWLGQRPEVRGSTMNPRDHPHGGGEGKTGPGGNPKTPWGKPALGYRTRKKNKASSKLIIRRREKKGRKK*
>14_0927_12_40cm_Deltaproteobacteria_6551_70_9
MPLKSYKPTSPGRRLMTSPDFSEITKSRPEKKLTLPLNSTGGRNVYGRMTTRHRGGGHKQRIRIIDWKRDKDGVPAKVAAVEYDPNRSARLALLHYTDGEKRYILWPVGVNVGDVLMSGETVDIRPGNSLPLHAIPLGTVIHNVELKKGRGAQLIRSAGSFGQLMAKEGLYAQIRMPSTEVREVLLDCRATVGQLGNTEHEIVRIGKAGRNRWKGWRPTVRGLAMNQDAREQAHHEVHREAPRQGSPVMARSIKKGPFIDRHVIKKVEEMNRANQKKVVKTWSRRSTIVPELVGHTFAVHNGRKFIPVFVTENMVGHKLGEFAPTRTFHGHTGDKKAVKPGAPSGPPAMPGAPTPAAPAAPAAK*
>14_0927_12_40cm_Euryarchaeota_6587_64_8
MGKNLRSQRRGRGTSPTYRSPSHRHPGPVVYPHLRGAGIVTDIFQAPGHTAPLARVRFDGQEVLMIACDGLSVGQPVTHGLPNLDRGNTVPLRDIPEGTLVYNVESMPGDGGRFVRAAGAQAVVVSQGDRTVIQLPSGHFRTFHPDCRATIGAVAGAGRGDKPFTKAGKSPRRRVAPTRGQTVHGGF*
>14_0927_12_40cm_Nitrospirae_6508_63_25
MGVKTFRPTSPGRRQMTVLTTDELSPVKPEKRLLEYIKGTGGRNNQGRLSVRHHGGGHKRLYRRIDFKRDKAGIPARVHSIEYDPNRSARIALLYYADGDKRYILSPEGLRVGDRLQSGAEAEVRVGNALPLLQIPTGTLVHNVELKPGRGGQLIRSAGASAQVMGREGLYVQLRLKSGEMRKVLAACQATVGQVGNTDHENITIGKAGRQRWKGRRPHVRGVAMNPVDHPHGGGEGKSGAGNPHPVSPWGQKAKGYKTRRNKQTKKFIIARRKP*
>14_0927_12_40cm_Proteobacteria_6516_68_7
MALIKYKPRTPGTRAVVKVDRSHLHKGAPHMALTAHQSKTGGRNHFGRITTRHHGGGMRQKYRIIDFKRDKDSITGVVERIEYDPNRTSHIALIRYADGERRYILAPKGVKTGDEVRSGADAPIKSGNAMSLRHVPVGSIIHNVEMKPGRGGQLARSAGSSVSFTAREGIYAYLRLKSGETRKVHIDCRATFGEVGNDEHNLRSYGKAGAKRWRGVRPTVRGLAMNPVDHPHGGGEGKSGQGNPHPVSPWGWNTKGLKTRHNKRTDNMIVQRRKNRIR*
>14_0929_02_20cm_Archaea_2480_52_11
MGKNILVQRRGRGFFIFRAPTHRRLHPTGYNSVDGHSTGFVRDLLHEVARGAPLARLVVGSNNDVYVPAPEGMYVGQSIEIGSGAPAETGNIKTLGRIPEGTMICNIELRPGDGGTMARSSGSFA
>14_0929_02_20cm_Archaea_2496_53_9
MGKNILVQRRGRGYFPFRAPTHRRLHPVGYNSVNGHSTGWVRDLVHEVARGAPLARLAVGGSEDVYLPAPEGLFVGQKIEIGSEVPAETGNIKSLGKIPEGTMICNIELRPGDGGTLARSSGTFAMVVSHTAAGTELRMPSGRTLHLNDKCRAVIGVVAGAGRTEKPFLKAGPKWFLQKSRGRKWPVVKGQAMISASHPHGGGRHKHAGKPTTVGRWTSPGRKVGNIAARQTGRAKRRSAR*
>14_0929_02_20cm_Bacteria_2460_69_9
MPLKQYKATSPVRRFRQSASFEELTRGKKPERGLIERKLRHAGRNAQGRVTTRHRGGGEKRNYRKVDFKRDKDGVPARVVAIEYDPNRSARLALLVYRDGEKRYIIAPNDLRVGDQVLSGRDAEARVGNNLPLEHIPTGTQIHGVELQPGRGAQLVRAAGTSAQLVAKEGEYAQIRLPSGGIRVVHVRCRATIGQIGNVEHENRKIGGAGHKRHMGWRPTVRGVVMSPRDHPHGGGEAKSPVGGMAQTPWGKPAMGLKTRNNPRTDRFVTERPKKRKSK*
>14_0929_02_20cm_Bacteria_2503_67_8
MPLRKFKPTTPGRRFMSISGFDEVTAKEPEKTLVESIQTHAGRNNQGRITTRHQGGGYRKLYRKIDFKRDKHGVPGKVATIEYDPNRSARIALIHYKDGEKRYILAPLGLKVGDPIESGPEAPVRIGNAIPLARIPVGSTIHNIELTLGRGGQLVRSAGTSAQLLAKEGDYAVVRMPSSELRRVHVNCQATIGQVGNIEHENESSGKAGRSRWLGVRPTVRGSTMNPRDHPHGGGEGKTGPGGNPKTPWGQPALGFRTRKPKKASNKLIIRRREKKGRKK*
>14_0929_02_20cm_Bacteria_2527_55_10
MALKEFRPLTPTQRFKSLPAFDEITKWRPEKSLLQPKKRSGGRNNRGRLTSRHIGGGHKHKYRKVDFKRRKHGIAAEVIGIEYDPNRSARIALIKYADGELSYILAPSGLKVGATVNAGNDVAPDLGNSLPLRAIPLGTNVHNIELTPGRGGQVARSAGQQATLTALEAEYALVKMPSGEIRRIHESCFATIGQVGNVDHMNVSSGKAGRTRWRGRRPHVRGMVMNPIDHPMGGGQGKSKGGGGRHHPVSPWGQLAKGFKTRSKHKPSDRFILERRRAKKKS*
>14_0929_02_20cm_Betaproteobacteria_2465_65_10
MPLVKFKPTSPGRRQLVKFVNPDLHKGGPYQPLVEKQSKKAGRNVNGHITVRHQGGGHKQNYRIVDFRRNKDGIAAKVERLEYDPNRSANIALLCYADGERRYIIAPKGVTAGTQLMSGVEAPIKPGNTLPLRNIPVGTTVHCIEMQPGGGAQLARAAGASVQLLAREGSYAQLRLRSGEIRKVHVDCRATIGEVGNEEHSLETIGKAGRVRWRGVRPTVRGVAMNPIDHPHGGGEGKTAAGQDPVSPWGVLTKGYKTRKNKRTRGMIIQFRHKKRDKG*
>14_0929_02_30cm_Bacteria_2607_57_9
MGLKSFNPYTASRRFITVVDKSHITKQEPEKALLEPKKRSGGRNNQGEVVIWHRGGGHKKQYRKVDFRRDKAGVPAKVAAIEYDPNRSANLALLHYADGDKRYILHPIGLEVGATVSTGEGADILPGNALQFKHIPPGTMVHNLELYPGRGGQVVRSAGASAQLLSKEGEIALVKLPSGEVRKFSVDCMATIGQVGNLDHENETFGKAGRTRWHGIRPTVRGVAMNPVDHPHGGGEGRVKGNHPQTPWAFPTLGKKTRHNKRTDKHIVERRK*
>14_0929_02_30cm_Bacteria_2615_69_23
MGIRTLKPTSPARRYLTYLTYEEITKKEPEKSLLSPKRRTNGRNVYGRITVRHRGGGAKRMLRDVDFRRDKFGIPARVAAIEYDPNRSARLALLHYRDGEKRYIIAPHGLKVDEVVMSGPQADILPGNALPIRNIPVGTLVHNVELHKGRGAQLCRSAGAQAQLLAKEGDRATLKLPSGEVRYVALDCMATIGQVGNLDHENVSVGKAGRVRWKGFRPTVRGTVMNPVDHPMGGGEGKGKGNHPMTPWGKPTKGYKTRRGARPSDSMIVTRRKK*
>14_0929_02_30cm_Bacteria_2622_55_9
MALKSYRPLTPTLRFKSLPAFDEITRWEPAKRLVEPRKKTGGRNNFGRLTSRHIGGGHKQKYRRIDFKRRKRGVAAEVIGIEYDPNRTARIALIKYLDGELSYILAPDGLRVGSTVAAGEHVTPDVGNALPLRAIPLGTNVHNIELSPGRGGQVARSAGQQATLNALEGGYALVKMPSGEVRRVHENCFATIGQVGNVDHMNVSSGKAGRTRWRGRRPHVRGMAMNPIDHPMGGGQGKSKGGGGRHHPVSPWGQLAKGFKTRSKHKPSDRFILERRRPKKKV*
>14_0929_02_30cm_Bacteria_2628_69_6
MPLKQYKATSPVRRFRQSASFEELTRGKKPERGLIERKLRHAGRNAQGRVTTRHRGGGEKRNYRKVDFKRDKDGVPARVAAIEYDPNRSARLALLVYRDGEKRYIIAPNDLRVGDPVISGPDAEARVGNCLPLEHIPTGTQIHGVELQPGRGAQLVRAAGTSAQLVAKEGEYAQIRLPSGGIRVVHVRCRATIGQIGNVEHENRKIGGAGHKRHMGWRPTVRGVVMSPRDHPHGGGEAKSPVGGMAQTPWGKPAMGLKTRNNPRTDRFVTERPKKRKSK*
>14_0929_02_30cm_Bacteria_2641_56_6
MGIKTFRPKTHSLRFKTVIDYNSEVTTDKPYKPLLDRKNRINGRNNYGQITVRHRGGGNKKHYRVIDFRRDKVGIPAKVETIEYDPNRSAFIALLSYADGERRYILQPVGLKIGMSVVAGPEADILVGNALPLKNIPLGTTVHNIELRPGKGAQMARSAGAAAQLVAKEGGYAHVKLPSGEVRLVNVS*
>14_0929_02_30cm_Bacteria_2665_67_5
MEEGARPLTPATRFKTVPTFDEITRSRPESRLVEHKKRSGGRDNRGHISAWQRGGGHRRNYRIIDFRRDKKGIPAKVAHIEYDPNRSARIALLHYADGEKRYIVAPQQLRVGDTVLSGPEAEIKPGNAMPLRAIPLGTFVYNVEMTPGKGGQISRSAGTYCQVMAKEGDGAVLRLPSGEMRKVSAECACTIGQVGNEEHQNIVVGKAGKTRWLGRRPNVRGVAMNPVDHPMGGGEGKSSGGRHPCSPWGLLAKGKKTRKSKLSDKYIIRSRKKQS*
>14_0929_02_30cm_Gemmatimonadetes_2652_66_8
MGIRQFRPMTPATRFRSVSDFSEITKTEPEKTLLEPLKRTGGRNNKGHITSRYMSGGHKRQYRRIDFRRDKSAIPARVAAIEYDPNRTARIALLHYADGEKRYILAPKGLNVGDNVVSGPGSDIRVGNAMPLFEIPLGTAVHNIELKIGRGGQLCRGAGTSAQVVAKEGNYVTLRLRSTEMRMVRGECLATIGEVGNAEHELLSIGKAGKSRWLGRSPRVRGVAMNPVDHPLGGGEGKSSGGRPPTNPWGKVEGKKTRHKKKHSTKLIVRGRKRGRATT*
>14_0929_02_30cm_Proteobacteria_2624_68_6
MALIKYKPRTPGTRAVVKVDRSHLHKGAPHMPLTAHQSKTGGRNHFGRITTRHHGGGMRQKYRIIDFKRDKDSITGVVERIEYDPNRTSHIALIRYADGERRYILAPKGVKTGDEVRSGADAPIKSGNAMSLRHVPVGSIIHNVEMKPGRGGQLARSAGSSVSFTAREGIYAYLRLKSGETRKVHIDCRATFGEVGNDEHNLRSYGKAGAKRWRGVRPTVRGLAMNPVDHPHGGGEGKSGQGNPHPVSPWGWNTKGLKTRHNKRTDNMIVQRRKNRIR*
>14_0929_02_40cm_Acidobacteria_2812_65_9
MPFRKLNPTSPGTRFQTVQTFDDITTREPHKPLVEPMHSTGGRNNQGHLTSWWRGGGHKRMYRIIDFKRDKLDIPATVATIEYDPNRSARIALLTYADGEKRYVLQPVGLKVGDTIVAGQNVDILPGNALPLKNIPLGTLLHNVELRPGRGGQIARSAGSSVQLVAKEGEYASVKMPSGEIRKINMECFATIGQVGNIDHENVSIGKAGRSRWLGQRPHVRGVAMNPVDHPLGGGEGKTSGGRHPVTPWGLPTKGYKTRNSKSTDKFIVQRRQK*
>14_0929_02_40cm_Actinobacteria_2835_69_10
MAIRKYKPTTPGRRGMTGSTFEEVTRDRPEKSLVAKGRNKAGRNTHGRVTARHQGGGNKRRYRVIDFRRDKDGVPAKVAHIEYDPNRTARIALLHYLDGEKRYILAPQGLEVGDTVVSGEGADVRPGNALALRNIPVGTTLHAVELKPGSGARMARSAGTSVQLMAKEGRYATVRLPSGETRLVEATCRATVGVVGNPEHELIQLGKAGRNRWRRKRPSVRGVAMNPVDHPLGGGEGKSSGGRHPTSPWGKKEGRTRKKNKASNKLIVRRRGKGRG*
>14_0929_02_40cm_Actinobacteria_2842_69_8
MAVRKYKPTTPGRRGASVSTFDELTRSTPEKSLVAKGRNKAGRNTHGRITARHQGGGTKRRYRVVDFRRNKDGVPAKVAHIEYDPNRSARIALLHYVDGEKRYILAPDGVAQGDRLMSGSDAEVRPGNALPLRNIPVGTVIHAIELKPGGGAKMARSAGTSVQLMAKEGAMATLRLPSGETRMVPSACKATVGAVGNAEHELISLGKAGRARWQRRRPSVRGVAMNPVDHPLGGGEGKSSGGRHPTSPWGKKEGRTRKKKKASTKYIVRRRGKGRS*
>14_0929_02_40cm_Archaea_2856_56_7
MGKRIQQRRAGKGGIQFRSRTRGKIAPVRYPKIGTEAHETGVVRAILDERGRSAPLAQLEYGSSQFTYVPAVTGLSVGREIQFGASADVSSGNVLPLSSIPEGTRVCNVELRPGDGGKLVRSSGGSAVLFSKAGGSAILRLPSGKNIMIDQRCRAMIGEVAGGGRLEKPFLRAGARHHAKRAAGRVYPRMRGIAMAVVYHPFGGGRHQHPGKSTSTSRNAPPGRKVGLIAPRKTGRGRLPRASVEVRAR*
>14_0929_02_40cm_Bacteria_2798_72_12
MPTVQYRPTSPGRRFQTGYDFAEITKARPEPSLTAPLGKSGGRNNLGRMTIRHRGGGHKRLYRVIDFKRDKMGVPARVAAIEYDPNRSARIALLHYADGEKRYILAPIGLGVGDRVEAGPKADIKPGNSLPLSLIPLGTMVHNVELREGRGGQLGRSAGAAIQLMAKEGDYALVKLPSGELRRVRLACRATVGQVGNLEHENISFGKAGRIRWLGRRSKVRGMAMNPVDHPHGGGEGRSKGNHPQSPWGQPAKGYKTRHNKRTERWIVQRRKVR*
>14_0929_02_40cm_Bacteria_2832_56_9
MALKSYRPLTPIQRFKQTPAFDEITKWQPTRSLLEPKKKSGGRNNYGRLTSRHIGGGHKQNYRKVDFRRRKHGVSAEVMGIEYDPNRSARIALIKYSDGELSYILAPNGLQVGAKVVAGNDVAPDLGNSLPLRAIPLGTNIHNIELSPGRGGQVARSAGQQAILNNLEGGYALVKMPSGEVRRIHENCFATIGQVGNVDHMNVASGKAGRTRWQGRRPHVRGMVMNPIDHPMGGGQGKSKGGGGRHHPVSPWGQLAKGFKTRSKRKPSDRFILERKRANKKS*
>14_0929_02_40cm_Bacteria_2848_70_6
MPLKQYKATSPVRRFRQSASFEELTRGKAPERSLLERKLRKAGRNAQGRVTTRHRGGGEKRAYRIVDFKRDKDGIPARVKAIEYDPNRSARLALVVYRDGDKRYILAPNDLKVGDTVVSGPDAEARVGNCLPLEHIPTGTQIHGVELQPGRGAQLVRAAGGAAQLVAKEGEYAQIRLPSGGIRVVHVRCRATVGQLGNIDHENRKIGGAGHKRRMGWRPQVRGVVMSPRDHPHGGGEAKSPVGGMAQTPWGKPAMGLKTRRNPRTDRFVTERPRKRKAK*
>14_0929_02_40cm_Bacteria_2850_67_8
GDYAVVRMPSSELRRVHVNCQATIGQVGNIEHENESSGKAGRSRWLGVRPTVRGSTMNPRDHPHGGGEGKTGPGGNPKTPWGQPALGFRTRKPKKASNKLIIRRREKKGRKK*
>14_0929_02_40cm_Bacteria_2893_55_7
MALKNYRPLTPTLRFKSLPGFDEITKWRPARSLVGPKKKTGGRNNYGRLTSRHIGGGHKQKYRKVDFKRRKRGVAAEVIGIEYDPNRSARIALIKYADGELSYILAPSGLRVGSVVAAGDDVAPDLGNALPLRAIPLGTNIHNIELSPGRGGQVARSAGQQATLNNLEGGYALVRMPSGEIRRIHENCFATIGQVGNVDHMNVSSGKAGRTRWQGRRPRVRGMAMNPIDHPMGGGQGKSKGGGGRHHPVSPWGQLAKGFKTRSKHKPSDRFILERRKSKKKA*
>14_0929_02_40cm_Bacteria_2914_73_14
MPTVQYRPTSPGRRFQTGSDFAEITKARPEGSLTAPLGKSGGRNNLGRMTIRHRGGGHKRLYRVIDFKRDKMGVPATVAAVEYDPNRSARIALLHYTDGEKRYILAPIGLGVGDRVEAGPKADIKPGNSLPLSLIPLGTMVHNVELREGRGGQLGRSAGAAIQLMAKEGDYALVKLPSGELRRVRLACRATVGQVGNLEHENISYGKAGRIRWLGRRPKVRGMAMNPVDHPHGGGEGRSKGNHPQSPWGQPAKGYKTRHNKRTERWIVQRRKVR*
>14_0929_02_40cm_Euryarchaeota_2820_68_8
MGKNLPQQRRGRGTSPTYRSPSHRHPGLTTHPKLTGEGVVLSLEHAPGRTAPIARVQYGRIEVLMIAPDGLRVGQVVTVGGYNIDRGNTLPLGSIPEGTLVYNVESKPGDGGQFVRAAGTTAVVVSQADRTVLQLPSGQFRTFDPKCRATIGVIAGAGRGERPFGKAGKQVLAYRSIAKSAVWVRGVAMNPVDHPHGGGAHQHVGRPSTVSWHAPPGRKVGRLSPIPKRVRENRPRR*
>14_0929_02_40cm_Euryarchaeota_2838_66_7
MGKNLRSQRRGRGTSPTYRSPSHRHPGPVAHPRLPGAGVVTDIFQAPGHTAPLARVRFGGQEVLMIACDGLSVGQRVTHGAPNIDRGNTLPLKDIPEGTLVYNIEARPGDGGRFVRAAGTQAVVVSHGERTVVQLPSGQFHSFHRECRATIGAVAGAGRGDKPFTKAGKKWFSYRSFSKAMFNVRGVAMNPVDHPHGGGSHQHVGKPSTVGYDAPPGRKVGRMSPQPKRIKAKRRRT*
>14_0929_02_40cm_Gemmatimonadetes_2814_69_9
MGTRQFKPITPATRFRSVSDFSEITKTEPERSLVEPLRGTGGRNNKGHITARYRGGGHKRQYRRIDFRREKFGVPGRVTAIEYDPNRTARIALITYADGEKRYMLAPKGLAVGETVVSGPGSDIRVGNAMPLFEIPLGTTVHNVELKIGRGGQLCRSAGTGVQVVAKEGNYVTLRLRSTEMRMVRGECLATIGEVGNAEHELLSVGKAGKSRWLGRMPRVRGVAMNPVDHPLGGGEGKSSGGRPPTSPWGKVEGKKTRHKKKASTKLIVRGRRRGKATQ*
>14_0929_02_40cm_Rokubacteria_2797_69_23
MGIRTVKPTSPARRYLTYVTPEEITRKAPEKSLLEPKRRTSGRNTYGRITVRHRGGGAKRMLRTVDFRREKVGVPARVVAIEYDPNRSARLALLHYRDGEKRYIIAPHGLKVGDAVMSGPQADILPGNALPLRNIPVGTLVHNVELQPGRGAQMCRSAGAQAQLLAKEGERATLKLPSGEVRMVSVDCMAAIGQVGNLDHENVSVGKAGRVRWLGFRPTVRGTVMNPVDHPMGGGEGKGKGNHPMTPWGKPTKGYKTRRGARPSDRDIVTRRKK*
>14_0929_05_20cm_Acidobacteria_2978_54_10
MPIKTYRPLTPSLRFKTTLVNDEITTDRPHKPLTEIKLRTGGRRNSGDLTSWHRGGGHKRKIRIIDFKRDKDGIPATVTSIEYDPNRSARIALLSYADGEKRYILQPVGLQVGQKIVSGPDADILVGNALPLRNIPAGTTVHNIELKPGKGAQMVRSAGGAAQLVAKEGDYASLKLPSGETRKVLMDCMATVGQVGNTDHENVAIGKAGRKRWLGRRPVNRGVAMNPVDHPHGGGEGKTSGGRHPVTPWGQPTRGYKTRNNKRTDKFIVSRRGK*
>14_0929_05_20cm_Acidobacteria_2994_55_6
MAIKTYRPTTQTLRYRTTLSSADLTTDRPHKPLTEPKYRQGGRRNSGDTTMRFRGGGHKRKLRLIDFKRDKTGIPATVVSIEYDPNRSARIALLAYADGEKRYILQPDGLKAGAKIVSGPDADILVGNALPLKNIPPGTTIHNLELRPGKGAQMVRSAGGSAQLVAKEGEYALVKLPSGETRKISQDCMATIGQVGNIDHENITIGKAGRSRWLGKRPHNRGVSMNPVDHPHGGGEGKTSGGRHPVTPWGQPTRGYKTRNNKRTDKFIVSRSK*
>14_0929_05_20cm_Actinobacteria_3012_66_5
MGIRRYKPTTPGRRGASGSDYSELTRSRPEKGLTKPVKSSGGRNAHGRTTARYRGGGNKRRYRIVDFRRNKDGIPAKVFSIEYDPNRNARIALLHYRDGEKRYILAPDKLRVGDVLESGEGADIKPGNALPLRNIPIGTIVHGVELRPGGGAKIARSAGTSVQLLAKEGKHAHLRMPSGEIRLVEAACRATVGEVGNAEWELINWGKAGRTRYKGRRPHVRGVVMNPVDHPLGGGEGKSSGGRHPTTPWGKPEGRTRKRKASDRLIQRRRKTKKKG*
>14_0929_05_20cm_Actinobacteria_3089_70_8
MALRKYKPTSPGRRFMSVSSFDEITKSEPEKSLVEPLKKTGGRNAYGRITRRHQGGGHKRRYRVIDFKRLKDGVPAKVAAIEYDPNRSARIALLHYADGAKAYILAPARLQVGATVESGPGADIKPGNALPLENVPTGTLVHNVELKPGKGGQLARSAGSGVQLVAKDEGQGVLRLPSGELRRVPLTCRATIGQVGNVDHENITGGKAGRSRWKGVRPTVRGSAMNPVDHPHGGGEGKSKGGRHPVTPWGVPTLGKRTRRKHKESDKLIVRGRRRGKEKR*
>14_0929_05_20cm_Alphaproteobacteria_3018_65_8
MPLRNIPPGTIVHNVEMKPGKGGQIARSAGTYVQLVGRDQGYALLRMTSGEVRMVRAECRATIGAVSNPDHQNIVIGKAGRNRWLGRKPSVRGVAMNPIDHPHGGGEGKTSGGRHPVTPWGKPTKGKKTRQNKATDRLIVRRRQSK*
>14_0929_05_20cm_Bacteria_2979_70_7
MAVKKYKPTSPGRRFMATSSFDEITSAEPEKSLLEKLPSNSGRNNQGRITVRHRGGEGRRQYRKIDFKRDKLGVPAKVATIEYDPNRTGRIALLHYKDGEKRYILAPLGLRVGDQLMSGPDAPIRVGNALPLQRIPVGSTIHAIELTLGRGAQLVRSAGTSAQLLAKEGDYAVIRMPSGELRRVHVRCTATIGQVGNLEHENESGGKAGRSRWLGKRPAVRGSTMNPTDHPHGGGEGKTGPGGNPKTPWGKPAIGYRTRKPKKASNKLIIRRREKK*
>14_0929_05_20cm_Bacteria_2980_55_9
MALKEFRPLTPTLRFKSLPAFDEITKWRPERSLLESKKKSGGRNNRGRLTSRHIGGGHKQKYRKVDFKRRKRGVSAEVVAIEYDPNRSARIALIKYADGELSYILAPNGLRVGSMVAAGDDVAPELGNALPLRAIPLGTNIHNIELTPGRGGQVARSAGQQATLTNIEADYALVKMPSGEIRRIHENCFATIGQVGNVDHMNVSSGKAGRTRWQGRRPHVRGVAMNPVDHPMGGGQGKSKGGGGRHHPVSPWGQLAKGFKTRSKHKPSDRFILERKRPKKKM*
>14_0929_05_20cm_Bacteria_2982_55_10
MALKSFRPLTPTLRFKSLPAFDEITKARPAKGLLEPKKKTGGRNHFGRLTSRHIGGGHKQHYRKVDFKRRKRGVEAEVLGVEYDPNRSARIALIKYSDGELSYILAPDGLRVGARVMSGNEAAPDLGNALPLSAIPLGTNIHNIELTPGRGGQIARSAGQQATLNNREGGYGLVKMPSGEIRRIHETCYATIGQVGNVDHMNVTSGKAGRTRWQGRRPHVRGMSMNPIDHPMGGGQGKSKGGGGRHHPVSPWGQLAKGFKTRTKHKPSDRFILERRRGKKKV*
>14_0929_05_20cm_Bacteria_3107_55_7
MALKSYRPLTPTLRFKSLPAFDEVTKARPTKRLLEPKKKTGGRNHFGRLTSRHIGGGHKHHYRKVDFKRRKRGIEAEVLGIEYDPNRSARIALIKYSDGELSYILAPDGLRVGARVMSGAEAAPDLGNAMPLSAIPLGTNIHNIELTPGRGGQIARSAGQQATLNNREGGYGLVKMPSGEIRRIHETCYATIGQVGNVDHMNVSSGKAGRTRWQGRRPHVRGMVMNPIDHPMGGGQGKSKGGGGRHHPVSPWGQLAKGFKTRAKHKPSDRFILERRRGKKRSA*
>14_0929_05_20cm_Bradyrhizobium_3008_62_10
MALKTYNPTTPGQRQLVMVDRSALYKGKPVKTLTAGKLSSGGRNNTGRMTVRFRGGGHKQTYRVVDFKRTKLDVPATVERLEYDPNRTAFIALVKYEDGTQSYILAPQRLGVGDTVVAGNHVDVKPGNVMPLGNMPIGTIIHNVELKIGKGGQLARSAGTYAQIVGRDQDYVIVRLNSGEQRLVHGRCTGTIGAVSNPDHMNISIGKAGRNRWLGRKPHNRGVSMNPVDHPHGGGEGRTSGGRHPVTPWGKPTKGKKTRSNKSTNRFILISRHKRKK*
>14_0929_05_20cm_Ktedonobacter_racemifer_3036_53_7
MPIRQYRPTSPGRRGMSVSTFEEITKTKPEKSLTVKLQKHAGRNNQGKITTRHRGGGAKRAYRIIDFKRNKLNVPARVAAIEYDPNRSARIALLHYLDGEKRYIIAPLGLKVGDQVSAGPDADIRPGNALPLKNIPTGTTVHCIELERGRGAQMARGAGVGAQLMAKEGDYAQLRLPSGEQRRVHVLCMATIGQVGNIDHENRSIGKAGRSRHMGRRPTVRGSVMNPRDHPHGGGEGRAPIGGQPQTPWGKPALGYKTRNNKRTDQFIVRRRNAGRRRK*
>14_0929_05_30cm_Bacteria_3176_67_7
MPLRKYRPLTPATRFKTVPTFDEITRSRPESRLVEHKKRSGGRDNRGHISAWQRGGGHRRNYRIIDFRRDKKGIPAKVAHIEYDPNRSARIALLHYADGEKRYIVAPQQLRVGDTVLSGPEAEIKPGNAMPLRAIPLGTFVYNVEMTPGKGGQISRSAGTYCQVMAKEGDGAVLRLPSGEMRKVSAECACTIGQVGNEEHQNIVVGKAGKTRWLGRRPNVRGVAMNPVDHPMGGGEGKSSGGRHPCSPWGLLAKGKKTRKSKLSDKYIIRSRKKQS*
>14_0929_05_30cm_Bacteria_3201_66_8
LIHYKDGEKRYILAPLGLKVGDPIEAGVDAPVRIGNAIPLEHIPVGSTVHNIELTLGRGGQLVRSAGTSAQLLAKEGDYAVIRMPSGELRRIHIRCQATIGQVGNIEHENESGGKAGRSRWLGERPEVRGSTMNPRDHPHGGGEGKTGPGGNPKTPWGKPALGYRTRKTNKASSKLIIRRREKKGRKK*
>14_0929_05_30cm_Bacteria_3223_55_8
MQSPLCVTTYECEFPRFARSNILVMALKTYRPLTPTLRFKSLPAFDEITRWEPAKRLVESKKKTGGRNNFGRLTSRHIGGGHKQKYRKVDFKRRKRGVAAEVLGIEYDPNRTARIALIRYSDGELSYILAPAGLRVGATVSAGEDVAAEPGNALPLRAIPLGTNIHNIELTPGRGGQIARSAGQQATLNALESGYALVKMPSGEIRRIHENCFATVGQVGNVDHMNVSSGKAGRTRWRGRRPHVRGMAMNPIDHPMGGGQGKSKGGGGRHHPVSPWGQLAKGFRTRSKHKPSDHFILERRRPKKKM*
>14_0929_05_30cm_Bacteria_3237_55_16
MALKEFRPLTPTLRFKSLPAFDEITKWRPERSLVEPKKKTGGRNSYGRLTSRHIGGGHKQKYRKVDFKRHKRGVAAEVIGIEYDPNRSARIALIKYADGELSYILAPNGLRVRSTVAAGDDVAPELGNALPLRAIPLGTNIHNIELTPGRGGQVARSAGQQATLTNIEAGYALVKMPSGEIRRIHENCFATIGQVGNVDHMNVSSGKAGRTRWQGRRPHVRGMVMNPIDHPMGGGQGKSKGGGGRHHPVSPWGQLAKGFKTRTKHKPSDRFILERRRPKKKV*
>14_0929_05_30cm_Bacteria_3252_59_8
MPVKTFRPLTPSTRYITIAPYADVTKTEPEKSLVVTRKKTGGRNCYGRITARGIGGGHKQKIRLVDFKRDKHGVEATVSAIEYDPIRTARLALLEYKDGEKRYVIAPKGIRVGARLMSGPDVPPELGNSLPLKSVPIGLPIHNIELTPGRGGQIVRSAGGAATLMSRDGGYAQVRLPSGEIRRIHESCYATIGQVGNLEHENVVLGKAGRSRHRGIRPINRGVSRNPVDHPNGGGAGKSKSGGGWQQLTSPWGLLAKGYRTRNKRKHSNRFIVARRDGRPMKQK*
>14_0929_05_30cm_Bacteria_3286_55_10
MALKSFRPLTPTLRFKSLPAFDEVTKTRPAKRLLEPKKKTGGRNHFGRLTSRHIGGGHKQHYRKVDFKRRKRGVEAEVIGIEYDPNRSARIALIKYSDGELSYILAPDGLRVGARVMAGNEAAPDLGNALPLSAIPLGTTIHNIELTPGRGGQIARSAGQQGTLNNREGGYGLVKMPSGEIRRIHETCYATVGQVGNVDHMNVSSGKAGRTRWQGRRPHVRGMAMNPIDHPMGGGQGKSKGGGGRHHPVSPWGQLAKGFKTRTKHKPSDRFILERRRGKKKV*
>14_0929_05_30cm_Nitrospirae_3185_61_13
MTAVTGEDLAKKRPEKSLTESRRSSGGRNNDGRMTVRARGSGHKGEKRYILAPQGLAVKDTVQSGPSAEVKPGNALPLAQMPLGTTIHNLELKPGKGGQLIRSAGGFAQVMGRDEAYVQVRLKSGEMRRILGTCMATVGQVGNLDHENVTIGKAGRSRWRGWRPHVRGVAMNPVDHPHGGGEGKSGQGNPHPVSPWGLPTKGYKTRQNKATDKFIIARRKKGIR*
>14_0929_05_30cm_Proteobacteria_3188_68_7
MALIKYKPRTPGTRAVVKVDRSHLHKGAPHMPLTAHQSKTGGRNHFGRITTRHHGGGMRQKYRIIDFKRDKDSITGVVERIEYDPNRTGHIALIRYADGERRYILAPKGVKTGDEVRSGADAPIKSGNAMSLRHVPVGSIIHNVEMKPGRGGQLARSAGSSVSFTAREGIYAYLRLKSGETRKVHIDCRATFGEVGNDEHNLRSYGKAGAKRWRGVRPTVRGLAMNPVDHPHGGGEGKSGQGNPHPVSPWGWNTKGLKTRHNKRTDNMIVQRRKNRIR*
>14_0929_05_30cm_Rokubacteria_3184_69_12
MPIRTVKPTSAALRYLTYVTYDEITKQEPEKRLLSPKRRTNGRNVYGRITVRHRGGGAKQMVRQVDFRREKHGIPARVAAIEYDPNRSARLALLFYRDGEKRYIIAPQGLRVGDTVMSGPQADILPGNALPVRNIPLGTLVHNIELHPGRGAQLCRSAGAQAQLLAKEGDRATLKLPSGEVRMVSLECAATVGQVGNLDHENVSIGKAGRKRWLGFRPTVRGTVMNPVDHPMGGGEGKGKGNHPMTPWGKPTKGYKTRRGAKPSDRDIVTRRTK*
>14_0929_05_30cm_Rokubacteria_3187_68_7
MGIRTLKPTSPARRYMTQLTNEEITKKTPEKSLLSPKKRGSGRNVYGRITVRHRGGGAKRMLRDVDFRREKIGIPAVVAGIEYDPGRSARIALLHYKDGEKRYIIAPLGLKPGDMVMSGPQADILPGNALPIRNIPLGTLVHNVELQPGKGGQLCRSAGTLAQLLAKEGDHANLKLPSGEVRQVKLECMATIGQVGNLDHENVSVGKAGRVRWKGFRPTVRGTVMNPVDHPMGGGEGKGKGNHPMTPWGKPTKGYKTRRGARPSDRYIVTRRTK*
>14_0929_05_40cm_Bacteria_3414_60_5
MGIKTYRPYTETRRSQTGLTFEELTTAEPHKPLLEPKVRISGRNNRGEITIWHRGGGHKRQYRIIDFKRDKIGVPARVTTVEYDPNRSAFISLLSYADGEKRYILHALGLKVGDKVVSGPDADIVVGNALPLRNIPVGTMVHNVELRPGKGGQLVRTAGGAAQVLAKEGDYGQLRLPSGEIRMVHMDCMATIGQVGNLDHENISIGKAGRKRWLGIRPTTRGVAMNPVDHPLGGGEGKSSGGRHPTTPWGQPTRGYKTRRNKISDRFIVGRREKK*
>14_0929_05_40cm_Bacteria_3423_66_6
KKGAQLVRSAGTAAQLLAKEGNYAQLRLPSGEVRRVHIDCKATVGQVGNLDHENVSLGKAGRKRHLGKRPHNRGVSMNPVDHPMGGGEGKTSGGRHPCSPWGMPAKGYKTRRNRRTGRYIVRRRK*
>14_0929_05_40cm_Bacteria_3425_55_9
MALKNYRPLTPIQRFKQTPAFDEITKWRPTRSLIEPKKKSGGRNNYGRLTSRHIGGGHKQNYRKVDFKRRKHGVSAEVMGIEYDPNRSARIALIKYTDGELSYILAPNGLQVGSKVVAGNEVPPDLGNSLPLRAIPLGTNIHNIELSPGRGGQVARSAGQQAILNNLEGGYALVKMPSGEIRRIHENCFATIGQVGNVDHMNVASGKAGRTRWRGRRPHVRGMVMNPIDHPMGGGQGKSKGGGGRHHPVSPWGQLAKGFKTRSKRKPSDRFILERKRGKKKI*
>14_0929_05_40cm_Bacteria_3435_70_7
MAIRAVKPTSPARRYMTFLTNEEITKKTPEKSLLRPKRRGSGRNVSGTITVRHRGRGHKRMLRDIDFRREKFGIPAVVAGVEYDPNRSARIALLHYRDGEKRYIIAPLGLKPGDTVMSGPQADILPGNALPIRNIPLGTLVHNVELQPGRGGQLCRSAGTLAQLLAKEGDHANIKLPSGEVRQVKLDCMATIGQVGNLDHENVSVGKAGRVRWKGFRPTVRGTVMNPVDHPMGGGEGKGKGNHPMTPWGRPTKGYKTRRGARPSDRYIVTRRTK*
>14_0929_05_40cm_Bacteria_3436_68_16
MPVRKFKPTSPGRRFMSISGFEEITASEPEKTLVESLPTHAGRNNQGRITVRHQGGGYRKLYRRIDFKRDKVGVPGKVATIEYDPNRSARIALVHYKDGEKRYILAPLGLKVGDPIESGPDAAVRIGNAMPLASIPVGSTVHNIELTLGRGGQLVRSAGGSAQLLAKEGDYAVIRMPSGELRRIHIRCQATIGQVGNIEHENESGGKAGRSRWLGQRPEVRGSTMNPRDHPHGGGEGKTGTGGNPKTPWGKPALGYRTRKRNKASSKLIIRRREKKGRKK*
>14_0929_05_40cm_Bacteria_3445_55_9
MALKEFRPLTPTLRFKSLPGFDEITKWRPERSLLEPKRKSGGRNNYGRLTSRHIGGGHKQKYRKVDFKRRKRGVPAEVIGIEYDPNRSARIALIKYADGELSYILAPGGLRVGSTVMAGDDAAPELGNALPLRAIPLGTSIHNIELTPGRGGQVARSAGQQATLTNIEGGYALIKMPSGEIRRIHENCFATVGQVGNIDHMNVSSGKAGRTRWQGRRPHVRGMAMNPIDHPMGGGQGKSKGGGGRHHPVSPWGQLAKGFKTRSKHKPSDRFILERRRPKKKV*
>14_0929_05_40cm_Betaproteobacteria_3492_64_9
MPLVKVKPTSPGRRQLVKLVNPDLHKGAPYHRLVEKQSKKAGRNVNGHITVRHQGGGHKHHYRIVDFRRDKDGIAAKVERLEYDPNRSANLALLCYADGERRYIIAPKGLAAGTQLMSGAEAPIKSGNTLPLRNIPVGTTVHCVEMQPGRGGQLARAAGTSVQLLAREGSYAQVRLRSGEIRKVHVDCRATIGEVGNEEHSLESIGKAGRVRWRGVRPTVRGVAMNPIDHPHGGGEGKTAAGQDPVSPWGVLTKGYKTRKNKRTRGMIIQFRHKKRDKG*
>14_0929_05_40cm_Chloroflexi_3475_67_7
MPLKQYKATSPVRRFRQSASFEELTKGKKPERGLTERKLRHAGRNAQGRVTTRHRGGGEKRNYRIVDFKRDKDGIPARVTAIEYDPNRSARLALVVYRDGEKRYIIAPNDLKVGDPIISGPDAEARVGNCLPLEHIPTGTQIHGIELQPGRGAQLVRAAGGAAQLVAKEGEYAQIRLPSGGIRVVHVRCRATVGQIGNVEHENRKVGGAGHKRHMGWRPAVRGVVMSPRDHPHGGGEAKSPVGGQAQTPWGKPAMGLKTRNNPRTDRFVTERPRKRKSK*
>14_0929_05_40cm_Euryarchaeota_3390_64_17
MGKNLRSQRRGRGTSPTYRSPSHRHPGPVVYPHLRGAGIVTDIFQAPGHTAPLARVRFDGQEVLMIACDGLSVGQPVTHGLPNLDRGNTMPLRDIPEGTLVYNVESMPGDGGRFVRAAGAQAVVVSQGDRTVIQLPSGQFRTFHPDCRATIGAVAGAGRGDKPFYRAGKKWFSFRSFSKAYFIVRGVAMNPVDHPHGGGSHQHVGKPSTVGFDAPPGRKVGRMSPQPKRLKEKRRRR*
>14_0929_05_40cm_Euryarchaeota_3410_64_11
MGKNLRGQRRGRGTSPTYRSPSHRHPGPVTLPARRGDGIVTEIFQAPGHTAPLARVRFDGQEILMIACDGLAVGQRVTHGVANIDRGNTLPLRDIPEGTLVYNIEARPGDGGRFVRAAGTQAVVVSHGDRTVVQLPSGQFHSFHPDCRAMIGAVAGAGRGDKPFTKAGKKWFSFRSFSKAMFKVRGVAMNPVDHPHGGGSHQHVGKPSTVGYDVPPGRKVGRMGPQPKRLKAKRRRT*
>14_0929_05_40cm_Euryarchaeota_3461_65_8
MGKNLPQQRRGRGTSPTYRSPSHRHPGMPVHPMFTGEGIVASIEHAPGRTAPLARVRYGNREVLMIAPDGLQVGQLVTVGGPNIDRGNTSPLSAIPEGTLVYNVESQPGDGGKFVRAAGTTAVIVSQAERTVLQLPSGQFRTFDPKCRATIGVVAGAGRTERPFAKAGKKVLGYRSFSKPPLWVRGVAMNPVDHPHGGGAHQHVGRPSTVSWHAPPGRKVGRLSPIPKRIKEKRRRR*
>14_0929_05_40cm_Gemmatimonadetes_3476_66_7
MGIRNFRPMTPATRFRSVSDFSEVTRPSPEKSLLEPLKRTGGRNNKGHITSRYQGGGHKRQYRRIDFRRDKFAIPARVASIEYDPNRTARIALLHYGDGEKRYILAPKGLSVGDNVVSGPGSDIRVGNAMPLFEIPLGTAVHNVELKIGRGGQLCRGAGTSAQVVAKEGNYVTLRLRSTEMRMVRGECLATIGEVGNAEHELLSIRGQKDAAQEEALHETHRARSQARESNTIMRNAKREMRNALPAISHFEFRISNWGFQHGS*
>14_0929_05_40cm_unknown_3413_53_7
MGKNILVQRRGRGYFIFRAPTHRRIHPTGYNPVNVHTRGWVRELLHETARGAPLARLTIESGEDVYVPAPEGLSVGQPITIGAEAPAEIGNIKTIGKIPEGTMICNIENKPGDGGTVARSSGSFALVVSHTPQGTELRLPSGRSVFLNNACRAMIGVVAGSGRTEKPFLKAGPKWFLQRSRGRKWPVVKGQAMISASHPHGGGRHKHAGKPTTVGRWTSPGRKVGNIAARQTGRAKRRTAR*
>14_0929_09_20cm_Acidobacteria_6741_56_8
MPIKTYRPLTPSLRFKTTLVNDEITTDRPHKALTQIKQRTGGRRNSGDITSWHRGGGHKRKIRVIDFKRDKAGVPATVASIEYDPNRSARIALLAYADGEKRYILQPVGLQVGQKIVSGPEADILIGNALPLRNIPAGTTVHNIELKPGKGAQMVRSAGGAAQLVAKEGDYALLKLPSGETRKVLIDCMATVGQVGNTDHENVSIGKAGRTRWFGRRPVNRGVAMNPVDHPHGGGEGKTSGGRHPVTPWGQPTRGYKTRNNKRTDKFIVNRRGK*
>14_0929_09_20cm_Acidobacteriales_6726_56_6
MAIKTYRPTTQTLRFRTTLVNDDLTTNRPHKPLTERKYKSGGRRNSGDITMWHRGGGNKRKLRIIDFKRDKTGIPATVASIEYDPNRSSRIALLAYADGEKRYILQPNGLKVGMKIVSGPEADILVGNALPLKNIPPGTTIHNLELKPGKGAQMVRSAGGAAQLVAKEGEYALVKLPSGETRKISQDCMATIGQVGNTDHENVTIGKAGKMRWLGRRPVNRGVSMNPVDHPHGGGEGKTSGGRHPVTPWGQPTRGYKTRNNKRTDAFIVSRRSR*
>14_0929_09_20cm_Bacteria_6715_55_10
MGIKKLSPTSAGRRYQTFLTRDEITSERPHKPLLSPKTRISGRNNDGHITMRRRGGGAKRQYRAVDFKRDKAGIPAKVATIEYDPNRSAHIALLYYVDGEKRYILAPVGLKVGQSVVSGPQADIISGNALPLRNIPLGTTVHNVELRPGKGAQMVRAAGGAAQLIAKEGDLASLRLPSGEIRQVLMDCYATIGQVGNIEQSNISLGKAGRKRWLGRRPKVRGVAMNPVDHPHGGGEGKTSGGRNPVTPWGQPTRGYKTRNNKRTDRFIVRRRKK*
>14_0929_09_20cm_Bacteria_6721_56_10
MALKNYRPLTPIQRFKQTPAFDEITKWRPTRALIEPKKKSGGRNNYGRLTSRHIGGGHKQNYRKVDFKRRKHGVSAEVMGIEYDPNRSARIALIKYTDGELSYILAPNGLQVGSKVVAGNDVPPDLGNSLPLRAIPLGTNIHNIELSPGRGGQVARSAGQQAILNNLEGGYALVKMPSGEIRRIHENCFATIGQVGNVDHMNVASGKAGRTRWRGRRPHVRGMVMNPIDHPMGGGQGKSKGGGGRHHPVSPWGQLAKGFKTRSKRKPSDRFILERKRGKKKI*
>14_0929_09_20cm_Bacteria_6730_65_7
MPIKKYRPTSPGRRFMSVSAFDDLTRGKKAEKRLLVSLKTDAGRNAQGKITVRHQGGGHRKLYRVIDFKRNKANIPATVSAVEYDPNRSARIALLTYADGEKRYILAPVGLNVGDRVVSGPEADIQPGNALPLANIPLGTTVHNIELKPGRGGQVVRSAGMSAQLLAREGDYAQIRMPSGEVRRIAVVCYATVGQIGNVEHENENVGKAGKSRWRGKRPAVRGMTMNPFDHPHGGGEGRSGAGGNPQTPWGKPALGYRTRRNKKTRNMIVRRRPPKRKSKG*
>14_0929_09_20cm_Gemmatimonadetes_6731_64_7
MPIRQFRPITSSSRFRSVADFSEITRTEPEKSLVEPLKKSGGRDNHGHIAMRRRGGGHKRKYRIIDFRRDKFGIAATVKEIEYDPNRSARIALVEYADGERRYILHPKGLKVGDSVTAGPGSDIRTGNTMPLAEVPLGTSVHNIELKIGKGGQLCRAAGMAAQVVAKEGDYVTVRMPSTEMRMIHGRCLATIGVVGNEEHELLSWGKAGKARWMGRRPRVRGEVMNPVDHPHGGRTRGGRNVVSPWGKKEGVKTRNKKKHSQKLLVRGRKRGKATQ*
>14_0929_09_20cm_Ktedonobacter_racemifer_6734_54_8
MPIRQYRPTSPGRRGMSVSTFEEITKTKPEKSLTVKLQKHAGRNNQGKITTRHRGGGAKRAYRIIDFKRNKLNVPARVAAIEYDPNRSARIALLHYLDGEKRYIIAPLGLKVGDHVSAGPDADIRPGNALPLKNIPTGTTVHCIELERGRGAQMARGAGVGAQLMAKEGDYAQLRLPSGEQRRVHILCMATIGQVGNIDHENRSIGKAGRSRHMGRRPTVRGSVMNPRDHPHGGGEGRAPIGGQPQTPWGKPALGYKTRNNKRTDQFIVRRRNAGRRRK*
>14_0929_09_30cm_Acidobacteria_6831_56_8
MAIKTYRPTTQTLRYRTTLVNDDLTASKPFKPLTETKKRTGGRRNSGDITSWFRGGGNKRKLRLIDFKRDKIGIPATVISVEYDPNRSARIALLSYADGEKRYIVQPDGLKIGQKVVSGPEADILVGNALPLRNIPPGTMVHNLELRPGKGAQMVRSAGGAAQLVAKEGDYALVKLPSGETRKVLLDCMATIGQVGNTDHENVTIGKAGRMRWLGRRPHNRGVSMNPVDHPHGGGEGKTSGGRHPVTPWGQPTRGYKTRNNKRTDSFIVGRRKK*
>14_0929_09_30cm_Bacteria_6832_65_9
GGQIVRSAGMSAQLLAREGDYAQIRMPSGEVRRVAVICYATVGQIGNVEHENENVGKAGKSRWRGKRPAVRGMSMNPFDHPHGGGEGRSGAGGHPQTPWGKPTLGYRTRRNKKTRNMIVRRRPPKRKSKG*
>14_0929_09_30cm_Bacteria_6841_55_9
MALKSFRPLTPTLRFKSLPAFDEVTQARPAKRLLEPKKKTGGRNHFGRLTSRHIGGGHKQHYRKVDFKRRKRGVEAEVLGIEYDPNRSARIALIKYSDGELSYILAPEGLRVGARVMSGNEAAPDLGNALPLLAIPLGTNIHNIELTPGRGGQIARSAGQQATLNNREGGYGLVKMPSGEIRRIHETCYATIGQVGNVDHMNVSSGKAGRTRWQGRRPHVRGMSMNPIDHPMGGGQGKSKGGGGRHHPVSPWGQLAKGFKTRTKHKPSDRFILERRRGKKKV*
>14_0929_09_30cm_Bacteria_6847_57_11
MGLKSFNPYTASRRFITVVDKSHITKQEPEKALLEPKKRSGGRNNQGEIVIWHRGGGHKKAYRKVDFRRDKLGVPAKVAAIEYDPNRSANLALLHYADGEKRYILHPVGLEVGATVSTGEGSDILPGNALQFKHIPPGTMVHNLELYPGRGGQVVRSAGGSAQLLSKEGDLALVKLPSGEVRKFSVECMATVGQVGNLDHENETYGKAGRTRWHGKKPTVRGVAMNPVDHPHGGGEGKVKGNHPQTPWAFPTLGKKTRNNKRTDKHIVERRK*
>14_0929_09_30cm_Bacteria_6869_55_12
MALKSFRPLTPTLRFKSLPAFDEVTKARPAKRLLEPKKKTGGRNHFGRLTSRHIGGGHKQHYRKVDFKRRKRGVEAEVLGIEYDPNRSARIALIKYSDGELSYILAPDGLRVGARVMSGNEAAPDLGNALPLSAIPLGTNIHNIELTPGRGGQIARSAGQQATLNNREGGYGLVKMPSGEIRRIHETCYATIGQVGNVDHMNVSSGKAGRTRWRGRRPHVRGMVMNPIDHPMGGGQGKSKGGGGRHHPVSPWGQLAKGFKTRTKHKPSDRFILERRRGKKKI*
>14_0929_09_30cm_Bacteria_6875_72_9
MPTVQFRPTSPGRRFQTGPDFNEITKEAPEPSLTAPLRKSGGRNNLGRMTIRHRGGGHKRLYRLVDFKRDKESVPARVAAIEYDPNRSARIALLHYADGEKRYILAPVGLGVGDKVEAGPKADIKPGNSLPLANIPLGTTVHNVEFREGRGGQLGRSAGAGIQLMAKEGDYALLKLPSGELRRVRLACRATIGQVGNLEHENISFGKAGRIRWLGRRSSVRGIAMNPVDHPHGGGEGRSKGNHPQTPWGKPTKGYKTRHNKRTDRWILQRRKTK*
>14_0929_09_30cm_Betaproteobacteria_6879_64_7
MPLIKVKPTSPGRRGLVKVVNPDLHRGRPFEKLTESKKRGSGRNNNGHITVRHQGGGHKQHYRIVDFRRNKDGIAAKVERLEYDPNRSAHLALLLYADGERRYIVAPRGLAVGSQLMNGSDAPIKSGNCLPLRNIPVGTTVHCVEMLPGKGAQIARSAGASVQLLAREGAHAQLRMHSGEIRKVHVDCPMGGRTNGGGGRHHPSSPWGTPSKGYHTRKNKRTDGMIIRRRHAVKKG*
>14_0929_09_30cm_Gemmatimonadetes_6895_69_8
TEMRMVRGECLATIGEVSNAEHELLSIGKAGKSRWLGRMPRVRGVAMNPVDHPLGGGEGKTSGGRPPTNPWGKVEGKKTRHKKKPSTKLIVRGRKRGKATQ*
>14_0929_09_30cm_Nitrospirae_6829_62_9
MGIKPFRPTSPGRRQMTVLTTDELSPVKPEKRLQEYIKGTGGRNNQGRLSVRHHGGGHKRLYRRIDFKREKAGIPARVRSIEYDPNRSARIALLHYADGDKRYILAPEGLRVGDRLQSGADVEVRVGNALPLSQIPTGTLVHNVELKPGRGGQLIRSAGASAQVMGREGLYVQLRLKSGEMRKVLATCQATVGQVGNTDHENITIGKAGRVRWLGRRPHVRGVAMNPVDHPHGGGEGKSGPGNPHPVTPWGQKTKGYKTRRNKRTRKFIIARRKK*
>14_0929_09_30cm_Proteobacteria_6836_67_22
MALIKYKPRTPGTRAVVKVDRSHLHKGAPHMALTAHQSKTGGRNHFGRITTRHHGGGMRQKYRIIDFKRDKDSITGVVERIEYDPNRTSHIALIRYADGERRYILAPKGVKTGDEVRSGADAPIKSGNAMSLRHVPVGSIIHNVEMKPGRGGQLARSAGSSVSFTAREGIYAYLRLKSGETRKVHIDCRATFGEVGNDEHNLRSYGKAGAKRWRGVRPTVRGLAMNPVDHPHGGGEGKSGQGNPHPVSPWGWNTKGLKTRHNKRTDNMIVQRRKNRIR*
>14_0929_09_40cm_Bacteria_7002_54_13
MALKEFRPLTPTLRFKSLPTFDEITKWRPERRLVEPKKKTGGRNSYGRLTSRHIGGGHKQKYRKVDFARRKRGVSAEVIGIEYDPNRSARIALIKYADGELSYILAPNGLRVGSTVAAGDDVAPDLGNALPLRAIPLGTNIHNIELSPGRGGKVARSAGQQATLTNIEGGYALVKMPSGEIRRIHENCFATIGQVGNVDHMNVSSGKAGRTRWRGRRPHVRGMVMNPIDHPMGGGQGKSKGGGGRHHPVSPWGQLAKGFKTRSKHKPSDRFILERRRPKKKS*
>14_0929_09_40cm_Bacteria_7006_68_10
MPLKQYKATSPVRRFRQSASFEELTRGKRRERGLSERKVRHAGRNAQGRVTTRHRGGGEKRSYRLVDFKRNKDGIPARVVAIEYDPNRSARLALVVYRDGEKRYIIAPNDLRVGDTVLSGADAEARVGNNLPLEHIPTGTQIHGIELQPGRGAQLVRAAGTSAQLVAKEGQYAQIRLPSGGIRVVHVRCRATVGQIGNVEHENRKVGGAGHKRHMGWRPAVRGVVMSPRDHPHGGGEAKSPVGGMAQTPWGKPAMGLKTRKNPRTDRFVTERPRKRKSK*
>14_0929_09_40cm_Bacteria_7010_58_7
MGLKSFNPYTASRRFITVVDKSHITKQEPEKALLEPKKRSGGRNNQGEIVIWHRGGGHKKAYRKVDFRRDKLGVPAKVAAIEYDPNRSANLALLHYADGEKRYILHPVGLEVGATVSTGEGSDILPGNALQFKHIPPGTMVHNLELYPGRGGQVVRSAGGSAQLLSKEGDLALVKLPSGEVRKFSVECMATVGQVGNLDHENETYGKAGRTRWHGKKPTVRGVAMNPVDHPHGGGEGKVKGNHPQTPWAFPTLGKKTRNNKRTDKHIVERRK*
>14_0929_09_40cm_Bacteria_7012_55_6
MALKSYRPLTPTLRFKSLPAFDEITRWEPAKRLVEPRKKTGGRNNFGRLTSRHIGGGHKQKYRRIDFKRRKRGVAAEVIGIEYDPNRTARIALIKYLDGELSYILAPDGLRVGSTVAAGEHVTPDVGNALPLRAIPLGTNVHNIELSPGRGGQVARSAGQQATLNALEGGYALVKMPSGEVRRVHENCFATIGQVGNVDHMNVSSGKAGRTRWRGRRPHVRGMAMNPIDHPMGGGQGKSKGGGGRHHPVSPWGQLAKGFKTRSKHKPSDRFILERRRPKKKV*
>14_0929_09_40cm_Bacteria_7016_55_11
MALKEFRPLTPTLRFKSLPGFDEITKWRPERSLLEPKRKSGGRNNHGRLTSRHIGGGHKQKYRKVDFKRRKRGVPAEVIGIEYDPNRSARIALIKYADGELSYILAPGGLRVGSTVMAGDDVAPELGNALPLRAIPLGTSIHNIELTPGRGGQVARSAGQQATLTNIEAGYALIKMPSGEIRRIHENCFATVGQVGNIDHMNVSSGKAGRTRWQGRRPHVRGMAMNPIDHPMGGGQGKSKGGGGRHHPVSPWGQLAKGFKTRSKHKPSDRFILERRRPKKKA*
>14_0929_09_40cm_Bacteria_7036_71_9
MPTVQFRPTSPGRRFQTGPDFNEITKEAPEPSLTAPLRKSGGRNNLGRMTIRHRGGGHKRLYRLVDFKREKEGVPARVAAIEYDPNRSARIALLHYADGEKRYILAPVGLGVGDKVEAGPKADIKPGNSLPLANIPLGTTVHNVEFREGRGGQLGRSAGAGIQLMAKEGDYALLKLPSGELRRVRLACRATVGQVGNLEHENISFGKAGRVRWLGRRSSVRGIAMNPVDHPHGGGEGRSKGNHPQTPWGKPTKGYKTRHNKRTDRWILQRRKVK*
>14_0929_09_40cm_Euryarchaeota_7021_64_14
MGKNLRGQRRGRGTSPTYRSPSHRHPGPVTLPARRGDGIVTDIFQAPGHTAPLARVRFDGQEILMIACDGLAVGQRVTHGSANIDRGNTLPLRDIPEGTLVYNIEARPGDGGRFVRAAGTQAVVVSHGDRTVVQLPSGQFHSFHPDCRAMIGAVAGAGRGDKPFTKAGKKWFSFRSFSKAMFKVRGVAMNPVDHPHGGGSHQHVGKPSTVGYDVPPGRKVGRMSPQPKRLKAKRRRT*
>14_0929_09_40cm_unknown_7058_52_11
MGKNILVQRRGRGYFIFKAPTHRRIHSVGYNSVDGHSSGYVKDLLHEMARGAPLALLKVEGAGEIYIPAPEGIAVGQKLLFGSEVPAEIGNIKTLGKMPEGTMICNIELRHGDGGTMARSSGSFATVVSHTPIGTELRMPSGKTIHVNDNCRAMIGVVAGAGRTEKPFMKAGPRWFLQRARGRKWPVVKGQAMIAASHPHGGGRHKHAGKPTTVGRWTSPGRKVGNIAARQTGRAKRRSAR*
>14_0929_12_20cm_Bacteria_7168_68_10
MPVRKFKPTSPGRRFMATSSFEEVTRDEPEKSLVESMPTAAGRNNQGRITVRHNGGGYRRLYRRIDFKRDKHGIPAQVAAIEYDPNRSARIALLHYKDGEKRYILAPLGVKVGDQLMSGPDAPVRAGNSLPLARIPVGSTIHNLELTLGRGGQLVRSAGTSAQLLAKEGNYAAVRMPSGELRRIHVTCSATLGQVGNLEHENESGGKAGRSRWLGKRPTVRGSTMNPTDHPHGGGEGKTGPGGNPKTPWGKPALGYRTRKPKKASDRLIIRRREKK*
>14_0929_12_20cm_Bacteria_7172_66_10
MPIKKYKPTSPGRRFMSVSAFDDLTRGKKAEKALLVSMKTDAGRNAQGKITVRHQGGGHRKLYRLIDFKRDKREIPATVTAVEYDPNRSARIALLTYADGEKRYILAPVGISVGARVACGPEADIQPGNALPLKDIPVGTTVHNIELHPGRGGQIVRSAGMSAQLLAREGDYAQIRMPSGEVRRVAVECYATIGQVGNVEHENENVGKAGKSRWRGKRPAVRGMSMNPFDHPHGGGEGRSGAGGNPQTPWGKPALGYRTRRNKKTRNMIVRRRPPKRKSKS*
>14_0929_12_20cm_Bacteria_7173_66_12
MTISGFDEITTDTPEKTLLESLPTHAGRNNQGRITTRHQGGGYRKIYRKIDFKRDKVGVPGKVATIEYDPNRSARIALIHYKDGEKRYILAPLGLKVGDPIEAGIDAPVRIGNAIPLEHIPVGSTVHNIELTLGRGGQLVRSAGNAERRAAPDSHPLPGHHRPGR*
>14_0929_12_20cm_Bacteria_7176_69_7
MPVRKFKPTSPGRRFMSTSSFEEITTDRPEKSLVEALPSHAGRNNQGKITVRHQGGGYKKAYRKVDFKRDKLGIPGKVATIEYDPNRSARIALINYKDGEKRYILAPLGLKVGDQLMNGPDAPVRAGNSLPLARIPVGSTIHNIELTLGRGGQLVRSAGVSAQLLAKEGDYAAVRMPSGELRRINVNCSATLGQVGNLDHENESGGKAGRSRWLGKRPSVRGATMNPTDHPHGGGEGKTGPGGNPKTPWGKPALGYRTRKPKKASNKLIIRRREKK*
>14_0929_12_20cm_Bacteria_7180_68_10
MAVKKYKPTSPGRRFMSVSAFEDITRPKPERRLTEHLKTRSGRNNTGSITVRHRGGGHKKTYRMVDFKRQKDGVPGKVAHIEYDPNRSARIALVHYADGDKRYILAPVGLRVGDPVMSGDTAEIRPGSSLAIAGIPLGTTIHNLEVRLGRGGQLVRSAGAAAQLLAKEGAYAQVRMPSGEVRLIDVRCRATIGQVGNVEHENEVVGKAGKTRWRGFRPAVRGMTMNPFDHPHGGGEGRSGAGGNPQTPWGKPALGHRTRHNKQTDRMIVRRRTK*
>14_0929_12_20cm_Bacteria_7182_66_11
PLGSTVHNIELSPGKGGQVVRSAGMSAQLLAREGDYAQIRMPSGEVRRVALICYATIGQIGNVEHENENVGKAGKSRWRGKRPAVRGVTMNPFDHPHGGGEGRSGPGGNPKTPWGKPALGYRTRRNKKTKNMLVRRRPPKRKSKG*
>14_0929_12_20cm_Bacteria_7191_69_6
MGVKKFKPYTPGRRFMTVSTFDEITSTEPERGLLRPHPSRGGRNRQGRLTVRHRGGGHKRRYRMIDFRRDKDGIAARVASIEYDPNRSARIALVHYADGEKRYILAPVGLGVGDVVESGPKAEIRPGNALPLRAIPLGTTVHNLELQMGRGGQLVRSAGGGAQLMAKEGEYAQVRLPSGEVRMIHLNCRATVGQVGNIEHESISIGKAGRSRWMGWRPHVRGVVMDPSSHPHGGGEGKSPIGMPGPVTPWGKPTLGYKTRKPKPSDNFIVKRRN*
>14_0929_12_20cm_Proteobacteria_7163_67_18
MALIKYKPRTPGTRAVVKIDRSELHKGGPHLPLTAAQSKTGARNHFGRITTRHHGGGSRQKYRVIDFKRDKDGISGVVERVEYDPNRTSHIALIRYADGERRYILAPKGVKAGDEVRSGADAPIKSGNAMTLRHVPVGSIIHNVEMKPGRGGQLARSAGSSVSFTSREGIYAYLRLKSGETRKVHIDCRATIGEVGNDEHNLRSYGKAGAKRWKGIRPTVRGLAMNPVDHPHGGGEGKSGQGNPHPVSPWGQNAKGLKTRHNKRTDNMIVQRRQNRIR*
>14_0929_12_20cm_Proteobacteria_7190_65_6
MALIKFKPTSPGTRAVVKVDRSHLHKGGPYLPLTRAQNKIGARNHSGRITTRHIGGGSRQKYRIIDFKRDKDGIAAVVERLEYDPNRTGHIALVKYADGERRYILAPKGVNPGDELRSGADAPIKPGNAMALRHIPIGSIVHNVEMKAGKGGQLARSAGSSVAFTAREGIHAYLRLKSGETRKVHIDCRATIGEVGNDEHNLRSYGKAGAKRWRGVRPTVRGLAMNPVDHPHGGGEGKSGQGNPHPVSPWGWNTKGLKTRHNKRTDNMIVQRRKNRIR*
>14_0929_12_30cm_Bacteria_7366_66_10
MPIRKFKPTSPGRRFMSISGFDEITTDRPEKTLLESLPTHAGRNNQGRITTRHQGGGYRKLYRKIDFKRDKQGVAGKVATIEYDPNRSARIALIHYKDGEKRYILAPLGLKVGDPIESGPEAPVRIGNAIPLERIPVGSTVHNIELTLGRGGQLVRSAGASAQLLAKEGDYAVIRMPSGELRRIHVRCQATIGQVGNIEHENESGGKAGRSRWLGQRPEVRGSTMNPRDHPHGGGEGKTGPGGNPKTPWGKPALGYRTRKPKKASDKLIIRRREKKGRKK*
>14_0929_12_30cm_Bacteria_7370_58_11
MGLKSFNPYTASRRFITVVDKSHITKQEPEKALLEPKKRSGGRNNQGEIVIWHRGGGHKKAYRKVDFRRDKLGVPAKVAAIEYDPNRSANLALLHYADGEKRYILHPVGLEVGATVSTGEGSDILPGNALQFKHIPPGTMVHNLELYPGRGGQVVRSAGGSAQLLSKEGDLALVKLPSGEVRKFSVECMATVGQVGNLDHENETYGKAGRTRWHGKKPTVRGVAMNPVDHPHGGGEGKVKGNHPQTPWAFPTLGKKTRNNKRTDKHIVERRK*
>14_0929_12_30cm_Bacteria_7389_66_9
MPLRKFKPTSPGRRFMTISGFDEVTTDEPEKSLTESLPTHAGRNNQGRITTRHQGGGYRKLYRKIDFKRDKFGIAGKVATIEYDPNRSARIALINYKDGEKRYILAPLGLKVGDPIESGEEAPVRIGNALPLARIPVGSTVHNIELTLGRGGQLARSAGTSAQLLAKEGDYAVIRMPSGELRRIHVRCQATVGQVGNIEHENQSGGKAGRSRWLGIRPTVRGSTMNPVDHPHGGGEGKTGPGGNPKTPWGKPALGYRTRKPKKASNKLIIRRREKKGRKK*
>14_0929_12_30cm_Bacteria_7412_58_7
MPLKSFNPYTCSRRFITVLDKSEITKQTPEKALLEPKKRSGGRNSHGELTIWHRGGGHKKQYRAVDFRREKEGIPARVAAIEYDPNRSARLALLHYADGEKRYILHPVGLEVGMTVQTGEGADILPGNALPLRFIPPGTQVHNLELSPGKGAQVVRAAGGAAQLLSKEGDLALVKLPSGEVRRFGVDCMATIGQVGNLDHENVTYGKAGRTRWHGKRPTVRGVAMNPVDHPHGGGEGRVKGNHPQTPWGFPTLGAKTRHNRRTERMIAERRKP*
>14_0929_12_30cm_Bacteria_7418_67_9
RLPSGGIRVVHVRCRATVGQIGNVEHENQKVGGAGHKRHMGWRPAVRGVVMSPRDHPHGGGEAKSPVGGQAQTPWGKPAMGLKTRNNPRTERFVTERPPKRKSK*
>14_0929_12_30cm_Bacteria_7476_55_10
MALKEFRPLTPTLRFKSLPAFDEITKWRPERSLTEPKKKTGGRNSYGRLTSRHIGGGHKQKYRKVDFKRSKRGVPAEVIGIEYDPNRSARIALIKYADGELSYILAPNGLRVGSTVAAGDDVAPELGNALPLRAIPLGTNVHNIELTPRRGGQVARSAGQQATLTNIEAGYALVKMPSGEIRRIHENCFATIGQVGNVDHMNVSSGKAGRTRWQGRRPHVRGMVMNPIDHPMGGGQGKSKGGGGRHHPVSPWGQLAKGFKTRTKHKPSDRFILERRRPKKKV*
>14_0929_12_30cm_Betaproteobacteria_7373_66_8
MALVKVKPTSAGRRALVKVVNPDLHKGRPLAALTERKIRGSGRNNSGHITTRHQGGGHKRHYRVVDFRRDKDGIAAKVERIEYDPNRSAHLALLCYADGERRYIIAPRGLAVGAQVQSGQEAAIRVGNTLPLRNIPVGTTVHCVEMLPGKGGQLARAAGTSVQLLAREGGYAQLRLRSGEIRRVLIECRATIGEVGNEENNLRQFGKAGAMRWRGIRPTVRGVAMNPIDHPHGGGEGRTGTKRDPVSPWGKLTKGYRTRNNKRTNSMIVQRRRK*
>14_0929_12_30cm_Euryarchaeota_7401_64_15
MGKNLRSQRRGRGTSPTYRSPSHRHPGLVTYPRFRGAGVVTDIFQAPGHTAPLARVRFGSQEVLMIACDGLSIGQPVTHGMPNVDRGNTLPLREIPEGTLVYNIEAMPGDGGKFVRAAGTQAVVVSQAERTVVQLPSGQFHTFHPDCRATIGAVAGAGRGDKPFTKAGKKWFSYRSFSKPAFNVRGVAMNPVDHPHGGGSHQHVGKPSTVGYDAPPGRKVGRNVRGVAMNPVDHPHGGGSHQHVGKPSTVGYDAPPGRKVGRMSPKPKRLKLKRRRS*
>14_0929_12_30cm_Gemmatimonadetes_7362_66_15
MGIRQFRPMTPATRFRSVSDFTEVTKTEPEKSLLEPLKRTGGRNNKGHITSRYMSGGHKRQYRRIDFRRDKFAIPARVAAVEYDPNRTARIALLHYADGEKRYILAPKGLNVGDSVVSGPGSDIRIGNAMPLFEIPLGTAVHNVELKIGRGGQLCRGAGTSAQVVAKEGNYVTLRLRSTEMRMVRGECLATIGEVGNAEHELLSIGKAGKTRWLGRSPRVRGVAMNPVDHPLGGGEGKSSGGRPPTNPWGKVEGRKTRHKKKPSTKLIVRGRKRGRATQ*
>14_0929_12_30cm_Proteobacteria_7433_68_7
MALIKYKPRTPGTRAVVKIDRSELHKGGPHLPLTAAQSKTGARNHFGRITTRHHGGGSRQKYRVIDFKRDKDGISGVVERVEYDPNRTSHIALIRYADGERRYILAPKGVKAGDEVRSGADAPIKSGNAMTLRHVPVGSIIHNVEMKPGRGGQLARSAGSSVSFTSREGIYAYLRLKSGETRKVHIDCRATIGEVGNDEHNLRSYGKAGAKRWKGIRPTVRGLAMNPVDHPHGGGEGKSGQGNPHPVSPWGQNTKGLKTRHNKRTDNMIVQRRQNRIR*
>14_0929_12_30cm_Rokubacteria_7382_69_18
MGIRTLKPTSPARRYLTYVTNEEITKKEPEKSLLEPTRRTSARNTYGRITVRHRGGGAKRMLRTVDFRREKFGVPARVAAIEYDPNRSARLALLHYRDGEKRYIIAPLALKVGDTVMSGPQADILPGNALPLRNIPVGTLVHNVELQPGRGAQMCRSAGAQAQLLAKEGERATLKLPSGEVRMVSVACMATIGQVGNLDHENVSIGKAGRVRWLGFRPTVRGTVMNPVDHPMGGGEGKGKGNHPMTPWGKPTKGYKTRRGARPSDRDIVTRRRK*
>14_0929_12_40cm_Bacteria_7530_66_8
MPLRKFKPTSPGRRFMTISGFDEVTASEPEKTLTESLPTHAGRNNQGRITTRHQGGGYRKLYRKIDFKRDKFGVAGKVATIEYDPNRSARIALIHYKDGEKRYILAPLGLKVGDPIESGEEAPVRIGNALPLARIPVGSTVHNIELTLGRGGQLARSAGTSAQLLAKEGDYAVIRMPSGELRRIHVRCQATVGQVGNIEHENQSGGKAGRSRWLGIRPTVRGSTMNPVDHPHGGGEGKTGPGGNPKTPWGKPALGYRTRKPKKASNKLIIRRREKKGRSK*
>14_0929_12_40cm_Bacteria_7540_55_11
MALKSYRPLTPTLRFKSLPAFDEITRWEPAKRLVEPRKKTGGRNNFGRLTSRHIGGGHKQKYRRIDFKRRKRGVAAEVIGIEYDPNRTARIALIKYLDGELSYILAPDGLRVGSTVAAGEHVTPDVGNALPLRAIPLGTNVHNIELSPGRGGQVARSAGQQATLNALEGGYALVKMPSGEVRRVHENCFATIGQVGNVDHMNVSSGKAGRTRWRGRRPHVRGMAMNPIDHPMGGGQGKSKGGGGRHHPVSPWGQLAKGFKTRSKHKPSDRFILERRRPKKKV*
>14_0929_12_40cm_Betaproteobacteria_7526_65_14
MPLVKVKPTSPGRRQLVKFVNPDLHKGGPYQPLVEKQSKKAGRNVNGHITVRHQGGGHKQNYRIVDFRRNKDGIPANVERLEYDPNRSANIALLCYADGERRYIIAPKGVTAGTELVSGVEAPIKPGNTLPLRNIPVGTTVHCIEMQPGRGAQLARAAGASVQLLAREGSYAQLRLRSGEIRKVHVDCRATIGEVGNEEHSLESIGKAGRVRWRGVRPTVRGVAMNPIDHPHGGGEGKTAAGQDPVSPWGVLTKGYKTRKNKRTRGMIIQFRHKKRDKG*
>14_0929_12_40cm_Gemmatimonadetes_7520_66_13
MGIRQFRPMTPATRFRSVSDFSEVTKTEPEKSLLEPLKRTGGRNNKGHITSRYMSGGHKRQYRRIDFRRDKFTIPARVASVEYDPNRTARIALLHYSDGEKRYILAPKGLNVGDSVVSGPGSDIRTGNAMPLFEIPLGTAVHNVELKIGRGGQVCRGAGTSAQVVAKEGNYVTLRLRSTEMRMVRGECLATIGEVGNAEHELLSIGKAGKTRWLGRSPRVRGVAMNPVDHPLGGGEGKSSGGRPPTNPWGKVEGKKTRHKKKHSTKLIVRGRKRGKATQ*
>14_0929_12_40cm_Gemmatimonadetes_7535_68_6
MGIRQFKPVTPATRFRSVSDFEEITKGTPEKSLLEPLRGSGGRNNKGHITARYRGGGHKRQYRRIDFRREKFGVPAKVAAVEYDPNRTGRIALLFYADGEKRYILAPKGLAVGDTVVSGPGSDIRVGNTMPLFEIPLGTTVHNVELKIGRGGQLARSAGTGVQVVAKEGNYVTLRLRSTEMRMVRGECLATIGEVSNAEHELLSVGKAGKSRWLGRMPRVRGVAMNPVDHPLGGGEGKSSGGRPPTNPWGKVEGKKTRHKKKSSTKLIVRGRKRGKATQ*
>14_0929_12_40cm_Proteobacteria_7534_69_6
MKTGDEVRSGADAPIKSGNAMSLRHVPVGSIIHNVEMKPGRGGQLARSAGSSVSFTAREGIYAYLRLKSGETRKVHIDCRATFGEVGNDEHNLRSYGKAGAKRWRGVRPTVRGLAMNPVDHPHGGGEGKSGQGNPHPVSPWGWNTKGLKTRHNKRTDNMIVQRRKNRIR*
>14_0929_12_40cm_unknown_7587_57_8
MGKRIQQRRAGKGGIQFRARTRGKIAPVRYPKIATEARDTGVVRAILDERGRSQFTYVPAVTGLSVGREIQFGASADVSSGNVLPLSSIPEGTRVCNVELRPGDGGKLVRSSGRSREGGGLRSLSSEQGRGTTRSGQPEGPTRG*
>14_1009_02_20cm_Acidobacteria_3609_55_5
MPIKTYRPLTPSLRFKTTLVNDEITTDRPHKPLTEIKLRTGGRRNSGDLTSWHRGGGHKRKIRIIDFKRDKDGIPATVTSIEYDPNRSARIALLSYADGEKRYILQPVGLQVGQKIVSGPDADILVGNALPLRNIPAGTTVHNIELKPGKGAQMVRSAGGAAQLVAKEGDYASLKLPSGETRKVLMDCMATVGQVGNTDHENVAIGKAGRKRWLGRRPVNRGVAMNPVDHPHGGGEGKTSGGRHPVTPWGQPTRGYKTRNNKRTDKFIVSRRGK*
>14_1009_02_30cm_Bacteria_3693_65_7
MPLKKYRPTSPGRRFMSVSAFEDVTRGKKAEKRLLVSMKTDAGRNAQGKITVRHQGGGHRKLYRLIDFKRNKLNIPATVSAIEYDPNRSARIALLTYADGEKRYILAPVGLTVGDPVASGPEADIKPGNALPLANIPVGSTVHNIELKPGRGGQVVRSAGMSAQLLAREGDYAQIRMPSGEVRRVAVICYATVGQIGNVEHENENVGKAGKSRWRGKRPAVRGMSMNPFDHPHGGGEGRSGAGGHPQTPWGKPTLGYRTRRNKKTKNMIVRRRPPKRKSKG*
>14_1009_02_30cm_Bacteria_3696_55_11
MALKEFRPLTPTLRFKSLPGFDEITKWRPERRLVEPKNKSGGRNNYGRLTSRHIGGGHKHKYRKVDFKRRKRGVSAAVIGIEYDPNRSARIALIKYSDGELSYILAPNGLRVGSTVISGDDVPPELGNALPLRAIPLGTNIHNIELSPGRGGQVARSAGQQATLTNIEAGYAFVKMPSGEIRRIHENCFATVGQVGNVDHMNVSSGKAGRTRWQGRRPHVRGMAMNPIDHPMGGGQGKSKGGGGRHHPVSPWGQLAKGFKTRSKHKPSDRFILERRRPKKKA*
>14_1009_02_30cm_Bacteria_3712_55_13
MALKSFRPLTPTLRFKSLPAFDEVTKARPAKRLLEPKKKTGGRNHFGRLTSRHIGGGHKQHYRKVDFKRRKRGVEAEVLGIEYDPNRSARIALIKYSDGELSYILAPDGLRVGARVMSGNEAAPDLGNALPLSAIPLGSNIHNIELTPGRGGQIARSAGQQATLNNREGGYGLVKMPSGEIRRIHETCYATIGQVGNVDHMNVSSGKAGRTRWRGRRPHVRGMVMNPIDHPMGGGQGKSKGGGGRHHPVSPWGQLAKGFKTRTKHKPSDRFILERRRGKKKI*
>14_1009_02_30cm_Betaproteobacteria_3702_66_13
MPLVKVKPTSPGRRALVKVVTPELHKGEPYWPLMVKQSKTDGRNIHGRITVRHKGGGHKQHYRLVDFRRDKDGIAARVERLEYDPNRSAHLALLLYADGERRYVIAPKGIGVGAQLMSGAEAPIKAGNALPLRNIPVGTIVHCVEMMPGKGAQISRSAGSHVQVLAREGSYAQLRLRSGEIRKVHIDCRATIGEVGNEEHNLESIGKAGRKRWRGVRPTVRGVAMNPIDHPHGGGEGRTAAAQPPVSPWGVQSKGYKTRRNKRTQVMIVRDRRRA*
>14_1009_02_40cm_Actinobacteria_3813_69_7
MALKKFKPTSPGRRFMTVSGFEEVTRSKPEKSLTSSTKKTGGRNNKGRITTRHKGGGHKRRFRQIDFKRTKDGVPAKVAAIEYDPNRSANIALLHYADGAKAYILAPARLRVGANVESGPNADIKPGNALPLENIPTGTLVHNVELKPGRGGQMARSAGSGIQLVAKDEGYGVLRLPSGELRRVALTCRATVGQVGNLDHENISGGKAGRSRWRGKRPTVRGSAMNPVDHPHGGGEGKSKGGRHPVTPWGVPTLGKRTRSKHKESDRLIVRGRRRGKEKR*
>14_1009_02_40cm_Actinobacteria_3830_69_7
MAVRKYKPTTPGRRGASVSTFDELTRSTPEKSLVAKGRNKAGRNTHGRITARHQGGGTKRRYRVVDFRRNKDGVPAKVAHIEYDPNRSARIALLHYVDGEKRYILAPDGVAQGDRLMSGSDAEIRPGNALPLRNIPVGTVIHAIELKPGGGAKMARSAGTSVQLMAKEGAMATLRLPSGETRMVPSACKATVGAVGNAEHELISLGKAGRARWQRKRPSVRGVAMNPVDHPLGGGEGKSSGGRHPTSPWGKKEGRTRKKKKASTKYIVRRRGKGRN*
>14_1009_02_40cm_Bacteria_3820_66_13
MPIRKFKPTSPGRRFMSVSGFEEITTAKPEKTLLESLPTHAGRNNQGRITTRHQGGGYRKLYRKIDFKRDKVGVAGKVATIEYDPNRSARIALIHYRDGEKRYILAPLGLKVGDPIESGPDAPVRIGNAIPLEGIPVGSTIHNIELTLGRGGQLVRSAGTSAQLLAKEGDYAVIRMPSGELRRIHIRCQATIGQVGNIEHENESGGKAGRSRWLGQRPEVRGSTMNPRDHPHGGGEGKTGPGGNPKTPWGKPALGYRTRKTNKASSKLIIRRREKKGRKK*
>14_1009_02_40cm_Bacteria_3823_69_8
MPLKQYKAFTPVRRFRQSASYAEITKDKPEKSLTERKLRQAGRNAQGRVTTRHRGGGEKRRYRIVDFKRNKDGIPARVLAIEYDPNRSARLALLGYRDGEKRYILAPNELKVGDTVLSGPEAEARVGNCLPLENIPTGTTIHGVELQPGRGAQLVRAAGGMARLVAKEGEFAQIRLPSGGIRVVQVRCRATVGQLGNVEHENRKIGGAGHKRRMGWRPAVRGVVMSPRDHPHGGGEAKSPVGGQAQTPWGKPAMGLKTRRNPKTDRFVTERPKKRKSK*
>14_1009_02_40cm_Bacteria_3827_55_7
MALKNYRPLTPALRFKSLPSFDEITKWRPAKGLVEPKKKTGGRNNNGRMTSRHIGGGHKQKYRKVDFKNRSARIALIKYADGDLSYILAPDGLRVGSTVAAGDDIAPDLGNALPLRSIPLGTNIHNIELTPGRGGQIARSAGQQATLNNREGGYALVKLPSGEIRRIHENAYATVGQVGNVDHMNVASGKAGRTRWRGRRSHVRGMAMNPIDHPMGGGQGKSKGGGGRHHPVSPWGQLAKGFKTRSKHKPSDRFILERRRKK*
>14_1009_02_40cm_Bacteria_3836_67_6
MPLKQYKATSPVRRFRQSASFEELTKGKKPERSLTERKLRHAGRNAQGRVTTRHRGGGEKRNYRMVDFKRDKDGIPAKVTAIEYDPNRSARLALIVYRDGEKRYIIAPNDLRVGDPVISGPDAEARVGNCLPLEHIPTGTQIHGIELQPGRGAQLVRAAGGAAQLVAKEGEYAQIRLPSGGIRVVHVRCRATVGQIGNVEHENQKVGGAGHKRHMGWRPAVRGVVMSPRDHPHGGGEAKSPVGGQAQTPWGKPAMGLKTRNNPRTDRFVTERPPKRKSK*
>14_1009_02_40cm_Bacteria_3841_65_8
MPLKKYRPTSPGRRFMSVSAFEELTRGKKAEKRLLVSMKTDAGRNAQGKITVRHQGGGHRKLYRIIDFRRNKLNIPATVSAVEYDPNRSARIALLTYADGEKRYILAPVGLTVGDRVASGPEADIKPGNALPLANIPVGSTVHNIELKPGRGGQVVRSAGMSAQLLAREGDYAQIRMPSGEVRRIAVVCYATVGQIGNVEHENENVGKAGKSRWRGKRPSVRGMSMNPFDHPHGGGEGRSGAGGHPQTPWGKPTLGYRTRRNKKTKNMIVRRRPPKRKSKG*
>14_1009_02_40cm_Chloroflexi_3845_53_8
MPIRQYRPTSPGRRGMSVSTFEEITKTRPEKSLTVKLNKHAGRNNQGKITTRHRGGGAKRAYRIIDFKRNKLSVPARVAAIEYDPNRSARIALLHYLDGEKRYIIAPLGLKVGDRVSAGPEADIKPGNALPLKNIPTGTTVHCIELERGRGAQMARGAGAGAQLMAKEGDYALLRLPSGEQRRVHILCMATIGQVGNIDHENRSIGKAGRSRHMGRRPAVRGSAMNPVDHPHGGGEGRAPIGGQPQTPWGKPALGYKTRNNKRTDHFIVRRRNAGRRRK*
>14_1009_02_40cm_Gemmatimonadetes_3801_70_15
MGIRQFKPVTSATRFRSVSDFAEVTKAEPERALVEPLTKTGGRNNKGHITARWRGGGHKRRYRRIDFRRDKFGIPARVTAVEYDPNRTCRIALLTYADGEKRYVLHPKGLNVGDAVVSGPGSDIRIGNAMPLFEIPLGTTVHNVELKIGRGGQLCRAAGTGAQVVAKEGNYVTLRLRSTEMRMVRGECLATVGEVGHAEHELLSVGKAGKSRWLGRMPRVRGVAMNPVDHPLGGGEGKSSGGRPPTNPWGKPEGRKTRHKKKPSTKLIVRGRKRGKATQ*
>14_1009_02_40cm_Gemmatimonadetes_3818_68_8
MGIRQFKPVTPATRFRSVSDFADITKTEPEKSLLEPLRRTGGRNNKGHITNRWQGGGHKRQYRRIDFRREKFGIPAKVAGIEYDPNRTSRIALLHYADGEKRYILAPKGLAVGDTVVSGPGSDIRVGNTMPLFEIPLGTTVHNVELKIGRGGQLARSAGTGIQVVAKEGNYVTLRLRSTEMRMVRGECLATIGDVGNPEHELLSIGKAGKSRWLGRNPRVRGVAMNPVDHPLGGGEGKTSGGRPPTNPWGKVEGKKTRHKKKPSTKLIVRGRKRGKATQ*
>14_1009_05_20cm_Acidobacteria_3981_65_12
MPIRKFNPTSPGSRFQTVQVFDEITTQEPYKPLVEPLHESGGRNNRGQLTSWWRGGGHKRMYRVIDFKRDKRDIPATVSTIEYDPNRSARIALLTYADGEKRYILQPNGLKVGDTIVAGQNVDILPGNSLPLKNIPLGTLLHNVELKPGKGGQIARSAGSAVQLVAKEGDYASVKMPSGEIRKINMECFATIGQVGNLDHENVSIGKAGRSRWLGQRPHVRGVAMNPVDHPLGGGEGKTSGGRHPVSPWGLPTKGYKTRNRKATDKFIVQRRQK*
>14_1009_05_20cm_Acidobacteria_3994_54_6
MRFRGGGHKRKLRIIDFKRDKIGIPATVISIEYDPNRSSRIALLAYADGEKRYILQPDGLKAGAKIISGPDADILVGNALPLKNIPPGTTIHNLELRPGKGAQMVRSAGGSAQLVAKEGEYALVKLPSGETRKVSQDCMATIGQVGNIDHENITIGKAGRSRWLGKRPHNRGVSMNPVDHPHGGGEGKTSGGRHPVTPWGQPTRGYKTRNNKRTDKFIVSRSK*
>14_1009_05_20cm_Archaea_4006_53_6
MGKNILVQRRGRGYFPFRAPTHRRLHPVGYNSVNGHSTGWVRDLVHEAARGAPLARLAVGGSEDVYLPAPEGLFVGQKIEIGSEVPAETGNIKSLGKIPEGTMICNIELRPGDGGTLARSSGTFAMVVSHTAAGTELRMPSGRTLHLNDKCRAVIGVVAGAGRTEKPFLKAGPKWYLQKSRGRKWPVVKGQAMISASHPHGGGRHKHAGKPTTVGRWTSPGRKVGNIAARQTGRAKRRSAR*
>14_1009_05_20cm_Bacteria_3983_66_11
MSVSGFDEITTDTPEKTLLESLPTHAGRNNQGRITTRHQGGGYRKIYRKIDFRRDKVGVAGKVATIEYDPNRSARIALIHYKDGEKRYILAPLGLKVGDPIESGPDAPVRIGNAIPLEHIPVGSTVHNIELTLGRGGQLVRSAGASAQLLAKEGDYAVIRMPSGELRRIHIRCQATIGQVGNIEHENESGGKAGRSRWLGQRPEVRGSTMNPRDHPHGGGEGKTGPGGNPKTPWGKPALGYRTRKQNKASSKLIIRRREKKGRKK*
>14_1009_05_20cm_Bacteria_3987_54_20
MALKEFRPLTPTLRFKSLPTFDEITKWRPERRLVEPKKKSGGRNSYGRLTSRHIGGGHKQKYRKVDFARRKRGVSAEVIGIEYDPNRSARIALIKYADGELSYILAPNGLRVGSTVAAGDDVAPDLGNALPLRAIPLGTNIHNIELSPGRGGKVARSAGQQATLTNIEGGYALVKMPSGEIRRIHENCFATIGQVGNVDHMNVSSGKAGRTRWRGRRPHVRGMVMNPIDHPMGGGQGKSKGGGGRHHPVSPWGQLAKGFKTRSKHKPSDRFILERRRPKKKS*
>14_1009_05_20cm_Bacteria_3993_59_9
MALKTFRPLTPVLRFKSLPAFTEITKSKPHKGLTEIKRRSGGRNNNGRLTARHIGGGHKQKYRKIDFKRRKHGVAAEVAAIEYDPNRSARIALIKYSDGEMSYILAPDGLNVGAKVMSGNEAPPDLGNSLPLSVIPLGANIHNIEIAPGRGGQIARSAGQQATLSNREAGYALVKLPSGEIRRIHETCFATIGQVGNVDHMNVSSGKAGRTRWQGRRPHVRGMVMNPIDHPMGGGQGKSKGGGGRHHPVSPWGQLAKGFKTRAKHKPSDRFIMQDRRKK*
>14_1009_05_20cm_Bacteria_4001_66_6
MPIRKFKPTSPGRRFMSISGFDEITTDTPEKTLTESIQTHAGRNNQGRITTRHQGGGYRKIYRKIDFKRDKHGVPGKVATIEYDPNRSARIALINYKDGEKRYILAPLGLKVGDPIESGVDAPVRVGNAIPLAHIPVGSTIHNIELTLGRGGQLVRSAGTSAQLLAKEGDYAVVRMPSGELRRIHVNCQATIGQVGNIEHENESGGKAGRSRWLGVRPTVRGSTMNPRDHPHGGGEGKTGPGGNPKTPWGQPALGYRTRKPKKASDKLIIRRREKKGRKK*
>14_1009_05_20cm_Bacteria_4028_55_8
MALKSFRPLTPTLRFKSLPAFDEITKARPAKGLLEPKKKTGGRNHFGRLTSRHIGGGHKQHYRKVDFKRRKRGVEAEVLGVEYDPNRSARIALIKYSDGELSYILAPDGLRVGARVMSGNEAAPDLGNALPLSAIPLGTNIHNIELTPGRGGQIARSAGQQATLNNREGGYGLVKMPSGEIRRIHETCYATIGQVGNVDHMNVTSGKAGRTRWQGRRPHVRGMSMNPIDHPMGGGQGKSKGGGGRHHPVSPWGQLAKGFKTRTKHKPSDRFILERRRGKKKV*
>14_1009_05_20cm_Bacteria_4033_66_6
MPIRKFKPTSPGRRFMSVSGFEEITTAKPEKTLLESLPTHAGRNNQGRITTRHQGGGYRKLYRKIDFKRDKVGVAGKVATIEYDPNRSARIALIHYRDGEKRYILAPLGLKVGDPIESGPDAPVRIGNAIPLEGIPVGSTIHNIELTLGRGGQLVRSAGTSAQLLAKEGDYAVIRMPSGELRRIHIRCQATIGQVGNIEHENESGGKAGRSRWLGQRPEVRGSTMNPRDHPHGGGEGKTGPGGNPKTPWGKPALGYRTRKTNKASSKLIIRRREKKGRKK*
>14_1009_05_20cm_Bacteria_4049_55_11
MALKEFRPLTPTQRFKSLPAFDEITKWRPEKRLLQPKKRSGGRNNHGRLTSRHIGGGHKHKYRKVDFKRRKHGIAAEVIGIEYDPNRSARIALIKYADGELSYILAPSGLKVGATVDAGNDVAPDLGNSLPLRAIPLGTNVHNIELTPGRGGQVARSAGQQATLTALEAEYALVKMPSGEIRRIHENCFATIGQVGNVDHMNVSSGKAGRTRWRGRRPHVRGMVMNPIDHPMGGGQGKSKGGGGRHHPVSPWGQLAKGFKTRSKLKPSDRFILERRRAKKKS*
>14_1009_05_20cm_Euryarchaeota_4005_65_9
MGKNLPGQRRGRGTSPTYRSPSHRHPGPVVHPHLRGTGVVTAIFQAPGHTAPLARVRFDGHEVLMIACDGLSVGQPVTHGPPNLDRGNTMALREIPEGTLVYNLEAMPGDGGRFVRAAGAQAVVVSQGDRTVVQLPSGQFRSFHPDCRATIGAVAGAGRGDKPFTRAGKKWFSFRSFSKPYFKVRGVAMNPVDHPHGGGSHQHVGKPSTVGYDAPPGRKVGRMSPKPKRLKEKRRRR*
>14_1009_05_20cm_Gemmatimonadetes_4000_69_8
MGIRQFKPVTPATRFRSVSDFGDITKTEPERSLLEPLRRTGGRNNKGHITSRYQGGGHKRRYRRIDFRRDKFGVPAKVASVEYDPNRTARIALLHYADGEKRYILAPKGLAVGDTVVSGPGADIRIGNAMPLFEIPLGTTVHNVELKIGRGGQLCRSAGTGVQVVAKEGNHVTLRLRSTEMRMVRGECLATIGEVSNAEHELLSVGKAGKSRWLGRQPRVRGVAMNPVDHPLGGGEGKTSGGRPPTSPWGKVEGKKTRHKKKPSTKLIVRGRKRGKATQ*
>14_1009_05_30cm_Bacteria_4159_66_7
MPIRKFKPTSPGRRFMSVSGFEEITTAKPEKTLLESLPTHAGRNNQGRITTRHQGGGYRKLYRKIDFKRDKVGVAGKVATIEYDPNRSARIALIHYRDGEKRYILAPLGLKVGDPIESGPDAPVRIGNAIPLEGIPVGSTIHNIELTLGRGGQLVRSAGTSAQLLAKEGDYAVIRMPSGELRRIHIRCQATIGQVGNIEHENESGGKAGRSRWLGQRPEVRGSTMNPRDHPHGGGEGKTGPGGNPKTPWGKPALGYRTRKTNKASSKLIIRRREKKGRKK*
>14_1009_05_30cm_Bacteria_4168_57_7
MDFRRDKLGVPAKVAAIEYDPNRSANLALLHYADGEKRYILHPVGLEVGATVSTGEGSDILPGNALQFKHIPPGTMVHNLELYPGRGGQVVRSAGGSAQLLSKEGDLALVKLPSGEVRKFSVECMATVGQVGNLDHENETYGKAGRTRWHGKKPTVRGVAMNPVDHPHGGGEGKVKGNHPQTPWAFPTLGKKTRNNKRTDKHIVERRK*
>14_1009_05_30cm_Bacteria_4185_68_7
MTISGFDEITTDSPEKTLLESLPTHAGRNNQGRITTRHQGGGYRKLYRRIDFKRDKVGVPGKVATIEYDPNRSARIALIHYKDGEKRYILAPLGLKVGDPIENGPDAAVRIGNAIPLQNIPVGSTVHNIELTLGRGGQLVRSAGASAQLLAKEGDYAVIRMPSGELRRVHIRCQATIGQVGNIEHENESGGKAGRSRWLGQRPEVRGSTMNPRDHPHGGGEGKTGTGGNPKTPWGKPALGYRTRKRNKASSKLIIRRREKKGRKK*
>14_1009_05_30cm_Bacteria_4203_54_7
MQSPLCVTTYECEFPRFARSNILVMALKTYRPLTPTLRFKSLPAFDEITRWEPAKRLVEPKKKTGGRNNFGRLTSRHIGGGHKQKYRKVDFKRRKRGVAAEVLGIEYDPNRTARIALMLRVGATVSAGEDVAAEPGNALPLRAIPLGTNIHNIELTPGRGGQIARSAGQQATLNALESGYALVKMPSGEIRRIHENCFATVGQVGNVDHMNVSSGKAGRTRWRGRRPHVRGMAMNPIDHPMGGGQGKSKGGGGRHHPVSPWGQLAKGFRTRSKHKPSDHFILERRRPKKKM*
>14_1009_05_30cm_Bacteria_4239_61_6
TVEYDPNRSAFISLLHYADGEKRYILYPLGLKVGDKVVSGPDADIVVGNALALKNIPVGTMVHNIEMRPGKGGQLVRSAGGSAQLLSKEGEYAQLRLPSGEVRMVHTECMASIGQVGNLDHENLTIGKAGRKRWMGIRPTVRGVAMNPVDHPLGGGEGKTSGGRHPVTPWGKPTRGFKTRNNKQTDRFIVKRREK*
>14_1009_05_30cm_Deltaproteobacteria_4183_68_9
MVLKSYKPTSPGRRLTTSPDFAEITKDYPERSLTAPLKSTGGRNVYGRMTTRHRGGGHKQRLRIIDWRRDKDGVPAKVAAIEYDPNRSARIALLHYTDGEKRYILWPVGVNVGDVLQSGETVDIRPGNALPLHAIPLGTVIHNIELKKGHGAQMIRSAGSFGQLMAKEGKYAQIRLPSTEVRMVLLECKATVGQLGNTEHEIVRIGKAGRNRWKGWRPTVRGLAMNPVDHPHGGGEGKSGQGNPHPVSPWGQQAKGLKTRVNKRTSKFIIKRRDKGVR*
>14_1009_05_30cm_Gemmatimonadetes_4196_69_20
MGIRQFKPVTPATRFRSVSDFGDITKTEPERSLLEPLARTGGRNNKGHITSRYMGGGHKRQYRRIDFRRDKFGVPAKVASVEYDPNRTARIALLHYADGEKRYILAPKGLTVGDTVVSGPGADIRIGNAMPLFEIPLGTTVHNVELKIGRGGQLCRSAGTGVQVVAKEGNHVTLRLRSTEMRMVRGECLATIGEVSNPEHELLSIGKAGKSRWLGRQPRVRGVAMNPVDHPLGGGEGKTSGGRPPTSPWGKVEGKKTRHKKKPSTKLIVRGRKRGKATQ*
>14_1009_05_40cm_Acidobacteria_4335_57_12
MGLKSFNPYTASRRFITVVDKSHITKQEPEKALLEPKKRSGGRNNHGEVVIWHRGGGHKKAYRKVDFRRDKLGVPAKVAAIEYDPNRSANLALLHYADGEKRYILHPVGLEVGATVSTGEGSDILPGNALQFKHIPPGTMVHNLELYPGRGGQVVRSAGGSAQLLSKEGEVALVKLPSGEVRKFSVECMATVGQVGNLDHENETFGKAGRTRWRGIRPTVRGVAMNPVDHPHGGGEGKVKGNHPQTPWAFPTLGKKTRHNKRTDKHIVERRK*
>14_1009_05_40cm_Actinobacteria_10539_68_8
MAVRKYKPTTPGRRGASVSTFDELTRSTPEQSLVAKGRNKAGRNTHGRITARHQGGGTKRRYRVVDFRRNKDGVPAKVAHIEYDPNRSARIALLHYVDGEKRYILAPDGVAQGDRLMSGSDAEVRPGNALPLRNIPVGTVIHAIELKPGAGAKMARSAGTSVQLMAKEGAMATLRLPSGETRMVPSACKATVGAVGNAEHELISLGKAGRARWQRKRPSVRGVAMNPVDHPLGGGEGKSSGGRHPTSPWGKKEGRTRKKKKASTKYIVRRRGKGRN*
>14_1009_05_40cm_Archaea_4406_58_8
MGKRIQQRRAGKGGIQFRSRTRGKIAPVRYPKIGTEAHETGVVRAILDERGRSAPLAQLEYGSSQFTYVPAVTGLSVGREIQFGASADVSSGNVLPLSSIPEGTRVCNVELRPGDGGKLVRSSGGSAVLFSKAGGSAILRLPSGKNIMIDQRCRAMIGEVAGGGRLEKPFLRAGARHHAKRAAGRVYPRMRGIAMAAVYHPFGGGRHQHPGKSTSTSRNAPPGRKVGLIAPRKTGRKRLARASVEVRGR*
>14_1009_05_40cm_Bacteria_4386_70_5
MALKKFNPTSAGRRFMTTLTFDEITKSTPEKGLTEPLRRTGGRTNRGRISIWFRGGGHKRRYRVVDFRRDKRDVPAKVAAIEYDPNRSARLALLHYVDGEKRYILWPEGLAVGATVVAGEGADILPGNCLPLKMIPAGTMIHNVELRPGKGGQMVRSAGGAAQLVGKEGDYAQVKLPSGEVRMVGVDCHATIGQVGNLDHKNVSVGKAGRTRWKGRRPHNRGVSMNPVDHPHGGGEGKTSGGRHPVTPWGMPTKGFKTRNNKRTQKFIVKRRK*
>14_1009_05_40cm_Bacteria_4407_67_7
MPLKQYKATSPVRRFRQSASFEELTKGKAPERRLLEPKRRQAGRNAQGRITTRHRGGGEKRYYRKVDFKRDKDGIPARVTAIEYDPNRSARLALLVYRDGEKRYIIAPNDLRVGDSVVSGPDAEARVGNCLPLEHMPTGTQIHGVELQPGRGAQLVRAAGGAAQLVAKEGEYAQVRLPSGGIRVVHVRCRATVGQIGNVEHENRKIGGAGHKRHMGWRPAVRGVVMSPRDHPHGGGEAKSPVGGMAQTPWGKPAMGLKTRNNPRTDRFVTERPRKRKSK*
>14_1009_05_40cm_Bacteria_4414_67_7
MPLRKFKPTTPGRRFMSISGFDEVTAKKPEKTLIESIPTHAGRNNQGRITTRHQGGGYRKLYRKIDFKRDKHGVPGKVATIEYDPNRSARIALIHYKDGEKRYILAPLGLKVGDPIESGPEAPVRIGNAIPLSRIPVGSTIHNIELTLGRGGQLVRSAGASAQLLAKEGDYAVVRMPSTELRRIHVNCQATIGQVGNIEHENESGGKAGRSRWLGIRPTVRGSTMNPRDHPHGGGEGKTGPGGNPKTPWGQPALGFRTRKPKKASNKLIIRRREKKGRQK*
>14_1009_05_40cm_Deltaproteobacteria_4396_68_5
MVLKSYKPTSPGRRLTTSPDFAEITKDYPERSLTAPLKSTGGRNVYGRMTTRHRGGGHKQRLRIIDWRRDKDGVPAKVAAIEYDPNRSARIALLHYTDGEKHYILWPVGVNVGDVLQSGETVDIRPGNALPLHAIPLGTVIHNIELKKGHGAQMIRSAGSFGQLMAKEGKYAQIRLPSTEVRMVLLECKATVGQLGNTEHEIVRIGKAGRNRWKGWRPTVRGLAMNPVDHPHGGGEGKSGQGNPHPVSPWGQQAKGLKTRVNKRTSKFIIKRRDKGVR*
>14_1009_05_40cm_Gemmatimonadetes_4372_68_6
MGIRQFKPVTPATRFRSVSDFADITKTEPEKSLLEPLRRTGGRNNKGHITNRWQGGGHKRQYRRIDFRREKFGIPAKVAGIEYDPNRTSRIALLHYADGEKRYILAPKGLAVGDTVVSGPGSDIRVGNTMPLFEIPLGTAVHNVELKIGRGGQLARSAGTGIQVVAKEGNYVTLRLRSTEMRMVRGECLATIGDVGNPEHELLSIGKAGKSRWLGRNPRVRGVAMNPVDHPLGGGEGKTSGGRPPTNPWGKVEGKKTRHKKKPSSKLIVRGRKRGKATQ*
>14_1009_05_40cm_RBG_19FT_COMBO_Actinobacteria_70_19_curated_4381_69_10
MAIRKYKPTTPGRRGMTGSTFEEVTRDRPEKSLVAKGRNKAGRNTHGRVTARHQGGGNKRRYRVIDFRRDKDGVPAKVAHIEYDPNRTARIALLHYLDGEKRYILAPQGLEVGDTVVSGEGADVRPGNALALRNIPVGTTLHAVELKPGSGARMARSAGTSVQLMAKEGRYATVRLPSGETRLVEATCRATVGVVGNPEHELIQLGKAGRNRWRRKRPSVRGVAMNPVDHPLGGGEGKSSGGRHPTSPWGKKEGRTRKKNKASNKLIVRRRGKGRG*
>14_1009_05_40cm_unknown_4353_52_9
MGKNILVQRRGRGYFIFKAPTHRRIHSVGYNSVDGHSSGYVKDLLHEMARGAPLALLKVEGAGEIYVPAPEGIAVGQKLLFGSEVPAEIGNIKSLGKMPEGTMICNIELRHGDGGTMARSSGSFATVVSHTPIGTELRMPSGKTIHVNDNCRAMIGVVAGAGRTEKPFMKAGPRWFLQRARGRKWPVVKGQAMIAASHPHGGGRHKHAGKPTTVGRWTSPGRKVGNIAARQTGRAKRRSAR*
>14_1009_09_20cm_Acidobacteria_7739_65_6
MAIRKYNPTSPGVRGKTSLTFDEITTNEPYRPLTENLDNSGGRDNKGHLTSWWRGGGHKRLYRVIDFKRDKKNIPAKVATVEYDPNRSSRIALLTYADGEKRYILQPNGIKVGDTIIAGDSVDILPGNCLPLKNIPLGTQIHNVELRPGKGGQIARSAGSSVQLVAREGEYASVRMPSGEIRKINVECVATIGQVGNLDHENVSIGKAGRSRWLGQRPHVRGVAMNPVDHPLGGGEGKTSGGRHPVTPWGQPTKGYKTRRRKQTDRFIVQRRTK*
>14_1009_09_20cm_Actinobacteria_7720_66_6
MGIRRYKPTTPGRRGASGSDYSELTRSRPEKGLTKPVKSSGGRNAHGRTTARYRGGGNKRRYRIVDFRRNKDGIPAKVFSIEYDPNRNARIALLHYRDGEKRYILAPDKLRVGDVLESGEGADIKPGNALPLRNIPIGTIVHGVELRPGGGAKIARSAGTSVQLLAKEGKHAHLRMPSGEIRLVEAACRATVGEVGNAEWELINWGKAGRTRYKGRRPHVRGVVMNPVDHPLGGGEGKSSGGRHPTTPWGKPEGRTRKRKASDRLIQRRRKTKKKG*
>14_1009_09_20cm_Actinobacteria_7726_69_6
MAVRKYKPTTPGRRGASVSSFDELTRSTPEKSLVAKGRNKAGRNTHGRITARHQGGGTKRRYRVVDFRRNKDGVPARVAHIEYDPNRSARIALLHYVDGEKRYILAPDGVAQGDRLMSGSDAEIRPGNALPLRNIPVGTVIHAIELKPGAGAKMARSAGTSVQLMAKEGAMATLRLPSGETRLVPSACKATVGAVGNAEHELISLGKAGRARWQRKRPSVRGVAMNPVDHPLGGGEGKSSGGRHPTSPWGKKEGRTRKKKKASTKYIVRRRGKGRN*
>14_1009_09_20cm_Actinobacteria_7757_71_8
MALRKYKPTSPGRRFMTVSTFEEVTKSKPEKSLVEPVTKKGGRNNNGRITTRHQGGGHKRRYRVIDFKRTKDGVPAKVASIEYDPNRSARIALLHYADGAKSYILAPARLRVGATVESGPGADIKPGNALPLENIPTGTLVHNVELRPGKGGQLARSAGSGIQLVAKDEGYGVLRLPSGEMRRVPLTCRATIGQVGNVDHENISGGKAGRSRWKGKRPAVRGAAMNPVDHPHGGGEGKSKGGRHPVTPWGVPTLGKRTRRKHKESDKLIVRGRRRGKEKR*
>14_1009_09_20cm_Alphaproteobacteria_7735_64_8
MALKTFNPTTPSRRQLVIVDRSELWKGKPVKALTEGLRGKGGRNNTGRITMRWRGGGNKRRYRVVDFKRTKVDVPATVERLEYDPNRTAFIALIRYQDGELAYILAPQRLKAGDTVVSGERVDVKPGNTMPMRSMPVGTIIHNVEMKPGKGGQIARSAGTYAQLVGRDQGYALLRLSSGELRMVRSECRATIGAVSNPDQQNIVIGKAGRNRWLGRRPSVRGVAMNPIDHPHGGGEGRSSGGRHPVTPWGKPTKGKKTRHNKAADRLIVRRRHKR*
>14_1009_09_20cm_Bacteria_7713_68_14
MPVRKFKPTSPGRRFMATSSFEEVTRDEPEKSLVESMPTAAGRNNQGRITVRHNGGGYRRLYRRIDFKRDKHGIPAQVAAIEYDPNRSARIALLHYKDGEKRYILAPLGVKVGDQLMSGPDAPVRAGNSLPLARIPVGSTIHNLELTLGRGGQLVRSAGTSAQLLAKEGNYAAVRMPSGELRRIHVTCSATLGQVGNLEHENESGGKAGRSRWLGKRPTVRGSTMNPTDHPHGGGEGKTGPGGNPKTPWGKPALGYRTRKPKKASDRLIIRRREKK*
>14_1009_09_20cm_Bacteria_7728_55_9
MALKNYRPLTPTLRFKSLPAFDEITKARPAKSLLEPKKKTGGRNHFGRLTSRHIGGGHKHHYRKVDFKRRKRGVEAEVMGIEYDPNRSARIALIKYGDGELSYILAPDGLRVGARVMAGTEAAPDVGNALPLSAIPLGTNIHNIELTPGRGGQIARSAGQQATLNNREGGYGLVKMPSGEIRRIHETCYATIGQVGNVDHMNVSSGKAGRTRWQGRRPHVRGMVMNPIDHPMGGGQGKSKGGGGRHHPVSPWGQLAKGFKTRTKHKPSDRFILERRRAKKKV*
>14_1009_09_20cm_Bacteria_7734_68_7
MFKPTSPGRRFMTISGFDEITTDTPEKTLLESLPTHAGRNNQGRITTRHQGGGYRKLYRKIDFKRDKTGIAGKVATIEYDPNRSARIALIHYKDGEKRYILAPLGLKVGDPIESGPDAPVRIGNAIPLEHIPVGSTVHNLELTLGRGGQLVRSAGASAQLLAKEGDYAVIRMPSGELRRIHIRCQATIGQVGNIEHENESGGKAGRSRWLGQRPEVRGSTMNPRDHPHGGGEGKTGPGGNPKTPWGKPALGYRTRKSNKASSKLIIRRREKKGRKK*
>14_1009_09_20cm_Bacteria_7746_65_6
MPIKKYRPTSPGRRFMSVSAFDDLTRGKKAEKRLLVSLKTDAGRNAQGKITVRHQGGGHRKLYRLIDFKRNKANIPATVSAVEYDPNRSARIALLTYADGEKRYILAPVGLNVGDRVVSGPEADIQPGNALPLANIPLGTTVHNIELKPGRGGQVVRSAGMSAQLLAREGDYAQIRMPSGEVRRIAVVCYATVGQIGNVEHENENVGKAGKSRWRGKRPAVRGMTMNPFDHPHGGGEGRSGAGGNPQTPWGKPALGYRTRRNKKTRNMIVRRRPPKRKSKG*
>14_1009_09_20cm_Bacteria_7748_66_6
MPIKKYRPTSPGRRFMSVSAFDEVTTTKKPEKRLLVSLKTDAGRNAQGKLTVRHQGGGHRKLYRIIDFKRNKLNIPATVSAVEYDPNRSARIALLTYADGEKRYILSPVGLTVGAKVVSGPEADIQPGNALPLANIPLGSTVHNIELKPGRGGQVVRSAGMSAQLLAREGDYAQIRMPSGEVRRIAVVCYATIGQIGNVEHENENVGKAGKSRWRGKRPAVRGMTMNPFDHPHGGGEGRSGPGGNPKTPWGKPALGYRTRRNKKTRLMIIRRRPPKRKSKG*
>14_1009_09_20cm_Bacteria_7766_55_12
MALKSFRPLTPTLRFKSLPAFDEVTKARPAKRLLEPKKKTGGRNHFGRLTSRHIGGGHKQHYRKVDFKRRKRGVEAEVLGIEYDPNRSARIALIKYSDGELSYILAPDGLRVGARVMSGNEAAPDLGNALPLSAIPLGTNIHNIELTPGRGGQIARSAGQQATLNNREGGYGLVKMPSGEIRRIHETCYATIGQVGNVDHMNVSSGKAGRTRWRGRRPHVRGMVMNPIDHPMGGGQGKSKGGGGRHHPVSPWGQLAKGFKTRTKHKPSDRFILERRRGKKKV*
>14_1009_09_20cm_Deltaproteobacteria_7798_68_8
MALKTYKPTSPGRRLTTSPDFSEITKDYPEKSLTAPLKSTGGRNVYGRMTTRHRGGGHKQRLRIIDWKRDKDGVPAKVAAIEYDPNRSARLALLHYTDGEKRYILWPVGVNVGDVLQSGEAVDIRPGNALPLHAIPLGTVIHNIELKKGHGAQMIRSAGSFGQLMAKEGKYAQIRLPSTEVRMILLECKATVGQLGNTEHEIVRIGKAGRNRWKGWRPTVRGLAMNPVDHPHGGGEGKSGQGNPHPVSPWGQQTKGLKTRVNKRTSKFIIKRRDKGVR*
>14_1009_09_20cm_Gemmatimonadetes_7716_69_10
MGIRQFKPVTPATRFRSVSDFGDITKTEPERSLLEPLARTGGRNNKGHITSRYMGGGHKRQYRRIDFRRDKFGVPAKVASVEYDPNRTARIALLHYADGEKRYILAPKGLTVGDTVVSGPGADIRIGNAMPLFEIPLGTTVHNVELKIGRGGQLCRSAGTGVQVVAKEGNHVTLRLRSTEMRMVRGECLATIGEVSNPEHELLSIGKAGKSRWLGRQPRVRGVAMNPVDHPLGGGEGKTSGGRPPTSPWGKVEGKKTRHKKKPSTKLIVRGRKRGKATQ*
>14_1009_09_20cm_Ktedonobacter_racemifer_7781_53_7
MPIRQYRPTSPGRRGMSVSTFEEITKTKPEKSLTVKLQKHAGRNNQGKITTRHRGGGAKRAYRIIDFKRNKLNVPARVAAIEYDPNRSARIALLHYLDGEKRYIIAPLGLKVGDQVSAGPDADIRPGNALPLKNIPTGTTVHCIELERGRGAQMARGAGVGAQLMAKEGDYAQLRLPSGEQRRVHILCMATIGQVGNIDHENRSIGKAGRSRHMGRRPTVRGSVMNPRDHPHGGGEGRAPIGGQPQTPWGKPALGYKTRNNKRTDQFIVRRRNAGRRRK*
>14_1009_09_20cm_Nitrospirae_7718_62_7
PHPVTPWGQKTKGYKTRRNKRTRKFIIARRKK*
>14_1009_09_30cm_Bacteria_7941_70_10
MGIRTVKPTSPARRYLTYVTSEEITKTAPEKSLLQPKGRISGRNVYGRITVRHRGGGAKRMLRQVDFRRDKTGIPARVVAIEYDPNRSARLALLAYKDGEKRYIIAPVGVKPGDTLMSGPQADILPGNALPIRNIPVGTLVHAVELQVGKGAQLCRSAGSLAQLLASRPGRQSRPRERLGRQGGANAVARIPSDRPRDGDEPRRPPDGRRRG*
>14_1009_09_30cm_Bacteria_7944_62_6
MPIKQYKPTSPGRRGASGHSFDEITRSKPQRSLVAPLRRQAGRNNQGRITVRHRGGGAKRRLRIIDFRRDKAGVPGKVASIEYDPNRTARIALVHYADGDKRYILWPVGLKIGDTVMAGPNSEIKLGNALPMRNIPSGTTIHNLEMHKGKGGQLVRGAGGSAQLLAREGDYALVRLPSGEVRRIHADCMATIGQVGNVEHSQVKLGRAGRKRLMGRRPSVRGSVMNPRDHPHGGGEGRAPIGLPGPRSPWGKPTLGARTRRRKDTNKYIVRRRYEV*
>14_1009_09_30cm_Bacteria_7970_55_10
MALKDYRPLTPTLRFKSLPGFEEITKWRPARSLVEPKKRSGGRNNHGRLTSRHIGGGHKQKYRRVDFSRRKRGVVAEVIGIEYDPNRSARIALIKYADGEVSYILAPNGLRVGSTVAAGDDVAPDLGNALPLRAIPLGTNIHNIELSPGRGGKVARSAGQQATLNNLEGGYALVKMPSGEIRRIHENCFATIGQVGNVDHMNVSSGKAGRTRWQGRRPHVRGMAMNPIDHPMGGGQGKSKGGGGRHHPVSPWGQLAKGFKTRSKHKPSDRFILERRRSKKKA*
>14_1009_09_30cm_Bacteria_7972_66_13
MPLKKYRPTSPGRRFMSVSAFDDLTRGKKAEKRLLVSMKTDAGRNAQGKITVRHQGGGHRKLYRLIDFKRNKLNIPATVSAVEYDPNRSARIALVTYADGEKRYILAPVGLTVGDKVVSGPEADIQPGNALPLANIPLGSTVHNIELKPGRGGQVVRSAGMSAQLLAREGDYAQIRMPSGEVRRVAVVCYATIGQIGNVEHENENVGKAGKSRWRGKRPAVRGMTMNPFDHPHGGGEGRSGPGGNPKTPWGKPALGYRTRRNKKTRLMIVRRRPPKRKSKG*
>14_1009_09_30cm_Bacteria_7973_55_6
MPSGEVRRVPVECRATVGQVGNVEHENISLGKAGRTRWRGIRPHVRGVAMNPVDHPHGGGEGKTSGGRNPVTPWGQPTRGYKTRHNKRTKKMIVRDRRVK*
>14_1009_09_30cm_Bacteria_7984_68_14
MGIRQFRPMTPGTRFRSVSDFAEITKSEPEKSLLEPLQRTGGRNNKGHITNRWQGGGHKRRYRRIDFRREKFGIPAKVAAVEYDPNRTSRIALLHYADGEKRYILAPKGLTVGDTVVSGPGSDIRVGNAMPLFEIPLGTTVHNVELKIGRGGQLARSAGTGIQVVAKEGNYVTLRLRSTEMRMVRGECLATIGEVGNPEHELLSIGKAGKSRWLGRNPRVRGVAMNPVDHPLGGGEGKTSGGRPPTSPWGKVEGKKTRHKKKPSTKLIVRGRKRGKATQ*
>14_1009_09_30cm_Bacteria_7986_56_6
MAIKTFRPKTASLRFKTVIDYKQEITTDEPYKPLLDRKTRTDGRDNYGHLTVRHRGGGNKQHYRIIDFRRDKVGIPAKVETIEYDPNRSAFIALLSYADGERRYILQPVGLKVGMKVVAGPEADILVSNALPLRNIPLGTTVHNIELRPGKGAQMARSAGAAAQLVAKEGDYAHVKLPSGEVRLVNVDCMATIGQVGNLDHENVTVGKAGRTRHLGIRPTVRGVVMNPVDHPHGGGEGRVKGYHPMTPWGVPTLGYKTRNNKRTDKFIVKRKSK*
>14_1009_09_30cm_Bacteria_7987_68_6
MGVKKFKPYTPGRRFMTVSTFDEITSTEPERGLLRPHPSRGGRNRQGRLTVRHRGGGHKRRYRMIDFRRDKDGIAARVASIEYDPNRSARIALVHYADGEKRYILAPVGLGVGDVVESGPKAEIRPGNALPLRAIPLGTTVHNLELQIGRGGQLVRSAGGGAQLMAKEGEYAQVRLPSGEVRMIHLNCRATVGQVGNIEHESISIGKAGRSRWMGWRPHVRGVVMDPSSHPHGGGEGKSPIGMPGPVTPWGKPTLGYKTRKPKPSDNFIVKRRN*
>14_1009_09_30cm_Bacteria_7988_56_8
MALKNYRPLTPTLRFKSLPAFEEITKWKPAKRLVEPKKKTGGRNHYGRLTSRHIGGGHKQKYRKVDFKRRKRDVAAEVIGIEYDPNRSARIALIKYADGELSYILAPDGLRVGSRVAAGEDVAPDLGNALPLRAIPLGANIHNIELTPGRGGQIARSAGQQATLNNLEGGYALVKMPSGEIRRIHENAYATVGQVGNVDHMNVSSGKAGRTRWRGRRPHVRGMAMNPIDHPMGGGQGKSKGGGGRHHPVSPWGQLAKGFKTRSKHKPSDRFILERRKKK*
>14_1009_09_30cm_Bacteria_8002_60_6
MAMKSYKPTTPGRRAQTHLSFDEITKTRPEKSLTKGKPKTGGRGNRGRVTSRFIGGGHKQRYRQVDFRRDKRNIPATVAAIEYDPNRSARIALLNYRDGEKRYIIAPDGLQVGATVTSGPDADILVGNALPLSAIPLGTMIHNIELKEGKGGQMARSAGTGAQLMAREGEWATLRLPSGEMRKVHTRCYATIGQVGNLEHENVSIGKAGRTRHLGKMPHNRGVSMNPVDHPLGGGEGKTSGGRHPVSPWGQPTKGYKTRRNKRTTKFIVKRRGKK*
>14_1009_09_30cm_Bacteria_8005_66_8
MPIRKFKPTSPGRRFMSISGFDEITAKQPEKTLTESMQTHAGRNNQGRITTRHQGGGYRKLYRKIDFKRDKKGIPGKVATIEYDPNRSARIALIHYKDGEKRYILAPLGLKVGDPIESGTEAPVRIGNALPLANIPVGSTIHNIELTLGRGGQLVRSAGASAQLLAKEGDYAVIRMPSGELRRIHVNCQATIGQVGNIEHENESGGKAGRSRWLGVRPTVRGSTMNPRDHPHGGGEGKTGPGGNPKTPWGQPALGYRTRKPKKASNKLIIRRREKKGRKK*
>14_1009_09_30cm_Bacteria_8006_72_12
MPTVQYRPTSPGRRFQTGSDFAEITKARPEGSLTAPLRKTGGRNNLGRMTIRHRGGGHKRLYRVIDFKRDKLGVPARVAAIEYDPNRSARIALLHYVDGEKRYILAPVGLAVGDAVEAGPKADIKPGNSLALSLIPLGTMVHNVELRERRGGQLGRSAGTAIQLMAKEGDYALLKLPSGELRRVHLACRATIGQVGNLEHENISYGKAGRVRWLGRRPKVRGMAMNPVDHPHGGGEGRSKGNHPQSPWGQPAKGYKTRHNKRTERWIVQRRKVR*
>14_1009_09_30cm_Betaproteobacteria_7996_64_8
MPLVKVKPTSPGRRQLVKLVNPDLHKGAPYHRLVEKQSKKAGRNVNGHITVRHQGGGHKHHYRIVDFRRDKDGIAAKVERLEYDPNRSANLALLCYADGERRYIIAPKGLAAGTQLMSGAEAPIKSGNTLPLRNIPVGTTVHCVEMQPGRGGQLARAAGTSVQLLAREGSYAQVRLRSGEIRKVHVDCRATIGEVGNEEHSLESIGKAGRVRWRGVRPTVRGVAMNPIDHPHGGGEGKTAAGQDPVSPWGVLTKGYKTRKNKRTRGMIIQFRHKKRDKG*
>14_1009_09_30cm_Deltaproteobacteria_7955_55_8
MAIKTYRPTSAGMRFRTGLMFDEIVKKRPEKDLRESLKHSGGRNNMGRVTADHRGGGHKRLYRLIDFKRDKKNVPGKVEALEYDPNRSARIALLCYADGERRYILAPDRLQVGHSVIAGDENIDIQPGNSLPLKFIPVGTVVHNVELKIGKGGQLVRSAGAGAQLMAKEGTYALLKLPSGELRNVLADCRATVGQIGNLDQENISWGKAGRMRWLGRRSTTRGIAKNPVDHPHGGGEGRSKGNHPMTPWGKPTKGYKTRKNHASDKYIVQGRKAK*
>14_1009_09_30cm_Gemmatimonadetes_7962_61_6
MGVRQFKPVTKSSRFRSVSDFSEITRTHGEKSLMEPLKKSGGRDNHGHIAMRRIGGGHKRMYRIIDFKRNKFNMPATVREIEYDPNRTARIALVEYEDGERRYILHPRGLSVGDKIVSGPGSDSRIGNALPLREIPLGTDVHNVELKPGKGGQMARSAGTALEVVAKEGDYVTLRMASSETRMVHGNCLATVGTVGNAEHELMSHGKAGKSRWLGKRPKVRGEVMNPVDHPHGGRTRGGRNVVSPWGKKEGVKTRNKHRPSQRLIVRGRKRGKATQ*
>14_1009_09_30cm_Ktedonobacter_racemifer_8023_53_6
MPIRQYRPTSPGRRGMSVSTFEEITKTKPEKSLTVKLQKHAGRNNQGKITTRHRGGGAKRAYRIIDFKRNKLNVPARVAAIEYDPNRSARIALLHYLDGEKRYIIAPLGLKVGDQVSAGPDADIRPGNALPLKNIPTGTTVHCIELERGRGAQMARGAGVGAQLMAKEGDYAQLRLPSGEQRRVHILCMATIGQVGNIDHENRSIGKAGRSRHMGRRPTVRGSVMNPRDHPHGGGEGRAPIGGQPQTPWGKPALGYKTRNNKRTDQFIVRRRNAGRRRK*
>14_1009_09_30cm_unknown_8071_51_10
MGKNILVQRRGRGTPVFRAPTHRRISAVGYRQANGGGQGIVKDLLHEAARGAPLALFKLNEGREFYTTAPEGLWVGQRIMIGSEVPTETGNIKPVGRIPEGTMICNLEVRPGDGGRMVRSSGGYALIVAHTPQGTELRMPSGKSIYMDDNCRAMIGIVAGSGRTEKPFLKAGPKFYLQQSRGRKWPVVKGQAMISASHPHGGGRHKHAGKPTTVGRWTPPGRKVGNIAARQTGRAKRKVR*
>14_1009_09_40cm_Actinobacteria_8186_69_16
MAIRKPKPTSPGRRAASFPDFAEITKSKPEKKLVEGLAKSGGRNAHGRKTARHRGGGAKRAYRQIDFKRRKDGIEAKVAAIEYDPNRSSYIALLHYGDGEKRYILAPQRLAVGMTVSSGAGADIAVGNCLELARMPVGTVVHNVELQPGRGGQMARSAGASIQLMAKDGDMATLRLPSGEMRMVRAACRATVGTLGNADHQNVKVGKAGRKRHMGVRPQTRGTAMNPVDHPHGGGEGSTTAGRHPVTPWGVPTLGYRTRKQNKRSDALVVRGRRRGKGKQR*
>14_1009_09_40cm_Bacteria_8173_65_11
MPVRKFKPTSPGRRFMTISGFDEITTDTPEKTLLESLPTHAGRNNQGRITTRHQGGGYRKLYRKIDFKRDKHGVPGKVATIEYDPNRSARIALIHYKDGEKRYILAPVGLKVGDPIEAGPEAAVRIGNAIPLENIPVGSTVHNIELTLGRGGQLVRSAGASAQLLAKEGDYAVIRMPSGELRRIHIRCQATIGQVGNIEHENESGGKAGRSRWLGQRPEVRGSTMNPRDHPHGGGEGKTGPGGNPKTPWGKPALGYRTRKPSKASSKLIIRRREKKGRKK*
>14_1009_09_40cm_Bacteria_8192_66_9
MPIKKYRPTSPGRRFMSVSAFDEVTTTKKPEKRLLVSLKTDAGRNAQGKITVRHQGGGHRKLYRIIDFKRDKVNIPATVSAVEYDPNRSARIALLTYADGEKRYILAPVGLTVGDKVISGPEADIKPGNALPLANIPLGSTVHNIELSRGKGGQVVRSAGMSAQLLAREGDYAQIRMPSGEVRRVAVICYATIGQIGNVEHENENVGKAGKSRWRGKRPAVRGVTMNPFDHPHGGGEGRSGPGGNPKTPWGKPALGFRTRRNKKTKNMLVRRRPPKRKGKG*
>14_1009_09_40cm_Bacteria_8194_68_8
MGIRTLKPTSPARRYMTQLTNEEITKKTPEKSLLSPKKRGSGRNVYGRITVRHRGGGAKRMLRDVDFRREKIGIPAVVAGIEYDPGRSARIALLHYKDGEKRYIIAPLGLKPGDMVMSGPQADILPGNALPIRNIPLGTLVHNVELQPGKGGQLCRSAGTLAQLLAKEGDHANLKLPSGEVRQVKLECMATIGQVGNLDHENVSVGKAGRVRWKGFRPTVRGTVMNPVDHPMGGGEGKGKGNHPMTPWGKPTKGYKTRRGARPSDRYIVTRRTK*
>14_1009_09_40cm_Bacteria_8203_56_9
QEITTDEPYKPLLDRKTRTDGRDNYGHLTVRHRGGGNKQHYRIIDFRRDKVGIPAKVETIEYDPNRSAFIALLSYADGERRYILQPVGLKVGMKVVAGPEADILVGNALPLRNIPLGTTVHNIELRPGKGAQMARSAGAAAQLVAKEGGYAHVKLPSGEVRLVNVDCMATIGQVGNLDHENVTVGKAGRTRHLGIRPTVRGVVMNPVDHPHGGGEGRVKGYHPMTPWGVPTLGYKTRNNKRTDKFIVKRKSK*
>14_1009_09_40cm_Bacteria_8204_55_10
MALKEFRPLTPTLRFKSLPGFDEITKWRPERNLVEPKKKTGGRNSYGRLTSRHIGGGHKQKYRKVDFKRRKRGVLAEVIGIEYDPNRSARIALIKYADGELSYILAPNGLRVGSTVTAGDDVAPELGNALPLRAIPLGTNVHNIELSPGRGGQVARSAGQQATLTNIEAGYALVKLPSGEIRRIHENCFATIGQVGNIDHMNVSSGKAGRTRWQGRRPHVRGMVMNPIDHPMGGGQGKSKGGGGRHHPVSPWGQLAKGFKTRSKHKPSDRFILERRRARKKT*
>14_1009_09_40cm_Bacteria_8215_66_7
MPLKKYKPTSPGRRFMSVSAFDDLTKGKKAEKRLLVSLKTDAGRNAQGKITVRHQGGGHRKLYRIIDFKRNKLGIPATVAAVEYDPNRSARIALLHYADGEKRYILAPVGLTVGDKVLSGPEADIRPGNALPLADIPLGSTVHNIELKPGRGGQVVRSAGMSAQLLAREGDYAQIRMPSGEVRRIAVVCYATIGQIGNVEHENENVGKAGKSRWRGKRPSVRGMSMNPFDHPHGGGEGRSGAGGHPQTPWGKPTLGYRTRRNKKTANMIVRRRPPKRKSKG*
>14_1009_09_40cm_Bacteria_8247_68_6
MALRKYKPTSPGRRFMTVSTFEEVTKRKPEKALTEKLTKKGGRNNMGRITTRHQGGGHKRRYRVIDFKRRKDGIPAKVAAIEYDPNRSARIALLHYADGAKAYILAPARLRVGAQVESGPNADIRPGNALPLENIPTGTLVHNVELKPGKGGQLARSAGSGVQLVAKDEGYGVLRLPSGEMRRVPITCRATVGQVGNVDHENISGGKAGRSRWQGKRPAVRGSAMNPVDHPHGGGEGKSKGGRHPVTPWGVPTLGKRTRRKHKESNKLIVRARRRGKEKR*
>14_1009_09_40cm_Betaproteobacteria_8214_67_7
GEGRTAAAQPPVSPWGVQSKGYKTRRNKRTQVMIVRDRRRA*
>14_1009_09_40cm_Gemmatimonadetes_8270_69_8
MPLKRHKPTSPGRRFATYSDFAEVTRSEPEKALTEGISKSGGRNSRGRKTSRHRGGGAKRRYRKVDFKRRKDGVPARVAAIEYDPNRSAYIALLHYADGEKSYILAPNRLRVGATVSSGPGADIQPGNCLPLRSIPTGTTVHNVEFVPGRGGQIGRSAGAAIQLVAKEGGRATLRLPSGEMRMVPLDARASIGSIGNADHQNISIGKAGRNRHKGKRPQTRGTAMNPVDHPHGGGEGSTTPGRHPVCAAAAAERARDNP*
>14_1009_09_40cm_Proteobacteria_8198_68_5
MALIKYKPRTPGTRAVVKVDRSHLHKGAPHMALTAHQSKTGGRNHFGRITTRHHGGGMRQKYRIIDFKRDKDSITGVVERIE
>14_1009_12_20cm_Acidobacteria_8358_56_5
MAIKTYRPTTQTLRFQTTLVNDDLTTSKPFKPLTEPKKRTGGRRNSGDITSWFRGGGNKRKLRLIDFKRDKVGIPATVVSIEYDPNRSARIALLSYADGEKRYIVQPDGLKVGQKVLSGPEADILVGNALPLRNIPPGTTIHNLELRPGKGAQMVRSAGGSAQLVAKEGDYALVKLPSGETRKVLLDCMATIGQVGNTDHENIAIGKAGRMRWLGRRPHNRGVSMNPVDHPHGGGEGKTSGGRHPVTPWGQPTRGYKTRNNKRTDAFIVGRRKKG*
>14_1009_12_20cm_Acidobacteria_8364_56_6
MPIKTYRPTTQTLRYRTTLVNDDITTRHPHKPLVEPKPRTGGRRNSGDTTMRFIGGGHKRKLRLIDFKRDKAGIPATVTTIEYDPNRSARIALLAYADGEKRYILQPEGLKVGQKVVSGADADILVGNALPLRNIPPGTQIHNLELKPGKGAQMVRSAGGSAQLVAKEEEYALVKLPSGETRKISQDCMATIGQVGNLDHENVTIGKAGRSRWLGKRPHNRGVSMNPVDHPHGGGEGKTSGGRHPVTPWGQPTRGYKTRNNKRTDKFIVSRRQK*
>14_1009_12_20cm_Actinobacteria_8341_71_11
MALRKYKPTSPGRRFMTVSTFEEVTKSKPEKSLVEPVTKKGGRNNNGRITTRHQGGGHKRRYRVIDFKRTKDGVPAKVAAIEYDPNRSARIALLHYADGAKSYILAPARLRVGATVESGPSADIKPGNALPLENIPTGTLVHNVELKPGKGGQMARSAGSGVQLVAKDEGYGVLRLPSGEMRRVPLSCRATIGQVGNVDHENISGGKAGRSRWKGKRPAVRGAAMNPVDHPHGGGEGKSKGGRHPVTPWGVPTLGKRTRRKHKESDKLIVRGRRRGKEKR*
>14_1009_12_20cm_Actinobacteria_8412_69_6
MDSSLILIRPVVSEKSYVLSAANRYTFRVHPDAHKTQIRQAVEELFGVHVVEVRTLSVKSKPKRRGTTRGRTRTWKKAIVQVRQGETIPIFQGLGPGMRFVSYPDFAEITKSEPEKRLVEGLTKSGGRNRHGRKTARHRGGGAKRAYRRIDFKRRKDGVEARVAAIEYDPNRSAYIALLHYADGEKRYILAPQRLTVGMMVASGEGADIAVGNCMELARMPVGTVVHNVELAPGRGGQLARSAGASIQLMAKDGDMATLRLPSGEMRMVRAECRATVGVIGNADHQNVKVGKAGRKRHMGVRPQTRGTAMNPVDHPHGGGEGSTTAGRHPVTPWGVPTLGYRTRKKHKASDRYIVRGRRRGKGKQR*
>14_1009_12_20cm_Bacteria_8343_66_8
MPIKKYRPTSPGRRFMSVSAFDEVTTTKKPEKRLLVSLKTDAGRNAQGKLTVRHQGGGHRKLYRIIDFKRNKLNIPATVSAVEYDPNRSARIALLTYADGEKRYILAPVGLTVGDKVISGPEADIKPGNALPLASIPLGSTVHNIELNPGKGGQVVRSAGMSAQLLAREGDYAQIRMPSGEVRRIAVICYATIGQIGNVEHENENVGKAGKSRWRGKRPAVRGVTMNPFDHPHGGGEGRSGPGGNPKTPWGKPALGYRTRRNKKTKNMLVRRRPPKRKSKG*
>14_1009_12_20cm_Bacteria_8345_65_5
MPIKKYKPTSPGRRFMSVSAFDDLTRGKKAEKALLVSMKTDAGRNAQGKITVRHQGGGHRKLYRLIDFKRDKREIPATVTAVEYDPNRSARIALLTYADGEKRYILAPVGISVGARVACGPEADIQPGNALPLKDIPVGTTVHNIELHPGRGGQIVRSAGMSAQLLAREGDYAQIRMPSGEVRRVAVECYATIGQVGNVEHENENVGKAGKSRWRGKRPAVRGMSMNPFDHPHGGGEGRSGAGGNPQTPWGKPALGYRTRRNKKTRNMIVRRRPPKRKSKS*
>14_1009_12_20cm_Bacteria_8347_66_8
MPIKKYRPTSPGRRFMSVSAFDDLTRGKKAEKRLLVSMKTDAGRNAQGKITVRHQGGGHRKLYRLIDFKRNKLNIPATVSAVEYDPNRSARIALLTYADGEKRYILSPVGLTVGAKVVSGPEADIQPGNALPLANIPLGSTVHNIELKPGRGGQVVRSAGMSAQLLAREGDYAQIRMPSGEVRRIAVVCYATIGQIGNVEHENENVGKAGKSRWRGKRPAVRGMTMNPFDHPHGGGEGRSGPGGNPKTPWGKPALGYRTRRNKKTRLMIVRRRPPKRKSKG*
>14_1009_12_20cm_Bacteria_8356_72_5
LSSIPLGTTIHNIELTLGRGGKMVRSAGTAAQLLAKDGPMATLRMPSGEMRRVDIRCSATIGQVANVEHANINIGKAGKMRWRGFRPSVRGMTMNPFDHPHGGGEGRSGAGGHPQTPWGKPALGHRTRHNKSTDRMIVRRRSK*
>14_1009_12_20cm_Bacteria_8370_66_8
MESLPTHAGRNNQGRITTRHQGGGYRKLYRKIDFKRDKHGVPGKVATIEYDPNRSARIALIHYKDGEKRYILAPLGLKVGDPIESGPEAPVRIGNAIPLSGIPVGSTIHNIELTLGRGGQLVRSAGASAQLLAKEGDYAVVRMPSSELRRIHVNCQATIGQVGNIEHENESGGKAGRSRWLGVRPTVRGSTMNPRDHPHGGGEGKTGPGGNPKTPWGQPALGYRTRTPKKASNKLIIRRREKKGRKK*
>14_1009_12_20cm_Bacteria_8371_69_6
MPVRKFKPTSPGRRFMSTSSFEEITTDRPEKSLVEALPSHAGRNNQGKITVRHQGGGYKKAYRKVDFKRDKLGIPGKVATIEYDPNRSARIALINYKDGEKRYILAPLGLKVGDQLMNGPDAPVRAGNSLPLARIPVGSTIHNIELTLGRGGQLVRSAGVSAQLLAKEGDYAAVRMPSGELRRINVNCSATLGQVGNLDHENESGGKAGRSRWLGKRPSVRGATMNPTDHPHGGGEGKTGPGGNPKTPWGKPALGYRTRKPKKASNKLIIRRREKK*
>14_1009_12_20cm_Bacteria_8381_55_13
MALKSFRPLTPTLRFKSLPAFDEVTKTRPAKRLLEPKKKTGGRNHFGRLTSRHIGGGHKQHYRKVDFKRRKRGVQAEVLGIEYDPNRSARIALIKYSDGELSYILAPDGLRVGARVMAGNEAAPDLGNALPLSAIPLGTNIHNIELAPGRGGQIARSAGQQATLNNREGGYGLVKMPSGEIRRIHETCYATIGQVGNVDHMNVSSGKAGRTRWQGRRPHVRGMAMNPIDHPMGGGQGKSKGGGGRHHPVSPWGQLAKGFKTRTKHKPSDRFILERRRGKKKV*
>14_1009_12_20cm_Betaproteobacteria_8351_62_5
MALIKVKPTSPGRRSLVKVVNPDLHKGRPVEALIEAKKRGSGRNNNGHITMRHQGGGHKQHYRIVDFRRNKDGVPAKVERLEYDPNRSAHLALLLYSDGERRYIVAPRGVAAGTQLMSGAEAAIKPGNCLPLRNIPVGTTIHCVEMLPGKGAQMARSAGASVQLLAREGAYAQLRMHSGEIRKVHVDCRATIGTVGNEEHNLRSIGKAGAQRWRGIRPTVRGIAMNPVDHPHGGRSNGGGHPVSPWGTPTKGYQTRRNKRTDGMIVRRRHAAKKG*
>14_1009_12_20cm_Ktedonobacter_racemifer_10581_54_6
MPIRQYRPTSPGRRGMSVSTFEEITKTKPEKSLTVRLKKHSGRNNQGKITVRHRGGGAKRAYRLIDFKRNKLDVPAKVAAIEYDPNRSARIALLHYLDGEKRYIIAPLGLKVGDKVVAGPDADIRPGNALPLKNIPTGTTIHNIELTRGRGGQMVRGAGAGAQLMAKEGDYALVRLPSGEQRRVHILPEHR*
>14_1009_12_20cm_Ktedonobacter_racemifer_8422_52_9
MPIRQYRPTSPGRRGMSVSTFEEITKTKPEKSLTVKLQKHAGRNNQGKITTRHRGGGAKRAYRIIDFKRNKLNVPARVAAIEYDPNRSARIALLHYLDGEKRYIIAPLGLKVGDHVSAGPDADIRPGNALPLKNIPTGTTVHCIELERGRGAQMARGAGVGAQLMAKEGDYAQLRLPSGEQRRVHILCMATIGQVGNIDHENRSIGKAGRSRHMGRRPTVRGSVMNPRDHPHGGGEGRAPIGGQPQTPWGKPALGYKTRNNKRTDQFIVRRRNAGRRRK*
>14_1009_12_20cm_Ktedonobacter_racemifer_8433_52_7
MPIRQYRPTSPGRRGMSVSTFEEITKTKPEKSLTVKLQKHAGRNNQGKITVRHRGGGAKRAYRIIDFKRNKLGVPAKVAAIEYDPNRSARIALLHYLDGEKRYIIAPQGLKVGDRVSAGPEADIRPGNALPLKNIPTGTTIHCIELERGRGAQMVRGAGTGAQLMAKEGDYALLRLPSGEQRRVNILCMATIGQVGNIDHENQSLGKAGRSRHMGRRPSVRGSAMNPRDHPHGGGEGRAPIGGQPQTPWGKPALGYKTRKNKRTDQFIVRRRNAGRRRK*
>14_1009_12_20cm_Proteobacteria_8340_68_17
MALIKYKPRTPGTRAVVKVDRSHLHKGAPHMALTAHQSKTGGRNHFGRITTRHHGGGMRQKYRIIDFKRDKDGITGVVERVEYDPNRTSHIALIRYADGERRYILAPKGVKTGDEVRSGADAPIKSGNAMSLRHVPVGSIIHNVEMKPGRGGQLARSAGSSVSFTAREGIYAYLRLKSGETRKVHIDCRATFGEVGNDEHNLRSYGKAGAKRWRGVRPTVRGLAMNPVDHPHGGGEGKSGQGNPHPVSPWGWNTKGLKTRHNKRTDNMIVQRRKNRIR*
>14_1009_12_30cm_Acidobacteria_8525_55_6
MPIKTYRPVTSTRRFQTTLVTDDITTNQPHKPLTEPKQRTGGRRNSGDITSWHRGGGHKRKLRLIDFKRDKFGVPATVSSIEYDPNRSARIALLSYADGEKRYILQPDGLKVGQKVVSGPEADILVGNALPLKNIPPGTTIHNIELRPGKGAQMVRSAGGSAQLVAKEGEYALVKLPSGETRKVAQECMATIGQVGNTDHENITIGKAGRTRWMGWRPVNRGVSMNPVDHPHGGGEGKTSGGRHPVTPWGQPTRGYKTRNNKRTDRFIVNRRGK*
>14_1009_12_30cm_Archaea_8560_57_7
MRLEDAQKIVERPYVTERTFDQIERENKLCFIVADRASKPQVAAAVDSPPRTQQRSSPLNSGWCNLGKRIQQRRAGKGGIQFRSRTRGKIAPVRYPKIGTEAHETGVVRAILDERGRSAPLAQLEYGRSQFTYVPAATGLSVGREIQFGASAEVSSGNILPLSSIPEGTRVCNIELRPGDGGKLVRSSGGSAVLFSKAGGSAILRLPSGKNIMIDQRCRAMIGEIAGGGRLEKPFLRAGARHHAKRAAGRAYPRMRGIAMAVVYHPFGGGRHQHPGKSTSTSRNAPPGRKVGLIAPRKTGRGRLPRASAEVRGR*
>14_1009_12_30cm_Bacteria_8503_67_7
MAVKKYKPTSPGRRFMSVSAFEDITRPKPERRLTEHLKTRSGRNNTGSITVRHRGGGHKKTYRMVDFKRQKDGVPGKVAHIEYDPNRSARIALVHYADGDKRYILAPVGLRVGDPVMSGDTAEIRPGSSLAIAGIPLGTTIHNLEVRLGRGAQLVRSAGAAAQLLAKEGAYAQVRMPSGEVRLIDVRCRATIGQVGNVEHENEVVGKAGKTRWRGFRPAVRGMTMNPFDHPPTA*
>14_1009_12_30cm_Bacteria_8507_66_11
MPIRKFKPTSPGRRFMSISGFDEITTDTPEKTLLESLQTHAGRNNQGRITTRHQGGGYRKLYRKIDFKRDKQGVAGKVATIEYDPNRSARIALIHYKDGEKRYILAPLGLKVGDPIESGPEAPVRIGNAIPLERIPVGSTVHNIELTLGRGGQLVRSAGTSAQLLAKEGDYAVIRMPSGELRRIHVRCQATIGQVGNIEHENESGGKAGRSRWLGQRPEVRGSTMNPRDHPHGGGEGKTGPGGNPKTPWGKPALGYRTRKPKKASDKLIIRRREKKGRKK*
>14_1009_12_30cm_Bacteria_8515_67_14
MPLKQYKATSPVRRFRQSASFEELTKGKKPERSLTERKLRHAGRNAQGRVTTRHRGGGEKRNYRIVDFKRDKDGIPAKVTAIEYDPNRSARLALIVYRDGEKRYIIAPNDLRVGDPVISGPDAEARVGNCLPLEHIPTGTQIHGIELQPGRGAQLVRAAGGAAQLVAKEGEYAQIRLPSGGIRVVHVRCRATIGQIGNVEHENQKVGGAGHKRHMGWRPAVRGVVMSPRDHPHGGGEAKSPVGGQAQTPWGKPAMGLKTRNNPRTDRFVTERPPKRKSK*
>14_1009_12_30cm_Bacteria_8516_55_13
MALKNYRPLTPIQRFKQTPAFDEITKWRPTRALIEPKKKSGGRNNYGRLTSRHIGGGHKQNYRKVDFKRRKHGVSAEVMGIEYDPNRSARIALIKYTDGELSYILAPNGLQVGSKVVAGNDVPPDLGNSLPLRAIPLGTNIHNIELSPGRGGQVARSAGQQAILNNLEGGYALVKMPSGEIRRIHENCFATIGQVGNVDHMNVASGKAGRTRWRGRRPHVRGMVMNPIDHPMGGGQGKSKGGGGRHHPVSPWGQLAKGFKTRSKRKPSDRFILERKRGKKKI*
>14_1009_12_30cm_Bacteria_8526_66_10
MSVSGFDEITTDTPEKTLLESLPTHAGRNNQGRITTRHQGGGYRKIYRKIDFRRDKVGVAGKVATIEYDPNRSARIALIHYKDGEKRYILAPLGLKVGDPIESGPDAPVRIGNAIPLEHIPVGSTVHNIELTLGRGGQLVRSAGASAQLLAKEGDYAVIRMPSGELRRIHIRCQATIGQVGNIEHENESGGKAGRSRWLGQRPEVRGSTMNPRDHPHGGGEGKTGPGGNPKTPWGKPALGYRTRKQNKASSKLIIRRREKKGRKK*
>14_1009_12_30cm_Euryarchaeota_8492_64_9
MGKNLRSQRRGRGTSPTYRSPSHRHPGPVVHPHLRGTGIVTDIFQAPGHTAPLARVRFDGQEVLMIACDGLSVGQPVTHGVANVDRGNTMALRDIPEGTLVYNLEAMPGDGGRFVRAAGAQAVVVSQGERTVVQLPSGQFRTFHPDCRATIGAVAGAGRGDKPFARAGKKWFSFRSFSKPYFVVRGVAMNPVDHPHGGGSHQHVGKPSTVGFDAPPGRKVGRMSPQPKRLKEKRRRRQ*
>14_1009_12_30cm_Euryarchaeota_8531_64_9
MGKNLRSQRRGRGTSPTYRSPSHRHPGPVAHPHLRGAGVVTDIFQAPGHTAPLARVRFDGEEVLMIACDGLSIGQAVTHGMPNVDRGNTLPLREIPEGTLVYNIEAMPGDGGKFVRAAGTQAVVVSQGERTVVQLPSGQFHTFHPDCRATIGAVAGAGRGDKPFTKAGKKYFSYRSLSKAVFNVRGVAMNPVDHPHGGGSHQHVGKPSTVGYDAPPGRKVGRMSPKPKRLKAKRRRS*
>14_1009_12_30cm_Gemmatimonadetes_8487_69_13
MGIRQFKPVTPATRFRSVSDFGDITKTEPERSLLEPLRRTGGRNNKGHITSRYMGGGHKRQYRRIDFRRNKFGVPAKVASVEYDPNRTARIALLHYVDGEKRYILAPKGLAVGDTVVSGPGADIRIGNAMPLFEIPLGTTVHNVELKIGRGGQLCRSAGTGVQVVAKEGNHVTLRLRSTEMRMVRGECLATIGEVSNAEHELLSIGKAGKSRWLGRQPRVRGVAMNPVDHPLGGGEGKTSGGRPPTSPWGKVEGKKTRHKKKPSTKLIVRGRKRGKATQ*
>14_1009_12_30cm_Gemmatimonadetes_8494_70_15
MGIRQFKPVTSATRFRSVSDFAEVTKTEPERSLVEPLTKTGGRNNKGHITTRWRGGGHKRQYRRIDFRREKFGVPAKVTAIEYDPNRTCRIALVTYADGEKRYILHPKGLNVGDTVVSGPGADIRTGNAVPLHEIPLGTAVHNVELKIARGGQLCRAAGTSAQVVAKEGNFVTLRLRSTEMRMVRGECLATIGEVGNAEHELLSVGKAGKSRWLGRMPRVRGVAMNPVDHPLGGGEGKSSGGRPPTNPWGKPEGRKTRHKKKASTKLIVRGRKRGKATQ*
>14_1009_12_30cm_Gemmatimonadetes_8497_69_11
MGIRQFKPVTSATRFRSVSDFGDLTKTEPERSLLEPLKRTGGRNNKGHITTRHQGGGHKRQYRRIDFRRDKFGVPAKVASVEYDPNRTARIALLHYADGEKRYILAPKGLAVGDTVVSGPGADIRTGNAMPLFEIPLGTTVHNVELKIGRGGQLCRSAGTGVQVVAKEGHHVTLRLRSTEMRMVRGECLATIGEVSNAEHELLSVGKAGKTRWLGRRPRVRGVAMNPVDHPLGGGEGKTSGGRPPTSPWGKVEGKKTRHRKKPSTKLIVRGRKRGKATQ*
>14_1009_12_30cm_Proteobacteria_8501_67_8
MALIKYKPRTPGTRAVVKIDRSHLHKGGPHLPLTAAQSKTGARNHFGRITTRHHGGGSRQKYRVIDFKRDKDGISGVVERVEYDPNRTSHIALIRYADGERRYILAPKGVKAGDEVRSGADAPIKSGNAMTLRHVPVGSIIHNVEMKPGRGGQLARSAGSSVSFTSREGIYAYLRLKSGETRKVHIDCRATIGEVGNDEHNLRSYGKAGAKRWKGIRPTVRGLAMNPVDHPHGGGEGKSGQGNPHPVSPWGQNAKGLKTRHNKRTDNMIVQRRQNRIR*
>14_1009_12_30cm_unknown_8517_52_13
MGKNILVQRRGRGYFIFKAPTHRRIHSVGYNSVDGHSSGYVKDLLHEMARGAPLALLKVEGAGEIYVPAPEGIAVGQKLLFGSEVPAEIGNIKSLGKMPEGTMICNIELRHGDGGTMARSSGSFATVVSHTPIGTELRMPSGKTIHVNDNCRAMIGVVAGAGRTEKPFMKAGPRWFLQRARGRKWPVVKGQAMISASHPHGGGRHKHAGKPTTVGRWTSPGRKVGNIAARQTGRAKRRSAR*
>14_1009_12_40cm_Acidobacteria_8689_60_7
MGLKSFNPYTASRRFITVLDKSEITKDSPEKSLLEPKKRSGGRNSHGEVTMWHRGGGHKKQYRKIDFKREKTGVPAKVAAIEYDPNRSARIALLHYADGEKRYILHPVGLEVGMTVQTGEGADILPGNALAFRHIPPGTMVHNLELYPGRGGQVVRSAGGAAQLLSKEGDLALVKLPSGEVRKFSVNCMATIGQVGNLDHENVTYGKAGRTRWHGRRPTVRGVAMNPVDHPHGGGEGRVKGNHPQTPWGFPTLGAKTRHNKRTDKKIVQRRKG*
>14_1009_12_40cm_Acidobacteria_8738_65_6
MAAATSGCIASSTSSATSATSRIEYDPNRSARIALLTYADGEKRYILQPNGLKVGDTIVAGQNVDILPGNSLPLKNIPLGTLLHNVELKPGKGGQIARSAGSAVQLVAKEGDYASVKMPSGEIRKINMECFATIGQVGNLDHENVSIGKAGRSRWLGQRPHVRGVAMNPVDHPLGGGEGKTSGGRHPVSPWGLPTKGYKTRNRKATDKFIVQRRQK*
>14_1009_12_40cm_Armatimonadetes_8702_65_16
MTLKKFKPVTPGQRFATVPSFDEITKDKPERSLIEPMRKSGGRNAQGRVTVRHRGGGHKRYYRVVDFRRDKDGVPAKVAAVEYDPNRSARLALLRYADGEKRYILAPEGLAVGDTVLSGPDAEIRPGNAMPLRGIPIGTMIHNIELAPNRGGQMARAAGTAAQVMAKEGEYAHVRLPSGEVRLVRVDCKATIGQVSNLEHDSVTLGKAGRKRWLGVRPGVRGVAMDPASHPHGGGEGRSPIGMPGPVSPWGKPTLGAKTRKPKLSDQFIVKRRK*
>14_1009_12_40cm_Bacteria_8675_66_16
MTISGFDEITTDTPEKTLLESLPTHAGRNNQGRITTRHQGGGYRKLYRKIDFKRDKHAIPGKVATIEYDPNRSARIALIHYKDGEKRYILAPLGLKVGDPIESGPDAPVRIGNAIPLENIPVGSTVHNIELTLGRGGQLVRSAGASAQLLAKEGDYAVVRMPSGELRRIHIRCQATIGQVGNIEHENESGGKAGRGRWLGQRPEVRGSTMNPRDHPHGGGEGKTGPGGNPKTPWGKPALGYRTRKANKASAKLIIRRREKKGRKK*
>14_1009_12_40cm_Bacteria_8691_66_10
MSISGFDEITTDTPEKTLLESLQTHAGRNNQGRITTRHQGGGYRKLYRKIDFKRDKQGVAGKVATIEYDPNRSARIALIHYKDGEKRYILAPLGLKVGDPIESGPEAPVRIGNAIPLERIPVGSTVHNIELTLGRGGQLVRSAGTSAQLLAKEGDYAVIRMPSGELRRIHVRCQATIGQVGNIEHENESGGKAGRSRWLGQRPEVRGSTMNPRDHPHGGGEGKTGPGGNPKTPWGKPALGYRTRKPKKASDKLIIRRREKKGRKK*
>14_1009_12_40cm_Bacteria_8692_64_7
MDVGLKKFKPVTPGQRFATVPTFDEITKKKPERSLIEPVRKTGGRNAQGRVTVRHRGGGHKRYYRVVDFKRDKDGVPAKVAAIEYDPNRSARLALLRYADGEKRYILAPEGLAVDDTVLSGTDAEVRPGNAMPLRGIPIGTMIHNIEMAPKRGGQMVRAAGTSAQVMAKEGDYAHVRLPSGEVRLLGLDCRATIGQVSNLEHDSVTLGKAGRSRWLGIRPGVRGVAMDPASHPHGGGEGRSPIGMPGPVSPWGKPTLGAKTRKRKLSDQYIVKRRK*
>14_1009_12_40cm_Bacteria_8693_55_9
MALKEFRPLTPTLRFKSLPGFDEITKWRPERSLLEPKRKSGGRNNYGRLTSRHIGGGHKQKYRKVDFKRRKRGVPAEVIGIEYDPNRSARIALIKYADGELSYILAPSGLRVGSTVMAGDDAAPELGNALPLRAIPLGTSIHNIELTPGRGGQVARSAGQQATLTNIEAGYALIKMPSGEIRRIHENCFATVGQVGNIDHMNVSSGKAGRTRWQGRRPHVRGMVMNPIDHPMGGGQGKSKGGGGRHHPVSPWGQLAKGFKTRSKHKPSDRFILERRRPKKKA*
>14_1009_12_40cm_Bacteria_8698_65_8
MPLKKYKPTSPGRRFMSVSAFDDLTKGKKAEKRLLVSMKTDAGRNAQGKITVRHQGGGHRKLYRIIDFKRNKLGIPATVAAVEYDPNRSARIALLHYADGEKRYILAPVGLTVGDKVVSGPEADIRPGNALPLADIPLGSTVHNIELKPGRGGQVVRSAGMSAQLLAREGDYAQIRMPSGEVRRIAVICYATIGQIGNVEHENENVGKAGKSRWRGKRPSVRGMSMNPFDHPHGGGEGRSGAGGHPQTPWGKPTLGYRTRRNKKTANMIVRRRPPKRKSKG*
>14_1009_12_40cm_Bacteria_8709_66_12
MPIRKFKPTSPGRRFMSISGFDEITTDRPEKTLLESLPTHAGRNNQGRITTRHQGGGYRKLYRKIDFKRDKQGVAGKVATIEYDPNRSARIALIHYKDGEKRYILAPLGLKVGDPIESGPEAPVRIGNAIPLERIPVGSTVHNIELTLGRGGQLVRSAGASAQLLAKEGDYAVIRMPSGELRRIHVRCQATIGQVGNIEHENESGGKAGRSRWLGQRPEVRGSTMNPRDHPHGGGEGKTGPGGNPKTPWGKPALGYRTRKPKKASDKLIIRRREKKGRKK*
>14_1009_12_40cm_Bacteria_8716_66_9
MPLRKFKPTSPGRRFMTISGFDEVTTDEPEKSLTESLPTHAGRNNQGRITTRHQGGGYRKLYRKIDFKRDKFGIAGKVATIEYDPNRSARIALINYKDGEKRYILAPLGLKVGDPIESGEEAPVRIGNALPLARIPVGSTVHNIELTLGRGGQLARSAGTSAQLLAKEGDYAVIRMPSGELRRIHVRCQATVGQVGNIEHENQSGGKAGRSRWLGIRPTVRGSTMNPVDHPHGGGEGKTGPGGNPKTPWGKPALGYRTRKPKKASNKLIIRRREKKGRKK*
>14_1009_12_40cm_Bacteria_8719_56_8
MALKNYRPLTPSLRFKSLPAFEEITKWKPAKRLVEPKKKTGGRNHYGRLTSRHIGGGHKQKYRKVDFKRRKRDVAAEVIGIEYDPNRSARIALIKYADGELSYILAPDGLRVGSRVAAGEDVAPDLGNALPLRAIPLGANIHNIELTPGRGGQIARSAGQQATLNNLEGGYALVKMPSGEIRRIHENAYATVGQVGNVDHMNVSSGKAGRTRWRGRRPHVRGMAMNPIDHPMGGGQGKSKGGGGRHHPVSPWGQLAKGFKTRSKHKPSDRFILERRKKK*
>14_1009_12_40cm_Bacteria_8731_55_7
MALKNYRPLTPTLRFKSLPSFEEITKWKPAKSLVEPKKKTGGRNNNGRLTSRHIGGGHKQNYRKVDFKRRKRGVTAEVLGIEYDPNRSARVALIKYTDGELSYILAPDGLHVGSTVAAGDDVAPDLGNALPLRSIPLGANIHNIELAPGRGGQIARSAGQQATLNNLEGGYALVKMPSGEIRRIHENAYATIGQVGNVDHMNVASGKAGRTRWKGRRSHVRGMAMNPIDHPMGGGQGKSKGGGGRHHPVSPWGQLAKGFKTRSKHKPSDRFILERRRSKKKS*
>14_1009_12_40cm_Bacteria_8734_55_6
MAIKTFRPKTASLRFKTVIDYKQEITTDEPYKPLLDRKTRTDGRDNYGHLTVRHRGGGNKQHYRIIDFRRDKVGIPAKVETIEYDPNRAAFIALLSYADGERRYILQPVGLKVGMKVVAGPEADILVGNALPLRNIPLGTTVHNIELRPGKGAQMARSAGAAAQLVAKEGDYAHVKLPSGEVRLVNVDCMATIGQVGNLDHENVTVGKAGRTRHLGIRPTVRGVVMNPVDHPHGGGEGRVKGYHPMTPWGVPTLGYKTRNNKRTDKFIVKRKSK*
>14_1009_12_40cm_Bacteria_8767_65_6
MPVKSYKPTSPGRRGMSVSTFEEITKTRPERALTEPLKKTAGRNSNGRITTRHRGGGHKRLYRIIDWKRNKIGVRGQVIAIEYDPNRSARIALIQYEDGERRYILAPVGVRVGTRLSSGPEADLAAGNALALRDIPVGSIIHNVELKPGRGGQLVRGAGVGAQLMAKEGAWAQVRLPSGEVRLVHVECMATLGQVGNPEHATISVGKAGRTRHMGFRPTVRGSAMNPRDHPHGGGEGKAPIGGQPQTKWGKVAMGKKTRHRKATDKFIVRKRAK*
>14_1009_12_40cm_Betaproteobacteria_8764_65_6
MPLVKVKPTSPGRRQLVKLVNPDLHKGGPYQPLVEKQSRKAGRNVNGHITMRHQGGGHKQHYRIVDFRRDKDGISAKVERLEYDPNRSANLALLCYADGERRYIIAAKGLAAGTQLLSGAEAPIKPGNTLPLRNIPVGTTVHCVEMQPGKGAQLARAAGASVQLLAREGSYAQVRLRSGEIRKVHVDCRATIGEVGNEEHSLESIGKAGRVRWRGVRPTVRGVAMNPIDHPHGGGEGKTAAGQDXXXXXXXXXXXXXXXRAA*
>14_1009_12_40cm_Euryarchaeota_8735_64_14
MGKNLRSQRRGRGTSPTYRSPSHRHPGLVTYPRFRGAGVVTDIFQAPGHTAPLARVRFGSQEVLMIACDGLSIGQPVTHGMPNVDRGNTLPLREIPEGTLVYNIEAMPGDGGKFVRAAGTQAVVVSQAERTVVQLPSGQFHTFHPDCRATIGAVAGAGRGDKPFTKAGKKWFSYRSFSKPAFNVRGVAMNPVDHPHGGGSHQHVGKPSTVGYDAPPGRKVGRMSPKPKRLKLKRRRS*
>14_1009_12_40cm_Euryarchaeota_8773_66_8
MGKNLPQQRRGRGTSPTYRSPSHRHPGIPSHPKLTGDGTVTAIEHAPGRTAPIARVRYGRLEVLMIAPDGLQVGQVVSVGGYNIDRGNTLPLGSIPEGTLVYNIESKPGDGGKFVRAAGTTATVVSHADRIVLQLPSGQFRSFDPKCRATIGVVAGAGRPERPFAKAGKKYLAYRSFSKPPVWVRGVAMNPVDHPHGGGAHQHVGRPSTVSWHASPGRKVGRLGPVPKRIKEKRGRR*
>14_1009_12_40cm_Proteobacteria_8680_68_6
MALIKYKPRTPGTRAVVKVDRSHLHKGAPHMALTAHQSKTGGRNHFGRITTRHHGGGMRQKYRIIDFKRDKDSITGVVERIEYDPNRTSHIALIRYADGERRYILAPKGVKTGDEVRSGADAPIKSGNAMSLRHVPVGSIIHNVEMKPGRGGQLARSAGSSVSFTAREGIYAYLRLKSGETRKVHIDCRATFGEVGNDEHNLRSYGKAGAKRWRGVRPTVRGLAMNPVDHPHGGGEGKSGQGNPHPVSPWGWNTKGLKTRHNKRTDNMIVQRRKNRIR*
>14_1009_12_40cm_unknown_8796_56_10
MGKRIQQRRAGKGGIQFRARTRGKIAPVRYPKIATEARDTGVVRAILDERGRSAPLAQLEYGKSQFTYIPAATGLSVGREIQLGASAEVSSGNILPLSSIPEGTRVCNIELRPGDGGKLVRSSGGSAVLFSKAGGSAILRLPSGKNIMIDQRCRAMIGEIAGGGRLEKPFLRAGARHHAKRAAGRAYPRMRGIAMAVVYHPFGGGRHQHPGKSTSTSRNAPPGRKVGLIAPRKTGRGRLPRASAEVRGR*
>14_1009_13_20cm_Bacteria_8932_54_8
MALKTFRPLTPTLRFKSLPGFGEITKWRSAKRLVEAKKKTGGRNNNGRMTSRHIGGGHKQKYRKVDFKRRKRGVAAEVVGIEYDPNRSARIALIKYADGDLSYILAPDGLRVGSTVAAGDDIAPDLGNALPLRSIPLGTNIHNIELTPGRGGQIARSAGQQATLNNREGGYALVKLPSGEIRRIHENAYATVGQVGNVDHMNVSSGKAGRTRWRGRRSHVRGMAMNPIDHPMGGGQGKSKGGGGRHHPVSPWGQLAKGFKTRSKHKPSDRFILERRRKK*
>14_1009_13_20cm_Bacteria_8946_55_8
MALKSYRPLTPTLRFKSLPAFDEITKARPAKRLLEPKKKTGGRNHFGRLTSRHIGGGHKHHYRKVDFKRRKRGIEAEVLGIEYDPNRSARIALIKYSDGELSYILAPDGLGVGARVMSGAEAAPDLGNAMPLSAIPLGTNIHNIELTPGRGGQIARSAGQQATLNNREGGYGLVKMPSGEIRRIHETCYATIGQVGNVDHMNVSSGKAGRTRWQGRRPHVRGMVMNPIDHPMGGGQGKSKGGGGRHHPVSPWGQLAKGFKTRAKHKPSDRFILERRRGKKRSA*
>14_1009_13_20cm_Bacteria_8947_65_7
MPLKKYKPTSPGRRFMSVSAFDDITKGKKAEKRLLVSLKKDSGRNAQGKITVRHQGGGHRKLYRIIDFKRNKPGIPATVAAVEYDPNRSARIALLHYADGEKRYILAPVGLTVGDKVVSGPEADIRPGNALPLSDIPLGSTVHNIELKPGRGGQVVRSAGMSAQLLAREGDYAQIRMPSGEVRRIAVLCYATIGQIGNVEHENENVGKAGKSRWRGKRPSVRGMSMNPFDHPHGGGEGRSGAGGHPQTPWGKPTLGYRTRRNKKTANMIVRRRPPKRKSKG*
>14_1009_13_20cm_Bacteria_8955_54_8
MALKNFRPLTPTLRFKSLPGFGEITKWRPAKRLVEPKKKTGGRNSFGRLTSRHIGGGHKQKYRKVDFKRRKRGVAAEVIGIEYDPNRSARIALVKYTDGELSYILAPDGLRVGSTIMAGEDVAPDLGNALPLRAIPLGANIHNIELTPGRGGQIARSAGQQATLNNREGGYALVKLPSGEIRRIHENAYATVGQVGNIDHMNVSSGKAGRTRWRGRRPRVRGMAMNPIDHPMGGGQGKSKGGGGRHHPVSPWGQLAKGFKTRSKHKPSDRFILERRHKK*
>14_1009_13_20cm_Bacteria_8956_55_6
MALKSYRPLTPTLRFKSLPAFEEITKWKSAKSLIEPKKKTGGRNNNGRLTSRHIGGGHKQNYRKVDFKRRKRGVPAEVVGIEYDPNRSARIALIKYTDGELSYILAPDGLRVGSTVAAGDDVAPDLGNALPLRSIPLGANIHNIELAPGRGGQIARSAGQQATLNNLEGGYALVKMPSGEIRRIHENAYATIGQVGNVDHMNVASGKAGRTRWKGRRSHVRGMAMNPIDHPMGGGQGKSKGGGGRHHPVSPWGQLAKGFKTRSKHKPSDRFILERRRSKKKN*
>14_1009_13_20cm_Bacteria_8964_55_8
MALKAYRPLTPSLRFKSLPVFDEVTRARPAKRLLEPKKKTGGRNHFGRVTSRHIGGGHKQHYRKVDFKRRKRGVEAEVVGIEYDPNRSARIALIKYIDGELSYILAPDGLRVGARVAAGDEVAPDLGNALPIRAIPLGTNIHNIELTPGRGGQIARSAGQQATLNNREGGYGLVKLPSGEIRRIHESCYATVGQVGNVDHMNVSSGKAGRTRWQGRRPHVRGMAMNPIDHPMGGGQGKSKGGGGRHHPVSPWGQLAKGFKTRTKHKPSDRFILERRPKK*
>14_1009_13_20cm_Bacteria_8969_68_5
GLKVDEVVMSGPQADILPGNALPVRNIPLGTLVHNIELHPGRGAQLCRSAGAQAQLLAKEGDRATLKLPSGEVRMVSLECAATVGQVGNLDHENVSVGKAGRKRWLGFRPTVRGTVMNPVDHPMGGGEGKGKGNHPMTPWGKPTKGYKTRRGAKPSDRDIVTRRTK*
>14_1009_13_20cm_Betaproteobacteria_8988_62_5
MALIKVKPTSPGRRSLVKVVNPDLHKGRPVEALIEAKKRGSGRNNNGHITMRHQGGGHKQHYRIVDFRRNKDGVPAKVERLEYDPNRSAHLALLLYSDGERRYIVAPRGVAAGTQLMSGAEAAIKPGNCLPLRNIPVGTTIHCVEMLPGKGAQMARSAGASVQLLAREGAYAQLRMHSGEIRKVHVDCRATIGTVGNEEHNLRSIGKAGAQRWRGIRPTVRGIAMNPVDHPHGGRSNGGGHPVSPWGTPTKGYQTRRNKRTDGMIVRRRHAAKKG*
>14_1009_13_20cm_Bradyrhizobium_8951_60_7
MPLGNMPIGTIIHNVELKIGKGGQLARSAGTYAQLVGRDQDYVIIRLNSGEQRLVHGRCTGTIGAVSNPDHMNISIGKAGRNRWLGRKPHNRGVSMNPVDHPHGGGEGRTSGGRHPVTPWGKPTKGKKTRSNKSTNRFILISRHKRKK*
>14_1009_13_20cm_Gemmatimonadetes_8987_66_6
MGIRQFRPMTPATRFRSVSDFTEVTKTEPEKTLLEPLKRTGGRNNKGHITSRYMSGGHKRQYRRIDFRRDKFGIPARVASIEYDPNRTARIALLHYGDGEKRYILAPKGLSVGDTVVSGPGSDIRTGNAMPLFEIPLGTAVHNIELKIARGGQLCRGAGTSAQVVAKEGNYVTLRLRSTEMRMVRGECLATIGEVGNAEHELLSIGKAGKTRWLGRSPRVRGVAMNPVDHPLGGGEGKSSGGRPPTNPWGKVEGRKTRHKKKPSTKLIVRGRKRGKATQ*
>14_1009_13_20cm_Proteobacteria_8922_67_8
MALIKYKPRTPGTRAVVKVDRSHLHKGAPHMALTAHQSKTGGRNHFGRITTRHHGGGMRQKYRIIDFKRDKDSITGVVERIEYDPNRTGHIALIRYADGERRYILAPKGVKTGDEVRSGADAPIKSGNAMSLRHVPVGSIIHNVEMKPGRGGQLARSAGSSVSFTAREGIYAYLRLKSGETRKVHIDCRATFGEVGNDEHNLRSYGKAGAKRWRGVRPTVRGLAMNPVDHPHGGGEGKSGQGNPHPVSPWGWNTKGLKTRHNKRTDNMIVQRRKNRIR*
>14_1009_13_20cm_Rokubacteria_8968_70_11
PIRNIPVGTLVHNVELQKGRGAQLCRSAGAQAQLLAKEGDRATLRLPSGEVRYVALECMATIGQVGNLDHENVSVGKAGRVRWKGFRPTVRGTVMNPVDHPMGGGEGKGKGNHPMTPWGKPTKGYKTRRGARPSDSMIVTRRKK*
>14_1009_13_30cm_Actinobacteria_9104_69_9
MAVRKYKPTTPGRRGASVSTFDELTRSTPEKSLVAKGRNKAGRNTHGRITARHQGGGTKRRYRVVDFRRNKDGVPARVAHIEYDPNRSARIALLHYVDGEKRYILAPDGVAQGDRLMSGSDAEIRPGNALPLRNIPVGTVIHAIELKPGAGAKMARSAGTSVQLMAKEGAMATLRLPSGETRLVPSACKATVGAVGNAEHELISLGKAGRARWQRKRPSVRGVAMNPVDHPLGGGEGKSSGGRHPTSPWGKKEGRTRKKKKASTKYIVRRRGKGRN*
>14_1009_13_30cm_Alphaproteobacteria_9118_65_10
MALKTFNPTTPSQRHLVIVDRSELWKGKPVKTLTEGLRQKGGRNNSGRIMVRWRGGGHKRRYRVVDFKRRKDDVAAVVERLEYDPNRTAFIALIRYPDGEQSYILAPQRLRAGDSVVSGERVDVKPGNAMPLRNMPLGTIVHNVEMKPGKGGQMARSAGTYVQLVGREQGYALLRMTSGEMRMVRAECRATIGAVSNPDHQNIVIGKAGRNRWLGRKPSVRGVAMNPIDHPHGGGEGKTSGGRHPVTPWGKPTKGKKTRQNKATDRLIIRRRQSK*
>14_1009_13_30cm_Bacteria_9073_70_12
MPTIQFRPTSPGRRFQTGPDFNEITKDAPEPSLTAPLRKSGGRNNLGRMTIRHRGGGHKRLYRILDFKRDKVSVPAKVAAIEYDPNRSARIALLHYADGEKRYILAPVGLAVGDKVEAGPKADIKPGNSLPLANIPLGTTVHNVEFREGRGGQLARSAGAGIQLMAKEGDYALLKLPSGELRRVRLACRATIGQVGNLEHENISYGKAGRIRWLGRRSSVRGIAMNPVDHPHGGGEGRSKGNHPQTPWGKPTKGYKTRHNKRTDRWILQRRKTK*
>14_1009_13_30cm_Bacteria_9084_70_9
MPLKQYKATSPVRRFRQSASFEELTRGKAPERSLLERKLRKAGRNAQGRVTTRHRGGGEKRAYRIVDFKRDKDGIPARVKAIEYDPNRSARLALVVYRDGDKRYILAPNDLKVGDTVVSGPDAEARVGNCLPLEHIPTGTQIHGVELQPGRGAQLVRAAGGAAQLVAKEGEYAQIRLPSGGIRVVHVRCRATVGQLGNIDHENRKIGGAGHKRRMGWRPQVRGVVMSPRDHPHGGGEAKSPVGGMAQTPWGKPAMGLKTRRNPRTDRFVTERPRKRKAK*
>14_1009_13_30cm_Bacteria_9093_69_12
MPIRTVKPTSAALRYLTYVTYDEITKQEPEKRLLSPKRRTNGRNVYGRITVRHRGGGAKQMVRQVDFRREKYGIPARVAAIEYDPNRSARLALLFYRDGEKRYIIAPQGLRVGDTVMSGPQADILPGNALPVRNIPLGTLVHNIELHPGRGAQLCRSAGAQAQLLAKEGDRATLKLPSGEVRMVSLECAATVGQVGNLDHENVSVGKAGRKRWLGFRPTVRGTVMNPVDHPMGGGEGKGKGNHPMTPWGKPTKGYKTRRGAKPSDRDIVTRRTK*
>14_1009_13_30cm_Bacteria_9094_67_12
MPLKQYKATSPSRRFRQSASFEELTKGKAPERSLLERKLRHAGRNAQGRVTTRHRGGGEKRNYRKVDFKRDKDGIPARVLAIEYDPNRSARLALLVYRDGEKRYIIAPNDLRVGDSVISGPDAEARVGNCLPLEHIPTGTQIHGIELQPGRGAQMATVGQIGNVEHENRKIGGAGHKRRMGWRPAVRGVVMSPRDHPHGGGEAKSPVGGMAQTPWGKPAMGLKTRKNPRTDRFVTERPRKRKSK*
>14_1009_13_30cm_Bacteria_9095_55_10
MALKEFRPLTPTLRFKSLPAFDEITKRRPERTLIEPKKRTGGRNNYGRLTSRHLGGGHKQKYRKVDFKRRKRGVPAEVIGIEYDPNRSARIALIKYADGELSYILAPNGLQVGSTVSAGDDAAPELGNALPLRVIPLGTNIHNIELSPGRGGQVARSAGQQATLTNIEAGYALVKMPSGEIRRIHENCFATIGQVGNVDHMNVASGKAGRTRWQGRRPHVRGMVMNPIDHPMGGGQGKSKGGGGRHHPVSPWGQLAKGFKTRSKHKPSDRFISERRRPKKKA*
>14_1009_13_30cm_Bacteria_9099_55_14
MALKDFRPLTPTLRFKSLPAFDEITKWRPERRLVEPKKRSGGRNNRGRLTSRHIGGGHKQKYRKVDFKRRKHGVAAEVIGIEYDPNRSARIALIKYTDGEMSYILAPNGLRVGATVSAGLDVASDLGNALPLRAIPLGTNVHNIELTPGRGGQVARSAGQQATLTALEAGYALVKMPSGEIRRIHETCFATIGQVGNVDHMNVSSGKAGRTRWRGRRPHVRGMVMNPIDHPMGGGQGKSKGGGGRHHPVSPWGQLAKGFKTRSKHKPSDRFILERKRPKKRA*
>14_1009_13_30cm_Bacteria_9108_59_8
MGIKTYRPTSPAIRFRTTLTNEDVTKVRPLKGLTAPKKRISGRDNKGHIQVRHRGGGHKRLYRILDFRRDKRDIPAKVTTLEYDPNRSARIALLTYADGEKRYILAPHGLAVGATVIAGDGADILVGNALPLRNVPLGTMVHNIELRAGKGGQLARAAGMAVQLLAKEAGYAQIKLPSGETRMVHLECYATIGQVGNLDHENQSIGKAGRSRWLGIRPTVRGVAMNPIDHPHGGGEGKTSGGRHPVSPWGLPTKGYKTRNNKRTEHFIIKHRN*
>14_1009_13_30cm_Bacteria_9112_55_7
MSYILAPNGLRVGSTVAAGDDVARELGNALPLRAIPLGANIHNIELIPGRGGQVARSAGQQATLTNIEAGYALVKMPSGEIRRIHENCFATIGQVGNVDHMNVASGKAGRTRWQGRRPHVRGMAMNPIDHPMGGGQGKSKGGGGRHHPVSPWGQLAKGFKTRSKHKPSDRFILERRRPKKKST*
>14_1009_13_30cm_Bacteria_9125_54_6
MQSPLCVTTYECEFPRFARSNILVMALKTYRPLTPTLRFKSLPAFDEITRWEPAKRLVEPKKKTGGRNNFGRLTSRHIGGGHKQKYRKVDFKRRKRGVAAEVLGIEYDPNRTARIALIRYSDGELSYILAPAGLRVGATVSAGEDVAAEPGNALPLRAIPLGTNIHNIELTPGRGGQIARSAGQQATLNALESGYALVKMPSGEIRRIHENCFATVGQVGNVDHMNVSSGKAGRTRWRGRRPHVRGMAMNPIDHPMGGGQGKSKGGGGRHHPVSPWGQLAKGFRTRSKHKPSDHFILERRRPKKKM*
>14_1009_13_30cm_Bacteria_9148_70_6
MPTVQFRPTSPGRRFQTGFDFKEITKTEPEPSLTAPLSKSGGRNNLGRITLRHRGGGHKRLYRIIDFKRDKVGVPARVAAIEYDPNRSARIALLQYADGEKRYILAPVGLGVGDRVEAGPKADIKLGNALPLAQIPLGTMIHNVELREGRGGQLGRSAGATIQLMAKEGDYALLKLPSGELRRVRLACRATIGQVGNLEHENISYGKAGRRRWLGIRSGVRGIAMNPVDHPHGGGEGRSKGNHPQSPWGKPTKGYKTRHNKRTDRWIVQRRKVR*
>14_1009_13_30cm_Bacteria_9164_55_9
MALKNYRPLTPTLRFKSLPGFDEITKWRPAKSLVEPKKKTGGRNNYGRLTSRHIGGGHKQKYRKVDFKRRKRGVAAEVIAIEYDPNRSARIALIKYADGELNYILAPSGLRVGSTVAAGNDVAPDLGNALPLRAIPLGTNIHNIELSPGRGGQVARSAGQQATLNNLEGGYALVKMPSGEIRRGADALAGTAPACARDGDEPDRSSDGRRSGEIKRRRRPASSSQPMGAIGKRI*
>14_1009_13_30cm_Betaproteobacteria_9106_63_6
MPLVKVKPTSPGRRSLVKVVNPDLHKGRPVDKLLESKKRGSGRNHNGHITVRHKGGGHKQHYRMVDFLRDKDGIAAKVERLEYDPNRSAHLALLHYTDGERRYIVAPRGVAAGTQLMSGAEAPIKSGNCLPLRNIPVGTTIHCVEMLPGKGAQIARSAGASVQLLAREGAYAQLRMHSGEIRKVHVDCRATIGTVGNEEHSLRSIGKAGANRWRGIRPTVRGIAMNPVDHPMGGRTNGGGGWHHPMSPWGTPTKGYQTRRNKRTDGMIVRRRHAAKKG*
>14_1009_13_30cm_Proteobacteria_9082_68_9
MALIKYKPRTPGTRAVVKVDRSHLHKGAPHMALTAHQSKTGGRNHFGRITTRHHGGGMRQKYRIIDFKRDKDSITGVVERIEYDPNRTSHIALIRYADGERRYILAPKGVKTGDEVRSGADAPIKSGNAMSLRHVPVGSIIHNVEMKPGRGGQLARSAGSSVSFTAREGIYAYLRLKSGETRKVHIDCRATFGEVGNDEHNLRSYGKAGAKRWRGVRPTVRGLAMNPVDHPHGGGEGKSGQGNPHPVSPWGWNTKGLKTRHNKRTDNMIVQRRKNRIR*
>14_1009_13_40cm_Bacteria_9307_55_11
MALKSFRPLTPTLRFKSLPAFDEVTKARPAKRLLEPKKKTGGRNHFGRLTSRHIGGGHKQHYRKVDFKRRKRGVEAEVLGIEYDPNRSARIALIKYSDGELSYILAPDGLRVGARVMSGNEAAPDLGNALPLSAIPLGSNIHNIELTPGRGGQIARSAGQQATLNNREGGYGLVKMPSGEIRRIHETCYATIGQVGNVDHMNVSSGKAGRTRWRGRRPHVRGMVMNPIDHPMGGGQGKSKGGGGRHHPVSPWGQLAKGFKTRTKHKPSDRFILERRRGKKKI*
>14_1009_13_40cm_Bacteria_9335_55_11
MALKNFRPLTPTLRFKSLPGFGEITKWRPAKRLVEPKKKTGGRNSFGRLTSRHIGGGHKQKYRKVDFKRRKRGVAAEVIGIEYDPNRSARIALVKYTDGELSYILAPDGLRVGSTIMAGEDVAPDLGNALPLRAIPLGANIHNIELTPGRGGQIARSAGQQATLNNREGGYALVKLPSGEIRRIHENAYATVGQVGNIDHMNVSSGKAGRTRWRGRRPRVRGMAMNPIDHPMGGGQGKSKGGGGRHHPVSPWGQLAKGFKTRSKHKPSDRFILERRHKK*
>14_1009_13_40cm_Bacteria_9348_71_6
MPTVQFRPTSPGRRFQTGPDFNEITKEAPEPSLTAPLRKSGGRNNLGRMTIRHRGGGHKRLYRLVDFKREKEGVPARVAAIEYDPNRSARIALLHYADGEKRYILAPVGLGVGDKVEAGPKADIKPGNSLPLANIPLGTTVHNVEFREGRGGQLGRSAGAGIQLMAKEGDYALLKLPSGELRRVRLACRATVGQVGNLEHENISFGKAGRVRWLGRRSSVRGIAMNPVDHPHGGGEGRSKGNHPQTPWGKPTKGYKTRHNKRTDRWILQRRKVK*
>14_1009_13_40cm_Proteobacteria_9304_69_11
MALIKYKPRTPGTRAVVKVDRSHLHKGAPHMALTAHQSKTGGRNHFGRITTRHHGGGMRQKYRIIDFKRDKDSITGVVERIEYDPNRTSHIALIRYADGERRYILAPKGVKTGDEVRSGADAPIKSGNAMSLRHVPVGSIIHNVEMKPGRGGQLARSAGSSVSFTAREGIYAYLRLKSGETRKVHIDCRATFGEVGNDEHNLRSYGKAGAKRWRGVRPTVRGLAMNPVDHPHGGGEGKSGQGNPHPVSPWGWNTKGLKTRHNKRTDNMIVQRRKNRIR*
>14_1009_13_40cm_Rokubacteria_9336_68_7
MAIRTVKPTSPSLRYLTYVTYDDITKKEPEKGLLRPKRRTNGRNVYGRITVRHRGGGAKQMVRQVDFRREKYGIPARVAAIEYDPNRSARLALLHYRDGEKRYIIAPLGLRVGDTLMSGPQADILPGNALPIRNIPVGTLVHNVELQSGRGAQLCRSAGAQAQLLAKEGERATLKLPSGEVRLVSLACMATVGQVGNLDHENVSIGKAGRVRWRGFRPTVRGTVMNPVDHPMGGGEGKGKGNHPMTPWGKPTKGYKTRRGARPSDSAIVTRRKK*
>14_1009_16_20cm_Acidobacteria_9472_55_5
MPIKTYRPLTPSLRFKTTLVNDEITTDRPHKPLTEIKLRTGGRRNSGDLTSWHRGGGHKRKIRIIDFKRDKDGIPATVTSIEYDPNRSARIALLSYADGEKRYILQPVGLQVGQKIVSGPDADILVGNALPLRNIPAGTTVHNIELKPGKGAQMVRSAGGAAQLVAKEGDYASLKLPSGETRKVLMDCMATVGQVGNTDHENVAIGKAGRKRWLGRRPVNRGVAMNPVDHPHGGGEGKTSGGRHPVTPYRQIHCEPQREIRFYGEKHKEGAVY*
>14_1009_16_20cm_Acidobacteria_9494_68_6
MPIRKFNPTSPGSRFQTVQTFDDITTDEPYKPLVEPMHTTGGRNNQGHLTSWWRGGGHKRMYRIIDFKRDKRDIPAKVSTVEYDPNRSARIALLTYADGEKRYILQPIGLKVGDTIVAGQNVDILPGNSLPLKNIPLGTLVHNVELEPGKGGQIARSAGSSVQVVAKEGDYASVKMPSGEIRKLNTECFATIGQVGNLDHENISVGKAGRSRWLGQRPHVRGVAMNPVDHPLGGGEGKTSGGRHPVSPWGLPTKGYKTRNNKVSDRFIVQRRQK*
>14_1009_16_20cm_Bacteria_9469_65_9
MPLKKYRPTSPGRRFMSVSAFEDLTRGKKAEKRLLVSLKTDAGRNAQGKITVRHQGGGHRKLYRIIDFRRDKLNIPATVSAVEYDPNRSARIALLTYADGEKRYILAPVGLTVGDRVASGPEADIKPGNALPLANIPVGSTVHNIELKPGRGGQVVRSAGMSAQLLAREGDYAQIRMPSGEVRRVAVVCYATVGQIGNVEHENENVGKAGKSRWRGKRPSVRGMSMNPFDHPHGGGEGRSGAGGHPQTPWGKPTLGYRTRRNKKTKNMIVRRRPPKRKSKG*
>14_1009_16_20cm_Bacteria_9487_66_12
MPLKKYRPTSPGRRFMSVSAFEDVTRGKKAEKRLLVSMKTDAGRNAQGKITVRHQGGGHRKLYRLIDFKRNKLNIPATVSAIEYDPNRSARIALLTYADGEKRYILAPVGLTVGDPVASGPEADIKPGNALPLANIPVGSTVHNIELKPGRGGQVVRSAGMSAQLLAREGDYAQIRMPSGEVRRVAVICYATVGQIGNVEHENENVGKAGKSRWRGKRPAVRGMSMNPFDHPHGGGEGRSGAGGHPQTPWGKPTLGYRTRRNKKTKNMIVRRRPPKRKSKG*
>14_1009_16_20cm_Bacteria_9489_55_9
MALKEFRPLTPTLRFKSLPAFDEITKWRPERSLLEPKKRSGGRNNRGRLTSRHIGGGHKQKYRKVDFKRRKRGVAAEVVGIEYDPNRSARIALIKYTDGELSYILAPNGLRTGSMVAAGDDAAPELGNALPLRAIPLGTNIHNIELTPGRGGQVARSAGQQATLTNIEAGYALVKMPSGEIRRIHENCFATIGQVGNVDHINVSSGKAGRTRWQGRRPHVRGMAMNPIDHPMGGGQGKSKGGGGRHHPVSPWGQLAKGFKTRSKHKPSDRFILERRRAKKKV*
>14_1009_16_20cm_Bacteria_9490_55_8
MALKEFRPLTPTLRFKSLPGFDEITKWRPERRLVEPKNKSGGRNNYGRLTSRHIGGGHKHKYRKVDFKRRKRGVSAAVIGIEYDPNRSARIALIKYSDGELSYILAPNGLRVGSTVISGDDVPPELGNALPLRAIPLGTNIHNIELSPGRGGQVARSAGQQATLTNIEAGYALVKMPSGEIRRIHENCFATVGQVGNVDHMNVSSGKAGRTRWQGRRPHVRGMAMNPIDHPMGGGQGKSKGGGGRHHPVSPWGQLAKGFKTRSKHKPSDRFILERRRPKKKA*
>14_1009_16_20cm_Bacteria_9503_55_8
MALKEFRPLTPTLRFKSLPAFDEITKWRPERSLLESKKKSGGRNNRGRLTSRHIGGGHKQKYRKVDFKRRKRGVSAEVVAIEYDPNRSARIALIKYADGELSYILAPNGLRVGSMVAAGDDVAPELGNALPLRAIPLGTNIHNIELTPGRGGQVARSAGQQATLTNIEADYALVKMPSGEIRRIHENCFATIGQVGNVDHMNVSSGKAGRTRWQGRRPHVRGVAMNPVDHPMGGGQGKSKGGGGRHHPVSPWGQLAKGFKTRSKHKPSDRFILERKRPKKKM*
>14_1009_16_20cm_Bacteria_9510_67_7
MTISGFEEITTDTPEKTLIESIPTHAGRNNQGRITTRHQGGGYRKIYRKIDFKRDKHAIEGKVATIEYDPNRSARIALIHYKDGEKRYILAPLGLKVGDPIESGPEAPVRIGNALPLENIPVGSTIHNLELTLGRGGQLVRSAGASAQLLAKEGDYAVIRMPSGELRRIHIRCQATIGQVGNIEHENESGGKAGRSRWLGQRPEVRGSTMNPRDHPHGGGEGKTGPGGNPKTPWGKPALGYRTRNKKKASSKLIIRRREKKGRKK*
>14_1009_16_20cm_Bacteria_9522_55_7
MSGAEAAPDLGNAMPLSAIPLGTNIHNIELTPGRGGQIARSAGQQATLNNREGGYGLVKMPSGEIRRIHETCYATIGQVGNVDHMNVSSGKAGRTRWQGRRPHVRGMVMNPIDHPMGGGQGKSKGGGGRHHPVSPWGQLAKGFKTRAKHKPSDRFILERRRGKKRSA*
>14_1009_16_20cm_Bacteria_9532_55_7
MALKQFRPLTPTLRFKSLPGFDEITKWRPERSLVEPKKKSGGRNSYGRLTSRHIGGGHKQKYRKVDFKRRKHGVAAEVIGIEYDPNRSARIALIKYSDGELSYILAPNGLRVGSTVISGDDIAPELGNALPLRAIPLGANIHNIELTPGRGGQVARSAGQQATLTNIEAGYALVKMPSGEIRRIHENCFATVGQVGNVDHMNVSSGKAGRTRWQGRRPHVRGMVMNPIDHPMGGGQGKSKGGGGRHHPVSPWGQLAKGFKTRSKHKPSDRFILERRKAKKKA*
>14_1009_16_20cm_Euryarchaeota_9465_64_7
MGKNLRSQRRGRGTSPTYRSPSHRHPGPVVYPHLRGAGVVTDIFQAPGHTAPLARVRFDGQEVLMIACDGLSVGQPVTHGLPNLDRGNTMPLRDIPEGTLVYNVESMPGDGGRFVRAAGAQAVVVSQGDRTVIQLPSGQFRTFHPDCRATIGAVAGAGRGDKPFYRAGKKWFSFRSFSKAYFIVRGVAMNPVDHPHGGGSHQHVGKPSTVGFDAPPGRKVGRMSPQPKRLKEKRRRR*
>14_1009_16_20cm_Ktedonobacter_racemifer_9518_53_6
MPIRQYRPTSPGRRGMSVSTFEEITKTKPEKSLTVKLQKHAGRNNQGKITTRHRGGGAKRAYRIIDFKRNKLNVPARVAAIEYDPNRSARIALLHYLDGEKRYIIAPLGLKVGDHVSAGPDADIRPGNALPLKNIPTGTTVHCIELERGRGAQMARGAGVGAQLMAKEGDYAQLRLPSGEQRRVHVLCMATIGQVGNIDHENRSIGKAGRSRHMGRRPTVRGSVMNPRDHPHGGGEGRAPIGGQPQTPWGKPALGYKTRNNKRTDQFIVRRRNAGRRRK*
>14_1009_16_20cm_Rokubacteria_9470_69_6
MPIRTVKPTSPARRYLTYVTYDEITKTEPEKSLLSPKRRTNGRNVYGRITVRHRGGGAKRMLRDVDFRRDKFGIPARVAAIEYDPNRSARLALLHYRDGEKRYIIAPHGLKVDDVVMSGPQADILPGNALPIRNIPVGTLVHNVELQKGRGAQLCRSAGAQAQLLAKEGDRATLKLPSGEVRYVALECMATIGQVGNLDHENVSVGKAGRVRWKGFRPTVRGTVMNPVDHPMGGGEGKGKGNHPMTPWGKPTKGYKTRRGARPSDSMIVTRRKK*
>14_1009_16_30cm_Acidobacteria_9622_60_6
MPVKNYRPTTATRRFQTVVSREDITKDKPEKXXXXXXXXXXXXXEKGLVIGKKRTGGRSSTGRVSSRFRGGGHKKTYREIDFKRDKVGIPGRVAAIEYDPNRSARIALLHYVDGEKRYILAPAGLEVGRAVMAGPEADILIGNALPLKNIPAGTVVHNIELRPGKGGQMARSAGAQAQLVSREGDYALLKLPSGEIRRVQADCTATIGQVGNVEHENVSLGKAGRKRWLGKRPHNRGVSMNPVDHPHGGGEGKTSGGRHPVTPWGQPTRGFKTRNNKRTNKWIVTRKAKKR*
>14_1009_16_30cm_Acidobacteria_9671_56_15
MAIKTYRPTTQTLRFRTTLVNDDITSTRPHKPLLEPKQRTGGRRNSGDTTMWHRGGGHKRKLRIIDFKRDKTGIPATVASIEYDPNRSARIALIAYADGDKRYILQPDGLKVGQKIVSGPEADILVGNALPLRNIPPGTTIHNIELRPGKGAQMVRSAGGAAQLVAKEGDYALVKLPSGETRKVAQDCMATIGQVGNTDHENVTIGKAGKMRWLGRRPVNRGVSMNPVDHPHGGGEGKTSGGRHPVTPWGQPTRGYKTRNNKRTDAFIVSRRGK*
>14_1009_16_30cm_Acidobacteria_9743_64_7
MPIRKYNPTSPGQRFQTVQVFDEITTQEPFKPLVEPLHRTGGRNNQGELTSWWRGGGHKRMYRIIDFKRDKYDIPAKVSTIEYDPNRSARIALLTYADGEKRYILQPNGLKVGDTIVSGQNVDILPGNSLPLKNIPLGTQLHNVELKPGKGGQIARSAGSTVQLVAKEGTYASVKMPSGEIRKINMECFATIGQVGNLDHENVSIGKAGRSRWLGKRPHVRGVAMNPVDHPLGGGEGKTSGGRHPVSPWGLPTKGYKTRNRKATDKFIVQRRSK*
>14_1009_16_30cm_Acidobacteria_9782_56_12
MAIKTYRPTTQTLRFRTTLVNDELTADKPFKPLTEPKKHTGGRRNSGDITSWFRGGGNKRKLRLIDFKRDKVGIPASVVSIEYDPNRSARIALLSYADGEKRYIVQPDGLKVGQKVVSGPDADILVGNALPLRNIPPGTMVHNLELRPGKGAQMVRSAGGAAQLVAKEGDYALVKLPSGETRKVLLDCMATIGQVGNTDHENVSIGKAGRMRWLGRRPHNRGVSMNPVDHPHGGGEGKTSGGRHPVTPWGQPTRGYKTRNNKRTDAFIVSRRKK*
>14_1009_16_30cm_Actinobacteria_9609_68_17
MSVSSFEEITKTEPEKSLTEALKKSGGRNANGRITRRHQGGGHKRLYRQIDFKRVKDGVPAKVAAIEYDPNRSARIALLHYADGAKAYILAPARLRVGAVVESGPGADIKPGNALPLTNIPTGTLVHNVELKPGQGGKMARSAGSGVQLVAKDEGYGVLRLPSGEMRRVPLTCRATVGQVGNVDHENITGGKAGRSRWRGKRPTVRGSAMNPVDHPHGGGEGKSKGGRHPVTPWGVPTLGKRTRRKHKESDKLIVRARRRGKDKR*
>14_1009_16_30cm_Actinobacteria_9636_71_10
MPLKRHKPTSPGRRFATFSDFAEITRSEPEKSLTEGISKSGGRNSGGRKTSRHRGGGAKRRYRKIDFKRQKDGVPARVAAIEYDPNRTSYIALLHYADGEKRYILAPTRLRVGATVSSGPRADIQVGNCLPLRAIPTGTTVHNVELVPGRGGQLGRSAGAAIQVVAKEGGRATLRLPSGEMRLVELDCRASIGSIGNADQQNISIGKAGRNRHTGKRPQTRGTAMNPVDHPHGGGEGSTTPGRHPVTPWGVPTLGYPTRKKNKPSDRHIVRRRRRGKGKR*
>14_1009_16_30cm_Actinobacteria_9637_68_8
MPLKKFKPTSPGRRFMATSSFDEVTRAEPEKSLLEPLAKKGGRNNNGRITSRHQGGGHKRRYRSIDFKRTKDGVPAKVAAIEYDPNRSARIALLHYADGAKAYILAPARLRVGALVESGPAADIKPGNALPLANIPTGTLVHNVELKPGQGGRMARSAGSSVQLVAKDGHHGVLRLPSGELRRVPLSCRATVGQVGNSDHANQSSGKAGRTRWLGKRPSVRGSAMNPVDHPHGGGEGKTKGGRHPVTPWGVPTLGKRTRRKHKESDSLIVRGRRRGKERKR*
>14_1009_16_30cm_Actinobacteria_9642_69_10
MSVSSFEEITKTEPEKSLTEPLKKSGGRNVNGRITRRHQGGGHKRQYRQIDFKRVKDGVPAKVAAIEYDPNRSARIALLHYADGAKSYILAPARLRVGAVVESGPAADIKPGNALPLTNIPTGTLVHNVELKPGQGGKMARSAGSGVQLVAKDEGYGVLRLPSGETRRVPLTCRATVGQVGNVDHENVTGGKAGRSRWRGKRPTVRGSAMNPVDHPHGGGEGKSKGGRHPVTPWGVPTLGKRTRRKHKESDKLIVRARRRGKGKR*
>14_1009_16_30cm_Actinobacteria_9660_70_8
MPLRKRKPTSAGRRFQTVSDFSEITKSTPEKSLLAPKPKSGGRNNRGKKTARHRGGGHKQRYRIVDFKRSKDGVPAKVAAIEYDPNRNARIALLHYLDGEKRYIIAPARVKVGDMLQSGQGSEIRPGNALPLRYIPVGTTVHNVELKPGAGGKMARGAGSSIQLVAKEGDFATLRLPSTEMRRVSIDCRATVGEVGNPEAELTSLGKAGRNRWKGVRPQTRGVAMNPVDHPLGGGEGKSSGGRHPVSPWGQPEGRTRDKNKPSQKLIIRRRRTRGSRR*
>14_1009_16_30cm_Actinobacteria_9682_72_9
MPIRKYKPTTPGRRGSSVSDFAEVTRSTPEKSLVVPLHGKGGRNAHGRITTRHQGGGHKRQYRLVDFKRVDKDGVPAKVAHIEYDPNRTARIALLHYADGEKRYIIAPKDLKRGDRVESGVGADIKPGNNLPLRNIPVGTTVHAVELRPGGGAKLARSAGVGIQLLGREGDYATLRMPSGEIRRVLVQCRATVGEIGNADQSNISWGKAGRMRWKGKRPSVRGVAMNPIDHPHGGGEGKTSGGRHPVNPKGKPEGRTRKAKQPSDKLIVRRRYANRKRG*
>14_1009_16_30cm_Actinobacteria_9696_69_13
MAVRKYKPTTPGRRGASVSSFDELTRSTPEKSLVAKGRNKAGRNTHGRITARHQGGGTKRRYRVVDFRRNKDGVPAKVAHIEYDPNRSARIALLHYVDGEKRYILAPDDVVQGDLLMSGSDAEIRPGNALPLRNIPVGTVIHAIELKPGAGAKMARSAGTSVQLMAKEGAMATLRLPSGETRLVPSACKATVGAVGNAEHELISLGKAGRARWQRKRPSVRGVAMNPVDHPLGGGEGKSSGGRHPSSPWGKKEGRTRKKKKASTKYIVRRRGKGRN*
>14_1009_16_30cm_Actinobacteria_9706_69_7
MALRKYKPTSPGRRFMSVSAFDEVTKTEPEKSLLEPLKKKGGRNAYGRITTRHQGGGHKRRYRTIDFKRIKDAVPAKVAAIEYDPNRSARIALLHYADGAKAYILAPARLRVGATVESGPSADIKPGNALPLENIPTGTLVHNVELKPGKGGQLARSAGSGIQLVAKDEGQGVLRLPSGELRRVPLTCRATIGQVGNVDHENVTVGKAGCSRWKGKRPTVRGSAMNPVDHPHGGGEGKSKGGRHPVTPWGVPTLGKRTRRKHKESDKLIVRGRRRGKEKR*
>14_1009_16_30cm_Actinobacteria_9709_67_11
MALRRYKPTSPGRRFMTVSTFEEITKSKPDKALTEKLTKKGGRNNKGRITTRHQGGGHKRRYRVIDFKRTKDGVPAKVAAIEYDPNRSARIALLHYADGAKSYILAPARLRVGATVESGPAADIKPGNALPLLNIPTGTLVHNVELKPGRGGQMARSAGSGVQLVAKDEGYGVLRLPSGEMRRVPLTCRATIGQVGNVDHENITGGKAGRSRWKGKRPTVRGSAMNPVDHPHGGGEGKSKGGRHPVTPWGVPTLGKRTRRKHKESNRLIVRSRRRGKEKR*
>14_1009_16_30cm_Actinobacteria_9722_67_9
MAVRKYKPSTPGRRGASVSDFGEVTKGSPEKSLTRPSPKRAGRNAYGRVTARHQGGGHKRQYRVIDFRRDKDGVPAKVATIEYDPNRTARIALLHYSDGEKRYILAPQGMSVGDRLMSGSSADVRPGNALPLASIPVGTLVHAVELRPGAGAKMARSAGVGVQVLAKEAGSATLRMPSGEIRMVDARCRATVGEVGNPERELVSLGKAGRNRWLGVRPSVRGVAMNPVDHPLGGGEGKSSGGRNPTSPWGKKEGRTRKPKPSDKLIVRRRGKRRS*
>14_1009_16_30cm_Actinobacteria_9742_71_9
MPLRKRKPTSAGRRFQSVADFSEITRRKPEKSLLAPKPKTGGRNSYGRKTARHRGGGHKQQYRIVDFRRDKDGVPAKVAAIEYDPNRNARIALLHYRDGEKRYILAPARVGVGEVLQSGHGSEIRPGNALPLRYIPVGTTVHNVELKPGAGGKLARGAGASVQLVAKEGDFATLRLPSTEMRRVPIDCRATVGEVGNAEAELVSLGKAGRNRWRGVRPQTRGVAMNPVDHPLGGGEGKSSGGRHPVSPWGQPEGRTRDKNKPSQKLIIRRRRTRGARR*
>14_1009_16_30cm_Actinobacteria_9751_68_8
MALKKFKPTSPGRRFMTVSKFEEVTRSKPEKSLTGAVRKKGGRNNAGRITTRHKGGGHKRRYREIDFKRTKDGVPAKVAAIEYDPNRSANIALLHYADGAKAYILAPARLRAGATVESGPKADIRPGNALPLQNIPTGTLVHNVELKAGKGGQLARSAGAGIQLVAKDEGYGVLRLPSGELRRVSLTCRATVGQVGNVDHENISGGKAGRSRWRGKRPTVRGSAMNPVDHPHGGGEGKSKGGRHPVTPWGVPTLGKRTRSKHKESDRLIVRSRRRGKEKR*
>14_1009_16_30cm_Actinobacteria_9831_70_12
MPIRRYKPTSAGRRFMSVSTFEEITKTEPEKSLLAPLSKKGGRNTNGRITTRHQGGGHKRRYRIIDFKRRKDGVPAKVASIEYDPNRSARIALLHYADGAKAYILAPAQLRVGATVESGPGADIRVGNALPLENIPTGTLVHAVELKPGQGAKMARSAGSGIQLVAKDGAFAVLRLPSGEMRRVPLVCRATVGQVGNVDHQNITGGKAGRSRWRGKRPSVRGSAMNPVDHPHGGGEGKSKGGRHPVTPWGVPTLGKRTRRKHKESDKLIVRGRRRGKEGRR*
>14_1009_16_30cm_Actinobacteria_9867_68_7
MPIRRYKPTSPGRRFMTVSTFEEITKSKPDKALTEKLTKKGGRNNKGRITTRHQGGGHKRRYRVIDFKRTKDGVPAKVAAIEYDPNRSARIALLHYADGAKSYILAPARLRVGATVESGPAADIKPGNALPLENIPTGTLVHNVELKPGRGGQLARSAGSGVQLVAKDEGYGVLRLPSGEMRRVALTCRATIGQVGNVDHENIAGGKAGRSRWKGKRPTVRGSAMNPVDHPHGGGEGKSKGGRHPVTPWGVPTLGKRTRRKHKESNRLIVRSRRRGKEKR*
>14_1009_16_30cm_Alphaproteobacteria_9673_63_8
LAPQRLRQGDTVVSGERVDVKPGNTMPMRSMPLGTIIHNVEMKAGKGGQIARAAGTYVQLVGRDQGYALLRLSSGELRMVRSECRATIGAVSNPDQQNIVIGKAGRNRWLGHRPSVRGVAMNPIDHPHGGGEGRTSGGRHPVTPWGKPTKGKKTRHNKAADRLIVRRRHKR*
>14_1009_16_30cm_Bacteria_9603_66_16
MSISGFDEITASRPEKTLLESLPTHAGRNNQGRITTRHQGGGYRKLYRKIDFKRDKTGIEGKVATIEYDPNRSARIALIHYKDGEKRYILAPLGLKVGDPIEAGPEAPVRIGNAIPLERIPVGSTVHNIELTLGRGGQLVRSAGASAQLLAKEGDYAVIRMPSGELRRIHIRCRATIGQVGNIEHENESGGKAGRSRWLGQRPEVRGSTMNPRDHPHGGGEGKTGPGGNPKTPWGKPALGYRTRKRNKASSKLIIRRREKKGRKK*
>14_1009_16_30cm_Bacteria_9613_67_9
MALRKFRPLTPAQRFRTVASFDEITRSRPEPSLTEKLKKTGGRDNRGHISSWLRGGGFPKKYRIVDFKRDKRGIPAKVAHIEYDPNRSARIALLHYADGEKRYIIAPQQLHVGDTVTAGADSEVKPGNAMPLSAVPLGTFVYNVELIPGKGGQLSRSAGTFCQVMAREGDYAQLRLPSGEMRKVPVVCICSIGMVGNEDHQNIVIGKAGKSRWLGRRPSVRGVAMNPVDHPMGGGEGKSSGGRHPCSPWGQLAKGKKTRKRKLSDRLIVRRRKQT*
>14_1009_16_30cm_Bacteria_9615_55_12
MAIKTFRPKTASLRFKTVIDYKQEISTDEPYKPLLDRKNRIDGRDNYGHLTVRHRGGGNKKHYRIIDFRRDKVGIPANVETIEYDPNRSAFIALLSYADGERRYILQPVGLKVGMKVVAGPEADILVGNALPLRNIPLGTTVHNIELRPGKGAQMARSAGAAAQLVAKEGGYAHVKLPSGEVRLVNVDCMATIGQVGNLDHENVTVGKAGRTRHLGIRPTVRGVVMNPVDHPHGGGEGRVKGYHPMTPWGVPTLGYKTRNNKRTDKFIVKRKSK*
>14_1009_16_30cm_Bacteria_9621_54_11
MGIKKLTPTSPARRYQTFLTRDELTPGAVPEKSLLEPKVRISGRNNDGRITVRRRGGGHKRFYRVIDFKRNKDGVPGRVSQIEYDPNRSSNIALITYLDGEKRYIIAPVGLEVGRMIASGEDADILPGNTLPIRNIPLGTQIHNIELRPGKGGQMARAAGSFAQLLAKEGDYAQLRMPSGEVRRVPVECRATVGQVGNVEHENISLGKAGRTRWRGIRPHVRGVAMNPVDHPHGGGEGKTSGGRNPVTPWGQPTRGYKTRRNKRTKKMIVRDRRVK*
>14_1009_16_30cm_Bacteria_9624_68_15
MAIRTVKPTSPSLRYLTYVTYDEITKTEPEKGLLVPKRRTNGRNVYGRITVRHRGGGAKQMIRQVDFRREKYGIPARVAAIEYDPNRSARLALLHYKDGEKRYIIAPLGIRVGDTVMSGPQADILPGNALPVRNIPVGTLVHNVELQPGRGAQLCRSAGTQAQLLAKEGERATLKLPSGEVRLVALACMATVGQVGNLDHENVSIGKAGRVRWRGFRPTVRGTVMNPVDHPMGGGEGKGKGNHPMTPWGKPTKGYKTRRGARPSDRFIVTRRKK*
>14_1009_16_30cm_Bacteria_9630_62_9
MAQKTYKPTSPGLRAQSHPSFDDITKGKPEKALTKGKPKTGGRNNRGRITSRFIGGGHKQRYRAIDFRREKHAIPATVAAIEYDPNRSARIALLHYRDGEKRYILAPEGLQVGSTVTSGPEADILVGNALPLSHIPLGTLIHNIELKEGKGGQMARSAGTGAQLMAREGEWATLRLPSGEMRKVHVRCYATIGQVGNLEHENVSIGKAGRTRHLGKMPHNRGVSMNPVDHPLGGGEGKTSGGRHPVSPWGQPTKGYKTRRNKRTTRFIVKRRSKKRS*
>14_1009_16_30cm_Bacteria_9649_66_14
MPLRKYRPLTPATRFKTVPTFEEITRSRPERRLVERLKKTGGRDNKGHISSWQRGGGHRRNYRRIDFRRDKKGILATVAHIEYDPNRSARIALLHYVDGEKRYIVAPQQLRVGDSVISGPEAEIKPGNAMSLRAVPLGTFVYNVEMTPGKGGQISRSAGTFCQVMAKEGEEAVLRLPSGETRKVSVECACTIGQVGNEDHQNVVIGKAGKTRWLGRRPNVRGVAMNPVDHPMGGGEGKSSGGRHPCSPWGLLAKGKKTRKRKLSDRLIIRRRKQG*
>14_1009_16_30cm_Bacteria_9653_66_11
MPIRKFKPTSPGRRFMSISGFDEITAKQPEKTLTESMQTHAGRNNQGRITTRHQGGGYRKLYRKIDFKRDKKGIAGKVATIEYDPNRSARIALIHYKDGEKRYILAPLGLKVGDPIESGTEAPVRIGNALPLANIPVGSTIHNIELTLGRGGQLVRSAGASAQLLAKEGDYAVIRMPSGELRRIHVNCQATIGQVGNIEHENESGGKAGRSRWLGVRPTVRGSTMNPRDHPHGGGEGKTGPGGNPKTPWGQPALGYRTRKPKKASNKLIIRRREKKGRKK*
>14_1009_16_30cm_Bacteria_9654_65_6
MTIAGFEEITTDEPEKTLVESLPTHAGRNNQGRITTRHQGGGYRKLYRKIDFKRDKHGVPGRVATIEYDPNRSARIALIHYKDGEKRYILAPLGLKVGDPIESGEEAPVRIGNAIPLANIPVGSTIHNIELTLGRGGQLVRSAGASAQLLAKEGDYAVIRMPSGELRRIHVRCQATIGQVGNIEHENESGGKAGRSRWLGVRPTVRGSTMNPRDHPHGGGEGKTGPGGNPKTPWGKPALGYRTRKPKKASDKLIIRRREKKGRKK*
>14_1009_16_30cm_Bacteria_9655_67_9
MALKKFSPTSAGRRFQTSLSFDDVSSTRPEKSLTVGLRSTGGRNSQGRITSRYMGGGHKRLYRIIDFRRDKMGVPARVAAIEYDPNRSARIALLHYVDGEKRYILAPNGLEVGAQVVSGPAADIIAGNALPLKGIPLGTTIHNLELKRGRGGQLVRSAGAAAQLMAKEGSYAQVRLPSGEVREIHIECYATIGQVGNLEHENISVGKAGRNRWIGRRPHVRGVAMNPVDHPMGGGEGKTSGGRHPTSPWGWKTKGRKTRNNKRTDDSIIRRRKSKA*
>14_1009_16_30cm_Bacteria_9661_54_9
MALKEFRPLTPTLRFKSLPGFDEITKWRPARKLVEPKKKSGGRNNYGRLTSRHIGGGHKQKYRKVDFKRRKRGVPAEVLGIEYDPNRSARIALIKYADGALSYILAPNGLRVGSTVAAGDDAAPDLGNALPLRAIPLGANIHNIELSPGRGGQVARSAGQQATLTNIEGGYALVKMPSGEIRRIHENCFATIGQVGNVDHMNVSSGKAGRTRWRGRRPHVRGMAMNPIDHPMGGGQGKSKGGGGRHHPVSPWGQLAKGFKTRSKHKPSDRFILERRKPKKKA*
>14_1009_16_30cm_Bacteria_9669_68_9
MPLKKFKPTSAGMRFRQSPDFSGLSKKRPEKSLVQAKRRQAGRNVQGKVTTRHRGGGEKRFYRVIDFKRDKDGVPARVASIEYDPNRSARIALLSYRDGEKRYILAPDGLKPGDTLVSGPEAEPRAGNCLPLENIPVGTQIHGVELEPGRGAQMVRSAGGVAQLLAKEGEYAQIRLPSGQIRIVHVRCRATVGQVGNLEHENRKIGGAGHRRRMGWRPAVRGVAMTPRDHPHGGGEARSPIGMSSPKTRWGKPAMGKKTRRNRKTDRFVIRPAKKR*
>14_1009_16_30cm_Bacteria_9694_66_6
MGIRRYKPTTPGRRGASGSDYSELTRSRPEKGLTKPVKSSGGRNAHGRTTARYRGGGNKRRYRIVDFRRNKDGIPAKVFSIEYDPNRNARIALLHYRDGEKRYILAPDKLRVGDVLESGEGADIKPGNALPLRNIPIGTIVHGVELRPGGGAKIARSAGTSVQLLAKEGKHAHLRMPSGEIRLVEAACRATVGEVGNAEWELINWGKAGRTRYKGRRPHVRGVVMNPVDHPLGGGEGKSSGGRHPTTPWGKPEGRTRKRKASDRLIQRRRKTKKKG*
>14_1009_16_30cm_Bacteria_9714_60_6
MGIKTYRPYTETRRFQTGLTFDEITTAEPHKPLLEPKTRISGRNNLGQLTIWHRGGGHKRHYRTIDFKREKIGIPARVATVEYDPNRSAFISLLHYADGEKRYILYPLGLKVGDKVVSGPDADIVVGNALALKNIPVGTMVHNIEMRPGKGGQLVRSAGGSAQLLSKEGEYAQLRLPSGEVRMVHTDCMASIGQVGNLDHENLTIGKAGRKRWMGIRPTVRGVAMNPVDHPLGGGEGKTSGGRHPVTPWGKPTRGFKTRNNKQTDRFIVKRREK*
>14_1009_16_30cm_Bacteria_9750_60_8
MALRQYKPTSAGRRFQSVLDFGEVSKKTPERSLLAPLHKSGGRNNRGRQTSFHRGGGHKQRYRIIDFRREKDGVAAKVAAIEYDPNRSARIALLHYRDGEKRYILAPVGLHVGDVVMSGEEADIKPGNTLPLRNIPLGTMIHNIELKIGKGGQLVRSAGTAAQLMAKEGSYASIKLPSGEVRRVHQHCRATIGQVGNLDHENVSLGKAGRSRWLGRRPHVRGVAMNPVDHPMGGGEGRGKGNHPQSPWGVLAKGYKTRRNVWTDKYIVQKRK*
>14_1009_16_30cm_Bacteria_9773_55_8
MALKEFRPLTPTLRFKSLPGFDEITKWRPEKSLVEPKKKTGGRNNYGRLTSRHIGGGHKQKYRKVDFNRRKRGVPAEVIGIEYDPNRSARIALIKYTDGELSYILAPNGLQIGATVVAGDDVAPELGNSLPLRAIPLGANIHNIELTPGRGGQVARSAGQQATLTALEAGYALVKMPSGEIRRIHENCFATIGQVGNVDHMNVSSGKAGRTRWQGRRPHVRGMVMNPIDHPMGGGQGKSKGGGGRHHPVSPWGQLAKGYKTRVKHKPSERFILERRRAKKKL*
>14_1009_16_30cm_Bacteria_9780_66_8
MPIKKYRPTSPGRRFMSVSAFDDITRGKKPEKRLLVSLKKDAGRNAQGKVTVRHQGGGHRKLYRIIDFKRDKLNIPATVSAIEYDPNRSARIALVTYADGEKRYILSPVGLAVGDQVLSGPEADIKPGNALPLGSIPLGSTVHNIELNRGRGGQVVRSAGMSAQLLAREGDYAQIRMPSGEVRRVAVVCYATVGQIGNVEHENENVGKAGKSRWRGKRPAVRGVTMNPFDHPHGGGEGRSGPGGNPKTPWGKPALGYRTRRNKKTRNMLVRRRPPKRKSKG*
>14_1009_16_30cm_Bacteria_9806_67_10
MPLKQYKATSPVRRFRQSASFEELTKGKKPERSLTERKLRHAGRNAQGRVTTRHRGGGEKRNYRIVDFKRNKDGIPAKVTAIEYDPNRSARLALIVYRDGEKRYIIAPNDLRVGDPVISGPDAEARVGNCLPLEHIPTGTQIHGIELQPGRGAQLVRAAGGAAQLVAKEGEYAQIRLPSGGIRVVHVRCRATIGQIGNVEHENQKVGGAGHKRHMGWRPAVRGVVMSPRDHPHGGGEAKSPVGGQAQTPWGKPAMGLKTRNNPRTDRFVTERPPKRKSK*
>14_1009_16_30cm_Bacteria_9810_70_15
ARVAAIEYDPNRSARIALLQYADGEKRYILAPVGLGVGDRVEAGPKADIKLGNALPLAQIPLGTMIHNVELREGRGGQLGRSAGATIQLMAKEGDYALLKLPSGELRRVRLACRATIGQVGNLEHENISYGKAGRRRWLGIRSGVRGIAMNPVDHPHGGGEGRSKGNHPQSPWGKPTKGYKTRHNKRTDRWIVQRRKVR*
>14_1009_16_30cm_Bacteria_9830_55_17
MALKEFRPLTPTLRFKSLPAFDEITKWQPERSLIAPKKRSGGRNNRGRLTSRHIGGGHKQKYRKVDFKRRKRGVPAEVIGIEYDPNRSARIALIKYADGELSYILAPNGLQVGSTVSAGDDAAPELGNALPLRVIPLGTNIHNIELSPGRGGQVARSAGQQATLTNIEAGYALVKMPSGEIRRIHENCFATIGQVGNVDHMNVASGKAGRTRWQGRRPHVRGMVMNPIDHPMGGGQGKSKGGGGRHHPVSPWGQLAKGFKTRSKHKPSDRFILERRRPKKKA*
>14_1009_16_30cm_Bacteria_9849_68_13
MPLKQYKAFTPVRRFRQSASYAEITKDKPEKSLTERKLRQAGRNAQGRVTTRHRGGGEKRRYRIVDFKRNKDGIPARVLAIEYDPNRSARLALLGYRDGEKRYILAPNELKVGDTVLSGPEAEARVGNCLPLENIPTGTTIHGVELQPGRGAQLVRAAGGMAQLVAKEGEFAQIRLPSGGIRVVQVRCRATVGQLGNVEHENRKIGGAGHKRRMGWRPAVRGVVMSPRDHPHGGGEAKSPVGGQAQTPWGKPAMGLKTRRNPKTDRFVTERPKKRKSK*
>14_1009_16_30cm_Bacteria_9859_55_10
MALKEFRPLTPTLRFKALPAFDEVTKWRPERRLLEPKKKTGGRNNYGRLTSRHIGGGHKHKYRRVDFKRRKHGVAAEVVGIEYDPNRSARIALIKYSDGELSYILAPNGLKVGATVAAGNDIAPDLGNALPLRAIPLGTNVHNIELTPGRGGKVARSAGQQATLTALEAGYALVKMPSGEVRRIHENCFATIGQVGNVDHMNVSSGKAGRTRWRGRRPHVRGMVMNPIDHPMGGGQGKSKGGGGRHHPVSPWGQLAKGFKTRSKRKPSDRFILERRRAKKKM*
>14_1009_16_30cm_Bacteria_9914_55_12
LVKMPSGEIRRIHENCFATIGQVGNVDHMNVSSGKAGRTRWQGRRPHVRGVAMNPVDHPMGGGQGKSKGGGGRHHPVSPWGQLAKGFKTRSKHKPSDRFILERRRPKKKV*
>14_1009_16_30cm_Bacteria_9941_69_5
MPLRDYKATSPGRRAMTRPTFEEITTDQPYKPLLESQTRGSGRNNAGRIAVRHRGGGEKQHYRRIDFKRDKVGIPARLATIEYDPNRSARIGLLNYRDGEKRYMLLPHGLKVGDVVVAGPGADARVGNALPIANIPLGTTIHNIELVPGKGGQIVRSAGASAQLLAKEGDQAQVRLPSGEVRRVSIKCMATVGQVSNLDHENQNLGKAGRARHMGQRPEVRGVVMNPRDHPHGGGEGKSPTGMPPKTPWGKPAMGYRTRRAKTTGRLIVRSRHRK*
>14_1009_16_30cm_Betaproteobacteria_9678_65_7
MRHQGGGHKRHYRLVDFRRNKDGIAAKVERLEYDPNRSANLALLLYADGERRYIIAPRGVAAGAQLMSGSDAPIKAGNCLPLRSIPVGTTIHCVEMLPGNGAQIARSAGASVQLLAREGAYAQIRMHSGEIRKVHVDCRATIGTVGNEEHSLRSIGKAGAQRWRGIRPTVRGIAMNPVDHPHGGRSNGGGHPVSPWGTPTKGYQTRKNKRTDGMIIRRRHAVKKG*
>14_1009_16_30cm_Betaproteobacteria_9820_62_10
MPLVKVKPTSAGRRALIKVVNHDLHKGGPVASLVESQKRGSGRNNNGHITTRHKGGGHKHHYRVVDFRRNKDGIAAKVERLEYDPNRSANIALLLYTDGERRYIIAPRGVAAGAQLMSGVEAPIKPGNSLALRNIPVGTTVHCVEMQPGKGAQLARSAGAGVQLLAREGAYAQLRLRSGEIRKVHVDCRATIGEVGNEEHSLRSIGKAGAQRWRGIRPTVRGIAMNPVDHPHGGRTNGGGHPVSPWGTPTKGYKTRRNKRTNVMIVRRRHAAKG*
>14_1009_16_30cm_Bradyrhizobium_9834_62_12
MALKTYNPTTPGQRQLVMVDRSALYKGKPVKALTEGKQSTGGRNNTGRMVVRFRGGGHKKAYRIVDFKRTKVDMPATVERLEYDPNRTAFIALVKYTDGTQAYILAPQRLAVGDTVIAGSHVDVKPGNVMPLGNMPIGTIIHNVELKIGKGGQLARSAGTYAQLVGRDQDYVIIRLNSGEQRLVHGRCTGTIGAVSNPDQMNISIGKAGRNRWLGRKPHNRGVSMNPVDHPHGGGEGRTSGGRHPVTPWGKPTKGKKTRSNKSTNRFILISRHKRKK*
>14_1009_16_30cm_Gemmatimonadetes_9668_70_23
MGIRQFKPVTSATRFRSVSDFAEVTKTEPERSLVEPLTKTGGRNNKGHITTRWRGGGHKRQYRRIDFRREKFGVPAKVTAIEYDPNRTCRIALVTYADGEKRYILHPKGLNVGDTVVSGPGADIRTGNAVPLHEIPLGTAVHNVELKIARGGQLCRAAGTSAQVVAKEGNFVTLRLRSTEMRMVRGECLATIGEVGNAEHELLSVGKAGKSRWLGRMPRVRGVAMNPVDHPLGGGEGKSSGGRPPTNPWGKPEGRKTRHKKKASTKLIVRGRKRGKATQ*
>14_1009_16_30cm_Gemmatimonadetes_9701_60_11
MNPVDHPHGGRTRGGRNVVDLWGNKEGVKTRNKKKASQRLMVRGRKRGKATQ*
>14_1009_16_30cm_Nitrospirae_9729_62_11
MGIKTFRPTSPGRRQMTVLTAEELSPVKPEKRLLEYIKGTGGRNNQGRLSVRHHGGGHKRLYRRIDFKRDKAGIPARVHAIEYDPNRSARIALLHYTDGEKRYILAPEGLRVGDRLQSGVDAEVRVGNALPLAQIPTGTLVHNVELKPGRGGQLIRSAGASAQVMGREGDYVQLRLKSGEMRKVLIACQATVGQVGNTDHENITIGKAGRQRWKGRRPHVRGVAMNPVDHPHGGGEGKSGAGNPHPVSPWGQKAKGYKTRRTKRTGKFIIARRKA*
>14_1009_16_30cm_Nitrospirae_9891_58_9
MTILTNEDLTRKKPEKGLLTYIKSSGGRNNGGRISVRFRGGGHKRMYRHLDFKRDKPSVLARVAALEYDPNRSARLALLHYADGEKRYILAPVGLRVGDPVQSGPEAEVRTGNALPLVNMPTGTIVHNIELKPGKGAQLIRSAGSSAQVMGREGAYVQIRLKSGEMRRILGTCQATVGQVGNADHENITVGKAGRTRWKGRRPHVRGVAMNPVDHPHGGGEGKSGQGNPHPVSPWGQKTKGYKTRRTKRTGKFIIARRKKN*
>14_1009_16_30cm_Proteobacteria_9607_69_18
MALIKYKPRTPGTRAVVKVDRSHLHKGAPHMALTAHQSKTGGRNHFGRITTRHHGGGMRQKYRIIDFKRDKDSITGVVERIEYDPNRTSHIALIRYADGERRYILAPKGVKTGDEVRSGADAPIKSGNAMSLRHVPVGSIIHNVEMKPGRGGQLARSAGSSVSFTAREGIYAYLRLKSGETRKVHIDCRATFGEVGNDEHNLRSYGKAGAKRWRGVRPTVRGLAMNPVDHPHGGGEGKSGQGNPHPVSPWGWNTKGLKTRHNKRTDNMIVQRRKNRIR*
>14_1009_16_30cm_RBG_16_RIF_WS3X_71_46_curated_9690_70_9
MPLKKFRPVTPTLRHTLTPDFAELTRSRPVKSLTRRLGKTGGRDNYGHISSRWIGGGHKRRYRLIDFRRNKDGVPARVASIEYDPNRSARIALLNYFDGERRYIVAPDGLRVGEVLQSGPDAEIKPGNCLPLRAIPLGTNVHNVELFPGRASRVARSAGSFCQLMAKEGDYAQLRLPSGEVRKFHVNCKAVVGQVGNLDHENISYGKAGRRRWLGRLGSVRGVAMNPVDHPMGGGEGKSSGGRHPCSPWGKITKGMKTRKRKLSDQLIVRRAKK*
>14_1009_16_30cm_RIF_CHLX_9611_68_13
MPLRSYKPTSPGLRGMTRSTFEEITTREAYKPLLEPQKRPSGRNNAGRLTVRHRGGGEKQHYRRIDFKRDKHGVPARLATIEYDPNRSARIGLLHYRDGDKRYMLLPHGLRVGDVVLAGPTAEARVGNALPISNIPLGTTIHNIELVPGRGGQIVRSAGAAAQLLAKEGEFAQVRMPSGEVRRLSVKCMATVGQVSNLDHENQNLGKAGRARHLGQRPEVRGVAMTPRDHPHGGGEGKSPTGMPPKTPWGKPAMGYRTRRAKTTGRLIVRSRHRK*
>14_1009_16_30cm_RIF_CHLX_9648_71_13
MPLRSYKATSPGRRFMTRSTFEEITTDEPYKPLLEPQKRTSGRNNAGRMTVRHRGGGEKQHYRRIDFRRDKIGVPARLATIEYDPNRSARIGLLFYRDGEKRYMLLPNGLRVGDVVVSGPDAEARVGNALPLANIPLGTTIHNIELVPGRGGQIVRSAGAAAQLLAKEGADATVRLPSGEMRRIPMRCMATVGQVSNLDHENQSLGKAGRARHLGQRPEVRGVVMNPRDHPHGGGEGKSPTGMPPKTPWGKPAMGYRTRRAKTTGRLIVRSRHRK*
>14_1009_16_30cm_RIF_CHLX_9652_70_9
MPLRSYKPTSPGRRAMTRSTFEEITTSEPYKPLLEPQKRASGRNNQGRLTVRHRGAGEKTHYRRIDFKRDKHGVPARIATVEYDPNRSARIGLLHYRDGEKRYMLLPHGLRVGDVVVSGSSAEARVGNALPIANIPLGTTIHNLELIPGRGGQIVRSAGAAAQLLAKEGEYAQVRLPSGEVRKISIRCMATVGQVGNLDHENQNLGKAGRARHMGQRPEVRGVVMNPRDHPHGGGEGKSPTGMPPKTPWGAPAMGYRTRRARTGALIVRSRRRK*
>14_1009_16_30cm_RIF_CHLX_9713_71_7
MPLRSYRPTSPGLRGMTRSTFEEITTREPHKPLLEPQKRDAGRNNAGRQTVRHRGGGEKQHYRRIDFKRDKAGVPARLATIEYDPNRSARIGLLHYRDGEKRYMLLPHGLKVGDVVVSGQDAEARVGNALPIANIPLGTTIHNIELVPGRGGQIVRSAGVAAQLLAKEGDWAQVRMPSGEVRRLSVRCMATVGQVSNLDHENQNLGKAGRARHMGQRPEVRGVVMNPRDHPHGGGEGKSPTGMPPKTPWGKPAMGYRTRRAKTTGRLIVRSRHRK*
>14_1009_16_30cm_Rhizobiales_9807_66_8
GRDQDYAILRLNSGEQRLVHGRCMASVGAVSNPDHMNISIGKAGRTRWLGRRPHNRGVSMNPIDHPHGGGEGRTSGGRHPVTPWGFPTKGKKTRRNKSTTKFIISSRHARKKKK*
>14_1009_16_30cm_Rokubacteria_9640_69_15
MGIRTVKPTSPARRYLTYVTYEAITKKEPEKSLLEPKRRASGRNTYGRITVRHRGGGAKRMLRTVDFRREKFGVPARVAAIEYDPNRSARLALLHYRDGSKRYIIAPHGLKVGDTVMSGPQADILPGNALPIRNIPVGTLVHNVELQPGRGAQMCRSAGAQAQLLAKEGERATLKLPSGEVRMVSVGCMATVGQVGNLDHENVSVGKAGRVRWLGFRPTVRGTVMNPVDHPMGGGEGKGKGNHPMTPWGKPTKGYKTRRGARPSDRDIVTRRKK*
>14_1009_16_30cm_Solirubrobacterales_9656_70_9
MAIRKPKPTSPGRRFASYPDFGELTRSTPERKLVEGLKRSGGRNVHGRKTSRHRGGGAKRAYRMIDFKRRKDGVQARVAAIEYDPNRSAYIALLHYRDGEKRYILAPQRLSVGMMVSSGERADIAVGNCMELARMPVGTVVHNVELQPGRGGQLARSAGASVQLMAKDGDMATLRLPSGEMRLVRVSCRATVGTLGNAEHQNVKVGKAGRKRHMGARPQTRGTAMNPVDHPHGGGEGSTTAGRHPVTPWGVPTLGYRTRKQNKRSDALIVRGRRRGKGRSR*
>14_1009_16_30cm_Sphingobacteriales_9628_42_8
MAVKKYKPVTAGTRWRIGNAYAEVTTNEPEKSLLETKKRTGGRNSSGHMTMRYIGGGHKKKYRVIDFKRDKKDIEATVKTVEYDPNRTCFIALVEYTDGELRYIIAPQGLQVGAKIISGNDVAPEIGNALPMKNMPLGTNIHNIEMQPGQGGKISRSAGATAQLTNKEDRYAILKMPSGELRKVLINCYATVGVVSNSDHSQQSMGKAGRNRWKGIRPRNRGVAMNPVDHPMGGGEGKASGGQPRSRNGQYSRGLKTRKPHKSSDNLIIQRKNGSKLTK*
>14_1009_16_40cm_Acidobacteria_10092_55_8
MPIKTYRPVTSTRRFQTTLVTDDITTNQPHKPLTEPKQRTGGRRNSGDITSWHRGGGHKRKLRLIDFKRDKFGVPATVSSIEYDPNRSARIALLSYADGEKRYILQPDGLKVGQKVVSGPEADILVGNALPLKNIPPGTTIHNIELRPGKGAQMVRSAGGSAQLVAKEGEYALVKLPSGETRKVAQECMATIGQVGNTDHENITIGKAGRVRWMGWRPVNRGVSMNPVDHPHGGGEGKTSGGRHPVTPWGQPTRGYKTRNNKRTDRFIVNRRGK*
>14_1009_16_40cm_Acidobacteria_10109_67_6
MPIRKYKPTSSGRRFQTVQVFEDVTASEPYKPLTEPLRKSGGRNNHGELTSWWRGGGHKRAYRIIDFKRDKREIPAKVSTIEYDPNRSARIALVSYADGEKRYILQPIGLKVGDTIVAGQNVDILPGNALPLKNIPLGTMVHNVELRPGGGGQVARSAGSGVQVVAKEGEYVTVKMPSGELRKIQLECLATIGQVGNVDHENVSIGKAGRSRWLGKRPHVRGVAMNPVDHPLGGGEGKTSGGRHPVSPWGVPTKGYKTRNRKSTDRFIVQRRPK*
>14_1009_16_40cm_Acidobacteria_10131_59_8
MPIKSYRPTTPTRRFQTIVSREDITKQRPEKSLLEPKQGTGGRNSNGRVTSRFIGGGHKQAYRVIDFKRDKIGIPATVAAVEYDPNRSARIALLHYKDGEKRYILHPDGLKIGQKIMSGPAADILVGNALPLKNIPAGTVVHNIELRPGKGGQMARSAGSQAQLVSREGGVALLKLPSGEVRRVQDDCMATIGQVGNVEHENVSLGKAGRKRWMGKMPHNRGVSMNPVDHPHGGGEGKTSGGRHPVTPWGQPTRGFKTRNNKRTDKWIVSRKVKKR*
>14_1009_16_40cm_Acidobacteria_10203_64_9
MPIRKYNPTSPGQRFQTVQVFDEITTQEPYKPLVEPLHRTGGRNNQGELTSWWRGGGHKRMYRIIDFKRDKYDIPAKVSTIEYDPNRSARIALLTYADGEKRYILQPNGLKVGDTIVSGQNVDILPGNSLPLKNIPLGTQLHNVELKPGKGGQIARSAGSTVQLVAKEGTYASVKMPSGEIRKINMECFATIGQVGNLDHENVSIGKAGRSRWLGKRPHVRGVAMNPVDHPLGGGEGKTSGGRHPVSPWGLPTKGYKTRNRKATDKFIVQRRQK*
>14_1009_16_40cm_Acidobacteria_10259_65_9
MPIRKFNPTSPGQRFQTVQTFDEITTTEPHKPLVEPNHRTGGRNNRGELTSWWRGGGHKRMYRIIDFKRDKRDIPARVSTIEYDPNRSARIALLTYADGEKRYILQPIGLKVGDTIVAGQNVDILPGNSLPLKNIPLGTLVHNVELRPGKGGQIARSAGSAVQVVAKEGEYASVKMPSGEIRKIYIECFATIGQVGNLDHENVSVGKAGRSRWLGKRPHVRGVAMNPVDHPLGGGEGKTSGGRHPVSPWGLPTKGYKTRNRKRTDQFIVQRRQK*
>14_1009_16_40cm_Acidobacteria_10325_64_5
MPIRKFNPTSPGQRFQTVQTFDEITTSTPHKPLVEPLHQSGGRNNRGQLTSWWRGGGHKRMYRVIDFKRDKRDIPAKVSTIEYDPNRSARIALLTYADGEKRYILQPNGLKVGDTIVAGENVDILPGNALPLRNIPLGTQLHNVELRPGKGGQIARSAGSAVQLVAKEGDYASVKMPSGEIRRIAGECFATIGQVGNLDHENVSVGKAGRSRWLGKRPHVRGVAMNPVDHPLGGGEGKSSGGRHPVTPWGLPTKGYKTRNRKATDKFIVQRRQK*
>14_1009_16_40cm_Actinobacteria_10055_68_7
MPLKKFKPTSPGRRFMATSSFDEVTRAEPEKSLLEPLAKKGGRNNNGRITSRHQGGGHKRRYRSIDFKRTKDGVPAKVAAIEYDPNRSARIALLHYADGAKAYILAPARLRVGALVESGPAADIKPGNALPLANIPTGTLVHNVELKPGQGGRMARSAGSSVQLVAKDGHHGVLRLPSGELRRVPLSCRATVGQVGNSDHANQSSGKAGRTRWLGKRPSVRGSAMNPVDHPHGGGEGKTKGGRHPVTPWGVPTLGKRTRRKHKESDSLIVRGRRRGKERKR*
>14_1009_16_40cm_Actinobacteria_10073_71_8
MPLKRHKPTSPGRRFATFSDFAEITRSEPEKSLTEGISKSGGRNSGGRKTSRHRGGGAKRRYRKIDFKRQKDGVPARVAAIEYDPNRTSYIALLHYADGEKRYILAPTRLRVGATVSSGPRADIQVGNCLPLRAIPTGTTVHNVELVPGRGGQLGRSAGAAIQVVAKEGGRATLRLPSGEMRLVELDCRASIGSIGNADQQNISIGKAGRNRHTGKRPQTRGTAMNPVDHPHGGGEGSTTPGRHPVTPWGVPTLGYPTRKKNKPSDRHIVRRRRRGKGKR*
>14_1009_16_40cm_Actinobacteria_10075_69_11
MAIRKYKPTTPGRRGMTGSTFEEVTRDRPEKSLVAKGRNKAGRNTHGRVTARHQGGGNKRRYRVIDFRRDKDGVPAKVAHIEYDPNRTARIALLHYLDGEKRYILAPQGLEVGDTVVSGEGADVRPGNALALRNIPVGTTLHAVELKPGSGARMARSAGTSVQLMAKEGRYATVRLPSGETRLVEATCRATVGVVGNPEHELIQLGKAGRNRWRRKRPSVRGVAMNPVDHPLGGGEGKSSGGRHPTSPWGKKEGRTRKKNKASNKLIVRRRGKGRG*
>14_1009_16_40cm_Actinobacteria_10078_73_12
MAIRKPKPTSAGRRFVSYADFSVITKDEPEKSLVEGLKKSGGRNKNGRKTSRHRGGGAKRLYRKIDFKRTKDGVPARVAAIEYDPNRSAYIALLHYADGEKAYILAPNRLQVGMTVESGPTADIAVGNALPLMRIPVGTVVHNVELQPGRGGQLARSAGAGVQLMAREGGMATLRLPSGEMRMVRDRCRATVGTIGNADHQNIDVGKAGRKRHMGVRPQTRGTAMNPVDHPHGGGEGSTTPGRHPVTPWGVPTLGYRTRKKHKTSDRYIVRGRRRGKGKR*
>14_1009_16_40cm_Actinobacteria_10144_70_13
MALRKYKPTSPGRRFMSVSAFDEITKSEPEKSLVEPVKKRGGRNSYGRITTRHQGGGHKRRYRVIDFKRVKDGVPAKVAAIEYDPNRSARIALLHYADGAKSYILAPARLRVGATVESGPNADIKPGNALPLANIPTGTLVHNVEFKPGRGGQLARSAGSGVQLVAKDEGQGVLRLPSGELRRVPLTCRATIGQVGNVDHENITGGKAGRSRWKGKRPTVRGSAMNPVDHPHGGGEGKSKGGRHPVTPWGVPTLGKRTRRKHKESDKLIVRGRRRGKEKR*
>14_1009_16_40cm_Actinobacteria_10239_70_8
MPIRRYKPTSPGRRFMSVSTFEEITKKEPEKSLLESVTKKGGRNNNGRITTRHQGGGHKRRYRVIDFKRTKDGVPAKVAAIEYDPNRSARIALLHYADGAKSYILAPAQIKVGATVESGPQADIKVGNALPLENIPTGTLIHNVELKPGQGAKMARSAGSGVQLVAKDEGYGVLRLPSGEMRRVPLKCRATVGQVGNVDHQNITGGKAGRSRWRGKRPAVRGSAMNPVDHPHGGGEGKSKGGRHPVTPWGVPTLGKRTRAKHKESNKLIVRARRRGKEGRR*
>14_1009_16_40cm_Actinobacteria_10477_69_7
MAIKKFKPTSPGRRFMSISAFDEVTKSTPEKSLVEPLTKSGGRNVSGRITTRHQGGGHKRRYRVVDFKRRKDGITAKVAAIEYDPNRSARIALLHYADGAKAYILAPAGLRVGASVESGPRADIKPGNALPLENIPTGSLVHNVELKPGQGGKMARSAGSGVQLVAKDGAYGVLRLPSGEMRRVLLSCRATVGQVGNTDHGNTQGGKAGRSRWLGKRPAVRGSAMNPVDHPHGGGEGKSKGGRHPVTPWGVPTLGKRTRRKHKESDKLIVRGRRRGKERR*
>14_1009_16_40cm_Alphaproteobacteria_10174_66_8
MALKTYKPVTPGRRQLVLVDRCGLHRGKPVKVLTGGRNNNGRTTVRFRGGGHKQAYRRIDFKRRKFDVTGRVERIEYDPNRTGFIALVRYEDGEAAYILAPQRLAQGDTVVAGEHVDVKPGNAMPIGNMPMGTIVHNIEFKIGKGGQLARSAGAYAQIVGRDQDYAILRLNSGEQRLVHGRCMASVGAVSNPDHMNISIGKAGRTRWLGRRPHNRGVSMNPIDHPXXXXXXXXXXXXXXWGFPTKGKKTRRNKSTTKFIISSRHARKKKK*
>14_1009_16_40cm_Armatimonadetes_10062_65_9
MGLKKFKPVTPGQRFATVPTFDEITKEKPERSLIEPVRKTGGRNAQGRVTVRHRGGGHKRYYRVVDFKRDKDGVPAKVAAIEYDPNRSARLALLRYADGEKRYILAPEGLAVEDTVLSGPDAEVRPGNAMPLRGIPIGTMIHNIEMAPKRGGQMVRAAGTSAQVMAKEGDYAHVRLPSGEVRLLRLDCRATIGQVSNLEHDSVTLGKAGRSRWLGIRPGVRGVAMDPASHPHGGGEGRSPIGMPGPVSPWGKPTLGAKTRKPKPSDRYIVKRRK*
>14_1009_16_40cm_Bacteria_10051_66_9
MPIKKYRPTSPGRRFMSVSAFDDITRGKKPEKRLLVSLKKDAGRNAQGKITVRHQGGGHRKLYRIIDFKRDKLNIPATVSAIEYDPNRSARIALVTYADGEKRYILSPVGLAVGDQVLSGPEADIKPGNALPLGSIPLGSTVHNIELNRGRGGQVVRSAGMSAQLLAREGDYAQIRMPSGEVRRVAVVCYATVGQIGNVEHENENVGKAGKSRWRGKRPAVRGVTMNPFDHPHGGGEGRSGPGGNPKTPWGKPALGYRTRRNKKTRNMLVRRRPPKRKSKG*
>14_1009_16_40cm_Bacteria_10068_52_7
MGLKTFRPCTPSLRFTTVTTFEDITKNEPEKSLLLPKSRSGGRNNVGRLTVRHRGGGHKRLYRVLDFKRDKFGIPAKVAAIEYDPNRSARIALLHYRDGEKRYIVHPLGLEVGATVVSGPEADILIGNALPLKNIPLGTTIHNIELRRGKGAQLARSAGSAAQLVAKEGDYAQVKMPSGEVRQIHVECLATVGQVGNLDHGNVSIGKAGRSRWLGKRPSVRGVAMNPVDHPHGGGEGKTSGGRHPVTPWGQPTRGYKTRNNKRTDRFIIKRKN*
>14_1009_16_40cm_Bacteria_10076_68_15
MPIRTVKPTSAALRYLTYVTYDDITKQEPEKALLAPKRRTNGRNVYGRITVRHRGGGAKQMLRQVDFRREKYGIPARVAAIEYDPNRSARLALLHYRDGEKRYIIAPLGIRVGDTIMSGPQADILPGNALPVRNIPLGTLIHNVELQPGRGAQLCRSAGAQAQLLAKEGNRATLKLPSGEVRLVALACMATIGQVGNLDHENVSIGKAGRVRWRGFRPTVRGTVMNPVDHPMGGGEGKGKGNHPMTPWGKPTKGYKTRRGARPSDRFIVTRRTK*
>14_1009_16_40cm_Bacteria_10077_69_12
MPIRTVKPTSAALRYLTYVTYDEITKQEPEKRLLAPKRRTNGRNVYGRITVRHRGGGAKQMVRKVDFRREKHGIPARVAAIEYDPNRSARLALLYYRDGEKRYIIAPHGLRVGDTVMSGPQADILPGNALPVRNIPLGTLVHNIELHPGRGAQLCRSAGTQAQLLAKEGDRATLKLPSGEVRMVSLECAATVGQVGNLDHENVSIGKAGRKRWLGFRPTVRGTVMNPVDHPMGGGEGKGKGNHPMTPWGKPTKGYKTRRGAKPSDRDIVTRRTK*
>14_1009_16_40cm_Bacteria_10081_66_11
MTIAGFEEITTDEPEKTLVESLPTHAGRNNQGRITTRHQGGGYRKLYRKIDFKRDKHGVPGRVATIEYDPNRSARIALIHYKDGEKRYILAPLGLKVGDPIESGEEAPVRIGNAIPLANIPVGSTIHNIELTLGRGGQLVRSAGASAQLLAKEGDYAVIRMPSGELRRIHVRCQATIGQVGNIEHENESGGKAGRSRWLGVRPTVRGSTMNPRDHPHGGGEGKTGPGGNPKTPWGKPALGYRTRKPKKASDKLIIRLKKGPFISPQLKAKVDRMNATKDKKIIRTWARASVIYPDMVGHTIAVHDGRKHVPVFISENMVGHRLGEFAPTRHFRGHGTHTEKSTALK*
>14_1009_16_40cm_Bacteria_10082_68_14
MPLKQYKAFTPVRRFRQSASYAEITKDKPEKSLTERKLRQAGRNAQGRVTTRHRGGGEKRRYRIVDFKRNKDGIPARVLAIEYDPNRSARLALLGYRDGEKRYILAPNELKVGDTVLSGPEAEARVGNCLPLEHIPTGTTIHGVELQPGRGAQLVRAAGGMAQLVAKEGEFAQIRLPSGGIRVVQVRCRATVGQLGNVEHENRKIGGAGHKRRMGWRPAVRGVVMSPRDHPHGGGEAKSPVGGQAQTPWGKPAMGLKTRRNPKTDRFVTERPKKRKSK*
>14_1009_16_40cm_Bacteria_10087_67_7
MALKKFSPTSAGRRFQTSLSFDDVSSTRPEKSLTVGLRSTGGRNSQGRITSRYMGGGHKRLYRIIDFRRDKMGVPARVAAIEYDPNRSARIALLHYVDGEKRYILAPNGLEVGAQVVSGPAADIIAGNALPLKGIPLGTTIHNLELKRGRGGQLVRSAGAAAQLMAKEGSYAQVRLPSGEVREIHIECYATIGQVGNLEHENISVGKAGRNRWIGRRPHVRGVAMNPVDHPMGGGEGKTSGGRHPTSPWGWKTKGRKTRNNKRTDDSIIRRRKSKA*
>14_1009_16_40cm_Bacteria_10089_71_7
MPIRNYRPTSPSRRFMSLTAFGDLTERRPLKRLTKGKVRRGGRNNLGWIAIRHRGGGHKRTYRQIDFRRDKKDVPGKVATIEYDPNRSARIALVHYADGEKRYILAPLGLAVGQTIVTSPAADILVGNTLPLKNIPLGTAIHNIELKPGRGGQLVRSAGSAAQLLAKDAGWVQIKLPSGEIRRVIEGCQATIGQVGNTDHENISSGKAGRTRWLGIRPTVRGVAMNPVDHPLGGGEGKTSGGRHPCTPWGVREKKTRNNKRTDKYVVRRRK*
>14_1009_16_40cm_Bacteria_10099_56_7
MGIKTFRPTTPSLRFKTVVDYSLEITTDKPYKPLLDRKNRIDGRDNYGHLTVWRRGGGNKKHYRVIDFRRDKVGIPAKVETIEYDPNRSAFIALLSYADGERRYILQPVGLKVGMSVVAGPEADILLGNALPLKNIPLGTTIHNIELRPGKGAQMARSAGAAAQLVAKEGGYAHVKLPSGEVRLVNVECIATIGQVGNVDHENVTIGKAGRKRHMGIRPTVRGVVMNPVDHPHGGGEGRVKGYHPMTPWGVPTLGYKTRNNKRTDQFIVKRKK*
>14_1009_16_40cm_Bacteria_10100_69_10
MAIRTVKPTSPALRYLTYVTYDEITKTEPEKRLLAPKRRTNGRNVYGRITVRHRGGGAKQMLRRVDFRREKYGIPARVAAIEYDPNRSARLALLHYKDGEKRYIIAPLGIRVGDTVMSGPQADILPGNALPVRNIPVGTLVHNVELQPGRGAQLCRSAGAQAQLLAKEGDRATLKLPSGEVRMVALTCMATVGQVGNLDHENVSIGKAGRVRWRGFRPTVRGTVMNPVDHPMGGGEGKGKGNHPMTPWGKPTKGYKTRRGAKPSDSAIVTRRTK*
>14_1009_16_40cm_Bacteria_10102_61_6
MAMKSYKPTTPGRRAQTHLGFEEITKTRPEKALTKGKPKTGGRGNLGRVTSRFIGGGHKQRYREIDFRRDKRGIAAKVAAIEYDPNRSARIALLHYVDGEKRYILAPNGLQVGATLMSGPEADILVGNALPLSGIPLGTMIHNIELKEGKGGQMARSAGTGAQLMAREGEWATLRLPSGEMRKVHTRCYATIGQVGNLEHENVSIGKAGRKRHMGKMPHNRGVSMNPVDHPLGGGEGKTSGGRHPVSPWGQPTKGYKTRRNKRTTKFIVKRRTK*
>14_1009_16_40cm_Bacteria_10110_55_10
MAIKTYRPTTQTLRYRTTLSSADLTTDRPHKPLTEPKYRQGGRRNSGDTTMRFRGGGHKRKLRIVDFKRDKTGIPATVISIEYDPNRSARIALLAYADGEKRYILQPDGLKAGAKIVSGPDADILVGNALPLKNIPPGTTIHNLELRPGKGAQMVRSAGGAAQLVAKEGEYALVKLPSGETRKISQDCMATIGQVGNIDHENITIGKAGRSRWLGKRPHNRGVSMNPVDHPHGGGEGKTSGGRHPVTPWGQPTRGYKTRNNKRTDKFIVSRAK*
>14_1009_16_40cm_Bacteria_10120_64_7
MPIKNFKPTSPGRRGATGPGFEEITRKEPEKSLVAPLRKQGGRNNQGRITTRHRGGGAKRRLRIIDFRRDKVGVPGRVTAIEYDPNRSARIALIQYADGEKRYIVWPVGLRMGDSVMSGPKAEIKVGNALPLSNIPLGTVIHNLEMHKGKGAQLVRGAGGAAQLLAREENYALVRLPSGEQRRIFVECMATIGQVGNIEHSQIKLGRAGRKRLMGRRPRVRGTVMNPRDHPHGGGEGRAPIGLPSPRTPWGKPTLGYRTRRRKDTNKYIVRRRYEA*
>14_1009_16_40cm_Bacteria_10145_71_8
MALRKFNPTSAGRRFMTTLTFEEITKSQPEKNLTEPLHRTGGRTNRGRISIWFRGGGHKRRYRVVDFRRDKRDVPAKVAAIEYDPNRSARLALLHYVDGEKRYILWPEGLAVGATVVAGEAADILPGNCLPLKMIPAGTMIHNIELRPGKGGQMVRSAGGAAQLVGKEGDYAQVKLPSGEVRMVGVECHATIGQVGNLDHKNVSVGKAGRTRWRGRRPHNRGVSMNPVDHPHGGGEGKTSGGRHPVTPWGMPTKGFKTRNNKRTQKFIVKRRK*
>14_1009_16_40cm_Bacteria_10153_70_20
MALRKFNPTSPGRRFMTTLTFDEITRSSPEKSLTEPLRRTGGRTNRGRISIWFRGGGHKRRYRVVDFRRDKRDVPAKVAAIEYDPNRSARLALLHYVDGEKRYILWPEGLAVGATVVAGEGADILPGNCLPLKMIPAGTMIHNVELRPGKGGQMVRSAGGAAQLVGKEGDYAQVKLPSGEVRMVGVDCHATIGQVGNLDHKNVSVGKAGRTRWKGRRPHNRGVSMNPVDHPHGGGEGKTSGGRHPVTPWGKPTKGYKTRNNKRTQKFIVKRRKS*
>14_1009_16_40cm_Bacteria_10157_53_6
MGLKTFRPCTPSLRFTTVTTFEDITKNEPEKSLLVPKFRTGGRNNLGRMTVRHRGGGHKRLYRVLDFKRDKFGIPAKVAAIEYDPNRSARIALLHYRDGEKRYIVQPLGLEVGATIVSGPEADILVGNALPLKNIPLGTTIHNIELRRGKGAQLARSAGSAAQLVAKEGDYAQVKMPSGEVRQIHVECLATVGQVGNPDHANVSVGKAGRSRWFGKRPAVRGVAMNPVDHPHGGGEGKTSGGRHPVTPWGQPTRGYKTRNNKRTDRFMIKRKKQARQA*
>14_1009_16_40cm_Bacteria_10161_66_12
MPLRKYRPTSPGRRFMSVSAFEDLTRGKKAEKRLLVSMKTDAGRNAQGKITVRHQGGGHRKLYRIIDFKRNKLNIPATVSAVEYDPNRSARIALLTYADGEKRYILAPVGLTVGDRVSSGPEADIKPGNALPLANIPVGSTVHNIELKPGRGGQVVRSAGMSAQLLAREGDYAQIRMPSGEVRRVAVICYATVGQIGNVEHENENVGKAGKSRWRGKRPAVRGMSMNPFDHPHGGGEGRSGAGGHPQTPWGKPTLGYRTRRNKKTRNMIVRRRPPKRKSKG*
>14_1009_16_40cm_Bacteria_10175_68_8
MAIRTLKPTSPARRYLTYMVRDDITKSEPEKSLLMAKRRTSGRNVYGRITVRHRGGGHKRMLRDVDFRREKYGIPARVAAIEYDPNRSAHLALLFYRDGEKRYIIATHGLKVGDVIMSGPQADILPGNALPIRNIPVGTLVHNVELQPGRGAQMCRSAGAQAQLLAKEGDRATLKLPSGEVRLVGLDCMATIGQVGNLDHENVSIGKAGRVRWRGFRPTVRGTVMNPVDHPMGGGEGKGKGNHPMTPWGKPTKGYKTRRGARPSDAWIVTRRKK*
>14_1009_16_40cm_Bacteria_10176_71_10
MGIRTVKPTSPARRYLTYVTYEEITKTEPEKSLLVPKRRTNGRNGYGRITVRHRGGGAKRMLRDVDFRRDKTGIPARVAGIEYDPNRSAHLALLHYRDGEKRYIIAPHGLKVGDVLMSGPQADIVTGNALPIRNIPVGTLVHNVELQPGRGAQMCRSAGTQAQLLAKEGDRATLRLPSGEVRLVALECMATVGQVGNLDHENVSVGKAGRVRWKGFRPTVRGTVMNPVDHPMGGGEGKGKGNHPMTPWGKPTKGYKTRRGARPSDAYIVTRRKK*
>14_1009_16_40cm_Bacteria_10183_71_6
MPLKEFNPTSPGRRFMTTLTFEEVTKPTPEKGLTEPLKRTGGRDNRGRITVRFIGGGHKRRYRVVDFRRDKRDIPAKVAAVEYDPNRSARLALLHYADGEKRYILAPEGIRVGQTVVAGEGADILPGNALPLKLIPAGTMIHNIELRKGKGGQMVRSAGAAAQLVAKEGDYAQVKLPSGEVRKVHLECLATVGQVGNLDHKNVSIGKAGRTRWLGRRPHNRGVAMNPVDHPHGGGEGKTSGGRHPVTPWGKPTKGAKTRNNKRTQGFIVKRRK*
>14_1009_16_40cm_Bacteria_10184_69_7
MPLRNYRPTSPGLRQMTRSTFDEVTSMQPHKPLTENLVRKAGRNGQGKLTVRHQGAGHKRLYRVIDWRRDKFGVPATIATVEYDPNRSARIGLLHYADGEKRYMLLPHGLSVGDKVASGPDVEARVGNALPLARIPLGTQIHNVELIAGRGGQIVRSAGSSAQLLAKEGEMATIRLPSGEVRRVRANCMATVGQVSNLDHENQKIGKAGRSRHMGRRPEVRGVVMNPRDHPHGGGEGKSPTGMPPKTPWGKPAMGLRTRKNKTTGKMIVRRRYGRG*
>14_1009_16_40cm_Bacteria_10189_60_6
MPVKTFRPLTPSTRYITIASNADITKTAPEKGLVXXXCYGRVTARGIGGGHKQKIRLVDFKRDKRGVEATVAAIEYDPIRTARLALLEYKDGEKRYIVAPNGIQVGARLMSGPAAAPEVGNSLPLRSIPIGLSIHNIELTPGRGGQIVRSAGGAATLMSRGEGYAQVRLPSGEIRRFHENCYATIGQVGNLQHENVILGKAGRSRHRGIRPINRGVSRNPVDHPNGGGAGKSKSGGGWQQLTSPWGLLAKGYRTRNKRKLSSRFIVVRRDGRLVKQK*
>14_1009_16_40cm_Bacteria_10191_62_6
MPIKVYKPISAGRRGYVSVMTDDITTAEPYRPLLTDKRKRAGRNFRGAVTVRHQGGGHKQQYRIIDFKREKFGIPAKVATIEYDPNRSARIALLHYADGEKRYMLAPLGTKVGDTVMSGPVADLRPGNALPLANIPVGTQIHNIELKKGRGGQIVRSAGTSAQLMAKEGQLATVRLPSGEMRYVSVENMATVGQVSNLDHSNQKLGKAGRNRWKGKRPSVRGSVMTPRDHPHGGGEGKSPIGLPGPKSPWGKPTLGKKTRNNPRTDRWIVRRRNGR*
>14_1009_16_40cm_Bacteria_10192_68_11
MAIRKHKPTTPGRRGASVSGFEEITRTKPEKSLTRPLTKKAGRNAHGRITARHQGGGHKRQYRVIDFKRDKHGVPARVATIEYDPNRTARIALLHYADGEKRYILAPQGLSVGDKILSGPGSDIRPGNALPLASIPVGTIVHSVELKAGAGAKMARSAGSGVQLLAKEGGTATLRLPSGEIRLVDAKCIATVGEVGNAEHELVSLGKAGRNRWLGKRPSVRGVAMNPVDHPLGGGEGKSSGGRHPTSPWGKKEGRTRKPKASDKLIVRRRGKRRG*
>14_1009_16_40cm_Bacteria_10195_66_6
MAIKTYRPTSPAIRFRTTIQDEALSKERPLKRLTGPKTRISGRNNKGHLTVRHRGGGHRRLARAIDFRRDKRDIPARVASIEYDPNRSARIALLTYADGEKRYILAPNGLAVGSTVIAGEGADILVGNALPLRNIPLGTMVHNVELKQGKGGQFARAAGVAAQLVAKEGKYAQIKAPSGETRMVHVDCYATIGQVGNLDHENVSIGKAGRTRWLGIRPTVRGVAMNPIDHPHGGGEGKTSGGRHPVSPWGLPTKGYKTRNSKRTDRFIVSRRDKR*
>14_1009_16_40cm_Bacteria_10197_68_6
MPLKKYKPTSPGRRFMSVSSFEEVTRDKPERSLLEHLPKHSGRNASGRITVRHRGGGHKKAYRIIDFKRQKDGVPGKVAAIEYDPNRSARIALVHYADGDKRYILAPLGLKKGDPVASGGGSEIRPGSCLAISGIPLGTTIHNIEVQLGRGGQLVRSAGAAAQLLAKEGAYAQVRMPSGEVRLIDVRCRASIGQVSNPDHENQVIGKAGKSRWRGFRPAVRGMTMNPFDHPHGGGEGRSGAGGNPQTPWGKPALGHRTRHNKDTNRMIVRRRSK*
>14_1009_16_40cm_Bacteria_10210_70_8
MGIRTVKPTSPARRYLTYVTSEEITKTEPEKSLLQPKGRISGRNVYGRITVRHRGGGAKRMLRQVDFRRDKTGIPARVVAIEYDPNRSARLAQLAHKDREKRYIIAPVGVKPGDTLMSGPQADILPGNALPIRNIPVGTLVHAVELQVGRGAQLCRSAGSLAQLLAKEGARATLKLPSGEVRLVPVDCMATVGQVGNLDHENVSVGKAGRTRWRGFRPTVRGTVMNPVDHPMGGGEGKGKGNHPMTPWGKPTKGYKTRRGARPSDRYIVTRRKK*
>14_1009_16_40cm_Bacteria_10217_55_10
MALKNYRPLTSTLRFKSLPRFDEITKWRPAKGLVESKKKSGGRNNYGRLTSRHIGGGHKQKYRKVDFKRHKRGVPAEVVGIEYDPNRSARIALIKYADGELSYILAPNGLRAGSTVAAGEDAAPDLGNALPLRAIPLGANIHNIELAPGRGGQVARSAGQQATLSNLEGGYALVKMPSGEIRRIHENCFATIGQVGNVDHMNVSSGKAGRTRWQGRRPHVRGMAMNPIDHPMGGGQGKSKGGGGRHHPVSPWGQLAKGFKTRSKHKPSSRFILERRKSKKKT*
>14_1009_16_40cm_Bacteria_10219_71_7
MGIRTLKPTSAGRRFMTLSTFDEITKSRPEKSLVVTKKRTGGRNAQGRITTRHIGGGHKRKIRLVDFRRDKIGIPATVAAVEYDPNRSARIVLLHYRDGEKRYILAPLGLKVGDRVMSGPMADILPGNALPLRAIPAGTTVHNIELKPGKGGQLCRSAGTGAQLVAKEGEMAHVKLPSGEIRLIQMACTATIGQVGNIDHENVSIGKAGRKRWLGVRPTVRGVAMNPVDHPMGGGEGRGKGNHPMTPWGKPTKGAKTRRRRPSDRYIVTRRRK*
>14_1009_16_40cm_Bacteria_10260_68_6
MGITYDEITKTEPEKSLLTPKRRTSGRNSGGRITVRHRGGGVKRMLRDVDFRREKLGIPARVAAIEYDPNRSARIALLFYRDGEKRYILAPLGLKVGDTLVSGPQADILPGNALPIRNIPVGTLVHNVELQPGRGGQMCRSAGAQAQLLAKEGDRATLKLPSGEVRLVSIDCMATVGQVGNLDHENVSVGKAGRKRRRGFRPTVRGTVMNPVDHPMGGGEGKGKGNHPMTPWGKPTKGYKTRRGARPSDRWIVTRRSK*
>14_1009_16_40cm_Bacteria_10360_70_6
MSVSDFSELSRRKPERSLLGGRLNKSGGRNVDGHVTSWHRGGGHKRLYRKIDFKRDKPGIPARVAAIEYDPNRSANIALLHYLDGEKRYIIAPAGLKLGDRVQSGDDAEIRTGNALALAKIPLGTVLHAIESKPGKGAQLVRAAGMGAQLMAREGRYATLRMPSGEHRRVHVRCMATIGQVGNTDHENQTIGKAGRARWKGKRPNVRGVAMNPVDHPMGGGEGKTSGGRHPCTPWGVPTKGHKTRNNPRTDKYIVKRRGKR*
>14_1009_16_40cm_Bacteria_10380_61_12
MGVKTYRPYTETRRFQTGLTFEEITTSEPHKPLLEPKTRISGRNNLGQITVWHRGGGHQRHYRIIDFKRDKAGIPARVATVEYDPNRSAFISLLHYADGEKRYILYPSGLKVGDKVVSGPEADIVVGNALPLKNIPTGTMVHNIEMRPGKGGQLVRSAGGSAQLLSKEGDYAQLRLPSGEVRKIHIDCMASVGQVGNLDHENVTIGKAGRKRWMGIRPTVRGVAMNPVDHPLGGGEGKTSGGRHPVTPWGQPTRGYKTRNNKQTDRFIVKRRGHK*
>14_1009_16_40cm_Bacteria_10388_55_12
MALKEFRPLTPTLRFKSLPAFDEITKWRPERSLLEPKKKTGGRNSYGRLTSRHIGGGHKQKYRKVDFKRRKRGVSAEVVGIEYDPNRSARIALIKYADGELSYILAPNGLRVGSMVAAGDDVAPELGNALPLRAIPLGTNIHNIELTPGRGGQVARSAGQQATLTNIEADYALVKMPSGEIRRIHENCFATIGQVGNVDHMNVASGKAGRTRWQGRRPHVRGVAMNPVDHPMGGGQGKSKGGGGRHHPVSPWGQLAKGFKTRSKHKPSDRFILERKRPKKKM*
>14_1009_16_40cm_Bacteria_10405_68_5
MPLKNIPAGTIVHAVELRPGGGAKIARSAGTSVQLLAKEGAYAHLRMPSGEVRLVESACRATVGEVGNAEWELINWGKAGRTRYKGRRPITRGVAMNPVDHPLGGGEGKSSGGRHPTSPWGKKEGHTRKKGKSSDRLIIRRAKKKKKG*
>14_1009_16_40cm_Bacteria_10516_69_7
MGIRTVKPTSPARRYLTYVTYEELTKKEPEKRLLTPKRRTNGRNVYGRITVRHRGGGAKRMRREVDFRREKTGIPARVAAIEYDPNRSAHLALLYYKDGEKRYIIAPLGLKPGDSVMSGPQADILPGNALPIRNIPVGTLVHAVELQVGKGAQLCRSAGSLAQLLAKEGDYATLKLPSSEVRMVNLDCMATVGQVGNLDHENVSIGKAGRVRWRGFRPTVRGVVMNPVDHPMGGGEGKGKGNHPMSPWGQPTKGYKTRRGSRPSDRYIVTRRTK*
>14_1009_16_40cm_Betaproteobacteria_10094_64_30
MPLVKVKPTSPGRRQLVKLVNPDLHKGAPYHRLVEKQSKKAGRNVNGHITVRHQGGGHKHHYRIVDFRRDKDGIAAKVERLEYDPNRSANLALLCYADGERRYIIAPKGLAAGTQLMSGAEAPIKSGNTLPLRNIPVGTTVHCVEMQPGRGGQLARAAGTSVQLLAREGSYAQVRLRSGEIRKVHVDCRATIGEVGNEEHSLESIGKAGRVRGRGVRPTVRGVAMNPIDHPHGGGEGKTAAGQDPVSPWGVLT
>14_1009_16_40cm_Betaproteobacteria_10178_65_9
MPLIKVKPTSPGRRGLVKVVNPDLHRGRPFEKLTESKKRGSGRNNNGHITVRHQGGGHKRHYRIVDFRRNKDGIAARVERIEYDPNRSAHLALLLYADGERRYIVAPRGLAAGTQLMNGSDAPIKSGNCLPLRNIPVGTTIHCVEMLPGKGAQIARSAGASVQLLAREGAHAQLRMHSGEIRRVHVDCRATIGSVGNEEHNLRSIGKAGAQRWRGIRPTVRGIAMNPVDHPMGGRTNGGGGRHHPSSPWGTPSKGYHTRKNKRTDGMIIRRRHAVKKG*
>14_1009_16_40cm_Betaproteobacteria_10251_65_7
KGYKTRKNKRTRGMIIQFRHKKRDKG*
>14_1009_16_40cm_Burkholderiales_10114_69_7
MAVVKVKPTSPGRRAVVKVVHKHLHKGAPEASLLEPQKQNSGRNNNGHITIRHKGGGHKHHYRVVDFVRNKDGIPAKVERIEYDPNRTAHIALVCYADGERRYIIAPRGLEVGSTILSGSEAPIKAGNTLPIRNIPVGSTIHCIEMMPGKGAQIARSAGTSVVLMAREGTYAQLRLRSGEVRKIHIECRATIGEVSNEEHSLRQYGKAGAIRWQGIRPTVRGVAMNPVDHPHGGGEGRTGEGQVPVSPWNTMTKGYRTRNNKRTQTFIVSRRKK*
>14_1009_16_40cm_Deltaproteobacteria_10053_55_6
MLAECRATVGQVGNLEQENISIGKAGRVRWLRRKPVTRGIAKNPVDHPHGGGEGRSKANHPQTPWGKPTKGYKTRKNRASDKYIVKRREA*
>14_1009_16_40cm_Deltaproteobacteria_10098_55_8
MAIKTYQPTSAGIRFRTGLTFDEITKTRPEKGLRRRLNHSGGRNNTGRITADHRGGGHKRLYRLIDFKRNKHNVPARVEAIEYDPNRSARIALVCYADGERRYILAPERLRVGGSVVSGDNNVDIQPGNSLPLKFIPVGTVVHNIELKIGKGGQLVRGAGLGAQLMAKEGNYALLKLPSGELRYVLAECRATVGQVGNADQENVSWGKAGRMRWLGFRPTTRGIAKNPVDHPHGGGEGRSKGNHPMTPWGKPTKGYKTRKHQSSDKYIVQRRKGR*
>14_1009_16_40cm_Euryarchaeota_10108_66_7
MGKNLPTQRRGRGTSPTYRSPSHRHYDPATLPHGSGEGTILEIRHAPGRSAPVARVQFGKAEFVMIAPDGLQVGQHVAIGVPRIDRGSVLPLRDVPEGTLVYNVELTPGDGGRLVRAAGTTAVVVSQGARTVLRLPSGAFKELDPRCRAIVGVVAGAGRNEKPFYKAGKHVNAYRSLAKSAIVVRGVAKNPVDHPHGGGAHQHVGRPSTVSSGAPPGRKVGRLSPKKKKRRK*
>14_1009_16_40cm_Euryarchaeota_10281_67_10
MGKNLPQQRRGRGTSPTYRSPSHRHPGVPNHPKLTGEGTVTSIEHSPGRTAPIARVKYGRLEVLMIAPDGLQVGQVVSVGGYNIDRGNTLPLGSIPEGTLVYNIESNPGDGGKFVRAAGTTAIVVSQAGRVVLQLPSGQFRTFDPKCRATIGVVAGAGRPERPFAKAGKKVLAYRSFSKPPLWVRGVAMNPVDHPHGGGAHQHVGRPSTVSWHASPGRKVGRLSPIPKRIKEKRRRR*
>14_1009_16_40cm_Gemmatimonadetes_10031_69_10
MGIRQFKPVTPATRFRSVSDFADVTKTTPEKSLLEPLKRTGGRNNKGHITNRWQGGGHKRRYRRIDFRRDKFGIPARVAAIEYDPNRTARIALLYYADGEKRYILAPKGLAVGDTVVSGPGSDIRVGNTMPLFEIPLGTTVHNVELKIGRGGQLCRSAGTGVQVVAKEGNYVTLRLRSTEMRMVRGECLATVGEVSNAEHELLSIGKAGKSRWLGRNPRVRGVAMNPVDHPLGGGEGKSSGGRPPTSPWGKVEGRKTRHKRKASTKLIVRGRKRGKATQ*
>14_1009_16_40cm_Gemmatimonadetes_10039_70_24
MGIRQFKPVTSATRFRSVSDFAEVTKTEPERSLVEPLTKTGGRNNKGHITTRWRGGGHKRQYRRIDFRREKFGVPAKVTAIEYDPNRTCRIALVTYADGEKRYILHPKGLNVGDTVVSGPGADIRTGNAVPLHEIPLGTAVHNVELKIARGGQLCRAAGTSAQVVAKEGNFVTLRLRSTEMRMVRGECLATIGEVGNAEHELLSVGKAGKSRWLGRMPRVRGVAMNPVDHPLGGGEGKSSGGRPPTNPWGKPEGRKTRHKKKASTKLIVRGRKRGKATQ*
>14_1009_16_40cm_Gemmatimonadetes_10088_60_13
MGIRQFKPVTKSSRFRSVSDFSEITRDFGEKSLMEPLKKSGGRDNHGHIAMRRIGGGHKRMYRIIDFKRNKFGMHATVREIEYDPNRTARIALVEYEDGEKRYILHPRGLSIGDKVVSGPGSDSRIGNALPLKEIPLGTDVHNVELKPGKGGQMARSAGTALEVVAKEGDYVSLRMASSEVRMIHGNCLATIGTVGNAEHELMSHGKAGKSRWLGKRPKVRGEVMNPVDHPHGGRTRGGRNVVDLWGNKEGVKTRNKKKASQRLIVRGRKRGKATQ*
>14_1009_16_40cm_Gemmatimonadetes_10243_71_6
MSIRQFRPITAGTRFRSVSGFDEITRGTPEKSLLEPQKKSGGRNNLGHVTMRALGGGHRQHYRKIDFRREKFGIPARVTEIEYDPNRSARIALLVYADGEKRYILHPSGLRQGDVVVSGPGSDARTGNALPLGEIPLGTSVHNVELKLGKGGQLARSAGQQAQVMARDGDYVTLRLKSSEMRLVHARCLATIGEVGNAEHELLSRGKAGKTRWLGRRGKVRGVAKNPVDHPLGGGEGKSSGGRPPVSPWGKPEGVKTRKRKKASNRLIVRGRKRGKATQ*
>14_1009_16_40cm_Nitrospirae_10061_58_17
MTVLSGEGLTRKKPEKALAEFHPRSGGRNGDGRMTVRARGSGHKRLYRRVDFRRDKVGIPARVTAIEYDPNRSARIALLQYPDGEKRYILAPFGLVVNDTVQSGPNVEVRLGNALSLANMPLGTTIHNIEMKPGGGGQLIRSAGSFAQVMGRDGAYVQIRLKSGEMRRILGTCMATVGQVGNLDHENVSVGKAGRSRWKGWRPHVRGVVMNPVDHPHGGGEGKSGQGNPHPVSPWGLPTKGYKTRQNKATDKFIIERRKKGKR*
>14_1009_16_40cm_Proteobacteria_10137_68_9
MALIKYKPRTPGTRAVVKIDRSHLHKGGPHLPLTAAQSKTGARNHFGRITTRHVGGGSRQKYRLIDFKRDKDGIPGVVERVEYDPNRTSHIALIRYADGERRYILAPKGVKSGDEVRSGADAPIKSGNAMSLRHIPVGSIIHNVEMKPGRGGQLARSAGSSVSFSAREGIYAYLRLKSGKTRKVHVDCRATIGEVGNDEHNLRSYGKAGAKRWRGVRPTVRGLAMNPVDHPHGGGEGKSGQGNPHPVSPWGWNTKGLKTRHNKRTDNMIVQRRQNRIR*
>14_1009_16_40cm_RBG_16_RIF_WS3X_71_46_curated_10208_69_7
MGLRKYRPITPTLRHSVVPDFSELTRGKPVKSLTQPKRRTGGRDNYGHISSRWISGGHKKRYRLIDFRRNKDGIPARVASIEYDPNRSARIALLNYVDGERRYIVAPDGLRVGEMLQSGSDAEVKAGNCLPLRNIPLGTNVHNVELFPGRAARVARSAGSFCQLMAKEGDYAQMRLPSGEVRSFHVNCRAVVGQVGNLDHENVSHGKAGRVRWLGRSPSVRGVAMNPVDHPMGGGEGKSSGGRHPCSPWGKISKGMKTRRRKLSDSLIVRRRKK*
>14_1009_16_40cm_RBG_16_RIF_WS3X_71_46_curated_10403_72_7
MSLKKFRPVTPTRRHAVLPDFKELTRRKPLKSLTERKLKTGGRDNYGHVSSRWIGGGHKQRYRLVDFRRNKDGIPARVASIEYDPNRSARIALLNYVDGERRYIVAPDGLKVGERVQSGADAEIKNGNCLPLKNIPLGTNIHNVELFPGRNARVARSAGSFCQLMAKDGDYAQLRLPSGEVRSFHVNCRAVIGQVGNLDHENVSHGKAGRNRWLGRLGSVRGVAMNPVDHPMGGGEGKSSGGRHPCSPWGQGSKGLKTRKAKLSDKLIVRRRKK*
>14_1009_16_40cm_Rhizobiales_10600_60_5
MVDRSHLWKGKPVKTLTEGLIKSGGRGNSGRITSRRKGGGHKQAYRLVDFQRGKADVTATVERLEYDPNRTAYIALIKYSDGEQSYILAPQRLAIGDTVMSGTTVDVKPGNAMPLGSMPVGTIIHNIETKPP*
>14_1009_16_40cm_Rokubacteria_10140_71_15
MGIRTVKPTSAARRYLTYVTYEEITKKEPEKGLLEAKRRTNGRNVYGRITVRHRGGGAKRMLRKVDFRREKFGIPARVAAIEYDPNRSARLALLHYRDGEKRYIIAPHGLKVGDTLMSGPQADILPGNALAVRNIPVGTLIHAIELKPGKGAQLCRSAGAQAQLLAKEGARATLKMPSGEVRLIALDCMATVGQVGNLDHENVSVGKAGRVRWLGFRPTVRGTVMNPVDHPMGGGEGKGKGNHPMTPWGKPTKGYKTRRGARPSDRDIVTRRGR*
>14_1009_16_40cm_Verrucomicrobia_10135_59_6
MPVKTFRPLTPSTRYITIASYADVTRIGPEKSLVVTRKKTGGRNCYGRVTARGIGGGHKQKIRLVDFKRDKHGVEARVSAIEYDPIRTARLALLEYKDGDKRYIIAPKGIQVGAKVMSGPEAPPEVGNSLPLKSIPIGMSIHNIELTPGRGGQVVRSAGGAATLMSRDEDYTQVRLPSGEIRRIHENCYATIGQVGNLEHENVILGKAGRSRHRGIRPINRGVSRNPVDHPNGGGAGKSKSGGGWQQLTSPWGLLAKGYRTRRKRKDSSRFIVVRRDGRPMKQK*
>14_1009_16_40cm_Verrucomicrobia_10271_61_5
MPVKTFRPLTPSTRYIAYADYSDITKTRPEKGLVETRKRTGGRNVYGRVTARGIGGGHKQKLRLVDFKRRKHGVEATVAAIEYDPRRTARLALLEYKDGEKAYILAPSGLQVGAKLISGPTAPPEVGNCLPLRAVPVGLPIHNLELIPGRGAQMVRSAGGAATLMSRDEGYAQIRLPSGEIRRINENCYATIGQVGNVEHENVVLGKAGRSRHLGIRPINRGVSRNPVDHPNGGGAGKSKSGGGWQQLTSPWGLLAKGYRTRNRRKHSNRFILVRRDGRPMKNK*
>14_1009_16_40cm_unknown_10122_53_10
MGKNILVQRRGRGYFIFRAPTHRRIHPTGYNPVNVHTRGWVRELLHETARGAPLARLTIESGEDVYVPAPEGLSVGQPITIGAEAPAEIGNIKTIGKIPEGTMICNIENKPGDGGTVARSSGSFALVVSHTPQGTELRLPSGRSVFLNNACRAMIGVVAGSGRTEKPFLKAGPKWFLQRSRGRKWPVVKGQAMISASHPHGGGRHKHAGKPTTVGRWTSPGRKVGNIAARQTGRAKRRTAR*
>Archaea_DPANN_Woesearchaeota_AR4_gwa2_scaffold_135
MHIGASAPIQPGNVLHLKDIPEGTLIFNIESKPGDGGKFVRASGTNAKVL
AQSGKETVVLLPSKKKKTFLNQCRATIGIVAGAGRPEKPFLRAGTKKLKM
KQKNKIWPVVSGAAMNAIDHPFGGKRSSRKGRPTIAPKYAPPGRKVGMLK
PRRTGRRKK
>CG1_02_FULL_Woesearchaeota_57_44
MPKNLIQQKRGKGSLSYRSPSHRFGADIKHRALSTDTHTGTVMDIVHSPG
HSSPLCKIRYADGTDVITVATDGIFVKQQVVNGADAEVKSGNTLPLSAIP
DGTLICNIEGLPGDGGKFVRSSGGTAKVISHTVKGVVITMPSKKQRTFLP
SCRATIGVAAGSGRREKPFLKAGRKHHAMKARNKMWPTVSGAAMNALSHP
LGGSRSSRKGRPTIAPKNAPPGRKVGMIRPRHTGRNK*
>CG10_big_fil_rev_8_21_14_0_10_Woesearchaeota_32_24
MGKRLIQQRRGRGTNTYKAPSFRYKGAVKYLSLETSGTIIDLIHCQGHST
PLMEVSYLTGEKGLAFAPQGIKVGDMISIGPNNEVKVGNVLPLSEIPEGT
LIHNVELHPGDGGKLVRTSGTAAKVVAKSEKGISVVLPSKKEKLFLPNCR
AAIGVLSGSGRTDKPFLKAGTKFYKMKAKNKLWPIVCGISMNAVDHPFGG
KCSHIKGRPTLSPRSAPPGRKVGKIAPRRTGRKK*
>CG10_big_fil_rev_8_21_14_0_10_Woesearchaeota_45_16
MGKRLISQRRGRGSKTYTSPSHRFKGEVKHYGLESVGTVIDLVHCAGHTS
PLMQVAYATGDKVLALAPLGIKVGDTITNGVPSSGAEPQTGCIMPLREIP
EGTLIHNIELRPGDGGKLVRASGTFARVVAKADGSVRVVLPSRKEKIFLD
ACRASIGVLSGSGRTEKPFLKAGTRYHRMRARNKLYPKVCGVSMNAVDHP
FGGKSSAVKGRPTQSPRNAPPGRKVGKIAPRRTGRKK*
>CG10_big_fil_rev_8_21_14_0_10_Pacearchaeota_31_9
MGKRIISQARGHGSLTYRVRSKAFIYEIKYPLQSFSGEGEIVKFIHSGGH
SAPLAKIKLGEIIFFNPSANGMYEGQKISIGKDNGMGSIVKLKDIPTKAT
VYNIEANPGDGGKFIRSAGSFATITKKSKNDVIILMPSKREKVFSGDCRA
SIGVIAGNGRKDKPVMKAGRMFYIKKAKNKLWPRTSAVKMNVIDHPFGSG
RGKNLTHGNLGKIPKRNAPPGARVGSIXXXXXXKRKAN*
>CG1_02_FULL_Pacearchaeota_39_14
MGKRIIQQARGKGSFTYRVRKKAFMFRVGYPMHEGEAKIEKIFHSAAHSA
PLSKARIGTEVFYGLAFNGALEGQNFVIGGDEIKEGNVVTLQNAPVGTRI
FNIERNPGDGGKMIRAAGSSAVVNKKYDYNKVGVMMPNKKEVILDGKCRV
SIGVIAGDGVKQKPFIKAGRKFFKMKARGKLYPRVSALSTNAIDHPFGSG
RGKRVKSKIAKRNAPPGRKVGHIRPRRTGRRR*
>CG1_02_SUB10_Pacearchaeota_32_132
MGKRIIQQARGKGSFTYRVRKRAFVFKVKYPIHEGDAMIEKIFHSAAHSA
PLLKLKIGNEIFYNVAFDGAIEKEKIEIGSGKVENGNIMALKDVPVGTNI
FNIERNPGDGGKMIRAAGSHAEIHKKYDHNKVGIIMPNRKEIRLDGDCRV
SIGIISGEGRKQKPFFKAGKMFHKMKARGKLYPRTSAIKVNAVDHPFGSG
RGKRAKPKIAKRNAPPGAKVGHVRPRRTGRRK*
>Archaea_Euryarchaeota_Thermococci_Thermococcales_Thermococcaceae_Palaeococcus_pacificus_DY20341
MGKSLIQQRRGKGSPTFRAPSHRYRGKIRYIPFNITKEKTLVGKVVEILH
DPGRTAPVARVKFENGMEKLIIASEGLLVGEEVYIGPNAPVKIGNTLPLA
MIPEGTYVYDIEGVPGDGGKYVRAGGTYALVVSREADRVIVQLPSGELKH
FKPNCRATIGIVAGGGRLEKPIVKAGKAYYIMKARNRFWPKPRGVKMNAV
NHPHGGKEHHIGRPSTVARRAAPGQKVGHIAARRTGVRK
>Archaea_Euryarchaeota_Thermococci_Thermococcales_Thermococcaceae_Pyrococcus_furiosus_DSM_3638
MGKSLIQQRRGKGSPTFKSPSHRFRGAVKYIPLNYTQEKTLRGVVEEIMH
DPGRTAPVARVKFENGIEKLIIAPEGLLVGQEIYIGPDAPIAVGNTLPLA
KIPEGTYVYNIEGIPGDGGKYVRAGGTYALVVSREPDKVIVQLPSGELKA
FNPMCRATIGVVAGGGRLEKPLVKAGKAYYKYKARNKFWPTPRGVKMNAV
NHPFGGKEHHPGKPTTTSRRAPPGRKVGHIAARRTGRRK
>Archaea_Euryarchaeota_Thermococci_Thermococcales_Thermococcaceae_Thermococcus_kodakarensis_KOD1
MGKSLIQQRRGKGTTTFRAPSHRYRGAVRYVPLNLVQERTLRGVVEEILH
DPGRTAPVARVKFEDGTKKLIIAPEGVLVGQEIYIGPEAPIAIGNTLPLA
KIPEGTYVYDIEGVPGDGGKYVRAGGTYALVVSREKDKVIVQLPSGELKA
FNPMCRATIGVVAGGGRLEKPIVKAGKAYYIAKARNRFWPKPRGVKMNAV
NHPHGGKEHHIGRPSTVSRRAPPGRKVGHIAARRTGRRK
>Archaea_CP_Z7ME43_WOR_bin_DG_70
QQARGKGTSKYRAPSHRYKYSVRYPTVRAEGVIRQLMNDPARTGLIAEVV
YRDGRKGYLLAPEGMQVHQKVSVGGDKVAVGNVLSLGKIPEGTFVYNIEK
QLYDGGKLVRSSGTYATVISHEDGQTVVQLPSKQMKTFSSEARASIGVVS
GGGRTEKPMLKSGKKFHSKAKIRVSGVSMNAVDHPFGGGQHDNKGKPTTV
SKNAPPGRKVGLIKAKRTG
>CG08_land_8_20_14_0_20_Hadesarchaea_51_8
MGKRLRLQRRGKGSPTYRAKSFRRLGEVRLPPMLKESIETVVVDILHDPG
RGAPVARVRYANGEERLVLAPEGIKVGDKLTCGISAPVEPGNTLFLAEVP
EGTLIHNIESQLGDGGRFVRSPGAYATLIAHELGRATIQLPSGEIKEFDP
RCRATIGVVAGGGHGDRPFVKAGKRHHAMLAKGKPYPKVRGVAMNVVNHP
FGGRGKHAGRPKTVARGASPGQKVGLISARRTGKR*
>Archaea_SAGMEG_N21
GKRIRVQRRGKGTPTYRAKSFRRLGKISLPPPAKELEAVVVDVLHDPGRI
APVARVRYPDGQERLILAPEGIKVGDRLMCGISAPIQPGNVLALAEIPEG
TLIHNIEANPGDGGRFVRAAGTYGTLVAHDVGQAIVQLPSGELRSFNPLC
RATIGVVAGGGHSDKPFVKAGKRHHRMLAMGKPYPHVRGVAMNVVDHPFG
GGRGKHAGRPKTVARGAPPGQKVGLIAARRTGK
>Archaea_SAGMEG_45
MGKRLRAQRIGDGSPTYRAKSWRRLGEIKLPPPERAGEAVVVDILHDPGR
NAPVARIRYGDGQERLVLAPEGLKVGDRVMAGVSAEIKPGNVLTLAEIPE
GTPICNIESKPGDGGKFVRAAGSYAILIGHDVGRVSVQLPSGEIKEMDPR
CRATIGAVAGGGRLEKPLVKAGKRHHAKGKYPHTRAVAMNIVDHPFGGGR
GKNAGRPKTVARGAPPGQKVGLIAARRTGK
>Archaea_Euryarchaeota_Methanococci_Methanococcales_Methanocaldococcaceae_Methanocaldococcus_jannaschii_DSM_2661
MGKRLISQRRGRGSSVYTCPSHKRRGEAKYRRFDELEKKGKVLGKIVDIL
HDPGRSAPVAKVEYETGEEGLLVVPEGVKVGDIIECGVSAEIKPGNILPL
GAIPEGIPVFNIETVPGDGGKLVRAGGCYAHILTHDGERTYVKLPSGHIK
ALHSMCRATIGVVAGGGRKEKPFVKAGKKYHAMKAKAVKWPRVRGVAMNA
VDHPFGGGRHQHTGKPTTVSRKKVPPGRKVGHISARRTGVRK
>Archaea_Euryarchaeota_Methanococci_Methanococcales_Methanocaldococcaceae_Methanotorris_igneus_Kol_5_chromosome
MGKRLISQNRGRGGPNYRCPSHKRRGEVKYRKFDDLEKKGKIIGTITDIL
HDPGRSAPVATVKFENGEEKLLLVPEGMKVGDTIECGVAAEIKPGNILPL
GEIPEGIPVFNIETVPGDGGKLVRAGGCYAHIIAHDVGKTIVKLPSGQLK
ALHPMCRATIGVVAGGGRKEKPFVKAGKKYHAMKAKAIKWPRVRGVAMNA
VDHPFGGGRHQHTGKPTTVSRRMPPGRKVGHIAARRTGVRK
>Archaea_Euryarchaeota_Methanococci_Methanococcales_Methanococcaceae_Methanococcus_maripaludis_S2
MGKRLISQNRGRGTPKYRSPTHKRKGAVKYRSYDEMEKDGKILGTVIDIL
HDPGRSAPVAKVKFANDEERLVLIPEGIQVGEEIECGISAEIKPGNVLPL
GEIPEGIPVYNIETIPGDGGKLVRSGGCYAHVISHDVGKTIVRLPSGFSK
VLNPACRATVGVVAGGGRKEKPFVKAGKKYHSLSAKAVAWPKVRGVAMNA
VDHPYGGGRHQHIGKPSSVSRHTSPGRKVGHIASRRTGKR
>Archaea_Euryarchaeota_Methanococci_Methanococcales_Methanococcaceae_Methanothermococcus_okinawensis_IH1_chromosome
MGKRLMSQNRGRGTPRYTSPTHKRKGEVKYRKFDEMEKKDKILGTIVDIL
HDPGRSAPVAKVRFENGEERLILVPEGMRINEAIECGISAEIKPGNVLPL
GEIPEGIPVYNIETIPGDGGKLVRSGGCYAHIIAHDVGKTIVKLPSGFMK
TLNPMCRATIGVVAGGGRKEKPITKAGKKYHAMKNKASIWPKVRGVAMNA
VDHPFGGGRHQHTGKPTTISRKTSPGRKVGHIAARRTGKR
>Archaea_Euryarchaeota_Methanopyri_Methanopyrales_Methanopyraceae_Methanopyrus_kandleri_AV19
MGKRIRPQRLGRGGPTYRAPSHRYRGRIEHRPYDEQEKKGKVVGKVVELL
HDPARNAPVARVRFEDGEERLILVPEGTKVGDIIECGVSAEIKPGNTLPL
AEIPEGVPIFNIEGQPGDGGKFARAPGCYATIIAHDVGRTYVQLPSGKVR
TFDPRCRATIGVMSGGGKREKPFVKAGKKYYHMRSKGGKWPKVRGVAMNA
VDHPFGGGNHQSPGKPTTIARGDPPGRKVGHIAARKTGRGGRR
>Archaea_Euryarchaeota_Methanobacteria_Methanobacteriales_Methanothermaceae_Methanothermus_fervidus_DSM_2088_chromosome
MGKRIIPQRRGRGTPTYRVASHRFKAKIKYKMMNKDKNGKLEGTVVDIIH
DPGRTAPIAEVQFENGERDYILAPEGIKINDTIEVGPEASINIGNILPLK
KIPEGTPVFNIENRPGDGGKLVRSSGTHASVVTHEENKVIVELPSGELKA
FHPECKATIGVVAGGGRIEKPFVKAGNKYYAMKSKGKKHVKVRGVAMNPV
DHPHGGGHHQHPGKPTTVSRHAPPGRKVGLIAARRTGRKKK
>Archaea_Euryarchaeota_Methanobacteria_Methanobacteriales_Methanobacteriaceae_Methanosphaera_stadtmanae_DSM_3091
MGKRLIIQRRGRGTPTYRSSSHRFRGKVAYRSYDKLEREGSLTGIVIDII
HDPGRSAPVAVVKFDNGEEKLVLAPESIAIDDEIECGVSASIEPGNTLPL
SEIPEGTPVFNIENNPGDGGKFVRSSGTYASLITHDVDKTMIEMPSGELK
AFNPRSRATVGVVAGGGRKEKPFLKAGNRYHALKAKGKKMMTVRGVAMNA
VDHPHGGGNRQHPGRPTTISRHAPAGRKVGSIAAKRTGKRR
>Archaea_Euryarchaeota_Methanobacteria_Methanobacteriales_Methanobacteriaceae_Methanobacterium_sp._SWAN_1_chromosome
MGKRLIIQRRGRGTPTYKSASHRFRGKIAYRSYDDIEKQGSLKGQVVDII
HDPGRTAPVALIKFENDEKRLILAPEGIQINDEVECGISAPINPGNSLPL
GEIPEGTPLYNLENNPGDGGKFVRSSGTYASLITHDVGKAIIELPSGELK
AFNPRCRATIGVVAGGGRKDKPYLKAGNRYYALNAKGKKSVSVRGVAMNA
VDHPHGGGNKQHPGKPTTVSRNAPAGRKVGSIAASRTGKRR
>Archaea_Euryarchaeota_Methanobacteria_Methanobacteriales_Methanobacteriaceae_Methanobrevibacter_smithii_ATCC_35061
MGKRLIIQRRGRGTPAHRVASHRFKDKIRYRSYDALEKEGSIKGIVTDIV
HDPARTAPIAEVKFENGEKKFILAPESIQIDDEIECGISAPIKFGNTLPL
AEIPEGTPIYDIENTPGDGGRFVRSSGTYASLITHDANQSVVELPSGELK
YLNPRCRASIGVVAGGGRKEKPFLKAGNRWHAYKAKGKKFMTVRGVAMNA
VDHPHGGGNRQHPGRPTTVSRHAPPGRKVGSIAAKRTGLKR
>Archaea_Euryarchaeota_Methanobacteria_Methanobacteriales_Methanobacteriaceae_Methanothermobacter_thermautotrophicus_Delta_H
MGKRLISQRRGRGTPTYRSASHRFKGKIKYRAYDSIESEGSLKGKVVDIM
HDPGRTAPVARVKFENGEERLILAPEALMLNEEVECGVKARVKPGNSLPL
SEIPEGTPIYNIENRPGDGGKLVRSSGTYASLITHDADKAVIELPSGELK
ALNPQCRATVGVVAGGGRREKPFLKAGKKYHALRAKGKKSVTVRGVAMNA
VDHPHGGGNRQHPGRPTTVSRHAPPGRKVGSIAARRTGKRR
>Archaea_Euryarchaeota_unclassified_Euryarchaeota_Aciduliprofundum_boonei_T469_chromosome
MGKRIIPQRRGRGTSVYRAPSHRYAGRPINPKVEKGKGVVKEIFHDPGHT
APLARVVLDNGDKVLMLAHAGMYEGQEIEIGADADIRPGNVLPLGSIPEG
VPIYNIEAQPGDGGRYIRTGGNYAQIVTHGIKTTVQMPSGEFKLFDPRCR
ATIGVVAGGGRKDKPMLKAGKVYHAWRSKARKHVQVRGVAMNAVDHPHGG
GNHQHVGRPSTVSRNAPPGRKVGRLSPKKKKKKR
>Archaea_Euryarchaeota_Thermoplasmata_Thermoplasmatales_Thermoplasmataceae_Thermoplasma_acidophilum_DSM_1728
MGKHIIPQRRGHGSLVYRSPSHRHITEVKHVDQGTYVIKDIIHAPGRNAP
LLELMGSDGKKAYQIAFTGAFVGQNIVAGNVDSVSPGTTTVLANIPDGSY
VYNIESSPGDGGEFCRSAGTFALVVSHGQHVTLKLPSGRMRDFDPRCRAT
LGVVAASGIKDPPILKAGTHVHYLRSKAKRPYTVRGVAMNAVNHPHGGGN
HQHVGRPSTVGRNAPPGRKVGRLSPKRRRVNGR
>Archaea_Euryarchaeota_Thermoplasmata_Thermoplasmatales_Picrophilaceae_Picrophilus_torridus_DSM_9790
MGKHIVAQRRGHGSLVYRSPSHRHLGDIKYPRDGTYKIEDIIQAPGRNTP
VLLIRNEKNEKNYMIAFNGAYVNQEIHVGDIDSPAIGDVTYLANIPDGSY
VYNIESIPGDGGKFCRAAGTAALVISHGAYVSLKLPSGVNKEFHPRCRAT
VGFIAGSGARDIPILKAGTHIKYLQSKAKRPYTVRGVAMNAVNHPHGGGN
HQHVGRPSTVGRGTPPGRKVGRLSPKRRKKYGR
>Archaea_Euryarchaeota_Thermoplasmata_Thermoplasmatales_Ferroplasmaceae_Ferroplasma_acidarmanus_Fer1
MGKHIVAQRRGHGSLTYRSPSHRHLAEIKHLSNGNYSIDDIIQAPGRNAP
LLSLKNEQNEISYMIAFNGAFKGQKLYAGEVGNSNNGTTTTLSKIEDGTY
VYNIENHPGDGGKFCRTAGSSGLIISHGNSVSIKLPSGKTRELNPNCKAT
VGVVAGSGARDIPILKAGKHIKYLQSKAKRPYTVRGVAMNAVNHPHGGGN
HQHVGGPSTVARGSPPGAKVGRLSPKRRDKKW
>CG01_land_8_20_14_3_00_Euryarchaeota_38_12
MGKRIISRRRGSGGIYSAPSHKYKADVKYPTLDGVSGTIVEFIHDPGHTA
PLMIVNFNGKKEFMLPAEGTRNGQKISIGENVGIGNILQIGSIPEGTKIF
NIEGEPGDGGKFVRSGGSSATVISHAEKTIVQLPSGKFKSLNQKCRATVG
IVSGGGRPEKPWVKAGKKYHAMRSKARVYPTVSGVAMNPVDHPHGGGSHQ
HVGKTSSLPKGAPPGRKVGHIAPKRTGKVK*
>Archaea_Euryarchaeota_Thermoplasmata_Thermoplasmatales_Thermoplasmatales_archaeon_SCGC_AB_539_C06
MGKRLIQQRRGRGKGRFKTPSHRYKGDVRYSHDLKGEGLVEEIVHDTGHT
APLARIQMKNGSKNLIISPEGLRTGQTISFAEGKTVGIGNVLPVGKITEG
TAVYNIELLPGDGGKMARSAGNYATIISHDKNKTVLQLPSGKFRVFNSNC
KASIGVVAGSGRKEKPFLKAGTKHIAYRAKGKMYPVVRGVAMNAVAHPHG
GGSHQHVGKPSTVKRGAPPGRKVGNIAARRTGGK
>Archaea_Euryarchaeota_RBG_13_Euryarchaeota_31_8
MGKKLIQQRRGRFNGRYHAPSHRFKGDVKYIKDSNIEGIVKEILHDPGRS
APLVNIKFEKNKEILFIAPEGIKVGDTIKFTNDKSDVSVGNVLPLASIPE
GAPVYNIELSPGDGGKLGRAGGSTAIVDAHDKAKTVLQLPSGQFKTIESQ
CRATIGVAAGGGRKDKPFLKAGKKYHAYRTRGKQYPVVRGVAMNPVDHPH
GGGSHQHVGGPSSIKRGSPPGSMVGNIAPKRTGRK
>Euryarchaeota_archaeon_RBG_13_31_8
MGKKLIQQRRGRFNGRYHAPSHRFKGDVKYIKDSNIEGIVKEILHDPGRS
APLVNIKFEKNKEILFIAPEGIKVGDTIKFTNDKSDVSVGNVLPLASIPE
GAPVYNIELSPGDGGKLGRAGGSTAIVDAHDKAKTVLQLPSGQFKTIESQ
CRATIGVAAGGGRKDKPFLKAGKKYHAYRTRGKQYPVVRGVAMNPVDHPH
GGGSHQHVGGPSSIKRGSPPGSMVGNIAPKRTGRK*
>Archaea_Thaumarchaeota_unclassified_Thaumarchaeota_Marine_Group_I_Marine_Group_III_euryarchaeote_sp._SCGC_AAA288_E19
MGKRIMNRRRGRGFRYRATDHRFKGKVRHPRSKESSGVVEKLLHDPGRSA
PIAQVRDGDGEYVMLAHDGMRVGQSVTAGHGAEVAHGNTVYIGSIPEGTR
VYNVELQPGDGGRLARAAGQRAIVVSHGKQTTVRLPSRKHKTLDNMCRAT
IGAVAGSGRGEKPIGKAGKNFHRNRSRARIWPKVRGVAMNAVDHPHGSGR
KQTIGIPSSVSRHTPPGRKVGHIAPKRTGAKR
>Archaea_Euryarchaeota_unclassified_Euryarchaeota_Marine_Group_II_uncultured_marine_group_II_euryarchaeote
MGKRIRAQRKGSSPRYRVASHRFPGANRMPRVSDVVGEITELVHSPVHSA
PLARMKLPDGETTLVVATEGLAIGSAVAIGDNAALRPGNITSLANIPEGT
AINNLELRPGDGGKIARAAGNSCFVEARIGEKVRVRMPSGSLRELPANCR
ATIGVLAGHGRDEMPLRTAGAAYYKAKARGKLFPHVSGVAMNPVDHPHGG
GNHQAVHGPNSVARGTPPGAKVGLIAPSRTGRGRGKKI
>Archaea_Euryarchaeota_Methanomicrobia_unclassified_Methanomicrobia_Candidatus_Methanomassiliicoccus_intestinalis_Issoire_Mx1
MDASTGKIEDFIHAPGRNGPLAKIDFNGEKVLMIAAEGMMVGNNVSFGDN
SADRTPGSVVSLSSVPEGSFVYNIEGQPGDGGKFVRTAGTSATVVSRGSK
VVLLMPSGEFKSFDPRCRATVGVVAGGGLKEKPFAKSGNKYHAYRSKSKA
YFKVKGIAMNAVDHPHGGGGHPHVGVPSTVSRNAAPGRKVGRLSPKRRRK
>Archaea_Euryarchaeota_Thermoplasmata_Methanomassiliicoccales_Methanomassiliicoccaceae_Candidatus_Methanomethylophilus_alvus_Mx1201
MGKRLIPQRRGRGGSHYRSPSHRHVDDVRIPHYVEAQGTIKDLIQAPGRT
SPLAVIDFNGKKSYQLAVEGTRVGQKIEIGGKNIEVGNILALGSIPEGTL
VHNIEGQPGDGGKFVKTAGTSALVVNRGKSVVLSMPSGVLKEFDPNCRAV
IGVVAGGGRIDKPLGKAGKNYLTLRSRSVANKKTSGVAMNAVDHPNGGGS
HPHVGGPNCHGRTAPPGQKAGFIAPKKKVKRK
>Archaea_Euryarchaeota_Thermoplasmata_Thermoplasmatales_Thermoplasmatales_archaeon_BRNA1
MDDIRIPHFEAQGTIKDLIQAPGRTSPLAVIDFDGKKTYQLAVEGTAVGQ
TVEIGGNVVSPGNILALSNIPEGTLVHNVEGQPGDGGKFVKTAGTSALVV
SRGKVVILSMPSGVLKEFNPNCRAVVGVVAGGGRVDKPLAKAGKNVLTMR
SRSVTTRHTSGVAMNAVDHPHGGGSHPHVGGPNCHGRTAPPGQKAGFIAP
KKKSKKRK
>Archaea_Euryarchaeota_Archaeoglobi_Archaeoglobales_Archaeoglobaceae_Archaeoglobus_fulgidus_DSM_8774
MGKRIISQNRGKGTPTYRAPSHRYKTDAKLLRFKDEVVAAKVIDIQHDSA
RNGPVALVKLPDGSETYILAVEGLGTGDVVYAGDNVEIASGNITYLKNIP
EGTPVCNIEAQPGDGGKFIRASGTFGFVVSREADKVLVQMPSGKQKWFHP
NCRAMIGVVAGGGRTDKPFVKAGKKYHKMKSKAAKWPRVRGVAMNAVDHP
FGGGKHQHVGKPKTVSRNAPPGRKVGSIAARRTGVRR
>Archaea_Euryarchaeota_Archaeoglobi_Archaeoglobales_Archaeoglobaceae_Ferroglobus_placidus_DSM_10642_chromosome
MGKRIISQNRGRGTPTYTAPSHKYKAEAKHIPFKDEVVRAEVIDIVHDPA
RNGPLALVRFEDGSKGYVLAVEGIGTGDIIEAGENVEIKPGNITYLKNIP
EGVPICNIENIPFDGGRFARASGTFGFVVAHEEDRVLVQLPSGKMKWLDP
KCRAMIGVVAGGGRTDKPFVKAGKKYHKMKSKAAKWPRVRGVAMNAVDHP
FGGGKHQHVGRPKTVSRNAPPGRKVGSIAARRTGVRK
>Archaea_Euryarchaeota_Methanomicrobia_Methanomicrobiales_Methanomicrobiaceae_Methanofollis_liminatans_GKZPZ_DSM_4140
MGHRIISQNRGRGGPTYRSPSHKYKAELKHVCKNNEDLVGRIIDIEHDPA
RHAPIARVEFDGGRKEYVLVTEGMGIGDEVAWGAAASVRNGNTLLLRDVP
IGAYVCNIESRPNDGGKFVRASGVQAMIVGKNAGKVAIQMPSGKQKWFNE
MCLATIGIVAGGGRGEKPFVKAGNKYHKMKSQAQKWPRSSGLKMNVIDHP
FGGGGHQHCGRPKTVARGTSPGRKVGSIAARRTGRTKK
>Archaea_Euryarchaeota_Methanomicrobia_Methanomicrobiales_Methanomicrobiaceae_Methanoculleus_bourgensis_MS2
MAHRITSQNRGRGGPTYRAPSHRYKAELRHAGTNVAPVSGHVVDIEHDPA
RHAPIALARLEDGRKVYMLATEGLGVGDAVTWGPGAEVKNGNTLPLREIP
VGAYVCNIEARPNDGGRFVRSGGVQALVIGKAEDGRVGVRMPSGKNKWFS
GACLATVGIVAGGGRSEKPFARAGKKYLHVRSSAEKWPRVKGVCMNVIDH
PFGGGGHQHCGRPKTVSRGTSPGRKVGHIAARRTGKWKK
>Archaea_Euryarchaeota_Methanomicrobia_Methanomicrobiales_Methanomicrobiaceae_Methanomicrobium_mobile_BP_DSM_1539
MGKRIISQNRGRGGPTYRAPSHLYKAELKHPGYVTETIRGKIIDIEHDPA
RHAPIAKVELESGEKIYMLVTEGMGVGEAVAWGPEAEVKNGNTLKMNDIP
IGAYVCNVEARPNDGGKFIRASGVQAQIIGKTEGRVGIKMPSGKNKWFSG
DCRATVGIVAGGGRGEKPFLKAGKKYHKMKTQATKWPRSKAVCMNVIDHP
FGGGGHQHCGRPKTVSRGTSPGRKVGSIAARQTGRK
>Archaea_Euryarchaeota_Methanomicrobia_Methanomicrobiales_Methanomicrobiaceae_Methanoplanus_petrolearius_DSM_11571_chromosome
MGKRIISQNRGRGGPTYRAPSHKYKASLKHPGNVKETIKGQIIDIEHDPA
RHAPIAKVELEDGKKMFMLVTEGMGVSEKVAWGPEAGISNGNTLSLKDIP
VGAYVCNVEARPNDGGKFIRASGVQAQVIGKSDDGRVGIKMPSGKNKWFN
EDCRATIGIVAGGGRSEKPFVKAGKKYHKVKSQAQKWPRVKGVCMNVIDH
PFGGGGHQHCGRPKTVSRGTSPGRKVGHIAAKRTGRK
>Archaea_Euryarchaeota_Methanomicrobia_Methanomicrobiales_Methanoregulaceae_Candidatus_Methanosphaerula_palustris_E1_9c
MGHRIKTQNRGRGGPTYRAPSHQYKAELKHLGNDKVTVRGVIIDIEHDPA
RHTPIALVRLEGEGKKVYLLVTEGLGVGDQVAWGPEAEVKNGNTLPISKI
PTGSYICNIEARPGDGGKFVRASGVQAIIIDKTVDRVGVKMPSGKMKWFS
SRCLATVGVVAGGGRGEKPFVKAGKKFHKVKSQATYWPRVRGVAMNVIDH
PFGGGGHQHTGRPKTVSRGTSPGRKVGSVAARRTGRRKR
>Archaea_Euryarchaeota_Methanomicrobia_Methanomicrobiales_Methanoregulaceae_Candidatus_Methanoregula_boonei_6A8
MGHRITTQNRGRGGPTYRAPSHRYKAALKHIGDGTKSISGSIIDIEHDPA
RNAPIALVQLEDGSKVYILVTEGIGIGETVAWGADVKVKNGNTLPLQSIP
TGSYICNIESRPNDGGKFVRSTGVQAVVVDKIGDRIGVRMPSGKTKWFNA
RCRATVGIVAGGGRVEKPFVKAGNKSHKMRNTASNWPRVRGVAMNVIDHP
FGGGGHQHPGRPKTIARGTSPGRTVGHVAARQTGRSRK
>Archaea_Euryarchaeota_Methanomicrobia_Methanomicrobiales_Methanocorpusculaceae_Methanocorpusculum_labreanum_Z
MGHRISTQSRGKGGPTYRAPSHQYKAELKHFGSALETVRATVIDIEHDPA
RHTPIAVVKIEGKASDKKEYALITEGVGIGQELVWGPEATVVNGNSLPLS
AIPTGVAVCNIEARPGDGGKFVRSSGVQAVIIGKSAGKVGVRMPSGKPKW
FNEACLATVGLVAGGGRIDKPILKAGKQYHKMKTSATRWPRVRGVAMNVI
DHPFGGGGHQHPGKPKTVARGASPGRKVGSVAARRTGYRR
>Archaea_Euryarchaeota_Methanomicrobia_Methanomicrobiales_Methanospirillaceae_Methanospirillum_hungatei_JF_1
MGHRITTQSRGHGGPTYRAPSHRYKAALKHLGRAGETVSYKIIDIEHDPA
RHTPIALVDVPDGENTYVLVTEGMGIGDVLTWGADAEIRNGNTLPLQEIP
TGSSVCNIEAYPNDGGKFVRASGVQATVTDKMEGRVAVRMPSGSTKWFNG
QCRATIGIVAGGGRSEKPFVKAGKKYHKMKNTASNWPRVRGFAMNVIDHP
FGGGGHQHAGRPKTVSRGTSPGRKVGHIAARRTGRR
>Archaea_Euryarchaeota_Methanomicrobia_Methanomicrobiales_Methanoregulaceae_Methanolinea_tarda_NOBI_1
MGHRITTQSRGKGGPTYRAPSHRYKAALRHVNSTGGLVRGVVVDIEHDPA
RNAPLALVRLENGTKVSILATEGMGVGDQVAWGEGAEVKNGNTLPLAQIP
AGTFICNIEAQPNDGGKFVRSGGVQAVVVDRTEDRVGVTMPSGKTKWFSS
RCRATVGIVAGGGRGEKPFVKAGKKYHKMKNTASNWPRVRGVAMNVIDHP
FGGGGHQHAGRPKTVGRGTPPGRAVGHIAARRTGLSKK
>Archaea_Euryarchaeota_Halobacteria_Halobacteriales_Halobacteriaceae_Haloquadratum_walsbyi_HBSQ001_DSM_16790
MGRRIQGQRRGRGTSTFRAPSHRYKAELSHKQSESDDTITGTIVDIEHDP
ARSAPVAAVEFDDGDRRLVLAPEGIRVGETMQIGVSAEIKPGNTLPLREI
PEGVPVCNVESQVGDGGKFARASGTSAQLMTHDRDVVVIELPSGETKRLS
PACQATIGVVAGGGRTEKPFVKAGKKHHKMKARGIKWPRVRGVAMNAVDH
PFGGGGRQHPGQPKSVSRDAPPGRKVGDIASKRTGRGGNGSSE
>Archaea_Euryarchaeota_Halobacteria_Halobacteriales_Halobacteriaceae_Halococcus_saccharolyticus_DSM_5350
MGRRIQGQRRGRGGPTFRAPSHRYKAELSHRSTEDNDLISGTVVDIEHDP
ARSAPVAAVEFEDGDQRLVLAPEGIGVGEELQVGVSAEIKPGNTLPLAEI
PEGVPVCNVESQPGDGGKFARASGVNAQLITHDRQVAVVELPSDEVKRLD
PQCRATIGVVAGGGRTEKPFVKAGNKHHKMRARGTKYPRVRGVAMNAIDH
PFGGGGRQHPGKPKSVSRDAPPGRKVGDIASKRTGRK
>Archaea_Euryarchaeota_Halobacteria_Halobacteriales_Halobacteriaceae_Halorubrum_sp._A07HR60
MGRRIQGQRRGRGSSTFRAPSHRYKAELSHKETEDTDTIAGEIVDIEHDP
ARSAPLADVEFEDGDRRLILAPEGVRVGEEIQLGVSAEIKPGNTLPLAEI
PEGVPICNVESQTGDGGKFARASGVSARLVSHDSTVTVVELPSGAIKQLS
PQCRATIGVVAGGGRTEKPFVKAGNKHHKMRSRGSKYPTVRGVAMNAVDH
PFGGGGRQHPGKPKSISRDAPPGRKVGDIASKRTGRGGDE
>Archaea_Euryarchaeota_Halobacteria_Halobacteriales_Halobacteriaceae_Haloplanus_natans_RE_101_DSM_17983
MGRRIQGQRRGRGGPTFRAPSHRYKAELSHKKDEERDTISGEIVDIEHDP
ARSAPIAAVEFEDGDQRLVLAPEGVTVGETIQVGVSAEIKPGNTLPLAEI
PEGVPVCNVESSPGDGGKFARASGTSAQLMTHDKRVAVVKLPSGQVKRLN
PQCRATIGVVAGGGRTEKPFVKAGNKHHKMKARGTKWPRVRGVAMNAVDH
PFGGGGRQHPGKPKSVSRNAPPGRKVGDIASKRTGRGGNK
>Archaea_Euryarchaeota_Halobacteria_Halobacteriales_Halobacteriaceae_Halobacteriaceae_archaeon_G22
MGRRIQGQRRGRGGPTFRAPSHRYKSDKSHKKTTEGESDTVSGEIVGIEH
DPSRSAPLADVEFEDGDRRLVLAPEGVTVGETLQVGVSAEIKPGNTLPLA
EIPEGVPVCNVESKPGDGGKFARASGVNATLLTHDRRVAVVQLPSGEVKR
LNPDARATIGVVAGGGRTEKPFVKAGNKHHKMKARGTKWPNVRGVAMNAV
DHPFGGGGRQHPGQPKSVSRNAPPGRKVGDIASKRTGRGGNK
>Archaea_Euryarchaeota_Halobacteria_Halobacteriales_Halobacteriaceae_Halosarcina_pallida_JCM_14848
MGRRIQGQRRGRGTPTFRAPSHRYKAELSHKNAQEETISGTIVDIEHDPA
RSAPVAAIEFEDDDQRLVLAPEGVAVGDTIQVGVSAEIKPGNTLPLAEIP
EGVPVCNVERQVGDGGKFARASGTSAQLLTHDRHVAVVKLPSGEVKRLNP
QCRATIGVVAGGGRTEKPFVKAGNKHHKMKARGIKWPRVRGVAMNAVDHP
FGGGGRQHPGRPKSVSRNAPPGRKVGDIASKRTGRGGKGGN
>Archaea_Euryarchaeota_Halobacteria_Halobacteriales_Halobacteriaceae_Halogeometricum_borinquense_DSM_11551_chromosome
MGRRIQGQRRGRGTPTFRAPSHRYKAELSHKKAESEDTVSGTVVDIEHDP
ARSAPVAAVEFEDGDQRLVLAPEGVAVGDTIQVGVSAEIKPGNTLPLAEI
PEGVPVCNVERQVGDGGKFARASGTSAQLLTHDRHVAVVKLPSGEVKRLN
PQCRATIGVVAGGGRTEKPFVKAGKKHHKMRARGIKWPRVRGVAMNAVDH
PFGGGGRQHPGRPKSVSRNAPPGRKVGDIASKSTGRGGKGGN
>Archaea_Euryarchaeota_Halobacteria_Halobacteriales_Halobacteriaceae_Halobiforma_nitratireducens_JCM_10879
MGRRILGQRRGRGTSTFRAPSHRYKAKLEHKKEEDDDVVRGEVVDIEHDP
ARSAPIAAVEFEDGDQRLVLAPEGIAVGEEIQVGVSAEIKPGSTLPLAEI
PEGVPVCNVEANPGDGGKFARASGVNADLITHDRSAAVVQLPSGEVKRLD
PQCRATIGVVAGGGRTEKPFVKAGNKHHKMKSRGGIWPRVRGVAMNAVDH
PFGGGGRQHPGKPKSISRDAPPGRKVGDISSRRTGRGGNK
>Archaea_Euryarchaeota_Halobacteria_Halobacteriales_Halobacteriaceae_Natrialba_magadii_ATCC_43099_chromosome
MGRRILGQRRGRGTPTFRAPSHRYKAKLDHKKEEDDDVIRGTVVDIEHDP
ARSAPVAAVEFEDGDQRLVLAPEGISVGEELQVGVSAEIKAGNTLPLAEI
PEGVPVCNVEANPGDGGKFARSSGVNADLITHDRNAAVIQLPSGEVKRLD
PQCRATIGVVAGGGRTEKPMVKAGNKYHKMKARGTKWPRVRGVAMNAVDH
PFGGGGRQHPGKPKSVSRNAPPGRKVGDISSRRTGRGGNK
>Archaea_Euryarchaeota_Halobacteria_Halobacteriales_Halobacteriaceae_Natrinema_pellirubrum_157_JCM_10476
MGRRIQGQRRGRGTSTFRAPSHRYKAKLDHKKEEDDDIVRGTVVDIEHDP
ARSAPVAAVEFEDGDQRLILAPEGISVGEELQVGVSAEIKPGNTLPLAEI
PEGVPVCNVESNPGDGGRFARASGTNADLITHDRSAAVIQLPSGEVKRLD
PQCRATIGVVAGGGRTEKPMVKAGNKYHKMKARGTKWPRVRGVAMNAVDH
PFGGGGRQHPGQPKSVSRDAPPGRKVGDIASRSTGRGGNK
>Archaea_Euryarchaeota_Halobacteria_Halobacteriales_Halobacteriaceae_Haloterrigena_turkmenica_DSM_5511
MGRRIQGQRRGRGTSTFRAPSHRYKAKLDHKKPEDDDVVRGTVVDIEHDP
ARSAPVAAVEFEDGEQRLILVPEGISVGEEIQVGVSAEIKPGNTLPLAEI
PEGVPVCNVEANQGDGGRFARASGTNADLITHDRNAAVIQLPSGEVKRLD
PQCRATIGVVAGGGRTEKPMVKAGNKHHKMKARGTKWPRVRGVAMNAVDH
PFGGGGRQHPGKPKSVSRDAPPGRKVGDISSRRTGRGGNK
>Archaea_Euryarchaeota_Halobacteria_Halobacteriales_Halobacteriaceae_Halovivax_ruber_XH_70_DSM_18193
MGRRIQGQRRGRGTSTFRAPSHRYKADLEHKKPEETDLVSGTVVDIEHDP
ARSAPVAAVEFDDGDQRLVLAPEGITVGEELQIGISAEIKPGNTLPLSEI
PEGVQICNVEAKPGDGGKFARASGVNADLITHDRNAAVVQLPSGETKRLD
PNCRATIGVVAGGGRTDKPMVKAGNKYHKMRARGTKWPRVRGVAMNAVDH
PFGGGGRQHPGRPKSVSRDAPPGRKVGDISSRRTGRGGNK
>Archaea_Euryarchaeota_Halobacteria_Halobacteriales_Halobacteriaceae_Halostagnicola_larsenii_XH_48_DSM_176
MGRRILGQRRGRGTPTFRAPSHRYKAKLEHKKPEDSDVVRGTIVDIEHDP
ARSAPVVAVEFEDGDQRLILAPEGVTVGDEIQVGISAEIKPGNTLPLAEI
PEGVPICNVEANQGDGGKFARSSGVNADLITHDRDAAVVQLPSGEVKRLD
PQCRATIGVVAGGGRTEKPFVKAGNKYHKMKARGTKWPRVRGVAMNAIDH
PFGGGGRQHPGKPKSVSRDAPPGRKVGDISSRRTGRGGDK
>Archaea_CP_Thorarchaeota_WOR_bin_SMTZ1_83
MGKRVLVQRKGRGTTQWRSPSHKKIARARHPKWAPDKTYVGRVLNLYHES
GRGAPLAELRYEGESKLHYMIASEGIQVGQTIECGEDAVLQNGNTMMLQH
IPEGTPVYNIEGSPGDGGKYVRSSGLTATIVSIDPSKAMVRLPSGQQKAF
SPRCRATIGIVAGGGRTEKPFLKAGAVWHHTRVKARKWPVTRGAAMNAAS
HPHGGGSHQSPGRPSTVSRHAPPGRKVGNIAARRTGRKK
>Archaea_Lokiarchaeota_DG_43
MGKRILVQRRGRGSPTFRSLSHRKRGRARYLPLTEEESDKIEFTIIDFTH
ERGRGVPLMLIKYANDSECFLPAPEGVYVGQTREQGVNAALEVGNVLPII
RIPEGIWICNVEMRPGDGGALCRSSGTHGLVRSQSKESSSILLPSRQVKT
INNKARAMIGVISAGGRPDRPFVKAGLKMRAKGHKSFPVRGVAMNIASHP
FGGGAHQGPGQPTTVSRNAPPGRKVGLIAARRTG
>Archaea_Crenarchaeota_Thermoprotei_Thermoproteales_Thermofilaceae_Thermofilum_pendens_Hrk_5
MGKRLLVQRRGRGGSVFRNPGWKRLGPARYPPYNPEEFKNKVLVGVVKDL
LHEPGRGAPLALVEFEDGTKMYMIPPEGLAVGQKIYYGAKAPAVLGSIVE
IGNVPEGTIVSNIEIRPGDGGKLARSSGAYALVLAHSNGKTLIQLPSKKV
KEVSSEARATIGMVAAGGRIEKPMLKAGKMWHWSRAKSFKYPTVRGKAMS
AYAHPAGGGHHPKGLTPAPRNAPPGRKVGHIAPRRTGRKKGASRTPTQ
>Archaea_Crenarchaeota_Thermoprotei_Thermoproteales_Thermoproteaceae_Pyrobaculum_aerophilum_IM2
MGKRILVQRRGRGGSQFRSPSWKRDGPVRYPPLGVISGKGYVVDILHEPG
LNAPVAKIVTENGVEFFNYAAEGLYVGQVVEIGKGASPKTGNIMILGEIP
EGTMIFNVEKRAGDGGKFARAGGTYAVVIGQKPEENKTIIRLPSGRTVEV
DSRGRATVGIVAGGGRIEKPFLKAGKKYHRARAKAWKYPTVRGKAMSPYA
HPHGGGSHQKGGTPVPKTAPPGQKVGFIGSRCTGRGCVRARAQQKQ
>Archaea_Crenarchaeota_Thermoprotei_Thermoproteales_Thermoproteaceae_Thermoproteus_neutrophilus_V24Sta
MGKRILVQRRGRGGSQFRSPSWRREGPVRYPPLGTAGRGYVVDIIHVPGL
NAPVAKIRLENGLEFLNYAAEGLYVGQEIEIGEAASPKTGNVVVLGKAPE
GTMVFNVEKRPGDGGKFARSGGTYAVVVGQKPEENKTIVRLPSGRTMEVD
ARGRATVGLVAGGGRIEKPMVKAGKKYYRARAKAWKYPLVRGKAMSPYAH
PHGGGSHQKGGTPVSKTAPPGQKVGFIGSRCTGRGCVRARAQQKQ
>Archaea_Crenarchaeota_Thermoprotei_Thermoproteales_Thermoproteaceae_Thermoproteus_uzoniensis_768_20_chromosome
MGKRILVQRRGRGGSQFRSPSWRRDGAVRYPRGVSGYGYVVELLHEPGLN
APVAKIRMADGTEFLNFAAEGMYVGQRIEIGEDASVKPGNILPLRKIPEG
TMIYNVEKMYGDGGKYARSGGAYAVVLAHKVEVGKTSIRLPSGRVIDVSS
DARASIGIVAGGGRIEKPMLKAGAKYHRSRAKAWKWPLVRGKAMSPYAHP
HGGGSHPKGGTPVPRTAPPGQKVGFIASRCTGRGCRRARAQQRA
>Archaea_Crenarchaeota_Thermoprotei_Thermoproteales_Archaea_Crenarchaeota_Thermoprotei_Thermoproteales_YNP_Site_4_Thermoproteales_Type_II
LVQRRGRGGSQFRSPGWRRDGAVRYPRGVSGHGYVVELLHEPGLNAPVAK
IKMADGAEFLNFAAEGMYVGQRIEVGEGASVRPGNILPLRRIPEGTMVYN
VEKMYGDGGKYARSGGAYAVILAHKAEVGKTSIRLPSGRVIDVSSDARAS
VGIVAGGGRIEKPMLKAGAKYHRSKAKAWKWPLVRGKAMSPYAHPHGGGS
HPKGGTPVPRNAPPGQKVGFVASRCTGRGCRRARAQQRA
>Archaea_Crenarchaeota_Thermoprotei_Thermoproteales_Thermoproteaceae_Caldivirga_maquilingensis_IC_167
MGKKILVQRAGRGGSQFRSPSWRRIAPLRYVQFSEEQLKTTIRGIIKELV
HVTGLNAPAMHVVLENGEEMYLPAVEGVYVGKIIEFGPDAKVEPGNVMPI
GKIPEGTMVCNIEKRVGDGGKYARSSGTYGVVMIHRDSTTLVQLPSGRMI
EVDSRARATIGIVAGGGRIEKPFVKAGNKYHRARTKAWKYPKVRGKAMSA
YAHPHGGGSHQQGGTPVKKNAPPGQKVGFYGSKCTGRGCVRWRAQQAKTQ
QRQQA
>Archaea_Crenarchaeota_Thermoprotei_Thermoproteales_YNP_Site_3_Thermoproteales_Type_I
VGKKILVQRRGRANSQFRSPSWIREGPVRYLSMSETELNGATRGIVRELM
HVPGLNAPVARIVLEDGREFLNYAAEGMYVGQLIEIGAAAKPMPGNILPI
GKVPEGTMVYNIEKRLNDGGKFVRSGGTYAVVLAHKDGTTVVQLPSGKIM
EVDSRSRVTIGIVAGGGRIEKPMLKAGAKYYRAKAKAWKYPTVRGKAMNP
YAHPHGGGSHQKGETPVPRNAPPGQKVGIIAPRCTGRRCPQIVPRSKRVW
ASGYSKKTRLKNKRSNALPSE
>Archaea_Crenarchaeota_Thermoprotei_Thermoproteales_YNP_Site_19_Thermoproteales_Type_I
VGKRILVQRRGRGGSQFRSPSWIREGPVRYLSMSEAELNGVIRGIVKELL
HVPGLNAPVARIVLEDGREFLNYAAEGMYVGQVIEIGTAARPTPGNILPL
GKVPEGTMVYNVEKRLNDGGKFVRSGGTYAVVLAHKDGTTVVQLPSGKIM
EVDSRSRVTIGIVAGGGRIEKPMLKAGAKYYRAKAKAWKYPTVRGKAMNP
YAHPHGGGSHQKGETPVPRNAPPGQKIGIIAPRCTGRRCPQIVPRSKRVW
ASGYSKKTRLKNKRSNALPSE
>Archaea_Crenarchaeota_Thermoprotei_Thermoproteales_YNP_Site_4_Thermoproteales_Type_I
VGKRILVQRRGRGGSQFRSPSWIREGPVRYLSMSEAELNGVIRGIVKELL
HVPGLNAPVARIVLEDGREFLNYAAEGMYVGQVIEIGTAARPTPGNILPL
GKVPEGTMVYNVEKRLNDGGKFVRSGGTYAVVLAHKDGTTVVQLPSGKIM
EVDSRSRVTIGIVAGGGRIEKPMLKAGAKYYRAKAKAWKYPTVRGKAMNP
YAHPHGGGSHQKGETPVPRNAPPGQKIGIIAPRCTGRRCPQIVPRSKRVW
ASGYSKKTRLKNKRSNALPSE
>Archaea_Crenarchaeota_Thermoprotei_Thermoproteales_Archaea_Crenarchaeota_Thermoprotei_Thermoproteales_YNP_Site_4_Thermoproteales_Type_II
LVQRRGRGGSQFRSPGWRRDGAVRYPRGVSGHGYVVELLHEPGLNAPVAK
IKMADGAEFLNFAAEGMYVGQRIEVGEGASVRPGNILPLRRIPEGTMVYN
VEKMYGDGGKYARSGGAYAVILAHKAEVGKTSIRLPSGRVIDVSSDARAS
VGIVAGGGRIEKPMLKAGAKYHRSKAKAWKWPLVRGKAMSPYAHPHGGGS
HPKGGTPVPRNAPPGQKVGFVASRCTGRGCRRARAQQRA
>Archaea_Crenarchaeota_Thermoprotei_Thermoproteales_Thermoproteaceae_Vulcanisaeta_distributa_DSM_14429_chromosome
MGKRILVQRRGRGGSQFRSPSWIREGPVRYLPMSEAELNGVVRGVVKELM
HVPGLNAPVARIALEDGREFLNYAAEGMYVGQVIEIGAMAKPMPGNILPL
GKIPEGSMIYNIEKRINDGGKFVRSGGTYAVVLIHKDSTTVVQLPSGKVM
EIDSRARATVGIVAGGGRIEKPMVKAGAKYYRSLAKSWKYPTVRGKAMNA
YAHPHGGGSHQKGETPVPRTAPPGQKVGIIAPRCTGRRCPQIVPRGKRVW
ASGYPKKTRLKNKRTSAMPSE
>Archaea_Crenarchaeota_Thermoprotei_Thermoproteales_YNP_Site_8_Thermoproteales_Type_I
VGKKILVQRRGRANSQFRSPSWIREGPVRYLSMSETELNGAIRGIVRELM
HVPGLNAPVARIVLEDGREFLNYAAEGMYVGQLIEIGAAAKPMPGNILPI
GKVPEGTMVYNIEKWLNDGGKFVRSGGTYAVVLAHKDGTTVVQLPSGKIM
EVDSRSRVTIGIVAGGGRIEKPMLKAGAKYYRAKAKAWKYPTVRGKAMNP
YAHPHGGGSHQKGETPVPRNAPPGQKIGIIAPRCTGRRCPQIVPRSKRVW
ASGYSKKTRLKNKRSNALPSE
>Archaea_Crenarchaeota_Thermoprotei_Desulfurococcales_Desulfurococcaceae_Ingnisphaeroid_species
MGKRILVQRMGRGTPTFRSPRHLRIASVKYPNIAIDNLLKGVVVDILHDP
GRGSPIALIKLENGTEFYNVAVEGLKVGQVIEIGSNAGASIGNILPLRSI
PEGTKICNIELRPYDGGKLVRTGGSYAILTGKTSTHAIITLPSGKQKSVF
LDARATIGVVAGGGRIEKPLLKAGNAYHKWKVKARKWPRVRGVAMNAVDH
PHGGGSHQSESKPTTVSRRAPPGRKVGHIAARRTGRKKGAH
>Archaea_Crenarchaeota_Thermoprotei_Desulfurococcales_Desulfurococcaceae_Ignisphaera_aggregans_DSM_17230_chromosome
MGKRILVQRMGRGTSTFRSPSHLKIAPVRYPQPTSKTMKGIVTEILHEAG
RSAPIALIKLENGEIFYNIAVEGIRVGQIIEIGSEASPNTGNILPLRNIP
EGMYICNIEIRPGDGGKLIRAGGSYGILIGKTTTHAIITLPSGKQKLIPL
DSRATIGVVAGGGRLEKPLLKAGNAYYKWKVRARKWPRVRGVAMNAVDHP
HGGGSHQSESKPTTVSRRAPPGRKVGHIAARRTGRKKGAH
>Archaea_Crenarchaeota_Thermoprotei_Desulfurococcales_Pyrodictiaceae_Hyperthermus_butylicus_DSM_5456
MGKRLIVQRRGKGSPLYRSRPWLHPAPARYPPLTPVTLRGRVVELVHDPG
RWVPLAHIVLENGDEFYIPAAEGMYVGQIIEIGPDARPVNGNILPVGKIP
EGTQVYNIEIRPGDGGKLVRAYGTYAIILGRSGNKTIIQLPSGKVKEVPN
DARATIGIVAGAGRLEKPLLKAGAAYYKWSAKPHVWPRVRGVAMNAVNHP
HGGGSHQSPSFPTTVSRNAPPGRKVGHIAARSTGRRKR
>Archaea_Crenarchaeota_Thermoprotei_Desulfurococcales_Pyrodictiaceae_Pyrolobus_fumarii_1A_DSM_11204
MGKRILVQRMGRGSPTFRSKPWIHPAPAKYPPPAPVTLRGRVVELVHDPG
RWCPLAKIVLENGVEFYTVAAEGMYVGQVIKIGPDAEPVNGNILPLGKIP
EGTQIFNIEIRPGDGGKLARAPGSYAIVVGRTGNKTIVQLPSGKVKELPN
DARATIGIPAGGGRLEKPLLKAGNAYHKWKVKAHKWPRVRGVAMNAVSHP
HGGGSHQSPSFPTTVAREAPPGQKVGHIAARQTGRKKR
>Archaea_Crenarchaeota_Thermoprotei_Desulfurococcales_Desulfurococcaceae_Staphylothermus_hellenicus_DSM_12710_chromosome
MGKRILPQRMGRGTPTFRSPSHRRVGPAKYPPLKLDKTMKGKIIDLVHDP
GRWAPLAKIALEDGTTFLTPAVEGMYVGQIIEIGPDAHISNGNILPIGKI
PEGTQIANIEKRPGDGGKFVRSSGTYALIVGRAGAKTQVQLPSGKIIEVP
NNARATIGVIAGGGRPEKPLLKAGNAYHKWKVKAKKWPKVRGVAMNAVSH
PHGGGSHQHVGKPSTVARETSPGRKVGHIAARRTGRRKG
>Archaea_Crenarchaeota_Thermoprotei_Desulfurococcales_Desulfurococcaceae_Desulfurococcus_fermentans_Z_1312_DSM_16532
MGKRIIPQRRGKASPVFKTPDHIHVAPARYPLLDPSKTYKAVVEDLIHDP
GRWVPLAQVKLETGLVFYVPAVEGMYAGQIIEIGPGAKPVNGNILPVGMI
PEGMQVANIEKRPGDGGKFVRASGTYAIIVGRAGGKTQVQLPSGRVIEVP
NESRAMIGVIAGGGRLEKPLLKAGAAYYKWSAKSRVWPKVRGVAMNAAFH
PHGGGSHQHVGRPSTVARNTPPGRKVGHIAARRTGRRKG
>Archaea_Crenarchaeota_Thermoprotei_Desulfurococcales_Desulfurococcaceae_Thermosphaera_aggregans_DSM_11486_chromosome
MGKRLIIQRRGRGSPNFRTPDHLHIAPAKYPLIPFDQTFKGVVADFIHDP
GRWVPLAEIELENGLVFYVPAVEGMYKGQVVEVGPAAKPVAGNILPIGSI
PEGTQICNIEKNPGDGGRFVRSSGTYAIIVGRAGGKTQVQLPSGKIIEVP
NESRATIGVVAGGGRLEKPLLKAGASYYKWSAKSRWWPRVRGVAMNAAFH
PHGGGSHQHVGRPSTISRMTPPGRKVGHIAARRTGRRKG
>Archaea_Crenarchaeota_Thermoprotei_Desulfurococcales_Desulfurococcaceae_Aeropyrum_camini_SY1_JCM_12091
MGKRLRQQRAGRGTPTYRSRGHIHPGPAKYPPLSGETFKGKVVELIHDPG
RYVPLARVVREDGVEFFMPAAEGMYVGQIIEIGPAAKPEAGNVLPLGKIP
EGTEVFNVELRPGDGGKLARQAGSYALVVGRAGSKTILRLPSGKDKEVPN
DSRATIGIPAGAGRIEKPIMKAGFAYHKWKVKARKWPRVRGVAMNAVDHP
FGGGRHQHKGRPSTVARTAPPGRKVGHIAARRTGRRKR
>Archaea_Crenarchaeota_Thermoprotei_Acidilobales_Caldisphaeraceae_Caldisphaera_lagunensis_IC_154_DSM_15908
MGKSLRQQRAGRGGSQFRNPGFIHVSPGKYLPNDGKTEKGIIKDLVHDPG
RYVPLAYVITESGKEFFVPAAEGAYVGQEIQIGENAEPNFGNILPLNKIP
EGTYVFNVELRPGDGGKLARQAGSYALVLGKSGDKVRIRLPSKVEKELDG
NCRATIGIPAGAGRIEKPLLKASASYYKSKAKATKFPTVRGVAMNVASHP
FGGGSHQHEGRPTTVARNTPPGRKVGHIAARRTGKKKK
>Archaea_Crenarchaeota_Thermoprotei_Acidilobales_Acidilobaceae_Acidilobus_saccharovorans_345_15_chromosome
MGKSLRQQRAGKGSLTFKNPDHIHPGPARYPQLSDKTLEGVVKELVHDPG
RYVPLARVVLTNGEEFLMPAAEGMFVGQKIKIGPDAEPTFGNVLPLSKIP
EGTLVYNLELRPGDGGKLARQAGSYAIVLSKSGDTVKVLLPSKREKEISG
NCRATIGVPAGAGRIEKPLLKAGNSYYKYRVKGTKWPTVRGVAMNAANHP
FGGGFHQHEGRPTTTSRNAPPGRKVGHIAARRTGRRR
>Archaea_Crenarchaeota_Thermoprotei_Desulfurococcales_Site_19_Desulfuro
MGKSLRQQRAGKGSSTFRNPDHVHPGPARYPPLSDKTLKGVVKELVHDPG
RYVPLARVVLADGTEFLTPAAEGAYVGQRIMVGPDAEPAFGNVLPLSRIP
EGTPVFNLELRPGDGGRIARSSGSYAIVLSKSDSKVKVLLPSKREKELDG
RCRATVGVPAGSGRLEKPLLKAGASFYKYRVKGAKWPTVRGVAMNAANHP
FGGGSHQHEGRPTTVSRNTPPGRKVGHIAARRTGRRKR
>Archaea_Crenarchaeota_Thermoprotei_Desulfurococcales_Site_03_Desulfuro
MGKSLRQQRAGKGSPTFRNPDHIHPGPAKYPPLSDKTLEGVVKELVHDPG
RYVPLARVVLADGTEFLMPAAEGTYVGQRVMVGPDAEPSFGNVLPLSRIP
EGTPIFNLELRPGDGGKIARSSGSYAIVLSKSDSKVKVLLPSKREKELDG
RCRATIGVPAGSGRLEKPLLKAGASFYKYRVKGAKWPTVRGVAMNAANHP
FGGGSHQHEGRPTTVSRNTPPGRKVGHIAARRTGRKKR
>Archaea_Crenarchaeota_Thermoprotei_Desulfurococcales_Desulfurococcaceae_Ignicoccus_hospitalis_KIN4I
MGKRLRVQRHGRGTPQWRNRGHLRVAPGRYPSPEVLKLDETYEGYVVELK
HDPGRWVPLAHIVIPNVADFWIPAAEGMYTGQKVQIGPNAAPVNGNILPL
YAIPEGTQIFNVEIRPGDGGKLARSGGAYAILVGKSGNSAIIQLPSGKVK
QVNAKARATIGIAAGAGRDEKPLLKAGNAYYKWKAKAKKWPVVRGVAMNA
VNHPHGGGNHQSPGYPTTVARNAPPGQKVGHIAARCTGRGCKQAKARLGL
K
>Archaea_Crenarchaeota_Thermoprotei_Fervidicoccales_Fervidicoccaceae_Fervidicoccus_fontis_Kam940
MENMGKKIRQQRAGRGSPTFRSRKHLHEAPAAYPAIKEDETFKGHIVEII
HDPGRWVPLAKVKLENGVEFYTIASEGSYIGQEIEIGPNAKPVNGNILPL
QSIPEGTQVFNIEIKPMDGGKLVRTGGGYAQIISKGVNTVTVVLPSGKSK
EIDGRSRATIGVAAGGGRIEKPLLKAGNSYWKWKPKARKYPKVRGVAMNV
VSHPFGGGHHQSESKPTTVSRNAPPGRKVGHIAARRTGRRKGKVQQ
>Archaea_Crenarchaeota_Thermoprotei_Sulfolobales_Sulfolobales_archaeon_Acd1
MGKRLLQQRAGRGNINFRSPGWTRVAPARFPSVIKGKQGVVVDIVHNPGQ
VAPLAKIITDQNEEFYVPAVQGLAVGQAISIGPGSNPTAGNIVVISEVPE
GTLVSNVEKTRGDGGKFARAAGSYAVVVGRAGNKVLIRLPSGKIAQVGGD
ALAIVGTVAGGGVTEKPLLKAGNAYWKWKKKAHKWPHVRGVAMNAISHPH
GGGSHQSVSRSSTVSRRAPPGRKVGHIAARRAGRKKGTEAA
>Archaea_Crenarchaeota_Thermoprotei_Sulfolobales_Sulfolobaceae_Sulfolobus_solfataricus_P2
MGKNLLQQRAGKGSPTFRNPGWLRIGKVRYPNIFGHFIGKVIDIVHNPGM
NAPVALVKLENGTKFLMQAIQGLVVNQKIEFGKGSPIANGNVIEIGDAPE
GTIVCNVEENFGDGGKYARSAGSYAVVVGKSGDRVLIRLPSDKIKAVSNK
ARATVGIVAGGGVIEKPLLKAGANYWKYKVKAKKWPIVRGVAMNVVDHPH
GGGLHQSVSRPSTVSRNAPPGRKVGHIAARRTGRKEGK
>Archaea_Crenarchaeota_Thermoprotei_Sulfolobales_Sulfolobaceae_Metallosphaera_sedula_DSM_5348
MGKKLLQQRAGRGNINFRNPGWLRVGKVRYPTITGHHIAKVVDILHNPGM
TEPVAKVKLDTGIQFFIPAVQGLISGQKIEVGEGSPASLGNIVPAKDLPE
GVYVSNVELHRGDGGRYARTAGSYAIVVGKSEGKVILRLPSGKIKEIDEN
ALVTVGTVAGGGVLEKPLLKAGNNYWKYKVKATKWPDVRGVAMNVVSHPH
GGGLHQSVSRSSTVARNTPPGRKVGHIAARRTGRRDRK
>Archaea_Crenarchaeota_Thermoprotei_Sulfolobales_Sulfolobaceae_Acidianus_hospitalis_W1_chromosome
MGKSLLQQRAGRGNINFRNPGWLRVGKVRYPKIEGNHVGKVIDILHNPGM
LAPVAKVKLDTGDVFYMQAVQGMTVGQKIEIGSNVNPATGNIVEVGNLPE
GAIICNVEEHYGDGGRYARAAGSYATVIGKSGDRVLIRLPSGKIKEVLSN
ARATVGMVAGGGVYDKPMLKAGNVYWKYKVKATKWPIVKGVAMNAVDHPH
GGGLHTSVSRPSTVSRNAPPGRKVGHIAARRTGRKERK
>Archaea_Crenarchaeota_Thermoprotei_Sulfolobales_Sulfolobales_archaeon_AZ1
MGKKLMQQRAGRGNINFRNPGWLRIGKVRYPSNLTSHHIGKVLDILHNPG
MLAPVAKIKMDDGTTFYTQAVQGLAINQKIEIGAGSPPVMGNIVEVGSLT
EGTIISNVEKYRGDGGRYARSAGSYAIVIGKSGDKVLIRLPSGKIEEVMP
NALATIGTVAGGGVTDKPLLKAGNNYWKYKVKAKKWPVVRGVAMNVVDHP
HGGGLHQSVSRSSTVSRNAPPGRKVGHIAARRTGRRERK
>Candidatus_Bathyarchaeota_archaeon_RBG_16_48_13
MGKRILVRRRGRGTSTFRASTHKRIGPARYAIMTKEDIASVIKGIVRRID
HEPGRGTPLALIELSDGRTYNSPIPEGVHQGQEISVGSEAPNDIGNILPV
GRISEGTFICNIELSPNDGGRLVRASGTYATVVAHTPQGTMLKLPSGKTA
AFNNSCRATIGVISGAGRVDKPFMKAGARFHMAKAKGHTWIHVAGVAMLS
AYHPHGGGRHKHPGKPTTVARGAPPGRKVGNIASRHAGSRKKIREKR*
>Archaea_Thaumarchaeota_MCG_Thaumarcheon_SCGC_AB_539_E09
MGKKIKVQRRGRGTPTFRARKMGKIAPLKYPTSREESLSGVVKGLYHEPG
RDAPLLYVALDVGSGYYAAAPEGVYIDQPISLGLDAPLKVGNVRPLGALP
EGTMVCNVEHRPGDGGRIARSSGSFATVVSHSLLGTVVKLPSKKNVLLGD
NCRATIGIVSGGGRKEKPFMKAGERHYRKRAKGQIYPVTKGVKMAAASHP
HGGGRHRRPGSSTTVSRNAPPGAKVGLIAARNSGKRKRERR
>Candidatus_Bathyarchaeota_archaeon_RBG_16_57_9
MGKRLKVQRRGRGGSVFRAAKLTKIAPAKYPGISKENLNGTIKEMVHEGG
RGAPLAYVEFQQGKGFYSAAVEGTYVNQEISVGPSAPARLGNVLQVGSVP
EGTMVCNIELRAGDGGKVARASGSFGTVIAHTDTRTSIRLPSRRMIHVPN
EARATIGIISGGGRKEKPFMKAGAKLDAKRAKGHKYPIAHGVKMPAAMHP
HGGGRHRRPGKSTTVSRHAPPGAKVGLIAARTSGRGGKRQRA*
>Candidatus_Bathyarchaeota_archaeon_RBG_13_52_12
MGKRVKVQRRGRGTPVFQSAHTGKVAQARYPALANESLHGTIKDIIHESG
RAAPLAVIELVSGETFYSVAPEGTHVNQNIVIGAEAPLKVGNIIPLGKVP
EGTLVNNLEIQPGDGGRIVRASGTYATVIAHNLGKTVVKLPSKKSILLPE
KSRATIGVISGGGRLEKPRLKAGEGHHAAKSNNKVYPVAHGVKMTAASHP
HGGGRHRRPGKSTTVSRNAPPGAKVGLIAARTSGRGGTKRKRE*
>archaeon_RBG_16_50_20
LGKQIRVQRRGRGGSVFRARSFRRIAPVRFPIATEGQSSLRGVVREIMHE
AARGTPLALVEFTNGTACCLAAPEGLALNQGIVVGSDASPNVGNVLPLGR
MPEGTLVCNVELRPGDGGRLARASGTYCTVVSHTPQGTEIHLPSGKSVYM
NNQCRAMIGIIAGAGRTEKPFLKAGTVKKLMRSRGRVWPTTSGQKMVSAS
HPHGGGRHKHSGKPTTVSRNAPPGRKVGMIAARQTGRAKRAIRT*
>Candidatus_Bathyarchaeota_archaeon_RBG_13_38_9
MGKRIIVRRRGRGGIFKAYTHRRVSKVCYPNIEPKQGKIIGACVKRLLHD
PGRGVPIALISLENGEEFYIAAPEGLTLNQKLSLGECPVEIGNILPLSKI
PEGTIICNIENVPGDGGKIARASGTYATLVAHTQKGTEVKLPSKRSLYLN
DRCMAMIGLIAGGGRTEKPFLKAGAKRFLMRSRGIRWPIASGVKMVAASH
PHGGGRHKHEGGPTSVSRDTPPGRKVGLIAARQSGRASQRRGNRGLR*
>CG_4_8_14_3_um_filter_Bathyarchaeota_42_8
MGKRIRVQRRGRGAPTFRASTHKRVAPAQYPLTATTKEYFETAINGVIAD
FVHDPGRGAPLALIRFENGKTCYNVVPEGVYLGQQIQMGGKAPVEVGNIL
PIGKIPEGTMICSIELRQGDGGKIAKSSGAFAIVVTHTAQGTIIKLPSGK
KKYMNDYCRATIGVASGAGRTEKPFLKAGAKFHLMRARGRKYPRTRGRAM
VAAVHPYGSSKRSARKGTTTSHGAPPGQKVGLIAARGTGRKKKSERAASI
AEGL*
>Candidatus_Bathyarchaeota_archaeon_RBG_13_46_16b
MAINGVVEELVHDPGRGAPLARVKFENGEKCYMVVPEGISTGQQIQLGGK
AIVDIGNILPLGKIPEGTMVCNIELRPGDGGKITKSSGTYATVVTHTPQG
TIVKLPSGKSKYIDDYCRATIGVVSGAGRLEKPFLKAGAKFHLMKAKGHK
YPRTRGRAMVPAVHPYGSSKRSARVGTTTSHGAPPGQKVGLIAARGTGRK
NKSARAARIAEGL*
>CG07_land_8_20_14_0_80_Bathyarchaeota_47_9
MIRFENGKTCYTVVPEGIGAGQQIQIGEKASVQIGNILPLGKIPEGTMVC
NIELRPEDGGKIAKSSGAYATVVGHTPQGTIVKLPSKKKKYIADNCKATI
GVVSGGGRTDKPMLKAGSMFHLMKAKGHKYPRTRGRAMGAYVHPYGSSKR
SARRGTTTSHGAPPGQKVGLIAARGAGRKGKSARSAAIAEGL*
>Archaea_CP_YNPFFA_candidate_division_YNPFFA_archaeon_SCGC_AAA471_L14_GBS_N_001_23
MGKRLRQQRAGRGSPTFIAPTWRRIAQIRYPSWLYELIENSEQPIKGIIK
EIISESGREAPIVLTSLENGKEFYTIAAEGIFEKGECFIGKNVPVKAGNI
TQIGSLPEGTLIFNIERRPADGGKLVRAAGTYATVFSQTVDGTIVSLPSG
KLIKLNKKCLATIGVIAGGGKIEKPLLKAGKKYHISKAKSFKWPTVRGKA
MYAASHPHGGGAHPKGGRPVKKTSPPGKKVGYYGSRRTGRRKG
>Archaea_CP_YNPFFA_candidate_division_YNPFFA_archaeon_SCGC_AAA471_C03_GBS_N_001_6
MGKRLRQQRAGRGSPTFIAPTWRRIAQIRYPSWLYELIENSEQPIKGIIK
EIISESGREAPIVLTSLENGKEFYTIAAEGIFEKGECFIGKNVPVKAGNI
TQIGSLPEGTLIFNIERRPADGGKLVRAAGTYATVFSQTVDGTIVSLPSG
KLIKLNKKCLATIGVIAGGGKIEKPLLKAGKKYHISKAKSFKWPTVRGKA
MYAASHPHGGGAHPKGGRPVKKTSPPGKKVGYYGSRRTGRRKG
>Archaea_CP_YNPFFA_candidate_division_YNPFFA_archaeon_SCGC_AAA471_L13_GBS_N_001_22
MGKRLRQQRAGRGSPTFIAPTWRRIAQIRYPSWLYELIENSEQPIKGIIK
EIISESGREAPIVLTSLENGKEFYTIAAEGIFEKGECFIGKNVPVKAGNI
TQIGSLPEGTLIFNIERRPADGGKLVRAAGTYATVFSQTVDGTIVSLPSG
KLIKLNKKCLATIGVIAGGGKIEKPLLKAGKKYHISKAKSFKWPTVRGKA
MYAASHPHGGGAHPKGGRPVKKTSPPGKKVGYYGSRRTGRRKG
>Archaea_Aigarchaeota_candidate_division_pSL4_archaeon_JGI_0000106_J15_GBS_C_001_288
MGRRIRAQRIGRGSPTFKASLKRRSTLGYPSMVIGSSNLVLGYVKELHHD
SGRGAPVAEIVLEDGRTFSVAAVEGLHVGQIIEMGAEASIKPGNIIPLGK
APEGTIVSMIELKPGDGGKLVRAPGTYATVMSQVGDKTILLMPSKKMAEL
SSKSLAVVGTVAGGGLHDKPFLKAGKKHHWMKAKHRPYPRTRGVAMVPAF
HPFGGTRKKLGRPETVSRTAPPGRKVGLISAKRTGRRKR
>Archaea_Thaumarchaeota_unclassified_Thaumarchaeota_Candidatus_Caldiarchaeum_subterraneum
MGRNIRAQRIGRGSPRFIASKHRRYMVGYPSQLFSGKNLITAVVSDIVHD
PGRGAPVAVLRHDGAEFYVPAVEGMYVGQVIEIGEDAKPAPGNILPVGKV
PEGGVVSTVERIPGDGGKLVRSSGAYALVAAQLGDRTVLKLPSKKDVEVS
AKAFAVMGVVAGGGRGEKPFLKAGAKYYLMRARHRYWPKSRGVAMVPAVH
PFGGGSHKRIGRPETVKRTTPPGRKVGLIAARRTGRKKKST
>Archaea_Aigarchaeota_candidate_division_pSL4_archaeon_SCGC_AAA471_F17_GBS_N_001_13
MPKRTMAQRIGHGSPVYRASIQRRFVLGYPSHLFSSQTVKGRVVELHHDP
GRGYPVAEVKVDGTTFYVPAVMGLYVGQVIEAGPNASPSVGNIVPLESVP
EGTSVSCIELRPGDGGKLVRGSGTFAEVVSHVGDRTIIRLPSRKLKEVDS
RCFAIVGVVAGLGRTDKPFLKAGKKFHWMKSKHRLGRYPRVRGVAMQPVK
HPFGGGAGGKLSRPEPVKRTAPPGQKIGLIAARRTGRKKR
>Archaea_Aigarchaeota_candidate_division_pSL4_archaeon_SCGC_AAA471_E14_GBS_N_001_10
MPRRIRAQRIGRGSPTYVASIQRRIEVGIPPDIPRDGDVLYGHVIDILHD
PGRGAPVAKIEVDGMQFYIPAIEGMYVGQRIQIGEKAKVAVGNILPLSAL
PEGSTISVVELKPGDGGTLARSSGASCVLVSHVGDKAIVRLPSKKLVELS
GKCLAVVGVVAGGGRTDKPMLKAGKKFYLMKARHRPYPRVRGVAMVPARH
PFGGGSHKRIGRPETVKRTAPPGRKVGLIAARRTGRKK
>Archaea_Aigarchaeota_candidate_division_pSL4_archaeon_JGI_0000001_A7_GBS_A_001_112
MPRRIRAQRIGRGSPTYVASIQRRIEVGIPPDIPRDGDVLYGHVIDILHD
PGRGAPVAKIEVDGTQFYIPAIEGMYVGQRIQIGEKAKVAVGNILPLSAL
PEGSTISVVELKPGDGGTLARSSGASCVLVSHVGDKXIVRLPSKKLVELS
GKCLAVVGVVAGGGRTDKPMLKAGKKFYLMKARHRPYPRVRGVAMVPARH
PFGGGSHKRIGRPETVKRTAPPGRKVGLIAARRTGRKK
>Archaea_Thaumarchaeota_Thaumarchaeota_archaeon_strain_DS1_Dragon_Thaumarchaeon
MGKKILSQRRGKGAPQFRSAKKGKIAALKYPQLDPLKTKEYTVKNIIHER
GRGVPIALLVSDDGSRVYIPAAKQLEVGQKISIGPEAQVKDGNVLPLGKL
PEGTLVFNIERVLNDGGKFVKSAGTYAIVIGHEGEMTTVKMPSGKKVLIP
ISYRSSVGIASGGVAGDKPFLKAGNTFRLMRSRAKKCPFVRGVAMAAVYH
PHGGGRHQRPGKPTTVARNTPPGRKVGHIAPRKTGRGK
>Archaea_Thaumarchaeota_Thaumarchaeota_archaeon_strain_BS4
MGKRILVRRRGKAGLQWLAPTKGKISPVSYPRIDKNLTVGATVVSIVHER
GRAAPLAKLQLDNGSIAWLPAVSGLEEGQKIMLGPMAPPVAGNVLPLSRI
PEGTTVCNIEAHYGDGGKYVRVAGSSAIVFSQSGEYTVVKFPSGKSIFVD
SSARATIGVVAGGGRIEKPFLKAGNRLRYMRSRGKMYPKVRGVAMAVVHH
PFGGGRHQHPGKSTSTARNTPPGRKVGHIAPKRTGRGRAARQEQQQAKQ
>Archaea_Thaumarchaeota_Thaumarchaeota_archaeon_SCGC_AB_179_E04_GBS_N_001_221
LGKRIIPQRRGRGGLNWRAPKKGKVAPAKYPVIKAELVKGYVTEILHERG
RSAPIARIELEDGKVFYTVAAHGMTKGQVIEIGAAAKPTIGNILPLANIP
EGTTICNIELEPGDGGKLVRAGGASAILFSQSGDKSIIRMPSGKTITLLN
SCRAMIGSVAGGGRLEKPLLKAGKSYWKHKAKGKAYPRVRGVAMAAVYHP
FGGGRHQHPGKSTSTPRNAPPGRKVGHIAPRKTGRKRVARVVEVK
>Thaumarchaeota_archaeon_RBG_16_49_8
MGKRILTQHRGHGGPQYRAPQKGKVAPARYPDVSEVLLTGQVVNIVHERG
RGAPLAKVKIGENRFIYLPAVTGLTVGASIKIGKGAELKDGNILPLADIP
EGSTICNIEMNQGDGGKLVKAPGGSAILFSHTASGALVRFPSGKSAIIKG
NSRASXXXXXXXXXEVKSRLCEPVQSII*
>Archaea_Thaumarchaeota_Nitrososphaerales_Nitrososphaeraceae_Nitrososphaera_viennensis_EN76
MGKRTLVRRRGRGGKQFRAIIVGKIAPAKYPNFKLEENHKGTVVDIVHER
GRDAPLAKVFFDDGRYSYVPAPEGTIVGSTIQVGQGSPASKGNILALESV
PDGTLVCNIEKNVGDGGKLIKAAGSGAIVFAHGAEGVTIKFPSGKFLTLN
AKCRAMVGTIAGAGRKEKPFLKAGNRAKYMQARGKLYPTVRGIAQAAVYH
PHGGGRHQHIGRQSSVSRNTPPGRKVGNIAPRKTGRGRVKEVPQKA
>Archaea_Thaumarchaeota_Cenarchaeales_Cenarchaeaceae_Cenarchaeum_symbiosum_A.
MGKRPLVRRRGRGGMQFRAATTGKIARAKYPAFELGEQREGTVIDLVHER
GRDAPLAKIRFEDGIVSYVPAVLGTRVGSSMNFGLKSEIRDGNVISVQNI
PDGTTVCNVEKHYGDGGAIVKSAGGNATVFSHGEGGVVLKLPSGRFSTLN
PKNRAMVGTLAGGGVSERPFMSAGGKWRRFRSKGRKYPIVRGVAQAAYVH
PHGGGRHQHVGQSSTVSRNAPPGAKVGSIAARKTGRAKIKDRR
>Archaea_Thaumarchaeota_CSP1_1
MQFRATTTGKLAPAKYPNYNLTEKHLGDIIDLVHERGRDVPLAKVRFEDG
SISFIPAVLGTKVGSKIQFGLEADISDGNVISVQNIPDGTIVCNVEKHFG
DGGSLIKSAGTNATVFSHGPDGVTIKLPSGKFSTINPKNRAMIGTLAGGG
VGDRPFMRAGVKWRRFRSKGQKYPIVRGVAQAAYVHPHGGGRHQHVGQSS
TVSRNAPPGAKVGSIAARKTGRARIKERK
>Archaea_Thaumarchaeota_Thaumarchaeota_archaeon_MY2
MGKRPLVRRRGRGGMQFRAAVTGKLAPAKYPSFDLAEDRKGEVIDLVHER
GRDAPLAKVRFENGSVSMIPAVLGTKIGSTMRFSLNAEIVNGNVISIQNI
PDGTTVCNVEKHYGDGGAIAKTAGNSATVFSHTTDGVMLKLPSGNFVILN
PKNRAMIGVLAGGGTSERPFLNAGNKWRRYRSKGRKYPIVRGVAQAAYVH
PHGGGRHQHVGQSSTVARDTPPGAKVGSIAARKTGRSKVAKKIKIQGRT
>Archaea_Thaumarchaeota_Nitrosopumilales_Nitrosopumilaceae_Nitrosopumilus_sp._MY1_MY1
MGKRPLVRRRGRGGFQFRSTSTGKVGSKAKYPRFSLSEQHEGLVIDLVHE
RGREAPLAKIRFEDGSVSFMPAVLGTKVGETFQFGLKSKIEKGNVISVQN
IPDGTIVCNVEKHFGDGGAIVKSAGTNATIFSHGEEGVTIKLPSGKFTTL
NPKNRAMIGTLAGGGAGERFFMSAGNKWRSFRAKGKKFPIVRGVAQAAYV
HPHGGGRHQHVGQSSTVSRNAPPGAKVGSIAARKTGRARIKERK
>CG_4_9_14_0_8_um_filter_Nitrosopumilales_34_10
MGKRPLVRRRGRGGFQFRSTSTGKVGSKAKYPRFSLSEQHEGLVIDLVHE
RGREAPLAKIRFEDGSVSFMPAVLGTKVGETFQFGLKSKISKGNVISVQN
IPDGTIVCNVEKHFGDGGAIVKSAGTNATIFSHGEEGVTIKLPSGKFTTL
NPKNRAMIGTLAGGGAGERFFMSAGNKWRSFRAKGKKFPIVRGVAQAAYV
HPHGGGRHQHVGQSSTVSRNAPPGAKVGSIAARKTGRARIKERK*
>Archaea_Thaumarchaeota_unclassified_Thaumarchaeota_Marine_Group_I_Marine_Group_I_thaumarchaeote_SCGC_AAA160_J20
METINLGKRPLVRRRGRGGHQFRSTATGKVGKTATYPRFPLAENHTGEII
DLIHERGREAPLSKVRFEDGTVSFIPAVLGTKVGESLEFGLKSKIEKGN
>Archaea_Thaumarchaeota_Nitrosopumilales_Nitrosopumilaceae_Candidatus_Nitrosopumilus_koreensis_AR1
MGKRPLVRRRGRGGNQFRSTSTGKVGTKANYPRFSLSEQHEGEIIDLVHE
RGREAPLAKVRFEDGSVSFVPAVLGAKVGTTLQFGLKSKIEKGNVISIQN
IPDGTIVCNIEKHFGDGGAIVKSAGTDATVFSHGDEGVTVKLPSGKFTTL
NPKNRAMIGTLAGGGSSERPFMSAGGKWRNFKAKGKKYPIVRGVAQAAYV
HPHGGGRHQHVGQSSTVSRDAPPGAKVGSIAARKTGRARIKERK
>CG_4_9_14_0_2_um_filter_Nitrosopumilales_34_16
MGKRPLVRRRGRGGNQFRSTSTGKVGSRAIYPRFPLSEQHEGEIIDLVHE
RGREAPLSKIRFEDGSVSFVPAVLGTKVGETLQFGLKSTIEKGNVISIQN
IPDGTIVCNIEKHFGDGGAIVKSAGTNATIFSHGDDGVTVKLPSGKFATL
NPKNRAMIGTLAGGGASERFFMSAGNKWRSFRAKGKKYPIVRGVAQAAYV
HPHGGGRHQHVGQSSTVSRDAPPGAKVGSIAARKTGRARIKERK*
>Archaea_Thaumarchaeota_Thaumarchaeota_archaeon_SCGC_AAA282_K18
LGKRPLVRRRGRGGHQFRSTATGKVGSKANYPRFPLSEQHEGKIIDLIHE
RGREAPLSKIRFEDGSISFVPAVLGTKVGITLQFGLKSKIEQGNVISVQN
IPDGTTVCNIEKHFGDGGAIVKSAGTDATIFSHGDEGVTVKLPSGKFTTL
NPKNRAMIGTLAGGGAGERPLMSAGNTWRSFRSKGKKFPIVRGVAQAAYV
HPHGGGRHQHVGQSSTVSRDAPPGAKVGSIAARKTGRARIKERR
>Archaea_Thaumarchaeota_unclassified_Thaumarchaeota_Marine_Group_I_Marine_Group_I_thaumarchaeote_sp._SCGC_AAA288_K05
MGKRPLVRRRGRGGMQFRASKTGKIAPAKYPNFDPKESHIVEIVDLVHER
GRDVPLAKIRLDNGSNSFLPAVIGSKVGSKIQFGYESGIVDGNVNSIQNI
PDGTTVCNVEKQVGDGGSFIKSAGTSATIFSHGDDGVTLKLASGKFITLN
KKTGR
>Archaea_Thaumarchaeota_unclassified_Thaumarchaeota_Marine_Group_I_Marine_Group_I_thaumarchaeote_sp._SCGC_AAA288_P02
MFTLGKRPLVRRRGRGGMQFRAPTIGKLKPAKYPVFELAENVKGEIIDLV
HETGRDVPLAKIRFKDGSISFLPAVIGSKIGSKIQFGLEAEITDGNVTSI
QNIPDGTVVCNIEKQFGDGGSFIKSAGTDATVFSHGDNGVTLKLASGKFT
TLNPKNRAMIGTLAGGGSTDRPLMRAGVKWRKFRSRGQKYPIVRGVAQAA
YVHPHGGGRHQHVGQSSTVSRDAPPGAKVGSIAARKTGRARIKDRK
>Archaea_Thaumarchaeota_unclassified_Thaumarchaeota_Marine_Group_I_Marine_Group_I_thaumarchaeote_sp._SCGC_AAA288_P18
VEKQFGDGGSFMKSAGTSATVFSHEDKGVTLKLRSGKFTTLNPKNRAMIG
TLSGGGVGDRPLMRAGVAVRRFKDKGTKYPIVRGVAQGAYNHPHGGGRLP
TCRSKLNCFT
>Archaea_Thaumarchaeota_Thaumarchaeota_archaeon_SCGC_AB_663_P07
MGKRLKQQRRGRGSIYRAPTHRSIGRVAYPYLSEETQSGKIVDLVNSVFH
SAPLMVVEYTEGNLALLPAPEGIRVGQEVLLGTDAEVSIGNTLMIKDIPA
GTLIYNLEKIPGDGGKFVRTSGLSAQVIGKEGKGIAVKLPSKKKTILHEK
CLATIGTVAGAGRTNKPFVKAGNKFHAMKARGIKYPIVRGKAMNARDHPH
GGTQGISIGGGKYSTTRPRNLPPGKKVGSIAARRTGKKK
>Archaea_Thaumarchaeota_unclassified_Thaumarchaeota_Marine_Group_I_Marine_Group_I_crenarchaeon_SCGC_AB_629_I23
LSFNFSNSIYLIRSLKSVEWSKIFTLGKRPLVRRRGRGNMQYRVSATGKI
APAKYPSFELSENHEGEIIDLVHERGRDVPLAKVRFNDGSTSFIPAVLGA
KVGSHIQFGLKSKISDGNVISIQNIPDGTIVCNVEKQFGDGGSFMKSAGT
SATVFSHEDKGVTIKLRSGKFTTLNPKNRAMIGTLSGGGVGDRPLMRAGV
AWRRFRSKGQKYPIVRGVAQGAYNHPHGGGRHQHVGQSSTVSRDAPPGAK
VGSIAARKTGRARIKERKK
>Archaea_Thaumarchaeota_unclassified_Thaumarchaeota_Marine_Group_I_Marine_Group_I_crenarchaeote_sp._SCGC_AAA288_I14
LGKRPLVRRRGRGGMQYRVSATGKVAPAKYPSFELSENHEGKIIDLVHER
GRDVPLAKVRFNDGSTSFIPAVLGTKVGSHIQFGLKSKIADGNVISIQNI
PDGTTVCNVEKQFGDGGSFMKSAGTSATVFSHEDKGVTIKLRSGKFTTLN
PKNRAMIGTLSGGGVGDRPLMRAGVAWRRFRSKGQKYPIVRGVAQGAYNH
PHGGGRHQHVGQSSTVSRDAPPGAKVGSIAARKTGRARIKERKK
>Archaea_Thaumarchaeota_unclassified_Thaumarchaeota_Marine_Group_I_Marine_Group_I_thaumarchaeote_sp._SCGC_AAA288_N23
VITGIDDIAIITPVDFQKADLKPGDIVTVTVQRDGQLLQLPVEIMPSPDD
PDKGVTIKLRSGKFTTLNPKNRAMIGTLSGGGVGDRPLMRAGVAWRRFRS
KGQKYPIVRGVAQGAYNHPHGGGRHQHVGQSSTVSRDAPPGAKVGSIAAR
KTGRARIKERKK
>Archaea_Thaumarchaeota_unclassified_Thaumarchaeota_Marine_Group_I_Marine_Group_I_thaumarchaeote_sp._SCGC_AAA288_D03
LGKRPLVRRRGRGGMQYRVSATGKIAPAKYPSFELSENHVGEIIDLVHER
GRDVPLAKVRFNNGSISFIPAVIGAKVGSQIQFGLKSKIDDGNVISIQNI
PDGTIVCNVEKQFGDGGSFMKSAGTSATVFSHEDKGVTIKLRSGKFTTLN
PKNRAMIGTLSGGGVGDRPLMRAGVAWRRFRSKGKKYPIVRGVAQGAYNH
PHGGGRHQHVGQSSTVSRDAPPGAKVGSIAAKKNWKSQN
>Archaea_Thaumarchaeota_unclassified_Thaumarchaeota_Marine_Group_I_Marine_Group_I_thaumarchaeote_sp._SCGC_AAA288_E09
LGKRPLVRRRGRGGMQFRVSATGKIAPAKYPSFELSENHDGEIIDLVHER
GRDVPLAKVRFNDGSISFIPAVIGAKVGSQIQFGLKSKIADGNVISIQNI
PDGTTVCNVEKQFGDGGSFMKSAGTDATVFSHEDKGVTIKLPSGKFTTLN
PKNRAMIGTLAGGGVGDRPLMRAGVAWRRFRSKGQKYPIVRGVAQGAYNH
PHGGGRHQHVGQSSTVSRNAPPGAKVGSIAARKTGRARIKERKK
>Candidatus_Roizmanbacteria_bacterium_RIFOXYA1_FULL_41_12
MENLNRVTKKLKFIAPNRAARDNAGRVSVRSRGGRHKRYYRVIDWKRDKR
DVWATVVAIEYDPNRSTEIALLKYSDGEYRYILEPLNLKVGDKVISSTDA
PIKPGCTLALQLIPLGVEIHNIEMIAGRGGQMARSAGTACVIIGKDKQYA
HLKLPSGEIRKVSLTCLATIGQLGNVERKNEELGKAGRSRLRGRRPKVRG
VAMHPDSHPHGGGEGRSGEGMHPKTPWGKTAHGLKTRKKQKPSDKLIIKR
RK*
>CG10_big_fil_rev_8_21_14_0_10_Roizmanbacteria_OP11_39_6
MKTSKNSLKKILIKHSGRDSKGHVSIRSRGGRHKRFYRTIDWKRDKRDSA
AVVKAIEYDPNRSCDVALLQYEDGEMRYILHPLEVKVGDTLYAGDKALIE
AGHAMPVGNIPIGVPIHNVELRAGVGAVMVRSAGGQATIVGKDEKHAIVK
FPSGELRKIPLTCYATIGQIGNEGRKHEKLGKAGRSRHLGIRPHVRGVAM
NPSSHPHGGGEGRSGEGMHPKTPWGKSARGTKTRNRKKKNPLIVKGRK*
>CG10_big_fil_rev_8_21_14_0_10_Roizmanbacteria_OP11_45_7
MKQTRIKALTQIVSNHASRDSAGRVSVRGRGGRSKRYYRMIDWKRDKRDI
TAVVQGIEYDPNRTCNIALLRYQDGELRYILHPQGLNAGDTIMAGASAPI
KVGNAMPLSAVPVGIAVHNVELLAGNGGILGRSAGNGLTIISKEDAYVIV
KLPSGELRKVPSSCYATIGEVDNEGNKHKIIGNAGRNRHRGRRPKNRGVV
MSPRSHPHGGGEGRSGEGMNPKTPWGKPARGVKTRKRNLASSKLIIKHRA
*
>Candidatus_Roizmanbacteria_bacterium_RIFCSPHIGHO2_12_FULL_37_23
MMHFSNTKPEKKLITILKKRSGRDNTGQISVRHQGGRQKRYYRHIDFKRD
KHDIQAKVIDIQYDPNRTANIALVEYEDAEKRYILHPDGLKIGNLIISGK
TDNIKPGNSMALADIPLGVEVHNIELYPGKGGQIVKSAGSSAVVVAKEGN
YVDIQLPSKEVRKVLAKCFATIGRISNIEHKLEKIGKAGRKRLMGIRPTV
RGVAQHPASHPHGGGEGRSPEGMHPKTPWGKPARGKRTRKRKWSDSLIVK
VRPRK*
>Candidatus_Roizmanbacteria_bacterium_RIFCSPHIGHO2_12_FULL_44_10
MPFLSNTRPEKNLTRILKKRSGRDNTGQISVRHQGGRQKRYYRLIDFKRD
KVGMKAVVVNVQYDPNRTANIALVKYEDGEKRYILHPEGLKVGDSIISGE
SKNIKPGNALKLEDMPLGTEIHNIELYPGKGGQIVKSAGSSAVVIAKEAG
YADIKLPSKEVRKVLLSCYATIGRISNIEHKLRKIGKAGRTRLMGIRPTV
RGVAQNPRSHPHGGGEGRSSEGMHPKTPWGKSARGTKTRQNRRNDRLIVK
SRKS*
>CG09_land_8_20_14_0_10_Roizmanbacteria_OP11_41_9
MDNTKASFTKRPEKKLTRILKKHSGRDSSGQVSVRHQGGRQKRYYRTIDF
KRDKRDMEAKVMQIEYDPNRNAHIALLEYKDGERRYILHPKSLKVGDTIV
SADNADIKIGNALPLKNIPLGIEVHNIELYPGKGGQMMRGAGTCAVVIAK
EGPYIHLKLPSGEVRQFFADAYATVGQVGNVEHKYEVIGKAGRKIHMGIR
PTVRGTAQNPRSHPHGGGEGRSGEGMHPKTPWGKPARGKKTRKKNKWSNK
FIVKK*
>Bacteria_CPR_MicrogenomatesOP11_Roizmanbacteria_GWA2_OP11_nov_36_23
MSKTKIVRNKQINRDVQPEKSLIQILKKHSGRDYSGSISVRHQGGRQKRY
YRLIDFKRNKKDMEATVISIEKDPNRNSLIALVLFADGEKRYMLQPKELK
VGDKVISGENVEIKNGNALPLKNIPLGILVHNIELYPGEGGQMIRGAGGS
ALVVAKESPYVHLKLPSGEVRRFLEKCYATVGQVGNIEHKKEIIGSAGRK
RLMGIRPTVRGTAQNPRSHPHGGGEGRSGEGMHSKTPWGKPARGKRTRNK
TKMSNKLIVHKRH
>Candidatus_Roizmanbacteria_bacterium_RIFCSPLOWO2_01_FULL_44_13
MKNKQVNKKVGPIKKLTVILKKHSGRDSSGQISVRHQGGRQKRYYRLVDF
KRDKRGVEGEVVRIETDPNRNADIALIKYKDGELRYIIHPEGLNVGDKVI
AGDTVEIKTGNAMPLKNIPLGVVIHNIELYAGRGGQIARGAGTAVTVVAK
EGNFVHLKLASGEIRKFYSDCYAAIGRVGNIKHKDEIIGSAGRKRLMGIR
PTVRGVAQDPRSHPHGGGEGKSGEGMHSKTPWGKPARGKKTRKKQKWSDK
FILQRKG*
>CG_4_9_14_0_2_um_filter_Roizmanbacteria_OP11_35_15
MNKQNLIDKKAKLVKSLRFILKNRAGRDSSGTVSVRHRGHRSKRYYRIID
FKRDKKDIPATVLRIEKDPYRNSLIALVKYQDGQLRYVLQSNGLKVGDKI
INSEKAEIKNGNSLPLKNIPIGISVHNIELYPGQGGQMVRAAGGMATVIA
KEDKYVHLKLLSGEIRKFAENCWATVGQVGNINHKDEVIGKAGRKIRMGI
RPTVRGTAQNPRSHPHGGGEGRSGEGMHPKTPWGKQARGKKTRKNRLWSD
FLIIQRRK*
>Bacteria_CPR_MicrogenomatesOP11_Roizmanbacteria_GWC2_OP11P37_13
MKNRPEKSLIKILKKHSGRDNTGSVSVRHQGGRQKRYYRQIDFKRDKKDV
EGEVVKIEKDPNRNALIALIKYKDNELRYIIQPVGLKEGDKVIASVKADI
KTGNAIPLKNVPIGVSVHNVEIYPGQGGQMVRSAGTTAVVVAKEDKYTQL
KLQSGEIRRFFNDCWATIGQVGNIEHKDEVIGRAGRKILMGIRPTVRGTA
QNPRSHPHGGGEGRSGEGMHPKTPWGKPARGKRTRNKKSWNSHLVIKRRK
>CG_4_8_14_3_um_filter_Roizmanbacteria_OP11_36_12
MEEKNLKVILKKHSGRDNTGSISVRHQGGRQKRYYRLIDFKRDKRDVEGE
VTRIERDPNRNALIALVKYKDNELRYIIQPAGLKDGDKVIASVKADIKIG
NALPLKNIPIGVSVHDVEIYPGRGGQMARSAGTTAVVVAKEDLYTQLKLQ
SGEIRRFLNDCWATIGQVGNIEHKDEVIGRAGRNILMGIRPTVRGTAQDP
RSHPHGGGEGKSGEGMHPKTPWGKPARGKRTRDKNRWNKHLIIKRRKP*
>Bacteria_CPR_MicrogenomatesOP11_Roizmanbacteria_Microgenomates_bacterium_SCGC_AAA011_L05_DUSEL_001_205
MDKKTLSKKVKPVKRLMKILKKNSGRDNSGQISVRHQGGRQKRFYRIIDF
KRDKRDMEAQVVRIERDPNRNSFIALVKYRDGELRYILYPNNLKVGDKII
ASEKADIKIGNALPLRNIPIGTLVHNVELYVGKGGQMIKSAGTAASVIAK
EDKFIHLKLPSGTVQRFFKDCWATVGQLGNIKFKDEIIGSAGRKRLMGIR
PTVRGTAQNPRSHPHGGGEGRSGEGMHPKTPWGKPARGKRTRNKNKWSKG
LRIKRRK
>CG06_land_8_20_14_3_00_150_Roizmanbacteria_OP11_34_14
MNKRLLSKKVKPVKNLLTILKKRSGRDNSGQISVRHQGGRQKRFYRVIDF
KRDKRDVEAEVIRIERDPNRNVFIALVKYKDNEMRYILCPNKLEIGDKIN
ASENTEIKIGNALALKNIPIGTLVHNVELYIGKGGQMIRSAGTAAEVIAK
EDKYVHLKLPSGAVQRFFKDCFATVGQLGNIEFKDEIIGSAGRKRLMGIR
PTVRGTAQNPRSHPHGGGEGRSGEGMHPKTPWGKSARGTRTRNKNKWSKS
LVIKRRRK*
>CG22_combo_CG10-13_8_21_14_all_Roizmanbacteria_OP11_34_12
MNKKILSKKVKPVKSLMLILKKRSGRDNSGQISVRHQGGRQKRFYRVIDF
KRDKRDIEAEVVRIERDPNRNVFIALVKYKDNELRYILCPNKLEIGDKII
ASENAEIKLGNXXXXXXXXXXXXXXNVELYIGKGGQMIRSAGTAAEVIAK
EDKFIHLKLPSGAVQRFFKDCWATVGQLGNINFKDEIIGSAGRKRLMGIR
PTVRGTAQNPRSHPHGGGEGRSGEGMHPKTPWGKSARGTRTRNKNKWSKS
LVIKRRRK*
>Bacteria_CPR_MicrogenomatesOP11_Roizmanbacteria_GWC2_OP11_ACD12_rel_34_23
MNKRILSKKVKAIKSLMQILKKRSGRDNSGQISVRHQGGRQKRFYRVIDF
KRDKRDIEAEVIRIERDPNRNVFIALVKYKDNELRYILCPNKLEVGDKII
ASENAEIRIGNALMLKNIPIGTLIHNVELYIGKGGQIIRSAGTAASVIAK
EDKYIHLKLPSGAVQRFFKDCWATVGQLGNIEFKDEIIGSAGRKRLMGVR
PTVRGTAQNPRSHPHGGGEGRSGEGMHPKTPWGKSARGTRTRNKNKWSKS
LVIKRRRK
>Bacteria_Firmicutes_Clostridia_Halanaerobiales_Halanaerobiaceae_Halothermothrix_orenii_H_168
MAIKKFKPTTPSRRFMTVSAFDEITRREPEKSLLAPLKKTGGRNSYGRVT
VRHRGGGHKRRYRIIDFKRDKDGVPARVASIEYDPNRSARIALLHYVDGE
KRYILAPNKLQVGDTVKSGEDAEIKPGNALKLKNIPVGTIIHNIELKPGK
GGQLARAAGTMAQILAKEGKYAHIKLPSGEVRLISLECKATIGQVGNIDH
ENISIGKAGRKRWLGKRPHVRGVAMNPVDHPHGGGEGRTSTGRHPVTPWG
KRTLGKKTRKRKASDKYIIRSRRARKR
>Bacteria_Firmicutes_Clostridia_Halanaerobiales_Halanaerobiaceae_Halanaerobium_sp._sapolanicus
MAIKSFKPTTPSRRYMTVSSFDDITTDEPEKSLLAPIKRQGGRNVDGRIT
SRHQGGGHKRRYRIIDFKRDKDGIPAKVKTIEYDPNRSARIALLQYVDGE
KRYILAPNKVQVGDTLETGAGADITAGNALKLKDIPVGTIVHNVELQAKK
GGQIARSAGTMAQLLAKEGKFVHLKMPSGEVRLIHQECKATIGQVGNIDH
ENITIGKAGRTRWKGKRPHVRGVVMNPHDHPHGGGEGKSPAGRHPVTPWG
KPTMGKKTRKPKRSDKYIIRSRHAKKRK
>Bacteria_Firmicutes_Negativicutes_Selenomonadales_Veillonellaceae_Allisonella_histaminiformans_DSM_15230
MAYKTFKPYTPGRRQMTVSTFEEITTNKPEKSLLAPLHNHGGRNGSGKMT
VRHQGGGHKRQYRIIDFKRNKDNIPATVATIEYDPNRTCRIALLHYADGE
KRYILAPRGLKVGDVVTSGPESDIKPGNALPLLNIPLGTTVHNVELKIGK
GGQMVRSAGASAQLMAKEGDYALLRLPSGELRKVHIRCRATIGAVGNEDH
ENITIGKAGRNRWLGVRPANRGVVMNPNDHPHGGGEGKSPVGRKRPVTPW
GKPAYGVKTRDHKKASTKLIVKRRK
>Bacteria_Firmicutes_Negativicutes_Selenomonadales_Veillonellaceae_Dialister_microaerophilus_UPII_345_E_contig00002
MGHKSFKPYTPGRRQMTVSSFDEITTNRPEKSLLAPIHNHGGRNNSGKTT
VRHQGGGHKRKYRIIDFKRNKDNIPATVATVEYDPNRTCRIALLNYADGE
KRYILAPKGLNVGDVVTSGPESDIKVGNCLPFVNIPLGTVVHNVEMKIGK
GGQMVRSAGASAQLMAKEGDYALLRLPSGELRKVHIRCRATVGAVGNEDY
ENITIGKAGRNRWLGVRPANRGVVMNPNDHPHGGGEGKSPVGRKRPVTPW
GKPAYGVKTRDKKKASTKLIVKRRK
>Bacteria_Firmicutes_Bacilli_Lactobacillales_Carnobacteriaceae_Atopobacter_phocae_ATCC_BAA_285
VAIKKYRPTTNGRRNMTGYDFSEITKTTPEKTLLKSFKNNAGRNGQGKIT
VRHQGGGHKRAYRMIDFKRNKDGVLGKVAAIEYDPNRSANIALIHYEDGI
KTYIIAPKGLKVGQKIESGENADIKVGNTLPLGNMPDGTVIHNIETKPGK
GGQLIRSAGTSAQVLGNEGKYTLVRLNSGEVRMILSTCRATVGTVGNEQH
ELVNIGKAGRSRWMRKRPTVRGSVMNPNDHPHGGGEGRAPIGRPSPMSPW
GKKTRGVKTRNGKAQSNKLIVRGRKK
>Bacteria_Firmicutes_Bacilli_Lactobacillales_Enterococcaceae_Bavariicoccus_seileri_DSM_19936
VAIKKYNPTSNGRRNMTGYDFSVITKTTPEKTLLESAKNNAGRNAQGKIT
VRHQGGGHKRAYRVIDFKRNKDGIAGTVAAVEYDPNRSANIALIHYADGV
KTYIIAPKGLTVGQKIQSGADADIKLGNALPLANIPVGTIIHNIETKPGK
GGQLIRSAGTSAQVLGTEGKYTLVRLNSGEVRMILSSCRATIGTVGNEQH
ELINIGKAGRSRWKRKRPTVRGSVMNPNDHPHGGGEGKAPIGRPSPMSPW
GKKTLGLKTRNKKARSNKLIVRGRKK
>Bacteria_Firmicutes_Bacilli_Bacillales_Paenibacillaceae_Brevibacillus_brevis_NBRC_100599
MGIKKFKPTSPGRRQMTVSTFEEITTSTPEKSLLAPLSKKAGRNNQGRIT
VRHQGGGHKRKYRIIDFKRNKDGIIGRVATIEYDPNRSANIALINYADGE
KRYIIAPHNLKVGDQIVSGADADIKIGNALPMEKIPVGTTIHNIELKPGK
GGQLVRAAGTSAQLLGRDGEFVIVRLSSGETRRIHNVCRATIGQVGNLDH
ELLNIGKAGRSRWLGIRPTVRGSVMNPNDHPHGGGEGRAPIGRKAPVTPW
GKPTLGLKTRKKKNKSDQYIIRRRKK
>Bacteria_Firmicutes_Bacilli_Bacillales_Paenibacillaceae_Aneurinibacillus_group_Aneurinibacillus_terranovensis_DSM_18919
MAIKKYKPTSPGRRQMTVSTFEEITTSTPEKSLLAPKSKTAGRNNQGKIT
VRHHGGGHKQKYRIIDFKRNKDGIPGKVATIEYDPNRSANIALINYVDGE
KRYILAPNGLTVGTVIMSGTDADIKVGNALPLENIPVGTVIHNIELKPGK
GGQLVRSAGAEAQLLGKDGDYAIVRLASGETRMIRKECRATIGQVGNLDH
ELINIGKAGRSRWKGIRPTVRGSVMNPNDHPHGGGEGRAPIGRSGPVTPW
GKPTLGAKTRKKKKHSSKYIIRSRKK
>Bacteria_Armatimonadetes_RBG_16_Armatimonadetes_67_12
MGVKKFKPTTPGRRFATVSSFDEITKARPERALLKPLRGRAGRNNMGRVT
VRHQGGGHKRQYRVVDFKRDKDGVPAKVAGIEYDPNRSARLALLQYADGE
KRYILAPLGLNVGDVVASGPEADIRPGNALPLRTIPAGTVVHNIELVPSR
GGQMVRSAGGGAQIMAKEGAFAHLRLPSGEVRLVPIDCRATVGQVGNVDH
EAIKLGKAGRKRWMGIRPSVRGVAMDPASHPHCGGEGRSPIGMPGPVSPW
GKPTLGYKTRKVKRSDALIGKQRSKK
>Bacteria_CP_Armatimonadetes_CSP1_3
MGMKKFKPTTPGRRFMTVPTFDEITKTRPERQLTEPLRRTAGRNSQGKVT
VRHRGGGHKRLYRIIDFKRDKDGVTAKVAAIEYDPNRSARIALLHYADGE
KRYILAPEGLRVGEKVTSGSAAEIQPGNALPLRNIPAGTIVHNIELHPGH
GGQLVRAAGGGAQIMAKEGDFAHLRLPSGEVRLVLLDCKATIGQVGNAEH
EAIKIGKAGRQRWLGWRPTVRGVAMDPSSHPHGGGEGRSPIGMPGPMSPW
GKPTLGAKTRQRKPSDRLIVKRRK
>Bacteria_Armatimonadetes_13_1_40CM_Armatimonadetes_64_14
MGLKKFKPQTPGQRFKTVATFDEITKTTPERSLLEPLRKTGGRNAQGRVT
VRHRGGGHKRNYRVVDFRRDKQGVPAKVAAIEYDPNRSARLALLHYADGE
KRYILAPEGLTVGARILSGPEVEISPGNATALRHIPVGTMIHNIELAPKR
GGQLVRSAGTAAQVMAKEGEYAHVRLPSGEVRLVALECMATVGQVSNLEH
SSITIGKAGRKRWLGIRPGVRGVAMDPASHPHGGGEGRSPIGMPGPVTPW
GKPTLGYKTRKPKISDKFIVKRRN
>Bacteria_Armatimonadetes_RBG_19FT_COMBO_Armatimonadetes_69_19
VGLKKFKPVTPGRRFMTVQTFEAITRQEPEAQLVVALRKRGGRNAQGKVT
AHHRGGGSKRLYRMVDFKRDKDGVAAKVAAIEYDPNRSANLALLYYQDGE
KRYILAPVGLAVGDTVRSGPDAEIRPGSAMPLRNIPVGTMVHNVELFPKR
GGQMVRAAGAAAQIMAKEGAHAPLRLPSGEVRLVSLECRATIGQVANLDW
DSVTGGKAGRTRWRGRKPTVRGVAMDPSSHPHGGGEGRSPIGMPGPVSPW
GKPTLGYKTRKPKRSDKFIVKRRK
>Bacteria_KD3_62_uncultured_DG_56
MAIKTYRPITPSRRYMSAAKTENLAKKPRERRLVVHKKTWAGRDNRGQIS
MRHRAGGHRRIIRQVDFKRDKDGVPARVAALEYDPHRSARLALLHYRDGE
KRYILAPAGIRMGAVVMSGERAEIRPGNALPLSSIPVGAQVHNVELSPGK
GGQMCRSAGSSAQLIAREGKFATLRLPSGEMRMVFAGCRATIGQVGNVEH
ANITFGKAGRMRWMGRRPKVRGKAMSPRDHPHGGGEGRNPVGRKMPMSQW
GKPARGVKTRSGHKASDALIVRRRGRRRKQ
>CG_4_8_14_3_um_filter_Armatimonadetes_58_9
MGIRKYKPVTPGRRGMTVHTFEEVTATKPTKSLVAPLKKHGGRNNQGRLT
TRHRGGGHKRRYRIIDFKRDKDNIAAEVLTIEYDPNRSCRIALIEYSDGE
KRYMIAPDGLQVGASVQSGEKAEIRLGNAMPLRRIPTGHSIHNIELTLGR
GGQLARSAGCSAQLMAKEGKYAHVKLPSGEVRLVNIECRATVGAVGNSDH
DSINLGSAGRNRHLGWRPTVRGKAMNPDCHPHGGGEGGCSVGRRKSGPVS
PTGVPAIGFKTRKKKLSDKYIVRSRGR*
>CG06_land_8_20_14_3_00_150_Armatimonadetes_66_21
MPIKQFKPTSPGRRGMSGYTFEEITRTTAEKSLLRPLTKTAGRNNQGRVT
QRRRGGGHKRRYRVVDFLRNKDGVPGIVHAVEYDPNRSARLALIHYADGE
KRYILAPEQLRVGESVLSGESASVRVGNALPLSQIPLGTTIHNVELTPGR
GGQLGRSAGSSVQLMAREGKYAHLRLPSGEVRLVHVTCRCTIGQVGNLEH
ESITLGKAGRNRHRGRRPKVRGKAMNPDCHPHGGGEGGTSVGRRKSGPVS
PTGVPAIGYRTRRRKPSDKLIVRRRYGK*
>Bacteria_Armatimonadetes_Fimbriimonas_ginsengisoli_Gsoil_348
MIGATYSEVTASKPERSLLKAKPKSGGRNSYGRITSFNRGGGNKNKYRMI
DFKRDKDGVQAKVATIEYDPNRTCRIALLHYLDGEKRYILAPKNLTVGTR
VESGPEADILPGNALPLKNIPLGTLVHNIELQPKRGGQMVRSAGTAAQVM
AKEGNYVTLRLPSGEMRMVHNTCRATVGEVGNAEHENESIGKAGKNRGLG
RKPHVRGVVKSPRDHPHGGGEAKSPVGRKKGPVDRWGNKALGQKTRRNKS
SQKFIVRRRTSK
>Bacteria_Armatimonadetes_Armatimonadetes_bacterium_JGI_0000077_K19_TAbiofilm_001_240
MPLRPYKPTTPSRRFRSVSTFEEITATSPERSLTEPIKRSGGRNNQGKTT
ARFRGGGTKRLYRRIDFKRDKIGVPGKVATIEYDPNRSSRIALIVYADGE
KRYILAPVGLKVGDTVVSGAEADIKPGNCLKLRNIPVGTVIHNVELSPGK
GGQMVRSAGAGAQLMAKEGKYAQVRLPSSEVRRVLIECVATIGQVGNVEH
ENESAGKAGKTRWAGKRPHIRGVAMTPRDHPHGGGEGKSPVGRKKGPATP
SGKPALGYKTRRNKATTKFIVRRRGAK
>Bacteria_Armatimonadetes_Chthonomonadetes_Chthonomonadales_Chthonomonadaceae_Chthonomonas_calidirosea_T49_EMBL_Bank_version_circular_IHQD
MPIRKHKPITPGRRWRATPTYSELTRAEGKNQPVEPYKPLLEPLKKSGGR
NNKGRITARFRGGGNKRMYRIIDFKRDKLDVPGKVLTIEYDPNRTCRISL
VEYEDGEKRYILTPLGLKEGDTVISSDTADIRPGNALPLRAIPVGTTIHN
IELYPGRGGQLVRSAGTGAQLMAKEGKYAQVRLPSGETRLIRLDCRATVG
QVGNPEHENISLGKAGATRWRGRRGHVRGVAMTPRDHPHGGGEAQSPIGR
KKGPASPWGKPALGRKTRRNKATDKYIVRRRNQK
>Bacteria_Chloroflexi_RIFCSPLOWO2_12_FULL_RIF_CHLX_71_12
MPLKKYKAYTPVQRFRQSASFEEITSKNTPEKSLTSSKKRMAGRNAQGRV
TTRHRGGGEKRRYRVIDFKRDKDGVPARVATIEYDPNRSARIALLFYRDG
EKRYILAPNGVGVGDTVMSGPDAEARDGNCIPIENIPTGTTIHAIELEPG
KGAQMVRSAGGAAQLIAKEGQYAQVRLPSGHIRIVHVRCRATVGQVGNVE
HENRKIGGAGHMRRMGRRPAVRGVVMSPRDHPHGGGEAKSPVGGQAQTPW
GKPAMGLRTRKNPRTDRFVIRPQKRKKK
>Bacteria_RIF-CHLX_GWC2_RIF_CHLX_73_18
MPLRSYKPTSAGRRFMTRSTFEEITTDTPHRPLLEPLKKTAGRNAQGRLT
VRHRGGGEKRLYRRVDFRRDKWDVPARLATIEYDPNRSARIGLLHYRDGE
KRYLLLPHGLKVGDVVVAGPSAEARLGNALPIANIPLGTTIHNIELVPGR
GGQIVRSAGASAQLLAKEGGFAQVRLPSGEVRRVDVRCMATVGQVSNIEH
ENQNLGKAGRARHMGERPEVRGVVMNPRDHPHGGGEGKSPTGMPPKTPWG
KPAMGYVTRRTKRNARAIVRSRRRKS
>Bacteria_RIF-CHLX_RBG_16_RIF_CHLX_72_14
MPLRSYKATSPGRRWMTRPTFEEITTDKPHKPLLEPMKRGSGRNNQGRLT
VRHRGGGEKTHYRRIDFKRDKTGVPARLATIEYDPNRSARIGLLHYRDGE
KRYLLLPNGLKVGDVVVSGPDAEARLGNALPIANIPLGTTIHNIELVPGK
GGQIVRSAGASAQLLAKEGELAQVRLPSGEVRRVPMRCMATIGQVSNVDH
ENQSLGKAGRARHMGQRPEVRGVAMTPRDHPHGGGEGKSPTGMPPKTPWG
KPAMGYRTRRAKLTGRLIVRSRHRKS
>Bacteria_RIF-CHLX_RBG_16_RIF_CHLX_70_13
MPLRTYKATSPGRRGMTRSTFEEITTDEPYKPLLEPQKRASGRNNAGRLT
VRHRGGGEKTHYRRIDFKRDKHGVPARVATVEYDPNRSARIGLLHYRDGE
KRYMLLPHGLKVGDIVLSGPEAEARVGNALPIAKIPLGTTIHSIELIPGK
GGQIVRSAGTSAQLLAKEGDYAQVRLPSGEVRRVNIRCMATVGQVGNLDH
ENQNLGKAGRARHMGQRPEVRGVVMNPRDHPHGGGEGKSPTGMPPKTPWG
KPAMGYRTRRGKTTSRLIVRSRHRK
>Bacteria_RIF-CHLX_RBG_16_RIF_CHLX_69_14
MPLRSYKATSPGLRQMTRSTFEEITTKEPYKPLLEPQTRGSGRNNAGRLT
VRHRGGGEKQHYRRIDFKRDKLGVPARLATIEYDPNRSARIGLLHYRDGE
KRYMLLPHGLKVGDVVIAGPEAEARVGNALPLANIPLGTTIHNIELVPGK
GGQIVRSAGVSAQLLAKEGEFATVRLPSGEMRRVPTRCMATIGQVSNLDH
ENQNLGKAGRARHMGQRPEVRGVVMNPRDHPHGGGEGKSPTGMPPKTPWG
KPAMGYRTRRSKTTGRLIVRSRHRK
>Bacteria_Chloroflexi_Ktedonobacteria_Ktedonobacterales_Ktedonobacteraceae_Ktedonobacter_racemifer_DSM_44963_Krac_Contig206
MPIRQYRPTSPGRRGMSVSTFEEITKTKPEKSLTVSLKKHSGRNNQGKIT
TRHRGGGAKRAYRIIDFKRNKFGVPARVAAIEYDPNRSANIALLHYLDGE
KRYIIAPLGLKVGDRVEAGPEADIRVGNALPLKNIPTGTTVHNVEMERGR
GGQLARGAGVGIQLMAKEGDYALLRLPSGELRNVHILCMATIGQVGNLDH
ENVSIGKAGRSRHMGRRPTVRGSVMNPRDHPHGGGEGRAPIGGKPQTPWG
KPAMGFKTRRNKRTNRFIVRRRNAGRRK
>Bacteria_Chloroflexi_Ktedonobacteria_Thermogemmatisporales_Thermogemmatisporaceae_Thermogemmatispora_sp._PM5
MPVKQYKPTTPGRRGMTVSTFEEITKTEPEKSLIKPLKKHAGRNNQGRIT
TRHRGGGAKRAYRIIDFKRNKLGVPAKVAAIEYDPNRSARIALLHYVDGE
KRYIIAPLGLKVGDHVMSGPEADIKPGNALPLKNIPVGTTVHNIELVPGR
GGQLVRSAGVGAQLMAKEGEYALIRLPSGELRYVHSRCMATVGQVGNPDH
ENITIGKAGRSRHLGRRPAVRGAAMNPCDHPHGGGEGRAPRGGQPQTPWG
KPALGVKTRRNKRTDRFIVRRRNAGRR
>Bacteria_Chloroflexi_RBG_16_Chloroflexi_68_14
MPTKQFKPTSPGRRGMTGFTFEEITKRKPERRLVAAKRQKAGRNQQGRIT
VRHRGGGAKRRLRIIDFKRDKFGVPGTVAAIEYDPNRTARIALIHYRDGD
KRYILAPQGLRVGDVVSSGPEAEPRTGNALPLANIPPGMMVHNIELQPGR
GGQLARGAGAAAQLMAKEGATCLLRLPSGETRRVSSACLATIGQMGNAEH
SLVKLGKAGRVRWKGRRPTTRGSAMSPRHHPHGGGEGKAPIGMPGPKTPW
GKPALGRRTRGKKPSDKYIVRRRHG
>Bacteria_Chloroflexi_RBG_16_Chloroflexi_64_32
MGIKQYKPTSPGRRGASGYTFDEITKKRPEKSLLAPLSKKAGRNSQGRIS
VRHRGGGHKRRLRVIDFKRDKTGVPGKVASIEYDPNRSARIALIHYADGE
KRYIIWPVGLAVGDTVMAGPEAEIKPGNALPLRNIPPGNLIHNLELHMGH
GAQLVRGAGASAQLMASEGDNVMVRLPSGEVRRIHAGCMASIGQVGNVEH
DQIKLGRAGRRRLMGRRPKVRGTAMTPRDHPHGGGEGRSPIGLPGPKTPW
GKPTLGYRTRRRKDTNKYIVRRRYDV
>Bacteria_Chloroflexi_Dehalococcoidia_uncultured_SMTZ_28_2
MGIKQYKPTSPGRRGATGYTFEEITKRKPEKSLTVPLKKSGGRNRQGRVT
VRHRGGGAKRMLRIIDFKRDNFGVPGKVAAIEYDPNRSARIALIHYADGD
KRYILWPVGLKVGDTVMAGPEAEIRPGNALPLRRIPLGTAVHNVELSLNR
GGQLVRSAGSSAQVMAKEERYVLVRLPSGEIRKILADCVATIGQVGNVEH
SQIKLGRAGRSRLMGRRPKVRGSAMSPRDHPHGGGEGKAPIGLPGPKTPW
GKPALGYRTRRRRGSDKYIVRRRRGS
>Bacteria_Chloroflexi_Dehalococcoidia_uncultured_DG_22
MGIKQYKPTSPGRRGATGYTFEEITKKKPEKSLTVPLKKRAGRNRQGRIT
VRHRGGGAKRMLRLIDFKRDKFGVPGKVAAIEYDPNRSARIALVHYADGD
KRYILWPVGLKVGDTVMSGPEAEIRPGNALPLRRIPAGTAVHNVELYLKR
GGQIVRSAGSAAQLMAKEERYVLLRLPSGEIRKILADCLATIGQVGNVEH
SQIKLGRAGRARLMGRRPKVRGSAMSPRDHPHGGGEGKAPIGLPGPKTPW
GKPARGYRTRRRKGSDKYIVRRRRGS
>Bacteria_Chloroflexi_Dehalococcoidia_uncultured_SMTZ_28_1
MGIKQYKPTSPGRRGATGYTFEEITKKKPEKSLTVPLKKKAGRNRQGRVT
VRHRGGGAKRMLRLIDFKRDKFGVPGKVAAIEYDPNRSARIALIHYSDGD
KRYILWPVGLKVGDTVMSGPEAEIRPGNALPLRRIPAGTAVHNVELSLKR
GGQLVRSAGGAAQVMAKEERYVLVRLPSGEIRKILADCLATIGQVGNVEH
SQIKLGRAGRARLMGRRPKVRGSAMSPRDHPHGGGEGKAPIGLPGPKTPW
GKPALGYRTRRRKGSDKYIVRRRRGS
>Bacteria_Chloroflexi_RBG_13_Chloroflexi_54_9
LPLKVYKPTSPGRRGMTSLTFEEITKTEPEKSLLVPLKKRAGRNNRGRVT
VRHRGGGAKRMLRIIDFKRDKLGVPGRVAAIEYDPNRSANIALVYYVDGE
KRYILAPLGIKVGDTVQAGSAAEIKPGNCLPLSAIPTGMTIHNIELQPGR
GAQMVRSAGAAAQLVAKEGKYGLIRLPSGEMRRVSLECLATIGQVGNPDH
GRLKLGKAGRKRWLGRXXXXXXXXXXXXXXGGATHSARGYKCQDRPKRAL
M
>Bacteria_Chloroflexi_Dehalococcoidia_uncultured_DG_18
MPLKIYKPTSPGRRGMTGATFEEITKTKPEKSLLRPLKKKAGRSNQGRIT
VRHRGGGAKRMYRVIDFKRDKLGIPGEVAAIEYDPNRSARLALIHYDDGE
KRYILAPLGLEVGDTITAGSDVEMKIGNALPLKSIPTGTAIHNIELHRGK
GGQLVRSAGGGAQLMAKEGSYALVRMPSGEIRRIHIECFATIGQVGNVDH
QHIKLGKAGRKRHLGIRSTVRGSVMSPRDHPHGGGEGRSPIGLPGPKTPW
GKPAMGYTTRRNKLTDSMIVKRRK
>CG07_land_8_20_14_0_80_Chloroflexi_51_10
MAIKIFKPTSPGRRDMSGYSFGEITKKKPEKSLVVPLRKKGGRNNQGRIT
VRHRGGGAKRNYRIIDFKRDKFDIPGKVVAIEYDPNRSAHIALIHYVDGE
KRYILAPLGLKVGTEIVSGKNAEVKVGNALPLRLIPAGTPIHNIELQPGR
GGQLVRGAGTSAQLMGKENAYALVRLPSKEVHRVRSECLATIGQVGNVDH
DSISLGKAGRKRLMGWRPVVRGTAMTPRDHPHGGGEGRAPIGFPGPKTPW
GKPARGVKTRKNKRTDNMIIRRRR*
>Bacteria_Chloroflexi_RBG_13_Chloroflexi_52_14
LGLKAYRPTSPGIRGKVGSDFSEITKKKPEKSLLLPLKKNAGRSNQGKVT
VRHRGGGAKRKLRIIDFKRNKLGISGKVVSIEYDPNRSANIALISYADGE
KRYILASLGLKVGDVVRSGEDAEIKPGNTLPLKMVPLGTAVHNIEMHLGK
GGQIVRSAGTSAQIMSKEAGYVLVRLPSGELRRFDERCMATVGQVGNSDH
SNINLAKAGANRHRGWRPAVRGSAMTPRDHPHGGGEGRSPIGLPGPKTPW
GKPALGYKTRRNKRSNKLIVKRRK
>Bacteria_Chloroflexi_RBG_13_Chloroflexi_53_26
MALKVYRPTSPGRRGMTGLTFEEITKKKPEKSLLLPLKKKAGRNNQGRVT
VRHRGGGAKRMLRVIDFKRGKIDMPAEVLAIEYDPNRSAYIALVQYVDGE
KRYILAPLGLAPGHTVSSGPDAEIKVGNALPLGRIAVGVMIHNIELQLGK
GGQIVRSAGTFAQIIGRDDRYSLLKLPSGEVRKILSMCMATVGQVGNVDH
QNVKLGKAGRSRLMGRRPTVRGSAMSPRDHPHGGGEGRSPIGMNPKTPWG
KPALGYKTRKNKRSDKMIVKRRGK
>Bacteria_Chloroflexi_RBG_13_Chloroflexi_54_8
MAVKVYKPTSPGRRGMTGSTFEEITKKRPEKSLVVPLKRKAGRNNQGKVT
VRHRGGGAKRMLRIIDFKRNKMGVVAKVLAIEYDPNRSARIALVQYEDGE
KRYVLAPLGLKPGDVISSGSDVEIRVGNTLPLEQIPVGTLVHNIELQPGR
GGQIVRSAGSAAQIMVREDRYTLIRLPSDEVRRVLGVCKATIGQVGNLDH
QSITLAKAGRSRWLGRRPTVRGTAMSPRDHPHGGGEGKTPRGMNPKTPWG
KPALGHKTRGKKLSDKMIVKRRK
>CG15_BIG_FIL_POST_REV_8_21_14_020_Chloroflexi_46_15
MALKSYKPTSPGRRGMVKASFEEITKAVPEKSLLLPLRKKGGRNSRGVIT
VRHRGGGAKRKLRVIDFKRDKIGVPGKVAAIEYDPNRSARIALIYYADGE
KRYILAPLGLQVRDVVEAGEQVDIRIGNVLPIGLIPTGTLIHNIEIEPGR
GGQLVHSAGAAAQILSKEGKYVSLQLPSGELRKFHHKCWATIGQLGNVEH
ENLVLGKAGCRRWLGFRPSVRGSAMSPRDHPHGGGEGRSPRGMPPKTPWG
KPALGRKTRRNKKSDKMIIKRRK*
>CG23_combo_of_CG06-09_8_20_14_all_150_Chloroflexi_45_10
MLKTYKPTSPSRRGKVGATFEELSKVAPEKSLLVSLKRKAGRNNRGVITV
RHRGGGSKRKLRIIDFKRDKIGIPGKVASIEYDPNRLARIALIHYIDGEK
RYILAPLGLEIGDTIKAGDEVEIKLGNALPLGSIPVGTLVHNVEFEPGKG
GQLVHSAGSAAQIMSKEGNYVLLRLPSGELRKFHHRCWATIGQIGNIDHK
NIRLGKAGCNRWLGIRPSVRGSAMSPRDHPHGGGEGRTPRGMNPKTPWGK
PALGRKTRKPNKISNKLIVQRRK*
>CG_4_9_14_3_um_filter_150_Chloroflexi_45_9
MTLKTYKPTSPGKRFMSCATFEEITKDTPEKSLLVSLKKKAGRNTRGVIT
VRHRGGGNKRKLRIIDFKRDKIAIPGKVASIEYDPNRGARIALVHYADGE
KRYIIAPLGLGVGNIVKAGEDAEIKPGNALPLASIPMGTLIHNVEFMPGK
GGQVVHGAGSAAEIMSKEGNYALLRLPSGELRKFHIKCWATIGQIGNVEH
ENIILGKAGRKRWLGLRPAVRGSAMTPRDHPHGGGEGRCPRGMNPKTPWG
KSVWGKTRKPNKISNKLIVQRRK*
>Bacteria_Chloroflexi_RBG_13_Chloroflexi_51_36
MSGATFEELTGVAPEKSLLVSLKKKAGRNSRGVVTVRHRGGGNKRKLRLM
DFERKKINVPGKVASIEYDPNRSARIALIHYADGEKRYILAPLEIKLGDT
LRAGEDVDIRPGNALPLEFIPVGTAVHNVEFEPGKGGKLVHSAGSSAQII
NKEGQYVVLKLPSGELRKFHQKCWATVGQIGNVDHENINVGKAGRNRWLG
WRPTVRGSAMTPRDHPHGGGEGRAKRGMPPKTPWGKPALGGKTRRRKTSD
KMILKRRKQNVTIA
>Bacteria_Chloroflexi_RBG_16_Chloroflexi_48_7
LALKTYNPTSPGIRSMVRSSFEEITKDKPEKSLLLRLKKKAGRNSRGVVT
VRHRGGGARRRLRIIDFKRDKAGVVGKVMSIEYDPNRSARIALINYADGD
KRYILVPVGLSVGDTIENSEKAEIKPGNTMPLSVIPSGTMIHNLELEPGK
GGQLARTAGAAAQMLDKEGKYAMIRLPSGEIXXXXXPTASLLSAR
>Bacteria_Chloroflexi_RBG_13_Chloroflexi_50_10
LALKTYNPTSPGRRGMVSASFEEITKTVPEKALLLPIRKRAGRNNRGVVT
VRHRGGGAKRRLRIIDFKRDKLGIQGKVAAIEYDPNRSARIALIHYVDGE
KRYILAPLGLTVGDVIMAGEGAEIKPGNALPLRSMPDGTSVHNLEFEPGK
GGQIVRSAGTAAQLLGKEGRYSLVRLPSGEVRRFLSDCLATIGQVSNVEH
QGIRLGKAGRIRLLGRRPQVRGSAMTPRDHPHGGGEGRAPRGMTPSTPWG
KPALGPKTRIVKKASDRLIVKRRK
>Bacteria_Chloroflexi_RBG_19FT_COMBO_Chloroflexi_48_23
MVSASFEEITKTVPEKSLLLPIRKKAGRNNRGVVTVRHRGGGAKRRLRII
DFKRNKQGVQGKVAAIEYDPNRSARIALIHYVDGEKRYILAPLGLNVDDV
IMTGEGAEIKPGNALPLASMPDGTVIHNLEFEPGKGGQIVRSAGTAALLL
GKEGRYALVRLPSGEVRRFLSDCLATVGQVCNVEHQGEKSGKAGRIRLLG
RRPQVRGSAMTPRDHPHGGGEGRAPRGMAPKTPWGKPALGPKTRRNKASN
RLIVKRRK
>Bacteria_Chloroflexi_RBG_19FT_COMBO_Chloroflexi_47_15
LALKTYRPTSPGRRGMVSASFEEITKAVPEKSLLLPLRKRAGRNNRGVVS
VRHRGGGAKRRLRIIDFKRDKLGIQGKVAAIEYDPNRSARIALIHYADGE
KRYILAPLGLNVGDVIMAGEGAEIKPGNALPLGSIPDGTLIHNLEFEPGK
GGQIVRSAGTAAQLLGKEGRYSLVRLPSGELRRFLSDCLATMGQVSNVEH
QGVKSGKAGRIRLLGRRPQVRGSAMTPRDHPHGGGEGRAPRGREPSTPWG
KTALGKKTRANKASDRLIVKRRK
>Bacteria_Chloroflexi_RBG_13_Chloroflexi_48_17
MVSASFEEITKTVPEKSLLLPLRKRAGRNNRGVISVRHRGGGAKRRLRII
DFKRNKPGIQGNVAAIEYDPNRSARIALIHYVDGDKRYILAPLGLKVGDV
VMAGEAAEIKPGNALPLSSIPDGTLIHNLEFEPGKGGQIVRSAGTAAQLL
GKEGRYSLVRLPSGELRRFLSDCLATIGQISNVEHQGIRMGKAGRIRLLG
RRPQVRGSAMTPRDHPHGGGEGRAPRGMEPSTPWGKTALGKKTRITTKAS
DRLIVKRRK
>Bacteria_Chloroflexi_Dehalococcoidetes_Dehalococcoidales_Dehalococcoidaceae_Dehalococcoides_mccartyi_CBDB1
VAIKIYRPTSPGRRHHSVSSFEEITKSRPERALLVSVKNDSGRNNQGRVT
VRHRGGGSKTQIRVIDFKRNKLDVPGRVAAIEYDPNRTARIALVFYTDGE
KRYILAPSDLKVGDVIMAGENAEPKSGNALPLSSIPTGTFIHNIEIIKGK
GGIMVRSAGAAAQLMAKEDDYALVRLPSGEMRKVRSDCSATVGQIGNIEH
GTLEIGKAGRNRHLGWRPTVRGSAMSPNNHPHGGGECRCPIGMTGPKTPW
GKPALGYRTRKAKYSDKLIVKRRG
>Bacteria_Chloroflexi_Dehalococcoidetes_Dehalogenimonas_lykanthroporepellens_BL_DC_9
MGLKQYKPTSAGRRHQSGFDFSEVTKSRPEKSLVKRVKNNAGRNSQGRMT
VRHRGGGAKKMIRVIDFKRDKIGVPGRVAAIEYDPHRSARIALIFYADGE
KRYILAPQGLKVDDRVMASPEAELRVGNALPLNSMPSGTVIHNIEMEPGR
GGKLVRSAGAGAQLMAKEGDYALLRLPSGEMRRVRVSAYATVGQVGNEDH
QTLSIGKAGRKRHMGWRPQVRGSAMNPADHPHGGGEGRSPIGMPGPKTPW
GKPALGYKTRQKSKASNKLIVKRRR
>Bacteria_Chloroflexi_RBG_13_Chloroflexi_56_8b
VPLKQYRPTSPGRRGMTGSSFEEITKSKPEKSLLLPLKRKAGRSNQGKIT
VRHQGGGAKRRLRVLDFKRDKLGVPGRVAAIEYDPNRSARIALIFYADGD
KRYILAPNELKVDDSIKSGADAEVKPGNALPLKQIPTGTLIHNIEMEVGR
GGQLVRSAGVAAQLMAKEGKYALVRLPSGEMRRISINCLATIGQLGNVDH
RSINLGKAGRKRWMGWRPTVRGSAMSPRDHPHGGGEGRSPIGMPGPKTPW
GKPALGYRTRKAKASDRMIVKRRGK
>Chloroflexi_bacterium_RBG_13_56_8b
VPLKQYRPTSPGRRGMTGSSFEEITKSKPEKSLLLPLKRKAGRSNQGKIT
VRHQGGGAKRRLRVLDFKRDKLGVPGRVAAIEYDPNRSARIALIFYADGD
KRYILAPNELKVDDSIKSGADAEVKPGNALPLKQIPTGTLIHNIEMEVGR
GGQLVRSAGVAAQLMAKEGKYALVRLPSGEMRRISINCLATIGQLGNVDH
RSINLGKAGRKRWMGWRPTVRGSAMSPRDHPHGGGEGRSPIGMPGPKTPW
GKPALGYRTRKAKASDRMIVKRRGK*
>Bacteria_Chloroflexi_RBG_16_Chloroflexi_57_8
MTGASFEEITKSKPEKSLLLPLRKRAGRNNQGRITVRHQGGGSKRHLRVL
DFKRDKIGIPGRVAAIEYDPNRTARIALIYYVDGEKRYILAPVGLKVGEM
IMSGPEAEVKPGNNLPLKLMPGGTMIHSVELQAGRGAQMVRSAGAAAQLL
AKEGERVLVRLPSGEMRYIAGECTATIGQVGNVDHQAVKLGKAGRSRWLG
IRPSVRGSAMSPRDHPHGGGEGRSPIGLPGPKSPWGKPTLGHKTRKKSKP
SSRMIIKRRGK
>Bacteria_Chloroflexi_RBG_13_Chloroflexi_46_14
MAIKVYRPTSPGRRGMTGATFDEITKTKPEKSLVLPLKKQAGRNSQGRIT
VRHRGGGAKRRLRLIDFKRDKIGVPGKVAAIEYDPNRSARIALVYYADGD
KRYILAPMGLKVGDTVKAGEDAEIKPGNALPMRRIPSGTMIHNVEMQPGK
GGQMVRSAGMSAQIVALEGDYALLRLPSGESRRVRSNCMATIGQVGNLDH
QGIKLGKAGRKRWMGIRPTVRGSAMNPRDHPHGGGEGRSPIGMPGPKTPW
GKPALGYKTRKSKASDRLIVKRRGRK
>Bacteria_Chloroflexi_RBG_16_Chloroflexi_51_9
VAVKIYRPTSPGRRGMTGATFDEITKSSPEKALVLPLNKRAGRNSQGRVT
VRHRGGGAKRSIRILDFKRDKVGVPGRVTDIEYDPNRSARIALIFYADGD
KRYILAPIGMNVGDTIKSGDDAEIKPGNALPLKVIPTGTMVHNIELQPGK
GGQLVRSAGLAAQTVAVEGDYALVRLPSSEVRRINARCLATVGQVGNIDH
QSIKLGKAGRKRWQGIRPTVRGSAMSPRDHPHGGGEGRTPIGMPGPKTPW
GKPALGYKTRRHKASDVMIIKRRGSK
>Bacteria_Chloroflexi_RBG_13_Chloroflexi_46_9
MALKVFRPTSPGRRAMSGYTFDEITKDKPEKSLLVSKKNRAGRNNRGIIT
VRHQGGGAKRLIRDVDFKRDKIGIPGKVEAIEYDPNRSARIALIFYADGE
KRYILAPIGLNVKDTIMAGDTAEIRPGNALPMRLIPTGTMIHNIELIKGR
GGKMVRSAGNAAQLLAKEGEHVHVRLPSGEMRLVRAECMATIGQVGNLEH
SSISIGKAGRKRNMGWRPSVRGSAMTPRDHPHGGGEGRTPIGMPGPKTPW
GKPALGHKTRDKKYSDKFIIRRRGKK
>Bacteria_Chloroflexi_RBG_16_Chloroflexi_50_9
LELKVGNTIMSGNEAEIKPGNTLPLKLIPTGTQIHNIELQKGRGGQLVRS
AGESAQLMVKEGDYALIRLPSGEIRRVRSECQATIGQIGNVEHQNIHLGK
AGRRRHMGWRPTVRGSAMSPRDHPHGGGEGRSPIGMPGPKTPWGKPALGY
KTRQPKASDKLIVKRRGK
>Bacteria_Chloroflexi_RBG_16_Chloroflexi_60_22
MSGYTFDEITKDKPEKALVRPLKKQAGRNFRGKITVRHRGGGAKRQLRII
DFKRDKIDVPGRVAAIEYDPNRSARLALIFYADGDKRYILAPVGLNVDDT
VVSGGNAEIRPGNTLPLKAMPSGTIIHNIEMMPGRGGQMVRSAGASAQLM
AKEGEHVLLRLPSGELRRVRSNCTATVGQIGNVEHQNISLGKAGRKRHMG
WRPTVRGSAMTPRDHPHGGGEGRSPIGMPGPKTPWGKPALGYKTRKSKVS
DRMIVKRRGK
>Bacteria_Chloroflexi_RBG_16_Chloroflexi_58_8
MSGYTFDEITKDKPEKSLVVAKNKKAGRNFRGKITVRHRGGGEKRNLRII
DFKRDKTDIPGRVAAIEYDPNRSSRIALIFYVDGEKRYIIAPVGLNVGDT
VMSGPNAEIRPGNAMPMRNLPAGTEIHNIEMQKGRGGQMVRSAGASAQLM
VKEGEYALIRLPSGEIRRVRSDCMATIGQIGNIEHQNISLGKAGRKRHMG
WRPTVRGSAMTPRDHPHGGGEGRSPIGMPGPKTPWGKPALGYRTRKPKAS
DRMIVKRSGK
>Bacteria_Chloroflexi_RBG_13_Chloroflexi_57_8
LLRRKNSKAGRNFRGKVTVRHRGGGEKRQLRIIDFKRDKIDIPGRVAAIE
YDPNRSARIALIFYADGEKRYILAPVGLNVDDKIMSGPNAEIKPGNAMPM
RGMPAGIEIHNIELTKGRGGQVVRSAGASAQLMVKEGEYVLLRMPSGEIR
RVRSECMATIGHVGNLEHQNISLGKAGRKRHMGIRPTVRGSAMSPRDHPH
GGGEGRSPIGMPGPKTPWGKPALGYKTRKPKASDRMIVKRRERRGK
>Bacteria_Chloroflexi_RBG_16_Chloroflexi_56_11
VAIKKYRPTSPGRRGMSGYTFDEITKEKPEKSLLLAKNKKAGRNFRGTIT
VRHRGGGAKRKQRIIDFRRDKIDVPGRVAAIEYDPNRTARIALIFYADGE
KRYILAPLGLIVGDNVMSGPNAEIKPGNAMPMKSMPTGIEIHNIELQKGR
GGQLVRSAGASAQLMVKEGEYALIRLPSGEIRRIRSECVASIGKLGNLEH
QNISLGKAGRKRHMGWRPTVRGSAMTPRDHPHGGGEGRSPVGMPGPKTPW
GKPALGYKTRQPKASDRMIVKRRGK
>Bacteria_Chloroflexi_RBG_13_Chloroflexi_52_12
VAIKVYNPTSPGRRNMSGYTFDEITKDKPEKSLLVAKKSKAGRNFRGKIT
VRHRGGGEKRMLRIIDFKRDKFDIPGKVASIEYDPNRTARIALIHYVDGE
KRYIIAPVGLNVGDMIMSGNNAEIKPGNSMPMKFMPTGTEIHNIEVQKGR
GGQLVRSAGGSAQLMVKEGNNVLIRLPSGEIRRILSECIATIGQIGNLEH
QNISLGKAGRKRHMGVRPTVRGSAMSPRDHPHGGGEGRSPIGMPGPKTPW
GKPALGYKTRKPKASDKMIVKRRGK
>Bacteria_Chloroflexi_RBG_16_Chloroflexi_50_11
MSGYTFDEITKDKPEKSLLVAKKSKAGRNFRGKVTVRHRGGGEKRNLRII
DFKRDKFDIPGKVASIEYDPNRSARIALIHYADGEKRYIIAPIGLNVGDK
IMSGSNAEIKPGNSMPMKLMPTGIEIHNIEVQKGRGGQLVRSAGGAAQLM
VKEGDYVLIRLPSGEIRRILSECIATVGQIGNLEHQNISLGKAGRKRHMG
WRPTVRGSAMTPRDHPHGGGEGRSPIGMPGPKTPWGKPALGYKTRQPKAS
DKMIVKRRGK
>Bacteria_Chloroflexi_RBG_13_Chloroflexi_51_18
GRNFRGKITVRHRGGGEKRNLRIIDFKRDKFNIPGKVASIEYDPNRSARI
ALIHYVDGEKRYIIAPVGLKVGDKIMSGSNAEIKPGNSMPMKNMPTGIEI
HNIEVQKGRGGQLVRSAGGSAQLMVKEGEYVLLRLPSGEIRRILSDCIAT
IGQIGNVEHQAISLGKAGRKRHMGWRPTVRGSAMSPRDHPHGGGEGRSPI
GMPGPKTPWGKPALGYKTRKPKASDKMIVKRRGK
>Bacteria_Chloroflexi_RBG_13_Chloroflexi_51_52
VAIKKYNPTSPGRRNMSGFTFDEITKSKPEKSLLAAKKSKAGRNFRGKVT
VRHRGGGEKRKLRIIDFKRDKADIPGKVASIEYDPNRSARIALIHYVDGE
KRYIIAPVGLNVGDTIMSGSNAEIKPGNSMPMKNMPTGIEIHNIEVQKGR
GGQLVRSAGGSAQLMVKEGDYVLLRLPSGEIRRILSDCTATIGQIGNVEH
QAVSLGKAGRKRHMGWRPTVRGSAMSPRDHPHGGGEGRSPIGMPGPKTPW
GKPALGYKTRKPKASDKMIVKRRGK
>Bacteria_unclassified_Bacteria_Thermobaculum_terrenum_ATCC_BAA_798_1
MPIKKYKPTSPGRRGMTVSTFEEITKAEPEKSLLKPLVKEAGRNSQGKIT
VRHRGGGHKRKYRVIDFKRDKFDVPGVVVAIEYDPNRSARIALIQYADGE
KRYIIAPNGLRVGDRVMSGPNAEIRVGNALPLSKIPIGTQIHNVELTPGK
GGQLARSAGQSAQLVAREGDYATLRLPSGEFRMVRVECMATIGQVGNLEH
ELINIGKAGRSRWLGRRPVVRGSVMNPRDHPHGGGEGKAPIGGQPKTKWG
KPAMGVKTRKSKPSDKYIVRRRK
>Bacteria_Chloroflexi_Thermomicrobia_Thermomicrobiales_Thermomicrobiaceae_Thermomicrobium_roseum_DSM_5159
MPIKVYKPTTPGRRNMSVLTYEEITKEAPEKSLIEPLKKHAGRNNRGVIT
TRHRGGGNKRFYRIIDFRRDKWGIPAKVAAIEYDPNRTAFIALLHYADGE
KRYILAPLGLKVGDIVQSGPGAPIRVGNALPLREIPLGTQVHNVELYPGR
GGQLVRAAGAVAQVVAKIDNYVHLRLPSGEIRMVHADCMATIGQVGNLDH
QNVSIGKAGRKRHMGWRPAVRGSAMTPRDHPHGGGEGKAPRGMPPKTPWG
KPALGKRTRRNKKSDRFIIRRRYEA
>Bacteria_Chloroflexi_Thermomicrobia_Sphaerobacteridae_Sphaerobacterales_Sphaerobacterineae_Sphaerobacteraceae_Sphaerobacter_thermophilus_DSM_20745_1
MGIRRYKPTSPGRRNMTVSTFEEITKREPEKSLLEPLKKHAGRNNQGRVT
ARGRGGGNKRFYRRIDFKRNKFGIPAKVAAIEYDPNRSARIALLHYVDGE
KRYILAPLGLKVGDIVQSGSGSPIRVGNALPLSDIPTGTPIHNIELYPGR
GGQLVRSAGVAAQIMAKQDGYAQVRMPSGEVRMIRLNCMATLGQVGNVDH
ENVRIGKAGRSRHLGRRPITRGSAMNAADHPHGGGEGKAPIGGQPRTPWG
KPTLGYRTRRNKKTDKFIVRRRGKGR
>Bacteria_Chloroflexi_Thermomicrobia_Sphaerobacteridae_Sphaerobacterales_Sphaerobacterineae_Sphaerobacteraceae_Nitrolancetus_hollandicus_Lb
MAVRKYKPTSPGRRNMTVSTFSEITKTEPEKSLIEPLKKHAGRNNAGRLT
TRHRGGGSKRYYRRIDFRRDKFGIPAKVAAIEYDPNRSARIALLHYTDGE
KRYIVAPLGLKVGDIVQSGTGSPIRVGNAMPLSEIPPGTPIHNIELYPGR
GGQLVRSAGVAAQLMAKHGEYAHVRMPSGEIRMIRLDAMATLGQVGNVDH
ENVRIGKAGRTRHLGRRPTVRGSVMNPRDHPHGGGEGKAPIGGQPKTPWG
KPALGYRTRRNKETTKYIVRRRGKRR
>Bacteria_bacterium_JKG1
MGIKRYKPTSPGRRGMSVSTFEEITKFEPEKSLLEPKKRTGGRNNQGRIT
ARHRGGGHKRHYRIIDFKRNKHGVPARVIGIEYDPNRSARIALLEYEDGE
RRYILAPLGLGVGDTVMSGPTAEIRVGNALPLRNIPVGTQIHNIELQIGH
GGQIVRSAGAAAQLMAKEGNYATLRLPSGEMRLVHLNCMATIGQVGNLDH
QNIVIGKAGRARWLGRRPHVRGAAMNPVDHPHGGGEGHAPVGLKHPKTPW
GKPARGVKTRNNKRTDRFIIRRRNSNR
>Bacteria_Chloroflexi_Chloroflexi_Herpetosiphonales_Herpetosiphonaceae_Herpetosiphon_aurantiacus_DSM_785
MGIKRYKPTSPGRRGMTVSDFAEITKFEPEKSLTEPLKKHAGRNNHGHIT
TRHRGGGHKRRYRLIDFKRKKFDIPAKVAGIEYDPNRSANIALLHYTDGE
KRYIIAPLGLKVGDTLMAGPNAEIRVGNALPLANIPIGSQIHNIELTPGR
GGQLVRSAGNTAQLMAREGNYATVRLPSGEMRMVHIKCMATLGQVGNVDH
QNIMIGKAGRSRWLGRRPVVRGSAMNPVDHPHGGGEGRAPTGMNPKTKWG
KPAMGKKTRHNPRTQRFIVRTRKQK
>Bacteria_Chloroflexi_Chloroflexi_Chloroflexales_Chloroflexaceae_Roseiflexus_castenholzii_DSM_13941
MPVRKYKPTSAGRRNMSVSTFEEITKKEPERSLLEPLRKKAGRNVYGRIT
VRHRGGGHKRHYRKIDFKRDKVGIPAKVAAIEYDPNRSARIALLHYVDGE
KRYILAPLGLNVGDTVMSGPAADIRVGNALPLRQIPLGTQVHNIELEKGR
GGVMVRSAGAAAQLMAKEGNYATLRMPSGEVRRVFIECMATIGQVGNLDH
QNVRLGKAGRKRWLGRRPEVRGAAMNPRDHPHGGGEGRAPRGMPTPKTKW
GKPARGVKTRHNPRTDAFIIRRRTR
>Bacteria_Chloroflexi_unclassified_Chloroflexi_Candidatus_Chlorothrix_halophila
MSVSTFEEITKKDPEPGLIEPLRRKAGRNNQGKITTRHRGGGHKRTYRII
DFKRNKHSIPSKVAAIEYDPNRSARIALLHYVDGEKRYILSPVGLKVGDK
VMSGSDAEIRPGNALPLQYIPLGTQIHNIELQEGRGGVMVRSAGVAAQLV
AKEGDYAIVRLPSGENRKVHVRCMATIGQVGNVDHQNVRIGKAGRSRWMG
RRPTVRGSVMNPNDHPHGGGEGRSPRGMPPKTKWGKPALGKKTRNNRRTD
RFIVRRRK
>Bacteria_Chloroflexi_Chloroflexi_Chloroflexales_Chloroflexaceae_Chloroflexus_aurantiacus_J_10_fl
MGVRIYKPTSAGRRNMSVSTFEEITKKEPEPRLIEPLRKKAGRNNQGRIT
VRHRGGGHKRFYRIIDFKRNKFGVPAKVQAIEYDPNRTARIALLAYADGE
KRYIIAPLGLKVGDTVMSGPDAEIRVGNALPLSAIPLGTQIHNIELEIGR
GGVLVRSAGTAAQLMAKEGDYAIVRMPSGEMRMIHLRCMATIGQVGNVDH
QNIRLGKAGRSRWLGRRPRVRGAAMNPRDHPHGGGEGRAPRGMSTPKTKW
GKPARGVKTRHNPRFDRFIVRRRK
>Bacteria_Chloroflexi_Chloroflexi_Chloroflexales_Oscillochloridaceae_Oscillochloris_trichoides_DG6_OSCTcontig_003
MFCPWSNTMGVRKYKPTSAGRRNMSVSTFEDITKKRPESRLIEPLRKQAG
RNNTGRITVRHRGGGHKRFYRIIDFKRNKLGIPAKVQAIEYDPNRSARIA
LLAYVDGEKRYIIAPVGLKVGDTLSSGPDADIRVGNALPLASIPLGTQIH
NVELEIGRGGVLVRSAGTSAQLMAKEGDYATIRMPSGEMRMIHIRCMATI
GQVGNVDHQNVRLGKAGRSRWLGRRPRVRGTVMNPRDHPHGGGEGRAPRG
MSTPKTKWGKPARGVKTRHNPRSDRFIVRRRKP
>Bacteria_Chloroflexi_RBG_16_Chloroflexi_57_9
MGIKSYKPTSPGRRGMTGSTFEEITKKKKPERSLLEPLQKKAGRNFRGKI
TVRHRGGGAKRKYRLIDFKRNKSGIPARVASIEYDPNRSARIALLVYADG
EKRYMLAPLGLQVGDGVMSGPSAEIRVGNALPMDQMPLGTTIHNIELHLG
KGGQLVRSAGTSAQLMAKEGKWVTVRLPSGEMRLIDGRCMATVGQVGNVD
WGNIKLGKAGRTRHMGRRPTVRGSAMTPRDHPHGGGEGKAPIGLPGPKTP
WGKPALGYKTRRRKGSDRYIVRRRAKKRRK
>Bacteria_Chloroflexi_RBG_16_Chloroflexi_56_8
MGIKIYKPTSAGRRNMTTSTFEEITKKKPEKALLVSLKRQAGRNNQGRIT
VRHQGGGNRPKYRIVDFHREKIGVPAKVVAIEYDPNRSARIALVQYSDGE
KRYIVAPVGMMVGDKLTSGPNAEIRPGNTLPISSIPVGTLIHNIELHKGK
GAQMVRSAGTVAQLMAKEGKYAQVRLPSSEVRYVSVECMATIGQVGNPEW
NTIKLGKAGRKRXXXXXXXXXXGAVMSPRDHPHGGGEGKVGVGLPGPKTK
WGKPALGKKTRRRKYTDRYIVKGRGKK
>Bacteria_Chloroflexi_Anaerolineae_uncultured_SMTZ_84
MGTKTYKPTTPSRRGMTGSDFAEITSRKPERSLVTPLRKKAGRNVRGKIT
VRHRGGGHKRRYRRIDFRRDKVGIPARVDSIQYDPNRSARTALLVYADGE
KRYIIAPLDVRVGDTLMSGPSAEIRAGNAMPIERIPLGTMIHNIELEPGR
GGQLVRSAGTSAQLLAKEGTYAHVRLPSGEVRLIHRSCMATIGQVGNPEQ
GRMKLGKAGRKRWLGFRPSVRGSAMTPRDHPHGGGEGKAPIGMPSPKSPW
GKKTLGAKTRRQKRTDKMIVRRRVKKGR
>Bacteria_Chloroflexi_RBG_13_Chloroflexi_56_8b
VPLKQYRPTSPGRRGMTGSSFEEITKSKPEKSLLLPLKRKAGRSNQGKIT
VRHQGGGAKRRLRVLDFKRDKLGVPGRVAAIEYDPNRSARIALIFYADGD
KRYILAPNELKVDDSIKSGADAEVKPGNALPLKQIPTGTLIHNIEMEVGR
GGQLVRSAGVAAQLMAKEGKYALVRLPSGEMRRISINCLATIGQLGNVDH
RSINLGKAGRKRWMGWRPTVRGSAMSPRDHPHGGGEGRSPIGMPGPKTPW
GKPALGYRTRKAKASDRMIVKRRGK
>Bacteria_Chloroflexi_Caldilineae_Caldilineales_Caldilineaceae_Caldilinea_aerophila_STL_6_O1_DSM_14535
MAIKIYRPTSPGRRGMSVSTFEEITKTEPERSLLAPLRKKSGRNNRGVIT
VRHRGGGHKRRYRIIDFRRDKVGVPARVESIEYDPNRSARIALVVYNDGE
RRYILAPQGLNVGDTVMSGPGADIRPGNALPIRNIPLGTMVHNIELYPGR
GGQLVRSAGLGAQVLAKEGKMAQVRLPSGEVRYVHMDCFATIGVVSNPDH
ANINLGKAGRKRWLGIRPTTRGVAMDPGSHPHGGGEGRSPIGMKAPKTPW
GKPALGKKTRRNKRTAKYIVRRGGKA
>CG2_30_FULL_Chloroflexi_64_16
MAIKIYRPTTPGRRGMSVSSFEEITRTKPERALVRSANKTAGRNNTGRIS
VRHRGGGHKRLYRVIDFKRDKIGVPGRVASIEYDPNRSARIALIVYADGD
KRYILAPLGLQAGAQIMAGPEAEIRAGNALPLRNIPLGTMIHNLELYPGR
GGQLARSAGTQAQLMAKEGDYAQVRLPSGEVRRVALMCMATIGQVGNTDH
ANLNLGKAGRKRWLGWRPTVRGTAMDPASHPHGGGEGRSPVGMPGPKTPW
GKPALGFRTRKNKSTDKYIVRRRGRK*
>Bacteria_Chloroflexi_Thermoflexia_Thermoflexales_Thermoflexaceae_Bacterium_sp._JAD2_Draft_Genome
MGIKVYKPTTPGRRNATGYTFEEITKDEPEKSLVVPLKKHAGRNFQGRIT
VRHRGGGHKRLYRIIDFKRRDKEGIPAKVISIEYDPNRTARIALLQYADG
EKRYILAPLGLQVGDVVMSGPQAEIRVGNAMPLANIPVGTLVHNVELYPG
HGGQLARAAGAAAQLLGKEEGYAILRLPSGEIRKVRLECYATIGQVGNLE
HANIRLGKAGRKRWLGIRPTVRGSAMSPRDHPHGGGEGRAPIGLPYPKTP
WGKHALGKKTRRNKATDKYIIQRRQKKA
>Bacteria_Chloroflexi_RBG_13_Chloroflexi_66_10
MAVKKYKPTSPGRRGMSGATFEEVTKSAPERSLTVTRKAHGGRNAQGRVT
VRHRGGGHRRFLRAVDFKRDKREIPARVAAIEYDPGRSARLALLHYADGE
KRYIVAPLDLKVGDTVMSGPQAEIRPGNSMPLANIPLGTLVHNIELKEGK
GGQIVRSAGTSAQLLGKEGIFAALRLPSGEVRRIRQTCYATVGEVGNADH
SNIKLGKAGRKRHMGIRPTVRGTAMSPRDHPHGGGEGRQPTGLPGPKSPW
GKPTRGYKTRRNKQTEKYVIRHRAKRRR
>Bacteria_Chloroflexi_RBG_13_Chloroflexi_68_17
MAVKKYKPTSPGRRGMSGATFEEITKSKPERSLIVVRRGHGGRNVQGRIT
VRHRGGGNRRFLRKVDFKRDKHGIPAKVAAIEYDPNRSARLALLNYADGE
KRYIVAPLELRVGDTVLAGPEVDIRPGNAMPLANIPLGTMIHNIEIQEGR
GGQLVRSAGTSAQLLGKEGVYAAVRLPSGEVRRVRQTCYATVGEVGNEDH
SNIKLGKAGRKRHLGIRPTVRGTAMSPRDHPHGGGEGRQPIGMPGPKSPW
GKPTRGYRTRLNKLSDKYIIRRRSKRRR
>Bacteria_Chloroflexi_RBG_16_Chloroflexi_48_8
MTGATFEEITKSEPERSLLIPKRKRGGRNVHGRITVRHRGGGHRRYLRMV
DFKRNKFEIPARVAAIEYDPNRSARLALLHYADGEKAYILAPLGLQVDDQ
VISSPEAEIRPGNALPLASIPLGTTIHNIELKEGKGGQLVRSAGTSAQLL
GKEGAYAAVRLPSGEVRRIRLSCYATIGEIGNPDHGNIKLGKAGRKRHLG
IRPTVRGSAMSPRDHPHGGGEGRSPIGLPGPKSPWGKPTLGKKTRKNKGT
EKYIIRHRSKRRR
>Bacteria_Chloroflexi_Anaerolineae_uncultured_SMTZ_63
MAVKKYKPTSPGRRGMSGHTFEEITKSEPERSLLIPKHKRGGRNNLGRIT
VRHRGGGHRRHLRTVDFKRNKREIPANVAAIEYDPNRSARLALLHYLDGE
KRYILAPLGLQVGDKVLASPEADIRPGNSLPLANIPLGTLVHNIELYEGR
GGQLVRAAGTSAQLLGKEGAYAAIRLPSGEVRRVRQNCYATIGEVGNPDH
GNIKLGKAGRKRHLGIRPTVRGSAMSPKDHPHGGGEGRTPIGMPSPKSPW
GKKTLGKKTRRNKRTGKYIIRRRSKRRR
>Bacteria_Chloroflexi_RBG_16_Chloroflexi_63_12
LLHYTDGEKRYIIAPLDLRVGDTVVAGKNVDVRPGNAMPIANIPVGTMIH
NIELQPGKGGQLARSAGTGVQLLGKEGDFAQLRLPSGEVRLVRQTCMATI
GVVGNLDHSNVKLGKAGRKRHLGIRPTVRGTAMSPRDHPHGGGEGRQPIG
LPGPKSPWGKPTRGYKTRNNKKTDALIIKRRGKKRS
>Bacteria_Chloroflexi_RBG_16_Chloroflexi_64_43
MPVKKFKPTSPGRRGMAGPTFEEVTRARPERSLIVPRRGHGGRDVQGKVS
VRHRGGGERRHIRLIDFKRDKRDIPARVAHIEYDPNRTARIALLDYADGE
KRYILAPLDLKVGDTVMAGPKAEIRAGNALPISQIPVGTLVHNVELQDGR
GGQLVRSAGAGAQILAKESEYAQVRLPSGEVRLVKQTCYATIGIVGNVER
RNVKLGKAGASRHRGVRPTVRGTAMSPRDHPHGGGEGRQPAGMPSPKSPW
GKPTRGKRTRNNKLTDQFIVRRRVPKRKKA
>Bacteria_Chloroflexi_Anaerolineae_Anaerolineales_Anaerolineaceae_Anaerolinea_thermophila_UNI_1
MAVKVYKPVTPGLRGMTGYTFEEITKTKPERSLIVVRKKHAGRNHFGRVT
VRHQGGGNRQFIRLVDFKRDKRGIPARVAAIEYDPNRTARIALLVYADGE
KRYIVAPLGLKVGDTVLAGKDAEIRPGNSLPIANIPVGTMIHNIELKEGR
GGQLVRAAGAAAQLLAKEGDYAQVRLPSGEVRLVRQTCYATIGQVGNLDH
SNVKLGKAGRKRHMGIRPTVRGTAMSPRDHPHGGGEGRQPVGMPGPKSPW
GKPTRGYKTRRNKQTDKYIVRRRK
>Bacteria_Chloroflexi_GWB2_Chloroflexi_54_36
MAIKVYKPITPGLRDMTGYSFEEITKSRPERSLLVLRTAHAGRNNTGRIT
VRHQGGGHRQFIRLVDFKRNKKDIPARVAAIEYDPNRTARLALLVFADGV
KSYIIAPVGLKVGDTVVSGRNADIRPGNNLPISNIPVGTMIHNIELKEGR
GGQLVRSAGTAAQLLAKEGDYAQVRLPSGEVRLIRQLCFATIGQVGNLDH
SNIKLGKAGRKIHMGIRPTVRGTAMSPRDHPHGGGEGRQPTGMPGPKSPW
GRPTRGYRTRRNKTSDKYIVRRRSAKRK
>Bacteria_Chloroflexi_GWC2_Chloroflexi_49_37
MTVKKYKPITPGQRGMTGYSFEEITKSKPERSLTVLRKSFGGRNVYGRVT
VRHRGGGVRRFIRIVDFKRNKRDIPARVEAIEYDPNRTARLALIFYADGV
KNYILAPIGIKVGDTVVSSTQAEIRPGNCLPLSSIPVGTTIHNLELKEGK
GGQLVRSAGGSAQLLAKEGEYAQIRMPSGEVRLVRQTCYATIGQVGNLEH
SNIKLGKAGRKRHMGIRPTVRGTAMSPRDHPHGGGEGRQPAGMPGPKSPW
GRPTRGYKTRRNKATTKYIVRRRSKSKR
>CG_4_10_14_0_8_um_filter_cor_Chloroflexi_57_5
MAVKKYKPVTPGQRGMTGYSFDEITKSTPERSLLVPPRRHGGRNAYGRVT
VRHRGGGNRRFIRLVDFKREKRDIPAKVAAIEYDPNRTARLALLYYADGE
KRYIVAPLGLKVGDTVLSGSQAEIRPGNSLPLSNIPVGTMVHNIELKEGK
GGQLVRSAGGSAQLLAKEGEYAQVRLPSGEVRLVRQVCYATIGQVGNLEH
SNIKLGKAGRKRHMGIRPTVRGTAMSPRDHPHGGGEGRQPIGXXXXRYAG
TQKPVGQADARLQDPP*
>CG2_30_FULL_Anaerolineae_58_95
MAVKKYKPVTPGQRGMTGYSFDEITKSTPERSLLVPPRRHGGRNAYGRVT
VRHRGGGNRRFIRLVDFKREKRDIPAKVAAIEYDPNRTARLALLYYADGE
KRYIVAPLGLKVGDTVLSGSQAEIRPGNSLPLSNIPVGTMVHNIELKEGK
GGQLVRSAGGSAQLLAKEGEYAQVRLPSGEVRLVRQVCYATIGQVGNLEH
SNIKLGKAGRKRHMGIRPTVRGTAMSPRDHPHGGGEGRQPIGMPGPKSPW
GKPTRGYKTRRNKQTKKYIVRRRSKSNR*
>CG2_30_FULL_Anaerolineae_57_67
MAVKKYKPVTPGQRGMTGYTFEEITKSTPERSLIVALHKRGGRNASGRIT
VRHQGGGNKRYVRLVDFKRNKLGIPAKVAAIEYDPNRTARLALLNYADGE
KRYILAPLGLKVGDTLISGPAAEIRPGNCLPIANIPVGTLVHNVEVKEGK
GGQLVRSAGAAAQLVAKEGDFAQLRMPSGEVRLIRQTCYATIGQVGNLDH
SNIKLGKAGRKLHMGVRPTVRGTAMSPRDHPHGGGEGRQPTGMPSPKSPW
GKPTRGYKTRRNKQTDKYIVKRRSKSSR*
>Bacteria_Chloroflexi_RBG_16_Chloroflexi_51_16
MAVKKYKPTTSGQRGMTGYTFEEITKSEPERSLILPKSQHGGRNSYGRVT
TRHRGGGHRRYIRIVDFKRDKREIGATVAAIEYDPNRTARLALLHYGDGE
KRYILAPADLKVGDMVLAGPNAEIRSGNCLPISNIPIGTLIHNIEVKQGK
GGQLVRSAGGAAQLLAKEGDFAQIRMPSGEVRLIQQVCYATIGQVGNLDH
SNIKLGKAGRKRHKGIRPTVRGSAMSPRDHPHGGGEGRQPIGLPGPKSPW
GKPTLGYRTRRNKKTSRYILRRRSKTNR
>Bacteria_Chloroflexi_RIFOXYC12_FULL_Chloroflexi_59_14
VDFKREKRGIPAKVAAIEYDPNRTARLALLYYADGEKRYIVAPLDLKVGD
TIMAGPTAEIRTGNHLPISSIPVGTLIHNIELKEGRGGQLVRSAGGAAQL
LAKEGDFAQVRMPSGEVRLVSQVCYATIGQVGNLDHGNIKLGKAGRKRHL
GIRPTVRGSAMSPRDHPHGGGEGRQPIGKPGPRSPWGKPTLGYRTRQNKL
TDKYIVRRRSKKSR
>CG1_02_FULL_Anaerolineae_58_13
MAVKKYKPVTPGQRGMTGYTFDEITKSTPERSLLTPLRKSGGRNSYGRIT
VRHRGGGHRQSIRKVDFKREKRGIPAKVAAIEYDPNRTARLALLYYADGE
KRYIVAPLDLKVGDTIMAGPTAEIRTGNHLPISSIPVGTLIHNIELKEGR
GGQLVRSAGGAAQLLAKEGDFAQVRMPSGEVRLVSQVCYATIGQVGNLDH
GNIKLGKAGRKRHLGIRPTVRGSAMSPRDHPHGGGEGRQPIGKPGPRSPW
GKPTLGYRTRQNKLTDKYIVRRRSKKSR*
>Bacteria_Chloroflexi_RBG_19FT_COMBO_Chloroflexi_55_16
MAVKKYKPITPSLRGMSGHTFDEITKTKPERSLVVSRNRKGGRNAYGRVT
VRHQGGGNRQHIRQVDFKRDKRGIPVRVAAIEYDPNRTARLALLYYADGE
KRYIIAPLDLRVNDVVMAGPQAEVRPGNSLPIANIPVGTLLHNIELKEGR
GGQMVRSAGGAAQLLAKEGDYAQLRLPSGEVRLVRQTCYATIGQVGNLDN
SNIKLGKAGRKRHMGIRPTVRGTAMSPRDHPHGGGEGRQPIGMPGPKSPW
GKPTRGWKTRRNKQTEKYIVRHRGKKRR
>Bacteria_Chloroflexi_RBG_16_Chloroflexi_52_11
MGVKKYKPTTPGQRGMTGYTFDEVTKSTPEPSLLLPLRKSGGRNVYGRVT
VRHRGGGNRQHIRIVDFKRDKRGIPARVAAIEYDPNRSARLALLYYVDGE
KRYIIAPQDLRVGDTVLAGEGAEVRSGNSLPIADIPVGTMVHNIELKVGR
GGQLVRAAGGAAQLLAKEGDFAQIRMPSGEVRMVRQECYATIGQVGNVEH
SNIKLGKAGRKRHLGVRPTVRGTAMSPRDHPHGGGEGRQPIGMPGPKSPW
GKPTLGYKTRKNKRTDKYIVRRRSKKR
>Bacteria_Chloroflexi_RBG_16_Chloroflexi_54_18
MGVKKYKPVTPGQRSMTGYTFEEITKDHPEKSLIIPLRKSGGRNVYGRVT
VRHRGGGNRQQIRLVDFNRDKRGIPARVAAIEYDPNRTARLALLFYADGE
KRYIVAPIDVHVGDVLLAGPEAEVRPGNSLPIANIPVGTMMHNIELKPGR
GGQLVRSAGSAAQLLAKEGEFAQIRLPSGEVRLVRQECYATIGQVGNLDH
SNVKLGKAGRKRHLGIRPTVRGTAMSPRDHPHGGGEGRQPIGMPSPKSPW
GKPTLGYKTRRNKRTDQYIVRRRGKKRR
>Bacteria_Chloroflexi_RBG_16_Chloroflexi_57_11
MGIKKFKPTTPGQRGMTGYSFEEITKSTPERSLIMPRRKSGGRNMYGRVT
VRHRGGGHQRQIRIVDFKREKYGIPARVAAIEYDPNRTARLALLFYADGE
KRYIIAPLDLRVGDSVISGPQAEVRPGNSLPIANIPLGTLVHNVELNEGR
GGQLVRAAGGAAQLLAKEGDYAQVRMPSGEVRLVRQNCYATIGQVGNLEH
SNIKLGKAGRKRHLGIRPTVRGTAMSPRDHPHGGGEGRQPIGMPSPKSPW
GKPTLGYKTRRNKKTDKFIVRRRGKKR
>Bacteria_Chloroflexi_RBG_19FT_COMBO_Chloroflexi_56_12
MAIKKYKPVTPSQRGMTGYTFEEITKSRPERSLLVKRTEHAGRDFKGRIS
VRHRGGGHRRAIRIVDFKRNKHGILARVAAIEYDPNRTARLALLNYVDGE
KRYIVAPVDLRVGDTVMSGPSAEVRAGNHLPISNIPVGTLVHNLELQEGR
GGQLVRSAGTAAQLLAKEGDYAQIRMPSGEVRLIRQACYATVGQVGNLDH
SNIKLGKAGRKRHMGIRPTVRGTAMSPRDHPHGGGEGRQPTGMPGPKSPW
GKPTRGYKTRRNKTTEKYIVRRRGKTRR
>Bacteria_Chloroflexi_RBG_19FT_COMBO_Chloroflexi_47_9
MAVKKYKPVTPSLRGMTGYTFDEITKTKPERSLIVDKHNHAGRDTTGHIS
VRHRGGGSRTHIRIVDFKRDKRGIPAKVAAIEYDPNRTARLALLFYTDGE
KRYILAPIDLKVGDSVMSGPAAEVRPGNCLPISNIPVGTLIHNLELKEGR
GGQLVRSAGGAAQLLAKEGDFAQIRMPSGEVRLIRQTCYATVGQVGNLDH
SNIKLGKAGRKRHMGIRPTVRGTAMSPRDHPHGGGEGRQPIGMPGPKSPW
GKPTRGYKTRRNKLSDQYIIRRRGKTRR
>Bacteria_Chloroflexi_RBG_19FT_COMBO_Chloroflexi_49_13
MAVKKYKPVTPSLRGMTGYTFDEITKTKPERSLIVSKHNHAGRDTKGRIS
VRHQGGGNRTYIRLVDFKREKRGILAKVAAIEYDPNRTARLALLFYTDGE
KRYILAPLDVKVGDSIMSGPTAEVRPGNCLPISNIPVGTLIHNLELKEGR
GGQLVRSAGGAAQVLAKEGDYAQIRMPSGEVRLIRQTCYATIGQVGNLDH
SNIKLGKAGRKRHMGIRPAVRGTAMSPRDHPHGGGEGRQPVGMPGPKSPW
GKPTRGYKTRRNKLSDKFIIRRRGKSRR
>Bacteria_Chloroflexi_RBG_13_Chloroflexi_50_21
MAVKKYKPVTPSLRGMTGYTFDEITKTKPERSLIVDKHNHAGRDTTGRIS
VRHRGGGSRRHIRIVDFKREKRGIQAKVSAIEYDPNRTARLALLFYTDGE
KRYILAPLDLKVGDHVMSGPTAEVRPGNCLPISNIPVGTLIHNLELKEGR
GGQLVRSAGGAAQLLAKEGDFAQIRMPSGEVRLIRQTCYATIGQVGNLDH
SNIKLGKAGRKRNMGIRPTVRGTAMSPRDHPHGGGEGRQPTGMPGPKSPW
GKPTRGYKTRRNKLSDQYIIRRRGKSRR
>Chloroflexi_bacterium_RBG_19FT_COMBO_50_10
MAVKKYKPVTPSLRGMTGYTFDEITKTKPERSLIIDRHSRAGRDTTGRIS
VRHQGGGNRTHIRIVDFKREKRGIQAKVAAIEYDPNRTARLALLFYTDGE
KRYIVAPLDLKVGDSVMSGPTAEVRPGNCLPISNIPVGTLIHNLELKEGR
GGQLVRSAGGAAQLLAKEGDFAQIRMPSGEVRLIRQTCYATIGQVGNLDH
SNIKLGKAGRKRHMGIRPTVRGTAMSPRDHPHGGGEGRQPTGMPGPKSPW
GKPTRGYKTRRNKLSDKYIIRQRGKNRR*
>Bacteria_Chloroflexi_RBG_16_Chloroflexi_47_49
MAVKKYKPVTPSLRGMTGYTFDEITKTKPERSLIIDRHSRAGRDTTGRIS
VRHQGGGNRTHIRIVDFKREKRGIQAKVAAIEYDPNRTARLALLFYTDGE
KRYIVAPLDLKVGDSVMSGPTAEVRPGNCLPISNIPVGTLIHNLELKEGR
GGQLVRSAGGAAQLLAKEGDFAQIRMPSGEVRLIRQTCYATIGQVGNLDH
SNIKLGKAGRKRHMGIRPTVRGTAMSPRDHPHGGGEGRQPTGMPGPKSPW
GKPTRGYKTRRNKLSDKYIIRQRGKNRR
>Bacteria_CP_novel_BJP_IG2158_Novel_57_21
MGVKKYKPTSPGRRFASVSDFAQITRDEPEKSLTAPLKKTGGRNAQGRKT
ARHRGGGARRLYRYVDFKREKDGVPAKVAHIEYDPNRSARIALLHYRDGE
KRYIICPDDLEVGDTVESGAGVDIKPGNAMPLGSIPPGAMVHAIELKPGQ
GAKIVRSAGASAQIMAREGGFVHLRLPSGEVRKIHTDCRATVGVVGNAEH
ELIRIGKAGASRHRGTRPQTRGAAMNPVDHPHGGGEGKSKCGRHPVTPWG
KPTLGYRTRNKKKSSGKYIVRTKREK
>Actinobacteria_bacterium_RBG_13_55_18
MAIKRYKPTSPGRRFASVSDFSEITKKEPEKSLLAPMNYKAGRNNKGRIT
TRHKGGRVKRKYRIIDFKRNKDNITAKVAAIEYDPNRSARIALLHYEDGE
KRYILAPSRLKLGDKVMSGPEADIKPGNALPLLSIPVGTMVHNIELKPGA
GGKMVRSAGSSAQLMAKEGDFAHVKLPSSEVRLVNINCRATIGQIGNAEH
ELLSEGKAGRGRYKGRRPTVRGTVMNPVDHPHGGGEGKSSAGRHPVTPWG
KPTLGYRTRDKNKQSNKYIVRRRKTS*
>CG_4_10_14_0_8_um_filter_cor_Actinobacteria_50_43
MGIKKFKPTSAGRRFQTVSDFKEITKKEPEKSLLAPLNKKSGRNNYGRIT
TRHMGGGHKRRYRIIDFKRNKFGIPGRVDAIEYDPNRSARIALIVYADGE
KRYILSPLNLKVADTVVSGPDADIKVGNSLPIRRIPLGTIIHNIELKPGK
GGQLARSAGTSAQLMAKEGNYAHLRLPSSEVRMVHMECYASIGQVGNAEH
ELISVGKAGRSRWLGIRPTVRGTAMNPVDHPHGGGEGKASSGRHPVTPWG
KPTLGYRTRGTKLSDRYIVKPRKR*
>Actinobacteria_bacterium_RBG_19FT_COMBO_36_27
LAVKKYKPTSPGRRFGTVSDFSVLTKKRPEKSLTRSLKRDAGRNSNGRIT
RRHSGGGHKRLYRIIDYKRLRDDIPARVEAIEYDPNRSARIALISYRDGK
KSYIIAPLKLKVGDIIISGEKADIKAGNALPLKNIPVGTIIHNIELKKGK
GAELARSAGTNAQLLAKEGEYASVKLPSSEVRLIGLNCRACIGQVGNTTH
EIIKLGKAGRKRWLGIRPSVRGTAMNPIDHPHGGGEGKNKSSGRNPVTPW
GKPTLGYRTRKKNNQTDKYRIRRRNK*
>Actinobacteria_bacterium_RBG_13_35_12
LAVKKYKPTTPGRRFATVSDFSVLTKKRPEKSLTRSLKRDAGRNNNGRIT
RRHSGGGHKRLYRIIDFKRIKDDIPAKVEAIEYDPNRNARIALLSYRDGE
KSYIIAPLKLKVGDTLVSGEKVDIKAGNALPLKNIPVGTIIHNIELKEGK
GAELVRSAGGYAQLLAKEGKYANIKLPSGEVRLIGLNCRACIGQIGNTTH
EIIRLGKAGRKRWLGVRPGVRGTAMNPIDHPHGGGEGKNKSSGRNPVTPW
GKPTLGYRTRKKNSNTDKYIIRRRNK*
>CG08_land_8_20_14_0_20_Actinobacteria_35_9
MAVKKYKPTTPGRRLATVSDFSVLTKKRPEKSLTRSLKRDAGRNANGRIT
RRHSGGGHKRLYRIIDFKRLKDGIPAKVEAIEYDPNRSARIALVIYKDGE
RSYIIAPLKLKVGDIVMSGEKADIKVGNALPLKNIPVGTIIHNIELKEGK
GAELARSAGGYAQLLAKEGKYANIKLPSSEVRLVGLNCRACIGQIGNTTH
EIIRLGKAGRKRWLGIRPSVRGTAMNPIDHPHGGGEGKNKSAGRNPCTPW
GKPTLGYRTRKKKSETDKYIIRRRNK*
>Bacteria_Actinobacteria_Actinobacteria_Rubrobacteridae_Rubrobacterales_Rubrobacterineae_Rubrobacteraceae_Rubrobacter_xylanophilus_DSM_9941
MPARRYKPTSPGRRNSSVLTRDSVTKEKPEKSLLAKLHKTGGRNVHGRIT
TRHKGGGHKRRYRIIDFKRNKDGVPATVAAIEYDPNRSANIALLHYHDGE
KRYILAPRNLTVGSVVMSGPEAEVDVGNALPLANIPVGTTVHAVELEPGR
GAQLARSAGTSAQIIAREGNLVTLRLPSGERRRVRAECRATVGVVGNQSH
QNVRWGKAGRKRHLGIRPTVRGTVMNPVDHPHGGGEGKSTPGRAPVTPWG
KITQGKPTRKKRKRSDAMIVARRKKGRRR
>Actinobacteria_bacterium_RBG_16_64_13
MAIKSYKPTSPGRRFATTPAFDEITKTEPEKSLTRPVKRNGGRNNNGRIT
TRHQGGGHKRLYRIIDFKRDKDGVPGRVDSIEYDPNRNARIALVVYADGD
KRYILAPNKLGVGSMVEAGPGADIRVGCALPMRNIPVGTVVHNIEMRKGG
GGQIARSAGTSAQMMAKEGDYAILRLPSGEMRMIHLECRATVGEIGNAEH
ENLVTGKAGRKRWMGVRPGVRGTTMNPVDHPHGGGEGSTPPGRNPVTPWG
VPTLGHKTRKAKKLSNKYIVRRRGKGR*
>Actinobacteria_bacterium_RBG_13_63_9
EMRMIHLECRASVGEIGNAEHENLVTGKAGRKRWMGVRPGVRGTTMNPVD
HPHGGGEGSTPPGRNPVTPWGVPTLGHKTRKAKKASSKYIIRRRGEGR*
>Bacteria_Actinobacteria_Actinobacteria_Rubrobacteridae_Thermoleophilales_Thermoleophilaceae_Thermoleophilum_album_ATCC_35263
MAIKKHRPVTPGRRFATYSTHDEVTRERPEKSLTHGLKKTGGRNAYGRIT
SRHRGGGAKRKYRLIDFKRRKDGVPARVAAIEYDPNRSAHIALLNYADGE
KRYILAPEGLAVGDVVMSGEEAEIRVGNALPLRAIPTGTTVHNVELTPGR
GGQLGRAAGAAIQLVAKEGRYATLRLPSGEMRMVLAECRATVGQIGHAEH
ANITLGKAGRSRHLGRRPQTRGVAMNPVDHPHGGGEAHHTPGGHPVTPWG
VPTLGYRTRKKRKASDRLIVRGRRRGRKKGGNR
>Bacteria_Actinobacteria_Actinobacteria_Rubrobacteridae_Solirubrobacterales_Patulibacteraceae_Patulibacter_sp._I11
MGIRKPKPTTPAQRFATYADFAEITKTEPERSLVEGLTKSGGRNNNGRKT
ARHRGGGAKRLYRRIDFKRDKDGVPAKVASIEYDPNRTAYIALLHYADGE
KRYILAPRNLEVGTTVQSGPDADIKVGNALELKDIPAGTVVHNVELQPGK
GGQLGRSAGSVIQLMAKDQGMATLRLPSGEMRLVREGCRATIGSVGNADH
QNVKIGNAGRKRHMGIRPQTRGTAMNPVDHPHGGGEGSTTPGRHPVTPWG
VPTLGYRTRKKNKPSDRYIVRGRRRGKGKRK
>Bacteria_Actinobacteria_Actinobacteria_Rubrobacteridae_Solirubrobacterales_Conexibacteraceae_Conexibacter_woesei_DSM_14684
MAIRKPKPTSPGRRFVTYPDFAEITRSKPEKSLVEGLKKSGGRNSYGRKT
SRHRGGGAKRLYRKIDFKRLKDGVPAKVAHIEYDPNRSAYIALLHYMDGE
KRYILAPARLAVGALVVSGPEAEIRVGNCLPIERIPAGTVIHNVELTPGR
GGQLARSAGSSVQLLAKDGDMATLRLPSGEMRLVRADCRATIGVIGNADH
QNVKIGKAGRKRHLGVRPQTRGTAMNPVDHPHGGGEGSTTPGRHPVTPWG
VPTLGYRTRKKGKQSDRYIVRGRRRGKKR
>Bacteria_Actinobacteria_Actinobacteria_Rubrobacteridae_Solirubrobacterales_Solirubrobacteraceae_Solirubrobacter_soli_DSM_22325
MPIRKPKPTSPGRRFITFPDFQEITKTEPERSLVEGLKKSGGRNALGRKT
ARHRGGGAKRLYRKIDFKRTKDAIPAKVAAIEYDPNRTAYIALLHYVDGT
KSYIIAPNRLRVGMTVISGAGADIQVGNAMPLSSMPVGTLVHNVELKPGR
GAQLARSAGVGVQLMAKEGTYATLRLPSGEMRMVESACRATVGVVGNSDH
QNVTIGKAGRKRHMGVRPQTRGTAMNPVDHPHGGGEGATPLGNHPQTPWG
VPTIGYRTRKKGKQSDRYIVRGRRRGKKGGR
>Bacteria_Actinobacteria_Actinobacteria_Coriobacteridae_Coriobacteriales_Coriobacterineae_Coriobacteriaceae_Collinsella_intestinalis_DSM_13280
MAVKHLKPTSAGRRWQTIADFSEITCTTPEKSLLEPLPVKAGRNNAGRIT
MRHQGGRVKRQYRVIDFKRNKDGVPAKVATIEYDPNRSARIALLHYVDGE
KRYILAPKGLKVGDTVISGAGADIKPGNAMPLSEIPVGTLIHAIEFQPGK
GAAIARSAGTACQLMGKEGKYAIIRMPSSEMRRVLVTCRASIGEVGNSEH
ANIVIGKAGRHRKMGVRPTVRGTVMNPVDHPHGGGEGRSHTSGRPSVSPW
GTPSKGYRTRNKKKTSNDLIIRRRKK
>Bacteria_Actinobacteria_Actinobacteria_Coriobacteridae_Coriobacteriales_Coriobacterineae_Coriobacteriaceae_Coriobacterium_glomerans_PW2_DSM_20642
MKGISMAVKHLKPTSAGRRWQTISDFSEITCTKPEKSLLEPLSKKAGRNN
NGRITVRHQGGGVKRRYRVIDFKRNKDGVPARVATIEYDPNRSARIALLH
YRDGEKRYILAPKGLSVDDIVLSGTDVDIKPGNALPLSDIPVGTLIHAIE
FRPGKGAAIARSAGTACQLMGKEGKYAILRMPSSEMRRVLATCRATIGEV
GNADHSNIVIGKAGRKRHMNVRPTVRGTVMNPVDHPHGGGEGKNHTSGRP
SVTPWGKPSKGYRTRKKKKVSNSLIIRRRKK
>Bacteria_Actinobacteria_Coriobacteriia_Coriobacteriales_Coriobacteriaceae_Enorma_massiliensis_phI
MAVKHLKPTSAGRRWQTISDFAEITTNKPEKSLLEPLPKKAGRNNQGRIT
VRHQGGGVKRRYRRIDFKRNKDGVPAKVATIEYDPNRSARIALLHYVDGE
KRYILCPKGLQVGDTVLSGSDADIKPGNALPLADIPVGTLIHAVEFQPGK
GAAIARSAGNSCQLMGKEGKYAILRMPSSEMRRVLITCRATVGEVGNAEH
SNIVIGKAGRKRHMNVRPTVRGTVMNPVDHPHGGGEGKNHTSGRPSVTPW
GKPTKGYRTRKKNKASNSLIIRRRKK
>Bacteria_Actinobacteria_Actinobacteria_Coriobacteridae_Coriobacteriales_Coriobacterineae_Coriobacteriaceae_Olsenella_uli_DSM_7084
MAVKHLKPTSAGRRWQTVSDFSEITTDKPEKSLLEPLPKKAGRNNNGRIT
TRHQGGGNKRRYRRIDFKRRKDGVPAKVATIEYDPNRSARIALLHYVDGA
KAYILCPEGLHVGDRVISGERDVDIKPGNAMPLSEIPVGTLIHAVEFQPG
KGAAMARAAGTSIQLMGKDSGYAVLRMPSSELRRVLLTCRATIGEVGNAD
HANIVIGKAGRQRWRGVRPTVRGTVMNPVDHPHGGGEGKNHTSGRPSVTP
WGKPTKGYKTRDPKKASNRLIIRRRKSK
>Bacteria_Actinobacteria_Actinobacteria_Coriobacteridae_Coriobacteriales_Coriobacterineae_Coriobacteriaceae_Atopobium_parvulum_DSM_20469
MAVRHLKPTSAGRRFQTISDFVEITTDKPEKSLLEPLPKKAGRNNNGRIT
TRHQGGGHKRQYRRIDFKRRKDDIPAKVATVEYDPNRSARIALLHYADGA
KAYILCPEGLSVGDTVLSGTKDVDIKPGNCTTLEQIPVGTLVHAVEFQPG
KGAAMARAAGTSVQLMGKDNGYAVLRMPSSELRRVLLTCRATIGEVGNAE
HSNIVVGKAGRSRWAGVRPTVRGTVMNPVDHPHGGGEGKNHTSGRPSVTP
WGKPTKGYKTRDPKKASNRLIIRRRKSK
>Bacteria_Actinobacteria_Actinobacteria_Coriobacteridae_Coriobacteriales_Coriobacterineae_Coriobacteriaceae_Atopobium_rimae_ATCC_49626
MAVRHIKPTSAGRRFQTISDFAEITTDKPEKSLLEPLPKKAGRNNNGRIT
TRHQGGGHKRQYRRIDFKRRKDDVPAKVATVEYDPNRSARIALLHYVDGA
KSYILCPQGLSVGDTVVSGTKDVDIKPGNCTTLEQIPVGTLVHAVEFQPG
KGAAMARSAGTSVQLMGKDNGYAVLRLPSSELRRVLLTCRATIGEVGNAE
HSNIVIGKAGRARWAGVRPTVRGTVMNPVDHPHGGGEGKNHTSGRPSVTP
WGKPTKGYKTRDPKKASNRLIIRRRKSK
>Bacteria_Actinobacteria_Actinobacteria_Coriobacteridae_Coriobacteriales_Coriobacterineae_Coriobacteriaceae_Slackia_heliotrinireducens_DSM_20476
MGVKQYKPTSPGRRFQTVSDFAEITTDKPEKSLLAPLPKKAGRNNNGRIT
TRHQGGGNKRRYRIIDFKRNKDGVPAKVATIEYDPNRSARIALLHYVDGE
KRYILHPKGLQVGDMVVSGPNADIKPGNAMPLADIPVGTLIHAVELQPGR
GAALARSAGTSIQLMGKEGNYAILRMPSSEMRRVLLTCRATIGEVGNADH
ANVKIGKAGRNRWKGIRPTVRGTVMNPVDHPHGGGEGKNKTAGRHPVSPW
GVPTKGHRTRNPKKASSRLIIRRRKK
>Bacteria_Actinobacteria_Actinobacteria_Coriobacteridae_Coriobacteriales_Coriobacterineae_Coriobacteriaceae_Slackia_piriformis_YIT_12062
MGIKQYKPTSPGRRFQTVSDFAEITCSKPEKSLLAPLPKKAGRNNNGRIT
TRHQGGGNKRRYRIIDFKRNKDGVPAKVATVEYDPNRSARIALLHYVDGE
KRYILHPKGLQVGDMVVSGVGADIKPGNAMPLSEIPVGTLIHAVELQPGK
GAAIARSAGTSIQLMGKEGKYAILRMPSSEMRRVLLTCRATIGEVGNAEH
ANIKIGKAGRNRWKGVRPTVRGTVMNPVDHPHGGGEGKNKSSGRHPVSPW
GVPTKGHRTRNPKKASSRLIIRRRKK
>Bacteria_Actinobacteria_Actinobacteria_Coriobacteridae_Coriobacteriales_Coriobacterineae_Coriobacteriaceae_Cryptobacterium_curtum_DSM_15641
MGVKQFKPTSPGRRFQTVSDFAEITCDKPEKSLLRPLPKKAGRNNYGRIT
TRHQGGGAKRRYRIIDFKRNKDGVPAKVATIEYDPNRSARIALLHYADGE
KRYILQPRDLKVGDTVLSGADADIKPGNALPLSAIPVGTLIHAVELQPGR
GAALARSAGTSIQLMGKEGKYAILRMPSSEMRRVLLTCRATVGEVGNADH
SNIKIGKAGRNRWAGIRPTVRGTVMNPVDHPHGGGEGKNKTSGRHPVSPW
GVPTKGHRTRNPKKASSRLIIRRRKK
>Bacteria_Actinobacteria_Actinobacteria_Coriobacteridae_Coriobacteriales_Coriobacterineae_Coriobacteriaceae_Denitrobacterium_detoxificans_DSM_21843
MGVKQFKPTSPGRRFQTVSDFAEITTDKPEKSLLRPLPKKAGRNNYGRIT
TRHQGGGVKRRYRLIDFKRNKDGVPAKVATVEYDPNRSARIALLHYVDGE
KRYILHPKGLCVGDTVLSGEGADIKPGNAMPLSAIPVGTLVHAVELQPGK
GAALARSAGTSIQLMGKEGDYAILRMPSSEMRRVLVTCRATIGEVGNAEH
GNIKIGKAGRKRWMGVRPTVRGTVMNPVDHPHGGGEGKNKTAGRHPVSPW
GVPTKGHRTRNPKKASSRLIIRRRKK
>Bacteria_Actinobacteria_Actinobacteria_Coriobacteridae_Coriobacteriales_Coriobacterineae_Coriobacteriaceae_Adlercreutzia_equolifaciens_DSM_19450
VCGEARERKLQRKGANVSRWLPLPAGERGSPKSRKVVTVGIKQYKPTSPG
RRFQTVSDFSEITTSKPEKSLLAPKPKKAGRNCYGRITTRHQGGGNKQRY
RIIDFKRNKDGVPAKVATIEYDPNRSARIALLHYVDGEKRYIIHPKGLKV
GDIVVSGPEADIKPGNALPLANIPVGTLIHNVELQPGKGAAIARSAGTSI
QLMGKEGNYAILRMPSSEMRRVLITCRATIGEVGNAEHSNIKIGKAGRKR
WMGVRPSVRGTVMNPVDHPHGGGEGKNKSAGRHPVTPWGVPTKGHRTRNK
KKASSRLIIRRRKK
>Bacteria_Actinobacteria_Actinobacteria_Coriobacteridae_Coriobacteriales_Coriobacterineae_Coriobacteriaceae_Enterorhabdus_mucosicola_DSM_19490
VGIKQYKPTSPGRRFQTVSDFSEITTSKPEKSLLAPKPKKAGRNCYGRIT
VRHQGGGNKQRYRIIDFKRNKDGVPAKVATIEYDPNRSARIALLHYVDGE
KRYIIHPKGLKVGDIVVSGPEADIKPGNALPLANIPVGTLIHNVELQPGK
GAAIARSAGTSIQLMGKEGGYAILRMPSSEMRRVLITCRATIGEVGNAEH
SNIKIGKAGRKRWMGVRPTVRGTVMNPVDHPHGGGEGKNKSAGRHPVTPW
GVPTKGHRTRNPKKASSRLIIRRRKK
>Bacteria_Actinobacteria_Actinobacteria_Coriobacteridae_Coriobacteriales_Coriobacterineae_Coriobacteriaceae_Enterorhabdus_caecimuris_B7
MCGEARERKIQGKGRIPVQVALPAGGGGGPKSRKVVTVGIKQYKPTSPGR
RFQTVSDFAEITTSKPEKSLLAPKPKKAGRNCYGRITTRHQGGGNKQRYR
IIDFKRNKDGVPAKVATIEYDPNRSARIALLHYVDGEKRYIIHPKGLKVG
DIVVSGPDADIKPGNALPLANIPVGTLIHNVELQPGKGAAIARSAGTSIQ
LMGKEGNYAILRMPSSEMRRVLITCRATIGEVGNAEHSNIKIGKAGRKRW
MGVRPTVRGTVMNPVDHPHGGGEGKNKSAGRHPVTPWGVPTKGHRTRNKK
KASSRLIIRRRKK
>Bacteria_Actinobacteria_Coriobacteriia_Coriobacteriales_Coriobacteriaceae_Senegalemassilia_anaerobia_JC110
MGVKQYRPTSPGRRFQTVSDKAEITCDKPEKSLLAPLNKKAGRNNHGHIT
VRHQGGGVKRRYRIIDFKRNKDGVPAKVATIEYDPNRSARIALLHYVDGE
KRYILHPKGLKVGDMIVSGTDVDIKPGNAMPLSCIPVGTLIHAVELQPGR
GAALARSAGTSIQLMGKEGKYAILRMPSSEMRRVLLTCRATIGEVGNAEH
SNITIGKAGRNRWRGIRPTVRGTVMNPVDHPHGGGEGKNKTSGRHPVSPW
GVPTKGHRTRNPKKASSRLIIRRRKK
>Bacteria_Actinobacteria_Actinobacteria_Coriobacteridae_Coriobacteriales_Coriobacterineae_Coriobacteriaceae_Gordonibacter_pamelaeae_7_10_1_b_draft_genome.
MGVKQYKPTSPGRRFQTVSDFAEITTDKPEKSLLAPLSNKAGRNNNGRIT
TRHQGGGNKRRYRIIDFKRQKDGVPAKVATIEYDPNRSARIALLHYVDGE
KRYILHPKGLRVGDTVMSGPEADIKPGNALPLANIPVGTLIHAVELQPGK
GAAIARSAGTSIQLMGKEGNYAILRMPSSEMRRVLITCRATVGEVGNAEH
ANIKIGKAGRNRWKGIRPSVRGTVMNPVDHPHGGGEGKNKSAGRHPVTPW
GVPTKGHRTRNPKKASSRLIIRRRKK
>Bacteria_Actinobacteria_Actinobacteria_Coriobacteridae_Coriobacteriales_Coriobacterineae_Coriobacteriaceae_Eggerthella_lenta_DSM_2243
MGVKQYKPTSPGRRFQTVSDFAEITTSTPEKSLLAPLSNKAGRNNNGRIT
TRHQGGGNKRRYRIIDFKRNKDGVPAKVATIEYDPNRSARIALLHYVDGE
KRYILHPKGLRVGDTVMSGVEADIKPGNALPLANIPVGTLIHAVELQPGK
GAAIARSAGTSIQLMGKEGDYAILRMPSSEMRRVLITCRATVGEVGNAEH
SNIKIGKAGCNRWKGIRPSVRGTVMNPVDHPHGGGEGKNKSAGRHPVTPW
GVPTKGHRTRNPKKASSRLIIRRRKK
>Bacteria_Actinobacteria_Actinobacteria_Coriobacteridae_Coriobacteriales_Coriobacterineae_Coriobacteriaceae_Eggerthella_sp._YY7918
MGVKQFKPTSPGRRFQTVSDFAEITTDKPEKSLLAPLSNKAGRNNNGRIT
TRHQGGGNKRRYRVIDFKRNKDGVPAKVATIEYDPNRSARIALLNYVDGE
KRYILHPKGLRVGDTVMSGPEADIKPGNALPLANIPVGTLIHAVELQPGK
GAAIARSAGTSIQLMGKEGNYAILRMPSSEMRRVLITCRATVGEVGNAEH
ANIKVGKAGRNRWKGIRPTVRGTVMNPVDHPHGGGEGKNKSAGRHPVTPW
GVPTKGHRTRNPKKASSRLIIRRRKK
>Actinobacteria_bacterium_RBG_19FT_COMBO_70_19
MAVRKYKPTTPGRRGASVSSFEEITRGTPEKSLLDKGRKKAGRNNKGRIT
MRHQGGGNKRRYRQVDFKRNKDGVPAKVAHVEYDPNRTARIALLHYADGE
KRYILAPNGLAAGDRLMSGEHADIRPGNALPLRNIPVGTTVHAVELKPGA
GAKIARSAGASIQVMAKEGRYATLRLPSGETRIVEATCKATVGEVGNAEH
ELVQLGKAGRNRWLNKRPSVRGVAMNPVDHPLGGGEGKSSGGRHPTSPWG
QKEGRTRKKHKASDKFIVRRRGKGRG*
>Actinobacteria_bacterium_RBG_16_70_17
MAVKKYKPTSAGRRFRTVSDFAEVTKAEPEKSLLDVRPGSGGRNAYGRRT
ARHRGAGHKRRYRIXXXXXXXDGVPATVATVEYDPNRNARIALLHYHDGE
KRYILAPLRLEVGDVLGSGPGAEIRPGNALPLRNIPAGTVVHAVELRPGG
GAKLGRSAGSAIQLIAKEGGLALLRLPSGEMRNVPLDCRATVGQVGNPEA
ELIKGGKAGRNRWRGIRPQTRGVAMNPIDHPLGGGEGKSSGGRHPVSPWG
KPEGRTRRRHKASDALIVRRRSRKGRR*
>Actinobacteria_bacterium_RBG_16_67_15
MAVXXXXPTSAGRRFRTVSDFAEITKSTPEKSLLDKQTSKGGRNAHGRMT
SRHQGGGHKRRYRIIDFRRIKDGVPAKVASIEYDPNRNARIALLHYADGE
KTYIIAPQRLAVGDRLESGSGAEIRPGNALPLRNIPAGTVVHAVELRPGG
GARLARSAGSGIQLIAKEGDLALLRLPSGEMRNVPLDCRATVGAVGNPEA
ELTKGGKAGHSRWKGVRPQSRGVAMNPVDHPLGGGEGKASGGRHPVSPWG
KPEGRTRKKKSSDGLIVRRRPKKGQR*
>Actinobacteria_bacterium_RBG_16_67_10
MAVKKYKPTSAGRRFRTVSDFSEITTSAPEKSLLDKKPSTGGRNAHGRMT
ARHRGAGHKRRYRIIDFRRNKDGVPATVASIEYDPNRNARIALLNYHDGE
KRYIIAPLRLSVGDVVESGARAEIKPGNALPLRNIPAGTNVHAVELRPGG
GAKLGRAAGTGIQLVAKEGSLALLRLPSGEMRNVPLDCRATVGQVGNPEA
ELTKGGKAGHSRWKGVRPQTRGVAMNPVDHPLGGGEGKASGGRHPVSPWG
KPEGRTRKKHKVSDRLIVRRRAKKGKRS*
>Actinobacteria_bacterium_RBG_16_68_21
MAVKKYKPTSPGRRFRTVSDFAEITTSEPEKSLLAKKSSTGGRNVHGRMT
SRHRGAGHKQRYRIIDFRRNKDGIPATVAAIEYDPNRNARIALLHYHDGE
KRYILAPLRLAVGDIVESGARAEIRSGNALPLRNIPAGTNVHAVEMRPGG
GAKLGRAAGTGIQLVAKEGNLALLRLPSGEMRNVPLDCRATVGQVGNPES
ELTKGGKAGHSRWKGVRPQSRGVAMNPVDHPLGGGEGKASGGRHPVSPWG
KPEGRTRKKKKASDRLIVRRRTKKGKRS*
>Bacteria_Actinobacteria_Actinobacteria_Acidimicrobidae_Acidimicrobiales_Acidimicrobineae_Acidimicrobiaceae_Ferrimicrobium_acidiphilum_DSM_19497
MAIRRRKPTSAGRRFQSVSTFDELTKKAPEKSLLQPKSSSGGRNSKGRKT
ARHRGGGHKQQYRLIDFKRTKDGVPATVAAIEYDPNRNARIALLHYHDGE
KRYILAPRGLKVGDKVQSGVGADITVGNALPLRAIPVGSVVHNVELRPGQ
GGKIARSAGMSVQLVGRDEVYATLRLPSTEMRRVPADARATIGEVGNAEF
ELLSIGKAGRNRWKGVRPQTRGVAMNPVDHPLGGGEGKTSGGRHPVSPWG
KPEGRTRRAHRDSDQLIIRRRRGRGARR
>Bacteria_Actinobacteria_Actinobacteria_Acidimicrobidae_Acidimicrobiales_Acidimicrobineae_Acidimicrobiaceae_Acidimicrobium_ferrooxidans_DSM_10331
MGIRKRKPTSAGRRFQSSSDFAEITKQRPERSLVRPLSGSGGRNADGHKT
ARHRGGGHKRQYRVVDFRRKKDGVPATVAAIEYDPNRNARIALLHYHDGE
KRYILAPKGLTVGMKVSSGPDADITVGSALPLRNIPVGTTVHNVELRPGQ
GGKLARSAGMGIQLVGKDEVYATLRLPSTEMRRVPIDCRATVGEVGNAEA
ELISIGKAGRNRWRGVRPQTRGVAMNPVDHPLGGGEGKTSGGRHPVSPWG
KPEGRTRRRHLPSDKLIIRRRRARGARR
>Bacteria_Actinobacteria_Actinobacteria_Acidimicrobidae_Acidimicrobiales_Acidimicrobineae_Acidimicrobiaceae_Ilumatobacter_coccineum_YM16_304
MAIRSRKPTSPGRRFQTSHDFSEITKSSPEKSLLAKKSRTGGRNVYGRKT
SRHRGGGHKQQYRIIDFRRVKDGVVAKVAAIEYDPNRTCRIALLHYLDGE
KAYILAPKGLNVGDRISSGQGADIKPGNALPLRYIPVGTTVHNVELRPGG
GGKISRSAGMACRLVAKEGDYATLRLPSTEMRRVLIDCRATVGEVGNSEH
ELIKIGKAGRNRWKGKRPQTRGVAMNPVDHPLGGGEGRTSGGRPAVSPWG
KPESRTRNKKKSSQQLIVRRRRTGKGGRR
>Bacteria_Actinobacteria_Actinobacteria_unclassified_Actinobacteria_Candidatus_Microthrix_parvicella_Bio17_1
MGLRKRKPTSPARRFQTVSDFAEITRTSPEKSLVTQKTRTGGRNNKGRKT
ARHRGGGHKQRYRVIDFRRTKDGVPAKVATIEYDPNRSCRIALLHYLDGE
KRYIIAPRNVSVGDELQSGQGAEIRPGNALPLRYIPVGTTIHNIELKPGG
GAKMARSAGASVQLVAKEGDYATLRLPSTEMRRVPIDCRATVGQVGNVEH
ELIKIGKAGRNRWKGKRPQTRGVAMNPVDHPHGGGEGKTSGGRHPVSPWG
KPEGRTRDQNKPSQKLIVRRRRTRGSRR
>Bacteria_Actinobacteria_Actinobacteria_Nitriliruptoridae_Nitriliruptorales_Nitriliruptoraceae_Nitriliruptor_alkaliphilus_DSM_45188
MAIRKFKPTSPARRGASVSDFATITRSTPEKSLLAPLPKKAGRNVHGRIT
SRHRGGGHKRKYRVIDFRRDKDAVPATVAAVEYDPNRSARIALLHYHDGE
KRYILAPRNLRVGQIVESGPDADIRIGNAKALANIPVGTTVHAVELRPEG
GAKLGRSAGTAIQLLAKEGKMAALRLPSGEIRLVDARCRATIGSVGNEEH
ELIKLGKAGRTRWKGQRPQTRGVAMNPVDHPLGGGEGKTSGGRHPVDPWG
NPERRTRKAKSSDQYIIRRRGKNRRR
>Bacteria_Actinobacteria_Actinobacteria_Actinobacteridae_Actinomycetales_Frankineae_Acidothermaceae_Acidothermus_cellulolyticus_11B
MGIRKYKPTTPGRRGASVADFVEITREHPEKSLVRPLHSKGGRNVYGRIT
TRHQGGGHKRAYRLIDFKRADKDGVPAKVAHIEYDPNRTARIALLHYADG
EKRYILAPARLAQGDVVESGPGADIKPGNNLPLRNIPVGTVVHAIELRPG
GGAKIARSAGASVQLVAKEGMYAQLRMPSGEIRNVDIRCRATVGEVGNAE
QSNISWGKAGRMRWKGKRPSVRGVAMNPIDHPLGGGEGKSSGGRHPVSPW
GKPEGRTRRKHKPSDKLIVRRRKSNKKR
>Bacteria_Actinobacteria_Actinobacteria_Actinobacteridae_Actinomycetales_Streptosporangineae_Thermomonosporaceae_Thermomonospora_curvata_DSM_43183
MGIRKYKPTTPGRRGASVADFVELTRREPEKSLLRPLPKKGGRNNHGRIT
TRHQGGGHKRAYRVIDFRRADKDGIPAKVAHIEYDPNRTARIALLHYADG
EKRYILAPQGLKQGDRVENGPNADIKPGNCLPLRNIPTGTVVHAIELRPG
GGAKLARSAGVGCQLLAKEGKYATLRMPSGEMRMVDVRCRATVGEVGNAE
QSNINWGKAGRMRWKGRRPTVRGVAMNPIDHPHGGGEGKTSGGRHPVNPK
GKKEGRTRRANKASDRLIVRRRTKKKR
>Bacteria_Actinobacteria_Actinobacteria_Actinobacteridae_Actinomycetales_Streptosporangineae_Thermomonosporaceae_Actinomadura_madurae_LIID_AJ290
MGIRNYKPTTPGRRGSSVADFVEVTRREPEKSLLRPLPKKGGRNNHGRIT
TRHQGGGHKRAYRVIDFRRHDKDGVPAKVAHIEYDPNRTARIALLHYVDG
EKRYILAPRGLRQGDRVENGPGADIKPGNCLPLRNIPTGTVIHAIELRPG
GGAKIARSAGAGVQLLAKEGKYATLRMPSGEMRMVDVRCRATVGEVGNAE
QSNINWGKAGRMRWKGKRPTVRGVAMNPIDHPHGGGEGKTSGGRHPVNPA
GKKEGRTRQANKSSDRLIVRRRSKKKR
>Bacteria_Actinobacteria_Actinobacteria_Actinobacteridae_Actinomycetales_Streptosporangineae_Nocardiopsaceae_Nocardiopsis_alba_ATCC_BAA_2165
MGIRKYKPTTPGRRGSSVSDFVEITRSEPEKSLVRPLHSKGGRNGHGRIT
ARHQGGGHKRAYRVIDFRRHDKDGVPAKVAHIEYDPNRTARIALLHYVDG
EKRYILAPAGLKQGDTVENGPQSDIKPGNCLPLRNIPTGTFVHAVELKPG
GGAKLGRSAGSQIQLLAKEGRYATLRMPSGEMRMVEISCRATVGQVGNAE
QSNINWGKAGRSRWKGKRPTVRGVVMNPVDHPHGGGEGKTSGGRHPVSPW
GKKEGRTRAKNKASDKLIVRRRRSGKKKR
>Bacteria_Actinobacteria_Actinobacteria_Actinobacteridae_Actinomycetales_Streptosporangineae_Nocardiopsaceae_Marinactinospora_thermotolerans_DSM_45154
MGIRKYKPTTPGRRGASVSDFVEITRSTPEKSLVRPLHSKGGRNGHGRIT
ARHQGGGHKRAYRVIDFRRHDKDGIPAKVAHIEYDPNRTARIALLHYVDG
EKRYILAPAGLKQGDRIENGPQADIKPGNCLPLRNIPTGTFVHAVELKPG
GGAKLGRSAGSQIQLLAKEGAYATLRMPSGEMRQVEVTCRASVGQVGNAE
QSNINWGKAGRMRWKGKRPTVRGVAMNPIDHPHGGGEGKTSGGRHPVSPW
GQAEGRTRKPGKASDRLIVRRRSKKKR
>Bacteria_Actinobacteria_Actinobacteria_Actinobacteridae_Actinomycetales_Streptosporangineae_Nocardiopsaceae_Thermobifida_fusca_YX
MGIRKYKPTSPGRRGGSVSTFAEITRSKPEKSLVRPLHSKGGRNGHGRIT
ARHQGGGHKRAYRLIDFRRHDKDGIPAKVAHIEYDPNRTARIALLHYVDG
EKRYILAPVGLKQGDRVENGPAADIKPGNCLPLRNIPTGTFVHAVELKPG
GGAKLGRAAGAAIQLLAKEGAYATLRMPSGEMRQVEVACRATVGQVGNVE
HANISWGKAGRMRWKGKRPSVRGVAMNPIDHPHGGGEGRTSGGRHPVSPW
GKAEGRTRKKGKPSDRLIVRRRSKKKR
>Bacteria_Actinobacteria_Actinobacteria_Actinobacteridae_Actinomycetales_Pseudonocardineae_Pseudonocardiaceae_Thermobispora_bispora_DSM_43833
MGIRKYKPTTPGRRGASVSDFSEITRSRPEKSLLAPLHRKGGRNHHGRVT
ARHQGGGHKRAYRIIDFRRNDKDGIPAKVAHIEYDPNRTARIALLHYADG
EKRYILAPVGLKQGDLVENGPTADIKPGNCLPLRNIPTGTFIHAVELRPG
GGAKLARSAGAQIQLLAKEGNYATLRMPSGEMRMVDVRCRATVGQVGNTE
QANISIGKAGRNRWKGKRPSVRGVAMNPVDHPHGGGEGKTSGGRHPVNPK
GKPEGRTRRPNKPSDRLIIRRRSKKKR
>Bacteria_Actinobacteria_Actinobacteria_Actinobacteridae_Actinomycetales_Streptosporangineae_Streptosporangiaceae_Microbispora_sp._ATCC_PTA_5024
MGIRKYKPTTPGRRGASVSDFAEITRSTPEKSLLAPLHSKGGRNVHGRVT
ARHQGGGHKRAYRIIDFRRHDKDGIPAKVAHIEYDPNRTSRIALLHYADG
EKRYILAPAGLKQGDQVENGPGADIKPGNCLPLRNIPTGTFIHAVELRPG
GGAKLGRSAGAQIQLLAKEGTYATLRMPSGEMRQVDVRCRASVGQVGNAE
QGNISIGKAGRNRWKGKRPTVRGVAMNPVDHPHGGGEGKTSGGRHPVNPK
GKPEGRTRQANKPSDRLIIRRRSKRKKR
>Bacteria_Actinobacteria_Actinobacteria_Actinobacteridae_Actinomycetales_Streptosporangineae_Streptosporangiaceae_Streptosporangium_roseum_DSM_43021
MGIRKLKPTTPGRRGASVSDFSEITRSTPEKSLLAPLHSKGGRNVHGRVT
TRHQGGGHKRAYRIIDFRRHDKDGIPAKVAHIEYDPNRTSRIALLHYADG
EKRYILCPTGLKQGDLIENGPAADIKPGNCLPLRNIPTGTFIHAVELRPG
GGAKLGRSAGAQIQLLAKEGQYATLRMPSGEMRQVDVRCRASIGQVGNAE
QANINWGKAGRMRWKGKRPTVRGVAMNPVDHPHGGGEGKTSGGRHPVNPK
GKPEGRTRAANKASDRLIIRRRTKRKKR
>Bacteria_Actinobacteria_Actinobacteria_Actinobacteridae_Actinomycetales_Streptosporangineae_Streptosporangiaceae_Nonomuraea_coxensis_DSM_45129
MGIRKYKPTTPGRRGSSVSDFSEITRSEPEKSLLAPLHNKGGRNVHGRVT
ARHQGGGHKRAYRIIDFRRHDKDGIPAKVAHIEYDPNRTANIALLHYADG
EKRYIIAPTGLKQGDRIENGPAADIKTGNCLPLRNIPTGTFIHAVELRPG
GGAKLGRSAGAQIQLLAKEGQYATLRMPSGEMRMVDVRCRATVGQVGNAE
QANINWGKAGRMRWKGKRPTVRGVAMNPVDHPHGGGEGKTSGGRHPVNPK
GKPEGRTRQANKASDRLIIRRRSKRKKR
>Bacteria_Actinobacteria_Actinobacteria_Actinobacteridae_Actinomycetales_Frankineae_Frankiaceae_Frankia_alni_ACN14a
MGIRRYKPTTPGRRGASVADFVEITRDHPEKSLVRPLHSKGGRNVHGRIT
TRHQGGGHKRAYRIIDFRRDKDGVPAKVAHIEYDPNRTARIALLHYADGE
KRYIIAPVKLKQGDQVSSGVGADIKPGNALPLRNIPTGTVVHAIELRPGG
GAKIARSAGASVQLVAKDGPYAQLRMPSGEIRNVDVRCRATVGEVGNAEQ
SNINWGKAGRMRWKGRRPTVRGVAMNPVDHPHGGGEGKTSGGRHPVNPKG
RPEGRTRANHKSSDALIVRRRKQNRRR
>Bacteria_Actinobacteria_Actinobacteria_Actinobacteridae_Actinomycetales_Frankineae_Cryptosporangiaceae_Cryptosporangium_arvum_YU_629_21_DSM_44712
MGIRKYKPTTPGRRGSSVADFVEITRDHPEKSLVRPLHSKGGRNAHGRVT
TRHQGGGHKRAYRLIDFRRADKDGVPAKVAHIEYDPNRTARIALLHFVDG
EKRYIVAPNKLKQGDRIETGPGADIKPGNNLPLRNIPVGTVVHAIELRPG
GGAKIARSAGASVQLVAKDGPYAQLRMPSGEIRNVDARCRATVGEVGNAE
QSNINWGKAGRMRWKGKRPTVRGVAMNPIDHPHGGGEGKTSGGRHPVNPK
GKPEGRTRRANKASDKFIVRRRKTNKKR
>Bacteria_Actinobacteria_Actinobacteria_Actinobacteridae_Actinomycetales_Glycomycineae_Glycomycetaceae_Stackebrandtia_nassauensis_DSM_44728
MGIRKHKPTTPGRRGSSGADFAEVTRNTPEKSLLRPLTKSGGRNSRGKIT
TRHRGGGHKRAYRLIDFRRHDKDGIPAKVAHIEYDPNRTARIALLHFADG
EKRYILCPKDLVQGARIENGPHADIKPGNNLPLRNIPVGTIVHAVELRPG
GGAKLARSAGSGIQLLAREGKYAHLRMPSGEIRLVEVRCRATVGEVGNAE
QSNINWGKAGRMRWKGRRPTVRGVVMNPVDHPHGGGEGKTSGGRHPVNPQ
GKPEGRTRSKGKASDRLIVRRRYANRKRS
>Bacteria_Actinobacteria_Actinobacteria_Actinobacteridae_Actinomycetales_Glycomycineae_Glycomycetaceae_Haloglycomyces_albus_DSM_45210
MAIRRYKPTTPGRRGSSVSDFAEITRSHPEKSLVKPITKTGGRGNGGKIN
TRHRGGGHKRRYRIIDFRRHDKDGIPAKVAHIEYDPNRTANIALLHYVDG
EKRYILAPRDIKQGDRIESGQGADIKPGNAMELRHMPVGTTIHAVEMKPG
SGAALGRSAGTAIQLQAREGKYAHLRMPSGEIRLVDVRCRATVGAVGNSE
HSNINWGKAGRRRWKGWRPSVRGVVMNPIDHPHGGGEGRTSGGRHPVNPK
GKPEGRTRKKNHPTDRLIVRRRQANRKRGK
>Bacteria_Actinobacteria_Actinobacteria_Actinobacteridae_Actinomycetales_Glycomycineae_Glycomycetaceae_Glycomyces_arizonensis_DSM_44726
MAIRKYKPTTPGRRGSSVSDFSEITRSTPEKSLVRPITKTGGRNNSGKIS
TRHRGGGHKRRYRVIDFRRHDKDGVPAKVAEIEYDPNRTANIALLHYADG
EKRYILAPKGVKQGDRIENGPEADIKPGNSLELRHIPVGTTVHAVELKPG
GGAALGRSAGASIQLLAREGKYAHLRMPSGEIRLVQVTCRATVGEVGNAE
QGNINWGKAGRMRWKGWRPTVRGVVMNPVDHPHGGGEGRTSGGRHPVNPQ
GKPEGRTRKKNHPNDRLIVRRRKASRKRGK
>Bacteria_Actinobacteria_Actinobacteria_Actinobacteridae_Actinomycetales_Micromonosporineae_Micromonosporaceae_Longispora_albida_DSM_44784
MGIRKYKPTTPGRRGSSVSDFAEITRSTPEKSLLRPLHSKGGRNAQGRIT
VRHQGGGHKRQYRLIDFKRADKDGVPAKVAHIEYDPNRTARIALLHYADG
EKRYILAPKDIKQGDRIEAGVNADIKPGNNLPLRNIPTGTTVHAVELRPG
GGAKMARSAGAGIQLQGKDGAYAILRLPSGEMRRVDLRCRATVGEIGNAE
QSNINWGKAGRMRWKGKRPTVRGVAMNPVDHPHGGGEGKTSGGRHPVNPN
GKKEGRTRRKGLASDKLIIRRRYATRKRG
>Bacteria_Actinobacteria_Actinobacteria_Actinobacteridae_Actinomycetales_Micromonosporineae_Micromonosporaceae_Micromonosporaceae_bacterium_URHE0070
MGIRKYKPTTPGLRGSSVSDFAEITRSTPEKSLLRPLTSKGGRNAQGRVT
TRHQGGGHKRQYRIIDFKRVDKDGVPAKVAHIEYDPNRTARIALLHYADG
EKRYIIAPKDLKQGDPIESGPGADIKPGNNLPLRNIPVGTQVHGVELRPG
GGAKLGRSAGVGIQLLGREGAYATLRMPSGEIRRVDVRCRATVGEIGNAD
QSNINWGKAGRMRWKGKRPSVRGVAMNPVDHPHGGGEGKTSGGRHPVNPN
GKPEGRTRRKGLPSDRLIVRRRYATRKRG
>Bacteria_Actinobacteria_Actinobacteria_Actinobacteridae_Actinomycetales_Micromonosporineae_Micromonosporaceae_Catelliglobosispora_koreensis_DSM_44566
MGIRKYKPTTPGRRGSSVADFAEVTRSTPEKSLVVPLPKKGGRNSYGRIT
TRHQGGGHKRQYRLIDFKRVDKDGVPAKVAHIEYDPNRTARIALLHYADG
EKRYIVAPKDLKQGDRVESGPGADIKPGNNLPLRNIPVGTTIHNVELKPG
GGAKLARSAGVGIQLLGREDDYATLRMPSGEIRKVDVRCRATVGEIGNAE
QSNINWGKAGRMRWKGKRPTVRGVAMNPVDHPHGGGEGKTSGGRHPVNPQ
GKPEGRTRKKGQASDKLIVRRRYANRKRG
>Bacteria_Actinobacteria_Actinobacteria_Actinobacteridae_Actinomycetales_Micromonosporineae_Micromonosporaceae_Hamadaea_tsunoensis_DSM_44101
MAIRKYKPTTPGRRGSSVADFAEITRSTPEKSLVVPLPKKGGRNVHGRIT
TRHQGGGHKRQYRLIDFKRVDKDGIPAKVAHIEYDPNRTARIALLHYADG
EKRYILAPKDLKQGDPIESGPGADIKPGNNLPLRNIPVGTTIHGVELRPG
GGAKLARSAGVGIQLLGREDDYATLRMPSGEIRKVDVRCRATVGEIGNAE
QSNINWGKAGRMRWKGKRPTVRGVAMNPIDHPHGGGEGKTSGGRHPVNPQ
GKPEGRTRRKGQASDKLIVRRRYATRKRG
>Bacteria_Actinobacteria_Actinobacteria_Actinobacteridae_Actinomycetales_Micromonosporineae_Micromonosporaceae_Actinoplanes_missouriensis_NBRC_102363
MAIRKYKPTTPGRRGSSVADFAEITRSTPEKSLLVPLPKKGGRNVHGRIT
TRHQGGGHKRQYRLIDFKRNDKDGVPAKVAHIEYDPNRTARIALLHYADG
EKRYIVAPKDLKQGDRVESGVGADIKPGNNLPLRNIPVGTTIHNVELRPG
GGAKLARSAGVGIQLLGREDVYATLRMPSGEIRRVDVRCRATVGEIGNAD
QSNINWGKAGRMRWKGKRPTVRGVAMNPVDHPHGGGEGKTSGGRHPVNPA
GKPEGRTRRKGQPSDKLIVRRRYATRKRG
>Bacteria_Actinobacteria_Actinobacteria_Actinobacteridae_Actinomycetales_Micromonosporineae_Micromonosporaceae_Micromonospora_sp._L5
MAIRKYKPTTPGRRGSSVADFAEITRSTPEKSLLAPLPKKGGRNAHGRIT
TRHHGGGHKRQYRLIDFKRVDKDGVPAKVAHIEYDPNRTARIALLHYADG
EKRYIIAPKDLKQGDRVESGPGADIKPGNNLPLRNIPVGTTIHNVELRPG
GGAKLARSAGVGIQLLGREGAYATLRMPSGEIRRVDVRCRASIGEIGNAD
QSNINWGKAGRMRWKGKRPTVRGVAMNPVDHPHGGGEGKTSGGRHPVNPQ
GKPEGRTRRKGQPSDRLIVRRRYATRKRG
>Bacteria_Actinobacteria_Actinobacteria_Actinobacteridae_Actinomycetales_Micromonosporineae_Micromonosporaceae_Salinispora_arenicola_CNS_205
MAIRKYRPTTPGRRGSSVADFAEITRSTPEKSLLAPLPKKGGRNAHGRIT
TRHQGGGHKRQYRIIDFKRVDKDGVPAKVAHIEYDPNRTARIALLHFLDG
EKRYIVAPKDLKQGDIVESGPGADIKPGNNLPLRNIPVGTTIHNVELRPG
GGAKLARSAGVGIQLLGREGAYATLRMPSGEIRRVDVRCRASIGEIGNAD
QSNINWGKAGRMRWKGKRPTVRGVAMNPVDHPHGGGEGKTSGGRHPVNPQ
GKPEGRTRRKGQPSDRLIVRRRYATRKRG
>Bacteria_Actinobacteria_Actinobacteria_Actinobacteridae_Actinomycetales_Micromonosporineae_Micromonosporaceae_Verrucosispora_maris_AB_18_032
MAIRKYKPTTPGRRGSSVADFAEITRSTPEKSLLAPLPKKGGRNAHGRIT
ARHQGGGHKRQYRIIDFKRVDKDGVPAKVAHIEYDPNRTARIALLHYADG
EKRYIIAPKDLKQGDRVESGPGADIKPGNNLPLRNIPVGTTIHNVELRPG
GGAKLARSAGVGIQLLGREGVYATLRMPSGEIRRVDVRCRASIGEIGNAD
QSNINWGKAGRMRWKGKRPTVRGVAMNPVDHPHGGGEGKTSGGRHPVNPQ
GKPEGRTRRKGQPSDRLIVRRRYATRKRG
>Bacteria_Actinobacteria_Actinobacteria_Actinobacteridae_Actinomycetales_Frankineae_Geodermatophilaceae_Blastococcus_saxobsidens_DD2
MAIRKYKPTTPGRRGSSVADFAEVTRDHPEKSLVRPLHGRGGRNVHGKVT
ARHQGGGHKRAYRLIDFRRADKDGVPAKVAHIEYDPNRTSRIALLHYADG
EKRYILAPAKLKQGDTVECGPAADIKPGNNLPLRNIPVGTVVHAIELRPG
GGAKIARSAGTSVQLVAREGRFAQLRMPSGEIRNVDVRCRATVGEVGNAE
QSNINWGKAGRMRWKGKRPTVRGVAMNPVDHPHGGGEGKTSGGRHPVNPK
GKPEGRTRKRKASDALIVRRRRTNKKR
>Bacteria_Actinobacteria_Actinobacteria_Actinobacteridae_Actinomycetales_Frankineae_Geodermatophilaceae_Geodermatophilus_obscurus_DSM_43160
MAIRKYKPTTPGRRGSSVADFAEVTRDHPEKSLVRPLHGRGGRNVHGKVT
ARHQGGGHKRAYRVIDFRRADKDGVPAKVAHIEYDPNRTSRIALLHFADG
EKRYIIAPARLKQGDPVECGPAADIKPGNNLPLRNIPVGTVVHAIELRPG
GGAKIARSAGTSVQLVAREGRLAQLRMPSGEIRNVDVRCRATVGEVGNAE
QSNINWGKAGRMRWKGKRPTVRGVAMNPVDHPHGGGEGKTSGGRHPVNPK
GKPEGRTRKRKASDALIVRRRRTNKKR
>Bacteria_Actinobacteria_Actinobacteria_Actinobacteridae_Actinomycetales_Frankineae_Nakamurellaceae_Nakamurella_multipartita_DSM_44233
MGIRKYKPTTPGRRGASVADFTEITRSEPEKSLVRPLHSKGGRNVHGRVT
ARHQGGGHKRAYRVIDFKRAEKDGVPAKVAHIEYDPNRTARIALLHFADG
DKRYIIAPNKLSQGDTVETGSGADIKPGNNLPLRNIPVGTVVHAIELRPG
GGAKIARSAGAKVQLVAKDGPYAQLRMPSGEIRNVDVRCRATVGEVGNAE
QANINWGKAGRMRWKGKRPSVRGVAMNPVDHPHGGGEGKTSGGRHPVNPA
GKPEGRTRRPNKESDKLIVRRRRKGKKR
>Bacteria_Actinobacteria_Actinobacteria_Actinobacteridae_Actinomycetales_Corynebacterineae_Segniliparaceae_Segniliparus_rotundus_DSM_44985
MAIRKHKPTSPGRRGSSSSDFAEVTRSTPEKSLLRPLHNKGGRNAHGRVT
VRHQGGGHKRSYRLIDFRRADKDGVPAKVAHIEYDPNRTSRIALLHYADG
EKRYIIAPAKLKQGDVVETGPQADIKPGNNLPLKNIPTGTVVHAIELRPG
GGAKIARSAGSAVQLVAKDGPYAQLRMPSGEIRNVDARCRASVGEVGNAE
QSNINWGKAGRNRWKGIRPTVRGVVMNPVDHPHGGGEGKTSGGRHPVSPW
GKPEGRTRRANKESDKLIVRRRRTGKKR
>Bacteria_Actinobacteria_Actinobacteria_Actinobacteridae_Actinomycetales_Corynebacterineae_Mycobacteriaceae_Amycolicicoccus_subflavus_DQS3_9A1
MAIRKYKPTSPGRRGASVADFAEITRSTPEKSLVRPLTKSGGRNAHGRIT
TRHKGGGHKRAYRVIDFRRADKDGVNAKVAHIEYDPNRTSRIALLHYLDG
EKRYIIAPAKLKQGDVVESGPGADIKPGNNLPLRNIPTGTVIHAIELRPG
GGAKIARSAGTSVQLVAKDGPYAQLRMPSGEIRNVDVRCRASIGEVGNSE
HANINWGKAGRMRWKGKRPTVRGVVMNPIDHPHGGGEGKTSGGRHPVSPW
GKPEGRTRRRKESDRMIVRRRRTGKKR
>Bacteria_Actinobacteria_Actinobacteria_Actinobacteridae_Actinomycetales_Corynebacterineae_Dietziaceae_Dietzia_cinnamea_P4_contig00104
MAIRKYKPTTPGRRGSSVSDFAEITRSTPEKSLLRPLSKTGGRNGHGRIT
TRHKGGGHKRQYRVIDFRRNDKDGVSATVAHIEYDPNRTANIALLHYADG
EKRYILAPRNLKQGMKVESGAGADIKTGNNLPLRNIPAGTVVHAVELRPG
GGAKMARAAGAGIQLLGKEGTYASLRMPSGEIRRVDVRCRATIGEVGNAE
QANINWGKAGRMRWKGVRPTVRGVVMNPIDHPHGGGEGKTSGGRHPVSPW
GQPEGRTRKPNKASDSLIVRRRRTGKKR
>Bacteria_Actinobacteria_Actinobacteria_Actinobacteridae_Bifidobacteriales_unclassified_Bifidobacteriales_Turicella_otitidis_ATCC_51513
MAIRKYKPTTPGRRNSSVSTFSEITRSKPEKSLLRPLPKTGGRNVHGRIT
TRHKGGGHKRRYRVIDFRRNDKDGIPAKVAHIEYDPNRTANIALLHYVDG
EKRYIVAPAGLKQGTIVEAGPGADIKVGNNLPLANIPTGTTIHNVELKPG
AGAKLARSAGSSIQLLGKEGKYATLRMPSSEIRRVELSCRATIGEVGNAD
QINIRWGKAGRNRWRGIRPTVRGVVMNPVDHPHGGGEGRTSGGRHPVSPW
GKKEGRTRNPNRYSNNMIVRRRRSKKR
>Bacteria_Actinobacteria_Actinobacteria_Actinobacteridae_Actinomycetales_Corynebacterineae_Corynebacteriaceae_Corynebacterium_argentoratense_DSM_44202
MAIRKYKPTTPGRRQSSVSEFEEITRSTPEKSLLRPLHKTGGRNVHGHIT
TRHKGGGHKRRYRLIDFRRNDKDGITAKVAHIEYDPNRTANIALLHYADG
EKRYIIAPKGLKQGAIVESGPNADIKPGNNLPLRNIPAGATVHCVELKPG
GGAKMARSAGTSIQLLGKEGRYAILRMPSSEIRRVDIRCRATVGEVGNAD
QINIRWGKAGRMRWKGVRPTVRGVVMNPVDHPHGGGEGKTSGGRHPVSPW
GKPEGRTRKPNRPSDKLIMRRRRSNKNKKR
>Bacteria_Actinobacteria_Actinobacteria_Actinobacteridae_Actinomycetales_Corynebacterineae_Tsukamurellaceae_Tsukamurella_paurometabola_DSM_20162
MAIRKHKPTTPGRRGSSGSTFDEITRSTPEKSLIRPLHGRGGRNAHGRIT
TRHKGGGHKRAYRVIDFRRHDKDGVNAKVAHIEYDPNRTSRIALLHYLDG
EKRYILAPKGLGQGDVVESGPNADIKPGNALPLRNIPAGTVIHAVELRPG
GGAKMARSAGASIQLLGKEGAYATLRMPSGEIRRVDVRCRATVGEVGNAE
QSNINWGKAGRMRWKGKRPTVRGVVMNPVDHPHGGGEGKTSGGRHPVSPW
GKPEGRTRKNKASDKLIVRRRKSGKNKR
>Bacteria_Actinobacteria_Actinobacteria_Corynebacteriales_Gordoniaceae_Gordonia_sp._KTR9
MAIRKYKPTTPGRRGASGSDFAEVTRDHPEKSLVRPLHGRGGRNAHGRIT
TRHKGGGHKRAYRLIDFRRNDKDGINAKVAHIEYDPNRTARIALLHYVDG
EKRYIIAPKGLKQGDVVESGSTADIKPGNNLPLRNIPTGTQVHAVELRPG
GGAKMARSAGSSIQLLGKEGSYATLRMPSGEIRRVDVRCRATVGEVGNAE
QSNINWGKAGRMRWKGKRPTVRGVVMNPVDHPHGGGEGKTSGGRHPVSPW
GKPEGRTRKNKASDKLIVRRRRTGKNKR
>Bacteria_Actinobacteria_Actinobacteria_Corynebacteriales_Gordoniaceae_Gordonia_bronchialis_DSM_43247
MAIRKYKPTTPGRRGASGADFAEVTRDHPEKSLVRPLHGRGGRNAHGRIT
TRHKGGGHKRAYRLIDFRRNDKDGINAKVAHIEYDPNRTARIALLHYVDG
EKRYIIAPRGLNQGDVVESGATADIKPGNNLPLRNIPTGTQVHAVELRPG
GGAKMARSAGASIQLLGKEGTYATLRMPSGEIRRVDVRCRATVGEVGNAE
QSNINWGKAGRMRWKGKRPTVRGVVMNPVDHPHGGGEGKTSGGRHPVSPW
GQPEGRTRKNKASDKLIVRRRRTGKNKR
>Bacteria_Actinobacteria_Actinobacteria_Actinobacteridae_Actinomycetales_Corynebacterineae_Mycobacteriaceae_Mycobacterium_abscessus_bolletii_50594
MAIRKYKPTTPGRRGSSVADFSEITRSTPEKSLIRPLHGTGGRNAHGRIT
TRHKGGGHKRAYRLIDFRRHDKDGVNAKVAHIEYDPNRTARIALLHFLDG
EKRYIIAPVGLSQGDVVESGANADIKPGNNLPLRNIPTGTTVHAVELRPG
GGAKLARSAGSGIQLLGKEGAYASLRMPSGEIRRVDVRCRATVGEVGNAE
QANINWGKAGRMRWKGKRPTVRGVVMNPVDHPHGGGEGKTSGGRHPVSPW
GKPEGRTRKPNKASDKLIVRRRRTGKKR
>Bacteria_Actinobacteria_Actinobacteria_Actinobacteridae_Actinomycetales_Corynebacterineae_Nocardiaceae_Rhodococcus_sp._BCP1
MAIRKYKPTTPGRRGASVSDFAEITRSTPEKSLVRPLHGRGGRNAHGRIT
TRHKGGGHKRAYRLIDFRRNDKDGIPAKVAHIEYDPNRTARIALLHYVDG
EKRYIIAPKGLVQGAPVESGPQADIKPGNNLPLRNIPTGTTIHAVELRPG
GGAKMARSAGASIQLLGKEGTYATLRMPSGEIRRVDVRCRATVGEVGNAE
QSNINWGKAGRMRWKGKRPTVRGVVMNPVDHPHGGGEGKTSGGRHPVSPW
GKPEGRTRKNKASDKLIVRRRRTGKKR
>Bacteria_Actinobacteria_Actinobacteria_Actinobacteridae_Actinomycetales_Corynebacterineae_Nocardiaceae_Smaragdicoccus_niigatensis_DSM_44881
MAIRKYKPTTPGRRGSSVSDFVEITRSTPEKSLLAPKPKTGGRNAHGRIT
TRHIGGGHKQRYRIIDFKRVDKDGVPAKVAHIEYDPNRTARIALLHYADG
EKRYIIAPKNLVQGAPIESGPTADIKPGNNLPLRNIPTGTTIHAVELRPG
GGAKMARSAGAGIQLLGKEGTYASLRMPSGEIRRVDVRCRATIGEVGNAE
QSNINWGKAGRMRWKGVRPTVRGVVMNPVDHPHGGGEGKTSGGRHPVSPW
GKPEGRTRKPNKASDKLITRRRRTGKNKR
>Bacteria_Actinobacteria_Actinobacteria_Actinobacteridae_Actinomycetales_Corynebacterineae_Nocardiaceae_Nocardia_brasiliensis_ATCC_700358
MAIRKYKPTTPGRRGSSVSDFAEITRSTPEKSLIRPLHSKGGRNAHGRIT
TRHRGGGHKRAYRLIDFRRLDKDGIPAKVAHIEYDPNRTANIALLHYVDG
EKRYIIAPKGVVQGTPIESGPTADIKPGNNLPLRNIPTGTTIHNVELRPG
GGAKMARSAGSSIQLLGKEGTYATLRMPSGEIRRVDVRCRATVGEVGNAE
QSNINWGKAGRMRWKGRRPTVRGVVMNPVDHPHGGGEGKTSGGRHPVSPW
GQPEGRTRKPNRPSDKLIVRRRKSGKNKR
>Bacteria_Actinobacteria_Actinobacteria_Actinobacteridae_Actinomycetales_Pseudonocardineae_Pseudonocardiaceae_Actinomycetospora_chiangmaiensis_DSM_45062
MGIRRYKPTTAGRRGASVSDFAEITRDHPEKSLIRPLHNKGGRNATGRIT
TRHQGGGHKRAYRLIDFRRNDKDGVPAKVAHIEYDPNRSARIALLHYADG
EKRYIVAPERLHQGDAVESGARADIKPGNNLPLRNIPTGTVIHAIELRPG
GGAKIARSAGARVQLVAKDGPYAQLRMPSGEIRNVDVRCRATIGEVGNSD
HSNINWGKAGRNRWRGKRPTVRGVAMNPVDHPHGGGEGKTSGGRHPVNPA
GTPEGRTRGRKESDRMIVRRRRTGKNKKR
>Bacteria_Actinobacteria_Actinobacteria_Actinobacteridae_Actinomycetales_Pseudonocardineae_Pseudonocardiaceae_Pseudonocardia_dioxanivorans_CB1190
MGIRKYKPTTPGRRGSSVSDFAEITRSTPEKSLLRPLHNKGGRNAHGKVT
TRHQGGGHKRAYRLIDFRRNDKDGIPAKVAHIEYDPNRTSRIALLHYADG
EKRYIIAPARLKQGDKVEAGPKADIKVGNNLPLRNIPTGTVVHAIELRPG
GGAKIARSAGSSVQLVAKDGPYAQLRMPSGEIRNVDVRCRATIGEVGNSE
HANINWGKAGRMRWKGKRPTVRGVAMNPVDHPHGGGEGKTSGGRHPVNPN
GKPEGRTRRTKPSDKLIVRRRRTGKKR
>Bacteria_Actinobacteria_Actinobacteria_Actinobacteridae_Actinomycetales_Pseudonocardineae_Pseudonocardiaceae_Actinoalloteichus_cyanogriseus_DSM_43889
MGIRKYKPTTPGRRGASVSDFAEITRSEPEKSLVRPLHGRGGRNAHGKIT
TRHKGGGHKRAYRLIDFRRADKDGVPAKVAHIEYDPNRTARIALLHYADG
EKRYIIAPDKIKQGDPIESGARADIKPGNNLPLRNIPTGTVVHAIELRPG
GGAKIARSAGSRVQLVAKDGPYAQLRMPSGEIRNVDVRCRATVGEVGNSE
HSNINWGKAGRNRWRGKRPTVRGVVMNPVDHPHGGGEGKTSGGRHPVNPN
GKPEGRTRRRKPSDKLIVRRRRTGKKR
>Bacteria_Actinobacteria_Actinobacteria_Actinobacteridae_Actinomycetales_Pseudonocardineae_Pseudonocardiaceae_Actinosynnema_mirum_DSM_43827
MGIRKYKPTTPGRRGASVSDFAEITRSTPEKSLVRPLHGRGGRNASGKIT
TRHKGGGHKRAYRLIDFRRTDKDGIPAKVAHIEYDPNRTARIALLHYVDG
EKRYIIAPAKLHQGDVIENGPKADIKPGNNLPLRNIPVGTVVHAIELRPG
GGAKIARSAGASVQLVAKDGPYAQLRMPSGEIRNVDVRCRATIGEVGNAE
HQNINWGKAGRMRWKGKKPTVRGVAMNPVDHPHGGGEGKTSGGRHPVNPA
GKPEGRTRRRKASDRLIVRRRRTGKKR
>Bacteria_Actinobacteria_Actinobacteria_Actinobacteridae_Actinomycetales_Pseudonocardineae_Pseudonocardiaceae_Saccharothrix_espanaensis_DSM_44229
MGIRKYKPTTPGRRGASVSDFAEITRTTPEKSLVRPLHGRGGRNASGKIT
TRHKGGGHKRAYRLIDFRRTDKDGIPAKVAHIEYDPNRTARIALLHYVDG
EKRYIIAPAKLQQGDRIENGPKADIKPGNNLPLRNIPVGTVIHAIELRPG
GGAKIARSAGASVQLVAKDGPYAQLRMPSGEIRNVDVRCRATVGEVGNAE
HQNINWGKAGRMRWKGRKPTVRGVAMNPVDHPHGGGEGKTSGGRHPVNPA
GKPEGRTRRRKKPSDKLIVRRRRTGKKR
>Bacteria_Actinobacteria_Actinobacteria_Actinobacteridae_Actinomycetales_Pseudonocardineae_Pseudonocardiaceae_Actinokineospora_inagensis_DSM_44258
MGIRKYKPTTPGRRGASVSDFAEITRSTPEKSLIRPLHGRGGRNAHGKIT
TRHKGGGHKRAYRLIDFRRNDKDGVPAKVAHIEYDPNRTARIALLHYADG
EKRYIIAPNKLQQGDPIENGPRADIKPGNNLPLRNIPVGTVIHAIELRPG
GGAKIARSAGASVQLVAKDGPYAQLRMPSGEIRNVDVRCRATVGEVGNAE
HANINWGKAGRMRWKGKRPTVRGVAMNPVDHPHGGGEGKTSGGRHPVNPA
GKPEGRTRRRKASDRMIVRRRRTGKKR
>Bacteria_Actinobacteria_Actinobacteria_Actinobacteridae_Actinomycetales_Pseudonocardineae_Pseudonocardiaceae_Kutzneria_albida_DSM_43870
MGIRKYKPTTPGRRGASVSDFAEITRSTPEKSLVRPLHGRGGRNAHGKIT
TRHKGGGHKRAYRLIDFRRADKDGVPAKVAHIEYDPNRTARIALLHYADG
EKRYIIAPNKLSQGDRIENGPRADIKPGNNLPLRNIPVGTVVHAIELRPG
GGAKIARSAGARVQLVAKDGPYAQLRMPSGEIRNVDVRCRATVGEVGNSE
HANINWGKAGRMRWKGRKPTVRGVAMNPVDHPHGGGEGKTSGGRHPVNPA
GKPEGRTRRRKASDKLIVRRRRTGKKR
>Bacteria_Actinobacteria_Actinobacteria_Actinobacteridae_Actinomycetales_Actinopolysporineae_Actinopolysporaceae_Actinopolyspora_mortivallis_HS_1_DSM_44261
MGIRKYKPTTPGRRGSSVADFSEITRSHPEKSLVRPLHGKGGRNGHGRIT
TRHQGGGHKRAYRVIDFRRNDKDGVPAKVAHIEYDPNRSARIALLHYRDG
EKRYIIAPNKVRQGDMVESGPRADIKPGNNLPMRNIPTGTVIHAIELRPG
GGAKIARSAGTRVQLVAKEGPYAQLRMPSGEIRNVDVRCRATVGEVGNSE
HSNINWGKAGRSRWRGKRPTVRGVVMNPIDHPHGGGEGRTSGGRHPVNPK
GKPEGRTRRSKPSDKLIVRRRRTGKKKRR
>Bacteria_Actinobacteria_Actinobacteria_Actinobacteridae_Actinomycetales_Pseudonocardineae_Pseudonocardiaceae_Saccharopolyspora_erythraea_NRRL_2338
MGIRKHKPTTPGRRGSSVSDFAEITRSEPEKSLLRPLHGRGGRNAHGKIT
TRHKGGGHKRAYRLIDFRRNDKDGVPAKVAHIEYDPNRSARIALLHYADG
EKRYIIAPNNVRQGDRIESGARADIKPGNNLPLRNIPTGTVVHAIELRPG
GGAKIARSAGARVQLVAKDGPYAQLRMPSGEIRNVDARCRATVGEVGNSE
HANINWGKAGRMRWKGKRPTVRGVVMNPVDHPHGGGEGKTSGGRHPVNPK
GKPEGRTRRNKPSDKLIVRRRRTGKKR
>Bacteria_Actinobacteria_Actinobacteria_Actinobacteridae_Actinomycetales_Pseudonocardineae_Pseudonocardiaceae_Sciscionella_marina_DSM_45152
MAIRKHKPTTPGRRGSSVADFAEITRTQPEKSLVRPLSKTGGRNSSGKVT
ARHKGGGHKRAYRVIDFRRHDKDGVPAKVAHIEYDPNRTARIALLHYADG
DKRYIIAPRLLKQGDKIEQGPRADIKPGNNLPLRNIPVGTTVHAIELRPG
GGAKIARSAGASVQLVAKDGPYAQLRMPSGEIRNVDVRCRATVGEVGNAE
QANINWGKAGRNRWKGKRPHVRGVVMNPVDHPHGGGEGRTSGGRHPVNPN
GKPEGRTRRRKESDRMIVRRRRTGKKR
>Bacteria_Actinobacteria_Actinobacteria_Actinobacteridae_Actinomycetales_Pseudonocardineae_Pseudonocardiaceae_Amycolatopsis_mediterranei_RB
MGIRKYKPTTPGRRGSSVSDFAEITRSTPEKSLLRPLSGSGGRNSSGKIT
TRHKGGGHKRAYRVIDFRRNDKDGIPAKVAHIEYDPNRSARIALLHYADG
EKRYIIAPEKLKQGDTVENGPRADIKPGNNLPLRNIPVGTVIHAIELRPG
GGAKMARSAGAKVQLVAKDGPYAQLRLPSGEIRNVDVRNRATVGEVGNSE
HANINWGKAGRNRWRGKRPTVRGVVMNPVDHPHGGGEGKTSGGRHPVNPN
GKPEGRTRRRKASDALIVRRRRTGKNKR
>Bacteria_Actinobacteria_Actinobacteria_Actinobacteridae_Actinomycetales_Pseudonocardineae_Pseudonocardiaceae_Thermocrispum_agreste_DSM_44070
MGIRKYKPTTPGRRGASVADFAEITRSRPEKSLLVPLSKTGGRNSSGKIT
TRHKGGGHKRAYRLIDFRRADKDGVPAKVAHIEYDPNRSARIALLHYADG
EKRYIIAPNRLKQGDVVESGPSADIKPGNNLPLRNIPVGTVVHAIELRPG
GGAKIARAAGASVQLVAKEGPYAQLRMPSGEIRNVDVRNRATVGEVGNAD
HANINWGKAGRNRWRGKRPSVRGVVMNPVDHPHGGGEGRTSGGRHPVNPN
GKPEGRTRRRKPSDRMIVRRRKTGKRR
>Bacteria_Actinobacteria_Actinobacteria_Actinobacteridae_Actinomycetales_Pseudonocardineae_Pseudonocardiaceae_Saccharomonospora_viridis_DSM_43017
MGIRKYKPTTPGRRGSSVADFAELTRSEPEKSLVRPLHGRGGRNSGGRIT
TRHKGGGHKRAYRIIDFRRNDKDGVPAKVAHIEYDPNRSARIALLHYADG
EKRYIIAPDKLKQGDKVESGPRADIKPGNNLPLRNIPVGTMIHAIELRPG
GGAKIARSAGVSVQLVAKEGPYAQLRMPSGEIRNVDVRNRATVGEVGNSE
HANINWGKAGRSRWRGKRPAVRGVVMNPVDHPHGGGEGRTSGGRHPVNPN
GKPEGRTRRRKPSDKLIVRRRRTGKKR
>Bacteria_Actinobacteria_Actinobacteria_Actinobacteridae_Actinomycetales_Pseudonocardineae_Pseudonocardiaceae_Prauserella_rugosa_DSM_43194
MGIRKYKPTTPGRRGSSVADFSEITRSTPEKSLVKPVNKTGGRNSGGKIT
TRHKGGGHKRAYRIIDFRRNDKDGIPAKVAHIEYDPNRTARIALLHYADG
EKRYIIAPDKLKQGHTVENGPSADIKPGNNLPLRNIPVGTVIHAIELRPG
GGAKIARSAGARVQLVAKDGPYAQLRMPSGEIRNVDVRNRATVGEVGNSE
HSNINWGKAGRNRWRGKRPTVRGVVMNPIDHPHGGGEGRTSGGRHPVNPN
GKPEGRTRRRKESDKMIVRRRRTGKKR
>Bacteria_Actinobacteria_Actinobacteria_Actinobacteridae_Actinomycetales_Frankineae_Sporichthyaceae_Sporichthya_polymorpha_DSM_43042
MGIRKYKPTTPGRRGASVADFVEITRSTPEKSLVRPLHSKGGRNNAGRIT
TRHQGGGHKRAYRVIDFRRADKDGVPAKVAHIEYDPNRTARIALLHYADG
EKRYIICPTKLSQGDRIETGPGADIKPGNNLPLRNIPVGTVIHAIELRPG
GGAKIARSAGTSVQLVAKEGRFAQLRMPSGEIRNVDARCRATVGEVGNAE
QSNINWGKAGRMRWKGKRPTVRGVVMNPVDHPHGGGEGKTSGGRHPVSPW
GKPEGRTRAEKKASDSMIVRRRKTGKGRK
>Bacteria_Actinobacteria_Actinobacteria_Actinobacteridae_Actinomycetales_Catenulisporineae_Catenulisporaceae_Catenulispora_acidiphila_DSM_44928
MGIRKYKPTTPGRRGSSVADFVEITRSTPEKSLVVPVHSKGGRNSTGRVT
VRHQGGGHKRAYRLIDFRRNDKDGVPAKVAHIEYDPNRTARIALLHYADG
EKRYILAPKNLGQGDRIENGPGADIKPGNNLPLRNIPTGTTIHAIELRPG
GGAKIARSAGASVQLVAKDGPFAQLRMPSGEIRNVDLRCRATVGEVGNAE
QSNINWGKAGRMRWKGKRPTVRGVAMNPIDHPHGGGEGKTSGGRHPVSPW
GQKEGRTRKPGKASDKYIVRRRKSNKKR
>Bacteria_Actinobacteria_Actinobacteria_Actinobacteridae_Actinomycetales_Catenulisporineae_Actinospicaceae_Actinospica_robiniae_DSM_44927
MGIRKYKPTTPGRRGASVADFVEITRDTPEKSLVRPLHSKGGRNAQGRVT
VRHQGGGHKRAYRVIDFRRDDKDGVPAKVAHIEYDPNRTARIALLHYVDG
TKRYIIAPAKLKQGDPIESGPNADIKPGNNLPLRNIPTGTTIHAIELRPG
GGAKIARSAGASVQLVAKDGPYAQLRMPSGEIRNVDARCRATVGEVGNAE
QANINWGKAGRMRWKGKRPTVRGVAMNPIDHPHGGGEGKTSGGRHPVSPW
GQKEGRTRQPGKASDKYIVRRRKSNKKR
>Bacteria_Actinobacteria_Actinobacteria_Actinobacteridae_Actinomycetales_Streptomycineae_Streptomycetaceae_Streptomycetaceae_bacterium_MP113_05
MGIRKYKPTTPGRRGSSVADFVEITRSTPEKSLVRPLHSKGGRNNAGRVT
VRHQGGGHKRAFRVIDFRRHDKDGVPAKVAHIEYDPNRTARIALLHYADG
EKRYILAPAGLKQGARIENGPVADIKPGNNLALRNIPVGTVIHAIELRPG
GGAKFARSAGASVQLLAKEGRMAHLRMPSGEIRLVDVRCRATVGEVGNAE
QSNINWGKAGRMRWKGVRPTVRGVVMNPIDHPHGGGEGRTSGGRHPVSPW
GQKEGRTRSPKKASNKYIVRRRKTNKKR
>Bacteria_Actinobacteria_Actinobacteria_Actinobacteridae_Actinomycetales_Streptomycineae_Streptomycetaceae_Streptomyces_coelicolor_A32
MGIRKYKPTTPGRRGSSVADFVEVTRSTPEKSLVRPLHSKGGRNNAGRVT
VRHQGGGHKRAYRVIDFRRHDKDGVPAKVAHIEYDPNRTARIALLHYADG
EKRYILAPRNLQQGDRVENGPGADIKPGNNLALRNIPVGTTIHAIELRPG
GGAKFARSAGASVQLLAKEGTMAHLRMPSGEIRLVDQRCRATVGEVGNAE
QSNINWGKAGRKRWLGVRPTVRGVVMNPVDHPHGGGEGRTSGGRHPVSPW
GKKEGRTRSPKKASNKYIVRRRKTNKKR
>Bacteria_Actinobacteria_Actinobacteria_Actinobacteridae_Actinomycetales_Streptomycineae_Streptomycetaceae_Kitasatospora_setae_KM_6054_NBRC_14216
MGIRKYKPTTPGRRGSSVADFVEITRSTPEKSLVRPLHSKGGRNNAGRVT
ARHQGGGHKRAYRVIDFRRHDKDGVPAKVAHIEYDPNRTARIALLHYADG
EKRYIIAPRGIAQGDRVENGAGADIKPGNNLPLRNIPVGTTIHAVELRPG
GGAKLARSAGSGIQLLAREGRMAHLRMPSGEIRLVDARCRATVGEVGNAE
QSNINWGKAGRMRWKGVRPTVRGVAMNPIDHPHGGGEGKTSGGRHPVSPW
GKPEGRTRRPNKASDSLIVRRRKTNKKR
>Bacteria_Actinobacteria_Actinobacteria_Actinobacteridae_Actinomycetales_Streptomycineae_Streptomycetaceae_Streptacidiphilus_oryzae_TH49
MGIRKYKPTTPGRRGASVADFVEVTRSTPEKSLVRPLHSKGGRNNSGRVT
VRHQGGGHKRAYRVIDFRRHDKDGVPAKVAHIEYDPNRTARIALLHYRDG
EKRYIIAPARLGQGDIVEAGPGADIKPGNNLPLRNIPVGTVIHAVELRPG
GGAKLARSAGSSIQLLAKEGKMAHLRMPSGEIRLVDARCRATVGEVGNAE
QSNINWGKAGRMRWKGVRPTVRGVVMNPIDHPHGGGEGRTSGGRHPVSPW
GKKEGRTRRPNKASDKLIVRRRKTNKKR
>Bacteria_Actinobacteria_Actinobacteria_Actinobacteridae_Actinomycetales_Pseudonocardineae_Pseudonocardiaceae_Jiangella_gansuensis_YIM_002_DSM_44835
MAIRKYKPTTPGRRGSSVADFVEVTRSTPEKSLVRPLPKKGGRNNSGRIT
TRHQGGGHKRQYRVIDFRRADKDGVPAKVAHIEYDPNRTSRIALLHYADG
EKRYILAPYRLAQGALVEAGPSADIKPGNNLPLRNIPVGTVIHAIELRPG
GGAKIARSAGASVQLVAKEGTWAQLRMPSGEIRNVDVRCRATVGEVGNAE
QSNINWGKAGRMRWKGKRPSVRGVAMNPVDHPHGGGEGKTSGGRHPVNPN
GRPEGRTRRKNKPSDRQIVRRRKTGKKR
>Bacteria_Actinobacteria_Actinobacteria_Actinobacteridae_Actinomycetales_Propionibacterineae_Nocardioidaceae_Actinopolymorpha_alba_DSM_45243
MAIRKYKPTTPGRRGASVSDFAEITRTSPEKSLLRPLPKKGGRNNHGRVT
TRHQGGGHKRAYRLIDFRRYDKDGVPAKVAHIEYDPNRTARIALLHYVDG
EKRYIIAPARLNQGQRVESGPGADIKPGNNLPLRNIPVGTTVHAIELRPG
GGAKIGRSAGASVQLVAKEGAMASLRMPSGEIRMVDVRCRATVGEVGNAE
QSNISLGKAGRARWKGKRPSVRGVAMNPVDHPLGGGEGKSSGGRHPVSPW
GKPEGRTRRRKPSDRLIVRRRKSGKQR
>Bacteria_Actinobacteria_Actinobacteria_Actinobacteridae_Actinomycetales_Propionibacterineae_Nocardioidaceae_Aeromicrobium_marinum_DSM_15272
MAIRKYKPTTPGRRGSSVADFAEITRTTPEKSLVEPLPKKGGRNNQGRIT
TRHQGGGHKRAYRVIDFKRYDKDGVPAKVAHIEYDPNRTARIALLHYADG
EKRYIIAPDGIKQGQAIESGVGADIKPGNNLPLRNIPVGTTIHCIELRPG
GGAKMGRSAGVKTQLVAKEGTRAQLRLPSGEMRYVDVRCRASIGEVGNAE
QSNINWGKAGRNRWKGKRPTVRGVAMNPIDHPHGGGEGKTSGGRHPVSPW
GKPEGRTRKRKASDQMIVRRRKSGR
>Bacteria_Actinobacteria_Actinobacteria_Actinobacteridae_Actinomycetales_Propionibacterineae_Nocardioidaceae_Marmoricola_sp._URHB0036
MAIRKYKPTTPGRRGSSVADFVEITRTTPEKSLVKPLPKKGGRNNQGRIT
TRHQGGGHKRAYRIVDFRRYDKDGVPAKVAHIEYDPNRTARIALLHYADG
EKRYIIAPLGVSQGTAIEAGPTADIKPGNNLPLRNIPVGTTIHCIELRPG
GGAKIARSAGNSAQLVAKEGSRAQLRMPSGEMRYVDVRCRATVGEVGNAE
QSNINWGKAGRMRWKGKRPTVRGVVMNPVDHPHGGGEGKTSGGRHPVTPW
GKPEGRTRKRKASDALIVRRRKSGKRK
>Bacteria_Actinobacteria_Actinobacteria_Actinobacteridae_Actinomycetales_Propionibacterineae_Nocardioidaceae_Nocardioides_sp._JS614
MAIRKYKPTTPGRRGSSVADFVEITRTTPEKSLTRPLPKKGGRNNQGRIT
TRHQGGGHKRAYRLIDFRRYDKDGVPAKVAHIEYDPNRTARIALLHYVDG
EKRYIIAPKDLTQGTRVESGPNADIKPGNNLPLRNIPVGTTIHCVELRPG
GGAKIARSAGNSAQLVAREGSRATLRMPSGEMRFVDVRCRATVGEVGNAE
QSNINWGKAGRMRWKGKRPTVRGVVMNPVDHPHGGGEGKTSGGRHPVSPW
GQPEGRTRKRKASDSQIIRRRKTGKNKR
>Bacteria_Actinobacteria_Actinobacteria_Actinobacteridae_Actinomycetales_Propionibacterineae_Nocardioidaceae_Kribbella_flavida_DSM_17836
MGIRKYKPTTPGRRGSSVADFVELTRSTPEKSLLRPLPKKGGRNNSGKIT
TRHHGGGHKRAYRLIDFKRYDKDGVPAKVAEIEYDPNRTARIALLHYVDG
EKRYILAPSNLKQGTIVENGPAADIKVGNNLPLRNIPVGSTVHAVELRPG
GGAKMARSAGSSIQLVAKEGRMATLRMPSGEVRMVDVRCRATLGEVGNGE
QSNINWGKAGRMRWKGKRPTVRGVAMNPVDHPHGGGEGKTSGGRHPVSPW
GQPEGRTRTRKESDRMIVRRRKAGKKR
>Bacteria_Actinobacteria_Actinobacteria_Actinobacteridae_Actinomycetales_Propionibacterineae_Propionibacteriaceae_Microlunatus_phosphovorus_NM_1
MGIRKYKPTSPGRRGSSVADFVELTRSTPEKSLLAPSPKTGGRNNSGKIT
NRHVGGGHKQAYRLVDFKRYDKDGVPAKVAHIEYDPNRTARIALLHYADG
EKRYILAPQGLRQGATVEAGEAADIKSGNNLPLRNIPVGTTVHAVELRPG
GGAKLARSAGASIQLVAREGSHATLRMPSGEMRMVDVRCRATVGEVGNAE
QSNINWGKAGRNRWKGKRPTVRGVAMNPIDHPHGGGEGKTSGGRHPVSPW
GQPEGRTRDKNKASSRLIVRRRKSGKKR
>Bacteria_Actinobacteria_Actinobacteria_Actinobacteridae_Actinomycetales_Propionibacterineae_Nocardioidaceae_Propionicicella_superfundia_DSM_22317
MGIRKYKPTTPGRRGSSVADFVELTRSTPEKSLVKPSPKTGGRNNQGRVT
TRHIGGGHKQAYRVIDFKRYDKDGVSAKVAHIEYDPNRTARIALLHYVDG
AKRYIIAPNGLKQGAIVDSGVEADIKPGNNLPLRNIPVGTTVHAVELRPG
GGAKMGRAAGAGIQLVAREGRMATLRMPSGEMRMVDVRCRATVGEVGNAE
QANINWGKAGRNRWRGVRPTVRGVAMNPIDHPHGGGEGKTSGGRHPVTPW
GKPEGRTRDKNKASTRMIVRRRKSGKKR
>Bacteria_Actinobacteria_Actinobacteria_Actinobacteridae_Actinomycetales_Propionibacterineae_Propionibacteriaceae_Aestuariimicrobium_kwangyangense_DSM_21549
MGIRKYKPTTPGRRGSSVADFVELTRNTPEKSLLAPKSKTGGRNNTGRIT
TRHIGGGHKQAYRLVDFRRYDKDGVPAKVAHIEYDPNRTARIALLHYADG
EKRYIIAPQGLVQGAPVVAGEGADIKPGNNLPLRNIPVGTTVHAVEMRPG
GGAKLGRSAGASIQLVAREGKFATLRMPSGEMRMVDVRCRATVGAVGNAE
QSNINWGKAGRSRWKGVRPTVRGVVMNPVDHPHGGGEGRTSGGRHPVSPW
GKPEGRTRDKKKASSKLIVRRRKSGKKR
>Bacteria_Actinobacteria_Actinobacteria_Actinobacteridae_Actinomycetales_Propionibacterineae_Propionibacteriaceae_Propionimicrobium_lymphophilum_DSM_4903
MAIRKYKPTTPGRRGSSVSDFSEVTRSVPEKSLVKSKSKTGGRNNSGRIT
TRHIGGGHKQAYRLVDFKRYDKDGVPAKVAHIEYDPNRTARIALLHYADG
AKRYIIAPEGLKQGVQIVSGADVDIKPGNNLPLRNIPVGTTVHAVEMRPG
GGAKLGRSAGSSIQLVAREGKHATLRMPSGEMRMVDVRCRATVGSVGNAE
QSNIHWGKAGRMRWKGVRPSVRGVVMNPHDHPHGGGEGKTSGGRHPVSPW
GQLEGRTRSPKKASNKMIVRRRKSGKKR
>Bacteria_Actinobacteria_Actinobacteria_Actinobacteridae_Actinomycetales_Propionibacterineae_Propionibacteriaceae_Propionibacterium_acnes_KPA171202
MGIRKYKPTTPGRRGSSVSDFVELTRSTPEKSLLVAKPKTGGRNNTGRIT
TRHIGGGHKQAYRIIDFKRYDKDGVPAKVAHIEYDPNRTARIALLHYADG
EKRYIIAPDGVGQGTVVVSGPEADIKPGNNLPLRNIPVGTTVHAVELRPG
GGAKMGRSAGASVQLVAREGKYATVRLPSGEMRMVDIRCRATIGEVGNAE
QININWGKAGRNRWKGIRPTVRGVVMNPIDHPHGGGEGRTSGGRHPVSPW
GKPEGRTRNKKKASSRLIVRRRKSGKKR
>CG1_02_FULL_Propionibacterium_60_36
MGIRKYKPTTPGRRGSSVSDFVELTRSTPEKSLLVAKPKTGGRNNTGRIT
TRHIGGGHKQAYRIIDFKRYDKDGVPAKVAHIEYDPNRTARIALLHYADG
EKRYIIAPDGVGQGTVVVSGPEADIKPGNNLPLRNIPVGTTVHAVELRPG
GGAKMGRSAGASVQLVAREGKYATVRLPSGEMRMVDIRCRATIGEVGNAE
QININWGKAGRNRWKGIRPTVRGVVMNPIDHPHGGGEGRTSGGRHPVSPW
GKPEGRTRNKKKASSRLIVRRRKSGKKR*
>Bacteria_Actinobacteria_Actinobacteria_Actinobacteridae_Actinomycetales_Kineosporiineae_Kineosporiaceae_Kineococcus_radiotolerans_SRS30216
MGIRKYKPTTPGRRGSSVADFVEITRSEPEKSLVRPLSKTGGRNSSGRIT
TRHIGGGHKRAYRLIDFRRHDKDGVPAKVAHIEYDPNRTARIALLHYVDG
EKRYIIAPAKLKQGDRIENGPEADIKPGNNLPLRNIPVGTVIHAIEIRPG
GGAKIARSAGASVQLVAREGRFAQLRMPSGEIRNVDVRCRATIGEVGNAE
QSNINWGKAGRMRWKGKRPTVRGVAMNPIDHPHGGGEGKTSGGRHPVSPW
GQPEGRTRRPGKESDKLIVRRRRTGKKR
>Bacteria_Actinobacteria_Actinobacteria_Actinobacteridae_Actinomycetales_Micrococcineae_Dermacoccaceae_Demetria_terragena_DSM_11295
MAIRKYKPTTPGRRGSSVADFAEVTRSTPEKSLVRPLSKTGGRNASGRIT
TRHIGGGHKRAYRLIDFRRADKDGIRAKVAHIEYDPNRTARIALLHYTDG
EKRYIIAPAKLKQGDWVENGPGADIKPGNNLPLRNIPTGTVVHCIELRPA
GGAKIARSAGARVQLVAKDGPYAQLRMPSGEIRNVDVRCRATIGEVGNAE
QSNINWGKAGRNRWKGKRPTVRGVVMNPVDHPHGGGEGRTSGGRHPVSPW
GQPEGRTRRPNKESDKLIVRRRRTGKKR
>Bacteria_Actinobacteria_Actinobacteria_Actinobacteridae_Actinomycetales_Micrococcineae_Dermacoccaceae_Dermacoccus_nishinomiyaensis_M25
MAIRKYKPTTPGRRGSSVADFVEITRSTPEKSLVRPLTKTGGRNASGRIT
TRHIGGGHKRAYRVIDFRRADKDGIPAKVAHIEYDPNRTARIALLHYADG
EKRYIIAPNKLKQGDRIENGPEADIKPGNNLPMRHIPVGTVIHCVELRPG
GGAKIARSAGVRVQLVAKDGPYAQLRMPSGEIRNVDVRCRATIGEVGNAE
QSNINWGKAGRMRWKGKRPTVRGVAMNPVDHPHGGGEGKTSGGRNPVSPW
GQKEGRTRRPNKDSDKLIVRRRRTGKKR
>Bacteria_Actinobacteria_Actinobacteria_Actinobacteridae_Actinomycetales_Micrococcineae_Dermacoccaceae_Kytococcus_sedentarius_DSM_20547
MAIRKHKPTTPGRRGSSAADFVEVTRSTPEKSLVRPLTKSGGRNASGRIT
TRHIGGGHKRAYRLIDFRRADKDGVPAKVAHIEYDPNRTARIALLHYADG
EKRYIIAPRNLAQGAQVESGPTADIKPGNNLPLRNIPVGTVIHAIELRPG
GGAKIARSAGTRVQLVAKDGPYAQLRMPSGEIRNVDARCRASIGEVGNAE
QSNINWGKAGRMRWKGKRPSVRGVVMNPVDHPHGGGEGRTSGGRHPVSPW
GKPEGRTRKKGKGSDKMIVRRRRTGKKR
>Bacteria_Actinobacteria_Actinobacteria_Actinobacteridae_Actinomycetales_Micrococcineae_Intrasporangiaceae_Ornithinimicrobium_pekingense_DSM_21552
MAIRKYKPTTPGRRGSSVADFVEVTRTTPEKSLVRPLSKTGGRNASGRIT
TRHIGGGHKRAYRVIDFRRADKDGVNAKVAHIEYDPNRTARIALLHYTDG
EKRYIIAPNKLRQGDVIENGPSADIKPGNNLPLRNIPVGTVVHCIELRPG
GGAKIARSAGTRVQLVAKEGKMAQLRMPSGEIRNVDARCRATVGEVGNAE
QSNINWGKAGRMRWKGKRPTVRGVVMNPVDHPHGGGEGKTSGGRHPVSPW
GQPEGRTRKPNKPSDKLIVRRRRTGKKR
>Bacteria_Actinobacteria_Actinobacteria_Actinobacteridae_Actinomycetales_Micrococcineae_Intrasporangiaceae_Serinicoccus_marinus_MCCC_1A05965
MAIRKYKPTTPGRRGSSVADFVEVTRTTPEKSLVKPLSKTGGRNASGRIT
TRHIGGGHKRAYRVIDFRRADKDGVNAKVAHIEYDPNRTARIALLHYTDG
EKRYIIAPNRLKQGDTIENGPSADIKPGNNLPLRNIPVGTVIHAIELRPG
GGAKIARSAGARVQLVAKEGSMAQLRMPSGEIRNVDARCRATIGEVGNAE
QSNISWGKAGRMRWKGKRPTVRGVVMNPVDHPHGGGEGRTSGGRHPVSPW
GQPEGRTRKPNKPSDKLIVRRRRTGKKR
>Bacteria_Actinobacteria_Actinobacteria_Actinobacteridae_Actinomycetales_Micrococcineae_Dermatophilaceae_Austwickia_chelonae_NBRC_105200
MGIRKYKPTTPGRRGASVADFVEITRSTPEKSLVRPLAKTGGRNNQGRIT
TRHIGGGHKRAYRVIDFRRHDKDGIPAKVAHIEYDPNRTARIALLHYADG
EKRYILAPNKLQQGDRIENGPGADIKPGNNMPMRNIPVGTVIHAIELRPG
GGAKIARSAGARVQLVAKDGPYAQLRMPSGEIRNVDVRCRATVGEVGNAE
QSNINWGKAGRMRWKGKRPTVRGVVMNPVDHPHGGGEGRTSGGRNPVSPW
GQPEGRTRHPKKESDKLIVRRRRTGKKR
>Bacteria_Actinobacteria_Actinobacteria_Actinobacteridae_Actinomycetales_Micrococcineae_Dermatophilaceae_Dermatophilus_congolensis_DSM_44180
MGIRKYKPTTPGRRGSSVSDFAEITRSTPEKSLVRPLPKTGGRNNQGRIT
TRHIGGGHKRAYRVIDFRRHDKDGIPAVVAHIEYDPNRTARIALLHYADG
SKRYILAPNRLRQGDAVEAGTGADIKPGNNLPLRNIPLGTIIHAIELRPG
GGAKIARAAGARVQLVAKDGPYAQLRMPSGEIRNVDARCRATIGEVGNAE
QSNINWGKAGRMRWKGKRPTVRGVVMNPVDHPHGGGEGRTSGGRHPVSPW
GQPEGRTRRPNKESDKYIVRRRRTGKKR
>Bacteria_Actinobacteria_Actinobacteria_Actinobacteridae_Actinomycetales_Micrococcineae_Dermatophilaceae_Kineosphaera_limosa_NBRC_100340
MAIRKYKPTTPGRRGSSVADFVEVTRSTPEKSLVRPLSKTGGRNNSGRIT
TRHIGGGHKRAYRVIDFRRHDKDGIPAKVAHIEYDPNRTARIALLHYADG
EKRYILAPNRLKQGDPIENGPAADIKPGNALPLRNIPVGTVVHAIELRPG
GGAKIARSAGARVQLVAKDGPYAQLRMPSGEIRNVDLRCRATVGEVGNAE
QSNINWGKAGRMRWKGKRPTVRGVVMNPVDHPHGGGEGRTSGGRNPVSPW
GQPEGRTRRPNKESDKLIVRRRRTGKKR
>Bacteria_Actinobacteria_Actinobacteria_Actinobacteridae_Actinomycetales_Micrococcineae_Dermatophilaceae_Mobilicoccus_pelagius_NBRC_104925
MGIRKYKPTTPGRRGSSVADFVEVTRSQPEKSLVRPLSKSGGRNNQGRIT
TRHIGGGHKRAYRVIDFRRHDKDGVPAKVAHIEYDPNRTARIALLHYADG
EKRYIIAPNRLKQGDRIENGPGADIKPGNNLPMRNIPVGTVIHAIELRPG
GGAKIARSAGARVQLVAKEGRYAQLRMPSGEIRNVDVRCRATIGEVGNAE
QSNINWGKAGRMRWKGKRPTVRGVVMNPVDHPHGGGEGRTSGGRHPVSPW
GQPEGRTRRPNKESDKLIVRRRRTGKKR
>Bacteria_Actinobacteria_Actinobacteria_Actinobacteridae_Actinomycetales_Micrococcineae_Intrasporangiaceae_Arsenicicoccus_bolidensis_DSM_15745
MAIRKYKPTTPGRRGSSVADFVEVTRSTPEKSLVRPLPKSGGRNSSGRIT
TRHIGGGHKRAYRVIDFRRHDKDGVPAKVAHIEYDPNRTARIALLHYADG
EKRYILAPNRLSQGDMVENGPGADIKPGNALPLKNIPVGTVIHAIELKPG
GGAKIARSAGARVQLVAKDGPYAQLRMPSGEIRNVDLRCRATVGEVGNAE
QSNINWGKAGRMRWKGKRPTVRGVAMNPIDHPHGGGEGKTSGGRHPVSPW
GQPEGRTRKPGKPSDKLIVRRRRTGKKR
>Bacteria_Actinobacteria_Actinobacteria_Actinobacteridae_Actinomycetales_Micrococcineae_Intrasporangiaceae_Intrasporangium_calvum_DSM_43043
MGIRKYKPTTPGRRGSSVADFVEITRSTPEKSLVRPLTKTGGRNNAGRIT
TRHIGGGHKRAYRVIDFRRHDKDGVPAKVAHIEYDPNRTARIALVQYSDG
EKRYILAPNKLKQGDPIENGPAADIKPGNSLPLRNIPVGTVVHAIELKPG
GGAKIARSAGARVQLVAKDGPYAQLRMPSGEIRNVDARCRATVGEVGNAE
QSNINWGKAGRMRWKGKRPTVRGVAMNPVDHPHGGGEGKTSGGRHPVSPW
GQAEGRTRKGHKESDKLIVRRRRTGKKR
>Bacteria_Actinobacteria_Actinobacteria_Actinobacteridae_Actinomycetales_Micrococcineae_Intrasporangiaceae_Janibacter_sp._HTCC2649
MGIRKYKPTTPGRRGSSVADFVEVTRTTPEKSLVRPLTKSGGRNNNGRIT
TRHIGGGHKRAYRLIDFRRHDKDGIPAKVAHIEYDPNRTARIALLHFADG
EKRYILAPKGLEQGANIENGPGADIKPGNSLPLRNIPTGTVIHAVELRPG
GGAKIARSAGVRVQLVAKDGPYAQLRMPSGEIRNVDARCRATIGEVGNAE
QSNINWGKAGRMRWKGKRPTVRGVVMNPVDHPHGGGEGRTSGGRHPVSPW
GKAEGRTRRPGKPSDKMIVRRRRTGKKR
>Bacteria_Actinobacteria_Actinobacteria_Actinobacteridae_Actinomycetales_Micrococcineae_Intrasporangiaceae_Tetrasphaera_elongata_DSM_14184
MGIRKYKPTTPGRRGSSVADFVEITRSTPEKSLVRPLSKTGGRNANGRIT
TRHIGGGHKRAYRVIDFRRHDKDGVPAKVAHIEYDPNRTARIALLHYADG
EKRYILAPKGLEQGQPIENGPGADIKPGNSLPLRNIPTGTVVHAVELKPG
GGAKIARSAGVRVQLVAKDGPYAQLRMPSGEIRNVDVRCRATVGEVGNAE
QSNINWGKAGRMRWKGKRPTVRGVVMNPVDHPHGGGEGRTSGGRNPVSPW
GQPEGRTRRPGKPSDKLIVRRRRTGKKR
>Bacteria_Actinobacteria_Actinobacteria_Actinobacteridae_Actinomycetales_Micrococcineae_Dermabacteraceae_Dermabacter_sp._HFH0086
MGIRKNKPTSPSRRGSSVADFVEITRSEPEKSLVRPLSKTGGRNNKGRVT
SRHRGGGHKRAYRVIDFRRHDKDGINAKVAHIEYDPNRTARIALLHYLDG
EKRYILAPAKLRQGDVLESGPSADIKPGNNLPLRNIPVGTVVHAIELRPG
GGAKIARSAGASVQLVAREGKYAQLRMPSGEIRNVDARCRATIGEVGNAE
QANINWGKAGRMRWKGKRPHVRGVVMNPVDHPHGGGEGRTSGGRHPVSPW
GQPEGRTRKPNKESDKLIVRRRRTGKKR
>Bacteria_Actinobacteria_Actinobacteria_Actinobacteridae_Actinomycetales_Micrococcineae_Dermabacteraceae_Brachybacterium_faecium_DSM_4810
MAIRKSKPTTPGRRGSSGADFVEVTRSTPEKSLVRPLSKSGGRNNNGRIT
SRHRGGGHKRAYRVIDFRRHDKDGVRAKVAHIEYDPNRTARIALLHYLDG
EKRYILAPAKLRQGDWIENGAGADIKPGNNLPLRNIPLGTVVHAIELRPG
GGAKIARSAGASVQLVAKEGPYAQLRMPSGEIRNVDARCRATIGEVGNAE
QSNISWGKAGRMRWKGKRPHVRGVVMNPVDHPHGGGEGKTSGGRHPVSPW
GQLEGRTRRPGKESDKLIVRRRRTGKKR
>Bacteria_Actinobacteria_Actinobacteria_Actinobacteridae_Actinomycetales_Micrococcineae_Bogoriellaceae_Georgenia_sp._SUBG003
MGIRKYKPTTPGRRGSSVADFVEITRSEPEKSLVRPLTKSGGRNSTGRIT
TRHKGGGHKRAYRVIDFRRHDKDGVPAKVAHIEYDPNRTARIALLHYADG
EKRYILAPNKLKQGDRIENGAGADIKPGNNLPLRNIPVGTVIHAIELRPG
GGAKIARSAGASVQLVAREGKYAQLRMPSGEIRNVDVRCRASIGEVGNAE
QSNINWGKAGRMRWKGKRPTVRGVVMNPVDHPHGGGEGKTSGGRHPVSPW
GQPEGRTRRPNKPSDQLIVRRRRTGKKR
>Bacteria_Actinobacteria_Actinobacteria_Actinobacteridae_Actinomycetales_Micrococcineae_unclassified_Micrococcineae_Ruania_albidiflava_DSM_18029
MAIRKYKPTTPGRRGSSVADFVELTRTTPEKSLVRPLTKSGGRNSAGRIT
ARHIGGGHKRAYRVIDFRRNDKDGVPAKVAHIEYDPNRTARIALLHYADG
EKRYILAPVRLKQGDRVENGPGADIKPGNNLPLRNIPVGTVVHAVELKPG
GGAKIARSAGASVQLVAREGKFAQLRMPSGEIRNVDARCRASIGEVGNAE
QANISWGKAGRMRWKGKRPQTRGVAMNPVDHPHGGGEGKTSGGRHPVSPW
GQPEGRTRRPNKPSDPLIVRRRRTGKKR
>Bacteria_Actinobacteria_Actinobacteria_Actinobacteridae_Actinomycetales_Micrococcineae_Beutenbergiaceae_Beutenbergia_cavernae_DSM_12333
MGIRKYKPTTPGRRGSSVADFVEVTRSEPEKSLVRPLSKSGGRNSTGRIT
SRRRGGGHKRAYRVIDFRRHDKDGVPAKVAHIEYDPNRTARIALLHYADG
EKRYIVAPNRLKQGDRIENGPAADIKPGNNLPLRNIPTGTVIHAVELRPG
GGAKIARSAGSSVQLVAKDGPYAQLRMPSGEIRNVDARCRATIGEVGNAE
QSNINWGKAGRMRWKGKRPSVRGVAMNPVDHPHGGGEGKTSGGRHPVSPW
GQPEGRTRRPGKPSDKLIVRRRRTGKKR
>Bacteria_Actinobacteria_Actinobacteria_Actinobacteridae_Actinomycetales_Micrococcineae_Cellulomonadaceae_Cellulomonas_flavigena_DSM_20109
MGIRKYKPTTPGRRGSSVADFVEITRSQPEKSLVRPLHKTGGRNSTGRVT
VRHQGGGHKRAYRVIDFRRHDKDGVPAKVAHIEYDPNRTARIALLHYADG
EKRYILAPNKVSQGDVLEAGAGADIKPGNNLPLRNIPTGTVIHAIELKPG
GGAKIARSAGASVQLVAKDGPYAQLRMPSGEIRNVDLRCRATVGEVGNAE
QSNINWGKAGRMRWKGKRPVVRGVAMNPIDHPHGGGEGKTSGGRHPVSPW
GQPEGRTRRPNKPSDKLIVRRRRTGKKR
>Bacteria_Actinobacteria_Actinobacteria_Actinobacteridae_Actinomycetales_Micrococcineae_Cellulomonadaceae_Actinotalea_ferrariae_CF5_4
MGIRKYKPTTPGRRGSSVADFVEITRSEPEKSLVRPLHKTGGRNSTGRVT
TRHQGGGHKRAYRVIDFRRHDKDGVPAKVAHIEYDPNRTARIALLHYADG
EKRYIIAPNKLSQGDVVENGAAADIKPGNNLPLRNIPTGTVIHAIELKPG
GGAKIARSAGTSVQLVAKDGPYAQLRMPSGEIRNVDLRCRATVGEVGNAE
QSNINWGKAGRMRWKGKRPTVRGVAMNPIDHPHGGGEGKTSGGRHPVSPW
GQPEGRTRRPNKPSDKLIVRRRRTGKKR
>Bacteria_Actinobacteria_Actinobacteria_Actinobacteridae_Actinomycetales_Micrococcineae_Jonesiaceae_Jonesia_denitrificans_DSM_20603
MGIRKYKPTTPGRRDASVADFVEITRSQPEKSLVRPLTKTGGRNNSGRIT
TRHKGGGHKRAYRVIDFRRHDKDGVPAKVAHIEYDPNRTARIALLHYADG
EKRYIIAPHKLQQGDVVEAGPNADIKPGNNLPLRNIPTGTVIHAIELRPG
GGAKIARSAGASVQLVAKDGPYAQLRMPSGEIRNVDARCRATVGEVGNAE
QSNINWGKAGRMRWKGVRPTVRGVAMNPIDHPHGGGEGKTSGGRHPVSPW
GQPEGRTRRPNKPSDKLIVRRRRTGKKR
>Bacteria_Actinobacteria_Actinobacteria_Actinobacteridae_Actinomycetales_Micrococcineae_Sanguibacteraceae_Sanguibacter_keddieii_DSM_10542
MGIRKYKPTTPGRRGASVADFVEITRSEPEKSLIRPLHKTGGRNSSGRIT
TRHKGGGHKRAYRVIDFRRHDKDGVPAKVAHIEYDPNRTARIALLHYADG
EKRYIIAPNKLRQGDAIENGAGADIKPGNNLPLRNIPTGTVIHAIELKPG
GGAKIARSAGVSVQLVAKDGNFAQLRMPSGEIRNVDLRCRATVGEVGNAE
QSNINWGKAGRMRWKGKRPTVRGVAMNPIDHPHGGGEGKTSGGRHPVSPW
GQAEGRTRRPNKASDKLIVRRRRTGNKKR
>Bacteria_Actinobacteria_Actinobacteria_Actinobacteridae_Actinomycetales_Micrococcineae_Cellulomonadaceae_Paraoerskovia_marina_DSM_21750
MGIRKHKPTTPGRRGSSVADFVEVTRSQPEKSLVRPLSKTGGRNNSGRIT
TRHKGGGHKRAYRVIDFRRHDKDGVPAKVAHIEYDPNRTARIALLHYLDG
EKRYIIAPNKLKQGDMIENGAGADIKPGNNLPLRNIPTGTVIHAIELRPG
GGAKIARSAGASVQLVAKDGPYAQLRMPSGEIRNVDLRCRATVGEVGNAE
QSNINWGKAGRNRWKGIRPTVRGVVMNPVDHPHGGGEGKTSGGRHPVSPW
GKPEGRTRHPNKPSDKLIVRRRRTGKKR
>Bacteria_Actinobacteria_Actinobacteria_Actinobacteridae_Actinomycetales_Micrococcineae_Promicromonosporaceae_Cellulosimicrobium_cellulans_J36_ICCI
MGIRKYKPTTPGRRGSSVADFAEITRSQPEKSLVRPLSKSGGRNSSGRIT
TRHKGGGHKRAYRVIDFRRHDKDGVPAKVAHIEYDPNRTARIALLHYADG
EKRYIVAPAKLKQGDVVENGAGADIKPGNNLPLRNIPTGTVIHAIELKPG
GGAKIARSAGASVQLVAKDGPYAQLRMPSGEIRNVDLRCRATVGEVGNAE
QSNINWGKAGRMRWKGKRPTVRGVAMNPIDHPHGGGEGKTSGGRHPVSPW
GQPEGRTRRPNKPSDKLIVRRRRTGKKR
>Bacteria_Actinobacteria_Actinobacteria_Actinobacteridae_Actinomycetales_Micrococcineae_Promicromonosporaceae_Isoptericola_variabilis_225
MGIRKYKPTTPGRRGSSVADFVEITRSQPEKSLVRPLSKTGGRNNSGRIT
TRHKGGGHKRAYRVIDFRRHDKDGVPAKVAHIEYDPNRTARIALLHYADG
TKRYIIAPNKLSQGDVVEAGAGADIKPGNNLPLRNIPTGTVIHAVELRPG
GGAKIARSAGSSVQLVAKDGPYAQLRMPSGEIRNVDLRCRATVGEVGNAE
QSNINWGKAGRKRWKGVRPTVRGVAMNPIDHPHGGGEGKTSGGRHPVSPW
GQPEGRTRRPNKPSDKLIVRRRRTGKKR
>Bacteria_Actinobacteria_Actinobacteria_Actinobacteridae_Actinomycetales_Micrococcineae_Promicromonosporaceae_Promicromonospora_kroppenstedtii_RS16_DSM_19349
MGIRKYKPTTPGRRGSSVADFVEVTRSQPEKSLIRPLSKTGGRNNTGRIT
TRHKGGGHKRAYRVIDFRRHDKDGVPAKVAHIEYDPNRTARIALLHYADG
EKRYIIAPNKLSQGDRIEAGAGADIKPGNNLPLRNIPTGTVIHAIELRPG
GGAKIARSAGASVQLVAKDGPYAQLRMPSGEIRNVDLRCRATVGEVGNAE
QSNINWGKAGRMRWKGKRPTVRGVAMNPVDHPHGGGEGKTSGGRHPVSPW
GQAEGRTRRPNKSSDRMIVRRRRTGKKR
>Bacteria_Actinobacteria_Actinobacteria_Actinobacteridae_Actinomycetales_Micrococcineae_Promicromonosporaceae_Xylanimonas_cellulosilytica_DSM_15894
MGIRKYKPTTPGRRGSSVADFVEVTRSQPEKSLVRPLSKTGGRNNTGRIT
TRHKGGGHKRQYRVIDFRRHDKDGVPAKVAHIEYDPNRTARIALLHYADG
EKRYIIAPNKLSQGDVVEAGAGADIKPGNNLPLRNIPTGTVIHAIELRPG
GGAKIARSAGVSVQLVAKDGPYAQLRMPSGEIRNVDLRCRATVGEVGNAE
QSNINWGKAGRMRWKGVRPTVRGVAMNPIDHPHGGGEGKTSGGRHPVSPW
GQPEGRTRRPNKSSDKLIVRRRRTGKKR
>Bacteria_Actinobacteria_Actinobacteria_Actinobacteridae_Bifidobacteriales_Bifidobacteriaceae_Alloscardovia_omnicolens_DSM_21503
MAIRVYKPTTAGRRNASVSDFSEITRSTPEKSLLRKLSKTGGRNSYGRIT
SRHRGGGHKRQYRLIDFKRWDKDGIPAKVAHIEYDPNRSARIALLHFADG
EKRYIIAPEGVKQGDTIETGAQADIKPGNNLPLRNIPTGTVVHAIELRPL
GGAKIARSAGASVQLVAKDGNLAQLRMPSGEIRNVDARCRATVGEVGNSE
HANIELGKAGRARWMGKRPHTRGESMNPVDHPHGGRTRGGKPPVSPWGKG
EVRTRRPKKASNKMIVRRRPNGKNRK
>Bacteria_Actinobacteria_Actinobacteria_Actinobacteridae_Bifidobacteriales_Bifidobacteriaceae_Bifidobacterium_animalis_animalis_ATCC_25527
MAIRVYKPTTPGRRNASVSDFSDLTRSTPEKSLIRKNSKTGGRNNYGRMT
SRHRGGGHKRQYRLIDFRRWDKDGVPATVAQIEYDPNRSARIALLHYADG
EKRYIIAPEGIKQGDRIETGANADIKPGNNLPLRNIPTGTVVHAIELRPL
GGAKIARSAGAAVQLVAKDGAYAQLRMPSGEIRNVDARCRATVGEVGNSD
HANIQLGKAGRARWMGKRPITRGESMNPVDHPHGGRTRGGKPPVSPWGKG
EVRTRRPKKASNKMIVRRRPNGKNRK
>Bacteria_Actinobacteria_Actinobacteria_Actinobacteridae_Bifidobacteriales_Bifidobacteriaceae_Gardnerella_vaginalis_409_05
MAIRVYKPTTAGRRNASVSDFAEITRSTPEKSLVRKLSKTGGRNSYGRMT
SRHRGGGHKRQYRLIDFKRWDKDGVPAKVAHIEYDPNRSARIALLHYADG
EKRYIIAPEGVAQGDVIETGAQADIKPGNNLPLKNIPTGTVVHAIELRPL
GGAKIARSAGAAVQLVAKDGAYAQLRMPSGEIRNVDARCRATVGEVGNSD
HANIELGKAGRARWLGRRPITRGESMNPVDHPHGGRTRGGKPPVSPWGKG
EVRTRRPKKASNKMIVRRRPNGKNRK
>Bacteria_Actinobacteria_Actinobacteria_Actinobacteridae_Bifidobacteriales_Bifidobacteriaceae_Parascardovia_denticolens_DSM_10105_Contig1484
MLRKLSKTGGRNSYGRVTSRHRGGGHKRQYRLIDFKRWDKDGVPAKVSEI
EYDPNRSARIALLTYADGEKRYIIAPEGIKQGDPIETGENADIKPGNNLP
LRNIPTGTIVHAIELRPLGGAKIARSAGAAVQLVAKDGAYAQLRMPSGEI
RNVDARCRATVGEVGNSEHANIELGKAGRARWIGKRPITRGESMNPVDHP
HGGRTRGGKPPVSPWGKGEVRTRHPKKASNKMIVRRRPSGKHRK
>Bacteria_Actinobacteria_Actinobacteria_Actinobacteridae_Actinomycetales_Actinomycineae_Actinomycetaceae_Actinobaculum_schaalii_CCUG_27420
MGIRKYKPTTPGRRGASVADFAEITRSTPEKSLVRPLKKTGGRNNQGRIT
TRHKGGGHKRQYRLIDFRRWDKDGVPAKVAHIEYDPNRTARIALLHFVDG
EKRYIVAPRGVKQGDLIETGPNADIKPGNNLPLRNIPLGTTVHNVELKPL
GGAKIARSAGASVQLVAREGKYAQLRMPSGEIRNVDVRCRATVGEVGNAE
QANINWGKAGRMRWKGVRPTVRGVVMNPVDHPHGGGEGKTSGGRHPVSPW
GKKEGRTRRPNKASDKLIVRRRKTGKKR
>Bacteria_Actinobacteria_Actinobacteria_Actinobacteridae_Actinomycetales_Actinomycineae_Actinomycetaceae_Arcanobacterium_haemolyticum_DSM_20595
MGIRKYKPTTPGRRGASVADFAEITRSTPEKSLLRPLSKTGGRNNNGRIT
TRHKGGGHKRQYRVIDFRRHDKDGVPARVAHIEYDPNRTARIALLHYVDG
EKRYILAPVNLKQGMMVENGPSADIKPGNNLPLRNIPVGTVIHAVELRPG
GGAKIARSAGVSVQLVAKEGKYAQLRMPSGEIRNVDARCRATVGEVGNAE
QSNINWGKAGRMRWKGVRPTVRGVVMNPVDHPHGGGEGKTSGGRHPVSPW
GQKEGRTRHPNKPSDKLIVRRRKTGKKR
>Bacteria_Actinobacteria_Actinobacteria_Actinobacteridae_Actinomycetales_Actinomycineae_Actinomycetaceae_Trueperella_pyogenes_TP6375
MGIRKYKPTTPGRRGSSVADFVEITRSTPEKSLLRPLPKTGGRNNHGRIT
TRHIGGGHKRQYRVIDFRRHDKDGIPAKVAHIEYDPNRTARIALLHYADG
EKRYILAPEGVAQGTVIENGPTADIKPGNNLPIRNIPVGTVLHAVELRPG
GGAKIARSAGASVQLVAKEGKYAHLRLPSGEIRLVDVRCRATIGEVGNAE
QSNINWGKAGRMRWKGVRPTVRGVVMNPFDHPHGGGEGKTSGGRHPVSPW
GQKESRTRHPNKPSDKLIVRRRKTGKKSR
>Bacteria_Actinobacteria_Actinobacteria_Actinobacteridae_Actinomycetales_Actinomycineae_Actinomycetaceae_Varibaculum_cambriense_DSM_15806
MGIRKYKPTTPGRRFASVSDFAEITRDHPEKSLLRPIHKTGGRNNDGRIT
SRRRGGGHKRRYRVIDFRRHDKDGVPAKVAHIEYDPNRSANIALLHYADG
EKRYIIAPNKLHQGDRIEQGPAADIKPGNCLPLTNIPLGTVIHAVEMRPG
GGAKIARSAGVSVQLVAKEGKYAQLRMPSGEIRNVEAACRATIGEVGNSD
HGNITWGKAGRMRWKGQRPKVRGVVMNPVDHPHGGGEGRTSGGRHPVSPW
GKPEGRTRRPNKASDRLIVRRRRTGKKR
>Bacteria_Actinobacteria_Actinobacteria_Actinobacteridae_Actinomycetales_Actinomycineae_Actinomycetaceae_MobiluncusFalcivibrio_group_Mobiluncus_curtisii_ATCC_43063
MGIRKYKPTTPGRRGSSVSDFAEITRDHPEKSLVRPLHKTGGRNNKGRVT
SRRRGGGHKRQYRLIDFRRHDKDGIPAKVAHIEYDPNRSARIALLHYADG
EKRYILAPSKLKQGDSIEQGPTADIKPGNNLPLKNIPLGTTIHAVEMRPG
GGAKIARSAGVSVQLVAKEGRFAQLRMPSGEIRNVDARCRATIGEVGNSD
HSNIDLGKAGRSRWLGRRPKVRGVVMNPVDHPHGGGEGRTSGGRHPVSPW
GKPEGRTRSKKKASNQYIVRRRKTGKNR
>Bacteria_Actinobacteria_Actinobacteria_Actinobacteridae_Actinomycetales_Actinomycineae_Actinomycetaceae_Actinomyces_naeslundii_Howell_279_ATCC_12104
MGIRKYKPTTPGRRGSSVADFVEITRSTPEKSLVRPLSKSGGRNSSGRIT
TRHKGGGHKRAYRLIDFRRHDKDGVPAKVAHIEYDPNRTARIALLHYVDG
EKRYIIAPNKLRQGDVVEAGPGADIKPGNNLQLRHIPTGTVVHAVELRPG
GGAKIARSAGTSVQLVAKEGKYAQLRMPSGEIRNVEAACRATIGEVGNAE
QSNINWGKAGRMRWKGVRPTVRGVVMNPVDHPHGGGEGKTSGGRHPVSPW
GKPEGRTRRPNKSSDRLIVRRRRTGKKR
>Bacteria_Actinobacteria_Actinobacteria_Actinobacteridae_Actinomycetales_Micrococcineae_Brevibacteriaceae_Brevibacterium_linens_BL2
MGIRKHKPTTPGRRGSSVADFVEVTRSTPEKSLLRPLPKRGGRNSQGRVT
TRHQGGGHKRQYRVIDFRRHDKDGVPAKVAHIEYDPNRTARIALLHYADG
EKRYILAPQNLKQGAQVEAGLGADIKPGNNLALRNIPVGTVLHAVEMRPG
GGAKIARSAGSSVQLVAKYGRFAQLRMPSGEIRNVDARCRATIGEVGNAE
QSNISWGKAGRMRWKGKRPSVRGVVMNPIDHPHGGGEGRTSGGRHPVSPW
GQSEGRTRRPNKESDKYIVRRRRTGKKR
>Bacteria_Actinobacteria_Actinobacteria_Actinobacteridae_Actinomycetales_Micrococcineae_Micrococcaceae_Arthrobacter_phenanthrenivorans_Sphe3
MGIRKYKPTTPGRRGSSVADFTEITRSTPEKSLVRPLPKKGGRNNTGKIT
TRHKGGGHKRQYRLIDFRRHDKDGVDARVAEIEYDPNRTARIALLHYVDG
TKRYIIAPNKLSQGDFVEAGANADIKPGNNLPLRNIPVGTVVHAVELRPG
GGAKMGRSAGASIQLVAKEGRFAQLRLPSGEIRNVDVRCRATVGEVGNAE
QSNINWGKAGRMRWKGVRPTVRGVAMNPVDHPHGGGEGKTSGGRNPVNPN
GQREGRTRRPNKESDKLIVRRRRTGKNKR
>Bacteria_Actinobacteria_Actinobacteria_Actinobacteridae_Actinomycetales_Micrococcineae_Micrococcaceae_Acaricomes_phytoseiuli_DSM_14247
MGIRKYKPTTPGRRGSSVADFAEITRSTPEKSLLRPLHKTGGRNNSGKIT
TRHKGGGHKRQYRLIDFRRHDKDGINAKVAEIEYDPNRTARIALLHYVDG
TKRYIVAPNKLKQGDFVESGPSADIKPGNNLPMRNIPVGTVLHAVELRPG
GGAKLARSAGASVQLVAKEGRFAQLRLPSGEIRNVDVRCRATVGEVGNAE
QSNINWGKAGRLRWKGVRPTVRGVAMNPVDHPHGGGEGKTSGGRHPVNPN
GKPEGRTRRPNKESDKLIVRRRRTGKNKR
>Bacteria_Actinobacteria_Actinobacteria_Actinobacteridae_Actinomycetales_Micrococcineae_Micrococcaceae_Renibacterium_salmoninarum_ATCC_33209
MGIRKYKPTTPGRRGSSVADFAEITRSTPEKSLVRPLPKSGGRNNSGKIT
TRHKGGGHKRQYRLIDFRRHDKDGVNAKVAEIEYDPNRTARIALLHYVDG
TKRYIIAPNKLKQGDFVEAGPSADIKPGNNLPLRNIPVGTTIHAVELRPG
GGAKMARSAGASVQLVAKEGRFAQLRLPSGEIRNVDVRCRATVGEVGNAE
QSNINWGKAGRMRWKGVRPTVRGVSMNPVDHPHGGGEGKTSGGRHPVNPN
GKREGRTRRPNKESDKLIVRRRRTGKNKR
>Bacteria_Actinobacteria_Actinobacteria_Actinobacteridae_Actinomycetales_Micrococcineae_Micrococcaceae_Kocuria_rhizophila_DC2201
MAIRKHKPTTPGRRGSSVADFVEITRTTPEKSLVRPLPKKGGRNNTGRIT
TRHKGGGHKRQYRVIDFRRHDKDGVDAKVAHIEYDPNRTARIALLHYVDG
TKRYIIAPNRLQQGDVVESGPNADIKPGNNLPLRNIPVGTVLHAVELRPG
GGAKLARSAGASVQLVAREGKYGQLRLPSGEIRNVDVRCRATIGEVGNAE
QSNINWGKAGRNRWKGVRPTVRGVVMNPVDHPHGGGEGKTSGGRHPVNPN
GKPEGRTRRPNKESDKLIVRRRRTGKNKR
>Bacteria_Actinobacteria_Actinobacteria_Micrococcales_Micrococcaceae_Rothia_dentocariosa_ATCC_17931
MGIRKYKPTTPGRRGSSVADFVEITRSTPEKSLLRPLHKTGGRNNTGRIT
TRHKGGGHKRQYRLIDFRRHDKDGVNARVAHIEYDPNRTARIALLHYFDG
SKRYIIAPNRLSQGDIVESGPSADIKPGNNLPLRNIPVGTVLHCVELRPG
GGAKLARSAGASVQLVAKEGKYGQLRLPSGEIRNVDVRCRATVGEVGNAE
QSNINWGKAGRNRWKGIRPTVRGVVMNPVDHPHGGGEGKTSGGRHPVNPN
GKPEGRTRRPNKESDKLIVRRRRTGKKR
>Bacteria_Actinobacteria_Actinobacteria_Actinobacteridae_Actinomycetales_Micrococcineae_Micrococcaceae_Nesterenkonia_alba_DSM_19423
MAIRNLKPTTPGQRGSSVADFAEITRDTPEKSLLRPLTKTGGRNGQGKIT
TRHKGGGHKRQYRVIDFRRSDKDGVPAKVAHIEYDPNRTARIALLHYADG
TKRYILAPARLKQGDAIESGPNADIKPGNNLPLRHIPLGTVIHAVELRPG
GGAKLGRSAGAGIQLVAREGKYAQLRLPSGEVRNVDVRCRATVGQVGNAE
QSNISWGKAGRMRWKGVRPTVRGVVMNPVDHPHGGGEGKTSGGRHPVNPN
GKPEGRTRRPNKESDKLIVRRRRKKNKR
>Bacteria_Actinobacteria_Actinobacteria_Actinobacteridae_Actinomycetales_Micrococcineae_Yaniellaceae_Yaniella_halotolerans_DSM_15476
MAIRKHKPVTPGQRGSSVSDFQQITRNAPEKSLLRPLSKSGGRNNLGRIT
SRHRGGGHKRQYRLVDFRRHDKDGIQAKVAEIEYDPNRTANIALLHYVDG
AKRYILAPARLKQGDMVESGPNADIKPGNNLPLRNMPLGTVIHAVELRPG
GGAKMARSAGASIQLVAREGKYAQLRLPSGEIRNVDIRCRATVGEVGNAE
QINISWGKAGRMRWKGVRPQTRGAAMNPVDHPHGGGEGRTSGGRHPSNPN
GKKEGRTRRPKKASDQYIVRRRPKSKKNR
>Bacteria_Actinobacteria_Actinobacteria_Actinobacteridae_Actinomycetales_Micrococcineae_Micrococcaceae_Micrococcus_luteus_NCTC_2665
MAIRKYKPTTPGLRGSSVADFAEITRSTPEKSLLRPLHKTGGRNNTGRIT
TRHKGGGHKRQYRLVDFRRHDKDGVPATVAHIEYDPNRTARIALLHYADG
AKRYILAPAKLKQGDVVEAGPNADIKPGNNLPMRNIPVGTTIHAVELRPG
GGAKMARSAGASVQLVAREGKYAQLRLPSGEIRNVDVRCRATIGEVGNAE
QSNINWGKAGRMRWKGVRPTVRGVVMNPVDHPHGGGEGKTSGGRHPVNRN
GKPEGRTRRPNKESDKLIVRRRRTGKNKR
>Bacteria_Actinobacteria_Actinobacteria_Actinobacteridae_Actinomycetales_Micrococcineae_Micrococcaceae_Citricoccus_sp._CH26A
MAIRKYKPTTPGRRGSSVADFAEITRTTPEKSLLRPLSKSGGRNNSGKIT
TRHKGGGHKRQYRVVDFRRHDKDGVPAKVAHIEYDPNRTARIALLHYVDG
AKRYILAPAKLKQGDTVEAGATADIKPGNNLPLRNIPLGTVIHAVELRPG
GGAKLARSAGSSIQLVAREGKYAQLRLPSGEIRNVDVRCRATVGEVGNAE
QSNINWGKAGRMRWKGVRPTVRGVVMNPVDHPHGGGEGKTSGGRHPVNPN
GKPEGRTRRPNKESDKLIVRRRRTGKNKR
>Bacteria_Actinobacteria_marine_actinobacterium_IMCC13023
MGIRKYKPTTPGRRGSSVADFAELTRSTPEKSLLRPLPKTGGRNSNGRIT
TRHIGGGHKRQYRVIDFRRHDKDGVPAKVAHIEYDPNRTARIALLHYIDG
TKRYIIAPNKLNQGDAIEQGAQADIKPGNNLPLKNIPVGTVIHAIELKPG
GGAKMARSAGASVRLVAKEGDNAQLRLPSGEIRNVDSRCRATIGEVGNAE
QSNINWGKAGRKRWKGVRPTVRGVAMNPVDHPHGGGEGKTSGGRHPVTPW
GQKEGRTRKPNLPSDKQIVRRRYAGKK
>Bacteria_Actinobacteria_Actinobacteria_Actinobacteridae_Actinomycetales_Micrococcineae_Microbacteriaceae_Curtobacterium_sp._9128
MAIRNYKPTTPGRRGSSVADFAEITRSTPEKSLLRPLPKTGGRNSSGRIT
TRHIGGGHKRQYRVIDFRRHDKDGVDAKVAHIEYDPNRTARIALLHFVDG
TKRYILAPNKLKQGDVVEQGPGADIKPGNNLPLRNIPVGTVIHAIELRPG
GGAKLARSAGASVRLVAKDGPYAQLRLPSGEVRNVDARCRATIGEVGNAE
QSNINWGKAGRMRWKGVRPTVRGVAMNPIDHPHGGGEGKTSGGRHPVSPW
GQAEGRTRKPNKPSDKLIVRRRNAGKKRK
>Bacteria_Actinobacteria_Actinobacteria_Actinobacteridae_Actinomycetales_Micrococcineae_Microbacteriaceae_Curtobacterium_flaccumfaciens_UCD_AKU
MAIRNYKPTTPGRRGSSVADFAEITRSTPEKSLLRPLPKTGGRNSSGRIT
TRHIGGGHKRQYRVIDFRRSDKDGVDAKVAHIEYDPNRTARIALLHYVDG
TKRYIIAPNKLKQGDVVEQGPGADIKPGNNLPLRNIPVGTVVHAIELRPG
GGAKMARSAGASVRLVAKDGPYAQLRLPSGEVRNVDARCRATIGEVGNAE
QSNINWGKAGRMRWKGVRPTVRGVAMNPVDHPHGGGEGKTSGGRHPVSPW
GQSEGRTRKPNKPSDKLIVRRRNAGKKRK
>Bacteria_Actinobacteria_Actinobacteria_Micrococcales_Microbacteriaceae_Zimmermannella_faecalis_ATCC_13722
MAIRNFKPTTPGRRGGSVSEFTEITRSTPEKSLLRPLPKTGGRNNQGRIT
TRHIGGGHKRQYRVIDFRRNDKDGVNAKVAHIEYDPNRTARIALLHYVDG
TKRYIIAPNRLKQGDIVESGAGADIKPGNNLPLRNIPTGTVVHAVELRPG
GGAKLGRSAGASIRLVAKDGPYAQLRLPSGEVRNVDARCRATIGEVGNAE
QSNIDLGKAGRKRWKGVRPTVRGVVMNPVDHPHGGGEGRTSGGRHPVSPW
GQPEGRTRKPNKESDKLIVRRRPSGKKRK
>Bacteria_Actinobacteria_Actinobacteria_Actinobacteridae_Actinomycetales_Micrococcineae_Microbacteriaceae_Gulosibacter_molinativorax_DSM_13485
MAIRKFKPTTPGRRAGSVSEFTEITRTTPEKSLLKPLPKTGGRNNQGRIT
TRHIGGGHKRQYRVIDFRRNDKDGVNAKVAHIEYDPNRTARIALLHFVDG
TKRYILAPNKIKQGDIIESGPEADIKPGNNLPLRNIPTGTVVHAVELRPG
GGAKMARSAGASVRLVAKDGPYAQLRLPSGEVRNVDARCRATIGEVGNAE
QANIDLGKAGRKRWLGVRPTVRGVVMNPIDHPHGGGEGRTSGGRHPVSPW
GQKEGRTRKPNLESDKYIVRRRPTGKKRK
>Bacteria_Actinobacteria_Actinobacteria_Actinobacteridae_Actinomycetales_Micrococcineae_Microbacteriaceae_Agrococcus_lahaulensis_DSM_17612
MAIRKYKPTTPGRRGSSVADFAEITRSTPEKSLLRPLPKTGGRNNTGRIT
TRHIGGGHKRQYRVIDFRRNDKDGVNARVAHIEYDPNRTARIALLHFEDG
TKRYILAPNKLSQGDVVESGAGADIKPGNNLPLRNIPTGTVVHAIELRPG
GGAKLARSAGASVRLVAKDGPYAQLRLPSGEIRNVDARCRATIGEVGNAE
QSNINWGKAGRNRWKGIRPTVRGVAMNPVDHPHGGGEGKTSGGRHPVSPW
GQAEGRTRRPNKPSDQLIVRRRPTGKKKR
>Bacteria_Actinobacteria_Actinobacteria_Actinobacteridae_Actinomycetales_Micrococcineae_Microbacteriaceae_Leucobacter_chromiiresistens_JG_31
MAIRKYKPTTPGRRGSSVADFAEITRSTPEKSLLRPLPKTGGRNNQGRIT
TRHIGGGHKRQYRVIDFRRHDKDGVNAKVAHIEYDPNRTARIALLHFVDG
TKRYIIAPNKLKQGDIIESGAGADIKPGNNLPLRNIPTGTVIHAIELKPG
GGAKLARSAGASVRLVAKDGPYAQLRLPSGEIRNVDARCRATVGEVGNAE
QSNINWGKAGRMRWKGVRPTVRGVVMNPVDHPHGGGEGRTSGGRHPVSPW
GQKEGRTRHPNKESDKLIVRRRNAGKKR
>Bacteria_Actinobacteria_Actinobacteria_Actinobacteridae_Actinomycetales_Micrococcineae_Microbacteriaceae_Microbacterium_paraoxydans_DH1b
MAIRKYKPTTPGRRGSSVADFAEITRSTPEKSLLRPISKTGGRNNQGRIT
TRHIGGGHKRQYRVIDFRRNDKDGVNAKVAHIEYDPNRTARIALLHYFDG
EKRYILAPAKLKQGDIVESGPAADIKPGNNLPLKNIPTGTVIHAIELRPG
GGAKMARSAGASVRLVAKDGPYAQLRLPSGEIRNVDARCRATIGEVGNAE
QSNINWGKAGRMRWKGVRPTVRGVAMNPVDHPHGGGEGKTSGGRHPVSPW
GQAEGRTRHANKESDKYIVRRRNAGKKRK
>Bacteria_Actinobacteria_Actinobacteria_Actinobacteridae_Actinomycetales_Micrococcineae_Microbacteriaceae_Rathayibacter_toxicus_DSM_7488
MAIRKYKPTTPGRRGSSVADFAEITRSTPEKSLLRPLSKTGGRNNSGRIT
TRHIGGGHKRQYRLIDFRRNDKDGVNAKVAHIEYDPNRTARIALLHFVDG
TKRYILAPNKLSQGDIVESGVGADIKPGNNLPLRNIPTGTVIHAIEIKPG
GGAKLARSAGASVRLVAKDGPYAQLRLPSGEIRNVDARCRATIGEVGNAE
QSNVNWGKAGRMRWKGVRPTVRGVAMNPVDHPHGGGEGKTSGGRHPVSPW
GQAEGRTRRPHKESDKLIVRRRTAGKKRK
>Bacteria_Actinobacteria_Actinobacteria_Actinobacteridae_Actinomycetales_Micrococcineae_Microbacteriaceae_Curtobacterium_ginsengisoli_DSM_22003
MAIRNYKPTTPGRRGSSVADFAEITRSTPEKSLLRPLAKTGGRNNQGRIT
TRHIGGGHKRQYRVIDFRRNDKDGVNAKVAHIEYDPNRTARIALLHYVDG
TKRYILAPNGLKQGDVVESGASADIKPGNNLPLRNIPTGTVVHAIELKPG
GGAKLARSAGASVRLVAKDGPYAQLRLPSGEVRNVDARCRATIGEVGNAE
QSNINWGKAGRLRWKGVRPTVRGVAMNPIDHPHGGGEGKTSGGRHPVTPW
GQAEGRTRHPNKESDKLIVRRRPTGKKRK
>Bacteria_Actinobacteria_Actinobacteria_Actinobacteridae_Actinomycetales_Micrococcineae_Microbacteriaceae_Humibacter_albus_DSM_18994
MAIRKYKPTTPGRRGSSVADFAEITRSTPEKSLLRPLSKTGGRNNQGRIT
TRHIGGGHKRQYRVIDFRRHDKDGVNAKVAHIEYDPNRTARIALLHFVDG
TKRYIIAPDKLKQGDIVETGANADIKPGNNLPLRNIPTGTVIHAIELKPG
GGAKIARSAGASVRLVAKDGPYAQLRMPSGEIRNVDARCRATIGEVGNAE
QSNINWGKAGRLRWKGVRPTVRGVAMNPIDHPHGGGEGKTSGGRHPVSPW
GQKEGRTRHPNKESDKLIVRRRTAGKKRK
>Bacteria_Actinobacteria_Actinobacteria_Actinobacteridae_Actinomycetales_Micrococcineae_Microbacteriaceae_Cryobacterium_sp._MLB_32
MAIRKYKPTTPGRRGSSVADFAEITRSTPEKSLLRPLSKTGGRNNQGRIT
TRHIGGGHKRQYRVIDFKRNDKDGVNARVAEIEYDPNRTARIALLHFVDG
TKRYIIAPNKLNQGDIIESGAGADIKPGNNLPLKNIPTGTIIHAIELRPG
GGAKMARSAGASVRLVAKEGVYAQLRLPSGEIRNVDARCRATIGEVGNAE
QSNINWGKAGRMRWKGVRPTVRGVAMNPVDHPHGGGEGKTSGGRHPVTPW
GQKEGRTRHPNKESDKLIVRRRTVGKKRK
>Bacteria_Actinobacteria_Actinobacteria_Actinobacteridae_Actinomycetales_Micrococcineae_Microbacteriaceae_Glaciibacter_superstes_DSM_21135
MAIRKYKPTTPGLRGSSVADFAEITRSTPEKSLLRPLSKTGGRNNQGRIT
TRHIGGGHKRQYRVIDFRRNDKDGVNAKVAHIEYDPNRTARIALLHYVDG
TKRYIIAPNKLGQGDIVESGSGADIKPGNNLPLRNIPTGTVIHAIELKPG
GGAKLARSAGASVRLVAKDGPYAQLRLPSGEIRNVDARCRATIGEVGNAE
QSNINWGKAGRMRWKGVRPTVRGVAMNPVDHPHGGGEGKTSGGRHPVSPW
GQKEGRTRHPNKESDKLIVRRRTVGKKRK
>Bacteria_Actinobacteria_Actinobacteria_Actinobacteridae_Actinomycetales_Micrococcineae_Microbacteriaceae_Salinibacterium_amurskyense_PAMC_21357
MAIRKYKPTTPGRRGSSVADFAEITRSTPEKSLLRPLPKTGGRNNAGRIT
SRHVGGGHKRQYRVIDFKRNDKDGVNARVAEIEYDPNRTARIALLHFVDG
SKRYIIAPNKLKQGDIIESGAGADIKPGNNLPMKNIPVGTVIHMIELRPG
GGAKMARSAGASVRLVAKEGPYAQLRLPSGEIRNVDVRCRATIGEVGNAE
QSNINWGKAGRMRWKGVRPTVRGVAMNPVDHPHGGGEGKTSGGRHPVSPW
GQAEGRTRKRKLPSDKLIVRRRNVGKKRK
>Bacteria_Actinobacteria_Actinobacteria_Actinobacteridae_Actinomycetales_Micrococcineae_Microbacteriaceae_Clavibacter_michiganensis_subsp._michiganensis_NCPPB_382
MAIRKYKPTTPGRRGSSVADFAEITRSTPEKSLLRPLPKHGGRNNAGRIT
TRHIGGGHKRQYRVIDFKRNDKDGVLATVAHIEYDPNRTARIALLHFIDG
SKRYIIAPNKLKQGDKIESGPQADIKPGNNLPLRNIPTGTVIHAIELRPG
GGAKMGRSAGASVRLVAKDGPYAQLRLPSGEIRNVDARCRATIGEVGNAE
QSNINWGKAGRMRWKGVRPTVRGVAMNPVDHPHGGGEGKTSGGRHPVSPW
GQKEGRTRHINKPSDKLIVRRRNAGKKRK
>Bacteria_Actinobacteria_Actinobacteria_Actinobacteridae_Actinomycetales_Micrococcineae_Microbacteriaceae_Leifsonia_xyli_xyli_CTCB07
MAIRNYKPTTPGRRGSSVADFAEITRSNPEKSLLRPLSKSGGRNNQGRIT
TRHIGGGHKRQYRVIDFRRNDKDGVNAKVAHIEYDPNRTARIALLHFLDG
TKRYILAPAGLKQGNIVESGAGADIKPGNNLPLCNIPTGTVVHAIELKPG
GGAKLARSAGSSVRLVAKDGPYAQLRLPSGEVRNVDARCRATIGEVGNAE
QSNINWGKAGRMRWKGVRPTVRGVAMNPIDHPHGGGEGKTSGGRHPVSPW
GQKEGRTRHPNKESDKLIVRRRNAGKKRK
>Bacteria_Actinobacteria_Actinobacteria_Actinobacteridae_Actinomycetales_Micrococcineae_Microbacteriaceae_Agromyces_subbeticus_DSM_16689
MAIRKYKPTTPGRRGSSVADFAEITRSTPEKSLLRPLSKTGGRNNQGRIT
TRHIGGGHKRQYRVIDFKRNDKDGINAKVAHIEYDPNRTARIALLHFVDG
TKRYILAPNKLSQGDIVESGAGADIKPGNNLPLKNIPTGTVIHAIELRPG
GGAKMARSAGASVRLVAKDGPYAQLRLPSGEIRNVDARCRATVGEVGNAE
QSNINWGKAGRMRWKGVRPTVRGVAMNPVDHPHGGGEGKTSGGRHPVSPW
GQKEGRTRKRDLPSDKLIVRRRNVGKKRK
>Bacteria_Actinobacteria_Actinobacteria_Actinobacteridae_Actinomycetales_Micrococcineae_Microbacteriaceae_Herbiconiux_sp._YR403
MAIRKYKPTTPGRRGSSVADFAEITRSTPEKSLLRPLPKTGGRNNQGRIT
TRHIGGGHKRQYRVIDFRRNDKDGINAKVAHIEYDPNRTARIALLHYVDG
TKRYIIAPNKLSQGDIVESGPGADIKPGNNLPLKNIPTGTVIHAIELRPG
GGAKMARSAGASVRLVAKDGPYAQLRLPSGEIRNVDARCRATIGEVGNAE
QSNINWGKAGRMRWKGVRPTVRGVAMNPVDHPHGGGEGKTSGGRHPVSPW
GQKEGRTRKRNLPSDKLIVRRRNVGKKRK
>Bacteria_Gemmatiomonas_uncultured_SG8_38_2
MAIKKFKPTTPGTRFRSLVKSEEITRGRPEKSLLEPLNKKGGRNHHGHIT
TRRRGGGHKRRFRRIDFKRDKAGVPGKVAAIEYDPNRSANIALVHYVDGE
KRYVLHPRGLNVGDTIVAGSGSEVRLGNALPLKEIPLGTSVHNIEMVPGQ
GGKIVRSAGGAAQVVAKEGKFVTIKLPSTEVRMVPAECTATIGQVGNADH
ENVSWGKAGRSRWAGRRPKVRGVAMNPVDHPLGGGEGKASGGRPPVSPWG
KPEGRKTRDPHKKSNKLVVRRRRRGKATK
>Bacteria_Gemmatimonadetes_Gemmatimonadetes_Gemmatimonadetes_bacterium_SCGC_AAA003_K10
MALKKFKPVTSSSRFRSIVDSSEITRREPERSLTEGLCGTGGRNHHGRMT
ARRKGGGHKRRYRKIDFKRNKHGVPGRVTEIEYDPNRTANIALITYADGE
KCYILQPRGLRVGDTILSGPEADIAVGHATTLSRMPLGTVVHNVELKPGK
GGQMARSAGVGVNVMAKEGDYVTLRLPSTEIRRVHRDCIATVGQVGNQDH
ELRSLGKAGASRWLRRRPKVRGVAMNPVDHPLGGG
>Bacteria_Gemmatiomonas_uncultured_SG8_23
MGIKKFRPMTPGTRTRTILDNEIITRKGPERSLTESLSSSGGRNHHGRIT
TRRRGGGHKRRYRIVDFKRDKHDVPGKVAHIEYDPNRSANIALIHYADGE
KRYIIHPKGLNVGDTVSAGASADVRVGSALPLELIPLGTTVHCVELKPRK
GAQMARSAGAGVQVMAKEGDYVTLRLPSTEMRRVRKECMATIGEVGNSDH
ELTVVGKAGANRWRGRRPKVRGVAMNPVDHPLGGGEGRASGGRPPVSPWG
KPEGKKTRKKKKDSNKYIVRGRKRGKATKS
>Bacteria_Gemmatimonadetes_Gemmatimonadetes_Gemmatimonadetes_bacterium_SCGC_AB_629_I08
MGIKKFKPLTPGQRTRTILDNEVLTRKGPERSLTESLSSSGGRNHHGHIT
VRRRGGGHKRKYRRIDFKRNKLDVPGVVAHIEYDPNRTANIALIHYTDGD
KRYILHPEGLKVGDRIMAGPTADILVGSAMPLELVPLGTSVHNVELKSGK
GGQLARSAGASVQVVAKEGAFVTVRLPSTEVRRIRKDCMATIGEVGNSDH
ELTVIGKAGANRWRGKRPKVRGVAMNPVDHPLGGGEGRASGGRPPVSPWG
KPEGRKTRNKKKESTKYIVRGRKRGKATK
>Bacteria_Gemmatimonadetes_Gemmatimonadetes_Gemmatimonadetes_bacterium_SCGC_AAA007_O21
MGIKKFKPLTPGQRTRSILDNEVLTRKGPERSLTESLNSSAGRNNHGHIT
VRRRGGGHKRKYRRIDFKRNKLDVPGVVAHIEYDPNRTANIALIHYADGD
KRYILHPKGLKAGDQIMAGPTADILVGSAMPLELVPLGTSVHNVELKSGK
GGQLARSAGASVQVVAKEGSFVTVRLPSTEVRRIRKECMATIGEVGNSDH
ELTVIGKAGANRWRGKRPKVRGVAMNPVDHPLGGGEGRSSGGRPPVSPWG
KPEGRKTRNKKKESTKYIVRGRKRGKATK
>Bacteria_Gemmatimonadetes_Gemmatimonadetes_Gemmatimonadetes_bacterium_KBS708
MAIRQFKPVTASSRFRSVADFSEITRTTPEKSLTEPLKKSGGRDNHGHIS
MRRRGGGEKRKYRVIDFKRNKQGEPATVRHIEYDPNRSARIALVEYGDGE
KRYILHPKGLAVGDTIVSGPGSDVRVGNALPLREVPLGTAVHNVELKPGK
GGQMARSAGTSVQVVAKEGEYVTLRMASTEMRLVHGRCLATIGEVGNAEH
ELVSWGKAGKTRWMGRRPKVRGEVMNPVDHPHGGRTRGGRNVVSPWGKKE
GVKTRNKKKASQRLIVRGRRRGKATQ
>Bacteria_Gemmatimonadetes_Gemmatimonadetes_Gemmatimonadales_Gemmatimonadaceae_Gemmatimonas_aurantiaca_T_27
MGIRQFKPVSKASRFRSVSDFAEITRSTPEKSLVEPLKKSGGRDNHGHIS
MRRIGGGHKRRYRVIDFKRDKHGVTATVAHIEYDPNRSARIALLEYADGE
KRYILHPKGIKQGDTVVSGSGSDVRTGNAMPLKEVPLGTSVHNIELKIGK
GGQMARSAGTFAQVVAKEGDYVTLRLASTEMRLVHGNCMATIGEVGNSEH
ELQSHGKAGKSRWLGKRPKVRGEVMNPVDHPHGGRTRGGRNVVSPWGKKE
GVKTRNKKKASQRLIVRGRKRGRATQ
>Bacteria_Gemmatimonadetes_Gemmatimonadetes_Gemmatimonadales_Gemmatimonadaceae_Gemmatimonas_sp._AP64
MGIRQFKPVTKGTRFRSVSDFAEITRSTPEKSLLEPLKKSGGRDNHGHIS
MRRIGGGHKRMYRIIDFKRNKPGVPATVAHIEYDPNRSARIALVEYADGE
KRYILHPKGLKQGDTVVSGPGSDVRTGNAMPLREVPLGTSVHNIELKIGK
GGQMARSAGAFAQVVAKEGEYVTLRLGSTEMRLVHGNCMATIGEVGNSEH
ELQSHGKAGKSRWLGKRPKVRGEVMNPVDHPHGGRTRGGRNVVSPWGKKE
GVKTRNKKKASTRLIVRGRKRGRATQ
>Bacteria_Gemmatimonadetes_RIFCSPLOWO2_02_FULL_Gemmatimonadetes_71_11
MGIRQFKPVTAGQRFRINSDFAEVTRQTPEESLLEPLKSAGGRNNQGHVT
TRYRGGGHKRMYRRIDFRRDKVGVPGKVAHIEYDPNRSARLALIHYADGE
KRYILHPRGLQVGDTVMSGPGSDIRTGNAVPLAEIPLGTTVHNVELKRGR
GGQLARSAGAEVQVVAKEGAFATLKLMSGEVRMVRSECFATIGQVGNLEH
ELQSIGKAGKSRWLGRRSKVRGVAKNPVDHPLGGGEGKSSGGRPPVSPWG
KPEGVKTRHKKKASTKLIIRGRKRGKATQ
>Bacteria_Gemmatiomonas_uncultured_SG8_17
MGIRKFRPMSPGTRGRSVSDFAEVTRSTPEKSLLEPLNKSGGRNNKGHIT
MRHRGGGHKRRYRLVDFKRRKFGVPARVAEVEYDPNRTARIALLSYADGE
KQYILHARGMRVGDSVVSGPGSDIRVGNALPLAEIPLGTTVHCIELKPGK
GGQLCRSAGTGAQVVAKEGRHVALKLRSGEVRLVREGCMATIGEVGNAEH
ELISVGKAGKTRWLGRRPKVRGVAMNPVDHPLGGGEGKASGGRPPVTPWG
KSEGKKTRRKKKPSTKLIVRGRKRGKSTK
>Bacteria_Gemmatimonadetes_RBG_16_Gemmatimonadetes_66_8
MGVRQLRPTSAGTRLRSVADFAELTRSEPERSLLEPMKKSGGRNNQGHIT
VRRRGGGHRRRYRRIDFRRDKFGVAARVTTIEYDPNRTARIALLTYQDGE
KRYILHPRDLQVGDVVVSGPGSDVRTGNTLPLAEVPLGMTVHCVELKRGR
GAQICRSAGSGAQVMAREGAHVTVKLRSGEVRMVRGECMATIGEVGNAEH
ELVRIGKAGRNRWLGHRPKVRGVAMNPVDHPLGGGEGKSSGGRPPTSPWG
KPEGRKTRDRKKASTKLIVRGRKRGKATQ
>Bacteria_Gemmatimonadetes_RIFCSPLOWO2_12_FULL_Gemmatimonadetes_68_9
MGIRQLRPTSAGTRLRSVPDFAEITRVEPERSLLEPLHQKGGRNNQGHVT
VRYRGGGHKRRYRVIDFRRDKLNVPARVTAIEYDPNRTARLALLTYADGE
KRYILHAKDLRVGDTVVAGPGSDIRTGNTLPLAEVPLGTSVHCVELKRGR
GAQLCRSAGSSAQVVAREGAYVTIKLRSGEVRMVRGECLATVGEVGNADH
ELVRIGKAGRTRWRGRRPRVRGVAKNPVDHPLGGGEGKSSGGRPACSPWG
KPEGRKTRHHKKQSTKLIVRGRKRGKATQ
>Bacteria_Ignavibacteria_GWA2_Ignavibacteriae_55_25
MAIRKLRPMTPATRFYSISTFEEITKTEPEKALLRKLKKSGGRNNLGRVT
SRHRGGGHKRRYRLIDFKREKHGVNAAVASIEYDPNRSARIALLHYVDGE
KRYIVAPDGLKVGQVIQSGSGVEVQLGNALPLQEIPVGTFIHNVEMRPGK
GGQLGRSAGNSLQLMAKEGDFAQLKLPSGEVRKVRVNCYATVGTVSNGDH
ENISLGKAGRSRWLGIRPHSRGMAMNPVDHPMGGGEGRSKSGGGWQHPES
PWGKYAKGLKTRKKKNPSNKYIVKRRK
>Bacteria_BacteroidetesChlorobi_group_Ignavibacteria_Ignavibacteria_Ignavibacteriales_Ignavibacteriaceae_Ignavibacterium_album_Mat9_16_JCM_16511
MGIKKLKPVTPGTRFRTNFTFEEITKETPEKSLLVSLKKSGGRNNLGRVT
ARHRGGGHKRKYRIIDFKRDKHGIPAKVFSIEYDPNRTCRIALLHYADGE
KRYIIAPDGLKVGDSVMSGPGSEIKVGNALPLKEMPLGSFVHNVELKPGK
GGQLGRSAGTSLQLMAREGDYAQLKMPSGEVRMVRSECYATYGVVGNAEH
ENISIGKAGRSRWLGIRPHTRGVAMNPVDHPMGGGEGKTSGGGHPVSPWG
QKAKGLKTRKRKKQSNKFIIKRRK
>Bacteria_BacteroidetesChlorobi_group_Ignavibacteria_Ignavibacteria_Ignavibacteriales_Ignavibacteriaceae_Melioribacter_roseus_P3M
MAIRKLKPITPGTRFMSISSFEEITKTEPEKSLLAPLKKSGGRNNQGRVT
SRHRGGGHKRKYRIIDFKRDKHGVPAKVFSIEYDPNRTARIALLHYADGE
KRYILAPDGLKVGDTVMSGSGADIKVGNALPLKEIPLGSFVHNVELKPGK
GGQIGRSAGVSLQLMAREGKYAQLKMPSGEVRMINVECMATYGTVGNSDH
ENISLGKAGRSRWLGRRPHVRGVAMNPVDHPMGGGEGKTSGGGHPVSPWG
QKAKGLKTRKKKNPSNKYIVKRRK
>Bacteria_BacteroidetesChlorobi_group_Bacteroidetes_Sphingobacteriia_Sphingobacteriales_Chitinophagaceae_Gracilimonas_tropica_DSM_19535
MPTKKLKPITPGTRHRIAPVFDDVTTDKPLKSLLAGKKSTAGRNRNGRIT
SRHRGGGHKRRYRVIDFKRNKHDIPAKVQTIEYDPNRSARIALVAYADGE
RRYILAPNKLRVGDAIVSGENASPDLGNALPMIKMPPGTFIHNIELNPGQ
GGTLCRSAGTGAQLLGKQGKYVSVKLPSGEVRLILGSCYATVGETSNPDH
MNTTIAKAGRSRWKGRRPQTRGVAMNPVDHPMGGGEGKASGGHPRSPWGQ
SAKGKKTRNRNKLSSKYIVRRRKTKKK
>Bacteria_BacteroidetesChlorobi_group_Bacteroidetes_Sphingobacteriia_Sphingobacteriales_Chitinophagaceae_Balneola_vulgaris_DSM_17893
MATRKLKPTTPGTRHRIAPVFDDVTAKSPLKRLTAGKGQSGGRNHHGRKT
SRHRGGGHKRKYRIIDFKRSKFDIPAKVQTIEYDPNRTARIALIAYADGE
KRYIIAPNGLKVGDTIISGEKVAPDMGNALQLRHMPPGTFIHNIELVPGK
GGILCRGAGTVAQLLGKQEKYVSVKLPSGEVRLILGTCMATVGSTSNPDH
MNTTIGKAGRSRWLGRRPQTRGVAMNPVDHPMGGGEGKSSGGHPRSPWGT
FAKGKKTRNRKKLSSKYIIRRRNAKK
>Bacteria_BacteroidetesChlorobi_group_Bacteroidetes_Cytophagia_Cytophagales_Cytophagaceae_Sporocytophaga_myxococcoides_DSM_11118
MAVKKFRPITPGTRFKVGSTFDEITSDVPEKSLLTSVKRSGGRNNSGKMT
MRYIGGGHKKQYRIIDFKRDKNNIPATVKSIEYDPNRSARIALLYYADGE
KRYILAPDGLKVGTKVVSGKGIAPEIGNSLALSDIPLGTIIHNVELKKGK
GGALARSAGTYAQLVARDGKYATVKLPSGEMRLVLADCVATVGSVSNQDH
MNLTAGKAGRSRWLGVRPRTRGVAMNPVDHPMGGGEGRASGGHPRSRKGL
LAKGKKTRNNNKYSKDLIVSRRK
>Bacteria_BacteroidetesChlorobi_group_Bacteroidetes_Cytophagia_Cytophagales_Cytophagaceae_Cytophaga_hutchinsonii_ATCC_33406
MSLKKFRPITPGTRFRVAASYDDVTTSTPEKSLVVSIKKSGGRNSQGKMT
MRYIGGGHKQQYRIIDFKRDKHAIPAVVKTIEYDPNRTARIALLSYADGE
KRYIIAPTGLEVGNTILSGPGIAPEVGNCLPLSDIPLGTVVHNIELKPGK
GAAMARSAGTYAQLVAREGKYATLKLPSGEMRMVLVVCYASIGTVSNADH
MNLTKGKAGATRWAGRRPRVRGVAMNPVDHPMGGGEGRSSGGHPRSRKGL
YAKGGKTRSANKYSKNMIVKKRVNKRLSK
>Bacteria_BacteroidetesChlorobi_group_Bacteroidetes_Sphingobacteriia_Sphingobacteriales_Saprospiraceae_Haliscomenobacter_hydrossis_O_DSM_1100
MAVKKLNPVTPGSRYRVGQTFTELTTDTPEKSLLAPLKKSGGRNSSGHLT
MRQRGGGHKRRYRVIDFKRDKDGVNAIVKTIEYDPNRTAFIALVEYTDGE
KRYIIAPDGLKVGTEIVSGDGAAPNTGNALFLKDIPLGATIHAIELSPGK
GAALARSAGTYGILNGREGKYAVVKLPSGEARRILQTCKATIGTTSNGDH
GLQVLGKAGRSRWLGRRPHVRGVAMNPVDHPMGGGEGRASGGHPRNRKGM
PAKGFKTRDKNKSSNRLIITRRKTKNP
>Bacteria_BacteroidetesChlorobi_group_Bacteroidetes_Sphingobacteriia_Sphingobacteriales_Saprospiraceae_Lewinella_cohaerens_DSM_23179
MSKVMPVKKYRPLTPGLRTRVGNAFTELTNDKPEKTLLAPLKKSGGRNGT
GKMTVRQRGGGHKRRYRIIDFKRNRDGVVATVKTIEYDPNRTAFIALLEY
PDGEKRYIIAPQGLQVGATVESGAGVAPVVGNTMLLGEIPLGSSIHAIEL
QPGKGAALARSAGTNGTLMGREGRYASVKLPSGEVRRILLTCRATIGSTS
NPDHGLEVLGKAGRKRWLGRRPRVRGVAMNPVDHPMGGGEGRASGGHPRS
RTGIMAKGQKTRNNKKHSTKLIISKRKTKK
>Bacteria_BacteroidetesChlorobi_group_Bacteroidetes_Sphingobacteriia_Sphingobacteriales_Saprospiraceae_Aureispira_sp._CCB_QB1
MPVKKFNPITPGTRTRVANSFAELTTDRPEKSLLGKMKKSGGRNNEGHRT
VRHRGGGHKRRYRVIDFKRNKDGVPATVKSIEYDPNRTAFIALLVYADGE
KRYIVAPNKLQVGDIIQSGTGIAPDLGNCMPLGEMPVGTKIHAIETRPGK
GAVLVRSAGASAELAGKDGKYVLIKLPSSETRLVLATCRATVGEVSNKDH
GLEVLGKAGRSRWLGRRPRVRGVAMNPVDHPMGGGEGRASGGHPRSRTGV
MAKGQKTRKPKKYSNKFIVTRRKIKK
>Bacteria_BacteroidetesChlorobi_group_Bacteroidetes_Sphingobacteriia_Sphingobacteriales_Saprospiraceae_Saprospira_grandis_Lewin
MPVKKYNPITPGTRTRLGNTFAEVTTDKPEKSLIRKSSKSGGRNGQGRMT
VRHRGGGHKRRYRVIDFKRNKDGIPATVKSIEYDPNRTAFIALLVYADGE
KRYILAPHKLKVGDVLLSGVEIAPNLGNSLPLSKIPLGTTIHAIETRPGK
GATLVRSAGTSATLAGRDGKYAIIKMPSGETRLVLSECRATVGTVSNPDH
GLQVLGKAGRKRWLGRRPRVRGVAMNPVDHPMGGGEGRASGGHPRSRGNI
MAKGQKTRKTKKYSDKFIITRRKTGKNKK
>Bacteria_BacteroidetesChlorobi_group_Bacteroidetes_Sphingobacteriia_Sphingobacteriales_Chitinophagaceae_Chitinophaga_pinensis_DSM_2588
MALKKYKPMTAGTRWKIGNAFAELTTDTPEKSLLEPIKKSGGRNVQGRRS
MRYIGGGHKQHYRIIDFKRDKHNIPATVKTIEYDPNRSAFIALLSYADGE
KRYILAPQGLQVGATVLSGSDAAPEVGNALVLKNMPLGTVVHNIELQPGR
GGAIARSAGTYAQLSNKEEKYAVLKMPSGELRKVLITCAATVGTVSNSDH
ALQSIGKAGANRWRGIKPRNRGVAMNPVDHPMGGGEGKSSGGHPRSRTGK
YAKGLKTRKSHKSSDKLIISRKNGKKL
>Bacteria_BacteroidetesChlorobi_group_Bacteroidetes_Sphingobacteriia_Sphingobacteriales_Chitinophagaceae_Segetibacter_koreensis_DSM_18137
MALRKYKPTTAGTRWRIGNAFAEITSDTPEKSLLDTKNRTGGRNFQGRRA
MRYIGGGHKKMYRIIDFKRDKKDIPAKVASIEYDPNRTAFIALLNYVDGE
KRYIIAPQGLQVGATVISGDSVAPDLGNALQMRNMPLGTVVHNVEMQPRQ
GGKLVRSAGASAQLSNKEEKYAVLKMPSGELRKVLINCYATVGVVSNSDH
SLQSMGKAGRNVWKGIRPRTRGVAMNPVDHPMGGGEGRASGGQPRSRTGQ
YSRGLKTRTKGKSSDKLIIQRSNGKKLAK
>Bacteria_BacteroidetesChlorobi_group_Bacteroidetes_Sphingobacteriia_Sphingobacteriales_Chitinophagaceae_Niabella_soli_JS13_8_DSM_19437
MSVKKFKPVTAGTRWRIGNSFSEITTNQPEKSLVETKKSTGGRNSSGHLT
MRYRGGGHKKKYRIVDFKRDKHDVIAKVVSIEYDPNRTAFIALLEYADGE
KRYILAPQGLKIGTEVISGNAVAPEIGNALQLKNMPLGTNVHNIELNPGQ
GGKISRSAGASAQLTNKEEKYAVLKMPSGELRKVLINCFATVGVVSNSDH
SLQSMGKAGRNRWKGIRPRNRGVAMNPVDHPMGGGEGRASGGHPRSRTGK
YAKGEKTRTVGKSSDKLIIQRKNGSKLAK
>Bacteria_BacteroidetesChlorobi_group_Bacteroidetes_Sphingobacteriia_Sphingobacteriales_Chitinophagaceae_Terrimonas_ferruginea_DSM_30193
MALRKFKPVTAGTRWRIGNAYAEITSDKPEKSLLEPKKRTGGRNSSGHLS
MRYRGGGHKKKYRIVDFKRDKKDIAATVVSIEYDPNRTAFIALLNYTDGE
KRYILAPQGLQVGTTIISGDAVAPEVGNALQMKNMPLGTNVHNIEMQPGQ
GGKLARSAGSSAQLTNKEERYAVLKMPSGELRKVLVNCYATVGVVSNSDH
SLQSMGKAGRNRWKGIKPRNRGVAMNPVDHPMGGGEGKASGGQPRSRNGQ
YSRGLKTRTRGKASDKLIIQRKNGSKLAK
>Bacteria_BacteroidetesChlorobi_group_Bacteroidetes_Sphingobacteriia_Sphingobacteriales_Chitinophagaceae_Niastella_koreensis_GR20_10_DSM_17620
MALKKYKPITAGTRWRIGNAYAEITTNEPEKSLLESAKNTGGRNAQGRRS
MRYMGGGNKKMFRIIDFKRNKKDIPGTVASVEYDPNRTAFIALINYKDGE
KRYILAPQGLQVGATILSGDAVAPEVGNALQMKNMPLGTNVHNIEMQPGQ
GGKLVRSAGTSAQLANKEEKYAVLKMPSGELRKILINCYATVGVVSNGDH
NLEMMGKAGRNRHRGIRPRNRGVAMNPVDHPMGGGEGKSSGGHPRSRTGK
YAKGLKTRQRGKGSDKLIIQRKNGKKLAK
>Sphingobacteriia_bacterium_RIFOXYD2_FULL_35_12
MALKKYKPITAGTRWRIGNAYAEITTNKPEKSLLEPQKNTAGRNFQGRRV
MRYMGGGNKQHYRIIDFKRNKRDIAATVVSIEYDPNRTAFIALVQYTDGE
KRYIIAPQGIQVGQTVIAGDAVAPELGNSLAMKNMPLGTTIHNIELQPGQ
GGKMVRSAGASAQLANKEEKYAVLKMPSGELRKVLINCYATVGVVSNSDH
NLETAGKAGKNRWKGIRPRVRGVAMNPVDHPMGGGEGRASGGHPRSRTGK
YAKGEKTRTKGKGSDKLIIQRRNGKKLAK*
>Bacteria_BacteroidetesChlorobi_group_Bacteroidetes_Flavobacteriia_Flavobacteriales_Flavobacteriaceae_Galbibacter_sp._ck_I2_15
MSVRKLKPITPGQRFRVVSGFDAITTDKPEKSLLAPIKKTGGRNSQGKMT
MRYLGGGHKRKYRIIDFKRAKTGVEATVESIQYDPNRTAFIALIVYTDGE
KSYIIAPNGLQVGQKVRSGAEATPEIGNAMPLSQVPLGTVISCIELRPGQ
GAVMARSAGAFAQLMAREGKYATIKLPSGETRYVLADCFATIGAVSNSDH
QLLVSGKAGRTRWLGRRPRTRPVVMNPVDHPMGGGEGRASGGHPRSRNGV
PAKGYRTRAKAKASNKYIVERRKK
>Bacteria_BacteroidetesChlorobi_group_Bacteroidetes_Flavobacteriia_Flavobacteriales_Flavobacteriaceae_Tenacibaculum_ovolyticum_DSM_18103
MSVRKLKPITPGQRFRVVNGFDTITTDKPEKSLLAPKKRSGGRNNQGRMT
TRNIGGGHKQKYRIIDFKRDKQGIPATVKTIEYDPNRTAFIALLSYADGE
KRYVIAQNGLTVGQVIVSGKNLAPEIGNAMYLSEIPLGTTISCIELHPGQ
GAVMARSAGSFAQLMARDGKYATVKLPSGETRLILLTCMATIGVVSNSDH
QLLVSGKAGRSRWLGKRPRTNAVRMNPVDHPMGGGEGRSSGGHPRSRNGI
PAKGFKTRSKTKASNKYIIERRKK
>Bacteria_BacteroidetesChlorobi_group_Bacteroidetes_Bacteroidia_Bacteroidales_Rikenellaceae_Rikenella_microfusus_Q_1_DSM_15922
MAVRKFKPMTPGQRHKIIGTFDDITTSTPEKSLVTPLKSSGGRNNSGKMT
MRYIGGGHKRQYRIIDFLRNKDGMTATVKTIEYDPNRSARIALVVYADGE
KRYIVAPVGLKVGQTIASGAGVAPEVGNTLFLSEIPLGTVVHCIELTPGR
GAAMARSAGTYAQLLAREGKYAIIKLPSGETRMVLTTCRATVGTVSNPDH
SLEQSGKAGRKRWLGRRPRNRGVVMNPVDHPMGGGEGRASGGHPRSRTGV
LAKGYKTRNPKKTTSKFIVSRRNK
>Bacteria_BacteroidetesChlorobi_group_Bacteroidetes_Bacteroidia_Bacteroidales_Rikenellaceae_Alistipes_finegoldii_AHN_2437_DSM_17242
MAVKKFKPVTPGTRHKIIGTFDEITTNKPEKSLLSPQKNSGGRNNSGKMT
VRYIGGGNKQMYRNIDFKRTKDGIAATVKTIEYDPNRTARIALLVYADGE
KSYIIAPNGLQVGQTVVSGAGVAPEVGNTLFLSEIPLGTVIHNIELYPGQ
GAAMARSAGSYAQLLAREGKFAIIKLPSGETRMVLVTCRATVGVVSNIDH
SLESSGKAGRERWLGRRPRNRGVVMNPVDHPMGGGEGRASGGHPRSRKGL
LAKGYKTRNPKKTTSKFIISKKKK
>Bacteria_BacteroidetesChlorobi_group_Bacteroidetes_Sphingobacteriia_Sphingobacteriales_Sphingobacteriaceae_Solitalea_canadensis_USAM_9D_DSM_3403
MAIKRYKPITPGTRFRIGADFSEITTNKPEKSLVTSIKKSGGRNHDGKMT
MRYIGGGHKKAYRIIDFKRNKAEIPATVASIEYDPNRTAFIALLHYADGE
KRYIIAPEGLKAGQKVVSGESAAPEIGNALPLKNIPLGSVIHNIELHPGQ
GGTLARSAGSYAQLAARDGKYAVVKMPSGETRMILLTCLATIGAVSNSDH
QLERKGKAGRNRWVGKRPRVRGVAMNPVDHPMGGGEGRASGGHPRSRKGL
LAKGFKTREKKKASNRYIIERRKK
>Bacteria_BacteroidetesChlorobi_group_Bacteroidetes_Sphingobacteriia_Sphingobacteriales_Sphingobacteriaceae_Pedobacter_saltans_DSM_12145
MGLRKFKPVTPGTRFRIGNDFTEITTKTPEKSLVVKGKRSGGRNSAGKMT
MRYIGGGHKQLYRLIDFKRDKKDIPATVATVEYDPNRTARIALLHYADGE
KRYIIAPEGIKVGQKVVSGDTATPEIGNALTLAKIPLGSIIHNIELKPGR
GGQIARSAGSYAQLAARDGKYATIKLPSGETRLILVTCIATIGTVSNSEH
ANEVLGKAGRKRWLGRRPRVRGVAMNPVDHPMGGGEGRSSGGHPRSRNGV
LAKGFKTRDKKKYSDRFIVERRKK
>Bacteria_BacteroidetesChlorobi_group_Bacteroidetes_Sphingobacteriia_Sphingobacteriales_Sphingobacteriaceae_Mucilaginibacter_paludis_TPT56_DSM_18603
MAVKRFKPVTPGTRFRVGADNSDITTNVPEKTLVVSHKRSGGRNHDGKMT
MRYLGGGHKQSYRLIDFKRDKFDIPAKVATIEYDPNRSARIALLHYVDGE
KRYMIAPEGLTVGQVVLSGEKSAPEVGNTLPLKNIPLGSIIHNIELNPGQ
GGTIARSAGTYAQLSARDGKYAIIKLPSGETRMILLTCMATIGTVSNGDK
ANEVLGKAGRKRWLGRRPRVRGVAMNPVDHPMGGGEGRASGGHPRSRKGL
LAKGFKTRDKKKSSDRYIIERRKK
>Bacteria_BacteroidetesChlorobi_group_Bacteroidetes_Sphingobacteriia_Sphingobacteriales_Sphingobacteriaceae_Arcticibacter_svalbardensis_MN12_7
MAVKRFKPVTPGTRHRVGGDYSDVTTNVPEKSLIVSIKNSGGRNNTGKMT
MRYLGGGHKQSYRLIDFKRDKKDIPAKVATIEYDPNRTARIALLHYVDGE
KRYIIAPTGLKVGQTVVSGEASAPEVGNAIPLKSIPLGSIIHNIEMNPGQ
GAIIARSAGTYAQLSARDGKYAIIKLPSGETRMILSTCMATIGSVSNAER
SNEVLGKAGRKRWLGRRPRVRGVAMNPVDHPMGGGEGRSSGGHPRSRNGL
LAKGYKTRNKKKISSRYIIEGRKK
>Bacteria_BacteroidetesChlorobi_group_Bacteroidetes_Sphingobacteriia_Sphingobacteriales_Sphingobacteriaceae_Olivibacter_sitiensis_DSM_17696
MAVKRFKPVTPGTRFRIGADYSAITTNVPEKSLVVKIKKSGGRNSSGKMT
MRYIGGGHKKSYRLIDFKRDKKEVPAKVATIEYDPNRTAFIALLHYLDGE
KRYIIAPEGLQVGSTVVSGDNVAPEVGNTLPLANIPLGSIIHNIELNPGQ
GGSIARSAGTYAQLSARDGKYTIIKLPSGETRMILATCLATIGTVSNGEK
SNTVLGKAGRKRWLGRRPRVRGVAMNPVDHPMGGGEGRASGGHPRSRKGL
LAKGYKTRSKKKISNRYIIERRKK
>Bacteria_BacteroidetesChlorobi_group_Bacteroidetes_Sphingobacteriia_Sphingobacteriales_Sphingobacteriaceae_Pseudosphingobacterium_domesticum_DSM_18733
MAVKRFKPVTPGTRFRVGADYSDVTTNVPEKSLVVKIKKSGGRNNTGKMT
MRYLGGGHKKAYRLIDFKRDKKDIPAKVATIEYDPNRTARIALLNYADGE
KRYIIAPEGLKVGQTIIAGEQVAPEVGNTLPLKNIPLGSIIHNIELNPGQ
GGSIARSAGTYAQLSARDGKYAIIKLPSSETRMILATCVATIGAVSNAEK
ANQVLGKAGRKRWLGRRPRVRGVAMNPVDHPMGGGEGRASGGHPRSRTGL
LAKGYKTRYKKKTSNRYIIERRKK
>Bacteria_BacteroidetesChlorobi_group_Bacteroidetes_Sphingobacteriia_Sphingobacteriales_Sphingobacteriaceae_Sphingobacterium_sp._21
MAVKRFKPVTPGTRFRVGADYSDVTTNVPEKSLVVKIKKSGGRNNTGKMT
MRYLGGGHKKSYRLIDFKRDKKDIPAKVATIEYDPNRTARIALLHYVDGE
KRYIIAPEGLQVGQTIVAGEQVAPEVGNTLPLKNIPLGSIIHNIELNPGQ
GGSIARSAGTYAQLSARDGKYAIIKLPSGETRMILSTCVATIGAVSNAEK
ANQVLGKAGRKRWLGRRPRVRGVAMNPVDHPMGGGEGRASGGHPRSRKGL
LAKGFKTRSKKKTSNRYIIERRKK
>Bacteria_Planctomycetes_Planctomycetia_Planctomycetales_Planctomycetaceae_Zavarzinella_formosa_DSM_19928
MGIRKYKPTSAGRRSGSVSDFAECTTPRVNKPEKSLLVRRKKKGGRNNQG
IVTVRFRGGGHKQMLRLVDFKRNKKDGVLANVLSIEYDPSRSARVALIEY
ADKEKAYILAPEGLQAGDVVASGPDAEPRVGNCLPLGRIPLGLFIHNIEL
QPGRGGQICRSAGCSATLTNREGDWVQITLPSGEIRRVPVSCRASIGSIS
NPDHMNISIGKAGRKRWMGRKPHQRGTSQNPVDHPMGGGEGRSKGGRHPC
SPSGVPAKGGKTRQKRKPSSSAIMRRRKPGKHQNTA
>Bacteria_Planctomycetes_Planctomycetia_Planctomycetales_Planctomycetaceae_Isosphaera_pallida_ATCC_43644
MGIRFYKPTSPGRRFASVSDFAELTDKNKKPEKSLTAPLKKTGGRNNQGF
ITSRHRGGGHKRMYRIIDFKRNDRDGQIAEVTHIEYDPNRSARIALIRYQ
DGVKRYILAPEGLKAGMVVQSGPDAEPKLGNCLPLNRIPTGLAVHNIEMQ
PGSGGKLCRSAGCSAVLTARESTWAQLTLPSGEVRRVPAACRATIGVVGN
AEHMNIRLGKAGRARWLGRRPHVRGVAMNPHDHPMGGGEGRTSGGRHPCS
RTGKLAKGGKTRRRRKPSNSQIIRRRKSVRYGQLKL
>Bacteria_Planctomycetes_Planctomycetia_Planctomycetales_Planctomycetaceae_Singulisphaera_acidiphila_MOB10_DSM_18658
MGIRYYKPTSPGRRNASVSDFSELTDKNKKPEKSLTEPLKKTGGRNNQGF
ITARHRGGGHKRMYRIIDFRRNDRDGIPAQVTHIEYDPNRSARIALIVYP
DGAKKYIIAPEGLKAGMTVNTGPGAEPKVGNCLPLSKIPTGLSIHNLEMQ
PGGGAKLCRSAGVYATLTAREGTWAQITLPSGEVRRIPAACRATIGVVGN
SDHMNIRLGKAGRKRWLGRRPHVRGVAMNPVDHPMGGGEGRTSGGRHPCS
PTGKLAKGGKTRRRRKPSNSAIIRRRRSVRYGQLKV
>Bacteria_Chlamydiae_RIFCSPHIGHO2_12_FULL_Chlamydiae_49_11
MPRAHKPTTPGRRGFIQASMQELAPQKDKRVKSLFQKKKRISGRNNKGHV
TMRARGGGHKRFYRVVDFRRAKDGIPAKVVSIEYDPNRSAFIALLHYADG
DKRYILAPKGLSVGATVLSGPEAPLKTGNCLPLSAMPEGSTIHNIEMYPG
RGGQIVRSAGLSAQLVGRADEYAIIKLPSNETRMVPVTCRATLGSLANAE
HSLRALGKAGRMRWLGRRPLSRGTVTNPVDGPLGGGEGKGKGNHPQSPWG
VLAKGFKTRSRKKKSNLIIKDRRK
>Bacteria_ChlamydiaeVerrucomicrobia_group_Chlamydiae_Chlamydiia_Chlamydiales_Chlamydiaceae_ChlamydiaChlamydophila_group_Chlamydophila_abortus_S263
MFKKFKPVTPGTRQLVLPAFDELTTQGELSGKKTRKSVRPNKKLSFFKKS
SGGRDNLGHISCRHRGGGAKRLYRVIDFKRNKDGIEAKVVSVEYDPNRSA
YIALLSYADGEKRYILAPKGIKRGDQVISGEGSPFKLGCCMTLKSMPLGS
TVHNIEMRPHSGGKLVRSAGLAAQVIAKTPGYVTLKMPSGEFRMLNEGCR
ATIGEVSNSDHNLCVDGKAGRKRWKGIRPTVRGTAMNPVDHPHGGGEGRH
NGYIPRTPWGKVTKGLKTRDKRKSNKWIVKDRRK
>Bacteria_ChlamydiaeVerrucomicrobia_group_Chlamydiae_Chlamydiia_Chlamydiales_Chlamydiaceae_ChlamydiaChlamydophila_group_Chlamydophila_pneumoniae_AR39
MFKKFKPVTPGTRQLVLPAFDELTTRGELRGTKSKRSLRPNKKLSFFKKS
SGGRDNLGHISCRHRGGGAKQLYRVVDFKRNKDGITAKVVTVEYDPNRSA
YIALLSYEDGEKRYILAPKGIQRGDVVVSGEGSPFKPGCCMTLKSIPLGL
SVHNIEMRPSSGGKLVRSAGLAAQVIAKSPGYVTLKMPSGEFRMLNEGCR
ATIGEVSNADHNLRVDGKAGRRRWMGVRPTVRGTAMNPVDHPHGGGEGRH
NGYIPRTPWGKVTKGLKTRDKNKSNKWIVKDRRK
>Bacteria_ChlamydiaeVerrucomicrobia_group_Chlamydiae_Chlamydiia_Chlamydiales_Waddliaceae_Waddlia_chondrophila_WSU_86_1044
MLKKYRPRTPGTRQLILPKREQLTRPNKNNRKVVEPTKSLLLPKKRTNGR
NNLGRITCRHKGGGHKRKYRIVDFKRDKWNIPAKVASIEYDPNRSAYIAL
LNYVDGEKRYIIAPQGLKEGAVVMTSDKPPYSVGCCMKLKDMPLGSVVHC
IEMIPGRGAKLVRSAGMSAQLMARSGGYATLRMPSGEVRMVNESCKASFG
SVSNPEHSLRVEGKAGRNRWKGIRPTVRGTAMNPVDHPHGGAEGRNKGNI
PQTPWAMYTKGYRTRSISKSRKLIVKDRRKK
>Bacteria_ChlamydiaeVerrucomicrobia_group_Chlamydiae_Chlamydiia_Chlamydiales_Parachlamydiaceae_Parachlamydia_acanthamoebae_UV7
MLKKYRPITPGTRQLVLPMNEKLTRANDHSKATVKPEKSLLSPKKRTNGR
NNNGHITCRHKGGGHKRHYRLVDFKRDKENIPAVVNSIEYDPNRSAYVAL
LHYADGEKRYIIAPEGLKKGDKVQTSDQAPFRTGNCMRMMSMPLGSIIHS
IELVPGKGAKLVRSAGLSAQLMARSGGYVTVRMPSGEVRMFNEKCRATFG
TVSNSEYNLRVEGKAGRKRWKGIRPTVRGTAMNPVDHPHGGGEGKHKGNI
PQTPWAQCTRGLRTRSLKKSNKFIVKDRRKK
>Bacteria_ChlamydiaeVerrucomicrobia_group_Chlamydiae_Chlamydiia_Chlamydiales_Parachlamydiaceae_Neochlamydia_sp._S13
MLKKYRPITAGTRQLILPINETLTRAKEGSRAKVKPTKSLMLPKKRTNGR
NNNGHITCRHKGGGHKRHYRIIDFKRDKENIPARVASIEYDPNRSAYIAL
LNYSDGEKRYILAPHGLKDGDVVQTSDEPPFSVGCCMKLKFMPLGSTIHA
IEMIPGRGAKMVRSAGLSAQLMARSGGYATIRMPSGEVRMVSENCRAAFG
MVSNSEHNLRVEGKAGRMRWKGIRPTVRGTAMNPVDHPHGGGEGKHKGNI
PQTPWALYTRGLRTRSQKKSNKFIVKDRRKK
>Bacteria_ChlamydiaeVerrucomicrobia_group_Chlamydiae_Chlamydiia_Chlamydiales_Parachlamydiaceae_Candidatus_Protochlamydia_amoebophila_UWE25
MFKKYRPVTPGTRQLALPTNEQLTRPCENSRATVKPTKSLLLPKRRTNGR
NNNGHITCRHKGGGHKQHYRIVDFKRDKENIPAKVASIEYDPNRTAYIAL
LNYADGEKRYILAPQGLKAGDKVQTSDEPPFHIGCCMKLRLMPLGSVIHN
IELYPGKGGKLVRSAGLSAQLMARSGGYATIRMPSGEVRMINENCRATFG
AVSNPERNLRVEGKAGRMRWKGIRPTVRGTAMNPVDHPHGGGEGKHKGNT
PQTPWGLYTKGLVTRSNKKSNKLIVKRRRKK
>Bacteria_Chlamydiae_Chlamydiia_Chlamydiales_RIFCSPLOWO2_02_FULL_Chlamydiae_49_12
MAKTFRPTTSTRRHLVLNSTEELTRISPKKRAVAKPCKALLVKKMRTNGR
NHHGHITCRHRGGGHKRFYRLIDFKRDKEKVPARVASIEYDPNRTTFIAL
LHYADGEKRYILAPAGLKKGDRVATQTSAPYKVGCCLKLKDMPLGSVIHN
IEMHPGRGGKLVRSAGLSAQLMARSSGYATIKMPSNEVRMIHENCRATLG
ALSNAERTLRAEGKAGRKRWKGIRPTVRGTAMNPVDHPHGGGEGKSKGNN
PQTPWAMYTKGYRTRAKRKTTKWIIKSRRSS
>Bacteria_Chlamydiae_Chlamydiia_RIFCSPHIGHO2_12_FULL_Chlamydiae_27_8
MTKKFRAITPSLRQLVLPSSEELKPLKKGPEKSLLQIKRRTNGRNNLGQI
TCRHRGGGHKRKYRVIDFKRDKEGVQAKVASIEYDPNRTAHIALLHYADG
EKRYIIAPQGLKVGDTVATTTGAPFNVGNSMKLKYIPLGIFIHNIEMHKG
KGGVLVRSAGLSAQLLAKSDKLATIKMPSGEIRMISEECMATIGIVSNSE
HNLRVDGKAGRTRWKGFRPTV
>Bacteria_Chlymidae_uncultured_SMTZ_39
MVKKFRPITPSTRKLVLPSNVGVSKRKIKNKSLVKVKRRRGGRNNLGRIT
CRHKGGGHKKKYRIIDFRRDKENIPAKVASIEYDPNRSAYIALLYYADGE
KRYIIAAQGLKVGDIVRTSDTYPYDVGCCMKLKNMPLGSVIHNIENLPGR
GGKYVRSAGLSAQLLSRSDGYASIKMPSGEIRLINEDCKATFGAVSNFEH
NLRVDAKAGRSRWKGVRPTVRGTAMNPVDHPHGGGEGKSKGNHPMSPWAK
ITKGKKTRSRKKSNRLIVTKRKEKKNG
>CG10_big_fil_rev_8_21_14_0_10_Chlamydiia_35_9
MTKKFRPTTPGQRKLILPSFDELSPKAKKPKSLLKAKKKTNGRNNTGRIT
CRHRGGGHKRQLRVIDFRREKENIPAKVASIDYDPNRSAHIALLNYLDGE
KRYILAPQGLKVGDTVATTQEPPFKVGFCMRLKFMPLGSVVHNIELYPDR
GAKLVRSAGLSAQLVARSGGYATIRLPSGEFRMIPESCKATFGAVSNPEH
FLRVEGKAGRNRWKGKRPTVRGTAMNPVDHPHGGGEGKSKGNVPQTPWAQ
YTKGYRTRSKKKSDKMVVKPRKNKVKVGK*
>Bacteria_Chlamydiae_Chlamydiia_RIFCSPLOWO2_02_FULL_Chlamydiae_45_22
MPKKFRPTTPGQRKLVLPVLLELMPGEKKSPKSLRQGKRRGNGRNHSGHI
TCRHKGGGHKKLFRTIDFKRDKENIPAKVTSVEYDPNRSALIALLVYGDG
EKRYIVAPQGIKVGSMVQTSDDPPFRIGCCMRLKFMPLGSVIHNIEMKPG
CGAQLVRSAGLSAQLLARSGGYATVRMPSGEVRMIHENCRATFGAVSNAE
HNLRVIGKAGRSRWMGIRPTVRGVAMNPVDHPHGGGEGRGKGNHPQTPWA
QFTKGFRTRAKRKTKKWIVKARKRERN
>Bacteria_Chlamydiae_Chlamydiia_RIFCSPHIGHO2_12_FULL_Chlamydiae_49_9
MPKIFRPVTPGQRKLVLPVHTELSPGDKPAPKSLLAPKRRTNGRNHSGHI
TCRHKGGGHKQMLRLIDFKRDKENIPAKVAAVEYDPNRSALIALLYYKDG
DKRYILAPQGIKVGDVVSTSDEPVYQIGCCMKLKFMPLGSVIHNIEIYPG
KGGQLVRSAGLSAQILARANGYATVRMPSGEVRMIHENCKATFGSVSNAE
HNLRVIGKAGRSRWLGIRPTVRGVAMNPVDHPHGGGEGRGKGNHPQTPWA
QFTKGFRTRSTKKTRKWIVKERR
>CG10_big_fil_rev_8_21_14_0_10_Chlamydiia_42_34
MPKLFRPTTPGQRKLVQPIRTELSPGDKPAPKSLLVPKRRTNGRNHSGHI
TCRHKGGGHKKMYRLIDFKRDKENIPAKVAAVEYDPNRSALIALLYYNDG
EKRYIIAPQGIKVGSTVVTSDEPPFQVGCCMKLKFMPLGSVIHNIELEPG
KGAKFVRSAGLSAQLQARSNGYATIRMPSGEVRMIHENCRATFGAVSNAE
HNLRVIGKAGRSRWLGIRPTVRGVAMNPVDHPHGGGEGRGKGNQPQSPWA
QFTKGFRTRSNKKTRKWIVKERR*
>Bacteria_Lentisphaerae_GWF2_Lentisphaerae_57_35
MALKKYKPTTPSRRFTTLSAFDDITKTTPERSLIKPRKSKAGRNSAGRVT
VRHQGGGHKRYYRMVDFKRDKHGIPATVAAIEYDPNRSARLALLNYADGE
KRYILAPAGLKVGSKIMSGPEAEPADGNSLPLSIIPLGMAIHNIELYPGR
GAQIVRSAGMVARIMAREGEYAHVRMPSGEIRMVNVSCYATIGQVGNLEH
ENISMGKAGRARWKGIRPTVRGVAMNPIDHPMGGGEGRSSGGGHPVTPWG
QLTKGKKTRNRRKPSGSFIIQRRK
>Bacteria_Lentisphaerae_RIFOXYC12_FULL_Lentisphaerae_60_16
MGLRKHKPTTPGTRFASMLTRDEVTAQKPERSLVLARKRSSGRNSAGRIT
VRHRGGGHARKYRIIDFKRDKLGIPARVATIEYDPNRSSLIALLHYVDGE
KRYILAPQGLAVGQRIGSGADFEPLVGNALPLERIPMGLMIHNIEVEPGR
GGQLVRTAGGGAQLMSREGDRAQVRLPSGEIRRIHVKCMATIGQIGNAEH
SSVSLGKAGRKRWRGIRPTVRGVAMNPVDHPMGGGEGRSSGGGHPRSPWG
ALSKGGKTRQKRKPSGRFIVKRRK
>Bacteria_Lentisphaerae_RifOxyA12_full_Lentisphaerae_48_11
MGIKKYKPTSPGMRFITVSTFEEITKDRPERSLIEIRKKNAGRNFQGRIT
TRHRGGGNKKQYRIIDFKRDKINIPAKVAAIEYDPNRSANIALLNYADGE
KRYILAPLGLQVGTQLMSGADIEPIVGNALPLSKIPLGLFIHNIEMQPGK
GGQLVRGAGSSAQLMSREGAFAHIRLPSGETRMIDVRCMATVGQVGNLDH
GSVSWGKAGKTRHRGIRPTVRGVAMNPVDHPMGGGEGRSSGGGHPSSPWG
KLAKAGKTRHRRKSSSRLILSRRK
>Bacteria_Lentisphaerae_RIFOXYB12_FULL_Lentisphaerae_65_16
MGIKTFRPTSPGLRQMALPDFSELSRRTAERSLTVGKRSTGGRNNHGHVT
TRFRGGGVKRAYRKIDFRRDKDGIPAKVAHIEYDPNRSARIALLHYVDGE
KRYILCPVGLQCGATVMSGPKAEFKPGNSMALRDIPMGLEIHNVELCPGR
GGVLARSAGQTALLRAKEGSHAQVKLPSGEIRLVHLDCRATIGQVGNLER
AGLAYGKAGKRRYLGRRPHSRGVAMNPIDHPMGGGEGRTSGGGHPRSPWG
QLAKGYRTRNKRKTSSKFIVQRRKK
>Bacteria_ChlamydiaeVerrucomicrobia_group_Lentisphaerae_Lentisphaerales_Lentisphaeraceae_Lentisphaera_araneosa_HTCC2155_unfinished_sequence
MAIKTYKPTTPSLRNMVTVIDETITRSNSERSLTKGKKSTGGRNNAGRIT
TRFRGGGVKRKYRTIDFKRNKVGVPAKVAEIEYDPNRTANIALLHYADGE
KRYILAPVGLEKGDTVMSGEKAEFKPGNALKIKDIPVGVVIHNLELEPGK
GAVMVRSAGQEAILRAKETDFAQIKLPSGEVRLVNLNCMATIGVVGNADH
RKAKIGKAGKKRFQGKRPHVRGVAMNPVDHPMGGGEGRTSGGSHPVSPWG
QLSKGFKTRNPRKNSSKFIIEKRKK
>Bacteria_Lentisphaerae_GWF2_Lentisphaerae_38_69
MALKKFVPLTPSLRGMTVLDYAEITSVKPVKSLTKGKSNSGGRNSEGHVT
TRFRGGGNKRRFRIIDFKRDKFDIPATVKTIEYDPNRSANIALLDYKDGE
KRYMLAPLGLTVGQIVISGDKAEVKPGNAKKLKDIPVGVDIHCIEMNPGK
GAKIARSAGQVATLRAKEGGYALVKLPSGEIRKIHFECMATVGQVGNIEK
MNVKLGKAGKKRFIGKRPHVRGVAMNPIDHPMGGGEGRTSGGGHPRSPWG
QLAKGKKTRTPKKASSRFIVERRRKK
>Bacteria_Lentisphaerae_GWF2_Lentisphaerae_50_93
MALKTFRPLTPGLRGKSVLDFAEITTDTPHKSLTTGKRGTGGRNNNGRMT
TRYRGGGVKRRLRLIDFNRDKDGVPATVATIEYDPNRSANIALLFYVDGE
KRYILAPIGMKVGDKVMSGDKAEIKSGNALKLKNIPDGIDIHNIEIYPGS
GAKLVRSAGMLAQLRSKEGQYANVKLPSGEIRMLHIDCFATIGQIGNLDH
MNVKYGKAGRKRYLGIRPHVRGMAMNPIDHPNGGGEGRSKSGGGRQHPMS
PWGKLAKGKRTRKKKNISDRFIIERRKK
>Bacteria_Lentisphaerae_GWF2_Lentisphaerae_49_21
MPLKTFRPLTPGLRGKSVLDFSHITADSPLKSLTSGKRGTGGRNNNGRMT
TRYRGGGVKRRLRMIDFKRDKEGIPAKVATIEYDPNRSANIALLFYVDGE
KRYILAPIGLKVGDTVMSGEKAEIKPGNALKLKNIPDGIEIHNIENYPGS
GAKLVRSAGMLAQLRSKEGEYATVKLPSGEVRMLHINCYATIGQVGNLDF
MNIKYGKAGRKRYLGIRPHVRGMAMNPIDHPNGGGEGRSKSGGGRQHPMS
PWGKLAKGKKTRKKRRTSNRFIIERRKK
>Bacteria_Lentisphaerae_GWF2_Lentisphaerae_45_14
MAMKSFKPITPSLRHMSSLDYSDITSQTPEKSLISGKKSSGGRNNLGRIT
TRFRGGGNKRNYRMVDFKREKENIPAAVKTIEYDPNRSANIALLFYVDGE
KRYIIAPVGLAVGDVVLSGAGSEIKPGNALKIKDIPVGVTIHNIEMRPGE
GAALARSAGQSCMLRSKDGAYAQVKLPSGEIRMINLECRATIGQVGNVEH
MNIKLGKAGKKRYHGKRPHVRGVAMNPVDHPMGGGEGRSSGGHPRSPWGQ
YAKGYKTRRGKKISDKFIVERRKK
>Bacteria_ChlamydiaeVerrucomicrobia_group_Lentisphaerae_Lentisphaeria_Victivallales_Victivallaceae_Victivallis_vadensis_ATCC_BAA_548
MAVKNFNPVTPSRRHMAVLDYAAVITTDKPEKSLVKGKKSTGGRNNYGRT
TTRFRGAGNKRRYRMIDFVRAKEGVPAKVVSIEYDPNRTANIALLSYADG
EKAYILAPVGLKVGDVVMNGPKAELKPGNSMKLRDIPVGINICCIELQPG
NGAKLVRSAGQVATLRGKEETYAQIKLPSGEVRMLHLNCRAMIGQIGNLE
RMNVKLGKAGKKRYMGFRPHVRGVAMNPVDHPMGGGEGRTSGGGHPVSPW
GVLAKGKRTRNPKKTSKNFIVERRKK
>Bacteria_Lentisphaerae_GWF2_Lentisphaerae_44_16
MGIRTYNPITPSRREMTSSDFAEITSKKPEKRLTAGKKSTGGRNNSGCVT
TRFRGGGVKRRLRDIDFKRLKKDIPATVKSIEYDPNRSANIALLYYADGV
KSYILAPDGLKVGETLMSGDKVEIKAGNALKIKNIPLGITVHNIEMTPGR
GGQLVRSAGQTAVIRSKEGQYAQVKLPSGEIRMINVECSATIGQVGNIEH
MNINLGKAGRKRYLGKKPHVRGVAMNPVDHPMGGGEGRTSGGGHPVSPWG
QLAKGKKTRKRNSSSDKFIVERRKK
>Bacteria_Lentisphaerae_GWF2_Lentisphaerae_52_8
MGLKTYRPVTPSRRGMVVPDYAEITKTAPEKSLTKGKRSTGGRNAQGRIT
[truncated: 186,275 more chars]
