# Supplementary material for: Mediterranean grassland soil C–N compound turnover is dependent on rainfall and depth, and is mediated by genomically divergent microorganisms
Source: Nat Microbiol. 2019 May 20;4(8):1356–67. doi: 10.1038/s41564-019-0449-y (PMC6784897; doi:10.1038/s41564-019-0449-y)
Supplement: Supplementary file 10 — Individual ribosomal protein sequence sets. [file 41564_2019_449_MOESM10_ESM.zip › L16_Merged.faa]

>14_0903_02_20cm_Actinobacteria_63_68_5
MLMPKRVKHRKEHRGRMRGNTKGGSQVAFGEYGLKALERGWITNRQIEAARVAMTRKIKRGGKVWINVFPDKPYTKKPAETRQGSGKGNPEGWVAVIKPGRVMFELAGVPEDLARDAIRLAGHKLPIKTKFVKREGVAE*
>14_0903_02_20cm_Alphaproteobacteria_64_65_14
MLAPKRSKYRKAHKGRIHGVAKGGTSLNFGAFGLKAVDPGRITARQIEAARRSITRHIKRVGRVWIRIFPDVPVSSKPAEVRMGSGKGSPEFWVCRVKPGRIMFELDGVSPQIAREAFDLAAAKLPIATRFVSRTGEEAQP*
>14_0903_02_20cm_Bacteria_88_55_7
MPLMPKRVKYRKSQRGSRKGTASRNLRIDFGEFGLQTLERAWITNTQLEAARVALTRNMKRKGKLWIRIFPDKSVTGRPPETRMGKGKGQPEYWVATVRPGNILFELDGVPESVARESLRLAADKLPVRTKFLSRHHVVAA*
>14_0903_02_20cm_Bacteria_99_55_12
MPLMPKRVKYRKAQRGSRKGTASRNLKIDFGEFGLQTLDRAWITNTQLEAARVALTRNMKRKGKLWIRVFPDKPVTARPPETRMGKGKGQPEFWVTTVRPGNILFELDGVPESVARESLRLAADKLPVRTKFLTRHHVRAA*
>14_0903_02_20cm_Betaproteobacteria_69_66_11
MLQPARTKYRKQQKGRNTGVASRGTKVAFGEFGLKATTRGRLTARQLEAARRAMSRHIKRGGRIWIRVFPDKPVSQKPAEVRMGNGKGNPEFFVSEIQPGKIIYEMDGVTEALAKEAFALAAAKLPFRTIVVQRTLG*
>14_0903_02_20cm_Proteobacteria_54_67_14
MLQPKRTKYRKQFKGRNAGLAQRGSNVSFGEFGLKATSRARMTAREIEAARRAMARYVKRGGQIWIRVFPDVPISKKPLEVRMGSGKGNIEYYVARVQPGKVLFEMEGVDEVTAREAFRLAGSKLSVSTSFVKRQVR*
>14_0903_02_20cm_Proteobacteria_56_68_14
MLQPKRTKFRKQFKGRNPGLAQRGNNVSFGEFGLKATSRARMTAREIEAARRAMARYVKRGGQIWIRVFPDVPISKKPLEVRMGSGKGNVEYYVARVQPGKVLFEMEGVDEPTAREAFRLAGSKLSVATSFVKRQVR*
>14_0903_02_30cm_Actinobacteria_172_69_15
MLLPKKTKYRKYQRGRRRGYSKGQTTVQFGDFGLKALETGWVTNRQIEAARIAMTRKIKRGGKVWINVFPDKPTTQKPAETRMGSGKGSPEHWVAVIKPGRVMFELAGVPEQLAKEALRLAGTKLSLKTKFVKREADLFES*
>14_0903_02_30cm_Actinobacteria_190_71_7
MLSPKRVKHRKQHRGRRAGLSRGQTKVQFGEYGIKALDAGWLTNRQIEAARIAMTRKIKRGGKVWINVYPDKPFTKKPAETRMGSGKGSPEGWVAVVKPGRVMFELAGVDEQLAREAMRLAGHKLPVRTKFVTAED*
>14_0903_02_30cm_Alphaproteobacteria_175_63_7
MLQPMRTKFRKAHKGRIKGIATSGVDLAFGQFGLKALEPERVTARQIEAARRALTRHMKRAGRVWIRIYPDVPVSKKPLEVRMGSGKGAPELWVTRVKPGRILFEVDGVSETMAREALGLAAAKLPIKTRFIERIAE*
>14_0903_02_30cm_Alphaproteobacteria_186_65_8
MLQPARTKYRKAFKGRIHGQAKGGSTLNFGSHGLKAVEPERITARQIEAARRAITRAMKRAGRVWIRIFPDVPVTKKPAEVRMGSGKGAPELWVARVKPGRIMFELDGVNDATAKEALELGAAKLPIKTRIVRRQA*
>14_0903_02_30cm_Alphaproteobacteria_198_62_6
MLQPMRTKFRKAHKGRIKGLATSGVELAFGHFGLKALEPERVTARQIEAARRALTRHMKRAGRVWIRIYPDVPVSKKPLEVRMGSGKGAPEFWVARVKPGRVLFEIDGVSVALAREALALAAAKLPIKTRFIERIAE*
>14_0903_02_30cm_Bacteria_162_64_22
MMMPKKVKFRKQQRGRRRGLATRGAKVSFGDYGLQALEAGWVTARQIEAARIAMTRHVKRGGKIWIRIFPDKPITKKPLETRMGKGKGAPEEWVCVVKPARILYEMEGVTREIAEEAFRLAAHKLPIKTRFVTRSQTEVGE*
>14_0903_02_30cm_Bacteria_171_59_8
MPLMPKRVKYRKTQRGSRKGTASRNLRIDFGEFGLQTLERAWITNTQIEAARVALTRSMKRKGKLWIRIFPDKSVTSRPPETRMGKGKGQPEYWVATVRPGNILFELDGVTESVARESLRLAADKLPVRTKFLTRHHVAAA*
>14_0903_02_30cm_Bacteria_174_66_7
MLIPKRVKYRKMHRGRRTGIATRGATVAFGDFGLQAMEACWMSNRQIEAARRAMTRHVKRGGQIWIRIFPDKSITKKPAETRMGSGKGNPEGWVAVIKPGRVLFEMGGVTPQVAKEAMKLAAAKLPIKTRFVSAAGRAQGAPSTDGGGPR*
>14_0903_02_30cm_Bacteria_177_54_8
MPLMPKRVKYRKSQRGSRKGTASRNLKIDFGEFGLQTLERAWITNTQLEAARVALTRNMKRKGKLWIRIFPDKSVTSRPPETRMGKGKGQPEYWVATVRPGNILFELDGVPESVARESLRLAADKLPVRTKFLTRHHVRAA*
>14_0903_02_30cm_Bacteria_192_51_5
MLMPKKVKHRKQMRGRMTGVATRGSEISFGEFGLKCLEPAWITDRQIEAARIAMTRHIKRGGKIWIRMFPDKPVTKKPAETRMGKGKGAPEYWVAVVKQGRILYEIEGVDEKTARDAMRLAAQKLPIKTKFVTRADQEGGAI*
>14_0903_02_30cm_Bacteria_194_55_8
MALMPKRVKYRKSQRGSRKGTASRNLKIDFGEFGLQTLERAWITNTQLEAARVALTRNMKRKGKLWIRIFPDKSVTSRPPETRMGKGKGQPEDWVATVRPGNILFELDGVPESVARESLRLAADKLPVRTKFLTRHHVRAA*
>14_0903_02_30cm_Bacteria_197_52_10
MLMPKKVKHRRVMKGRMRGKATRGENLDFGDYGLKALDAGWITDRQIEAARIAMTRHVKRGGKIWIRIFPDKPITKKPAETRMGSGKGAPDHWVAVVKPGRVMYEIQGVDEALAREALNLAAQKLPIKTKFVSRADLEGGIV*
>14_0903_02_30cm_Bacteria_216_54_5
MPLMPKRVKYRKSQRGSRKGTASRNLRIDFGEFGLQTLERAWITNTQLEAARVALTRNMKRKGKLWIRIFPDKSVTSRPPETRMGKGKGQPEYWVATVRPGNILFELDGVPESVARESLRLAADKLPVRTKFLTRHHVRAA*
>14_0903_02_30cm_Bacteria_250_54_7
MPLMPKRVKYRKSQRGSRKGTASRNLRIDFGEFGLQTLERAWITNTQIEAARVALTRNMKRKGKLWIRIFPDKSVTARPPETRMGKGKGQPEFWVATVRPGNILFELDGVPESVARESLRLAADKLPVRTKFLTRHHVAA*
>14_0903_02_30cm_Betaproteobacteria_208_64_9
MLQPARTKYRKQQKGRNRGVATRGTKVSFGEYGLKATTRGRLTARQIEAARRAMTRHIKRGGRIFIRIFPDKPVSQKPAEVRMGNGKGNPEYFVAEIRPGKVLYEMDGVDEPTAREAFALASAKLPLRTVFVFRQMG*
>14_0903_02_30cm_Gemmatimonadetes_10587_66_15
MLAPKRVKFRKRFKGRTSGMATRGNTVAFGHYGLMSLDPGWVSNRQIEAARVALTREMKRGGKVWIRLFPDKPITKKPAETRMGKGKGNPEGWVAVVKPGRIMFEVEGIDEKSAREALALASAKLPVKSKFVKREER*
>14_0903_02_30cm_RIFCSPHIGHO2_12_FULL_Alphaproteobacteria_66_14_curated_201_67_8
MLQPKRTKYRKAFKGRISGAAKGGFNLDFGSFGLKAMEPDRLTARQIEAARRAITRHMKRAGRVWIRVFPDVPVSKKPAEVRMGSGKGAPEFWAARVKPGRILFELEGVTVTVAKEALALAAAKLPIKTRFVARVGIEG*
>14_0903_02_30cm_RIF_CHLX_178_69_6
MLMPRRVKHRKVMRGRMSGLAKGGHDVAFGDYGLATLEPAWITSRQIEAARRAMTRSVKRGGKIWIRIFPDKPATKKPAETRMGSGKGAPDHWVAVVKPGRILFEMAGIAHDEAVEAMRLAGHKLPVSTRVVTREGVREATSDGHR*
>14_0903_02_30cm_Rickettsiella_grylli_159_36_9
MLQPKRTKYRKQFKGRNRGVATRGTEVSFGQYGLKATAAGFITSRQIEAARRALTRHIKRGGKVWIRVFPDKPITKKPLEVRQGKGKGSVEYWVAVVQPGRVLFEMEGISADIAKVALKLAAAKLPMTTYFVTRTVL*
>14_0903_02_30cm_Sphingobacteriales_157_38_13
MQKGRMKGNAKRGTTISFGSYALKALEQHWITDRQIEAARQALTREMKREGNVWIRIFPDKPITRKPAEVRMGKGKGNLEFWAAVVTPGRILFEVDGVDEKVARASLSLAAGKLPIKTRFVVRRDLQTA*
>14_0903_02_30cm_Sphingobacteriales_165_43_8
MLQPKRSKHRKMQKGRMKGNAKRGATIAFGSYALKALDQHWLTDRQIEAARQALTREMKREGNVWIRVFPDKPITRKPAEVRMGKGKGNLEFWAAVVKPGRILFEVDGVDEKTARASLSLAAGKLPIKTKFIKRRDLEIA*
>14_0903_02_30cm_Sphingobacteriales_181_43_6
MQKGRMKGDAKRGATIAFGSYGLKALDQHWLTDRQIEAARQALTRHMKREGNVWIRVFPDKPITRKPLEVRMGKGKGNLEFWAAVVKPGRVLFEVDGVSEQTAKEALELAAGKLPIKTKFIVRRDLVA*
>14_0903_02_30cm_Sphingomonadales_156_68_15
MLQPKRTKFRKAHKGRIHGDAKGGTQLNFGAYGLKALEPERITARQIEAARRAITRHIKRQGRLWIRIFPDVPVSSKPAEVRMGSGKGSPEFWVARVKPGRVLFELDGVPGHIAKVAFERAAEKLPIKTKVIARLGESLLEDA*
>14_0903_02_40cm_Bacteria_9_54_9
MPLMPKRVKYRKSQRGSRKGTASRNLRIDFGEFGLQTLERAWITNTQLEAARVALTRNMKRKGKLWIRIFPDKSVTSRPPETRMGKGKGQPEHWVATVRPGNILFELDGVSESVARESLRLAADKLPVRTKFLGRHHVAAA*
>14_0903_05_20cm_Actinobacteria_379_69_8
MLLPKKTKFRKVQRGRRAGFSKGQTTVQFGDFGLKSLEAAWVTNREIEAARIAMTRKIKRGGKVWINVFPDKPVTQKPAETRMGSGKGSPEHWVAVVKPGRVMFELAGVPEPLAKEALRLAGQKLSVKTKVVAREASLFES*
>14_0903_05_20cm_Actinobacteria_401_69_9
MLLPKKTKFRKYQRGRRRGFAKGQTAVQAGDFGLKALENGWVTNRQIEAARIAMTRKIRRGGKVWINVFPDKPVTQKPAETRMGSGKGAPEHWVAVIKPGRVMFELAGVPEPLAKEALRLAGRKLPIKTRVVKREADLFAS*
>14_0903_05_20cm_Bacteria_395_69_9
MLMPKKVKFRKQQRGRRAGMAKGGDYIAFGDYALQALETGWVTARQIEAGRIAISRHVKRGGKVWIRVFPDKPITKKPLETRMGKGKGNPEEWVAVVKPARILFELEGVPQEVAEAAMRLASHKFGIKTRFIKRHDELR*
>14_0903_05_20cm_Chloroflexi_387_50_7
PAETRMGSGKGAVDHWVAVVKPGRIIFEIGGVSEEIAKEAVRLAGHKLPVKSRFITRGEAEKDVEA*
>14_0903_05_20cm_Ktedonobacter_racemifer_407_54_6
MLLAPSRYKYRKQHRGRMRGTAQRGSTLAFGEFGLQSLEPCWLEARQIESARIALTRFMKRGGKVWIRVFPDKPITAKPAETRMGSGKGAVDHYVAVIKPGRIIFEIGGVSEEVAKEAVRLASHKLPVKTRFLTRGEAESAES*
>14_0903_05_20cm_Micromonosporales_397_71_6
MLMPRKPPKGFRKPHHPDRHGSAKGGTRVAFGEFGIQALEPAYVTNRQIESARIAMTRHIRRGGKVWITVFPDQAITKKPAETRMGSGKGSPEWWVANIKPGRILFEMSFPNEAIAREAMRRAIHKLPMKCRIVKREGAEV*
>14_0903_05_30cm_Bacteria_4558_71_13
MLAPKKVKWRKMQKGRRRGTAWRGATLAFGDFGLQALERGWLTAREIEAARVALTRYIKRGGRVWVRVFPDKPLTKKPAETRMGKGKGSPEVWVAVVKPGRMLFEMEGVEGGQAHEALRLAAAKLSIATAVRERHTVAA*
>14_0903_05_30cm_Bacteria_4569_68_6
MLIPKRVKYRKMHRGRRQGIATQGATVAFGDFGLQAMEAAWMSNRQIEAARRAMTRHVKRGGQIWIRVFPDKSITKKPAETRMGSGKGNPEGWVAVVKPGRVLFEMGGVTPQVAKEAMKLAAAKLPMKTRVISAAEAGGQR*
>14_0903_05_30cm_Bacteria_4594_57_8
MLMPKKVKYRKQMRGRRNGKAWRGGDLAFGEYGLKAMENAWITDRQIEASRVAITRFIKRGGKLWIRIFPDKPFTKKPAETRMGKGKGAPEKWVSVVKPGRIMFEMAGVDEATAREALGLAAHKLPIPTKFVSRAGGF*
>14_0903_05_30cm_Bacteria_4617_55_7
MPLMPKRVKYRKSQRGSRKGTASRNLRINFGEFGLQTLERAWITNTQIEAARVALTRNMKRKGKLWIRIFPDKSVTARPPETRMGKGKGQPEFWVATVKPGNILFELDGLTESVARESLRLAADKLPVRTKFISRHHVAAA*
>14_0903_05_30cm_Gemmatimonadetes_4557_70_6
MLAPKRVKFRKRFKGRTKGMATRGNTLVFGHYALMVLEPGWITNRQIEAGRVALTREMKRGGKMWPRLFPDKPVTKKPAETRMGKGKGNPEGWVAVVKPGRIIFEVEGVSEEVARTALALAAAKLPIKSKFVRREER*
>14_0903_05_30cm_Rokubacteria_4563_69_8
MLMPKRVKYRKAQRGRMRGTAQRGATLAFGEYGLKALEPGWVTSRQIEAARVALTRSLKRGGKIWIRIFPDKPVTKKPAETRMGKGKGNPEEWVAVVKPGRIIYEMQGVPEDVAREAFRTAAQKMAIATKFVMRTRVL*
>14_0903_05_40cm_Actinobacteria_485_68_8
MLAPKRVKHRKVHRGRMKGKAKGHTEIQYGDYAIVAMEPGWITNRQIEASRVAMTRHIKRGGKVWITIFPDKPVTKKPAETRMGSGKGNPEGWVAVVKPGRVMFELSGVNEPLAREAMLRAQHKLPIKTKFITRVGE*
>14_0903_05_40cm_Alphaproteobacteria_523_63_8
MRTKFRKAHKGRIKGIATSGVDLAFGQFGLKALEPERVTARQIEAARRALTRHMKRAGRVWIRIYPDVPVSKKPLEVRMGSGKGAPELWVTRVKPGRILFEVDGVSETMAREALGLAAAKLPIKTRFIERIAE*
>14_0903_05_40cm_Bacteria_469_66_9
MLIPKRVKYRKMHRGRRQGIATRGATVAFGDYGLQAMEACWMSNRQIEAARRAMTRHVKRGGQIWIRVFPDKSITKKPAETRMGSGKGNPEGWVAVIKPGRVLFEMGGVTPQVAKEAMKLAAAKLPIKTRFVSSAESGSSR*
>14_0903_05_40cm_Bacteria_483_55_9
MPLMPKRVKYRKSQRGSRKGTASRNLRIDFGEFGLQTLERAWITNTQLEAARVALTRNMKRKGKLWIRIFPDKSVTARPPETRMGKGKGQPEFWVATVRPGNILFELDGVPESVARESLRLAADKLPVRTKFLSRHHVAAA*
>14_0903_05_40cm_Bacteria_491_65_7
MLVPKRVKHRKQMRGRRKGMAYRGATVSFGEFGLQALEAAWVTNRQIEAARVAITRFIKRGGKMWIRIFPDKPVTVKPAETRMGKGKGSPEFWVAVVKPGRVLFELEGISAELAKKAMKLGASKLPMKTKFVERQDLAGS*
>14_0903_05_40cm_Bacteria_494_55_10
MPLMPKRVKYRKSQRGSRKGTASRNLRIDFGEFGLQTLERAWITNTQIEAARVALTRNMKRKGKLWIRIFPDKSVTSRPPETRMGKGKGQPEFWVATVRPGNILFELDGVPESVARESLRLAADKLPVRTKFLSRHHVAA*
>14_0903_05_40cm_Bacteria_498_68_8
MLQPKRLKHRKFQRGRMKGHAVAGGTIAFGEYALQAQEPCWMTARQIEAARRAIVHHFSRGGKVWIRVFPDKPVTKKPAEVRMGSGKGAPDHWVCVVRPGKILFEVSGVSERLAKEALRLAAYKLPIKVKFLAREGESSATEGHAAAV*
>14_0903_05_40cm_Bacteria_508_68_7
MLQPKRMKHRKFQRGRMKGHAQAGATIAFGDYGLQAQEPCWMTARQIEAARRAIVHHFKRGGKVWFRPYPDKPVTKKPAEVRMGSGKGAPDHWVAVIRPGRILFEVAGVSEGLAKEALRLASYKLPIKTKFVSREGQEGGGSATEGNAEAV*
>14_0903_05_40cm_Betaproteobacteria_516_64_10
MLQPARTKYRKQQKGRNRGVATRGTKVSFGEYGLKATTRGRLTARQIEAARRAMTRHIKRGGRIFIRIFPDKPVSQKPAEVRMGNGKGNPEYFVAEIRPGKVLYEMDGVDEPTAREAFALASAKLPLRTMFVFRQMG*
>14_0903_05_40cm_Rokubacteria_474_69_10
MLMPKRVKYRKAQRGRMRGVATRGSTLAFGDYGLKAMEPGWVTNRQIEAARVALTRSLKRGGKVWIRVFPDKPVTKKPAETRMGKGKGNPEEWVAVVKPGRILYEMIGVPQDVARESFRTAAQKIGIATRFVSRTRVL*
>14_0903_09_20cm_Acidobacteria_629_56_6
MLMPKKVKYRKQQRGRMTGKAWRGSTLAFGDYGLKVLEPGWITDRQIEASRVAMTRFIKRGGKIWIRLFPDKPVTKKPAETRMGKGKGAPDHWVAVVRPGKILFEMEGVSLTDATEAMRLASHKLPLRTTFVKRAAAH*
>14_0903_09_20cm_Acidobacteria_635_55_5
MLMPKKVKYRKTQRGRMAGKAWRGSQLSFGDYGLKVLECGYITDRQIEASRVAMTRFVKRGGKVWLRLFPDKPVTKKPAETRMGKGKGAPDHWVAVVRPGKILFEMEGVSQTDAKEAMRLASHKLPLKTKFVAREGH*
>14_0903_09_20cm_Bacteria_627_57_7
MLMPKKVKYRKQQRGRMAGKAWRGAELAFGTFGLKVLEPGWISDRQIEASRVAITRFVKRGGKVWIRLFPDKPVTKKPAETRMGKGKGAPDHWVAVVRPGKILFEMEGVTVADAQEAMRLASHKLPLRTAFVQRQGAH*
>14_0903_09_20cm_Betaproteobacteria_633_65_6
MLQPARTKYRKQQKGRNTGVATRGTKVAFGEFGLKATTRGRLTARQLEAARRAMSRHIKRGGRIWIRVFPDKPVSQKPAEVRMGNGKGNPEFFVSEIQPGKIIYEMDGVTEALAKEAFALAAAKLPFRTIVVQRTLG*
>14_0903_09_20cm_Proteobacteria_630_68_11
MLQPKRTKFRKQFKGRNPGLAQRGNNVSFGEFGLKATSRARMTAREIEAARRAMARYVKRGGQIWIRVFPDVPISKKPLEVRMGSGKGNVEYYVARVQPGKVLFEMEGVDEPTAREAFRLAGSKLSVATSFVKRQVR*
>14_0903_09_30cm_Actinobacteria_10591_68_7
MLMPKRVKHRKQFRGRMRGNTKGGSSVAFGEYGIKAVERGWITNRQIEAARVAMTRKIKRGGKVWINVFPDKPYTKKPAETRMGSGKGNPEGWVAVVKPGKVMFELAGVPEELAREALRLAGHKLPVKTKFVMREGAGE*
>14_0903_09_30cm_Bacteria_680_58_11
MLMPKKVKYRKQMRGRRKGKAWRGGGLSFGEYGLKALENAWITDRQIEASRVAITRFIKRGGKLWIRIFPDKPFTKKPAETRMGKGKGAPERWVSVVKPGRILFEMAGIDEATAREALGLAAHKLPIPTRFVTRSGGF*
>14_0903_09_30cm_Proteobacteria_684_68_8
MLQPKRTKFRKQFKGRNPGLAQRGNNVSFGEFGLKATSRARMTAREIEAARRAMARYVKRGGQIWIRVFPDIPISKKPLEVRMGSGKGNVEYYVARVQPGKVLFEMEGVDEPTAREAFRLAGSKLSVATSFVKRQVR*
>14_0903_09_40cm_Bacteria_746_68_10
MLMPKRVKYRKAQRGRMKGIAVRGSTLAFGDFGLKALEPGWVTNRQIEAARVALTRSLKRGGKVWIRIFPDKPVTKKPAETRMGKGKGNPEEWVAVVKPGRILYEMIGVPEDTARDAFRTAAQKIGITTKFVSRTRAL*
>14_0903_09_40cm_Bacteria_791_70_6
MLAPKKVKWRKMQKGRRRGTAWRGATLAFGDYGLQATERAWLTAREIEAARVALTRYIKRGGRVWVRIFPDKPLTKKPAETRMGKGKGSPEVWVAVVKPGRMLFEMEGVDRASAFAAMRLAAAKLSIFTQPVERHHTGSAGGTAA*
>14_0903_09_40cm_Ktedonobacter_racemifer_793_53_7
MLLAPSRTKYRRQHRGRMKGTAQRGNTLAFGEYGLQALEPCWMEARQIESARIALTRYMKRGGKVWIRVFPDKPISAKPAETRMGSGKGAVDHWVAVVKPGRIIYCA*
>14_0903_09_40cm_Nitrospirae_760_61_6
MVAPLTWDMLAPKKVKFRKMQKGRMRGKAYRGGRITIGEYGLKALEPGRLTSRQIEAARIAITRHVKRGGQVWTRIFPDKPITKKPAETRMGKGKGNPELWVAVVKPGRILYEMDGVTREVALEALRLAAHKLPVATKFVARGGFSPVHQSG*
>14_0903_09_40cm_Proteobacteria_757_70_20
MARYVKRGGQIWIRVFPDIPISKKPLEVRMGSGKGNVEYYVARVQPGKVLFEMEGVDEPTAREAFRLAGSKLSVATSFVKRQVR*
>14_0903_09_40cm_Proteobacteria_761_67_12
MLQPKRTKFRKQFKGRNAGLAQRGSNVSFGEFGLKATSRARMTAREIEAARRAMARYVKRGGQIWIRVFPDVPISKKPLEVRMGSGKGNVEYYVARVQPGKVLFEMEGVDEVTAREAFRLAGSKLSVSTSFVKRQVR*
>14_0903_12_20cm_Acidobacteria_891_55_5
MLMPKKVKYRKQQRGRMTGKAWRGSELAFGDYGLKVLEPGWITDRQIEASRVAMTRFVKRGGKIWIRLFPDKPVTKKPAETRMGKGKGAPDHWVAVVRPGKILFEMEGVTPTEAAEAMRLASHKLPLRTSFVKREGTH*
>14_0903_12_20cm_Acidobacteria_902_65_6
MFMPKKVKYRKQQRGRMAGKAWRGSNVEFGDYGLKALEPCWLTDRQIEAARVAMTRFVARGGKVWVRVFPDKPITKKPQETRMGKGKGAPEQWVAVIRPGKILFEMEGVTEKEAREAMKLAAAKIPIRTKFATRFAQETVQ*
>14_0903_12_20cm_Acidobacteria_917_58_8
MLMPKKVKYRKQQRGRMTGKAWRGSQLAFGDYGLKVLEPGWITDRQIEASRVAMTRFVKRGGKIWIRLFPDKPVTKKPAETRMGKGKGAPDHWVAVVRPGKILFEMEGVTATDAAEAMRLASHKLPLRTALVKREGAH*
>14_0903_12_20cm_Actinobacteria_894_72_7
MLMPRKVKHRKQQRGRLSGTAKGGTTVTFGEFGIQALEPAWLTARQIEAARIAMTRHVRRGGKVWIRVFPDKPVTQKPAETRMGSGKGNPEHWVAVVKPGRILFELSGVNEELARSAMERAIQKLPIKAKVVVRSEEVEV*
>14_0903_12_20cm_Actinobacteria_941_71_8
MLQPKRVKHRKQHRGRRAGMAKGGTRVEFGEYGLKALDRGWITNRQIEAARIAMTRKIKRGGKVWINVFPDKPVTQKPAETRMGSGKGSPEGWVAVVKPGRVMFELAGVPESLAREAMRLAGHKLPIKTKFVLREGAQAQS*
>14_0903_12_20cm_Bacteria_10610_64_6
MLMPKKVKHRKQMKGRMTGVATRGGAISFGEYGLKTLEPGWITDRQIEAARIAMTRHVKRGGKIWIRMFPDKPITKKPAETRMGKGKGAPDHWVAVVKPGRILYEIEGVTEALAREAMSLAAQKLPVKCKFVSRAEQEGGAV*
>14_0903_12_20cm_Bacteria_885_69_7
MLLPARVKFRKVHRGRRSGVATQGNDLAFGEFGLQAIEECWMTNRQIEAARRVMTRYVRRGGQVFIRIFPDKSYTKKPAETRMGSGKGAPEGWVAVIKPGRILFEMGGVTPEMAKRAFQLAAYKLPIRTRTVGIKSGVKAAADVKIKGAAAAGEAGALPGALPLGAPAAAAPAAAPARGLKAAPGAAPAAVKAAPGAAPAAAKAPAAAARPAGKGKK*
>14_0903_12_20cm_Bacteria_889_69_22
MLMPKRVKFRKAHRGRMRGEAHRGATVSFGEYGLQATGRGWVTAQQIEASRRAVTRFIKRGGKLWIRVFPDKPVTKKPAETRMGSGKGNPEFWVAVVRPGRMMFELGGVTEEVAREALTLAGHKLPIRTKFVHRMGVEA*
>14_0903_12_20cm_Bacteria_908_55_11
MPLMPKRVKYRKSQRGSRKGTASRNLRIDFGEFGLQTLERAWITNTQIEAARVALTRNMKRKGKLWIRIFPDKSVTARPPETRMGKGKGQPEFWVATVRPGNILFELDGVPESVARESLRLAADKLPVRTKFLSRHHVAA*
>14_0903_12_20cm_Bacteria_913_55_8
MPLMPKRVKYRKAQRGSRKGTASRNLTIDFGEFGLQTLERAWITNTQLEAARVALTRNMKRKGKLWIRVFPDKPVTARPPETRMGKGKGQPESWVATVRPGNVLFELDGVPESVARESLRLAADKLPVRTKFLSRHHVRAA*
>14_0903_12_20cm_Bacteria_924_55_9
MPKRVKYRKSQRGSRKGTASRNLRIDFGEFGLQTLERAWITNTQLEAARVALTRNMKRKGKLWIRIFPDKSVTSRPPETRMGKGKGQPEYWVATVRPGNILFELDGVPESVARESLRLAADKLPVRTKFLTRHHVRAA*
>14_0903_12_20cm_Bacteria_926_65_5
MLLPARVKYRKVHRGRRTGVATQGNDLAFGEFGLQASEAAWMSNRQIEAARRVMTRFVRRGGQVFIRVFPDKSVTKKPAETRMGSGKGAPEGWVAVIKPGRVLFEMGGVTPEMAKRAFQLAAYKLPMKTRTLGIKSGVKAAVDVKIKGPAEVKPGEGVEGIAGAIAAPTAGGAAAAPAARGPKAAPGAAPTMKAAPGAAPKAAAAPKAAAAAKPAKGGGKK*
>14_0903_12_20cm_Betaproteobacteria_919_62_6
MLQPARRKYRKEQKGRNKGVATVGAKVSFGEYGLKAVGRGRLTARQIEAARRAMTRHIKRGGRIWIRIFPDKPVSQKPAEVRMGNGKGNPEYYVAEIQPGKVLYEMDGVDEALAREAFALAAAKLPIRTTFVHRLLG*
>14_0903_12_20cm_Gemmatimonadetes_909_70_19
MLAPKRVKFRKRFKGRTKGMATRGNTVAFGHYGLMALEPGWITNRQIEASRVALTREMKRGGKVWIRLFPDKPITKKPAETRMGKGKGNPEGWVAVVKPGRVMFELEGIAEDLARKALDLAAAKLPIKSKFVKREER*
>14_0903_12_20cm_Ktedonobacter_racemifer_1020_54_11
MLLAPSRTKYRRQHRGRMKGTAQRGNTLAFGEYGLQALEPCWMEARQIEAARIALTRYMKRGGKVWIRVFPDKPISAKPAETRMGSGKGAVDHWVAVVKPGRIIFEIGGVSEEVAKEAIRLASHKLPVASRFITRGEAESVEA*
>14_0903_12_20cm_Proteobacteria_893_68_25
MLQPKRTKFRKQFKGRNPGLAQRGNNVSFGEFGLKATSRARMTAREIEAARRAMARYVKRGGQIWIRVFPDVPISKKPLEVRMGSGKGNVEYYVARVQPGKVLFEMEGVDEPTAREAFRLAGSKLSVATSFVKRQVR*
>14_0903_12_30cm_Acidobacteria_1043_61_10
MLMPKKVKYRKQQRGRRRGKAWRGGELSFGEYGLKALEPAWITDRQIEASRVAITRFIKRGGKLWIRIFPDKPFTKKPAETRMGKGKGAPERWVAVVKPGRVLFEMAGVDAATAKEAMELAAHKLPIHTKFVSRAESF*
>14_0903_12_30cm_Acidobacteria_1079_57_7
MLMPKKVKYRKQQRGRMTGKAWRGSTLSFGDYGLKVLEPGWVTDRQIEASRVAMTRFVKRGGKIWIRVFPDKPVTKKPAETRMGKGKGAPDHWVAVVKPGKILFEMEGVTLQDASEAMRLASHKLALRTTLVKREGAH*
>14_0903_12_30cm_Acidobacteria_1081_55_6
MLMPKKVKYRKQQRGRMTGKAWRGSELSFGDYGLKVLEPGWITDRQIEASRVAMTRFVKRGGKIWIRLFPDKPVTKKPAETRMGKGKGAPDHWVAVVRPGKILFEMEGVTPQDAFEAMRLASHKLPLRTRFVKRESAAH*
>14_0903_12_30cm_Alphaproteobacteria_1062_64_7
MLQPMRTKFRKAHKGRIKGIATSGVDLAFGQFGLKALEPERVTARQIEAARRALTRHMKRAGRVWIRIYPDVPVSKKPLEVRMGSGKGTPEFWVTRIKPGRVLFEVDGVSVEMAREALGLAAAKLPIKTRFIERIAE*
>14_0903_12_30cm_Bacteria_1044_57_11
MLMPKKVKYRKQQRGRMAGKAWRGAELAFGTFGLKVLEPGWISDRQIEASRVAITRFVKRGGKVWIRLFPDKPVTKKPAETRMGKGKGAPDHWVAVVRPGKILFEMEGVTVADAQEAMRLASHKLPLRTAFVQRQGAH*
>14_0903_12_30cm_Bacteria_1047_68_7
MLMPKRVKYRKAQRGRMRGKAQRGSTLAFGDFGLKALEPGWVTNRQIEAARVSLARSVKRGGKIFIRIFPDKPVTKKPAETRMGKGKGNPEFWVAVVKPGRIMYEMEGVDEVTAKEGFRLAAQKIGIKTKFVSRTRAL*
>14_0903_12_30cm_Bacteria_1056_68_10
MLMPKRVKYRKAQRGRMRGKAQRGSTLAFGEYGLKALEPGWVTNRQIEAARVALTRSLKRGGKVWIRIFPDKPVTKKPAETRMGKGKGNPEEWVAVVKPGRILYEMEGVTEEMAREAFRTAGQKMGIETKFVSRVRAL*
>14_0903_12_30cm_Bacteria_1060_56_9
MPLMPKRVKYRKSQRGSRKGTASRNLRIDFGEFGLQTLERAWITNTQLEAARVALTRNMKRKGKLWIRIFPDKSVTARPPETRMGKGKGQPEYWVATVRPGNILFELDGVTESVARESLRLAADKLPVRTKFLSRHHVAAA*
>14_0903_12_30cm_Bacteria_1092_55_8
MLMPKKVKHRKQMRGRMKGAATRGSAISFGEYGLKSLEPAWITDRQIEAARIAMTRHIKRGGKIWIRMFPDKPVTKKPAETRMGKGKGAPEYWVAVVKPGRILYEIEGVDEKTARDAMKLAAQKLPIRTKFVTRAEQEGGAI*
>14_0903_12_30cm_Bacteria_1108_73_5
MLLPKRVKHRKQHKGRRGGVATRGNTIAFGQFALQAEEACWMTNRQIEAARRAMTRHVRRGGQIWIRIFPDKSVTKKPAETRMGSGKGNPEGWVAVIKPGRILFEMGGVNHDVAKEAMRLAAAKLPVRTRFVASVEPSAAHAGSAEREG*
>14_0903_12_30cm_Bacteria_1118_70_6
MLMPKRVKYRKAQRGRMKGKAQRGSSLAFGEYGLKALEPGWVSNRQIEAARVALTRSLKRGGKIWIRVFPDKPVTKKPAETRMGKGKGNPEFWVAVVKPGRILYEMEGVAEAVARDAFRTAGQKIGVATKFVTRSRAL*
>14_0903_12_30cm_Bacteria_1120_68_12
MKGIAVRGSTLAFGDFGLKALEPGWVTNRQIEAARVALTRSLKRGGKVWIRIFPDKPVTKKPAETRMGKGKGNPEEWVAVVKPGRILYEMIGVPEDTARDAFRTAAQKIGITTKFVSRTRAL*
>14_0903_12_30cm_Betaproteobacteria_1059_67_7
MLQPARTKYRKQQKGRNTGLATRGTRVSFGEFGLKATTRGRLTARQLEAGRRAMSRHIKRGGRIWIRVFPDKPVSQKPAEVRMGNGKGNPEYFVSEIQPGKIIFEMDGITEAVAKEAFALAAAKLPFRTIVVQRMLGGAG*
>14_0903_12_30cm_Betaproteobacteria_1076_65_10
MLQPARTKYRKQQKGRNRGVATRGTKVSFGEYGLKATTRGRLTARQIEAARRAMTRHIKRGGRIFIRIFPDKPVSQKPAEVRMGNGKGNPEYFVAEIRPGKVLYEMDGVDEPTAREAFALASAKLPLRTIFVFRQMG*
>14_0903_12_30cm_Proteobacteria_1046_69_21
MSFGEFGLKATSRARMTAREIEAARRAMARYVKRGGQIWIRVFPDIPISKKPLEVRMGSGKGNVEYYVARVQPGKVLFEMEGVDEPTAREAFRLAGSKLSVATSFVKRQVR*
>14_0903_12_40cm_Acidobacteria_10612_65_12
MLMPKKVKHRKQMKGRMTGVATRGGAISFGEYGLKTLEPGWITDRQIEAARIAMTRHVKRGGKIWIRMFPDKPITKKPAETRMGKGKGAPDHWVAVVKPGRILYEIEGVTEALAREAMSLAAQKLPVKCKFVSRAEQEGGAV*
>14_0903_12_40cm_Acidobacteria_4663_53_8
MLMPKKVKHRKQMKGRMTGVANRGGSISFGEYGLKSLEPAWITDRQIEAARIAMTRHIKRGGKIWIRMFPDKPITKKPAETRMGKGKGAPEYWVAVVKPGRILYEIEGVDETTAREAMRLAAQKLPIKTKFVSRRDQEGGAI*
>14_0903_12_40cm_Bacteria_10609_55_11
MLMPKKVKYRKQQRGRMRGKAWRGGELAFGDYGLKVMEPGWITDRQIEASRVAMTRFVKRGGKIWIRLFPDKPVTKKPAETRMGKGKGAPDHWVAVVRPGRILFEMEGVSVTDAQEAMRLASHKLPLRTKFVARIGAGAH*
>14_0903_12_40cm_Ktedonobacter_racemifer_4702_53_8
MLLAPSRTKYRRQHRGRMKGTAQRGSTLAFGEYGLQALEPCWMEARQIESARIALTRFMKRGGKVWIRVFPDKPITAKPAETRMGSGKGAVDHWVAVVKPGRIIFEIGGVSEEVAKEAVRLASHKLPVATRFITRGEAESVEA*
>14_0903_12_40cm_Solirubrobacterales_4660_72_9
MLSPKRVKHRKQHRGRRAGVARGQVKVQFGEYGLKSLEAGWLTNRQIEAARIAMTRHIKRGGKVWINVFPDKPVTKKPAETRMGSGKGNPEGWVAVVKPGRVLFELAGVSEPLARDALRLAAHKLPLKSKFVMRED*
>14_0903_13_20cm_Acidobacteria_10553_57_8
MLMPKKVKYRKQMRGRRNGKAWRGGDLAFGEYGLKAMENAWITDRQIEASRVAITRFIKRGGKLWIRIFPDKPFTKKPAETRMGKGKGAPEKWVSVVKPGRIMFEMAGVDEATAKEALGLAAHKLPIPTKFVSRAGGF*
>14_0903_13_20cm_Acidobacteria_1218_57_5
MLMPKKVKYRKQQRGRMTGKAWRGSQLAFGDYGLKVLEPGWITDRQIEASRVAMTRFVKRGGKITRMGKGKGAPDHWVAVVRPGKILFEMEGVTATDATEAMRLASHKLPLRTTVVKREGAH*
>14_0903_13_20cm_Acidobacteriales_1219_55_6
MLMPKKVKYRKQQRGRMTGKAWAGSTLSFGDYGLKVLEPGWITDRQIEASRVAMTRFIKRGGKIWIRLFPDKPVTKKPAETRMGKGKGAPDHWVAVVKPGKILFEMEGVSPQDATEAMRLASHKLPLRTRFVQREGAH*
>14_0903_13_20cm_Bacteria_10557_55_8
MPLMPKRVKYRKSQRGSRKGTASRNLRIDFGEFGLQTLERAWITNTQLEAARVALTRNMKRKGKLWIRIFPDKSVTSRPPETRMGKGKGQPEYWVATVRPGNILFELDGVPESVARESLRLAADKLPVRTKFLSRHHVAAA*
>14_0903_13_20cm_Bacteria_1202_57_11
MLMPKKVKYRKQMRGRRNGKAWRGGDLAFGEYGLKAMECAWITDRQIEASRVAITRFIKRGGKLWIRIFPDKPFTKKPAETRMGKGKGAPEKWVAVVKPGRIMFEMAGVDEATAKEAMGLAAHKLPIPTKFVSRAGGF*
>14_0903_13_20cm_Proteobacteria_1234_70_6
MSMLSPKRSKFRKSHKGNLKGRAKGGDRVSFGDYGLQVTSPGWLTSRQIEAARVAISRSVKRFGKIYVRVFPDHPVTKKPAETRMGTGKGGVEGWIAVVRPGRVIFEIEGVSIEIAKEAFHRAHHKLTVKTQLISRESVL*
>14_0903_13_30cm_Acidobacteria_4806_58_15
MLMPKKVKYRKQQRGRMTGKAWRGSELAFGDYGLKVLEPGWITDRQIEASRVAMTRFVKRGGKIWIRLFPDKPVTKKPAETRMGKGKGAPDHWVAVVRPGKILFEMEGVTPADAAEAMRLASHKLPLRTTLVKREGVVH*
>14_0903_13_30cm_Acidobacteria_4851_65_16
MLMPKKVKFRKQQRGRMAGKAWRGSDVSFGDYGLKAIEPCWLTDRQIEAARVAMTRFIARGGKIWVRVFPDKPITKKPQETRMGKGKGAPEQWVCVVRPGRVLFEMEGVTEKDAREAMRLAAAKLPILTKFATRFAQEKML*
>14_0903_13_30cm_Acidobacteria_4858_56_6
MGKGKGSPDHWVAVVRPGKILFEMEGVNATEAAEAMRLAAHKLPLRRKLVSRHTVHA*
>14_0903_13_30cm_Acidobacteria_4908_55_5
MLMPKKVKYRKQQRGRMTGKAWRGSELAFGDYGLKVLEPGWITDRQIEASRVAMTRFVKRGGKIWIRLFPDKPVTKKPAETRMGKGKGAPDHWVAVVRPGKILFEMEGVTPTEAAEAMRLASHKLPLRTSFVKREGTH*
>14_0903_13_30cm_Acidobacteria_4932_58_16
MLMPKKVKYRKQMRGRRNGKAWRGGDLAFGDYGLKAMECAWITDRQIEASRVAITRFIKRGGKLWIRIFPDKPFTKKPAETRMGKGKGAPEKWVAVVKPGRIMFEMAGVDEATAREAMGLAANKLPIPTKFIARAGGF*
>14_0903_13_30cm_Acidobacteria_4956_65_7
KRGGKIWVRVFPDKPITKKPQETRMGKGKGAPEQWVCVVRPGRIMFEMEGVTEVEARKAMNLAAAKLPIKTKFATRFGQEKIA*
>14_0903_13_30cm_Acidobacteria_4990_57_9
MLMPKKVKYRKQQRGRMTGKAWRGSELAYGQFGLKVLEPGWITDRQIEASRVAMTRFVKRGGKIWIRLFPDKPVTKKPAETRMGKGKGAPDHWVAVVRPGKILFEMEGVSITDAKEAMRLASHKLALRTTFVKREVL*
>14_0903_13_30cm_Acidobacteria_5024_67_6
MLMPKKVKYRKQQRGRMAGKAWRGADVSFGDYGLKALEPCWLTDRQIEAARVAMTRFVKRGGKIWVRVFPDKPITKKPQETRMGKGKGAPEQWVCVVRPGRILFEMEGVNEAEARQALRLAASKLPIRTKFATRFAEEKAS*
>14_0903_13_30cm_Acidobacteria_5060_64_8
MLMPKKVKFRKQQRGRMRGKAWRGGEVSFGDYGLKALEPCWLTDRQIEAARVAMTRFIKRGGKIWVRVFPDKPITKKPQETRMGKGKGAPEQWVAVVRPGRVLFEMDEARRRQAADRHEDRDPLRAGEDGMKAAELQGMDRDQLVARERDLTDQLFRMRIQKSMGQLEAPAKMRTARRDLARVKTVLRQRTGR*
>14_0903_13_30cm_Actinobacteria_4855_70_17
MLMPKKTKFRKVHRGRRRGYASGQTAVQFGDYGLKALDAGWITNRQIEAARIAMTRKIKRGGKVWINVFPDKSFTKKPAETRMGSGKGSPEGWVCVIKPGRVMFELAGVPEPLAKEALRLAGQKLSVKSKVVKREDELF*
>14_0903_13_30cm_Actinobacteria_4882_65_7
MLMPRKVAHRKHQRGRLKGNAKGATSVTFGEYGIQALEPGWLTARQIEAARIAMTRHVRRGGKVWINIFPDKPVTQKPAETRMGSGKGNPEKWVAVIKPGRIMFELSYPDPAVARRAIDLAIQKLPIKARYIAREEGF*
>14_0903_13_30cm_Actinobacteria_4884_69_8
MLMPKRVKHRKVHRGRMRGNSKGGHQVTFGEYGLKALDRGWITNRQIEAARVAMTRKIKRGGKAWINVFPDKPYTKKPAETRMGSGKGNPDGWVAVVKPGRVMFELAGVPEELAREAIRLAGHKLPIKTKFVKREGVAE*
>14_0903_13_30cm_Actinobacteria_4916_68_8
MLMPRKTKFRRTHRGRRRGLSKGQTDVQRGDFGLKALEAGWITNRQIEAARIAATRKVRRTGKVWINLFPDKPVTKKPAETRMGSGKGSPEGWVAVVKPGRVMFEMAGVSEPLAKEALRLAGQKLPIKTKFVKREADLFES*
>14_0903_13_30cm_Alphaproteobacteria_4799_66_28
MLQPIKTKFRKAHKGRIRGLATSGQSLAFGEFGLKAMEPERVTARQIEAARRALTRHMKRAGRVWIRVFPDVPVTKKPLEVRMGSGKGGIELWVTRVKPGRILFELDGVPVQVAKEALALAAAKLPIKTRFVQRITE*
>14_0903_13_30cm_Bacteria_4796_57_9
MLMPKKVKYRKQMRGRRKGKAWRGGDLSFGEYGLKALENAWITDRQIEASRVAVMRFIKRGGKLWIRIFPDKPFTKKPAETRMGKGKGAPERWVSVVKPGRILFEMAGIDEATAREALGLAAHKLPIPTRFVTRAGGF*
>14_0903_13_30cm_Bacteria_4803_58_14
MLMPKKVKYRKQQRGRMTGKAWRGSTLAFGDVGLKALECGWITDRQIEAARVAMTRFIKRGGKVWIRLFPDKPITKKPAETRMGKGKGAPEQWVAVIRPGKILFEMEGVAPEIAAQAMRLAAHKLPMRSKLVTRDMIVE*
>14_0903_13_30cm_Bacteria_4804_57_9
MMMPKKVKYRKQQRGRRRGKAWRGGELSFGEYGLKALEPAWITDRQIEAARVAITRFIKRGGKLWIRIFPDKPFTKKPAETRMGKGKGAPERWVAVVKPGRVMFEMAGVDLATATQAMDLAAHKLPIQTRFVSRTGEL*
>14_0903_13_30cm_Bacteria_4805_60_6
MLMPGKVKFRKQQRGRRRGKAWRGSDLSFGDYGLKVLEAGWITGRQIEASRVAIMRFIKRGGKLWIRIFPDKPVTKKPAETRMGKGKGAPEFWVAVVKPGRVLFEMEGVSEDDAREAMRLASHKLPLPTMFVVRPAG*
>14_0903_13_30cm_Bacteria_4817_57_14
MLMPKKVKYRKQQRGRMTGKAWRGSQLAFGDFGLKVLEPGWITDRQIEASRVAMTRFVKRGGKIWIRLFPDKPVTKKPAETRMGKGKGAPDHWVAVVRPGKILFEMEGVTQQEASEAMRLASHKLPLRTTFVKREGAAAH*
>14_0903_13_30cm_Bacteria_4823_55_8
MLMPKKVKYRKQQRGRMRGKAWRGSSLAFGDYGLKTLDAAWITDRQIEAGRIAIARFVKRGGKIWIRVFPDKPVTKKPAETRMGKGKGAPEYWVAVIKPGRILYEMEGVPESVAREAMRLAAQKLPVHTKFVMRQEKGGES*
>14_0903_13_30cm_Bacteria_4826_69_9
MLAPKKVKYRKMMKGRRKGTAWRGSTLAFGDFGLQATDRGWLTAREIEASRVALTRHIKRGGRVWVRVFPDKPLTKKPAETRMGKGKGSPEVWVAVIKPGRVLFEMEGVAPEIAREALRLAAHKISIPTQVRERGGIAGAA*
>14_0903_13_30cm_Bacteria_4830_56_8
MAEYKIPKRMKYRKQQRGRMSGVATRGAEISFGEYGLKALEPAWITGKQIEASRVAMTRFVKRGGKIWIRVFPDKPITKKPAETRMGKGKGAPEGWVAVVKPGRVLFEMEGVDEKTAAEAMRLAAQKLPIKTKFITRKEQEGGGLV*
>14_0903_13_30cm_Bacteria_4831_56_5
MLLPKRVKYRKAQRGRMRGKATRGASVAFGDFGLKALEPGWITQRQIEAARVALTRLMKREGKVWIRIFPSKPVTKKPAETRMGSGKGVPEFWVAVVKPGTIMFELGGIKKDVASEAMDLASHKLPIKTRMVTRPSYHAG*
>14_0903_13_30cm_Bacteria_4832_68_9
MLMPKKVKYRKQMRGRRRGKAWRGSTIAFGDYGLKVLEPGWVTDKQIEAARIAMTRFVKRGGKIWVRIFPDKPVTKKPAETRMGKGKGAPEGWVAVVRPGRVLYEMEGVTEDIARQALRLAADKLGLRTMFVHRGI*
>14_0903_13_30cm_Bacteria_4841_53_9
MLMPKKVKHRRVMKGRMRGKATRGENLNFGDFGLKTLEAGWITDRQIEAARIAMTRHIKRGGKIWIRMFPDKPITKKPAETRMGSGAL*
>14_0903_13_30cm_Bacteria_4853_55_13
MLMPKKVKYRKQQRGRMTGKAWRGSVLSFGDYGLKVLEPGWITDRQIEASRVAMTRFIKRGGKIWIRLFPDKPVTKKPAETRMGKGKGAPDHWVAVVKPGKILFEMEGVSPQDAAEAMRLASHKLPLRTRFVQRETSY*
>14_0903_13_30cm_Bacteria_4866_66_9
MLIPKRVKYRKMHRGRRTGIATRGATVAFGDFGLQAMEACWMSNRQIEAARRAMTRHVKRGGQIWISGKGNPEGWVAVVKPGRMLFEMGGVTPEVAKEAMKLAAAKLPIKTRFVTSAESGGSR*
>14_0903_13_30cm_Bacteria_4871_58_6
MKRKGKLWIRIFPDKSVTARPPETRMGKGKGQPEFWVATVRPGNILFELDGVPESVARESLRLAADKLPVRTKFISRHHVAVA*
>14_0903_13_30cm_Bacteria_4876_63_13
MAKKLKTKLDDIRKLSDADLGKELEEAHRRVFSMRLQSETRQLTNYQELPKMKRHIARLKTIERQRQLARAAGGEAARR*
>14_0903_13_30cm_Bacteria_4899_71_7
MLAPKKVKWRKMQKGRRKGTAWRGATLAFGDYGLQTLERGWLTAREIEAARVALTRYIKRGGRVWVRIFPDKPLTKKPAETRMGKGKGSPEIWVAVVKPGRMLFEMEGVEGGQAHEALRLAAAKLSIATAVRVRHPVAA*
>14_0903_13_30cm_Bacteria_4903_55_12
MALMPKRVKYRKSQRGSRKGTASRNLKIDFGEFGLQTLERAWITNTQLEAARVALTRNMKRKGKLWIRIFPDKSVTARPPETRMGKGKGQPEFWVATVRPGNILFELDGVPESVARESLRLAADKLPVRTKFLTRHHVRAA*
>14_0903_13_30cm_Bacteria_4917_66_8
MLQPKRMKHRKMHKRTHGGLGGVALRGNTIAFGEYAIRTLEPAWITARQIEAARRTITHHLKRGGKVWIRIFPDKVVTAKPAETRMGSGKGAPDHYVAVVKPGHVLFEIGGVREDLALEALRLASHKLPVATKFMIKEGLESGGEEAAAVS*
>14_0903_13_30cm_Bacteria_4927_68_6
MLMPKRVKFRKAHRGRMRGEAQRGATVAFGEYGLQAIGRGWITAQQIEASRRAVTRFIKRGGKVWIRVFPDKPVTKKPAETRMGSGKGNPEFWVAVVRPGRMMFELGGVTEEVAREALTLAGHKLPIRTKFVHRMGVEA*
>14_0903_13_30cm_Bacteria_4939_59_17
MLMPKKVKYRRQQKGKRRGKAWRGSDVTFGDYGLKALEPGWMTDRQIEAGRVAITRFIKRGGKIWIRVFPDKPITKKPAETRM
>14_0903_13_30cm_Bacteria_4942_54_11
MPLMPKRVKYRKSQRGSRKGTASRNLRIDFGEFGLQTLERAWITNTQLEAARVALTRNMKRKGKLWIRIFPDKSVTSRPPETRMGKGKGQPEFWVATVRPGNILFELDGVPESVARESLRLAADKLPVRTKFLSRHHVAAA*
>14_0903_13_30cm_Bacteria_4946_69_16
MLAPKKVKWRKMQKGRRRGTAWRGATLAFGDYGLQATERAWLTAREIEAARVALTRYIKRGGRVWVRIFPDKPLTKKPAETRMGKGKGSPEVWVAVVKPGRMLFEMEGVDRASAFAAMRLAAAKLSIFTQPVERHHTGSAGGTAA*
>14_0903_13_30cm_Bacteria_4968_56_13
MPLMPKRVKYRKSQRGSRKGTASRNLKIDFGEFGLQTLERAWITNTQLEAARVALTRNMKRKGKLWIRIFPDKSVTARPPETRMGKGKGQPEYWVATVRPGNILFELDGVPESVARESLRLAADKLPVRTKFLTRHHVRAA*
>14_0903_13_30cm_Bacteria_4981_58_6
MGKGKGPLESWVAVIKPARVLFEVDGVPEAVARESLRLAATKLPIRTRFISRHRLG*
>14_0903_13_30cm_Bacteria_4982_55_14
MPLMPERVKYRKAQRGSRKGTASRNLTIDFGEFGLQTLERAWITATQLEAARVALTRNMKRKGKLWIRVFPDKPVSARPPETRMGKGKGQPEFWVATVRPGNILFEVDGLPESVARESLRLAADKLPVRTKFLTRHRVRAA*
>14_0903_13_30cm_Bacteria_5177_56_11
MLMPKKVKYRKQMRGRRKGKAWRGGTLSFGEYGLKAMENAWITDRQIEASRVAITRFIKRGGKLWIRIFPDKPFTKKPAETRMGKGKGAPEKWVAVVKPGRIMFEMAGIDEATAREALALASHKLPIPTKFVSRAGGF*
>14_0903_13_30cm_Bacteria_5203_56_6
MPLMPKRVKYRKTQRGSRKGTASRNLRINFGEFGLQTLERAWITNTQIEAARVALTRNMKRKGKLWIRIFPDKSVTGRPPETRMGKGKGQPEFWVATVKPGNILFELDGLPESIARESLRLAADKLPVRTKFISRHHVAAA*
>14_0903_13_30cm_Betaproteobacteria_4811_62_7
MLQPARRKYRKEQKGRNKGVATVGAKVSFGEYGLKATTRGRLTSRQIEAARRAMTRHIKRGGRIWIRIFPDKPVSQKPAEVRMGNGKGNPEYYVAEIVPGPGGGQAADKDNVRASPPRVGATEMKTSERKKDLNAKSRDELTTELHALLREQFGLRMQKATQQLTNHAKLPAVRRDIARVRTRLHQTSKAVQK*
>14_0903_13_30cm_Betaproteobacteria_4861_65_15
MLQPARRKYRKEQKGRNKGVATVGAKVSFGEYGLKAITRGRLTARQIEAARRAMTRHIKRGGRIWIRIYPDKPMSQKPAEVRMGNGKGNPEYYVAEIVPGKVLYEMDGVDEALAREAFALAAAKLPIRTTFVHRLLG*
>14_0903_13_30cm_Betaproteobacteria_4874_67_16
MLQPARTKYRKQQKGRNKGVATRGANVSFGEFGLKATTRGRLTARQLEAGRRAMSRHIKRGGRIWIRVFPDKPVSQKPAEVRMGNGKGNPEYFVSEIQPGKIIFEMDGVTEVLAKEAFALASAKLPFRTIVVQRMLGG*
>14_0903_13_30cm_Betaproteobacteria_4912_61_9
MLQPARRKYRKEQKGRNKGVATVGARVSFGEYGLKAIGRGRLTARQIEAARRAMTRHIKRGGRIWIRIFPDKPISQKPAEVRMGNGKGNPEYYVAEIVPGKVLYEMDGVEEAIARQAFALAAAKLPIRTTFVHRLLG*
>14_0903_13_30cm_Betaproteobacteria_5017_62_15
MLQPARRKYRKEQKGRNKGVATVGNKVSFGEYGLKAVGRGRLTSRQIEAARRAMTRHIKRGGRIWIRIFPDKPVSKKPAEVRMGNGKGNPEYYVAEIQPGKVLYEMDGVDEPLARQAFALAAAKLPIQTTFVQRLLG*
>14_0903_13_30cm_Burkholderiales_4888_66_12
MLQPARRKFRKEQKGRNTGIATRGAKVSFGDFGLKATERGRLTARQIEAARRAISRHVKRGGRIWIRIFPDKPISQKPAEVRMGNGKGNPEYYVAEIQPGKVLYEINGVPEELAREAFLLASAKLPLKTTFVARQVGT*
>14_0903_13_30cm_Deltaproteobacteria_5016_55_6
MSAREIEAARVALTRYLKRGGKVWIRIFPDKPLTKKPLETRMGKGKGAPEMWVAVVQPGRILFEMEGVEGPLAKEAFRLAAHKLSIPTITVQRRSVAHGS*
>14_0903_13_30cm_Gemmatimonadetes_4828_69_21
MLAPKRVKFRKRFKGRTSGMATRGNTVAFGHYGLMTLEPGWISNRQIEAARVALTREMKRGGKVWIRLFPDKPITKKPAETRMGKGKGNPEGWVAVVKPGRVMFELEGIEEHLARKALALAAAKLPVKSKFVRREER*
>14_0903_13_30cm_Gemmatimonadetes_4837_61_12
MLSPKRVKFRKRFKGRTKGLATRGNEVSFGHYGLKAIEPGWVSNRQIEAARVALTRHIKRGGKVWIRIFPDKPITKKPAETRMGKGKGSPEGWVAVVKPGRVMFELEGVTPEIGRKAMALAAAKIGVKSKFVEREEARTDAS*
>14_0903_13_30cm_Gemmatimonadetes_4945_69_32
VKPGRVMFELEGIAENLAREALALAAAKLPVKSKFVKREER*
>14_0903_13_30cm_Nitrospirae_4802_57_10
MLAPKKVKFRKMMKGRMTGKAYRGGQITLGEFGLKALEPGWITSRQIEAARIAITRCVKRGGQVWTRIFPDKPITKKPAETRMGKGKGNPEYWVAVVKPGRILYEMDGVTPDVAKEAFRLASHKLPIATKCVIRGEF*
>14_0903_13_30cm_Nitrospirae_4810_58_12
MLAPKKVKHRKMHKGTMRGKAYRGGNVTLGEYGLKALEPGWITNRQIEAARIAMTRHVKRGGRVWVRIFPDKPITKKPAETRMGKGKGNPEYWVAVVKPGRMLYEMDGVTLDVAKEALRLASHKLPIATRFVARGGIGGNA*
>14_0903_13_30cm_Proteobacteria_5023_70_7
MLSPKRSKFRKSHKGNLKGRAKGGDRVSFGDYGLQVTSPGWLTSRQIEAARVAISRSVKRFGKIYVRVFPDHPVTKKPAETRMGTGKGGVEGWIAVVRPGRVIFEIEGVSIEIAKEAFHRAHHKLTVKTQLISRESVL*
>14_0903_13_30cm_RBG_16_RIF_WS3X_71_46_curated_4845_70_10
MLMPKRVKYRKQQRGRMRGKAYRGGDVAFGQYGLLSLEPAWVTSRQLEAARVAITRSIKRGGKMWIRVFPDKPVTKKPAETRMGKGKGAPETWVAVVKPGRVLFELEGISRSFAQEAMKLGASKLPMRTRFVDRRELGGE*
>14_0903_13_30cm_RBG_16_RIF_WS3X_71_46_curated_5059_69_5
MLMPKRVKYRKQQRGRMRGKAYRGSAVTFGEFGLQALEPAWVTNRQIEAARVAITRSLKRGGKMWIRVFPDKPVTKKPAETRMGKGKGSPEFWVAVIKPGRVLFEVEGIARNSAQEALKLGASKLPIRTRFVMRHELGGE*
>14_0903_13_30cm_Rhizobiales_4873_60_7
MLQPKRTKFRKAHKGRIHGKATSCANLDFGAFGLKAQEPERLTARQIEAARRALTRGMKRAGRVWIRVFPDVPVSKKPAEVRMGSGKGSTEYWACRVKPGRVLFEVDGVSRQIAEEALALAAAKLPIKTRFVARLGE*
>14_0903_13_30cm_Verrucomicrobia_4807_59_6
MPLMPERVKYRKMQRGHRTGIASRCNTVAFGEYGLQALERCWLDTKQIEAARVAITRFMKRRGKVWLRVFPDKSITKKPLEVRMGTGKGGVESWVSVIRPANVLFEVDGVPEAVARESMRLASAKLPIKTRLISRHKLG*
>14_0903_13_40cm_Alphaproteobacteria_1359_63_7
MLQPMRTKFRKAHKGRIKGIATSGVDLAFGQFGLKALEPERVTARQIEAARRALTRHMKRAGRVWIRIYPDVPVSKKPLEVRMGSGKGAPELWVTRVKPGRILFEVDGVSETMAREALGLAAAKLPIKTRFIERIAE*
>14_0903_13_40cm_Bacteria_1351_69_7
MLAPKRVKFRKRFKGRTKGMATRGNTVAFGHYGLMALEPGWISNRQIEASRVALTREMKRGGKVWIRLFPDKPVTKKPAETRMGKGKGNPEGWVAVVKPGRVMFEVEGIAEDLARQALALAAAKLPIKSKFVRREER*
>14_0903_13_40cm_Bacteria_1360_58_7
MLMPKKVKYRKQMRGRRNGKAWRGGDLAFGDYGLKAMECAWITDRQIEASRVAITRFIKRGGKLWIRIFPDKPFTKKPAETRMGKGKGAPEKWVAVVKPGRIMFEMAGVDEATAKEAMGLAAHKLPIPTKFVSRAGGF*
>14_0903_13_40cm_Bacteria_1363_54_7
MPLMPKRVKYRKSQRGSRKGTASRNLRIDFGEFGLQTLERAWITNTQLEAARVALTRNMKRKGKLWIRIFPDKSVTSRPPETRMGKGKGQPEYWVATVRPGNILFELDGVPESVARESLRLAADKLPVRTKFLTRHHVRAA*
>14_0903_13_40cm_Bacteria_1368_63_9
MLQPKRTKFRKAHRGRRRGMATAGNHVTFGDYGLQALGPCWLTARQIEAGRRAITRYVRRGGKLWIRVFPDKPITKKPLEVRQGSGKGPVEAWVAVVRPGRMIYEIAGVQEETAREAMRLAAHKLPIPTRFVARPEM*
>14_0903_13_40cm_Bacteria_1396_70_5
MLQPKRLKHRKFHRGRMSGVAQSGNTITKGDYALMALEPCWMTARQIEAARRAIVHHFKRGGKVWINVFPDKPVTKKPAEVRMGSGKGSPDHWVSVVRPGRILFEVGGVGQGLAKEALRLAAYKLPIKTRFVSREEAVTTGEGTAAAV*
>14_0903_13_40cm_Bacteria_1416_54_6
MLMPKKVKYRKQQRGRMTGKAWRGSVLSFGDYGLKVLEPGWITDRQIEASRVAMTRFIKRGGKIWIRLFPDKPVTKKPAETRMGKGKGAPDHWVAVVKPGKILFEMEGVSPQDAAEAMRLASHKLPLRTRFVQRETSY*
>14_0903_13_40cm_Verrucomicrobia_1369_56_11
MPLMPKRVKYRKSQRGSRKGTASRNLRIDFGEFGLQTLERAWITNTQLEAARVALTRNMKRKGKLWIRIFPDKSVTARPPETRMGKGKGQPEYWVATVRPGNILFELDGVTESVARESLRLAADKLPVRTKFLSRHHVAAA*
>14_0903_16_20cm_Acidobacteriales_5411_55_10
MLMPKKVKYRKQQRGRMTGKARAGSTLSFGDYGLKVLEPGWITDRQIEASRVAMTRFIKRGGKIWIRLFPDKPVTKKPAETRMGKGKGAPDHWVAVVKPGKILFEMEGVSPQDATEAMRLASHKLPLRTRFVQREGAH*
>14_0903_16_20cm_Actinobacteria_5406_68_7
MLSPKRVKHRKQFRGRRRGLSRGQVKVQFGEYGLKSLDPGWLTNRQIEAARIAMTRKIKRGGKVWINVYPDKPVTKKPAETRMGSGKGSPEGWVAVVKPGRVMFELAGVPEPLAREAMRLAGHKLPVRTKFVLREEL*
>14_0903_16_20cm_Bradyrhizobium_5408_60_11
MMQPKKTKFRKAHKGRIHGTATSGASLSFGQFGLKAMAPERITARQIEAARRALTRHMKRAGRVWIRIFPDVPVSKKPAEVRMGSGKGTPELWVARVKPGRVIFEIDGVTVQTAKEALSLAAAKLPIKTRFVARIAE*
>14_0903_16_20cm_Conexibacter_woesei_5407_74_7
MLQPKRIKFRKHHRGRRRGFSRGQTHVQFGEYGLKSLEAGWLSNRQIEAARIAMTRKIKRGGKVWINVYPDKPVTAKPAETRMGSGKGNPEGWVAVVKPGRVMFELAGVPEPLAREAMRLAGHKLPVKSKFVLREDAH*
>14_0903_16_20cm_Ktedonobacter_racemifer_5439_53_10
MLLAPSRTKYRRQHRGRMKGAAQRGNALAFGQYGLQALEPCWMEARQIEAARIALTRFMKRGGKVWIRVFPDKPITAKPAETRMGSGKGAVDHWVAVVKPGRIIFEIGGVSEEVAKEAVRLASHKLPVATRFITRGEAESVEA*
>14_0903_16_20cm_Proteobacteria_5401_68_9
MLQPKRTKFRKQFKGRNPGLAQRGNNVSFGEFGLKATSRARMTAREIEAARRAMARYVKRGGQIWIRVFPDIPISKKPLEVRMGSGKGNVEYYVARVQPGKVLFEMEGVDEPTAREAFRLAGSKLSVATSFVKRQVR*
>14_0903_16_30cm_Bacteria_5517_69_12
MLAPKRVKFRKRFKGRTKGMATRGNTVAFGHYGLMALEPGWISNRQIEASRVALTREMKRGGKVWIRLFPDKPITKKPAETRMGKGKGNPEGWVAVVKPGRVMFEVEGIAEHLAREALELAAAKLPVKSKFVKREER*
>14_0903_16_30cm_Bacteria_5518_68_8
MLQPKRLKHRKFQRGRMKGAAQSGNKITKGDYALQAQEPCWMTARQIEAARRAVTHHFKRGGKVWINVFPDKPVTKKPAEVRMGSGKGAPDHWVAVVRPGRVILEVGGVDRALAKEALRLAAHKLPIRTRFMAREEAVADEGHAAAV*
>14_0903_16_30cm_Bacteria_5521_66_8
MLIPKRVKYRKMHRGRRTGIATRGATVAFGDFGLQAMEACWMSNRQIEAARRAMTRHVKRGGQIWIRVFPDKSITKKPAETRMGSGKGNPEGWVAVIKPGRVLFEMGGVTPQVAKEAMKLAAAKLPIKTRFVTSADGGGPR*
>14_0903_16_30cm_Bacteria_5547_55_9
MPLMPKRVKYRKSQRGSRKGTASRNLKIDFGEFGLQTLERAWITNTQLEAARVALTRNMKRKGKLWIRIFPDKSVTARPPETRMGKGKGQPEYWVATVRPGNILFELDGVPESVARESLRLAADKLPVRTKFLTRHHVRAA*
>14_0903_16_30cm_Bacteria_5561_55_9
MPLMPKRVKYRKSQRGSRKGTASRNLKIDFGEFGLQTLERAWITNTQLEAARVALTRNMKRKGKLWIRIFPDKSVTARPPETRMGKGKGQPEYWVATVRPGNILFELDGVPESVARESLRLAADKLPVRTKFLSRHHVAAA*
>14_0903_16_30cm_Betaproteobacteria_5545_66_11
MLQPARTKYRKQQKGRNTGVASRGTKVAFGEFGLKATTRGRLTARQLEAARRAMSRHIKRGGRIWIRVFPDKPVSQKPAEVRMGNGKGNPEFFVSEIQPGKIIYEMDGVTEALAKEAFALAAAKLPFRTIVVQRTLG*
>14_0903_16_30cm_Rokubacteria_5524_69_12
MLMPKRVKYRKAQRGRMKGTAQRGATLAFGAYGLKALEPGWVTNRQIEAARVALSRSLKRGGKIWIRIFPDKPVTKKPAETRMGKGKGNPEEWVAVVKPGRIIYEMQGVPEDVARAAFRTAAQKMAIATKFVMRTRTL*
>14_0903_16_30cm_Rokubacteria_5554_70_10
MLMPKRVKYRKAQRGNMRGKAQRGSTLSFGEYGLKALEPGWVTNRQIEAARVALTRSLKRGGKVWIRVFPDKPVTKKPAETRMGKGKGNPEEWVAVVKPGRILYEMEGVPEDAAREAFRTAANKMGIATKFVTRTRSL*
>14_0903_16_30cm_Verrucomicrobia_5531_55_9
MPLMPKRVKYRKSQRGSRKGTASRNLRINFGEFGLQTLERAWITNTQIEAARVALTRNMKRKGKLWIRIFPDKSVTARPPETRMGKGKGQPEFWVATVKPGNILFELDGLTESVARESLRLAADKLPVRTKFISRHHVAAA*
>14_0903_16_40cm_Bacteria_5660_68_9
MLMPKKVKYRKQMRGRRRGKAWRGSSISFGDYGLKVLEPGWVTDKQIEAARIAMTRFVKRGGKIWVRIFPDKPITKKPAETRMGKGKGAPEGWVAVVRPGRVLYEMEGVTEDIARQALRLASHKIGLRTMFVHRGI*
>14_0903_16_40cm_Bacteria_5672_60_9
MLMPGKVKYRKQHRGRRRGKAWRGSTLSFGDYGLKALEAGWVTGRQIEASRVAIMRFIKRGGKLWIRIFPDKPVTKKPAETRMGKGKGAPEFWVAVVKPGRVLFEMEGVTEVEAREALRLASHKLPLPTAFVARAV*
>14_0903_16_40cm_Bacteria_5703_63_9
MLQPKRTKFRKAHRGRRRGIATAGNHVTFGEYGLQALGPCWLTARQLEAGRRAITRYVRRGGKLWIRVFPDKPITKKPLEVRQGSGKGPVEAWVAVIRPGRVIYEIAGVGEDTAREAMRLAAHKLPIPTRFLARSEM*
>14_0903_16_40cm_Bacteria_5729_55_13
MPLMPERVKYRKMQRGHRTGIASRCNTVAFGEYGLQALERCWMDTKQIEAARVAITRFMKRRGKVWLRVFPDKSITKKPLEVRMGTGKGGVESWVAVIRPANVLFEVDGVTEAVARESMRLASAKLPIKTRFISRHKLG*
>14_0903_16_40cm_Bacteria_5767_56_23
MLMPKKVKYRKQQRGRMRGKAWRGSSLAFGDYGLKTLDAAWITDRQIEAGRIAIARFVKRGGKIWIRVFPDKPVTKKPAETRMGKGKGAPEYWIAVVKPGRILYEMEGVPESVAREAMRLAAQKLPVHTKFVMREEQGGEA*
>14_0903_16_40cm_Bacteria_5789_68_8
MLQPKRLKHRKFQRGRMKGHAVAGGTIAFGEYALQAQEPCWMTARQIEAARRAIVHHFSRGGKVWIRVFPDKPVTKKPAEVRMGSGKGAPDHWVCVVRPGKILFEVSGVSERLAKEALRLAAYKLPIKVKFLAREGESSATEGHAAAV*
>14_0903_16_40cm_Deltaproteobacteria_5808_68_7
MMQPARTKFRKQQKGRHKGKAYRGGDLAFGDYGLKVLESGRLTARQIEAGRIAMTRFIKRGGKVWIRVFPDKPVTKKPAETRMGHGKGNVEEWVAVVKMGRILYEMEGVTDDIAKKAMSLASHKLPLPTKLVRRSAELGA*
>14_0903_16_40cm_Gemmatimonadetes_5663_66_11
MLAPKRVKYRKRFKGRTNGMATRGNTVAFGHYGLMSLEPGWVTNRQIEAARVALTREMKRGGKVWIRLFPDKPITKKPAETRMGKGKGNPEGWVAVVKPGRIMFELEGIEEASARAALALASAKLPVRSKFVKREER*
>14_0903_16_40cm_Proteobacteria_5707_69_7
MLQPKRTKFRKQFKGRNPGLAQRGNNVSFGEFGLKATSRARMTAREIEAARRAMARYVKRGGQIWIRVFPDIPISKKPLEVRMGSGKGNVEYYVARVQPGKVLFEMEGVDEPTAREAFRLAGSKLSVATSFVKRQVR*
>14_0903_16_40cm_Rokubacteria_5695_68_10
MLMPKRVKYRKAQRGRMKGIATRGSTLAFGDYGLKALEPGWVTNRQIEAARVALTRSLKRGGKVWIRVFPDKPVTKKPAETRMGKGKGNPEEWVAVVKPGRILYEMIGVPEDVARVAFRTAAQKIGIPTKFVSRTRAL*
>14_0919_02_20cm_Acidobacteria_5905_58_8
MLMPKKVKYRKQMRGRRNGKAWRGGDLAFGEYGLKAMECAWITDRQIEASRVAITRFIKRGGKLWIRIFPDKPFTKKPAETRMGKGKGAPEKWVSVVKPGRIMFEMAGVDEATAKEALGLAAHKLPIPTKFVSRAGGF*
>14_0919_02_20cm_Alphaproteobacteria_5897_63_7
MLQPMRTKFRKAHKGRIKGIATSGVDLAFGQFGLKALEPERVTARQIEAARRALTRHMKRAGRVWIRIYPDVPVSKKPLEVRMGSGKGAPELWVTRVKPGRILFEVDGVSETMAREALGLAAAKLPIKTRFIERIAE*
>14_0919_02_20cm_Bacteria_5904_68_7
MLMPKRVKYRKAQRGRMRGKAQRGSTLAFGEYGLKALEPGWVTNRQIEAARVALTRSLKRGGKVWIRVFPDKPVTKKPAETRMGKGKGNPEEWVAVVKPGRILYEMEGVTEEMAREAFRTAGQKMGIETKFVSRVRAL*
>14_0919_02_20cm_Bacteria_5913_67_7
MLIPKRVKYRKMHRGRRTGIATRGATVAFGDYGLQAMEACWMSNRQIEAARRAMTRHVKRGGQIWIRVFPDKSITKKPAETRMGSGKGNPEGWVAVVKPGRVLFEMGGVTPQVAKEAMKLAAAKLPIKTRFVSSAESGGSR*
>14_0919_02_20cm_Bacteria_5930_55_12
MPLMPKRVKYRKSQRGSRKGTASRNLRIDFGEFGLQTLERAWITNTQLEAARVALTRNMKRKGKLWIRIFPDKSVTGRPPETRMGKGKGQPEYWVATVRPGNILFELDGVPESVARESLRLAADKLPVRTKFLSRHHVVAA*
>14_0919_02_20cm_Betaproteobacteria_5881_65_14
MLQPARTKYRKQQKGRNRGVATRGTKVSFGEYGLKATTRGRLTARQIEAARRAMTRHIKRGGRIFIRIFPDKPVSQKPAEVRMGNGKGNPEYFVAEIRPGKVLYEMDGVDEPTAREAFALASAKLPLRTIFVFRQMG*
>14_0919_02_20cm_Gemmatimonadetes_10567_69_17
MLAPKRVKFRKRFKGRTKGMATRGNTVAFGHYGLMALEPGWISNRQIEASRVALTREMKRGGKVWIRLFPDKPITKKPAETRMGKGKGNPEGWVAVVKPGRVMFELEGIAENLAREALALAAAKLPIKSKFVKREER*
>14_0919_02_20cm_Proteobacteria_5895_67_15
MLQPKRTKYRKQFKGRNAGLAQRGSNVSFGEFGLKATSRARMTAREIEAARRAMARYVKRGGQIWIRVFPDVPISKKPLEVRMGSGKGNIEYYVARVQPGKVLFEMEGVDEVTAREAFRLAGSKLSVSTSFVKRQVR*
>14_0919_02_20cm_Rokubacteria_5893_69_7
MLMPKRVKYRKAQRGNMRGKAQRGSTLSFGEYGLKALEPGWVTNRQIEAARVALTRSLKRGGKVWIRVFPDKPVTKKPAETRMGKGKGNPEEWVAVVKPGRILYEMEGVPQDVAREAFRTAANKIGIATKFVMRTRSL*
>14_0919_02_20cm_Rokubacteria_5917_70_9
MLMPKRVKYRKAQRGRMRGTAQRGATLAFGEYGLKALEPGWVTSRQIEAARVALTRSLKRGGKIWIRIFPDKPVTKKPAETRMGKGKGNPEEWVAVVKPGRIIYEMQGVPEDVAREAFRTAAQKMAIATKFVMRTRVL*
>14_0919_05_20cm_Acidobacteria_1516_65_6
MLMPKKVKYRKQQRGRMAGKAWRGSDVSFGDFGLKALEPCWLTDRQIEAARVAMTRFVARGGKVWVRVFPDKPITKKPQETRMGKGKGAPEQWVAVIRPGKILFEMEGVTEKEAREAMKLAAAKIPIRTKFATRFAQETVQ*
>14_0919_05_20cm_Actinobacteria_1528_70_7
MLMPRKVKHRKQQRGRLTGVAKGGTVVRFGDYGIQALEPGWITARQIEAARIAMTRHVRRGGKVWIRIFPDKPVSQKPAETRMGSGKGNPEHWVAVVKPGRILFELAGVNEDLGKAAMERAIQKLPIKARFVLRSGLDTSGGEL*
>14_0919_09_20cm_Acidobacteria_1647_57_9
MLMPKKVKYRKQMRGRRRGKAWRGGDLSFGEYGLKALENAWITDRQIEASRVAITRFIKRGGKLWIRIFPDKPFTKKPAETRMGKGKGAPERWVSVVKPGRILFEMAGIDEATAREALELAAHKLPIPTRFVTRSGGF*
>14_0919_09_20cm_Actinobacteria_1656_69_7
MLLPKKTKFRKYQRGRRAGLSKGQTAVQFGDYGLKALEAGWVTNRQIEAARIAMTRKIKRGGKVWINVFPDKPVTQKPAETRMGSGKGSPEHWVAVVKPGRVMFELAGVPEPLAKEALRLAGNKLSVKTRVVAREANLFEG*
>14_0919_09_20cm_Actinobacteria_1709_68_9
MLLPKKTKFRKYQRGRRRGFSKGQTAVQAGDYGLKALENGWVTNRQIEAARIAMTRKIRRGGKVWINVFPDKPVTQKPAETRMGSGKGAPEHWVAVIKPGRVMFELAGVPEPLAKEALRLAGRKLPIKTKVVKREADLFAS*
>14_0919_09_20cm_Bacteria_1653_55_12
MPLMPKRVKYRKSQRGSRKGTASRNLRIDFGEFGLQTLERAWITNTQIEAARVALTRNMKRKGKLWIRIFPDKSVTSRPPETRMGKGKGQPEFWVATVRPGNILFELDGVPESVARESLRLAADKLPVRTKFLSRHHVAA*
>14_0919_09_20cm_Bacteria_1660_55_7
MPLMPKRVKYRKSQRGSRKGTASRNLRIDFGEFGLQTLERAWITNTQIEAARVALTRNMKRKGKLWIRIFPDKSVTARPPETRMGKGKGQPEYWVATVRPGNILFELDGVPESVARESLRLAADKLPVRTKFLSRHHVAV*
>14_0919_09_20cm_Bacteria_1670_60_14
MLMPKKVKHRKQMKGRMTGVATRGDRISFGEYGLKTLEPAWITDRQIEAARIAMTRHIKRGGKIWIRMFPDKPITKKPAETRMGKGKGAPEYWVAVVKPGRILYEIEGVPEDIAREAMRLAAQKLPIKTKFVSRREQEGGAV*
>14_0919_09_20cm_Bacteria_1671_55_7
MPLMPKRVKYRKSQRGSRKGTASRNLRINFGEFGLQTLERAWITNTQIEAARVALTRNMKRKGKLWIRIFPDKSVTARPPETRMGKGKGQPEFWVATVKPGNILFELDGLTESVARESLRLAADKLPVRTKFISRHHVAAA*
>14_0919_09_20cm_Bacteria_1673_55_10
MPLMPKRVKYRKSQRGSRKGTASRNLRIDFGEFGLQTLERAWITNTQIEAARVALTRNMKRKGKLWIRIFPDKSVTARPPETRMGKGKGQPEFWVATVRPGNILFELDGVPESVARESLRLAADKLPVRTKFLSRHHVAA*
>14_0919_09_20cm_Bradyrhizobium_1652_62_11
MMQPKKTKFRKAHKGRIHGLATSGATLSFGQYGLKAMEPDRVTARQIEAARRALTRHMKRAGRVWIRVFPDVPVSKKPAEVRMGSGKGTPELWVARVKPGRVIFEIDGVTVQTAKEALDLAAAKLPIKTRFVERIAE*
>14_0919_09_20cm_Sphingomonadales_1655_67_6
MLQPKRTKFRKAFKGRIHGNAKGGTDLNFGAYGLKAMEPERITARQIEAARRAITRHIKRQGRLWIRIFPDVPVSSKPAEVRMGSGKGSPEHWVARVKPGRVLFELDGVPGPLAKVAFERAMEKLPIKTKVIARLGESLFEEA*
>14_0919_12_20cm_Acidobacteria_1789_58_8
MLMPKKVKYRKQQRGRMTGKAWRGSQLAFGDYGLKVLEPGWITDRQIEASRVAMTRFVKRGGKIWIRLFPDKPVTKKPAETRMGKGKGAPDHWVAVVRPGKILFEMEGVTATDAAEAMRLASHKLPLRTALVKREGAH*
>14_0919_12_20cm_Bacteria_1758_59_7
MPERVKYRKMQRGHRTGIASRCNTVAFGEYGLQALERCWMDTKQIEAARVAITRFMKRRGKVWLRVFPDKSITKKPLEVRMGTGKGGVESWVAVIRPATVLFEVDGVTEAVARESMRLASAKLPIKTRFISRHKLG*
>14_0919_12_20cm_Bacteria_1773_55_7
MPLMPKRVKYRKSQRGSRKGTASRNLRIDFGEFGLQTLERAWITNTQLEAARVALTRNMKRKGKLWIRIFPDKSVTARPPETRMGKGKGQPELWVATVRPGNILFELDGVPESVARESLRLAADKLPVRTKFLTRHHVRAA*
>14_0919_12_20cm_Bacteria_1787_55_6
MPLMPKRVKYRKSQRGSRKGTASRNLKIDFGEFGLQTLERAWITNTQLEAARVALTRNMKRKGKLWIRIFPDKSVTARPPETRMGKGKGQPEYWVATVRPGNILFELDGVPESVARESLRLAADKLPVRTKFLTRHHVRAA*
>14_0919_12_20cm_Ktedonobacter_racemifer_1829_53_9
MLLAPSRTKYRRQHRGRMKGTAQRGNTLAFGEYGLQALEPCWMEARQIESARIALTRYMKRGGKVWIRVFPDKPISAKPAETRMGSGKGAVDHWVAVVKPGRIIFEIGGVSEEVAKEAIRLASHKLPVASRFITRGEAESVEA*
>14_0927_02_20cm_Bacteria_1922_67_12
MLQPKRLKHRKFQRGRMKGAAQRGNRITKGDYALKAMEPCWMTARQIEAARRAVTHHFKRGGAVWINVFPDKPVTKKPAEVRMGSGKGAPDHWVAVVRPGRVILEVGGVNRALAKEALRLAAYKLPIKTQFIAREEAAADEGHAAAV*
>14_0927_02_20cm_Bacteria_1923_69_6
MLMPKRVKHRKVQRGRRAGMAKGGTEVSFGDFGLMAEEVCWLTSRQIEAARRAMTHHVKRGGRIWIRVFPDKPVTKKPAEVRMGSGKGAPDHWVAVVKPGRIMFEMAGVPEEIAREAMRLASHKLPIDTKFVVKEG*
>14_0927_02_20cm_Betaproteobacteria_1910_66_14
MLQPARTKYRKQQKGRNTGVATRGTKVAFGEFGLKATTRGRLTARQLEAARRAMSRHIKRGGRIWIRVFPDKPVSQKPAEVRMGNGKGNPEFFVSEIQPGKIIYEMDGVTEALAKEAFALAAAKLPFRTIVVQRTLG*
>14_0927_02_20cm_Bradyrhizobium_1950_62_7
MLAPKRSKYRKAHKGRVHGLAKGGTELNFGAYGLKAADPGRITARQIEAARRAITRHIRRAGRVWIRIFPDVPVSQKPAEVRMGSGKGSPEFWICRVKPGRIMFELDGVPGDIAREAFDLAAAKLPIATRFIARQGEEAG*
>14_0927_02_20cm_Deltaproteobacteria_1930_68_11
MMQPARTKFRKQQKGRHKGKAYRGGELAFGDYGLKVLESGRLTARQIEAGRIAMTRFIKRGGKVWIRVFPDKPITKKPAETRMGHGKGNVEEWVAVVKMGRMLYEMEGVTPEIAKEAMALASHKLPLHTRMISRTRELGA*
>14_0927_02_20cm_Gemmatimonadetes_1934_69_10
MLAPKRVKFRKRFKGRTKGMATRGNTVAFGHYGLMALEPGWISNRQIEASRVALTREMKRGGKVWIRLFPDKPITKKPAETRMGKGKGNPEGWVAVVKPGRVMFELEGIAENLAREALALAAAKLPIKSKFVKREER*
>14_0927_02_20cm_Proteobacteria_1912_67_13
MLQPKRTKYRKQFKGRNAGLAQRGSNVSFGEFGLKATSRARMTAREIEAARRAMARYVKRGGQIWIRVFPDVPISKKPLEVRMGSGKGNIEYYVARVQPGKVLFEMEGVDEVTAREAFRLAGSKLSVSTSFVKRQVR*
>14_0927_02_40cm_Bacteria_2065_55_7
MPKRVKYRKSQRGSRKGTASRNLKIDFGEFGLQTLERAWITNTQLEAARVALTRNMKRKGKLWIRIFPDKSVTARPPETRMGKGKGQPEYWVATVRPGNILFELDGVPESVARESLRLAADKLPVRTKFLSRHHVAAA*
>14_0927_02_40cm_Betaproteobacteria_2090_64_10
MLQPARTKYRKQQKGRNRGVATRGTKVSFGEYGLKATTRGRLTARQIEAARRAMTRHIKRGGRIFIRIFPDKPVSQKPAEVRMGNGKGNPEYFVAEIRPGKVLYEMDGVDEPTAREAFALASAKLPLRTVFVFRQMG*
>14_0927_05_20cm_Acidobacteria_2153_57_9
MLMPKKVKYRKQMRGRRKGKAWRGGDLSFGEYGLKALENAWITDRQIEASRVAITRFIKRGGKLWIRIFPDKPFTKKPAETRMGKGKGAPERWVSVVKPGRILFEMAGIDEATAREALGLAAHKLPIPTRFVSRAGGL*
>14_0927_05_20cm_Alphaproteobacteria_2149_63_9
MLQPMRTKFRKAHKGRIKGIATSGVDLAFGQFGLKALEPERVTARQIEAARRALTRHMKRAGRVWIRIYPDVPVSKKPLEVRMGSGKGAPELWVTRVKPGRILFEVDGVSETMAREALGLAAAKLPIKTRFIERIAE*
>14_0927_05_20cm_Bacteria_2170_55_9
MALMPKRVKYRKSQRGSRKGTASRNLKIDFGEFGLQTLERAWITNTQLEAARVALTRNMKRKGKLWIRIFPDKSVTSRPPETRMGKGKGQPEDWVATVRPGNILFELDGVPESTDELLTKRRDLRQESLHLRLQQQSGQLEQPSRLRLLQRDIARLETLLTQRAKHEEKK*
>14_0927_05_20cm_Bacteria_2171_66_7
MLIPKRVKYRKMHRGRRTGIATQGATVAFGDFGLQAMEACWMSNRQIEAARRAMTRHVKRGGQIWIRVFPDKSITKKPAETRMGSGKGNPEGWVAVVKPGRVLFEMGGVTPQVAKEAMKLAAAKLPIKTRFVTSAESGGPR*
>14_0927_05_20cm_Bacteria_2183_67_7
MPKRVKYRKMHRGRRQGIATRGATVAFGDFGLQAMEACWMSNRQIEAARRAMTRHVKRGGQIWIRVFPDKSITKKPAETRMGSGKGNPEGWVAVVKPGRVLFEMGGVTQQVAKEAMKLAASKLPIKTRFVSADSAGGGR*
>14_0927_05_20cm_Gemmatimonadetes_2145_69_13
MLAPKRVKFRKRFKGRTKGMATRGNTVAFGHYGLMALEPGWVTNRQIEASRVALTREMKRGGKVWIRLFPDKPITKKPAETRMGKGKGNPEGWVAVVKPGRVMFELEGIAEDLARKALDLAAAKLPIKSKFVKREER*
>14_0927_05_20cm_Ktedonobacter_racemifer_2220_52_8
MLLAPSRTKYRRQHRGRMKGTAQRGNTLAFGEYGLQALEPCWMEARQIESARIALTRYMKRGGKVWIRVFPDKPISAKPAETRMGSGKGAVDHWVAVVKPGRIIFEIGGVSEEVAKEAIRLASHKLPVASRFITRGEAESVEA*
>14_0927_05_40cm_Armatimonadetes_2321_65_11
MLLPKHSKFRKAHRGRMKGRPLAGATIAFGEYGLQALEPAWIKSIQIEAARRAITRFIKRGGKLWIRIFPDKPVTKKPAETRMGSGKGNPEFWVAVVRPGRILFELAGVDEGQAKEAMALAAHKLPIKTKFVTREEVVV*
>14_0927_05_40cm_Bacteria_2305_68_11
MLIPKRVKYRKMHRGRRQGIATQGATVAFGDFGLQAMEAAWMSNRQIEAARRAMTRHVKRGGQIWIRVFPDKSITKKPAETRMGSGKGNPEGWVAVVKPGRVLFEMGGVTPQVAKEAMKLAAAKLPMKTRVISAAEAGGQR*
>14_0927_05_40cm_Bacteria_2310_66_7
MLVPKRVKHRKQMRGRRKGMAYRGATVSFGEFGLQALEAAWVTNRQIEAARVAITRFIKRGGKMWIRIFPDKPVTVKPAETRMGKGKGSPEFWVAVVKPGRVLFELEGISAELAKKAMKLGASKLPMKTKFVERQDLAGS*
>14_0927_05_40cm_Bacteria_2314_68_10
MLQPKRLKHRKFQRGRMKGHAVAGGTIAFGEYALQAQEPCWMTARQIEAARRAIVHHFSRGGKVWIRVFPDKPVTKKPAEVRMGSGKGAPDHWVCVVRPGKILFEVSGVSERLAKEALRLAAYKLPIRSAKEQIFDLRFKLATRQLKNYRELPAARRRMARLLTVQSERQQQEKAS*
>14_0927_05_40cm_Bacteria_2349_55_8
MPLMPKRVKYRKSQRGSRKGTASRNLKIDFGEFGLQTLERAWITNTQLEAARVALTRNMKRKGKLWIRIFPDKSVTSRPPETRMGKGKGQPEDWVATVRPGNILFELDGVPESVARESLRLAADKLPVRTKFLTRHHVSAA*
>14_0927_05_40cm_Bacteria_2367_66_6
MLIPKRVKYRKMHRGRRQGIATRGATVAFGDYGLQAMEACWMSNRQIEAARRAMTRHVKRGGQIWIRVFPDKSITKKPAETRMGSGKGNPEGWVAVIKPGRVLFEMGGVTPQVAKEAMKLAAAKLPIKTRFVSSAESGGSR*
>14_0927_05_40cm_Rokubacteria_2323_69_8
MLMPKRVKYRKAQRGRMKGIATRGSTLAFGDFGLKALEPGWVTNRQIEAARVALTRSLKRGGKVWIRVFPDKPVTKKPAETRMGKGKGNPEEWVAVVKPGRILYEMIGVPEDVARGAFRTAAQKIGITTKFVSRTRAL*
>14_0927_05_40cm_Verrucomicrobia_2334_55_12
MPLMPKRVKYRKSQRGSRKGTASRNLRINFGEFGLQTLERAWITNTQIEAARVALTRNMKRKGKLWIRIFPDKSVTARPPETRMGKGKGQPEFWVATVKPGNILFELDGLTESVARESLRLAADKLPVRTKFISRHHVAAA*
>14_0927_09_20cm_Acidobacteria_6034_64_8
MLMPKKVKYRKQQRGRMAGKAWRGSDVSFGNYGLKALEPCWLTDRQIEAARVAMTRFIKRGGKIWIRVFPDKPITKKPQETRMGKGKGAPEQWVCVVRPGRILFEMEGVNETEAREAMRLAAAKLPIKTKFATRFAEERAS*
>14_0927_09_20cm_Bacteria_6025_66_9
MLLPARVKYRKVHRGRRTGVATQGNDLAFGEFGLQASEAAWMSNRQIEAARRVMTRFVRRGGQVFIRVFPDKSVTKKPAETRMGSGKGAPEGWVAVIKPGRVLFEMGGVTPEMAKRAFQLAAYKLPMKTRTLGIKSGVKAAVDVKIKGPAEVKPGEGVEGIAGAIAAPTAGGAAAAPAARGPKAAPGAAPTMKAAPGAAPKAAAAAKPAKGGGKK*
>14_0927_09_20cm_Bacteria_6029_68_7
MLLPKRVKYRKMHRGRMSGIATRGAEISFGQFGLQAMEPCWMTNRQIEAARRAMTRHVKRGGQIWIRIFPDKPVTKKPAEVRMGGGKGNPEGWVAVIKPGRVLFEMGGVTQEVAKEAMRLAAAKLPIETRFIELQEAGHEG*
>14_0927_09_20cm_Bacteria_6032_66_9
MLLPARVKYRKVHRGRRTGVATQGNDLAFGEFGLQASEAAWMSNRQIEAARRVMTRFVRRGGQVFIRVFPDKSVTKKPAETRMGSGKGAPEGWVAVIKPGRVLFEMGGVTPEMAKRAFQLAAYKLPMKTRTLGIKSGVKAAADVKIKGPAEVKPGEGVEGIAGAIAAPTAPGAAAAPAARGPKAAPGAAPTIKAAPGAAPKSAAAPKAAAAPAKPAKGGGKK*
>14_0927_09_20cm_Bacteria_6036_55_7
MPLMPKRVKYRKSQRGSRKGTASRNLRIDFGEFGLQTLERAWITNTQIEAARVALTRNMKRKGKLWIRIFPDKSVTARPPETRMGKGKGQPEFWVATVRPGNILFELDGVPESVARESLRLAADKLPVRTKFLSRHHVAA*
>14_0927_09_20cm_Bacteria_6038_66_8
MLMPKRVKYRKMHRGRRQGIATRGATVAFGDYGLQAVEACWMSNRQIEAARRAMTRHVKRGGQIWIRVFPDKSITKKPAETRMGSGKGNPEGWVAVVKPGRVLFEMAGVTPQVAKEAMKLAASKLPIKTRFVSADGAGGGR*
>14_0927_09_20cm_Bacteria_6103_55_7
MPKRVKYRKSQRGSRKGTASRNLRIDFGEFGLQTLERAWITNTQLEAARVALTRNMKRKGKLWIRIFPDKSVTSRPPETRMGKGKGQPEYWVATVRPGNILFELDGVPESVARESLRLAADKLPVRTKFLTRHHVRAA*
>14_0927_09_20cm_Candidatus_Koribacter_versatilis_6076_59_10
MLMPKKVKYRKQQRGRRRGKAWRGSTLAFGDFGLKVLEPGYITDRQIEASRVAMSRFIKRGGKIWLRLFPDKPVTKKPAETRMGKGKGAPDHWVAVVRPGKILFEMEGVNLQDAMEALRLASHKLPLRTRFVARAQVHAG*
>14_0927_09_20cm_Nitrospirae_6046_58_5
MLAPKKVKFRKMQKGRMRGKAYRGGHITLGEFGLKALEPGRITSRQIEAARIAITRFVKRGGQVWTRIFPDKPITKKPAETRMGKGKGNPELWVAVVKPGRILYEMDGVTREVALEALRLAAHKLPVATKFVARGMF*
>14_0927_09_40cm_Actinobacteria_6174_67_9
MGSGKGSPEHWVAVVKPGRVMFELAGVPEPLAKEALRLAGTKISLKTKFVKREADLFES*
>14_0927_09_40cm_Bacteria_6155_68_24
MLAPKRVKFRKRFKGRTKGMATRGNTVAFGHYGLMALEPGWITNRQIEASRVALTREMKRGGKVWIRLFPDKPITKKPAETRMGKGKGNPEGWVAVVKPGRVMFELEGIAEDLARQALGLAAAKLPIKSKFVRREER*
>14_0927_09_40cm_Bacteria_6180_67_14
MLQPKRLKHRKFQRGRMKGAAQRGNRITKGDYALKAMEPCWMTARQIEAARRAVTHHFKRGGAVWINVFPDKPVTKKPAEVRMGSGKGAPDHWVAVVRPGRVILEVGGVSRALAKEALRLAAYKLPIKTQFIAREEAGADEGHAAAV*
>14_0927_09_40cm_Bacteria_6194_63_9
MLQPKRTKFRKAHRGRRRGMATAGNHVTFGDYGLQALGPCWLTARQIEAGRRAITRYVRRGGKLWIRVFPDKPITKKPLEVRQGSGKGPVEAWVAVVRPGRMIYEIAGVQEETAREAMRLAAHKLPIPTRFVARPEM*
>14_0927_09_40cm_Verrucomicrobia_6186_55_17
MPLMPKRVKYRKSQRGSRKGTASRNLRINFGEFGLQTLERAWITNTQIEAARVALTRNMKRKGKLWIRIFPDKSVTARPPETRMGKGKGQPEFWVATVKPGNILFELDGLTESVARESLRLAADKLPVRTKFISRHHVAAA*
>14_0927_12_20cm_Alphaproteobacteria_6330_65_13
MLAPKRSKYRKAHKGRIHGVAKGGTSLNFGAFGLKAVDPGRITARQIEAARRSITRHIKRVGRVWIRIFPDVPVSSKPAEVRMGSGKGSPEFWVCRVKPGRIMFELDGVSPQIAREAFDLAAAKLPIATRFVSRTGEEAQP*
>14_0927_12_20cm_Bacteria_10555_57_16
MLMPKKVKYRKQMRGRRKGKAWRGGDLSFGDYGLKALENAWITDRQIEASRVAITRFIKRGGKLWIRIFPDKPFTKKPAETRMGKGKGAPERWVSVVKPGRMLFEMAGIDEATAREALGLAAHKLPIPTRFVTRAGGF*
>14_0927_12_20cm_Bacteria_10576_70_8
MLQPKRLKHRKFHRGRMSGVAQSGNTITKGDYALMALEPCWMTARQIEAARRAIVHHFKRGGKVWINVFPDKPVTKKPAEVRMGSGKGSPDHWVSVVRPGRILFEVGGVGQGLAKEALRLAAYKLPIKTRFVSREEAVTTGEGTAAAV*
>14_0927_12_20cm_Bacteria_6328_66_16
MLIPKRVKYRKMHRGRRTGIATQGATVAFGDFGLQAMEACWMSNRQIEAARRAMTRHVKRGGQIWIRVFPDKSITKKPAETRMGSGKGNPEGWVAVVKPGRVLFEMGGVTPQVAKEAMKLAASKLPIKTRFVAAAEAGGSR*
>14_0927_12_20cm_Bacteria_6329_70_21
MLMPKRTKFRKLQRGRRRGAAQRGSTLAFGNYGLQALDVCWMTNRQIEAARRAMTRHVRRGGQIWIRVFPDHSYTKKPAETRMGSGKGSPEGWVAVVKPGKVLFEMAGVTHEVAKEAMRLAAHKLPIRTRFLVREEPGAQLEEEQA*
>14_0927_12_20cm_Bacteria_6334_66_10
MLIPKRVKYRKMHRGRRTGIATRGATVAFGDYGLQAVEACWMSNRQIEAARRAMTRHVKRGGQIWIRVFPDKSITKKPAETRMGSGKGNPEGWVAVVKPGRILFEMGGVTHEVAKEAMKLAASKLPVKTRFVISESVTTGGAR*
>14_0927_12_20cm_Bacteria_6337_66_10
MLIPKRVKYRKMHRGRRTGIATRGATVAFGDFGLQAMEACWMSNRQIEAARRAMTRHVKRGGQIWIRVFPDKSITKKPAETRMGSGKGNPEGWVAVVKPGRVLFEMGGVTPEVAKEAMKLAAAKLPIKTRFVTSAEGGGPR*
>14_0927_12_20cm_Bacteria_6339_54_8
MLMPKKVKHRKQMRGRMKGVANRGSAISFGEYGLKTLEAAWITDRQIEAARIAMTRHIKRGGKIWIRMFPDKPVTKKPAETRMGKGKGAPEYWVAVVKPGRILYEIEGVDEKTAREAMKLAAQKLPVKTKFVTRAGQEGGAI*
>14_0927_12_20cm_Bacteria_6349_56_8
MPLMPKRVKYRKSQRGSRKGTASRNLRINFGEFGLQTLERAWITNTQIEAARVALTRNMKRKGKLWIRIFPDKSVTARPPETRMGKGKGQPEFWVATVKPGNILFELDGLTESVARESLRLAADKLPVRTKFISRHHVAAA*
>14_0927_12_20cm_Bacteria_6356_55_8
MPLMPKRVKYRKSQRGSRKGTASRNLRIDFGEFGLQTLERAWITNTQLEAARVALTRNMKRKGKLWIRIFPDKSVTARPPETRMGKGKGQPELWVATVRPGNILFELDGVPESVARESLRLAADKLPVRTKFLTRHHVRAA*
>14_0927_12_20cm_Bacteria_6362_55_16
MPLMPKRVKYRKSQRGSRKGTASRNLRIDFGEFGLQTLERAWITNTQIEAARVALTRNMKRKGKLWIRIFPDKSVTARPPETRMGKGKGQPEFWVATVRPGNILFELDGVPESVARESLRLAADKLPVRTKFLSRHHVAA*
>14_0927_12_20cm_Bacteria_6367_73_6
MLMPKRTKHRKIHRGHRRGAAQRGSHIAFGTYGLQALEA
>14_0927_12_20cm_Bacteria_6393_69_7
MLSPKKVKHRKQHRGRMRGLSKGGTKVNFGDFGLQAVEPGWITSRQIESARVAITRHVKRGGKVWINIFPDKPYTKKPAETRMGSGKGNPEGWVAVVKPGRVMFELAGVAEPIATEAMRLAGHKLPIHTRFVRREGGEV*
>14_0927_12_20cm_Bacteria_6407_55_7
MLMPKKVKHRKQMRGRMKGAATRGSAISFGEYGLKSLEPAWITDRQIEAARIAMTRHIKRGGKIWIRMFPDKPVTKKPAETRMGKGKGAPEYWVAVVKPGRILYEIEGVDEKTARDAMKLAAQKLPIRTKFVTRAEQEGGAI*
>14_0927_12_20cm_Bacteria_6453_67_15
MLQPKRLKHRKFQRGRMKGAAQRGNRITKGDYALKAMEPCWMTARQIEAARRAVTHHFKRGGAVWINVFPDKPVTKKPAEVRMGSGKGAPDHWVAVVRPGRVILEVGGVSRALAKEALRLAAYKLPIKTQFIAREEAGADEGHAAAV*
>14_0927_12_20cm_Chloroflexi_6351_68_7
MLQPKRLKHRKFQRGRMKGAAQSGNRITKGDYALKAMEPCWMTARQIEAARRAVTHHFKRGGKVWINVFPDKPVTKKPAEVRMGSGKGAPDHWVAVVRPGRVILEVGGVDRALAKEALRLAAHKLPIKTSFVAREEATADEGHAAAV*
>14_0927_12_20cm_Deltaproteobacteria_10562_68_13
MMSPARTKYRKQMKGRHKGKAYRGGDLAFGDYGLKVLESGRITARQIEAGRVAMTRFIKRGGKVWVRIFPDKPITKKPAETRMGHGKGNVEEWHAVVKMGRILFEMEGVTLEIAEKAMSLAAHKLPLHTRLVSRAMEIGA*
>14_0927_12_20cm_Gemmatimonadetes_6374_68_7
MLAPKRVKFRKRFKGRTTGMATRGNTVAFGHYGLMALEPGWISNRQIEASRVALTREMKRGGKVWIRLFPDKPITKKPAETRMGKGKGNPEGWVAVVKPGRVMFELEGIAENLAREALREMKTDELEQQLAVLTEERFRLGFRRATEALGNPLQLRGIRREIARINTILAERKRA*
>14_0927_12_20cm_Ktedonobacter_racemifer_6382_54_7
MLLAPSRTKYRRQHRGRMKGTAQRGNTLAFGEYGLQALEPCWMEARQIESARIALTRFMKRGGKVWIRVFPDKPITAKPAETRMGSGKGAVDHWVAVVKPGRIIFEIGGVSEEVAKEAIRLASHKLPVASRFITRGEAESVEA*
>14_0927_12_20cm_Proteobacteria_6345_65_7
MLQPKRTKYRKQFKGRNPGLATRGNSVSFGEFGLKATSRARMTAREIEAARRAMARYVKRGGQIWIRVFPDVPISKKPLEVRMGSGKGNVEYYVARVQPGKVLFEMEGVDETTAREAFRLAGSKLSVSTTFAKRQVR*
>14_0927_12_20cm_Rokubacteria_6355_71_8
MLMPKRVKYRKAQRGNMRGKAFRGSTLAFGEYGLKALEPGWVTNRQIEAARVALTRSLKRGGKVWIRVFPDKPVTKKPAETRMGKGKGNPEEWVAVVKPGRILYEMEGVNEETAREAFRTAANKIGITTKFVTRTRTL*
>14_0927_12_20cm_Verrucomicrobia_10548_59_7
MPLMPERVKYRKMQRGHRTGIASRCNTVAFGEYGLQALERCWMDTKQIEAARVAITRFMKRRGKVWLRVFPDKSITKKPLEVRMGTGKGGVESWVAVIRPATVLFEVDGVTEAVARESMRLASAKLPIKTRFISRHKLG*
>14_0927_12_40cm_Acidobacteria_10611_58_16
MLMPKKVKYRKQMRGRRKGKAWRGGELSFGEYGLKAMECAWITDRQIEASRVAITRFIKRGGKLWIRIFPDKPFTKKPAETRMGKGKGAPEKWVAVVKPGRIMFEMAGIDEATAREALGLAAHKLPIPTRFVTRAGGF*
>14_0927_12_40cm_Acidobacteria_6535_59_9
MMMPKKVKYRKQQRGRRRGKAWRGGELSFGEYGLKALEPAWITDRQIEAARVAITRFIKRGGKLWIRIFPDKPFTKKPAETRMGKGKGAPERWVAVVKPGRVMFEMAGVDLATATQAMNLAAHKLPIHTRFVSRAGEL*
>14_0927_12_40cm_Actinobacteria_6555_68_7
MLLPKKTKFRKYQRGRRRGYAKGQTTVQFGDYGLKALEAAWVTNRQIEAARIAMTRKIKRGGKVWINVFPDKPVTQKPAETRMGSGKGSPEHWVAVVKPGRVMFELAGVPEPLAKEALRLAGTKLSVKTKVVAREANLFEG*
>14_0927_12_40cm_Bacteria_6503_65_17
MLIPKRVKYRKMHRGRRQGIATRGATVAFGDYGLQAMEACWMSNRQIEAARRAMTRHVKRGGQIWIRVFPDKSITKKPAETRMGSGKGNPEGWVAVIKPGRVLFEMGGVTPQVAKEAMKLAAAKLPIKTRFVSSAESGSS*
>14_0927_12_40cm_Bacteria_6506_67_17
MLLPARTKFRKVHRGRRTGVATQGNDLAFGEFGLVATEAAWMSNRQIESARRVMTRYIRRGGQVFIRIFPDKVYTKKPAETRMGSGKGAPEGWVAVIKPGRVLFEMGGVTPEIAKRAFQLAAHKLPIHTRTLGIRSGVKAAADVKIKGVAGEATAEGTGLPGAAVPVAGAVAAVAAPPARGPKAAPGAAPSAKAAPAAKAAPGAAPSAKGAPAAPPAKPTKGKK*
>14_0927_12_40cm_Bacteria_6509_66_7
MLIPKRVKYRKMHRGRRQGIATRGATVAFGDFGLQAMEAAWMSNRQIEAARRAMTRHVKRGGQIWIRVFPDKSITKKPAETRMGSGKGNPEGWVAVIKPGRVLFEMGGVTPQVAKEAMKLAAAKLPIKTRFVSAADGGGPR*
>14_0927_12_40cm_Bacteria_6525_71_6
MLMPKKVKYRKQQRGKMRGKAWTGSQVSFGDYGLKAMECGWVTDREIEAGRIAITRFIKRSGRIWIRMFPDKPITKKPQETRMGKGKGAPEQWVMVVKPGRILYEMEGISEKDAREALRLAAHKLSIKTRFVKRFEAEVA*
>14_0927_12_40cm_Bacteria_6538_55_7
MPLMPKRVKYRKSQRGSRKGTASRNLRIGFGEFGLQTLERAWITNTQLEAARVALTRNMKRKGKLWIRIFPDKSVTARPPETRMGKGKGQPEFWVATVRPGNILFELDGVPESVARESLRLAADKLPVRTKFLSRHHVAAA*
>14_0927_12_40cm_Bacteria_6541_66_9
MLIPKRVKYRKMHRGRRTGIATQGATVAFGDYGLQAIEACWMSNRQIEAARRAMTRHVKRGGQIWIRVFPDKSITKKPAETRMGSGKGNPEGWVAVVKPGRILFEMGGVTPHVAKEAMKLAASKLPIKTRFVSSESVTTGGAG*
>14_0927_12_40cm_Bacteria_6572_56_7
MPLMPKRVKYRKSQRGSRKGTASRNLRIDFGEFGLQTLERAWITNTQLEAARVALTRNMKRKGKLWIRIFPDKSVTARPPETRMGKGKGQPEYWVATVRPGNILFELDGVTESVARESLRLAADKLPVRTKFLSRHHVAAA*
>14_0927_12_40cm_Bacteria_6617_66_14
MLIPKRVKYRKMHRGRRTGIATQGATVAFGDFGLQAMEACWMSNRQIEAARRAMTRHVKRGGQIWIRVFPDKSITKKPAETRMGSGKGNPEGWVAVVKPGRVLFEMGGVTPQVAKEAMKLAAAKLPIKTRFVTSAESGGPR*
>14_0927_12_40cm_Deltaproteobacteria_6551_70_9
MLQPARTKYRKQMKGRHKGKAYRGGDLAFGDYGLKVLESGRLTARQIEAGRIAMTRFIKRGGKVWIRVFPDKPVTKKPAETRMGHGKGNVEEWHAVVKMGRILYEMEGVTDDIAKKAMSLASHKLPLPTKLVRRSAELGA*
>14_0927_12_40cm_Nitrospirae_6508_63_25
MLAPKKVKHRKMHKGRMRGKAYRGCQVTLGDYGLKALEPGWITNRQLEAARIAMTRHVKRGGRVWVRIFPDKPITKKPAETRMGKGKGNPEYWVAVVKPGRILYEMDGVTPEVAQEALRLAAHKLPVATMFVARKGV*
>14_0927_12_40cm_Proteobacteria_6516_68_7
MLQPKRTKFRKQFKGRNPGLAQRGNNVSFGEFGLKATSRARMTAREIEAARRAMARYVKRGGQIWIRVFPDIPISKKPLEVRMGSGKGNVEYYVARVQPGKVLFEMEGVDEPTAREAFRLAGSKLSVATSFVKRQVR*
>14_0929_02_20cm_Bacteria_2460_69_9
MLQPKRLKHRKFQRGRMKGAAQSGNTITKGDYALQALEPCWMTARQIEAARRAVTHHFKRGGAVWINVFPDKPVTKKPAEVRMGSGKGAPDHWVAVVRPGRVVLEVGGVDRALAKEALRLAAYKLPIKTRFIAREEAVADEGHAAAV*
>14_0929_02_20cm_Bacteria_2503_67_8
MPKRVKYRKMHRGRRQGIATRGATVAFGDFGLQAMEACWMSNRQIEAARRAMTRHVKRGGQIWIRVFPDKSITKKPAETRMGSGKGNPEGWVAVVKPGRVLFEMGGVTQQVAKEAMKLAASKLPIKTRFVSADSAGGGR*
>14_0929_02_20cm_Betaproteobacteria_2465_65_10
MTRHIKRGGRIFIRIFPDKPVSQKPAEVRMGNGKGNPEYFVAEIRPGKVL
>14_0929_02_30cm_Bacteria_2607_57_9
MLMPKKVKYRKQMRGRRKGKAWRGGDLSFGEYGLKALENAWITDRQIEASRVAITRFIKRGGKLWIRIFPDKPFTKKPAETRMGKGKGAPERWVSVVKPGRILFEMAGIDEATAREALGLAAHKLPIPTRFVSRAGGF*
>14_0929_02_30cm_Bacteria_2615_69_23
MLMPKRVKYRKAQRGNMRGKAQRGSTLSFGEYGLKALEPGWVTNRQIEAARVALTRSLKRGGKVWIRVFPDKPVTKKPAETRMGKGKGNPEEWVAVVKPGRILYEMEGVPEDVAREAFRTAANKIGITTKFVTRTRSL*
>14_0929_02_30cm_Bacteria_2622_55_9
MKRKGKLWIRIFPDKSVTARPPETRMGKGKGQPEYWVATVRPGNILFELDGVPESVARESLRLAADKLPVRTKFLSRHHVAAA*
>14_0929_02_30cm_Bacteria_2628_69_6
MLQPKRLKHRKFQRGRMKGAAQSGNTITKGDYALQALEPCWMTARQIEAARRAVTHHFKRGGAVWINVFPDKPVTKKPAEVRMGSGKGAPDHWVAVVRPGRVVLEVGGVDRALAKEALRLAAYKLPIKTRFIAREEAVADEGHAAAV*
>14_0929_02_30cm_Bacteria_2641_56_6
MLMPKKVKYRKQQRGRMKGKAWRGSTLEFGDFGLKTLDAAWITDRQIEAGRIAITRFVKRGGKVWIRIFPDKPVTKKPAETRMGKGKGAPEYWVAVVKPGRIIYEMEGVPESVAREAMRLAAQKLPVHTKFVMRLEREGEK*
>14_0929_02_30cm_Bacteria_2665_67_5
MLMPKRVKFRKTHRGRMNGKAYRGSSIAFGEFGLQALQPAWVTSRQIEAARVAITR
>14_0929_02_30cm_Gemmatimonadetes_2652_66_8
MLAPKRVKFRKRFKGRTNGMATRGNTVAFGHYGLMSLEPGWISNRQLEAARVALTREMKRGGKVWIRLFPDKPITKKPAETRMGKGKGNPEGWVAVVKPGRIMFELEGIEEASARAALALASAKLPVRSKFVKREER*
>14_0929_02_30cm_Proteobacteria_2624_68_6
MLQPKRTKFRKQFKGRNPGLAQRGNNVSFGEFGLKATSRARMTAREIEAARRAMARYVKRGGQIWIRVFPDVPISKKPLEVRMGSGKGNVEYYVARVQPGKVLFEMEGVDEPTAREAFRLAGSKLSVATSFVKRQVR*
>14_0929_02_40cm_Acidobacteria_2812_65_9
MLMPKKVKFRKQQRGRMAGKAWRGSDVSFGDYGLKAIEPCWLTDRQIEAARVAMTRFIARGGKIWVRVFPDKPITKKPQETRMGKGKGAPEQWVCVVRPGRVLFEMEGVTEKDAREAMRLAAAKLPILTKFATRFAQEKML*
>14_0929_02_40cm_Actinobacteria_2835_69_10
MLAPKKVKHRKVHRGRMRGRAKGGTEVHFGDYGLVALQPAWITNRQIEAARVAITRHIRRGGKVWINIFPDKPFTKKPAETRMGSGKGNPEGWVAVVKPGRVMFELSGVTEQVAKEAMSRAAHKLPIKTKFISRAGGSE*
>14_0929_02_40cm_Actinobacteria_2842_69_8
MLAPKRVKHRKVHRGRMKGKAKGHTEIQYGDYAIVAMEPGWITNRQIEASRVAMTRHIKRGGKVWITIFPDKPVTKKPAETRMGSGKGNPEGWVAVVKPGRVMFELSGVNEPLAREAMLRAQHKLPIKTKFITRVGE*
>14_0929_02_40cm_Actinobacteria_2866_68_9
MLLPKKTKFRKYQRGRRRGFSKGQTAVQAGDYGLKALENGWVTNRQIEAARIAMTRKIRRGGKVWINVFPDKPVTQKPAETRMGSGKGAPEHWVAVIKPGRVMFELAGVPEPLAKEALRLAGRKLPIKTRVVKREADLFAS*
>14_0929_02_40cm_Bacteria_2798_72_12
MLAPKKVKWRKMQKGRRKGTAWRGATLAFGDYGLQAVERGWLTAREIEAARIALTRYIKRGGRVWVRVFPDKPLTKKPAETRMGKGKGSPEIWVAVVKPGRMLFEMEGVDPANAKEALRLAAAKLSLATQPRERHAGVAA*
>14_0929_02_40cm_Bacteria_2832_56_9
MPLMPKRVKYRKSQRGSRKGTASRNLRINFGEFGLQTLERAWITNTQIEAARVALTRNMKRKGKLWIRIFPDKSVTARPPETRMGKGKGQPEFWVATVKPGNILFELDGLTESVARESLRLAADKLPVRTKFISRHHVAAA*
>14_0929_02_40cm_Bacteria_2850_67_8
MPKRVKYRKMHRGRRQGIATRGATVAFGDYGLQAMEACWMSNRQIEAARRAMTRHVKRGGQIWIRVFPDKSITKKPAETRMGSGKGNPEGWVAVVKPGRVLFEMGGVTPQVAKEAMKLAASKLPIKTRFVSADTAGGGR*
>14_0929_02_40cm_Bacteria_2893_55_7
MPKRVKYRKSQRGSRKGTASRNLRIDFGEFGLQTLERAWITNTQLEAARVALTRNMKRKGKLWIRIFPDKSVTARPPETRMGKGKGQPEFWVATVRPGNILFELDGVPESLARESLRLAADKLPVRTKFLSRHHVAAA*
>14_0929_02_40cm_Bacteria_2914_73_14
MLAPKKVKWRKMQKGRRKGMAWRGATLAFGDYGLQAIERGWLTAREIEAARVALTRYIKRGGRVWVRIFPDKPLTKKPAETRMGKGKGSPEIWVAVVKPGRMLFEMEGVDPANAKEALRLAAAKLSLATQPRERRHTGAAA*
>14_0929_02_40cm_Gemmatimonadetes_2814_69_9
MLAPKRVKFRKRFKGRTKGMATSANTVAFGHYGLMSLEPGWITNRQIEAARVALTREMKRGGKVWIRLFPDKPITKKPAETRMGKGKGNPEGWVAVVKPGRVMLELEGIEEPAARTALALAAAKLPLKSKFVRREER*
>14_0929_02_40cm_Rokubacteria_2797_69_23
MLMPKRVKYRKAQRGRMRGTAQRGATLAFGEYGLKALEPGWVTSRQIEAARVALTRSLKRGGKIWIRIFPDKPVTKKPAETRMGKGKGNPEEWVAVVKPGRIIYEMQGVPEDVAREAFRTAAQKMAIATKFVMRTRVL*
>14_0929_05_20cm_Acidobacteria_2978_54_10
MLMPKKVKYRKTQRGRMAGKAWRGSQLSFGDYGLKVLECGYITDRQIEASRVAMTRFVKRGGKVWLRLFPDKPVTKKPAETRMGKGKGAPDHWVAVVRPGKILFEMEGVSQTDAQEAMRLASHKLPLKTKFVAREGH*
>14_0929_05_20cm_Acidobacteria_2994_55_6
MLMPKKVKYRKQQRGRMTGKAWRGSELSFGDYGLKVLEPGWITDRQIEASRVAMTRFVKRGGKIWIRLFPDKPVTKKPAETRMGKGKGAPDHWVAVVKPGKILFEMEGVSPQDASEAMRLASHKLPLRTTFVQREAAH*
>14_0929_05_20cm_Acidobacteria_3011_65_8
MLMPKKVKYRKQQRGRMAGKAWRGSDVSFGDYGLKALEPCWLTDRQIEAARVAMTRFVARGGKIWVRVFPDKPITKKPQETRMGKGKGAPEQWVAVVRPGKVLFEMEGVSEKDARDAMKLAAAKIPIRTKFATRFAQEKAL*
>14_0929_05_20cm_Actinobacteria_3012_66_5
MLAPKKVKHRKHEAARVAMTRHIKRGGKVWINIFPDKPFTKKPAETRMGSGKGNPEGWVAVVKPGRVMFEIAGIDEETAQEAMRLAAHKLPVKTRFVKREEGE*
>14_0929_05_20cm_Actinobacteria_3089_70_8
MLLPKKTKYRKYQRGRRRGISKGQTNVQAGDYGLKALEAGWVTSRQIEAARIAMTRKIRRGGKVWINVFPDKPVTQKPAETRMGSGKGAPEHWVAVVKPGRVMFELAGVDERLAKEALRLASRKLPIKTRVVKREADLFAS*
>14_0929_05_20cm_Alphaproteobacteria_3018_65_8
MLAPKRSKHRKAHKGRVHGMAKGGTTLNFGAFGLKAVDPGRITARQIEAARRTITRHIKRVGRVWIRIFPDVPVSSKPAEVRMGSGKGSPEFWICRVKPGRIMFELDGVTPDVAREAFELAAAKLPIATRFVTRPGEELAS*
>14_0929_05_20cm_Bacteria_2979_70_7
MLLPKRVKHRKQHKGRRAGIATRGATIAFGQFGLQAIEDCWMTNRQIEAARRAMTRHVKRGGQIWIRIFPDKPVTKKPAETRMGSGKGNPEGWVAVIKPGRILFEMGGVDHATAKEAMKLAAAKLPIKTRFVELEAAGVGGQE*
>14_0929_05_20cm_Bacteria_2980_55_9
MPLMPKRVKYRKSQRGSRKGTASRNLRIDFGEFGLQTLERAWITNTQLEAARVALTRNMKRKGKLWIRIFPDKSVTSRPPETRMGKGKGQPEYWVATVRPGNILFELDGVPESVARESLRLAADKLPVRTKFLTRHHVRAA*
>14_0929_05_20cm_Bacteria_2982_55_10
MPLMPKRVKYRKSQRGSRKGTASRNLRIDFGEFGLQTLERAWITNTQIEAARVALTRNMKRKGKLWIRIFPDKSVTSRPPETRMGKGKGQPEFWVATVRPGNILFELDGVPESVARESLRLAADKLPVRTKFLSRHHVAA*
>14_0929_05_20cm_Bacteria_2986_55_7
MPLMPKRVKYRKSQRGSRKGTASRNLRIDFGEFGLQTLERAWITNTQIEAARVALTRSMKRKGKLWIRIFPDKSVTARPPETRMGKGKGQPEFWVATVRPGNILFELDGVPESVARESLRLAADKLPVRTKFLTRHHVAA*
>14_0929_05_20cm_Bacteria_3107_55_7
MRIDFGEFGLQTLERAWITNTQIEAARVALTRNMKRKGKLWIRIFPDKSVTARPPETRMGKGKGQPEFWVATVRPGNILFELDGVPESVARESLRLAADKLPVRTKFLSRHHVAA*
>14_0929_05_20cm_Bradyrhizobium_3008_62_10
MMQPKKTKFRKAHKGRIHGLATSGATLSFGQYGLKAMEPDRVTARQIEAARRALTRHMKRAGRVWIRVFPDVPVSKKPAEVRMGSGKGTPELWVARVKPGRVIFEIDGVTVQTAKEALDLAAAKLPIKTRFVERIAE*
>14_0929_05_20cm_Ktedonobacter_racemifer_3036_53_7
MKRGGKVWIRVFPDKPISAKPAETRMGSGKGAVDHWVAVVKPGRIIFEIGGVSEEVAKEAIRLASHKLPVASRFITRGEAESVEA*
>14_0929_05_30cm_Acidobacteria_3216_65_8
MLMPKKVKFRKQQRGRMAGKAWRGSDVSFGEFGLKAMEPCWLTDRQIEAARVAMTRFVARGGKIWVRVFPDKPITKKPQETRMGKGKGAPEQWVAVIRPGKILFEMEGVTEKEAREAMKLAAAKIPIRTKFATRFAQETVQ*
>14_0929_05_30cm_Bacteria_3176_67_7
MLVPKRVKHRKQMRGRRKGMAHRGANVAFGEYGLQALEPAWITNRQIEAARVAITRFIKRGGKMWIRIFPDKPVTVKPAETRMGKGKGSPEFWVAVVKPGRVLFELEGISAELAKKAMKLGASKLPIKTKFVERQDLAGS*
>14_0929_05_30cm_Bacteria_3201_66_8
MLIPKRVKYRKMHRGRRTGIATQGATVAFGDFGLQAMEACWMSNRQIEAARRAMTRHVKRGGQIWIRVFPDKSITKKPAETRMGSGKGNPEGWVAVVKPGRVLFEMGGVTPQVAKEAMKLAAAKLPIKTRFVTSAESGGPR*
>14_0929_05_30cm_Bacteria_3221_68_11
MLQPKRLKHRKFQRGRMKGHAVAGGTIAFGEYALQAQEPCWMTARQIEAARRAIVHHFSRGGKVWIRVFPDKPVTKKPAEVRMGSGKGAPDHWVCVVRPGKILFEVSGVSERLAKEALRLAAYKLPIKVKFLAREGESSATEGHAAAV*
>14_0929_05_30cm_Bacteria_3223_55_8
MPLMPKRVKYRKSQRGSRKGTASRNLKIDFGEFGLQTLERAWITNTQLEAARVALTRNMKRKGKLWIRIFPDKSVTARPPETRMGKGKGQPEYWVATVRPGNILFELDGVPESVARESLRLAADKLPIRTKFLTRHHVAIS*
>14_0929_05_30cm_Bacteria_3237_55_16
MALMPKRVKYRKSQRGSRKGTASRNLKIDFGEFGLQTLERAWITNTQLEAARVALTRNMKRKGKLWIRIFPDKSVTARPPETRMGKGKGQPEFWVATVRPGNILFELDGVPESVARESLRLAADKLPVRTKFLTRHHVMAA*
>14_0929_05_30cm_Bacteria_3252_59_8
MPLMPERVKYRKMQRGHRTGIASRCNTVAFGEYGLQALERCWMDTKQIEAARVAITRFMKRRGKVWLRVFPDKSITKKPLEVRMGTGKGGVESWVAVIRPANVLFEVDGVTEAVARESMRLASAKLPIKTRFISRHKLG*
>14_0929_05_30cm_Bacteria_3286_55_10
MPLMPKRVKYRKSQRGSRKGTASRNLRIDFGEFGLQTLERAWITNTQIEAARVALTRNMKRKGKLWIRIFPDKSVTARPPETRMGKGKGQPEFWVATVRPGNILFELDGVPESVARESLRLAADKLPVRTKFLSRHHVAA*
>14_0929_05_30cm_Nitrospirae_3185_61_13
MVAPLTWDMLAPKKVKFRKMQKGRMRGKAYRGGRITIGEYGLKALEPGRLTSRQIEAARIAITRHVKRGGQVWTRIFPDKPITKKPAETRMGKGKGNPELWVAVVKPGRILYEMDGVTREVALEALRLAAHKLPVATKFVARGGFSPVHQSG*
>14_0929_05_30cm_Proteobacteria_3188_68_7
MLQPKRTKFRKQFKGRNPGLAQRGNNVSFGEFGLKATSRARMTAREIEAARRAMARYVKRGGQIWIRVFPDIPISKKPLEVRMGSGKGNVEYYVARVQPGKVLFESQGAAHQVRGRARR*
>14_0929_05_30cm_Rokubacteria_3184_69_12
MLMPKRVKYRKAQRGRMRGVATRGSTLAFGDYGLKAMEPGWVTNRQIEAARVALTRSLKRGGKVWIRVFPDKPVTKKPAETRMGKGKGNPEEWVAVVKPGRILYEMIGVPQDVARESFRTAAQKIGIATRFVSRTRVL*
>14_0929_05_40cm_Bacteria_3399_58_7
MLMPKKVKYRKQMRGRRKGKAWRGGGLSFGEYGLKALENAWITDRQIEASRVAITRFIKRGGKLWIRIFPDKPFTKKPAETRMGKGKGAPERWVSVVKPGRILFEMAGIDEATAREALGLAAHKLPIPTRFVTRSGGF*
>14_0929_05_40cm_Bacteria_3414_60_5
MLMPSKVKYRKQQRGRTRGKAWRGSQLAFGDYGLKVLQPGWITDRQIEASRVAIMRFVKRGGKVWIRIFPDKPVTKKPAETRMGKGKGAPEFWVAVVRPGRILFEMEGVSEEEARVALRLASHKLPLATQFVARAGEL*
>14_0929_05_40cm_Bacteria_3423_66_6
MLMPSKVRYRKQQRGRRRGKAWRGGTLAFGDYGLKSLEVGWITARQIEASRVAMTRFVKRGGKIWVRLFPDKPITKKPAETRMGKGKGAPEAWVAVVKPGKVLFEMEGVDVVVAKEAMRLASHKLPLKTKFVSRHEGRQAAAGERA*
>14_0929_05_40cm_Bacteria_3425_55_9
MPLMPKRVKYRKSQRGSRKGTASRNLRINFGEFGLQTLERAWITNTQIEAARVALTRNMKRKGKLWIRIFPDKSVTARPPETRMGKGKGQPEFWVATVKPGNILFELDGLTESVARESLRLAADKLPVRTKFISRHHVAAA*
>14_0929_05_40cm_Bacteria_3435_70_7
MLMPKRVKYRKAQRGRMKGLAQRGSTLAFGDFGLKALEPGWVTNRQIEAARVSLARSVKRGGKIFIRIFPDKPVTKKPAETRMGKGKGNPEFWVAVVKPGRILYEMEGVDEAAAREGFRLAAQKIGIKTKFVTRTRAL*
>14_0929_05_40cm_Bacteria_3436_68_16
MEAAWMSNRQIEAARRAMTRHVKRGGQIWIRVFPDKSITKKPAETRMGSGKGNPEGWVAVVKPGRVLFEMGGVTPQVAKEAMKLAAAKLPMKTRVISAAEAGGQR*
>14_0929_05_40cm_Bacteria_3445_55_9
MPKRVKYRKSQRGSRKGTASRNLRIDFGEFGLQTLERAWITSTQLEAARVALTRNMKRKGKLWIRIFPDKSVTSRPPETRMGKGKGQPEYWVATVRPGNILFELDGVPESVARESLRLAADKLPVRTKFLTRHHVRAA*
>14_0929_05_40cm_Bacteria_3448_68_17
MLMPKRVKYRKAQRGRMRGKAQRGSTLAFGEYGLKALEPGWVTNRQIEAARVALTRSLKRGGKVWIRVFPDKPVTKKPAETRMGKGKGNPEEWVAVVKPGRILYEMEGVTEEMAREAFRTAGQKMGIETKFVSRVRAL*
>14_0929_05_40cm_Bacteria_3450_68_11
MLQPKRLKHRKFQRGRMKGHAVAGGTIAFGEYALQAQEPCWMTARQIEAARRAIVHHFSRGGKVWIRVFPDKPVTKKPAEVRMGSGKGAPDHWVCVVRPGKILFEVSGVSERLAKEALRLAAYKLPIKVKFLAREGESSATEGHAAAV*
>14_0929_05_40cm_Betaproteobacteria_3492_64_9
MGNGKGNPEYFVAEIRPGKVLYEMDGVDEPTAREAFALASAKLPLRTMFVFRQMG*
>14_0929_05_40cm_Chloroflexi_3475_67_7
MLQPKRLKHRKFQRGRMKGAAQRGNRITKGDYALKAMEPCWMTARQIEAARRAVTHHFKRGGAVWINVFPDKPVTKKPAEVRMGSGKGAPDHWVAVVRPGRIILEVGGVDRALAKEALRLAAYKLPIKTQFIAREEAAADEGHAAAV*
>14_0929_05_40cm_Gemmatimonadetes_3476_66_7
MLAPKRVKFRKRFKGRTSGMATRGNTVAFGHYGLMSLEPGWISNRQLEAARVALTREMKRGGKVWIRLFPDKPITKKPAETRMGKGKGNPEGWVAVVKPGRILFELEGIEEASARAALALASAKLPVRSKFVKREER*
>14_0929_09_20cm_Acidobacteria_6741_56_8
MLMPKKVKYRKQMRGRRTGKAWRGGSLAFGEYGLKAMEAAWITD
>14_0929_09_20cm_Acidobacteriales_6726_56_6
MLMPKKVKYRKQQRGRMTGKAWRGSTLAFGDYGLKVLEPGWITDRQIEASRVAMTRFIKRGGKIWIRLFPDKPVTKKPAETRMGKGKGAPDHWVAVVRPGKILFEMEGVSLTDATEAMRLASHKLPLRTTFVKRAAAH*
>14_0929_09_20cm_Bacteria_6715_55_10
MAEYKIPKKVKFRKQQRGRRRGLATRGAEISFGEYGLKALEPAWITSKQIEASRVAMTRFIKRGGKIWIRLFPDKPITKKPAETRMGKGKGAPEGWVAVVKPGRVLFEMEGVDEKTAREAIRLAAQKLPIKTKFISRKEQEQGGLV*
>14_0929_09_20cm_Bacteria_6721_56_10
MPLMPKRVKYRKSQRGSRKGTASRNLRINFGEFGLQTLERAWITNTQIEAARVALTRNMKRKGKLWIRIFPDKSVTARPPETRMGKGKGQPEFWVATVKPGNILFELDGLTESVARESLRLAADKLPVRTKFISRHHVAAA*
>14_0929_09_20cm_Bacteria_6730_65_7
MLLPARVKYRKLHRGRRTGVATQGNDLAFGEFGLQASQAAWMTNRQIEAARRVMTRYTRRGGQVFIRIFPDKSVTKKPAETRMGSGKGAPEGWVAVIKPGRVLFEMGGVTPEIAKRAFQLAAYKLPLKTRTLGIKSGVKAAADVKIKGAAEVKPGEGVDVLAGAGAAPTAAAAAGPAARGPKAAPGAAPSIKAAPGAAPKAAAPAAKPAAPKAGKK*
>14_0929_09_20cm_Gemmatimonadetes_6731_64_7
MLSPKRVKFRKMFKGRTRGHAKRGSEVAFGTYGLQALEPGWISNRQIEAARVALTRHIKRGGKVWIRIFPDKPITKKPAETRMGKGKGSPEGWVAVVKPGRVLFELEGVTREIAGKAMALAAAKMPVRTKFVAREEAHTDAG*
>14_0929_09_20cm_Ktedonobacter_racemifer_6734_54_8
MLLAPSRTKYRRQHRGRMKGTAQRGNTLAFGEYGLQALEPCWMEARQIESARIALTRYMKRGGKVWIRVFPDKPISAKPAETRMGSGKGAVDHWVAVVKPGRIIFEIGGVSEEVAKEAIRLASHKLPVASRFITRGEAESVEA*
>14_0929_09_30cm_Acidobacteria_6831_56_8
MLMPKKVKYRKQQRGRMTGKAWRGSELAFGDYGLKVLEPGWITDRQIEASRVAMTRFVKRGGKIWIRLFPDKPVTKKPAETRMGKGKGAPDHWVAVVRPGKILFEMEGVTPTEAAEAMRLASHKLPLRTSFVKREGTH*
>14_0929_09_30cm_Bacteria_6832_65_9
MLLPARVKYRKVHRGRRTGVATQGNDLAFGEFGLQASEAAWMSNRQIEAARRVMTRFVRRGGQVFIRVFPDKSVTKKPAETRMGSGKGAPEGWVAVIKPGRVLFEMGGVTPEMAKRAFQLAAYKLPMKTRTLGIKSGVKAAADVKIKGPAEVKPGEGVEGIAGAIAAPTAPGAAAAPAARGPKAAPGAAPTIKAAPGAAPKSAAAPKAAAAPAKPAKGGGKK*
>14_0929_09_30cm_Bacteria_6841_55_9
MPLMPKRVKYRKSQRGSRKGTASRNLRIDFGEFGLQTLERAWITNTQIEAARVALTRNMKRKGKLWIRIFPDKSVTSRPPETRMGKGKGQPEFWVATVRPGNILFELDGVPESVARESLRLAADKLPVRTKFLSRHHVAV*
>14_0929_09_30cm_Bacteria_6847_57_11
MLMPKKVKYRKQMRGRRNGKAWRGGDLAFGEYGLKAMECAWITDRQIEASRVAITRFIKRGGKLWIRIFPDKPFTKKPAETRMGKGKGAPEKWVSVVKPGRIMFEMAGVDEATAKEALGLAAHKLPIPTKFVSRAGGF*
>14_0929_09_30cm_Bacteria_6869_55_12
MPLMPKRVKYRKSQRGSRKGTASRNLRIDFGEFGLQTLERAWITNTQIEAARVALTRNMKRKGKLWIRIFPDKSVTSRPPETRMGKGKGQPEFWVATVRPGNILFELDGVPESVARESLRLAADKLPVRTKFLSRHHVAA*
>14_0929_09_30cm_Betaproteobacteria_6879_64_7
MLQPARRKYRKEQKGRNKGVATVGAKVSFGEYGLKAITRGRLTARQIEAA
>14_0929_09_30cm_Nitrospirae_6829_62_9
MLAPKKVKHRKMQKGRLRGKAYRGCQVTLGEYGLKALEPGWITNRQLEAARIAMTRHVKRGGRVWVRVFPDKPITKKPAETRMGKGKGNPEYWVAVVKPGRILYEMDGVTPEVAQEALRLAAHKLPLATMFVARKAV*
>14_0929_09_40cm_Bacteria_7002_54_13
MPLMPKRVKYRKTQRGSRKGTASRNLRIDFGEFGLQTLERAWITNTQLEAARVALTRNMKRKGKLWIRIFPDKSVTSRPPETRMGKGKGQPEHWVATVRPGNILFELDGVPESVARESLRLAADKLPVRTKFLTRHHVRAA*
>14_0929_09_40cm_Bacteria_7006_68_10
MLQPKRLKHRKFQRGRMKGAAQSGNKITKGDYALQAQEPCWMTARQIEAARRAVTHHFKRGGKVWINVFPDKPVTKKPAEVRMGSGKGAPDHWVAVVRPGRVILEVGGVDRALAKEALRLAAHKLPIRTRFMAREEAVADEGHAAAV*
>14_0929_09_40cm_Bacteria_7010_58_7
MLMPKKVKYRKQMRGRRNGKAWRGGDLAFGEYGLKAMECAWITDRQIEASRVAITRFIKRGGKLWIRIFPDKPFTKKPAETRMGKGKGAPEKWVSVVKPGRIMFEMAGVDEATAKEALGLAAHKLPIPTKFVSRAGGF*
>14_0929_09_40cm_Bacteria_7012_55_6
MPKRVKYRKSQRGSRKGTASRNLKIDFGEFGLQTLERAWITNTQLEAARVALTRNMKRKGKLWIRIFPDKSVTARPPETRMGKGKGQPEYWVATVRPGNILFELDGVPESVARESLRLAADKLPVRTKFLSRHHVAAA*
>14_0929_09_40cm_Bacteria_7016_55_11
MPLMPKRVKYRKSQRGSRKGTASRNLRIDFGEFGLQTLERAWITNTQLEAARVALTRNMKRKGKLWIRIFPDKSVTSRPPETRMGKGKGQPEYWVATVRPGNILFELDGVPESVARESLRLAADKLPVRTKFLTRHHVRAA*
>14_0929_09_40cm_Bacteria_7027_56_14
MQTLERAWITNTQIEAARVALTRNMKRKGKLWIRIFPDKSVTARPPETRMGKGKGQPEFWVATVKPGNILFELDGLTESVARESLRLAADKLPVRTKFISRHHVAAA*
>14_0929_09_40cm_Bacteria_7036_71_9
MLAPKKVKWRKMQKGRRRGTAWRGATLAFGDFGLQALERGWLTAREIEAARVALTRYIKRGGRVWVRVFPDKPLTKKPAETRMGKGKGSPEVWVAVVKPGRMLFEMEGVEGGQAHEALRLAAAKLSIATAVRERRTVAA*
>14_0929_09_40cm_Bacteria_7055_67_12
MLQPKRLKHRKFQRGRMKGAAQRGNRITKGDYALKAMEPCWMTARQIEAARRAVTHHFKRGGAVWINVFPDKPVTKKPAEVRMGSGKGAPDHWVAVVRPGRVILEVGGVSRALAKEALRLAAYKLPIKTQFIAREEAGADEGHAAAV*
>14_0929_12_20cm_Actinobacteria_7194_71_6
MLLPRRTKFRKYQRGRRAGYSKGQTTVQFGDFGLKALENGWVTNRQIEAARIAMTRKIKRGGKVWINVFPDKPVTAKPAETRMGSGKGAPEGWVAVVKPGRVMFELAGVPESLAREAMRLAGHKLPVKTKFVLREGAQAAS*
>14_0929_12_20cm_Bacteria_7168_68_10
MLLPKRVKYRKMHRGRMSGIATRGAEISFGQFGLQAMEPCWMTNRQIEAARRAMTRHVKRGGQIWIRIFPDKPVTKKPAEVRMGGGKGNPEGWVAVIKPGRVLFEMGGVTQEVAKEAMRLAAAKLPIETRFIELQEAGHEG*
>14_0929_12_20cm_Bacteria_7172_66_10
MLLPARVKFRKQHRGRRTGVATQGNDLAFGEYGLQAAEAFWMTNRQIEAARRVMTRFVRRGGQVFIRVFPDKPTTKKPAETRMGSGKGAPEGWVAVIKPGRVLFEMGGVTPEMAKRAFQLAAYKLPARTRTMGIKSGVKAAADVKIKGPAELKPGEEGAVPGAVPVAAAAAAPAAAARGPKAAPGAAPSAKGAPAPAAAGKAPAGGRAAAAAPAAKPAKGGGKK*
>14_0929_12_20cm_Bacteria_7173_66_12
MLIPKRVKYRKMHRGRRTGIATQGATVAFGDFGLQAMEACWMSNRQIEAARRAMTRHVKRGGQIWIRVFPDKSITKKPAETRMGSGKGNPEGWVAVVKPGRVLFEMGGVTPQVAKEAMKLAAAKLPIKTRFVTSAESGGPR*
>14_0929_12_20cm_Bacteria_7176_69_7
MLLPKRVKHRKQHRGRKGGIATRGAEISFGQYGLQAMEAAWITNRQIEAARRAMTRYVKRGGQIWIRIFPDKPVTKKPAEVRMGGGKGNPEGWVAVVKPGRVLFEMGGVTHEVAKEAMRLADAKLPVKTRFLVSEEAQHEVAS*
>14_0929_12_20cm_Bacteria_7180_68_10
MLMPKRTKHRKLHRGRRTGAAYRGSTLNFGSYGLQAVEPCWMTNRQIEAARRAMTRHVKRGGKIWIRVFPDHPFTKKPAETRMGSGKGQPEGWVAVVLPGRILFEMAGVTQETAREAMRLAAHKLPIKTRFVMREDTGAEVEAAV*
>14_0929_12_20cm_Bacteria_7182_66_11
MLLPARVKHRKLHRGRRTGVATQGADLAFGEFGLQASEAAWMTNRQIEAARRVMTRFVRRGGQVFIRVFPDKSVTKKPAETRMGSGKGAPEGWVAVIKPGRVLFEMGGVTPEMAKRAFQLAAYKLPMKTRTLGIKSGIKAAADVKIKGPAEVKPGEGVEGIAGAPAAPTAAAAAAPARGPKAAPGAAPSVKPAPGAAPKAAPGAAPKAAAAPKAAAPAKPAKGGGKK*
>14_0929_12_20cm_Bacteria_7191_69_6
MLMPKRVKFRKAHRGRMRGEAHRGASVVFGEFGLQALDRAWVTAQQIEASRRAVTRFIKRGGKLWIRVFPDKPVTKKPAETRMGSGKGNPEFWVAVVRPGRVMFELAGVSEDVAREALTLAGHKLPIKTKFVHRAEVQG*
>14_0929_12_20cm_Bacteria_7231_59_8
MPERVKYRKMQRGHRTGIASRCNTVAFGEYGLQALERCWMDTKQIEAARVAITRFMKRRGKVWLRVFPDKSITKKPLEVRMGTGKGGVESWVAVIRPATVLFEVDGVTEAVARESMRLASAKLPIKTRFISRHKLG*
>14_0929_12_20cm_Proteobacteria_7163_67_18
MLQPKRTKYRKQFKGRNAGLAQRGSNVSFGEFGLKATSRARMTAREIEAARRAMARYVKRGGQIWIRVFPDVPISKKPLEVRMGSGKGNIEYYVARVQPGKVLFEMEGVDEVTAREAFRLAGSKLSVSTSFVKRQVR*
>14_0929_12_20cm_Proteobacteria_7190_65_6
MLQPKRTKYRKQFKGRNPGLATRGNSVSFGEFGLKATSRARMTAREIEAARRAMARYVKRGGQIWIRVFPDVPISKKPLEVRMGSGKGNVEYYVARVQPGKVLFEMEGVDETTAREAFRLAGSKLSVSTTFAKRQVR*
>14_0929_12_30cm_Bacteria_7366_66_10
MLIPKRVKYRKMHRGRRTGIATRGATVAFGDFGLQAMEACWMSNRQIEAARRAMTRHVKRGGQIWIRVFPDKSITKKPAETRMGSGKGKPEGWVAVVKPGRVLFEMGGVTPAVAKEAMKLAAAKLPIKTRFVTSAEGGGPR*
>14_0929_12_30cm_Bacteria_7389_66_9
MLIPKRVKYRKMHRGRRTGIATRGATVAFGDYGLQAVEACWMSNRQIEAARRAMTRHVKRGGQIWIRVFPDKSITKKPAETRMGSGKGNPEGWVAVVKPGRILFEMGGVTHEVAKEAMKLAASKLPVKTRFVISESVTTGGAR*
>14_0929_12_30cm_Bacteria_7412_58_7
MMMPKKVKYRKQQRGRRRGKAWRGGQLSFGEYGLKALEPAWITDRQIEAARVAITRFIKRGGKLWIRIFPDKPFTKKPAETRMGKGKGAPERWVAVVKPGRVMFEMAGVDLATATQAMDLAAHKLPIHTRFVSRAGEL*
>14_0929_12_30cm_Betaproteobacteria_7373_66_8
MLQPARRKYRKDHKGRNRGLATRGAHVSFGDFGLKATERGRLTARQIEAARRAITRHIKRGGRVWIRIFPDKPISQKPAEVRMGNGKGNPEYWVAQIQPGKVLYEMDGVEETVAREAFLLAAAKLPLKTVFVSRQLGQ*
>14_0929_12_30cm_Gemmatimonadetes_7362_66_15
MLAPKRVKFRKRFKGRTNGMATRGNTVAFGHYGLMSLEPGWISNRQIEAARVALTREMKRGGKVWIRLFPDKPITKKPAETRMGKGKGNPEGWVAVVKPGRIMFELEGIEEASARAALALASAKLPVKSKFVKREER*
>14_0929_12_30cm_Proteobacteria_7433_68_7
MLQPKRTKYRKQFKGRNAGLAQRGSNVSFGEFGLKATSRARMTAREIEAARRAMARYVKRGGQIWIRVFPDVPISKKPLEVRMGSGKGNVEYYVARVQPGKVLFEMEGVDEVTAREAFRLAGSKLSVATSFVKRQVR*
>14_0929_12_30cm_Rokubacteria_7382_69_18
MLMPKRVKYRKAQRGRMKGTAQRGATLAFGAYGLKALEPGWVTNRQIEAARVALSRSLKRGGKIWIRIFPDKPVTKKPAETRMGKGKGNPEEWVAVVKPGRIIYEMQGVPEDVAREAFRTAAQKMAIATKFVMRTRTL*
>14_0929_12_40cm_Bacteria_7530_66_8
MLIPKRVKYRKMHRGRRTGIATRGATVAFGDYGLQAVEACWMSNRQIEAARRAMTRHVKRGGQIWIRVFPDKSITKKPAETRMGSGKGNPEGWVAVVKPGRILFEMGGVTPQVAKEAMKLAASKLPIKTRFVSSESVTTGGAG*
>14_0929_12_40cm_Bacteria_7538_55_12
MPLMPKRVKYRKSQRGSRKGTASRNLKIDFGEFGLQTLERAWITNTQLEAARVALTRNMKRKGKLWIRIFPDKSVTARPPETRMGKGKGQPEYWVATVRPGNILFELDGVPESVARESLRLAADKLPVRTKFLTRHHVRAA*
>14_0929_12_40cm_Bacteria_7540_55_11
MPKRVKYRKSQRGSRKGTASRNLKIDFGEFGLQTLERAWITNTQLEAARVALTRNMKRKGKLWIRIFPDKSVTARPPETRMGKGKGQPEYWVATVRPGNILFELDGVPESVARESLRLAADKLPVRTKFLSRHHVAAA*
>14_0929_12_40cm_Betaproteobacteria_7526_65_14
MLQPARTKYRKQQKGRNRGVATRGTKVSFGEYGLKATTRGRLTARQIEAARRAMTRHIKRGGRIFIRIFPDKPVSQKPAEVRMGNGKGNPEYFVAEIRPGKVLYEMDGVDEPTAREAFALASAKLPLRTIFVFRQMG*
>14_0929_12_40cm_Gemmatimonadetes_7520_66_13
MLAPKRVKFRKRFKGRTSGMATRGNTVAFGHYGLMSLEPGWISNRQLEAARVALTREMKRGGKVWIRLFPDKPITKKPAETRMGKGKGNPEGWVAVVKPGRIMFELEGIEESQARAALALASAKLPVRSKFVKREER*
>14_0929_12_40cm_Gemmatimonadetes_7535_68_6
MLAPKRVKFRKRFKGRTKGMATRGNTVAFGHYGLMALEPGWITNRQIEASRVALTREMKRGGKVWIRLFPDKPITKKPAETRMGKGKGNPEGWVAVVKPGRVMFELEGIAEDLARQALGLAAAKLPIKSKFVRREER*
>14_0929_12_40cm_Proteobacteria_7534_69_6
MLQPKRTKFRKQFKGRNPGLAQRGNNVSFGEFGLKATSRARMTAREIEAARRAMARYVKRGGQIWIRVFPDIPISKKPLEVRMGSGKGNVEYYVARVQPGKVLFEMEGVDEPTAREAFRLAGSKLSVATSFVKRQVR*
>14_1009_02_20cm_Acidobacteria_3609_55_5
MLMPKKVKYRKTQRGRMAGKAWRGSQLSFGDYGLKVLECGYITDRQIEASRVAMTRFVKRGGKVWLRLFPDKPVTKKPAETRMGKGKGAPDHWVAVVRPGKILFEMEGVSQTDAQEAMRLASHKLPLKTKFVAREGH*
>14_1009_02_20cm_Bacteria_3616_55_10
MPLMPKRVKYRKAQRGSRKGTASRNLRIDFGEFGLQTLERAWITNTQLEAARVALTRNMKRKGKLWIRVFPDKPVTARPPETRMGKGKGQPEFWVTTVRPGNILFELDGVPESVARESLRLAADKLPVRTKFLTRHHVRAA*
>14_1009_02_20cm_Proteobacteria_3617_68_7
MLQPARTKYRKQMKGRHKGKAYRGGELAFGDYGLKVLESGRLTARQIEAGRIAMTRFIKRGGKVWIRVYPDKPVTKKPAETRMGHGKGNVEEWHAVVKMGRILYEMEGVTEDIAKKAMALASHKLPLHTRLVRRDALLGA*
>14_1009_02_30cm_Bacteria_3693_65_7
MLLPARVKFRKVHRGRRTGVATQGNDLAFGEFGLQASEAAWMSNRQIEAARRVMTRFVRRGGQVFIRVFPDKSVTKKPAETRMGSGKGAPEGWVAVIKPGRVLFEMGGVTPEMAKRAFQLAAYKLPMKTRTLGIKSWVKAAVDVKIKGAAEVKPGEGVEGIIGAIAAPTAPGAAAAPAARGPKAAPGAAPTIKAAPGAAPKAAAAPKTAAAPAKPAKGGGKK*
>14_1009_02_30cm_Bacteria_3696_55_11
MPKRVKYRKTQRGSRKGTASRNLKIDFGEFGLQTLERAWITNTQLEAARVALTRNMKRKGKLWIRIFPDKSVTSRPPETRMGKGKGQPEYWVATVRPGNILFELDGVPESIARESLRLAADKLPVRTKFLTRHHVRAA*
>14_1009_02_30cm_Bacteria_3712_55_13
MPLMPKRVKYRKSQRGSRKGTASRNLRIDFGEFGLQTLERAWITNTQIEAARVALTRNMKRKGKLWIRIFPDKSVTSRPPETRMGKGKGQPEFWVATVRPGNILFELDGVPESVARESLRLAADKLPVRTKFLSRHHVAA*
>14_1009_02_30cm_Bacteria_3721_54_15
MPLMPKRVKYRKTQRGSRKGTASRNLRIDFGEFGLQTLERAWITNTQLEAARVALTRNMKRKGKLWIRIFPDKSVTSRPPETRMGKGKGQPEHWVATVRPGNILFELDGVPESVARESLRLAADKLPVRTKFLTRHHVRAA*
>14_1009_02_30cm_Betaproteobacteria_3702_66_13
MLQPARTKYRKQQKGRNTGVASRGTKVAFGEFGLKATTRGRLTARQLEAARRAMSRHIKRGGRIWIRVFPDKPVSQKPAEVRMGNGKGNPEFFVSEIQPGKIIYEMDGVTEVLAKEAFALAAAKLPFRTIVVQRMLG*
>14_1009_02_40cm_Acidobacteria_3833_65_7
MLMPKKVKFRKQQRGRMAGKAWRGSDVSFGDYGLKAIEPCWLTDRQIEAARVAMTRFIARGGKIWVRVFPDKPITKKPQETRMGKGKGAPEQWVCVVRPGRVLFEMEGVTEKDAREAMRLAAAKLPILTKFATRFAQEKML*
>14_1009_02_40cm_Actinobacteria_3813_69_7
MLLPKKTKYRKQQRGRRAGVSKGQTRVQFGDFGLKSMEAAWVTNRQLEAARIAMTRKIKRGGKVWINVFPDKPVSQKPAETRMGSGKGAPEHWVAVVKPGRVMFELSGVPEDLAKEALRLAGTKLPVKTKFVKREADLFAS*
>14_1009_02_40cm_Actinobacteria_3830_69_7
MLAPKRVKHRKVHRGRMKGKAKGHTEIQYGDYAIVAMEPGWITNRQIEASRVAMTRHIKRGGKVWITIFPDKPVTKKPAETRMGSGKGNPEGWVAVVKPGRVMFELSGVNEPLAREAMLRAQHKLPIKTKFITRVGE*
>14_1009_02_40cm_Bacteria_3820_66_13
MLIPKRVKYRKMHRGRRTGIATRGATVAFGDFGLQAMEACWMSNRQIEAARRAMTRHVKRGGQIWIRIFPDKSITKKPAETRMGSGKGNPEGWVAVIKPGRVLFEMGGVTPQVAKEAMKLAAAKLPIKTRFVSAAGRAQGAPSTDGGGPR*
>14_1009_02_40cm_Bacteria_3823_69_8
MLQPKRMKHRKFQRGRMKGHAQAGATIAFGDYGLQAQEPCWMTSRQIEAARRAIVHHFKRGGKVWFRPYPDKPVTKKPAEVRMGSGKGAPDHWVAVIRPGRILFEVAGVSEGLAKEALRLASYKLPIKTKFVSREGQEGGGSATEGNAAAV*
>14_1009_02_40cm_Bacteria_3827_55_7
MPLMPKRVKYRKSQRGSRKGTASRNLRIDFGEFGLQTLERAWITNTQLEAARVALTRNMKRKGKLWIRIFPDKSVTSRPPETRMGKGKGQPEYWVATVRPGNILFELDGVTESVARESLRLAADKLPVRTKFLTRHHVASA*
>14_1009_02_40cm_Bacteria_3836_67_6
MLQPKRLKHRKFQRGRMKGAAQRGNRITKGDYALKAMEPCWMTARQIEAARRAVTHHFKRGGAVWINVFPDKPVTKKPAEVRMGSGKGAPDHWVAVVRPGRVILEVGGVNRALAKEALRLAAYKLPIKTQFIAREEAAADEGHAAAV*
>14_1009_02_40cm_Bacteria_3841_65_8
MLLPARVKFRKVHRGRRTGVATQGNDLAFGEFGLQASEAAWMSNRQIEAARRVMTRFVRRGGQVFIRVFPDKSVTKKPAETRMGSGKGAPEGWVAVIKPGRVLFEMGGVTPEMAKRAFQLAAYKLPMKTRTLGIKSGVKAAVDVKIKGAAEVKPGEGVEGIIGAIAAPAAPGAAAAPAARGPKAAPGAAPSAKGAPGAAPKAAAAPKAAAAAATKPPRGGKK*
>14_1009_02_40cm_Bacteria_3862_66_7
MLLPARVKHRKLHRGRRTGVATQGADLAFGEFGLQASEAAWMTNRQIEAARRVMTRFVRRGGQVFIRVFPDKSVTKKPAETRMGSGKGAPEGWVAVIKPGRVLFEMGGVTPEMAKRAFQLAAYKLPMKTRTLGIKSGVKAAADVKIKGPAEVKPGEEVEGIAGAATAPTAAAAAAPARGPKAAPGAAPSVKPAPGAAPKAAPGAAPKATAAAPPKPAKGGAKK*
>14_1009_02_40cm_Bacteria_3867_55_7
MPLMPKRVKYRKSQRGSRKGTASRNLRIDFGEFGLQTLERAWITNTQLEAARVALTRNMKRKGKLWIRIFPDKSVTSRPPETRMGKGKGQPEYWVATVRPGNILFELDGVPESVARESLRLAADKLPVRTKFLTRHHVRAA*
>14_1009_02_40cm_Chloroflexi_3845_53_8
MLLAPSRTKYRRQHRGRMKGTAQRGNALAFGEYGLQALEPCWMEARQIESARIALTRFMKRGGKVWIRVFPDKPITAKPAETRMGSGKGAVDHWVAVVKPGRIIFEIGGVSEEVAKEAVRLASHKLPIACRFITRGEAESVEA*
>14_1009_02_40cm_Gemmatimonadetes_3801_70_15
MLAPKRVKFRKRFKGRTSGMATRGNTVAFGQYGLMALEPGWISNRQIEASRVALTREMKRGGKVWIRLFPDKPITKKPAETRMGKGKGNPEGWVAVVKPGRVMFEVEGIPEAEARLALGLAAAKLPIKSKFVRREER*
>14_1009_02_40cm_Gemmatimonadetes_3818_68_8
MLAPKRVKFRKRFKGRTKGMATRGNTVAFGHYGLMALEPGWITNRQIEASRVALTREMKRGGKVWIRLFPDKPITKKPAETRMGKGKGNPEGWVAVVKPGRVMFELEGIAEDLARQALALAAAKLPIKSKFVRREER*
>14_1009_05_20cm_Acidobacteria_3981_65_12
MLMPKKVKYRKQQRGRMAGKAWRGSDVSFGDFGLKALEPCWLTDRQIEAARVAMTRFVARGGKVWVRVFPDKPITKKPQETRMGKGKGAPEQWVAVIRPGKILFEMEGVTEKEAREAMKLAAAKIPIRTKFATRFAQETVQ*
>14_1009_05_20cm_Acidobacteria_3994_54_6
MLMPKKVKYRKQQRGRMTGKAWRGAELSFGDYGLKVLEPGWITDRQIEASRVAMTRFIKRGGKIWIRLFPDKPVTKKPAETRMGKGKGAPDHWVAVVRPGKILFEMEGVTPQDAAEAMRLASHKLPQPSVVCRQQRRPGSPKAESRKLRALI*
>14_1009_05_20cm_Bacteria_3983_66_11
MLIPKRVKYRKMHRGRRTGIATRGATVAFGDFGLQAMEACWMSNRQIEAARRAMTRHVKRGGQIWIRVFPDKSITKKPAETRMGSGKGNPEGWVAVIKPGRVLFEMGGVTPQVAKEAMKLAAAKLPIKTRFVTSADGGGPR*
>14_1009_05_20cm_Bacteria_3987_54_20
MPLMPKRVKYRKTQRGSRKGTASRNLRIDFGEFGLQTLERAWITNTQLEAARVALTRNMKRKGKLWIRIFPDKSVTSRPPETRMGKGKGQPEHWVATVRPGNILFELDGVPESVARESLRLAADKLPVRTKFLTRHHVRAA*
>14_1009_05_20cm_Bacteria_3993_59_9
MPLMPKRVKYRKTQRGSRKGTASRNLRIDFGEFGLQTLERAWITNTQIEAARVALTRSMKRKGKLWIRIFPDKSVTARPPETRMGKGKGQPEYWVATVRPGNILFELDGVPESVARESLRLAADKLPVRTKFLTRHHVAAA*
>14_1009_05_20cm_Bacteria_4001_66_6
MLIPKRVKYRKMHRGRRQGIATRGATVAFGDFGLQAMEACWMSNRQIEAARRAMTRHVKRGGQIWIRVFPDKSITKKPAETRMGSGKGNPEGWVAVIKPGRVLFEMGGVTPQVAKEAMKLAASKLPIKTRFVSAEQAGGSNR*
>14_1009_05_20cm_Bacteria_4028_55_8
MPLMPKRVKYRKSQRGSRKGTASRNLRIDFGEFGLQTLERAWITNTQIEAARVALTRNMKRKGKLWIRIFPDKSVTSRPPETRMGKGKGQPEFWVATVRPGNILFELDGVPESVARESLRLAADKLPVRTKFLSRHHVAA*
>14_1009_05_20cm_Bacteria_4033_66_6
MLIPKRVKYRKMHRGRRTGIATRGATVAFGDFGLQAMEACWMSNRQIEAARRAMTRHVKRGGQIWIRIFPDKSITKKPAETRMGSGKGNPEGWVAVIKPGRVLFEMGGVTPQVAKEAMKLAAAKLPIKTRFVSAAGRAQGAPSTDGGGPR*
>14_1009_05_20cm_Bacteria_4049_55_11
MPLMPKRVKYRKAQRGSRKGTASRNLKIDFGEFGLQTLDRAWITNTQLEAARVALTRNMKRKGKLWIRVFPDKPVTARPPETRMGKGKGQPEFWVTTVRPGNILFELDGVPESVARESLRLAADKLPVRTKFLTRHHVRAA*
>14_1009_05_20cm_Gemmatimonadetes_4000_69_8
MLAPKRVKFRKRFKGRTKGMATRGNTVAFGHYGLMALEPGWISNRQIEASRVALTREMKRGGKVWIRLFPDKPITKKPAETRMGKGKGNPEGWVAVVKPGRVMFEVEGIAEHLAREALELAAAKLPVKSKFVKREER*
>14_1009_05_30cm_Bacteria_4159_66_7
MLIPKRVKYRKMHRGRRTGIATRGATVAFGDFGLQAMEACWMSNRQIEAARRAMTRHVKRGGQIWIRIFPDKSITKKPAETRMGSGKGNPEGWVAVIKPGRVLFEMGGVTPQVAKEAMKLAAAKLPIKTRFVSAAGRAQGAPSTDGGGPR*
>14_1009_05_30cm_Bacteria_4168_57_7
MAFGEYGLKAMECAWITDRQIEASRVAITRFIKRGGKLWIRIFPDKPFTKKPAETRMGKGKGAPEKWVSVVKPGRIMFEMAGVDEATAKEALGLAAHKLPIPTKFVSRAGGF*
>14_1009_05_30cm_Bacteria_4185_68_7
MLIPKRVKYRKMHRGRRTGIATQGATVAFGDFGLQAMEAAWMSNRQIEAARRAMTRHVKRGGQIWIRVFPDKSITKKPAETRMGSGKGNPEGWVAVVKPGRVLFEMGGVTPQVAKEAMKLAAAKLPMKTRFVSAADTGGSR*
>14_1009_05_30cm_Bacteria_4203_54_7
MPLMPKRVKYRKSQRGSRKGTASRNLKIDFGEFGLQTLERAWITNTQLEAARVALTRNMKRKGKLWIRIFPDKSVTARPPETRMGKGKGQPEYWVATVRPGNILFELDGVPESVARESLRLAADKLPIRTKFLTRHHVAIS*
>14_1009_05_30cm_Bacteria_4211_68_10
MLQPKRLKHRKFQRGRMKGHAVAGGTIAFGEYALQAQEPCWMTARQIEAARRAIVHHFSRGGKVWIRVFPDKPVTKKPAEVRMGSGKGAPDHWVCVVRPGKILFEVSGVSERLAKEALRLAAYKLPIKVKFLAREGESSATEGHAAAV*
>14_1009_05_30cm_Bacteria_4239_61_6
MLMPSKVKYRKQQRGRRRGKAWRGSDLSFGDFGLKALEPGWITDRQIEASRIAITRFIKRGGKLWIRIFPDKPVTKKPAETRMGKGKGAPEFWVAVVKPGRILFEMEGVPEAEARQAMRLASHKLPLPTQFVARSAAG*
>14_1009_05_30cm_Bacteria_4249_66_12
MLLPARVKHRKLHRGRRTGVATQGADLAFGEFGLQASEAAWMTNRQIEAARRVMTRFVRRGGQVFIRVFPDKSVTKKPAETRMGSGKGAPEGWVAVIKPGRVLFEMGGVTPEMAKRAFQLAAYKLPMKTRTLGIKSGVKAAADVKIKGPAEVKPGEEAEGIVGAAAGPTAAAAAAPARGPKAAPGAAPSVKPAPGAAPKAAPGAAPKAAAAAPAKPAKGGGKK*
>14_1009_05_30cm_Bacteria_4253_54_7
MPLMPKRVKYRKSQRGSRKGTASRNLRIDFGEFGLQTLERAWITNTQLEAARVALTRNMKRKGKLWIRIFPDKSVTSRPPETRMGKGKGQPEYWVATVRPGNILFELDGVPESVARESLRLAADKLPVRTKFLTRHHVRAA*
>14_1009_05_30cm_Deltaproteobacteria_4183_68_9
MMQPARTKFRKQQKGRHKGKAYRGGELAFGDYGLKVLESGRLTARQIEAGRIAMTRFIKRGGKVWIRVFPDKPITKKPAETRMGHGKGNVEEWVAVVKMGRMLYEMEGVTPEIAKEAMALASHKLPLHTRMISRTRELGA*
>14_1009_05_30cm_Gemmatimonadetes_4196_69_20
MLAPKRVKFRKRFKGRTTGMATRGNTVAFGHYGLMALEPGWISNRQIEASRVALTREMKRGGKVWIRLFPDKPITKKPAETRMGKGKGNPEGWVAVVKPGRVMFEVEGIAEHLAREALALAAAKLPIKSKFVKREER*
>14_1009_05_40cm_Acidobacteria_4335_57_12
MLMPKKVKYRKQMRGRRNGKAWRGGDLAFGEYGLKAMENAWITDRQIEASRVAITRFIKRGGKLWIRIFPDKPFTKKPAETRMGKGKGAPEKWVSVVKPGRIMFEMAGVDEATAREALGLAAHKLPIPTKFVSRAGGF*
>14_1009_05_40cm_Actinobacteria_10539_68_8
MLAPKRVKHRKVHRGRMKGKAKGHTEIQYGDYAIVAMEPGWITNRQIEASRVAMTRHIKRGGKVWITIFPDKPVTKKPAETRMGSGKGNPEGWVAVVKPGRVMFELSGVNEPLAREAMLRAQHKLPIKTKFITRVGE*
>14_1009_05_40cm_Bacteria_4386_70_5
MMMPKKVKFRKQQRGRMKGKAWTGSEVSFGDYGLKALECGWVTDREIEAGRIAITRFIKRNGRIWIRLFPDKPITKKPQETRMGKGKGAPEQWVAVVKPGRILYEMEGVPEKDARDALRLAAHKLSIKTKFVKRLEVEIAS*
>14_1009_05_40cm_Bacteria_4407_67_7
MLQPKRLKHRKFQRGRMKGAAQRGNTITKGDYALKAMEPCWMTARQIEAARRAVTHHFKRGGAVWINVFPDKPVTKKPAEVRMGSGKGAPDHWVAVVRPGRVIIEVGGVNRALAKEALRLAAYKLPIKTQFIEREEAVTDEGHAAAV*
>14_1009_05_40cm_Bacteria_4414_67_7
MPKRVKYRKMHRGRRQGIATRGATVAFGDYGLQAMEACWMSNRQIEAARRAMTRHVKRGGQIWIRVFPDKSITKKPAETRMGSGKGNPEGWVAVVKPGRVLFEMGGVTPQVAKEAMKLAASKLPIKTRFVSADTAGGGR*
>14_1009_05_40cm_Deltaproteobacteria_4396_68_5
MMQPARTKFRKQQKGRHKGKAYRGGELAFGDYGLKVLESGRLTARQIEAGRIAMTRFIKRGGKVWIRVFPDKPVTKKPAETRMGKGKGAPEGWVAVVKPGRVMFELEGISKVLAREAMQLGASKLPIRTRFVERHELGGE*
>14_1009_05_40cm_Gemmatimonadetes_4372_68_6
MLAPKRVKFRKRFKGRTTGMATRGNTVAFGHYGLMALEPGWITNRQIEASRVALTREMKRGGKVWIRLLGIPRGGSPS*
>14_1009_05_40cm_RBG_19FT_COMBO_Actinobacteria_70_19_curated_4381_69_10
MLAPKKVKHRKVHRGRMRGRAKGGTEVHFGDYGLVALQPAWITNRQIEAARVAITRHIRRGGKVWINIFPDKPFTKKPAETRMGSGKGNPEGWVAVVKPGRVMFELSGVTEQVAKEAMSRAAHKLPIKTKFISRAGGSE*
>14_1009_09_20cm_Acidobacteria_7739_65_6
MLMPKKVKYRKQQRGRMTGKAWRGSDVSFGDYGLKAMEPAWITDRQIEAARVAMTRFIKRGGKIWVRVFPDKPITKKPQETRMGKGKGAPEQWVCVVRPGRIMFEMEGVTEVEARKAMNLAAAKLPIKTKFATRFGQEKIA*
>14_1009_09_20cm_Actinobacteria_7720_66_6
MLAPKKVKHRKHHRGRMRGLAKGGTRVAFGDYGLQAVEPSWVTARQIEAARVAMTRHIKRGGKVWINIFPDKPFTKKPAETRMGSGKGNPEGWVAVVKPGRVMFELAGVDEETAHEAMRLAAHKLPVKTRFVKREEGE*
>14_1009_09_20cm_Actinobacteria_7726_69_6
MLAPKRVKHRKVHRGRMKGKAKGHTEIQYGKKPAETRMGSGKGNPEGWVAVVKPGRVMFELSGVNEPLAREAMLRAQHKLPIKTKFITRVGE*
>14_1009_09_20cm_Alphaproteobacteria_7735_64_8
MLAPKRSKYRKAHKGRVHGLAKGGTELNFGAYGLKAADPGRITARQIEAARRAITRHIRRAGRVWIRIFPDVPVSQKPAEVRMGSGKGSPEFWICRVKPGRIMFELEPGPKPTTS*
>14_1009_09_20cm_Bacteria_7713_68_14
MLLPKRVKYRKMHRGRMSGIATRGAEISFGQFGLQAMEPCWMTNRQIEAARRAMTRHVKRGGQIWIRIFPDKPVTKKPAEVRMGGGKGNPEGWVAVIKPGRVLFEMGGVTQEVAKEAMRLAAAKLPIETRFIELQEAGHEG*
>14_1009_09_20cm_Bacteria_7728_55_9
MPLMPKRVKYRKSQRGSRKGTASRNLRIDFGEFGLQTLERAWITNTQIEAARVALTRNMKRKGKLWIRIFPDKSVTARPPETRMGKGKGQPEFWVATVRPGNILFELDGVPESVARESLRLAADKLPVRTKFLSRHHVAA*
>14_1009_09_20cm_Bacteria_7734_68_7
MLLPKRVKYRKMHRGRRTGIATRGATVAFGDFGLQAMEAAWMSNRQIEAARRAMTRHVKRGGQIWIRVFPDKSITKKPAETRMGSGKGNPEGWVAVIKPGRVLFEMGGVTPQVAKEAMKLAAAKLPMKTRFVTSEETGGRS*
>14_1009_09_20cm_Bacteria_7746_65_6
MLLPARVKYRKLHRGRRTGVATQGNDLAFGEFGLQASQAAWMTNRQIEAARRVMTRYTRRGGQVFIRIFPDKSVTKKPAETRMGSGKGAPEGWVAVIKPGRVLFEMGGVTPEIAKRAFQLAAYKLPLKTRTLGIKSGVKAAADVKIKGAAEVKPGEGVDVLAGAGAAPTAAAAAGPAARGPKAAPGAAPSIKAAPGAAPKAAAPAAKPAAPKAGKK*
>14_1009_09_20cm_Bacteria_7748_66_6
MLLPARVKWRKLHRGRRTGVATQGNDLAFGEFGLQASEAAWMTNRQIEAARRVMTRFVRRGGQVFIRVFPDKSVTKKPAETRMGSGKGAKSGVKAAADVKIKGPAELKPGEGVEGIAGAGAAPVAAGAAAAAARGPKAAPGAAPSIKPAPGAAPKAAPGAAPRAAAAAPAKPAKGGGKK*
>14_1009_09_20cm_Bacteria_7766_55_12
MPLMPKRVKYRKSQRGSRKGTASRNLRIDFGEFGLQTLERAWITNTQIEAARVALTRNMKRKGKLWIRIFPDKSVTSRPPETRMGKGKGQPEFWVATVRPGNILFELDGVPESVARESLRLAADKLPVRTKFLSRHHVAA*
>14_1009_09_20cm_Gemmatimonadetes_7716_69_10
MLAPKRVKFRKRFKGRTTGMATRGNTVAFGHYGLMALEPGWISNRQIEASRVALTREMKRGGKVWIRLFPDKPITKKPAETRMGKGKGNPEGWVAVVKPGRVMFEVEGIAEHLAREALALAAAKLPIKSKFVKREER*
>14_1009_09_20cm_Ktedonobacter_racemifer_7781_53_7
MLLAPSRTKYRRQHRGRMKGTAQRGNTLAFGEYGLQALEPCWMEARQIESARIALTRYMKRGGKVWIRVFPDKPISAKPAETRMGSGKGAVDHWVAVVKPGRIIFEIGGVSEEVAKEAIRLASHKLPVASRFITRGEAESVEA*
>14_1009_09_20cm_Nitrospirae_7718_62_7
MLAPKKVKHRKMQKGRMRGKAYRGCQVTLGEYGLKALEPGWITNRQLEAARIAMTRHVKRGGRVWVRIFPDKPITKKPAETRMGKGKGNPEYWVAVVKPGRILYEMDGVTPEVAQEALRLAAHKLPVATMFVARKGV*
>14_1009_09_20cm_Proteobacteria_7754_68_12
MMQPARTKFRKQQKGRHKGKAYRGGELAFGDYGLKVLESGRLTARQIEAGRIAMTRFIKRGGKVWIRVFPDKPVTKKPAETRMGHGKGNVEEWHAVVKMGRILYEMEGVTPEIAREAMALASHKLPLNTRMIRRSTELGG*
>14_1009_09_30cm_Bacteria_7941_70_10
MLMPKRVKYRKAQRGRMKGKAQRGSSLAFGEYGLKALEPGWVSNRQIEAARVALTRSLKRGGKIWIRVFPDKPVTKKPAETRMGKGKGNPEFWVAVVKPGRILYEMEGVAEAVARDAFRTAGQKIGVATKFVTRSRAL*
>14_1009_09_30cm_Bacteria_7944_62_6
MLQPKRTKFRKAHRGRRRGMATAGNNVTFGDYGLQALGPCWLTARQLEAGRRAITRYVRRGGKLWIRVFPDKPVTKKPLEVRQGSGKGPVEAWVAVIRPGRVIYEIAGVQEETAREAMRLAAHKLPIPTRFLARSEM*
>14_1009_09_30cm_Bacteria_7970_55_10
MPLMPKRVKYRKSQRGSRKGTASRNLRIDFGEFGLQTLERAWITNTQLEAARVALTRNMKRKGKLWIRIFPDKSVTGRPPETRMGKGKGQPEFWVATVRPGNILFELDGVPESIARESLRLAADKLPVRTKFLSRHHVAAA*
>14_1009_09_30cm_Bacteria_7972_66_13
MLLPARVKWRKLHRGRRTGVATQGNDLAFGEFGLQASEAAWMTNRQIEAARRVMTRFVRRGGQVFIRVFPDKSVTKKPAETRMGSGKGAPEGWVAVIKPGRVLFEMGGVTPEMAKRAFQLAAYKLPLKTRTLGIKSGVKAAVDVKIKGPAELKPGEGLEGIPGAVGAPAAAAAAAAPAARGPKAAPGAAPSIKPAPGAAPKAAPGAAPRAAAAPPPKPAKGGGKK*
>14_1009_09_30cm_Bacteria_7973_55_6
MLMPKKVKHRKQMRGRMKGVANRGSAISFGEFGLKTLEAAWITDRQIEAARIAMTRHIKRGGKIWIRMFPDKPVTKKPAETRMGKGKGAPEYWVAVVKPGRILYEIEGVDEKTAREAMKLASQKLPVKTKFVTRAEQEGGAI*
>14_1009_09_30cm_Bacteria_7984_68_14
MLAPKRVKFRKRFKGRTKGMATRGNTVAFGHYGLMALEPGWISNRQIEASRVALTREMKRGGKVWIRLFPDKPITKKPAETRMGKGKGNPEGWVAVVKPGRVMFELEGIAENLAREALALAAAKLPIKSKFVKREER*
>14_1009_09_30cm_Bacteria_7986_56_6
MLMPKKVKYRKQQRGRMRGKAWRGSSLAFGDYGLKTLDAAWITDRQIEAGRIAIARFVKRGGKIWIRVFPDKPVTKKPAETRMGKGKGAPEYWIAVVKPGRILYEMEGVPESVAREAMRLAAQKLPVHTKFVMREEKGGEA*
>14_1009_09_30cm_Bacteria_7987_68_6
MLMPKRVKFRKAHRGRMRGEAHRGASVVFGEFGLQALDRAWVTAQQIEASRRAVTRFIKRGGKLWIRVFPDKPVTKKPAETRMGSGKGNPEFWVAVVRPGRVMFELAGVSEDVAREALTLAGHKLPIKTKFVHRAEVQG*
>14_1009_09_30cm_Bacteria_7988_56_8
RIDFGEFGLQTLERAWITNTQLEAARVALTRNMKRKGKLWIRIFPDKSVTARPPETRMGKGKGQPEYWVATVRPGNILFELDGVTESVARESLRLAADKLPVRTKFLSRHHVAAA*
>14_1009_09_30cm_Bacteria_8002_60_6
MMMPKKVKFRKQQRGRRRGLATRGQKISFGDYGLQALEAGWLTARQIEAGRIAMTRHVKRGGKIWIRVFPDKPVTKKPLETRMGKGKGAPEEWVCVIKPARILYEMEGVTREIAEEAFRLAAHKLPIKTRFISRAMLEGAE*
>14_1009_09_30cm_Bacteria_8005_66_8
MLLPKRVKYRKMHRGRRQGIATRGATVAFGDFGLQAMEACWMSNRQIEAARRAMTRHVKRGGQIWIRVFPDKSITKKPAQAGARAFRDGRRHAAGRQRGDEAGRLQAADQDSLCQRRVGGRFLQMKVDELRVLEGDELSGRLKTARRELYELRFKHAVGQLENSSEIKKVRHNIARIMTVLSERELGIIPMLEPPPAVGEAPAKPKRPARKEFVDEEEEQAEAGEPQPPVEAVAAEPATEPEPAAKPKRGRKTKSEQES*
>14_1009_09_30cm_Bacteria_8006_72_12
MLAPKKVKWRKMQKGRRKGLAWRGATLAFGDYGLQAVERGWLTAREIEAARVALTRYIKRGGRVWVRIFPDKPLTKKPAETRMGKGKGSPEIWVAVVKPGRMLFEMEG
>14_1009_09_30cm_Betaproteobacteria_7996_64_8
MLQPARTKYRKQQKGRNRGVATRGTKVSFGEYGLKATTRGRLTARQIEAARRAMTRHIKRGGRIFIRIFPDKPVSQKPAEVRMGNGKGNPEYFVAEIRPGKVLYEMDGVDEPTAREAFALASAKLPLRTMFVFRQMG*
>14_1009_09_30cm_Deltaproteobacteria_7955_55_8
MLEPKKVKYRKLQKGRRRGTAHRGSSLAFGEYGLKALDRGWMSAREIEAARVALTRYLKRGGKVWIRIFPDKPLTKKPAETRMGKGKGSPEMWVAVIQPGRILFEMEGVEGPLAREAFRLAGHKLSIPTMFVERRGLAHGS*
>14_1009_09_30cm_Gemmatimonadetes_7962_61_6
MLSPKRVKFRKRFKGRTKGLATRGNEVSFGHYGLKAIEPGWVSNRQIEAARVALTRHIKRGGKVWIRIFPDKPITKKPAETRMGKGKGSPEGWVAVVKPGRVMFELEGVTAEIGRKAMALAAAKIGVKSKFVEREEARTDAS*
>14_1009_09_30cm_Ktedonobacter_racemifer_8023_53_6
MLLAPSRTKYRRQHRGRMKGTAQRGNTLAFGEYGLQALEPCWMEARQIEAARIALTRYMKRGGKVWIRVFPDKPISAKPAETRMGSGKGAVDHWVAVVKPGRIIFEIGGVSEEVAKEAIRLASHKLPVASRFITRGEAES*
>14_1009_09_30cm_Proteobacteria_8014_68_16
MMQPARTKFRKQQKGRHKGKAYRGGELAFGDYGLKVLESGRLTARQIEAGRIAMTRFIKRGGKVWIRVFPDKPVTKKPAETRMGHGKGNVEEWHAVVKMGRILYEMEGVTPEIAREAMALASHKLPLHTRMIRRSTELGG*
>14_1009_09_40cm_Actinobacteria_8186_69_16
MLSPKRAKHRKHHRGRRRGNSRGQVKVQFGEYGLKALEGGWLTNRQIEAARVAMTRKIKRGGKVWINVFPDKPVTKKPAETRMGSGKGSPEGWVAVVKPGRVMFELAGVSEPLARDAIRLAAHKLPVKAKFVARED*
>14_1009_09_40cm_Bacteria_8173_65_11
MLIPKRVKYRKMHRGRRQGIATRGATVAFGDYGLQAMEACWMSNRQIEAARRAMTRHVKRGGQIWIRVFPDKSITKKPAETRMGSGKGNPEGWVAVIKPGRVLFEMGGVTPQVAKEAMKLAAAKLPIKTRFVSSAESGSS*
>14_1009_09_40cm_Bacteria_8185_57_8
MLMPKKVKYRKQMRGRRNGKAWRGGDLAFGEYGLKAMENAWITDRQIEASRVAITRFIKRGGKLWIRIFPDKPFTKKPAETRMGKGKGAPEKWVSVVKPGRIMFEMAGVDEATAKEALGLAAHKLPIPTKFVSRAGGF*
>14_1009_09_40cm_Bacteria_8192_66_9
MLLPARVKHRKLHRGRRTGVATQGADLAFGEFGLQASEAAWMTNRQIEAARRVMTRFVRRGGQVFIRVFPDKSVTKKPAETRMGSGKGAPEGWVAVIKPGRVLFEMGGVTPEMAKRAFQLAAYKLPMKTRTLGIKSGVKAAADVKIKGPAEVKPGEEVEGIAGAATAPTAAAAAAPARGPKAAPGAAPSVKPAPGAAPKAAPGAAPKATAAAPPKPAKGGAKK*
>14_1009_09_40cm_Bacteria_8194_68_8
MLMPKRVKYRKAQRGRMRGKAQRGSTLAFGDFGLKALEPGWVTNRQIEAARVSLARSVKRGGKIFIRIFPDKPVTKKPAETRMGKGKGNPEFWVAVVKPGRIMYEMEGVDEVTAKEGFRLAAQKIGIKTKFVSRTRAL*
>14_1009_09_40cm_Bacteria_8203_56_9
MLMPKKVKYRKQQRGRMRGKAWRGSSLAFGDYGLKTLDAAWITDRQIEAGRIAIARFVKRGGKIWIRVFPDKPVTKKPAETRMGKGKGAPEYWIAVVKPGRILYEMEGVPESVAREAMRLAAQKLPVHTKFVMREEKGGEA*
>14_1009_09_40cm_Bacteria_8204_55_10
MPLMPKRVKYRKSQRGSRKGTASRNLKIDFGEFGLQTLERAWITNTQLEAARVALTRNMKRKGKLWIRIFPDKSVTARPPETRMGKGKGQPEYWVATVRPGNILFELDGVPESVARESLRLAADKLPVRTKFLTRHHVRAA*
>14_1009_09_40cm_Bacteria_8215_66_7
MLLPARVKYRKLHRGRRTGVATQGNDLAFGEFGLQASEAAWMTNRQIEAARRVMTRFVRRGGKVFIRVFPDKSVTKKPAETRMGSGKGAPEGWVVVIKPGRVLFEMGGVTPEMAKRAFQLAAYKLPMRTRTLGIKSGVKAAADVKIKGPAELKPGEVAEGGIPGAIAGAPAVAAGVAARGPKAAPGAAPSVKAAPGAAPKAAPGAAPKAAAAAPAKPAKGGGKK*
>14_1009_09_40cm_Bacteria_8247_68_6
MLLPKKTKFRKYQRGRRRGYAKGQTTVQFGDYGLKALEAAWVTNRQIEAARIAMTRKIKRGGKVWINVFPDKPVTQKPAETRMGSGKGSPEHWVAVVKPGRVMFELAGVPEPLAKEALRLAGTKLSVKTKVVAREANLFEG*
>14_1009_09_40cm_Betaproteobacteria_8214_67_7
MLQPARTKYRKQQKGRNTGVAARGTKVAFGEFGLKATTRGRLTARQLEAARRAMSRHIKRGGRIWIRVFPDKPVSQKPAEVRMGNGKGNPEFFVSEIQPGKIIYEMDGVTEVLAKEAFALAAAKLPFRTIVVQRMLG*
>14_1009_09_40cm_Gemmatimonadetes_8270_69_8
MLAPKRVKFRKRFKGRTKGMATRGNTVAFGHYGLMALEPGWISNRQIEASRVALTREMKRGGKVWIRLFPDKPITKKPAETRMGKGKGNPEGWVAVVKPGRVMFELEGIAENLAREALALAAAKLPIKSKFVKREER*
>14_1009_09_40cm_Proteobacteria_8198_68_5
MLQPKRTKFRKQFKGRNPGLAQRGNNVSFGEFGLKATSRARMTAREIEAARRAMARYVKRGGQIWIRVFPDIPISKKPLEVRMGSGKGNVEYYVARVQPGKVLFEMEGVDEPTAREAFRLAGSKLSVATSFVKRQVR*
>14_1009_12_20cm_Acidobacteria_8358_56_5
MLMPKKVKYRKQQRGRMTGKAWRGSELAFGDYGLKVLEPGWITDRQIEASRVAMTRFIKRGGKIWLRLFPDKPVTKKPAETRMGKGKGAPDHWVAVVRPGKILFEMEGVTLTDAAEAMRLASHKLPLRTAFVKRETAH*
>14_1009_12_20cm_Acidobacteria_8364_56_6
MLMPKKVKYRKQQRGRMTGKAWRGSTLAFGDFGLKVLEPGWITDRQIEASRVAMTRFVKRGGKIWIRVFPDKPVTKKPAETRMGKGKGAPDHWVAVVKPGKILFEMEGVTVTDASEAMRLASHKLALRTTMVKREGVKH*
>14_1009_12_20cm_Acidobacteria_8403_56_5
MTRHVKRGGKIWIRMFPDKPITKKPAETRMGKGKGAPDHWVAVVKPGRILYEIEGVTEALAREAMSLAAQKLPVKCKFVSRAEQEGGAV*
>14_1009_12_20cm_Actinobacteria_8341_71_11
MLLPKKTKFRKVQRGRRRGTSKGQTQVQFGDFGLKSLEAAWITNRQIEAARIAMTRKIKRGGKVWINVFPDKSVTAKPAETRMGSGKGSPEHWVAVVKPGRVMFELAGVPEPLAREALELAGTKLSVKTKVVKREADLFAS*
>14_1009_12_20cm_Actinobacteria_8412_69_6
MLSPKRVKHRKQHRGRRRGASRGQLHVQFGEYGLKALEGGWLTNRQIEAARIAMTRKIKRGGKVWINVFPDKPVTKKPAETRMGSGKGSPEGWVAVVKPGRVMFELAGVPEPLARDAIRLAAHKLPVKSKFVLRED*
>14_1009_12_20cm_Bacteria_8343_66_8
MLLPARVKHRKLHRGRRTGVATQGADLAFGEFGLQASEAAWMTNRQIEAARRVMTRFVRRGGQVFIRVFPDKSVTKKPAETRMGSGKGAPEGWVVVIKPGRVLFEMGGVTPEMAKRAFQLAAYKLPMKTRTLGIKSGVKAAADVKIKGPAEVKPGEGVEGIAGAAAAPTGAAAAAPARGPKAAPGAAPSVKPAPGAAPKAAPGAAPKATAAAPPKPAKGGGKK*
>14_1009_12_20cm_Bacteria_8345_65_5
MTNRQIEAARRVMTRFVRRGGQVFIRVFPDKPTTKKPAETRMGSGKGAPEGWVAVIKPGRVLFEMGGVTPEMAKRAFQLAAYKLPARTRTMGIKSGVKAGGRGSRCCSGRRCRRRSGRRSPRTESCTWRCSVGQGRPGTGCGRQGAGWW*
>14_1009_12_20cm_Bacteria_8347_66_8
MLLPARVKWRKLHRGRRTGVATQGNDLAFGEFGLQASEAAWMTNRQIEAARRVMTRFVRRGGQVFIRVFPDKSVTKKPAETRMGSGKGAPEGWVAVIKPGRVLFEMGGVTPEMAKRAFQLAAYKLPLKTRTLGIKSGVKAAADVKIKGPAELKPGEGVEGIAGAGAAPVAAGAAAAAARGPKAAPGAAPSIKPAPGAAPKAAPGAAPRAAAAAPAKPAKGGGKK*
>14_1009_12_20cm_Bacteria_8356_72_5
MLMPKRTKHRKIHRGHRRGAAQRGSHIAFGTYGLQALEASWITNRQIESARRAMTRHVRRGGQIWIRIFPDHSYTKKPAETRMGSGKGSPEGWVAVVKPGRVLFEMSGVTEEVAKEAMRLAAHKLPIRTHFLIKAEPGAVETAS*
>14_1009_12_20cm_Bacteria_8370_66_8
MLLPKRVKHRKQHRGRKGGIATRGAEVSFGQFGLQAMEAAWITNRQIEAARRAMTRYVKRGGQIWIRIFPDKPVTKKPAEVRMGGGKGNPEGWVAVVKPGRVLFEMGGVTLDVAKEAMRLADAKLPLQTRFVQSEEAQHEVAS*
>14_1009_12_20cm_Bacteria_8371_69_6
MLLPKRVKHRKQHRGRKGGIATRGAEISFGQYGLQAMEAAWITNRQIEAARRAMTRYVKRGGQIWIRIFPDKPVTKKPAEVRMGGGKGNPEGWVAVVKPGRVLFEMGGVTHEVAKEAMRLADAKLPVKTRFLVSEEAQHEVAS*
>14_1009_12_20cm_Bacteria_8381_55_13
MPLMPKRVKYRKSQRGSRKGTASRNLRIDFGEFGLQTLERAWITNTQIEAARVALTRNMKRKGKLWIRIFPDKSVTARPPETRMGKGKGQPEFWVATVRPGNILFELDGVPESVARESLRLAADKLPVRTKFLSRHHVAA*
>14_1009_12_20cm_Bacteria_8391_55_8
MPKRVKYRKSQRGSRKGTASRNLKIDFGEFGLQTLERAWITNTQLEAARVALTRNMKRKGKLWIRIFPDKSVTARPPETRMGKGKGQPEYWVATVRPGNILFELDGVPESVARESLRLAADKLPVRTKFLTRHHVRAA*
>14_1009_12_20cm_Betaproteobacteria_8351_62_5
MLQPARRKVATVGAKVSFGEYGLKAVGRGRLTARQIEAARRAMTRHIKRGGRIWIRIFPDKPVSQKPAEVRMGNGKGNPEYYVAEIQPGKVLYEMDGVDEALAREAFALAAAKLPIRTTFVHRLLG*
>14_1009_12_20cm_Ktedonobacter_racemifer_10581_54_6
MLLAPSRYKYRKQHRGRMRGTAQRGSTLAFGEFGLQSLEPCWLEARQIESARIALTRFMKRGGKVWIRVFPDKPITAKPAETRMGSGKGAVDHYVAVIKPGRIIFEIGGVSEEVAKEAVRLASHKLPVKTRFLTRGEAESAES*
>14_1009_12_20cm_Ktedonobacter_racemifer_8422_52_9
MLLAPSRTKYRRQHRGRMKGTAQRGNTLAFGEYGLQALEPCWMEARQIEAARIALTRYMKRGGKVWIRVFPDKPISAKPAETRMGSGKGAVDHWVAVVKPGRIIFEIGGVSEEVAKEAIRLASHKLPVASRFITRGEAESVEA*
>14_1009_12_20cm_Ktedonobacter_racemifer_8433_52_7
MLLAPSRTKYRRQHRGRMKGAAQRGNALAFGQYGLQALEPCWMEARQIEAARIALTRFMKRGGKVWIRVFPDKPITAKPAETRMGSGKGAVDHWVAVVKPGRIIFEIGGVSEEVAKEAVRLASHKLPVATRFITRGEAESVEA*
>14_1009_12_20cm_Proteobacteria_8340_68_17
MLQPKRTKFRKQFKGRNPGLAQRGNNVSFGEFGLKATSRARMTAREIEAARRAMARYVKRGGQIWIRVFPDVPISKKPLEVRMGSGKGNVEYYVARVQPGKVLFEMEGVDEPTAREAFRLAGSKLSVATSFVKRQVR*
>14_1009_12_20cm_Proteobacteria_8416_68_5
MLQPARTKYRKQMKGRHKGKAYRGGELAFGDYGLKVLESGRLTARQIEAGRIAMTRFIKRGGKVWIRVFPDKPVTKKPAETRMGHGKGNVEEWHAVVKMGRILYEMEGVTEDIAKKAMALASHKLPLHTRLVRRDALLGA*
>14_1009_12_30cm_Bacteria_8503_67_7
MLMPKRTKHRKLHRGRRTGAAYRGSTLNFGSYGLQAVEPCWMTNRQIEAARRAMTRHVKRGGKIWIRVFPDHPFTKKPAETRMGSGKGQPEGWVAVVLPGRILFEMAGVTQETAREAMRLAAHKLPIKTRFVMREDTGAEVEAAV*
>14_1009_12_30cm_Bacteria_8507_66_11
MLIPKRVKYRKMHRGRRTGIATRGATVAFGDFGLQAMEACWMSNRQIEAARRAMTRHVKRGGQIWIRVFPDKSITKKPAETRMGSGKGNPEGWVAVVKPGRVLFEMGGVTPEVAKEAMKLAAAKLPIKTRFVTSAEGGGPR*
>14_1009_12_30cm_Bacteria_8515_67_14
MLQPKRLKHRKFQRGRMKGAAHRGNRITKGDYGLKAMEPCWMTARQIEAARRAVTHHFKRGGAVWINVFPDKPVTKKPAEVRMGSGKGAPDHWVAVVRPGRIILEVGGVNRALAKEALRLAAYKLPIKTQFIEREEARADEGHAAAV*
>14_1009_12_30cm_Bacteria_8516_55_13
MPLMPKRVKYRKSQRGSRKGTASRNLRINFGEFGLQTLERAWITNTQIEAARVALTRNMKRKGKLWIRIFPDKSVTARPPETRMGKGKGQPEFWVATVKPGNILFELDGLTESVARESLRLAADKLPVRTKFISRHHVAAA*
>14_1009_12_30cm_Bacteria_8526_66_10
MLIPKRVKYRKMHRGRRTGIATQGATVAFGDFGLQAMEACWMSNRQIEAARRAMTRHVKRGGQIWIRVFPDKSITKKPAETRMGSGKGNPEGWVAVIKPGRVLFEMGGVTPQVAKEAMKLAAAKLPIKTRFVTSADGGGPR*
>14_1009_12_30cm_Bacteria_8528_67_7
MLQPKRLKHRKFQRGRMKGSAQSGNTITKGDFALKAMEPCWMTARQIEAARRAVTHHFKRGGKVWINVFPDKPVTKKPAEVRMGSGKGAPDHWVAVVRPGRVILEVGGVNRVLAKEALRLAAYKLPIKTRFIEREEAVADEGHAAAV*
>14_1009_12_30cm_Gemmatimonadetes_8487_69_13
MLAPKRVKFRKRFKGRTKGMATRGNTVAFGHYGLMALEPGWISNRQIEASRVALTREMKRGGKVWIRLFPDKPITKKPAETRMGKGKGNPEGWVAVVKPGRVMFEVEGIAEHLARAALELAAAKLPIKSKFVKREER*
>14_1009_12_30cm_Gemmatimonadetes_8494_70_15
MLAPKRVKFRKRFKGRTSGMATRGNTVAFGHYGLMTLEPGWITNRQIEAARVALTREMKRGGKVWIRLFPDKPITKKPAETRMGKGKGNPEGWVAVVKPGRVMFELEGIEEPLARKALALAAAKLPVKSKFVRREER*
>14_1009_12_30cm_Gemmatimonadetes_8497_69_11
MLAPKRVKFRKRFKGRTKGMATRGNTVAFGHYGLMALEPGWITNRQIEASRVALTREMKRGGKVWIRLFPDKPITKKPAETRMGKGKGNPEGWVAVVKPGRVMFEVEGIAEHLAREALELAAAKLPIKSKFVRREER*
>14_1009_12_30cm_Proteobacteria_8501_67_8
MLQPKRTKYRKQFKGRNAGLAQRGSNVSFGEFGLKATSRARMTAREIEAARRAMARYVKRGGQIWIRVFPDVPISKKPLEVRMGSGKGNIEYYVARVQPGKVLFEMEGVDEVTAREAFRLAGSKLSVSTSFVKRQVR*
>14_1009_12_40cm_Acidobacteria_8689_60_7
MLMPKKVKYRKQQRGRRSGKAWRGGHLAFGEYGLKALEAAWITDRQIEASRVAITRFIKRGGKLWIRIFPDKPFTKKPAETRMGKGKGAPERWVAPVKPGRIMFEMAGIDEATAREALDLAAHKLPIPTKFVTRAGGF*
>14_1009_12_40cm_Acidobacteria_8715_61_7
MLMPKKVKYRKQQRGRRRGKAWRGGELSFGEYGLKALEPAWITDRQIEASRVAITRFIKRGGKLWIRIFPDKPFTKKPAETRMGKGKGAPERWVAVVKPGRVLFEMAGVDAATAKEAMELAAHKLPIHTKFVSRAESF*
>14_1009_12_40cm_Acidobacteria_8738_65_6
MLMPKKVKYRKQQRGRMAGKAWRGSDVSFGDYGLKALEPCWLTDRQIEAARVAMTRFVARGGKVWVRVFPDKPITKKPQETRMGKGKGAPEQWVAVVRPGKILFEMEGVTEKDAREAMKLAAAKIPIRTKFATRFAQETVQ*
>14_1009_12_40cm_Armatimonadetes_8702_65_16
MLLPKHSKFRKAHRGRMKGRPLAGATIAFGEYGLQALEPAWIKSIQIEAARRAITRFIKRGGKLWIRIFPDKPVTKKPAETRMGSGKGNPEFWVAVVRPGRILFELAGVDEGQAKEAMALAAHKLPIKTKFVTREEVVV*
>14_1009_12_40cm_Bacteria_8675_66_16
MLIPKRVKYRKMHRGRRTGIATQGATVAFGDFGLQAMEACWMSNRQIEAARRAMTRHVKRGGQIWIRVFPDKSITKKPAETRMGSGKGNPEGWVAVVKPGRVLFEMGGVTPQVAKEAMKLAASKLPIKTRFVAAAEAGGSR*
>14_1009_12_40cm_Bacteria_8691_66_10
MLIPKRVKYRKMHRGRRTGIATRGATVAFGDFGLQAMEACWMSNRQIEAARRAMTRHVKRGGQIWIRVFPDKSITKKPAETRMGSGKGNPEGWVAVVKPGRVLFEMGGVTPEVAKEAMKLAAAKLPIKTRFVTSAEGGGPR*
>14_1009_12_40cm_Bacteria_8692_64_7
MLMPKHTKFRKAHRGRMKGRPLAGATIAFGEYGLQALEPAWIKSTQIEAARRAITRFIKRGGKLWIRIFPDKPVTKKPAETRMGSGKGNPEFWVAVVRPGRILFELAGVDEGHAKAAMALAAHKLPIKTKFVTREEVVV*
>14_1009_12_40cm_Bacteria_8693_55_9
MPLMPKRVKYRKSQRGSRKGTASRNLRIDFGEFGLQTLERAWITNTQLEAARVALTRNMKRKGKLWIRIFPDKSVTSRPPETRMGKGKGQPEYWVATVRPGNILFELDGVPESVARESLRLAADKLPVRTKFLTRHHVRAA*
>14_1009_12_40cm_Bacteria_8698_65_8
MLLPARVKYRKLHRGRRTGVATQGNDLAFGEFGLQASEAAWMTNRQIEAARRVMTRFVRRGGKVFIRVFPDKSVTKKPAETRMGSGKGAPEGWVVVIKPGRVLFEMGGVTPEMAKRAFQLAAYKLPMRTRTLGIKSGVKAAADVKIKGPAELKPGEVAEGGIPGAIAGAPAVAAGAAARGPKAAPGAAPSVKAAPGAAPKAAPGAAPKAAAAAPAKPAKGGGKK*
>14_1009_12_40cm_Bacteria_8709_66_12
MLIPKRVKYRKMHRGRRTGIATRGATVAFGDFGLQAMEACWMSNRQIEAARRAMTRHVKRGGQIWIRVFPDKSITKKPAETRMGSGKGNPEGWVAVVKPGRVLFEMGGVTPEVAKEAMKLAAAKLPIKTRFVTSAEGGGPR*
>14_1009_12_40cm_Bacteria_8716_66_9
MLIPKRVKYRKMHRGRRTGIATRGATVAFGDYGLQAVEACWMSNRQIEAARRAMTRHVKRGGQIWIRVFPDKSITKKPAETRMGSGKGNPEGWVAVVKPGRILFEMGGVTHEVAKEAMKLAASKLPVKTRFVISESVTTGGAR*
>14_1009_12_40cm_Bacteria_8719_56_8
MPLMPKRVKYRKSQRGSRKGTASRNLRIDFGEFGLQTLERAWITNTQLEAARVALTRNMKRKGKLWIRIFPDKSVTARPPETRMGKGKGQPEYWVATVRPGNILFELDGVTESVARESLRLAADKLPVRTKFLSRHHVAAA*
>14_1009_12_40cm_Bacteria_8731_55_7
MPLMPKRVKYRKSQRGSRKGTASRNLRIDFGEFGLQTLERAWITNTQLEAARVALTRNMKRKGKLWIRIFPDKSVTARPPETRMGKGKGQPEYWVATVRPGNILFELDGVTESVARESLRLAADKLPVRTKFLSRHHVAAA*
>14_1009_12_40cm_Bacteria_8734_55_6
MLMPKKVKYRKQQRGRMRGKAWRGSSLAFGDYGLKTLDAAWITDRQIEAGRIAIARFVKRGGKIWIRVFPDKPVTKKPAETRMGKGKGAPEYWIAVVKPGRILYEMEGVPESVAREAMRLAAQKLPVHTKFVMREEKGGEA*
>14_1009_12_40cm_Bacteria_8767_65_6
MLQPKRMKHRKMHKRTHGGLGGVALRGNTIAFGEYAIRTLEPAWITARQIEAARRTITHHLKRGGKVWIRIFPDKVVTAKPAETRMGSGKGAPDHYVAVVKPGHVLFEIGGVREDLALEALRLASHKLPVATKFMIKEGLESGGEEAAAAS*
>14_1009_12_40cm_Betaproteobacteria_8764_65_6
MLQPARTKYRKQQKGRNRGVATRGTKVAFGEYGLKATTRGRLTARQIEAARRAMTRHIKRGGRIFIRIFPDKPVSQKPAEVRMGNGKGNPEYFVAEIQPGKVLYEMDGVDEPMAREAFALAAAKLPLRTVFVFRQMG*
>14_1009_12_40cm_Proteobacteria_8680_68_6
MLQPKRTKFRKQFKGRNPGLAQRGNNVSFGEFGLKATSRARMTAREIEAARRAMARYVKRGGQIWIRVFPDIPISKKPLEVRMGSGKGNVEYYVARVQPGKVLFEMEGVDEPTAREAFRLAGSKLSVATSFVKRQVR*
>14_1009_12_40cm_Xanthomonadales_8686_62_5
MLQPKRTKYRKVHKGRNHGLAFVSNKVSFGEFGLKATTHGHLTSRQIEAARRCVTRFVKRGGKLWIRVFPDKPITKKPIEVRMGNGKGNVEFWVAVVQPGRMLYEIEGVTEIEAREAFRLAAAKLSVQTQFVNRTVL*
>14_1009_13_20cm_Acidobacteria_8926_56_6
MLMPKKVKYRKQQRGRMAGKAWRGSELAFGDYGLKVLEPGWITDRQIEASRVAMTRFIKRGGKIWIRLFPDKPVTKKPAETRMGKGKGAPDHWVAVVRPGKILFEMEGVTPTDAAEAMRLASHKLPLRTALVKREMAH*
>14_1009_13_20cm_Actinobacteria_9007_69_6
MLMPKKTKFRKVHRGRRAGESKGQTTVQFGDYGLKAMERGWITNRQIEAARIAMTRKIKRGGKVWINVFPDKAYTKKPAETRMGSGKGSPEGWVAVIKPGRVMFELAGVPEPLAKDALKLAGQKLSVKSKIVKREAELFD*
>14_1009_13_20cm_Bacteria_8927_66_8
MLLPARVKYRKVHRGRRTGVATQGNDLAFGEFGLQASEAAWMSNRQIEAARRVMTRFVRRGGQVFIRVFPDKSVTKKPAETRMGSGKGAPEGWVAVIKPGRVLFEMGGVTPEMAKRAFQLAAYKLPMKTRTLGIKSGVKAAVDVKIKGPAEVKPGEGVEGIAGAIAAPTAGGAAAAPAARGPKAAPGAAPTMKAAPGAAPKAAAAPKAAAAAKPAKGGGKK*
>14_1009_13_20cm_Bacteria_8932_54_8
MPLMPKRVKYRKSQRGSRKGTASRNLRIDFGEFGLQTLERAWITNTQLEAARVALTRNMKRKGKLWIRIFPDKSVTSRPPETRMGKGKGQPEHWVATVRPGNILFELDGVSESVARESLRLAADKLPVRTKFLGRHHVAAA*
>14_1009_13_20cm_Bacteria_8945_55_10
MPLMPKRVKYRKAQRGSRKGTASRNLKIDFGEFGLQTLDRAWITNTQLEAARVALTRNMKRKGKLWIRVFPDKPVTARPPETRMGKGKGQPEFWVTTVRPGNILFELDGVPESVARESLRLAADKLPVRTKFLTRHHVRAA*
>14_1009_13_20cm_Bacteria_8946_55_8
MPLMPKRVKYRKSQRGSRKGTASRNLRIDFGEFGLQTLERAWITNTQIEAARVALTRNMKRKGKLWIRIFPDKSVTARPPETRMGKGKGQPEFWVATVRPGNILFELDGVPESVARESLRLAADKLPVRTKFLSRHHVAA*
>14_1009_13_20cm_Bacteria_8947_65_7
MLLPARVKYRKLHRGRRTGVATQGADLAFGEFGLQASEAAWMTNRQIEAARRVMTRFVRRGGKVFIRVFPDKSVTKKPAETRMGSGKGAPEGWVVVIKPGRVLFEMGGVTPEMAKRAFQLAAYKLPMKTRTLGIKSGVKAAADVKIKGPAELKPGEVGEGIAGAAAVPGAAAPTAAAAKGPKAAPGAAPTMKAAPGAAPRAAAPAGKAAAAPAKPAKGGGKK*
>14_1009_13_20cm_Bacteria_8955_54_8
MPLMPKRVKYRKSQRGSRKGTASRNLRIDFGEFGLQTLERAWITNTQLEAARVALTRNMKRKGKLWIRIFPDKSVTSRPPETRMGKGKGQPEHWVATVRPGNILFELDGVSESVARESLRLAADKLPVRTKFLGRHHVAAV*
>14_1009_13_20cm_Bacteria_8956_55_6
MPLMPKRVKYRKSQRGSRKGTASRNLRIDFGEFGLQTLERAWITNTQLEAARVALTRNMKRKGKLWIRIFPDKSVTSRPPETRMGKGKGQPEYWVATVRPGNILFELDGVTESVARESLRLAADKLPVRTKFLSRHHVAPA*
>14_1009_13_20cm_Bacteria_8964_55_8
MPLMPKRVKYRKSQRGSRKGTASRNLRIDFGEFGLQTLERAWITNTQIEAARVALTRSMKRKGKLWIRIFPDKSETRMGKGKGQPEFWVATVRPGNILFELDGVPESVARESLRLAADKLPVRTKFLTRHHVAT*
>14_1009_13_20cm_Bacteria_8969_68_5
MLMPKRVKYRKAQRGRMRGIATRGSTLAFGDYGLKAMEPGWVTNRQIEAARVALTRSLTKKPAETRMGKGKGNPEEWVAVVKPGRILYEMIGVPQDVARESFRTAAQKIGIATRFVSRTRVL*
>14_1009_13_20cm_Betaproteobacteria_8976_63_5
MLQPARRKYRKEQKGRNKGVATVGAKVSFGEYGLKAITRGRLTARQIEAARRAMTRHIKRGGRIWIRIYPDKPMSQKPAEVRMGNGKGNPEYYVAEVVPGKVLYEMDGVDEALAREAFALAAAKLPIRTTFVHRLLG*
>14_1009_13_20cm_Betaproteobacteria_8988_62_5
MLQPARRKYRKEQKGRNKGVATVGAKVSFGEYGLKAVGRGRLTARQIEAARRAMTRHIKRGGRIWIRIFPDKPVSQKPAEVRMGNGKGNPEYYVAEIQPGKVLYEMDGVDEALAREAFALAAAKLPIRTTFVHRLLG*
>14_1009_13_20cm_Bradyrhizobium_8951_60_7
MAPERITARQIEAARRALTRHMKRAGRVWIRIFPDVPVSKKPAEVRMGSGKGTPELWVARVKPGRVIFEIDGVTVQTAKEALSLAAAKLPIKTRFVARIAE*
>14_1009_13_20cm_Gemmatimonadetes_8987_66_6
MLAPKRVKFRKRFKGRTNGMATRGNTVAFGHYGLMSLEPGWVSNRQIEAARVALTREMKRGGKVWIRLFPDKPITKKPAETRMGKGKGNPEGWVAVVKPGRIMFELEGIEEASARAALALASAKLPVKSKFVKREER*
>14_1009_13_20cm_Proteobacteria_8922_67_8
MLQPKRTKFRKQFKGRNPGLAQRGNNVSFGEFGLKATSRARMTAREIEAARRAMARYVKRGGQIWIRVFPDIPISKKPLEVRMGSGKGNVEYYVARVQPGKVLFEMEGVDEPTAREAFRLAGSKLSVATSFVKRQVR*
>14_1009_13_20cm_Rokubacteria_8968_70_11
MLMPKRVKYRKAQRGNMRGKAQRGSTLSFGEYGLKALEPGWVTNRQIEAARVALTRSLKRGGKVWIRVFPDKPVTKKPAETRMGKGKGNPEEWVAVVKPGRILYEMEGVPEDAAREAFRTAANKMGIATKFVTRTRSL*
>14_1009_13_30cm_Actinobacteria_9104_69_9
MLAPKRVKHRKVHRGRMKGKAKGHTEIQYGDYAIVAMEPGWITNRQIEASRVAMTRHIKRGGKVWITIFPDKPVTKKPAETRMGSGKGNPEGWVAVVKPGRVMFELSGVNEPLAREAMLRAQHKLPIKTKFITRVGE*
>14_1009_13_30cm_Alphaproteobacteria_9118_65_10
MLAPKRSKYRKAHKGRIHGVAKGGTSLNFGAFGLKAVDPGRITARQIEAARRSITRHIKRVGRVWIRIFPDVPVSSKPAEVRMGSGKGSPEFWVCRVKPGRIMFELDGVSPQIAREAFDLAAAKLPIATRFVSRTGEEAQP*
>14_1009_13_30cm_Bacteria_9073_70_12
MLAPKKVKWRKMQKGRRRGTAWRGATLAFGDFGLQALERGWLTAREIEAARVALTRYIKRGGRVWVRVFPDKPLTKKPAETRMGKGKGSPEFWVAVVKPGRMLFEMEGVERSQAHAALRLAAAKLSIATVVRERHTAAA*
>14_1009_13_30cm_Bacteria_9084_70_9
MLQPKRLKHRKFHRGRMSGVAQSGNTITKGDYALMALEPCWMTARQIEAARRAIVHHFKRGGKVWINVFPDKPVTKKPAEVRMGSGKGSPDHWVSVVRPGRILFEVGGVGQGLAKEALRLAAYKLPIKTRFVSREEAVTTGEGTAAAV*
>14_1009_13_30cm_Bacteria_9093_69_12
MLMPKRVKYRKAQRGRMRGIATRGSTLAFGDYGLKAMEPGWVTNRQIEAARVALTRSLKRGGKVWIRVFPDKPVTKKPAETRMGKGKGNPEEWVAVVKPGRILYEMIGVPQDVARESFRTAAQKIGIATRFVSRTRVL*
>14_1009_13_30cm_Bacteria_9094_67_12
MLQPKRLKHRKFQRGRMKGSAQSGNTITKGDFALKAMEPCWMTARQIEAARRAVTHHFKRGGKVWINVFPDKPVTKKPAEVRMGSGKGAPDHWVAVVRPGRVILEVGGVDRVLAKEALRLAAYKLPIKTRFIAREEALADEGHAAAV*
>14_1009_13_30cm_Bacteria_9095_55_10
MPKRVKYRKSQRGSRKGTASRNLRIDFGEFGLQTLERAWITNTQLEAARVALTRNMKRKGKLWIRIFPDKSVTSRPPETRMGKGKGQPEYWVATVRPGNILFELDGVPESVARESLRLAADKLPVRTKFLTRHHVRAA*
>14_1009_13_30cm_Bacteria_9099_55_14
MPLMPKRVKYRKAQRGSRKGTASRNLTIDFGEFGLQTLERAWITNTQLEAARVALTRNMKRKGKLWIRVFPDKPVTARPPETRMGKGKGQPESWVATVRPGNVLFELDGVPESVARESLRLAADKLPVRTKFLSRHHVRAA*
>14_1009_13_30cm_Bacteria_9108_59_8
MLMPKKVKYRRQQKGKRRGKAWRGSDVTFGDYGLKALEPGWLTDRQIEAGRVAITRFIKRGGKIWIRVFPDKPITKKPAETRMGKGKGAPEGWVAVIRPGKIIYEMEGVPEDVAQEAMRLAAHKLSVKAKFVKRFGKD*
>14_1009_13_30cm_Bacteria_9112_55_7
MALMPKRVKYRKSQRGSRKGTASRNLKIDFGEFGLQTLERAWITNTQLEAARVALTRNMKRKGKLWIRIFPDKSVTARPPETRMGKGKGQPEFWVATVRPGNILFELDGVPESVARESLRLAADKLPVRTKFLTRHHVRAA*
>14_1009_13_30cm_Bacteria_9125_54_6
MPKRVKYRKSQRGSRKGTASRNLKIDFGEFGLQTLERAWITNTQLEAARVALTRNMKRKGKLWIRIFPDKSVTARPPETRMGKGKGQPEYWVATVRPGNILFELDGVPESVARESLRLAADKLPIRTKFLTRHNVAIS*
>14_1009_13_30cm_Bacteria_9129_66_7
MLLPARVKYRKLHRGRRTGVATQGADLAFGEFGLQASEAAWMTNRQIEAARRVMTRFVRRGGKVFIRVFPDKSVTKKPAETRMGSGKGAPEGWVVVIKPGRVLFEMGGVTPEMAKRAFQLAAYKLPMKTRTLGIKSGVKAAADVKIKGPAELKPGEVGEGIAGAAAVPGAAAPTAAAAKGPKAAPGAAPTMKAAPGAAPRAAAPAGKAAAAPAKPAKGGGKK*
>14_1009_13_30cm_Bacteria_9148_70_6
MLAPKKVKWRKMQKGRRRGTAWRGATLAFGDYGLQATERAWLTAREIEAARVALTRYIKRGGRVWVRIFPDKPLTKKPAETRTGQGKGSPEVWVAVVKPGRMLFEMEGVDRASAFAAMGLAAAKLSIFTQPVERHHTGSAGGTAA*
>14_1009_13_30cm_Bacteria_9164_55_9
MPLMPKRVKYRKSQRGSRKGTASRNLRIDFGEFGLQTLERAWITNTQLEAARVALTRNMKRKGKLWIRIFPDKSVTARPPETRMGKGKGQPEFWVATVRPGNILFELDGVPESVARESLRLAADKLPVRTKFLSRHHVAAA*
>14_1009_13_30cm_Betaproteobacteria_9106_63_6
MLQPARRKYRKEQKGRNKGVATVGAKVSFGEYGLKATTRGRLTSRQIEAARRAMTRHIKRGGRIWIRIFPDKPVSQKPAEVRMGNGKGNPEYYVAEIVPGKVLYEMDGVGEALAREAFALAAAKLPIRTTFVHRLLG*
>14_1009_13_30cm_Nitrospirae_9136_62_9
MLAPKKVKHRKMQKGRLRGKAYRGCQVTLGEYGLKALEPGWITNRQLEAARIAMTRHVKRGGRVWVRVFPDKPITKKPAETRMGKGKGNPEYWVAVVKPGRILYEMDGVTPEVAQEALRLAAHKLPIATMFVARKAM*
>14_1009_13_30cm_Proteobacteria_9082_68_9
MLQPKRTKFRKQFKGRNPGLAQRGNNVSFGEFGLKATSRARMTAREIEAARRAMARYVKRGGQIWIRVFPDIPISKKPLEVRMGSGKGNVEYYVARVQPGKVLFEMEGVDEPTAREAFRLAGSKLSVATSFVKRQVR*
>14_1009_13_40cm_Bacteria_9307_55_11
MPLMPKRVKYRKSQRGSRKGTASRNLRIDFGEFGLQTLERAWITNTQIEAARVALTRNMKRKGKLWIRIFPDKSVTSRPPETRMGKGKGQPEFWVATVRPGNILFELDGVPESVARESLRLAADKLPVRTKFLSRHHVAA*
>14_1009_13_40cm_Bacteria_9326_59_7
MLMPKKVKYRRQQKGKRRGKAWRGSDVTFGDYGLKALEPGWLTDRQIEAGRVAITRFIKRGGKIWIRVFPDKPITKKPAETRMGKGKGAPEGWVAVIRPGKIIYEMEGVPEDVAQEAMRLAAHKLSVKAKFVKRFGKE*
>14_1009_13_40cm_Bacteria_9335_55_11
MPLMPKRVKYRKSQRGSRKGTASRNLRIDFGEFGLQTLERAWITNTQLEAARVALTRNMKRKGKLWIRIFPDKSVTSRPPETRMGKGKGQPEHWVATVRPGNILFELDGVSESVARESLRLAADKLPVRTKFLGRHHVAAA*
>14_1009_13_40cm_Bacteria_9342_55_11
MALMPKRVKYRKSQRGSRKGTASRNLKIDFGEFGLQTLERAWITNTQLEAARVALTRNMKRKGKLWIRIFPDKSVTSRPPETRMGKGKGQPESWVATVRPGNILFELDGVPESVARESLRLAADKLPVRTKFLTRHHIRAA*
>14_1009_13_40cm_Bacteria_9348_71_6
MLAPKKVKWRKMQKGRRRGTAWRGATLAFGDFGLQALERGWLTAREIEAARVALTRYIKRGGRVWVRVFPDKPLTKKPAETRMGKGKGSPEIWVAVVKPGRMLFEMEGVEGGQAHAALRLAAAKLSIATAVRERHTVAA*
>14_1009_13_40cm_Bacteria_9370_55_8
EFGLQTLERAWVTNTQIEAARVALTRNMKRKGKLWIRIFPDKSVTARPPETRMGKGKGQPEFWVATVRPGNILFELDGVPESVARESLRLAADKLPVRTKFLSRHHVAA*
>14_1009_13_40cm_Proteobacteria_9304_69_11
MLQPKRTKFRKQFKGRNPGLAQRGNNVSFGEFGLKATSRARMTAREIEAARRAMARYVKRGGQIWIRVFPDIPISKKPLEVRMGSGKGNVEYYVARVQPGKVLFEMEGVDEPTAREAFRLAGSKLSVATSFVKRQVR*
>14_1009_13_40cm_Rokubacteria_9336_68_7
MLMPKRVKYRKAQRGRMRGIATRGSTLAFGDYGLKALEPGWVTNRQIEAARVALTRSLKRGGKVWIRVFPDKPVTKKPAETRMGKGKGNPEEWVAVVKPGRILYEMIGVPEDVARVAFRTAAQKIGVMTKFVSRTRAL*
>14_1009_16_20cm_Acidobacteria_9494_68_6
MLMPKKVKYRKQQRGRMAGKAWRGSDVSFGDFGLKALEPCWLTDRQIEAARVAMTRFVARGGKIWVRVFPDKPITKKPQETRMGKGKGAPEQWVAVVRPGKVLFEMEGISEKEAREAMRLAAAKIPIRTKFATRFAQEKMQ*
>14_1009_16_20cm_Bacteria_9469_65_9
MLLPARVKFRKVHRGRRTGVATQGNDLAFGEFGLQASEAAWMSNRQIEAARRVMTRFVRRGGQVFIRVFPDKSVTKKPAETRMGSGKGAPEGWVAVIKPGRVLFEMGGVTPEMAKRAFQLAAYKLPMKTRTLGIKSGVKAAVDVKIKGAAEVKPGEGVEGIIGAIAAPTAPGAAAAPAARGPKAAPGAAPTIKAAPGAAPKAAAAPKTAAAPAKPAKGGGKK*
>14_1009_16_20cm_Bacteria_9487_66_12
MLLPARVKYRKVHRGRRTGVATQGNDLAFGEFGLQASEAAWMSNRQIEAARRVMTRFVRRGGQVFIRVFPDKSVTKKPAETRMGSGKGAPEGWVAVIKPGRVLFEMGGVTPEMAKRAFQLAAYKLPMKTRTLGIKSGVKAAVDVKIKGPAEVKPGEGVEGIAGAIAAPTAGGAAAAPAARGPKAAPGAAPTMKAAPGAAPKAAAAPKAAAAAKPAKGGGKK*
>14_1009_16_20cm_Bacteria_9489_55_9
MALMPKRVKYRKSQRGSRKGTASRNLKIDFGEFGLQTLERAWITNTQLEAARVALTRNMKRKVKLWIRIFPDKSVTSRPPETRMGKGKGQPEDWVATVRPGNILFELDGVPESVARESLRLAADKLPVRTKFLTRHHVRAA*
>14_1009_16_20cm_Bacteria_9490_55_8
MPKRVKYRKTQRGSRKGTASRNLKIDFGEFGLQTLERAWITNTQLEAARVALTRNMKRKGKLWIRIFPDKSVTSRPPETRMGKGKGQPEYWVATVRPGNILFELDGVPESIARESLRLAADKLPVRTKFLTRHHVRAA*
>14_1009_16_20cm_Bacteria_9503_55_8
MPLMPKRVKYRKSQRAARVALTRNMKRKGKLWIRIFPDKSVTSRPPETRMGKGKGQPEYWVATVRPGNILFELDGVPESVARESLRLAADKLPVRTKFLTRHHVRAA*
>14_1009_16_20cm_Bacteria_9510_67_7
MLIPKRVKYRKMHRGRRTGIATRGATAAFGDFGLQAMEAAWMSNRQIEAARLAMTRHVKRGGQIWIRVFPDKSITKKPAETRMGSGKGNPEGWVAVIKPGRVLFEMGGVTEQVAKEAMKLAAAKLPMKTRVISAAETGVLR*
>14_1009_16_20cm_Bacteria_9522_55_7
MPLMPKRVKYRKSQRGSRKGTASRNLRIDFGEFGLQTLERAWITNTQIEAARVALTRNMKRKGKLWIRIFPDKSVTARPPETRMGKGKGQPEFWVATVRPGNILFELDGVPESVARESLRLAADKLPVRTKFLSRHHVAA*
>14_1009_16_20cm_Bacteria_9543_54_6
MPLMPKRVKYRKSQRGSRKGTASRNLKIDFGEFGLQTLERAWITNTQLEAARVALTRNMKRKGKLWIRIFPDKSVTSRPPETRMGKGKGQPEYWVATVRPGNILFELDGVPESVARESLRLAADKLPVRTKFLTRHHVRAA*
>14_1009_16_20cm_Ktedonobacter_racemifer_9518_53_6
MLLAPSRTKYRRQHRGRMKGTAQRGNTLAFGEYGLQALEPCWMEARQIEAARIALTRYMKRGGKVWIRVFPDKPISAKPAETRMGSGKGAVDHWVAVVKPGRIIFEIGGVSEEVAKEAIRLASHKLPVASRFITRGEAESVEA*
>14_1009_16_20cm_Rokubacteria_9470_69_6
MLMPKRVKYRKAQRGNMRGKAQRGSTLSFGEYGLKALEPGWVTNRQIEAARVALTRSLKRGGKVWIRVFPDKPVTKKPAETRMGKGKGNPEEWVAVVKPGRILYEMEGVPQDVAREAFRTAANKIGIATKFVMRTRSL*
>14_1009_16_30cm_Acidobacteria_9622_60_6
MLMPKKVKYRKQQRGRMAGKAWRGSSLAFGDFGLKAMECGWITDRQIEAARVAMTRSIKRGGKVWIRLFPDKPITKKPAETRMGKGKGAPEQWVCVIRPGKILFEMEGVGRAVAEEALKLAAAKLPLPTKLVARDHVE*
>14_1009_16_30cm_Acidobacteria_9671_56_15
MLMPKKVKYRKQQRGRMAGKAWRGSELAFGDFGLKVLEPGWITDRQIEASRVAMTRFIKRGGKIWLRLFPDKPVTKKPAETRMGKGKGAPDHWVAVVRPGKILFEMEGVTPQDAAEALRLASHKLPLRTMLVKREGLH*
>14_1009_16_30cm_Acidobacteria_9743_64_7
MLMPKKVKFRKQQRGRMAGKAWRGSDVSFGEFGLKAMEPCWLTDRQIEAARVAMTRFVARGGKIWVRVFPDKPIT
>14_1009_16_30cm_Acidobacteria_9782_56_12
MLMPKKVKYRKQQRGRMAGKAWRGSELAFGEYGLKVLEPGWITDRQIEASRVAMTRFVKRGGKIWIRLFPDKPVTKKPAETRMGKGKGAPDHWVAVVRPGKILFEMEGVSPTDAAEAMRLASHKLPLRTMFVKREGIQ*
>14_1009_16_30cm_Actinobacteria_9609_68_17
MLLPKKTKFRKYQRGRRRGFSKGQTTVQAGDFGLKALENGWVTNRQIEAARIAMTRKIRRGGKVWINVFPDKPVTQKPAETRMGSGKGAPEHWVAVIKPGRVLFELAGVPEPLAKEALRLAGRKLPIKTRVVKREADLFAS*
>14_1009_16_30cm_Actinobacteria_9636_71_10
MLQPKRTKHRKAHRGRRAGMAKGGTRVEFGEYGLKALDRGWITNRQIEAARIAMTRKIKRGGKVWINIFPDKPVTQKPAETRMGSGKGSPEGWVAVVKPGRVMFELAGVPEPLAREAMRLAGHKLPVKTKFVAREGAQSGT*
>14_1009_16_30cm_Actinobacteria_9637_68_8
MLMPRKTKFRRTHRGRRRGLSKGQTDVQRGDFGLKALEAGWITNRQIEAARIAATRKVRRTGKVWINLFPDKPVTKKPAETRMGSGKGSPEGWVAVVKPGRVMFEMAGVSEPLAKEALRLAGQKLPIKTKFVKREADLFES*
>14_1009_16_30cm_Actinobacteria_9642_69_10
MLLPKKTKFRKYQRGRRRGFAKGQTAVQAGDFGLKALENGWVTNRQIEAARIAMTRKIRRGGKVWINVFPDKPVTQKPAETRMGSGKGAPEHWVAVIKPGRVMFELAGVPEPLAKEALRLAGRKLPIKTRVVKREADLFAS*
>14_1009_16_30cm_Actinobacteria_9660_70_8
MTFGDYGIQALEPGWITARQIEAARIAMTRHIKRGGKVWINIFPDKPVTEKPAETRMGSGKGNPEHWVAVVKPGRIMFELAGVNETLAKEALSRAIQKLPIKAKFVTRSEDI*
>14_1009_16_30cm_Actinobacteria_9682_72_9
MLMPRKPPKGFRKPHHPDRHGSAKGGTRVAFGEFGIQALEPAYLTNRQIEAARIAMTRHIRRGGKVWITVFPDQAITKKPAETRMGSGKGSPEWWVANIKPGRILFEMSFPNEQIAREAMRRAIHKLPMKCRIVKREGVEV*
>14_1009_16_30cm_Actinobacteria_9696_69_13
MLAPKRVKHRKVHRGRMKGKATGHTEIQYGDYAIVAMEPGWITNRQIEASRVAMTRHIKRGGKVWITIFPDKPVTKKPAETRMGSGKGNPEGWVAVVKPGRVMFELSGVNEPLAREAMLRAQHKLPIRTKFITRVGE*
>14_1009_16_30cm_Actinobacteria_9706_69_7
MLLPKKTKFRKYQRGRRSGFSKGQTQVQAGDYGLKALEAGWVTNRQIEAARIAMTRKIRRGGKVWINVFPDKPVTQKPAETRMGSGKGAPEHWVAVVKPGRVMFELAGVDERLAKEALRLAGRKLPLKTRVVKREADLFAS*
>14_1009_16_30cm_Actinobacteria_9709_67_11
MLLPKKTKFRKHQRGRRRGYAKGQTSVQFGDFGLKALQTGWVTNREIEAARIAMTRKIKRGGKVWINVFPDKPTTQKPAETRMGSGKGSPEHWVAVVKPGRVMFELAGVPEPLAQEALRLAGTKLSVKTKFVKREADLFES*
>14_1009_16_30cm_Actinobacteria_9722_67_9
MLSPKRVKHRKQHRGRMRGQAKGGSDVHFGDYGLLALEPGWITNRQIEAARVAMTRHIKRGGKVWINIFPDKPFTKKPAETRMGSGKGNPEGWVAVVKPGRVMFELSGVAEPVAREAMDRAAHKLPIRSKFIVRAGAE*
>14_1009_16_30cm_Actinobacteria_9742_71_9
MLMPRKVKHRKQQRGRMSGVSTRGMRIVFGDYGIQALEPGWITARQIEAARIAMTRHVKRGGKVWINIFPDKPVTEKPAETRMGSGKGNPERWVAVVKPGRIMFELAGVPETLAREAMERAIQKLPIKAKFVIRSDEVVV*
>14_1009_16_30cm_Actinobacteria_9744_68_10
MLLPKKTKFRKYQRGRRRGYAKGQTSVQFGDYGLKALETGWVTNRQIEAARIAMTRKIKRGGKVWINVFPDKPTTQKPAETRMGSGKGSPEHWVAVIKPGRVMFELAGVPEPLAKEALRLAGTKISLRTKFVKREADLFES*
>14_1009_16_30cm_Actinobacteria_9751_68_8
MLLPKKTKYRKQQRGRRRGVAKGQTHVQFGDYGIKSMEAGWVTNRQIEAARIAMTRKIKRGGKVWINVFPDKPVSQKPAETRMGSGKGAPEHWVAVIKPGRVMFELAGVPEDLAKEALRLAGTKLPLKTKFVKREADLFAS*
>14_1009_16_30cm_Actinobacteria_9831_70_12
MLMPKKTKFRKVHRGRRAGYASGQTAVQFGDYGLKALDAGWITNRQIEAARIAMTRKIKRGGKVWINVFPDKSFTKKPAETRMGSGKGSPEGWVCVIKPGRVMFELAGVPEPLAKEALRLAGQKLSVKTKVVKREEELF*
>14_1009_16_30cm_Actinobacteria_9867_68_7
MLLPKKTKFRKYQRGRRRGYAKGQTAVQFGDFGLKALETGWVTNRQIEAARIAMTRKIKRGGKVWINVFPDKPTTQKPAETRMGSGKGSPEHWVAVVKPGRVMFELAGVPEPLAQEALRLAGTKLSVKTKFVKREADLFES*
>14_1009_16_30cm_Alphaproteobacteria_9673_63_8
MLSPKRSKYRKAHKGRVHGLAKGGTTLNFGAYGLKAADPGRITARQIEAARRAITRHIRRAGRVWIRVFPDVPVSQKPAEVRMGSGKGSPEFWVCRVKPGRIMFELDGVTLSVAREAFALAAAKLPIAARFVVRPGEETG*
>14_1009_16_30cm_Bacteria_9603_66_16
MLIPKRVKYRKMHRGRRQGIATRGATVAFGDFGLQAMEAAWMSNRQIEAARRAMTRHVKRGGQIWIRVFPDKSITKKPAETRMGSGKGNPEGWVAVIKPGRVLFEMGGVTPQVAKEAMKLAAAKLPIKTRFVSAADGGGPR*
>14_1009_16_30cm_Bacteria_9613_67_9
MLVPKRVKHRKQMRGRRKGKAYTGSTVAFGEFGLQALEPAWITNRQIEAARVAITRFIKRGGKMWIRIFPDKPVTVKPAETRMGKGKGAPEFWVAVVKPGRVLFELEGISNELARKAMRLGASKLPIKTKFVERHDLAGS*
>14_1009_16_30cm_Bacteria_9615_55_12
MLMPKKVKYRKQQRGRMRGKAWRGSSLAFGDYGLKTLDAAWITDRQIEAGRIAIARFVKRGGKIWIRVFPDKPVTKKPAETRMGKGKGAPEYWVAVIKPGRILYEMEGVPESVAREAMRLAAQKLPVHTKFVMRQEKGGES*
>14_1009_16_30cm_Bacteria_9621_54_11
MLMPKKVKHRKQMRGRMKGAASRGSAISFGEYGLKSLEPAWITDRQIEAARIAMTRHIKRGGKIWIRMFPDKPVTKKPAETRMGKGKGAPEYWVAVVKPGRILYEIEGVDEKTARDAMKLAAQKLPIRTKFVTRAEQEGGAI*
>14_1009_16_30cm_Bacteria_9624_68_15
MLMPKRVKYRKAQRGRMKGIAVRGSTLAFGDFGLKALEPGWVTNRQIEAARVALTRSLKRGGKVWIRIFPDKPVTKKPAETRMGKGKGNPEEWVAVVKPGRILYEMIGVPEDIARVAFRTAAQKIGITTKFVSRTRAL*
>14_1009_16_30cm_Bacteria_9630_62_9
MMMPKKVKFRKQQRGRRRGMATRGQKISFGDYGLQALEPGWITARQIEAARIAMTRHVKRGGKIWIRIFPDKPVTKKPLETRMGKGKGAPEEWVAVVKPARILYEMEGVTRQIAEEAFRLAAHKLPIKTRFVSREMLEVPE*
>14_1009_16_30cm_Bacteria_9649_66_14
MLVPKRVKHRKQMRGRRKGMAYRGSTVSFGEFGLQALEAAWVTNRQIEAARVAITRFIKRGGKMWIRIFPDKPVTVKPAETRMGKGKGSPEYWVAVVKPGRVLFELEGITAELAKKAMKLGASKLPMRTKFVERQDLAGS*
>14_1009_16_30cm_Bacteria_9653_66_11
MLLPKRVKYRKMHRGRRQGIATRGATVAFGDFGLQAMEACWMSNRQIEAARRAMTRHVKRGGQIWIRVFPDKSITKKPAETRMGSGKGNPEGWVAVVKPGRVLFEMGGVTPQVAKEAMKLAASKLPIKTRFVSAESAGGSSR*
>14_1009_16_30cm_Bacteria_9654_65_6
MLMPKRVKYRKMHRGRRKGIATRGATVAFGDYGLQAMEACWMSNRQIEAARRAMTRHVKRGGQIWIRVFPDKSITKKPAETRMGSGKGNPEGWVAVVKPGRVLFEMGGVTPEIAKEAMKLAASKLPIKTRFVSVDSAAQGAAR*
>14_1009_16_30cm_Bacteria_9661_54_9
MPLMPKRVKYRKSQRGSRKGTASRNLRIDFGEFGLQTLERAWITNTQLEAARVALTRNMKRKGKLWIRIFPDKSVTGRPPETRMGKGKGQPEYWVATVRPGNILFELDGVPESVARESLRLAADKLPVRTKFLTRHHVMAA*
>14_1009_16_30cm_Bacteria_9664_55_6
MLMPNKVKYRKQQRARMRGKAWRGSSLAFGDFGLKTLDAAWITDRQIEAGRIAITRFVKRGGKVWIRVFPDKPVTKKAAETRMGKGKGAPEYWVAVVKPGRILYEMEGVPESVAREAMRLAAQKLPVHTKFVMREEKAEKGGEQ*
>14_1009_16_30cm_Bacteria_9669_68_9
MLMPKRVKHRKMQRGRMRGTAWTGSTLVFGEFGLQAMEPHYITSRQIEAARQAMVHYLKRGGKLWIRVFPDKPITKKPAETRMGSGKGAPDHWVVVAKPGRMLFELGGIPADQAKEALRLASHKLPIRTKYIEKEASDADRGTAPVE*
>14_1009_16_30cm_Bacteria_9687_70_5
TRFIKRNGRIWIRLFPDKPITKKPQETRMGKGKGAPEQWVAVVKPGRILYEMEGIPEKDARDALRLAAHKLSIKTRFVKRLESEVTS*
>14_1009_16_30cm_Bacteria_9694_66_6
MLAPKKVKHRKHHRGRMRGLAKGGTRVTFGDYGLQAVEPSWVTARQIEAARVAMTRHIKRGGKVWINIFPDKPFTKKPAETRMGSGKGNPEGWVAVVKPGRVMFEIAGIDEETAHEAMRLAAHKLPVKTRFVKREEGE*
>14_1009_16_30cm_Bacteria_9714_60_6
MLMPSKVKYRKQQRGRRRGKAWRGSGLSFGDYGLKALEPGWITDRQIEASRIAITRFIKRGGKLWIRIFPDKPVTKKPAETRMGKGKGAPEFWVAVVKPGRILFEMEGVPEAEAREAMRLASHKLPLPTQFVARSLEGKGAA*
>14_1009_16_30cm_Bacteria_9726_71_6
MLAPKKVKWRKMQKGRRKGTAWRGATLAFGDYGLQALERGWLTAREIEAARVALTRYIKRGGRVWVRIFPDKPLTKKPAETRMGKGKGSPEIWVAVVKPGRMLFEMEGVEGGQAHEALRLAAAKLSIATAVRVRHPVAA*
>14_1009_16_30cm_Bacteria_9750_60_8
MLAPKKVKYRKQQRGRVRGNAQRGIALTFGDYGLKALERAWVTAREIEAARVALTRHVKRGGRIWVRIFPDKPVTKKPTETRMGKGKGPPELWVAVVKPGRILFEMEGIPREVAQEALRLAAHKLSISTQFCERRQTTYAS*
>14_1009_16_30cm_Bacteria_9773_55_8
MPLMPKRVKYRKSQRGSRKGTASRNLKIDFGEFGLQTLERAWITNTQLEAARVALTRNMKRKXXXXXIFPDKSVTARPPETRMGKGKGQPEYWVATVRPGNILFELDGVPESVARESLRLAADKLPVRTAFLTRHRVRAA*
>14_1009_16_30cm_Bacteria_9780_66_8
MLLPARVKHRKLHRGRRSGVATQGADLAFGEFGLQASEAAWMTNRQIEAARRVMTRFVRRGGQVFIRVFPDKSVTKKPAETRMGSGKGAPEGWVAVIKPGRVLFEMGGVTPEMAKRAFQLAAYKLPMKTRTLGIKSGVKAAVDVKIKGPAELKPGEGVEGIAGAAAEPTAAAAAPVRGPKAAPGAAPSVKPAPGAAPKAAPGAAPKAAAAPKAATAPAKPAKGGGKK*
>14_1009_16_30cm_Bacteria_9806_67_10
MLQPKRLKHRKFQRGRMKGAAQRGNRITKGDFALKAMEPCWMTARQIEAARRAVTHHFKRGGAVWINVFPDKPVTKKPAEVRMGSGKGAPDHWVAVVRPGRVILEVGGVSRALAKEALRLAAYKLPIKTQFIAREEAGADEGHAAAV*
>14_1009_16_30cm_Bacteria_9810_70_15
MLAPKKVKWRKMQKGRRRGTAWRGATLAFGDYGLQATERAWLTAREIEAARVALTRYIKRGGRVWVRIFPDKPLTKKPAETRMGKGKGSPEVWVAVVKPGRMLFEMEGVDRAAAFAAMRLAAAKLSIFTQPVERHHTGSAGGTAA*
>14_1009_16_30cm_Bacteria_9830_55_17
MPKRVKYRKSQRGSRKGTASRNLRIDFGEFGLQTLERAWITNTQLEAARVALTRNMKRKGKLWTRIFPDKSVTGRPPETRMGKGKGQPEYWVATVRPGNILFELDGVPESVARESLRLAADKLPVRTKFLTRHHVRTA*
>14_1009_16_30cm_Bacteria_9849_68_13
MLQPKRMKHRKFQRGRMKGHAQAGATIAFGDYGLQAQEPCWMTSRQIEAARRAIVHHFKRGGKVWFRPYPDKPVTKKPAEVRMGSGKGAPDHWVAVIRPGRILFEVAGVSEGLAKEALRLASYKLPIKTKFVSREGQEGGGSATEGNAAAV*
>14_1009_16_30cm_Bacteria_9859_55_10
MPLMPERVKYRKAQRGSRKGTASRNLTIDFGEFGLQTLERAWITATQLEAARVALTRNMKRKGKLWIRVFPDKPVSARPPETRMGKGKGQPEFWVATVRPGNILFEVDGLPESVARESLRLAADKLPVRTKFLTRHRVRAA*
>14_1009_16_30cm_Bacteria_9880_68_9
MLMPKRVKHRKVQRGRRAGMAKGGTEVSFGEFGLMAEEVCWLTSRQIEAARRAMTHHVKRGGRIWIRVFPDKPVTKKPAEVRMGSGKGAPDHWVAVVKPGRVMFEMAGVPEEIAREAMRLASHKLPIDTKFVVKEGYEHGHQ*
>14_1009_16_30cm_Bacteria_9914_55_12
MPLMPKRVKYRKSQRGSRKGTASRNLRIDFGEFGLQTLERAWITNTQLEAARVALTRNMKRKGKLWIRIFPDKSVTSRPPETRMGKGKGQPEYWVATVRPGNILFELDGVPESVARESLRLAADKLPVRTKFLTRHHVRAA*
>14_1009_16_30cm_Bacteria_9941_69_5
MLMPKRVKHRKVMRGRMSGLAKGGHSVAFGDYGLATQEPAWITSRQIEAARRAMTRSVKRGGKIWIRVFPDKPATKKPAETRMGSGKGAPDHWVAVVKPGRILFEMAGVPHAEAVEAMRLASHKLPVATRVVSRDNVVEGGGDGHR*
>14_1009_16_30cm_Betaproteobacteria_9678_65_7
MLQPARRKYRKEQKGRNKGVATVGAKVSFGEYGLKAIGRGRLTARQIEAARRAMTRHIKRGGRIWIRIFPDKPVSQKPAEVRMGNGKGNPEYYVAEIVPGKVLYEMDGVDETLAREAFALAAAKLPIRTTFVHRLLGG*
>14_1009_16_30cm_Betaproteobacteria_9820_62_10
MLQPARRKYRKEQKGRNKGVATVGNKVSFGEYGLKAVGRGRLTSRQIEAARRAMTRHIKRGGRIWIRIFPDKPVSKKPAEVRMGNGKGNPEYYVAEIQPGKVLYEMDGVDEPLARQAFALAAAKLPIQTTFVQRLLG*
>14_1009_16_30cm_Bradyrhizobium_9834_62_12
MMQPKKTKFRKAHKGRIHGAATSGATLSFGQFGLKAMAPERITARQIEAARRALTRHMKRAGRVWIRIFPDVPVSKKPAEVRMGSGKGTPELWVARVKPGRVIFEIDGVTVQTAKEALSLAAAKLPIQTRFVARIAE*
>14_1009_16_30cm_Burkholderiales_9712_66_6
MLQPARRKFRKEQKGRNTGIATRGAKVSFGDFGLKATERGRLTARQIEAARRAISRHVKRGGRIWIRIFPDKPISQKPAEVRMGNGKGNPEYYVAEIQPGKVLYEINGVPEELAREAFLLASAKLPLKTTFVARQVGT*
>14_1009_16_30cm_Gemmatimonadetes_9663_70_19
MLAPKRVKFRKRFKGRTSGMATRGNTVAFGHYGLMALEPGWISNRQIEASRVALTREMKRGGKVWIRLFPDKPITKKPAETRMGKGKGNPEGWVAVVKPGRVMFEVEGIPETEARLALGLAAAKLPIKSRFVRREER*
>14_1009_16_30cm_Gemmatimonadetes_9668_70_23
MLAPKRVKFRKRFKGRTSGMATRGNTVAFGHYGLMTLEPGWITNRQIEAARVALTREMKRGGKVWIRLFPDKPITKKPAETRMGKGKGNPEGWVAVVKPGRVMFELEGIEERLARKALALAAAKLPVKSKFVRREER*
>14_1009_16_30cm_Gemmatimonadetes_9701_60_11
MQGVKFRKRFKGRTKGLATRGNEVSFGLYGLKAIEPGWVSNKQIEAARVALTRHIKRGGKVWIRIFPDKPITKKPAETRMGKGKGSPEGWVAVVKPGRVMFELEGVTPEIGRKAMALAAAKIGVKSKFVVREGAQTDAG*
>14_1009_16_30cm_Gemmatimonadetes_9777_69_7
MLAPKRVKFRKRFKGRTKGMATSANTVAFGHYGLMSLEPGWITNRQIEAARVALTREMKRGGKVWIRLFPDKPITKKPAETRMGKGKGNPEGWVAVVKPGRVMLELEGIEEPAARTALALAAAKLPLKSKFVRREER*
>14_1009_16_30cm_Nitrospirae_9729_62_11
MLAPKKVKHRKMQKGRMRGKAYRGCQVMLGEYGLKALEPGWITNRQLEAARIAMTRHVKRGGRVWVRIFPDKPITKKPAETRMGKGKGNPEYWVAVVKPGRILYEMDGVTPEVAQEALRLAAHKLPVATMFVARKFM*
>14_1009_16_30cm_Nitrospirae_9891_58_9
MLAPKKVKHRKMHKGRMRGKAYRGGAVTLGEYGLKCLEPGWITNRQIEAARIAMTRHVKRGGRVWVRIFPDKPITKKPAETRMGKGKGNPEYWVASVRPGRILYEMDGVTPEVAREALRLAAHKLPVATRFVTRGGI*
>14_1009_16_30cm_Proteobacteria_9607_69_18
MLQPKRTKFRKQFKGRNPGLAQRGNNVSFGEFGLKATSRARMTAREIEAARRAMARYVKRGGQIWIRVFPDIPISKKPLEVRMGSGKGNVEYYVARVQPGKVLFEMEGVDEPTAREAFRLAGSKLSVATSFVKRQVR*
>14_1009_16_30cm_Proteobacteria_9895_65_5
MLQPARRKYRKEQKGRNKGVATVGAKVSFGEYGLKAIGRGRLTARQIEAARRAMTRHIKRGGRIWIRIFPDKPVSQKPAEVRMGNGKGNPEYYVAEIVPGKVLYEMDGVDEALAREAFALAAAKLPIRTTFVHRLLGG*
>14_1009_16_30cm_RBG_16_RIF_WS3X_71_46_curated_9690_70_9
MLMPKRVKYRKQQRGRMRGKAYRGSMVVFGEWGLMALEPAWVTNRQIEAARVAITRSIKRGGKMWIRIFPDKPVTKKPAETRMGKGKGAPESWVAVIKPGRVMFELEGISRKLAQEAMDLGASKLPIRTRFVERHQLGGD*
>14_1009_16_30cm_RIF_CHLX_9611_68_13
MLMPRRVKHRKVMRGRMSGLAKGGHSVAFGDYGLATLEPAWITSRQIEAARRAMTRSVKRGGKIWIRIFPDKPATKKPAETRMGSGKGAPDHWVAVVKPGRILFEMAGIGHDEAVEAMRLASHKLPVSTRVVAREGVREAGSDGH*
>14_1009_16_30cm_RIF_CHLX_9648_71_13
MLMPRRVKHRKVMRGRMSGMAKGGHAVAFGDYGLATQEPAWITSRQIEAARRAMTRSVKRGGKIWIRIFPDKPATKKPAETRMGSGKGAPDHWVAVVRPGRILFEMAGVAHDEAVEAMRLASHKLPVATRVVTRDGAKEAGDGHR*
>14_1009_16_30cm_RIF_CHLX_9652_70_9
MLLPRRVKHRKVMRGRMSGQAKGGHYVAFGDYGLATIEPAWITSRQIEAARRAMTRSVKRGGKIWIRIFPDKPVTKKPAETRMGSGKGAPDHWVAVVKPGRILFEMAGVPHDEATEAMRLASHKLPVATRVVTREGAVEGGER*
>14_1009_16_30cm_RIF_CHLX_9713_71_7
MLMPRRVKHRKVMRGRMSGLAKGGNAVAFGDYGLATLEPAWITSRQIEAARRAMTRSVKRGGKIWIRIFPDKPATKKPAETRMGSGKGAPDHWVAVVKPGRVLFEMAGVAREEAVEAMRLAGHKLPVATRVIGREGVAEASDGHR*
>14_1009_16_30cm_Rhizobiales_9807_66_8
MLQPVRTKFRKAHKGRIHGKASSATALNFGQYGLKAVEPDRVTARQIEAARRAMTRHMKRAGRVWIRVFPDVPVSKKPIEVRMGKGKGTPELWVCRVKPGRIMFEIDGVPVEVAREALALAAAKLSVKTRFVERIAE*
>14_1009_16_30cm_Rokubacteria_9640_69_15
MLMPKRVKYRKAQRGRMRGTAQRGATLAFGEYGLKALEPGWVTNRQIEAARVALSRSLKRGGKIWIRIFPDKPVTKKPAETRMGKGKGNPEEWVAVVKPGRIIYEMQGVPADVARAAFRTAAQKMSIATKFVMRTRVL*
>14_1009_16_30cm_Solirubrobacterales_9656_70_9
MLSPKRVKHRKQHRGRRSGISRGQVKVQFGEYGLKALEGGWLSNRQIEAARIAMTRKIKRGGKVWINVFPDKPVTKKPAETRMGSGKGSPEGWVAVVKPGRVMFELAGVSEPLARDAIRLAAHKLPIKSKFVLRED*
>14_1009_16_30cm_Sphingobacteriales_9628_42_8
MLQPKRTKHRKMQKGRMKGDAKRGTTIAFGSYGLKALDQHWLTDRQIEAARQALTRHMKREGNVWIRIFPDKPITRKPLEVRMGKGKGNLEFWAAVVKPGRILFEVDGVSEQTAKEALELAAGKLPIKTKFIVRRDLVA*
>14_1009_16_40cm_Acidobacteria_10092_55_8
MLMPKKVKYRKQQRGRMTGKAWRGSELSFGDYGLKVLEPGWITDRQIEASRVAMTRFVKRGGKIWIRLFPDKPVTKKPAETRMGKGKGAPDHWVAVVRPGKILFEMEGVTPQEAFEAMRLASHKLPLRTRFVKRESAAH*
>14_1009_16_40cm_Acidobacteria_10109_67_6
MLMPKKVKYRKQQRGRMAGKAWRGADVSFGDYGLKALEPCWLTDRQIEAARVAMTRFVKRGGKIWVRVFPDKPITKKPQETRMGKGKGAPEQWVCVVRPGRILFEMEGVNEAEARQALRLAASKLPIRTKFATRFAEEKAS*
>14_1009_16_40cm_Acidobacteria_10131_59_8
MLMPKKVKYRKQQRGRMTGKAWRGSTVAFGEFGLKALECGWITDRQIEAARVAMTRFIKRGGKVCG*
>14_1009_16_40cm_Acidobacteria_10162_58_8
MLMPKKVKYRKQMRGRRKGKAWRGGELSFGEYGLKAMECAWITDRQIEASRVAITRFIKRGGKLWIRIFPDKPFTKKPAETRMGKGKGAPERWVAVVKPGRIMFEMAGIDEATAKEALGLAAHKLPIPTKFVSRAGGF*
>14_1009_16_40cm_Acidobacteria_10203_64_9
MLMPKKVKFRKQQRGRMAGKAWRGSDVSFGEFGLKAMEPCWLTDRQIEAARVAMTRFVARGGKIWVRVFPDKPITKKPQETRMGKGKGAPEQWVAVVRPGKVLFEMEGVSEKDARDAMRLAAAKIPIRTKFATRFAGEKAL*
>14_1009_16_40cm_Acidobacteria_10259_65_9
MLMPKKVKYRKQQRGRMRGKAWRGSDVSFGEYGLKALEPCWLTDRQIEAARVAMTRFIARGGKIWVRVFPDKPITKKPQETRMGKGKGAPEQWVAVIRPGRVLFEMEGIPEVEARKAMRLAAAKLPILTKFATRFAQEK
>14_1009_16_40cm_Acidobacteria_10325_64_5
MLMPKKVKFRKQQRGRMRGKAWRGGEVSFGDYGLKALEPCWLTDRQIEAARVAMTRFIKRGGKIWVRVFPDKPITKKPQETRMGKGKGAPEQWVA
>14_1009_16_40cm_Actinobacteria_10055_68_7
MLMPRKTKFRRTHRGRRRGLSKGQTDVQRGDFGLKALEAGWITNRQIEAARIAATRKVRRTGKVWINLFPDKPVTKKPAETRMGSGKGSPEGWVAVVKPGRVMFEMAGVSEPLAKEALRLAGQKLPIKTKFVKREADLFES*
>14_1009_16_40cm_Actinobacteria_10064_69_6
MLAPKRVKHRKQHRGRMKGRATGGTEVHFGDYGLLALEPGWISNRQIEAARVAMTRHIKRGGKVWINVFPDKPVTKKPAETRMGSGKGNPEGWVAVVKPGRVMFELSGVGESVAREAMSRAAHKLPIRSKFVVRAGAPE*
>14_1009_16_40cm_Actinobacteria_10073_71_8
MLQPKRTKHRKAHRGRRAGMAKGGTRVEFGEYGLKALDRGWITNRQIEAARIAMTRKIKRGGKVWINKGEIMPSGFAQDLTQIEAPQQMPTGGDGRGGRDRGRGGGPPRGRRESGGGGGQQSGGPPSTGS*
>14_1009_16_40cm_Actinobacteria_10075_69_11
MLAPKKVKHRKVHRGRMRGRAKGGTEVHFGDYGLVALQPAWITNRQIEAARVAITRHIRRGGKVWINIFPDKPFTKKPAETRMGSGKGNPEGWVAVVKPGRVMFELSGVTEQVAKEAMSRAAHKLPIKTKFISRAGGSE*
>14_1009_16_40cm_Actinobacteria_10078_73_12
MLSPKRVKHRKQHRGRRHGLSRGQTRVQFGEYGLKALDQGWLTNRQIEAARIAMTRKMKRGGKVWINVYPDKPFTKKPAETRMGSGKGSPEGWVAVVKPGRVMFELAGVPDSLAREAMRLAGHKLPVRTKVVTREEAEAA*
>14_1009_16_40cm_Actinobacteria_10144_70_13
MLLPKKTKFRKYQRGRRRGFSKGQTTVQAGDYGLKALEAGWVTNRQIEAARIAMTRKIRRGGKVWINVFPDKPVTQKPAETRMGSGKGAPEHWVAVVKPGRVMFELAGVDERLAKEALRLAGRKLPLRTRVVKREADLFAS*
>14_1009_16_40cm_Actinobacteria_10239_70_8
MLLPKKTKFRKVHRGRRAGEAKGQTTVQFGDYGLKAIDRGWITNRQIEAARIAMTRKIKRGGKVWINVFPDKSVTQKPAETRMGPGKGNREGWGAVIKPGRVMFELAGVPEPLAKEALRLAGQKLSVKTKVVKREADLFE*
>14_1009_16_40cm_Actinobacteria_10369_68_9
GDFGLKALENGWVTNRQIEAARIAMTRKIRRGGKVWINVFPDKPVTQKPAETRMGSGKGAPEHWVAVIKPGRVMFELAGVPEPLAKEALRLAGRKLPIKTRVVKREADLFAS*
>14_1009_16_40cm_Actinobacteria_10477_69_7
MLLPRKSKHRKQFRGRRAGTSRAQTTVQFGDYGIKALDDGWITNRQIEAARIAMTRKIRRGGKVWINIFPDKPFTKKPAETRMGSGKGSPEGWVAVVKPGRVMFELAGVSEDLAKEALRLAGAKLPVRTKFVKREADLFES*
>14_1009_16_40cm_Alphaproteobacteria_10174_66_8
MLQPVRTKFRKAHKGRIHGKASSATALNFAMTRHMKRAGRVWIRVFPDVPVSKKPIEVRMGKGKGTPELWVCRVKPGRIMFEIDGVPVEVAREALALAAAKLSVKTRFVERIAE*
>14_1009_16_40cm_Armatimonadetes_10062_65_9
MLMPKHTKFRKAHRGRMKGRPLAGATIAFGEYGLQALEPAWIKSAQIEAARRAITRFIKRGGKLWIRIFPDKPVTKKPAETRMGSGKGNPEFWVAVVRPGRILFELAGVDEGHAKAAMALAAHKLPIKTKFVTREEVVV*
>14_1009_16_40cm_Bacteria_10051_66_9
MLLPARVKHRKLHRGRRSGVATQGADLAFGEFGLQASEAAWMTNRQIEAARRVMTRFVRRGGQVFIRVFPDKSVTKKPAETRMGSGKGAPEGWVAVIKPGRVLFEMGGVTPEMAKRAFQLAAYKLPMKTRTLGIKSGVKAAVDVKIKGPAELKPGEGVEGIAGAAAEPTAAAAAPVRGPKAAPGAAPSVKPAPGAAPKAAPGAAPKAAAAPKAATAPAKPAKGGGKK*
>14_1009_16_40cm_Bacteria_10068_52_7
MLMPKKVKYRKQQRGRMRGKAWRGSEIAFGEFGLKVLEPGWISDRQIEAGRIAMTRFIKRGGKIWVRLFPDKPVTKKPAETRMGKGKGAPEFWVAVVRPGKVIFEMEGVKEEVAREAMRLAANKLPIQTKFVSRLGQE*
>14_1009_16_40cm_Bacteria_10076_68_15
MLMPKRVKYRKAQRGRMKGIAMRGSTLAFGDFGLKALEPGWVTNRQIEAARVALTRSLKRGGKVWIRVFPDKPVTKKPAETRMGKGKGNPEEWVAVVKPGRILYEMIGVAEDVAREAFRTAAQKIGISTKFVSRTKAL*
>14_1009_16_40cm_Bacteria_10077_69_12
MLMPKRVKYRKAQRGRMKGIATRGSTLAFGDFGLKALEPGWVTNRQIEAARVALSRSLKRGGKVWIRVFPDKPVTKKPAETRMGKGKGNPEEWVAVVKPGRILYEMIGVPEDVARVSFRTAAQKIGIATKFVSRTRAL*
>14_1009_16_40cm_Bacteria_10081_66_11
MLMPKRVKYRKMHRGRRKGIATRGATVAFGDYGLQAMEACWMSNRQIEAARRAMTRHVKRGGQIWIRVFPDKSITKKPAETRMGSGKGNPEGWVAVVKPGRVLFEMGGVTPEIAKEAMKLAASKLPIKTRFVSVDSAAQGAAR*
>14_1009_16_40cm_Bacteria_10082_68_14
MLQPKRMKHRKFQRGRMKGHAQAGATIAFGDYGLQAQEPCWMTARQIEAARRAIVHHFKRGGKVWFRPYPDKPVTKKPAEVRMGSGKGAPDHWVAVIRPGRILFEVAGVSEGLAKEALRLASYKLPIKTKFVSREGQEGGGSATEGNAEAV*
>14_1009_16_40cm_Bacteria_10087_67_7
MLMPSKVKYRKQQRGRMRGKAHRGGSLAFGDTGLQVLEPGWITARQIEAGRIAMTRAVKRGGKIWVRIFPDKPYTKKPAETRMGKGKGPPEGWVAVVKPGRVLYEMEGVDLATAKEALGLAADKIGLATRFITRDSEMEIR*
>14_1009_16_40cm_Bacteria_10089_71_7
MLMPKKVKYRKQMRGRRRGKAWRGSTIAFGDYGLKVTECGWVTDKQIEAARIAMTRFVKRGGKIWVRIFPDKPITKKPAETRMGKGKGAPEGWVAVVKPGRVLYEMEGVTEEVARQALRLASHKIGLRTMFVHRGI*
>14_1009_16_40cm_Bacteria_10099_56_7
MLMPKKVKYRKQQRGRMRGKAWRGSALEFGDFGLKTLDAAWITDRQIEAGRIAITRFVKRGGKVWIRIFPDKPVTKKPAETRMGKGKGAPEYWVAVVKPGRIIYEMEGVPESTAREAMRLAAQKLPVHTKFVMRLEKGGET*
>14_1009_16_40cm_Bacteria_10100_69_10
MLMPKRVKYRKAQRGRMKGIAVRGSTLAFGDFGLKALEPGWVTNRQIEAARVALTRSLKRGGKVWIRVFPDKPVTKKPAETRMGKGKGNPEEWVAVVKPGRILYEMIGVPEDVARNAFRTAAQKIGITTKFVSRTRAL*
>14_1009_16_40cm_Bacteria_10102_61_6
MMMPKKVKFRKQQRGRRRGLATRGQKISFGDYGLQALEPGWITARQIEAARIALTRHVKRGGKIWIRVFPDKPVTKKPLETRMGKGKGAPEEWVAVIKPARILYEMEGVTREVAEEAFRLAAHKLPLKTRFVSRAMLEVAE*
>14_1009_16_40cm_Bacteria_10110_55_10
MLMPKKVKYRKQQRGRMTGKAWRGSVLSFGDYGLKVLEPGWITDRQIEASRVAMTRFIKRGGKIWIRLFPDKPVTKKPAETRMGKGKGAPDHWVAVVKPGKILFEMEGVSPQDAAEAMRLASHKLPLRTRFVQRETSY*
>14_1009_16_40cm_Bacteria_10120_64_7
MLQPKRTKFRKTQRGRMRGQATAGSAVAFGDYGLQALGPCWMTARQIEAGRRAITRYVRRGGKLWIRVFPDKPITKKPLEVRQGSGKGPVEAWVAVVKPGRVIYEISGVREDVAREAMRLAAHKLPIATRFVARRDI*
>14_1009_16_40cm_Bacteria_10145_71_8
MLMPKKVKFRKQQRGRMKGKAWTGSEVSFGDYGLKALECGWVTDREIEAGRIAITRFIKRNGRIWIRLFPDKPITKKPQETRMGKGKGAPEQWVAVVKPGRILYEMEGIPEKDARDALRLAAHKLSIKTRFVKRLESEVTS*
>14_1009_16_40cm_Bacteria_10151_57_6
MLMPKKVKYRKQQRGRMRGKAWRGSTLEFGDFGLKTLDAAWITDRQIEAGRIAITRFVKRGGKVWIRIFPDKPVTKKPAETRMGKGKGAPEYWVAVVKPGRILYEMEGVPESVAREAMRLAAQKLPVHTKFVMRLEKGAEK*
>14_1009_16_40cm_Bacteria_10153_70_20
MLMPKKVKFRKQQRGRMTGKAWTGSQVSFGDYGLKALECGWVTDREIEAGRIAITRYIKRSGRIWVRLFPDKPVTKKPQETRMGKGKGAPDHWVAVVKPGRILYEMEGVPEKDARDALRLAAHKLSVKTKFVKRLEKEIAS*
>14_1009_16_40cm_Bacteria_10154_62_6
MPLMPKRVKFRKSQRGKVKGNATRGNTVTFGDFGLQALEGGWLSAQAIEAGRITATHSVRGEGRLYIRVFPHKSVTAIPAETRMGKGKGEPEYWAAVVKPGMILFEIGGLPEATARDALARVAYKMPFRCRLVTRRPNV*
>14_1009_16_40cm_Bacteria_10157_53_6
MLMPKKVKYRKQQRGRMKGKAWRGSEIAFGEFGLKVLEPGWISDRQIEAGRIAMTRFVKRGGKIWVRLFPDKPITKKPAETRMGKGKGAPESWVAVARPGKVIFEMEGVKEEVAREAMRLAANKLPIQTKFVSRLGQE*
>14_1009_16_40cm_Bacteria_10161_66_12
MLLPARVKYRKVHRGRRTGVATQGNDLAFGEFGLQASEAAWMSNRQIEAARRVMTRFVRRGGQVFIRVFPDKSVTKKPAETRMGSGKGAPEGWVAVIKPGRVLFEMGGVTPEMAKRAFQLAAYKLPMKTRTLGIKSGVKAAADIKIKGPAEVKPGEGLEGLAPGAAAPVGPVGPAAPAPRGGKAAPGAAPTMKAAPGAAPKAPSAPKAAAAPAKPAKGGGKK*
>14_1009_16_40cm_Bacteria_10175_68_8
MLMPKRVKYRKAQRGRMRGKAQRGSTLAFGEYGLKALEPGWVTNRQIEAARVALTRSLKRGGKVWIRVFPDKPVTKKPAETRMGKGKGNPEEWVAVVKPGRILYEMEGVTEEMAREAFRTAGQKMGIQTKFVGRVRAL*
>14_1009_16_40cm_Bacteria_10176_71_10
MLMPKRVKYRKAQRGNMRGKAYRGSTLSFGEYGLKALEPGWVTNRQIEAARVALTRSLKRGGKVWIRVFPDKPVTKKPAETRMGKGKGNPEEWVAVVKPGRILYEMEGVPEADAREAFRTAANKIGITTKFVMRTRTL*
>14_1009_16_40cm_Bacteria_10183_71_6
MLMPKKVKFRKQQRGRMTGKAWTGSTVNFGDYGLKAMECGWVSQREIEAGRIAITRFIKRNGRIWIRMFPDKPITKKPQETRMGKGKGAPESWVMVVKPGRILYEMEGVPEADAREALRLAAHKLSIKTRFVTRAEAVQP*
>14_1009_16_40cm_Bacteria_10184_69_7
MLMPKRVKHRKVQRGRRAGMAKGGTTVSFGEYGLMAEEVCWLTSRQIEAARRAMTHHIKRGGRIWIRVFPDKPVTKKPAEVRMGSGKGAPDHWVAVVKPGRVMFEMSGVTENVAREAMRLASHKLPIQTKFVLKEGVEHGHQ*
>14_1009_16_40cm_Bacteria_10189_60_6
MPLMPERVKYRKMQRGHRTGIATRCNTVAFGEYGLQALERCWLDTKQIEAARVAITRFMKRRGKVWLRVFPDKSITKKPLEVRMGTGKGGVESWVAVIRPANVLFEVDGVTEAVARESMRLASAKLPIKTRFISRHHLA*
>14_1009_16_40cm_Bacteria_10191_62_6
MLQPKRMKHRKYHRGKRRGIETRGTAVSFGEYGLQALEVTWMTARQIEAARRAMVRYVKRGGKIWVRVFPDHPVTKRAAETRMGGGKGAVDHWIAVVKPGRMIFEIAGVSEDAAREAMKLAGAKLPIKTQFVAREELLAGGE*
>14_1009_16_40cm_Bacteria_10192_68_11
MLQPKRVKHRKQHRGRMRGRAKGGTEVQFGDYGLLALEPGWVTNRQIEAARVAMTRHIRRGGKVWINIFPDKPVTKKPAETRMGSGKGNPEGWVAVVKPGRVMFELSGVAELTAREAMSRAAHKLPIRSKFIIRTGVQE*
>14_1009_16_40cm_Bacteria_10195_66_6
MLMPKKVKYRKQQKGKRRGKAWRGSEVTFGDYGLKAVEPAWVTDRQIEAGRVAITRFIKRGGKIWIRVFPDKPVTKKPAETRMGKGKGAPEGWVAVVRPGKIIYEMEGVSEDVAFEAMRLAAHKLSVMTKFVKRFGKE*
>14_1009_16_40cm_Bacteria_10197_68_6
MLMPKRTKHRKLHRGRMTGAAQRGNQLNFGSFGLQAMEPCWMTNRQIEAARRAMTRHVKRGGKIWIRVFPDHAFTKKPAETRMGSGKGQPEGWIAVVRPGLMLFEMAGVTMETAQEAMRLAAFKLPIKTRFVAREDTGAEVEASV*
>14_1009_16_40cm_Bacteria_10210_70_8
MLMPKRVKYRKAQRGRMKGKAQRGSSLAFGEFGLKAMEPGWVSNRQIEAARVALTRSLKRGGKIWIRVFPDKPVTKKPAETRMGKGKGNPEFWVAVVKPGRILYEMEGVAEAVARDAFRTAGQKIGVATKFVTRSRAL*
>14_1009_16_40cm_Bacteria_10213_69_5
MLMPRKTKFRKQQRGRRRGVAKGQQQVHFGDFGLKALEPGWVTNRQLEAARIAMTRKIKRGGKVWINVFPDKPVTQKPAETRMGSGKGSPEHWVAVVKPGRVMFELAGVPEDLAREAMRLAGMKLPVKTKFVKREADLFEG*
>14_1009_16_40cm_Bacteria_10217_55_10
MPKRVKYRKSQRGSRKGTASRNLRIDFGEFGLQTLERAWITNTQLEAARVALTRNMKRKGKLWIRIFPDKSVTGRPPETRMGKGKGQPEFWVATVRPGNILFELDGVPESVARESLRLAADKLPVRTKFLSRHHVAAA*
>14_1009_16_40cm_Bacteria_10219_71_7
MLQPKRVKYRKQQRGRRKGVAQRGATLAFGDYGLKAMEPCWLTNRQLEAGRVALTRAVKRGGKIWIRVFPDKPFTKKPAETRMGKGKGNPEYWVAVVKPGRILYEMEGTPEDMAREAFRLASQKLPIRTKFVKREQV*
>14_1009_16_40cm_Bacteria_10260_68_6
MLMPKRVKYRKTQRGRMKGKAQRGSSLAFGEYGLKAMEPGWVTNRQIEAARVALTRSLKRGGKVWIRIFPDKPVTKKPAETRMGKGKGNPEEWVAVVKPGRILYEMEGVPEDAAREAFRTAAQKIGIETKFVSRVRVL*
>14_1009_16_40cm_Bacteria_10360_70_6
MLQPKKVKHRKVFKGRMRGKAYRGSTLSFGEYGLQATEQSRVTARQIEAARVAMTRHVKRGGKVWIRIFPDKPITKKPAETRMGKGKGNPEEWVAVVKPGRILYEMEGVTPEVARQALKLAASKLPLATRFVERSAIL*
>14_1009_16_40cm_Bacteria_10380_61_12
MLMPSKVKYRKQQRGRRRGKAWRGSDLSFGDFGLKALEPGWITDRQIEASRIAITRFIKRGGKLWIRIFPDKPVTKKPAETRMGKGKGAPEFWVAVVKPGRILFEMEGVPEAEARQAMRLASHKLPLPTQFVARSAAG*
>14_1009_16_40cm_Bacteria_10388_55_12
MPLMPKRVKYRKSQRGSRKGTASRNLRIDFGEFGLQTLERAWITNTQLEAARVALTRNMKRKGKLWIRIFPDKSVTSRPPETRMGKGKGQPEYWVATVRPGNILFELDGVPESVARESLRLAADKLPVRTKFLTRHHVRAA*
>14_1009_16_40cm_Bacteria_10405_68_5
MLSPKKVKHRKQHRGRMKGKAKGGTQVHFGDYGLQAVEPAWITNRQIEAARVAMTRHIKRGGKVWVNLFPDKPFTKKAAETRMGSGKGNPEYWVAVVKPGRVMFELAGVDEGQAREALRLAAHKLPIKTKFVSREEGE*
>14_1009_16_40cm_Bacteria_10516_69_7
MLMPKRVKYRKAQRGRMKGKAHRGSTLAFGDYGLKALEPGWVSNRQIEAARVALTRSLKRG
>14_1009_16_40cm_Betaproteobacteria_10094_64_30
MLQPARTKYRKQQKGRNRGVATRGTKVSFGEYGLKATTRGRLTARQIEAARRAMTRHIKRGGRIFIRIFPDKPVSQKPAEVRMGNGKGNPEYFVAEIRPGKVLYEMDGVDEPTAREAFALASAKLPLRTMFVFRQMG*
>14_1009_16_40cm_Betaproteobacteria_10178_65_9
PVSQKPAEVRMGNGKGNPEFYVAEIVPGKVLYEMDGVDEALAREAFALAAAKLPIRTTFVHRLLG*
>14_1009_16_40cm_Betaproteobacteria_10251_65_7
MLQPARTKYRKQQKGRNRGVATRGTKVAFGEYGLKATTRGRLTARQIEAARRAMTRHIKRGGRIFIRIFPDKPVSQKPAEVRMGNGKGNPEYFVAEIQPGKVLYEMDGVDEPMAREAFALAAAKLPLRTVFVFRQMG*
>14_1009_16_40cm_Burkholderiales_10114_69_7
RHIKRGGRIFIRIFPDKPISQKPAEVRMGNGKGNPEYYVAEIQPGKVLYEINGVPEELAREAFTLAAAKLPLRCTFVARQLGQ*
>14_1009_16_40cm_Deltaproteobacteria_10053_55_6
MLEPKKVKYRKQQKGRRGGTAFRGATLAFGDYGLKAVDRGWMTAREIEAARVALTRFLQRGGKVWIRIFPDKPITKKPAETRMGKGKGAPEGWVAVIQPGRILFEMEGVDRELAREAFRLASHKLSIATLFVERRGMIHGS*
>14_1009_16_40cm_Deltaproteobacteria_10098_55_8
MLEPKKVKYRKLQKGRRRGTAHRGSTLAFGEYGLKAVARGWMSAREIEAARVALTRYLKRGGKVWIRIFPDKPLTKKPLETRMGKGKGAPEMWVAVVQPGRILFEMEGVDGPLAKEAFRLAAHKLSIPTITVERRGAAHGS*
>14_1009_16_40cm_Gemmatimonadetes_10031_69_10
MLAPKRVKFRKRFKGRTSGLATRGNTVAFGHYGLMTLEPGWITNRQLEAARVALTREMKRGGKVWIRLFPDKPITKKPAETRMGKGKGNPEGWVAVVKPGRVMFEVEGIEEHLARKALALAAAKLPVKSKFVKREER*
>14_1009_16_40cm_Gemmatimonadetes_10039_70_24
MLAPKRVKFRKRFKGRTSGMATRGNTVAFGHYGLMTLEPGWITNRQIEAARVALTREMKRGGKVWIRLFPDKPITKKPAETRMGKGKGNPEGWVAVVKPGRVMFELEGIEERLARKALALAAAKLPVKSKFVRREER*
>14_1009_16_40cm_Gemmatimonadetes_10088_60_13
MLSPKRVKFRKRFKGRTKGLATRGNEVSFGHYGLKAIEPGWVSNRQIEAARVALTRHIKRGGKVWIRIFPDKPITKKPAETRMGKGKGSPEGWVAVVKPGRVMFELDGVTPEIGRKAMALAAAKIGVKSKFVVREEAHTDAD*
>14_1009_16_40cm_Gemmatimonadetes_10243_71_6
MLAPKRIKFRKTFKGKTRGIATRGNTIAFGEYGLMSLEPGWITNRQIEASRVAMTREMKRGGKVWIRIFPDKPITKKPAETRMGKGKGNPEGWVAVIKPARILFEVDGVTEELARKAFALAQAKLPLRTRFIRRQEVST*
>14_1009_16_40cm_Nitrospirae_10061_58_17
MLAPKKVKFRKMQKGRMRGKAYRGGHITLGEFGLKALEPGRITSRQIEAARIAITRFVKRGGQVWTRIFPDKPITKKPAETRMGKGKGNPELWVAVVKPGRILYEMDGVTREVALEALRLAAHKLPVATKFVARGTF*
>14_1009_16_40cm_Proteobacteria_10137_68_9
MLQPKRTKFRKQFKGRNPGLAQRGSNVSFGEFGLKATSRARMTAREIEAARRAMARYVKRGGQIWIRVFPDVPISKKPLEVRMGSGKGNVEYYVARVQPGKVLFEMEGVDEVTAREAFRLAGSKLSVSTSFVKRQVR*
>14_1009_16_40cm_RBG_16_RIF_WS3X_71_46_curated_10208_69_7
MLMPKRVKYRKQQRGRMRGKAHRGSSVAFGEWGLQAVEPAWVTNRQLEAARVAITRSIKRGGKMWIRVFPDKSVTKKPAETRMGKGKGAPEFWVAVIKPGRVMFELEGISRPLAKEAMKLGASKLPIRTRFVERHELGGE*
>14_1009_16_40cm_RBG_16_RIF_WS3X_71_46_curated_10403_72_7
MLMPKRVKYRKQMRGRMRGKAYRGSSVAFGEYGLMALEPAWITSRQIEAARVAITRSIKRGGKMWIRVFPDKPYTKKPAETRMGKGKGAPEGWVAVVKPGRVMFELQGIAKNLAQDAMTLGASKLPIRTRFVERHELGGQ*
>14_1009_16_40cm_Rhizobiales_10600_60_5
MLQPKRTKFRKAHKGRIHGKATSCANLDFGAFGLKAQEPERLTARQIEAARRALTRGMKRAGRVWIRVFPDVPVSKKPAEVRMGSGKGSTEYWACRVKPGRVLFEVDGVSRQIAEEALALAAAKLPIKTRFVARLGE*
>14_1009_16_40cm_Rokubacteria_10140_71_15
MLMPKRVKYRKAQRGRMKGTAQRGAALAFGEYGLKALEPGWVTNRQIEAARVALSRSLKRGGKIWIRIFPDKPVTKKPAETRMGKGKGNPEEWVAVVKPGRIIYEMQGVPEDIAREAFRTAAQKMGIATRFVMRTRAL*
>14_1009_16_40cm_Verrucomicrobia_10135_59_6
MPLMPERVKYRKMQRGHRTGIASRCNTVAFGEYGLQALERCWLDTKQIEAARVAITRFMKRRGKVWLRVFPDKSITKKPLEVRMGTGKGGVESWVSVIRPANVLFEVDGVPEAVARESMRLASAKLPIKTRLISRHKLG*
>14_1009_16_40cm_Verrucomicrobia_10271_61_5
MPLMPERVKYRKMHRGSRAGLATRGHTVAFGEYGLQALERCWLDTKQIEAARVAIARNMKRHGKMWIRIFPQKSFTKKPLETRMGKGKGPLESWVAVIRPANVLFEVDGVTEALARESLRLAATKLPIKTKFISRHRMG*
>Candidatus_Roizmanbacteria_bacterium_RIFOXYA1_FULL_41_12
MLAPKKTKHRKQFRGTYKRLATSGNEVNFGRFGLISKKAAWITDRQIESC
RVVLSRETRKIGRYWLRIFPHNPYTKKPLEVGMGSGKGDVSHYVATVLPG
TVMFELDGIIPTEAKRIFKKVSHKLPVATLVIDKNNE*
>CG10_big_fil_rev_8_21_14_0_10_Roizmanbacteria_OP11_45_7
MLLAPRRTKYRKQFRGVFRRIAIKGNNLNYGKFGLKTLESYWITDRHLEA
VRVVLARETRKIGRYWIRIFPHKPFTKKPPEVTMGVGKGDVSHYVSSVVA
GTVMFELDGVTTEEAKRIFKKVTSKLPVPTKVIARDHE*
>Candidatus_Roizmanbacteria_bacterium_RIFCSPHIGHO2_12_FULL_37_23
MLQPKKQKFRKQFRGSWRNIAIKGDKINFGTHGIKCLSSGWITDRQIEAC
RVVLARATRKVGRFWIRIFPHQAYSKKPPEVTMGAGKGDVSHFVAAVAPG
TVLFEFEGLDEETAKHVHGNLSAKLGVKTKLVQKNI*
>Candidatus_Roizmanbacteria_bacterium_RIFCSPHIGHO2_12_FULL_44_10
MLQPKNQKFRKRFRGTWRKIATKGDKVNFGTHGVKSLASGWITDRQIEAS
RVVLARATRKVGRFWIRIFPHQPYSKKPPEVTMGSGKGDISHYVASVAPG
TVMFEFEGLDVETSKKLHKNLSSKLGVSTKLVTKHL*
>CG09_land_8_20_14_0_10_Roizmanbacteria_OP11_41_9
MLSPKRQKYRKQFRGIWRKLAVKGDRLNFGTYGLKAMSAGWIKDREIEAS
RVVFARSTRKAGKFWIRIFPDKPFTKKPPEVTMGAGKGDVAWFVASVVPG
KILFEIDGLSLPESIKVLKNVASKLSVKTKIITKSS*
>Bacteria_CPR_MicrogenomatesOP11_Roizmanbacteria_GWA2_OP11_nov_36_23
MLSPKRQKYRKQFRGIWRRIAVKGERLNFGTFGLKAISPAWIKDREIESS
RVVLARATKKAGKFWIRIFPDKPFTKKPPEVTMGAGKGDVAYFVASVTPG
RVLFEIDGLGQADSISVLKNVASKLSVRTKVVSRT
>Candidatus_Roizmanbacteria_bacterium_RIFCSPLOWO2_01_FULL_44_13
MLAPKRQKYRKTFRGIWRRIAVKGDRLNFGSFGLKSLSQGWIKDREIEAV
RVIFARATRKAGKFWIRIFPDKPFTKKPPEVTMGAGKGDVAYFVASVVPG
RVLFEVDGLPAAESRAVLKGVASKLSVKTKIVEKTI*
>CG_4_9_14_0_2_um_filter_Roizmanbacteria_OP11_35_15
MLAPKRQKFRKQFRGTFRRLAVKGEKLNSGNYGLKTLTTGWIKDKEIEAS
RIILARATRKSGKFWIRIFPDKPFTKKPPEVTMGAGKGDVAYYVAVVAPG
RILFEIDGLPKEESKIVLKIVASKLSVKTKVISKEL*
>Bacteria_CPR_MicrogenomatesOP11_Roizmanbacteria_GWC2_OP11P37_13
MLAPKRQKYRKQFRGTWRRLATKGDKLNFGGYGLKSTATGWIKDKEIEAT
RVVFARATRKYGKFWIRIFPDKPFTKKPPEVTMGAGKGDVAYFVASVVPG
KVLFEIDGLSSQESIKVLKNVSSKLSVKTKIITKGL
>CG_4_8_14_3_um_filter_Roizmanbacteria_OP11_36_12
MLAPKRQKYRKQFRGIWRRLATKGDKLNFGNYGLKTVVTGWIKDREIEAV
RVVFARATRKYGKFWIRIFPDKPYTKKPPEVTMGSGKGDVDHFVASVTPG
RVLFEIDGLSRDESLEVLRTVASKLSVKTKVVSKTV*
>Bacteria_CPR_MicrogenomatesOP11_Roizmanbacteria_Microgenomates_bacterium_SCGC_AAA011_L05_DUSEL_001_205
MLAPKRQKYRKQFRGSFRKIAVKGDKLNFGSFGLKALKSAWIKDREIESA
RVIFARGTRKSGKYWFRIFPDKPFTKKPPEVTMGSGKGDVAYFVASVTPG
KILFEINGLSKEESINVLNNVASKLSVKTKVVSREI
>Bacteria_CPR_MicrogenomatesOP11_Roizmanbacteria_OP11_GWA2_32_13
MLSPKRQKYRKQFRGSFRKIAVKGDKLNFGAFGLKAMKSAWIKDREIESA
RVILARGTRKSGKYWIRIFPDKPFTKKPPEVTMGSGKGDVAYFVASVTPG
KILFEINGLSKEESTKVLKNLASKLSVKTKVVSREI
>CG06_land_8_20_14_3_00_150_Roizmanbacteria_OP11_34_14
MLSPKRQKYRKQFRGTFRKIAVKGDRLNFGFYGLKAMKSAWIKDREIESA
RVIFARGTRKSGKYWFRIFPDKPFTKKPPEVTMGSGKGDVAYFVASVTPG
RILFELDGLSKEESMDVLNSVASKLSVKTKIVSKEI*
>CG22_combo_CG10-13_8_21_14_all_Roizmanbacteria_OP11_34_12
MLAPKRQKYRKQFRGTFRKIAVKGDRLNFGFYGLKAMKSAWIKDREIESA
RVIFARGTRKSGKYWFRIFPDKPFTKKPPEVTMGSGKGDVAYFVASVTPG
RILFEIDGLSKEESIKVLTDVASKISVKTKIVSKEI*
>Bacteria_CPR_MicrogenomatesOP11_Roizmanbacteria_GWC2_OP11_ACD12_rel_34_23
MLAPKRQKYRKQFRGTFRKIAVKGDKLNFGFYGLKAMKSAWIKDREIESA
RVIFARGTRKSGKYWFRIFPDKPFTKKPPEVTMGSGKGDVAYFVASVTPG
RILFEIDGLSKEESIKVLTDVASKISVKTKIVSKEI
>Bacteria_Firmicutes_Clostridia_Halanaerobiales_Halanaerobiaceae_Halothermothrix_orenii_H_168
MLIPKRVKYRKQHRGRMTGKAKRGNRITFGEYGLQALEPAWITNRQIEAA
RVAITRSLKRGGKVWIKIFPDKPVTAKPAETRMGGGKGAPEKWVAVVKPG
RIMFEVAGVSEELAREAIRLASHKLPIKTRFVKREEMDGEANES
>Bacteria_Firmicutes_Clostridia_Halanaerobiales_Halanaerobiaceae_Halanaerobium_sp._sapolanicus
MLVPKRVKHRKQMRGRMKGKAVRGTEITFGEYGLQALEPVWITNRQIEAA
RVALTRSIKRGGKVWIKIFPDKPVTAKPAETRMGSGKGAPEKWVAVVKPG
RIMFELAGVPEEVAREAMRLASHKLPIKTKFVAREGMDGEADES
>Bacteria_Firmicutes_Negativicutes_Selenomonadales_Veillonellaceae_Allisonella_histaminiformans_DSM_15230
MLIPKRTKYRKQFRGRMKGRAHKGNTVTYGEYGLVALEPAWVTNRQIEAA
RIAMTRYTKRGGKVWIKIFPDKPVTSKPIGTRQGNGKGSVEYWVAVAKPG
RVMFEMGGVPVEVAKEAMRLASYKLPIKTKFVVKGHEEVVGE
>Bacteria_Firmicutes_Negativicutes_Selenomonadales_Veillonellaceae_Dialister_microaerophilus_UPII_345_E_contig00002
MLIPKRTKYRKQFRGRMKGRDRRGNTVTYGEYGLVAMEPSWITSRQIEAA
RIAMTRYTKRGGKVWIKIFPDKPVTAKPIGTRQGSGKGSVEYWVAVVRPG
RVMFEIGGIPEAMAKEALRLAGHKLPIKTKFVVKGQEVAGE
>Bacteria_Firmicutes_Bacilli_Lactobacillales_Carnobacteriaceae_Atopobacter_phocae_ATCC_BAA_285
MLVPKRVKHRRVFRGKMRGEAKGGTEVAFGQYGLQALESKWITNRQIEAA
RIAMTRYMKRGGKVWIKIFPHKSYTAKAIGVRMGSGKGAPEGWVAPVKRG
KIMFEIGGVSEEVAREALRLAMHKLPVKAKFVKRDENGGESNEG
>Bacteria_Firmicutes_Bacilli_Lactobacillales_Enterococcaceae_Bavariicoccus_seileri_DSM_19936
MLVPKRVKHRREFRGKMRGEAKGGKEISFGEYGLQAISSSWITNRQIEAS
RIAMTRYMKRGGKVWIKIFPHKSYTAKAIGVRMGSGKGAPEGWVSPVKRG
KILFEIGGVSEEVAREALRLASHKLPIKTKFVKREENGGESNEG
>Bacteria_Firmicutes_Bacilli_Bacillales_Paenibacillaceae_Brevibacillus_brevis_NBRC_100599
MLTPKRVKHRKQHRGKMAGNAKGGTTVAFGEYGLQAMEPSWVTNRQIEAA
RIAMTRYIKRGGKVWIKIFPDKPVTQKPLEVRMGSGKGSPEKWVAVVKPG
KIMFELAGVPEEVAREAMRLAMHKLPIKCKFVKREEVGGDAHEG
>Bacteria_Firmicutes_Bacilli_Bacillales_Paenibacillaceae_Aneurinibacillus_group_Aneurinibacillus_terranovensis_DSM_18919
MLIPKRVKHRKQHRGKMRGQAKGGQTVAFGEYGLQALEASWITNRQIEAA
RIAMTRYIKRGGKVWIKIFPDKPVTQKPLEVRMGSGKGSVEHWVAIVKPG
KVMFELAGVSEEVAREAMRLAMHKLPIKCKFVKREELGGDVNES
>Bacteria_Armatimonadetes_RBG_16_Armatimonadetes_67_12
MLMPKRTKFRKAHRGNMGGKAYAGGTVAFGEYGLQALEPAWVTGAQIEAA
RRTITRFIKRGGKLWIRVFPDKPVTKKPAETRMGSGKGNPEFWVVVVKPG
RVLFELAGVPEDVAKQAMVLASHKLPIKTKFVSRVVA
>Bacteria_CP_Armatimonadetes_CSP1_3
MLAPKRTKFRKAHRGSRRGKALAGGTVAFGEYGLQALEPAWVTTQQLEAA
RVAITRFLKRGGKVWIRVFPDKPFTKKPAETRMGSGKGNPEGWVAVIKPG
RILFEIAGVSEDVAREAMRLAGHKLPIRTKFTTRPEVAA
>Bacteria_Armatimonadetes_13_1_40CM_Armatimonadetes_64_14
MMAPKHSKYRKAHRGRMRGHPLAGATIAFGEYGLQALEPAWISSKQIEAA
RRAITRYIKRGGKLWIRIFPDKPFTKKPAETRMGSGKGNIEGYVAVVRPG
RIMFELAGVDEANAKEALTLARHKLPIKTKFVARAEGVTS
>Bacteria_Armatimonadetes_RBG_19FT_COMBO_Armatimonadetes_69_19
MLMPKRTKYRKAHRGRMTGRRVAGTSIAFGEYALQALEPKWLTSQQIEAS
RRAIMHFIKRGGKLWIRIFPDKPVTKKPAETRMGSGKGNPELWVAVVRPG
RILFELGGVPLAAAREAFQLAAHKLPIKTKFIQREEAAV
>CG07_land_8_20_14_0_80_Armatimonadetes_40_9
MQMPKKVKYRKVHLGKLSGKSSSGTKIVFGDFGLQSLEKAWITARQIEAG
RIAINRFVKRGGKVWIRIFPHRSVTKKPAETRMGSGKGSPDYWVAKVLPG
RVLFELGGIKEEVAREAMRLAAHKLPVKTRFLTRGEM*
>Bacteria_KD3_62_uncultured_DG_56
MLMPSKVKYRKWQRGHRRGKAQRGNTVVIGEYGLQALESCWMTSRQIEAA
RVAMTRHVKRAGKVWIRVFPDHPVTVKPAETRMGSGKGSPEYWVAVVKPG
RILFEMAGVDVQAAKEAMTLAARKLSIKTRFVAREERALGG
>CG_4_8_14_3_um_filter_Armatimonadetes_58_9
MLMPSKVKYRKIHRGRRRGKAYRGSTVSFGEYGLQAQEVAWINSRQIEAA
RIAMTSYIKRGGKVWIRIFPDKPVTKKPAETRMGSGKGTPEYWVAVVKPG
RVLFEMSGVNPVLAKEAMRRAAMKLPIRTKFLVREEMEHA*
>CG06_land_8_20_14_3_00_150_Armatimonadetes_66_21
MLMPSRTKYRKSHRGRRKGKAQRGADVSFGEFGLQALEVGWLTSRQIEAA
RVAMTGHVKRHGKIWIRIFPHKPVSKKPAETRMGSGKGPTEYWVAIIKPG
RVLFEMSGVAPELAREAMRRAAHKLPLKTRFVSREEAQSG*
>Bacteria_Armatimonadetes_Fimbriimonas_ginsengisoli_Gsoil_348
MLMPKRVKEGRRKMHRGRMKGRATQGNRISFGEYAIVAMEPAWITSRQIE
AARIAMTRHIKRGGQVWIRIFPDKSYTKKPLETRMGKGKAPVEGWVAVIK
PGRVLFEMAGPAEEVAKEAMRLAIFKLPIKCKFMTKRDFQAVQPAHAAAD
ATEEVASE
>Bacteria_Armatimonadetes_Armatimonadetes_bacterium_JGI_0000077_K19_TAbiofilm_001_240
MLMPKRVKYRKQHRGNRRGQAHSGNTVHFGDYGLQALESCWMTANQIEAA
RIAMTRYVRRQGQVWIRVFPDKPYTKKPAETRMGSGKGAPEGWVAVVKPG
RILFEMRGVPEETAREAMRLASHKLPIDVKFVKREMEAEEVKEAPDGGRE
TPSEDGEA
>Bacteria_Armatimonadetes_Chthonomonadetes_Chthonomonadales_Chthonomonadaceae_Chthonomonas_calidirosea_T49_EMBL_Bank_version_circular_IHQD
MLMPKRTKYRKQQRGTMAGKATRGNTVAFGEYGLQALEPCWLTANQIEAA
RIAMNRYIRRQGKIWIRVFPDKPFTKKPAETRMGSGKGSPEGWVAVVKPG
RILFEMGGVPEEVAKEAMRLASHKLPIDVKFVRRIDQEQAKNSPQNTGEV
AVTSAEETSNG
>Bacteria_Chloroflexi_RIFCSPLOWO2_12_FULL_RIF_CHLX_71_12
MLMPKRLKHRKFQRGRMTGVAHGGSTIAFGDYGLQAQEPCWMTARQIEAA
RRALVHHMRRGGKVWIRVFPDKPVTKKPAETRMGSGKGAPDHWVAVVKPG
RILYEVSGVDRLLAKEAFRLAAHKLPIRTRVVAREGIETGPEAVAANG
>Bacteria_RIF-CHLX_GWC2_RIF_CHLX_73_18
MLQPRRVKHRRVMRGRMSGRTKGGATIAFGDYGLMTEEPAWITSRQIEAA
RRAMTRSVKRGGKIWIRVFPDKPVTKKPAETRMGSGKGAPDHWVAVVKPG
RILFEMAGVPHEEAVEAMRLAGHKLPVAVRFVEREGIGDGHR
>Bacteria_RIF-CHLX_RBG_16_RIF_CHLX_72_14
MLMPRRVKHRKVMRGRMSGMAKGGHTVSFGDYGLATLEPAWITARQIEAA
RRAMTRSVKRGGKIWIRVFPDKPATKKPAETRMGSGKGAPDHWVAVVRPG
RILFEMAGVEHEAAVEAMRLASHKLPVATRVVVRDTAKEVTDGDR
>Bacteria_RIF-CHLX_RBG_16_RIF_CHLX_70_13
MLLPRRVKHRKVMRGRMSGVAKGGHFVAFGEYGLATTEPAWITSRQIEAA
RRAMTRSVKRGGKIWIRVFPDKPVTKKPAETRMGSGKGAPDHWVAVVKPG
RILFEMAGVGRAEAAEAMRLAAHKLPVATRVVVRESALMEGPDDGHR
>Bacteria_RIF-CHLX_RBG_16_RIF_CHLX_69_14
MLMPKRVKHRKVMRGRMSGMAKGGHSVAFGEYGLATQEPAWITSRQIEAA
RRAMTRSVKRGGKIWIRVFPDKPATKKPAETRMGSGKGAPDHWVAVVKPG
RILFEMAGVDHESAVEAMRLASHKLPVATRVVVRESAKEAN
>Bacteria_Chloroflexi_Ktedonobacteria_Ktedonobacterales_Ktedonobacteraceae_Ktedonobacter_racemifer_DSM_44963_Krac_Contig206
MLLAPSRTKYRRQHRGRMRGEATRGATLAFGDFGLQALEPCWMEARQIES
ARIAMTRYMKRGGKVWIRVFPDKPITAKPAETRMGSGKGAVDHWVAVVKP
GRIIFEIGGVSEEIAKEAIRLAIHKLPVKCRFITKGEAESVEA
>Bacteria_Chloroflexi_Ktedonobacteria_Thermogemmatisporales_Thermogemmatisporaceae_Thermogemmatispora_sp._PM5
MLLAPRRPKYRKQHRGRLKGTAHRGNTIAFGDYGLQALEPCWLEARQIEA
ARIAITRFMKRGGKVWIRVFPDKPVTAKPAETRMGKGKGALDHWVAVVKP
GHMIFEISGVSEEIAREAARLASHKLPIATRFVVKGEAERAEA
>Bacteria_Chloroflexi_RBG_16_Chloroflexi_68_14
MLQPKRVTWRKAHRGRRRGQASGGNQVTFGEFGLQAISNAWVTARQIEAA
RRAITHSVRRGGKVWIRVFPDKPVSKKPAETRMGSGKGPPEFWVAVVRRG
RMLFEIAGVREELAREALRLASHKLPVQTRVVHREQEF
>Bacteria_Chloroflexi_RBG_16_Chloroflexi_64_32
MLQPKRTKFRKTHRGRRRGRAATGNAVVFGDFGLQALGTCWMTARQIEAG
RRAITRYVRRGGKLWIRVFPDKPVTKKPLEVRQGSGKGPVEFWVAVVKPG
RIIYEMAGVREDTAREAMRLAAQKLPIPTRFLSREVAL
>Chloroflexi_bacterium_RBG_13_60_13
VDHWAAVVRPGRVLFEIAGVREDIAREAMRLASHKLPIPTRVVTREGA*
>Bacteria_Chloroflexi_Dehalococcoidia_uncultured_SMTZ_28_2
MLQPKRVKHRKAQRGRRRGKASGGNKLTFGEFGLQALGSTWMTARQIEAA
RRAITHHIRRGGKVWICVFPDKPVSKKPAETRMGSGKAAPEHWVAVVRPG
RILFEIAGVREDVAREAMRRASHKLPIPTRVVARDAVA
>Bacteria_Chloroflexi_Dehalococcoidia_uncultured_DG_22
MLQPKRVKHRKVHRGRRRGKASAGNRLTFGEFGLQALGHTWMTARQIEAA
RRAITHHIRRGGKVWICVFPDKSVTKKPAETRMGSGKAAPDHWVAVVRPG
RILFEIAGVREDIAREAMRLASHKLPIPTRVVAREATV
>Bacteria_Chloroflexi_Dehalococcoidia_uncultured_SMTZ_28_1
MLQPKRVKHRKVHRGRRRGKASAGNSLTFGEFGLQALGRTWMTARQIEAA
RRAITHHIRRGGKVWICVFPDKSVTKKPAETRMGSGKAAPDHWVAVVRPG
RILFEIAGVREDVAREAMRLASHKLPIPTRVVAREVSV
>Bacteria_Chloroflexi_RBG_13_Chloroflexi_54_9
MLQPKRVKYRKVHRGHRRGTAQTGNTIAFGEYGXXXLAPAWITSRQIEAA
RRAITRHVRRGGKGWIRIFPDKSVTKKPAETRMGSGKGAPEFWVAVVKPG
RILFEIAGVEEELAKEALRLASSKLPIDCRFVTREKEASVLLAASAGG
>CG07_land_8_20_14_0_80_Chloroflexi_51_10
MLQPKRVKFRKSQRGCRKGKAHSGNKVDFGEFGLQALEPAWITARQIEAA
RRAIVHHLKRGGQVWIRVFPDKPVSSRPPEARMGKGKGAVDHWVAVVKPG
RVLFEIAGIRQDIAREALRLASRKLPIATQLITKDTVGKVS*
>Bacteria_Chloroflexi_RBG_13_Chloroflexi_52_14
MLQPKRVKYRKTHRGRRRGTAQAGNTVVFGEFGLQAQESAWLTSRQIEAA
RRAIVHSVKRGGKVWIRVFPDKPATAKPAETRMGSGKGSLDHWVAVVKPG
KMLFEISGVKEDMAREAMRLASSKLPIETKFVARETLAEIAS
>Bacteria_Chloroflexi_RBG_13_Chloroflexi_53_26
MLQPKRVKYRKIQKGRIRGEAQSGNTLVFGDFGLQALEGARLTARQIEAA
RRAIVHDLRRGVMLWIRVFPDKPVTKKPAETRMGSGKGSVDYWVAVVKPG
RMIFEIGGVNEEAAKEAMRLASNKLPIETRFVGKGAG
>Bacteria_Chloroflexi_RBG_13_Chloroflexi_54_8
MLQPKRVKHRKEHKVDLKGTAHSGNTIVFGDFALQAMESTWLTARQIEAA
RRAIVHHLRRGVKMWIRVFPDRSMTKKPAETRMGSGKGNPDHWVAVVKPS
RILFEISGVKEDLARESMRLAAYKLPIRTRFVSKGGESESG
>CG15_BIG_FIL_POST_REV_8_21_14_020_Chloroflexi_46_15
MLQPKRVKYRKVHSGHLRGEATSGNTVVFGDFGLMAEESAWLTARQIEAA
RRVLVRYVRRGGKLWLRIFPDKVATKKPAETRMGGGKGSPDHWVAVVKRG
RIIFEMGGITESLAHEAMHLASYKLPIATSFITKGEMKVEGQ*
>CG23_combo_of_CG06-09_8_20_14_all_150_Chloroflexi_45_10
MLQPKRVKYRKVHRGRLKGRAHSGDTIVFGDFALRAEESAWVTARQIEAA
RRVLVRYLRRGGRLWIRIFPDKVVTKKPAETRMGGGKGAPDHWVAVVKRG
RIMFELEGISESTAREAVHLACDKLPITASFAVXXXXXXXXXXXXXXQ*
>CG_4_9_14_3_um_filter_150_Chloroflexi_45_9
MLQPKRVKYRKVHRGRLKGQASQGNLIAFGDFGMRAEESAWVTARQIEAA
RRVFIRYLRRGGKLWIRIFPDKAVTKKPAETRMGGGKGPVDHWVAVVKRG
RIMFELSDIKDDLAREAIHLASYKLPIATSMVIRGEYKNEG*
>Bacteria_Chloroflexi_RBG_13_Chloroflexi_51_36
VLQPKRVKYRKVHKGRRKGSAQRGATIAFGDFGMRAEESAWLTARQIEAA
RRVFVRQLHRGGKLWIRIFPDKSVTKKPAETRMGGGKGAPDHWVAVVKRG
RILFELADVKEDIASEAARLASYKLPIGTSFVKRERQKVES
>Bacteria_Chloroflexi_RBG_16_Chloroflexi_48_7
VLQPKRVKHRKSHKGDLRGKAHKGNTVQFGDFGLQAVEGGWITDRQIEAT
RRVIVRFLRRGGKMWIRIFPDHPVTKKPAETRMGSGKGAPDHWVAIVRPG
RMLFEIGGIKDVQAKEALHLATYKLPLGTKITAREGITTEA
>Bacteria_Chloroflexi_RBG_13_Chloroflexi_50_10
MRGNAHSGNTIVFGEFGLQAQEAAWVTARQIEAARRVIVRYLRRGGQMWI
RVFPDKPVTKKPAETRMGSGKGTPDHWVAVVRPGRMLFEIGGIKENTARE
ALHLAAYKLPIATRFVLKETVKEEAKG
>Bacteria_Chloroflexi_RBG_19FT_COMBO_Chloroflexi_48_23
VLQPKRVKYRKTHRGQMRGKAHAGSTIVFGEFGLQAQEATWMTARQIEAA
RRVIVRYLRRGGQMWIRVFPDKSVTKKPAETRMGSGKGSPDHWVAVVRPG
RMLFEIGGIKENMAREALHLASYKLPIATRFVVKETVKEGAKS
>Bacteria_Chloroflexi_RBG_19FT_COMBO_Chloroflexi_47_15
VLQPKRVKYRKDHRGHLRGKAQAGSTIVFGEFGLQAQEATWLTSRQIEAA
RRVIVRYLRRGGQMWIRVFPDKPVTKKPAETRMGSGKGPPDHWVAVVRPG
RMLFEIGGIKENMAREALHLASYKLPITARFVVKETVKEEAKS
>Bacteria_Chloroflexi_RBG_13_Chloroflexi_48_17
VLQPKRVKYRKAHRGQMRGKAQAGSTIVFGEFGLQAQEAAWLTSRQIEAA
RRVIVRYLRRGGQMWIRIFPDKPVTKKPAETRMGSGKGPPDHWVAVVRPG
RMLFEVGGIKENMAREALHLAAYKLPIGTRFVAKETVKEEAKS
>Bacteria_Chloroflexi_Dehalococcoidetes_Dehalococcoidales_Dehalococcoidaceae_Dehalococcoides_mccartyi_CBDB1
MLQPKRVKFRKVQRGRRDGAAHKGNTVAFGEFALQSLEAGWITARQIEAT
RRAITRYIRRGGQVWIRIFPDKPITKKPAETRQGGGKGAPEEWVAVVRRG
RIMFEIGGVTPEAAKEAMRLASYKMPVKTRFVARDIPVVAGETEVEEAE
>Bacteria_Chloroflexi_Dehalococcoidetes_Dehalogenimonas_lykanthroporepellens_BL_DC_9
MQQPKRVKFRKSHKGHRHGEAQAGNKLDFGDYGMQATSTAWVTSRQIEAA
RRAMTRYIKRGGKIWIRIFPDHPVTKKPAETRMGSGKGSPDHWIAVVKRG
RMMFEMTGVAEEVAREAMRLASHKLPLQTKFVVKEAEAAAVEEVA
>Bacteria_Chloroflexi_RBG_13_Chloroflexi_56_8b
MLQPKRVKYRKSHKGHRRGSAHSGNSVDFGDFGLQAQESAWITNRQIEAA
RRAITRYIRRGGNVWVRIYPDKPVTKKAAETRMGGGKGAPDHWVAVVKPG
RMLFEMGGVSEEVAKGAMRLAAHKLPISTKFVARDTGAVSGAGGDAG
>Chloroflexi_bacterium_RBG_13_56_8b
MLQPKRVKYRKSHKGHRRGSAHSGNSVDFGDFGLQAQESAWITNRQIEAA
RRAITRYIRRGGNVWVRIYPDKPVTKKAAETRMGGGKGAPDHWVAVVKPG
RMLFEMGGVSEEVAKGAMRLAAHKLPISTKFVARDTGAVSGAGGDAG*
>Bacteria_Chloroflexi_RBG_16_Chloroflexi_57_8
MLQPKRIKFRKVQRGRMKGRAHSGNVVTFGDYGLEALEPAWITARQIEAA
RRAITHHTRRGGNVYVRIFPDKPITKKAAETRMGSGKGAPDHWVAVVKPG
RIMFEMSGVEEAVAKEAMRLASHKLPIDARFVVKPAVPGVESTAGVSAT
>Bacteria_Chloroflexi_RBG_13_Chloroflexi_46_14
VQQPKRVKFRKVQKGRRRGKANTGNTIAFGDFALQAQESAWLTARQIEAA
RRAITRHIRRGGNVWIRVFPDKPVTKKAAETRMGSGKGAPDHWVSVVKAG
RILFEMTGVSEEVAKEAMRLASHKLPVSTKFLVKESGVLAGSEK
>Bacteria_Chloroflexi_RBG_16_Chloroflexi_51_9
MGSGKGAPDHWVAVVRPGRVMFEMAGVTEQIAKEAMRLAAHKLPIETKFV
ARIVNVVVGSEETAGESAE
>Bacteria_Chloroflexi_RBG_16_Chloroflexi_50_9
MQQPKRVKYRKSQRGRRRGIAQAGNVIGFGDYGLQALESAWVTSAQIEAA
RRSITRYLRRGGKVWIRVFPDKPVSKKPAETRMGSGKGEPDHWVAVVKPG
RMMFEMAGVGEKSAREAIRLASHKLPIKTRFVVRESVAAASSESEKQEA
>Bacteria_Chloroflexi_RBG_16_Chloroflexi_60_22
MGSGKGATDHWVAVVRAGRIIFEMAGVGEKVAKESIRLASHKLPIKTRFV
LRESLTAAEATK
>Bacteria_Chloroflexi_RBG_16_Chloroflexi_58_8
MQQPKRVKYRKAQRGRRRGQSQGGSTVDFGDYGLQALESAWVTAAQIEAA
RSAITRHIRRGGKVWIRVFPDKPVSKKPAETRMGSGKGLPDHWVAVVRAG
RVMFEMAGVGEKIAKEAIRLASHKLPLKTRFVLREAIAAGSETAK
>Bacteria_Chloroflexi_RBG_13_Chloroflexi_57_8
MEQPKRVKYRKSQRGRRXXXXRSGNTLDFGDYGMQALESVWLTSAQLEAA
RRAMTRHIRRGGKVWIRVFPDKPVTKKPAETRMGSGKGLTDHWVAVIKTG
RVMFEMAGVAESVAREAIRLASHKLPLKTRFILKETAAVTAEAAK
>Bacteria_Chloroflexi_RBG_16_Chloroflexi_56_11
MQQPKRVKYRKSQRGRRRGQAHSGNVVNFGEYGMQAMESAWVTAAQIEAA
RRAITRYIRRGGQVWIRVFPDKPATKKPAETRMGSGKGLPDHWVAVIHAG
KIMFEMAGVGEDVAKEAIRLAAHKLPLRTRFVFKEALAVGGETAK
>Bacteria_Chloroflexi_RBG_13_Chloroflexi_52_12
MQQPKRVKYRKSQRGTRRGKANSGNTVSFGDFGLQAMESAWITSAQIEAA
RRAITRHIRRGGQVWIRIFPDKPATKKPAETRMGSGKGLPDHWVAVVKAG
KVMFEMSGVGEKIAKDAIRLAAHKLPLKTRFVIKETVASLGSDAAK
>Bacteria_Chloroflexi_RBG_16_Chloroflexi_50_11
MQQPKRVKFRKAQRGSRAGKANSGNTINFGEYGLQALESAWITSAQIEAA
RRAITRHIRRGGKVWIRIFPDKPVTKKPAETRMGSGKGLPDHWVAVVKTG
KIMFEMAGVGEKVAKDAIRLAAHKLPLKTRFIFKETVTTMSSDTAK
>Bacteria_Chloroflexi_RBG_13_Chloroflexi_51_18
MQQPKRVKYRKTQRGNRNGRANSGNTVSFGEYGLQALESAWITSAQIEAA
RRAITRHIRRGGKVWIRIFPDKPATKKPAETRMGSGKGLPDHWVAVVRAG
KVMFEMAGVGENVAKDAIRLAAHKLPLKCKFIYKESIATMSSDAAK
>Bacteria_Chloroflexi_RBG_13_Chloroflexi_51_52
MQQPKRVKYRKTQRGSRGGVANSGNTIDFGEYGLQAMESAWVTSAQIEAA
RRAITRHIRRGGKVWIRIFPDKPATKKPAETRMGSGKGLPDHWVAVVKAG
RIMFEMAGVGEKVARDAIRLAAHKLPLKSRFILKESIGMSSSEAAK
>Bacteria_unclassified_Bacteria_Thermobaculum_terrenum_ATCC_BAA_798_1
MLMPKRVKYRKPHRGETNEQTASRGTTVAFGEFGLQALEAAWIDNRQIEA
ARRAITHHVKRGGKVWIRIFPDKAITAKPAETRMGSGKGSPDRWVAVVRP
GRVLFEIAGVRREVAEEALRLAGHKLPVKTRIVEREGGVVETSE
>Bacteria_Chloroflexi_Thermomicrobia_Thermomicrobiales_Thermomicrobiaceae_Thermomicrobium_roseum_DSM_5159
MLMPRRVQHRKQHRYRTKGIAWRGSTLAFGDYGIQALEPAWVTAQQIEAA
RRAITNAVRRGGKVWIRVFPDKPVTKKPAETRMGSGKGNPEYWMDVVKPG
RILFELAGVREELALEALTRAIHKLPCRCRIVKRERPGEAAEEEAS
>Bacteria_Chloroflexi_Thermomicrobia_Sphaerobacteridae_Sphaerobacterales_Sphaerobacterineae_Sphaerobacteraceae_Sphaerobacter_thermophilus_DSM_20745_1
MLMPKRVKHRKVQRGRMTGQASRGNTVVFGEYGIQALEPAWVTSRQIEAA
RRAITNYVRRGGKVWIRIFPDKPVTQKPAETRMGSGKGNPEYWVAVVKPG
RVMFELGGVREELALEALRRAIHKMPMKCRVVRREVVAAGSESGTGGGQA
>Bacteria_bacterium_JKG1
MLMPKRTKYRKMQRGVQKRTKVSGRGTTVAFGDFGLMALEPAWITSRQIE
AARRAMTNYIKRGGKVWIRIFPDKPITQKPAETRMGSGKGAVEYYVAVVK
PGRVMFELAGVREEVATVALERAAQKLPIKCKIVAKETAGEVAHDEGE
>Bacteria_Chloroflexi_Chloroflexi_Herpetosiphonales_Herpetosiphonaceae_Herpetosiphon_aurantiacus_DSM_785
MLMPKQMKYRRPHRPRNIKGIAQRGATVAFGDFGLVSLEAGWITSRQIES
ARRTITNYVKRGGKVWIRIFPDRPITQKPAETRMGSGKGSVEYYVAVIKP
GRVLFELNGVPEDVAQEALRRAAQKLPVKCKFVTKASQEVGSNEG
>Bacteria_Chloroflexi_Chloroflexi_Chloroflexales_Chloroflexaceae_Roseiflexus_castenholzii_DSM_13941
MLMPKRVKYRKQQRGHNRGMAHRGNTVAFGEYGLMAIEATWMTSRQIEAA
RRAISHHVKRGGKIWIRIFPDKPVTAKPAETRMGSGKGAVDHYVAVIKPG
RILFELAGVRPEIAHEALERAAQKLPIKCKIVAREDLEGAA
>Bacteria_Chloroflexi_unclassified_Chloroflexi_Candidatus_Chlorothrix_halophila
MALENTWITSRQIEAARRTITGFVKRGGKVWIRIFPDKPVTQKPAETRMG
GGKGSVDRWVAVVKAGRVMFELGGVREELAMEAMRRAAQKLPIKCKIITR
EDMEVAGEG
>Bacteria_Chloroflexi_Chloroflexi_Chloroflexales_Chloroflexaceae_Chloroflexus_aurantiacus_J_10_fl
MLLPKRTKYRKMQKGRSPGLSYRGNNVVFGEYGLMALEPSWISSRQIEAA
RRAITNYVKRGGKVWIRIFPDKPVTRKPAETRMGGGKGSVDHWVAVVKPG
RIMFELAGVREDVAHEALRRAAQKLPIKCKVIDREEQGTMAKPEEVSSES
E
>Bacteria_Chloroflexi_Chloroflexi_Chloroflexales_Oscillochloridaceae_Oscillochloris_trichoides_DG6_OSCTcontig_003
MLLPKRTKYRKQQRGRNRGLAYRGSGVVFGEYGLMALESTWITSRQIEAA
RRTITNYIKRGGKVWIRIFPDKPVTQKPAETRMGGGKGSVDHWVAVIKPG
RVMFELGGVSEEIALEALRRAAQKMPIPCKIITRDEVEEASSEGE
>Bacteria_Chloroflexi_RBG_16_Chloroflexi_57_9
MLMPKRVKYRKAHRGRRKGRESRGIEVSFGEYGLQALEPAWITSRQIEAA
RRAVVRYVKRGGKLWIRIFPDKPVTKKAAETRMGSGKGPVDHWVAVVRPG
RILFEIAGVREDQAREAFRLAAHKLPIKTQFIAREELGGGGEGQS
>Bacteria_Chloroflexi_RBG_16_Chloroflexi_56_8
MLMPKRVKYRKTHRGRMKGKETRGVTLDFGDYGLQALQPCWMTSRQLEAA
RRAVVRFVKRGGKLWTRVFPDHSVTIKGAETRMGGGKGAPDHWVAXXXXX
XXXFEIAGVKEDLAREAMRLAAHKLPIRTQFISKTEVQ
>Bacteria_Chloroflexi_Anaerolineae_uncultured_SMTZ_84
MLMPKRIKYRKAHRGRLKGRAARGSNLAFGEYGLQALEPHWITSRQIEAA
RRAIVRHVKRSGKLWIRIFPDKPVTARAAETRMGGGKGALSHWVAVVKPG
RILFEIGGVGEDTAREAFRLAGHKLPIRTQFVTKDDFGAGGES
>Bacteria_Chloroflexi_RBG_13_Chloroflexi_56_8b
MLQPKRVKYRKSHKGHRRGSAHSGNSVDFGDFGLQAQESAWITNRQIEAA
RRAITRYIRRGGNVWVRIYPDKPVTKKAAETRMGGGKGAPDHWVAVVKPG
RMLFEMGGVSEEVAKGAMRLAAHKLPISTKFVARDTGAVSGAGGDAG
>Bacteria_Chloroflexi_RBG_13_Chloroflexi_56_8
MLMPKRSKYRKQHRGRMKGKAMRGAEIRFGDYALKAMEPAWVTSRQIEAA
RRAIVHQMKRSGQLWIRIFPDKPVTQKAAETRMGSGKGNVDHYVAVVKPG
RIXXXXXXXXXXXXXEALRLAGQKLPMHTTVLSRDAQVGGGAL
>Bacteria_Chloroflexi_Caldilineae_Caldilineales_Caldilineaceae_Caldilinea_aerophila_STL_6_O1_DSM_14535
MQRGRLKGKAYRGNTVAFGAYGLQATEGHYVTSRQIEAARRAIVRYVRRG
GKIWIRIFPDKPVTKRAAETRMGSGKGSVDHWVAPVRPGRVIMEIAGVRE
DQAREAFRLAAAKLPMKTQFIAREEHGG
>CG2_30_FULL_Chloroflexi_64_16
MLMPKRVKYRKVHRGRRRGVASRGNQISFGDYGLQALGPAWINSRQIEAA
RRAIVRHLRRGGKLWIRVFPDHPVTVRAAETRMGGGKGAVDYWAAVVRPG
LMLFEVSGVAEADAREAMRLASQKLPIPTQFVRREVGEEG*
>Bacteria_Chloroflexi_Thermoflexia_Thermoflexales_Thermoflexaceae_Bacterium_sp._JAD2_Draft_Genome
MLMPKRVKYRKQMRGRMKGKETRGVELAFGEYGLQALEPCWLTARQIEAA
RRTIVRFLRQRGKYWIRVFPDKPVTRKPAETRMGKGKGNVDHWVAVVRPG
RILFEIGGVSADVAHEALRQASYKLPIRTQIITAEEQV
>Bacteria_Chloroflexi_Anaerolineae_uncultured_SG8_19
MLMPKRVKYRKQFRGRMRGMAKGGTELLQGDFGLQALEPGWITSRQIEAV
RRAIVRHMRRRGRYWIRIFPDKPVTAKPAETRMGKGKGSVDHWVAVVKPG
RVMFEISGVSEQVAREALKRGSYKLPIKTQIVAREGGV
>Bacteria_Chloroflexi_RBG_13_Chloroflexi_66_10
MLMPKRVMRGRMKQMRGRMKGKESRGTTVSFGEYGLQALEPGWVTARQIE
AARRSLVRFMKRRGKVWIRIFPDKPVTQKPAETRMGKGKGSVDHWVAVVR
PGRMLFEISGLPQDAARDALRLAAHKLAIKTKFTARIEQVGGE
>Bacteria_Chloroflexi_RBG_13_Chloroflexi_68_17
MLMPKRVMRGRLKQMRGRMKGKESRGTEVAFGEYGLQALEPGWVTARQIE
AARRALVRYMKRRGKIWIRIFPDKSVTKKPAETRMGKGKGAVDHWVAVVR
PGRILVEISGLPHEAAREAMRLAAHKLAIKTKFAERVDAVGGE
>Bacteria_Chloroflexi_RBG_16_Chloroflexi_48_8
MLMPKRVKHRKQMRGRMKGRASRGAEISFGDYGIQALEPGWVTARQIEAA
RRALVRYMKRRGKVWIRIFPDKPVTKKPAETRMGKGKGSVDHWVAVVKPG
RIMFELSGLDDESAREAVRLASHKLSIKTKFIQRDEM
>Bacteria_Chloroflexi_Anaerolineae_uncultured_SMTZ_63
MLFPKRVKYRKQMRGRMKGRASRGTEVNFGDFGLQALEPGWVTARQIEAA
RRALVRYMRRRGKVWIRIFPDKPVTKKPAETRMGKGKGAVDHWVAVVKPG
RILFEISGLNEEGAREAMRLASHKLSVKTKFIKRLDTVGGS
>Bacteria_Chloroflexi_RBG_16_Chloroflexi_63_12
MLMPKRVKWRKQMRGRMTGHETRGVEIAFGEFGLQALEPCWLTQRQIEAA
RRALVRYMKRRGKVWIRVFPDKPVTHRAAETRMGKGKGAVDHWVAVVKTG
RIILEVSGLPDDVAREAIRLASHKLPIKTKLVTAHDLVAEGGE
>Bacteria_Chloroflexi_RBG_16_Chloroflexi_64_43
MLLPKRVKWRKQMRGRMKGHETRGTELAFGEWGLQALEPGWMTQRQIEAA
RRALVHSMKRRGKIWIRIFPDKPVTRKAAETRMGKGKGAVDHWVAVVKPG
RIIFEVGGLPEEAALEALERAAFKLALRTKRIARLETGRIEEAP
>Bacteria_Chloroflexi_RBG_13_Chloroflexi_60_9
MLMPKRVKWRKQMRGRMSGHETRGTELDFGEYGLQALEPGWLTQRQIEAA
RRALVHSMKRRGKIWVRIFPDKPITIKAAETRMGKGKGAVDHWVAVVKPG
RIIFEVGGLPEDAARDALRLAAFXXXXXXXXXXKIEAGAKE
>Bacteria_Chloroflexi_Anaerolineae_Anaerolineales_Anaerolineaceae_Anaerolinea_thermophila_UNI_1
MLMPKRVKWRKQQRGNMRGKALRGAEIAFGEYALQALEPGWVSARQIEAA
RRAIVREMRRRGKIWIRIFPDKPYTHRPPETRMGKGKGNVEYWVAVVRPG
RIMFEVGGLPEEVAKEALRQASYKFSIKTKVIAREEVEGEQA
>Bacteria_Chloroflexi_GWB2_Chloroflexi_54_36
MLMPKRVKWRKQQRGHMRGLALRGAELLYGEFGLQALEPGWVTARQIEAA
RRALVRQMKRRGKVWIRIFPDKPYTQKPPETRMGKGKGNVEYWVSVVRPG
RIMFEVGGLPSDMALDALHQASYKLSIKTKVVARHESATGELS
>Bacteria_Chloroflexi_GWC2_Chloroflexi_49_37
MLMPKRVKWRKQMRGRMKGKELRGAQISFGEFGLQALEPGWVTARQLEAA
RRTIVRTMKRRGKVWIRIFPDKPYTQKPPETRMGKGKGNVEYWVSVVKPG
RVMFEVAGLPEDIAREALNLARYKFSIKTKVIARHDLGGGEQA
>CG_4_10_14_0_8_um_filter_cor_Chloroflexi_57_5
MLMPKRVKWRKQMRGRMKGKESRGVEINFGDYGLQALEPGWVTARQIEAA
RRAIVHSMKRRGKVWIRIFPDKPYTQKPPETRMGKGKGNVEYWVAVVKPG
RVMFEISGLPEQAAHEALNLARHKFSIKTRVINRLDLAAGEQA*
>CG2_30_FULL_Anaerolineae_58_95
MLMPKRVKWRKQMRGRMKGKESRGVEINFGDYGLQALEPGWVTARQIEAA
RRAIVHSMKRRGKVWIRIFPDKPYTQKPPETRMGKGKGNVEYWVAVVKPG
RVMFEISGLPEQAAHEALNLARHKFSIKTRVINRLDLAAGEQA*
>CG2_30_FULL_Anaerolineae_57_67
MLMPKRVKWRKQMRGRMKGKALRGAEVSFGDWGLQALEPGWVTARQIEAA
RRAIVREMKRRGKVWIRIFPAKPYTHRPPETRMGKGKGPVEYYVAVVKPG
RMMIEVGGLSLDEAMKALKMAQYKFSIRTKIVTRHDAVAGE*
>Bacteria_Chloroflexi_RBG_16_Chloroflexi_51_16
MLMPKRVKWRKQMRGRMRGKALRGAEVSFGEYGLQALEPGWITARQIEAA
RRTIVRGMKRRGKIWIRIFPAKPYTHKPPETRMGSGKGNVEYYVAVVRPG
RIMFEVGGLPEEIALAALESARYKFSIKTKVVAREQAGE
>CG1_02_FULL_Anaerolineae_58_13
MLMPKRVKWRKQMRGRMRGKALRGAEVSFGEYGLQALEPGWVTARQIEAA
RRAIVREMKRRGKVWIRIFPAKPYTHKPPETRMGSGKGNVEYYVAVVKPG
RVMFEISGLPEEIANQALKSAQYKLAIRTRIVARHESGE*
>Bacteria_Chloroflexi_RBG_19FT_COMBO_Chloroflexi_55_16
MLMPKRVKYRKQMRGRMRGIAQRGAEVHFGDFGLQALEPGWVSARQIEAA
RRAIVRALKRRGKVWIRIFPDKPVTQKPAETRMGKGKGNVEFWVAVVKPG
RVMFEVGGGLSEEAAKEALHLAAYKLAIKTKVISRYGVTGGEG
>Bacteria_Chloroflexi_RBG_16_Chloroflexi_52_11
MLMPKRVKWRKQMRGRMKGKATRGAEVTFGDFGLQAEEPGWVSARQIEAA
RRAITRALHRRGKIWIRIFPDKPVTHKPAETRMGKGKGNVEYWVAVVKPG
RIMFEVGGGISEDVAKEALRHAQYKFSIKTKIITRYDQVGGEA
>Bacteria_Chloroflexi_RBG_16_Chloroflexi_54_18
MLMPKRVKWRKQMRGRMRGKAYRGAEVVFGDFGLKAMEPGWVTARQIEAA
RRAIVRAMKRRGKFWIRIFPDKPVTRKPAETRMGKGKGNVEYWVAVVRPG
RIMFEIGGGIPDEIAKEALNLAQYKLAIKTKIVQRQDQAGAE
>Bacteria_Chloroflexi_RBG_16_Chloroflexi_57_11
MLMPKRVKWRKQMRGRMKGKSLRGADVIFGDLGLKALEPGWVSARQIEAA
RRAIVRTMKRRGKFWIRIFPDKPITHKPAETRMGKGKGNVEYWVAVVRPG
RIMFEIGGGLPEEVAREALRHAQYKFSIKTKIVGRHEAGSTMAQGGEA
>Bacteria_Chloroflexi_RBG_19FT_COMBO_Chloroflexi_56_12
MLMPKRVKYRKQMRGRMKGKAQRGAEVQFGDWGLQALEPGWVTARQIEAA
RRAIVRAMKRRGKIWIRIFPDKPYTQKPAETRMGKGKGNVEYWVAVVKPG
RVMFELGGGLPDDIAREALRLAQYKLVIRTKIITRYDRVVGGEA
>Bacteria_Chloroflexi_RBG_19FT_COMBO_Chloroflexi_47_9
MLMPKRVKYRKQMRGRMKGTELRGADVHFGDFGLQALEPGWVTARQIEAA
RRAIMHALKRRGKVWIRIFPDKPYTQKPAETRMGKGKGNVEYWVAVVKPG
RIMFEVGGGLPEDEARQALRLAQFKLAIKTKVVGRHERVTGGEL
>Bacteria_Chloroflexi_RBG_19FT_COMBO_Chloroflexi_49_13
MLMPKRLKYRKQMRGRMKGTELRGADVHFGDFGLQALEPGWVTARQIEAA
RRAIMHALKRRGKVWIRIFPDKPYTQKPAETRMGKGKGNVEYWVAVVKPG
RVMFEVGGGLPEDEARQALRLAQFKLAIKTKVVGRHERVAGGES
>Bacteria_Chloroflexi_RBG_13_Chloroflexi_50_21
MLMPKRVKYRKQMRGRMKGTELRGAEVHFGDFGLQALEPGWVTARQIEAA
RRAIMHSLKRRGKVWIRIFPDKPYTQKPAETRMGKGKGSVEYWVAVVKPG
RVMFEVGGGLPEDEARQALRLAQFKLAIKTKVVGRFDRVAGGEQ
>Bacteria_Chloroflexi_RBG_16_Chloroflexi_54_11
MLMPKRVKYRKQMRGRMKGTELRGADVHFGDFGLQALEPGWVTARQIEAA
RRAIMHALKRRGKVWIRIFPDKPYTQKPAETRMGKGKGNVEYWVAVVKPG
RVMFEVGGGLPEDEARAALRLAQFKLAIKTKVVGRHERVAGGEL
>Chloroflexi_bacterium_RBG_19FT_COMBO_50_10
MLMPKRMKYRKQMRGRMKGTELRGADVHFGDYGLQALEPGWVTARQIEAA
RRAIMHSLKRRGKVWIRIFPDKPYTQKPAETRMGKGKGNVEYWVAVVKPG
RIMFEVGGGLPEDEARRALRLAQFXXXXXXXXXXXXKIHEVRALSTEAIE
AQLNDTKEELMKLRFQLSSGELSDFTRLRHTRRIIARLTTVLNERLRNLE
SEEIHE*
>Bacteria_Chloroflexi_RBG_16_Chloroflexi_47_49
MLMPKRMKYRKQMRGRMKGTELRGADVHFGDYGLQALEPGWVTARQIEAA
RRAIMHSLKRRGKVWIRIFPDKPYTQKPAETRMGKGKGNVEYWVAVVKPG
RIMFEVGGGLPEDEARRALRLAQFKLAIKTKVVGRHERVAGGEA
>Bacteria_CP_novel_BJP_IG2158_Novel_57_21
MLQPKKPPHRKVNRGRLKGKAKGGTRVNFGDYGLQSLESAWITARQIEAA
RIAMTRYIKRSGKVWINIFPHKPISKKPAETRMGSGKGNPEYWVACVKSG
KVMFELAGVSEPVAREAMRLASHKLPVKCKFVKREE
>Actinobacteria_bacterium_RBG_13_55_18
MLMPRKVKHRKVHRGRMKGRSKGATKVQFGDYGLQALEPSWVTARQIEAA
RVAITRHMKRAGKVWITIFPDKPVSKKPAETRMGSGKGNPDHWVAVVKPG
RVMFELSGVPEQVAHDAMKRAAHKMPMKCRFIKRESAGGE*
>CG_4_10_14_0_8_um_filter_cor_Actinobacteria_50_43
MLLPKRVKYRKQQRGRMKGPAKGGNKIYFGDYGLQALEPGWITNRQIEAA
RIAMTRFIKRGGKVWINIFPDKPVTEKPAETRMGSGKGSPEHWVAVVKPG
RVMFELAGVDEPTAREAMRLATHKLPIKCRFVTREELGGE*
>Actinobacteria_bacterium_RBG_19FT_COMBO_36_27
MAAMLMPKRVKYRKVQRGKMKGRARGGTKLSFGEYGLQALESGWLTSRQL
EAARVALTRYIKRGGKVWINVFPHKPVTKKPAETRMGGGKGAPENWVAVV
KPGKILFEISGVSMEIAKEAIRLASNKLSIKTKFIYEEL*
>Actinobacteria_bacterium_RBG_13_35_12
MAAMLMPKRVKYRKVQRGRMKGRAKGGTKLSFGEYGLQALESGWLTSRQV
EAARVALTRYIKRGGKVWINVFPHKPVTKKPAETRMGGGKGAPENWVAVV
KPGKILFEISGVSMEVAKEAIRLASNKLSIKSKFVYEEL*
>CG08_land_8_20_14_0_20_Actinobacteria_35_9
MAAMLMPKRVKYRKVQRGRMKGIAKGGTKLSFGEYGLQALESGWLTSRQV
EAARVALTRYIKRGGKVWINVFPHKPVTKKPAETRMGGGKGAPENWVVVV
KPGRILFEISGVSMEVAKEAIRLASNKLSIKTKFVYEEL*
>Bacteria_Actinobacteria_Actinobacteria_Rubrobacteridae_Rubrobacterales_Rubrobacterineae_Rubrobacteraceae_Rubrobacter_xylanophilus_DSM_9941
MLVPRKLKWRKPQRGRMKGRAKGGTEVQFGEYGLQALEPAWITNRQIEAA
RIAMTRKIRRGGKVWINIFPHKPVTKKPAETRMGSGKGSPEEYVAVVKPG
RVMFEMSGVGEELAREAMRLAAQKLPIKTRFLVRGGGS
>Actinobacteria_bacterium_RBG_16_64_13
MLLPKRVKHRKQHRGRMAGMAKGQNTVHFGEYGLQALEPGWVTSRQIEAA
RIAMTRKIKRGGKVWINIFPQKPITKKPAETRMGSGKGSPDQWVAVVKPG
RVMFELAGVSEELAKEAIRVAAHKLPVKCRFATREDGGIEG*
>Actinobacteria_bacterium_RBG_13_63_9
MLLPKRVKHRKQHRGRMAGGAKGQTTIHFGEYGLQALEPGWVTSRQIEAA
RIAMTRKMKRGGRVWINIFPDKPITKKPAETRMGSGKGSPDQWVAVVRPG
RMMFEVAGVTEELAKDAIRVAAHKLPVKCRFATREDEGIEG*
>Actinobacteria_bacterium_RBG_16_68_12
MLMPRKTKFRRHHRGRRAGIAKGQTTVQFGDYGLKALETGWVTNRQIEAA
RIAATRKIRRSGKVWINLFPDKPVTKKPAETRMGSGKGSPEGWVAVVKPG
RVMFELAGVPEPLAKEALRLAGQKLPLRTKFVKREADLFES*
>Bacteria_Actinobacteria_Actinobacteria_Rubrobacteridae_Thermoleophilales_Thermoleophilaceae_Thermoleophilum_album_ATCC_35263
MLQPRKVKYRKQHRGRMRGVSKGGTRVEFGEYGLKALEPAWITNRQIEAA
RVAITRKIKRGGKVWINIFPDKPYTKKPAETRMGSGKGSPEGWVAVVKPG
RVMFELAGVPEPLAREAMRLAGHKLPIKTKFVMREGTEQ
>Bacteria_Actinobacteria_Actinobacteria_Rubrobacteridae_Solirubrobacterales_Patulibacteraceae_Patulibacter_sp._I11
MLAPKRVKHRKVHRGRKRGLSRGQNRVQFGEYGIKTLEAGWITNRQIEAA
RIAMTRKIKRGGKVWINVFPDKSVTKKPAETRMGSGKGSPEGWVAVVKPG
RVMFELAGVPEPLAREAIRLAGHKLPVKTKFVTAEDE
>Bacteria_Actinobacteria_Actinobacteria_Rubrobacteridae_Solirubrobacterales_Conexibacteraceae_Conexibacter_woesei_DSM_14684
MLSPKRVKFRKQHRGRRRGLSRGQVKVQFGEYGLKALEEGWLTNRQIEAA
RIAMTRKIRRGGKVWINVYPDKPYTKKPAETRMGSGKGSPEGWVAVVKPG
RVMFELGGVSEELAREAMRLAGHKLPVKTRFVMREDG
>Bacteria_Actinobacteria_Actinobacteria_Rubrobacteridae_Solirubrobacterales_Solirubrobacteraceae_Solirubrobacter_soli_DSM_22325
MLSPKRVKFRKVHRGRRHGLSRGQQTVAFGDYGLKALEAGWLTNRQIEAA
RIAMTRKIKRGGKVWINVFPDKAFTKKPAETRMGSGKGNPEGWVAVVKPG
RVMFELSGVPEDLAREAMRLAGHKLPVKTKFVLREDGQ
>Bacteria_Actinobacteria_Actinobacteria_Coriobacteridae_Coriobacteriales_Coriobacterineae_Coriobacteriaceae_Collinsella_intestinalis_DSM_13280
MLAPKRILHRKVQRGSMKGQAKGNTELHFGEYGIVALDRHWITNRQIEAA
RIAMTRYMKRGGKVYITIFPDKPITKKPAETRMGSGKGNPEEWVAVVKPG
RVMFEIAGVSEEIAREALRLAQHKLPIKTKIITRAKNGEDK
>Bacteria_Actinobacteria_Actinobacteria_Coriobacteridae_Coriobacteriales_Coriobacterineae_Coriobacteriaceae_Coriobacterium_glomerans_PW2_DSM_20642
MLAPKRVLHRKVQRGSMKGQAKGNTQLYFGEFGIRALEAHWITNRQIEAA
RIAMTRYMKRGGRVYITIFPDKPVSKKPAETRMGKGKGNPEEWVAVVKPG
RIMFEIAGVSEEVAREALRLAQHKLPIKTKIVTRADQENGEDK
>Bacteria_Actinobacteria_Coriobacteriia_Coriobacteriales_Coriobacteriaceae_Enorma_massiliensis_phI
VLAPKRVLHRKVQRGSMKGQAKGNTKLHFGDYGIKALEAHWITNRQIEAA
RVAMTRYMRRGGRVFITIFPDKPITKKPAETRMGSGKGNPEEWVAVVKPG
RIMFEISGVSEEIAREALRLAQHKLPIKTKIVARADQDGEDK
>Bacteria_Actinobacteria_Actinobacteria_Coriobacteridae_Coriobacteriales_Coriobacterineae_Coriobacteriaceae_Olsenella_uli_DSM_7084
MLAPKRVLHRKVQRGSMKGHAKGNTELHFGSYGLQALEAHWITNRQIEAA
RIAMTRYMKRGGKVWITIFPDKPVSKKPAETRMGKGKGNPEEWVAVVKPG
RIMFEIDGVEDAIAREALRLAQHKMPIRTKVVTRAESDVEE
>Bacteria_Actinobacteria_Actinobacteria_Coriobacteridae_Coriobacteriales_Coriobacterineae_Coriobacteriaceae_Atopobium_parvulum_DSM_20469
MLAPKRVLHRKVQRGSMKGQAKGNTQLHFGTWGIRAEEAHWITNRQIEAA
RIALTREMKRGGKVWITIFPDKPITKKPAETRMGSGKGNPEEWVAVVKPG
RIMFEIDGVPEEVAREALRLAQHKLPIKTKIVSKADQDGEN
>Bacteria_Actinobacteria_Actinobacteria_Coriobacteridae_Coriobacteriales_Coriobacterineae_Coriobacteriaceae_Atopobium_rimae_ATCC_49626
MLAPKRVLHRKVQRGSMKGQAKGNTRLHFGSWGIRAEEAHWITNRQIEAA
RIAITREMKRGGKVWITIFPDKPVSKKPAETRMGKGKGNPEEWVAVVKPG
RIMFEIDGVSEEVAREALRLAQHKLPIKTKIVTRADQDGEE
>Bacteria_Actinobacteria_Actinobacteria_Coriobacteridae_Coriobacteriales_Coriobacterineae_Coriobacteriaceae_Slackia_heliotrinireducens_DSM_20476
MLAPKRVRHRKVQRGSMKGKAKGYTKLNHGDYGIQALEAHWITNRQIEAA
RVAMTREMKRGGKVWITIFPDKPITQKPAETRMGSGKGNPEGWVAVVKPG
RIMFEIAGVEDAVAREALRLAINKLPIKCKIVTREQQETEAAE
>Bacteria_Actinobacteria_Actinobacteria_Coriobacteridae_Coriobacteriales_Coriobacterineae_Coriobacteriaceae_Slackia_piriformis_YIT_12062
MLAPKRIRHRKVQRGSMKGKAKGYTQLHHGSYGIQALEPHWITNRQIEAA
RIAMTRYMKRGGKVWITIFPDKPITQKPAETRMGSGKGNPEAWVAVVKPG
RIMFEIDGVDEATAKEALRLAINKLPIKCKIVSKETEVAK
>Bacteria_Actinobacteria_Actinobacteria_Coriobacteridae_Coriobacteriales_Coriobacterineae_Coriobacteriaceae_Cryptobacterium_curtum_DSM_15641
MLVPKRVKHRKVQRGSMKGRAKGGTRLNHGEWGIQALEAHWITNRQIEAA
RVAITRQMKRGGHVWITIFPDKPITSKPAETRMGSGKGNPEGWVAVVKPG
RIMFEIGGVDEATAKEACRLAINKLPIKCKIVTRETEGQK
>Bacteria_Actinobacteria_Actinobacteria_Coriobacteridae_Coriobacteriales_Coriobacterineae_Coriobacteriaceae_Denitrobacterium_detoxificans_DSM_21843
MLVPKRVKHRKVQRGSMKGKAKGGTRLNHGQWGIQALEAHWITNRQIEAA
RIAITRQMKRGGKVWITIFPDKPITQKPAETRMGSGKGNPEAWVAVVKPG
RIMFEVADVDEETAKEALRLAINKLPIKCKIVSRETEGQE
>Bacteria_Actinobacteria_Actinobacteria_Coriobacteridae_Coriobacteriales_Coriobacterineae_Coriobacteriaceae_Adlercreutzia_equolifaciens_DSM_19450
MLVPKRVKHRKVQRGSMKGKAKGGTRLNHGEYGIQALEAHWITNRQIEAA
RIAMTRHMKRGGKVWITIFPDKPITSKPAETRMGSGKGNPEGWVAVVKPG
RIMFEIAGVDDETAREALRLAINKLPIKCKIVTRETEGQQ
>Bacteria_Actinobacteria_Actinobacteria_Coriobacteridae_Coriobacteriales_Coriobacterineae_Coriobacteriaceae_Enterorhabdus_mucosicola_DSM_19490
MLVPKRVKHRKVQRGSMKGKAKGGTRLNHGEYGIQALEAHWITNRQIEAA
RIAMTRHMKRGGKVWITIFPDKPITSKPAETRMGSGKGNPEGWVAVVKPG
RIMFEIAGVDDETAREALRLAINKLPIKCKIVTRETEGQQ
>Bacteria_Actinobacteria_Actinobacteria_Coriobacteridae_Coriobacteriales_Coriobacterineae_Coriobacteriaceae_Enterorhabdus_caecimuris_B7
MLVPKRVKHRKVQRGSMKGKAKGGTRLNHGEYGIQALEAHWITNRQIEAA
RIAMTRHMKRGGKVWITIFPDKPITSKPAETRMGSGKGNPEGWVAVVKPG
RIMFEIAGVDDETAREALRLAINKLPIKCKIVTRETEGQQ
>Bacteria_Actinobacteria_Coriobacteriia_Coriobacteriales_Coriobacteriaceae_Senegalemassilia_anaerobia_JC110
MLVPKRVKHRKVQRGSMKGRAKGGTRLNHGTWGIQALEAHWITNRQIEAA
RIAMTRCMKRGGKVWITIFPDKPITKKPAETRMGSGKGNPEAWVAVVKPG
RIMFEIDGVDEATAKEALRLAINKLPIKCKIVTKETEGQE
>Bacteria_Actinobacteria_Actinobacteria_Coriobacteridae_Coriobacteriales_Coriobacterineae_Coriobacteriaceae_Gordonibacter_pamelaeae_7_10_1_b_draft_genome.
MLVPKRVKHRKVQRGSMKGKAKGGTRLNHGTWGIQALEAHWITNRQIEAA
RIAMTRHMKRGGKVWITIFPDKPITQKPAETRMGSGKGNPEAWVAVVKPG
RIMFEIDGVDEETAKEALRLAINKLPIKCKIVSKETEGQE
>Bacteria_Actinobacteria_Actinobacteria_Coriobacteridae_Coriobacteriales_Coriobacterineae_Coriobacteriaceae_Eggerthella_lenta_DSM_2243
MLVPKRVKHRKVQRGSMKGKAKGGTRLNHGEYGIQALEAAWITNRQIEAA
RIAMTRYMKRGGKVWITIFPDKPITKKPAETRMGSGKGNPEAWVAVVKPG
RIMFEIGGVDEAVAKEALRLAINKLPIKCKIVSRETEGQE
>Bacteria_Actinobacteria_Actinobacteria_Coriobacteridae_Coriobacteriales_Coriobacterineae_Coriobacteriaceae_Eggerthella_sp._YY7918
MLVPKRVKHRKVQRGSMKGKAKGGTRLNHGTYGIQALEAHWITNRQIEAA
RIAMTRHMKRGGKVWITIFPDKPITQKPAETRMGSGKGNPEAWVAVVKPG
RIMFEIDGVDEATAKEALRLAINKLPIKCKIVSKETEGQE
>Actinobacteria_bacterium_RBG_19FT_COMBO_70_19
MLAPKKVKHRKVHRGRRRGRAKGATEVHFGDFGLVALEAAWITNRQIESA
RVAITRHIRRGGKVWINIFPDKPYTKKPAETRMGSGKGNPEGWVAVVKPG
RVMFELAGVPEPLAREAMLRAAHKLPIKTKFIARAGGME*
>Actinobacteria_bacterium_RBG_16_70_17
MLMPKRVKWRKVQRGNMRGNAKGGTSVSFGDFGLQAMEPAWITARQIEAA
RIAMTRKIRRGGKVWVNIFPDKPITQKPAETRMGSGKGNPEFWVAVVRPG
RVMFELSGVPEDLAREALRVAGHKLPVKTKFVKREEL*
>Actinobacteria_bacterium_RBG_16_67_15
MLMPKRTRWRKQQRGNMRGNAKAGTSVAFGDYGLQAVEPGWISARQIEAA
RVAMTRHIKRGGKVWIMIFPDKPVTQKPAETRMGSGKGNPEFWVAVVRPG
RVMFELSGVDEPLAREALRLAGHKLSVKSKFVRREEV*
>Actinobacteria_bacterium_RBG_16_67_10
VTQKPAETRMGSGKGNPEFWVAVVKPGRVMFELSGVTEDLAREAMRLAGH
KLPVKTKFVKREEL*
>Actinobacteria_bacterium_RBG_16_68_21
MLMPKRVKWRKQQRGHLRGNAKGGTSVVFGDFGLQTVEPGWITARQIEAA
RVAMTRKIKRGGKVWINIFPDKPVTQKPAETRMGSGKGNPEFWVAVVKPG
RVMFELSGVTEDLAREAMRLAGHKLPVKTKFVKREEL*
>Bacteria_Actinobacteria_Actinobacteria_Acidimicrobidae_Acidimicrobiales_Acidimicrobineae_Acidimicrobiaceae_Ferrimicrobium_acidiphilum_DSM_19497
MLMPRKVKHRKTHRGRLTGMAKGGTEVSFGRYGIQALEPGWITARQIEAA
RVAMTRHVRRGGKVWIRVFPDKPVTKKPAETRMGSGKGNPEFWVAVVRPG
KILFELDGVNEELGRAAMERAIQKLPIKARFVIKEGVEAIGGSR
>Bacteria_Actinobacteria_Actinobacteria_Acidimicrobidae_Acidimicrobiales_Acidimicrobineae_Acidimicrobiaceae_Acidimicrobium_ferrooxidans_DSM_10331
MLMPRKVKHRKVQRGRLGGEAKGGTEITFGRYGIQALEPAWVTARQIEAA
RIAMTRHVRRGGKVWIRIFPDKPITKKPAETRMGSGKGNPEFWVAVVKPG
RILFELDGVGEELARAAMERAIQKLPMKARFVVREDVEALAGGAR
>Bacteria_Actinobacteria_Actinobacteria_Acidimicrobidae_Acidimicrobiales_Acidimicrobineae_Acidimicrobiaceae_Ilumatobacter_coccineum_YM16_304
MLMPRKVAHRKHHRGRTRGLTKGGSGLSFGEYGIQALEPGWITARQIEAA
RIAMTRAIKRGGKVWINVFPDKPVTKKPAETRMGSGKGNPEFWVAVVKPG
RTLFELSFPDEEVARVALNKAIQKLPIKARIITREEIV
>Bacteria_Actinobacteria_Actinobacteria_unclassified_Actinobacteria_Candidatus_Microthrix_parvicella_Bio17_1
MLMPRKVRHRKHQRGRLKGNAKGGTAVSFGQYGVQALEPGWITARQIEAA
RIAMTRHIKRGGKVWITVFPDKPVTQKPAETRMGSGKGNPERWVAPVKPG
RIMFELSYPDEDVARGALERAIQKLPIKARIVTREEGI
>Bacteria_Actinobacteria_Actinobacteria_Nitriliruptoridae_Nitriliruptorales_Nitriliruptoraceae_Nitriliruptor_alkaliphilus_DSM_45188
MLAPKRVKHRKQHRPRPLKGLSKGHTQVYVGDYGLMATTPGWITARQIES
ARIAITRAIKRGGKVRITLFPDRAITKKPLETRMGSGKGSPDHWVAAVKP
GRIMFELSGVDEDLAREAMRKASHKLPVKTKFVKREDGGE
>Bacteria_Actinobacteria_Actinobacteria_Actinobacteridae_Actinomycetales_Frankineae_Acidothermaceae_Acidothermus_cellulolyticus_11B
MLIPRKVKHRKQHHPKRSGVAKGGTRVVFGEYGIQALEPAYVTNRQIESA
RIAMTRHIRRGGKVWITIFPDRPLTKKPAETRMGSGKGSPEWWVANVKPG
RVMFELAGVPEPVAREALRRAMHKLPMKCRFVRREVEVS
>Bacteria_Actinobacteria_Actinobacteria_Actinobacteridae_Actinomycetales_Streptosporangineae_Thermomonosporaceae_Thermomonospora_curvata_DSM_43183
MLIPRKVKYRKQHHPKRKGMAKGGTKVVFGDFGIQALEGAYVTNRQIEAA
RIAMTRHIRRGGKVWINIFPDRPLTKKPAETRMGSGKGSPEWWVANIKPG
RVMFEISYPNEEVAREALTRAIHKLPMKCKIVKREVVES
>Bacteria_Actinobacteria_Actinobacteria_Actinobacteridae_Actinomycetales_Streptosporangineae_Thermomonosporaceae_Actinomadura_madurae_LIID_AJ290
MLIPRKVKHRKQHHPKRRGMAKGGTRVTFGEYGIQAVEAAYVTNRQIEAA
RIAMTRHIKRGGKVWINIFPDRPLTKKPAETRMGSGKGSVEWWVANVKPG
RVLFEISYPNEQIAREALTRAIHKLPMKCKIVKREVGES
>Bacteria_Actinobacteria_Actinobacteria_Actinobacteridae_Actinomycetales_Streptosporangineae_Nocardiopsaceae_Nocardiopsis_alba_ATCC_BAA_2165
MLIPRKVKYRKQHHPDLRGKAKGGTSVTFGEFGIQALESAYVTNRQIESA
RIAMTRHIKRGGKVWINIFPDRPLTKKPAEVRMGSGKGSPEWWVAPVKPG
RVMFELSGVPEAVAKEAMRRAMHKLPMKCKFVKREGE
>Bacteria_Actinobacteria_Actinobacteria_Actinobacteridae_Actinomycetales_Streptosporangineae_Nocardiopsaceae_Marinactinospora_thermotolerans_DSM_45154
MLIPRKVKYRKQHHPSLKGRAKGGTTVNFGEYGIQALESAYVTNRQIESA
RIAMTRHIRRGGKVWINIFPDRPLTKKPAETRMGSGKGSPEWWVAPVKPG
RVMFELSGVPEPIAKEAMRRAMHKLPMKCKFVKREVEA
>Bacteria_Actinobacteria_Actinobacteria_Actinobacteridae_Actinomycetales_Streptosporangineae_Nocardiopsaceae_Thermobifida_fusca_YX
MLIPRKVKHRKQHHPSLRGRAKGGTSVHFGEYGIQALESAYVTNRQIEAA
RIAMTRHIRRGGKVWINIFPDRPLTKKPAETRMGSGKGSPEWWVAPVKAG
RVMFELAGVPEPVAKEALRRAIHKLPMKCKVVKREAGE
>Bacteria_Actinobacteria_Actinobacteria_Actinobacteridae_Actinomycetales_Pseudonocardineae_Pseudonocardiaceae_Thermobispora_bispora_DSM_43833
MLIPRKVKHRKQHRPRRSGMAKGGTRVVFGDYGIQALEHAYVTNRQIEAA
RIAMTRHIRRGGKVWINIFPDRPLTKKPAETRMGSGKGSPEWWIANVKPG
RVMFELSGVPEPVAREALRRAMHKLPMKCRFVKREVGEV
>Bacteria_Actinobacteria_Actinobacteria_Actinobacteridae_Actinomycetales_Streptosporangineae_Streptosporangiaceae_Microbispora_sp._ATCC_PTA_5024
MLIPRRVKHRKQHRPDRHGAAKGGTRVVFGEFGIQALEHSYVTNRQIEAA
RIAMTRHIRRGGKVWINIFPDRPLTKKPAETRMGSGKGSPEWWIANVKPG
RVMFELSGVAEPVAREAMRRAMHKLPMKCRFVKREVGEA
>Bacteria_Actinobacteria_Actinobacteria_Actinobacteridae_Actinomycetales_Streptosporangineae_Streptosporangiaceae_Streptosporangium_roseum_DSM_43021
MLIPRRVKHRKQHRPDRHGAAKGGTRVVFGEFGIQALEHSYVTNRQIESA
RIAMTRHIKRGGKVWINIYPDRPLTKKPAETRMGSGKGSPEWWIANVKPG
RVMFELSGVAEPVAREALRRAMHKLPMKCRFVKREVGEA
>Bacteria_Actinobacteria_Actinobacteria_Actinobacteridae_Actinomycetales_Streptosporangineae_Streptosporangiaceae_Nonomuraea_coxensis_DSM_45129
MLIPRRVKHRKQHRPDRSGAAKGGTRVVFGEFGIQAVEHSYVTNRQIESA
RIAMTRHIRRGGKVWINIYPDRPLTKKPAETRMGSGKGSPEWWIANVKPG
RVMFELSGVAEPVAREALQRAIHKLPMKCKIVKREVGEA
>Bacteria_Actinobacteria_Actinobacteria_Actinobacteridae_Actinomycetales_Frankineae_Frankiaceae_Frankia_alni_ACN14a
MLIPRKVAHRKQHHPGRTGAAKGGTRVTFGEYGIQALESAYVTNRQIESA
RIAMTRHIRRGGKVWINIYPDRPLTKKPAETRMGSGKGSPEWWVANVKPG
RVLFELSGVAEPVAREAMRRAIHKLPMKCRFVVREGGA
>Bacteria_Actinobacteria_Actinobacteria_Actinobacteridae_Actinomycetales_Frankineae_Cryptosporangiaceae_Cryptosporangium_arvum_YU_629_21_DSM_44712
MLIPRRVKHRKQHHPTRRGASKGGTAVTFGEYGIQALEPAYVTNRQIESA
RIAINRHIKRGGKVWINIYPDRPLTKKPAETRMGSGKGSPEWWIANVKPG
RVLFELQYPNEQIAREAMRRAIHKLPMKCRIVKREGSEAA
>Bacteria_Actinobacteria_Actinobacteria_Actinobacteridae_Actinomycetales_Glycomycineae_Glycomycetaceae_Stackebrandtia_nassauensis_DSM_44728
MLMPRKPPKGFRKPHHPKRRGRAKGGTRVTFGEFGIQALEPAYVTNRQIE
SARIAMTRHIKRGGKVWINIFPDQALTKKPAETRMGSGKGSPEWWVANVK
PGRVMFELSFPNETIAREAMRRAIHKLPMKCRIVTREVGEV
>Bacteria_Actinobacteria_Actinobacteria_Actinobacteridae_Actinomycetales_Glycomycineae_Glycomycetaceae_Haloglycomyces_albus_DSM_45210
MLMPRKPPRGYRKPHAPKRKGKASRGTRVSFGEYGIQATEHAYVTNRQIE
AARIAMTRHIKRGGKVWINIFPDRAITKKPAETRQGSGKGSPEYWVANVK
PGRVMFEISFPNEKTANEALMRAIHKLPMKCRIVKREGAGEV
>Bacteria_Actinobacteria_Actinobacteria_Actinobacteridae_Actinomycetales_Glycomycineae_Glycomycetaceae_Glycomyces_arizonensis_DSM_44726
MLMPRKPPRGYRKPHVPGRKGKATRGTRVTFGEYGIQALEHSYVTNRQIE
AARIAMTRHIKRGGKVWINIFPDRAITKKPAETRQGSGKGSPEFWVANVK
PGRVMFELSFPTETIAHEALMRAIHKLPMKCRIVTREGAGE
>Bacteria_Actinobacteria_Actinobacteria_Actinobacteridae_Actinomycetales_Micromonosporineae_Micromonosporaceae_Longispora_albida_DSM_44784
MLMPRKPPKGFRKPHKPSRSGAAKGGTRVVFGEFGIQALEPAYVTNRQIE
SARIAMTRHIKRGGKVWITIFPDQAITKKPAETRMGSGKGSPEWWVANVK
PGRILFEMAFPNEAIAREAMRRAIHKLPMKCRIVKREVGEA
>Bacteria_Actinobacteria_Actinobacteria_Actinobacteridae_Actinomycetales_Micromonosporineae_Micromonosporaceae_Micromonosporaceae_bacterium_URHE0070
MLMPRKPPGGFRKPHHPDRHGSSKGGTRVVFGEFGIQALESAYVTNRQIE
AARIAMTRHIKRGGKVWITVFPDRAITKKPAETRMGSGKGSPEWWVSNVK
PGRILFEMSFPNEPIAREAMRRAIHKLPLKCRIVTREGAEG
>Bacteria_Actinobacteria_Actinobacteria_Actinobacteridae_Actinomycetales_Micromonosporineae_Micromonosporaceae_Catelliglobosispora_koreensis_DSM_44566
MLMPRKPPKGFRKPHHPDRSGKSKGGNRVVFGEFGIQALAPAYVTNRQIE
SARIAMTRHIRRGGKVWINIFPDQAITKKPAETRMGSGKGSPEWWVANVK
PGRILFEMTFPNEAVAREAMRRAIHKLPMKCRIVKREIGEA
>Bacteria_Actinobacteria_Actinobacteria_Actinobacteridae_Actinomycetales_Micromonosporineae_Micromonosporaceae_Hamadaea_tsunoensis_DSM_44101
MLVPRKPPKGFRKPHHPSRSGASKGGNRVAFGEFGIQALESAYVTNRQIE
AARIAMTRHIRRGGKVWINIFPDQALTKKPAETRMGSGKGSPEWWVSNVK
PGRILFEMTFPNEAIAREAMRRAIHKLPMKCRIVTREVGEA
>Bacteria_Actinobacteria_Actinobacteria_Actinobacteridae_Actinomycetales_Micromonosporineae_Micromonosporaceae_Actinoplanes_missouriensis_NBRC_102363
MLMPRKPPKGFRKPHHPDRSGASKGGNRVVFGEFGIQALEPAYVTNRQIE
SARIAMTRHIKRGGKVWISIFPDQALTKKPAETRMGSGKGSPEWWVANVK
PGRILFEMSFPNETVAREAMRRAIHKLPMKCRIVTREVGES
>Bacteria_Actinobacteria_Actinobacteria_Actinobacteridae_Actinomycetales_Micromonosporineae_Micromonosporaceae_Micromonospora_sp._L5
MLMPRKPPKGFRKPHHPDRSGASKGGNRVVFGEFGIQALEPAYVTNRQIE
SARIAMTRHIKRGGKVWITIFPDQALTKKPAETRMGSGKGSPEWWVANVK
PGRVLFEMSFPNEQIAREAMRRAIHKLPMKCRIVTREVGES
>Bacteria_Actinobacteria_Actinobacteria_Actinobacteridae_Actinomycetales_Micromonosporineae_Micromonosporaceae_Salinispora_arenicola_CNS_205
MLMPRKPPKGFRKPHHPDRSGASKGGNRVVFGEFGIQALEPAYVTNRQIE
SARIAMTRHIKRGGKVWITIFPDQALTKKPAETRMGSGKGSPEWWVANVK
PGRVLFEMSFPNEQIAREAMRRAIHKLPMKCRIVTREVGES
>Bacteria_Actinobacteria_Actinobacteria_Actinobacteridae_Actinomycetales_Micromonosporineae_Micromonosporaceae_Verrucosispora_maris_AB_18_032
MLMPRKPPKGFRKPHHPDRSGASKGGNRVVFGEFGIQALEPAYVTNRQIE
SARIAMTRHIKRGGKVWITIFPDQSLTKKPAETRMGSGKGSPEWWVANVK
PGRVLFEMSFPNEQIAREAMRRAIHKLPMKCRIVTREVGES
>Bacteria_Actinobacteria_Actinobacteria_Actinobacteridae_Actinomycetales_Frankineae_Geodermatophilaceae_Blastococcus_saxobsidens_DD2
MLIPRRVKHRKQHHPSRSGRAKGGTEINFGEYAIQALEPAYVTNRQIESA
RIAMTRHIRRGGKVWISIYPDRPLTKKPAETRMGSGKGSPEWWVANVKPG
RVLFELSGVAEPVAREAMRRAIHKLPMKCRFITREGEV
>Bacteria_Actinobacteria_Actinobacteria_Actinobacteridae_Actinomycetales_Frankineae_Geodermatophilaceae_Geodermatophilus_obscurus_DSM_43160
MLIPRRVKHRKQHHPSRSGRAKGGTEINFGEYAIQALEPAYVTNRQIESA
RIAMTRHIRRGGKVWISIYPDRPLTKKPAETRMGSGKGSPEWWVANVKPG
RIMFELSGVAEPVAREAMRRAIHKLPMKCRFITREGEV
>Bacteria_Actinobacteria_Actinobacteria_Actinobacteridae_Actinomycetales_Frankineae_Nakamurellaceae_Nakamurella_multipartita_DSM_44233
MLIPRKVKHRKQHRPHRTGMASGGTQVTFGDFGIQALEPAYVTNRQIESA
RIAINRHIRRGGKVWINIYPDRPLTKKPAETRMGSGKGSPEWWIANVKPG
RIVFEMSYPNEATAREALRRAIHKLPMKCRIVTREGVEG
>Bacteria_Actinobacteria_Actinobacteria_Actinobacteridae_Actinomycetales_Corynebacterineae_Segniliparaceae_Segniliparus_rotundus_DSM_44985
MLIPRKVKHRKQHHPSRSGAAKGGTKVTFGEFGIQALEPAYVTNRQIESA
RIAINRHIRRGGKVWINIYPDRPLTKKPAETRMGSGKGSPEWWIANVKPG
RVLFEMSFPNEETAREALRRAQHKLPLKTRIVTREEQF
>Bacteria_Actinobacteria_Actinobacteria_Actinobacteridae_Actinomycetales_Corynebacterineae_Mycobacteriaceae_Amycolicicoccus_subflavus_DQS3_9A1
MLIPRKVKHRKQHKPKRTGLAKGGTQVVFGDFGIQALEPAYLTNRQIESA
RIAINRHIRRGGKVWINVFPDRPLTKKPAETRMGSGKGSPEWWVANIKPG
RVMFEMSYPNEEVAREALRRAIHKLPMKCRIVTREGQF
>Bacteria_Actinobacteria_Actinobacteria_Actinobacteridae_Actinomycetales_Corynebacterineae_Dietziaceae_Dietzia_cinnamea_P4_contig00104
MLIPKRVKHRKQHHPGRSGAAKGGTKVTFGDYGIQALEPAYVTNRQIESA
RIAINRHIKRGGKVWINIYPDRPLTKKPAEVRMGSGKGSVEWWVANVKPG
RILFEMSYPNEETAREALRRAQHKLPCKTRIVTREEQF
>Bacteria_Actinobacteria_Actinobacteria_Actinobacteridae_Bifidobacteriales_unclassified_Bifidobacteriales_Turicella_otitidis_ATCC_51513
MLIPKRVKYRRQHRPTRRGVSKGGTKISFGDYALQALEPAYVTNRQIEAA
RISINRHVKRGGKVWINIFPDRPLTQKPLGVRMGSGKGPVEKWVANVKPG
RILFEMTYPNEEVALEALRRAGAKLPCKVRIIKKEDQY
>Bacteria_Actinobacteria_Actinobacteria_Actinobacteridae_Actinomycetales_Corynebacterineae_Corynebacteriaceae_Corynebacterium_argentoratense_DSM_44202
MLIPKRVKYRRQHRPTRTGVSKGGNRITHGDYGIQALEPTYITNRQIESA
RIAINRHVKRGGKVWINIFPDRPLTQKPLGVRMGSGKGPVEKWIANVKPG
RILFEMSYPNEEIALEALRRAAQKLPCKVRIVKKEDQF
>Bacteria_Actinobacteria_Actinobacteria_Actinobacteridae_Actinomycetales_Corynebacterineae_Tsukamurellaceae_Tsukamurella_paurometabola_DSM_20162
MLIPRRVKHRKQHHPKRSGAAKGGTTVAFGDYGIQALEPAYITNRQIESA
RIAINRHIKRGGKVWINIFPDRPLTKKPAETRMGSGKGSPEWWVANVKPG
RVMFEMTYPNEQIAREALRRAQHKLPCKTRIVTREEQF
>Bacteria_Actinobacteria_Actinobacteria_Corynebacteriales_Gordoniaceae_Gordonia_sp._KTR9
MLIPRRVKHRKQHHPSLKGQAKGGTKVTFGDYGIQALEGAYITNRQIESA
RIAINRHIKRGGKVWINIFPDRPLTKKPAETRMGSGKGSPEWWVAPVKPG
RVLFEMTYPNEEIAREALRRAQHKLPIKTRIVTREEQF
>Bacteria_Actinobacteria_Actinobacteria_Corynebacteriales_Gordoniaceae_Gordonia_bronchialis_DSM_43247
MLIPRRVKHRKQHHPSLKGQAKGGTKVTFGDFGIQALESAYITNRQIESA
RIAINRHIKRGGKVWINIFPDRPLTKKPAETRMGSGKGSPEWWVAPVKPG
RVLFEMTYPNEEIAREALRRAQHKLPIKTRIVTREEQF
>Bacteria_Actinobacteria_Actinobacteria_Actinobacteridae_Actinomycetales_Corynebacterineae_Mycobacteriaceae_Mycobacterium_abscessus_bolletii_50594
MLIPRKVKHRKQHHPKKKGTASGGTTVAFGDYGIQALGHAYITNRQIESA
RIAINRHIKRGGKVWINIFPDRPLTKKPAETRMGSGKGSPEWWVANVKPG
RVLFELSYPNEETARQALTRAIHKLPIKARIITREEQF
>Bacteria_Actinobacteria_Actinobacteria_Actinobacteridae_Actinomycetales_Corynebacterineae_Nocardiaceae_Rhodococcus_sp._BCP1
MLIPRRVKHRKQHHPSRSGAAKGGTQVTFGDYGIQALEPAYITNRQIESA
RIAMTRHIKRGGKIWINIFPDRPLTKKPAETRMGSGKGSPEWWVANVKPG
RVMFEMSYPNEEIAREALRRAMHKLPCKCRIVTREEQF
>Bacteria_Actinobacteria_Actinobacteria_Actinobacteridae_Actinomycetales_Corynebacterineae_Nocardiaceae_Smaragdicoccus_niigatensis_DSM_44881
MLMPRRVKHRKQHHPDRTGAAKGGTQVTFGDYGIQALEPAYITNRQIESA
RIAMTRHIKRGGKVWINIYPDRPLTKKPAETRMGSGKGSPEWWVANVKPG
RVLFELSFPNEETAREAMRRAIHKLPCKCRIVTREEQF
>Bacteria_Actinobacteria_Actinobacteria_Actinobacteridae_Actinomycetales_Corynebacterineae_Nocardiaceae_Nocardia_brasiliensis_ATCC_700358
MLMPRKVKHRKQHHPSRSGMAKGGTSVAFGEFGIQALEPAYVTNRQIESA
RIAMTRHIKRGGKIWINIYPDRPLTKKPAETRMGSGKGSPEWWIANVKPG
RVMFEMSYPNEEIAREALRRAMHKLPMKCRIVTREEQF
>Bacteria_Actinobacteria_Actinobacteria_Actinobacteridae_Actinomycetales_Pseudonocardineae_Pseudonocardiaceae_Actinomycetospora_chiangmaiensis_DSM_45062
MLMPRRVKFRKQHRPDRSGAAKGGTQMSFGDYGIQALEHGYVTNRQIESA
RIAITRHIRRGGKVWINIFPDRPLTKKPAETRMGSGKGSPEKWVANVKPG
RVMFEMSYPNEATAREALRRAQHKLPMRCRIVTREEAF
>Bacteria_Actinobacteria_Actinobacteria_Actinobacteridae_Actinomycetales_Pseudonocardineae_Pseudonocardiaceae_Pseudonocardia_dioxanivorans_CB1190
MLIPRKVKHRKQHRPHRTGASTGGTRVTFGDYGIQALEPAYVTNRQIESA
RIAINRHIRRGGKVWINVFPDRPLTKKPAETRMGSGKGSPEKWVTNVKPG
RVLFEMSFPNEQTAREALRRAIHKLPMKCRIVTREGGDI
>Bacteria_Actinobacteria_Actinobacteria_Actinobacteridae_Actinomycetales_Pseudonocardineae_Pseudonocardiaceae_Actinoalloteichus_cyanogriseus_DSM_43889
MLIPRKVKYRKQHRPVRRGMSKGGNQVTFGEFGIQALEPAYVTNRQIESA
RIAITRHIRRGGKVWINIFPDRPLTKKPAETRMGSGKGSPEYWVANVKPG
RVLFEMNYPNEPVAREALRRAIHKLPMKCRIVTREGGEF
>Bacteria_Actinobacteria_Actinobacteria_Actinobacteridae_Actinomycetales_Pseudonocardineae_Pseudonocardiaceae_Actinosynnema_mirum_DSM_43827
MLIPRRVKHRKQHHPGRSGAAKGGTRVTFGEFGIQALEPAYVTNRQIESA
RIAITRHIRRGGKVWINIFPDRPLTKKPAETRMGSGKGSPEWWVANIKPG
RVLFEMSFPNEATAREALRRAIHKLPMKCRIVTREGGDF
>Bacteria_Actinobacteria_Actinobacteria_Actinobacteridae_Actinomycetales_Pseudonocardineae_Pseudonocardiaceae_Saccharothrix_espanaensis_DSM_44229
MLIPRRVKHRKQHHPGRSGAAKGGTRVTFGEFGIQALEPAYVTNRQIESA
RIAITRHIRRGGKVWINIFPDRPLTKKPAETRMGSGKGSPEWWVANVKPG
RVLFEMSFPNETVAREALRRAIHKLPMKCRIVTREGGEF
>Bacteria_Actinobacteria_Actinobacteria_Actinobacteridae_Actinomycetales_Pseudonocardineae_Pseudonocardiaceae_Actinokineospora_inagensis_DSM_44258
MLIPRRVKHRKQHHPKRSGAAKGGTRVTFGEFGIQALEPAYVTNRQIESA
RIAINRHIRRGGKVWINIFPDRPLTKKPAETRMGSGKGSPEYWVANVKPG
RVMFEMSFPNEQVAREALRRAIHKLPMKCRIVTREGGDF
>Bacteria_Actinobacteria_Actinobacteria_Actinobacteridae_Actinomycetales_Pseudonocardineae_Pseudonocardiaceae_Kutzneria_albida_DSM_43870
MLIPRRVKHRKQHHPKRSGAAKGGTKVTFGEFGIQALEPAYVTNRQIESA
RIAINRHIRRGGKVWINIFPDRPLTKKPAETRMGSGKGSPEYWVANVKPG
RVLFEMTYPNETVAREALRRAIHKLPLKCRIVTREGGDF
>Bacteria_Actinobacteria_Actinobacteria_Actinobacteridae_Actinomycetales_Actinopolysporineae_Actinopolysporaceae_Actinopolyspora_mortivallis_HS_1_DSM_44261
MLVPRKVRWRKSHAPKRKGFAKGGTRINFGEYGIQALEHAYVTNRQIESA
RIAITRHVKRGGKVWINIFPDRPLTKKPAETRMGSGKGSPEYWIANVKPG
RVVFELNYPNEKIAYEALRRAVHKLPMKCKIVSREGGDF
>Bacteria_Actinobacteria_Actinobacteria_Actinobacteridae_Actinomycetales_Pseudonocardineae_Pseudonocardiaceae_Saccharopolyspora_erythraea_NRRL_2338
MLVPRRVKWRKSHAPKRKGFAKGGTRINFGEYGIQAIEHGYVTNRQIESA
RIAITRHVKRGGKVWINIFPDRPLTKKPAETRQGSGKGSPESWVANVKPG
RVMFELNFPNEKTAIEALTRAAHKLPMKCKIVSREAGDF
>Bacteria_Actinobacteria_Actinobacteria_Actinobacteridae_Actinomycetales_Pseudonocardineae_Pseudonocardiaceae_Sciscionella_marina_DSM_45152
MLIPRKVKHRKQHRPHRGGMSKGGTRISFGDYGIQALEHAYVTNRQIESA
RIAINRHVKRGGKVWINIFPDRPLTKKPAEVRMGSGKGSPEHWVANVKPG
RVMFEMTFPNEAQAKEALRRAMHKLPMKCRIVSREGGEF
>Bacteria_Actinobacteria_Actinobacteria_Actinobacteridae_Actinomycetales_Pseudonocardineae_Pseudonocardiaceae_Amycolatopsis_mediterranei_RB
MLIPRRVKHRKQHSPKRHGAAKGGTKVSFGEYGIQALEHSYVTNRQIESA
RIAMTRHIKRGGKVWTTIYPDRPLTKKPAETRMGSGKGSPEWWIANVKPG
RVMFEISFPNEETAREALRRAIHKLPMKCRIVTREGGEF
>Bacteria_Actinobacteria_Actinobacteria_Actinobacteridae_Actinomycetales_Pseudonocardineae_Pseudonocardiaceae_Thermocrispum_agreste_DSM_44070
MLIPRKVAHRKQHHPRRKGMAKGGTKVHFGEYGIQALEHAYVTNRQIEAA
RIAMTRHIKRGGKIWINIFPDRPLTKKPAETRMGSGKGSPEWWVANVKPG
RVMFEMTYPNEAVAREALRRAIHKLPMKCRIVSREGSEF
>Bacteria_Actinobacteria_Actinobacteria_Actinobacteridae_Actinomycetales_Pseudonocardineae_Pseudonocardiaceae_Saccharomonospora_viridis_DSM_43017
MLIPRKVKYRKQHAPRRSGAAKGGTKVHFGDFGIQALEHGYVTNRQIESA
RIAMTRHIKRGGKIWINVFPDRPLTKKPAETRMGSGKGSPEWWVANVKPG
RVVFEMSFPNEAVAREAMRRAIHKLPMKCRIVTREGGEF
>Bacteria_Actinobacteria_Actinobacteria_Actinobacteridae_Actinomycetales_Pseudonocardineae_Pseudonocardiaceae_Prauserella_rugosa_DSM_43194
VLIPRKVKHRKQHAPKRKGAAKGGTKVTFGEYGIQALEHAYVTNRQIESA
RIAMTRHIKRGGKIWINIFPDRPLTKKPAETRMGSGKGSPEWWVANVKPG
RVMFEMSFPNEAVAREAMRRAIHKLPMKCRIVTREGGEF
>Bacteria_Actinobacteria_Actinobacteria_Actinobacteridae_Actinomycetales_Frankineae_Sporichthyaceae_Sporichthya_polymorpha_DSM_43042
MLIPRRVKHRKQHHPDRHGASKGGNTVAFGDFGIQALEPAYVTNRQIESA
RIAMTRHIKRGGKVWINIYPDRPLTKKPAETRMGSGKGSPEWWVANIKPG
RVMFELSGVPEPIAREAMRRAIHKLPMKCRFVTREGVQG
>Bacteria_Actinobacteria_Actinobacteria_Actinobacteridae_Actinomycetales_Catenulisporineae_Catenulisporaceae_Catenulispora_acidiphila_DSM_44928
MLIPRRVKHRKQHHPGRSGASKGGNNLAFGEYGIQALTPAYVTNRQIESA
RIAINRHIRRGGKVWINIYPDRPLTKKPAETRMGSGKGSPEWWVANVKPG
RVLFELSYPNEERAREALLRATHKLPLKCRIIKREAGDI
>Bacteria_Actinobacteria_Actinobacteria_Actinobacteridae_Actinomycetales_Catenulisporineae_Actinospicaceae_Actinospica_robiniae_DSM_44927
MLIPRRVKHRKQHHPDRHGASKGGNELNFGEYGIQALTPAYVTNRQIESA
RIAINRHIRRGGKVWIQIFPDRPLTKKPAETRMGSGKGSPEWWVANVKPG
RVLFELSYPNEKVAREALLRASHKLPLKCRIIKREAGEI
>Bacteria_Actinobacteria_Actinobacteria_Actinobacteridae_Actinomycetales_Streptomycineae_Streptomycetaceae_Streptomycetaceae_bacterium_MP113_05
MLIPRRVKHRKQHHPKRKGMAKGGTEVAFGEWGIQAVTPAYVTNRQIEAA
RISMTRHIKRGGKVWINIYPDRPLTKKPAETRMGSGKGSPEWWIANVKPG
RVMFELSYPNERIAKEALIRAAHKLPMKCRIVRREAGES
>Bacteria_Actinobacteria_Actinobacteria_Actinobacteridae_Actinomycetales_Streptomycineae_Streptomycetaceae_Streptomyces_coelicolor_A32
MLIPRRVKHRKQHHPKRRGMAKGGTQVAFGEYGIQALTPAYVTNRQIEAA
RIAMTRHIKRGGKVWINIYPDRPLTKKPAETRMGSGKGSPEWWIANVHPG
RVMFELSYPNEKIAREALTRAAHKLPMKCRIVKREAGEA
>Bacteria_Actinobacteria_Actinobacteria_Actinobacteridae_Actinomycetales_Streptomycineae_Streptomycetaceae_Kitasatospora_setae_KM_6054_NBRC_14216
MLIPRRVKHRKQHHPKRRGASKGGTELAFGQFGIQAVTPAYVTNRQIESA
RIAITRHIRRGGKVWINIYPDRPLTKKPAETRMGSGKGSPEWWIANVHPG
RVMFELSYPNEKIAREALTRAAHKLPMKCRIVRREDGES
>Bacteria_Actinobacteria_Actinobacteria_Actinobacteridae_Actinomycetales_Streptomycineae_Streptomycetaceae_Streptacidiphilus_oryzae_TH49
MLIPRRVKHRKQHHPKRRGMAKGGTELAFGEYGIQAVTPAYVTNRQIEAA
RIAITRHIRRGGKVWINIYPDRPLTKKPAETRMGSGKGSPEWWVANVHPG
RVMFELSFPNEKVAKEALTRAAHKLPMKCRIVRREAGES
>Bacteria_Actinobacteria_Actinobacteria_Actinobacteridae_Actinomycetales_Pseudonocardineae_Pseudonocardiaceae_Jiangella_gansuensis_YIM_002_DSM_44835
MLIPRKVKHRKQHHPKRRGMAKGGTSLAFGEYGIQAVEGHYVTNRQIEAA
RIAITRHIRRGGKVWINIYPDRPLTKKPAETRMGSGKGSPEWWIANVKPG
RVMFELSYPNETVAREALTRAIHKLPMKARIVSREAGEV
>Bacteria_Actinobacteria_Actinobacteria_Actinobacteridae_Actinomycetales_Propionibacterineae_Nocardioidaceae_Actinopolymorpha_alba_DSM_45243
MLIPRKVKHRKQHSPKRSGMAKGGTSVSFGEYGIQALEAHYVTNRQIESA
RIAMTRHIKRGGKVWINIFPDRPLTKKPAETRMGSGKGSPEWWIANIKPG
RVMFELSYPNETVAREALLRAIHKLPMKCRIVKREAGEG
>Bacteria_Actinobacteria_Actinobacteria_Actinobacteridae_Actinomycetales_Propionibacterineae_Nocardioidaceae_Aeromicrobium_marinum_DSM_15272
MLMPRRVKYRKQHHPNRRGMAKGGTTLAFGDYGIQAVEGHYVTNRQIESA
RIAMTRHMKRGGKVWINIYPDRPLTKKPAETRMGSGKGSPEWWVANVKPG
RVMFELSGVDEATARESARLAIHKLPMKARFVSRETEGGI
>Bacteria_Actinobacteria_Actinobacteria_Actinobacteridae_Actinomycetales_Propionibacterineae_Nocardioidaceae_Marmoricola_sp._URHB0036
MLMPRRVKHRKQHHPKRTGAAKGGTKLSFGDFGIQATESAYVTNRQIESA
RIAMTRHIKRGGKVWINIYPDRPLTKKPAETRMGSGKGSPEWWVANVKPG
RVMFELAGVDEDIAREAMRRAIHKLPMKCKFISRETGDF
>Bacteria_Actinobacteria_Actinobacteria_Actinobacteridae_Actinomycetales_Propionibacterineae_Nocardioidaceae_Nocardioides_sp._JS614
MLMPRRVKHRKQHHPTRRGAAKGGTRLAFGDFGIQAVEAHYVTNRQIESA
RIAMTRHIKRGGKVWINIYPDRPLTKKPAETRMGSGKGSPEWWIANVKPG
RVMFELSGVDETVAREAMRRAMHKLPMKCRFISREAGEF
>Bacteria_Actinobacteria_Actinobacteria_Actinobacteridae_Actinomycetales_Propionibacterineae_Nocardioidaceae_Kribbella_flavida_DSM_17836
MLIPRKVKHRKQHHPKRSGAAKGGTTLAFGDFGIQALESHYVTNRQIESA
RIAMTRHIKRGGKVWINIYPDRPLTKKPAETRMGSGKGSPEWWIANVKAG
RVMFELSGVPEDIAREAMRRAIHKLPMKCRFISREAGEN
>Bacteria_Actinobacteria_Actinobacteria_Actinobacteridae_Actinomycetales_Propionibacterineae_Propionibacteriaceae_Microlunatus_phosphovorus_NM_1
MLVPRRVKFRKQHHPKRTGAAKGGTKLAFGEFGIQAIEASYLTNRQIESA
RIAMTRHIKRGGKVWINVYPDRPLTKKPAETRMGSGKGSPEWWIANIKPG
RVLFELSGVSEEVAREAMRLAIHKLPMKARFIKREAGEY
>Bacteria_Actinobacteria_Actinobacteria_Actinobacteridae_Actinomycetales_Propionibacterineae_Nocardioidaceae_Propionicicella_superfundia_DSM_22317
MLIPRRVKHRKQHHPSRTGAAKGGTKLAFGDYGIQALESSYLTNRQIESA
RIAMTRHIKRGGKVWINVYPDRPLTKKPAETRMGSGKGSPEWWVANVKPG
RVLFELSGVHEDIAREAMRLAIHKLPFRARFIKREAGEI
>Bacteria_Actinobacteria_Actinobacteria_Actinobacteridae_Actinomycetales_Propionibacterineae_Propionibacteriaceae_Aestuariimicrobium_kwangyangense_DSM_21549
MLIPRRVKYRKQHHPHRDGAAKGYTKLAYGEFGIQALETSYLTNRQIEAA
RIAMTRHIKRGGKVWINVYPDRPITKKPAETRMGSGKGSPEWWVANIKPG
RVLFELSGVSEDVAREAMRLAIHKLPFKARFIKREAGEL
>Bacteria_Actinobacteria_Actinobacteria_Actinobacteridae_Actinomycetales_Propionibacterineae_Propionibacteriaceae_Propionimicrobium_lymphophilum_DSM_4903
MLIPRRVKYRKQHRPGRSGLAKGGTTLAFGDYGIQAVGHGYLTNRQIEAA
RIAMTRHMKRGGKVWINVFPDRPLTKHPAEARMGSGKGSPEFWVANVKPG
RVMFELSGVSEEVAREALRLAIHKLPMKARFIAREAGEN
>Bacteria_Actinobacteria_Actinobacteria_Actinobacteridae_Actinomycetales_Propionibacterineae_Propionibacteriaceae_Propionibacterium_acnes_KPA171202
MLIPRRVKYRKQHHPKRTGAAKGGTQLAFGDYGIQATEGGYLTNRQIEAA
RIAMTRYIKRGGKVWINVYPDRPMTKHPAESRMGSGKGTPEWWIANIKPG
RVLFELSGVPEDVAREAMRLAIHKLPMKARFISREGGDN
>CG1_02_FULL_Propionibacterium_60_36
MLIPRRVKYRKQHHPKRTGAAKGGTQLAFGDYGIQATEGGYLTNRQIEAA
RIAMTRYIKRGGKVWINVYPDRPMTKHPAESRMGSGKGTPEWWIANIKPG
RVLFELSGVPEDVAREAMRLAIHKLPMKARFISREGGDN*
>Bacteria_Actinobacteria_Actinobacteria_Actinobacteridae_Actinomycetales_Kineosporiineae_Kineosporiaceae_Kineococcus_radiotolerans_SRS30216
MLIPRRVKHRKQHHPTRRGAASGGTRVTFGDYGIMAVEGGYVTNRQIESA
RIAITRHIRRGGKVWINIYPDRPLTKKPAETRMGSGKGSPEWWIANIKPG
RVMFELSFPTEKIATEALTRAIHKLPVKCKIVRREGGE
>Bacteria_Actinobacteria_Actinobacteria_Actinobacteridae_Actinomycetales_Micrococcineae_Dermacoccaceae_Demetria_terragena_DSM_11295
MLIPRRVKHRKQHHPKRGGMSKGGTSVAFGDFGLQALEPAYVTNRQIESA
RIAMTRYMKRGGKVWINIYPDRPLTKKPAETRMGSGKGSPEWWVANVKPG
RVMFELSGVPEDVAREALRLAMHKLPMKCRFVAREGGDF
>Bacteria_Actinobacteria_Actinobacteria_Actinobacteridae_Actinomycetales_Micrococcineae_Dermacoccaceae_Dermacoccus_nishinomiyaensis_M25
MLIPRRVKHRKQHHPKRSGTAKGGTQVTFGDYGIQALEPAYVTNRQIESA
RIAMTRYMKRGGKVWINIYPDRPLTKKPAETRMGSGKGSPEWWVANVKPG
RVMFEVNGVSEEVAREAMRLAMHKLPMKCRFVAREGGDI
>Bacteria_Actinobacteria_Actinobacteria_Actinobacteridae_Actinomycetales_Micrococcineae_Dermacoccaceae_Kytococcus_sedentarius_DSM_20547
MLIPRRVKHRKQHHPKRGGASKGGTQLAFGDYGIQALGPAYVTNRQIESA
RIAMTRYIKRGGKVWINIYPDRPLTKKPAEVRMGSGKGSPEWWVANVKPG
RIMFELSGVTDDVAREALRLAMHKLPMKCRIVAREGGDA
>Bacteria_Actinobacteria_Actinobacteria_Actinobacteridae_Actinomycetales_Micrococcineae_Intrasporangiaceae_Ornithinimicrobium_pekingense_DSM_21552
MLIPRRVKHRKQHHPGRSGKAKGGTTVAFGDYGIQALEPAYVTNRQIESA
RIAMTRYIKRGGKVWINIYPDRPLTKKPAETRMGSGKGSPEWWIANVKPG
RVLFELSGVSEDVAREAMRLAMHKLPMKTRFVSREGGDI
>Bacteria_Actinobacteria_Actinobacteria_Actinobacteridae_Actinomycetales_Micrococcineae_Intrasporangiaceae_Serinicoccus_marinus_MCCC_1A05965
MLIPRRVKHRKQHHPGRSGNAKGGTQLAFGDYGIQALAPAYVTNRQIESA
RIAMTRYIKRGGKVWINIYPDRPLTKKPAETRMGSGKGSPEWWIANVKPG
RVMFELSGVSEDVAREALRLAMHKLPMKTRFVSREGGDI
>Bacteria_Actinobacteria_Actinobacteria_Actinobacteridae_Actinomycetales_Micrococcineae_Dermatophilaceae_Austwickia_chelonae_NBRC_105200
MLIPRRVKHRKQHHPDRHGQAKGGTTIAFGEFGIQAMEPAYVTNRQIESA
RIAMTRYIKRGGKVWINIYPDRPLTKKPAETRMGSGKGSPEWWVANVKPG
RVMFELSGVSEEVAREAMRLAMHKLPMKCRFVRREGGDN
>Bacteria_Actinobacteria_Actinobacteria_Actinobacteridae_Actinomycetales_Micrococcineae_Dermatophilaceae_Dermatophilus_congolensis_DSM_44180
MLIPRRVKHRKQHHPKRSGGAKGGTQVAFGDFGIQALAPAYVTNRQIESA
RIAMTRYIKRGGKVWINIYPDRPLTKKPAETRMGSGKGSPEWWVANVKPG
HVLFELSGVSEPVAREAMRLAMHKLPMKCRFVMREGGDV
>Bacteria_Actinobacteria_Actinobacteria_Actinobacteridae_Actinomycetales_Micrococcineae_Dermatophilaceae_Kineosphaera_limosa_NBRC_100340
MLIPRRVKHRKQHHPKRSGAAKGGTTIAFGDYGIQALEPAYVTNRQIESA
RIAMTRYIKRGGKVWINIYPDRPLTKKPAETRMGSGKGSPEWWVANVKPG
RVMFELSGVSEEVAREAMRLAMHKLPMKCRFIQREGGDV
>Bacteria_Actinobacteria_Actinobacteria_Actinobacteridae_Actinomycetales_Micrococcineae_Dermatophilaceae_Mobilicoccus_pelagius_NBRC_104925
MLIPRRVKHRKQHHPTRRGMAKGGTQIAFGDYGLQALTPAYVTNRQIESA
RIAMTRYIKRGGKVWINIYPDRPLTKKPAETRMGSGKGSPEWWVANVKPG
RVMFELSGVSEEVAREAMRLAAHKLPMKCRFVAREGGEN
>Bacteria_Actinobacteria_Actinobacteria_Actinobacteridae_Actinomycetales_Micrococcineae_Intrasporangiaceae_Arsenicicoccus_bolidensis_DSM_15745
MLIPRRVKHRKQHHPGRSGAAKGGTTVAFGDYGIQALEPAYVTNRQIESA
RIAMTRYMKRGGKVWINIYPDRPLTKKPAETRMGSGKGSPEWWVANVKPG
RVMFELAGVPEPVAREAMRLAMHKLPMKCRFVAREGGDI
>Bacteria_Actinobacteria_Actinobacteria_Actinobacteridae_Actinomycetales_Micrococcineae_Intrasporangiaceae_Intrasporangium_calvum_DSM_43043
MLIPRRVKHRKQHHPNRHGAAKGGTTIAFGDYGIQALEPAYVTNRQIESA
RIAMTRYIKRGGKVWINIYPDRPLTKKPAETRMGSGKGSPEWWIANVKPG
RVMFELSGVTEPVAREAMRLAMHKLPMKCRFVQREGGDI
>Bacteria_Actinobacteria_Actinobacteria_Actinobacteridae_Actinomycetales_Micrococcineae_Intrasporangiaceae_Janibacter_sp._HTCC2649
MLIPRRVKHRKQHHPGRSGAAKGGTTIAFGDYGLQALEPAYVTNRQIESA
RIAMTRYMKRGGKVWINIYPDRPLTKKPAETRMGSGKGSPEWWIANVKPG
RIMFEISGVSEEVAREAMRLAMHKLPMKCRFVQREGGDF
>Bacteria_Actinobacteria_Actinobacteria_Actinobacteridae_Actinomycetales_Micrococcineae_Intrasporangiaceae_Tetrasphaera_elongata_DSM_14184
MLIPRRVKHRKQHHPGRSGAAKGGTTLAFGDYGIQALTPAYVTNRQIESA
RIAMTRYIKRGGKVWINIYPDRPLTKKPAETRMGSGKGSPEWWIANVKPG
RIMFELSGVPEETAREAMRLAMHKLPMKTRFVTREGGDI
>Bacteria_Actinobacteria_Actinobacteria_Actinobacteridae_Actinomycetales_Micrococcineae_Dermabacteraceae_Dermabacter_sp._HFH0086
MLIPRRTKHRKQHRPTRTGMAKGGFDLAFGDYGIQALEPAYVTNRQIEAA
RIAMTRYMKRGGKVYINIYPDRPLTKKPAEVRMGSGKGSVEFWVANVKPG
RVMFEVAGVDEPTAREALRLAMHKLPMKCRILSREGGDI
>Bacteria_Actinobacteria_Actinobacteria_Actinobacteridae_Actinomycetales_Micrococcineae_Dermabacteraceae_Brachybacterium_faecium_DSM_4810
MLIPRRTKHRKQHHPTRSGMAKGGTDLAFGDYGIQALEPAYVTNRQIEAA
RIAMTRYMKRGGKVFINIYPDRPLTKKPAEVRMGSGKGSVEWWIANIKPG
RVMFEIAGVEEEVAREALRLAQHKLPMKSRILSRESGDI
>Bacteria_Actinobacteria_Actinobacteria_Actinobacteridae_Actinomycetales_Micrococcineae_Bogoriellaceae_Georgenia_sp._SUBG003
MLIPRRTKHRKQHHPSRRGVAKGGTTIAFGDYGIQALEGAYVTNRQIEAA
RIAMTRHIKRGGKVWINIFPDRPLTKKPAETRMGSGKGSPEWWIANVKPG
RVMFELAGVDEQLAREAMSRAQHKLPMKTRFVSREGGEG
>Bacteria_Actinobacteria_Actinobacteria_Actinobacteridae_Actinomycetales_Micrococcineae_unclassified_Micrococcineae_Ruania_albidiflava_DSM_18029
MLIPRRTKHRKQHHPKRSGVATGGTTVAFGDYGIQALERAYVTNRQIEAA
RIAMTRHIKRGGKVWINIFPDRPLTKKPAETRMGSGKGSPEWWVANVKPG
RVMFELGGVDEELAREALRRAQHKLPMKTRFISREGGDI
>Bacteria_Actinobacteria_Actinobacteria_Actinobacteridae_Actinomycetales_Micrococcineae_Beutenbergiaceae_Beutenbergia_cavernae_DSM_12333
MLIPRRTKHRKQHHPRRTGAASGGTTIAFGDYGIQAVEGGYLTNRQIEAA
RIAMTRHIKRGGKVWINIYPDRPLTKKPAETRMGSGKGSVEWWIANIKPG
RVLFELAGVDEPLAREAMRRAQHKLPMKTRFVRREGGDQ
>Bacteria_Actinobacteria_Actinobacteria_Actinobacteridae_Actinomycetales_Micrococcineae_Cellulomonadaceae_Cellulomonas_flavigena_DSM_20109
MLIPRRLKHRKQHHPGRSGAATGGTVISFGEYGIQALEPAYVTNRQIEAA
RIAMTRHIKRGGKVWINIYPDRPLTKKPAETRMGSGKGSPEWWIANVKPG
RVLFELAGVPEPLAREAMRRAQHKLPMKTRFIVREGGN
>Bacteria_Actinobacteria_Actinobacteria_Actinobacteridae_Actinomycetales_Micrococcineae_Cellulomonadaceae_Actinotalea_ferrariae_CF5_4
MLIPRRLKHRKQHHPSRSGAAKGGTAISFGEYGIQALEPAYVTNRQIESA
RIAMTRHIKRGGKVWINIYPDRPLTKKPAETRMGSGKGSPEWWVANVKPG
RIMFELAGVPEPLAREAMRRAMHKLPMKCRFVVREGGGI
>Bacteria_Actinobacteria_Actinobacteria_Actinobacteridae_Actinomycetales_Micrococcineae_Jonesiaceae_Jonesia_denitrificans_DSM_20603
MLIPRRLKHRKQHHPSRSGASKGGNVVTFGDYGIQALTPAYVTNRQIEAA
RIAMTRHIKRGGKVWINIYPDRPLTKKPAETRMGSGKGSPEWWVANVKPG
KIVFELAGVPEPLAREAMRRAMHKLPMKCRFVVREGGAN
>Bacteria_Actinobacteria_Actinobacteria_Actinobacteridae_Actinomycetales_Micrococcineae_Sanguibacteraceae_Sanguibacter_keddieii_DSM_10542
MLIPRRLKHRKQHHPGRSGAATGGTTIAFGEYGIQALEPAYVTNRQIEAA
RIAMTRHIKRGGKVWINIYPDRPLTKKPAETRMGSGKGSPEWWIANVKPG
RIVFELAGVPEELAREAMRRAIHKLPMKCRFVVREGGGN
>Bacteria_Actinobacteria_Actinobacteria_Actinobacteridae_Actinomycetales_Micrococcineae_Cellulomonadaceae_Paraoerskovia_marina_DSM_21750
MLIPRRVKHRKQHHPSRSGAAKGGTTIAFGDYGIQAIDPAYVTNRQIEAA
RIAMTRHIKRGGKVWINIYPDRPLTKKPAETRMGSGKGSPEWWVANVKPG
RIMFELAGVDEELAREAMRRAMHKLPMKCRFVVREGGGN
>Bacteria_Actinobacteria_Actinobacteria_Actinobacteridae_Actinomycetales_Micrococcineae_Promicromonosporaceae_Cellulosimicrobium_cellulans_J36_ICCI
MLIPRRLKHRKQHHPSRSGAAKGGTQIAFGEYGIQALEPAYVTNRQIEAA
RIAMTRHIKRGGKVWINIYPDRPLTKKPAETRMGSGKGSPEWWVANVKPG
RIVFELAGVPEPLAREAMRRAIHKLPMKCRFVVREGGGN
>Bacteria_Actinobacteria_Actinobacteria_Actinobacteridae_Actinomycetales_Micrococcineae_Promicromonosporaceae_Isoptericola_variabilis_225
MLIPRRLKHRKQHHPSRSGAAKGGTTIAFGEYGIQALEPAYVTNRQIEAA
RIAMTRHIKRGGKVWINIYPDRPLTKKPAETRMGSGKGSPEWWVANVKPG
RIVFELAGVPEPLAREAMRRAIHKLPMKCRFVVREGGAN
>Bacteria_Actinobacteria_Actinobacteria_Actinobacteridae_Actinomycetales_Micrococcineae_Promicromonosporaceae_Promicromonospora_kroppenstedtii_RS16_DSM_19349
MLIPRRVKHRKQHHPSRSGAAKGGTQIAFGDFGIQALEPAYVTNRQIEAA
RIAMTRHIKRGGKVWINIYPDRPLTKKPAETRMGSGKGSPEWWVANVKPG
RIVFELAGVDESLAREAMRRAMHKLPMKCRFVVREGGV
>Bacteria_Actinobacteria_Actinobacteria_Actinobacteridae_Actinomycetales_Micrococcineae_Promicromonosporaceae_Xylanimonas_cellulosilytica_DSM_15894
MLIPRRLKHRKQHHPGRSGASKGGNTISFGEFGIQALEPAYVTNRQIEAA
RIAMTRHIKRGGKVWINIYPDRPLTKKPAETRMGSGKGSPEWWVANVKPG
RILFELAGVPEPLAREAMRRAIHKLPMKCRFVVREGGAI
>Bacteria_Actinobacteria_Actinobacteria_Actinobacteridae_Bifidobacteriales_Bifidobacteriaceae_Alloscardovia_omnicolens_DSM_21503
MLIPKRTKYRKQHRPVRSGMSKGGNTIAFGEFGIQALAPAYITNRQIEAA
RIAMTRYIKRGGRVWITIFPDRPLTKHALGARMGSGKGAPEFWVANVRPG
RVMFEISGVSEEVAREALRRAVDKLPMKCRIIAREGGDN
>Bacteria_Actinobacteria_Actinobacteria_Actinobacteridae_Bifidobacteriales_Bifidobacteriaceae_Bifidobacterium_animalis_animalis_ATCC_25527
MLIPKRTKYRKQHRPDRHGMSKGGNEINFGDFAIQALAPAYVTNRQIEAA
RIAMTRYIKRGGKVWITIFPDRPLTKHPLGARMGSGKGTPEFWIANVHPG
RVMFEIGGVSEDVAREALRRAIDKLPMKCRVIAREGGDI
>Bacteria_Actinobacteria_Actinobacteria_Actinobacteridae_Bifidobacteriales_Bifidobacteriaceae_Gardnerella_vaginalis_409_05
MLIPKRTKYRKQHRPTRSGMSKGGTEIAFGDFGIQALAPAYITNRQIEAA
RIAMTRYIKRGGRVWITIFPDRPLTKHPLGARMGSGKGAPEFWIANIHPG
RVMFEIGGVSEDIAREALRRAIDKLPMKCRVIAREGGDI
>Bacteria_Actinobacteria_Actinobacteria_Actinobacteridae_Bifidobacteriales_Bifidobacteriaceae_Parascardovia_denticolens_DSM_10105_Contig1484
MLIPKRVKYRKQQRPARRGMSKGGNEINFGDFGIQALAPAYVTNRQIEAA
RIAMTRYIKRGGRVWITIFPDRPLTKHPLGSRMGSGKGAPEFWIANVHPG
RVMFEISGVSEDVAREALRRAIDKLPMKCRIIAREGGNN
>Bacteria_Actinobacteria_Actinobacteria_Actinobacteridae_Actinomycetales_Actinomycineae_Actinomycetaceae_Actinobaculum_schaalii_CCUG_27420
MLIPRRTKWRKQHRPHRKGMAKGGTQLAFGEYGIQALEPAYITNRQIEAA
RIAMTRHVKRGGKIWINIFPDRPLTKKPLGVRMGSGKGPVETWVANIKPG
RVMFEMAGVDEALAREAMSRAQHKLPIKTRFITREEVE
>Bacteria_Actinobacteria_Actinobacteria_Actinobacteridae_Actinomycetales_Actinomycineae_Actinomycetaceae_Arcanobacterium_haemolyticum_DSM_20595
MLIPRRTKYRKQHRPTRSGMSKGGNQIAFGEFGIQALEPAYITNRQIEAA
RIAMTRHVKRGGKVWINIFPDRPLTKKALGLRMGSGKGPVETWVANVKPG
RVMFELAGVPEQLAREAMLRAMHKLPMKTRFVTREDGE
>Bacteria_Actinobacteria_Actinobacteria_Actinobacteridae_Actinomycetales_Actinomycineae_Actinomycetaceae_Trueperella_pyogenes_TP6375
MLIPRRTKHRKQHRPDRHGMSKGGNTLAFGEYGIQALEPAYVTNRQIEAA
RIAMTRHVKRGGKVWINIFPDRPLTKKPAETRMGSGKGSVEWWVANVKPG
RVLFELAGVDEQLAREAMSRAQHKLPMKTRFITREDGE
>Bacteria_Actinobacteria_Actinobacteria_Actinobacteridae_Actinomycetales_Actinomycineae_Actinomycetaceae_Varibaculum_cambriense_DSM_15806
MLIPRRTKWRKQHRPNRKGMAKRGTELAFGEYGIQALDHAYITNRQIEAA
RIAMTRYIKRGGKVWINIFPDRPLTKKPAETRMGSGKGSPEWWVAPVKPG
RVLFELAGVSEDVAREAMSRAQHKLPIKTRFISREGGDQ
>Bacteria_Actinobacteria_Actinobacteria_Actinobacteridae_Actinomycetales_Actinomycineae_Actinomycetaceae_MobiluncusFalcivibrio_group_Mobiluncus_curtisii_ATCC_43063
MLIPRRTKWRRQHRPGRRGYAKGGTEIAFGDFGIQALESAYLTNRQIEAA
RIAVTRHVKRGGKIWINIFPDRPLTKKPAETRMGSGKGSPEWWVAPVKPG
RVLFEIAGVSEELAREALSRAQHKLPIKTRFVSREGGE
>Bacteria_Actinobacteria_Actinobacteria_Actinobacteridae_Actinomycetales_Actinomycineae_Actinomycetaceae_Actinomyces_naeslundii_Howell_279_ATCC_12104
MLIPRRTKFRKQHRPHRTGLSKGGNQIAFGEYGIQALEPAYITNRQIEAA
RIAMTRHIKRGGKVWINIFPDRPLTKKPAETRMGSGKGAPEWWIANVKPG
RILFELGGVDEALAREAMRRAQHKLPMKTRFVTREGGDV
>Bacteria_Actinobacteria_Actinobacteria_Actinobacteridae_Actinomycetales_Micrococcineae_Brevibacteriaceae_Brevibacterium_linens_BL2
MLIPRRVKYRKQHHPKRGGAAKGGTKVSFGDYGIQATEPAYITNRQIEAA
RIAMTRYIKRGGKVWINIYPDRPLTKKPAETRMGSGKGSPEWWVANVKPG
RVMFELAGVSEEVAREALRLAIHKLPLKARIVAREGGE
>Bacteria_Actinobacteria_Actinobacteria_Actinobacteridae_Actinomycetales_Micrococcineae_Micrococcaceae_Arthrobacter_phenanthrenivorans_Sphe3
MLIPRRVKHRKQHHPGRSGAATGGTKVSFGEYGIQALSPAYVTNRQIESA
RIAMTRHIKRGGKVWINIYPDRPLTKKPAETRMGSGKGSPEWWVANVKPG
RVLFEISGVEESVAREALRLAIHKLPLKARILRREGGE
>Bacteria_Actinobacteria_Actinobacteria_Actinobacteridae_Actinomycetales_Micrococcineae_Micrococcaceae_Acaricomes_phytoseiuli_DSM_14247
MLIPRRVKYRKQHHPGRSGQATGGTKVNFGEFGIQALSPAYVTNRQIESA
RIAMTRHIKRGGKVWINIYPDRPLTKKPAETRMGSGKGSPEWWVANVKPG
RVLFELSGVNEDVAREALRLAIHKLPLKARIIRREGGE
>Bacteria_Actinobacteria_Actinobacteria_Actinobacteridae_Actinomycetales_Micrococcineae_Micrococcaceae_Renibacterium_salmoninarum_ATCC_33209
MLIPRRVKHRKQHHPGRSGQATGGTKVSFGEYGIQALTPAYVTNRQIESA
RIAMTRHIKRGGKVWINIYPDRPLTKKPAETRMGSGKGSPEWWIANVKPG
RVLFELSGVNEEVAREALRLAIHKLPLKARIVRREGGE
>Bacteria_Actinobacteria_Actinobacteria_Actinobacteridae_Actinomycetales_Micrococcineae_Micrococcaceae_Kocuria_rhizophila_DC2201
MLIPRRVKFRKQHHPRRRGQAKGGTQVTFGEWGIQAMSPAYVTNRQIEAA
RIAMTRHIKRGGKVWINIYPDRPLTKKPAETRMGSGKGSPEWWIANVKPG
RVMFEISGVSEDVAREALRLAIHKLPMKARIVRREGGE
>Bacteria_Actinobacteria_Actinobacteria_Micrococcales_Micrococcaceae_Rothia_dentocariosa_ATCC_17931
MLIPRRVKFRKQHHPKRHGLAKGGTEVSFGEWGIQALSPAYVTNRQIEAA
RIAMTRHIKRGGKVWINIYPDRPLTKKPAETRMGSGKGSPEWWVANVKPG
RVMFEIAGVSEEVAREALRLAIHKLPMKARVVRREGGE
>Bacteria_Actinobacteria_Actinobacteria_Actinobacteridae_Actinomycetales_Micrococcineae_Micrococcaceae_Nesterenkonia_alba_DSM_19423
MLMPKRVKYRKPHKPKRGGQAKGGTELAFGEYGIQALSPAYVTNRQIESA
RIAMTRHIKRGGKVWINIYPDHPLTKKPAEVRMGSGKGSPEWWVANVKPG
RVMFELSGVSDEVAKEALRLAIHKLPLKARVISRESGE
>Bacteria_Actinobacteria_Actinobacteria_Actinobacteridae_Actinomycetales_Micrococcineae_Yaniellaceae_Yaniella_halotolerans_DSM_15476
MLIPRRVKYRKQHRPGRKGMAKGGTEVSFGEWGLQATGRAYVTNRQIEAA
RIAMTRYIKRGGHVWINIFPDRPLTKKPAEVRMGSGKGSPEFWVANIKPG
RVMFELSGVSDEVAREALRLAAHKLPLKARIVRREGGE
>Bacteria_Actinobacteria_Actinobacteria_Actinobacteridae_Actinomycetales_Micrococcineae_Micrococcaceae_Micrococcus_luteus_NCTC_2665
MLIPRRVKHRKQHHPKRSGAAKGGTTVTFGEWGIQALTPAYVTNRQIEAA
RIAMTRYIKRGGKVWINIYPDRPITKKPAETRMGSGKGSPEWWVANVKPG
RVLFELSGVTEDVAREALRLAIHKLPLKARIIRREGGE
>Bacteria_Actinobacteria_Actinobacteria_Actinobacteridae_Actinomycetales_Micrococcineae_Micrococcaceae_Citricoccus_sp._CH26A
MLIPRRVKYRKQHHPKRSGNAKGGTAVTFGEWGIQALTPAYVTNRQIESA
RIAMTRYIKRGGNVWINIYPDRPLTKKPAETRMGSGKGSPEWWVANIKPG
RVLFELSGVSEDVAREALRLAMHKLPLKARIVRREGGE
>Bacteria_Actinobacteria_marine_actinobacterium_IMCC13023
MLIPRKVKHRKQHSPKRRGHATGGTKVSFGEWGIQATTSAYLTNRQIEAA
RIAMTRHIKRGGKVWINVFPDRSLTKKPAETRMGSGKGSPEWWVVNVKPG
RVLFELSGVSEDIAKEALTRAIHKLPLKARIIKREEGDA
>Bacteria_Actinobacteria_Actinobacteria_Actinobacteridae_Actinomycetales_Micrococcineae_Microbacteriaceae_Curtobacterium_sp._9128
MLIPRRVKHRKQHHPKRSGQATGGTKVSFGDYGIQALTPAYVTNRQIESA
RIAMTRHIKRGGKVWINIYPDRPLTKKPAETRMGSGKGSPEWWIANVKPG
RVLFELSGVSEDIAREALTRAIHKLPLKARIIKREEGDA
>Bacteria_Actinobacteria_Actinobacteria_Actinobacteridae_Actinomycetales_Micrococcineae_Microbacteriaceae_Curtobacterium_flaccumfaciens_UCD_AKU
MLIPRRVKHRKQHHPKRSGQATGGTKVSFGDYGIQALTPAYVTNRQIESA
RIAMTRHIKRGGKVWINIYPDRPLTKKPAETRMGSGKGSPEWWVANVKPG
RVLFELSGVSEEIAREALTRAIHKLPLKARIIKREEGDA
>Bacteria_Actinobacteria_Actinobacteria_Micrococcales_Microbacteriaceae_Zimmermannella_faecalis_ATCC_13722
MLIPRRVKYRKQHHPGRSGQATGGTKVTFGEYGIQALTPAYVTNRQIEAA
RIAMTRHIKRGGKVWINIYPDRPLTKKPAEVRMGSGKGSPEWWVANVKPG
RVLFEVGGVDEALAREALMRAIHKLPLKARIVTREEGE
>Bacteria_Actinobacteria_Actinobacteria_Actinobacteridae_Actinomycetales_Micrococcineae_Microbacteriaceae_Gulosibacter_molinativorax_DSM_13485
MLIPRRVKHRKQHHPGRSGQATGGTKVTFGEFGIQALTPAYLTNRQIEAA
RIAMTRHIKRGGKVWINVFPDRPITKKPAEVRMGSGKGSPEWWVANIKPG
RVLFEVGGVDEELAREALTRAIHKLPLKARIITREEGE
>Bacteria_Actinobacteria_Actinobacteria_Actinobacteridae_Actinomycetales_Micrococcineae_Microbacteriaceae_Agrococcus_lahaulensis_DSM_17612
MLIPRRVKHRKQHHPKRSGQATGGTKVSFGEFGIQALTPAYVTNRQIESA
RIAMTRHIKRGGKVWINIYPDRPLTKKPAETRMGSGKGSPEWWVANVKPG
RVLFEVAGVDEQLAREALTRAIHKLPLKARIIKREEADA
>Bacteria_Actinobacteria_Actinobacteria_Actinobacteridae_Actinomycetales_Micrococcineae_Microbacteriaceae_Leucobacter_chromiiresistens_JG_31
MLIPRRVKYRKQHHPSRTGQSKGGNQIAFGEFGIQALTPAYVTNRQIESA
RIAMTRHIKRGGKVWINIYPDRPLTKKPAETRMGSGKGSPEWWVANVKPG
RVLFEVAGVDEQLAREALTRAIHKLPLKARIIKREEGDA
>Bacteria_Actinobacteria_Actinobacteria_Actinobacteridae_Actinomycetales_Micrococcineae_Microbacteriaceae_Microbacterium_paraoxydans_DH1b
MLIPRKVKYRKQHHPGRSGQATGGTKVSFGEFGIQALTPAYVTNRQIESA
RIAMTRHIKRGGKVWINIYPDRPLTKKPAETRMGSGKGSPEWWVANVKPG
RVLFEVAGVDEQLAREALTRAIHKLPLKARIIKREEGDA
>Bacteria_Actinobacteria_Actinobacteria_Actinobacteridae_Actinomycetales_Micrococcineae_Microbacteriaceae_Rathayibacter_toxicus_DSM_7488
MLIPRRVKHRKQHHPGRSGQATGGTKVSFGEFGIQALTSAYVTNRQIESA
RIAMTRHIKRGGMVWINIYPDRPLTKKPAETRMGSGKGSPEWWVANVKPG
RVLFEVAGVDEQLAREAMTRAIHKLPLKARIIKREEGDA
>Bacteria_Actinobacteria_Actinobacteria_Actinobacteridae_Actinomycetales_Micrococcineae_Microbacteriaceae_Curtobacterium_ginsengisoli_DSM_22003
MLIPRRVKHRKQHHPGRSGQATGGTKVSFGEFGIQALTPAYVTNRQIESA
RIAMTRHIKRGGKVWINIYPDRPLTKKPAETRMGSGKGSPEWWVANVKPG
RVLFEVAGVNEQLAREALTRAIHKLPLKARIIKREEGDA
>Bacteria_Actinobacteria_Actinobacteria_Actinobacteridae_Actinomycetales_Micrococcineae_Microbacteriaceae_Humibacter_albus_DSM_18994
MLIPRRVKHRKQHHPGRSGQATGGTQVTFGEYGIQALTPAYVTNRQIESA
RIAMTRHIKRGGKVWINIYPDRPLTKKPAETRMGSGKGSPEWWVANVKPG
RVLFEVAGVDETLAREALTRAIHKLPLKARIIKREEGDA
>Bacteria_Actinobacteria_Actinobacteria_Actinobacteridae_Actinomycetales_Micrococcineae_Microbacteriaceae_Cryobacterium_sp._MLB_32
MLIPRRVKHRKQHHPGRTGHATGGTTVSFGEYGIQALTPAYVTNRQIESA
RIAMTRHIKRGGKVWINIYPDRPLTKKPAETRMGSGKGSVEWWVANVKPG
RVLFELSGVTDAVAKEALTRAIHKLPLKARIIKREEGDA
>Bacteria_Actinobacteria_Actinobacteria_Actinobacteridae_Actinomycetales_Micrococcineae_Microbacteriaceae_Glaciibacter_superstes_DSM_21135
MLIPRRVKHRKQHHPGRTGHATGGTTVSFGEYGIQALTPAYVTNRQIESA
RIAMTRHIKRGGKVWINIYPDRPITKKPAETRMGSGKGSPEWWVANVKPG
RVLFELSGVSDDVAREALTRAIHKLPLKARIIKREEGDA
>Bacteria_Actinobacteria_Actinobacteria_Actinobacteridae_Actinomycetales_Micrococcineae_Microbacteriaceae_Salinibacterium_amurskyense_PAMC_21357
MLIPRKVRYRKQHHPSRSGHATGGTTVSFGEYGIQALTPAYVTNRQIEAA
RIAMTRHIKRGGKVWINIYPDRPLTKKPAETRMGSGKGSPEWWVANVKPG
RVLFELSGVDETTAREALTRAIHKLPLKARIIKREEGDA
>Bacteria_Actinobacteria_Actinobacteria_Actinobacteridae_Actinomycetales_Micrococcineae_Microbacteriaceae_Clavibacter_michiganensis_subsp._michiganensis_NCPPB_382
MLIPRKVKHRKQHHPGRTGHATGGTVVSFGEYGIQALTPAYVTNRQIESA
RIAMTRHVKRGGNVYINIFPDRPLTKKPAETRMGSGKGSVEWWVANVKPG
RVLFELSGVDEATAREALTRAIHKLPLKARIIKREEGDA
>Bacteria_Actinobacteria_Actinobacteria_Actinobacteridae_Actinomycetales_Micrococcineae_Microbacteriaceae_Leifsonia_xyli_xyli_CTCB07
MLIPRRVKHRKQHHPGRSGQATGGTKVSFGEFGIQALTPAYVTNRQIESA
RIAMTRHIKRGGKVWINIYPDRPLTKKPAETRMGSGKGSPEWWVANVKPG
RVLFEVSGVSEDLAREAMSRAIHKLPLKARIIKREEGDA
>Bacteria_Actinobacteria_Actinobacteria_Actinobacteridae_Actinomycetales_Micrococcineae_Microbacteriaceae_Agromyces_subbeticus_DSM_16689
MLIPRRVKYRKQHHPGRSGHATGGTKVSFGEYGIQALTPAYVTNRQIESA
RIAMTRHIKRGGKVWINIYPDRPLTKKPAETRMGSGKGSPEWWVANVKPG
RVLFEVSGVSEELAREAMTRAIHKLPLKARIIKREEGDA
>Bacteria_Actinobacteria_Actinobacteria_Actinobacteridae_Actinomycetales_Micrococcineae_Microbacteriaceae_Herbiconiux_sp._YR403
MLIPRKVKHRKQHHPGRSGHATGGTKVTFGEFGIQALTPAYVTNRQIESA
RIAMTRHIKRGGKVWINIYPDRPLTKKPAETRMGSGKGSVEWWVANVKPG
RVLFEVAGVPEALAREALTRAIHKLPLKARIIKREEGDA
>Bacteria_Gemmatiomonas_uncultured_SG8_38_2
MRGKANRGNSVAFGQYGLQTLERAWITSRQIEAARVAMTRHIKRGGKVFI
RVFPDKPISKKPAETRMGKGKGSPEAWVAPVKPGRVMFELEGVPESVARR
AMELAAAKLPVRTRFLSRERGGI
>Bacteria_Gemmatiomonas_uncultured_SMTZ_52
MLAPKRVKWRKQQKGRVRGKATRGNRVAFGEYGLQSLDRAWITARQIEAA
RVAMTRHIKRGGKVFIRIFPDKPISKKPAETRMGKGKGNPEAWVAPVKPG
RVMFELEGVSETVARRAMELAAAKLPVQTRFISRSTGGL
>Bacteria_Gemmatimonadetes_Gemmatimonadetes_Gemmatimonadetes_bacterium_SCGC_AAA003_K10
MLSPKRVKYRKKHKGRMRGVARRGNRISFGEFGLQASEPAWISNRQIEAA
RIAMTRHIKRGGRVWIRIFPDKPVTSKPAETRMGKGKGNPEGWVAVVKPG
RVMFEMEGVPRDVAEHAMALASAKLPIKTRFVIREEEL
>Bacteria_Gemmatiomonas_uncultured_SG8_23
MLAPKRVKRRKTHKGRMRGKAHRGSKVSFGEYGLQALEPTWITNRQIESA
RVAMTRHIKRGGKVWIRIFPDKPITQKPAETRMGKGKGNPESWVAVVKPG
RIMFELEGVPESVAQRAMELAAAKLPIKCKFVVRERQL
>Bacteria_Gemmatimonadetes_Gemmatimonadetes_Gemmatimonadetes_bacterium_SCGC_AB_629_I08
MLSPKRVKHRKTHKGRMRGMAHRGSKVSFGEYGLQALEPTWISNRQIESA
RVAMTRHIKRGGKVWIRIFPDKPITQKPAETRMGKGKGHPEGWVAVVKPG
RIMFELEGVDETTAQHAMELAAAKLPIKCRFVARDRQL
>Bacteria_Gemmatimonadetes_Gemmatimonadetes_Gemmatimonadetes_bacterium_SCGC_AAA007_O21
MLSPKRVKHRKTHKGRMRGMAHRGSKVSFGEYGLQALEPTWISNRQIESA
RVAMTRHIKRGGKVWIRIFPDKPITQKPAETRMGKGKGAPEGWVAVVKPG
RIMFELEGVDETTAQRAMELAAAKLPIKCRFVARDRQL
>Bacteria_Gemmatimonadetes_Gemmatimonadetes_Gemmatimonadetes_bacterium_KBS708
MLSPKRVKFRKMFKGRMTGLSHRGSEISFGHFGLMALEPGWVSARQIEAA
RVALTRHIKRGGKVWIRIFPDKPITKKPAETRMGKGKGSPELWVAVVKPG
RMMFELEGVTREVAETAFALAAAKLSVKSKFVVREEAHTDEA
>Bacteria_Gemmatimonadetes_Gemmatimonadetes_Gemmatimonadales_Gemmatimonadaceae_Gemmatimonas_aurantiaca_T_27
MLSPKRVKFRKMFKGRMTGLAHRGSDVSFGTYGLQALEPGWVTSRQIEAC
RVAMTRHIKRGGKVWIRIFPDKPITKKPAETRMGKGKGSPELWVAVVKPG
RVMFEIEGVSKELAETAMSLAAAKLGVKTKFVAREEAVTHEG
>Bacteria_Gemmatimonadetes_Gemmatimonadetes_Gemmatimonadales_Gemmatimonadaceae_Gemmatimonas_sp._AP64
MLSPKRVKFRKMFKGRMTGLAHRGAELSFGTFGLQALEPAWVTSRQIEAC
RVAMTRHIKRGGKVWIRIFPDKPITKKPAETRMGKGKGSPEMWVAVVKPG
RVMFEIEGVSRELAETAMGLAAAKLGVKTKFVAREEAVTHEV
>Bacteria_Gemmatimonadetes_RIFCSPLOWO2_02_FULL_Gemmatimonadetes_71_11
MLAPKRVKFRKMMKGRNRGVATRGQTVAFGHFGLQATEAGWVTNRQIEAS
RVAMTREMKRGGKLWIRLFPDKPITKKPAETRMGKGKGNPEGWVAVVKPG
RVLFEIEGVTKEIAAKAMALASAKLPVKTRLIERGG
>Bacteria_Gemmatimonadetes_GWC2_Gemmatimonadetes_71_10
MLAPKRVKFRKMMKGRMRGVAQRGNKVSFGHYGLQAVEAGWVSNRQIEAS
RVAMTREMKRGGKLWIRVFPDKPITKKPAETRMGKGKGNPEGWVAVVKPG
RVMFEIEGIPEDAARKAMALAMAKLPVKTRFIERED
>Bacteria_Gemmatiomonas_uncultured_SG8_28
MLAPKRVKYRKQMKGRTKGHATRGNTVAFGHFGLMTLDPGWISSRQIEAA
RVAMTRVMKRGGKVWIRIFPDKPITKKPAETRMGKGKGNPEGWVAVVRPG
RVMFEVEGVADAVARSALSHAAAKLPVKTRIITREDG
>Bacteria_Gemmatiomonas_uncultured_SG8_17
MLAPKRVKYRKQMKGRNRGHASRGNTVAFGHYGLMTLDAGWITNRQIEAA
RVALTRTMKRGGKVWIRIFPDKPLTKKPAETRMGKGKGNPEYWVAVVKPG
RVMFEVEGVGEQLARRALELASAKLPVKTKFVTREVG
>Bacteria_Gemmatimonadetes_RBG_16_Gemmatimonadetes_66_8
MLAPKRVKYRKMMKGRMRGHATRGNTVAFGQYGLMAMEPGWISSRQIEAA
RVALTREMKRGGKVWIRIFPDKPITKKPAETRMGKGKGNPEGWVAVVKPG
RVLFELEGIPADLARVSLALASAKLPIRTKFVTREGV
>Bacteria_Gemmatimonadetes_RIFCSPLOWO2_12_FULL_Gemmatimonadetes_68_9
MLAPKRVKYRKQMKGRTRGHATRGQTVAFGHYGLIALEPGWISSRQIEAA
RVALTREMKRGGKVWIRVFPDKPITKKPAETRMGKGKGNPEGWVAVVKPG
RVLFEVEGIPEDLARLALKLASAKLPIRTRFVSREE
>Bacteria_Ignavibacteria_GWA2_Ignavibacteriae_55_25
MLMPKRVKFRKTQRGRRRGKATRGATIAFGDFGLKALEPGWITQRQIEAS
RVALTRMMKREGKVWIRIFPDKPVTKKPAETRMGSGKGIPEFWVAVIKPG
RVLFELGGISKDVAQEAFKLAKHKLPIKTKMVTRMDYEAHSA
>Bacteria_BacteroidetesChlorobi_group_Ignavibacteria_Ignavibacteria_Ignavibacteriales_Ignavibacteriaceae_Ignavibacterium_album_Mat9_16_JCM_16511
MLMPKRVKYRKAQRGRRKGKAYRGSSVAFGDFGLKALEPAWITSRQIEAC
RVALSRSMKRDGKVWIRIFPDKPVSKKPLETRMGKGKGAPEFWVAVVKPG
RIMFEVGGVSKELANEALKLCSYKLPIKTKVVQRPDYE
>Bacteria_BacteroidetesChlorobi_group_Ignavibacteria_Ignavibacteria_Ignavibacteriales_Ignavibacteriaceae_Melioribacter_roseus_P3M
MLMPKRVKYRKSQRGRRKGKASRGHLVNFGDYGLKALEPAWITSRQIEAC
RVALSRKMKRDGKVWIRIFPDKPVSKKPLETRMGKGKGAPEFWVAVVKPG
RILFEINGVDRETAYEALQLAAHKLPIKTKIVQRIDLES
>Bacteria_BacteroidetesChlorobi_group_Bacteroidetes_Sphingobacteriia_Sphingobacteriales_Chitinophagaceae_Gracilimonas_tropica_DSM_19535
MLEPKRVQRRRVHRDKLKGNAQRGHVINFGDFGLKALEPKFITSRQIEAC
RIAIARSLQRDGQTFIRIFPDRPMTSKPAETRMGKGKGALDHWVAVVKPG
RILFEIAGVNEERAREALRRASHKLPIKTKFVVRRDYQGG
>Bacteria_BacteroidetesChlorobi_group_Bacteroidetes_Sphingobacteriia_Sphingobacteriales_Chitinophagaceae_Balneola_vulgaris_DSM_17893
MLEPKRVKRRRVHRDKLKGNANRGHQINFGDFALKALEPKFITSRQIEAC
RIAIARSLQRDGQTFIRIFPDRPMTSKPAETRMGKGKGALDHWVAVVKPG
RILFEIAGVSEERAREAMRRASHKLPIKTKFVVRRDFKG
>Bacteria_BacteroidetesChlorobi_group_Bacteroidetes_Cytophagia_Cytophagales_Cytophagaceae_Sporocytophaga_myxococcoides_DSM_11118
MLQPKRTKFRKQQKGRNRGIATRGFSIEFGSFAIKALEPGMITSRQLEAA
RIAMTRAMKREGQVWIRIFPDKPITKKPAEVRMGKGKGAPEYWVAVIKPG
TILFESTGISKETAMESLRLAAQKLPVKTKFVVRPDYEG
>Bacteria_BacteroidetesChlorobi_group_Bacteroidetes_Cytophagia_Cytophagales_Cytophagaceae_Cytophaga_hutchinsonii_ATCC_33406
MLQPKRTKYRKQQKGRVTGVATRGHRIAFGSFAIKSLEGGWITARQIEAA
RIAMTRAMKREGQVWIRVFPDKPITQKPAEVRMGKGKGAPEYWVACIKPG
TILFESGGVSIETAQESLRLAAQKLPFKTKFIVRPDYVAS
>Bacteria_BacteroidetesChlorobi_group_Bacteroidetes_Sphingobacteriia_Sphingobacteriales_Saprospiraceae_Haliscomenobacter_hydrossis_O_DSM_1100
MLQPKRTKYRKQQKGRMKGLAIKGGTIAFGTFGLKAITGARLTNRQIESA
RIAMTRSMKREGKVWIRIFPDKPITKKPQEVRMGKGKGAVDHWVAQVKPG
RIMFEIDGVTPEVASEALRLAAQKLPVLTKIVTRPDSGFGL
>Bacteria_BacteroidetesChlorobi_group_Bacteroidetes_Sphingobacteriia_Sphingobacteriales_Saprospiraceae_Lewinella_cohaerens_DSM_23179
MLQPKRTKYRKQQKGRNRGVAKRGTLVSFGSFGLKSMELGRITNRQIEAA
RIAMTRYMKREGKVWIRIFPDKPITSKPLEVRMGKGKGNLDHYVAQVQPG
RMMFELDGVPREVAEEALRLAAQKLPVKTKTVTRPDYEG
>Bacteria_BacteroidetesChlorobi_group_Bacteroidetes_Sphingobacteriia_Sphingobacteriales_Saprospiraceae_Aureispira_sp._CCB_QB1
MLQPKKTKYRKQQKGRNRGLAHRGSKIAFGSFGLKALEGAWITSRQIEAA
RIAMTRYMKREGKVWIRIFPDKPVTKKPAEVRMGKGKGALSHYVAVIRPG
RIMFELDGVPQSVAEEALRLAAQKLAVPTKFVVRNDYAE
>Bacteria_BacteroidetesChlorobi_group_Bacteroidetes_Sphingobacteriia_Sphingobacteriales_Saprospiraceae_Saprospira_grandis_Lewin
MLQPRRTKYRKQQKGRIKGIAHRGSKISFGTFGIKTLEEGWITNRQIEAA
RIAMTRYMKREGKVWIRIFPDKPITKKPNEVRMGKGKGALSHYVAVIKPG
RVLFEIDGVKRSIAEEALRLAAQKLPVKMKFVVRNDYVEQ
>Bacteria_BacteroidetesChlorobi_group_Bacteroidetes_Sphingobacteriia_Sphingobacteriales_Chitinophagaceae_Chitinophaga_pinensis_DSM_2588
MLQPKRTKHRKMHKGRIKGNAKRGAAISFGSFGLKALEPKWITDRQIEAA
RVALTRHMKREGNVWIRIFPDKSITAKPLEVRMGKGKGAPDHWAAVVKPG
RILFEADGVPLQVAKEAMELAAQKLPIKVKFVVRPDYVA
>Bacteria_BacteroidetesChlorobi_group_Bacteroidetes_Sphingobacteriia_Sphingobacteriales_Chitinophagaceae_Segetibacter_koreensis_DSM_18137
MLQPKRTKHRKMQKGRMKGDTKRGATLAFGSFGLKALDSVWLTNRQIESA
RQAMTRSMKREGNVWIRIFPDKVITHKPAEVRMGKGKGNPEYWAAVVQPG
RIIFEADGVSEEVAKAAFSLAAQKLPIQTKFVVRRELQA
>Bacteria_BacteroidetesChlorobi_group_Bacteroidetes_Sphingobacteriia_Sphingobacteriales_Chitinophagaceae_Niabella_soli_JS13_8_DSM_19437
MLQPKRTKHRKMQKGRMKGDAKRGTTISFGSYALKALDSHWITDRQIEAA
RQALTRSMKREGNVWIRIFPDKPITKKPAEVRMGKGKGNLEYWAAVVQPG
RIIFEVDGVSEEVARQALSLASGKLPIKTKFTMRRDLVTN
>Bacteria_BacteroidetesChlorobi_group_Bacteroidetes_Sphingobacteriia_Sphingobacteriales_Chitinophagaceae_Terrimonas_ferruginea_DSM_30193
MLQPKRTKHRKMQKGRMKGDAKRGATISFGSYALKALDSHWITDRQIEAA
RQALTREMKREGNVWIRIFPDKPITHKPAEVRMGKGKGNLEYWAAVVKPG
RIIFEIDGVDEKVARASLALAAGKLPIKTKFIMRRDLVTA
>Bacteria_BacteroidetesChlorobi_group_Bacteroidetes_Sphingobacteriia_Sphingobacteriales_Chitinophagaceae_Niastella_koreensis_GR20_10_DSM_17620
MLQPKRTKHRKAQKGRIREVAKRGTTIAFGSFALKSQEAIWLTNRQIEAA
RQALTRAMKREGNVWIRIFPDKPITRKPLEVRMGKGKGNPEFWAAVIEPG
RIIFECDGVTEQVAKEALELAAQKLPVKTKFIVRRDYSA
>Sphingobacteriia_bacterium_RIFOXYD2_FULL_35_12
MLQPKRSKHRKQQKGRIREVAKRGTAISFGSFALKALEPIWLTNRQIESA
RQAMTRAMKREGNVWIRVFPDKIITHKPAEVRMGKGKGNPEYWAAVVEPG
RIIFECDGVTEAVAKEAMGLAAQKLPIATKFIVRRDLQA*
>Bacteria_BacteroidetesChlorobi_group_Bacteroidetes_Flavobacteriia_Flavobacteriales_Flavobacteriaceae_Galbibacter_sp._ck_I2_15
MLQPKRTKYRKQQKGRMKGVSQRGHELSNGMFGIKSIDSSFITARQIEAA
RVAATRYMKREGQLWIKIFPDKPITKKPLEVRMGKGKGAPEYWAAVVKPG
RIMFEIGGVPMDVAKEALRLAAQKLPVKTKFIVARDYSA
>Bacteria_BacteroidetesChlorobi_group_Bacteroidetes_Flavobacteriia_Flavobacteriales_Flavobacteriaceae_Tenacibaculum_ovolyticum_DSM_18103
MLQPKRVKYRKVQKAKGNMKGNSGRGAQLSNGMFGIKSLDQNLLTSRQIE
AARIAATRHMKREGQLWIKIFPDKPITKKPLEVRMGKGKGAPDHFVSVIK
PGRILFEVGGVPMDVAKEALRLAAQKLPVKTKFVIARDFDFNA
>Bacteria_BacteroidetesChlorobi_group_Bacteroidetes_Bacteroidia_Bacteroidales_Rikenellaceae_Rikenella_microfusus_Q_1_DSM_15922
MLQPKKTKFRRMQKGRMKGLAQRGAELSFGSFGIKALESAWITGRQIEAA
RQAIVRQMKREGQVWIRIFPDKPITKKPAEVRMGKGKGSPEGFVAPVTPG
RILFEAEGVPLDVAQEALRLGAQKLPITTKFIVRRDYTETSI
>Bacteria_BacteroidetesChlorobi_group_Bacteroidetes_Bacteroidia_Bacteroidales_Rikenellaceae_Alistipes_finegoldii_AHN_2437_DSM_17242
MLQPKKTKFRRMQKGRMKGIAQRGNQLAYGSFAIKALESTWITGRQIEAA
RQAITRYMKREGQLWIRIFPDKPITKKPAEVRMGKGKGNPEGFVAPVTPG
RILFEAEGVPLEIAQEALRLGAQKLPITTKFIVRRDYVETTI
>Bacteria_BacteroidetesChlorobi_group_Bacteroidetes_Sphingobacteriia_Sphingobacteriales_Sphingobacteriaceae_Solitalea_canadensis_USAM_9D_DSM_3403
MLQPKRTKFRKAHKGKMKGNAKRGFELEFGSFGIKSLEECWITARQIEAA
RIAVTRSMKREGQVWIRIFPDKPITKKPAEVRMGKGKGAPEYWVAPVKPG
RIMFEAEGVSLETAKEALRLAAQKLPVKTKFVVRRDYVEA
>Bacteria_BacteroidetesChlorobi_group_Bacteroidetes_Sphingobacteriia_Sphingobacteriales_Sphingobacteriaceae_Pedobacter_saltans_DSM_12145
MLQPKRTKFRKMQKGRMKGLATRGAELAFGSFGIKSMEECWITSRQIEAA
RIAVTRFMKREGQVWIRIFPDKPVTKKPAEVRMGKGKGAPEYWVAVVRPG
RILFEAEGVPYEIAKEAMRLAAQKLPVQTKFVVRRDYVEA
>Bacteria_BacteroidetesChlorobi_group_Bacteroidetes_Sphingobacteriia_Sphingobacteriales_Sphingobacteriaceae_Mucilaginibacter_paludis_TPT56_DSM_18603
MLQPKRTKFRKMQKGRMNGLASRGAELSFGSFGIKSLEAAWITSRQIEAA
RIAVTRFMKREGQVWIRIFPDKPVTKKPAEVRMGKGKGAPEYWVAVVRPG
RIIFEAEGVSLETAKEALRLAAAKLPVQTKFVLRRDYVEE
>Bacteria_BacteroidetesChlorobi_group_Bacteroidetes_Sphingobacteriia_Sphingobacteriales_Sphingobacteriaceae_Arcticibacter_svalbardensis_MN12_7
MLQPKRTKFRKMQKGKMKGLASRGAELSFGSFGIKSMEPAWITSRQIEAA
RIAVTRFMKREGQVWIRIFPDKPVTKKPAEVRMGKGKGAPEYWVAVVRPG
RMIFEAEGVPMEVAKEALRLAAQKLPVQTKFVVRRDYVEA
>Bacteria_BacteroidetesChlorobi_group_Bacteroidetes_Sphingobacteriia_Sphingobacteriales_Sphingobacteriaceae_Olivibacter_sitiensis_DSM_17696
MLQPKRTKFRKMQKGRMKGNAGRGAELSFGSFGIKSLEPAWITSRQIEAA
RIAVTRYMKREGQVWIRIFPDKPVTKKPAEVRMGKGKGAPEYWVAVVRPG
RILFEAEGVPLEVAKEALRLAAQKLPIQTKFVIRRDYVEA
>Bacteria_BacteroidetesChlorobi_group_Bacteroidetes_Sphingobacteriia_Sphingobacteriales_Sphingobacteriaceae_Pseudosphingobacterium_domesticum_DSM_18733
MLQPKRTKFRKMQKGRMKGNTGRGAELAFGSFGIKSLEPAWITSRQIEAA
RIAVTRYMKREGQVWIRIFPDKPVTKKPAEVRMGKGKGAPEYWVAVVRPG
RMLFEAEGVPLEVAKEALRLAAQKLPVQTKFVIRRDYVEA
>Bacteria_BacteroidetesChlorobi_group_Bacteroidetes_Sphingobacteriia_Sphingobacteriales_Sphingobacteriaceae_Sphingobacterium_sp._21
MLQPKRTKFRKMQKGRMKGNAGRGAELAFGSFGIKSLEPAWITSRQIEAA
RIAVTRYMKREGQVWIRIFPDKPVTKKPAEVRMGKGKGAPEYWVAVVRPG
RMLFEAEGVPLEVAKEALRLAAQKLPVQTKFVIRRDYVEA
>Bacteria_Planctomycetes_Planctomycetia_Planctomycetales_Planctomycetaceae_Zavarzinella_formosa_DSM_19928
MPQMPKRVKFRKVQRGRVRGVASRGNTVAFGEYGLQVLEGGWLSAEALEA
GRVTVAQFMRGEGRLYIRVFPHKSITSIPAETRMGKGKGEPEYWAAVIKP
GMILFEVGGLPEQSARDCLARVAYKMPFRCRFVKRQAS
>Bacteria_Planctomycetes_Planctomycetia_Planctomycetales_Planctomycetaceae_Isosphaera_pallida_ATCC_43644
MAMMPKRVKYRKSQKGRVKGKATRGNYVAFGDYGLQSLGSARISAQTIEA
GRVVAAQAVRGQGKVYIRIFPHKSVTAIPAETRMGKGKGEVEYWAAIVKP
GTVMFEVSGIGEDAARAALARIAYKMPVPCRFVTRRPTL
>Bacteria_Planctomycetes_Planctomycetia_Planctomycetales_Planctomycetaceae_Singulisphaera_acidiphila_MOB10_DSM_18658
MAMMPKRVKYRKSQKGRVKGNATRGNYVAFGEYGLQSLEPGKISAATIEA
GRVVASQSVKGGGKLFIRIFPHKSVTSIPAETRMGKGKGEVEYWAAVVKP
GTVLYEIGGVSEELARATLARVSHKLPVACRFVTRRPTL
>Bacteria_Chlamydiae_RIFCSPHIGHO2_12_FULL_Chlamydiae_49_11
MALAPKRTKFRKNQKGSLEGLCKGGAFVEFGDYGMQALTRGYVTSNQIEA
CRIVISRFFSRKGKVWIRIFPDKPITKKPAETRMGKGKGAVDHYAASVRP
GRIMFEVSNVSKEDAQAAFRIAEGKLGIRTRFVERLERIGR
>Bacteria_ChlamydiaeVerrucomicrobia_group_Chlamydiae_Chlamydiia_Chlamydiales_Chlamydiaceae_ChlamydiaChlamydophila_group_Chlamydophila_abortus_S263
MLMPKRTKFRKQQKGQFAGLSKGATFVDFGEFGMQTLERGWVTSRQIEAC
RIAINRYLKRRGKVWIRIFPDKSVTKKPAETRMGKGKGAPDHWVAVVRPG
RILFEVANVSREDAQDALRRAAAKLGIRTRFVKRVERV
>Bacteria_ChlamydiaeVerrucomicrobia_group_Chlamydiae_Chlamydiia_Chlamydiales_Chlamydiaceae_ChlamydiaChlamydophila_group_Chlamydophila_pneumoniae_AR39
MLMPKRTKFRKQQKGQFAGLSKGATFVDFGEYAMQTLERGWVTSRQIEAC
RVAINRYLKRRGKVWIRIFPDKSVTKKPAETRMGKGKGAPDHWVAVVRPG
RILFEVANVSKEDAQDALRRAAAKLGIKTRFVKRVERV
>Bacteria_ChlamydiaeVerrucomicrobia_group_Chlamydiae_Chlamydiia_Chlamydiales_Waddliaceae_Waddlia_chondrophila_WSU_86_1044
MVLMPKRTKRRKVQKGQMRGLSKGANFVHFGEFGIQALERGWITGRQIEA
CRVAINRYFSRRGKVWIRIFPDKPITKKPAEVRMGKGKGGVDQWVAVVRP
GRILFEVANVPRDVAQNALRRAAAKLAIKTRFVDRVEQV
>Bacteria_ChlamydiaeVerrucomicrobia_group_Chlamydiae_Chlamydiia_Chlamydiales_Parachlamydiaceae_Parachlamydia_acanthamoebae_UV7
MALMPKRTKFRKLQKGHFSGISKGGCFVHFGEFGIQVLERAWVTAQQIEA
CRVAINRYFQRRGKVWIRIFPDKPVTKKPAEVRMGKGKGAVDHWVAVVKP
GRILFEVGNVPKVLAQNALRRAAAKLGIKTRFVERVEQV
>Bacteria_ChlamydiaeVerrucomicrobia_group_Chlamydiae_Chlamydiia_Chlamydiales_Parachlamydiaceae_Neochlamydia_sp._S13
MPLMPKKTKHRKTMKGSCSGLSKGATFVHFGEFGIQALERGWLTNQQIEA
CRVAINRYFQRKGKVWIRIFPDKPVTKKPQEVRMGKGKGGLDHWVAVIKP
GRILFEVGNVSKEEAQHALRRAAAKIGLKTRFVERVEQV
>Bacteria_ChlamydiaeVerrucomicrobia_group_Chlamydiae_Chlamydiia_Chlamydiales_Parachlamydiaceae_Candidatus_Protochlamydia_amoebophila_UWE25
MPLMPKRTKHRKMQKGQFAGLSKGANFVHFGEYGIQVLERGWITNQQIEA
CRVAINRFFQRRGKVWIRIFPDKPITKKPAEVRMGKGKGAVDHWVAVVRP
GRILFEVANVPKDMAQSALRRAAAKLGLKTRFVERVEQV
>Bacteria_Chlamydiae_Chlamydiia_Chlamydiales_RIFCSPLOWO2_02_FULL_Chlamydiae_49_12
MVMMPSRTKHRKMQKGSMAGLSKGATFVHFGDFGMQALDRGRITNKQIEA
CRVAITRYFQRRGKVWIRIFPDKVVTKKPAETRMGKGKGAPDHWVAVVKP
GRILFEVGSVPETEAQEAMKLAAAKLGIRTRFVRRVESA
>Bacteria_Chlamydiae_Chlamydiia_RIFCSPHIGHO2_12_FULL_Chlamydiae_27_8
MALLPARTKHRKHQKGQCKGLTKGAQFVDFGDFGMQALDRGWVTSQQIEA
CRVTISRTFARKGQVWIRIFPDKPITKKPAETRMGKGKGAPYAWVAVVRP
GRVLIEVANVSKEEAKKALRLAAAKLPIKTRFVERVERV
>Bacteria_Chlymidae_uncultured_SMTZ_39
MVLMPSKTKYRKKQKGQFRGLVKKSFCIAFGDYGMQSLDRGWITAQQIEA
ARVVINRFLGRKGKLWIRIFPDKPVSKKPAETRMGKGKGAVTGWVAVVRP
GQVLFELGDTSFEDAQKSLKLAAAKISVKTKFVTRLEKV
>CG10_big_fil_rev_8_21_14_0_10_Chlamydiia_35_9
MSMLPSRTKFRKCQKGSLKGCSKAGNFIDFGDYGMQALDRGWITNKQIEA
CRVTISRYFSRKGKVWIRIFPDKPVSKKPAEVRMGKGKGSVEHWVACVRP
GRVLFEVGNVSREDAQRALRLAAAKLPIKTKFVERVERVQ*
>Bacteria_Chlamydiae_Chlamydiia_RIFCSPLOWO2_02_FULL_Chlamydiae_45_22
MALSPKKTKHRKQQKGKMTGLTKAGAYVEFGDFGMQSLDRCWLTARQIEA
CRVTINRTFSRKGQVWIRVFPDKPVSKKPAETRMGKGKGAPDHYVAVVRP
GRILFEVGGVTREEAQQALRLAAAKLPIRTKFVDRLERV
>Bacteria_Chlamydiae_Chlamydiia_RIFCSPHIGHO2_12_FULL_Chlamydiae_49_9
MALSPKRTKFRKQMKGKMTGLSKGGAFVEFGEFGMQSLDRCWLTAQQIEA
CRVTISRTFSRKGQVWIRVFPDKPVSKKPAETRMGKGKGAPDHYVAVVRP
GRILFEVGGVTREEAKEALKLAAAKLPVRTKFVDRLERV
>CG10_big_fil_rev_8_21_14_0_10_Chlamydiia_42_34
MALMPKRTKFRKQMKGKMTGLSKGGTFVDFGEFGMQSLDRCWLTAKQIEA
CRVTISRTFSRKGQVWIRVFPDKPVSKKPAETRMGKGKGAPDHYVAVVRP
GRILFEVGGVTREEAQEALRLAAAKLPIRTKFVDRLERV*
>Bacteria_Lentisphaerae_GWF2_Lentisphaerae_57_35
MPLMPKRVKYRQSQRGSRKGLAQSGNTIEFGEYGLLALERAWVSNIQLEA
CRVAINREMKRKGKMWIRVFPDKPYSKKPLEVRMGKGKGAVEGWVAVIKP
GRILFEVDGVPEAMARECMRIAATKLPIRTRFVRRGM
>Bacteria_Lentisphaerae_RIFOXYC12_FULL_Lentisphaerae_60_16
MPLMPKRVKYRKQQRRSRKGFATACTSLAFGEYGLQSLDRGWIKNLQIEA
CRVVVNRQMKRKGKLWIRIFPDKPVSKKPIETRMGKGKGNPEYWVAVVKP
GTMLFEVGGINEVTARECLRLAAAKLGLKTKLVTRGTRG
>Bacteria_Lentisphaerae_RifOxyA12_full_Lentisphaerae_48_11
MPLMPKRVKHRKMQRGSRKGIASVGTMLAFGEYGLKALGRGWVKNTQLEA
CRVSINRFMKQKGKMWIRVFPDKPITKKPIETRMGKGKGDPESWVAVVRP
GAILFEISGIPKDMACEAMRIAAAKLGVPTKFIFRH
>Bacteria_Lentisphaerae_RIFOXYB12_FULL_Lentisphaerae_65_16
VQKGGRAGKATRNVRLDFGEYGLQVLERAWITANQIEAARVAATRHMKRR
GMLWLRLFPDKPITKKPLETRMGKGKGNPEGWVAVIKPGNLVLEISGCTE
SVARGALCRAASKLPVRCRLLSRHTA
>Bacteria_ChlamydiaeVerrucomicrobia_group_Lentisphaerae_Lentisphaerales_Lentisphaeraceae_Lentisphaera_araneosa_HTCC2155_unfinished_sequence
MALMPKRVKYRKVQRGSLAGNAGNCNKLDFGEFGLQVLDRGWMTARQIEA
CRVTMTRHTKRRAKVWIRVFPDKPISKKPLEVRMGKGKPGPDHWVACVRP
GRILFEMSGVTRNTAKEAMALAANKLGMRTRFLAKEDQI
>Bacteria_Lentisphaerae_GWF2_Lentisphaerae_38_69
MSLMPSRTKYRKMQRGNMGGLAQSGNKIDFGDYALMALDRGWVRNNEIEA
ARVAINRYLNRRGRVWIRFFPDRPFTCKPLEVRMGKGKGNVEGYVAVVLP
GRVLFEISGCTEVTAREALCRAAAKLSIKTKFLKRQ
>Bacteria_Lentisphaerae_GWF2_Lentisphaerae_50_93
MPLMPKRVKHRKVQRGSNAGLARKCNKLDFGEYGLQTLGRAYLSNNEIEA
ARVAINRHLNRRGKVWIRMFPDKPITKKPPETRMGKGKGNPEGWVARVKP
GRVLFEISGCGETLAREALFLASTKLQVRCKFLTRAIH
>Bacteria_Lentisphaerae_GWF2_Lentisphaerae_49_21
MSLMPKRVKHRKVQCGSNAGLARKCNKLDFGEYGLQALDRAHLSSNQIEA
ARVAINRHLNRRGKVWIRMFPDKPITKKPLETRMGKGKGNPEGWVARVKP
GRVLFEISGCGESLAKEALFLASTKLTVRCKFLTRTIH
>Bacteria_Lentisphaerae_GWF2_Lentisphaerae_45_14
MPLMPKRVKHRKVQRGSIAGLARKNNKLDFGEFGLQACERGAITNNQIEA
ARVAINRHLKRRGKVWIRMFPYKPCTKKPLEVRMGKGKGNVESWVAPIKP
GRILFEVSGCSETVAREAMSRAANKLCVRCKFLARSAG
>Bacteria_ChlamydiaeVerrucomicrobia_group_Lentisphaerae_Lentisphaeria_Victivallales_Victivallaceae_Victivallis_vadensis_ATCC_BAA_548
MPKRVKYRKVQRGSNAGLATTNNKIDFGDFALQALTRGYVTNNQIEAARV
AINRHLKRRGKVWIRLFPFRSFTKKPLEVRMGKGKGAVEGWVAPVLPGRV
LFEVSGCSEAVAKEAMSRAANKLCLRCKFLSREA
>Bacteria_Lentisphaerae_GWF2_Lentisphaerae_44_16
MPLMPKKVKYRKSQRGSLAGLSRRNNSLDFGDYGLQTLERGHVTNNQIEA
ARVAINRHMKRRGKLWIRLFPYKSITKKPLEVRMGKGKGNVEGWVAPVKP
GRVLFEISGCPENIAREALSLAANKLPLNCKFLARQTI
>Bacteria_Lentisphaerae_GWF2_Lentisphaerae_52_8
MPLMPKRVKYRKVQRGSIAGLAKRNNSLDFGEYGLQTMERGYITNNQIEA
ARVAINRHMKRRGKVWIRMFPYKPITKKPLETRMGKGKGNVEGWVAPIKP
GRVLFEISGCTETIAKEALNLACSKLPVRCKFLSRASA
>Bacteria_Verrucomicrobia_Opitutae_RIFCSPLOWO2_12_FULL_Verrucomicrobia_64_8
MAAIAPARTKYRKAQKGTLTGNAKRGNTLAFGDFGLQSLTRGPMTGAQIE
AARIAISRHLKRKGKLWIRVFPHKPVTKKPAETRMGHGKGPVEYYVAQIK
PGAILFELGGVAPTIAKEAFRLADTKLPFHCRFIAREGVAH
>Bacteria_ChlamydiaeVerrucomicrobia_group_Verrucomicrobia_Opitutae_Opitutales_Opitutaceae_Opitutus_terrae_PB90_1
MALAPARTKYRKSQKGSRAGNAKRGNTLAFGEFGLQSLTRGPMTGQQIEA
ARVTISRHLKRKGKLWIRVFPHKPITKKPAEVRQGQGKGPVEFYIAQIRP
GAVLFELAGVPATTAKEAFRLADAKLPFHCRFIAREGAVV
>Bacteria_ChlamydiaeVerrucomicrobia_group_Verrucomicrobia_Opitutae_Opitutales_Opitutaceae_Opitutaceae_sp._TAV2
MALAPSRTKYRKVQKGTRKGNAKRGNTIAFGDFALQSLSRGPMTGRQIEA
ARVTISRHLKRKGKLWIRVFPHKPITKKPAEVRMGSGKGGVEYYVAQIKP
GAVLFELAGVPATIAKEAFRLADAKLPFRCRFIVREGAVQ
>Bacteria_ChlamydiaeVerrucomicrobia_group_Verrucomicrobia_Opitutae_Opitutales_Opitutaceae_Opitutaceae_sp._TAV5
MALAPSRTKYRKVQKGTRKGNAKRGNTIAFGDFALQSLSRGPMTGRQIEA
ARVTISRHLKRKGKLWIRVFPHKPITKKPAEVRMGSGKGGVEYYVAQIKP
GAVLFELAGVPATIAKEAFRLADAKLPFRCRFIVREGAVQ
>Bacteria_ChlamydiaeVerrucomicrobia_group_Verrucomicrobia_Opitutae_Puniceicoccales_Puniceicoccaceae_Coraliomargarita_akajimensis_DSM_45221
MALLPSRTKYRKVHKGRIYGTAQKGNTLAFGDFGIQSLSRGRMTSQQIEA
ARVAMTRSLKRKGKVWIRVFPHKPVTKKPAETRMGKGKGGVDRWVAVIKP
GTMLFEVAGCSQTAAREALRLADTKLPFRCRFVSREED
>CG1_02_FULL_Verrucomicrobia_43_26
MAKRQPARTKYRKTHKGRNRGSAKGCDYMAFGEYGIQALERGLVSSDQLE
AVRVAITRHLKRRGKVWCRVFPHKPVTKKPAETRMGKGKGPVDHYVAVVK
PGTILYEIGGIPMSMARQALALGDSKLSFSCRFIARDVV*
>Bacteria_Verrucomicrobia_Opitutae_GWC2_Verrucomicrobia_42_7
MANLLPAKTKYRKVHKGRVYGQASSCNKLAFGDFAIQALDRAWLTSSQLE
AARVAITRHLKRRGKVWMRVFPHKPVTKKPAEVRMGQGKGPVEYYVAVVK
PGTVIFEIAGVAPSLAREAMRLADFKLPFRSRFISREEQEQY
>Bacteria_Verrucomicrobia_Opitutae_GWF2_Verrucomicrobia_51_19
MANILPAKTKYRKVHKGRNRGNATSGNTLAFGDFAIQALERASMTASQLE
AARVAITRHLKRKGRVWMRVFPQKPVTKKPAETRMGKGKGPVEFWAVSVR
PGNILFEVSGAPSGTVREAMRLADRKLPFRCRFVSREEQEQY
>Bacteria_Verrucomicrobia_Verrucomicrobiae_GWF2_Verrucomicrobia_62_7
MPLMPKRVKYRKHQRGSRKGFESRAVSVDFGEFGLQALERAWMTAKQIEA
ARVAIARHTKRRGKLWLRIFPDKSVSKKPAETRMGKGKGAPEFWVAVIRP
GRIMFELGGVPEPLAKEAFRLAAGKLPVKTRFVSRIS
>Bacteria_ChlamydiaeVerrucomicrobia_group_Verrucomicrobia_Verrucomicrobiae_Verrucomicrobiales_Verrucomicrobia_subdivision_3_bacterium_Ellin514
MPMMPARVKYRKMHRGSRTGMATRGQTVAFGEYGLQSLERCWLDTKQIEA
ARVAVTRFMKRRGKVWIRVFPDKSFTKKPLETRMGKGKGPLESWVAVIRP
ANVLIEVDGVTEAVARESMRLAATKLPIKTKFISRHKIS
>Bacteria_ChlamydiaeVerrucomicrobia_group_Verrucomicrobia_unclassified_Verrucomicrobia_Methylacidiphilales_Methylacidiphilaceae_Methylacidiphilum_infernorum_V4
MSMALLPRRVKYRKSQRGSRKGNATRGTELAFGSFGMQALERAWITNTQI
EAARVAIMRNVKRKGRLWIRIFPDKSVTARPPETRMGKGKGQPAFWVAVV
LPGRILFELDGLPEQVAKESMRLAAAKLPIHTRFITRERLVKV
>Bacteria_ChlamydiaeVerrucomicrobia_group_Verrucomicrobia_Spartobacteria_Chthoniobacter_flavus_Ellin428_unfinished_sequence
MPLMPKRVKYRKTQRGSRAGKASRNINIDFGAFALQTLDRAWITNTQIEA
ARVALTRNMKRKGKLWIRIFPDKSVTARPPETRMGKGKGAPEYWVATVRP
GNILFELDGVPESVARESLRLAADKLPIRTKFLTRHHAA
>Bacteria_Verrucomicrobia_Verrucomicrobiae_RIFCSPHIGHO2_12_FULL_Verrucumicrobia_41_10
MPLLPKRVKYRKTQRGSRRGIASRNLRIDFGEFGLQTLDRAWITNTQIEA
ARVALTRNMKRKGKLWIRIFPDKSVTARPPETRMGKGKGQPEYWVATVRP
GNILFELDGIPESLARESLRLAANKLPIRTKFVRRHHAAIASATA
>Bacteria_ChlamydiaeVerrucomicrobia_group_Verrucomicrobia_Verrucomicrobiae_Verrucomicrobiales_Verrucomicrobiaceae_Verrucomicrobium_spinosum_DSM_4136_unfinished_sequence
MLPSRVKHRKTHRGSRAGNATVGNKVSYGEFGLQTLERAWIKNTQIEACR
VAITRHLKRKGSVYIRIFPHKPVTARPPETRMGKGKGAPEFWVAVVYPGT
MLFEVAGVSEALARDACRLAANKLGVRTRFVTRQAMH
>Bacteria_ChlamydiaeVerrucomicrobia_group_Verrucomicrobia_Verrucomicrobiae_Verrucomicrobiales_Verrucomicrobiaceae_Akkermansia_muciniphila_ATCC_BAA_835
MPLMPKRVKHRKMHRGSRSGNATSGTYVAFGDFGLQVLDRGWITNNQIEA
CRIAINRYLKRKGKVFIRIFPQKSFTSRPPDTRMGKGKGAVEGWVAVVRP
GNILFEVGGVTESQAREALRLASNKLGVSTRFVYRQGVQH
>Bacteria_ChlamydiaeVerrucomicrobia_group_Verrucomicrobia_Verrucomicrobiae_Verrucomicrobiales_Verrucomicrobiaceae_Rubritalea_marina_DSM_17716_SAORIC_165
MPLMPKRTKFRKTQRGNRGGNAQRGTEVSFGDFGLQSLGRSWMSNRQIEA
CRISINRFLKRKGKVYIRVFPHKSVTAKPAETRMGKGKGAVDRWVAVIKP
GAMIFEIAGVPEADAKEALRLASNKLGFRTRFVERNKLIS
>Bacteria_ChlamydiaeVerrucomicrobia_group_Verrucomicrobia_Verrucomicrobiae_Verrucomicrobiales_Verrucomicrobiaceae_Rubritalea_marina_DSM_17716
MPKRTKFRKTQRGNRGGNAQRGTDVSFGDFGLQSLGRSWMSNRQIEACRI
TINRHLKRKGKVYIRVFPHKSVTGRPPETRMGKGKGAVDRWVAVIKPGAM
IFEIAGVPESEAKEALRLASNKLGFRTRFVERNKLS
>Bacteria_ChlamydiaeVerrucomicrobia_group_Verrucomicrobia_Verrucomicrobiae_Verrucomicrobiales_Verrucomicrobiaceae_Rubritalea_marina_DSM_17716_SAORIC_165
MPLMPKRTKFRKTQRGNRGGNAQRGTEVSFGDFGLQSLGRSWMSNRQIEA
CRISINRFLKRKGKVYIRVFPHKSVTAKPAETRMGKGKGAVDRWVAVIKP
GAMIFEIAGVPEADAKEALRLASNKLGFRTRFVERNKLIS
>Bacteria_FibrobacteresAcidobacteria_group_Acidobacteria_Holophagae_Holophagales_Holophagaceae_Geothrix_fermentans_DSM_14018
MLMPKKVKNRKTQKGRTRGVATRGNDLAFGDFGLKATEHCWLTNREIEAA
RIAMTRHIKRGGKIWIRIFPDRPTTSKPAETRMGSGKGAPDGWVAVIRPG
RILFEMEGVTDEVAREALRLAQMKLSVASEIVTRTPPEE
>Bacteria_FibrobacteresAcidobacteria_group_Acidobacteria_Holophagae_Holophagales_Holophagaceae_Holophaga_foetida_TMBS4_DSM_6591
MLMPNKVKNRKLQKGRTRGVATRGNEIAFGDFGLKATEHCWLTNRQIEAA
RIAMTRHIKRGGRIWIRIFPDRPTTSKPAETRMGSGKGSPDGWVAIIRPG
KILFEMEGVSEEVAREALRLAQMKLSVASEFVSRTPPEE
>Bacteria_Acidobacteria_RBG_16_Acidobacteria_64_8
MLMPKKVXXXXXXXRGRRTGYAKGGVAISFGDYGLQALEPGWVTARQIEA
SRIAITRHVKRGGKMWIRVFPDKPITKKPLETRMGKGKGNPEEWVAVIKP
GRMLFEIEGVDAKTAMDAMRLASHKLGIKTRFVSRYAELK
>Bacteria_FibrobacteresAcidobacteria_group_Acidobacteria_unclassified_Acidobacteria_Thermoanaerobaculum_aquaticum_MP_01
MLMPKKVKFRKQQRGRRRGIATRGNTVAFGDYGLQALEPGWITARQIEAA
RIAMTRYVKRGGKIWIRIFPDKPVTKKPLETRMGKGKGAPEEWVAVVKPA
RILYEMEGVSEEVAREAMRLAAHKLPIKTRFVVRGHVR
>Bacteria_Acidobacteria_RBG_13_Acidobacteria_68_16
MLMPKKVKFRKQQRGRRRGLATRGGELSFGDYGLQALEAGWVTARQIEAG
RIAMTRHVKRGGKIWIRVFPDKPITKKPAETRMGKGKGAPEEWVCVIKPA
RILFEMEGVTEEVAREAIRLAAHKLPIKTRFVARGQVR
>Bacteria_Acidobacteria_RBG_16_Acidobacteria_70_10
MLMPKKVKFRKQQRGRRKGKAWTGGSLAFGDFGLKALECGWVTAREIEAG
RIAITRFIKRNGRIWIRMFPDKPITKKPQETRMGKGKGAPEGWVMVVKPG
RVLFEMEGVPETDAREALRLAAHKLSIKTRFVTRAEAN
>Bacteria_Acidobacteria_RIFCSPLOWO2_12_FULL_Acidobacteria_66_10
MLMPKKVKYRKQQRGRMRGKAWRGSDVSFGDYGLKALEPCWLTDRQIEAA
RVAMTRFVKRGGKVWVRVFPDKPITKKPQETRMGKGKGAPEGWVCVIKPG
RILFEMNGVPESEARRAFELAGAKLPIHVRFAKRFAEETAL
>Bacteria_Acidobacteria_RIFCSPLOWO2_02_FULL_Acidobacteria_67_21
MLMPKKVKYRKQQRGRMAGKAWRGSDVSFGDYGLKAMEPCWLTDRQIEAA
RVAMTRFIKRGGKIWVRVFPDKPITKKPQETRMGKGKGAPEQWVCVIRPG
RIMFEMEGVTEKEARRAMQLAAAKLPIKTKFAARFGQEAAS
>Bacteria_Acidobacteria_RIFCSPLOWO2_02_FULL_Acidobacteria_68_18
MLMPKKVKYRKQQRGRMTGKAWRGADVSFGDYGLKAMEPCWLTDRQIEAA
RVAMTRFIKRGGKVWVRVFPDKPITKKPQETRMGKGKGAPEQWVCVIQPG
RIMFEMEGVTEVEARQAMSRAAAKLPIKTKFAARFAQEKAS
>Bacteria_Acidobacteria_RIFCSPLOWO2_12_FULL_Acidobacteria_66_21
MLMPKKVKYRKQQRGRMRGKAWRGSDVSFGDYGLKALEPCWLTDRQIEAA
RVAMTRFIKRGGKIWIRVFPDKPITKKPQETRMGKGKGAPEQWVCVVRPG
RILFEMEGVNEVEARKAMRLASAKLPIKTRFATRFAEERAS
>Bacteria_Acidobacteria_RBG_16_Acidobacteria_68_9
MLMPKKVKYRKQQRGRMRGKAWRGSDVSFGEYGLKALEPCWLTDRQIEAA
RVALSRFTHRGGKIWVRVFXXXPITKKPQETRMGKGKGAPEQWVCVVRPG
RILFELEGISPDEARKAMRLAAAKLPIRTRFANRFAEERPL
>Acidobacteria_bacterium_RBG_16_68_9
MLMPKKVKYRKQQRGRMRGKAWRGSDVSFGEYGLKALEPCWLTDRQIEAA
RVALSRFTHRGGKIWVRVFXXXPITKKPQETRMGKGKGAPEQWVCVVRPG
RILFELEGISPDEARKAMRLAAAKLPIRTRFANRFAEERPL*
>Bacteria_Acidobacteria_RIFCSPLOWO2_12_FULL_Acidobacteria_65_11
MLMPKKVKYRKQQRGRMAGKAWRGSDVRFGDYGLKALEPCWLTDRQIEAA
RVAMTRFVARGGKIWVRVFPDKPITKKPQETRMGKGKGSPEGWVCVVRPG
RVLFEMEGITEKEAREAMKLAAAKLPILTKFAMRFAEEKML
>Bacteria_Acidobacteria_RIFCSPLOWO2_02_FULL_Acidobacteria_65_29
MLMPKKVKYRKQQRGRMRGKAWRGSDVSFGDYGLKALEPCWLTDRQIEAA
RVAMTRFIARGGKIWTRVFPDKPITKKPQETRMGKGKGAPEQWVAVVRPG
RVLFEMEGISEKDAREAMRLAASKLPILTKFATRYSQERML
>Bacteria_Acidobacteria_RIFCSPLOWO2_12_FULL_Acidobacteria_67_14b
MLMPKKVKYRKQQRGRMAGKAWRGSDVSFGDYGLKALEPCWLTDRQIEAA
RVAMTRFVARGGKIWVRVFPDKPITKKPQETRMGKGKGAPDQWVCVVRPG
RVLFEMEGVTEKNAREAMRLAAAKLPILTKFATRFAREKML
>Acidobacteria_bacterium_RIFCSPLOWO2_12_FULL_67_14b
MLMPKKVKYRKQQRGRMAGKAWRGSDVSFGDYGLKALEPCWLTDRQIEAA
RVAMTRFVARGGKIWVRVFPDKPITKKPQETRMGKGKGAPDQWVCVVRPG
RVLFEMEGVTEKNAREAMRLAAAKLPILTKFATRFAREKML*
>Bacteria_Acidobacteria_RIFCSPHIGHO2_01_FULL_Acidobacteria_67_28
MLMPKKVKYRKQQRGRMKGKAWRGSTLAFGEYGLKSLDPAWITARQIEAA
RVAITHFMKRGGKMWVRIFPDKPYTKKPAETRMGKGKGPVESWVAVVRPG
RILFEVEGLLPAEAKEALRLASHKLPVRTVFISRIRPGA
>Bacteria_Acidobacteria_RIFCSPLOWO2_02_FULL_Acidobacteria_59_13
MLMPKKVKHRKQQRGRRKGMAWRGSELAFGDYGLKAMEPAWITDRQIEAS
RIAITRSIKRGGRVWIRIFPDKPITKKPAETRMGKGKGAPEGWVAVVRPG
KILFEMEGVGDAVARQAMALAGHKLPIRTKFVSRAGAVAS
>Bacteria_Acidobacteria_RIFCSPLOWO2_02_FULL_Acidobacteria_60_20
MLMPKKVKYRKQHRGRRCGMAYRGAELEFGDYGLKALEVAWITDRQIEAS
RIAMTRSIKRGGRIWIRLFPDKPITKKPAETRMGKGKGAPEGWVAVVRPG
KILFEMEGVPVEVAKEAMALASHKLPIKTKFVSRDMVRL
>Bacteria_Acidobacteria_RIFCSPLOWO2_12_FULL_Acidobacteria_54_10
MLMPKKVKYRKQHRGRRRGKAWRGSELAFGEYGLKALEVAWITDRQIEAS
RVAMTRSIKRGGKVWIRVFPDKPITKKPAETRMGKGKGAPEGWVAVVRPG
KILFEMGGVDAAIAREAMNLAGHKLPIKTQMVVRQETLQA
>Bacteria_Acidobacteria_RIFCSPLOWO2_12_FULL_Acidobacteria_59_11
MLMPKKVKYRKQQRGRRCGKAWRGSEVAFGDYGLKALEVAWITDRQIEAS
RVAMTRTIKRGGKVWIRVFPDKPITKKPAETRMGKGKGAPEGWVAVVRPG
KILFEMGGVPEEIAREAMKLAGHKLPIKTRMVSRREIL
>Bacteria_Acidobacteria_RIFCSPLOWO2_02_FULL_Acidobacteria_61_28
MLMPKKVKHRKQQRGRRCGQAWRGSEVSFGDFGLKALETAWITDRQIEAT
RIAITRTIKRGGRVWIRVFPDKPITKKPAETRMGKGKGNPEGWVAVVRRG
KVMFEMEGVTEEVARQAMRLAGHKLPIKTKFVSRGTAREA
>Bacteria_Acidobacteria_RIFCSPLOWO2_12_FULL_Acidobacteria_60_22
MLMPKKVKHRKQQRGRRTGKAWRGCELAFGDYGLKALEAAWITDRQIEAS
RVAITRTVKRGGRIWIRIFPDKPITKKPAETRMGKGKGNPEGWVVVVRPG
KILFEMDGVPEDAAREAMRLASHKLPIPTKFVRRERAVEL
>Bacteria_FibrobacteresAcidobacteria_group_Acidobacteria_unclassified_Acidobacteria_Bryobacter_aggregatus_DSM_18758
MLMPKKVKFRKQQRGRMRGMAYRGSSVDFGEYGLKALACGYITNRQLEAA
RIAMTRYIKRGGKVWIRIFPDKPVTKKPAEVRMGSGKGAPDGWVCVIRPG
KILFEMEGVPLETAQEAFRLAAMKLPIKTKLVQRTAL
>Bacteria_FibrobacteresAcidobacteria_group_Acidobacteria_Solibacteres_Solibacterales_Solibacteraceae_Solibacter_usitatus_Ellin6076
MMMPKKVKFRKQQRGRMTGKAWRGSSISFGEFGLKAMECAWITSRQIEAA
RVAMTRSIKRGGKVWIRLFPDKPITKKPAETRMGKGKGAPEEWVAVIRPG
KILFEMEGVDRPTALAAMRLAAHKLSIRTKFVGREDSE
>Bacteria_FibrobacteresAcidobacteria_group_Acidobacteria_Acidobacteriia_Acidobacteriales_Acidobacteriaceae_Candidatus_Koribacter_versatilis_Ellin345
MLMPKKVKYRKQQRGRMRGKAWRGSELSFGDFGLKVLEPGWISDRQIEAS
RVAMTRFIKRGGKIWIRLFPDKPVTKKPAETRMGKGKGAPDHWVAVVRPG
KILFEMEGVSVTDAAEAMRLAAHKLPLRTKFVARETSAH
>Bacteria_FibrobacteresAcidobacteria_group_Acidobacteria_Acidobacteriia_Acidobacteriales_Acidobacteriaceae_Acidobacterium_capsulatum_ATCC_51196
MLMPKKVKYRKQQRGRMRGKAWRGSELSFGDYGLKVMECGYITDRQIEAS
RIAMTRFIKRGGKIWLRLFPDKPITKKPAETRMGKGKGAPDHWVAVVRPG
KVLFEMEGVSPEMAQEAMRLAANKLPLKTRFVMRHDVKTTVAAK
>Bacteria_FibrobacteresAcidobacteria_group_Acidobacteria_Acidobacteriia_Acidobacteriales_Acidobacteriaceae_Edaphobacter_aggregans_DSM_19364
MLMPKKVKYRKQQRGRMTGKAWRGSDLSFGDYGLKVMECGYITDRQIEAS
RIAMTRFIKRGGKVWLRLFPDKPITKKPAETRMGKGKGAPDHWVCVVRPG
RILFEMEGVNPEIAKEAMRLAAHKLPLKTSFVQRHDVQTTVASK
>Bacteria_FibrobacteresAcidobacteria_group_Acidobacteria_Acidobacteriia_Acidobacteriales_Acidobacteriaceae_Acidobacterium_sp._MP5ACTX8
MLLPKKVKYRKQQRGRMCGKAWRGSDISFGDFGLKVLECGYITDRQIEAS
RIAMTRFIKRGGKVWLRLFPDKPITKKPAETRMGKGKGAPDHWVAVVRPG
KILFEMEGVPVELAKEAMRLAAHKLPLKTTFVVRPGMKTEVAAK
>Bacteria_FibrobacteresAcidobacteria_group_Acidobacteria_Acidobacteriia_Acidobacteriales_Acidobacteriaceae_Terriglobus_saanensis_SP1PR4
MLMPKKVKYRKQQKGKMRGKAWRGSELAFGDYGLKVLECGYITDRQIEAS
RIAMTRFIKRGGKVWLRIFPDKPITKKPAEVRMGSGKGALDHWVAVVRPG
KLLFEMEGVTPEIAREAMRLASNKLPLRTIFVQRHDVKVVAAK
>Bacteria_Nitrospirae_Nitrospira_Nitrospirales_Nitrospiraceae_Candidatus_Magnetobacterium_sp._MYR_1
MLMPKKIKFRKAMKGNMNCKAARGVEISFGDYGLRALEPGWISSRQIESA
RVAITRYAKRGCKLWIRIFPDKPITKKPAETRMGKGKGNPEYWVAVVRPG
KVMYELSGVTEEVAKEALRLASYKLPIATKFVKREEAVI
>Bacteria_Nitrospirae_Nitrospira_Nitrospirales_Nitrospiraceae_Thermodesulfovibrio_yellowstonii_DSM_11347
MLAPKKVKFRKMQKGRMNGIAYRGSTVSFGEYGLKVLEPAWITARQIEAA
RVAIMRHAKKGCKLWIRIFPDKPITRKPAETRMGKGKGNPEFWVAVVKPG
RILFELSGVSEEIAKEAFELASHKLPVKTKFVKRQESFV
>Bacteria_Nitrospirae_GWB2_Nitrospirae_47_37
MLAPKKVKYRKLMKGNMNGKAYRGAEISFGEYGMKAMEPGWITSRQIESA
RVAITRAAKKGCKVWIRIFPDKPITKKPAETRMGKGKGNPEYWVAVVKPG
RILYEVAGISEEVAKEAFKLASRKLPLAVRFMKREEVVS
>Candidatus_Rokubacteria_bacterium_RIFCSPLOWO2_02_FULL_71_18
EYGLKALEPGWITNRQIEAARVALSRSLKRGGKIWIRVFPDKPVTKKPAE
TRMGKGKGNPEEWVAVVKPGRILYEMQGVPEDVAREAFRTAAQKMGIATR
FVMRTRVL*
>Candidatus_Rokubacteria_bacterium_GWC2_70_16
MLMPKRVKYRKAQRGRMAGKAQRGSTLAFGDYGLKALEPGWVTNRQIEAA
RVSLARSVKRGGKIFIRIFPDKPVTKKPAETRMGKGKGNPEFWVAVVKPG
RILYEMEGVDEATARDGFRLAAQKLGIKTKFVSRTRTL*
>Candidatus_Rokubacteria_bacterium_RIFCSPLOWO2_02_FULL_68_19
VTKKPAETRMGKGKGNPEAWVAVVKPGRILYEMEGVQAADAREALWHAGQ
KLGIATKVVSRARV*
>Candidatus_Rokubacteria_bacterium_RIFCSPHIGHO2_02_FULL_69_13
MSLLTPKRVKYRKAQRGRMKGLAVRGSTLAFGDFGLKALEPGWVTNRQIE
AARVALARSLKRGGKIWVRIFPDKPVTKKPAETRMGKGKGNPEAWVAVVK
PGRILYEMEGIPEADAREALWHAGQKLGIATKVVSRARV*
>Bacteria_CP_Rokubacteria_13_2_20CM_2_Rokubacteria_64_8
MLMPKRVKYRKAQRGRMRGKAQRGSTLAFGEYGLKALEPGWVTNRQIEAA
RVALTRSLKRGGKVWIRIFPDKPVTKKPAETRMGKGKGNPEEWVAVVKPG
RILYEMEGVTEEMAREAFRTAGQKMGIETKFVSRVRAL
>Bacteria_CP_Rokubacteria_13_1_40CM_Rokubacteria_69_27
MPKRVKYRKTQRGRMKGKALRGATLAFGEYGLKALEPGWVTSRQIEAARV
ALTRSLKRGGKIWIRVFPDKPVTKKPAETRMGKGKGNPEEWVAVVKPGRI
LYEMEGVKEPDAREAFRTAGQKIGIATKFVMRARAL
>Candidatus_Rokubacteria_bacterium_GWA2_73_35
MLMPKRVKYRKAQRGRMKGTAQRGSTLAFGEYGLKALEPGWVTNRQIEAA
RVALTRSLKRGGKIWIRIFPDKPVTKKPAETRMGKGKGNPEEWVAVVKPG
RILYEMQGVAEDAAREAFRTAAQKIGIETKFVTRTRGL*
>Bacteria_Nitrospinae_RIFCSPLOWO2_12_FULL_Nitrospinae_45_22
MLSPRKVKHRKQQKGRRRGIAFRGSELAFGDFGLQALEACWLTDRQIEAA
RVAMTRHAKRGGKIWVKVFPDKPITKKPAETRMGKGKGSPESWVAVVKPG
RILYEMEGIPEPVAREAMRLAARKLPIATRIVTKTS
>Bacteria_Nitrospinae_RifCSPlowO2_12_Nitrospinae_39_15
MLMPKKVKYRKRQKGRTFGTAFRGSNLSFGSYGLQAIDPGWITDKQIEAA
RIAIARHIKRGGRIWIRIFPDKPVTKKPAETRMGKGKGISEQWVAVIKKG
RLLFEMEGVSEDVAREALNLASHKLPIRTRILTKGMI
>Bacteria_Nitrospinae_RIFCSPLOWO2_01_FULL_Nitrospinae_39_10
MLMPKKVKYRKRQKGRMFGTAARGSDLSFGSYGLQALDPGWITDRQIEAA
RIAMTRHIKRGGRIWIRIFPDKPVTRKPAETRMGKGKGVPEQWVAVIKKG
KVLFEMEGITEDVAREALGLASHKLPIKTRFLAKGLI
>Bacteria_Nitrospirae_RIFCSPLOWO2_12_FULL_Nitrospinae_47_7
MRGVAFRGGSLNFGTHGLQVVACGRITDRQIEAARIAMTRHIKRGGKIWL
RIFPDKPVSKKPAETRMGKGKGAPEFWVAVVKPGRVIYEMEGVPESVAME
AFRLAAHKLPVATRVIKKHELD
>CG22_combo_CG10-13_8_21_14_all_Nitrospinae_47_10
MLMPKRVKYRKRHKGRMRGTAYRGGSLDFGTYGLQALECGRISNRQIEAA
RIAMTRHIKRGGKIWLRIFPDKPVSKKPLETRMGKGKGNPEFWVAVVKPG
RMLYEMEGVSEAVAKEAFRLAAHKLSVPTRFVVKQAYMSE*
>CG11_big_fil_rev_8_21_14_0_20_Nitrospinae_56_8
MGKGKGNPEYWVTVIKPGRILYEMEGVAEITAKEAFRLAAHKLPLKTRFI
TKFVTKEG*
>CG11_big_fil_rev_8_21_14_0_20_Nitrospinae_45_15
MLMPKKVKYRKRHKGRMRGVAFRGGKVSFGSFGLQATECGRITDRQIEAA
RIAMTRYVKRGGKVWLRIFPDKPVSSKPAETRMGKGKGNPDFWVAVVKPG
RMLYEMEGVPEVTAKEAFRLAAHKLPISTRFVVKEQI*
>Bacteria_Nitrospinae_Nitrospinia_Nitrospinales_Nitrospinaceae_Nitrospina_sp._AB_629_B06
MLMPKKVKYRKRHKGRMGGTAFRGGNLDFGSFGLQALECGRITDRQIEAA
RIAMTRYVKRSGKIWLRIFPDKPISKKPAETRMGKGKGGPEYWVAVVRQG
RMLYEMDGVPEEIAKEAFRLAQHKLPIATRFVVKNI
>Bacteria_Nitrospinae_Nitrospinia_Nitrospinales_Nitrospinaceae_Nitrospina_sp._AB_629_B18
MLMPKKVKYRKRHKGRMGGTAFRGGNLDFGSFGLQALECGRITNRQIEAA
RIAMTRYVKRGGKIWLRIFPDKPVSKKPAETRMGKGKGGPEYWVAVVRQG
RMLYEMEGVPEEVAKEAFRLAQHKLPIATRFVVKKDLSIRS
>Deltaproteobacteria_bacterium_RIFOXYA12_FULL_61_11
MKRAAMRGNTLNFGDFGLQALECGFITARQIEAARIALTRHIKRGGKVWI
RIFPDKPMTKKPAETRMGKGKGAPEYWVAKVRPGRILYELEGITPEVAKE
ALRLASHKLALHTKTIWREDTIR*
>CG_4_9_14_3_um_filter_150_Deltaproteobacteria_63_12
MLSPKKVKWRKVQKGRLKGTATRGSEVNFGDYGLMATSAGRLTARQIEAA
RIAMTRYIKRGGKVWIRIFPDKPITKKPAETRMGKGKGSPEFWVALVQPG
RMLYEMDGVEEDAAREAFRLASHKLPIATKVIVREREL*
>Anaeromyxobacter_sp._RBG_16_69_14
MLQPARTKYRKMMKGRMRGKALRGSDLNSGGYGLQATECGWLTSRQIEAA
RVAMTRFVKRGGKIWIRVFPDKPITKKPAETRMGTGKGAVEYYVAVVKPG
RILYEMEGVTDDVATKAFHLAAHKLPIATKVVKRGATL*
>Bacteria_Proteobacteria_deltaepsilon_subdivisions_Deltaproteobacteria_Myxococcales_Cystobacterineae_Myxococcaceae_Anaeromyxobacter_dehalogenans_2CP_C
MLQPARTKYRKMQKGRMRGKAYRGSDLAQGEYGLQATECGRLTSRQIEAA
RVAITRYVKRGGKLWIRVFPDKPITKKPAETRMGTGKGNVEFYVAVVKPG
RVLYELAGVDDASAKKAFHLAAHKLPVATKLVKRGETL
>Bacteria_Proteobacteria_deltaepsilon_subdivisions_Deltaproteobacteria_Myxococcales_Cystobacterineae_Cystobacteraceae_Cystobacter_violaceus_Cb_vi76
MLQPARTKFRKMHKGRMPGQAHRGSDLTYGQYGLMSLQPGWITSRQIEAA
RIAMTRHIKRGGKIWIRVFPDKPITKKPAETRMGTGKGGVEYYVAVVKPG
RILYEMEGMTPEVATAAMKLAQAKLPVLTKIVSRNELAL
>Bacteria_Proteobacteria_deltaepsilon_subdivisions_Deltaproteobacteria_Myxococcales_Cystobacterineae_Cystobacteraceae_Stigmatella_aurantiaca_DW43_1
MLQPARTKYRKMHKGRMHGQAHRGSDLTYGEFGLVTLQPGWITSRQIEAA
RIAMTRHVKRGGKIWIRIFPDKPITKKPAETRMGTGKGGVEYYVAVVKPG
RVLYEMEGMTPEVATGALKLAQAKLPVLTKIVTRSELSL
>Bacteria_Proteobacteria_deltaepsilon_subdivisions_Deltaproteobacteria_Myxococcales_Cystobacterineae_Myxococcaceae_Myxococcus_xanthus_DK_1622
MLQPARTKYRKMHKGRMPGSAHRGSDMTYGEYGLMSLQPGWITSRQIEAA
RIAMTRHVKRGGKIWIRIFPDKPITKKPAETRMGTGKGGVEYYVAVVKPG
RILYEMEGMTPEVATGALKLAQAKLPVLTKIVKRADLSL
>Bacteria_Proteobacteria_deltaepsilon_subdivisions_Deltaproteobacteria_Myxococcales_Cystobacterineae_Myxococcaceae_Corallococcus_coralloides_DSM_2259
MLQPARTKYRKMQKGRMFGSAHRGSDLTYGEFGLVSLQPGWITSRQIEAA
RIAMTRHVKRGGKIWIRIFPDKPITKKPAETRMGTGKGGVEYYVAVVKPG
RVLYEMEGMTQEIATGALKLAQAKLPVLTKIVRRSELSL
>Deltaproteobacteria_bacterium_RBG_16_71_12
MMSPKRVKFRKQQKGNLKGKASRGSSVSFGDYALIAVAPGWCTARQIEAA
RIAMTRKIKRGGRIWIRVFPDKPFTKKPAETRQGHGKGNVEGWVCPVQAG
KVLYEMEGVTRDEAVAALALAAAKLPIKTKFIDRLAEL*
>Deltaproteobacteria_bacterium_RIFOXYA12_FULL_58_15
MLAPAKVKWRKTQKGRIRGQALRGGTVAFGDWGLQALEPGWITQRQLEAA
RIAMTRHIKRGGRVWIRIFPDKPITSKPAETRMGKGKGAPEGWVCSIKAG
RMLYEMQGVSDEIAKEAFRLAAHKLPMATRPVKRED*
>Bacteria_Proteobacteria_deltaepsilon_subdivisions_Deltaproteobacteria_Myxococcales_Sorangiineae_Polyangiaceae_Sorangium_cellulosum_So0157_2
MLSPKRTKFRKMQKGNNRGLAMTGSDVSFGDFALQCVEPARVTSRQIEAA
RMAIQRHVKRAGKLWIRIFPDRPVTKKPLEVRMGGGKGAPEEWCAVVKPG
RVMYEISGVSEEIAKEAFRLASHKLPMQCKFLVRGLT
>Bacteria_Proteobacteria_deltaepsilon_subdivisions_Deltaproteobacteria_Myxococcales_Sorangiineae_Polyangiaceae_Chondromyces_apiculatus_DSM_436
MLSPKRTKFRKMQKGRVRGIAHTGSDVSFGDFGLQALAPARITARQIEAA
RMAIQRHVKRAGKLWIRVFPDHPVTKKPLEVRMGGGKGAPEEWCALIKPG
RVMYEISGVAEDVAREAFRLAAHKLPIDCKFLVRGLQ
>Bacteria_Proteobacteria_deltaepsilon_subdivisions_Deltaproteobacteria_Myxococcales_Nannocystineae_Kofleriaceae_Haliangium_ochraceum_DSM_14365
MLAPKRTKYRKRFKGRTTGAAKGGDQVSFGDFGLQVLQPGHLTARQIEAA
RISISRAIKRTGKLYIRVFPDKPITKKPAETRMGKGKGGNEGYVAVVKPG
RVIFEVEGITEELARTAFTRAHHKLPVKTQLIPREPVI
>Bacteria_Proteobacteria_deltaepsilon_subdivisions_Deltaproteobacteria_Myxococcales_Nannocystineae_Nannocystaceae_Nannocystis_exedens_ATCC_25963
MLSPSRVKYRKVQKGRMAGQAKGGSEVSFGDFGLQTVECGWLTARQIEAA
RIAINRHVKRGGKLYIRVFPDKPVSRKPAETRMGKGKGAPDFWVAVVRPG
RVLYEIEGVTEELAREAFLRAHHKLPIKTRFIRRDTAL
>Bacteria_Proteobacteria_deltaepsilon_subdivisions_Deltaproteobacteria_Myxococcales_Sorangiineae_Sandaracinaceae_Sandaracinus_amylolyticus_DSM_53668
MLLPSRVKYRKVHKGRMRGQAKGGTQVSYGDFGLQALECGWLTARQVEAA
RIAINRKVKRGGKLYIRVFPDKPISKKPAETRMGKGKGGPEYWVAVVRPG
RVLYEIEGIEETLARQAFLLAHHKLPIKTRFVKRERVV
>Bacteria_Proteobacteria_deltaepsilon_subdivisions_Deltaproteobacteria_Myxococcales_Nannocystineae_Nannocystaceae_Plesiocystis_pacifica_SIR_1_unfinished_sequence
MLSPNRVKYRKIHKGRMRGTAKGGTEVSYGDFGLQALECGWLTSRQIEAA
RIAINRRVKRGGKLYIRVFPDKPISKKPAETRMGKGKSGPEYWVAVVRPG
RMLYEIEGIDEELARKAFLLAHHKLPIKTRFVKRERVV
>Deltaproteobacteria_bacterium_RIFCSPLOWO2_02_FULL_46_8
MLQPKKTKYRKMQKGRVRGMASRGINLAFGDFGLQSLEHGWVTAKQIEAA
RMAISRHVKRGGKLFTRIFPDKPITKKPLEVRMGKGKGAPEQYVACVQRG
RVLYEMEGVPKDLALEALRLASHKLPVRTRVLVREGGYREAS*
>Deltaproteobacteria_bacterium_RIFCSPHIGHO2_02_FULL_44_53
MLQPGKSKFRKMQKGRVRGMATRGVDLAFGDFGLQSLEHGWITSKQIEAA
RMAISRHVKRGGKLFTRIYPDKPITKKPLEVRMGKGKGSPEEFVACIQRG
RILYEMEGVPRELAVEALRLASHKLPLKTKILVREGDYREAY*
>CG07_land_8_20_14_0_80_Deltaproteobacteria_38_7
MLQPAKTKYRKQQKGRVRGVTYRGCNLSFGDYGLQAIEHGWVTARQIEAG
RMAMTHATKRGGKLWIRIFPDKPLSKKPTETRMGRGKGAPEIWVSCVKRG
RMLYEIQGVDRVTALKSLRLASHKMPVKTVIIERGVDREAR*
>Deltaproteobacteria_bacterium_RIFCSPHIGHO2_02_FULL_44_16
MLEPKKVKYRKQQKGRLRGIALRGCNLSFGDYGLQATTFGFITARQIEAG
RMAVSRTSKRGGKLWVRIFPDKPMSKKPAETRMGKGKGSPEFWVAPVKKG
RMIYELKGVEKELAVQALTRAAHKLSVRTKIVTREDYREAG*
>CG11_big_fil_rev_8_21_14_0_20_Deltaproteobacteria_42_23
MLLEPKKVKYRKQQKGRIRGTATRGCNLSYGDYGLQAISFGRVTARQIEA
ARIAINRVAKRGGKVWIRIFPDRPVSKKPAEVRMGKGKGSPEYWAAYVRK
GKMLYEIKGVTPEDAIEALRRAGHKISLKTKIVKREEYREAR*
>CG10_big_fil_rev_8_21_14_0_10_Bdellovibrionales_45_34
MLSPKKVKYRKQHRPSGDGLAYRGSNVAFGDFALQASEAGWISARQIEAS
RIAISRYVKRGGKIWIRIFPDRSITKKAAETRMGSGKGNPEYWVAPVLPG
RVLFEMNGVTREQAAEAFRLAGHKLPIKTRFLAR*
>Bacteria_Bdellovibrio_Bdellovibrionales_RBG_16_Bdellovibrionales_40_8
VLSPKKVKWRRQHRPGFKGLAYRGSTISFGDFALAVTQPGRLTARQLEAS
RIAISRSVKRGGQLWMRVFPDCPITKKPAEVRMGSGKGAPELWVANVLPG
RILFEINGVTRKQAENAFRLAQHKLPLKTKFLALE
>Bdellovibrionales_bacterium_RIFCSPHIGHO2_02_FULL_40_15
VLSPKRVKYRKQFIGNAKGLAHRGSTLDFGDFGLQCAEEGRLTARQLEAG
RIAISRTIKRGGKIWCRVYPDLPVTKKPAETRMGSGKGNPEFWIARCLPG
RILFEMNGVTREQAKEAFLRAAHKLPFKTKFLERT*
>Bacteria_Proteobacteria_deltaepsilon_subdivisions_Deltaproteobacteria_Bdellovibrionales_Bdellovibrionaceae_Bdellovibrio_bacteriovorus_HD100
VLSPKRVKWRKQFVGRATGFAVRGANLDFGDYGLQAVEEGRLTARQLEAG
RIAISRSVKRGGKIWCRVFPNIPVTKKPAETRMGSGKGNPELWVARVLPG
KVLFEMNGVTREQAKEAFERAAHKLPFKTRFLVRE
>CG10_big_fil_rev_8_21_14_0_10_Bdellovibrio_47_8
MLSPKRVKHRKQFVGRNRGLASRGSNLDFGDFGLQATEEGRLTARQLEAG
RIAISRSIKRGGKIWCRVFPNIPVTKKPAEVRMGSGKGNPEFWVSRILPG
KILFEMNGVTKEQAQEAFLRAAHKLPFKTRFLVRE*
>Bacteria_Bdellovibrio_Bdellovibrionales_Bacteroivoracaceae_RIFOXYD1_FULL_Bdellovibrionales_53_11
MLAPKKVKWRKHQKGKMRGRADRGATLFFGEFGLQATECGKIMSKQLEAA
RVAMTRSVKRGGRIWIRVFPDKSITKKPAETRMGSGKGNVEEWAAVIKPG
RIIFEMSDITREEAFEALKLANHKLPIHCKPIAKTGLNPQTKTAAPQG
>Bacteria_Bdellovibrio_Bdellovibrionales_Bdellovibrionaceae_GWA1_Bdellovibrionales_52_35
MLAPKRVKWRKHQKGKMRGKADRGGTLYFGEFGLQSTECGKITSKQIEAS
RVAMTRSVKRGGSIWVRIFPDKALTKKPAETRMGSGKGNVEEWCAVIKPG
RIIFEMGGITKVEAFEALRLANHKLPLRCKPISKETEALAKKAAEVKKAA
AKA
>Bdellovibrionales_bacterium_GWB1_55_8
MLAPKRVKWRKHQKGKMRGKADRGGNLFFGEFGLQATECGKITSRQIEAS
RVAMTRYVKRGGKIWVRIFPDKALTKKPAETRMGSGKGNVEEWAAVIKPG
RIIFEMDGIPKTEAFEALRLANNKLPISCKPVSREIEKMRLADKAKAAAA
KAPSARGE*
>Bdellovibrionales_bacterium_RIFOXYD1_FULL_55_31
MLAPKRVKWRKHQKGKMRGRADRGGTLYFGEFGLQATECGKITSKQIEAS
RVAMTRYVKRGGKIWVRVFPDKALTKKPAETRMGSGKGNVEEWAAVIKPG
RIIFEMDGIPKTEAFEALRLANNKLPIHCKPISKATEALAMAKKNQNQAT
KASIQA*
>Bacteria_Bdellovibrio_Bdellovibrionales_Bacteroivoracaceae_RIFOXYA1_FULL_Bacteriovorax_38_20
MLAPKKLKWRKHQKGRMQGRAYRGNKVYLGEFGLQAVTCGFVTERQIEAA
RIAITRHAKRGGKVWIKIFPDKSITKKPAEVRMGKGKGGHESWVAVVKPG
RVLFEITGVSEDVSKAALKLAGYKLPIKTKVIAKEIF
>Bacteria_Bdellovibrio_Bdellovibrionales_Bacteroivoracaceae_GWA2_Bdellovibrionales_49_15
MLSPKKVKWRKHQKGRNRGKAKGGNTLFYGDYGLQALVPGFVTNRQIEAA
RIAMTRSIKRGGQVWIRIFPDKVLTKKPAEVRMGSGKGSPESWVAVIKPG
RILFEIKHTDGQSSIEALKLAKYKLSVKTKIVKTELAAAPAASKTSAKEA
E
>Bdellovibrionales_bacterium_RIFOXYC1_FULL_39_130
MLSPKKVKWRKQQKGRMKGAASRGNTIAYGEYALQATTCGYITSRQLEAA
RIAISRHTKRVGQLWVKIFPDKPLTKKPAEVRMGKGKGAVEQWVAVIRPG
RVLFEVGGVDKTIGHEALKLAKYKLPVRTKIISKEKLD*
>CG22_combo_CG10-13_8_21_14_all_Bdellovibrionales_38_13
MLSPKKVKWRKQQKGRMKGKAYRGNTITFGDYAIQATSCGYITNRQIEAA
RIAMTRKIKRGGNVWIKIFPDKSLTRKPAEVRMGKGKGAPESWVAVVKPG
RVLFEIKHTDVELTIEALKLAGYKLPVKTKIIKREDAAN*
>Bacteria_Proteobacteria_deltaepsilon_subdivisions_Deltaproteobacteria_Bdellovibrionales_Bacteriovoracaceae_Bacteriovorax_marinus_SJ
MLSPKRVKWRKQHKGRMKGKANRGNNITFGEFAIQATSCGYITSRQIEAA
RIAMTRKIKRGGNVWIKIFPDKSLTKKPAEVRMGKGKGSPEKWVAVVKPG
RVLFEIKHFDAQLSKEALKLAMYKLPVKTRIIKREE
>CG22_combo_CG10-13_8_21_14_all_Bdellovibrio_39_27
MLSPKRVKWRKPQKGRMKGKAYRGNTIVHGDMAIQATGCGYITNRQIEAA
RIAMTRHLKRGGNVWIKVFPDKTLTRKPAEVRMGAGKGSPEHWVAVVKPG
RVLFEIQHPDANLCKEALKLALYKLPIKAKIVSKESLAQA*
>Bacteria_Proteobacteria_deltaepsilon_subdivisions_Deltaproteobacteria_Desulfobacterales_Desulfobacteraceae_Desulforegula_conservatrix_Mb1Pa_DSM_13527
MLSPKKVKFRKQMRGRMTGQATRGATVAFGEFALQAVECGYINSRQIEAA
RIAMTRFAKRGGKMWIRIFPDKPITKKPAEVRMGKGKGPHDSWVAVIKPG
RILYEMEGVSKEVAMEAFRLASHKLPLKTRFVERGEI
>Bacteria_Proteobacteria_deltaepsilon_subdivisions_Deltaproteobacteria_Desulfobacterales_Desulfobacteraceae_Desulfobotulus_alkaliphilus_ASO4_4
MLSPKRFKFRKQQRGRMKGSAQRGATLSFGEFGLQALECGYINSRQIESA
RIAMTRHVRRGGKMWIRIFPDKPITKKPAEVRMGKGKGPHDSWVAVIKPG
RILYEMEGVPREKAMEALRLASYKLPVKTRFVERGDWQ
>Bacteria_Proteobacteria_deltaepsilon_subdivisions_Deltaproteobacteria_Desulfarculales_Desulfarculaceae_Desulfarculus_baarsii_DSM_2075
MLAPKRVRHRKVMKGRMRGACQSGNRVSFGQYGLQAVGAGWMTNQQIESA
RIAITRYIKRGGKVFIRVFPDKPYTKKPAETRMGKGKGSPEGWVAVVPRG
RMIYEIDGVARETAMEALRLASHKLPFKTRIVERS
>Bacteria_Proteobacteria_deltaepsilon_subdivisions_Deltaproteobacteria_Desulfobacterales_Desulfobulbaceae_Desulfurivibrio_alkaliphilus_AHT2
MLSPKKVTHRKVFKGRMTGAAHRGSSIAFGQYALKAVGCGWMSARQIEAA
RIAINRKVKRGGKMWIRVFPDKSYTKKPAETRMGKGKGSPEGWVAVIKPG
RILYELSGVDADLAREALRLAANKLPFPTKIIELDTTL
>Bacteria_Proteobacteria_deltaepsilon_subdivisions_Deltaproteobacteria_Desulfobacterales_Desulfobulbaceae_Desulfocapsa_sulfexigens_DSM_10523
MLSPKKVKHRKVFTGKNRGKAQRGSTISFGEYALKAVERGKMTAQQIEAA
RIAINRKIKRGGQVWIRVFPDKPVTKKPAETRMGKGKGSPEYWVAVTKPG
KIIYELAGVDEELAIKALTLAGAKLPFKTKVITKRSTL
>Bacteria_Proteobacteria_deltaepsilon_subdivisions_Deltaproteobacteria_Desulfobacterales_Desulfobulbaceae_Desulfotalea_psychrophila_LSv54
MLSPKKVKHRKVFKGRMRGAAHRGSSLAFGDYALKALSCGTMTARQIEAA
RITINRTMKRGGQVWIRVFPDKPLTKKPAETRMGKGKGSPESWVAIVKPG
RLLYEVAGVSEDVAIKALSLASNKLPFPCKVVTRRTTL
>Desulfobacterales_bacterium_GWB2_56_26
MLSPKKVKHRKVFKGRSRGVASSGSSLAFGEFALKATVCGKMSAQQIEAA
RITINRTMKRGGKVWIRVFPDKPLTKKAAETRMGKGKGSPESWVAVIKPG
RILYEISGVSEDVAIKALELAGNKLPFSTKVVTKENTL*
>Bacteria_Proteobacteria_deltaepsilon_subdivisions_Deltaproteobacteria_Desulfovibrionales_Desulfohalobiaceae_Desulfohalobium_retbaense_DSM_5692
MLSPKKIKFRKQQKGRIGGKTVRGSQIAFGDIALKTVEPGKITNKQIEAA
RVAMMRHIKRGGKVFIRIFPDKPITSKPAEVRMGKGKGSPEGWCAPVRTG
RILYELAGVADRELAREALVRASHKLPVKTVIVEKES
>Bacteria_Proteobacteria_deltaepsilon_subdivisions_Deltaproteobacteria_Desulfovibrionales_Desulfohalobiaceae_Desulfovermiculus_halophilus_DSM_18834
MLSPKKVKFRKQHRNFTNGSASRGTTVSFGEIGLKALEHGRISNKQIESA
RVAIMRHIRRGGKVYIRMFPDKPYTEKPAETRQGKGKGSPAGWVAPVRPG
RVLYEITGVNLEQAREALVRAAHKLPIKTKIVFKES
>Bacteria_Proteobacteria_deltaepsilon_subdivisions_Deltaproteobacteria_Desulfovibrionales_Desulfovibrionaceae_Lawsonia_intracellularis_PHEMN1_00
MLAPKKVKFRKWQKGRLRGPALRGISIAYGDIALKSTEHGKLTSQQIEAA
RIAMMRHIKRGGKVWIRVFPDHPITAKPLETRQGSGKGSPVGWCAPVKPG
RILYEIKGVNIDLAREALIRAAHKLPVKTVIVLKERL
>Bacteria_Proteobacteria_deltaepsilon_subdivisions_Deltaproteobacteria_Desulfovibrionales_Desulfovibrionaceae_Bilophila_wadsworthia_3_1_6
MLAPKRVKFRKWQKGRLRGPALRGATIAFGDIGLKTVEHGKLTNQQIEAA
RIAMMRHIKRGGKVWIRVFPDHPVTAKPLETRQGSGKGAPVGWCAPVKPG
RILYEIKGVSLELAKEALTRAAHKLPVKTVIVVREGL
>Bacteria_Thermodesulfobacteria_Thermodesulfobacteria_Thermodesulfobacteriales_Thermodesulfobacteriaceae_Thermodesulfatator_atlanticus_DSM_21156
MLLQPRKVKYRKQQKGRNRGKAWRGNAVTFGEFGLRALEHCWLTSQQIEA
GRVAIVRCAKKGAKIWIRVFPDKPITKKPAETRMGKGKGNVEGWVAVIKP
GRIIYEIEGVPEEIAREALRLAADKLPIKCKIVSREDRV
>Bacteria_Thermodesulfobacteria_Thermodesulfobacteria_Thermodesulfobacteriales_Thermodesulfobacteriaceae_Thermodesulfatator_indicus_CIR29812_DSM_15286
MHLQPRKVKYRKQQKGRNRGKAWRGNAVSFGEFGLRALEHCWLTSQQIEA
GRVAIVRCAKKGAKIWIRVFPDKPITKKPAETRMGKGKGSVEGWVAVIKP
GRIIYEVEGVPEEVAREALRLAADKLPIKCKIVSREDRV
>Bacteria_Thermodesulfobacteria_Thermodesulfobacteria_Thermodesulfobacteriales_Thermodesulfobacteriaceae_Thermodesulfobacterium_sp._OPB45
MLLQPKKTKYRKQQKGRVRGKATCGYTLEFGEYGLKVLEGGWLTAQQLEA
GRVAIVRTAKKGAKIWIRVFPDKPITKKPAETRMGKGKGAVEGWVAVVKP
GRIIYEISGVPEEVAKEALRLAASKLPFKCKIVSREEI
>Bacteria_Thermodesulfobacteria_Thermodesulfobacteria_Thermodesulfobacteriales_Thermodesulfobacteriaceae_Thermodesulfobacterium_hydrogeniphilum_DSM_14290
MLLQPRKTKYRKQQKGRVRGKATSGYTLEFGEYGLKVLEGGWLTAQQIEA
GRVAIVRTAKKGAKIWIRVFPDKPITKKPAETRMGKGKGSVEGWVAVVKP
GKIIYEISGVPEEVAREALRLAASKMPFKCKIVTREEF
>Bacteria_Thermodesulfobacteria_Thermodesulfobacteria_Thermodesulfobacteriales_Thermodesulfobacteriaceae_Thermodesulfobacterium_commune_DSM_2178
MLQPKKTKYRKQQKGRVRGKATSGHTVEFGEYGLKVLEGGWLTARQIEAG
RVAIVRVAKKGAKVWIRVFPDKPVTKKPAETRMGKGKGAVEEWVAVVKPG
KIIYEIAGVPEEVAKEALRLAASKMPFKCKIVSREEF
>Bacteria_Thermodesulfobacteria_Thermodesulfobacteria_Thermodesulfobacteriales_Thermodesulfobacteriaceae_Thermodesulfobacterium_hveragerdense_DSM_12571
MLLQPKKTKYRKQQKGRVRGKATSGHTVEFGEYGLKVLEGGWLTARQIEA
GRVAIVRVAKKGAKVWIRVFPDKPITKKPAETRMGKGKGAVEEWVAVVKP
GKIIYEIAGVPEEVAKEALRMAASKMPFKCKIVSREEF
>Bacteria_Thermodesulfobacteria_Thermodesulfobacteria_Thermodesulfobacteriales_Thermodesulfobacteriaceae_Thermodesulfobacterium_thermophilum_DSM_1276
MLLQPKKTKYRKQQKGRVRGKATSGHTVEFGEYGLKVLEGGWLTARQIEA
GRVAIVRVAKKGAKVWIRVFPDKPITKKPAETRMGKGKGAVEEWVAVVKP
GKVIYEIAGVPEEVAKEALRMAASKMPFKCKIVSREEF
>Geobacteraceae_bacterium_GWC2_58_44
MLMPKKVKHRKQMKGRMSGTPQRGVSLAFGEFGLQSTECGWLDSRQIEAG
RIAMTRYIKRGGKIWIRIFPDKPLTSKPAETRMGKGKGSPDSWVCVIKPG
RVLYEMEGVTEEVAREAFRLAAHKLPLTTKFIARTDLNEG*
>Bacteria_Proteobacteria_deltaepsilon_subdivisions_Deltaproteobacteria_Desulfuromonadales_Geobacteraceae_Geobacter_lovleyi_SZ
MLMPKRVKHRKQMKGRMTGAACRRIEISYGEFALQATECGWVDSRQIEAA
RIAMTRYIKRGGKIWIRMFPDKPLTAKPAETRMGKGKGSPDSWVCVVKPG
MVLYEMEGVTEEIAREAFRLAAHKLPISTKFITRGTQNEG
>Geobacteraceae_bacterium_GWC2_53_11
MLMPKRVKHRKQMKGRMSGKPCRGIELSFGEFGLQATECGWLDSRQIEAA
RIAMTRYIKRGGKIWIRVFPDKPLTAKPAETRMGKGKGSPDSWVCVIKPG
MVLYEMEGVTEEIAREALRLAAHKLPLSTKFIIRGDAHEA*
>Geobacteraceae_bacterium_GWC2_48_7
MLMPKRVKHRKQMKGRMSGKPCRGISLSFGEFGLQATECGWLDSRQIEAA
RIAMXXXXXXNLLLPNLLRHVWVKAKAHLILGYQLSNPAQFFMRWKV*
>Bacteria_Proteobacteria_deltaepsilon_subdivisions_Deltaproteobacteria_Desulfuromonadales_Desulfuromonadaceae_Desulfuromusa_kysingii_DSM_7343
MLMPKKVKRRKQFTGRMTGQASRGTDVNFGDYGLQALECTWLTARQIEAA
RRAMTRYIKRGGKIWIRSFPHKPLTSKPAETRMGKGKGSPEKWVAVVKPG
HIMYEMQGVTEEIAREAFRLGASKLPIKTRFVKREVGDES
>Bacteria_Proteobacteria_deltaepsilon_subdivisions_Deltaproteobacteria_Desulfuromonadales_Geobacteraceae_Geopsychrobacter_electrodiphilus_DSM_16401
MLMPKKVKHRKQFTGRMTGAASRGNEVNFGDYGLQALDCGWLTARQLEAA
RRAMTRYIKRGGKIWIRTFPHKPLTSKPAETRMGKGKGSPEKWVAVVKPG
HIIYEMQGVDEDIAREAFRLAAHKLPMKTKFVKREAGTDES
>Bacteria_Proteobacteria_deltaepsilon_subdivisions_Deltaproteobacteria_Desulfuromonadales_Desulfuromonadaceae_Desulfuromonas_acetoxidans_DSM_684
MLMPKKVKHRKQFKGRMKGAAKGATNINFGDYGLQATNRGWLSSRQIEAA
RRAMTRYIKRGGKIWIRVFPDKSLTRKAAETRMGKGKGSPDSWVAVVRPG
MVLYEMQGVPEEVAREALRLAAHKLPISTKFVAREESSNEG
>Bacteria_Proteobacteria_deltaepsilon_subdivisions_Deltaproteobacteria_Desulfuromonadales_Geobacteraceae_Geoalkalibacter_ferrihydriticus_DSM_17813
MLMPKKVKYRKQQKGRMKGAADRGTDLNFGDFGLQAVECGWLTSRQIEAA
RRAMTRYVKRGGKIWIRVFPHKPLTKKPAETRMGKGKGSPETWVAVVRPG
LILYEMQGVREEDAREAFRLAAHKLPMKTKFLAREVAGNEG
>Bacteria_Proteobacteria_deltaepsilon_subdivisions_Deltaproteobacteria_Desulfuromonadales_Pelobacteraceae_Pelobacter_carbinolicus_DSM_2380
MLMPKKVKHRKQFKGRMKGVAYRGSDLNFGDYGLKAVECGWLSSRQIESA
RRAMTRHVKRGGKIWIRIFPDKSLTKKPAETRMGKGKGSPDSWVAVIKPG
MMLYEMQGVDKEVACEALRLAAHKLPMKTKIVVREDVANES
>Desulfuromonadales_bacterium_GWD2_61_12
MLMPKKVKHRKQFKGRMKGAASSGTALNFGDFGLQALECGFLSARQIEAA
RRAMTRYVKRGGKIWIRVFPDKPLTRKPAETRMGSGKGSPDSWVAVVRPG
LMLYEMQGVEESVAREALRLAAHKLPMKTKFVFREEIVHEG*
>Pelobacteraceae_bacterium_GWC2_58_13
MLMPKKVKHRKTFKGRMKGAAKGGTDLNFGDFGLQALECGWLSSRQIEAA
RRAMTRYIKRGGKIWIRVFPDKPLTRKPAETRMGKGKGSPDSWVAVVRPG
VVLYEMQGVEEDVAREALRLAAHKLPMKTKFVMREEAVNEG*
>CG2_30_FULL_Deltaproteobacteria_43_15
MLQPKKVKYRKQQRGKRRGVSSRGSTIDFGDFALQAEECGWLTARQIEAA
RVAMTRHVKRGGKIWIRIFPDKPITAKPAETRMGKGKGPPADWVAVIKPG
RILYEMEGVEEDTAREAFRLASYKLPIRTRVTSRGREHENK*
>Deltaproteobacteria_bacterium_RBG_19FT_COMBO_52_11
MGKGKGAPEDWVAVIKPGRILYEMEGVTRETAVQAFRLAAHKLPLATKFI
AREEVSESAGT*
>Deltaproteobacteria_bacterium_RBG_13_51_10
MLAPKKVKYRKQQKGRRKGMASRGNHLNFGDYALQASECGWLTTRQIEAA
RVAMTRHIKRGGKIWIRIFPDKPITKKPAETRMGKGKGAPEDWVAVIKPG
RILYEMEGVTRETALQAFRLAAHKLPLATKFVAREEASESA*
>Bacteria_Proteobacteria_deltaepsilon_subdivisions_Deltaproteobacteria_Syntrophobacterales_Syntrophaceae_Smithella_sp._F21
MLMPKRVKYRKLQKGRMGGKATRGGTIAFGDYGLQAAECGWVSARQIEAA
RVAMTRYVKRGGKIWIRVFPHKSITKKPAETRMGKGKGAPEGWVAVVKPG
SVLYEMEGVTKEVAKEAFRLASHKLAIATKFLSREISDEN
>Deltaproteobacteria_bacterium_RBG_19FT_COMBO_43_11
MTRHVKRGGKIWIRVFPHKSVTKKPAETRMGKGKGAPEGWVAVVKPGSVL
YEMEGVTKEVAKEAFRLAAHKLPIATKFLARETSDEN*
>Deltaproteobacteria_bacterium_RBG_16_44_11
MLMPKRVKYRKMQKGRMGGKATKGSSISFGDYGLQAAECGWITARQIEAA
RVAMTRHVKRGGKIWIRVFPHKPVTKKPAETRMGKGKGAPEGWVAVVKPG
SVLYEMEGVTKEVAKEAFRLAAHKLPIATKFLSREMSDEN*
>Bacteria_Proteobacteria_deltaepsilon_subdivisions_Deltaproteobacteria_Syntrophobacterales_Syntrophaceae_Syntrophus_aciditrophicus_SB
MLMPKRVKYRKLQRGRRTGTATRGSKISFGEYGLQAEECGWITARQIEAA
RIAITRHVRRGGKIWIRIFPHKSITKKPAETRMGKGKGAPEEWVAVVKPG
TVLYEMQGVSKEVAREAFRLASHKLPIGTRFLSRELTDEG
>CG23_combo_of_CG06-09_8_20_14_all_150_Syntrophobacteraceae_50_8
MLMPKRVKYRKLQKGRMGGKASRGAGVAFGEYGLQAVECGWITARQIEAA
RVAMTRHVKRGGKIWIRIFPHKSVTKKPAETRMGKGKGTPEEWVAVVKPG
VILYEIDGVASDVAREAFRLAAHKLPIATKFLVREIV*
>CG23_combo_of_CG06-09_8_20_14_all_150_Syntrophobacterales_48_27
MLMPKRAKYRKLQRGRMGGKATRGCHLVFGEYGLQATECGWITARQIEAA
RIAMTRHVKRGGKAWIRVFPHKSITRKPAETRMGKGKGAPEEWVAVVKPG
IVLYEMEGVTKDAAIEAFRLAAHKLPISTNFLSRDRYSEN*
>CG03_land_8_20_14_0_80_cor_Syntrophobacterales_58_14
MSGKATRGNAVAFGEYALQATECGWVTARQIEAARVAMTRHVKRGGKIWI
RIFPHKSVTRKPAETRMGKGKGAPEEWVAVIKPGVVLYEIEGVSKEIAKE
AFTLAAHKLPIGTTFLSREMSDEN*
>Syntrophus_sp._GWC2_56_31
MSGKATRGSTVAFGEYALQATECGWITARQIEAARVAMTRHVKRGGKIWI
RIFPHKSVTKKPAETRMGKGKGAPEEWVAVIKPGVVLYEIEGVSREIAKE
AFTLAAHKLPIGTKFLSREISDEN*
>Deltaproteobacteria_bacterium_RBG_16_58_17
MSGKATRGNTVAFGEYALQATECGWITARQIEAARVAMTRHVKRGGKIWI
RIFPHKSVTKKPAETRMGKGKGAPEEWVAVIKPGVVLYEIEGVSKEIAKE
AFILAAHKLPIGTKFLAREMSDED*
>Syntrophobacterales_bacterium_RBG_19FT_COMBO_59_10
MLMPKRVKFRKLQRGRMSGKATRGNTVAFGEYALQATECGWITARQIEAA
RVAMTRHVKRGGKIWIRIFPHKSVTKKPAETRMGKGKGAPEEWVAVIKPG
VVLYEIEGVSKEIAKEAFNLAAHKLPIGTKFLAREMSDEN*
>Bacteria_Proteobacteria_deltaepsilon_subdivisions_Deltaproteobacteria_Desulfurellales_Desulfurellaceae_Hippea_maritima_MH2_DSM_10411
MLMPKRTKYRKYQRNRNGLRGTAKRGTKLAFGDYGMKAVGRGEVTNRQIE
AARIAINRVLKHQGKIWIRIFPDFPLTKKPAETRMGKGKGSVEKWVAVVK
PGRILYEVGGVSEDLARKAFQLAANKFNIEMKFVKRSEWV
>Bacteria_Proteobacteria_deltaepsilon_subdivisions_Deltaproteobacteria_Desulfurellales_Desulfurellaceae_Desulfurella_acetivorans_A63_DSM_5264
MLMPKKTKYRKYQRNRSGVEGLTKRGSELAFGEYGLKAIGRGEITSNQIE
AARIAINRRLKHQGKVWIRIFPDFPLTKKPAETRMGKGKGSIEKWVCIVK
PGRILYEIGGVTEELAKSAFELAASKLNIQTKFVKSGEWL
>Bacteria_Proteobacteria_deltaepsilon_subdivisions_Epsilonproteobacteria_unclassified_Epsilonproteobacteria_Sulfurovum_sp._NBC37_1
MLMPKRTKWRKQQKGRNRGKSFRGNKIEFGDIAIKAVEAGRIDSRQIEAA
RITMTRKINRTGKTWIRVFPDKPLTAKPLETRMGKGKGAVDRWVMNIKPG
RIIFEMAGVEEELARAALTLAIHKMPFKCKIITAKDSHELY
>Bacteria_Proteobacteria_deltaepsilon_subdivisions_Epsilonproteobacteria_Campylobacterales_Campylobacteraceae_Arcobacter_nitrofigilis_DSM_7299
MLMPKRTKYRKVMKGRNRGKSMRANTLAYGNIGIKALEHGRIDSRQIEAA
RIAMTRAIKRQGKVWICVFPAKPLTAKPLETRMGKGKGPVDKWVMNIKPG
RICFEMAGVSDEVARVALTLAVHKLPFKCKIVTKESENDLF
>Bacteria_Proteobacteria_Zetaproteobacteria_Zetaproteobacteria_bacterium_TAG_1
MLQPKKVRWRKHHKELQRIRGKATRGVDFNFGDFGIKAMEPGRITARQIE
AARITMTRHIKRQGRVWIRMFPDLPVSKKPAEVRMGKGKGSPEYWVAAVR
AGRMLFEMDGVDETLAREALERAASKLPIRTKIVVRGVGR
>CG1_02_SUB10_Zetaproteobacteria_46_191
MLQPKKIRWRKHHKELQRIRGVATRGASLNFGDFGIKAAEPGRITARQIE
AARITMTRHIKRQGRVWIRMFPDLPVSKKPAEVRMGKGKGSPEYWVAAVR
AGRVLFEMDGVDETLAREALERGAAKLPIRTKVVVRGVGR*
>Bacteria_Proteobacteria_Zetaproteobacteria_zeta_proteobacterium_SCGC_AB_133_G06
MLQPKKIRWRKHHKELQRIRGKSPRGASLNFGQYGLKAMEPGRITARQIE
AARITMTRHIKRQGRTWIRIFPDLPVSKKPAEVRMGKGKGSPEFWVAAVR
AGRILYEMDGVDEELARGALELAASKLPIRTKVVVRGVGR
>Bacteria_Proteobacteria_Zetaproteobacteria_zeta_proteobacterium_SCGC_AB_137_J06
MLQPKKIRWRKHHKELQRIRGKSPRGASLNFGQFGLKAMEPARITARQIE
AARITINRHMKRQGRVWIRIFPDLPVSKKPAEVRM
>Bacteria_Proteobacteria_Alphaproteobacteria_Rickettsiales_Rickettsiaceae_Rickettsieae_Rickettsia_conorii_Malish_7
MLAPKKQKFRKAHKGRVASTAKAGTTLAFGSFGLKSIDGWRVTARQIEAG
RKAATRCMKRQGRLWIRIFPDVPVSKKPAEVRMGKGKGSPEFFAVRVSPG
RIMFEIEGVEENVALRALELASAKLPVRTRIVRRYE
>Bacteria_Proteobacteria_Alphaproteobacteria_Rickettsiales_Rickettsiaceae_Rickettsieae_Orientia_tsutsugamushi_Boryong
MLSPKKQKYRKAQKGRVASKAKAGTMIAFGEFGLKSLDSCRITSRQIEAA
RRAAVRCMKRQGKFWINIFPSIPVSKKPTEVRMGKGKGATEFFAARVAVG
RILFELDGVSESIAIKALELAGAKLPVRTKIVKRYE
>Bacteria_Proteobacteria_Alphaproteobacteria_Rhodospirillales_Rhodospirillaceae_Oceanibaculum_indicum_P24
MLQPKRTKYRKAFKGRIHGAAKGGTTLNFGAFGLKAMEPERVTARQIEAA
RRAITRHIRRQGRVWIRIFPDVPVSKKPAEVRQGKGKGTPEYWACRVKPG
RIMFELDGVPRDLAERAFELAAAKLPIRTRFVTRLGEEG
>Bacteria_Proteobacteria_Alphaproteobacteria_Alpha_proteobacterium_IMCC1322
MLSPKRTKFRKAHKGRIHGNAKGGTQLNFGSYGLKAMSPERVTARQIEAA
RRAITRHLRRTGRVWIRIFPDVPVSSKPAEVRMGKGKGSPEFWVARVKPG
RIMFEIDGVPWELAQEAFRLAAAKLPLDTKIVRRLGDSD
>Bacteria_Proteobacteria_Alphaproteobacteria_Rhodospirillales_Rhodospirillaceae_Nisaea_denitrificans_DSM_18348
MLSPKRTKFRKAHKGRIHGNAKGGTTLNFGSFGLKALTPARVTARQIEAA
RRAITRHIRRSGRVWIRIFPDVPVSSKPAEVRMGKGKGTPEFWVARVKPG
RIMFELEGVPRDLAEEAFTLAAAKLPLDTRFIARLGE
>Bacteria_Proteobacteria_Alphaproteobacteria_Rhodospirillales_Rhodospirillaceae_Thalassobaculum_salexigens_DSM_19539
MLSPKRTKFRKAHKGRIHGLAKGGTALNFGAYGLKATTPARVTARQIEAA
RRAITRHIRRAGRVWIRIFPDVPVSSKPAEVRMGKGKGSPEFWVCRVKPG
RIMFELDGVPKDLAEEAFRLAAMKLPVDTRFVTRLGE
>Bacteria_Proteobacteria_Alphaproteobacteria_Rhodospirillales_Rhodospirillaceae_Candidatus_Endolissoclinum_faulkneri_L5
MLFPKRTKFRKAHKGRIHGLSKSGTLLNFGAYGLKAITPERVTARQIESA
RRAITRHIRRTGRLWIRIFPDIPVSSKPAEVRMGKGKGSPEFWVCRIKPG
RIMFELDGVSKDLAKEAFCLASMKLPVDTRFVVRLSE
>Bacteria_Proteobacteria_Alphaproteobacteria_Rhodospirillales_Acetobacteraceae_Rubritepida_flocculans_DSM_14296
MLQPKRTKYRKAHKGRIKGVAKGGFSLTFGGYGLKALEPERVTARQIEAA
RRAITRAMKRQGRVWIRIFPDVPVSTKPAEVRMGSGKGSPEYWICRVKPG
RIMFEIDGVANETAREALSLGAAKLPIKTKIVTRLGAEA
>Bacteria_Proteobacteria_Alphaproteobacteria_Rhodospirillales_Acetobacteraceae_Roseomonas_mucosa_ATCC_BAA_692
MLQPKRTKFRKAHKGRIHGLAKGGFTLSFGGFGLKALEPERVTARQIEAA
RRAITRAMKRQGRVWIRIFPDVPVSTKPAEVRMGSGKGAPEYWVARIKPG
RIMFEIDGVSQETAREALTLGAAKLPIKTKFVARLGAEA
>Bacteria_Proteobacteria_Alphaproteobacteria_Rhodospirillales_Acetobacteraceae_Belnapia_moabensis_DSM_16746
MLQPKRTKFRKAHKGRIKGLAKGGFSLSFGGFGLKALEPERVTARQIEAA
RRAITRAMKRQGRVWIRIFPDVPVSTKPAEVRMGSGKGAPEYWVARIKPG
RMMFEIDGVSIETAREALTLGAAKLPIRTKIVSRLGAAEA
>Bacteria_Proteobacteria_Alphaproteobacteria_Rhodospirillales_Rhodospirillaceae_Magnetospirillum_magneticum_AMB_1
MLSPKRTKFRKAHKGRIKGVTKGGSALNFGAYGLKALEPERITARQIEAA
RRALTRHMKRQGRVWIRIFPDLPVSSKPAEVRMGSGKGAPEFWTARVAPG
RILFEVDGVAEEIARHGFALAAAKLPIKTKFISRIGDI
>Bacteria_Proteobacteria_Alphaproteobacteria_Rhodospirillales_Rhodospirillaceae_Inquilinus_limosus_DSM_16000
MLSPKRTKYRKQHKGRIHGVAKGGTTLNFGAYGLKAQEPARLTARQIEAA
RRAITRHIKRQGRVWIRIFPDVPVSTKPAEVRMGSGKGSPEFWAAKVKPG
RVMFELDGVPGDLAKEAFALAAAKLPIACKFIARLGEEV
>Bacteria_Proteobacteria_Alphaproteobacteria_Rhodospirillales_Rhodospirillaceae_Skermanella_stibiiresistens_SB22
MLSPKRTKYRKAHKGRIHGTAKGGTQLNFGAYGLKAIEPARITARQIEAA
RRAITRHMKRQGRVWIRIFPDVPVSTKPAEVRMGSGKGSPEFWAARVHPG
RIMFELDGVPGDLAKRAFELAAAKLPIKTRFITRLGEELDQ
>Bacteria_Proteobacteria_Alphaproteobacteria_Rhodospirillales_Rhodospirillaceae_Azospirillum_amazonense_CBAmc
MLSPKRTKYRKQHKGRIHGATKGGSQLNFGAFGLKAVEPARITARQIEAA
RRAITRHMKRQGRVWIRIFPDVPVSSKPAEVRMGSGKGSPEFWAARVAPG
RIMFELDGVPADLAKRAFELAAAKLPIKTRFITRLGEGAEA
>Bacteria_Proteobacteria_Alphaproteobacteria_Rhodospirillales_Rhodospirillaceae_Azospirillum_irakense_DSM_11586
MLSPKRTKYRKAHKGRIHGASKGGTDLNFGAFGLKAVEPARITARQIESA
RRAITRHLRRQGRVWIRIFPDLPVSSKPAEVRMGSGKGSPEFWAARVAPG
RIMFELDGVPADLAKRAFELAAAKLPIKVRMVTRLGEGGEA
>Alphaproteobacteria_bacterium_RIFOXYD12_FULL_60_8
MLSPKRTKFREQHKGRIHGNAKGGFTLNFGAYGLKALTPERVTARQIEAA
RRAITRAIKRQGRVWIRIFPDVPVSKKPPEIRQGKGKGNPEFWACRVKPG
RIMFELDGVSEASAREAFELASAKLPVQTKFXXXXXXXXXXXXXXLRAKS
DDQLKDRLVDLKKDQLNMRFQKASGQLENTAKVKKARREVAQIKTIQAQR
AAKAS*
>Bacteria_Proteobacteria_Alphaproteobacteria_Rhodospirillales_Rhodospirillaceae_Rhodospirillum_rubrum_S1_ATCC_11170
MLSPKRTKFRKQHKGRIHGLAKGGTDLNFGSFGLKAVEPERVTARQIEAA
RRAITRHMKRQGRLWIRIFPDVPVSKKPAEVRMGSGKGSPEFWVARVKPG
RVMFELDGVPEDIARGAFELAAAKLPLKTKFIARIGEV
>Bacteria_Proteobacteria_Alphaproteobacteria_Rhodospirillales_Rhodospirillaceae_Novispirillum_itersonii_ATCC_12639
MLSPKRTKYRKAHKGRIHGNTKGGASLNFGQFGLKALEPERITARQIEAA
RRAMTRHMKRQGRVWIRVFPDLPVSRKPAEVRMGSGKGSPEYWVARVAPG
RIMFEVDGVSEELARAAFALAAAKLPIKTKFVARLGGEG
>Bacteria_Proteobacteria_Alphaproteobacteria_Rhodospirillales_Rhodospirillaceae_Caenispirillum_salinarum_AK4
MLSPKRTKFRKQHKGRIHGEAKGGYTLNFGSFGLKAQEPERITARQIEAA
RRAMTRYMKRQGKVWIRVFPDVPVSKKPLEVRMGKGKGSPEVWVAKIKPG
RIMFEVDGVSEEIAREAFRLASAKLPLKTKFVARIGEGV
>Bacteria_Proteobacteria_Alphaproteobacteria_Sphingomonadales_Sphingomonadaceae_Sandarakinorhabdus_sp._AAP62
MLSPKRTKFRKAFKGRIHGDAKGGSALNFGAFGLKAMEPERITARQIEAA
RRAISRHMKRQGRLWIRIFPDLPVSSKPAEVRMGSGKGSPEYWVARVKPG
RIMFELDGVPYDVAAGAFERAAAKLPIKTKMVVRLGEPTTQD
>Bacteria_Proteobacteria_Alphaproteobacteria_Sphingomonadales_Sphingomonadaceae_Zymomonas_mobilis_mobilis_CP4
MLQPKRTKFRKAHKGRIHGNAPGGATLNFGAYGLKAMEPDRITARQIEAA
RRAITRHIRRQGRLWIRIFPDVPVSSKPAEVRMGSGKGSPEFWVARVKPG
RILFELDGVPGPIARVAFERAAAKLPIKVKVVARLGETIYEEA
>Bacteria_Proteobacteria_Alphaproteobacteria_Sphingomonadales_Sphingomonadaceae_Sphingomonas_wittichii_RW1
MLQPKRTKFRKAHKGRIHGNAPGGASLNFGAFGLKALEPDRITARQIEAA
RRAITRHIKRQGRLWIRIFPDVPVSSKPAEVRMGSGKGSPEFWAARVKPG
RILFELDGVPGPLARVAFERAMEKLPIKTKVVARFGESIYEDK
>Bacteria_Proteobacteria_Alphaproteobacteria_Sphingomonadales_Sphingomonadaceae_Sphingopyxis_alaskensis_RB2256
MLQPKKTKFRKAFKGRIHGNAKGGTSLNFGSYGLKAMEPERITARQIEAA
RRAISRAIKRQGRLWIRIFPDVPVSSKPAEVRMGKGKGSPEYWAARVKPG
RILFELDGVPGPVAALAFERAAMKLPIKTKVIARLGDTSHLEG
>Bacteria_Proteobacteria_Alphaproteobacteria_Sphingomonadales_Sphingomonadaceae_Sphingobium_japonicum_UT26S_1
MLQPKKMKFRKTFKGRIKGDAKGGSALNFGAYGLKALEPERVTARQIEAA
RRAIQRHLRRQGRLWIRVFPDVPVSKKPAEVRQGKGKGSVEYWAARVKPG
RILFELDGVPGPLAAEAFSRAAMKLPIKTKVVARLGDTSHLEG
>CG_4_10_14_3_um_filter_Sphingomonadales_58_15
MLQPKKHKFRKAFKGRIKGKAPGGSSLNFGSYGLKAMEPDRITARQIEAA
RRAITRHIKRQGRLWIRIFPDVPVSKKPAEVRQGKGKGSVEYWAARVKPG
RILFELDGVPGPIAAIAFERAAMKLPIKTKVVARLGDTSHLEG*
>Sphingomonadales_bacterium_RIFCSPHIGHO2_01_FULL_65_20
MLQPKKMKFRKAFKGRISGNAPGGTSLNFGSYGLKALEPERITARQIEAA
RRAITRHIKRQGRLWIRVFPDVPVTKKPAEVRQGKGKGSVEYWAARVKPG
RILFELDGVPGPIAAVAFERAAMKLPIKTKVVARLGDTSHLGGE*
>Bacteria_Proteobacteria_Alphaproteobacteria_Sphingomonadales_Sphingomonadaceae_Blastomonas_sp._AAP53
MLQPKKMKFRKAFKGRISGNAPGGTTLNFGSYGLKAMEPERITARQIEAA
RRAITRHIKRQGRLWIRVFPDVPVTKKPAEVRQGKGKGSVEYWAARVKPG
RILFELDGVPGPIAAVAFERAAMKLPIKTKVVARLGDTSHLGGE
>Bacteria_Proteobacteria_Alphaproteobacteria_Sphingomonadales_Sphingomonadaceae_Novosphingobium_sp._PP1Y
MLQPKKTKFRKAFKGKIHGNAKGGTDLNFGSYGLKALEPERITARQIEAA
RRAITRHIKRQGRLWIRVFPDVPVSKKPAEVRQGKGKGSVEYWAARVKPG
RILFELDGVAGPLAAEAFSRAAMKLPIKTKVVARLGDTSHLGGDK
>CG12_big_fil_rev_8_21_14_0_65_Sphingomonadales_65_10
MLQPKKTKYRKAFKGKIHGNAKGGTTLNFGSYGLKAMEPERITSRQIEAA
RRAITRHIKRQGRLWIRVFPDVPVSKKPAEVRQGKGKGSVEYWAARVKPG
RILFELDGVPGPLAAVAFQRAAMKLPIKTKVVARLGDDSHLGAS*
>Bacteria_Proteobacteria_Alphaproteobacteria_Sphingomonadales_Sphingomonadaceae_Citromicrobium_sp._JLT1363
MLQPKRTKYRKAFKGKIHGNAKGGTELNFGSYGLKAMEPERITARQIEAA
RRAITRHMKRQGRLWIRVFPDVPVSKKPAEVRQGKGKGSVEYWAARVKPG
RILFELDGVSGPLAAEAFERAAMKLPIKTKVVARLGDQSHLKGEK
>Bacteria_Proteobacteria_Alphaproteobacteria_Sphingomonadales_Erythrobacteraceae_Erythrobacter_litoralis_HTCC2594
MLQPKKTKYRKAFKGRIKGDAKGGTTLNFGSYGLKALEPERVTARQIEAA
RRAITRHIKRQGRLWIRVFPDVPVSKKPAEVRQGKGKGSVEYWAARVKPG
RILFELDGVPGPLAASAFERAAMKLPVKTKVVARFGDTSHLGGN
>Bacteria_Proteobacteria_Alphaproteobacteria_Sphingomonadales_Erythrobacteraceae_Altererythrobacter_ishigakiensis_ATCC_BAA_2084
MLQPKKTKYRKAFKGKIKGDAKGGTTLNFGAYGLKALEPERITARQIEAA
RRAITRAMKRQGRLWIRVFPDVPVSKKPAEVRQGKGKGSVEYWAARVKPG
RILFELDGVPGPLAALAFERAAMKLPIKTKVVARFGDTSHLGGSK
>Erythrobacter_sp._RIFCSPHIGHO2_12_FULL_63_10
MLQPKKTKFRKAFKGRIHGDAKGGTTLNFGSYGLKTIEPERITARQIEAA
RRAITRHIKRQGRLWIRVFPDVPVSKKPAEVRQGKGKGSIEYWAARVKPG
RILFELDGVSGTVAAGAFERAAMKLPVKTKVVARLGDTSHLGGKK*
>Bacteria_Proteobacteria_Alphaproteobacteria_Sphingomonadales_Erythrobacteraceae_Porphyrobacter_sp._AAP82
MLQPKKTKFRKQFKGRIKGDAKGGTTLNFGSYGLKALEPERVTARQIEAA
RRAITRHIKRQGRLWIRVFPDVPVSKKPAEVRQGKGKGSVEYWAAKVKPG
RILFELDGVAGPLAAEAFERAAMKLPIKTKVVARLGDTSHLGGE
>Bacteria_Proteobacteria_Alphaproteobacteria_Parvularculales_Parvularculaceae_Parvularcula_bermudensis_HTCC2503
MLQPKRTKYRKQHKGRIKGLAKGGTDLNFGSYGLKAVEPERITSRQIEAT
RRAITRHMKRAGRVWIRIFPDVPVTAKPTEVRMGKGKGSVDRWVCKVKPG
RIMFEIDGVPEALAREALELGAAKLPIKTRIVKRIGD
>Alphaproteobacteria_bacterium_RIFCSPHIGHO2_12_FULL_63_12
MLQPKRTKYRKQFKGRVSGNAKGGTELNFGSHGLKAVEPDRLTARQIEAA
RRAITREMKRAGRVWIRIFPDVPVSKKPTEVRMGSGKGAPEYWVAKVKPG
RIMFELDGVTDEVARSALMLG
>Bacteria_Proteobacteria_Alphaproteobacteria_Caulobacterales_Caulobacteraceae_Caulobacter_segnis_ATCC_21756
MLSPKKTKFRKQFKGRIHGASKGGTLLNFGSYGLKAVEPERITARQIEAA
RRAITRQMKRQGRVWIRIFPDVPVTGKPAEVRMGKGKGAVDYWAARVAPG
RIMFEIDGVPDDIAREALRLGAAKLPIRTRVVTRIDAGVAQEA
>Phenylobacterium_sp._RIFCSPHIGHO2_01_FULL_70_10
MLSPKKTKYRKQFKGRIHGTAKGGFTLNFGSYGLKSLEPERITARQIEAA
RRAITRQMKRQGRVWIRIFPDLPVTDKPAEVRMGKGKGSVEYWAARVHPG
RIMFEIDGVPDDIAREALRLGAAKLPVKTRIVTRIDAAVAEHA*
>Bacteria_Proteobacteria_Alphaproteobacteria_Caulobacterales_Caulobacteraceae_Phenylobacterium_zucineum_HLK1
MLSPKKTKYRKQFKGRIHGTAKGGFTLNFGSYGLKSMEPERITARQIEAA
RRAITRQMKRQGRVWIRVFPDVPVTGKPAEVRMGSGKGSVEYWAARVHPG
RIMFEIDGVPDDVAREALRLGAAKLPVKTRIVTRIDAAVEHA
>Bacteria_Proteobacteria_Alphaproteobacteria_Rhodobacterales_Hyphomonadaceae_Hirschia_baltica_ATCC_49814
MLQPKRTKFRKQFKGRIKGNAKGGATLTFGSYGLKALEPERVTSRQIEAT
RRAITRHMKRVGKVWIRIFPDVPVSAKPTEVRMGKGKGSPEFWAAKVKPG
RIMFEIDGVTEEIAREALSLGAAKLPIKTKIVKRLGE
>Bacteria_Proteobacteria_Alphaproteobacteria_Rhodobacterales_Hyphomonadaceae_Hyphomonas_neptunium_ATCC_15444
MLQPKRTKFRKAFKGQINGQSKGGFTLSFGQFGLKALEPERVTARQIEAT
RRAITREMKRQGKVWIRVFPDVPVTAKPIEVRMGKGKGGVDRWVARVAPG
RILFEIDGVPEDIARQALALGAAKLPIKTKVVKRIEGI
>Bacteria_Proteobacteria_Alphaproteobacteria_Rhodobacterales_Hyphomonadaceae_Henriciella_marina_DSM_19595
MLQPKRTKYRKAFKGRITGNAKGGYTLNFGTYGLKALEPERVTSRQIEAT
RRAVTREMKRQGKVWIRVFPDTPVSAKPIEVRMGKGKGSVDRWVARVAPG
RILFEIDGVPDDVALQALRLGAAKLPVKTKIIKRIEGI
>Bacteria_Proteobacteria_Alphaproteobacteria_Rhodobacterales_Rhodobacteraceae_Thioclava_pacifica_DSM_10166
MLQPKRTKFRKMHKGRIHGEAKGGFDLNFGHFGLKAVAPERVTARQIEAA
RRAITRHMKRQGRVWIRIFPDTPITAKPTEVRMGKGKGSVDRWAAKVKPG
RVMFEIDGVNEVIAREALRLGAAKLPVACRIVERQDW
>Bacteria_Proteobacteria_Alphaproteobacteria_Rhodobacterales_Rhodobacteraceae_Paracoccus_denitrificans_PD1222_1
MLQPKRTKFRKQHKGRIHGEAKGGFNLNFGSYALKAIEPERVTARQIEAA
RRAITRHMKRQGRVWIRIFPDVPVSSKPTEVRMGKGKGSVDYWAARVHPG
RIMFEIDGVNDTIAREALRLGAQKLPVLTRIVAREDW
>Bacteria_Proteobacteria_Alphaproteobacteria_Rhodobacterales_Rhodobacteraceae_Jannaschia_sp._CCS1
MLQPKRTKFRKMQKGRIRGEAKGGSDLTFGTYGLKALQPERVTARQIEAA
RRAMTRHMKRQGRVWIRIFPDTPVTSKPVEVRMGKGKGSVDFWACKVKPG
RVMFEIDGVSEPIAREALRLAAMKLPVKTRTVVREDW
>CG17_big_fil_post_rev_8_21_14_2_50_Rhodobacteraceae_65_11
MLQPKRTKFRKQFKGRIHGEAKGGSDLNFGSYGLKALEPERVTARQIEAA
RRAMTRHMKRQGRVWIRIFPDLPVTSKPVEVRMGKGKGSVDFWACKVKPG
RVMFEIDGVNEETAREALRLAAMKLPIKTRTVVREDW*
>Bacteria_Proteobacteria_Alphaproteobacteria_Rhodobacterales_Rhodobacteraceae_Roseobacter_Thalassiobium_sp._R2A62_genomic_scaffold_scf_1112329232034
MLQPKRTKHRKIHKGRIKGQAKGGSDLNFGTYGLKAIEPERVTARQIESA
RRAMTRHMKRQGRVWIRIFPDTPVTSKPVEVRMGKGKGSVDFWAAKVKPG
RVMFEIDGVAEPIAREALRLAAMKLPVKTRTIVREDW
>Bacteria_Proteobacteria_Alphaproteobacteria_Rhodobacterales_Rhodobacteraceae_Octadecabacter_arcticus_238
MLQPKRTKFRKQHKGRIKGEAKGGSDLTFGTYGLKATEPERVTARQIEAA
RRAMTRHMKRQGRVWIRIFPDVPVTSKPTEVRMGKGKGSVDYWACKVKPG
RIMFEIDGVSEDIAREALRLAAMKLPVKTRTVLREDW
>Bacteria_Proteobacteria_Alphaproteobacteria_Rhodobacterales_Rhodobacteraceae_Rubellimicrobium_thermophilum_DSM_16684
MLQPKRTKFRKAHKGRIHGEAKGGSDLNFGSYGLKALQPERVTARQIEAA
RRALTRHMKRQGRVWIRVFPDVPVSSKPIEVRMGKGKGSVDYWVARVKPG
RIMFEVDGVSEEVAREALRLAAMKLPIKTRTVVREDW
>Bacteria_Proteobacteria_Alphaproteobacteria_Rhodobacterales_Rhodobacteraceae_Ketogulonigenium_vulgarum_WSH_001
MLQPKRTKFRKLHKGRIHGEAKGGSTLAFGTFALKSTEPERVTARQIEAA
RRAITRYMKRQGRVWIRIFPDTPVTGKPTEVRMGKGKGSIEYWAAKVKPG
RILFEIDGVSETIAREALRLGAMKLPVKTRTVVREDW
>Bacteria_Proteobacteria_Alphaproteobacteria_unclassified_Alphaproteobacteriar_Canditatus_Phaeomarinobacter_ectocarpi_Ec32
MLQPKRTKFRKAHKGRIHGVAKGGTALNFGSHGLKAQEPMRVTARQIEAA
RRAITRHMKRAGRVWIRIFPDVPVSKKPTEVRMGKGKGTPEYWVARVKPG
RVMFEIDGVPHDVAKEALELGAAKLPLKVRMITRVGEH
>Bacteria_Proteobacteria_Alphaproteobacteria_Rhizobiales_Phyllobacteriaceae_Parvibaculum_lavamentivorans_DS_1
MLQPKRTKFRKAHKGRIHGKAKGGMHLDFGAFGLKAQEPARITARQIEAA
RRAITRHMKRAGRVWIRIFPDVPVSSKPTEVRMGKGKGAPEYWAARVKPG
RIMFEIDGVPLAVAEEAMRLGAAKLPIKTRFVARPGEQA
>Bacteria_Proteobacteria_Alphaproteobacteria_Rhizobiales_Hyphomicrobiaceae_Rhodomicrobium_vannielii_ATCC_17100
MLQPKKTKFRKAFKGRMNGNAKGGTSLNFGSYGLKALEPERVTARQIEAA
RRAITRQMKRAGRVWIRIFPDLPVSKKPTEVRMGKGKGSPEFWAARVKPG
KIMFEIDGVGEETAREALRLGAAKLPIRTRVVVRLGEIAAVKE
>Alphaproteobacteria_bacterium_RBG_16_64_48
MLQPKRTKYRKAHKGRIKGAASSAVTLNFGTFGLKAQEPARITARQIEAA
RRAMTRQMKRSGRVWIRLFPDVPVSKKPTEVRMGKGKGTPEFWVARVKPG
RIMFEIDGVSEPVARESLRLAAAKLPIKTRVVARIEGKS*
>Bacteria_Proteobacteria_Alphaproteobacteria_Rhizobiales_Hyphomicrobiaceae_Hyphomicrobium_nitrativorans_NL23
MLQPKKTKFRKQFKGRIHGAAKGGTELNFGSHGLKAVEPERVTARQIEAA
RRAITRHMKRAGRVWIRIFPDVPVTKKPAEVRMGSGKGGIELWVSRVKPG
RIMFELDGVPDQIAREALKLGAAKLPIKTRIVTRIG
>Bacteria_Proteobacteria_Alphaproteobacteria_Rhizobiales_Rhodobiaceae_Lutibaculum_baratangense_AMV1
MLQPKRTKFRKQHKGRIHGVAKGGTELNFGAFGLKALEPERITARQIEAA
RRAITRHMKRAGRVWIRIFPDVPVSKKPTEVRMGKGKGSPEYWAAKVKPG
RIMFEIDGVPNDVAREALRLGAAKLPVKTRFVQRLGSDSAGA
>Bacteria_Proteobacteria_Alphaproteobacteria_Rhizobiales_Rhodobiaceae_Afifella_pfennigii_DSM_17143
MLQPKRTKFRKAHKGRIHGNAKGGTDLNFGSFGLKAMEPERITARQIEAA
RRAITRHMKRAGRVWIRIFPDLPVSSKPTEVRMGKGKGSPEYWAARVHPG
RIMFEIDGVGEATAREALRLGAAKLPVKTRVVTRIGE
>Bacteria_Proteobacteria_Alphaproteobacteria_Rhizobiales_Hyphomicrobiaceae_Maritalea_myrionectae_DSM_19524
MLQPKRTKFRKAHKGRIHGVAKGGFTLNFGSHGLKAQEPERVTSRQIEAA
RRAMTRHMKRAGRVWIRVFPDVPVSSKPTEVRMGKGKGSPDYWAARVKPG
RVMFEIDGVSDEVAREALRLAAMKLPIKTRVVTRIAD
>Bacteria_Proteobacteria_Alphaproteobacteria_Rhizobiales_Hyphomicrobiaceae_Cucumibacter_marinus_DSM_18995
MLQPKRTKFRKMHKGRIHGVAKGGTALNFGSHGLKAQEPERITARQIEAA
RRAMTRHMKRAGRVWIRIFPDVPVSKKPTEVRMGKGKGSPEYWAARVKPG
RIMFEIDGVPDDVAREALRLAAMKLPVKTRVVTRIEN
>Bacteria_Proteobacteria_Alphaproteobacteria_Rhizobiales_Hyphomicrobiaceae_Pelagibacterium_halotolerans_B2
MLQPKRTKFRKAHKGRIHGVAKGGTDLNFGEYGLKAQEPERITARQIEAA
RRAMTRYMKRAGRVWIRVFPDVPVSSKPTEVRMGKGKGAPEYWAARVKPG
RVMFEVDGVSEEIAREALRLAAMKLPIKTRFVSRIAD
>Bacteria_Proteobacteria_Alphaproteobacteria_Rhizobiales_Hyphomicrobiaceae_Devosia_sp._17_2_E_8
MLQPKRTKFRKAHKGRIHGLAKGGSDLNFGQYGLKATEPERVTARQIEAA
RRAITREMKRQGRVWIRIFPDVPVSKKPTEVRMGKGKGSVEFWAARVKPG
RIMFEIDGVPEDVAKEALRLGAMKLPVTTRVVTRIND
>Bacteria_Proteobacteria_Alphaproteobacteria_Rhizobiales_unclassified_Rhizobiales_Vasilyevaea_enhydra_ATCC_23634
MLQPKRTKFRKAHKGRIHGVAKGGTELNFGQFGLKAQEPERVTARQIEAA
RRAITREMKRQGRVWIRVFPDVPVSKKPTEVRMGKGKGSVEYWAARVKPG
RILFEVDGVAEDVAKEALRLGAMKLPIVTRVVTRIAD
>Bacteria_Proteobacteria_Alphaproteobacteria_Rhodobacterales_Rhodobacteraceae_Stappia_stellulata_DSM_5886
MLQPKRTKFRKQHKGRIHGTAKGGTDLNFGAFGLKAVEPERVTARQIEAA
RRAMTRHMKRAGRVWIRIFPDVPVSSKPTEVRMGKGKGSPDYWAAKVKPG
RIMFEIDGVPEDTAREAMRLAAAKLPIKCRFVQRIAD
>Bacteria_Proteobacteria_Alphaproteobacteria_Rhodobacterales_Rhodobacteraceae_Pseudovibrio_sp._FO_BEG1
MLQPKRTKFRKQHKGRIHGNAKGGTDLNFGAYGLKAMEPERITARQIEAA
RRAMTRYMKRAGRVWIRIFPDVPVSSKPAEVRMGKGKGSPEYWACRVKPG
RIMFEMDGVSEEIAREAMRLAAAKLPIKCRFVQRIGE
>Bacteria_Proteobacteria_Alphaproteobacteria_Rhodobacterales_Rhodobacteraceae_Nesiotobacter_exalbescens_DSM_16456
MLQPKRTKFRKQHKGRIHGKAKGGYELNFGAFGLKAQEPERVTARQIEAA
RRAMTRHMKRAGRVWIRIFPDVPVSSKPAEVRMGKGKGSPEYWACKVKPG
RIMFEIDGVSEEVAREAMRLAAAKLPIKCRFVQRIGE
>Bacteria_Proteobacteria_Alphaproteobacteria_Rhodobacterales_Rhodobacteraceae_Pannonibacter_phragmitetus_DSM_14782
MLQPKRTKFRKQHKGRIHGMAKGGTDLNFGEFGLKAVEPERVTARQIEAA
RRAMTRHMKRAGRVWIRIFPDVPVSSKPAEVRMGKGKGAPDYWACRVKPG
RIMFEIDGVPEDVAREAMRLAAAKLPIKCRFVQRIAE
>Bacteria_Proteobacteria_Alphaproteobacteria_Rhodobacterales_Rhodobacteraceae_Roseibium_sp._TrichSKD4_genomic_scaffold_scf_1119120597021
MLQPKRTKFRKQHKGRIHGLSKGGTDLNFGAFGLKAVEPERVTARQIEAA
RRAMTRHMKRAGRVWIRIFPDLPVSSKPAEVRMGKGKGSPDYWACRVKPG
RIMFEIDGVPEDVAREAMRLAAAKLPIKCRFVQRIAD
>Bacteria_Proteobacteria_Alphaproteobacteria_Rhodobacterales_Rhodobacteraceae_Labrenzia_alexandrii_DFL_11
MLQPKRTKFRKQHKGRIHGLSKGGTDLNFGAFGLKALEPERVTARQIEAA
RRAMTRHMKRAGRVWIRIFPDLPVSSKPAEVRMGKGKGSPDYWACRVKPG
RIMFEIDGVSEDVAREAMRLAAAKLPIKCRFVQRIGE
>Bacteria_Proteobacteria_Alphaproteobacteria_Rhizobiales_Methylocystaceae_Methylosinus_sp._PW1
MLQPKRTRFRKAFKGRIHGNAKGGFSLNFGQFGLKALEPERITARQIEAA
RRAMTRHMKRAGRVWIRIFPDVPVSKKPTEVRMGKGKGAPELWAVRVAPG
RIMFEVDGVSGELAREALTLAAAKLPIKTRFIERIAE
>Bacteria_Proteobacteria_Alphaproteobacteria_Rhizobiales_Methylocystaceae_Methylocystis_sp._SC2
MLQPKRTKFRKAFKGRIRGASKAGFSLNFGQFGLKALEPERITARQIEAA
RRAMTRHMKRAGRVWIRIFPDVPVSKKPTEVRMGKGKGAPEFWAVRVAPG
RIMFEIDGVPAPIAREALTLAAAKLPIKTRFIERIAE
>Bacteria_Proteobacteria_Alphaproteobacteria_Rhizobiales_Beijerinckiaceae_Methylocella_silvestris_BL2
MLQPKRTKFRKAFKGRIHGAAKGGFELSFGQFGLKALEPERITARQIEAA
RRAMTRHMKRAGRVWIRIFPDVPVSKKPTEVRMGKGKGAPELWAVRVAPG
RIMFELDGVPVDLAREALQLASAKLPIKTRFIQRIQE
>Bacteria_Proteobacteria_Alphaproteobacteria_Rhizobiales_Beijerinckiaceae_Methylocapsa_acidiphila_B2
MLQPKRTKFRKAFKGRIHGAAKGGFELNFGQFGLKALEPERITARQIEAA
RRAMTRHMRRAGRVWIRIFPDVPVSKKPTEVRMGKGKGAPELWACRVAPG
RIMFELDGVPAELAREALTLAAAKLPIKTRFVQRILE
>Bacteria_Proteobacteria_Alphaproteobacteria_Rhizobiales_Beijerinckiaceae_Beijerinckia_indica_subsp._indica_ATCC_9039
MLQPKRTKFRKAFKGRIHGAAKGGFELNFGEFGLKAMEPERITARQIEAA
RRAMTRHMKRAGRVWIRIFPDVPVSKKPTEVRMGKGKGAPEFWAARVAPG
RIMFELDGVPADLAREALRLAAAKLPIKTRFIQRIEE
>Bacteria_Proteobacteria_Alphaproteobacteria_Rhizobiales_Beijerinckiaceae_Methyloferula_stellata_AR4
MLQPKKTRFRKAFKGRIHGASKGGFELNFGQFGLKAMEPERITARQIEAA
RRAMTRHMKRAGRVWIRIFPDVPVSKKPVEVRMGKGKGGTEYWCCRVAPG
RIMFELDGVPSELAREALRLAAAKLPIKTRFIQRIVE
>Bacteria_Proteobacteria_Alphaproteobacteria_Rhizobiales_Aurantimonadaceae_Aurantimonas_ureilytica_DSM_18598
MLQPKRTKFRKAFKGRIHGASKAGAVLSYGTFGLKALEPERVTARQIEAA
RRAITRQMKRQGRVWIRIFPDLPVTAKPTEVRMGKGKGAIEYWAARVAPG
RIMFEIDGVAEDVAREALRLGAAKLPIRTRFIQRIAE
>Bacteria_Proteobacteria_Alphaproteobacteria_Rhizobiales_Aurantimonadaceae_Fulvimarina_pelagi_HTCC2506_unfinished_sequence
MLQPKRTKYRKAFKGRIHGNAKGGTALNFGAYGLKAVDPERVTARQIEAA
RRAITRHMKRQGRVWIRIFPDLPVTSKPTEVRMGKGKGSVDYWAARVHPG
RIMFEIDGVDELVAREALRLGAAKLPVRTRFIQRIAE
>Bacteria_Proteobacteria_Alphaproteobacteria_Rhizobiales_Aurantimonadaceae_Aurantimonas_manganoxydans_SI85_9A1
MLQPKRTKYRKAFKGRIHGTAKGGTGLNFGAFGLKAMEPERVTARQIEAA
RRAITRQMKRQGRVWIRIFPDLPVTSKPTEVRMGKGKGSVDYWAARVHPG
RVVFEIDGVDETTAREALRLGAAKLPIRTRFIQRIAE
>Bacteria_Proteobacteria_Alphaproteobacteria_Rhizobiales_Rhizobiaceae_RhizobiumAgrobacterium_group_Agrobacterium_sp._H13_3
MLQPKRTKYRKQFKGRIKGVAKGGFDLAFGEFGLKSQEPNRVNAREIEAA
RRAITRYMKRAGRVWIRVFPDVPVTAKPTEVRMGKGKGSVEYWACKVKPG
RMMFEIDGVSEEIAREALRLGAAKLSVKTRFVQRIAE
>Bacteria_Proteobacteria_Alphaproteobacteria_Rhizobiales_Phyllobacteriaceae_Aliihoeflea_sp._2WW
MLQPKRTKFRKQFKGRIHGTAKGGTDLNFGGFGLKALEPNRVTAREIEAA
RRAITRQMKRQGRVWIRVFPDLPVTSKPTEVRMGKGKGSVDYWAARVKPG
RVMFEIDGVSEEIAREALRLGAAKLSVRTRFVQRIAE
>Bacteria_Proteobacteria_Alphaproteobacteria_Rhizobiales_Phyllobacteriaceae_Aminobacter_sp._J41
MLQPKRTKFRKQFKGRIHGAAKGGTDLNFGGYGLKALEPNRVTAREIEAA
RRAITRQMKRQGRVWIRVFPDLPVTAKPTEVRMGKGKGSVEYWAARVKPG
RVMFEIDGVPEDVAREALRLGAAKLSVRTRFVQRIAE
>Bacteria_Proteobacteria_Alphaproteobacteria_Rhizobiales_Phyllobacteriaceae_Pseudaminobacter_salicylatoxidans_KCT001
MLQPKRTKFRKQFKGRIHGAAKGGTNLDFGGFGLKALEPNRVTAREIEAA
RRAITREMKRQGRVWIRIFPDVPVTSKPTEVRMGKGKGSVDYWACRVKPG
RVMFEIDGVPEDVAREALRLGAAKLSVKTRFVQRIAE
>Bacteria_Proteobacteria_Alphaproteobacteria_Rhizobiales_Phyllobacteriaceae_Mesorhizobium_australicum_WSM2073
MLQPKRTKFRKQFKGRIHGTAKGGTNLDFGGFGLKALEPNRVTAREIEAA
RRAITREMKRAGRVWIRIFPDVPVTSKPTEVRMGKGKGAVDYWAARVKPG
RIMFEIDGVNEETAREALRLGAAKLSVRTRFVQRIAE
>Bacteria_Proteobacteria_Alphaproteobacteria_Rhizobiales_Phyllobacteriaceae_Aquamicrobium_defluvii_W13Z1
MLQPKRTKFRKQFKGRIHGTAKGGTDLNFGGFGLKALEPNRVTAREIEAA
RRAITREMKRAGRVWIRIFPDLPVTSKPTEVRMGKGKGSVDYWAARVKPG
RIMFEIDGVPEDVAREALRLGAAKLSVRTRFVQRIAE
>Bacteria_Proteobacteria_Gammaproteobacteria_Acidithiobacillales_Acidithiobacillaceae_Acidithiobacillus_ferrivorans_SS3
MLQPKRTKFRKQHKGRNRGIATRGNKVSFGEFGLKAVGRGRITARQLEAA
RRAISRHVKRGGRMWIRIFPDKPISKKPAEVRMGKGKGNPEYWVALIQPG
KVLYEMEGVTEEVAREAFALGAAKLPIQTIFVSRRVMG
>Bacteria_Proteobacteria_Gammaproteobacteria_Acidithiobacillales_Thermithiobacillaceae_Thermithiobacillus_tepidarius_DSM_3134
MLQPKRTKFRKQHKGRNRGVATRGNKVSFGEYGLKATTRGRLTARQIEAA
RRAMTRHIKRGGRVWIRIFPDKPISKKPAEVRMGKGKGNPEYWVAQIQPG
RVLYEMDGVSEEIAREAFALAAAKLPVLTTFVARQVMG
>Candidatus_Muproteobacteria_bacterium_RBG_19FT_COMBO_61_10
MLQPKRTKFRKMHKGRNRGLAQRGNKVSFGEFGLKATTRGRVTARQIEAA
RRALTRSIKRGGRVWIRLFPDKPISKKPLEVRMGKGKGNPEYWVALVQPG
CVMYEMEGVSEEVARDAFKLAAAKLPVRTTFVSRHMI*
>Candidatus_Muproteobacteria_bacterium_RBG_16_64_11
MLQPKRTKYRKQMKGRNRGLAQVGNKVSFGEYGLKATTRGRLTSRQIEAA
RRALTHFIKRGGRVWIRVFPDKPITKKPLEVRMGKGKGNVEYWVALVQPG
RILYEMEGVTEEHARDAFRLAAAKLPVRTTFVARHVI*
>Candidatus_Muproteobacteria_bacterium_RBG_16_60_9
MLQPKRTKYRKQMKGRNRGLATRGNKVSFGEYGLKATTRGRLTARQIEAA
RRALTHFIKRGGRVWIRVFPDKPVTKKPLEVRMGSGKGNVELWVTPVKPG
KVLYEMEGVSEAQAREAFALAAAKLPLRTMFVTRT*
>Candidatus_Muproteobacteria_bacterium_RBG_16_62_13
MLQPKRTKYRKAMKGRNRGMALRGNKVSFGQYGLKATTRGRLTSRQIEAA
RRALTHFIKRGGRVWIRIFPDKPVSKKPLEVRMGSGKGNVEFWVAEIKPG
CVLYEMEGINESEAREAFRLAAAKLPLQTTFVTRM*
>Candidatus_Muproteobacteria_bacterium_RIFCSPHIGHO2_12_FULL_60_33
MLQPKRTKYRKQMKGRNRGLALRGNKVSFGEYGLKATTRGRLTSRQIEAA
RRALTHFIKRGGRVWIRVFPDKPVSKKPLEVRMGSGKGNVEYWVAQIQPG
AVLYEMEGINEQEAREAFKLAAAKLPVRTAFVTRTL*
>Candidatus_Muproteobacteria_bacterium_RBG_16_64_10
MLQPKRTKFRKQMKGRNRGLAQRGNKVSFGEFGLKATVRGRLTSRQIEAA
RRALTHFIKRGGRVWIRVFPDKPISKKPLEVRMGSGKGNVEFWVAVIKPG
TMLYEMEGINEAQAREAFKLAAAKLPLKTMFVTRSL*
>Candidatus_Muproteobacteria_bacterium_RIFCSPHIGHO2_01_FULL_65_16
MLQPKRTKYRKMQKGRNRGLAQRGNKVSFGEYGLKATTRGRLSSREIEAA
RRALTRFVKRGGRVWIRVFPDRPVTKKPLEVRMGSGKGNVEFYVALVQPG
SMLYEMEGVKEAEAREAFKLAAAKLSVRTAFVSR*
>Candidatus_Muproteobacteria_bacterium_RBG_16_65_34
MLQPKRTKYRKQQKGRNRGLAQRGNKVSFGEFGLKATTRGALTSRQIEAA
RRALTRFVKRGGRIWIRVFPDKPVTRKPLEVRMGSGKGNPEFWVAPIKPG
AVLYEMEGVPEVEAREAFKLAAAKLPVRTIFVTRSL*
>Bacteria_Proteobacteria_Betaproteobacteria_Methylophilales_Methylophilaceae_Methylobacillus_flagellatus_KT
MLQPARQKFRKMQKGRNKGIATTGNKVSFGEFGLKAIGRGRLTARQIEAA
RRVMTRHIKRGGRVWIRVFPDQPISKKPAEVRMGNGKGSTEYYIAQIQPG
KMLYEMDGVSEELAREAFRLAAAKLPIETTFITRHIGS
>Bacteria_Proteobacteria_Betaproteobacteria_Methylophilales_Methylophilaceae_Methylovorus_sp._SIP3_4
MLQPARQKFRKQQKGRNKGIATTGNKVSFGEFGLKAVGRGRLTARQIEAA
RRVMTRHIKRGGRVWIRIFPDKPISSKPAEVRMGNGKGSPEYFVAEIQPG
KMLYEMDGVSEQLAREAFRLAAAKLPIETTFTTRHIGS
>Bacteria_Proteobacteria_Betaproteobacteria_Methylophilales_Methylophilaceae_Methylophilus_methylotrophus_ATCC_53528
MLQPARQKYRKMQKGRNKGIATTGNKVSFGEFGLKAIGRGRLTARQIEAA
RRVMTRHIKRGGRVWIRVFPDQPISKKPAEVRMGNGKGSVDYYIAQIQPG
KMLYEMDGVSEELAREAFRLAAAKLPVETTFMTRQIGS
>Bacteria_Proteobacteria_Betaproteobacteria_Methylophilales_Methylophilaceae_Methylotenera_sp._301
MLQPSRQKYRKMQKGRNKGIATTGNKVSFGDFGLKAVGRGRLTARQIEAA
RRVMTRHIKRGGRVWIRIFPDQPISKKPAEVRMGNGKGSTEYYVAQIQPG
KMLYEMDGVSEELAREAFRLAAAKLPIETTFMTRQIGS
>Bacteria_Proteobacteria_Betaproteobacteria_Neisseriales_Neisseriaceae_Formivibrio_citricus_DSM_6150
MLQPTRLKYRKQQKGRNTGIATRGVAVSFGEFGLKATSRGRLTARQIEAA
RRAITRHIKRGGRVWIRVFPDKPISKKPAEVRMGNGKGSPEYYVAEIQPG
KVLYELDGVGEEVAREAFRLASAKLPFATTFVTRQVGQ
>Bacteria_Proteobacteria_Betaproteobacteria_Neisseriales_Neisseriaceae_Deefgea_rivuli_DSM_18356
MLQPTRLKYRKVQKGRNTGIATRGNTVAFGEYGLKATTRGRLTARQIESA
RRAITRYIKRGGRVWIRAFPDKPISTKPAEVRMGGGKGSPDYYVAEIQPG
KVLYELNGVSEEVAREAFRLASAKLPFQVTMVTRQVGQ
>Bacteria_Proteobacteria_Betaproteobacteria_Neisseriales_Neisseriaceae_Laribacter_hongkongensis_HLHK9
MLQPTRLKYRKVHKGRNTGIATRGTKVSFGDFGLKAVGRGRLTARQIEAA
RRAMTRHIKRGGRIWIRVFPDKPITKKPAEVRMGNGKGSVEYWVAEIQPG
KMLYEMEGVSEELAREAFRLAAAKLPIATTFVVRQVGQ
>Bacteria_Proteobacteria_Betaproteobacteria_Neisseriales_Neisseriaceae_Microvirgula_aerodenitrificans_DSM_15089
MLQPTRLKYRKMQKGRNTGLATRGNKISFGDFGLKATGRGRLTARQIEAA
RRAMTRHIKRGGRIWIRVFPDKPISKKPAEVRMGNGKGSVEYWVAEIQPG
KVLYEMEGVNEELAREAFRLAAAKLPIPTTFVVRQVGQ
>Bacteria_Proteobacteria_Betaproteobacteria_Neisseriales_Neisseriaceae_Stenoxybacter_acetivorans_DSM_19021
MLQPTRMKYRKQHKGRNTGVATRGNKVSFGDFGLKAIGRGRLTARQIEAA
RRAMTRHIKRGGRIWIRVFPDKPITEKPIQVRMGGGKGSVEYYVAEIRPG
KMLYEMDGVAESLAREAFELAAAKLPLPTAFVKRQVGQ
>Bacteria_Proteobacteria_Betaproteobacteria_Neisseriales_Neisseriaceae_Snodgrassella_alvi_wkB2
MKYRKQQKGRNTGIATRGNKVSFGDFGLKAVGRGRLTARQIEAARRAMTR
HIKRGGRIWIRVFPDKPITEKPIQVRMGGGKGNVEYYIAEIQPGKMLYEM
DGVDETLARQAFELAAAKLPIQTVFVKRQVGQ
>CG12_big_fil_rev_8_21_14_0_65_Hydrogenophilales_61_21
MLQPSRRKYRKEQKGRNTGLATRGAKVSFGEYGLKAIGRGRLTARQIEAA
RRAMTRHIKRGGRIWIRIFPDKPISSKPAEVRMGGGKGNPEYWVAEIQPG
KVLYEMDGVTEELAREAFRLAAAKLPIATTFVTRHFVGV*
>CG_4_10_14_3_um_filter_Hydrogenophilales_63_21
MLQPARRKYRKEQKGRNTGLATRGAKVSFGEFGLKAIARGRITARQIEAA
RRAMTRHIKRGGRIWIRIFPDKPISQKPAEVRMGNGKGNPEYYVAEIQPG
KVLYEMEGVDEVTAREAFRLAASKLPIATTFVTRHFGM*
>Hydrogenophilales_bacterium_RIFOXYD1_FULL_62_11
MLQPARRKYRKEQKGRNTGLATRGADVSFGDFGLKAIGRGRLTARQIEAA
RRAMTRHIKRGGRIWIRIFPDKPISRKPAEVRMGNGKGAPEYYVAEIQPG
KVLYEMDGVNEELAREAFRLAAAKLPIATTFVTRMIGS*
>Bacteria_Proteobacteria_Betaproteobacteria_Hydrogenophilales_GWE1_Thiobacillus_62_9
MLQPARRKFRKEQKGRNTGLATRGANVSFGDFGLKAVGRGRLTARQIXXX
XXXXARRSYLDPYFPGQADFA
>Hydrogenophilales_bacterium_RIFOXYA1_FULL_63_33
MLQPARRKYRKEQKGRNTGLATRGADVSFGDFGLKAVGRGRLTARQIEAA
RRAMTRHIKRGGRIWIRIFPDKPISRKPAEVRMGNGKGAPEYYVAEIQPG
KVLYEMDGVNETLAREAFRLAAAKLPIATTFVTRMIGS*
>Bacteria_Proteobacteria_Betaproteobacteria_Hydrogenophilales_Hydrogenophilaceae_Thiobacillus_denitrificans_ATCC_25259
MLQPARRKFRKEQKGRNTGLATRGADVSFGDFGLKAVGRGRLTARQIEAA
RRAMTRHIKRGGRIWIRIFPDKPISRKPAEVRMGNGKGAPEYYVAEIQPG
KVLYEMDGVNEQLAREAFRLAAAKLPIATTFVTRLIGS
>Betaproteobacteria_bacterium_RBG_16_58_11
MLQPARTKYRKQQKGRNTGVATRGNKVSFGDFGLKAIGRGRLTARQIEAA
RRAMTRHIKRGGRIWIRIFPDKPISIKPAEVRMGNGKGNPEYWVAEIQPG
KMLYEMDGVDEVLAREAFRLAAAKLPISTAFVTRQIG*
>Bacteria_Proteobacteria_Betaproteobacteria_Hydrogenophilales_Hydrogenophilaceae_Sulfuricella_denitrificans_skB26
MLQPARRKFRKEHKGRNTGIATRGNKVSFGEFGLKAIGRGRLTARQIEAA
RRAMTRHIKRGGRIWIRIFPDKPISQKPAEVRMGNGKGNPEYYVAEIQPG
KVLYEMDGVEETLAREAFRLAAAKLPIQTTFVTRQLGG
>CG18_big_fil_WC_8_21_14_2_50_Hydrogenophilales_58_12
MLQPARRKFRKEHKGRNTGIATRGNKVSFGEFGLKAIGRGRLTARQIEAA
RRAMTRHIKRGGRIWIRIFPDKPISQKPAEVRMGNGKGNPEYYVAEIQPG
KVLYEMDGVEETLAREAFRLAAAKLPIQTTFVTRQLGG*
>Bacteria_Proteobacteria_Betaproteobacteria_Gallionellales_Gallionellaceae_Ferriphaselus_sp._R_1
MLQPARRKYRKEQKGRNTGLATRGNKVSFGEFGLKAMGRGRLTARQIEAA
RRAMTRHIKRGGRIWIRVFPDKPISKKPAEVRMGNGKGNPEYYVAEIQPG
KMLYEMDGVAEELAREAFRLASAKLPIATTFVVRQVGA
>Bacteria_Proteobacteria_Betaproteobacteria_Gallionellales_Gallionellaceae_Gallionella_capsiferriformans_ES_2
MLQPARRKYRKEQKGRNTGIATRGNKVSFGEFGLKSVARGRLTARQIEAA
RRAMTRHIKRGGRIWIRVFPDKPISKKPAEVRMGNGKGNPEYYVAEIQPG
KMLYEMDGVSEELAREAFKLASAKLPLATVFVVRQVGE
>Sideroxydans_sp._RIFOXYD2_FULL_59_7
MGNGKGNPEYYVAEIQPGKMLYEMDGVAETLAREAFKLASAKLPLETTFV
VRQVGA*
>Bacteria_Proteobacteria_Betaproteobacteria_Gallionellales_Gallionellaceae_Sideroxydans_lithotrophicus_ES_1
MLQPARRKYRKEQKGRNTGVATRGNKVSFGEFGLKAVGRGRLTARQIEAA
RRAMTRHIKRGGRIWIRIFPDKPISKKPAEVRMGNGKGSPEYYVAEIQPG
KMLYEMDGVDEVLAREAFLLASAKLPIATTFVVRQVGA
>Sideroxydans_sp._GWF2_59_14
MLQPARRKYRKEQKGRNTGIATRGNKVSFGEFGLKAVGRGRLTARQIEAA
RRAMTRHIKRGGRIWIRIFPDKPISKKPAEVRMGNGKGNPEYYVAEIQPG
KMLYEMDGVDEVLAREAFRLASAKLPIETTFVVRQVGA*
>CG11_big_fil_rev_8_21_14_0_20_Gallionellaceae_60_62
MLQPARRKYRKEQKGRNTGVATRGNQVSFGEFGLKAVGRGRLTARQIEAA
RRAMTRHIKRGGRIWIRIFPDKPISQKPAEVRMGNGKGNPEYYVAEIRPG
KMLYEMDGVPEALAREAFKLATAKLPLETTFVVRQVGA*
>CG08_land_8_20_14_0_20_Gallionellales_59_87
MLQPARRKYRKEQKGRNTGVATRGNQVSFGEFGLKAVGRGRLTARQIEAA
RRAMTRHIKRGGRIWIRIFPDKPISKKPAEVRMGNGKGNPEYYVAEIRPG
KMLYEMDGVPESLAREAFKLATAKLPLETTFVVRQVGA*
>CG1_02_SUB100_Gallionellaceae_60_948
MLQPARRKYRKEQKGRNTGVATRGNQVSFGEFGLKAVGRGRLTARQIEAA
RRAMTRHIKRGGRIWIRIFPDKPISKKPAEVRMGNGKGNPEYYVAEIRPG
KMLYEMDGVPESLAREAFKLATAKLPLETTFVVRQVGA*
>Bacteria_Proteobacteria_Betaproteobacteria_Nitrosomonadales_Nitrosomonadaceae_Nitrosomonas_europaea_ATCC_19718
MLQPARTKFRKQHKGRNTGIATRGAKVSFGEFGLKAIGRGRLTSRQIEAA
RRAMTRHIKRGGRIWIRVFPDKPVSQKPAEVRMGKGKGNPEYYVAEIQPG
KMLYEMDGVDESLAREAFRLAAAKLPMQTTFVIRHLGS
>Bacteria_Proteobacteria_Betaproteobacteria_Nitrosomonadales_Nitrosomonadaceae_Nitrosospira_multiformis_ATCC_25196
MQQPARTKYRKQQKGRNKGIATRGAKVSFGEYGLKAVGRGRLTARQIEAA
RRAMTRHIKRGGRIWIRIFPDKPISHKPAEVRMGNGKGNPEYFVAEIQPG
KVLYEMDGVDEVLARQAFRLAAAKLPILTTFVVRQVGG
>Bacteria_Proteobacteria_Betaproteobacteria_Rhodocyclales_Rhodocyclaceae_Uliginosibacterium_gangwonense_DSM_18521
MLQPNRRKYRKEQKGRNTGIATRGNKVSFGEYGLKAIGRGRLTARQIEAA
RRAMTRHIKRGGRIWIRIFPDKPISKKPAEVRMGNGKGNPEYWVAEIQPG
KVLYEMDGVDETLAREAFRLAAAKLPIETTFVTRLVG
>Bacteria_Proteobacteria_Betaproteobacteria_Rhodocyclales_Rhodocyclaceae_Thauera_sp._MZ1T
MLQPTRRKYRKEQKGRNTGVATRGAKVSFGEYGLKAIGRGRLTARQIESA
RRAMTRHIKRGGRIWIRIFPDKPISKKPAEVRMGNGKGNPEYWVAEIQPG
KVLYEMDGVDEALAREAFRLAAAKLPIETVFVTRLIGG
>Bacteria_Proteobacteria_Betaproteobacteria_Rhodocyclales_Rhodocyclaceae_Aromatoleum_aromaticum_EbN1
MLQPSRRKYRKEQKGRNTGIATRGAKVSFGEFGLKAIGRGRLTARQIESA
RRAMTRHIKRGGRIWIRIFPDKPISKKPAEVRMGNGKGNPEYWVAEIQPG
KVLYEMDGVDETLAREAFRLAAAKLPLETVFVHRQMG
>Bacteria_Proteobacteria_Betaproteobacteria_Rhodocyclales_Rhodocyclaceae_Azoarcus_sp._KH32C
MLQPSRRKYRKEQKGRNTGVATRGAKVSFGEFGLKAVGRGRLTARQIESA
RRAMTRHIKRGGRIWIRIFPDKPISKKPAEVRMGNGKGNPEYWVAEIQPG
KVLYEMDGVDEALAREAFRLAAAKLPLETVFVHRQLG
>Bacteria_Proteobacteria_Betaproteobacteria_Rhodocyclales_Rhodocyclaceae_Dechlorosoma_suillum_PS
MLQPNRRKYRKEQKGRNTGLATRGAKVSFGEFGLKAIARGRLTSRQIEAA
RRAMTRHIKRGGRIWIRVFPDKPISKKPAEVRMGNGKGNPEYYVAEIQPG
KVLYEMDGVDEALAREAFALAAAKIPFAVTFVTRQLG
>Bacteria_Proteobacteria_Betaproteobacteria_Rhodocyclales_Rhodocyclaceae_Propionivibrio_dicarboxylicus_DSM_5885
MLQPTRRKYRKEHKGRNTGLATRGAKVSFGDFGLKATGRGRLTARQIEAA
RRAMTRHIKRGGRIWIRIFPDKPISKKPAEVRMGNGKGNPEYYVAEIQPG
KVLYEMDGVNESLAREAFALAAAKLPIPTTFVTRMVG
>Bacteria_Proteobacteria_Betaproteobacteria_Rhodocyclales_Rhodocyclaceae_Azovibrio_restrictus_DSM_23866
MLQPNRRKYRKEHKGRNEGLATRGAKVSFGEWGLKAIGRGRLTARQIEAA
RRAMTRHIKRGGRIWIRVFPDKPISKKPAEVRMGNGKGNPEYWVAEIQPG
KVLYEMDGVSEELAREAFRLAAAKIPFATTFVTRHVV
>Bacteria_Proteobacteria_Betaproteobacteria_Rhodocyclales_Rhodocyclaceae_Azonexus_hydrophilus_DSM_23864
MLQPNRRKFRKEHKGRNEGLATRGTKVSFGEWGLKATGRGRLTARQIEAA
RRAMTRHIKRGGRIWIRIFPDKPISKKPAEVRMGNGKGNPEYWVAEIQPG
KVLYEMDGVNEALAREAFALAAAKLPIATTFVTRHLG
>Bacteria_Proteobacteria_Betaproteobacteria_Rhodocyclales_Rhodocyclaceae_Dechlorobacter_hydrogenophilus_LT_1
MLQPNRRKFRKEHKGRNEGLATRGTKVSFGEWGLKAIGRGRLTARQIEAA
RRAMTRHIKRGGRIWIRIFPDKPISKKPAEVRMGNGKGNPEYWVAEIQPG
KVLYEMDGVNEALAREAFALAAAKLPIATTFVTRHLG
>Bacteria_Proteobacteria_Betaproteobacteria_Rhodocyclales_Rhodocyclaceae_Dechloromonas_aromatica_RCB
MLQPNRRKFRKEHKGRNEGLATRGTKVSFGEWGLKAIGRGRLTARQIEAA
RRAMTRHIKRGGRIWIRIFPDKPISKKPAEVRMGNGKGNPEYWVAEIQPG
KVLYEMDGVNEALAREAFALAAAKLPIPTTFVTRHLG
>Bacteria_Proteobacteria_Betaproteobacteria_Burkholderiales_Burkholderiaceae_Limnobacter_sp._MED105_unfinished_sequence
MLQPSRRKYRKEHKGRNTGLATRGASVSFGVYGLKSTGRGRLTARQIESA
RRAMVRHIKRGGKIWIRVFPDKPITNKPAEVRMGNGKGSVEFYVAEIQPG
KVLYEMDGVSEELAREAFRLAAAKLPLPCVFVTRQIGS
>Bacteria_Proteobacteria_Betaproteobacteria_Burkholderiales_Sutterellaceae_Sutterella_wadsworthensis_HGA0223
MLQPNRRKYRKDQKGRNYGLATRGANVSFGEFGLKTLERGRITARQIEAA
RRAITRHIKRGGRVWIRIFPDKPISSKPAEVRMGNGKGNPEYWVALVQPG
RVLYEMDGVEESLAREAFALAAAKLPVKTTFVVRQVGM
>Bacteria_Proteobacteria_Betaproteobacteria_Burkholderiales_Oxalobacteraceae_Herbaspirillum_seropedicae_SmR1
MLQPARRKYRKEQKGRNTGISHTRGTAVSFGDFGLKATGRGRITARQIEA
ARRAMTRHIKRGGRIWIRVFPDKPISQKPAEVRMGNGKGNPEYYVAEIQP
GKVLYEMDGVDEALAREAFRLAAAKLPLSTTFVVRQVGQ
>Bacteria_Proteobacteria_Betaproteobacteria_Burkholderiales_Oxalobacteraceae_Collimonas_fungivorans_Ter331
MLQPARRKYRKEQKGRNKGISHSRGTAVSFGEFGLKAIGRGRITARQIEA
ARRAMTRHIKRGGRIWIRIFPDKPISQKPAEVRMGNGKGNPEYYVAEIQP
GKMLYEMDGVDETLAREAFRLAAAKLPLLTTFVVRQIGQ
>Bacteria_Proteobacteria_Betaproteobacteria_Burkholderiales_Burkholderiaceae_Pandoraea_pnomenusa_RB38
MLQPKRRKYRKEQKGRNTGVATRGNEVSFGEFGLKAVGRGRLTARQIEAA
RRAMTRHIKRGGRIWIRIFPDKPISQKPAEVRMGNGKGNPEYYVAEIQPG
KMLYEMDGVDEALAREAFRLAAAKLPIQTTFFVRRLGA
>Bacteria_Proteobacteria_Betaproteobacteria_Burkholderiales_Burkholderiaceae_Burkholderia_cenocepacia_AU_1054
MLQPKRRKYRKEQKGRNTGKATRGNAVSFGEFGLKAIGRGRLTARQIEAA
RRAMTRHIKRGGRIWIRIFPDKPISQKPAEVRMGNGKGNPEYYVAEIQPG
KMLYEMDGVTEELAREAFRLAAAKLPLKTAFIVRQLGA
>Bacteria_Proteobacteria_Betaproteobacteria_Burkholderiales_Burkholderiaceae_Glomeribacter_sp._1016415
MLQPKRRKYRKEQKGRNTGIATRGNAVSFGEFGLKAIGRGRLTARQIESA
RRAMTRHIKRGGRIWIRIFPDKPISQKPAEVRMGNGKGNPEYYVAEIQPG
KMLYEMDGVDEMLARAAFRLAAAKLPMKTAFVARQIGA
>Bacteria_Proteobacteria_Betaproteobacteria_Burkholderiales_Alcaligenaceae_Brackiella_oedipodis_DSM_13743
MLSPARRKYRKEQKGRNTGLATRGTNVNFGDFGLKATGRGRLTARQIEAA
RRAMTRHIKRGGRVWIRIFPDKPISEKPAEVRMGKGKGNPEYWVAEIQPG
KVLYEMDGVSEELAREAFRLAAAKLPISTVFVTRHF
>Bacteria_Proteobacteria_Betaproteobacteria_Burkholderiales_Alcaligenaceae_Oligella_ureolytica_DSM_18253
MLSPARRKYRKEHKGRNTGLATRGTQVNFGDFGLKATGRGRLTARQIEAA
RRAMTRHIKRGGRVWIRIFPDKPISQKPAEVRMGSGKGNPEFWVAEIQPG
KVLYEMDGVSEELAREAFRLAAAKLPISTTFVTRQIV
>Bacteria_Proteobacteria_Betaproteobacteria_Burkholderiales_Alcaligenaceae_Pusillimonas_sp._T7_7
MLQPSRRKYRKEHKGRNTGLATRGAQVSFGEFGLKATGRGRLTARQIEAA
RRAINRHIKRGGRIWIRIFPDKPISQKPAEVRMGNGKGNPEYWVAEIQPG
KVLYEMEGVSEELAREAFRLAAAKLPISTTFVSRHIGA
>Bacteria_Proteobacteria_Betaproteobacteria_Burkholderiales_Alcaligenaceae_Alcaligenes_faecalis_phenolicus_DSM_16503
MLQPSRRKYRKEHKGRNTGLATRGAQVSFGEFGLKATDRGRLTARQIEAA
RRAINRHIKRGGRIWIRIFPDKPISQKPAEVRMGNGKGNPEFWVAEIQPG
KVLYEMEGVSEELAREAFRLAAAKLPISTTFVTRQIGA
>Bacteria_Proteobacteria_Betaproteobacteria_Burkholderiales_Comamonadaceae_Delftia_acidovorans_SPH_1
MLQPARRKYRKEQKGRNTGIATRGNSVAFGDFGLKSTDRGRLTARQIEAA
RRAISRHVKRGGRIWIRVFPDKPISTKPAEVRMGNGKGNPEYYVAEIQPG
KVLYEIVGVPEELAREAFRLAAAKLPLRTTFVSRQIGA
>Bacteria_Proteobacteria_Betaproteobacteria_Burkholderiales_Comamonadaceae_Comamonas_testosteroni_TK102
MLQPARRKFRKEQKGRNTGIATRGNSVAFGDFGLKSTDRGRLTARQIEAA
RRAISRHVKRGGRIWIRVFPDKPISTKPAEVRMGNGKGNPEYYVAEIQPG
KVIYEIVGVPEELAREAFRLAAAKLPLRTTFVSRHIGA
>Bacteria_Proteobacteria_Betaproteobacteria_Burkholderiales_Comamonadaceae_Brachymonas_chironomi_DSM_19884
MLQPARRKYRKEQKGRNTGLATRGNEVSFGDFGLKSTDRGRLTARQIESA
RRAISRHVKRGGRIWIRVFPDKPISQKPAEVRMGNGKGNPEYYVAEIQPG
KMLFEIMGVPEQLAREAFTLAAAKLPLRTTFAERRLGA
>Bacteria_Proteobacteria_Betaproteobacteria_Burkholderiales_Comamonadaceae_Ottowia_thiooxydans_DSM_14619
MLQPARRKYRKEQKGRNTGIATRGNTVAFGDFGLKSTDRGRLTARQIESA
RRAISRHVKRGGRIWIRVFPDKPISTKPAEVRMGNGKGNPEYYVAEIQPG
KVLYEIVGVPEALAREAFQLAAAKLPLRTTFVTRMIGQ
>Bacteria_Proteobacteria_Betaproteobacteria_Burkholderiales_unclassified_Burkholderiales_Burkholderiales_Genera_incertae_sedis_Methylibium_sp._T29
MLQPSRRKFRKEQKGRNTGIATRGANVSFGDFGLKATERGRLTARQIEAA
RRAISRHVKRGGRIWIRIFPDKPISQKPAEVRMGNGKGNPEYYVAEIQPG
KVLYEINGVPEELAREAFTLAAAKLPLRCTFVSRQIGA
>Burkholderiales_bacterium_RIFCSPHIGHO2_01_FULL_63_240
MLQPNRRKFRKEHKGRNTGVATRGADVSFGDFGLKATERGRLTARQIEAA
RRAISRHVKRGGRIFIRIFPDKPISKKPAEVRMGNGKGGVEYYVAEIQPG
KVLYEIQGVPEELAREAFTLAAAKLPLSTTFVGRQFGI*
>Burkholderiales_bacterium_RIFCSPLOWO2_12_FULL_64_99
MLQPNRRKFRKEHKGRNTGVATRGADVSFGDFGLKATERGRITARQIEAA
RRAISRHVKRGGRIFIRIFPDKPISNKPAEVRMGNGKGNVEYYVAEIQPG
KVLYEIQGVSEALAREAFTLAAAKLPLSTTFVGRQFGI*
>Bacteria_Proteobacteria_Betaproteobacteria_Burkholderiales_unclassified_Burkholderiales_Burkholderiales_Genera_incertae_sedis_Sphaerotilus_natans_natans_DSM_6575
MLQPSRRKFRKEQKGRNTGVATRGAQVSFGEFGLKATERGRITARQIEAA
RRAISRHIKRGGRIFIRIFPDKPISQKPAEVRMGNGKGNPEYYVAEIQPG
KVLYEINGVPEALAREAFTLAAAKLPLSTTFVTRQFGS
>Bacteria_Proteobacteria_Gammaproteobacteria_Xanthomonadales_Xanthomonadaceae_Frateuria_aurantia_Kondo_67_DSM_6220
MLQPKRTKFRKQFKGRNEGLAFSSNLVSFGEFGLKATTHGQLTARQIEAA
RRCITRFVKRGGKLWIRVFPDKPITKKPIEVRMGSGKGSVEFWVAPIQPG
RMLYEIEGVDETTAREAFRLAAAKLSVQTQFVTRAVM
>Bacteria_Proteobacteria_Gammaproteobacteria_Xanthomonadales_Xanthomonadaceae_Luteibacter_sp._9145
MLQPKRTKFRKQFKGRNDGLAFNSNLVSFGEYGLKATTHGQLTARQIEAA
RRCITRFVKRGGKLWIRVFPDKPITRKPIEVRMGAGKGSVEFWVAPIQPG
RMLYEIEGVDETTAREAFRLAAAKLSVQTQFVSRAVM
>Bacteria_Proteobacteria_Gammaproteobacteria_Xanthomonadales_Xanthomonadaceae_Dyella_japonica_A8
MLQPKRTKYRKQFKGRNDGLAFSSNLVSFGEFGLKATTFGALTARQIEAG
RRCITRFVKRGGKLWIRVYPDKPITKKPIEVRMGAGKGGVEYWVAPIQPG
RMLYEIEGIDEATAREAFRLAAAKLSVQTQFVTRAVM
>Bacteria_Proteobacteria_Gammaproteobacteria_Xanthomonadales_RIFOXYA1_FULL_Rhodanobacter_67_6
MLQPKRTKYRKQFKGRNDGLAQCSNLVSFGEYGLKATTHGALTARQIEAA
RRCITRFVKRGGKLWIRVFPDKPITKKPIEVRMGAGKGSVEFWVAPIQPG
RMLYEIEGVDESTAREAFRLAAAKLSVQTQFVTRAVM
>Bacteria_Proteobacteria_Gammaproteobacteria_Xanthomonadales_Xanthomonadaceae_Rhodanobacter_sp._2APBS1
MLQPKRTKYRKQFKGRNNGLAQCSNLVSFGEYGLKATTHGALTARQIEAA
RRCITRFVKRGGKLWIRVFPDKPITKKPIEVRMGSGKGSVEFWVAPIQPG
RMLYEIEGVDELTAREAFRLAAAKLSVQTQFVTRAVM
>CG02_land_8_20_14_3_00_150_Xanthomonadales_62_12
MLQPSRTKFRKMHKGRNRGVSQNGVSVSFGDYGLKATTHGHLTARQIEAG
RRSISRFVKRGGKLWIRIFPDKPITKKPVEVRMGSGKGSVEFWVAVIAPG
RVLYEIEGVPEASAREAFRLAAAKLSVQTTFVTRTVR*
>Bacteria_Proteobacteria_Gammaproteobacteria_Xanthomonadales_Xanthomonadaceae_Rudaea_cellulosilytica_DSM_22992
MLQPKNTKYRKVMKGRNRGVSTVATKVSFGEYGLKATTHGHLTARQIEAA
RRCVTRFVKRGGKLWIRVFPDKPITKKPIEVRMGAGKGNVEYWVAVVQPG
RMLYEIEGISEVEAREAFRLAAAKLSVQTQFVNRTVM
>Bacteria_Proteobacteria_Gammaproteobacteria_Xanthomonadales_Xanthomonadaceae_Xylella_fastidiosa_multiplex_ATCC_35871
MLQPKRTKYRKMHKGRNCGLSWNANVVSFGQYGLRATAHGQLTARQIEAA
RRSISRYVKRGGKLLIRVFPDKPITKKPIEVRMGSGKGNVEYWVAQIQPG
RMIYEIEGVSEDVAREAFRLAASKLSVTTAFVVRTVR
>Bacteria_Proteobacteria_Gammaproteobacteria_Xanthomonadales_Xanthomonadaceae_Xylella_fastidiosa_sandyi_Ann_1
MTLMLQPKRTKYRKMHKGRNCGLSWNANVVSFGQYGLRATAHGQLTARQI
EAARRSISRYVKRGGKLLIRVFPDKPITKKPIEVRMGSGKGNVEYWVAQI
QPGRMIYEIEGVSEDVAREAFRLAASKLSVTTAFVVRTVR
>Bacteria_Proteobacteria_Gammaproteobacteria_Xanthomonadales_Xanthomonadaceae_Arenimonas_donghaensis_DSM_18148_HO3_R19
MLQPKRTKYRKVFKGRNDGLSWNGNAVSFGEFGLKATSHGQLTARQIEAA
RRSISRYVKRGGKMWIRVFPDKPITKKPIEVRMGAGKGNVEYWVAQIAPG
RMIYEIEGVDEVTAREAFRLAAAKLSVTTTFVTRTVR
>Bacteria_Proteobacteria_Gammaproteobacteria_Xanthomonadales_Xanthomonadaceae_Arenimonas_oryziterrae_DSM_21050
MLQPKRTKYRKVFKGRNDGLSWSAAAVSFGQYGLKATQHGQLTARQIEAA
RRTVSRYVKRGGKLWIRVFPDKPITKKPIEVRMGAGKGNVEYWVAPIQPG
RMLYEIEGIPEETAREAFRLAAAKLSVKTTFVVRTVR
>Gammaproteobacteria_bacterium_RIFCSPHIGHO2_12_FULL_63_22
MLQPKRTKYRKVMKGRNDGLSWSGAAVSFGEYGLKATQHGQLTARQIEAA
RRSISRYVKRGGKLWIRVFPDKPITKKPIEVRMGAGKGNVEYWVAPIQPG
RMLYEIEGIPEETAREAFRLAAAKLSVKTTFVVRTVR*
>Bacteria_Proteobacteria_Gammaproteobacteria_Chromatiales_Ectothiorhodospiraceae_Nitrococcus_mobilis_Nb_231
MLQPKRTKFRKQQKGRNRGMAMRGNTVAFGEYGLKALTRGPITARQIEAA
RRAINRHVKRGGKIWIRIFPDKPITSKPLEVRQGKGKGNVDHWACPIRPG
RVLYEIEGVTEDVAREAFRRAAAKLPVQTAFVQRTVLG
>Bacteria_Proteobacteria_Gammaproteobacteria_Chromatiales_Ectothiorhodospiraceae_Arhodomonas_aquaeolei_DSM_8974
MLQPKRTKFRKQQKGRNNGLAARGTTVAFGEYGLKATTRGPITARQIEAG
RRAINRHVKRGGKIWIRIFPDKPISAKPLEVRQGKGKGNVDHWSAVVQPG
RVIYEIEGVAEDVAREAFRRAGAKLPVKTTFVHRTVL
>Bacteria_Proteobacteria_Gammaproteobacteria_Chromatiales_Ectothiorhodospiraceae_Ectothiorhodospiraceae_bacterium_M19_40
MLQPKRTKFRKQQKGRNNGLATRGDKVNFGEFGLKSTTRGPVTARQIEAG
RRAINRHVKRGGKIWIRIFPDTPITSKPLEVRQGKGKGNVDHWAAKVQPG
RVIYEIEGVSEEVAREAFRRAAAKLPVQTRFVERTAM
>Bacteria_Proteobacteria_Gammaproteobacteria_Xanthomonadales_Algiphilaceae_Algiphilus_aromaticivorans_DG1253
MMQPKRTKYRKQQKGKNRGLAQRGNKVSFGEYGLKCLEHGRLTARQIEAA
RRAINRHVKRGGKLWIRVFPDVPVTTKPLEVRMGKGKGNVEYWAAKVQPG
RMIYEMEGVSEEVAREAFRLAAAKLPIKCEFVNRTIM
>Bacteria_Proteobacteria_Gammaproteobacteria_Xanthomonadales_Sinobacteraceae_Polycyclovorans_algicola_TG408
MMQPKRTKFRKQMKGTNRGMTFNGNKVSFGEYGLKSTEHGRITARQIEAA
RRVITRYVKRGGKLWIRIFPDVPVTKKPLEVRMGSGKGNVEYWVAKVQPG
KMLYEIEGVTEAEAQEAFRLAAAKLSVKTSFANRTVL
>Bacteria_Proteobacteria_Gammaproteobacteria_Xanthomonadales_Sinobacteraceae_Nevskia_ramosa_DSM_11499
MMQPKRTKFRKQQKGHNRGLAQNGNKVSFGEFGLKSTERGALTARQIEAA
RRVITRYVKRGGKMWIRIFPDVPVTRKPLEVRMGSGKGNVEWWVAKIQPG
KMLYELEGVTEVDAREAFRLAAAKLPVKTTFVHRTIL
>Bacteria_Proteobacteria_Gammaproteobacteria_Xanthomonadales_Sinobacteraceae_Hydrocarboniphaga_effusa_AP103
MMQPKRTKYRKQMKGRNRGLAQNGNKVSFGDFGLKATEHGMITARQIEAA
RRCITRYAKKGGKLFIRIFPDAPVTKKPLEVRMGSGKGNVEYWVAKVQPG
KMLYEIEGVSEAEAREAFELAAAKLCVKTTFVQRTIL
>Bacteria_Proteobacteria_Gammaproteobacteria_unclassified_Gammaproteobacteria_Solimonas_soli_DSM_21787
MMQPKRTKFRKQRKGSNTGMALVGNKVSFGEWGLKATEPGRVTARQIEAA
RRVITRYIKRGGKVWIRLFPDVPVTKKPLEVRMGSGKGNVEYWVCKVQPG
KVLYEMEGVDEVTAREAFRLAAAKLPVKTSFVNRTIM
>Bacteria_Proteobacteria_Gammaproteobacteria_Xanthomonadales_Sinobacteraceae_Singularimonas_variicoloris_DSM_15731
MMQPKRTKFRKQRKGSNTGMALVGNKVSFGEWGLKATEPGRVTARQIEAA
RRVITRYIKRGGKVWIRLFPDVPVTKKPLEVRMGSGKGNVEYWVCKVQPG
KVLYEMEGVDEVTAREAFRLAAAKLPVKTSFVNRTIM
>Bacteria_Proteobacteria_Gammaproteobacteria_Chromatiales_Halothiobacillaceae_Halothiobacillus_neapolitanus_c2
MLLPKRTKFRKQFRGKNRGIATTGNKVSFGEFGLKSLERGEITSRQIESA
RRAISRHVKRGGKIWIRIFPDTPITKKPLEVRMGKGKGSVEYWVAKIQPG
KMLYEIEGVTEDIARQAFSLASAKLPVKTTFVTRVLM
>Bacteria_Proteobacteria_Gammaproteobacteria_Cardiobacteriales_Cardiobacteriaceae_Dichelobacter_nodosus_VCS1703A
MLQPKRTKFRKQQKGRNRGLAQSGNTVSFGDYGLKATTRGRLTARQIEAA
RRAINRHVKRGGKVWIRVFPDVPVTNKPLEVRQGKGKGNVEYWVAKVQPG
TVLYEMEGVTEELAREAFRLAAAKLPVQTTFEYRKVM
>Bacteria_Proteobacteria_Gammaproteobacteria_Cardiobacteriales_Cardiobacteriaceae_Cardiobacterium_valvarum_F0432
MLQPKRTKFRKQHKGRNRGLAQSGNLVSFGEYGLKATTRGRITARQIEAA
RRAINRHVKRGGKMWIRIFPDVPVTNKPLETRQGKGKGNVEYWVAKVQPG
TVMYELEGVTEDLAREAFRLAAAKLPVGTTFETRKVM
>Bacteria_Proteobacteria_Gammaproteobacteria_Xanthomonadales_Xanthomonadaceae_Ignatzschineria_larvae_DSM_13226
MLQPKRTKFRKMRKGRNRGVAAAGNKVDFGEFGLKSTENGRINAREIEAA
RRAITRYIRRGGKVYIRVFPDVPITGKPLEVRMGSGKGNVEYWVAKVQPG
RVLFEIEGVTETVAREAFRLASAKLSVKTAFAERTVL
>Bacteria_Proteobacteria_Gammaproteobacteria_Xanthomonadales_Xanthomonadaceae_Wohlfahrtiimonas_chitiniclastica_SH04
MLQPKRTKFRKMRKGRNRGNALAGNKVSFGEFGLKATTRGRITARQIESA
RRAINRYVRRGGKVYIRVFPDVPITNKPLEVRMGSGKGNVEYWVAKVQPG
RVLYEIEGVSEEVAREAFRLASAKLAVQTTFVARTVL
>Bacteria_Proteobacteria_Gammaproteobacteria_Xanthomonadales_Xanthomonadaceae_Wohlfahrtiimonas_chitiniclastica_DSM_18708
MLQPKRTKFRKMRKGRNRGNALAGNKVSFGEFGLKATTRGRITARQIESA
RRAINRYVRRGGKVYIRVFPDVPITNKPLEVRMGSGKGNVEYWVAKVQPG
RVLYEIEGVSEEVAREAFRLASAKLAVQTTFVARTVL
>Bacteria_Proteobacteria_Gammaproteobacteria_Thiotrichales_Thiotrichaceae_Leucothrix_mucor_DSM_2157
MLQPKRTKFRKQFKGRNRGLAVTGSSVSFGEFGLKSVDRGRLTARQIESA
RRAMTRHIKRGGKIWIRVFPDKPITSKPLEVRMGKGKGNVEYWVCQIQPG
RMLYEMEGVSEELAREAFALAAAKLPVKTVFVTRQVM
>Bacteria_Proteobacteria_Gammaproteobacteria_Thiotrichales_Thiotrichaceae_Thiothrix_flexilis_DSM_14609
MLQPKRTKFRKQMKGRNRGLALAGSKVSFGEFGLKTLERGRLTARQIESA
RRAINRYVRRGGKIWIRVFPDKPISKKPLEVRMGKGKGNVEYWVAQIQPG
KVLYEIEGVAEEVAREAFRLAAAKLPMKTTFVSRQVM
>Bacteria_Proteobacteria_Gammaproteobacteria_Chromatiales_Ectothiorhodospiraceae_Thioalkalivibrio_nitratireducens_DSM_14787
MLQPKRTKFRKQFKGKNRGLATVGAKVSFGEFGLQAVDRGRITARQIEAA
RRAMVRHIKRGGKIWIRVFPDVPVSKKPLEVRMGKGKGNVEYWVCKIQPG
RVLYEMEGVNEETAREAFRLAAAKLPIKTTFTRRQVM
>Bacteria_Proteobacteria_Gammaproteobacteria_Chromatiales_Ectothiorhodospiraceae_Thiorhodospira_sibirica_A12_ATCC_700588
MLQPKRTKFRKQFKGKNRGLATSGAKVSFGEYGLQAVDRGRITARQIEAA
RRAMTRHIKRGGKIWIRIFPDVPVTKKPLEVRMGSGKGNVEYWVCKIQPG
RVLYEMEGVNEEVAREAFRLAAAKLPIKTTFVSRQVM
>Bacteria_Proteobacteria_Gammaproteobacteria_Chromatiales_Ectothiorhodospiraceae_Halorhodospira_halochloris_A
MLQPKRTKFRKQFKGKNRGLAISGGKVSFGEFALQSVDRGRITARQIEAA
RRAMNRHIKRGGKIWIRIFPDVPVTKKPVEVRMGKGKGNVEYWVCKIQPG
RVLYEMEGVSEEVAREAFRLAAAKLPIKTAFVTRQVM
>Bacteria_Proteobacteria_Gammaproteobacteria_Chromatiales_Ectothiorhodospiraceae_Ectothiorhodospira_sp._PHS_1
MLQPKRTKFRKQFKGKNRGLATSGEKVSFGEYALKSMDRGRITARQIEAA
RRAMTRHVKRGGKIWIRVFPDVPVTKKPVEVRMGKGKGNVEYWVCKIQPG
RVLYEMEGVSEEVAREAFRLAAAKLPIKTAFVTRQVM
>Bacteria_Proteobacteria_Gammaproteobacteria_unclassified_Gammaproteobacteria_Thiohalomonas_denitrificans_HLD2
MLQPKRTKFRKQHKGRNRGLATSGNKVSFGEYGLKAAGRGRINARQIEAA
RRAMTRYIKRGGKIWIRIFPDKPITQKPLEVRQGKGKGNVEYWVAQIQPG
RMLYEMQGVSEEIAREAFRLAAAKLPVKTTFVTRTVL
>Gammaproteobacteria_bacterium_RBG_16_57_12
MLQPKRTKYRKVQKGRNRGLATSGNAVSFGTYGLKSLDRGQLTSRQIEAA
RRAMTRHVKRGGKIWIRIFPDKPITKKPLEVRMGSGKGNVEFWVAQIKPG
RMLYEMEGVTEEIAREAFRLAAAKLSVRTTFVTRTVM*
>Bacteria_Proteobacteria_Gammaproteobacteria_Thiothrichales_uncultured_SG8_50
MLQPKRTKFRKQQKGRNRGIATVGNRVSFGEYGIKATTRGRVTARQIEAA
RRAITRHVKRGGKLWIRIFPDVPISKKPIEVRMGKGKGNVEYWIAKIQPG
RVLYEIEGVPEEIARKAFRLAAAKLPVQTTFVSRTVM
>Bacteria_Proteobacteria_Gammaproteobacteria_Thiotrichales_Thiotrichaceae_Beggiatoa_sp._Orange_Guaymas
MLQPKRTKFRKQQKGRNRGTAMRGNKISFGEFGLKASGRGRITARQIEAA
RRTISRYVKRGGKLWIRIFPDKPISKKPL
>Bacteria_Proteobacteria_Gammaproteobacteria_Thiotrichales_Thiotrichaceae_Thiomargarita_sp._Thio36
GLKATGRGRITARQIESARRTITRRVKRGGKLWIRIFPDKPISKKPLEVR
MGKGKGNVEYWVALIQPGKMLYEIEGVSEEIAREAFRLASAKLPVPTTFI
SRTVM
>Gammaproteobacteria_bacterium_RIFCSPLOWO2_02_FULL_61_13
MLQPKKTKFRKRFKGRNHGYATSGNKVSFGEFGLKATSRGHITARQIEAA
RRAISRAMKRGGKVWIRMFPDKPVSKKPLEVRMGGGKGNVEYWTAVIQPG
KVLYEIEGVPEDAAREAFKLAAAKLPVRTTFIRRTLL*
>Gammaproteobacteria_bacterium_RIFCSPLOWO2_12_47_11
MKLRNRGNAKAGIKVSFGEYGLKAISRGRITARQIEAARRAITRSIKRGG
KVWIRIFPDKPVSKKPLEVRMGGGKGNVEYWVAQVQPGRMLYEIEGIPED
QARDALKLAAAKLPVQTAFVARTLL*
>Gammaproteobacteria_bacterium_RBG_16_51_14
VLQPKKTKFRKQNKGRNRGLATIGNKVSFGEYGLKAVGRGRITARQIEAA
RRAVTRSVKRGAKVWIRIFPDKPITKKPLEVRQGKGKGNVEYWVAQVQPG
RMLYEMEGVPEETAREAFKLAAAKLPVKTVFVIRTIM*
>Gammaproteobacteria_bacterium_RIFCSPLOWO2_02_FULL_56_15
VLQPKRTKFRKQSKGRNRGLATAGNKVSFGEFGLKAVTRGRLTARQIEAA
RRTITRKVKRGGKLWIRIFPDKPITTKPLEVRQGKGKGNVEYWVSQIQPG
RMLYEIEGISEELAREAFTLAAAKLPVRTTFVSRKVL*
>Gammaproteobacteria_bacterium_RIFCSPLOWO2_12_FULL_52_10
VLQPKQTKFRKQAKGRNRGLATTGNKVSFGEYGLKAITRGRITARQIEAA
RRTITRSVKRGGKMWIRIFPDKPVSKKPLEVRQGKGKGNVEFWVAVIQPG
KILYEIEGIPEEMAREAFTLAAAKLPVKTAFVSRTIL*
>Bacteria_Proteobacteria_Gammaproteobacteria_Chromatiales_Chromatiaceae_Nitrosococcus_oceani_C_107_ATCC_19707
MLQPKRTKFRKQQKGRNRGQALRGSQIDFGEYGLKAIGRGRITARQIEAA
RRAMTRHIKRGGKIWIRIFPDKPITQKPLEVRQGKGKGGVEFWAANIQPG
RVLYEMEGVPEGVARRAFELAAAKLPIKTVFVTRAIM
>Bacteria_Proteobacteria_Gammaproteobacteria_Thiotrichales_Piscirickettsiaceae_Methylophaga_frappieri_JAM7
MLQPKRTKFRKQQKLRNRGLAHRGAKVSFGEFGLKSLERGRITARQIEAA
RRAMTRHIKRGGKIWIRVFPDKPISSKPLEVRQGKGKGNVEYWVANVQPG
RMLYEMEGVGEDVAREAFRLAAAKLPVKTTFVTRAIL
>Bacteria_Proteobacteria_Gammaproteobacteria_Methylococcales_Methylococcaceae_Methylohalobius_crimeensis_10Ki
MLQPKRTKYRKQQKGRNTGLALRGNKVSFGEYGLKATGRGRITSRQIEAA
RRAITRHVRRGGKLWIRVFPDKPISKKPLEVRMGKGKGSVEYWVAEVKPG
MMLYEIEGIPEDVAREAFRLASAKLPVKTIFSVRTVM
>Bacteria_Proteobacteria_Gammaproteobacteria_Methylococcales_Methylococcaceae_Methylococcus_capsulatus_Bath
MLQPKRTKYRKQHKGRNTGVAIAGSKVSFGEYGLKATTRGRITARQIEAA
RRTISRHVKRGGKIWIRVFPDKPVSKKPLEVRMGSGKGSVEFWVAEIKPG
TMLYELEGVSEELAREAFRLAAAKLPVQTTFSLRTVM
>Bacteria_Proteobacteria_Gammaproteobacteria_Methylococcales_Methylococcaceae_Methylocaldum_szegediense_O_12
MLQPKRTKYRKQQKGRNTGLATKGNRVSFGEFGLKAVERGRITARQVEAA
RRAITRHIKRGGKMWIRIFPDKPISKKPLEVRMGSGKGSVEYWVAEVKPG
TMLYELEGVSEELAREAFSLAAAKLPIKTTFSFRTVM
>Bacteria_Proteobacteria_Gammaproteobacteria_Thiotrichales_Piscirickettsiaceae_Cycloclasticus_sp._P1
MLQPKKTKFRKAHKNRNTGLAHRGSSVSFGEFGLKSIERGRMTARQIEAG
RRTITRHIKRGGKVWIRVFPDKPITKKPLEVRMGKGKGSVEFWVAQIKPG
TMLFELQGVSKELAVEAFDLAAAKLPFKTKFAERTIM
>Bacteria_Proteobacteria_Gammaproteobacteria_Methylococcales_Methylococcaceae_Methylomarinum_vadi_IT_4
MLQPKRTKFRKQHKGKNNGTALRGSSVSFGEYGLKATTRGRITARQIEAA
RRAITRHVKRGGKIWIRVFPDKPITKKPLEVRMGKGKGSVEYWVAQIKPG
TMLYEIQGVPEELAREAFKLAAAKLPVRTTFAARTIL
>Bacteria_Proteobacteria_Gammaproteobacteria_Methylococcales_Methylococcaceae_Methylosarcina_lacus_LW14
MLQPKRTKFRKQHKGRNNGVAVRGSSVSFGDFGLKSITRGRLTARQIEAG
RRAITRHVKRGGKIWIRIFPDKPITKKPLEVRMGKGKGSVEYWVAQVRPG
TMLYEIQGVSEELAREAFTLAAAKLPLKTLFTARTIM
>Bacteria_Proteobacteria_Gammaproteobacteria_Methylococcales_Methylococcaceae_Methyloglobulus_morosus_KoM1
MLQPKRTKFRKQHKGRNNGVAVRGSSVSFGEYGLKSISRGRLTARQIESA
RRTITRHVKRGGKIWIRIFPDKPITKKPLEVRMGKGKGSVEYWVAQIRPG
TMLYEIQGVSEELAREAFTLAAAKLPLKTLFTARTIM
>Bacteria_Proteobacteria_Gammaproteobacteria_Methylococcales_Methylococcaceae_Methylobacter_tundripaludum_2122
MLQPKRTKFRKQHKGRNNGTAVRGSSVSFGDFGLKSVERGRLTARQIESA
RRTITRHVKRGGKIWIRIFPDKPITKKPLEVRMGKGKGSVEYWVAQVKPG
TMLYEIQGVSEELAREAFALGAAKLPLKTLFTARTIM
>Bacteria_Proteobacteria_Gammaproteobacteria_Methylococcales_Methylococcaceae_Methylovulum_miyakonense_HT12
MLQPKRTKFRKQHKGRNNGTAVKGSSVSFGEYGLKSVSRGRLTARQIESA
RRTITRHVKRGGKIWIRIFPDKPITKKPLEVRMGKGKGSVEYWVAQIRPG
TMLYEIQGVSEELAREAFTLAAAKLPLKTLFTVRTIM
>Bacteria_Proteobacteria_Gammaproteobacteria_unclassified_Gammaproteobacteria_Dechloromarinus_chlorophilus_NSS
MLLPKRTKFRKQMKGRNRGLANRGNKVSFGEYGLQAVGRGRMTSRQIEAA
RRTITRTVKRGGKMWIRVFPDKPITKKPLEVRQGKGKGSVEYWVALIQPG
RVLYEIEGVSEELARDAFQLAAAKLPFKTTFVKRTVM
>Gammaproteobacteria_bacterium_RIFOXYD12_FULL_61_37
MLQPKRTKFRKMHKGRNRGLAQSGNKVSFGEFGLKATTRGRLTSRQIESA
RRTITRHVKRGGKLWIRVFPDKPISKKPLEVRMGKGKGNVEYWVALVQPG
SVLYEIQGVSEEIAREAFKLAAAKLPVLTSFVKRQVL*
>Bacteria_Proteobacteria_Gammaproteobacteria_Chromatiales_Chromatiaceae_Thiorhodovibrio_sp._970
MLQPKRTKFRKQHKGRNRGLAQSGNQVSFGDFGLKAVGRGRLTARQIESA
RRAITRRVKRGGKLWIRVFPDKPISKKPLEVRMGKGKGNVEYWVALIQPG
RMLYEIEGVPEELAREAFQLAAAKLPVQTKFEKRTVL
>Bacteria_Proteobacteria_Gammaproteobacteria_Chromatiales_Chromatiaceae_Thioflavicoccus_mobilis_8321
MLQPKRTKFRKQHKGRNRGLAQSGNRVSFGDFGLKAIGRGRLTARQIEAA
RRAITRKVRRGGKLWIRVFPDKPISKKPLEVRMGKGKGNVEYWVALVQPG
SMLYEIEGVSEELAREAFTLAAAKLPVQTTFEKRTVL
>Bacteria_Proteobacteria_Gammaproteobacteria_Chromatiales_Chromatiaceae_Lamprocystis_purpurea_DSM_4197
MLQPKRTKFRKQQTGRNRGLAQSGNRVSFGEFGLKAIGRGRLTARQIEAA
RRAISRKVKRGGKLWIRVFPDKPVSKKPLEVRMGKGKGNVEYWVALIQPG
KVLYEIEGISEDLAREAFQLAAAKLPIQTTFERRTIL
>Bacteria_Proteobacteria_Gammaproteobacteria_Chromatiales_Chromatiaceae_Marichromatium_purpuratum_987
MLQPKRTKFRKQHKGRNRGLAQSGNQVSFGEFGLKAVSRGRVTARQIEAA
RRTITRRVKRGGKLWIRVFPDKPISKKPLEVRMGKGKGNVEYWVAPIQPG
RMLYEIEGVSEELAREAFKLAAAKLPVQTTFEKRTIL
>Bacteria_Proteobacteria_Gammaproteobacteria_Chromatiales_Chromatiaceae_Thiocapsa_marina_5811_DSM_5653
MLQPKRTKFRKQHKGRNRGLAQSGNKVSFGDFGLKAVGRGRLTARQIEAA
RRAITRKVKRGGKLWIRVFPDKPVSKKPLEVRMGKGKGNVEYWVALIQPG
RVLYEIEGVTEELAREAFELAAAKLPVQTTFERRMIL
>Bacteria_Proteobacteria_Gammaproteobacteria_Chromatiales_Chromatiaceae_Thiocystis_violascens_611_DSM_198
MLQPKRTKFRKQHKGRNRGLAQSGNRVSFGEFGLKATERGRLTARQIEAA
RRAIQRSVKRGGKLWIRVFPDKPISKKPLEVRMGKGKGNVEYWVALVQPG
FVLYEIEGVTEELAREAFALASAKLPVQTTFEKRTIL
>Bacteria_Proteobacteria_Gammaproteobacteria_Chromatiales_Chromatiaceae_Allochromatium_vinosum_DSM_180
MLQPKRTKFRKQHKGRNRGLAQSGNRVSFGEFGLKATERGRLTARQIEAA
RRAISRSVKRGGKIWIRVFPDKPISKKPLEVRMGKGKGNVEYWVALIQPG
SMLYEIEGVSEEVAREAFKLASAKLPVQTTFEKRTIL
>Bacteria_Proteobacteria_Gammaproteobacteria_Chromatiales_Chromatiaceae_Thiorhodococcus_drewsii_AZ1
MLQPKRTKFRKQQKGRNRGLAQSGNRVSFGEFGLKATGRGRLTARQIEAA
RRAITRSVKRGGKLWIRVFPDKPISKKPLEVRMGKGKGNVEYWVALIQPG
RMLYEIEGVSEELAREAFKLAAAKLPVQTTFEKRTIL
>Bacteria_Proteobacteria_Gammaproteobacteria_Legionellales_Legionellaceae_Legionella_micdadei_ATCC_33218
MLQPKRTKYRKQMKGRNRGLAQKGSTVCFGEFGMKALERGRLTARQIEAA
RRAMTRHIKRGGKIWIRVFPDKPITQKPLEVRQGKGKGSVEYWVAQIQPG
KVLFEMEGVTRELAMEAFNLAKAKLPFKVMFEERKVM
>Bacteria_Proteobacteria_Gammaproteobacteria_Legionellales_Legionellaceae_Fluoribacter_dumoffii_Tex_KL_ATCC_33343
MLQPKRTKYRKQMKGRNRGLALRGSNISFGEFGLKALERGRLTARQIEAA
RRAMTRHIKRGGKIWIRVFPDKPITQKPLEVRQGKGKGSVEYWVAQIQPG
KVLFEMEGVSRELAMEAFDLAKAKLPFKVIFEERKVM
>Bacteria_Proteobacteria_Gammaproteobacteria_Legionellales_Coxiellaceae_Coxiella_burnetii_CbuK_Q154
MLQPSNRKYRKDFKGRNRGVASRGNRVSFGEFGLKATECARITARQLEAA
RRTIARHIKRGGKITIRIFPDKPITKKPLEVRQGKGKGSVEYWVALVQPG
RMIFEIEGVDEALAREAFNRAAAKLPLKCLFVKRTVM
>Bacteria_Proteobacteria_Gammaproteobacteria_Legionellales_Coxiellaceae_Rickettsiella_grylli
MLQPKRTKYRKQFKGRNRGIATRGAEISFGQYGLKATAAGFITSRQIEAA
RRALTRHIKRGGKVWIRVFPDKPITKKPLEVRQGKGKGSVEYWVAVIQPG
RVLFEMEGISADIAKVALKLAAAKLPMKTNFVTRTVL
>Bacteria_Proteobacteria_Gammaproteobacteria_Legionellales_Coxiellaceae_Diplorickettsia_massiliensis_20B
MLQPKRTKYRKQFKGRNRGVASRGMDVNFGQFGLKATAAGFITSRQIEAA
RRALTRHIKRGGKVWIRIFPDKPITKKPLEVRQGKGKGSVEYWVAVIQPG
KILFEMEGISPELAQAALKLAAAKLPIKTNFVTRTVL
>Bacteria_Proteobacteria_Gammaproteobacteria_Thiotrichales_Francisellaceae_Francisella_FSC776
MLQPKRTKFRKQQKLRNRGLALRGNKVSFGEFGLQSTSRGRLTARQIEAG
RRAINRHVKRGGKVWIRVFPDKPITEKPLEVRMGKGKGNVEYWVAQIKPG
KMLYEIQGVSEELARSAFARAAAKLPVSTTFVEKTVM
>Bacteria_Proteobacteria_Gammaproteobacteria_Thiotrichales_Francisellaceae_Francisella_philomiragia_subsp._philomiragia_ATCC_25017
MLQPKRTKFRKQQKMRNRGLAHRGNKVSFGEFGLQATSRGRVTARQIEAG
RRAISRHIKRGGKIWIRIFPDKPITQKPLEVRMGKGKGSVEYWVAQIQPG
RVLYEITGVKEELAREAFARAAAKMPVQTTFVEKQVM
>Bacteria_Proteobacteria_Gammaproteobacteria_Thiotrichales_Piscirickettsiaceae_Hydrogenovibrio_marinus_MH_110
MLMPKRTKFRKMHKGRNRGLANVGNKVSFGQFGLKAVERGRMTSRQIEAG
RRVMTRKVRRGAKIWIRVFPDKPITNKPLEVRMGKGKGSVEYWVAQIQPG
RVLYEMQGVDETVAREAFELAAAKLPFKTQFVTRTVM
>Bacteria_Proteobacteria_Gammaproteobacteria_Thiotrichales_Piscirickettsiaceae_Thiomicrospira_crunogena_XCL_2
MLMPKRTKFRKMHKGRNRGLANVGNKISFGEFGLKAMERGRMTSRQIEAA
RRVMTRKVKRGAKIWIRVFPDKPITNKPLEVRMGKGKGSVEYWVAQVQPG
RVLYEMQGVDEVVAREAFELAAAKLPFKTQFVTRTVM
>CG2_30_FULL_Piscirickettsiaceae_44_34
MLMPKRTKFRKTHKGRNRGLANVGNKISFGQYGLKAMERGRMTSRQIESA
RRAMTRKVKRGAKIWIRVFPDKPITNKPLEVRMGKGKGSVEYWVAQVQPG
RVLYEMQGVEEVVAREAFELAAAKLPFKTQFVTRTVM*
>Bacteria_Proteobacteria_Gammaproteobacteria_Pseudomonadales_Moraxellaceae_Perlucidibaca_piscinae_DSM_21586
MLQPKRTKFRKVHKGRNTGLALRGSTVSFGTIALKSVERGRITARQIEAA
RRAISRRVKRGGKIFIRVFPDKPITQKPLEVRMGKGKGSVEYWVAEIQPG
KVLYEIEGVADELAREAFLLAAAKLPLKTTIVTRTVM
>Bacteria_Proteobacteria_Gammaproteobacteria_Pseudomonadales_Moraxellaceae_Alkanindiges_illinoisensis_DSM_15370
MLQPKRTKFRKVHKGRNTGLANRGSTVAFGTIALKSVERGRITARQIEAA
RRAINRRVKRGGKIWIRVFPDKPITQKPLEVRMGKGKGSVEYWVCEIQPG
KILYEMEGVSEELAREAFTRAAAKLPFKTAIVTRTVM
>Bacteria_Proteobacteria_Gammaproteobacteria_Pseudomonadales_Moraxellaceae_Acinetobacter_baumannii_AB30
MLQPKRTKFRKVHKGRNTGLAHRGSTVSFGSIAIKATERGRMTARQIEAA
RRTISRRIKRGGKIFIRVFPDKPITEKPLEVRMGNGKGNVEYWVCEIKPG
KILYEIEGVNEDLAREAFALAAAKLPFKTTIVTRTVM
>Bacteria_Proteobacteria_Gammaproteobacteria_Pseudomonadales_Moraxellaceae_Enhydrobacter_aerosaccus_SK60
MLQPKRTKFRKVQKGRNTGLAHRGSSVSFGTIGLKSVERGRMTARQIEAA
RRTISRRIKRGGKIWIRVFPDKPITEKPLEVRMGKGKGPVEYWVCEIKPG
KMLYEIEGVSDELATEAFTLAAAKLPFKTTIVKRTIM
>Bacteria_Proteobacteria_Gammaproteobacteria_Pseudomonadales_Moraxellaceae_Psychrobacter_cryohalolentis_K5
MLQPKRTKFRKMHKGRNTGLAHRGSTVAFGQIGLKSLTRGRMTARQIEAA
RRTITRKIKRGGKIWIRVFPDKPITNKPLEVRMGKGKGPVEYWVCEIKPG
KILYELEGISEELAREALTLAAAKLPFKTTIVKRTIM
>Bacteria_Proteobacteria_Gammaproteobacteria_Pseudomonadales_Moraxellaceae_Moraxella_Moraxella_Moraxella_catarrhalis_25240
MLQPKRTKFRKMHKGRNTGLAQRGNTVAFGEIGLKSIGRGRMTARQIEAA
RRTITRRIKRGGKIWIRVFPDKPITEKPLEVRMGKGKGPVEYWVAEIKPG
KMLYEIQGVSEDLAREALTLAAAKLPFKTTIVKRTIM
>Bacteria_Proteobacteria_Gammaproteobacteria_gamma_proteobacterium_NOR51_B_scf_1109846220923_genomic_scaffold
MQKGRNRGLAERGSKVSFGEYALKATGRGRITARQIEAARRAMTRHIKRG
GKIWIRIFPDKPITGKPLEVRQGKGKGNVEYWVAQIQPGRVLYEVEGVSE
ALAREAFDLAASKLPLKTAFVKRSVM
>Bacteria_Proteobacteria_Gammaproteobacteria_Alteromonadales_Alteromonadaceae_Haliea_salexigens_DSM_19537
MLQPKRTKFRKMMKGRNRGLAERGSKVSFGEFGLKATGRGRITARQIEAA
RRAMTRHIKRGGKIWIRVFPDKPITGKPLEVRQGKGKGNVEYWVAQIQPG
KVLYEVQGVSEELAREAFALAAAKIPVATTFVKRSVM
>Bacteria_Proteobacteria_Gammaproteobacteria_unclassified_Gammaproteobacteria_OMG_group_OM60_clade_Congregibacter_litoralis_KT71
MLQPKRTKFRKMMKGRNRGLAHRGSKVSFGEFGLKATGRGRVTARQIEAA
RRAMTRHIKRGGKIWIRVFPDKPITGKPLEVRQGKGKGNVEYWVAQVQPG
KVLYEVQGVSEELAREAFELAAAKIPVSTAFVKRSVM
>Bacteria_Proteobacteria_Gammaproteobacteria_Alteromonadales_Alteromonadaceae_Haliea_rubra_CM41_15a_DSM_19751
MLQPKRTKFRKTMKGRNRGLAHRGSKVSFGEFGLKATGRGRITARQIEAA
RRAMTRHIKRGGKIWIRVFPDKPITGKPLEVRQGKGKGNVEYWVAQVQPG
RVLYEVQGVSEELAREAFQLAASKIPVSTTFVKRSVM
>Bacteria_Proteobacteria_Gammaproteobacteria_Oceanospirillales_Hahellaceae_Endozoicomonas_montiporae_LMG_24815
MLQPKRTKFRKQQKGRNRGLAHRGSKVSFGEYALKATGRGRITARQIEAA
RRAMTRHIKRGGKIWIRVFPDKPISKKPLEVRMGKGKGSVEYWVAQIQPG
RVLYEMEGVSEELAREAFALAAAKLPVETTFVKRSVM
>Bacteria_Proteobacteria_Gammaproteobacteria_Oceanospirillales_Hahellaceae_Zooshikella_ganghwensis_DSM_15267
MLQPKRTKFRKQQKGRNRGLALRGSKVSFGEYALKATGRGRITARQIEAA
RRAMTRHIKRGGKIWIRIFPDKPITQKPLEVRQGKGKGSVEYWVCQIQPG
RVLYEMEGVSEELAREAFALAAAKLPVETTFVKRTVM
>Bacteria_Proteobacteria_Gammaproteobacteria_Oceanospirillales_Halomonadaceae_Carnimonas_nigrificans_ATCC_BAA_78
MLQPKRTKFRKQQKGRNRGLAERGSSVSFGDFGLKAIGRGRLTARQIEAG
RRAITRHVKRGGKIWIRVFPDKPISEKPLEVRMGKGKGSVEYWVAQIQPG
RVLYEIEGVSEELAREAFSLAAQKMPIATTFVKRTVM
>Bacteria_Proteobacteria_Gammaproteobacteria_Oceanospirillales_Halomonadaceae_Zymobacter_group_Zymobacter_palmae_DSM_10491
MLQPKRTKFRKQHKGRNRGLAQRGSSVSFGEYGLKAVGRGRITARQIEAG
RRAITRHVKRGGKIWIRIFPDKPISEKPLEVRMGKGKGSVEYWVAQIQPG
KVLYEIEGVSEELAREAFDLAAQKMPVATTFVKRTVM
>Bacteria_Proteobacteria_Gammaproteobacteria_Oceanospirillales_Halomonadaceae_Halotalea_alkalilenta_DSM_17697
MLQPKRTKFRKQHKGRNRGLANRGSSVSFGEYGLKAIGRGRLTARQIEAG
RRAITRHVKRGGKIWIRVFPDKPISEKPLEVRMGKGKGSVEYWVAQIQPG
RVLYEIEGVSEELAREAFTLAAQKMPVATTFVKRTVM
>Bacteria_Proteobacteria_Gammaproteobacteria_Alteromonadales_Colwelliaceae_Colwellia_psychrerythraea_34H
MLQPKRTKFRKQFKLRNRGLAHVGSSVSFGTFGLKSMERGRMTARQIEAA
RRAMTRHVKRQGKIWIRVFPDKPITKKPLEVRMGKGKGSVEYWVCQILPG
RVLYEMEGVSEEIAREAFALAASKLPFKTTFVTRTAL
>Bacteria_Proteobacteria_Gammaproteobacteria_Alteromonadales_Colwelliaceae_Thalassotalea_agarivorans_DSM_19706
MLQPKRTKFRKQFKLRNRGLSHTGSSVSFGTFGLKSVERGRMTARQIEAA
RRAMTRHVKRQGKIWIRVFPDKPITKKPLEVRMGKGKGSVEYWVCQIQPG
RVLYEMEGVSEELAREAFALAAAKLPFKTTFVTRKVM
>Bacteria_Proteobacteria_Gammaproteobacteria_Alteromonadales_Moritellaceae_Moritella_marina_ATCC_15381
MLQPKRMKFRKMHKGRNRGLAKGGNVTFGEFGLKATGRGRITARQIEAAR
RAMTRHVKRQGQIWIRVFPDKPITQKPLEVRQGKGKGSVEYWVCQVQPGK
ILYEMAGVPEELAREAFSLADAKLPISTTFVTKTVM
>Bacteria_Proteobacteria_Gammaproteobacteria_Alteromonadales_Psychromonadaceae_Psychromonas_ingrahamii_37
MMQPKRMKFRKMFKGRNRGLSKGTEVSFGEFGLKAVGRGRITARQIEAAR
RAMTRHVKRQGKIWIRVFPDKPITGKPLEVRQGKGKGNVEYYVAQTQPGK
VLYEMEGVPEKLAREAFALAAAKLPLATTFVTRKVM
>Bacteria_Proteobacteria_Gammaproteobacteria_Vibrionales_Vibrionaceae_Salinivibrio_costicola_costicola_ATCC_33508
MLQPKRTKFRKTFKGRNRGLAHGTDVSFGTYGLKAVGRGRITARQIEAAR
RAMTRHIKRQGQIWIRVFPDKPITGKPLEVRMGKGKGSVDYWVAQIQPGK
VLYEMDGVPESLAREAFELASRKLPIKTTFVTKAVM
>Bacteria_Proteobacteria_Gammaproteobacteria_Vibrionales_Vibrionaceae_Enterovibrio_sp._AK16
MLQPKRTKFRKTHKGRNRGLAAGTDVSFGTFGLKAVGRGRITARQIEAAR
RAMTRHIKRQGQIWIRVFPDKPITTKPLEVRQGKGKGSVSYWVAQIQPGK
VLYEMDGVSESLAREAFELASRKLPIKTTFVTKAVM
>Bacteria_Proteobacteria_Gammaproteobacteria_Vibrionales_Vibrionaceae_Enterovibrio_norvegicus_FF_162
MLQPKRTKFRKAFKGRNRGLAAGTDVSFGTFGLKAVGRGRITARQIEAAR
RAMTRHIKRQGQIWIRVFPDKPITTKPLEVRQGKGKGSVSYWVAQIQPGK
VLYEMDGVSETLAREAFELASRKLPIKTTFVTKAVM
>Bacteria_Proteobacteria_Gammaproteobacteria_Pasteurellales_Pasteurellaceae_Mannheimia_haemolytica_D174
MLQPKRTKFRKVHKGRNRGIAGGTEVSFGSFGLKAIGRGRLTARQIEAAR
RAMSRAVKRQGKIWIRVFPDKPITEKPLEVRMGKGKGNVEYWVALIQPGK
VLYEMDGVSEEVARNAFALAAAKLPFKTTFVTKTVM
>Bacteria_Proteobacteria_Gammaproteobacteria_Pasteurellales_Pasteurellaceae_Bibersteinia_trehalosi_USDA_ARS_USMARC_189
MLQPKRTKFRKVHKGRNRGIAGGTEVSFGTFGLKAIGRGRLTARQIEAAR
RAMTRAVKRQGKIWIRVFPDKPITEKPLEVRMGKGKGNVEYWVALIQPGK
VLYEMDGVSEEVARNAFALAAAKLPFKTTFVTKTVM
>Bacteria_Proteobacteria_Gammaproteobacteria_Orbales_Orbaceae_bacterium_Bimp
MLQPKRTKFRKMHKGRNRGLAAGADVSFGTFGLKAVGRGRLTARQIEAAR
RAMTRAVKRQGKIWIRVFPDKPITEKPLEVRMGKGKGNVEYWVALIQPGK
VLYEMDGVPEEVAREAFALAAAKLPIKTTFVTKTVM
>Bacteria_Proteobacteria_Gammaproteobacteria_Orbales_Orbaceae_Gilliamella_apicola
MLQPKRTKFRKVHKGRNRGLAVSTDVSFGTFGLKAVGRGRLTARQIEAAR
RAMTRAVKRQGKIWIRVFPDKPITEKPLEVRMGKGKGNVEYWVAQIQPGK
VLYEMDGVPEEVAREAFALAAAKLPIKTTFVIKTVM
>Bacteria_Proteobacteria_Gammaproteobacteria_Enterobacteriales_Enterobacteriaceae_Leminorella_grimontii_ATCC_33999
MLQPKRTKFRKVHKGRNRGLAAGADVSFGTFGLKAVGRGRLTARQIEAAR
RAMTRAVKRQGKIWIRVFPDKPITEKPLEVRMGKGKGNVEYWVALIQPGK
VLYEMDGVPEEIAREAFKLAAAKLPIKTTFVTKTVM
>Bacteria_Proteobacteria_Gammaproteobacteria_Enterobacteriales_Enterobacteriaceae_Pragia_fontium_DSM_5563
MLQPKRTKFRKVHKGRNRGLAAGADVSFGTFGLKAVGRGRLTARQIEAAR
RAMTRAVKRQGKIWIRVFPDKPITEKPLEVRMGKGKGNVEYWVALIQPGK
VLYEMDGVSEEVAREAFKLAAAKLPIKTTFVTKTVM
>Bacteria_Proteobacteria_Gammaproteobacteria_Enterobacteriales_Enterobacteriaceae_Budvicia_aquatica_DSM_5075
MLQPKRTKFRKVHKGRNRGLAAGADVSFGTFGLKAVGRGRLTARQIEAAR
RAMTRAVKRQGKIWIRVFPDKPITEKPLEVRMGKGKGNVEYWVALIQPGK
VLYEMDGVSEEIAREAFKLAAAKLPIKTTFVTKTVM
>Acidobacteria_Acidobacteriia-Gp1_Acidobacterium_ailaaui
MLMPKKVKYRKQQKGKMRGKAWRGSELSFGDYGLKVLECGYITDRQIEASRIAMTRFIKRGGKVWIRIFPDKPITKKPAEVRMGSGKGPLDHWVAVVRPGKILFEMEGVAPDVAAEAMRLAANKLPLKTRFVQRHSVQAVVAAK*
>Acidobacteria_Acidobacteriia-Gp1_Granulicella_mallensis_MP5ACTX8
MLLPKKVKYRKQQRGRMCGKAWRGSDISFGDFGLKVLECGYITDRQIEASRIAMTRFIKRGGKVWLRLFPDKPITKKPAETRMGKGKGAPDHWVAVVRPGKILFEMEGVPVELAKEAMRLAAHKLPLKTTFVVRPGMKTEVAAK*
>Acidobacteria_Acidobacteriia-Gp1_Granulicella_tundricola_MP5ACTX9
MLSPKKVKYRKQQRGRMKGKAWRGSDISFGDFGLKVMECGYITDRQIEASRIAMTRFIKRGGKVWLRIFPDKPITKKPAETRMGKGKGAPDHWVCVVRPGRILFEMEGVTPELAKEAMRLAAHKLPLKTSFVMRHDVKATVAAK*
>Acidobacteria_Acidobacteriia-Gp1_TAA166
MLMPKKVKYRKQQRGRMTGKAWRGSDLSFGDYGLKVMECGYITDRQIEASRIAMTRFIKRGGKVWLRLFPDKPITKKPAETRMGKGKGAPDHWVCVVRPGRILFEMEGVNPEIAKEAMRLAAHKLPLKTSFVQRHDVVATAAAK*
>Acidobacteria_Acidobacteriia-Gp1_Terracidiphilus_gabretensis
MLMPKKVKYRKQQKGKRRGKAWRGSSLAFGEYGLKVLEAGYITDRQIEASRIAMTRFIKRGGKIWLRLFPDKPITKKPAEVRMGSGKGALDHWVAVVKPGKILFEMEGVAPEIAQEAMRLASNKLPLKTKFVQRPGVIKTAAEKETAA*
>Acidobacteria_Acidobacteriia-Gp1_Terriglobus_roseus_DSM_18391
MLMPKKVKYRKQQKGKMRGKAWRGSELAFGDFGLKVVECGYITDRQIEASRIAMTRYIKRGGKVWLRIFPDKPITKKPAEVRMGSGKGALDHWVAVVRPGKLLFEMEGVSVEVAKEAMRLASNKLPLRTVFVERPGMKVATEGKAATA*
>Acidobacteria_Acidobacteriia-Gp1_URHE0068
MLMPKKVKFRKQQKGKRRGKAWRGSSLAFGEYGLKVMEAGYITDRQIEASRIAMTRFIKRGGKIWLRLFPDKPITKKPAEVRMGSGKGALDHWVAVVRPGKILFEMEGVAPDVAQEAMRLASNKLPLKTKFVQRPGAIEKAASAEKTPAV*
>Acidobacteria_Blastocatellia-Gp4_28-1_soil_metagenome
MLMPKKVKHRRVMKGRMRGTASRGDKLNFGDFGLKTLEAAWITDRQIEAARIAMTRHIKRGGKIWIRMFPDKPITKKPAETRMGSGKGAPDHWVAVVKPGRVLYEIQGVPEDLAREAMELAAQKLPIKTKFVTRADLEGGIV*
>Acidobacteria_Blastocatellia-Gp4_Chloracidobacterium_sp._UBA4728_soil_metagenome
MLMPKKVKHRKQMRGRMTGVATRGSEISFGEYGLKCLEPAWITDRQIEAARIAMTRHIKRGGKIWIRMFPDKPVTKKPAETRMGKGKGAPEYWVAVVKPGRILYEIEGVDEKTARDAMRLAAQKLPIKTKFVTRADQEGGAI*
>Acidobacteria_Blastocatellia-Gp4_Ga0074141_activated_carbon_metagenome
MLMPKKVKFRRVQKGRNRGKATRGDNLDFGDFGLRTLEAGWITDRQIEAARIAMTRHVKRGGKIWIRMFPDKPVTKKPAETRMGKGKGAPDHWVAVVRPGRILYEIQGVPEALAREAMQLAAQKLPVKTKFVTRADLEGGIV*
>Acidobacteria_Blastocatellia-Gp4_Ga0077534_activated_carbon_metagenome
MLQPKKVKRRRVMKGRMRGNATRGEKLSFGDFGLKTLEAAWITDRQIEAARIAMTRHVKRGGKIWIRIFPDKPITRKAAETRMGSGKGAPDHWVAVVKPGRVLYEIQGVEESLAREAMALAAQKLPIKVKFVTRADLEGGIV*
>Acidobacteria_Blastocatellia-Gp4_OLB17_bioreactor_metagenome
MKGRMRGKATRGEKLNFGDFGLKTLEAGWITDRQIEAARIAMTRHVKRGGKIWIRMFPDKPITKKPAETRMGSGKGAPDHWVAVVKPGRVLYEIQGVDEALAREAMQLAAQKLPIKTKFVSRADLEGGIV*
>Acidobacteria_Blastocatellia-Gp4_Pyrinomonas_methylaliphatogenes
MLMPKKVKHRKQMRGRMKGEATRGNQISFGEYGLKALEPAWITNRQIEAARIAITRYVKRGGKIWIRIFPDKPVTKKPAETRMGKGKGAPEGWVAVVKPGRILYEIEGVSEEMAREAMRLAAQKLPIKTRFVTRAEQEKGAL*
>Acidobacteria_Gp13_RH2_MAG17b_soil_metagenome
MLMPSKVKFRKQQRGRRRGKAWRGSALSFGDYGLKALEPGWVTARQIEAGRVAIMRFIKRGGKLWIRIFPDKPVTKKPAETRMGKGKGAPEFWVAVVKPGRIIYEMEGVSETDAREALRLASHKLALPTEFVSRSVAL*
>Acidobacteria_Gp13_UBA7540_soil_metagenome
MLMPSKVKYRKQQRGRMRGKAWRGSDLAFGDYGLKVLDPGWITDRQIEASRVAIMRFIKRGGKLWIRIFPDKPVTKKPAETRMGKGKGAPEFWVAVVKPGRILFEMEGVSEEEAREALRLAGHKLALATQFVSRKAAA*
>Acidobacteria_Gp17_RBG_16_70_10_subsurface_metagenome
MLMPKKVKFRKQQRGRRKGKAWTGGSLAFGDFGLKALECGWVTAREIEAGRIAITRFIKRNGRIWIRMFPDKPITKKPQETRMGKGKGAPEGWVMVVKPGRVLFEMEGVPETDAREALRLAAHKLSIKTRFVTRAEAN*
>Acidobacteria_Gp2_RH1-MAG20
MLMPKKVKFRKQQRGRMCGKAWRGSDLSFGDYGLKVMECGYITDRQIEASRIAMTRFIKRGGKVWLRLFPDKPITKKPAETRMGKGKGAPDHWVCVVRPGRILFEMEGVSPELAKEAMRLAAHKLPLKTSFVQRHDVKATVAAK*
>Acidobacteria_Gp6_Luteitalea_pratensis
MLMPKKVKYRKQQRGRMTGKAWRGSDVAFGDYGLKALEPCWLTARQIEAARIAMTRFIKRGGKIWIRVFPDKPITKKPQETRMGKGKGAPEAWVCVIKPGRILFEMEGVDEVTAKRAMELAAAKLPIHTKFAVRFAAQQERA*
>Acidobacteria_Gp6_SCN_69-37_bioreactor_metagenome
MLMPKKVKYRKQHRGRMGGLAWRGSSVAFGDYGLMALEPCWLTNRQIEAARVALTRGIKRGGKVWIRVFPDKPITKKPQETRMGKGKGSPEGWVAVIAPGRILFEMEGVSVADARAAMRLAAAKLPLKTRFATRFAEEKVS*
>Acidobacteria_Gp9_bin61_sponge_metagenome
MLMPKKTRYRKQQRGRMRGKSWTGQTVAFGDFGLKTLEPGWITNRQIESARVAITRFIKRTGRVWIRIFPDKPLTKKPQETRMGKGKGGPEGWVAVVRPGRVLFEMEGVSREQAIEAMRRAGHKLPVRTQFVGRFEEETS*
>Acidobacteria_GpUnk_CG_4_9_14_3_um_filter_49_7_groundwater_metagenome
MLMPNKVKHRKVHKGRVKGKAVRGNYVAFGEFGMQALEGAWITNRQIEAARIAITRHVKRGGKIWIRMFPDKPYTSKPAETRMGKGKGAPEGWVAVVKPGKILFEIEGIPRELAERAMQLAGAKLPIKVQFVERNK*
>Acidobacteria_Holophagae-Gp8_Holophagaceae_bacterium_UBA1801_soil_metagenome
LFEMEGVDEVTAHEALRLAQMKLSVASEFVSRTPPEE*
>Acidobacteria_Holophagae-Gp8_Holophagaceae_bacterium_UBA706_ecological_metagenome
MLMPNKVKHRKVQKGRTTGVSTRGNDLSFGDYGLKALEHCWLTNRQIEAARIAMTRHIKRGGRIWIRIFPDRPTTSKPAETRMGSGKGAPDGWVAVIRPGRILFEMEGVDEATAKDALRLAQMKLSVATEFVSRTPPEE*
>Acidobacteria_Holophagae-Gp8__oral_metagenome
MLMPNRTKYRKLQKKVRSKVATRGTNVSFGEYGMKAMQCGWITSRQIEAARVAMTRHIKRQGKIWIRVFPDKPITSKPAETRMGKGKGSVDHWVSAVNAGKVLFEMEGVTPELAKAAFQIAAMKLPIKTKFVSRHSLGDE*
>Acidobacteria_Solibacteres-Gp3_KBS_96
MLMPKKVKFRKQQRGRMTGKAWRGSALSFGDYGLKAMECGWITNRQIEAARIAMTRFIKRGGKVWIRIFPDKPITKKPPETRMGKGKGAPEAWVAVIRPGRVLFEMEGVTPAVAAEAMRLAAMKLSVPTKFVTRTHAD*
>Acidobacteria_Solibacteres-Gp3_Solibacterales_bacterium_UBA690_ecological_metagenome
MLMPKKVKYRKQQRGRRAGKAWRGSTLSFGDFGLKAMTVGWVTGRQIEAARIAMTRFIKRGGKVWIRVFPDKPITKKPAETRMGKGKGAPEEWVCVVRPGKIMFEMEGVPAETAAEAMRLAAMKLPVRTKLISREETVG*
>Acidobacteria_Thermoanaerobaculia-Gp23_37-71-11_mine_drainage_metagenome
MLMPKKVKFRKQQRGRRRGLATRGGELSFGDYGLQALEPGWVTARQIEAARIAMTRHVKRGGKIWIRVFPDKPITKKPAETRMGKGKGAPEEWVCVVKPARILYEMEGVTEDVAREAMRLAAHKLPIKTRFVARGQVR*
>Acidobacteria_Thermoanaerobaculia-Gp23_RBG_13_68_16_sediment_metagenome
MLMPKKVKFRKQQRGRRRGLATRGGELSFGDYGLQALEAGWVTARQIEAGRIAMTRHVKRGGKIWIRVFPDKPITKKPAETRMGKGKGAPEEWVCVIKPARILFEMEGVTEEVAREAIRLAAHKLPIKTRFVARGQVR*
>Chloroflexi_Ardenticatenia_Ardenticatena_maritima
MLMPKRVKYRKQFRGRMRGKATRGNQVSFGEYGLQALEPAWITARQIEAARRAIVRYVRRSGKLWIRIFPDKPVTKKPAETRMGSGKGNVEYWVAVVKPGRVMFEIAGVPEDVAREAFRLAAHKLPIKTQVISRAETSVEGGSEA*
>Chloroflexi_Ardenticatenia_Promineofilum_breve
MLMPKRVKYRKQFRGRMQGMAKGGTTLLNGEFGLQALEAGWVTSRQIEAIRRSIVRQMRRRGKYWVRIFPDKPVTAKPAETRMGKGKGSVDHWVAVVKPGRVIFEVSGVPDDIALAALRSAGYKLPIRTQVITREEAL*
>Chloroflexi_Caldilineae_Caldilineaceae_bacterium_bin34
MLMPRREKHRKRHRGRMRGMAGRGNTVDFGTYALQAVEPHWITSRQIEAARRAIVRYVRRGGKLWIRVFPDKPVTQRAAETRMGSGKGNVEYYVAVVKPGRVLFEMTGVPEDQAREALRLAQHKLPMRTQFIQRQDA*
>Chloroflexi_Caldilineae_Caldilineaceae_bacterium_bin5
MLMPKRVKFRKMHRGRMRGNATRGNRIDFGTYGLQATEPSWVSSRQIEAARRAVTRYVRRGGKLWIRIFPDKPVTMRAAETRMGSGKGNVDHWVAVVKPGRMVFEIAGVDERNAREAFRLAAHKLPMGTQFVAREDI*
>Chloroflexi_Caldilineae_Litorilinea_aerophila
MLMPKRVKYRKQQRGRLKGKAYRGNQIAFGTYGLQAVEPHYVTSRQIEAARRAIVRYIRRGGKLWIRIFPDKPFTKRAAETRMGSGKGNVEYWMAAVKPGRILFEMAGVREEQAREALRLASHKLPMRTQFVAREDHTGS*
>Chloroflexi_Dehalococcoidia_UBA2247
MLQPKRVRFRKSQRGRMEGASHRGNTVAFGEYGLQALESAWITARQIEAARRAIVHHLHRRGRVWIRIFPDKPISLKPAETRMGGGKAATDHWVAVVRRERVLFEIDGVDNDTAREAIRLAAHKLPISTKFVIRHNDISNQAANMEGEVTLGEN*
>Chloroflexi_Dehalococcoidia_UBA3254
MLQPKRVKYRKVQKGSRRGKAHSGNTVVFGAYGLQALENSWVTDRQIEAARRAITRHIRRGGNVWIRIFPDKSITKKPAETRQGGGKGAPDHWVAVVKSGRIMFEMAGVEEAVAKEAMRLASNKLPISTKFVVKESGAAVGAV*
>Chloroflexi_Dehalococcoidia_UBA4462
MLQPKRTKYRKQHRGRRKGVSKDSLSFGEFGLVSSEGVWITDRQIEAARRVIVRYLRKGGNLWIRIFPDKPVTKKPAETRMGSGKGNIDHWVAPVKRGRVLFEISGIERRTAEEAFHLASYKLPCATRLVYRDEG*
>Chloroflexi_Ktedonobacteria_Thermogemmatispora_carboxidivorans
MLLAPRRPKYRKQHRGRLKGTAHRGNTIAFGDYGLQALEPCWLEARQIEAARIAITRFMKRGGKVWIRVFPDKPVTAKPAETRMGKGKGALDHWVAVVKPGHMIFEISGVSEEIAREAARLASHKLPIATRFVVKGEAERAEA*
>Chloroflexi_Ktedonobacteria_Thermogemmatispora_onikobensis
MLLAPRRPKYRKQHRGRLKGTAHRGNTIAFGDYGLQALEPCWLEARQIEAARIAITRFMKRGGKVWIRVFPDKPVTAKPAETRMGKGKGALDHWVAVVKPGHMIFEISGVSEEVAREAARLASHKLPIATRFVVKGEAERAEA*
>Chloroflexi_Ktedonobacteria_Thermosporothrix_hazakensis_ATCC_BAA-1881
MLLAPSRTKYRRQHRGRMKGVATRGATLAFGDFGLQALEPCWLEARQIEAARIALTRYMKRGGKVWIRVFPDKPITAKPAETRMGSGKGAVDHWVSVVKPGRVIFEIAGVSEEIAKEACRLASHKLPIKTRFITRGEAESVEA*
>Chloroflexi_Ktedonobacteria_UBA4733
MLMPKRTKFRKQHRGRMQGEAHRGVTLVFGEWGLQALEPFWLTSKQIEAARRAITHNTRRGGQVWIRVFPDKSVTAKPAETRMGSGKGGPDHWVAVVRPGHIIFEVGGVREDLARQALTMAGHKLPIRTRILGRDAESSEVVHKETTPAEEPAAVAGGGAQ*
>Chloroflexi_P2-11E_UBA5189
MLLPRRVKHRKVMRGRMSGVAKGGHYVAFGDYGLATIEPAWITSRQIEAARRAMTRSVKRGGKIWIRIFPDKPVTKKPAETRMGSGKGAPDHWVAVVKPGRILFEMAGVPHEEATEAMRLASHKLPVATRMVVREGAVEGGER*
>Chloroflexi_P2-11E_UBA6042
MLQPKRLKHRKFQRGRMKGTASGGAFLAFGDYALQAQEPCWMTARQIEAARRAIVHHLKRGGKVWIRIFPDKPVTKKPAEVRMGSGKGAPDHWVAVVKPGRILFELAGVDPALAKEAMRLASYKLPIKTKFLSREGAEGEGNGTEGHAAAV*
>Chloroflexi_SAR202_Io17-Chloro-G3
MLQPKRVKYRNHHRGRRKGVATSGSTLNYGDVGLKATESAWITSRQIEAARRAMTRYARRGGRLWVRVFPDKSVTARAAETRMGKGKGAPDHWVAVVKPGRVLFEMAGIPEDTAKHALTLAASKMPMGTRVVTRRGLRTTM*
>Chloroflexi_SAR202_Io17-Chloro-G6
MLQPKRTKFRKHFRGKMRGAATTGSSVSFGEVGLKAMEASWITARQIEAARVAMTRHLKRGGQVWVRVFPDKSVSKKAAETRMGGGKAAVDYWVAVVKPGKIMFEVAGVPQDEAVQALRLASRKLPIPTKTVVRDRLAAAVANGLV*
>Chloroflexi_SAR202_MP-NPac-SRR3961935-G1
MLQPKRTKFRKHFRGKMRGNATTGSSVSFGEIGLKAMEASWITARQIEAARVAVTRHLKRGGQVWVRVFPDKSVSKKPAETRMGGGKAAVDYWVAVVKPGKILFEVAGVPHDEAVQALRLASRKLPIPTKTVVRDRLAAAVANGLV*
>Chloroflexi_SAR202_MP-SInd-SRR3963457-G1
MLQPKRTKFRKHFRGKMRGNATTGSSVSFGEIGLKAMEASWITARQIEAARVAVTRHLKRGGQVWVRVFPDKSVSKKPAETRMGGGKAAVDYWVAVVKPGKILFEVAGVPHDEAVQALRLASRKLPIPTKTVVRDRLAAAVANGLV*
>Chloroflexi_SAR202_UBA2158
MLQPKRTKFRKQFRGKMRGAAATGSSVSFGEIGLKTMEAAWITSRQIEAARVAVTRHLKRGGQVWVRVFPDKPVSKKPAETRMGGGKAATDYWVAVVKPGKILFEVAGVPHEEAVQALRLASRKLPVPTKTVLRDRLAAAVSNGLV*
>Chloroflexi_SAR202_UBA7894
MLQPKRTKYRKEHRGRMNGIRTKGSTLVYGDFGLKAEGPGWITAREIEAARRAITGYVKRGGQVWVRLFPDKPVSARPAETRMGGGKGAVDRWVAVVRRGRMLYEMADVPEEDAREALRRAAHKLNVPTRIVARSDEF*
>Chloroflexi_Thermomicrobia_Nitrolancea_hollandica_Lb
MLMPKRVKHRKVMRGRMKGNAPRGTTVTFGEYGIQALSPAWVTSRQIEAARRAITHTIRRGGKVWIRIFPDKPVTQKPAETRMGSGKGNPEYWVAVVKPGRILFELGGVREELAEEALTRAIHKLPLKARIVKREAGVETGAVTEAPEETTPEEAGESEDA*
>Euryarchaeota_Thermoplasmata_Methanomassiliicoccales_UBA147
MTRAVIRLRSTINASHEVKLTLHSLRLNRVNHCVLVPEEKSYDGMLQKAKDFITWGEIKPEVLTNMIIKRGRLTGDRPITNQYIKENTKHESLMKFAEAVANGRFKYGSLKDVKPIFRLHPPRQGFEGIKRSYHDRGSLGYRGEAINDLLLKMLDTPAKKQEAPKKAAPAKTVAPKPAAAKPKAPVAKKEAPAKPAAKPAPAKPAVPKPAAKKAEASPAKKEAPKKAAPAKKPAAPKEESK*
>Rokubacteria_Infratellusbacteria_OV2-bin8
MLQPKRVKYRKAQRGRMKGIALRGSTLAFGEYGLKAMEPAWVTNRQLEAGRVALARAVKRSGRIWIRVFPDKPFTKKPAETRMGKGKGNPEYWVAVVKPGRILYEMEGTTEQVARDAFRLVGQKLPIKTRFVRRERA*
>Verrucomicrobia_Spartobacteria_Spartobacteria_bacterium_AMD-G4
MPKRVKYRKTQRGSRKGLASRNITIDFGEFGLQTLERGWITNTQIEAARVALTRNMKRKGKLWIRIFPDKSVTARPPETRMGKGKGQPEYWVAVVRPGNILFELDGISETVARESLRLAANKLPLRTRFITRHHAS*
>Verrucomicrobia_Spartobacteria_Terrimicrobium_sacchariphilum
MPLMPKRVKYRKTQRGSRSGNASRTLKIDFGEFGLQTLERAWITNTQIEAARVAMTRNMKRKGKLWIRIFPDKSVTARPPETRMGKGKGQPEYWVAVVRPGNVLFELDGVPESVARESLRLAANKLPVRTRFVARHHAVK*
>Verrucomicrobia_Spartobacteria_UBA6821
MPLMPKRVKYRKTQRGSRTGTASRNINIDFGEFGLQTLDRAWITNTQIEAARVALTRNMKRKGKLWIRIFPDKSVTARPPETRMGKGKGQPEYWVATVRPGNILFELDGIPESVARESLRLAANKLPIRTKFVTRHHAS*
