# Supplementary material for: Mediterranean grassland soil C–N compound turnover is dependent on rainfall and depth, and is mediated by genomically divergent microorganisms
Source: Nat Microbiol. 2019 May 20;4(8):1356–67. doi: 10.1038/s41564-019-0449-y (PMC6784897; doi:10.1038/s41564-019-0449-y)
Supplement: Supplementary file 11 — All 16S sequences identified in our study. [file 41564_2019_449_MOESM11_ESM.txt]

>14_0903_02_30cm_scaffold_964_16S_1 16S ribosomal RNA (16S rRNA) id=149423500 bin="14_0903_02_30cm_Sphingobacteriales_157_38_13" organism_tax=Sphingobacteriales, Sphingobacteriia, Bacteroidetes, Bacteria organism_desc=OTU_931
ATGGAGAGTTTGATCCTGGCTCAGGATGAACGCTAGCGGCAGGCTTAATA
CATGCAAGTCGAGGGGCAGCAGGTCTGTAGCAATACAGATGCTGGCGACC
GGCAAACGGGTGCGGAACACGTACAGAACCTTCCTTTAAGTGGGGAATAG
CCCAGGGAAACTTGGATTAATACCCCGTAATATGATAGAGTGGCATCACT
TTATTATTATAGCTCCGGCGCTTGAAGATGGCTGTGCGGCTGATTAGGTA
GTTGGCGGGGTAACGGCCCACCAAGCCTACGATCAGTAACTGGTGTGAGA
GCACGACCAGTCACACGGGCACTGAGACACGGGCCCGACTCCTACGGGAG
GCAGCAGTAAGGAATATTGGGCAATGGACGCAAGTCTGACCCAGCCATGC
CGCGTGGAGGATGAAGGTCCTCTGGATTGTAAACTTCTTTTATCTGGGAA
GAAATCTATTTTTTCTAAAGTAGTTGACGGTACCAGATGAATAAGCACCG
GCTAACTCCGTGCCAGCAGCCGCGGTAATACGGAGGGTGCAAGCGTTATC
CGGATTCACTGGGTTTAAAGGGTGCGTAGGTGGGGTGGTAAGTCAGTGGT
GAAATCTCCAGGCTTAACTTGGAAACTGCCATTGATACTATCATTCTTGA
ATACCGTGGAGATGAGCGGAATATGTCATGTAGCGGTGAAATGCTTAGAT
ATGACATAGAACACCAATTGCGAAGGCAGCTCGTTACACGAATATTGACA
CTCAGGCACGAAAGCGTGGGGATCAAACAGGATTAGATACCCTGGTAGTC
CACGCCCTAAACGATGGATACTCGACATTTGCGATAAACTGCAAGTGTCT
GAGCGAAAGCATTAAGTATCCCACCTGGGAAGTACGATCGCAAGATTGAA
ACTCAAAGGAATTGGCGGGGGTCCGCACAAGCGGTGGAGCATGTGGTTTA
ATTCGATGATACGCGAGGAACCTTACCTGGGCTAGAATGTCAGTGGACCG
TGGGTGAAAGCTCATTTTGTAGCAATACACCGCTGATAAGGTGCTGCATG
GCTGTCGTCAGCTCGTGCCGTGAGGTGTTGGGTTAAGTCCCGCAACGAGC
GCAACCCCCATCACTAGTTGCCATCAGGTAACGCTGGGAACTCTAGTGAA
ACTGCCGTCGTAAGACGTGAGGAAGGAGGGGATGATGTCAAGTCATCATG
GCCTTTATGCCCAGGGCTACACACGTGCTACAATG
>14_0903_02_30cm_scaffold_95_16S_1 16S ribosomal RNA (16S rRNA) id=149423495 bin="14_0903_02_30cm_Gemmatimonadetes_10587_66_15" organism_tax=Gemmatimonadetes, Bacteria organism_desc=Pete_OTU_70; Spencer OTU_2301
TTGGAGAGTTTGATCCTGGCTCAGGACGAACGCTGGCGGCGTGCCTAACA
CATGTAAGTCGAACGGGATTCGGGGGGCAACTCTCGAGTTCAGTGGCAGA
CGGGTGCGTAACACGTGAGAAACCTGTCCATCGGTGGGGGATAGCCGGCC
CAACGGCCGGTTAATACCGCGTACGATCGTTCGGGGACATCCCTGGATGA
TGAAAGCAACGCAAGTTGCGCCGGCGGCTAGTTGGCGGGGTAACGGCCCA
CCAAGGCGACGACGGGTAGCTGGTCTGAGAGGATGGCCAGCCACATTGGG
ACTGAGACACGGCCCAGACTCCTACGGGAGGCAGCAGTGGGGAATCTTGC
GCAATGGCCGCAAGGCTGACGCAGCGACGCCGCGTGTGGGATGACGGCCT
TCGGGTTGTAAACCACTGTCGGGAGGGACGAATACACGCTTCGGGCGTGG
GTGACGGTACCTCCAAAGGAAGCACCGGCTAACTCCGTGCCAGCAGCCGC
GGTAATACGGAGGGTGCGAGCGTTGTCCGGAATCACTGGGCGTAAAGGGC
GCGTAGGTGGCCCGTTAAGTGGCTGGTGAAATCCCGCGGCTCAACTGCGG
GGCTGCCGGTCAGACTGGCGAGCTAGAGCACGGTAGGGGCAGATGGAATT
CCCGGTGTAGCGGTGGAATGCGTAGAGATCGGGAAGAATACCAGTGGCGA
AGGCGTTCTGCTGGGCCGTTGCTGACACTGAGGCGCGACAGCGTGGGGAG
CAAACAGGATTAGATACCCTGGTAGTCCACGCCGTAAACGATGGACACTA
GACGTCGGGGGGAGCGACCCTCCCGGTGTCGTCGCTAACGCAGTAAGTGT
CCCGCCTGGGGAGTACGGCCGCAAGGCTGAAACTCAAAGGAATTGACGGG
GGCCCGCACAAGCGGTGGAGCATGTGGTTTAATTCGAAGCAACGCGAAGA
ACCTTACCTGGGCTTGACATACTGGTGTAAGCCGGTGGAAACATCGGCCC
CTCTTCGGAGCGCCAGCACAGGTGCTGCATGGCTGTCGTCAGCTCGTGTC
GTGAGATGTTGGGTTAAGTCCCGCAACGAGCGCAACTCTCGCTCCCAGTT
GCCAGCGGTTCGGCCGGGGACTCTGGGGGGACTGCCGGCGTTAAGCCGGA
GGAAGGTGGGGACGACGTCAAGTCATCATGGCCCTTACGTCCAGGGCGAC
ACACGTGCTACAATGCCTGGTACA
>14_0903_02_30cm_scaffold_9456_16S_1 16S ribosomal RNA (16S rRNA) id=149423529 bin="14_0903_02_30cm_Sphingobacteriales_165_43_8" organism_tax=Sphingobacteriales, Sphingobacteriia, Bacteroidetes, Bacteria organism_desc=All multicopy genes are split genes
ATGGAGAGTTTGATCCTGGCTCAGGATGAACGCTAGCGGCAGGCTTAATA
CATGCAAGTCGAGGGGCAGCATGACCGTAGCAATACGGTTGATGGCGACC
GGCAAACGGGTGCGGAACACGTACACAACCTTCCTTTAAGCGGGGAATAG
CCCGGGGAAACCCGGATTAATACCCCATAGTATATTGAAGAGGCATCTCT
TTACTATTAAAGATTTATCACTTGAAGATGGGTGTGCGGCTGATTAGCTA
GTTGGCGGGGTAAAGGCCCACCAAGGCTACGATCAGTAACTGGTGTGAGA
GCACGACCAGTCACACGGGCACTGAGACACGGGCCCGACTCCTACGGGAG
GCAGCAGTAAGGAATATTGGTCAATGGACGAAAGTCTGAACCAGCCATGC
CGCGTGGAGGATGAAGGTCCTCTGGATTGTAAACTTCTTTTATCTGGGAC
GAAAAAAGGGAATTCTTTCTCGTCTGACGGTACCAGATGAATAAGCACCG
GCTAACTCCGTGCCAGCAGCCGCGGTAATACGGAGGGTGCAAGCGTTATC
CGGATTCACTGGGTTTAAAGGGTGCGTAGGTGGATTGGTAAGTCAGTGGT
GAAATCTCCGGGCTTAACCCGGAAACTGCCATTGATACTATCAGTCTTGA
ATACCGTGGAGGTCAGTAGAATATGTCATGTAGCGGTGAAATGCTTAGAT
ATGACATAGAATACCAATTGCGAAGGCAGCTGGCTACACGAATATTGACA
CTCAGGCACGAAAGCGTGGGGATCAAACAGGATTAGATACCCTGGTAGTC
CACGCCCTAAACTATGGATACTCGACATACGCGATACACTGTGTGTGTCT
GAGCGAAAGCATTAAGTATCCCACCTGGGAAGTACGATCGCAAGATTGAA
ACTCAAAGGAATTGGCGGGGGTCCGCACAAGCGGTGGAGCATGTGGTTTA
ATTCGATGATACGCGAGGAACCTTACCTGGGCTAGAATGCTGGTGGACCG
AGGGTGAAAGCTCTCTTTGTAGCAATACACCGCCAGTAAGGTGCTGCATG
GCTGTCGTCAGCTCGTGCCGTGAGGTGTTGGGTTAAGTCCCGCAACGAGC
GCAACCCCCATCACTAGTTGCCATCAGGTAACGCTGGGAACTCTAGTGAA
ACTGCCGTCGTAAGACGTGAGGAAGGAGGGGATGATGTCAAGTCATCATG
GCCTTTATGCCCAGGGCTACACACGTGCTACAATG
>14_0903_02_30cm_scaffold_4527_16S_1 16S ribosomal RNA (16S rRNA) id=149423512 bin="14_0903_02_30cm_Gemmatimonadetes_167_68_7" organism_tax=Gemmatimonadetes, Bacteria organism_desc=OTU_2240; Gemmatimonas (SILVA)
TTGGAGAGTTTGATCCTGGCTCAGGACGAACGCTGGCGGCGTGCTTAACA
CATGCAAGTCACGGGGGCCCCGCAAGGGGCAACCGGCGAACGGGTGCGTA
ACACGTGACCAACCTGCCCTCGTGTGGGGGATAGCCGGGCTAACGCCCGG
GTAATACCGCATACGTTCTCGTGGGGGAGTCCCTGCGGGAGGAAAGCTCC
GGCAACGGAGTGCACGGGGAGGGGGTCGCGGCCTATCAGCTAGTTGGCGG
GGTAACGGCCCACCAAGGCGACGACGGGTAGCTGGTCTGAGAGGATGGCC
AGCCACATTGGGACTGAGAGACGGCCCAGACTCCTACGGGAGGCAGCAGT
GGGGAATCTTGCGCAATGGTCTAACGACTGACGCAGCGACGCCGCGTGTG
GGAGGACGCCTTTCGGGGTGTAAACCACTGTTGCCCGGGACGAACAGCCT
TATTCGTAAGGTCTGACGGTACCGGGTGAGGAAGCACCGGCTAACTCCGT
GCCAGCAGCCGCGGTAATACGGAGGGTGCGAGCGTTGTCCGGAATCATTG
GGCGTAAAGGGCGCGTAGGTGGCCCGGTCAGTCTTTGGTGAAAGCGCGGG
GCTCAACCCTGCGTCGGCCAGGGATACTGCCGCGGCTCGAGCACTGTAGA
GGCAGGCGGAATTCCGGGTGTAGCGGTGGAATGCGTAGAGATCCGGAAGA
ACACCGGTGGCGAAGGCGGCCTGCTGGGCAGTTTAGCTGACACTGAGGCG
CGACAGCGTGGGGAGCAAACAGGATTAGATACCCTGGTAGTCCACGCCGT
AAACGATGGGCACTAGGCGCTTGGGGGAGCGACCCCCCGAGGGCCGGCGC
TAACGCATTAAGTGCCCCGCCTGGGGAGTACGGCCGCAAGGCTGAAACTC
AAAGGAATTGACGGGGGCCCGCACAAGCGGTGGAGCATGTGGTTTAATTC
GACGCAACGCGAAGAACCTTACCTAGGCTTGACATACACGGGAAACCCTC
GAGAAACCGGGGGCCCTCTTCGGAGCCCGTGCACAGGTGCTGCATGGCTG
TCGTCAGCTCGTGTCGTGAGATGTTGGGTTAAGTCCCGCAACGAGCGCAA
CCCCTGTCTCTAGTTGCCAGCGCGTCATGGCGGGGACTCTAGAGAGACTG
CCGGTGCCAAACCGGAGGAAGGTGGGGACGACGTCAAGTCATCATGGTCC
TTACGTCTAGGGCTACACACGTGCTACAATGGCGGGGACAGAGGGCTGCG
AGCCGGCAACGGCAAGCCAATCCCCGAAACCCCGCCTCAGTTCGGATTGT
CGTCTGCAACCCGACGGCATGAAGCTGGAATCGCTAGTAATCGTGGATCA
GCTACGCCACGGTGAATACGTTCCCGGGCCTTGTACACACCGCCCGTCAC
GCCATGGAAGCTGTGAGCGCCCGAAGTCCGTGTCGAAACCCGCAAGGGAT
CAAGCGGCCGAAGGCGAGCGCAGTGACTGGGGCGAAGTCGTAACAAGGTA
GCCGTAGGGGAACCTGCGGCTGGATCACCTCCTT
>14_0903_02_30cm_scaffold_290_16S_1 16S ribosomal RNA (16S rRNA) id=149423496 bin="14_0903_02_30cm_Bacteria_171_59_8" organism_tax=Verrucomicrobia 
ACGGAGAGTTTGATTCTGGCTCAGAACGAACGCTGGCGGCGTGGATAAGA
CATGCAAGTCGAACGGGATTATTTTTGTAGCAATACAGAAATAATTCAGT
GGCGAACGGGTGCGTAACACGTGGGCAATCTGCCGAAAAGTGGGGGATAG
CTCGCCGAAAGGCGAATTAATACCGCATGTGGTGAGGGACGACATCTTCC
TGAATCCAAAGCCGGGGTAACCTGGCGCTTTTTGAGGAGCCCGCGGCCTA
TCAGCTAGTTGGCGGGGTAACGGCCCACCAAGGCTATGACGGGTAGCTGG
TCTGAGAGGACGACCAGTCACACTGGAACTGAGACACGGTCCAGACACCT
ACGGGTGGCAGCAGTCGAGAATTTTTCTCAATGGGGGAAACCCTGAAGGA
GCGACGCCGCGTGGAGGATGAAGGCTTTCGGGTTGTAAACTCCTGTCATT
TGAGAACAAGGTGCGAGTATTAACTGTGCTCGCATTGATAGTATCAGAAG
AGGAAGGGACGGCTAACTCTGTGCCAGCAGCCGCGGTAATACAGAGGTCC
CAAGCGTTGTTCGGATTCATTGGGCGTAAAGGGTGCGTAGGTGGCGCCGT
AAGTCAGGTGTGAAATCTCGGGGCTTAACTCCGAAACTGCATTTGATACT
GCGGTGCTTGAGGGCTGGAGAGGAGACTGGAATTTACGGTGTAGCGGTGA
AATGCGTAGATATCGTAAGGAAGACCAGTGGCGAAGGCGGGTCTCTGGAC
AGTTCCTGACACTGAGGCACGAAGGCCAGGGGAGCAAACGGGATTAGATA
CCCCGGTAGTCCTGGCAGTAAACGGTGCACGTTTGGTGTGGGAGGATTCG
ACCCCTTCCGCGCCGGAGCTAACGCGTTAAACGTGCCGCCTGGGGAGTAC
GGTCGCAAGATTAAAACTCAAAGAAATTGACGGGGGCCCGCACAAGCGGT
GGAGTATGTGGCTTAATTCGATGCAACGCGAAGAACCTTACCAGGCCTTG
ACATGCATTTCTAAGTTGGTGAAAGCCAGCGAGTCTCGAAAGAGACAACT
TGCACAGGTGCTGCATGGCTGTCGTCAGCTCGTGTCGTGAGATGTTGGGT
TAAGTCCCGCAACGAGCGCAACCCCTGTGAACTGTTGCCACCGGCGCAAG
CCGAGCACTCTGTTCAGACTGCCCTGTGAAACGGGGAGGAAGGTGGGGAC
GACGTCAAGTCAGTATGGCCCTTACGGCCTGGGCTGCACACGTACTACAA
TGCCCAGTACAGAACGATCCGAGACCGCGAGGTGGAGGAAATCTATCAAA
ACTGGGCCCAGTTCGGATTGGAGTCTGCAACTCGACTCCATGAAGCCGGA
ATCGCTAGTAATGCCGTATCAGCTACGACGGCGTGAATACGTTCCCGGGC
CTTGTACACACCGCCCGTCACATCATGGAAGTCACTTGTAGCCGAAGCCG
GCGCGCCAACCAGCAATGGAAGCAGCCGTCTACGCTATGAGCGGTAACTG
GGATGAAGTCGTAACAAGGTAGCCGTAGGGGAACCTGCGGCTGGATCACC
TCCTT
>14_0903_02_30cm_scaffold_3844_16S_1 16S ribosomal RNA (16S rRNA) id=149423509 bin="14_0903_02_30cm_Bacteria_174_66_7" organism_tax=Bacteria
CGGAGAGTTTGATCCTGGCTCAGGGTTAACGCTGGCGGTGCGCATAACAC
ATGCAAGTCGAGCGAGGGCTCATTTCCCGCAAGGGAGGTGAGTTCCTAGC
GGCGAACGGGTGAGTAACACGTGGGCAACCTTTCCTATCGCGGGGGATAA
CAGCGGGAAACCGCTGCTAATACCGCATGTAGTCACCGGTCGCATGGCCG
GTGAAAAAAGCAGCAATGCACGATGGGGTGGGCCCGCGGCCTATCAGCTA
GTCGGTGGGGTAACGGCCTACCGAGGCGATGACGGGTAGCTGGTCTGAGA
GGACGACCAGCCACACGGGGACTGAGACACGGCCCCGACTCCTACGGGAG
GCAGCAGTGAGGAATCTTCCGCAATGGGCGAAAGCCTGACGGAGCGACAC
CGCGTGTGGGATGAAGTCCTTCGGGATGTAAACCACTGTTGGAGGGGAAG
ACAACTGACGGTACCCTCCGAGAAAGCCCCGGCTAACTACGTGCCAGCAG
CCGCGGTAATACGTAGGGGGCTAGCGTTATCCAGATTTACTGGGCGTAAA
GCGCGTGTAGGCGGCTGGTTAAGTGTGATGTGAAATCTTCGGGCTCAACC
CGAAAACTGCATTGCAAACTGGCCTGGCTAGAGTGCAGGAGAGGGAAGCG
GAATTCCAGGTGTAGCGGTGAAATGCGTAGATATCTGGAGGAACACCAGT
GGCGAAGGCGGCTTCCTGGCCTGTAACTGACGCTGAGACGCGAAAGCGTG
GGGAGCGAACCGGATTAGATACCCGGGTAGTCCACGCCCTAAACGTTGCG
AACTAGGTGTTGGTCGGATTGACCCGATCAGTGCCGCAGCTAACGCATTA
AGT
>14_0903_02_30cm_scaffold_18570_16S_1 16S ribosomal RNA (16S rRNA) id=149423546 bin="14_0903_02_30cm_Bacteria_174_66_7" organism_tax=Bacteria
ACGGAGAGTTTGATCCTGGCTCAGGGTTAACGCTGGCGGCGCGCATAACA
CATGCAAGTCGAGCGAGGGCTTATCTCCCGCAAGGGAGGTGAGTTCCTAG
CGGCGAACGGGTGAGTAACACGTGGGCAACCTTTCCTATCGCGGGGGATA
ACACCGGGAAACCGATGCTAATACCGCATGTCGTCACCGGTCGCATGGCC
GGTGAAGAAAGCAGCAATGCACGATGGGGTGGGCCCGCGGCCTATCAGCT
AGTCGGTGGGGTAACGGCCTACCGAGGCGATGACGGGTAGCTGGTCTGAG
AGGACGACCAGCCACACGGGGACTGAGACACGGCCCCGACTCCTACGGGA
GGCAGCAGTGAGGAATCTTCCGCAATGGGCGAAAGCCTGACGGAGCGACG
CCGCGTGTGGGATGAAGTCTTTCGGGATGTAAACCACTGTCGGAGGGGAA
GACATCGACGGTACCCTCCAAGAAAGCCCCGGCTAACTACGTGCCAGCAG
CCGCGGTAATACGTAGGGGGCAAGCGTTATCCAGATTTACTGGGCGTAAA
GCGCGTGTAGGCGGCTGGTTAGGTGTGATGTGAAATCTTCGGGCTCAACC
CGAAAACTGCATTGCAAACCGGCCTGGCTAGAGTGCAGGAGAGGGAAGCG
GAATTCCAGGTGTAGCGGTGAAATGCGTAGATATCTGGAGGAACACCAGT
GGCGAAGGCGGCTTCCTGGCCTGTAACTGACGCTGAGACGCGAAAGCGTG
GGGAGCGAACCGGATTAGATACCCGGGTAGTCCACGCC
>14_0903_02_30cm_scaffold_14059_16S_1 16S ribosomal RNA (16S rRNA) id=149423540 bin="14_0903_02_30cm_Sphingobacteriales_181_43_6" organism_tax=Sphingobacteriales, Sphingobacteriia, Bacteroidetes, Bacteria
ATGGAGAGTTTGATCCTGGCTCAGGATGAACGCTAGCGGCAGGCTTAATA
CATGCAAGTCGAGGGGCAGCAGGGGCGTAGCAATACGTTCGCTGGCGACC
GGCAAACGGGTGCGGAACACGTACACAACCTTCCTTAAAGTGGGGGATAG
CCCGGGGAAACCCGGATTAATACCCCGTAATATAATGAAGTGGCATCGCT
TTATTATTATAGCAGCAATGCGCTTAAAGATGGGTGTGCGACTGATTAGG
CAGTTGGCGGGGTAACGGCCCACCAAACCTACGATCAGTAACTGGTGTGA
GAGCACGACCAGTCACACGGGCACTGAGACACGGGCCCGACTCCTACGGG
AGGCAGCAGTAAGGAATATTGGTCAATGGACGCAAGTCTGAACCAGCCAT
GCCGCGTGGAGGATGAAGGTCCTCTGGATTGTAAACTTCTTTTATCTGGG
AAGAAATCCACGAATTCTTTTGTGGTTGACGGTACCAGATGAATAAGCAC
CGGCTAACTCCGTGCCAGCAGCCGCGGTAATACGGAGGGTGCAAGCGTTA
TCCGGATTCACTGGGTTTAAAGGGTGCGTAGGTGGGTTGGTAAGTCAGTG
GTGAAATCTCCAGGCTTAACTTGGAAACTGCCATTGATACTATCAATCTT
GAATACCGTGGAGGTCAGCGGAATATGTCATGTAGCGGTGAAATGCTTAG
AGATGACATAGAACACCAATTGCGAAGGCAGCTGGCTACGCGGATATTGA
CACTGATGCACGAAAGCGTGGGGATCAAACAGGATTAGATACCCTGGTAG
TCCACGCCCTAAACGATGGATACTCGACCTACGCGATATACTGCGTGTGT
CTGAGCGAAAGCATTAAGTATCCCACCTGGGAAGTACGATCGCAAGATTG
AAACTCAAAGGAATTG
>14_0903_02_30cm_scaffold_11807_16S_1 16S ribosomal RNA (16S rRNA) id=149423533 bin="14_0903_02_30cm_Bacteria_192_51_5" organism_tax=Bacteria organism_desc=Acidobacteria; OTU_1083
CGAGAGTTTGATCCTGGCTCAGAATCAACGCTGGCGGCGTGCCTCAGACA
TGCAAGTCGAACGCGAAAGTTCCCTTCGGGGAGCGAGTAGAGTGGCGCAC
GGGTGAGTAACACGTAGGTAATCTACCTTTGGATGGGGAATAACAACCGG
AAACGGTTGCTAATACCGCATAATGCAGCGGCACCTAATGGTGACAGTTG
TTAAAGCGGGGGATCGAAAGACCTCGCGTCTGAAGAGGAGCCTGCGGCGG
ATTAGCTAGTTGGTAAGGTAACGGCTTACCAAGGCGATGATCCGTAACCG
GCCTGAGAGGGCGGTCGGTCACACTGACACTGACATACGGGTCAGACTCC
TACGGGAGGCAGCAGTCGGGAATTTTGGGCAATGGGCGAAAGCCTGACCC
AGCAACGCCGCGTGAAGGATGAAATCCCTCGGGATGTAAACTTCGCAAGA
ACAGGAAGAATAAGTAGGGGACAATACCCCCTATGATGACGGTACTGTTT
GTAAGCTCCGGCTAACTCCGTGCCAGCAGCCGCGGTAATACGGGGGGAGC
AAGCGTTGTTCGGATTTACTGGGCGTAAAGGGCGCGTAGGCGGCCACCGC
AAGTCGATTGTGAAATCTCCGGGCTTAACCCGGAAAGGTCAACCGATACT
GCGGGGCTAGAGTGCGGAAGGGGCAACTGGAATTCTTGGTGTAGCGGTGA
AATGCGTAGATATCAAGAGGAACACCTGCGGCGAAGGCGGGTTGCTGGGC
TGACACTGACGCTGAGGCGCGAAAGCTAGGGGAGCGAACGGGATTAGATA
CCCCGGTAGTCCTAGCCTTAAACGATGAATGCTTGGTGTCTGGGGTTTTA
TAGTCCCCGGGTGCCGTCGCTAACGCTTTAAGCATTCCGCCTGGGGAGTA
CGGTCGCAAGACTGAAACTCAAAGGAATTGACGGGGACCCGCACAAGCGG
TGGAGCATGTGGTTCAATTCGACGCAACGCGAAGAACCTTACCTGGGCTA
GAATGCCTCTGACAACTCCAGAGATGGAGCCTCTTAGGGAAACCTAGGCA
GAGTGCAAGGTGCTGCATGGCTGTCGTCAGCTCGTGTCGTGAGATGTTGG
GTTAAGTCCCGCAACGAGCGCAACCCTTATCGATAGTTGCTAGCGGTTCG
GCCGAGCACTCTATTGAGACTGCCGTTGACAAAACGGAGGAAGGTGGGGA
TGACGTCAAGTCCTCATGGCCTTTATGTCCAGGGCTACACACGTGCTACA
ATGGCAAGTACAAAGCGCTGCAAACTCGCGAGAGGGAGCCAA
>14_0903_02_30cm_scaffold_36485_16S_1 16S ribosomal RNA (16S rRNA) id=149423571 bin="14_0903_02_30cm_Bacteria_197_52_10" organism_tax=Bacteria organism_desc=Acidobacteria; OTU_1243; GP_4 (SILVA)
CGAGAGTTTGATCCTGGCTCAGAATCAACGCTGGCGGCGTGCCTCAGACA
TGCAAGTCGAACGCGAAAGTCCCCTTCGGGGGGCGAGTAGAGTGGCGTCC
GGGTGAGTAACACGTAGGTAATCTACCTTTGGGTGGGGAATAACGCAGGG
AAACTTGCGCTAATACCGCATAATGCAGCGGCACCACATGGTGACAGTTG
TTAAAGCGGGGGATTTTCGAACCTCGCGCCTAAAGAGGAGCCTGCGGCAG
ATTAGCTAGTTGGTAAGGTAACGGCTTACCAAGGCAACGATCTGTAGCCG
GCCTGAGAGGGCGGTCGGCCACACTGACACTGACATACGGGTCAGACTCC
TACGGGAGGCAGCAGTCGGGAATTTTGGGCAATGGGCGAAAGCCTGACCC
AGCAACGCCGCGTGAAGGATGAAATCCTTCGGGATGTAAACTTCGCAAGA
ATGGGAAGAATTAGTAGGGGTTAATACCCTCTATGATGACGGTACCATTT
GTAAGCTCCGGCTAACTCCGTGCCAGCAGCCGCGGTAATACGGGGGGAGC
AAGCGTTGTTCGGATTTACTGGGCGTAAAGGGCGCGTAGGCGGTCAGCAC
AAGTCAGTTGTGAAATCTCCGGGCTTAACTCGGAAAGGTCAACTGATACT
GTGCGACTAGAGTGCGGAAGGGGCAACTGGAATTCTCGGTGTAGCGGTGA
AATGCGTAGATATCGAGAGGAACACCTGCGGCGAAGGCGGGTTGCTGGGC
CGACACTGACGCTGATGCGCGAAAGCCAGGGGAGCGAACGGGATTAGATA
CCCCGGTAGTCCTGGCCTTAAACGATGGATGCTTGGTGTCTGGAGTTTTA
TAGTCTCCGGGTGCCGCAGCTAACGCGTTAAGCATCCCGCCTGGGGAGTA
CGGTCGCAAGACTGAAACTCAAAGGAATTGACGGGGACCCGCACAAGCGG
TGGAGCATGTGGTTCAATTCGACGCAACGCGAAGAACCTTACCAGGGCTA
GAATGCCTCTGACAACCCCAGAGATGGGGCCTCTTAGGGAAACCTAGGCA
GAGTGCAAGGTGCTGCATGGCTGTCGTCAGCTCGTGTCGTGAGATGTTGG
GTTAAGTCCCGCAACGAGCGCAACCCTTATCTTTAGTTGCTAGCGGTTCG
GCCGAGCACTCTAGAGAGACTGCCGTTGACAAAACGGAGGAAGGTGGGGA
TGACGTCAAGTCCTCATGGCCTTTATGTCCTGGGCTACACACGTGCTACA
ATGGCCGGTACAAAGCGCTGCAAACTCGCGAGAGGGAGCCAATCGCAAAA
AGCCGGTCTCAGTTCGGATTGGAGTCTGCAACTCGACTCCATGAAGCTGG
AATCGCTAGTAATCGCAGATCAGCACGCTGCGGTGAATACGTTCCCGGGT
CTTGTACACACCGCCCGTCACATCACGAAAGTGGGTTGTACTAGAA
>14_0903_02_30cm_scaffold_17287_16S_1 16S ribosomal RNA (16S rRNA) id=149423544 bin="14_0903_02_30cm_RIFCSPHIGHO2_12_FULL_Alphaproteobacteria_66_14_curated_201_67_8" organism_tax=RIFCSPHIGHO2_12_FULL_Alphaproteobacteria_66_14_curated, Rhodospirillales, Alphaproteobacteria, Proteobacteria, Bacteria
GCCGTAAACGATGGGTGCTAGACGTTGGCGAGCTTGCTCGTCAGTGTCGC
AGCTAACGCGTTAAGCACCCCGCCTGGGGAGTACGGCCGCAAGGTTGAAA
CTCAAAGGAATTGACGGGGGCCCGCACAAGCGGTGGAGCATGTGGTTCAA
TTCGACGCAACGCGAAGAACCTTACCAGCCCTTGACATGTGACTCGCCGG
GATCAGAGACGGTCCCTTCGGTTCGGCCGGAGTCAACACAGGTGCTGCAT
GGCTGTCGTCAGCTCGTGTCGTGAGATGTTGGGTTAAGTCCCGCAACGAG
CGCAACCCTCGTCTCCAGTTGCCATCAGGTTATGCTGGGCACTTTGGAGA
AACTGCCGGTGACAAGCCGGAGGAAGGTGGGGATGACGTCAAGTCCTCAT
GGCCCTTACGGGCTGGGCTACACACGTGCTACAATGGCGGTGACAATGGG
ATGCGATGGCGCGAGCCGGAGCCGATCCTAAAAAGCCGTCTCAGTTCGGA
TTGCACTCTGCAACTCGAGTGCATGAAGTTGGAATCGCTAGTAATCGAGG
ATCAGCATGCCTCGGTGAATACGTTCCCGGGCCTTGTACACACCGCCCGT
CACGCCATGGGAGTTGGTTCTACCCGAAGATGGTGCGCTAACCGCAAGGA
GGCAGCCAGCCACGGTAGGATCAATGACTGGGGCGAAGTCGTAACAAGGT
AGCCGTAGGGGAACCTGCGGCTGGATCACCTCCTT
>14_0903_02_20cm_scaffold_1174_16S_1 16S ribosomal RNA (16S rRNA) id=147267105 bin="14_0903_02_20cm_Betaproteobacteria_69_66_11" organism_tax=Betaproteobacteria, Proteobacteria, Bacteria organism_desc=OTU_806; T0_Elevated_20cm
TTGAAGAGTTTGATCCTGGCTCAGATTGAACGCTGGCGGCATGCCTTACA
CATGCAAGTCGGGCGGCAGCGCGGGGGCAACCCTGGCGGCGAGCGGCGAA
CGGGTGAGTAATACATCGGAACGTGTCCTCTCGTGGGGGATAACCAGTCG
AAAGACTGGCTAATACCGCATGAGCTCGAGAGAGGAAAGCAGGGGACCCG
CAAGGGCCTTGCGCGAGAGGAGCGGCCGATGTCCGATTAGCTAGTTGGTG
GGGTAACGGCTCACCAAGGCGACGATCGGTAGCTGGTCTGAGAGGACGAC
CAGCCACACTGGGACTGAGACACGGCCCAGACTCCTACGGGAGGCAGCAG
TGGGGAATTTTGGACAATGGGCGCAAGCCTGATCCAGCCATGCCGCGTGT
GTGAAGAAGGCCTTCGGGTTGTAAAGCACTTTCGGACGGAACGAAATCGT
GCGGGTGAACAATCCGCGCGGATGACGGTACCGTAAGAAGAAGCACCGGC
TAACTACGTGCCAGCAGCCGCGGTAATACGTAGGGTGCGAGCGTTAATCG
GAATTACTGGGCGTAAAGTGTGCGCAGGCGGCCTCGCAAGTCAAGTGTGA
AATCCCCGAGCTCAACTTGGGAATTGCGCTTGAAACTACGGGGCTCGAGT
GTGGCAGAGGGAGGTGGAATTCCACGTGTAGCGGTGAAATGCGTAGAGAT
GTGGAGGAACACCGATGGCGAAGGCAGCCTCCTGGGCCAACACTGACGCT
CATGCACGAAAGCGTGGGGAGCAAACAGGATTAGATACCCTGGTAGTCCA
CGCCCTAAACGATGATGACTAGTTGTTGGAGGAGTTAAATCCTTTAGTAA
CGCAGCTAACGCGTGAAGTCATCCGCCTGGGGAGTACGGTCGCAAGATTA
AAACTCAAAGGAATTGACGGGGGCCCGCACAAGCGGTGGATGATGTGGTT
TAATTCGATGCAACGCGAAAAACCTTACCTACCCTTGACATGTCAGGAAC
CCTGCAGAAATGCAGGGGTGCCCGAAAGGGAACCTGAACACAGGTGCTGC
ATGGCTGTCGTCAGCTCGTGTCGTGAGATGTTGGGTTAAGTCCCGCAACG
AGCGCAACCCTTGCCATTAGTTGCTACATTCAGTTGAGCACTCTAATGGG
ACTGCCGGTGACAAACCGGAGGAAGGTGGGGATGACGTCAAGTCCTCATG
GCCCTTATGGGTAGGGCTACACACGTCATACAATGGCGCGTACAGAGGGT
TGCCAACCCGCAAGGGGGAGCCAATCCCAGAAAGCGCGTCGTAGTCCGGA
TTGAAGTCTGCAACTCGACTTCATGAAGTCGGAATCGCTAGTAATCGCAG
ATCAGCATGCTGCGGTGAATACGTTCCCGGGCCTTGTACACACCGCCCGT
CACACCATGGGAGTGGGGTTCACCAGAAGCAGGTTGCCTAACCGCAAGGA
CGGCGCCTACCACGGTGAGCTTCATGACTGGGGTGAAGTCGTAACAAGGT
AGCCGTATCGGAAGGTGCGGCTGGATCACCTCCTT
>14_0903_02_20cm_scaffold_6583_16S_1 16S ribosomal RNA (16S rRNA) id=147267118 bin="14_0903_02_20cm_Gemmatimonadetes_83_65_6" organism_tax=Gemmatimonadetes, Bacteria organism_desc=OTU_2454
TTGGAGAGTTTGATCCTGGCTCAGGACGAACGCTGGCGGCGTGCCTAACA
CATGTAAGTCGAACGGGACCGGGGGCAACTCCGGTTCAGTGGCAGACGGG
TGCGTAACACGTGAGAAACTTGTCCATCGGTGGGGGATAGCCGGCCCAAC
GGCCGGTTAATACCGCGTACGATCATTTAGGGGCATCCCCGAATGATGAA
AGCATCGCAAGATGCGCCGGCGGAGAGTCTCGCGGCCTATCAGCTAGTTG
GCGGGGTAACGGCCCACCAAGGCGACGACGGGTAGCTGGTCTGAGAGGAT
GGCCAGCCACATTGGGACTGAGACACGGCCCAGACTCCTACGGGAGGCAG
CAGTGGGGAATCTTGCGCAATGGCCGCAAGGCTGACGCAGCGACGCCGCG
TGTGGGATGACGGCCTTCGGGTTGTAAACCACTGTCGGGAGGAACGAATA
CGCGATGATGAATCGTGGGTGACGGTACCTCCAAAGGAAGCACCGGCTAA
CTCCGTGCCAGCAGCCGCGGTAATACGGAGGGTGCGAGCGTTGTCCGGAA
TCACTGGGCGTAAAGGGCGCGTAGGTGGCACGTTAAGTGGCTGGTGAAAT
CCCGCGGCTCAACTGCGGGGCTGCCGGTCAGACTGGCGAGCTAGAGCACG
GTAGGGGCAGATGGAATTCCCGGTGTAGCGGTGGAATGCGTAGAGATCGG
GAAGAATACCAGTGGCGAAGGCGTTCTGCTGGGCCGTTGCTGACACTGAG
GCGCGACAGCGTGGGGAGCAAACAGGATTAGATACCCTGGTAGTCCACGC
CGTAAACGATGGACACTAGACGTCGGGGG
>14_0903_05_20cm_scaffold_2803_16S_1 16S ribosomal RNA (16S rRNA) id=149958249 bin="14_0903_05_20cm_Archaea_384_53_7" organism_tax=Archaea
CTCCGCTTGATCCTGGCGGACCCAACTGCTATCGGGATGAGACTAAGCCA
TGCGAGTCAAACGCTTCCAGGCCAATGTGGGAGCGTGGCATACGGCTCAG
TAACACGTGGCTAACCTACCCTCCGGACTGGGACAACTTCGGGAAACTGA
GGCTAATCCCGGATAGACGAAGAGGCCTGGAATGGTTCTCCGTCTAAAGG
GCATCAGGGCCATGCTTCCTGGTGTCGCCAGAGGATGGGGCCGCGACCGA
TCAGGTTGTTGGTGAGGTAACGGCTCACCAAGCCTATAACCGGTACGGGC
CGTGAGAGCGGGAGCCCGGAGATGGGCACTGAGACAAGGGCCCAGGCCCT
ACGGGGCGCAGCAGGCGCGAAACCTCTGCAATGCGCGAAAGCGTGACAGG
GTCATCCCGAGTGCCATCCGCTGAGGAAGGCTTTTGTCCGGTCTAACCAG
CCGGAAGAATAAGGGGAGGGCAAGTCTGGTGTCAGCCGCCGCGGTAATAC
CAGCTCCTCGAGTGGTTGGGACGATTATTGGGTCTAAAGCGTCCGTAGCC
GGCTGGAAAAGTTCTCCGTAAAATCCAACGATCCAATCGTTGGCCCGCGG
GGAATACTTTCCGGCTTGGGGGCGGGGGAGGTCGGCGGTAGTCCCGGGGT
AGGGGCGAAAACTCTCGAAAGAGGTTCGTAGTCTTATAATCCCGGGAGGA
CCACCAGTGGCGAAGGCGGCCGACTAAAACGCGCCCGACGGTGAGGGACG
AAAGCTGGGGGAGCGAACGGGATTAGATACCCCGGTAGTCCCAGCTGTAA
ACGATGCAGGCTAGGTGTTAGGACGGGTACGACCCGTTCTAGTGCCGCAG
GGAAGCCATTAAGCCTGCCACCTGGGGAGTACGGCCGCAAGGCTGAATTC
TCGAACAGGCAGAAACCGCGCCTGGCGGGACAGCTGACTTAAAGGAATTG
GCGGGGGAGCACCACAAGGGGTGAAGCTTGCGGTTTAATTGGAGTCAACA
CCGGGAACCTTACCAGGGGCGACAGTTGGATGAAGGTCAGATTAAAGGTC
TTACCGGACTAGCTGAGAGGAGGTGCATGGCCGTCGCCAGTTCGTGCCGT
GAGGTGTTCTCTTAAGTGAGAAAACGAACGAGACCCGTGCCTTTAGTTGC
CATCGTATTCCCTCGGGAATGCAGGCACACTAGAGGGACTGCCTCCGCTA
AGGGGGAGGAAGGAGCGGGCCACGGCAGGTCAGTATGCCCCGGATCCCCT
GGGCCACACGCGAGCTGCAATGGCTGGGACAATGGGCTCCGACCCCGAAA
GGGGAAGGTAATCCCTAAACCCAGCCTCAGTTGGGATTGAGGGCTGCAAC
CCGCCCTCATGAACATGGAATCCCTAGTAACCGCGTGTCATCATCGCGCG
GTGAATACGTCCCTGCTCCTTGCACACACCGCCCGTCGCTCCACCCGAGT
CTGGTTTTGGTGAGATGCAGCCTTGTTGGTTGCCTCGAACCTAAGCTAAG
CAAGGGGGGAGAAGTCGTAACAAGGTGGCCGTAGGGGAACCTGCGGCCGG
ATCACCTCCTTAGAAATTCACAGGGATGGCTGGAGGGCAAATGAAAGGCT
ACGGGCCGATCAACGTGCAGCCCTCAAGATCTTCTTGAGGGTGAAGAAGG
CGAGAGCGAGACCCGGGGAGCGACCTGGGTCCGCGATGAGATGCTGTGTA
GAGGAAGCCTCAGAAATTGACGCGAATCGAACGTGGGTTCCTAAAGGGCT
CGGCATGATACGCCGCCTGACGGATGGCTCGGCTTGGGCGCTGAAGAAGG
GCGTGGCAAGCT
>14_0903_05_20cm_scaffold_652_16S_1 16S ribosomal RNA (16S rRNA) id=149958243 bin="14_0903_05_20cm_Chloroflexi_387_50_7" organism_tax=Chloroflexi, Bacteria
ATGGCGAGTTTGATCCTGGCTCAGGATAAACGCTGGCGGCGTGCCTAACA
CATGCAAGTCGAACGCGTCTGGGGGCAACCCCAGGCGAGTGGCGGACGGG
TGAGTAACACGTGGGTGATCTACCCTGTGGTGAGGAATACCAGCGAGAAA
TCGCTGACAATACCGTATAGGTTTCCGGCAAGGAAACAAAGCTGAGCAAT
CAGCGCCACAGGATGAGCCTGCGCCCGATTAGCTCGTTGGTGGGGTAATG
GCCTACCAAGGCTGCGATCGGTAGCTGGTCTGAGAGGACGGTCAGCCACA
CTGGGATTGAGAACGGCCCAGACTCCTACGGGAGGCAGCAGTGAGGGATT
TTCCGCAATGGGCGCAAGCCTGACGGAGCAACGCCGCGTGCAGGATGAAG
GTCTACGGATCGTAAACTGCTTTTCCCAGGGACGAGAACGGACGGTACCT
GGGGAAGAAGCCTCGGCTAACTACGTGCCAGCAGCCGCGGTAATACGTGG
GAGGCGAGCGTTATTCGGAATTATTGGGCGTAAAGGGTGCGCAGGCGGTT
TGCTAAGTTTGTGGCAAAAGCCATCGGCATAACCGATGGAGGATCACGAA
AACTGGCAGACTTGAGGGCGAGAGAGGGACACGGAACTCCGAGTGGAGCG
GTGAAATGCGTAGAGATTCGGAAGAACACCAAAGGCGAAGGCAGTGTCCT
GGCTCGTTTCTGACGCTCAAGCACGAAAGCCAGGGGAGCGAACGGGATTA
GATACCCCGGTAGTCCTGGCCGTAAACGATGACCACTACAGGTATGAAGA
TCGACCCTTTGTGTCTGGTAGCTAACGCGATAAGTGGTCCGCCTGGGGAG
TACGACCGCAAGGTTAAAACTCAAAGGAATTGACGGGGACCCGCACAAGC
AGCGGAGCGTGTGGTTTAATTCGATGCAACGCGAAGAACCTTACCAGGGT
TTGACATTCATGTGACATCCTTTCAAAGAGGGCTTCCTGGTGACAGGCAC
ATGAACAGGTGCTGCATGGCTGTCGTCAGCTCGTGTCGTGAGACGTTGGG
TTAAGTCCCGCAACGAGCGCAACCCCTCTCGTTAGTTGTCATGTCTAGCG
AGACCGCCACACAAGACGTGGAGGAAGGCGGGGCTGACGTCAAGTCAGCA
CGGCCCTTACATCCTGGGCTACACACACGCTACAATGGTCGGGACAAAGG
GTGGCCAACCCGCGAGGGGGAGCCAATCTCAGCAAACCCGATCTCAGTTC
GGATTGCAGGCTGCAACCCGCCTGCATGAAGTTGGAGTTGCTAGTAACCG
TGAGTCAGCACATCACGGTGAATACGTTCCCGGGTCTTGTACACACCGCC
CGTCACACCACGAAAGTCGGCAACACCTGAAGCCGCCGCGCTAACCGAGG
ATGCTCGGAGGCAGGTGTCGAGGGTGAGGTCGGTGATTGGGGTGAAGTCG
TAACAAGG
>14_0903_05_20cm_scaffold_23785_16S_1 16S ribosomal RNA (16S rRNA) id=149958301 bin="14_0903_05_20cm_Chloroflexi_387_50_7" organism_tax=Chloroflexi, Bacteria
TGGCGAGTTTGATCCTGGCTCAGGATAAACGCTGGCGGCGTGCCTAACAC
ATGCAAGTCGAACGCTCTGCGCAAGCAGGGAGTGGCGGACGGGTGAGTAA
CACGTGGGTTATCTACCAAAAAGTGAGGAATACCGGCGAGAAATCGCCGA
CAAAACCGCATACGCTCGTGAGAACGAGTAAAGTCGCAAGACGCTTTTTG
ATGAGCCTGCGCCCGATTAGCTCGTTGGTGGGGTAATGGCCTACCAAGGC
GACGATCGGTAGCTGGTCTGAGAGGACGATCAGCCACACTGGGATTGAGA
ACGGCCCAGACTCCTACGGGGGGCAGCAGTGAGGAATTTTCCGCAATGGA
CGCAAGTCTGACGGAGCAACGCCGCGTGCAGGATGACGGCCTTCGGGTTG
TAAACTGCTTTTCTCTGGGACGAACAATGACGGTACCAGAGGAATCAGCC
TCGGCTAACTACGTGCCAGCAGCCGCGGTAATACGTAGGAGGCGAGCGTT
GTCCGGAGTTACTGGGCGTAAAGCGCACGCAGGCGGTCTGTCGCGTTGGC
ACTGACAGTTTCCAGCTTAACTGGAAAAGGCGTGCCAAGACGGACAGACT
TGAGGGCTTCAGAGGAAGAGAGAATTCCGGGTGGAGTGGTGAAATGCGTA
GAGATCCGGAGGAATACCAAAGGCGAAGGCACTCTTCTGGGAAGTTCCTG
ACGCTGATGTGCGAAAGCTAGGGGAGCGAACGGGATTAGATACCCCGGTA
GTCCTAGCCGTAAACGATGACCACTAGGTATACGGGGTATCGACCCCCTG
TGTGCCGTAGCTAACGCATTAAGTGGTCCGCCTGGGGAGTACGGTCGCAA
GATTAAAACTCAAAGGAATTGACGGGGACCCGCACAAGCAGCGGAGCGTG
TGGTTTAATTCGATGCAACGCGAAGAACCTTACCAGGGCTTGACATGTCG
TCGCACCACCGAGAGATCGGTGTACCCGCAAGGGACGGCGGCACAGGTGC
TGCATGGCTGTCGTCAGCTCGTGTCGTGAGATGTTGGGTTAAGTCCCGCA
ACGAGCGCAACCCCTTTCGTTGGTTACAAGTGTCCAGCGAGACTGCCATT
TTACAATGGAGGAAGGTGGGGATGACGTCAAGTCAGCACGGCCCTTACGT
CCTGGGCTACACACACGCTACAATGGCCGAGACAAAGAGTTGCCAACCAG
CAATGGGGAGCTAATCTCGTCAAACTCGGTCTCAGTTCAGATTGTAGGCT
GCAACCCGCCTGCATGAAGTTGGAGTTGCTAGTAACCGTGAGTCAGCACA
TCACGGTGAATACGTTCCCGGGTCTTGTACACACCGCCCGTCACACCACG
AAAGTCGGCAACACTTGAAGCCGTCGAGCTAACCGCACACGCGGAGGCAG
GCGTCGAGGGTGGGGTCGGTGATTGGGGTGAAGTCGTAACAAGGTAGCCG
TACCGGAAGGTGCGGCTGGATCACCTCCTT
>14_0903_05_20cm_scaffold_1747_16S_1 16S ribosomal RNA (16S rRNA) id=149958245 bin="14_0903_05_20cm_Ktedonobacter_racemifer_407_54_6" organism_tax=Ktedonobacter racemifer, Ktedonobacter, Ktedonobacterales, Ktedonobacteria, Chloroflexi, Bacteria organism_desc=Chloroflexi; OTU_163; T0_Decreased_20cm
TGGCGAGTTTGATCCTGGCTCAGGATAAACGCTGGCGGCGTGCCTAACAC
ATGCAAGTCGAACGCCCTGGCTGACTTCGGTCAGCCAGGGAGTGGCGGAC
GGGTGAGTAACACATGGGTACCTACCTTTCAGTGAGGAATACCGGCGAGA
AATCGCCGACAAGACCGCATGGGCTTGAGGAGGGAGACCTCTGCAAGCAA
AGCTCTTTTCGGAGGGCGCTGGAAGTTGGGCCTGTGGCCGATTAGCTAGT
TGGTGGGGTAAACGCTCACCAAGGCGACGATCGGTAGCTGGTCTGAGAGG
ACGAGCAGCCACACTGGGATTGAGAACGGCCCAGACTCCTACGGGGGGCA
GCAGTGAGGAATTTTCGGCAATGGGCGCAAGCCTGACCGAGCAACGCCGC
GTGCAGGAAGACGGTCTTCGGATTGTAAACTGCTTTTCTGGGGGAAGAGG
AAACAAGGACGGTACCCCAGGAAGAAGCCCCGGCTAACTACGTGCCAGCA
GCCGCGGTAATACGTAGGGGGCAAGCGTTGTCCGGAGTTACTGGGCGTAA
AGGGCACGCAGGTGGGGTGAGGCGTTTCCGGTGCCAGCTCCTCGCTTACC
GAGGGGAGTGCCGGGAAGACGCTCACTCTTGAGGGCCTCAGAGGGACATA
GAATTCCGGGTGGAGTGGTGAAATGCGTAGAGATCCGGAGGAATACCAAA
GGCGAAGGCAGTGTCCTGGGAGGCAACTGACGCTGAGGTGCGAAAGCCAG
GGGAGCGAACGGGATTAGATACCCCGGTAGTCCTGGCCGTAAACGATGAC
CACTAGGTGTGGGAGGTATCGACCCCTTCCGTGCCGTCGCTAACGCAGTA
AGTGGTCCGCCTGGGGAGTACGGTCGCAAGATTAAAACTCAAAGGAATTG
ACGGGGACCCGCACAAGCAGCGGAGCGTGTGGTTTAATTCGATGCGACGC
GAAGAACCTTACCAGGGTTTGACATGCATGGGAAGTCCTCAGAAATGGGG
GTCCCTTCGGGGCTCATGCACAGGTGCTGCATGGCTGTCGTCAGCTCGTG
CCGTGAGGTGTTGGGTTAAGTCCCGCAACGAGCGCAACCCCTGTGGTCGG
TTACCAGTGTCCGACCAGACTGCCACGATCAACGTGGAGGAAGGTGGGGA
TGACGTCAAGTCAGCACGGCCCTTACGTCCTGGGCGACACACACGCTACA
ATGGCTGGAGCAATGGGGAGCCAACCCGCGAGGGGGAGCCAATCCTACCA
AAGCCAGTCTCAGTTCGGATGGCAGGCTGCAACCCGCCTGCCTGAAGTTG
GAGTTGCTAGTAACCGTGGGTCAGCACACCACGGTGAATACGTTCCCGGG
TCTTGTACACACCGCCCGTCACACCACGAAAGTCGGCAACACCTCAAGCC
GCTGGGCTAAC
>14_0903_05_20cm_scaffold_5871_16S_1 16S ribosomal RNA (16S rRNA) id=149958262 bin="14_0903_05_20cm_Ktedonobacter_racemifer_407_54_6" organism_tax=Ktedonobacter racemifer, Ktedonobacter, Ktedonobacterales, Ktedonobacteria, Chloroflexi, Bacteria organism_desc=Chloroflexi; OTU_163; T0_Decreased_20cm
CGGGGGAGGAGCCTGCGGCGGATTAGCTTGTTGGCGGGGTAAGGGCCCAC
CAAGGCTGTGATCCGTAGCTGGTCTGAGAGGACGGCCAGCCACACCGGGA
CTGAGACACGGCCCGGACTCCTACGGGAGGCAGCAGTTAGGGAATTTTCG
CACTGGGCGCAAGCCTGACGAAGTGACGCCGCGTGCGGGACGAAGGCCTT
CGGGTCGTAAACCGCTTTTGTGGGGGACGAGACGGACGGTACCCCGCGAA
TAAGCCCCGGCTAACTACGTGCCAGCAGCCGCGGTAATACGTAGGGGGCG
AGCGTTGTCCGGAATTACTGGGCGTAAAGCGCGTGCAGGCGGTCCATTAA
GTTCAGAGCAACAGTCACCGGCTTAACCGGTGAAGGCCTTTGAAAACTGG
TGGACTTGAGAGCGAGAGAGGGATATGGAACTCCAGGTGGAGCAGTGAAA
TGCGTAGAGATCTGGAAGAACACCAAGGCGAAGGCAGTATCCTGGCTCGT
TTCTGACGCTCAAACGCGAAAGCCAGGGGAGCGAACGGGATTAGATACCC
CGGTAGTCCTGGCCGTAAACGATGACCACTAGACGTGGGAGGATCGACCC
CTTCCGTGTCGTAGCTAACGCGATAAGTGGTCCGCCTGGGGAGTACGACC
GCAAGGTTAAAACTCAAAGGAATTGACGGGGACCCGCACAAGCAGCGGAG
CGTGTGGTTTAATTCGATG
>14_0903_05_40cm_scaffold_2723_16S_1 16S ribosomal RNA (16S rRNA) id=150807097 bin="14_0903_05_40cm_Actinobacteria_485_68_8" organism_tax=Actinobacteria, Actinobacteria, Bacteria
ACGGAGAGTTTGATCCTGGCTCAGGACGAACGCTGGCGGCGCGCCTAACA
CATGCAAGTCGAACGGTGAACAGAGCTTCGGCTCTGGGATCAGTGGCGAA
CGGGTGCGTAACACGTGGGCAACCTGCCCCAGACCCTGGGATAACCCCGG
GAAACCGGAGCTAATACCGGATACTCCGACCGAACCGCATGGCTCGGCCG
GGAAAGGTCCGCCGGTCTGGGATGGGCCCGCGGCCTATCAGCTTGTTGGT
GAGGTAACGGCTCACCAAGGCGACGACGGGTAGCTGGTCTGAGAGGACGA
CCAGCCACACTGGGACTGAGATACGGCCCAGACTCCTACGGGAGGCAGCA
GTGGGGAATCTTGCACAATGGGCGAAAGCCTGATGCAGCGACGCCGCGTG
AGGGATGAAGGCCTTCGGGTTGTAAACCTCTTTCGGCAGGGACGAAGCGA
TATCGTGACGGTACCTGCAGAAGAAGCCTCGGCTAACTACGTGCCAGCAG
CCGCGGTAAGACGTAGGAGGCGAGCGTTGTCCGGATTCATTGGGCGTAAA
GAGCGCGCAGGCGGCTTGGTAAGTCGGATGTGAAATCCCGAGGCTCAACC
TCGGGTCTGCATCCGATACTGCCCGGCTAGAGGTAGGTAGGGGAGATCGG
AATTCCTGGTGTAGCGGTGAAATGCGCAGATATCAGGAGGAACACCGGTG
GCGAAGGCGGATCTCTGGGCCTTACCTGACGCTCAGGCGCGAAAGCTAGG
GGAGCGAACTGGATTAGATACCCAGGTAGTCCTAGCCGTAAACGTTGGGT
GCTAGGTGTGGGCGGACATCGACCCCGTCCGTGCCGAAGCTAACGCATTA
AGCACCCCGCCTGGGGAGTACGGCCGCAAGGCTAAAACTCAAAGGAATTG
ACGGGGCCCCGCACAAGCGGCGGAGCATGTTGCTTAATTCGATGCAACGC
GAAGAACCTTACCTGGGCTTGACATGCAGGGTGAAACCCGTGAAAGCGGG
CGCTCTTCGGAGCCTGCACAGGTGGTGCATGGCTGTCGTCAGCTCGTGCC
GTGAGGTGTTGCCTTAAGTGGCGCAACGAGCGCAACCCCTGTCCTTAGTT
GCCAGCGGATCATGCCGGGAACTCTAGGGAGACTGCCGGTGCCAAACCGG
AGGAAGGTGGGGATGACGTCAAGTCATCATGCCCCTTACGTCCAGGGCTG
CAAACATGCTACAATGCTCGGTACAAAGGGCTGCGATCCCGCAAGGGGGA
GCGAATCCCAAAAAGCCGGGCTCAGTTCGGATCGGGGTCTGCAACCCGAC
CCCGTGAAGTTGGAGTCGCTAGTAATCGCAGATCAGCACTGCTGCGGTGA
ATACGTTCCCGGGGCTTGTACACACCGCCCGTCACACCACGAAAGTGGGC
AACACCCGAAGCCGGTGGCCTAACCCTTGTGGAGGGAGCCGTCGAAGGTG
GGGCTCGCGATTGGGGTGAAGTCGTAACAAGGTAGCCGTACCGGAAGGTG
CGGCTGGATCACCTCCTT
>14_0903_05_40cm_scaffold_4765_16S_1 16S ribosomal RNA (16S rRNA) id=150807100 bin="14_0903_05_40cm_Bacteria_491_65_7" organism_tax=Bacteria
CGGAGAGTTTGATCCTGGCTCAGAACGAACGTTGGCGGCGTGGATTAGGC
ATGCAAGTCGAACGCGAAAGGGTAGCAATACCCGAGTAAAGTGGCGAACG
GGTGAGTAACGCGTAGGAAACCTGCCTTCGAGTGGGGGATAACATTCCTA
ACGGGGTGCTAATACCGCATGAAACTGTGGGATCGCATGGTTCCGCAGTC
GGCCCACCAAGGCATCGATGGGTAGCCGATCTGAGAGGATGACCGGCCAC
ACTGGGACTGAGATACGGCCCAGACTCCTACGGGAGGCAGCAGTCGAGAG
GCTTCGGCAATGGGGGAAACCCTGACCGAGCGACGCCGCGTGGAGGATGA
AGGCCCTTGGGTTGTAAACTCCTGTCATGTGGGAAGAACCCTCACGGCTC
GAATAGGGCCGTGAGCTGACGGTACCACAAGAGGAAGCTCCGGCTAACTC
CGTGCCAGCAGCCGCGGTAATACGGGGGGAGCAAACGTTGTTCGGAATCA
CTGGGCGTAAAGGGCGTGTAGGCGGCTGAATAAGTGGGGTGTTAAATCCC
CGGGCTCAACCCGGGAACTGCACTTCATACTGTTCAGCTTGAGTACATCA
GAGGAGACTGGAATTCCCGGTGTAGCGGTGAAATGCGTAGATATCGGGAG
GAACACCAGTGGCGAAGGCGAGTCTCTGGGATGATACTGACGCTGAGGCG
CGAAAGCCAGGGGAGCAAACGGGATTAGATACCCCGGTAGTCCTGGCCGT
AAACGTTGGGCACTAGGTGTTGGAGGCATCGACCCCTCCAGTGCCGCAGC
TAACGCATTAAGTGCCCCGCCTGGGGAGTACGGCCGCAAGGTTGAAACTC
AAAGGAATTGACGGGGGCCCGCACAAGCGGTGGAGCATGTGGTTTAATTC
GACGCAACGCGAAGAACCTTACCCAGACTTGACATGCACGGGACCGGTGT
TGAAATACACCTTCCCTTCGGGGCTCGTGCACAGATGCTGCATGGCTGTC
GTCAGCTCGTGTCGTGAGATGTTGGGTTAAGTCCCGCAACGAGCGCAACC
CTTGTCATTAGTTGCCATCATTCAGTTGGGCACTCTAATGAGACTGCCGG
TGGTGAACCGGAGGAAGGTGGGGATGACGTCAAGTCCTCATGGCTCTTAC
GTCTGGGGCTACACACGTGCTACAATGGCCGGTACAAAGGGTTGCAATGC
CGCGAGGTGGAGCCAATCCCAAAAAGCCGGCCTCAGTTCGGATTGGAGTC
TGCAACTCGACTCCATGAAGTCGGAATCGCTAGTAATCGCTGATCAGCAG
GCAGCGGTGAATACGTTCCCGGGCCTTGTACACACCGCCCGTCAAGCCAC
GAAAGTCGGTAGTACCCGAAGTCGGTGTGCCAACC
>14_0903_05_40cm_scaffold_1332_16S_1 16S ribosomal RNA (16S rRNA) id=150807094 bin="14_0903_05_40cm_Bacteria_498_68_8" organism_tax=Bacteria
CGGAGAGTTTGATTCTGGCTCAGGACAAACGCTGGCGGCGTGCATAAAAC
ATGCAAGTCGAACGGGCCAATCCCCGCAAGGGGAAAGGCTAGTGGCGAAC
GGCTGAGTAACACGTAGGTGACCTGCCCAGAAGTGGGGGATAACGAATCG
AAAGATTCGCTAATACCGCATGTGACCACTCATTCATTTGAGTGCTCAAA
GTCGCAAGACGCTTTTGGAGGGGCCTGCGGCGGATTAGCTAGATGGCGAG
GTAACGGCTCACCATGGCGTCGATCCGTAGCTGGTCTGAGAGGATGACCA
GCCAGACTGGGACTGAGACACGGCCCAGACTCCTACGGGAGGCAGCAGTT
AGGAATTTTGCGCAATGGGGGAAACCCTGACGCAGCCACGCCGCGTGCGG
GATGAAGGCCTTCGGGTCGTAAACCGCTTTTCTCGAGGAAGAAACTCTGA
CGGTACTCGAGGAATAAGCAACGGCTAACTACGTGCCAGCAGCCGCGGTA
ATACGTAGGTTGCGAGCGTTGTCCGGATTTACTGGGCGTAAAGCGCGCGC
AGGCGGTTCCGAAAGTCGAATGTGAAAGCTCCTGGCCCAACTGGGAGAGG
CCGTTCGAAACTTCGGAACTTGAAGGCGGGAGAGGCAGATGGAATTTCCG
GTGTAGCGGTAAAATGCGTAGATACCGGAAGGAACACCAGTGGCGAAAGC
GATCTGCTGGCCCGCCCTTGACGCTCAGGCGCGAAAGCTGGGGGAGCGAC
CGGGATTAGATACCCCGTTAGTCCCAGCCGTAAACAATGGGCACTAGGTG
TTGTCGGTATCGACCCCGGCAGTGCCGTAGCTAACGCATTAAGTGCCCCG
CCTGGGGAGTACGACCGCAAGGTTAAAACTCAAAGAAATTGACGGGGGCC
CGCACAAGCAGCGGAGCGTGCGGTTCAATTCGATGGTACGCGAAGAACCT
TACCCAGACTTGACATGCAGGTGGTAGAGGACCGAAAGGCGATCGACCCG
CAAGGGAGCTTGCACAGGTGTTGCACGGCCGTCGTCAGCTCGTGTCGTGA
GATGTTGGGTTAAGTCCCGCAACGAGCGCAACCCTCGGGGTCTGTTGTAT
CTCTCAGACTCCACTGCCGAGAGAAACTCGGAGGAAGGTGGGGACGAAGT
CAGGTCAGCGTGGCCTTTATGTCTGGGGCTACACGCACGCTACAATCGCC
GGTCACAGCGGGTCGCGACTGCGCGAGCAGGAGCTAATCCCATAAAACCG
GCGTCAGTTCAGATCGGAGGCTGCAACTCGCCTCCGTGAAGTCGGAGTTG
CTAGTAACCGCGGGACAGTACACCGCGGTGAATATGTTCCCGGGCCTTGT
ACACACCGCCCGTCACGTCATGGGAGTTAGTAACACCCGAAGCCGGTGGG
TCAACCGCAAGGAGACAGCCGTCGAAGGTGGGACTAGCGACTGGGACGAA
GTCGTAACAAGGTAGCCGTACCGGAAGGTGCGGCTGGATCACCTCCTT
>14_0903_05_40cm_scaffold_2236_16S_1 16S ribosomal RNA (16S rRNA) id=150807096 bin="14_0903_05_40cm_Archaea_502_56_8" organism_tax=Archaea organism_desc=Pete_OTU_975
CTCCGGTTGATCCTGCCGGACCCGACTGCTATCGGAATGGGATTTAGCCA
TGTTAATCATGCGTTCCTCGAGTGCGAGGGACGCGGTGTACGGCTCAGTA
ACACGTAGTCAACCTACCCTAGAGACGCGGACAAACCCGGGAAACTGGGG
CTAATACGCGATAGGTCATATCATCTGGAAGGAGATATGGCCGAAAAGGA
TGGTGCGGGCTTCTTCCGCATCATTCGCTCCAGGATGGGACTGCGACCGA
TCAGGCTGTTGGCGGGGTAATGGCCCACCAAACCTGTAACCGGTACGGGC
TTTGAGAGAAGGAGCCCGGAGATGGACACTGAGACAAGGGTCCAGGCCCT
ACGGGGCGCATCAGGCGCGAAAACTTCGCAATGCGCGAAAGCGTGACGAG
GCTATTCCGAGTGTTTTCCGCTTAGGAGAACTTTTCTTAGCTGTAAAAAG
GCTGGGGAATAAGGGGAGGGCAAGTCTGGTGTCAGCCGCCGCGGTAATAC
CAGCTCCTCGAGTGGTCGGGACGATTATTGGGCCTAAAGCATCCGTAGCC
TGTTCTGTAGGTCTCCTGTTAAATTCAACCGCTCAACGGTTGGCCCGCAG
GAGATACCGCAGGACTAGGAGGCGAGAGAGGCGGACGGTACTCCGCAGGT
AGGGGTAAAATCCTTTGATCTGCGGAAGACCACCAGTGGCGAAGGCGGTC
TGCCAGAACGCGCTCGACGGTGAGGGATGAAAGCTGGGGGAGCGAACCGG
ATTAGATACCCGGGTAGTCCCAGCCGTAAACGATGCAAGCTAGATGATCC
GATCGCAGTTCGCGATCGGAGTGTCGCAGGGAAGCCGTTAAGCTTGCCGC
CTGGGGAGTACGGTCGCAAGGCTGAATCTACGAGCCGAGAAATCATCTCG
ACTTCTAGCAGTTCACTTAAAGGAATTGGCGGGGGAGCACCACAAGGGGT
GAAGCCTGCGGTTCAATTGGAGTCAACGCCAGGAAACTTACCAGGAGCGA
CAGCAGGTTGAGAGTCAGGCTGAAGACTTTACTTGACGAGCTGAGAGGAG
GTGCATGGCCGTCGCCAGTCTGCAGCTCGGAGCTTAAGTACTCAGATCAG
CTGACTATATGTGAGAGATTTCACTCCGTACATCGCCGGAGTAGTCGCCG
CTGATGGGCATCTCTATTCACGAGAAGTCAGAATCGGAACCTCTGAGAAG
ATCTTTCTTCGCTTTCTTCGTACAAATCTCGAACGACTCGGATACAATCC
AAGAATCGAAGAAGGGAGACGCGTGTGGATTGTTAGAATCTATTCGACTC
AGCTCCGAAAAGTTCTAACAAACTTATACGGAACAAAGGGCGATTGGGGA
CCTTACAAGACCATTCGAATAACTTTCACTTCAAAGTCAAGGGGGTTCCT
TGCGGAACTGCGAACTTACTTGAAGTCGGTGGGGTTGACGCCCACCAGCG
TCAAAAAAGAGAAAGAGGTCTATCGCCTGAAGATGTACTCGTTGGAGAAT
CTCAAACTATTTCGTCAGCTCTTCACGATAAGACATCCCGTTAAGCTCTC
GAGAATGTGTTCCGTGCTGCAGGGCGAACTCGTGCCGTGAGGCGTCCTGT
TAAGTCAGGCAACGAGCGAGACCCTTGCTAGTAATTGCTAGCTGCTCAGA
GATGGGCGGAGGCTAGTTACTAGGACTGCGGTTGCTAAAACCGAGGAAGG
AGAGGGCCACGGCAGGTCAGTATACGGCATACTCGGTCAACCAAACTGAT
TCCTGTTTGCTTTCACTCACGGGAAACAGGTTCAGAGGCTAGAGGTGCCG
GCTAAGGCCCCGAAACTCCTGGGCCACACGCGGGCTGCAATGGTAGGGAC
AATGGGCTCCGACCTCGAAAGAGGAAGGCAATCCTCAAACCCTACCCCAG
TTGTGATTGAGGGCTGAAACCCGCCCTCATGAATATGGAATCCCTAGTAA
CCGCGTGTCATCACCGCGCGGTGAATACGTCCCTGCTCCTTGCACACACC
GCCCGTCGCTTCACCCGAGTTGGGTTTAGACGAGGCCACCTCTTGTTGGG
GTGATCGAATCTAAGTTCGGCAAGGGGGGAGAAGTCGTAACAAGGTGGCT
GTAGGGGAACCTGCAGCCGGATCACCTCC
>14_0903_05_40cm_scaffold_12153_16S_1 16S ribosomal RNA (16S rRNA) id=150807110 bin="14_0903_05_40cm_Alphaproteobacteria_523_63_8" organism_tax=Alphaproteobacteria, Proteobacteria, Bacteria organism_desc=OTU_1591; T0_Decreased_20cm
TTGAGAGTTTGATCCTGGCTCAGAGCGAACGCTGGCGGCAGGCCTAACAC
ATGCAAGTCGAGCGCCGTAGCAATACGGAGCGGCAGACGGGAGAGTAACA
CGTGGGAACGTACCCTTTGGTTCGGAACAACCCAGGGAAACTTGGGCTAA
TACCGGATAAGCCCTTACGGGGAAAGATTTATCGCCGAAGGATCGGCCCG
CGTCTGATTAGCTAGTTGGTGGGGTAATGGCCCACCAAGGCGACGATCAG
TAGCTGGTCTGAGAGGATGATCAGCCTCACTGGGACTGAGACACGGCCCA
GACTCCTACGGGAGGCAGCAGTGGGGAATATTGGACAATGGGCGCAAGCC
TGATCCAGCCATGCCGCGTGAGTGAAGAAGGCCTTAGGGTTGTAAAGCTC
TTTTGCCAGGGACGATAATGACGGTACCTGGAGAATAAGCCCCGGCAAAC
TTCGTGCCAGCAGCCGCGGTAATACGAAGGGGGCTAGCGTTGCTCGGAAT
CACTGGGCGTAAAGCGCACGTAGGCGGATTGTTAAGTCAGGGGTGAAATC
CTGGAGCTCAACTCCAGAACTGCCTTTGATACTGGCGAGCTTGAGTCCGG
GAGAGGTGAGTGGAACTGCGAGTGTAGAGGTGAAATTCGTAGATATTCGC
AAGAACACCAGTGGCGAAGGCGGCTCACTGGCCCGGTACTGACGCTGAGG
CACGAAAGCGTGGGGAGCAAACAGGATTAGATACCCTGGTAGTCCACGCC
GTAAACGATGGATGCTAGCCGTTGGGGGGTTTACCCTTCAGTGGCGCAGC
TAACGCAATAAGCATCCCGCCTGGGGAGTACGGTCGCAAGATTAAAACTC
AAAGGAATTGACGGGGGCCCGCACAAGCGGTGGAGCATGTGGTTCAATTC
GAAGCAACGCGAAGAACCTTACCAGCCTTTGACATCCCGGTCGCGAGCAC
CAGAGATGGAGCTCTTCAGTTCGGCTGGACCGGAGACAGGTGCTGCATGG
CTGTCGT
>14_0903_09_20cm_scaffold_1967_16S_1 16S ribosomal RNA (16S rRNA) id=151224458 bin="14_0903_09_20cm_Bacteria_627_57_7" organism_tax=Bacteria
CGAGAGTTTGATCCTGGCTCAGAATCAACGCTGGCGGCGTGCCTAACACA
TGCAAGTCGAACGAGAAAGTGGAGCAATCCATGAGTACAGTGGCGACCGG
GTGAGTAACACGTGACTAACCTACCTTCTTGTGGGGGATAACCTCGGGAA
ACCGGGGCTAATACCGCATAACATCTCTGGGATGAAAAGCCGGAGATCAA
AGGAGCAATTCGCAGGAAGAGGGGGTCGCGGCTGATTAGCTAGTTGGTGA
GGTAACGGCTCACCAAGGCGATGATCGGTAGCCGGCCTGAGAGGGCGCAC
GGCCACACTGGAACTGAAACACGGTCCAGACTCCTACGGGAGGCAGCAGT
GGGGAATTTTGCGCAATGGGGGAAACCCTGACGCAGCAACGCCGCGTGGA
GGATGAAGTCCCTTGGGACGTAAACTCCTTTCGACCGGGACGATTATGAC
GGTACCGGTGGAAGAAGCCCCGGCTAACTTCGTGCCAGCAGCCGCGGTAA
TACGAGGGGGGCGAGCGTTGTTCGGAATTATTGGGCGTAAAGGGCGCGTA
GGCGGTGCGGTAAGTCACCTGTGAAACCTCTGGGCTTAACTCAGAGCCTG
CAGGCGAAACTACCGTGCTGGAGTGTGGGAGAGGTGCGTGGAATTCCCGG
TGTAGCGGTGAAATGCGTAGATATCGGGAGGAACACCTGTGGCGAAAGCG
GCGCACTGGACCACAACTGACGCTGAGGCGCGAAAGCTAGGGGAGCAAAC
AGGATTAGATACCCTGGTAGTCCTAGCCCTAAACTATGGATGCTTGGTGT
AGTGGGTACCCAATCCCACTGTGCCGCAGCTAACGCGTTAAGCATCCCGC
CTGGGGAGTACGGTCGCAAGGCTGAAACTCAAAGGAATTGACGGGGGCCC
GCACAAGCGGTGGAGCATGTGGTTCAATTCGACGCAACGCGAAGAACCTT
ACCT
>14_0903_09_20cm_scaffold_1149_16S_1 16S ribosomal RNA (16S rRNA) id=151224455 bin="14_0903_09_20cm_Acidobacteria_635_55_5" organism_tax=Acidobacteria, Bacteria
CGAGAGTTTGATCCTGGCTCAGAATCAACGCTGGCGGCGTGCCTAACACA
TGCAAGTCGCACGAGAAAGTGGAGCAATCCATGAGTAAAGTGGCGTACGG
GTGAGTAACACGTGACTAACCTACCTTCGAGTGGGGAATAACCTCGGGAA
ACCGGGGCTAATACCGCATAACATCTTCTGGCTGAGATGCCGGTTGATCA
AAGTAGTAATGCGCTTGAAGAGGGGGTCGCGGCTGATTAGCTAGTTGGAG
GGGTAACGGCCCACCAAGGCAATGATCAGTAGCCGGCCTGAGAGGGCGCA
CGGCCACACTGGAACTGAAACACGGTCCAGACTCCTACGGGAGGCAGCAG
TGGGGAATTTTGCGCAATGGGGGAAACCCTGACGCAGCAACGCCGCGTGG
AGGATGAAGTCCCTTGGGACGTAAACTCCTTTCGATCGGGACGATTATGA
CGGTACCGGAAGAAGAAGCCCCGGCTAACTTCGTGCCAGCAGCCGCGGTA
ATACGAGGGGGGCAAGCGTTGTTCGGAATTATTGGGCGTAAAGGGCGCGT
AGGCGGTGCGGTAAGTCTGTTGTGAAATCTCCGGGCTCAACTCGGAGTCT
GCATCAGAAACTGCCGTGCTTGAGTGTGGGAGAGGTGAGTGGAATTCCCG
GTGTAGCGGTGAAATGCGTAGATATCGGGAGGAACACCTGTGGCGAAAGC
GGCTCACTGGACCACAACTGACGCTGATGCACGAAAGCTAGGGGAGCAAA
CAGGATTAGATACCCTGGTAGTCCTAGCCCTAAACGATGATCGCTTGGTG
TGACAGGTACCCAATCCTGTCGTGCCGGAGCTAACGCGTTAAGCGATCCG
CCTGGGGAGTACGGTCGCAAGGCTGAAACTCAAAGGAATTGACGGGGGCC
CGCACAAGCGGTGGAGCATGTGGTTCAATTCGACGCAACGCGAAGAACCT
TACCTGGGCTCGAAATGTAGTGGACCGGGGTGGAAACATCCCTTCCCCGC
AAGGGGCTGCTATATAGGTGCTGCATGGCTGTCGTCAGCTCGTGTCGTGA
GATGTTGGGTTAAGTCCCGCAACGAGCGCAACCCTTATTGCCAGTTGCCA
TCATTTAGTTGGGCACTCTGGCGAAACTGCCCCGGATAACGGGGAGGAAG
GTGGGGATGACGTCAAGTCCTCATGGCCTTTATGTCCAGGGCTACACACG
TGCTACAATGGGTGGTACAAACCGTCGCAAACCCGCGAGGGGGAGCTAAT
CGGAAAAAGCCATCCTCAGTTCGGATTGGAGTCTGCAACTCGACTCCATG
AAGCTGGAATCGCTAGTAATCGCGGATCAGCACGCCGCGGTGAATACGTT
CCCGGGCCTTGTACACACCGCCCGTCACATCACGAAAGTGGGTTGTACTA
GAAGTCGCCGTGCCAACCGCAAGGAGGCAGGCGCCCAAGGTATAATTCAT
GATTGGGGTGAAGTCGTAACAAGGTAGCCGTAGGAGAACCTGCGGCTGGA
TCACCTCCTT
>14_0903_09_20cm_scaffold_879_16S_1 16S ribosomal RNA (16S rRNA) id=151224454 bin="14_0903_09_20cm_Archaea_636_52_6" organism_tax=Archaea
TTAAAGGAATTGGCGGGGGAGCACCACAAGGGGTGAAGCTTGCGGTTTAA
TTGGAGTCAACACCGGGAACCTTACCAGGGACGACAGTTGGATGAAGGTC
AGATTAAAGGTCTTACCGGACTAGCTGAGAGGAGGTGCATGGCCGTCGCC
AGTTCGTGCCGTGAGGTGTTCTCTTAAGTGAGAAAACGAACGAGACCCGT
GCCCTTAGTTGCCATCGTATTCCTTCGGGAATGCAGGCACACTAGGGGGA
CTGCCTCCGCTAAGGGGGAGGAAGGAGCGGGCCACGGCAGGTCAGTATGC
CCCGGATTCCCTGGGCCACACGCGAGCTGCAATGGCTGGGACAATGAGCT
CCGACCCCGAAAGGGGAAGGTAATCCCCAAACCCAGCCTCAGTTGGGATT
GAGGGCTGCAACCCGCCCTCATGAACATGGAATCCCTAGTAACCGCGTGT
CATCATCGCGCGGTGAATACGTCCCTGCTCCTTGCACACACCGCCCGTCG
CTCCACCCGAATTTGGTTTTGGTGAGATGCAGCCTTGTTGGTTGCCTCGA
ACCGAAGCTAGGTAAGGGGGGAGAAGTCGTAACAAGGTGGCCGTAGGGGA
ACCTGCGGCCGGATCACCTCC
>14_0903_09_20cm_scaffold_4177_16S_1 16S ribosomal RNA (16S rRNA) id=151224463 bin="14_0903_09_20cm_Archaea_636_52_6" organism_tax=Archaea
CTCCGCTTGATCCTGGCGGACCCAACTGCTATCGGGATGAGACTAAGCCA
TGCGAGTCGCACGCTTCCAGGCCAATGTGGGAGCGTGGCGTACGGCTCAG
TAACATGTGGCTAACCTACCCTCCGGACCGGGACAACTTCGGGAAACTGA
GGCTAAACCCGGATAGATGGAGAGGCCTGGAACGGTTCTCCGTCGAAATA
ATCCTAGGACCATGCTTTCTAGGACTGCCAGAGGATGGGGCCGCAGCCGA
TCAGGTCGTTGGTGAGGTAACGGCTCACCAAGCCTATAACCGGTACGGGC
CGTGAGAGCGGGAGCCCGGAGATGGGCACTGAGACAAGGGCCCAGGCCCT
ACGGGGCGCAGCAGGCGCGAAACCTCTGCAATGCGCGAAAGCGTGACAGG
GTCATCCCGAGTGCCATCCGCTGAGGAAGGCTTTTACCCGGTCTAACTCG
CCGGGAGAATAAGGGGAGGGCAAGTCTGGTGTCAGCCGCCGCGGTAATAC
CAGCTCCTCGAGTGGTTGGGACGATTATTGGGCCTAAAGCGTCCGTAGCC
GGCTGGAAAAGTTCTCCGTAAAATCCAACGATCCAATCGTTGGCTCGCGG
GGAATACTTTCCGGCTTGGGGGCGGGGGAGGTCGGCGGTAGTCCCGGGGT
AGGGGCGAAACAACGAAGAACTCGTTTCGCAGTCTTATAATCCCGGGAGG
ACCACCAGTACGATTGCAGGAGTATGTGCAGCGAGCAGCGCAATGAATCA
ATCCATTCCCAGACTTCTTGGACACAGCTTCGGAGACGGATACATTCACA
GGGCGAAATGGTACTTCGTATACACCAACAAGGCCGAGGAATTGCACGAC
GAGGTCAAGGAGAGTGTCTNNNNNNNNNNNNNNNNNNNNNNNCATTGCAG
GCGAACCTCAATCGGTGGGACACCACAAGTTCAATTCTCTCCCGTCGTCG
GGAAGAAACTTCACGACCAAGGTGGACCACAAGGTTCCAAGATAAGGCAA
GGGACGATCATCCCGCCAACGGTGACCAACGGCGACGAAGCAACAATTGC
GAACTTCCTCGGAGCCTTGTGCGACGATGAAGCCCAGATTCGAACGGACA
GTGGATCGAAGCAGATCGCTCTAAAATCCGTGAAGATTTCTTCTCTTGAA
GCCGAACTCGAAGCCTATCTGAATCAGATCAGAGAGATGTTCGAGAGCCT
AGGAGTCACATGTTCAGCCCCGAAACGCGACAGAACATATGTTCGTCGAG
GTGAAACAAGGATATCCAAACGCATCTGGATTACTAGCAGCACTAATTTC
GCAACCTTCGCGCGGAAGATCGTGCTGAATCATTCGGAAAAACGAGCTCG
ACTGCAAACTCTCCTATAATCGTGGTGAATGGCGAAGGCGGCCGACTAAA
ACGCGCCCGACGGTGAGGGACGAAAGCTGGGGGAGCGAACGGGATTAGAT
ACCCCGGTAGTCCCAGCTGTAAACGATGCAGGCTAGGTGTTAGGACGGGT
ACGGCCCGTTCTAGTGCCGCAGGGAAGCCATTAAGCCTGCCGCCTGGG
>14_0903_09_30cm_scaffold_12_16S_1 16S ribosomal RNA (16S rRNA) id=151568101 bin="14_0903_09_30cm_Bacteria_680_58_11" organism_tax=Acidobacteria organism_desc=Acidobacteria; OTU_1914; GP_2 (SILVA); Abawaca2.67
CGAGAGTTTGATCCTGGCTCAGAACGAACGCTGGCGGCGTGCTTAACACA
TGCAAGTCGAGTGCGCGTGCCGTAGCAATACGGCATGGCGCACGGCGCAC
GGGTGCGTAACACGTGGGCAATCTGCCCTCCGGTGGGGAATAACCCCGCG
AAAGCGGGGCTAATTCCGCATAACATTCCCTGGACTCCGGTTCGGGGATT
CAAAGCAGTGATGCGCCGGAGGAGGAGCCCGCGCCCGATTAGCTAGTTGG
TGAGGTAACGGCTCACCAAGGCAATGATCGGTAGCTGGTCTGAGAGGATG
GCCAGCCACACTGGAACTGAGACACGGTCCAGACTCCTACGGGAGGCAGC
AGTGGGGAATCTTGCGCAATGGGCGAAAGCCTGACGCAGCGACGCCGCGT
GGGGGATGAAGCTTTTCGGAGTGTAAACCCCTTTCGACTGGGACGAATGC
CCGCAAGGGAGTGACGGTACCGGTAGAAGAAGCCCCGGCTAACTACGTGC
CAGCAGCCGCGGTAAGACGTAGGGGGCCAGCGTTGTTCGGAATTACTGGG
TGTAAAGGGTTCGTAGGCGGTGTGGCAAGTCGGGAGTGAAATTTCTGGGC
TTAACCCAGAAGCTGCTTCCGAAACTGCTGTGCTAGAGTGCGGGAGAGGC
GCGTGGAATTGCAGGTGTAGCGGTGAAATGCGTAGATATCTGCAGGAACA
CCCGTGGCGAAAGCGGCGCGCTGGACCGTTACTGACGCTGAGGAACGAAA
GCTAGGGGAGCAAACAGGATTAGATACCCTGGTAGTCCTAGCCCTAAACG
ATCAGGACTTGGGGTGCCTTCCGTTCGGAAGTCGTCCCGGAGCTAACGCG
TTAAGTCCTGCACCTGGGGAGTACGGTCGCAAGACTGAAACTCAAAGGAA
TTGACGGGGGCCCGCACAAGCGGTGGAACATGTGGTTCAATTCGACGCTA
CGCGAGGAACCTTACCTGGGCTCGAAATGCTTCTGACCAGCTGTAGAAAT
ACGGCCTTCCCGCAAGGGACAGGAGTATAGGCGCTGCATGGCTGTCGTCA
GCTCGTGCCGTGAGGTGTTGGGTTAAGTCCCGCAACGAGCGCAACCCCTG
CACGTAGTTGCCACTCGCAAGAGGGAACTCTACGTGGACTGCTCCGGATA
ACGGAGAGGAAGGTGGGGATGACGTCAAGTCCGCATGGCCTTTATGTCCA
GGGCTACACACGTGTTACAATGCAGGGCACAAACCGTTGCCAACCCGCGA
GGGGGAGCTAATCGGAAAAAACTCTGCTCAGTTCGGATTGCAGTCTGCAA
CTCGACTGCATGAAGCCGGAATCGCTAGTAATGGCGTATCAGATCGACGC
CGTGAATACGTTCCCGGGCCTTGTACACACCGCCCGTCACATCACGAAAG
TGAGCTGTACTAGAAGTCGTCACGCTAACCGCAAGGAGGCAGACGCCCAA
GGTATGACTCATGATTGGGGTGAAGTCGTAACAAGGTAGCCGTAGGAGAA
CCTGCGGCTGGATCACCTCCTT
>14_0903_09_30cm_scaffold_153_16S_1 16S ribosomal RNA (16S rRNA) id=151568105 bin="14_0903_09_30cm_Actinobacteria_10591_68_7" organism_tax=Actinobacteria, Actinobacteria, Bacteria organism_desc=Pete_OTU_477
CGGAGAGTTTGATCCTGGCTCAGGACGAACGCTGGCGGCGTGCTTAACAC
ATGCAAGTGGTGCGACGAACCAGGGCTTGCCCTGGGGCAAAGCCGCGAAC
GGGTGAGTAACACGTGAGTAACCTGCCCCGATGACCGGGACAACCCGAGG
AAACTCGGGCTAATACCGGATGTGGCGCACAGGCATCAGCCTGTTCGCTA
AAGGAAGCTTCGGCCTCCGCATTGGGAGGGGCTCGCGGCCCATTAGCTTG
TTGGTGGGGTAACGGCCTACCAAGGCAACGATGGGTAGCTGGTCTGAGAG
GACGATCAGCCACACTGGGACTGAGACACGGCCCAGACTCCTACGGGAGG
CAGCAGTGGGGAATCTTGCGCAATGCGCGAAAGCGTGACGCAGCAACGCC
GCGTGGGGGAAGACGGCCTTCGGGTTGTAAACCCCTTTCAGGAGGGACGA
AGGCTCACCGGTGAATAGCCGTGTGAGTTGACGGTACCTCCACAAGAAGC
TCCGGCTAACTACGTGCCAGCAGCCGCGGTAATACGTAGGGAGCAAGCGT
TGTCCGGAATCATTGGGCGTAAAGCGCGCGTAGGTGGCCACATAAGTCCG
TTGTGAAAGTCAAAGGCTCAACCTTTGAAAGCCGATGGATACTGTGTGGC
TAGAGTACGGAAGAGGCGAGTGGAATTCCTGGTGTAGCGGTGGAATGCGC
AGATATCAGGAGGAACACCAATAGCGAAGGCAGCTCGCTGGGACGTTACT
GACACTGAGGCGCGAAAGCGTGGGGAGCGAACAGGATTAGATACCCTGGT
AGTCCACGCCGTAAACGATGGGTACTAGGTGTGGGAGGTGTCGACTCCTC
CCGTGCCGTCGCTAACGCACTAAGTACCCCGCCTGGGGAGTACGGCCGCA
AGGCTAAAACTCAAAGGAATTGACGGGGGCCCGCACAAGCAGCGGAGCAT
GTGGTTTAATTCGACGCAACGCGAAGAACCTTACCTGGGCTTGACATGTT
GGTGACCGCCGTGGAAACACGGTTTTCCTTCGGGACACCATCACAGGTGG
TGCATGGCTGTCGTCAGCTCGTGTCGTGAGATGTTGGGTTAAGTCCCGCA
ACGAGCGCAACCCCCGTCCTATGTTGCCATCATTTAGTTGGGGACTCATA
GGAGACTGCCGGTGACAAACCGGAGGAAGGTGGGGATGACGTCAAGTCAT
CATGCCCCTTATGTCCAGGGCTACACACGTGCTACATTGGCGCATACAAA
GGGCAGCAATACCGCGAGGTGGAGCAAATCCCATAAAGTGCGCCTCGGTT
CGGATTGGAGGCTGAAACTCGCCTCCATGAAGGTGGAGTTGCTAGTAATC
GCGGATCAGCAATGCCGCGGTGAATACGTTCCCGGGCCTTGTACACACCG
CCCGTCACACCACGAAAGCGAGCAACACCCGAAGCCGGTGGCCTAACCGC
AAGGAGGGAGCCGTCGAAGGTGGGGCCCGTGATTGGGGTGAAGTCGTAAC
AAGGTAGCCGTAGCGGAAGCTGCGGCTGGATCACCTCCTT
>14_0903_09_30cm_scaffold_39_16S_1 16S ribosomal RNA (16S rRNA) id=151568102 bin="14_0903_09_30cm_unknown_10603_52_8" organism_tax=unknown organism_desc=Pete_OTU_539
CTCCGCTTGATCCTGGCGGACCCAACTGCTATCGGGATGAGACTAAGCCA
TGCGAGTCGCACGCTTCCTAGCCACGGTGGGAGCGTGGCGTACGGCTCAG
TAACATGTGGCTAACCTACCCTCAGGACTGGGACAACTTCGGGAAACTGA
GGCTAATCCCGGATGGACGGAGAGGCCTGGAATGGTTCTCCGTTGAAAAG
GCTCTAGGGGCATGCTCTCTAGAGTTGCCTGAGGATGGGGCCGCAGCCGA
TCAGGTTGTTGGTGAGGTAACGGCTCACCAAGCCTATAACCGGTACGGGC
CGTGAGAGCGGGAGCCCGGAGATGGGCACTGAGATAAGGGCCCAGGCCCT
ACGGGGCGCAGCAGGCGCGAAACCTTTGCAATGCGCGAAAGCGTGACAGG
GTCATCCCGAGTGCCGTCCGCTGAGGATGGCTTTTGCCTGGTCTAACCAG
CCAGGTGAATAAGGGGAGGGCAAGTCTGGTGTCAGCCGCCGCGGTAATAC
CAGCTCCTCGAGTGGTTGGGACGATTATTGGGTCTAAAGCGTCCGTAGCC
GGCTGGAAAAGTTCTCCGTAAAATCCAACGATCCAATCGTTGGATCGCGG
GGAATACTTTCCGGCTTGGGGGCGGGGGAGGTCGGCGGTAGTCCCGGGGT
AGGGGCGAAAAAGGAAATGAAAAGTTTCCGTTCGCAGTCTTATAATCCCG
GGAGGACCACCAGTGGCGAAGGCGGCCGACTAAAACGCGCCCGACGGTGA
GGGACGAAAGCTGGGGGAGCGAACGGGATTAGATACCCCGGTAGTCCCAG
CTGTAAACGATGCAGGCTAGGTGTTAGGACGGGTACGGCCCGTCCTAGTG
CCGCAGGGAAGCCATTAAGCCTGCCACCTGGGGAGTACGGCCGCAAGGCT
GAATTCTCATATGGCAAGAAATCGTGCCGTTGAGACAGTTCACTTAAAGG
AATTGGCGGGGGAGCACCACAAGGGGTGAAGCTTGCGGTTTAATTGGAGT
CAACACCGGGAACCTTACCAGGGGCGACAGTTGGATGAAGGTCAGATTAA
AGGTCTTACCGGACTAGCTGAGAGGAGGTGCATGGCCGTCGCCAGACCTC
AGCCCGGAATCACCCAAAACTCGGAACATACACCCGAAGCCATTCAACCA
TATCTTGCCGGACTCGTAGCATCCGATGGCAACATACAACCACGTGAAGT
CAGAATTGCCACGAGTATTTGGCGTCTCTCGGTTTCACACCGACGAGTCT
CAAGGCAGAAGAAGAGGTATACAGGCTGAAGATGTATTCTCGCAAAAATC
TCGAGCTATTTGCTCGATCATTCAGGATTAGGCATCCTGTGAAAATTGCG
AAGATTGGTTCCGCGCTGGGGGGCGAGTTCGTGCCGTGAGGTGTTCTCTT
AAGTGAGAAAACGAACGAGACCCGTGCCCTTAGTTGCCAGGGCATTCCCT
CGGGAATGCAGGCACACTAGGGGGACTGCCTCCGCTAAGGGGGAGGAAGG
AGCGGGCCACGGCAGGTCAGTATGCCCCGGATCCCCTGGGCCACACGCGA
GCTGCAATGGCTGGGACAATGGGCTCCGACCCCGAAAGGGGAAGGCAATC
CCTAAACCCAGCCTCAGTTGGGATCGAGGGCTGCAACCCGCCCTCGTGAA
CATGGAATCCCTAGTAACCGCGTGTCATCATCGCGCGGTGAATACGTCCC
TGCTCCTTGCACACACCGCCCGTCGCTCCACCCGAGTCTGGTTTTGGTGA
GGTGCAGCCCTGTTGGTTGCCTCGAACCTAAGCTAAGCAAGGGGGGAGAA
GTCGTAACAAGGTGGCCGTAGGGGAACCTGCGGCCGGATCACCTCC
>14_0903_09_30cm_scaffold_14516_16S_1 16S ribosomal RNA (16S rRNA) id=151568144 bin="14_0903_09_30cm_Acidobacteria_691_56_9" organism_tax=Acidobacteria, Bacteria
CGAGAGTTTGATCCTGGCTCAGAATCAACGCTGGCGGCGTGCCTAACACA
TGCAAGTCGAACGAGAAAGCGGGGGCAACTCCGTGAGTAAAGTGGCGACC
GGGTGAGTAACACGTGACCAATCTACCCTCGAGTGGGGGATAACTCCGGG
AAACCGGAGCTAATACCGCATAACATCTTTGGAACCCAGGTTCTGAAGAT
CAAAGGAGCAATTCGCTTGAGGAGGAGGTCGCGGCTGATTAGCTAGTTGG
CGGGGTAATGGCCCACCAAGGCGAAGATCGGTAGCCGGCCTGAGAGGGCG
CACGGCCACACTGGAACTGAAACACGGTCCAGACTCCTACGGGAGGCAGC
AGTGGGGAATTTTGCGCAATGGGGGAAACCCTGACGCAGCAACGCCGCGT
GGAGGATGAAGTCCCTTGGGATGTAAACTCCTTTCGACCGGGAAGATGAT
GACGGTACCGGTGGAAGAAGCACCGGCTAACTCTGTGCCAGCAGCCGCGG
TAATACAGAGGGTGCGAGCGTTGTTCGGAATTATTGGGCGTAAAGGGCGC
GTAGGCGGTGTGGTAAGTCACCTGTGAAATCTCCGGGCTCAACTCGGAGC
TTGCAGGCGAAACTGCCGTGCTGGAGTGTGGGAGAGGTGCGTGGAATTCC
CGGTGTAGCGGTGAAATGCGTAGATATCGGGAGGAACACCTGTGGCGAAA
GCGGCGCACTGGACCACAACTGACGCTGAGGCGCGAAAGCTAGGGGAGCA
AACAGGATTAGATACCCTGGTAGTCCTAGCCCTAAACGATGGATGCTTGG
TGTAGCGGGTACCCAATCCCGCTGTGCCGCAGCTAACGCGATAAGCATCC
CGCCTGGGGAGTACGGTCGCAAGGCTGAAACTCAAAGGAATTGACGGGGG
CCCGCACAAGCGGTGGAGCATGTGGTTCAATTCGACGCAACGCGAAGAAC
CTTACCTGGGCTCGAAG
>14_0903_09_40cm_scaffold_853_16S_1 16S ribosomal RNA (16S rRNA) id=152477897 bin="14_0903_09_40cm_Nitrospirae_760_61_6" organism_tax=Nitrospirae, Bacteria
CGAGAGTTTGATCCTGGCTCAGAACGAACGCTGGCGGCGCGCTTAACACA
TGCAAGTCGAACGAGAAGGCGTAGCAATACGCTTGTACAGTGGCGAACGG
GTGAGTAATACGTGGGTGACCTACCCTCGAGTGGGGAATAACCCGCCGAA
AGGCGGGCTAATGCCGCGTACGCTTCCATCTTTATGGAGGTGGAAGGAAA
GCCGTGCCGTGGGCACGGCGCTCAAGGATGGGCTCACGTCCTATCAGCTT
GTTGGTAGGGTAACGGCCTACCAAGGCTCCGACGGGTAGCTGGTCTGAGA
GGACGATCAGCCACACTGGCACTGCGACACGGGCCAGACTCCTACGGGAG
GCAGCAGTGAGGAATATTGCGCAATGGGCGAAAGCCTGACGCAGCGACGC
CGCGTGGGGGATGAAGGTCTTCGGATTGTAAACCCCTTTCGGGAGGGAAG
ATGGGACGGGCAACCGTTCGGACGGTACCTCCAGAAGCAGCCACGGCTAA
CTTCGTGCCAGCAGCCGCGGTAATACGAAGGTGGCAAGCGTTGTTCGGAT
TTACTGGGCGTACAGGGAGCGTAGGCGGTTAGGTAAGCCCTTCGGGAAAT
CTC
>14_0903_09_40cm_scaffold_17062_16S_1 16S ribosomal RNA (16S rRNA) id=152477919 bin="14_0903_09_40cm_Ktedonobacter_racemifer_793_53_7" organism_tax=Ktedonobacter racemifer, Ktedonobacter, Ktedonobacterales, Ktedonobacteria, Chloroflexi, Bacteria organism_desc=Chloroflexi; OTU_149; T0_Decreased_20cm; Pete_OTU_19
GACGAGTTTGATCCTGGCTCAGGACAAACGCTAGCGGCGTGCTTAACACA
TGCAAGTCGAACGCTCTCTGGCATTAGTCAGAGGGAGTGGCGGACGGGTG
AGTAACACGTGGGTAACCTACCTCAAGGTGAGGAATACCAACGAGAAATC
GTTGACAATACCGCATGAGCTTCTTCGGGAGCAAAGCTTCTCGTATTGAG
AGGCGCCTTGAGATGGGCCTGCGCCTGATTATGCTAGTTGGTGGGGTAAA
AGCCTACCAAGGCGACGATCAGTAGCTGGTCTGAGAGGACGACCAGCCAC
ACTGGGATTGAGAACGGCCCAGACTCCTACGGGAGGCAGCAGTGAGGAAT
TTTCCGCAATGGACGAAAGTCTGACGGAGCAACGCCGCGTGCAGGACGAA
GGTCTTCGGATCGTAAACTGCTTTTATCGAGGAAGAGAACGGACGGTACT
CGATGAATAAGCCCCGGCTAACTACGTGCCAGCAGCCGCGGTAATACGTA
GGGGGCGAGCGTTGTCCGGATTTATTGGGCGTAAAGGGCCCGCAGGCGGT
CCGCCAAGTTTGGGGTGAAAGCTCCTCGCTTAACGAGGAGAGAGCCGCAA
AAACTGGTGGACTTGAGAGCGAGAGAGGGACATGGAACTCCGGGTGAAGC
AGTGAAATGCGTAGATATCCGGAAGAACACCAAAGGCGAAGGCAGTGTCC
TGGCTCGTATCTGACGCTCAGGGGCGAAAGCCAGGGGAGCGAACGGGATT
AGATACCCCGGTAGTCCTGGCCGTAAACGATGACCACTCGACGCACGAAG
ATTCGACCCTTTGTGTGTCTAAGCTAACGCGATAAGTGGTCCGCCTGGGG
AGTACGATCGCAAGATTAAAACTCAAAGGAATTGACGGGGACCCGCACAA
GCAGCGGAGCGTGTGGTTTAATTCGAAGCAACGCGAAGAACCTTACCAGG
GTTTGACATGACCAGGAAGTCCATCGAAAGGTGGGTCCCTTCGGGGTCTG
GTCACAGGTGCTGCATGGCTGTCGTCAGCTCGTGCCGTGAGGTGTTGGGT
TAAGTCCCGCAACGAGCGCAACCCTTGCCGTTAGTTGAAATTAACTAGCA
GGACTGCCACCCTTAAGGTGGAGGAAGGTGGGGATGACGTCAAGTCAGCA
CGGCCCTTACATCCTGGGCGACACACACGCTACAATGGTCGGGACAGAGG
GAAGCCAACCCGCGAGGGGGAGCCAATCCCAACAAAGCCGATCTCAGTTC
GGATTGGAGGCTGAAACCCGCCTCCATGAAGGTGGAGTTGCTAGTAACCG
TGAGTCAGCACATCACGGTGAATACGTTCCCGGGTCTTGTACACACCGCC
CGTCACACCACGAAAGTCGGCAACACCTGAAGCCGCTGGGCTAACCCTTC
TTGAAAGGGAGGCAGGCGTCGAGGGCGGGGTCGGTGATTGGGGTGAAGTC
GTAACAAGGTAGCCGTACCGGAAGGTGCGGCTGGATCACCTCCTT
>14_0903_09_40cm_scaffold_20356_16S_1 16S ribosomal RNA (16S rRNA) id=152477924 bin="14_0903_09_40cm_Ktedonobacter_racemifer_793_53_7" organism_tax=Ktedonobacter racemifer, Ktedonobacter, Ktedonobacterales, Ktedonobacteria, Chloroflexi, Bacteria organism_desc=Chloroflexi; OTU_149; T0_Decreased_20cm; Pete_OTU_19
TGGCGAGTTTGATCCTGGCTCAGGATAAACGCTGGCGGCGTGCCTAACAC
ATGCAAGTCGAACGCGCTCCCCTCCTTCGGGGGGGGAGCGAGTGGCGGAC
GGGTGAGTAAGACGTGGGTCACCTACCTCTCAGTGAGGGATACCGGCGAG
AAATCGCCGACAATCCCGCATACGCTTCGCGCTCTGGAACGAGCGCCAAG
CAAAGCTCTGCAAAGGGCGCTGGGAGATGGGCCCGCGGCCGATTAGCTGG
TTGGTGGGGTAAGAGCTCACCAAGGCGACGATCGGTAGCTGGTCTGAGAG
GACGATCAGCCACACTGGGATTGAGAACGGCCCAGACTCCTACGGGGGGC
AGCAGTGAGGAATTTTCGGCAATGGACGCAAGTCTGACCGAGCAACGCCG
CGTGCAGGAGGAAGGTCTTCGGATCGTAAACTGCTTTTCTTTGGGACGAG
CAAGGACGGTACCAGAGGAACAAGCCCCGGCTAACTACGTGCCAGCAGCC
GCGGTAATACGTAGGGGGCGAGCGTTGTCCGGAGTTACTGGGCGTAAAGC
GCACGCAGGCGGTGCTGCGCGTTTGGGGTTACAGCTCCCGGCTCAACCGG
GAGAGCGCCTCGAAGACGGCAGCACTTGAGGGCCAGAGAGGGACACGGAA
CTCCGGGTGGAGTGGTGAAATGCGTAGATATCCGGAAGAACACCAAAGGC
GAAGGCAGTGTCCTGGCTGGTACCTGACGCTCAGGTGCGAAAGCTAGGGG
AGCGAACGGGATTAGATACCCCGGTAGTCCTAGCCGTAAACGATCACAGG
TGCTGCATGGCTGTCGTCAGCTCGTGCCGTGAGGTGTTGGGTTAAGTCCC
GCAACGAGCGCAACCCCTGTCGTCGGTTGGATCTCTCCGACGAGACTGCC
GCGATCAACGTGGAGGAAGGTGGGGATGACGTCAAGTCAGCACGGCCCTT
ACGTCCTGGGCGACACACACGCTACAATGGTCGGGACAGAGGGAAGCCAA
CCCGCGAGGGGGAGCCAATCCCAACAAAGCCGATCTCAGTTCGGATTGGA
GGCTGAAACCCGCCTCCATGAAGGTGGAGTTGCTAGTAACCGTGAGTCAG
CCACATCACGGTGAATACGTTCCCGGGTCTTGTACACACCGCCCGTCACA
CCACGAAAGTCGGCAACACCTGAAGCCGCTGGGCTAACCCCCTCTTCGTG
AGGGGGAGGCAGGCGTCGAGGGTGGGGTTGGTGATTGGGGTGAAGTCGTA
ACAAGGTAGCCGTACCGGAAGGTGCGGCTGGATCACCTCCTT
>14_0903_09_40cm_scaffold_40810_16S_1 16S ribosomal RNA (16S rRNA) id=152477944 bin="14_0903_09_40cm_Ktedonobacter_racemifer_793_53_7" organism_tax=Ktedonobacter racemifer, Ktedonobacter, Ktedonobacterales, Ktedonobacteria, Chloroflexi, Bacteria organism_desc=Chloroflexi; OTU_149; T0_Decreased_20cm; Pete_OTU_19
TGGCGAGTTTGATCCTGGCTCAGGATAAACGCTGGCGGCGTGCCTAACAC
ATGCAAGTCGAACGCGCTCCCCTCCTTCGGGGGGGGAGCGAGTGGCGGAC
GGGTGAGTAAGACGTGGGTCACCTACCTTTCAGTGAGGGATACCGGCGAG
AAATCGCCGACAATCCCGCATACGCTTGGCGCTCTGCAACGAGCGCCAAG
CAAAGCTCTGCAAAGGGCGCTGGGAGATGGGCCCGCGGCCGATTAGCTGG
TTGGTGGGGTAAAAGCTCACCAAGGCGACGATCGGTAGCTGGTCTGAGAG
GACGATCAGCCACACTGGGATTGAGAACGGCCCAGACTCCTACGGGGGGC
AGCAGTGAGGAATTTTCGGCAATGGGGGCAACCCTGACCGAGCAACGCCG
CGTGCAGGAGGAAGGTCTTCGGATCGTAAACTGCTTTGCTCTGGGACGAG
CAAGGACGGTACCAGAGGAACAAGCCCCGGCTAACTACGTGCCAGCAGCC
GCGGTAATACGTAGGGGGCGAGCGTTGTCCGGAGTTACTGGGCGTAAAGC
GCACGCAGGCGGTGCTGCGCGTTTGGGGTTACAGCTCCCGGCTCAACCGG
GAGAGCGCCTCGAAGACGGCAGCACTTGA
>14_0903_12_20cm_scaffold_1386_16S_1 16S ribosomal RNA (16S rRNA) id=153436628 bin="14_0903_12_20cm_Bacteria_885_69_7" organism_tax=Bacteria organism_desc=Likely Firmicutes; OTU_293; T0_Decreased_20cm
ACGGAGAGTTTGATCCTGGCTCAGGATTAACGCTGGCGGCGTGCCTGACA
CATGCAAGTCGAACGGGTGCCAGTTGCCCGCAAGGGTGGCTGGCGCTAGT
GGCGGACGGGTGAGTAACACGTGGGCAACCTGCCTGAGAGTGCGGAATAA
CCCTGCGAAAGCAGAGCTAATACCGCATGTGGTTCGCGGATGGCATCTTC
CGCGAACTAAAGTCGCAAGACGCTCTCAGATGGGCCCGCGGCCTATTAGC
TAGTTGGTGAGGTAACGGCCCACCAAGGCTTTGATGGGTAGCTGGTCTGA
GAGGACGATCAGCCACACTGGGACTGAGACACGGCCCAGACTCCTACGGG
AGGCAGCAGTGAGGAATTTTCCGCAATGGGCGAAAGCCTGACGGAGCAAC
GCCGCGTGAGGGATGAAGTCTCTAGGGATGTAAACCTCTGTTGGGAGGGA
CGAAGATCTGACGGTACCTCCTGAGGAAGCCCCGGCTAACTACGTGCCAG
CAGCCGCG
>14_0903_12_20cm_scaffold_588_16S_1 16S ribosomal RNA (16S rRNA) id=153436625 bin="14_0903_12_20cm_Acidobacteria_917_58_8" organism_tax=Acidobacteria, Bacteria
CGAGAGTTTGATCCTGGCTCAGAATCAACGCTGGCGGCGTGCCTAACACA
TGCAAGTCGAACGAGAAAGTGGAGCAATCCATGAGTAAAGTGGCGACCGG
GTGAGTAACACGTGACTAACCTGCCTTCGAGTGGGGGATAACCTCGGGAA
ACCGGGGCTAATACCGCATAATGCCTTCGGGTTAAAGGAGCAATTCGCTT
GAAGAGGGGGTCGCGGCTGATTAGCTAGTTGGCGGGGTAATGGCCCACCA
AGGCAATGATCGGTAGCCGGCCTGAGAGGGCGCACGGCCACACTGGAACT
GAAACACGGTCCAGACTCCTACGGGAGGCAGCAGTGGGGAATTTTGCGCA
ATGGGGGAAACCCTGACGCAGCAACGCCGCGTGGAGGATGAAGTCCCTTG
GGACGTAAACTCCTTTCGACCGGGACGATGATGACGGTACCGGTGGAAGA
AGCCCCGGCTAACTTCGTGCCAGCAGCCGCGGTAATACGAGGGGGGCGAG
CGTTGTTCGGAATTATTGGGCGTAAAGGGCGCGTAGGCGGTGCGGTAAGT
CACCTGTGAAACCTCTGGGCTTAACTCAGAGCCTGCAGGCGAAACTGCCG
TGCTGGAGTGTGGGAGAGGTGCGTGGAATTCCCGGTGTAGCGGTGAAATG
CGTAGATATCGGGAGGAACACCTGTGGCGAAAGCGGCGCACTGGACCACA
ACTGACGCTGAGGCGCGAAAGCTAGGGGAGCAAACAGGATTAGATACCCT
GGTAGTCCTAGCCCTAAACGATGGATGCTTG
>14_0903_12_20cm_scaffold_6152_16S_1 16S ribosomal RNA (16S rRNA) id=153436642 bin="14_0903_12_20cm_Bacteria_924_55_9" organism_tax=Bacteria
CAAGCGGTGGAGTATGTGGCTCAATTCGATGCAACGCGAAGAACCTTACC
AGGCCTTGACATGCATCTCTAAGTTGGTGAAAGCCAGCGAGTCCCGAAAG
GGACAATTTGCACAGGTGCTGCATGGCTGTCGTCAGCTCGTGTCGTGAGA
TGTTGGGTTAAGTCCCGCAACGAGCGCAACCCCTGTGAACTGTTGCCACC
GGAGCGAGAGCTCCGAGCACTCTGTTCAGACTGCCCCGCTCTAACGGGGA
GGAAGGTGGGGACGACGTCAAGTCAGTATGGCCCTTACGGCCTGGGCTGC
ACACGTACTACAATGCCCAGTACAGAACGATCCAAGACCGCGAGGTGGAG
GAAATCACTAAAACTGGGCCCAGTTCAGATTGAAGTCTGCAACTCGACTT
CATGAAGCCGGAATCGCTAGTAATGGCGTATCAGCTACGACGCCGTGAAT
ACGTTCCCGGGCCTTGTACACACCGCCCGTCACATCATGGAAGTCGCTTG
TAGCCGAAGCCGGCGCGCTAACCGCAAGGAGGCAGCCGCCTACGCTATGA
GTGGTAACTGGGATGAAGTCGTAACAAGGTAGCCGTAGGGGAACCTGCGG
CTGGATCACCTCCTT
>14_0903_12_20cm_scaffold_20866_16S_1 16S ribosomal RNA (16S rRNA) id=153436674 bin="14_0903_12_20cm_Bacteria_924_55_9" organism_tax=Bacteria
ACGGAGAGTTTGATTCTGGCTCAGAACGAACGCTGGCGGCGTGGATAAGA
CATGCAAGTCGAGCGAGATTTTTTCCTGTAGCAATACGGGGAAAAGTCTA
GCGGCGAACGGGTGCTTAACACGTGGGCAATCTGTCGAGAAGTGGGGGAT
AGCTCGCCGAAAGGCGAATTAATACCGCATGTGATCAGAGTGGACATCCA
TTCAAAATCAAAGTCGGGGCAACCTGACGCTTCTTGAGGAGCCCGCGGCC
TATCAGCTTGTTGGTGAGGTAACGGCTCACCAAGGCGATGACGGGTAGCT
GGTCTGAGAGGACGACCAGCCACACTGGGACTGAGACACGGCCCAGACAC
CTACGGGTGGCAGCAGTCGAGAATTTTTCTCAATGGGGGAAACCCTGAAG
GAGCGACGCCGCGTGGAGGATGAAGGTCTTCGGATTGTAAACTCCTGTCA
TTGGGGAACAATGCGTGACGGTTAACTGCCGTCGCGTTGATAGTACCCGA
AGAGGAAGAGACGGCTAACTCTGTGCCAGCAGCCGCGGTAATACAGAGGT
CTCAAGCGTTGTTCGGATTCATTGGGCGTAAAGGGTGCGTAGGCGGCGCG
GTAAGTCGGGTGTGAAATCTCGGAGCT
>14_0903_12_20cm_scaffold_1665_16S_1 16S ribosomal RNA (16S rRNA) id=153436630 bin="14_0903_12_20cm_Ktedonobacter_racemifer_1020_54_11" organism_tax=Ktedonobacter racemifer, Ktedonobacter, Ktedonobacterales, Ktedonobacteria, Chloroflexi, Bacteria
GACGAGTTTGATCCTGGCTCAGGACAAACGCTAGCGGCGTGCTTAACACA
TGCAAGTCGAACGCTCTCTGGCATTAGTCAGAGGGAGTGGCGGACGGGTG
AGTAACACGTGGGTAACCTACCTCAAGGTGAGGAATACCAACGAGAAATC
GTTGACAATACCGCATGAGCTTCTTCGGGAGCAAAGCTTCTCGTATTGAG
AGGCGCCTTGAGATGGGCCTGCGCCTGATTATGCTAGTTGGTGGGGTAAA
AGCCTACCAAGGCGACGATCAGTAGCTGGTCTGAGAGGACGACCAGCCAC
ACTGGGATTGAGAACGGCCCAGACTCCTACGGGAGGCAGCAGTGAGGAAT
TTTCCGCAATGGACGAAAGTCTGACGGAGCAACGCCGCGTGCAGGACGAA
GGTCTTCGGATCGTAAACTGCTTTTATCGAGGAAGAGAACGGACGGTACT
CGATGAATAAGCCCCGGCTAACTACGTGCCAGCAGCCGCGGTAATACGTA
GGGGGCGAGCGTTGTCCGGATTTATTGGGCGTAAAGGGCCCGCAGGCGGT
CCGCCAAGTTTGGGGTGAAAGCTCCTCGCTTAACGAGGAGAGAGCCGCAA
AAACTGGTGGACTTGAGAGCGAGAGAGGGACATGGAACTCCGGGTGAAGC
AGTGAAATGCGTAGATATCCGGAAGAACACCAAAGGCGAAGGCAGTGTCC
TGGCTCGTATCTGACGCTCAGGGGCGAAAGCCAGGGGAGCGAACGGGATT
AGATACCCCGGTAGTCCTGGCCGTAAACGATGACCACTCGACGCACGAAG
ATTCGACCCTTTGTGTGTCTAAGCTAACGCGATAAGTGGTCCGCCTGGGG
AGTACGATCGCAAGATTAAAACTCAAAGGAATTGACGGGGACCCGCACAA
GCAGCGGAGCGTGTGGTTTAATTCGAAGCAACGCGAAGAACCTTACCAGG
GTTTGACATGACCAGGAAGTCCATCGAAAGGTGGGTCCCTTCGGGGTCTG
GTCACAGGTGCTGCATGGCTGTCGTCAGCTCGTGCCGTGAGGTGTTGGGT
TAAGTCCCGCAACGAGCGCAACCCTTGCCGTTAGTTGAAATTAACTAGCA
GGACTGCCACCCTTAAGGTGGAGGAAGGTGGGGATGACGTCAAGTCAGCA
CGGCCCTTACATCCTGGGCGACACACACGCTACAATGGTCGGGACAGAGG
GAAGCCAACCCGCGAGGGGGAGCCAATCCCAACAAAGCCGATCTCAGTTC
GGATTGGAGGCTGAAACCCGCCTCCATGAAGGTGGAGTTGCTAGTAACCG
TGAGTCAGCACATCACGGTGAATACGTTCCCGGGTCTTGTACACACCGCC
CGTCACACCACGAAAGTCGGCAACACCTGAAGCCGCTGGGCTAACCCTTC
TTGAAAGGGAGGCAAGCGTCGAGGGCGGGGTCGGTGATTGGGGTGAAGTC
GTAACAAGGTAGCCGTACCGGAAGGTGCGGCTGGATCACCTCCTT
>14_0903_12_30cm_scaffold_976_16S_1 16S ribosomal RNA (16S rRNA) id=154214248 bin="14_0903_12_30cm_Acidobacteria_1043_61_10" organism_tax=Acidobacteria, Bacteria
ATGAGAGTTTGATCCTGGCTCAGAGCGAACGCTGGCGGCGTGCTTAACAC
ATGCAAGTCGAGTGCGCAGTCTTCTGTAGCAATACAGGGGGCCGGCGCAC
GGCGCACGGGTGCGTAACACGTGGGTAACCTGCCCTGAGATGGGGGACAA
CCCCGCGAAAGCGGGGCTAATACCGCATAACACTCCGACGATTTCGATTG
TTGGAGTCAAAGCCCGCAAGGGCGTCATGGGAGGGGCCCGCGCCCGATTA
GCTTGTTGGTGAGGTAACGGCTCACCAAGGCTTTGATCGGTAGCCGGTCT
GAGAGGATGGCCGGCCACACTGGAACTGAGACACGGTCCAGACTCCTACG
GGAGGCAGCAGTGGGGAATCTTGCGCAATGGGCGAAAGCCTGACGCAGCG
ACGCCGCGTGGGGGATGAAGCTTCTCGGAGTGTAAACCCCTTTCGACCCG
GACGAATGGCCCGCAAGGGACGCGACGGTACGGGTAGAAGAAGCCCCGGC
TAACTACGTGCCAGCAGCCGCGGTAAAACGTAGGGGGCCAGCGTTGCTCG
GAATTACTGGGCGTAAAGGGTTCGTAGGCGGTGCGGCAAGTCGGAAGTGA
AATCTCTGGGCTTAACTCAGAGGCTGCTCCCGAAACTGCCGTGCTCGAGT
GCGGGAGAGGCGAGTGGAATTGCAGGTGTAGCGGTGAAATGCGTAGATAT
CTGCAGGAACACCCGTGGCGAAGGCGGCTCGCTGGACCGCAACTGACGCT
GAGGAACGAAAGCTAGGGGAGCAAACAGGATTAGATACCCTGGTAGTCCT
AGCCCTAAACGATCAGGACTTGGGGTGCATCCCGTTCGGGGTGCGTCCCG
GAGCTAACGCGTTAAGTCCTGCGCCTGGGGAGTACGGTCGCAAGGCTGAA
ACTCAAAGGAATTGACGGGGGCCCGCACAAGCGGTGGAACATGTGGTTCA
ATTCGACGCAACGCGAAGAACCTTACCTGGGCTCGAAGTGCCGGTGACCG
CGGTGGAAACATCGCTTTCCCGCAAGGGACACCGGTAGAGGTGCTGCATG
GCTGTCGTCAGCTCGTGCCGTGAGGTGTTGGGTTAAGTCCCGCAACGAGC
GCAACCCTTACACTTAGTTGCCACCCGCAAGGGGGAACTCTAAGTGGACT
GCTCCGGATAACGGAGAGGAAGGTGGGGATGACGTCAAGTCAGCATGGCC
TTTATGTCCAGGGCTACACACGTGTTACAATGCGCGCTACAAAGCGTCGC
GAACCCGCGAGGGGGAGCTAATCGCAAAAAAGCGCGCTCAGTTCGGATTG
CAGTCTGCAACTCGACTGCATGAAGCCGGAATCGCTAGTAATGGCGTATC
AGAACGACGCCGTGAATACGTTCCCGGGCCTTGTACACACCGCCCGTCAC
ATCACGAAAGTGAGCTGTACTAGAAGTCGCCCAGCTAACCGCAAGGAGGC
AGGCGCCCAAGGTATGGCCCATGATTGGGGTGAAGTCGTAACAAGGTAGC
CGTAGGAGAACCTGCGGCTGGATCACCTCCTT
>14_0903_12_30cm_scaffold_2917_16S_1 16S ribosomal RNA (16S rRNA) id=154214254 bin="14_0903_12_30cm_Bacteria_1056_68_10" organism_tax=Bacteria organism_desc=Rokubacteria; OTU_2455; T0_Elevated_20cm; Pete_OTU_219
TGGCGAGTTTGATCCTGGCTCAGAGCGAACGCTGGCGGCGTACTTAACAC
ATGCAAGTCGAACGGGGAGTGTCGGTGTAGCAATACATCGGCGCTTCGAG
TGGCGCACGGGTGAGTAACACGTGGGTAACCTGCCCTTGAGTTCGGGATA
CCCTCTCGAAAGGGAGGCTAATACCGGATACGTTCCTCGGGTCGCAAGAC
TTGGGGAGGAAAGGTAGCGCAAGCTGCCGCTCTTGGAGGGGCTCGCGGCC
TATCAGCTAGTTGGTGAGGTAACGGCTCACCAAGGCGACGACGGGTAGCT
GGTCTGAGAGGACGACCAGCCACACGGGGACTGAGACACGGCCCCGACTC
CTACGGGAGGCAGCAGTGGGGAATTTTCCGCAATGGGCGAAAGCCTGACG
GAGTGACGCCGCGTGGGGGACGAAGGCCTTCGGGTTGTAAACCCCTGTCA
GAGGGAAAGAAGGGTTCGGGCGTGAATAGCGCTCGGATCTGACGGTACCT
TCAGAGGAAGCCCCGGCCAACTCTGTGCCAGCAGCCGCGGTAAGACAGAG
GGGGCAAGCGTTGCTCGGAATCACTGGGCGTAAAGGGCGCGTAGGCGGGA
TGGCAAGTCGGTCGTGAAATCCCTCGGCTCAACTGAGGGGGGTCGGCCGA
TACTGCCGTTCTTGAGGGATGCAGAGGAGACTGGAATTCCCGGTGTAGCG
GTGAAATGTGTAGAGATCGGGAGGAACACCGGTGGCGAAGGCGGGTCTCT
GGGCATTTCCTGACGCTGAGGCGCGAAAGCGTGGGGAGCAAACGGGATTA
GATACCCCGGTAGTCCACGCTGTAAACGATGACGACTAGGTGTGGGGTGG
TTCAGTCCATTCCGTGCCGCAGCTAACGCATTAAGTCGTCCGCCTGGGGA
GTACGGCCGCAAGGTTGAAACTCAAAGGAATTGACGGGGGCCCGCACAAG
CGGTGGAGCATGTGGTTCAATTCGATGCAGAGCGAAGAACCTTACCTGGG
CTTGACATGTAGGAAGTAGGAACCCGAAAGGGGGACGACCTGTTAAGTCA
GGAGCCTACACAGGTGGTGCATGGCTGTCGTCAGCTCGTGCCGTGAGGTG
TTGGGTTAAGTCCCGCAACGAGCGCAACCCTCACCCTATGTTGCCATCGG
TTCGGCCGGGCACTCTTAGGGAACTGCCGGCGAAGAGCTGGAGGAAGGGG
GGGATGACGTCAAGTCCGTATGCCCTTTATGCCCAGGGCTACACACATGC
TACAATGGTCGGTACAGAGGGTTGCCAACCCGCGAGGGGGAGCCAATCCC
AGAAAGCCGATCTCAGTTCGGATTGCAGGCTGCAACTCGCCTGCATGAAG
TAGGAATCGCTAGTAAGCGCAGATCAGCAGGCTGCGCTGAATACGTTCCC
GGGCCTTGTACACACCGCCCGTCACACCACGAAAGCCAGCTGTACCAGAA
GTCACTGCGCCAACCGCAAGGAGGCAGGTGCCCAAGGTATGGTTGGTGAT
TGGGGTGAAGTCGTAACAAGGTAGCCGTAGGGGAACCTGCGGCTGGATCA
CCTCCTTTCTAAGGAGCCACGAGAGTCCGGCGGTTGTCGTTTCGATCCGA
TGGATCTCTTCGATCGCTGGGCTCTCCACGCTCTCTCTTCGTGTTCACAC
TCTCGTGGGGCCAGTAGCATTTTTTTTCGCCTGGGGCCTTTAGCTCAGGT
GGCTAGAGCGCGCGCTTGATAAGCGCGAGGTCCCTGGTTCGATCCCAGGA
AGGCCCACCAAGTCTTGTCGGCGGGGATGTAGCTCAGATGGGAGAGCACC
TGCTTTGCAAGCAGGGGGTCGCCGGTTCGAATCCGGTCATCTCCACCAGG
CGTGAACGACGACGCGATCGAAGCGAGTGATACTCGCGCGATCTTTGACA
ACCGAATACGAAGATTCTCGAGTGTAGCCAGGCGATGTTCTCCATAAGAA
GTAAGTTCGTGGTCAAGCTACTAAGAGCGAACGGTGGATGCCTTGGCGCC
GGGAAGCGATGAAGGACGTGGCAAGCTGCGATAAGCCTCGGGGAGCCGCA
AGCAGGCATCGATCCGAGGATGTCCGAATGGGGGAACCTGGGCGGAGTAA
TGTCCGCTCGTCCCTGACTGAATCCATAGGTCAGGGCACGCGAACCGGGG
GAACTGAAACATCTCAGTACCTCGAGGGAAAAGAAATCAACCGAGATTGC
CCAAGTAGCGGCGAGCGAACGGGCAACAGCCTAAACCAGATCCGAGCAAT
CGGGTCTGGGGTTGCGGGGCGCTCATAGGGGAAACCCGGAGAGTTACCAA
GTCAGGCGATAGTCGAAGGCTCTGGAAAGTGCCGCCAAAGACGGTGATAG
CCCGGTAGACGAAATCGCACTGATCTCTCTGATGAGCGTTCCCAAGTACT
ACGGGACACGTGAAACCCCGTAGGAATCTGGGGGGCCCACCCTCCAAGGC
TAAATATTCCCCGGCGACCGATAGTGAACCAGTACCGTGAGGGAAAGGCG
AAAAGAACCCCGGTGAGGGGAGTGAAATAGAACCTGAAACCGTTCGCTTA
CAAGCGGTAGGAGGGCTATGCCGTCGCAAGACGGAAGGCCTGACTGCGTG
CCTTTTGCATAATGAGCCGGCGAGTTGCTGGTACGTGGCGAGGTTAAGCG
TCGAAGGCGCGGAGCCGTAGCGAAAGCGAGTCCGAATAGGGCGATAAGTC
GCGTGCCGCAGACCCGAAGCCAAGTGATCTACCCCTGACCAGGGTGAAGC
TGCCGTAACAGGCGGTGGAGGCCCGAACCGGTGTTGGTTGAAAACAGCTC
GGATGAGTTGGGGGTCGGAGTGAAAGGCTAATCAAACTTGGAGATAGCTG
GTTCTCCCCGAAATATCTTTAGGGATAGCCTCGTGTGTGACGCGTGGTGG
TAGAGCTCTGAATGGGCTAGGGGTCCTACCAGATTACCAACCCCAATCAA
ACTCCAAATGCCATGCGTTTGAGCACGGGAGTCAGTCGACGCGGGATAAG
CTGCGTGGACGAGAGGGAAACAACCCAGATCGCCAGCTAAGGTCCCTAAG
TGCGTGCTTAGTGGGAAACGATGTGGGGTCGCTCAGACAGCCAGGAGGTT
GGCTTAGAGGCAGCCATCCTTTAAAGAGTGCGTAACAGCTCACTGGTCAA
GCGATCCTGCGCGGACAATTCAACGGGGCTCAAGCACGCCACCGAAGCTG
CGAGCTCAGTAGGGAGACCTGCTGAGCGGTAGGGGAGCATTCCGCGATAG
GTTGAAGGCCGACCGCGAGGACGGCTGGACGATG
>14_0903_12_30cm_scaffold_1746_16S_1 16S ribosomal RNA (16S rRNA) id=154214249 bin="14_0903_12_30cm_Bacteria_1060_56_9" organism_tax=Bacteria
CATGGTGTAGCAGTGAAATGCGTAGAGATCATGAGGAAGACCAGTGGCGA
AGGCGGGTCTCTGGACAGTTCCTGACACTGAGACACGAAGGCCAGGGGAG
CAAACGGGATTAGATACCCCGGTAGTCCTGGCAGTAAACGGTGCACGTTT
GGTGTGGGAGGATTCGACCCCTTCTGTGCCGGAGCTAACGCGTTAAACGT
GCCGCCTGGGGAGTACGGTCGCAAGATTAAAACTCAAAGAAATTGACGGG
GGCCCGCACAAGCGGTGGAGTATGTGGCTTAATTCGATGCAACGCGAAGA
ACCTTACCTGGCCTTGACATGCATCTCTAAGCTGGTGAAAGCCAGTGAGT
CTCGAAAGGGACAATTTGCACAGGTGCTGCATGGCTGTCGTCAGCTCGTG
TCGTGAGATGTTGGGTTAAGTCCCGCAACGAGCGCAACCCCTGTGAACTG
TTGCCACTCTCGCGAGAGCGGGAAGCACTCTGTTCAGACTGCCCTGTGAA
ACGGGGAGGAAGGTGGGGACGACGTCAAGTCAGTATGGCCCTTACGGCCA
GGGCTGCACACGTACTACAATGCCCAGTACAGAATGATCCGAGACCGCGA
GGTGGAGGAAATCTATTCAAAACTGGGCCCAGTTCGGATTGGAGTCTGCA
ACTCGACTCCATGAAGCCGGAATCGCTAGTAATGGCGCATCAGCTACGGC
GCCGTGAATACGTTCCCGGGCCTTGTACACACCGCCCGTCACATCATGGA
AGTTACTTGTAGCCGAAGCCGGCGCGCTAACCCGCAAGGGAAGCAGCCTT
CTACGCTATGAGTGGTAACTGGGATGAAGTCGTAACAAGGTAGCCGTAGG
GGAACCTGCGGCTGGATCACCTCCTT
>14_0903_12_30cm_scaffold_38235_16S_1 16S ribosomal RNA (16S rRNA) id=154214299 bin="14_0903_12_30cm_Bacteria_1092_55_8" organism_tax=Bacteria organism_desc=Acidobacteria; OTU_1165
CAGCTAACGCGATAAGCAATCCGCCTGGGGAGTACGGTCGCAAGGCTGAA
ACTCAAAGGAATTGACGGGGGCCCGCACAAGCGGTGGAGCATGTGGTTCA
ATTCGACGCAACGCGAAGAACCTTACCTGGGCTCGAAATGCAGGAGACCG
GGGTAGAAATATCCCTTCCTCGCAAGAGGCTGCTGTATAGGTGCTGCATG
GCTGTCGTCAGCTCGTGTCGTGAGATGTTGGGTTAAGTCCCGCAACGAGC
GCAACCCTCATCCCTAGTTGCCACCGGGTAATGCCGAGCACTCTAGTGAA
ACCGCCCCGGATAACGGGGAGGAAGGTGGGGATGACGTCAAGTCCTCATG
GCCTTTATGTCCAGGGCTACACACGTGCTACAATGGTCGGTACAAACCGT
CGCAAAGCTGCAAAGTGGAGCTAATCGGAAAAAGCCGGCCTCAGTTCGGA
TTGGAGTCTGCAACTCGACTCCATGAAGCTGGAATCGCTAGTAATCGCAG
ATCAGAACGCTGCGGTGAATACGTTCCCGGGCCTTGTACACACCGCCCGT
CACATCACGAAAGTGGACTGCACTAGAAGCCGGTGAGCCAACCGCAAGGG
GGCAGCCGTCCAAGGTATGGTTCATGATTGGGGTGAAGTCGTAACAAGGT
AGCCGTAGGAGAACCTGCGGCTGGATCACCTCCTT
>14_0903_13_20cm_scaffold_1319_16S_1 16S ribosomal RNA (16S rRNA) id=155010415 bin="14_0903_13_20cm_Acidobacteria_10553_57_8" organism_tax=Acidobacteria, Bacteria organism_desc=Pete_OTU_23
CGAGAGTTTGATCCTGGCTCAGAACGAACGCTGGCGGCGTGCTTAACACA
TGCAAGTCGAGTGCGCGTACTGTAGCAATACGGTATGGCGCACGGCGCAC
GGGTGCGTAACACGTGGGCAATCTGCCCTTCGATGGGGAATAACTCCGGG
AAACCGAAGCTAATTCCGCATAACATTCCTTGGACTTCGGTTCGAGGACT
CAAAGCCGTAAGGCGTCGAAGGAGGAGCCCGCGCCCGATTAGCTAGTTGG
TAGGGTAACGGCCTACCAAGGCTTTGATCGGTAGCTGGTCTGAGAGGATG
GCCAGCCACACTGGAACTGAGACACGGTCCAGACTCCTACGGGAGGCAGC
AGTGGGGAATCTTGCGCAATGGGCGAAAGCCTGACGCAGCGACGCCGCGT
GGGGGATGAAGCATTTCGGTGTGTAAACCCCTTTCGACTGGGACGAATGC
CTCGCAAGAGGAGTGACGGTACCAGTAGAAGAAGCCCCGGCTAACTACGT
GCCAGCAGCCGCGGTAAGACGTAGGGGGCCAGCGTTGTTCGGAATTACTG
GGTGTAAAGGGTTCGTAGGCGGTGTAGCAAGTTGGGAGTGAAATCTCTGG
GCTTAACCCAGAGGCTGCTTCCAAAACTGCTGTGCTTGAGTGTGGGAGAG
GCGCGTGGAATTGCAGGTGTAGCGGTGAAATGCGTAGATATCTGCAGGAA
CACCCGTGGCGAAAGCGGCGCGCTGGACCACTACTGACGCTGAGGAACGA
AAGCTAGGGGAGCAAACAGGATTAGATACCCTGGTAGTCCTAGCCCTAAA
CGATCAGGACTTGGGGTGCCACCCGTTCGGGTGTCGTCCCGGAGCTAACG
CGTTAAGTCCTGCACCTGGGGAGTACGGTCGCAAGACTGAAACTCAAAGG
AATTGACGGGGGCCCGCACAAGCGGTGGAACATGTGGTTCAATTCGACGC
TACGCGAGGAACCTTACCTGGGCTCGAAATGCTGGTGACCAGCTGTAGAA
ATACGGCCTTCCCGCAAGGGACACCAGTATAGGCGCTGCATGGCTGTCGT
CAGCTCGTGCCGTGAGGTGTTGGGTTAAGTCCCGCAACGAGCGCAACCCC
TGCACGTAGTTGCCACTCCGCAAGGAGGGAACTCTACGTGGACTGCTCCG
GATAACGGAGAGGAAGGTGGGGATGACGTCAAGTCCGCATGGCCTTTATG
TCCAGGGCTACACACGTGTTACAATGCAGGGTACAAACCGTTGCCAACCC
GCGAGGGGGAGCTAATCGGAAAAAACCCTGCTCAGTTCGGATTGCAGTCT
GCAACTCGACTGCATGAAGCCGGAATCGCTAGTAATGGCGTATCAGATCG
ACGCCGTGAATACGTTCCCGGGCCTTGTACACACCGCCCGTCACATCACG
AAAGTGAGCTGTACTAGAAGTCGCCGCGCGAACCGCAAGGACGCAAGCGC
CCAAGGTATGACTCATGATTGGGGTGAAGTCGTAACAAGGTAGCCGTAGG
AGAACCTGCGGCTGGATCACCTCCTT
>14_0903_13_20cm_scaffold_4019_16S_1 16S ribosomal RNA (16S rRNA) id=155010421 bin="14_0903_13_20cm_Proteobacteria_1234_70_6" organism_tax=Proteobacteria, Bacteria organism_desc=OTU_2158; T0_Elevated_20cm
CGGAGAGTTTGATCCTGGCTCAGAGCGAACGTTAGCGGCGGGCTTAACAC
ATGCAAGTCGAGCGAGAAAGTGGCTTCGGCCATCAGTAAAGCGGCGAACG
GGTGAGTAACACGTAGGTAATCTTCCCTTGAGCGGGGGACAACGTTTCGA
AAGGAACGCTAATACCGCATACGTTTCCAGGGACTCTGGTCCCTGGAAGG
AAAGCTAGGCCGCAAGGCCCGGCACTCGAGGAGGAGCCTGCGTCGCATCA
GCTAGTTGGTGGGGTAACGGCCTACCAAGGCGAAGACGCGTAGCTGGTCT
GAGAGGATGATCAGCCACACTGGGACTGAGACACGGCCCAGACTCCTACG
GGAGGCAGCAGTGGGGAATATTGGACAATGGGCGAAAGCCTGATCCAGCC
ACGCCGCGTGAGTGATGAAGGCCTTCGGGTCGTAAAGCTCTGTGGGGAGG
GACGAACCGCTGCTGGTGCATAGCCAGCAGCATGACGGTACCTCCTTAGC
AAGCACCGGCTAACTTCGTGCCAGCAGCCGCGGTAATACGAAGGGTGCAA
ACGTTGCTCGGAATTATTGGGCGTAAAGCGCACGTAGGCGGCTTGGCAAG
TCGGATGTGAAATCCCTCGGCTCAACCAAGGAAGTGCATCCGAAACTGCC
GAGCTTGAGTACTTAAGAGGATCGCGGAATTCCCGGTGTAGAGGTGAAAT
TCGTAGATATCGGGAGGAACACCAGTGGCGAAGGCGGCGATCTGGGAAGA
TACTGACGCTGAGGTGCGAAAGCGTGGGGAGCAAACAGGATTAGATACCC
TGGTAGTCCACGCCGTAAACGATGAGTGCTAGATGCTGTGGGTATTGACC
CCCGCGGTGTCGCAGCCAACGCGTTAAGCACTCCGCCTGGGGAGTACGGC
CGCAAGGCTAAAACTCAAAGGAATTGACGGGGGCCCGCACAAGCGGTGGA
GCATGTGGTTCAATTCGACGCAACGCGCAGAACCTTACCTGGGTTAAATC
CACTCGAACCTTGCAGAGATGCAGGGGTGCCCTTCGGGGAACGAGTGAGA
CGGTGCTGCATGGCTGTCGTCAGCTCGTGTCGTGAGATGTTGGGTTAAGT
CCCGCAACGAGCGCAACCTCTGTCGTTAGTTGCCAGCCTTAAGTGGGGCA
CTCTAACGAGACTGCCGACGTCAAGTCGGAGGAAGGTGGAGATGACGTCA
AGTCCTCATGGCCCTTATGCCCAGGGCTACACACGTGCTACAATGGCCGG
TACAAAGGGATGCAAGACCGTGAGGTGGAGCCAATCCCAAAAAACCGTCC
TCAGTTCGGATTGTAGTCTGCAACTCGACTACATGAAGCTGGAATCGCTA
GTAATCGCAGATCAGCATGCTGCGGTGAATACGTTCCCGGGCCTTGTACA
CACCGCCCGTCACACCATGGGAGTCAGTTGCTCTAGAAGTCGGTGCGCCA
ACCTCGGAGGCAGCCGCCTAAAGAGTGACTGGTGACTGGGGTGAAGTCGT
AACAAGGTAACCGTAGGGGAACCTGCGGTTGGATCACCTCCTT
>14_0903_13_40cm_scaffold_1611_16S_1 16S ribosomal RNA (16S rRNA) id=156095750 bin="14_0903_13_40cm_Alphaproteobacteria_1359_63_7" organism_tax=Alphaproteobacteria, Proteobacteria, Bacteria organism_desc=OTU_1546; T0_Decreased_20cm
TTGAGAGTTTGATCCTGGCTCAGAGCGAACGCTGGCGGCAGGCCTAACAC
ATGCAAGTCGAGCGCCGTAGCAATACGGAGCGGCAGACGGGAGAGTAACA
CGTGGGAACGTACCCTTTGGTTCGGAACAACCCAGGGAAACTTGGGCTAA
TACCGGATAAGCCCTTACGGGGAAAGATTTATCGCCGAAGGATCGGCCCG
CGTCTGATTAGCTAGTTGGTGGGGTAATGGCCCACCAAGGCGACGATCAG
TAGCTGGTCTGAGAGGATGATCAGCCTCACTGGGACTGAGACACGGCCCA
GACTCCTACGGGAGGCAGCAGTGGGGAATATTGGACAATGGGCGCAAGCC
TGATCCAGCCATGCCGCGTGGGTGATGAAGGCCCTAGGGTTGTAAAGCCC
TTTCGGCGGGGAAGATAATGACGGTACCCGCAGAAGAAGCCCCGGCTAAC
TTCGTGCCAGCAGCCGCGGTAATACGAAGGGGGCTAGCGTTGCTCGGAAT
CACTGGGCGTAAAGCGCACGTAGGCGG
>14_0903_13_40cm_scaffold_11965_16S_1 16S ribosomal RNA (16S rRNA) id=156095763 bin="14_0903_13_40cm_Bacteria_1368_63_9" organism_tax=Bacteria
GTTGGTGAGGTAACGGCCCACCAAGCCTGTGACGGGTAGCTGGTCTGAGA
GGACGACCAGCCAGAAGGGGACTGAGACACGGCCCCTACTCCTACGGGAG
GCAGCAGCGAGGAATCTTGGGCAATGGGCGAAAGCCTGACCCAGCGACGC
CGCGTGGAGGATGAAGGCCTTCGGGTTGTAAACTCCTTTTGCCGGGGAAG
AAGTTCTGACGGTACCCGGCGAATAAGCCACGGCTAACTACGTGCCAGCA
GCCGCGGTAATACGTAGGTGGCTAGCGTTGTCCGGATTTACTGGGCGTAA
AGGGCTTGTAGGCGGTTCGTTAAGTCCGGTGTGAAATCTCCCGGCTCAAC
CGGGAGCGGCCATCGGATACTGGCGAGCTAGAGGTGGGCAGAGGAAGGCG
GAATTCCCGGTGTAGCGGTGAAATGCGTAGATATCGGGAGGAACACCAGT
GGCGAAGGCGGCCTTCTGGGCCTATCCTGACGCTGAGGAGCGAAAGCGTG
GGGAGCAAACCGGATTAGATACCCGGGTAGTCCACGCCCTAAACTGTGGA
TGCTAGGTGTGGGGGGTGTCGACCCCCTCTGTGCCGTAGCTAACGCTTTA
AGCATCCCGCCTGGGGAGTACGGCCGCAAGGCTAAAACTCAAAGGAATTG
ACGGGGGCCCGCACAAGCGGCGGAGCGTGTGGTTTAATTCGATGCAACGC
GAAGAACCTTACCAGGGCTTGACATGCTGGTGGTACGGATCTGAAAGGTG
AAGGACCCTTCGGGGAGCCAGCACAGGTGCTGCATGGCTGTCGTCAGCTC
GTGCCGTGAGGTGTTGGGTTAAGTCCCGCAACGAGCGCAACCCTCGCCGT
CAGTTAAATCTCTCTGACGGGACCGCTGGGTTAAACCCAGAGGAAGGTGG
GGATGACGTCAAGTCAGCATGGCCCTTACGTCCTGGGCTACACACACGCT
ACAATGGCCGGTACAGTGGGCTGCTAAGGCGCAAGCCGGAGCCAATCCCC
CAAAGCCGGCCTCAGTTCAGATTGCAGGCTGCAACTCGCCTGCATGAAGG
CGGAGTCGCTAGTAACCGCAGGTCAGCACACTGCGGTGAATACGTTCCCG
GGCCTTGTACACACCGCCCGTCACGTCATGGAAGCCGGCAGCACCTGAAG
CCGCTGAGCCAACGCGTCAGCGGGGCAGGCGCCTAGGGTGAGGCTGGTAA
CTGGGACGAAGTCGTAACAAGGTAGCCGTACGGGAACGTGCGGCTGGATC
ACCTCCTT
>14_0903_13_40cm_scaffold_28175_16S_1 16S ribosomal RNA (16S rRNA) id=156095784 bin="14_0903_13_40cm_Bacteria_1416_54_6" organism_tax=Bacteria
CGAGAGTTTGATCCTGGCTCAGAATCAACGCTGGCGGCGTGCCTAACACA
TGCAAGTCGAACGAGAAAGTGGAGCAATCCATGAGTACAGTGGCGACCGG
GTGAGTAACACGTGATCAACCTACCCTCGAGTGGGGAATAACTCCGGGAA
ACCGGAGCTAATACCGCATAACATCTTCGGTCCACATGAACTGATGATCA
AAGGAGCAATTCGCTTGAGGAGGGGGTCGCGGCTGATTAGCTAGTTGGCG
GGGTAATGGCCCACCAAGGCTAAGATCGGTATCCGGCCTGAGAGGGCGCA
CGGACACACTGGAACTGAAACACGGTCCAGACTCCTACGGGAGGCAGCAG
TGGGGAATTTTGCGCAATGGGGGAAACCCTGACGCAGCAACGCCGCGTGG
AGGATGAAGTCCCTTGGGACGTAAACTCCTTTCGACCGGGAAGATACTGA
CGGTACCGGATGAAGAAGCACCGGCTAACTCTGTGCCAGCAGCCGCGGTA
ATACAGAGGGTGCGAGCGTTGTTCGGAATTATTGGGCGTAAAGGGCGCGT
AGGCGGCGCCACAAGTCACCTGTGAAATCTCCTGGCTCAACTGGGAGCTT
GCAGGCGAAACTGTGGTGCTGGAGTGTGGGAGAGGTGCGTGGAATTCCCG
GTGTAGCGGTGAAATGCGTAGATATCGGGAGGAACACCTGTGGCGAAAGC
GGCGCACTGGACCACAACTGACGCTGAGGCGCGAAAGCTAGGGGAGCAAA
CAGGATTAGATACCCTGGTAGTCCTAGCCCTAAACGATGGATGCTTGGTG
TGGTGGGTACCCAATCCCGCTGTGCCGTAGCTAACGCGATAAGCATCCCG
CCTGGGGAGTACGGTCGCAAGGC
>14_0919_09_20cm_scaffold_129_16S_1 16S ribosomal RNA (16S rRNA) id=157522907 bin="14_0919_09_20cm_Acidobacteria_1647_57_9" organism_tax=Acidobacteria, Bacteria organism_desc=OTU_1926; GP_2 (SILVA)
CGAGAGTTTGATCCTGGCTCAGAACGAACGCTGGCGGCGTGCTTAACACA
TGCAAGTCGAGTGCGCGTGCCGTAGCAATACGGTATGGCGCACGGCGCAC
GGGTGCGTAACACGTGGGCAATCTGCCCTCCGGTGGGGAATAACCCCGCG
AAAGCGGGGCTAATTCCGCATGACATTCCCTGGACTCCGGTTCGGGGACT
CAAAGCAGCAATGCGCCGGAGGAGGAGCCCGCGCCCGATTAGCTAGTTGG
TGAGGTAACGGCTCACCAAGGCAATGATCGGTAGCTGGTCTGAGAGGATG
GCCAGCCACACTGGAACTGAGACACGGTCCAGACTCCTACGGGAGGCAGC
AGTGGGGAATCTTGCGCAATGGGCGAAAGCCTGACGCAGCGACGCCGCGT
GGGGGATGAAGCTTTTCGGAGTGTAAACCCCTTTCGACCGGGAAGAATGC
CCGCAAGGGAGCGACGGTACCGGTAGAAGAAGCCCCGGCTAACTACGTGC
CAGCAGCCGCGGTAAGACGTAGGGGGCCAGCGTTGTTCGGAATTACTGGG
TGTAAAGGGTTCGTAGGCGGTGTGGCAAGTCGGGAGTGAAATCTCTGGGC
TTAACCCAGAGGCTGCTTCCGAAACTGCTGTGCTAGAGTGCGGGAGAGGC
GCGTGGAATTGCAGGTGTAGCGGTGAAATGCGTAGATATCTGCAGGAACA
CCCGTGGCGAAAGCGGCGCGCTGGACCGTTACTGACGCTGAGGAACGAAA
GCTAGGGGAGCAAACAGGATTAGATACCCTGGTAGTCCTAGCCCTAAACG
ATCAGGACTTGGGGTGCCTTCCGTTCGGAAGTCGTCCCGGAGCTAACGCG
TTAAGTCCTGCACCTGGGGAGTACGGTCGCAAGACTGAAACTCAAAGGAA
TTGACGGGGGCCCGCACAAGCGGTGGAACATGTGGTTCAATTCGACGCTA
CGCGAGGAACCTTACCTGGGCTCGAAATGCTTCTGACCAGCTGTAGAAAT
ACGGCCTTCCCGCAAGGGACAGGAGTATAGGCGCTGCATGGCTGTCGTCA
GCTCGTGCCGTGAGGTGTTGGGTTAAGTCCCGCAACGAGCGCAACCCCTG
CACGTAGTTGCCACTCGCAAGAGGGAACTCTACGTGGACTGCTCCGGATA
ACGGAGAGGAAGGTGGGGATGACGTCAAGTCCGCATGGCCTTTATGTCCA
GGGCTACACACGTGTTACAATGCAGGGCACAAACCGTTGCCAACCCGCGA
GGGGGAGCTAATCGGAAAAAACTCTGCTCAGTTCGGATTGCAGTCTGCAA
CTCGACTGCATGAAGCCGGAATCGCTAGTAATGGCGTATCAGATCGACGC
CGTGAATACGTTCCCGGGCCTTGTACACACCGCCCGTCACATCACGAAAG
TGAGCTGTACTAGAAGTCGTCACGCTAACCGCAAGGAGGCAGACGCCCAA
GGTATGACTCATGATTGGGGTGAAGTCGTAACAAGGTAGCCGTAGGAGAA
CCTGCGGCTGGATCACCTCCTT
>14_0919_09_20cm_scaffold_2444_16S_1 16S ribosomal RNA (16S rRNA) id=157522916 bin="14_0919_09_20cm_Sphingomonadales_1655_67_6" organism_tax=Sphingomonadales, Alphaproteobacteria, Proteobacteria, Bacteria
GGATGAGTGACAGGTGCTGCATGGCTGTCGTCAGCTCGTGTCGTGAGATG
TTGGGTTAAGTCCCGCAACGAGCGCAACCCTCGTCTTTAGTTGCCATCAT
TTAGTTGGGCACTCTAAAGAAACCGCCGGTGATAAGCCGGAGGAAGGTGG
GGATGACGTCAAGTCCTCATGGCCCTTACACGCTGGGCTACACACGTGCT
ACAATGGCAACTACAGTGGGCAGCAATCCCGCGAGGGTGAGCTAATCTCC
AAAAGTTGTCTCAGTTCGGATTGTTCTCTGCAACTCGAGAGCATGAAGGC
GGAATCGCTAGTAATCGCGGATCAGCATGCCGCGGTGAATACGTTCCCAG
GCCTTGTACACACCGCCCGTCACACCATGGGAGTTGGATTCACCCGAAGG
CGTTGCGCTAACTCGCAAGAGAGGCAGGCGACCACGGTGGGTTTAGCGAC
TGGGGTGAAGTCGTAACAAGGTAGCCGTAGGGGAACCTGCGGCTGGATCA
CCTCCTT
>14_0919_09_20cm_scaffold_1128_16S_1 16S ribosomal RNA (16S rRNA) id=157522912 bin="14_0919_09_20cm_Actinobacteria_1709_68_9" organism_tax=Actinobacteria, Actinobacteria, Bacteria
CGGAGAGTTTGATCCTGGCTCAGGACGAACGCTGGCGGCGCGCTTAACAC
ATGCAAGTCGAGCGAGAACCGGCCCTTCGGGGCCGGGGAAAGCGGCGAAC
GGGTGAGTAACACGTGGGTAATCTGCCCTCGGTATCGGGATAGCCCGGGG
AAACCCGGATTAATACCGAATAGCCCTTCGAGTTCTCGAATTCGAAGGAA
AAGGGAGCTTCGGCCTCCGACCGAGGATGAGCCCGCGGCGGATTAGCTTG
TTGGTGGGGTAACGGCCTACCAAGGCGACGATCCGTAGCTGGTCTGAGAG
GACGATCAGCCACACTGGGACTGAGACACGGCCCAGACTCCTACGGGAGG
CAGCAGTGGGGAATCTTGCGCAATGGGCGAAAGCCTGACGCAGCGACGCC
GCGTGAGGGAAGAAGGCCTTCGGGTTGTAAACCTCTTTCAGGAGGGACGA
AGCCACTCGGGTGAATAGCCCAGAGGGTGACGGTACCTCCAGAAGAAGCC
CCGGCTAACTACGTGCCAGCAGCCGCGGTAATACGTAGGGGGCAAGCGTT
GTCCGGATTTATTGGGCGTAAAGAGCGTGTAGGCGGCCAGATAGGTCGGT
TGTGAAAACTGGAGGCTTAACCTCCAGACGTCGACCGAAACCATTTGGCT
AGAGTCCGGAAGAGGAGAGTGGAATTCCTGGTGTAGCGGTGAAATGCGCA
GATATCAGGAAGAACACCCGTGGCGAAGGCGGCTCTCTGGGACGGTACTG
ACGCTGAGACGCGAAAGCGTGGGGAGCGAACAGGATTAGATACCCTGGTA
GTC
>14_0919_12_20cm_scaffold_4000_16S_1 16S ribosomal RNA (16S rRNA) id=158386554 bin="14_0919_12_20cm_Bacteria_1773_55_7" organism_tax=Bacteria
CGGAGAGTTTGATTCTGGCTCAGAACGAACGCTGGCGGCGTGGATAAGAC
ATGCAAGTCGGACGCTGATCGTCGGGTAGCAATATTCGGCGGTTGGAGTG
GCGTAAGGGTGCGTAACACGTGGGTAATTTGCCGCGAAGTCGGGGATAAC
TCGCTGAAAGGCGAGCTAATACCGGATGTGGATCTTGAGTGGAATCATTT
AGGATCCAAAGCTGGGGACCGTAAGGCCTGACGCTTCACGATGAGCCCGC
GGCCTATCAGCTAGTTGGTGAGGTAACAGCTCACCAAGGCTAAGACGGGT
AGCTGGTCTGAGAGGACGACCAGCCACACTGGAACTGAGACACGGTCCAG
ACACCTACGGGTGGCAGCAGTCGAGAATTTTTCACAATGGGCGAAAGCCT
GATGGAGCGACGCCGCGTGGGGGATGAATGGCTTCGGCCCGTAAACCCCT
GTCATTTGCGAACAATTCGCGCCACCTAACACGTAGCGCGTTGATAGTAG
CGAAAGAGGAAGGGACGGCTAACTCTGTGCCAGCAGCCGCGGTAATACAG
AGGTCCCAAGCGTTGTTCGGATTCACTGGGCGTAAAGGGTGCGTAGGCGG
TCGGGTAAGTCTGATGTGAAATCTCCGAGCTCAACTCGGAAATGGCATTG
GATACTATTCGGCTGGAGGGTTGGAGGGGGGACTGGAATTCTCGGTGTAG
CAGTGAAATGCGTAGATATCGAGAGGAACACCAGTGGCGAAGGCGAGTCC
CTGGACAACTCCTGACGCTGAGGCACGAAAGCTAGGGGAGCAAACAGGAT
TAGATACCCTGGTAGTCCTAGCCGTAAACGGTGCACGTTTGCTGTGAGTG
GAATCGACCCCGCTCGTGGCGAAGCTAACGCGTTAAACGTGCCGCCTGGG
AAGTACGGTCGCAAGATTAAAACTCAAAGAAATTGACGGGGGCCTGCACA
AGCGGTGGAGTATGTGGCTCAATTCGATGCAACGCGAAGAACCTTACCTG
GCCTTGACATGTAGGTAGTAGAACCGTGAAAGCGGGACGAGGTAGCAATA
CCAGCCTACACAGGTGCTGCATGGCTGTCGTCAGCTCGTGTCGTGAGATG
TTGGGTTAAGTCCCGCAACGAGCGCAACCCTTGTGTCCTGTTGCCACTCG
AACGAGAGTTCGAAGCACTCTGGACAGACTGCCTCGCTTAAACGAGGAGG
AAGGTGGGGATGACGTCAAGTCAGTATGGCCCTTACGGCCAGGGCTGCAC
ACGTACTACAATGCCCGGCACAATGGGAAGCAAGACGGTAACGTGGAGCA
AATCCCTAAAAACCGGGCCCAGTTCAGATTGTCGTCTGCAACTCGACGGC
ATGAAGCTGGAATCGCTAGTAATGGCGCATCAGCTACGGCGCCGTGAATA
CGTTCCCAGGCCTTGTACACACCGCCCGTCACATCATGAAAGCCGGTTGT
ACCCGAAGTCACCGTGTTAACCGCAAGGAGACAGGCGCCGAAGGTATGGC
TGGTGATTGGGATGAAGTCGTAACAAGGTAGCCGTAGGGGAACCTGCGGC
TGGATCACCTCCTT
>14_0919_12_20cm_scaffold_4995_16S_1 16S ribosomal RNA (16S rRNA) id=158386555 bin="14_0919_12_20cm_Acidobacteria_1789_58_8" organism_tax=Acidobacteria, Bacteria
CGAGAGTTTGATCCTGGCTCAGAATCAACGCTGGCGGCGTGCCTAACACA
TGCAAGTCGAACGAGAAAGTGGAGCAATCCATGAGTAAAGTGGCGACCGG
GTGAGTAACACGTGACTAACCTGCCTTCGAGTGGGGGATAACCTCGGGAA
ACCGGGGCTAATACCGCATAATGCCTTCGGGTTAAAGGAGCAATTCGCTT
GAAGAGGGGGTCGCGGCTGATTAGCTAGTTGGCGGGGTAATGGCCCACCA
AGGCGATGATCGGTAGCCGGCCTGAGAGGGCGCACGGCCACACTGGAACT
GAAACACGGTCCAGACTCCTACGGGAGGCAGCAGTGGGGAATTTTGCGCA
ATGGGGGAAACCCTGACGCAGCAACGCCGCGTGGAGGATGAAGTCCCTTG
GGACGTAAACTCCTTTCGACCGGGACGATGATGACGGTACCGGTGGAAGA
AGCCCCGGCTAACTTCGTGCCAGCAGCCGCGGTAATACGAGGGGGGCGAG
CGTTGTTCGGAATTATTGGGCGTAAAGGGCGCGTAGGCGGTGCGGTAAGT
CACCTGTGAAACCTCTGGGCTTAACTCAGAGCCTGCAGGCGAAACTGCCG
TGCTGGAGTGTGGGAGAGGTGCGTGGAATTCCCGGTGTAGCGGTGAAATG
CGTAGATATCGGGAGGAACACCTGTGGCGAAAGCGGCGCACTGGACCACA
ACTGACGCTGAGGCGCGAAAGCTAGGGGAGCAAACAGGATTAGATACCCT
GGTAGTCCTAGCCCTAAACGATGGATGCTTGGTGTGTTGGGTACCCAATC
CCAACGTGCCGAAGCTAACGCGATAAGCATCCCGCCTGGGGAGTACGGTC
GCAAGGCTGAAACTCAAAGGAATTGACGGGGGCCCGCACAAGCGGTGGAG
CATGTGGTTCAATTCGACGCAACGCGAAGAACCTTACCTGGGCTCGAAGC
GCAGTGGACCGGGGTAGAAATA
>14_0919_12_20cm_scaffold_5770_16S_1 16S ribosomal RNA (16S rRNA) id=158386556 bin="14_0919_12_20cm_Ktedonobacter_racemifer_1829_53_9" organism_tax=Ktedonobacter racemifer, Ktedonobacter, Ktedonobacterales, Ktedonobacteria, Chloroflexi, Bacteria organism_desc=Chloroflexi; OTU_177; T0_Decreased_20cm
GACGAGTTTGATCCTGGCTCAGGACAAACGCTAGCGGCGTGCTTAACACA
TGCAAGTCGAACGCTCTCTGGCATTAGTCAGAGGGAGTGGCGGACGGGTG
AGTAACACGTGGGTAACCTACCTCAAGGTGAGGAATACCAACGAGAAATC
GTTGACAATACCGCATGAGCTTCTTCGGGAGCAAAGCTTCTCGTATTGAG
AGGCGCCTTGAGATGGGCCTGCGCCTGATTATGCTAGTTGGTGGGGTAAA
AGCCTACCAAGGCGACGATCAGTAGCTGGTCTGAGAGGACGACCAGCCAC
ACTGGGATTGAGAACGGCCCAGACTCCTACGGGAGGCAGCAGTGAGGAAT
TTTCCGCAATGGACGAAAGTCTGACGGAGCAACGCCGCGTGCAGGACGAA
GGTCTTCGGATCGTAAACTGCTTTTATCGAGGAAGAGAACGGACGGTACT
CGATGAATAAGCCCCGGCTAACTACGTGCCAGCAGCCGCGGTAATACGTA
GGGGGCGAGCGTTGTCCGGATTTATTGGGCGTAAAGGGCCCGCAGGCGGT
CCGCCAAGTTTGGGGTGAAAGCTCCTCGCTTAACGAGGAGAGAGCCGCAA
AAACTGGTGGACTTGAGAGCGAGAGAGGGACACGGAACTCCGGGTGAAGC
AGTGAAATGCGTAGATATCCGGAAGAACACCAAAGGCGAAGGCAGTGTCC
TGGCTCGTATCTGACGCTCAGGGGCGAAAGCCAGGGGAGCGAACGGGATT
AGATACCCCGGTAGTCCTGGCCGTAAACGATGACCACTCGACGCACGAAG
ATTCGACCCTTTGTGTGTCTAAGCTAACGCGATAAGTGGTCCGCCTGGGG
AGTACGATCGCAAGATTAAAACTCAAAGGAATTGACGGGGACCCGCACAA
GCAGCGGAGCGTGTGGTTTAATTCGAAGCAACGCGAAGAACCTTACCAGG
GTTTGACATGACCAGGAAGTCCATCGAAAGGTGGGTCCCTTCGGGGTCTG
GTCACAGGTGCTGCATGGCTGTCGTCAGCTCGTGCCGTGAGGTGTTGGGT
TAAGTCCCGCAACGAGCGCAACCCTTGCCGTTAGTTGAAATTAACTAGCA
GGACTGCCACCCTTAAGGTGGAGGAAGGTGGGGATGACGTCAAGTCAGCA
CGGCCCTTACATCCTGGGCGACACACACGCTACAATGGTCGGGACAGAGG
GAAGCCAACCCGCGAGGGGGAGCCAATCCCAGCAAAGCCGATCTCAGTTC
GGATTGGAGGCTGAAACCCGCCTCCATGAAGATGGAGTTGCTAGTAACCG
TGAGTCAGCACATCACGGTGAATACGTTCCCGGGTCTTGTACACACCGCC
CGTCACACCACGAAAGTCGGCAACACCTGAAGCCGCTGGGCTAACCCTTC
TTGAAAGGGAGGCAAGCGTCGAGGGCGGGGTCGGTGATTGGGGTGAAGTC
GTAACAAGGTAGCCGTACCGGAAGGTGCGGCTGGATCACCTCCTT
>14_0927_02_20cm_scaffold_374_16S_1 16S ribosomal RNA (16S rRNA) id=159068356 bin="14_0927_02_20cm_Betaproteobacteria_1910_66_14" organism_tax=Betaproteobacteria, Proteobacteria, Bacteria organism_desc=OTU_805; T0_Elevated_20cm
TTGAAGAGTTTGATCCTGGCTCAGATTGAACGCTGGCGGCATGCCTTACA
CATGCAAGTCGGGCGGCAGCGCGGGGGCAACCCTGGCGGCGAGCGGCGAA
CGGGTGAGTAATACATCGGAACGTGTCCTCTCGTGGGGGATAACCAGTCG
AAAGACTGGCTAATACCGCATGAGCTCGAGAGAGGAAAGCAGGGGACCCG
CAAGGGCCTTGCGCGAGAGGAGCGGCCGATGTCCGATTAGCTAGTTGGTG
GGGTAACGGCTCACCAAGGCGACGATCGGTAGCTGGTCTGAGAGGACGAC
CAGCCACACTGGGACTGAGACACGGCCCAGACTCCTACGGGAGGCAGCAG
TGGGGAATTTTGGACAATGGGCGCAAGCCTGATCCAGCCATGCCGCGTGT
GTGAAGAAGGCCTTCGGGTTGTAAAGCACTTTCGGACGGAACGAAATCGT
GCGGGTGAACAATCCGCGCGGATGACGGTACCGTAAGAAGAAGCACCGGC
TAACTACGTGCCAGCAGCCGCGGTAATACGTAGGGTGCGAGCGTTAATCG
GAATTACTGGGCGTAAAGTGTGCGCAGGCGGCCTCGCAAGTCAAGTGTGA
AATCCCCGAGCTCAACTTGGGAATTGCGCTTGAAACTACGGGGCTCGAGT
GTGGCAGAGGGAGGTGGAATTCCACGTGTAGCGGTGAAATGCGTAGAGAT
GTGGAGGAACACCGATGGCGAAGGCAGCCTCCTGGGCCAACACTGACGCT
CATGCACGAAAGCGTGGGGAGCAAACAGGATTAGATACCCTGGTAGTCCA
CGCCCTAAACGATGATGACTAGTTGTTGGGGGAGTTAAATCCCTTAGTAA
CGCAGCTAACGCGTGAAGTCATCCGCCTGGGGAGTACGGTCGCAAGATTA
AAACTCAAAGGAATTGACGGGGGCCCGCACAAGCGGTGGATGATGTGGTT
TAATTCGATGCAACGCGAAAAACCTTACCTACCCTTGACATGTCAGGAAC
CCTGCAGAAATGCAGGGGTGCCCGAAAGGGAACCTGAACACAGGTGCTGC
ATGGCTGTCGTCAGCTCGTGTCGTGAGATGTTGGGTTAAGTCCCGCAACG
AGCGCAACCCTTGCCATTAGTTGCTACATTCAGTTGAGCACTCTAATGGG
ACTGCCGGTGACAAACCGGAGGAAGGTGGGGATGACGTCAAGTCCTCATG
GCCCTTATGGGTAGGGCTACACACGTCATACAATGGCGCGTACAGAGGGT
TGCCAACCCGCAAGGGGGAGCCAATCCCAGAAAGCGCGTCGTAGTCCGGA
TTGAAGTCTGCAACTCGACTTCATGAAGTCGGAATCGCTAGTAATCGCAG
ATCAGCATGCTGCGGTGAATACGTTCCCGGGCCTTGTACACACCGCCCGT
CACACCATGGGAGTGGGGTTCACCAGAAGCAGGTTGCCTAACCGCAAGGA
CGGCGCCTACCACGGTGAGCTTCATGACTGGGGTGAAGTCGTAACAAGGT
AGCCGTATCGGAAGGTGCGGCTGGATCACCTCCTT
>14_0927_02_40cm_scaffold_9440_16S_1 16S ribosomal RNA (16S rRNA) id=159606454 bin="14_0927_02_40cm_Bacteria_2065_55_7" organism_tax=Bacteria
ACGGAGAGTTTGATTCTGGCTCAGAACGAACGCTGGCGGCGTGGATAAGA
CATGCAAGTCGAGCGAGATTTTTTCCTGTAGCAATACAGGGAAAAGTCTA
GCGGCGAACGGGTGCTTAACACGTGGGCAATCTGCCGAGAAGTGGGGGAT
AGCTCGCCGAAAGGCGAATTAATACCGCATGTGATCAGAGTGGACATCCA
TTCAAAATCAAAGTCGCCTAGCTATTTCAATTAATTCGAGAATTCCTGCG
TGATTGGAATCGCGAGGACGTTCGAAGTTCCAACTGATAACCGAGTTGGT
TGAAGTAGCTGGGTGACGCTTCTTGAGGAGCCCGCGGCCTATCAGCTTGT
TGGTGAGGTAACGGCTCACCAAGGCGATGACGGGTAGCTGGTCTGAGAGG
ACGACCAGCCACACTGGGACTGAGACACGGCCCAGACACCTACGGGTGGC
AGCAGTCGAGAATTTTTCTCAATGGGGGAAACCCTGAAGGAGCGACGCCG
CGTGGAGGATGAAGGTCTTC
>14_0927_05_20cm_scaffold_21903_16S_1 16S ribosomal RNA (16S rRNA) id=160697289 bin="14_0927_05_20cm_Alphaproteobacteria_2149_63_9" organism_tax=Alphaproteobacteria, Proteobacteria, Bacteria organism_desc=OTU_1608; T0_Decreased_20cm
TTGAGAGTTTGATCCTGGCTCAGAGCGAACGCTGGCGGCAGGCCTAACAC
ATGCAAGTCGAGCGCCGTAGCAATACGGAGCGGCAGACGGGAGAGTAACA
CGTGGGAACGTACCCTTTGGTTCGGAACAACCCAGGGAAACTTGGGCTAA
TACCGGATAAGCCCTTACGGGGAAAGATTTATCGCCGAAGGATCGGCCCG
CGTCTGATTAGCTAGTTGGTGGGGTAATGGCCCACCAAGGCGACGATCAG
TAGCTGGTCTGAGAGGATGATCAGCCTCACTGGGACTGAGACACGGCCCA
GACTCCTACGGGAGGCAGCAGTGGGGAATATTGGACAATGGGCGCAAGCC
TGATCCAGCCATGCCGCGTGGGTGATGAAGGCCCTAGGGTTGTAAAGCCC
TTTCGGCGGGGAAGATAATGACGGTACCCGCAGAAGAAGCCCCGGCTAAC
TTCGTGCCAGCAGCCGCGGTAATACGAAGGGGGCTAGCGTTGCTCGGAAT
CACTGGGCGTAAAGCGCACGTAGGCGGATTGCTAAGTCAGGGGTGAAATC
CTGGAGCTCAACTCCAGAACTGCCTTTGATACTGGCAATCTCGAGTCCGG
GAG
>14_0927_05_20cm_scaffold_3847_16S_1 16S ribosomal RNA (16S rRNA) id=160697268 bin="14_0927_05_20cm_Euryarchaeota_2162_65_6" organism_tax=Euryarchaeota, Archaea
GGTTCAATTAGATTCAACGCTGGAAAACTCACCGGGGGCGACCCTTACAT
GAAGGCCAGGCTGATGACCTTGCCTGATTTTGGGAGAGGTGGTGCATGGC
CGTCGTCAGTTCGTACCGTAAGGCGTTCTGTCAAGTCAGATAACGAACGA
GACCCTCGCCCTTAGTTGCGAGTTCGTCCTCCGGGACGGGCGCACACTAA
GGGGACCGCTGGCGCTAAGTCAGAGGAAGGAGAGGTCAACGGTAGGTCCG
TATGCCCCGAATCCCCCGGGCAACACGCGCGCTACAAAGGACGGGACAAT
GGGTTCCGACACCGAGAGGTGCAGGCAATCCCGAAACCCGTTCGTAGTTC
GGACTGAGGGCTGTAACCCGCCCTCACGAAGATGGATTCCGTAGTAATCG
CGTGTCAACATCACGCGGTGAATATGCCCCTGCTCCTTGCACACACCGCC
CGTCAAGCCACCCGAGTTGAGCCTGGGTGATGGTTCCGTTTTTGCGGCGC
TAGAACCTAGGTTCAGCAAGGAGGGCTAAGTCGTAAATGTGTTGCGACTC
CGGATCCGCGAGGAACCGGAACAAACCTGGCTATATGCGGGGAACTCCGA
GGATCCTCGAGTACCGCGAAGCGGTCACAATCTCGAGGTGCGGACAATCC
GCAGGGAAGGCCGATCGAAAGATCGGAACCCTCAGAGACTGCACGCCGGG
CTCCGACGCACACGTCGGATGATGATACAGTCCACGCCCCATGGCGACAT
GGGGAGCACGTGAACAAGGTATCTGTAGGGGAACCTGCAGATGGATCACC
TCC
>14_0927_05_20cm_scaffold_3210_16S_1 16S ribosomal RNA (16S rRNA) id=160697264 bin="14_0927_05_20cm_Ktedonobacter_racemifer_2220_52_8" organism_tax=Ktedonobacter racemifer, Ktedonobacter, Ktedonobacterales, Ktedonobacteria, Chloroflexi, Bacteria organism_desc=Chloroflexi; OTU_126; T0_Decreased_20cm
TGGCGAGTTTGATCCTGGCTCAGGATAAACGCTGGCGGCGTGCCTAACAC
ATGCAAGTCGAACGCGCTCCCCTCCTTCGGGGGGGGAGCGAGTGGCGGAC
GGGTGAGTAAGACGTGGGTCACCTACCTTTCAGTGAGGGATACCGGCGAG
AAATCGCCGACAATCCCGCATACGCTTGGCGCTCTGCAACGAGTGCCAAG
CAAAGCTCTGCAAAGGGCGCTGGGAGATGGGCCCGCGGCCGATTAGCTGG
TTGGTGGGGTAAAAGCTCACCAAGGCGACGATCGGTAGCTGGTCTGAGAG
GACGATCAGCCACACTGGGATTGAGAACGGCCCAGACTCCTACGGGGGGC
AGCAGTGAGGAATTTTCGGCAATGGACGCAAGTCTGACCGAGCAACGCCG
CGTGCAGGAGGAAGGTCTTCGGATCGTAAACTGCTTTGCTCTGGGACGAG
CAAGGACGGTACCAGAGGAACAAGCCCCGGCTAACTACGTGCCAGCAGCC
GCGGTAATACGTAGGGGGCGAGCGTTGTCCGGAGTTACTGGGCGTAAAGC
GCACGCAGGCGGTGCT
>14_0927_05_40cm_scaffold_585_16S_1 16S ribosomal RNA (16S rRNA) id=161559538 bin="14_0927_05_40cm_Bacteria_2305_68_11" organism_tax=Bacteria
AGTTCCTAGCGGCGAACGGGTGAGTAACACGTGGGCAACCTTTCCTATCG
CGGGGGATAACAGCGGGAAACCGCTGCTAATACCGCATGTAGTCACCGGT
CGCATGGCCGGTGAAAAAAGCAGCAATGCACGATGGGGTGGGCCCGCGGC
CTATCAGCTAGTCGGTGGGGTAACGGCCTACCGAGGCGATGACGGGTAGC
TGGTCTGAGAGGACGACCAGCCACACGGGGACTGAGACACGGCCCCGACT
CCTACGGGAGGCAGCAGTGAGGAATCTTCCGCAATGGGCGAAAGCCTGAC
GGAGCGACACCGCGTGTGGGATGAAGTCTTTCGGGATGTAAACCACTGTT
GGAGGGGAAGACATCGACGGTACCCTCCGAGAAAGCCCCGGCTAACTACG
TGCCAGCAGCCGCGGTAATACGTAGGGGGCGAGCGTTATCCAGATTTACT
GGGCGTAAAGCGCGTGTAGGCGGCTGGTTAGGTGTGATGTGAAATCCTCG
GGCTCAACCCGAGAACTGCATTGCAAACCGGCCTGGCTAGAGTGCAGGAG
AGGGAAGCGGAATTCCAGGTGTAGCGGTGAAATGCGTAGATATCTGGAGG
AACACCAGTGGCGAAGGCGGCTTCCTGGCCTGTAACTGACGCTGAGACGC
GAAAGCGTGGGGAGCGAACCGGATTAGATACCCGGGTAGTCCACGCCCTA
AACGTTGCGAACTAGGTGTTGGTCGGATTGACCCGATCAGTGCCGCAGCT
AACGCATTAAGTTCGCCGCCTGGGGACTACGGCCGCAAGGTTAAAACTCA
AAGGAATAGGCGGGGGCCCGCACAAGCAGCGGAGCGTGTGGTTTAATTCG
AGGCAACGCGAAGAACCTTACCTGGGCTTGACATGTAGAGGAAACGCTCG
TGAAAGCGAGCGCCTCCCGCAAGGGATCTCTACACAGGTGGTGCATGGCT
GTCGTCAGCTCGTGCCGTGAGGTGTTGGGTTAAGTCCCGCAACGAGCGCA
ACCCCTGTCCTTAGTTGAATTTTCTAGGGAGACTGCCGGGCGAAACCCGG
AGGAAGGTGGGGATGACGTCAAGTCCGCATGCCCTTTATGTCCAGGGCTA
CACACACGCTACAATGGCCGGTACAACGGGTTCCGACACGGCGACGTGAA
GGCAATCCCTTAAAGCCGGTCTCAGTTCGGATTGTTGGCTGCAACTCGCC
AGCATGAAGTCGGAGTTGCT
>14_0927_05_40cm_scaffold_2955_16S_1 16S ribosomal RNA (16S rRNA) id=161559541 bin="14_0927_05_40cm_Bacteria_2310_66_7" organism_tax=Bacteria
CGGAGAGTTTGATCCTGGCTCAGAACGAACGTTGGCGGCGTGGATTAGGC
ATGCAAGTCGAACGCGAAAGGGTAGCAATACCCGAGTAAAGTGGCGAACG
GGTGAGTAACGCGTAGGAAACCTGCCTTCGAGTGGGGGATAACATTCCTA
ACGGGGTGCTAATACCGCATGAAACTGTGGGATCGCATGGTTCCGCAGTC
AAAGGTGGCCTCTGTTTACAAGCTACCGCTCAAAGATGGTCCTGCGTCCC
ATTAGCTAGTTGGCGGGGTAATGGCCCACCAAGGCATCGATGGGTAGCCG
ATCTGAGAGGATGACCGGCCACACTGGGACTGAGATACGGCCCAGACTCC
TACGGGAGGCAGCAGTCGAGAGGCTTCGGCAATGGGGGAAACCCTGACCG
AGCGACGCCGCGTGGAGGATGAAGGCCCTTGGGTTGTAAACTCCTGTCAT
GTGGGAAGAACCCTCACGGCTCGAATAGGGCCGTGAGCTGACGGTACCAC
AAGAGGAAGCTCCGGCTAACTCCGTGCCAGCAGCCGCGGTAATACGGGGG
GAGCAAACGTTGTTCGGAATCACTGGGCGTAAAGGGCGTGTAGGCGGCTG
AATAAGTGGGGTGTTAAATCCCCGGGCTCAACCCGGGAACTGCACTTCAT
ACTGTTCAGCTTGAGTACATCAGAGGAGACTGGAATTCCCGGTGTAGCGG
TGAAATGCGTAGATATCGGGAGGAACACCAGTGGCGAAGGCGAGTCTCTG
GGATGATACTGACGCTGAGGCGCGAAAGCCAGGGGAGCAAACGGGATTAG
ATACCCCGGTAGTCCTGGCCGTAAACGTTGGGCACTAGGTGTTGGAGGCA
TCGACCCCTCCAGTGCCGCAGCTAACGCATTAAGTGCCCCGCCTGGGGAG
TACGGCCGCAAGGTTGAAACTCAAAGGAATTGACGGGGGCCCGCACAAGC
GGTGGAGCATGTGGTTTAATTCGACGCAACGCGAAGAACCTTACCCAGAC
TTGACATGCACGGGACCGGTGTTGAAATACACCTTCCCTTCGGGGCTCGT
GCACAGATGCTGCATGGCTGTCGTCAGCTCGTGTCGTGAGATGTTGGGTT
AAGTCCCGCAACGAGCGCAACCCTTGTCATTAGTTGCCATCATTCAGTTG
GGCACTCTAATGAGACTGCCGGTGGTGAACCGGAGGAAGGTGGGGATGAC
GTCAAGTCCTCATGGCTCTTACGTCTGGGGCTACACACGTGCTACAATGG
CCGGTACAAAGGGTTGCAATGCCGCGAGGTGGAGCCAATCCCAAAAAGCC
GGCCTCAGTTCGGATTGGAGTCTGCAACTCGACTCCATGAAGTCGGAATC
GCTAGTAATCGCTGATCAGCAGGCAGCGGTGAATACGTTCCCGGGCCTTG
TACACACCGCCCGTCAAGCCACGAAAGTCGGTAGTACCCGAAGTCGGTGT
GCCAACCCGTAAGGGGGGTAACCGCCTAAGGTAAGACCGGTGATTGGGGC
TAAGTCGTAACAAGGTAGCCGTACCGGAAGGTGCGGCTGGATCACCTCCT
T
>14_0927_05_40cm_scaffold_1972_16S_1 16S ribosomal RNA (16S rRNA) id=161559539 bin="14_0927_05_40cm_Bacteria_2314_68_10" organism_tax=Bacteria
CGGAGAGTTTGATTCTGGCTCAGGACAAACGCTGGCGGCGTGCATAAAAC
ATGCAAGTCGAACGGGCCAATCCCCGCAAGGGGAAAGGCTAGTGGCGAAC
GGCTGAGTAACACGTAGGTGACCTGCCCAGAAGTGGGGGATAACGAATCG
AAAGATTCGCTAATACCGCATGTGACCACTCATTCATTTGAGTGCTCAAA
GTCGCAAGACGCTTTTGGAGGGGCCTGCGGCGGATTAGCTAGATGGCGAG
GTAACGGCTCACCATGGCGTCGATCCGTAGCTGGTCTGAGAGGATGACCA
GCCAGACTGGGACTGAGACACGGCCCAGACTCCTACGGGAGGCAGCAGTT
AGGAATTTTGCGCAATGGGGGAAACCCTGACGCAGCCACGCCGCGTGCGG
GATGAAGGCCTTCGGGTCGTAAACCGCTTTTCTCGAGGAAGAAACTCTGA
CGGTACTCGAGGAATAAGCAACGGCTAACTACGTGCCAGCAGCCGCGGTA
ATACGTAGGTTGCGAGCGTTGTCCGGATTTACTGGGCGTAAAGCGCGCGC
AGGCGGTTCCGAAAGTCGAATGTGAAAGCTCCTGGCCCAACTGGGAGAGG
CCGTTCGAAACTTCGGAACTTGAAGGCGGGAGAGGCAGATGGAATTTCCG
GTGTAGCGGTAAAATGCGTAGATACCGGAAGGAACACCAGTGGCGAAAGC
GATCTGCTGGCCCGCCCTTGACGCTCAGGCGCGAAAGCTGGGGGAGCGAC
CGGGATTAGATACCCCGTTAGTCCCAGCCGTAAACAATGGGCACTAGGTG
TTGTCGGTATCGACCCCGGCAGTGCCGTAGCTAACGCATTAAGTGCCCCG
CCTGGGGAGTACGACCGCAAGGTTAAAACTCAAAGAAATTGACGGGGGCC
CGCACAAGCAGCGGAGCGTGCGGTTCAATTCGATGGTACGCGAAGAACCT
TACCCAGACTTGACATGCAGGTGGTAGAGGACCGAAAGGCGATCGACCCG
CAAGGGAGCTTGCACAGGTGTTGCACGGCCGTCGTCAGCTCGTGTCGTGA
GATGTTGGGTTAAGTCCCGCAACGAGCGCAACCCTCGGGGTCTGTTGTAT
CTCTCAGACTCCACTGCCGAGAGAAACTCGGAGGAAGGTGGGGACGAAGT
CAGGTCAGCGTGGCCTTTATGTCTGGGGCTACACGCACGCTACAATCGCC
GGTCACAGCGGGTCGCGACTGCGCGAGCAGGAGCTAATCCCATAAAACCG
GCGTCAGTTCAGATCGGAGGCTGCAACTCGCCTCCGTGAAGTCGGAGTTG
CTAGTAACCGCGGGACAGTACACCGCGGTGAATATGTTCCCGGGCCTTGT
ACACACCGCCCGTCACGTCATGGGAGTTAGTAACACCCGAAGCCGGTGGG
TCAACCGCAAGGAGACAGCCGTCGAAGGTGGGACTAGCGACTGGGACGAA
GTCGTAACAAGGTAGCCGTACCGGAAGGTGCGGCTGGATCACCTCCTT
>14_0927_05_40cm_scaffold_6010_16S_1 16S ribosomal RNA (16S rRNA) id=161559548 bin="14_0927_05_40cm_Armatimonadetes_2321_65_11" organism_tax=Armatimonadetes, Bacteria organism_desc=OTU_1372; T0_Elevated_20cm
TCAACTTTAGCGGCGAACGGGTGAGTAACACGTGGGCAACCTGCCCCACA
GACGGGGATACCTTCGGGAAACCGGGGCTAATACCCGGTACGTTCCTCGG
GCGGCATCGCCTGGGGAGGAAAGGTCGCAAGACGCTGTGGGATGGGCCCG
CGGCCTATCAGCTAGTTGGTGAGGTAACGGCCCACCAAGGCTACGACGGG
TAGCTGGTCTGAGAGGATGGTCAGCCACACTGGGACTGAGACACGGCCCA
GACTCCTACGGGAGGCAGCAGTTGGGAATTTTGGGCAATGGGCGCAAGCC
TGACCCAGCGACGCCGCGTGGGGGATGAAGGCCTTCGGGTCGTAAACCCC
TGTCAGGAGGGACGAAGCCGCAAGGTGACGGTACCTCCAGAGGAAGCCCC
GGCTAACTACGTGCCAGCAGCCGCGGTAAGACGTAGGGGGCAAGCGTTGT
CCGGATTTACTGGGCGTAAAGCGCGTGTAGGTGGCCTGTTAAGTGGCGTG
TGAAAGCCCACGGCTCAACCGTGGGATGCCGCGCCAGACTGGCGGGCTTG
AGGGTGGCAGAGGGTGATGGAATTCCCGGTGTAGCGGTGAAATGCGTAGA
TATCGGGAGGAACGCCAGTGGCGAAGGCGGTCACCTGGGCCATCCCTGAC
GCTGAGACGCAAAAGCTGGGGGAGCGAACGGGATTAGATACCCCGGTAGT
CCCAGCCGTAAACGATGCTCACTAGGTGTTGGGGGGTTACTCCCTCAGTG
CCGCAGCCAACGCATTAAGTGAGCCGCCTGGGGAGTACGGCCGCAAGGCT
AAAACTCAAAGGAATTGACGGGGGCCCGCACAAGCGGTGGAGCATGTGGT
TTAATTCGATGCTAAGCGAAGAACCTTACCAGGTCTTGACATGCAGGAAG
TACCGAACCGAAAGGGGAGGGACCCGTAAAGTCGGGAGCTTGCACAGGTG
GTGCATGGCTGTCGTCAGCTCGTGCCGTGAGGTGTTGGGTTAAGTCCCGC
AACGAGCGCAACCCCTGTTCCTAGTTGCCAGCGGGTCATGCCGGGCACTC
TAGGGAGACTGCCGGCGACGAGCCGGAGGAAGGCGGGGATGACGTCAAGT
CCTCATGCCCCTTATGACCTGGGCTACACACATGCTACAATGGCCGGGAC
AATAGGTTGCCACCTCGCAAGGGGGCGCTAATCCTGTAAACCCGGTCTTA
GTTCGGATCGCAGGCTGCAACTCGCCTGCGTGAAGCCGGAATCGCTAGTA
ACCGCAGGTCAGCACCACTGCGGTGAATACGTTCCCGGGCCTTGTACACA
CCGCCCGTCACGTCATGGAAGTCGGTTTCACCCGAAGCCAGTCGCCCAAC
CCGCAAGGGAGGGAGCTGCCTAAGGTGGAGTCGATGACTGGGACGAAGTC
GTAGCGAACCCGTTGCGACCCCTACCGGTAACGGTAGGTGCCAAACCCGG
CTATATGCTGGAACACCCGCAAGGATCCCGCGCTACCCGAGGGTTCGAAA
GTCATGTGCCTAGCCAATCGGGTGACAACGCGTCGGGTGATGCGGACAAT
CAGCAGGGAAGTCGCCGATCGCACAATCGGTTGACCCCTCAGAGACTACA
CGCCGGCTCCTGGGAGATCCCCAGGATGAAGATATAGTCCGTGCCCCGTG
GCGACATGGGGAACCACACGAACAAGGTAGCCGTACGGGAACGTGCGGCT
GGATCACCTCCTT
>14_0903_05_30cm_scaffold_660_16S_1 16S ribosomal RNA (16S rRNA) id=184332913 bin="14_0903_05_30cm_Bacteria_4558_71_13" organism_tax=Deltaproteobacteria organism_desc=Highly Novel
CTGGAGAGTTTGATCCTGGCTCAGAACGAACGCTGGCGGCGTGCCTAACA
CATGCAAGTCGTGCGAGAAAGGGGGGGCAACTCCCTGAGTACAGCGGCGA
ACGGGTGAGTAACACGTAGGTAACCTACCCTCGAGCCCGGGATAACCTAC
CGAAAGGTGGGCTAATACTGGATATGACCACGGGAGCTTCGGCCCCTGCG
GTGAAAGGTGGCCTCTGCTTGCAAGCTACCACTCGAAGATGGGCCTGCGG
GCCATTAGCTAGTTGGCGGGGTAATGGCCCACCAAGGCGATGATGGCTAG
CTGGTCTGAGAGGATGGCCAGCCACACTGGGACTGACACACGGCCCAGAC
TCCTACGGGAGGCAGCAGTGGGGGATATTGCGCAATGGGCGAAAGCCTGA
CGCAGCGACGCCGCGTGGGTGATGAAGGCCTTCGGGTCGTAAAGCCCTGT
CGAGGGGGACGAAACGGTGCCGACCCAATACGTCGGTGCCCTGACGGTAC
CCCTAAAGGAAGCACCGGCTAACTCCGTGCCAGCAGCCGCGGTAATACGG
AGGGTGCGAGCGTTGTTCGGAATCACTGGGCGTAAAGGGCGTGTAGGCGG
TCCGCTAAGTCTGGTGTGAAAGCCCGGGGCTCACCCCCGGAAGGGCACTG
GAAACTGACGGACTCGAGTCCCGGAGAGGAGGGTGGAATTCCCGGTGTAG
CGGTGAAATGCGTAGATATCGGGAGGAACACCGGTGGCGAAGGCGGCCCT
CTGGACGGTGACTGACGCTGAGACGCGAAAGCGTGGGGAGCAAACAGGAT
TAGATACCCTGGTAGTCCACGCTGTAAACGATGAGCACTAGGTGTCGCGG
GTATTGACCCCTGCGGTGCCGCAGCTAACGCACTAAGTGCTCCGCCTGGG
GACTACGGCCGCAAGGTTAAAACTCAAAGGAATTGACGGGGGCCCGCACA
AGCGGTGGAGCATGTGGTTCAATTCGACGCAACGCGAAGAACCTTACCTG
GGCTAGACAACGGAGGACAGCCCCAGAGATGGGGTGTTCCCTTCGGGGAC
CTCCGGTTCAGGTGCTGCATGGCTGTCGTCAGCTCGTGTCGTGAGATGTT
GGGTTAAGTCCCGCAACGAGCGCAACCCCTGCCTCTAGTTGCCAGCATTT
CAGTTGGGCACTCTAGGGGGACTGCCCGCGTCAAGCGGGAGGAAGGTGGG
GATGACGTCAAGTCCTCATGGCCCTTATGTCCAGGGCTACACACGTGCTA
CAATGGGCGGTACAAAGGGCTGCGAACCCGCGAGGGGGAGCCAATCCCAA
AAAGCCGCCCTCAGTTCGGATCGGAGTCTGCAACTCGACTCCGTGAAGGT
GGAATCGCTAGTAATCGCGGATCAGCACGCCGCGGTGAATACGTTCTCGG
GCCTTGTACACACCGCCCGTCACACCATGGGAGCCAGTTGTACCGGAAGC
CGGTGATCCAACCCGCAAGGGAGGCAGCCGTCCATGGTATGGCTGGTGAC
TGGGGTGAAGTCGTAACAAGGTAGCCGTAGGGGAACCTGCGGCTGGATCA
CCTCCTT
>14_0903_05_30cm_scaffold_6479_16S_1 16S ribosomal RNA (16S rRNA) id=184332927 bin="14_0903_05_30cm_Rokubacteria_4563_69_8" organism_tax=Rokubacteria, Bacteria
TGGCGAGTTTGATCCTGGCTCAGAGCGAACGCTGGCGGCGTACTTAACAC
ATGCAAGTCGAACGGGGAGTGTCGGTGTAGCAATACATCGGCGCTTCGAG
TGGCGCACGGGTGAGTAACACGTGGGTAACCTGCCCTTGAGTTCGGGATA
CCCTCTCGAAAGGGAGGCTAATACCGGATACGTTCCTCGGGTCGCAAGAC
TTGGGGAGGAAAGGTAGCGCAAGCTGCCGCTCTTGGAGGGGCTCGCGGCC
TATCAGCTAGTTGGTGAGGTAACGGCTCACCAAGGCGATGACGGGTAGCT
GGTCTGAGAGGACGACCAGCCACACGGGGACTGAGACACGGCCCCGACTC
CTACGGGAGGCAGCAGTGGGGAATTTTCCGCAATGGGCGAAAGCCTGACG
GAGTGACGCCGCGTGTGGGACGAAGGCCTTCGGGTCGTAAACCACTGTCA
GTGGGAAAGATGGGTGTCGACGCGATAACCGTCGGCATCTGACGGTACCT
GCAGAGGAAGCCCCGGCCAACTCTGTGCCAGCAGCCGCGGTAAGACAGAG
GGGGCAAGCGTTGCTCGGAATTACTGGGCGTAAAGGGCGCGTAGGCGGGA
TGGCAAGTCGGTCGTGAAATCCTTCGGCTCAACCGAAGAACGTCGGCCGA
TACTGCCGTTCTTGAGG
>14_0903_05_30cm_scaffold_567_16S_1 16S ribosomal RNA (16S rRNA) id=184332912 bin="14_0903_05_30cm_Bacteria_4594_57_8" organism_tax=Acidobacteria
CGAGAGTTTGATCCTGGCTCAGAACGAACGCTGGCGGCGTGCTTAACACA
TGCAAGTCGAGTGCGCGTACTGTAGCAATACGGTATGGCGCACGGCGCAC
GGGTGCGTAACACGTGGGCAATCTGCCCTTCGATGGGGAATAACTCCGGG
AAACCGAAGCTAATTCCGCATAACATTCCTTGGACTTCGGTTCGAGGACT
CAAAGCCGTAAGGCGTCGAAGGAGGAGCCCGCGCCCGATTAGCTAGTTGG
TGAGGTAACGGCTCACCAAGGCAATGATCGGTAGCTGGTCTGAGAGGATG
GCCAGCCACACTGGAACTGAGACACGGTCCAGACTCCTACGGGAGGCAGC
AGTGGGGAATCTTGCGCAATGGGCGAAAGCCTGACGCAGCGACGCCGCGT
GGGGGATGAAGCATTTCGGTGTGTAAACCCCTTTCGACTGGGACGAATAC
CTCGCAAGAGGGGTGACGGTACCTCGACTGGGACGAATACCTCGCAAGAG
GGGTGACGGTACCAGTAGAAGAAGCCCCGGCTAACTACGTGCCAGCAGCC
GCGGTAAGACGTAGGGGGCCAGCGTTGTTCGGAATTACTGGGTGTAAAGG
GTTCGTAGGCGGTGTGGCAAGTCGGGAGTGAAATCTATGGGCTTAACCCA
TAGGCTGCTTCCGAAACTGCCGTGCTTGAGTGTGGGAGAGGCGCGTGGAA
TTGCAGGTGTAGCGGTGAAATGCGTAGATATCTGCAGGAACACCCGTGGC
GAAAGCGGCGCGCTGGACCACTACTGACGCTGAGGAACGAAAGCTAGGGG
AGCAAACAGGATTAGATACCCTGGTAGTCCTAGCCCTAAACGATCAGGAC
TTGGGGTGCCACCCGTTCGGGTGTCGTCCCGGAGCTAACGCGTTAAGTCC
TGCACCTGGGGAGTACGGTCGCAAGACTGAAACTCAAAGGAATTGACGGG
GGCCCGCACAAGCGGTGGAACATGTGGTTCAATTCGACGCTACGCGAGGA
ACCTTACCTGGGCTCGAAATGCTGGTGACCAGCTGTAGAAATACGGCCTT
CCCGCAAGGGACACCAGTATAGGCGCTGCATGGCTGTCGTCAGCTCGTGC
CGTGAGGTGTTGGGTTAAGTCCCGCAACGAGCGCAACCCCTGCACGTAGT
TGCCACTCCGCAAGGAGGGAACTCTACGTGGACTGCTCCGGATAACGGAG
AGGAAGGTGGGGATGACGTCAAGTCCGCATGGCCTTTATGTCCAGGGCTA
CACACGTGTTACAATGCAGGGTACAAACCGTTGCCAACCCGCGAGGGGGA
GCTAATCGGAAAAAACCCTGCTCAGTTCGGATTGCAGTCTGCAACTCGAC
TGCATGAAGCCGGAATCGCTAGTAATGGCGTATCAGATCGACGCCGTGAA
TACGTTCCCGGGCCTTGTACACACCGCCCGTCACATCACGAAAGTGAGCT
GTACTAGAAGTCGCCGCGCGAACCGCAAGGACGCAAGCGCCCAAGGTATG
ACTCATGATTGGGGTGAAGTCGTAACAAGGTAGCCGTAGGAGAACCTGCG
GCTGGATCACCTCCTT
>14_0903_05_30cm_scaffold_11585_16S_1 16S ribosomal RNA (16S rRNA) id=184332940 bin="14_0903_05_30cm_Bacteria_4594_57_8" organism_tax=Acidobacteria
CGAGAGTTTGATCCTGGCTCAGAATCAACGCTGGCGGCGTGCCTAACACA
TGCAAGTCGAACGAGAAAATTCGGGTGTAGCAATACATCCGGGTGAGTAA
AGTGGCGCACGGGTGAGTAACACGTAGCTAACCTACCCTCGAGTGGGGGA
TAACCTGGGGAAACCCGGGCTAATACCGCATAACATCCCGGTGGCATAAG
TCGCCGGGACCAAAGGCCCGCAAGGGTCGCTCAAGGAGGGAGCTGCGGCC
GATTAGCTAGTTGGTGAGGTAACGGCCCACCAAGGCGATGATCGGTAGCC
GGCCTGAGAGGGCGCACGGCCACACTGGCACTGAAACACGGGCCAGACTC
CTACGGGAGGCAGCAGTGGGGAATTTTGCACAATGCCCGAAAGGGTGATG
CAGCAACGCCGCGTGAGGGATGAAGGCCTTCGGGTCGTAAACCTCTTTCG
ACCGGGAAAAACGGGCTGGTGAATAGCCAGTTCTGATGGTACCGGTGGAA
GAAGCCCCGGCCAACTACGTGCCAGCAGCCGCGGTAATACGTAGGGGGCG
AGCGTTGTTCGGAATTACTGGGCGTAAAGGGCGTGTAGGCGGTGCGGTAA
GTCGGGCGTGAAATCCCCGGGCTTAACCCGGGGCGGTCGTTCGAAACTGC
CGTGCTAGAGTGCGGGAGAGGGAAGTGGAATTCCCGGTGTAGCGGTGAAA
TGCGTAGATATCGGGAGGAACACCTGCGGCGAAGGCGGCTTCCTGGACCG
TAACTGACGCTGAGGCGCGAAAGCTAGGGGAGCAAACAGGATTAGATACC
CTGGTAGTCCTAGCCCTAAACGATGAGCACTGGGTGTGGCCCCGTACGGG
GCCGTGCCGAAGCTAACGCATTAAGTGCTCCGCCTGGGGAGTACGGTCGC
AAGGCTGAAACTCAAAGGAATTGACGGGGGCCCGCACAAGCGGTGGAGCA
TGTGGTTCAATTCGACGCAACGCGAAGAACCTTACCTGGACTCGAAATCT
AGTCGACCGTCTCAGAGATGAGGCTTTCCCGCAAGGGACGGCTGGATAGG
TGCTGCATGGCTGTCGTCAGCTCGTGTCGTGAGATGTTGGGTTAAGTCCC
GCAACGAGCGCAACCCTCATCCTTAGTTGCTCGCCCGCAAGGGAAGCACC
CTAGGGAAACCGCCTCGGATAACGGGGAGGAAGGTGGGGATGACGTCAAG
TCCTCATGGCCTTTATGCCCAGGGCTACACACGTGCTACAATGGCCGGTA
CAAACCGTCGCCAACCCGCAAGGGGGAGCCAATCGGTAAAAACCGGTCTC
AGTTCGGATTGCAGTCTGCAACTCGACTGCATGAAGCTGGAATCGCTAGT
AATCGCGTATCAGAACGACGCGGTGAATACGTTCCCGGGCCTTGTACACA
CCGCCCGTCACATCACGAAAGTGGGTTGTACTAGAAGTCGCGATCCTAAC
CGCAAGGAAGGTAGCGCCCAAGGTATGACCCATGATTGGGGTGAAGTCGT
AACAAGGTAGCTGTAGGAGAACCTGTGGCTGGATCACCTCCTT
>14_0903_05_30cm_scaffold_49869_16S_1 16S ribosomal RNA (16S rRNA) id=184333000 bin="14_0903_05_30cm_Bacteria_4617_55_7" organism_tax=Verrucomicrobia 
ACGGAGAGTTTGATTCTGGCTCAGAACGAACGCTGGCGGCGTGGATAAGA
CATGCAAGTCGAGCGAGATTTTTTCCTGTAGCAATACAGGGAAAAGTCTA
GCGGCGAACGGGTGCTTAACACGTGGGCAATCTGTCTTAAAGTGGGGGAT
AGCTCGGCGAAAGCCGAATTAATACCGCATGTGATTAGAGTGGACATCCA
TTCGAAATTAAAGTCGGGGCAACCTGACGCTTTTTGAGGAGCCCGCGGCC
TATCAGCTAGTTGGTGAGGTAACGGCTCACCAAGGCTTTGACGGGTAGCT
GGTCTGAGAGGACGACCAGCCACACTGGGACTGAGACACGGCCCAGACAC
CTACGGGTGGCAGCAGTCGAGAATTTTTCTCAATGGGGGAAACCCTGAAG
GAGCGACGCCGCGTGGAGGATGAAGGTCTTCGGATTGTAAACTCCTGTCA
TTGGGGAACAATGCGTGACGGTTAACTGCCGTCGCGTTGATAGTACCCGA
AGAGGAAGAGACGGCTAACTCTGTGCCAGCAGCCGCGGTAATACAGAGGT
CTCAAGCGTTGTTCGGATTCATTGGGCGTAAAGGGTGCGTAGGCGGCGCG
GTAAGTCGGGTGTGAAATCTCGGAGCTTAACTCCGAAACTGCATTCGATA
CTGCCGTGCTCGAGGACTGGAGAGGAGACTGGAATTTACGGTGTAGCGGT
GAAATGCGTAGATATCGTAAGGAAGACCAGTGGCGAAGGCGGGTCTCTGG
ACAGTTCCTGACGCTGAGGCACGAAGGTCAGGGGAGCAAACGGGATTAGA
TACCCCGGTAGTCCTGACAGTAAACGGTGCACGTTTGGTGTGGGAGGATT
CGACCCCTTCTGCGCCGGAGCTAACGCGTTAAACGTGCCGCCTGGGGAGT
ACGGTCGCAAGATTAAAACTCAAAGAAATTGACGGGGGCCCGCACAAGCG
GTGGAGTATGTGGCTCAATTCGATGCAACGCGAAGAACCTTA
>14_0903_12_40cm_200_scaffold_314_16S_1 16S ribosomal RNA (16S rRNA) id=185002217 bin="14_0903_12_40cm_Solirubrobacterales_4660_72_9" organism_tax=Solirubrobacterales, Thermoleophilia, Actinobacteria, Bacteria
ATGGAGAGTTTGATCCTGGCTCAGGACGAACGCTGGCGGCGTGCTTAACA
CATGCAAGTGGAGCGACGAACCAGGGCTTGCCCTGGGGCAAAGCCGCGAA
CGGGTGAGTAACACGTGGGTTACCTGCCCCGATGATTGGGACAACCCGAG
GAAACTCGGGCTAATACCAAATGTGCTCCCGGCTTGCCGGGAGGAAAGGA
AGCTTCGGCCTCCGCATCGGGATGGGCCCGCGGCCCATTAGCTTGTTGGT
GGGGTAATGGCCCACCAAGGCGACGATGGGTAGCTGGTCTGAGAGGACGA
TCAGCCACACTGGGACTGAGACACGGCCCAGACTCCTACGGGAGGCAGCA
GTGGGGAATCTTGCGCAATGCGCGAAAGCGTGACGCAGCAACGCCGCGTG
GGGGAAGAAGGCCTTCGGGTTGTAAACCCCTTTCAGTTGGGACGAAGCTG
AGGCTGGTGAATAGCCAGTCGCAGTGACGGTACCTTCAGAAGAAGCACCG
GCTAACTACGTGCCAGCAGCCGCGGTAATACGTAGGGTGCAAGCGTTGTC
CGGAATTATTGGGCGTAAAGAGCGTGTAGGCGGCCCGATCAGTCCGCTGT
AAAAGTCCAGGGCTCAACCCTGGAAAGCCGGTGGATACTGTCGGGCTAGA
GTCCGGAAGAGGCGAGTGGAATTCCTGGTGTAGCGGTGAAATGCGCAGAT
ATCAGGAGGAACACCAACGGCGAAGGCAGCTCGCTGGGACGGTACTGACG
CTGAGACGCGAAAGCGTGGGGAGCAAACAGGATTAGATACCCTGGTAGTC
CACGCTGTAAACGATGGGCACTAGGTGTGGGGGGTGTCGACTCCCCCTGT
GCCGACGCTAACGCATTAAGTGCCCCGCCTGGGGAGTACGGCCGCAAGGC
TAAAACTCAAAGGAATTGACGGGGGCCCGCACAAGCAGCGGAGCATGTGG
TTTAATTCGACGCAACGCGAAGAACCTTACCTGGGCTTGACATGTTCCTG
ACAGCCGTGGAAACACGGTTTCCCTTCGGGGCAGGATCACAGGTGGTGCA
TGGCTGTCGTCAGCTCGTGTCGTGAGATGTTGGGTTAAGTCCCGCAACGA
GCGCAACCCCCGTCGCATGTTGCCAGCATTTAGTTGGGGACTCATGCGAG
ACCGCCGGTGACAAACCGGAGGAAGGTGGGGATGACGTCAAGTCATCATG
C
>14_0903_12_40cm_200_scaffold_536_16S_1 16S ribosomal RNA (16S rRNA) id=185002219 bin="14_0903_12_40cm_Bacteria_10609_55_11" organism_tax=Bacteria organism_desc=Acidobacteria; OTU_2087; GP_1 (SILVA)
GACTACCCTACCCTACAGTGGGGGATAACCTCGGGAAACCGGGGCTAATA
CCGCATAACATTACGAGGTGCAACTCTTTGTAATCAAAGGAGCAATTCGC
TGAAGGAGGGGGTCGCGGCTGATTAGCTAGTTGGTGAGGTAATGGCTCAC
CAAGGCAATGATCAGTAGCCGGCCTGAGAGGGCGCACGGCCACACTGGAA
CTGAAACACGGTCCAGACTCCTACGGGAGGCAGCAGTGGGGAATTTTGCG
CAATGGGGGAAACCCTGACGCAGCAACGCCGCGTGGAGGATGAAGTCCCT
TGGGATGTAAACTCCTTTCGATCGGGACGATTATGACGGTACCGGAAGAA
GAAGCACCGGCTAACTCTGTGCCAGCAGCCGCGGTAATACAGAGGGTGCA
AGCGTTGTTCGGAATTATTGGGCGTAAAGGGCGCGTAGGCGGTGCGGTAA
GTGTGTTGTGAAATCTTCGGGCTCAACTCGAAGCCTGCAACGCAGACTGC
CGTGCTTGAGTATGGGAGAGGTGAGTGGAATTCCCGGTGTAGCGGTGAAA
TGCGTAGATATCGGGAGGAACACCTGTGGCGAAAGCGGCTCACTGGACCA
TAACTGACGCTGATGCACGAAAGCTAGGGGAGCAAACAGGATTAGATACC
CTGGTAGTCCTAGCCCTAAACGATGATTGCTTGGTGTGGCAGGTACCCAA
TCCTGCTGTGCCGAAGCTAACGCGATAAGCAATCCGCCTGGGGAGTACGG
TCGCAAGGCTGAAACTCAAAGGAATTGACGGGGGCCCGCACAAGCGGTGG
AGCATGTGGTTCAATTCGACGCAACGCGAAGAACCTTACCTGGGCTCGAA
ATGCAGTGCACCGGGGTGGAAACATCCCTTCCCGCAAGGGGCGCTGTATA
GGTGCTGCATGGCTGTCGTCAGCTCGTGTCGTGAGATGTTGGGTTAAGTC
CCGCAACGAGCGCAACCCTTATTGCCAGTTGCCATCAGGT
>14_0903_12_40cm_200_scaffold_1961_16S_1 16S ribosomal RNA (16S rRNA) id=185002227 bin="14_0903_12_40cm_Acidobacteria_4663_53_8" organism_tax=Acidobacteria, Bacteria organism_desc=OTU_1014
CGAGAGTTTGATCCTGGCTCAGAATCAACGCTGGCGGCGTGCCTCAGACA
TGCAAGTCGAACGCGAAAGGCTCCTTCGGGGGCCGAGTAGAGTGGCGCAC
GGGTGAGTAACACGTAGGTAATTTACCTTCGGGTGGGGAATAACAGCCGG
AAACGGCTGCTAATACCGCATAATGCAGCGGCACCACATGGTGACAGTTG
TTAAAGCGGGGGATCGCAAGACCTCGCGCCTGAAGAGAAGCCTGCGGCGG
ATTAGCCAGTTGGTGAGGTAATGGCTCACCAAAGCTACGATCCGTAACCG
GCCTGAGAGGGCGGTCGGTCACACTGACACTTGAATACGGGTCAGACTCC
TACGGGAGGCAGCAGTCGGGAATTTTGGGCAATGGGCGCAAGCCTGACCC
AGCAACGCCGCGTGAAGGATGAAATCTTTCGGGATGTAAACTTCATAAGA
ACGGGAAGAATAAGTGAAAGCAAATACCTTTCATGATGACGGTACCGTTA
GTAAGCTCCGGCTAACTCCGTGCCAGCAGCCGCGGTAATACGGGGGGAGC
AAGCGTTGTTCGGATTTACTGGGCGTAAAGGGCGCGTAGGCGGCCACCGC
AAGTCACTTGTGAAATCTCCGGGCTTAACTCGGAAAGGTCAAGTGATACT
GCGGGGCTAGAGTGCAGAAGGGGCAACTGGAATTCTCGGTGTAGCGGTGA
AATGCGTAGATATCGAGAGGAACACCTGCGGCGAAGGCGGGTTGCTGGGC
TGACACTGACGCTGAGGCGCGAAAGCCAGGGGAGCGAACGGGATTAGATA
CCCCGGTAGTCCTGGCCTTAAACGATGAATGCTTGGTGTCTCGGGTTTTA
AAGTCCCGGGGTGCCGTCGCTAACGCTTTTAGCATTCCGCCTGGGGAGTA
CGGTCGCAAGACTGAAACTCAAAGGAATTGACGGGGACCCGCACAAGCGG
TGGAGCATGTGGTTTAATTCGACGCAACGCGAAGAACCTTACCTGGGCTA
GAATGCCTCTGACAACCCCGGAGACGGGGCCTTCTGGGTAAAACCAGACA
GAGTGCAAGGTGCTGCATGGCTGTCGTCAGCTCGTGTCGTGAGATGTTGG
GTTAAGTCCCGCAACGAGCGCAACCCTTATCAACTGTTGCCAGCGGGTAA
TGCCGGGAACTCGGTTGAGACTGCCGTTGACAAAACGGAGGAAGGTGGGG
ATGACGTCAAGTCCTCATGGCCTTTATGTCCAGGGCTACACACGTGCTAC
AATGGCATCTACAAACCGCTGCAAACCAGCAATGGGGAGCCAATCGGAAA
AAGGATGTCTCAGTTCGGATTGGAGTCTGCAACTCGACTCCATGAAGCTG
GAATCGCTAGTAATCGCAGATCAGCATGCTGCGGTGAATACGTTCCCGGG
TCTTGTACACACCGCCCGTCACATCACGAAAGTGGGTTGTACTAGAAGCG
CCAGAGCTAACCCCGCAAGGGGAGGCATGGTGTAACGGTATGATTCATGA
TTGGGGTGAAGTCGTAACAAGGTAGCTGTAGGAGAACCTGTGGCTGGATC
ACCTCCTT
>14_0903_12_40cm_200_scaffold_4863_16S_1 16S ribosomal RNA (16S rRNA) id=185002230 bin="14_0903_12_40cm_Ktedonobacter_racemifer_4702_53_8" organism_tax=Ktedonobacter racemifer, Ktedonobacter, Ktedonobacterales, Ktedonobacteria, Chloroflexi, Bacteria organism_desc=Chloroflexi; OTU_152; T0_Decreased_20cm
TGGCGAGTTTGATCCTGGCTCAGGATAAACGCTGGCGGCGTGCCTAACAC
ATGCAAGTCGAACGAGCTTTCCTCTTTCGGGAGGAGAGCGAGTGGCGGAC
GGGTGAGCAACACGTGGGTGACCTACCTGTTAGTAAGGAATACCGGCGAG
AAATCGCCGACAATACCGCATAGGCTTGGCGTTCTGGAACGAGCGTCAAG
CAAAGCTCTCGCAAGAGGGCGCTGGCAGATGGGCCCGCGGCCGATTAGCT
TGTTGGTGGGGTAAAAGCCTACCAAGGCCACGATCGGTAGCTGGTCTGAG
AGGACGATCAGCCACACTGGGATTGAGAACGGCCCAGACTCCTACGGGGG
GCAGCAGTGAGGAATTTTCGGCAATGGGGGCAACCCTGACCGAGCAACGC
CGCGTGCAGGATGAAGGTTTTCGGATCGTAAACTGCTTTTCTCTGGGACG
AGCAAGGACGGTACCAGAGGAACAAGCCCCGGCTAACTACGTGCCAGCAG
CCGCGGTAATACGTAGGGGGCGAGCGTTGTCCGGAGTTACTGGGCGTAAA
GCGCACGCAGGCGGTCATGTCAGTTTGGGGTTACAGCTCCCGGCTCAACC
GGGAGAGCGCCTCGAAGACGGCACGACTTGAGGGCCAGAGAGGGACACAG
AATTCCGGGTGGAGTGGTGAAATGCGTAGATATCCGGAGGAATACCAAAG
GCGAAGGCAGTGTCCTGGCTGGCAACTGACGCTGAGGTGCGAAAGCTAGG
GGAGCGAACGGGATTAGATACCCCGGTAGTCCTAGCCGTAAACGATGACC
ACCAGGTGTGCGGGGTATCGACCCCCTGCGTGCCGGAGCTAACGCACGAA
GTGGTCCGCCTGGGGAGTACGGTCGCAAGATTAAAACTCAAAGGAATTGA
CGGGGACCCGCACAAGCAGCGGAGCGTGTGGTTTAATTCGAAGCAACGCG
AAGAACCTTACCAGGGTTTGACATGGAGTTGCACCTCCTGGAGACAGGAG
TCCCTTCGGGGCGGCTCCACAGGTGCTGCATGGCTGTCGTCAGCTCGTGC
CGTGAGGTGTTGGGTTAAGTCCCGCAACGAGCGCAACCCCTGTCGTCGGT
TGGATCTGTCCGACGAGACTGCCGCGATCAACGTGGAGGAAGGTGGGGAT
GACGTCAAGTCAGCACGGCCCTTACATCCTGGGCGACACACACGCTACAA
TGGTCGGGACAACGGGTTGCCAACCCGCGAGGGGGAGCTAATCCCAGCAA
ACCCGATCTCAGTTCGGATTGGAGGCTGAAACCCGCCTCCATGAAGGTGG
AGTTGCTAGTAACCGTGAGTCAGCACATCACGGTGAATACGTTCCCGGGT
CTTGTACACACCGCCCGTCACACCACGAAAGTCGGCAACACC
>14_0903_12_40cm_200_scaffold_7015_16S_1 16S ribosomal RNA (16S rRNA) id=185002235 bin="14_0903_12_40cm_Ktedonobacter_racemifer_4702_53_8" organism_tax=Ktedonobacter racemifer, Ktedonobacter, Ktedonobacterales, Ktedonobacteria, Chloroflexi, Bacteria organism_desc=Chloroflexi; OTU_152; T0_Decreased_20cm
GACGAGTTTGATCCTGGCTCAGGACAAACGCTGGCGGCGTGCCTAACACA
TGCAAGTCGAACGAGCTGGCTTCTTTCGGGAAGGCAGCGAGTGGCGGACG
GGTGAGGAACACGTGGGTGACCTACCTTCAGGTGAGGAATACCAACGAGA
AATCGTTGACAATACCGCATGTGCTTCTCTGGAAGCAAAGCTTCTCGTTT
TGAGAGGCGCCTTGAGATGAGCCTGCGTCTGATTATGCTCGTTGGTGGGG
TAAAAGCCTACCAAGGCGACGATCAGTAGCTGGTCTGAGAGGACGATCAG
CCACACTGGGATTGAGAACGGCCCAGACTCCTACGGGAGGCAGCAGTGAG
GAATTTTCCGCAATGGACGAAAGTCTGACGGAGCAACGCCGCGTGCAGGA
CGAAGGTTTTCGGATCGTAAACTGCTTTTCTCGAGGACGAGAACGGACGG
TACTCGAGGAATAAGCCCCGGCTAACTACGTGCCAGCAGCCGCGGTAATA
CGTAGGGGGCCAGCGTTGTCCGGATTTATTGGGCGTAAAGGGCCCGCAGG
CGGTCTGCCAAGTTTGGGGTGAAAGCTCCTCGCTTCACGAGGAGAGTGCC
GCAAAGACTGGGGGACTTGAGAGCGAGAGAGGGACATGGAACTCCGGGTG
AAGCAGTGAAATGCGTAGATATCCGGAAGAACACCAAAGGCGAAGGCAAT
GTCCTGGCTCGTTTCTGACGCTCAGGGGCGAAAGCCAGGGGAGCGAACGG
GATTAGATACCC
>14_0903_13_30cm_scaffold_1227323_16S_1 16S ribosomal RNA (16S rRNA) id=190264641 bin="14_0903_13_30cm_Bacteria_4804_57_9" organism_tax=Bacteria
ATGAGAGTTTGATCCTGGCTCAGAGCGAACGCTGGCGGCGTGCTTAACAC
ATGCAAGTCGAGTGCGCAGTCTGCTGTAGCAATACAGCAGATCGGCGCAC
GGCGCACGGGTGCGTAACACGTGGGCAACCTGCCCTCTAAAGGGGGATAA
CCCGTCGAAAGGCGGGCTAATACCGCATGACATTCCGGTGGCTTCGGCCG
CCGGAATCAAAGCCCGCAAGGGCGTTGGAGGAGGATCGGTAGCCGGTCTG
AGAGGATGGCCGGCCACACTGGAACTGAGACACGGTCCAGACTCCTACGG
GAGGCAGCAGTGGGGAATCTTGCGCAATGGGCGAAAGCCTGACGCAGCGA
CGCCGCGTGGGGGATGAAGCTTCTCGGAGTGTAAACCCCTTTCGACCCGG
ACGAAACGCCCGCAAGGGCCTGACGGTACGGGTATAAGAAGCCCCGGCTA
ACTACGTGCCAGCAGCCGCGGTAAGACGTAGGGGGCCAGCGTTGCTCGGA
ATTACTGGGCGTAAAGGGTTCGTAGGCGGTGCGGTAAGTCGGAAGTGAAA
TCTCTGGGCTTAACCCAGAGGCTGCTTTCGAAACTGCCGTGCTCGAGTGC
GGGAGAGGCGAGTGGAATTGCAGGTGTAGCGGTGAAATGCGTAGATATCT
GCAGGAACACCCGTGGCGAAGGCGGCTCGCTGGACCGCAACTGACGCTGA
GGAACGAAAGCTAGGGGAGCAAACAGGATTAGATACCCTGGTAGTCCTAG
CCCTAAACCATCAGGACTTGGGGTGGCCCGCGTTGGCGGGTCGTCCCGGA
GCTAACGCGTTAAGTCCTGCGCCTGGGGAGTACGGTCGCAAGGCTGAAAC
TCAAAGGAATTGACGGGGGCCCGCACAAGCGGTGGAACATGTGGTTCAAT
TCGACGCAACGCGAAGAACCTTACCTGGGCTTGAACNNNNNNNNNNNNNN
GTAGAGGTGCTGCATGGCTGTCGTCAGCTCGTGCCGTGAGGTGTTGGGTT
AAGTCCCGCAACGAGCGCAACCCCTACTCTTAGTTGCCACCCGCAAGGGG
GAACTCTAAGAGGACTGCTCCGGATAACGGAGAGGAAGGTGGGGATGACG
TCAAGTCAGCACGGCCTTTATGTCCAGGGCTACACACGTGTTACAATGCG
CGGTACAAACCGTCGCGAACTCGTGAGGGGGAGCTAATCGGAAAAAACCG
CGCTCAGTTCGGATTGCAGTCTGCAACTCGACTGCATGAAGCCGGAATCG
CTAGTAATGGCGTATCAGAACGACGCCGTGAATACGTTCCCGGGCCTTGT
ACACACCGCCCGTCACATCACGAAAGTGGGTTGTACTAGAAGTCGCCATG
CTAACCGCAAGGGGGCAAGCGCCCAAGGTATGACTCATGATTGGGGTGAA
GTCGTAACAAGGTAGCCGTAGGAGAACCTGCGGCTGGATCACCTCCTT
>14_0903_13_30cm_scaffold_6459650_16S_1 16S ribosomal RNA (16S rRNA) id=190264719 bin="14_0903_13_30cm_Nitrospirae_4810_58_12" organism_tax=Nitrospirae, Bacteria organism_desc=OTU_2109; T0_Decreased_20cm
TTTGAGAGTTTGATCCTGGCTCAGAACGAACGCTGGCGGCGCGCTTAACA
CATGCAAGTCGAACGAGAAGCCGTAGCAATACGGTTGTAAAGTGGCAAAC
GGGTGAGTAATGCGTGGGTAATCTGCCCTCGGGTGGGGAATAACTCCTCG
AAAGGGGAGCTAATGCCGACCATGCCCGACAGACTCGTAAGAGATTGTCG
GAAAGCCGTACCGTGGGTGCGGCGCCTGAGGATGAGCTCACGTCCTATCA
GCTTGTTGGCGGGGTAACGGCCCACCAAGGCTCCGACGGGTAGCTGGTCT
GAGAGGACGACCAGCCACACTGGCACTGCGACACGGGCCAGACTCCTACG
GGAGGCAGCAGTGAGGAATATTGCGCAATGGGCGAAAGCCTGACGCAGCG
ACGCCGCGTGGGGGATGAAGGCCTTCGGGTTGTAAACCCCTTTCAGGAGG
GAAGATGGGGCGGATAACCGCTCGGACGGTACCTCCAGAAGCAGCCACGG
CTAACTCTGTGCCAGCAGCCGCGGTAAGACAGAGGTGGCAAGCGTTGTTC
GGATTTACTGGGCGTAAAGAGTGCGTAGGTGGTGAGGTAA
>14_0903_13_30cm_scaffold_796274_16S_1 16S ribosomal RNA (16S rRNA) id=190264611 bin="14_0903_13_30cm_Bacteria_4826_69_9" organism_tax=Bacteria organism_desc=Proteobacteria; OTU_2153; T0_Elevated_20cm
CTGGAGAGTTTGATCCTGGCTCAGAACGAACGCTGGCGGCGTGCCTAACA
CATGCAAGTCGGGGGAGAAAGTGAGCTTCGGCTCGCGAGTAAACCGGCGC
ACGGGTGAGTACAACGTAGGTAACGTACCTTTGAGTCCGGGATAACCAGT
CGAAAGACTGGCTAATACCGGATACGACCGCGGGGCTTCGGCTCTACGGT
GAAAGATGGCCTCTGTTTACAAGCTATCACTCGCTGAGCGGCCTACGCAC
CATTAGCTAGTTGGTGAGGTAACGGCTCACCAAGGCTGAGATGGTTAGCT
GGTCTGAGAGGATGGCCAGCCACACTGGGACTGAGACACGGCCCAGACTC
CTACGGGAGGCAGCAGTGGGGAATATTGCGCAATGGGCGAAAGCCTGACG
CAGCGACGCCGCGTGGGTGATGAAGGCCTTCGGGTCGTAAAGCCCTGTCG
GGAGGGAAGAAACGCTGCCGGTCTAATACACCGGTGGAATTGACGGTACC
TCCTAAGGAAGCACCGGCTAACTCCGTGCCAGCAGCCGCGGTAATACGGA
GGGTGCAAGCGTTGTTCGGAATCACTGGGCGTAAAGGGCGTGTAGGCGGC
CTGTTAAGTCCGATGTGAAATCCCCTCGCTCAACGAGGGAACTGCGTCGG
AAACTGGCAGGCTCGAGTACCGGAGAGGAAGGTGGAATTCCCGGTGTAGC
GGTGAAATGCGTAGATATCGGGAGGAACACCGGTGGCGAAGGCGGCCTTC
TGGACGGATACTGACGCTGATACGCGAAAGCGTGGGGAGCAAACAGGATT
AGATACCCTGGTAGTCCACGCTGTAAACGATGGGCACTAGGTGTCGCGGG
TATTGACCCCTGCGGTGCCGCAGCTAACGCATTAAGTGCCCCGCCTGGGG
ACTACGGCCGCAAGGTTAAAACTCAAAGGAATTGACGGGGGCCCGCACAA
GCGGTGGAGCATGTGGTTCAATTCGACGCAACGCGAAGAACCTTACCCGG
GTTAGACAACAGAGGACAGCCTTAGAAATAAGGTCTTCCCTTCGGGGACC
TCTGGTTCAGGTGCTGCATGGCTGTCGTCAGCTCGTGTCGTGAGATGTTG
GGTTAAGTCCCGCAACGAGCGCAACCCTTGCCTTTAGTTGCCATCATTAA
GTTGGGCACTCTAAAGGGACTGCCCGTGTCAAACGGGAGGAAGGCGGGGA
TGACGTCAAGTCCTCATGGCCCTTATATCCGGGGCTACACACGTGCTACA
ATGGGCGGTACAAAGGGCAGCAAACCCGCGAGGGGGAGCCAATCCCAAAA
AGCCGCTCTCAGTTCGGATTGGAGTCTGCAACTCGACTCCATGAAGGCGG
AATCGCTAGTAATCGCGGATCAGCATGCCGCGGTGAATACGTTCCCGGGC
CTTGTACACACCGCCCGTCACACCATGGAAGCCCGCTGTACCGGAAGTCG
GTGATGGAACCCGCAAGGGACCTAGCCGCCGATGGTATGACTGGTGACTG
GGGTGAAGTCGTAACAAGGTAGCCGTAGGGGAACCTGCGGCTGGATCACC
TCCTT
>14_0903_13_30cm_scaffold_626349_16S_1 16S ribosomal RNA (16S rRNA) id=190264598 bin="14_0903_13_30cm_Bacteria_4831_56_5" organism_tax=Bacteria
ACGGAGAGTTTGATCCTGGCTCAGGACGAACGCTGGCGGCGTGCCTAACA
CATGCAAGTCAGGGAGAAAAGGGTAGCAATATCCTGAGTAAACCGGCGAA
CGGGTGAGTAACACGTAGGCAACTTACCTTGTGAACGGGAATAACCCCGG
GAAACCGGAGCTAATGCCCGATGCAGTTCCGGTGGAGCATTCCACCGGAA
TGAAAGGTCCCGGTGCAAATCGGGATGTCACAAGATGGGCCTGCGTCCCA
TTAGATAGTTGGCGGGGTAACGGCCCACCAAGTCAACGATGGGTAGCTGG
TCTGAGAGGACGACCAGCCACACTGGAACTGAGACACGGTCCAGACTTCT
ACGGAAGGCAGCAGTGAGGAAATCCGTTAGGATGTAAACCTCTTTTGCGG
GGGAAGAATGTGGCGCTTGGCGCCATTGACGGTACCCCGTGAATAAGCAC
CGGCCAACTACGTGCCAGCAGCCGCGGTAATACGTAGGGTGCAAGCGTTG
TCCGGAATTACTGGGTGTAAAGGGTCCGCAGGCGGGCGAGCAAGTCGGTG
GTGAAATTCTTTGGCTCAACCAAAGGACTGCCTTCGATACTGCTCGTCTT
GAGTTCGAGAGAGGATAATGGAATTCATGGTGTAGCGGTGAAATGCGTAG
AGATCATGAAGAACACCAGTAGCGAAGGCGGTTATCTGGCTCGATACTGA
CGCTCAGGGACGAAAGCGTGGGGAGCAAACAGGATTAGATACCCTGGTAG
TCCACGCCCTAAACGATGGATGTTCGGTGTCGGTCCCGCTGAGTACTTGT
TCGCAAGTCCTCAGCGGGATCGGTGCCTGAGCTAACGCGTTAAACATCCC
ACCTGGGGAGTACGATCGCAAGGTTGAAACTCAAAGGAATTGACGGGGGC
CCGCACAAGCAGTGGAGCATGTGGTTCAATTCGATGCAACGCGAAGAACC
TTACCTGGGTTTGAAAGGCAAGCGACAGGCGATGAAAGTCGCTCTCCCCG
CAAGGGGCGCTTGTACAGGTGCTGCATGGCTGTCGTCAGCTCGTGCCGTG
AGGTGTTAGGTTAAGTCCTGCAACGAGCGCAACCCCTGCACTTAGTTGCC
ATCAGGTAATGCTGGGCACTCTAAGTGGACTGCCTACGCAAGTAGTGAGG
AAGGTGGGGATGACGTCAAGTCCTCATGGCCCTTATACCCAGGGCCACAC
ACGTGCTACAATGGGTGATACAAAGGGTTGCCAAGCCGCAAGGTGGAGCC
AATCCCAAAAAATCATCCTCAGTTCGGATTGGGGTCTGAAACTCGACCCC
ATGAAGCTGGAATTGCTAGTAATCGCGTATCAGCACGACGCGGTGAATAC
GTTCCCGGGCCTTGTACACACCGCCCGTCAAGCCATGGAAACTAGTAAGG
TAAAACTAGCGACTGGGGCTAAGTCGTAACAAGGTAGCCGTACCGGAAGG
TGCGGCTGGATCACCTCCTT
>14_0903_13_30cm_scaffold_1428489_16S_1 16S ribosomal RNA (16S rRNA) id=190264650 bin="14_0903_13_30cm_Bacteria_4841_53_9" organism_tax=Bacteria organism_desc=Acidobacteria; OTU_1326; GP_4 (SILVA); Extremely Novel
CGAGAGTTTGATCCTGGCTCAGAATCAACGCTGGCGGCGTGCCTCAGACA
TGCAAGTCGAACGATTAAAGCTTCCTTCGGGAAGTGCATAAAGTGGCGCA
CGGGTGAGTAACACGTAAGTAATCTACCCTCGGGTGGGGAATAACGTTCG
GAAACGGACGCTAATACCGCATAATGCAGCGGCACCGCAAGGTGACAGTT
GTTAAAGATTTATTGCCTGGGGAGGAGCTTGCGGCAGATTAGCTTGTTGG
TAAGGTAACGGCTTACCAAGGCTACGATCTGTATCCGGTCTAAGAGGACG
GTCGGACACACTGACACTGAATAACGGGTCAGACTCCTACGGGAGGCAGC
AGTCGGGAATTTTGGGCAATGGGGGAAACCCTGACCCAGCAACGCCGCGT
GAAGGATGAAGTATTTCGGTATGTAAACTTCGAAAGAATAGGAAGAATTA
ATGACGGTACTATTTATAAGGTCCGGCTAACTACGTGCCAGCAGCCGCGG
TAATACGTAGGGACCAAGCGTTGTTCGGATTTACTGGGCGTAAAGGGCGC
GTAGGCGGCGCGGTAAGTCACTTGTGAAATCTCTGAGCTTAACTCAGAAC
GGCCAAGTGATACTGCAGTGCTAGAGTGTGGAAGGGGCAATCGGAATTCT
TGGTGTAGCGGTGAAATGCGTAGATATCAAGAGGAACACCTGAGGTGAAG
ACGGGTTGCTGGGCCAACACTGACGCTGAGGCGCGAAAGCCAGGGGAGCA
AACGGGATTAGATACCCCGGTAGTCCTGGCCCTAAACGATGAATACTTGG
TGTCTGGAGTTTTAATGCTCCGGGTGCCGTCGCTAACGTTTTTAGTATTC
CGCCTGGGGAGTACGCTCGCAAGAGTGAAACTCAAAGGAATTGACGGGGA
CCCGCACAAGCGGTGGAGCATGTGGTTTAATTCGACGCAACGCGAAGAAC
CTTACCTAACCAGACCCAAAACAAGGTGCTGCATGGCTGTCGTCAGCTCG
TGTCGTGAGATGTTGGGTTAAGTCCCGCAACGAGCGCAACCCTTATCAAC
AGTTGCCATCATTAAGTTGGGAACTCTGTTGAGACTGCCGTTGATAAAAC
GGAGGAAGGTGGGGATGATGTCAAGTCATCATGGCCTTTATGCTTAGGGC
TACACACGTGCTACAATGGATGGTACAAAACGTCGCAATCTCGTAAGAGG
GAGCTAATCGCGAAAACCATTCTCAGTTCGGATTGAAGTCTGCAACTCGA
CTTCATGAAGTTGGAATCGCTAGTAATCGCAGATCAGAACGCTGCGGTGA
ATACGTTCCCGGGTCTTGTACACACCGCCCGTCACATCACGAAAGTAGGT
TGTACTAGAAGTGGCCGGGCCAACCCGCAAGGGAGGCAGGTTACCACGGT
ATGATTTATGATTGGGGTGAAGTCGTAACAAGGTAGCTGTAGGAGAACCT
GTGGCTGGATCACCTCCTT
>14_0903_13_30cm_scaffold_593496_16S_1 16S ribosomal RNA (16S rRNA) id=190264596 bin="14_0903_13_30cm_Rhizobiales_4873_60_7" organism_tax=Rhizobiales, Alphaproteobacteria, Proteobacteria, Bacteria
TTGAGAGTTTGATCCTGGCTCAGAACGAACGCTGGCGGCAGGCTTAACAC
ATGCAAGTCGAACGGATGTAGCAATACATCAGTGGCAGACGGGTGAGTAA
CACGTGGGAACCTTCCTCGTTGTACGGGACAACTCAGGGAAACTTGAGCT
AATACCGTATACGTCCGAGAGGAGAAAGATTTATCGCAATGAGACGGGCC
CGCGTCGGATTAGCTAGTTGGTGGGGTAACGGCCTACCAAGGCGACGATC
CGTAGCTGATCTGAGAGGATGATCAGCCACACTGGGACTGAGACACGGCC
CAGACTCCTACGGGAGGCAGCAGTGGGGAATCTTGGACAATGGGCGCAAG
CCTGATCCAGCCATGCCGCGTGAGTGAAGAAGGCCTTAGGGTTGTAAAGC
TCTTTTGGCAGGGACGATAATGACNNNNNNNNNNNNNNNNNNNNNNNNNN
NNNNNNNNNNNNNNNNNNNNNNNNNNNNNNNNNNNNNNNNNNNNNNNNNN
NNNNNNNNNNNNNNNNNNNNNNNNNNNNNNNNNNNNNNNNNNNNNNNNNN
NNNNNNNNNNNNNNNNNNNNNNNNNNNNNNNNNNNNNNNNCACCAGTGGC
GAAGGCGGCTAACTGGTCCAGATCTGACGCTGAGGTGCGAAAGCGTGGGG
AGCAAACAGGATTAGATACCCTGGTAGTCCACGCCGTAAACTATGGGTGC
TAGCTGTCAGCGGGCTTGCTCGTTGGTGGCGCAGCTAACGCATTAAGCAC
CCCGCCTGGGGAGTACGGTCGCAAGATTAAAACTTAAAGGAATTGACGGG
GGCCCGCACAAGCGGTGGAGCATGTGGTTTAATTCGAAGCAACGCGCAGA
ACCTTACCAACCCTTGACATCCCGATCGCGGACATCAGAGATGAAGTCCT
TCAGTTCGGCTGGATCGGAGACAGGTGCTGCATGGCTGTCGTCAGCTCGT
GTCGTGAGATGTTGGGTTAAGTCCCGCAACGAGCGCAACCCTCGCCTTTA
GTTGCCATCATTTAGTTGGGCACTCTAAAGGGACTGCCGGTGATAAGCCG
GAGGAAGGTGGGGATGACGTCAAGTCCTCATGGCCCTTACGGGTTGGGCT
ACACACGTGCTACAATGGCGGTGACAATGGGCAGCTACTTCGCAAGGAGA
AGCTAATCCCAAAAAGCCGTCTCAGTTCAGATTGCACTCTGCAACTCGGG
TGCATGAAGTTGGAATCGCTAGTAATCGCTAATCAGCAGGTAGCGGTGAA
TACGTTCCCGGGCCTTGTACACACCGCCCGTCACACCATGGGAGTTGGTC
TTACCTGAAGACGGTGTGCTAACCAGCAATGGAGGCAGCCGGCCACGGTA
AGGTCAGCGACTGGGGTGAAGTCGTAACAAGGTAGCCGTAGGGGAACCTG
CGGCTGGATCACCTCCTT
>14_0903_13_30cm_scaffold_1442101_16S_1 16S ribosomal RNA (16S rRNA) id=190264374 bin="14_0903_13_30cm_Actinobacteria_4882_65_7" organism_tax=Actinobacteria, Actinobacteria, Bacteria organism_desc=OTU_625; T0_Elevated_20cm
CGGAGAGTTTGATCCTGGCTCAGGACGAACGCTGGCGGCGTGCCTAATAC
ATGCAAGTCGAACGAGACTTTCTTCGGTGGTAACACCTTTGATTGTCTAG
TGGCGAACGGGTGAGTAACACGTGAGAAACCTGCCCTGAAGACGGGGATA
ACAGGAGGAAACTTCTGCTAATACCCGATACCCCCACCGGATCGCATGGT
CTGGTGAGGAAAAGGATTCCGCTTCAGGAGGGTCTCGCGGCCTATCAGCT
TGTTGGTGGGGTAACGGCCCACCAAGGCTTGGACGGGTAGCTGGTCTGAG
AGGACGATCAGCCACACTGGGACTGAGACACGGCCCAGACTCCTACGGGA
GGCAGCAGTAAGGAATATTGCGCAATGGGCGAAAGCCTGACGCAGCAACG
CCGCGTGCGGGATGAAGGCCCTCGGGTTGTAAACCGCTTTCAGTAGGGAA
GAAAATGACGGTACCTACAGAAGAAGCCCCGGCCAACTACGTGCCAGCAG
CCGCGGTAACACGTAGGGGGCAAGCGTTGTCCGGATTTATTGGGCGTAAA
GAGCTCGTAGGCGGTTTCGTAAGTCGGATGTGAAAACTCCAGGCTCAACT
TGGAGACGCCATTCGATACTGCGATGACTTGAGTCCGGTAGGGGAGTGTG
GAATTCCTGGTGTAGCGGTGAAATGCGCAGATATCAGGAGGAACACCGGC
GGCGAAGGCGGCACTCTGGGCCGGTACTGACGCTGAGGAGCGAAAGCGTG
GGTAGCAAACAGGATTAGATACCCTGGTAGTCCACGCCGTAAACGGTGGG
CACTAGGTGTGGGATTCACTCAACGGATTCCGTGCCGCAGCTAACGCATT
AAGTGCCCCGCCTGGGGAGTACGGCCGCAAGGCTAAAACTCAAAGGAATT
GACGGGGGCCCGCACAAGCGGCGGAGCATGTTGCTTAATTCGAGGCAACG
CGAAGAACCTTACC
>14_0903_13_30cm_scaffold_6696899_16S_1 16S ribosomal RNA (16S rRNA) id=190264729 bin="14_0903_13_30cm_Actinobacteria_4884_69_8" organism_tax=Actinobacteria, Actinobacteria, Bacteria
ATGGAGAGTTTGATCCTGGCTCAGGACGAACGCTGGCGGCGCGCCTCATA
CATGCAAGTGGAGCGACGGACCAGGGCTTGCCCTGGGGCCAAGCCGCGAA
CGGGTGAGTAACACGTGGGTAACCTGCCCCGAAGACCGGGACAACCCGAG
GAAACTCGGGCTAATACCGGATGTGCTCGCCGCGCACAAGCGCGGCGAGT
AAAGGAAGCTTCGGCCTCCGCTTTGGGAGGGGCCCGTGGCCCATTAGCTT
GTTGGTGTGGTAACGGCTCACCAAGGCAACGATGGGTAGCTGGTCTAAGA
GGACGGTCAGCCACACTGGGACTGAGACACGGCCCAGACTCCTACGGGAG
GCAGCAGTAGGGAATCTAGCGCAATGCGCGAAAGCGTGACGCAGCGACGC
CGCGTGGGGGAAGAAGGCCTTCGGGTTGTAAACCCCTTTCAGGAGGGACG
AAGGTGCGGCGGCGAACAGCCGTCCGTACTGACGGTACCTCCAGAAGAAG
CCCCGGCTAACTACGTGCCAGCAGCCGCGGTAATACGTAGGGGGCTAGCG
TTGTCCGGAAT
>14_0903_13_30cm_scaffold_731372_16S_1 16S ribosomal RNA (16S rRNA) id=190264606 bin="14_0903_13_30cm_Burkholderiales_4888_66_12" organism_tax=Burkholderiales, Betaproteobacteria, Proteobacteria, Bacteria
TGAAGAGTTTGATCCTGGCTCAGATTGAACGCTGGCGGCATGCCTTACAC
ATGCAAGTCGAACGGCAGCACGGGAGCAATCCTGGTGGCGAGTGGCGAAC
GGGTGAGTAATACATCGGAACGTGCCCAGTTGTGGGGGATAGCCCGGCGA
AAGCCGGATTAATACCGCATACGACCTACGGGTGAAAGCGGGGGATCGCA
AGACCTCGCGCAATTGGAGCGGCCGATGTCAGATTAGCTAGTTGGTGGGG
TAAAGGCCTACCAAGGCGACGATCTGTAGCTGGTCTGAGAGGACGACCAG
CCACACTGGGACTGAGACACGGCCCAGACTCCTACGGGAGGCAGCAGTGG
GGAATTTTGGACAATGGGCGCAAGCCTGATCCAGCCATGCCGCGTGCGGG
AAGAAGGCCTTCGGGTTGTAAACCGCTTTTGTCAGGGAAGAAACGCTCCG
GGCTAATACCTCGAAACGCTCTGGGCTAATACCTCGGAGTAATGACGGTA
CCTGAAGAATAAGCACCGGCTAACTACGTGCCAGCAGCCGCGGTAATACG
TAGGGTGCAAGCGTTAATCGGAATTACTGGGCGTAAAGCGTGCGCAGGCG
GCTTTGCAAGACAGATGTGAAATCCCCGGGCTTAACCTGGGAACTGCATT
TGTGACTGCATGGCTGGAGTGCGGCAGAGGGGGATGGAATTCCGCGTGTA
GCAGTGAAATGCGTAGATATGCGGAGGAACACCGATGGCGAAGGCAATCC
CCTGGGCCTGCACTGACGCTCATGCACGAAAGCGTGGGGAGCAAACAGGA
TTAGATACCCTGGTAGTCCACGCCCTAAACGATGTCAACTGGTTGTTGGA
CGGCTTGCTGTTCAGTAACGAAGCTAACGCGTGAAGTTGACCGCCTGGGG
AGTACGGCCGCAAGGTTGAAACTCAAAGGAATTGACGGGGACCCGCACAA
GCGGTGGATGATGTGGTTTAATTCGATGCAACGCGAAAAACCTTACCTAC
CCTTGACATGTCTGGAATCCCGAAGAGATTTGGGAGTGCTCGAAAGAGAG
CCAGAACACAGGTGCTGCATGGCCGTCGTCAGCTCGTGTCGTGAGATGTT
GGGTTAAGTCCCGCAACGAGCGCAACCCTTATCAATAGTTGCTACGCAAG
GGCACTCTATTGAGACTGCCGGTGACAAACCGGAGGAAGGTGGGGATGAC
GTCAGGTCATCATGGCCCTTATGGGTAGGGCTACACACGTCATACAATGG
CCGGTACAGAGGGCTGCCAACCCGCGAGGGGGAGCTAATCTCAGAAAACC
GGTCGTAGTCCGGATCGCAGTCTGCAACTCGACT
>14_0903_13_30cm_scaffold_206883_16S_1 16S ribosomal RNA (16S rRNA) id=190264567 bin="14_0903_13_30cm_Actinobacteria_4916_68_8" organism_tax=Actinobacteria, Actinobacteria, Bacteria
CGGAGAGTTTGATCCTGGCTCAGGACGAACGCTGGCGGCGCGCTTAATAC
ATGCAAGTCGAGCGAGAACCGGAGCTTCGGCTCCGGGGACAGCGGCGAAC
GGGTGAGTAACACGTGGGTAACCTGCCCTCGGCACCGGGATAGCCCGGGG
AAACCCGGATTAATACCGGATGGCCCTTTCGGTCTTCGGACCGGTCGGAA
AAGGTAGCTTCGGCCTCCGGCCGAGGATGGGCCCGCGGCGGATTAGCTTG
TTGGTGGGGTAACGGCCCACCAAGGCCCCGATCCGTAGCTGGTCTGAGAG
GACGATCAGCCACACTGGGACTGAGACACGGCCCAGACTCCTACGGGAGG
CAGCAGTAGAGCCCAGAGGGTGACGGTACCTCCAGAAGAAGCCCCGGCTA
ACTACGTGCCAGCAGCCGCGGTAATACGTAGGGGGCAAGCGTTGTCCGGA
TTTATTGGGCGTAAAGCGCGTGTAGGCGGCCAGGTAGGTCGGTTGTGAAA
ATTGGAGGCTCAACCTCCAGACGTCGATCGAAACCATCTGGCTAGAGTCC
GGAAGAGGAGAATGGAATTCCTGGTGTAGCGGTGAAATGCGCAGATATCA
GGAAGAACACCGATGGCGAAGGCAGTTCTCTGGGACGGTACTGACGCTGA
GACGCGAAAGCGTGGGGAGCGAACAGGATTAGATACCCTGGTAGTCCACG
CCGTAAACGATGGGTGCTAGGTGTGGGAGGTGTCGACTCCTCCCGTGCCG
CAGCTAACGCATTAAGCACCCCGCCTGGGGAGTACGGCCGCAAGGCTAAA
ACTCAAAGGAATTGACGGGGGCCCGCACAAGCAGCGGAGCATGTGGTTTA
ATTCGATGCGACGCGAAGAACCTTACCAGGGCTTGACATGCACCGGAAAT
CCGTAGAAATACGGCCCTCCTTCGGGACCGGTGCACAGGTGGTGCATGGC
TGTCGTCAGCTCGTGTCGTGAGATGTTGGGTTAAGTCCCGCAACGAGCGC
AACCCCTGTCCTATGTTGCCAGCGAGTAATGTCGGGGACTCATAGGAGAC
TGCCGGTGACAAATCGGAGGAAGGTGGGGATGATGTCAAGTCATCATGCC
CCTTATGTCC
>14_0903_13_30cm_scaffold_340983_16S_1 16S ribosomal RNA (16S rRNA) id=190264574 bin="14_0903_13_30cm_Bacteria_4927_68_6" organism_tax=Bacteria
CGGAGAGTTTGATCCTGGCTCAGGACGAACGCTGGCGGCGTGCCTCAAAC
ATGCAAGTCGAGCGTGGGCGCGTTGCCTCGCAAGAGGTGACGCGCTCTAG
CGGCGGACGGGTGCGTAACACGTGGGGAACCAACCCTCCAGACGGGGACA
ACCTCGGGAAACCGGGGCTAATACCGGATGCGTTCGCCGGGTCGCATGGC
CTGGCGAGGAAAGGGTCGCAAGATCGCTGGAGGACGGCCCCGCGGCCTAT
CAGCTAGTTGGTGAGGTAACGGCCCACCAAGGCGATGACGGGTAGCTGGC
CTGAGAGGGTGGTCAGCCACACTGGAACTGAGACACGGTCCAGACTCCTA
CGGGAGGCAGCAGTTGGGAATCTTGGGCAATGGGCGCAAGCCTGACCCAG
CGACGCCGCGTGGGGGATGAAGGCCTTCGGGTCGTAAACCCCTGTCAGGA
GGGACGAAGCCGCAAGGTGACGGTACCTCCAGAGGAAGCCCCGGCTAACT
ACGTGCCAGCAGCCGCGGTA
>14_0903_13_30cm_scaffold_186739_16S_1 16S ribosomal RNA (16S rRNA) id=190264566 bin="14_0903_13_30cm_Acidobacteria_4932_58_16" organism_tax=Acidobacteria, Bacteria
TGTGGGAGAGGCGCGTGGAATTGCAGGTGTAGCGGTGAAATGCGTAGATA
TCTGCAGGAACACCCGTGGCGAAAGCGGCGCGCTGGACCACAACTGACGC
TGAGGAACGAAAGCTAGGGGAGCAAACAGGATTAGATACCCTGGTAGTCC
TAGCCCTAAACGATCAGGACTTGGGGTGCCGCACGTTCGTGCGTCGTCCC
GGAGCTAACGCGTTAAGTCCTGCACCTGGGGAGTACGGTCGCAAGACTGA
AACTCAAAGGAATTGACGGGGGCCCGCACAAGCGGTGGAACATGTGGTTC
AATTCGACGCTACGCGAGGAACCTTACCTGGGCTCGAAGCGCACCTGACC
AGCTGTAGAAATACGGCCTTCCCGCAAGGGACAGGTGTGGAGGCGCTGCA
TGGCTGTCGTCAGCTCGTGCCGTGAGGTGTTGGGTTAAGTCCCGCAACGA
GCGCAACCCCTGCACGTAGTTGCCACTCCGCAAGGAGGGAACTCTACGTG
GACTGCTCCGGATAACGGAGAGGAAGGTGGGGATGACGTCAAGTCCGCAT
GGCCTTTATGTCCAGGGCTACNNNNNNNNNNNNNNNNNNNNNNNNNNNNN
NNNNNNNNNNNNNNNCATGAAGCCGGAATCGCTAGTAATGGCGTATCAGA
TCGACGCCGTGAATACGTTCCCGGGCCTTGTACACACCGCCCGTCACATC
ACGAAAGTGAGTTGTACTAGAAGTCGCCGCGCGAACCGCAAGGACGCAAG
CGCCCAAGGTATGACCCATGATTGGGGTGAAGTCGTAACAAGGTAGCCGT
AGGAGAACCTGCGGCTGGATCACCTCCTT
>14_0903_13_30cm_scaffold_3124370_16S_1 16S ribosomal RNA (16S rRNA) id=190264435 bin="14_0903_13_30cm_Bacteria_4946_69_16" organism_tax=Bacteria
CTGGAGAGTTTGATCCTGGCTCAGAACGAACGCTGGCGGCGTGCCTAACA
CATGCAAGTCGTGCGAGAAAAGGGAGCAATCCCTGAGTAAAGCGGCGCAC
GGGTGAGTAACACGTAGGTAACCTACCCTCGAGCCCGGGATAACCTACCG
AAAGGTGGGCTAATACCGGATATGACCACGGGAGTCACGGCTCCTGCGGT
GAAAGGTGGCCTCTGCTTGCAAGCTACCACTCTTGGATGGGCCTGCGCGC
CATTAGCTAGTTGGCGGGGTAAAAGCCCACCAAGGCGATGATGGCTAGCT
GGTCTGAGAGGATGGCCAGCCACACTGGGACTGAAACACGGCCCAGACTC
CTACGGGAGGCAGCAGTGGGGGATCTTGCGCAATGGGCGAAAGCCTGACG
CAGCGACGCCGCGTGGGTGATGAAGGCCTTCGGGTCGTAAAGCCCTGTCG
TCGGAGCCCTGACGGTACCCCTAAAGGAAGCACCGGCTAACTCCGTGCCA
GCAGCCGCGGTAATACGGAGGGTGCGAGCGTTGTTCGGAATCACTGGGCG
TAAAGGGCGTGCAGGCGGTCCGCTAAGTCTGATGTGAAAGCCCGGGGCTC
ACCCCCGGAAGGGCATTGGAAACTGACGGACTCGAGTCCCGGAGAGGAGG
GTGGAATTCCTGGTGTAGCGGTGAAATGCGTAGATATCAGGAGGAACACC
GGTGGCGAAGGCGGCCCTCTGGACGGTGACTGACGCTGAGACGCGAAAGC
GTGGGGAGCAAACAGGATTAGATACCCTGGTAGTCCACGCTGTAAACGAT
GAGCACTAGGTGTCGCGGGTATTGACCCCTGCGGTGCCGCAGCTAACGCA
TTAAGTGCTCCGCCTGGGGACTACGGCCGCAAGGTTAAAACTCAAAGGAA
TTGACGGGGGCCCGCACAAGCGGTGGAGCATGTGGTTCAATTCGACGCAA
CGCGAAGAACCTTACCTGGGCTAGACAACGGAGGACAGCTCCAGAGATGG
GG
>14_0903_13_30cm_scaffold_2585953_16S_1 16S ribosomal RNA (16S rRNA) id=190264414 bin="14_0903_13_30cm_Acidobacteria_4990_57_9" organism_tax=Acidobacteria, Bacteria
CGAGAGTTTGATCCTGGCTCAGAATCAACGCTGGCGGCGTGCCTAACACA
TGCAAGTCGAACGAGAAAGGGGAGCAATCCCTGAGTACAGTGGCGACCGG
GTGAGTAACACGTGACTACCTACCCTTGAGTGGGGGATAACCTCGGGAAA
CCGAGGCTAATACCGCATAATATCGAGAGATCAAAGGAGCAATCCGCTCT
TGGAGGGGGTCGCGGCTGATTAGCTAGTTGGTGAGGTAATGGCTCACCAA
GGCGAAGATCGGTATCCGGCCTGAGAGGGCGCACGGACACACTGGAACTG
AAACACGGTCCAGACTCCTACGGGAGGCAGCAGTGGGGAATTTTGCGCAA
TGGGGGAAACCCTGACGCAGCAACGCCGCGTGGAGGATGAAGCTCCTTGG
AGTGTAAACTCCTTTCGACCGGGACGATAATGACGGTACCGGTGGAAGAA
GCACCGGCTAACTCTGTGCCAGCAGCCGCGGTAATACAGAGGGTGCGAGC
GTTGTTCGGAATTATTGGGCGTAAAGGGCGCGTAGGCGGTGCGGTAAGTC
ACCTGTGAAATCTCCCGGCTCAACTGGGAGCCTGCAGGCGAAACTGCCGT
GCTGGAGTATGGGAGAGGTGCGTGGAATTCCCGGTGTAGCGGTGAAATGC
GTAGATATCGGGAGGAACACCTGTGGCGAAAGCGGCGCACTGGACCATAA
CTGACGCTGAGGCGCGAAAGCTAGGGGAGCAAA
>14_0903_13_30cm_scaffold_104111_16S_1 16S ribosomal RNA (16S rRNA) id=190264559 bin="14_0903_13_30cm_Proteobacteria_5023_70_7" organism_tax=Proteobacteria, Bacteria
CGGAGAGTTTGATCCTGGCTCAGAGCGAACGTTAGCGGCGGGCTTAACAC
ATGCAAGTCGAGCGAGAAAGTGGCTTCGGCCATCAGTAAAGCGGCGAACG
GGTGAGTAACACGTAGGTAATCTTCCCTTGAGCGGGGGACAACGTTTCGA
AAGGAACGCTAATACCGCATACGTTTCCAGGGACTCTGGTCCCTGGAAGG
AAAGCTAGGCCGCAAGGCCCGGCACTCGAGGAGGAGCCTGCGTCGCATCA
GCTAGTTGGTGGGGTAACGGCCTACCAAGGCGAAGACGCGTAGCTGGTCT
GAGAGGATGATCAGCCACACTGGGACTGAGACACGGCCCAGACTCCTACG
GGAGGCAGCAGTGGGGAATATTGGACAATGGGCGAAAGCCTGATCCAGCC
ACGCCGCGTGAGTGATGAAGGCCTTCGGGTCGTAAAGCTCTGTGGGGAGG
GACGAACCGCTGCTGGTGCATAGCCAGCAGCATGACGGTACCTCCTTAGC
AAGCACCGGCTAACTTCGTGCCAGCAGCCGCGGTAATACGAAGGGTGCAA
ACGTTGCTCGGAATTATTGGGCGTAAAGCGCACGTAGGCGGCTTGGCAAG
TCGGATGTGAAATCCCTCGGCTCAACCAAGGAAGTGCATCCGAAACTGCC
GAGCTTGAGTACTTAAGAGGATCGCGGAATTCCCGGTGTAGAGGTGAAAT
TCGTAGATATCGGGAGGAACACCAGTGGCGAAGGCGGCGATCTGGGAAGA
TACTGACGCTGAGGTGCGAAAGCGTGGGGAGCAAACAGGATTAGATACCC
TGGTAGTCCACGCCGTAAACGATGAGTGCTAGATGCTGTGGGTATTGACC
CCCGCGGTGTCGCAGCCAACGCGTTAAGCACTCCGCCTGGGGAGTACGGC
CGCAAGGCTAAAACTCAAAGGAATTGACGGGGGCCCGCACAAGCGGTGGA
GCATGTGGTTCAATTCGACGCAACGCGCAGAACCTTACCTGGGTTAAATC
CACTCAAACCTTGCAGAGATGCAGGGGTGCCTTTCGGGGAATGAGTGAGA
CGGTGCTGCATGGCTGTCGTCAGCTCGTGTCGTGAGATGTTGGGTTAAGT
CCCGCAACGAGCGCAACCTCTGTCGTTAGTTGCCAGCCTTAAGTGGGGCA
CTCTAACGAGACTGCCGACGTCAAGTCGGAGGAAGGTGGAGATGACGTCA
AGTCCTCATGGCCCTTATGCCCAGGGCTACACACGTGCTACAATGGCCGG
TACAAAGGGATGCAAGACCGTGAGGTGGAGCCAATCCCAAAAAACCGTCC
TCAGTTCGGATTGTAGTCTGCAACTCGACTACATGAAGCTGGAATCGCTA
GTAATCGCAGATCAGCATGCTGCGGTGAATACGTTCCCGGGCCTTGTACA
CACCGCCCGTCACACCATGGGAGTCAGTTGCTCTAGAAGTCGGTGCGCCA
ACCTCGGAGGCAGCCGCCTAAAGAGTGACTGGTGACTGGGGTGAAGTCGT
AACAAGGTAACCGTAGGGGAACCTGCGGTTGGATCACCTCCTT
>14_0903_16_20cm_scaffold_2756_16S_1 16S ribosomal RNA (16S rRNA) id=190932549 bin="14_0903_16_20cm_Actinobacteria_5406_68_7" organism_tax=Actinobacteria, Actinobacteria, Bacteria organism_desc=OTU_248; T0_Decreased_20cm
CGGAGAGTTTGATCCTGGCTCAGGACGAACGCTGGCGGCGTGCCTAACAC
ATGCAAGTGGAGCGACGAACCAGGCTTCGGCCTGGGGCAAAGCCGCGAAC
GGGTGAGTAACACGTGGGTAACCTGCCCTGATGATTGGGACAACCCGAGG
AAACTCGGGCTAATACCGAATGTGCCCTCCGGCCACAAGGCCGCTGGGGA
AAGGAAGCTTCGGCCTCCGCATCGGGATGGGCCCGCGGCCCATTAGCTTG
TTGGTGAGGTAACGGCTCACCAAGGCGACGATGGGTAGCTGGTCTGAGAG
GACGATCAGCCACACTGGGACTGAGACACGGCCCAGACTCCTACGGGAGG
CAGCAGTGGGGAATCTTGCGCAATGCGCGAAAGCGTGACGCAGCAACGCC
GCGTGGGGGAAGAAGGCCTTCGGGTTGTAAACCCCTTTCAGTTGGGACGA
AGCTCCGCCGGTGAACAGCCGGCCGGAGTGACGGTACCTTCAGAAGAAGC
CCCGGCTAACTACGTGCCAGCAGCCGCGGTAATACGTAGGGGGCAAGCGT
TGTCCGGAATCATTGGGCGTAAAGAGCGTGTAGGCGGCTCGGTAAGTCTG
CTGTGAAAGTCCAGGGCTCAACCCTGGAATGCCGGTGGAAACTGTCGAGC
TAGAGTCCGGAAGAGGCGAGTGGAATTCCTGGTGTAGCGGTGAAATGCGC
AGATATCAGGAGGAACACCAATGG
>14_0903_16_20cm_scaffold_5787_16S_1 16S ribosomal RNA (16S rRNA) id=190932556 bin="14_0903_16_20cm_Bacteria_5427_55_11" organism_tax=Bacteria
AAGCGGTGGAGTATGTGGCTTAATTCGATGCAACGCGAAGAACCTTACCT
GGCCTTGACATGCATCTCTAAGCTGGTGAAAGCCAGTGACTCCCGAAAGG
GAGAATTTGCACAGGTGCTGCATGGCTGTCGTCAGCTCGTGTCGTGAGAT
GTTGGGTTAAGTCCCGCAACGAGCGCAACCCCTGTGAACTGTTGCCACCA
AGCCGAGAGGCTTGAGCACTCTGTTCAGACTGCCCTGTGAAACGGGGAGG
AAGGTGGGGACGACGTCAAGTCAGTATGGCCCTTACGGCCAGGGCTGCAC
ACGTACTACAATGCCCAGTACAGAACGATCCGAGACCGCGAGGTGGAGGT
AATCTAGTAAAACTGGGCCCAGTTCGGATTGGAGTCTGCAACTCGACTCC
ATGAAGCCGGAATCGCTAGTAATGGCGCATCAGCTACGGCGCCGTGAATA
CGTTCCCGGGCCTTGTACACACCGCCCGTCACATCATGGAAGTTACTTGT
AGCCGAAGCCGGCGCGTCAACCCGCAAGGGGCACAGCCGCCTACGCTATG
AGTGGTAACTGGGATGAAGTCGTAACAAGGTAGCCGTAGGGGAACCTGCG
GCTGGATCACCTCCTT
>14_0903_16_30cm_scaffold_26098_16S_1 16S ribosomal RNA (16S rRNA) id=191685085 bin="14_0903_16_30cm_Bacteria_5518_68_8" organism_tax=Bacteria
CGGAGAGTTTGATCCTGGCTCAGGACAAACGCTGGCGGCGTGCATAAAAC
ATGCAAGTCGAACGGATCTCAGTCCGCAAGGACTGAGGTGAGTGGCGAAC
GGCTGAGTAACACGTAGGTGACCTGCCCCGAAGTGGGGGATAACGACTCG
AAAGAGTCGCTAATACCGCATGTGATCACCGATGCATTTCGGTGCTCAAA
GTCGCAAGACGCTTTGGGAGGGGCCTGCGGCGGATTAGCTAGTTGGTGTG
GTAACGGCGCACCAAGGCTTCGATCCGTAGCTGGTCTGAGAGGATGGCCA
GCCAGACTGGGACTGAGACACGGCCCAGACTCCTACGGGAGGCAGCAGTT
AGGAATTTTGCGCAATGGGGGAAACCCTGACGCAGCCACGCCGCGTGCGG
GATGAAGGCCTTCGGGTCGTAAACCGCTTTTCTCGAGGAAGACACCCGAC
GGTACTCGAGGAATAAGCAACGGCTAACTACGTGCCAGCAGCCGCGGTAA
TACGTAGGTTGCGAGCGTTGTCCGGATTTACTGGGCGTAAAGCGCGCGCA
GGCGGTTCCGAAAGTCGGACGTGAAAGCTCCCGGCCCAACTGGGAGAGGC
CGTTCGAAACTTCGGGACTCGAAGGCGGGAGAGGCAAATGGAATTTCCGG
TGTAGCGGTAAAATGCGTAGATACCGGAAGGAACACCAGTGGCGAAAGCG
ATTTGCTGGCCCGCCCTTGACACTCAGGCGCGAAAGCTAGGGGAGCGACC
GGGATGAAATCTCGTCC
>14_0903_16_30cm_scaffold_1104_16S_1 16S ribosomal RNA (16S rRNA) id=191685050 bin="14_0903_16_30cm_Bacteria_5521_66_8" organism_tax=Bacteria
GACGCTGGCCCGGGCGATGGCGGGCCGGAGAGCGTTCTAGCCCCCTTTAC
AGCCCGCCTTTACAGCCCGCCTTGCAATCGCGCTCCAATCGCGGGTAGAA
TTCGCAGGTTCCTCCACCGAACAGGTTTCGTGCGCCCTAAACGAGGGCAA
ACAAGCTGTCCGGCTCGAAGGGGCCTGCACCTTGACAACTGAAGAGTGGG
AAAGACTCTGAGAGTCTGAGAAGACTCAGGGCGAACGCTCTGGGTCCTCC
GTTTTGGACGGAGAGTTTGATCCTGGCTCAGGGTTAACGCTGGCGGTGCG
CATAACACATGCAAGTCGAGCGAGGGCTCATTTCCCGCAAGGGAGATGAG
TTCCTAGCGGCGAACGGGTGAGTAACACGTGGGCAACCTTTCCTATCGCG
GGGGATAACAGCGGGAAACCGCTGCTAATACCGCATGTCGTCACCAGTCG
CATGGCTGGTGAAGAAAGCAGCAATGCACGATGGGGTGGGCCCGCGGCCT
ATCAGCTAGTCGGTGGGGTAACGGCCTACCGAGGCGATGACGGGTAGCTG
GTCTGAGAGGACGACCAGCCACACGGGGACTGAGACACGGCCCCGACTCC
TACGGGAGGCAGCAGTGAGGAATCTTCCGCAATGGGCGAAAGCCTGACGG
AGCGA
>14_0903_16_30cm_scaffold_29456_16S_1 16S ribosomal RNA (16S rRNA) id=191685093 bin="14_0903_16_30cm_Bacteria_5561_55_9" organism_tax=Bacteria
ACGGAGAGTTTGATTCTGGCTCAGAACGAACGCTGGCGGCGTGGATAAGA
CATGCAAGTCGAGCGAGATTTTTTCCTGTAGCAATACAGGGAAAAGTCTA
GCGGCGAACGGGTGCTTAACACGTGGGCAATCTGCCGAGAAGTGGGGGAT
AGCTCGCCGAAAGGCGAATTAATACCGCATGTGATCAGAGTGGACATCCA
TTCAAAATCAAAGTCGCCCAGCTATTTCAATTAATTCGAGAATTCCTGCG
TGATTGGAATCGCGAGGACGTTCGAAATTCCAACTGATAACCGAGTTGGT
TGAAGTAGCTGGGTGACGCTTCTTGAGGAGCCCGCGGCCTATCAGCTTGT
TGGTGAGGTAACGGCTCACCAAGGCGATGACGGGTAGCTGGTCTGAGAGG
ACGACCAGCCACACTGGGACTGAGACACGGCCCAGACACCTACGGGTGGC
AGCAGTCGAGAATTTTTCTCAATGGGGGAAACCCTGAAGGAGCGACGCCG
CGTGGAGGATGAAGGTCTTC
>14_0903_16_40cm_scaffold_2171_16S_1 16S ribosomal RNA (16S rRNA) id=192818038 bin="14_0903_16_40cm_Bacteria_5660_68_9" organism_tax=Bacteria
ATGGAGAGTTTGATCCTGGCTCAGAGCGAACGCTGGCGGCGTGCCTAACA
CATGCAAGTCGCACGAGAAAGGGGTCGCAAGACCCCCGGTACAGTGGCGA
ACGGGTGAGTAACGCGTGGGTAACCTGCCCTCGGGTCCGGAATAACCTGC
CGAAAGGCGGGCTAATACCGGATGACGATGTGGGGTCTTCGGATCTTGCA
TCTAAAGCTGACCTCTTCATTGAAAGTTGGCGCCTGAGGAGGGGCTCGCG
TCCCATTAGCTAGTTGGTGAGGTAACGGCTCACCAAGGCTACGATGGGTA
GCCGGCCTGAGAGGGCGACCGGCCACAGTGGAACTGAGACACGGTCCACA
CTCCTACGGGAGGCAGCAGTGAGGAATCTTGCGCAATGGGCGAAAGCCTG
ACGCAGCGACGCCGCGTGGACGATGAAGGCCTTCGGGTCGTAAAGTCCTG
TCGGGTGGGAAGAATGGGTCTGGGGCTAATATCCCCAGGCCTTGACGGTA
CCACCAGAGGAAGCCCCGGCTAACTCCGTGCCAGCAGCCGCGGTAATACG
GAGGGGGCCAGCGTTGCTCGGAATTATTGGGCGTAAAGGGCGCGTAGGCG
GCCAGGTAAGTTTGATGTGAAATCCCACGGCTTAACCGTGGAATTGCATC
TTATACTGCCTGGCTAGAGTCTGGGAGAGGGAAGTGGAATTCCCGGTGTA
GCGGTGAAATGCGTAGATATCGGGAGGAACACCAGTGGCGAAGGCGGCTT
CCTGGACCAGTACTGACGCTGAGGCGCGAAAGCTAGGGGAGCAAACAGGA
TTAGATACCCTGGTAGTCCTAGCCTTAAACGATGTGCACTTGGTGTTGGG
GGTATCGACCCCTCCAGTGCCGAAGCTAACGCATTAAGTGCACCGCCTGG
GGAGTACGGTCGCAAGGCTGAAACTCAAAGGAATTGACGGGGGCCCGCAC
AAGCGGTGGAGCATGTGGTTTAATTCGACGCAACGCGAAGAACCTTACCG
GGGTTTGAACTGCCGGTGACAGCCTCAGAAATGAGGTCTCCCTTCGGGGC
GCCGGTAGAGGTGCTGCATGGCTGTCGTCAGCTCGTGTCGTGAGATGTTG
GGTTAAGTCCCGCAACGAGCGCAACCCCTATCCTTAGTTACCATCGGGTC
AAGCCGGGGACTCTAAGGAGACTGCCCCGGAAAACGGGGAGGAAGGTGGG
GATGACGTCAAGTCCTCATGGCCTCTATGTCCCGGGCCACACACGTGCTA
CAATGGGCGGTACAAAGGGTCGCAATACCGCGAGGTGGAGCTAATCCCAT
AAAACCGCTCCCAGTTCGGATTGGAGTCTGCAACTCGACTCCATGAAGGT
GGAATCGCTAGTAATCGCGGATCAGCACGCCGCGGTGAATACGTTCCCGG
GCCTTGTACACACCGCCCGTCACATCACGAAAGTCGGCTGCACTTGAAGT
CGCTGCGCTAACCCGCAAGGGAGGCAGGCGCCGATGGTGTGGTCGATGAT
TGGGGTGAAGTCGTAACAAGGTAGCTGTAGGAGAACCTGTGGCTGGATCA
CCTCCTT
>14_0903_16_40cm_scaffold_5448_16S_1 16S ribosomal RNA (16S rRNA) id=192818044 bin="14_0903_16_40cm_Bacteria_5672_60_9" organism_tax=Bacteria organism_desc=Acidobacteria; OTU_1874; GP_13
CGAGAGTTTGATCCTGGCTCAGAATCAACGCTGGCGGCGTGCCTAACACA
TGCAAGTCGAACGAGAAAATTTCGGTGTAGCAATACACCGGGATTAGTAA
AGTGGCGAACGGGTGAGTAACACGTAGCTGACCTGCCCTGGAGCGGGGGA
TAACCTGGGGAAACTCGGGCTAATACCGCATAACCTCCTGGTGGCGCGAG
TCGCTGGGAGCAAAGGCCCGCAAGGGTCACTTTGGGAGGGGGCTGCGGCC
GATTAGCTAGTTGGCGGGGTAATGGCCCACCAAGGCGATGATCGGTAGCC
GGCCTGAGAGGGCGCACGGCCACACTGGCACTGAAACACGGGCCAGACTC
CTACGGGAGGCAGCAGTGGGGAATTTTGCACAATGCCCGAAAGGGTGATG
CAGCAACGCCGCGTGAGGGATGAAGGCCTTCGGGTCGTAAACCTCTTTCG
ACCGGGAAAAATGCCCCGATGAAGAGTCGGGGTTGATGGTACCGGTGGAA
GAAGCCCCGGCCAACTACGTGCCAGCAGCCGCGGTAATACGTAGGGGGCG
AGCGTTGTTCGGAATTACTGGGCGTAAAGGGCGTGTAGGCGGTGCGGTAA
GTCGGGCGTGAAATCCCCGGGCTTAACCCGGGGCGGCCGTTCGAAACTGC
CGTGCTAGGGTGCGGGAGAGGGAAGTGGAATTCCCGGTGTAGCGGTGAAA
TGCGTAGATATCGGGAGGAACACCTGTGGCGAAGGCGGCTTCCTGGACCG
CAACCGACGCTGAGGCGCGAAAGCTAGGGGAGCAAACAGGATTAGATACC
CTGGTAGTCCTAGCCCTAAACGATGAGCACTGGATGTGCCCCGTTCGCGG
GGCGTGTCGGAGCTAACGCGTTAAGTGCTCCGCCTGGGGAGTACGGTCGC
AAGGCTGAAACTCAAACGGAATTGACGGGGGCCCGCACAAGCGGTGGAGC
ATGTGGTTCAATTCGACGCAACGCGAAGAACCTTACCTGGACTCGAAATG
CCGTTGACACCTTCAGAGATGAAGGGTTCCCGCAAGGGACGGCGGTATAG
GTGCTGCATGGCTGTCGTCAGCTCGTGTCGTGAGATGTTGGGTTAAGTCC
CGCAACGAGCGCAACCCTCACCCTTAGTTGCTCGGTCCGATTTATCGGAC
AAGCACCCTAAGGGAACTGCCTCGGATAACGGGGAGGAAGGCGGGGATGA
CGTCAAGTCCTCATGGCCTTTATGCCCAGGGCTACACACGTGCTACAATG
GCCGGTACAAAGCGTCGCAAACCCGCGAGGGGAAGCCAATCGCCAAAAAC
CGGTCTCAGTTCGGATTGCAGTCTGCAACTCGACTGCATGAAGCTGGAAT
CGCTAGTAATCGCGTATCAGAACGACGCGGTGAATACGTTCCCGGGCCTT
GTACACACCGCCCGTCACATCACGAAAGTGGTTTGTACTAGAAGTCGCGA
TTCGAACCCCGCGCAAGCGGGGACGATAGCGCCCAAGGTATGAACCATGA
TTGGGGTGAAGTCGTAACAAGGTAGCTGTAGGAGAACCTGTGGCTGGATC
ACCTCCTT
>14_0903_16_40cm_scaffold_14433_16S_1 16S ribosomal RNA (16S rRNA) id=192818054 bin="14_0903_16_40cm_Bacteria_5699_54_17" organism_tax=Bacteria
ACGGAGAGTTTGATTCTGGCTCAGAACGAACGCTGGCGGCGTGGATAAGA
CATGCAAGTCGAGCGAGATTTTTTCCTGTAGCAATACAGGGAAACGTCTA
GCGGCGAACGGGTGCTTAACACGTGGGCAATCTGCCAAGAAGTGGGGGAT
AGCTCGCCGAAAGGCGAATTAATACCGCATGTGATCAGAGTGGACATCCA
TTCGAAATCAAAGTCGGGGCAACCTGACGCTTTTTGAGGAGCCCGCGGCC
TATCAGCTAGTTGGTGAGGTAACGGCCCACCAAGGCTTAGACGGGTAGCT
GGTCTGAGAGGACGACCAGCCACACTGGGACTGAGACACGGCCCAGACAC
CTACGGGTGGCAGCAGTCGAGAATTTTTCTCAATGGGGGAAACCCTGAAG
GAGCGACGCCGCGTGGAGGATGAAGGTCTTCGGATTGTAAACTCCTGTCA
TTGGGGAACAATGCGTAAATATTAACTGTATTTGCGTTGATAGTACCCGA
AGAGGAAGAGACGGCTAACTCTGTGCCAGCAGCCGCGGTAATACAGAGGT
CTCAAGCGTTGTTCGGATTCATTGGGCGTAAAGGGTGCGTAGGCGGCGCG
GTAAGTCGGGTGTGAAATCTCGGAGCTTAACTCCGAAACTGCATTCGATA
CTGCCGTGCTTGAGGACTGGAGAGGAGACTG
>14_0903_16_40cm_scaffold_62213_16S_1 16S ribosomal RNA (16S rRNA) id=192818100 bin="14_0903_16_40cm_Bacteria_5767_56_23" organism_tax=Bacteria
TTTGAGAGTTTGATCCTGGCTCAGAATCAACGCTGGCGGCGTGCCTAACA
CATGCAAGTCGAGCGAGAAAAGGGGAGCAATCCCCTGAGTACAGCGGCGC
ACGGGTGAGTAACACGTGGGTAATCTGCCCTGGAGTGGGGAATAACACCG
GGAAACCGGTGCTAATACCGCATACGATCGCGATGTCTGCGGACGTTGTG
ATGAAAGGAGCAATTCGCTCTAGGAGGAGCCCGCGGCTGATTAGCTAGTT
GGTGAGGTAATGGCTCACCAAGGCAACGATCAGTATCCGGTCTGAGAGGA
CGGTCGGACACACTGGAACTGAGACACGGTCCAGACTCCTACGGGAGGCA
GCAGTGGGGAATTTTTGGCAATGGGGGAAACCCTGACCAAGCAACGCCGC
GTGGGTGATGAAGTCCCTTGGGACGTAAAACCCTTTCGACGGGGAAGAAG
CCGCAAGGTTGACGGTACCCGTAGAAGAAGCCCCGGCTAACTCCGTGCCA
GCAGCCGCGGTAATACGGGGGGGGCGAGCGTTGTTCGGAATTACTGGGCG
TAAAGGGTGCGTAGGCGGTTCGCTAAGTCGGATGTGAAAACTCTGGGCTC
AACCCAGAGCCTGCATCCGAAACTGGCGGACTAGAGTTCTGGAGGGGGTA
GCGGAATTCCTGGTGTAGCGGTGAAATGCTTAGATATCAGGAGGAACACC
GGTGGCGAAGGCGGTTACCTGGACAGAAACTGACGCTGAGTGCGCGAAAG
CTAGGGGAGCAAACAGGATTAGATACCCTGGTAGTCCTAGCCCTAA
>14_0903_16_40cm_scaffold_44668_16S_1 16S ribosomal RNA (16S rRNA) id=192818086 bin="14_0903_16_40cm_Bacteria_5789_68_8" organism_tax=Bacteria
CGGAGAGTTTGATTCTGGCTCAGGACAAACGCTGGCGGCGTGCATAAAAC
ATGCAAGTCGAACGGGCCAATCCCCGCAAGGGGAAAGGCTAGTGGCGAAC
GGCTGAGTAACACGTAGGTGACCTGCCCAGAAGTGGGGGATAACGAATCG
AAAGATTCGCTAATACGAGGCAGCAGTTAGGAATTTTGCGCAATGGGGGA
AACCCTGACGCAGCCACGCCGCGTGCGGGATGAAGGCCTTCGGGTCGTAA
ACCGCTTTTCTCGAGGAAGAAACTCTGACGGTACTCGAGGAATAAGCAAC
GGCTAACTACGTGCCAGCAGCCGCGGTAATACGTAGGTTGCGAGCGTTGT
CCGGATTTACTGGGCGTAAAGCGCGCGCAGGCGGTTCCGAAAGTCGAATG
TGAAAGCTCCTGGCCCAACTGGGAGAGGCCGTTCGAAACTTCGGAACTTG
AAGGCGGGAGAGGCAGATGGAATTTCCGGTGTAGCGGTAAAATGCGTAGA
TACCGGAAGGAACACCAGTGGCGAAAGCGATCTGCTGGCCCGCCCTTGAC
GCTCAGGCGCGAAAGCTGGGGGAGCGACCGGGATTAGATACCCCGTTAGT
CCCAGCCGTAAACAATGGGCACTAGGTGTTGTCGGTATCGACCCCGGCAG
TGCCGTAGCTAACGCATTAAGTGCCCCGCCTGGGGAGTACGACCGCAAGG
TTAAAACTCAAAGAAATTGACGGGGGCCCGCACAAGCAGCGGAGCGTGCG
GTTCAATTCGATGGTACGCGAAGAACCTTACC
>14_0919_02_20cm_scaffold_516_16S_1 16S ribosomal RNA (16S rRNA) id=193538149 bin="14_0919_02_20cm_Betaproteobacteria_5881_65_14" organism_tax=Betaproteobacteria, Proteobacteria, Bacteria
TTGAAGAGTTTGATCCTGGCTCAGATTGAACGCTGGCGGCATGCCTTACA
CATGCAAGTCGAACGCGAAAGGGGGCAACCCCGAGTAGAGTGGCGAACGG
GTGAGCAATACATCGGAACATTTCCTGTAGCGGGGGACAACCCCGAGAAA
TCGGGGCTAATACCGCATACGATCTACGGATGAAAGTGGGGGACCGCAAG
GCCCCACACTATAGGAGTGGCCGATGCCGGATTAGCTAGTTGGTGAGGTA
ATGGCCCACCAAGGCGACGATCCGTAGCTGGTTTGAGAGAACGACCAGCC
ACACTGGGACTGAGACACGGCCCAGACTCCTACGGGAGGCAGCAGTGGGG
AATTTTGGACAATGGGCGAAAGCCTGATCCAGCCATGCCGCGTGAGTGAA
GAAGGCCTTCGGGTTGTAAAGCTCTTTCGGCGGGGACGAAATAGCGCGGG
CTAATATCCCGCGTCGATGACGGTACCCGAAGAAGAAGGACCGGCTAACT
ACGTGCCAGCAGCCGCGGTAATACGTAGGGTCCAAGCGTTAATCGGAATT
ACTGGGCGTAAAGCGTGCGTAGGCGGTCTCGCAAGTCCGATGTGAAATCC
CCGGGCTTAACCTGGGAACTGCGTTGGAAACTACGAGGCTAGAGTGCGGC
AGAGGGGGGTGGAATTCCAGGTGTAGCAGTGAAATGCGTAGAGATCTGGA
GGAACACCGATGGCGAAGGCAGCCCCCTGGGTTAGCACTGACGCTCATAC
ACGAAAGCGTGGGGAGCAAACAGGATTAGATACCCTGGTAGTCCACGCCC
TAAACGATGGCAACTAGTTGTTGGAGGATGAACTCCTTTAGTAACGCAGC
TAACGCGTGAAGTTGCCCGCCTGGGGAGTACGGTCGCAAGATTAAAACTC
AAAGGAATTGACGGGGGCCCGCACAAGCGGTGGATGATGTGGTTCAATTC
GATGCAACGCGAAAAACCTTACCTACCCTTGACATGCCAGGAAGCCCGAT
GAAAGTCGGGTGTGCCCGAAAGGGAACCTGGACACAGGTGCTGCATGGCT
GTCGTCAGCTCGTGTCGTGAGATGTTGGGTTAAGTCCCGCAACGAGCGCA
ACCCTTGTCATTAGTTGCTACATTCAGTTGGGCACTCTAATGAGACTGCC
GGTGACAAACCGGAGGAAGGTGGGGACGACGTCAAGTCCTCATGGCCCTT
ATGGGTAGGGCTACACACGTCATACAATGGCGCATACAGAGGGCTGCCAA
CCCGCGAGGGGGAGCAAATCCCAGAAAGTGCGTCGTAGTCCGGATTGAAG
TCTGCAACTCGACTTCATGAAGTCGGAATCGCTAGTAATCGCGGATCAGC
ATGTCGCGGTGAATACGTTCCCGGGCCTTGTACACACCGCCCGTCACACC
ATGGGAGTGGGTTTCACCAGAAGCAGGTAGCCTAACCGCAAGGAGGGCGC
CTACCACGGTGAGATTCATGACTGGGGTGAAGTCGTAACAAGGTAGCCGT
ATCGGAAGGTGCGGCTGGATCACCTCCTT
>14_0919_02_20cm_scaffold_2219_16S_1 16S ribosomal RNA (16S rRNA) id=193538155 bin="14_0919_02_20cm_Gemmatimonadetes_10567_69_17" organism_tax=Gemmatimonadetes, Bacteria organism_desc=Pete_OTU_6;OTU_2223; Very Large OTU Cluster
TTGGAGAGTTTGATCCTGGCTCAGGACGAACGCTGGCGGCGTGCCTAACA
CATGCAAGTCGTACGGGACCGGGGGCAACTCCGGTTCAGTGGCAGATGGG
TGCGTAACACGTGAGCAACTTGTCCGTCGGCGGGGGATAGCCGGCCCAAC
GGCCGGGTAATACCGCATCCGCTCGCTCGGGGGCATCCCTGAGCGAGGAA
AGCAGCCGCAAGGTTGCGCCGGTGGAGAGGCTCGCGGCCTATCAGCTTGT
TGGCGGGGTAATGGCCCACCAAGGCGACGACGGGTAGCTGGTCTGAGAGG
ATGGCCAGCCACATTGGGACTGAGACACGGCCCAGACTCCTACGGGAGGC
AGCAGTGGGGAATATTGCGCAACGAATACAGGGCGTCGAATAGGCGACCC
TGGGTGACGGTACCTCCAAAGGAAGCACCGGCTAACTCCGTGCCAGCAGC
CGCGGTAATACGGAGGGTGCGAGCGTTGTCCGGAATCACTGGGCGTAAAG
GGCGCGTAGGTGGCTCGTTAAGTTGCCGGTGAAATCCCGGGGCTCAACTC
CGGGGCTGCCGGTAAGACTGGCGGGCTCGAGCACGGTAGAGGCAGATGGA
ATTCCCGGTGTAGCGGTGGAATGCGTAGAGATCGGGAAGAACACCAGTGG
CGAAGGCGTTCTGCTGGGCCGTTGCTGACACTGAGGCGCGACAGCGTGGG
GAGCAAACAGGATTAGATACCCTGGTAGTCCACGCCGTAAACGATGGACA
CTAGGCGTCGGGGGGAGCGACCCCCTCGGTGCCGTCGCTAACGCAGTAAG
TGTCCCGCCTGGGGAGTACGGCCGCAAGGCTGAAACTCAAAGGAATTGAC
GGGGGCCCGCACAAGCGGTGGAGCATGTGGTTTAATTCGAAGCAACGCGA
AGAACCTTACCTGGGCTTGACATGCTGGTGTAAGCCGGTGGAAACATCGG
CCCCTCTTCGGAGCGCCAGCACAGGTG
>14_0919_02_20cm_scaffold_9102_16S_1 16S ribosomal RNA (16S rRNA) id=193538169 bin="14_0919_02_20cm_Alphaproteobacteria_5897_63_7" organism_tax=Alphaproteobacteria, Proteobacteria, Bacteria organism_desc=OTU_2739; T0_Decreased_20cm
TTGAGAGTTTGATCCTGGCTCAGAGCGAACGCTGGCGGCAGGCCTAACAC
ATGCAAGTCGAGCGCCGTAGCAATACGGAGCGGCAGACGGGAGAGTAACA
CGTGGGAACGTACCCTTTGGTTCGGAACAACCCAGGGAAACTTGGGCTAA
TACCGGATAAGCCCTTACGGGGAAAGATTTATCGCCGAAGGATCGGCCCG
CGTCTGATTAGCTAGTTGGTGGGGTAATGGCCCACCAAGGCGACGATCAG
TAGCTGGTCTGAGAGGATGATCAGCCTCACTGGGACTGAGACACGGCCCA
GACTCCTACGGGAGGCAGCAGTGGGGAATATTGGACAATGGGCGCAAGCC
TGATCCAGCCATGCCGCGTGGGTGATGAAGGCCCTAGGGTTGTAAAGCCC
TTTCGGCGGGGAAGATAATGACGGTACCCGCAGAAGAAGCCCCGGCTAAC
TTCGTGCCAGCAGCCGCGGTAATACGAAGGGGGCTAGCGTTGCTCGGAAT
CACTGGGCGTAAAGCGCACGTAGGCGGATTGCTAAGTCAGGGGTGAAATC
CTGGAGCTCAACTCCAGAACTGCCTTTGATACTGGCAATCTCGAGTCCGG
GAGAGGTGAGTGGAACTGCGAGTGTAGAGGTGAAATTCGTAGATATTCGC
AAGAACACCAGTGGCGAAGGCGGCTCACTGGCCCGGTACTGACGCTGAGG
TGCGAAAGCGTGGGGAGCAAACAGGATTAGATACCCTGGTAGTCCACGCC
GT
>14_0919_02_20cm_scaffold_8113_16S_1 16S ribosomal RNA (16S rRNA) id=193538167 bin="14_0919_02_20cm_Bacteria_5904_68_7" organism_tax=Bacteria organism_desc=Rokubacteria; OTU_2889; T0_Elevated_20cm
TGGCGAGTTTGATCCTGGCTCAGAGCGAACGCTGGCGGCGTACTTAACAC
ATGCAAGTCGAACGGGGAGTGTCGGTGTAGCAATACATCGGCGCTTCGAG
TGGCGCACGGGTGAGTAACACGTGGGTAACCTGCCCTTGAGTTCGGGATA
CCCTCTCGAAAGGGAGGCTAATACCGGATACGTTCCTCGGGTCGCAAGAC
TTGGGGAGGAAAGGTAGCGCAAGCTGCCGCTCTTGGAGGGGCTCGCGGCC
TATCAGCTAGTTGGTGAGGTAACGGCTCACCAAGGCGACGACGGGTAGCT
GGTCTGAGAGGACGACCAGCCACACGGGGACTGAGACACGGCCCCGACTC
CTACGGGAGGCAGCAGTGGGGAATTTTCCGCAATGGGCGAAAGCCTGACG
GAGTGACGCCGCGTGGGGGACGAAGGCCTTCGGGTTGTAAACCCCTGTCA
GAGGGAAAGAAGGGTTCGGGCGTGAATAGCGCTCGGATCTGACGGTACCT
TCAGAGGAAGCCCCGGCCAACTCTGTGCCAGCAGCCGCGGTAAGACAGAG
GGGGCAAGCGTTGCTCGGAATCACTGGGCGTAAAGGGCGCGTAGGCGGGA
TGGTAAGTCGGTCGTGAAATCCCTCGGCTCAACTGAGGGGGGTCGGCCGA
TACTGCCGTTCTTGAGGGATGCAGAGGAGACTGGAATTCCCGGTGTAGCG
GTGAAATGTGTAGAGATCGGGAGGAACACCGGTGGCGAAGGCGGGTCTCT
GGGCATTTCCTGACGCTGAGGCGCGAAAGCGTGGGGAGCAAACGGGATTA
GATACCCCGGTAGTCCACGCTGTAAAC
>14_0919_02_20cm_scaffold_16808_16S_1 16S ribosomal RNA (16S rRNA) id=193538179 bin="14_0919_02_20cm_Bacteria_5930_55_12" organism_tax=Bacteria
GTAAACGGTGCACGTTTGGTGTGGGAGGATTCGACCCCTTCTGCGCCGGA
GCTAACGCGTTAAACGTGCCGCCTGGGGAGTACGGTCGCAAGATTAAAAC
TCAAAGAAATTGACGGGGGCCCGCACAAGCGGTGGAGTATGTGGCTTAAT
TCGATGCAACGCGAAGAACCTTACCTGGCCTTGACATGCATCTCTAAGCG
CGTGAAAGCGCGTGACTCTCGAAAGAGAGAATTTGCACAGGTGCTGCATG
GCTGTCGTCAGCTCGTGTCGTGAGATGTTGGGTTAAGTCCCGCAACGAGC
GCAACCCCTGTGAACTGTTGCCACCGAGGCGTGAGCCTCGAGCACTCTGT
TCAGACTGCCCCGCTTTAACGGGGAGGAAGGTGGGGACGACGTCAAGTCA
GTATGGCCCTTACGGCCAGGGCTGCACACGTACTACAATGCCCAGTACAG
AATGATCCGAGACCGCAAGGTGGAGGAAATCTCTCAAAACTGGGCCCAGT
TCGGATTGGAGTCTGCAACTCGACTCCATGAAGCCGGAATCGCTAGTAAT
GGCGCATCAGCTACGGCGCCGTGAATACGTTCCCGGGCCTTGTACACACC
GCCCGTCACATCATGGAAGTCGCTTGTAGCCGAAGCCGGCGCGCTAACCC
GCAAGGGAAGCAGCCTTCTACGCTATGAGCGGTAACTGGGATGAAGTCGT
AACAAGGTAGCCGTAGGGGAACCTGCGGCTGGATCACCTCCTT
>14_0927_09_20cm_scaffold_224_16S_1 16S ribosomal RNA (16S rRNA) id=194386221 bin="14_0927_09_20cm_Acidobacteria_6034_64_8" organism_tax=Acidobacteria, Bacteria organism_desc=OTU_1820; GP_6 (SILVA)
ATGAGAGTTTGATCCTGGCTCAGAATCAACGCTGGCGGCGTGCCTAACAC
ATGCAAGTCGAACGCGAAAGGGGCTTCGGCCCTGAGTAGAGTGGCAAACG
GGTGAGTAACACGTGGGTGACCTGCCTCAGAGTGGGGGATAACGTCCCGA
AAGGGGCGCTAATACCGCATGACATCCTGCGCTTGGAAGCGCGGTGATTA
AAGCCGGGGATCGCAAGACCTGGCGCTTGGAGAGGGGCCCGCGGCCGATT
AGCTAGTTGGTGAGGTAACGGCTCACCAAGGCAACGATCGGTATCCGGCC
TGAGAGGGCGGACGGACACACTGGGACTGAGACACGGCCCAGACTCCTAC
GGGAGGCAGCAGTGGGGAATTGTTCGCAATGGGCGCAAGCCTGACGACGC
AACGCCGCGTGGAGGATGAAGATCTTCGGGTCGTAAACTCCTTTCGATCG
GGAAGAACGGCTTCCGGGTAAATATCCCGGGAGTGTGACGGTACCGAGAG
AAGAAGCCCCGGCTAACTCCGTGCCAGCAGCCGCGGTAATACGGGGGGGG
CAAGCGTTGTTCGGAATTACTGGGCGTAAAGGGCTCGTAGGCGGCCAACT
AAGTCGGACGTGAAATCCCCAGGCTTAACCTGGGAACTGCGTCCGATACT
GGATGGCTTGAATCCGGGAGAGGGATGCAGAATTCCAGGTGTAGCGGTGA
AATGCGTAGATATCTGGAGGAATACCGGTGGCGAAGGCGGCATCCTGGAC
CGGCATTGACGCTGAGGAGCGAAAGCTAGGGGAGCAAACGGGATTAGATA
CCCCGGTAGTCCTGGCCCTAAACGATGAATGCTTGGTGTGGCGGGTATCG
ATCCCTGCCGTGCCGAAGCTAACGCGTTAAGCATTCCGCCTGGGGAGTAC
GGTCGCAAGGCTGAAACTCAAAGGAATTGACGGGGGCCCGCACAAGCGGT
GGAGCATGTGGTTCAATTCGACGCAACGCGAAGAACCTTACCCAGGCTCG
AACGGCAATTGACATCCGGTGAAAGCCGGCTCCCGCAAGGGCAATTGTCG
AGGTGCTGCATGGCTGTCGTCAGCTCGTGTCGTGAGATGTTGGGTTAAGT
CCCGCAACGAGCGCAACCCTTGTCCTCTGTTGCCATCAGGTTAAGCTGGG
CACTCTGAGGAGACTGCCGGTGATAAACCGGAGGAAGGTGGGGATGACGT
CAAGTCAGCATGGCCTTTATGTCTGGGGCTACACACGTGCTACAATGGCC
GATACAAACCGTCGCGATACCGCAAGGTGGAGCTAATCGGAGAAAGTCGG
TCTCAGTTCGGATTGCAGGCTGCAACTCGCCTGCATGAAGTTGGAATCGC
TAGTAAT
>14_0927_09_40cm_scaffold_11961_16S_1 16S ribosomal RNA (16S rRNA) id=195337928 bin="14_0927_09_40cm_Candidatus_Nitrososphaera_gargensis_6162_48_8" organism_tax=Candidatus Nitrososphaera gargensis, Nitrososphaera, Nitrososphaerales, Nitrososphaeria, Thaumarchaeota, Archaea
CTGAAACTTAAAGGAATTGGCGGGGGAGCACCACAAGGGGTGAAGCCTGC
GGTTCAATTGGAGTCAACGCCGGGAATCTTACCGGGGGCGACAGCAGAGT
GAAGGTCAAGCTGAAGACTTTACCAGACAAGCTGAGAGGAGGTGCATGGC
CGTCGCCAGCTCGTGCCGTGAGGTGTCCTGTTAAGTCAGGTAACGAGCAA
GATCCCTGCCACTAGTTGCTACCACCGTTCTCAGGAACGGAGGGGCTAAT
TAGTGGGACCGCCGCTGTTAAAGCGGAGGAAGGAGGGGGCTACGGCAGGT
CAGTATGCCCCGAAACCCTCGGGCCACACGCGGGCTGCAATGGTAAGGAC
AACGGGTTCCGATCCCGAAAGGGGGAGGCAATCCCACAAACCTTACCTCA
GTTATGATTGAGGGCTGAAACTCGCCCTCATGAATATGGAATCCCTAGTA
ACCGCGTGTCACCATCGCGCGGTGAATACGTCCCTGCTCCTTGCACACAC
CGCCCGTCGCTTCACCGAAGCTGGTTCTTGGCGAGGTGGCGCCTAATTGG
CGCTATCGAACCTGGGGTCAGCAACGGGGGAGAAGTCGTAACAAGGTAGT
CGTAGGGGAACCTGCGGCTGGATCACCTCC
>14_0927_09_40cm_scaffold_2481_16S_1 16S ribosomal RNA (16S rRNA) id=195337920 bin="14_0927_09_40cm_Actinobacteria_6174_67_9" organism_tax=Actinobacteria, Actinobacteria, Bacteria
ACGGAGAGTTTGATCCTGGCTCAGGACGAACGCTGGCGGCGCGCTTAACA
CATGCAAGTCGAGCGAGAACCAGGCCTTCGGGCCTGGGGACAGCGGCGAA
CGGGTGAGTAACACGTGGGTAATCAACCCTCGATACTGGGATAGCCCGGG
GAAACCCGGATTAATACCGGATGGCCCTTTGGATCCTCGGATCCGAAGGA
AAAGGTAGCTTCGGCCTCCGATCGAGGACGAGCCCGCGGCGGATTAGCTT
GTTGGTGAGGTAACGGCCCACCAAGGCGACGATCCGTAGCTGGTCTGAGA
GGACGATCAGCCACACTGGGACTGAGACACGGCCCAGACTCCTACGGGAG
GCAGCAGTGGGGAATCTTGCGCTAATGCGGGAAACCGTGACGCAGCGACG
CCGCGTGAGGGAAGAAGGCCTTCGGGTTGTAAACCTCTTTCAGGAGGGAC
GAAGCCACTCGGGTTAATAGCCCAGAGGGTGACGGTACCTCCAGAAGAAG
CCCCGGCTAACTACGTGCCAGCAGCCGCGGTAATACGTAGGGGGCAAGCG
TTGTCCGGATTTATTGGGCGTAAAGAGCGTGTAGG
>14_0927_12_20cm_scaffold_276_16S_1 16S ribosomal RNA (16S rRNA) id=196348644 bin="14_0927_12_20cm_Bacteria_6329_70_21" organism_tax=Bacteria organism_desc=Novel ACF Group; OTU_221; Extremely Novel (NO SILVA HIT); T0_Decreased_20cm
TCGGAGAGTTTGATCCTGGCTCAGGATTAACGCTGGCGGCGTGCATGAAA
CATGCAAGTCGAGCGCGGCACCTTCGGGTGTCTAGCGGCGCACGGGTGAG
TAACACGTGAGCAACCCACCTCCGAGTCCGGGATAGCCCTGGGAAACCAG
GATTAATACCGGATGAAGTCAGCGGGGGACATCCCCTGCTGAAGAAAGGA
GCAATCCGTTCGGAGACGGGCTCGCGGCCTATTAGCTTGTTGGTGGGGTA
ACGGCCTACCAAGGCGATGATGGGTAGCTGGTCTGAGAGGACGATCAGCC
ACACTGGGACTGAGACACGGCCCAGACTCCTACGGGAGGCAGCAGTTAGG
AATTTTCCGCAATGGGCGAAAGCCTGACGGAGCAACGCCGCGTGGGTGAT
GAAGAGCTTCGGCTTGTAAAGCCCTGTCGGAGGGAGAGAAGATCTGACGG
TACCCTCCAAGGAAGCCCCGGCTAACTACGTGCCAGCAGCCGCGGTAATA
CGTAGGGGGCGAGCGTTATCCGGATTTACTGGGCGTAAAGCGCGCTAAGG
CGGCCCGCTGAGTTGGTGGTGAAATACTGGGGCTCAACCCCGGAACTGCC
TCCAATACTGGCGGGCTGGAGTGCGGGAGAGGAAGGTGGAATTCCCGGTG
TAGTAGTGAAATGCGTAGATATCGGGAGGAACACCAGTGGCGAAGGCGGC
CTTCTGGCCCGCAACTGACGCTGTAGCGCGAAAGCGTGGGGAGCGAACGG
GATTAGATACCCCGGTAGTCCACGCCCTAAACGATGTGCACTAGGTGTTG
GGCGTATTGACGCGCTCAGTGCCGTAGCCAACGCATTAAGTGCACCGCCT
GGGGAGTACGGCCGCAAGGTTAAAACTCAAAGGAATTGACGGGGGCCCGC
ACAAGCAGCGGAGCATGTGGTTTAATTCGATGCAACCCGAAGAACCTTAC
CCAGGTTTGACATGCACCGGAAAGCCGTGGAAACACGGCCCCCGCAAGGT
CGGTGCACAGGTGGTGCATGGCTGTCGTCAGCTCGTGCCGTGAGGTGTTG
GGTTAAGTCCCGCAACGAGCGCAACCCCTGTGAGTAGTTGAATCTTTCTA
CTCAGACTGCTGGGAGAAACCCAGAGGAAGGTGGGGATGACGTCAAGTCA
TCATGCCCTTTATGCCTGGGGCTACACACATGCTACAATGCCCGGTACAG
TGGGCTGCGACACCGCGAGGTGAAGCCAATCCCATAAAGCCGGGCTCAGT
TCGGATTGCAGGCTGCAACTCGCCTGCATGAAGTCGGAGTTGCTAGTAAC
CGCAGGTCAGCATACTGCGGTGAATATGTTCCCGGGCCTTGTACACACCG
CCCGTCACACCACCCGAGTCTGGTGCACCCGAAGTCGCTGGCCGAACCCG
CAAGGGACGGAGGTGCCGAAGGTGTGCCCGGTGAGGGGGGTGAAGCAAAC
AGGGTGGCG
>14_0927_12_20cm_scaffold_68_16S_1 16S ribosomal RNA (16S rRNA) id=196348642 bin="14_0927_12_20cm_Bacteria_10555_57_16" organism_tax=Bacteria organism_desc=Pete_OTU_14
CGAGAGTTTGATCCTGGCTCAGAACGAACGCTGGCGGCGTGCTTAACACA
TGCAAGTCGAGTGCGCGTGCCGTAGCAATACGGNNNNNNNNNNNNNNNNN
NNNNNNNNNNNNNNNNNNNNNNNNNNNNNNNNNNNNNNNNNNNNNNNNNN
NNNNNNNNNNNNNNNNNNNNNNNNNNNNNNNNNNNNNNNNNNNNNNNNNN
ATGATCGGTAGCTGGTCTGAGAGGATGGCCAGCCACACTGGAACTGAGAC
ACGGTCCAGACTCCTACGGGAGGCAGCAGTGGGGAATCTTGCGCAATGGG
CGAAAGCCTGACGCAGCGACGCCGCGTGGGGGATGAAGCTTTTCGGAGTG
TAAACCCCTTTCGACCGGGAAGAATGCCCGCAAGGGAGTGACGGTACCGG
TAGAAGAAGCCCCGGCTAACTACGTGCCAGCAGCCGCGGTAAGACGTAGG
GGGCCAGCGTTGTTCGGAATTACTGGGTGTAAAGGGTTCGTAGGCGGTGT
GGCAAGTCGGGAGTGAAATTTCTGGGCTTAACCCAGAAGCTGCTTCCGAA
ACTGCTGTGCTGGAGTACGGGAGAGGCGCGTGGAATTGCAGGTGTAGCGG
TGAAATGCGTAGATATCTGCAGGAACACCCGTGGCGAAAGCGGCGCGCTG
GACCGTTACTGACGCTGAGGCACGAAAGCTAGGGGAGCAAACAGGATTAG
ATACCCTGGTAGTCCTAGCCCTAAACGATCAGGACTTGGGGTGCCTTCCG
TTCGGAAGTCGTCCCGGAGCTAACGCGTTAAGTCCTGCACCTGGGGAGTA
CGGTCGCAAGACTGAAACTCAAAGGAATTGACGGGGGCCCGCACAAGCGG
TGGAACATGTGGTTCAATTCGACGCTACGCGAGGAACCTTACCTGGGCTC
GAAATGCTTCTGACCAGCTGTAGAAATACGGCCTTCCCGCAAGGGACAGG
AGTATAGGCGCTGCATGGCTGTCGTCAGCTCGTGCCGTGAGGTGTTGGGT
TAAGTCCCGCAACGAGCGCAACCCCTGCACGTAGTTGCCACTCGCAAGAG
GGAACTCTACGTGGACTGCTCCGGATAACGGAGAGGAAGGTGGGGATGAC
GTCAAGTCCGCATGGCCTTTATGTCCAGGGCTACACACGTGTTACAATGC
AGGGCACAAACCGTTGCCAACCCGCGAGGGGGAGCTAATCGGAAAAAACT
CTGCTCAGTTCGGATTGCAGTCTGCAACTCGACTGCATGAAGCCGGAATC
GCTAGTAATGGCGTATCAGATCGACGCCGTGAATACGTTCCCGGGCCTTG
TACACACCGCCCGTCACATCACGAAAGTGAGCTGTACTAGAAGTCGTCAC
GCTAACCGCAAGGAGGCAGACGCCCAAGGTATGACTCATGATTGGGGTGA
AGTCGTAACAAGGTAGCCGTAGGAGAACCTGCGGCTGGATCACCTCCTT
>14_0927_12_20cm_scaffold_1861_16S_1 16S ribosomal RNA (16S rRNA) id=196348648 bin="14_0927_12_20cm_Deltaproteobacteria_10562_68_13" organism_tax=Deltaproteobacteria, Proteobacteria, Bacteria organism_desc=Pete_OTU_29
TTGGAGAGTTTGATCCTGGCTCAGAACGAACGCTGGCGGCGTGCCTAACA
CATGCAAGTCGAGGGAGAAAGCCCGCAAGGGTTAGTAAACCGGCGAACGG
GTGCGTAACACGTGGATAATCTACCTCGGTGACTGGGATAACTGGCCGAA
AGGCTTGCTAATACCAGATAAGCCCACGGGGTCTTTGGACCCTGAGGGAA
AAGGTGGCCTCTGCATGCAAGCTATCACATCGAGATGAGTCCGCGGCCCA
TCAGCTAGTTGGCGGGGTAAAGGCCCACCAAGGCTACGACGGGTAGCTGG
TCTGAGAGGATGATCAGCCACACTGGAACTGAGACACGGTCCAGACTCCT
ACGGGAGGCAGCAGTGGGGAATCTTGCGCAATGGGCGAAAGCCTGACGCA
GCAACGCCGCGTGTGTGATGAAGGTCTTCGGATCGTAAAGCACTGTCGCG
AGGGAAGATACGCCCATGGCCAACATCCATGGGCTGAGACGGTACCTCGA
GAGGAAGCACCGGCTAACTCTGTGCCAGCAGCCGCGGTAATACAGAGGGT
GCGAGCGTTGTTCGGAATTATTGGGCGTAAAGCGCTTGTAGGCGGCCTGT
TAAGTCGCGTGTGAAATCCCCTGGCTTAACCAGGGAAGTGCGCGCGAAAC
TGGCGGGCTTGAGTGCCGGAGAGGGTCGCGGAATTCCCGGTGTAGAGGTG
AAATTCGTAGATATCGGGAGGAACACCAGTGGCGAAGGCGGCGACCTGGA
CGGACACTGACGCTGAGACGCGAAAGCGTGGGGAGCAAACAGGATTAGAT
>14_0927_12_20cm_scaffold_2212_16S_1 16S ribosomal RNA (16S rRNA) id=196348649 bin="14_0927_12_20cm_Bacteria_6339_54_8" organism_tax=Bacteria organism_desc=Acidobacteria; OTU_1198
ACGAGAGTTTGATCCTGGCTCAGAATCAACGCTGGCGGCGTGCCTCAGAC
ATGCAAGTCGAACGCGAAAGTCCCCTTCGGGGGATGAGTAGAGTGGCGCA
CGGGTGAGTAACACGTAGGTAATCTACCTTCGGGTGGGGAATAACCCAGG
GAAACTTGGGCTAATACCGCATAATGCAGCGGCACCACATGGTGACAGTT
GTTAAAGCGGGGGATCTTCGGATCTCGCGCCTGAAGAGGAGCCTGCGGCA
GATTAGCTAGTTGGTAAGGTAACGGCTTACCAAGGCGACGATCTGTAGCC
GGCCTGAGAGGGCGGTCGGCCACACTGACACTGACATACGGGTCAGACTC
CTACGGGAGGCAGCAGTCGGGAATTTTGGGCAATGGGCGAAAGCCTGACC
CAGCAACGCCGCGTGAAGGATGAAATCCCTCGGGATGTAAACTTCGCAAG
AATGGGAAGAATTAGTAGGGGTTAATACCCCCTATGATGACGGTACCATT
TGTAAGCTCCGGCTAACTCCGTGCCAGCAGCCGCGGTAATACGGGGGGAG
CAAGCGTTGTTCGGATTTACTGGGCGTAAAGGGCGCGTAGGCGGCCAGCA
CAAGTCGGTTGTGAAATCTCCGGGCTTAACTCGGAAAGGTCAACCGATAC
TGTGCGGCTAGAGTGCAGAAGGGGCAACTGGAATTCTCGGTGTAGCGGTG
AAATGCGTAGAT
>14_0927_12_20cm_scaffold_10090_16S_1 16S ribosomal RNA (16S rRNA) id=196348656 bin="14_0927_12_20cm_Bacteria_10576_70_8" organism_tax=Chloroflexi, Bacteria organism_desc=Pete_OTU_574
CGGAGAGTTTGATCCTGGCTCAGGACAAACGCTGGCGGCGTGCATAAAAC
ATGCAAGTCGAACGGACCTCAGTCCGCAAGGATTGAGGTCAGTGGCGAAC
GGCTGAGTAACACGTAGGTGACCTGCCCCGAAGTGGGGGATAACAACTCG
AAAGAGTTGCTAATACCGCATGTGACCACCGATTCATTTCGGTGCTCAAA
GTCGCAAGACGCTTTGGGAGGGGCCTGCGGCGGATTAGCTAGTTGGTGCG
GTAACGGCGTACCAAGGCATCGATCCGTAGCTGGTCTGAGAGGATGGCCA
GCCAGACTGGGACTGAGACACGGCCCAGACTCCTACGGGAGGCAGCAGTT
AGGAATTTTGCGCAATGGGGGAAACCCTGACGCAGCCACGCCGCGTGCGG
GATGAAGGCCTTCGGGTCGTAAACCGCTTTTCTCGAGGAAGACACCCGAC
GGTACTCGAGGAATAAGCAACGGCTAACTACGTGCCAGCAGCCGCGGTAA
TACGTAGGTTGCGAGCGTTGTCCGGATTTACTGGGCGTAAAGCGCGCGCA
GGCGGTTCCGAAAGTCGGACGTGAAAGCTCCCGGCCCAACTGGGAGAGGC
CGTTCGAAACTTCGGGACTTGAAGGCGGGAGAGGCAGATGGAATTTCCGG
TGTAGCGGTAAAATGCGTAGATACCGGAAGGAACACCAGTGGCGAAAGCG
ATCTGCTGGCCCGCCCTTGACGCTCAGGCGCGAAAGCTAGGGGAGCGACC
GGGATAAGGATCTTGTCCCCGCCGGCGGTAACGCCGGTGCCAAACCCTGC
TATATCGGTGAAAGTCCCATCCGATACTTCTGGTGGGATAACGCCGAGGG
AAGTTCGAAGACCTCGAACCCCGTAGAGACTGTACGCAGGCCCCCGAGAC
GGATCGGGGCGAAGACACAGTCCGACCTCATCAGTAATGGTGAGAGGCCG
ACAGAAATGCTCGGTCCGCCAAGCGCACCGCTTGGTCATGACTCCTCTCA
CGGGGTGAGAGGGGAAGCAACAGCGTGTAGATACCCCGTTAGTCCTAGCC
GTAAACAATGGGCACTAGGTGTTGTCGGTATCGACCCCGGCAGTGCCGAA
GCTAACGCATTAAGTGCCCCGCCTGGGGAGTACGACCGCAAGGTTAAAAC
TCAAAGGAATTGACGGGGGCCCGCACAAGCAGCGGAGCGTGCGGTTTAAT
TCGATGGTACGCGAAGAACCTTACCCAGACTTGACATGCAGGTGGTACCG
ATCCGAAAGGTGAGGGACCCGCAAGGGAGCCTGTACAGGTGTTGCACGGC
CGTCGTCAGCTCGTGTCGTGAGATGTTGGGTTAAGTCCCGCAACGAGCGC
AACCCTCGGGTCCTGTTGTACCTCTCAGGCCCGACTGCCGAGAGAAACTC
GGAGGAAGGTGGGGATGATGTCAGGTCCGCGTGGCCTTTATGTCTGGGGC
TACACGCACGCTACAATCGCCGGTCACAGCGGGTCGCGACACCGCGAGGT
GAAGCTAATCCCTTAAAACCGGCGTCAGTTCAGATCGAAGGCTGCAACTC
GCCTTCGTGAAGTCGGAGTTGCTAGTAACCGCGGGTCAGCACACCGCGGT
GAATATGTTCCCGGGCCTTGTACACACCGCCCGTCACGTCATGGGAGTTA
GTAACACCCGAAGCCGGTAGGCCAACCGCAAGGAGGCAGCCGTCGAAGGT
GGGACTAGCGACTGGGACGAAGTCGTAACAAGGTAGCCGTACCGGAAGGT
GCGGCTGGATCACCTCCTT
>14_0927_12_20cm_scaffold_13493_16S_1 16S ribosomal RNA (16S rRNA) id=196348661 bin="14_0927_12_20cm_Bacteria_6367_73_6" organism_tax=Bacteria
CGGAGAGTTTGATCCTGGCTCAGGATTAACGCTGGCGGCGTGCATGAAAC
ATGCAAGTCGAGCGCGGCACTTCGGTGTCTAGCGGCGCACGGGTGAGTAA
CACGTGAGCAACCTACCTTCGAGTCCGGGATAGCCCTGAGAAATCAGGAT
TAATACCGGATGTGGTCACCGGGGGACATCCTCTGGTGAGTAAAGGCGTA
AGCCGTTCGGAGACGGGCTCGCGGCCTATTAGCTTGTTGGTGGGGTCACG
GCCTACCAAGGCGAAGATGGGTAGCTGGTCTGAGAGGACGATCAGCCACA
CTGGGACTGAGACACGGCCCAGACTCCTACGGGAGGCAGCAGTTAGGAAT
TTTCCGCAATGGGCGAAAGCCTGACGGAGCAACGCCGCGTGGGTGATGAA
GACCTTCGGGTTGTAAAGCCCTGTCGGAGGGGAAGAAGATCTGACGGTAC
CCTCCAAGGAAGCCCCGGCTAACTACGTGCCAGCAGCCGCGGTAATACGT
AGGGGGCAAGCGTTATCCGGATTTACTGGGCGTAAAGCGCGTTAAGGCGG
CCGGCTAAGTTGGTGGTGAAATTCCAGGGCTCAACCCTGGAACTGCCTCC
AATACTGGTCGGCTCGAGTGCGAGAGAGGAAGGTGGAATTCCCGGTGTAG
TAGTGAAATGCGTAGATATCGGGAGGAACACCAGTGGCGAAGGCGGCCTT
CTGGCTCGCAACTGACGCTGTAGCGCGAAAGCGTGGGGAGCGAACGGGAT
TAGATACCCCGGTAGTCCACGCCCTAAACGATGTGTACTAGGTGTTGGGC
GTATTGACGCGCTCAGTGCCGCAGCCAACGCAATAAGTACACCGCCTGGG
GAGTACGGCCGCAAGGTTAAAACTCAAAGGAATTGACGGGGGCCCGCACA
AGCAGCGGAGCATGTGGTTTAATTCGATGCAACGCGAAGAACCTTACCCA
GGTTTGACATGCACCCGAAAACCGTGGAAACACGGTCCCCGCAAGGCGGG
TGCACAGGTGGTGCATGGCTGTCGTCAGCTCGTGCCGTGAGGTGTTGGGT
TAAGTCCCGCAACGAGCGCAACCCCTATGGTTAGTTGAATTTCTCTAACC
AGACTGCTGGGAGAAACCCAGAGGAAGGTGGGGATGACGTCAAGTCATCA
TGCCCTTTATGCCTGGGGCTACACACATGCTACAATGCCCGGTACAACGG
GCTGC
>14_0927_12_20cm_scaffold_15905_16S_1 16S ribosomal RNA (16S rRNA) id=196348667 bin="14_0927_12_20cm_Verrucomicrobia_10548_59_7" organism_tax=Pedosphaera parvula, Pedosphaera, Verrucomicrobiales, Verrucomicrobiae, Verrucomicrobia, Bacteria organism_desc=Pete_OTU_59
CGACGCGGGGTGGGGGATGAATGGCTTCGGCCCGTAAACCCCTGTCATTT
GCGAACAATTCGTGCTACCTAACACGTAGCGCGTTGATAGTAGCGAAAGA
GGAAGGGACGGCTAACTCTGTGCCAGCAGCCGCGGTAATACAGAGGTCCC
AAGCGTTGTTCGGATTCACTGGGCGTAAAGGGTGCGTAGGCGGTCGGGTA
AGTCTGATGTGAAATCTCCGAGCTCAACTCGGAAATGGCATTGGATACTA
TTCGGCTGGAGGGTTGGAGGGGGGACTGGAATTCTCGGTGTAGCAGTGAA
ATGCGTAGATATCGAGAGGAACACCAGTGGCGAAGGCGAGTCCCTGGACA
ACTCCTGACGCTGAGGCACGAAAGCTAGGGGAGCAAACAGGATTAGATAC
CCTGGTAGTCCTAGCCGTAAACGGTGCACATTTGCTGTAAAAGGAATCGA
CCCCTTTTGTGGCGTAGCCAACGCGTTAAATGTGCCGCCTGGGAAGTACG
GTCGCAAGATTAAAACTCAAAGAAATTGACGGGGGCCTGCACAAGCGGTG
GAGTATGTGGCTCAATTCGATGCAACGCGAAGAACCTTACCTGGCCTTGA
CATGTACGTAGTAGAAGGGTGAAAGCCTGACGAGGTAGCAATACCAGCGT
ACACAGGTGCTGCATGGCTGTCGTCAGCTCGTGTCGTGAGATGTTGGGTT
AAGTCCCGCAACGAGCGCAACCCTTGTGTCCTGTTGCCACTCGAACGAGA
GTTCGAAGCACTCTGGACAGACTGCCTCGCTTAAACGAGGAGGAAGGTGG
GGATGACGTCAAGTCAGTATGGCCCTTACGGCCAGGGCTGCACACGTACT
ACAATGCCCGGCACAAAGGGAAGCAAGACCGCAAGGTGGAGCAAATCCCC
AAAAACCGGGCCCAGTTCAGAT
>14_0927_12_20cm_scaffold_38789_16S_1 16S ribosomal RNA (16S rRNA) id=196348697 bin="14_0927_12_20cm_Gemmatimonadetes_6374_68_7" organism_tax=Gemmatimonadetes, Bacteria organism_desc=OTU_2298
TTGGAGAGTTTGATCCTGGCTCAGGACGAACGCTGGCGGCGTGCCTAACA
CATGCAAGTCGAACGGGACCGGGGGCAACTCCGGTTCAGTGGCAGATGGG
TGCGTAACACGTGAGGAACTTGTCCGTCGGCGGGGGATAGCCGGCCCAAC
GGCCGGGTAATACCGCATCCGCTCGCTCGGGGGCATCCCTGAGCGAGGAA
AGCAGCCGCAAGGTTGCGCCGGCGGAGAGTCTCGCGGCCTATCAGCTTGT
TGGCGGGGTAATGGCCCACCAAGGCGACGACGGGTAGCTGGTCTGAGAGG
ATGGCCAGCCACATTGGGACTGAGACACGGCCCAGACTCCTACGGGAGGC
AGCAGTGGGGAATATTGCGCAATGGCCGAAAGGCTGACGCAGCGACGCCG
CGTGTGGGATGACGGCCTTCGGGTTGTAAACCACTGTCGGGGGGGACGAA
TACAGGGCTTCGAATAGGAGACCCTGGGTGACGGTACCTCCAAAGGAAGC
ACCGGCTAACTCCGTGCCAGCAGCCGCGGTAATACGGAGGGTGCGAGCGT
TGTCCGGA
>14_0927_12_20cm_scaffold_26273_16S_1 16S ribosomal RNA (16S rRNA) id=196348680 bin="14_0927_12_20cm_Ktedonobacter_racemifer_6382_54_7" organism_tax=Ktedonobacter racemifer, Ktedonobacter, Ktedonobacterales, Ktedonobacteria, Chloroflexi, Bacteria organism_desc=OTU_304; T0_Decreased_20cm Pete_OTU_31
GACGAGTTTGATCCTGGCTCAGGACAAACGCTAGCGGCGTGCTTAACACA
TGCAAGTCGAACGCTCTCTGGCATTAGTCAGAGGGAGTGGCGGACGGGTG
AGTAACACGTGGGTAACCTACCTCAAGGTGAGGAATACCAACGAGAAATC
GTTGACAATACCGCATGAGCTTCTTCGGGAGCAAAGCTTCTCGTATTGAG
AGGCGCCTTGAGATGGGCCTGCGCCTGATTATGCTAGTTGGTGGGGTAAA
AGCCTACCAAGGCGACGATCAGTAGCTGGTCTGAGAGGACGACCAGCCAC
ACTGGGATTGAGAACGGCCCAGACTCCTACGGGAGGCAGCAGTGAGGAAT
TTTCCGCAATGGACGCAAGTCTGACGGAGCAACGCCGCGTGCAGGACGAA
GGTCTTCGGATCGTAAACTGCTTTTATCGAGGAAGAGAACGGACGGTACT
CGATGAATAAGCCCCGGCTAACTACGTGCCAGCAGCCGCGGTAATACGTA
GGGGGCGAGCGTTGTCCGGATTTATTGGGCGTAAAGGGCCCGCAGGCGGT
CCGCCAAGTTTGGGGTGAAAGCTCCTCGCTTAACGAGGAGAGAGCCGCAA
AAACTGGTGGACTTGAGAGCGAGAGAGGGACATGGAACTCCGGGTGAAGC
AGTGAAATGCGTAGATATCCGGAAGAACACCAAAGGCGAAGGCAGTGTCC
TGGCTCGTATCTGACGCTCAGGGGCGAAAGCCAGGGGAGCGAACGGGATT
AGATACCCCGGTAGTCCTGGCCGTAAACGATGACCACTCGACGCACGAAG
ATTCGACCCTTTGTGTGTCTAAGCTAACGCGATAAGTGGTCCGCCTGGGG
AGTACGATCGCAAGATTAAAACTCAAAGGAATTGACGGGGACCCGCACAA
GCAGCGGAGCGTGTGGTTTAATTCGAAGCAACGCGAAGAACCTTACCAGG
GTTTGACATGACCAGGAAGTCCATCGAAAGGTGGGTCCCTTCGGGGTCTG
GTCACAGGTGCTGCATGGCTGTCGTCAGCTCGTGCCGTGAGGTGTTGGGT
TAAGTCCCGCAACGAGCGCAACCCTTGCAGTTAGTTGAAATTAACTAGCA
GGACTGCCACCCTTAAGGTGGAGGAAGGTGGGGATGACGTCAAGTCAGCA
CGGCCCTTACATCCTGGGCGACACACACGCTACAATGGTCGGGACAGAGG
GAAGCCAACCCGCGAGGGGGAGCCAATCCCAACAAAGCCGATCTCAGTTC
GGATTGGAGGCTGAAACCCGCCTCCATGAAGGTGGAGTTGCTAGTAACCG
TGAGTCAGCCACATCACGGTGAATACGTTCCCGGGTCTTGTACACACCGC
CCGTCACACCACGAAAGTCGGCAACACCTGAAGCCGCTGGGCTAACCCGA
GAGGGAGGCAGGCGTCGAGGGTGGGGTCGGTGATTGGGGTGAAGTCGTAA
CAAGGTAGCCGTACCGGAAGGTGCGGCTGGATCACCTCCTT
>14_0927_12_20cm_scaffold_37126_16S_1 16S ribosomal RNA (16S rRNA) id=196348694 bin="14_0927_12_20cm_Ktedonobacter_racemifer_6382_54_7" organism_tax=Ktedonobacter racemifer, Ktedonobacter, Ktedonobacterales, Ktedonobacteria, Chloroflexi, Bacteria organism_desc=OTU_304; T0_Decreased_20cm Pete_OTU_31
TGGCGAGTTTGATCCTGGCTCAGGATAAACGCTGGCGGCGTGCCTAACAC
ATGCAAGTCGAACGCGCTCCCCTCCTTCGGGAAGGGAGCGAGTGGCGGAC
GGGTGAGTAAGACGTGGGTCACCTACCTTTCAGTGAGGGATACCGGCGAG
AAATCGCCGACAATCCCGCATGGGCTTGGCGCTCTGGAACGAGCGCCAAG
CAAAGCTCTGCAAAGGGCGCTGGGAGATGGGCCCGCGGCCGATTAGCTGG
TTGGTGGGGTAAAAGCTCACCAAGGCGACGATCGGTAGCTGGTCTGAGAG
GACGATCAGCCACACTGGGATTGAGAACGGCCCAGACTCCTACGGGGGGC
AGCAGTGAGGAATTTTCGGCAATGGACGCAAGTCTGACCGAGCAACGCCG
CGTGCAGGAGGAAGGTCTTCGGATCGTAAACTGCTTTTCTCTGGGACGAG
TAAGGACGGTACCAGAGGAACAAGCCCCGGCTAACTACGTGCCAGCAGCC
GCGGTAATACGTAGGGGGCGAGCGTTGTCCGGAGTTACTGGGCGTAAAGC
GCACGTAGGCGGTGCTCCACGTTTGGGGTTACAGCTCCCGGCTCAACCGG
GAGAGCGCCTCGAAGACGGGAGCACTTGAGGGCCAGAGAGGGACATGGAA
CTCCGGGTGGAGTGGTGAAATGCGTAGATATCCGGAAGAACACCAAAGGC
GAAGGCAGTGTCCTGGCTGGTGACTGACGCTGAAGTGCGAAAGCTAGGGG
AGCGAACGGGATTAGATACCCCGGTAGTCCTAGCCGTAAACGATGACCAC
TAGGTGTGCGGGG
>14_0927_12_40cm_scaffold_1223_16S_1 16S ribosomal RNA (16S rRNA) id=197357692 bin="14_0927_12_40cm_Bacteria_6506_67_17" organism_tax=Bacteria
ACGGAGAGTTTGATCCTGGCTCAGGATTAACGCTGGCGGCGTGCCTGACA
CATGCAAGTCGAACGGGTGCCAGTTGCCCGCAAGGGTGGCTGGCGCTAGT
GGCGGACGGGTGAGTAACACGTGGGCAACCTGCCCAAGAGTGTGGGATAA
CCCTGCGAAAGCAGAGCTAATACCGCATGTGGCTGCCGGAAGGCATCTTC
TGGCAACTAAAGTCGCAAGACGCTCTTGGATGGGCCCGCGGCCTATTAGC
TAGTTGGTGAGGTAACGGCCCACCAAGGCTGAGATGGGTAGCTGGTCTGA
GAGGACGATCAGCCACACTGGGACTGAGACACGGCCCAGACTCCTACGGG
AGGCAGCAGTGAGGAATTTTCCGCAATGGGCGAAAGCCTGACGGAGCAAC
GCCGCGTGAGGGATGAAGTCTCTAGGGATGTAAACCTCTGTTGGGAGGGA
CGAAGATCTGACGGTACCTCCTGAGGAAGCCCCGGCTAACTACGTGCCAG
CAGCCGCGCTCGAAACTGCGTCCAAAACTGCGGGGCTGGAGTGCAAGAGA
GGCAAGTGGAATTCCCGGTGTAGTAGTGAAATGCGTAGATATCGGGAGGA
ACACCAGTGGCGAAGGCGGCTTGCTAGCTTGCAACTGACGCTGAGGCGCG
AAAGCTAGGGGAGCGAACGGGATTAGATACCCCGGTAGTCCTAGCCCTAA
ACGATGCTTACTAGGTGTCGGTGGTATTGACGCCATCGGTGCCGCAGCCA
ACGCATTAAGTAAGCCGCCTGGGGAGTACGGCCGCAAGGTTGAAACTCAA
AGGAATTGACGGGGGCCCGCACAAGCAGCGGAGCATGTGGTTTAATTCGA
TGCAACCCGAAGAACCTTACCGGGGCTTGACATGTAGTGGAAAGCCGTAG
AGATACGGCCCTCCCGCAAGGGATCGCTACACAGGTGGTGCATGGCTGTC
GTCAGCTCGTGCCGTGAGGTGTTGGGTTAAGTCCCGCAACGAGCGCAACC
CCTATGGTTAGTTAAACCTTTCTAACCAGACTGCTGGGAGAAACCCAGAG
GAAGGTGGGGATGACGTCAAGTCATCATGCCCTTTATGCCCCGGGCTACA
CACATGCTACAATGGCCGGTACAGCGGGTTGCCACACCGCGAGGTGGAGC
TAATCCCACAAAACCGGCCTCAGTTCAGATTGCAGGCTGCAACTCGCCTG
CATGAAGACGGAGTTGCTAGTAACCGCGGGTCAGCATACCGCGGTGAATA
TGTTCTCGGGCCTTGTACACACCGCCCGTCACACCACTTGAATTTGGTGC
ACCTGAAGCCACTTGCTGAACCCGAACAGGGACGGCGGTGCCCAAGGTGT
GCCCAGTAAGAGGGGTGAAGTCGTAACAAGGTAGCCGTACCGGAAGGTGC
GGCTGGATCACCTCCTT
>14_0927_12_40cm_scaffold_31100_16S_1 16S ribosomal RNA (16S rRNA) id=197357723 bin="14_0927_12_40cm_Proteobacteria_6516_68_7" organism_tax=Proteobacteria, Bacteria
TGAAGAGTTTGATCCTGGCTCAGATTGAACGCTGGCGGCGTGCCTAACAC
ATGCAAGTCGAGCGGTAACAGGTGTAGCAATACATGCTGACGAGCGGCGA
ACGGGTGAGTAATGCTTCGGAATCTGCCCAATGGTGGGGAATAACCAGCC
GAAAGGTTGGCTAATACCGCATAAGTCCTACGGGAGAAAGCAGGGGATCG
CAAGACCTTGCGCCGATGGATGAGCCGAAGCCGGATTAGCTAGTTGGTAG
GGTAACGGCCTACCAAGGCGACGATCCGTAGCTGGTCTGAGAGGACGACC
AGCCACACTGGGACTGAGACACGGCCCAGACTCCTACGGGAGGCAGCAGT
GGGGAATATTGGACAATGGGGGCAACCCTGATCCAGCGACGCCGCGTGTG
TGAAGAAGGCCTGCGGGTTGTAAAGCACTTTTAGTGGGGATGAAAAGCTC
AGGGCTAATACCTCTGGGTCTTGACCTAACCCAAAGAAAAAGCACCGGCT
AACTCTGTGCCAGCAGCCGCGGTAATACAGAGGGTGCAAGCGTTAATCGG
AATTACTGGGCGTAAAGCGTGCGTAGACGGTTATGTAAGTCGGGTGTGAA
AGCCCCGGGCTCAACCCGGGAATTGCATTCGAGACTGCATAGCTAGGGTG
CGGAAGAGGGAAGCGGAATTTCAGGTGTAGCGGTGAAATGCGTAGATATC
TGAAGGAACACCAGTGGCGAAAGCGGCTTCCTGGTCCAGCACCGACGTTC
AGGCACGAAAGCGTGGGGAGCAAACAGGATTAGATACCCTGGTAGTCCAC
GCCATAAACGATGAGAACTAGACGTTGAGGGGGTAAGCCTCCCAGTGTCG
TAGCTAACGCGCTAAGTTCTCCGCCTGGGGAGTACGGCCGCAAGGTTGAA
ACTCAAAGGAATTGACGGGGACCCGCACAAGCGGTGGAGCATGTGGTTTA
ATTCGATGCAACGCGAAGAACCTTACCTGGTCTTGACATCCTAGGAATCC
CGAAGAGATTTGGGAGTGCCGCAAGGAGCCTAGAGACAGGTGCTGCATGG
CTGTCGTCAGCTCGTGTCGTGAGATGTTGGGTTAAGTCCCGCAACGAGCG
CAACCCTTGTCCTTAGTTGCCAGCATTCAGTTGGGCACTCTAAGGAGACC
GCCGGTGACAAACCGGAGGAAGGTGGGGACGACGTCAAGTCATCATGGCC
TTTATGACCAGGGCTACACACGTGCTACAATGGTAGATACAGAGGGAAGC
CAACGCGCGAGCGGGAGCCAATCCCAGAAAATCTATCGTAGTCCGGATTG
GAGTCTGCAACTCGACTCCATGAAGTCGGAATCGCTAGTAATCGCAGATC
AGCATTGCTGCGGTGAATACGTTCCCGGGTCTTGTACACACCGCCCGTCA
CACCATGGAAGTTTACTGCACCAGAAGCAGGTAGCCTGACCGCAAGGGGG
GCGCCTACCACGGTGTGGTCAATGACTGGGGTGAAGTCGTAACAAGGTAG
CCGTACGGGAACGTGCGGCTGGATCACCTCCTT
>14_0927_12_40cm_scaffold_6205_16S_1 16S ribosomal RNA (16S rRNA) id=197357701 bin="14_0927_12_40cm_Acidobacteria_6535_59_9" organism_tax=Acidobacteria, Bacteria
GGAACACCCGTGGCGAAGGCGGCTCGCTGGACCGCAACTGACGCTGAGGA
ACGAAAGCTAGGGGAGCAAACAGGATTAGATACCCTGGTAGTCCTAGCCC
TAAACCATCAGGACTTGGGGTGGCCCGCGTTGGCGGGTCGTCCCGGAGCT
AACGCGTTAAGTCCTGCGCCTGGGGAGTACGGTCGCAAGGCTGAAACTCA
AAGGAATTGACGGGGGCCCGCACAAGCGGTGGAACATGTGGTTCAATTCG
ACGCAACGCGAAGAACCTTACCTGGGCTCGAAGTGCCGGTGACCAGCGGT
GGAAACATCGCCTTCCCGCAAGGGACACCGGTAGAGGTGCTGCATGGCTG
TCGTCAGCTCGTGCCGTGAGGTGTTGGGTTAAGTCCCGCAACGAGCGCAA
CCCCTACTCTTAGTTGCCACCCGCAAGGGGGAACTCTAAGAGGACTGCTC
CGGATAACGGAGAGGAAGGTGGGGATGACGTCAAGTCAGCACGGCCTTTA
TGTCCAGGGCTACACACGTGTTACAATGCGCGGCACAAACCGTCGCGAAC
CCGCGAGGGGGAGCTAATCGGAAAAAACCGTGCTCAGTTCGGATTGCAGT
CTGCAACTCGACTGCATGAAGCTGGAATCGCTAGTAATGGCGTATCAGAA
CGACGCCGTGAATACGTTCCCGGGCCTTGTACACACCGCCCGTCACATCA
CGAAAGTGGGTTGTACTAGAAGTCGCCATGCCAACCGCAAGGAAGCAAGC
GCCCAAGGTATGATTCATGATTGGGGTGAAGTCGTAACAAGGTAGCCGTA
GGAGAACCTGCGGCTGGATCACCTCCTT
>14_0927_12_40cm_scaffold_14462_16S_1 16S ribosomal RNA (16S rRNA) id=197357709 bin="14_0927_12_40cm_Bacteria_6538_55_7" organism_tax=Bacteria
ACGGAGAGTTTGATTCTGGCTCAGAACGAACGCTGGCGGCGTGGATAAGA
CATGCAAGTCGGACGGGATCACTTTTGGTAGCAATACCGAGAGTGATTCA
GTGGCGAACGGGTGCTTAACACGTGGGCAATCTGCCTTAAAGTGGGGGAT
AGCTCGCCGAAAGGCGAATTAATACCGCATGTGATCAGAGTGGACATCCA
TTCGAAATCAAAGTCGGGGCAACCTGACGCTTTTTGAGGAACCCGCGGCC
TATCAGCTTGTTGGTGAGGTAACAGCTCACCAAGGCGATGACGGGTAGCT
GGTCTGAGAGGACGACCAGCCACACTGGGACTGAGACACGGCCCAGACAC
CTACGGGTGGCAGCAGTCGAGAATTTTTCTCAATGGGGGAAACCCTGAAG
GAGCGACGCCGCGTGGAGGATGAAGGTCTTCGGGTTGTAAACTCCTGTCA
TTTGGGAACAAGGCATACGTGTTAACTGCACGTGCGTTGATAGTACCAGA
AGAGGAAGAGACGGCTAACTCTGTGCCAGCAGCCGCGGTAATACAGAGGT
CTCAAGCGTTGTTCGGATTCATTGGGCGTAAAGGGTGCGTAGGCGGCGCG
GTAAGTCGGGTGTGAAATCTCGGAGCTTAACTCCGAAACTGCATTCGATA
CTGCCGTGATCGAGGACTGGAGAGGAGACTGGAATTTACGGTGTAGCGGT
GAAATGCGTAGATATCGTAAGGAAGACCAGTGGCGAAGGCGGGTCTCTGG
ACAGTTCCTGACGCTGAGGCACGAAGGCCAGGGGAGCAA
>14_0927_12_40cm_scaffold_1330_16S_1 16S ribosomal RNA (16S rRNA) id=197357694 bin="14_0927_12_40cm_Actinobacteria_6555_68_7" organism_tax=Actinobacteria, Actinobacteria, Bacteria
GGGGAGCAAACAGGATTAGATACCCTGGTAGTCCACGCCGTAAACGATGG
GTGCTAGGTGTGGGCGGTGTCGACTCCGTCCGTGCCGAAGCTAACGCATT
AAGCACCCCGCCTGGGGAGTACGGCCGCAAGGCTAAAACTCAAAGGAATT
GACGGGGGCCCGCACAAGCAGCGGAGCATGTTGTTTAATTCGACGCGACG
CGAAGAACCTTACCAGGGCTTGACATGCACGGGAATGTCGTAGAAATACG
GCAGCCCTTCGGGGCTCGTGCACAGGTGGTGCATGGCTGTCGTCAGCTCG
TGTCGTGAGATGTTGGGTTAAGTCCCGCAACGAGCGCAACCCCTATCCCA
TGTTGCCAGCGTGAAAGACGGGGACTCATGGGAAACTGCCGGTGACAAAT
CGGAGGAAGGTGGGGATGAGGTCAAGTCATCATGCCCCTTATGTCCTGGG
CTACAAACGTGCTACATTGGCCGGTACAAAGGGCTGCAAACCTGCGAGGG
TGAGCGAATCCCAAAAAGCCGGTCCCGGTTCGGATTGGAGGCTGAAACTC
GCCTCCATGAAGGCGGAGTTGCTAGTAATCGCGGATCAGCAACGCCGCGG
TGAATATGTTCCCGGGCCTTGTACACACCGCCCGTCACACCACGAAAGTT
GGCAATACCCGAAGCCGGTGGCCTAACCCGCAAGGGAGGGAGCCGTCGAA
GGTAGGGTCGATGATTGGGGTGAAGTCGTAACAAGGTAGCCGTAGCGGAA
GCTGTGGCTGGATCACCTCCTT
>14_0927_12_40cm_scaffold_16179_16S_1 16S ribosomal RNA (16S rRNA) id=197357710 bin="14_0927_12_40cm_Actinobacteria_6555_68_7" organism_tax=Actinobacteria, Actinobacteria, Bacteria
ACGGAGAGTTTGATCCTGGCTCAGGACGAACGCTGGCGGCGCGCTTAACA
CATGCAAGTCGAGCGAGAACCAGGCCTTCGGGCCTGGGGACAGCGGCGAA
CGGGTGAGTAACACGTGGGTAATCAACCCTTGGTACCGGGATAGCCCGGG
GAAACCCGGATTAATACCGGATGGCCCTTTGGATCTTCGGATCTGACGGA
AAAGGTAGCTTCGGCCTCCGACCGAGGACGAGCCCGCGGCGGATTAGCTT
GTTGGTGGGGTAACGGCCTACCAAGGCGGCGATCCGTAGCTGGTCTGAGA
GGACGATCAGCCACACTGGGACTGAGACACGGCCCAGACTCCTACGGGAG
GCAGCAGTGGGGAATCTTGCGCTAATGCGGGAAACCGTGACGCAGCGACG
CCGCGTGAGGGAAGAAGGCCTTCGGGTTGTAAACCTCTTTCAGGAGGGGC
GAAGCCACTCGGGTTAATAGCCCAGAGGGTGACGGTACCTCCAGAAGAAG
CCCCGGCTAACTACGTGCCAGCAGCCGCGGTAATACGTAGGGGGCTAGCG
TTGTCCGGA
>14_0929_02_20cm_scaffold_543_16S_1 16S ribosomal RNA (16S rRNA) id=162331581 bin="14_0929_02_20cm_Archaea_2480_52_11" organism_tax=Archaea
CTCCGCTTGATCCTGGCGGACCCAACTGCTATCGGGATGAGACTAAGCCA
TGCGAGTCGCACGCTTCCAGGCCAATGTGGGAGCGTGGCGTACGGCTCAG
TAACATGTGGCTAACCTACCCTCCGGACCGGGACAACTTCGGGAAACTGA
GGCTAAACCCGGATAGATGGAGAGGCCTGGAACGGTTCTCCGTCGAAATA
ATCCTAGGACCATGCTTTCTAGGACTGCCCGAGGATGGGGCCGCAGCCGA
TCAGGTCGTTGGTGAGGTAACGGCTCACCAAGCCTATAACCGGTACGGGC
CGTGAGAGCGGGAGCCCGGAGATGGGCACTGAGACAAGGGCCCAGGCCCT
ACGGGGCGCAGCAGGCGCGAAACCTCTGCAATGCGCGAAAGCGTGACAGG
GTCATCCCGAGTGCCATCCGCTGAGGAAGGCTTTTACCCGGTCTAACTCG
CCGGGAGAATAAGGGGAGGGCAAGTCTGGTGTCAGCCGCCGCGGTAATAC
CAGCTCCTCGAGTGGTTGGGACGATTATTGGGCCTAAAGCGTCCGTAGCC
GGCTGGAAAAGTTCTCCGTAAAATCCAACGATCCAATCGTTGGCTCGCGG
GGAATACTTTCCGGCTTGGGGGCGGGGGAGGTCGGCGGTAGTCCCGGGGT
AGGGGCGAAACAACGAAGAACTCGTTTCGCAGTCTTATAATCCCGGGAGG
ACCACCAGTACGATTGCAGGAGTATGTGCAGCGAGCAGCGCAATGAATCA
ATCCATTCCCAGACTTCTTGGACACAGCTTCGGAGACGGATACATTCACA
GGGCGAAATGGTACTTCGTATACACCAACAAGGCCGAGGAATTGCACGAC
GAGGTCAAAGAGAGTGTATCTAACATCTTTGGAAGAGTCTCTCATTGCAG
GCGAACCTCAATCGGTGGGACACCACAAGTTCAATTCTCTCCCGTCGTCG
GGAAGAAACTTAACGAGCAAGGTGGACCACAAGGTTCCAAGATAAGGCAA
GGGACGATCATCCCGCCAACGATGACCAACGGCGACGAAGCAACAATTGC
GAACTTCCTCGGAGCCTTGTGCGACGATGAAGCCCAGATTCGAACGGACA
GTGGATCGAAGCAGATCGCTCTAAAATCCGTGAAGATTTCTTCTCTCGAA
GCCGAACTCGAAGCCTATCTGAATCAGATCAGAGAGATGTTCGAGAGCCT
AGGAGTCACATGTTCAGCCCCGAAACGCGACAGAACATATGTCCGTCGAG
GCGAAACAAGGATATCCAAACGCATCTGGATTACTAGCAGCACTAATTTC
GCAACCTTCGCGCGGAAGATCGTGCTGAATCATTCGGAAAAACGAGCTCG
ACTGCAAACTCTCCTATAATCGTGGTGAATGGCGAAGGCGGCCGACTAAA
ACGCGCCCGACGGTGAGGGACGAAAGCTGGGGGAGCGAACGGGATTAGAT
ACCCCGGTAGTCCCAGCTGTAAACGATGCAGGCTAGGTGTTAGGACGGGT
ACGGCCCGTTCTAGTGCCGCAGGGAAGCCATTAAGCCTGCCGCCTGGGGA
GTACGGCCGCAAGGCTGAATTCTCGTCCGGCAGAAAACCGCGCTTGACGA
GACAGTTTACTTAAAGGAATTGGCGGGGGAGCACCACAAGGGGTGAAGCT
TGCGGTTTAATTGGAGTCAACACCGGGAACCTTACCAGGGGCGACAGTTG
GATGAAGGTCAGATTAAAGGTCTTACCGGACTAGCTGAGAGGAGGTGCAT
GGCCGTCGCCAGTTCGTGCCGTGAGGTGTTCTCTTAAGTGAGAAAACGAA
CGAGACC
>14_0929_02_20cm_scaffold_34459_16S_1 16S ribosomal RNA (16S rRNA) id=162331627 bin="14_0929_02_20cm_Archaea_2480_52_11" organism_tax=Archaea
AGGAATTGGCGGGGGAGCACCACAAGGGGTGAAGCTTGCGGTTTAATTGG
AGTCAACACCGGGAACCTTACCAGGGGCGACAGTTGGATGAAGGTCAGAT
TAAAGGTCTTACCGGACTAGCTGAGAGGAGGTGCATGGCCGTCGCCAGTT
CGTGCCGTGAGGTGTTCTCTTAAGTGAGAAAACGAACGAGACCCGTGCCC
TTAGTTGCCATCGTATTCCTTCGGGAATGCAGGCACACTAGGGGGACTGC
CTCCGCTAAGGGGGAGGAAGGAGCGGGCCACGGCAGGTCAGTATGCCCCG
GATCCCCTGGGCCACACGCGAGCTGCAATGGCTGGGACAATGAGCTCCGA
CCCCGAAAGGGGAAGGTAATCCCCAAACCCAGCCTCAGTTGGGATTGAGG
GCTGCAACCCGCCCTCATGAACATGGAATCCCTAGTAACCGCGTGTCATC
ATCGCGCGGTGAATACGTCCCTGCTCCTTGCACACACCGCCCGTCGCTCC
ACCCGAATTTGGTTTTGGTGAGATGCAGCCTTGTTGGTTGCCTCGAACCG
AAGCTAGGTAAGGGGGGAGAAGTCGTAACAAGGTGGCCGTAGGGGAACCT
GCGGCCGGATCACCTCC
>14_0929_02_30cm_scaffold_2565_16S_1 16S ribosomal RNA (16S rRNA) id=163213599 bin="14_0929_02_30cm_Bacteria_2615_69_23" organism_tax=Rokubacteria, Bacteria organism_desc=Rokubacteria; OTU_2401; T0_Elevated_20cm
TGGCGAGTTTGATCCTGGCTCAGAGCGAACGCTGGCGGCGTACTTAACAC
ATGCAAGTCGAACGAGGAGCATCTGTGTAGCAATACATAGGTGCTTCTAG
TGGCGCACGGGTGAGTAACACCCGCTCTTGGAGGGGCTCGCGGCCTATCA
GCTAGTTGGTGAGGTAACGGCTCACCAAGGCTATGACGGGTAGCTGGTCT
GAGAGGACGACCAGCCACACGGGAACTGAGACACGGTCCCGACTCCTACG
GGAGGCAGCAGTGGGGAATTTTCCGCAATGGGCGAAAGCCTGACGGAGTG
ACGCCGCGTGGGGGACGAAGGCCTTCGGGTTGTAAACCCCTGTCAGAGGG
AAAGAAGGGTCGCCGACCTAATACGTCGGTGATCTGACGGTACCTTCAGA
GGAAGCCCCGGCCAACTCTGTGCCAGCAGCCGCGGTAAGACAGAGGGGGC
AAGCGTTGCTCGGAATCACTGGGCGTAAAGGGCGCGTAGGCGGGATGGCA
AGTCGGTCGTGAAATCCTTCGGCCCAACCGAAGAACGTCGGCCGATACTG
CCATTCTTGAGGATTGCAGAGGAGACTGGAATTCCCGGTGTAGCGGTGAA
ATGTGTAGAGATCGGGAGGAACACCGGTGGCGAAGGCGGGTCTCTGGGCA
ATTCCTGACGCTGAGGCGCGAAAGCGTGGGGAGCAAACGGGATTAGATAC
CCCGGTAGTCCACGCTGTAAACGATGACGACTAGGTGTGGGGGGGTTCAG
TCCCCTCCGTGCCGCAGCTAACGCATTAAGTCGTCCGCCTGGGGAGTACG
GCCGCAAGGTTGAAACTCAAAGGAATTGACGGGGGCCCGCACAAGCGGTG
GAGCATGTGGTTCAATTCGATGCAGAGCGAAGAACCTTACCTGGGCTTGA
CATGCAGGAAGTAGAAACCGGAAACGGGGACGACCTGTTAAGTCAGGAAC
CTGCACAGGTGGTGCATGGCTGTCGTCAGCTCGTGCCGTGAGGTGTTGGG
TTAAGTCCCGCAACGAGCGCAACCCTCACCCTATGTTGCCATCGGGTAAT
GCCGGGCACTCTTGGGGAACTGCCGGCGAAGAGCTGGAGGAAGGGGGGGA
TGACGTCAAGTCCGTATGCCCCTTATGTCCAGGGCTACACACATGCTACA
ATGGCCGGTACAGAGGGTTCCCAACCCGCGAGGGGGAGGCAATCCCACAA
AGCCGGTCTCAGTTCGGATTGCAGGCTGCAACTCGCCTGCATGAAGTCGG
AATCGCTAGTAAGCGCAGATCAGCAGGCTGCGCTGAATACGTTCCCGGGC
CTTGTACACACCGCCCGTCACACCACGAAAGCTGGTTGTACCAGAAGTCG
CTGAGCCAACCGCAAGGACGCAGGCGCCGAAGGTATGGTCGGTGATTGGG
GTGAAGTCGTAACAAGGTAGCCGTAGGGGAACCTGCGGCTGGATCACCTC
CTT
>14_0929_02_30cm_scaffold_55081_16S_1 16S ribosomal RNA (16S rRNA) id=163213656 bin="14_0929_02_30cm_Proteobacteria_2624_68_6" organism_tax=Proteobacteria, Bacteria
TGAAGAGTTTGATCCTGGCTCAGATTGAACGCTGGCGGCGTGCCTAACAC
ATGCAAGTCGAGCGGTAACAGGTGTAGCAATACATGCTGACGAGCGGCGA
ACGGGTGAGTAATGCTTCGGAATCTGCCCAATGGTGGGGAATAACCAGCC
GAAAGGTTGGCTAATACCGCATAAGTCCTACGGGAGAAAGTCCGTAGCTG
GTCTGAGAGGACGACCAGCCACACTGGGACTGAGACACGGCCCAGACTCC
TACGGGAGGCAGCAGTGGGGAATATTGGACAATGGGGGCAACCCTGATCC
AGCGACGCCGCGTGTGTGAAGAAGGCCTGCGGGTTGTAAAGCACTTTTAG
TGGGGATGAAAAGCTCAGGGCTAATACCTCTGGGTCTTGACCTAACCCAA
AGAAAAAGCACCGGCTAACTCTGTGCCAGCAGCCGCGGTAATACAGAGGG
TGCGAGCGTTAATCGGAATTACTGGGCGTAAAGCGTGCGTAGACGGTTAT
GTAAGTCGGGTGTGAAAGCCCCGGGCTCAACCTGGGAATTGCATTCGAGA
CTGTGTAGCTAGGGTGCGGAAGAGGGAAGCGGAATTTCAGGTGTAGCGGT
GAAATGCGTAGATATCTGAAGGAACACCAGTGGCGAAAGCGGCTTCCTGG
TCCAGCACCGACGTTCAGGCACGAAAGCGTGGGGAGCAAACAGGATTAGA
TACCCTGGTAGTCCACGCCATAAACGATGAGAACTAGACGTTGAGGGGGT
AAGCCTCCCAGTGTCGTAGCTAACGCGCTAAGTTCTCCGCCTGGGGAGTA
CGGCCGCAAGGTTGAAACTCAAAGGAATTGACGGGGACCCGCACAAGCGG
TGGAGCATGTGGTTTAATTCGATGCAACGCGAAGAACCTTACCTGGTCTT
GACATCCTAGGAATCCCGAAGAGATTTGGGAGTGCCGCAAGGAGCCTAGA
GACAGGTGCTGCATGGCTGTCGTCAGCTCGTGTCGTGAGATGTTGGGTTA
AGTCCCGCAACGAGCGCAACCCTTGTCCTTAGTTGCCAGCATTCAGTTGG
GCACTCTAAGGAGACCGCCGGTGACAAACCGGAGGAAGGTGGGGATGACG
TCAAGTCATCATGGCCTTTATGACCAGGGCTACACACGTGCTACAATGGT
AGATACAGAGGGAAGCCAACGCGCGAGCGGGAGCCAATCCCAGAAAATCT
ATCGTAGTCCGGATTGGAGTCTGCAACTCGACTCCATGAAGTCGGAATCG
CTAGTAATCGCAGATCAGCATTGCTGCGGTGAATACGTTCCCGGGTCTTG
TACACACCGCCCGTCACACCATGGAAGTTTACTGCACCAGAAGCAGGTAG
CCTGACCGCAAGGGGGGCGCCTACCACGGTGTGGTCAATGACTGGGGTGA
AGTCGTAACAAGGTAGCCGTACGGGAACGTGCGGCTGGATCACCTCCTT
>14_0929_02_30cm_scaffold_12746_16S_1 16S ribosomal RNA (16S rRNA) id=163213614 bin="14_0929_02_30cm_Bacteria_2665_67_5" organism_tax=Bacteria organism_desc=RIF-WS3X; OTU_513; T0_Elevated_20cm; Highly Novel
CGGAGAGTTTGATCCTGGCTCAGAACGAACGTTGGCGGCGTGGATTAGGC
ATGCAAGTCGAACGCGAAAGGGTAGCAATACCCGAGTAAAGTGGCGAACG
GGTGAGTAACGCGTAGGAAACCTGCCTTCGAGTGGGGGATAACATCCCTA
ACGGGGTGCTAATACCGCATGACACTGCGAAATCGCCTGGTTTTGCAGTC
AAAGGTGGCCTCTATTTATAAGCTACCGCTCAAAGATGGTCCTGCGTCCC
ATTAGCTAGTTGGCGGGGTAACGGCCCACCAAGGCATCGATGGGTAGCCG
ATCTGAGAGGATGACCGGCCACACTGGGACTGAGATACGGCCCAGACTCC
TACGGGAGGCAGCAGTCGAGAGGCTTCGGCAATGGGGGAAACCCTGACCG
AGCGACGCCGCGTGGAGGATGAAGGCCCTTGGGTTGTAAACTCCTGTCAT
GTGGGAAGAAACCTCACGGCGTGAATAATGCCGTGAGCTGACGGTACCAC
AAGAGGAAGCTCCGGCTAACTCCGTGCCAGCAGCCGCGGTAATACGGGGG
GAGCGAACGTTGTTCGGAATCACTGGGCGTAAAGGGCGTGTAGGCGGCTG
AATAAGTGGGATGTTAAATCCCCCGGCTCAACCGGGGACCTGCATCTCAT
ACTGTTCAGCTTGGGTACAGCAGAGGAGACTGGAATTCCCGGTGTAGCGG
TGAAATGCGTAGATATCGGGAGGAACACCAGTGGCGAAGGCGAGTCTCTG
GGCTGATACCGACGCTGAGGCGCGAAAGCCAGGGGAGCAAACGGGATTAG
ATACCCCGGTAGTCCTGGCCGTAAACGTTGGGCACTAGGTGTTGGAGGCA
TCGACCCCTCCAGTGCCGCAGCTAACGCATTAAGTGCCCCGCCTGGGGAG
TACGGCCGCAAGGTTGAAACTCAAAGGAATTGACGGGGGCCCGCACAAGC
GGTGGAGCATGTGGTTTAATTCGACGCAACGCGAAGAACCTTACCCAGAC
TTGACATGCACGGGACCGGTGTTGAAATACACCTTCCCTTCGGGGCTCGT
GCACAGATGCTGCATGGCTGTCGTCAGCTCGTGTCGTGAGATGTTGGGTT
AAGTCCCGCAACGAGCGCAACCCTTGTCGCTAGTTGCCATCATTCAGTTG
GGCACTCTAGTGAGACTGCCGGTGGTGAACCGGAGGAAGGTGGGGATGAC
GTCAAGTCCTCATGGCTCTTACGTCTGGGGCTACACACGTGCTACAATGG
CCGGTACAAAGGGTTGCAATGCCGCGAGGTGGAGCCAATCCCAAAAAGCC
GGCCTCAGTTCGGATTGGAGTCTGCAACTCGACTCCATGAAGTCGTAATC
GCTAGTAATCGCTGATCAGCAGGCAGCTGTGAATACGTTCCCGGGCCTTG
TACACACCGCCCGTCAAGCCACGAAAGTCGGTAGTACCCGAAGTCGGTGT
GCCAACCCGCAAGGGGGGTAGCCGCCTAAGGTAAGACCGGTGATTGGGGC
TAAGTCGTAACAAGGTAGCCGTACCGGAAGGTGCGGCTGGATCACCTCCT
T
>14_0929_02_40cm_scaffold_121_16S_1 16S ribosomal RNA (16S rRNA) id=164153934 bin="14_0929_02_40cm_Bacteria_2798_72_12" organism_tax=Bacteria
CTGGAGAGTTTGATCCTGGCTCAGAACGAACGCTGGCGGCGTGCCTAACA
CATGCAAGTCGCGCGAGAAAAGGGGGGCAACTCCCTGAGTAAAGCGGCGA
ACGGGTGAGTAACACGTAGGTGACCTACCTTCGAGTCCAGAATAACCTAC
CGAAAGGTGGGCTAATGCCAGATATGACCACGGGGACTTCGGTCTCTGCG
GTGAAAGGTGGCCTCTGCTTGCAAGCTACCGCTCGAAGATGGGCCTGCGC
GCCATTAGCTAGTTGGTGAGGTAACGGCTCACCAAGGCGATGATGGCTAG
CTGGTCTGAGAGGATGGCCAGCCACACTGGGACTGAAACACGGCCCAGAC
TCCTACGGGAGGCAGCAGTGGGGGATATTGCGCAATGGGCGAAAGCCTGA
CGCAGCGACGCCGCGTGGGTGATGAAGGCCTTCGGGTCGTAAAGCCCTGT
CGAGGGGAAAGAAACGGCCCCGACCCAATACGTCGGGGCCCTGACGGTAC
CCCTAAAGGAAGCACCGGCTAACTCCGTGCCAGCAGCCGCGGTAATACGG
AGGGTGCGAGCGTTGTTCGGAATCACTGGGCGTAAAGGGCGTGTAGGCGG
TTCGCTAAGTCTGATGTGAAAGCCCGGGGCTCACCCCCGGAAGTGCATTG
GAAACTGGCGGACTCGAGTCCCGGAGAGGAGGGTGGAATTCCTGGTGTAG
CGGTGAAATGCGTAGATATCAGGAGGAACACCGGTGGCGAAGGCGGCCCT
CTGGACGGTGACTGACGCTAAGACGCGAAAGCGTGGGGAGCAAACAGGAT
TAGATACCCTGGTAGTCCACGCTGTAAACGATGAGCACTAGGTGTCGTGG
GTATTGACCCCCGCGGTGCCGCAGCTAACGCATTAAGTGCTCCGCCTGGG
GACTACGGC
>14_0929_02_40cm_scaffold_7310_16S_1 16S ribosomal RNA (16S rRNA) id=164153948 bin="14_0929_02_40cm_Euryarchaeota_2820_68_8" organism_tax=Euryarchaeota, Archaea
CTCCGGTTGATCCTGCCGGCGGGCACCGCTATGGGAGTTCGCTTAAGACA
TGCGAGTCGAGAGGTGCAAGACCTCGGCGGACGGCTCAGTAACACGCGGA
CAACCTGCCCTCGCGTGGGGGATACTCTCGGGAAACTGAGGATAATACCC
CATAGGTCCGGGATGCTGGAACGCTTCCGGGCTCAAAGCTCCGGCGCGCG
AGGATGGGTCTGCGGCCTATCAGCTTGTAGGGGGTTTAACAGACCCCCTA
GGCTTCGACGGGTACGGGCTATGGGAGTAGTCGCCCGGAGATGGACTCTG
AGACACGAGTCCAGGCCCTACGGGGCGCAGCAGTCGCGAAAACTCCGCAA
TGTGGGAAACCACGACGGGGGAACTCCCAGTGCGTGCACTTTGTGCACGC
TGTTCTTCTGCCTAAAAAGCAGGAGAAGTAAGGGCTGGGTAAGACGGGTG
CCAGCCGCCGCGGTAATACCCGCAGCCCGAGTGGTGCTCATTATTATTGA
GTCTAAAACGTCCGTAGCCGGTCTGGTAGATGCCTGGGTAAATCGAGGCG
CTTAACGTTTCGAATTCCGGGCAGACCGCCAGACTAGGGACCGGGAGAGG
TTGGAGGTACTCCGGGGGTAGGGGTAAAATCCTGTAATCCTCGGAGGACC
ACCAGTGGCGAAGGCGTCCAACTAGAACGGATCCGACGGTCAGGGACGAA
GCCCAGGGGCGCAAACGGGATTAGATACCCCGGTAGTCCTGGGTGTAAAC
GCTGCAGGCTTGGTGTCGGGGGTCCTACGAGGGCGCCCGGTGCCGGAGCG
AAGGTGTTAAGCCTGCTACTTGGGGAGTACGGTCGCAAGACTGAAACTTA
AAGGAATTGGCGGGGGAGCACCGCAACGGGAGGAGCGTGCGGTTCAATTG
GATTCAACGCCGGACAACTCACCGGGGGCGACCATCACATGAAGGCCAGG
CCGATGACCTTGCCTGATTCTTGGAGAGGTGGTGCATGGCCGTCGTCAGT
TCGTACCGTAGGGCGTTCTGTCAAGTCAGATAACGAACGAGACCCTCGCC
CCTAATTGCTACGCCGATCTCCGGATCGGTGGCTACAATAGGGGGACCGC
TGGTGCTAAATCAGAGGAAGGAGAGGTCAACGGTAGGTCCGTATGCCCCG
AATCCCCCGGGCTACACGCGCGCTACAAAGGTTGGGACAATGGGCTCCGA
CCCCGAGAGGGGAAGGCAATCCCGAAACCCAATCGTAGTTCGGACTGAGG
GCTGTAACTCGCCCTCACGAAGATGGATTCCGTAGTAATCGCGTGTCAAC
ATCACGCGGTGAATATGCCCCTGCTCCTTGCACACACCGCCCGTCAAGCC
ACCCGAGTTGGGCCGGAGTGATGGTGCCGTTCTTGCGGCGCTAGAACTTC
GATCCAGCAAGGAGGGCTAAGTCGTAAGTGACGTTGCGACTCCGGAGCCG
AAAGGCACCGGAACAAACCTGGCTATATGCGGGGAACTCCGTGGATCCCT
GCGTACCGCGTTTCGCGGTAAAAATCGCAGGGTGCGGACAATCCGCAGGG
AAGGCCGACCAAACCCGGTCGGAACCCTCAGAGACTGCACGCCGGGCTCC
GGCTTGCGCCGGATGATGATACAGTCCACGCCCCATGGCGACATGGGGAT
CGACGTGAACAAGGTATCTGTAGGGGAACCTGCAGATGGATCACCTCC
>14_0929_02_40cm_scaffold_3211_16S_1 16S ribosomal RNA (16S rRNA) id=164153942 bin="14_0929_02_40cm_Bacteria_2832_56_9" organism_tax=Bacteria
TTAGATACCCCGGTAGTCCTGGCAGTAAACGGTGCACGTTTGGTGTGGGA
GGATTCGACCCCTTCTGCGCCGGAGCTAACGCGTTAAACGTGCCGCCTGG
GGAGTACGGTCGCAAGATTAAAACTCAAAGAAATTGACGGGGGCCCGCAC
AAGCGGTGGAGTATGTGGCTCAATTCGATGCAACGCGAAGAACCTTACCA
GGCCTTGACATGCATCTCTAAACCGGTGAAAGCCGGCGAGTGTCGAAAGA
CACAATTTGCACAGGTGCTGCATGGCTGTCGTCAGCTCGTGTCGTGAGAT
GTTGGGTTAAGTCCCGCAACGAGCGCAACCCCTGTGAACTGTTGCCACCG
GAGCGAGAGCTCCGAGCACTCTGTTCAGACTGCCTCGCTTAAACGAGGAG
GAAGGTGGGGACGACGTCAAGTCAGTATGGCCCTTACGGCCTGGGCTGCA
CACGTACTACAATGCCCAGTACAGAACGATCCGAGACCGCGAGGTGGAGG
AAATCTATCGAAAACTGGGCCCAGTTCGGATTGGAGGCTGCAATTCGCCT
CCATGAAGCCGGAATCGCTAGTAATGGCGCATCAGCTACGGCGCCGTGAA
TACGTTCCCGGGCCTTGTACACACCGCCCGTCACATCATGAAAGCCGTTT
GTACCCGAAGTCGCCCCTTAAAAGGCGCCGAAGGTATGGATGGTGATTGG
GATGAAGTCGTAACAAGGTAGCCGTAGGGGAACCTGCGGCTGGATCACCT
CCTT
>14_0929_02_40cm_scaffold_17848_16S_1 16S ribosomal RNA (16S rRNA) id=164153965 bin="14_0929_02_40cm_Bacteria_2832_56_9" organism_tax=Bacteria
ACGGAGAGTTTGATTCTGGCTCAGAACGAACGCTGGCGGCGTGGATAAGA
CATGCAAGTCGAGCGAGATTTTTTCCTGTAGCAATACAGGGAAAAGTCTA
GCGGCGAACGGGTGCTTAACACGTGGGCAACCTGCCGGGAAGTGGGGGAT
AGCTCGCCGAAAGGCGAATTAATACCGCATGTGATCAGAGAGGACATCCT
TTCGAAATCAAAGGTGGCGCAAGCTACCGCTTCTTGTGGGGCCCGCGGCC
TATCAGCTAGTTGGTGAGGTAACGGCCCACCAAGGCTTTGACGGGTAGCT
GGTCTGAGAGGACGACCAGCCACACTGGGACTGAGACACGGCCCAGACAC
CTACGGGTGGCAGCAGTCGAGAATTTTTCTCAATGGGGGAAACCCTGAAG
GAGCGACGCCGCGTGGAGGATGAAGGTCTTCGGATTGTAAACTCCTGTCA
TTGGGGAACAAGGTGCATACGTTAACTGCGTGTGCATTGATAGTACCCGA
AGAGGAAGAGACGGCTAACTCTGTGCCAGCAGCCGCGGTAATACAGAGGT
CTCAAGCGTTGTTCGGATTCATTGGGCGTAAAGGGTGCGTAGGCGGCGCG
GTAAGTCGGGTGTGAAATCTCGGGGCTTAACTCCGAAACTGCATTCGATA
CTGCCGTGCTTGAGGACTGGAGAGGAGACTGGAATTTACGGTGTAGCGGT
GAAATGCGTAGATATCGTAAGGAAGACCAGTGGCGAAGGCGGGTCTCTGG
ACAGTTCCTGACGCTGAGGCACGAAGGCCAGGGGAGCAAACGGGATTAGA
TACCCCGGTAGTCC
>14_0929_02_40cm_scaffold_6154_16S_1 16S ribosomal RNA (16S rRNA) id=164153945 bin="14_0929_02_40cm_Archaea_2856_56_7" organism_tax=Archaea organism_desc=Pete_OTU_975
CTCCGGTTGATCCTGCCGGACCCGACTGCTATCGGAATGGGATTTAGCCA
TGTTAATCATGCGTTCCTCGAGTGCGAGGGACGCGGTGTACGGCTCAGTA
ACACGTAGTCAACCTACCCTAGAGACGCGGACAAACCCGGGAAACTGGGG
CTAATACGCGATAGGTCATATCATCTGGAAGGAGATATGGCCGAAAAGGA
TGGTGCGGGCTTCTTCCGCATCATTCGCTCCAGGATGGGACTGCGGCCGA
TCAGGCTGTTGGCGGGGTAATGGCCCACCAAACCTGTAACCGGTACGGGC
TTTGAGAGAAGGAGCCCGGAGATGGACACTGAGACAAGGGTCCAGGCCCT
ACGGGGCGCATCAGGCGCGAAAACTTCGCAATGCGCGAAAGCGTGACGAG
GCTATTCCGAGTGTTTTCCGCTTAGGAAGACTTTTCTTAGCTGTAAAAAG
GCTGGGGAATAAGGGGAGGGCAAGTCTGGTGTCAGCCGCCGCGGTAATAC
CAGCTCCTCGAGTGGTCGGGACGATTATTGGGCCTAAAGCATCCGTAGCC
TGTTCTGTAGGTCTCCTGTTAAATTCAACCGCTCAACGGTTGGCCCGCAG
GAGATACCGCAGGACTAGGAGGCGAGAGAGGCGGACGGTACTCCGCAGGT
AGGGGTAAAATCCTTTGATCTGCGGAAGACCACCAGTGGCGAAGGCGGTC
TGCCAGAACGCGCTCGACGGTGAGGGATGAAAGCTGGGGGAGCGAACCGG
ATTAGATACCCGGGTAGTCCCAGCCGTAAACGATGCAAGCTAGATGATCC
GATCGCAGTTCGCGATCGGAGTGTCGCAGGGAAGCCGTTAAGCTTGCCGC
CTGGGGAGTACGGTCGCAAGGCTGAAACTTAAAGGAATTGGCGGGGGAGC
ACCACAAGGGGTGAAGCCTGCGGTTCAATTGGAGTCAACGCCAGGAAACT
TACCAGGAGCGACAGCAGGTTGAGAGTCAGGCTGAAGACTTTACTTGACG
AGCTGAGAGGAGGTGCATGGCCGTCGCCAGTCTGCAGCTCGGAGCTTAAG
TACTCAGATCAGCTGACTATATGTGAGAGATTTCACTCCGTACATCGCCG
GAGTAGTCGCCGCTGATGGGCATCTCTATTCGCGAGAAGTCAGAATCGGA
ACCTCTGAGAAGATCTTTCTTCGCTTTCTTCGTACAAATCTCGAACGACT
CGGATACAATCCAAGAATCGAAGAAGGGAGACGCGTGTGGATTGTTAGAA
TNNNNNNNNNNNNNNNNNNNNNNNNNNNNNNNNTTGCAGGATTCTTTGAT
GGGGATGGCTCGATTAGCGTCTACAACTCTGGAACAAAGGGCGATTGGGG
ACCTTACAGGACCATTCGAATAACCTTCACTTCAAAGTCAAGGCGGTTCC
TTGCGGAACTGCGAACTTACTTGAAGTCGGTGGGGTTGACGCCCACCAGC
GTCAAAAAAGAGAAAGAGGTCTATCGCCTGAAGATGTACTCGTTGGAGAA
TCTCAAACTATTTCGTCAGCTCTTCACGATAAGACATCCCGTTAAGCTCT
CGAGAATGAGTTCCGTGCTGCAGGGCGAACTCGTGCCGTGAGGCGTCCTG
TTAAGTCAGGCAACGAGCGAGACCCTTGCTAGTAATTGCTAGCTGCTCAG
AGATGGGCGGAGGCTAGTTACTAGGACTGCGGTTGCTAAAACCGAGGAAG
GAGAGGGCCACGGCAGGTCAGTATACGGCATACTCGGTCAACCAAACTGA
TTCCTGTTTGCTTTCACTCACGGGAAACAGGTTCAGAGGCTAGAGGTGCC
GGCTAAGGCCCCGAAACTCCTGGGCCACACGCGGGCTGCAATGGTAGGGA
CAATGGGCTCCGACCTCGAAAGAGGAAGGCAATCCTCAAACCCTACCCCA
GTTGTGATTGAGGGCTGAAACCCGCCCTCATGAATATGGAATCCCTAGTA
ACCGCGTGTCATCACCGCGCGGTGAATACGTCCCTGCTCCTTGCACACAC
CGCCCGTCGCTTCACCCGAGTTGGGTTTAGACGAGGCCACCTCTTGTTGG
GGTGATCGAATCTAAGTTCGGCAAGGGGGGAGAAGTCGTAACAAGGTGGC
TGTAGGGGAACCTGCAGCCGGATCACCTCCTTAGTAACGAACTCGGGAAG
ACAGCCACGCACTGAAATGAGGTTTGAGCACGGCCTGCATCAGAGATGCA
GCGTCTCATCGAGAGATGTGATGCGAAGGGCATAGCGGGCACAGTGGCCC
GTGATTAATGCCGTGCATAGGGTTCGCGCAAGCATCCGCCGGGATGTTAA
AATCATCCGACGCAACGACGCCGGATGGTGGATGGCTTGGCTTGGGCGGC
GACGAAGGGCGTGGCAAGCTGCGATAAGCCTCGGGGAGGGGCATGCAACC
GTTGATCCGAGGATCCCCGAATGGGTTCAAACCTGCCGGGATTGCCGCAA
GGCGTTCCGGCGCTCCGTGAGGAGCGCAAAC
>14_0929_05_20cm_scaffold_161_16S_1 16S ribosomal RNA (16S rRNA) id=165067055 bin="14_0929_05_20cm_Acidobacteria_2978_54_10" organism_tax=Acidobacteria, Bacteria
CGAGAGTTTGATCCTGGCTCAGAATCAACGCTGGCGGCGTGCCTAACACA
TGCAAGTCGCACGAGAAAGTGGAGCAATCCATGAGTACAGTGGCGTACGG
GTGAGTAACACGTGACTAACCTACCTTCGAGTGGGGAATAACCTCGGGAA
ACCGGGGCTAATACCGCATAACATCTTCTGGCTGAGACGCCGGTTGATCA
AAGCAGCAATGCGCTTGAAGAGGGGGTCGCGGCTGATTAGCTAGTTGGTG
AGGTAACGGCTCACCAAGGCGATGATCAGTAGCCGGCCTGAGAGGGCGCT
CGGTCACACTGGAACTGAAACACGGTCCAGACTCCTACGGGAGGCAGCAG
TGGGGAATTTTGCGCAATGGGGGAAACCCTGACGCAGCAACGCCGCGTGG
AGGATGAAGTCCCTTGGGACGTAAACTCCTTTCGATCGGGACGATAATGA
CGGTACCGGAAGAAGAAGCCCCGGCTAACTTCGTGCCAGCAGCCGCGGTA
ATACGAGGGGGGCAAGCGTTGTTCGGAATTATTGGGCGTAAAGGGCGCGT
AGGCGGTGCGGTAAGTCTGTTGTGAAATCTCCGGGCTCAACTCGGAGCTT
GCATCAGAAACTGCCGTGCTTGAGTGTGGGAGAGGTGAGTGGAATTCCCG
GTGTAGCGGTGAAATGCGTAGATATCGGGAGGAACACCTGTGGCGAAAGC
GGCTCACTGGACCACAACTGACGCTGAGGCGCGAAAGCTAGGGGAGCAAA
CAGGATTAGATACCCTGGTAGTCCTAGCCCTAAACTATGGATGCTTGGTG
TGATCGGTACCCAATCCGATCGTGCCGAAGCTAACGCGATAAGCATCCCG
CCTGGGGAGTACGGTCGCAAGGCTGAAACTCAAAGGAATTGACGGGGGCC
CGCACAAGCGGTGGAGCATGTGGTTCAATTCGACGCAACGCGAAGAACCT
TACCTGGGCTCGAAATGTAGTGGAATCAGGTGGAAACATCTGCGTCCCGC
AAGGGACTGCTATATAGGAGCTGCATGGCTGTCGTCAGCTCGTGTCGTGA
GATGATGGGTTAAGTCCCGCAACGAGCGCAACCCTTATCGTTAGTTGCCA
TCAGGGCAAGCTGGGCACTCTAGCTAAACCGCCTCGGATAACGGGGAGGA
AGGTGGGGATGACGTCAAGTCCTCATGGCCTTTATGTCCAGGGCTACACA
CGTGCTACAATGGCCGGTACAAACCGTCGCAAACCCGCGAGGGGGAGCTA
ATCGGAAAAAGCCGGCCTCAGTTCGGATTGGAGTCTGCAATTCGACTCCA
TGAAGCTGGAATCGCTAGTAATCGCGGATCAGAACGCCGCGGTGAATACG
TTCCCGGGCCTTGTACACACCGCCCGTCACATCACGAAAGTGGACTGCAC
TAGAAGCCGGCGTGCCAACCGCAAGGGGGTAGCCGTCCAAGGTATGGTTC
ATGATTGGGGTGAAGTCGTAACAAGGTAGCCGTAGGAGAACCTGCGGCTG
GATCACCTCCTT
>14_0929_05_20cm_scaffold_798_16S_1 16S ribosomal RNA (16S rRNA) id=165067062 bin="14_0929_05_20cm_Bacteria_2979_70_7" organism_tax=Bacteria
CGGAGAGTTTGATCCTGGCTCAGGGTTAACGCTGGCGGCGCGCCTAACAC
ATGCAAGTCGAGCGAGGGCTCTTCTCCCGCAAGGGAGGGGAGTTCCTAGC
GGCGAACGGGTGAGTAACACGTGGGCAACCTGTCGTCTCGTGGGGGATAA
CACCGGGAAACCGGTGCTAATACCGCATGTCATCACCGGTCGCATGGCCG
GTGAGAAAAGCAGCAATGCGCGAGATGGTGGGCCCGCGGCCTATCAGCTA
GTCGGTGGGGTAACGGCCTACCGAGGCTTTGACGGGTAGCTGGTCTGAGA
GGACGACCAGCCACACGGGGACTGAGACACGGCCCCGACTCCTACGGGAG
GCAGCAGTGAGGAATCTTCCGCAATGGGCGCAAGCCTGACGGAGCGACGC
CGCGTGTGGGATGAAGTCCTTCGGGATGTAAACCACTGTCGGAGGGGAAG
ACCAAAGGACGGTACCCTCCAAGAAAGCCCCGGCTAACTACGTGCCAGCA
GCCGCGGTAATACGTAGGGGGCAAGCGTTACTCGGATTCACTGGGCGTAA
AGAGCGTGTAGGCGGCTGGCCAAGCGTGATGTGAAATCTCCGGGCTCAAC
CCGGAAACTGCATCGCGAACTGGCCTGGCTGGAGTGCAGGAGAGGGCGGC
GGAATTCCCGGTGTAGCGGTGAAATGCGTAGATATCGGGAGGAACACCAG
TGGCGAAGGCGGCCGCCTGGCCTGTAACTGACGCTGAGACGCGAAAGCGT
GGGGAGCGAACCGGATTAGATACCCGGGTAGTCCACGCCCTAAACGTTGC
GAACTAGGTGTTGGCAGGATTGACCCTGTCAGTGCCGCAGCTAACGCATT
AAGTTCGCCGCCTGGGAAGTACGGTCGCAAGATTAAAACTCAAAGGAATA
GGCGGGGGCCCGCACAAGCAGCGGAGCGTGTGGTTTAATTCGATGCGACG
CGAAGAACCTTACCTGGGCTTGACATGTTTCGGAAACGCCGGTGAAAGCC
GGCGCCCCTCGCAAGAGGCTGTTACACAGGTGGTGCATGGCTGTCGTCAG
CTCGTGCCGTGAGGTGTTGGGTTAAGTCCCGCAACGAGCGCAACCCCTGT
CCTTAGTTGAATGTTCTAGGGAGACTGCCGGGCGAAACCCGGAGGAAGGT
GGGGATGACGTCAAGTCAGCATGCCCTTTATGTCCAGGGCTACACACACG
CTACAATGGCCGGGACAACGGGTTCCAACACGGCGACGTGAAGGTAATCC
CTTAAAGCCGGTCTCAGTTCGGATTGCAGGCTGCAACCCGCCTGCATGAA
GTCGGAGTTGCTAGTAACCGCAGGTCAGCACACTGCGGTGAATACGTTCC
CGGGCCTTGCACTCACCGCCCGTCACACCACCCGAGTCTGGTGCTCCCGA
AGTCGCTGGCCGAACCCGTAAGGGACGGAGGTGCCGAAGGAGTGCCCGGT
GAGGGGGGTGAAGTCGTAACAAGGTAGCCGTACCGGAAGGTGTGGCTGGA
TCACCTCCTT
>14_0929_05_20cm_scaffold_7343_16S_1 16S ribosomal RNA (16S rRNA) id=165067072 bin="14_0929_05_20cm_Bacteria_2980_55_9" organism_tax=Bacteria
AAACGTGCCGCCTGGGGAGTACGGTCGCAAGATTAAAACTCAAAGAAATT
GACGGGGGCCCGCACAAGCGGTGGAGTATGTGGCTCAATTCGATGCAACG
CGAAGAACCTTACCAGGCCTTGACATGCATCTCTAAGTTGGTGAAAGCCA
GCGAGTGTCGAAAGACACAATTTGCACAGGTGCTGCATGGCTGTCGTCAG
CTCGTGTCGTGAGATGTTGGGTTAAGTCCCGCAACGAGCGCAACCCCTGT
GAACTGTTGCCACCGAGCCGAGAGGCTCGAGCACTCTGTTCAGACTGCCC
CGCTTTAACGGGGAGGAAGGTGGGGACGACGTCAAGTCAGTATGGCCCTT
ACGGCCTGGGCTGCACACGTACTACAATGCTCAGTACAGAACGATCCAAG
ACCGCGAGGTGGAGGAAATCACTAAAACTGAGCCCAGTTCAGATTGAAGT
CTGCAACTCGACTTCATGAAGCCGGAATCGCTAGTAATGGCGTATCAGCT
ACGACGCCGTGAATACGTTCCCGGGCCTTGTACACACCGCCCGTCACATC
ATGGGAGTCGCTTGTAGCCGAAGTCGGCGCGCTAACTAGCAATAGAGGCA
GCCGCCTACGCTATGAGCGGTAACTGGGATGAAGTCGTAACAAGGTAGCC
GTAGGGGAACCTGCGGCTGGATCACCTCCTT
>14_0929_05_20cm_scaffold_10795_16S_1 16S ribosomal RNA (16S rRNA) id=165067076 bin="14_0929_05_20cm_Acidobacteria_3011_65_8" organism_tax=Acidobacteria, Bacteria organism_desc=OTU_1753; GP_6 (SILVA)
ATGAGAGTTTGATCCTGGCTCAGAATCAACGCTGGCGGCGTGCCTAACAC
ATGCAAGTCGAACGCGAAAGCCCCGCAAGGGGTGAGTAGAGTGGCAAACG
GGTGAGTAACGCGTGGGTGACCTGCCTTCGAGTGGGGGATAACGTTCCGA
AAGGGACGCTAATACCGCATGACATCCTGTCTTTCAAGAGATGGAGATCA
AAGCTGGGGATCGCAAGACCTAGCACTCGAAGAGGGGCCCGCGTCCGATT
AGCTAGTTGGTGAGGTAACGGCTCACCAAGGCGACGATCGGTAGCCGGCC
TGAGAGGGCGGACGGCCACACTGGGACTGAGACACGGCCCAGACTCCTAC
GGGAGGCAGCAGTGGGGAATTGTTCGCAATGGGCGCAAGCCTGACGACGC
AACGCCGCGTGGAGGATGAAGATCTTCGGGTCGTAAACTCCTTTCGATCG
AGACGAATTCCCTTGCGGTGAACAATCGCGAGGGTTGACGGTACCGAGAG
AAGAAGCCCCGGCTAACTCCGTGCCAGCAGCCGCGGTAATACGGGGGGGG
CAAGCGTTGTTCGGAATTACTGGGCGTAAAGGGCTCGTAGGCGGCCAACT
AAGTCAAACGTGAAATCCCTCGGCTTAACCGGGGAACTGCGCTTGATACT
GGATGGCTTGAGATTGGGAGAGGGATGCGGAATTCCAGGTGTAGCGGTGA
AATGCGTAGATATCTGGAGGAACACCGGTGGCGAAGGCGGCATCCTGGAC
CAACACTGACACTGAGAAGCGAAAGCCAGGGGAGCAAACGGGATTAGATA
CCCCGGTAGTCCTGGCCCTAAACGATGAATGCTTGG
>14_0929_05_20cm_scaffold_30003_16S_1 16S ribosomal RNA (16S rRNA) id=165067099 bin="14_0929_05_20cm_Ktedonobacter_racemifer_3036_53_7" organism_tax=Ktedonobacter racemifer, Ktedonobacter, Ktedonobacterales, Ktedonobacteria, Chloroflexi, Bacteria organism_desc=Pete_OTU_19
TGGCGAGTTTGATCCTGGCTCAGGATAAACGCTGGCGGCGTGCCTAACAC
ATGCAAGTCGAACGAGTTCCCCTCCTTCGGGAAGGGAGCGAGTGGCGGAC
GGGTGAGTAAGACGTGGGTCACCTACCTTTCAGTGAGGGATACCGGCGAG
AAATCGCCGACAATCCCGCATACGCTTCGCGTTCTGGAACGAGCGCCAAG
CAAAGCTCTGCAAAGGGCGCTGGGAGATGGGCCCGCGGCCGATTAGCTGG
TTGGTGGGGTAAGAGCTCACCAAGGCGACGATCGGTAGCTGGTCTGAGAG
GACGATCAGCCACACTGGGATTGAGAACGGCCCAGACTCCTACGGGGGGC
AGCAGTGAGGAATTTTCGGCAATGGGGGCAAGAGCAAGGACGGTACCAGA
GGAACAAGCCCCGGCTAACTACGTGCCAGCAGCCGCGGTAATACGTAGGG
GGCGAGCGTTGTCCGGAGTTACTGGGCGTAAAGCGCACGCAGGCGGTGCT
GCGCGTTTGGGGTTACAGCTCCCGGCTCAACCGGGAGAGCGCCTCGAAGA
CGGCAGCACTTGAGGGCCAGAGAGGGACACGGAACTCCGGGTGGAGTGGT
GAAATGCGTAGATATCCGGAAGAACACCAAAGGCGAAGGCAGTGTCCTGG
CTGGTACCTGACGCTCAGGTGCGAAAGCTAGGGGAGCGAACGGGATTAGA
TACCCCGGTAGTCCTAGCCGTAAACGATGACCACTAGGTGTGCGGGGTAT
CGACCCCCTGCGTGCCGCAGCCAACGCAATAAGTGGTCCGCCTGGGGAGT
ACGGTCGCAAGATTAAAACTCAAAGGAATTGACGGGGACCCGCACAAGCA
GCGGAGCGTGTGGTTTAATTCGAAGCAACGCGAAGAACCTTACCAGGGCT
TGACATGCCGCTGCACCTCCTGGAGACAGGAGTCCCTTCGGGGCGGCGGC
ACAGGTGCTGCATGGCTGTCGTCAGCTCGTGCCGTGAGGTGTTGGGTTAA
GTCCCGCAACGAGCGCAACCCCTGTCGTCGGTTGGATCTCTCCGACGAGA
CTGCCGCGATCAACGTGGAGGAAGGTGGGGATGACGTCAAGTCAGCACGG
CCCTTACATCCTGGGCGACACACACGCTACAATGGTCGGGACAGAGGGGA
GCCAACCCGCGAGGGGGAGCCAATCCCAGCAAACCCGATCTCAGTTCGGA
TTGGAGGCTGAAACCCGCCTCCATGAAGGTGGAGTTGCTAGTAACCGTGA
GTCAGCCACATCACGGTGAATACGTTCCCGGGTCTTGTACACACCGCCCG
TCACACCACGAAAGTCGGCAACACCTGAAGCCGCTGGGCTAACCCGAGAG
GGAGGCAGGCGTCGAGGGT
>14_0929_05_30cm_scaffold_4275_16S_1 16S ribosomal RNA (16S rRNA) id=173762020 bin="14_0929_05_30cm_Bacteria_3176_67_7" organism_tax=Bacteria organism_desc=RIF-WS3X; OTU_1711; T0_Elevated_20cm; Highly Novel
CGGAGAGTTTGATCCTGGCTCAGAACGAACGTTGGCGGCGTGGATTAGGC
ATGCAAGTCGAACGCGAAAGGGTAGCAATACCCGAGTAAAGTGGCGAACG
GGTGAGTAACGCGTAGGAAACCTGCCTTCGAGTGGGGGATAACATCCCTA
ACGGGGTGCTAATACCGCATGACACTGCGAAATCGCCTGGTTTTGCAGTC
AAAGGTGGCCTCTATTTATAAGCTACCGCTCAAAGATGGTCCTGCGTCCC
ATTAGCTAGTTGGCGGGGTAACGGCCCACCAAGGCATCGATGGGTAGCCG
ATCTGAGAGGATGACCGGCCACACTGGGACTGAGATACGGCCCAGACTCC
TACGGGAGGCAGCAGTCGAGAGGCTTCGGCAATGGGGGAAACCCTGACCG
AGCGACGCCGCGTGGAGGATGAAGGCCCTTGGGTTGTAAACTCCTGTCAT
GTGGGAAGAAACCTCACGGCGTGAATAATGCCGTGAGCTGACGGTACCAC
AAGAGGAAGCTCCGGCTAACTCCGTGCCAGCAGCCGCGGTAATACGGGGG
GAGCGAACGTTGTTCGGAATCACTGGGCGTAAAGGGCGTGTAGGCGGCTG
AATAAGTGGGATGTTAAATCCCCCGGCTCAACCGGGGACCTGCATCTCAT
ACTGTTCAGCTTGGGTACAGCAGAGGAGACTGGAATTCCCGGTGTAGCGG
TGAAATGCGTAGATATCGGGAGGAACACCAGTGGCGAAGGCGAGTCTCTG
GGCTGATACCGACGCTGAGGCGCGAAAGCCAGGGGAGCAAACGGGATTAG
ATACCCCGGTAGTCCTGGCCGTAAACGTTGGGCACTAGGTGTTGGAGGCA
TCGACCCCTCCAGTGCCGCAGCTAACGCATTAAGTGCCCCGCCTGGGGAG
TACGGCCGCAAGGTTGAAACTCAAAGGAATTGACGGGGGCCCGCACAAGC
GGTGGAGCATGTGGTTTAATTCGACGCAACGCGAAGAACCTTACCCAGAC
TTGACATGCACGGGACCGGTGTTGAAATACACCTTCCCTTCGGGGCTCGT
GCACAGATGCTGCATGGCTGTCGTCAGCTCGTGTCGTGAGATGTTGGGTT
AAGTCCCGCAACGAGCGCAACCCTTGTCATTAGTTGCCATCATTCAGTTG
GGCACTCTAATGAGACTGCCGGTGGTGAACCGGAGGAAGGTGGGGATGAC
GTCAAGTCCTCATGGCTCTTACGTCTGGGGCTACACACGTGCTACAATGG
CCGGTACAAAGGGTTGCAATGCCGCGAGGTGGAGCCAATCCCAAAAAGCC
GGCCTCAGTTCGGATTGGAGTCTGCAACTCGACTCCATGAAGTCGGAATC
GCTAGTAATCGCTGATCAGCAGGCAGCGGTGAATACGTTCCCGGGCCTTG
TACACACCGCCCGTCAAGCCACGAAAGTCGGTAGTACCCGAAGTCGGTGT
GCCAACCCGG
>14_0929_05_30cm_scaffold_23340_16S_1 16S ribosomal RNA (16S rRNA) id=173762052 bin="14_0929_05_30cm_Nitrospirae_3185_61_13" organism_tax=Nitrospirae, Bacteria
CGAGAGTTTGATCCTGGCTCAGAACGAACGCTGGCGGCGCGCTTAACACA
TGCAAGTCGAACGAGAAGGCGTAGCAATACGCTTGTACAGTGGCGAACGG
GTGAGTAATACGTGGGTGACCTACCCTCGAGTGGGGAATAACCCGCCGAA
AGGCGGGCTAATGCCGCGTACGCTTCCATCTTTATGGAGGTGGAAGGAAA
GCCGTGCCGTGGGCACGGCGCTCAAGGATGGGCTCACGTCCTATCAGCTT
GTTGGTAGGGTAACGGCCTACCAAGGCTCCGACGGGTAGCTGGTCTGAGA
GGACGATCAGCCACACTGGCACTGCGACACGGGCCAGACTCCTACGGGAG
GCAGCAGTGAGGAATATTGCGCAATGGGCGAAAGCCTGACGCAGCGACGC
CGCGTGGGGGATGAAGGTCTTCGGATTGTAAACCCCTTTCGGGAGGGAAG
ATGGGACGGGCAACCGTTCGGACGGTACCTCCAGAAGCAGCCACGGCTAA
CTTCGTGCCAGCAGCCGCGGTAATACGAAGGTGGCAAGCGTTGTTCGGAT
TTACTGGGCGTACAGGGAGCGTAGGCGGTTAGGTAAGCCCTTCGGGAAAT
CTCCCGGCTTAACCGGGAAAGGTCGGGGGGGACTGCCTGGCTAGAGGACG
GGAGAGGAGCGCGGAATTCCCGGTGTAGCGGTGAAATGCGTAGAGATCGG
GAGGAAGGCCGGTGGCGAAGGCGGCGCTCTGGAACGTTCCTGACGCTGAG
GCTCGAAAGCGTGGGGAGCAAACAGGATTAGATACCCTGGTAGTCCACGC
CCTAAACGATGGACACTAAGTGTCGGCGGGTTACCGCCGGTGCCGCAGCT
AACGCAGTAAGTGTCCCGCCTGGGGAGTACGGCCGCAAGGTTGAAACTCA
AAGGAATTGACGGGGGCCCGCACAAGCGGTGGAGCATGTGGTTCAATTCG
ACGCAACGCGAAGAACCTTACCCAGGTTGGACAAGCAGGTAGTAAAAACC
TGAAAGGGCAATGAGCCCGCAAGGGCATCCTGCTCAGGTGCTGCATGGCT
GTCGTCAGCTCGTGCCGTGAGGTGTTGGGTTAAGTCCCGCAACGAGCGCA
ACCCCTGTCTTCAGTTGCCATCGGGTCAAGCCGGGCACTCTGAAGGGACT
GCCCAGGAGAACGGGGAGGAAGGTGGGGATGACGTCAAGTCAGCATGGCC
TTTATGCCTGGGGCTACACACGTGCTACAATGACCGGTACAAAGGGCTGC
AAACCCGCGAGGGGGAGCCAATCCCAAAAAACCGGCCTCAGTTCAGATTG
GGGTCTGCAACTCGACCCCATGAAGGCGGAATCGCTAGTAATCCCGGATC
AGCACGCCGGGGTGAATACGTTCCCGGGCCTTGTACACACCGCCCGTCAC
ACCACGAAAGCCCGTTGTACCAGAAGTCGCTGGAGCCAACCCGCAAGGGG
GGCAGGCGCCCAAGGTATGGCTGGTGATTGGGGTGAAGTCGTAACAAGGT
AGCCGTAGGGGAACCTGCGGCTGGATCACCTCCTT
>14_0929_05_30cm_scaffold_11991_16S_1 16S ribosomal RNA (16S rRNA) id=173762032 bin="14_0929_05_30cm_Acidobacteria_3216_65_8" organism_tax=Acidobacteria, Bacteria organism_desc=OTU_1769; GP_6 (SILVA)
ATGAGAGTTTGATCCTGGCTCAGAATCAACGCTGGCGGCGTGCCTAACAC
ATGCAAGTCGAACGCGAAAGCCCCGCAAGGGGTGAGTAGAGTGGCAAACG
GGTGAGTAACGCGTGGGTGACCTGCCTTCGAGTGGGGGATAACGTTCCGA
AAGGGACGCTAATACCGCATGACATCCTGTCTTTCAAGAGATGGAGATCA
AAGCTGGGGATCGCAAGACCTAGCACTCGAAGAGGGGCCCGCGTCCGATT
AGCTAGTTGGTGAGGTAACGGCTCACCAAGGCGACGATCGGTAGCCGGCC
TGAGAGGGCGGACGGCCACACTGGGACTGAGACACGGCCCAGACTCCTAC
GGGAGGCAGCAGTGGGGAATTGTTCGCAATGGGCGCAAGCCTGACGACGC
AACGCCGCGTGGAGGATGAAGATCTTCGGGTCGTAAACTCCTTTCGATCG
AGACGAATTCCCTTGCGGTGAACAATCGCGAGGGTTGACGGTACCGAGAG
AAGAAGCCCCGGCTAACTCCGTGCCAGCAGCCGCGGTAATACGGGGGGGG
CAAGCGTTGTTCGGAATTACTGGGCGTAAAGGGCTCGTAGGCGGCCAACT
AAGTCAGACGTGAAATCCCTCGGCTTAACCGGGGAACTGCGTCTGATACT
GGTTGGCTTGAGTTTGGGAGAGGGATGCGGAATTCCAGGTGTAGCGGTGA
AATGCGTAGATATCTGGAGGAACACCGGTGGCGAAGGCGGCATCCTGGAC
CAACACTGACGCTGAGGAGCGAAAGCCAGGGGAGCAAACGGGATTAGATA
CCCCGGTAGTCCTGGCCCTAAACGATGAATGCTTGGTGTGGCGGGTATCG
ATCCCTGCCGTGCCGAAGCTAACGCATTAAGCATTCCGCCTGGGGAGTAC
GGTCGCAAGGCTGAAACTCA
>14_0929_05_30cm_scaffold_1656_16S_1 16S ribosomal RNA (16S rRNA) id=173762015 bin="14_0929_05_30cm_Bacteria_3221_68_11" organism_tax=Bacteria
CGGAGAGTTTGATTCTGGCTCAGGACAAACGCTGGCGGCGTGCATAAAAC
ATGCAAGTCGAACGGGCCAATCCCCGCAAGGGGAAAGGCTAGTGGCGAAC
GGCTGAGTAACACGTAGGTGACCTGCCCAGAAGTGGGGGATAACGAATCG
AAAGATTCGCTAATACCGCATGTGACCACTCATTCATTTGAGTGCTCAAA
GTCGCAAGACGCTTTTGGAGGGGCCTGCGGCGGATTAGCTAGATGGCGAG
GTAACGGCTCACCATGGCGTCGATCCGTAGCTGGTCTGAGAGGATGACCA
GCCAGACTGGGACTGAGACACGGCCCAGACTCCTACGGGAGGCAGCAGTT
AGGAATTTTGCGCAATGGGGGAAACCCTGACGCAGCCACGCCGCGTGCGG
GATGAAGGCCTTCGGGTCGTAAACCGCTTTTCTCGAGGAAGAAACTCTGA
CGGTACTCGAGGAATAAGCAACGGCTAACTACGTGCCAGCAGCCGCGGTA
ATACGTAGGTTGCGAGCGTTGTCCGGATTTACTGGGCGTAAAGCGCGCGC
AGGCGGTTCCGAAAGTCGAATGTGAAAGCTCCTGGCCCAACTGGGAGAGG
CCGTTCGAAACTTCGGAACTTGAAGGCGGGAGAGGCAGATGGAATTTCCG
GTGTAGCGGTAAAATGCGTAGATACCGGAAGGAACACCAGTGGCGAAAGC
GATCTGCTGGCCCGCCCTTGACGCTCAGGCGCGAAAGCTGGGGGAGCGAC
CGGGATTAGATACCCCGTTAGTCCCAGCCGTAAACAATGGGCACTAGGTG
TTGTCGGTATCGACCCCGGCAGTGCCGTAGCTAACGCATTAAGTGCCCCG
CCTGGGGAGTACGACCGCAAGGTTAAAACTCAAAGAAATTGACGGGGGCC
CGCACAAGCAGCGGAGCGTGCGGTTCAATTCGATGGTACGCGAAGAACCT
TACCCAGACTTGACATGCAGGTGGTAGAGGACCGAAAGGCGATCGACCCG
CAAGGGAGCTTGCACAGGTGTTGCACGGCCGTCGTCAGCTCGTGTCGTGA
GATGTTGGGTTAAGTCCCGCAACGAGCGCAACCCTCGGGGTCTGTTGTAT
CTCTCAGACTCCACTGCCGAGAGAAACTCGGAGGAAGGTGGGGACGAAGT
CAGGTCAGCGTGGCCTTTATGTCTGGGGCTACACGCACGCTACAATCGCC
GGTCACAGCGGGTCGCGACTGCGCGAGCAGGAGCTAATCCCATAAAACCG
GCGTCAGTTCAGATCGGAGGCTGCAACTCGCCTCCGTGAAGTCGGAGTTG
CTAGTAACCGCGGGACAGTACACCGCGGTGAATATGTTCCCGGGCCTTGT
ACACACCGCCCGTCACGTCATGGGAGTTAGTAACACCCGAAGCCGGTGGG
TCAACCGCAAGGAGACAGCCGTCGAAGGTGGGACTAGCGACTGGGACGAA
GTCGTAACAAGGTAGCCGTACCGGAAGGTGCGGCTGGATCACCTCCTT
>14_0929_05_30cm_scaffold_4499_16S_1 16S ribosomal RNA (16S rRNA) id=173762022 bin="14_0929_05_30cm_Bacteria_3252_59_8" organism_tax=Bacteria
CGGAGAGTTTGATTCTGGCTCAGAACGAACGCTGGCGGCGTGGATAAGAC
ATGCAAGTCGGACGCTAATTGCCGGGTAGCAATATTCGGCAGTTGGAGTG
GCGTAAGGGTGCGTAACACGTGGGTAATCTGCCGTGAAGTCGGGGATAAC
TCGCTGAAAGGCGAGCTAATACCGGATGTTGATCTTGAGTGGAATCGTTT
AGGATCCAAAGTTGGGGACCGTAAGGCCTGACGCTTCACGATGAGCCCGC
GGCCTATCAGCTAGTTGGTGAGGTAACAGCTCACCAAGGCTAAGACGGGT
AGCTGGTCTGAGAGGACGACCAGCCACACTGGAACTGAGACACGGTCCAG
ACACCTACGGGTGGCAGCAGTCGAGAATTTTTCACAATGGGCGAAAGCCT
GATGGAGCGACGCCGCGTGGGGGATGAATGGCTTCGGCCCGTAAACCCCT
GTCATTTGCGAACAATTCGCGCTACCTAACACGTAGCGCGTTGATAGTAG
CGAAAGAGGAAGGGACGGCTAACTCTGTGCCAGCAGCCGCGGTAATACAG
AGGTCCCAAGCGTTGTTCGGATTCACTGGGCGTAAAGGGTGCGTAGGCGG
TCGGGTAAGTCTGATGTGAAATCTCCGAGCTCAACTCGGAAATGGCATTG
GATACTATTCGGCTGGAGGGTTGGAGGGGGGACTGGAATTCTCGGTGTAG
CAGTGAAATGCGTAGATATCGAGAGGAACACCAGTGGCGAAGGCGAGTCC
CTGGACAACTCCTGACGCTGAGGCACGAAAGCTAGGGGAGCAAACAGGAT
TAGATACCCTGGTAGTCCTAGCC
>14_0929_05_30cm_scaffold_24639_16S_1 16S ribosomal RNA (16S rRNA) id=173762053 bin="14_0929_05_30cm_Bacteria_3286_55_10" organism_tax=Bacteria
GGTGTGAAATTTCGGAGCTTAACTCCGAAACTGCATTCGATACTGCGGTG
CTTGAGGACTGGAGAGGAGACTGGAATTCATGGTGTAGCAGTGAAATGCG
TAGAGATCATGAGGAAGACCAGTGGCGAAGGCGGGTCTCTGGACAGTTCC
TGACACTGAGACACGAAGGCCAGGGGAGCAAACGGGATCAGATACCCCGG
TAGTCCTGGCAGTAAACGGTGCACGTTTGGTGTGGGAGGATTCGACCCCT
TCTGTGCCGGAGCTAACGCGTTAAACGTGCCGCCTGGGGAGTACGGTCGC
GAGATTAAAACTCAAAGAAATTGACGGGGGCCCGCACAAGCGGTGGAGTA
TGTGGCTTAATTCGATGCAACGCGAAGAACCTTACCTGGCCTTGACATGC
ATCTCTAAGCGCGTGAAAGCGCGTGACTCCCGAAAGGGAGAATTTGCACA
GGTGCTGCATGGCTGTCGTCAGCTCGTGTCGTGAGATGTTGGGTTAAGTC
CCGCAACGAGCGCAACCCCTGTGAACTGTTGCCACCGAGCCGAGAGGCTC
GAGCACTCTGTTCAGACTGCCCTGTGAAACGGGGAGGAAGGTGGGGACGA
CGTCAAGTCAGTATGGCCCTTACGGCCAGGGCTGCACACGTACTACAATG
CCCAGTACAGAACGATCCGAGACCGCAAGGTGGAGGTAATCTAGTAAAAC
TGGGCCCAGTTCGGATTGGAGTCTGCAACTCGACTCCATGAAGCCGGAAT
CGCTAGTAATGGCGCATCAGCTACGGCGCCGTGAATACGTTCCCGGGCCT
TGTACACACCGCCCGTCACATCATGGAAGTTGCTTGTAGCCGAAGCCGGC
GCGCTAACCCGCAAGGGATGCAGCCGTCTACGCTATGAGCAGTAACTGGG
ATGAAGTCGTAACAAGGTAGCCGTAGGGGAACCTGCGGCTGGATCACCTC
CTT
>14_0929_05_40cm_scaffold_2070_16S_1 16S ribosomal RNA (16S rRNA) id=174772621 bin="14_0929_05_40cm_Nitrososphaera_3389_34_9" organism_tax=Nitrososphaera, Nitrososphaerales, Nitrososphaeria, Thaumarchaeota, Archaea
CTCCGGTTGATCCTGCCGGACCCGACTGCTATCAGAGTGAGATTAAGCCA
TGCGAGTCAACGTAGCAATACGTGGCACACGGCTCAGTAACACGTAGTCA
ACATAACCAAAGGACGTGGATAATCTCGGGAAACTGAGGCTAAACCGCGA
TAGACCAAGATACCTGGAATGGTTTTTGATCAAAATCTATATGGCCTTTG
GATTGGACTGCGTCCGATCAGGCTGTTGGTGAGGTAATGGCCCACCAAAC
CTATAACCGGTACGGGCTCTGAGAGGAGGAGCCCGGAGATGGGTACTGAG
AAAAGGACCCAGGCCCTATGGGGCGCAGCAGGCGCGAAACCTCTGCAATA
GGCGAAAGCCTGACAGGGTTACTCTGAGTGACTTTCGCTAAGAAAGTCTT
TTGACATCTCTAAAAATGGTGTAGAATAAGGGGTGGGCAAGTCTGGTGTC
AGCCGCCGCGGTAATACCAGCACCCCGAGTGGTCGGGACGATTATTGGGC
CTAAAGCATCCGTAGCCGGTTTTACAAGTCCTCCGTTAAATCCAACTGCT
TAACAGATGGGCCGCGGAGGATACTAT
>14_0929_05_40cm_scaffold_758_16S_1 16S ribosomal RNA (16S rRNA) id=174772615 bin="14_0929_05_40cm_Euryarchaeota_3390_64_17" organism_tax=Euryarchaeota, Archaea
GCTGTTCTCGTTCCTAAAAAGCACGAGAAGTAAGGGCCGGGTAAGACGGG
TGCCAGCCGCCGCGGTAATACCCGCGGCCCGAGTGGTGCTCATTATTATT
GAGTCTAAAACGTCCGTAGCCGGTCGGATAGATTCCTGGGTAAATCGAAC
CGCTCAACGGTTCGAATTCCGGGGAGACCGTCTGACTTGGGACCGGGAGA
GGCGCGAGGTACTCCTGGGGTAGGGGTAAAATCCTGTAATCCTGGGAGGA
CCACCAGTGGCGAAGGCGTCGCGCTAGAACGGATCCGACGGTCAGGGACG
AAGCCCAGGGGCGCAAACGGGATTAGATACCCCGGTAGTCCTGGGTGTAA
ACGCTGCAGGCTTGGTGTCGGGGGTCCTACGGGGGCGCCCGGTGCCGGAG
CGAAGGTGTTAAGCCTGCTACTTGGGGAGTACGGTCGCAAGACTGAAACT
TAAAGGAATTGGCGGGGGAGCACCGCAACGGGAGGAGCGTGCGGTTCAAT
TGGATTCAACGCCGGAAAACTCACCGGGGGCGACCCTTACATGAAGGCCA
GGCTGATGACCTTGCCTGATTTTGGGAGAGGTGGTGCATGGCCGTCGTCA
GTTCGTACCGTAAGGCGTTCTGTCAAGTCAGATAACGAACGAGACCCTCG
CCCTTAGTTGCTAGTTCGTCCTCCGGGATGGGCGCACACTGTTCGTAGTT
CGGACTGAGGGCTGTAACCCGCCCTCACGAAGATGGATTCCGTAGTAATC
GCGTGTCAACATCACGCGGTGAATATGCCCCTGCTCCTTGCACACACCGC
CCGTCAAGCCACCCGAGTTGAGCCTGGGTGATGGTGCCGTTCTTGCGGCG
CTAGAACCTAGGTTCAGCAAGGAGGGCTAAGTCGTAAACATGTGTTGCGA
CTCCGGATCCGTGAGGAACCGGAACAAACCTGGCTATATGCGGGGAACTC
CGAGTATCCTCGAGTACCGCCAATGCGGTAACAATCTCGAGGTGCGGACA
ATCCGCAGGGAAGGCCGATCAGAAGATCGGAACCCTCAGAGACTGCACGC
CGGGCTCCGACGCACGTGCGTCGGATGATGATACAGTCCACGCCCCACGG
CGACATGGGGAGCACGTGAACAAGGTATCTGTAGGGGAACCTGCAGATGG
ATCACCTCC
>14_0929_05_40cm_scaffold_12768_16S_1 16S ribosomal RNA (16S rRNA) id=174772641 bin="14_0929_05_40cm_Bacteria_3399_58_7" organism_tax=Bacteria
CGAGAGTTTGATCCTGGCTCAGAACGAACGCTGGCGGCGTGCTTAACACA
TGCAAGTCGAGTGCGCGTGCCGTAGCAATACGGCATGGCGCACGGCGCAC
GGGTGCGTAACACGTGGGCAATCTGCCCTCCGGTGGGGAATAACCCCGCG
AAAGCGGGGCTAATTCCGCATAACATTCCGTGGACCTCGGTCCGCGGACT
CAAAGCCGCAAGGCGCCGGAGGAGGGGCCCGAGCCCGATTAGCTTGTTGG
CGAGGTAACGGCTCACCAAGGCAATGATCGGTAGCCGGTCTGAGAGGATG
GCCGGCCACACTGGAACTGAGACACGGTCCAGACTCCTACGGGAGGCAGC
AGTGGGGAATCTTGCGCAATGGGCGAAAGCCTGACGCAGCGACGCCGCGT
GGGGGATGAAGCTTTTCGGAGTGTAAACCCCTTTCGACTGGGACGAATGC
CCGCAAGGGAGTGACGGTACCGGTAGAAGAAGCCCCGGCTAACTACGTGC
CAGCAGCCGCGGTAAGACGTAGGGGGCCAGCGTTGCTCGGAATTACTGGG
CGTAAAGGGTCCGTAGGCGGTGTGGCAAGTCGGGAGTGAAATCTCTGGGC
TCAACTCAGAGACGGCTTCCGAAACTGCTGTGCTCGAGTGTGGGAGAGGC
GCGTGGAATTGCAGGTGTAGCGGTGAAATGCGTAGATATCTGCAGGAACA
CCCGTGGCGAAAGCGGCGCGCTGGACCGTTACTGACGCTGAGGAACGAAA
GCTAGGGGAGCAAACAGGATTAGATACCCTGGTAGTCCTAGCCCTAAACG
ATCAGGACTTGGGGTGGCCCGCGTTCGCGGGTCGTCCCGGAGCTAACGCG
TTAAGTCCTGCGCCTGGGGAGTACGGTCGCAAGACTGAAACTCAAAGGAA
TTGACGGGGGCCCGCACAAGCGGTGGAACATGTGGTTCAATTCGACGCTA
CGCGAGGAACCTTACCTG
>14_0929_05_40cm_scaffold_2256_16S_1 16S ribosomal RNA (16S rRNA) id=174772623 bin="14_0929_05_40cm_unknown_3413_53_7" organism_tax=unknown
CTCCGCTTGATCCTGGCGGACCCAACTGCTAGCGGGATGAGACTAAGCCA
TGCGAGTCAAACGCATCCTAGCCACGGTGGAAGCGTGGCGTACGGCTCAG
TAACATGTGGCTAACCTACCCTCAGAACCGGGACAACTTCGGGAAACTGA
GGCTAATACCGGATAGATGGAGAGGCCTGGAATGGTTCTCCGTTCAAAAG
GCCCTGGCAGCATGCTTGCCAGGGTTGTCTGAGGATGGGGCCGCACCTGA
TCAGGTTGTTGGTGAGGTAACGGCTCACCAAGCCTATAACCAGTACGGGC
CGTGAGAGCGGGAGCCCGGAGATGGGCACTGAGACAAGGGCCCAGGCCCT
ACGGGGCGCAGCAGGCGCGAAACCTCTGCAATGCGCGAAAGCGTGACAGG
GTCATCCCGAGTGCCATCCGCTGAGGAAGGCTTTTGCCTGGTCTAACCAG
CCGGGTGAATAAGGGGAGGGCAAGTCTGGTGTCAGCCGCCGCGGTAATAC
CAGCTCCTCGAGTGGTTGGGACGATTATTGGGTCTAAAGCGTCCGTAGCC
GGCTGGAAAAGTTCTCCGTTAAACCCAACGATCCAATCGTTGGCCTGCGG
AGAATACTCTTCGGCTTGGGGGCGGGGGAGGTCGGCGGTAGTCCCGGGGT
AGGGGCGAAAAGAGAAACAGTGTTTCTCGTCGCAGTCTTATAATCCCGGG
AGGACCACCAGTGGCGAAGGCGGCCGACTAAAACGCGCCCGACGGTGAGG
GACGAAAGCTGGGGGAGCGAACGGGATTAGATACCCCGGTAGTCCCAGCT
GTAAACGATGCAGGCTAGGTGTTAGAACGGGTACGGCCCGTCCTAGTGCC
GCAGGGAAGCCATTAAGCCTGCCACCTGGGGAGTACGGCCGCAAGGCTGA
ATTCTCGACGTGCAAAAACGCGCGCCGGGACAGTTAACTTAAAGGAATTG
GCGGGGGAGCACCACAAGGGGTGAAGCTTGCGGTTTAATTGGAGTCAACA
CCGGGAACCTTACCAGGGGCGACAGTTGGATGAAGGTCAGATTAAAGGTC
TTACCGGACTAGCTGAGAGGAGGTGCATGGCCGTCGCCAGTTCGTGCCGT
GAGGTGTTCTCTTAAGTGAGAAAACGAACGAGACC
>14_0929_05_40cm_scaffold_10745_16S_1 16S ribosomal RNA (16S rRNA) id=174772639 bin="14_0929_05_40cm_Bacteria_3414_60_5" organism_tax=Bacteria
CGAGAGTTTGATCCTGGCTCAGAATCAACGCTGGCGGCGTGCCTAACACA
TGCAAGTCGAACGAGAAAATTCGGTCCCGCGCAAGCGGGATCGGGTGAGT
AAAGTGGCGCACGGGTGAGTAACACGTAGCTAACCTGCCCTCGAGTGGGG
GATAACCTGGGGAAACCTGGGCTAATACCGCATGACATTCCGGTGACGCG
AGTCGTCGGAAGCAAAGACCCGCAAGGGTCGCTGGAGGAGGGGGCTGCGG
CCGATTAGCTAGTTGGCAGGGTAACGGCCTACCAAGGCGATGATCGGTAG
CCGGCCTGAGAGGGCGCACGGCCACACTGGCACTGGAACACGGGCCAGAC
TCCTACGGGAGGCAGCAGTGGGGAATTTTGCACAATGCCCGAAAGGGTGA
TGCAGCAACGCCGCGTGAGGGATGAAGGCCTTCGGGTCGTAAACCTCTTT
CGACCGAGAAAAACGGGCCCGTGAAGAGCGGGTCCTGATGGTACCGGTGG
AAGAAGCCCCGGCCAACTACGTGCCAGCAGCCGCGGTAATACGTAGGGGG
CGAGCGTTGTTCGGAATTACTGGGCGTAAAGGGCGTGTAGGCGGTGCGGT
AAGTCGGGCGTAAAATCCCCGAGCTTAACTCGGGGCGGCCGTTCGGAACT
GCCGTGCTAGGGTACGGGAGAGGGAAGTGGAATTCCCGGTGTAGCGGTGA
AATGCGTAGATATCGGGAGGAACACCTGTGGCGAAGGCGGCTTCCTGGAC
CGTGACCGACGCTGAGGCGCGAAAGCTAGGGGAGCAAACAGGATTAGATA
CCCTGGTAGTCCTAGCCCTAAACGATGAGCACTGGGTGTGGCCCCGCACG
GGGCTGTGCCGAAGCTAACGCATTAAGTGCTCCGCCTGGGGAGTACGGTC
GCAAGGCTGAAACTCAAAGGAATTGACGGGGGCCCGCACAAGCGGTGGAG
CATGTGGTTCAATTCGACGCAACGCGAAGAACCTTACCTGGGCTCGAAAT
GTAGTTGACCGGCTCAGAGATGAGCCTTTCCCGCAAGGGACGGCTGCATA
GGTGCTGCATGGCTGTCGTCAGCTCGTGTCGTGAGATGTTGGGTTAAGTC
CCGCAACGAGCGCAACCCTCATCCTTAGTTGCTCGCCCGCAAGGGAAGCA
CCCTAAGGAAACCGCCTCGGATAACGGGGAGGAAGGTGGGGATGACGTCA
AGTCCTCATGGCCTTTATGTCCAGGGCTACACACGTGCTACAATGGCCGG
TACAAAGCGTCGCGAACCCGCGAGGGGGAGCCAATCGCAAAAAGCCGGTC
TCAGTTCGGATTGCAGGCTGCAACTCGCCTGCATGAAGCCGGAATCGCTA
GTAATCGCGTATCAGAACGACGCGGTGAATACGTTCCCGGGCCTTGTACA
CACCGCCCGTCACATCACGAAAGTGGGTTGTACTAGAAGTCGCAATCCCA
ACCGCAAGGAGGGTAGCGCCCAAGGTATGACCCATGATTGGGGTGAAGTC
GTAACAAGGTAGCTGTAGGAGAACCTGTGGCTGGATCACCTCCTT
>14_0929_05_40cm_scaffold_1176_16S_1 16S ribosomal RNA (16S rRNA) id=174772617 bin="14_0929_05_40cm_Bacteria_3423_66_6" organism_tax=Bacteria
TGAAACTGTCTTGCTCGAGGCCGGGAGAGGAGAGTGGAATTCCCAGTGTA
GCGGTGAAATGCGTAGATATTGGGAGGAACACCGGTGGCGAAGGCGGCTC
TCTGGTCCGGTTCTGACGCTGAGGCGCGAAAGCTAGGGGAGCAAACAGGA
TTAGATACCCTGGTAGTCCTAGCTGTAAACGATGGGTGCTTGGTGTAGCG
GGTATCGACCCCTGCTGTGCCGAAGCTAACGCATTAAGCACCCCGCCTGG
GGAGTACGGTCGCAAGGCTGAAACTCAAAGGAATTGACGGGGGCCCGCAC
AAGCGGTGGAGCATGTGGTTCAATTCGACGCAACGCGAAGAACCTTACCT
GGGTTTGAACAGCAGGTGACAGCCCCGGAAACGGGGCCTCCCTTCGGGGC
GCCTGTAGAGGTGCTGCATGGCTGTCGTCAGCTCGTGTCGTGAGATGTTG
GGTTAAGTCCCGCAACGAGCGCAACCCTTGTCCCTAGTTGCCATCGGGTC
ATGCCGGGAACTCTAGGGAGACTGCCCCGGAAAACGGGGAGGAAGGTGGG
GATGACGTCAAGTCATCATGGCCTTTATGTCCAGGGCTACACACGTGCTA
CAATGGGCGGTACAAAGGGTCGCAAAACCGCGAGGTGGAGCAAATCCCAA
AAAGCCGCTCTCAGTTCGGATTGCAGTCTGCAACTCGACTGCATGAAGTT
GGAATCGCTAGTAATCCCGGATCAGCATGCCGGGGTGAATACGTTCCCGG
GCCTTGTACACACCGCCCGTCACATCACGAAAGTCGGCTGCACTTGAAGT
CGCTGAGCCAACCCGCAAGGGAGGCAGGCGCCTATGGTGTGGTCGATGAT
TGGGGTGAAGTCGTAACAAGGTAGCTGTAGGAGAACCTGTGGCTGGATCA
CCTCCTT
>14_0929_05_40cm_scaffold_19247_16S_1 16S ribosomal RNA (16S rRNA) id=174772651 bin="14_0929_05_40cm_Bacteria_3435_70_7" organism_tax=Bacteria
TGGCGAGTTTGATCCTGGCTCAGAGCGAACGCTGGCGGCGTACTTAACAC
ATGCAAGTCGAACGGGGATCATCGGGTTAGCAATAATTCGGTGATCCTAG
TGGCGCACGGGTGAGTAACACGTGGGTAACCTGCCCTGGAGCCCGGGATA
CCCCCTCGAAAGGGGGGCTAATACCGGATACGTTCCTCGGGTCGGAAGAT
CTGAGGAGGAAAGGTGGCGCAAGCTGCCGCTCTTGGAGGGGCTCGCGGCC
TATCAGCTAGTTGGCGGGGTAATGGCCCACCAAGGCTATGACGGGTAGCT
GGTCTGAGAGGACGACCAGCCACACGGGGACTGAGACACGGCCCCGACTC
CTACGGGAGGCAGCAGTGGGGAATTTTCCGCAATGGGCGAAAGCCTGACG
GAGTGACGCCGCGTGTGGGACGAAGGCCTTCGGGTCGTAAACCACTGTCA
GTGGGAAAGATGGGTGTCGGCGCGATAACCGCCGGCATCTGACGGTACCT
GCAGAGGAAGCCCCGGCTAACTCTGTGCCAGCAGCCGCGGTAAGACAGAG
GGGGCAAGCGTTGCTCGGAATTACTGGGCGTAAAGGGCGCGTAGGCGGGA
TGGCAAGTCGGTCGTGAAATCCCTCGGCTCAACTGAGGGGCGTCGATCGA
TACTGCCGTTCTTGAGGGTTGCAGAGGAGACTGGAATTCCCGGTGTAGCG
GTGAAATGTGTAGAGATCGGGAGGAACACCGGTGGCGAAGGCGGGTCTCT
GGGCAACTCCTGACGCTGAGGCGCGAAAGCGTGGGGAGCAAACGGGATTA
GATACCCCGGTAGTCCACGCTGTAAACGATGACGACTAGGTGTGGGGGGG
TTCAGTCCCCTCCGTGCCGCAGCTAACGCATTAAGTCGTCCGCCTGGGGA
GTACGGCCGCAAGGTTGAAACTCAAAGGAATTGACGGGGGCCCGCACAAG
CGGTGGAGCATGTGGTTCAATTCGATGCAGAGCGAAGAACCTTACCTGGG
CTTGACATGCAGGAAGTAGAAACCGGAAACGGGGACGACCTGTTAAGTCA
GGAACCTGCACAGGTGGTGCATGGCTGTCGTCAGCTCGTGCCGTGAGGTG
TTGGGTTAAGTCCCGCAACGAGCGCAACCCTCACTCTATGTTGCCATCGG
GTAATGCCGGGCACTCTTAGGGAACTGCCGGCGAAGAGCTGGAGGAAGGG
GGGGATGACGTCAAGTCCGTATGCCCCTTATGTCCAGGGCTACACAC
>14_0929_05_40cm_scaffold_42050_16S_1 16S ribosomal RNA (16S rRNA) id=174772671 bin="14_0929_05_40cm_Bacteria_3435_70_7" organism_tax=Bacteria
CGAGTTTGATCCTGGCTCAGAGCGAACGCTGGCGGCGTACTTAACACATG
CAAGTCGGACGCGGTGCCGTGGGGTGGTAACACTTCGTGGCACTGAGTGG
CGTACGGGTGAGTAACACGTGGGTGACCTGTCCCGGAGACCGGGATACCC
CTTCGAAAGGAGGGCTAATACCGGGTACGGTCCCCTGGCTGCGAGGCCGG
GGGAGGAGAGGCGGCTCGCAAGGGCAGCCGCTCGGGGAGGGGCTCGCGGC
CTATCAGCTAGTTGGTAAGGTAACGGCTTACCAAGGCGATGACGGGTAGC
TGGTCTGAGAGGACGACCAGCCACACGGGGACTGAGACACGGCCCCGACT
CCTACGGGAGGCAGCAGTGGGGAATTTTCCGCAATGGGCGCAAGCCTGAC
GGAGTGACGCCGCGTGGGGGACGAAGGCCTTCGGGTTGTAAACCCCTGTC
AGGAGGAAAGAAGGGTTGGGGCGTGAACAGCGCTCCAACTGGACGGTACC
TTCAGAGGAAGCCCCGGCCAACTCTGTGCCAGCAGCCGCGGTAAGACAGA
GGGGGCAAGCGTTGCTCGGAATCACTGGGCGTAAAGGGCGCGTAGGCGGG
CCCATAAGTCGGTCGTGAAATCTGCGGGCTCAACCCGGAGGGGACGGCCG
AGACTGTGGGTCTTGAGGGGAGCAGAGGAGTCTGGAATTCCCGGTGTAGC
GGTGAAATGTGTAGAGATCGGGAGGAACACCGGTGGCGAAGGCGGGACTC
TGGGCTCGACCTGACGCTGAGGCGCGAAAGCGTGGGGAGCAAACGGGATT
AGATACCCCGGTAGTCCACGCGGTAAACGATGT
>14_0929_05_40cm_scaffold_1500_16S_1 16S ribosomal RNA (16S rRNA) id=174772619 bin="14_0929_05_40cm_Bacteria_3448_68_17" organism_tax=Bacteria organism_desc=Rokubacteria; OTU_2483; T0_Elevated_20cm
TGGCGAGTTTGATCCTGGCTCAGAGCGAACGCTGGCGGCGTACTTAACAC
ATGCAAGTCGAACGGGGAGTGTCGGTGTAGCAATACATCGGCGCTTCGAG
TGGCGCACGGGTGAGTAACACGTGGGTAACCTGCCCTTGAGTTCGGGATA
CCCTCTCGAAAGGGAGGCTAATACCGGATACGTTCCTCGGGTCGCAAGAC
TTGGGGAGGAAAGGTAGCGCAAGCTGCCGCTCTTGGAGGGGCTCGCGGCC
TATCAGCTAGTTGGTGAGGTAACGGCTCACCAAGGCGACGACGGGTAGCT
GGTCTGAGAGGACGACCAGCCACACGGGGACTGAGACACGGCCCCGACTC
CTACGGGAGGCAGCAGTGGGGAATTTTCCGCAATGGGCGAAAGCCTGACG
GAGTGACGCCGCGTGGGGGACGAAGGCCTTCGGGTTGTAAACCCCTGTCA
GAGGGAAAGAAGGGTTCGGGCGTGAATAGCGCTCGGATCTGACGGTACCT
TCAGAGGAAGCCCCGGCCAACTCTGTGCCAGCAGCCGCGGTAAGACAGAG
GGGGCAAGCGTTGCTCGGAATCACTGGGCGTAAAGGGCGCGTAGGCGGGA
TGGTAAGTCGGTCGTGAAATCCCTCGGCTCAACTGAGGGGGGTCGGCCGA
TACTGCCGTTCTTGAGGGATGCAGAGGAGACTGGAATTCCCGGTGTAGCG
GTGAAATGTGTAGAGATCGGGAGGAACACCGGTGGCGAAGGCGGGTCTCT
GGGCATTTCCTGACGCTGAGGCGCGAAAGCGTGGGGAGCAAACGGGATTA
GATACCCCGGTAGTCCACGCTGTAAACGATGACGACTAGGTGTGGGGTGG
TTCAGTCCATTCCGTGCCGCAGCTAACGCATTAAGTCGTCCGCCTGGGGA
GTACGGCCGCAAGGTTGAAACTCAAAGGAATTGACGGGGGCCCGCACAAG
CGGTGGAGCATGTGGTTCAATTCGATGCAGAGCGAAGAACCTTACCTGGG
CTTGACATGTAGGAAGTAGAAACCCGAAAGGGGGACGACCTGTTGAGTCA
GGAGCCTACACAGGTGGTGCATGGCTGTCGTCAGCTCGTGCCGTGAGGTG
TTGGGTTAAGTCCCGCAACGAGCGCAACCCTCACCCTATGTTGCCATCGG
TTCGGCCGGGCACTCTTAGGGAACTGCCGGCGAAGAGCTGGAGGAAGGGG
GGGATGACGTCAAGTCCGTATGCCCTTTATGCCCAGGGCTACACACATGC
TACAATGGTCGGTACAGAGGGTTGCCAACCCGCGAGGGGGAGCCAATCCC
AGAAAGCCGATCTCAGTTCGGATTGCAGGCTGCAACTCGCCTGCATGAAG
TAGGAATCGCTAGTAAGCGCAGATCAGCAGGCTGCGCTGAATACGTTCCC
GGGCCTTGTACACACCGCCCGTCACACCACGAAAGCCAGTTGTACCAGAA
GTCGTCGAGCTAACCGCAAGGACGCAGGCGCCCAAGGTATGGTTGGTGAT
TGGGGTGAAGTCGTAACAAGGTAGCCGTAGGGGAACCTGCGGCTGGATCA
CCTCCTTTCTAAGGAGCTTCGAGAGTCCGGCAGTCTGCTCGATCCGATGG
ATCTCTCACTGTCGGGCTCTCCAGCTTCGTTTCCCGCTCGTCACCTTCAG
GTGGCCAGTAGCATTTTTTGGCCTGGGGCCTTTAGCTCAGGTGGCTAGAG
CGCGCGCTTGATAAGCGCGAGGTCCCTGGTTCGATCCCAGGAAGGCCCAC
CAGTTGCGGCGGGGATGTAGCTCAGCTGGGAGAGCACCTGCTTTGCAAGC
AGGGGGTCGCCGGTTCGAATCCGGTCATCTCCACCAGGCGTGACAGGCTG
GTCTCGAGCGAGTTCCACTCGCTGGCGATCTTTGACAACCGAATACGGAG
ATTCTCGAGTGTAGCCAGGCGATGTTCTCCAGAGTTCGTGGTCAAGCTAC
TAAGAGCGAACGGTGGATGCCTTGGCGCCGGGAAGCGATGAAGGACGTGG
CAAGCTGCGATAAGCCTCGGGGAGCCGCAAGCAGGCACCGATCCGAGGAT
GTCCGAATGGGGGAACCTGGGTGGGGTAATGCCCACTCGTCCGTGACTGA
ATCCATAGGTCACGGCACGCGAACCGGGGGAACTGAAACATCTCAGTACC
TCGAGGGAAAAGAAAGCAACCGCGATTGCCCGAGTAGCGGCGAGCGAAAG
GGCACCAGCCTAAACCAGGTCCGAGCGATCGGGCCTGGGGTTGCGGGGCG
CTCACGGGGGCAACCCGGAGAGTTACCAAATCAGGCGATAGTCGAAGGCT
CTGGAAAGAGCCGCCACAGACGGTGATAGCCCGGTAGACGAAATCGCACT
GATCTCTCTGGTGAGCGTTCCCAAGTACTACGGGACACGTGCAACCCCGT
AGGAATCTGGGGGGACCACCCTCCAAGGCTAAATATTCCCCGGCGACCGA
TAGTGAACCAGTACCGTGAGGGAAAGGCGAAAAGAACCCCGGTGAGGGGA
GTGAAAAAGAACCTGAAACCGTTTGCTTACAAGCGGCAGGAGGGCTATGC
CGTCGCAAGACGGAAGGCCTGACTGCGTGCCTTTTGCATAATGAGCCGGC
GAGTTACTGGTACGTGGCGAGGTTAAGCGTCGAAGGCGCGGAGCCGTAGC
GAAAGCGAGTCCTAATAGGGCGACAAGTCG
>14_0929_05_40cm_scaffold_1232_16S_1 16S ribosomal RNA (16S rRNA) id=174772618 bin="14_0929_05_40cm_Bacteria_3450_68_11" organism_tax=Bacteria
CGGAGAGTTTGATTCTGGCTCAGGACAAACGCTGGCGGCGTGCATAAAAC
ATGCAAGTCGAACGGGCCAATCCCCGCAAGGGGAAAGGCTAGTGGCGAAC
GGCTGAGTAACACGTAGGTGACCTGCCCAGAAGTGGGGGATAACGAATCG
AAAGATTCGCTAATACCGCATGTGACCACTCATTCATTTGAGTGCTCAAA
GTCGCAAGACGCTTTTGGAGGGGCCTGCGGCGGATTAGCTAGATGGCGAG
GTAACGGCTCACCATGGCGTCGATCCGTAGCTGGTCTGAGAGGATGACCA
GCCAGACTGGGACTGAGACACGGCCCAGACTCCTACGGGAGGCAGCAGTT
AGGAATTTTGCGCAATGGGGGAAACCCTGACGCAGCCACGCCGCGTGCGG
GATGAAGGCCTTCGGGTCGTAAACCGCTTTTCTCGAGGAAGAAACTCTGA
CGGTACTCGAGGAATAAGCAACGGCTAACTACGTGCCAGCAGCCGCGGTA
ATACGTAGGTTGCGAGCGTTGTCCGGATTTACTGGGCGTAAAGCGCGCGC
AGGCGGTTCCGAAAGTCGAATGTGAAAGCTCCTGGCCCAACTGGGAGAGG
CCGTTCGAAACTTCGGAACTTGAAGGCGGGAGAGGCAGATGGAATTTCCG
GTGTAGCGGTAAAATGCGTAGATACCGGAAGGAACACCAGTGGCGAAAGC
GATCTGCTGGCCCGCCCTTGACGCTCAGGCGCGAAAGCTGGGGGAGCGAC
CGGGATTAGATACCCCGTTAGTCCCAGCCGTAAACAATGGGCACTAGGTG
TTGTCGGTATCGACCCCGGCAGTGCCGTAGCTAACGCATTAAGTGCCCCG
CCTGGGGAGTACGACCGCAAGGTTAAAACTCAAAGAAATTGACGGGGGCC
CGCACAAGCAGCGGAGCGTGCGGTTCAATTCGATGGTACGCGAAGAACCT
TACCCAGACTTGACATGCAGGTGGTAGAGGACCGAAAGGCGATCGACCCG
CAAGGGAGCTTGCACAGGTGTTGCACGGCCGTCGTCAGCTCGTGTCGTGA
GATGTTGGGTTAAGTCCCGCAACGAGCGCAACCCTCGGGGTCTGTTGTAT
CTCTCAGACTCCACTGCCGAGAGAAACTCGGAGGAAGGTGGGGACGAAGT
CAGGTCAGCGTGGCCTTTATGTCTGGGGCTACACGCACGCTACAATCGCC
GGTCACAGCGGGTCGCGACTGCGCGAGCAGGAGCTAATCCCATAAAACCG
GCGTCAGTTCAGATCGGAGGCTGCAACTCGCCTCCGTGAAGTCGGAGTTG
CTAGTAACCGCGGGACAGTACACCGCGGTGAATATGTTCCCGGGCCTTGT
ACACACCGCCCGTCACGTCATGGGAGTTAGTAACACCCGAAGCCGGTGGG
TCAACCGCAAGGAGACAGCCGTCGAAGGTGGGACTAGCGACTGGGACGAA
GTCGTAACAAGGTAGCCGTACCGGAAGGTGCGGCTGGATCACCTCCTT
>14_0929_05_40cm_scaffold_6077_16S_1 16S ribosomal RNA (16S rRNA) id=174772628 bin="14_0929_05_40cm_unknown_3483_51_12" organism_tax=unknown
TTAAAGGAATTGGCGGGGGAGCACCACAAGGGGTGAAGCTTGCGGTTTAA
TTGGAGTCAACACCGGGAACCTTACCAGGGGCGACAGTTGGATGAAGGTC
AGATTAAAGGTCTTACCGGACTAGCTGAGAGGAGGTGCATGGCCGTCGCC
AGTTCGTGCCGTGAGGTGTTCTCTTAAGTGAGAAAACGAACGAGACCCGC
GCTCTTAGTTGCCATCCTGTTCCTACGGGAACAGAGGCACACTAGGGGGA
CTGCCTCCGCTAAGGGGGAGGAAGGAGCGGGCCACGGCAGGTCAGTATGC
CCCGGATCCCCTGGGCCACACGCGAGCTGCAATGGCTGGGACAATGGGCT
CCGACCCCGAAAGGGGAAGGCAATCCCCAAACCCAGCCTCAGTTGGGATC
GAGGGCTGCAACCCGCCCTCGTGAACATGGAATCCCTAGTAACCGCGTGT
CATCATCGCGCGGTGAATACGTCCCTGCTCCTTGCACACACCGCCCGTCG
CTCCACCCGAATTTGGTTTTGGCGAGATGTAGCCTTGTTGGTTACCTCGA
GCCTAAGCTAGGTAAGGGGGGAGAAGTCGTAACAAGGTGGCCGTAGGGGA
ACCTGCGGCCGGATCACCTCC
>14_0929_09_20cm_scaffold_0_16S_1 16S ribosomal RNA (16S rRNA) id=197979358 bin="14_0929_09_20cm_Bacteria_6715_55_10" organism_tax=Bacteria organism_desc=Acidobacteria; OTU_2350; GP_4 (SILVA); Extremely Novel~30 contigs may be joined in curation
CTGAGAGTTTGATCCTGGCTCAGAATCAACGCTGGCGGCGTGCTTAACAC
ATGCAAGTCGAACGCGAAAATTCCTTCGGGAATGAGTAGAGTGGCGTCCG
GGTGAGTAACACGTGGGTAATCTACCTCCAGGTGGGGAATAACTCGCCGA
AAGGCGAGCTAATACCGCATAATGCAGCGGCACCTAATGGTGATTAGTTG
TTAAAGCGGGGGATCGCAAGACCTCGCGCCGGGAGAGGAGCCTGCGGCAG
ATTAGCTAGTTGGTGAGGTAATGGCTCACCAAGGCTACGATCTGTAGCTG
GTCTGAGAGGACGGCCAGCCACACTGGCACTGACACACGGGCCAGACTCC
TACGGGAGGCAGCAGTGGGGAATTTTGGGCAATGGGCGAAAGCCTGACCC
AGCAACGCCGCGTGAGGGAGGAAATCCTTCGGGATGTAAACCTCGCAAGC
AAGGGAAGAAATCTTCCGGCTGAATAAGTTGGAGGTTTGACGGTACCTTG
CGTAAGCCACGGCTAACTACGTGCCAGCAGCCGCGGTAATACGTAGGTGG
CAAGCGTTGTTCGGAATTATTGGGCGTAAAGGGCGCGTAGGCGGCCTGTT
AAGTCAACCGTGAAAGCCCGGGGCTCAACCCCGGAGGGTCGGTCGATACT
GGCAGGCTAGAGTACGGAAGAGGTAGCTGGAATTCCCGGTGTAGCGGTGA
AATGCGTAGATATCGGGAGGAACACCTGAGGCGAAGGCGGGCTACTGGGC
CGATACTGACGCTGATGCGCGAAAGCCAGGGGAGCAAACGGGATTAGATA
CCCCGGTAGTCCTGGCCCTAAACAATGGACACTTGGTGTGTCGGGTTTTA
CAGTCCCGATGTGCCGGAGCTAACGCGTTAAGTGTCCCGCCTGGGGAGTA
CGGTCGCAAGGCTGAAACTCAAAGGAATTGACGGGGACCCGCACAAGCGG
TGGAGCATGTGGTTTAATTCGACGCAACGCGAAGAACCTTACCTGGGTTA
AATCATGAGCGTAAGGTCCAGAGATGGATGCCCCGGGCAACCGGCGCTCA
TGAAGGTGCTGCATGGCTGTCGTCAGCTCGTGTCGTGAGATGTTGGGTTA
AGTCCCGCAACGAGCGCAACCCTTACCACTAGTTGCCAGCATTTAGTTGG
GCACTCTAGCGGAACTGCCGGTGATAAACCGGAGGAAGGTGGGGATGACG
TCAAGTCATCATGGCCTTTATGTCCAGGGCTACACACGTGCTACAATGGC
CGGTACAAACCGCCGCAAACCCGCGAGGGGGAGCCAATCGGAAAAAGCCG
GTCTCAGTTCGGATTGGAGTCTGCAACTCGACTCCATGAAGTTGGAATCG
CTAGTAATCGCAGATCAGCACGCTGCGGTGAATACGTTCCCGGGTCTTGT
ACACACCGCCCGTCACATCACGAAAGTGGGCTGTACTAGAAGTGGCTGCG
CCAACCCGCAAGGGAGGCAGGTTACGACGGTATGGTCCATGATTGGGGTG
AAGTCGTAACAAGGTAGCTGTAGGAGAACCTGTGGCTGGATCACCTCCTT
>14_0929_09_20cm_scaffold_86401_16S_1 16S ribosomal RNA (16S rRNA) id=197979304 bin="14_0929_09_20cm_Ktedonobacter_racemifer_6734_54_8" organism_tax=Ktedonobacter racemifer, Ktedonobacter, Ktedonobacterales, Ktedonobacteria, Chloroflexi, Bacteria organism_desc=OTU_616; T0_Decreased_20cm
TGGCGAGTTTGATCCTGGCTCAGGATAAACGCTGGCGGCGTGCCTAACAC
ATGCAAGTCGCACGTCCTCGCTTTTCGGAGCGAGGGAGTGGCGGACGGGT
GAGTAACACATGGGTGACCTGCCTTCCAGTGAGGAATACCGGCGAGAAAT
CGCCGACAATACCGCATAGGCTCACCGGGTCACACCGGTGAGCAAAGCTC
CGCAAGGGGCGCTGGAAGAGGGGCCCGTGGCCGATTAGCTGGTTGGTGGG
GTAAGGGCCTACCAAGGCGACGATCGGTTGCTGGTCTGAGAGGACGATCA
GCCACACTGGGATTGAGAACGGCCCAGACTCCTACGGGGGGCAGCAGTGA
GGAATTTTCCGCAATGGACGCAAGTCTGACGGAGCAACGCCGCGTGCAGG
AGGACGGTCTTCGGATCGTAAACTGCTTTTCCCAGGGACGAGCAAGGACG
GTACCTGGGGAACAAGCCCCGGCTAACTACGTGCCAGCAGCCGCGGTAAT
ACGTAGGGGGCAAGCGTTGTCCGGATTTATTGGGCGTAAAGCGCCCGCAG
GCGGTCGCGTCAGTTTGGGGTGACAGCTCCTGGCTTAACCGGGAGAGGAC
CTCGAAGACGGCGTGACTTGAGGGCCAGAGAGGGACATGGAACTCCGGGT
GGAGTGGTGAAATGCGTAGAGATCCGGAAGAACACCAAAGGCGAAGGCAG
TGTCCTGGCTGGCACCTGACGCTCAGGGGCGAAAGCGAGGGGAGCGAACG
GGATTAGATACCCCGGTAGTCCTCGCCGTAAACGATGACCACCAGGTGTG
GGAGGGATCGACCCCTTCCGTGCCGGCGTTAACGCACTAAGTGGTCCGCC
TGGGGAGTACGGTCGCAAGATTAAAACTCAAAGGAATTGACGGGGACCCG
CACAAGCAGCGGAGCGTGTGGTTTAATTCGAAGCAACGCGAAGAACCTTA
CCAGGGCTTGACATGCATTTGCACCGTCCAGAGATGGACGTGCCCGCAAG
GGACGGATGCACAGGTGCTGCATGGCTGTCGTCAGCTCGTGCCGTGAGGT
GTTGGGTTAAGTCCCGCAACGAGCGCAACCCCTGTCGTTGGTTAGGATAT
CCAACGAGACTGCCACGAGTAACGTGGAGGAAGGTGGGGATGACGTCAAG
TCAGCACGGCCCTGACGTCCTGGGCGACACACACGCTACAATGGCCGCCA
CAATGGGTTGCCAACCCGCGAGGGGGAGCTAATCCCACCTTTGGGGAGGC
AGGCGTCGAGGGTGGGGTCGGTGATTGGGGTGAAGTCGTAACAAGGTAGC
CGTACCGGAAGGTGCGGCTGGATCACCTCCTT
>14_0929_09_20cm_scaffold_1311_16S_1 16S ribosomal RNA (16S rRNA) id=197979364 bin="14_0929_09_20cm_Ktedonobacter_racemifer_6734_54_8" organism_tax=Ktedonobacter racemifer, Ktedonobacter, Ktedonobacterales, Ktedonobacteria, Chloroflexi, Bacteria organism_desc=OTU_616; T0_Decreased_20cm
GACGAGTTTGATCCTGGCTCAGGACAAACGCTAGCGGCGTGCTTAACACA
TGCAAGTCGAACGCTCTCTGGCATTAGTCAGAGGGAGTGGCGGACGGGTG
AGTAACACGTGGGTAACCTACCTCAAGGTGAGGAATACCAACGAGAAATC
GTTGACAATACCGCATGAGCTTCTTCGGGAGCAAAGCTTCTCGTATTGAG
AGGCGCCTTGAGATGGGCCTGCGCCTGATTATGCTAGTTGGTGGGGTAAA
AGCCTACCAAGGCGACGATCAGTAGCTGGTCTGAGAGGACGACCAGCCAC
ACTGGGATTGAGAACGGCCCAGACTCCTACGGGAGGCAGCAGTGAGGAAT
TTTCCGCAATGGACGAAAGTCTGACGGAGCAACGCCGCGTGCAGGACGAA
GGTCTTCGGATCGTAAACTGCTTTTATCGAGGAAGAGAACGGACGGTACT
CGATGAATAAGCCCCGGCTAACTACGTGCCAGCAGCCGCGGTAATACGTA
GGGGGCGAGCGTTGTCCGGATTTATTGGGCGTAAAGGGCCCGCAGGCGGT
CCGCCAAGTTTGGGGTGAAAGCTCCTCGCTTAACGAGGAGAGAGCCGCAA
AAACTGGTGGACTTGAGAGCGAGAGAGGGACACGGAACTCCGGGTGAAGC
AGTGAAATGCGTAGATATCCGGAAGAACACCAAAGGCGAAGGCAGTGTCC
TGGCTCGTATCTGACGCTCAGGGGCGAAAGCCAGGGGAGCGAACGGGATT
AGATACCCCGGTAGTCCTGGCCGTAAACGATGACCACTCGACGCACGAAG
ATTCGACCCTTTGTGTGTCTAAGCTAACGCGATAAGTGGTCCGCCTGGGG
AGTACGATCGCAAGATTAAAACTCAAAGGAATTGACGGGGACCCGCACAA
GCAGCGGAGCGTGTGGTTTAATTCGAAGCAACGCGAAGAACCTTACCAGG
GTTTGACATGACCAGGAAGTCCATCGAAAGGTGGGTCCCTTCGGGGTCTG
GTCACAGGTGCTGCATGGCTGTCGTCAGCTCGTGCCGTGAGGTGTTGGGT
TAAGTCCCGCAACGAGCGCAACCCTTGCCGTTAGTTGAAATTAACTAGCA
GGACTGCCACCCTTAAGGTGGAGGAAGGTGGGGATGACGTCAAGTCAGCA
CGGCCCTTACATCCTGGGCGACACACACGCTACAATGGTCGGGACAGAGG
GAAGCCAACCCGCGAGGGGGAGCCAATCCCAACAAAGCCGATCTCAGTTC
GGATTGGAGGCTGAAACCCGCCTCCATGAAGATGGAGTTGCTAGTAACCG
TGAGTCAGCACATCACGGTGAATACGTTCCCGGGTCTTGTACACACCGCC
CGTCACACCACGAAAGTCGGCAACACCTGAAGCCGCTGGGCTAACCCGTG
AGGGAGGCAAGCGTCGAGGGCGGGGTCGGTGATTGGGGTGAAGTCGTAAC
AAGGTAGCCGTACCGGAAGGTGCGGCTGGATCACCTCCTT
>14_0929_09_20cm_scaffold_8151_16S_1 16S ribosomal RNA (16S rRNA) id=197979375 bin="14_0929_09_20cm_Ktedonobacter_racemifer_6734_54_8" organism_tax=Ktedonobacter racemifer, Ktedonobacter, Ktedonobacterales, Ktedonobacteria, Chloroflexi, Bacteria organism_desc=OTU_616; T0_Decreased_20cm
TGGCGAGTTTGATCCTGGCTCAGGATAAACGCTGGCGGCGTGCCTAACAC
ATGCAAGTCGAACGCGCTCCCCTCCTTCGGGAAGGGAGCGAGTGGCGGAC
GGGTGAGTAAGACGTGGGTCACCTACCTTTCAGTGAGGGATACCGGCGAG
AAATCGCCGACAATCCCGCATACGCTTGGCGCTCTGGAACGAGCGCCAAG
CAAAGCTCTGCAAAGGGCGCTGGGAGATGGGCCCGCGGCCGATTAGCTGG
TTGGTGGGGTAAAAGCTCACCAAGGCGACGATCGGTAGCTGGTCTGAGAG
GACGATCAGCCACACTGGGATTGAGAACGGCCCAGACTCCTACGGGGGGC
AGCAGTGAGGAATTTTCGGCAATGGACGCAAGTCTGACCGAGCAACGCCG
CGTGCAGGAGGAAGGTCTTCGGATCGTAAACTGCTTTTCTCTGGGACGAG
GACGGACGGTACAAATGCGTAGATATCCGGAAGAACACCAAAGGCGAAGG
CAGTGTCCTGGCTGGTACCTGACGCTCAGGTGCGAAAGCTAGGGGAGCGA
ACGGGATTAGATACCCCGGTAGTCCTAGCCGTAAACGATGACCACTAGGT
GTGCGGGGTATCGACCCCCTGCGTGCCGCAGCCAACGCAATAAGTGGTCC
GCCTGGGGAGTACGGTCGCAAGATTAAAACTCAAAGGAATTGACGGGGAC
CCGCACAAGCAGCGGAGCGTGTGGTTTAATTCGAAGCAACGCGAAGAACC
TTACCAGGGCTTGACATGCCGCTGCACCTCCTGGAGACAGGAGTCCCTTC
GGGGCGGCGGCACAGGTGCTGCATGGCTGTCGTCAGCTCGTGCCGTGAGG
TGTTGGGTTAAGTCCCGCAACGAGCGCAACCCCTGTCGTCGGTTGGATCT
CTCCGACGAGACTGCCGCGATCAACGTGGAGGAAGGTGGGGATGACGTCA
AGTCAGCACGGCCCTTACGTCCTGGGCGACACACACGCTACAATGGTCGG
GACAGAGGGAAGCCAACCCGCGAGGGGGAGCCAATCCCAGCAAAGCCGAT
CTCAGTTCGGATTGGAGGCTGAAACCCGCCTCCATGAAGGTGGAGTTGCT
AGTAACCGTGAGTCAGCCACATCACGGTGAATACGTTCCCGGGTCTTGTA
CACACCGCCCGTCACACCACGAAAGTCGGCAACACCTGAAGCCGCTGGGC
TAACCCGAGAGGGAGGCAGGCGTCGAGGGTGGGGTCGGTGATTGGGGTGA
AGTCGTAACAAGGTAGCCGTACCGGAAGGTGCGGCTGGATCACCTCCTT
>14_0929_09_30cm_scaffold_24439_16S_1 16S ribosomal RNA (16S rRNA) id=198861391 bin="14_0929_09_30cm_Nitrospirae_6829_62_9" organism_tax=Nitrospirae, Bacteria
GGCCCACCAAGGCTGCGACGGGTAGCTGGTCTGAGAGGACGACCAGCCAC
ACTGGCACTGCGACACGGGCCAGACTCCTACGGGAGGCAGCAGTGAGGAA
TATTGCGCAATGGACGACAGTCTGACGCAGCGACGCCGCGTGGGGGATGA
AGGCCTTCGGGTTGTAAACCCCTTTCGGGAGGGAAGATGGGACGGGCAAC
CGTTCGGACGGTACCTCCAGAAGCAGCCACGGCTAACTCTGTGCCAGCAG
CCGCGGTAAGACAGAGGTGGCAAGCGTTGTTCGGATTTACTGGGCGTAAA
GGGTGCGTAGGTGGTTAGGTAAGACCTGTGGGAAAGACCTGGGCTTAACC
CAGGAAGGTCGCAGGTGACTGCCTAGCTAGAGGGCGGGAGAGGAGCGCGG
AATTCCCGGTGTAGCGGTGAAATGCGTAGAGATCGGGAGGAAGGCCGGTG
GCGAAGGCGGCGCTCTGGAACGTTCCTGACACTGAGGCACGAAAGCGTGG
GGAGCAAACAGGATTAGATACCCTGGTAGTCCACGCCCTAAACGATGGGT
ACTAAGTGTCGGCGGGTTACCGCCGGTGCCGCACCTAACGGAGTAAGTAC
CCCGCCTGGGGATTACGGCCGCAAGGTTGAAACTCAAAGGAATTGACGGG
GGCCCGCACAAGCGGTGGTGCATGTGGTTCAATTCGACGCAACGCGAAAA
ACCTTACCCAGGCTTGACATGCTAGTGGTAAGAACCGGAAACGGGGATGA
CCTCGCAAGGGGAGCTAGCACAGGTGCTGCATGGCTGTCGTCAGCTCGTG
CCGTGAGGTGTTGGGTTAAGTCCCGCAACGAGCGCAACCCTTGCCTCCAG
TTGCCATCGGGTTATGCCGGGAACTCTGGAGGGACTGCCCAGGATAACGG
GGAGGAAGGCGGGGATGACGTCAAGTCAGCATGGCCTTTATGCCTGGGGC
TACACACGTGCAACAATGGCCGGTACAAAGGGCTGCAAACCCGTAAGGGG
GAGCCAATCCCAGAAAACCGGCCTCAGTTCAGATTGAGGTCTGCAACTCG
ACCTCATGAAGGAGGAATCGCTAGTAATCGCGGATCAGCACGCCGCGGTG
AATACGTTCCCGGGCCTTGTACACACCGCCCGTCACACCACGAAAGCCCG
CTGTACCAGAAGTCGCTGGAGCTAACCCGCAAGGGAGGCAGGCGCCCAAG
GTATGGCTGGTGATTGGGGTGAAGTCGTAACAAGGTAGCCGTAGGGGAAC
CTGCGGCTGGATCACCTCCTT
>14_0929_09_30cm_scaffold_3804_16S_1 16S ribosomal RNA (16S rRNA) id=198861373 bin="14_0929_09_30cm_Bacteria_6832_65_9" organism_tax=Bacteria
ACGGAGAGTTTGATCCTGGCTCAGGATTAACGCTGGCGGCGTGCCTGACA
CATGCAAGTCGAACGGGTGTTAGCTGCCCGCAAGGGTGGCTAGCGCTAGT
GGCGGACGGGTGAGTAACACGTGGGCAACCTGCCTGAGAGTGCAGAATAA
CCCTGCGAAAGCAGAGCTAATACTGCATGTGGTTGTCGGATGGCATCTTC
TGACAACTAAAGTCGCAAGACGCTCTCAGATGGGCCCGCGGCCTATTAGC
TAGTTGGTGAGGTAACGGCCCACCAAGGCGGTGATGGGTAGCTGGTCTGA
GAGGACGGACAGCCACACTGGGACTGAGACACGGCCCAGACTCCTACGGG
AGGCAGCAGTGAGGAATTTTCCGCAATGGGCGAAAGCCTGACGGAGCAAC
GCCGCGTGAGGGATGAAGTCTCTAGGGATGTAAACCTCTGTTGGGTGGGA
CGAAGATCTGACGGTACCACCTGAGGAAGCCCCGGCTAACTACGTGCCAG
CAGCCGCGGTAATACGTAGGGGGCGAGCGTTATCCGGATTTACTGGGTGT
AAAGAGCGCGTAGGCGGTTCCGTAAGTTGGTTGTGAAAGTTCGAGGCTCA
ACCTCGAAACTGCGTCCAATACTGCGGGGCTGGAGTGCAAGAGAGGCAAG
TGGAATTCCAGGTGTAGTAGTGAAATGCGTAGATATCTGGAGGAACACCA
GTGGCGAAGGCGGCTTGCTAGCTTGTAACTGACGCTGAGGCGCGAAAGCT
AGGGGAGCGAACGGGATTAGATACCCCGGTAGTCCTAGCCCTAAACAATG
TTCACTAGGTGTTGGTGGTATTGACGCCATCAGTGCCGCAGCTAACGCAT
TAAGTGAACCGCCTGGGGAGTACGGCCGC
>14_0929_09_30cm_scaffold_1031_16S_1 16S ribosomal RNA (16S rRNA) id=198861368 bin="14_0929_09_30cm_Bacteria_6847_57_11" organism_tax=Bacteria organism_desc=Acidobacteria ; OTU_1955; GP_2 (SILVA)
CGAGAGTTTGATCCTGGCTCAGAACGAACGCTGGCGGCGTGCTTAACACA
TGCAAGTCGAGTGCGCGTACCGTAGCAATACGGTATGGCGCACGGCGCAC
GGGTGCGTAACACGTGGGCAATCTGCCCTTCGATGGGGAATAACTCCGGG
AAACCGAAGCTAATTCCGCATAACATTCCTTGGACTTCGGTTCGAGGACT
CAAAGCCGTAAGGCGTCGAAGGAGGAGCCCGCGCCCGATTAGCTAGTTGG
TAGGGTAACGGCCTACCAAGGCTTTGATCGGTAGCTGGTCTGAGAGGATG
GCCAGCCACACTGGAACTGAGACACGGTCCAGACTCCTACGGGAGGCAGC
AGTGGGGAATCTTGCGCAATGGGCGAAAGCCTGACGCAGCGACGCCGCGT
GGGGGATGAAGCATTTCGGTGTGTAAACCCCTTTCGACTGGGACGAATGC
CTCGCAAGAGGAGTGACGGTACCAGTAGAAGAAGCCCCGGCTAACTACGT
GCCAGCAGCCGCGGTAAGACGTAGGGGGCCAGCGTTGTTCGGAATTACTG
GGTGTAAAGGGTTCGTAGGCGGTGTAGCAAGTTGGGAGTGAAATCTCTGG
GCTTAACCCAGAGGCTGCTTCCAAAACTGCTGTGCTTGAGTGTGGGAGAG
GCGCGTGGAATTGCAGGTGTAGCGGTGAAATGCGTAGATATCTGCAGGAA
CACCCGTGGCGAAAGCGGCGCGCTGGACCACTACTGACGCTGAGGAACGA
AAGCTAGGGGAGCAAACAGGATTAGATACCCTGGTAGTCCTAGCCCTAAA
CGATCAGGACTTGGGGTGCCACCCGTTCGGGTGTCGTCCCGGAGCTAACG
CGTTAAGTCCTGCACCTGGGGAGTACGGTCGCAAGACTGAAACTCAAAGG
AATTGACGGGGGCCCGCACAAGCGGTGGAACATGTGGTTCAATTCGACGC
TACGCGAGGAACCTTACCTGGGCTCGAAATGCTGGTGACCAGCTGTAGAA
ATACGGCCTTCCCGCAAGGGACACCAGTATAGGCGCTGCATGGCTGTCGT
CAGCTCGTGCCGTGAGGTGTTGGGTTAAGTCCCGCAACGAGCGCAACCCC
TGCACGTAGTTGCCACTCCGCAAGGAGGGAACTCTACGTGGACTGCTCCG
GATAACGGAGAGGAAGGTGGGGATGACGTCAAGTCCGCATGGCCTTTATG
TCCAGGGCTACACACGTGTTACAATGCAGGGTACAAACCGTTGCCAACCC
GCGAGGGGGAGCTAATCGGAAAAAACCCTGCTCAGTTCGGATTGCAGTCT
GCAACTCGACTGCATGAAGCCGGAATCGCTAGTAATGGCGTATCAGATCG
ACGCCGTGAATACGTTCCCGGGCCTTGTACACACCGCCCGTCACATCACG
AAAGTGAGCTGTACTAGAAGTCGCCGCGCGAACCGCAAGGACGCAAGCGC
CCAAGGTATGACTCATGATTGGGGTGAAGTCGTAACAAGGTAGCCGTAGG
AGAACCTGCGGCTGGATCACCTCCTT
>14_0929_09_30cm_scaffold_1152_16S_1 16S ribosomal RNA (16S rRNA) id=198861370 bin="14_0929_09_30cm_unknown_6859_52_8" organism_tax=unknown
CTCCGCTTGATCCTGGCGGACCCAACTGCTATCGGGATGAGACTAAGCCA
TGCGAGTCGCACGCTTCCTAGCCACGGTGGGAGCGTGGCGTACGGCTCAG
TAACATGTGGCTAACCTACCCTCAGGACTGGGACAACTTCGGGAAACTGA
GGCTAATCCCGGATGGACGGAGAGGCCTGGAATGGTTCTCCGTTGAAAAG
GCTCTAGGGGCATGCTCTCTAGAGTTGCCTGAGGATGGGGCCGCAGCCGA
TCAGGTTGTTGGTGAGGTAACGGCTCACCAAGCCTATAACCGGTACGGGC
CGTGAGAGCGGGAGCCCGGAGATGGGCACTGAGATAAGGGCCCAGGCCCT
ACGGGGCGCAGCAGGCGCGAAACCTTTGCAATGCGCGAAAGCGTGACAGG
GTCATCCCGAGTGCCGTCCGCTGAGGATGGCTTTTGCCTGGTCTAACCAG
CCAGGTGAATAAGGGGAGGGCAAGTCTGGTGTCAGCCGCCGCGGTAATAC
CAGCTCCTCGAGTGGTTGGGACGATTATTGGGTCTAAAGCGTCCGTAGCC
GGCTGGAAAAGTTCTCCGTAAAATCCAACGATCCAATCGTTGGATCGCGG
GGAATACTTTCCGGCTTGGGGGCGGGGGAGGTCGGCGGTAGTCCCGGGGT
AGGGGCGAAAAAGGAAATGAAAAGTTTCCGTTCGCAGTCTTATAATCCCG
GGAGGACCACCAGTGGCGAAGGCGGCCGACTAAAACGCGCCCGACGGTGA
GGGACGAAAGCTGGGGGAGCGAACGGGATTAGATACCCCGGTAGTCCCAG
CTGTAAACGATGCAGGCTAGGTGTTAGGACGGGTACGGCCCGTCCTAGTG
CCGCAGGGAAGCCATTAAGCCTGCCACCTGGGGAGTACGGCCGCAAGGCT
GAATTCTCATATGGCAAGAAATCGTGCCGATGGGACAGTTCACTTAAAGG
AATTGGCGGGGGAGCACCACAAGGGGTGAAGCTTGCGGTTTAATTGGAGT
CAACACCGGGAACCTTACCAGGGGCGACAGTTGGATGAAGGTCAGATTAA
AGGTCTTACCGGACTAGCTGAGAGGAGGTGCATGGCCGTCGCCAGTTCGT
GCCGTGAGGTGTTCTCTTAAGTGAGAAAACGAACGAGACCCGTGCCCTTA
GTTGCCAGGGCATTCCCTCGGGAATGCAGGCACACTAGGGGGACTGCCTC
CGCTAAGGGGGAGGAAGGAGCGGGCCACGGCAGGTCAGTATGCCCCGGAT
CCCCTGGGCCACACGCGAGCTGCAATGGCTGGGACAATGGGCTCCGACCC
CGAAAGGGGAAGGCAATCCCTAAACCCAGCCTCAGTTGGGATCGAGGGCT
GCAACCC
>14_0929_09_30cm_scaffold_49237_16S_1 16S ribosomal RNA (16S rRNA) id=198861417 bin="14_0929_09_30cm_Betaproteobacteria_6879_64_7" organism_tax=Betaproteobacteria, Proteobacteria, Bacteria
CTGAAGAGTTTGATCCTGGCTCAGATTGAACGCTGGCGGCATGCTTTACA
CATGCAAGTCGTACGCGGGTGAGGGGCAACTCTCACCTGAGTGGCGAACG
GGTGAGTAATACATCGGAACGTGTCCCGTAGTGGGGGATAGCTCGGCGAA
AGCCGGATTAATACCGCATATGCTCTACGGAGGAAAGCGGGGGATCCGCA
AGGACCTCGCGCTATGGGAGCGGCCGATGTCCGATTAGCTTGTTGGTGGG
GTAACGGCTTACCAAGGCGACGATCGGTAGCTGGTCTGAGAGGATGATCA
GCCACACTGGGACTGAGACACGGCCCAGACTCCTACGGGAGGCAGCAGTG
GGGAATTTTGGACAATGGGGGAAACCCTGATCCAGCCATGCCGCGTGAGT
GAAGAAGGCCTTCGGGTTGTAAAGCTCTTTTGGCCGGAAAGAAAAGGCTA
CGGATAACACCCGTGGTCCTTGACGGTACCGGCAGAATAAGCACCGGCTA
ACTACGTGCCAGCAGCCGCGGTAATACGTAGGGTGCGAGCGTTAATCGGA
ATTACTGGGCGTAAAGAGTGCGTAGGCGGTCCCGCAAGTCCGCTGTGAAA
GCCCCGGGCTTAACCTGGGAATGGCAGTGGAAACTATGGGACTTGAATCT
GGCAGAGGGGGGTGGAATGCCACGTGTAGCAGTGAAATGCGTAGAGATGT
GGCGGAACACCGATGGCGAAGGCAGCCCCCTGGGCTGAGATTGACGCTCA
GGCACGAAAGCGTGGGGAGCAAACAGGATTAGATACCCTGGTAGTCCACG
CCCTAAACGATG
>14_0929_09_40cm_scaffold_15660_16S_1 16S ribosomal RNA (16S rRNA) id=199707015 bin="14_0929_09_40cm_Bacteria_7002_54_13" organism_tax=Bacteria
ACGGAGAGTTTGATTCTGGCTCAGAACGAACGCTGGCGGCGTGGATAAGA
CATGCAAGTCGAGCGAGATTTTTTCCTGTAGCAATACAGGGAAACGTCTA
GCGGCGAACGGGTGCTTAACACGTGGGCAATCTGCCAAGAAGTGGGGGAT
AGCTCGCCGAAAGGCGAATTAATACCGCATGTGATCAGAGTGGACATCCA
TTCGAAATCAAAGTCGGGGCAACCTGACGCTTTTTGAGGAGCCCGCGGCC
TATCAGCTAGTTGGTGAGGTAACGGCCCACCAAGGCTTAGACGGGTAGCT
GGTCTGAGAGGACGACCAGCCACACTGGGACTGAGACACGGCCCAGACAC
CTACGGGTGGCAGCAGTCGAGAATTTTTCTCAATGGGGGAAACCCTGAAG
GAGCGACGCCGCGTGGAGGATGAAGGTCTTCGGATTGTAAACTCCTGTCA
TTGGGGAACAATGCGTAAATATTAACTGTATTTGCGTTGATAGTACCCGA
AGAGGAAGAGACGGCTAACTCTGTGCCAGCAGCCGCGGTAATACAGAGGT
CTCAAGCGTTGTTCGGATTCATTGGGCGTAAAGGGTGCGTAGGCGGCGCG
GTAAGTCGGGTGTGAAATCTCGGAGCTTAACTCCGAAACTGCATTCGATA
CTGCCGTGCTTGAGGACTGGAGAGGAGACTGGAATTTACGGTGTAGCGGT
GAAATGCGTAGATATCGTAAGGAAGACCAGTGGCGAAGGCGGGTCTCTGG
ACAGTTCCTGACGCTGAGGCACGAAGGCCAGGGGAGCAAACGGGATTAGA
TACCCCGGT
>14_0929_09_40cm_scaffold_35117_16S_1 16S ribosomal RNA (16S rRNA) id=199707035 bin="14_0929_09_40cm_Bacteria_7002_54_13" organism_tax=Bacteria
ACGGAGAGTTTGATTCTGGCTCAGAACGAACGCTGGCGGCGTGGATAAGA
CATGCAAGTCGAGCGGGATTTTTTCCTGTAGCAATACAGGGAAAAGTCCA
GCGGCGAACGGGTGCGTAACACGTGGGCAATCTGTCTTAAAGTGGGGGAT
AGCTCGGCGAAAGCCGAATTAATACCGCATGTGATCAGGGGCGACATCGC
TCCGAAATCAAAGGTGGCGCAAGCTACCGCTTTTTGAGGGGCCCGCGGCC
TATCAGCTTGTTGGTGAGGTAATGGCTCACCAAGGCTATGACGGGTAGCT
GGTCTGAGAGGACGACCAGTCACACTGGGACTGAGACACGGCCCAGACAC
CTACGGGTGGCAGCAGTCGAGAATTTTTGACAATGGGGGAAACCCTGATC
GAGCGACGCCGCGTGGAGGATGAAGGTCTTCGGGTTGTAAACTCCTGTCA
TTTGGGAACAAGGCGCACGTATTAACTGTGCGTGCGTTGATAGTACCAGA
AGAGGAAGGGACGGCTAACTCTGTGCCAGCAGCCGCGGTAATACAGAGGT
CTCAAGCGTTGTTCGGATTCATTGGGCGTAAAGGGTGTGTAGGTGGCGCG
CTAAGTCGGGTGTGAAATTTCGGAGCTTAACTCCGAAACTGCATTCGATA
CTGGCGTGCTTGAGGACTGGAGAGGAGACTGGAATTTACGGTGTAGCAGT
GAAATGCGTAGATATCGTAAGGAAGACCAGTGGCGAAGGCGGGTCTCTGG
ACAGTTCCTGACACTGAGACACGAAGGCCAGGGGAGCAAACGGGATTAGA
TACCCCGGTAGTCCTGGCAGTAAACGGTGCACGTTTGGTGTGGGAGGATT
CGACCCCTTCTGCGCCGGAGCTAACGCGTTAAACGTGCCGCCTGGGGAGT
>14_0929_09_40cm_scaffold_1582_16S_1 16S ribosomal RNA (16S rRNA) id=199707000 bin="14_0929_09_40cm_Bacteria_7006_68_10" organism_tax=Bacteria
CGGAGAGTTTGATCCTGGCTCAGGACAAACGCTGGCGGCGTGCATAAAAC
ATGCAAGTCGAACGGATCTCAGTCCGCAAGGACTGAGGTGAGTGGCGAAC
GGCTGAGTAACACGTAGGTGACCTGCCCCGAAGTGGGGGATAACGACTCG
AAAGAGTCGCTAATACCGCATGTGATCACCGATGCATTTCGGTGCTCAAA
GTCGCAAGACGCTTTGGGAGGGGCCTGCGGCGGATTAGCTAGTTGGTGTG
GTAACGGCGCACCAAGGCTTCGATCCGTAGCTGGTCTGAGAGGATGGCCA
GCCAGACTGGGACTGAGACACGGCCCAGACTCCTACGGGAGGCAGCAGTT
AGGAATTTTGCGCAATGGGGGAAACCCTGACGCAGCCACGCCGCGTGAGG
GATGAAGGCCTTCGGGTCGTAAACCTCTTTTCTCAGGGAAGACACCCGAC
GGTACCTGAGGAATAAGGGACGGCTAACTACGTGCCAGCAGCCGCGGTAA
TACGTAGGTCCCGAGCGTTGTCCGGATTCACTGGGCGTAAAGCGCGCGCA
GGCGGCCTCGCAAGTCGGATGTGAAAGCCTCGGGCTCAACTCGGGGAGGC
CATCCGAAACTGCGGGGCTTGAAGGTGGAAGAGGAGAGTGGAATTCCCGG
TGTAGCGGTAAAATGCGTAGATACCGGGAGGAACACCAGTGGCGAAAGCG
GCTCTCTGGTCCGCCCTTGACGCTCAGGCGCGAAAGCTAGGGGAGCGACC
GGGATTAGATACCCCGTTAGTCCTAGCTGTAAACAATGGGCACTAGGTGT
TGTCGGTATCGACCCCGGCAGTGCCGAAGCTAACGCATTAAGTGCCCCGC
CTGGGGAGTACGACCGCAAGGTTAAAACTCAAAGGAATTGACGGGGGCCC
GCACAAGCAGCGGAGC
>14_0929_09_40cm_scaffold_13016_16S_1 16S ribosomal RNA (16S rRNA) id=199707010 bin="14_0929_09_40cm_Bacteria_7027_56_14" organism_tax=Bacteria
GGAGCTAACGCGTTAAACGTGCCGCCTGGGGAGTACGGTCGCAAGATTAA
AACTCAAAGAAATTGACGGGGGCCCGCACAAGCGGTGGAGTATGTGGCTC
AATTCGATGCAACGCGAAGAACCTTACCAGGCCTTGACATGCATCTCTGA
ACCGGTGAAAGCCGGCGAGTGTCGAAAGACACAATTTGCACAGGTGCTGC
ATGGCTGTCGTCAGCTCGTGTCGTGAGATGTTGGGTTAAGTCCCGCAACG
AGCGCAACCCTTGTGAACTGTTGCCACCGAGCCGAGAGGCTCGAGCACTC
TGTTCAGACTGCCTCGCTTAAACGAGGAGGAAGGTGAGGACGACGTCAAG
TCAGTATGGCCCTTACGGCCTGGGCTGCACACGTACTACAATGCCCAGTA
CAGAACGATCCGAGACCGCGAGGTGGAGGAAATCTAACTAAAACTGGGCC
CAGTTCGGATTGGAGGCTGCAATTCGCCTCCATGAAGCCGGAATCGCTAG
TAATGGCGCATCAGCTACGGCGCCGTGAATACGTTCCCGGGCCTTGTACA
CACCGCCCGTCACATCATGAAAGCCGTTTGTACCCGAAGTCGCCCCTTAA
AAGGCGCCGAAGGTATGGATGGTGATTGGGATGAAGTCGTAACAAGGTAG
CCGTAGGGGAACCTGCGGCTGGATCACCTCCTT
>14_0929_09_40cm_scaffold_2649_16S_1 16S ribosomal RNA (16S rRNA) id=199707003 bin="14_0929_09_40cm_Archaea_7033_53_7" organism_tax=Archaea
CTCCGCTTGATCCTGGCGGACCCAACTGCTATCGGGATGAGACTAAGCCA
TGCGAGTCAAACGCTTCCAGGCCAATGTGGGAGCGTGGCATACGGCTCAG
TAACACGTGGCTAACCTACCCTCCGGACTGGGACAACTTCGGGAAACTGA
GGCTAATCCCGGATAGACGAAGAGGCCTGGAATGGTTCTCCGTCTAAAGG
GCATCAGGGCCATGCTTCCTGATGTCGCCAGAGGATGGGGCCGCGACCGA
TCAGGTTGTTGGTGAGGTAACGGCTCACCAAGCCTATAACCGGTACGGGC
CGTGAGAGCGGGAGCCCGGAGATGGGCACTGAGACAAGGGCCCAGGCCCT
ACGGGGCGCAGCAGGCGCGAAACCTCTGCAATGCGCGAAAGCGTGACAGG
GTCATCCCGAGTGCCATCCGCTGAGGAAGGCTTTTGTCCGGTCTAACCAG
CCGGAAGAATAAGGGGAGGGCAAGTCTGGTGTCAGCCGCCGCGGTAATAC
CAGCTCCTCGAGTGGTTGGGACGATTATTGGGTCTAAAGCGTTCGTAGCC
GGCTGGAAAAGTTCTCCGTAAAATCCAACGATCCAATCGTTGGCCCGCGG
GCAATACTTTCCGGCTTGGGGGCGGGGGAGGTCGGCGGTAGTCCCGGGGT
AGGGGCGAAAAGTCTCGAAAGAGGTTCGTAGTCTTATAATCCCGGGAGGA
CCACCAGTGGCGAAGGCGGCCGACTAAAACGCGCCCGACGGTGAGGGACG
AAAGCTGGGGGAGCGAACGGGATTAGATACCCCGGTAGTCCCAGCTGTAA
ACGATGCAGGCTAGGTGTTAGGACGGGTACGGCCCGTTCTAGTGCCGCAG
GGAAGCCATTAAGCCTGCCACCTGGGGAGTACGGCCGCAAGGCTGAATTC
TCGAACAGGCAGAAACCGCGCCTGGCGGGACAGCTGACTTAAAGGAATTG
GCGGGGGAGCAC
>14_0929_12_20cm_scaffold_71_16S_1 16S ribosomal RNA (16S rRNA) id=200681942 bin="14_0929_12_20cm_Bacteria_7168_68_10" organism_tax=Bacteria
CGGAGAGTTTGATCCTGGCTCAGGGTTAACGCTGGCGGCGTGCCTAACAC
ATGCAAGTCGAACGGGGGCCTCTTTCCCGTAAGGGAGAGGGGATCCTAGT
GGCGAACGGGTGAGTAGCACGTGGGCAACCTGTCCCGAGGTGGGGGATAA
CACCGGGAAACCGGTGCTAATACCGCATGTTGTCGTCGGTCGCATGGCCG
ATGAAGAAAGCAGCAATGCGCCTCCGGGGTGGGCCCGCGGCCTATCAGCT
AGTCGGTGGGGTAACGGCCTACCGAGGCTAAGACGGGTAGCTGGTCTGAG
AGGACGACCAGCCACACGGGGACTGAGACACGGCCCCGACTCCTACGGGA
GGCAGCAGTGAGGAATCTTCCCCAATGGGCGAAAGCCTGAGGGAGCAACG
CCGCGTGTGGGATGAAGTTCTTCGGAATGTAAACCACTGTCGGAGGGGAT
GAGAACGGACAGTACCCTCCAAGAAAGCCCCGGCTAACTACGTGCCAGCA
GCCGCGGTAATACGTAGGGGGCGAGCGTTACCCGGATTTACTGGGCGTAA
AGCGCGTGTAGGCGGCTGGCCAAGTGTGACGTGAAATCTTCGGGCTTAAC
CCGAAAACTGCGTTGCAAACTGGTCTGGCTAGAGTGCAGGAGAGGGTAGT
GGAATTCCCGGTGTAGCGGTGAAATGCGTAGATATCGGGAGGAACACCAG
TGGCGAAGGCGGCTACCTGGCCTGTAACTGACGCTGAGACGCGAAAGCGT
GGGGAGCGAACCGGATTAGATACCCGGGTAGTCCACGCCCTAAACGTTGC
GCACTAGGTGTTGGTCGGATTGACCCGATCAGTGCCGCAGCTAACGCATT
AAGTGCGCCGCCTGGGGAGTACGGTCGCAAGATTAAAACTCAAAGGAATA
GGCGGGGGCCCGCACAAGCAGCGGAGCGTGTGGTTTAATTCGATGCGACG
CGAAGAACCTTACCTGGGCTTGACATGCTTCGGAAACCTCGGTGAAAGCC
GGGGCTTCTCGCAAGAGACCGTTGCACAGGTGGTGCATGGCTGTCGTCAG
CTCGTGCCGTGAGGTGTTGGGTTAAGTCCCGCAACGAGCGCAACCCCTGT
CCTTAGTTGAATTTCTAGGGAAACTGCCGGGCGAAACCCGGAGGAAGGTG
GGGATGACGTCAAGTCAGCATGCCCTTTATGTCCAGGGCTACACACACGC
TACAATGGCCGGTACAACGGGTTCCGACACGGCGACGTGAAGGTAATCCC
TTAAAGCCGGTCTCAGTTCGGATTGCAGGCTGCAACCCGCCTGCATGAAG
TAGGAGTTGCTAGTAA
>14_0929_12_20cm_scaffold_1767_16S_1 16S ribosomal RNA (16S rRNA) id=200681945 bin="14_0929_12_20cm_Bacteria_7176_69_7" organism_tax=Bacteria
CGGAGAGTTTGATCCTGGCTCAGGGTTAACGCTGGCGGCGTGCCTAACAC
ATGCAAGTCGAACGAGGCTTTCTCTCCCGTAAGGGAGGGGATGTCCTAGT
GGCGAACGGGTGAGTAGCACGTGGGCAACCTACCCTTCTGTGGGGGACAA
CTCCGGGAAACCGGGGCTAATACCGCATGCGGTCACCGATCGAGTGTTCG
GTGAAGAAAGCAGCAATGCGCAGGAGGATGGGCCCGCGGCCTATCAGCTA
GTTGGTGGGGTAACGGCCTACCAAGGCGAAGACGGGTAGCTGGTCTGAGA
GGACGACCAGCCACACGGGGACTGCGACACGGCCCCGACTCCTACGGGAG
GCAGCAGTGAGGAATCTTCCGCAATGGGCGAAAGCCTGACGGAGCAACGC
CGCGTGTGGGATGAAGTATTTCGGTATGTAAACCACTGTCGGAGGGGAAG
ACCAAGACGGTACCCTCCAAGAAAGCCCCGGCTAACTACGTGCCAGCAGC
CGCGGTAATACGTAGGGGGCAAGCGTTACCCGGATTTACTGGGCGTAAAG
CGCGTGTAGGCGGCTGGCCAAGCGTGGTGTGAAATCTTCGGGCTTAACCC
GAAAACTGCATTGCGAACTGGTCTGGCTAGAGTGCATGAGAGGGTAGTGG
AATTCCCGGTGTAGCGGTGAAATGCGTAGATATCGGGAGGAACACCAGTG
GCGAAGGCGGCCTTCTGGGCCTATCCTGACGCTGAGGAGCGAAAGCGTGG
GGAGCAAACCGGATTAGATACCCGGGTAGTCCACGCCCTAAACTGTGGAT
GCTAGGTGTGGGGGGTATCGACCCCCTCTGTGCCGTAGCTAACGCTTTAA
GCATCCCGCCTGGGGAGTACGGCCGCAAGGCTAAAACTCAAAGGAATTGA
CGGGGGCCCGCACAAGCAGCGGAGCGTGTGGTTTAATTCGATGCGACGCG
AAGAACCTTACCTGGACTTGACATGCTTGGGAAACATCGGTGAAAGCCGG
TGCCTCTCGCAAGAGACTCTTGCACAGGTGGTGCATGGCTGTCGTCAGCT
CGTGCCGTGAGGTGTTGGGTTAAGTCCCGCAACGAGCGCAACCCCTGTCC
TTAGTTGAATTTCTAGGGAGACTGCCGGGCGAAACCCGGAGGAAGGTGGG
GATGACGTCAAGTCAGCATGCCCTTTATGTCCAGGGCTACACACACGCTA
CAATGGCCGGTACAGTGGGCTGCTAAGGCGCAAGCCGGAGCCAATCCCCC
AAAGCCGGCCTCAGTTCAGATTGCAGGCTGCAACTCGCCTGCATGAAGGC
GGAGTCGCTAGTAACCGCAGGTCAGCACACTGCGGTGAATACGTTCCCGG
GCCTTGTACACACCGCCCGTCACGTCATGGAAGCCGGCAGCACCTGAAGC
CGTTGAGCCAACGCGTAAGCGGGGCAGGCGCCTAGGGTGAGGCTGGTAAC
T
>14_0929_12_20cm_scaffold_60618_16S_1 16S ribosomal RNA (16S rRNA) id=200681996 bin="14_0929_12_20cm_Bacteria_7191_69_6" organism_tax=Bacteria
ATGGAGAGTTTGATCCTGGCTCAGGACGAACGCTGGCGGCGTGCCTCAAA
CATGCAAGTCGAGCGTGGGTGGGCTGCCTCGCAAGAGGTGGCTCACTCTA
GCGGCGAACGGGTGCGTAACACGTGGGAAACCAACCCTCCAGATGGGGAC
AACCTCGGGAAACCGGGGCTAATACCGAATGCGCTCGCCGGGTCGCATGG
TCTGGCGAGGAAAGGGTCGTAAGATCGCTGGAGGACGGTCCCGCGGCCTA
TCAGCTTGTTGGCGGGGTAACGGCCCACCAAGGCGATGACGGGTAGCTGG
CCTGAGAGGGTGGTCAGCCACACTGGAACTGAGACACGGTCCAGACTCCT
ACGGGAGGCAGCAGTTGGGAATCTTGGGCAATGGGCGCAAGCCTGACCCA
GCGACGCCGCGTGGGGGATGAAGGCCTTCGGGTTGTAAACCCCTGTCAGG
AGGGACGAAGCCGCAAGGTGACGGTACCTCCAGAGGAAGCCCCGGCTAAC
TACGTGCCAGCAGCCGCGGTAAGACGTAGGGGGCGAGCGTTGTCCGGAAT
TACTGGGCGTAAAGCGCGTGCAGGCGGCCTGGTCAGTCCCGTGTGAAAGC
CTACGGCTCAACTGTAGGAGGTCGCGGGATACTGCCGGGCTCGAGGGCAG
GAGAGGGAAGTAGAATTCCCGGTGTAGCGGTGAAATGCGTAGATATCGGG
AGGAATGCCAGTGGCGAAGGCGGCTTCCTGGCCTGCCCCTGACGCTGAGA
CGCGAAAGCTGGGGGAGCGAACGGGATTAGATACCCCGGTAGTCCCAGCC
GTAAACGATGGTCACTAGGTGT
>14_0929_12_30cm_scaffold_1702_16S_1 16S ribosomal RNA (16S rRNA) id=201525781 bin="14_0929_12_30cm_Bacteria_7370_58_11" organism_tax=Bacteria
CGAGAGTTTGATCCTGGCTCAGAACGAACGCTGGCGGCGTGCTTAACACA
TGCAAGTCGAGTGCGCGTACCGTAGCAATACGGTATGGCGCACGGCGCAC
GGGTGCGTAACACGTGGGCAATCTGCCCTTCGATGGGGAATAACTTCGGG
AAACCGAAGCTAATTCCGCATAACATTCCTTGGATTTCGGTTCGAGGACT
CAAAGCCGTAAGGCGTCGAAGGAGGAGCCCGCGCCCGATTAGCTAGTTGG
TGAGGTAATGGCTCACCAAGGCAATGATCGGTAGCTGGTCTGAGAGGATG
GCCAGCCACACTGGAACTGAGACACGGTCCAGACTCCTACGGGAGGCAGC
AGTGGGGAATCTTGCGCAATGGGCGAAAGCCTGACGCAGCGACGCCGCGT
GGGGGATGAAGCATTTCGGTGTGTAAACCCCTTTCGACTGGGACGAATGC
CTCGCAAGAGGAGTGACGGTACCAGTAGAAGAAGCCCCGGCTAACTACGT
GCCAGCAGCCGCGGTAAGACGTAGGGGGCCAGCGTTGTTCGGAATTACTG
GGTGTAAAGGGTTCGTAGGCGGTGTAGCAAGTTGGGAGTGAAATCTCTGG
GCTTAACCCAG
>14_0929_12_30cm_scaffold_171_16S_1 16S ribosomal RNA (16S rRNA) id=201525779 bin="14_0929_12_30cm_Betaproteobacteria_7373_66_8" organism_tax=Betaproteobacteria, Proteobacteria, Bacteria
TGAAGAGTTTGATCCTGGCTCAGATTGAACGCTGGCGGCATGCCTTACAC
ATGCAAGTCGAACGGCAGCACGGGGGCAACCCTGGTGGCGAGTGGCGAAC
GGGTGAGTAATAAATCGGAACGTGCCCGGTAGTGGGGGATAACCAGTCGA
AAGACTGGCTAATACCGCATACGACCTACGGGTGAAAGCGGGGGATCGTA
AGACCTCGCGCTATCGGAGCGGCCGATTTCCGATTAGCTAGTTGGTGGGG
TAAAAGCTCACCAAGGCGACGATCGGTAGCTGGTCTGAGAGGACGGCCAG
CCACACTGGGACTGAGACACGGCCCAGACTCCTACGGGAGGCAGCAGTGG
GGAATTTTGGACAATGGGCGAAAGCCTGATCCAGCCATGCCGCGTGCGGG
AAGAAGGCCTTCGGGTTGTAAACCGCTTTTGGCAGGAACGAAACGGCGCG
GGCTAATACCCCGCGTTAATGACGGTACCTGCAGAATAAGCACCGGCTAA
CTACGTGCCAGCAGCCGCGGTAATACGTAGGGTGCGAGCGTTAATCGGAA
TTACTGGGCGTAAAGCGTACGCAGGCGGCTTGGTAAGACAGATGTGAAAT
CCCCGGGCCCAACCTGGGAACTGCATTTGTGACTGCCAGGCTCGAGTCTG
TCAGAGGGGGGTGGAATTCCACGTGTAGCAGTGAAATGCGTAGAGATGTG
GAGGAACACCGATGGCGAAGGCAGCCCCCTGGGATGAGACTGACGCTCAT
GTACGAAAGCGTGGGGAGCAAACAGGATTAGATACCCTGGTAGTCCACGC
CCTAAACGATGTCGACTAGTTGTCGGGAATTCATTTTCTCGGTAACGCAG
CTAACGCGTGAAGTCGACCGCCTGGGGAGTACGGTCGCAAGATTAAAACT
CAAAGGAATTGACGGGGACCCGCACAAGCGGTGGATGATGTGGATTAATT
CGATGCAACGCGAAAAACCTTACCTACCCTTGACATGCCCGGAATCCCGC
AGAGATGTGGGAGTGCCCGAAAGGGAGCCGGGACACAGGTGCTGCATGGC
TGTCGTCAGCTCGTGTCGTGAGATGTTGGGTTAAGTCCCGCAACGAGCGC
AACCCTTGTCACTAGTTGCTACGAAAGGGCACTCTAGTGAGACTGCCGGT
GACAAACCGGAGGAAGGTGGGGATGACGTCAAGTCCTCATGGCCCTTATG
GGTAGGGCCTCACACGTCATACAATGGCCGGTACAAAGGGCTGCCAACCC
GCGAGGGGGAGCTAATCCTGGAAAGCCGGTCGTAGTCCGGATTGCAGTCT
GCAACTCGACTGCATGAAGTCGGAATCGCTAGTAATCGTGGATCAGCATG
TCACGGTGAATACGTTCCCGGGTCTTGTACACACCGCCCGTCACACCATG
GGAGTGGGGTTCACCAGAAGCCGTTTGCCTAACCGCAAGGGGGGCGGCGA
CCACGGTGAGCTTCATGACTGGGGTGAAGTCGTAACAAGGTAGCCGTATC
GGAAGGTGCGGCTGGATCACCTCCTT
>14_0929_12_40cm_scaffold_42278_16S_1 16S ribosomal RNA (16S rRNA) id=202361039 bin="14_0929_12_40cm_Proteobacteria_7534_69_6" organism_tax=Proteobacteria, Bacteria
TGAAGAGTTTGATCCTGGCTCAGATTGAACGCTGGCGGCGTGCCTAACAC
ATGCAAGTCGAGCGGTAACAGGTGTAGCAATACATGCTGACGAGCGGCGA
ACGGGTGAGTAATGCTTCGGAATCTGCCCAATGGTGGGGAATAACCAGCC
GAAAGGTTGGCTAATACCGCATAAGTCCTACGGGAGAAAGCAGGGGATCG
CAAGACCTTGCGCCGATGGATGAGCCGAAGCCGGATTAGCTAGTTGGTAG
GGTAACGGCCTACCAAGGCGACGATCCGTAGCTGGTCTGAGAGGACGACC
AGCCACACTGGGACTGAGACACGGCCCAGACTCCTACGGGAGGCAGCAGT
GGGGAATATTGGACAATGGGGGAAACCCTGATCCAGCGACGCCGCGTGTG
TGAAGAAGGCCTGCGGGTTGTAAAGCACTTTTAGTGGGGATGAAAAGCTC
AGGGCTAATACCTCTGGGTCTTGACCTAACCCAAAGAAAAAGCACCGGCT
AACTCTGTGCCAGCAGCCGCGGTAATACAGAGGGTGCAAGCGTTAATCGG
AATTACTGGGCGTAAAGCGTGCGTAGACGGTTATGTAAGTCGGGTGTGAA
AGCCCCGGGCTCAACCCGGGAATTGCATTCGAGACTGCATAGCTAGGGTG
CGGAAGAGGGAAGCGGAATTTCAGGTGTAGCGGTGAAATGCGTAGATATC
TGAAGGAACACCAGTGGCGAAAGCGGCTTCCTGGTCCAGCACCGACGTTC
AGGCACGAAAGCGTGGGGAGCAAACAGGATTAGATACCCTGGTAGTCCAC
GCCATAAACGATGAGAACTAGACGTTGAGGGGGTAAGCCTCCCAGTGTCG
TAGCTAACGCGCTAAGTTCTCCGCCTGGGGAGTACGGCCGCAAGGTTGAA
ACTCAAAGGAATTGACGGGGACCCGCACAAGCGGTGGAGCATGTGGTTTA
ATTCGATGCAACGCGAAGAACCTTACCTGGTCTTGACATCCTAGGAATCC
CGAAGAGATTTGGGAGTGCCGCAAGGAGCCTAGAGACAGGTGCTGCATGG
CTGTCGTCAGCTCGTGTCGTGAGATGTTGGGTTAAGTCCCGCAACGAGCG
CAACCCTTGTCCTTAGTTGCCAGCATTAAGTTGGGCACTCTAAGGAGACC
GCCGGTGACAAACCGGAGGAAGGTGGGGACGACGTCAAGTCATCATGGCC
TTTATGACCAGGGCTACACACGTGCTACAATGGTGGATACAGAGGGAAGC
CAACGCGCGAGCGGGAGCCAATCCCAGAAAATCTATCGTAGTCCGGATTG
GAGTCTGCAACTCGACTCCATGAAGTCGGAATCGCTAGTAATCGCAGATC
AGCATTGCTGCGGTGAATACGTTCCCGGGTCTTGTACACACCGCCCGTCA
CACCATGGAAGTTTACTGCACCAGAAGCAGGT
>14_0929_12_40cm_scaffold_2854_16S_1 16S ribosomal RNA (16S rRNA) id=202361001 bin="14_0929_12_40cm_Bacteria_7538_55_12" organism_tax=Bacteria
GTTTGGTGTGGGAGGATTCGACCCCTTCTGCGCCGGAGCTAACGCGTTAA
ACGTGCCGCCTGGGGAGTACGGTCGCAAGATTAAAACTCAAAGAAATTGA
CGGGGGCCCGCACAAGCGGTGGAGTATGTGGCTCAATTCGATGCAACGCG
AAGAACCTTACCTGGCCTTGACATGCATCTCTAAACCGGTGAAAGCCGGC
GAGTCCCGAAAGGGACAATTTGCACAGGTGCTGCATGGCTGTCGTCAGCT
CGTGTCGTGAGATGTTGGGTTAAGTCCCGCAACGAGCGCAACCCCTGTGA
ACTGTTGCCACCGAGCCGTGAGGCTCGAGCACTCTGTTCAGACTGCCCCG
CTCTAACGGGGAGGAAGGTGGGGACGACGTCAAGTCAGTATGGCCCTTAC
GGCCAGGGCTGCACACGTACTACAATGCCCAGTACAGAACGATCCAAGAC
CGCGAGGTGGAGGAAATCACTAAAACTGGGCCCAGTTCAGATTGAAGTCT
GCAACTCGACTTCATGAAGCCGGAATCGCTAGTAATGGCGCATCAGCTAC
GGCGCCGTGAATACGTTCCCGGGCCTTGTACACACCGCCCGTCACATCAT
GGAAGTCGCTTGTAGCCGAAGTCGGCGTGCTAACCGCAAGGAGGCAGCCG
CCTACGCTATGAGCGGTAACTGGGATGAAGTCGTAACAAGGTAGCCGTAG
GGGAACCTGCGGCTGGATCACCTCCTT
>14_0929_12_40cm_scaffold_3519_16S_1 16S ribosomal RNA (16S rRNA) id=202361004 bin="14_0929_12_40cm_Rokubacteria_7612_70_13" organism_tax=Rokubacteria, Bacteria
GTGGGCAAGGTAACGGCTCACCAAGGCTATGACGGGTAGCTGGTCTGAGA
GGACGACCAGCCACACGGGAACTGAGACACGGTCCCGACTCCTACGGGAG
GCAGCAGTGGGGAATTTTCCGCAATGGGCGAAAGCCTGACGGAGTGACGC
CGCGTGGGGGACGAAGGCCTTCGGGTCGTAAACCCCTGTCAGAGGGAAAG
AAGGGTTGCCGGGTTAATACCCCGGTGATCTGACGGTACCTTCAGAGGAA
GCCCCGGCCAACTCTGTGCCAGCAGCCGCGGTAAGACAGAGGGGGCAAGC
GTTGCTCGGAATCACTGGGCGTAAAGGGCGCGTAGGCGGGATGGCAAGTC
GGTCGTGAAATCCTTCGGCCCAACCGAAGAACGTCGGCCGATACTGCCAT
TCTTGAGGATTGCAGAGGAGACTGGAATTCCCGGTGTAGCGGTGAAATGT
GTAGAGATCGGGAGGAACACCGGTGGCGAAGGCGGGTCTCTGGGCAATTC
CTGACGCTGAGGCGCGAAAGCGTGGGGAGCAAACGGGATTAGATACCCCG
GTAGTCCACGCTGTAAACGATGACGACTAGGTGTGGGGGGGGTTAGTCCC
TTCCGTGCCGCAGCTAACGCATTAAGTCGTCCGCCTGGGGAGTACGGCCG
CAAGGTTGAAACTCAAAGGAATTGACGGGGGCCCGCACAAGCGGTGGAGC
ATGTGGTTCAATTCGATGCAGAGCGAAGAACCTTACCTGGGCTTGACATG
TAGGAAGTAGAAACCCGAAAGGGCGACGACCTGTTAAGTCAGGAGCCTAC
ACAGGTGGTGCATGGCTGTCGTCAGCTCGTGCCGTGAGGTGTTGGGTTAA
GTCCCGCAACGAGCGCAACCCTCACCCTATGTTGCCAACGGTTCGGCCGG
GCACTCTTAGGGAACTGCCGGCGAAGAGCTGGAGGAAGGGGGGGATGACG
TCAAGTCCGTATGCCCCTTATG
>14_1009_02_30cm_scaffold_4984_16S_1 16S ribosomal RNA (16S rRNA) id=165915457 bin="14_1009_02_30cm_Bacteria_3696_55_11" organism_tax=Bacteria
ACGGAGAGTTTGATTCTGGCTCAGAACGAACGCTGGCGGCGTGGATAAGA
CATGCAAGTCGAGCGAGATTTCCTTTGGTAGCAATACCGAAGGAAGTCTA
GCGGCGAACGGGTGCTTAACACGTGGGCAACCTGCCGAGAAGTGGGGGAT
AGCTCGCCGAAAGGCGAATTAATACCGCATGTGATTAGAGTGGACATCCA
TTCAAAATTAAAGTCGGGGCAACCTGACGCTTCTTGTGGGGCCCGCGGCC
TATCAGCTAGTTGGTGAGGTAACGGCTCACCAAGGCGATGACGGGTAGCT
GGTCTGAGAGGACGACCAGCCACACTGGGACTGAGACACGGCCCAGACAC
CTACGGGTGGCAGCAGTCGAGAATTTTTCTCAATGGGGGAAACCCTGAAG
GAGCGACGCCGCGTGGAGGATGAAGGTCTTCGGATTGTAAACTTCTGTCA
TTGGGGAACAAGTCGCTTACGTTAACTGCGTGAGCGTTGATAGTACCCGA
AGAGGAAGAGACGGCTAACTCTGTGCCAGCAGCCGCGGTAATACAGAGGT
CTCAAGCGTTGTTCGGATTCATTGGGCGTAAAGGGTGCGTAGGCGGCGCG
GTAAGTCGGGTGTGAAATCTCGGAGCTTAACTCCGAAACTGCATTCGATA
CTGCCGTGCTTGAGGACTGGAGAGGAGACTG
>14_1009_02_30cm_scaffold_8996_16S_1 16S ribosomal RNA (16S rRNA) id=165915467 bin="14_1009_02_30cm_Betaproteobacteria_3702_66_13" organism_tax=Betaproteobacteria, Proteobacteria, Bacteria
TTGAAGAGTTTGATCCTGGCTCAGATTGAACGCTGGCGGCATGCCTTACA
CATGCAAGTCGGGCGGCAGCGCGGGGGCAACCCTGGCGGCGAGCGGCGAA
CGGGTGAGTAATACATCGGAACGTGTCCTCTCGTGGGGGATAACCAGTCG
AAAGACTGGCTAATACCGCATGAGCTCGAGAGAGGAAAGCAGGGGACCCG
CAAGGGCCTTGCGCGAGAGGAGCGGCCGATGTCCGATTAGCTAGTTGGTG
GGGTAACGGCTCACCAAGGCGACGATCGGTAGCTGGTCTGAGAGGACGAC
CAGCCACACTGGGACTGAGACACGGCCCAGACTCCTACGGGAGGCAGCAG
TGGGGAATTTTGGACAATGGGCGCAAGCCTGATCCAGCCATGCCGCGTGT
GTGAAGAAGGCCTTCGGGTTGTAAAGCACTTTCGGACGGAACGAAATCGT
GCGGGTGAACAATCCGCGCGGATGACGGTACCGTAAGAAGAAGCACCGGC
TAACTACGTGCCAGCAGCCGCGGTAATACGTAGGGTGCGAGCGTTAATCG
GAATTACTGGGCGTAAAGTGTGCGCAGGCGGCCTCGCAAGTCAAGTGTGA
AATCCCCGAGCTCAACTTGGGAATTGCGCTTGAAACTACGGGGCTCGAGT
GTGGCAGAGGGAGGTGGAATTCCACGTGTAGCGGTGAAATGCGTAGAGAT
GTGGAGGAACACCGATGGCGAAGGCAGCCTCCTGGGCCAACACTGACGCT
CATGCACGAAAGCGTGGGGAGCAAACAGGATTAGATACCCTGGTAGTCCA
CGCCCTAAACGATGATGACTAGTTGTTGGGGGAGTTAAATCCCTTAGTAA
CGCAGCTAACGCGTGAAGTCATCCGCCTGGGGAGTACGGTCGCAAGATTA
AAACTCAAAGGAATTGACGGGGGCCCGCACAAGCGGTGGATGATGTGGTT
TAATTCGATGCAACGCGAAAAACCTTACCTACCCTTGACATGTCAGGAAC
CCTGCAGAAATGCAGGGGTGCCCGAAAGGGAACCTGAACACAGGTGCTGC
ATGGCTGTCGTCAGCTCGTGTCGTGAGATGTTGGGTTAAGTCCCGCAACG
AGCGCAACCCTTGCCATTAGTTGCTACATTCAGTTGAGCACTCTAATGGG
ACTGCCGGTGACAAACCGGAGGAAGGTGGGGATGACGTCAAGTCCTCATG
GCCCTTATGGGTAGGGCTACACACGTCATACAATG
>14_1009_02_30cm_scaffold_6095_16S_1 16S ribosomal RNA (16S rRNA) id=165915461 bin="14_1009_02_30cm_Bacteria_3721_54_15" organism_tax=Bacteria
ACGGAGAGTTTGATTCTGGCTCAGAACGAACGCTGGCGGCGTGGATAAGA
CATGCAAGTCGAGCGAGATTTTTTCCTGTAGCAATACAGGGAAAAGTCTA
GCGGCGAACGGGTGCTTAACACGTGGGCAATCTGCCAAGAAGTGGGGGAT
AGCTCGCCGAAAGGCGAATTAATACCGCATGTGATCAGAGTGGACATCCA
TTCGAAATCAAAGTCGGGGCAACCTGACGCTTTTTGAGGAGCCCGCGGCC
TATCAGCTAGTTGGTGAGGTAACGGCCCACCAAGGCTTAGACGGGTAGCT
GGTCTGAGAGGACGACCAGCCACACTGGGACTGAGACACGGCCCAGACAC
CTACGGGTGGCAGCAGTCGAGAATTTTTCTCAATGGGGGAAACCCTGAAG
GAGCGACGCCGCGTGGAGGATGAAGGTCTTCGGATTGTAAACTCCTGTCA
TTGGGGAACAATGCGTAAATATTAACTGTATTTGCGTTGATAGTACCCGA
AGAGGAAGAGACGGCTAACTCTGTGCCAGCAGCCGCGGTAATACAGAGGT
CTCAAGCGTTGTTCGGATTCATTGGGCGTAAAGGGTGCGTAGGCGGCGCG
GTAAGTCGGGTGTGAAATCTCGGAGCTTAACTCCGAAACTGCATTCGATA
CTGCCGTGCTTGAGGACTGGAGAGGAGACTG
>14_1009_02_30cm_scaffold_25007_16S_1 16S ribosomal RNA (16S rRNA) id=165915485 bin="14_1009_02_30cm_Bacteria_3721_54_15" organism_tax=Bacteria
CCAAGGCTTTGACGGGTAGCTGGTCTGAGAGGACGACCAGTCACACTGGA
ACTGAGACACGGTCCAGACACCTACGGGTGGCAGCAGTCGAGAATTTTTC
TCAATGGGGGAAACCCTGAAGGAGCGACGCCGCGTGGAGGATGAAGGTCT
TCGGGTTGTAAACTCCTGTCATTTGGGAACAATGCTTACGTATTAACTGT
ACGTGAGTTGATAGTACCAGAAGAGGAAGAGACGGCTAACTCTGTGCCAG
CAGCCGCGGTAATACAGAGGTCTCAAGCGTTGTTCGGATTCATTGGGCGT
AAAGGGTGTGTAGGTGGCGCCGTAAGTCGGGTGTGAAATTTCGGAGCTTA
ACTCCGAAACTGCATTCGATACTGCGGTGCTTGAGGACTGGAGAGGAGAC
TGGAATTCATGGTGTAGCAGTGAAATGCGTAGAGATCATGAGGAAGACCA
GTGGCGAAGGCGGGTCTCTGGACAGTTCCTGACACTGAGACACGAAGGCC
AGGGGAGCAAACGGGATTAGATACCCCGGTAGTCCTGGCAGTAAACGGTG
CACGTTTGGTGTGGGAGGATTCGACCCCTTCTGTGCCGGAGCTAACGCGT
TAAACGTGCCGCCTGGGGAGTACGGTCGCAAGATTAAAACTCAAAGAAAT
TGACGGGGGCCCGCACAAGCGGTGGAGTATGTGGCTTAATTCGATGCAAC
GCGAAGAACCTTACCTGGCCTTGACATGCATCTCTAAACTGGTGAAAGCC
AGTGACTCCCGAAAGGGAGAATTTGCACAGGTGCTGCATGGCTGTCGTCA
GCTCGTGTCGTGAGATGTTGGGTTAAGTCCCGCAACGAGCGCAACCCCTG
TGAACTGTTGCCACCGAGGCGTGAGCCTCGAGCACTCTGTTCAGACTGCC
CTGTGAAACGGGGAGGAAGGTGGGGACGACGTCAAGTCAGTATGGCCCTT
ACGGCCAGGGCTGCACACGTACTACAATGCCCAGTACAGAACGATCCGAG
ACCGCAAGGTGGAGGAAATCTAGTAAAACTGGGCTCAGTTCGGATTGGAG
TCTGCAACTCGACTCCATGAAGCCGGAATCGCTAGTAATGGCGCATCAGC
TACGGCGCCGTGAATACGTTCCCGGGCCTTGTACACACCGCCCGTCACAT
CATGGAAGTTGCTTGTAGCCGAAGCCGGCGCATTAACCCGCAAGGGAGAT
AGCCGTCTACGCTATGAGCAGTAACTGGGATGAAGTCGTAACAAGGTAGC
CGTAGGGGAACCTGCGGCTGGATCACCTCCTT
>14_1009_02_40cm_scaffold_5938_16S_1 16S ribosomal RNA (16S rRNA) id=166719712 bin="14_1009_02_40cm_Gemmatimonadetes_3801_70_15" organism_tax=Gemmatimonadetes, Bacteria organism_desc=OTU_2275; rRNA Gemma 86.1% ID (SILVA)
TTGGAGAGTTTGATCCTGGCTCAGGACGAACGCTGGCGGCGTGCCTAACA
CATGCAAGTCGTACGGGACGGGGGGGCAACTCTCCGTTCAGTGGCAGACG
GGTGCGTAACACGTGAGGAACCTGTCCGACGGTGGGGGATAGCCGGCCCA
ACGGCCGGGTAATACCGCATACGATCATTCGGGGGCATCCCTGGGTGATG
AAAGCAGCCGCAAGGTTGCGCCGATGGAGGGTCTCGCGGCCTATCAGCTA
GTTGGCGGGGTAACGGCCCACCAAGGCGACGACGGGTAGCTGGTCTGAGA
GGATGGCCAGCCACATTGGGACTGAGACACGGCCCAGACTCCTACGGGAG
GCAGCAGTGGGGAATATTGCGCAATGGCCGCAAGGCTGACGCAGCGACGC
CGCGTGTGGGATGACGGCCTTCGGGTTCGGTAATACGGAGGGTGCGAGCG
TTGTCCGGAATCACTGGGCGTAAAGGGCGCGTAGGCGGCTCGCTAAGTTG
CCGGTGAAACCCCGGGGCTCAACTCCGGGAAGTCTGGTAAGACTGGCGGG
CTCGAGCACGGTAGAGGCGGATGGAATTCCCGGTGTAGCGGTGGAATGCG
TAGATATCGGGAAGAACACCGGTGGCGAAGGCGGTCCGCTGGGCCGTTGC
TGACGCTGAGGCGCGACAGCGTGGGGAGCAAACAGGATTAGATACCCTGG
TAGTCCACGCCGTAAACGATGGACACTAGGCGTCGGGGGGAGCGACCCCC
TCGGTGCCGTCGCTAACGCACTAAGTGTCCCGCCTGGGGAGTACGGCCGC
AAGGCTGAAACTCAAAGGAATTGACGGGGGCCCGCACAAGCGGTGGAGCA
TGTGGTTTAATTCGAAGCAACGCGAAGAACCTTACCTGGGCTTGACATGC
TGGTGCAAGCCGGTGGAAACATCGGCCCCTCTTCGGAGCGCCAGCACAGG
TGCTGCATGG
>14_1009_02_40cm_scaffold_7462_16S_1 16S ribosomal RNA (16S rRNA) id=166719718 bin="14_1009_02_40cm_Bacteria_3827_55_7" organism_tax=Bacteria
GCCTTGACATGCATCTCTAAGCTGGTGAAAGCCAGTGACTCCCGAAAGGG
AGAATTTGCACAGGTGCTGCATGGCTGTCGTCAGCTCGTGTCGTGAGATG
TTGGGTTAAGTCCCGCAACGAGCGCAACCCCTGTGAACTGTTGCCACCAA
GCCGTGAGGCTTGAGCACTCTGTTCAGACTGCCCTGTGAAACGGGGAGGA
AGGTGGGGACGACGTCAAGTCAGTATGGCCCTTACGGCCAGGGCTGCACA
CGTACTACAATGCCCAGTACAGAACGATCCGAGACCGCGAGGTGGAGGTA
ATCTAGTAAAACTGGGCCCAGTTCGGATTGGAGTCTGCAACTCGACTCCA
TGAAGCCGGAATCGCTAGTAATGGCGCATCAGCTACGGCGCCGTGAATAC
GTTCCCGGGCCTTGTACACACCGCCCGTCACATCATGGAAGTCACTTGTA
GCCGAAGCCGGCGCGCTAACCCGCAAGGGAAGCAGCCTTCTACGCTATGA
GCGGTAACTGGGATGAAGTCGTAACAAGGTAGCCGTAGGGGAACCTGCGG
CTGGATCACCTCCTT
>14_1009_02_40cm_scaffold_7325_16S_1 16S ribosomal RNA (16S rRNA) id=166719716 bin="14_1009_02_40cm_Actinobacteria_3830_69_7" organism_tax=Actinobacteria, Actinobacteria, Bacteria
ACGGAGAGTTTGATCCTGGCTCAGGACGAACGCTGGCGGCGCGCCTAACA
CATGCAAGTCGAACGGTGAACAGAGCTTCGGCTCTGGGATCAGTGGCGAA
CGGGTGCGTAACACGTGGGCAACCTGCCCCAGACCCTGGGATAACCCCGG
GAAACCGGAGCTAATACCGGATACTCCGACCGAACCGCATGGCTCGGCCG
GGAAAGGTCCGCCGGTCTGGGATGGGCCCGCGGCCTATCAGCTTGTTGGT
GAGGTAACGGCTCACCAAGGCGACGACGGGTAGCTGGTCTGAGAGGACGA
CCAGCCACACTGGGACTGAGATACGGCCCAGACTCCTACGGGAGGCAGCA
GTGGGGAATCTTGCACAATGGGCGAAAGCCTGATGCAGCGACGCCGCGTG
AGGGATGAAGGCCTTCGGGTTGTAAACCTCTTTCGGCAGGGACGAAGCGA
TATCGTGACGGTACCTGCAGAAGAAGCCTCGGCTAACTACGTGCCAGCAG
CCGCGGTAAGACGTAGGAGGCGAGCGTTGTCCGGATTCATTGGGCGTAAA
GAGCGCGCAGGCGGCTTGGTAAGTCGGATGTGAAATCCCGAGGCTCAACC
TCGGGTCTGCATCCGATACTGCCCGGCTAGAGGTAGGTAGGGGAGATCGG
AATTCCTGGTGTAGCGGTGAAATGCGCAGATATCAGGAGGAACACCGGTG
GCGAAGGCGGATCTCTGGGCCTTACCTGACGCTCAGGCGCGAAAGCTAGG
GGAGCGAACTGGATTAGATACCCAGGTAGTCCTAGCCGTAAACGTTGGGT
GCTAGGTGTGGGCGGACATCGACCCCGTCCGTGCCGAAGCTAACGCATTA
AGCACCCCGCCTGGGGAGTACGGCCGCAAGGCTAAAACTCAAAGGAATTG
ACGGGGCCCCGCACAAGCGGCGGAGCATGTTGCTTAATTCGATGCGACGC
GAAGAACCTTACCTGGGCTTGACATGCAGGGTGAAACCCGTGAAAGCGGG
CGCTCTTCGGAGCCTGCACAGGTGGTGCATGGCTGTCGTCAGCTCGTGCC
GTGAGGTGTTGCCTTAAGTGGCGCAACGAGCGCAACCCCTGTCCTTAGTT
GCCAGCGGATCATGCCGGGAACTCTAGGGAGACTGCCGGTGCCAAACCGG
AGGAAGGTGGGGATGACGTCAAGTCATCATGCCCCTTACGTCCAGGGCTG
CAAACATGCTACAATGCCCGGTACAAAGGGCTGCGATCCCGCAAGGGGGA
GCGAATCCCAAAAAGCCGGGCTCAGTTCGGATCGGGGTCTGCAACCCGAC
CCCGTGAAGTTGGAGTCGCTAGTAATCGCAGATCAGCACTGCTGCGGTGA
ATACGTTCCCGGGGCTTGTACACACCGCCCGTCACACCACGAAAGTGGGC
AACACCCGAAGCCGGTGGCCTAACCCTTGTGGAGGGAGCCGTCGAAGGTG
GGGCTCGCGATTGGGGTGAAGTCGTAACAAGGTAGCCGTACCGGAAGGTG
CGGCTGGATCACCTCCTT
>14_1009_02_40cm_scaffold_28650_16S_1 16S ribosomal RNA (16S rRNA) id=166719746 bin="14_1009_02_40cm_Chloroflexi_3845_53_8" organism_tax=Ktedonobacter racemifer, Ktedonobacter, Ktedonobacterales, Ktedonobacteria, Chloroflexi, Bacteria organism_desc=OTU_86; T0_Elevated_20cm; Pete_OTU_217
TGGCGAGTTTGATCCTGGCTCAGGATAAACGCTGGCGGCGTGCCTAACAC
ATGCAAGTCGAACGAGCTTTTTTTCGTCGCAAGAGGAAAGGGAGCGAGTG
GCGGACGGGTGAGGAACACGTGGGTGACCTGCCCTGTGGTGAGGAATACC
GGCGAGAAATCGCCGACAATACCGCATAGGCTCTCGTGAGAGAGCAAAGC
CTCTTGCAAAAGAGGCGCCAGAGGATGGGCCCGCGGCCGATTAGCTGGTT
GGTGGGGTAAGAGCCTACCAAGGCGACGATCGGTAGCTGGTCTGAGAGGA
CGATCAGCCACACTGGGATTGAGAACGGCCCAGACTCCTACGGGGGGCAG
CAGTGAGGAATTTTCGGCAATGGGGGCAACCCTGACCGAGCAACGCCGCG
TGCAGGAAGAAGGTCTTCGGATCGTAAACTGCTTTTCTCGGGGAAGAGTT
TGGACGGTACCCGAGGAATCAGCCCCGGCTAACTACGTGCCAGCAGCCGC
GGTAATACGTAGGGGGCGAGCGTTGTCCGGAGTTACTGGGCGTAAAGCGC
ACGCAGGCGGTCGTGTAAGTTTGGGGTTACAGCTCCCGGCTCAACTGGGA
GAGCGCCTTGAAGACTGCAGGACTTGAGGGCCAGAGAGGGACACAGAATT
CCGGGTGTAGTGGTGAAATGCGTAGATATCCGGAGGAATACCAAAGGCGA
AGGCAGTGTCCTGGCTGGTGACTGACGCTGAGGTGCGAAAGCTAGGGGAG
CGAACGGGATTAGATACCCCGGTAGTCCTAGCCGTAAACGATGACCACTA
GGTGTGGGAGGTATCGACCCCTTCCGTGCCGCAGCTAACGTGATAAGTGG
TCCGCCTGGGGAGTACGGTCGCAAGATTAAAACTCAAAGGAATTGACGGG
GACCCGCACAAGCAGCGGAGCGTGTGGTTTAATTCGAAGCAACGCGAAGA
ACCTTACCAGGGTTTGACATGGAGTTGCACCATCCAGAGATGGATGTCCC
TTCGGGGCGGCTCCACAGGTGCTGCATGGCTGTCGTCAGCTCGTGCCGTG
AGGTGTTGGGTTAAGTCCCGCAACGAGCGCAACCCCTGTCGTCGGTTGGA
TTTCTCCGACGAGACTGCCGCGATCAACGTGGAGGAAGGTGGGGATGACG
TCAAGTCAGCACGGCCCTTACATCCTGGGCGACACACACGCTACAATGGC
CGGTACAGAGGGTGGCCAACCCGCGAGGGGGAGCTAATCCCAACAAAACC
GGTCTCAGTTCGGATTGTAGGCTGCAACCCGCCTGCATGAAGTTGGAGTT
GCTAGTAACCGTGAGTCAGCACATCACGGTGAATACGTTCCCGGGTCTTG
TACACACCGCCCGTCACACCACGAAAGTCGGCAACACCTGAAGCCGCTGG
GCTAACCCCTTAGGGAGGCAGGCGTCGAGGGTGGGGTTGGTGATTGGGGT
GAAGTCGTAACAAGGTAGCCGTACCGGAAGGTGCGGCTGGATCACCTCCT
T
>14_1009_02_40cm_scaffold_12588_16S_1 16S ribosomal RNA (16S rRNA) id=166719727 bin="14_1009_02_40cm_Bacteria_10542_68_6" organism_tax=Bacteria organism_desc=Pete_OTU_1606
CGGAGAGTTTGATTCTGGCTCAGGACAAACGCTGGCGGCGTGCATAAAAC
ATGCAAGTCGAACGGGCCAATCCCCGCAAGGGGAAAGGCTAGTGGCGAAC
GGCTGAGTAACACGTAGGTGACCTGCCCAGAAGTGGGGGATAACGAATCG
AAAGATTCGCTAATACCGCATGTGACCACTCATTCATTTGAGTGCTCAAA
GTCGCAAGACGCTTTTGGAGGGGCCTGCGGCGGATTAGCTAGATGGCGAG
GTAACGGCTCACCATGGCGTCGATCCGTAGCTGGTCTGAGAGGATGACCA
GCCAGACTGGGACTGAGACACGGCCCAGACTCCTACGGGAGGCAGCAGTT
AGGAATTTTGCGCAATGGGGGAAACCCTGACGCAGCCACGCCGCGTGCGG
GATGAAGGCCTTCGGGTCGTAAACCGCTTTTCTCGAGGAAGACACCCGAC
GGTACTCGAGGAATAAGCAACGGCTAACTACGTGCCAGCAGCCGCGGTAA
TACGTAGGTTGCGAGCGTTGTCCGGATTTACTGGGCGTAAAGCGCGCGCA
GGCGGCTTCGAAAGTCCACGGTGAAAGCTCCCGGCCCAACTGGGAGAGGC
CCGTGGAAACTCCGGAGCTTGAAGGCAGGAGAGGCAGATGGAATTTCCGG
TGTAGCGGTAAAATGCGTAGATACCGGAAGGAACACCAGTGGCGAAGGCG
ATCTGCTGGCCTGTTCTTGACGCTCAGGCGCGAAAGCTAGGGGAGCGACC
GGGATAAGGATCTTGTCCCCGC
>14_1009_05_20cm_scaffold_1_16S_1 16S ribosomal RNA (16S rRNA) id=167536402 bin="14_1009_05_20cm_Acidobacteria_3981_65_12" organism_tax=Acidobacteria, Bacteria organism_desc=OTU_1714; GP_6 (SILVA); T0_Decreased_20cm
GTGGAGGATGAAGATCTTCGGGTCGTAAACTCCTTTCGATCGAGAAGAAT
TCCCCCGGGGTGAATAATCCCGGGGGTTGACGGTACCGAGAGAAGAAGCC
CCGGCTAACTCCGTGCCAGCAGCCGCGGTAATACGGGGGGGGCAAGCGTT
GTTCGGAATTACTGGGCGTAAAGGGCTCGTAGGCGGCCAACTAAGTCAGA
CGTGAAATCCCTCGGCTTAACCGGGGAACTGCGTCTGATACTGGATGGCT
TGAGGTTGGGAGAGGGATGCGGAATTCCAGGTGTAGCGGTGAAATGCGTA
GATATCTGGAGGAACACCGGTGGCGAAGGCGGCATCCTGGACCAATTCTG
ACGCTGAGGAGCGAAAGCCAGGGGAGCAAACGGGATTAGATACCCCGGTA
GTCCTGGCCCTAAACGATGAATGCTTGGTGTGGCGGGTATCGATCCCTGC
CGTGCCGAAGCTAACGCATTAAGCATTCCGCCTGGGGAGTACGGTCGCAA
GGCTGAAACTCAAAGGAATTGACGGGGGCCCGCACAAGCGGTGGAGCATG
TGGTTCAATTCGACGCAACGCGAAGAACCTTACCCAGGCTTGAACTGCGA
GTGACATCCTACGAAAGTAGGCTTCCGCAAGGACACTCGTAGAGGTGCTG
CATGGCTGTCGTCAGCTCGTGTCGTGAGATGTTGGGTTAAGTCCCGCAAC
GAGCGCAACCCTTGTCTTCTGTTGCCATCGGGTTATGCCGGGCACTCTGA
AGAGACTGCCGGTGACAAACCGGAGGAAGGTGGGGATGACGTCAAGTCAG
CATGGCCTTTATGTCTGGGGCCACACACGTGCTACAATGGCCGGTACAAA
CCGTTGCAAACTCGCGAGGGTGAGCTAATCGGAGAAAGCCGGTCTCAGTT
CGGATTGTAGGCTGCAACTCGCCTGCATGAAGTTGGAATCGCTAGTAATC
GCGGATCAGCACGCCGCGGTGAATACGTTCCCGGGCCTTGTACACACCGC
CCGTCACATCACGAAAGCCGGCTGTACTAGAAGTCGCTGCGCTAACCCGC
AAGGGAGGCAAGCGCCTAAGGTATGGTCGGTGATTGGGGTGAAGTCGTAA
CAAGGTAGCTGTAGGAGAACCTGTGGCTGGATCACCTCCTT
>14_1009_05_20cm_scaffold_49_16S_1 16S ribosomal RNA (16S rRNA) id=167536403 bin="14_1009_05_20cm_Bacteria_3993_59_9" organism_tax=Bacteria
ACGGAGAGTTTGATTCTGGCTCAGAACGAACGCTGGCGGCGTGGATAAGA
CATGCAAGTCGAACGGGACAACATTTGTAGCAATACAGATGTTGTTTAGT
GGCGAACGGGTGCGTAACACGTGGGCAATCTGCCGAAAAGTGGGGGATAG
CTCGCCGAAAGGCGAATTAATACCGCATGTGGTGAGGGGGGACATCTTCC
TGAATCCAAAGCCGGGGCAACCTGGCGCTTTTTGAGGAGCCCGCGGCCTA
TCAGCTAGTTGGTGAGGTAACGGCCCACCAAGGCTATGACGGGTAGCTGG
TCTGAGAGGACGACCAGTCACACTGGAACTGAGACACGGTCCAGACACCT
ACGGGTGGCAGCAGTCGAGAATTTTTCTCAATGGGGGCAACCCTGAAGGA
GCGACGCCGCGTGGAGGATGAAGGCTTTCGGGTTGTAAACTCCTGTCATT
TGGGAACAAGTTGCACACGTTAACTGCGTGGGCATTGATAGTACCAGAAG
AGGAAGAGACGGCTAACTCTGTGCCAGCAGCCGCGGTAATACAGAGGTCT
CAAGCGTTGTTCGGATTCATTGGGCGTAAAGGGTGTGTAGGTGGCGCGCT
AAGGCGGGTGTGAAATTTCGGAGCTTAACTCCGAAACTGCATTCGATACT
GGCGTGCGTGAGGACTGGAGAGGAGACTGGAATTTACGGTGTAGCAGTGA
AATGCGTAGAGATCATGAGGAAGACCAGTGGCGAAGGCGGGTCTCTGGAC
AGTTCCTGACACTGAGGCACGAAGGCCAGGGGAGCAAACGGGATTAGATA
CCCCGGTAGTCCTGGCAGTAAACGGTGCACGTTTGGTGTGGGAGGATTCG
ACCCCTTCCGCGCCGGAGCTAACGCGTTAAACGTGCCGCCTGGGGAGTAC
GGTCGCAAGATTAAAACTCAAAGAAATTGACGGGGGCCCGCACAAGCGGT
GGAGTATGTGGCTTAATTCGATGCAACGCGAAGAACCTTACCAGGCCTTG
ACATGCATTTCTAAGCGGGTGAAAGCCCGTGAGTCCCGAAAGGGACAACT
TGCACAGGTGCTGCATGGCTGTCGTCAGCTCGTGTCGTGAGATGTTGGGT
TAAGTCCCGCAACGAGCGCAACCCCTGTGAACTGTTGCCACCGGTCGCAA
GACCGAGCACTCTGTTCAGACTGCCCTGTGAAACGGGGAGGAAGGTGGGG
ACGACGTCAAGTCAGTATGGCCCTTACGGCCTGGGCTGCACACGTACTAC
AATGCCCAGTACAGAACGATCCGAGACCGCGAGGTGGAGGAAATCTAGTA
AAACTGGGCCCAGTTCGGATTGGAGTCTGCAACTCGACTCCATGAAGCCG
GAATCGCTAGTAATGGCGCATCAGCTACGGCGCCGTGAATACGTTCCCGG
GCCTTGTACACACCGCCCGTCACATCATGGAAGTCACTTGTAGCCGAAGC
CGGCGCGCTAACCCAGCAATGGGAGGCAGCCGCCTACGCTATGAGCGGTA
ACTGGGATGAAGTCGTAACAAGGTAGCCGTAGGGGAACCTGCGGCTGGAT
CACCTCCTT
>14_1009_05_30cm_scaffold_271_16S_1 16S ribosomal RNA (16S rRNA) id=168402151 bin="14_1009_05_30cm_Deltaproteobacteria_4183_68_9" organism_tax=Deltaproteobacteria, Proteobacteria, Bacteria
TTGGAGAGTTTGATCCTGGCTCAGAACGAACGCTGGCGGCGTGCCTAACA
CATGCAAGTCGAGGGAGAAAGCCGCAAGGCGAGTAAACCGGCGAACGGGT
GCGTAACACGTGGATAATCTACCTTCCTGACTGGGATAACTGGCCGAAAG
GCTTGCTAATACCAGATAAGCCCACGGCGTCCATGGACGCTGAGGGAAAA
GGTGGCCTCTGCATGCAAGCTATCGCAGGGAGATGAGTCCGCGGCCCATC
AGCTAGTTGGCGGGGTAAAAGCCCACCAAGGCTACGACGGGTAGCTGGTC
TGAGAGGATGATCAGCCACACTGGAACTGAGACACGGTCCAGACTCCTAC
GGGAGGCAGCAGTGGGGAATCTTGCGCAATGGGCGAAAGCCTGACGCAGC
AACGCCGCGTGTGTGATGAAGGTCTTCGGATCGTAAAGCACTGTCGCGAG
GGAAGATACGCCACGCGCTAACATCGCGGGGCTAAGACGGTACCTCGAGA
GGAAGCACCGGCTAACTCTGTGCCAGCAGCCGCGGTAATACAGAGGGTGC
GAGCGTTGTTCGGAATTATTGGGCGTAAAGCGCTTGTAGGCGGCCTGTCA
AGTCGCGTGTGAAATCCCCTGGCTTAACCAGGGAAGTGCGCGCGAAACTG
GCGGGCTTGAGTGCCGGAGAGGGTCGCGGAATTCCCGGTGTAGAGGTGAA
ATTCGTAGATATCGGGAGGAACACCAGTGGCGAAGGCGGCGACCTGGACG
GACACTGACGCTGAGACGCGAAAGCGTGGGGAGCAAACAGGATTAGATAC
CCTGGTAGTCCACGCTGTAAACGATGGGTGCTAGTTGTGGCGGGTTTTGA
CCCCTGCCGTGACGCAGCTAACGCAATAAGCACCCCGCCTGGGAAGTACG
GCCGCAAGGCTAAAACTCAAAGGAATTGACGGGGGCCCGCACAAGCGGTG
GAGCATGTGGTTTAATTCGACGCAACGCGCAGAACCTTACCTGGTCTTGA
CATCCTAGGAACTCCCCAGAGATGGGGAGGTGCCCTTCGGGGAACCTAGA
GACAGGTGCTGCATGGCTGTCGTCAGCTCGTGTCGTGAGATGTTGGGTTA
AGTCCCGCAACGAGCGCAACCCTCGCCTTTAGTTGCCATCATTCAGTTGG
GCACTCTAAAGGGACTGCCGGTGTTAAACCGGAGGAAGGTGGGGATGACG
TCAAGTCCTCATGGCCTTTATGACCAGGGCTACACACGTGCTACAATGGC
CGGTACAAAGCGCTGCGAAGTCGCGAGACGGAGCCAATCGCAAAAAACCG
GTCTCAGTTCGGATTGGAGTCTGCAACTCGACTCCATGAAGTCGGAATCG
CTAGTAATCGCGGATCAGCACGCCGCGGTGAATACGTTCCCGGGCCTTGT
ACACACCGCCCGTCACACCATGGGAGTCAGTTGCTCCAGAAGTGGCTTGC
CCAACCCGCAAGGGGAGGCGGCCCCCAAGGAGTGGCTGGTGACTGGGGTG
AAGTCGTAACAAGGTAGCCGTAGGGGAACCTGCGGCTGGATCACCTCCTT
>14_1009_05_30cm_scaffold_10043_16S_1 16S ribosomal RNA (16S rRNA) id=168402165 bin="14_1009_05_30cm_Thaumarchaeota_4188_38_6" organism_tax=Thaumarchaeota, TACK, Archaea
ATCCGGTTGATCCTGCCGGACCTGACTGCTATCGGATTGGTACTAAGCCA
TGCGAGTCATTGCAGCAATGCAAGGCGGACGGCTCAGTAACACGTAGTCA
ACCTACCTTGTGGACGTGGATAACCTCGGGAAACTGAGAATAAACCGCGA
TAGATCATTATGCCTGGAATGGCTTATGGTCGAAATAGTTTACTGCCACA
GGATGGGACTGCGGCCTATCAGCTTGTTGGTGAGGTAATGGCCCACCAAG
GCTATAACAGGTACGGGCTCTGAGAGGAGAAGCCCGGAGATGGGTACTGA
GACACGGACCCAGGCCCTATGGGGCGCAGCAGGCGAGAAACCTTAGCAAT
GTGCGAAAGCACGACTGGGTCAGTCCGAGTGATTCCTGCTAAAGGAATTT
TTTACCTGTCCTAAAAACACAGGAGAATAAGGGGTGGGCAAGTCTGGTGT
CAGCCGCCGCGGTAATACCAGCACCTCGAGTGGTCAGGACGTTTATTGGG
CCTAAAGCATCCGTAGCCGGCTCTGCAAGTCTCCGGTTAAATCCATCTGC
TTAACAGATGGGCCGCTGGAGATACTACAAAGCTAGGGAGTGGGAGAGGC
GGACGGTATTCGGGGGGTAGGGGTAAAATCCTCTGATCCTCCGAGGACCA
CCAGTGGCGAAGGCGGTCTGCCAGAACACGTTCGACGGTGAGGGATGAAA
GCTGGGGGAGCAAACCGGATTAGATACCCGGGTAGTCCCAGCTGTAAACG
ATGCAAACTCGGTGATGCATTGGCTTATGGCCAATGCAGTGCCGCAGGGA
AGCCGTTAAGTTTGCCGCCTGGGAAGTACGGCCGCAAGACTGAAACTTAA
AGGAATTGGCGGGGGAGCACCACAAGGGGTGAAGCCTGCGGTTCAATTGG
AGTCAACGCCAGGAATCTTACCCGGGGAGACAGCAGAATGAAGGTCAAGC
TGAAGACTTTACCAGACAAGCTGAGAGGAGGTGCATGGCCGTCGCCAGCT
CGTGCCGTGAGGTGTCCTGTTAAGTCAGGTAACGAGCGAGATCCCTGCCC
TTAGTTGCAGCAGTTATTCTCAGGAATAGCTGGGCTAACTAGGGGGACCG
CCACTGCTGAAGTGGAGGAAGGAGGGGGCCACGGCAGGTCAGTATGCCCC
GAAACCCTGGGGCTACACGCGGGCTGCAATGATAGTGACAACGGGCTCCT
AACCCGAAAGGGAGAGGCAATCCTTAAACACTATCTCAGTTATGACCGAG
GGCTGCAACTCGCCCTCGCGAATATGGAATCCCTAGTAACCGCGCGTCAC
AACCGCGCAGTGAATACGTCCCTGCTCCTTGCACACACCGCCCGTCGCTT
CATTGAAGTTGGGTTTGTACGAGGTGACGTCTCATTGGCGTTATCGAATA
CGAGTCTAGCAACAAGGGAGAAGTCGTAACAAGGTGACCGTAGGGGAACC
TGCGGTCGGATCACCTCC
>14_1009_05_30cm_scaffold_484_16S_1 16S ribosomal RNA (16S rRNA) id=168402152 bin="14_1009_05_30cm_Bacteria_4211_68_10" organism_tax=Bacteria
CGGAGAGTTTGATTCTGGCTCAGGACAAACGCTGGCGGCGTGCATAAAAC
ATGCAAGTCGAACGGGCCAATCCCCGCAAGGGGAAAGGCTAGTGGCGAAC
GGCTGAGTAACACGTAGGTGACCTGCCCAGAAGTGGGGGATAACGAATCG
AAAGATTCGCTAATACCGCATGTGACCACTCATTCATTTGAGTGCTCAAA
GTCGCAAGACGCTTTTGGAGGGGCCTGCGGCGGATTAGCTAGATGGCGAG
GTAACGGCTCACCATGGCGTCGATCCGTAGCTGGTCTGAGAGGATGACCA
GCCAGACTGGGACTGAGACACGGCCCAGACTCCTACGGGAGGCAGCAGTT
AGGAATTTTGCGCAATGGGGGAAACCCTGACGCAGCCACGCCGCGTGCGG
GATGAAGGCCTTCGGGTCGTAAACCGCTTTTCTCGAGGAAGAAACTCTGA
CGGTACTCGAGGAATAAGCAACGGCTAACTACGTGCCAGCAGCCGCGGTA
ATACGTAGGTTGCGAGCGTTGTCCGGATTTACTGGGCGTAAAGCGCGCGC
AGGCGGTTCCGAAAGTCGAATGTGAAAGCTCCTGGCCCAACTGGGAGAGG
CCGTTCGAAACTTCGGAACTTGAAGGCGGGAGAGGCAGATGGAATTTCCG
GTGTAGCGGTAAAATGCGTAGATACCGGAAGGAACACCAGTGGCGAAAGC
GATCTGCTGGCCCGCCCTTGACGCTCAGGCGCGAAAGCTGGGGGAGCGAC
CGGGATTAGATACCCCGTTAGTCCCAGCCGTAAACAATGGGCACTAGGTG
TTGTCGGTATCGACCCCGGCAGTGCCGTAGCTAACGCATTAAGTGCCCCG
CCTGGGGAGTACGACCGCAAGGTTAAAACTCAAAGAAATTGACGGGGGCC
CGCACAAGCAGCGGAGCGTGCGGTTCAATTCGATGGTACGCGAAGAACCT
TACCCAGACTTGACATGCAGGTGGTAGAGGACCGAAAGGCGATCGACCCG
CAAGGGAGCTTGCACAGGTGTTGCACGGCCGTCGTCAGCTCGTGTCGTGA
GATGTTGGGTTAAGTCCCGCAACGAGCGCAACCCTCGGGGTCTGTTGTAT
CTCTCAGACTCCACTGCCGAGAGAAACTCGGAGGAAGGTGGGGACGAAGT
CAGGTCAGCGTGGCCTTTATGTCTGGGGCTACACGCACGCTACAATCGCC
GGTCACAGCGGGTCGCGACTGCGCGAGCAGGAGCTAATCCCATAAAACCG
GCGTCAGTTCAGATCGGAGGCTGCAACTCGCCTCCGTGAAGTCGGAGTTG
CTAGTAACCGCGGGACAGTACACCGCGGTGAATATGTTCCCGGGCCTTGT
ACACACCGCCCGTCACGTCATGGGAGTTAGTAACACCCGAAGCCGGTGGG
TCAACCGCAAGGAGACAGCCGTCGAAGGTGGGACTAGCGACTGGGACGAA
GTCGTAACAAGGTAGCCGTACCGGAAGGTGCGGCTGGATCACCTCCTT
>14_1009_05_40cm_scaffold_504_16S_1 16S ribosomal RNA (16S rRNA) id=169472689 bin="14_1009_05_40cm_Actinobacteria_10539_68_8" organism_tax=Actinobacteria, Actinobacteria, Bacteria organism_desc=Pete_OTU_92
ACGGAGAGTTTGATCCTGGCTCAGGACGAACGCTGGCGGCGCGCCTAACA
CATGCAAGTCGAACGGTGAACAGAGCTTCGGCTCTGGGATCAGTGGCGAA
CGGGTGCGTAACACGTGGGCAACCTGCCCCAGACCCTGGGATAACCCCGG
GAAACCGGAGCTAATACCGGATACTCCGACCGAACCGCATGGCTCGGCCG
GGAAAGGTCCGCCGGTCTGGGATGGGCCCGCGGCCTATCAGCTTCACCAA
GGCGACGACGGGTAGCTGGTCTGAGAGGACGACCAGCCACACTGGGACTG
AGATACGGCCCAGACTCCTACGGGAGGCAGCAGTGGGGAATCTTGCACAA
TGGGCGAAAGCCTGATGCAGCGACGCCGCGTGAGGGATGAAGGCCTTCGG
GTTGTAAACCTCTTTCGGCAGGGACGAAGCGATATCGTGACGGTACCTGC
AGAAGAAGCCTCGGCTAACTACGTGCCAGCAGCCGCGGTAAGACGTAGGA
GGCGAGCGTTGTCCGGATTCATTGGGCGTAAAGAGCGCGCAGGCGGCTTG
GTAAGTCGGATGTGAAATCCCGAGGCTCAACCTCGGGTCTGCATCCGATA
CTGCCCGGCTAGAGGTAGGTAGGGGAGATCGGAATTCCTGGTGTAGCGGT
GAAATGCGCAGATATCAGGAGGAACACCGGTGGCGAAGGCGGATCTCTGG
GCCTTACCTGACGCTCAGGCGCGAAAGCTAGGGGAGCGAACTGGATTAGA
TACCCAGGTAGTCCTAGCCGTAAACGTTGGGTGCTAGGTGTGGGCGGACA
TCGACCCCGTCCGTGCCGAAGCTAACGCATTAAGCACCCCGCCTGGGGAG
TACGGCCGCAAGGCTAAAACTCAAAGGAATTGACGGGGCCCCGCACAAGC
GGCGGAGCATGTTGCTTAATTCGATGCAACGCGAAGAACCTTACCTGGGC
TTGACATGCAGGGTGAAACCCGTGAAAGCGGGCGCTCTTCGGAGCCTGCA
CAGGTGGTGCATGGCTGTCGTCAGCTCGTGCCGTGAGGTGTTGCCTTAAG
TGGCGCAACGAGCGCAACCCCTGTCCTTAGTTGCCAGCGGATCATGCCGG
GAACTCTAGGGAGACTGCCGGTGCCAAACCGGAGGAAGGTGGGGATGACG
TCAAGTCATCATGCCCCTTACGTCCAGGGCTGCAAACATGCTACAATGCT
CGGTACAAAGGGCTGCGATCCCGCAAGGGGGAGCGAATCCCAAAAAGCCG
GGCTCAGTTCGGATCGGGGTCTGCAACCCGACCCCGTGAAGTTGGAGTCG
CTAGTAATCGCAGATCAGCACTGCTGCGGTGAATACGTTCCCGGGGCTTG
TACACACCGCCCGTCACACCACGAAAGTGGGCAACACCCGAAGCCGGTGG
CCTAACCCTTGTGGAGGGAGCCGTCGAAGGTGGGGCTCGCGATTGGGGTG
AAGTCGTAACAAGGTAGCCGTACCGGAAGGTGCGGCTGGATCACCTCCTT
>14_1009_05_40cm_scaffold_2466_16S_1 16S ribosomal RNA (16S rRNA) id=169472700 bin="14_1009_05_40cm_RBG_19FT_COMBO_Actinobacteria_70_19_curated_4381_69_10" organism_tax=RBG_19FT_COMBO_Actinobacteria_70_19_curated, Actinobacteria, Bacteria
ACGGAGAGTTTGATCCTGGCTCAGGACGAACGCTGGCGGCGCGCCTAACA
CATGCAAGTCGAGCGAGAACCCGAGGAGGGGTAACCCTTCTCGGGGGAGA
GCGGCGAACGGGTGAGTACCACGTGGGCAACCTGCCCCAGACTCTGGGAT
AACCCCGGGAAACCGGAGCTAATACCGGATACTCTCGGCGGACCGCATGA
TCTGCCGAGGAAAGCTTTTGCGGTCTGGGATGGGCCCGCGGCCTATCAGC
TTGTTGGTGAGGTAACGGCCCACCAAGGCGACGACGGGTAGCTGGTCTGA
GAGGACGGCCAGCCACACTGGGACTGAGACACGGCCCAGACTCCTACGGG
AGGCAGCAGTGGGGAATCTTGCGCAATGGGCGAAAGCCTGACGCAGCGAC
GCCGCGTGGGGGATGAAGGCCCTCGGGTTGTAAACCCCTTTCGGCAGGGA
CGAAGCCGCAAGGTGACGGTACCTGCAGAAGAAGCTCCGGCTAACTACGT
GCCAGCAGCCGCGGTAAGACGTAGGGAGCGAGCGTTGTCCGGATTCATTG
GGCGTAAAGAGCGCGTAGGCGGCCGTGCAAGTCGGTTGTGAAATCCCGGG
GCTCAACCCCGGGACTGCGTCCGATACTGCACGGCTCGAGGCAGGTAGGG
GAGAGTGGAATTCCCGGTGTAGCGGTGAAATGCGCAGATATCGGGAGGAA
CACCGGTGGCGAAGGCGGCTCTCTGGACCTGTCCTGACGCTGAGGCGCGA
AAGCTAGGGGAGCGAACAGGATTAGATACCCTGGTAGTCCTAGCCGTAAA
CGTTGGGTGCTAGGTGTGGGCGGATATCGACCCCGTCCGTGCCGAAGCTA
ACGCATTAAGCACCCCGCCTGGGGAGTACGGCCGCAAGGCTAAAACTCAA
AGGAATTGACGGGGGCCCGCACAAGCGGCGGAGCATGTGGCTTAATTCGA
TGCAACGCGAAGAACCTTACCTGGGCTTGACATGCGGGGTGAAGCCGTGG
AAACACGGTCCTCTACGGAGCCCGCACAGGTGGTGCATGGCTGTCGTCAG
CTCGTGCCGTGAGGTGTTGCCTTAAGTGGCGCAACGAGCGCAACCCCTGT
CCCTAGTTGCCAGCGGGTCATGCCGGGAACTCTAGGGAGACTGCCGGTGC
CAAACCGGAGGAAGGTGGGGATGACGTCAAGTCATCATGCCCCTTAAGTC
CAGGGCTGCACACATGCTACAATGCGCGGTACAAAGGGCTGCGATCCCGC
AAGGGGGAGCGAATCCCAAAAAGCCGCGCTCAGTTCGGATCGGGGTCTGC
AACCCGACCCCGTGAAGTCGGAGTCGCTAGTAATCGCAGATCAGCAACGC
TGCGGTGAATACGTTCCCGGGCCTTGTACACACCGCCCGTCACACCACGA
AAGTGGGCAACACCCGAAGCCGGTGGCCCAACCC
>14_1009_09_20cm_scaffold_2303_16S_1 16S ribosomal RNA (16S rRNA) id=203317366 bin="14_1009_09_20cm_Bacteria_7713_68_14" organism_tax=Bacteria
CGGAGAGTTTGATCCTGGCTCAGGGTTAACGCTGGCGGCGTGCCTAACAC
ATGCAAGTCGAACGGGGGCCTCTTTCCCGTAAGGGAGAGGGGATCCTAGT
GGCGAACGGGTGAGTAGCACGTGGGCAACCTGTCCCGAGGTGGGGGATAA
CACCGGGAAACCGGTGCTAATACCGCATGTTGTCGTCGGTCGCATGGCCG
ATGAAGAAAGCAGCAATGCGCCTCCGGGGTGGGCCCGCGGCCTATCAGCT
AGTCGGTGGGGTAACGGCCTACCGAGGCTAAGACGGGTAGCTGGTCTGAG
AGGACGACCAGCCACACGGGGACTGAGACACGGCCCCGACTCCTACGGGA
GGCAGCAGTGAGGAATCTTCCCCAATGGGCGAAAGCCTGAGGGAGCAACG
CCGCGTGTGGGATGAAGTTCTTCGGAATGTAAACCACTGTCGGAGGGGAT
GAGAACGGACAGTACCCTCCAAGAAAGCCCCGGCTAACTACGTGCCAGCA
GCCGCGGTAATACGTAGGGGGCGAGCGTTACCCGGATTTACTGGGCGTAA
AGCGCGTGTAGGCGGCTGGCCAAGTGTGACGTGAAATCTTCGGGCTTAAC
CCGAAAACTGCGTTGCAAACTGGTCTGGCTAGAGTGCAGGAGAGGGTAGT
GGAATTCCCGGTGTAGCGGTGAAATGCGTAGATATCGGGAGGAACACCAG
TGGCGAAGGCGGCTACCTGGCCTGTAACTGACGCTGAGACGCGAAAGCGT
GGGGAGCGAACCGGATTAGATACCCGGGTAGTCCACGCCCTAAACGTTGC
GCACTAGGTGTTGGTCGGATTGACCCGATCAGTGCCGCAGCTAACGCATT
AAGTGCGCCGCCTGGGGAGTACGGTCGCAAGATTAAAACTCAAAGGAATA
GGCGGGGGCCCGCACAAGCA
>14_1009_09_20cm_scaffold_2455_16S_1 16S ribosomal RNA (16S rRNA) id=203317367 bin="14_1009_09_20cm_Bacteria_7713_68_14" organism_tax=Bacteria
ACTGACGCTGAGACGCGAAAGCGTGGGGAGCGAACCGGATTAGATACCCG
GGTAGTCCACGCCCTAAACGTTGCGCACTAGGTGTTGGTCGGATTGACCC
GATCAGTGCCGCAGCTAACGCATTAAGTGCGCCGCCTGGGGAGTACGGTC
GCAAGATTAAAACTCAAAGGAATAGGCGGGGGCCCGCACAAGCAGCGGAG
CGTGTGGTTTAATTCGATGCGACGCGAAGAACCTTACCTGGGCTTGACAT
GCTTCGGAAACCTCGGTGAAAGCCGGGGCTTCTCGCAAGAGACCGTTGCA
CAGGTGGTGCATGGCTGTCGTCAGCTCGTGCCGTGAGGTGTTGGGTTAAG
TCCCGCAACGAGCGCAACCCCTGTCCTTAGTTGAATTTCTAGGGAAACTG
CCGGGCGAAACCCGGAGGAAGGTGGGGATGACGTCAAGTCAGCATGCCCT
TTATGTCCAGGGCTACACACACGCTACAATGGCCGGTACAACGGGTTCCG
ACACGGCGACGTGAAGGTAATCCCTTAAAGCCGGTCTCAGTTCGGATTGC
AGGCTGCAACCCGCCTGCATGAAGTAGGAGTTGCTAGTAACCGCAGGTCA
GCACACTGCGGTGAATACGTTCCCGGGCCTTGCACTCACCGCCCGTCACA
CCACCCGAGTCTGGTGCTCCCGAAGTCGCTGGCCGAACCCGTAAGGGACG
GAGGCGCCGAAGGAGTGCCCGGTAAGGGGGGTGAAGTCGTAACAAGGTAG
CCGTACCGGAAGGTGTGGCTGGATCACCTCCTT
>14_1009_09_20cm_scaffold_6775_16S_1 16S ribosomal RNA (16S rRNA) id=203317377 bin="14_1009_09_20cm_Nitrospirae_7718_62_7" organism_tax=Nitrospirae, Bacteria
TCGAGAGTTTGATCCTGGCTCAGAACGAACGCTGGCGGCGCGCCTAACAC
ATGCAAGTCGAACGAGAAGCCGTCGCAAGACGGTTGTAAAGTGGCAAACG
GGTGAGTAATGCATGGGTAACCTACCCTCTGGTGGGGGATAACTCCCCGA
AAGGGGTGCTAATACCGACGATACGCACCGGCCTTGCAAGGGGCTGGTGG
AAAGCCGAGCCGAGGGTTCGGCGCCGGAGGATGGGCTCATGTCCTATCAG
CTTGTTGGCGGGGTAACGGCCCACCAAGGCTGCGACGGGTAGCTGGTCTG
AGAGGACGACCAGCCACACTGGCACTGCGACACGGGCCAGACTCCTACGG
GAGGCAGCAGTGAGGAATATTGCGCAATGGACGACAGTCTGACGCAGCGA
CGCCGCGTGGGGGATGAAGGCCTTCGGGTTGTAAACCCCTTTCGGGAGGG
AAGATGGGACGGGCAACCGTTCGGACGGTACCTCCAGAAGCAGCCACGGC
TAACTCTGTGCCAGCAGCCGCGGTAAGACAGAGGTGGCAAGCGTTGTTCG
GATTTACTGGGCGTAAAGGGTGCGTAGGTGGTTAGGTAAGACCTGTGGGA
AAGACCTGGGCTTAACCCAGGAAGGTCGCAGGTGACTGCCTAGCTAGAGG
GCGGGAGAGGAGCGCGGAATTCCCGGTGTAGCGGTGAAATGCGTAGAGAT
CGGGAGGAAGGCCGGTGGCGAAGGCGGCGCTCTGGAACGTTCCTGACACT
GAGGCACGAAAGCGTGGGGAGCAAACAGGATTAGATACCCTGGTAGTCCA
CGCCCTAAACGATGGGTACTAAGTGTCGGCGGGTTACCGCCGGTGCCGCA
CCTAACGGAGTAAGTACCCCGCCTGGGGATTACGGCCGCAAGGTTGAAAC
TCAAAGGAATTGACGGGGGCCCGCACAAGCGGTGGTGCATGTGGTTCAAT
TCGACGCAACGCGAAAAACCTTACCCAGGCTTGACATGCTAGTGGTAAGA
ACCGGAAACGGGGATGACCTCGCAAGGGGAGCTAGCACAGGTGCTGCATG
GCTGTCGTCAGCTCGTGCCGTGAGGTGTTGGGTTAAGTCCCGCAACGAGC
GCAACCCTTGCCTCCAGTTGCCATCGGGTTATGCCGGGAACTCTGGAGGG
ACTGCCCAGGATAACGGGGAGGAAGGTGGGGATGACGTCAAGTCAGCATG
GCCTTTATGCCTGGGGCCACACACGTGCAACAATGGCCGGTACAAAGGGC
TGCAAACCCGTGAGGGGGAGCCAATCCCAGAAAACCGGCCTCAGTTCAGA
TTGAGGTCTGCAACTCGACCTCATGAAGGAGGAATCGCTAGTAATCGCGG
ATCAGCACGCCGCGGTGAATACGTTCCCGGGCCTTGTACACACCGCCCGT
CACACCACGAAAGCCCGCTGTACCAGAAGTCGCCGGCGCCAACCCGCAAG
GGAGGCAGGCGCCCAAGGTATGGCTGGTGATTGGGGTGAAGTCGTAACAA
GGTAGCCGTAGGGGAACCTGCGGCTGGATCACCTCCTT
>14_1009_09_20cm_scaffold_13751_16S_1 16S ribosomal RNA (16S rRNA) id=203317388 bin="14_1009_09_20cm_Actinobacteria_7720_66_6" organism_tax=Actinobacteria, Actinobacteria, Bacteria
ATGGAGGGTTTGATCCTGGCTCAGGATGAACGCTGGCGGCGTGCTTAATA
CATGCAAGTCGAGCGATCGGACGAGGGGGCTTGCTCCCTCGTTACGGAGC
GGCGAACGGGTGAGTAACACGTGAGCAATCTGCCTCGGAGACGGGGATAA
CGTTGGGAAACCAGCGCTAATACCCGATGACCCGGCAGGGGGGCATCCCC
CGGCCGGCAAATGTTCCGGCGCTCCGAGAGGAGCTCACGGCCTATCAGCT
TGTTGGCGGGGTAATGGCCCACCAAGGCTTCGACGGGTATCTGGCGTGAG
AGCGCGACCAGACACACCGGGACTGAGATACGGCCCGGACTCCTACGGGA
GGCAGCAGTAGGGAATATTGGACAATGGGCGAAAGCCTGATCCAGCGACG
CCGCGTGAGGGATGAAGGCCTTCGGGTTGTAAACCTCTGTTGTTGGGAAA
GAAGCCGGGTGCATAACCCGGTGACGGTACCCAACGAGGAAGCCCCGGCT
AACTACGTGCCAGCAGCCGCGGTGAGACGTAGGGGGCGAGCGTTATCCGG
ATTCACTGGGCGTAAAGGGCGCGTAGGCGGTTACGCAAGTCGGATGTGAA
AAGTCACGGCTCAACTGTGATCGTGCATCCGATACTGCGTTGACTTGAGG
TCGGTAGAGGCAAGTGGAACTAGCGGTGTAGCGGTGAAATGCGCAGATAT
CGCTAGGAACGCCGGTGGCGAAGGCGATTTGCTGGGCCGTACCTGACGCT
GATGCGCGAAAGCTAGGGGAGCGAACCGGATTAGATACCCGGGTAGTCCT
AGCCGTAAACGGTGGGTGCTAGGTGTGGGGGGCGTATGTCCCTCTGTGCC
GTAGCTAACGCATTAAGCACCCCGCCTGGGGAGTACGACCGCAAGGTTAA
AACTCAAAGGAATTGACGGGGGCCCGCACAAGCGGCGGAGCGCGTGGCTC
AATTCGATGCAAAGCGCAGAACCTTACCAGGGCTTGACATGCTGGAAGTA
GAACCCCGAAAGGGGAACGACCCGTTGAATCGGGAACCAGTACAGGTGCT
GCATGGCTAATCAAACAAGAGGACGATTGGCCCCCGGAGGAGCAATCCTC
CGCGGAAACACCGGCTCATATCGGTGAAGCCCTTCCTGTCACAGGTGATT
ACTAATCTGTGAAGCGTGCGGGTAATACCGAGGGAAGTTCGCGACAGTGC
ATTCGTCAGAGACACAACCGACGCGTACGCACTCGGTCTGTGGTGCGCCG
ATTCTTATTGGTGGTCGAGCAGCATCGCCTTGTACACACCGCCCGTCACG
TCCTGAAAGTGGGCAATACGTGAAGCCAGTGGCCCAACCCGCAAGGGAGG
GAGCTGTCGAGCGTAGGGTTCGCGATTGGGACGAAGTCGTAAGTCAGTTG
CGACCCTCATCGGTAACGATGAGTGAAAAACTCGGCTATTTGCTGGAAAC
TCCGAGCATCCATCCGGTACTCGTTATCTCTGCGAGATAACAGTGAAAAT
CCGGTGGTGCGGACAATCAGCAGGGAAGTCGCGAGCGCCCGCTCGTTGAC
CCCTCAGAGACTACACGCCGAGCTCCTGAGCGAATTCAGGATGAAGATAT
AGTCCACGCCCCTTAGCGATATGGGGATCACGTGAACAAGGTAGCCGTAC
CGGAAGGTGCGGCTGGATCACCTCCTT
>14_1009_09_20cm_scaffold_6459_16S_1 16S ribosomal RNA (16S rRNA) id=203317375 bin="14_1009_09_20cm_Ktedonobacter_racemifer_7781_53_7" organism_tax=Ktedonobacter racemifer, Ktedonobacter, Ktedonobacterales, Ktedonobacteria, Chloroflexi, Bacteria
TGGCGAGTTTGATCCTGGCTCAGGATAAACGCTGGCGGCGTGCCTAACAC
ATGCAAGTCGAACGCGCTCCCCTCCTTCGGGGGGGGAGCGAGTGGCGGAC
GGGTGAGTAAGACGTGGGTCACCTACCTTTCAGTGAGGGATACCGGCGAG
AAATCGCCGACAATCCCGCATACGCTTAGCGCTCTGCAACGAGCGCCAAG
CAAAGCTCTGCAAAGGGCGCTGGGAGATGGGCCCGCGGCCGATTAGCTGG
TTGGTGGGGTAAAAGCTCACCAAGGCGACGATCGGTAGCTGGTCTGAGAG
GACGATCAGCCACACTGGGATTGAGAACGGCCCAGACTCCTACGGGGGGC
AGCAGTGAGGAATTTTCGGCAATGGACGCAAGTCTGACCGAGCAACGCCG
CGTGCAGGAGGAAGGTCTTCGGATCGTAAACTGCTTTTCTCTGGGACGAG
GACGGACGGTACCAGAGGAACAAGCCCCGGCTAACTACGTGCCAGCAGCC
GCGGTAATACGTAGGGGGCGAGCGTTGTCCGGAGTTACTGGGCGTAAAGC
GCACGCAGGCGGTGCTGCGCGTTTGGGGTTACAGCTCCCGGCTCAACCGG
GAGAGCGCCTCGAAGACGGCAGCACTTGAGGGCCAGAGAGGGACACGGAA
CTCCGGGTGGAGTGGTGAAATGCGTAGATATCCGGAAGAACACCAAAGGC
GAAGGCAGTGTCCTGGCTGGTACCTGACGCTCAGGTGCGAAAGCTAGGGG
AGCGAACGGGATTAGATACCCCGGTAGTCCTAGCCGTAAACGATGACCAC
TAGGTGTGCGGGGTATCGACCCCCTGCGTGCCGCAGCCAACGCAATAAGT
GGTCCGCCTGGGGAGTACGGTCGCAAGATTAAAACTCAAAGGAATTGACG
GGGACCCGCACAAGCAGCGGAGCGTGTGGTTTAATTCGAAGCAACGCGAA
GAACCTTACCAGGGCTTGACATGCCGCTGCACCTCCTGGAGACAGGAGTC
CCTTCGGGGCGGCGGCACAGGTGCTGCATGGCTGTCGTCAGCTCGTGCCG
TGAGGTGTTGGGTTAAGTCCCGCAACGAGCGCAACCCCTGTCGTCGGTTG
GATCTCTCCGACGAGACTGCCGCGATCAACGTGGAGGAAGGTGGGGATGA
CGTCAAGTCAGCACGGCCCTTACGTCCTGGGCGACACACACGCTACAATG
GTCGGGACAGAGGGAAGCCAACCCGCGAGGGGGAGCCAATCCCAACAAAG
CCGATCTCAGTTCGGATTGGAGGCTGAAACCCGCCTCCATGAAGGTGGAG
TTGCTAGTAACCGTGAGTCAGCCACATCACGGTGAATACGTTCCCGGGTC
TTGTACACACCGCCCGTCACACCACGAAAGTCGGCAACACCTGAAGCCGC
TGGGCTAACCCGAGAGGGAGGCAGGCGTCGAGGGTGGGGTCGGTGATTGG
GGTGAAGTCGTAACAAGGTAGCCGTACCGGAAGGTGCGGCTGGATCACCT
CCTT
>14_1009_09_20cm_scaffold_6484_16S_1 16S ribosomal RNA (16S rRNA) id=203317376 bin="14_1009_09_20cm_Ktedonobacter_racemifer_7781_53_7" organism_tax=Ktedonobacter racemifer, Ktedonobacter, Ktedonobacterales, Ktedonobacteria, Chloroflexi, Bacteria
GACGAGTTTGATCCTGGCTCAGGACAAACGCTAGCGGCGTGCTTAACACA
TGCAAGTCGAACGCTCTCTGGCATTAGTCAGAGGGAGTGGCGGACGGGTG
AGTAACACGTGGGTAACCTACCTCAAGGTGAGGAATACCAACGAGAAATC
GTTGACAATACCGCATGAGCTTCTTCGGGAGCAAAGCTTCTCGTATTGAG
AGGCGCCTTGAGATGGGCCTGCGCCTGATTATGCTAGTTGGTGGGGTAAA
AGCCTACCAAGGCGACGATCAGTAGCTGGTCTGAGAGGACGACCAGCCAC
ACTGGGATTGAGAACGGCCCAGACTCCTACGGGAGGCAGCAGTGAGGAAT
TTTCCGCAATGGACGAAAGTCTGACGGAGCAACGCCGCGTGCAGGACGAA
GGTCTTCGGATCGTAAACTGCTTTTATCGAGGAAGAGAACGGACGGTACT
CGATGAATAAGCCCCGGCTAACTACGTGCCAGCAGCCGCGGTAATACGTA
GGGGGCGAGCGTTGTCCGGATTTATTGGGCGTAAAGGGCCCGCAGGCGGT
CCGCCAAGTTTGGGGTGAAAGCTCCTCGCTTAACGAGGAGAGAGCCGCAA
AAACTGGTGGACTTGAGAGCGAGAGAGGGACACGGAACTCCGGGTGAAGC
AGTGAAATGCGTAGATATCCGGAAGAACACCAAAGGCGAAGGCAGTGTCC
TGGCTCGTATCTGACGCTCAGGGGCGAAAGCCAGGGGAGCGAACGGGATT
AGATACCCCGGTAGTCCTGGCCGTAAACGATGACCACTCGACGCACGAAG
ATTCGACCCTTTGTGTGTCTAAGCTAACGCGATAAGTGGTCCGCCTGGGG
AGTACGATCGCAAGATTAAAACTCAAAGGAATTGACGGGGACCCGCACAA
GCAGCGGAGCGTGTGGTTTAATTCGAAGCAACGCGAAGAACCTTACCAGG
GTTTGACATGACCAGGAAGTCCATCGAAAGGTGGGTCCCTTCGGGGTCTG
GTCACAGGTGCTGCATGGCTGTCGTCAGCTCGTGCCGTGAGGTGTTGGGT
TAAGTCCCGCAACGAGCGCAACCCTTGCCGTTAGTTGAAATTAACTAGCA
GGACTGCCACCCTTAAGGTGGAGGAAGGTGGGGATGACGTCAAGTCAGCA
CGGCCCTTACATCCTGGGCGACACACACGCTACAATGGTCGGGACAGAGG
GAAGCCAACCCGCGAGGGGGAGCCAATCCCAACAAAGCCGATCTCAGTTC
GGATTGGAGGCTGAAACCCGCCTCCATGAAGATGGAGTTGCTAGTAACCG
TGAGTCAGCACATCACGGTGAATACGTTCCCGGGTCTTGTACACACCGCC
CGTCACACCACGAAAGTCGGCAACACCTGAAGCCGCTGGGCTAACC
>14_1009_09_20cm_scaffold_117345_16S_1 16S ribosomal RNA (16S rRNA) id=203317496 bin="14_1009_09_20cm_Deltaproteobacteria_7798_68_8" organism_tax=Deltaproteobacteria, Proteobacteria, Bacteria
TTGGAGAGTTTGATCCTGGCTCAGAACGAACGCTGGCGGCGTGCCTAACA
CATGCAAGTCGAGGGAGAAAACCCGCAAGGGCGAGTAAACCGGCGAACGG
GTGCGTAACACGTGGATAATCTACCTTCCTGACTGGGACAACTGGCCGAA
AGGCTTGCTAATACCAGATAAGCCCACGGGCGCTTTGGCGCCTGAGGGAA
AAGGTGGCCTCTGCATGCAAGCTATCGCAGGGAGATGAGTCCGCGGCCCA
TCAGCTAGTTGGCGGGGTAAAAGCCCACCAAGGCTACGACGGGTAGCTGG
TCTGAGAGGATGATCAGCCACACTGGAACTGAGACACGGTCCAGACTCCT
ACGGGAGGCAGCAGTGGGGAATCTTGCGCAATGGGCGAAAGCCTGACGCA
GCAACGCCGCGTGTGTGATGAAGGTCTTCGGATCGTAAAGCACTGTCGCG
AGGGAAGATACGCCTGAGGCTAACAATCTCAGGCTAAGACGGTACCTCGA
GAGGAAGCACCGGCTAACTCTGTGCCAGCAGCCGCGGTAATACAGAGGGT
GCGAGCGTTGTTCGGAATTATTGGGCGTAAAGCGCTTGTAGGCGGCCTGT
CAAGTCGCGTGTGAAATCCCCTGGCTTAACCAGGGAAGTGCGCGCGAAAC
TGGCGGGCTTGAGTGCCGGAGAGGGT
>14_1009_09_30cm_scaffold_1396_16S_1 16S ribosomal RNA (16S rRNA) id=204397391 bin="14_1009_09_30cm_Bacteria_7941_70_10" organism_tax=Bacteria
TGGCGAGTTTGATCCTGGCTCAGAGCGAACGCTGGCGGCGTACTTAACAC
ATGCAAGTCGAACGAGGATCGCGGCGTGAGCAATCATGTCGCGGTTCGAG
TGGCGGACGGGTGAGTAACACGTGGGTAACCTGCCCTCGAGACCGGGATA
CCCCCTCGAAAGGGGGGCTAATACTGGATACGCTCTCCAGGTCACAAGAT
CGGGAGAGGAAAGGTGGCGCAAGCTGCCGCTCAAGGAGGGGCTCGCGGCC
TATCAGCTAGTTGGTGAGGTAACGGCTCACCAAGGCGATGACGGGTAGCT
GGTCTGAGAGGACGACCAGCCACACGGGGACTGAGACACGGCCCCGACTC
CTACGGTAGGCAGCAGTGGGGAATTTTCCGCAATGGGCGAAAGCCTGACG
GAGTGACGCCGCGTGGGGGACGAAGGCCTTCGGGTCGTAAACCCCTGTCA
GAGGGAAAGAAGGGTGTCGGCGCGATAACCGCCGGCATCTGACGGTACCT
TCAGAGGAAGCCCCGGCCAACTCTGTGCCAGCAGCCGCGGTAAGACAGAG
GGGGCAAGCGTTGCTCGGAATTACTGGGCGTAAAGGGCGTGTAGGCGGGA
TGGCAAGTCGGTCGTGAAAGCCTTCGGCTCAACCGAAGAAGTGCGTCCGA
TACTGCCGTCCTTGAGGGTTGGAGAGGAGACTGGAATTCCCGGTGTAGCG
GTGAAATGTGTAGAGATCGGGAGGAACACCGGTGGCGAAGGCGGGTCTCT
GGCCAATTCCTGACGCTGAGGCGCGAAAGCGTGGGGAGCAAACGGGATTA
GATACCCCGGTAGTCCACGCTGTAAACGATGACGACTAGGTGTGGGGGGG
TCAGTCCCTTCCGTGCCGCAGCTAACGCATTAAGTCGTCCGCCTGGGGAG
TACGGCCGCAAGGTTGAAACTCAAAGGAATTGACGGGGGCCCGCACAAGC
GGTGGAGCATGTGGTTCAATTCGATGCAGAGCGAAGAACCTTACCTGGGC
TTGACATATAGGAAGTAGAAACCCGAAAGGGGGACGACCTGTTGAGTCAG
GAGCCTACACAGGTGGTGCATGGCTGTCGTCAGCTCGTGCCGTGAGGTGT
TGGGTTAAGTCCCGCAACGAGCGCAACCCTCACCCGATGTTGCCAACGGT
TCGGCCGGGCACTCTTCGGGAACCGCCGGCGAAGAGCTGGAGGAAGGGGG
GGATGACGTCAAGTCCGTATGCCCTTTATGCCCAGGGCTACACACATGCT
ACAATGGTCAGTACAGAGGGTTGCCAACCCGCAAGGGGGAGCCAATCCCA
CAAAGCTGATCTCAGTTCGGATTGCAGGCTGCAACTCGCCTGCATGAAGT
CGGAATCGCTAGTAAGCGCAGATCAGCAGGCTGCGCTGAATACGTTCCCG
GGCCTTGTACACACCGCCCGTCACACCACGAAAGCCGGCTGTACCAGAAG
TCGCTGCGCTAACCGCAAGGATGCAGGCGCCGAAGGTATGGTCGGTGATT
GGGGTGAAGTCGTAACAAGGTAGCCGTAGGGGAACCTGCGGCTGGATCAC
CTCCTT
>14_1009_09_30cm_scaffold_6627_16S_1 16S ribosomal RNA (16S rRNA) id=204397404 bin="14_1009_09_30cm_Deltaproteobacteria_7955_55_8" organism_tax=Deltaproteobacteria, Proteobacteria, Bacteria
CTGGAGAGTTTGATCCTGGCTCAGAACGAACGCTGGCGGCGTGCCTAACA
CATGCAAGTCGAACGAGAAAGGGGCTTCGGCTCCGAGTAAAGTGGCGCAC
GGGTGAGTAACACGTGGGTAACCTGCCTCTAAGATTGGGATAACTCGTCG
AAAGATGAGCTAATACCGAATAAGACCACAGTTCCTGCGGGAACAGGGGT
CAAAGGTAGCCTCTGCTTGCAAGCTATCACTTAGAGATGGGCCTGCGCAC
CATTAGCTAGTTGGTAGGGTAACGGCCTACCAAGGCAAAGATGGTTAGCT
GGTCTGAGAGGATGATCAGCCACACTGGAACTGAGACACGGTCCAGACTC
CTACGGGAGGCAGCAGTGGGGAATATTGCGCAATGGGCGAAAGCCTGACG
CAGCAACGCCGCGTGAGTGATGAAGGCCTTCGGGTCGTAAAGCTCTGTCG
GAGGGAACGAATGCTCCTGAGGTTAACAGCCTCGGGAAGTGACGGTACCC
TCAAAGGAAGCACCGGCTAACTCTGTGCCAGCAGCCGCGGTAATACAGAG
GGTGCAAGCGTTGTTCGGAATCATTGGGCGTAAAGGGCGTGTAGGCGGTT
TGTTAAGTCATGTGTGAAATCCCTCGGCTCAACCGGGGAAGGACGCATGA
AACTGGCAAGCTAGAGTACCGAAGAGGGGGGTGGAATTCCCGGTGTAGCG
GTGAAATGCGTAGATATCGGGAGGAACACCTGTGGCGAAGGCGGCCCCCT
GGTCGGATACTGACGCTGATACGCGAAAGCGTGGGGAGCAAACAGGATTA
GATACCCTGGTAGTCCACGCTGTAAACGATGGGCACTAGGTGTCCGGGGT
ATTGACCCCCTGGGTGCCGCAGCTAACGCATTAAGTGCCCCGCCTGGGGA
GTACGGTCGCAAGATTAAAACTCAAAGGAATTGACGGGGGCCCGCACAAG
CGGTGGAGCATGTGGTTCAATTCGACGCAACGCGAAGAACCTTACCTGGG
CTAGACAACGGTCAGGTGCTGCATGGCTGTCGTCAGCTCGTGCCGTGAGG
TGTTGGGTTAAGTCCCGCAACGAGCGCAACCCTTGCCCTTAGTTGCCACC
ATTAAGTTGGGCACTCTAGAGGGACTGCCGGCGTTAAGCCGGAGGAAGGT
GGGGACGACGTCAAGTCATCATGGCCCTTATGTCCAGGGCTACACACGTG
CTACAATGGGCGGTACAAAGGGTCGCAAACCCGCGAGGGGGAGCCAATCC
CAAAAAGCCGCTCTCAGTTCGGATTGGAGTCTGCAACTCGACTCCATGAA
GTTGGAATCGCTAGTAATCGCGGATCAGAACGCCGCGGTGAATACGTTCC
CGGGCCTTGTACACACCGCCCGTCACACCATGGAAGCCAGCTGTACCGGA
AGTCGGTGCACCAACCCGCAAGGGAGGTAGCCGCCTATGGTATGACTGGT
GACTGGGGTGAAGTCGTAACAAGGTAGCCGTAGGGGAACCTGCGGCTGGA
TCACCTCCTT
>14_1009_09_30cm_scaffold_4000_16S_1 16S ribosomal RNA (16S rRNA) id=204397397 bin="14_1009_09_30cm_Verrucomicrobia_7983_55_7" organism_tax=Verrucomicrobia, Bacteria
GTAGGTGGCGCCGTAAGTCGGGTGTGAAATTTCGGAGCTTAACTCCGAAA
CTGCATTCGATACTGCGGTGCTTGAGGACTGGAGAGGAGACTGGAATTCA
TGGTGTAGCAGTGAAATGCGTAGAGATCATGAGGAAGACCAGTGGCGAAG
GCGGGTCTCTGGACAGTTCCTGACACTGAGGCACGAAGGCCAGGGGAGCA
AACGGGATTAGATACCCCGGTAGTCCTGGCAGTAAACGGTGCACGTTTGG
TGTGGGAGGATTCGACCCCTTCCGCGCCGGAGCTAACGCGTTAAACGTGC
CGCCTGGGGAGTACGGTCGCAAGATTAAAACTCAAAGAAATTGACGGGGG
CCCGCACAAGCGGTGGAGTATGTGGCTTAATTCGATGCAACGCGAAGAAC
CTTACCTGGCCTTGACATGCATCTCTAAGCTGGTGAAAGCCAGTGAGTCT
CGAAAGAGACAATTTGCACAGGTGCTGCATGGCTGTCGTCAGCTCGTGTC
GTGAGATGTTGGGTTAAGTCCCGCAACGAGCGCAACCCCTGTGAACTGTT
GCCACCGACCCGCGAGGGTCGAGCACTCTGTTCAGACTGCCCTGTGAAAC
GGGGAGGAAGGTGGGGACGACGTCAAGTCAGTATGGCCCTTACGGCCAGG
GCTGCACACGTACTACAATGCCCAGTACAAAACGATCCGAGACCGCGAGG
TGGAGGAAATCTATTGAAAACTGGGCCCAGTTCGGATTGGAGTCTGCAAC
TCGACTCCATGAAGCCGGAATCGCTAGTAATGGCGCATCAGCTACGGCGC
CGTGAATACGTTCCCGGGCCTTGTACACACCGCCCGTCACATCATGGAAG
TCACTTGTAGCCGAAGCCGGTGCGCTAACCCGCAAGGGAAGCAGCCTTCT
ACGCTATGAGCGGTAACTGGGATGAAGTCGTAACAAGGTAGCCGTAGGGG
AACCTGCGGCTGGATCACCTCCTTTCTAAGGAGAAGCGCTTCGCGCCGAG
ATTCGAGATTCGAGCAATCGAGATTCGGAAATCGTGCGCGTAAGCACAGG
TCGACGGCTAAGCTCAGGCTCTTCGGAGCTTGAAGATGCCGTCAAGACCT
CGGAATCGAAAGAAACCGGGGCTCAGAGAAACGACGGTA
>14_1009_09_30cm_scaffold_4992_16S_1 16S ribosomal RNA (16S rRNA) id=204397398 bin="14_1009_09_30cm_Bacteria_7987_68_6" organism_tax=Bacteria
ATGGAGAGTTTGATCCTGGCTCAGGACGAACGCTGGCGGCGTGCCTCAAA
CATGCAAGTCGAGCGTGGGTGGGCTGCCTCGCAAGAGGTGGCTCACTCTA
GCGGCGAACGGGTGCGTAACACGTGGGAAACCAACCCTCCAGATGGGGAC
AACCTCGGGAAACCGGGGCTAATACCGAATGCGCTCGCCGGGTCGCATGG
TCTGGCGAGGAAAGGGTCGTAAGATCGCTGGAGGACGGTCCCGCGGCCTA
TCAGCTTGTTGGCGGGGTAACGGCCCACCAAGGCGATGACGGGTAGCTGG
CCTGAGAGGGTGGTCAGCCACACTGGAACTGAGACACGGTCCAGACTCCT
ACGGGAGGCAGCAGTTGGGAATCTTGGGCAATGGGCGCAAGCCTGACCCA
GCGACGCCGCGTGGGGGATGAAGGCCTTCGGGTCGTAAACCCCTGTCAGG
AGGGACGAAGCCGCAAGGTGACGGTACCTCCAGAGGAAGCCCCGGCTAAC
TACGTGCCAGCAGCCGCGGTAAGACGTAGGGGGCGAGCGTTGTCCGGAAT
TACTGGGCGTAAAGCGCGTGCAGGCGGCCTGGTCAGTCCCGTGTGAAAGC
CTACGGCTCAACTGTAGGAGGTCGCGGGATACTGCCGGGCTCGAGGGCAG
GAGAGGGAAGTAGAATTCCCGGTGTAGCGGTGAAATGCGTAGATATCGGG
AGGAATGCCAGTGGCGAAGGCGGCTTCCTGGCCTGCCCCTGACGCTGAGA
CGCGAAAGCTGGGGGAGCGAACGGGATTAGATACCCCGGTAGTCCCAGCC
GTAAACGATGGTCACTAGGTGTTGGGGGGTACTCCCTCAGTGCCGAAGCT
AACGCATTAAGTGACCCGCCTGGGGAGTACGGCCGCAAGGTTGAAACTCA
AAGGAATTGACGGGGGCCCGCACAAGCGGTGGAGCATGTGGTTTAATTCG
ATGCAAAGCGAAGAACCTTACCAGGGTTTGACATGCAGGTAGTAGCGACC
TGAAAGGGAAGCGACTCGTAAAGCCGAGTGCCTGCACAGGTGGTGCATGG
CTGTCGTCAGCTCGTGCCGTGAGGTGTTGGGTTAAGTCCCGCAACGAGCG
CAACCCCTGTCCCTAGTTACCAGCGGGTCATGCCGGGGACTCTAGGGAGA
CTGCCGGCGACGAGCCGGAGGAAGGTGGGGATGACGTCAAGTCATCATGC
CCCTTATGCCCTGGGCGACACACATGCTACAATGGCCGGTACAATGGGCA
GCGACCTCGCGAGGGGTAGCGAATCCTTTTAAAACCGGTCCCAGTTCGGA
TCGCAGGCTGCAACCCGCCTGCGTGAAGCCGGAATCGCTAGTAACCGTCG
ATCAGCCACGCGACGGTGAATACGTTCCCGGGCCTTGTACACACCGCCCG
TCACACCACGAGAGCTGGCTTCACCCGAAGCCGGTGGCCTAACCCGCAAG
GGAGGGAGCCGCCTAAGGTGGGGTCGGTGATTGGGGTGAAGTCGTAACAA
GGTAGCCGTACCGGAAGGTGCGGCTGGATCACCTCCTT
>14_1009_09_30cm_scaffold_3463_16S_1 16S ribosomal RNA (16S rRNA) id=204397396 bin="14_1009_09_30cm_Betaproteobacteria_7996_64_8" organism_tax=Betaproteobacteria, Proteobacteria, Bacteria
TGAAGAGTTTGATCCTGGCTCAGATTGAACGCTGGCGGCATGCTTTACAC
ATGCAAGTCGTACGCGGGTGAGGGGCAACTCTCACCTGAGTGGCGAACGG
GTGAGTAATACATCGGAACGTGTCCCGTAGTGGGGGATAGCTCGGCGAAA
GCCGGATTAATACCGCATATGCTCTACGGAGGAAAGCGGGGGATCCGCAA
GGACCTCGCGCTATGGGAGCGGCCGATGTCCGATTAGCTTGTTGGTGGGG
TAACGGCTTACCAAGGCGACGATCGGTAGCTGGTCTGAGAGGATGATCAG
CCACACTGGGACTGAGACACGGCCCAGACTCCTACGGGAGGCAGCAGTGG
GGAATTTTGGACAATGGGGGAAACCCTGATCCAGCCATGCCGCGTGAGTG
AAGAAGGCCTTCGGGTTGTAAAGCTCTTTTGGCCGGAAAGAAAAGGCTAC
GGATAACACCCGTGGTCCTTGACGGTACCGGCAGAATAAGCACCGGCTAA
CTACGTGCCAGCAGCCGCGGTAATACGTAGGGTGCGAGCGTTAATCGGAA
TTACTGGGCGTAAAGCGTGCGTAGGCGGTCCCCCAAGTCCGCTGTGAAAG
CCCCGGGCTTAACCTGGGAATGGCAGTGGAAACTATGGGACTTGAATCTG
GCAGAGGGGGGTGGAATGCCACGTGTAGCAGTGAAATGCGTAGAGATGTG
GCGGAACACCGATGGCGAAGGCAGCCCCCTGGGCTGAGATTGACGCTCAG
GCACGAAAGCGTGGGGAGCAAACAGGATTAGATACCCTGGTAGTCCACGC
CCTAAACGATGACAACTAGGTGTTGGGGAAGCGATTTCTCAGTACCGCAG
CTAACGCGTGAAGTTGTCCGCCTGGGGAGTACGGTCGCAAGATTAAAACT
CGCACAAGCGGTGGATGATGTGGATTAATTCGATGCAACGCGAATAACCT
TACCTACCCTTGACATGTACGGAAGCCCAGCGAGAGCTGGGTGTGCCCGA
AAGGGAGCCGTAACACAGGTGCTGCATGGCTGTCGTCAGCTCGTGTCGTG
AGATGTTGGGTTAAGTCCCGCAACGAGCGCAACCCTTGTCCCTAGTTGCT
ACGCAAGGGCACTCTAGGGAGACTGCCGGTGACAAACCGGAGGAAGGTGG
GGATGACGTCAAGTCCTCATGGCCCTTATGGGTAGGGCTTCACACGTCAT
ACAATGGCCGGTACAGAGGGTTGCCAAGCCGCGAGGCGGAGCCAATCCCA
GAAAGCCGGTCGTAGTCCGGATTGCAGTCTGCAACTCGACTGCATGAAGT
CGGAATCGCTAGTAATCGCGGATCAGCATGTCGCGGTGAATACGTTCCCG
GGTCTTGTACACACCGCCCGTCACACCATGGGAGTGGGGTGCACCAGAAG
TAGGTAGGCTAACCGCAAGGAGGCCGCTTACCACGGTACGCTTCATGACT
GGGGTGAAGTCGTAACAAGGTAGCCGTATCGGAAGGTGCGGCTGGATCAC
CTCCTT
>14_1009_09_30cm_scaffold_5077_16S_1 16S ribosomal RNA (16S rRNA) id=204397399 bin="14_1009_09_30cm_Bacteria_8002_60_6" organism_tax=Bacteria
CTGGAGAGTTTGATCCTGGCTCAGAATGAACGCTGGCGGCGTGCCTTACA
CATGCAAGTCGAGCGAGGCGGCCCGCAAGGGTCAGTCGAGCGGCGAACGG
GTGAGTAACGCGTGGATAACCTGCCCAGAGGTGGGGGATAACCCGGGGAA
ACTCGGGCTAATACCGCATGATACCGAGAGGTCAAAGGGGGCTCGCAAGG
GCTCTCGCCATTGGAGGGGTCCGCGTCCGATTAGCTAGTTGGTAGGGTAA
TGGCCTACCAAGGCGACGATCGGTAGCCGGCCTGAGAGGGTGATCGGCCA
CACTGGAACTGAGACACGGTCCAGACTCCTACGGGAGGCAGCAGTGGGGA
ATTTTGCGCAATGGGCTAACGCCTGACGCAGCAACGCCGCGTGGAGGATG
AAGGTCTTTGGATTGTAAACTCCTGTCAGCAGGGAAAAAGCGAATCGGCC
TAACACGCCGGTGAGCTGATTGTACCTGCAGAGGAAGCCCCGGCTAACTC
TGTGCCAGCAGCCGCGGTAATACAGAGGGGGCAAGCGTTATTCGGAATTA
TTGGGCGTAAAGGGCGCGTAGGCGGCTTCGCAAGTGGATGGTGAAATCCC
TCGGCTTAACCGAGGAACTGCCATCCAAACTGCGTTGCTTGAGGCCGGGA
GAGGCGAGTGGAATTCCCAGTGTAGCGGTGAAATGCGTAGATATTGGGAG
GAACACCAGTGGCGAAGGCGGCTCGCTGGACCGGTTCTGACGCTGAGGCG
CGAAAGCGTGGGGAGCAAACGGGATTAGATACCCCGGTAGTCCACGCTGT
AAACGATGAGTGCTTGGTGTAGCGGG
>14_1009_09_30cm_scaffold_9963_16S_1 16S ribosomal RNA (16S rRNA) id=204397409 bin="14_1009_09_30cm_Ktedonobacter_racemifer_8023_53_6" organism_tax=Ktedonobacter racemifer, Ktedonobacter, Ktedonobacterales, Ktedonobacteria, Chloroflexi, Bacteria organism_desc=OTU_316; T0_Decreased_20cm
TGGCGAGTTTGATCCTGGCTCAGGATAAACGCTGGCGGCGTGCCTAACAC
ATGCAAGTCGAACGCGCTCCCCTCCTTCGGGAAGGGAGCGAGTGGCGGAC
GGGTGAGTAAGACGTGGGTCACCTACCTTTCAGTGAGGGATACCGGCGAG
AAATCGCCGACAATCCCGCATACGCTTAGCGCTCTGGAACGAGCGTCAAG
CAAAGCTCTGCAAAGGGCGCTGGGAGATGGGCCCGCGGCCGATTAGCTGG
TTGGTGGGGTAAAAGCTCACCAAGGCGACGATCGGTAGCTGGTCTGAGAG
GACGATCAGCCACACTGGGATTGAGAACGGCCCAGACTCCTACGGGGGGC
AGCAGTGAGGAATTTTCGGCAATGGGCGCAAGCCTGACCGAGCAACGCCG
CGTGCAGGAGGAAGGTCTTCGGATCGTAAACTGCTTTTCTCTGGGACGAG
GACGGACGGTACCAGAGGAACAAGCCCCGGCTAACTACGTGCCAGCAGCC
GCGGTAATACGTAGGGGGCGAGCGTTGTCCGGAGTTACTGGGCGTAAAGC
GCACGCAGGCGGTGCTGCGCGTTTGGGGTT
>14_1009_09_40cm_scaffold_19526_16S_1 16S ribosomal RNA (16S rRNA) id=205181026 bin="14_1009_09_40cm_Proteobacteria_8198_68_5" organism_tax=Proteobacteria, Bacteria
TGAAGAGTTTGATCCTGGCTCAGATTGAACGCTGGCGGCGTGCCTAACAC
ATGCAAGTCGAGCGGTAACAGGTGTAGCAATACATGCTGACGAGCGGCGA
ACGGGTGAGTAATGCTTCGGAATCTGCCCAATGGTGGGGAATAACCAGCC
GAAAGGTTGGCTAATACCGCATAAGTCCTACGGGAGAAAGCAGGGGATCG
CAAGACCTTGCGCCGATGGATGAGCCGAAGCCGGATTAGCTAGTTGGTAG
GGTAACGGCCTACCAAGGCGACGATCCGTAGCTGGTCTGAGAGGACGACC
AGCCACACTGGGACTGAGACACGGCCCAGACTCCTACGGGAGGCAGCAGT
GGGGAATATTGGACAATGGGGGAAACCCTGATCCAGCGACGCCGCGTGTG
TGAAGAAGGCCTGCGGGTTGTAAAGCACTTTTAGTGGGGATGAAAAGCTC
AGGGCTAATACCTCTGGGTCTTGACCTAACCCAAAGAAAAAGCACCGGCT
AACTCTGTGCCAGCAGCCGCGGTAATACAGAGGGTGCGAGCGTTAATCGG
AATTACTGGGCGTAAAGCGTGCGTAGACGGTTATGTAAGTCGGGTGTGAA
AGCCCCGGGCTCAACCCGGGAATTGCATTCGAGACTGCATAGCTAGGGTG
CGGAAGAGGGAAGCGGAATTTCAGGTGTAGCGGTGAAATGCGTAGATATC
TGAAGGAACACCAGTGGCGAAAGCGGCTTCCTGGTCCAGCACCGACGTTC
AGGCACGAAAGCGTGGGGAGCAAACAGGATTAGATACCCTGGTAGTCCAC
GCCATAAACGATGAGAACTAGACGTTGAGGGGGTAAGCCTCCCAGTGTCG
TAGCTAACGCGCTAAGTTCTCCGCCTGGGGAGTACGGCCGCAAGGTTGAA
ACTCAAAGGAATTGACGGGGACCCGCACAAGCGGTGGAGCATGTGGTTTA
ATTCGATGCAACGCGAAGAACCTTACCTGGTCTTGACATCCTAGGAATCC
CGAAGAGATTTGGGAGTGCCGCAAGGAGCCTAGAGACAGGTGCTGCATGG
CTGTCGTCAGCTCGTGTCGTGAGATGTTGGGTTAAGTCCCGCAACGAGCG
CAACCCTTGTCCTTAGTTGCCAGCATTCGTCAAGTCATCATGGCCTTTAT
GACCAGGGCTACACACGTGCTACAATGGTGGATACAGAGGGAAGCCAACG
CGCGAGCGGGAGCCAATCCCAGAAAATCTATCGTAGTCCGGATTGGAGTC
TGCAACTCGACTCCATGAAGTCGGAATCGCTAGTAATCGCAGATCAGCAT
TGCTGCGGTGAATACGTTCCCGGGTCTTGTACACACCGCCCGTCACACCA
TGGAAGTTTACTGCACCAGAAGCAGGTAGCCTGACCGCAAGGGGGGCGCC
TACCACGGTGTGGTCAATGACTGGGGTGAAGTCGTAACAAGGTAGCCGTA
CGGGAACGTGCGGCTGGATCACCTCCTT
>14_1009_09_40cm_scaffold_15026_16S_1 16S ribosomal RNA (16S rRNA) id=205181022 bin="14_1009_09_40cm_Bacteria_8203_56_9" organism_tax=Bacteria organism_desc=Acidobacteria; OTU_2154; GP_5 (SILVA)
TTTGAGAGTTTGATCCTGGCTCAGAATCAACGCTGGCGGCGTGCCTAACA
CATGCAAGTCGAGCGAGAAAAGGGGAGCAATCCCCTGAGTACAGCGGCGC
ACGGGTGAGTAACACGTGGGTAATCTGCCCTGGAGTGGGGAATAACACCG
GGAAACCGGTGCTAATACCGCATACGATCGCGATGTCTGCGGACGTTGTG
ATGAAAGGAGCAATTCGCTCTAGGAGGAGCCCGCGGCTGATTAGCTAGTT
GGTGAGGTAATGGCTCACCAAGGCAACGATCAGTATCCGGTCTGAGAGGA
CGGTCGGACACACTGGAACTGAGACACGGTCCAGACTCCTACGGGAGGCA
GCAGTGGGGAATTTTTGGCAATGGGGGAAACCCTGACCAAGCAACGCCGC
GTGGGTGATGAAGTCCCTTGGGACGTAAAACCCTTTCGACGGGGAAGAAA
CCGCAAGGTTGACGGTACCCGTAGAAGAAGCCCCGGCTAACTCCGTGCCA
GCAGCCGCGGTAATACGGGGGGGGCGAGCGTTGTTCGGAATTACTGGGCG
TAAAGGGTGCGTAGGCGGTTCGCTAAGTCGGATGTGAAAACTCTGGGCTC
AACCCAGAGCCTGCATCCGAAACTGGCGGGCTAGAGTTCTGGAGGGGGTA
GCGGAATTCCTGGTGTAGCGGTGAAATGCGTAGATATCAGGAGGAACACC
GGTGGCGAAGGCGGCTACCTGGACAGAAACTGACGCTGAGGCACGAAAGC
TAGGGGAGCAAACAGGATTAGATACCCTGGTAGTCCTAGCCCTAAACGAT
GGATACTTGCTGTGACGGGGATTGAATCCCGTCGTGGCGAAGCTAACGCA
TTAAGTATCCCGCCTGGGGAGTACGGTCGCAAGGCTGAAACTCAAAGGAA
TTGACGGGGGCCCGCACAAGCGGTGGAGTATGTGGTTTAATTCGACGCAA
CGCGAAGAACCTTACCTGGGCTCGA
>14_1009_09_40cm_scaffold_25680_16S_1 16S ribosomal RNA (16S rRNA) id=205181034 bin="14_1009_09_40cm_Bacteria_8247_68_6" organism_tax=Bacteria
ACGGAGAGTTTGATCCTGGCTCAGGACGAACGCTGGCGGCGCGCTTAACA
CATGCAAGTCGAGCGAGAACCAGGCCTTCGGGCCTGGGGACAGCGGCGAA
CGGGTGAGTAACACGTGGGTAATCAACCCTTGGTACCGGGATAGCCCGGG
GAAACCCGGATTAATACCGGATGGCCCTTTGGATCTTCGGATCTGACGGA
AAAGGTAGCTTCGGCCTCCGACCGAGGACGAGCCCGCGGCGGATTAGCTT
GTTGGTGGGGTAACGGCCTACCAAGGCGGCGATCCGTAGCTGGTCTGAGA
GGACGATCAGCCACACTGGGACTGAGACACGGCCCAGACTCCTACGGGAG
GCAGCAGTGGGGAATCTTGCGCTAATGCGGGAAACCGTGACGCAGCGACG
CCGCGTGAGGGAAGAAGGCCTTCGGGTTGTAAACCTCTTTCAGGAGGGAC
GAAGCCACTCGGGTTAATAGCCCAGAGGGTGACGGTACCTCCAGAAGAAG
CCCCGGCTAACTACGTGCCAGCAGCCGCGGTAATACGTAGGGGGCTAGCG
TTGTCCGGATTTATTGGGCGTAAAGAGCGTGTAGGCGGCTAGGT
>14_1009_12_20cm_scaffold_1882_16S_1 16S ribosomal RNA (16S rRNA) id=206035295 bin="14_1009_12_20cm_Bacteria_8356_72_5" organism_tax=Bacteria
CGGAGAGTTTGATCCTGGCTCAGGATTAACGCTGGCGGCGTGCATGAAAC
ATGCAAGTCGAGCGCGGCACTTCGGTGTCTAGCGGCGCACGGGTGAGTAA
CACGTGAGCAACCTACCTTCGAGTCCGGGATAGCCCTGAGAAATCAGGAT
TAATACCGGATGTGGTCACCGGGGGACATCCTCTGGTGAGTAAAGGCGTA
AGCCGTTCGGAGACGGGCTCGCGGCCTATTAGCTTGTTGGTGGGGTCACG
GCCTACCAAGGCGAAGATGGGTAGCTGGTCTGAGAGGACGATCAGCCACA
CTGGGACTGAGACACGGCCCAGACTCCTACGGGAGGCAGCAGTTAGGAAT
TTTCCGCAATGGGCGAAAGCCTGACGGAGCAACGCCGCGTGGGTGATGAA
GACCTTCGGGTTGTAAAGCCCTGTCGGAGGGGAAGAAGATCTGACGGTAC
CCTCCAAGGAAGCCCCGGCTAACTACGTGCCAGCAGCCGCGGTAATACGT
AGGGGGCGAGCGTTATCCGGATTTACTGGGCGTAAAGCGCGCTAAGGCGG
CCGGCTAAGTTGGTGGTGAAATTTCGGGGCTCAACCCCGAAACTGCCTCC
AATACTGGTCGGCTCGAGTGCGGGAGAGGAAGGTGGAATTCCCGGTGTAG
TAGTGAAATGCGTAGATATCGGGAGGAACACCAGTGGCGAAGGCGGCCTT
CTGGCCCGCAACTGACGCTGTAGCGCGAAAGCGTGGGGAGCGAACGGGAT
TAGATACCCCGGTAGTCCACGCCCTAAACGATGTGTACTAGGTGTTGGGC
GTATTGACGCGCTCAGTGCCGCAGCCAACGCAATAAGTACACCGCCTGGG
GAGTACGGCCGCAAGGTTAAAACTCAAAGGAATTGACGGGGGCCCGCACA
AGCAGCGGAGCATGTGGTTTAATTCGATGCAACGCGAAGAACCTTACCCA
GGTTTGACATGCACTCGAAAACCGTGGAAACACGGTCCCCGCAAGGCGGG
TGCACAGGTGGTGCATGGCTGTCGTCAGCTCGTGCCGTGAGGTGTTGGGT
TAAGTCCCGCAACGAGCGCAACCCCTATGGTCAGTTGAACTTCTCTGGTC
AGACTGCTGGGAGAAACCCAGAGGAAGGTGGGGATGACGTCAAGTCATCA
TGCCCTTTATGCCTGGGGCTACACACATGCTACAATGCCCGGTACAACGG
GCTGCGACACCGCGAGGTGAAGCGAATCCCTTAAAGCCGGGCTCAGTTCG
GATTGCAGGCTGCAACTCGCCTGCATGAAGTCGGAGTTGCTAGTAACCGC
AGGTCAGCATACTGCGGTGAATATGTTCCCGGGCCTTGTACACACCGCCC
GTCACACCACCCGAGTCTGGTGCACCCGAAGTCGCTGGCCGAACCCGCAA
GGGACGGAGGTGCCGAAGGTGTGCCCGGTGAGGGGGGTGAAGTCGTAACA
AGGTAGCCGTACCGGAAGGTGCGGCTGGATCACCTCCTT
>14_1009_12_20cm_scaffold_47726_16S_1 16S ribosomal RNA (16S rRNA) id=206035371 bin="14_1009_12_20cm_Bacteria_8371_69_6" organism_tax=Bacteria
CGGAGAGTTTGATCCTGGCTCAGGGTTAACGCTGGCGGCGTGCCTAACAC
ATGCAAGTCGAACGGATGTCCTAGTGGCGAACGGGTGAGTAGCACGTGGG
CAACCTACCCTCCTGTGGGGGACAACTCCGGGAAACCGGGGCTAATACCG
CATGCGGTCACCGATCGAGTGTTCGGTGAAGAAAGCAGCAATGCGCAGGA
GGATGGGCCCGCGGCCTATCAGCTAGTTGGTGGGGTAACGGCCTACCAAG
GCGAAGACGGGTAGCTGGTCTGAGAGGACGACCAGCCACACGGGGACTGC
GACACGGCCCCGACTCCTACGGGAGGCAGCAGTGAGGAATCTTCCGCAAT
GGGCGAAAGCCTGACGGAGCAACGCCGCGTGTGGGATGAAGTATCTCGGT
ATGTAAACCACTGTCGGAGGGGAAGACCAAGACGGTACCCTCCAAGAAAG
CCCCGGCTAACTACGTGCCAGCAGCCGCGGTAATACGTAGGGGGCAAGCG
TTACCCGGATTTACTGGGCGTAAAGCGCGTGTAGGCGGCTGGCCAAGTGT
GATGTGAAATCCCCCGGCTCAACCGGGGAACTGCATTGCAAACTGGTCTG
GCTAGAGTGCAGGAGAGGGAAGTGGAATTCCCGGTGTAGCGGTGAAATGC
GTAGATATCGGGAGGAACACCAGTGGCGAAGGCGGCTTCCTGGCCTGCAA
CTGACGCTGAGACGCGAAAGCGTGGGGAGCGAACCGGATTAGATACCCGG
GTAGTCCACGCCCTAAACGTTGCGCACTAGGTGTTGGTCGGATTGACCCG
ATCAGTGCCGCAGCTAACGCATTAAGTGCGCCGCCTGGGGAGTACGGTCG
CAAGATTAAAACTCAAAGGAATAGGCGGGGGCCCGCACAAGCAGCG
>14_1009_12_20cm_scaffold_5166_16S_1 16S ribosomal RNA (16S rRNA) id=206035304 bin="14_1009_12_20cm_Ktedonobacter_racemifer_10581_54_6" organism_tax=Ktedonobacter racemifer, Ktedonobacter, Ktedonobacterales, Ktedonobacteria, Chloroflexi, Bacteria organism_desc=Pete_OTU_195; OTU_89; T0_Decreased_20cm
TGACGAGTTTGATCCTGGCTCAGGATAAACGCTGGCGGCGTGCCTAACAC
ATGCAAGTCGAACGCCCTGTTCTTCTTCGGAGGAAGAGGGAGTGGCGGAC
GGGTGAGTAACACGTGGGCAATCTACCCACAGGTGAGGAATACCGGCGAG
AAATCGCCGACAATACCGCATACGCTCTCGTGAGAGAGCAAAGCCTCGCG
TAAGCGAAGCGCCTGGGGATGAGCCTGCGCCCGATTAGCTAGTTGGTGGG
GTAAGAGCTTACCAAGGCGACGATCGGTAGCTGGTCTGAGAGGATGAGCA
GCCACACTGGGATTGAGAACGGCCCAGACTCCTACGGGAGGCAGCAGTGA
GGAATTTTCCGCAATGGGCGAAAGCCTGACGGAGCAACGCCGCGTGCAGG
AGGAAGGTCTTCGGATCGTAAACTGCTTTTATCGGGGAAGAGAACGGACG
GTACCCGAAGAATAAGCCCCGGCTAACTACGTGCCAGCAGCCGCGGTAAT
ACGTAGGGGGCGAGCGTTGTCCGGAATTACTGGGCGTAAAGCGCGTGCAG
GCGGTCCATTAAGTTCAGAGCAACAGTCACCGGCTTAACCGGTGAAGGCC
TTTGAAAACTGGTGGACTTGAGAGCGAGAGAGGGATATGGAACTCCAGGT
GGAGCAGTGAAATGCGTAGAGATCTGGAAGAACACCAAGGCGAAGGCAGT
ATCCTGGCTCGTTTCTGACGCTCAAACGCGAAAGCCAGGGGAGCGAACGG
GATTAGATACCCCGGTAGTCCTGGCCGTAAACGATGACCACTAGACGTGG
GAGGTATCGACCCCTTCCGTGTCACAGCCAACGCGATAAGTGGTCCGCCT
GGGGAGTACGACCGCAAGGTTAAAACTCAAAGGAATTGACGGGGACCCGC
ACAAGCAGCGGAGCGTGTGGTTTAATTCGATGCGACGCGAAGAACCTTAC
CAGGAATTGACATGTATGTGCATCGTCTCGAAAGAGGCGTGCCCGCGAGG
GACGCATACACAGGTGCTGCATGGCTGTCGTCAGCTCGTGCCGTGAGGTG
TTGGGTTAAGTCCCAAAACGAGCGCAACCCCTATCGTTTGTTGAATTTCT
CGAACGAAACTGCCACCTAAAGGTGGAGGAAGGTGGGGATGACGTCAAGT
CAGCACGGCCCTTACATCCTGGGCGACACACACGCTACAATGGCCGAGAC
AAAGAGGAGCCAACCCGCGAGGGGGAGCCAATCTTGACAAACTCGGCCCC
AGTTCGGATTGCAGGCTGCAACCCGCCTGCATGAAGTTGGAGTTGCTAGT
AACCGTGAGTCAGCACACACGGTGAATACGTTCCCGGGTCTTGTACACAC
CGCCCGTCACACCACGAAAGTCGGCAACACCTGAAGCCGCCGGGCTAACC
TCCTTGTGAGGAGGCAGGCGTCGAGGGCGAGGTCGGTGATTGGGGTGAAG
TCGTAACAAGGTAGCCGTACCGGAAGGTGCGGCTGGATCACCTCCTT
>14_1009_12_20cm_scaffold_6087_16S_1 16S ribosomal RNA (16S rRNA) id=206035306 bin="14_1009_12_20cm_Ktedonobacter_racemifer_10581_54_6" organism_tax=Ktedonobacter racemifer, Ktedonobacter, Ktedonobacterales, Ktedonobacteria, Chloroflexi, Bacteria organism_desc=Pete_OTU_195; OTU_89; T0_Decreased_20cm
TGGCGAGTTTGATCCTGGCTCAGGATAAACGCTGGCGGCGTGCCTAACAC
ATGCAAGTCGAACGCCCTGGCTGACTTCGGTCAGCCAGGGAGTGGCGGAC
GGGTGAGTAACACATGGGTACCTACCTTTCAGTGAGGAATACCGGCGAGA
AATCGCCGACAAGACCGCATGGGCTTGAGGAGGGAGACCTCTGCAAGCAA
AGCTCTTTTCGGAGGGCGCTGGAAGCTGGGCCTGTGGCCGATTAGCTAGT
TGGTGGGGTAAACGCTCACCAAGGCGACGATCGGTAGCTGGTCTGAGAGG
ACGAGCAGCCACACTGGGATTGAGAACGGCCCAGACTCCTACGGGGGGCA
GCAGTGAGGAATTTTCGGCAATGGGCGCAAGCCTGACCGAGCAACGCCGC
GTGCAGGAAGACGGTCTTCGGATTGTAAACTGCTTTTCTGGGGGAAGAGG
AAACAAGGACGGTACCCCAGGAAGAAGCCCCGGCTAACTACGTGCCAGCA
GCCGCGGTAATACGTAGGGGGCAAGCGTTGTCCGGAGTTACTGGGCGTAA
AGGGCACGCAGGTGGGGTGAGGCGTTTCCGGTGCCAGCTCCTCGCTTACC
GAGGGGAGTGCCGGGAAGACGCTCACTCTTGAGGGCCTCAGAGGGACATA
GAATTCCGGGTGGAGTGGTGAAATGCGTAGAGATCCGGAGGAATACCAAA
GGCGAAGGCAGTGTCCTGGGAGGCAAGCCAGGGGAGCGAACGGGATTAGA
TACCCCGGTAGTCCTGGCCGTAAACGATGACCACTAGGTGTGGGAGGTAT
CGACCCCTTCCGTGCCGTCGCTAACGCAGTAAGTGGTCCGCCTGGGGAGT
ACGGTCGCAAGATTAAAACTCAAAGGAATTGACGGGGACCCGCACAAGCA
GCGGAGCGTGTGGTTTAATTCGATGCGACGCGAAGAACCTTACCAGGGTT
TGACATGCATGGGAAGTCCCCAGAAATGGGGGTCCCTTCGGGGCTCATGC
ACAGGTGCTGCATGGCTGTCGTCAGCTCGTGCCGTGAGGTGTTGGGTTAA
GTCCCGCAACGAGCGCAACCCCTGTGGTCGGTTACCAGTGTCCGACCAGA
CTGCCACGATCAACGTGGAGGAAGGTGGGGATGACGTCAAGTCAGCACGG
CCCTTACGTCCTGGGCGACACACACGCTACAATGGCTGGAGCAATGGGGA
GCCAACCCGCGAGGGGGAGCCAATCCAATCAAAGCCAGTCTCAGTTCGGA
TGGCAGGCTGCAACCCGCCTGCCTGAAGTTGGAGTTGCTAGTAACCGTGG
GTCAGCACACCACGGTGAATACGTTCCCGGGTCTTGTACACACCGCCCGT
CACACCACGAAAGTCGGCAACACCTCAAGCCGCTGGGCTAACCCCTTTGC
TGGGGAGGCAGGCGTCCAGGGTGGGGTCGGTGATTGGGGTGAAGTCGTAA
CAAGGTAGCCGTACCGGAAGGTGCGGCTGGATCACCTCCTT
>14_1009_12_20cm_scaffold_1387_16S_1 16S ribosomal RNA (16S rRNA) id=206035294 bin="14_1009_12_20cm_Bacteria_8391_55_8" organism_tax=Bacteria
CTTCTGCGCCGGAGCTAACGCGTTAAACGTGCCGCCTGGGGAGTACGGTC
GCAAGATTAAAACTCAAAGAAATTGACGGGGGCCCGCACAAGCGGTGGAG
TATGTGGCTCAATTCGATGCAACGCGAAGAACCTTACCAGGCCTTGACAT
GCATCTCTAAGTTGGTGAAAGCCAGCGAGTCCCGAAAGGGACAATTTGCA
CAGGTGCTGCATGGCTGTCGTCAGCTCGTGTCGTGAGATGTTGGGTTAAG
TCCCGCAACGAGCGCAACCCCTGTGAACTGTTGCCACCGGAGCGAGAGCT
CCGAGCACTCTGTTCAGACTGCCCCGCTCTAACGGGGAGGAAGGTGGGGA
CGACGTCAAGTCAGTATGTCCCTTACGGCCTGGGCTGCACACGTACTACA
ATGCCCAGTACAGAACGATCCAAGACCGCGAGGTGGAGGAAATCACTAAA
ACTGGGCCCAGTTCAGATTGAAGTCTGCAACTCGACTTCATGAAGCCGGA
ATCGCTAGTAATGGCGTATCAGCTACGACGCCGTGAATACGTTCCCGGGC
CTTGTACACACCGCCCGTCACATCATGGAAGTCGCTTGTAGCCGAAGCCG
GCGCGCTAACCGCAAGGAGGCAGCCGCCTACGCTATGAGTGGTAACTGGG
ATGAAGTCGTAACAAGGTAGCCGTAGGGGAACCTGCGGCTGGATCACCTC
CTT
>14_1009_12_20cm_scaffold_4345_16S_1 16S ribosomal RNA (16S rRNA) id=206035301 bin="14_1009_12_20cm_Ktedonobacter_racemifer_8422_52_9" organism_tax=Ktedonobacter racemifer, Ktedonobacter, Ktedonobacterales, Ktedonobacteria, Chloroflexi, Bacteria organism_desc=Chloroflexi; OTU_123; T0_Decreased_20cm
GACGAGTTTGATCCTGGCTCAGGACAAACGCTAGCGGCGTGCTTAACACA
TGCAAGTCGAACGCTCTCTGGCATTAGTCAGAGGGAGTGGCGGACGGGTG
AGTAACACGTGGGTAACCTACCTCAAGGTGAGGAATACCAACGAGAAATC
GTTGACAATACCGCATGAGCTTCTTCGGGAGCAAAGCTTCTCGTATTGAG
AGGCGCCTTGAGATGGGCCTGCGCCTGATTATGCTAGTTGGTGGGGTAAA
AGCCTACCAAGGCGACGATCAGTAGCTGGTCTGAGAGGACGACCAGCCAC
ACTGGGATTGAGAACGGCCCAGACTCCTACGGGAGGCAGCAGTGAGGAAT
TTTCCGCAATGGACGAAAGTCTGACGGAGCAACGCCGCGTGCAGGACGAA
GGTCTTCGGATCGTAAACTGCTTTTATCGAGGAAGAGAACGGACGGTACT
CGATGAATAAGCCCCGGCTAACTACGTGCCAGCAGCCGCGGTAATACGTA
GGGGGCGAGCGTTGTCCGGATTTATTGGGCGTAAAGGGCCCGCAGGCGGT
CCGCCAAGTTTGGGGTGAAAGCTCCTCGCTTAACGAGGAGAGAGCCGCAA
AAACTGGTGGACTTGAGAGCGAGAGAGGGACATGGAACTCCGGGTGAAGC
AGTGAAATGCGTAGATATCCGGAAGAACACCAAAGGCGAAGGCAGTGTCC
TGGCTCGTATCTGACGCTCAGGGGCGAAAGCCAGGGGAGCGAACGGGATT
AGATACCCCGGTAGTCCTGGCCGTAAACGATGACCACTCGACGCACGAAG
ATTCGACCCTTTGTGTGTCTAAGCTAACGCGATAAGTGGTCCGCCTGGGG
AGTACGATCGCAAGATTAAAACTCAAAGGAATTGACGGGGACCCGCACAA
GCAGCGGAGCGTGTGGTTTAATTCGAAGCAACGCGAAGAACCTTACCAGG
GTTTGACATGACCAGGAAGTCCATCGAAAGGTGGGTCCCTTCGGGGTCTG
GTCACAGGTGCTGCATGGCTGTCGTCAGCTCGTGCCGTGAGGTGTTGGGT
TAAGTCCCGCAACGAGCGCAACCCTTGCCGTTAGTTGAAATTAACTAGCA
GGACTGCCACCCTTAAGGTGGAGGAAGGTGGGGATGACGTCAAGTCAGCA
CGGCCCTTACATCCTGGGCGACACACACGCTACAATGGTCGGGACAGAGG
GAAGCCAACCCGCGAGGGGGAGCCAATCCCAACAAACCCGATCTCAGTTC
GGATTGGAGGCTGAAACCCGCCTCCATGAAGATGGAGTTGCTAGTAACCG
TGAGTCAGCACATCACGGTGAATACGTTCCCGGGTCTTGTACACACCGCC
CGTCACACCACGAAAGTCGTCAACACCTGAAGCCGCTGGGCTAACCCTT
>14_1009_12_20cm_scaffold_101584_16S_1 16S ribosomal RNA (16S rRNA) id=206035234 bin="14_1009_12_20cm_Bacteria_8430_59_8" organism_tax=Bacteria
ACGGAGAGTTTGATTCTGGCTCAGAACGAACGCTGGCGGCGTGGATAAGA
CATGCAAGTCGAACGAGATCACTTTCCGTAGCAATACGGAGAGTGATTTA
GTGGCGAACGGGTGCGTAACACGTGGGCAATCTGCCTTAAAGTGGGGGAT
AGCTCGGCGAAAGCCGAATTAATACCGCATGTGGTCAGGGAAGACATCTT
TCCGAAACCAAAGCCGGGGCAACCTGGCGCTTTTTGAGGAGCCCGCGGCC
TATCAGCTAGTTGGTGAGGTAACGGCCCACCAAGGCTATGACGGGTAGCT
GGTCTGAGAGGACGACCAGTCACACTGGAACTGAGACACGGTCCAGACAC
CTACGGGTGGCAGCAGTCGAGAATTTTTCTCAATGGGGGCAACCCTGAAG
GAGCGACGCCGCGTGGAGGATGAAGGCTTTCGGGTTGTAAACTCCTGTCA
TTTGAGAACAAGGTGCGCGTGTTAACTGCACGCGCATTGATAGTATCAGA
AGAGGAAGGGACGGCTAACTCTGTGCCAGCAGCCGCGGTAATACAGAGGT
CCCGAGCGTTGTTCGGATTCATTGGGCGTAAAGGGTGCGTAGGTGGCGCC
GTAAGTCGGGTGTGAAATTTCGGAGCTTAACTCCGAAACTGCATTCGATA
CTGCGGTGCTTGAGGACTGGAGAGGAGACTGGAATTCATGGTGTAGCAGT
GAAATGCGTAGAGATCATGAGGAAGACCAGTGGCGAAGGCGGGTCTCTGG
A
>14_1009_12_30cm_scaffold_19573_16S_1 16S ribosomal RNA (16S rRNA) id=206785570 bin="14_1009_12_30cm_Bacteria_8526_66_10" organism_tax=Bacteria
CGGAGAGTTTGATCCTGGCTCAGGACAAACGCTGGCGGGGTGCGTGAGAC
ATGCAAGTCGAACGGGGTTGCACGGGCTTGCTCGAGCAACCTAGTGGCGG
ACGGCTGAGTAACGCGTAGGTGACCTGCCCGGAAGTGGGGAATAACTGCC
CGAAAGGGTGGCTAATACCGCATGTGGCCGGCGATGCATTTCGCCGTTTA
AAGCCGTAAGGCGCTTCCGGAGGGGCCTGCGTCCGATTAGCTAGTTGGTG
GGGTAACGGCTCACCAAGGCGACGATCGGTAGCTGGTCTGAGAGGATGAT
CAGCCAGACTGGGACTGAGAACGGCCCAGACTCCTACGGGAGGCAGCAGT
CGGGAATTTTGCCCAATGGACGAAAGTCTGAGGCAGCAACTCCGCGTGAG
GGATGACGGCCTTCGGGTTGTAAACCTCTTTTCTCAGGGAAGATCCAAGA
CGGTACCTGAGGAATAAGCCACGGCTAACTACGTGCCAGCAGCCGCGGTA
ATACGTAGGTGGCGAGCGTTGTCCGGAATTACTGGGCGTAAAGAGCGCGC
AGGCGGCTGGTCAAGTCCGACGTGAAATCTCCCGGCTTAACTGGGAAATT
GCATCGGAAACTGATCGGCTTGAAGGTGGGAGAGGGTAGCGGAATTCCCG
GTGTAGTGGTGAAATGCGTAGATATCGGGAGGAACACCAGTGGCGAAGGC
GGCTACCTGGCCCATTCTTGACGCTGAGGCGCGAAAGCTAGGGGAGCAAA
CGGGATTAGATACCCCGGTAGTCCTAGCCGTAAACGATGAACACTAGGCG
TTGTCGGTATCGACCCCGGCAGTGCCGAAGCTAACGCATTAAGTGTTCCG
CCTGGGGAGTACGGCCGCAAGGCTAAAACTCAAAGGAATTGACGGGGGCC
CGCACAAGCAGCGGAGCGTGTGGTTTAATTCGTCGAAACGCGAAGAACCT
TACCAGGGTTTGACATGCACCGGAAAGCGGCGGAAACGCCGTCCTCCCGC
AAGGGATCGGTGTGCAGGTGTTGCATGGCTGTCGTCAGCTCGTGTCGTGA
GATGTTGGGTTAAGTCCCGCAACGAGCGCAACCCCCGTGGCATGTTGTAT
CACTCATGCCAGACTGCCGAGAGAAACTCGGAGGAAGGTGGGGATGACGT
CAAGTCAGCATGGCCCTTACATCCTGGGCTACACACACGCTACAATGGCC
GGTACAACGGGTTGCCAAACCGCGAGGTGGAGCTAATCCCATAAAGCCGG
TCTCAGTTCGGATTGCAGGCTGCAACTCGCCTGCATGAAGCCGGAGTTGC
TAGTAACCGCAGGTCAGCACACTGCGGTGAATATGTTCCCGGGCCTTGTA
CACACCGCCCGTCACGTCATGAAAGCCGGTAACACCCGAAGCCGGTGGGC
CAACCGCAAGGGGGCAGCCGTCGAAGGTGGGACTGGTGATTGGGACGAAG
TCGTAACAAGGTAGCCGTACCGGAAGGTGCGGCTGGATCACCTCCTT
>14_1009_12_30cm_scaffold_15210_16S_1 16S ribosomal RNA (16S rRNA) id=206785561 bin="14_1009_12_30cm_Archaea_8560_57_7" organism_tax=Archaea
CTCCGGTTGATCCTGCCGGACCCGACTGCTATCGGAATGGGATTTAGCCA
TGTTAATCATGCGTTCCTCGAGTGCGAGGGACGCGGTGTACGGCTCAGTA
ACACGTAGTCAACCTACCCTAGAGACGCGGACAAACCCGGGAAACTGGGG
CTAATACGCGATAGGTCATATCATCTGGAAGGAGATATGGCCGAAAAGGA
CGGTGCGGGCTTCTTCCGCATCATTCGCTCCAGGATGGGACTGCGGCCGA
TCAGGCTGTTGGCGGGGTAATGGCCCACCAAACCTGTAACCGGTACGGGC
TTTGAGAGAAGGAGCCCGGAGATGGACACTGAGACAAGGGTCCAGGCCCT
ACGGGGCGCATCAGGCGCGAAAACTTCGCAATGCGCGAAAGCGTGACGAG
GCTATTCCGAGTGTTTTCCGCTTAGGAGAACTTTTCTTAGCTGTAAAAAG
GCTGGGGAATAAGGGGAGGGCAAGTCTGGTGTCAGCCGCCGCGGTAATAC
CAGCTCCTCGAGTGGTCGGGACGATTATTGGGCCTAAAGCATCCGTAGCC
TGTTCTGTAGGTCTCCTGTTAAATTCAACCGCTCAACGGTTGGGCCGCAG
GAGATACCGCAGGACTAGGAGGCGGGATAGGTGGACGGTACTCCGCAGGT
AGGGGTAAAATCCTTTGATCTGCGGAAGACCACCAGATTGTCTGCGTGGA
GAGATTCATGCAGGCAAGGTGAATGGCGAAGGCGGTCCGCCAGAACGCGC
TCGACGGTGAGGGATGAAAGCTGGGGGAGCGAACCGGATTAGATACCCGG
GTAGTCCCAGCCGTAAACGATGCAAGCTAGATGATCCGATCGCAGTTCGC
GATCGGAGTGTCGCAGGGAAGCCGTTAAGCTTGCCGCCTGGGGAGTACGG
TCGCAAGGCTGAATCT
>14_1009_12_40cm_scaffold_10719_16S_1 16S ribosomal RNA (16S rRNA) id=207915228 bin="14_1009_12_40cm_Proteobacteria_8680_68_6" organism_tax=Proteobacteria, Bacteria
TGAAGAGTTTGATCCTGGCTCAGATTGAACGCTGGCGGCGTGCCTAACAC
ATGCAAGTCGAGCGGTAACAGGTGTAGCAATACATGCTGACGAGCGGCGA
ACGGGTGAGTAATGCTTCGGAATCTGCCCAATGGTGGGGAATAACCAGCC
GAAAGGTTGGCTAATACCGCATAAGTCCTACGGGAGAAAGCAGGGGATCG
CAAGACCTTGCGCCGATGGATGAGCCGAAGCCGGATTAGCTAGTTGGTAG
GGTAACGGCCTACCAAGGCGACGATCCGTAGCTGGTCTGAGAGGACGACC
AGCCACACTGGGACTGAGACACGGCCCAGACTCCTACGGGAGGCAGCAGT
GGGGAATATTGGACAATGGGGGCAACCCTGATCCAGCGACGCCGCGTGTG
TGAAGAAGGCCTGCGGGTTGTAAAGCACTTTTAGTGGGGATGAAAAGCTC
AGGGCTAATACCTCTGGGTCTTGACCTAACCCAAAGAAAAAGCACCGGCT
AACTCTGTGCCAGCAGCCGCGGTAATACAGAGGGTGCAAGCGTTAATCGG
AATTACTGGGCGTAAAGCGTGCGTAGACGGTTATGTAAGTCGGGTGTGAA
AGCCCCGGGCTCAACCCGGGAATTGCATTCGAGACTGCATAGCTAGGGTG
CGGAAGAGGGAAGCGGAATTTCAGGTGTAGCGGTGAAATGCGTAGATATC
TGAAGGAACACCAGTGGCGAAAGCGGCTTCCTGGTCCAGCACCGACGTTC
AGGCACGAAAGCGTGGGGAGCAAACAGGATTAGATACCCTGGTAGTCCAC
GCCATAAACGATGAGAACTAGACGTTGAGGGGGTAAGCCTCCCAGTGTCG
TAGCTAACGCGCTAAGTTCTCCGCCTGGGGAGTACGGCCGCAAGGTTGAA
ACTCAAAGGAATTGACGGGGACCCGCACAAGCGGTGGAGCATGTGGTTTA
ATTCGATGCAACGCGAAGAACCTTACCTGGTCTTGACATCCTAGGAATCC
CGAAGAGATTTGGGAGTGCCGCAAGGAGCCTAGAGACAGGTGCTGCATGG
CTGTCGTCAGCTCGTGTCGTGAGATGTTGGGTTAAGTCCCGCAACGAGCG
CAACCCTTGTCCTTAGTTGCCAGCATTAAGTTGGGCACTCTAAGGAGACC
GCCGGTGACAAACCGGAGGAAGGTGGGGATGACGTCAAGTCATCATGGCC
TTTATGACCAGGGCTACACACGTGCTACAATGGTAGATACAGAGGGAAGC
CAACGCGCGAGCGGGAGCCAATCCCAGAAAATCTATCGTAGTCCGGATTG
GAGTCTGCAACTCGACTCCATGAAGTCGGAATCGCTAGTAATCGCAGATC
AGCATTGCTGCGGTGAATACGTTCCCGGGTCTTGTACACACCGCCCGTCA
CACCATGGAAGTTTACTGCACCAGAAGCAGGTAGCCTGACCGCAAGGGGG
GCGCCTACCACGGTGTGGTCAATGACTGGGGTGAAGTCGTAACAAGGTAG
CCGTACGGGAACGTGCGGCTGGATCACCTCCTT
>14_1009_12_40cm_scaffold_2694_16S_1 16S ribosomal RNA (16S rRNA) id=207915217 bin="14_1009_12_40cm_Acidobacteria_8689_60_7" organism_tax=Acidobacteria, Bacteria
CGAGAGTTTGATCCTGGCTCAGAGCGAACGCTGGCGGCGTGCTTAACACA
TGCAAGTCGAGTGCGCGGTGCGGGTAGCAATACTCGTACTGGCGCACGGC
GCACGGGTGCGTAACACTTGGGCAACCTGCCCTTCGGTGGGGAATAACCC
CGCGAAAGCGGGGCTAATTCCGCATAACATTCCGTGGACCTCGGTCCGCG
GACTCAAAGCCGCAAGGCGCCGGAGGAGGGGCCCGAGCCCGATTAGCTTG
TTGGCGAGGTAACGGCTCACCAAGGCAATGATCGGTAGCCGGTCTGAGAG
GATGGCCGGCCACACTGGAACTGAGACACGGTCCAGACTCCTACGGGAGG
CAGCAGTGGGGAATCTTGCGCAATGGGCGAAAGCCTGACGCAGCGACGCC
GCGTGGGGGATGAAGCTTCTCGGAGTGTAAACCCCTTTCGACCCGGACGA
ATGCCCGCAAGGGAGTGACGGTACGGGTAGAAGAAGCCCCGGCTAACTAC
GTGCCAGCAGCCGCGGTAAGACGTAGGGGGCCAGCGTTGCTCGGAATTAC
TGGGCGTAAAGGGTCCGTAGGCGGTGTGGCAAGTCGGGAGTGAAATCTCT
GGGCTCAACTCAGAGACGGCTTCCGAAACTGCTGTGCTCGAGTGTGGGAG
AGGCGCGTGGAATTGCAGGTGTAGCGGTGAAATGCGTAGATATCTGCAGG
AACACCCGTGGCGAAGGCGGCGCGCTGGACCACTACTGACGCTGAGGGAC
GAAAGCTAGGGGAGCAAACAGGATTAGATACCCTGGTAGTCCTAGCCCTA
AACGATCAGGACTTGGGGTGGCCCGCGTTCGCGGGTCGTCCCGGAGCTAA
CGCGTTAAGTCCTGCGCCTGGGGAGTACGGTCGCAAGACTGAAACTCAAA
GGAATTGACGGGGGCCCGCACAAGCGGTGGAACATGTGGTTCAATTCGAC
GCTACGCGAGGAACCTTACCTGGGCTCGAAGTGCTGGTGACCAGCTGTGG
AAACACGGCCTTCCCGCAAGGGACACCAGTAGAGGCGCTGCATGGCTGTC
GTCAGCTCGTGCCGTGAGGTGTTGGGTTAAGTCCCGCAACGAGCGCAACC
CTTACACGTAGTTGCCACCCGCAAGGGGGAACTCTACGTGGACTGCTCCG
GACAACGGAGAGGAAGGTGGGGATGACGTCAAGTCCGCATGGCCTTTATG
TCCAGGGCTACACACGTGTTACAATGCGCGCTACAAACTGTTGCCAACCC
GCGAGGGGGAGCTAATCGGAGAAAAGCGCGCTCAGTTCGGATTGCAGTCT
GCAACTCGACTGCATGAAGCCGGAATCGCTAGTAATGGCGTATCAGATCG
ACGCCGTGAATACGTTCCCGGGCCTTGTACACACCGCCCGTCACATCACG
AAAGTGAGCTGTACTAGAAGTCGTCGCGCTAACCGCAAGGGGGCAGACGC
CCAAGGTATGACTCATGATTGGGGTGAAGTCGTAACAAGGTAGCCGTAGG
AGAACCTGCGGCTGGATCACCTCCTT
>14_1009_12_40cm_scaffold_19998_16S_1 16S ribosomal RNA (16S rRNA) id=207915241 bin="14_1009_12_40cm_Armatimonadetes_8702_65_16" organism_tax=Armatimonadetes, Bacteria
ACGGAGAGTTTGATCCTGGCTCAGGACGAACGCTGGCGGCGTGCCTCAAA
CATGCAAGTCGAGCGAGGGTTGGTCGCGGGGCAACTCGCGATCAACTTTA
GCGGCGAACGGGTGAGTAACACGTGGGCAACCTGCCCCACAGACGGGGAT
ACCTTCGGGAAACCGGGGCTAATACCCGGTACGTTCCTCGGGCGGCATCG
CCTGGGGAGGAAAGGTCGCAAGACGCTGCTGTGGGATGGGCCCGCGGCCT
ATCAGCTAGTTGGTGAGGTAACGGCCCACCAAGGCTACGACGGGTAGCTG
GTCTGAGAGGATGGTCAGCCACACTGGGACTGAGACACGGCCCAGACTCC
TACGGGAGGCAGCAGTTGGGAATTTTGGGCAATGGGCGCAAGCCTGACCC
AGCGACGCCGCGTGGGGGATGAAGGCCTTCGGGTCGTAAACCCCTGTCAG
GAGGGACGAAGCCGCAAGGTGACGGTACCTCCAGAGGAAGCCCCGGCTAA
CTACGTGCCAGCAGCCGCGGTAAGACGTAGGGGGCAAGCGTTGTCCGGAT
TTACTGGGCGTAAAGCGCGTGTAGGTGGCCTGTTAAGTGGCGTGTGAAAG
CCCACGGCTCAACCGTGGGATGCCGCGCCAGACTGGCGGGCTTGAGGGTG
GCAGAGGGTGATGGAATTCCCGGTGTAGCGGTGAAATGCGTAGATATCGG
GAGGAACGCCAGTGGCGAAGGCGGTCACCTGGGCCATCCCTGACACTGAG
ACGCAAAAGCTGGGGGAGCGAACGGGATTAGATACCCCGGTAGTCCCAGC
CGTAAACGATGCTCACTAGGTGTTGGGGGGTTACTCCCTCAGTGCCGCAG
CCAACGCATTAAGTGAGCCGCCTGGGGAGTACGGCCGCAAGGCTAAAACT
CAAAGGAATTGACGGGGGCCCGCACAAGCGGTGGAGCATGTGGTTTAATT
CGATGCTAAGCGAAGAACCTTACCAGGTCTTGACATGCAGGAAGTACCGA
ACCGAAAGGGGAGGGACCCGTAAAGTCGGGAGCTTGCACAGGTGGTGCAT
GGCTGTCGTCAGCTCGTGCCGTGAGGTGTTGGGTTAAGTCCCGCAACGAG
CGCAACCCCTGTTCCTAGTTGCCAGCGGGTCAAGCCGGGCACTCTAGGGA
GACTGCCGGCGACGAGCCGGAGGAAGGCGGGGATGACGTCAAGTCCTCAT
GCCCCTTATGACCTGGGCTACACACATGCTACAATGGCCGGGACAATAGG
TTGCCACCTCGCAAGGGGGCGCTAATCCTGTAAACCCGGTCTTAGTTCGG
ATCGCAGGCTGCAACTCGCCTGCGTGAAGCCGGAATCGCTAGTAACCGCA
GGTCAGCACCACTGCGGTGAATACGTTCCCGGGCCTTGTACACACCGCCC
GTCACGTCATGGAAGTCGGTTTCACCCGAAGCCAGTCGCCCAACCCGCAA
GGGAGGGAGCTGCCTAAGGTGGAGTCGATGACTGGGACGAAGTCGTAGCG
AACCCGTTGCGACCCCTACCGGTAACGGTAGGTGCCAAACCCGGCTATAT
GCTGGAACACCCGCAAGGATCCCGCGCTACCCGAGGGTTCGAAAGTCATG
TGCCTAGCCAATCGGGTGACAACGCGTCGGGTGATGCGGACAATCAGCAG
GGAAGTCGCCGATCGCACAATCGGTTGACCCCTCAGAGACTACACGCCGG
CTCCTGGGAGATCCCCAGGATGAAGATATAGTCCGTGCCCCGTGGCGACA
TGGGGAACCACACGAACAAGGTAGCCGTACGGGAACGTGCGGCTGGATCA
CCTCCTT
>14_1009_12_40cm_scaffold_11948_16S_1 16S ribosomal RNA (16S rRNA) id=207915230 bin="14_1009_12_40cm_Acidobacteria_8715_61_7" organism_tax=Acidobacteria, Bacteria
ATGAGAGTTTGATCCTGGCTCAGAGCGAACGCTGGCGGCGTGCTTAACAC
ATGCAAGTCGAGTGCGCAGTCTTCTGTAGCAATACAGGGGGCCGGCGCAC
GGCGCACGGGTGCGTAACACGTGGGTAACCTGCCCTGAGATGGGGGACAA
CCCCGCGAAAGCGGGGCTAATACCGCATAACACTCCGACGATTTCGATTG
TTGGAGTCAAAGCCCGCAAGGGCGTCATGGGAGGGGCCCGCGCCCGATTA
GCTTGTTGGTGAGGTAACGGCTCACCAAGGCTTTGATCGGTAGCCGGTCT
GAGAGGATGGCCGGCCACACTGGAACTGAGACACGGTCCAGACTCCTACG
GGAGGCAGCAGTGGGGAATCTTGCGCAATGGGCGAAAGCCTGACGCAGCG
ACGCCGCGTGGGGGATGAAGCTTCTCGGAGTGTAAACCCCTTTCGACCCG
GACGAATGGCCCGCAAGGGACGCGACGGTACGGGTAGAAGAAGCCCCGGC
TAACTACGTGCCAGCAGCCGCGGTAAAACGTAGGGGGCCAGCGTTGCTCG
GAATTACTGGGCGTAAAGGGTTCGTAGGCGGTGCGGCAAGTCGGAAGTGA
AATCTCTGGGCTTAACTCAGAGGCTGCTCCCGAAACTGCCGTGCTCGAGT
GCGGGAGAGGCGAGTGGAATTGCAGGTGTAGCGGTGAAATGCGTAGATAT
CTGCAGGAACACCCGTGGCGAAGGCGGCTCGCTGGACCGCAACTGACGCT
GAGGAACGAAAGCTAGGGGAGCAAACAGGATTAGATACCCTGGTAGTCCT
AGCCCTAAACGATCAGGACTTGGGGTGCATCCCGTTCGGGGTGCGTCCCG
GAGCTAACGCGTTAAGTCCTGCGCCTGGGGAGTACGGTCGCAAGGCTGAA
ACTCAAAGGAATTGACGGGGGCCCGCACAAGCGGTGGAACATGTGGTTCA
ATTCGACGCAACGCGAAGAACCTTACCTGGGCTCGAAGTGCCGGTGACCG
CGGTGGAAACATCGCTTTCCCGCAAGGGACACCGGTAGAGGTGCTGCATG
GCTGTCGTCAGCTCGTGCCGTGAGGTGTTGGGTTAAGTCCCGCAACGAGC
GCAACCCTTACACTTAGTTGCCACCCGCAAGGGGGAACTCTAAGTGGACT
GCTCCGGATAACGGAGAGGAAGGTGGGGATGACGTCAAGTCAGCATGGCC
TTTATGTCCAGGGCTACACACGTGTTACAATGCGCGCTACAAAGCGTCGC
GAACCCGCGAGGGGGAGCTAATCGCAAAAAAGCGCGCTCAGTTCGGATTG
CAGTCTGCAACTCGACTGCATGAAGCCGGAATCGCTAGTAATGGCGTATC
AGAACGACGCCGTGAATACGTTCCCGGGCCTTGTACACACCGCCCGTCAC
ATCACGAAAGTGAGCTGTACTAGAAGTCGCCCAGCTAACCGCAAGGAGGC
AGGCGCCCAAGGTATGGCCCATGATTGGGGTGAAGTCGTAACAAGGTAGC
CGTAGGAGAACCTGCGGCTGGATCACCTCCTT
>14_1009_12_40cm_scaffold_43076_16S_1 16S ribosomal RNA (16S rRNA) id=207915267 bin="14_1009_12_40cm_Bacteria_8719_56_8" organism_tax=Bacteria
GGAGCTAACGCGTTAAACGTGCCGCCTGGGGAGTACGGTCGCAAGATTAA
AACTCAAAGAAATTGACGGGGGCCCGCACAAGCGGTGGAGTATGTGGCTT
AATTCGATGCAACGCGAAGAACCTTACCTGGCCTTGACATGCATCTCTAA
GCTGGTGAAAGCCAGTGAGTCTCGAAAGAGACAATTTGCACAGGTGCTGC
ATGGCTGTCGTCAGCTCGTGTCGTGAGATGTTGGGTTAAGTCCCGCAACG
AGCGCAACCCCTGTGAACTGTTGCCACTCCCGCGTGAGCGGGAAGCACTC
TGTTCAGACTGCCCTGTGAAACGGGGAGGAAGGTGGGGACGACGTCAAGT
CAGTATGGCCCTTACGGCCAGGGCTGCACACGTACTACAATGCCCAGTAC
AGAACGATCCGAGACCGCGAGGTGGAGGAAATCTATCGAAAACTGGGCCC
AGTTCGGATTGGAGTCTGCAACTCGACTCCATGAAGCCGGAATCGCTAGT
AATGGCGCATCAGCTACGGCGCCGTGAATACGTTCCCGGGCCTTGTACAC
ACCGCCCGTCACATCATGGAAGTCACTTGTAGCCGAAGCCGGTGCGCTAA
CCCGCAAGGGAAGCAGCCTTCTACGCTATGAGCGGTAACTGGGATGAAGT
CGTAACAAGGTAGCCGTAGGGGAACCTGCGGCTGGATCACCTCCTTTCTA
AGGAGAAGCGCTTCGCGCCGAGATTCGAGATTCGAGCAATCGAGATTCGG
AAATCGTGCGCGTAAGCACAGGTCGACGGCTAAGCTCAGGCTCTTCGGAG
CTTGAAGATGCCGTGAAGACCTCGGAATCGAAAGAAACCGAGGCTCAGAG
AAACGACGGTAA
>14_1009_12_40cm_scaffold_25605_16S_1 16S ribosomal RNA (16S rRNA) id=207915247 bin="14_1009_12_40cm_Euryarchaeota_8773_66_8" organism_tax=Euryarchaeota, Archaea
CTCCGGTTGATCCTGCCGGCGGGCACCGCTATGGGAGTTCGCTTAAGACA
TGCGAGTCGAGAGGTGCAAGACCTCGGCGTACGGCTCAGTAACACGCGGA
CAACCTGCCCTCGCGTGGGGGATACTCTCGGGAAACTGAGGATAATACCC
CATAGGTCCGGGATGCTGGAACGCTTCCGGGCTGAAAGCTCCGGCGCGCG
AGGATGGGTCTGCGGCCTATCAGCTTGTAGGGGGTTTAACAGACCCCCTA
GGCTTCGACGGGTACGGGCTATGGGAGTAGTCGCCCGGAGATGGATTCTG
AGACACGAATCCAGGCCCTACGGGGCGCAGCAGTCGCGAAAACTCCGCAA
TGTGGGAAACCACGACGGGGGAACTCCCAGTGCGTGCACTTTGTGTACGC
TGTTCTCTTGCCTAAAAAGCAGGAGAAGTAAGGGCTGAGTAAGACGGGTG
CCAGCCGCCGCGGTAATACCCGCAGCCCGAGTGGTGCTCATTATTATTGA
GTCTAAA
>14_1009_12_40cm_scaffold_93845_16S_1 16S ribosomal RNA (16S rRNA) id=207915314 bin="14_1009_12_40cm_unknown_8796_56_10" organism_tax=Archaea
CTCCGGTTGATCCTGCCGGACCCGACTGCTATCGGAATGGGATTTAGCCA
TGTTAATCATGCGTTCCTCGAGTGCGAGGGACGCGGTGTACGGCTCAGTA
ACACGTAGTCAACCTACCCTAGAGACGCGGACAAACCCGGGAAACTGGGG
CTAATACGCGATAGGTCATATCATCTGGAAGGAGATATGGCCGAAAAGGA
TGGTGCGGGCTTCTTCCGCATCATTCGCTCCAGGATGGGACTGCGGCCGA
TCAGGCTGTTGGCGGGGTAATGGCCCACCAAACCTGTAACCGGTACGGGC
TTTGAGAGAAGGAGCCCGGAGATGGACACTGAGACAAGGGTCCAGGCCCT
ACGGGGCGCATCAGGCGCGAAAACTTCGCAATGCGCGAAAGCGTGACGAG
GCTATTCCGAGTGTTTTCCGCTTAGGAGAACTTTTCTTAGCTGTAAAAAG
GCTGGGGAATAAGGGGAGGGCAAGTCTGGTGTCAGCCGCCGCGGTAATAC
CAGCTCCTCGAGTGGTCGGGACGATTATTGGGCCTAAAGCATCCGTAGCC
TGTTCTGTAGGTCTCCTGTTAAATTCAACCGCTCAACGGTTGGGCCGCAG
GAGATACCGCAGGACTAGGAGGC
>14_1009_13_20cm_scaffold_1299_16S_1 16S ribosomal RNA (16S rRNA) id=208869055 bin="14_1009_13_20cm_unknown_8931_52_11" organism_tax=unknown
CTCCGCTTGATCCTGGCGGACCCAACTGCTATCGGGATGAGACTAAGCCA
TGCGAGTCGCACGCTTCCTAGCCACGGTGGGAGCGTGGCGTACGGCTCAG
TAACATGTGGCTAACCTACCCTCAGGACTGGGACAACTTCGGGAAACTGA
GGCTAATCCCGGATGGACGGAGAGGCCTGGAATGGTTCTCCGTTGAAAAG
GCTCTAGAGGCATGCTCTCTAGAGTTGCCTGAGGATGGGGCCGCAGCCGA
TCAGGTTGTTGGTGAGGTAACGGCTCACCAAGCCTATAACCGGTACGGGC
CGTGAGAGCGGGAGCCCGGAGATGGGCACTGAGATAAGGGCCCAGGCCCT
ACGGGGCGCAGCAGGCGCGAAACCTTTGCAATGCGCGAAAGCGTGACAGG
GTCATCCCGAGTGCCGTCCGCTGAGGATGGCTTTTGCCTGGTCTAACCAG
CCAGGTGAATAAGGGGAGGGCAAGTCTGGTGTCAGCCGCCGCGGTAATAC
CAGCTCCTCGAGTGGTTGGGACGATTATTGGGTCTAAAGCGTCCGTAGCC
GGCTGGAAAAGTTCTCCGTAAAATCCAACGATCCAATCGTTGGATCGCGG
GGAATACTTTCCGGCTTGGGGGCGGGGGAGGTCGGCGGTAGTCCCGGGGT
AGGGGCGAAAAAGGAAACGAAAAGTTTCCATTCGCAGTCTTATAATCCCG
GGAGGACCACCAGTGGCGAAGGCGGCCGACTAAAACGCGCCCGACGGTGA
GGGACGAAAGCTGGGGGAGCGAACGGGATTAGATACCCCGGTAGTCCCAG
CTGTAAACGATGCAGGCTAGGTGTTAGGACGGGTACGGCCCGTCCTAGTG
CCGCAGGGAAGCCATTAAGCCTGCCACCTGGGGAGTACGGCCGCAAGGCT
GAATTCTCATATGGCAAGAAATCGTGCCGTTGAGACAGTTCACTTAAAGG
AATTGGCGGGGGAGCACCACAAGGGGTGAAGCTTGCGGTTTAATTGGAGT
CAACACCGGGAACCTTACCAGGGGCGACAGTTGGATGAAGGTCAGATTAA
AGGTCTTACCGGACTAGCTGAGAGGAGGTGCATGGCCGTCGCCAGTTCGT
GCCGTGAGGTGTTCTCTTAAGTGAGAAAACGAACGAGACCCGTGCCCTTA
GTTGCCAGGGCATTCCCTCGGGAATGCAGGCACACTAGGGGGACTGCCTC
CGCTAAGGGGGAGGAAGGAGCGGGCCACGGCAGGTCAGTATGCCCCGGAT
CCCCTGGGCCACACGCGAGCTGCAATGGCTGGGACAATGGGCTCCGACCC
CGAAAGGGGAAGGCAATCCCTAAACCCAGCCTCAGTTGGGATCGAGGGCT
GCAACCCGCCCTCGTGAACATGGAATCCCTAGTAACCGCGTGTCATCATC
GCGCGGTGAATACGTCCCTGCTCCTTGCACACACCGCCCGTCGCTCCACC
CGAGTCTGGTTTTGGTGAGGTGCAGCCCTGTTGGTTGCCTCGAACCTAAG
CTAAGCAAGGGGGGAGAAGTCGTAACAAGGTGGCCGTAGGGGAACCTGCG
GCCGGATCACCTCC
>14_1009_13_20cm_scaffold_13162_16S_1 16S ribosomal RNA (16S rRNA) id=208869071 bin="14_1009_13_20cm_Bacteria_8945_55_10" organism_tax=Bacteria
ACGGAGAGTTTGATTCTGGCTCAGAACGAACGCTGGCGGCGTGGATAAGA
CATGCAAGTCGAACGAGATTTTCCGTTGTAGCAATACGATGGAAAATTTA
GTGGCGAACGGGTGCTTAACACGTGGGCAACCTGCCATGAAGTGGGGGAT
AGCTCGCCGAAAGGCGAATTAATACCGCATGTGATTAGAGAGGACATCTT
TTCGAAATTAAAGTCGGGGCAACCTGACGCTTCTTGTGGGGCCCGCGGCC
TATCAGCTAGTTGGTGAGGTAATGGCTCACCAAGGCTTTGACGGGTAGCT
GGTCTGAGAGGACGACCAGCCACACTGGGACTGAGACACGGCCCAGACAC
CTACGGGTGGCAGCAGTCGAGAATTTTTGACAATGGGGGAAACCCTGATC
GAGCGACGCCGCGTGGAGGATGAAGGTCTTCGGATTGTAAACTCCTGTCA
TTGGGGAACAAGGTGCATACGTTAACTGCGTGTGCATTGATAGTACCCGA
AGAGGAAGAGACGGCTAACTCTGTGCCAGCAGCCGCGGTAATACAGAGGT
CTCAAGCGTTGTTCGGATTCATTGGGCGTAAAGGGTGCGTAGGCGGCGCG
GTAAGTCGGGTGTGAAATCTCGGAGCTTAACTCCGAAACTGCATTCGATA
CTGCCGTGCTTGAGGACTGGAGAGGAGACTGGAA
>14_1009_13_20cm_scaffold_13558_16S_1 16S ribosomal RNA (16S rRNA) id=208869072 bin="14_1009_13_20cm_Bacteria_8956_55_6" organism_tax=Bacteria
TTCTGCGCCGGAGCTAACGCGTTAAACGTGCCGCCTGGGGAGTACGGTCG
CAAGATTAAAACTCAAAGAAATTGACGGGGGCCCGCACAAGCGGTGGAGT
ATGTGGCTTAATTCGATGCAACGCGAAGAACCTTACCTGGCCTTGACATG
CATCTCTAAGCTGGTGAAAGCCAGTGAGTCCCGAAAGGGACAATTTGCAC
AGGTGCTGCATGGCTGTCGTCAGCTCGTGTCGTGAGATGTTGGGTTAAGT
CCCGCAACGAGCGCAACCCCTGTGAACTGTTGCCACTGACCCGCGAGGGT
CGAGCACTCTGTTCAGACTGCCCTGTGAAACGGGGAGGAAGGTGGGGACG
ACGTCAAGTCAGTATGGCCCTTACGGCCAGGGCTGCACACGTACTACAAT
GCCCAGTACAGAATGATCCGAGACCGCGAGGTGGAGGAAATCTTTTCAAA
ACTGGGCCCAGTTCGGATTGGAGTCTGCAACTCGACTCCATGAAGCCGGA
ATCGCTAGTAATGGCGCATCAGCTACGGCGCCGTGAATACGTTCCCGGGC
CTTGTACACACCGCCCGTCACATCATGGAAGTTACTTGTAGCCGAAGCCG
GCGCGCTAACCCGCAAGGGATGCAGCCGCCTACGCTATGAGTGGTAACTG
GGATGAAGTCGTAACAAGGTAGCCGTAGGGGAACCTGCGGCTGGATCACC
TCCTT
>14_1009_13_20cm_scaffold_21281_16S_1 16S ribosomal RNA (16S rRNA) id=208869083 bin="14_1009_13_20cm_Betaproteobacteria_8976_63_5" organism_tax=Betaproteobacteria, Proteobacteria, Bacteria
TGAAGAGTTTGATCCTGGCTCAGATTGAACGCTGGCGGCATGCTTTACAC
ATGCAAGTCGTACGCGGGTGAGGGGCAACTCTCACCTGAGTGGCGAACGG
GTGAGTAATACATCGGAACGTGTCCCGTAGTGGGGGATAGCTCGGCGAAA
GCCGGATTAATACCGCATATGCTCTACGGAGGAAAGCGGGGGATCCGCAA
GGACCTCGCGCTATGGGAGCGGCCGATGTCCGATTAGCTTGTTGGTGGGG
TAACGGCTCACCAAGGCGACGATCGGTAGCTGGTCTGAGAGGATGATCAG
CCACACTGGGACTGAGACACGGCCCAGACTCCTACGGGAGGCAGCAGTGG
GGAATTTTGGACAATGGGGGAAACCCTGATCCAGCCATGCCGCGTGAGTG
AAGAAGGCCTTCGGGTTGTAAAGCTCTTTTGGTCGGAAAGAAAAGGCCAC
GGATAATACCCGTGGTCCTTGACGGTACCGGCAGAATAAGCACCGGCTAA
CTACGTGCCAGCAGCCGCGGTAATACGTAGGGTGCGAGCGTTAATCGGAA
TTACTGGGCGTAAAGCGTGCGTAGGCGGTCTCGCAAGTCCGCTGTGAAAG
CCCCGGGCTTAACCTGGGAATGGCAGTGGAAACTATGGGACTTGAATCTG
GCAGAGGGGGGTGGAATGCCACGTGTAGCAGTGAAATGCGTAGAGATGTG
GCGGAACACCGATGGCGAAGGCAGCCCCCTGGGCTGAGATTGACGCTCAG
GCACGAAAGCGTGGGGAGCAAACAGGATTAGATACCCTGGTAGTCCACGC
CCTAAACGATGACAACTAGGTGTTGGGGAAGCGATTTCTCAGTACCGCAG
CTAACGCGTGAAGTTGTCCGCCTGGGGAGTACGGTCGCAAGATTAAAACT
CAAAGGAATTGACGGGGACCCGCACAAGCGGTGGATGATGTGGATTAATT
CGATGCAACGCGAATAACCTTACCTACCCTTGACATGTACGGAAGCCCAG
CGAGAGCTGGGTGTGCCCGAAAGGGAGCCGTAACACAGGTGCTGCATGGC
TGTCGTCAGCTCGTGTCGTGAGATGTTGGGTTAAGTCCCGCAACGAGCGC
AACCCTTGTCCCTAGTTGCTACGCAAGGGCACTCTAGGGAGACTGCCGGT
GACAAACCGGAGGAAGGTGGGGATGACGTCAAGTCCTCATGGCCCTTATG
GGTAGGGCTTCACACGTCATACAATGGCC
>14_1009_13_30cm_scaffold_70_16S_1 16S ribosomal RNA (16S rRNA) id=210004363 bin="14_1009_13_30cm_Bacteria_9073_70_12" organism_tax=Bacteria
CTGGAGAGTTTGATCCTGGCTCAGAACGAACGCTGGCGGCGTGCCTAACA
CATGCAAGTCGTGCGAGAAAAGGGGGGCAACTCCCTGAGTAAAGCGGCGA
ACGGGTGAGTAACGCGTAGGTTACCTACCCCCGAGCCTGGGATAACCTAC
CGAAAGGTGGGCTAATACTGGATATGACCACGGGAGTTTCGGCTCCTGCG
GTGAAAGGTGGCCTCTGCTTGCAAGCTACCACTCGAGGATGGGCCTGCGG
GCCATTAGCTAGTTGGCGGGGTAACGGCCCACCAAGGCAATGATGGCTAG
CTGGTCTGAGAGGATGGCCAGCCACACTGGGACTGAAACACGGCCCAGAC
TCCTACGGGAGGCAGCAGTGGGGGATCTTGCGCAATGGGCGAAAGCCTGA
CGCAGCGACGCCGCGTGGGTGATGAAGGCCTTCGGGTCGTAAAGCCCTGT
CGAGGGGGACGAAACGGTGCCGACCCAATACGTCGGTGCCCTGACGGTAC
CCCTAAAGGAAGCACCGGCTAACTCCGTGCCAGCAGCCGCGGTAATACGG
AGGGTGCGAGCGTTGTTCGGAATCACTGGGCGTAAAGGGCGTGTAGGCGG
TCCGCTAAGTCTGGTGTGAAAGCCCGGGGCTCACCCCCGGAAGGGCACTG
GAAACTGACGGACTCGAGTCCCGGAGAGGAGGGTGGAATTCCCGGTGTAG
CGGTGAAATGCGTAGATATCGGGAGGAACACCGGTGGCGAAGGCGGCCCT
CTGGACGGTGACTGACGCTGAGACGCGAAAGCGTGGGGAGCAAACAGGAT
TAGATACCCTGGTAGTCCACGCTGTAAACGATGAGCACTAGGTGTCGCGG
GTATTGACCCCTGCGGTGCCGCAGCTAACGCACTAAGTGCTCCGCCTGGG
GACTACGGCCGCAAGGTTAAAACTCAAAGGAATTGACGGGGGCCCGCACA
AGCGGTGGAGCATGTGGTTCAATTCGACGCAACGCGAAGAACCTTACCTG
GGCTAGACAACGGAGGACAGCCTCAGAGATGAGGTCTTCCCTTCGGGGAC
CTCCGGTTCAGGTGCTGCATGGCTGTCGTCAGCTCGTGTCGTGAGATGTT
GGGTTAAGTCCCGCAACGAGCGCAACCCCTGCCTCCAGTTGCCACCATTT
CAGTTGGGCACTCTGGAGGGACTGCCCGCGTCAAGCGGGAGGAAGGTGGG
GATGACGTCAAGTCCTCATGGCCCTTATGTCCAGGGCTACACACGTGCTA
CAATGGGCGGTACAAAGGGCTGCGAACCCGCGAGGGGAAGCCAATCCCAA
AAAGCCGTCCTCAGTTCGGATCGGAGTCTGCAACTCGACTCCGTGAAGGT
GGAATCGCTAGTAATCGCGGATCAGCATGCCGCGGTGAATACGTTCTCGG
GCCTTGTACACACCGCCCGTCACACCATGGGAGCCAGTTGTACCGGAAGC
CG
>14_1009_13_30cm_scaffold_42217_16S_1 16S ribosomal RNA (16S rRNA) id=210004417 bin="14_1009_13_30cm_Bacteria_9084_70_9" organism_tax=Bacteria
CGGAGAGTTTGATCCTGGCTCAGGACAAACGCTGGCGGCGTGCATAAAAC
ATGCAAGTCGAACGGACCTCAGTCCGCAAGGATTGAGGTCAGTGGCGAAC
GGCTGAGTAACACGTAGGTGACCTGCCCCGAAGTGGGGGATAACAACTCG
AAAGAGTTGCTAATACCGCATGTGACCACCGATCCATTTCGGTGCTCAAA
GTCGCAAGACGCTTTGGGAGGGGCCTGCGGCGGATTAGCTAGTTGGTGAG
GTAACGGCTCACCAAGGCTTCGATCGGTAGCTGGTCTGAGAGGATGGCCA
GCCAGACTGGGACTGAGACACGACCCAGACTCCTACGGGAGGCAGCAGTT
AGGAATTTTGCGCAATGGGGGAAACCCTGACGCAGCCACGCCGCGTGCGG
GATGAAGGCCTTCGGGTCGTAAACCGCTTTTCTCGAGGAAGACACCCGAC
GGTACTCGAGGAATAAGCAACGGCTAACTACGTGCCAGCAGCCGCGGTAA
TACGTAGGTTGCGAGCGTTGTCCGGATTTACTGGGCGTAAAGCGCGCGCA
GGCGGTTCCGAAAGTCGGACGTGAAAGCTCCCGGCCCAACTGGGAGAGGC
CGTTCGAAACTTCGGGACTTGAAGGCGGGAGAGGCAGATGGAATTTCCGG
TGTAGCGGTAAAATGCGTAGATACCGGAAGGAACACCAGTGGCGAAAGCG
ATCTGCTGG
>14_1009_13_30cm_scaffold_82735_16S_1 16S ribosomal RNA (16S rRNA) id=210004457 bin="14_1009_13_30cm_Bacteria_9094_67_12" organism_tax=Bacteria
GTCGAGGGGACCGCCGGTGGCGGAGCCGTCGTCGTTGTGATGAGCGGCAC
CCAGGAGTGCAAGCAGGTGCGCATCAAGAAGGACGCGGTCGACCCCGAGG
ACGTCGAGACGCTTGAGGATCTGGTCCGCGCGGCGACGACCGATGCGCTC
GCGAAGTCCAAGCAGCTCGCCGCCGATCGGCTCGGCGGTCTCACGGGCGG
CCTGAAGCTTCCGGGCATGTGATGCCCGCGGCTCTTGCGCGCCCGCTCGC
GCGCTTGATCGACGAGCTCTCGAAGCTTCCGGGGGTCGGTCCGAAGACGG
CGCAGCGGCTCGCGTATCACATTCTTCGTACGTCGGCCGGTGACGCCGAG
GCGCTCGCCGCCGCAGTGCGTTCGGTGAAGACCGATCTGCGCTACTGCTC
GGTCTGCTTCAACATCGCGGAAACCGACCCGTGCGCGATCTGCGGGTCGG
ACGAGCGCGACAAGCGTGTCGTGTGCGTGGTGGAGGAGCCGCTTGACGTG
CTGGCGATCGAGCGCACCGGTCAGTACCGTGGTCTGTATCACGTACTACA
CGGTGCGATCTCGCCGGTGAACGGGGTCCGGCCCGATGATCTCAAGATCG
CGCAGCTCGTCCAGCGCCTGGGGGGCGGTGGGATCGAGGAGCTCATTCTC
GCGACGAACCCGAACCTCGAGGGCGATGCCACGGCGATGTATATCGGCCA
GCTCATCGCCGGGAACGGCGTGCGGGTGACGCGGCTCGCGCGTGGTCTGC
CGATGGGCGGGGATCTTGAGTGGGCCGACGAGGTGACGGTCAGTCGAGCG
CTCGAGGGCCGGCGCGGGCTCTAGCCCTCCCGGCGGCCGGAGTTTCGCGT
TGACGGCGTTACCTCGTACTTGGTACGATTAGCGTCCGCATCACGCCCGT
GGCCAGTTCCGCGTGGGAGGCAAAGGGCACGATCTTTAACAGCTGAAGAG
TGGCAGGAACGAACAGCGCGGACTCGTCGATTTTTTGGATCGAACTCGAA
GCTTAAGTGGATCGTCCGAAGGGACGGTCTCTCTTTTTTGTCGGAGAGTT
TGATCCTGGCTCAGGACAAACGCTGGCGGCGTGCATAAAACATGCAAGTC
GAACGGACTTCAGTCCGCAAGGACTGAAGTGAGTGGCGAACGGCTGAGTA
ACACGTAGGTGACCTGCCCCGAAGTGGGGGATAACAACTCGAAAGAGTTG
CTAATACCGCATGTGACCACCGATCCATTTCGGTGCTCAAAGTCGCAAGA
CGCTTTGGGAGGGGCCTGCGGCGGATTAGCTAGTTGGTGTGGTAACGGCA
CACCAAGGCTTCGATCCGTAGCTGGTCTGAGAGGATGGCCAGCCAGACTG
GGACTGAGACACGGCCCAGACTCCTACGGGAGGCAGCAGTTAGGAATTTT
GCGCAATGGAGGAAACTCTGACGCAGCCACGCCGCGTGAGGGATGAAGGC
CTTCGGGTCGTAAACCTCTTTTCTCAGGGAAGACACCCGACGGTACCT
>14_1009_13_30cm_scaffold_617_16S_1 16S ribosomal RNA (16S rRNA) id=210004364 bin="14_1009_13_30cm_Bacteria_9095_55_10" organism_tax=Bacteria
TGCACAGGTGCTGCATGGCTGTCGTCAGCTCGTGTCGTGAGATGTTGGGT
CAAGTCCCGCAACGAGCGCAACCCCTGTGAACTGTTGCCACCGAGCCGTG
AGGCTCGAGCACTCTGTTCAGACTGCCCCGCTCTAACGGGGAGGAAGGTG
GGGACGACGTCAAGTCAGTATGGCCCTTACGGCCAGGGCTGCACACGTAC
TACAATGCCCAGTACAGAAGGATCCTAGACCGCGAGGTGGAGGAAATCAC
TAAAACTGGGCCCAGTTCAGATTGAAGTCTGCAACTCGACTTCATGAAGC
CGGAATCGCTAGTAATGGCGCATCAGCTACGGCGCCGTGAATACGTTCCC
GGGCCTTGTACACACCGCCCGTCACATCATGGAAGTCGCTTGTAGCCGAA
GTCGGCGCGCTAACCGCAAGGAGGCAGCCGCCTACGCTATGAGCGGTAAC
TGGGATGAAGTCGTAACAAGGTAGCCGTAGGGGAACCTGCGGCTGGATCA
CCTCCTT
>14_1009_13_30cm_scaffold_5332_16S_1 16S ribosomal RNA (16S rRNA) id=210004376 bin="14_1009_13_30cm_Actinobacteria_9104_69_9" organism_tax=Actinobacteria, Actinobacteria, Bacteria
ACGGAGAGTTTGATCCTGGCTCAGGACGAACGCTGGCGGCGCGCTTAACA
CATGCAAGTCGAACGGTGAACGGAGCTTCGGCTCCGGGATCAGTGGCGAA
CGGGTGCGTAACACGTGGGCAACCTGCCCCAGACCCTGGGATAACCCCGG
GAAACCGGAGCTAATACCGGATACTCCGGCCGAACCGCATGGCTCGGCCG
GGAAAGGTCCGCCGGTCTGGGATGGGCCCGCGGCCTATCAGCTTGTTGGT
GAGGTAACGGCTCACCAAGGCGACGACGGGTAGCTGGTCTGAGAGGACGA
CCAGCCACACTGGGACTGAGATACGGCCCAGACTCCTACGGGAGGCAGCA
GTGGGGAATCTTGCACAATGGGCGAAAGCCTGATGCAGCGACGCCGCGTG
AGGGATGAAGGCCTTCGGGTTGTAAACCTCTTTCGGCAGGGACGAAGCGA
TATCGTGACGGTACCTGCAGAAGAAGCCTCGGCTAACTACGTGCCAGCAG
CCGCGGTAAGACGTAGGAGGCGAGCGTTGTCCGGATTCATTGGGCGTAAA
GAGCGCGCAGGCGGCTTGGTAAGTCGGATGTGAAATCCCGAGGCTCAACC
TCGGGTCTGCATCCGATACTGCCCGGCTAGAGGTAGGTAGGGGAGATCGG
AATTCCTGGTGTAGCGGTGAAATGCGCAGATATCAGGAGGAACACCGGTG
GCGAAGGCGGATCTCTGGGCCTTACCTGACGCTCAGGCGCGAAAGCTAGG
GGAGCGAACTGGATTAGATACCCAGGTAGTCCTAGCCGTAAACGTTGGGT
GCTAGGTGTGGGCGGACATCGACCCCGTCCGTGCCGAAGCTAACGCATTA
AGCACCCCGCCTGGGGAGTACGGCCGCAAGGCTAAAACTCAAAGGAATTG
ACGGGGCCCCGCACAAGCGGCGGAGCATGTTGCTTAATTCGATGCAACGC
GAAGAACCTTACCTGGGCTTGACATGCAGGGTGAAACCCGTGAAAGCGGG
TGCTCTTCGGAGCCTGCACAGGTGGTGCATGGCTGTCGTCAGCTCGTGCC
GTGAGGTGTTGCCTTAAGTGGCGCAACGAGCGCAACCCCTGTCCTTAGTT
GCCAGCGGATCATGCCGGGAACTCTAGGGAGACTGCCGGTGCCAAACCGG
AGGAAGGTGGGGATGACGTCAAGTCATCATGCCCCTTACGTCCAGGGCTG
CAAACATGCTACAATGCTCGGTACAAAGGGCTGCGATCCCGCAAGGGGGA
GCGAATCCCAAAAAGCCGGGCTCAGTTCGGATCGGGGTCTGCAACCCGAC
CCCGTGAAGTTGGAGTCGCTAGTAATCGCAGATCAGCACTGCTGCGGTGA
ATACGTTCCCGGGGCTTGTACACACCGCCCGTCACACCACGAAAGTGGGC
AACACCCGAAGCCGGTGGCCTAACCCTTGTGGAGGGAGCCGTCGAAGGTG
GGGCTCGCGATTGGGGTGAAGTCGTAACAAGGTAGCCGTACCGGAAGGTG
CGGCTGGATCACCTCCTT
>14_1009_13_30cm_scaffold_4018_16S_1 16S ribosomal RNA (16S rRNA) id=210004372 bin="14_1009_13_30cm_Bacteria_9108_59_8" organism_tax=Bacteria
TTGGAGAGTTTGATCCTGGCTCAGAATCAACGCTGGCGGCGTGCGTAACA
CATGCAAGTCGAACACGAAAGTGGGGGCAACTCCACAAGTAGAGTGGCAG
ACGGGTGAGTAACACGTGAACAACCTACCCTCGAGTGGGGAATAACCCCG
CGAAAGCGGGGCTAATACCGCATAAGATCCCTGGGGCGCATGTCCTGGGG
ATCAAAGGCTTCGGTCGCTTGAGGAGGGGTTCGCGTCTGATTAGCTAGTT
GGTGAGGTAACGGCCCACCAAGGCGACGATCAGTAGCCGGCCTGAGAGGG
CGTACGGCCACACTGGAACTGGGACACGGTCCAGACTCCTACGGGAGGCA
GCAGTGGGGAATTTTGCGCAATGGGCGAAAGCCTGACGCAGCAACGCCGC
GTGGAGGATGAAGGCCTTCGGGTCGTAAACTCCTGTCAGGGGGGACGAAA
TGTTCTGCGTAAGCAGGACACGGACTGTACCCCCGGAGGAAGCCACGGCT
AACTCCGTGCCAGCAGCCGCGGTAATACGGAGGTGGCTAGCGTTGTTCGG
AATTACTGGGCGTAAAGGGCGCGTAGGCGGCATGGCAAGTCAGATGTGAA
AGCCCCGGGCTTAACTTGGGAATTGCATCTGAAACTGCTTTGCTTGAGTC
CTGGAGGGGGTAGTGGAATTCCCAGTGTAGCGGTGAAATGCGTAGATATT
GGGAGGAACACCGGTGGCGAAGGCGGCTACCTGGACAGTGACTGACGCTG
AGGCGCGAAAGCTAGGGGAGCGAACGGGATTAGATACCCCGGTAGTCCTA
GCCCTAAACGATGGGCACTTGGTGTCGGGGGTATTGAGTCCCCCGGTGCC
GGAGTTAACACGTTAAGTGCCCCGCCTGGGGAGTACGGTCGCAAGACTGA
AACTCAAAGGAATTGACGGGGGCCCGCACAAGCGGTGGAGCATGTGGTTC
AATTCGACGCAACGCGAAGAACCTTACCGGGGCTCGAACGGTAACTGCTA
CTCCTGGAAACAGGGGGTTCTCTTCGGAGACGGTTATCGAGGTGCTGCAT
GGCTGTCGTCAGCTCGTGTCGTGAGATGTTGGGTTAAGTCCCGCAACGAG
CGCAACCCTTACCCTTAGTTGCCATCAGGTAACGCTGGGCACCCTAAGGG
AACCGCCCCGGAAAACGGGGAGGAAGGTGGGGATGACGTCAAGTCCTCAT
GGCCCTTACGTCCCGGGCTACACACGTGCTACAATGGCCGGCACAGAGGG
TCGCCAACCCGCGAGGGGGAGCTAATCCCAAAAAGCCGGTCTCAGTTCGG
ATTGCAGTCTGCAACTCGACTGCATGAAGTCGGAATCGCTAGTAATCGCG
GATCAGAACGCCGCGGTGAATACGTTCCCGGGCCTTGTACACACCGCCCG
TCACATCACGAAAGTGGGTTGTACTAGAAATCGCTGGGCCAACCGCAAGG
AGGCAGGCGCTTAAGGTATGATCCATGATTGGGGTGAAGTCGTAACAAGG
TAGCTGTAGGAGAACCTGTGGCTGGATCACCTCCTT
>14_1009_13_30cm_scaffold_42697_16S_1 16S ribosomal RNA (16S rRNA) id=210004418 bin="14_1009_13_30cm_Bacteria_9125_54_6" organism_tax=Bacteria
ACGGAGAGTTTGATTCTGGCTCAGAACGAACGCTGGCGGCGTGGATAAGA
CATGCAAGTCGGACGGGATTTCTTTTGGTAGCAATACCGAAGGAAGTCCA
GTGGCGAACGGGTGCTTAACACGTGGGCAATCTGTCTTAAAGTGGGGGAT
AGCTCGGCGAAAGCCGAATTAATACCGCATGTGATTAGAGTGGACATCCA
TTCAAAATCAAAGTCGGGGCAACCTGACGCTTTTTGAGGAGCCCGCGGCC
TATCAGCTAGTTGGTGAGGTGACGGCTCACCAAGGCTTTGACGGGTAGCT
GGTCTGAGAGGACGACCAGCCACACTGGGACTGAGACACGGCCCAGACAC
CTACGGGTGGCAGCAGTCGAGAATTTTTCTCAATGGGGGAAACCCTGAAG
GAGCGACGCCGCGTGGAGTATGAAGGTCTTCGGGTTGTAAACTCCTGTCA
TTTGGGAACAAGGTGTGCGCGTTAACTGCGCGTGCATTGATAGTACCAGA
AGAGGAAGAGACGGCTAACT
>14_1009_13_30cm_scaffold_3922_16S_1 16S ribosomal RNA (16S rRNA) id=210004371 bin="14_1009_13_30cm_Betaproteobacteria_9140_65_8" organism_tax=Betaproteobacteria, Proteobacteria, Bacteria
CTGAAGAGTTTGATCCTGGCTCAGATTGAACGCTGGCGGCATGCTTTACA
CATGCAAGTCGTACGCGGGTGAGGGGCAACTCTCACCTGAGTGGCGAACG
GGTGAGTAATACATCGGAACGTGTCCCGTAGTGGGGGATAGCTCGGCGAA
AGCCGGATTAATACCGCATATGCTCTACGGAGGAAAGCGGGGGATCCGCA
AGGACCTCGCGCTATGGGAGCGGCCGATGTCCGATTAGCTTGTTGGTGGG
GTAACGGCTTACCAAGGCGACGATCGGTAGCTGGTCTGAGAGGATGATCA
GCCACACTGGGACTGAGACACGGCCCAGACTCCTACGGGAGGCAGCAGTG
GGGAATTTTGGACAATGGGGGAAACCCTGATCCAGCCATGCCGCGTGAGT
GAAGAAGGCCTTCGGGTTGTAAAGCTCTTTTGGCCGGAAAGAAAAGGCTA
CGGATAACACCCGTGGTCCTTGACGGTACCGGCAGAATAAGCACCGGCTA
ACTACGTGCCAGCAGCCGCGGTAATACGTAGGGTGCGAGCGTTAATCGGA
ATTACTGGGCGTAAAGAGTGCGTAGGCGGTCCCGCAAGTCCGCTGTGAAA
GCCCCGGGCTTAACCTGGGAATGGCAGTGGAAACTATGGGACTTGAATCT
GGCAGAGGGGGGTGGAATGCCACGTGTAGCAGTGAAATGCGTAGAGATGT
GGCGGAACACCGATGGCGAAGGCAGCCCCCTGGGCTGAGATTGACGCTCA
GGCACGAAAGCGTGGGGAGCAAACAGGATGAGATACCCTGGTAGTCCACG
CCCTACACGATGACAACTAGGTGTTGGGGAAGCGATTTCTCAGTACCGCA
GCTAACGCGTGAAGTTGTCCGCCTGGGGAGTACGGTCGCAAGATTAAAAC
TCAAAGGAATTGACGGGGACCCGCACAAGCGGTGGATGATGTGGATTAAT
TCGATGCAACGCGA
>14_1009_13_30cm_scaffold_73681_16S_1 16S ribosomal RNA (16S rRNA) id=210004446 bin="14_1009_13_30cm_Bacteria_9148_70_6" organism_tax=Bacteria organism_desc=Proteobacteria; OTU_2735; T0_Elevated_20cm
CTGGAGAGTTTGATCCTGGCTCAGAACGAACGCTGGCGGCGTGCCTAACA
CATGCAAGTCGTGCGAGAAAAGGGAGCAATCCCTGAGTAAAGCGGCGCAC
GGGTGAGTAACACGTAGGTAACCTACCCTCGAGCCCGGGATAACCTACCG
AAAGGTGGGCTAATACCGGATATGACCACGGGAGTCACGGCTCCTGCGGT
GAAAGGTGGCCTCTGCTTGCAAGCTACCACTCTTGGATGGGCCTGCGCGC
CATTAGCTAGTTGGCGGGGTAAAAGCCCACCAAGGCGATGATGGCTAGCT
GGTCTGAGAGGATGGCCAGCCACACTGGGACTGAAACACGGCCCAGACTC
CTACGGGAGGCAGCAGTGGGGGATCTTGCGCAATGGGCGAAAGCCTGACG
CAGCGACGCCGCGTGGGTGATGAAGGCCTTCGGGTCGTAAAGCCCTGTCG
AGGGGGACGAAACGGTTTCGACCTAACACGTCGGAGCCCTGACGGTACCC
CTAAAGGAAGCACCGGCTAACTCCGTGCCAGCAGCCGCGGTAATACGGAG
G
>14_1009_13_40cm_scaffold_52292_16S_1 16S ribosomal RNA (16S rRNA) id=210905107 bin="14_1009_13_40cm_Archaea_9334_53_6" organism_tax=Archaea
AGGAATTGGCGGGGGAGCACCACAAGGGGTGAAGCTTGCGGTTTAATTGG
AGTCAACACCGGGAACCTTACCAGGGGCGACAGTTGGATGAAGGTCAGAT
TAAAGGTCTTACCGGACTAGCTGAGAGGAGGTGCATGGCCGTCGCCAGTT
CGTGCCGTGAGGTGTTCTCTTAAGTGAGAAAACGAACGAGACCCGTGCCT
TTAGTTGCCATCGTATTCCCTCGGGAATGCAGGCACACTAGAGGGACTGC
CTCCGCTAAGGGGGAGGAAGGAGCGGGCCACGGCAGGTCAGTATGCCCCG
GATCCCCTGGGCCACACGCGAGCTGCAATGGCTGGGACAATGGGCTCCGA
CCCCGAAAGGGGAAGGTAATCCCTAAACCCAGCCTCAGTTGGGATTGAGG
GCTGCAACCCGCCCTCATGAACATGGAATCCCTAGTAACCGCGTGTCATC
ATCGCGCGGTGAATACGTCCCTGCTCCTTGCACACACCGCCCGTCGCTCC
ACCCGAGTCTGGTTTTGGTGAGATGCAGCCTTGTTGGTTGCCTCGAACCT
AAGCTAAGCAAGGGGGGAGAAGTCGTAACAAGGTGGCCGTAGGGGAACCT
GCGGCCGGATCACCTCC
>14_1009_13_40cm_scaffold_56716_16S_1 16S ribosomal RNA (16S rRNA) id=210905115 bin="14_1009_13_40cm_Archaea_9334_53_6" organism_tax=Archaea
CTCCGCTTGATCCTGGCGGACCCAACTGCTATCGGGATGAGACTAAGCCA
TGCGAGTCAAACGCTTCCAGGCCAATGTGGGAGCGTGGCATACGGCTCAG
TAACACGTGGCTAACCTACCCTCCGGACTGGGACAACTTCGGGAAACTGA
GGCTAATCCCGGATAGACGAAGAGGCCTGGAATGGTTCTCCGTCTAAAGG
GCATCAGGGCCATGCTTCCTGATGTCGCCAGAGGATGGGGCCGCGACCGA
TCAGGTTGTTGGTGAGGTAACGGCTCACCAAGCCTATAACCGGTACGGGC
CGTGAGAGCGGGAGCCCGGAGATGGGCACTGAGACAAGGGCCCAGGCCCT
ACGGGGCGCAGCAGGCGCGAAACCTCTGCAATGCGCGAAAGCGTGACAGG
GTCATCCCGAGTGCCATCCGCTGAGGAAGGCTTTTGTCCGGTCTAACCAG
CCGGAAGAATAAGGGGAGGGCAAGTCTGGTGTCAGCCGCCGCGGTAATAC
CAGCTCCTCGAGTGGTTGGGACGATTATT
>14_1009_13_40cm_scaffold_33962_16S_1 16S ribosomal RNA (16S rRNA) id=210905088 bin="14_1009_13_40cm_Rokubacteria_9336_68_7" organism_tax=Rokubacteria, Bacteria
TGGCGAGTTTGATCCTGGCTCAGAGCGAACGCTGGCGGCGTACTTAACAC
ATGCAAGTCGAACGAGGATCATCGGGTTAGCAATAATTCGGTGGTTCTAG
TGGCGTACGGGTGAGTAACACGTGGGTAACCTGCCCTTGAGTCCGGGATA
CCCTCTCGAAAGGGAGGCTAATACTGGATACGTTCCCCGGGGCGCAAGAC
CTGGGGAGGAAAGGTGGCGAAAGCTGCCGCTCTTGGAGGGGCTCGCGGCC
TATCAGCTAGTTGGTGAGGTAACGGCTCACCAAGGCTATGACGGGTAGCT
GGTCTGAGAGGACGACCAGCCACACGGGAACTGAGACACGGTCCCGACTC
GTACGGGAGGCAGCAGTGGGGAATTTTCCGCAATGGGCGAAAGCCTGACG
GAGTGACGCCGCGTGGGGGACGAAGGCCTTCGGGTCGTAAACCCCTGTCA
GAGGGAAAGAAGGGTGTCGGCGTGAACAGCGCCGGCATTTGACGGTACCT
TCAGAGGAAGCCCCGGCCAACTCTGTGCCAGCAGCCGCGGTAAGACAGAG
>14_1009_16_20cm_scaffold_12854_16S_1 16S ribosomal RNA (16S rRNA) id=211698239 bin="14_1009_16_20cm_Bacteria_9490_55_8" organism_tax=Bacteria
GACCCCTTCTGCGCCGGAGCTAACGCGTTAAACGTGCCGCCTGGGGAGTA
CGGTCGCAAGATTAAAACTCAAAGAAATTGACGGGGGCCCGCACAAGCGG
TGGAGTATGTGGCTCAATTCGATGCAACGCGAAGAACCTTACCAGGCCTT
GACATGCATCTCTAAGTTGGTGAAAGCCAGCGAGTCCCGAAAGGGACAAT
TTGCACAGGTGCTGCATGGCTGTCGTCAGCTCGTGTCGTGAGATGTTGGG
TTAAGTCCCGCAACGAGCGCAACCCCTGTGAACTGTTGCCACCGGAGCGA
GAGCTCCGAGCACTCTGTTCAGACTGCCCCGCTCTAACGGGGAGGAAGGT
GGGGACGACGTCAAGTCAGTATGGCCCTTACGGCCTGGGCTGCACACGTA
CTACAATGCCCAGCACAGAACGATCCTAGACCGCGAGGTGGAGGAAATCA
CTAAAACTGGGCCCAGTTCAGATTGAAGTCTGCAACTCGACTTCATGAAG
CCGGAATCGCTAGTAATGGCGTATCAGCTACGACGCCGTGAATACGTTCC
CGGGCCTTGTACACACCGCCCGTCACATCATGGGAGTCGCTTGTAGCCGA
AGTCGGCGCGCTAACCGCAAGGAGGCAGCCGCCTACGCTATGAGCGGTAA
CTGGGATGAAGTCGTAACAAGGTAGCCGTAGGGGAACCTGCGGCTGGATC
ACCTCCTT
>14_1009_16_20cm_scaffold_13972_16S_1 16S ribosomal RNA (16S rRNA) id=211698240 bin="14_1009_16_20cm_Bacteria_9490_55_8" organism_tax=Bacteria
ACGGAGAGTTTGATTCTGGCTCAGAACGAACGCTGGCGGCGTGGATAAGA
CATGCAAGTCGAGCGAGATTTCCTTTGGTAGCAATACCGAAGGAAGTCTA
GCGGCGAACGGGTGCTTAACACGTGGGCAACCTGCCGAGAAGTGGGGGAT
AGCTCGCCGAAAGGCGAATTAATACCGCATGTGATTAGAGTGGACATCCA
TTCAAAATTAAAGTCGGGGCAACCTGACGCTTCTTGTGGGGCCCGCGGCC
TATCAGCTAGTTGGTGAGGTAACGGCTCACCAAGGCGATGACGGGTAGCT
GGTCTGAGAGGACGACCAGCCACACTGGGACTGAGACACGGCCCAGACAC
CTACGGGTGGCAGCAGTCGAGAATTTTTCTCAATGGGGGAAACCCTGAAG
GAGCGACGCCGCGTGGAGGATGAAGGTCTTCGGATTGTAAACTTCTGTCA
TTGGGGAACAAGTCGCTTACGTTAACTGCGTGAGCGTTGATAGTACCCGA
AGAGGAAGAGACGGCTAACTCTGTGCCAGCAGCCGCGGTAATACAGAGGT
CTCAAGCGTTGTTCGGATTCATTGGGCGTAAAGGGTGCGTAGGCGGCGCG
GTAAGTCGGGTGTGAAATCTCGGAGCTTAACT
>14_1009_16_20cm_scaffold_11055_16S_1 16S ribosomal RNA (16S rRNA) id=211698233 bin="14_1009_16_20cm_Ktedonobacter_racemifer_9518_53_6" organism_tax=Ktedonobacter racemifer, Ktedonobacter, Ktedonobacterales, Ktedonobacteria, Chloroflexi, Bacteria
TGGCGAGTTTGATCCTGGCTCAGGATAAACGCTGGCGGCGTGCCTAACAC
ATGCAAGTCGAACGAGTTCCCCTCCTTCGGGAAGGGAGCGAGTGGCGGAC
GGGTGAGTAAGACGTGGGTCACCTACCTTTCAGTGAGGGATACCGGCGAG
AAATCGCCGACAATCCCGCATACGCTTCGCGTTCTGGAACGAGCGCCAAG
CAAAGCTCTGCAAAGGGCGCTGGGAGATGGGCCCGCGGCCGATTAGCTGG
TTGGTGGGGTAAGAGCTCACCAAGGCGACGATCGGTAGCTGGTCTGAGAG
GACGATCAGCCACACTGGGATTGAGAACGGCCCAGACTCCTACGGGGGGC
AGCAGTGAGGAATTTTCGGCAATGGGGGCAACCCTGACCGAGCAACGCCG
CGTGCAGGAGGAAGGTCTTCGGATCGTAAACTGCTTTTCTCTGGGACGAG
CAAGGACGGTACCAGAGGAACAAGCCCCGGCTAACTACGTGCCAGCAGCC
GCGGTAATACGTAGGGGGCGAGCGTTGTCCGGAGTTACTGGGCGTAAAGC
GCACGCAGGCGGTGCTGCGCGTTTGGGGTTACAGCTCCCGGCTCAACCGG
GAGAGCGCCTCGAAGACGGCAGCACTTGAGGGCCAGAGAGGGACACGGAA
CTCCGGGTGGAGTGGTGAAATGCGTAGATATCCGGAAGAACACCAAAGGC
GAAGGCAGTGTCCTGGCTGGTACCTGACGCTCAGGTGCGAAAGCTAGGGG
AGCGAACGGGATTAGATACCCCGGTAGTCCTAGCCGTAAACGATGACCAC
TAGGTGTGCGGGGTATCGACCCCCTGCGTGCCGCAGCCAACGCAATAAGT
GGTCCGCCTGGGGAGTACGGTCGCAAGATTAAAACTCAAAGGAATTGACG
GGGACCCGCACAAGCAGCGGAGCGTGTGGTTTAATTCGAAGCAACGCGAA
GAACCTTACCAGGGTTTGACATGCCGTCGCACCTCCTGGAGACAGGAGTC
CCTTCGGGGCGGCGGCACAGGTGCTGCATGGCTGTCGTCAGCTCGTGCCG
TGAGGTGTTGGGTTAAGTCCCGCAACGAGCGCAACCCCTGTCGTCGGTTG
GATCTCTCCGACGAGACTGCCGCGATCAACGTGGAGGAAGGTGGGGATGA
CGTCAAGTCAGCACGGCCCTTACATCCTGGGCGACACACACGCTACAATG
GTCGGGACAGAGGGTAGCCAACCCGCGAGGGGGAGCCAATCCCA
>14_1009_16_20cm_scaffold_64125_16S_1 16S ribosomal RNA (16S rRNA) id=211698288 bin="14_1009_16_20cm_Ktedonobacter_racemifer_9518_53_6" organism_tax=Ktedonobacter racemifer, Ktedonobacter, Ktedonobacterales, Ktedonobacteria, Chloroflexi, Bacteria
CGAAGGCGACTCACTGGGCTCCACCTGACGCTGAGGCGCGAAAGCGTGGG
GAGCGAACCGGATTAGATACCCGGGTAGTCCACGCCGTAAACGATGGACA
CTAGGTGTGGGGGGTATTGACCCCCTCTGTGCCGAAGCTAACGCAATAAG
TGTCCCGCCTGGGGAGTACGGCCGCAAGGCTAAAACTCAAAGGAATTGAC
GGGGGCCCGCACAAGCAGCGGAGCGTGTGGTTTAATTCGACGCAACGCGA
AGAACCTTACCAAGGCTTGACATGCTGGTAGTACCGATCCGAAAGGTGAG
GGACCCTTCGGGGAGCCAGTGCAGGTGATGCATGGCTGTCGTCAGCTCGT
GCCGTGAGGTGTTGGGTTAAGTCCCGCAACGAGCGCAACCCCTGTTGCCA
GTTGTATTTTTCTGGCGAGACTGCTGAGAGAAACTCAGAGGAAGGCGGGG
ATGAAGTCAAGTCAGCACGTTCCTTACGTCTTGGGCTACACACACGCTAC
AATGGCCGGTACAGAGGGTTGCGAAAGAGCGATCTGGAGCTAATCCCACA
AAGCCGGCCCCAGTTCAGATTGCAGGCTGAAACTCGCCTGCATGAAGGCG
GAGTTGCTAGTAACCGCAGGTCAGCACACTGCGGTGAATACGTTCCCGGG
CCTTGTACACACCGCCCGTCACGCTATGGAAGCTGCCAACACCTGAAGTC
GTCGCGCTAACCGCAAGGAGGCAGACGCCTAGGGTGGGGGGAGTAACTGG
AGCGAAGTCGTAACAAGGTAGCCGTAGCGGAAGCTGCGGCTGGATCACCT
CCTT
>14_1009_16_20cm_scaffold_15258_16S_1 16S ribosomal RNA (16S rRNA) id=211698242 bin="14_1009_16_20cm_Bacteria_9553_67_8" organism_tax=Bacteria
CGGAGAGTTTGATCCTGGCTCAGGACAAACGCTGGCGGCGTGCATAAAAC
ATGCAAGTCGAACGGACTTCAGTCCGCAAGGACTGAGGTCAGTGGCGAAC
GGCTGAGTAACACGTAGGTGACCTGCCCCGAAGTGGGGGATAACAACTCG
AAAGAGTTGCTAATACCGCATGTGACCACCGATTCATTTCGGTGCTCAAA
GTCGCAAGACGCTTTGGGAGGGGCCTGCGGCGGATTAGCTAGTTGGTGCG
GTAACGGCGTACCAAGGCATCGATCCGTAGCTGGTCTGAGAGGATGGCCA
GCCAGACTGGGACTGAGACACGGCCCAGACTCCTACGGGAGGCAGCAGTT
AGGAATTTTGCGCAATGGGGGAAACCCTGACGCAGCCACGCCGCGTGAGG
GATGAAGGCCTTCGGGTCGTAAACCTCTTTTCTCAGGGAAGACACCCGAC
GGTACCTGAGGAATAAGCAACGGCTAACTACGTGCCAGCAGCCGCGGTAA
TACGTAGGTTGCGAGCGTTGTCCGGATTTACTGGGCGTAAAGCGCGCGCA
GGCGGTTCCGAAAGTCGGACGTGAAAGCTCCCGGCCCAACTGGGAGAGGC
CGTTCGAAACTTCGGGACTCGAAGGCGGGAGAGGCAAATGGAATTTCCGG
TGTAGCGGTAAAATGCGTAGATACCGGAAGGAACACCAGTGGCGAAAGCG
ATTTGCTGGCCCGCCCTTGACGCTCAGGCGCGAAAGCTAGGGGAGCGACC
GGGATGAAATCTCGTC
>14_1009_16_30cm_scaffold_23404_16S_1 16S ribosomal RNA (16S rRNA) id=217993275 bin="14_1009_16_30cm_Bacteria_9613_67_9" organism_tax=Bacteria organism_desc=Likely RIF-WS3X; OTU_1946; T0_Elevated_20cm
ACGGAGAGTTTGATCCTGGCTCAGAACNNNNNNNNNNNNNNNNNNNNNNN
NNNNNNNNNAGTCGAACGCGAAAGGGTAGCAATACCCGAGTAAAGTGGCG
AACGGGTGAGTAACGCGTAGGAAACCTGCCTTCGAGTGGGGGATAACATT
CCTAACGGGGTGCTAATACCGCATGAAACTGCGGGATCGCATGGTTCTGC
AGTCAAAGGTGGCCTCTGCTTGCAAGCTACCGCTCAAAGATGGTCCTGCG
TCCCATTAGCTAGTTGGCGGGGTAATGGCCCACCAAGGCGACGATGGGTA
GCCGATCTGAGAGGATGACCGGCCACACTGGGACTGAGATACGGCCCAGA
CTCCTACGGGAGGCAGCAGTCGAGAGGCTTCGGCAATGGGGGAAACCCTG
ACCGAGCGACGCCGCGTGGAGGATGAAGGCCTTTGGGTTGTAAACTCCTG
TCATGTGGGAAGAAACGCCACCGTACTAATAGCACGGTGGTTTGACGGTA
CCACAAGAGGAAGCTCCGGCTAACTCCGTGCCAGCAGCCGCGGTAATACG
GGGGGAGCAAACGTTGTTCGGAATCACTGGGCGTAAAGGGCGTGTAGGCG
GCTGAATAAGTGGGATGTTAAATCCCCAGGCTCAACCTGGGAACTGCATC
TCATACTGTTCAGCTCGAGCACATCAGAGGAGACTGGAATTCCCGGTGTA
GCGGTGAAATGCGTAGATATCGGGAGGAACACCAGTGGCGAAGGCGAGTC
TCTGGGATGTTGCTGACGCTGAGGCGCGAAAGCCAGGGGAGCAAACGGGA
TTAGATACCCCGGTAGTCCTGGCCGTAAACGTTGGGCACTAGGTGTTGGA
GGCATCGACCCCTCCAGTGCCGCAGCTAACGCATTAAGTGCCCCGCCTGG
GGAGTACGGCCGCAAGGTTGAAACTCAAAGGAATTGACGGGGGCCCGCAC
AAGCGGTGGAGC
>14_1009_16_30cm_scaffold_9563_16S_1 16S ribosomal RNA (16S rRNA) id=217993260 bin="14_1009_16_30cm_Sphingobacteriales_9628_42_8" organism_tax=Sphingobacteriales, Sphingobacteriia, Bacteroidetes, Bacteria
ATGGAGAGTTTGATCCTGGCTCAGGATGAACGCTAGCGGCAGGCTTAATA
CATGCAAGTCGTGGGGCAGCAGGGGCGTAGCAATACGTTCGCTGGCGACC
GGCAAACGGGTGCGGAACACGTACACAACCTTCCTTGAAGTGGGGAATAG
CCCGGGGAAACCCGGATTAATACCCCGTAATATAATGAAGTGGCATCGCT
TTATTATTAAAGCTCCGGCGCTTTAAGATGGGTGTGCGACTGATTAGGCA
GTTGGCGGGGTAACGGCCCACCAAACCTACGATCAGTAACTGGTGTGAGA
GCACGACCAGTCACACGGGCACTGAGACACGGGCCCGACTCCTACGGGAG
GCAGCAGTAAGGAATATTGGTCAATGGACGCAAGTCTGAACCAGCCATGC
CGCGTGGAGGATGAAGGTCCTCTGGATTGTAAACTTCTTTTATCTGGGAA
GAAATCCATGAATTCTTTTGTGGTTGACGGTACCAGATGAATAAGCACCG
GCTAACTCCGTGCCAGCAGCCGCGGTAATACGGAGGGTGCAAGCGTTATC
CGGATTCACTGGGTTTAAAGGGTGCGTAGGTGGGTTGGTAAGTCAGTGGT
GAAATCTCCAGGCTTAACTTGGAAACTGCCATTGATACTATCAATCTTGA
ATACCGTGGAGGTCAGCGGAATATGTCATGTAGCGGTGAAATGCTTAGAT
ATGACATAGAACACCAATTGCGAAGGCAGCTGGCTACACGATTATTGACA
CTGATGCACGAAAGCGTGGGGATCAAACAGGATTAGATACCCTGGTAGTC
CACGCCCTAAACGATGGATACTCGACATACGCGATATACTGTGTGTGTCT
GAGCGAAAGCATTAAGTATCCCACCTGGGAAGTACGATCGCAAGATTGAA
ACTCAAAGGAATTGGCGGGGGTCCGCACAAGCGGTGGAGCATGTGGTTTA
ATTCGATGATACGCGAGGAACCTTACCTGGGCTAGAATGTCAGTGGACTG
TGGGTGAAAGCTCACTTTGTAGCAATACACCGCTGATAAGGTGCTGCATG
GCTGTCGTCAGCTCGTGCCGTGAGGTGTTGGGTTAAGTCCCGCAACGAGC
GCAACCCCCATCACTAGTTGCCATCAGGTAACGCTGGGAACTCTAGTGAA
ACTGCCGTCGTAAGACGCGAGGAAGGAGGGGATGATGTCAAGTCATCATG
GCCTTTATGCCCAGGGCTACACACGTGCTACAATGGGGTGTACAAAGAGC
AGCAACACAGTGATGTGAAGCCAATCTCAAAAAACATCTCTCAGTTCAGA
TTGAAGTCTGCAACTCGACTTCATGAAGCTGGAATCGCTAGTAATCGTAT
ATCAGCAATGATACGGTGAATACGTTCCCGGACCTTGCACACACCGCCCG
TCAAGCCATGGAAGCCGGGTGTACCTAAAGTCGGTAACCGTAAGGAGCCG
CCTAGGGTAAAACTGGTGACTGGGGCTAAGTCGTAACAAGGTAGCCGTAT
CGGAAGGTGCGGCTGGAATACCTCCTT
>14_1009_16_30cm_scaffold_5162_16S_1 16S ribosomal RNA (16S rRNA) id=217993254 bin="14_1009_16_30cm_Actinobacteria_9636_71_10" organism_tax=Actinobacteria, Actinobacteria, Bacteria organism_desc=OTU_1009; T0_Decreased_20cm
ACGGAGAGTTTGATCCTGGCTCAGGACGAACGCTGGCGGCGTGCTTAACA
CATGCAAGTGGGGCGACGAAGCAGGCTTCGGCCTGTGGCAAAGCCGCGAA
CGGGTGAGTAACACGTGGGTAACCTGCCCCGATGACTGGGACAACCCGGG
GAAACTCGGGCTAATACCGGATGTGCTCACACCACATCAGTGGTGTGCGT
AAAGGTAGCTTCGGCCTCCGCATCGGGATGGGCCCGCGGCCCATTAGCTT
GTTGGTGAGGTAAAGGCTCACCAAGGCTGCGATGGGTAGCTGGTCTGAGA
GGACGATCAGCCACACTGGGACTGAGACACGGCCCAGACTCCTACGGGAG
GCAGCAGTGGGGAATCTTGCGCAATGCGCGAAAGCGTGACGCAGCAACGC
CGCGTGGGTGAAGAAGGCCTTCGGGTTGTAAAGCCCTTTCAGTTGGGACG
AAGCCCGGGCGGTGAATAGCCGTTCCGGGTGACGGTACCTTCACAAGAAG
CCCCGGCTAACTACGTGCCAGCAGCCGCGGTAATACGTAGGGGGCAAGCG
TTGTCCGGAATCATTGGGCGTAAAGAGCGCGTAGGCGGCCCGATAAGTCT
GCTGTGAAAGTCAAGGGCTTAACCCTTGAATGCCGGTGGATACTGTCGGG
CTAGAGTCCGGAAGAGGCGAGTGGAATTCCTGGTGTAGCGGTGAAATGCG
CAGATATCAGGAGGAACACCGATGGCGAAGGCAGCTCGCTGGGACGGTAC
TGACGCTGAGACGCGAAAGCGTGGGGAGCAAACAGGATTAG
>14_1009_16_30cm_scaffold_8912_16S_1 16S ribosomal RNA (16S rRNA) id=217993258 bin="14_1009_16_30cm_Actinobacteria_9637_68_8" organism_tax=Actinobacteria, Actinobacteria, Bacteria
CGGAGAGTTTGATCCTGGCTCAGGACGAACGCTGGCGGCGCGCTTAATAC
ATGCAAGTCGAGCGAGAACCGGAGCTTCGGCTCCGGGGACAGCGGCGAAC
GGGTGAGTAACACGTGGGTAACCTGCCCTCGGCACCGGGATAGCCCGGGG
AAACCCGGATTAATACCGGATGGCCCTTTCGGTCTTCGGACCGGTCGGAA
AAGGTAGCTTCGGCCTCCGGCCGAGGATGGGCCCGCGGCGGATTAGCTTG
TTGGTGGGGTAACGGCCCACCAAGGCCCCGATCCGTAGCTGGTCTGAGAG
GACGATCAGCCACACTGGGACTGAGACACGGCCCAGACTCCTACGGGAGG
CAGCAGTAGGGAATCTTGCGCAATGGGCGAAAGCCTGACGCAGCGACGCC
GCGTGCGGGAAGACGGCCTTCGGGTTGTAAACCGCTTTCAGGAGGGACGA
AGCCACTCGGGTTAAGAGCCCAGAGGGTGACGGTACCTCCAGAAGAAGCC
CCGGCTAACTACGTGCCAGCAGCCGCGGTAATACGTAGGGGGCAAGCGTT
GTCCGGATTTATTGGGCGTAAAGCGCGTGTAGGCGGCCAGGTAGGTCGGT
TGTGAAAATTGGAGGCTCAACCTCCAGACGTCGATCGAAACCATCTGGCT
AGAGTCCGGAAGAGGAGAATGGAATTCCTGGTGTAGCGGTGAAATGCGCA
GATATCAGGAAGAACACCGATGGCGAAGGCAGTTCTCTGGGACGGTACTG
ACGCTGAGACGCGAAAGCGTGGGGAGCGAACAGGATTAGATACCCTGGTA
GTCCACGCCGTAAACGATGGGTGCTAGGTGTGGGAGGTGTCGACTCCTCC
CGTGCCGCAGCTAACGCATTAAGCACCCCGCCTGGGGAGTACGGCCGCAA
GGCTAAAACTCAAAGGAATTGACGGGGGCCCGCACAAG
>14_1009_16_30cm_scaffold_5743_16S_1 16S ribosomal RNA (16S rRNA) id=217993255 bin="14_1009_16_30cm_RIF_CHLX_9648_71_13" organism_tax=RIF-CHLX, Bacteria
CGGAGAGTTTGATCCTGGCTCAGGATTAACGCTGGCGGCGTGCATGAGAC
ATGCAAGTCGAACGGACGATCAGGGCTTGCTCTGATCGTTAGTGGCGGAC
GGCTGAGTAACGCGTAGGTGACCTGCCCCGAAGTGGGGGATAACTGCCCG
AAAGGGTGGCTAATACCGCATGTGGTGGTTCGTTCAATCGAACCATCAAA
GCAGTGATGCGCTTCGGGAGGGGCCTGCGTCCGATTAGCTCGTTGGTGGG
GTAACGGCTCACCAAGGCGACGATCGGTAGGTGGTCTGAGAGGACGATCA
CCCAGACTGGGACTGAGACACGGCCCAGACTCCTACGGGAGGCAGCAGTC
GGGAATTTTGCGCAATGGGCGAAAGCCTGACGCAGCAACGCCGCGTGAGG
GATGACGGCCTTCGGGTTGTAAACCTCTTTTCTCAGGGACGATAATGACG
GTACCTGAGGAAGAAGCCACGGCTAACTACGTGCCAGCAGCCGCGGTAAT
ACGTAGGTGGCGAGCGTTGTCCGGATTTACTGGGCGTAAAGAGCGCGCAG
GCGGTCGTTCAAGTCGCGTGTGAAAGCCCCCGGCTCAACTGGGGAGGGTC
ACGCGATACTGATCGACTCGAAGGCAGGAGAGGGAAGTGGAATTCCCGGT
GTAGTGGTGAAATGCGTAGATATCGGGAGGAACACCAGTGGCGAAGGCGA
CTTCCTGGCCTGTTCTTGACGCTGAGGCGCGAAAGCTAGGGGAGCAAACG
GGATTAGATACCCCGGTAGTCCTAGCCGTAAACGATGGACACTAGGTGTT
GGTGGT
>14_1009_16_30cm_scaffold_4304_16S_1 16S ribosomal RNA (16S rRNA) id=217993251 bin="14_1009_16_30cm_Bacteria_9649_66_14" organism_tax=Bacteria
CGGAGAGTTTGATCCTGGCTCAGAACGAACGTTGGCGGCGTGGATTAGGC
ATGCAAGTCGAACGCGAAAGGGTAGCAATACCCGAGTAAAGTGGCGAACG
GGTGAGTAACGCGTAGGAAACCTGCCTTCGAGTGGGGGATAACATTCCTA
ACGGGGTGCTAATACCGCATGAAACTGCGGGATCGCATGGTTCTGCAGTC
AAAGGTGGCCTCTGTTTACAAGCTACCGCTCAAAGATGGTCCTGCGTCCC
ATTAGCTAGTTGGCGGGGTAATGGCCCACCAAGGCATCGATGGGTAGCCG
ATCTGAGAGGATGACCGGCCACACTGGGACTGAGATACGGCCCAGACTCC
TACGGGAGGCAGCAGTCGAGAGGCTTCGGCAATGGGGGAAACCCTGACCG
AGCGACGCCGCGTGGAGGATGAAGGCCCTTGGGTTGTAAACTCCTGTCAT
GTGGGAAGAACCCTCACGGCTCGAATAGGGCCGTGAGCTGACGGTACCAC
AAGAGGAAGCTCCGGCTAACTCCGTGCCAGCAGCCGCGGTAATACGGGGG
GAGCAAACGTTGTTCGGAATCACTGGGCGTAAAGGGCGTGTAGGCGGCTG
AATGAGTGGGATGTTAAATCCCCCGGCTCAACCGGGGAACTGCATTTCAT
ACTGTTCAGCTTGAGTACAGCAGAGGAGACTGGAATTCCCGGTGTAGCGG
TGAAATGCGTAGATATCGGGAGGAACACCAGTGGCGAAGGCGAGTCTCTG
GGCTGATACTGACGCTGAGGCGCGAAAGCCAGGGGAGCAAACGGGATTAG
ATACCCCGGTAGTCCTGGCCGTAAACGTTGGGCACTAGGTGTTGGAGGCA
TCGACCCCTCCAGTGCCGCAGCTAACGCATTAAGTGCCCCGCCTGGGGAG
TACGGCCGCAAGGTTG
>14_1009_16_30cm_scaffold_14843_16S_1 16S ribosomal RNA (16S rRNA) id=217993269 bin="14_1009_16_30cm_Bacteria_9655_67_9" organism_tax=Bacteria
TGGAGAGTTTGATCCTGGCTCAGAATGAACGCTGGCGGCGTGCTTAACAC
ATGCAAGTCGAGCGAGGCCAGGGGGGCAACTCCCTGAGTCGAGCGGCGGA
CGGGTGAGTAACACGTGGGTAACCTACCCGGAAGTGGGGAATACCTCGGG
GAAACTCGAGCTAATACCGCATGACATCTTCGGGACGAAAGTCCTGACGA
TCAAAGCGGGGTCGCAAGATCTCGCGCTACCGGATGGGCCCGCGCCCGAT
TAGCTAGTTGGTGAGGTAATGGCTCACCAAGGCTTCGATCGGTAACCGGC
CTGAGAGGGCGATCGGTCACACCGGAACTGAGACACGGTCCGGACTCCTA
CGGGAGGCAGCAGTGGGGAATCTTGCGCAATGGGCGAAAGCCTGACGCAG
CAACGCCGCGTGGAGGATGAAGGCCCTTGGGTTGTAAACTACTGTCGGCT
GGGAAGAAATCGTTTGTGGCTAATACCCGCAGACGTTGACTGTACCAGCA
AAGGAAGCCCCGGCTAACTCTGTGCCAGCAGCCGCGGTAATACAGAGGGG
GCCAGCGTTATTCGGAATTATTGGGCGTAAAGGGCGCGTAGGCGGCCATG
CGTGTCTTTCGTGAAATCCCTCGGCTCAACCGAGGACGTGCGGAAGAAAC
TGCAAGGCTCGAGTCCGGAAGAGGGGGGCGGAATTCCCAGTGTAGCGGTG
AAATGCGTAGATATTGGGAGGAACACCAGTGGCGAAGGCGGTCCCCTGGG
CCGGAACTGACGCTGAGGCGCGAAAGCGTGGGTAGCAAACGGGATTAGAT
ACCCCGGTAGTCCACGCCGTAAACGATGGGCACTTGGTGTCGCGGGTATC
GACCCCTGCGGTGCCGAAGCTAACGCATTAAGTGCCCCGCCTGGGGAGTA
CGGTCGCAAGGCTGAAACTCAAAGGAATTGACGGGGGCCCGCACAAGCGG
TGGAGCATGTGGTTCAATTCGAAGCAACGCGAAGAACCTTACCTGGGTTT
GAA
>14_1009_16_30cm_scaffold_994_16S_1 16S ribosomal RNA (16S rRNA) id=217993241 bin="14_1009_16_30cm_Solirubrobacterales_9656_70_9" organism_tax=Solirubrobacterales, Thermoleophilia, Actinobacteria, Bacteria organism_desc=Actinobacteria; OTU_912; T0_Decreased_20cm
ACGGAGAGTTTGATCCTGGCTCAGGACGAACGCTGGCGGCGTGCTTAACA
CATGCAAGTGGAGCGACGAACCAGGGCTTGCCCTGGGGCAAAGCCGCGAA
CGGGTGAGTAACACGTGGGTCACCTGCCTCGATGACTGGGACAACCCGGG
GAAACTCGGGCTAATACCGGATGTGCCCGCAAGGGGAAAGGAAGCTTCGG
CCTCCGCATCGAGATGGGCCCGCGGCCCATTAGCTTGTTGGTGTGGTAAC
GGCTCACCAAGGCTCCGATGGGTAGCTGGTCTGAGAGGACGATCAGCCAC
ACTGGGACTGAGACACGGCCCAGACTCCTACGGGAGGCAGCAGTGGGGAA
TCTTGCGCAATGCGCGAAAGCGTGACGCAGCAACGCCGCGTGGGGGAAGA
AGGCTTTCGGGTTGTAAACCCCTTTCAGTTGGGACGAAGCTCTGCCGATG
AATAGTCGGTTGGAGTGACGGTACCTTCACAAGAAGCACCGGCTAACTAC
GTGCCAGCAGCCGCGGTAAT
>14_1009_16_30cm_scaffold_318_16S_1 16S ribosomal RNA (16S rRNA) id=217993238 bin="14_1009_16_30cm_Actinobacteria_9660_70_8" organism_tax=Actinobacteria, Actinobacteria, Bacteria
ATGGAGAGTTTGATCCTGGCTCAGGACGAACGCTGGCGGCGTGCTTAACA
CATGCAAGTCGAGCGAGGTCCAACTGGTGGCAACACCAGGGAAGACCGAG
CGGCGAACGGGTGAGTAACACGTGAGCAACCTGTCCCGAAGACCGGGATA
ACACCGGGAAACCGGTGCTAATACCGGATGTCCCCACCAGGCCACATGGT
TCGGTGAGGAAATGGATTCCGCTTCGGGAGGGGCTCGCGGGCTATCAGCT
TGTTGGTGGGGTAACGGCCTACCAAGGCAACGACGGCTAGCTGGTCTGAG
AGGACGACCAGCCACACTGGGACTGAGACACGGCCCAGACTCCTACGGGA
GGCAGCAGTGGGGAATCTTGCGCAATGGGCGAAAGCCTGACGCAGCAACG
CCGCGTGGGGGATGAAGGCTCTCGGGTTGTAAACCCCTTTCAGCAGGGAC
GAAATTGACGGTACCTGCAGAAGAAGCCCCGGCCAACTACGTGCCAGCAG
CCGCGGTAATACGTAGGGGGCGAGCGTTGTCCGGATTTATTGGGCGTAAA
GAGCTCGTAGGCGGCTTGGCAAGTCGGGTGTGAAAACTCCAGGCTCAACC
TGGAGACGCCACTCGAGACTGCTATGGCTAGAGTCCGGTAGGGGACCACG
GAATTCCTGGTGTAGCGGTGAAATGCGCAGATATCAGGAGGAACACCGGT
GGCGAAGGCGGTGGTCTGGGCCGGCACTGACGCTGAGGAGCGAAAGCGTG
GGGAGCAAACAGGATTAGATACCCTGGTAGTCCACGCCGTAAACGTTGGG
CACTAGGTGTGGGACCTTATCAACGGGTTCCGTGCCGTAGCTAACGCATT
AAGTGCCCCGCCTGGGGAGTACGGCCGCAAGGCTAAAACTCAAAGGAATT
GACGGGGGCCCGCACAAGCGGCGGAGCATGTGGCTTAATTCGATGCGACG
CGAAGAACCTTACCTGGGCTTGACATGTAGAGAAAAGCCGTAGAGATACG
GTGTCCTTCGGGGCTTTACACAGGTGGTGCATGGCTGTCGTCAGCTCGTG
TCGTGAGATGTTGGGTTAAGTCCCGCAACGAGCGCAACCCTTGTCCTATG
TTGCCAGCGGTTCGGCCGGGGACTCGTAGGAGACTGCCGGGGTCAACTCG
GAGGAAGGTGGGGATGACGTCAAGTCATCATGCCCCTTACGTCCAGGGCT
GCACACATGCTACAATGGCCGGTACAGAGGGCTGCTATTCCGCGAGGATG
AGCGAATCCCATAAAGCCGGTCTCAGTTCGGATCGCAGTCTGCAACTCGA
CTGCGTGAAGTCGGAGTCGCTAGTAATCCCGAATCAGCAACGTCGGGGTG
AATACGTTCCCGGGCCTTGTACACACCGCCCGTCACACCACGAAAGTTGG
TAACACCCGAAGCCAGTGGCCCAACCGCAAGGAGGGAGCTGTCGAAGGTG
GGATCAGCGATTGGGGTGAAGTCGTAACAAGGTAGCCGTACCGGAAGGTG
CGGCTGGATCACCTCCTT
>14_1009_16_30cm_scaffold_14065_16S_1 16S ribosomal RNA (16S rRNA) id=217993267 bin="14_1009_16_30cm_Bacteria_9669_68_9" organism_tax=Bacteria organism_desc=Chloroflexi; OTU_2079; T0_Decreased_20cm
CGGAGAGTTTGATCCTGGCTCAGGACAAACGCTGGCGGCGTGCATAAAGC
ATGCAAGTCGAACGAGCCAAAGCTCGCAAGGGCTGAGGCTAGTGGCGAAC
GGCTGAGTAACGCGTAGGTGACCTGCCCCGAAGTGGGGGATAACTCCTCG
AAAGAGGAGCTAATACCGCGTGTGATCTGCGTGCGTAACGCCGATCAAAG
TCGCAAGACGCTTTGGGAGGGGCCTGCGTCCGATTAGCTCGTTGGTGAGG
TAATGGCTCACCAAGGCGAAGATCGGTAGCTGGTCTGAGAGGATGACCAG
CCAGACTGGGACTGAGACACGGCCCAGACTCCTACGGGAGGCAGCAGCTA
GGAATTTTGCGCAATGGGGGAAACCCTGACGCAGCCACGCCGCGTGAGGG
ATGAAGGCCTTCGGGTCGTAAACCTCTTTTCTCAGGGAAGACACCCGACG
GTACCTGAGGAATAAGGGACGGCTAACTACGTGCCAGCAGCCGCGGTAAT
ACGTAGGTCCCGAGCGTTGTCCGGATTCACTGGGCGTAAAGCGCGCGCAG
GCGGCCTCGCAAGTCGGATGTGAAAGCCTCGGGCTCAACTCGGGGAGGCC
ATCCGAAACTGCGGGGCTTGAAGGTGGAAGAGGAGAGTGGAATTCCCGGT
GTAGCGGTAAAATGCGTAGATACCGGGAGGAACACCAGTGGCGAAAGCGG
CTCTCTGGTCCGCCCTTGACGCTCAGGCGCGAAAGCTAGGGGAGCGACCG
GGATAAGACATCTTGTCCCCACCGGCGGTGACGCCGGTGCTCCAAACCAG
CCGTATCGGTGAAAGTCCCATCCGATGACTAACTCGAATGGGATGACGCC
GAGGGAAGTCCAAGCGATTGGATCCCGTAGAGACTGAACGCTGGTCCCCG
ACTTCGGTCGGGTGAAGTCACAGTCCGACCTCGTCAGCAATGGCGAGAGG
CCGAGAGAAATGTTCGGCCCGCCGAGCGAGTAGCTCGGTCAGTAGCGGCG
ATCGGAAGATCGTGGCGAAGCAACAGCGTGTAGATACCCCGTTAGTCCTA
GCCGTAAACAATGGGCACTAGGTGTTGTCGGTATCGACCCCGGCAGTGCC
GAAGCTAACGCATTAAGTGCCCCGCCTGGGGAGTACGACCGCAAGGTTAA
AACTCAAAGGAATTGACGGGGGCCCGCACAAGCAGCGGAGCGTGCGGTTC
AATTCGATGCGACGCGAAGAACCTCACCAGGGCTTGACATGCATGTGGTA
CCGATCCGAAAGGTGAGGGACCCGCAAGGGAGCATGCACAGGTGTTGCAC
GGCTGTCGTCAGCTCGTGTCGTGAGATGTTGGGTTAAGTCCCGCAACGAG
CGCAACCCTCGGGGTCTGTTGTATCCCTCAGACCCGACTGCCGAGAGAAA
CTCGGAGGAAGGTGGGGATGACGTCAAGTCCGCGTGGCCTTTATGCCCTG
GGCTACACGCACGCTACAATGGCCGGTCACAACGGGTCACGACACCGCGA
GGTGAAGTTAATCCCTGAAAACCGGCCTCAGTTCAGATCGGAGGCTGCAA
CTCGCCTCCGTGAAGACGGAGTTGCTAGTAACCGCCGGTCAGCACACGGC
GGTGAATATGTTCCCGGGCCTTGTACACACCGCCCGTCACGTCATGAAAG
TCAGCAACACCCGAAGCCGGCGTGCTAACCGCAAGGAGGCAACCGTCGAA
GGTGGGGCTGGCGATTAGGACGAAGTCGTAACAAGGTAGCCGTACCGGAA
GGTGCGGCTGGATCACCTCCTT
>14_1009_16_30cm_scaffold_50258_16S_1 16S ribosomal RNA (16S rRNA) id=217993297 bin="14_1009_16_30cm_Alphaproteobacteria_9673_63_8" organism_tax=Alphaproteobacteria, Proteobacteria, Bacteria
TTGAGAGTTTGATCCTGGCTCAGAACGAACGCTGGCGGCATGCCTAACAC
ATGCAAGTCGAACGCTTGTCCGGCTTCGGCCGGGCAGGAGTGGCGCACGG
GTGAGTAGCGCGTGGGAACCTGCCCTGTTGTGGGGGATAACCGAGGGAAA
CTTCGGCTAATACCGCATGCGCCCCGGGGAAACCCGGGGGAAAGATTGAT
TCGCAGCAGGAGGGGCCCGCGTCGGATTAGCTAGTTGGTGGGGTAACGGC
CTACCAAGGCAGCGATCCGTAGCTGGTCTGAGAGGATGATCAGCCACACT
GGGACTGAGACACGGCCCAGACTCCTACGGGAGGCAGCAGTGGGGAATAT
TGGACAATGGGCGCAAGCCTGATCCAGCAATGCCGCGTGAGTGATGAAGG
CCTTAGGGTTGTAAAGCTCTTTCGCCCGCGACGATGATGACGGTAGCGGG
AGAAGAAGCCCCGGCTAACTTCGTGCCAGCAGCCGCGGTAATACGAAGGG
GGCGAGCGTTGTTCGGATTTACTGGGCGTAAAGGGCGCGTAGGCGGCGCC
GCAAGTCGCGTGTGAAAGCCCCGGGCTCAACCTGGGAGGTGCGCGCGAGA
CTGTGGTGCTGGAGTTCGGGAGAGGAGCGTGGAATTCCCAGTGTAGAGGT
GAAATTCGTAGATATTGGGAAGAACACCGGTGGCGAAGGCGGCGCTCTGG
ACCGAGACTGACGCTGAGGCGCGAAGGCGTGGGGAGCAAACAGGATTAGA
TACCCTGGTAGTCCACGCGGTAAACGATGTGTGCTAGACGTTGGGGAGCC
TAGCTCTTCGGTGTCGCAGCTAACGCTTTAAGCACACCGCCTGGGGAGTA
CGGCCGCAAGGTTAAAACTCAAAGGAATTGACGGGGGGTGGGGGAGGGCC
TATAAGCGCGGCCCCTTTGACGCGGGAGCGTCTCGGGGATTGCTGATTGA
GAAGGTATAGCGAGGGAAGGGATGCGCGGGCGGCGGCGCGGGTCGCTGAC
CGTTCGCGCGTGAGTGCGAGCGTTTTGGAGGCCCTGTTTGGATCGATCTC
GCTGCGAGGTGGGGTCGATCCGGGATGAACTTGAGAGTTTGATCCTGGCT
CAGAACGAACGCTGGCGGCATGCCTAACACATGCAAGTCGAACGCAGGGT
CTTGGTTCGCCGGGG
>14_1009_16_30cm_scaffold_440_16S_1 16S ribosomal RNA (16S rRNA) id=217993239 bin="14_1009_16_30cm_Actinobacteria_9682_72_9" organism_tax=Actinobacteria, Actinobacteria, Bacteria organism_desc=OTU_898; T0_Decreased_20cm
TTGGAGAGTTTGATCCTGGCTCAGGACGAACGCTGGCGGCGTGCTTAACA
CATGCAAGTCGTGCGGAAAGGCCCTTTCGGGGGTGCTCGAGCGGCGAACG
GGTGAGTAACACGTGAGTAACCTGCCCTCAACTTTGGGATAACCCTCGGA
AACGGGGGCTAATACTGGATATTCATGCTTGGGCGCATGCCTGGGTGTGG
GAAGTGTTTGCGGTTGGGGATGGGCTCGCGGCCTATCAGCTTGTTGGTGG
GGTGATGGCCTACCAAGGCGACGACGGGTAGCCGGCCTGAGAGGGCGACC
GGCCACACTGGGACTGAGACACGGCCCAGACTCCTACGGGAGGCAGCAGT
GGGGAATATTGCACAATGGGCGCAAGCCTGATGCAGCGACGCCGCGTGGG
GGATGAAGGCCTTCGGGTTGTAAACCTCTTTCAGTCGGGACGAAGCGTGA
GTGACGGTACCGACAGAAGAAGCGCCGGCCAACTACGTGCCAGCAGCCGC
GGTAAGACGTAGGGCGCAAGCGTTGTCCGGATTTATTGGGCGTAAAGAGC
TCGTAGGCGGCTTGTTGCGTCGACCGTGAAAACCCGCGGCTTAACTGCGG
GCTTGCGGTTGATACGGGCGGGCTGGAGTTCGGTAGGGGAGACTGGAATT
CCTGGTGTAGCGGTGAAATGCGCAGATATCAGGAGGAACACCGGTGGCGA
AGGCGGGTCTCTGGGCCGATACTGACGCTGAGGAGCGAAAGCGTGGGGAG
CGAACAGGATTAGATACCCTGGTAGTCCACGCTGTAAACGTTGGGCGCTA
GGTGTGGGGGGCCTCTCCGGTTTCCTGTGCCGCAGCTAACGCATTAAGCG
CCCCGCCTGGGGAGTACGGCCGCAAGGCTAAAACTCAAAGGAATTGACGG
GGGCCCGCACAAGCGGCGGAGCATGCGGATTAATTCGATGCAACGCGAAG
AACCTTACCTGGGTTTGACATCGCCGGTAATCCTGCAGAGATGTGGGGTC
CTTCGGGGCCGGTGACAGGTGGTGCATGGCTGTCGTCAGCTCGTGTCGTG
AGATGTTGGGTTAAGTCCCGCAACGAGCGCAACCCTCGTTCGATGTTGCC
AGCGGTTCGGCCGGGGACTCATCGAAGACTGCCGGGGTCAACTCGGAGGA
AGATGGGGATGACGTCAAGTCATCATGCCCCTTATGTCCAGGGCTTCACG
CATGCTACAATGGCCGGTACAAAGGGCTGCGATACCGTGAGGTGGAGCGA
ATCCCAAAAAGCCGGTCTCAGTTCGGATCGGGGTCTGCAACTCGACCCCG
TGAAGTCGGAGTCGCTAGTAATCGCAGATCAGCAACGCTGCGGTGAATAC
GT
>14_1009_16_30cm_scaffold_303_16S_1 16S ribosomal RNA (16S rRNA) id=217993237 bin="14_1009_16_30cm_Actinobacteria_9696_69_13" organism_tax=Actinobacteria, Actinobacteria, Bacteria
ACGGAGAGTTTGATCCTGGCTCAGGACGAACGCTGGCGGCGCGCCTAACA
CATGCAAGTCGAACGGTGAACGGGGCTTCGGCCCCGGGATCAGTGGCGAA
CGGGTGCGTAACACGTGGGCAACCTGCCCCAGACCCTGGGATAACCCCGG
GAAACCGGAGCTAATACCGGATACTCCGGCCGAACCGCGGGAAAGGTCCG
CCGGTCTGGGATGGGCCCGCGGCCTATCAGCTTGTTGGTGAGGTAACGGC
TCACCAAGGCGACGACGGGTAGCTGGTCTGAGAGGACGACCAGCCACACT
GGGACTGAGATACGGCCCAGACTCCTACGGGAGGCAGCAGTGGGGAATCT
TGCACAATGGGCGAAAGCCTGATGCAGCGACGCCGCGTGAGGGATGAAGG
CCTTCGGGTTGTAAACCTCTTTCGGCAGGGACGAAGCGATCTCGTGACGG
TACCTGCAGAAGAAGCCTCGGCTAACTACGTGCCAGCAGCCGCGGTAAGA
CGTAGGAGGCGAGCGTTGTCCGGATTCATTGGGCGTAAAGAGCGCGCAGG
CGGCTTGGTAAGTCGGATGTGAAATCCCGAGGCTCAACCTCGGGTCTGCA
TCCGATACTGCCCGGCTAGAGGTAGGTAGGGGAGATCGGAATTCCTGGTG
TAGCGGTGAAATGCGCAGATATCAGGAGGAACACCGGTGGCGAAGGCGGA
TCTCTGGGCCTTACCTGACGCTCAGGCGCGAAAGCTAGGGGAGCGAACTG
GATTAGATACCCAGGTAGTCCTAGCCGTAAACGTTGGGTGCTAGGTGTGG
GCGGACATCGACCCCGTCCGTGCCGAAGCTAACGCATTAAGCACCCCGCC
TGGGGAGTACGGCCGCAAGGCTAAAACTCAAAGGAATTGACGGGGCCCCG
CACAAGCGGCGGAGCATGTTGCTTAATTCGATGCAACGCGAAGAACCTTA
CCTGGGCTTGACATGCAGGGTGAAACCCGTGAAAGCGGGCGCTCTTCGGA
GCCTGCACAGGTGGTGCATGGCTGTCGTCAGCTCGTGCCGTGAGGTGTTG
CCTTAAGTGGCGCAACGAGCGCAACCCCTGTCCTTAGTTGCCAGCGGATC
ATGCCGGGAACTCTAGGGAGACTGCCGGTGCCAAACCGGAGGAAGGTGGG
GATGACGTCAAGTCATCATGCCCCTTACGTCCAGGGCTGCAAACATGCTA
CAATGCTCGGTACAAAGGGCTGCGATCCCGCAAGGGGGAGCGAATCCCAA
AAAGCCGGGCTCAGTTCGGATCGGGGTCTGCAACCCGACCCCGTGAAGTT
GGAGTCGCTAGTAATCGCAGATCAGCACTGCTGCGGTGAATACGTTCCCG
GGGCTTGTACACACCGCCCGTCACACCACGAAAGTGGGCAACACCCGAAG
CCGGTGGCCTAACCCTTGTGGAGGGAGCCGTCGAAGGTGGGGCTCGCGAT
TGGGGTGAAGTCGTAACAAGGTAGCCGTACCGGAAGGTGCGGCTGGATCA
CCTCCTT
>14_1009_16_30cm_scaffold_11341_16S_1 16S ribosomal RNA (16S rRNA) id=217993264 bin="14_1009_16_30cm_Actinobacteria_9709_67_11" organism_tax=Actinobacteria, Actinobacteria, Bacteria
ACGGAGAGTTTGATCCTGGCTCAGGACGAACGCTGGCGGCGCGCTTAACA
CATGCAAGTCGAGCGAGAACCAGGCCTTCGGGCCTGGGGACAGCGGCGAA
CGGGTGAGTAACACGTGGGTAATCAACCCTCGACACTGGGATAGCCCGGG
GAAACCCGGATTAATACCGGATGGCCCTTTGGATCCTTGGATCTGAAGGA
AAAGGTAGCTTCGGCCTCCGGTCGAGGACGAGCCCGCGGCGGATTAGCTT
GTTGGTGGGGTAACGGCTCACCAAGGCGACGATCCGTAGCTGGTCTGAGA
GGACGATCAGCCACACTGGGACTGAGACACGGCCCAGACTCCTACGGGAG
GCAGCAGTGGGGAATCTTGCGCTAATGCGGGAAACCGTGACGCAGCGACG
CCGCGTGAGGGAAGAAGGCCTTCGGGTTGTAAACCTCTTTCAGGAGGGAC
GAAGCTACTCGGGTTAATAGCCCAGAGGGTGACGGTACCTCCAGAAGAAG
CCCCGGCTAACTACGTGCCAGCAGCCGCGGTAATACGTAGGGGGCAAGCG
TTGTCCGGATTTATTGGGCGTAAAGAGCGTGTAGGCGGCTAGGTAGGTCC
GTTGTGAAAACTCGAGGCTCAACCTCGAGACGTCGATGGAAACCATCTAG
CTAGAGTCCG
>14_1009_16_30cm_scaffold_35434_16S_1 16S ribosomal RNA (16S rRNA) id=217993286 bin="14_1009_16_30cm_Burkholderiales_9712_66_6" organism_tax=Burkholderiales, Betaproteobacteria, Proteobacteria, Bacteria
CTGAAGAGTTTGATCCTGGCTCAGATTGAACGCTGGCGGCATGCCTTACA
CATGCAAGTCGAACGGCAGCACGGGAGCAATCCTGGTGGCGAGTGGCGAA
CGGGTGAGTAATACATCGGAACGTGCCCAGTTGTGGGGGATAGCCCGGCG
AAAGCCGGATTAATACCGCATACGACCTACGGGTGAAAGCGGGGGATCGC
AAGACCTCGCGCAATTGGAGCGGCCGATGTCAGATTAGCTAGTTGGTGGG
GTAAAGGCCTACCAAGGCGACGATCTGTAGCTGGTCTGAGAGGACGACCA
GCCACACTGGGACTGAGACACGGCCCAGACTCCTACGGGAGGCAGCAGTG
GGGAATTTTGGACAATGGGCGCAAGCCTGATCCAGCCATGCCGCGTGCGG
GAAGAAGGCCTTCGGGTTGTAAACCGCTTTTGTCAGGGAAGAAACGGTCT
GGTCTAATAAACCGGACTAATGACGGTACCTGAAGAATAAGCACCGGCTA
ACTACGTGCCAGCAGCCGCGGTAATACGTAGGGTGCAAGCGTTAATCGGA
ATTACTGGGCGTAAAGCGTGCGCAGGCGGCTTTGCAAGACAGATGTGAAA
TCCCCGGGCTTAACCTGGGAACTGCATTTGTGACTGCATGGCTGGAGTGC
GGCAGAGGGGGATG
>14_1009_16_30cm_scaffold_29312_16S_1 16S ribosomal RNA (16S rRNA) id=217993281 bin="14_1009_16_30cm_Acidobacteria_9782_56_12" organism_tax=Acidobacteria, Bacteria
CGAGAGTTTGATCCTGGCTCAGAATCAACGCTGGCGGCGTGCCTAACACA
TGCAAGTCGAACGAGAAAGTGGAGCAATCCATGAGTAAAGTGGCGACCGG
GTGAGTAACACGTGACTAACCTGCCTTCGAGTGGGGGATAACCTCGGGAA
ACCGGGGCTAATACCGCATAACATCCCTGGGGCGAAATACCTGGGGATCA
AAGGAGCAATTCGCTGGAAGAGGGGGTCGCGGCTGATTAGCTAGTTGGTG
AGGTAACGGCCCACCAAGGCTTTGATCGGTAGCCGGCCTGAGAGGGCGCA
CGGCCACACTGGAACTGAAACACGGTCCAGACTCCTACGGGAGGCAGCAG
TGGGGAATTTTGCGCAATGGGGGAAACCCTGACGCAGCAACGCCGCGTGG
AGGATGAAGTCCCTTGGGATGTAAACTCCTTTCGACCGGGAAGATGATGA
CGGTACCGGTGGAAGAAGCCCCGGCTAACTTCGTGCCAGCAGCCGCGGTA
ATACGAGGGGGGCGAGCGTTGTTCGGAATTATTGGGCGTAAAGGGCGCGT
AGGCGGTGCGGTAAGTCACCTGTGAAATC
>14_1009_16_30cm_scaffold_45950_16S_1 16S ribosomal RNA (16S rRNA) id=217993296 bin="14_1009_16_30cm_Candidatus_Nitrososphaera_gargensis_9793_48_8" organism_tax=Candidatus Nitrososphaera gargensis, Nitrososphaera, Nitrososphaerales, Nitrososphaeria, Thaumarchaeota, Archaea
TCCGGTTGATCCTGCCGGACCCGACTGCTATCAGAGTGGGACTAAGCCAT
GCGAGTCGACGTAGCAATACGTGGCGAACGGCTCAGTAACACGTAGTCAA
CATGCCCAGGGGACGTGGATAACCTCGGGAAACTGAGGATAAACCGCGAT
AGGCCAAGGTTTCTGGAATGGACACTGGCTGAAACCTATACGGCCCCTGG
ATTGGACTGCGGCCGATCAGGCTGTTGGTGAGGTAATGGCCCACCAAACC
TGTAACCGGTACGGGCTTTGAGAGAAGGAGCCCGGAGATGGGCACTGAGA
CAAGGGCCCAGGCCCTATGGGGCGCAGCAGGCGCGAAAACTCTGAGTGAT
GCCCGCTAAGGGCATCTTTTGGCACCTCTAAAAATGGTGTAGAATAAGGG
GTGGGCAAGTCTGGTGTCAGCCGCCGCGGTAATACCAGCACCCCGAGTGG
TCGGGACGATTATTGGGCCTAAAGCATCCGTAGCTTGTTCTGCAAGTCCT
CCGTTAAATCCACCTGCTCAACAGATGGGCTGCGGAGGATACTACAGGGC
TAGGAGGCGGGAGAGGCAAGCGGTACTCAGTGGGTAGGGGTAAAATCCTC
TGATCCACTGAAGACCACCAGTGGCGAAGGCGGCTTGCCAGAACGCGCTC
GACGGTGAGGGATGAAAGCTGGGGGAGCAAACCGGATTAGATACCCGGGT
AGTCCCAGCTGTAAACGATGCAGACTCGGTGATGGGTTGGCTTTGCGCCA
ACCCAGTGCCGCAGGGAAGCCGTTAAGTCTGCCGCCTGGGGAGTACGGTC
GCAAGACTGAAACTTAAAGGAATTGGCGGGGGAGCACCACAAGGGGTGAA
GCCTGCGGTTCAATTGGAGTCAACGCCGGGAATCTTACCGGGGGCGACAG
CAGAGTGAAGGTCAAGCTGAAGACTTTACCAGACAAGCTGAGAGGAGGTG
CATGGCCGTCGCCAGCTCGTGCCGTGAGGTGTCCTGTTAAGTCAGGTAAC
GAGCAAGATCCCTGCCACTAGTTGCTACCACCGTTCTCAGGAACGGAGGG
GCTAATTAGTGGGACCGCCGCTGTTAAAGCGGAGGAAGGAGGGGGCTACG
GCAGGTCAGTATGCCCCGAAACCCTCGGGCCACACGCGGGCTGCAATGGT
AAGGACAACGGGTTCCGATCCCGAAAGGGGGAGGCAATCCCCAAACCTTA
CCTCAGTTATGATTGAGGGCTGAAACTCGCCCTCATGAATATGGAATCCC
TAGTAACCGCGTGTCATCATCGCGCGGTGAATACGTCCCTGCTCCTTGCA
CACACCGCCCGTCGCTTCACCGAAGCTGGTTCTTGGCGAGGTGGCGCCTA
ATTGGCGCTATCGAACCTGGGGTCAGCAACGGGGGAGAAGTCGTAACAAG
GTAGTCGTAGGGGAACCTGCGGCTGGATCACCTCC
>14_1009_16_30cm_scaffold_182903_16S_1 16S ribosomal RNA (16S rRNA) id=217993483 bin="14_1009_16_30cm_Bacteria_9806_67_10" organism_tax=Bacteria
CGGAGAGTTTGATCCTGGCTCAGGACAAACGCTGGCGGCGTGCATAAAAC
ATGCAAGTCGGACGAGCCAATCCCCGCAAGGGGAAAGGCTAGTGGCGAAC
GGCTGAGTAACACGTAGGTGACCTGCCCTGAAGTGGGGGATAACGACTCG
AAAGAGTCGCTAATGATCCGTTTTCGGTGCTCAAAGTCGTAAGACGCTTT
AGGAGGGGCCTGCGGCGGATTAGCTAGTTGGTGAGGTAATGGCCCACCAA
GGCTTCGATCCGTAGCTGGTCTGAGAGGATGGCCAGCCAGACTGGGACTG
AGACACGGCCCAGACTCCTACGGGAGGCAGCAGTTAGGAATTTTGCGCAA
TGGGGGAAACCCTGACGCAGCCACGCCGCGTGCGGGATGAAGGCCTTCGG
GTCGTAAACCGCCTTTCTCGAGGAAGACACCCGACGGTACTCGAGGCATA
AGCAACGGCTAACTACGTGCCAGCAGCCGCGGTAATACGTAGGTTGCGAG
CGTTGTCCGGATTTACTGGGCGTAAAGCGCGCGCAGGCGGTTCCGAAAGT
CGAATGTGAAAGCTCCCGGCCCAACTGGGAGAGGCCGTTCGAAACTTCGG
GACTTGAAGGCGGGAGAGGCAGATGGAATTTCCGGTGTAGCGGTAAAATG
CGTAGATACCGGAAGGAACACCAGTGGCGAAAGCGATCTGCTGGCCCGCC
CTTGACGCTCAGGCGCGAAAGCTAGGGGAGCGACCGGGATTAGATACCCC
GTTAGTCCTAGCTGTAAACAATGGGCACTAGGTGTTGTCGGTATCGACCC
CGGCAGTGCCGAAGCTAACGCATTAAGTGCCCCGCCTGGGGAGTACGACC
GCAAGGTTAAAACTCAAAGGAATTGACGGGGGCCCGCACAAGCAGCGGAG
CGTGCGGTTTAATTCGATGGTACGCGAAGAACCTTACCCAGACTTGACAT
GC
>14_1009_16_30cm_scaffold_5018_16S_1 16S ribosomal RNA (16S rRNA) id=217993253 bin="14_1009_16_30cm_Bacteria_9810_70_15" organism_tax=Bacteria
CTGGAGAGTTTGATCCTGGCTCAGAACGAACGCTGGCGGCGTGCCTAACA
CATGCAAGTCGTGCGAGAAAAGGGAGCAATCCCTGAGTAAAGCGGCGCAC
GGGTGAGTAACACGTAGGTAACCTACCCTCGAGCCCGGGATAACCTACCG
AAAGGTGGGCTAATACCGGATATGACCACGGGAGTCACGGCTCCTGCGGT
GAAAGGTGGCCTCTGCTTGCAAGCTACCACTCTTGGATGGGCCTGCGCGC
CATTAGCTAGTTGGCGGGGTAAAAGCCCACCAAGGCGATGATGGCTAGCT
GGTCTGAGAGGATGGCCAGCCACACTGGGACTGAAACACGGCCCAGACTC
CTACGGGAGGCAGCAGTGGGGGATCTTGCGCAATGGGCGAAAGCCTGACG
CAGCGACGCCGCGTGGGTGATGAAGGCCTTCGGGTCGTAAAGCCCTGTCG
AGGGGGACGAAACGGTTTCGACCTAACACGTCGGAGCCCTGACGGTACCC
CTAAAGGAAGCACCGGCTAACTCCGTGCCAGCAGCCGCGGTAATACGGAG
GGTGCGAGCGTTGTTCGGAATCACTGGGCGTAAAGGGCGTGCAGGCGGTC
CGCTAAGTCTGATGTGAAAGCCCGGGGCTCACCCCCGGAAGGGCATTGGA
AACTGACGGACTCGAGTCCCGGAGAGGAGGGTGGAATTCCTGGTGTAGCG
GTGAAATGCGTAGATATCAGGAGGAACACCGGTGGCGAAGGCGGCCCTCT
GGACGGTGACTGACGCTGAGACGCGAAAGCGTGGGGAGCAAACAGGATTA
GATACCCTGGTAGTCCACGCTGTAAACGATGAGCACTAGGTGTCGCGGGT
ATTGACCCCTGCGGTGCCGCAGCTAACGCATTAAGTGCTCCGCCTGGGGA
CTACGGCCGCAAGGTTAAAACTCAAAGGAATTGACGGGGGCCCGCACAAG
CGGTGGAGCATGTGGTTCAATTCGACGCAACGCGAAGAACCTTACCTGGG
CTAGACAACGGAGGACAGCTCCAGAGATGGGGTCTTCCCTTCGGGGACCT
CCGGTTCAGGTGCTGCATGGCTGTCGTCAGCTCGTGTCGTGAGATGTTGG
GTTAAGTCCCGCAACGAGCGCAACCCCTGCCCCTAGTTGCCA
>14_1009_16_30cm_scaffold_2291_16S_1 16S ribosomal RNA (16S rRNA) id=217993248 bin="14_1009_16_30cm_Betaproteobacteria_9820_62_10" organism_tax=Betaproteobacteria, Proteobacteria, Bacteria
CTGAAGAGTTTGATCCTGGCTCAGATTGAACGCTGGCGGCATGCTTTACA
CATGCAAGTCGAGCGGCAGCGCGGGACTCAGGCAACTGAGCCCTGGCGGC
GAGCGGCGAACGGGTGAGTAATGCATCGGAACGTGTCCCGTAGTGGGGGA
TAACTCGGCGAAAGCCGAGCTAATACCGCATATGCTCTACGGAGGAAAGT
GGGGGACCTGCAAGGGCCTCACGCTATGGGAGCGGCCGATGCCCGATTAG
CTTGTTGGTGGGGTAATGGCTTACCAAGGCGACGATCGGTAGCTGGTCTG
AGAGGATGATCAGCCACACTGGGACTGAGACACGGCCCAGACTCCTACGG
GAGGCAGCAGTGGGGAATTTTGGACAATGGGGGCAACCCTGATCCAGCCA
TGCCGCGTGCGGGAAGAAGGCCTTCGGGTTGTAAACCGCTTTTAGCTGGG
AAGAAAAGATCACGGATAACACCCGTGGTTCTTGACGGTACCGGCGGAAT
AAGCACCGGCTAACTACGTGCCAGCAGCCGCGGTAATACGTAGGGTGCGA
GCGTTAATCGGAATTACTGGGCGTAAAGCGTGCGCAGGCGGTTCGTTGTG
TCTGTCGTGAAAGCCCCGGGCTTAACCTGGGAATGGCGATGGAAACTGAC
GAGCTTGAGTGTGGCAGAGGGGGGTGGAATTCCGCGTGTAGCAGTGAAAT
GCGTAGAGATGCGGAGGAACACCGATGGCGAAGGCAGCCCCCTGGGCTAG
CACTGACGCTCAGGCACGAAAGCGTGGGGAGCAAACAGGATTAGATACCC
TGGTAGTCCACGCCCTAAACTATGTCAACTGGGTGTTCGGGAAGCGATTC
CTGAGTACCGTAGCTAACGCGTGAAGTTGACCGCCTGGGGAGTACGGCCG
CAAGGTTAAAACTCAAAGGAATTGACGGGGACCCGCACAAGCGGTGGATG
ATGTGGATTAATTCGATGCAACGCGAACAACCTTACCTACCCTTGACATG
TCTGGAAGCCCGGTGAGA
>14_1009_16_30cm_scaffold_274962_16S_1 16S ribosomal RNA (16S rRNA) id=217993336 bin="14_1009_16_30cm_Bacteria_9845_69_8" organism_tax=Bacteria
TGGCGAGTTTGATCCTGGCTCAGAGCGAACGCTGGCGGCGTACTTAACAC
ATGCAAGTCGAACGGGGATCATCGGGTTAGCAATAATTCGGTGGTCCTAG
TGGCGCACGGGTGAGTAACACGTGGGTAACCTGCCCTGGAGACCGGGATA
CCCCCTCGAAAGGGGGGCTAATACCGGATACGTTCCTCGGATCGGAAGAT
CTGAGGAGGAAAGGTGGCGCAAGCTGCCGCTCTTGGAGGGGCTCGCGGCC
TATCAGCTAGTTGGCGGGGTAATGGCCCACCAAGGCTATGACGGGTAGCT
GGTCTGAGAGGACGACCAGCCACACGGGGACTGAGACACGGCCCCGACTC
CTACGGGAGGCAGCAGTGGGGAATTTTCCGCAATGGGCGAAAGCCTGACG
GAGTGACGCCGCGTGTGGGACGAAGGCCTTCGGGTCGTAAACCACTGTCA
GTGGGAAAGATGGGTGTCGGCGCGATAACCGCCGGCATCTGACGGTACCT
GCAGAGGAAGCCCCGGCTAACTCTGTGCCAGCAGCCGCGGTAAGACAGAG
GGGGCAAGCGTTGCTCGGAATTACTGGGCGTAAAGGGCGCGTAGGCGGGA
TGGCAAGTCGGTCGTGAAATCCCTCGGCTCAAC
>14_1009_16_30cm_scaffold_131557_16S_1 16S ribosomal RNA (16S rRNA) id=217993455 bin="14_1009_16_30cm_Bacteria_9845_69_8" organism_tax=Bacteria
CCGCCTGGGGAGTACGGCCGCAAGGTTGAAACTCAAAGGAATTGACGGGG
GCCCGCACAAGCGGTGGAGCATGTGGTTCAATTCGATGCAGAGCGAAGAA
CCTTACCTGGGCTTGACATGGAGGGAGTAGGAACCGGAAACGGGGACGAC
CTGTCAAATCAGGAGCCTTCACAGGTGGTGCATGGCTGTCGTCAGCTCGT
GCCGTGAGGTGTTGGGTTAAGTCCCGCAACGAGCGCAACCCCCACCCAAT
GTTGCCAGCGGTTCGGCCGGGGACTCTTTGGGAACTGCCGGCGAAGAGCT
GGAGGAAGGGGGGGATGACGTCAAGTCCGTATGCCCCTTATGTCCAGGGC
TACACACATGCTACAATGCGCGGTACAGAGGGGCGCCAACCCGCAAGGGG
GAGCCAATCCCGGAAAGCCGCGCTCAGTTCGGATTGCAGGCTGCAACTCG
CCTGCATGAAGGCGGAATCGCTAGTAAGCGCAGATCAGCAGGCTGCGCTG
AATACGTTCCCGGGCCTTGTACACACCGCCCGTCACACCACGAAAGCCGG
CGGTACCAGAAGTCGCTGAGCGAACCCGCGAGGGGCGCAGGCGCCGAAGG
TATGGTCGGTGATTGGGGTGAAGTCGTAACAAGGTAGCCGTAGGGGAACC
TGCGGCTGGATCACCTCCTT
>14_1009_16_30cm_scaffold_42676_16S_1 16S ribosomal RNA (16S rRNA) id=217993290 bin="14_1009_16_30cm_Bacteria_9859_55_10" organism_tax=Bacteria
ACGGAGAGTTTGATTCTGGCTCAGAACGAACGCTGGCGGCGTGGATAAGA
CATGCAAGTCGGACGAGATTTCGTCCTGTAGCAATACGGGAAGAAGTCTA
GTGGCGAACGGGTGCTTAACACGTGGGCAATCTGTCTTAAAGTGGGGGAT
AGCTCGGCGAAAGCCGAATTAATACCGCATGTGATTAGAGTGGACATCCA
TTCAAAATTAAAGTCGGGGCAACCTGACGCTTTTTGAGGAGCCCGCGGCC
TATCAGCTAGTTGGTGAGGTAACGGCTCACCAAGGCTTTGACGGGTAGCT
GGTCTGAGAGGACGACCAGCCACACTGGGACTGAGACACGGCCCAGACAC
CTACGGGTGGCAGCAGTCGAGAATTTTTCTCAATGGGGGAAACCCTGAAG
GAGCGACGTCAATGGGGGAAACCCTGAAGGAGCGACGCCGCGTGGAGGAT
GAAGGTCTTCGGATTGTAAACTCCTGTCATTGGGGAACAATGTCCCGCCA
TTAACTGTGGCGGGATTGATAGTACCCGAAGAGGAAGAGACGGCTAACTC
TGTGCCAGCAGCCGCGGTAATACAGAGGTCTCAAGCGTTGTTCGGATTCA
TTGGGCGTAAAGGGTGCGTAGGCGGCGCGGTAAGTCGGGTGTGAAATCTC
GGAGCTTAACTCCGAAACTGCATTCGATACTGCCGTGCTTGAGGA
>14_1009_16_30cm_scaffold_71920_16S_1 16S ribosomal RNA (16S rRNA) id=217993314 bin="14_1009_16_30cm_Bacteria_9914_55_12" organism_tax=Bacteria
ACGGAGAGTTTGATTCTGGCTCAGAACGAACGCTGGCGGCGTGGATAAGA
CATGCAAGTCGGACGAGATTTTTCGTTGTAGCAATACGATGGAAAGTCTA
GTGGCGAACGGGTGCTTAACACGTGGGCAATCTGTCTTAAAGTGGGGGAT
AGCTCGGCGAAAGCCGAATTAATACCGCATGTGATTAGAGTGGACATCCA
TTCGAAATTAAAGGTGGCGCAAGCTACCGCTTTTTGAGGAGCGCGCGGCC
TATCAGCTTGTTGGTGAGGTAACGGCTCACCAAGGCTTTGCCGGGTAGCT
GGTCTGAGAGGACGACCAGCCACACTGGGACTGAGACACGGGCCAGACAC
CTACGGGTGGCAGCAGTCGAGAATTTTTCTCAATGGGGGAAACCCTGAAG
GAGCGACGCCGCGTGGAGGATGAAGGTCTTCGGATTGTAAACTCCTGTCA
TTGGGGAACAAGTCGCTTACGTTAACTGCGTGAGCGTTGATAGTACCCGA
AGAGGAAGAGACGGCTAACTCTGTGCCAGCAGCCGCGGTAATACAGAGGT
CTCAAGCGTTGTTCGGATTCATTGGGCGTAAAGGGTGCGTAGGCGGCGCG
GTAAGTCGGGTGTGAAATCTCGGAGCTTAACTCCGAAACTGC
>14_1009_16_40cm_scaffold_49259_16S_1 16S ribosomal RNA (16S rRNA) id=221384243 bin="14_1009_16_40cm_Deltaproteobacteria_10053_55_6" organism_tax=Deltaproteobacteria, Proteobacteria, Bacteria
CTGGAGAGTTTGATCCTGGCTCAGAACGAACGCTGGCGGCGTGCCTAACA
CATGCAAGTCGAACGAGAAAGTCCCGCAAGGGATGAGTAAAGTGGCGCAC
GGGTGAGTAACACGTAGGTAACCTGCCTCTAAGATCGGGATAACCTGTCG
AAAGACGAGCTAATACCGGATAAGACCACGGTCCCTTCGGGGACAGGGGT
CAAAGGTAGCCTCTGCATGCAAGCTATCACTTAGAGATGGGCCTGCGCAC
CATTAGCTAGTTGGTAGGGTAACGGCCTACCAAGGCAAAGATGGTTAGCT
GGTCTGAGAGGATGACCAGCCACACTGGAACTGAGATACGGTCCAGACTC
CTACGGGAGGCAGCAGTGGGGAATCTTGCGCAATGGGCGAAAGCCTGACG
CAGCAACGCCGCGTGGGTGATGAAGGCCTTCGGGTCGTAAAGCCCTGTCG
GAAGGAACGAATGCTCTCGAGGTTAACAGCCTCGGGAGGTGACGGTACCT
TCAAAGGAAGCACCGGCTAACTCCGTGCCAGCAGCCGCGGTAATACGGAG
GGTGCAAGCGTTGTTCGGAATTATTGGGCGTAAAGGGCGTGTAGGCGGTT
TGTTAAGTCATGTGTGAAATCCCTCGGCTCAACCGAGGAAGGGCGCATGA
AACTGGCAAGCTAGAGTACTAAAGAGGGGGGTGGAATTCCCGGTGTAGCG
GTGAAATGCGTAGATATCGGGAGGAACACCGGTGGCGAAGGCGGCCCCCT
GGTTGGATACTGACGCTAATACGCGAAAGCGTGGGGAGCAAACAGGATTA
GATACCCTGGTAGTCCACGCTGTAAACGATGGGCACTAGGTGTCCGGGGT
ATTGACCCCCTGGGTGCCGCAGCTAACGCATTAAGTGCCCCGCCTGGGGA
GTACGGTCGCAAGATTAAAACTCAAAGGAATTGACGGGGGCCCGCAC
>14_1009_16_40cm_scaffold_585_16S_1 16S ribosomal RNA (16S rRNA) id=221384184 bin="14_1009_16_40cm_Thaumarchaeota_10057_39_11" organism_tax=Thaumarchaeota, TACK, Archaea
ATCCGGTTGATCCTGCCGGACCTGACTGCTATCGGATTGGTACTAAGCCA
TGCGAGTCATTGCAGCAATGCAAGGCGGACGGCTCAGTAACACGTAGTCA
ATCTACCTTATGGACGTGGATAACCTCGGGAAACTGAGAATAAACCACGA
TAGATCATTATGCCTGGAATGGCTTATGGTCGAAACAGTTTACTGCCATA
GGATGGGACTGCGGCCTATCAGCTTGTTGGTGAGGTAATGGCTCACCAAG
GCTATAACAGGTACGGGCTCTGAGAGGAGAAGCCCGGAGATGGGTACTGA
GACACGGACCCAGGCCCTATGGGGCGCAGCAGGCGAGAAACCTTAGCAAT
GTGCGAAAGCACGACTGGGTCAGTCCGAGTGATTCCTGCTAAAGGAATCT
TTTGCTTGTCCTAAAAGCACAGGTGAATAAGGGGTGGGCAAGTCTGGTGT
CAGCCGCCGCGGTAATACCAGCACCTCGAGTGGTCAGGACGTTTATTGGG
CCTAAAGCATCCGTAGCCGGCTTTGCAAGTCTCCGGTTAAATCCACCTGC
TTAACAGATGGGCCGCTGGAGATACTACAAAGCTAGGGAGTGGGAGAGGC
GGACGGTATTCGGGGGGTAGGGGTAAAATCCTCTGATCCTCCGAGGACCA
CCAGTGGCGAAGGCGGTCTGCCAGAACACGTTCGACGGTGAGGGATGAAA
GCTGGGGGAGCAAACCGGATTAGATACCCGGGTAGTCCCAGCTGT
>14_1009_16_40cm_scaffold_2986_16S_1 16S ribosomal RNA (16S rRNA) id=221384194 bin="14_1009_16_40cm_Actinobacteria_10073_71_8" organism_tax=Actinobacteria, Actinobacteria, Bacteria organism_desc=OTU_1303; T0_Decreased_20cm
ACGGAGAGTTTGATCCTGGCTCAGGACGAACGCTGGCGGCGTGCTTAACA
CATGCAAGTGGGGCGACGAAGCAGGCTTCGGCCTGTGGCAAAGCCGCGAA
CGGGTGAGTAACACGTGGGTAACCTGCCCCGATGACTGGGACAACCCGGG
GAAACTCGGGCTAATACCGGATGTGCTCACACCACATCAGTGGTGTGCGT
AAAGGTAGCTTCGGCCTCCGCATCGGGATGGGCCCGCGGCCCATTAGCTT
GTTGGTGAGGTAAAGGCTCACCAAGGCTGCGATGGGTAGCTGGTCTGAGA
GGACGATCAGCCACACTGGGACTGAGACACGGCCCAGACTCCTACGGGAG
GCAGCAGTGGGGAATCTTGCGCAATGCGCGAAAGCGTGACGCAGCAACGC
CGCGTGGGTGAAGAAGGCCTTCGGGTTGTAAAGCCCTTTCAGTTGGGACG
AAGCCCGGGCGGTGAATAGCCGTTCCGGGTGACGGTACCTTCACAAGAAG
CCCCGGCTAACTACGTGCCAGCAGCCGCGGTAATACGTAGGGGGCAAGCG
TTGTCCGGAATCATTGGGCGTAAAGAGCGCGTAGGCGGCCCGATAAGTCT
GCTGTGAAAGTCAAGGGCTTAACCCTTGAATGCCGGTGGATACTGTCGGG
CTAGAGTCCGGAAGAGGCGAGTGGAATTCCTGGTGTAGCGGTGAAATGCG
CAGATATCAGGAGGAACACCGATGGCGAAGGCAGCTCGCTGGGACGGTAC
TGACGCTGAGGCGCGAAAGCGTGGGGAGCAAACAGGATTAGATACCCTGG
TAGTCCACGCCGTAAACGATGGGCACTAGGTGTGGGAG
>14_1009_16_40cm_scaffold_43674_16S_1 16S ribosomal RNA (16S rRNA) id=221384238 bin="14_1009_16_40cm_Actinobacteria_10075_69_11" organism_tax=Actinobacteria, Actinobacteria, Bacteria
ACGGAGAGTTTGATCCTGGCTCAGGACGAACGCTGGCGGCGCGCCTAACA
CATGCAAGTCGAGCGAGAACCCGAGGAGGGGTAACCCTTCTCGGGGGAGA
GCGGCGAACGGGTGAGTACCACGTGGGCAACCTGCCCCAGACTCTGGGAT
AACCCCGGGAAACCGGAGCTAATACCGGATACTCTCGGCGGACCGCATGA
TCTGCCGAGGAAAGCTTTTGCGGTCTGGGATGGGCCCGCGGCCTATCAGC
TTGTTGGTGAGGTAACGGCCCACCAAGGCGACGACGGGTAGCTGGTCTGA
GAGGACGGCCAGCCACACTGGGACTGAGACACGGCCCAGACTCCTACGGG
AGGCAGCAGTGGGGAATCTTGCGCAATGGGCGAAAGCCTGACGCAGCGAC
GCCGCGTGGGGGATGAAGGCCCTCGGGTTGTAAACCCCTTTCGGCAGGGA
CGAAGCCGCAAGGTGACGGTACCTGCAGAAGAAGCTCCGGCTAACTACGT
GCCAGCAGCCGCGGTAAGACGTAGGGAGCGAGCGTTGTCCGGATTCATTG
GGCGTAAAGAGCGCGTAGGCGGCCGTGCAAGTCGGTTGTGAAATCCCGGG
GCTCAACCCCGGGACTGCGTCCGATACTGCACGGCTCGAGGCAGGTAGGG
GAGAGTGGAATTCCCGGTGTAGCGGTGAAATGCGCAGATATCGGGAGGAA
CACCGGTGGCGAAGGCGGCTCTCTGGACCTGTCCTGACGCTGAGGCGCGA
AAGCTAGGGGAGCGAACAGGATTAGATACCCTGGTAGTCCTAGCCGTAAA
CGTTGGGTGCTAGGTGTGGGCGGATATCGACCCCGTCCGTGCCGAAGCTA
ACGCATTAAGCACCCCGCCTGGGGAGTACGGCCGCAAGGCTAAAACTCAA
AGGAATTGACGGGGGCCCGCACAAGCGGCGGAGCATGTGGCTTAATTCGA
TGCAACGCGAAGAACCTTACCTGGGCTTGACATGCGGGGTGAAGCCGTGG
AAACACGGTCCTCTACGGAGCCCGCACAGGTGGTGCATGGCTGTCGTCAG
CTCGTGCCGTGAGGTGTTGCCTTAAGTGGCGCAACGAGCGCAACCCCTGT
CCCTAGTTGCCAGCGGGTCATGCCGGGAACTCTAGGGAGACTGCCGGTGC
CAAACCGGAGGAAGGTGGGGATGACGTCAAGTCATCATGCCCCTTAAGTC
CAGGGCTGCACACATGCTACAATGCGCGGTACAAAGGGCTGCGATCCCGC
AAGGGGGAGCGAATCCCAAAAAGCCGCGCTCAGTTCGGATCGGGGTCTGC
AACCCGACCCCGTGAAGTCGGAGTCGCTAGTAATCGCAGATCAGCAACGC
TGCGGTGAATACGTTCCCGGGCCTTGTACACACCGCCCGTCACACCACGA
AAGTGGGCAACACCCGAAGCCGGTGGCCCAACCCTTTGGGAGGGAG
>14_1009_16_40cm_scaffold_9809_16S_1 16S ribosomal RNA (16S rRNA) id=221384204 bin="14_1009_16_40cm_Bacteria_10086_63_7" organism_tax=Bacteria
CTGGAGAGTTTGATCCTGGCTCAGAACGAACGCTGGCGGCGTGCTTAACA
CATGCAAGTCGAACGAGAAAGGGGTAGCAATACCCCCGGTAAAGTGGCGA
ACGGGTGAGTAACACGTGGGTAACCTACCCTTGAGCTCGGAATAACTCGC
CGAAAGGTGGGCTAATACCGGATAACGTTTCCGGTCCCTCGGGACCGGAA
ACCAAAGATGGCCAATGCTTGCAAGCTATCACTCGAGGAGGGGCCCGCGG
CCCATTAGCTAGTTGGTGGGGTAATGGCCCACCAAGGCGACGATGGGTAG
CCGGCCTGAGAGGGCGATCGGCCACATTGGAACTGAGACACGGTCCAGAC
TCCTACGGGAGGCAGCAGTGAGGAATCTTGCGCAATGGGCGAAAGCCTGA
CGCAGCAACGCCGCGTGGGTGATGAAGGCCTTCGGGTCGTAAAACCCTGT
CAGGTGGGAAGAATCGGGTGGGGGCTAATATCCTTCGCCCCTGACTGTAC
CACCAGAGGAAGCCCCGGCTAACTCCGTGCCAGCAGCCGCGGTAATACGG
AGGGGGCCAGCGTTGTTCGGAATTATTGGGCGTAAAGGGCGCGTAGGCGG
TCGAGTAAGTCTGACGTGAAATCCCTTGGCTCAACCAAGGAACTGCGTCT
TAAACTGCTCGGCTTGAGTCCGGGAGAGGGTAGTGGAATTCCCAGTGTAG
CGGTGAAATGCGTAGATATTGGGAGGAACACCGGTGGCGAAGGCGGCTAC
CTGGACCGGTACTGACGCTGATGCGCGAAAGCTAGGGTAGCAAACAGGAT
TAGATACCCTGGTAGTCCTAGCTGTAAACGATGGGCACTTGGTGTAGCGG
GTATCGACCCCTGCTGTGCCGAAGCTAACGCATTAAGTGCCCCGCCTGGG
GAGTACGGTCGCAAGGCTGAAACTCAAAGGAATTGACGGGGGCCCGCACA
AGCGGTGGAGCATGTGGTTCAATTCGACGCAACGCGAAGAACCTTACCCA
GGCTTGAACAGCCGGTGACAGCCCTGGAAACAGGGTTTTCCTTCGGGACA
CCGGTAGAGGTGCTGCATGGCTGTCGTCAGCTCGTGTCGTGAGATGTTGG
GTTAAGTCCCGCAACGAGCGCAACCCTTGCCCTTAGTTACCATCGGGTCA
TGCCGGGGACTCTAGGGGGACTGCCCCGGAAAACGGGGAGGAAGGTGGGG
ATGACGTCAAGTCCTCATGGCCTTTATGTCTGGGGCTACACACGTGCTAC
AATGGGCGGTACAAAGGGTCGCAATGCCGCGAGGCTGAGCTAATCCCAAA
AAATCGTCCTCAGTTCGGATTGGAGTCTGCAACTCGACTCCATGAAGTTG
GAATCGCTAGTAATCGCGGATCAGCACGCCGCGGTGAATACGTTCCCGGG
CCTTGTACACACCGCCCGTCACATCACGAAAGTCGGTTGCACTCAAAGTC
GCTGAGCTAACCCGCAAGGGAGGCAGGCGCCTACGGTGTGATCGATGATT
GGGGTGAAGTCGTAACAAGGTAGCTGTAGGAGAACCTGTGGCTGGATCAC
CTCCTT
>14_1009_16_40cm_scaffold_18256_16S_1 16S ribosomal RNA (16S rRNA) id=221384210 bin="14_1009_16_40cm_Bacteria_10087_67_7" organism_tax=Bacteria
TGGAGAGTTTGATCCTGGCTCAGAATGAACGCTGGCGGCGTGCTTAACAC
ATGCAAGTCGAGCGAGGCCAGGGGGGCAACTCCCTGAGTCGAGCGGCGGA
CGGGTGAGTAACACGTGGGTAACCTACCCGGAAGTGGGGAATACCTCGGG
GAAACTCGAGCTAATACCGCATGACATCTTCGGGACGAGAGTCCTGACGA
TCAAAGCGGGGTCGCAAGATCTCGCGCTACCGGATGGGCCCGCGCCCGAT
TAGCTAGTTGGTGAGGTAATGGCTCACCAAGGCTTCGATCGGTAACCGGC
CTGAGAGGGCGATCGGTCACACCGGAACTGAGACACGGTCCGGACTCCTA
CGGGAGGCAGCAGTGGGGAATCTTGCGCAATGGGCGAAAGCCTGACGCAG
CAACGCCGCGTGGAGGATGAAGGCCCTTGGGTTGTAAACTCCTGTCGGCT
GGGAAGAAATCGTTTGTGGCTAATACCCGCAGACGTTGACTGTACCAGCA
AAGGAAGCCCCGGCTAACTCTGTGCCAGCAGCCGCGGTAATACAGAGGGG
GCCAGCGTTATTCGGAATTATTGGGCGTAAAGGGCGCGTAGGCGGCCATG
CGTGTCTTTCGTGAAATCCCTCGGCTCAACCGAGGACGTGCGGAAGAAAC
TGCAAGGCTCGAGTCCGGAAGAGGGGGGCGGAATTCCCAGTGTAGCGGTG
AAATGCGTAGATATTGGGAGGAACACCAGTGGCGAAGGCGGTCCCCTGGG
CCGGAACTGACGCTGAGGCGCGAAAGCGTGGGTAGCAAACGGGATTAGAT
ACCCCGGTAGTCCACGCCGTAAACGATGGGCACTTGGTGTCGCGGGTATC
GACCCCTGCGGTGCCGAAGCTAACGCATTAAGTGCCCCGCCTGGGGAGTA
CGGTCGCAAGGCTGAAACTCAAAGGAAT
>14_1009_16_40cm_scaffold_30628_16S_1 16S ribosomal RNA (16S rRNA) id=221384224 bin="14_1009_16_40cm_Deltaproteobacteria_10098_55_8" organism_tax=Deltaproteobacteria, Proteobacteria, Bacteria
CTGGAGAGTTTGATCCTGGCTCAGAACGAACGCTGGCGGCGTGCCTAACA
CATGCAAGTCGAACGAGAAAGGGGCTTCGGCCCTGAGTAAAGTGGCGCAC
GGGTGAGTAACACGTGGGTAACCTGCCTCTAAGATTGGGATAACCTGTCG
AAAGACGGACTAATACCGAATAAGACCACAGTTTCTGTGGAAACAGGGGT
AAAAGGTAGCCTCTACTTGTAAGCTATCACTTAGAGATGGGCCTGCGTAC
CATTAGCTAGTTGGTGGGGTAACGGCCTACCAAGGCAAAGATGGTTAGCT
GGTCTGAGAGGATGATCAGCCACACTGGAACTGAGACACGGTCCAGACTC
CTACGGGAGGCAGCAGTGGGGAATATTGCGCAATGGGCGAAAGCCTGACG
CAGCAACGCCGCGTGAGTGATGAAGGCCTTCGGGTCGTAAAGCTCTGTCG
GAGGGAACGAATGCTCCTGAGGTTAACAGCCTCGGGAAGTGACGGTACCC
TCAAAGGAAGCACCGGCTAACTCTGTGCCAGCAGCCGCGGTAATACAGAG
GGTGCAAGCGTTGTTCGGAATCATTGGGCGTAAAGGGCGTGTAGGCGGTT
TGTTAAGTCATGTGTGAAATCCCTCGGCTCAACCGGGGAAGGACGCATGA
AACTGGCAAGCTAGAGTA
>14_1009_16_40cm_scaffold_33028_16S_1 16S ribosomal RNA (16S rRNA) id=221384226 bin="14_1009_16_40cm_Bacteria_10099_56_7" organism_tax=Bacteria
TTGAGAGTTTGATCCTGGCTCAGAATCAACGCTGGCGGCGTGCCTAACAC
ATGCAAGTCGAGCGAGAAAGGGGCCGCAAGGCCCTAAGTACAGCGGCGCA
CGGGTGAGTAACACGTGGGTAATCTGCCCTGGAGTGGGGAATAACACCGG
GAAACCGGTGCTAATACCGCATACGATGCCGATGTCTGCGGATGTCGTCA
TGAAAGGAGCAATTCGCTCCAGGAGGAGCCCGCGGCTGATTAGCTAGTTG
GTGAGGTAATGGCTCACCAAGGCAACGATCAGTAGCCGGTCTGAGAGGAC
GGTCGGCCACACTGGAACTGAGACACGGTCCAGACTCCTACGGGAGGCAG
CAGTGGGGAATTTTTGGCAATGGGGGCAACCCTGACCAAGCAACGCCGCG
TGGATGATGAAGTCTCTTGGGACGTAAAACCCTTTCGACGGGGAAGAAAC
CGCAAGGTTGACGGTACCCGTAGAAGAAGCCCCGGCTAACTCCGTGCCAG
CAGCCGCGGTAATACGGGGGGGGCGAGCGTTGTTCGGAATTACTGGGCGT
AAAGGGCGCGTAGGCGGTTCGTTAAGTCGGATGTGAAAACTCTGGGCTCA
ACCCAGAGCCTGCATCCGAAACTGGCGAGCTAGAGTTCTGGAGGGGATAG
CGGAATTCCTGGTGTAGCGGTGAAATGCGTAGATATCAGGAGGAACA
>14_1009_16_40cm_scaffold_3170_16S_1 16S ribosomal RNA (16S rRNA) id=221384195 bin="14_1009_16_40cm_Nitrososphaera_10107_34_8" organism_tax=Nitrososphaera, Nitrososphaerales, Nitrososphaeria, Thaumarchaeota, Archaea
CTCCGGTTGATCCTGCCGGACCCGACTGCTATCAGAGTGAGATTAAGCCA
TGCGAGTCAACGTAGCAATACGTGGCACACGGCTCAGTAACACGTAGTCA
ACATAACCAAAGGACGTGGATAATCTCGGGAAACTGAGGCTAAACCGCGA
TAGACCAAGATACCTGGAATGGTTTTTGATCAAAATCTATATGGCCTTTG
GATTGGACTGCGTCCGATCAGGCTGTTGGTGAGGTAATGGCCCACCAAAC
CTATAACCGGTACGGGCTCTGAGAGGAGGAGCCCGGAGATGGGTACTGAG
AAAAGGACCCAGGCCCTATGGGGCGCAGCAGGCGCGAAACCTCTGCAATA
GGCGAAAGCCTGACAGGGTTACTCTGAGTGACTTTCGCTAAGAAAGTCTT
TTGACATCTCTAAAAATGGTGTAGAATAAGGGGTGGGCAAGTCTGGTGTC
AGCCGCCGCGGTAATACCAGCACCCCGAGTGGTCGGGACGATTATTGGGC
CTAAAGCATCCGTAGCCGGTTTTACAAGTCCTCCGTTAAATCCAACTGCT
TAACAGATGGGCCGCGGAGGATACTATAAGACTAGGAGGCAGGAGAGGCA
AGCGGTACTCAGTGGGTAGGGGTAAAATCCGTTGATCCATTGTAGACCAC
CAGTGGCGAAGGCGGCTTGCCAGAATGCGCTCGACGGTGAGGGATGAAAG
CTGGGGGAGCAAACCGGATTAGATACCCGGGTAGTCCCAGCCGTAAACGA
TGCAGACTCGGTGATGGACCAGCTTCATGCTAGTCCAGTGCCGCAGGGAA
GCCGTTAAGTCTGCCGCCTGGGTAGTACGGTCGCAAGACTGAAACTTAAA
GGAATTGGCGGGGGAGCACCACAAGGGGTGAAGCCTGCGGTTCAATTGGA
GTCAACGCCGGGAATCTTACCGGGGGCGACAGCAGAATGAAGGTCAAGCT
GAAGACTTTACCAGACAAGCTGAGAGGAGGTGCATGGCCGTCGCCAGCTC
GTGCCGTGAGGTGTCCTGTTAAGTCAGGTAACGAGCGAGACCCCTGCTTC
TAGTTGCTACTTTTATTCTTCGGAGTAGAAGGGCTAATTAGAAGGACTGC
CGCCGCTAAGGCGGAGGAAGGAGGGGGCTACGGCAGGTCAGTATGCCCCG
AAACCCTCGGGCCACACGCGGGCTGCAATGGTAAGTACAATAGGTTCCGA
TTCCGAAAGGAGGAGGCAATCCCGTAAAACTTACCACAGTTATGATTGAG
GGCTGAAACTCGTCCTCATGAATATGGAATCCCTAGTAATCGCGTGTCAT
CATCGCGCGGTGAATACGTCCCTGCTCCTTGCACACACCGCCCGTCGCTT
CATCGAAGTTGGTTTTAGGCGAGGTGGTGCGATATTGGCATTATCGAACC
TGAGATCAGCAACGAGGGAGAAGTCGTAACAAGGTGGCCGTAGGGGAACC
TGCGGCCGGATCACCTCC
>14_1009_16_40cm_scaffold_21378_16S_1 16S ribosomal RNA (16S rRNA) id=221384212 bin="14_1009_16_40cm_Euryarchaeota_10108_66_7" organism_tax=Euryarchaeota, Archaea
CTCCGGTTGACCCTGCCGGCGGGCACCGCTATGGGAGTTCGCTTAAGACA
TGCGAGTCGAGAGGTGTAAGACCTCGGCAGACGGCTCAGTAACACGCGGA
CAACCTGCCCTCGGGTGGGGGATACTCTCGGGAAACTGAGAATAATACCC
CATAGGTCCGGGATGCTGGAATGCTTCCGGGCTCAAAGCTCCGGCGCCCG
AGGATGGGTCTGCGGCCTATCAGCTTGTAGGGGGTTTAACAGACCCCCTA
GGCATCGACGGGTACGGGCTATGGGAGTAGTCGCCCGGAGATGGACTCTG
AGACACGAGTCCAGGCCCTACGGGGCGCAGCAGTCGCGAAAACTCCGCAA
TGTGGGAAACCACGACGGGGGAACTCCCAGTGCGTGCGCTTTGCGTACGC
TGTTCTCTCGCTTAAATCGCGGGAGGAGTAAGGGCCGGGTAAGACGGGTG
CCAGCCGCCGCGGTAATACCCGCGGCCCGAGTGGTGCTCATTATTATTGA
GCCTAAAACGTCCGTAGCCGGCTCGGTAAATTCCTGGGTAAATCGGGCAG
CTCAACTGTCCGAATTCCGGGGAGACTGCCGGGCTCGGGACCGGGAGAGG
TCGGAGGTACTCCGGGGGTAGGGGTAAAATCCTGTAATCCTCGGAGGACC
ACCAGTGGCGAAGGCGTCCGACTAGAACGGATCCGACGGTCAGGGACGAA
GCCCAGGGGCGCAAACGGGATTAGATACCCCGGTAGTCCTGGGTGTAAAC
GCTGCAGGCTTGGTGTCGGGGGTCCTACGTGGGCGCCCGGTGCCGGAGCG
AAGGTGTTAAGCCTGCTGCTTGGGGAGTACGGTCGCAAGACTGAAACTTA
AAGGGATTGGCGGGGGAGCACCGCAACGGGAGGAGCGTGCGGTTCAATTG
GATTCAACGCCGGAAAACTCACCGGGGGCGACCCTTACATGAAGGCCAGG
CTGATGACTTTGCCTGATTTTGGGAGAGGTGGTGCATGGCCGTCGTCAGT
TCGTACCGTAGGGCGTTCTGTCAAGTCAGATAACGAACGAGACCCTTGCC
CATTGTTGCTACGTCGATCTCCGGATCGGCGGCACACTATGGGGACCGCC
ATCGCTAAGATGGAGGAAGGAGAGGTCAACGGTAGGTCCGTATGCCCCGA
ATCCCCCGGGCAACACGCGCGCTACAAAGGACGGGACAATGGGTTCCGAC
CCCGAGAGGGGAAGGCAATCCCGAAACCCGTTCGCAGTTCAGACTGAGGG
CTGTAACCCGCCCTCACGAAGATGGATTCCGTAGTAATCGCGTGTCAACA
TCACGCGGTGAATATGCCCCTGCTCCTTGCACACACCGCCCGTCAAGCCA
CCCGAGTTGGGCTTCAGTGAGGGTGCGATCCTTGTCGCGCTCGAACTGAG
GTTCAGCAAGGAGGGCTAAGTCGTAACAAGGTATCTGTAGGGGAACCTGC
AGATGGATCACCTCC
>14_1009_16_40cm_scaffold_7789_16S_1 16S ribosomal RNA (16S rRNA) id=221384200 bin="14_1009_16_40cm_unknown_10122_53_10" organism_tax=unknown
CTCCGCTTGATCCTGGCGGACCCAACTGCTAGCGGGATGAGACTAAGCCA
TGCGAGTCAAACGCATCCTAGCCACGGTGGAAGCGTGGCGTACGGCTCAG
TAACATGTGGCTAACCTACCCTCAGAACCGGGACAACTTCGGGAAACTGA
GGCTAATACCGGATAGATGGAGAGGCCTGGAATGGTTCTCCGTTCAAAAG
GCCCTGGCAGCATGCTTGCCAGGGTTGTCTGAGGATGGGGCCGCACCTGA
TCAGGTTGTTGGTGAGGTAACGGCTCACCAAGCCTATAACCAGTACGGGC
CGTGAGAGCGGGAGCCCGGAGATGGGCACTGAGACAAGGGCCCAGGCCCT
ACGGGGCGCAGCAGGCGCGAAACCTCTGCAATGCGCGAAAGCGTGACAGG
GTCATCCCGAGTGCCATCCGCTGAGGAAGGCTTTTGCCTGGTCTAACCAG
CCGGGTGAATAAGGGGAGGGCAAGTCTGGTGTCAGCCGCCGCGGTAATAC
CAGCTCCTCGAGTGGTTGGGACGATTATTGGGTCTAAAGCGTCCGTAGCC
GGCTGGAAAAGTTCTCCGTTAAACCCAACGATCCAATCGTTGGCCTGCGG
AGAATACTCTTCGGCTTGGGGGCGGGGGAGGTCGGCGGTAGTCCCGGGGT
AGGGGCGAAAAGAGAAACAGTGTTTCTCGTCGCAGTCTTATAATCCCGGG
AGGACCACCAGTGGCGAAGGCGGCCGACTAAAACGCGCCCGACGGTGAGG
GACGAAAGCTGGGGGAGCGAACGGGATTAGATACCCCGGTAGTCCCAGCT
GTAAACGATGCAGGCTAGGTGTTAGAACGGGTACGGCCCGTCCTAGTGCC
GCAGGGAAGCCATTAAGCCTGCCACCTGGGGAGTACGGCCGCAAGGCTGA
ATTCTCGACGTGCAAAAACGCGCGCCGGGACAGTTAACTTAAAGGAATTG
GCGGGGGAGCACCACAAGGGGTGAAGCTTGCGGTTTAATTGGAGTCAACA
CCGGGAACCTTACCAGGGGCGACAGTTGGATGAAGGTCAGATTAAAGGTC
TTACCGGACTAGCTGAGAGGAGGTGCATGGCCGTCGCCAGTTCGTGCCGT
GAGGTGTTCTCTTAAGTGAGAAAACGAACGAGACC
>14_1009_16_40cm_scaffold_77337_16S_1 16S ribosomal RNA (16S rRNA) id=221384256 bin="14_1009_16_40cm_Rhizobiales_10600_60_5" organism_tax=Rhizobiales, Alphaproteobacteria, Proteobacteria, Bacteria organism_desc=Pete_OTU_291
TTGAGAGTTTGATCCTGGCTCAGAACGAACGCTGGCGGCAGGCTTAACAC
ATGCAAGTCGAACGGATGTAGCAATACATCAGTGGCAGACGGGTGAGTAA
CACGTGGGAACCTTCCTCGTTGTACGGGACAACTCAGGGAAACTTGAGCT
AATACCGTATACGTCCGAGAGGAGAAAGATTTATCGCAATGAGACGGGCC
CGCGTCGGATTAGCTAGTTGGTGGGGTAACGGCCTACGTAGCTGATCTGA
GAGGATGATCAGCCACACTGGGACTGAGACACGGCCCAGACTCCTACGGG
AGGCAGCAGTGGGGAATCTTGGACAATGGGCGCAAGCCTGATCCAGCCAT
GCCGCGTGAGTGAAGAAGGCCTTAGGGTTGTAAAGCTCTTTTGCCAGGGA
CGATAATGACGGTACCTGGAGAATAAGCCCCGGCAAACTTCGTGCCAGCA
GCCGCGGTAATACGAAGGGGGCTAGCGTTGTTCGGATTTACTGGGCGTAA
AGCGCACGTAGGCGGATTGTTAAGTCAGGGGTGAAATCCCGGAGCTCAAC
TCCGGAACTGCCTTTGATACTGGCAATCTTGAGGCTGGAAGAGGTTAGTG
GAATTCCCAGTGTAGAGGTGAAATTCGTAGATATTGGGAAGAACACCAGT
GGCGAAGGCGGCTAACTGGTCCAGATCTGACGCTGAGGTGCGAAAGCGTG
GGGAGCAAACAGGATTAGATACCCTGGTAGTCCACGCCGTAAACGATGGA
TGCTAGCCG
>14_1009_16_40cm_scaffold_12118_16S_1 16S ribosomal RNA (16S rRNA) id=221384208 bin="14_1009_16_40cm_Acidobacteria_10131_59_8" organism_tax=Acidobacteria, Bacteria
CGAGAGTTTGATCCCGGCTCAGAATCAACGCTGGCGGCGCGCCTAACACA
TGCAAGTCGCACGAGAAAGCGGGAGCAATCTCGCAAGTACAGTGGCGTAC
GGGTGAGTAACACGTGGATCATCTGCCCTGGAGTGGGGAATAACGCTGGG
AAACCGGCGCTAATACCGCATATTCCCGAGAGGGGAAAGCAGCAATGCGC
TCGAGGAGGAGTCCGCGGCCGATTAGCTAGTTGGTAGGGTAAAGGCCTAC
CAAGGCTGTGATCGGTAGCCGGCCTGAGAGGGCACACGGCCACACTGGCA
CTGAAACACGGGCCAGACTCCTACGGGAGGCAGCAGTGGGGAATCTTGCA
CAATGGGGGAAACCCTGATGCAGCGACGCCGCGTGAGCGATGAAGCCCTT
CGGGGTGTAAAGCTCTTTCGGCAGGGAAGATTATGACGGTACCTGCAGAA
GCAGCTGCGGCTAACTACGTGCCAGCAGCCGCGGTAATACGTAGGCAGCA
AGCGTTGTTCGGAGTTACTGGGCGTAAAGGGTGTGTAGGCGGCCTGTTAA
GTTCCGTGTGAAATCTCCCGGCTCAACCGGGAGGGTGCGCGGAAAACTGG
CGGGCTAGAGTGCGGGATGGGAGAGTAGAATTCCTGGTGTAGCGGTGAAA
TGCGTAGATATCAGGAGGAATACCGGTGGTGTAGACGGCTCTCTGGACCG
CAACTGACACTGAGACACGAAAGCGTGGGTAGCAAACAGGATTAGATACC
CTGGTAGTCCACGCCCTAAACGATGCATATTTGGTGTAGGTCATTCAGTT
GATCTGTGCCGGAGCTAACGCGTTAAATATGCCGCCTGGGGAGTACAGTC
GCAAGGCTGAAACTCAAAGGAATTGACGGGGGCCCGCACAAGCGGTGGAG
CATGTGGTTCAATTCGACGCAACGCGAAGAACCTTACCTGGGCTCGAACG
GCTGGTCAACGATCGTGGAAACACGGTTACTCCGCAAGGGGGTCCAGTCG
AGGTGCTGCATGGCTGTCGTCAGCTCGTGTCGTGAGATGTTGGGTTAAGT
CCCGCAACGAGCGCAACCC
>14_1009_16_40cm_scaffold_21413_16S_1 16S ribosomal RNA (16S rRNA) id=221384213 bin="14_1009_16_40cm_Rokubacteria_10140_71_15" organism_tax=Rokubacteria, Bacteria
TGGCGAGTTTGATCCTGGCTCAGAGCGAACGCTGGCGGCGTACTTAACAC
ATGCAAGTCAAACGGGGATCGTCGGGTTAGCAATAATTCGGCGGTCCTAG
TGGCGCACGGGTGAGTAACACGTGGGTAACCTGCCCTAGAGACCGGGATA
CCCTCTCGAAAGGGAGGCTAATACTGGATACGTTCCCTGGGTCGCGAGAC
TCGGGGAGGAAAGGTGGCGCAAGCTGCCACTCTTGGAGGGGCTCGCGGCC
TATCAGCTAGTTGGTGAGGTAACGGCTCACCAAGGCTATGACGGGTAGCT
GGTCTGAGAGGACGACCAGTCACACGGGAACTGAGACACGGTCCCGACTC
CTACGGGAGGCAGCAGTGGGGAATTTTCCGCAATGGGCGAAAGCCTGACG
GAGTGACGCCGCGTGGGGGACGAAGGCCTTCGGGTCGTAAACCCCTGTCA
GAGGGAAAGAAGGGTATCGGCGTGAACAGCGCCGGTATCTGACGGTACCT
TCAGAGGAAGCCCCGGCCAACTCTGTGCCAGCAGCCGCGGTAAGACAGAG
GGGGCAAGCGTTGCTCGGAATCACTGGGCGTAAAGGGCGCGTAGGCGGGA
TGGCAAGTCGGTCGTGAAATCCTTCGGCTCAACCGAAGAACGTCGGCCGA
TACTGCCGTTCTTGAGGGATGCAGAGGAGACTGGAATTCCCGGTGTAGCG
GTGAAATGTGTAGAGATCGGGAGGAACACCGGTGGCGAAGGCGGGTCTCT
GGGCATTTCCTGACGCTGAGGCGCGAAAGCGTGGGGAGCAAACGGGATTA
GATACCCCGGTAGTCCACGC
>14_1009_16_40cm_scaffold_10411_16S_1 16S ribosomal RNA (16S rRNA) id=221384205 bin="14_1009_16_40cm_Actinobacteria_10144_70_13" organism_tax=Actinobacteria, Actinobacteria, Bacteria
CGGAGAGTTTGATCCTGGCTCAGGACGAACGCTGGCGGCGCGCTTAACAC
ATGCAAGTCGAGCGAGAACCCAGGCTTCGGCCTGGGGGAAAGCGGCGAAC
GGGTGAGTAACACGTGGGTAATCTGCCCTCGACATCGGGATAGCCCGGGG
AAACCCGGATTAATACCGAATGGCCCATCTGCTCTTCGGAGCGGCTGGAA
AAGGTAGCTTCGGCCTCCGGTCGAGGAGGAGCCCGCGGCGGATTAGCTTG
TTGGTGAGGTAACGGCTCACCAAGGCTACGATCCGTAGCTGGTCTGAGAG
GACGATCAGCCACACTGGGACTGAGACACGGCCCAGACTCCTACGGGAGG
CAGCAGTGGGGAATCTTGCGCAATGGGCGAAAGCCTGACGCAGCGACGCC
GCGTGCGGGAAGAAGGCCTTCGGGTTGTAAACCGCTTTCAGGAGGGACGA
AGCCACTCAGGTTAATAGCCGAGAGGGTGACGGTACCTCCAGAAGAAGCC
CCGGCTAACTACGTGCCAGCAGCCGCGGTAATACGTAGGGGGCAAGCGTT
GTCCGGATTTATTGGGCGTAAAGAGCGTGTAGGCGGCCAGATAGGTCCTC
TGTGAAAACTCGAGGCTTAACCTCGAGATGTCGGTGGAAACCATCTGGCT
AGAGTCCGGAAGAGGAGAGCGGAATTCCTGGTGTAGCGGTGAAATGCGCA
GATATCAGGAAGAACACCCGTGGCGAAGGCGGCTCTCTGGGACGGTACTG
ACGCTGAGACGCGAAAGCGTGGGGAGCGAACAGGATTAGATACCCTGGTA
GTCCACGC
>14_1009_16_40cm_scaffold_41263_16S_1 16S ribosomal RNA (16S rRNA) id=221384234 bin="14_1009_16_40cm_Bacteria_10154_62_6" organism_tax=Bacteria
TTGAAGGGTTTGATCCTGGCTCAGAACGAACGTTGGCGGCGTGGATTAGG
CATGCAAGTCGAACGAGAAACCCTGGGCAACTGGGGTGGAAAGTGGCGAA
AGGGGCAGTAATGCGTGGGTAACCTACCCTGGGGATCGGAATAGCCATCC
TAACGGATGGGTAATACCGAGCGATGTAACGAGGGGGCATCTCCTTGTTA
CCAAATGAATTTCGCCCTGGGAGGGGCTCACGTCGTATTAGCTTGTTGGT
GAGGTAACGGCTCACCAAGGCAAAGATGCGTAGCGGGTGTGAGAGCACGA
CCCGCGCCACTGGCACTGAGACACTGGCCAGACTCCTACGGGAGGCTGCA
GTCGAGGATCTTCGGCAATGGGCGCAAGCCTGACCGAGCGACGCCGCGTG
CGCGATGAAGGCCTTCGGGTTGTAAAGCGCTGTCGAGGGGGAGAAAAGCC
CGCAAGGGTCTGATCTATCCCTGGAGGAAGCACGGGCTAAGTTCGTGCCA
GCAGCCGCGGTAAGACGAACCGTGCGAACGTTGTTCGGAATCACTGGGCT
TAAAGGGCGCGTAGGCGGTCGATCAAGTCTGGGGTGAAATCTTTCGGCTT
AACCGGAAAAGTGCCTGGGATACTGATCGGCTGGAGGGAGGTAGGGGGAG
CTGGAACTTCCAGTGGAGCGGTGAAATGCGTTGATATTGGAAGGAACTCC
GGTGGCGAAAGCGAGCTCCTGGACCTCTTCTGACGCTGAGGCGCGAAAGC
TAGGGGAGCAAACGGGATTAGATACCCCGGTAGTCCTAGCCCTAAACGAT
GGGTACTAGGTTGTGGACTTAACATGGGTTCACAGCCGAAGCAAAAGTGT
TTAGTACCCCGCCTGGGGAGTATGGTCGCAAGGCTGAAACTCAAAGGAAT
TGACGGGGGCTCACACAAGCGGTGGAGCATGTGGCTCAATTCGAGGCTAC
GCGAAGAACCTTATCCTGGACTTGACATGTGCGAAAGCGCTAGGAAGTAG
GGAGCGGAAACGTTTCCCCAACGGTATCCAGTCCGGAACCTAGTACAGGT
GCTGCATGGCTGTCGTCAGCTCGTGTCGTGAGATGTCGGGTTAAGTCCCA
TAACGAGCGAAACCCTTGTTTCCAGTTGCCAGCGGGTCATGCCGGGGACT
CTGGAAAGACTGCCGGTGTTAAACCGGAGGAAGGTGGGGATGACGTCAAG
TCCTCATGGCCTTTATGTCCAGGGCTGCACACGTGCTACAATGGCGCATA
CAAAGGGACGCCAACGCGCGAGCGGGAGCAAATCCCAAAAAATGCGCCCC
AGTTCAGATTGCAGGCTGCAACTCGCCTGCATGAAGTTGGAATCGCTAGT
AATCGCAGGTCAGCAACACTGCGGTGAATGTGTTCCTGAGCCTTGTACAC
ACCGCCCGTCAAGCCACGAAAGATCGGGGCATCCGAAGCCGGTGTCACAG
CCGTCGAAGATGAAACGGTCGATTGGGACTAAGTCGTAACAAGGTAACCG
TAGGGGAACCTGCGGTTGGATCACCTCCTT
>14_1009_16_40cm_scaffold_15374_16S_1 16S ribosomal RNA (16S rRNA) id=221384209 bin="14_1009_16_40cm_Bacteria_10157_53_6" organism_tax=Bacteria organism_desc=Acidobacteria; OTU_1890; GP_11 (SILVA)
ATTGAGAGTTTGATCCTGGCTCAGAATCAACGCTGGCGGCGTGCCTAACA
CATGCAAGTCGAACGCGAAAGTCCCGCAAGGGGCAAGTAGAGTGGCGCAC
GGGTGAGTAACACGTGGATAACCTGCCTTTGAGTGGGGAATAACCTTCCG
AAAGGAGGGCTAATACCGCATAAAATCTCGAAACACAAGTTTTGGGATTG
AAAGGGGCAATTTGCTCGAAGAGGGGTCCGCGCCTGATTAGCTAGTTGGT
GAGGTAACGGCTCACCAAGGCTTCGATCAGTAGCCGTCCTGAGAGGGAGC
ACGGCCACACTGGAACTGAGACACGGTCCAGACTCCTACGGGAGGCAGCA
GTGGGGAATTTTTGGCAATGGGCGCAAGCCTGACCAAGCAACGCCGCGTG
GGTGATGAAGTATCTCGGTACGTAAAACCCTTTTGGCAGGGACGAACCTA
ATGACGGTACCTGCAGAAGAAGCCCCGGCTAACTCCGTGCCAGCAGCCGC
GGTAATACGGGGGGGGCAAGCGTTGTTCGGAATTACTGGGCGTAAAGGGC
GCGTAGGCGGTTGGACAAGTCAGCTGTGAAAACCTCGGGCTTAACCCGAG
GCCTGCAGTTGAAACTGTCTGGCTGGAGTGTGGGAGAGGAGAGTGGAATT
CCCGGTGTAGCGGTGAAATGCGTAGATATCGGGAGGAACACCGGTGGCGA
AGGCGGCTCTCTGGACCACAACTGACGCTGAGGCGCGAAAGCTAGGGGAG
CAAACAGGATTAGATACCCTGGTAGTCCTAGCTGTAAACGATGGATACTT
GGTGTGGGGGGTGTTAAATCCCCCTGTGCCGAAGCTAACGCATTAAGTAT
CCCGCCTGGGGAGTACGGTCGCAAGTCTGAAACTCAAAGGAATTGACGGG
GGCCCGCACAAGCGGTGGAGCATGTGGTTCAATTCGACGCAACGCGAAGA
ACCTTACCTGGGCTTGAACTGGAGTGGAAGCAGGCAGAGATGTCTGTGTC
CTTTTCGGGACTGCTCTAGAGGTGCTGCATGGCTGTCGTCAGCTCGTGTC
GTGAGATGTTGGGTTAAGTCCCGCAACGAGCGCAACCCTTGTCCTTAGTT
GCTAACGAGTCAAGTCGAGAACCCTAAGGAAACTGTCGGCGATAAGCCGG
AGGAAGGTGGGGATGACGTCAAGTCCTCATGGCCTTTATGTCCAGGGCTA
CACACGTGCTACAATGGGCGGTACAAAGGGTCGCAAACCCGCGAGGGGGA
GCCAATCCCAGAAAACCGTTCTCAGTTCGGATTGCAGTCTGCAACTCGAC
TGCATGAAGCTGGAATCGCTAGTAATCGCGGATCAGCATGCCGCGGTGAA
TACGTTCCCGGGCCTTGTACACACCGCCCGTCACATCATGAAAGCTGGTT
GTACTAGAAGTCGCCGTGCTAACCGCAAGGAGGCAGGTGCCCAAGGTATG
ACTGGTGATTGGGGTGAAGTCGTAACAAGGTAGCTGTAGGAGAACCTGTG
GCTGGATCACCTCCTT
>14_1009_16_40cm_scaffold_2920_16S_1 16S ribosomal RNA (16S rRNA) id=221384193 bin="14_1009_16_40cm_Bacteria_10176_71_10" organism_tax=Bacteria
TGGCGAGTTTGATCCTGGCTCAGAGCGAACGCTGGCGGCGTACTTAACAC
ATGCAAGTCGAACGAGGATCGTCGGTGTAGCAATACATCGGCGGTTCTAG
TGGCGCACGGGTGAGTAACACGTGGGTAACCTGTCCTCGAGTTCGGGATA
CCCTCTCGAAAGGGAGGCTAATACCGGATACGTTCCCCGGATTGCGAAAT
CTAGGGAGGAAAGGCGGCGCAAGCTGCCGCTCATGGAGGGGCTCGCGGCC
TATCAGCTAGTTGGTGAGGTAATGGCTCACCAAGGCTATGACGGGTAGCT
GGTCTGAGAGGACGACCAGCCACACGGGAACTGAGACACGGTCCCGACTC
CTACGGGAGGCAGCAGTGGGGAATTTTCCGCAATGGGCGAAAGCCTGACG
GAGTGACGCCGCGTGGGGGACGAAGGCCTTCGGGTTGTAAACCCCTGTCA
GAGGGAAAGAAGGGTGTCGGCGCGATAACCGCCGGCACTTGACGGTACCT
TCAGAGGAAGCCCCGGCCAACTCTGTGCCAGCAGCCGCGGTAAGACAGAG
GGGGCAAGCGTTGCTCGGAATCACTGGGCGTAAAGGGCGCGTAGGCGGGA
TGGCAAGTCAGTCGTGAAATCTCTCGGCTCAACCGAGAAACGTCGGCTGA
TACTGCCGTTCTTGAGGGATGCAGAGGAGACTGGAATTCCCGGTGTAGCG
GTGAAATGTGTAGAGATCGGGAGGAACACCGGTGGCGAAGGCGGGTCTCT
GGGCATTTCCTGACGCTGAGGCGCGAAAGCGTGGGGAGCAAACGGGATTA
GATACCCCGGTAGTCCACGCTGTAAAC
>14_1009_16_40cm_scaffold_81545_16S_1 16S ribosomal RNA (16S rRNA) id=221384261 bin="14_1009_16_40cm_Betaproteobacteria_10178_65_9" organism_tax=Betaproteobacteria, Proteobacteria, Bacteria
CTGAAGAGTTTGATCCTGGCTCAGATTGAACGCTGGCGGCATGCTTTACA
CATGCAAGTCGTACGCGGGTGAGGGGCAACTCTCACCTGAGTGGCGAACG
GGTGAGTAATACATCGGAACGTGTCCCGTAGTGGGGGATAGCTCGGCGAA
AGCCGGATTAATACCGCATATGCTCTACGGAGGAAAGCGGGGGATCCGCA
AGGACCTCGCGCTATGGGAGCGGCCGATGTCCGATTAGCTTGTTGGTGGG
GTAACGGCTTACCAAGGCGACGATCGGTAGCTGGTCTGAGAGGATGATCA
GCCACACTGGGACTGAGACACGGCCCAGACTCCTACGGGAGGCAGCAGTG
GGGAATTTTGGACAATGGGGGAAACCCTGATCCAGCCATGCCGCGTGAGT
GAAGAAGGCCTTCGGGTTGTAAAGCTCTTTTGGCCGGAAAGAAAAGGCTA
CGGATAACACCCGTGGTCCTTGACGGTACCGGCAGAATAAGCACCGGCTA
ACTACGTGCCAGCAGCCGCGGTAATACGTAGGGTGCGAGCGTTAATCGGA
ATTACTGGGCGTAAAGCGTGCGTAGGCGGTCTCGCAAGTCCGCTGTGAAA
GCCCCGGGCTTAACCTGGGAATGGCAGTGGAAACTATGGGACTTGAATCT
GGCAGAGGGGGGTGGAATGCCACGTGTAGCAGTGAAATGCGTAGAGATGT
GGCGGAACACCGATGGCGAAGGCAGCCCCCTGGGCTGAGATTGACGCTCA
GGCACGAAAGCGTGGGGAGCAAACAGGATTAGATACCCTGGTAGTCCACG
C
>14_1009_16_40cm_scaffold_116659_16S_1 16S ribosomal RNA (16S rRNA) id=221384084 bin="14_1009_16_40cm_Bacteria_10184_69_7" organism_tax=Bacteria
CGGAGAGTTTGATCCTGGCTCAGGACAAACGCTGGCGGGGTGCGTGAGAC
ATGCAAGTCGAACGGGGTCTCATCGGGCTTGCTCGAGGAGACCTAGTGGC
GGACGGCTGAGTAACGCGTAGGTGACCTGCCCGGAAGTGGGGAATAACTG
CCCGAAAGGGTGGCTAATACCGCATGTGGTCGGCGATTCGCTTCGTCGTC
CAAAGCCGCAAGGCGCTTCCGGAGGGGCCTGCGTCCGATTAGCTAGTTGG
TGGGGTAATGGCTCACCAAGGCGACGATCGGTAGCTGGTCTGAGAGGATG
ATCAGCCAGACTGGGACTGAGAACGGCCCAGACTCCTACGGGAGGCAGCA
GTCGGGAATTTTGCCCAATGGACGAAAGTCTGAGGCAGCAACTCCGCGTG
AGGGACGAAGGCCTTCGGGTCGTAAACCTCTTTTCTCAGGGAAGATACAA
GACGGTACCTGAGGAATAAGCCACGGCTAACTACGTGCCAGCAGCCGCGG
TAATACGTAGGTGGCGAGCGTTGTCCGGATTTACTGGGCGTAAAGAGCGC
GCAGGCGGCCGGTCAAGTCCGATGTGAAAGCTCCCGGCTTAACTGGGAAA
TTGCATCGGAAACTGATCGGCTTGAAGGTGGGAGAGGGTAGCGGAATTCC
CGGTGTAGTGGTGAAATGCGTAGATATCGGGAGGAACACCAGTGGCGAAA
GCGGCTACCTGGCCCATTCTTGACGCTGAGGCGCGAAAGCTAGGGGAGCA
AACGGGATTAGATACCCCGGTAGTCCTAGCCGTAAACGATGAACACTAGG
CGTAGTCGGTATCGACCCCGGCTGTGCCGTAGCCAACGCATTAAGTGTTC
CGCCTGGGGAGTACGGCCGCAAGGCTAAAACTCAAAGGAATTGACGGGGG
CCCGCACAAGCAGCGGAGCGTGTGGTTTAATTCGTCGAAACGCGAAGAAC
CTTACCAGGACTTGACATGCACCGGAAAACGGCGGAAACGTCGTCCTCCC
GCAAGGGATCGGTGTGCAGGTGTTGCATGGCTGTCGTCAGCTCGTGTCGT
GAGATGTTGGGTTAAGTCCCGCAACGAGCGCAACCCCCGTGGCATGTTGT
ATCACTCATGCCAGACTGCCGAGAGAAACTCGGAGGAAGGTGGGGATGAC
GTCAAGTCAGCATGGCCCTTA
>14_1009_16_40cm_scaffold_43908_16S_1 16S ribosomal RNA (16S rRNA) id=221384239 bin="14_1009_16_40cm_Bacteria_10217_55_10" organism_tax=Bacteria
ACGGAGAGTTTGATTCTGGCTCAGAACGAACGCTGGCGGCGTGGATAAGA
CATGCAAGTCGGACGGGATTACTTTTGGTAGCAATACCGAAAGTGATTCA
GTGGCGAACGGGTGCGTAACACGTGGGCAATCTACCGAGAAGTGGGGGAT
AGCTCGCCGAAAGGCGAATTAATACCGCATGTGATCAGAGGCGACATCGC
TTCGAAATCAAAGGTGGCGCAAGCTACCGCTTTTTGAGGAGCCCGCGGCC
TATCAGCTTGTTGGTGAGGTAACGGCTCACCAAGGCATTGACGGGTAGCT
GGTCTGAGAGGACGACCAGTCACACTGGGACTGAGACACGGCCCAGACAC
CTACGGGTGGCAGCAGTCGAGAATTTTTCTCAATGGGGGAAACCCTGAAG
GAGCGACGCCGCGTGGAGGATGAAGGTCTTCGGGTTGTAAACTCCTGTCA
TTTGGGAACAAGGCTGTGCGGTTAACTGCCGCGCAGTTGATAGTACCAGA
AGAGGAAGAGACGGCTAACTCTGTGCCAGCAGCCGCGGTAATACAGAGGT
CTCAAGCGTTGTTCGGATTCATTGGGCGTAAAGGGTGCGTAGGCGGCGCG
GTAAGTCGGGTGTGAAATTTCGAGGCTTAACTTCGAAACTGCATTCGATA
CTGCCGTGCTTGAGGACTGGAGAGGAGACTGGAATTTACGGTGTAGCGGT
GAAATGCGTAGATATCGTAAGGAAGACCAGTGGCGAAGGCGGGTCTCTGG
ACAGTTCCTGACGCTGAGGCACGAAGGCCAGGGGAGCAAACGGGATTAGA
TACCCCGGTAGTCCTGGCAATAAAC
>14_1009_16_40cm_scaffold_7813_16S_1 16S ribosomal RNA (16S rRNA) id=221384201 bin="14_1009_16_40cm_Bacteria_10219_71_7" organism_tax=Bacteria organism_desc=Rokubacteria; OTU_2391; T0_Elevated_20cm
CTGGAGAGTTTGATCCTGGCTCAGAACGAACGCTGGCGGCGTGCCTAATA
CATGCAAGTCGAGCGGACCGCTTTGGGCAACTGAAGCGGTTAGCGGCGGA
CGGGTGAGTAACACGTGGGTAACCTACCTGGGGGACCGGGATAACATCTC
GAAAGGGGTGCTAATACCGGATACGTTCCTCGGGGCACAAGCCCTGGGGA
GGAAAGGTGGCGCAAGCGGCCACCCCCAGATGGGCCTGCGGCCCATTAGC
TAGTTGGCGGGGTAACGGCCCACCAAGGCGATGATGGGTAGCCGGTCTGA
GAGGATGACCGGCCACACGGGGACTGAGACACGGCCCCGACTCCTACGGG
AGGCAGCAGTAGGGAATCTTCCGCAATGGGCGAAAGCCTGACGGAGCAAC
GCCGCGTGGGGGACGAAGGCCTTCGGGTCGTAAACCCCTGTCATGGGGAA
AGATGGGCGTCAGGGTGAACAGCCCTGGCGCTTGACGGTACCCCAAGAGG
AAGCCACGGCCAACTCCGTGCCAGCAGCCGCGGTAATACGGAGGTGGCAA
GCGTTGTTCGGAATTACTGGGCGTAAAGGGCGCGTAGGCGGGGAGGTAAG
TCGGGTGTGAAATCCCTCGGCTCAACCGAGGAACTGCGCCCGAAACTGCT
TCTCTTGAGTCCCGGAGAGGAAGGTGGAATTCCCGGTGTAGCGGTGAAAT
GTGTAGAGATCGGGAGGAACACCGGTGGCGAAGGCGGCCTTCTGGACGGT
GACTGACGCTGAGGCGCGAAAGCGTGGGGAGCAAACGGGATTAGATACCC
CGGTAGTCCACGCTGTAAACGATGGGTGCTAGGTGTGGGGGGTATCGACC
CCCCCCGTGCCGAAGCTAACGCATTAAGCACCCCGCCTGGGGAGTACGGC
CGCAAGGTTGAAACTCAAAGGAATTGACGGGGGCCCGCACAAGCGGTGGA
GCATGTGGTTTAATTCGACGCAACGCGAAGAACCTTACCTGGGCTTGACA
TGTCGGGAGTACCGAACCGAAAGGGGAGGGACTCGTAAAATCGAGATCCG
ACACAGGTGGTGCATGGCTGTCGTCAGCTCGTGCCGTGAGGTGTTGGGTT
AAGTCCCGCAACGAGCGCAACCCCTACCCCATGTTGCTACCGGGTAATGC
CGGGCACTCTTGGGGAACTGCCGGCGGTAAGCTGGAGGAAGGTGGGGACG
ACGTCAAGTCATCATGCCCTGTATGCCCAGGGCCACACACGTGCTACAAT
GGCCGGTCCAAAGCGCTGCAAACCCGTGAGGGGGAGCCAATCGCAAAAAG
CCGGTCTCAGTTCAGATCGAAGGCTGCAACTCGCCTTCGTGAAGGCGGAA
TCGCTAGTAAGCGCGGATCAGCAGGCCGCGCTGAATACGTTCCCGGGCCT
TGTACACACCGCCCGTCACACCACGAAAGCCGGTTGTACCAGAAGTCGCT
GAGCTAACCCGCAAGGGGGGCAGGCGCCGAAGGTATGGTCGGTGATTGGG
GTGAAGTCGTAACAAGGTAGCCGTAGGGGAACCTGCGGCTGGATCACCTC
CTT
>14_1009_16_40cm_scaffold_3542_16S_1 16S ribosomal RNA (16S rRNA) id=221384196 bin="14_1009_16_40cm_Actinobacteria_10239_70_8" organism_tax=Actinobacteria, Actinobacteria, Bacteria
CGGAGAGTTTGATCCTGGCTCAGGACGAACGCTGGCGGCGCGCTTAACAC
ATGCAAGTCGAGCGAGAACCGGACCTTCGGGTCCGGGGACAGCGGCGAAC
GGGTGAGTAACACGTGAGTAATCCACCCTCGGTACCGGAATAGCCCGGGG
AAACCCGGATTAATGCCGGATGGCCCGACAGCTCCTCGGAGCAGTCGGAA
AAGGTAGCTTCGGCCTCCGACCGAGGACGAGCTCGCGGCGGATTAGCTTG
TTGGCGGGGTAAAGGCCCACCAAGGCGACGATCCGTAGCTGGTCTGAGAG
GACGATCAGCCACACTGGGACTGAGACACGGCCCAGACTCCTACGGGAGG
CAGCAGTGGGGAATCTTGCGCAATGGGCGAAAGCCTGACGCAGCGACGCC
GCGTGAGGGAAGAAGGCCTTCGGGTTGTAAACCTCTTTCAGGAGGGACGA
AGCCCCTCGGGTGAATAGCCCAGAGGGTGACGGTACCTCCAGAAGAAGCC
CCGGCTAACTACGTGCCAGCAGCCGCGGTAATACGTAGGGGGCAAGCGTT
GTCCGGATTTATTGGGCGTAAAGAGCGTGTAGGCGGCCAAATAGGTCGGT
TGTGAAAACTGGATGGCTCAACCTCCAGACGTCGACCGAAACCATCTGGC
TAGAGTCCGGAAGAGGAGAATGGAATTCCTGGTGTAGCGGTGAAATGCGC
AGATATCAGGAAGAACACCCGTGGCGAAGGCGGTTCTCTGGGACGGTACT
GACGCTGAGACGCGAAAGCGTGGGGAGCAAACAGGATTAGATACCCTGGT
AGTCCACGCCGTAAACGATGGGTGCTAGGTGTGGGGGGTGTCGACTCCCT
CCGTGCCGAAGCTAACGCATTAAGCACCCCGCCTGGGGAGTACGGCCGCA
AGGCTAAAACTCAAAGGAATTGACGGG
>14_1009_16_40cm_scaffold_120893_16S_1 16S ribosomal RNA (16S rRNA) id=221384088 bin="14_1009_16_40cm_Gemmatimonadetes_10243_71_6" organism_tax=Gemmatimonadetes, Bacteria organism_desc=OTU_2254; rRNA Gemma Uncultured 97.3% (SILVA)
TTGGAGAGTTTGATCCTGGCTCAGGACGAACGCTGGCGGCGTGCCTAACA
CATGCAAGTCGAACGGGATCGGGGGCAACTCCGGTTCAGTGGCGAACGGG
TGTGTAACACGTGAAGAATTTGTCCATCGGCGGGGGATAGCCGGCCCAAC
GGCCGGGTAATACCGCGTACGACCTTCGGGGGGCATCCCCTGGGGGTGAA
AGCCGCAAGGCGCCGAGGGAGAACTTCGCGGCCTATCAGCTAGTTGGTGA
GGTCATGGCTCACCAAGGCGACGACGGGTAGCTGGTCCGAGAGGATGACC
AGCCACATTGGGACTGAGACACGGCCCAGACTCCTACGGGAGGCAGCAGT
GGGGAATCTTGCGCAATGGGCGAAAGCCTGACGCAGCGACGCCGCGTGTG
GGATGACGGCCTTCGGGTTGTAAACCACTGTCGCGAGGGACGAAGCTCTG
ACGGTACCTCGAAAGGAAGCACCGGCTAACTCTGTGCCAGCAGCCGCGGT
AATACAGAGGGTGCGAGCGTTGTCCGGAATCACTGGGCGTAAAGGGCGCG
TAGGTGGCCCGGTATGTAGGGGGTGAAATCTCGAGGCTCAACCTCGAGGC
TGCCTCCTAAACTGCCGGGCTCGAGCAGAGTAGAGGCAGGTGGAATTCCC
GGTGTAGCGGTGGAATGCGTAGAGATCGGGAAGAACATCGGTGGCGAAGG
CGGCCTGCTGGGCTCTTGCTGACACTGATGCGCGACAGCGTGGGGAGCAA
ACAGGATTAGATACCCTGGTAGTCCACGCCGTAAACGATGGGTACTAGGC
GCCGGGGGGAGCGACCCCTTCGGTGCCGTCGCTAACGCAATAAGTACCCC
GCCTGGGGAGTACGGCCGCAAGGCTGAAACTCAAAGGAATTGACGGGGGC
CCGCACAAGCGGTGGAGCATGTGGTTCAATTCGAAGCAACGCGAAGAACC
TTACCTGGGCTTGACATGCACGGGAAAGCCGGTGGAAACATCGGCCCCTC
TTCGGAGTTCGTGCACAGGTGCTGCATGGCTGTCGTCAGCTCGTGTCGTG
AGATGTTGGGTTAAGTCCCGCAACGAGCGCAACCCTTGTCCCTAGTTACC
AGCGGGTTATGCCGGGCACTCTAGGGAGACTGCCGGTGTCAAACCGGAGG
AAGGTGGGGACGACGTCAAGTCATCATGGCCCTTACGTCCAGGGCGACAC
ACGTGCTACAATGGCCGGTACAGAGCGTCGCCAACTCGCAAGAGTGCGCC
AATCGCCAAAAGCCGGTCTAAGTTCGGATTGTGGTCTGCAACTCGACCAC
ATGAAGCTGGAATCGCTAGTAATCGTGGATCAGCCACGCCACGGTGAATA
CGTTCCCGGGCCTTGTACACACCGCCCGTCACGCCATGGAAGCTGGGGGG
ACCTGAAGTCGGTGGGCTAACCGCAAGGAGGCAGCCGCCAAAGGTCAATT
CAGTGACTGGGGCGAAGTCGTAACAAGGTAGCCGTAGGGGAACCTGCGGC
TGGATCACCTCCTT
>14_1009_16_40cm_scaffold_35266_16S_1 16S ribosomal RNA (16S rRNA) id=221384228 bin="14_1009_16_40cm_Bacteria_10516_69_7" organism_tax=Bacteria
TGGCGAGTTTGATCCTGGCTCAGAGCGAACGCTGGCGGCGTACTTAACAC
ATGCAAGTCGAACGAGGATCATGGCGTGAGCAATCACGTCGTGGTTCTAG
TGGCGTACGGGTGAGTAACACGTGGGTAACCTGCCCTCGAGACCGGGATA
CCCCCTCGAAAGGGGGGCTAATACCGGATACGTTCCTCGGGTCGCGAGAC
CTGGGGAGGAAAGGCGGCGCAAGCTGCCGCTCAAGGAGGGGCTCGCGGCC
TATCAGCTAGTTGGTGAGGTAACGGCTCACCAAGGCGATGACGGGTAGCT
GGTCTGAGAGGACGACCAGCCACACGGGGACTGAGACACGGCCCCGACTC
CTACGGGAGGCAGCAGTGGGGAATTTTCCGCAATGGGCGAAAGCCTGACG
GAGTGACGCCGCGTGGGGGACGAAGGCCTTCGGGTCGTAAACCCCTGTCA
GAGGGAAAGAAGGGTGTCGGCGCGATAACCGCCGGCATCTGACGGTACCT
TCAGAGGAAGCCCCGGCCAACTCTGTGCCAGCAGCCGCGGTAAGACAGAG
GGGGCAAGCGTTGCTCGGAATTACTGGGCGTAAAGGGCGTGTAGGCGGGA
TGGCAAGTCGGTCGTGAAAGCCTTCGGCTCAACCGAAGAAGTGCGTCCGA
TACTGCCGTCCTTGAGGGTTGGAGAGGAGACTGGAATTCCCGGTGTAGCG
GTGAAATGTGTAGAGATCGGGAGGAACACCGGTGGCGAAGGCGGGTCTCT
GGCCAATTCCTGACGCTGAGGCGCGAAAGCGTGGGGAGCAAACGGGATTA
GATACCCCGGTAGTCCACGCTGTAAACGATGACGACTAGGTGTGGGGGGG
TCAGTCCCTTCCGTGCCGCAGCTAACGCATTAAGTCGTCCGCCTGGGGAG
TACGGCCGCAAGGTTGAAACTCAAAGGAATTGACGGGGGCCCGCACAAGC
GGTGGAGCATGTGGTTCAATTCGATGCAGAGCGAAGAACCTTACCTGGGC
TTGACATG
