# Supplementary material for: Mediterranean grassland soil C–N compound turnover is dependent on rainfall and depth, and is mediated by genomically divergent microorganisms
Source: Nat Microbiol. 2019 May 20;4(8):1356–67. doi: 10.1038/s41564-019-0449-y (PMC6784897; doi:10.1038/s41564-019-0449-y)
Supplement: Supplementary file 12 — Full proteomics protein count data. [file 41564_2019_449_MOESM12_ESM.txt]

ProteinID	Sample	Depth	Treat_Control	NB_SpectrumCounts	KEGG_KO	CoxL_Subtype	ADH_XoxF	CAZy	Final_Anno	Anno_Class
14_0903_12_40cm_200_scaffold_11874_2	Sample_16	30-40cm	Control	36	NA	NA	NA	AA3	AA3	CAZy
14_0927_12_20cm_scaffold_33946_2	Sample_7	10-20cm	Control	16	NA	NA	NA	AA3	AA3	CAZy
14_0919_12_20cm_scaffold_59363_1	Sample_20	10-20cm	Control	9	NA	NA	NA	AA3	AA3	CAZy
14_0903_09_40cm_scaffold_179644_1	Sample_14	30-40cm	Treatment	7	NA	NA	NA	AA3	AA3	CAZy
14_0903_02_20cm_scaffold_7999_2	Sample_9	10-20cm	Treatment	5	NA	NA	NA	AA3	AA3	CAZy
14_0927_05_40cm_scaffold_9945_4	Sample_4	30-40cm	Control	4	NA	NA	NA	AA3	AA3	CAZy
14_0927_05_20cm_scaffold_55238_1	Sample_3	10-20cm	Control	3	NA	NA	NA	AA3	AA3	CAZy
14_0903_02_40cm_scaffold_56522_1	Sample_10	30-40cm	Treatment	3	NA	NA	NA	AA3	AA3	CAZy
14_0903_09_40cm_scaffold_127065_1	Sample_14	30-40cm	Treatment	3	NA	NA	NA	AA3	AA3	CAZy
14_0903_05_20cm_scaffold_65660_2	Sample_11	10-20cm	Control	2	NA	NA	NA	AA3	AA3	CAZy
14_0903_09_20cm_scaffold_9297_3	Sample_13	10-20cm	Treatment	2	NA	NA	NA	AA3	AA3	CAZy
14_0927_05_40cm_scaffold_44762_4	Sample_4	30-40cm	Control	1	NA	NA	NA	AA3	AA3	CAZy
14_0927_09_20cm_scaffold_29964_1	Sample_5	10-20cm	Treatment	1	NA	NA	NA	AA3	AA3	CAZy
14_0903_09_20cm_scaffold_41084_1	Sample_13	10-20cm	Treatment	1	NA	NA	NA	AA3	AA3	CAZy
14_0903_12_40cm_200_scaffold_913_10	Sample_16	30-40cm	Control	1	NA	NA	NA	AA3	AA3	CAZy
14_0919_02_20cm_scaffold_5119_7	Sample_17	10-20cm	Treatment	1	NA	NA	NA	AA3	AA3	CAZy
14_0919_09_20cm_scaffold_47470_1	Sample_19	10-20cm	Treatment	1	NA	NA	NA	AA3	AA3	CAZy
14_0927_12_40cm_scaffold_63080_5	Sample_8	30-40cm	Control	19	NA	NA	NA	AA7	AA7	CAZy
14_0919_05_20cm_scaffold_81429_2	Sample_18	10-20cm	Control	14	NA	NA	NA	AA7	AA7	CAZy
14_0927_05_20cm_scaffold_69007_2	Sample_3	10-20cm	Control	13	NA	NA	NA	AA7	AA7	CAZy
14_0903_02_20cm_scaffold_30121_2	Sample_9	10-20cm	Treatment	11	NA	NA	NA	AA7	AA7	CAZy
14_0903_12_40cm_200_scaffold_87491_1	Sample_16	30-40cm	Control	9	NA	NA	NA	AA7	AA7	CAZy
14_0919_12_20cm_scaffold_231305_1	Sample_20	10-20cm	Control	9	NA	NA	NA	AA7	AA7	CAZy
14_0927_09_40cm_scaffold_336618_1	Sample_6	30-40cm	Treatment	6.5	NA	NA	NA	AA7	AA7	CAZy
14_0927_09_20cm_scaffold_99262_2	Sample_5	10-20cm	Treatment	6	NA	NA	NA	AA7	AA7	CAZy
14_0919_09_20cm_scaffold_38801_5	Sample_19	10-20cm	Treatment	6	NA	NA	NA	AA7	AA7	CAZy
14_0903_02_40cm_scaffold_69994_1	Sample_10	30-40cm	Treatment	5	NA	NA	NA	AA7	AA7	CAZy
14_0919_02_20cm_scaffold_39282_4	Sample_17	10-20cm	Treatment	5	NA	NA	NA	AA7	AA7	CAZy
14_0919_09_20cm_scaffold_90969_2	Sample_19	10-20cm	Treatment	5	NA	NA	NA	AA7	AA7	CAZy
14_0927_09_40cm_scaffold_136372_3	Sample_6	30-40cm	Treatment	4.5	NA	NA	NA	AA7	AA7	CAZy
14_0903_02_20cm_scaffold_75211_3	Sample_9	10-20cm	Treatment	4	NA	NA	NA	AA7	AA7	CAZy
14_0927_05_20cm_scaffold_66882_3	Sample_3	10-20cm	Control	3	NA	NA	NA	AA7	AA7	CAZy
14_0927_05_20cm_scaffold_83245_2	Sample_3	10-20cm	Control	3	NA	NA	NA	AA7	AA7	CAZy
14_0927_09_20cm_scaffold_20223_2	Sample_5	10-20cm	Treatment	3	NA	NA	NA	AA7	AA7	CAZy
14_0903_02_20cm_scaffold_101720_2	Sample_9	10-20cm	Treatment	3	NA	NA	NA	AA7	AA7	CAZy
14_0927_05_40cm_scaffold_27990_2	Sample_4	30-40cm	Control	2	NA	NA	NA	AA7	AA7	CAZy
14_0927_09_20cm_scaffold_158963_2	Sample_5	10-20cm	Treatment	2	NA	NA	NA	AA7	AA7	CAZy
14_0927_09_20cm_scaffold_26314_5	Sample_5	10-20cm	Treatment	2	NA	NA	NA	AA7	AA7	CAZy
14_0927_09_20cm_scaffold_62275_3	Sample_5	10-20cm	Treatment	2	NA	NA	NA	AA7	AA7	CAZy
14_0903_05_20cm_scaffold_114903_1	Sample_11	10-20cm	Control	2	NA	NA	NA	AA7	AA7	CAZy
14_0903_05_40cm_scaffold_103183_2	Sample_12	30-40cm	Control	2	NA	NA	NA	AA7	AA7	CAZy
14_0903_05_40cm_scaffold_37212_3	Sample_12	30-40cm	Control	2	NA	NA	NA	AA7	AA7	CAZy
14_0903_05_40cm_scaffold_60996_2	Sample_12	30-40cm	Control	2	NA	NA	NA	AA7	AA7	CAZy
14_0903_09_20cm_scaffold_26446_1	Sample_13	10-20cm	Treatment	2	NA	NA	NA	AA7	AA7	CAZy
14_0903_09_40cm_scaffold_138532_2	Sample_14	30-40cm	Treatment	2	NA	NA	NA	AA7	AA7	CAZy
14_0919_02_20cm_scaffold_112240_2	Sample_17	10-20cm	Treatment	2	NA	NA	NA	AA7	AA7	CAZy
14_0919_05_20cm_scaffold_161813_2	Sample_18	10-20cm	Control	2	NA	NA	NA	AA7	AA7	CAZy
14_0927_02_40cm_scaffold_36927_4	Sample_2	30-40cm	Treatment	1	NA	NA	NA	AA7	AA7	CAZy
14_0927_02_40cm_scaffold_39394_3	Sample_2	30-40cm	Treatment	1	NA	NA	NA	AA7	AA7	CAZy
14_0927_05_40cm_scaffold_10267_4	Sample_4	30-40cm	Control	1	NA	NA	NA	AA7	AA7	CAZy
14_0927_05_40cm_scaffold_203412_1	Sample_4	30-40cm	Control	1	NA	NA	NA	AA7	AA7	CAZy
14_0927_09_40cm_scaffold_35049_5	Sample_6	30-40cm	Treatment	1	NA	NA	NA	AA7	AA7	CAZy
14_0927_12_20cm_scaffold_120859_2	Sample_7	10-20cm	Control	1	NA	NA	NA	AA7	AA7	CAZy
14_0927_12_20cm_scaffold_3176_2	Sample_7	10-20cm	Control	1	NA	NA	NA	AA7	AA7	CAZy
14_0927_12_20cm_scaffold_40496_4	Sample_7	10-20cm	Control	1	NA	NA	NA	AA7	AA7	CAZy
14_0903_02_20cm_scaffold_202148_2	Sample_9	10-20cm	Treatment	1	NA	NA	NA	AA7	AA7	CAZy
14_0903_02_20cm_scaffold_6614_4	Sample_9	10-20cm	Treatment	1	NA	NA	NA	AA7	AA7	CAZy
14_0903_02_20cm_scaffold_83036_1	Sample_9	10-20cm	Treatment	1	NA	NA	NA	AA7	AA7	CAZy
14_0903_02_40cm_scaffold_43970_1	Sample_10	30-40cm	Treatment	1	NA	NA	NA	AA7	AA7	CAZy
14_0919_05_20cm_scaffold_13305_7	Sample_18	10-20cm	Control	1	NA	NA	NA	AA7	AA7	CAZy
14_0919_09_20cm_scaffold_526_3	Sample_19	10-20cm	Treatment	1	NA	NA	NA	AA7	AA7	CAZy
14_0903_02_20cm_scaffold_65685_1	Sample_9	10-20cm	Treatment	1095.5	NA	NA	ADH	NA	ADH	ADH_XoxF
14_0919_05_20cm_scaffold_27170_3	Sample_18	10-20cm	Control	884.5	K00114	NA	ADH	NA	ADH	ADH_XoxF
14_0903_05_40cm_scaffold_129252_1	Sample_12	30-40cm	Control	675	K00114	NA	ADH	NA	ADH	ADH_XoxF
14_0927_12_20cm_scaffold_5209_10	Sample_7	10-20cm	Control	672	K00114	NA	ADH	NA	ADH	ADH_XoxF
14_0903_02_40cm_scaffold_50219_1	Sample_10	30-40cm	Treatment	633	K00114	NA	ADH	NA	ADH	ADH_XoxF
14_0919_02_20cm_scaffold_179607_1	Sample_17	10-20cm	Treatment	623.5	K00114	NA	ADH	NA	ADH	ADH_XoxF
14_0927_05_20cm_scaffold_275766_1	Sample_3	10-20cm	Control	404	NA	NA	ADH	NA	ADH	ADH_XoxF
14_0903_05_40cm_scaffold_122472_1	Sample_12	30-40cm	Control	390.5	K00114	NA	ADH	NA	ADH	ADH_XoxF
14_0927_09_20cm_scaffold_64539_2	Sample_5	10-20cm	Treatment	389.17	K00114	NA	ADH	NA	ADH	ADH_XoxF
14_0927_05_20cm_scaffold_14562_3	Sample_3	10-20cm	Control	383.5	K00114	NA	ADH	NA	ADH	ADH_XoxF
14_0903_02_20cm_scaffold_110106_1	Sample_9	10-20cm	Treatment	350	K00114	NA	ADH	NA	ADH	ADH_XoxF
14_0927_02_40cm_scaffold_118986_1	Sample_2	30-40cm	Treatment	303	K00114	NA	ADH	NA	ADH	ADH_XoxF
14_0927_02_20cm_scaffold_736_3	Sample_1	10-20cm	Treatment	298.33	K00114	NA	ADH	NA	ADH	ADH_XoxF
14_0919_02_20cm_scaffold_193532_1	Sample_17	10-20cm	Treatment	283.5	K00114	NA	ADH	NA	ADH	ADH_XoxF
14_0927_02_40cm_scaffold_737_22	Sample_2	30-40cm	Treatment	282.23	K00114	NA	ADH	NA	ADH	ADH_XoxF
14_0919_05_20cm_scaffold_101533_2	Sample_18	10-20cm	Control	278.5	K00114	NA	ADH	NA	ADH	ADH_XoxF
14_0919_09_20cm_scaffold_150_76	Sample_19	10-20cm	Treatment	276.67	K00114	NA	ADH	NA	ADH	ADH_XoxF
14_0927_09_40cm_scaffold_92253_1	Sample_6	30-40cm	Treatment	273.33	K00114	NA	ADH	NA	ADH	ADH_XoxF
14_0927_05_20cm_scaffold_51069_3	Sample_3	10-20cm	Control	271.69	NA	NA	ADH	NA	ADH	ADH_XoxF
14_0927_05_20cm_scaffold_130352_2	Sample_3	10-20cm	Control	263.11	K00114	NA	ADH	NA	ADH	ADH_XoxF
14_0927_05_20cm_scaffold_56382_4	Sample_3	10-20cm	Control	257	NA	NA	ADH	NA	ADH	ADH_XoxF
14_0903_05_20cm_scaffold_65399_1	Sample_11	10-20cm	Control	253.67	K00114	NA	ADH	NA	ADH	ADH_XoxF
14_0927_09_40cm_scaffold_86260_1	Sample_6	30-40cm	Treatment	251.33	K00114	NA	ADH	NA	ADH	ADH_XoxF
14_0927_09_20cm_scaffold_10085_2	Sample_5	10-20cm	Treatment	230.17	K00114	NA	ADH	NA	ADH	ADH_XoxF
14_0927_05_20cm_scaffold_41641_1	Sample_3	10-20cm	Control	223.77	K00114	NA	ADH	NA	ADH	ADH_XoxF
14_0919_05_20cm_scaffold_107121_2	Sample_18	10-20cm	Control	218	K00114	NA	ADH	NA	ADH	ADH_XoxF
14_0919_02_20cm_scaffold_160991_1	Sample_17	10-20cm	Treatment	213.63	NA	NA	ADH	NA	ADH	ADH_XoxF
14_0927_12_20cm_scaffold_11481_2	Sample_7	10-20cm	Control	200	K00114	NA	ADH	NA	ADH	ADH_XoxF
14_0919_05_20cm_scaffold_22372_2	Sample_18	10-20cm	Control	196.88	K00114	NA	ADH	NA	ADH	ADH_XoxF
14_0927_05_20cm_scaffold_124046_1	Sample_3	10-20cm	Control	188.89	NA	NA	ADH	NA	ADH	ADH_XoxF
14_0919_02_20cm_scaffold_24101_1	Sample_17	10-20cm	Treatment	188.8	K00114	NA	ADH	NA	ADH	ADH_XoxF
14_0903_12_40cm_200_scaffold_96877_1	Sample_16	30-40cm	Control	182.92	NA	NA	ADH	NA	ADH	ADH_XoxF
14_0927_02_20cm_scaffold_20566_2	Sample_1	10-20cm	Treatment	175.33	K00114	NA	ADH	NA	ADH	ADH_XoxF
14_0927_09_20cm_scaffold_20595_3	Sample_5	10-20cm	Treatment	171.87	K00114	NA	ADH	NA	ADH	ADH_XoxF
14_0927_05_40cm_scaffold_151526_1	Sample_4	30-40cm	Control	170	NA	NA	ADH	NA	ADH	ADH_XoxF
14_0903_12_20cm_scaffold_17417_4	Sample_15	10-20cm	Control	168.75	K00114	NA	ADH	NA	ADH	ADH_XoxF
14_0927_12_20cm_scaffold_1043_1	Sample_7	10-20cm	Control	166.63	K00114	NA	ADH	NA	ADH	ADH_XoxF
14_0919_12_20cm_scaffold_23117_3	Sample_20	10-20cm	Control	163.5	K00114	NA	ADH	NA	ADH	ADH_XoxF
14_0903_12_40cm_200_scaffold_36685_3	Sample_16	30-40cm	Control	162.75	K00114	NA	ADH	NA	ADH	ADH_XoxF
14_0927_12_20cm_scaffold_971_37	Sample_7	10-20cm	Control	162.35	K00114	NA	ADH	NA	ADH	ADH_XoxF
14_0903_09_40cm_scaffold_811_2	Sample_14	30-40cm	Treatment	161.46	K00114	NA	ADH	NA	ADH	ADH_XoxF
14_0919_09_20cm_scaffold_13097_1	Sample_19	10-20cm	Treatment	149.83	K00114	NA	ADH	NA	ADH	ADH_XoxF
14_0927_05_40cm_scaffold_131859_1	Sample_4	30-40cm	Control	144.5	NA	NA	ADH	NA	ADH	ADH_XoxF
14_0919_02_20cm_scaffold_151642_2	Sample_17	10-20cm	Treatment	144	NA	NA	ADH	NA	ADH	ADH_XoxF
14_0919_12_20cm_scaffold_54_78	Sample_20	10-20cm	Control	142.33	K00114	NA	ADH	NA	ADH	ADH_XoxF
14_0903_05_20cm_scaffold_151716_1	Sample_11	10-20cm	Control	139	K00114	NA	ADH	NA	ADH	ADH_XoxF
14_0919_09_20cm_scaffold_5812_6	Sample_19	10-20cm	Treatment	137.17	K00114	NA	ADH	NA	ADH	ADH_XoxF
14_0927_12_40cm_scaffold_227_24	Sample_8	30-40cm	Control	136.43	K00114	NA	ADH	NA	ADH	ADH_XoxF
14_0927_12_20cm_scaffold_6959_5	Sample_7	10-20cm	Control	133	K00114	NA	ADH	NA	ADH	ADH_XoxF
14_0919_12_20cm_scaffold_154887_1	Sample_20	10-20cm	Control	131.5	NA	NA	ADH	NA	ADH	ADH_XoxF
14_0919_12_20cm_scaffold_145066_1	Sample_20	10-20cm	Control	128.5	K00114	NA	ADH	NA	ADH	ADH_XoxF
14_0903_12_20cm_scaffold_60_50	Sample_15	10-20cm	Control	128	K00114	NA	ADH	NA	ADH	ADH_XoxF
14_0903_02_20cm_scaffold_1206_1	Sample_9	10-20cm	Treatment	127.97	NA	NA	ADH	NA	ADH	ADH_XoxF
14_0927_12_40cm_scaffold_184436_1	Sample_8	30-40cm	Control	127	NA	NA	ADH	NA	ADH	ADH_XoxF
14_0927_12_40cm_scaffold_61760_1	Sample_8	30-40cm	Control	126.93	NA	NA	ADH	NA	ADH	ADH_XoxF
14_0903_09_20cm_scaffold_26994_1	Sample_13	10-20cm	Treatment	126.5	NA	NA	ADH	NA	ADH	ADH_XoxF
14_0927_09_20cm_scaffold_22991_1	Sample_5	10-20cm	Treatment	125	K00114	NA	ADH	NA	ADH	ADH_XoxF
14_0927_09_40cm_scaffold_19024_2	Sample_6	30-40cm	Treatment	123	K00114	NA	ADH	NA	ADH	ADH_XoxF
14_0903_09_20cm_scaffold_1927_4	Sample_13	10-20cm	Treatment	123	K00114	NA	ADH	NA	ADH	ADH_XoxF
14_0919_05_20cm_scaffold_8264_2	Sample_18	10-20cm	Control	122.95	K00114	NA	ADH	NA	ADH	ADH_XoxF
14_0903_09_40cm_scaffold_6506_4	Sample_14	30-40cm	Treatment	122.17	K00114	NA	ADH	NA	ADH	ADH_XoxF
14_0927_12_40cm_scaffold_16534_6	Sample_8	30-40cm	Control	117.67	K00114	NA	ADH	NA	ADH	ADH_XoxF
14_0927_09_20cm_scaffold_180078_1	Sample_5	10-20cm	Treatment	116.67	NA	NA	ADH	NA	ADH	ADH_XoxF
14_0927_02_40cm_scaffold_3261_4	Sample_2	30-40cm	Treatment	116.5	K00114	NA	ADH	NA	ADH	ADH_XoxF
14_0903_02_40cm_scaffold_7232_1	Sample_10	30-40cm	Treatment	115.58	NA	NA	ADH	NA	ADH	ADH_XoxF
14_0927_02_20cm_scaffold_2260_1	Sample_1	10-20cm	Treatment	115.5	K00114	NA	ADH	NA	ADH	ADH_XoxF
14_0927_02_40cm_scaffold_63_52	Sample_2	30-40cm	Treatment	115.33	K00114	NA	ADH	NA	ADH	ADH_XoxF
14_0927_12_20cm_scaffold_262675_1	Sample_7	10-20cm	Control	110.4	NA	NA	ADH	NA	ADH	ADH_XoxF
14_0903_05_20cm_scaffold_107228_3	Sample_11	10-20cm	Control	110	NA	NA	ADH	NA	ADH	ADH_XoxF
14_0919_02_20cm_scaffold_2276_4	Sample_17	10-20cm	Treatment	109.33	K00114	NA	ADH	NA	ADH	ADH_XoxF
14_0927_12_40cm_scaffold_70999_1	Sample_8	30-40cm	Control	109	K00114	NA	ADH	NA	ADH	ADH_XoxF
14_0927_12_40cm_scaffold_105774_1	Sample_8	30-40cm	Control	108	K00114	NA	ADH	NA	ADH	ADH_XoxF
14_0903_12_20cm_scaffold_97712_1	Sample_15	10-20cm	Control	108	K00114	NA	ADH	NA	ADH	ADH_XoxF
14_0919_12_20cm_scaffold_77_112	Sample_20	10-20cm	Control	107.72	K00114	NA	ADH	NA	ADH	ADH_XoxF
14_0927_05_20cm_scaffold_36749_4	Sample_3	10-20cm	Control	106.67	K00114	NA	ADH	NA	ADH	ADH_XoxF
14_0903_12_20cm_scaffold_39398_3	Sample_15	10-20cm	Control	104.02	K00114	NA	ADH	NA	ADH	ADH_XoxF
14_0919_12_20cm_scaffold_89481_2	Sample_20	10-20cm	Control	103	K00114	NA	ADH	NA	ADH	ADH_XoxF
14_0903_12_40cm_200_scaffold_35766_3	Sample_16	30-40cm	Control	102.42	K00114	NA	ADH	NA	ADH	ADH_XoxF
14_0927_09_20cm_scaffold_24402_3	Sample_5	10-20cm	Treatment	98.5	K00114	NA	ADH	NA	ADH	ADH_XoxF
14_0919_12_20cm_scaffold_27914_1	Sample_20	10-20cm	Control	98.26	K00114	NA	ADH	NA	ADH	ADH_XoxF
14_0927_05_40cm_scaffold_185639_2	Sample_4	30-40cm	Control	97	K00114	NA	ADH	NA	ADH	ADH_XoxF
14_0919_12_20cm_scaffold_201015_1	Sample_20	10-20cm	Control	97	NA	NA	ADH	NA	ADH	ADH_XoxF
14_0903_02_40cm_scaffold_5354_1	Sample_10	30-40cm	Treatment	96.58	K00114	NA	ADH	NA	ADH	ADH_XoxF
14_0927_02_40cm_scaffold_178_20	Sample_2	30-40cm	Treatment	96.5	K00114	NA	ADH	NA	ADH	ADH_XoxF
14_0927_05_20cm_scaffold_3555_15	Sample_3	10-20cm	Control	96	K00114	NA	ADH	NA	ADH	ADH_XoxF
14_0919_12_20cm_scaffold_42196_1	Sample_20	10-20cm	Control	94.93	K00114	NA	ADH	NA	ADH	ADH_XoxF
14_0903_02_40cm_scaffold_145_10	Sample_10	30-40cm	Treatment	93.5	K00114	NA	ADH	NA	ADH	ADH_XoxF
14_0927_12_40cm_scaffold_13123_5	Sample_8	30-40cm	Control	93	K00114	NA	ADH	NA	ADH	ADH_XoxF
14_0919_02_20cm_scaffold_64397_1	Sample_17	10-20cm	Treatment	92.8	K00114	NA	ADH	NA	ADH	ADH_XoxF
14_0927_09_40cm_scaffold_178974_1	Sample_6	30-40cm	Treatment	92.5	NA	NA	ADH	NA	ADH	ADH_XoxF
14_0903_09_20cm_scaffold_2936_4	Sample_13	10-20cm	Treatment	92	K00114	NA	ADH	NA	ADH	ADH_XoxF
14_0903_12_20cm_scaffold_206297_1	Sample_15	10-20cm	Control	91.75	NA	NA	ADH	NA	ADH	ADH_XoxF
14_0927_02_40cm_scaffold_3397_4	Sample_2	30-40cm	Treatment	91.03	K00114	NA	ADH	NA	ADH	ADH_XoxF
14_0927_02_40cm_scaffold_108_11	Sample_2	30-40cm	Treatment	90.75	K00114	NA	ADH	NA	ADH	ADH_XoxF
14_0927_02_40cm_scaffold_679_10	Sample_2	30-40cm	Treatment	89.5	K00114	NA	ADH	NA	ADH	ADH_XoxF
14_0927_02_40cm_scaffold_2050_7	Sample_2	30-40cm	Treatment	88.75	K00114	NA	ADH	NA	ADH	ADH_XoxF
14_0903_12_40cm_200_scaffold_81658_3	Sample_16	30-40cm	Control	87	K00114	NA	ADH	NA	ADH	ADH_XoxF
14_0927_02_40cm_scaffold_23432_3	Sample_2	30-40cm	Treatment	86.23	K00114	NA	ADH	NA	ADH	ADH_XoxF
14_0927_05_40cm_scaffold_145030_2	Sample_4	30-40cm	Control	86	NA	NA	ADH	NA	ADH	ADH_XoxF
14_0927_02_40cm_scaffold_27624_1	Sample_2	30-40cm	Treatment	85.78	NA	NA	ADH	NA	ADH	ADH_XoxF
14_0903_05_40cm_scaffold_196106_1	Sample_12	30-40cm	Control	85.5	NA	NA	ADH	NA	ADH	ADH_XoxF
14_0903_12_20cm_scaffold_1500_9	Sample_15	10-20cm	Control	85.28	K00114	NA	ADH	NA	ADH	ADH_XoxF
14_0903_05_40cm_scaffold_4290_17	Sample_12	30-40cm	Control	85.27	K00114	NA	ADH	NA	ADH	ADH_XoxF
14_0919_02_20cm_scaffold_95308_1	Sample_17	10-20cm	Treatment	85.13	K00114	NA	ADH	NA	ADH	ADH_XoxF
14_0927_09_40cm_scaffold_93477_2	Sample_6	30-40cm	Treatment	83.5	K00114	NA	ADH	NA	ADH	ADH_XoxF
14_0927_12_40cm_scaffold_189305_1	Sample_8	30-40cm	Control	83	K00114	NA	ADH	NA	ADH	ADH_XoxF
14_0927_02_40cm_scaffold_18527_2	Sample_2	30-40cm	Treatment	82.5	K00114	NA	ADH	NA	ADH	ADH_XoxF
14_0903_02_40cm_scaffold_14607_3	Sample_10	30-40cm	Treatment	82.5	K00114	NA	ADH	NA	ADH	ADH_XoxF
14_0927_05_40cm_scaffold_4319_5	Sample_4	30-40cm	Control	80.58	K00114	NA	ADH	NA	ADH	ADH_XoxF
14_0927_09_40cm_scaffold_68869_1	Sample_6	30-40cm	Treatment	80.5	K00114	NA	ADH	NA	ADH	ADH_XoxF
14_0919_12_20cm_scaffold_122240_1	Sample_20	10-20cm	Control	79.5	NA	NA	ADH	NA	ADH	ADH_XoxF
14_0903_09_40cm_scaffold_35_232	Sample_14	30-40cm	Treatment	78.8	K00114	NA	ADH	NA	ADH	ADH_XoxF
14_0903_12_20cm_scaffold_65_52	Sample_15	10-20cm	Control	78.58	K00114	NA	ADH	NA	ADH	ADH_XoxF
14_0903_12_20cm_scaffold_590_30	Sample_15	10-20cm	Control	78.52	K00114	NA	ADH	NA	ADH	ADH_XoxF
14_0927_02_40cm_scaffold_195_32	Sample_2	30-40cm	Treatment	77.78	NA	NA	ADH	NA	ADH	ADH_XoxF
14_0927_02_40cm_scaffold_5644_10	Sample_2	30-40cm	Treatment	77.5	K00114	NA	ADH	NA	ADH	ADH_XoxF
14_0927_09_40cm_scaffold_81855_1	Sample_6	30-40cm	Treatment	76.85	K00114	NA	ADH	NA	ADH	ADH_XoxF
14_0927_12_20cm_scaffold_137482_3	Sample_7	10-20cm	Control	76.5	K00114	NA	ADH	NA	ADH	ADH_XoxF
14_0903_09_40cm_scaffold_9059_6	Sample_14	30-40cm	Treatment	74.97	NA	NA	ADH	NA	ADH	ADH_XoxF
14_0903_05_40cm_scaffold_33419_1	Sample_12	30-40cm	Control	74.72	NA	NA	ADH	NA	ADH	ADH_XoxF
14_0903_05_40cm_scaffold_112426_1	Sample_12	30-40cm	Control	74.43	NA	NA	ADH	NA	ADH	ADH_XoxF
14_0919_12_20cm_scaffold_23776_3	Sample_20	10-20cm	Control	73.87	NA	NA	ADH	NA	ADH	ADH_XoxF
14_0919_02_20cm_scaffold_198291_1	Sample_17	10-20cm	Treatment	73.5	NA	NA	ADH	NA	ADH	ADH_XoxF
14_0903_09_40cm_scaffold_12557_6	Sample_14	30-40cm	Treatment	71	K00114	NA	ADH	NA	ADH	ADH_XoxF
14_0903_09_40cm_scaffold_82420_2	Sample_14	30-40cm	Treatment	71	K00114	NA	ADH	NA	ADH	ADH_XoxF
14_0903_12_20cm_scaffold_76692_5	Sample_15	10-20cm	Control	71	K00114	NA	ADH	NA	ADH	ADH_XoxF
14_0903_12_20cm_scaffold_32857_1	Sample_15	10-20cm	Control	70.23	K00114	NA	ADH	NA	ADH	ADH_XoxF
14_0927_12_20cm_scaffold_62530_1	Sample_7	10-20cm	Control	68.5	K00114	NA	ADH	NA	ADH	ADH_XoxF
14_0903_02_40cm_scaffold_413_11	Sample_10	30-40cm	Treatment	68.5	K00114	NA	ADH	NA	ADH	ADH_XoxF
14_0927_02_40cm_scaffold_10397_4	Sample_2	30-40cm	Treatment	68.14	K00114	NA	ADH	NA	ADH	ADH_XoxF
14_0927_05_40cm_scaffold_64846_2	Sample_4	30-40cm	Control	68	K00114	NA	ADH	NA	ADH	ADH_XoxF
14_0927_12_20cm_scaffold_130374_1	Sample_7	10-20cm	Control	68	NA	NA	ADH	NA	ADH	ADH_XoxF
14_0927_02_40cm_scaffold_243_35	Sample_2	30-40cm	Treatment	67.67	K00114	NA	ADH	NA	ADH	ADH_XoxF
14_0903_12_40cm_200_scaffold_11219_2	Sample_16	30-40cm	Control	67.6	K00114	NA	ADH	NA	ADH	ADH_XoxF
14_0927_02_40cm_scaffold_14_56	Sample_2	30-40cm	Treatment	67.17	K00114	NA	ADH	NA	ADH	ADH_XoxF
14_0927_05_20cm_scaffold_23021_3	Sample_3	10-20cm	Control	66.79	K00114	NA	ADH	NA	ADH	ADH_XoxF
14_0919_12_20cm_scaffold_1381_14	Sample_20	10-20cm	Control	66.46	K00114	NA	ADH	NA	ADH	ADH_XoxF
14_0903_12_20cm_scaffold_34565_5	Sample_15	10-20cm	Control	66	K00114	NA	ADH	NA	ADH	ADH_XoxF
14_0927_12_40cm_scaffold_917_35	Sample_8	30-40cm	Control	65.67	K00114	NA	ADH	NA	ADH	ADH_XoxF
14_0927_05_20cm_scaffold_101821_2	Sample_3	10-20cm	Control	65	K00114	NA	ADH	NA	ADH	ADH_XoxF
14_0903_12_40cm_200_scaffold_86020_1	Sample_16	30-40cm	Control	65	K00114	NA	ADH	NA	ADH	ADH_XoxF
14_0927_05_20cm_scaffold_17074_1	Sample_3	10-20cm	Control	64.99	NA	NA	ADH	NA	ADH	ADH_XoxF
14_0903_02_40cm_scaffold_2094_4	Sample_10	30-40cm	Treatment	64	K00114	NA	ADH	NA	ADH	ADH_XoxF
14_0919_05_20cm_scaffold_82642_1	Sample_18	10-20cm	Control	63	K00114	NA	ADH	NA	ADH	ADH_XoxF
14_0903_05_20cm_scaffold_16233_7	Sample_11	10-20cm	Control	62.67	NA	NA	ADH	NA	ADH	ADH_XoxF
14_0903_05_40cm_scaffold_329_16	Sample_12	30-40cm	Control	60.4	K00114	NA	ADH	NA	ADH	ADH_XoxF
14_0927_09_40cm_scaffold_820_3	Sample_6	30-40cm	Treatment	59.93	K00114	NA	ADH	NA	ADH	ADH_XoxF
14_0903_02_40cm_scaffold_3468_10	Sample_10	30-40cm	Treatment	59.5	NA	NA	ADH	NA	ADH	ADH_XoxF
14_0903_02_20cm_scaffold_27921_4	Sample_9	10-20cm	Treatment	58	K00114	NA	ADH	NA	ADH	ADH_XoxF
14_0903_05_40cm_scaffold_72971_2	Sample_12	30-40cm	Control	58	K00114	NA	ADH	NA	ADH	ADH_XoxF
14_0927_05_20cm_scaffold_311410_1	Sample_3	10-20cm	Control	57.67	K00114	NA	ADH	NA	ADH	ADH_XoxF
14_0927_09_40cm_scaffold_19796_9	Sample_6	30-40cm	Treatment	57.5	K00114	NA	ADH	NA	ADH	ADH_XoxF
14_0903_12_20cm_scaffold_80933_3	Sample_15	10-20cm	Control	57.25	NA	NA	ADH	NA	ADH	ADH_XoxF
14_0903_05_40cm_scaffold_8837_1	Sample_12	30-40cm	Control	56.83	NA	NA	ADH	NA	ADH	ADH_XoxF
14_0927_09_20cm_scaffold_30372_1	Sample_5	10-20cm	Treatment	56.5	NA	NA	ADH	NA	ADH	ADH_XoxF
14_0903_12_20cm_scaffold_1497_16	Sample_15	10-20cm	Control	56.38	K00114	NA	ADH	NA	ADH	ADH_XoxF
14_0919_12_20cm_scaffold_581_45	Sample_20	10-20cm	Control	56.03	K00114	NA	ADH	NA	ADH	ADH_XoxF
14_0903_05_40cm_scaffold_32246_2	Sample_12	30-40cm	Control	56	K00114	NA	ADH	NA	ADH	ADH_XoxF
14_0903_09_20cm_scaffold_25565_1	Sample_13	10-20cm	Treatment	55.42	K00114	NA	ADH	NA	ADH	ADH_XoxF
14_0903_09_40cm_scaffold_775_48	Sample_14	30-40cm	Treatment	55.08	NA	NA	ADH	NA	ADH	ADH_XoxF
14_0927_02_40cm_scaffold_135292_1	Sample_2	30-40cm	Treatment	55	NA	NA	ADH	NA	ADH	ADH_XoxF
14_0919_12_20cm_scaffold_2344_9	Sample_20	10-20cm	Control	54.96	K00114	NA	ADH	NA	ADH	ADH_XoxF
14_0927_02_20cm_scaffold_9141_2	Sample_1	10-20cm	Treatment	54.58	K00114	NA	ADH	NA	ADH	ADH_XoxF
14_0903_02_40cm_scaffold_20776_2	Sample_10	30-40cm	Treatment	54.42	K00114	NA	ADH	NA	ADH	ADH_XoxF
14_0927_12_20cm_scaffold_4571_1	Sample_7	10-20cm	Control	54.23	NA	NA	ADH	NA	ADH	ADH_XoxF
14_0927_12_40cm_scaffold_2377_32	Sample_8	30-40cm	Control	54	K00114	NA	ADH	NA	ADH	ADH_XoxF
14_0927_02_40cm_scaffold_26_82	Sample_2	30-40cm	Treatment	53.67	K00114	NA	ADH	NA	ADH	ADH_XoxF
14_0919_12_20cm_scaffold_52841_1	Sample_20	10-20cm	Control	53	K00114	NA	ADH	NA	ADH	ADH_XoxF
14_0919_05_20cm_scaffold_114539_1	Sample_18	10-20cm	Control	52.95	K00114	NA	ADH	NA	ADH	ADH_XoxF
14_0903_09_20cm_scaffold_6093_3	Sample_13	10-20cm	Treatment	52.75	NA	NA	ADH	NA	ADH	ADH_XoxF
14_0927_09_20cm_scaffold_5550_6	Sample_5	10-20cm	Treatment	52.58	K00114	NA	ADH	NA	ADH	ADH_XoxF
14_0903_05_40cm_scaffold_6848_6	Sample_12	30-40cm	Control	52.47	K00114	NA	ADH	NA	ADH	ADH_XoxF
14_0919_05_20cm_scaffold_2025_3	Sample_18	10-20cm	Control	52.2	K00114	NA	ADH	NA	ADH	ADH_XoxF
14_0927_09_40cm_scaffold_94693_1	Sample_6	30-40cm	Treatment	52	K00114	NA	ADH	NA	ADH	ADH_XoxF
14_0919_09_20cm_scaffold_164_33	Sample_19	10-20cm	Treatment	52	K00114	NA	ADH	NA	ADH	ADH_XoxF
14_0927_02_40cm_scaffold_123_3	Sample_2	30-40cm	Treatment	50.94	K00114	NA	ADH	NA	ADH	ADH_XoxF
14_0927_02_40cm_scaffold_88_22	Sample_2	30-40cm	Treatment	50.75	K00114	NA	ADH	NA	ADH	ADH_XoxF
14_0919_02_20cm_scaffold_7802_5	Sample_17	10-20cm	Treatment	50.42	K00114	NA	ADH	NA	ADH	ADH_XoxF
14_0927_05_40cm_scaffold_59825_2	Sample_4	30-40cm	Control	50.33	NA	NA	ADH	NA	ADH	ADH_XoxF
14_0919_09_20cm_scaffold_114920_2	Sample_19	10-20cm	Treatment	50	K00114	NA	ADH	NA	ADH	ADH_XoxF
14_0903_05_40cm_scaffold_4431_2	Sample_12	30-40cm	Control	49.83	K00114	NA	ADH	NA	ADH	ADH_XoxF
14_0927_02_20cm_scaffold_15857_2	Sample_1	10-20cm	Treatment	49.58	K00114	NA	ADH	NA	ADH	ADH_XoxF
14_0903_09_40cm_scaffold_11329_9	Sample_14	30-40cm	Treatment	49.5	K00114	NA	ADH	NA	ADH	ADH_XoxF
14_0903_02_20cm_scaffold_2707_13	Sample_9	10-20cm	Treatment	49.47	K00114	NA	ADH	NA	ADH	ADH_XoxF
14_0927_09_40cm_scaffold_18404_2	Sample_6	30-40cm	Treatment	49	K00114	NA	ADH	NA	ADH	ADH_XoxF
14_0927_12_40cm_scaffold_7054_3	Sample_8	30-40cm	Control	48.67	K00114	NA	ADH	NA	ADH	ADH_XoxF
14_0903_02_40cm_scaffold_2511_5	Sample_10	30-40cm	Treatment	48.58	K00114	NA	ADH	NA	ADH	ADH_XoxF
14_0927_02_40cm_scaffold_46_43	Sample_2	30-40cm	Treatment	48.5	K00114	NA	ADH	NA	ADH	ADH_XoxF
14_0927_12_40cm_scaffold_360_53	Sample_8	30-40cm	Control	48.02	K00114	NA	ADH	NA	ADH	ADH_XoxF
14_0903_05_40cm_scaffold_943_29	Sample_12	30-40cm	Control	47.83	K00114	NA	ADH	NA	ADH	ADH_XoxF
14_0919_12_20cm_scaffold_70043_2	Sample_20	10-20cm	Control	47.71	NA	NA	ADH	NA	ADH	ADH_XoxF
14_0927_05_40cm_scaffold_295_36	Sample_4	30-40cm	Control	47.4	K00114	NA	ADH	NA	ADH	ADH_XoxF
14_0903_09_40cm_scaffold_3988_3	Sample_14	30-40cm	Treatment	47.25	K00114	NA	ADH	NA	ADH	ADH_XoxF
14_0919_05_20cm_scaffold_157408_1	Sample_18	10-20cm	Control	47	NA	NA	ADH	NA	ADH	ADH_XoxF
14_0927_09_20cm_scaffold_50564_1	Sample_5	10-20cm	Treatment	46.75	NA	NA	ADH	NA	ADH	ADH_XoxF
14_0927_12_20cm_scaffold_69780_2	Sample_7	10-20cm	Control	46.47	K00114	NA	ADH	NA	ADH	ADH_XoxF
14_0927_02_20cm_scaffold_808_2	Sample_1	10-20cm	Treatment	46.33	K00114	NA	ADH	NA	ADH	ADH_XoxF
14_0927_05_20cm_scaffold_40565_2	Sample_3	10-20cm	Control	46	K00114	NA	ADH	NA	ADH	ADH_XoxF
14_0903_12_20cm_scaffold_175099_2	Sample_15	10-20cm	Control	46	NA	NA	ADH	NA	ADH	ADH_XoxF
14_0919_02_20cm_scaffold_14106_4	Sample_17	10-20cm	Treatment	46	K00114	NA	ADH	NA	ADH	ADH_XoxF
14_0927_02_40cm_scaffold_11_69	Sample_2	30-40cm	Treatment	45.75	K00114	NA	ADH	NA	ADH	ADH_XoxF
14_0927_12_40cm_scaffold_43180_1	Sample_8	30-40cm	Control	45.67	K00114	NA	ADH	NA	ADH	ADH_XoxF
14_0919_05_20cm_scaffold_3254_10	Sample_18	10-20cm	Control	45.52	K00114	NA	ADH	NA	ADH	ADH_XoxF
14_0927_09_20cm_scaffold_108595_1	Sample_5	10-20cm	Treatment	45	K00114	NA	ADH	NA	ADH	ADH_XoxF
14_0903_02_40cm_scaffold_2796_2	Sample_10	30-40cm	Treatment	44.83	K00114	NA	ADH	NA	ADH	ADH_XoxF
14_0927_09_40cm_scaffold_14005_8	Sample_6	30-40cm	Treatment	43.5	K00114	NA	ADH	NA	ADH	ADH_XoxF
14_0903_02_20cm_scaffold_1791_13	Sample_9	10-20cm	Treatment	43.5	K00114	NA	ADH	NA	ADH	ADH_XoxF
14_0927_09_40cm_scaffold_228_5	Sample_6	30-40cm	Treatment	43.35	K00114	NA	ADH	NA	ADH	ADH_XoxF
14_0927_05_40cm_scaffold_131_36	Sample_4	30-40cm	Control	43.33	K00114	NA	ADH	NA	ADH	ADH_XoxF
14_0927_09_20cm_scaffold_6993_2	Sample_5	10-20cm	Treatment	43.08	K00114	NA	ADH	NA	ADH	ADH_XoxF
14_0903_09_40cm_scaffold_66990_2	Sample_14	30-40cm	Treatment	43	K00114	NA	ADH	NA	ADH	ADH_XoxF
14_0903_02_20cm_scaffold_31668_2	Sample_9	10-20cm	Treatment	42.97	K00114	NA	ADH	NA	ADH	ADH_XoxF
14_0903_02_40cm_scaffold_37317_2	Sample_10	30-40cm	Treatment	42.83	K00114	NA	ADH	NA	ADH	ADH_XoxF
14_0903_09_40cm_scaffold_15970_1	Sample_14	30-40cm	Treatment	42.73	NA	NA	ADH	NA	ADH	ADH_XoxF
14_0903_09_40cm_scaffold_279213_1	Sample_14	30-40cm	Treatment	42	NA	NA	ADH	NA	ADH	ADH_XoxF
14_0927_12_20cm_scaffold_2029_43	Sample_7	10-20cm	Control	41.9	K00114	NA	ADH	NA	ADH	ADH_XoxF
14_0903_05_20cm_scaffold_26373_2	Sample_11	10-20cm	Control	41.67	K00114	NA	ADH	NA	ADH	ADH_XoxF
14_0927_02_20cm_scaffold_724_2	Sample_1	10-20cm	Treatment	41.58	K00114	NA	ADH	NA	ADH	ADH_XoxF
14_0927_12_20cm_scaffold_1746_17	Sample_7	10-20cm	Control	40.97	K00114	NA	ADH	NA	ADH	ADH_XoxF
14_0927_09_40cm_scaffold_320886_1	Sample_6	30-40cm	Treatment	40.5	NA	NA	ADH	NA	ADH	ADH_XoxF
14_0903_09_20cm_scaffold_22660_1	Sample_13	10-20cm	Treatment	40.08	K00114	NA	ADH	NA	ADH	ADH_XoxF
14_0927_02_40cm_scaffold_130759_1	Sample_2	30-40cm	Treatment	40	NA	NA	ADH	NA	ADH	ADH_XoxF
14_0927_05_40cm_scaffold_178275_1	Sample_4	30-40cm	Control	40	NA	NA	ADH	NA	ADH	ADH_XoxF
14_0927_05_40cm_scaffold_137129_2	Sample_4	30-40cm	Control	39.5	NA	NA	ADH	NA	ADH	ADH_XoxF
14_0927_09_40cm_scaffold_20_162	Sample_6	30-40cm	Treatment	39.27	K00114	NA	ADH	NA	ADH	ADH_XoxF
14_0919_05_20cm_scaffold_41056_1	Sample_18	10-20cm	Control	39.2	K00114	NA	ADH	NA	ADH	ADH_XoxF
14_0927_05_40cm_scaffold_1604_7	Sample_4	30-40cm	Control	39	K00114	NA	ADH	NA	ADH	ADH_XoxF
14_0903_09_20cm_scaffold_66086_1	Sample_13	10-20cm	Treatment	39	K00114	NA	ADH	NA	ADH	ADH_XoxF
14_0903_05_40cm_scaffold_42_67	Sample_12	30-40cm	Control	38.97	K00114	NA	ADH	NA	ADH	ADH_XoxF
14_0927_09_40cm_scaffold_4004_1	Sample_6	30-40cm	Treatment	38.83	NA	NA	ADH	NA	ADH	ADH_XoxF
14_0919_02_20cm_scaffold_54787_2	Sample_17	10-20cm	Treatment	38.83	K00114	NA	ADH	NA	ADH	ADH_XoxF
14_0927_02_20cm_scaffold_6116_9	Sample_1	10-20cm	Treatment	38.5	K00114	NA	ADH	NA	ADH	ADH_XoxF
14_0903_05_40cm_scaffold_10493_2	Sample_12	30-40cm	Control	38.47	K00114	NA	ADH	NA	ADH	ADH_XoxF
14_0927_02_40cm_scaffold_57578_1	Sample_2	30-40cm	Treatment	38.39	NA	NA	ADH	NA	ADH	ADH_XoxF
14_0927_02_40cm_scaffold_52707_1	Sample_2	30-40cm	Treatment	38	K00114	NA	ADH	NA	ADH	ADH_XoxF
14_0927_05_40cm_scaffold_1381_2	Sample_4	30-40cm	Control	38	K00114	NA	ADH	NA	ADH	ADH_XoxF
14_0927_12_40cm_scaffold_2915_9	Sample_8	30-40cm	Control	38	K00114	NA	ADH	NA	ADH	ADH_XoxF
14_0903_09_40cm_scaffold_123291_1	Sample_14	30-40cm	Treatment	38	K00114	NA	ADH	NA	ADH	ADH_XoxF
14_0927_09_20cm_scaffold_2472_1	Sample_5	10-20cm	Treatment	37.75	NA	NA	ADH	NA	ADH	ADH_XoxF
14_0919_05_20cm_scaffold_31387_2	Sample_18	10-20cm	Control	37.72	K00114	NA	ADH	NA	ADH	ADH_XoxF
14_0927_02_40cm_scaffold_22_75	Sample_2	30-40cm	Treatment	37.67	K00114	NA	ADH	NA	ADH	ADH_XoxF
14_0927_05_20cm_scaffold_17488_4	Sample_3	10-20cm	Control	37.67	K00114	NA	ADH	NA	ADH	ADH_XoxF
14_0927_12_20cm_scaffold_69093_1	Sample_7	10-20cm	Control	37.63	K00114	NA	ADH	NA	ADH	ADH_XoxF
14_0903_09_40cm_scaffold_1201_1	Sample_14	30-40cm	Treatment	37.58	K00114	NA	ADH	NA	ADH	ADH_XoxF
14_0927_02_40cm_scaffold_127_29	Sample_2	30-40cm	Treatment	37.5	K00114	NA	ADH	NA	ADH	ADH_XoxF
14_0927_09_20cm_scaffold_4041_13	Sample_5	10-20cm	Treatment	37	K00114	NA	ADH	NA	ADH	ADH_XoxF
14_0927_12_40cm_scaffold_83846_1	Sample_8	30-40cm	Control	37	K00114	NA	ADH	NA	ADH	ADH_XoxF
14_0919_09_20cm_scaffold_56_6	Sample_19	10-20cm	Treatment	37	K00114	NA	ADH	NA	ADH	ADH_XoxF
14_0927_09_40cm_scaffold_113826_1	Sample_6	30-40cm	Treatment	36.93	K00114	NA	ADH	NA	ADH	ADH_XoxF
14_0919_02_20cm_scaffold_56229_2	Sample_17	10-20cm	Treatment	36.83	K00114	NA	ADH	NA	ADH	ADH_XoxF
14_0903_05_20cm_scaffold_1406_11	Sample_11	10-20cm	Control	36.67	K00114	NA	ADH	NA	ADH	ADH_XoxF
14_0927_02_40cm_scaffold_46_18	Sample_2	30-40cm	Treatment	36.33	K00114	NA	ADH	NA	ADH	ADH_XoxF
14_0927_02_40cm_scaffold_58561_1	Sample_2	30-40cm	Treatment	36.17	K00114	NA	ADH	NA	ADH	ADH_XoxF
14_0927_05_40cm_scaffold_11569_4	Sample_4	30-40cm	Control	36.08	K00114	NA	ADH	NA	ADH	ADH_XoxF
14_0927_02_20cm_scaffold_16393_1	Sample_1	10-20cm	Treatment	36	K00114	NA	ADH	NA	ADH	ADH_XoxF
14_0927_12_20cm_scaffold_3233_17	Sample_7	10-20cm	Control	36	NA	NA	ADH	NA	ADH	ADH_XoxF
14_0903_12_20cm_scaffold_198971_1	Sample_15	10-20cm	Control	36	K00114	NA	ADH	NA	ADH	ADH_XoxF
14_0903_12_20cm_scaffold_52697_2	Sample_15	10-20cm	Control	35.83	K00114	NA	ADH	NA	ADH	ADH_XoxF
14_0903_05_40cm_scaffold_40218_6	Sample_12	30-40cm	Control	35.8	K00114	NA	ADH	NA	ADH	ADH_XoxF
14_0927_05_20cm_scaffold_12172_5	Sample_3	10-20cm	Control	35.76	K00114	NA	ADH	NA	ADH	ADH_XoxF
14_0919_02_20cm_scaffold_7039_1	Sample_17	10-20cm	Treatment	35.4	NA	NA	ADH	NA	ADH	ADH_XoxF
14_0927_12_40cm_scaffold_2114_24	Sample_8	30-40cm	Control	35.35	K00114	NA	ADH	NA	ADH	ADH_XoxF
14_0927_05_20cm_scaffold_104281_2	Sample_3	10-20cm	Control	35.19	K00114	NA	ADH	NA	ADH	ADH_XoxF
14_0927_12_40cm_scaffold_84000_1	Sample_8	30-40cm	Control	35.17	NA	NA	ADH	NA	ADH	ADH_XoxF
14_0927_09_20cm_scaffold_13157_6	Sample_5	10-20cm	Treatment	35	NA	NA	ADH	NA	ADH	ADH_XoxF
14_0903_02_20cm_scaffold_171408_1	Sample_9	10-20cm	Treatment	35	K00114	NA	ADH	NA	ADH	ADH_XoxF
14_0903_05_40cm_scaffold_25561_2	Sample_12	30-40cm	Control	35	K00114	NA	ADH	NA	ADH	ADH_XoxF
14_0903_12_40cm_200_scaffold_187223_1	Sample_16	30-40cm	Control	34.92	NA	NA	ADH	NA	ADH	ADH_XoxF
14_0927_09_20cm_scaffold_21927_8	Sample_5	10-20cm	Treatment	34.83	NA	NA	ADH	NA	ADH	ADH_XoxF
14_0919_02_20cm_scaffold_19256_1	Sample_17	10-20cm	Treatment	34.68	K00114	NA	ADH	NA	ADH	ADH_XoxF
14_0927_02_20cm_scaffold_6045_6	Sample_1	10-20cm	Treatment	34.5	K00114	NA	ADH	NA	ADH	ADH_XoxF
14_0927_05_40cm_scaffold_48326_2	Sample_4	30-40cm	Control	34.5	K00114	NA	ADH	NA	ADH	ADH_XoxF
14_0903_02_20cm_scaffold_89936_1	Sample_9	10-20cm	Treatment	34.5	NA	NA	ADH	NA	ADH	ADH_XoxF
14_0927_09_40cm_scaffold_2892_33	Sample_6	30-40cm	Treatment	34.33	K00114	NA	ADH	NA	ADH	ADH_XoxF
14_0927_09_20cm_scaffold_16767_5	Sample_5	10-20cm	Treatment	34	K00114	NA	ADH	NA	ADH	ADH_XoxF
14_0903_05_40cm_scaffold_36618_1	Sample_12	30-40cm	Control	34	K00117	NA	ADH	NA	ADH	ADH_XoxF
14_0903_05_40cm_scaffold_24734_4	Sample_12	30-40cm	Control	33.9	K00114	NA	ADH	NA	ADH	ADH_XoxF
14_0919_12_20cm_scaffold_27246_6	Sample_20	10-20cm	Control	33.67	NA	NA	ADH	NA	ADH	ADH_XoxF
14_0903_02_40cm_scaffold_1422_3	Sample_10	30-40cm	Treatment	33.5	K00114	NA	ADH	NA	ADH	ADH_XoxF
14_0927_02_40cm_scaffold_46_37	Sample_2	30-40cm	Treatment	33	K00114	NA	ADH	NA	ADH	ADH_XoxF
14_0903_12_40cm_200_scaffold_124528_1	Sample_16	30-40cm	Control	33	NA	NA	ADH	NA	ADH	ADH_XoxF
14_0903_02_40cm_scaffold_2149_4	Sample_10	30-40cm	Treatment	32.83	K00114	NA	ADH	NA	ADH	ADH_XoxF
14_0927_05_40cm_scaffold_16093_2	Sample_4	30-40cm	Control	32.4	K00114	NA	ADH	NA	ADH	ADH_XoxF
14_0903_02_20cm_scaffold_32640_3	Sample_9	10-20cm	Treatment	32.3	NA	NA	ADH	NA	ADH	ADH_XoxF
14_0927_12_40cm_scaffold_123815_2	Sample_8	30-40cm	Control	32.1	NA	NA	ADH	NA	ADH	ADH_XoxF
14_0903_05_40cm_scaffold_149156_1	Sample_12	30-40cm	Control	32.08	NA	NA	ADH	NA	ADH	ADH_XoxF
14_0927_09_20cm_scaffold_14630_6	Sample_5	10-20cm	Treatment	32	K00114	NA	ADH	NA	ADH	ADH_XoxF
14_0903_02_20cm_scaffold_2936_5	Sample_9	10-20cm	Treatment	31.67	K00114	NA	ADH	NA	ADH	ADH_XoxF
14_0927_09_20cm_scaffold_10210_2	Sample_5	10-20cm	Treatment	31.52	K00114	NA	ADH	NA	ADH	ADH_XoxF
14_0919_12_20cm_scaffold_66532_2	Sample_20	10-20cm	Control	31.5	K00114	NA	ADH	NA	ADH	ADH_XoxF
14_0919_05_20cm_scaffold_3610_6	Sample_18	10-20cm	Control	31.47	K00114	NA	ADH	NA	ADH	ADH_XoxF
14_0903_09_40cm_scaffold_14971_2	Sample_14	30-40cm	Treatment	31.22	K00114	NA	ADH	NA	ADH	ADH_XoxF
14_0927_05_40cm_scaffold_28549_4	Sample_4	30-40cm	Control	31.17	K00114	NA	ADH	NA	ADH	ADH_XoxF
14_0903_05_40cm_scaffold_3418_6	Sample_12	30-40cm	Control	31.08	K00114	NA	ADH	NA	ADH	ADH_XoxF
14_0927_02_40cm_scaffold_266_36	Sample_2	30-40cm	Treatment	31	K00114	NA	ADH	NA	ADH	ADH_XoxF
14_0919_05_20cm_scaffold_24718_6	Sample_18	10-20cm	Control	31	NA	NA	ADH	NA	ADH	ADH_XoxF
14_0927_05_20cm_scaffold_647_33	Sample_3	10-20cm	Control	30.59	K00114	NA	ADH	NA	ADH	ADH_XoxF
14_0927_12_20cm_scaffold_87388_2	Sample_7	10-20cm	Control	30.5	NA	NA	ADH	NA	ADH	ADH_XoxF
14_0927_12_40cm_scaffold_51740_1	Sample_8	30-40cm	Control	30.5	K00114	NA	ADH	NA	ADH	ADH_XoxF
14_0927_12_40cm_scaffold_125412_1	Sample_8	30-40cm	Control	30.38	K00114	NA	ADH	NA	ADH	ADH_XoxF
14_0919_02_20cm_scaffold_30_62	Sample_17	10-20cm	Treatment	30.33	K00114	NA	ADH	NA	ADH	ADH_XoxF
14_0927_02_20cm_scaffold_23_50	Sample_1	10-20cm	Treatment	30.25	K00114	NA	ADH	NA	ADH	ADH_XoxF
14_0927_05_40cm_scaffold_96987_2	Sample_4	30-40cm	Control	30	K00114	NA	ADH	NA	ADH	ADH_XoxF
14_0903_05_40cm_scaffold_40_51	Sample_12	30-40cm	Control	30	K00114	NA	ADH	NA	ADH	ADH_XoxF
14_0903_09_40cm_scaffold_204416_1	Sample_14	30-40cm	Treatment	30	NA	NA	ADH	NA	ADH	ADH_XoxF
14_0919_02_20cm_scaffold_48425_1	Sample_17	10-20cm	Treatment	30	K00114	NA	ADH	NA	ADH	ADH_XoxF
14_0927_12_20cm_scaffold_24522_8	Sample_7	10-20cm	Control	29.83	NA	NA	ADH	NA	ADH	ADH_XoxF
14_0903_02_40cm_scaffold_21741_1	Sample_10	30-40cm	Treatment	29.83	NA	NA	ADH	NA	ADH	ADH_XoxF
14_0903_09_40cm_scaffold_13151_4	Sample_14	30-40cm	Treatment	29.67	K00114	NA	ADH	NA	ADH	ADH_XoxF
14_0927_09_20cm_scaffold_63185_3	Sample_5	10-20cm	Treatment	29.5	NA	NA	ADH	NA	ADH	ADH_XoxF
14_0919_02_20cm_scaffold_222_55	Sample_17	10-20cm	Treatment	29.5	K00114	NA	ADH	NA	ADH	ADH_XoxF
14_0919_12_20cm_scaffold_92482_1	Sample_20	10-20cm	Control	29.5	NA	NA	ADH	NA	ADH	ADH_XoxF
14_0903_05_40cm_scaffold_14894_4	Sample_12	30-40cm	Control	29.25	K00114	NA	ADH	NA	ADH	ADH_XoxF
14_0903_05_20cm_scaffold_348_35	Sample_11	10-20cm	Control	29.17	K00114	NA	ADH	NA	ADH	ADH_XoxF
14_0919_05_20cm_scaffold_225_28	Sample_18	10-20cm	Control	29.17	K00114	NA	ADH	NA	ADH	ADH_XoxF
14_0903_02_40cm_scaffold_7622_3	Sample_10	30-40cm	Treatment	29	K00114	NA	ADH	NA	ADH	ADH_XoxF
14_0919_02_20cm_scaffold_400_44	Sample_17	10-20cm	Treatment	29	K00114	NA	ADH	NA	ADH	ADH_XoxF
14_0927_02_40cm_scaffold_266_34	Sample_2	30-40cm	Treatment	28.83	K00114	NA	ADH	NA	ADH	ADH_XoxF
14_0903_09_40cm_scaffold_135192_2	Sample_14	30-40cm	Treatment	28.52	NA	NA	ADH	NA	ADH	ADH_XoxF
14_0927_09_20cm_scaffold_51456_1	Sample_5	10-20cm	Treatment	28.5	K00114	NA	ADH	NA	ADH	ADH_XoxF
14_0927_12_20cm_scaffold_204949_1	Sample_7	10-20cm	Control	28.07	K00114	NA	ADH	NA	ADH	ADH_XoxF
14_0903_09_40cm_scaffold_134694_2	Sample_14	30-40cm	Treatment	28.03	NA	NA	ADH	NA	ADH	ADH_XoxF
14_0903_12_20cm_scaffold_117291_3	Sample_15	10-20cm	Control	28	K00114	NA	ADH	NA	ADH	ADH_XoxF
14_0919_02_20cm_scaffold_139340_1	Sample_17	10-20cm	Treatment	28	NA	NA	ADH	NA	ADH	ADH_XoxF
14_0927_05_20cm_scaffold_118001_1	Sample_3	10-20cm	Control	27.94	NA	NA	ADH	NA	ADH	ADH_XoxF
14_0903_05_40cm_scaffold_20996_3	Sample_12	30-40cm	Control	27.77	K00114	NA	ADH	NA	ADH	ADH_XoxF
14_0927_02_20cm_scaffold_649_49	Sample_1	10-20cm	Treatment	27.67	K00114	NA	ADH	NA	ADH	ADH_XoxF
14_0903_05_40cm_scaffold_2999_12	Sample_12	30-40cm	Control	27.5	K00114	NA	ADH	NA	ADH	ADH_XoxF
14_0927_09_20cm_scaffold_64507_3	Sample_5	10-20cm	Treatment	27.48	K00114	NA	ADH	NA	ADH	ADH_XoxF
14_0927_09_20cm_scaffold_2279_8	Sample_5	10-20cm	Treatment	27.33	K00114	NA	ADH	NA	ADH	ADH_XoxF
14_0903_12_40cm_200_scaffold_4161_5	Sample_16	30-40cm	Control	27.1	K00114	NA	ADH	NA	ADH	ADH_XoxF
14_0927_02_40cm_scaffold_33038_2	Sample_2	30-40cm	Treatment	27	K00117	NA	ADH	NA	ADH	ADH_XoxF
14_0927_05_40cm_scaffold_155446_1	Sample_4	30-40cm	Control	26.92	NA	NA	ADH	NA	ADH	ADH_XoxF
14_0903_09_40cm_scaffold_17274_4	Sample_14	30-40cm	Treatment	26.88	K00114	NA	ADH	NA	ADH	ADH_XoxF
14_0927_09_20cm_scaffold_922_23	Sample_5	10-20cm	Treatment	26.83	K00114	NA	ADH	NA	ADH	ADH_XoxF
14_0903_05_40cm_scaffold_68893_2	Sample_12	30-40cm	Control	26.75	NA	NA	ADH	NA	ADH	ADH_XoxF
14_0903_02_20cm_scaffold_24547_13	Sample_9	10-20cm	Treatment	26.67	NA	NA	ADH	NA	ADH	ADH_XoxF
14_0927_12_20cm_scaffold_67405_3	Sample_7	10-20cm	Control	26.5	NA	NA	ADH	NA	ADH	ADH_XoxF
14_0927_05_40cm_scaffold_5048_1	Sample_4	30-40cm	Control	26.24	K00114	NA	ADH	NA	ADH	ADH_XoxF
14_0927_12_20cm_scaffold_18969_5	Sample_7	10-20cm	Control	26.23	K00114	NA	ADH	NA	ADH	ADH_XoxF
14_0919_05_20cm_scaffold_36_59	Sample_18	10-20cm	Control	26.12	NA	NA	ADH	NA	ADH	ADH_XoxF
14_0927_12_40cm_scaffold_1241_26	Sample_8	30-40cm	Control	26	K00114	NA	ADH	NA	ADH	ADH_XoxF
14_0919_09_20cm_scaffold_142070_1	Sample_19	10-20cm	Treatment	26	NA	NA	ADH	NA	ADH	ADH_XoxF
14_0903_05_40cm_scaffold_37191_2	Sample_12	30-40cm	Control	25.67	K00114	NA	ADH	NA	ADH	ADH_XoxF
14_0903_12_40cm_200_scaffold_9510_2	Sample_16	30-40cm	Control	25.6	K00114	NA	ADH	NA	ADH	ADH_XoxF
14_0903_05_40cm_scaffold_493_34	Sample_12	30-40cm	Control	25.5	K00114	NA	ADH	NA	ADH	ADH_XoxF
14_0927_05_40cm_scaffold_267_12	Sample_4	30-40cm	Control	25.33	K00114	NA	ADH	NA	ADH	ADH_XoxF
14_0903_05_40cm_scaffold_708_4	Sample_12	30-40cm	Control	25.1	K00114	NA	ADH	NA	ADH	ADH_XoxF
14_0927_09_20cm_scaffold_306504_1	Sample_5	10-20cm	Treatment	25	NA	NA	ADH	NA	ADH	ADH_XoxF
14_0927_09_20cm_scaffold_78682_1	Sample_5	10-20cm	Treatment	25	K00114	NA	ADH	NA	ADH	ADH_XoxF
14_0903_05_40cm_scaffold_21163_13	Sample_12	30-40cm	Control	24.9	K00114	NA	ADH	NA	ADH	ADH_XoxF
14_0919_12_20cm_scaffold_8351_1	Sample_20	10-20cm	Control	24.46	K00114	NA	ADH	NA	ADH	ADH_XoxF
14_0903_09_40cm_scaffold_108942_2	Sample_14	30-40cm	Treatment	23.98	NA	NA	ADH	NA	ADH	ADH_XoxF
14_0919_05_20cm_scaffold_3286_4	Sample_18	10-20cm	Control	23.97	K00114	NA	ADH	NA	ADH	ADH_XoxF
14_0919_05_20cm_scaffold_26362_9	Sample_18	10-20cm	Control	23.77	K00114	NA	ADH	NA	ADH	ADH_XoxF
14_0903_05_40cm_scaffold_18800_13	Sample_12	30-40cm	Control	23.75	K00114	NA	ADH	NA	ADH	ADH_XoxF
14_0903_12_20cm_scaffold_2451_5	Sample_15	10-20cm	Control	23.75	K00114	NA	ADH	NA	ADH	ADH_XoxF
14_0927_12_20cm_scaffold_34962_2	Sample_7	10-20cm	Control	23.5	K00114	NA	ADH	NA	ADH	ADH_XoxF
14_0903_05_40cm_scaffold_0_525	Sample_12	30-40cm	Control	23.33	K00114	NA	ADH	NA	ADH	ADH_XoxF
14_0919_12_20cm_scaffold_180357_1	Sample_20	10-20cm	Control	23.33	NA	NA	ADH	NA	ADH	ADH_XoxF
14_0919_02_20cm_scaffold_22491_1	Sample_17	10-20cm	Treatment	23.25	K00114	NA	ADH	NA	ADH	ADH_XoxF
14_0927_09_20cm_scaffold_24417_3	Sample_5	10-20cm	Treatment	23.2	K00114	NA	ADH	NA	ADH	ADH_XoxF
14_0927_05_20cm_scaffold_2416_19	Sample_3	10-20cm	Control	23.19	NA	NA	ADH	NA	ADH	ADH_XoxF
14_0927_05_20cm_scaffold_157485_1	Sample_3	10-20cm	Control	23.16	K00114	NA	ADH	NA	ADH	ADH_XoxF
14_0903_02_40cm_scaffold_2117_17	Sample_10	30-40cm	Treatment	23	K00114	NA	ADH	NA	ADH	ADH_XoxF
14_0903_02_40cm_scaffold_4129_2	Sample_10	30-40cm	Treatment	23	K00114	NA	ADH	NA	ADH	ADH_XoxF
14_0903_09_40cm_scaffold_37674_1	Sample_14	30-40cm	Treatment	23	NA	NA	ADH	NA	ADH	ADH_XoxF
14_0919_02_20cm_scaffold_130979_2	Sample_17	10-20cm	Treatment	23	NA	NA	ADH	NA	ADH	ADH_XoxF
14_0903_05_40cm_scaffold_32305_2	Sample_12	30-40cm	Control	22.92	K00114	NA	ADH	NA	ADH	ADH_XoxF
14_0927_09_20cm_scaffold_14025_4	Sample_5	10-20cm	Treatment	22.82	K00114	NA	ADH	NA	ADH	ADH_XoxF
14_0927_05_20cm_scaffold_6160_10	Sample_3	10-20cm	Control	22.62	K00114	NA	ADH	NA	ADH	ADH_XoxF
14_0903_05_40cm_scaffold_0_521	Sample_12	30-40cm	Control	22.5	K00114	NA	ADH	NA	ADH	ADH_XoxF
14_0927_09_40cm_scaffold_7582_4	Sample_6	30-40cm	Treatment	22.33	K00114	NA	ADH	NA	ADH	ADH_XoxF
14_0927_12_20cm_scaffold_1642_22	Sample_7	10-20cm	Control	22.23	K00114	NA	ADH	NA	ADH	ADH_XoxF
14_0903_02_20cm_scaffold_2201_4	Sample_9	10-20cm	Treatment	22.2	K00114	NA	ADH	NA	ADH	ADH_XoxF
14_0903_05_40cm_scaffold_176372_1	Sample_12	30-40cm	Control	22.17	NA	NA	ADH	NA	ADH	ADH_XoxF
14_0903_12_20cm_scaffold_4446_7	Sample_15	10-20cm	Control	22.17	K00114	NA	ADH	NA	ADH	ADH_XoxF
14_0919_05_20cm_scaffold_159014_1	Sample_18	10-20cm	Control	22.17	NA	NA	ADH	NA	ADH	ADH_XoxF
14_0927_12_20cm_scaffold_24514_8	Sample_7	10-20cm	Control	22.16	NA	NA	ADH	NA	ADH	ADH_XoxF
14_0903_05_40cm_scaffold_144091_1	Sample_12	30-40cm	Control	21.75	NA	NA	ADH	NA	ADH	ADH_XoxF
14_0927_05_20cm_scaffold_15684_5	Sample_3	10-20cm	Control	21.6	K00114	NA	ADH	NA	ADH	ADH_XoxF
14_0903_05_40cm_scaffold_10623_5	Sample_12	30-40cm	Control	21.58	K00114	NA	ADH	NA	ADH	ADH_XoxF
14_0927_12_20cm_scaffold_93929_2	Sample_7	10-20cm	Control	21.5	NA	NA	ADH	NA	ADH	ADH_XoxF
14_0927_12_40cm_scaffold_58489_2	Sample_8	30-40cm	Control	21.38	K00114	NA	ADH	NA	ADH	ADH_XoxF
14_0927_02_40cm_scaffold_6_122	Sample_2	30-40cm	Treatment	21.33	K00114	NA	ADH	NA	ADH	ADH_XoxF
14_0927_09_40cm_scaffold_2262_2	Sample_6	30-40cm	Treatment	21.33	K00114	NA	ADH	NA	ADH	ADH_XoxF
14_0903_02_20cm_scaffold_384_3	Sample_9	10-20cm	Treatment	21.2	K00114	NA	ADH	NA	ADH	ADH_XoxF
14_0927_09_40cm_scaffold_5522_13	Sample_6	30-40cm	Treatment	21.17	K00114	NA	ADH	NA	ADH	ADH_XoxF
14_0927_12_20cm_scaffold_143696_1	Sample_7	10-20cm	Control	21	NA	NA	ADH	NA	ADH	ADH_XoxF
14_0903_02_40cm_scaffold_111128_2	Sample_10	30-40cm	Treatment	21	NA	NA	ADH	NA	ADH	ADH_XoxF
14_0903_05_40cm_scaffold_30450_2	Sample_12	30-40cm	Control	21	K00114	NA	ADH	NA	ADH	ADH_XoxF
14_0903_09_20cm_scaffold_33607_2	Sample_13	10-20cm	Treatment	21	K00114	NA	ADH	NA	ADH	ADH_XoxF
14_0919_02_20cm_scaffold_128341_2	Sample_17	10-20cm	Treatment	21	NA	NA	ADH	NA	ADH	ADH_XoxF
14_0903_02_40cm_scaffold_53488_1	Sample_10	30-40cm	Treatment	20.83	K00114	NA	ADH	NA	ADH	ADH_XoxF
14_0919_12_20cm_scaffold_1468_1	Sample_20	10-20cm	Control	20.83	K00114	NA	ADH	NA	ADH	ADH_XoxF
14_0927_09_20cm_scaffold_3874_6	Sample_5	10-20cm	Treatment	20.68	K00114	NA	ADH	NA	ADH	ADH_XoxF
14_0927_05_40cm_scaffold_332_28	Sample_4	30-40cm	Control	20.67	K00114	NA	ADH	NA	ADH	ADH_XoxF
14_0903_05_40cm_scaffold_20_74	Sample_12	30-40cm	Control	20.58	K00114	NA	ADH	NA	ADH	ADH_XoxF
14_0927_12_40cm_scaffold_988_5	Sample_8	30-40cm	Control	20.53	K00114	NA	ADH	NA	ADH	ADH_XoxF
14_0927_05_20cm_scaffold_263778_1	Sample_3	10-20cm	Control	20.52	NA	NA	ADH	NA	ADH	ADH_XoxF
14_0927_09_40cm_scaffold_3781_2	Sample_6	30-40cm	Treatment	20.5	K00114	NA	ADH	NA	ADH	ADH_XoxF
14_0927_12_20cm_scaffold_49511_4	Sample_7	10-20cm	Control	20.5	K00114	NA	ADH	NA	ADH	ADH_XoxF
14_0927_12_40cm_scaffold_48166_4	Sample_8	30-40cm	Control	20.5	NA	NA	ADH	NA	ADH	ADH_XoxF
14_0927_12_40cm_scaffold_5808_2	Sample_8	30-40cm	Control	20.5	K00114	NA	ADH	NA	ADH	ADH_XoxF
14_0919_02_20cm_scaffold_345_8	Sample_17	10-20cm	Treatment	20.5	K00114	NA	ADH	NA	ADH	ADH_XoxF
14_0903_05_40cm_scaffold_11280_2	Sample_12	30-40cm	Control	20.33	K00114	NA	ADH	NA	ADH	ADH_XoxF
14_0903_12_40cm_200_scaffold_2012_5	Sample_16	30-40cm	Control	20.33	K00114	NA	ADH	NA	ADH	ADH_XoxF
14_0927_02_20cm_scaffold_52639_1	Sample_1	10-20cm	Treatment	20.17	K00114	NA	ADH	NA	ADH	ADH_XoxF
14_0927_05_40cm_scaffold_54605_2	Sample_4	30-40cm	Control	20.17	K00114	NA	ADH	NA	ADH	ADH_XoxF
14_0927_09_40cm_scaffold_21573_3	Sample_6	30-40cm	Treatment	20	K00114	NA	ADH	NA	ADH	ADH_XoxF
14_0903_12_40cm_200_scaffold_19978_1	Sample_16	30-40cm	Control	20	K00114	NA	ADH	NA	ADH	ADH_XoxF
14_0903_09_40cm_scaffold_50517_1	Sample_14	30-40cm	Treatment	19.72	K00114	NA	ADH	NA	ADH	ADH_XoxF
14_0919_12_20cm_scaffold_168251_2	Sample_20	10-20cm	Control	19.68	NA	NA	ADH	NA	ADH	ADH_XoxF
14_0903_09_40cm_scaffold_738_12	Sample_14	30-40cm	Treatment	19.43	K00114	NA	ADH	NA	ADH	ADH_XoxF
14_0927_05_40cm_scaffold_26019_3	Sample_4	30-40cm	Control	19.33	K00114	NA	ADH	NA	ADH	ADH_XoxF
14_0927_09_40cm_scaffold_209164_1	Sample_6	30-40cm	Treatment	19.33	K00114	NA	ADH	NA	ADH	ADH_XoxF
14_0927_05_40cm_scaffold_5772_5	Sample_4	30-40cm	Control	19.25	K00114	NA	ADH	NA	ADH	ADH_XoxF
14_0927_05_40cm_scaffold_20_30	Sample_4	30-40cm	Control	19.24	K00114	NA	ADH	NA	ADH	ADH_XoxF
14_0927_12_40cm_scaffold_99931_3	Sample_8	30-40cm	Control	19.21	NA	NA	ADH	NA	ADH	ADH_XoxF
14_0927_05_20cm_scaffold_10003_7	Sample_3	10-20cm	Control	19.2	K00114	NA	ADH	NA	ADH	ADH_XoxF
14_0927_02_40cm_scaffold_59_142	Sample_2	30-40cm	Treatment	19	K00114	NA	ADH	NA	ADH	ADH_XoxF
14_0927_09_20cm_scaffold_131980_1	Sample_5	10-20cm	Treatment	19	K00114	NA	ADH	NA	ADH	ADH_XoxF
14_0927_09_40cm_scaffold_60576_3	Sample_6	30-40cm	Treatment	19	K00114	NA	ADH	NA	ADH	ADH_XoxF
14_0903_09_40cm_scaffold_115_6	Sample_14	30-40cm	Treatment	19	K00114	NA	ADH	NA	ADH	ADH_XoxF
14_0903_09_40cm_scaffold_296_27	Sample_14	30-40cm	Treatment	19	K00114	NA	ADH	NA	ADH	ADH_XoxF
14_0903_12_40cm_200_scaffold_112865_1	Sample_16	30-40cm	Control	19	K00114	NA	ADH	NA	ADH	ADH_XoxF
14_0903_12_40cm_200_scaffold_67804_1	Sample_16	30-40cm	Control	19	NA	NA	ADH	NA	ADH	ADH_XoxF
14_0919_09_20cm_scaffold_34736_1	Sample_19	10-20cm	Treatment	19	K00114	NA	ADH	NA	ADH	ADH_XoxF
14_0919_12_20cm_scaffold_60574_3	Sample_20	10-20cm	Control	18.92	NA	NA	ADH	NA	ADH	ADH_XoxF
14_0903_09_40cm_scaffold_85990_1	Sample_14	30-40cm	Treatment	18.83	K00114	NA	ADH	NA	ADH	ADH_XoxF
14_0927_09_40cm_scaffold_208062_2	Sample_6	30-40cm	Treatment	18.67	NA	NA	ADH	NA	ADH	ADH_XoxF
14_0927_12_40cm_scaffold_33416_1	Sample_8	30-40cm	Control	18.55	NA	NA	ADH	NA	ADH	ADH_XoxF
14_0927_05_20cm_scaffold_42859_1	Sample_3	10-20cm	Control	18.5	K00114	NA	ADH	NA	ADH	ADH_XoxF
14_0927_12_20cm_scaffold_214896_1	Sample_7	10-20cm	Control	18.5	NA	NA	ADH	NA	ADH	ADH_XoxF
14_0903_05_20cm_scaffold_2084_11	Sample_11	10-20cm	Control	18.5	K00114	NA	ADH	NA	ADH	ADH_XoxF
14_0903_09_40cm_scaffold_738_10	Sample_14	30-40cm	Treatment	18.33	K00114	NA	ADH	NA	ADH	ADH_XoxF
14_0927_09_20cm_scaffold_7406_1	Sample_5	10-20cm	Treatment	18.2	K00114	NA	ADH	NA	ADH	ADH_XoxF
14_0927_09_40cm_scaffold_235666_1	Sample_6	30-40cm	Treatment	18.17	NA	NA	ADH	NA	ADH	ADH_XoxF
14_0903_05_40cm_scaffold_739_39	Sample_12	30-40cm	Control	18.17	K00114	NA	ADH	NA	ADH	ADH_XoxF
14_0927_05_20cm_scaffold_955_17	Sample_3	10-20cm	Control	18.13	K00114	NA	ADH	NA	ADH	ADH_XoxF
14_0927_12_20cm_scaffold_74923_2	Sample_7	10-20cm	Control	18.07	NA	NA	ADH	NA	ADH	ADH_XoxF
14_0927_12_40cm_scaffold_19111_5	Sample_8	30-40cm	Control	18.03	K00114	NA	ADH	NA	ADH	ADH_XoxF
14_0919_05_20cm_scaffold_329_21	Sample_18	10-20cm	Control	18.03	K00114	NA	ADH	NA	ADH	ADH_XoxF
14_0927_09_20cm_scaffold_99362_2	Sample_5	10-20cm	Treatment	18	NA	NA	ADH	NA	ADH	ADH_XoxF
14_0903_02_20cm_scaffold_4425_12	Sample_9	10-20cm	Treatment	18	K00114	NA	ADH	NA	ADH	ADH_XoxF
14_0903_12_20cm_scaffold_35394_1	Sample_15	10-20cm	Control	18	K00114	NA	ADH	NA	ADH	ADH_XoxF
14_0903_05_40cm_scaffold_227_7	Sample_12	30-40cm	Control	17.9	K00114	NA	ADH	NA	ADH	ADH_XoxF
14_0903_12_40cm_200_scaffold_590_19	Sample_16	30-40cm	Control	17.83	K00114	NA	ADH	NA	ADH	ADH_XoxF
14_0919_12_20cm_scaffold_246339_1	Sample_20	10-20cm	Control	17.83	K00114	NA	ADH	NA	ADH	ADH_XoxF
14_0927_05_20cm_scaffold_538_48	Sample_3	10-20cm	Control	17.7	K00114	NA	ADH	NA	ADH	ADH_XoxF
14_0903_02_20cm_scaffold_78669_1	Sample_9	10-20cm	Treatment	17.5	K00117	NA	ADH	NA	ADH	ADH_XoxF
14_0903_09_40cm_scaffold_88586_1	Sample_14	30-40cm	Treatment	17.5	NA	NA	ADH	NA	ADH	ADH_XoxF
14_0903_12_20cm_scaffold_44496_2	Sample_15	10-20cm	Control	17.5	K00114	NA	ADH	NA	ADH	ADH_XoxF
14_0903_12_40cm_200_scaffold_9312_6	Sample_16	30-40cm	Control	17.33	K00114	NA	ADH	NA	ADH	ADH_XoxF
14_0919_05_20cm_scaffold_50960_1	Sample_18	10-20cm	Control	17.27	K00114	NA	ADH	NA	ADH	ADH_XoxF
14_0927_05_20cm_scaffold_4404_10	Sample_3	10-20cm	Control	17.2	K00114	NA	ADH	NA	ADH	ADH_XoxF
14_0903_09_40cm_scaffold_70767_3	Sample_14	30-40cm	Treatment	17.2	NA	NA	ADH	NA	ADH	ADH_XoxF
14_0927_02_20cm_scaffold_149130_1	Sample_1	10-20cm	Treatment	17	K00114	NA	ADH	NA	ADH	ADH_XoxF
14_0927_02_40cm_scaffold_13613_6	Sample_2	30-40cm	Treatment	17	K00114	NA	ADH	NA	ADH	ADH_XoxF
14_0927_05_40cm_scaffold_252178_1	Sample_4	30-40cm	Control	17	NA	NA	ADH	NA	ADH	ADH_XoxF
14_0927_09_40cm_scaffold_4409_8	Sample_6	30-40cm	Treatment	17	K00114	NA	ADH	NA	ADH	ADH_XoxF
14_0927_09_40cm_scaffold_6429_8	Sample_6	30-40cm	Treatment	17	K00114	NA	ADH	NA	ADH	ADH_XoxF
14_0903_02_40cm_scaffold_5152_3	Sample_10	30-40cm	Treatment	17	K00114	NA	ADH	NA	ADH	ADH_XoxF
14_0903_12_40cm_200_scaffold_144074_1	Sample_16	30-40cm	Control	17	NA	NA	ADH	NA	ADH	ADH_XoxF
14_0919_02_20cm_scaffold_5552_17	Sample_17	10-20cm	Treatment	17	K00114	NA	ADH	NA	ADH	ADH_XoxF
14_0919_09_20cm_scaffold_64176_2	Sample_19	10-20cm	Treatment	17	NA	NA	ADH	NA	ADH	ADH_XoxF
14_0903_05_40cm_scaffold_3404_3	Sample_12	30-40cm	Control	16.92	K00114	NA	ADH	NA	ADH	ADH_XoxF
14_0927_09_40cm_scaffold_38950_3	Sample_6	30-40cm	Treatment	16.83	K00114	NA	ADH	NA	ADH	ADH_XoxF
14_0927_05_20cm_scaffold_73102_1	Sample_3	10-20cm	Control	16.67	NA	NA	ADH	NA	ADH	ADH_XoxF
14_0927_05_40cm_scaffold_5110_9	Sample_4	30-40cm	Control	16.5	K00117	NA	ADH	NA	ADH	ADH_XoxF
14_0903_05_20cm_scaffold_98038_1	Sample_11	10-20cm	Control	16.5	K00114	NA	ADH	NA	ADH	ADH_XoxF
14_0903_12_20cm_scaffold_4221_6	Sample_15	10-20cm	Control	16.5	K00114	NA	ADH	NA	ADH	ADH_XoxF
14_0927_09_40cm_scaffold_109606_1	Sample_6	30-40cm	Treatment	16	NA	NA	ADH	NA	ADH	ADH_XoxF
14_0927_12_40cm_scaffold_56334_1	Sample_8	30-40cm	Control	16	K00117	NA	ADH	NA	ADH	ADH_XoxF
14_0903_09_40cm_scaffold_71056_1	Sample_14	30-40cm	Treatment	16	K00114	NA	ADH	NA	ADH	ADH_XoxF
14_0903_12_20cm_scaffold_37247_2	Sample_15	10-20cm	Control	16	K00114	NA	ADH	NA	ADH	ADH_XoxF
14_0903_12_20cm_scaffold_39161_1	Sample_15	10-20cm	Control	16	NA	NA	ADH	NA	ADH	ADH_XoxF
14_0903_12_20cm_scaffold_60986_2	Sample_15	10-20cm	Control	16	K00114	NA	ADH	NA	ADH	ADH_XoxF
14_0903_12_40cm_200_scaffold_1383_9	Sample_16	30-40cm	Control	16	K00114	NA	ADH	NA	ADH	ADH_XoxF
14_0903_12_40cm_200_scaffold_509_19	Sample_16	30-40cm	Control	16	K00114	NA	ADH	NA	ADH	ADH_XoxF
14_0919_05_20cm_scaffold_17125_3	Sample_18	10-20cm	Control	16	K00114	NA	ADH	NA	ADH	ADH_XoxF
14_0927_09_20cm_scaffold_39154_1	Sample_5	10-20cm	Treatment	15.83	K00114	NA	ADH	NA	ADH	ADH_XoxF
14_0903_09_40cm_scaffold_1231_22	Sample_14	30-40cm	Treatment	15.83	K00114	NA	ADH	NA	ADH	ADH_XoxF
14_0903_09_40cm_scaffold_46884_3	Sample_14	30-40cm	Treatment	15.75	K00114	NA	ADH	NA	ADH	ADH_XoxF
14_0903_05_40cm_scaffold_38655_1	Sample_12	30-40cm	Control	15.6	NA	NA	ADH	NA	ADH	ADH_XoxF
14_0927_02_40cm_scaffold_127426_1	Sample_2	30-40cm	Treatment	15.5	NA	NA	ADH	NA	ADH	ADH_XoxF
14_0919_12_20cm_scaffold_55338_2	Sample_20	10-20cm	Control	15.5	NA	NA	ADH	NA	ADH	ADH_XoxF
14_0927_05_20cm_scaffold_328508_1	Sample_3	10-20cm	Control	15.4	K00114	NA	ADH	NA	ADH	ADH_XoxF
14_0927_02_20cm_scaffold_97467_1	Sample_1	10-20cm	Treatment	15	K00114	NA	ADH	NA	ADH	ADH_XoxF
14_0927_05_20cm_scaffold_262452_1	Sample_3	10-20cm	Control	15	NA	NA	ADH	NA	ADH	ADH_XoxF
14_0927_05_40cm_scaffold_102949_2	Sample_4	30-40cm	Control	15	NA	NA	ADH	NA	ADH	ADH_XoxF
14_0927_12_40cm_scaffold_113991_2	Sample_8	30-40cm	Control	15	K00114	NA	ADH	NA	ADH	ADH_XoxF
14_0927_12_40cm_scaffold_212708_2	Sample_8	30-40cm	Control	15	NA	NA	ADH	NA	ADH	ADH_XoxF
14_0903_02_40cm_scaffold_3047_7	Sample_10	30-40cm	Treatment	15	K00114	NA	ADH	NA	ADH	ADH_XoxF
14_0903_09_20cm_scaffold_14108_2	Sample_13	10-20cm	Treatment	15	K00114	NA	ADH	NA	ADH	ADH_XoxF
14_0903_09_20cm_scaffold_185406_1	Sample_13	10-20cm	Treatment	15	NA	NA	ADH	NA	ADH	ADH_XoxF
14_0903_09_40cm_scaffold_127225_2	Sample_14	30-40cm	Treatment	15	K00114	NA	ADH	NA	ADH	ADH_XoxF
14_0903_12_20cm_scaffold_194876_1	Sample_15	10-20cm	Control	15	K00114	NA	ADH	NA	ADH	ADH_XoxF
14_0903_12_20cm_scaffold_195887_1	Sample_15	10-20cm	Control	15	K00114	NA	ADH	NA	ADH	ADH_XoxF
14_0919_02_20cm_scaffold_80509_1	Sample_17	10-20cm	Treatment	15	NA	NA	ADH	NA	ADH	ADH_XoxF
14_0927_12_40cm_scaffold_58985_5	Sample_8	30-40cm	Control	14.7	K00114	NA	ADH	NA	ADH	ADH_XoxF
14_0927_12_40cm_scaffold_22475_3	Sample_8	30-40cm	Control	14.67	K00114	NA	ADH	NA	ADH	ADH_XoxF
14_0927_05_20cm_scaffold_1785_5	Sample_3	10-20cm	Control	14.63	K00114	NA	ADH	NA	ADH	ADH_XoxF
14_0927_05_40cm_scaffold_22_40	Sample_4	30-40cm	Control	14.5	K00114	NA	ADH	NA	ADH	ADH_XoxF
14_0903_09_40cm_scaffold_49261_1	Sample_14	30-40cm	Treatment	14.5	K00114	NA	ADH	NA	ADH	ADH_XoxF
14_0903_09_40cm_scaffold_9291_5	Sample_14	30-40cm	Treatment	14.42	K00114	NA	ADH	NA	ADH	ADH_XoxF
14_0903_09_40cm_scaffold_57142_2	Sample_14	30-40cm	Treatment	14.38	K00114	NA	ADH	NA	ADH	ADH_XoxF
14_0927_12_40cm_scaffold_4494_6	Sample_8	30-40cm	Control	14.2	K00114	NA	ADH	NA	ADH	ADH_XoxF
14_0927_02_20cm_scaffold_1022_16	Sample_1	10-20cm	Treatment	14.17	NA	NA	ADH	NA	ADH	ADH_XoxF
14_0927_09_40cm_scaffold_41096_4	Sample_6	30-40cm	Treatment	14	K00114	NA	ADH	NA	ADH	ADH_XoxF
14_0903_02_20cm_scaffold_134180_3	Sample_9	10-20cm	Treatment	14	NA	NA	ADH	NA	ADH	ADH_XoxF
14_0903_09_40cm_scaffold_212761_1	Sample_14	30-40cm	Treatment	14	NA	NA	ADH	NA	ADH	ADH_XoxF
14_0903_09_40cm_scaffold_117338_1	Sample_14	30-40cm	Treatment	13.98	K00114	NA	ADH	NA	ADH	ADH_XoxF
14_0927_05_20cm_scaffold_22700_3	Sample_3	10-20cm	Control	13.95	K00114	NA	ADH	NA	ADH	ADH_XoxF
14_0903_09_40cm_scaffold_1719_7	Sample_14	30-40cm	Treatment	13.92	K00114	NA	ADH	NA	ADH	ADH_XoxF
14_0927_12_20cm_scaffold_73347_2	Sample_7	10-20cm	Control	13.9	K00114	NA	ADH	NA	ADH	ADH_XoxF
14_0903_09_40cm_scaffold_111375_1	Sample_14	30-40cm	Treatment	13.75	NA	NA	ADH	NA	ADH	ADH_XoxF
14_0927_12_40cm_scaffold_546_21	Sample_8	30-40cm	Control	13.67	K00114	NA	ADH	NA	ADH	ADH_XoxF
14_0903_09_40cm_scaffold_39566_2	Sample_14	30-40cm	Treatment	13.58	K00114	NA	ADH	NA	ADH	ADH_XoxF
14_0919_12_20cm_scaffold_89464_2	Sample_20	10-20cm	Control	13.57	K00114	NA	ADH	NA	ADH	ADH_XoxF
14_0927_02_20cm_scaffold_16082_1	Sample_1	10-20cm	Treatment	13.5	K00114	NA	ADH	NA	ADH	ADH_XoxF
14_0927_05_20cm_scaffold_747_35	Sample_3	10-20cm	Control	13.5	K00114	NA	ADH	NA	ADH	ADH_XoxF
14_0927_05_20cm_scaffold_91356_2	Sample_3	10-20cm	Control	13.5	K00114	NA	ADH	NA	ADH	ADH_XoxF
14_0927_05_40cm_scaffold_20416_5	Sample_4	30-40cm	Control	13.5	K00114	NA	ADH	NA	ADH	ADH_XoxF
14_0927_05_40cm_scaffold_439_28	Sample_4	30-40cm	Control	13.5	K00114	NA	ADH	NA	ADH	ADH_XoxF
14_0927_05_40cm_scaffold_81832_1	Sample_4	30-40cm	Control	13.5	K00114	NA	ADH	NA	ADH	ADH_XoxF
14_0903_05_40cm_scaffold_5137_4	Sample_12	30-40cm	Control	13.5	K00114	NA	ADH	NA	ADH	ADH_XoxF
14_0903_09_40cm_scaffold_502_23	Sample_14	30-40cm	Treatment	13.5	K00114	NA	ADH	NA	ADH	ADH_XoxF
14_0919_12_20cm_scaffold_64283_1	Sample_20	10-20cm	Control	13.5	NA	NA	ADH	NA	ADH	ADH_XoxF
14_0927_09_40cm_scaffold_198315_2	Sample_6	30-40cm	Treatment	13.33	NA	NA	ADH	NA	ADH	ADH_XoxF
14_0927_12_40cm_scaffold_8937_4	Sample_8	30-40cm	Control	13.33	K00114	NA	ADH	NA	ADH	ADH_XoxF
14_0919_12_20cm_scaffold_23613_1	Sample_20	10-20cm	Control	13.33	NA	NA	ADH	NA	ADH	ADH_XoxF
14_0927_05_40cm_scaffold_141340_2	Sample_4	30-40cm	Control	13.24	K00114	NA	ADH	NA	ADH	ADH_XoxF
14_0927_05_40cm_scaffold_509_14	Sample_4	30-40cm	Control	13.24	K00114	NA	ADH	NA	ADH	ADH_XoxF
14_0927_12_20cm_scaffold_44796_5	Sample_7	10-20cm	Control	13.24	K00114	NA	ADH	NA	ADH	ADH_XoxF
14_0903_12_40cm_200_scaffold_64039_1	Sample_16	30-40cm	Control	13.1	NA	NA	ADH	NA	ADH	ADH_XoxF
14_0927_05_40cm_scaffold_9048_4	Sample_4	30-40cm	Control	13.08	K00114	NA	ADH	NA	ADH	ADH_XoxF
14_0927_05_20cm_scaffold_276803_1	Sample_3	10-20cm	Control	13.03	NA	NA	ADH	NA	ADH	ADH_XoxF
14_0903_09_40cm_scaffold_140258_2	Sample_14	30-40cm	Treatment	13	NA	NA	ADH	NA	ADH	ADH_XoxF
14_0919_05_20cm_scaffold_58932_1	Sample_18	10-20cm	Control	13	K00114	NA	ADH	NA	ADH	ADH_XoxF
14_0919_12_20cm_scaffold_193440_1	Sample_20	10-20cm	Control	13	K00114	NA	ADH	NA	ADH	ADH_XoxF
14_0927_05_40cm_scaffold_1780_3	Sample_4	30-40cm	Control	12.92	K00114	NA	ADH	NA	ADH	ADH_XoxF
14_0903_09_40cm_scaffold_261420_1	Sample_14	30-40cm	Treatment	12.88	NA	NA	ADH	NA	ADH	ADH_XoxF
14_0903_02_40cm_scaffold_3209_2	Sample_10	30-40cm	Treatment	12.83	K00114	NA	ADH	NA	ADH	ADH_XoxF
14_0927_12_40cm_scaffold_32187_1	Sample_8	30-40cm	Control	12.71	NA	NA	ADH	NA	ADH	ADH_XoxF
14_0927_05_20cm_scaffold_132796_1	Sample_3	10-20cm	Control	12.64	NA	NA	ADH	NA	ADH	ADH_XoxF
14_0927_05_40cm_scaffold_220_66	Sample_4	30-40cm	Control	12.5	K00114	NA	ADH	NA	ADH	ADH_XoxF
14_0927_12_20cm_scaffold_4498_12	Sample_7	10-20cm	Control	12.5	K00114	NA	ADH	NA	ADH	ADH_XoxF
14_0903_09_40cm_scaffold_19992_7	Sample_14	30-40cm	Treatment	12.5	K00114	NA	ADH	NA	ADH	ADH_XoxF
14_0903_09_40cm_scaffold_28233_1	Sample_14	30-40cm	Treatment	12.5	NA	NA	ADH	NA	ADH	ADH_XoxF
14_0903_05_40cm_scaffold_182475_2	Sample_12	30-40cm	Control	12.33	NA	NA	ADH	NA	ADH	ADH_XoxF
14_0919_12_20cm_scaffold_228089_1	Sample_20	10-20cm	Control	12.33	NA	NA	ADH	NA	ADH	ADH_XoxF
14_0903_05_40cm_scaffold_167042_1	Sample_12	30-40cm	Control	12.25	NA	NA	ADH	NA	ADH	ADH_XoxF
14_0927_05_20cm_scaffold_6384_2	Sample_3	10-20cm	Control	12.19	K00114	NA	ADH	NA	ADH	ADH_XoxF
14_0927_12_20cm_scaffold_9580_1	Sample_7	10-20cm	Control	12.07	NA	NA	ADH	NA	ADH	ADH_XoxF
14_0927_02_20cm_scaffold_9269_3	Sample_1	10-20cm	Treatment	12	K00117	NA	ADH	NA	ADH	ADH_XoxF
14_0927_02_40cm_scaffold_8167_2	Sample_2	30-40cm	Treatment	12	K00114	NA	ADH	NA	ADH	ADH_XoxF
14_0927_05_40cm_scaffold_22_34	Sample_4	30-40cm	Control	12	K00114	NA	ADH	NA	ADH	ADH_XoxF
14_0927_09_40cm_scaffold_8842_10	Sample_6	30-40cm	Treatment	12	K00114	NA	ADH	NA	ADH	ADH_XoxF
14_0927_12_40cm_scaffold_21223_2	Sample_8	30-40cm	Control	12	K00114	NA	ADH	NA	ADH	ADH_XoxF
14_0903_02_40cm_scaffold_20598_1	Sample_10	30-40cm	Treatment	12	K00114	NA	ADH	NA	ADH	ADH_XoxF
14_0903_02_40cm_scaffold_42507_1	Sample_10	30-40cm	Treatment	12	K00114	NA	ADH	NA	ADH	ADH_XoxF
14_0903_05_40cm_scaffold_0_520	Sample_12	30-40cm	Control	12	K00114	NA	ADH	NA	ADH	ADH_XoxF
14_0903_12_40cm_200_scaffold_38430_5	Sample_16	30-40cm	Control	12	K00114	NA	ADH	NA	ADH	ADH_XoxF
14_0919_02_20cm_scaffold_137936_1	Sample_17	10-20cm	Treatment	12	K00114	NA	ADH	NA	ADH	ADH_XoxF
14_0903_12_40cm_200_scaffold_21128_4	Sample_16	30-40cm	Control	11.92	K00114	NA	ADH	NA	ADH	ADH_XoxF
14_0903_05_40cm_scaffold_4288_8	Sample_12	30-40cm	Control	11.9	K00114	NA	ADH	NA	ADH	ADH_XoxF
14_0903_09_40cm_scaffold_1992_1	Sample_14	30-40cm	Treatment	11.9	K00114	NA	ADH	NA	ADH	ADH_XoxF
14_0927_02_40cm_scaffold_226_33	Sample_2	30-40cm	Treatment	11.5	K00114	NA	ADH	NA	ADH	ADH_XoxF
14_0927_05_20cm_scaffold_25297_1	Sample_3	10-20cm	Control	11.5	K00114	NA	ADH	NA	ADH	ADH_XoxF
14_0927_09_40cm_scaffold_65041_4	Sample_6	30-40cm	Treatment	11.5	NA	NA	ADH	NA	ADH	ADH_XoxF
14_0927_12_20cm_scaffold_49934_7	Sample_7	10-20cm	Control	11.5	K00114	NA	ADH	NA	ADH	ADH_XoxF
14_0903_05_40cm_scaffold_3404_5	Sample_12	30-40cm	Control	11.5	K00114	NA	ADH	NA	ADH	ADH_XoxF
14_0903_05_40cm_scaffold_33872_3	Sample_12	30-40cm	Control	11.42	K00114	NA	ADH	NA	ADH	ADH_XoxF
14_0903_12_40cm_200_scaffold_1030_16	Sample_16	30-40cm	Control	11.33	NA	NA	ADH	NA	ADH	ADH_XoxF
14_0903_12_40cm_200_scaffold_107237_1	Sample_16	30-40cm	Control	11.25	NA	NA	ADH	NA	ADH	ADH_XoxF
14_0927_05_40cm_scaffold_243568_1	Sample_4	30-40cm	Control	11.17	NA	NA	ADH	NA	ADH	ADH_XoxF
14_0903_12_20cm_scaffold_104891_1	Sample_15	10-20cm	Control	11.17	K00114	NA	ADH	NA	ADH	ADH_XoxF
14_0919_02_20cm_scaffold_79655_1	Sample_17	10-20cm	Treatment	11.17	K00114	NA	ADH	NA	ADH	ADH_XoxF
14_0927_12_40cm_scaffold_115830_1	Sample_8	30-40cm	Control	11.08	K00114	NA	ADH	NA	ADH	ADH_XoxF
14_0927_02_40cm_scaffold_47_164	Sample_2	30-40cm	Treatment	11	K00114	NA	ADH	NA	ADH	ADH_XoxF
14_0927_05_20cm_scaffold_105_60	Sample_3	10-20cm	Control	11	K00114	NA	ADH	NA	ADH	ADH_XoxF
14_0927_05_40cm_scaffold_183103_2	Sample_4	30-40cm	Control	11	NA	NA	ADH	NA	ADH	ADH_XoxF
14_0927_09_20cm_scaffold_913_4	Sample_5	10-20cm	Treatment	11	K00114	NA	ADH	NA	ADH	ADH_XoxF
14_0927_12_40cm_scaffold_36929_4	Sample_8	30-40cm	Control	11	K00114	NA	ADH	NA	ADH	ADH_XoxF
14_0927_12_40cm_scaffold_6281_8	Sample_8	30-40cm	Control	11	NA	NA	ADH	NA	ADH	ADH_XoxF
14_0927_12_40cm_scaffold_7173_3	Sample_8	30-40cm	Control	11	K00114	NA	ADH	NA	ADH	ADH_XoxF
14_0903_05_40cm_scaffold_1251_54	Sample_12	30-40cm	Control	11	K00114	NA	ADH	NA	ADH	ADH_XoxF
14_0919_12_20cm_scaffold_84282_2	Sample_20	10-20cm	Control	11	K00114	NA	ADH	NA	ADH	ADH_XoxF
14_0903_05_40cm_scaffold_20165_3	Sample_12	30-40cm	Control	10.83	K00114	NA	ADH	NA	ADH	ADH_XoxF
14_0903_12_40cm_200_scaffold_56379_1	Sample_16	30-40cm	Control	10.83	NA	NA	ADH	NA	ADH	ADH_XoxF
14_0927_05_40cm_scaffold_215412_1	Sample_4	30-40cm	Control	10.67	K00114	NA	ADH	NA	ADH	ADH_XoxF
14_0903_12_40cm_200_scaffold_115131_2	Sample_16	30-40cm	Control	10.67	NA	NA	ADH	NA	ADH	ADH_XoxF
14_0903_12_40cm_200_scaffold_142827_1	Sample_16	30-40cm	Control	10.67	K00114	NA	ADH	NA	ADH	ADH_XoxF
14_0927_05_40cm_scaffold_6_54	Sample_4	30-40cm	Control	10.58	K00114	NA	ADH	NA	ADH	ADH_XoxF
14_0927_05_20cm_scaffold_5066_5	Sample_3	10-20cm	Control	10.53	K00114	NA	ADH	NA	ADH	ADH_XoxF
14_0927_09_40cm_scaffold_4634_13	Sample_6	30-40cm	Treatment	10.5	K00114	NA	ADH	NA	ADH	ADH_XoxF
14_0927_12_20cm_scaffold_6861_6	Sample_7	10-20cm	Control	10.5	K00114	NA	ADH	NA	ADH	ADH_XoxF
14_0927_12_40cm_scaffold_190730_1	Sample_8	30-40cm	Control	10.5	NA	NA	ADH	NA	ADH	ADH_XoxF
14_0927_12_40cm_scaffold_2758_13	Sample_8	30-40cm	Control	10.5	K00114	NA	ADH	NA	ADH	ADH_XoxF
14_0903_09_40cm_scaffold_784_13	Sample_14	30-40cm	Treatment	10.5	K00114	NA	ADH	NA	ADH	ADH_XoxF
14_0919_09_20cm_scaffold_78741_5	Sample_19	10-20cm	Treatment	10.5	NA	NA	ADH	NA	ADH	ADH_XoxF
14_0919_12_20cm_scaffold_95307_2	Sample_20	10-20cm	Control	10.5	NA	NA	ADH	NA	ADH	ADH_XoxF
14_0903_09_40cm_scaffold_243343_1	Sample_14	30-40cm	Treatment	10.38	K00114	NA	ADH	NA	ADH	ADH_XoxF
14_0927_09_40cm_scaffold_21871_1	Sample_6	30-40cm	Treatment	10.33	NA	NA	ADH	NA	ADH	ADH_XoxF
14_0903_05_40cm_scaffold_193_19	Sample_12	30-40cm	Control	10.33	K00114	NA	ADH	NA	ADH	ADH_XoxF
14_0919_12_20cm_scaffold_2100_13	Sample_20	10-20cm	Control	10.33	K00114	NA	ADH	NA	ADH	ADH_XoxF
14_0927_05_40cm_scaffold_48574_1	Sample_4	30-40cm	Control	10.25	K00114	NA	ADH	NA	ADH	ADH_XoxF
14_0927_05_40cm_scaffold_1648_7	Sample_4	30-40cm	Control	10.24	K00114	NA	ADH	NA	ADH	ADH_XoxF
14_0927_12_40cm_scaffold_988_3	Sample_8	30-40cm	Control	10.2	K00114	NA	ADH	NA	ADH	ADH_XoxF
14_0903_12_40cm_200_scaffold_34473_1	Sample_16	30-40cm	Control	10.1	NA	NA	ADH	NA	ADH	ADH_XoxF
14_0927_05_20cm_scaffold_5093_15	Sample_3	10-20cm	Control	10	K00114	NA	ADH	NA	ADH	ADH_XoxF
14_0927_05_20cm_scaffold_96911_1	Sample_3	10-20cm	Control	10	K00117	NA	ADH	NA	ADH	ADH_XoxF
14_0927_05_40cm_scaffold_71582_2	Sample_4	30-40cm	Control	10	K00114	NA	ADH	NA	ADH	ADH_XoxF
14_0927_12_40cm_scaffold_95161_1	Sample_8	30-40cm	Control	10	K00114	NA	ADH	NA	ADH	ADH_XoxF
14_0903_02_20cm_scaffold_3281_1	Sample_9	10-20cm	Treatment	10	K00114	NA	ADH	NA	ADH	ADH_XoxF
14_0903_02_40cm_scaffold_65514_1	Sample_10	30-40cm	Treatment	10	NA	NA	ADH	NA	ADH	ADH_XoxF
14_0903_09_40cm_scaffold_5916_14	Sample_14	30-40cm	Treatment	10	K00114	NA	ADH	NA	ADH	ADH_XoxF
14_0919_05_20cm_scaffold_16472_1	Sample_18	10-20cm	Control	10	NA	NA	ADH	NA	ADH	ADH_XoxF
14_0919_09_20cm_scaffold_44176_2	Sample_19	10-20cm	Treatment	10	K00114	NA	ADH	NA	ADH	ADH_XoxF
14_0919_12_20cm_scaffold_65152_3	Sample_20	10-20cm	Control	10	K00114	NA	ADH	NA	ADH	ADH_XoxF
14_0919_12_20cm_scaffold_83695_2	Sample_20	10-20cm	Control	10	NA	NA	ADH	NA	ADH	ADH_XoxF
14_0903_09_20cm_scaffold_17828_1	Sample_13	10-20cm	Treatment	9.83	NA	NA	ADH	NA	ADH	ADH_XoxF
14_0903_05_40cm_scaffold_1479_4	Sample_12	30-40cm	Control	9.75	K00114	NA	ADH	NA	ADH	ADH_XoxF
14_0927_02_20cm_scaffold_2905_1	Sample_1	10-20cm	Treatment	9.67	K00114	NA	ADH	NA	ADH	ADH_XoxF
14_0927_12_20cm_scaffold_14619_2	Sample_7	10-20cm	Control	9.57	K00114	NA	ADH	NA	ADH	ADH_XoxF
14_0903_09_40cm_scaffold_6989_1	Sample_14	30-40cm	Treatment	9.5	K00114	NA	ADH	NA	ADH	ADH_XoxF
14_0919_02_20cm_scaffold_3331_21	Sample_17	10-20cm	Treatment	9.5	K00114	NA	ADH	NA	ADH	ADH_XoxF
14_0919_05_20cm_scaffold_20189_12	Sample_18	10-20cm	Control	9.5	K00117	NA	ADH	NA	ADH	ADH_XoxF
14_0927_12_20cm_scaffold_2349_32	Sample_7	10-20cm	Control	9.17	K00114	NA	ADH	NA	ADH	ADH_XoxF
14_0903_09_40cm_scaffold_784_2	Sample_14	30-40cm	Treatment	9.17	K00114	NA	ADH	NA	ADH	ADH_XoxF
14_0927_05_40cm_scaffold_62_32	Sample_4	30-40cm	Control	9.08	K00114	NA	ADH	NA	ADH	ADH_XoxF
14_0903_09_40cm_scaffold_115794_1	Sample_14	30-40cm	Treatment	9.08	NA	NA	ADH	NA	ADH	ADH_XoxF
14_0927_02_40cm_scaffold_485_11	Sample_2	30-40cm	Treatment	9	K00114	NA	ADH	NA	ADH	ADH_XoxF
14_0927_02_40cm_scaffold_97722_1	Sample_2	30-40cm	Treatment	9	K00114	NA	ADH	NA	ADH	ADH_XoxF
14_0927_05_20cm_scaffold_12802_3	Sample_3	10-20cm	Control	9	K00114	NA	ADH	NA	ADH	ADH_XoxF
14_0927_05_40cm_scaffold_21347_4	Sample_4	30-40cm	Control	9	K00114	NA	ADH	NA	ADH	ADH_XoxF
14_0927_05_40cm_scaffold_243_40	Sample_4	30-40cm	Control	9	K00114	NA	ADH	NA	ADH	ADH_XoxF
14_0927_09_20cm_scaffold_241990_1	Sample_5	10-20cm	Treatment	9	NA	NA	ADH	NA	ADH	ADH_XoxF
14_0927_09_20cm_scaffold_33880_3	Sample_5	10-20cm	Treatment	9	K00114	NA	ADH	NA	ADH	ADH_XoxF
14_0927_09_40cm_scaffold_111176_2	Sample_6	30-40cm	Treatment	9	NA	NA	ADH	NA	ADH	ADH_XoxF
14_0927_09_40cm_scaffold_34809_6	Sample_6	30-40cm	Treatment	9	K00114	NA	ADH	NA	ADH	ADH_XoxF
14_0927_12_20cm_scaffold_11897_5	Sample_7	10-20cm	Control	9	K00114	NA	ADH	NA	ADH	ADH_XoxF
14_0927_12_40cm_scaffold_4182_1	Sample_8	30-40cm	Control	9	K00114	NA	ADH	NA	ADH	ADH_XoxF
14_0903_05_40cm_scaffold_6462_6	Sample_12	30-40cm	Control	9	K00114	NA	ADH	NA	ADH	ADH_XoxF
14_0903_09_20cm_scaffold_55113_2	Sample_13	10-20cm	Treatment	9	NA	NA	ADH	NA	ADH	ADH_XoxF
14_0903_09_40cm_scaffold_14384_8	Sample_14	30-40cm	Treatment	9	K00114	NA	ADH	NA	ADH	ADH_XoxF
14_0903_12_20cm_scaffold_146454_1	Sample_15	10-20cm	Control	9	NA	NA	ADH	NA	ADH	ADH_XoxF
14_0919_02_20cm_scaffold_74_82	Sample_17	10-20cm	Treatment	9	K00114	NA	ADH	NA	ADH	ADH_XoxF
14_0927_09_20cm_scaffold_154540_2	Sample_5	10-20cm	Treatment	8.87	NA	NA	ADH	NA	ADH	ADH_XoxF
14_0927_09_40cm_scaffold_8158_1	Sample_6	30-40cm	Treatment	8.83	K00114	NA	ADH	NA	ADH	ADH_XoxF
14_0903_05_40cm_scaffold_365_10	Sample_12	30-40cm	Control	8.83	K00114	NA	ADH	NA	ADH	ADH_XoxF
14_0919_12_20cm_scaffold_31940_3	Sample_20	10-20cm	Control	8.83	K00114	NA	ADH	NA	ADH	ADH_XoxF
14_0927_12_40cm_scaffold_790_16	Sample_8	30-40cm	Control	8.67	K00114	NA	ADH	NA	ADH	ADH_XoxF
14_0927_12_20cm_scaffold_49009_2	Sample_7	10-20cm	Control	8.57	NA	NA	ADH	NA	ADH	ADH_XoxF
14_0927_02_20cm_scaffold_109373_2	Sample_1	10-20cm	Treatment	8.5	NA	NA	ADH	NA	ADH	ADH_XoxF
14_0927_05_20cm_scaffold_2001_9	Sample_3	10-20cm	Control	8.5	K00114	NA	ADH	NA	ADH	ADH_XoxF
14_0927_05_40cm_scaffold_2397_1	Sample_4	30-40cm	Control	8.5	K00114	NA	ADH	NA	ADH	ADH_XoxF
14_0927_09_20cm_scaffold_41259_4	Sample_5	10-20cm	Treatment	8.5	K00114	NA	ADH	NA	ADH	ADH_XoxF
14_0927_12_20cm_scaffold_246535_1	Sample_7	10-20cm	Control	8.5	NA	NA	ADH	NA	ADH	ADH_XoxF
14_0903_12_20cm_scaffold_74649_2	Sample_15	10-20cm	Control	8.5	K00114	NA	ADH	NA	ADH	ADH_XoxF
14_0919_09_20cm_scaffold_206426_1	Sample_19	10-20cm	Treatment	8.5	NA	NA	ADH	NA	ADH	ADH_XoxF
14_0927_12_40cm_scaffold_106303_1	Sample_8	30-40cm	Control	8.38	K00114	NA	ADH	NA	ADH	ADH_XoxF
14_0927_09_40cm_scaffold_3066_13	Sample_6	30-40cm	Treatment	8.33	K00114	NA	ADH	NA	ADH	ADH_XoxF
14_0919_12_20cm_scaffold_37165_1	Sample_20	10-20cm	Control	8.33	K00114	NA	ADH	NA	ADH	ADH_XoxF
14_0927_09_20cm_scaffold_93506_1	Sample_5	10-20cm	Treatment	8.18	K00114	NA	ADH	NA	ADH	ADH_XoxF
14_0927_02_20cm_scaffold_162555_1	Sample_1	10-20cm	Treatment	8.17	NA	NA	ADH	NA	ADH	ADH_XoxF
14_0927_09_40cm_scaffold_23226_1	Sample_6	30-40cm	Treatment	8.17	K00117	NA	ADH	NA	ADH	ADH_XoxF
14_0927_05_20cm_scaffold_214910_1	Sample_3	10-20cm	Control	8.09	K00114	NA	ADH	NA	ADH	ADH_XoxF
14_0927_02_20cm_scaffold_173394_1	Sample_1	10-20cm	Treatment	8	K00114	NA	ADH	NA	ADH	ADH_XoxF
14_0927_02_20cm_scaffold_64603_1	Sample_1	10-20cm	Treatment	8	K00114	NA	ADH	NA	ADH	ADH_XoxF
14_0927_05_40cm_scaffold_600_19	Sample_4	30-40cm	Control	8	K00114	NA	ADH	NA	ADH	ADH_XoxF
14_0927_09_40cm_scaffold_87483_1	Sample_6	30-40cm	Treatment	8	K00114	NA	ADH	NA	ADH	ADH_XoxF
14_0927_12_20cm_scaffold_114259_1	Sample_7	10-20cm	Control	8	K00114	NA	ADH	NA	ADH	ADH_XoxF
14_0927_12_20cm_scaffold_39773_1	Sample_7	10-20cm	Control	8	K00114	NA	ADH	NA	ADH	ADH_XoxF
14_0927_12_40cm_scaffold_4670_14	Sample_8	30-40cm	Control	8	K00114	NA	ADH	NA	ADH	ADH_XoxF
14_0903_02_20cm_scaffold_3571_14	Sample_9	10-20cm	Treatment	8	K00114	NA	ADH	NA	ADH	ADH_XoxF
14_0903_05_40cm_scaffold_22536_5	Sample_12	30-40cm	Control	8	K00114	NA	ADH	NA	ADH	ADH_XoxF
14_0903_09_20cm_scaffold_51163_2	Sample_13	10-20cm	Treatment	8	K00114	NA	ADH	NA	ADH	ADH_XoxF
14_0903_09_40cm_scaffold_9682_3	Sample_14	30-40cm	Treatment	8	K00114	NA	ADH	NA	ADH	ADH_XoxF
14_0903_12_40cm_200_scaffold_73678_1	Sample_16	30-40cm	Control	8	NA	NA	ADH	NA	ADH	ADH_XoxF
14_0919_12_20cm_scaffold_13524_2	Sample_20	10-20cm	Control	8	K00114	NA	ADH	NA	ADH	ADH_XoxF
14_0903_09_40cm_scaffold_163386_2	Sample_14	30-40cm	Treatment	7.93	K00114	NA	ADH	NA	ADH	ADH_XoxF
14_0903_05_40cm_scaffold_3131_3	Sample_12	30-40cm	Control	7.83	K00114	NA	ADH	NA	ADH	ADH_XoxF
14_0903_09_40cm_scaffold_19708_4	Sample_14	30-40cm	Treatment	7.67	K00114	NA	ADH	NA	ADH	ADH_XoxF
14_0903_12_40cm_200_scaffold_56401_2	Sample_16	30-40cm	Control	7.67	NA	NA	ADH	NA	ADH	ADH_XoxF
14_0927_02_20cm_scaffold_23888_4	Sample_1	10-20cm	Treatment	7.5	NA	NA	ADH	NA	ADH	ADH_XoxF
14_0927_12_40cm_scaffold_140_14	Sample_8	30-40cm	Control	7.5	K00114	NA	ADH	NA	ADH	ADH_XoxF
14_0903_05_40cm_scaffold_922_19	Sample_12	30-40cm	Control	7.5	K00114	NA	ADH	NA	ADH	ADH_XoxF
14_0903_12_20cm_scaffold_38027_3	Sample_15	10-20cm	Control	7.5	K00114	NA	ADH	NA	ADH	ADH_XoxF
14_0903_12_20cm_scaffold_74600_3	Sample_15	10-20cm	Control	7.5	K00114	NA	ADH	NA	ADH	ADH_XoxF
14_0919_02_20cm_scaffold_48_27	Sample_17	10-20cm	Treatment	7.5	K00114	NA	ADH	NA	ADH	ADH_XoxF
14_0919_12_20cm_scaffold_11442_5	Sample_20	10-20cm	Control	7.37	K00114	NA	ADH	NA	ADH	ADH_XoxF
14_0927_12_40cm_scaffold_24826_6	Sample_8	30-40cm	Control	7.2	NA	NA	ADH	NA	ADH	ADH_XoxF
14_0927_05_40cm_scaffold_4385_7	Sample_4	30-40cm	Control	7.17	NA	NA	ADH	NA	ADH	ADH_XoxF
14_0927_05_20cm_scaffold_5597_26	Sample_3	10-20cm	Control	7.13	K00114	NA	ADH	NA	ADH	ADH_XoxF
14_0903_09_40cm_scaffold_398_32	Sample_14	30-40cm	Treatment	7.08	K00114	NA	ADH	NA	ADH	ADH_XoxF
14_0927_05_20cm_scaffold_5044_2	Sample_3	10-20cm	Control	7	K00114	NA	ADH	NA	ADH	ADH_XoxF
14_0927_09_20cm_scaffold_26021_3	Sample_5	10-20cm	Treatment	7	K00114	NA	ADH	NA	ADH	ADH_XoxF
14_0927_09_40cm_scaffold_116669_3	Sample_6	30-40cm	Treatment	7	NA	NA	ADH	NA	ADH	ADH_XoxF
14_0927_12_40cm_scaffold_5922_10	Sample_8	30-40cm	Control	7	K00114	NA	ADH	NA	ADH	ADH_XoxF
14_0903_02_40cm_scaffold_4971_1	Sample_10	30-40cm	Treatment	7	K00114	NA	ADH	NA	ADH	ADH_XoxF
14_0903_02_40cm_scaffold_65568_1	Sample_10	30-40cm	Treatment	7	K00114	NA	ADH	NA	ADH	ADH_XoxF
14_0903_05_20cm_scaffold_38777_1	Sample_11	10-20cm	Control	7	K00114	NA	ADH	NA	ADH	ADH_XoxF
14_0903_09_20cm_scaffold_7827_8	Sample_13	10-20cm	Treatment	7	K00114	NA	ADH	NA	ADH	ADH_XoxF
14_0903_12_20cm_scaffold_12875_2	Sample_15	10-20cm	Control	7	K00114	NA	ADH	NA	ADH	ADH_XoxF
14_0903_12_20cm_scaffold_30832_2	Sample_15	10-20cm	Control	7	K00114	NA	ADH	NA	ADH	ADH_XoxF
14_0919_02_20cm_scaffold_159033_2	Sample_17	10-20cm	Treatment	7	NA	NA	ADH	NA	ADH	ADH_XoxF
14_0903_09_40cm_scaffold_20749_2	Sample_14	30-40cm	Treatment	6.93	K00114	NA	ADH	NA	ADH	ADH_XoxF
14_0927_09_20cm_scaffold_188402_1	Sample_5	10-20cm	Treatment	6.87	NA	NA	ADH	NA	ADH	ADH_XoxF
14_0927_09_20cm_scaffold_57957_1	Sample_5	10-20cm	Treatment	6.82	NA	NA	ADH	NA	ADH	ADH_XoxF
14_0927_12_40cm_scaffold_42929_4	Sample_8	30-40cm	Control	6.71	NA	NA	ADH	NA	ADH	ADH_XoxF
14_0927_12_20cm_scaffold_102094_3	Sample_7	10-20cm	Control	6.57	NA	NA	ADH	NA	ADH	ADH_XoxF
14_0927_12_40cm_scaffold_14400_4	Sample_8	30-40cm	Control	6.5	K00114	NA	ADH	NA	ADH	ADH_XoxF
14_0903_12_20cm_scaffold_88947_1	Sample_15	10-20cm	Control	6.5	K00114	NA	ADH	NA	ADH	ADH_XoxF
14_0903_09_40cm_scaffold_47913_4	Sample_14	30-40cm	Treatment	6.38	NA	NA	ADH	NA	ADH	ADH_XoxF
14_0919_12_20cm_scaffold_20536_1	Sample_20	10-20cm	Control	6.37	K00114	NA	ADH	NA	ADH	ADH_XoxF
14_0903_02_40cm_scaffold_35989_1	Sample_10	30-40cm	Treatment	6.33	NA	NA	ADH	NA	ADH	ADH_XoxF
14_0903_05_40cm_scaffold_4652_16	Sample_12	30-40cm	Control	6.33	K00114	NA	ADH	NA	ADH	ADH_XoxF
14_0919_05_20cm_scaffold_7888_8	Sample_18	10-20cm	Control	6.27	NA	NA	ADH	NA	ADH	ADH_XoxF
14_0927_05_40cm_scaffold_175609_1	Sample_4	30-40cm	Control	6.25	NA	NA	ADH	NA	ADH	ADH_XoxF
14_0927_12_40cm_scaffold_64357_2	Sample_8	30-40cm	Control	6.2	K00114	NA	ADH	NA	ADH	ADH_XoxF
14_0919_05_20cm_scaffold_4313_4	Sample_18	10-20cm	Control	6.2	K00114	NA	ADH	NA	ADH	ADH_XoxF
14_0927_02_20cm_scaffold_27881_4	Sample_1	10-20cm	Treatment	6.17	NA	NA	ADH	NA	ADH	ADH_XoxF
14_0927_02_40cm_scaffold_107449_1	Sample_2	30-40cm	Treatment	6	K00114	NA	ADH	NA	ADH	ADH_XoxF
14_0927_05_20cm_scaffold_81809_1	Sample_3	10-20cm	Control	6	NA	NA	ADH	NA	ADH	ADH_XoxF
14_0927_05_40cm_scaffold_17345_3	Sample_4	30-40cm	Control	6	NA	NA	ADH	NA	ADH	ADH_XoxF
14_0927_09_40cm_scaffold_177863_2	Sample_6	30-40cm	Treatment	6	NA	NA	ADH	NA	ADH	ADH_XoxF
14_0927_09_40cm_scaffold_5552_5	Sample_6	30-40cm	Treatment	6	K00114	NA	ADH	NA	ADH	ADH_XoxF
14_0927_12_20cm_scaffold_27632_2	Sample_7	10-20cm	Control	6	K00114	NA	ADH	NA	ADH	ADH_XoxF
14_0903_02_40cm_scaffold_1422_11	Sample_10	30-40cm	Treatment	6	K00114	NA	ADH	NA	ADH	ADH_XoxF
14_0903_02_40cm_scaffold_34562_1	Sample_10	30-40cm	Treatment	6	K00114	NA	ADH	NA	ADH	ADH_XoxF
14_0903_09_40cm_scaffold_208780_1	Sample_14	30-40cm	Treatment	6	K00114	NA	ADH	NA	ADH	ADH_XoxF
14_0903_09_40cm_scaffold_7533_10	Sample_14	30-40cm	Treatment	6	K00114	NA	ADH	NA	ADH	ADH_XoxF
14_0903_12_20cm_scaffold_131633_1	Sample_15	10-20cm	Control	6	NA	NA	ADH	NA	ADH	ADH_XoxF
14_0903_12_20cm_scaffold_24969_2	Sample_15	10-20cm	Control	6	K00114	NA	ADH	NA	ADH	ADH_XoxF
14_0903_12_40cm_200_scaffold_137996_1	Sample_16	30-40cm	Control	6	NA	NA	ADH	NA	ADH	ADH_XoxF
14_0903_12_40cm_200_scaffold_453_25	Sample_16	30-40cm	Control	6	K00114	NA	ADH	NA	ADH	ADH_XoxF
14_0919_02_20cm_scaffold_22478_2	Sample_17	10-20cm	Treatment	6	K00114	NA	ADH	NA	ADH	ADH_XoxF
14_0919_02_20cm_scaffold_29219_2	Sample_17	10-20cm	Treatment	6	K00114	NA	ADH	NA	ADH	ADH_XoxF
14_0919_05_20cm_scaffold_85632_1	Sample_18	10-20cm	Control	6	K00114	NA	ADH	NA	ADH	ADH_XoxF
14_0903_12_40cm_200_scaffold_7798_6	Sample_16	30-40cm	Control	5.92	K00114	NA	ADH	NA	ADH	ADH_XoxF
14_0927_02_40cm_scaffold_1290_21	Sample_2	30-40cm	Treatment	5.83	K00114	NA	ADH	NA	ADH	ADH_XoxF
14_0927_09_20cm_scaffold_136862_2	Sample_5	10-20cm	Treatment	5.82	NA	NA	ADH	NA	ADH	ADH_XoxF
14_0903_05_40cm_scaffold_25032_4	Sample_12	30-40cm	Control	5.75	K00114	NA	ADH	NA	ADH	ADH_XoxF
14_0927_12_20cm_scaffold_70583_3	Sample_7	10-20cm	Control	5.67	K00114	NA	ADH	NA	ADH	ADH_XoxF
14_0903_09_40cm_scaffold_1231_15	Sample_14	30-40cm	Treatment	5.67	K00114	NA	ADH	NA	ADH	ADH_XoxF
14_0919_02_20cm_scaffold_5552_13	Sample_17	10-20cm	Treatment	5.67	NA	NA	ADH	NA	ADH	ADH_XoxF
14_0903_09_40cm_scaffold_9026_1	Sample_14	30-40cm	Treatment	5.6	K00114	NA	ADH	NA	ADH	ADH_XoxF
14_0919_12_20cm_scaffold_119621_1	Sample_20	10-20cm	Control	5.57	NA	NA	ADH	NA	ADH	ADH_XoxF
14_0927_09_40cm_scaffold_11464_9	Sample_6	30-40cm	Treatment	5.5	K00114	NA	ADH	NA	ADH	ADH_XoxF
14_0927_12_20cm_scaffold_7322_29	Sample_7	10-20cm	Control	5.5	K00114	NA	ADH	NA	ADH	ADH_XoxF
14_0903_09_40cm_scaffold_1263_4	Sample_14	30-40cm	Treatment	5.5	K00114	NA	ADH	NA	ADH	ADH_XoxF
14_0919_02_20cm_scaffold_10882_4	Sample_17	10-20cm	Treatment	5.5	K00114	NA	ADH	NA	ADH	ADH_XoxF
14_0919_02_20cm_scaffold_119985_2	Sample_17	10-20cm	Treatment	5.5	NA	NA	ADH	NA	ADH	ADH_XoxF
14_0927_09_20cm_scaffold_112356_1	Sample_5	10-20cm	Treatment	5.48	NA	NA	ADH	NA	ADH	ADH_XoxF
14_0919_02_20cm_scaffold_9069_6	Sample_17	10-20cm	Treatment	5.42	NA	NA	ADH	NA	ADH	ADH_XoxF
14_0903_09_40cm_scaffold_33322_3	Sample_14	30-40cm	Treatment	5.4	K00114	NA	ADH	NA	ADH	ADH_XoxF
14_0927_05_40cm_scaffold_95_99	Sample_4	30-40cm	Control	5.33	K00114	NA	ADH	NA	ADH	ADH_XoxF
14_0927_12_40cm_scaffold_62071_3	Sample_8	30-40cm	Control	5.25	NA	NA	ADH	NA	ADH	ADH_XoxF
14_0919_02_20cm_scaffold_110499_2	Sample_17	10-20cm	Treatment	5.25	NA	NA	ADH	NA	ADH	ADH_XoxF
14_0927_02_40cm_scaffold_106005_2	Sample_2	30-40cm	Treatment	5	NA	NA	ADH	NA	ADH	ADH_XoxF
14_0927_05_20cm_scaffold_8109_5	Sample_3	10-20cm	Control	5	K00114	NA	ADH	NA	ADH	ADH_XoxF
14_0927_05_40cm_scaffold_19966_2	Sample_4	30-40cm	Control	5	K00114	NA	ADH	NA	ADH	ADH_XoxF
14_0927_05_40cm_scaffold_39696_1	Sample_4	30-40cm	Control	5	K00114	NA	ADH	NA	ADH	ADH_XoxF
14_0927_09_20cm_scaffold_203083_1	Sample_5	10-20cm	Treatment	5	NA	NA	ADH	NA	ADH	ADH_XoxF
14_0927_12_20cm_scaffold_22080_4	Sample_7	10-20cm	Control	5	K00114	NA	ADH	NA	ADH	ADH_XoxF
14_0927_12_40cm_scaffold_1446_19	Sample_8	30-40cm	Control	5	K00114	NA	ADH	NA	ADH	ADH_XoxF
14_0927_12_40cm_scaffold_211798_1	Sample_8	30-40cm	Control	5	K00114	NA	ADH	NA	ADH	ADH_XoxF
14_0927_12_40cm_scaffold_3771_18	Sample_8	30-40cm	Control	5	NA	NA	ADH	NA	ADH	ADH_XoxF
14_0903_02_20cm_scaffold_42370_2	Sample_9	10-20cm	Treatment	5	K00114	NA	ADH	NA	ADH	ADH_XoxF
14_0903_02_20cm_scaffold_6131_5	Sample_9	10-20cm	Treatment	5	K00114	NA	ADH	NA	ADH	ADH_XoxF
14_0903_02_40cm_scaffold_623_18	Sample_10	30-40cm	Treatment	5	K00114	NA	ADH	NA	ADH	ADH_XoxF
14_0903_05_20cm_scaffold_49109_3	Sample_11	10-20cm	Control	5	NA	NA	ADH	NA	ADH	ADH_XoxF
14_0903_05_40cm_scaffold_186048_1	Sample_12	30-40cm	Control	5	NA	NA	ADH	NA	ADH	ADH_XoxF
14_0903_05_40cm_scaffold_9809_3	Sample_12	30-40cm	Control	5	K00114	NA	ADH	NA	ADH	ADH_XoxF
14_0903_12_20cm_scaffold_110108_1	Sample_15	10-20cm	Control	5	K00114	NA	ADH	NA	ADH	ADH_XoxF
14_0903_09_40cm_scaffold_5944_2	Sample_14	30-40cm	Treatment	4.93	K00114	NA	ADH	NA	ADH	ADH_XoxF
14_0903_12_40cm_200_scaffold_116767_2	Sample_16	30-40cm	Control	4.92	NA	NA	ADH	NA	ADH	ADH_XoxF
14_0927_09_20cm_scaffold_23815_5	Sample_5	10-20cm	Treatment	4.67	K00114	NA	ADH	NA	ADH	ADH_XoxF
14_0927_09_40cm_scaffold_143232_1	Sample_6	30-40cm	Treatment	4.67	NA	NA	ADH	NA	ADH	ADH_XoxF
14_0903_09_40cm_scaffold_6811_9	Sample_14	30-40cm	Treatment	4.67	K00114	NA	ADH	NA	ADH	ADH_XoxF
14_0927_09_40cm_scaffold_5186_12	Sample_6	30-40cm	Treatment	4.5	K00114	NA	ADH	NA	ADH	ADH_XoxF
14_0927_12_40cm_scaffold_60515_2	Sample_8	30-40cm	Control	4.5	K00114	NA	ADH	NA	ADH	ADH_XoxF
14_0927_05_40cm_scaffold_1575_6	Sample_4	30-40cm	Control	4.33	K00114	NA	ADH	NA	ADH	ADH_XoxF
14_0927_05_40cm_scaffold_56566_4	Sample_4	30-40cm	Control	4.33	NA	NA	ADH	NA	ADH	ADH_XoxF
14_0927_12_40cm_scaffold_157465_1	Sample_8	30-40cm	Control	4.2	NA	NA	ADH	NA	ADH	ADH_XoxF
14_0927_12_40cm_scaffold_33893_3	Sample_8	30-40cm	Control	4.2	K00114	NA	ADH	NA	ADH	ADH_XoxF
14_0927_12_40cm_scaffold_546_15	Sample_8	30-40cm	Control	4.2	K00114	NA	ADH	NA	ADH	ADH_XoxF
14_0927_12_20cm_scaffold_40572_5	Sample_7	10-20cm	Control	4.17	K00114	NA	ADH	NA	ADH	ADH_XoxF
14_0927_05_20cm_scaffold_210979_1	Sample_3	10-20cm	Control	4.13	NA	NA	ADH	NA	ADH	ADH_XoxF
14_0927_02_40cm_scaffold_266_25	Sample_2	30-40cm	Treatment	4	K00114	NA	ADH	NA	ADH	ADH_XoxF
14_0927_05_20cm_scaffold_236088_1	Sample_3	10-20cm	Control	4	NA	NA	ADH	NA	ADH	ADH_XoxF
14_0927_05_40cm_scaffold_1274_3	Sample_4	30-40cm	Control	4	K00114	NA	ADH	NA	ADH	ADH_XoxF
14_0927_05_40cm_scaffold_8_245	Sample_4	30-40cm	Control	4	K00114	NA	ADH	NA	ADH	ADH_XoxF
14_0927_09_20cm_scaffold_1090_17	Sample_5	10-20cm	Treatment	4	K00114	NA	ADH	NA	ADH	ADH_XoxF
14_0927_09_20cm_scaffold_28873_2	Sample_5	10-20cm	Treatment	4	K00114	NA	ADH	NA	ADH	ADH_XoxF
14_0927_09_20cm_scaffold_4727_3	Sample_5	10-20cm	Treatment	4	K00114	NA	ADH	NA	ADH	ADH_XoxF
14_0927_09_40cm_scaffold_112869_1	Sample_6	30-40cm	Treatment	4	K00114	NA	ADH	NA	ADH	ADH_XoxF
14_0927_12_20cm_scaffold_5463_5	Sample_7	10-20cm	Control	4	K00117	NA	ADH	NA	ADH	ADH_XoxF
14_0927_12_40cm_scaffold_34812_3	Sample_8	30-40cm	Control	4	K00114	NA	ADH	NA	ADH	ADH_XoxF
14_0903_02_20cm_scaffold_10667_9	Sample_9	10-20cm	Treatment	4	K00114	NA	ADH	NA	ADH	ADH_XoxF
14_0903_05_40cm_scaffold_28878_3	Sample_12	30-40cm	Control	4	K00114	NA	ADH	NA	ADH	ADH_XoxF
14_0903_05_40cm_scaffold_5153_7	Sample_12	30-40cm	Control	4	K00117	NA	ADH	NA	ADH	ADH_XoxF
14_0903_09_20cm_scaffold_93993_1	Sample_13	10-20cm	Treatment	4	NA	NA	ADH	NA	ADH	ADH_XoxF
14_0903_12_20cm_scaffold_202408_1	Sample_15	10-20cm	Control	4	NA	NA	ADH	NA	ADH	ADH_XoxF
14_0919_05_20cm_scaffold_33574_3	Sample_18	10-20cm	Control	4	K00114	NA	ADH	NA	ADH	ADH_XoxF
14_0919_09_20cm_scaffold_25_3	Sample_19	10-20cm	Treatment	4	K00114	NA	ADH	NA	ADH	ADH_XoxF
14_0903_05_40cm_scaffold_28326_2	Sample_12	30-40cm	Control	3.92	K00114	NA	ADH	NA	ADH	ADH_XoxF
14_0919_12_20cm_scaffold_134513_1	Sample_20	10-20cm	Control	3.87	K00114	NA	ADH	NA	ADH	ADH_XoxF
14_0919_12_20cm_scaffold_9075_6	Sample_20	10-20cm	Control	3.87	K00114	NA	ADH	NA	ADH	ADH_XoxF
14_0927_09_20cm_scaffold_780_13	Sample_5	10-20cm	Treatment	3.82	K00114	NA	ADH	NA	ADH	ADH_XoxF
14_0927_12_40cm_scaffold_82325_2	Sample_8	30-40cm	Control	3.67	K00114	NA	ADH	NA	ADH	ADH_XoxF
14_0919_02_20cm_scaffold_38201_3	Sample_17	10-20cm	Treatment	3.67	K00114	NA	ADH	NA	ADH	ADH_XoxF
14_0919_05_20cm_scaffold_195141_1	Sample_18	10-20cm	Control	3.67	NA	NA	ADH	NA	ADH	ADH_XoxF
14_0927_05_20cm_scaffold_1414_7	Sample_3	10-20cm	Control	3.63	K00114	NA	ADH	NA	ADH	ADH_XoxF
14_0927_02_20cm_scaffold_43162_4	Sample_1	10-20cm	Treatment	3.5	K00114	NA	ADH	NA	ADH	ADH_XoxF
14_0927_02_40cm_scaffold_31756_1	Sample_2	30-40cm	Treatment	3.5	NA	NA	ADH	NA	ADH	ADH_XoxF
14_0927_05_20cm_scaffold_37507_3	Sample_3	10-20cm	Control	3.5	K00114	NA	ADH	NA	ADH	ADH_XoxF
14_0927_09_20cm_scaffold_12949_3	Sample_5	10-20cm	Treatment	3.5	K00114	NA	ADH	NA	ADH	ADH_XoxF
14_0903_12_40cm_200_scaffold_79467_1	Sample_16	30-40cm	Control	3.5	NA	NA	ADH	NA	ADH	ADH_XoxF
14_0903_12_40cm_200_scaffold_95740_1	Sample_16	30-40cm	Control	3.5	NA	NA	ADH	NA	ADH	ADH_XoxF
14_0919_05_20cm_scaffold_13442_3	Sample_18	10-20cm	Control	3.5	K00114	NA	ADH	NA	ADH	ADH_XoxF
14_0927_02_40cm_scaffold_18541_1	Sample_2	30-40cm	Treatment	3.33	NA	NA	ADH	NA	ADH	ADH_XoxF
14_0927_12_40cm_scaffold_13299_2	Sample_8	30-40cm	Control	3.33	K00114	NA	ADH	NA	ADH	ADH_XoxF
14_0903_02_40cm_scaffold_28387_2	Sample_10	30-40cm	Treatment	3.33	K00114	NA	ADH	NA	ADH	ADH_XoxF
14_0919_12_20cm_scaffold_38279_2	Sample_20	10-20cm	Control	3.33	K00114	NA	ADH	NA	ADH	ADH_XoxF
14_0919_12_20cm_scaffold_51188_2	Sample_20	10-20cm	Control	3.33	K00114	NA	ADH	NA	ADH	ADH_XoxF
14_0927_09_20cm_scaffold_208919_1	Sample_5	10-20cm	Treatment	3.2	NA	NA	ADH	NA	ADH	ADH_XoxF
14_0927_12_20cm_scaffold_16183_1	Sample_7	10-20cm	Control	3.17	K00114	NA	ADH	NA	ADH	ADH_XoxF
14_0903_12_20cm_scaffold_35707_2	Sample_15	10-20cm	Control	3.17	K00114	NA	ADH	NA	ADH	ADH_XoxF
14_0927_02_40cm_scaffold_15197_4	Sample_2	30-40cm	Treatment	3	K00114	NA	ADH	NA	ADH	ADH_XoxF
14_0927_05_20cm_scaffold_2084_29	Sample_3	10-20cm	Control	3	K00114	NA	ADH	NA	ADH	ADH_XoxF
14_0927_05_20cm_scaffold_343390_1	Sample_3	10-20cm	Control	3	NA	NA	ADH	NA	ADH	ADH_XoxF
14_0927_05_40cm_scaffold_95506_1	Sample_4	30-40cm	Control	3	K00114	NA	ADH	NA	ADH	ADH_XoxF
14_0927_09_40cm_scaffold_239330_1	Sample_6	30-40cm	Treatment	3	NA	NA	ADH	NA	ADH	ADH_XoxF
14_0927_09_40cm_scaffold_6765_19	Sample_6	30-40cm	Treatment	3	K00114	NA	ADH	NA	ADH	ADH_XoxF
14_0927_09_40cm_scaffold_98148_1	Sample_6	30-40cm	Treatment	3	K00114	NA	ADH	NA	ADH	ADH_XoxF
14_0927_12_20cm_scaffold_12076_1	Sample_7	10-20cm	Control	3	K00114	NA	ADH	NA	ADH	ADH_XoxF
14_0927_12_40cm_scaffold_15516_1	Sample_8	30-40cm	Control	3	NA	NA	ADH	NA	ADH	ADH_XoxF
14_0927_12_40cm_scaffold_182422_1	Sample_8	30-40cm	Control	3	K00114	NA	ADH	NA	ADH	ADH_XoxF
14_0927_12_40cm_scaffold_34050_1	Sample_8	30-40cm	Control	3	K00114	NA	ADH	NA	ADH	ADH_XoxF
14_0927_12_40cm_scaffold_790_14	Sample_8	30-40cm	Control	3	K00114	NA	ADH	NA	ADH	ADH_XoxF
14_0903_02_20cm_scaffold_63726_2	Sample_9	10-20cm	Treatment	3	K00114	NA	ADH	NA	ADH	ADH_XoxF
14_0903_02_40cm_scaffold_16473_1	Sample_10	30-40cm	Treatment	3	K00114	NA	ADH	NA	ADH	ADH_XoxF
14_0903_05_20cm_scaffold_115585_1	Sample_11	10-20cm	Control	3	NA	NA	ADH	NA	ADH	ADH_XoxF
14_0903_05_40cm_scaffold_496_27	Sample_12	30-40cm	Control	3	K00114	NA	ADH	NA	ADH	ADH_XoxF
14_0903_05_40cm_scaffold_77602_2	Sample_12	30-40cm	Control	3	K00114	NA	ADH	NA	ADH	ADH_XoxF
14_0903_05_40cm_scaffold_93268_1	Sample_12	30-40cm	Control	3	K00114	NA	ADH	NA	ADH	ADH_XoxF
14_0903_09_20cm_scaffold_18030_1	Sample_13	10-20cm	Treatment	3	K00114	NA	ADH	NA	ADH	ADH_XoxF
14_0919_02_20cm_scaffold_213846_1	Sample_17	10-20cm	Treatment	3	NA	NA	ADH	NA	ADH	ADH_XoxF
14_0919_02_20cm_scaffold_2630_1	Sample_17	10-20cm	Treatment	3	K00114	NA	ADH	NA	ADH	ADH_XoxF
14_0919_02_20cm_scaffold_3688_6	Sample_17	10-20cm	Treatment	3	K00114	NA	ADH	NA	ADH	ADH_XoxF
14_0919_02_20cm_scaffold_62713_1	Sample_17	10-20cm	Treatment	3	K00114	NA	ADH	NA	ADH	ADH_XoxF
14_0919_02_20cm_scaffold_7728_2	Sample_17	10-20cm	Treatment	3	K00114	NA	ADH	NA	ADH	ADH_XoxF
14_0919_09_20cm_scaffold_99683_2	Sample_19	10-20cm	Treatment	3	K00114	NA	ADH	NA	ADH	ADH_XoxF
14_0919_12_20cm_scaffold_141323_1	Sample_20	10-20cm	Control	3	K00114	NA	ADH	NA	ADH	ADH_XoxF
14_0919_12_20cm_scaffold_179510_2	Sample_20	10-20cm	Control	3	NA	NA	ADH	NA	ADH	ADH_XoxF
14_0919_12_20cm_scaffold_28_101	Sample_20	10-20cm	Control	3	K00114	NA	ADH	NA	ADH	ADH_XoxF
14_0927_09_20cm_scaffold_116316_1	Sample_5	10-20cm	Treatment	2.82	NA	NA	ADH	NA	ADH	ADH_XoxF
14_0927_02_20cm_scaffold_13187_1	Sample_1	10-20cm	Treatment	2.5	K00114	NA	ADH	NA	ADH	ADH_XoxF
14_0927_02_40cm_scaffold_10642_3	Sample_2	30-40cm	Treatment	2.5	K00114	NA	ADH	NA	ADH	ADH_XoxF
14_0927_02_40cm_scaffold_43583_2	Sample_2	30-40cm	Treatment	2.5	K00114	NA	ADH	NA	ADH	ADH_XoxF
14_0927_05_40cm_scaffold_10894_3	Sample_4	30-40cm	Control	2.5	K00114	NA	ADH	NA	ADH	ADH_XoxF
14_0927_09_20cm_scaffold_170682_2	Sample_5	10-20cm	Treatment	2.5	K00114	NA	ADH	NA	ADH	ADH_XoxF
14_0919_05_20cm_scaffold_5389_9	Sample_18	10-20cm	Control	2.5	K00114	NA	ADH	NA	ADH	ADH_XoxF
14_0927_05_40cm_scaffold_28583_3	Sample_4	30-40cm	Control	2.33	K00114	NA	ADH	NA	ADH	ADH_XoxF
14_0927_02_20cm_scaffold_4999_3	Sample_1	10-20cm	Treatment	2	K00114	NA	ADH	NA	ADH	ADH_XoxF
14_0927_02_20cm_scaffold_9_69	Sample_1	10-20cm	Treatment	2	K00114	NA	ADH	NA	ADH	ADH_XoxF
14_0927_02_40cm_scaffold_117159_1	Sample_2	30-40cm	Treatment	2	NA	NA	ADH	NA	ADH	ADH_XoxF
14_0927_02_40cm_scaffold_159_20	Sample_2	30-40cm	Treatment	2	K00114	NA	ADH	NA	ADH	ADH_XoxF
14_0927_02_40cm_scaffold_6269_1	Sample_2	30-40cm	Treatment	2	K00114	NA	ADH	NA	ADH	ADH_XoxF
14_0927_05_20cm_scaffold_312_10	Sample_3	10-20cm	Control	2	K00114	NA	ADH	NA	ADH	ADH_XoxF
14_0927_05_40cm_scaffold_22_15	Sample_4	30-40cm	Control	2	K00114	NA	ADH	NA	ADH	ADH_XoxF
14_0927_05_40cm_scaffold_2604_7	Sample_4	30-40cm	Control	2	K00114	NA	ADH	NA	ADH	ADH_XoxF
14_0927_05_40cm_scaffold_786_6	Sample_4	30-40cm	Control	2	K00117	NA	ADH	NA	ADH	ADH_XoxF
14_0927_09_20cm_scaffold_2279_2	Sample_5	10-20cm	Treatment	2	K00114	NA	ADH	NA	ADH	ADH_XoxF
14_0927_09_40cm_scaffold_18660_4	Sample_6	30-40cm	Treatment	2	K00114	NA	ADH	NA	ADH	ADH_XoxF
14_0927_12_40cm_scaffold_29081_5	Sample_8	30-40cm	Control	2	K00114	NA	ADH	NA	ADH	ADH_XoxF
14_0927_12_40cm_scaffold_57876_4	Sample_8	30-40cm	Control	2	K00117	NA	ADH	NA	ADH	ADH_XoxF
14_0927_12_40cm_scaffold_988_14	Sample_8	30-40cm	Control	2	K00114	NA	ADH	NA	ADH	ADH_XoxF
14_0903_02_20cm_scaffold_18784_9	Sample_9	10-20cm	Treatment	2	NA	NA	ADH	NA	ADH	ADH_XoxF
14_0903_02_20cm_scaffold_4505_8	Sample_9	10-20cm	Treatment	2	NA	NA	ADH	NA	ADH	ADH_XoxF
14_0903_02_40cm_scaffold_6184_3	Sample_10	30-40cm	Treatment	2	K00114	NA	ADH	NA	ADH	ADH_XoxF
14_0903_05_40cm_scaffold_20328_3	Sample_12	30-40cm	Control	2	K00114	NA	ADH	NA	ADH	ADH_XoxF
14_0903_09_20cm_scaffold_150089_1	Sample_13	10-20cm	Treatment	2	K00117	NA	ADH	NA	ADH	ADH_XoxF
14_0903_09_20cm_scaffold_9843_3	Sample_13	10-20cm	Treatment	2	K17760	NA	ADH	NA	ADH	ADH_XoxF
14_0903_09_40cm_scaffold_125169_1	Sample_14	30-40cm	Treatment	2	K00114	NA	ADH	NA	ADH	ADH_XoxF
14_0903_12_20cm_scaffold_102126_1	Sample_15	10-20cm	Control	2	K00114	NA	ADH	NA	ADH	ADH_XoxF
14_0903_12_20cm_scaffold_167308_1	Sample_15	10-20cm	Control	2	NA	NA	ADH	NA	ADH	ADH_XoxF
14_0903_12_20cm_scaffold_65718_1	Sample_15	10-20cm	Control	2	NA	NA	ADH	NA	ADH	ADH_XoxF
14_0903_12_40cm_200_scaffold_31_43	Sample_16	30-40cm	Control	2	K00114	NA	ADH	NA	ADH	ADH_XoxF
14_0919_02_20cm_scaffold_36624_3	Sample_17	10-20cm	Treatment	2	K00117	NA	ADH	NA	ADH	ADH_XoxF
14_0919_05_20cm_scaffold_167126_3	Sample_18	10-20cm	Control	2	NA	NA	ADH	NA	ADH	ADH_XoxF
14_0919_09_20cm_scaffold_102454_1	Sample_19	10-20cm	Treatment	2	K00114	NA	ADH	NA	ADH	ADH_XoxF
14_0919_09_20cm_scaffold_40899_1	Sample_19	10-20cm	Treatment	2	K00114	NA	ADH	NA	ADH	ADH_XoxF
14_0919_12_20cm_scaffold_13271_3	Sample_20	10-20cm	Control	2	K00114	NA	ADH	NA	ADH	ADH_XoxF
14_0919_12_20cm_scaffold_189926_1	Sample_20	10-20cm	Control	2	K00114	NA	ADH	NA	ADH	ADH_XoxF
14_0927_12_40cm_scaffold_187096_1	Sample_8	30-40cm	Control	1.83	K00114	NA	ADH	NA	ADH	ADH_XoxF
14_0927_12_40cm_scaffold_37664_4	Sample_8	30-40cm	Control	1.67	K00114	NA	ADH	NA	ADH	ADH_XoxF
14_0927_12_40cm_scaffold_8715_11	Sample_8	30-40cm	Control	1.67	K00114	NA	ADH	NA	ADH	ADH_XoxF
14_0903_12_20cm_scaffold_210257_2	Sample_15	10-20cm	Control	1.67	NA	NA	ADH	NA	ADH	ADH_XoxF
14_0927_12_40cm_scaffold_40983_3	Sample_8	30-40cm	Control	1.5	K00114	NA	ADH	NA	ADH	ADH_XoxF
14_0903_12_20cm_scaffold_79182_3	Sample_15	10-20cm	Control	1.5	NA	NA	ADH	NA	ADH	ADH_XoxF
14_0927_02_20cm_scaffold_13656_3	Sample_1	10-20cm	Treatment	1	K00114	NA	ADH	NA	ADH	ADH_XoxF
14_0927_02_20cm_scaffold_231_10	Sample_1	10-20cm	Treatment	1	K00114	NA	ADH	NA	ADH	ADH_XoxF
14_0927_02_20cm_scaffold_73570_1	Sample_1	10-20cm	Treatment	1	K00114	NA	ADH	NA	ADH	ADH_XoxF
14_0927_02_40cm_scaffold_11460_3	Sample_2	30-40cm	Treatment	1	K00114	NA	ADH	NA	ADH	ADH_XoxF
14_0927_02_40cm_scaffold_16801_3	Sample_2	30-40cm	Treatment	1	K00114	NA	ADH	NA	ADH	ADH_XoxF
14_0927_05_40cm_scaffold_2476_8	Sample_4	30-40cm	Control	1	K00114	NA	ADH	NA	ADH	ADH_XoxF
14_0927_05_40cm_scaffold_256679_1	Sample_4	30-40cm	Control	1	NA	NA	ADH	NA	ADH	ADH_XoxF
14_0927_09_20cm_scaffold_18297_1	Sample_5	10-20cm	Treatment	1	NA	NA	ADH	NA	ADH	ADH_XoxF
14_0927_09_20cm_scaffold_1889_5	Sample_5	10-20cm	Treatment	1	K00117	NA	ADH	NA	ADH	ADH_XoxF
14_0927_09_20cm_scaffold_97093_1	Sample_5	10-20cm	Treatment	1	K00114	NA	ADH	NA	ADH	ADH_XoxF
14_0927_09_40cm_scaffold_172713_1	Sample_6	30-40cm	Treatment	1	NA	NA	ADH	NA	ADH	ADH_XoxF
14_0927_09_40cm_scaffold_179094_3	Sample_6	30-40cm	Treatment	1	NA	NA	ADH	NA	ADH	ADH_XoxF
14_0927_09_40cm_scaffold_2293_12	Sample_6	30-40cm	Treatment	1	K00117	NA	ADH	NA	ADH	ADH_XoxF
14_0927_09_40cm_scaffold_2950_17	Sample_6	30-40cm	Treatment	1	K00114	NA	ADH	NA	ADH	ADH_XoxF
14_0927_12_40cm_scaffold_158397_1	Sample_8	30-40cm	Control	1	K00114	NA	ADH	NA	ADH	ADH_XoxF
14_0927_12_40cm_scaffold_34050_5	Sample_8	30-40cm	Control	1	K00114	NA	ADH	NA	ADH	ADH_XoxF
14_0927_12_40cm_scaffold_9251_8	Sample_8	30-40cm	Control	1	K00114	NA	ADH	NA	ADH	ADH_XoxF
14_0903_02_20cm_scaffold_20054_3	Sample_9	10-20cm	Treatment	1	NA	NA	ADH	NA	ADH	ADH_XoxF
14_0903_02_20cm_scaffold_54371_1	Sample_9	10-20cm	Treatment	1	K00114	NA	ADH	NA	ADH	ADH_XoxF
14_0903_02_20cm_scaffold_56008_1	Sample_9	10-20cm	Treatment	1	K00117	NA	ADH	NA	ADH	ADH_XoxF
14_0903_02_20cm_scaffold_6048_9	Sample_9	10-20cm	Treatment	1	NA	NA	ADH	NA	ADH	ADH_XoxF
14_0903_02_40cm_scaffold_31701_2	Sample_10	30-40cm	Treatment	1	K00114	NA	ADH	NA	ADH	ADH_XoxF
14_0903_02_40cm_scaffold_3935_4	Sample_10	30-40cm	Treatment	1	K00114	NA	ADH	NA	ADH	ADH_XoxF
14_0903_05_40cm_scaffold_204_40	Sample_12	30-40cm	Control	1	K00114	NA	ADH	NA	ADH	ADH_XoxF
14_0903_05_40cm_scaffold_30933_1	Sample_12	30-40cm	Control	1	K00114	NA	ADH	NA	ADH	ADH_XoxF
14_0903_05_40cm_scaffold_46717_1	Sample_12	30-40cm	Control	1	K00114	NA	ADH	NA	ADH	ADH_XoxF
14_0903_05_40cm_scaffold_9541_4	Sample_12	30-40cm	Control	1	K00114	NA	ADH	NA	ADH	ADH_XoxF
14_0903_09_20cm_scaffold_10649_8	Sample_13	10-20cm	Treatment	1	K00114	NA	ADH	NA	ADH	ADH_XoxF
14_0903_09_40cm_scaffold_203363_1	Sample_14	30-40cm	Treatment	1	K00114	NA	ADH	NA	ADH	ADH_XoxF
14_0903_09_40cm_scaffold_38691_2	Sample_14	30-40cm	Treatment	1	K00114	NA	ADH	NA	ADH	ADH_XoxF
14_0903_09_40cm_scaffold_429_16	Sample_14	30-40cm	Treatment	1	K00114	NA	ADH	NA	ADH	ADH_XoxF
14_0903_12_20cm_scaffold_23034_4	Sample_15	10-20cm	Control	1	K00114	NA	ADH	NA	ADH	ADH_XoxF
14_0903_12_40cm_200_scaffold_153369_1	Sample_16	30-40cm	Control	1	K00114	NA	ADH	NA	ADH	ADH_XoxF
14_0903_12_40cm_200_scaffold_58423_2	Sample_16	30-40cm	Control	1	NA	NA	ADH	NA	ADH	ADH_XoxF
14_0919_02_20cm_scaffold_21886_2	Sample_17	10-20cm	Treatment	1	K00114	NA	ADH	NA	ADH	ADH_XoxF
14_0919_02_20cm_scaffold_41815_3	Sample_17	10-20cm	Treatment	1	K00114	NA	ADH	NA	ADH	ADH_XoxF
14_0919_02_20cm_scaffold_75243_1	Sample_17	10-20cm	Treatment	1	NA	NA	ADH	NA	ADH	ADH_XoxF
14_0919_02_20cm_scaffold_83730_1	Sample_17	10-20cm	Treatment	1	NA	NA	ADH	NA	ADH	ADH_XoxF
14_0919_05_20cm_scaffold_355993_1	Sample_18	10-20cm	Control	1	NA	NA	ADH	NA	ADH	ADH_XoxF
14_0919_09_20cm_scaffold_11735_2	Sample_19	10-20cm	Treatment	1	K00114	NA	ADH	NA	ADH	ADH_XoxF
14_0919_09_20cm_scaffold_15128_2	Sample_19	10-20cm	Treatment	1	K00114	NA	ADH	NA	ADH	ADH_XoxF
14_0919_09_20cm_scaffold_168620_1	Sample_19	10-20cm	Treatment	1	K00114	NA	ADH	NA	ADH	ADH_XoxF
14_0919_09_20cm_scaffold_194215_1	Sample_19	10-20cm	Treatment	1	NA	NA	ADH	NA	ADH	ADH_XoxF
14_0919_09_20cm_scaffold_49146_1	Sample_19	10-20cm	Treatment	1	K00114	NA	ADH	NA	ADH	ADH_XoxF
14_0919_09_20cm_scaffold_77640_2	Sample_19	10-20cm	Treatment	1	NA	NA	ADH	NA	ADH	ADH_XoxF
14_0919_12_20cm_scaffold_200385_1	Sample_20	10-20cm	Control	1	NA	NA	ADH	NA	ADH	ADH_XoxF
14_0903_09_20cm_scaffold_2296_6	Sample_13	10-20cm	Treatment	12	NA	NA	NA	CE1	CE1	CAZy
14_0903_12_40cm_200_scaffold_62509_1	Sample_16	30-40cm	Control	9	NA	NA	NA	CE1	CE1	CAZy
14_0927_05_20cm_scaffold_335295_1	Sample_3	10-20cm	Control	4.67	NA	NA	NA	CE1	CE1	CAZy
14_0927_09_20cm_scaffold_40135_7	Sample_5	10-20cm	Treatment	4	NA	NA	NA	CE1	CE1	CAZy
14_0927_05_20cm_scaffold_164128_2	Sample_3	10-20cm	Control	1	NA	NA	NA	CE1	CE1	CAZy
14_0927_09_20cm_scaffold_14190_7	Sample_5	10-20cm	Treatment	19	NA	NA	NA	CE10	CE10	CAZy
14_0919_05_20cm_scaffold_100450_1	Sample_18	10-20cm	Control	16.17	NA	NA	NA	CE10	CE10	CAZy
14_0927_05_20cm_scaffold_5908_6	Sample_3	10-20cm	Control	11	NA	NA	NA	CE10	CE10	CAZy
14_0919_05_20cm_scaffold_4947_11	Sample_18	10-20cm	Control	9	NA	NA	NA	CE10	CE10	CAZy
14_0919_05_20cm_scaffold_14378_5	Sample_18	10-20cm	Control	7.83	NA	NA	NA	CE10	CE10	CAZy
14_0919_05_20cm_scaffold_17631_4	Sample_18	10-20cm	Control	7.5	NA	NA	NA	CE10	CE10	CAZy
14_0903_09_20cm_scaffold_21500_2	Sample_13	10-20cm	Treatment	7	NA	NA	NA	CE10	CE10	CAZy
14_0903_12_40cm_200_scaffold_2537_5	Sample_16	30-40cm	Control	7	NA	NA	NA	CE10	CE10	CAZy
14_0919_09_20cm_scaffold_2160_3	Sample_19	10-20cm	Treatment	6	NA	NA	NA	CE10	CE10	CAZy
14_0919_09_20cm_scaffold_148941_1	Sample_19	10-20cm	Treatment	5	NA	NA	NA	CE10	CE10	CAZy
14_0919_05_20cm_scaffold_124232_1	Sample_18	10-20cm	Control	4.17	NA	NA	NA	CE10	CE10	CAZy
14_0927_05_20cm_scaffold_9174_3	Sample_3	10-20cm	Control	4	NA	NA	NA	CE10	CE10	CAZy
14_0903_05_20cm_scaffold_4348_4	Sample_11	10-20cm	Control	4	NA	NA	NA	CE10	CE10	CAZy
14_0927_05_20cm_scaffold_226132_2	Sample_3	10-20cm	Control	3	NA	NA	NA	CE10	CE10	CAZy
14_0927_09_20cm_scaffold_117113_2	Sample_5	10-20cm	Treatment	3	NA	NA	NA	CE10	CE10	CAZy
14_0903_05_20cm_scaffold_5055_9	Sample_11	10-20cm	Control	3	NA	NA	NA	CE10	CE10	CAZy
14_0903_09_20cm_scaffold_91571_2	Sample_13	10-20cm	Treatment	3	NA	NA	NA	CE10	CE10	CAZy
14_0919_05_20cm_scaffold_51112_1	Sample_18	10-20cm	Control	2.33	NA	NA	NA	CE10	CE10	CAZy
14_0927_09_40cm_scaffold_8437_11	Sample_6	30-40cm	Treatment	2	NA	NA	NA	CE10	CE10	CAZy
14_0903_05_40cm_scaffold_90302_1	Sample_12	30-40cm	Control	2	NA	NA	NA	CE10	CE10	CAZy
14_0903_09_20cm_scaffold_40497_2	Sample_13	10-20cm	Treatment	2	NA	NA	NA	CE10	CE10	CAZy
14_0919_09_20cm_scaffold_1273_8	Sample_19	10-20cm	Treatment	2	NA	NA	NA	CE10	CE10	CAZy
14_0919_09_20cm_scaffold_89863_1	Sample_19	10-20cm	Treatment	2	NA	NA	NA	CE10	CE10	CAZy
14_0927_09_20cm_scaffold_246_218	Sample_5	10-20cm	Treatment	1	NA	NA	NA	CE10	CE10	CAZy
14_0927_09_40cm_scaffold_155_35	Sample_6	30-40cm	Treatment	1	NA	NA	NA	CE10	CE10	CAZy
14_0927_09_40cm_scaffold_73639_1	Sample_6	30-40cm	Treatment	1	NA	NA	NA	CE10	CE10	CAZy
14_0927_09_40cm_scaffold_844_10	Sample_6	30-40cm	Treatment	1	NA	NA	NA	CE10	CE10	CAZy
14_0903_02_40cm_scaffold_46894_2	Sample_10	30-40cm	Treatment	1	NA	NA	NA	CE10	CE10	CAZy
14_0903_05_40cm_scaffold_926_51	Sample_12	30-40cm	Control	1	NA	NA	NA	CE10	CE10	CAZy
14_0903_09_20cm_scaffold_26483_3	Sample_13	10-20cm	Treatment	1	NA	NA	NA	CE10	CE10	CAZy
14_0903_12_40cm_200_scaffold_205047_2	Sample_16	30-40cm	Control	1	NA	NA	NA	CE10	CE10	CAZy
14_0919_12_20cm_scaffold_95788_1	Sample_20	10-20cm	Control	1	NA	NA	NA	CE10	CE10	CAZy
14_0927_05_40cm_scaffold_444_17	Sample_4	30-40cm	Control	3	NA	NA	NA	CE14	CE14	CAZy
14_0927_02_40cm_scaffold_729_4	Sample_2	30-40cm	Treatment	2	NA	NA	NA	CE14	CE14	CAZy
14_0927_02_40cm_scaffold_101532_1	Sample_2	30-40cm	Treatment	1	NA	NA	NA	CE14	CE14	CAZy
14_0927_12_40cm_scaffold_290_24	Sample_8	30-40cm	Control	1	NA	NA	NA	CE14	CE14	CAZy
14_0903_02_40cm_scaffold_911_7	Sample_10	30-40cm	Treatment	1	NA	NA	NA	CE14	CE14	CAZy
14_0927_05_20cm_scaffold_149472_1	Sample_3	10-20cm	Control	73	NA	NA	NA	CE4	CE4	CAZy
14_0919_09_20cm_scaffold_5290_4	Sample_19	10-20cm	Treatment	43	NA	NA	NA	CE4	CE4	CAZy
14_0919_05_20cm_scaffold_30446_4	Sample_18	10-20cm	Control	42	NA	NA	NA	CE4	CE4	CAZy
14_0927_09_20cm_scaffold_31410_3	Sample_5	10-20cm	Treatment	28	NA	NA	NA	CE4	CE4	CAZy
14_0927_02_20cm_scaffold_5950_3	Sample_1	10-20cm	Treatment	16.5	NA	NA	NA	CE4	CE4	CAZy
14_0927_05_20cm_scaffold_277367_1	Sample_3	10-20cm	Control	15	NA	NA	NA	CE4	CE4	CAZy
14_0927_02_20cm_scaffold_30677_2	Sample_1	10-20cm	Treatment	8.5	NA	NA	NA	CE4	CE4	CAZy
14_0927_05_20cm_scaffold_36822_3	Sample_3	10-20cm	Control	7	NA	NA	NA	CE4	CE4	CAZy
14_0927_05_40cm_scaffold_12914_4	Sample_4	30-40cm	Control	6	NA	NA	NA	CE4	CE4	CAZy
14_0919_09_20cm_scaffold_4705_5	Sample_19	10-20cm	Treatment	6	NA	NA	NA	CE4	CE4	CAZy
14_0927_05_20cm_scaffold_149627_2	Sample_3	10-20cm	Control	5.5	NA	NA	NA	CE4	CE4	CAZy
14_0927_02_40cm_scaffold_89139_2	Sample_2	30-40cm	Treatment	5	NA	NA	NA	CE4	CE4	CAZy
14_0927_05_20cm_scaffold_219981_3	Sample_3	10-20cm	Control	4.5	NA	NA	NA	CE4	CE4	CAZy
14_0927_09_20cm_scaffold_41853_1	Sample_5	10-20cm	Treatment	4.5	NA	NA	NA	CE4	CE4	CAZy
14_0903_02_20cm_scaffold_22279_3	Sample_9	10-20cm	Treatment	4.5	NA	NA	NA	CE4	CE4	CAZy
14_0927_12_40cm_scaffold_68066_2	Sample_8	30-40cm	Control	3	NA	NA	NA	CE4	CE4	CAZy
14_0903_05_40cm_scaffold_10433_8	Sample_12	30-40cm	Control	3	NA	NA	NA	CE4	CE4	CAZy
14_0903_02_20cm_scaffold_57442_1	Sample_9	10-20cm	Treatment	2.5	NA	NA	NA	CE4	CE4	CAZy
14_0927_09_20cm_scaffold_73390_1	Sample_5	10-20cm	Treatment	2	NA	NA	NA	CE4	CE4	CAZy
14_0927_09_40cm_scaffold_170917_1	Sample_6	30-40cm	Treatment	2	NA	NA	NA	CE4	CE4	CAZy
14_0927_09_40cm_scaffold_1711_6	Sample_6	30-40cm	Treatment	2	NA	NA	NA	CE4	CE4	CAZy
14_0927_12_20cm_scaffold_2803_6	Sample_7	10-20cm	Control	2	NA	NA	NA	CE4	CE4	CAZy
14_0903_09_20cm_scaffold_1770_10	Sample_13	10-20cm	Treatment	2	NA	NA	NA	CE4	CE4	CAZy
14_0927_09_20cm_scaffold_61630_3	Sample_5	10-20cm	Treatment	1	NA	NA	NA	CE4	CE4	CAZy
14_0903_02_20cm_scaffold_14155_2	Sample_9	10-20cm	Treatment	1	NA	NA	NA	CE4	CE4	CAZy
14_0903_05_40cm_scaffold_122489_2	Sample_12	30-40cm	Control	1	NA	NA	NA	CE4	CE4	CAZy
14_0927_12_40cm_scaffold_86079_1	Sample_8	30-40cm	Control	301.94	K03520	CoxL-TypeI	NA	NA	CoxL-TypeI	CoxL_Like
14_0927_12_20cm_scaffold_15504_12	Sample_7	10-20cm	Control	247.1	K03520	CoxL-TypeI	NA	NA	CoxL-TypeI	CoxL_Like
14_0927_05_20cm_scaffold_78888_1	Sample_3	10-20cm	Control	241.33	K03520	CoxL-TypeI	NA	NA	CoxL-TypeI	CoxL_Like
14_0927_09_20cm_scaffold_84137_1	Sample_5	10-20cm	Treatment	189.8	K03520	CoxL-TypeI	NA	NA	CoxL-TypeI	CoxL_Like
14_0919_09_20cm_scaffold_33648_1	Sample_19	10-20cm	Treatment	121.33	K03520	CoxL-TypeI	NA	NA	CoxL-TypeI	CoxL_Like
14_0919_12_20cm_scaffold_37088_3	Sample_20	10-20cm	Control	120.25	K03520	CoxL-TypeI	NA	NA	CoxL-TypeI	CoxL_Like
14_0927_09_40cm_scaffold_45132_2	Sample_6	30-40cm	Treatment	108.3	K03520	CoxL-TypeI	NA	NA	CoxL-TypeI	CoxL_Like
14_0903_05_20cm_scaffold_46902_2	Sample_11	10-20cm	Control	105.71	K03520	CoxL-TypeI	NA	NA	CoxL-TypeI	CoxL_Like
14_0903_05_20cm_scaffold_18749_3	Sample_11	10-20cm	Control	105.66	K03520	CoxL-TypeI	NA	NA	CoxL-TypeI	CoxL_Like
14_0903_12_40cm_200_scaffold_6832_1	Sample_16	30-40cm	Control	97.33	K03520	CoxL-TypeI	NA	NA	CoxL-TypeI	CoxL_Like
14_0927_09_40cm_scaffold_50547_2	Sample_6	30-40cm	Treatment	81.67	K03520	CoxL-TypeI	NA	NA	CoxL-TypeI	CoxL_Like
14_0927_09_20cm_scaffold_7292_1	Sample_5	10-20cm	Treatment	76.3	K03520	CoxL-TypeI	NA	NA	CoxL-TypeI	CoxL_Like
14_0919_02_20cm_scaffold_47433_2	Sample_17	10-20cm	Treatment	71.5	K03520	CoxL-TypeI	NA	NA	CoxL-TypeI	CoxL_Like
14_0927_02_20cm_scaffold_122788_1	Sample_1	10-20cm	Treatment	71	K03520	CoxL-TypeI	NA	NA	CoxL-TypeI	CoxL_Like
14_0903_09_20cm_scaffold_49536_2	Sample_13	10-20cm	Treatment	68.17	K03520	CoxL-TypeI	NA	NA	CoxL-TypeI	CoxL_Like
14_0927_05_20cm_scaffold_84790_1	Sample_3	10-20cm	Control	63.38	K03520	CoxL-TypeI	NA	NA	CoxL-TypeI	CoxL_Like
14_0927_05_20cm_scaffold_7393_8	Sample_3	10-20cm	Control	62.88	K03520	CoxL-TypeI	NA	NA	CoxL-TypeI	CoxL_Like
14_0927_09_20cm_scaffold_54382_1	Sample_5	10-20cm	Treatment	60.8	K03520	CoxL-TypeI	NA	NA	CoxL-TypeI	CoxL_Like
14_0927_09_40cm_scaffold_121942_1	Sample_6	30-40cm	Treatment	57.67	K03520	CoxL-TypeI	NA	NA	CoxL-TypeI	CoxL_Like
14_0919_09_20cm_scaffold_4959_5	Sample_19	10-20cm	Treatment	56.75	K03520	CoxL-TypeI	NA	NA	CoxL-TypeI	CoxL_Like
14_0927_02_20cm_scaffold_76359_1	Sample_1	10-20cm	Treatment	55.08	K03520	CoxL-TypeI	NA	NA	CoxL-TypeI	CoxL_Like
14_0903_05_20cm_scaffold_10642_4	Sample_11	10-20cm	Control	54.38	K03520	CoxL-TypeI	NA	NA	CoxL-TypeI	CoxL_Like
14_0927_02_40cm_scaffold_9341_3	Sample_2	30-40cm	Treatment	53.88	K03520	CoxL-TypeI	NA	NA	CoxL-TypeI	CoxL_Like
14_0903_09_20cm_scaffold_47364_2	Sample_13	10-20cm	Treatment	53.17	K03520	CoxL-TypeI	NA	NA	CoxL-TypeI	CoxL_Like
14_0919_05_20cm_scaffold_28818_2	Sample_18	10-20cm	Control	51.79	K03520	CoxL-TypeI	NA	NA	CoxL-TypeI	CoxL_Like
14_0903_05_20cm_scaffold_54992_1	Sample_11	10-20cm	Control	51.71	K03520	CoxL-TypeI	NA	NA	CoxL-TypeI	CoxL_Like
14_0919_09_20cm_scaffold_136467_1	Sample_19	10-20cm	Treatment	48.33	K03520	CoxL-TypeI	NA	NA	CoxL-TypeI	CoxL_Like
14_0903_12_20cm_scaffold_71687_1	Sample_15	10-20cm	Control	47.13	K03520	CoxL-TypeI	NA	NA	CoxL-TypeI	CoxL_Like
14_0903_05_20cm_scaffold_50239_1	Sample_11	10-20cm	Control	45.38	K03520	CoxL-TypeI	NA	NA	CoxL-TypeI	CoxL_Like
14_0927_05_40cm_scaffold_19840_1	Sample_4	30-40cm	Control	44	K03520	CoxL-TypeI	NA	NA	CoxL-TypeI	CoxL_Like
14_0927_09_40cm_scaffold_59815_3	Sample_6	30-40cm	Treatment	43.67	K03520	CoxL-TypeI	NA	NA	CoxL-TypeI	CoxL_Like
14_0903_05_40cm_scaffold_48311_3	Sample_12	30-40cm	Control	41.8	K03520	CoxL-TypeI	NA	NA	CoxL-TypeI	CoxL_Like
14_0927_02_40cm_scaffold_89260_1	Sample_2	30-40cm	Treatment	41.5	K03520	CoxL-TypeI	NA	NA	CoxL-TypeI	CoxL_Like
14_0927_09_40cm_scaffold_3187_5	Sample_6	30-40cm	Treatment	41	K03520	CoxL-TypeI	NA	NA	CoxL-TypeI	CoxL_Like
14_0919_09_20cm_scaffold_66568_1	Sample_19	10-20cm	Treatment	38.25	K03520	CoxL-TypeI	NA	NA	CoxL-TypeI	CoxL_Like
14_0919_09_20cm_scaffold_9682_3	Sample_19	10-20cm	Treatment	37.75	K03520	CoxL-TypeI	NA	NA	CoxL-TypeI	CoxL_Like
14_0903_05_20cm_scaffold_6268_1	Sample_11	10-20cm	Control	36.38	K03520	CoxL-TypeI	NA	NA	CoxL-TypeI	CoxL_Like
14_0927_05_40cm_scaffold_25934_3	Sample_4	30-40cm	Control	34.65	K03520	CoxL-TypeI	NA	NA	CoxL-TypeI	CoxL_Like
14_0919_02_20cm_scaffold_63853_2	Sample_17	10-20cm	Treatment	34.5	K03520	CoxL-TypeI	NA	NA	CoxL-TypeI	CoxL_Like
14_0903_05_20cm_scaffold_5095_1	Sample_11	10-20cm	Control	33	K03520	CoxL-TypeI	NA	NA	CoxL-TypeI	CoxL_Like
14_0927_09_20cm_scaffold_105470_1	Sample_5	10-20cm	Treatment	32.13	K03520	CoxL-TypeI	NA	NA	CoxL-TypeI	CoxL_Like
14_0903_02_40cm_scaffold_60487_1	Sample_10	30-40cm	Treatment	31	K03520	CoxL-TypeI	NA	NA	CoxL-TypeI	CoxL_Like
14_0903_05_40cm_scaffold_20630_1	Sample_12	30-40cm	Control	30.92	K03520	CoxL-TypeI	NA	NA	CoxL-TypeI	CoxL_Like
14_0927_02_20cm_scaffold_44_27	Sample_1	10-20cm	Treatment	29.42	K03520	CoxL-TypeI	NA	NA	CoxL-TypeI	CoxL_Like
14_0927_12_40cm_scaffold_83065_1	Sample_8	30-40cm	Control	29.28	K03520	CoxL-TypeI	NA	NA	CoxL-TypeI	CoxL_Like
14_0927_12_40cm_scaffold_22783_2	Sample_8	30-40cm	Control	28.7	K03520	CoxL-TypeI	NA	NA	CoxL-TypeI	CoxL_Like
14_0927_02_20cm_scaffold_138658_1	Sample_1	10-20cm	Treatment	28.67	K03520	CoxL-TypeI	NA	NA	CoxL-TypeI	CoxL_Like
14_0903_05_40cm_scaffold_21654_2	Sample_12	30-40cm	Control	27.42	K03520	CoxL-TypeI	NA	NA	CoxL-TypeI	CoxL_Like
14_0927_02_20cm_scaffold_167719_1	Sample_1	10-20cm	Treatment	26.67	K03520	CoxL-TypeI	NA	NA	CoxL-TypeI	CoxL_Like
14_0903_05_20cm_scaffold_19726_1	Sample_11	10-20cm	Control	25.67	K03520	CoxL-TypeI	NA	NA	CoxL-TypeI	CoxL_Like
14_0903_05_40cm_scaffold_68536_2	Sample_12	30-40cm	Control	25.42	K03520	CoxL-TypeI	NA	NA	CoxL-TypeI	CoxL_Like
14_0919_09_20cm_scaffold_710_57	Sample_19	10-20cm	Treatment	24.33	K03520	CoxL-TypeI	NA	NA	CoxL-TypeI	CoxL_Like
14_0903_09_20cm_scaffold_17070_8	Sample_13	10-20cm	Treatment	24.17	K03520	CoxL-TypeI	NA	NA	CoxL-TypeI	CoxL_Like
14_0927_05_40cm_scaffold_3025_20	Sample_4	30-40cm	Control	24.13	K03520	CoxL-TypeI	NA	NA	CoxL-TypeI	CoxL_Like
14_0903_02_20cm_scaffold_20286_4	Sample_9	10-20cm	Treatment	23.5	K03520	CoxL-TypeI	NA	NA	CoxL-TypeI	CoxL_Like
14_0903_05_40cm_scaffold_53217_2	Sample_12	30-40cm	Control	22	K03520	CoxL-TypeI	NA	NA	CoxL-TypeI	CoxL_Like
14_0903_12_40cm_200_scaffold_79841_1	Sample_16	30-40cm	Control	21.83	K03520	CoxL-TypeI	NA	NA	CoxL-TypeI	CoxL_Like
14_0919_02_20cm_scaffold_160768_1	Sample_17	10-20cm	Treatment	20.33	K03520	CoxL-TypeI	NA	NA	CoxL-TypeI	CoxL_Like
14_0903_05_40cm_scaffold_22229_3	Sample_12	30-40cm	Control	20.25	K03520	CoxL-TypeI	NA	NA	CoxL-TypeI	CoxL_Like
14_0927_05_40cm_scaffold_899_19	Sample_4	30-40cm	Control	20.15	K03520	CoxL-TypeI	NA	NA	CoxL-TypeI	CoxL_Like
14_0927_05_20cm_scaffold_58886_1	Sample_3	10-20cm	Control	20.03	K03520	CoxL-TypeI	NA	NA	CoxL-TypeI	CoxL_Like
14_0927_05_40cm_scaffold_255707_1	Sample_4	30-40cm	Control	19.5	K03520	CoxL-TypeI	NA	NA	CoxL-TypeI	CoxL_Like
14_0903_02_20cm_scaffold_89676_1	Sample_9	10-20cm	Treatment	19.5	K03520	CoxL-TypeI	NA	NA	CoxL-TypeI	CoxL_Like
14_0927_05_40cm_scaffold_199644_1	Sample_4	30-40cm	Control	19.4	K03520	CoxL-TypeI	NA	NA	CoxL-TypeI	CoxL_Like
14_0903_05_20cm_scaffold_4388_5	Sample_11	10-20cm	Control	19.38	K03520	CoxL-TypeI	NA	NA	CoxL-TypeI	CoxL_Like
14_0927_02_40cm_scaffold_41206_1	Sample_2	30-40cm	Treatment	18.88	K03520	CoxL-TypeI	NA	NA	CoxL-TypeI	CoxL_Like
14_0927_09_20cm_scaffold_4353_19	Sample_5	10-20cm	Treatment	18.6	K03520	CoxL-TypeI	NA	NA	CoxL-TypeI	CoxL_Like
14_0927_05_20cm_scaffold_121515_1	Sample_3	10-20cm	Control	18.54	K03520	CoxL-TypeI	NA	NA	CoxL-TypeI	CoxL_Like
14_0927_09_40cm_scaffold_33124_2	Sample_6	30-40cm	Treatment	18.06	K03520	CoxL-TypeI	NA	NA	CoxL-TypeI	CoxL_Like
14_0903_05_20cm_scaffold_52656_1	Sample_11	10-20cm	Control	18	K03520	CoxL-TypeI	NA	NA	CoxL-TypeI	CoxL_Like
14_0903_05_40cm_scaffold_1851_21	Sample_12	30-40cm	Control	17.87	K03520	CoxL-TypeI	NA	NA	CoxL-TypeI	CoxL_Like
14_0927_09_20cm_scaffold_18667_1	Sample_5	10-20cm	Treatment	17.8	K03520	CoxL-TypeI	NA	NA	CoxL-TypeI	CoxL_Like
14_0927_05_20cm_scaffold_2188_21	Sample_3	10-20cm	Control	17.5	K03520	CoxL-TypeI	NA	NA	CoxL-TypeI	CoxL_Like
14_0927_05_20cm_scaffold_136582_1	Sample_3	10-20cm	Control	17.33	K03520	CoxL-TypeI	NA	NA	CoxL-TypeI	CoxL_Like
14_0903_05_40cm_scaffold_29133_2	Sample_12	30-40cm	Control	16.93	K03520	CoxL-TypeI	NA	NA	CoxL-TypeI	CoxL_Like
14_0903_05_20cm_scaffold_46892_3	Sample_11	10-20cm	Control	16.67	K03520	CoxL-TypeI	NA	NA	CoxL-TypeI	CoxL_Like
14_0919_05_20cm_scaffold_28775_1	Sample_18	10-20cm	Control	16.58	K03520	CoxL-TypeI	NA	NA	CoxL-TypeI	CoxL_Like
14_0903_05_20cm_scaffold_42711_1	Sample_11	10-20cm	Control	16.5	K03520	CoxL-TypeI	NA	NA	CoxL-TypeI	CoxL_Like
14_0927_09_40cm_scaffold_60171_1	Sample_6	30-40cm	Treatment	16.34	K03520	CoxL-TypeI	NA	NA	CoxL-TypeI	CoxL_Like
14_0927_09_40cm_scaffold_80952_1	Sample_6	30-40cm	Treatment	16.1	K03520	CoxL-TypeI	NA	NA	CoxL-TypeI	CoxL_Like
14_0927_09_20cm_scaffold_119296_1	Sample_5	10-20cm	Treatment	16	K03520	CoxL-TypeI	NA	NA	CoxL-TypeI	CoxL_Like
14_0919_09_20cm_scaffold_105474_2	Sample_19	10-20cm	Treatment	16	K03520	CoxL-TypeI	NA	NA	CoxL-TypeI	CoxL_Like
14_0927_09_20cm_scaffold_14942_4	Sample_5	10-20cm	Treatment	15.8	K03520	CoxL-TypeI	NA	NA	CoxL-TypeI	CoxL_Like
14_0927_05_40cm_scaffold_39884_4	Sample_4	30-40cm	Control	15.75	K03520	CoxL-TypeI	NA	NA	CoxL-TypeI	CoxL_Like
14_0927_09_20cm_scaffold_6833_7	Sample_5	10-20cm	Treatment	15.67	K03520	CoxL-TypeI	NA	NA	CoxL-TypeI	CoxL_Like
14_0927_09_40cm_scaffold_2041_14	Sample_6	30-40cm	Treatment	15.5	K03520	CoxL-TypeI	NA	NA	CoxL-TypeI	CoxL_Like
14_0903_09_40cm_scaffold_71802_2	Sample_14	30-40cm	Treatment	15.33	K03520	CoxL-TypeI	NA	NA	CoxL-TypeI	CoxL_Like
14_0919_05_20cm_scaffold_198718_2	Sample_18	10-20cm	Control	15.33	K03520	CoxL-TypeI	NA	NA	CoxL-TypeI	CoxL_Like
14_0903_05_40cm_scaffold_27020_3	Sample_12	30-40cm	Control	15.2	K03520	CoxL-TypeI	NA	NA	CoxL-TypeI	CoxL_Like
14_0927_12_20cm_scaffold_104979_2	Sample_7	10-20cm	Control	15	K03520	CoxL-TypeI	NA	NA	CoxL-TypeI	CoxL_Like
14_0927_05_40cm_scaffold_161949_1	Sample_4	30-40cm	Control	14.9	K03520	CoxL-TypeI	NA	NA	CoxL-TypeI	CoxL_Like
14_0927_05_40cm_scaffold_43890_1	Sample_4	30-40cm	Control	14.65	K03520	CoxL-TypeI	NA	NA	CoxL-TypeI	CoxL_Like
14_0903_12_40cm_200_scaffold_31482_4	Sample_16	30-40cm	Control	14.33	K03520	CoxL-TypeI	NA	NA	CoxL-TypeI	CoxL_Like
14_0927_02_40cm_scaffold_103_117	Sample_2	30-40cm	Treatment	14.22	K03520	CoxL-TypeI	NA	NA	CoxL-TypeI	CoxL_Like
14_0927_12_20cm_scaffold_3045_8	Sample_7	10-20cm	Control	14.1	K03520	CoxL-TypeI	NA	NA	CoxL-TypeI	CoxL_Like
14_0927_02_40cm_scaffold_7040_3	Sample_2	30-40cm	Treatment	14	K03520	CoxL-TypeI	NA	NA	CoxL-TypeI	CoxL_Like
14_0903_02_40cm_scaffold_13610_1	Sample_10	30-40cm	Treatment	14	K03520	CoxL-TypeI	NA	NA	CoxL-TypeI	CoxL_Like
14_0919_02_20cm_scaffold_427_31	Sample_17	10-20cm	Treatment	14	K03520	CoxL-TypeI	NA	NA	CoxL-TypeI	CoxL_Like
14_0903_05_20cm_scaffold_31869_1	Sample_11	10-20cm	Control	13.88	K03520	CoxL-TypeI	NA	NA	CoxL-TypeI	CoxL_Like
14_0903_05_40cm_scaffold_7718_10	Sample_12	30-40cm	Control	13.62	K03520	CoxL-TypeI	NA	NA	CoxL-TypeI	CoxL_Like
14_0927_09_20cm_scaffold_9120_1	Sample_5	10-20cm	Treatment	13.6	K03520	CoxL-TypeI	NA	NA	CoxL-TypeI	CoxL_Like
14_0927_09_40cm_scaffold_13334_3	Sample_6	30-40cm	Treatment	13.6	K03520	CoxL-TypeI	NA	NA	CoxL-TypeI	CoxL_Like
14_0903_09_20cm_scaffold_28198_2	Sample_13	10-20cm	Treatment	13	K03520	CoxL-TypeI	NA	NA	CoxL-TypeI	CoxL_Like
14_0903_05_40cm_scaffold_68536_3	Sample_12	30-40cm	Control	12.5	K03520	CoxL-TypeI	NA	NA	CoxL-TypeI	CoxL_Like
14_0927_02_40cm_scaffold_77294_1	Sample_2	30-40cm	Treatment	12.47	K03520	CoxL-TypeI	NA	NA	CoxL-TypeI	CoxL_Like
14_0927_05_20cm_scaffold_85799_1	Sample_3	10-20cm	Control	12.33	K03520	CoxL-TypeI	NA	NA	CoxL-TypeI	CoxL_Like
14_0927_05_40cm_scaffold_2846_9	Sample_4	30-40cm	Control	12.3	K03520	CoxL-TypeI	NA	NA	CoxL-TypeI	CoxL_Like
14_0903_12_20cm_scaffold_67015_1	Sample_15	10-20cm	Control	12.29	K03520	CoxL-TypeI	NA	NA	CoxL-TypeI	CoxL_Like
14_0927_12_20cm_scaffold_60810_2	Sample_7	10-20cm	Control	12.1	K03520	CoxL-TypeI	NA	NA	CoxL-TypeI	CoxL_Like
14_0927_02_40cm_scaffold_51985_3	Sample_2	30-40cm	Treatment	12	K03520	CoxL-TypeI	NA	NA	CoxL-TypeI	CoxL_Like
14_0903_09_20cm_scaffold_385_10	Sample_13	10-20cm	Treatment	12	K03520	CoxL-TypeI	NA	NA	CoxL-TypeI	CoxL_Like
14_0903_12_40cm_200_scaffold_45473_2	Sample_16	30-40cm	Control	12	K03520	CoxL-TypeI	NA	NA	CoxL-TypeI	CoxL_Like
14_0919_12_20cm_scaffold_143263_2	Sample_20	10-20cm	Control	11.75	K03520	CoxL-TypeI	NA	NA	CoxL-TypeI	CoxL_Like
14_0927_12_40cm_scaffold_113730_1	Sample_8	30-40cm	Control	11.72	K03520	CoxL-TypeI	NA	NA	CoxL-TypeI	CoxL_Like
14_0903_05_40cm_scaffold_328_19	Sample_12	30-40cm	Control	11.62	K03520	CoxL-TypeI	NA	NA	CoxL-TypeI	CoxL_Like
14_0927_12_20cm_scaffold_1774_12	Sample_7	10-20cm	Control	11.5	K03520	CoxL-TypeI	NA	NA	CoxL-TypeI	CoxL_Like
14_0927_12_20cm_scaffold_140919_1	Sample_7	10-20cm	Control	11	K03520	CoxL-TypeI	NA	NA	CoxL-TypeI	CoxL_Like
14_0927_05_20cm_scaffold_970_20	Sample_3	10-20cm	Control	10.66	K03520	CoxL-TypeI	NA	NA	CoxL-TypeI	CoxL_Like
14_0927_05_40cm_scaffold_532_50	Sample_4	30-40cm	Control	10.63	K03520	CoxL-TypeI	NA	NA	CoxL-TypeI	CoxL_Like
14_0927_09_40cm_scaffold_270912_1	Sample_6	30-40cm	Treatment	10.6	K03520	CoxL-TypeI	NA	NA	CoxL-TypeI	CoxL_Like
14_0927_09_40cm_scaffold_39686_3	Sample_6	30-40cm	Treatment	10.6	K03520	CoxL-TypeI	NA	NA	CoxL-TypeI	CoxL_Like
14_0927_02_40cm_scaffold_41010_1	Sample_2	30-40cm	Treatment	10.55	K03520	CoxL-TypeI	NA	NA	CoxL-TypeI	CoxL_Like
14_0903_05_40cm_scaffold_11_262	Sample_12	30-40cm	Control	10.53	K03520	CoxL-TypeI	NA	NA	CoxL-TypeI	CoxL_Like
14_0927_12_20cm_scaffold_13282_1	Sample_7	10-20cm	Control	10.43	K03520	CoxL-TypeI	NA	NA	CoxL-TypeI	CoxL_Like
14_0903_05_40cm_scaffold_31589_5	Sample_12	30-40cm	Control	10.42	K03520	CoxL-TypeI	NA	NA	CoxL-TypeI	CoxL_Like
14_0927_02_20cm_scaffold_17974_6	Sample_1	10-20cm	Treatment	10.08	K03520	CoxL-TypeI	NA	NA	CoxL-TypeI	CoxL_Like
14_0927_05_20cm_scaffold_83462_1	Sample_3	10-20cm	Control	10.04	K03520	CoxL-TypeI	NA	NA	CoxL-TypeI	CoxL_Like
14_0927_05_20cm_scaffold_259258_1	Sample_3	10-20cm	Control	10	K03520	CoxL-TypeI	NA	NA	CoxL-TypeI	CoxL_Like
14_0927_05_40cm_scaffold_128693_1	Sample_4	30-40cm	Control	10	K03520	CoxL-TypeI	NA	NA	CoxL-TypeI	CoxL_Like
14_0919_05_20cm_scaffold_33210_8	Sample_18	10-20cm	Control	9.75	K03520	CoxL-TypeI	NA	NA	CoxL-TypeI	CoxL_Like
14_0919_12_20cm_scaffold_167792_1	Sample_20	10-20cm	Control	9.42	K03520	CoxL-TypeI	NA	NA	CoxL-TypeI	CoxL_Like
14_0927_02_20cm_scaffold_59986_4	Sample_1	10-20cm	Treatment	9.33	K03520	CoxL-TypeI	NA	NA	CoxL-TypeI	CoxL_Like
14_0903_12_40cm_200_scaffold_5561_5	Sample_16	30-40cm	Control	9.07	K03520	CoxL-TypeI	NA	NA	CoxL-TypeI	CoxL_Like
14_0927_05_20cm_scaffold_16427_3	Sample_3	10-20cm	Control	9.06	K03520	CoxL-TypeI	NA	NA	CoxL-TypeI	CoxL_Like
14_0927_09_40cm_scaffold_255540_1	Sample_6	30-40cm	Treatment	9.01	K03520	CoxL-TypeI	NA	NA	CoxL-TypeI	CoxL_Like
14_0903_05_40cm_scaffold_167414_2	Sample_12	30-40cm	Control	8.97	K03520	CoxL-TypeI	NA	NA	CoxL-TypeI	CoxL_Like
14_0903_05_20cm_scaffold_58961_3	Sample_11	10-20cm	Control	8.88	K03520	CoxL-TypeI	NA	NA	CoxL-TypeI	CoxL_Like
14_0927_05_20cm_scaffold_237151_2	Sample_3	10-20cm	Control	8.8	K03520	CoxL-TypeI	NA	NA	CoxL-TypeI	CoxL_Like
14_0927_12_40cm_scaffold_160090_2	Sample_8	30-40cm	Control	8.75	K03520	CoxL-TypeI	NA	NA	CoxL-TypeI	CoxL_Like
14_0927_09_40cm_scaffold_135162_1	Sample_6	30-40cm	Treatment	8.67	K03520	CoxL-TypeI	NA	NA	CoxL-TypeI	CoxL_Like
14_0927_09_40cm_scaffold_23530_3	Sample_6	30-40cm	Treatment	8.6	K03520	CoxL-TypeI	NA	NA	CoxL-TypeI	CoxL_Like
14_0927_05_20cm_scaffold_22864_3	Sample_3	10-20cm	Control	8.4	K03520	CoxL-TypeI	NA	NA	CoxL-TypeI	CoxL_Like
14_0927_09_40cm_scaffold_3012_17	Sample_6	30-40cm	Treatment	8.39	K03520	CoxL-TypeI	NA	NA	CoxL-TypeI	CoxL_Like
14_0903_02_20cm_scaffold_17146_2	Sample_9	10-20cm	Treatment	8.33	K03520	CoxL-TypeI	NA	NA	CoxL-TypeI	CoxL_Like
14_0919_05_20cm_scaffold_28365_1	Sample_18	10-20cm	Control	8.29	K03520	CoxL-TypeI	NA	NA	CoxL-TypeI	CoxL_Like
14_0927_05_20cm_scaffold_3694_2	Sample_3	10-20cm	Control	8.24	K03520	CoxL-TypeI	NA	NA	CoxL-TypeI	CoxL_Like
14_0927_05_20cm_scaffold_43077_2	Sample_3	10-20cm	Control	8.24	K03520	CoxL-TypeI	NA	NA	CoxL-TypeI	CoxL_Like
14_0903_12_40cm_200_scaffold_48752_2	Sample_16	30-40cm	Control	8.23	K03520	CoxL-TypeI	NA	NA	CoxL-TypeI	CoxL_Like
14_0903_05_40cm_scaffold_2598_1	Sample_12	30-40cm	Control	8.2	K03520	CoxL-TypeI	NA	NA	CoxL-TypeI	CoxL_Like
14_0927_12_20cm_scaffold_268897_1	Sample_7	10-20cm	Control	8.1	K03520	CoxL-TypeI	NA	NA	CoxL-TypeI	CoxL_Like
14_0927_05_20cm_scaffold_283021_2	Sample_3	10-20cm	Control	8	K03520	CoxL-TypeI	NA	NA	CoxL-TypeI	CoxL_Like
14_0927_12_20cm_scaffold_104751_2	Sample_7	10-20cm	Control	7.92	K03520	CoxL-TypeI	NA	NA	CoxL-TypeI	CoxL_Like
14_0927_05_20cm_scaffold_20153_6	Sample_3	10-20cm	Control	7.86	K03520	CoxL-TypeI	NA	NA	CoxL-TypeI	CoxL_Like
14_0903_12_20cm_scaffold_55882_1	Sample_15	10-20cm	Control	7.63	K03520	CoxL-TypeI	NA	NA	CoxL-TypeI	CoxL_Like
14_0927_12_40cm_scaffold_29906_1	Sample_8	30-40cm	Control	7.42	K03520	CoxL-TypeI	NA	NA	CoxL-TypeI	CoxL_Like
14_0927_09_20cm_scaffold_35031_2	Sample_5	10-20cm	Treatment	7.33	K03520	CoxL-TypeI	NA	NA	CoxL-TypeI	CoxL_Like
14_0927_12_40cm_scaffold_209391_2	Sample_8	30-40cm	Control	7.11	K03520	CoxL-TypeI	NA	NA	CoxL-TypeI	CoxL_Like
14_0927_09_20cm_scaffold_509_27	Sample_5	10-20cm	Treatment	7	K03520	CoxL-TypeI	NA	NA	CoxL-TypeI	CoxL_Like
14_0927_09_40cm_scaffold_22327_1	Sample_6	30-40cm	Treatment	7	K03520	CoxL-TypeI	NA	NA	CoxL-TypeI	CoxL_Like
14_0919_05_20cm_scaffold_44887_1	Sample_18	10-20cm	Control	7	K03520	CoxL-TypeI	NA	NA	CoxL-TypeI	CoxL_Like
14_0927_09_40cm_scaffold_246400_1	Sample_6	30-40cm	Treatment	6.84	K03520	CoxL-TypeI	NA	NA	CoxL-TypeI	CoxL_Like
14_0927_05_40cm_scaffold_17466_4	Sample_4	30-40cm	Control	6.8	K03520	CoxL-TypeI	NA	NA	CoxL-TypeI	CoxL_Like
14_0903_12_40cm_200_scaffold_77916_2	Sample_16	30-40cm	Control	6.73	K03520	CoxL-TypeI	NA	NA	CoxL-TypeI	CoxL_Like
14_0927_02_40cm_scaffold_5224_6	Sample_2	30-40cm	Treatment	6.67	K03520	CoxL-TypeI	NA	NA	CoxL-TypeI	CoxL_Like
14_0927_12_40cm_scaffold_15630_6	Sample_8	30-40cm	Control	6.58	K03520	CoxL-TypeI	NA	NA	CoxL-TypeI	CoxL_Like
14_0903_12_40cm_200_scaffold_3304_7	Sample_16	30-40cm	Control	6.5	K03520	CoxL-TypeI	NA	NA	CoxL-TypeI	CoxL_Like
14_0903_05_40cm_scaffold_9518_1	Sample_12	30-40cm	Control	6.42	K03520	CoxL-TypeI	NA	NA	CoxL-TypeI	CoxL_Like
14_0919_05_20cm_scaffold_39671_1	Sample_18	10-20cm	Control	6.29	K03520	CoxL-TypeI	NA	NA	CoxL-TypeI	CoxL_Like
14_0927_12_40cm_scaffold_1693_12	Sample_8	30-40cm	Control	6.23	K03520	CoxL-TypeI	NA	NA	CoxL-TypeI	CoxL_Like
14_0919_05_20cm_scaffold_8233_6	Sample_18	10-20cm	Control	6.2	K03520	CoxL-TypeI	NA	NA	CoxL-TypeI	CoxL_Like
14_0903_12_40cm_200_scaffold_67066_1	Sample_16	30-40cm	Control	6.07	K03520	CoxL-TypeI	NA	NA	CoxL-TypeI	CoxL_Like
14_0927_12_40cm_scaffold_9133_6	Sample_8	30-40cm	Control	6.03	K03520	CoxL-TypeI	NA	NA	CoxL-TypeI	CoxL_Like
14_0927_12_40cm_scaffold_36132_1	Sample_8	30-40cm	Control	6	K03520	CoxL-TypeI	NA	NA	CoxL-TypeI	CoxL_Like
14_0903_09_40cm_scaffold_31469_3	Sample_14	30-40cm	Treatment	6	K03520	CoxL-TypeI	NA	NA	CoxL-TypeI	CoxL_Like
14_0919_12_20cm_scaffold_10354_4	Sample_20	10-20cm	Control	6	K03520	CoxL-TypeI	NA	NA	CoxL-TypeI	CoxL_Like
14_0919_05_20cm_scaffold_11468_7	Sample_18	10-20cm	Control	5.95	K03520	CoxL-TypeI	NA	NA	CoxL-TypeI	CoxL_Like
14_0927_12_40cm_scaffold_48139_3	Sample_8	30-40cm	Control	5.92	K03520	CoxL-TypeI	NA	NA	CoxL-TypeI	CoxL_Like
14_0927_12_40cm_scaffold_15922_8	Sample_8	30-40cm	Control	5.81	K03520	CoxL-TypeI	NA	NA	CoxL-TypeI	CoxL_Like
14_0927_12_40cm_scaffold_6426_15	Sample_8	30-40cm	Control	5.73	K03520	CoxL-TypeI	NA	NA	CoxL-TypeI	CoxL_Like
14_0903_05_20cm_scaffold_37014_2	Sample_11	10-20cm	Control	5.67	K03520	CoxL-TypeI	NA	NA	CoxL-TypeI	CoxL_Like
14_0903_12_40cm_200_scaffold_29101_3	Sample_16	30-40cm	Control	5.57	K03520	CoxL-TypeI	NA	NA	CoxL-TypeI	CoxL_Like
14_0919_05_20cm_scaffold_47491_1	Sample_18	10-20cm	Control	5.54	K03520	CoxL-TypeI	NA	NA	CoxL-TypeI	CoxL_Like
14_0927_05_20cm_scaffold_47516_2	Sample_3	10-20cm	Control	5.5	K03520	CoxL-TypeI	NA	NA	CoxL-TypeI	CoxL_Like
14_0903_12_40cm_200_scaffold_2916_14	Sample_16	30-40cm	Control	5.5	K03520	CoxL-TypeI	NA	NA	CoxL-TypeI	CoxL_Like
14_0919_05_20cm_scaffold_93_36	Sample_18	10-20cm	Control	5.5	K03520	CoxL-TypeI	NA	NA	CoxL-TypeI	CoxL_Like
14_0927_05_40cm_scaffold_175305_1	Sample_4	30-40cm	Control	5.4	K03520	CoxL-TypeI	NA	NA	CoxL-TypeI	CoxL_Like
14_0927_02_40cm_scaffold_1061_7	Sample_2	30-40cm	Treatment	5.33	K03520	CoxL-TypeI	NA	NA	CoxL-TypeI	CoxL_Like
14_0927_09_20cm_scaffold_22199_3	Sample_5	10-20cm	Treatment	5.33	K03520	CoxL-TypeI	NA	NA	CoxL-TypeI	CoxL_Like
14_0919_05_20cm_scaffold_36903_1	Sample_18	10-20cm	Control	5.29	K03520	CoxL-TypeI	NA	NA	CoxL-TypeI	CoxL_Like
14_0927_12_40cm_scaffold_6149_5	Sample_8	30-40cm	Control	5.28	K03520	CoxL-TypeI	NA	NA	CoxL-TypeI	CoxL_Like
14_0919_09_20cm_scaffold_777_6	Sample_19	10-20cm	Treatment	5.25	K03520	CoxL-TypeI	NA	NA	CoxL-TypeI	CoxL_Like
14_0927_09_40cm_scaffold_112596_1	Sample_6	30-40cm	Treatment	5.13	K03520	CoxL-TypeI	NA	NA	CoxL-TypeI	CoxL_Like
14_0927_05_20cm_scaffold_197_44	Sample_3	10-20cm	Control	5.1	K03520	CoxL-TypeI	NA	NA	CoxL-TypeI	CoxL_Like
14_0903_05_40cm_scaffold_5200_4	Sample_12	30-40cm	Control	5.1	K03520	CoxL-TypeI	NA	NA	CoxL-TypeI	CoxL_Like
14_0903_12_40cm_200_scaffold_155122_1	Sample_16	30-40cm	Control	5	K03520	CoxL-TypeI	NA	NA	CoxL-TypeI	CoxL_Like
14_0919_02_20cm_scaffold_190178_1	Sample_17	10-20cm	Treatment	5	K03520	CoxL-TypeI	NA	NA	CoxL-TypeI	CoxL_Like
14_0903_12_20cm_scaffold_87500_1	Sample_15	10-20cm	Control	4.88	K03520	CoxL-TypeI	NA	NA	CoxL-TypeI	CoxL_Like
14_0927_02_20cm_scaffold_95702_2	Sample_1	10-20cm	Treatment	4.75	K03520	CoxL-TypeI	NA	NA	CoxL-TypeI	CoxL_Like
14_0927_02_40cm_scaffold_34207_1	Sample_2	30-40cm	Treatment	4.5	K03520	CoxL-TypeI	NA	NA	CoxL-TypeI	CoxL_Like
14_0903_09_40cm_scaffold_205855_1	Sample_14	30-40cm	Treatment	4.33	K03520	CoxL-TypeI	NA	NA	CoxL-TypeI	CoxL_Like
14_0903_12_20cm_scaffold_6492_1	Sample_15	10-20cm	Control	4.13	K03520	CoxL-TypeI	NA	NA	CoxL-TypeI	CoxL_Like
14_0927_12_40cm_scaffold_40880_2	Sample_8	30-40cm	Control	4.03	K03520	CoxL-TypeI	NA	NA	CoxL-TypeI	CoxL_Like
14_0927_12_20cm_scaffold_419685_1	Sample_7	10-20cm	Control	4	K03520	CoxL-TypeI	NA	NA	CoxL-TypeI	CoxL_Like
14_0903_02_20cm_scaffold_19547_2	Sample_9	10-20cm	Treatment	4	K03520	CoxL-TypeI	NA	NA	CoxL-TypeI	CoxL_Like
14_0919_09_20cm_scaffold_128217_1	Sample_19	10-20cm	Treatment	4	K03520	CoxL-TypeI	NA	NA	CoxL-TypeI	CoxL_Like
14_0903_12_20cm_scaffold_10349_8	Sample_15	10-20cm	Control	3.88	K03520	CoxL-TypeI	NA	NA	CoxL-TypeI	CoxL_Like
14_0903_12_20cm_scaffold_78927_2	Sample_15	10-20cm	Control	3.88	K03520	CoxL-TypeI	NA	NA	CoxL-TypeI	CoxL_Like
14_0903_05_40cm_scaffold_156491_1	Sample_12	30-40cm	Control	3.87	K03520	CoxL-TypeI	NA	NA	CoxL-TypeI	CoxL_Like
14_0903_05_40cm_scaffold_23906_9	Sample_12	30-40cm	Control	3.67	K03520	CoxL-TypeI	NA	NA	CoxL-TypeI	CoxL_Like
14_0903_12_20cm_scaffold_93854_3	Sample_15	10-20cm	Control	3.67	K03520	CoxL-TypeI	NA	NA	CoxL-TypeI	CoxL_Like
14_0927_12_40cm_scaffold_104547_3	Sample_8	30-40cm	Control	3.5	K03520	CoxL-TypeI	NA	NA	CoxL-TypeI	CoxL_Like
14_0903_09_20cm_scaffold_17764_4	Sample_13	10-20cm	Treatment	3.5	K03520	CoxL-TypeI	NA	NA	CoxL-TypeI	CoxL_Like
14_0919_02_20cm_scaffold_62305_1	Sample_17	10-20cm	Treatment	3.5	K03520	CoxL-TypeI	NA	NA	CoxL-TypeI	CoxL_Like
14_0919_12_20cm_scaffold_23400_3	Sample_20	10-20cm	Control	3.42	K03520	CoxL-TypeI	NA	NA	CoxL-TypeI	CoxL_Like
14_0927_02_40cm_scaffold_5929_2	Sample_2	30-40cm	Treatment	3.33	K03520	CoxL-TypeI	NA	NA	CoxL-TypeI	CoxL_Like
14_0927_12_40cm_scaffold_128_11	Sample_8	30-40cm	Control	3.23	K03520	CoxL-TypeI	NA	NA	CoxL-TypeI	CoxL_Like
14_0927_12_20cm_scaffold_6403_7	Sample_7	10-20cm	Control	3	K03520	CoxL-TypeI	NA	NA	CoxL-TypeI	CoxL_Like
14_0927_09_40cm_scaffold_68655_1	Sample_6	30-40cm	Treatment	2.92	K03520	CoxL-TypeI	NA	NA	CoxL-TypeI	CoxL_Like
14_0919_12_20cm_scaffold_179479_1	Sample_20	10-20cm	Control	2.92	K03520	CoxL-TypeI	NA	NA	CoxL-TypeI	CoxL_Like
14_0927_12_20cm_scaffold_13807_6	Sample_7	10-20cm	Control	2.83	K03520	CoxL-TypeI	NA	NA	CoxL-TypeI	CoxL_Like
14_0927_12_40cm_scaffold_3025_4	Sample_8	30-40cm	Control	2.73	K03520	CoxL-TypeI	NA	NA	CoxL-TypeI	CoxL_Like
14_0927_12_40cm_scaffold_154104_1	Sample_8	30-40cm	Control	2.53	K03520	CoxL-TypeI	NA	NA	CoxL-TypeI	CoxL_Like
14_0903_12_40cm_200_scaffold_200067_1	Sample_16	30-40cm	Control	2.5	K03520	CoxL-TypeI	NA	NA	CoxL-TypeI	CoxL_Like
14_0927_09_20cm_scaffold_134401_1	Sample_5	10-20cm	Treatment	2.33	K03520	CoxL-TypeI	NA	NA	CoxL-TypeI	CoxL_Like
14_0903_02_20cm_scaffold_792_41	Sample_9	10-20cm	Treatment	2.33	K03520	CoxL-TypeI	NA	NA	CoxL-TypeI	CoxL_Like
14_0927_12_40cm_scaffold_49582_2	Sample_8	30-40cm	Control	2.25	K03520	CoxL-TypeI	NA	NA	CoxL-TypeI	CoxL_Like
14_0927_05_20cm_scaffold_13764_25	Sample_3	10-20cm	Control	2.06	K03520	CoxL-TypeI	NA	NA	CoxL-TypeI	CoxL_Like
14_0927_09_40cm_scaffold_175695_1	Sample_6	30-40cm	Treatment	2	K03520	CoxL-TypeI	NA	NA	CoxL-TypeI	CoxL_Like
14_0927_09_40cm_scaffold_170020_2	Sample_6	30-40cm	Treatment	1.92	K03520	CoxL-TypeI	NA	NA	CoxL-TypeI	CoxL_Like
14_0919_12_20cm_scaffold_165975_1	Sample_20	10-20cm	Control	1.75	K03520	CoxL-TypeI	NA	NA	CoxL-TypeI	CoxL_Like
14_0919_12_20cm_scaffold_71863_4	Sample_20	10-20cm	Control	1.75	K03520	CoxL-TypeI	NA	NA	CoxL-TypeI	CoxL_Like
14_0919_12_20cm_scaffold_88155_2	Sample_20	10-20cm	Control	1.75	K03520	CoxL-TypeI	NA	NA	CoxL-TypeI	CoxL_Like
14_0927_09_40cm_scaffold_3640_5	Sample_6	30-40cm	Treatment	1.6	K03520	CoxL-TypeI	NA	NA	CoxL-TypeI	CoxL_Like
14_0927_02_20cm_scaffold_44552_1	Sample_1	10-20cm	Treatment	1	K03520	CoxL-TypeI	NA	NA	CoxL-TypeI	CoxL_Like
14_0903_02_40cm_scaffold_2983_5	Sample_10	30-40cm	Treatment	1	K03520	CoxL-TypeI	NA	NA	CoxL-TypeI	CoxL_Like
14_0919_12_20cm_scaffold_3960_10	Sample_20	10-20cm	Control	1	K03520	CoxL-TypeI	NA	NA	CoxL-TypeI	CoxL_Like
14_0927_09_40cm_scaffold_7612_6	Sample_6	30-40cm	Treatment	320.5	K03520	CoxL-TypeIIa	NA	NA	CoxL-TypeIIa	CoxL_Like
14_0919_09_20cm_scaffold_25432_1	Sample_19	10-20cm	Treatment	229.33	K03520	CoxL-TypeIIa	NA	NA	CoxL-TypeIIa	CoxL_Like
14_0927_12_40cm_scaffold_18068_5	Sample_8	30-40cm	Control	173.08	K03520	CoxL-TypeIIa	NA	NA	CoxL-TypeIIa	CoxL_Like
14_0927_09_20cm_scaffold_48612_4	Sample_5	10-20cm	Treatment	157.43	K03520	CoxL-TypeIIa	NA	NA	CoxL-TypeIIa	CoxL_Like
14_0903_09_20cm_scaffold_9453_3	Sample_13	10-20cm	Treatment	147.5	K03520	CoxL-TypeIIa	NA	NA	CoxL-TypeIIa	CoxL_Like
14_0903_02_20cm_scaffold_4255_2	Sample_9	10-20cm	Treatment	127.33	K03520	CoxL-TypeIIa	NA	NA	CoxL-TypeIIa	CoxL_Like
14_0927_09_20cm_scaffold_30506_4	Sample_5	10-20cm	Treatment	117.57	K03520	CoxL-TypeIIa	NA	NA	CoxL-TypeIIa	CoxL_Like
14_0927_05_20cm_scaffold_15223_2	Sample_3	10-20cm	Control	103.06	K03520	CoxL-TypeIIa	NA	NA	CoxL-TypeIIa	CoxL_Like
14_0927_02_20cm_scaffold_29092_2	Sample_1	10-20cm	Treatment	90.19	K03520	CoxL-TypeIIa	NA	NA	CoxL-TypeIIa	CoxL_Like
14_0903_02_20cm_scaffold_1299_10	Sample_9	10-20cm	Treatment	84	K03520	CoxL-TypeIIa	NA	NA	CoxL-TypeIIa	CoxL_Like
14_0903_05_20cm_scaffold_5637_5	Sample_11	10-20cm	Control	80	K03520	CoxL-TypeIIa	NA	NA	CoxL-TypeIIa	CoxL_Like
14_0927_09_20cm_scaffold_38162_6	Sample_5	10-20cm	Treatment	79.07	K03520	CoxL-TypeIIa	NA	NA	CoxL-TypeIIa	CoxL_Like
14_0927_05_40cm_scaffold_38110_2	Sample_4	30-40cm	Control	72.5	K03520	CoxL-TypeIIa	NA	NA	CoxL-TypeIIa	CoxL_Like
14_0927_09_20cm_scaffold_2089_31	Sample_5	10-20cm	Treatment	71.77	K03520	CoxL-TypeIIa	NA	NA	CoxL-TypeIIa	CoxL_Like
14_0927_12_20cm_scaffold_45059_2	Sample_7	10-20cm	Control	71.55	K03520	CoxL-TypeIIa	NA	NA	CoxL-TypeIIa	CoxL_Like
14_0903_09_20cm_scaffold_73432_2	Sample_13	10-20cm	Treatment	71.5	K03520	CoxL-TypeIIa	NA	NA	CoxL-TypeIIa	CoxL_Like
14_0919_02_20cm_scaffold_3119_7	Sample_17	10-20cm	Treatment	71	K03520	CoxL-TypeIIa	NA	NA	CoxL-TypeIIa	CoxL_Like
14_0927_09_40cm_scaffold_23823_1	Sample_6	30-40cm	Treatment	68.5	K03520	CoxL-TypeIIa	NA	NA	CoxL-TypeIIa	CoxL_Like
14_0927_05_20cm_scaffold_9626_4	Sample_3	10-20cm	Control	66.14	K03520	CoxL-TypeIIa	NA	NA	CoxL-TypeIIa	CoxL_Like
14_0919_09_20cm_scaffold_28795_2	Sample_19	10-20cm	Treatment	65.33	K03520	CoxL-TypeIIa	NA	NA	CoxL-TypeIIa	CoxL_Like
14_0927_05_20cm_scaffold_29615_2	Sample_3	10-20cm	Control	62.6	K03520	CoxL-TypeIIa	NA	NA	CoxL-TypeIIa	CoxL_Like
14_0919_05_20cm_scaffold_13452_3	Sample_18	10-20cm	Control	62.21	K03520	CoxL-TypeIIa	NA	NA	CoxL-TypeIIa	CoxL_Like
14_0927_12_20cm_scaffold_10593_1	Sample_7	10-20cm	Control	62.17	K03520	CoxL-TypeIIa	NA	NA	CoxL-TypeIIa	CoxL_Like
14_0927_12_20cm_scaffold_52606_2	Sample_7	10-20cm	Control	56.14	K03520	CoxL-TypeIIa	NA	NA	CoxL-TypeIIa	CoxL_Like
14_0919_09_20cm_scaffold_67802_2	Sample_19	10-20cm	Treatment	55.5	K03520	CoxL-TypeIIa	NA	NA	CoxL-TypeIIa	CoxL_Like
14_0903_05_20cm_scaffold_39104_1	Sample_11	10-20cm	Control	53.67	K03520	CoxL-TypeIIa	NA	NA	CoxL-TypeIIa	CoxL_Like
14_0903_09_20cm_scaffold_33589_1	Sample_13	10-20cm	Treatment	52.5	K03520	CoxL-TypeIIa	NA	NA	CoxL-TypeIIa	CoxL_Like
14_0927_09_20cm_scaffold_66317_2	Sample_5	10-20cm	Treatment	49.57	K03520	CoxL-TypeIIa	NA	NA	CoxL-TypeIIa	CoxL_Like
14_0927_09_40cm_scaffold_2968_16	Sample_6	30-40cm	Treatment	49.5	K03520	CoxL-TypeIIa	NA	NA	CoxL-TypeIIa	CoxL_Like
14_0927_12_40cm_scaffold_8672_18	Sample_8	30-40cm	Control	48.88	K03520	CoxL-TypeIIa	NA	NA	CoxL-TypeIIa	CoxL_Like
14_0927_05_20cm_scaffold_2078_3	Sample_3	10-20cm	Control	48.85	K03520	CoxL-TypeIIa	NA	NA	CoxL-TypeIIa	CoxL_Like
14_0903_05_40cm_scaffold_50482_2	Sample_12	30-40cm	Control	47.9	K03520	CoxL-TypeIIa	NA	NA	CoxL-TypeIIa	CoxL_Like
14_0927_12_20cm_scaffold_480_6	Sample_7	10-20cm	Control	47.09	K03520	CoxL-TypeIIa	NA	NA	CoxL-TypeIIa	CoxL_Like
14_0927_09_20cm_scaffold_11611_2	Sample_5	10-20cm	Treatment	47.07	K03520	CoxL-TypeIIa	NA	NA	CoxL-TypeIIa	CoxL_Like
14_0927_02_20cm_scaffold_63801_1	Sample_1	10-20cm	Treatment	45.69	K03520	CoxL-TypeIIa	NA	NA	CoxL-TypeIIa	CoxL_Like
14_0903_05_20cm_scaffold_18089_2	Sample_11	10-20cm	Control	45.17	K03520	CoxL-TypeIIa	NA	NA	CoxL-TypeIIa	CoxL_Like
14_0927_02_20cm_scaffold_1869_8	Sample_1	10-20cm	Treatment	42.86	K03520	CoxL-TypeIIa	NA	NA	CoxL-TypeIIa	CoxL_Like
14_0927_02_20cm_scaffold_37864_3	Sample_1	10-20cm	Treatment	38.86	K03520	CoxL-TypeIIa	NA	NA	CoxL-TypeIIa	CoxL_Like
14_0927_02_40cm_scaffold_5959_7	Sample_2	30-40cm	Treatment	36.83	K03520	CoxL-TypeIIa	NA	NA	CoxL-TypeIIa	CoxL_Like
14_0927_09_40cm_scaffold_10628_5	Sample_6	30-40cm	Treatment	34.71	K03520	CoxL-TypeIIa	NA	NA	CoxL-TypeIIa	CoxL_Like
14_0927_09_20cm_scaffold_10760_5	Sample_5	10-20cm	Treatment	33.83	K03520	CoxL-TypeIIa	NA	NA	CoxL-TypeIIa	CoxL_Like
14_0927_05_20cm_scaffold_67392_2	Sample_3	10-20cm	Control	33.81	K03520	CoxL-TypeIIa	NA	NA	CoxL-TypeIIa	CoxL_Like
14_0927_12_40cm_scaffold_164_49	Sample_8	30-40cm	Control	32.91	K03520	CoxL-TypeIIa	NA	NA	CoxL-TypeIIa	CoxL_Like
14_0927_09_40cm_scaffold_18048_8	Sample_6	30-40cm	Treatment	32.5	K03520	CoxL-TypeIIa	NA	NA	CoxL-TypeIIa	CoxL_Like
14_0919_09_20cm_scaffold_11112_1	Sample_19	10-20cm	Treatment	32.33	K03520	CoxL-TypeIIa	NA	NA	CoxL-TypeIIa	CoxL_Like
14_0927_02_20cm_scaffold_4329_7	Sample_1	10-20cm	Treatment	32.1	K03520	CoxL-TypeIIa	NA	NA	CoxL-TypeIIa	CoxL_Like
14_0903_05_40cm_scaffold_101096_2	Sample_12	30-40cm	Control	31.73	K03520	CoxL-TypeIIa	NA	NA	CoxL-TypeIIa	CoxL_Like
14_0927_09_20cm_scaffold_67291_1	Sample_5	10-20cm	Treatment	30.07	K03520	CoxL-TypeIIa	NA	NA	CoxL-TypeIIa	CoxL_Like
14_0927_12_20cm_scaffold_36172_5	Sample_7	10-20cm	Control	30	K03520	CoxL-TypeIIa	NA	NA	CoxL-TypeIIa	CoxL_Like
14_0903_09_20cm_scaffold_2724_5	Sample_13	10-20cm	Treatment	30	K03520	CoxL-TypeIIa	NA	NA	CoxL-TypeIIa	CoxL_Like
14_0903_09_20cm_scaffold_13716_5	Sample_13	10-20cm	Treatment	29.75	K03520	CoxL-TypeIIa	NA	NA	CoxL-TypeIIa	CoxL_Like
14_0903_05_20cm_scaffold_4466_3	Sample_11	10-20cm	Control	29.5	K03520	CoxL-TypeIIa	NA	NA	CoxL-TypeIIa	CoxL_Like
14_0927_02_20cm_scaffold_60071_1	Sample_1	10-20cm	Treatment	29.17	K03520	CoxL-TypeIIa	NA	NA	CoxL-TypeIIa	CoxL_Like
14_0919_05_20cm_scaffold_88753_4	Sample_18	10-20cm	Control	29	K03520	CoxL-TypeIIa	NA	NA	CoxL-TypeIIa	CoxL_Like
14_0927_12_40cm_scaffold_877_16	Sample_8	30-40cm	Control	28.55	K03520	CoxL-TypeIIa	NA	NA	CoxL-TypeIIa	CoxL_Like
14_0919_09_20cm_scaffold_349_11	Sample_19	10-20cm	Treatment	28.33	K03520	CoxL-TypeIIa	NA	NA	CoxL-TypeIIa	CoxL_Like
14_0919_05_20cm_scaffold_46095_1	Sample_18	10-20cm	Control	28	K03520	CoxL-TypeIIa	NA	NA	CoxL-TypeIIa	CoxL_Like
14_0903_09_40cm_scaffold_51229_1	Sample_14	30-40cm	Treatment	27.92	K03520	CoxL-TypeIIa	NA	NA	CoxL-TypeIIa	CoxL_Like
14_0927_12_20cm_scaffold_593_5	Sample_7	10-20cm	Control	27.4	K03520	CoxL-TypeIIa	NA	NA	CoxL-TypeIIa	CoxL_Like
14_0903_02_20cm_scaffold_293_8	Sample_9	10-20cm	Treatment	27.33	K03520	CoxL-TypeIIa	NA	NA	CoxL-TypeIIa	CoxL_Like
14_0927_05_20cm_scaffold_6210_7	Sample_3	10-20cm	Control	26.81	K03520	CoxL-TypeIIa	NA	NA	CoxL-TypeIIa	CoxL_Like
14_0903_12_20cm_scaffold_13083_2	Sample_15	10-20cm	Control	26.17	K03520	CoxL-TypeIIa	NA	NA	CoxL-TypeIIa	CoxL_Like
14_0927_05_40cm_scaffold_2244_8	Sample_4	30-40cm	Control	26.14	K03520	CoxL-TypeIIa	NA	NA	CoxL-TypeIIa	CoxL_Like
14_0903_05_40cm_scaffold_836_20	Sample_12	30-40cm	Control	25.67	K03520	CoxL-TypeIIa	NA	NA	CoxL-TypeIIa	CoxL_Like
14_0927_02_40cm_scaffold_276_15	Sample_2	30-40cm	Treatment	25.5	K03520	CoxL-TypeIIa	NA	NA	CoxL-TypeIIa	CoxL_Like
14_0927_12_20cm_scaffold_23027_3	Sample_7	10-20cm	Control	24.67	K03520	CoxL-TypeIIa	NA	NA	CoxL-TypeIIa	CoxL_Like
14_0927_05_40cm_scaffold_3147_6	Sample_4	30-40cm	Control	24.17	K03520	CoxL-TypeIIa	NA	NA	CoxL-TypeIIa	CoxL_Like
14_0927_12_20cm_scaffold_16864_6	Sample_7	10-20cm	Control	24.07	K03520	CoxL-TypeIIa	NA	NA	CoxL-TypeIIa	CoxL_Like
14_0927_02_20cm_scaffold_2877_6	Sample_1	10-20cm	Treatment	24	K03520	CoxL-TypeIIa	NA	NA	CoxL-TypeIIa	CoxL_Like
14_0919_02_20cm_scaffold_15004_4	Sample_17	10-20cm	Treatment	23.5	K03520	CoxL-TypeIIa	NA	NA	CoxL-TypeIIa	CoxL_Like
14_0919_02_20cm_scaffold_5508_8	Sample_17	10-20cm	Treatment	23.36	K03520	CoxL-TypeIIa	NA	NA	CoxL-TypeIIa	CoxL_Like
14_0927_02_20cm_scaffold_12639_12	Sample_1	10-20cm	Treatment	22.83	K03520	CoxL-TypeIIa	NA	NA	CoxL-TypeIIa	CoxL_Like
14_0919_02_20cm_scaffold_4939_9	Sample_17	10-20cm	Treatment	22.5	K03520	CoxL-TypeIIa	NA	NA	CoxL-TypeIIa	CoxL_Like
14_0927_12_40cm_scaffold_2953_13	Sample_8	30-40cm	Control	21.47	K03520	CoxL-TypeIIa	NA	NA	CoxL-TypeIIa	CoxL_Like
14_0919_12_20cm_scaffold_20189_4	Sample_20	10-20cm	Control	21.2	K03520	CoxL-TypeIIa	NA	NA	CoxL-TypeIIa	CoxL_Like
14_0927_09_20cm_scaffold_3688_31	Sample_5	10-20cm	Treatment	20.43	K03520	CoxL-TypeIIa	NA	NA	CoxL-TypeIIa	CoxL_Like
14_0919_02_20cm_scaffold_8062_3	Sample_17	10-20cm	Treatment	20.33	K03520	CoxL-TypeIIa	NA	NA	CoxL-TypeIIa	CoxL_Like
14_0919_05_20cm_scaffold_20028_1	Sample_18	10-20cm	Control	20.13	K03520	CoxL-TypeIIa	NA	NA	CoxL-TypeIIa	CoxL_Like
14_0927_12_20cm_scaffold_3220_66	Sample_7	10-20cm	Control	20	K03520	CoxL-TypeIIa	NA	NA	CoxL-TypeIIa	CoxL_Like
14_0903_05_20cm_scaffold_7306_7	Sample_11	10-20cm	Control	18.8	K03520	CoxL-TypeIIa	NA	NA	CoxL-TypeIIa	CoxL_Like
14_0927_09_20cm_scaffold_11960_3	Sample_5	10-20cm	Treatment	18.2	K03520	CoxL-TypeIIa	NA	NA	CoxL-TypeIIa	CoxL_Like
14_0927_02_20cm_scaffold_268_4	Sample_1	10-20cm	Treatment	17.83	K03520	CoxL-TypeIIa	NA	NA	CoxL-TypeIIa	CoxL_Like
14_0927_02_40cm_scaffold_297_53	Sample_2	30-40cm	Treatment	17.67	K03520	CoxL-TypeIIa	NA	NA	CoxL-TypeIIa	CoxL_Like
14_0927_09_40cm_scaffold_21634_4	Sample_6	30-40cm	Treatment	17.67	K03520	CoxL-TypeIIa	NA	NA	CoxL-TypeIIa	CoxL_Like
14_0927_05_40cm_scaffold_616_25	Sample_4	30-40cm	Control	17.39	K03520	CoxL-TypeIIa	NA	NA	CoxL-TypeIIa	CoxL_Like
14_0919_05_20cm_scaffold_53770_1	Sample_18	10-20cm	Control	17.21	K03520	CoxL-TypeIIa	NA	NA	CoxL-TypeIIa	CoxL_Like
14_0903_05_40cm_scaffold_20861_7	Sample_12	30-40cm	Control	16.67	K03520	CoxL-TypeIIa	NA	NA	CoxL-TypeIIa	CoxL_Like
14_0927_12_20cm_scaffold_50829_1	Sample_7	10-20cm	Control	16.64	K03520	CoxL-TypeIIa	NA	NA	CoxL-TypeIIa	CoxL_Like
14_0927_12_20cm_scaffold_12244_1	Sample_7	10-20cm	Control	16.27	K03520	CoxL-TypeIIa	NA	NA	CoxL-TypeIIa	CoxL_Like
14_0919_05_20cm_scaffold_1602_12	Sample_18	10-20cm	Control	16.13	K03520	CoxL-TypeIIa	NA	NA	CoxL-TypeIIa	CoxL_Like
14_0927_02_20cm_scaffold_1164_11	Sample_1	10-20cm	Treatment	15.83	K03520	CoxL-TypeIIa	NA	NA	CoxL-TypeIIa	CoxL_Like
14_0927_12_20cm_scaffold_3212_16	Sample_7	10-20cm	Control	15.57	K03520	CoxL-TypeIIa	NA	NA	CoxL-TypeIIa	CoxL_Like
14_0927_05_20cm_scaffold_39646_2	Sample_3	10-20cm	Control	15.5	K03520	CoxL-TypeIIa	NA	NA	CoxL-TypeIIa	CoxL_Like
14_0927_09_20cm_scaffold_14025_7	Sample_5	10-20cm	Treatment	15.37	K03520	CoxL-TypeIIa	NA	NA	CoxL-TypeIIa	CoxL_Like
14_0927_09_20cm_scaffold_1699_1	Sample_5	10-20cm	Treatment	14.93	K03520	CoxL-TypeIIa	NA	NA	CoxL-TypeIIa	CoxL_Like
14_0903_05_20cm_scaffold_38691_2	Sample_11	10-20cm	Control	14.6	K03520	CoxL-TypeIIa	NA	NA	CoxL-TypeIIa	CoxL_Like
14_0927_05_20cm_scaffold_4799_13	Sample_3	10-20cm	Control	14.18	K03520	CoxL-TypeIIa	NA	NA	CoxL-TypeIIa	CoxL_Like
14_0927_05_40cm_scaffold_4055_5	Sample_4	30-40cm	Control	14.17	K03520	CoxL-TypeIIa	NA	NA	CoxL-TypeIIa	CoxL_Like
14_0927_02_40cm_scaffold_1809_3	Sample_2	30-40cm	Treatment	14	K03520	CoxL-TypeIIa	NA	NA	CoxL-TypeIIa	CoxL_Like
14_0903_02_20cm_scaffold_13027_2	Sample_9	10-20cm	Treatment	14	K03520	CoxL-TypeIIa	NA	NA	CoxL-TypeIIa	CoxL_Like
14_0919_05_20cm_scaffold_76295_1	Sample_18	10-20cm	Control	14	K03520	CoxL-TypeIIa	NA	NA	CoxL-TypeIIa	CoxL_Like
14_0927_12_40cm_scaffold_2598_10	Sample_8	30-40cm	Control	13.84	K03520	CoxL-TypeIIa	NA	NA	CoxL-TypeIIa	CoxL_Like
14_0903_12_40cm_200_scaffold_610_4	Sample_16	30-40cm	Control	13.8	K03520	CoxL-TypeIIa	NA	NA	CoxL-TypeIIa	CoxL_Like
14_0927_05_20cm_scaffold_4487_3	Sample_3	10-20cm	Control	13.68	K03520	CoxL-TypeIIa	NA	NA	CoxL-TypeIIa	CoxL_Like
14_0903_05_40cm_scaffold_24631_5	Sample_12	30-40cm	Control	13.5	K03520	CoxL-TypeIIa	NA	NA	CoxL-TypeIIa	CoxL_Like
14_0919_09_20cm_scaffold_2262_7	Sample_19	10-20cm	Treatment	13.43	K03520	CoxL-TypeIIa	NA	NA	CoxL-TypeIIa	CoxL_Like
14_0903_12_40cm_200_scaffold_55935_1	Sample_16	30-40cm	Control	13.3	K03520	CoxL-TypeIIa	NA	NA	CoxL-TypeIIa	CoxL_Like
14_0927_05_20cm_scaffold_265_23	Sample_3	10-20cm	Control	13.18	K03520	CoxL-TypeIIa	NA	NA	CoxL-TypeIIa	CoxL_Like
14_0903_05_40cm_scaffold_81662_1	Sample_12	30-40cm	Control	13.11	K03520	CoxL-TypeIIa	NA	NA	CoxL-TypeIIa	CoxL_Like
14_0919_09_20cm_scaffold_710_65	Sample_19	10-20cm	Treatment	13.08	K03520	CoxL-TypeIIa	NA	NA	CoxL-TypeIIa	CoxL_Like
14_0927_12_40cm_scaffold_86575_1	Sample_8	30-40cm	Control	13	K03520	CoxL-TypeIIa	NA	NA	CoxL-TypeIIa	CoxL_Like
14_0919_12_20cm_scaffold_2858_14	Sample_20	10-20cm	Control	12.81	K03520	CoxL-TypeIIa	NA	NA	CoxL-TypeIIa	CoxL_Like
14_0919_12_20cm_scaffold_33163_2	Sample_20	10-20cm	Control	12.7	K03520	CoxL-TypeIIa	NA	NA	CoxL-TypeIIa	CoxL_Like
14_0927_09_40cm_scaffold_8920_4	Sample_6	30-40cm	Treatment	12.5	K03520	CoxL-TypeIIa	NA	NA	CoxL-TypeIIa	CoxL_Like
14_0927_02_20cm_scaffold_44_19	Sample_1	10-20cm	Treatment	12.33	K03520	CoxL-TypeIIa	NA	NA	CoxL-TypeIIa	CoxL_Like
14_0903_09_40cm_scaffold_2241_2	Sample_14	30-40cm	Treatment	12.33	K03520	CoxL-TypeIIa	NA	NA	CoxL-TypeIIa	CoxL_Like
14_0927_12_40cm_scaffold_49206_2	Sample_8	30-40cm	Control	12.3	K03520	CoxL-TypeIIa	NA	NA	CoxL-TypeIIa	CoxL_Like
14_0927_05_20cm_scaffold_992_4	Sample_3	10-20cm	Control	12.17	K03520	CoxL-TypeIIa	NA	NA	CoxL-TypeIIa	CoxL_Like
14_0927_12_20cm_scaffold_71345_3	Sample_7	10-20cm	Control	12	K03520	CoxL-TypeIIa	NA	NA	CoxL-TypeIIa	CoxL_Like
14_0919_02_20cm_scaffold_2_143	Sample_17	10-20cm	Treatment	12	K03520	CoxL-TypeIIa	NA	NA	CoxL-TypeIIa	CoxL_Like
14_0927_05_40cm_scaffold_23782_4	Sample_4	30-40cm	Control	11.67	K03520	CoxL-TypeIIa	NA	NA	CoxL-TypeIIa	CoxL_Like
14_0903_12_40cm_200_scaffold_6462_2	Sample_16	30-40cm	Control	11.67	K03520	CoxL-TypeIIa	NA	NA	CoxL-TypeIIa	CoxL_Like
14_0927_05_20cm_scaffold_425_26	Sample_3	10-20cm	Control	11.58	K03520	CoxL-TypeIIa	NA	NA	CoxL-TypeIIa	CoxL_Like
14_0919_09_20cm_scaffold_7920_2	Sample_19	10-20cm	Treatment	11.5	K03520	CoxL-TypeIIa	NA	NA	CoxL-TypeIIa	CoxL_Like
14_0927_12_20cm_scaffold_63645_2	Sample_7	10-20cm	Control	11.33	K03520	CoxL-TypeIIa	NA	NA	CoxL-TypeIIa	CoxL_Like
14_0927_09_40cm_scaffold_13497_3	Sample_6	30-40cm	Treatment	11	K03520	CoxL-TypeIIa	NA	NA	CoxL-TypeIIa	CoxL_Like
14_0919_02_20cm_scaffold_3_122	Sample_17	10-20cm	Treatment	11	K03520	CoxL-TypeIIa	NA	NA	CoxL-TypeIIa	CoxL_Like
14_0927_12_20cm_scaffold_4985_4	Sample_7	10-20cm	Control	10.97	K03520	CoxL-TypeIIa	NA	NA	CoxL-TypeIIa	CoxL_Like
14_0919_05_20cm_scaffold_77_14	Sample_18	10-20cm	Control	10.96	K03520	CoxL-TypeIIa	NA	NA	CoxL-TypeIIa	CoxL_Like
14_0903_12_40cm_200_scaffold_32786_7	Sample_16	30-40cm	Control	10.83	K03520	CoxL-TypeIIa	NA	NA	CoxL-TypeIIa	CoxL_Like
14_0927_09_40cm_scaffold_7810_2	Sample_6	30-40cm	Treatment	10.71	K03520	CoxL-TypeIIa	NA	NA	CoxL-TypeIIa	CoxL_Like
14_0927_05_40cm_scaffold_78659_1	Sample_4	30-40cm	Control	10.67	K03520	CoxL-TypeIIa	NA	NA	CoxL-TypeIIa	CoxL_Like
14_0927_12_20cm_scaffold_23319_7	Sample_7	10-20cm	Control	10.53	K03520	CoxL-TypeIIa	NA	NA	CoxL-TypeIIa	CoxL_Like
14_0927_09_40cm_scaffold_37649_4	Sample_6	30-40cm	Treatment	10.46	K03520	CoxL-TypeIIa	NA	NA	CoxL-TypeIIa	CoxL_Like
14_0927_02_20cm_scaffold_2150_10	Sample_1	10-20cm	Treatment	10.27	K03520	CoxL-TypeIIa	NA	NA	CoxL-TypeIIa	CoxL_Like
14_0927_02_20cm_scaffold_9_36	Sample_1	10-20cm	Treatment	10.19	K03520	CoxL-TypeIIa	NA	NA	CoxL-TypeIIa	CoxL_Like
14_0927_02_20cm_scaffold_17671_2	Sample_1	10-20cm	Treatment	10	K03520	CoxL-TypeIIa	NA	NA	CoxL-TypeIIa	CoxL_Like
14_0927_05_20cm_scaffold_166780_1	Sample_3	10-20cm	Control	10	K03520	CoxL-TypeIIa	NA	NA	CoxL-TypeIIa	CoxL_Like
14_0903_05_40cm_scaffold_14137_1	Sample_12	30-40cm	Control	10	K03520	CoxL-TypeIIa	NA	NA	CoxL-TypeIIa	CoxL_Like
14_0903_05_40cm_scaffold_44461_6	Sample_12	30-40cm	Control	10	K03520	CoxL-TypeIIa	NA	NA	CoxL-TypeIIa	CoxL_Like
14_0903_09_40cm_scaffold_61331_1	Sample_14	30-40cm	Treatment	10	K03520	CoxL-TypeIIa	NA	NA	CoxL-TypeIIa	CoxL_Like
14_0919_02_20cm_scaffold_1031_22	Sample_17	10-20cm	Treatment	10	K03520	CoxL-TypeIIa	NA	NA	CoxL-TypeIIa	CoxL_Like
14_0919_12_20cm_scaffold_12593_3	Sample_20	10-20cm	Control	10	K03520	CoxL-TypeIIa	NA	NA	CoxL-TypeIIa	CoxL_Like
14_0919_12_20cm_scaffold_191_85	Sample_20	10-20cm	Control	9.81	K03520	CoxL-TypeIIa	NA	NA	CoxL-TypeIIa	CoxL_Like
14_0927_12_40cm_scaffold_13797_7	Sample_8	30-40cm	Control	9.3	K03520	CoxL-TypeIIa	NA	NA	CoxL-TypeIIa	CoxL_Like
14_0903_12_40cm_200_scaffold_32946_1	Sample_16	30-40cm	Control	9.13	K03520	CoxL-TypeIIa	NA	NA	CoxL-TypeIIa	CoxL_Like
14_0903_12_40cm_200_scaffold_2441_20	Sample_16	30-40cm	Control	9	K03520	CoxL-TypeIIa	NA	NA	CoxL-TypeIIa	CoxL_Like
14_0927_12_20cm_scaffold_5184_5	Sample_7	10-20cm	Control	8.7	K03520	CoxL-TypeIIa	NA	NA	CoxL-TypeIIa	CoxL_Like
14_0903_05_40cm_scaffold_415_38	Sample_12	30-40cm	Control	8.67	K03520	CoxL-TypeIIa	NA	NA	CoxL-TypeIIa	CoxL_Like
14_0927_05_40cm_scaffold_490_15	Sample_4	30-40cm	Control	8.5	K03520	CoxL-TypeIIa	NA	NA	CoxL-TypeIIa	CoxL_Like
14_0927_09_20cm_scaffold_1845_6	Sample_5	10-20cm	Treatment	8.5	K03520	CoxL-TypeIIa	NA	NA	CoxL-TypeIIa	CoxL_Like
14_0927_12_20cm_scaffold_113019_1	Sample_7	10-20cm	Control	8.5	K03520	CoxL-TypeIIa	NA	NA	CoxL-TypeIIa	CoxL_Like
14_0927_05_20cm_scaffold_106336_1	Sample_3	10-20cm	Control	8.43	K03520	CoxL-TypeIIa	NA	NA	CoxL-TypeIIa	CoxL_Like
14_0919_02_20cm_scaffold_62335_2	Sample_17	10-20cm	Treatment	8.26	K03520	CoxL-TypeIIa	NA	NA	CoxL-TypeIIa	CoxL_Like
14_0919_12_20cm_scaffold_31811_2	Sample_20	10-20cm	Control	8.2	K03520	CoxL-TypeIIa	NA	NA	CoxL-TypeIIa	CoxL_Like
14_0919_05_20cm_scaffold_983_12	Sample_18	10-20cm	Control	8.17	K03520	CoxL-TypeIIa	NA	NA	CoxL-TypeIIa	CoxL_Like
14_0919_09_20cm_scaffold_40005_2	Sample_19	10-20cm	Treatment	8.13	K03520	CoxL-TypeIIa	NA	NA	CoxL-TypeIIa	CoxL_Like
14_0903_12_40cm_200_scaffold_19947_4	Sample_16	30-40cm	Control	8	K03520	CoxL-TypeIIa	NA	NA	CoxL-TypeIIa	CoxL_Like
14_0927_12_20cm_scaffold_9358_13	Sample_7	10-20cm	Control	7.97	K03520	CoxL-TypeIIa	NA	NA	CoxL-TypeIIa	CoxL_Like
14_0927_09_20cm_scaffold_30130_2	Sample_5	10-20cm	Treatment	7.83	K03520	CoxL-TypeIIa	NA	NA	CoxL-TypeIIa	CoxL_Like
14_0927_05_20cm_scaffold_5332_8	Sample_3	10-20cm	Control	7.81	K03520	CoxL-TypeIIa	NA	NA	CoxL-TypeIIa	CoxL_Like
14_0903_05_40cm_scaffold_4562_6	Sample_12	30-40cm	Control	7.73	K03520	CoxL-TypeIIa	NA	NA	CoxL-TypeIIa	CoxL_Like
14_0927_09_20cm_scaffold_4476_1	Sample_5	10-20cm	Treatment	7.7	K03520	CoxL-TypeIIa	NA	NA	CoxL-TypeIIa	CoxL_Like
14_0927_05_20cm_scaffold_970_28	Sample_3	10-20cm	Control	7.63	K03520	CoxL-TypeIIa	NA	NA	CoxL-TypeIIa	CoxL_Like
14_0903_12_20cm_scaffold_1027_1	Sample_15	10-20cm	Control	7.58	K03520	CoxL-TypeIIa	NA	NA	CoxL-TypeIIa	CoxL_Like
14_0903_05_40cm_scaffold_17972_11	Sample_12	30-40cm	Control	7.53	K03520	CoxL-TypeIIa	NA	NA	CoxL-TypeIIa	CoxL_Like
14_0903_05_40cm_scaffold_2350_6	Sample_12	30-40cm	Control	7.53	K03520	CoxL-TypeIIa	NA	NA	CoxL-TypeIIa	CoxL_Like
14_0927_09_20cm_scaffold_90936_1	Sample_5	10-20cm	Treatment	7.24	K03520	CoxL-TypeIIa	NA	NA	CoxL-TypeIIa	CoxL_Like
14_0903_05_40cm_scaffold_98741_1	Sample_12	30-40cm	Control	7.17	K03520	CoxL-TypeIIa	NA	NA	CoxL-TypeIIa	CoxL_Like
14_0927_02_40cm_scaffold_16072_3	Sample_2	30-40cm	Treatment	7	K03520	CoxL-TypeIIa	NA	NA	CoxL-TypeIIa	CoxL_Like
14_0927_02_40cm_scaffold_4711_8	Sample_2	30-40cm	Treatment	7	K03520	CoxL-TypeIIa	NA	NA	CoxL-TypeIIa	CoxL_Like
14_0927_09_20cm_scaffold_36646_3	Sample_5	10-20cm	Treatment	7	K03520	CoxL-TypeIIa	NA	NA	CoxL-TypeIIa	CoxL_Like
14_0927_12_20cm_scaffold_47617_6	Sample_7	10-20cm	Control	7	K03520	CoxL-TypeIIa	NA	NA	CoxL-TypeIIa	CoxL_Like
14_0927_12_20cm_scaffold_52435_4	Sample_7	10-20cm	Control	7	K03520	CoxL-TypeIIa	NA	NA	CoxL-TypeIIa	CoxL_Like
14_0927_12_20cm_scaffold_8680_7	Sample_7	10-20cm	Control	6.9	K03520	CoxL-TypeIIa	NA	NA	CoxL-TypeIIa	CoxL_Like
14_0919_05_20cm_scaffold_63358_2	Sample_18	10-20cm	Control	6.83	K03520	CoxL-TypeIIa	NA	NA	CoxL-TypeIIa	CoxL_Like
14_0903_05_40cm_scaffold_240_9	Sample_12	30-40cm	Control	6.78	K03520	CoxL-TypeIIa	NA	NA	CoxL-TypeIIa	CoxL_Like
14_0927_12_20cm_scaffold_76762_3	Sample_7	10-20cm	Control	6.72	K03520	CoxL-TypeIIa	NA	NA	CoxL-TypeIIa	CoxL_Like
14_0927_05_20cm_scaffold_3467_5	Sample_3	10-20cm	Control	6.68	K03520	CoxL-TypeIIa	NA	NA	CoxL-TypeIIa	CoxL_Like
14_0927_09_40cm_scaffold_5384_3	Sample_6	30-40cm	Treatment	6.5	K03520	CoxL-TypeIIa	NA	NA	CoxL-TypeIIa	CoxL_Like
14_0927_12_40cm_scaffold_31407_2	Sample_8	30-40cm	Control	6.5	K03520	CoxL-TypeIIa	NA	NA	CoxL-TypeIIa	CoxL_Like
14_0919_05_20cm_scaffold_13918_4	Sample_18	10-20cm	Control	6.5	K03520	CoxL-TypeIIa	NA	NA	CoxL-TypeIIa	CoxL_Like
14_0927_09_20cm_scaffold_12688_2	Sample_5	10-20cm	Treatment	6.4	K03520	CoxL-TypeIIa	NA	NA	CoxL-TypeIIa	CoxL_Like
14_0927_09_20cm_scaffold_54747_1	Sample_5	10-20cm	Treatment	6.4	K03520	CoxL-TypeIIa	NA	NA	CoxL-TypeIIa	CoxL_Like
14_0903_05_40cm_scaffold_17127_3	Sample_12	30-40cm	Control	6.33	K03520	CoxL-TypeIIa	NA	NA	CoxL-TypeIIa	CoxL_Like
14_0927_05_40cm_scaffold_33849_1	Sample_4	30-40cm	Control	6.17	K03520	CoxL-TypeIIa	NA	NA	CoxL-TypeIIa	CoxL_Like
14_0927_05_20cm_scaffold_17597_1	Sample_3	10-20cm	Control	6	K03520	CoxL-TypeIIa	NA	NA	CoxL-TypeIIa	CoxL_Like
14_0927_12_40cm_scaffold_69964_1	Sample_8	30-40cm	Control	6	K03520	CoxL-TypeIIa	NA	NA	CoxL-TypeIIa	CoxL_Like
14_0903_12_40cm_200_scaffold_1371_3	Sample_16	30-40cm	Control	6	K03520	CoxL-TypeIIa	NA	NA	CoxL-TypeIIa	CoxL_Like
14_0919_05_20cm_scaffold_640_23	Sample_18	10-20cm	Control	5.93	K03520	CoxL-TypeIIa	NA	NA	CoxL-TypeIIa	CoxL_Like
14_0903_05_40cm_scaffold_623_21	Sample_12	30-40cm	Control	5.78	K03520	CoxL-TypeIIa	NA	NA	CoxL-TypeIIa	CoxL_Like
14_0927_12_20cm_scaffold_30547_1	Sample_7	10-20cm	Control	5.7	K03520	CoxL-TypeIIa	NA	NA	CoxL-TypeIIa	CoxL_Like
14_0927_12_20cm_scaffold_3827_12	Sample_7	10-20cm	Control	5.7	K03520	CoxL-TypeIIa	NA	NA	CoxL-TypeIIa	CoxL_Like
14_0927_05_40cm_scaffold_117168_1	Sample_4	30-40cm	Control	5.67	K03520	CoxL-TypeIIa	NA	NA	CoxL-TypeIIa	CoxL_Like
14_0927_12_40cm_scaffold_95258_1	Sample_8	30-40cm	Control	5.67	K03520	CoxL-TypeIIa	NA	NA	CoxL-TypeIIa	CoxL_Like
14_0903_12_40cm_200_scaffold_11289_2	Sample_16	30-40cm	Control	5.63	K03520	CoxL-TypeIIa	NA	NA	CoxL-TypeIIa	CoxL_Like
14_0919_02_20cm_scaffold_2551_10	Sample_17	10-20cm	Treatment	5.57	K03520	CoxL-TypeIIa	NA	NA	CoxL-TypeIIa	CoxL_Like
14_0927_05_20cm_scaffold_6629_5	Sample_3	10-20cm	Control	5.5	K03520	CoxL-TypeIIa	NA	NA	CoxL-TypeIIa	CoxL_Like
14_0927_05_40cm_scaffold_737_15	Sample_4	30-40cm	Control	5.5	K03520	CoxL-TypeIIa	NA	NA	CoxL-TypeIIa	CoxL_Like
14_0919_02_20cm_scaffold_4861_7	Sample_17	10-20cm	Treatment	5.5	K03520	CoxL-TypeIIa	NA	NA	CoxL-TypeIIa	CoxL_Like
14_0919_12_20cm_scaffold_7331_6	Sample_20	10-20cm	Control	5.5	K03520	CoxL-TypeIIa	NA	NA	CoxL-TypeIIa	CoxL_Like
14_0927_09_40cm_scaffold_3937_6	Sample_6	30-40cm	Treatment	5.38	K03520	CoxL-TypeIIa	NA	NA	CoxL-TypeIIa	CoxL_Like
14_0903_09_40cm_scaffold_3826_10	Sample_14	30-40cm	Treatment	5.38	K03520	CoxL-TypeIIa	NA	NA	CoxL-TypeIIa	CoxL_Like
14_0903_05_40cm_scaffold_30403_2	Sample_12	30-40cm	Control	5.33	K03520	CoxL-TypeIIa	NA	NA	CoxL-TypeIIa	CoxL_Like
14_0919_05_20cm_scaffold_5383_6	Sample_18	10-20cm	Control	5.19	K03520	CoxL-TypeIIa	NA	NA	CoxL-TypeIIa	CoxL_Like
14_0927_09_20cm_scaffold_268_25	Sample_5	10-20cm	Treatment	5.17	K03520	CoxL-TypeIIa	NA	NA	CoxL-TypeIIa	CoxL_Like
14_0919_05_20cm_scaffold_10968_5	Sample_18	10-20cm	Control	5.17	K03520	CoxL-TypeIIa	NA	NA	CoxL-TypeIIa	CoxL_Like
14_0903_09_40cm_scaffold_5529_3	Sample_14	30-40cm	Treatment	5.13	K03520	CoxL-TypeIIa	NA	NA	CoxL-TypeIIa	CoxL_Like
14_0927_12_40cm_scaffold_11_66	Sample_8	30-40cm	Control	5.05	K03520	CoxL-TypeIIa	NA	NA	CoxL-TypeIIa	CoxL_Like
14_0927_05_40cm_scaffold_4486_1	Sample_4	30-40cm	Control	5	K03520	CoxL-TypeIIa	NA	NA	CoxL-TypeIIa	CoxL_Like
14_0927_05_40cm_scaffold_53466_2	Sample_4	30-40cm	Control	5	K03520	CoxL-TypeIIa	NA	NA	CoxL-TypeIIa	CoxL_Like
14_0927_09_20cm_scaffold_17420_1	Sample_5	10-20cm	Treatment	5	K03520	CoxL-TypeIIa	NA	NA	CoxL-TypeIIa	CoxL_Like
14_0919_02_20cm_scaffold_47290_2	Sample_17	10-20cm	Treatment	5	K03520	CoxL-TypeIIa	NA	NA	CoxL-TypeIIa	CoxL_Like
14_0927_05_20cm_scaffold_5426_7	Sample_3	10-20cm	Control	4.81	K03520	CoxL-TypeIIa	NA	NA	CoxL-TypeIIa	CoxL_Like
14_0927_12_40cm_scaffold_505_26	Sample_8	30-40cm	Control	4.67	K03520	CoxL-TypeIIa	NA	NA	CoxL-TypeIIa	CoxL_Like
14_0927_05_20cm_scaffold_3706_11	Sample_3	10-20cm	Control	4.63	K03520	CoxL-TypeIIa	NA	NA	CoxL-TypeIIa	CoxL_Like
14_0919_05_20cm_scaffold_15973_1	Sample_18	10-20cm	Control	4.6	K03520	CoxL-TypeIIa	NA	NA	CoxL-TypeIIa	CoxL_Like
14_0919_02_20cm_scaffold_732_14	Sample_17	10-20cm	Treatment	4.52	K03520	CoxL-TypeIIa	NA	NA	CoxL-TypeIIa	CoxL_Like
14_0919_02_20cm_scaffold_89766_1	Sample_17	10-20cm	Treatment	4.52	K03520	CoxL-TypeIIa	NA	NA	CoxL-TypeIIa	CoxL_Like
14_0903_05_40cm_scaffold_12_307	Sample_12	30-40cm	Control	4.5	K03520	CoxL-TypeIIa	NA	NA	CoxL-TypeIIa	CoxL_Like
14_0919_12_20cm_scaffold_103285_2	Sample_20	10-20cm	Control	4.5	K03520	CoxL-TypeIIa	NA	NA	CoxL-TypeIIa	CoxL_Like
14_0927_12_20cm_scaffold_6486_3	Sample_7	10-20cm	Control	4.44	K03520	CoxL-TypeIIa	NA	NA	CoxL-TypeIIa	CoxL_Like
14_0927_05_40cm_scaffold_45755_2	Sample_4	30-40cm	Control	4.42	K03520	CoxL-TypeIIa	NA	NA	CoxL-TypeIIa	CoxL_Like
14_0927_05_40cm_scaffold_93739_1	Sample_4	30-40cm	Control	4.42	K03520	CoxL-TypeIIa	NA	NA	CoxL-TypeIIa	CoxL_Like
14_0927_05_40cm_scaffold_98_58	Sample_4	30-40cm	Control	4.42	K03520	CoxL-TypeIIa	NA	NA	CoxL-TypeIIa	CoxL_Like
14_0903_09_40cm_scaffold_818_67	Sample_14	30-40cm	Treatment	4.33	K03520	CoxL-TypeIIa	NA	NA	CoxL-TypeIIa	CoxL_Like
14_0919_12_20cm_scaffold_3631_1	Sample_20	10-20cm	Control	4.2	K03520	CoxL-TypeIIa	NA	NA	CoxL-TypeIIa	CoxL_Like
14_0927_12_20cm_scaffold_15240_2	Sample_7	10-20cm	Control	4.17	K03520	CoxL-TypeIIa	NA	NA	CoxL-TypeIIa	CoxL_Like
14_0927_12_20cm_scaffold_61436_2	Sample_7	10-20cm	Control	4.17	K03520	CoxL-TypeIIa	NA	NA	CoxL-TypeIIa	CoxL_Like
14_0919_09_20cm_scaffold_85751_1	Sample_19	10-20cm	Treatment	4.17	K03520	CoxL-TypeIIa	NA	NA	CoxL-TypeIIa	CoxL_Like
14_0919_05_20cm_scaffold_14736_1	Sample_18	10-20cm	Control	4.11	K03520	CoxL-TypeIIa	NA	NA	CoxL-TypeIIa	CoxL_Like
14_0903_12_20cm_scaffold_965_21	Sample_15	10-20cm	Control	4.08	K03520	CoxL-TypeIIa	NA	NA	CoxL-TypeIIa	CoxL_Like
14_0927_05_20cm_scaffold_2204_12	Sample_3	10-20cm	Control	4	K03520	CoxL-TypeIIa	NA	NA	CoxL-TypeIIa	CoxL_Like
14_0927_09_20cm_scaffold_16490_2	Sample_5	10-20cm	Treatment	4	K03520	CoxL-TypeIIa	NA	NA	CoxL-TypeIIa	CoxL_Like
14_0903_02_20cm_scaffold_11724_8	Sample_9	10-20cm	Treatment	4	K03520	CoxL-TypeIIa	NA	NA	CoxL-TypeIIa	CoxL_Like
14_0919_02_20cm_scaffold_12551_2	Sample_17	10-20cm	Treatment	4	K03520	CoxL-TypeIIa	NA	NA	CoxL-TypeIIa	CoxL_Like
14_0919_12_20cm_scaffold_1214_15	Sample_20	10-20cm	Control	4	K03520	CoxL-TypeIIa	NA	NA	CoxL-TypeIIa	CoxL_Like
14_0927_05_40cm_scaffold_18501_5	Sample_4	30-40cm	Control	3.98	K03520	CoxL-TypeIIa	NA	NA	CoxL-TypeIIa	CoxL_Like
14_0927_05_40cm_scaffold_54558_2	Sample_4	30-40cm	Control	3.98	K03520	CoxL-TypeIIa	NA	NA	CoxL-TypeIIa	CoxL_Like
14_0927_05_40cm_scaffold_899_11	Sample_4	30-40cm	Control	3.67	K03520	CoxL-TypeIIa	NA	NA	CoxL-TypeIIa	CoxL_Like
14_0903_09_40cm_scaffold_10747_5	Sample_14	30-40cm	Treatment	3.67	K03520	CoxL-TypeIIa	NA	NA	CoxL-TypeIIa	CoxL_Like
14_0903_12_20cm_scaffold_126588_1	Sample_15	10-20cm	Control	3.67	K03520	CoxL-TypeIIa	NA	NA	CoxL-TypeIIa	CoxL_Like
14_0927_12_40cm_scaffold_5552_7	Sample_8	30-40cm	Control	3.5	K03520	CoxL-TypeIIa	NA	NA	CoxL-TypeIIa	CoxL_Like
14_0927_05_40cm_scaffold_49511_2	Sample_4	30-40cm	Control	3.42	K03520	CoxL-TypeIIa	NA	NA	CoxL-TypeIIa	CoxL_Like
14_0919_05_20cm_scaffold_39630_9	Sample_18	10-20cm	Control	3.36	K03520	CoxL-TypeIIa	NA	NA	CoxL-TypeIIa	CoxL_Like
14_0919_09_20cm_scaffold_32591_2	Sample_19	10-20cm	Treatment	3.17	K03520	CoxL-TypeIIa	NA	NA	CoxL-TypeIIa	CoxL_Like
14_0927_05_40cm_scaffold_4214_57	Sample_4	30-40cm	Control	3.14	K03520	CoxL-TypeIIa	NA	NA	CoxL-TypeIIa	CoxL_Like
14_0927_02_20cm_scaffold_2048_2	Sample_1	10-20cm	Treatment	3	K03520	CoxL-TypeIIa	NA	NA	CoxL-TypeIIa	CoxL_Like
14_0927_12_40cm_scaffold_42149_2	Sample_8	30-40cm	Control	3	K03520	CoxL-TypeIIa	NA	NA	CoxL-TypeIIa	CoxL_Like
14_0903_09_20cm_scaffold_435_4	Sample_13	10-20cm	Treatment	3	K03520	CoxL-TypeIIa	NA	NA	CoxL-TypeIIa	CoxL_Like
14_0903_12_20cm_scaffold_39061_2	Sample_15	10-20cm	Control	3	K03520	CoxL-TypeIIa	NA	NA	CoxL-TypeIIa	CoxL_Like
14_0919_02_20cm_scaffold_4164_2	Sample_17	10-20cm	Treatment	3	K03520	CoxL-TypeIIa	NA	NA	CoxL-TypeIIa	CoxL_Like
14_0919_05_20cm_scaffold_28189_2	Sample_18	10-20cm	Control	3	K03520	CoxL-TypeIIa	NA	NA	CoxL-TypeIIa	CoxL_Like
14_0919_09_20cm_scaffold_23434_2	Sample_19	10-20cm	Treatment	3	K03520	CoxL-TypeIIa	NA	NA	CoxL-TypeIIa	CoxL_Like
14_0927_05_40cm_scaffold_10888_4	Sample_4	30-40cm	Control	2.75	K03520	CoxL-TypeIIa	NA	NA	CoxL-TypeIIa	CoxL_Like
14_0903_05_40cm_scaffold_16605_5	Sample_12	30-40cm	Control	2.7	K03520	CoxL-TypeIIa	NA	NA	CoxL-TypeIIa	CoxL_Like
14_0927_12_40cm_scaffold_13006_3	Sample_8	30-40cm	Control	2.64	K03520	CoxL-TypeIIa	NA	NA	CoxL-TypeIIa	CoxL_Like
14_0927_12_40cm_scaffold_2826_9	Sample_8	30-40cm	Control	2.64	K03520	CoxL-TypeIIa	NA	NA	CoxL-TypeIIa	CoxL_Like
14_0927_02_20cm_scaffold_3272_13	Sample_1	10-20cm	Treatment	2.36	K03520	CoxL-TypeIIa	NA	NA	CoxL-TypeIIa	CoxL_Like
14_0927_12_20cm_scaffold_86158_2	Sample_7	10-20cm	Control	2.2	K03520	CoxL-TypeIIa	NA	NA	CoxL-TypeIIa	CoxL_Like
14_0927_12_40cm_scaffold_42453_4	Sample_8	30-40cm	Control	2	K03520	CoxL-TypeIIa	NA	NA	CoxL-TypeIIa	CoxL_Like
14_0903_12_20cm_scaffold_759_10	Sample_15	10-20cm	Control	2	K03520	CoxL-TypeIIa	NA	NA	CoxL-TypeIIa	CoxL_Like
14_0919_09_20cm_scaffold_11186_2	Sample_19	10-20cm	Treatment	2	K03520	CoxL-TypeIIa	NA	NA	CoxL-TypeIIa	CoxL_Like
14_0919_05_20cm_scaffold_30751_1	Sample_18	10-20cm	Control	1.86	K03520	CoxL-TypeIIa	NA	NA	CoxL-TypeIIa	CoxL_Like
14_0919_12_20cm_scaffold_15707_12	Sample_20	10-20cm	Control	1.81	K03520	CoxL-TypeIIa	NA	NA	CoxL-TypeIIa	CoxL_Like
14_0903_09_40cm_scaffold_21255_2	Sample_14	30-40cm	Treatment	1.8	K03520	CoxL-TypeIIa	NA	NA	CoxL-TypeIIa	CoxL_Like
14_0903_12_40cm_200_scaffold_16965_3	Sample_16	30-40cm	Control	1.8	K03520	CoxL-TypeIIa	NA	NA	CoxL-TypeIIa	CoxL_Like
14_0927_12_40cm_scaffold_1429_18	Sample_8	30-40cm	Control	1.64	K03520	CoxL-TypeIIa	NA	NA	CoxL-TypeIIa	CoxL_Like
14_0927_12_40cm_scaffold_44455_5	Sample_8	30-40cm	Control	1.64	K03520	CoxL-TypeIIa	NA	NA	CoxL-TypeIIa	CoxL_Like
14_0903_12_20cm_scaffold_32576_2	Sample_15	10-20cm	Control	1.33	K03520	CoxL-TypeIIa	NA	NA	CoxL-TypeIIa	CoxL_Like
14_0903_05_40cm_scaffold_6284_5	Sample_12	30-40cm	Control	1	K03520	CoxL-TypeIIa	NA	NA	CoxL-TypeIIa	CoxL_Like
14_0903_09_40cm_scaffold_10704_11	Sample_14	30-40cm	Treatment	1	K03520	CoxL-TypeIIa	NA	NA	CoxL-TypeIIa	CoxL_Like
14_0927_05_20cm_scaffold_6352_5	Sample_3	10-20cm	Control	345.75	K03520	CoxL-TypeIIb	NA	NA	CoxL-TypeIIb	CoxL_Like
14_0927_12_20cm_scaffold_24527_4	Sample_7	10-20cm	Control	195	K03520	CoxL-TypeIIb	NA	NA	CoxL-TypeIIb	CoxL_Like
14_0919_05_20cm_scaffold_4952_3	Sample_18	10-20cm	Control	193.1	K03520	CoxL-TypeIIb	NA	NA	CoxL-TypeIIb	CoxL_Like
14_0903_05_40cm_scaffold_67249_1	Sample_12	30-40cm	Control	178	K03520	CoxL-TypeIIb	NA	NA	CoxL-TypeIIb	CoxL_Like
14_0927_09_20cm_scaffold_69758_1	Sample_5	10-20cm	Treatment	160	K03520	CoxL-TypeIIb	NA	NA	CoxL-TypeIIb	CoxL_Like
14_0919_05_20cm_scaffold_9345_3	Sample_18	10-20cm	Control	142.6	K03520	CoxL-TypeIIb	NA	NA	CoxL-TypeIIb	CoxL_Like
14_0927_02_20cm_scaffold_29642_1	Sample_1	10-20cm	Treatment	134	K03520	CoxL-TypeIIb	NA	NA	CoxL-TypeIIb	CoxL_Like
14_0919_09_20cm_scaffold_1392_6	Sample_19	10-20cm	Treatment	128.67	K03520	CoxL-TypeIIb	NA	NA	CoxL-TypeIIb	CoxL_Like
14_0919_09_20cm_scaffold_16204_2	Sample_19	10-20cm	Treatment	115.17	K03520	CoxL-TypeIIb	NA	NA	CoxL-TypeIIb	CoxL_Like
14_0903_12_40cm_200_scaffold_5469_5	Sample_16	30-40cm	Control	96	K03520	CoxL-TypeIIb	NA	NA	CoxL-TypeIIb	CoxL_Like
14_0903_12_40cm_200_scaffold_4583_4	Sample_16	30-40cm	Control	85.33	K03520	CoxL-TypeIIb	NA	NA	CoxL-TypeIIb	CoxL_Like
14_0927_12_40cm_scaffold_73271_2	Sample_8	30-40cm	Control	77.5	K03520	CoxL-TypeIIb	NA	NA	CoxL-TypeIIb	CoxL_Like
14_0903_12_40cm_200_scaffold_6355_4	Sample_16	30-40cm	Control	64.17	K03520	CoxL-TypeIIb	NA	NA	CoxL-TypeIIb	CoxL_Like
14_0927_05_40cm_scaffold_66396_1	Sample_4	30-40cm	Control	62	K03520	CoxL-TypeIIb	NA	NA	CoxL-TypeIIb	CoxL_Like
14_0919_05_20cm_scaffold_25055_2	Sample_18	10-20cm	Control	54.93	K03520	CoxL-TypeIIb	NA	NA	CoxL-TypeIIb	CoxL_Like
14_0903_05_20cm_scaffold_19984_1	Sample_11	10-20cm	Control	46.56	K03520	CoxL-TypeIIb	NA	NA	CoxL-TypeIIb	CoxL_Like
14_0903_05_20cm_scaffold_115_26	Sample_11	10-20cm	Control	41.6	K03520	CoxL-TypeIIb	NA	NA	CoxL-TypeIIb	CoxL_Like
14_0903_12_20cm_scaffold_11747_8	Sample_15	10-20cm	Control	34.73	K03520	CoxL-TypeIIb	NA	NA	CoxL-TypeIIb	CoxL_Like
14_0903_09_20cm_scaffold_24878_1	Sample_13	10-20cm	Treatment	29.5	K03520	CoxL-TypeIIb	NA	NA	CoxL-TypeIIb	CoxL_Like
14_0919_12_20cm_scaffold_19108_3	Sample_20	10-20cm	Control	29.17	K03520	CoxL-TypeIIb	NA	NA	CoxL-TypeIIb	CoxL_Like
14_0919_12_20cm_scaffold_17215_8	Sample_20	10-20cm	Control	29	K03520	CoxL-TypeIIb	NA	NA	CoxL-TypeIIb	CoxL_Like
14_0927_02_20cm_scaffold_48902_2	Sample_1	10-20cm	Treatment	20.5	K03520	CoxL-TypeIIb	NA	NA	CoxL-TypeIIb	CoxL_Like
14_0903_05_40cm_scaffold_24447_3	Sample_12	30-40cm	Control	19	K03520	CoxL-TypeIIb	NA	NA	CoxL-TypeIIb	CoxL_Like
14_0927_12_40cm_scaffold_58223_2	Sample_8	30-40cm	Control	18.5	K03520	CoxL-TypeIIb	NA	NA	CoxL-TypeIIb	CoxL_Like
14_0903_05_40cm_scaffold_87_55	Sample_12	30-40cm	Control	17.7	K03520	CoxL-TypeIIb	NA	NA	CoxL-TypeIIb	CoxL_Like
14_0903_12_40cm_200_scaffold_15424_2	Sample_16	30-40cm	Control	17.67	K03520	CoxL-TypeIIb	NA	NA	CoxL-TypeIIb	CoxL_Like
14_0927_05_20cm_scaffold_24995_3	Sample_3	10-20cm	Control	15.18	K03520	CoxL-TypeIIb	NA	NA	CoxL-TypeIIb	CoxL_Like
14_0927_09_20cm_scaffold_9987_8	Sample_5	10-20cm	Treatment	15.17	K03520	CoxL-TypeIIb	NA	NA	CoxL-TypeIIb	CoxL_Like
14_0919_09_20cm_scaffold_53654_1	Sample_19	10-20cm	Treatment	15	K03520	CoxL-TypeIIb	NA	NA	CoxL-TypeIIb	CoxL_Like
14_0927_05_40cm_scaffold_74780_1	Sample_4	30-40cm	Control	14.25	K03520	CoxL-TypeIIb	NA	NA	CoxL-TypeIIb	CoxL_Like
14_0903_02_20cm_scaffold_9127_4	Sample_9	10-20cm	Treatment	14	K03520	CoxL-TypeIIb	NA	NA	CoxL-TypeIIb	CoxL_Like
14_0903_05_20cm_scaffold_1809_5	Sample_11	10-20cm	Control	13.1	K03520	CoxL-TypeIIb	NA	NA	CoxL-TypeIIb	CoxL_Like
14_0919_09_20cm_scaffold_118_5	Sample_19	10-20cm	Treatment	13.1	K03520	CoxL-TypeIIb	NA	NA	CoxL-TypeIIb	CoxL_Like
14_0927_12_40cm_scaffold_30076_2	Sample_8	30-40cm	Control	13	K03520	CoxL-TypeIIb	NA	NA	CoxL-TypeIIb	CoxL_Like
14_0903_12_20cm_scaffold_38842_2	Sample_15	10-20cm	Control	12.67	K03520	CoxL-TypeIIb	NA	NA	CoxL-TypeIIb	CoxL_Like
14_0903_05_20cm_scaffold_335_8	Sample_11	10-20cm	Control	10.1	K03520	CoxL-TypeIIb	NA	NA	CoxL-TypeIIb	CoxL_Like
14_0927_09_40cm_scaffold_39_64	Sample_6	30-40cm	Treatment	9.71	K03520	CoxL-TypeIIb	NA	NA	CoxL-TypeIIb	CoxL_Like
14_0927_12_20cm_scaffold_12752_5	Sample_7	10-20cm	Control	9.33	K03520	CoxL-TypeIIb	NA	NA	CoxL-TypeIIb	CoxL_Like
14_0903_02_20cm_scaffold_31918_2	Sample_9	10-20cm	Treatment	9.33	K03520	CoxL-TypeIIb	NA	NA	CoxL-TypeIIb	CoxL_Like
14_0927_09_40cm_scaffold_21905_4	Sample_6	30-40cm	Treatment	8.67	K03520	CoxL-TypeIIb	NA	NA	CoxL-TypeIIb	CoxL_Like
14_0927_05_20cm_scaffold_636_22	Sample_3	10-20cm	Control	8.63	K03520	CoxL-TypeIIb	NA	NA	CoxL-TypeIIb	CoxL_Like
14_0927_09_40cm_scaffold_1268_7	Sample_6	30-40cm	Treatment	8.21	K03520	CoxL-TypeIIb	NA	NA	CoxL-TypeIIb	CoxL_Like
14_0927_09_40cm_scaffold_7065_32	Sample_6	30-40cm	Treatment	8.21	K03520	CoxL-TypeIIb	NA	NA	CoxL-TypeIIb	CoxL_Like
14_0927_05_20cm_scaffold_5310_4	Sample_3	10-20cm	Control	8	K03520	CoxL-TypeIIb	NA	NA	CoxL-TypeIIb	CoxL_Like
14_0903_09_40cm_scaffold_42_58	Sample_14	30-40cm	Treatment	8	K03520	CoxL-TypeIIb	NA	NA	CoxL-TypeIIb	CoxL_Like
14_0903_09_20cm_scaffold_1514_24	Sample_13	10-20cm	Treatment	7.75	K03520	CoxL-TypeIIb	NA	NA	CoxL-TypeIIb	CoxL_Like
14_0927_09_20cm_scaffold_51962_2	Sample_5	10-20cm	Treatment	7.67	K03520	CoxL-TypeIIb	NA	NA	CoxL-TypeIIb	CoxL_Like
14_0919_09_20cm_scaffold_61957_3	Sample_19	10-20cm	Treatment	7.66	K03520	CoxL-TypeIIb	NA	NA	CoxL-TypeIIb	CoxL_Like
14_0919_09_20cm_scaffold_68_54	Sample_19	10-20cm	Treatment	7.55	K03520	CoxL-TypeIIb	NA	NA	CoxL-TypeIIb	CoxL_Like
14_0927_09_20cm_scaffold_112_31	Sample_5	10-20cm	Treatment	6.17	K03520	CoxL-TypeIIb	NA	NA	CoxL-TypeIIb	CoxL_Like
14_0919_05_20cm_scaffold_21142_2	Sample_18	10-20cm	Control	6.17	K03520	CoxL-TypeIIb	NA	NA	CoxL-TypeIIb	CoxL_Like
14_0927_02_40cm_scaffold_14856_1	Sample_2	30-40cm	Treatment	6	K03520	CoxL-TypeIIb	NA	NA	CoxL-TypeIIb	CoxL_Like
14_0927_05_40cm_scaffold_41794_1	Sample_4	30-40cm	Control	6	K03520	CoxL-TypeIIb	NA	NA	CoxL-TypeIIb	CoxL_Like
14_0919_02_20cm_scaffold_101405_1	Sample_17	10-20cm	Treatment	6	K03520	CoxL-TypeIIb	NA	NA	CoxL-TypeIIb	CoxL_Like
14_0903_05_20cm_scaffold_8851_1	Sample_11	10-20cm	Control	5.9	K03520	CoxL-TypeIIb	NA	NA	CoxL-TypeIIb	CoxL_Like
14_0927_05_40cm_scaffold_32541_1	Sample_4	30-40cm	Control	5.75	K03520	CoxL-TypeIIb	NA	NA	CoxL-TypeIIb	CoxL_Like
14_0903_05_40cm_scaffold_12750_5	Sample_12	30-40cm	Control	5.7	K03520	CoxL-TypeIIb	NA	NA	CoxL-TypeIIb	CoxL_Like
14_0903_12_40cm_200_scaffold_543_6	Sample_16	30-40cm	Control	5.5	K03520	CoxL-TypeIIb	NA	NA	CoxL-TypeIIb	CoxL_Like
14_0919_09_20cm_scaffold_9809_4	Sample_19	10-20cm	Treatment	5.33	K03520	CoxL-TypeIIb	NA	NA	CoxL-TypeIIb	CoxL_Like
14_0927_12_20cm_scaffold_113605_1	Sample_7	10-20cm	Control	5.2	K03520	CoxL-TypeIIb	NA	NA	CoxL-TypeIIb	CoxL_Like
14_0903_02_20cm_scaffold_120145_1	Sample_9	10-20cm	Treatment	5	K03520	CoxL-TypeIIb	NA	NA	CoxL-TypeIIb	CoxL_Like
14_0903_09_20cm_scaffold_171_12	Sample_13	10-20cm	Treatment	4.75	K03520	CoxL-TypeIIb	NA	NA	CoxL-TypeIIb	CoxL_Like
14_0927_12_20cm_scaffold_56578_3	Sample_7	10-20cm	Control	4.42	K03520	CoxL-TypeIIb	NA	NA	CoxL-TypeIIb	CoxL_Like
14_0927_05_20cm_scaffold_3361_3	Sample_3	10-20cm	Control	4.18	K03520	CoxL-TypeIIb	NA	NA	CoxL-TypeIIb	CoxL_Like
14_0919_05_20cm_scaffold_77494_1	Sample_18	10-20cm	Control	3.83	K03520	CoxL-TypeIIb	NA	NA	CoxL-TypeIIb	CoxL_Like
14_0927_05_20cm_scaffold_89672_1	Sample_3	10-20cm	Control	3.68	K03520	CoxL-TypeIIb	NA	NA	CoxL-TypeIIb	CoxL_Like
14_0919_09_20cm_scaffold_3715_6	Sample_19	10-20cm	Treatment	3.66	K03520	CoxL-TypeIIb	NA	NA	CoxL-TypeIIb	CoxL_Like
14_0919_09_20cm_scaffold_21389_3	Sample_19	10-20cm	Treatment	3.55	K03520	CoxL-TypeIIb	NA	NA	CoxL-TypeIIb	CoxL_Like
14_0927_09_20cm_scaffold_259_24	Sample_5	10-20cm	Treatment	3.17	K03520	CoxL-TypeIIb	NA	NA	CoxL-TypeIIb	CoxL_Like
14_0903_05_40cm_scaffold_5081_7	Sample_12	30-40cm	Control	3	K03520	CoxL-TypeIIb	NA	NA	CoxL-TypeIIb	CoxL_Like
14_0903_12_40cm_200_scaffold_19632_2	Sample_16	30-40cm	Control	3	K03520	CoxL-TypeIIb	NA	NA	CoxL-TypeIIb	CoxL_Like
14_0919_12_20cm_scaffold_2688_13	Sample_20	10-20cm	Control	3	K03520	CoxL-TypeIIb	NA	NA	CoxL-TypeIIb	CoxL_Like
14_0903_05_40cm_scaffold_18278_3	Sample_12	30-40cm	Control	2.7	K03520	CoxL-TypeIIb	NA	NA	CoxL-TypeIIb	CoxL_Like
14_0927_05_20cm_scaffold_2630_3	Sample_3	10-20cm	Control	2.68	K03520	CoxL-TypeIIb	NA	NA	CoxL-TypeIIb	CoxL_Like
14_0927_05_20cm_scaffold_70456_3	Sample_3	10-20cm	Control	2.18	K03520	CoxL-TypeIIb	NA	NA	CoxL-TypeIIb	CoxL_Like
14_0927_02_20cm_scaffold_14926_2	Sample_1	10-20cm	Treatment	2	K03520	CoxL-TypeIIb	NA	NA	CoxL-TypeIIb	CoxL_Like
14_0927_02_20cm_scaffold_3068_4	Sample_1	10-20cm	Treatment	2	K03520	CoxL-TypeIIb	NA	NA	CoxL-TypeIIb	CoxL_Like
14_0903_09_40cm_scaffold_58872_1	Sample_14	30-40cm	Treatment	2	K03520	CoxL-TypeIIb	NA	NA	CoxL-TypeIIb	CoxL_Like
14_0903_12_40cm_200_scaffold_75013_1	Sample_16	30-40cm	Control	46	K03520	CoxL-TypeIIIa	NA	NA	CoxL-TypeIIIa	CoxL_Like
14_0927_09_20cm_scaffold_31084_3	Sample_5	10-20cm	Treatment	33	K03520	CoxL-TypeIIIa	NA	NA	CoxL-TypeIIIa	CoxL_Like
14_0903_02_20cm_scaffold_5541_3	Sample_9	10-20cm	Treatment	22	K03520	CoxL-TypeIIIa	NA	NA	CoxL-TypeIIIa	CoxL_Like
14_0903_05_40cm_scaffold_787_30	Sample_12	30-40cm	Control	20.5	K03520	CoxL-TypeIIIa	NA	NA	CoxL-TypeIIIa	CoxL_Like
14_0927_05_40cm_scaffold_12957_5	Sample_4	30-40cm	Control	15.5	K03520	CoxL-TypeIIIa	NA	NA	CoxL-TypeIIIa	CoxL_Like
14_0927_09_40cm_scaffold_11989_1	Sample_6	30-40cm	Treatment	15	K03520	CoxL-TypeIIIa	NA	NA	CoxL-TypeIIIa	CoxL_Like
14_0903_05_40cm_scaffold_45500_3	Sample_12	30-40cm	Control	14.5	K03520	CoxL-TypeIIIa	NA	NA	CoxL-TypeIIIa	CoxL_Like
14_0927_12_20cm_scaffold_9719_2	Sample_7	10-20cm	Control	13	K03520	CoxL-TypeIIIa	NA	NA	CoxL-TypeIIIa	CoxL_Like
14_0927_02_20cm_scaffold_5971_5	Sample_1	10-20cm	Treatment	12.5	K03520	CoxL-TypeIIIa	NA	NA	CoxL-TypeIIIa	CoxL_Like
14_0927_02_20cm_scaffold_23418_7	Sample_1	10-20cm	Treatment	9.5	K03520	CoxL-TypeIIIa	NA	NA	CoxL-TypeIIIa	CoxL_Like
14_0927_05_20cm_scaffold_948_22	Sample_3	10-20cm	Control	9.5	K03520	CoxL-TypeIIIa	NA	NA	CoxL-TypeIIIa	CoxL_Like
14_0927_12_40cm_scaffold_22911_2	Sample_8	30-40cm	Control	9.33	K03520	CoxL-TypeIIIa	NA	NA	CoxL-TypeIIIa	CoxL_Like
14_0903_12_40cm_200_scaffold_2848_6	Sample_16	30-40cm	Control	8.33	K03520	CoxL-TypeIIIa	NA	NA	CoxL-TypeIIIa	CoxL_Like
14_0927_05_40cm_scaffold_10647_2	Sample_4	30-40cm	Control	8.17	K03520	CoxL-TypeIIIa	NA	NA	CoxL-TypeIIIa	CoxL_Like
14_0927_05_20cm_scaffold_11009_5	Sample_3	10-20cm	Control	7.5	K03520	CoxL-TypeIIIa	NA	NA	CoxL-TypeIIIa	CoxL_Like
14_0927_05_40cm_scaffold_27385_1	Sample_4	30-40cm	Control	7.25	K03520	CoxL-TypeIIIa	NA	NA	CoxL-TypeIIIa	CoxL_Like
14_0927_05_40cm_scaffold_5096_8	Sample_4	30-40cm	Control	7.17	K03520	CoxL-TypeIIIa	NA	NA	CoxL-TypeIIIa	CoxL_Like
14_0903_05_40cm_scaffold_20683_5	Sample_12	30-40cm	Control	7	K03520	CoxL-TypeIIIa	NA	NA	CoxL-TypeIIIa	CoxL_Like
14_0903_05_40cm_scaffold_2837_8	Sample_12	30-40cm	Control	6.5	K03520	CoxL-TypeIIIa	NA	NA	CoxL-TypeIIIa	CoxL_Like
14_0927_12_20cm_scaffold_3496_4	Sample_7	10-20cm	Control	6	K03520	CoxL-TypeIIIa	NA	NA	CoxL-TypeIIIa	CoxL_Like
14_0919_05_20cm_scaffold_640_21	Sample_18	10-20cm	Control	6	K03520	CoxL-TypeIIIa	NA	NA	CoxL-TypeIIIa	CoxL_Like
14_0927_05_40cm_scaffold_5913_2	Sample_4	30-40cm	Control	5.25	K03520	CoxL-TypeIIIa	NA	NA	CoxL-TypeIIIa	CoxL_Like
14_0903_05_40cm_scaffold_65267_1	Sample_12	30-40cm	Control	5	K03520	CoxL-TypeIIIa	NA	NA	CoxL-TypeIIIa	CoxL_Like
14_0919_02_20cm_scaffold_2660_7	Sample_17	10-20cm	Treatment	4.86	K03520	CoxL-TypeIIIa	NA	NA	CoxL-TypeIIIa	CoxL_Like
14_0919_05_20cm_scaffold_622_13	Sample_18	10-20cm	Control	4.67	K03520	CoxL-TypeIIIa	NA	NA	CoxL-TypeIIIa	CoxL_Like
14_0927_09_20cm_scaffold_32798_1	Sample_5	10-20cm	Treatment	4.2	K03520	CoxL-TypeIIIa	NA	NA	CoxL-TypeIIIa	CoxL_Like
14_0903_02_20cm_scaffold_7265_4	Sample_9	10-20cm	Treatment	4	K03520	CoxL-TypeIIIa	NA	NA	CoxL-TypeIIIa	CoxL_Like
14_0919_05_20cm_scaffold_4348_18	Sample_18	10-20cm	Control	4	K03520	CoxL-TypeIIIa	NA	NA	CoxL-TypeIIIa	CoxL_Like
14_0903_09_20cm_scaffold_11254_1	Sample_13	10-20cm	Treatment	3	K03520	CoxL-TypeIIIa	NA	NA	CoxL-TypeIIIa	CoxL_Like
14_0903_12_40cm_200_scaffold_319_26	Sample_16	30-40cm	Control	3	K03520	CoxL-TypeIIIa	NA	NA	CoxL-TypeIIIa	CoxL_Like
14_0919_02_20cm_scaffold_28540_2	Sample_17	10-20cm	Treatment	3	K03520	CoxL-TypeIIIa	NA	NA	CoxL-TypeIIIa	CoxL_Like
14_0919_05_20cm_scaffold_11850_2	Sample_18	10-20cm	Control	3	K03520	CoxL-TypeIIIa	NA	NA	CoxL-TypeIIIa	CoxL_Like
14_0927_12_40cm_scaffold_2506_3	Sample_8	30-40cm	Control	2.64	K03520	CoxL-TypeIIIa	NA	NA	CoxL-TypeIIIa	CoxL_Like
14_0927_05_20cm_scaffold_10519_3	Sample_3	10-20cm	Control	2.5	K03520	CoxL-TypeIIIa	NA	NA	CoxL-TypeIIIa	CoxL_Like
14_0927_05_20cm_scaffold_5244_17	Sample_3	10-20cm	Control	2.5	K03520	CoxL-TypeIIIa	NA	NA	CoxL-TypeIIIa	CoxL_Like
14_0927_02_40cm_scaffold_345_31	Sample_2	30-40cm	Treatment	2	K03520	CoxL-TypeIIIa	NA	NA	CoxL-TypeIIIa	CoxL_Like
14_0927_02_40cm_scaffold_8977_2	Sample_2	30-40cm	Treatment	2	K03520	CoxL-TypeIIIa	NA	NA	CoxL-TypeIIIa	CoxL_Like
14_0927_05_20cm_scaffold_14858_1	Sample_3	10-20cm	Control	2	K03520	CoxL-TypeIIIa	NA	NA	CoxL-TypeIIIa	CoxL_Like
14_0927_05_40cm_scaffold_72_4	Sample_4	30-40cm	Control	1.5	K03520	CoxL-TypeIIIa	NA	NA	CoxL-TypeIIIa	CoxL_Like
14_0927_09_40cm_scaffold_28499_2	Sample_6	30-40cm	Treatment	1	K03520	CoxL-TypeIIIa	NA	NA	CoxL-TypeIIIa	CoxL_Like
14_0927_12_40cm_scaffold_7950_4	Sample_8	30-40cm	Control	1	K03520	CoxL-TypeIIIa	NA	NA	CoxL-TypeIIIa	CoxL_Like
14_0903_05_40cm_scaffold_14272_3	Sample_12	30-40cm	Control	1	K03520	CoxL-TypeIIIa	NA	NA	CoxL-TypeIIIa	CoxL_Like
14_0903_05_40cm_scaffold_6623_5	Sample_12	30-40cm	Control	1	K03520	CoxL-TypeIIIa	NA	NA	CoxL-TypeIIIa	CoxL_Like
14_0903_09_40cm_scaffold_1553_31	Sample_14	30-40cm	Treatment	23	K03520	CoxL-TypeIIIb	NA	NA	CoxL-TypeIIIb	CoxL_Like
14_0903_05_40cm_scaffold_547_13	Sample_12	30-40cm	Control	7	K03520	CoxL-TypeIIIb	NA	NA	CoxL-TypeIIIb	CoxL_Like
14_0903_09_20cm_scaffold_10295_2	Sample_13	10-20cm	Treatment	6	K03520	CoxL-TypeIIIb	NA	NA	CoxL-TypeIIIb	CoxL_Like
14_0927_09_20cm_scaffold_55714_1	Sample_5	10-20cm	Treatment	1	K03520	CoxL-TypeIIIb	NA	NA	CoxL-TypeIIIb	CoxL_Like
14_0903_09_40cm_scaffold_1839_13	Sample_14	30-40cm	Treatment	2.64	K03520	CoxL-TypeIIIc	NA	NA	CoxL-TypeIIIc	CoxL_Like
14_0927_12_20cm_scaffold_4538_6	Sample_7	10-20cm	Control	2.42	K03520	CoxL-TypeIIIc	NA	NA	CoxL-TypeIIIc	CoxL_Like
14_0927_05_20cm_scaffold_12280_5	Sample_3	10-20cm	Control	2.06	K03520	CoxL-TypeIIIc	NA	NA	CoxL-TypeIIIc	CoxL_Like
14_0903_12_40cm_200_scaffold_5958_2	Sample_16	30-40cm	Control	1.5	K03520	CoxL-TypeIIIc	NA	NA	CoxL-TypeIIIc	CoxL_Like
14_0927_12_40cm_scaffold_29019_4	Sample_8	30-40cm	Control	1.36	K03520	CoxL-TypeIIIc	NA	NA	CoxL-TypeIIIc	CoxL_Like
14_0927_09_40cm_scaffold_65461_5	Sample_6	30-40cm	Treatment	14	NA	NA	NA	GH109	GH109	CAZy
14_0903_09_20cm_scaffold_328_32	Sample_13	10-20cm	Treatment	2	NA	NA	NA	GH109	GH109	CAZy
14_0927_05_40cm_scaffold_226455_1	Sample_4	30-40cm	Control	1	NA	NA	NA	GH109	GH109	CAZy
14_0927_09_20cm_scaffold_54759_2	Sample_5	10-20cm	Treatment	1	NA	NA	NA	GH109	GH109	CAZy
14_0903_02_40cm_scaffold_71829_1	Sample_10	30-40cm	Treatment	1	NA	NA	NA	GH109	GH109	CAZy
14_0927_02_40cm_scaffold_106228_1	Sample_2	30-40cm	Treatment	14	NA	NA	NA	GH13	GH13	CAZy
14_0919_05_20cm_scaffold_13526_4	Sample_18	10-20cm	Control	2	NA	NA	NA	GH13	GH13	CAZy
14_0903_12_20cm_scaffold_191947_1	Sample_15	10-20cm	Control	1	NA	NA	NA	GH13	GH13	CAZy
14_0919_09_20cm_scaffold_31963_3	Sample_19	10-20cm	Treatment	14	NA	NA	NA	GH133	GH133	CAZy
14_0927_09_20cm_scaffold_142523_3	Sample_5	10-20cm	Treatment	5	NA	NA	NA	GH133	GH133	CAZy
14_0927_12_40cm_scaffold_4254_5	Sample_8	30-40cm	Control	3	NA	NA	NA	GH2	GH2	CAZy
14_0927_05_20cm_scaffold_19281_5	Sample_3	10-20cm	Control	3	NA	NA	NA	GH28	GH28	CAZy
14_0927_09_40cm_scaffold_31597_2	Sample_6	30-40cm	Treatment	11	NA	NA	NA	GH3	GH3	CAZy
14_0903_02_20cm_scaffold_128715_1	Sample_9	10-20cm	Treatment	9	NA	NA	NA	GH3	GH3	CAZy
14_0903_12_40cm_200_scaffold_33046_2	Sample_16	30-40cm	Control	8.5	NA	NA	NA	GH3	GH3	CAZy
14_0927_12_20cm_scaffold_41599_4	Sample_7	10-20cm	Control	7	NA	NA	NA	GH3	GH3	CAZy
14_0927_05_20cm_scaffold_316480_1	Sample_3	10-20cm	Control	4	NA	NA	NA	GH3	GH3	CAZy
14_0903_05_40cm_scaffold_113768_1	Sample_12	30-40cm	Control	3	NA	NA	NA	GH3	GH3	CAZy
14_0927_12_20cm_scaffold_57873_2	Sample_7	10-20cm	Control	2.5	NA	NA	NA	GH3	GH3	CAZy
14_0903_12_40cm_200_scaffold_120385_1	Sample_16	30-40cm	Control	2	NA	NA	NA	GH3	GH3	CAZy
14_0919_09_20cm_scaffold_21019_5	Sample_19	10-20cm	Treatment	1	NA	NA	NA	GH3	GH3	CAZy
14_0927_09_40cm_scaffold_17752_12	Sample_6	30-40cm	Treatment	90	NA	NA	NA	GH33	GH33	CAZy
14_0927_02_40cm_scaffold_109_57	Sample_2	30-40cm	Treatment	85.5	NA	NA	NA	GH33	GH33	CAZy
14_0927_09_40cm_scaffold_39854_2	Sample_6	30-40cm	Treatment	80	NA	NA	NA	GH33	GH33	CAZy
14_0903_09_40cm_scaffold_15856_13	Sample_14	30-40cm	Treatment	77	NA	NA	NA	GH33	GH33	CAZy
14_0927_12_40cm_scaffold_5555_13	Sample_8	30-40cm	Control	65.33	NA	NA	NA	GH33	GH33	CAZy
14_0927_12_40cm_scaffold_33274_2	Sample_8	30-40cm	Control	61	NA	NA	NA	GH33	GH33	CAZy
14_0927_09_20cm_scaffold_90159_2	Sample_5	10-20cm	Treatment	57.5	NA	NA	NA	GH33	GH33	CAZy
14_0927_12_40cm_scaffold_21070_12	Sample_8	30-40cm	Control	49.83	NA	NA	NA	GH33	GH33	CAZy
14_0903_02_40cm_scaffold_5090_4	Sample_10	30-40cm	Treatment	49	NA	NA	NA	GH33	GH33	CAZy
14_0927_02_40cm_scaffold_60_26	Sample_2	30-40cm	Treatment	35.5	NA	NA	NA	GH33	GH33	CAZy
14_0927_12_20cm_scaffold_62730_1	Sample_7	10-20cm	Control	35	NA	NA	NA	GH33	GH33	CAZy
14_0927_12_20cm_scaffold_8842_4	Sample_7	10-20cm	Control	35	NA	NA	NA	GH33	GH33	CAZy
14_0903_05_40cm_scaffold_31782_1	Sample_12	30-40cm	Control	32	NA	NA	NA	GH33	GH33	CAZy
14_0903_12_20cm_scaffold_8320_2	Sample_15	10-20cm	Control	30	NA	NA	NA	GH33	GH33	CAZy
14_0927_05_40cm_scaffold_84_33	Sample_4	30-40cm	Control	27	NA	NA	NA	GH33	GH33	CAZy
14_0919_12_20cm_scaffold_40377_4	Sample_20	10-20cm	Control	27	NA	NA	NA	GH33	GH33	CAZy
14_0927_09_20cm_scaffold_59408_1	Sample_5	10-20cm	Treatment	26	NA	NA	NA	GH33	GH33	CAZy
14_0903_12_20cm_scaffold_1659_15	Sample_15	10-20cm	Control	21	NA	NA	NA	GH33	GH33	CAZy
14_0927_09_20cm_scaffold_42656_5	Sample_5	10-20cm	Treatment	20	NA	NA	NA	GH33	GH33	CAZy
14_0903_05_40cm_scaffold_11875_1	Sample_12	30-40cm	Control	18	NA	NA	NA	GH33	GH33	CAZy
14_0903_05_40cm_scaffold_322_12	Sample_12	30-40cm	Control	15	NA	NA	NA	GH33	GH33	CAZy
14_0919_09_20cm_scaffold_59825_3	Sample_19	10-20cm	Treatment	15	NA	NA	NA	GH33	GH33	CAZy
14_0927_05_20cm_scaffold_33545_2	Sample_3	10-20cm	Control	11.5	NA	NA	NA	GH33	GH33	CAZy
14_0919_09_20cm_scaffold_10202_6	Sample_19	10-20cm	Treatment	11.5	NA	NA	NA	GH33	GH33	CAZy
14_0927_05_20cm_scaffold_74928_1	Sample_3	10-20cm	Control	11	NA	NA	NA	GH33	GH33	CAZy
14_0927_05_40cm_scaffold_0_62	Sample_4	30-40cm	Control	11	NA	NA	NA	GH33	GH33	CAZy
14_0927_12_20cm_scaffold_35122_1	Sample_7	10-20cm	Control	8	NA	NA	NA	GH33	GH33	CAZy
14_0927_12_40cm_scaffold_66735_4	Sample_8	30-40cm	Control	8	NA	NA	NA	GH33	GH33	CAZy
14_0927_09_20cm_scaffold_26_14	Sample_5	10-20cm	Treatment	7	NA	NA	NA	GH33	GH33	CAZy
14_0903_12_20cm_scaffold_94128_1	Sample_15	10-20cm	Control	7	NA	NA	NA	GH33	GH33	CAZy
14_0919_05_20cm_scaffold_67528_3	Sample_18	10-20cm	Control	6.5	NA	NA	NA	GH33	GH33	CAZy
14_0927_12_20cm_scaffold_10060_6	Sample_7	10-20cm	Control	6	NA	NA	NA	GH33	GH33	CAZy
14_0903_05_40cm_scaffold_60800_1	Sample_12	30-40cm	Control	5	NA	NA	NA	GH33	GH33	CAZy
14_0927_09_40cm_scaffold_209536_1	Sample_6	30-40cm	Treatment	4	NA	NA	NA	GH33	GH33	CAZy
14_0903_05_40cm_scaffold_165341_1	Sample_12	30-40cm	Control	4	NA	NA	NA	GH33	GH33	CAZy
14_0927_09_40cm_scaffold_9085_4	Sample_6	30-40cm	Treatment	3	NA	NA	NA	GH33	GH33	CAZy
14_0903_09_40cm_scaffold_1572_11	Sample_14	30-40cm	Treatment	3	NA	NA	NA	GH33	GH33	CAZy
14_0903_09_40cm_scaffold_23364_6	Sample_14	30-40cm	Treatment	3	NA	NA	NA	GH33	GH33	CAZy
14_0919_02_20cm_scaffold_17076_2	Sample_17	10-20cm	Treatment	3	NA	NA	NA	GH33	GH33	CAZy
14_0919_05_20cm_scaffold_261953_1	Sample_18	10-20cm	Control	3	NA	NA	NA	GH33	GH33	CAZy
14_0927_09_20cm_scaffold_74333_1	Sample_5	10-20cm	Treatment	2	NA	NA	NA	GH33	GH33	CAZy
14_0927_05_20cm_scaffold_1104_18	Sample_3	10-20cm	Control	1	NA	NA	NA	GH33	GH33	CAZy
14_0927_09_20cm_scaffold_98553_1	Sample_5	10-20cm	Treatment	1	NA	NA	NA	GH33	GH33	CAZy
14_0903_05_40cm_scaffold_159664_1	Sample_12	30-40cm	Control	1	NA	NA	NA	GH33	GH33	CAZy
14_0903_09_40cm_scaffold_5502_16	Sample_14	30-40cm	Treatment	1	NA	NA	NA	GH33	GH33	CAZy
14_0919_05_20cm_scaffold_20128_8	Sample_18	10-20cm	Control	1	NA	NA	NA	GH33	GH33	CAZy
14_0903_12_40cm_200_scaffold_72675_2	Sample_16	30-40cm	Control	10	NA	NA	NA	GH39	GH39	CAZy
14_0927_05_40cm_scaffold_8237_2	Sample_4	30-40cm	Control	11.5	NA	NA	NA	GH5	GH5	CAZy
14_0927_05_40cm_scaffold_8700_12	Sample_4	30-40cm	Control	4.5	NA	NA	NA	GH5	GH5	CAZy
14_0927_05_40cm_scaffold_1550_14	Sample_4	30-40cm	Control	1	NA	NA	NA	GH5	GH5	CAZy
14_0919_05_20cm_scaffold_174508_1	Sample_18	10-20cm	Control	4.5	NA	NA	NA	GH5_19	GH5_19	CAZy
14_0903_05_40cm_scaffold_195257_4	Sample_12	30-40cm	Control	1	NA	NA	NA	GH5_19	GH5_19	CAZy
14_0927_12_40cm_scaffold_98337_1	Sample_8	30-40cm	Control	7	NA	NA	NA	GH74	GH74	CAZy
14_0927_09_40cm_scaffold_14359_3	Sample_6	30-40cm	Treatment	6.83	NA	NA	NA	GH74	GH74	CAZy
14_0927_05_20cm_scaffold_24285_2	Sample_3	10-20cm	Control	5.83	NA	NA	NA	GH74	GH74	CAZy
14_0927_02_20cm_scaffold_279_33	Sample_1	10-20cm	Treatment	5.67	NA	NA	NA	GH74	GH74	CAZy
14_0927_05_40cm_scaffold_1935_14	Sample_4	30-40cm	Control	3.5	NA	NA	NA	GH74	GH74	CAZy
14_0927_09_20cm_scaffold_107022_2	Sample_5	10-20cm	Treatment	3	NA	NA	NA	GH74	GH74	CAZy
14_0903_12_40cm_200_scaffold_6358_3	Sample_16	30-40cm	Control	1	NA	NA	NA	GH74	GH74	CAZy
14_0903_12_40cm_200_scaffold_168646_1	Sample_16	30-40cm	Control	1	NA	NA	NA	GH79	GH79	CAZy
14_0919_02_20cm_scaffold_115483_3	Sample_17	10-20cm	Treatment	1	NA	NA	NA	GH92	GH92	CAZy
14_0903_12_20cm_scaffold_2374_8	Sample_15	10-20cm	Control	117	NA	NA	NA	GH93	GH93	CAZy
14_0919_12_20cm_scaffold_36439_7	Sample_20	10-20cm	Control	44	NA	NA	NA	GH93	GH93	CAZy
14_0919_05_20cm_scaffold_33686_1	Sample_18	10-20cm	Control	20.17	NA	NA	NA	GH93	GH93	CAZy
14_0927_05_20cm_scaffold_12765_2	Sample_3	10-20cm	Control	7.5	NA	NA	NA	GH93	GH93	CAZy
14_0927_12_20cm_scaffold_21575_10	Sample_7	10-20cm	Control	7	NA	NA	NA	GH93	GH93	CAZy
14_0919_05_20cm_scaffold_43208_4	Sample_18	10-20cm	Control	4.17	NA	NA	NA	GH93	GH93	CAZy
14_0927_09_40cm_scaffold_542_13	Sample_6	30-40cm	Treatment	54	K00001	NA	NA	NA	K00001	KEGG
14_0927_12_40cm_scaffold_120018_6	Sample_8	30-40cm	Control	21.67	K00001	NA	NA	NA	K00001	KEGG
14_0927_09_20cm_scaffold_45817_2	Sample_5	10-20cm	Treatment	6	K00001	NA	NA	NA	K00001	KEGG
14_0903_02_20cm_scaffold_18177_11	Sample_9	10-20cm	Treatment	4	K00001	NA	NA	NA	K00001	KEGG
14_0903_02_40cm_scaffold_34657_1	Sample_10	30-40cm	Treatment	2	K00001	NA	NA	NA	K00001	KEGG
14_0903_02_40cm_scaffold_19908_3	Sample_10	30-40cm	Treatment	1	K00001	NA	NA	NA	K00001	KEGG
14_0927_09_20cm_scaffold_57194_3	Sample_5	10-20cm	Treatment	1	K00003	NA	NA	NA	K00003	KEGG
14_0903_09_20cm_scaffold_20493_2	Sample_13	10-20cm	Treatment	1	K00004	NA	NA	NA	K00004	KEGG
14_0903_09_20cm_scaffold_2608_5	Sample_13	10-20cm	Treatment	7	K00008	NA	NA	NA	K00008	KEGG
14_0919_02_20cm_scaffold_91751_1	Sample_17	10-20cm	Treatment	2	K00008	NA	NA	NA	K00008	KEGG
14_0927_09_20cm_scaffold_143101_2	Sample_5	10-20cm	Treatment	1	K00008	NA	NA	NA	K00008	KEGG
14_0927_09_40cm_scaffold_1094_12	Sample_6	30-40cm	Treatment	1	K00008	NA	NA	NA	K00008	KEGG
14_0927_12_40cm_scaffold_212901_1	Sample_8	30-40cm	Control	1	K00008	NA	NA	NA	K00008	KEGG
14_0903_12_40cm_200_scaffold_25069_1	Sample_16	30-40cm	Control	1	K00008	NA	NA	NA	K00008	KEGG
14_0903_12_20cm_scaffold_1001_1	Sample_15	10-20cm	Control	9	K00010	NA	NA	NA	K00010	KEGG
14_0903_12_20cm_scaffold_409670_2	Sample_15	10-20cm	Control	8	K00010	NA	NA	NA	K00010	KEGG
14_0927_09_20cm_scaffold_56372_2	Sample_5	10-20cm	Treatment	7	K00010	NA	NA	NA	K00010	KEGG
14_0927_09_20cm_scaffold_45856_3	Sample_5	10-20cm	Treatment	4	K00010	NA	NA	NA	K00010	KEGG
14_0927_12_40cm_scaffold_61420_3	Sample_8	30-40cm	Control	4	K00010	NA	NA	GH109	K00010	KEGG
14_0919_09_20cm_scaffold_59901_2	Sample_19	10-20cm	Treatment	4	K00010	NA	NA	GH109	K00010	KEGG
14_0927_12_20cm_scaffold_66423_2	Sample_7	10-20cm	Control	3	K00010	NA	NA	NA	K00010	KEGG
14_0903_02_40cm_scaffold_34266_2	Sample_10	30-40cm	Treatment	3	K00010	NA	NA	NA	K00010	KEGG
14_0903_12_40cm_200_scaffold_200501_1	Sample_16	30-40cm	Control	3	K00010	NA	NA	NA	K00010	KEGG
14_0919_09_20cm_scaffold_2343_7	Sample_19	10-20cm	Treatment	3	K00010	NA	NA	NA	K00010	KEGG
14_0919_09_20cm_scaffold_92566_1	Sample_19	10-20cm	Treatment	3	K00010	NA	NA	NA	K00010	KEGG
14_0927_05_20cm_scaffold_82165_2	Sample_3	10-20cm	Control	1	K00010	NA	NA	NA	K00010	KEGG
14_0927_09_40cm_scaffold_244955_2	Sample_6	30-40cm	Treatment	1	K00010	NA	NA	NA	K00010	KEGG
14_0903_02_20cm_scaffold_1695_2	Sample_9	10-20cm	Treatment	1	K00010	NA	NA	NA	K00010	KEGG
14_0903_02_20cm_scaffold_31484_1	Sample_9	10-20cm	Treatment	1	K00010	NA	NA	NA	K00010	KEGG
14_0903_05_40cm_scaffold_149067_3	Sample_12	30-40cm	Control	1	K00010	NA	NA	NA	K00010	KEGG
14_0903_09_20cm_scaffold_7591_4	Sample_13	10-20cm	Treatment	1	K00010	NA	NA	NA	K00010	KEGG
14_0919_02_20cm_scaffold_6487_8	Sample_17	10-20cm	Treatment	1	K00010	NA	NA	NA	K00010	KEGG
14_0919_09_20cm_scaffold_104963_1	Sample_19	10-20cm	Treatment	1	K00010	NA	NA	GH109	K00010	KEGG
14_0919_09_20cm_scaffold_25_14	Sample_19	10-20cm	Treatment	1	K00010	NA	NA	NA	K00010	KEGG
14_0927_12_40cm_scaffold_1045_17	Sample_8	30-40cm	Control	1	K00012	NA	NA	NA	K00012	KEGG
14_0927_09_20cm_scaffold_10395_5	Sample_5	10-20cm	Treatment	58	K00015	NA	NA	NA	K00015	KEGG
14_0927_09_40cm_scaffold_22372_7	Sample_6	30-40cm	Treatment	46	K00015	NA	NA	NA	K00015	KEGG
14_0927_12_20cm_scaffold_27044_2	Sample_7	10-20cm	Control	42.5	K00015	NA	NA	NA	K00015	KEGG
14_0927_05_20cm_scaffold_6504_9	Sample_3	10-20cm	Control	40	K00015	NA	NA	NA	K00015	KEGG
14_0903_05_40cm_scaffold_102881_2	Sample_12	30-40cm	Control	38	K00015	NA	NA	NA	K00015	KEGG
14_0903_02_20cm_scaffold_9704_6	Sample_9	10-20cm	Treatment	31	K00015	NA	NA	NA	K00015	KEGG
14_0919_05_20cm_scaffold_23575_4	Sample_18	10-20cm	Control	26	K00015	NA	NA	NA	K00015	KEGG
14_0903_12_20cm_scaffold_12253_3	Sample_15	10-20cm	Control	25.5	K00015	NA	NA	NA	K00015	KEGG
14_0903_12_40cm_200_scaffold_3020_9	Sample_16	30-40cm	Control	22	K00015	NA	NA	NA	K00015	KEGG
14_0903_05_20cm_scaffold_10751_3	Sample_11	10-20cm	Control	21	K00015	NA	NA	NA	K00015	KEGG
14_0903_09_40cm_scaffold_5455_6	Sample_14	30-40cm	Treatment	21	K00015	NA	NA	NA	K00015	KEGG
14_0919_09_20cm_scaffold_6644_3	Sample_19	10-20cm	Treatment	20	K00015	NA	NA	NA	K00015	KEGG
14_0927_12_40cm_scaffold_35377_2	Sample_8	30-40cm	Control	19	K00015	NA	NA	NA	K00015	KEGG
14_0919_12_20cm_scaffold_13655_1	Sample_20	10-20cm	Control	19	K00015	NA	NA	NA	K00015	KEGG
14_0903_02_40cm_scaffold_52141_1	Sample_10	30-40cm	Treatment	17	K00015	NA	NA	NA	K00015	KEGG
14_0927_02_40cm_scaffold_17724_2	Sample_2	30-40cm	Treatment	13	K00015	NA	NA	NA	K00015	KEGG
14_0927_09_40cm_scaffold_2373_33	Sample_6	30-40cm	Treatment	13	K00015	NA	NA	NA	K00015	KEGG
14_0903_12_40cm_200_scaffold_4570_7	Sample_16	30-40cm	Control	11	K00015	NA	NA	NA	K00015	KEGG
14_0919_09_20cm_scaffold_3854_9	Sample_19	10-20cm	Treatment	10	K00015	NA	NA	NA	K00015	KEGG
14_0927_05_20cm_scaffold_75645_2	Sample_3	10-20cm	Control	9	K00015	NA	NA	NA	K00015	KEGG
14_0927_12_40cm_scaffold_46715_4	Sample_8	30-40cm	Control	8	K00015	NA	NA	NA	K00015	KEGG
14_0903_09_20cm_scaffold_10748_1	Sample_13	10-20cm	Treatment	7	K00015	NA	NA	NA	K00015	KEGG
14_0903_05_20cm_scaffold_13513_6	Sample_11	10-20cm	Control	3	K00015	NA	NA	NA	K00015	KEGG
14_0903_12_40cm_200_scaffold_42078_1	Sample_16	30-40cm	Control	3	K00015	NA	NA	NA	K00015	KEGG
14_0919_02_20cm_scaffold_43260_1	Sample_17	10-20cm	Treatment	3	K00015	NA	NA	NA	K00015	KEGG
14_0927_12_20cm_scaffold_55720_3	Sample_7	10-20cm	Control	2.5	K00015	NA	NA	NA	K00015	KEGG
14_0927_02_20cm_scaffold_70062_4	Sample_1	10-20cm	Treatment	2	K00015	NA	NA	NA	K00015	KEGG
14_0903_12_20cm_scaffold_2573_3	Sample_15	10-20cm	Control	1.5	K00015	NA	NA	NA	K00015	KEGG
14_0927_09_20cm_scaffold_27711_1	Sample_5	10-20cm	Treatment	13	K00016	NA	NA	NA	K00016	KEGG
14_0927_05_20cm_scaffold_207955_2	Sample_3	10-20cm	Control	4	K00016	NA	NA	NA	K00016	KEGG
14_0927_09_40cm_scaffold_18516_10	Sample_6	30-40cm	Treatment	1	K00016	NA	NA	NA	K00016	KEGG
14_0927_12_20cm_scaffold_289313_2	Sample_7	10-20cm	Control	14	K00019	NA	NA	NA	K00019	KEGG
14_0927_05_20cm_scaffold_9150_3	Sample_3	10-20cm	Control	12	K00019	NA	NA	NA	K00019	KEGG
14_0927_09_20cm_scaffold_48382_7	Sample_5	10-20cm	Treatment	12	K00019	NA	NA	NA	K00019	KEGG
14_0903_12_40cm_200_scaffold_112840_2	Sample_16	30-40cm	Control	11.5	K00019	NA	NA	NA	K00019	KEGG
14_0927_05_20cm_scaffold_268385_1	Sample_3	10-20cm	Control	11	K00019	NA	NA	NA	K00019	KEGG
14_0903_12_40cm_200_scaffold_183016_1	Sample_16	30-40cm	Control	11	K00019	NA	NA	NA	K00019	KEGG
14_0903_12_40cm_200_scaffold_10115_7	Sample_16	30-40cm	Control	9.5	K00019	NA	NA	NA	K00019	KEGG
14_0927_09_20cm_scaffold_13515_4	Sample_5	10-20cm	Treatment	9	K00019	NA	NA	NA	K00019	KEGG
14_0903_09_20cm_scaffold_69998_2	Sample_13	10-20cm	Treatment	8.5	K00019	NA	NA	NA	K00019	KEGG
14_0927_05_20cm_scaffold_249379_2	Sample_3	10-20cm	Control	8	K00019	NA	NA	NA	K00019	KEGG
14_0903_09_20cm_scaffold_10171_2	Sample_13	10-20cm	Treatment	7.5	K00019	NA	NA	NA	K00019	KEGG
14_0903_09_40cm_scaffold_8126_4	Sample_14	30-40cm	Treatment	7	K00019	NA	NA	NA	K00019	KEGG
14_0903_05_40cm_scaffold_18103_4	Sample_12	30-40cm	Control	6	K00019	NA	NA	NA	K00019	KEGG
14_0903_12_40cm_200_scaffold_5098_5	Sample_16	30-40cm	Control	5	K00019	NA	NA	NA	K00019	KEGG
14_0919_09_20cm_scaffold_199993_1	Sample_19	10-20cm	Treatment	5	K00019	NA	NA	NA	K00019	KEGG
14_0927_02_40cm_scaffold_92012_2	Sample_2	30-40cm	Treatment	4	K00019	NA	NA	NA	K00019	KEGG
14_0927_12_40cm_scaffold_246078_1	Sample_8	30-40cm	Control	4	K00019	NA	NA	NA	K00019	KEGG
14_0919_09_20cm_scaffold_181707_1	Sample_19	10-20cm	Treatment	4	K00019	NA	NA	NA	K00019	KEGG
14_0919_05_20cm_scaffold_256564_1	Sample_18	10-20cm	Control	3.67	K00019	NA	NA	NA	K00019	KEGG
14_0919_05_20cm_scaffold_1288_8	Sample_18	10-20cm	Control	3.5	K00019	NA	NA	NA	K00019	KEGG
14_0927_05_20cm_scaffold_164114_2	Sample_3	10-20cm	Control	3.4	K00019	NA	NA	NA	K00019	KEGG
14_0903_12_20cm_scaffold_1048_13	Sample_15	10-20cm	Control	2.5	K00019	NA	NA	NA	K00019	KEGG
14_0927_05_40cm_scaffold_228402_2	Sample_4	30-40cm	Control	2	K00019	NA	NA	NA	K00019	KEGG
14_0919_02_20cm_scaffold_66977_2	Sample_17	10-20cm	Treatment	2	K00019	NA	NA	NA	K00019	KEGG
14_0903_12_20cm_scaffold_12227_4	Sample_15	10-20cm	Control	1.5	K00019	NA	NA	NA	K00019	KEGG
14_0927_02_20cm_scaffold_174395_2	Sample_1	10-20cm	Treatment	1	K00019	NA	NA	NA	K00019	KEGG
14_0927_09_40cm_scaffold_110673_2	Sample_6	30-40cm	Treatment	1	K00019	NA	NA	NA	K00019	KEGG
14_0903_02_20cm_scaffold_138956_2	Sample_9	10-20cm	Treatment	1	K00019	NA	NA	NA	K00019	KEGG
14_0903_05_20cm_scaffold_22180_2	Sample_11	10-20cm	Control	1	K00019	NA	NA	NA	K00019	KEGG
14_0919_05_20cm_scaffold_255044_1	Sample_18	10-20cm	Control	1	K00019	NA	NA	NA	K00019	KEGG
14_0919_05_20cm_scaffold_87947_2	Sample_18	10-20cm	Control	1	K00019	NA	NA	NA	K00019	KEGG
14_0919_09_20cm_scaffold_2466_7	Sample_19	10-20cm	Treatment	1	K00019	NA	NA	NA	K00019	KEGG
14_0919_12_20cm_scaffold_169199_2	Sample_20	10-20cm	Control	1	K00019	NA	NA	NA	K00019	KEGG
14_0919_09_20cm_scaffold_81589_2	Sample_19	10-20cm	Treatment	36	K00020	NA	NA	NA	K00020	KEGG
14_0927_09_20cm_scaffold_85835_2	Sample_5	10-20cm	Treatment	26.5	K00020	NA	NA	NA	K00020	KEGG
14_0927_09_40cm_scaffold_81516_2	Sample_6	30-40cm	Treatment	25	K00020	NA	NA	NA	K00020	KEGG
14_0927_05_20cm_scaffold_12807_4	Sample_3	10-20cm	Control	21.67	K00020	NA	NA	NA	K00020	KEGG
14_0919_09_20cm_scaffold_9768_2	Sample_19	10-20cm	Treatment	19	K00020	NA	NA	NA	K00020	KEGG
14_0903_12_40cm_200_scaffold_216533_2	Sample_16	30-40cm	Control	16	K00020	NA	NA	NA	K00020	KEGG
14_0927_09_20cm_scaffold_109532_1	Sample_5	10-20cm	Treatment	14	K00020	NA	NA	NA	K00020	KEGG
14_0927_09_20cm_scaffold_29769_3	Sample_5	10-20cm	Treatment	11	K00020	NA	NA	NA	K00020	KEGG
14_0903_05_20cm_scaffold_108495_2	Sample_11	10-20cm	Control	9	K00020	NA	NA	NA	K00020	KEGG
14_0903_09_20cm_scaffold_4039_3	Sample_13	10-20cm	Treatment	9	K00020	NA	NA	NA	K00020	KEGG
14_0927_09_40cm_scaffold_207487_1	Sample_6	30-40cm	Treatment	8	K00020	NA	NA	NA	K00020	KEGG
14_0919_09_20cm_scaffold_38848_1	Sample_19	10-20cm	Treatment	7.5	K00020	NA	NA	NA	K00020	KEGG
14_0903_05_40cm_scaffold_229919_1	Sample_12	30-40cm	Control	7	K00020	NA	NA	NA	K00020	KEGG
14_0919_05_20cm_scaffold_176065_2	Sample_18	10-20cm	Control	7	K00020	NA	NA	NA	K00020	KEGG
14_0927_12_40cm_scaffold_1019_24	Sample_8	30-40cm	Control	4	K00020	NA	NA	NA	K00020	KEGG
14_0927_12_40cm_scaffold_103466_2	Sample_8	30-40cm	Control	4	K00020	NA	NA	NA	K00020	KEGG
14_0927_12_40cm_scaffold_252038_1	Sample_8	30-40cm	Control	4	K00020	NA	NA	NA	K00020	KEGG
14_0927_05_20cm_scaffold_23889_3	Sample_3	10-20cm	Control	3.67	K00020	NA	NA	NA	K00020	KEGG
14_0927_05_20cm_scaffold_322671_1	Sample_3	10-20cm	Control	3.67	K00020	NA	NA	NA	K00020	KEGG
14_0903_02_20cm_scaffold_12178_3	Sample_9	10-20cm	Treatment	3	K00020	NA	NA	NA	K00020	KEGG
14_0903_02_20cm_scaffold_19690_2	Sample_9	10-20cm	Treatment	3	K00020	NA	NA	NA	K00020	KEGG
14_0903_12_40cm_200_scaffold_32419_3	Sample_16	30-40cm	Control	3	K00020	NA	NA	NA	K00020	KEGG
14_0919_09_20cm_scaffold_60203_1	Sample_19	10-20cm	Treatment	2.5	K00020	NA	NA	NA	K00020	KEGG
14_0927_02_40cm_scaffold_79005_3	Sample_2	30-40cm	Treatment	2	K00020	NA	NA	NA	K00020	KEGG
14_0927_05_40cm_scaffold_77776_1	Sample_4	30-40cm	Control	2	K00020	NA	NA	NA	K00020	KEGG
14_0927_05_40cm_scaffold_89747_2	Sample_4	30-40cm	Control	2	K00020	NA	NA	NA	K00020	KEGG
14_0903_02_20cm_scaffold_4119_10	Sample_9	10-20cm	Treatment	2	K00020	NA	NA	NA	K00020	KEGG
14_0903_09_20cm_scaffold_83424_1	Sample_13	10-20cm	Treatment	2	K00020	NA	NA	NA	K00020	KEGG
14_0903_12_40cm_200_scaffold_12267_2	Sample_16	30-40cm	Control	2	K00020	NA	NA	NA	K00020	KEGG
14_0927_02_40cm_scaffold_23211_3	Sample_2	30-40cm	Treatment	1	K00020	NA	NA	NA	K00020	KEGG
14_0927_05_20cm_scaffold_19435_9	Sample_3	10-20cm	Control	1	K00020	NA	NA	NA	K00020	KEGG
14_0927_05_20cm_scaffold_70182_4	Sample_3	10-20cm	Control	1	K00020	NA	NA	NA	K00020	KEGG
14_0927_05_40cm_scaffold_91660_3	Sample_4	30-40cm	Control	1	K00020	NA	NA	NA	K00020	KEGG
14_0927_09_20cm_scaffold_174821_2	Sample_5	10-20cm	Treatment	1	K00020	NA	NA	NA	K00020	KEGG
14_0927_09_20cm_scaffold_48918_1	Sample_5	10-20cm	Treatment	1	K00020	NA	NA	NA	K00020	KEGG
14_0927_09_40cm_scaffold_22381_6	Sample_6	30-40cm	Treatment	1	K00020	NA	NA	NA	K00020	KEGG
14_0927_12_40cm_scaffold_22160_3	Sample_8	30-40cm	Control	1	K00020	NA	NA	NA	K00020	KEGG
14_0927_12_40cm_scaffold_276952_1	Sample_8	30-40cm	Control	1	K00020	NA	NA	NA	K00020	KEGG
14_0903_02_20cm_scaffold_18626_5	Sample_9	10-20cm	Treatment	1	K00020	NA	NA	NA	K00020	KEGG
14_0903_02_20cm_scaffold_25894_3	Sample_9	10-20cm	Treatment	1	K00020	NA	NA	NA	K00020	KEGG
14_0903_02_20cm_scaffold_97452_1	Sample_9	10-20cm	Treatment	1	K00020	NA	NA	NA	K00020	KEGG
14_0903_02_40cm_scaffold_11944_2	Sample_10	30-40cm	Treatment	1	K00020	NA	NA	NA	K00020	KEGG
14_0903_05_20cm_scaffold_15283_1	Sample_11	10-20cm	Control	1	K00020	NA	NA	NA	K00020	KEGG
14_0903_05_40cm_scaffold_22849_2	Sample_12	30-40cm	Control	1	K00020	NA	NA	NA	K00020	KEGG
14_0903_05_40cm_scaffold_290_9	Sample_12	30-40cm	Control	1	K00020	NA	NA	NA	K00020	KEGG
14_0903_09_20cm_scaffold_11108_4	Sample_13	10-20cm	Treatment	1	K00020	NA	NA	NA	K00020	KEGG
14_0903_09_20cm_scaffold_8122_4	Sample_13	10-20cm	Treatment	1	K00020	NA	NA	NA	K00020	KEGG
14_0903_09_40cm_scaffold_129432_2	Sample_14	30-40cm	Treatment	1	K00020	NA	NA	NA	K00020	KEGG
14_0903_12_20cm_scaffold_202684_1	Sample_15	10-20cm	Control	1	K00020	NA	NA	NA	K00020	KEGG
14_0919_09_20cm_scaffold_31465_2	Sample_19	10-20cm	Treatment	1	K00020	NA	NA	NA	K00020	KEGG
14_0927_02_20cm_scaffold_143048_2	Sample_1	10-20cm	Treatment	17	K00024	NA	NA	NA	K00024	KEGG
14_0903_05_40cm_scaffold_188989_1	Sample_12	30-40cm	Control	12	K00024	NA	NA	NA	K00024	KEGG
14_0903_02_20cm_scaffold_128309_2	Sample_9	10-20cm	Treatment	11	K00024	NA	NA	NA	K00024	KEGG
14_0903_09_20cm_scaffold_6651_1	Sample_13	10-20cm	Treatment	10	K00024	NA	NA	NA	K00024	KEGG
14_0919_05_20cm_scaffold_65908_2	Sample_18	10-20cm	Control	10	K00024	NA	NA	NA	K00024	KEGG
14_0903_02_40cm_scaffold_8239_1	Sample_10	30-40cm	Treatment	9	K00024	NA	NA	NA	K00024	KEGG
14_0903_05_20cm_scaffold_18422_4	Sample_11	10-20cm	Control	9	K00024	NA	NA	NA	K00024	KEGG
14_0927_09_20cm_scaffold_151204_1	Sample_5	10-20cm	Treatment	8.5	K00024	NA	NA	NA	K00024	KEGG
14_0927_05_20cm_scaffold_12085_8	Sample_3	10-20cm	Control	8	K00024	NA	NA	NA	K00024	KEGG
14_0927_05_20cm_scaffold_24809_4	Sample_3	10-20cm	Control	8	K00024	NA	NA	NA	K00024	KEGG
14_0927_05_40cm_scaffold_155553_1	Sample_4	30-40cm	Control	8	K00024	NA	NA	NA	K00024	KEGG
14_0903_05_20cm_scaffold_16415_1	Sample_11	10-20cm	Control	8	K00024	NA	NA	NA	K00024	KEGG
14_0927_05_20cm_scaffold_45734_4	Sample_3	10-20cm	Control	7.5	K00024	NA	NA	NA	K00024	KEGG
14_0903_02_20cm_scaffold_16148_2	Sample_9	10-20cm	Treatment	7	K00024	NA	NA	NA	K00024	KEGG
14_0919_05_20cm_scaffold_24620_5	Sample_18	10-20cm	Control	7	K00024	NA	NA	NA	K00024	KEGG
14_0919_05_20cm_scaffold_85439_1	Sample_18	10-20cm	Control	7	K00024	NA	NA	NA	K00024	KEGG
14_0927_05_20cm_scaffold_2991_17	Sample_3	10-20cm	Control	6.5	K00024	NA	NA	NA	K00024	KEGG
14_0927_05_20cm_scaffold_3771_5	Sample_3	10-20cm	Control	6	K00024	NA	NA	NA	K00024	KEGG
14_0903_05_20cm_scaffold_83612_2	Sample_11	10-20cm	Control	6	K00024	NA	NA	NA	K00024	KEGG
14_0903_05_20cm_scaffold_9281_4	Sample_11	10-20cm	Control	6	K00024	NA	NA	NA	K00024	KEGG
14_0927_09_20cm_scaffold_35374_3	Sample_5	10-20cm	Treatment	5.5	K00024	NA	NA	NA	K00024	KEGG
14_0927_09_40cm_scaffold_11254_3	Sample_6	30-40cm	Treatment	5	K00024	NA	NA	NA	K00024	KEGG
14_0927_09_40cm_scaffold_14979_1	Sample_6	30-40cm	Treatment	5	K00024	NA	NA	NA	K00024	KEGG
14_0903_02_40cm_scaffold_19328_3	Sample_10	30-40cm	Treatment	5	K00024	NA	NA	NA	K00024	KEGG
14_0903_05_40cm_scaffold_75182_2	Sample_12	30-40cm	Control	5	K00024	NA	NA	NA	K00024	KEGG
14_0927_05_40cm_scaffold_73988_1	Sample_4	30-40cm	Control	4	K00024	NA	NA	NA	K00024	KEGG
14_0903_05_40cm_scaffold_110766_1	Sample_12	30-40cm	Control	4	K00024	NA	NA	NA	K00024	KEGG
14_0903_05_40cm_scaffold_150155_2	Sample_12	30-40cm	Control	4	K00024	NA	NA	NA	K00024	KEGG
14_0919_09_20cm_scaffold_72018_3	Sample_19	10-20cm	Treatment	4	K00024	NA	NA	NA	K00024	KEGG
14_0927_05_20cm_scaffold_42964_4	Sample_3	10-20cm	Control	3	K00024	NA	NA	NA	K00024	KEGG
14_0927_09_20cm_scaffold_10552_4	Sample_5	10-20cm	Treatment	3	K00024	NA	NA	NA	K00024	KEGG
14_0927_09_20cm_scaffold_14629_20	Sample_5	10-20cm	Treatment	3	K00024	NA	NA	NA	K00024	KEGG
14_0903_09_20cm_scaffold_180528_2	Sample_13	10-20cm	Treatment	3	K00024	NA	NA	NA	K00024	KEGG
14_0919_05_20cm_scaffold_74265_2	Sample_18	10-20cm	Control	3	K00024	NA	NA	NA	K00024	KEGG
14_0927_02_20cm_scaffold_205975_1	Sample_1	10-20cm	Treatment	2	K00024	NA	NA	NA	K00024	KEGG
14_0927_02_20cm_scaffold_3721_2	Sample_1	10-20cm	Treatment	2	K00024	NA	NA	NA	K00024	KEGG
14_0927_02_40cm_scaffold_24320_4	Sample_2	30-40cm	Treatment	2	K00024	NA	NA	NA	K00024	KEGG
14_0927_05_40cm_scaffold_134325_1	Sample_4	30-40cm	Control	2	K00024	NA	NA	NA	K00024	KEGG
14_0927_05_40cm_scaffold_4914_3	Sample_4	30-40cm	Control	2	K00024	NA	NA	NA	K00024	KEGG
14_0903_02_20cm_scaffold_67464_1	Sample_9	10-20cm	Treatment	2	K00024	NA	NA	NA	K00024	KEGG
14_0903_02_20cm_scaffold_72269_2	Sample_9	10-20cm	Treatment	2	K00024	NA	NA	NA	K00024	KEGG
14_0919_09_20cm_scaffold_30842_1	Sample_19	10-20cm	Treatment	2	K00024	NA	NA	NA	K00024	KEGG
14_0927_02_40cm_scaffold_19049_3	Sample_2	30-40cm	Treatment	1	K00024	NA	NA	NA	K00024	KEGG
14_0927_05_40cm_scaffold_4284_3	Sample_4	30-40cm	Control	1	K00024	NA	NA	NA	K00024	KEGG
14_0927_09_20cm_scaffold_745_12	Sample_5	10-20cm	Treatment	1	K00024	NA	NA	NA	K00024	KEGG
14_0927_09_40cm_scaffold_319674_1	Sample_6	30-40cm	Treatment	1	K00024	NA	NA	NA	K00024	KEGG
14_0903_02_20cm_scaffold_125427_2	Sample_9	10-20cm	Treatment	1	K00024	NA	NA	NA	K00024	KEGG
14_0903_02_20cm_scaffold_74_24	Sample_9	10-20cm	Treatment	1	K00024	NA	NA	NA	K00024	KEGG
14_0903_09_40cm_scaffold_237728_2	Sample_14	30-40cm	Treatment	1	K00024	NA	NA	NA	K00024	KEGG
14_0919_02_20cm_scaffold_184426_2	Sample_17	10-20cm	Treatment	1	K00024	NA	NA	NA	K00024	KEGG
14_0919_02_20cm_scaffold_64187_2	Sample_17	10-20cm	Treatment	1	K00024	NA	NA	NA	K00024	KEGG
14_0919_09_20cm_scaffold_88642_2	Sample_19	10-20cm	Treatment	1	K00024	NA	NA	NA	K00024	KEGG
14_0927_05_40cm_scaffold_140731_4	Sample_4	30-40cm	Control	6	K00027	NA	NA	NA	K00027	KEGG
14_0927_02_40cm_scaffold_127968_2	Sample_2	30-40cm	Treatment	5	K00027	NA	NA	NA	K00027	KEGG
14_0903_05_40cm_scaffold_55121_1	Sample_12	30-40cm	Control	1	K00027	NA	NA	NA	K00027	KEGG
14_0903_05_20cm_scaffold_4410_2	Sample_11	10-20cm	Control	1	K00029	NA	NA	NA	K00029	KEGG
14_0903_09_20cm_scaffold_31433_1	Sample_13	10-20cm	Treatment	1	K00030	NA	NA	NA	K00030	KEGG
14_0927_09_40cm_scaffold_280205_1	Sample_6	30-40cm	Treatment	22	K00031	NA	NA	NA	K00031	KEGG
14_0903_09_20cm_scaffold_25867_1	Sample_13	10-20cm	Treatment	9	K00031	NA	NA	NA	K00031	KEGG
14_0903_09_40cm_scaffold_231818_1	Sample_14	30-40cm	Treatment	6.45	K00031	NA	NA	NA	K00031	KEGG
14_0927_05_20cm_scaffold_84435_1	Sample_3	10-20cm	Control	6.1	K00031	NA	NA	NA	K00031	KEGG
14_0927_09_20cm_scaffold_543_22	Sample_5	10-20cm	Treatment	6	K00031	NA	NA	NA	K00031	KEGG
14_0927_02_20cm_scaffold_57_66	Sample_1	10-20cm	Treatment	5.5	K00031	NA	NA	NA	K00031	KEGG
14_0927_02_20cm_scaffold_3899_3	Sample_1	10-20cm	Treatment	5	K00031	NA	NA	NA	K00031	KEGG
14_0927_05_20cm_scaffold_104_54	Sample_3	10-20cm	Control	5	K00031	NA	NA	NA	K00031	KEGG
14_0927_05_20cm_scaffold_586_33	Sample_3	10-20cm	Control	5	K00031	NA	NA	NA	K00031	KEGG
14_0903_09_40cm_scaffold_0_132	Sample_14	30-40cm	Treatment	4.45	K00031	NA	NA	NA	K00031	KEGG
14_0919_09_20cm_scaffold_4971_3	Sample_19	10-20cm	Treatment	4.34	K00031	NA	NA	NA	K00031	KEGG
14_0927_12_40cm_scaffold_741_24	Sample_8	30-40cm	Control	4.18	K00031	NA	NA	NA	K00031	KEGG
14_0903_02_20cm_scaffold_109262_1	Sample_9	10-20cm	Treatment	4	K00031	NA	NA	NA	K00031	KEGG
14_0903_05_40cm_scaffold_111114_1	Sample_12	30-40cm	Control	4	K00031	NA	NA	NA	K00031	KEGG
14_0903_12_40cm_200_scaffold_307_15	Sample_16	30-40cm	Control	4	K00031	NA	NA	NA	K00031	KEGG
14_0919_09_20cm_scaffold_129611_1	Sample_19	10-20cm	Treatment	4	K00031	NA	NA	NA	K00031	KEGG
14_0919_09_20cm_scaffold_109_16	Sample_19	10-20cm	Treatment	3.8	K00031	NA	NA	NA	K00031	KEGG
14_0927_05_40cm_scaffold_17987_2	Sample_4	30-40cm	Control	3.67	K00031	NA	NA	NA	K00031	KEGG
14_0927_12_20cm_scaffold_239_36	Sample_7	10-20cm	Control	3.27	K00031	NA	NA	NA	K00031	KEGG
14_0927_12_40cm_scaffold_119633_1	Sample_8	30-40cm	Control	3.18	K00031	NA	NA	NA	K00031	KEGG
14_0927_12_40cm_scaffold_5492_23	Sample_8	30-40cm	Control	3.18	K00031	NA	NA	NA	K00031	KEGG
14_0927_05_20cm_scaffold_136997_1	Sample_3	10-20cm	Control	3.15	K00031	NA	NA	NA	K00031	KEGG
14_0927_05_20cm_scaffold_66920_4	Sample_3	10-20cm	Control	3.15	K00031	NA	NA	NA	K00031	KEGG
14_0927_05_20cm_scaffold_111751_1	Sample_3	10-20cm	Control	3.1	K00031	NA	NA	NA	K00031	KEGG
14_0927_05_20cm_scaffold_922_5	Sample_3	10-20cm	Control	3.1	K00031	NA	NA	NA	K00031	KEGG
14_0927_05_40cm_scaffold_70111_1	Sample_4	30-40cm	Control	3	K00031	NA	NA	NA	K00031	KEGG
14_0903_02_40cm_scaffold_19447_1	Sample_10	30-40cm	Treatment	3	K00031	NA	NA	NA	K00031	KEGG
14_0903_02_40cm_scaffold_68470_1	Sample_10	30-40cm	Treatment	3	K00031	NA	NA	NA	K00031	KEGG
14_0903_05_20cm_scaffold_103880_1	Sample_11	10-20cm	Control	3	K00031	NA	NA	NA	K00031	KEGG
14_0903_12_40cm_200_scaffold_83763_1	Sample_16	30-40cm	Control	3	K00031	NA	NA	NA	K00031	KEGG
14_0919_12_20cm_scaffold_133275_1	Sample_20	10-20cm	Control	3	K00031	NA	NA	NA	K00031	KEGG
14_0919_09_20cm_scaffold_5862_1	Sample_19	10-20cm	Treatment	2.91	K00031	NA	NA	NA	K00031	KEGG
14_0927_12_20cm_scaffold_82340_3	Sample_7	10-20cm	Control	2.77	K00031	NA	NA	NA	K00031	KEGG
14_0927_05_40cm_scaffold_588_2	Sample_4	30-40cm	Control	2.67	K00031	NA	NA	NA	K00031	KEGG
14_0927_05_40cm_scaffold_680_14	Sample_4	30-40cm	Control	2.67	K00031	NA	NA	NA	K00031	KEGG
14_0927_05_20cm_scaffold_289391_1	Sample_3	10-20cm	Control	2.65	K00031	NA	NA	NA	K00031	KEGG
14_0927_05_20cm_scaffold_3222_5	Sample_3	10-20cm	Control	2.65	K00031	NA	NA	NA	K00031	KEGG
14_0919_05_20cm_scaffold_27895_4	Sample_18	10-20cm	Control	2.6	K00031	NA	NA	NA	K00031	KEGG
14_0919_05_20cm_scaffold_88255_1	Sample_18	10-20cm	Control	2.6	K00031	NA	NA	NA	K00031	KEGG
14_0919_09_20cm_scaffold_16957_1	Sample_19	10-20cm	Treatment	2.54	K00031	NA	NA	NA	K00031	KEGG
14_0927_05_20cm_scaffold_6842_8	Sample_3	10-20cm	Control	2.46	K00031	NA	NA	NA	K00031	KEGG
14_0903_09_40cm_scaffold_15088_3	Sample_14	30-40cm	Treatment	2.45	K00031	NA	NA	NA	K00031	KEGG
14_0903_09_40cm_scaffold_44449_1	Sample_14	30-40cm	Treatment	2.45	K00031	NA	NA	NA	K00031	KEGG
14_0903_09_40cm_scaffold_5653_3	Sample_14	30-40cm	Treatment	2.45	K00031	NA	NA	NA	K00031	KEGG
14_0927_12_20cm_scaffold_61308_3	Sample_7	10-20cm	Control	2.27	K00031	NA	NA	NA	K00031	KEGG
14_0919_09_20cm_scaffold_118164_1	Sample_19	10-20cm	Treatment	2.2	K00031	NA	NA	NA	K00031	KEGG
14_0919_09_20cm_scaffold_60122_1	Sample_19	10-20cm	Treatment	2.2	K00031	NA	NA	NA	K00031	KEGG
14_0927_12_40cm_scaffold_1164_17	Sample_8	30-40cm	Control	2.18	K00031	NA	NA	NA	K00031	KEGG
14_0927_05_20cm_scaffold_4307_7	Sample_3	10-20cm	Control	2.1	K00031	NA	NA	NA	K00031	KEGG
14_0927_05_20cm_scaffold_48749_3	Sample_3	10-20cm	Control	2.1	K00031	NA	NA	NA	K00031	KEGG
14_0927_05_20cm_scaffold_5089_2	Sample_3	10-20cm	Control	2.1	K00031	NA	NA	NA	K00031	KEGG
14_0927_05_20cm_scaffold_69853_1	Sample_3	10-20cm	Control	2.1	K00031	NA	NA	NA	K00031	KEGG
14_0927_05_20cm_scaffold_74923_1	Sample_3	10-20cm	Control	2.1	K00031	NA	NA	NA	K00031	KEGG
14_0927_05_20cm_scaffold_8218_5	Sample_3	10-20cm	Control	2.1	K00031	NA	NA	NA	K00031	KEGG
14_0927_05_20cm_scaffold_251875_1	Sample_3	10-20cm	Control	2	K00031	NA	NA	NA	K00031	KEGG
14_0927_05_20cm_scaffold_4780_4	Sample_3	10-20cm	Control	2	K00031	NA	NA	NA	K00031	KEGG
14_0927_05_40cm_scaffold_138503_3	Sample_4	30-40cm	Control	2	K00031	NA	NA	NA	K00031	KEGG
14_0927_09_20cm_scaffold_560927_1	Sample_5	10-20cm	Treatment	2	K00031	NA	NA	NA	K00031	KEGG
14_0903_02_20cm_scaffold_168904_2	Sample_9	10-20cm	Treatment	2	K00031	NA	NA	NA	K00031	KEGG
14_0903_02_20cm_scaffold_411629_2	Sample_9	10-20cm	Treatment	2	K00031	NA	NA	NA	K00031	KEGG
14_0903_09_40cm_scaffold_254854_1	Sample_14	30-40cm	Treatment	2	K00031	NA	NA	NA	K00031	KEGG
14_0903_12_40cm_200_scaffold_5328_6	Sample_16	30-40cm	Control	2	K00031	NA	NA	NA	K00031	KEGG
14_0919_09_20cm_scaffold_113069_1	Sample_19	10-20cm	Treatment	2	K00031	NA	NA	NA	K00031	KEGG
14_0927_12_20cm_scaffold_100_91	Sample_7	10-20cm	Control	1.77	K00031	NA	NA	NA	K00031	KEGG
14_0927_12_20cm_scaffold_107387_1	Sample_7	10-20cm	Control	1.77	K00031	NA	NA	NA	K00031	KEGG
14_0927_12_20cm_scaffold_12509_4	Sample_7	10-20cm	Control	1.77	K00031	NA	NA	NA	K00031	KEGG
14_0927_12_20cm_scaffold_23303_4	Sample_7	10-20cm	Control	1.77	K00031	NA	NA	NA	K00031	KEGG
14_0927_12_20cm_scaffold_29692_2	Sample_7	10-20cm	Control	1.77	K00031	NA	NA	NA	K00031	KEGG
14_0927_12_20cm_scaffold_5522_3	Sample_7	10-20cm	Control	1.77	K00031	NA	NA	NA	K00031	KEGG
14_0927_12_20cm_scaffold_71214_1	Sample_7	10-20cm	Control	1.77	K00031	NA	NA	NA	K00031	KEGG
14_0927_12_20cm_scaffold_99599_1	Sample_7	10-20cm	Control	1.77	K00031	NA	NA	NA	K00031	KEGG
14_0919_05_20cm_scaffold_1345_22	Sample_18	10-20cm	Control	1.6	K00031	NA	NA	NA	K00031	KEGG
14_0919_05_20cm_scaffold_146012_3	Sample_18	10-20cm	Control	1.6	K00031	NA	NA	NA	K00031	KEGG
14_0919_05_20cm_scaffold_16463_3	Sample_18	10-20cm	Control	1.6	K00031	NA	NA	NA	K00031	KEGG
14_0919_05_20cm_scaffold_2304_1	Sample_18	10-20cm	Control	1.6	K00031	NA	NA	NA	K00031	KEGG
14_0919_05_20cm_scaffold_25682_2	Sample_18	10-20cm	Control	1.6	K00031	NA	NA	NA	K00031	KEGG
14_0919_05_20cm_scaffold_815_60	Sample_18	10-20cm	Control	1.6	K00031	NA	NA	NA	K00031	KEGG
14_0927_12_20cm_scaffold_117107_2	Sample_7	10-20cm	Control	1.58	K00031	NA	NA	NA	K00031	KEGG
14_0903_09_40cm_scaffold_102260_1	Sample_14	30-40cm	Treatment	1.45	K00031	NA	NA	NA	K00031	KEGG
14_0903_09_40cm_scaffold_148053_1	Sample_14	30-40cm	Treatment	1.45	K00031	NA	NA	NA	K00031	KEGG
14_0903_09_40cm_scaffold_1_70	Sample_14	30-40cm	Treatment	1.45	K00031	NA	NA	NA	K00031	KEGG
14_0903_09_40cm_scaffold_226350_1	Sample_14	30-40cm	Treatment	1.45	K00031	NA	NA	NA	K00031	KEGG
14_0903_09_40cm_scaffold_43290_4	Sample_14	30-40cm	Treatment	1.45	K00031	NA	NA	NA	K00031	KEGG
14_0903_09_40cm_scaffold_8889_7	Sample_14	30-40cm	Treatment	1.45	K00031	NA	NA	NA	K00031	KEGG
14_0919_05_20cm_scaffold_3913_5	Sample_18	10-20cm	Control	1.22	K00031	NA	NA	NA	K00031	KEGG
14_0927_12_40cm_scaffold_10263_2	Sample_8	30-40cm	Control	1.18	K00031	NA	NA	NA	K00031	KEGG
14_0927_12_40cm_scaffold_11669_3	Sample_8	30-40cm	Control	1.18	K00031	NA	NA	NA	K00031	KEGG
14_0927_12_40cm_scaffold_152511_1	Sample_8	30-40cm	Control	1.18	K00031	NA	NA	NA	K00031	KEGG
14_0927_12_40cm_scaffold_1682_12	Sample_8	30-40cm	Control	1.18	K00031	NA	NA	NA	K00031	KEGG
14_0927_12_40cm_scaffold_21_51	Sample_8	30-40cm	Control	1.18	K00031	NA	NA	NA	K00031	KEGG
14_0927_12_40cm_scaffold_6662_16	Sample_8	30-40cm	Control	1.18	K00031	NA	NA	NA	K00031	KEGG
14_0927_12_40cm_scaffold_87328_1	Sample_8	30-40cm	Control	1.18	K00031	NA	NA	NA	K00031	KEGG
14_0927_02_40cm_scaffold_77612_1	Sample_2	30-40cm	Treatment	1	K00031	NA	NA	NA	K00031	KEGG
14_0927_05_20cm_scaffold_13515_1	Sample_3	10-20cm	Control	1	K00031	NA	NA	NA	K00031	KEGG
14_0903_05_20cm_scaffold_102791_1	Sample_11	10-20cm	Control	1	K00031	NA	NA	NA	K00031	KEGG
14_0903_05_40cm_scaffold_197381_1	Sample_12	30-40cm	Control	1	K00031	NA	NA	NA	K00031	KEGG
14_0927_02_20cm_scaffold_56242_3	Sample_1	10-20cm	Treatment	26	K00033	NA	NA	NA	K00033	KEGG
14_0919_09_20cm_scaffold_63231_2	Sample_19	10-20cm	Treatment	26	K00033	NA	NA	NA	K00033	KEGG
14_0927_09_20cm_scaffold_28211_3	Sample_5	10-20cm	Treatment	23	K00033	NA	NA	NA	K00033	KEGG
14_0927_02_20cm_scaffold_43105_2	Sample_1	10-20cm	Treatment	19.5	K00033	NA	NA	NA	K00033	KEGG
14_0903_05_20cm_scaffold_19963_2	Sample_11	10-20cm	Control	14	K00033	NA	NA	NA	K00033	KEGG
14_0927_02_20cm_scaffold_173318_1	Sample_1	10-20cm	Treatment	12	K00033	NA	NA	NA	K00033	KEGG
14_0927_05_20cm_scaffold_96885_3	Sample_3	10-20cm	Control	12	K00033	NA	NA	NA	K00033	KEGG
14_0927_05_20cm_scaffold_138101_3	Sample_3	10-20cm	Control	11	K00033	NA	NA	NA	K00033	KEGG
14_0919_05_20cm_scaffold_42100_3	Sample_18	10-20cm	Control	11	K00033	NA	NA	NA	K00033	KEGG
14_0927_09_20cm_scaffold_89249_2	Sample_5	10-20cm	Treatment	9	K00033	NA	NA	NA	K00033	KEGG
14_0919_09_20cm_scaffold_12254_3	Sample_19	10-20cm	Treatment	9	K00033	NA	NA	NA	K00033	KEGG
14_0927_05_20cm_scaffold_10504_1	Sample_3	10-20cm	Control	8	K00033	NA	NA	NA	K00033	KEGG
14_0927_09_40cm_scaffold_119229_2	Sample_6	30-40cm	Treatment	8	K00033	NA	NA	NA	K00033	KEGG
14_0919_09_20cm_scaffold_3_2	Sample_19	10-20cm	Treatment	8	K00033	NA	NA	NA	K00033	KEGG
14_0927_05_20cm_scaffold_104646_1	Sample_3	10-20cm	Control	6.67	K00033	NA	NA	NA	K00033	KEGG
14_0927_02_20cm_scaffold_127168_2	Sample_1	10-20cm	Treatment	6	K00033	NA	NA	NA	K00033	KEGG
14_0927_09_40cm_scaffold_67394_1	Sample_6	30-40cm	Treatment	6	K00033	NA	NA	NA	K00033	KEGG
14_0903_09_20cm_scaffold_37630_1	Sample_13	10-20cm	Treatment	6	K00033	NA	NA	NA	K00033	KEGG
14_0919_05_20cm_scaffold_7141_5	Sample_18	10-20cm	Control	6	K00033	NA	NA	NA	K00033	KEGG
14_0919_05_20cm_scaffold_47253_2	Sample_18	10-20cm	Control	5	K00033	NA	NA	NA	K00033	KEGG
14_0919_09_20cm_scaffold_74739_1	Sample_19	10-20cm	Treatment	4.17	K00033	NA	NA	NA	K00033	KEGG
14_0927_09_20cm_scaffold_15458_4	Sample_5	10-20cm	Treatment	4	K00033	NA	NA	NA	K00033	KEGG
14_0927_09_20cm_scaffold_109309_1	Sample_5	10-20cm	Treatment	3	K00033	NA	NA	NA	K00033	KEGG
14_0927_09_40cm_scaffold_116360_2	Sample_6	30-40cm	Treatment	3	K00033	NA	NA	NA	K00033	KEGG
14_0903_02_20cm_scaffold_80974_4	Sample_9	10-20cm	Treatment	3	K00033	NA	NA	NA	K00033	KEGG
14_0927_05_20cm_scaffold_105363_1	Sample_3	10-20cm	Control	2.67	K00033	NA	NA	NA	K00033	KEGG
14_0919_09_20cm_scaffold_57506_1	Sample_19	10-20cm	Treatment	2.17	K00033	NA	NA	NA	K00033	KEGG
14_0927_02_20cm_scaffold_15478_3	Sample_1	10-20cm	Treatment	2	K00033	NA	NA	NA	K00033	KEGG
14_0927_09_40cm_scaffold_1811_12	Sample_6	30-40cm	Treatment	2	K00033	NA	NA	NA	K00033	KEGG
14_0903_02_20cm_scaffold_213124_2	Sample_9	10-20cm	Treatment	2	K00033	NA	NA	NA	K00033	KEGG
14_0919_09_20cm_scaffold_38576_2	Sample_19	10-20cm	Treatment	2	K00033	NA	NA	NA	K00033	KEGG
14_0919_09_20cm_scaffold_40246_3	Sample_19	10-20cm	Treatment	1.67	K00033	NA	NA	NA	K00033	KEGG
14_0927_02_20cm_scaffold_1974_4	Sample_1	10-20cm	Treatment	1.5	K00033	NA	NA	NA	K00033	KEGG
14_0927_02_20cm_scaffold_46007_2	Sample_1	10-20cm	Treatment	1	K00033	NA	NA	NA	K00033	KEGG
14_0927_05_40cm_scaffold_202226_1	Sample_4	30-40cm	Control	1	K00033	NA	NA	NA	K00033	KEGG
14_0927_09_20cm_scaffold_105876_1	Sample_5	10-20cm	Treatment	1	K00033	NA	NA	NA	K00033	KEGG
14_0903_02_40cm_scaffold_34022_1	Sample_10	30-40cm	Treatment	1	K00033	NA	NA	NA	K00033	KEGG
14_0903_05_40cm_scaffold_1965_4	Sample_12	30-40cm	Control	1	K00033	NA	NA	NA	K00033	KEGG
14_0903_09_20cm_scaffold_6424_2	Sample_13	10-20cm	Treatment	1	K00033	NA	NA	NA	K00033	KEGG
14_0927_09_40cm_scaffold_145683_1	Sample_6	30-40cm	Treatment	5	K00034	NA	NA	NA	K00034	KEGG
14_0927_05_20cm_scaffold_19639_3	Sample_3	10-20cm	Control	2	K00034	NA	NA	NA	K00034	KEGG
14_0927_09_20cm_scaffold_51186_1	Sample_5	10-20cm	Treatment	1	K00034	NA	NA	NA	K00034	KEGG
14_0927_02_20cm_scaffold_158294_1	Sample_1	10-20cm	Treatment	11.83	K00036	NA	NA	NA	K00036	KEGG
14_0927_02_20cm_scaffold_136048_2	Sample_1	10-20cm	Treatment	11	K00036	NA	NA	NA	K00036	KEGG
14_0927_02_20cm_scaffold_134483_1	Sample_1	10-20cm	Treatment	10.83	K00036	NA	NA	NA	K00036	KEGG
14_0927_05_40cm_scaffold_77406_2	Sample_4	30-40cm	Control	10.8	K00036	NA	NA	NA	K00036	KEGG
14_0927_05_20cm_scaffold_38683_4	Sample_3	10-20cm	Control	10.33	K00036	NA	NA	NA	K00036	KEGG
14_0903_02_20cm_scaffold_103689_1	Sample_9	10-20cm	Treatment	8	K00036	NA	NA	NA	K00036	KEGG
14_0903_12_40cm_200_scaffold_10743_1	Sample_16	30-40cm	Control	8	K00036	NA	NA	NA	K00036	KEGG
14_0927_05_40cm_scaffold_22150_4	Sample_4	30-40cm	Control	7.8	K00036	NA	NA	NA	K00036	KEGG
14_0927_02_20cm_scaffold_200912_1	Sample_1	10-20cm	Treatment	7	K00036	NA	NA	NA	K00036	KEGG
14_0903_02_20cm_scaffold_38402_6	Sample_9	10-20cm	Treatment	7	K00036	NA	NA	NA	K00036	KEGG
14_0927_05_20cm_scaffold_35775_2	Sample_3	10-20cm	Control	5.33	K00036	NA	NA	NA	K00036	KEGG
14_0927_02_40cm_scaffold_94659_3	Sample_2	30-40cm	Treatment	5	K00036	NA	NA	NA	K00036	KEGG
14_0919_05_20cm_scaffold_59340_1	Sample_18	10-20cm	Control	5	K00036	NA	NA	NA	K00036	KEGG
14_0927_05_40cm_scaffold_100736_3	Sample_4	30-40cm	Control	3.8	K00036	NA	NA	NA	K00036	KEGG
14_0927_02_20cm_scaffold_7323_4	Sample_1	10-20cm	Treatment	3.33	K00036	NA	NA	NA	K00036	KEGG
14_0927_05_20cm_scaffold_23515_3	Sample_3	10-20cm	Control	3.33	K00036	NA	NA	NA	K00036	KEGG
14_0927_09_20cm_scaffold_23482_5	Sample_5	10-20cm	Treatment	3	K00036	NA	NA	NA	K00036	KEGG
14_0927_02_20cm_scaffold_49791_4	Sample_1	10-20cm	Treatment	2.83	K00036	NA	NA	NA	K00036	KEGG
14_0927_02_20cm_scaffold_335_7	Sample_1	10-20cm	Treatment	2.33	K00036	NA	NA	NA	K00036	KEGG
14_0927_05_20cm_scaffold_10815_8	Sample_3	10-20cm	Control	2	K00036	NA	NA	NA	K00036	KEGG
14_0927_05_40cm_scaffold_202226_2	Sample_4	30-40cm	Control	2	K00036	NA	NA	NA	K00036	KEGG
14_0903_02_40cm_scaffold_23482_3	Sample_10	30-40cm	Treatment	2	K00036	NA	NA	NA	K00036	KEGG
14_0903_05_40cm_scaffold_182445_1	Sample_12	30-40cm	Control	2	K00036	NA	NA	NA	K00036	KEGG
14_0919_02_20cm_scaffold_154996_1	Sample_17	10-20cm	Treatment	2	K00036	NA	NA	NA	K00036	KEGG
14_0927_02_20cm_scaffold_109005_1	Sample_1	10-20cm	Treatment	1.83	K00036	NA	NA	NA	K00036	KEGG
14_0927_05_20cm_scaffold_52695_1	Sample_3	10-20cm	Control	1	K00036	NA	NA	NA	K00036	KEGG
14_0903_05_40cm_scaffold_54735_2	Sample_12	30-40cm	Control	1	K00036	NA	NA	NA	K00036	KEGG
14_0903_09_20cm_scaffold_70155_3	Sample_13	10-20cm	Treatment	28	K00038	NA	NA	NA	K00038	KEGG
14_0927_02_20cm_scaffold_93644_2	Sample_1	10-20cm	Treatment	27	K00038	NA	NA	NA	K00038	KEGG
14_0927_09_20cm_scaffold_36231_1	Sample_5	10-20cm	Treatment	22.5	K00038	NA	NA	NA	K00038	KEGG
14_0927_09_20cm_scaffold_134737_2	Sample_5	10-20cm	Treatment	21.5	K00038	NA	NA	NA	K00038	KEGG
14_0903_12_40cm_200_scaffold_50274_1	Sample_16	30-40cm	Control	19	K00038	NA	NA	NA	K00038	KEGG
14_0927_05_40cm_scaffold_2954_6	Sample_4	30-40cm	Control	18	K00038	NA	NA	NA	K00038	KEGG
14_0903_02_20cm_scaffold_2989_6	Sample_9	10-20cm	Treatment	17	K00038	NA	NA	NA	K00038	KEGG
14_0927_09_40cm_scaffold_12876_4	Sample_6	30-40cm	Treatment	14	K00038	NA	NA	NA	K00038	KEGG
14_0903_02_40cm_scaffold_24584_2	Sample_10	30-40cm	Treatment	13	K00038	NA	NA	NA	K00038	KEGG
14_0903_05_40cm_scaffold_46899_2	Sample_12	30-40cm	Control	13	K00038	NA	NA	NA	K00038	KEGG
14_0927_05_40cm_scaffold_72721_3	Sample_4	30-40cm	Control	12.29	K00038	NA	NA	NA	K00038	KEGG
14_0927_05_40cm_scaffold_60230_2	Sample_4	30-40cm	Control	10	K00038	NA	NA	NA	K00038	KEGG
14_0927_09_20cm_scaffold_175896_4	Sample_5	10-20cm	Treatment	10	K00038	NA	NA	NA	K00038	KEGG
14_0903_05_40cm_scaffold_1038_29	Sample_12	30-40cm	Control	10	K00038	NA	NA	NA	K00038	KEGG
14_0927_12_40cm_scaffold_150833_1	Sample_8	30-40cm	Control	9.17	K00038	NA	NA	NA	K00038	KEGG
14_0919_09_20cm_scaffold_64420_2	Sample_19	10-20cm	Treatment	8.5	K00038	NA	NA	NA	K00038	KEGG
14_0927_12_40cm_scaffold_30160_3	Sample_8	30-40cm	Control	6	K00038	NA	NA	NA	K00038	KEGG
14_0903_02_40cm_scaffold_6348_3	Sample_10	30-40cm	Treatment	6	K00038	NA	NA	NA	K00038	KEGG
14_0927_05_20cm_scaffold_286544_1	Sample_3	10-20cm	Control	5.4	K00038	NA	NA	NA	K00038	KEGG
14_0927_05_20cm_scaffold_133502_1	Sample_3	10-20cm	Control	5.33	K00038	NA	NA	NA	K00038	KEGG
14_0927_05_40cm_scaffold_224850_1	Sample_4	30-40cm	Control	5.29	K00038	NA	NA	NA	K00038	KEGG
14_0927_12_40cm_scaffold_160311_1	Sample_8	30-40cm	Control	5.17	K00038	NA	NA	NA	K00038	KEGG
14_0927_09_20cm_scaffold_171365_1	Sample_5	10-20cm	Treatment	4.5	K00038	NA	NA	NA	K00038	KEGG
14_0927_12_40cm_scaffold_134993_2	Sample_8	30-40cm	Control	4.17	K00038	NA	NA	NA	K00038	KEGG
14_0927_02_40cm_scaffold_288_6	Sample_2	30-40cm	Treatment	4	K00038	NA	NA	NA	K00038	KEGG
14_0927_12_20cm_scaffold_118378_2	Sample_7	10-20cm	Control	4	K00038	NA	NA	NA	K00038	KEGG
14_0927_02_40cm_scaffold_37376_2	Sample_2	30-40cm	Treatment	3	K00038	NA	NA	NA	K00038	KEGG
14_0927_05_40cm_scaffold_145792_1	Sample_4	30-40cm	Control	3	K00038	NA	NA	NA	K00038	KEGG
14_0903_05_20cm_scaffold_19921_5	Sample_11	10-20cm	Control	3	K00038	NA	NA	NA	K00038	KEGG
14_0903_09_40cm_scaffold_23143_3	Sample_14	30-40cm	Treatment	3	K00038	NA	NA	NA	K00038	KEGG
14_0927_09_40cm_scaffold_36681_4	Sample_6	30-40cm	Treatment	2	K00038	NA	NA	NA	K00038	KEGG
14_0903_05_40cm_scaffold_101192_4	Sample_12	30-40cm	Control	2	K00038	NA	NA	NA	K00038	KEGG
14_0927_09_20cm_scaffold_6587_7	Sample_5	10-20cm	Treatment	1.5	K00038	NA	NA	NA	K00038	KEGG
14_0927_09_20cm_scaffold_24984_2	Sample_5	10-20cm	Treatment	1	K00038	NA	NA	NA	K00038	KEGG
14_0927_09_20cm_scaffold_43541_2	Sample_5	10-20cm	Treatment	1	K00038	NA	NA	NA	K00038	KEGG
14_0903_02_20cm_scaffold_68104_2	Sample_9	10-20cm	Treatment	1	K00038	NA	NA	NA	K00038	KEGG
14_0903_02_20cm_scaffold_81172_3	Sample_9	10-20cm	Treatment	1	K00038	NA	NA	NA	K00038	KEGG
14_0903_05_40cm_scaffold_8_36	Sample_12	30-40cm	Control	1	K00038	NA	NA	NA	K00038	KEGG
14_0927_02_20cm_scaffold_144808_2	Sample_1	10-20cm	Treatment	25	K00042	NA	NA	NA	K00042	KEGG
14_0903_05_20cm_scaffold_7726_6	Sample_11	10-20cm	Control	21	K00042	NA	NA	NA	K00042	KEGG
14_0903_09_20cm_scaffold_22784_3	Sample_13	10-20cm	Treatment	19.5	K00042	NA	NA	NA	K00042	KEGG
14_0927_05_20cm_scaffold_105410_1	Sample_3	10-20cm	Control	17.33	K00042	NA	NA	NA	K00042	KEGG
14_0919_09_20cm_scaffold_3295_6	Sample_19	10-20cm	Treatment	16	K00042	NA	NA	NA	K00042	KEGG
14_0927_09_20cm_scaffold_18842_3	Sample_5	10-20cm	Treatment	8.5	K00042	NA	NA	NA	K00042	KEGG
14_0903_09_20cm_scaffold_8292_2	Sample_13	10-20cm	Treatment	8.5	K00042	NA	NA	NA	K00042	KEGG
14_0903_02_20cm_scaffold_15189_2	Sample_9	10-20cm	Treatment	8	K00042	NA	NA	NA	K00042	KEGG
14_0927_09_20cm_scaffold_20000_2	Sample_5	10-20cm	Treatment	4.5	K00042	NA	NA	NA	K00042	KEGG
14_0927_02_40cm_scaffold_126458_2	Sample_2	30-40cm	Treatment	4	K00042	NA	NA	NA	K00042	KEGG
14_0927_05_20cm_scaffold_78985_2	Sample_3	10-20cm	Control	4	K00042	NA	NA	NA	K00042	KEGG
14_0903_05_40cm_scaffold_94059_1	Sample_12	30-40cm	Control	4	K00042	NA	NA	NA	K00042	KEGG
14_0927_05_20cm_scaffold_123812_1	Sample_3	10-20cm	Control	3.5	K00042	NA	NA	NA	K00042	KEGG
14_0927_05_20cm_scaffold_212014_2	Sample_3	10-20cm	Control	3.33	K00042	NA	NA	NA	K00042	KEGG
14_0903_12_40cm_200_scaffold_132527_1	Sample_16	30-40cm	Control	3	K00042	NA	NA	NA	K00042	KEGG
14_0927_05_20cm_scaffold_321923_1	Sample_3	10-20cm	Control	2.83	K00042	NA	NA	NA	K00042	KEGG
14_0927_05_40cm_scaffold_103989_2	Sample_4	30-40cm	Control	2	K00042	NA	NA	NA	K00042	KEGG
14_0927_09_20cm_scaffold_108341_2	Sample_5	10-20cm	Treatment	1	K00042	NA	NA	NA	K00042	KEGG
14_0927_12_40cm_scaffold_99448_2	Sample_8	30-40cm	Control	11	K00043	NA	NA	NA	K00043	KEGG
14_0927_05_40cm_scaffold_62797_3	Sample_4	30-40cm	Control	6	K00043	NA	NA	NA	K00043	KEGG
14_0927_12_20cm_scaffold_102097_2	Sample_7	10-20cm	Control	81.5	K00045	NA	NA	NA	K00045	KEGG
14_0927_12_40cm_scaffold_26276_2	Sample_8	30-40cm	Control	54	K00045	NA	NA	NA	K00045	KEGG
14_0903_12_40cm_200_scaffold_62520_2	Sample_16	30-40cm	Control	47	K00045	NA	NA	NA	K00045	KEGG
14_0927_09_20cm_scaffold_1213_6	Sample_5	10-20cm	Treatment	17.5	K00045	NA	NA	NA	K00045	KEGG
14_0927_09_20cm_scaffold_8077_6	Sample_5	10-20cm	Treatment	17.5	K00045	NA	NA	NA	K00045	KEGG
14_0927_12_20cm_scaffold_17677_11	Sample_7	10-20cm	Control	16.5	K00045	NA	NA	NA	K00045	KEGG
14_0927_09_40cm_scaffold_917_6	Sample_6	30-40cm	Treatment	15	K00045	NA	NA	NA	K00045	KEGG
14_0927_09_20cm_scaffold_35925_2	Sample_5	10-20cm	Treatment	13	K00045	NA	NA	NA	K00045	KEGG
14_0927_12_40cm_scaffold_11231_2	Sample_8	30-40cm	Control	10.5	K00045	NA	NA	NA	K00045	KEGG
14_0927_09_40cm_scaffold_172034_1	Sample_6	30-40cm	Treatment	9	K00045	NA	NA	NA	K00045	KEGG
14_0903_09_20cm_scaffold_3093_6	Sample_13	10-20cm	Treatment	9	K00045	NA	NA	NA	K00045	KEGG
14_0927_12_40cm_scaffold_246201_1	Sample_8	30-40cm	Control	7.5	K00045	NA	NA	NA	K00045	KEGG
14_0927_12_40cm_scaffold_103765_3	Sample_8	30-40cm	Control	2	K00045	NA	NA	NA	K00045	KEGG
14_0927_09_20cm_scaffold_1082_19	Sample_5	10-20cm	Treatment	1	K00045	NA	NA	NA	K00045	KEGG
14_0903_02_40cm_scaffold_102868_1	Sample_10	30-40cm	Treatment	1	K00045	NA	NA	NA	K00045	KEGG
14_0903_05_40cm_scaffold_165322_1	Sample_12	30-40cm	Control	1	K00045	NA	NA	NA	K00045	KEGG
14_0919_05_20cm_scaffold_28008_4	Sample_18	10-20cm	Control	1	K00045	NA	NA	NA	K00045	KEGG
14_0903_09_20cm_scaffold_25471_2	Sample_13	10-20cm	Treatment	2	K00046	NA	NA	NA	K00046	KEGG
14_0927_12_20cm_scaffold_135399_2	Sample_7	10-20cm	Control	2	K00049	NA	NA	NA	K00049	KEGG
14_0919_05_20cm_scaffold_22512_3	Sample_18	10-20cm	Control	13	K00052	NA	NA	NA	K00052	KEGG
14_0919_09_20cm_scaffold_36828_1	Sample_19	10-20cm	Treatment	10	K00052	NA	NA	NA	K00052	KEGG
14_0919_09_20cm_scaffold_9688_3	Sample_19	10-20cm	Treatment	9	K00052	NA	NA	NA	K00052	KEGG
14_0919_05_20cm_scaffold_6376_4	Sample_18	10-20cm	Control	6.5	K00052	NA	NA	NA	K00052	KEGG
14_0919_09_20cm_scaffold_51599_2	Sample_19	10-20cm	Treatment	6	K00052	NA	NA	NA	K00052	KEGG
14_0919_05_20cm_scaffold_43_5	Sample_18	10-20cm	Control	5.5	K00052	NA	NA	NA	K00052	KEGG
14_0903_09_20cm_scaffold_19252_2	Sample_13	10-20cm	Treatment	4	K00052	NA	NA	NA	K00052	KEGG
14_0927_05_20cm_scaffold_341169_1	Sample_3	10-20cm	Control	3	K00052	NA	NA	NA	K00052	KEGG
14_0903_02_40cm_scaffold_68379_1	Sample_10	30-40cm	Treatment	3	K00052	NA	NA	NA	K00052	KEGG
14_0903_02_40cm_scaffold_16278_3	Sample_10	30-40cm	Treatment	2	K00052	NA	NA	NA	K00052	KEGG
14_0903_02_40cm_scaffold_71292_2	Sample_10	30-40cm	Treatment	1	K00052	NA	NA	NA	K00052	KEGG
14_0903_05_20cm_scaffold_56398_3	Sample_11	10-20cm	Control	1	K00052	NA	NA	NA	K00052	KEGG
14_0903_09_20cm_scaffold_18567_2	Sample_13	10-20cm	Treatment	1	K00052	NA	NA	NA	K00052	KEGG
14_0927_09_20cm_scaffold_92482_1	Sample_5	10-20cm	Treatment	14	K00053	NA	NA	NA	K00053	KEGG
14_0927_05_20cm_scaffold_946_7	Sample_3	10-20cm	Control	12	K00053	NA	NA	NA	K00053	KEGG
14_0919_09_20cm_scaffold_9688_1	Sample_19	10-20cm	Treatment	3	K00053	NA	NA	NA	K00053	KEGG
14_0927_05_20cm_scaffold_39637_4	Sample_3	10-20cm	Control	2	K00053	NA	NA	NA	K00053	KEGG
14_0927_05_40cm_scaffold_225235_1	Sample_4	30-40cm	Control	2	K00053	NA	NA	NA	K00053	KEGG
14_0927_02_40cm_scaffold_69615_3	Sample_2	30-40cm	Treatment	1	K00053	NA	NA	NA	K00053	KEGG
14_0927_09_20cm_scaffold_22064_6	Sample_5	10-20cm	Treatment	1	K00053	NA	NA	NA	K00053	KEGG
14_0903_02_20cm_scaffold_4846_2	Sample_9	10-20cm	Treatment	1	K00053	NA	NA	NA	K00053	KEGG
14_0903_05_20cm_scaffold_3527_5	Sample_11	10-20cm	Control	1	K00053	NA	NA	NA	K00053	KEGG
14_0903_05_40cm_scaffold_88671_1	Sample_12	30-40cm	Control	1	K00053	NA	NA	NA	K00053	KEGG
14_0903_09_20cm_scaffold_58798_2	Sample_13	10-20cm	Treatment	1	K00053	NA	NA	NA	K00053	KEGG
14_0919_05_20cm_scaffold_150977_1	Sample_18	10-20cm	Control	1	K00053	NA	NA	NA	K00053	KEGG
14_0919_09_20cm_scaffold_7445_2	Sample_19	10-20cm	Treatment	1	K00053	NA	NA	NA	K00053	KEGG
14_0903_05_40cm_scaffold_43005_4	Sample_12	30-40cm	Control	2	K00055	NA	NA	NA	K00055	KEGG
14_0927_09_20cm_scaffold_46376_1	Sample_5	10-20cm	Treatment	30	K00057	NA	NA	NA	K00057	KEGG
14_0927_02_20cm_scaffold_13689_3	Sample_1	10-20cm	Treatment	18	K00057	NA	NA	NA	K00057	KEGG
14_0927_09_40cm_scaffold_140885_2	Sample_6	30-40cm	Treatment	17	K00057	NA	NA	NA	K00057	KEGG
14_0927_05_20cm_scaffold_26971_4	Sample_3	10-20cm	Control	15	K00057	NA	NA	NA	K00057	KEGG
14_0927_12_20cm_scaffold_240561_1	Sample_7	10-20cm	Control	10	K00057	NA	NA	NA	K00057	KEGG
14_0927_12_20cm_scaffold_205310_1	Sample_7	10-20cm	Control	8	K00057	NA	NA	NA	K00057	KEGG
14_0927_05_40cm_scaffold_79954_1	Sample_4	30-40cm	Control	7	K00057	NA	NA	NA	K00057	KEGG
14_0903_09_20cm_scaffold_20887_2	Sample_13	10-20cm	Treatment	4	K00057	NA	NA	NA	K00057	KEGG
14_0903_02_20cm_scaffold_108085_2	Sample_9	10-20cm	Treatment	3	K00057	NA	NA	NA	K00057	KEGG
14_0919_09_20cm_scaffold_8841_3	Sample_19	10-20cm	Treatment	2	K00057	NA	NA	NA	K00057	KEGG
14_0927_02_20cm_scaffold_181633_1	Sample_1	10-20cm	Treatment	69.5	K00058	NA	NA	NA	K00058	KEGG
14_0927_09_20cm_scaffold_44784_2	Sample_5	10-20cm	Treatment	42.5	K00058	NA	NA	NA	K00058	KEGG
14_0919_09_20cm_scaffold_65067_2	Sample_19	10-20cm	Treatment	36	K00058	NA	NA	NA	K00058	KEGG
14_0927_09_20cm_scaffold_17871_2	Sample_5	10-20cm	Treatment	35	K00058	NA	NA	NA	K00058	KEGG
14_0903_02_20cm_scaffold_46228_3	Sample_9	10-20cm	Treatment	33	K00058	NA	NA	NA	K00058	KEGG
14_0927_09_20cm_scaffold_19108_2	Sample_5	10-20cm	Treatment	25	K00058	NA	NA	NA	K00058	KEGG
14_0927_02_20cm_scaffold_4653_6	Sample_1	10-20cm	Treatment	24	K00058	NA	NA	NA	K00058	KEGG
14_0927_09_20cm_scaffold_41740_3	Sample_5	10-20cm	Treatment	21	K00058	NA	NA	NA	K00058	KEGG
14_0919_09_20cm_scaffold_51671_2	Sample_19	10-20cm	Treatment	21	K00058	NA	NA	NA	K00058	KEGG
14_0903_09_20cm_scaffold_11405_2	Sample_13	10-20cm	Treatment	19	K00058	NA	NA	NA	K00058	KEGG
14_0903_09_20cm_scaffold_6668_4	Sample_13	10-20cm	Treatment	16	K00058	NA	NA	NA	K00058	KEGG
14_0903_09_20cm_scaffold_15225_3	Sample_13	10-20cm	Treatment	14	K00058	NA	NA	NA	K00058	KEGG
14_0919_09_20cm_scaffold_39339_2	Sample_19	10-20cm	Treatment	13	K00058	NA	NA	NA	K00058	KEGG
14_0919_09_20cm_scaffold_67729_2	Sample_19	10-20cm	Treatment	12	K00058	NA	NA	NA	K00058	KEGG
14_0927_05_20cm_scaffold_51349_2	Sample_3	10-20cm	Control	8.5	K00058	NA	NA	NA	K00058	KEGG
14_0903_12_40cm_200_scaffold_159604_2	Sample_16	30-40cm	Control	5.58	K00058	NA	NA	NA	K00058	KEGG
14_0927_05_20cm_scaffold_247801_2	Sample_3	10-20cm	Control	5	K00058	NA	NA	NA	K00058	KEGG
14_0903_02_20cm_scaffold_1626_3	Sample_9	10-20cm	Treatment	5	K00058	NA	NA	NA	K00058	KEGG
14_0903_02_20cm_scaffold_99021_1	Sample_9	10-20cm	Treatment	5	K00058	NA	NA	NA	K00058	KEGG
14_0903_02_40cm_scaffold_28806_2	Sample_10	30-40cm	Treatment	5	K00058	NA	NA	NA	K00058	KEGG
14_0919_05_20cm_scaffold_54276_5	Sample_18	10-20cm	Control	5	K00058	NA	NA	NA	K00058	KEGG
14_0927_09_20cm_scaffold_15138_4	Sample_5	10-20cm	Treatment	3.33	K00058	NA	NA	NA	K00058	KEGG
14_0903_02_20cm_scaffold_1854_16	Sample_9	10-20cm	Treatment	3	K00058	NA	NA	NA	K00058	KEGG
14_0903_02_40cm_scaffold_39446_2	Sample_10	30-40cm	Treatment	3	K00058	NA	NA	NA	K00058	KEGG
14_0903_12_40cm_200_scaffold_34757_3	Sample_16	30-40cm	Control	3	K00058	NA	NA	NA	K00058	KEGG
14_0919_02_20cm_scaffold_28125_2	Sample_17	10-20cm	Treatment	3	K00058	NA	NA	NA	K00058	KEGG
14_0919_02_20cm_scaffold_150717_1	Sample_17	10-20cm	Treatment	2.5	K00058	NA	NA	NA	K00058	KEGG
14_0927_09_20cm_scaffold_45105_2	Sample_5	10-20cm	Treatment	2.33	K00058	NA	NA	NA	K00058	KEGG
14_0927_09_40cm_scaffold_169428_2	Sample_6	30-40cm	Treatment	2	K00058	NA	NA	NA	K00058	KEGG
14_0903_09_20cm_scaffold_15624_3	Sample_13	10-20cm	Treatment	2	K00058	NA	NA	NA	K00058	KEGG
14_0903_12_40cm_200_scaffold_61282_2	Sample_16	30-40cm	Control	2	K00058	NA	NA	NA	K00058	KEGG
14_0919_09_20cm_scaffold_8459_3	Sample_19	10-20cm	Treatment	2	K00058	NA	NA	NA	K00058	KEGG
14_0927_02_40cm_scaffold_18209_3	Sample_2	30-40cm	Treatment	1	K00058	NA	NA	NA	K00058	KEGG
14_0927_05_20cm_scaffold_17331_3	Sample_3	10-20cm	Control	1	K00058	NA	NA	NA	K00058	KEGG
14_0927_09_20cm_scaffold_199749_1	Sample_5	10-20cm	Treatment	1	K00058	NA	NA	NA	K00058	KEGG
14_0927_09_20cm_scaffold_27118_4	Sample_5	10-20cm	Treatment	1	K00058	NA	NA	NA	K00058	KEGG
14_0927_09_20cm_scaffold_903_20	Sample_5	10-20cm	Treatment	1	K00058	NA	NA	NA	K00058	KEGG
14_0927_09_40cm_scaffold_15930_13	Sample_6	30-40cm	Treatment	1	K00058	NA	NA	NA	K00058	KEGG
14_0903_05_40cm_scaffold_68003_2	Sample_12	30-40cm	Control	1	K00058	NA	NA	NA	K00058	KEGG
14_0903_12_40cm_200_scaffold_38854_2	Sample_16	30-40cm	Control	1	K00058	NA	NA	NA	K00058	KEGG
14_0903_12_40cm_200_scaffold_47891_1	Sample_16	30-40cm	Control	1	K00058	NA	NA	NA	K00058	KEGG
14_0919_05_20cm_scaffold_100838_2	Sample_18	10-20cm	Control	1	K00058	NA	NA	NA	K00058	KEGG
14_0919_05_20cm_scaffold_52368_2	Sample_18	10-20cm	Control	1	K00058	NA	NA	NA	K00058	KEGG
14_0919_02_20cm_scaffold_34064_1	Sample_17	10-20cm	Treatment	35	K00059	NA	NA	NA	K00059	KEGG
14_0903_05_40cm_scaffold_66888_1	Sample_12	30-40cm	Control	26	K00059	NA	NA	NA	K00059	KEGG
14_0903_05_40cm_scaffold_121627_3	Sample_12	30-40cm	Control	25	K00059	NA	NA	NA	K00059	KEGG
14_0927_12_20cm_scaffold_7622_4	Sample_7	10-20cm	Control	21	K00059	NA	NA	NA	K00059	KEGG
14_0903_09_40cm_scaffold_130303_1	Sample_14	30-40cm	Treatment	21	K00059	NA	NA	NA	K00059	KEGG
14_0927_05_40cm_scaffold_92507_1	Sample_4	30-40cm	Control	20	K00059	NA	NA	NA	K00059	KEGG
14_0927_09_40cm_scaffold_69500_1	Sample_6	30-40cm	Treatment	19	K00059	NA	NA	NA	K00059	KEGG
14_0919_12_20cm_scaffold_83016_1	Sample_20	10-20cm	Control	18	K00059	NA	NA	NA	K00059	KEGG
14_0927_02_40cm_scaffold_48929_1	Sample_2	30-40cm	Treatment	17	K00059	NA	NA	NA	K00059	KEGG
14_0903_09_20cm_scaffold_79702_2	Sample_13	10-20cm	Treatment	17	K00059	NA	NA	NA	K00059	KEGG
14_0903_12_40cm_200_scaffold_16476_1	Sample_16	30-40cm	Control	17	K00059	NA	NA	NA	K00059	KEGG
14_0903_12_20cm_scaffold_74303_3	Sample_15	10-20cm	Control	16	K00059	NA	NA	NA	K00059	KEGG
14_0927_09_20cm_scaffold_88754_2	Sample_5	10-20cm	Treatment	14	K00059	NA	NA	NA	K00059	KEGG
14_0903_09_20cm_scaffold_26046_2	Sample_13	10-20cm	Treatment	14	K00059	NA	NA	NA	K00059	KEGG
14_0903_12_40cm_200_scaffold_18827_5	Sample_16	30-40cm	Control	13.5	K00059	NA	NA	NA	K00059	KEGG
14_0927_09_20cm_scaffold_120299_3	Sample_5	10-20cm	Treatment	13	K00059	NA	NA	NA	K00059	KEGG
14_0919_05_20cm_scaffold_3571_9	Sample_18	10-20cm	Control	12	K00059	NA	NA	NA	K00059	KEGG
14_0903_09_40cm_scaffold_46482_3	Sample_14	30-40cm	Treatment	10	K00059	NA	NA	NA	K00059	KEGG
14_0927_09_20cm_scaffold_10639_6	Sample_5	10-20cm	Treatment	9	K00059	NA	NA	NA	K00059	KEGG
14_0919_12_20cm_scaffold_22416_2	Sample_20	10-20cm	Control	9	K00059	NA	NA	NA	K00059	KEGG
14_0927_05_20cm_scaffold_181069_2	Sample_3	10-20cm	Control	8.75	K00059	NA	NA	NA	K00059	KEGG
14_0927_02_40cm_scaffold_8486_1	Sample_2	30-40cm	Treatment	8	K00059	NA	NA	NA	K00059	KEGG
14_0927_12_40cm_scaffold_9756_4	Sample_8	30-40cm	Control	8	K00059	NA	NA	NA	K00059	KEGG
14_0903_05_40cm_scaffold_93078_2	Sample_12	30-40cm	Control	8	K00059	NA	NA	NA	K00059	KEGG
14_0903_12_40cm_200_scaffold_38169_2	Sample_16	30-40cm	Control	8	K00059	NA	NA	NA	K00059	KEGG
14_0903_12_40cm_200_scaffold_7964_3	Sample_16	30-40cm	Control	8	K00059	NA	NA	NA	K00059	KEGG
14_0919_09_20cm_scaffold_55382_2	Sample_19	10-20cm	Treatment	8	K00059	NA	NA	NA	K00059	KEGG
14_0903_12_40cm_200_scaffold_84285_1	Sample_16	30-40cm	Control	7.5	K00059	NA	NA	NA	K00059	KEGG
14_0927_05_20cm_scaffold_35244_2	Sample_3	10-20cm	Control	7	K00059	NA	NA	NA	K00059	KEGG
14_0903_12_40cm_200_scaffold_40414_2	Sample_16	30-40cm	Control	7	K00059	NA	NA	NA	K00059	KEGG
14_0927_05_20cm_scaffold_24191_2	Sample_3	10-20cm	Control	6.33	K00059	NA	NA	NA	K00059	KEGG
14_0927_05_40cm_scaffold_178081_2	Sample_4	30-40cm	Control	6	K00059	NA	NA	NA	K00059	KEGG
14_0903_05_40cm_scaffold_127101_2	Sample_12	30-40cm	Control	6	K00059	NA	NA	NA	K00059	KEGG
14_0903_09_20cm_scaffold_57617_1	Sample_13	10-20cm	Treatment	6	K00059	NA	NA	NA	K00059	KEGG
14_0903_12_20cm_scaffold_158533_4	Sample_15	10-20cm	Control	6	K00059	NA	NA	NA	K00059	KEGG
14_0903_12_20cm_scaffold_4016_8	Sample_15	10-20cm	Control	6	K00059	NA	NA	NA	K00059	KEGG
14_0903_12_40cm_200_scaffold_34606_2	Sample_16	30-40cm	Control	6	K00059	NA	NA	NA	K00059	KEGG
14_0919_05_20cm_scaffold_21283_4	Sample_18	10-20cm	Control	6	K00059	NA	NA	NA	K00059	KEGG
14_0927_05_20cm_scaffold_248600_2	Sample_3	10-20cm	Control	5.33	K00059	NA	NA	NA	K00059	KEGG
14_0927_05_20cm_scaffold_2997_12	Sample_3	10-20cm	Control	5.25	K00059	NA	NA	NA	K00059	KEGG
14_0927_05_20cm_scaffold_188744_1	Sample_3	10-20cm	Control	5	K00059	NA	NA	NA	K00059	KEGG
14_0927_05_20cm_scaffold_48851_4	Sample_3	10-20cm	Control	5	K00059	NA	NA	NA	K00059	KEGG
14_0903_05_20cm_scaffold_19546_2	Sample_11	10-20cm	Control	5	K00059	NA	NA	NA	K00059	KEGG
14_0903_12_40cm_200_scaffold_23175_1	Sample_16	30-40cm	Control	5	K00059	NA	NA	NA	K00059	KEGG
14_0927_12_40cm_scaffold_47361_3	Sample_8	30-40cm	Control	4.5	K00059	NA	NA	NA	K00059	KEGG
14_0927_05_20cm_scaffold_66281_2	Sample_3	10-20cm	Control	4.4	K00059	NA	NA	NA	K00059	KEGG
14_0927_05_20cm_scaffold_234592_2	Sample_3	10-20cm	Control	4	K00059	NA	NA	NA	K00059	KEGG
14_0927_05_20cm_scaffold_75677_2	Sample_3	10-20cm	Control	4	K00059	NA	NA	NA	K00059	KEGG
14_0927_05_40cm_scaffold_4972_5	Sample_4	30-40cm	Control	4	K00059	NA	NA	NA	K00059	KEGG
14_0927_09_20cm_scaffold_141490_2	Sample_5	10-20cm	Treatment	4	K00059	NA	NA	NA	K00059	KEGG
14_0927_12_20cm_scaffold_62224_3	Sample_7	10-20cm	Control	4	K00059	NA	NA	NA	K00059	KEGG
14_0903_09_20cm_scaffold_21663_1	Sample_13	10-20cm	Treatment	4	K00059	NA	NA	NA	K00059	KEGG
14_0919_12_20cm_scaffold_42160_2	Sample_20	10-20cm	Control	4	K00059	NA	NA	NA	K00059	KEGG
14_0919_05_20cm_scaffold_79256_2	Sample_18	10-20cm	Control	3.67	K00059	NA	NA	NA	K00059	KEGG
14_0919_05_20cm_scaffold_156747_3	Sample_18	10-20cm	Control	3.5	K00059	NA	NA	NA	K00059	KEGG
14_0919_05_20cm_scaffold_35456_1	Sample_18	10-20cm	Control	3.5	K00059	NA	NA	NA	K00059	KEGG
14_0927_05_20cm_scaffold_67711_3	Sample_3	10-20cm	Control	3.4	K00059	NA	NA	NA	K00059	KEGG
14_0927_05_40cm_scaffold_103_78	Sample_4	30-40cm	Control	3.29	K00059	NA	NA	NA	K00059	KEGG
14_0927_05_40cm_scaffold_115153_2	Sample_4	30-40cm	Control	3.29	K00059	NA	NA	NA	K00059	KEGG
14_0927_05_40cm_scaffold_199653_3	Sample_4	30-40cm	Control	3.29	K00059	NA	NA	NA	K00059	KEGG
14_0927_05_40cm_scaffold_4062_9	Sample_4	30-40cm	Control	3.29	K00059	NA	NA	NA	K00059	KEGG
14_0927_05_40cm_scaffold_294790_2	Sample_4	30-40cm	Control	3	K00059	NA	NA	NA	K00059	KEGG
14_0927_05_40cm_scaffold_76638_1	Sample_4	30-40cm	Control	3	K00059	NA	NA	NA	K00059	KEGG
14_0927_09_20cm_scaffold_23171_5	Sample_5	10-20cm	Treatment	3	K00059	NA	NA	NA	K00059	KEGG
14_0927_09_20cm_scaffold_93390_1	Sample_5	10-20cm	Treatment	3	K00059	NA	NA	NA	K00059	KEGG
14_0927_09_40cm_scaffold_7093_7	Sample_6	30-40cm	Treatment	3	K00059	NA	NA	NA	K00059	KEGG
14_0927_12_40cm_scaffold_157884_3	Sample_8	30-40cm	Control	3	K00059	NA	NA	NA	K00059	KEGG
14_0903_02_40cm_scaffold_178018_1	Sample_10	30-40cm	Treatment	3	K00059	NA	NA	NA	K00059	KEGG
14_0903_05_40cm_scaffold_39843_1	Sample_12	30-40cm	Control	3	K00059	NA	NA	NA	K00059	KEGG
14_0903_09_40cm_scaffold_135065_2	Sample_14	30-40cm	Treatment	3	K00059	NA	NA	NA	K00059	KEGG
14_0903_12_20cm_scaffold_3210_4	Sample_15	10-20cm	Control	3	K00059	NA	NA	NA	K00059	KEGG
14_0919_05_20cm_scaffold_199430_2	Sample_18	10-20cm	Control	3	K00059	NA	NA	NA	K00059	KEGG
14_0919_09_20cm_scaffold_8524_7	Sample_19	10-20cm	Treatment	3	K00059	NA	NA	NA	K00059	KEGG
14_0919_12_20cm_scaffold_38784_3	Sample_20	10-20cm	Control	3	K00059	NA	NA	NA	K00059	KEGG
14_0927_09_40cm_scaffold_60073_7	Sample_6	30-40cm	Treatment	2.83	K00059	NA	NA	NA	K00059	KEGG
14_0927_05_20cm_scaffold_33346_1	Sample_3	10-20cm	Control	2.75	K00059	NA	NA	NA	K00059	KEGG
14_0927_02_20cm_scaffold_37449_5	Sample_1	10-20cm	Treatment	2	K00059	NA	NA	NA	K00059	KEGG
14_0927_09_20cm_scaffold_12324_8	Sample_5	10-20cm	Treatment	2	K00059	NA	NA	NA	K00059	KEGG
14_0927_09_20cm_scaffold_147446_3	Sample_5	10-20cm	Treatment	2	K00059	NA	NA	NA	K00059	KEGG
14_0927_09_20cm_scaffold_234852_1	Sample_5	10-20cm	Treatment	2	K00059	NA	NA	NA	K00059	KEGG
14_0927_12_40cm_scaffold_73909_2	Sample_8	30-40cm	Control	2	K00059	NA	NA	NA	K00059	KEGG
14_0903_02_20cm_scaffold_7288_4	Sample_9	10-20cm	Treatment	2	K00059	NA	NA	NA	K00059	KEGG
14_0903_02_40cm_scaffold_26577_3	Sample_10	30-40cm	Treatment	2	K00059	NA	NA	NA	K00059	KEGG
14_0903_02_40cm_scaffold_6975_3	Sample_10	30-40cm	Treatment	2	K00059	NA	NA	NA	K00059	KEGG
14_0903_12_40cm_200_scaffold_28521_2	Sample_16	30-40cm	Control	2	K00059	NA	NA	NA	K00059	KEGG
14_0919_09_20cm_scaffold_3684_1	Sample_19	10-20cm	Treatment	2	K00059	NA	NA	NA	K00059	KEGG
14_0919_12_20cm_scaffold_56787_3	Sample_20	10-20cm	Control	2	K00059	NA	NA	NA	K00059	KEGG
14_0903_02_20cm_scaffold_158612_2	Sample_9	10-20cm	Treatment	1.5	K00059	NA	NA	NA	K00059	KEGG
14_0903_09_20cm_scaffold_4995_2	Sample_13	10-20cm	Treatment	1.5	K00059	NA	NA	NA	K00059	KEGG
14_0927_09_40cm_scaffold_36558_3	Sample_6	30-40cm	Treatment	1.33	K00059	NA	NA	NA	K00059	KEGG
14_0927_02_40cm_scaffold_31606_2	Sample_2	30-40cm	Treatment	1	K00059	NA	NA	NA	K00059	KEGG
14_0927_02_40cm_scaffold_6951_2	Sample_2	30-40cm	Treatment	1	K00059	NA	NA	NA	K00059	KEGG
14_0927_05_20cm_scaffold_251533_2	Sample_3	10-20cm	Control	1	K00059	NA	NA	NA	K00059	KEGG
14_0927_05_20cm_scaffold_334619_2	Sample_3	10-20cm	Control	1	K00059	NA	NA	NA	K00059	KEGG
14_0927_05_20cm_scaffold_76428_4	Sample_3	10-20cm	Control	1	K00059	NA	NA	NA	K00059	KEGG
14_0927_09_20cm_scaffold_129544_2	Sample_5	10-20cm	Treatment	1	K00059	NA	NA	NA	K00059	KEGG
14_0927_09_20cm_scaffold_31058_2	Sample_5	10-20cm	Treatment	1	K00059	NA	NA	NA	K00059	KEGG
14_0927_09_20cm_scaffold_54451_2	Sample_5	10-20cm	Treatment	1	K00059	NA	NA	NA	K00059	KEGG
14_0927_09_40cm_scaffold_122835_1	Sample_6	30-40cm	Treatment	1	K00059	NA	NA	NA	K00059	KEGG
14_0927_09_40cm_scaffold_255518_2	Sample_6	30-40cm	Treatment	1	K00059	NA	NA	NA	K00059	KEGG
14_0927_09_40cm_scaffold_43672_3	Sample_6	30-40cm	Treatment	1	K00059	NA	NA	NA	K00059	KEGG
14_0927_12_20cm_scaffold_13328_4	Sample_7	10-20cm	Control	1	K00059	NA	NA	NA	K00059	KEGG
14_0927_12_20cm_scaffold_254042_1	Sample_7	10-20cm	Control	1	K00059	NA	NA	NA	K00059	KEGG
14_0927_12_20cm_scaffold_277673_1	Sample_7	10-20cm	Control	1	K00059	NA	NA	NA	K00059	KEGG
14_0903_02_20cm_scaffold_19323_1	Sample_9	10-20cm	Treatment	1	K00059	NA	NA	NA	K00059	KEGG
14_0903_02_20cm_scaffold_79109_2	Sample_9	10-20cm	Treatment	1	K00059	NA	NA	NA	K00059	KEGG
14_0903_02_40cm_scaffold_18443_2	Sample_10	30-40cm	Treatment	1	K00059	NA	NA	NA	K00059	KEGG
14_0903_02_40cm_scaffold_218069_2	Sample_10	30-40cm	Treatment	1	K00059	NA	NA	NA	K00059	KEGG
14_0903_02_40cm_scaffold_30023_2	Sample_10	30-40cm	Treatment	1	K00059	NA	NA	NA	K00059	KEGG
14_0903_05_20cm_scaffold_42760_3	Sample_11	10-20cm	Control	1	K00059	NA	NA	NA	K00059	KEGG
14_0903_05_40cm_scaffold_103646_2	Sample_12	30-40cm	Control	1	K00059	NA	NA	NA	K00059	KEGG
14_0903_05_40cm_scaffold_60786_2	Sample_12	30-40cm	Control	1	K00059	NA	NA	NA	K00059	KEGG
14_0903_09_20cm_scaffold_10401_5	Sample_13	10-20cm	Treatment	1	K00059	NA	NA	NA	K00059	KEGG
14_0903_09_20cm_scaffold_4997_1	Sample_13	10-20cm	Treatment	1	K00059	NA	NA	NA	K00059	KEGG
14_0903_12_40cm_200_scaffold_145359_2	Sample_16	30-40cm	Control	1	K00059	NA	NA	NA	K00059	KEGG
14_0903_12_40cm_200_scaffold_15064_2	Sample_16	30-40cm	Control	1	K00059	NA	NA	NA	K00059	KEGG
14_0903_12_40cm_200_scaffold_202960_2	Sample_16	30-40cm	Control	1	K00059	NA	NA	NA	K00059	KEGG
14_0903_12_40cm_200_scaffold_6292_3	Sample_16	30-40cm	Control	1	K00059	NA	NA	NA	K00059	KEGG
14_0903_12_40cm_200_scaffold_63753_2	Sample_16	30-40cm	Control	1	K00059	NA	NA	NA	K00059	KEGG
14_0919_02_20cm_scaffold_106842_3	Sample_17	10-20cm	Treatment	1	K00059	NA	NA	NA	K00059	KEGG
14_0919_02_20cm_scaffold_176277_2	Sample_17	10-20cm	Treatment	1	K00059	NA	NA	NA	K00059	KEGG
14_0919_02_20cm_scaffold_42977_4	Sample_17	10-20cm	Treatment	1	K00059	NA	NA	NA	K00059	KEGG
14_0919_05_20cm_scaffold_15489_6	Sample_18	10-20cm	Control	1	K00059	NA	NA	NA	K00059	KEGG
14_0919_05_20cm_scaffold_3629_9	Sample_18	10-20cm	Control	1	K00059	NA	NA	NA	K00059	KEGG
14_0919_09_20cm_scaffold_14642_1	Sample_19	10-20cm	Treatment	1	K00059	NA	NA	NA	K00059	KEGG
14_0919_09_20cm_scaffold_28660_3	Sample_19	10-20cm	Treatment	1	K00059	NA	NA	NA	K00059	KEGG
14_0919_09_20cm_scaffold_94330_2	Sample_19	10-20cm	Treatment	1	K00059	NA	NA	NA	K00059	KEGG
14_0919_12_20cm_scaffold_149069_2	Sample_20	10-20cm	Control	1	K00059	NA	NA	NA	K00059	KEGG
14_0927_12_40cm_scaffold_45096_3	Sample_8	30-40cm	Control	3	K00064	NA	NA	NA	K00064	KEGG
14_0919_09_20cm_scaffold_36253_2	Sample_19	10-20cm	Treatment	11	K00065	NA	NA	NA	K00065	KEGG
14_0903_09_20cm_scaffold_25791_2	Sample_13	10-20cm	Treatment	5	K00065	NA	NA	NA	K00065	KEGG
14_0927_09_40cm_scaffold_34454_4	Sample_6	30-40cm	Treatment	2	K00065	NA	NA	NA	K00065	KEGG
14_0927_05_20cm_scaffold_72677_2	Sample_3	10-20cm	Control	5	K00075	NA	NA	NA	K00075	KEGG
14_0927_09_20cm_scaffold_60526_1	Sample_5	10-20cm	Treatment	2	K00077	NA	NA	NA	K00077	KEGG
14_0903_02_20cm_scaffold_31573_2	Sample_9	10-20cm	Treatment	2	K00077	NA	NA	NA	K00077	KEGG
14_0903_02_40cm_scaffold_33987_2	Sample_10	30-40cm	Treatment	2	K00077	NA	NA	NA	K00077	KEGG
14_0903_05_40cm_scaffold_381_18	Sample_12	30-40cm	Control	2	K00077	NA	NA	NA	K00077	KEGG
14_0927_02_20cm_scaffold_7326_1	Sample_1	10-20cm	Treatment	1	K00077	NA	NA	NA	K00077	KEGG
14_0927_05_20cm_scaffold_33313_4	Sample_3	10-20cm	Control	1	K00077	NA	NA	NA	K00077	KEGG
14_0903_05_40cm_scaffold_234201_1	Sample_12	30-40cm	Control	1	K00077	NA	NA	NA	K00077	KEGG
14_0927_09_20cm_scaffold_36545_2	Sample_5	10-20cm	Treatment	1	K00078	NA	NA	NA	K00078	KEGG
14_0927_12_40cm_scaffold_91035_5	Sample_8	30-40cm	Control	9.33	K00087	NA	NA	NA	K00087	KEGG
14_0927_02_40cm_scaffold_224_34	Sample_2	30-40cm	Treatment	9	K00087	NA	NA	NA	K00087	KEGG
14_0927_12_40cm_scaffold_2751_8	Sample_8	30-40cm	Control	4.36	K00087	NA	NA	NA	K00087	KEGG
14_0927_05_40cm_scaffold_6656_5	Sample_4	30-40cm	Control	3.56	K00087	NA	NA	NA	K00087	KEGG
14_0903_12_40cm_200_scaffold_36681_2	Sample_16	30-40cm	Control	3.5	K00087	NA	NA	NA	K00087	KEGG
14_0919_05_20cm_scaffold_59689_4	Sample_18	10-20cm	Control	2.39	K00087	NA	NA	NA	K00087	KEGG
14_0927_09_20cm_scaffold_27177_5	Sample_5	10-20cm	Treatment	1.5	K00087	NA	NA	NA	K00087	KEGG
14_0927_09_20cm_scaffold_4409_6	Sample_5	10-20cm	Treatment	1.33	K00087	NA	NA	NA	K00087	KEGG
14_0903_12_40cm_200_scaffold_511_3	Sample_16	30-40cm	Control	1	K00087	NA	NA	NA	K00087	KEGG
14_0927_12_20cm_scaffold_9159_3	Sample_7	10-20cm	Control	11	K00088	NA	NA	NA	K00088	KEGG
14_0927_12_40cm_scaffold_38679_4	Sample_8	30-40cm	Control	5	K00088	NA	NA	NA	K00088	KEGG
14_0927_12_40cm_scaffold_6007_3	Sample_8	30-40cm	Control	2	K00088	NA	NA	NA	K00088	KEGG
14_0927_09_20cm_scaffold_193151_2	Sample_5	10-20cm	Treatment	1	K00088	NA	NA	NA	K00088	KEGG
14_0903_12_40cm_200_scaffold_22367_1	Sample_16	30-40cm	Control	2	K00097	NA	NA	NA	K00097	KEGG
14_0903_02_40cm_scaffold_130_30	Sample_10	30-40cm	Treatment	1	K00097	NA	NA	NA	K00097	KEGG
14_0903_09_40cm_scaffold_3798_2	Sample_14	30-40cm	Treatment	66.67	K00100	NA	NA	AA12	K00100	KEGG
14_0903_02_40cm_scaffold_7244_4	Sample_10	30-40cm	Treatment	66	K00100	NA	NA	AA12	K00100	KEGG
14_0903_09_20cm_scaffold_23067_1	Sample_13	10-20cm	Treatment	63	K00100	NA	NA	NA	K00100	KEGG
14_0903_05_40cm_scaffold_3404_9	Sample_12	30-40cm	Control	61.39	K00100	NA	NA	AA12	K00100	KEGG
14_0927_12_40cm_scaffold_2215_4	Sample_8	30-40cm	Control	58.58	K00100	NA	NA	NA	K00100	KEGG
14_0927_12_40cm_scaffold_96251_2	Sample_8	30-40cm	Control	47.58	K00100	NA	NA	NA	K00100	KEGG
14_0927_02_40cm_scaffold_266_40	Sample_2	30-40cm	Treatment	45.42	K00100	NA	NA	NA	K00100	KEGG
14_0903_09_40cm_scaffold_404_17	Sample_14	30-40cm	Treatment	33.08	K00100	NA	NA	NA	K00100	KEGG
14_0919_09_20cm_scaffold_795_14	Sample_19	10-20cm	Treatment	31	K00100	NA	NA	NA	K00100	KEGG
14_0919_12_20cm_scaffold_6244_8	Sample_20	10-20cm	Control	30.92	K00100	NA	NA	NA	K00100	KEGG
14_0927_12_40cm_scaffold_55438_2	Sample_8	30-40cm	Control	27.5	K00100	NA	NA	NA	K00100	KEGG
14_0927_12_40cm_scaffold_155998_2	Sample_8	30-40cm	Control	26.5	K00100	NA	NA	NA	K00100	KEGG
14_0927_09_40cm_scaffold_41146_1	Sample_6	30-40cm	Treatment	24.92	K00100	NA	NA	NA	K00100	KEGG
14_0927_05_40cm_scaffold_439_32	Sample_4	30-40cm	Control	24.39	K00100	NA	NA	AA12	K00100	KEGG
14_0903_12_20cm_scaffold_45904_3	Sample_15	10-20cm	Control	23	K00100	NA	NA	NA	K00100	KEGG
14_0919_02_20cm_scaffold_2630_5	Sample_17	10-20cm	Treatment	23	K00100	NA	NA	AA12	K00100	KEGG
14_0927_12_40cm_scaffold_192594_3	Sample_8	30-40cm	Control	22	K00100	NA	NA	NA	K00100	KEGG
14_0927_09_40cm_scaffold_488_32	Sample_6	30-40cm	Treatment	19.33	K00100	NA	NA	AA12	K00100	KEGG
14_0903_05_40cm_scaffold_7273_4	Sample_12	30-40cm	Control	19.13	K00100	NA	NA	NA	K00100	KEGG
14_0927_09_20cm_scaffold_2101_25	Sample_5	10-20cm	Treatment	19	K00100	NA	NA	NA	K00100	KEGG
14_0903_05_40cm_scaffold_153221_1	Sample_12	30-40cm	Control	19	K00100	NA	NA	NA	K00100	KEGG
14_0927_05_40cm_scaffold_45319_1	Sample_4	30-40cm	Control	18.73	K00100	NA	NA	NA	K00100	KEGG
14_0903_05_40cm_scaffold_5302_6	Sample_12	30-40cm	Control	18.46	K00100	NA	NA	NA	K00100	KEGG
14_0903_02_40cm_scaffold_3009_3	Sample_10	30-40cm	Treatment	18	K00100	NA	NA	NA	K00100	KEGG
14_0927_12_40cm_scaffold_7058_14	Sample_8	30-40cm	Control	17.58	K00100	NA	NA	NA	K00100	KEGG
14_0919_09_20cm_scaffold_6443_3	Sample_19	10-20cm	Treatment	17	K00100	NA	NA	NA	K00100	KEGG
14_0903_05_40cm_scaffold_935_7	Sample_12	30-40cm	Control	16.89	K00100	NA	NA	NA	K00100	KEGG
14_0927_12_40cm_scaffold_8321_1	Sample_8	30-40cm	Control	16.58	K00100	NA	NA	NA	K00100	KEGG
14_0927_05_40cm_scaffold_43117_2	Sample_4	30-40cm	Control	16.23	K00100	NA	NA	NA	K00100	KEGG
14_0903_09_40cm_scaffold_178541_2	Sample_14	30-40cm	Treatment	16.08	K00100	NA	NA	NA	K00100	KEGG
14_0903_05_40cm_scaffold_739_19	Sample_12	30-40cm	Control	15.38	K00100	NA	NA	NA	K00100	KEGG
14_0927_05_40cm_scaffold_24718_1	Sample_4	30-40cm	Control	15	K00100	NA	NA	NA	K00100	KEGG
14_0927_09_40cm_scaffold_136050_2	Sample_6	30-40cm	Treatment	14.83	K00100	NA	NA	NA	K00100	KEGG
14_0903_12_40cm_200_scaffold_453_21	Sample_16	30-40cm	Control	14.67	K00100	NA	NA	AA12	K00100	KEGG
14_0927_09_40cm_scaffold_414_25	Sample_6	30-40cm	Treatment	14.08	K00100	NA	NA	NA	K00100	KEGG
14_0903_12_40cm_200_scaffold_139027_1	Sample_16	30-40cm	Control	14.08	K00100	NA	NA	NA	K00100	KEGG
14_0927_12_20cm_scaffold_14935_3	Sample_7	10-20cm	Control	14	K00100	NA	NA	AA12	K00100	KEGG
14_0919_05_20cm_scaffold_1314_14	Sample_18	10-20cm	Control	14	K00100	NA	NA	NA	K00100	KEGG
14_0903_09_40cm_scaffold_163362_2	Sample_14	30-40cm	Treatment	13.92	K00100	NA	NA	NA	K00100	KEGG
14_0903_05_40cm_scaffold_118763_1	Sample_12	30-40cm	Control	13.88	K00100	NA	NA	NA	K00100	KEGG
14_0927_02_20cm_scaffold_3003_7	Sample_1	10-20cm	Treatment	13	K00100	NA	NA	NA	K00100	KEGG
14_0927_09_40cm_scaffold_10328_20	Sample_6	30-40cm	Treatment	12.58	K00100	NA	NA	NA	K00100	KEGG
14_0927_02_40cm_scaffold_7010_6	Sample_2	30-40cm	Treatment	12	K00100	NA	NA	NA	K00100	KEGG
14_0927_12_20cm_scaffold_49138_2	Sample_7	10-20cm	Control	12	K00100	NA	NA	NA	K00100	KEGG
14_0927_02_40cm_scaffold_68008_2	Sample_2	30-40cm	Treatment	11.58	K00100	NA	NA	NA	K00100	KEGG
14_0927_09_20cm_scaffold_182635_1	Sample_5	10-20cm	Treatment	11	K00100	NA	NA	NA	K00100	KEGG
14_0903_02_20cm_scaffold_17328_1	Sample_9	10-20cm	Treatment	11	K00100	NA	NA	NA	K00100	KEGG
14_0927_12_20cm_scaffold_45802_4	Sample_7	10-20cm	Control	10	K00100	NA	NA	NA	K00100	KEGG
14_0927_05_40cm_scaffold_45696_2	Sample_4	30-40cm	Control	9.98	K00100	NA	NA	NA	K00100	KEGG
14_0927_05_20cm_scaffold_70296_1	Sample_3	10-20cm	Control	9.83	K00100	NA	NA	NA	K00100	KEGG
14_0927_02_40cm_scaffold_59_162	Sample_2	30-40cm	Treatment	9.67	K00100	NA	NA	NA	K00100	KEGG
14_0927_12_40cm_scaffold_45219_4	Sample_8	30-40cm	Control	9.5	K00100	NA	NA	NA	K00100	KEGG
14_0927_02_20cm_scaffold_44952_2	Sample_1	10-20cm	Treatment	9	K00100	NA	NA	NA	K00100	KEGG
14_0903_02_20cm_scaffold_6070_3	Sample_9	10-20cm	Treatment	9	K00100	NA	NA	AA12	K00100	KEGG
14_0903_05_40cm_scaffold_71058_1	Sample_12	30-40cm	Control	9	K00100	NA	NA	NA	K00100	KEGG
14_0919_09_20cm_scaffold_172783_2	Sample_19	10-20cm	Treatment	9	K00100	NA	NA	NA	K00100	KEGG
14_0919_12_20cm_scaffold_4953_3	Sample_20	10-20cm	Control	9	K00100	NA	NA	AA12	K00100	KEGG
14_0927_05_40cm_scaffold_267_32	Sample_4	30-40cm	Control	8.64	K00100	NA	NA	NA	K00100	KEGG
14_0927_09_40cm_scaffold_2950_1	Sample_6	30-40cm	Treatment	8.33	K00100	NA	NA	NA	K00100	KEGG
14_0927_02_40cm_scaffold_52727_1	Sample_2	30-40cm	Treatment	8	K00100	NA	NA	NA	K00100	KEGG
14_0927_09_20cm_scaffold_2138_9	Sample_5	10-20cm	Treatment	8	K00100	NA	NA	NA	K00100	KEGG
14_0927_09_20cm_scaffold_79852_3	Sample_5	10-20cm	Treatment	8	K00100	NA	NA	NA	K00100	KEGG
14_0927_12_20cm_scaffold_83286_1	Sample_7	10-20cm	Control	8	K00100	NA	NA	NA	K00100	KEGG
14_0903_05_40cm_scaffold_510_45	Sample_12	30-40cm	Control	7.88	K00100	NA	NA	NA	K00100	KEGG
14_0927_09_40cm_scaffold_48201_2	Sample_6	30-40cm	Treatment	7.75	K00100	NA	NA	NA	K00100	KEGG
14_0903_12_20cm_scaffold_13758_3	Sample_15	10-20cm	Control	7.67	K00100	NA	NA	AA12	K00100	KEGG
14_0903_09_40cm_scaffold_10042_1	Sample_14	30-40cm	Treatment	7.5	K00100	NA	NA	NA	K00100	KEGG
14_0919_05_20cm_scaffold_171058_2	Sample_18	10-20cm	Control	7.5	K00100	NA	NA	NA	K00100	KEGG
14_0927_02_40cm_scaffold_55700_1	Sample_2	30-40cm	Treatment	7.33	K00100	NA	NA	NA	K00100	KEGG
14_0927_12_40cm_scaffold_15824_8	Sample_8	30-40cm	Control	7	K00100	NA	NA	NA	K00100	KEGG
14_0927_05_20cm_scaffold_29289_5	Sample_3	10-20cm	Control	6.9	K00100	NA	NA	NA	K00100	KEGG
14_0927_05_20cm_scaffold_236082_2	Sample_3	10-20cm	Control	6	K00100	NA	NA	NA	K00100	KEGG
14_0927_09_20cm_scaffold_13043_3	Sample_5	10-20cm	Treatment	6	K00100	NA	NA	NA	K00100	KEGG
14_0903_02_40cm_scaffold_4938_5	Sample_10	30-40cm	Treatment	6	K00100	NA	NA	AA12	K00100	KEGG
14_0903_09_20cm_scaffold_15478_3	Sample_13	10-20cm	Treatment	6	K00100	NA	NA	NA	K00100	KEGG
14_0903_12_20cm_scaffold_82746_2	Sample_15	10-20cm	Control	6	K00100	NA	NA	NA	K00100	KEGG
14_0919_02_20cm_scaffold_37327_2	Sample_17	10-20cm	Treatment	6	K00100	NA	NA	NA	K00100	KEGG
14_0903_02_20cm_scaffold_162199_2	Sample_9	10-20cm	Treatment	5.5	K00100	NA	NA	NA	K00100	KEGG
14_0919_09_20cm_scaffold_196213_1	Sample_19	10-20cm	Treatment	5.5	K00100	NA	NA	NA	K00100	KEGG
14_0927_09_40cm_scaffold_126321_1	Sample_6	30-40cm	Treatment	5	K00100	NA	NA	NA	K00100	KEGG
14_0927_09_40cm_scaffold_24055_4	Sample_6	30-40cm	Treatment	5	K00100	NA	NA	NA	K00100	KEGG
14_0903_02_20cm_scaffold_3423_4	Sample_9	10-20cm	Treatment	5	K00100	NA	NA	AA12	K00100	KEGG
14_0919_12_20cm_scaffold_44546_6	Sample_20	10-20cm	Control	4.92	K00100	NA	NA	NA	K00100	KEGG
14_0927_05_40cm_scaffold_12_62	Sample_4	30-40cm	Control	4.89	K00100	NA	NA	NA	K00100	KEGG
14_0919_05_20cm_scaffold_157340_1	Sample_18	10-20cm	Control	4.67	K00100	NA	NA	NA	K00100	KEGG
14_0903_12_40cm_200_scaffold_26471_1	Sample_16	30-40cm	Control	4.58	K00100	NA	NA	NA	K00100	KEGG
14_0903_02_20cm_scaffold_141394_3	Sample_9	10-20cm	Treatment	4.5	K00100	NA	NA	NA	K00100	KEGG
14_0903_12_40cm_200_scaffold_1204_2	Sample_16	30-40cm	Control	4.42	K00100	NA	NA	NA	K00100	KEGG
14_0927_05_40cm_scaffold_130356_1	Sample_4	30-40cm	Control	4.14	K00100	NA	NA	NA	K00100	KEGG
14_0927_05_20cm_scaffold_7710_4	Sample_3	10-20cm	Control	4	K00100	NA	NA	NA	K00100	KEGG
14_0903_05_20cm_scaffold_6358_5	Sample_11	10-20cm	Control	4	K00100	NA	NA	NA	K00100	KEGG
14_0903_09_40cm_scaffold_122_36	Sample_14	30-40cm	Treatment	4	K00100	NA	NA	AA12	K00100	KEGG
14_0903_09_40cm_scaffold_222427_1	Sample_14	30-40cm	Treatment	4	K00100	NA	NA	NA	K00100	KEGG
14_0927_05_20cm_scaffold_263772_1	Sample_3	10-20cm	Control	3.5	K00100	NA	NA	NA	K00100	KEGG
14_0903_09_40cm_scaffold_1552_12	Sample_14	30-40cm	Treatment	3.5	K00100	NA	NA	NA	K00100	KEGG
14_0903_12_40cm_200_scaffold_11329_2	Sample_16	30-40cm	Control	3.5	K00100	NA	NA	NA	K00100	KEGG
14_0919_12_20cm_scaffold_201177_1	Sample_20	10-20cm	Control	3.42	K00100	NA	NA	NA	K00100	KEGG
14_0903_09_40cm_scaffold_118940_1	Sample_14	30-40cm	Treatment	3.25	K00100	NA	NA	NA	K00100	KEGG
14_0927_09_40cm_scaffold_17594_2	Sample_6	30-40cm	Treatment	3	K00100	NA	NA	NA	K00100	KEGG
14_0903_02_40cm_scaffold_1907_4	Sample_10	30-40cm	Treatment	3	K00100	NA	NA	AA12	K00100	KEGG
14_0903_05_40cm_scaffold_74348_2	Sample_12	30-40cm	Control	3	K00100	NA	NA	NA	K00100	KEGG
14_0903_09_20cm_scaffold_5073_2	Sample_13	10-20cm	Treatment	3	K00100	NA	NA	NA	K00100	KEGG
14_0919_05_20cm_scaffold_22146_4	Sample_18	10-20cm	Control	3	K00100	NA	NA	NA	K00100	KEGG
14_0919_12_20cm_scaffold_120061_1	Sample_20	10-20cm	Control	2.75	K00100	NA	NA	AA12	K00100	KEGG
14_0903_12_40cm_200_scaffold_14847_4	Sample_16	30-40cm	Control	2.25	K00100	NA	NA	NA	K00100	KEGG
14_0927_05_40cm_scaffold_83494_2	Sample_4	30-40cm	Control	2	K00100	NA	NA	NA	K00100	KEGG
14_0927_09_20cm_scaffold_55831_3	Sample_5	10-20cm	Treatment	2	K00100	NA	NA	NA	K00100	KEGG
14_0927_09_20cm_scaffold_56246_1	Sample_5	10-20cm	Treatment	2	K00100	NA	NA	NA	K00100	KEGG
14_0927_12_40cm_scaffold_72179_1	Sample_8	30-40cm	Control	2	K00100	NA	NA	NA	K00100	KEGG
14_0903_02_20cm_scaffold_136846_1	Sample_9	10-20cm	Treatment	2	K00100	NA	NA	NA	K00100	KEGG
14_0903_02_20cm_scaffold_3266_1	Sample_9	10-20cm	Treatment	2	K00100	NA	NA	AA12	K00100	KEGG
14_0903_02_20cm_scaffold_97490_1	Sample_9	10-20cm	Treatment	2	K00100	NA	NA	NA	K00100	KEGG
14_0903_05_20cm_scaffold_314_2	Sample_11	10-20cm	Control	2	K00100	NA	NA	NA	K00100	KEGG
14_0903_09_20cm_scaffold_17347_1	Sample_13	10-20cm	Treatment	2	K00100	NA	NA	NA	K00100	KEGG
14_0903_09_20cm_scaffold_326011_1	Sample_13	10-20cm	Treatment	2	K00100	NA	NA	NA	K00100	KEGG
14_0903_12_40cm_200_scaffold_100180_1	Sample_16	30-40cm	Control	2	K00100	NA	NA	NA	K00100	KEGG
14_0903_12_40cm_200_scaffold_806_16	Sample_16	30-40cm	Control	2	K00100	NA	NA	NA	K00100	KEGG
14_0903_12_40cm_200_scaffold_8870_5	Sample_16	30-40cm	Control	2	K00100	NA	NA	NA	K00100	KEGG
14_0919_09_20cm_scaffold_5010_4	Sample_19	10-20cm	Treatment	2	K00100	NA	NA	NA	K00100	KEGG
14_0919_12_20cm_scaffold_149353_2	Sample_20	10-20cm	Control	2	K00100	NA	NA	NA	K00100	KEGG
14_0927_12_40cm_scaffold_56380_2	Sample_8	30-40cm	Control	1.5	K00100	NA	NA	NA	K00100	KEGG
14_0903_02_20cm_scaffold_129082_3	Sample_9	10-20cm	Treatment	1.5	K00100	NA	NA	NA	K00100	KEGG
14_0927_02_40cm_scaffold_350_23	Sample_2	30-40cm	Treatment	1	K00100	NA	NA	AA12	K00100	KEGG
14_0927_02_40cm_scaffold_358_30	Sample_2	30-40cm	Treatment	1	K00100	NA	NA	AA12	K00100	KEGG
14_0927_02_40cm_scaffold_55698_2	Sample_2	30-40cm	Treatment	1	K00100	NA	NA	NA	K00100	KEGG
14_0927_05_20cm_scaffold_189739_1	Sample_3	10-20cm	Control	1	K00100	NA	NA	NA	K00100	KEGG
14_0927_05_40cm_scaffold_138768_1	Sample_4	30-40cm	Control	1	K00100	NA	NA	NA	K00100	KEGG
14_0927_05_40cm_scaffold_197820_1	Sample_4	30-40cm	Control	1	K00100	NA	NA	NA	K00100	KEGG
14_0927_09_20cm_scaffold_195089_1	Sample_5	10-20cm	Treatment	1	K00100	NA	NA	NA	K00100	KEGG
14_0927_09_40cm_scaffold_14048_4	Sample_6	30-40cm	Treatment	1	K00100	NA	NA	NA	K00100	KEGG
14_0927_09_40cm_scaffold_241606_1	Sample_6	30-40cm	Treatment	1	K00100	NA	NA	AA12	K00100	KEGG
14_0927_09_40cm_scaffold_84454_3	Sample_6	30-40cm	Treatment	1	K00100	NA	NA	AA12	K00100	KEGG
14_0927_12_40cm_scaffold_47804_3	Sample_8	30-40cm	Control	1	K00100	NA	NA	AA12	K00100	KEGG
14_0927_12_40cm_scaffold_56010_5	Sample_8	30-40cm	Control	1	K00100	NA	NA	NA	K00100	KEGG
14_0927_12_40cm_scaffold_76001_2	Sample_8	30-40cm	Control	1	K00100	NA	NA	NA	K00100	KEGG
14_0903_02_20cm_scaffold_21962_6	Sample_9	10-20cm	Treatment	1	K00100	NA	NA	NA	K00100	KEGG
14_0903_02_40cm_scaffold_19618_2	Sample_10	30-40cm	Treatment	1	K00100	NA	NA	AA12	K00100	KEGG
14_0903_02_40cm_scaffold_33276_1	Sample_10	30-40cm	Treatment	1	K00100	NA	NA	AA12	K00100	KEGG
14_0903_05_20cm_scaffold_14930_11	Sample_11	10-20cm	Control	1	K00100	NA	NA	NA	K00100	KEGG
14_0903_05_40cm_scaffold_91337_2	Sample_12	30-40cm	Control	1	K00100	NA	NA	NA	K00100	KEGG
14_0903_09_20cm_scaffold_164493_1	Sample_13	10-20cm	Treatment	1	K00100	NA	NA	NA	K00100	KEGG
14_0903_09_20cm_scaffold_73518_1	Sample_13	10-20cm	Treatment	1	K00100	NA	NA	NA	K00100	KEGG
14_0903_09_20cm_scaffold_957_10	Sample_13	10-20cm	Treatment	1	K00100	NA	NA	NA	K00100	KEGG
14_0903_12_20cm_scaffold_322473_2	Sample_15	10-20cm	Control	1	K00100	NA	NA	NA	K00100	KEGG
14_0903_12_40cm_200_scaffold_7154_3	Sample_16	30-40cm	Control	1	K00100	NA	NA	AA12	K00100	KEGG
14_0903_12_40cm_200_scaffold_90245_2	Sample_16	30-40cm	Control	1	K00100	NA	NA	NA	K00100	KEGG
14_0919_09_20cm_scaffold_151874_2	Sample_19	10-20cm	Treatment	1	K00100	NA	NA	NA	K00100	KEGG
14_0919_09_20cm_scaffold_28660_4	Sample_19	10-20cm	Treatment	1	K00100	NA	NA	NA	K00100	KEGG
14_0927_09_40cm_scaffold_2968_20	Sample_6	30-40cm	Treatment	24	K00106	NA	NA	NA	K00106	KEGG
14_0903_02_40cm_scaffold_61892_1	Sample_10	30-40cm	Treatment	1	K00106	NA	NA	NA	K00106	KEGG
14_0927_12_40cm_scaffold_18905_1	Sample_8	30-40cm	Control	92	K00108	NA	NA	AA3	K00108	KEGG
14_0919_12_20cm_scaffold_10478_8	Sample_20	10-20cm	Control	64	K00108	NA	NA	AA3	K00108	KEGG
14_0927_09_40cm_scaffold_196544_2	Sample_6	30-40cm	Treatment	34	K00108	NA	NA	AA3	K00108	KEGG
14_0927_12_40cm_scaffold_48466_1	Sample_8	30-40cm	Control	34	K00108	NA	NA	AA3	K00108	KEGG
14_0919_12_20cm_scaffold_213655_1	Sample_20	10-20cm	Control	25	K00108	NA	NA	AA3_2	K00108	KEGG
14_0927_09_40cm_scaffold_195337_1	Sample_6	30-40cm	Treatment	21	K00108	NA	NA	AA3_2	K00108	KEGG
14_0903_12_20cm_scaffold_68216_5	Sample_15	10-20cm	Control	19	K00108	NA	NA	AA3	K00108	KEGG
14_0927_09_20cm_scaffold_153844_2	Sample_5	10-20cm	Treatment	16	K00108	NA	NA	AA3	K00108	KEGG
14_0927_12_40cm_scaffold_165501_1	Sample_8	30-40cm	Control	11	K00108	NA	NA	AA3	K00108	KEGG
14_0927_09_40cm_scaffold_111221_2	Sample_6	30-40cm	Treatment	10	K00108	NA	NA	AA3	K00108	KEGG
14_0927_12_40cm_scaffold_142272_1	Sample_8	30-40cm	Control	10	K00108	NA	NA	NA	K00108	KEGG
14_0927_09_40cm_scaffold_250348_1	Sample_6	30-40cm	Treatment	9	K00108	NA	NA	AA3_2	K00108	KEGG
14_0927_12_20cm_scaffold_173010_1	Sample_7	10-20cm	Control	9	K00108	NA	NA	AA3_2	K00108	KEGG
14_0927_12_40cm_scaffold_239361_1	Sample_8	30-40cm	Control	9	K00108	NA	NA	NA	K00108	KEGG
14_0903_02_40cm_scaffold_93754_1	Sample_10	30-40cm	Treatment	9	K00108	NA	NA	AA3	K00108	KEGG
14_0927_09_20cm_scaffold_107886_1	Sample_5	10-20cm	Treatment	8	K00108	NA	NA	AA3	K00108	KEGG
14_0927_12_40cm_scaffold_101399_2	Sample_8	30-40cm	Control	8	K00108	NA	NA	AA3	K00108	KEGG
14_0927_09_20cm_scaffold_29255_2	Sample_5	10-20cm	Treatment	7	K00108	NA	NA	AA3	K00108	KEGG
14_0919_05_20cm_scaffold_355171_1	Sample_18	10-20cm	Control	7	K00108	NA	NA	AA3	K00108	KEGG
14_0927_09_20cm_scaffold_192954_1	Sample_5	10-20cm	Treatment	6	K00108	NA	NA	NA	K00108	KEGG
14_0927_12_40cm_scaffold_102443_4	Sample_8	30-40cm	Control	6	K00108	NA	NA	NA	K00108	KEGG
14_0927_09_40cm_scaffold_236563_1	Sample_6	30-40cm	Treatment	4	K00108	NA	NA	AA3	K00108	KEGG
14_0927_09_40cm_scaffold_250348_2	Sample_6	30-40cm	Treatment	4	K00108	NA	NA	NA	K00108	KEGG
14_0927_09_40cm_scaffold_40911_6	Sample_6	30-40cm	Treatment	4	K00108	NA	NA	AA3_2	K00108	KEGG
14_0927_12_40cm_scaffold_161640_1	Sample_8	30-40cm	Control	4	K00108	NA	NA	AA3	K00108	KEGG
14_0927_12_40cm_scaffold_233857_1	Sample_8	30-40cm	Control	4	K00108	NA	NA	NA	K00108	KEGG
14_0919_02_20cm_scaffold_168207_2	Sample_17	10-20cm	Treatment	3	K00108	NA	NA	NA	K00108	KEGG
14_0927_09_40cm_scaffold_12876_2	Sample_6	30-40cm	Treatment	2	K00108	NA	NA	AA3	K00108	KEGG
14_0927_12_20cm_scaffold_248576_1	Sample_7	10-20cm	Control	2	K00108	NA	NA	NA	K00108	KEGG
14_0927_12_40cm_scaffold_234678_1	Sample_8	30-40cm	Control	2	K00108	NA	NA	AA3_2	K00108	KEGG
14_0903_09_20cm_scaffold_22225_4	Sample_13	10-20cm	Treatment	2	K00108	NA	NA	AA3	K00108	KEGG
14_0903_12_40cm_200_scaffold_204781_1	Sample_16	30-40cm	Control	2	K00108	NA	NA	NA	K00108	KEGG
14_0927_05_20cm_scaffold_118552_2	Sample_3	10-20cm	Control	1	K00108	NA	NA	AA3	K00108	KEGG
14_0927_09_20cm_scaffold_62617_2	Sample_5	10-20cm	Treatment	1	K00108	NA	NA	NA	K00108	KEGG
14_0903_02_20cm_scaffold_62849_1	Sample_9	10-20cm	Treatment	1	K00108	NA	NA	NA	K00108	KEGG
14_0919_05_20cm_scaffold_66807_4	Sample_18	10-20cm	Control	1	K00108	NA	NA	AA3_2	K00108	KEGG
14_0919_12_20cm_scaffold_195795_1	Sample_20	10-20cm	Control	1	K00108	NA	NA	NA	K00108	KEGG
14_0927_12_40cm_scaffold_29334_3	Sample_8	30-40cm	Control	18	K00111	NA	NA	NA	K00111	KEGG
14_0927_09_20cm_scaffold_2387_17	Sample_5	10-20cm	Treatment	2	K00111	NA	NA	NA	K00111	KEGG
14_0927_09_40cm_scaffold_1892_17	Sample_6	30-40cm	Treatment	2	K00111	NA	NA	NA	K00111	KEGG
14_0903_09_40cm_scaffold_251482_2	Sample_14	30-40cm	Treatment	4.5	K00114	NA	NA	NA	K00114	KEGG
14_0927_09_20cm_scaffold_164431_1	Sample_5	10-20cm	Treatment	2.5	K00114	NA	NA	NA	K00114	KEGG
14_0903_05_40cm_scaffold_200571_1	Sample_12	30-40cm	Control	1	K00114	NA	NA	NA	K00114	KEGG
14_0919_02_20cm_scaffold_109235_2	Sample_17	10-20cm	Treatment	39	K00117	NA	NA	NA	K00117	KEGG
14_0927_12_20cm_scaffold_816_20	Sample_7	10-20cm	Control	31	K00117	NA	NA	NA	K00117	KEGG
14_0903_02_40cm_scaffold_10754_4	Sample_10	30-40cm	Treatment	17	K00117	NA	NA	NA	K00117	KEGG
14_0927_09_20cm_scaffold_65610_1	Sample_5	10-20cm	Treatment	13.5	K00117	NA	NA	NA	K00117	KEGG
14_0919_05_20cm_scaffold_9183_12	Sample_18	10-20cm	Control	13	K00117	NA	NA	NA	K00117	KEGG
14_0919_09_20cm_scaffold_122931_2	Sample_19	10-20cm	Treatment	13	K00117	NA	NA	NA	K00117	KEGG
14_0927_09_40cm_scaffold_33172_1	Sample_6	30-40cm	Treatment	11.67	K00117	NA	NA	NA	K00117	KEGG
14_0903_02_20cm_scaffold_154285_1	Sample_9	10-20cm	Treatment	10.5	K00117	NA	NA	NA	K00117	KEGG
14_0903_02_20cm_scaffold_76169_1	Sample_9	10-20cm	Treatment	10.5	K00117	NA	NA	NA	K00117	KEGG
14_0927_12_40cm_scaffold_173983_1	Sample_8	30-40cm	Control	10	K00117	NA	NA	NA	K00117	KEGG
14_0903_09_20cm_scaffold_185406_2	Sample_13	10-20cm	Treatment	10	K00117	NA	NA	NA	K00117	KEGG
14_0927_12_40cm_scaffold_19791_3	Sample_8	30-40cm	Control	9	K00117	NA	NA	NA	K00117	KEGG
14_0927_09_20cm_scaffold_6398_1	Sample_5	10-20cm	Treatment	8.5	K00117	NA	NA	NA	K00117	KEGG
14_0927_05_40cm_scaffold_102645_1	Sample_4	30-40cm	Control	7.5	K00117	NA	NA	NA	K00117	KEGG
14_0927_09_40cm_scaffold_66197_10	Sample_6	30-40cm	Treatment	7.17	K00117	NA	NA	NA	K00117	KEGG
14_0903_12_20cm_scaffold_119076_2	Sample_15	10-20cm	Control	5.5	K00117	NA	NA	NA	K00117	KEGG
14_0903_12_20cm_scaffold_7953_6	Sample_15	10-20cm	Control	5.5	K00117	NA	NA	NA	K00117	KEGG
14_0927_02_40cm_scaffold_95354_2	Sample_2	30-40cm	Treatment	5	K00117	NA	NA	NA	K00117	KEGG
14_0927_09_20cm_scaffold_60493_1	Sample_5	10-20cm	Treatment	5	K00117	NA	NA	NA	K00117	KEGG
14_0903_02_20cm_scaffold_154285_2	Sample_9	10-20cm	Treatment	5	K00117	NA	NA	NA	K00117	KEGG
14_0927_09_20cm_scaffold_248999_1	Sample_5	10-20cm	Treatment	3	K00117	NA	NA	NA	K00117	KEGG
14_0927_12_40cm_scaffold_208377_1	Sample_8	30-40cm	Control	3	K00117	NA	NA	NA	K00117	KEGG
14_0927_12_40cm_scaffold_52494_6	Sample_8	30-40cm	Control	3	K00117	NA	NA	NA	K00117	KEGG
14_0903_02_40cm_scaffold_111657_1	Sample_10	30-40cm	Treatment	3	K00117	NA	NA	NA	K00117	KEGG
14_0903_02_40cm_scaffold_1648_6	Sample_10	30-40cm	Treatment	3	K00117	NA	NA	NA	K00117	KEGG
14_0903_12_20cm_scaffold_175099_1	Sample_15	10-20cm	Control	3	K00117	NA	NA	NA	K00117	KEGG
14_0927_02_20cm_scaffold_56867_1	Sample_1	10-20cm	Treatment	2.5	K00117	NA	NA	NA	K00117	KEGG
14_0927_02_20cm_scaffold_201030_1	Sample_1	10-20cm	Treatment	2	K00117	NA	NA	NA	K00117	KEGG
14_0927_12_40cm_scaffold_819_29	Sample_8	30-40cm	Control	2	K00117	NA	NA	NA	K00117	KEGG
14_0903_02_20cm_scaffold_21309_2	Sample_9	10-20cm	Treatment	2	K00117	NA	NA	NA	K00117	KEGG
14_0903_02_40cm_scaffold_26304_1	Sample_10	30-40cm	Treatment	2	K00117	NA	NA	NA	K00117	KEGG
14_0903_02_40cm_scaffold_73105_3	Sample_10	30-40cm	Treatment	2	K00117	NA	NA	NA	K00117	KEGG
14_0919_12_20cm_scaffold_68061_1	Sample_20	10-20cm	Control	2	K00117	NA	NA	NA	K00117	KEGG
14_0927_02_20cm_scaffold_176215_1	Sample_1	10-20cm	Treatment	1.5	K00117	NA	NA	NA	K00117	KEGG
14_0927_05_20cm_scaffold_13602_5	Sample_3	10-20cm	Control	1	K00117	NA	NA	NA	K00117	KEGG
14_0927_05_20cm_scaffold_303838_1	Sample_3	10-20cm	Control	1	K00117	NA	NA	NA	K00117	KEGG
14_0927_05_40cm_scaffold_223314_1	Sample_4	30-40cm	Control	1	K00117	NA	NA	NA	K00117	KEGG
14_0927_09_20cm_scaffold_5173_4	Sample_5	10-20cm	Treatment	1	K00117	NA	NA	NA	K00117	KEGG
14_0927_09_20cm_scaffold_82281_3	Sample_5	10-20cm	Treatment	1	K00117	NA	NA	NA	K00117	KEGG
14_0927_09_20cm_scaffold_84899_1	Sample_5	10-20cm	Treatment	1	K00117	NA	NA	NA	K00117	KEGG
14_0927_09_40cm_scaffold_11172_5	Sample_6	30-40cm	Treatment	1	K00117	NA	NA	NA	K00117	KEGG
14_0903_02_40cm_scaffold_1864_2	Sample_10	30-40cm	Treatment	1	K00117	NA	NA	NA	K00117	KEGG
14_0903_02_40cm_scaffold_23895_3	Sample_10	30-40cm	Treatment	1	K00117	NA	NA	NA	K00117	KEGG
14_0903_02_40cm_scaffold_6753_6	Sample_10	30-40cm	Treatment	1	K00117	NA	NA	NA	K00117	KEGG
14_0903_02_40cm_scaffold_7009_3	Sample_10	30-40cm	Treatment	1	K00117	NA	NA	NA	K00117	KEGG
14_0919_02_20cm_scaffold_191333_1	Sample_17	10-20cm	Treatment	1	K00117	NA	NA	NA	K00117	KEGG
14_0919_12_20cm_scaffold_6891_7	Sample_20	10-20cm	Control	1	K00117	NA	NA	NA	K00117	KEGG
14_0927_02_20cm_scaffold_241075_2	Sample_1	10-20cm	Treatment	30	K00121	NA	NA	NA	K00121	KEGG
14_0903_05_20cm_scaffold_111296_2	Sample_11	10-20cm	Control	29.5	K00121	NA	NA	NA	K00121	KEGG
14_0903_09_20cm_scaffold_3579_3	Sample_13	10-20cm	Treatment	28	K00121	NA	NA	NA	K00121	KEGG
14_0903_05_20cm_scaffold_121356_1	Sample_11	10-20cm	Control	19.5	K00121	NA	NA	NA	K00121	KEGG
14_0927_02_20cm_scaffold_117926_1	Sample_1	10-20cm	Treatment	16	K00121	NA	NA	NA	K00121	KEGG
14_0919_09_20cm_scaffold_10717_1	Sample_19	10-20cm	Treatment	16	K00121	NA	NA	NA	K00121	KEGG
14_0919_09_20cm_scaffold_35193_3	Sample_19	10-20cm	Treatment	15	K00121	NA	NA	NA	K00121	KEGG
14_0927_05_20cm_scaffold_64942_2	Sample_3	10-20cm	Control	13	K00121	NA	NA	NA	K00121	KEGG
14_0927_12_40cm_scaffold_97112_3	Sample_8	30-40cm	Control	11	K00121	NA	NA	NA	K00121	KEGG
14_0927_09_20cm_scaffold_107871_1	Sample_5	10-20cm	Treatment	10.5	K00121	NA	NA	NA	K00121	KEGG
14_0903_05_20cm_scaffold_84613_2	Sample_11	10-20cm	Control	10.32	K00121	NA	NA	NA	K00121	KEGG
14_0903_02_20cm_scaffold_27536_3	Sample_9	10-20cm	Treatment	10	K00121	NA	NA	NA	K00121	KEGG
14_0903_09_20cm_scaffold_14754_3	Sample_13	10-20cm	Treatment	10	K00121	NA	NA	NA	K00121	KEGG
14_0903_12_40cm_200_scaffold_855_16	Sample_16	30-40cm	Control	10	K00121	NA	NA	NA	K00121	KEGG
14_0919_05_20cm_scaffold_61147_3	Sample_18	10-20cm	Control	10	K00121	NA	NA	NA	K00121	KEGG
14_0927_09_20cm_scaffold_66673_1	Sample_5	10-20cm	Treatment	9.67	K00121	NA	NA	NA	K00121	KEGG
14_0927_09_20cm_scaffold_102993_1	Sample_5	10-20cm	Treatment	9	K00121	NA	NA	NA	K00121	KEGG
14_0903_05_20cm_scaffold_2151_1	Sample_11	10-20cm	Control	8.9	K00121	NA	NA	NA	K00121	KEGG
14_0927_09_20cm_scaffold_4466_8	Sample_5	10-20cm	Treatment	8.17	K00121	NA	NA	NA	K00121	KEGG
14_0927_05_40cm_scaffold_132742_1	Sample_4	30-40cm	Control	7	K00121	NA	NA	NA	K00121	KEGG
14_0903_12_40cm_200_scaffold_6222_7	Sample_16	30-40cm	Control	6.67	K00121	NA	NA	NA	K00121	KEGG
14_0903_05_20cm_scaffold_10254_5	Sample_11	10-20cm	Control	6.48	K00121	NA	NA	NA	K00121	KEGG
14_0903_05_20cm_scaffold_92604_1	Sample_11	10-20cm	Control	6.32	K00121	NA	NA	NA	K00121	KEGG
14_0927_09_40cm_scaffold_267812_2	Sample_6	30-40cm	Treatment	6	K00121	NA	NA	NA	K00121	KEGG
14_0903_02_20cm_scaffold_35419_2	Sample_9	10-20cm	Treatment	6	K00121	NA	NA	NA	K00121	KEGG
14_0903_02_20cm_scaffold_42219_3	Sample_9	10-20cm	Treatment	6	K00121	NA	NA	NA	K00121	KEGG
14_0903_05_20cm_scaffold_290_19	Sample_11	10-20cm	Control	5.98	K00121	NA	NA	NA	K00121	KEGG
14_0903_09_40cm_scaffold_200835_2	Sample_14	30-40cm	Treatment	5	K00121	NA	NA	NA	K00121	KEGG
14_0919_05_20cm_scaffold_36697_2	Sample_18	10-20cm	Control	4.92	K00121	NA	NA	NA	K00121	KEGG
14_0927_12_20cm_scaffold_91790_3	Sample_7	10-20cm	Control	4.5	K00121	NA	NA	NA	K00121	KEGG
14_0919_12_20cm_scaffold_13663_1	Sample_20	10-20cm	Control	4.33	K00121	NA	NA	NA	K00121	KEGG
14_0919_12_20cm_scaffold_198095_1	Sample_20	10-20cm	Control	4.33	K00121	NA	NA	NA	K00121	KEGG
14_0919_12_20cm_scaffold_198624_2	Sample_20	10-20cm	Control	4.33	K00121	NA	NA	NA	K00121	KEGG
14_0927_09_20cm_scaffold_62402_3	Sample_5	10-20cm	Treatment	4.17	K00121	NA	NA	NA	K00121	KEGG
14_0919_05_20cm_scaffold_55344_3	Sample_18	10-20cm	Control	4.08	K00121	NA	NA	NA	K00121	KEGG
14_0903_05_40cm_scaffold_163970_2	Sample_12	30-40cm	Control	4	K00121	NA	NA	NA	K00121	KEGG
14_0903_12_40cm_200_scaffold_123582_3	Sample_16	30-40cm	Control	3.67	K00121	NA	NA	NA	K00121	KEGG
14_0903_12_40cm_200_scaffold_15976_2	Sample_16	30-40cm	Control	3.67	K00121	NA	NA	NA	K00121	KEGG
14_0927_12_20cm_scaffold_265368_1	Sample_7	10-20cm	Control	3.5	K00121	NA	NA	NA	K00121	KEGG
14_0919_05_20cm_scaffold_68554_1	Sample_18	10-20cm	Control	3.42	K00121	NA	NA	NA	K00121	KEGG
14_0927_05_40cm_scaffold_36911_3	Sample_4	30-40cm	Control	3	K00121	NA	NA	NA	K00121	KEGG
14_0927_12_20cm_scaffold_11074_4	Sample_7	10-20cm	Control	3	K00121	NA	NA	NA	K00121	KEGG
14_0927_12_20cm_scaffold_150327_2	Sample_7	10-20cm	Control	3	K00121	NA	NA	NA	K00121	KEGG
14_0903_02_20cm_scaffold_107262_2	Sample_9	10-20cm	Treatment	3	K00121	NA	NA	NA	K00121	KEGG
14_0903_02_40cm_scaffold_5330_2	Sample_10	30-40cm	Treatment	3	K00121	NA	NA	NA	K00121	KEGG
14_0903_05_40cm_scaffold_34789_2	Sample_12	30-40cm	Control	3	K00121	NA	NA	NA	K00121	KEGG
14_0919_09_20cm_scaffold_3370_5	Sample_19	10-20cm	Treatment	3	K00121	NA	NA	NA	K00121	KEGG
14_0919_05_20cm_scaffold_181925_2	Sample_18	10-20cm	Control	2.58	K00121	NA	NA	NA	K00121	KEGG
14_0927_02_40cm_scaffold_120790_1	Sample_2	30-40cm	Treatment	2	K00121	NA	NA	NA	K00121	KEGG
14_0927_09_20cm_scaffold_107371_1	Sample_5	10-20cm	Treatment	2	K00121	NA	NA	NA	K00121	KEGG
14_0903_02_20cm_scaffold_1338_16	Sample_9	10-20cm	Treatment	2	K00121	NA	NA	NA	K00121	KEGG
14_0903_12_40cm_200_scaffold_93848_1	Sample_16	30-40cm	Control	2	K00121	NA	NA	NA	K00121	KEGG
14_0927_05_20cm_scaffold_40411_2	Sample_3	10-20cm	Control	1	K00121	NA	NA	NA	K00121	KEGG
14_0927_09_40cm_scaffold_3995_2	Sample_6	30-40cm	Treatment	1	K00121	NA	NA	NA	K00121	KEGG
14_0903_02_40cm_scaffold_243_2	Sample_10	30-40cm	Treatment	1	K00121	NA	NA	NA	K00121	KEGG
14_0903_05_40cm_scaffold_44478_2	Sample_12	30-40cm	Control	1	K00121	NA	NA	NA	K00121	KEGG
14_0903_09_20cm_scaffold_113880_1	Sample_13	10-20cm	Treatment	1	K00121	NA	NA	NA	K00121	KEGG
14_0903_12_20cm_scaffold_32270_1	Sample_15	10-20cm	Control	1	K00121	NA	NA	NA	K00121	KEGG
14_0919_02_20cm_scaffold_6568_9	Sample_17	10-20cm	Treatment	1	K00121	NA	NA	NA	K00121	KEGG
14_0927_05_40cm_scaffold_14627_5	Sample_4	30-40cm	Control	6	K00122	NA	NA	NA	K00122	KEGG
14_0903_02_20cm_scaffold_29647_3	Sample_9	10-20cm	Treatment	6	K00122	NA	NA	NA	K00122	KEGG
14_0927_05_20cm_scaffold_12436_1	Sample_3	10-20cm	Control	18	K00123	NA	NA	NA	K00123	KEGG
14_0927_09_20cm_scaffold_34211_2	Sample_5	10-20cm	Treatment	12	K00123	NA	NA	NA	K00123	KEGG
14_0903_02_40cm_scaffold_31183_1	Sample_10	30-40cm	Treatment	11	K00123	NA	NA	NA	K00123	KEGG
14_0927_02_20cm_scaffold_3940_13	Sample_1	10-20cm	Treatment	10	K00123	NA	NA	NA	K00123	KEGG
14_0927_05_20cm_scaffold_109890_1	Sample_3	10-20cm	Control	9	K00123	NA	NA	NA	K00123	KEGG
14_0927_05_40cm_scaffold_99580_1	Sample_4	30-40cm	Control	8	K00123	NA	NA	NA	K00123	KEGG
14_0927_02_40cm_scaffold_11722_2	Sample_2	30-40cm	Treatment	6	K00123	NA	NA	NA	K00123	KEGG
14_0903_05_20cm_scaffold_38386_1	Sample_11	10-20cm	Control	6	K00123	NA	NA	NA	K00123	KEGG
14_0919_05_20cm_scaffold_10789_1	Sample_18	10-20cm	Control	4.5	K00123	NA	NA	NA	K00123	KEGG
14_0927_05_40cm_scaffold_182985_1	Sample_4	30-40cm	Control	2	K00123	NA	NA	NA	K00123	KEGG
14_0927_05_40cm_scaffold_208966_3	Sample_4	30-40cm	Control	2	K00123	NA	NA	NA	K00123	KEGG
14_0927_09_40cm_scaffold_54131_1	Sample_6	30-40cm	Treatment	2	K00123	NA	NA	NA	K00123	KEGG
14_0927_09_40cm_scaffold_78287_3	Sample_6	30-40cm	Treatment	2	K00123	NA	NA	NA	K00123	KEGG
14_0903_02_20cm_scaffold_40947_3	Sample_9	10-20cm	Treatment	2	K00123	NA	NA	NA	K00123	KEGG
14_0903_05_40cm_scaffold_4137_25	Sample_12	30-40cm	Control	2	K00123	NA	NA	NA	K00123	KEGG
14_0903_09_20cm_scaffold_1699_5	Sample_13	10-20cm	Treatment	2	K00123	NA	NA	NA	K00123	KEGG
14_0903_09_40cm_scaffold_11434_8	Sample_14	30-40cm	Treatment	2	K00123	NA	NA	NA	K00123	KEGG
14_0927_09_20cm_scaffold_124829_1	Sample_5	10-20cm	Treatment	1	K00123	NA	NA	NA	K00123	KEGG
14_0903_02_20cm_scaffold_165839_1	Sample_9	10-20cm	Treatment	1	K00123	NA	NA	NA	K00123	KEGG
14_0903_05_40cm_scaffold_4137_26	Sample_12	30-40cm	Control	1	K00123	NA	NA	NA	K00123	KEGG
14_0927_05_40cm_scaffold_99580_2	Sample_4	30-40cm	Control	11	K00124	NA	NA	NA	K00124	KEGG
14_0927_05_40cm_scaffold_231336_2	Sample_4	30-40cm	Control	7	K00124	NA	NA	NA	K00124	KEGG
14_0919_09_20cm_scaffold_80505_1	Sample_19	10-20cm	Treatment	17	K00128	NA	NA	NA	K00128	KEGG
14_0919_09_20cm_scaffold_3997_1	Sample_19	10-20cm	Treatment	6	K00128	NA	NA	NA	K00128	KEGG
14_0903_09_40cm_scaffold_192581_2	Sample_14	30-40cm	Treatment	5	K00128	NA	NA	NA	K00128	KEGG
14_0919_05_20cm_scaffold_104707_1	Sample_18	10-20cm	Control	3	K00128	NA	NA	NA	K00128	KEGG
14_0927_05_20cm_scaffold_315575_1	Sample_3	10-20cm	Control	1	K00128	NA	NA	NA	K00128	KEGG
14_0919_09_20cm_scaffold_71276_2	Sample_19	10-20cm	Treatment	1	K00128	NA	NA	NA	K00128	KEGG
14_0927_02_20cm_scaffold_7493_7	Sample_1	10-20cm	Treatment	5.97	K00130	NA	NA	NA	K00130	KEGG
14_0927_02_20cm_scaffold_10495_3	Sample_1	10-20cm	Treatment	3.97	K00130	NA	NA	NA	K00130	KEGG
14_0927_02_20cm_scaffold_260_20	Sample_1	10-20cm	Treatment	3.97	K00130	NA	NA	NA	K00130	KEGG
14_0927_02_20cm_scaffold_50650_1	Sample_1	10-20cm	Treatment	3.97	K00130	NA	NA	NA	K00130	KEGG
14_0903_05_20cm_scaffold_2179_6	Sample_11	10-20cm	Control	3.81	K00130	NA	NA	NA	K00130	KEGG
14_0903_05_20cm_scaffold_18371_3	Sample_11	10-20cm	Control	2.64	K00130	NA	NA	NA	K00130	KEGG
14_0903_05_20cm_scaffold_18187_3	Sample_11	10-20cm	Control	2.31	K00130	NA	NA	NA	K00130	KEGG
14_0903_05_20cm_scaffold_26007_2	Sample_11	10-20cm	Control	2.31	K00130	NA	NA	NA	K00130	KEGG
14_0927_05_20cm_scaffold_18552_8	Sample_3	10-20cm	Control	1.95	K00130	NA	NA	NA	K00130	KEGG
14_0927_05_20cm_scaffold_68811_3	Sample_3	10-20cm	Control	1.95	K00130	NA	NA	NA	K00130	KEGG
14_0927_05_20cm_scaffold_22673_5	Sample_3	10-20cm	Control	1.75	K00130	NA	NA	NA	K00130	KEGG
14_0903_09_20cm_scaffold_4139_3	Sample_13	10-20cm	Treatment	1	K00133	NA	NA	NA	K00133	KEGG
14_0919_05_20cm_scaffold_184737_1	Sample_18	10-20cm	Control	1	K00133	NA	NA	NA	K00133	KEGG
14_0903_05_20cm_scaffold_60967_2	Sample_11	10-20cm	Control	34	K00134	NA	NA	NA	K00134	KEGG
14_0903_05_20cm_scaffold_8833_3	Sample_11	10-20cm	Control	33.08	K00134	NA	NA	NA	K00134	KEGG
14_0903_05_40cm_scaffold_168027_2	Sample_12	30-40cm	Control	27.13	K00134	NA	NA	NA	K00134	KEGG
14_0927_09_20cm_scaffold_124315_1	Sample_5	10-20cm	Treatment	21.5	K00134	NA	NA	NA	K00134	KEGG
14_0903_09_20cm_scaffold_10091_3	Sample_13	10-20cm	Treatment	20.5	K00134	NA	NA	NA	K00134	KEGG
14_0903_09_20cm_scaffold_43966_2	Sample_13	10-20cm	Treatment	20.5	K00134	NA	NA	NA	K00134	KEGG
14_0927_05_20cm_scaffold_21473_2	Sample_3	10-20cm	Control	16.45	K00134	NA	NA	NA	K00134	KEGG
14_0927_02_40cm_scaffold_82741_1	Sample_2	30-40cm	Treatment	16	K00134	NA	NA	NA	K00134	KEGG
14_0919_09_20cm_scaffold_19857_2	Sample_19	10-20cm	Treatment	16	K00134	NA	NA	NA	K00134	KEGG
14_0919_05_20cm_scaffold_68208_1	Sample_18	10-20cm	Control	15	K00134	NA	NA	NA	K00134	KEGG
14_0903_05_40cm_scaffold_31898_2	Sample_12	30-40cm	Control	14.13	K00134	NA	NA	NA	K00134	KEGG
14_0927_05_40cm_scaffold_212128_1	Sample_4	30-40cm	Control	13	K00134	NA	NA	NA	K00134	KEGG
14_0927_09_40cm_scaffold_287116_1	Sample_6	30-40cm	Treatment	13	K00134	NA	NA	NA	K00134	KEGG
14_0927_05_20cm_scaffold_101333_3	Sample_3	10-20cm	Control	12.67	K00134	NA	NA	NA	K00134	KEGG
14_0903_05_20cm_scaffold_843_9	Sample_11	10-20cm	Control	12.64	K00134	NA	NA	NA	K00134	KEGG
14_0919_05_20cm_scaffold_107459_2	Sample_18	10-20cm	Control	11.86	K00134	NA	NA	NA	K00134	KEGG
14_0903_05_20cm_scaffold_6881_3	Sample_11	10-20cm	Control	11.67	K00134	NA	NA	NA	K00134	KEGG
14_0927_02_20cm_scaffold_4071_12	Sample_1	10-20cm	Treatment	11.5	K00134	NA	NA	NA	K00134	KEGG
14_0927_12_20cm_scaffold_13276_6	Sample_7	10-20cm	Control	11	K00134	NA	NA	NA	K00134	KEGG
14_0903_05_40cm_scaffold_104060_2	Sample_12	30-40cm	Control	10.46	K00134	NA	NA	NA	K00134	KEGG
14_0919_05_20cm_scaffold_30302_5	Sample_18	10-20cm	Control	9.86	K00134	NA	NA	NA	K00134	KEGG
14_0927_05_40cm_scaffold_149052_2	Sample_4	30-40cm	Control	9.5	K00134	NA	NA	NA	K00134	KEGG
14_0919_09_20cm_scaffold_12035_2	Sample_19	10-20cm	Treatment	9.5	K00134	NA	NA	NA	K00134	KEGG
14_0903_12_40cm_200_scaffold_2640_2	Sample_16	30-40cm	Control	9.38	K00134	NA	NA	NA	K00134	KEGG
14_0903_05_40cm_scaffold_81106_1	Sample_12	30-40cm	Control	9.13	K00134	NA	NA	NA	K00134	KEGG
14_0903_05_20cm_scaffold_68711_2	Sample_11	10-20cm	Control	8.89	K00134	NA	NA	NA	K00134	KEGG
14_0903_05_20cm_scaffold_16364_4	Sample_11	10-20cm	Control	8.64	K00134	NA	NA	NA	K00134	KEGG
14_0919_05_20cm_scaffold_118148_2	Sample_18	10-20cm	Control	8.36	K00134	NA	NA	NA	K00134	KEGG
14_0927_05_40cm_scaffold_248444_2	Sample_4	30-40cm	Control	7.5	K00134	NA	NA	NA	K00134	KEGG
14_0903_05_40cm_scaffold_3153_10	Sample_12	30-40cm	Control	7.46	K00134	NA	NA	NA	K00134	KEGG
14_0903_05_20cm_scaffold_10802_11	Sample_11	10-20cm	Control	7.33	K00134	NA	NA	NA	K00134	KEGG
14_0927_12_20cm_scaffold_9995_2	Sample_7	10-20cm	Control	7	K00134	NA	NA	NA	K00134	KEGG
14_0927_05_20cm_scaffold_54705_3	Sample_3	10-20cm	Control	6.62	K00134	NA	NA	NA	K00134	KEGG
14_0903_12_40cm_200_scaffold_137021_1	Sample_16	30-40cm	Control	6.57	K00134	NA	NA	NA	K00134	KEGG
14_0927_05_20cm_scaffold_287953_2	Sample_3	10-20cm	Control	6.17	K00134	NA	NA	NA	K00134	KEGG
14_0927_05_40cm_scaffold_794_11	Sample_4	30-40cm	Control	6	K00134	NA	NA	NA	K00134	KEGG
14_0903_02_40cm_scaffold_12779_1	Sample_10	30-40cm	Treatment	6	K00134	NA	NA	NA	K00134	KEGG
14_0903_05_20cm_scaffold_14203_2	Sample_11	10-20cm	Control	5.64	K00134	NA	NA	NA	K00134	KEGG
14_0903_05_20cm_scaffold_63674_2	Sample_11	10-20cm	Control	5.64	K00134	NA	NA	NA	K00134	KEGG
14_0927_05_40cm_scaffold_86466_2	Sample_4	30-40cm	Control	5	K00134	NA	NA	NA	K00134	KEGG
14_0927_09_40cm_scaffold_108431_1	Sample_6	30-40cm	Treatment	5	K00134	NA	NA	NA	K00134	KEGG
14_0903_05_20cm_scaffold_2112_3	Sample_11	10-20cm	Control	4.64	K00134	NA	NA	NA	K00134	KEGG
14_0903_12_40cm_200_scaffold_145230_1	Sample_16	30-40cm	Control	4.57	K00134	NA	NA	NA	K00134	KEGG
14_0919_12_20cm_scaffold_9764_3	Sample_20	10-20cm	Control	4.33	K00134	NA	NA	NA	K00134	KEGG
14_0903_05_40cm_scaffold_64134_3	Sample_12	30-40cm	Control	4.13	K00134	NA	NA	NA	K00134	KEGG
14_0903_05_40cm_scaffold_92927_1	Sample_12	30-40cm	Control	4.13	K00134	NA	NA	NA	K00134	KEGG
14_0927_05_20cm_scaffold_9548_2	Sample_3	10-20cm	Control	4.05	K00134	NA	NA	NA	K00134	KEGG
14_0903_05_40cm_scaffold_237_48	Sample_12	30-40cm	Control	4	K00134	NA	NA	NA	K00134	KEGG
14_0919_12_20cm_scaffold_26519_3	Sample_20	10-20cm	Control	4	K00134	NA	NA	NA	K00134	KEGG
14_0903_12_40cm_200_scaffold_83019_1	Sample_16	30-40cm	Control	3.8	K00134	NA	NA	NA	K00134	KEGG
14_0903_05_20cm_scaffold_180842_3	Sample_11	10-20cm	Control	3.64	K00134	NA	NA	NA	K00134	KEGG
14_0903_05_20cm_scaffold_5006_7	Sample_11	10-20cm	Control	3.64	K00134	NA	NA	NA	K00134	KEGG
14_0903_12_40cm_200_scaffold_122663_2	Sample_16	30-40cm	Control	3.62	K00134	NA	NA	NA	K00134	KEGG
14_0903_12_40cm_200_scaffold_2_33	Sample_16	30-40cm	Control	3.57	K00134	NA	NA	NA	K00134	KEGG
14_0927_05_20cm_scaffold_236857_2	Sample_3	10-20cm	Control	3.45	K00134	NA	NA	NA	K00134	KEGG
14_0903_12_40cm_200_scaffold_111214_1	Sample_16	30-40cm	Control	3.42	K00134	NA	NA	NA	K00134	KEGG
14_0903_12_40cm_200_scaffold_194420_2	Sample_16	30-40cm	Control	3.42	K00134	NA	NA	NA	K00134	KEGG
14_0919_12_20cm_scaffold_32551_3	Sample_20	10-20cm	Control	3.33	K00134	NA	NA	NA	K00134	KEGG
14_0903_05_20cm_scaffold_6160_30	Sample_11	10-20cm	Control	3.22	K00134	NA	NA	NA	K00134	KEGG
14_0903_12_40cm_200_scaffold_10830_6	Sample_16	30-40cm	Control	3.19	K00134	NA	NA	NA	K00134	KEGG
14_0927_05_20cm_scaffold_255756_1	Sample_3	10-20cm	Control	3.05	K00134	NA	NA	NA	K00134	KEGG
14_0927_05_20cm_scaffold_284200_2	Sample_3	10-20cm	Control	3.05	K00134	NA	NA	NA	K00134	KEGG
14_0927_05_20cm_scaffold_80395_3	Sample_3	10-20cm	Control	3.05	K00134	NA	NA	NA	K00134	KEGG
14_0903_12_40cm_200_scaffold_16124_3	Sample_16	30-40cm	Control	3	K00134	NA	NA	NA	K00134	KEGG
14_0903_12_40cm_200_scaffold_40961_3	Sample_16	30-40cm	Control	3	K00134	NA	NA	NA	K00134	KEGG
14_0903_12_40cm_200_scaffold_45692_2	Sample_16	30-40cm	Control	2.8	K00134	NA	NA	NA	K00134	KEGG
14_0919_05_20cm_scaffold_153829_1	Sample_18	10-20cm	Control	2.76	K00134	NA	NA	NA	K00134	KEGG
14_0927_09_20cm_scaffold_16794_10	Sample_5	10-20cm	Treatment	2.5	K00134	NA	NA	NA	K00134	KEGG
14_0903_12_40cm_200_scaffold_79068_2	Sample_16	30-40cm	Control	2.5	K00134	NA	NA	NA	K00134	KEGG
14_0919_09_20cm_scaffold_179747_2	Sample_19	10-20cm	Treatment	2.5	K00134	NA	NA	NA	K00134	KEGG
14_0927_05_20cm_scaffold_865_2	Sample_3	10-20cm	Control	2.45	K00134	NA	NA	NA	K00134	KEGG
14_0903_12_40cm_200_scaffold_8561_7	Sample_16	30-40cm	Control	2.42	K00134	NA	NA	NA	K00134	KEGG
14_0919_05_20cm_scaffold_33657_3	Sample_18	10-20cm	Control	2.36	K00134	NA	NA	NA	K00134	KEGG
14_0919_05_20cm_scaffold_4711_5	Sample_18	10-20cm	Control	2.36	K00134	NA	NA	NA	K00134	KEGG
14_0903_12_40cm_200_scaffold_19166_8	Sample_16	30-40cm	Control	2.12	K00134	NA	NA	NA	K00134	KEGG
14_0927_05_20cm_scaffold_307134_1	Sample_3	10-20cm	Control	2.05	K00134	NA	NA	NA	K00134	KEGG
14_0903_02_20cm_scaffold_76470_2	Sample_9	10-20cm	Treatment	2	K00134	NA	NA	NA	K00134	KEGG
14_0919_02_20cm_scaffold_5929_4	Sample_17	10-20cm	Treatment	2	K00134	NA	NA	NA	K00134	KEGG
14_0903_12_40cm_200_scaffold_124501_2	Sample_16	30-40cm	Control	1.8	K00134	NA	NA	NA	K00134	KEGG
14_0903_12_40cm_200_scaffold_984_3	Sample_16	30-40cm	Control	1.8	K00134	NA	NA	NA	K00134	KEGG
14_0919_05_20cm_scaffold_1303_8	Sample_18	10-20cm	Control	1.76	K00134	NA	NA	NA	K00134	KEGG
14_0919_05_20cm_scaffold_20338_6	Sample_18	10-20cm	Control	1.76	K00134	NA	NA	NA	K00134	KEGG
14_0919_05_20cm_scaffold_37674_2	Sample_18	10-20cm	Control	1.76	K00134	NA	NA	NA	K00134	KEGG
14_0919_05_20cm_scaffold_70246_3	Sample_18	10-20cm	Control	1.76	K00134	NA	NA	NA	K00134	KEGG
14_0903_12_40cm_200_scaffold_47313_2	Sample_16	30-40cm	Control	1.57	K00134	NA	NA	NA	K00134	KEGG
14_0903_12_40cm_200_scaffold_39445_3	Sample_16	30-40cm	Control	1.42	K00134	NA	NA	NA	K00134	KEGG
14_0903_12_40cm_200_scaffold_51870_2	Sample_16	30-40cm	Control	1.42	K00134	NA	NA	NA	K00134	KEGG
14_0903_12_40cm_200_scaffold_70189_2	Sample_16	30-40cm	Control	1.42	K00134	NA	NA	NA	K00134	KEGG
14_0903_12_40cm_200_scaffold_103885_5	Sample_16	30-40cm	Control	1.38	K00134	NA	NA	NA	K00134	KEGG
14_0919_05_20cm_scaffold_37414_2	Sample_18	10-20cm	Control	1.36	K00134	NA	NA	NA	K00134	KEGG
14_0919_12_20cm_scaffold_308739_2	Sample_20	10-20cm	Control	1.33	K00134	NA	NA	NA	K00134	KEGG
14_0903_12_40cm_200_scaffold_7368_7	Sample_16	30-40cm	Control	1.19	K00134	NA	NA	NA	K00134	KEGG
14_0903_02_20cm_scaffold_23590_5	Sample_9	10-20cm	Treatment	1	K00134	NA	NA	NA	K00134	KEGG
14_0903_02_20cm_scaffold_304688_1	Sample_9	10-20cm	Treatment	1	K00134	NA	NA	NA	K00134	KEGG
14_0903_02_40cm_scaffold_135227_1	Sample_10	30-40cm	Treatment	1	K00134	NA	NA	NA	K00134	KEGG
14_0903_02_40cm_scaffold_2328_5	Sample_10	30-40cm	Treatment	1	K00134	NA	NA	NA	K00134	KEGG
14_0903_05_20cm_scaffold_173906_1	Sample_11	10-20cm	Control	1	K00134	NA	NA	NA	K00134	KEGG
14_0903_09_40cm_scaffold_27934_2	Sample_14	30-40cm	Treatment	1	K00134	NA	NA	NA	K00134	KEGG
14_0919_09_20cm_scaffold_58528_1	Sample_19	10-20cm	Treatment	58.5	K00135	NA	NA	NA	K00135	KEGG
14_0927_09_40cm_scaffold_187399_2	Sample_6	30-40cm	Treatment	45.17	K00135	NA	NA	NA	K00135	KEGG
14_0927_05_20cm_scaffold_276987_1	Sample_3	10-20cm	Control	32.5	K00135	NA	NA	NA	K00135	KEGG
14_0927_02_20cm_scaffold_167702_1	Sample_1	10-20cm	Treatment	29	K00135	NA	NA	NA	K00135	KEGG
14_0927_05_20cm_scaffold_9800_4	Sample_3	10-20cm	Control	26.35	K00135	NA	NA	NA	K00135	KEGG
14_0927_05_20cm_scaffold_147552_2	Sample_3	10-20cm	Control	21.09	K00135	NA	NA	NA	K00135	KEGG
14_0927_05_20cm_scaffold_77022_1	Sample_3	10-20cm	Control	19	K00135	NA	NA	NA	K00135	KEGG
14_0919_05_20cm_scaffold_33146_2	Sample_18	10-20cm	Control	16.67	K00135	NA	NA	NA	K00135	KEGG
14_0927_09_20cm_scaffold_101104_2	Sample_5	10-20cm	Treatment	16.43	K00135	NA	NA	NA	K00135	KEGG
14_0919_05_20cm_scaffold_86166_2	Sample_18	10-20cm	Control	15.67	K00135	NA	NA	NA	K00135	KEGG
14_0927_09_40cm_scaffold_49829_2	Sample_6	30-40cm	Treatment	12.5	K00135	NA	NA	NA	K00135	KEGG
14_0903_12_40cm_200_scaffold_33690_3	Sample_16	30-40cm	Control	12.25	K00135	NA	NA	NA	K00135	KEGG
14_0927_12_20cm_scaffold_288779_4	Sample_7	10-20cm	Control	12	K00135	NA	NA	NA	K00135	KEGG
14_0927_09_40cm_scaffold_4946_7	Sample_6	30-40cm	Treatment	8	K00135	NA	NA	NA	K00135	KEGG
14_0927_09_40cm_scaffold_8385_6	Sample_6	30-40cm	Treatment	8	K00135	NA	NA	NA	K00135	KEGG
14_0903_02_40cm_scaffold_56847_1	Sample_10	30-40cm	Treatment	8	K00135	NA	NA	NA	K00135	KEGG
14_0903_05_40cm_scaffold_5449_4	Sample_12	30-40cm	Control	8	K00135	NA	NA	NA	K00135	KEGG
14_0927_05_20cm_scaffold_13315_3	Sample_3	10-20cm	Control	7.5	K00135	NA	NA	NA	K00135	KEGG
14_0927_12_20cm_scaffold_705_18	Sample_7	10-20cm	Control	6.8	K00135	NA	NA	NA	K00135	KEGG
14_0927_02_20cm_scaffold_4549_3	Sample_1	10-20cm	Treatment	6.5	K00135	NA	NA	NA	K00135	KEGG
14_0927_02_20cm_scaffold_73_42	Sample_1	10-20cm	Treatment	6.5	K00135	NA	NA	NA	K00135	KEGG
14_0927_09_20cm_scaffold_243782_1	Sample_5	10-20cm	Treatment	6.03	K00135	NA	NA	NA	K00135	KEGG
14_0927_09_20cm_scaffold_6983_7	Sample_5	10-20cm	Treatment	6.03	K00135	NA	NA	NA	K00135	KEGG
14_0927_02_20cm_scaffold_12287_4	Sample_1	10-20cm	Treatment	6	K00135	NA	NA	NA	K00135	KEGG
14_0927_02_40cm_scaffold_126716_2	Sample_2	30-40cm	Treatment	6	K00135	NA	NA	NA	K00135	KEGG
14_0927_09_20cm_scaffold_289827_2	Sample_5	10-20cm	Treatment	6	K00135	NA	NA	NA	K00135	KEGG
14_0903_12_40cm_200_scaffold_5891_2	Sample_16	30-40cm	Control	5.75	K00135	NA	NA	NA	K00135	KEGG
14_0919_09_20cm_scaffold_80340_1	Sample_19	10-20cm	Treatment	5.42	K00135	NA	NA	NA	K00135	KEGG
14_0919_09_20cm_scaffold_93188_1	Sample_19	10-20cm	Treatment	5.42	K00135	NA	NA	NA	K00135	KEGG
14_0903_05_20cm_scaffold_498_14	Sample_11	10-20cm	Control	5.33	K00135	NA	NA	NA	K00135	KEGG
14_0919_05_20cm_scaffold_20468_2	Sample_18	10-20cm	Control	5.17	K00135	NA	NA	NA	K00135	KEGG
14_0927_05_20cm_scaffold_5250_26	Sample_3	10-20cm	Control	5.09	K00135	NA	NA	NA	K00135	KEGG
14_0919_05_20cm_scaffold_87_39	Sample_18	10-20cm	Control	5.02	K00135	NA	NA	NA	K00135	KEGG
14_0903_12_20cm_scaffold_13361_10	Sample_15	10-20cm	Control	4.75	K00135	NA	NA	NA	K00135	KEGG
14_0903_12_20cm_scaffold_28825_2	Sample_15	10-20cm	Control	4.75	K00135	NA	NA	NA	K00135	KEGG
14_0903_12_40cm_200_scaffold_149_11	Sample_16	30-40cm	Control	4.75	K00135	NA	NA	NA	K00135	KEGG
14_0927_05_40cm_scaffold_174712_1	Sample_4	30-40cm	Control	4.57	K00135	NA	NA	NA	K00135	KEGG
14_0903_12_40cm_200_scaffold_95661_1	Sample_16	30-40cm	Control	4.5	K00135	NA	NA	NA	K00135	KEGG
14_0919_05_20cm_scaffold_27399_4	Sample_18	10-20cm	Control	4.36	K00135	NA	NA	NA	K00135	KEGG
14_0927_05_20cm_scaffold_69541_2	Sample_3	10-20cm	Control	4.35	K00135	NA	NA	NA	K00135	KEGG
14_0903_05_20cm_scaffold_13560_2	Sample_11	10-20cm	Control	4.33	K00135	NA	NA	NA	K00135	KEGG
14_0903_05_20cm_scaffold_91518_1	Sample_11	10-20cm	Control	4.33	K00135	NA	NA	NA	K00135	KEGG
14_0927_09_20cm_scaffold_162966_1	Sample_5	10-20cm	Treatment	4.03	K00135	NA	NA	NA	K00135	KEGG
14_0927_09_20cm_scaffold_7146_2	Sample_5	10-20cm	Treatment	4.03	K00135	NA	NA	NA	K00135	KEGG
14_0927_02_20cm_scaffold_24019_2	Sample_1	10-20cm	Treatment	4	K00135	NA	NA	NA	K00135	KEGG
14_0927_02_20cm_scaffold_2795_6	Sample_1	10-20cm	Treatment	4	K00135	NA	NA	NA	K00135	KEGG
14_0927_12_20cm_scaffold_101888_1	Sample_7	10-20cm	Control	3.8	K00135	NA	NA	NA	K00135	KEGG
14_0927_12_20cm_scaffold_3198_1	Sample_7	10-20cm	Control	3.8	K00135	NA	NA	NA	K00135	KEGG
14_0927_12_20cm_scaffold_8734_11	Sample_7	10-20cm	Control	3.8	K00135	NA	NA	NA	K00135	KEGG
14_0903_12_20cm_scaffold_138212_3	Sample_15	10-20cm	Control	3.75	K00135	NA	NA	NA	K00135	KEGG
14_0903_12_20cm_scaffold_179759_1	Sample_15	10-20cm	Control	3.75	K00135	NA	NA	NA	K00135	KEGG
14_0903_12_40cm_200_scaffold_84195_1	Sample_16	30-40cm	Control	3.75	K00135	NA	NA	NA	K00135	KEGG
14_0927_09_40cm_scaffold_273_3	Sample_6	30-40cm	Treatment	3.5	K00135	NA	NA	NA	K00135	KEGG
14_0927_05_20cm_scaffold_86271_2	Sample_3	10-20cm	Control	3.44	K00135	NA	NA	NA	K00135	KEGG
14_0919_09_20cm_scaffold_167_21	Sample_19	10-20cm	Treatment	3.42	K00135	NA	NA	NA	K00135	KEGG
14_0919_05_20cm_scaffold_3005_18	Sample_18	10-20cm	Control	3.36	K00135	NA	NA	NA	K00135	KEGG
14_0919_05_20cm_scaffold_3889_4	Sample_18	10-20cm	Control	3.36	K00135	NA	NA	NA	K00135	KEGG
14_0927_05_20cm_scaffold_892_23	Sample_3	10-20cm	Control	3.35	K00135	NA	NA	NA	K00135	KEGG
14_0903_05_20cm_scaffold_1885_2	Sample_11	10-20cm	Control	3.33	K00135	NA	NA	NA	K00135	KEGG
14_0903_09_40cm_scaffold_92081_2	Sample_14	30-40cm	Treatment	3.14	K00135	NA	NA	NA	K00135	KEGG
14_0927_05_20cm_scaffold_11612_9	Sample_3	10-20cm	Control	3.09	K00135	NA	NA	NA	K00135	KEGG
14_0927_05_20cm_scaffold_29522_5	Sample_3	10-20cm	Control	3.09	K00135	NA	NA	NA	K00135	KEGG
14_0919_05_20cm_scaffold_2850_2	Sample_18	10-20cm	Control	3.02	K00135	NA	NA	NA	K00135	KEGG
14_0927_05_40cm_scaffold_24802_8	Sample_4	30-40cm	Control	3	K00135	NA	NA	NA	K00135	KEGG
14_0919_02_20cm_scaffold_206027_1	Sample_17	10-20cm	Treatment	3	K00135	NA	NA	NA	K00135	KEGG
14_0919_12_20cm_scaffold_128176_2	Sample_20	10-20cm	Control	3	K00135	NA	NA	NA	K00135	KEGG
14_0919_12_20cm_scaffold_1289_12	Sample_20	10-20cm	Control	3	K00135	NA	NA	NA	K00135	KEGG
14_0919_12_20cm_scaffold_91_36	Sample_20	10-20cm	Control	3	K00135	NA	NA	NA	K00135	KEGG
14_0927_05_40cm_scaffold_28401_1	Sample_4	30-40cm	Control	2.9	K00135	NA	NA	NA	K00135	KEGG
14_0927_12_20cm_scaffold_151385_2	Sample_7	10-20cm	Control	2.8	K00135	NA	NA	NA	K00135	KEGG
14_0903_12_20cm_scaffold_3221_19	Sample_15	10-20cm	Control	2.75	K00135	NA	NA	NA	K00135	KEGG
14_0919_05_20cm_scaffold_112102_3	Sample_18	10-20cm	Control	2.67	K00135	NA	NA	NA	K00135	KEGG
14_0903_09_40cm_scaffold_17615_2	Sample_14	30-40cm	Treatment	2.64	K00135	NA	NA	NA	K00135	KEGG
14_0927_05_40cm_scaffold_45437_1	Sample_4	30-40cm	Control	2.57	K00135	NA	NA	NA	K00135	KEGG
14_0927_05_20cm_scaffold_145_3	Sample_3	10-20cm	Control	2.44	K00135	NA	NA	NA	K00135	KEGG
14_0927_09_20cm_scaffold_4539_35	Sample_5	10-20cm	Treatment	2.43	K00135	NA	NA	NA	K00135	KEGG
14_0919_05_20cm_scaffold_12389_4	Sample_18	10-20cm	Control	2.36	K00135	NA	NA	NA	K00135	KEGG
14_0919_05_20cm_scaffold_265_10	Sample_18	10-20cm	Control	2.36	K00135	NA	NA	NA	K00135	KEGG
14_0919_05_20cm_scaffold_9167_3	Sample_18	10-20cm	Control	2.36	K00135	NA	NA	NA	K00135	KEGG
14_0927_05_20cm_scaffold_123_95	Sample_3	10-20cm	Control	2.35	K00135	NA	NA	NA	K00135	KEGG
14_0927_05_20cm_scaffold_215_29	Sample_3	10-20cm	Control	2.35	K00135	NA	NA	NA	K00135	KEGG
14_0927_05_20cm_scaffold_227_37	Sample_3	10-20cm	Control	2.35	K00135	NA	NA	NA	K00135	KEGG
14_0927_05_20cm_scaffold_42634_2	Sample_3	10-20cm	Control	2.35	K00135	NA	NA	NA	K00135	KEGG
14_0927_05_20cm_scaffold_521_16	Sample_3	10-20cm	Control	2.35	K00135	NA	NA	NA	K00135	KEGG
14_0927_05_20cm_scaffold_63366_2	Sample_3	10-20cm	Control	2.35	K00135	NA	NA	NA	K00135	KEGG
14_0927_05_20cm_scaffold_812_13	Sample_3	10-20cm	Control	2.35	K00135	NA	NA	NA	K00135	KEGG
14_0927_05_20cm_scaffold_9331_4	Sample_3	10-20cm	Control	2.35	K00135	NA	NA	NA	K00135	KEGG
14_0903_05_20cm_scaffold_14782_3	Sample_11	10-20cm	Control	2.33	K00135	NA	NA	NA	K00135	KEGG
14_0903_05_20cm_scaffold_21395_3	Sample_11	10-20cm	Control	2.33	K00135	NA	NA	NA	K00135	KEGG
14_0919_09_20cm_scaffold_168567_1	Sample_19	10-20cm	Treatment	2.25	K00135	NA	NA	NA	K00135	KEGG
14_0919_05_20cm_scaffold_404_31	Sample_18	10-20cm	Control	2.17	K00135	NA	NA	NA	K00135	KEGG
14_0919_09_20cm_scaffold_21246_2	Sample_19	10-20cm	Treatment	2.17	K00135	NA	NA	NA	K00135	KEGG
14_0927_05_20cm_scaffold_19442_5	Sample_3	10-20cm	Control	2.09	K00135	NA	NA	NA	K00135	KEGG
14_0927_05_20cm_scaffold_46379_3	Sample_3	10-20cm	Control	2.09	K00135	NA	NA	NA	K00135	KEGG
14_0927_05_20cm_scaffold_6145_8	Sample_3	10-20cm	Control	2.09	K00135	NA	NA	NA	K00135	KEGG
14_0927_05_20cm_scaffold_903_32	Sample_3	10-20cm	Control	2.09	K00135	NA	NA	NA	K00135	KEGG
14_0919_05_20cm_scaffold_112790_1	Sample_18	10-20cm	Control	2.02	K00135	NA	NA	NA	K00135	KEGG
14_0927_09_40cm_scaffold_1872_12	Sample_6	30-40cm	Treatment	2	K00135	NA	NA	NA	K00135	KEGG
14_0903_05_40cm_scaffold_50911_1	Sample_12	30-40cm	Control	2	K00135	NA	NA	NA	K00135	KEGG
14_0903_09_20cm_scaffold_78462_1	Sample_13	10-20cm	Treatment	2	K00135	NA	NA	NA	K00135	KEGG
14_0903_09_40cm_scaffold_240459_2	Sample_14	30-40cm	Treatment	2	K00135	NA	NA	NA	K00135	KEGG
14_0919_05_20cm_scaffold_160904_2	Sample_18	10-20cm	Control	2	K00135	NA	NA	NA	K00135	KEGG
14_0919_12_20cm_scaffold_7937_7	Sample_20	10-20cm	Control	2	K00135	NA	NA	NA	K00135	KEGG
14_0927_05_40cm_scaffold_37695_3	Sample_4	30-40cm	Control	1.9	K00135	NA	NA	NA	K00135	KEGG
14_0927_05_40cm_scaffold_7109_4	Sample_4	30-40cm	Control	1.9	K00135	NA	NA	NA	K00135	KEGG
14_0903_12_20cm_scaffold_181681_1	Sample_15	10-20cm	Control	1.75	K00135	NA	NA	NA	K00135	KEGG
14_0903_12_20cm_scaffold_332_6	Sample_15	10-20cm	Control	1.75	K00135	NA	NA	NA	K00135	KEGG
14_0903_12_20cm_scaffold_38575_1	Sample_15	10-20cm	Control	1.75	K00135	NA	NA	NA	K00135	KEGG
14_0919_05_20cm_scaffold_33987_5	Sample_18	10-20cm	Control	1.67	K00135	NA	NA	NA	K00135	KEGG
14_0903_09_40cm_scaffold_11925_3	Sample_14	30-40cm	Treatment	1.64	K00135	NA	NA	NA	K00135	KEGG
14_0927_05_40cm_scaffold_2579_2	Sample_4	30-40cm	Control	1.57	K00135	NA	NA	NA	K00135	KEGG
14_0927_05_40cm_scaffold_396_4	Sample_4	30-40cm	Control	1.57	K00135	NA	NA	NA	K00135	KEGG
14_0919_05_20cm_scaffold_105390_1	Sample_18	10-20cm	Control	1.36	K00135	NA	NA	NA	K00135	KEGG
14_0919_05_20cm_scaffold_10601_2	Sample_18	10-20cm	Control	1.36	K00135	NA	NA	NA	K00135	KEGG
14_0919_05_20cm_scaffold_111517_3	Sample_18	10-20cm	Control	1.36	K00135	NA	NA	NA	K00135	KEGG
14_0919_05_20cm_scaffold_289_6	Sample_18	10-20cm	Control	1.36	K00135	NA	NA	NA	K00135	KEGG
14_0927_05_20cm_scaffold_19442_4	Sample_3	10-20cm	Control	1.35	K00135	NA	NA	NA	K00135	KEGG
14_0927_05_20cm_scaffold_19518_6	Sample_3	10-20cm	Control	1.35	K00135	NA	NA	NA	K00135	KEGG
14_0927_05_20cm_scaffold_268018_1	Sample_3	10-20cm	Control	1.35	K00135	NA	NA	NA	K00135	KEGG
14_0927_05_20cm_scaffold_7129_9	Sample_3	10-20cm	Control	1.35	K00135	NA	NA	NA	K00135	KEGG
14_0927_05_20cm_scaffold_7944_5	Sample_3	10-20cm	Control	1.35	K00135	NA	NA	NA	K00135	KEGG
14_0903_09_40cm_scaffold_145066_2	Sample_14	30-40cm	Treatment	1.14	K00135	NA	NA	NA	K00135	KEGG
14_0903_09_40cm_scaffold_170782_1	Sample_14	30-40cm	Treatment	1.14	K00135	NA	NA	NA	K00135	KEGG
14_0903_09_40cm_scaffold_76391_2	Sample_14	30-40cm	Treatment	1.14	K00135	NA	NA	NA	K00135	KEGG
14_0927_09_20cm_scaffold_153895_1	Sample_5	10-20cm	Treatment	1	K00135	NA	NA	NA	K00135	KEGG
14_0927_09_20cm_scaffold_94972_1	Sample_5	10-20cm	Treatment	1	K00135	NA	NA	NA	K00135	KEGG
14_0927_12_40cm_scaffold_204206_2	Sample_8	30-40cm	Control	1	K00135	NA	NA	NA	K00135	KEGG
14_0927_12_40cm_scaffold_25841_4	Sample_8	30-40cm	Control	1	K00135	NA	NA	NA	K00135	KEGG
14_0903_02_20cm_scaffold_94776_1	Sample_9	10-20cm	Treatment	1	K00135	NA	NA	NA	K00135	KEGG
14_0903_05_40cm_scaffold_37833_4	Sample_12	30-40cm	Control	1	K00135	NA	NA	NA	K00135	KEGG
14_0903_05_40cm_scaffold_73643_1	Sample_12	30-40cm	Control	1	K00135	NA	NA	NA	K00135	KEGG
14_0903_05_40cm_scaffold_88581_6	Sample_12	30-40cm	Control	1	K00135	NA	NA	NA	K00135	KEGG
14_0903_09_20cm_scaffold_4443_6	Sample_13	10-20cm	Treatment	1	K00135	NA	NA	NA	K00135	KEGG
14_0903_09_20cm_scaffold_7748_2	Sample_13	10-20cm	Treatment	1	K00135	NA	NA	NA	K00135	KEGG
14_0903_09_40cm_scaffold_15275_3	Sample_14	30-40cm	Treatment	1	K00135	NA	NA	NA	K00135	KEGG
14_0903_09_40cm_scaffold_18_22	Sample_14	30-40cm	Treatment	1	K00135	NA	NA	NA	K00135	KEGG
14_0903_09_40cm_scaffold_190082_2	Sample_14	30-40cm	Treatment	1	K00135	NA	NA	NA	K00135	KEGG
14_0903_09_40cm_scaffold_2271_12	Sample_14	30-40cm	Treatment	1	K00135	NA	NA	NA	K00135	KEGG
14_0903_09_40cm_scaffold_61116_3	Sample_14	30-40cm	Treatment	1	K00135	NA	NA	NA	K00135	KEGG
14_0903_12_40cm_200_scaffold_1358_24	Sample_16	30-40cm	Control	1	K00135	NA	NA	NA	K00135	KEGG
14_0903_12_40cm_200_scaffold_179441_2	Sample_16	30-40cm	Control	1	K00135	NA	NA	NA	K00135	KEGG
14_0903_12_40cm_200_scaffold_8268_3	Sample_16	30-40cm	Control	1	K00135	NA	NA	NA	K00135	KEGG
14_0919_09_20cm_scaffold_114373_1	Sample_19	10-20cm	Treatment	1	K00135	NA	NA	NA	K00135	KEGG
14_0919_12_20cm_scaffold_144123_1	Sample_20	10-20cm	Control	1	K00135	NA	NA	NA	K00135	KEGG
14_0919_12_20cm_scaffold_153693_3	Sample_20	10-20cm	Control	1	K00135	NA	NA	NA	K00135	KEGG
14_0919_12_20cm_scaffold_156919_1	Sample_20	10-20cm	Control	1	K00135	NA	NA	NA	K00135	KEGG
14_0919_12_20cm_scaffold_163031_1	Sample_20	10-20cm	Control	1	K00135	NA	NA	NA	K00135	KEGG
14_0919_12_20cm_scaffold_197721_2	Sample_20	10-20cm	Control	1	K00135	NA	NA	NA	K00135	KEGG
14_0919_12_20cm_scaffold_34186_1	Sample_20	10-20cm	Control	1	K00135	NA	NA	NA	K00135	KEGG
14_0919_12_20cm_scaffold_44568_1	Sample_20	10-20cm	Control	1	K00135	NA	NA	NA	K00135	KEGG
14_0919_12_20cm_scaffold_45954_3	Sample_20	10-20cm	Control	1	K00135	NA	NA	NA	K00135	KEGG
14_0927_05_40cm_scaffold_131720_2	Sample_4	30-40cm	Control	6.33	K00137	NA	NA	NA	K00137	KEGG
14_0927_02_20cm_scaffold_12107_3	Sample_1	10-20cm	Treatment	5.77	K00137	NA	NA	NA	K00137	KEGG
14_0927_05_40cm_scaffold_16140_7	Sample_4	30-40cm	Control	3.83	K00137	NA	NA	NA	K00137	KEGG
14_0903_05_20cm_scaffold_42644_1	Sample_11	10-20cm	Control	3.31	K00137	NA	NA	NA	K00137	KEGG
14_0927_09_20cm_scaffold_34057_2	Sample_5	10-20cm	Treatment	3	K00137	NA	NA	NA	K00137	KEGG
14_0927_05_20cm_scaffold_57985_1	Sample_3	10-20cm	Control	2.95	K00137	NA	NA	NA	K00137	KEGG
14_0927_05_20cm_scaffold_178901_1	Sample_3	10-20cm	Control	1.95	K00137	NA	NA	NA	K00137	KEGG
14_0927_05_20cm_scaffold_2536_5	Sample_3	10-20cm	Control	1.75	K00137	NA	NA	NA	K00137	KEGG
14_0927_05_20cm_scaffold_333219_1	Sample_3	10-20cm	Control	1.75	K00137	NA	NA	NA	K00137	KEGG
14_0903_02_20cm_scaffold_46021_1	Sample_9	10-20cm	Treatment	8	K00140	NA	NA	NA	K00140	KEGG
14_0903_05_20cm_scaffold_1032_8	Sample_11	10-20cm	Control	8	K00140	NA	NA	NA	K00140	KEGG
14_0903_05_20cm_scaffold_52647_1	Sample_11	10-20cm	Control	8	K00140	NA	NA	NA	K00140	KEGG
14_0927_09_20cm_scaffold_154679_2	Sample_5	10-20cm	Treatment	7.5	K00140	NA	NA	NA	K00140	KEGG
14_0927_05_40cm_scaffold_166887_1	Sample_4	30-40cm	Control	7	K00140	NA	NA	NA	K00140	KEGG
14_0903_05_20cm_scaffold_25263_5	Sample_11	10-20cm	Control	6.5	K00140	NA	NA	NA	K00140	KEGG
14_0927_05_20cm_scaffold_70455_8	Sample_3	10-20cm	Control	6.33	K00140	NA	NA	NA	K00140	KEGG
14_0927_05_40cm_scaffold_163044_1	Sample_4	30-40cm	Control	6	K00140	NA	NA	NA	K00140	KEGG
14_0903_02_40cm_scaffold_34954_2	Sample_10	30-40cm	Treatment	6	K00140	NA	NA	NA	K00140	KEGG
14_0927_09_20cm_scaffold_9728_3	Sample_5	10-20cm	Treatment	5.5	K00140	NA	NA	NA	K00140	KEGG
14_0903_05_20cm_scaffold_168368_2	Sample_11	10-20cm	Control	5.5	K00140	NA	NA	NA	K00140	KEGG
14_0919_09_20cm_scaffold_71034_2	Sample_19	10-20cm	Treatment	5.5	K00140	NA	NA	NA	K00140	KEGG
14_0919_09_20cm_scaffold_192177_1	Sample_19	10-20cm	Treatment	5	K00140	NA	NA	NA	K00140	KEGG
14_0927_05_20cm_scaffold_840_15	Sample_3	10-20cm	Control	4.33	K00140	NA	NA	NA	K00140	KEGG
14_0927_12_20cm_scaffold_238451_1	Sample_7	10-20cm	Control	3	K00140	NA	NA	NA	K00140	KEGG
14_0919_09_20cm_scaffold_126242_3	Sample_19	10-20cm	Treatment	3	K00140	NA	NA	NA	K00140	KEGG
14_0927_05_20cm_scaffold_8703_4	Sample_3	10-20cm	Control	2.33	K00140	NA	NA	NA	K00140	KEGG
14_0927_05_20cm_scaffold_23266_1	Sample_3	10-20cm	Control	2	K00140	NA	NA	NA	K00140	KEGG
14_0927_09_20cm_scaffold_292201_2	Sample_5	10-20cm	Treatment	2	K00140	NA	NA	NA	K00140	KEGG
14_0927_09_40cm_scaffold_90066_2	Sample_6	30-40cm	Treatment	1	K00140	NA	NA	NA	K00140	KEGG
14_0903_02_40cm_scaffold_132473_2	Sample_10	30-40cm	Treatment	1	K00140	NA	NA	NA	K00140	KEGG
14_0903_09_20cm_scaffold_72039_2	Sample_13	10-20cm	Treatment	1	K00140	NA	NA	NA	K00140	KEGG
14_0903_02_20cm_scaffold_540524_2	Sample_9	10-20cm	Treatment	1	K00145	NA	NA	NA	K00145	KEGG
14_0903_02_20cm_scaffold_35581_1	Sample_9	10-20cm	Treatment	46	K00148	NA	NA	NA	K00148	KEGG
14_0927_02_20cm_scaffold_158948_1	Sample_1	10-20cm	Treatment	30.5	K00148	NA	NA	NA	K00148	KEGG
14_0927_05_20cm_scaffold_121939_1	Sample_3	10-20cm	Control	17	K00148	NA	NA	NA	K00148	KEGG
14_0903_02_20cm_scaffold_55905_1	Sample_9	10-20cm	Treatment	15	K00148	NA	NA	NA	K00148	KEGG
14_0927_05_40cm_scaffold_53700_2	Sample_4	30-40cm	Control	14	K00148	NA	NA	NA	K00148	KEGG
14_0919_09_20cm_scaffold_28692_2	Sample_19	10-20cm	Treatment	14	K00148	NA	NA	NA	K00148	KEGG
14_0927_02_20cm_scaffold_32971_2	Sample_1	10-20cm	Treatment	12.5	K00148	NA	NA	NA	K00148	KEGG
14_0927_09_40cm_scaffold_51452_2	Sample_6	30-40cm	Treatment	6	K00148	NA	NA	NA	K00148	KEGG
14_0927_09_20cm_scaffold_176890_1	Sample_5	10-20cm	Treatment	5	K00148	NA	NA	NA	K00148	KEGG
14_0927_05_20cm_scaffold_280756_1	Sample_3	10-20cm	Control	3	K00148	NA	NA	NA	K00148	KEGG
14_0927_09_20cm_scaffold_29557_1	Sample_5	10-20cm	Treatment	3	K00148	NA	NA	NA	K00148	KEGG
14_0927_09_40cm_scaffold_209655_1	Sample_6	30-40cm	Treatment	2	K00148	NA	NA	NA	K00148	KEGG
14_0903_05_40cm_scaffold_119352_2	Sample_12	30-40cm	Control	2	K00148	NA	NA	NA	K00148	KEGG
14_0927_05_40cm_scaffold_131764_1	Sample_4	30-40cm	Control	1	K00148	NA	NA	NA	K00148	KEGG
14_0919_09_20cm_scaffold_70440_2	Sample_19	10-20cm	Treatment	45	K00153	NA	NA	NA	K00153	KEGG
14_0903_02_20cm_scaffold_77399_1	Sample_9	10-20cm	Treatment	10	K00153	NA	NA	NA	K00153	KEGG
14_0927_09_20cm_scaffold_157212_1	Sample_5	10-20cm	Treatment	2	K00153	NA	NA	NA	K00153	KEGG
14_0903_09_20cm_scaffold_15736_2	Sample_13	10-20cm	Treatment	34	K00161	NA	NA	NA	K00161	KEGG
14_0927_09_40cm_scaffold_8464_7	Sample_6	30-40cm	Treatment	31	K00161	NA	NA	NA	K00161	KEGG
14_0927_12_20cm_scaffold_202721_1	Sample_7	10-20cm	Control	26	K00161	NA	NA	NA	K00161	KEGG
14_0927_12_40cm_scaffold_4351_9	Sample_8	30-40cm	Control	21	K00161	NA	NA	NA	K00161	KEGG
14_0919_05_20cm_scaffold_71176_6	Sample_18	10-20cm	Control	15.5	K00161	NA	NA	NA	K00161	KEGG
14_0903_05_20cm_scaffold_33688_2	Sample_11	10-20cm	Control	12	K00161	NA	NA	NA	K00161	KEGG
14_0903_12_40cm_200_scaffold_26856_3	Sample_16	30-40cm	Control	9	K00161	NA	NA	NA	K00161	KEGG
14_0903_12_40cm_200_scaffold_53473_2	Sample_16	30-40cm	Control	9	K00161	NA	NA	NA	K00161	KEGG
14_0927_09_20cm_scaffold_27818_2	Sample_5	10-20cm	Treatment	8	K00161	NA	NA	NA	K00161	KEGG
14_0927_12_20cm_scaffold_21343_6	Sample_7	10-20cm	Control	8	K00161	NA	NA	NA	K00161	KEGG
14_0927_09_20cm_scaffold_88025_1	Sample_5	10-20cm	Treatment	7	K00161	NA	NA	NA	K00161	KEGG
14_0903_12_40cm_200_scaffold_215160_2	Sample_16	30-40cm	Control	7	K00161	NA	NA	NA	K00161	KEGG
14_0927_05_20cm_scaffold_163444_1	Sample_3	10-20cm	Control	6.5	K00161	NA	NA	NA	K00161	KEGG
14_0927_05_20cm_scaffold_243982_2	Sample_3	10-20cm	Control	6.5	K00161	NA	NA	NA	K00161	KEGG
14_0903_09_20cm_scaffold_183000_1	Sample_13	10-20cm	Treatment	6	K00161	NA	NA	NA	K00161	KEGG
14_0927_05_20cm_scaffold_230157_1	Sample_3	10-20cm	Control	5.5	K00161	NA	NA	NA	K00161	KEGG
14_0927_05_20cm_scaffold_340387_2	Sample_3	10-20cm	Control	5.5	K00161	NA	NA	NA	K00161	KEGG
14_0927_05_40cm_scaffold_283755_1	Sample_4	30-40cm	Control	3	K00161	NA	NA	NA	K00161	KEGG
14_0903_05_40cm_scaffold_193183_2	Sample_12	30-40cm	Control	3	K00161	NA	NA	NA	K00161	KEGG
14_0919_09_20cm_scaffold_12031_1	Sample_19	10-20cm	Treatment	3	K00161	NA	NA	NA	K00161	KEGG
14_0919_09_20cm_scaffold_121006_1	Sample_19	10-20cm	Treatment	3	K00161	NA	NA	NA	K00161	KEGG
14_0919_09_20cm_scaffold_14299_1	Sample_19	10-20cm	Treatment	3	K00161	NA	NA	NA	K00161	KEGG
14_0927_05_20cm_scaffold_145810_2	Sample_3	10-20cm	Control	2	K00161	NA	NA	NA	K00161	KEGG
14_0927_09_40cm_scaffold_21868_3	Sample_6	30-40cm	Treatment	2	K00161	NA	NA	NA	K00161	KEGG
14_0903_02_20cm_scaffold_62767_1	Sample_9	10-20cm	Treatment	2	K00161	NA	NA	NA	K00161	KEGG
14_0919_02_20cm_scaffold_133805_2	Sample_17	10-20cm	Treatment	2	K00161	NA	NA	NA	K00161	KEGG
14_0919_05_20cm_scaffold_66341_1	Sample_18	10-20cm	Control	1.5	K00161	NA	NA	NA	K00161	KEGG
14_0927_09_20cm_scaffold_90527_1	Sample_5	10-20cm	Treatment	1	K00161	NA	NA	NA	K00161	KEGG
14_0927_09_40cm_scaffold_282211_1	Sample_6	30-40cm	Treatment	1	K00161	NA	NA	NA	K00161	KEGG
14_0927_12_40cm_scaffold_69662_3	Sample_8	30-40cm	Control	1	K00161	NA	NA	NA	K00161	KEGG
14_0903_09_20cm_scaffold_22816_1	Sample_13	10-20cm	Treatment	1	K00161	NA	NA	NA	K00161	KEGG
14_0927_02_20cm_scaffold_166751_2	Sample_1	10-20cm	Treatment	21	K00162	NA	NA	NA	K00162	KEGG
14_0927_09_20cm_scaffold_90527_2	Sample_5	10-20cm	Treatment	18	K00162	NA	NA	NA	K00162	KEGG
14_0927_12_40cm_scaffold_4351_10	Sample_8	30-40cm	Control	17	K00162	NA	NA	NA	K00162	KEGG
14_0927_09_20cm_scaffold_150935_2	Sample_5	10-20cm	Treatment	15	K00162	NA	NA	NA	K00162	KEGG
14_0919_09_20cm_scaffold_28660_6	Sample_19	10-20cm	Treatment	15	K00162	NA	NA	NA	K00162	KEGG
14_0903_09_20cm_scaffold_15736_3	Sample_13	10-20cm	Treatment	9	K00162	NA	NA	NA	K00162	KEGG
14_0927_05_20cm_scaffold_243982_1	Sample_3	10-20cm	Control	7.5	K00162	NA	NA	NA	K00162	KEGG
14_0919_05_20cm_scaffold_208827_2	Sample_18	10-20cm	Control	7.5	K00162	NA	NA	NA	K00162	KEGG
14_0903_05_40cm_scaffold_132513_4	Sample_12	30-40cm	Control	7	K00162	NA	NA	NA	K00162	KEGG
14_0927_09_40cm_scaffold_243078_1	Sample_6	30-40cm	Treatment	5	K00162	NA	NA	NA	K00162	KEGG
14_0903_05_20cm_scaffold_6803_3	Sample_11	10-20cm	Control	4	K00162	NA	NA	NA	K00162	KEGG
14_0919_09_20cm_scaffold_25978_2	Sample_19	10-20cm	Treatment	4	K00162	NA	NA	NA	K00162	KEGG
14_0927_05_20cm_scaffold_230157_2	Sample_3	10-20cm	Control	3.5	K00162	NA	NA	NA	K00162	KEGG
14_0927_09_20cm_scaffold_27818_3	Sample_5	10-20cm	Treatment	3	K00162	NA	NA	NA	K00162	KEGG
14_0927_09_20cm_scaffold_30746_4	Sample_5	10-20cm	Treatment	3	K00162	NA	NA	NA	K00162	KEGG
14_0919_05_20cm_scaffold_74613_2	Sample_18	10-20cm	Control	2.5	K00162	NA	NA	NA	K00162	KEGG
14_0927_05_40cm_scaffold_105996_1	Sample_4	30-40cm	Control	2	K00162	NA	NA	NA	K00162	KEGG
14_0927_09_40cm_scaffold_8464_6	Sample_6	30-40cm	Treatment	2	K00162	NA	NA	NA	K00162	KEGG
14_0903_02_20cm_scaffold_149579_1	Sample_9	10-20cm	Treatment	2	K00162	NA	NA	NA	K00162	KEGG
14_0927_09_40cm_scaffold_282211_2	Sample_6	30-40cm	Treatment	1	K00162	NA	NA	NA	K00162	KEGG
14_0903_02_20cm_scaffold_1068_12	Sample_9	10-20cm	Treatment	1	K00162	NA	NA	NA	K00162	KEGG
14_0903_09_20cm_scaffold_4759_1	Sample_13	10-20cm	Treatment	1	K00162	NA	NA	NA	K00162	KEGG
14_0919_02_20cm_scaffold_133805_1	Sample_17	10-20cm	Treatment	1	K00162	NA	NA	NA	K00162	KEGG
14_0919_09_20cm_scaffold_14299_2	Sample_19	10-20cm	Treatment	1	K00162	NA	NA	NA	K00162	KEGG
14_0919_09_20cm_scaffold_26739_2	Sample_19	10-20cm	Treatment	1	K00162	NA	NA	NA	K00162	KEGG
14_0927_05_20cm_scaffold_17910_3	Sample_3	10-20cm	Control	12	K00164	NA	NA	NA	K00164	KEGG
14_0927_12_40cm_scaffold_243_29	Sample_8	30-40cm	Control	1	K00174	NA	NA	NA	K00174	KEGG
14_0903_05_40cm_scaffold_12861_2	Sample_12	30-40cm	Control	3	K00187	NA	NA	NA	K00187	KEGG
14_0927_12_40cm_scaffold_360_49	Sample_8	30-40cm	Control	3	K00231	NA	NA	NA	K00231	KEGG
14_0919_09_20cm_scaffold_17067_1	Sample_19	10-20cm	Treatment	21	K00239	NA	NA	NA	K00239	KEGG
14_0927_09_20cm_scaffold_218590_1	Sample_5	10-20cm	Treatment	15	K00239	NA	NA	NA	K00239	KEGG
14_0919_05_20cm_scaffold_122702_1	Sample_18	10-20cm	Control	14	K00239	NA	NA	NA	K00239	KEGG
14_0927_09_40cm_scaffold_3727_7	Sample_6	30-40cm	Treatment	6	K00239	NA	NA	NA	K00239	KEGG
14_0927_09_20cm_scaffold_804_10	Sample_5	10-20cm	Treatment	4	K00239	NA	NA	NA	K00239	KEGG
14_0927_05_40cm_scaffold_105152_2	Sample_4	30-40cm	Control	1.5	K00239	NA	NA	NA	K00239	KEGG
14_0927_12_40cm_scaffold_35795_5	Sample_8	30-40cm	Control	1	K00239	NA	NA	NA	K00239	KEGG
14_0927_09_20cm_scaffold_18851_2	Sample_5	10-20cm	Treatment	2	K00240	NA	NA	NA	K00240	KEGG
14_0927_09_20cm_scaffold_19653_3	Sample_5	10-20cm	Treatment	9	K00244	NA	NA	NA	K00244	KEGG
14_0927_09_20cm_scaffold_19289_4	Sample_5	10-20cm	Treatment	8	K00244	NA	NA	NA	K00244	KEGG
14_0919_02_20cm_scaffold_24503_1	Sample_17	10-20cm	Treatment	6	K00244	NA	NA	NA	K00244	KEGG
14_0903_02_20cm_scaffold_19098_1	Sample_9	10-20cm	Treatment	5	K00244	NA	NA	NA	K00244	KEGG
14_0903_09_20cm_scaffold_15930_1	Sample_13	10-20cm	Treatment	5	K00244	NA	NA	NA	K00244	KEGG
14_0903_09_20cm_scaffold_21907_2	Sample_13	10-20cm	Treatment	4	K00244	NA	NA	NA	K00244	KEGG
14_0903_09_20cm_scaffold_43484_2	Sample_13	10-20cm	Treatment	4	K00244	NA	NA	NA	K00244	KEGG
14_0927_09_40cm_scaffold_73801_2	Sample_6	30-40cm	Treatment	3	K00244	NA	NA	NA	K00244	KEGG
14_0927_12_40cm_scaffold_115250_1	Sample_8	30-40cm	Control	2	K00244	NA	NA	NA	K00244	KEGG
14_0927_05_20cm_scaffold_249133_1	Sample_3	10-20cm	Control	1	K00244	NA	NA	NA	K00244	KEGG
14_0927_05_20cm_scaffold_26677_1	Sample_3	10-20cm	Control	1	K00244	NA	NA	NA	K00244	KEGG
14_0927_05_40cm_scaffold_204118_1	Sample_4	30-40cm	Control	1	K00244	NA	NA	NA	K00244	KEGG
14_0927_09_40cm_scaffold_19291_3	Sample_6	30-40cm	Treatment	1	K00244	NA	NA	NA	K00244	KEGG
14_0903_02_20cm_scaffold_78141_1	Sample_9	10-20cm	Treatment	1	K00244	NA	NA	NA	K00244	KEGG
14_0903_02_40cm_scaffold_16122_4	Sample_10	30-40cm	Treatment	1	K00244	NA	NA	NA	K00244	KEGG
14_0919_09_20cm_scaffold_17067_4	Sample_19	10-20cm	Treatment	12	K00245	NA	NA	NA	K00245	KEGG
14_0903_05_40cm_scaffold_170038_1	Sample_12	30-40cm	Control	1	K00245	NA	NA	NA	K00245	KEGG
14_0919_05_20cm_scaffold_79399_1	Sample_18	10-20cm	Control	5	K00248	NA	NA	NA	K00248	KEGG
14_0927_02_40cm_scaffold_100550_1	Sample_2	30-40cm	Treatment	3	K00248	NA	NA	NA	K00248	KEGG
14_0903_02_20cm_scaffold_8456_5	Sample_9	10-20cm	Treatment	1	K00248	NA	NA	NA	K00248	KEGG
14_0919_09_20cm_scaffold_40455_2	Sample_19	10-20cm	Treatment	564	K00249	NA	NA	NA	K00249	KEGG
14_0927_12_20cm_scaffold_95748_2	Sample_7	10-20cm	Control	116	K00249	NA	NA	NA	K00249	KEGG
14_0903_05_40cm_scaffold_170207_1	Sample_12	30-40cm	Control	106	K00249	NA	NA	NA	K00249	KEGG
14_0927_09_20cm_scaffold_248636_1	Sample_5	10-20cm	Treatment	87	K00249	NA	NA	NA	K00249	KEGG
14_0919_12_20cm_scaffold_110744_2	Sample_20	10-20cm	Control	31	K00249	NA	NA	NA	K00249	KEGG
14_0919_05_20cm_scaffold_157203_1	Sample_18	10-20cm	Control	21	K00249	NA	NA	NA	K00249	KEGG
14_0927_05_20cm_scaffold_107719_3	Sample_3	10-20cm	Control	19	K00249	NA	NA	NA	K00249	KEGG
14_0927_05_20cm_scaffold_60661_3	Sample_3	10-20cm	Control	14	K00249	NA	NA	NA	K00249	KEGG
14_0919_09_20cm_scaffold_33641_1	Sample_19	10-20cm	Treatment	13	K00249	NA	NA	NA	K00249	KEGG
14_0927_09_20cm_scaffold_62739_2	Sample_5	10-20cm	Treatment	10	K00249	NA	NA	NA	K00249	KEGG
14_0927_09_40cm_scaffold_178032_1	Sample_6	30-40cm	Treatment	8	K00249	NA	NA	NA	K00249	KEGG
14_0903_02_20cm_scaffold_85642_2	Sample_9	10-20cm	Treatment	6	K00249	NA	NA	NA	K00249	KEGG
14_0927_05_20cm_scaffold_1517_26	Sample_3	10-20cm	Control	3.7	K00249	NA	NA	NA	K00249	KEGG
14_0927_05_20cm_scaffold_27021_1	Sample_3	10-20cm	Control	3.7	K00249	NA	NA	NA	K00249	KEGG
14_0903_05_40cm_scaffold_1736_5	Sample_12	30-40cm	Control	3	K00249	NA	NA	NA	K00249	KEGG
14_0903_09_20cm_scaffold_41165_3	Sample_13	10-20cm	Treatment	3	K00249	NA	NA	NA	K00249	KEGG
14_0919_02_20cm_scaffold_126454_2	Sample_17	10-20cm	Treatment	3	K00249	NA	NA	NA	K00249	KEGG
14_0927_05_20cm_scaffold_20406_2	Sample_3	10-20cm	Control	2.2	K00249	NA	NA	NA	K00249	KEGG
14_0927_05_20cm_scaffold_32648_4	Sample_3	10-20cm	Control	2.2	K00249	NA	NA	NA	K00249	KEGG
14_0927_05_20cm_scaffold_68219_5	Sample_3	10-20cm	Control	2.2	K00249	NA	NA	NA	K00249	KEGG
14_0927_09_40cm_scaffold_214779_1	Sample_6	30-40cm	Treatment	2	K00249	NA	NA	NA	K00249	KEGG
14_0903_02_40cm_scaffold_55315_1	Sample_10	30-40cm	Treatment	2	K00249	NA	NA	NA	K00249	KEGG
14_0927_02_40cm_scaffold_31264_4	Sample_2	30-40cm	Treatment	1	K00249	NA	NA	NA	K00249	KEGG
14_0927_05_40cm_scaffold_8201_5	Sample_4	30-40cm	Control	1	K00249	NA	NA	NA	K00249	KEGG
14_0927_09_40cm_scaffold_2709_18	Sample_6	30-40cm	Treatment	1	K00249	NA	NA	NA	K00249	KEGG
14_0903_12_40cm_200_scaffold_71427_2	Sample_16	30-40cm	Control	8.5	K00252	NA	NA	NA	K00252	KEGG
14_0903_12_40cm_200_scaffold_61406_3	Sample_16	30-40cm	Control	5.5	K00252	NA	NA	NA	K00252	KEGG
14_0927_09_20cm_scaffold_23617_8	Sample_5	10-20cm	Treatment	5	K00252	NA	NA	NA	K00252	KEGG
14_0927_05_20cm_scaffold_33020_6	Sample_3	10-20cm	Control	1	K00252	NA	NA	NA	K00252	KEGG
14_0927_09_20cm_scaffold_58220_5	Sample_5	10-20cm	Treatment	1	K00252	NA	NA	NA	K00252	KEGG
14_0927_09_20cm_scaffold_71178_6	Sample_5	10-20cm	Treatment	1	K00252	NA	NA	NA	K00252	KEGG
14_0903_12_40cm_200_scaffold_69450_1	Sample_16	30-40cm	Control	1	K00252	NA	NA	NA	K00252	KEGG
14_0919_09_20cm_scaffold_31626_3	Sample_19	10-20cm	Treatment	1	K00252	NA	NA	NA	K00252	KEGG
14_0919_09_20cm_scaffold_5952_9	Sample_19	10-20cm	Treatment	1	K00252	NA	NA	NA	K00252	KEGG
14_0927_09_20cm_scaffold_3006_39	Sample_5	10-20cm	Treatment	1	K00256	NA	NA	NA	K00256	KEGG
14_0903_05_40cm_scaffold_31137_1	Sample_12	30-40cm	Control	1	K00256	NA	NA	NA	K00256	KEGG
14_0903_09_20cm_scaffold_8691_7	Sample_13	10-20cm	Treatment	1	K00256	NA	NA	NA	K00256	KEGG
14_0927_05_20cm_scaffold_31487_3	Sample_3	10-20cm	Control	9	K00257	NA	NA	NA	K00257	KEGG
14_0919_09_20cm_scaffold_13866_3	Sample_19	10-20cm	Treatment	6.5	K00257	NA	NA	NA	K00257	KEGG
14_0927_09_20cm_scaffold_14076_4	Sample_5	10-20cm	Treatment	4	K00257	NA	NA	NA	K00257	KEGG
14_0927_09_40cm_scaffold_84095_2	Sample_6	30-40cm	Treatment	4	K00257	NA	NA	NA	K00257	KEGG
14_0919_09_20cm_scaffold_3045_6	Sample_19	10-20cm	Treatment	3.5	K00257	NA	NA	NA	K00257	KEGG
14_0927_12_40cm_scaffold_43107_4	Sample_8	30-40cm	Control	3	K00257	NA	NA	NA	K00257	KEGG
14_0927_09_20cm_scaffold_115083_2	Sample_5	10-20cm	Treatment	2	K00257	NA	NA	NA	K00257	KEGG
14_0903_02_20cm_scaffold_13119_6	Sample_9	10-20cm	Treatment	2	K00257	NA	NA	NA	K00257	KEGG
14_0919_09_20cm_scaffold_193626_1	Sample_19	10-20cm	Treatment	1	K00257	NA	NA	NA	K00257	KEGG
14_0927_05_40cm_scaffold_242520_2	Sample_4	30-40cm	Control	23	K00259	NA	NA	NA	K00259	KEGG
14_0903_05_20cm_scaffold_109371_1	Sample_11	10-20cm	Control	13.17	K00259	NA	NA	NA	K00259	KEGG
14_0927_02_20cm_scaffold_160520_2	Sample_1	10-20cm	Treatment	13	K00259	NA	NA	NA	K00259	KEGG
14_0903_12_40cm_200_scaffold_135780_2	Sample_16	30-40cm	Control	12	K00259	NA	NA	NA	K00259	KEGG
14_0927_05_20cm_scaffold_168298_2	Sample_3	10-20cm	Control	11	K00259	NA	NA	NA	K00259	KEGG
14_0903_09_20cm_scaffold_252966_1	Sample_13	10-20cm	Treatment	10	K00259	NA	NA	NA	K00259	KEGG
14_0903_05_20cm_scaffold_60056_2	Sample_11	10-20cm	Control	9.67	K00259	NA	NA	NA	K00259	KEGG
14_0927_02_20cm_scaffold_123988_1	Sample_1	10-20cm	Treatment	9	K00259	NA	NA	NA	K00259	KEGG
14_0903_02_40cm_scaffold_44168_1	Sample_10	30-40cm	Treatment	9	K00259	NA	NA	NA	K00259	KEGG
14_0903_02_40cm_scaffold_50208_3	Sample_10	30-40cm	Treatment	8	K00259	NA	NA	NA	K00259	KEGG
14_0903_02_20cm_scaffold_46770_2	Sample_9	10-20cm	Treatment	7.5	K00259	NA	NA	NA	K00259	KEGG
14_0903_05_20cm_scaffold_91556_2	Sample_11	10-20cm	Control	7	K00259	NA	NA	NA	K00259	KEGG
14_0903_05_20cm_scaffold_86555_2	Sample_11	10-20cm	Control	6.17	K00259	NA	NA	NA	K00259	KEGG
14_0903_02_20cm_scaffold_120072_1	Sample_9	10-20cm	Treatment	5.5	K00259	NA	NA	NA	K00259	KEGG
14_0903_09_20cm_scaffold_10489_4	Sample_13	10-20cm	Treatment	5.5	K00259	NA	NA	NA	K00259	KEGG
14_0927_02_40cm_scaffold_70575_1	Sample_2	30-40cm	Treatment	5	K00259	NA	NA	NA	K00259	KEGG
14_0903_05_40cm_scaffold_94644_1	Sample_12	30-40cm	Control	5	K00259	NA	NA	NA	K00259	KEGG
14_0903_12_40cm_200_scaffold_35959_1	Sample_16	30-40cm	Control	5	K00259	NA	NA	NA	K00259	KEGG
14_0903_09_20cm_scaffold_324_16	Sample_13	10-20cm	Treatment	4.5	K00259	NA	NA	NA	K00259	KEGG
14_0927_05_20cm_scaffold_56198_3	Sample_3	10-20cm	Control	4	K00259	NA	NA	NA	K00259	KEGG
14_0927_09_20cm_scaffold_20614_4	Sample_5	10-20cm	Treatment	4	K00259	NA	NA	NA	K00259	KEGG
14_0927_09_40cm_scaffold_186448_1	Sample_6	30-40cm	Treatment	4	K00259	NA	NA	NA	K00259	KEGG
14_0919_09_20cm_scaffold_37130_2	Sample_19	10-20cm	Treatment	4	K00259	NA	NA	NA	K00259	KEGG
14_0927_09_20cm_scaffold_25003_3	Sample_5	10-20cm	Treatment	3	K00259	NA	NA	NA	K00259	KEGG
14_0927_09_20cm_scaffold_68376_7	Sample_5	10-20cm	Treatment	3	K00259	NA	NA	NA	K00259	KEGG
14_0919_02_20cm_scaffold_38635_3	Sample_17	10-20cm	Treatment	3	K00259	NA	NA	NA	K00259	KEGG
14_0927_05_20cm_scaffold_252413_2	Sample_3	10-20cm	Control	2	K00259	NA	NA	NA	K00259	KEGG
14_0927_09_20cm_scaffold_200259_1	Sample_5	10-20cm	Treatment	2	K00259	NA	NA	NA	K00259	KEGG
14_0927_09_40cm_scaffold_220489_2	Sample_6	30-40cm	Treatment	2	K00259	NA	NA	NA	K00259	KEGG
14_0927_12_20cm_scaffold_151969_1	Sample_7	10-20cm	Control	2	K00259	NA	NA	NA	K00259	KEGG
14_0903_02_40cm_scaffold_19570_2	Sample_10	30-40cm	Treatment	2	K00259	NA	NA	NA	K00259	KEGG
14_0903_09_20cm_scaffold_31344_1	Sample_13	10-20cm	Treatment	2	K00259	NA	NA	NA	K00259	KEGG
14_0919_02_20cm_scaffold_65750_2	Sample_17	10-20cm	Treatment	1	K00259	NA	NA	NA	K00259	KEGG
14_0903_02_20cm_scaffold_114415_1	Sample_9	10-20cm	Treatment	6	K00262	NA	NA	NA	K00262	KEGG
14_0919_09_20cm_scaffold_190946_1	Sample_19	10-20cm	Treatment	3	K00262	NA	NA	NA	K00262	KEGG
14_0903_09_20cm_scaffold_4805_5	Sample_13	10-20cm	Treatment	2	K00262	NA	NA	NA	K00262	KEGG
14_0927_09_20cm_scaffold_35144_2	Sample_5	10-20cm	Treatment	4	K00274	NA	NA	NA	K00274	KEGG
14_0903_02_40cm_scaffold_31133_2	Sample_10	30-40cm	Treatment	1	K00274	NA	NA	NA	K00274	KEGG
14_0927_09_40cm_scaffold_23317_3	Sample_6	30-40cm	Treatment	17	K00279	NA	NA	AA7	K00279	KEGG
14_0927_12_40cm_scaffold_16941_5	Sample_8	30-40cm	Control	16	K00279	NA	NA	AA7	K00279	KEGG
14_0927_09_20cm_scaffold_29974_1	Sample_5	10-20cm	Treatment	14	K00279	NA	NA	AA7	K00279	KEGG
14_0927_09_40cm_scaffold_3606_3	Sample_6	30-40cm	Treatment	7	K00279	NA	NA	AA7	K00279	KEGG
14_0903_09_20cm_scaffold_6076_5	Sample_13	10-20cm	Treatment	4	K00279	NA	NA	AA7	K00279	KEGG
14_0927_09_40cm_scaffold_122948_1	Sample_6	30-40cm	Treatment	1	K00279	NA	NA	AA7	K00279	KEGG
14_0927_12_20cm_scaffold_32031_2	Sample_7	10-20cm	Control	1	K00279	NA	NA	AA7	K00279	KEGG
14_0927_12_40cm_scaffold_57806_3	Sample_8	30-40cm	Control	1	K00279	NA	NA	AA7	K00279	KEGG
14_0903_05_20cm_scaffold_29556_5	Sample_11	10-20cm	Control	9.65	K00294	NA	NA	NA	K00294	KEGG
14_0903_05_20cm_scaffold_13702_3	Sample_11	10-20cm	Control	8.65	K00294	NA	NA	NA	K00294	KEGG
14_0903_05_20cm_scaffold_653_8	Sample_11	10-20cm	Control	8.4	K00294	NA	NA	NA	K00294	KEGG
14_0927_05_20cm_scaffold_10714_5	Sample_3	10-20cm	Control	7	K00294	NA	NA	NA	K00294	KEGG
14_0927_05_20cm_scaffold_92776_1	Sample_3	10-20cm	Control	7	K00294	NA	NA	NA	K00294	KEGG
14_0903_05_20cm_scaffold_6844_2	Sample_11	10-20cm	Control	6.65	K00294	NA	NA	NA	K00294	KEGG
14_0903_05_20cm_scaffold_7053_4	Sample_11	10-20cm	Control	6.65	K00294	NA	NA	NA	K00294	KEGG
14_0927_05_40cm_scaffold_13481_1	Sample_4	30-40cm	Control	6.5	K00294	NA	NA	NA	K00294	KEGG
14_0927_05_20cm_scaffold_801_10	Sample_3	10-20cm	Control	6	K00294	NA	NA	NA	K00294	KEGG
14_0927_05_40cm_scaffold_106747_1	Sample_4	30-40cm	Control	6	K00294	NA	NA	NA	K00294	KEGG
14_0927_05_20cm_scaffold_163169_1	Sample_3	10-20cm	Control	5	K00294	NA	NA	NA	K00294	KEGG
14_0927_05_40cm_scaffold_7229_13	Sample_4	30-40cm	Control	4.5	K00294	NA	NA	NA	K00294	KEGG
14_0927_02_20cm_scaffold_6249_5	Sample_1	10-20cm	Treatment	4	K00294	NA	NA	NA	K00294	KEGG
14_0927_05_20cm_scaffold_261823_3	Sample_3	10-20cm	Control	4	K00294	NA	NA	NA	K00294	KEGG
14_0927_05_40cm_scaffold_199305_1	Sample_4	30-40cm	Control	3	K00294	NA	NA	NA	K00294	KEGG
14_0927_09_40cm_scaffold_2209_13	Sample_6	30-40cm	Treatment	3	K00294	NA	NA	NA	K00294	KEGG
14_0903_09_20cm_scaffold_42973_2	Sample_13	10-20cm	Treatment	3	K00294	NA	NA	NA	K00294	KEGG
14_0927_02_40cm_scaffold_13028_1	Sample_2	30-40cm	Treatment	2	K00294	NA	NA	NA	K00294	KEGG
14_0927_12_20cm_scaffold_52393_2	Sample_7	10-20cm	Control	2	K00294	NA	NA	NA	K00294	KEGG
14_0919_02_20cm_scaffold_2454_6	Sample_17	10-20cm	Treatment	2	K00294	NA	NA	NA	K00294	KEGG
14_0927_02_20cm_scaffold_96728_1	Sample_1	10-20cm	Treatment	1	K00294	NA	NA	NA	K00294	KEGG
14_0927_09_20cm_scaffold_167041_2	Sample_5	10-20cm	Treatment	1	K00294	NA	NA	NA	K00294	KEGG
14_0903_02_20cm_scaffold_121330_1	Sample_9	10-20cm	Treatment	1	K00294	NA	NA	NA	K00294	KEGG
14_0903_02_20cm_scaffold_172363_2	Sample_9	10-20cm	Treatment	1	K00294	NA	NA	NA	K00294	KEGG
14_0927_12_20cm_scaffold_20068_5	Sample_7	10-20cm	Control	9	K00299	NA	NA	NA	K00299	KEGG
14_0903_12_40cm_200_scaffold_22788_2	Sample_16	30-40cm	Control	9	K00299	NA	NA	NA	K00299	KEGG
14_0919_05_20cm_scaffold_13847_4	Sample_18	10-20cm	Control	7.5	K00299	NA	NA	NA	K00299	KEGG
14_0927_05_20cm_scaffold_187459_2	Sample_3	10-20cm	Control	5.25	K00299	NA	NA	NA	K00299	KEGG
14_0927_05_20cm_scaffold_68242_4	Sample_3	10-20cm	Control	4.25	K00299	NA	NA	NA	K00299	KEGG
14_0919_09_20cm_scaffold_16073_4	Sample_19	10-20cm	Treatment	4	K00299	NA	NA	NA	K00299	KEGG
14_0927_05_20cm_scaffold_259959_1	Sample_3	10-20cm	Control	3.25	K00299	NA	NA	NA	K00299	KEGG
14_0927_02_40cm_scaffold_73980_2	Sample_2	30-40cm	Treatment	2	K00299	NA	NA	NA	K00299	KEGG
14_0903_05_20cm_scaffold_10173_2	Sample_11	10-20cm	Control	2	K00299	NA	NA	NA	K00299	KEGG
14_0903_02_20cm_scaffold_7288_3	Sample_9	10-20cm	Treatment	1	K00299	NA	NA	NA	K00299	KEGG
14_0927_05_40cm_scaffold_4966_2	Sample_4	30-40cm	Control	26	K00311	NA	NA	NA	K00311	KEGG
14_0903_09_20cm_scaffold_8928_5	Sample_13	10-20cm	Treatment	22	K00311	NA	NA	NA	K00311	KEGG
14_0927_09_20cm_scaffold_7076_4	Sample_5	10-20cm	Treatment	18	K00311	NA	NA	NA	K00311	KEGG
14_0903_02_20cm_scaffold_5723_5	Sample_9	10-20cm	Treatment	14	K00311	NA	NA	NA	K00311	KEGG
14_0919_05_20cm_scaffold_50318_2	Sample_18	10-20cm	Control	13.5	K00311	NA	NA	NA	K00311	KEGG
14_0927_12_20cm_scaffold_24551_6	Sample_7	10-20cm	Control	11	K00311	NA	NA	NA	K00311	KEGG
14_0919_02_20cm_scaffold_1696_11	Sample_17	10-20cm	Treatment	8	K00311	NA	NA	NA	K00311	KEGG
14_0927_05_20cm_scaffold_1823_4	Sample_3	10-20cm	Control	7.33	K00311	NA	NA	NA	K00311	KEGG
14_0903_05_40cm_scaffold_151077_1	Sample_12	30-40cm	Control	5	K00311	NA	NA	NA	K00311	KEGG
14_0903_09_20cm_scaffold_146568_1	Sample_13	10-20cm	Treatment	5	K00311	NA	NA	NA	K00311	KEGG
14_0919_05_20cm_scaffold_4220_24	Sample_18	10-20cm	Control	4.5	K00311	NA	NA	NA	K00311	KEGG
14_0927_05_20cm_scaffold_36604_4	Sample_3	10-20cm	Control	4.33	K00311	NA	NA	NA	K00311	KEGG
14_0927_05_20cm_scaffold_96385_1	Sample_3	10-20cm	Control	4.33	K00311	NA	NA	NA	K00311	KEGG
14_0903_02_40cm_scaffold_56029_2	Sample_10	30-40cm	Treatment	4	K00311	NA	NA	NA	K00311	KEGG
14_0903_05_20cm_scaffold_44670_3	Sample_11	10-20cm	Control	4	K00311	NA	NA	NA	K00311	KEGG
14_0903_12_40cm_200_scaffold_3249_10	Sample_16	30-40cm	Control	3	K00311	NA	NA	NA	K00311	KEGG
14_0927_02_20cm_scaffold_43301_5	Sample_1	10-20cm	Treatment	2	K00311	NA	NA	NA	K00311	KEGG
14_0927_09_40cm_scaffold_213317_1	Sample_6	30-40cm	Treatment	1	K00311	NA	NA	NA	K00311	KEGG
14_0919_12_20cm_scaffold_17587_1	Sample_20	10-20cm	Control	1	K00311	NA	NA	NA	K00311	KEGG
14_0927_09_20cm_scaffold_25733_2	Sample_5	10-20cm	Treatment	1	K00313	NA	NA	NA	K00313	KEGG
14_0919_09_20cm_scaffold_5496_5	Sample_19	10-20cm	Treatment	23	K00317	NA	NA	NA	K00317	KEGG
14_0927_02_20cm_scaffold_100434_1	Sample_1	10-20cm	Treatment	15	K00317	NA	NA	NA	K00317	KEGG
14_0927_05_20cm_scaffold_33009_1	Sample_3	10-20cm	Control	15	K00317	NA	NA	NA	K00317	KEGG
14_0927_05_40cm_scaffold_101111_2	Sample_4	30-40cm	Control	11	K00317	NA	NA	NA	K00317	KEGG
14_0927_09_20cm_scaffold_35992_2	Sample_5	10-20cm	Treatment	11	K00317	NA	NA	NA	K00317	KEGG
14_0903_02_20cm_scaffold_46431_2	Sample_9	10-20cm	Treatment	9	K00317	NA	NA	NA	K00317	KEGG
14_0903_02_40cm_scaffold_24648_1	Sample_10	30-40cm	Treatment	5	K00317	NA	NA	NA	K00317	KEGG
14_0903_09_20cm_scaffold_9018_2	Sample_13	10-20cm	Treatment	5	K00317	NA	NA	NA	K00317	KEGG
14_0919_05_20cm_scaffold_107371_3	Sample_18	10-20cm	Control	1	K00317	NA	NA	NA	K00317	KEGG
14_0927_02_20cm_scaffold_155847_2	Sample_1	10-20cm	Treatment	1	K00318	NA	NA	NA	K00318	KEGG
14_0927_05_40cm_scaffold_9412_3	Sample_4	30-40cm	Control	1	K00320	NA	NA	NA	K00320	KEGG
14_0927_12_40cm_scaffold_6123_3	Sample_8	30-40cm	Control	1	K00320	NA	NA	NA	K00320	KEGG
14_0903_09_20cm_scaffold_4328_4	Sample_13	10-20cm	Treatment	1	K00325	NA	NA	NA	K00325	KEGG
14_0927_09_40cm_scaffold_25_100	Sample_6	30-40cm	Treatment	2	K00332	NA	NA	NA	K00332	KEGG
14_0927_02_40cm_scaffold_82099_3	Sample_2	30-40cm	Treatment	1	K00332	NA	NA	NA	K00332	KEGG
14_0927_09_40cm_scaffold_1643_9	Sample_6	30-40cm	Treatment	3	K00335	NA	NA	NA	K00335	KEGG
14_0903_12_40cm_200_scaffold_82779_1	Sample_16	30-40cm	Control	3	K00335	NA	NA	NA	K00335	KEGG
14_0927_09_20cm_scaffold_84341_1	Sample_5	10-20cm	Treatment	2	K00335	NA	NA	NA	K00335	KEGG
14_0927_12_20cm_scaffold_83862_1	Sample_7	10-20cm	Control	2	K00335	NA	NA	NA	K00335	KEGG
14_0927_12_40cm_scaffold_25156_4	Sample_8	30-40cm	Control	1	K00335	NA	NA	NA	K00335	KEGG
14_0927_09_40cm_scaffold_59771_2	Sample_6	30-40cm	Treatment	43.17	K00338	NA	NA	NA	K00338	KEGG
14_0927_05_40cm_scaffold_37253_2	Sample_4	30-40cm	Control	38.5	K00338	NA	NA	NA	K00338	KEGG
14_0903_05_40cm_scaffold_143312_3	Sample_12	30-40cm	Control	30	K00338	NA	NA	NA	K00338	KEGG
14_0927_05_40cm_scaffold_6783_5	Sample_4	30-40cm	Control	24.5	K00338	NA	NA	NA	K00338	KEGG
14_0927_12_40cm_scaffold_67572_4	Sample_8	30-40cm	Control	23	K00338	NA	NA	NA	K00338	KEGG
14_0927_02_40cm_scaffold_29602_2	Sample_2	30-40cm	Treatment	18	K00338	NA	NA	NA	K00338	KEGG
14_0927_09_40cm_scaffold_2453_2	Sample_6	30-40cm	Treatment	17.17	K00338	NA	NA	NA	K00338	KEGG
14_0919_09_20cm_scaffold_100629_3	Sample_19	10-20cm	Treatment	15	K00338	NA	NA	NA	K00338	KEGG
14_0919_09_20cm_scaffold_250787_2	Sample_19	10-20cm	Treatment	14	K00338	NA	NA	NA	K00338	KEGG
14_0927_05_40cm_scaffold_122590_3	Sample_4	30-40cm	Control	9.5	K00338	NA	NA	NA	K00338	KEGG
14_0919_12_20cm_scaffold_100221_1	Sample_20	10-20cm	Control	5	K00338	NA	NA	NA	K00338	KEGG
14_0903_05_20cm_scaffold_35174_1	Sample_11	10-20cm	Control	25	K00344	NA	NA	NA	K00344	KEGG
14_0927_05_20cm_scaffold_309309_1	Sample_3	10-20cm	Control	23	K00344	NA	NA	NA	K00344	KEGG
14_0903_02_20cm_scaffold_43715_3	Sample_9	10-20cm	Treatment	23	K00344	NA	NA	NA	K00344	KEGG
14_0903_02_20cm_scaffold_8997_4	Sample_9	10-20cm	Treatment	21	K00344	NA	NA	NA	K00344	KEGG
14_0903_09_20cm_scaffold_1929_6	Sample_13	10-20cm	Treatment	20	K00344	NA	NA	NA	K00344	KEGG
14_0903_02_20cm_scaffold_152306_2	Sample_9	10-20cm	Treatment	18	K00344	NA	NA	NA	K00344	KEGG
14_0927_09_40cm_scaffold_136049_2	Sample_6	30-40cm	Treatment	17	K00344	NA	NA	NA	K00344	KEGG
14_0927_12_20cm_scaffold_71162_3	Sample_7	10-20cm	Control	16	K00344	NA	NA	NA	K00344	KEGG
14_0927_02_20cm_scaffold_173076_2	Sample_1	10-20cm	Treatment	14	K00344	NA	NA	NA	K00344	KEGG
14_0903_05_20cm_scaffold_22212_3	Sample_11	10-20cm	Control	14	K00344	NA	NA	NA	K00344	KEGG
14_0927_05_20cm_scaffold_71000_2	Sample_3	10-20cm	Control	13	K00344	NA	NA	NA	K00344	KEGG
14_0903_12_40cm_200_scaffold_66965_2	Sample_16	30-40cm	Control	11	K00344	NA	NA	NA	K00344	KEGG
14_0927_02_20cm_scaffold_54490_2	Sample_1	10-20cm	Treatment	10	K00344	NA	NA	NA	K00344	KEGG
14_0927_05_20cm_scaffold_1897_14	Sample_3	10-20cm	Control	10	K00344	NA	NA	NA	K00344	KEGG
14_0927_09_20cm_scaffold_44638_5	Sample_5	10-20cm	Treatment	9	K00344	NA	NA	NA	K00344	KEGG
14_0903_02_40cm_scaffold_23326_1	Sample_10	30-40cm	Treatment	9	K00344	NA	NA	NA	K00344	KEGG
14_0903_09_20cm_scaffold_33549_2	Sample_13	10-20cm	Treatment	9	K00344	NA	NA	NA	K00344	KEGG
14_0927_05_40cm_scaffold_99702_1	Sample_4	30-40cm	Control	8.17	K00344	NA	NA	NA	K00344	KEGG
14_0927_02_20cm_scaffold_2551_12	Sample_1	10-20cm	Treatment	8	K00344	NA	NA	NA	K00344	KEGG
14_0927_02_40cm_scaffold_18691_1	Sample_2	30-40cm	Treatment	8	K00344	NA	NA	NA	K00344	KEGG
14_0903_02_20cm_scaffold_108951_1	Sample_9	10-20cm	Treatment	8	K00344	NA	NA	NA	K00344	KEGG
14_0903_05_20cm_scaffold_78186_2	Sample_11	10-20cm	Control	8	K00344	NA	NA	NA	K00344	KEGG
14_0919_09_20cm_scaffold_62282_1	Sample_19	10-20cm	Treatment	8	K00344	NA	NA	NA	K00344	KEGG
14_0927_05_40cm_scaffold_257305_1	Sample_4	30-40cm	Control	7.67	K00344	NA	NA	NA	K00344	KEGG
14_0927_09_20cm_scaffold_114663_2	Sample_5	10-20cm	Treatment	7	K00344	NA	NA	NA	K00344	KEGG
14_0927_09_20cm_scaffold_5879_4	Sample_5	10-20cm	Treatment	7	K00344	NA	NA	NA	K00344	KEGG
14_0919_05_20cm_scaffold_4638_2	Sample_18	10-20cm	Control	7	K00344	NA	NA	NA	K00344	KEGG
14_0927_05_20cm_scaffold_174265_1	Sample_3	10-20cm	Control	6	K00344	NA	NA	NA	K00344	KEGG
14_0927_09_20cm_scaffold_62449_2	Sample_5	10-20cm	Treatment	6	K00344	NA	NA	NA	K00344	KEGG
14_0927_12_40cm_scaffold_38509_3	Sample_8	30-40cm	Control	6	K00344	NA	NA	NA	K00344	KEGG
14_0903_02_40cm_scaffold_4073_2	Sample_10	30-40cm	Treatment	6	K00344	NA	NA	NA	K00344	KEGG
14_0903_02_40cm_scaffold_44314_2	Sample_10	30-40cm	Treatment	6	K00344	NA	NA	NA	K00344	KEGG
14_0903_05_40cm_scaffold_7742_6	Sample_12	30-40cm	Control	6	K00344	NA	NA	NA	K00344	KEGG
14_0919_02_20cm_scaffold_4211_12	Sample_17	10-20cm	Treatment	6	K00344	NA	NA	NA	K00344	KEGG
14_0919_05_20cm_scaffold_572_13	Sample_18	10-20cm	Control	6	K00344	NA	NA	NA	K00344	KEGG
14_0927_05_40cm_scaffold_221426_1	Sample_4	30-40cm	Control	5.17	K00344	NA	NA	NA	K00344	KEGG
14_0927_12_40cm_scaffold_234468_2	Sample_8	30-40cm	Control	5	K00344	NA	NA	NA	K00344	KEGG
14_0903_02_20cm_scaffold_12498_5	Sample_9	10-20cm	Treatment	5	K00344	NA	NA	NA	K00344	KEGG
14_0903_02_20cm_scaffold_12531_1	Sample_9	10-20cm	Treatment	5	K00344	NA	NA	NA	K00344	KEGG
14_0903_05_20cm_scaffold_795_5	Sample_11	10-20cm	Control	5	K00344	NA	NA	NA	K00344	KEGG
14_0903_05_40cm_scaffold_11646_5	Sample_12	30-40cm	Control	5	K00344	NA	NA	NA	K00344	KEGG
14_0903_05_40cm_scaffold_233161_1	Sample_12	30-40cm	Control	5	K00344	NA	NA	NA	K00344	KEGG
14_0903_09_20cm_scaffold_4406_3	Sample_13	10-20cm	Treatment	5	K00344	NA	NA	NA	K00344	KEGG
14_0903_12_40cm_200_scaffold_122379_1	Sample_16	30-40cm	Control	5	K00344	NA	NA	NA	K00344	KEGG
14_0919_05_20cm_scaffold_43243_2	Sample_18	10-20cm	Control	5	K00344	NA	NA	NA	K00344	KEGG
14_0919_09_20cm_scaffold_863_12	Sample_19	10-20cm	Treatment	5	K00344	NA	NA	NA	K00344	KEGG
14_0927_09_40cm_scaffold_36034_4	Sample_6	30-40cm	Treatment	4	K00344	NA	NA	NA	K00344	KEGG
14_0903_02_20cm_scaffold_12841_1	Sample_9	10-20cm	Treatment	4	K00344	NA	NA	NA	K00344	KEGG
14_0903_02_40cm_scaffold_56895_1	Sample_10	30-40cm	Treatment	4	K00344	NA	NA	NA	K00344	KEGG
14_0903_02_40cm_scaffold_75813_1	Sample_10	30-40cm	Treatment	4	K00344	NA	NA	NA	K00344	KEGG
14_0903_09_40cm_scaffold_185667_1	Sample_14	30-40cm	Treatment	4	K00344	NA	NA	NA	K00344	KEGG
14_0903_09_40cm_scaffold_43961_2	Sample_14	30-40cm	Treatment	4	K00344	NA	NA	NA	K00344	KEGG
14_0927_09_20cm_scaffold_211399_1	Sample_5	10-20cm	Treatment	3	K00344	NA	NA	NA	K00344	KEGG
14_0927_09_40cm_scaffold_104318_3	Sample_6	30-40cm	Treatment	3	K00344	NA	NA	NA	K00344	KEGG
14_0903_02_40cm_scaffold_19781_1	Sample_10	30-40cm	Treatment	3	K00344	NA	NA	NA	K00344	KEGG
14_0903_02_40cm_scaffold_58180_1	Sample_10	30-40cm	Treatment	3	K00344	NA	NA	NA	K00344	KEGG
14_0903_02_40cm_scaffold_60344_3	Sample_10	30-40cm	Treatment	3	K00344	NA	NA	NA	K00344	KEGG
14_0903_12_40cm_200_scaffold_47955_3	Sample_16	30-40cm	Control	3	K00344	NA	NA	NA	K00344	KEGG
14_0919_12_20cm_scaffold_20965_4	Sample_20	10-20cm	Control	3	K00344	NA	NA	NA	K00344	KEGG
14_0927_02_40cm_scaffold_92463_1	Sample_2	30-40cm	Treatment	2	K00344	NA	NA	NA	K00344	KEGG
14_0927_09_40cm_scaffold_44549_1	Sample_6	30-40cm	Treatment	2	K00344	NA	NA	NA	K00344	KEGG
14_0903_02_20cm_scaffold_35899_4	Sample_9	10-20cm	Treatment	2	K00344	NA	NA	NA	K00344	KEGG
14_0903_02_40cm_scaffold_14889_2	Sample_10	30-40cm	Treatment	2	K00344	NA	NA	NA	K00344	KEGG
14_0903_02_40cm_scaffold_37983_1	Sample_10	30-40cm	Treatment	2	K00344	NA	NA	NA	K00344	KEGG
14_0903_02_40cm_scaffold_44394_1	Sample_10	30-40cm	Treatment	2	K00344	NA	NA	NA	K00344	KEGG
14_0903_05_40cm_scaffold_169632_1	Sample_12	30-40cm	Control	2	K00344	NA	NA	NA	K00344	KEGG
14_0903_09_20cm_scaffold_24076_4	Sample_13	10-20cm	Treatment	2	K00344	NA	NA	NA	K00344	KEGG
14_0903_09_20cm_scaffold_46716_2	Sample_13	10-20cm	Treatment	2	K00344	NA	NA	NA	K00344	KEGG
14_0903_09_20cm_scaffold_78894_2	Sample_13	10-20cm	Treatment	2	K00344	NA	NA	NA	K00344	KEGG
14_0903_12_40cm_200_scaffold_21162_1	Sample_16	30-40cm	Control	2	K00344	NA	NA	NA	K00344	KEGG
14_0919_02_20cm_scaffold_3675_5	Sample_17	10-20cm	Treatment	2	K00344	NA	NA	NA	K00344	KEGG
14_0919_05_20cm_scaffold_87210_2	Sample_18	10-20cm	Control	2	K00344	NA	NA	NA	K00344	KEGG
14_0927_02_20cm_scaffold_167566_3	Sample_1	10-20cm	Treatment	1	K00344	NA	NA	NA	K00344	KEGG
14_0927_02_40cm_scaffold_102641_1	Sample_2	30-40cm	Treatment	1	K00344	NA	NA	NA	K00344	KEGG
14_0927_02_40cm_scaffold_87827_1	Sample_2	30-40cm	Treatment	1	K00344	NA	NA	NA	K00344	KEGG
14_0927_02_40cm_scaffold_95744_2	Sample_2	30-40cm	Treatment	1	K00344	NA	NA	NA	K00344	KEGG
14_0927_05_20cm_scaffold_255561_2	Sample_3	10-20cm	Control	1	K00344	NA	NA	NA	K00344	KEGG
14_0927_05_20cm_scaffold_81820_1	Sample_3	10-20cm	Control	1	K00344	NA	NA	NA	K00344	KEGG
14_0927_05_40cm_scaffold_138828_1	Sample_4	30-40cm	Control	1	K00344	NA	NA	NA	K00344	KEGG
14_0927_05_40cm_scaffold_234453_1	Sample_4	30-40cm	Control	1	K00344	NA	NA	NA	K00344	KEGG
14_0927_05_40cm_scaffold_59958_3	Sample_4	30-40cm	Control	1	K00344	NA	NA	NA	K00344	KEGG
14_0927_09_20cm_scaffold_129878_2	Sample_5	10-20cm	Treatment	1	K00344	NA	NA	NA	K00344	KEGG
14_0927_09_20cm_scaffold_1459_8	Sample_5	10-20cm	Treatment	1	K00344	NA	NA	NA	K00344	KEGG
14_0927_09_20cm_scaffold_24740_3	Sample_5	10-20cm	Treatment	1	K00344	NA	NA	NA	K00344	KEGG
14_0927_09_20cm_scaffold_62103_2	Sample_5	10-20cm	Treatment	1	K00344	NA	NA	NA	K00344	KEGG
14_0927_09_40cm_scaffold_119182_5	Sample_6	30-40cm	Treatment	1	K00344	NA	NA	NA	K00344	KEGG
14_0927_09_40cm_scaffold_169488_1	Sample_6	30-40cm	Treatment	1	K00344	NA	NA	NA	K00344	KEGG
14_0927_12_20cm_scaffold_140322_1	Sample_7	10-20cm	Control	1	K00344	NA	NA	NA	K00344	KEGG
14_0927_12_40cm_scaffold_231603_1	Sample_8	30-40cm	Control	1	K00344	NA	NA	NA	K00344	KEGG
14_0927_12_40cm_scaffold_242279_2	Sample_8	30-40cm	Control	1	K00344	NA	NA	NA	K00344	KEGG
14_0927_12_40cm_scaffold_52967_3	Sample_8	30-40cm	Control	1	K00344	NA	NA	NA	K00344	KEGG
14_0903_02_20cm_scaffold_41844_4	Sample_9	10-20cm	Treatment	1	K00344	NA	NA	NA	K00344	KEGG
14_0903_02_20cm_scaffold_421420_2	Sample_9	10-20cm	Treatment	1	K00344	NA	NA	NA	K00344	KEGG
14_0903_02_20cm_scaffold_75227_2	Sample_9	10-20cm	Treatment	1	K00344	NA	NA	NA	K00344	KEGG
14_0903_02_40cm_scaffold_38783_1	Sample_10	30-40cm	Treatment	1	K00344	NA	NA	NA	K00344	KEGG
14_0903_02_40cm_scaffold_42146_2	Sample_10	30-40cm	Treatment	1	K00344	NA	NA	NA	K00344	KEGG
14_0903_12_40cm_200_scaffold_170247_1	Sample_16	30-40cm	Control	1	K00344	NA	NA	NA	K00344	KEGG
14_0903_12_40cm_200_scaffold_2039_3	Sample_16	30-40cm	Control	1	K00344	NA	NA	NA	K00344	KEGG
14_0903_12_40cm_200_scaffold_25545_7	Sample_16	30-40cm	Control	1	K00344	NA	NA	NA	K00344	KEGG
14_0903_12_40cm_200_scaffold_29615_2	Sample_16	30-40cm	Control	1	K00344	NA	NA	NA	K00344	KEGG
14_0903_12_40cm_200_scaffold_6192_2	Sample_16	30-40cm	Control	1	K00344	NA	NA	NA	K00344	KEGG
14_0919_09_20cm_scaffold_152666_3	Sample_19	10-20cm	Treatment	1	K00344	NA	NA	NA	K00344	KEGG
14_0919_09_20cm_scaffold_159607_1	Sample_19	10-20cm	Treatment	1	K00344	NA	NA	NA	K00344	KEGG
14_0919_09_20cm_scaffold_184203_2	Sample_19	10-20cm	Treatment	1	K00344	NA	NA	NA	K00344	KEGG
14_0919_12_20cm_scaffold_165138_1	Sample_20	10-20cm	Control	1	K00344	NA	NA	NA	K00344	KEGG
14_0903_02_20cm_scaffold_25478_3	Sample_9	10-20cm	Treatment	1	K00367	NA	NA	NA	K00367	KEGG
14_0927_12_40cm_scaffold_130081_2	Sample_8	30-40cm	Control	201	K00368	NA	NA	NA	K00368	KEGG
14_0903_12_20cm_scaffold_88192_3	Sample_15	10-20cm	Control	126	K00368	NA	NA	NA	K00368	KEGG
14_0927_05_40cm_scaffold_21524_3	Sample_4	30-40cm	Control	54.5	K00368	NA	NA	NA	K00368	KEGG
14_0927_05_20cm_scaffold_182190_1	Sample_3	10-20cm	Control	42	K00368	NA	NA	NA	K00368	KEGG
14_0903_05_40cm_scaffold_6177_6	Sample_12	30-40cm	Control	27	K00368	NA	NA	NA	K00368	KEGG
14_0903_12_40cm_200_scaffold_19719_2	Sample_16	30-40cm	Control	24	K00368	NA	NA	NA	K00368	KEGG
14_0927_05_40cm_scaffold_6770_27	Sample_4	30-40cm	Control	19.5	K00368	NA	NA	NA	K00368	KEGG
14_0903_12_20cm_scaffold_261975_3	Sample_15	10-20cm	Control	15	K00368	NA	NA	NA	K00368	KEGG
14_0927_12_40cm_scaffold_96666_2	Sample_8	30-40cm	Control	14	K00368	NA	NA	NA	K00368	KEGG
14_0903_05_40cm_scaffold_36632_1	Sample_12	30-40cm	Control	14	K00368	NA	NA	NA	K00368	KEGG
14_0927_09_20cm_scaffold_112979_2	Sample_5	10-20cm	Treatment	11	K00368	NA	NA	NA	K00368	KEGG
14_0927_09_40cm_scaffold_47467_2	Sample_6	30-40cm	Treatment	7	K00368	NA	NA	NA	K00368	KEGG
14_0927_12_40cm_scaffold_68532_1	Sample_8	30-40cm	Control	4	K00368	NA	NA	NA	K00368	KEGG
14_0927_09_40cm_scaffold_24124_3	Sample_6	30-40cm	Treatment	3	K00368	NA	NA	NA	K00368	KEGG
14_0927_12_40cm_scaffold_6186_16	Sample_8	30-40cm	Control	3	K00368	NA	NA	NA	K00368	KEGG
14_0903_09_40cm_scaffold_256684_1	Sample_14	30-40cm	Treatment	3	K00368	NA	NA	NA	K00368	KEGG
14_0903_05_40cm_scaffold_82827_2	Sample_12	30-40cm	Control	2	K00368	NA	NA	NA	K00368	KEGG
14_0919_09_20cm_scaffold_71819_1	Sample_19	10-20cm	Treatment	2	K00368	NA	NA	NA	K00368	KEGG
14_0927_05_40cm_scaffold_224064_1	Sample_4	30-40cm	Control	1	K00368	NA	NA	NA	K00368	KEGG
14_0927_09_20cm_scaffold_251022_1	Sample_5	10-20cm	Treatment	1	K00368	NA	NA	NA	K00368	KEGG
14_0927_12_40cm_scaffold_20238_3	Sample_8	30-40cm	Control	1	K00368	NA	NA	NA	K00368	KEGG
14_0927_12_40cm_scaffold_528_46	Sample_8	30-40cm	Control	1	K00368	NA	NA	NA	K00368	KEGG
14_0927_05_20cm_scaffold_170895_1	Sample_3	10-20cm	Control	8	K00371	NA	NA	NA	K00371	KEGG
14_0903_02_20cm_scaffold_51620_4	Sample_9	10-20cm	Treatment	3	K00372	NA	NA	NA	K00372	KEGG
14_0903_02_40cm_scaffold_20949_4	Sample_10	30-40cm	Treatment	2	K00372	NA	NA	NA	K00372	KEGG
14_0927_12_20cm_scaffold_69900_2	Sample_7	10-20cm	Control	61.33	K00382	NA	NA	NA	K00382	KEGG
14_0903_09_20cm_scaffold_10363_2	Sample_13	10-20cm	Treatment	34	K00382	NA	NA	NA	K00382	KEGG
14_0903_12_20cm_scaffold_63232_2	Sample_15	10-20cm	Control	21	K00382	NA	NA	NA	K00382	KEGG
14_0919_05_20cm_scaffold_14597_3	Sample_18	10-20cm	Control	16	K00382	NA	NA	NA	K00382	KEGG
14_0919_09_20cm_scaffold_58650_2	Sample_19	10-20cm	Treatment	12	K00382	NA	NA	NA	K00382	KEGG
14_0927_05_20cm_scaffold_318971_2	Sample_3	10-20cm	Control	10.4	K00382	NA	NA	NA	K00382	KEGG
14_0927_12_20cm_scaffold_48625_2	Sample_7	10-20cm	Control	9.43	K00382	NA	NA	NA	K00382	KEGG
14_0903_05_40cm_scaffold_191388_1	Sample_12	30-40cm	Control	9	K00382	NA	NA	NA	K00382	KEGG
14_0903_12_40cm_200_scaffold_82175_3	Sample_16	30-40cm	Control	8	K00382	NA	NA	NA	K00382	KEGG
14_0927_05_20cm_scaffold_6322_3	Sample_3	10-20cm	Control	6.9	K00382	NA	NA	NA	K00382	KEGG
14_0927_12_20cm_scaffold_94587_1	Sample_7	10-20cm	Control	6.43	K00382	NA	NA	NA	K00382	KEGG
14_0927_05_20cm_scaffold_103513_1	Sample_3	10-20cm	Control	6.4	K00382	NA	NA	NA	K00382	KEGG
14_0903_12_40cm_200_scaffold_12385_1	Sample_16	30-40cm	Control	6	K00382	NA	NA	NA	K00382	KEGG
14_0919_09_20cm_scaffold_96267_1	Sample_19	10-20cm	Treatment	6	K00382	NA	NA	NA	K00382	KEGG
14_0927_05_20cm_scaffold_31878_1	Sample_3	10-20cm	Control	5.9	K00382	NA	NA	NA	K00382	KEGG
14_0927_09_40cm_scaffold_46143_1	Sample_6	30-40cm	Treatment	5.5	K00382	NA	NA	NA	K00382	KEGG
14_0927_09_20cm_scaffold_57072_1	Sample_5	10-20cm	Treatment	5.2	K00382	NA	NA	NA	K00382	KEGG
14_0927_12_20cm_scaffold_170586_3	Sample_7	10-20cm	Control	4.93	K00382	NA	NA	NA	K00382	KEGG
14_0927_09_40cm_scaffold_29474_3	Sample_6	30-40cm	Treatment	4.5	K00382	NA	NA	NA	K00382	KEGG
14_0927_12_20cm_scaffold_13961_8	Sample_7	10-20cm	Control	4.43	K00382	NA	NA	NA	K00382	KEGG
14_0927_05_20cm_scaffold_90710_1	Sample_3	10-20cm	Control	4.4	K00382	NA	NA	NA	K00382	KEGG
14_0919_12_20cm_scaffold_1711_16	Sample_20	10-20cm	Control	4.2	K00382	NA	NA	NA	K00382	KEGG
14_0903_02_20cm_scaffold_60021_2	Sample_9	10-20cm	Treatment	4	K00382	NA	NA	NA	K00382	KEGG
14_0903_05_40cm_scaffold_203493_1	Sample_12	30-40cm	Control	4	K00382	NA	NA	NA	K00382	KEGG
14_0927_12_20cm_scaffold_82768_3	Sample_7	10-20cm	Control	3.93	K00382	NA	NA	NA	K00382	KEGG
14_0903_12_20cm_scaffold_70053_2	Sample_15	10-20cm	Control	3.6	K00382	NA	NA	NA	K00382	KEGG
14_0903_12_20cm_scaffold_88542_3	Sample_15	10-20cm	Control	3.6	K00382	NA	NA	NA	K00382	KEGG
14_0927_12_20cm_scaffold_4493_10	Sample_7	10-20cm	Control	3.43	K00382	NA	NA	NA	K00382	KEGG
14_0927_12_20cm_scaffold_73690_1	Sample_7	10-20cm	Control	3.43	K00382	NA	NA	NA	K00382	KEGG
14_0927_09_20cm_scaffold_137219_1	Sample_5	10-20cm	Treatment	3.2	K00382	NA	NA	NA	K00382	KEGG
14_0927_12_40cm_scaffold_28654_5	Sample_8	30-40cm	Control	3.2	K00382	NA	NA	NA	K00382	KEGG
14_0919_12_20cm_scaffold_17369_5	Sample_20	10-20cm	Control	3.2	K00382	NA	NA	NA	K00382	KEGG
14_0919_12_20cm_scaffold_26174_3	Sample_20	10-20cm	Control	3.2	K00382	NA	NA	NA	K00382	KEGG
14_0919_12_20cm_scaffold_5423_1	Sample_20	10-20cm	Control	3.2	K00382	NA	NA	NA	K00382	KEGG
14_0927_02_20cm_scaffold_142396_1	Sample_1	10-20cm	Treatment	3	K00382	NA	NA	NA	K00382	KEGG
14_0903_12_20cm_scaffold_166907_2	Sample_15	10-20cm	Control	2.6	K00382	NA	NA	NA	K00382	KEGG
14_0903_12_20cm_scaffold_2086_9	Sample_15	10-20cm	Control	2.6	K00382	NA	NA	NA	K00382	KEGG
14_0903_12_20cm_scaffold_461_4	Sample_15	10-20cm	Control	2.6	K00382	NA	NA	NA	K00382	KEGG
14_0927_09_20cm_scaffold_14104_9	Sample_5	10-20cm	Treatment	2.2	K00382	NA	NA	NA	K00382	KEGG
14_0927_09_20cm_scaffold_173477_3	Sample_5	10-20cm	Treatment	2.2	K00382	NA	NA	NA	K00382	KEGG
14_0927_09_20cm_scaffold_189055_1	Sample_5	10-20cm	Treatment	2.2	K00382	NA	NA	NA	K00382	KEGG
14_0927_12_40cm_scaffold_10985_10	Sample_8	30-40cm	Control	2.2	K00382	NA	NA	NA	K00382	KEGG
14_0927_12_40cm_scaffold_114946_4	Sample_8	30-40cm	Control	2.2	K00382	NA	NA	NA	K00382	KEGG
14_0903_02_20cm_scaffold_2235_6	Sample_9	10-20cm	Treatment	2	K00382	NA	NA	NA	K00382	KEGG
14_0903_02_40cm_scaffold_11508_3	Sample_10	30-40cm	Treatment	2	K00382	NA	NA	NA	K00382	KEGG
14_0919_02_20cm_scaffold_21028_10	Sample_17	10-20cm	Treatment	2	K00382	NA	NA	NA	K00382	KEGG
14_0927_12_40cm_scaffold_134813_2	Sample_8	30-40cm	Control	1.2	K00382	NA	NA	NA	K00382	KEGG
14_0927_12_40cm_scaffold_21714_1	Sample_8	30-40cm	Control	1.2	K00382	NA	NA	NA	K00382	KEGG
14_0927_09_20cm_scaffold_13809_12	Sample_5	10-20cm	Treatment	1	K00382	NA	NA	NA	K00382	KEGG
14_0927_09_20cm_scaffold_17344_7	Sample_5	10-20cm	Treatment	1	K00382	NA	NA	NA	K00382	KEGG
14_0927_12_40cm_scaffold_115843_3	Sample_8	30-40cm	Control	1	K00382	NA	NA	NA	K00382	KEGG
14_0927_12_40cm_scaffold_5077_9	Sample_8	30-40cm	Control	1	K00382	NA	NA	NA	K00382	KEGG
14_0903_02_20cm_scaffold_124436_6	Sample_9	10-20cm	Treatment	1	K00382	NA	NA	NA	K00382	KEGG
14_0927_09_20cm_scaffold_20894_3	Sample_5	10-20cm	Treatment	1	K00383	NA	NA	NA	K00383	KEGG
14_0927_09_20cm_scaffold_346578_1	Sample_5	10-20cm	Treatment	1	K00383	NA	NA	NA	K00383	KEGG
14_0927_02_40cm_scaffold_56858_3	Sample_2	30-40cm	Treatment	40.5	K00387	NA	NA	NA	K00387	KEGG
14_0903_02_40cm_scaffold_21294_3	Sample_10	30-40cm	Treatment	34	K00387	NA	NA	NA	K00387	KEGG
14_0903_02_40cm_scaffold_44556_2	Sample_10	30-40cm	Treatment	20	K00387	NA	NA	NA	K00387	KEGG
14_0927_05_40cm_scaffold_211670_2	Sample_4	30-40cm	Control	3	K00387	NA	NA	NA	K00387	KEGG
14_0903_09_40cm_scaffold_90787_2	Sample_14	30-40cm	Treatment	2	K00392	NA	NA	NA	K00392	KEGG
14_0927_09_20cm_scaffold_4504_12	Sample_5	10-20cm	Treatment	4	K00406	NA	NA	NA	K00406	KEGG
14_0927_12_40cm_scaffold_69478_2	Sample_8	30-40cm	Control	1	K00406	NA	NA	NA	K00406	KEGG
14_0903_05_40cm_scaffold_1547_16	Sample_12	30-40cm	Control	1	K00406	NA	NA	NA	K00406	KEGG
14_0903_12_40cm_200_scaffold_156279_1	Sample_16	30-40cm	Control	16	K00422	NA	NA	NA	K00422	KEGG
14_0919_12_20cm_scaffold_279492_1	Sample_20	10-20cm	Control	8	K00422	NA	NA	NA	K00422	KEGG
14_0903_05_20cm_scaffold_8772_4	Sample_11	10-20cm	Control	7	K00422	NA	NA	NA	K00422	KEGG
14_0903_09_20cm_scaffold_477_8	Sample_13	10-20cm	Treatment	3	K00422	NA	NA	NA	K00422	KEGG
14_0903_12_40cm_200_scaffold_7658_5	Sample_16	30-40cm	Control	2	K00422	NA	NA	NA	K00422	KEGG
14_0927_09_40cm_scaffold_121433_1	Sample_6	30-40cm	Treatment	1	K00422	NA	NA	NA	K00422	KEGG
14_0903_05_40cm_scaffold_105364_1	Sample_12	30-40cm	Control	1	K00422	NA	NA	NA	K00422	KEGG
14_0903_12_40cm_200_scaffold_1461_18	Sample_16	30-40cm	Control	32	K00423	NA	NA	NA	K00423	KEGG
14_0927_02_40cm_scaffold_67762_1	Sample_2	30-40cm	Treatment	4	K00423	NA	NA	NA	K00423	KEGG
14_0927_05_20cm_scaffold_131796_1	Sample_3	10-20cm	Control	1	K00423	NA	NA	NA	K00423	KEGG
14_0927_09_40cm_scaffold_38101_1	Sample_6	30-40cm	Treatment	527.1	K00428	NA	NA	NA	K00428	KEGG
14_0927_12_40cm_scaffold_21373_1	Sample_8	30-40cm	Control	456.75	K00428	NA	NA	NA	K00428	KEGG
14_0927_09_40cm_scaffold_63288_3	Sample_6	30-40cm	Treatment	369.75	K00428	NA	NA	NA	K00428	KEGG
14_0903_09_40cm_scaffold_44722_2	Sample_14	30-40cm	Treatment	328.73	K00428	NA	NA	NA	K00428	KEGG
14_0919_12_20cm_scaffold_68969_2	Sample_20	10-20cm	Control	307	K00428	NA	NA	NA	K00428	KEGG
14_0927_09_20cm_scaffold_29342_2	Sample_5	10-20cm	Treatment	306.41	K00428	NA	NA	NA	K00428	KEGG
14_0927_09_40cm_scaffold_55641_1	Sample_6	30-40cm	Treatment	284.9	K00428	NA	NA	NA	K00428	KEGG
14_0927_12_40cm_scaffold_59467_1	Sample_8	30-40cm	Control	271.75	K00428	NA	NA	NA	K00428	KEGG
14_0903_12_40cm_200_scaffold_35361_3	Sample_16	30-40cm	Control	267.5	K00428	NA	NA	NA	K00428	KEGG
14_0927_12_40cm_scaffold_41453_2	Sample_8	30-40cm	Control	261.32	K00428	NA	NA	NA	K00428	KEGG
14_0919_12_20cm_scaffold_5852_2	Sample_20	10-20cm	Control	248.81	K00428	NA	NA	NA	K00428	KEGG
14_0927_12_40cm_scaffold_35053_5	Sample_8	30-40cm	Control	247.75	K00428	NA	NA	NA	K00428	KEGG
14_0927_12_40cm_scaffold_266524_1	Sample_8	30-40cm	Control	234.5	K00428	NA	NA	NA	K00428	KEGG
14_0927_12_20cm_scaffold_103985_1	Sample_7	10-20cm	Control	233.9	K00428	NA	NA	NA	K00428	KEGG
14_0903_09_40cm_scaffold_55213_1	Sample_14	30-40cm	Treatment	232.58	K00428	NA	NA	NA	K00428	KEGG
14_0903_12_20cm_scaffold_15085_3	Sample_15	10-20cm	Control	227.99	K00428	NA	NA	NA	K00428	KEGG
14_0927_09_20cm_scaffold_26985_2	Sample_5	10-20cm	Treatment	213.42	K00428	NA	NA	NA	K00428	KEGG
14_0919_12_20cm_scaffold_151524_1	Sample_20	10-20cm	Control	208.54	K00428	NA	NA	NA	K00428	KEGG
14_0927_12_20cm_scaffold_60732_2	Sample_7	10-20cm	Control	197.75	K00428	NA	NA	NA	K00428	KEGG
14_0927_12_40cm_scaffold_166342_1	Sample_8	30-40cm	Control	186.43	K00428	NA	NA	NA	K00428	KEGG
14_0903_12_20cm_scaffold_7515_3	Sample_15	10-20cm	Control	184.27	K00428	NA	NA	NA	K00428	KEGG
14_0927_12_20cm_scaffold_95762_2	Sample_7	10-20cm	Control	176.36	K00428	NA	NA	NA	K00428	KEGG
14_0927_12_20cm_scaffold_231947_1	Sample_7	10-20cm	Control	169	K00428	NA	NA	NA	K00428	KEGG
14_0903_09_40cm_scaffold_31917_1	Sample_14	30-40cm	Treatment	156.72	K00428	NA	NA	NA	K00428	KEGG
14_0927_09_20cm_scaffold_734_1	Sample_5	10-20cm	Treatment	153.91	K00428	NA	NA	NA	K00428	KEGG
14_0919_12_20cm_scaffold_52249_3	Sample_20	10-20cm	Control	150.28	K00428	NA	NA	NA	K00428	KEGG
14_0927_09_20cm_scaffold_59986_4	Sample_5	10-20cm	Treatment	149.61	K00428	NA	NA	NA	K00428	KEGG
14_0927_12_20cm_scaffold_4612_15	Sample_7	10-20cm	Control	145.83	K00428	NA	NA	NA	K00428	KEGG
14_0919_12_20cm_scaffold_7269_6	Sample_20	10-20cm	Control	144.86	K00428	NA	NA	NA	K00428	KEGG
14_0927_05_40cm_scaffold_25702_2	Sample_4	30-40cm	Control	142.29	K00428	NA	NA	NA	K00428	KEGG
14_0903_09_40cm_scaffold_98134_1	Sample_14	30-40cm	Treatment	141.4	K00428	NA	NA	NA	K00428	KEGG
14_0927_12_20cm_scaffold_18199_9	Sample_7	10-20cm	Control	132.26	K00428	NA	NA	NA	K00428	KEGG
14_0903_12_40cm_200_scaffold_39227_1	Sample_16	30-40cm	Control	131.53	K00428	NA	NA	NA	K00428	KEGG
14_0927_05_40cm_scaffold_159911_1	Sample_4	30-40cm	Control	131	K00428	NA	NA	NA	K00428	KEGG
14_0903_12_20cm_scaffold_42247_3	Sample_15	10-20cm	Control	122.63	K00428	NA	NA	NA	K00428	KEGG
14_0903_12_40cm_200_scaffold_15221_2	Sample_16	30-40cm	Control	120	K00428	NA	NA	NA	K00428	KEGG
14_0927_09_20cm_scaffold_139237_1	Sample_5	10-20cm	Treatment	118.03	K00428	NA	NA	NA	K00428	KEGG
14_0927_12_20cm_scaffold_243561_1	Sample_7	10-20cm	Control	117.84	K00428	NA	NA	NA	K00428	KEGG
14_0903_05_40cm_scaffold_6489_8	Sample_12	30-40cm	Control	115	K00428	NA	NA	NA	K00428	KEGG
14_0927_12_20cm_scaffold_56278_2	Sample_7	10-20cm	Control	114.02	K00428	NA	NA	NA	K00428	KEGG
14_0903_12_20cm_scaffold_138310_1	Sample_15	10-20cm	Control	110	K00428	NA	NA	NA	K00428	KEGG
14_0927_12_20cm_scaffold_62222_1	Sample_7	10-20cm	Control	108.68	K00428	NA	NA	NA	K00428	KEGG
14_0927_05_20cm_scaffold_102795_3	Sample_3	10-20cm	Control	107.25	K00428	NA	NA	NA	K00428	KEGG
14_0919_12_20cm_scaffold_86530_1	Sample_20	10-20cm	Control	106.78	K00428	NA	NA	NA	K00428	KEGG
14_0927_12_20cm_scaffold_25574_8	Sample_7	10-20cm	Control	106.76	K00428	NA	NA	NA	K00428	KEGG
14_0927_05_40cm_scaffold_73195_2	Sample_4	30-40cm	Control	103.67	K00428	NA	NA	NA	K00428	KEGG
14_0903_12_20cm_scaffold_76362_1	Sample_15	10-20cm	Control	103.47	K00428	NA	NA	NA	K00428	KEGG
14_0927_12_20cm_scaffold_18199_8	Sample_7	10-20cm	Control	103.03	K00428	NA	NA	NA	K00428	KEGG
14_0903_05_20cm_scaffold_4400_7	Sample_11	10-20cm	Control	99.67	K00428	NA	NA	NA	K00428	KEGG
14_0927_09_40cm_scaffold_121844_2	Sample_6	30-40cm	Treatment	98.17	K00428	NA	NA	NA	K00428	KEGG
14_0927_09_20cm_scaffold_158250_1	Sample_5	10-20cm	Treatment	93.5	K00428	NA	NA	NA	K00428	KEGG
14_0927_12_20cm_scaffold_167824_1	Sample_7	10-20cm	Control	91.29	K00428	NA	NA	NA	K00428	KEGG
14_0927_05_20cm_scaffold_30952_3	Sample_3	10-20cm	Control	89.58	K00428	NA	NA	NA	K00428	KEGG
14_0919_05_20cm_scaffold_19897_2	Sample_18	10-20cm	Control	89.33	K00428	NA	NA	NA	K00428	KEGG
14_0919_12_20cm_scaffold_5852_4	Sample_20	10-20cm	Control	88.17	K00428	NA	NA	NA	K00428	KEGG
14_0927_09_40cm_scaffold_65918_1	Sample_6	30-40cm	Treatment	87	K00428	NA	NA	NA	K00428	KEGG
14_0927_05_20cm_scaffold_25697_9	Sample_3	10-20cm	Control	86.4	K00428	NA	NA	NA	K00428	KEGG
14_0919_09_20cm_scaffold_10291_4	Sample_19	10-20cm	Treatment	85.6	K00428	NA	NA	NA	K00428	KEGG
14_0927_05_20cm_scaffold_16939_3	Sample_3	10-20cm	Control	84.4	K00428	NA	NA	NA	K00428	KEGG
14_0903_12_40cm_200_scaffold_12296_3	Sample_16	30-40cm	Control	84	K00428	NA	NA	NA	K00428	KEGG
14_0903_09_20cm_scaffold_841_4	Sample_13	10-20cm	Treatment	83.67	K00428	NA	NA	NA	K00428	KEGG
14_0927_12_20cm_scaffold_145663_1	Sample_7	10-20cm	Control	82.93	K00428	NA	NA	NA	K00428	KEGG
14_0903_12_20cm_scaffold_12455_5	Sample_15	10-20cm	Control	82.39	K00428	NA	NA	NA	K00428	KEGG
14_0927_09_40cm_scaffold_119_11	Sample_6	30-40cm	Treatment	82	K00428	NA	NA	NA	K00428	KEGG
14_0927_09_20cm_scaffold_10792_6	Sample_5	10-20cm	Treatment	81.5	K00428	NA	NA	NA	K00428	KEGG
14_0903_12_20cm_scaffold_7286_12	Sample_15	10-20cm	Control	81.47	K00428	NA	NA	NA	K00428	KEGG
14_0927_05_20cm_scaffold_297706_1	Sample_3	10-20cm	Control	81	K00428	NA	NA	NA	K00428	KEGG
14_0927_05_20cm_scaffold_187454_1	Sample_3	10-20cm	Control	80.44	K00428	NA	NA	NA	K00428	KEGG
14_0903_12_20cm_scaffold_19460_2	Sample_15	10-20cm	Control	76.67	K00428	NA	NA	NA	K00428	KEGG
14_0927_05_20cm_scaffold_16939_1	Sample_3	10-20cm	Control	76.44	K00428	NA	NA	NA	K00428	KEGG
14_0903_09_40cm_scaffold_63492_3	Sample_14	30-40cm	Treatment	74.36	K00428	NA	NA	NA	K00428	KEGG
14_0919_09_20cm_scaffold_104678_1	Sample_19	10-20cm	Treatment	73.92	K00428	NA	NA	NA	K00428	KEGG
14_0927_09_40cm_scaffold_208040_2	Sample_6	30-40cm	Treatment	73	K00428	NA	NA	NA	K00428	KEGG
14_0927_12_20cm_scaffold_34220_5	Sample_7	10-20cm	Control	72.84	K00428	NA	NA	NA	K00428	KEGG
14_0927_12_40cm_scaffold_178572_3	Sample_8	30-40cm	Control	71	K00428	NA	NA	NA	K00428	KEGG
14_0903_12_20cm_scaffold_138310_2	Sample_15	10-20cm	Control	69.37	K00428	NA	NA	NA	K00428	KEGG
14_0903_09_40cm_scaffold_150291_1	Sample_14	30-40cm	Treatment	68.05	K00428	NA	NA	NA	K00428	KEGG
14_0903_12_20cm_scaffold_107823_1	Sample_15	10-20cm	Control	65.62	K00428	NA	NA	NA	K00428	KEGG
14_0903_12_40cm_200_scaffold_59746_1	Sample_16	30-40cm	Control	64.67	K00428	NA	NA	NA	K00428	KEGG
14_0903_09_20cm_scaffold_19472_3	Sample_13	10-20cm	Treatment	63.83	K00428	NA	NA	NA	K00428	KEGG
14_0927_12_20cm_scaffold_328966_1	Sample_7	10-20cm	Control	62.34	K00428	NA	NA	NA	K00428	KEGG
14_0903_09_40cm_scaffold_28386_5	Sample_14	30-40cm	Treatment	62.28	K00428	NA	NA	NA	K00428	KEGG
14_0903_09_20cm_scaffold_314_19	Sample_13	10-20cm	Treatment	62	K00428	NA	NA	NA	K00428	KEGG
14_0927_09_20cm_scaffold_17050_4	Sample_5	10-20cm	Treatment	61.4	K00428	NA	NA	NA	K00428	KEGG
14_0903_09_20cm_scaffold_10226_2	Sample_13	10-20cm	Treatment	60.5	K00428	NA	NA	NA	K00428	KEGG
14_0927_09_20cm_scaffold_150167_1	Sample_5	10-20cm	Treatment	59.17	K00428	NA	NA	NA	K00428	KEGG
14_0903_09_20cm_scaffold_11_6	Sample_13	10-20cm	Treatment	58	K00428	NA	NA	NA	K00428	KEGG
14_0903_12_20cm_scaffold_85053_2	Sample_15	10-20cm	Control	58	K00428	NA	NA	NA	K00428	KEGG
14_0919_12_20cm_scaffold_48365_1	Sample_20	10-20cm	Control	57.5	K00428	NA	NA	NA	K00428	KEGG
14_0903_09_40cm_scaffold_281948_1	Sample_14	30-40cm	Treatment	57.27	K00428	NA	NA	NA	K00428	KEGG
14_0927_09_40cm_scaffold_286506_1	Sample_6	30-40cm	Treatment	56.68	K00428	NA	NA	NA	K00428	KEGG
14_0927_05_40cm_scaffold_30978_2	Sample_4	30-40cm	Control	56.64	K00428	NA	NA	NA	K00428	KEGG
14_0927_09_20cm_scaffold_224523_2	Sample_5	10-20cm	Treatment	55	K00428	NA	NA	NA	K00428	KEGG
14_0927_12_40cm_scaffold_143445_1	Sample_8	30-40cm	Control	54	K00428	NA	NA	NA	K00428	KEGG
14_0903_12_40cm_200_scaffold_145427_1	Sample_16	30-40cm	Control	52.7	K00428	NA	NA	NA	K00428	KEGG
14_0919_12_20cm_scaffold_17670_3	Sample_20	10-20cm	Control	52.21	K00428	NA	NA	NA	K00428	KEGG
14_0903_09_40cm_scaffold_43_16	Sample_14	30-40cm	Treatment	51	K00428	NA	NA	NA	K00428	KEGG
14_0903_09_20cm_scaffold_5565_2	Sample_13	10-20cm	Treatment	50	K00428	NA	NA	NA	K00428	KEGG
14_0903_09_20cm_scaffold_843_5	Sample_13	10-20cm	Treatment	50	K00428	NA	NA	NA	K00428	KEGG
14_0927_02_40cm_scaffold_34306_3	Sample_2	30-40cm	Treatment	49.5	K00428	NA	NA	NA	K00428	KEGG
14_0927_09_20cm_scaffold_67266_4	Sample_5	10-20cm	Treatment	49.21	K00428	NA	NA	NA	K00428	KEGG
14_0927_09_20cm_scaffold_234307_1	Sample_5	10-20cm	Treatment	49	K00428	NA	NA	NA	K00428	KEGG
14_0927_12_20cm_scaffold_276693_1	Sample_7	10-20cm	Control	47.68	K00428	NA	NA	NA	K00428	KEGG
14_0903_09_40cm_scaffold_5164_3	Sample_14	30-40cm	Treatment	47.48	K00428	NA	NA	NA	K00428	KEGG
14_0903_09_40cm_scaffold_8714_8	Sample_14	30-40cm	Treatment	46.48	K00428	NA	NA	NA	K00428	KEGG
14_0927_12_40cm_scaffold_169088_1	Sample_8	30-40cm	Control	44.88	K00428	NA	NA	NA	K00428	KEGG
14_0903_09_20cm_scaffold_841_3	Sample_13	10-20cm	Treatment	44.27	K00428	NA	NA	NA	K00428	KEGG
14_0927_12_20cm_scaffold_22720_4	Sample_7	10-20cm	Control	43.49	K00428	NA	NA	NA	K00428	KEGG
14_0919_12_20cm_scaffold_79158_1	Sample_20	10-20cm	Control	43.12	K00428	NA	NA	NA	K00428	KEGG
14_0919_12_20cm_scaffold_1530_14	Sample_20	10-20cm	Control	42.07	K00428	NA	NA	NA	K00428	KEGG
14_0919_05_20cm_scaffold_101452_1	Sample_18	10-20cm	Control	41.67	K00428	NA	NA	NA	K00428	KEGG
14_0927_05_40cm_scaffold_104966_2	Sample_4	30-40cm	Control	41.64	K00428	NA	NA	NA	K00428	KEGG
14_0927_09_40cm_scaffold_72298_4	Sample_6	30-40cm	Treatment	41.42	K00428	NA	NA	NA	K00428	KEGG
14_0927_09_20cm_scaffold_13093_5	Sample_5	10-20cm	Treatment	41.4	K00428	NA	NA	NA	K00428	KEGG
14_0903_12_20cm_scaffold_71165_1	Sample_15	10-20cm	Control	41	K00428	NA	NA	NA	K00428	KEGG
14_0919_02_20cm_scaffold_33462_6	Sample_17	10-20cm	Treatment	40.43	K00428	NA	NA	NA	K00428	KEGG
14_0927_09_20cm_scaffold_67266_3	Sample_5	10-20cm	Treatment	40	K00428	NA	NA	NA	K00428	KEGG
14_0927_02_40cm_scaffold_51586_1	Sample_2	30-40cm	Treatment	39.75	K00428	NA	NA	NA	K00428	KEGG
14_0903_09_20cm_scaffold_14186_1	Sample_13	10-20cm	Treatment	39.6	K00428	NA	NA	NA	K00428	KEGG
14_0927_12_40cm_scaffold_163583_2	Sample_8	30-40cm	Control	38.21	K00428	NA	NA	NA	K00428	KEGG
14_0903_12_20cm_scaffold_42318_2	Sample_15	10-20cm	Control	38	K00428	NA	NA	NA	K00428	KEGG
14_0919_12_20cm_scaffold_42837_3	Sample_20	10-20cm	Control	37.86	K00428	NA	NA	NA	K00428	KEGG
14_0927_02_20cm_scaffold_23906_2	Sample_1	10-20cm	Treatment	37	K00428	NA	NA	NA	K00428	KEGG
14_0927_09_40cm_scaffold_102543_1	Sample_6	30-40cm	Treatment	36.75	K00428	NA	NA	NA	K00428	KEGG
14_0903_09_40cm_scaffold_74550_1	Sample_14	30-40cm	Treatment	35	K00428	NA	NA	NA	K00428	KEGG
14_0927_09_20cm_scaffold_135079_2	Sample_5	10-20cm	Treatment	34.73	K00428	NA	NA	NA	K00428	KEGG
14_0927_09_40cm_scaffold_57632_1	Sample_6	30-40cm	Treatment	34.6	K00428	NA	NA	NA	K00428	KEGG
14_0927_12_40cm_scaffold_197024_1	Sample_8	30-40cm	Control	34.58	K00428	NA	NA	NA	K00428	KEGG
14_0919_12_20cm_scaffold_229248_2	Sample_20	10-20cm	Control	34.5	K00428	NA	NA	NA	K00428	KEGG
14_0927_12_40cm_scaffold_144003_2	Sample_8	30-40cm	Control	34.15	K00428	NA	NA	NA	K00428	KEGG
14_0927_12_20cm_scaffold_140789_2	Sample_7	10-20cm	Control	33.83	K00428	NA	NA	NA	K00428	KEGG
14_0927_09_20cm_scaffold_14671_7	Sample_5	10-20cm	Treatment	33.5	K00428	NA	NA	NA	K00428	KEGG
14_0919_12_20cm_scaffold_52249_2	Sample_20	10-20cm	Control	33.5	K00428	NA	NA	NA	K00428	KEGG
14_0927_09_40cm_scaffold_31296_1	Sample_6	30-40cm	Treatment	33.33	K00428	NA	NA	NA	K00428	KEGG
14_0903_09_20cm_scaffold_2035_10	Sample_13	10-20cm	Treatment	33.27	K00428	NA	NA	NA	K00428	KEGG
14_0903_12_40cm_200_scaffold_28005_2	Sample_16	30-40cm	Control	33	K00428	NA	NA	NA	K00428	KEGG
14_0919_05_20cm_scaffold_18383_5	Sample_18	10-20cm	Control	33	K00428	NA	NA	NA	K00428	KEGG
14_0927_12_20cm_scaffold_3760_10	Sample_7	10-20cm	Control	32.09	K00428	NA	NA	NA	K00428	KEGG
14_0903_05_20cm_scaffold_46939_1	Sample_11	10-20cm	Control	31.67	K00428	NA	NA	NA	K00428	KEGG
14_0927_02_20cm_scaffold_23903_2	Sample_1	10-20cm	Treatment	31.5	K00428	NA	NA	NA	K00428	KEGG
14_0927_09_40cm_scaffold_287932_1	Sample_6	30-40cm	Treatment	31.33	K00428	NA	NA	NA	K00428	KEGG
14_0919_09_20cm_scaffold_1987_11	Sample_19	10-20cm	Treatment	30.92	K00428	NA	NA	NA	K00428	KEGG
14_0903_09_20cm_scaffold_56581_3	Sample_13	10-20cm	Treatment	30.77	K00428	NA	NA	NA	K00428	KEGG
14_0927_09_40cm_scaffold_2324_8	Sample_6	30-40cm	Treatment	30.68	K00428	NA	NA	NA	K00428	KEGG
14_0927_09_20cm_scaffold_58352_1	Sample_5	10-20cm	Treatment	30.63	K00428	NA	NA	NA	K00428	KEGG
14_0927_09_40cm_scaffold_5617_2	Sample_6	30-40cm	Treatment	30.18	K00428	NA	NA	NA	K00428	KEGG
14_0927_09_20cm_scaffold_2703_10	Sample_5	10-20cm	Treatment	30.07	K00428	NA	NA	NA	K00428	KEGG
14_0927_12_40cm_scaffold_14506_5	Sample_8	30-40cm	Control	29.51	K00428	NA	NA	NA	K00428	KEGG
14_0927_09_20cm_scaffold_5796_6	Sample_5	10-20cm	Treatment	29	K00428	NA	NA	NA	K00428	KEGG
14_0903_05_40cm_scaffold_6489_10	Sample_12	30-40cm	Control	29	K00428	NA	NA	NA	K00428	KEGG
14_0927_09_20cm_scaffold_280_2	Sample_5	10-20cm	Treatment	28.9	K00428	NA	NA	NA	K00428	KEGG
14_0927_12_40cm_scaffold_2094_38	Sample_8	30-40cm	Control	28.9	K00428	NA	NA	NA	K00428	KEGG
14_0927_05_20cm_scaffold_53819_2	Sample_3	10-20cm	Control	28.33	K00428	NA	NA	NA	K00428	KEGG
14_0919_09_20cm_scaffold_51268_3	Sample_19	10-20cm	Treatment	28.1	K00428	NA	NA	NA	K00428	KEGG
14_0927_12_20cm_scaffold_145331_1	Sample_7	10-20cm	Control	28.09	K00428	NA	NA	NA	K00428	KEGG
14_0927_12_40cm_scaffold_23683_9	Sample_8	30-40cm	Control	28.08	K00428	NA	NA	NA	K00428	KEGG
14_0927_12_20cm_scaffold_90_21	Sample_7	10-20cm	Control	28.01	K00428	NA	NA	NA	K00428	KEGG
14_0919_12_20cm_scaffold_116168_1	Sample_20	10-20cm	Control	27.92	K00428	NA	NA	NA	K00428	KEGG
14_0903_09_20cm_scaffold_13387_2	Sample_13	10-20cm	Treatment	27.5	K00428	NA	NA	NA	K00428	KEGG
14_0903_12_20cm_scaffold_199024_2	Sample_15	10-20cm	Control	27.5	K00428	NA	NA	NA	K00428	KEGG
14_0903_09_40cm_scaffold_174750_2	Sample_14	30-40cm	Treatment	27.45	K00428	NA	NA	NA	K00428	KEGG
14_0927_09_40cm_scaffold_150_57	Sample_6	30-40cm	Treatment	27.1	K00428	NA	NA	NA	K00428	KEGG
14_0919_02_20cm_scaffold_527_16	Sample_17	10-20cm	Treatment	27	K00428	NA	NA	NA	K00428	KEGG
14_0919_12_20cm_scaffold_172593_1	Sample_20	10-20cm	Control	27	K00428	NA	NA	NA	K00428	KEGG
14_0919_12_20cm_scaffold_7947_11	Sample_20	10-20cm	Control	27	K00428	NA	NA	NA	K00428	KEGG
14_0903_09_40cm_scaffold_78473_1	Sample_14	30-40cm	Treatment	26.56	K00428	NA	NA	NA	K00428	KEGG
14_0927_09_20cm_scaffold_43938_2	Sample_5	10-20cm	Treatment	26	K00428	NA	NA	NA	K00428	KEGG
14_0919_09_20cm_scaffold_173206_2	Sample_19	10-20cm	Treatment	25.5	K00428	NA	NA	NA	K00428	KEGG
14_0927_12_20cm_scaffold_239876_1	Sample_7	10-20cm	Control	25.24	K00428	NA	NA	NA	K00428	KEGG
14_0927_05_40cm_scaffold_153403_1	Sample_4	30-40cm	Control	25	K00428	NA	NA	NA	K00428	KEGG
14_0919_02_20cm_scaffold_201266_2	Sample_17	10-20cm	Treatment	24.43	K00428	NA	NA	NA	K00428	KEGG
14_0927_12_20cm_scaffold_55176_3	Sample_7	10-20cm	Control	24	K00428	NA	NA	NA	K00428	KEGG
14_0903_02_20cm_scaffold_122400_1	Sample_9	10-20cm	Treatment	24	K00428	NA	NA	NA	K00428	KEGG
14_0919_09_20cm_scaffold_20360_2	Sample_19	10-20cm	Treatment	23.5	K00428	NA	NA	NA	K00428	KEGG
14_0903_09_40cm_scaffold_20686_2	Sample_14	30-40cm	Treatment	23.44	K00428	NA	NA	NA	K00428	KEGG
14_0927_09_40cm_scaffold_257621_1	Sample_6	30-40cm	Treatment	23.33	K00428	NA	NA	NA	K00428	KEGG
14_0927_09_20cm_scaffold_8096_1	Sample_5	10-20cm	Treatment	23	K00428	NA	NA	NA	K00428	KEGG
14_0903_12_20cm_scaffold_627_9	Sample_15	10-20cm	Control	23	K00428	NA	NA	NA	K00428	KEGG
14_0903_12_20cm_scaffold_15197_1	Sample_15	10-20cm	Control	22.72	K00428	NA	NA	NA	K00428	KEGG
14_0927_12_20cm_scaffold_230661_1	Sample_7	10-20cm	Control	22.25	K00428	NA	NA	NA	K00428	KEGG
14_0927_12_40cm_scaffold_34980_11	Sample_8	30-40cm	Control	22.08	K00428	NA	NA	NA	K00428	KEGG
14_0903_12_20cm_scaffold_111889_1	Sample_15	10-20cm	Control	21.83	K00428	NA	NA	NA	K00428	KEGG
14_0927_12_20cm_scaffold_47354_1	Sample_7	10-20cm	Control	21.7	K00428	NA	NA	NA	K00428	KEGG
14_0919_05_20cm_scaffold_154808_1	Sample_18	10-20cm	Control	21.5	K00428	NA	NA	NA	K00428	KEGG
14_0927_12_20cm_scaffold_188995_3	Sample_7	10-20cm	Control	21.34	K00428	NA	NA	NA	K00428	KEGG
14_0927_12_40cm_scaffold_183787_2	Sample_8	30-40cm	Control	21.28	K00428	NA	NA	NA	K00428	KEGG
14_0927_09_20cm_scaffold_9712_5	Sample_5	10-20cm	Treatment	21	K00428	NA	NA	NA	K00428	KEGG
14_0903_09_40cm_scaffold_103164_1	Sample_14	30-40cm	Treatment	21	K00428	NA	NA	NA	K00428	KEGG
14_0919_02_20cm_scaffold_26205_2	Sample_17	10-20cm	Treatment	21	K00428	NA	NA	NA	K00428	KEGG
14_0927_05_20cm_scaffold_44974_1	Sample_3	10-20cm	Control	20.97	K00428	NA	NA	NA	K00428	KEGG
14_0903_12_40cm_200_scaffold_24852_3	Sample_16	30-40cm	Control	20.8	K00428	NA	NA	NA	K00428	KEGG
14_0927_09_40cm_scaffold_145901_2	Sample_6	30-40cm	Treatment	20.75	K00428	NA	NA	NA	K00428	KEGG
14_0927_05_20cm_scaffold_6559_14	Sample_3	10-20cm	Control	20.69	K00428	NA	NA	NA	K00428	KEGG
14_0919_12_20cm_scaffold_38794_1	Sample_20	10-20cm	Control	20.58	K00428	NA	NA	NA	K00428	KEGG
14_0919_12_20cm_scaffold_4963_20	Sample_20	10-20cm	Control	20.5	K00428	NA	NA	NA	K00428	KEGG
14_0919_02_20cm_scaffold_101167_1	Sample_17	10-20cm	Treatment	20.43	K00428	NA	NA	NA	K00428	KEGG
14_0903_05_40cm_scaffold_48371_3	Sample_12	30-40cm	Control	20.33	K00428	NA	NA	NA	K00428	KEGG
14_0903_09_40cm_scaffold_135390_1	Sample_14	30-40cm	Treatment	20.33	K00428	NA	NA	NA	K00428	KEGG
14_0927_12_20cm_scaffold_404_53	Sample_7	10-20cm	Control	20	K00428	NA	NA	NA	K00428	KEGG
14_0903_12_40cm_200_scaffold_139535_2	Sample_16	30-40cm	Control	20	K00428	NA	NA	NA	K00428	KEGG
14_0919_02_20cm_scaffold_202774_1	Sample_17	10-20cm	Treatment	20	K00428	NA	NA	NA	K00428	KEGG
14_0919_05_20cm_scaffold_118949_2	Sample_18	10-20cm	Control	19.67	K00428	NA	NA	NA	K00428	KEGG
14_0919_05_20cm_scaffold_42969_2	Sample_18	10-20cm	Control	19.67	K00428	NA	NA	NA	K00428	KEGG
14_0927_12_40cm_scaffold_17254_5	Sample_8	30-40cm	Control	19.51	K00428	NA	NA	NA	K00428	KEGG
14_0919_12_20cm_scaffold_9953_7	Sample_20	10-20cm	Control	19.5	K00428	NA	NA	NA	K00428	KEGG
14_0927_09_40cm_scaffold_8579_3	Sample_6	30-40cm	Treatment	19.33	K00428	NA	NA	NA	K00428	KEGG
14_0927_12_20cm_scaffold_32090_4	Sample_7	10-20cm	Control	19.25	K00428	NA	NA	NA	K00428	KEGG
14_0927_12_40cm_scaffold_2191_9	Sample_8	30-40cm	Control	19	K00428	NA	NA	NA	K00428	KEGG
14_0927_12_40cm_scaffold_90461_2	Sample_8	30-40cm	Control	19	K00428	NA	NA	NA	K00428	KEGG
14_0927_09_40cm_scaffold_133865_1	Sample_6	30-40cm	Treatment	18.82	K00428	NA	NA	NA	K00428	KEGG
14_0903_12_40cm_200_scaffold_8128_1	Sample_16	30-40cm	Control	18.67	K00428	NA	NA	NA	K00428	KEGG
14_0927_05_40cm_scaffold_139171_1	Sample_4	30-40cm	Control	18.29	K00428	NA	NA	NA	K00428	KEGG
14_0903_09_40cm_scaffold_72048_1	Sample_14	30-40cm	Treatment	18.25	K00428	NA	NA	NA	K00428	KEGG
14_0927_12_20cm_scaffold_107855_1	Sample_7	10-20cm	Control	18.24	K00428	NA	NA	NA	K00428	KEGG
14_0927_02_20cm_scaffold_22816_4	Sample_1	10-20cm	Treatment	18.17	K00428	NA	NA	NA	K00428	KEGG
14_0927_09_40cm_scaffold_87093_2	Sample_6	30-40cm	Treatment	18.1	K00428	NA	NA	NA	K00428	KEGG
14_0919_05_20cm_scaffold_28475_4	Sample_18	10-20cm	Control	18	K00428	NA	NA	NA	K00428	KEGG
14_0927_09_40cm_scaffold_26787_4	Sample_6	30-40cm	Treatment	17.98	K00428	NA	NA	NA	K00428	KEGG
14_0919_02_20cm_scaffold_83030_1	Sample_17	10-20cm	Treatment	17.93	K00428	NA	NA	NA	K00428	KEGG
14_0903_09_40cm_scaffold_46722_2	Sample_14	30-40cm	Treatment	17.9	K00428	NA	NA	NA	K00428	KEGG
14_0903_09_40cm_scaffold_6183_2	Sample_14	30-40cm	Treatment	17.49	K00428	NA	NA	NA	K00428	KEGG
14_0919_12_20cm_scaffold_33887_1	Sample_20	10-20cm	Control	17.43	K00428	NA	NA	NA	K00428	KEGG
14_0919_09_20cm_scaffold_23601_2	Sample_19	10-20cm	Treatment	17.25	K00428	NA	NA	NA	K00428	KEGG
14_0903_09_40cm_scaffold_77887_1	Sample_14	30-40cm	Treatment	17.17	K00428	NA	NA	NA	K00428	KEGG
14_0903_09_40cm_scaffold_230656_1	Sample_14	30-40cm	Treatment	17.15	K00428	NA	NA	NA	K00428	KEGG
14_0903_09_40cm_scaffold_173916_1	Sample_14	30-40cm	Treatment	17.02	K00428	NA	NA	NA	K00428	KEGG
14_0927_05_20cm_scaffold_29134_3	Sample_3	10-20cm	Control	16.94	K00428	NA	NA	NA	K00428	KEGG
14_0927_05_40cm_scaffold_832_10	Sample_4	30-40cm	Control	16.75	K00428	NA	NA	NA	K00428	KEGG
14_0919_12_20cm_scaffold_85374_1	Sample_20	10-20cm	Control	16.62	K00428	NA	NA	NA	K00428	KEGG
14_0927_12_40cm_scaffold_207_45	Sample_8	30-40cm	Control	16.5	K00428	NA	NA	NA	K00428	KEGG
14_0919_12_20cm_scaffold_26186_4	Sample_20	10-20cm	Control	16.47	K00428	NA	NA	NA	K00428	KEGG
14_0903_05_40cm_scaffold_177801_1	Sample_12	30-40cm	Control	16.25	K00428	NA	NA	NA	K00428	KEGG
14_0927_09_20cm_scaffold_56681_1	Sample_5	10-20cm	Treatment	16.11	K00428	NA	NA	NA	K00428	KEGG
14_0927_12_20cm_scaffold_88213_2	Sample_7	10-20cm	Control	16	K00428	NA	NA	NA	K00428	KEGG
14_0919_02_20cm_scaffold_24199_2	Sample_17	10-20cm	Treatment	16	K00428	NA	NA	NA	K00428	KEGG
14_0927_05_20cm_scaffold_134074_1	Sample_3	10-20cm	Control	15.94	K00428	NA	NA	NA	K00428	KEGG
14_0927_05_40cm_scaffold_134048_1	Sample_4	30-40cm	Control	15.75	K00428	NA	NA	NA	K00428	KEGG
14_0927_05_20cm_scaffold_268233_2	Sample_3	10-20cm	Control	15.33	K00428	NA	NA	NA	K00428	KEGG
14_0919_12_20cm_scaffold_68505_3	Sample_20	10-20cm	Control	15.33	K00428	NA	NA	NA	K00428	KEGG
14_0927_12_20cm_scaffold_38584_9	Sample_7	10-20cm	Control	15.25	K00428	NA	NA	NA	K00428	KEGG
14_0919_12_20cm_scaffold_2143_6	Sample_20	10-20cm	Control	15.04	K00428	NA	NA	NA	K00428	KEGG
14_0927_12_20cm_scaffold_41426_1	Sample_7	10-20cm	Control	15.01	K00428	NA	NA	NA	K00428	KEGG
14_0927_02_40cm_scaffold_186745_2	Sample_2	30-40cm	Treatment	15	K00428	NA	NA	NA	K00428	KEGG
14_0927_12_40cm_scaffold_255360_2	Sample_8	30-40cm	Control	14.91	K00428	NA	NA	NA	K00428	KEGG
14_0919_12_20cm_scaffold_88588_1	Sample_20	10-20cm	Control	14.9	K00428	NA	NA	NA	K00428	KEGG
14_0927_12_20cm_scaffold_99094_2	Sample_7	10-20cm	Control	14.83	K00428	NA	NA	NA	K00428	KEGG
14_0903_09_40cm_scaffold_12606_4	Sample_14	30-40cm	Treatment	14.58	K00428	NA	NA	NA	K00428	KEGG
14_0927_05_20cm_scaffold_260105_2	Sample_3	10-20cm	Control	14.5	K00428	NA	NA	NA	K00428	KEGG
14_0927_05_40cm_scaffold_231069_1	Sample_4	30-40cm	Control	14.5	K00428	NA	NA	NA	K00428	KEGG
14_0903_12_40cm_200_scaffold_7778_1	Sample_16	30-40cm	Control	14.5	K00428	NA	NA	NA	K00428	KEGG
14_0919_12_20cm_scaffold_18706_3	Sample_20	10-20cm	Control	14.5	K00428	NA	NA	NA	K00428	KEGG
14_0927_05_20cm_scaffold_103564_1	Sample_3	10-20cm	Control	14.33	K00428	NA	NA	NA	K00428	KEGG
14_0903_12_20cm_scaffold_24388_2	Sample_15	10-20cm	Control	14.33	K00428	NA	NA	NA	K00428	KEGG
14_0903_05_40cm_scaffold_5904_11	Sample_12	30-40cm	Control	14.25	K00428	NA	NA	NA	K00428	KEGG
14_0927_05_20cm_scaffold_68637_2	Sample_3	10-20cm	Control	14.19	K00428	NA	NA	NA	K00428	KEGG
14_0903_12_20cm_scaffold_106023_1	Sample_15	10-20cm	Control	14.15	K00428	NA	NA	NA	K00428	KEGG
14_0927_05_20cm_scaffold_6559_18	Sample_3	10-20cm	Control	14.07	K00428	NA	NA	NA	K00428	KEGG
14_0919_12_20cm_scaffold_74_57	Sample_20	10-20cm	Control	14.07	K00428	NA	NA	NA	K00428	KEGG
14_0903_05_40cm_scaffold_100_12	Sample_12	30-40cm	Control	14	K00428	NA	NA	NA	K00428	KEGG
14_0919_02_20cm_scaffold_70493_2	Sample_17	10-20cm	Treatment	14	K00428	NA	NA	NA	K00428	KEGG
14_0927_12_40cm_scaffold_79920_5	Sample_8	30-40cm	Control	13.75	K00428	NA	NA	NA	K00428	KEGG
14_0903_09_40cm_scaffold_34_6	Sample_14	30-40cm	Treatment	13.68	K00428	NA	NA	NA	K00428	KEGG
14_0927_09_40cm_scaffold_15205_5	Sample_6	30-40cm	Treatment	13.6	K00428	NA	NA	NA	K00428	KEGG
14_0927_02_40cm_scaffold_73316_1	Sample_2	30-40cm	Treatment	13.5	K00428	NA	NA	NA	K00428	KEGG
14_0927_05_40cm_scaffold_27426_3	Sample_4	30-40cm	Control	13.5	K00428	NA	NA	NA	K00428	KEGG
14_0919_12_20cm_scaffold_51_64	Sample_20	10-20cm	Control	13.5	K00428	NA	NA	NA	K00428	KEGG
14_0927_12_40cm_scaffold_135416_1	Sample_8	30-40cm	Control	13.48	K00428	NA	NA	NA	K00428	KEGG
14_0927_12_40cm_scaffold_116508_3	Sample_8	30-40cm	Control	13.42	K00428	NA	NA	NA	K00428	KEGG
14_0903_12_40cm_200_scaffold_81948_1	Sample_16	30-40cm	Control	13.19	K00428	NA	NA	NA	K00428	KEGG
14_0927_12_20cm_scaffold_22720_3	Sample_7	10-20cm	Control	13.18	K00428	NA	NA	NA	K00428	KEGG
14_0903_09_40cm_scaffold_23146_3	Sample_14	30-40cm	Treatment	13.05	K00428	NA	NA	NA	K00428	KEGG
14_0927_02_20cm_scaffold_101_28	Sample_1	10-20cm	Treatment	13	K00428	NA	NA	NA	K00428	KEGG
14_0927_05_40cm_scaffold_157509_3	Sample_4	30-40cm	Control	13	K00428	NA	NA	NA	K00428	KEGG
14_0927_09_20cm_scaffold_124149_1	Sample_5	10-20cm	Treatment	13	K00428	NA	NA	NA	K00428	KEGG
14_0903_02_40cm_scaffold_139013_1	Sample_10	30-40cm	Treatment	13	K00428	NA	NA	NA	K00428	KEGG
14_0903_12_40cm_200_scaffold_63691_2	Sample_16	30-40cm	Control	13	K00428	NA	NA	NA	K00428	KEGG
14_0927_12_20cm_scaffold_247407_1	Sample_7	10-20cm	Control	12.83	K00428	NA	NA	NA	K00428	KEGG
14_0903_12_20cm_scaffold_16505_6	Sample_15	10-20cm	Control	12.82	K00428	NA	NA	NA	K00428	KEGG
14_0927_02_40cm_scaffold_52337_2	Sample_2	30-40cm	Treatment	12.75	K00428	NA	NA	NA	K00428	KEGG
14_0919_12_20cm_scaffold_25920_7	Sample_20	10-20cm	Control	12.71	K00428	NA	NA	NA	K00428	KEGG
14_0919_12_20cm_scaffold_29097_1	Sample_20	10-20cm	Control	12.71	K00428	NA	NA	NA	K00428	KEGG
14_0927_12_40cm_scaffold_17436_2	Sample_8	30-40cm	Control	12.6	K00428	NA	NA	NA	K00428	KEGG
14_0903_09_40cm_scaffold_52230_3	Sample_14	30-40cm	Treatment	12.54	K00428	NA	NA	NA	K00428	KEGG
14_0919_12_20cm_scaffold_38461_3	Sample_20	10-20cm	Control	12.52	K00428	NA	NA	NA	K00428	KEGG
14_0927_02_20cm_scaffold_102283_1	Sample_1	10-20cm	Treatment	12.5	K00428	NA	NA	NA	K00428	KEGG
14_0927_09_20cm_scaffold_96672_2	Sample_5	10-20cm	Treatment	12.41	K00428	NA	NA	NA	K00428	KEGG
14_0903_09_40cm_scaffold_3365_9	Sample_14	30-40cm	Treatment	12.33	K00428	NA	NA	NA	K00428	KEGG
14_0903_12_20cm_scaffold_189852_2	Sample_15	10-20cm	Control	12.33	K00428	NA	NA	NA	K00428	KEGG
14_0903_09_40cm_scaffold_24457_1	Sample_14	30-40cm	Treatment	12.2	K00428	NA	NA	NA	K00428	KEGG
14_0903_12_40cm_200_scaffold_3683_4	Sample_16	30-40cm	Control	12.17	K00428	NA	NA	NA	K00428	KEGG
14_0903_12_40cm_200_scaffold_819_9	Sample_16	30-40cm	Control	12.03	K00428	NA	NA	NA	K00428	KEGG
14_0927_12_20cm_scaffold_33665_2	Sample_7	10-20cm	Control	12.02	K00428	NA	NA	NA	K00428	KEGG
14_0903_02_40cm_scaffold_22787_3	Sample_10	30-40cm	Treatment	12	K00428	NA	NA	NA	K00428	KEGG
14_0927_09_40cm_scaffold_34440_4	Sample_6	30-40cm	Treatment	11.92	K00428	NA	NA	NA	K00428	KEGG
14_0919_09_20cm_scaffold_146713_1	Sample_19	10-20cm	Treatment	11.9	K00428	NA	NA	NA	K00428	KEGG
14_0927_09_40cm_scaffold_176566_1	Sample_6	30-40cm	Treatment	11.83	K00428	NA	NA	NA	K00428	KEGG
14_0927_09_40cm_scaffold_39951_3	Sample_6	30-40cm	Treatment	11.83	K00428	NA	NA	NA	K00428	KEGG
14_0927_09_20cm_scaffold_44996_1	Sample_5	10-20cm	Treatment	11.67	K00428	NA	NA	NA	K00428	KEGG
14_0927_09_40cm_scaffold_51045_3	Sample_6	30-40cm	Treatment	11.67	K00428	NA	NA	NA	K00428	KEGG
14_0903_09_40cm_scaffold_221738_1	Sample_14	30-40cm	Treatment	11.63	K00428	NA	NA	NA	K00428	KEGG
14_0919_09_20cm_scaffold_125629_2	Sample_19	10-20cm	Treatment	11.6	K00428	NA	NA	NA	K00428	KEGG
14_0919_12_20cm_scaffold_235440_1	Sample_20	10-20cm	Control	11.5	K00428	NA	NA	NA	K00428	KEGG
14_0903_12_20cm_scaffold_170572_1	Sample_15	10-20cm	Control	11.33	K00428	NA	NA	NA	K00428	KEGG
14_0903_12_40cm_200_scaffold_36175_2	Sample_16	30-40cm	Control	11.17	K00428	NA	NA	NA	K00428	KEGG
14_0919_05_20cm_scaffold_5052_3	Sample_18	10-20cm	Control	11.17	K00428	NA	NA	NA	K00428	KEGG
14_0919_12_20cm_scaffold_1246_40	Sample_20	10-20cm	Control	11.04	K00428	NA	NA	NA	K00428	KEGG
14_0927_05_20cm_scaffold_161335_2	Sample_3	10-20cm	Control	11	K00428	NA	NA	NA	K00428	KEGG
14_0927_12_20cm_scaffold_92966_2	Sample_7	10-20cm	Control	11	K00428	NA	NA	NA	K00428	KEGG
14_0927_12_40cm_scaffold_264490_1	Sample_8	30-40cm	Control	11	K00428	NA	NA	NA	K00428	KEGG
14_0903_12_20cm_scaffold_2889_11	Sample_15	10-20cm	Control	10.87	K00428	NA	NA	NA	K00428	KEGG
14_0927_05_40cm_scaffold_459_6	Sample_4	30-40cm	Control	10.83	K00428	NA	NA	NA	K00428	KEGG
14_0927_02_20cm_scaffold_12850_5	Sample_1	10-20cm	Treatment	10.75	K00428	NA	NA	NA	K00428	KEGG
14_0927_05_20cm_scaffold_37759_3	Sample_3	10-20cm	Control	10.69	K00428	NA	NA	NA	K00428	KEGG
14_0919_05_20cm_scaffold_5121_9	Sample_18	10-20cm	Control	10.67	K00428	NA	NA	NA	K00428	KEGG
14_0927_12_40cm_scaffold_89210_1	Sample_8	30-40cm	Control	10.65	K00428	NA	NA	NA	K00428	KEGG
14_0903_09_40cm_scaffold_129219_1	Sample_14	30-40cm	Treatment	10.63	K00428	NA	NA	NA	K00428	KEGG
14_0927_09_20cm_scaffold_6231_7	Sample_5	10-20cm	Treatment	10.53	K00428	NA	NA	NA	K00428	KEGG
14_0903_12_20cm_scaffold_143199_2	Sample_15	10-20cm	Control	10.53	K00428	NA	NA	NA	K00428	KEGG
14_0903_12_20cm_scaffold_17529_1	Sample_15	10-20cm	Control	10.53	K00428	NA	NA	NA	K00428	KEGG
14_0927_12_20cm_scaffold_2223_24	Sample_7	10-20cm	Control	10.52	K00428	NA	NA	NA	K00428	KEGG
14_0903_12_20cm_scaffold_173696_1	Sample_15	10-20cm	Control	10.5	K00428	NA	NA	NA	K00428	KEGG
14_0919_12_20cm_scaffold_56610_1	Sample_20	10-20cm	Control	10.5	K00428	NA	NA	NA	K00428	KEGG
14_0927_12_40cm_scaffold_21044_4	Sample_8	30-40cm	Control	10.42	K00428	NA	NA	NA	K00428	KEGG
14_0903_05_40cm_scaffold_39214_3	Sample_12	30-40cm	Control	10.33	K00428	NA	NA	NA	K00428	KEGG
14_0903_09_40cm_scaffold_284223_1	Sample_14	30-40cm	Treatment	10.33	K00428	NA	NA	NA	K00428	KEGG
14_0903_09_40cm_scaffold_12346_17	Sample_14	30-40cm	Treatment	10.25	K00428	NA	NA	NA	K00428	KEGG
14_0927_05_40cm_scaffold_850_2	Sample_4	30-40cm	Control	10.14	K00428	NA	NA	NA	K00428	KEGG
14_0927_09_40cm_scaffold_33716_4	Sample_6	30-40cm	Treatment	10.1	K00428	NA	NA	NA	K00428	KEGG
14_0927_05_40cm_scaffold_50616_3	Sample_4	30-40cm	Control	10	K00428	NA	NA	NA	K00428	KEGG
14_0927_12_40cm_scaffold_10979_7	Sample_8	30-40cm	Control	10	K00428	NA	NA	NA	K00428	KEGG
14_0903_12_20cm_scaffold_118974_1	Sample_15	10-20cm	Control	10	K00428	NA	NA	NA	K00428	KEGG
14_0919_12_20cm_scaffold_175404_1	Sample_20	10-20cm	Control	10	K00428	NA	NA	NA	K00428	KEGG
14_0919_12_20cm_scaffold_240354_1	Sample_20	10-20cm	Control	10	K00428	NA	NA	NA	K00428	KEGG
14_0927_05_20cm_scaffold_50904_1	Sample_3	10-20cm	Control	9.97	K00428	NA	NA	NA	K00428	KEGG
14_0919_02_20cm_scaffold_31140_3	Sample_17	10-20cm	Treatment	9.93	K00428	NA	NA	NA	K00428	KEGG
14_0919_09_20cm_scaffold_37086_1	Sample_19	10-20cm	Treatment	9.92	K00428	NA	NA	NA	K00428	KEGG
14_0927_05_20cm_scaffold_175463_1	Sample_3	10-20cm	Control	9.9	K00428	NA	NA	NA	K00428	KEGG
14_0927_12_20cm_scaffold_24244_8	Sample_7	10-20cm	Control	9.7	K00428	NA	NA	NA	K00428	KEGG
14_0927_12_20cm_scaffold_5862_9	Sample_7	10-20cm	Control	9.7	K00428	NA	NA	NA	K00428	KEGG
14_0903_05_40cm_scaffold_38319_7	Sample_12	30-40cm	Control	9.67	K00428	NA	NA	NA	K00428	KEGG
14_0903_09_40cm_scaffold_58406_4	Sample_14	30-40cm	Treatment	9.6	K00428	NA	NA	NA	K00428	KEGG
14_0927_09_20cm_scaffold_169829_1	Sample_5	10-20cm	Treatment	9.5	K00428	NA	NA	NA	K00428	KEGG
14_0903_02_20cm_scaffold_7296_3	Sample_9	10-20cm	Treatment	9.5	K00428	NA	NA	NA	K00428	KEGG
14_0919_02_20cm_scaffold_72507_2	Sample_17	10-20cm	Treatment	9.5	K00428	NA	NA	NA	K00428	KEGG
14_0919_12_20cm_scaffold_23063_2	Sample_20	10-20cm	Control	9.5	K00428	NA	NA	NA	K00428	KEGG
14_0903_12_20cm_scaffold_44822_2	Sample_15	10-20cm	Control	9.29	K00428	NA	NA	NA	K00428	KEGG
14_0927_12_20cm_scaffold_101242_2	Sample_7	10-20cm	Control	9.26	K00428	NA	NA	NA	K00428	KEGG
14_0919_09_20cm_scaffold_1222_8	Sample_19	10-20cm	Treatment	9.1	K00428	NA	NA	NA	K00428	KEGG
14_0927_12_40cm_scaffold_74564_4	Sample_8	30-40cm	Control	9.05	K00428	NA	NA	NA	K00428	KEGG
14_0927_05_40cm_scaffold_283_73	Sample_4	30-40cm	Control	9	K00428	NA	NA	NA	K00428	KEGG
14_0927_12_20cm_scaffold_47033_3	Sample_7	10-20cm	Control	9	K00428	NA	NA	NA	K00428	KEGG
14_0927_12_40cm_scaffold_139897_1	Sample_8	30-40cm	Control	9	K00428	NA	NA	NA	K00428	KEGG
14_0903_02_40cm_scaffold_19005_1	Sample_10	30-40cm	Treatment	9	K00428	NA	NA	NA	K00428	KEGG
14_0903_02_40cm_scaffold_53093_1	Sample_10	30-40cm	Treatment	9	K00428	NA	NA	NA	K00428	KEGG
14_0903_05_40cm_scaffold_33831_2	Sample_12	30-40cm	Control	9	K00428	NA	NA	NA	K00428	KEGG
14_0903_09_20cm_scaffold_199_17	Sample_13	10-20cm	Treatment	9	K00428	NA	NA	NA	K00428	KEGG
14_0903_09_20cm_scaffold_54662_2	Sample_13	10-20cm	Treatment	9	K00428	NA	NA	NA	K00428	KEGG
14_0903_09_20cm_scaffold_5996_23	Sample_13	10-20cm	Treatment	9	K00428	NA	NA	NA	K00428	KEGG
14_0919_05_20cm_scaffold_226676_3	Sample_18	10-20cm	Control	9	K00428	NA	NA	NA	K00428	KEGG
14_0927_12_40cm_scaffold_54564_2	Sample_8	30-40cm	Control	8.91	K00428	NA	NA	NA	K00428	KEGG
14_0903_12_40cm_200_scaffold_111745_1	Sample_16	30-40cm	Control	8.83	K00428	NA	NA	NA	K00428	KEGG
14_0903_09_40cm_scaffold_8690_6	Sample_14	30-40cm	Treatment	8.63	K00428	NA	NA	NA	K00428	KEGG
14_0927_12_40cm_scaffold_4330_8	Sample_8	30-40cm	Control	8.58	K00428	NA	NA	NA	K00428	KEGG
14_0927_05_20cm_scaffold_11287_5	Sample_3	10-20cm	Control	8.5	K00428	NA	NA	NA	K00428	KEGG
14_0903_12_20cm_scaffold_143199_1	Sample_15	10-20cm	Control	8.48	K00428	NA	NA	NA	K00428	KEGG
14_0927_09_20cm_scaffold_43103_2	Sample_5	10-20cm	Treatment	8.4	K00428	NA	NA	NA	K00428	KEGG
14_0903_09_40cm_scaffold_4867_15	Sample_14	30-40cm	Treatment	8.35	K00428	NA	NA	NA	K00428	KEGG
14_0927_12_40cm_scaffold_23683_8	Sample_8	30-40cm	Control	8.32	K00428	NA	NA	NA	K00428	KEGG
14_0903_12_20cm_scaffold_168856_1	Sample_15	10-20cm	Control	8.17	K00428	NA	NA	NA	K00428	KEGG
14_0927_05_40cm_scaffold_82815_1	Sample_4	30-40cm	Control	8.14	K00428	NA	NA	NA	K00428	KEGG
14_0927_12_20cm_scaffold_229853_2	Sample_7	10-20cm	Control	8.11	K00428	NA	NA	NA	K00428	KEGG
14_0903_12_40cm_200_scaffold_33521_2	Sample_16	30-40cm	Control	8.03	K00428	NA	NA	NA	K00428	KEGG
14_0927_02_40cm_scaffold_9906_4	Sample_2	30-40cm	Treatment	8	K00428	NA	NA	NA	K00428	KEGG
14_0927_09_40cm_scaffold_225526_1	Sample_6	30-40cm	Treatment	8	K00428	NA	NA	NA	K00428	KEGG
14_0927_12_20cm_scaffold_528_9	Sample_7	10-20cm	Control	8	K00428	NA	NA	NA	K00428	KEGG
14_0927_12_40cm_scaffold_149163_1	Sample_8	30-40cm	Control	8	K00428	NA	NA	NA	K00428	KEGG
14_0903_09_20cm_scaffold_6286_7	Sample_13	10-20cm	Treatment	8	K00428	NA	NA	NA	K00428	KEGG
14_0903_09_40cm_scaffold_9930_2	Sample_14	30-40cm	Treatment	8	K00428	NA	NA	NA	K00428	KEGG
14_0927_12_40cm_scaffold_188469_1	Sample_8	30-40cm	Control	7.95	K00428	NA	NA	NA	K00428	KEGG
14_0927_09_20cm_scaffold_6797_7	Sample_5	10-20cm	Treatment	7.82	K00428	NA	NA	NA	K00428	KEGG
14_0903_12_20cm_scaffold_206_28	Sample_15	10-20cm	Control	7.72	K00428	NA	NA	NA	K00428	KEGG
14_0927_02_20cm_scaffold_10236_4	Sample_1	10-20cm	Treatment	7.67	K00428	NA	NA	NA	K00428	KEGG
14_0927_02_20cm_scaffold_196687_2	Sample_1	10-20cm	Treatment	7.67	K00428	NA	NA	NA	K00428	KEGG
14_0903_05_20cm_scaffold_6025_1	Sample_11	10-20cm	Control	7.67	K00428	NA	NA	NA	K00428	KEGG
14_0903_09_40cm_scaffold_96091_4	Sample_14	30-40cm	Treatment	7.63	K00428	NA	NA	NA	K00428	KEGG
14_0927_09_20cm_scaffold_22206_9	Sample_5	10-20cm	Treatment	7.62	K00428	NA	NA	NA	K00428	KEGG
14_0927_02_20cm_scaffold_30637_7	Sample_1	10-20cm	Treatment	7.5	K00428	NA	NA	NA	K00428	KEGG
14_0919_12_20cm_scaffold_137105_1	Sample_20	10-20cm	Control	7.5	K00428	NA	NA	NA	K00428	KEGG
14_0903_12_20cm_scaffold_308842_1	Sample_15	10-20cm	Control	7.33	K00428	NA	NA	NA	K00428	KEGG
14_0927_05_40cm_scaffold_30485_5	Sample_4	30-40cm	Control	7.29	K00428	NA	NA	NA	K00428	KEGG
14_0927_12_40cm_scaffold_8503_8	Sample_8	30-40cm	Control	7.25	K00428	NA	NA	NA	K00428	KEGG
14_0903_09_40cm_scaffold_25187_1	Sample_14	30-40cm	Treatment	7.21	K00428	NA	NA	NA	K00428	KEGG
14_0927_12_40cm_scaffold_114139_1	Sample_8	30-40cm	Control	7.2	K00428	NA	NA	NA	K00428	KEGG
14_0903_12_20cm_scaffold_50278_2	Sample_15	10-20cm	Control	7.2	K00428	NA	NA	NA	K00428	KEGG
14_0919_12_20cm_scaffold_20383_1	Sample_20	10-20cm	Control	7.19	K00428	NA	NA	NA	K00428	KEGG
14_0903_12_20cm_scaffold_20859_1	Sample_15	10-20cm	Control	7.17	K00428	NA	NA	NA	K00428	KEGG
14_0903_12_40cm_200_scaffold_1755_5	Sample_16	30-40cm	Control	7.17	K00428	NA	NA	NA	K00428	KEGG
14_0903_09_40cm_scaffold_49795_1	Sample_14	30-40cm	Treatment	7.03	K00428	NA	NA	NA	K00428	KEGG
14_0927_09_20cm_scaffold_269240_2	Sample_5	10-20cm	Treatment	7	K00428	NA	NA	NA	K00428	KEGG
14_0927_09_40cm_scaffold_90765_1	Sample_6	30-40cm	Treatment	7	K00428	NA	NA	NA	K00428	KEGG
14_0927_12_40cm_scaffold_103205_4	Sample_8	30-40cm	Control	7	K00428	NA	NA	NA	K00428	KEGG
14_0903_02_20cm_scaffold_240_5	Sample_9	10-20cm	Treatment	7	K00428	NA	NA	NA	K00428	KEGG
14_0903_09_20cm_scaffold_105690_1	Sample_13	10-20cm	Treatment	7	K00428	NA	NA	NA	K00428	KEGG
14_0919_05_20cm_scaffold_5313_6	Sample_18	10-20cm	Control	7	K00428	NA	NA	NA	K00428	KEGG
14_0919_12_20cm_scaffold_71851_2	Sample_20	10-20cm	Control	7	K00428	NA	NA	NA	K00428	KEGG
14_0927_05_40cm_scaffold_103261_1	Sample_4	30-40cm	Control	6.79	K00428	NA	NA	NA	K00428	KEGG
14_0927_09_20cm_scaffold_40722_9	Sample_5	10-20cm	Treatment	6.78	K00428	NA	NA	NA	K00428	KEGG
14_0927_05_40cm_scaffold_18138_5	Sample_4	30-40cm	Control	6.75	K00428	NA	NA	NA	K00428	KEGG
14_0927_12_40cm_scaffold_50055_1	Sample_8	30-40cm	Control	6.75	K00428	NA	NA	NA	K00428	KEGG
14_0919_12_20cm_scaffold_212514_1	Sample_20	10-20cm	Control	6.67	K00428	NA	NA	NA	K00428	KEGG
14_0903_09_40cm_scaffold_201905_1	Sample_14	30-40cm	Treatment	6.62	K00428	NA	NA	NA	K00428	KEGG
14_0927_05_20cm_scaffold_112218_2	Sample_3	10-20cm	Control	6.6	K00428	NA	NA	NA	K00428	KEGG
14_0919_02_20cm_scaffold_167463_1	Sample_17	10-20cm	Treatment	6.5	K00428	NA	NA	NA	K00428	KEGG
14_0903_09_40cm_scaffold_108617_1	Sample_14	30-40cm	Treatment	6.4	K00428	NA	NA	NA	K00428	KEGG
14_0927_12_20cm_scaffold_91048_1	Sample_7	10-20cm	Control	6.33	K00428	NA	NA	NA	K00428	KEGG
14_0919_12_20cm_scaffold_251649_2	Sample_20	10-20cm	Control	6.25	K00428	NA	NA	NA	K00428	KEGG
14_0927_09_40cm_scaffold_281681_1	Sample_6	30-40cm	Treatment	6.2	K00428	NA	NA	NA	K00428	KEGG
14_0903_12_20cm_scaffold_37321_4	Sample_15	10-20cm	Control	6.2	K00428	NA	NA	NA	K00428	KEGG
14_0903_12_40cm_200_scaffold_11815_2	Sample_16	30-40cm	Control	6.17	K00428	NA	NA	NA	K00428	KEGG
14_0919_05_20cm_scaffold_130584_5	Sample_18	10-20cm	Control	6.17	K00428	NA	NA	NA	K00428	KEGG
14_0927_12_20cm_scaffold_233916_1	Sample_7	10-20cm	Control	6.11	K00428	NA	NA	NA	K00428	KEGG
14_0927_02_20cm_scaffold_167517_1	Sample_1	10-20cm	Treatment	6	K00428	NA	NA	NA	K00428	KEGG
14_0927_02_40cm_scaffold_34306_4	Sample_2	30-40cm	Treatment	6	K00428	NA	NA	NA	K00428	KEGG
14_0927_05_40cm_scaffold_7195_2	Sample_4	30-40cm	Control	6	K00428	NA	NA	NA	K00428	KEGG
14_0927_09_20cm_scaffold_8757_1	Sample_5	10-20cm	Treatment	6	K00428	NA	NA	NA	K00428	KEGG
14_0927_09_40cm_scaffold_15705_2	Sample_6	30-40cm	Treatment	6	K00428	NA	NA	NA	K00428	KEGG
14_0903_02_20cm_scaffold_52311_1	Sample_9	10-20cm	Treatment	6	K00428	NA	NA	NA	K00428	KEGG
14_0903_02_40cm_scaffold_13851_1	Sample_10	30-40cm	Treatment	6	K00428	NA	NA	NA	K00428	KEGG
14_0903_12_20cm_scaffold_121405_1	Sample_15	10-20cm	Control	6	K00428	NA	NA	NA	K00428	KEGG
14_0919_12_20cm_scaffold_112940_2	Sample_20	10-20cm	Control	6	K00428	NA	NA	NA	K00428	KEGG
14_0919_12_20cm_scaffold_128500_1	Sample_20	10-20cm	Control	5.92	K00428	NA	NA	NA	K00428	KEGG
14_0927_09_20cm_scaffold_50971_1	Sample_5	10-20cm	Treatment	5.9	K00428	NA	NA	NA	K00428	KEGG
14_0903_12_20cm_scaffold_77160_1	Sample_15	10-20cm	Control	5.83	K00428	NA	NA	NA	K00428	KEGG
14_0927_02_40cm_scaffold_25283_1	Sample_2	30-40cm	Treatment	5.75	K00428	NA	NA	NA	K00428	KEGG
14_0927_12_20cm_scaffold_146567_1	Sample_7	10-20cm	Control	5.75	K00428	NA	NA	NA	K00428	KEGG
14_0927_12_20cm_scaffold_21060_4	Sample_7	10-20cm	Control	5.75	K00428	NA	NA	NA	K00428	KEGG
14_0903_09_40cm_scaffold_16335_4	Sample_14	30-40cm	Treatment	5.75	K00428	NA	NA	NA	K00428	KEGG
14_0903_09_40cm_scaffold_3627_9	Sample_14	30-40cm	Treatment	5.75	K00428	NA	NA	NA	K00428	KEGG
14_0903_09_40cm_scaffold_37297_1	Sample_14	30-40cm	Treatment	5.75	K00428	NA	NA	NA	K00428	KEGG
14_0927_05_20cm_scaffold_6894_11	Sample_3	10-20cm	Control	5.73	K00428	NA	NA	NA	K00428	KEGG
14_0927_12_20cm_scaffold_55238_1	Sample_7	10-20cm	Control	5.7	K00428	NA	NA	NA	K00428	KEGG
14_0903_05_40cm_scaffold_113818_1	Sample_12	30-40cm	Control	5.67	K00428	NA	NA	NA	K00428	KEGG
14_0919_05_20cm_scaffold_66260_1	Sample_18	10-20cm	Control	5.67	K00428	NA	NA	NA	K00428	KEGG
14_0927_05_40cm_scaffold_175754_2	Sample_4	30-40cm	Control	5.64	K00428	NA	NA	NA	K00428	KEGG
14_0919_09_20cm_scaffold_42791_1	Sample_19	10-20cm	Treatment	5.6	K00428	NA	NA	NA	K00428	KEGG
14_0927_12_40cm_scaffold_2313_4	Sample_8	30-40cm	Control	5.58	K00428	NA	NA	NA	K00428	KEGG
14_0927_12_40cm_scaffold_125795_2	Sample_8	30-40cm	Control	5.57	K00428	NA	NA	NA	K00428	KEGG
14_0927_09_20cm_scaffold_3073_9	Sample_5	10-20cm	Treatment	5.5	K00428	NA	NA	NA	K00428	KEGG
14_0927_12_40cm_scaffold_5445_1	Sample_8	30-40cm	Control	5.5	K00428	NA	NA	NA	K00428	KEGG
14_0903_09_40cm_scaffold_235788_1	Sample_14	30-40cm	Treatment	5.5	K00428	NA	NA	NA	K00428	KEGG
14_0903_09_40cm_scaffold_32742_3	Sample_14	30-40cm	Treatment	5.43	K00428	NA	NA	NA	K00428	KEGG
14_0919_12_20cm_scaffold_28138_1	Sample_20	10-20cm	Control	5.36	K00428	NA	NA	NA	K00428	KEGG
14_0919_12_20cm_scaffold_11442_7	Sample_20	10-20cm	Control	5.33	K00428	NA	NA	NA	K00428	KEGG
14_0919_12_20cm_scaffold_153339_1	Sample_20	10-20cm	Control	5.33	K00428	NA	NA	NA	K00428	KEGG
14_0927_05_40cm_scaffold_33157_5	Sample_4	30-40cm	Control	5.25	K00428	NA	NA	NA	K00428	KEGG
14_0903_09_40cm_scaffold_174715_1	Sample_14	30-40cm	Treatment	5.25	K00428	NA	NA	NA	K00428	KEGG
14_0903_09_40cm_scaffold_29531_3	Sample_14	30-40cm	Treatment	5.25	K00428	NA	NA	NA	K00428	KEGG
14_0903_09_40cm_scaffold_45975_1	Sample_14	30-40cm	Treatment	5.25	K00428	NA	NA	NA	K00428	KEGG
14_0919_12_20cm_scaffold_47032_1	Sample_20	10-20cm	Control	5.21	K00428	NA	NA	NA	K00428	KEGG
14_0927_12_40cm_scaffold_123472_1	Sample_8	30-40cm	Control	5.17	K00428	NA	NA	NA	K00428	KEGG
14_0903_09_40cm_scaffold_61856_4	Sample_14	30-40cm	Treatment	5.12	K00428	NA	NA	NA	K00428	KEGG
14_0903_12_20cm_scaffold_27199_2	Sample_15	10-20cm	Control	5.06	K00428	NA	NA	NA	K00428	KEGG
14_0927_02_20cm_scaffold_12106_1	Sample_1	10-20cm	Treatment	5	K00428	NA	NA	NA	K00428	KEGG
14_0927_02_40cm_scaffold_338_12	Sample_2	30-40cm	Treatment	5	K00428	NA	NA	NA	K00428	KEGG
14_0927_09_40cm_scaffold_146251_3	Sample_6	30-40cm	Treatment	5	K00428	NA	NA	NA	K00428	KEGG
14_0903_02_20cm_scaffold_39682_3	Sample_9	10-20cm	Treatment	5	K00428	NA	NA	NA	K00428	KEGG
14_0903_05_40cm_scaffold_651_4	Sample_12	30-40cm	Control	5	K00428	NA	NA	NA	K00428	KEGG
14_0903_09_40cm_scaffold_99827_1	Sample_14	30-40cm	Treatment	5	K00428	NA	NA	NA	K00428	KEGG
14_0919_12_20cm_scaffold_10021_2	Sample_20	10-20cm	Control	4.83	K00428	NA	NA	NA	K00428	KEGG
14_0919_12_20cm_scaffold_91980_1	Sample_20	10-20cm	Control	4.83	K00428	NA	NA	NA	K00428	KEGG
14_0927_02_20cm_scaffold_10437_5	Sample_1	10-20cm	Treatment	4.75	K00428	NA	NA	NA	K00428	KEGG
14_0927_12_20cm_scaffold_139801_1	Sample_7	10-20cm	Control	4.7	K00428	NA	NA	NA	K00428	KEGG
14_0927_05_20cm_scaffold_95784_1	Sample_3	10-20cm	Control	4.67	K00428	NA	NA	NA	K00428	KEGG
14_0927_12_40cm_scaffold_9186_6	Sample_8	30-40cm	Control	4.67	K00428	NA	NA	NA	K00428	KEGG
14_0903_12_20cm_scaffold_178914_1	Sample_15	10-20cm	Control	4.67	K00428	NA	NA	NA	K00428	KEGG
14_0927_05_20cm_scaffold_667_19	Sample_3	10-20cm	Control	4.5	K00428	NA	NA	NA	K00428	KEGG
14_0903_09_40cm_scaffold_167437_1	Sample_14	30-40cm	Treatment	4.5	K00428	NA	NA	NA	K00428	KEGG
14_0919_05_20cm_scaffold_647_9	Sample_18	10-20cm	Control	4.5	K00428	NA	NA	NA	K00428	KEGG
14_0919_12_20cm_scaffold_148442_2	Sample_20	10-20cm	Control	4.5	K00428	NA	NA	NA	K00428	KEGG
14_0927_12_40cm_scaffold_238439_1	Sample_8	30-40cm	Control	4.42	K00428	NA	NA	NA	K00428	KEGG
14_0927_12_40cm_scaffold_80522_1	Sample_8	30-40cm	Control	4.42	K00428	NA	NA	NA	K00428	KEGG
14_0903_09_40cm_scaffold_9624_5	Sample_14	30-40cm	Treatment	4.42	K00428	NA	NA	NA	K00428	KEGG
14_0903_12_40cm_200_scaffold_174599_1	Sample_16	30-40cm	Control	4.39	K00428	NA	NA	NA	K00428	KEGG
14_0927_09_40cm_scaffold_29496_1	Sample_6	30-40cm	Treatment	4.2	K00428	NA	NA	NA	K00428	KEGG
14_0927_12_40cm_scaffold_60135_4	Sample_8	30-40cm	Control	4.08	K00428	NA	NA	NA	K00428	KEGG
14_0903_09_40cm_scaffold_140191_1	Sample_14	30-40cm	Treatment	4.06	K00428	NA	NA	NA	K00428	KEGG
14_0927_05_20cm_scaffold_760_10	Sample_3	10-20cm	Control	4	K00428	NA	NA	NA	K00428	KEGG
14_0927_05_40cm_scaffold_166742_1	Sample_4	30-40cm	Control	4	K00428	NA	NA	NA	K00428	KEGG
14_0927_09_20cm_scaffold_360507_1	Sample_5	10-20cm	Treatment	4	K00428	NA	NA	NA	K00428	KEGG
14_0903_09_40cm_scaffold_47612_4	Sample_14	30-40cm	Treatment	4	K00428	NA	NA	NA	K00428	KEGG
14_0903_12_20cm_scaffold_12256_10	Sample_15	10-20cm	Control	4	K00428	NA	NA	NA	K00428	KEGG
14_0903_12_20cm_scaffold_12455_6	Sample_15	10-20cm	Control	4	K00428	NA	NA	NA	K00428	KEGG
14_0903_12_40cm_200_scaffold_165014_1	Sample_16	30-40cm	Control	4	K00428	NA	NA	NA	K00428	KEGG
14_0903_12_40cm_200_scaffold_6_27	Sample_16	30-40cm	Control	4	K00428	NA	NA	NA	K00428	KEGG
14_0903_12_40cm_200_scaffold_8924_7	Sample_16	30-40cm	Control	4	K00428	NA	NA	NA	K00428	KEGG
14_0919_05_20cm_scaffold_211300_2	Sample_18	10-20cm	Control	4	K00428	NA	NA	NA	K00428	KEGG
14_0919_09_20cm_scaffold_51268_4	Sample_19	10-20cm	Treatment	4	K00428	NA	NA	NA	K00428	KEGG
14_0903_09_40cm_scaffold_26718_2	Sample_14	30-40cm	Treatment	3.9	K00428	NA	NA	NA	K00428	KEGG
14_0927_02_20cm_scaffold_121324_2	Sample_1	10-20cm	Treatment	3.75	K00428	NA	NA	NA	K00428	KEGG
14_0927_05_20cm_scaffold_188358_1	Sample_3	10-20cm	Control	3.5	K00428	NA	NA	NA	K00428	KEGG
14_0927_09_20cm_scaffold_52030_2	Sample_5	10-20cm	Treatment	3.5	K00428	NA	NA	NA	K00428	KEGG
14_0903_09_40cm_scaffold_10024_2	Sample_14	30-40cm	Treatment	3.5	K00428	NA	NA	NA	K00428	KEGG
14_0903_09_40cm_scaffold_5494_1	Sample_14	30-40cm	Treatment	3.5	K00428	NA	NA	NA	K00428	KEGG
14_0919_02_20cm_scaffold_22317_3	Sample_17	10-20cm	Treatment	3.43	K00428	NA	NA	NA	K00428	KEGG
14_0919_02_20cm_scaffold_91518_2	Sample_17	10-20cm	Treatment	3.43	K00428	NA	NA	NA	K00428	KEGG
14_0903_09_40cm_scaffold_58190_2	Sample_14	30-40cm	Treatment	3.42	K00428	NA	NA	NA	K00428	KEGG
14_0927_09_20cm_scaffold_66365_2	Sample_5	10-20cm	Treatment	3.4	K00428	NA	NA	NA	K00428	KEGG
14_0919_09_20cm_scaffold_11156_2	Sample_19	10-20cm	Treatment	3.4	K00428	NA	NA	NA	K00428	KEGG
14_0927_05_20cm_scaffold_26589_1	Sample_3	10-20cm	Control	3.33	K00428	NA	NA	NA	K00428	KEGG
14_0903_12_20cm_scaffold_248677_1	Sample_15	10-20cm	Control	3.33	K00428	NA	NA	NA	K00428	KEGG
14_0919_12_20cm_scaffold_64156_1	Sample_20	10-20cm	Control	3.33	K00428	NA	NA	NA	K00428	KEGG
14_0903_12_20cm_scaffold_29971_2	Sample_15	10-20cm	Control	3.3	K00428	NA	NA	NA	K00428	KEGG
14_0903_12_20cm_scaffold_50065_2	Sample_15	10-20cm	Control	3.3	K00428	NA	NA	NA	K00428	KEGG
14_0927_05_40cm_scaffold_205482_1	Sample_4	30-40cm	Control	3.25	K00428	NA	NA	NA	K00428	KEGG
14_0903_05_40cm_scaffold_28581_1	Sample_12	30-40cm	Control	3.25	K00428	NA	NA	NA	K00428	KEGG
14_0903_05_40cm_scaffold_49370_1	Sample_12	30-40cm	Control	3.25	K00428	NA	NA	NA	K00428	KEGG
14_0927_12_40cm_scaffold_88010_2	Sample_8	30-40cm	Control	3.17	K00428	NA	NA	NA	K00428	KEGG
14_0927_09_20cm_scaffold_20251_1	Sample_5	10-20cm	Treatment	3.08	K00428	NA	NA	NA	K00428	KEGG
14_0927_12_40cm_scaffold_52291_2	Sample_8	30-40cm	Control	3.05	K00428	NA	NA	NA	K00428	KEGG
14_0927_05_20cm_scaffold_101273_1	Sample_3	10-20cm	Control	3	K00428	NA	NA	NA	K00428	KEGG
14_0927_05_20cm_scaffold_212118_2	Sample_3	10-20cm	Control	3	K00428	NA	NA	NA	K00428	KEGG
14_0927_05_20cm_scaffold_322509_1	Sample_3	10-20cm	Control	3	K00428	NA	NA	NA	K00428	KEGG
14_0927_09_20cm_scaffold_41788_4	Sample_5	10-20cm	Treatment	3	K00428	NA	NA	NA	K00428	KEGG
14_0927_12_20cm_scaffold_143_33	Sample_7	10-20cm	Control	3	K00428	NA	NA	NA	K00428	KEGG
14_0927_12_20cm_scaffold_215899_1	Sample_7	10-20cm	Control	3	K00428	NA	NA	NA	K00428	KEGG
14_0903_02_40cm_scaffold_23003_2	Sample_10	30-40cm	Treatment	3	K00428	NA	NA	NA	K00428	KEGG
14_0903_09_20cm_scaffold_835_10	Sample_13	10-20cm	Treatment	3	K00428	NA	NA	NA	K00428	KEGG
14_0903_12_20cm_scaffold_150290_2	Sample_15	10-20cm	Control	3	K00428	NA	NA	NA	K00428	KEGG
14_0903_12_20cm_scaffold_73856_1	Sample_15	10-20cm	Control	3	K00428	NA	NA	NA	K00428	KEGG
14_0903_12_40cm_200_scaffold_110616_1	Sample_16	30-40cm	Control	3	K00428	NA	NA	NA	K00428	KEGG
14_0919_02_20cm_scaffold_140113_1	Sample_17	10-20cm	Treatment	3	K00428	NA	NA	NA	K00428	KEGG
14_0919_09_20cm_scaffold_230_8	Sample_19	10-20cm	Treatment	3	K00428	NA	NA	NA	K00428	KEGG
14_0919_09_20cm_scaffold_4283_2	Sample_19	10-20cm	Treatment	3	K00428	NA	NA	NA	K00428	KEGG
14_0919_12_20cm_scaffold_116952_4	Sample_20	10-20cm	Control	3	K00428	NA	NA	NA	K00428	KEGG
14_0903_09_40cm_scaffold_128400_3	Sample_14	30-40cm	Treatment	2.8	K00428	NA	NA	NA	K00428	KEGG
14_0927_02_20cm_scaffold_4097_9	Sample_1	10-20cm	Treatment	2.75	K00428	NA	NA	NA	K00428	KEGG
14_0927_12_40cm_scaffold_119763_2	Sample_8	30-40cm	Control	2.75	K00428	NA	NA	NA	K00428	KEGG
14_0927_12_40cm_scaffold_1096_24	Sample_8	30-40cm	Control	2.67	K00428	NA	NA	NA	K00428	KEGG
14_0927_12_40cm_scaffold_128895_1	Sample_8	30-40cm	Control	2.67	K00428	NA	NA	NA	K00428	KEGG
14_0903_09_40cm_scaffold_175483_1	Sample_14	30-40cm	Treatment	2.63	K00428	NA	NA	NA	K00428	KEGG
14_0919_12_20cm_scaffold_44394_4	Sample_20	10-20cm	Control	2.52	K00428	NA	NA	NA	K00428	KEGG
14_0927_12_20cm_scaffold_15084_5	Sample_7	10-20cm	Control	2.5	K00428	NA	NA	NA	K00428	KEGG
14_0903_05_20cm_scaffold_101943_1	Sample_11	10-20cm	Control	2.5	K00428	NA	NA	NA	K00428	KEGG
14_0903_05_20cm_scaffold_33003_1	Sample_11	10-20cm	Control	2.5	K00428	NA	NA	NA	K00428	KEGG
14_0903_05_40cm_scaffold_207784_1	Sample_12	30-40cm	Control	2.5	K00428	NA	NA	NA	K00428	KEGG
14_0903_09_20cm_scaffold_7847_2	Sample_13	10-20cm	Treatment	2.5	K00428	NA	NA	NA	K00428	KEGG
14_0903_12_20cm_scaffold_30072_1	Sample_15	10-20cm	Control	2.5	K00428	NA	NA	NA	K00428	KEGG
14_0919_05_20cm_scaffold_170761_1	Sample_18	10-20cm	Control	2.5	K00428	NA	NA	NA	K00428	KEGG
14_0927_05_20cm_scaffold_116125_1	Sample_3	10-20cm	Control	2.33	K00428	NA	NA	NA	K00428	KEGG
14_0903_12_20cm_scaffold_146485_2	Sample_15	10-20cm	Control	2.33	K00428	NA	NA	NA	K00428	KEGG
14_0903_12_20cm_scaffold_157822_3	Sample_15	10-20cm	Control	2.3	K00428	NA	NA	NA	K00428	KEGG
14_0927_09_40cm_scaffold_19422_2	Sample_6	30-40cm	Treatment	2.2	K00428	NA	NA	NA	K00428	KEGG
14_0927_09_40cm_scaffold_58933_2	Sample_6	30-40cm	Treatment	2.2	K00428	NA	NA	NA	K00428	KEGG
14_0927_09_40cm_scaffold_71639_2	Sample_6	30-40cm	Treatment	2.2	K00428	NA	NA	NA	K00428	KEGG
14_0927_05_40cm_scaffold_9080_8	Sample_4	30-40cm	Control	2.14	K00428	NA	NA	NA	K00428	KEGG
14_0927_05_20cm_scaffold_265327_1	Sample_3	10-20cm	Control	2.07	K00428	NA	NA	NA	K00428	KEGG
14_0927_12_20cm_scaffold_32930_3	Sample_7	10-20cm	Control	2.03	K00428	NA	NA	NA	K00428	KEGG
14_0927_12_20cm_scaffold_57833_1	Sample_7	10-20cm	Control	2.03	K00428	NA	NA	NA	K00428	KEGG
14_0927_02_40cm_scaffold_63854_2	Sample_2	30-40cm	Treatment	2	K00428	NA	NA	NA	K00428	KEGG
14_0927_05_40cm_scaffold_29110_2	Sample_4	30-40cm	Control	2	K00428	NA	NA	NA	K00428	KEGG
14_0927_05_40cm_scaffold_4306_10	Sample_4	30-40cm	Control	2	K00428	NA	NA	NA	K00428	KEGG
14_0927_05_40cm_scaffold_679_39	Sample_4	30-40cm	Control	2	K00428	NA	NA	NA	K00428	KEGG
14_0927_09_20cm_scaffold_2433_12	Sample_5	10-20cm	Treatment	2	K00428	NA	NA	NA	K00428	KEGG
14_0927_09_20cm_scaffold_50628_1	Sample_5	10-20cm	Treatment	2	K00428	NA	NA	NA	K00428	KEGG
14_0927_09_40cm_scaffold_36614_3	Sample_6	30-40cm	Treatment	2	K00428	NA	NA	NA	K00428	KEGG
14_0927_12_20cm_scaffold_97435_1	Sample_7	10-20cm	Control	2	K00428	NA	NA	NA	K00428	KEGG
14_0927_12_40cm_scaffold_149329_2	Sample_8	30-40cm	Control	2	K00428	NA	NA	NA	K00428	KEGG
14_0927_12_40cm_scaffold_60336_1	Sample_8	30-40cm	Control	2	K00428	NA	NA	NA	K00428	KEGG
14_0903_02_40cm_scaffold_11377_2	Sample_10	30-40cm	Treatment	2	K00428	NA	NA	NA	K00428	KEGG
14_0903_12_20cm_scaffold_726_8	Sample_15	10-20cm	Control	2	K00428	NA	NA	NA	K00428	KEGG
14_0903_12_20cm_scaffold_7419_5	Sample_15	10-20cm	Control	2	K00428	NA	NA	NA	K00428	KEGG
14_0903_12_40cm_200_scaffold_31230_1	Sample_16	30-40cm	Control	2	K00428	NA	NA	NA	K00428	KEGG
14_0919_02_20cm_scaffold_888_29	Sample_17	10-20cm	Treatment	2	K00428	NA	NA	NA	K00428	KEGG
14_0919_12_20cm_scaffold_10402_8	Sample_20	10-20cm	Control	2	K00428	NA	NA	NA	K00428	KEGG
14_0903_09_40cm_scaffold_72315_2	Sample_14	30-40cm	Treatment	1.8	K00428	NA	NA	NA	K00428	KEGG
14_0927_02_40cm_scaffold_52447_1	Sample_2	30-40cm	Treatment	1.75	K00428	NA	NA	NA	K00428	KEGG
14_0927_05_40cm_scaffold_121474_1	Sample_4	30-40cm	Control	1.75	K00428	NA	NA	NA	K00428	KEGG
14_0927_05_40cm_scaffold_232282_2	Sample_4	30-40cm	Control	1.75	K00428	NA	NA	NA	K00428	KEGG
14_0927_05_40cm_scaffold_50445_1	Sample_4	30-40cm	Control	1.75	K00428	NA	NA	NA	K00428	KEGG
14_0927_12_20cm_scaffold_20716_2	Sample_7	10-20cm	Control	1.7	K00428	NA	NA	NA	K00428	KEGG
14_0927_12_20cm_scaffold_39671_2	Sample_7	10-20cm	Control	1.7	K00428	NA	NA	NA	K00428	KEGG
14_0927_12_20cm_scaffold_89289_1	Sample_7	10-20cm	Control	1.7	K00428	NA	NA	NA	K00428	KEGG
14_0927_12_40cm_scaffold_2192_25	Sample_8	30-40cm	Control	1.67	K00428	NA	NA	NA	K00428	KEGG
14_0903_12_20cm_scaffold_93873_1	Sample_15	10-20cm	Control	1.67	K00428	NA	NA	NA	K00428	KEGG
14_0927_12_40cm_scaffold_151767_1	Sample_8	30-40cm	Control	1.57	K00428	NA	NA	NA	K00428	KEGG
14_0903_09_40cm_scaffold_278220_1	Sample_14	30-40cm	Treatment	1.5	K00428	NA	NA	NA	K00428	KEGG
14_0919_09_20cm_scaffold_145768_1	Sample_19	10-20cm	Treatment	1.4	K00428	NA	NA	NA	K00428	KEGG
14_0919_09_20cm_scaffold_73649_1	Sample_19	10-20cm	Treatment	1.4	K00428	NA	NA	NA	K00428	KEGG
14_0927_05_20cm_scaffold_75188_3	Sample_3	10-20cm	Control	1.33	K00428	NA	NA	NA	K00428	KEGG
14_0903_12_20cm_scaffold_59566_1	Sample_15	10-20cm	Control	1.33	K00428	NA	NA	NA	K00428	KEGG
14_0927_05_20cm_scaffold_288705_1	Sample_3	10-20cm	Control	1	K00428	NA	NA	NA	K00428	KEGG
14_0927_05_40cm_scaffold_148586_1	Sample_4	30-40cm	Control	1	K00428	NA	NA	NA	K00428	KEGG
14_0927_09_20cm_scaffold_12824_1	Sample_5	10-20cm	Treatment	1	K00428	NA	NA	NA	K00428	KEGG
14_0927_09_20cm_scaffold_15995_2	Sample_5	10-20cm	Treatment	1	K00428	NA	NA	NA	K00428	KEGG
14_0927_09_40cm_scaffold_22531_6	Sample_6	30-40cm	Treatment	1	K00428	NA	NA	NA	K00428	KEGG
14_0927_09_40cm_scaffold_2393_11	Sample_6	30-40cm	Treatment	1	K00428	NA	NA	NA	K00428	KEGG
14_0927_09_40cm_scaffold_34554_4	Sample_6	30-40cm	Treatment	1	K00428	NA	NA	NA	K00428	KEGG
14_0927_12_20cm_scaffold_157217_2	Sample_7	10-20cm	Control	1	K00428	NA	NA	NA	K00428	KEGG
14_0903_02_20cm_scaffold_63928_3	Sample_9	10-20cm	Treatment	1	K00428	NA	NA	NA	K00428	KEGG
14_0903_02_40cm_scaffold_19700_1	Sample_10	30-40cm	Treatment	1	K00428	NA	NA	NA	K00428	KEGG
14_0903_05_20cm_scaffold_22_10	Sample_11	10-20cm	Control	1	K00428	NA	NA	NA	K00428	KEGG
14_0903_05_40cm_scaffold_134924_2	Sample_12	30-40cm	Control	1	K00428	NA	NA	NA	K00428	KEGG
14_0903_09_20cm_scaffold_145122_2	Sample_13	10-20cm	Treatment	1	K00428	NA	NA	NA	K00428	KEGG
14_0903_12_20cm_scaffold_78986_2	Sample_15	10-20cm	Control	1	K00428	NA	NA	NA	K00428	KEGG
14_0903_12_40cm_200_scaffold_58515_1	Sample_16	30-40cm	Control	1	K00428	NA	NA	NA	K00428	KEGG
14_0919_09_20cm_scaffold_92511_3	Sample_19	10-20cm	Treatment	1	K00428	NA	NA	NA	K00428	KEGG
14_0919_12_20cm_scaffold_248125_2	Sample_20	10-20cm	Control	1	K00428	NA	NA	NA	K00428	KEGG
14_0927_05_20cm_scaffold_54974_6	Sample_3	10-20cm	Control	96.5	K00433	NA	NA	NA	K00433	KEGG
14_0919_12_20cm_scaffold_18812_3	Sample_20	10-20cm	Control	80.83	K00433	NA	NA	NA	K00433	KEGG
14_0927_09_20cm_scaffold_150485_1	Sample_5	10-20cm	Treatment	78	K00433	NA	NA	NA	K00433	KEGG
14_0927_09_40cm_scaffold_180778_1	Sample_6	30-40cm	Treatment	74	K00433	NA	NA	NA	K00433	KEGG
14_0927_12_20cm_scaffold_125818_2	Sample_7	10-20cm	Control	69	K00433	NA	NA	NA	K00433	KEGG
14_0927_12_20cm_scaffold_210403_1	Sample_7	10-20cm	Control	64	K00433	NA	NA	NA	K00433	KEGG
14_0903_12_40cm_200_scaffold_35455_2	Sample_16	30-40cm	Control	54.83	K00433	NA	NA	NA	K00433	KEGG
14_0927_12_40cm_scaffold_264604_1	Sample_8	30-40cm	Control	53	K00433	NA	NA	NA	K00433	KEGG
14_0927_05_20cm_scaffold_61655_3	Sample_3	10-20cm	Control	51	K00433	NA	NA	NA	K00433	KEGG
14_0903_12_20cm_scaffold_16996_4	Sample_15	10-20cm	Control	50.5	K00433	NA	NA	NA	K00433	KEGG
14_0903_12_20cm_scaffold_28380_4	Sample_15	10-20cm	Control	47	K00433	NA	NA	NA	K00433	KEGG
14_0919_12_20cm_scaffold_172935_2	Sample_20	10-20cm	Control	45.83	K00433	NA	NA	NA	K00433	KEGG
14_0919_05_20cm_scaffold_187523_1	Sample_18	10-20cm	Control	44	K00433	NA	NA	NA	K00433	KEGG
14_0903_05_40cm_scaffold_106698_1	Sample_12	30-40cm	Control	42.5	K00433	NA	NA	NA	K00433	KEGG
14_0927_05_20cm_scaffold_321581_2	Sample_3	10-20cm	Control	42	K00433	NA	NA	NA	K00433	KEGG
14_0927_09_40cm_scaffold_34778_6	Sample_6	30-40cm	Treatment	38.5	K00433	NA	NA	NA	K00433	KEGG
14_0903_09_20cm_scaffold_6274_3	Sample_13	10-20cm	Treatment	38.4	K00433	NA	NA	NA	K00433	KEGG
14_0903_12_20cm_scaffold_59303_3	Sample_15	10-20cm	Control	36.83	K00433	NA	NA	NA	K00433	KEGG
14_0919_09_20cm_scaffold_39502_3	Sample_19	10-20cm	Treatment	33.83	K00433	NA	NA	NA	K00433	KEGG
14_0927_09_40cm_scaffold_147150_2	Sample_6	30-40cm	Treatment	33	K00433	NA	NA	NA	K00433	KEGG
14_0903_09_40cm_scaffold_16956_1	Sample_14	30-40cm	Treatment	33	K00433	NA	NA	NA	K00433	KEGG
14_0903_09_20cm_scaffold_18655_3	Sample_13	10-20cm	Treatment	31.5	K00433	NA	NA	NA	K00433	KEGG
14_0903_12_40cm_200_scaffold_3485_5	Sample_16	30-40cm	Control	30.83	K00433	NA	NA	NA	K00433	KEGG
14_0903_12_40cm_200_scaffold_44063_1	Sample_16	30-40cm	Control	30	K00433	NA	NA	NA	K00433	KEGG
14_0927_09_20cm_scaffold_4100_1	Sample_5	10-20cm	Treatment	27.17	K00433	NA	NA	NA	K00433	KEGG
14_0927_09_40cm_scaffold_7211_3	Sample_6	30-40cm	Treatment	27	K00433	NA	NA	NA	K00433	KEGG
14_0919_05_20cm_scaffold_3800_5	Sample_18	10-20cm	Control	26.67	K00433	NA	NA	NA	K00433	KEGG
14_0903_12_20cm_scaffold_33699_4	Sample_15	10-20cm	Control	26.61	K00433	NA	NA	NA	K00433	KEGG
14_0927_12_20cm_scaffold_77505_1	Sample_7	10-20cm	Control	26.33	K00433	NA	NA	NA	K00433	KEGG
14_0903_05_20cm_scaffold_393_25	Sample_11	10-20cm	Control	25	K00433	NA	NA	NA	K00433	KEGG
14_0927_09_20cm_scaffold_218971_1	Sample_5	10-20cm	Treatment	23.6	K00433	NA	NA	NA	K00433	KEGG
14_0919_05_20cm_scaffold_136319_2	Sample_18	10-20cm	Control	22.5	K00433	NA	NA	NA	K00433	KEGG
14_0927_05_20cm_scaffold_251750_2	Sample_3	10-20cm	Control	22	K00433	NA	NA	NA	K00433	KEGG
14_0903_05_40cm_scaffold_43230_4	Sample_12	30-40cm	Control	22	K00433	NA	NA	NA	K00433	KEGG
14_0903_05_40cm_scaffold_61720_4	Sample_12	30-40cm	Control	22	K00433	NA	NA	NA	K00433	KEGG
[truncated: 4,677,817 more chars]
