# Supplementary material for: Mediterranean grassland soil C–N compound turnover is dependent on rainfall and depth, and is mediated by genomically divergent microorganisms
Source: Nat Microbiol. 2019 May 20;4(8):1356–67. doi: 10.1038/s41564-019-0449-y (PMC6784897; doi:10.1038/s41564-019-0449-y)
Supplement: Supplementary file 14 — All filtered dbCAN HMM hits for metabolically analysed genomes. [file 41564_2019_449_MOESM14_ESM.txt]

bin	CAZy_class	hmm_length	protein_id	protein_length	e_value	hmm_start	hmm_end	protein_start	protein_end	hmm_cov
14_1009_16_30cm_Bacteria_9603_66_16	CE10	341	14_1009_16_30cm_scaffold_10451_4	661	5.00E-21	85	337	406	655	0.739002933
14_1009_16_30cm_Bacteria_9603_66_16	AA7	458	14_1009_16_30cm_scaffold_1114_45	466	1.40E-104	2	458	24	458	0.995633188
14_1009_16_30cm_Bacteria_9603_66_16	GH109	126	14_1009_16_30cm_scaffold_13755_5	366	3.40E-15	2	126	27	142	0.984126984
14_1009_16_30cm_Bacteria_9603_66_16	CE14	124	14_1009_16_30cm_scaffold_141_105	245	2.20E-31	1	117	17	124	0.935483871
14_1009_16_30cm_Bacteria_9603_66_16	GH47	446	14_1009_16_30cm_scaffold_141_24	435	1.10E-96	2	444	15	429	0.99103139
14_1009_16_30cm_Bacteria_9603_66_16	GH38	269	14_1009_16_30cm_scaffold_141_28	984	2.90E-86	2	256	231	486	0.944237918
14_1009_16_30cm_Bacteria_9603_66_16	GH2	752	14_1009_16_30cm_scaffold_1413_33	721	6.40E-75	26	465	61	636	0.583776596
14_1009_16_30cm_Bacteria_9603_66_16	GH65	372	14_1009_16_30cm_scaffold_141_93	838	1.90E-135	1	370	329	694	0.991935484
14_1009_16_30cm_Bacteria_9603_66_16	CE4	130	14_1009_16_30cm_scaffold_145_33	319	1.00E-14	20	121	91	193	0.776923077
14_1009_16_30cm_Bacteria_9603_66_16	GH3	216	14_1009_16_30cm_scaffold_17_108	351	7.30E-37	47	216	131	310	0.782407407
14_1009_16_30cm_Bacteria_9603_66_16	CE10	341	14_1009_16_30cm_scaffold_171_35	660	1.20E-21	78	321	388	623	0.712609971
14_1009_16_30cm_Bacteria_9603_66_16	GH5_7	260	14_1009_16_30cm_scaffold_17624_7	1078	3.90E-32	6	260	81	341	0.976923077
14_1009_16_30cm_Bacteria_9603_66_16	AA7	458	14_1009_16_30cm_scaffold_178_32	452	1.00E-99	4	458	31	448	0.991266376
14_1009_16_30cm_Bacteria_9603_66_16	CE9	373	14_1009_16_30cm_scaffold_17_93	377	2.70E-109	16	373	16	368	0.957104558
14_1009_16_30cm_Bacteria_9603_66_16	GH3	216	14_1009_16_30cm_scaffold_17_95	465	2.40E-58	11	216	60	276	0.949074074
14_1009_16_30cm_Bacteria_9603_66_16	GH13_16	354	14_1009_16_30cm_scaffold_184_10	1118	4.70E-183	2	354	45	398	0.994350282
14_1009_16_30cm_Bacteria_9603_66_16	GH13_9	291	14_1009_16_30cm_scaffold_184_11	639	7.90E-140	1	290	179	479	0.993127148
14_1009_16_30cm_Bacteria_9603_66_16	GH15	361	14_1009_16_30cm_scaffold_184_18	677	4.10E-84	2	360	292	653	0.991689751
14_1009_16_30cm_Bacteria_9603_66_16	GH2	752	14_1009_16_30cm_scaffold_184_23	559	1.20E-96	25	411	29	442	0.513297872
14_1009_16_30cm_Bacteria_9603_66_16	GH1	429	14_1009_16_30cm_scaffold_184_34	412	6.30E-110	4	426	6	401	0.983682984
14_1009_16_30cm_Bacteria_9603_66_16	GH13_3	238	14_1009_16_30cm_scaffold_184_9	697	1.10E-108	8	236	249	477	0.957983193
14_1009_16_30cm_Bacteria_9603_66_16	GH13_11	346	14_1009_16_30cm_scaffold_219_27	698	8.80E-157	1	346	179	532	0.997109827
14_1009_16_30cm_Bacteria_9603_66_16	GH13_10	298	14_1009_16_30cm_scaffold_219_28	542	6.40E-125	1	298	105	419	0.996644295
14_1009_16_30cm_Bacteria_9603_66_16	GH13_26	272	14_1009_16_30cm_scaffold_219_29	821	8.70E-99	4	272	24	314	0.985294118
14_1009_16_30cm_Bacteria_9603_66_16	AA3	618	14_1009_16_30cm_scaffold_219_54	540	5.20E-48	86	405	3	531	0.51618123
14_1009_16_30cm_Bacteria_9603_66_16	CE10	341	14_1009_16_30cm_scaffold_2223_63	1036	4.70E-17	81	334	414	652	0.741935484
14_1009_16_30cm_Bacteria_9603_66_16	GH57	383	14_1009_16_30cm_scaffold_231_26	1227	1.10E-92	1	317	7	452	0.825065274
14_1009_16_30cm_Bacteria_9603_66_16	GH15	361	14_1009_16_30cm_scaffold_231_49	739	1.60E-79	9	359	269	621	0.969529086
14_1009_16_30cm_Bacteria_9603_66_16	CE10	341	14_1009_16_30cm_scaffold_231_64	593	9.40E-16	84	331	365	589	0.724340176
14_1009_16_30cm_Bacteria_9603_66_16	AA7	458	14_1009_16_30cm_scaffold_27594_2	256	2.70E-86	39	291	1	252	0.550218341
14_1009_16_30cm_Bacteria_9603_66_16	GH99	334	14_1009_16_30cm_scaffold_2762_1	769	9.20E-21	47	183	393	520	0.407185629
14_1009_16_30cm_Bacteria_9603_66_16	AA7	458	14_1009_16_30cm_scaffold_3108_3	482	5.20E-92	3	376	37	415	0.81441048
14_1009_16_30cm_Bacteria_9603_66_16	CE14	124	14_1009_16_30cm_scaffold_384_26	253	1.60E-31	1	124	9	127	0.991935484
14_1009_16_30cm_Bacteria_9603_66_16	GH3	216	14_1009_16_30cm_scaffold_384_9	394	1.10E-44	8	215	117	336	0.958333333
14_1009_16_30cm_Bacteria_9603_66_16	AA7	458	14_1009_16_30cm_scaffold_4_84	454	3.90E-16	17	199	40	234	0.397379913
14_1009_16_30cm_Bacteria_9603_66_16	GH15	361	14_1009_16_30cm_scaffold_5_207	664	3.50E-86	7	357	276	642	0.969529086
14_1009_16_30cm_Bacteria_9603_66_16	CE14	124	14_1009_16_30cm_scaffold_5_236	269	2.90E-45	1	124	5	136	0.991935484
14_1009_16_30cm_Bacteria_9603_66_16	GH77	494	14_1009_16_30cm_scaffold_5_47	516	2.30E-124	1	485	47	507	0.979757085
14_1009_16_30cm_Bacteria_9603_66_16	CE1	227	14_1009_16_30cm_scaffold_6_149	330	2.10E-17	6	141	65	200	0.594713656
14_1009_16_30cm_Bacteria_9603_66_16	GH1	429	14_1009_16_30cm_scaffold_627_8	410	1.30E-123	4	427	4	405	0.986013986
14_1009_16_30cm_Bacteria_9603_66_16	GH42	371	14_1009_16_30cm_scaffold_755_20	670	1.70E-166	1	370	22	391	0.994609164
14_1009_16_30cm_Bacteria_9603_66_16	GH4	179	14_1009_16_30cm_scaffold_755_63	436	9.40E-55	1	178	5	183	0.988826816
14_1009_16_30cm_Bacteria_9603_66_16	GH2	752	14_1009_16_30cm_scaffold_862_8	876	3.00E-70	51	487	44	618	0.579787234
14_1009_16_30cm_Bacteria_9603_66_16	GH5_29	338	14_1009_16_30cm_scaffold_912_8	564	1.20E-56	32	334	114	443	0.893491124
14_0929_05_40cm_Nitrososphaera_3389_34_9	GH5	275	14_0929_05_40cm_scaffold_13129_2	400	1.80E-23	14	233	42	365	0.796363636
14_0929_05_40cm_Nitrososphaera_3389_34_9	GH5	275	14_0929_05_40cm_scaffold_2237_6	416	7.70E-22	13	241	55	388	0.829090909
14_0929_05_40cm_Nitrososphaera_3389_34_9	GH5	275	14_0929_05_40cm_scaffold_266_7	406	3.20E-22	4	234	29	366	0.836363636
14_0929_05_40cm_Nitrososphaera_3389_34_9	CE4	130	14_0929_05_40cm_scaffold_295_15	482	2.10E-28	5	119	47	168	0.876923077
14_0929_05_40cm_Nitrososphaera_3389_34_9	GH130	296	14_0929_05_40cm_scaffold_295_55	319	4.60E-101	2	295	5	311	0.989864865
14_0929_05_40cm_Nitrososphaera_3389_34_9	GH5	275	14_0929_05_40cm_scaffold_35_56	394	4.60E-28	9	240	42	365	0.84
14_0929_05_40cm_Nitrososphaera_3389_34_9	AA3	618	14_0929_05_40cm_scaffold_405_23	736	8.00E-40	87	407	4	724	0.517799353
14_0929_05_40cm_Nitrososphaera_3389_34_9	AA3	618	14_0929_05_40cm_scaffold_405_24	828	1.40E-44	84	400	122	810	0.511326861
14_0929_05_40cm_Nitrososphaera_3389_34_9	GH5	275	14_0929_05_40cm_scaffold_53_96	411	2.60E-22	10	238	47	373	0.829090909
14_0929_05_40cm_Nitrososphaera_3389_34_9	GH5	275	14_0929_05_40cm_scaffold_628_52	560	3.80E-24	10	252	41	376	0.88
14_0929_05_40cm_Nitrososphaera_3389_34_9	CE4	130	14_0929_05_40cm_scaffold_7_29	375	6.70E-25	5	115	43	160	0.846153846
14_0929_05_40cm_Nitrososphaera_3389_34_9	CE14	124	14_0929_05_40cm_scaffold_7_67	211	6.80E-15	1	124	7	112	0.991935484
14_0929_05_40cm_Nitrososphaera_3389_34_9	CE4	130	14_0929_05_40cm_scaffold_8925_9	330	1.10E-28	6	118	48	167	0.861538462
14_0929_05_40cm_Nitrososphaera_3389_34_9	GH133	372	14_0929_05_40cm_scaffold_921_33	894	1.70E-36	8	368	459	799	0.967741935
14_1009_05_20cm_Bacteria_3993_59_9	GH13_16	354	14_1009_05_20cm_scaffold_115_31	1094	2.30E-184	2	354	37	390	0.994350282
14_1009_05_20cm_Bacteria_3993_59_9	AA4	522	14_1009_05_20cm_scaffold_115_36	457	1.10E-27	21	245	7	221	0.429118774
14_1009_05_20cm_Bacteria_3993_59_9	CE10	341	14_1009_05_20cm_scaffold_124_53	762	2.10E-18	80	329	466	726	0.730205279
14_1009_05_20cm_Bacteria_3993_59_9	CE4	130	14_1009_05_20cm_scaffold_124_84	272	4.30E-25	5	108	70	176	0.792307692
14_1009_05_20cm_Bacteria_3993_59_9	CE9	373	14_1009_05_20cm_scaffold_124_89	380	1.70E-119	2	373	4	373	0.99463807
14_1009_05_20cm_Bacteria_3993_59_9	GH13_11	346	14_1009_05_20cm_scaffold_124_94	757	8.30E-157	1	346	185	538	0.997109827
14_1009_05_20cm_Bacteria_3993_59_9	CE1	227	14_1009_05_20cm_scaffold_160_55	228	3.10E-16	67	220	61	223	0.674008811
14_1009_05_20cm_Bacteria_3993_59_9	CE10	341	14_1009_05_20cm_scaffold_160_71	667	1.90E-17	81	315	422	648	0.686217009
14_1009_05_20cm_Bacteria_3993_59_9	GH113	306	14_1009_05_20cm_scaffold_209_79	341	3.80E-77	3	298	28	320	0.964052288
14_1009_05_20cm_Bacteria_3993_59_9	CE1	227	14_1009_05_20cm_scaffold_21_66	296	2.20E-37	1	221	18	260	0.969162996
14_1009_05_20cm_Bacteria_3993_59_9	CE1	227	14_1009_05_20cm_scaffold_21_67	239	7.20E-18	51	222	55	235	0.753303965
14_1009_05_20cm_Bacteria_3993_59_9	GH3	216	14_1009_05_20cm_scaffold_246_1	197	1.20E-21	7	135	59	195	0.592592593
14_1009_05_20cm_Bacteria_3993_59_9	CE10	341	14_1009_05_20cm_scaffold_32_233	677	5.90E-20	47	312	396	650	0.7771261
14_1009_05_20cm_Bacteria_3993_59_9	CE1	227	14_1009_05_20cm_scaffold_32_244	697	9.80E-20	3	214	447	683	0.929515419
14_1009_05_20cm_Bacteria_3993_59_9	GH47	446	14_1009_05_20cm_scaffold_32_266	457	5.20E-130	2	446	46	455	0.995515695
14_1009_05_20cm_Bacteria_3993_59_9	GH77	494	14_1009_05_20cm_scaffold_338_77	561	6.00E-123	2	491	15	553	0.989878543
14_1009_05_20cm_Bacteria_3993_59_9	GH13_9	291	14_1009_05_20cm_scaffold_345_104	742	6.80E-143	1	290	284	584	0.993127148
14_1009_05_20cm_Bacteria_3993_59_9	CE8	288	14_1009_05_20cm_scaffold_345_130	653	5.30E-66	6	285	42	352	0.96875
14_1009_05_20cm_Bacteria_3993_59_9	AA3	618	14_1009_05_20cm_scaffold_36_217	800	1.20E-33	90	400	43	604	0.501618123
14_1009_05_20cm_Bacteria_3993_59_9	GH74	233	14_1009_05_20cm_scaffold_36_268	1059	2.10E-15	27	112	167	262	0.364806867
14_1009_05_20cm_Bacteria_3993_59_9	GH15	361	14_1009_05_20cm_scaffold_36_306	610	1.10E-71	3	360	232	592	0.988919668
14_1009_05_20cm_Bacteria_3993_59_9	CE4	130	14_1009_05_20cm_scaffold_36_67	518	1.80E-28	6	125	125	267	0.915384615
14_1009_05_20cm_Bacteria_3993_59_9	GH133	372	14_1009_05_20cm_scaffold_36_8	674	3.70E-125	7	372	311	667	0.981182796
14_1009_05_20cm_Bacteria_3993_59_9	GH13_10	298	14_1009_05_20cm_scaffold_36_9	662	2.40E-90	1	298	150	464	0.996644295
14_1009_05_20cm_Bacteria_3993_59_9	GH13_3	238	14_1009_05_20cm_scaffold_378_39	657	7.00E-102	5	238	208	443	0.978991597
14_1009_05_20cm_Bacteria_3993_59_9	CE10	341	14_1009_05_20cm_scaffold_41_14	676	2.10E-26	60	322	404	654	0.768328446
14_1009_05_20cm_Bacteria_3993_59_9	AA3	618	14_1009_05_20cm_scaffold_41_16	621	4.30E-47	86	402	3	613	0.511326861
14_1009_05_20cm_Bacteria_3993_59_9	AA7	458	14_1009_05_20cm_scaffold_41_224	488	6.10E-22	13	200	40	234	0.408296943
14_1009_05_20cm_Bacteria_3993_59_9	CE4	130	14_1009_05_20cm_scaffold_4974_7	262	2.50E-25	5	124	79	218	0.915384615
14_1009_05_20cm_Bacteria_3993_59_9	CE10	341	14_1009_05_20cm_scaffold_49_96	790	7.00E-15	81	303	546	754	0.651026393
14_1009_05_20cm_Bacteria_3993_59_9	CE4	130	14_1009_05_20cm_scaffold_64_108	277	7.50E-36	7	117	52	164	0.846153846
14_1009_05_20cm_Bacteria_3993_59_9	GH26	303	14_1009_05_20cm_scaffold_64_253	354	9.40E-30	129	287	125	319	0.521452145
14_1009_05_20cm_Bacteria_3993_59_9	CE3	194	14_1009_05_20cm_scaffold_64_77	225	5.50E-15	49	192	77	215	0.737113402
14_1009_05_20cm_Bacteria_3993_59_9	CE11	271	14_1009_05_20cm_scaffold_76_157	440	2.80E-98	1	270	6	275	0.992619926
14_1009_05_20cm_Bacteria_3993_59_9	GH15	361	14_1009_05_20cm_scaffold_76_31	596	6.20E-82	2	360	215	581	0.991689751
14_1009_05_20cm_Bacteria_3993_59_9	CE4	130	14_1009_05_20cm_scaffold_76_59	1118	1.20E-34	6	124	495	622	0.907692308
14_1009_05_20cm_Bacteria_3993_59_9	GH18	296	14_1009_05_20cm_scaffold_76_59	1118	8.70E-22	20	280	127	413	0.878378378
14_1009_05_20cm_Bacteria_3993_59_9	GH26	303	14_1009_05_20cm_scaffold_76_60	390	1.20E-29	123	285	143	352	0.534653465
14_1009_05_20cm_Bacteria_3993_59_9	GH13_38	376	14_1009_05_20cm_scaffold_76_96	826	9.70E-117	1	374	224	640	0.992021277
14_1009_05_20cm_Bacteria_3993_59_9	CE11	271	14_1009_05_20cm_scaffold_91_3	353	1.50E-64	83	270	1	188	0.6900369
14_1009_05_20cm_Bacteria_3993_59_9	CE10	341	14_1009_05_20cm_scaffold_91_34	299	4.40E-53	71	336	48	298	0.7771261
14_1009_05_20cm_Bacteria_3993_59_9	GH57	383	14_1009_05_20cm_scaffold_91_7	537	6.30E-78	1	304	6	430	0.791122715
14_1009_05_20cm_Bacteria_3993_59_9	GH25	177	14_1009_05_20cm_scaffold_92_126	255	3.00E-32	2	174	27	211	0.971751412
14_1009_05_20cm_Bacteria_3993_59_9	GH23	135	14_1009_05_20cm_scaffold_92_17	201	8.30E-23	13	123	58	193	0.814814815
14_1009_05_20cm_Bacteria_3993_59_9	CE3	194	14_1009_05_20cm_scaffold_92_32	233	3.10E-22	2	192	38	213	0.979381443
14_1009_05_20cm_Bacteria_3993_59_9	GH13_26	272	14_1009_05_20cm_scaffold_92_47	948	2.00E-38	148	269	267	402	0.444852941
14_1009_05_20cm_Bacteria_3993_59_9	CE14	124	14_1009_05_20cm_scaffold_92_69	804	6.60E-18	1	114	20	132	0.911290323
14_0903_12_40cm_Bacteria_10609_55_11	CE1	227	14_0903_12_40cm_200_scaffold_1067_6	570	7.40E-17	10	210	211	536	0.881057269
14_0903_12_40cm_Bacteria_10609_55_11	CE4	130	14_0903_12_40cm_200_scaffold_107_2	862	1.00E-24	3	122	217	348	0.915384615
14_0903_12_40cm_Bacteria_10609_55_11	GH13_26	272	14_0903_12_40cm_200_scaffold_115_37	1002	7.90E-43	5	144	53	201	0.511029412
14_0903_12_40cm_Bacteria_10609_55_11	GH77	494	14_0903_12_40cm_200_scaffold_115_38	515	4.20E-174	1	491	11	490	0.991902834
14_0903_12_40cm_Bacteria_10609_55_11	GH57	383	14_0903_12_40cm_200_scaffold_132_17	738	6.10E-91	2	322	8	477	0.835509138
14_0903_12_40cm_Bacteria_10609_55_11	GH23	135	14_0903_12_40cm_200_scaffold_1349_5	297	2.00E-34	8	123	155	269	0.851851852
14_0903_12_40cm_Bacteria_10609_55_11	GH47	446	14_0903_12_40cm_200_scaffold_136_32	436	1.90E-131	2	445	24	432	0.993273543
14_0903_12_40cm_Bacteria_10609_55_11	CE14	124	14_0903_12_40cm_200_scaffold_1528_3	248	1.60E-29	1	124	5	123	0.991935484
14_0903_12_40cm_Bacteria_10609_55_11	CE14	124	14_0903_12_40cm_200_scaffold_156_20	248	2.40E-25	1	124	16	121	0.991935484
14_0903_12_40cm_Bacteria_10609_55_11	GH24	137	14_0903_12_40cm_200_scaffold_156_55	331	1.20E-23	7	123	180	312	0.846715328
14_0903_12_40cm_Bacteria_10609_55_11	CE1	227	14_0903_12_40cm_200_scaffold_158_16	302	1.50E-47	8	225	40	281	0.955947137
14_0903_12_40cm_Bacteria_10609_55_11	CE10	341	14_0903_12_40cm_200_scaffold_158_19	257	5.20E-28	66	308	10	232	0.709677419
14_0903_12_40cm_Bacteria_10609_55_11	AA3	618	14_0903_12_40cm_200_scaffold_158_23	618	2.00E-37	90	401	3	611	0.503236246
14_0903_12_40cm_Bacteria_10609_55_11	GH94	1036	14_0903_12_40cm_200_scaffold_175_15	2911	0	2	1035	1815	2897	0.997104247
14_0903_12_40cm_Bacteria_10609_55_11	CE4	130	14_0903_12_40cm_200_scaffold_175_22	247	9.80E-34	7	124	40	159	0.9
14_0903_12_40cm_Bacteria_10609_55_11	CE10	341	14_0903_12_40cm_200_scaffold_1752_3	649	6.80E-25	84	336	409	645	0.739002933
14_0903_12_40cm_Bacteria_10609_55_11	AA3	618	14_0903_12_40cm_200_scaffold_177_21	593	3.20E-60	85	345	29	591	0.420711974
14_0903_12_40cm_Bacteria_10609_55_11	GH15	361	14_0903_12_40cm_200_scaffold_1796_3	793	1.30E-93	2	359	288	675	0.988919668
14_0903_12_40cm_Bacteria_10609_55_11	GH57	383	14_0903_12_40cm_200_scaffold_18_26	817	1.60E-56	20	300	35	330	0.731070496
14_0903_12_40cm_Bacteria_10609_55_11	GH13_10	298	14_0903_12_40cm_200_scaffold_2185_12	540	1.90E-121	1	297	80	394	0.993288591
14_0903_12_40cm_Bacteria_10609_55_11	CE4	130	14_0903_12_40cm_200_scaffold_228_40	1134	9.30E-26	10	124	932	1048	0.876923077
14_0903_12_40cm_Bacteria_10609_55_11	GH23	135	14_0903_12_40cm_200_scaffold_228_45	167	1.20E-22	17	125	44	151	0.8
14_0903_12_40cm_Bacteria_10609_55_11	AA3	618	14_0903_12_40cm_200_scaffold_2_28	527	2.80E-47	82	400	7	520	0.514563107
14_0903_12_40cm_Bacteria_10609_55_11	AA4	522	14_0903_12_40cm_200_scaffold_233_22	482	9.90E-24	16	254	4	231	0.455938697
14_0903_12_40cm_Bacteria_10609_55_11	GH23	135	14_0903_12_40cm_200_scaffold_236_23	755	3.90E-25	15	121	618	744	0.785185185
14_0903_12_40cm_Bacteria_10609_55_11	CE10	341	14_0903_12_40cm_200_scaffold_27_15	652	2.50E-32	80	324	399	627	0.715542522
14_0903_12_40cm_Bacteria_10609_55_11	GH57	383	14_0903_12_40cm_200_scaffold_277_111	589	8.40E-75	1	307	15	463	0.798955614
14_0903_12_40cm_Bacteria_10609_55_11	GH3	216	14_0903_12_40cm_200_scaffold_277_50	626	1.30E-65	4	215	115	347	0.976851852
14_0903_12_40cm_Bacteria_10609_55_11	CE10	341	14_0903_12_40cm_200_scaffold_277_93	900	1.50E-24	15	317	350	635	0.885630499
14_0903_12_40cm_Bacteria_10609_55_11	GH99	334	14_0903_12_40cm_200_scaffold_286_36	867	1.40E-16	56	306	94	346	0.748502994
14_0903_12_40cm_Bacteria_10609_55_11	GH109	126	14_0903_12_40cm_200_scaffold_29_24	356	1.80E-17	1	126	4	120	0.992063492
14_0903_12_40cm_Bacteria_10609_55_11	CE4	130	14_0903_12_40cm_200_scaffold_29_40	265	1.00E-28	13	124	65	182	0.853846154
14_0903_12_40cm_Bacteria_10609_55_11	CE10	341	14_0903_12_40cm_200_scaffold_298_5	269	1.10E-61	81	334	16	252	0.741935484
14_0903_12_40cm_Bacteria_10609_55_11	CE9	373	14_0903_12_40cm_200_scaffold_349_12	389	1.20E-135	1	373	5	382	0.997319035
14_0903_12_40cm_Bacteria_10609_55_11	GH3	216	14_0903_12_40cm_200_scaffold_349_13	624	7.70E-61	5	215	116	347	0.972222222
14_0903_12_40cm_Bacteria_10609_55_11	GH23	135	14_0903_12_40cm_200_scaffold_35_29	598	2.70E-28	11	120	215	341	0.807407407
14_0903_12_40cm_Bacteria_10609_55_11	CE10	341	14_0903_12_40cm_200_scaffold_35_79	666	1.60E-22	84	314	412	634	0.674486804
14_0903_12_40cm_Bacteria_10609_55_11	CE10	341	14_0903_12_40cm_200_scaffold_371_1	783	8.10E-20	78	330	501	741	0.739002933
14_0903_12_40cm_Bacteria_10609_55_11	CE1	227	14_0903_12_40cm_200_scaffold_4124_3	299	2.10E-34	1	220	39	287	0.964757709
14_0903_12_40cm_Bacteria_10609_55_11	CE4	130	14_0903_12_40cm_200_scaffold_41_40	1166	1.70E-28	6	112	495	602	0.815384615
14_0903_12_40cm_Bacteria_10609_55_11	GH18	296	14_0903_12_40cm_200_scaffold_41_40	1166	5.60E-27	7	280	100	416	0.922297297
14_0903_12_40cm_Bacteria_10609_55_11	CE14	124	14_0903_12_40cm_200_scaffold_416_12	910	3.10E-17	4	115	61	172	0.89516129
14_0903_12_40cm_Bacteria_10609_55_11	GH23	135	14_0903_12_40cm_200_scaffold_416_4	275	3.00E-31	9	129	110	229	0.888888889
14_0903_12_40cm_Bacteria_10609_55_11	GH74	233	14_0903_12_40cm_200_scaffold_43_54	1061	4.80E-15	47	135	132	223	0.377682403
14_0903_12_40cm_Bacteria_10609_55_11	CE10	341	14_0903_12_40cm_200_scaffold_435_8	729	3.00E-26	43	313	443	707	0.791788856
14_0903_12_40cm_Bacteria_10609_55_11	GH99	334	14_0903_12_40cm_200_scaffold_5060_11	331	1.20E-31	56	306	59	311	0.748502994
14_0903_12_40cm_Bacteria_10609_55_11	CE1	227	14_0903_12_40cm_200_scaffold_54_11	689	1.90E-15	9	143	444	597	0.59030837
14_0903_12_40cm_Bacteria_10609_55_11	AA12	401	14_0903_12_40cm_200_scaffold_57_11	441	7.90E-17	11	217	77	281	0.513715711
14_0903_12_40cm_Bacteria_10609_55_11	GH33	342	14_0903_12_40cm_200_scaffold_60_44	440	7.10E-17	51	246	124	381	0.570175439
14_0903_12_40cm_Bacteria_10609_55_11	GH3	216	14_0903_12_40cm_200_scaffold_63_5	366	8.40E-46	6	216	65	289	0.972222222
14_0903_12_40cm_Bacteria_10609_55_11	CE10	341	14_0903_12_40cm_200_scaffold_699_18	317	3.70E-67	63	332	33	294	0.788856305
14_0903_12_40cm_Bacteria_10609_55_11	CE14	124	14_0903_12_40cm_200_scaffold_7_19	252	2.50E-15	2	124	10	126	0.983870968
14_0903_12_40cm_Bacteria_10609_55_11	AA3	618	14_0903_12_40cm_200_scaffold_73_28	543	1.00E-113	87	407	3	532	0.517799353
14_0903_12_40cm_Bacteria_10609_55_11	CE10	341	14_0903_12_40cm_200_scaffold_79_26	334	1.30E-67	45	332	39	319	0.841642229
14_0903_12_40cm_Bacteria_10609_55_11	GH74	233	14_0903_12_40cm_200_scaffold_79_28	1065	1.60E-16	46	181	72	213	0.579399142
14_0903_12_40cm_Bacteria_10609_55_11	AA3	618	14_0903_12_40cm_200_scaffold_98_34	893	3.60E-32	90	397	51	658	0.496763754
14_0903_12_40cm_Bacteria_10609_55_11	AA5	1281	14_0903_12_40cm_200_scaffold_99_5	1365	7.60E-144	557	1084	27	526	0.411397346
14_0903_02_30cm_Sphingobacteriales_157_38_13	CE9	373	14_0903_02_30cm_scaffold_0_1004	375	4.00E-100	4	368	20	372	0.975871314
14_0903_02_30cm_Sphingobacteriales_157_38_13	GH130	296	14_0903_02_30cm_scaffold_0_1006	375	8.40E-88	9	285	56	372	0.932432432
14_0903_02_30cm_Sphingobacteriales_157_38_13	CE10	341	14_0903_02_30cm_scaffold_0_1032	661	2.10E-23	81	316	417	639	0.68914956
14_0903_02_30cm_Sphingobacteriales_157_38_13	GH32	293	14_0903_02_30cm_scaffold_0_1035	495	6.90E-95	1	293	32	335	0.996587031
14_0903_02_30cm_Sphingobacteriales_157_38_13	GH29	346	14_0903_02_30cm_scaffold_0_10	477	7.70E-108	24	346	23	385	0.930635838
14_0903_02_30cm_Sphingobacteriales_157_38_13	CE11	271	14_0903_02_30cm_scaffold_0_107	468	1.20E-75	1	234	10	244	0.859778598
14_0903_02_30cm_Sphingobacteriales_157_38_13	GH25	177	14_0903_02_30cm_scaffold_0_1079	258	4.50E-51	1	177	60	235	0.994350282
14_0903_02_30cm_Sphingobacteriales_157_38_13	GH109	126	14_0903_02_30cm_scaffold_0_1089	447	2.70E-23	2	120	38	162	0.936507937
14_0903_02_30cm_Sphingobacteriales_157_38_13	CE3	194	14_0903_02_30cm_scaffold_0_1110	246	6.80E-15	52	191	104	238	0.716494845
14_0903_02_30cm_Sphingobacteriales_157_38_13	GH9	418	14_0903_02_30cm_scaffold_0_1186	629	1.10E-68	2	418	116	618	0.995215311
14_0903_02_30cm_Sphingobacteriales_157_38_13	GH10	303	14_0903_02_30cm_scaffold_0_1270	370	1.80E-117	2	302	39	368	0.99009901
14_0903_02_30cm_Sphingobacteriales_157_38_13	GH105	332	14_0903_02_30cm_scaffold_0_1276	367	1.30E-70	15	331	54	362	0.951807229
14_0903_02_30cm_Sphingobacteriales_157_38_13	CE4	130	14_0903_02_30cm_scaffold_0_1278	264	1.60E-20	8	109	28	146	0.776923077
14_0903_02_30cm_Sphingobacteriales_157_38_13	GH10	303	14_0903_02_30cm_scaffold_0_1279	382	1.60E-102	2	302	28	376	0.99009901
14_0903_02_30cm_Sphingobacteriales_157_38_13	CE15	269	14_0903_02_30cm_scaffold_0_1280	517	3.50E-86	1	268	79	510	0.992565056
14_0903_02_30cm_Sphingobacteriales_157_38_13	CE1	227	14_0903_02_30cm_scaffold_0_1283	361	6.10E-25	5	202	40	246	0.86784141
14_0903_02_30cm_Sphingobacteriales_157_38_13	GH109	126	14_0903_02_30cm_scaffold_0_1285	460	1.10E-16	2	117	43	162	0.912698413
14_0903_02_30cm_Sphingobacteriales_157_38_13	GH51	630	14_0903_02_30cm_scaffold_0_1287	513	2.00E-136	80	542	16	512	0.733333333
14_0903_02_30cm_Sphingobacteriales_157_38_13	GH3	216	14_0903_02_30cm_scaffold_0_1288	872	1.50E-65	3	215	59	302	0.981481481
14_0903_02_30cm_Sphingobacteriales_157_38_13	GH43_1	310	14_0903_02_30cm_scaffold_0_1289	345	2.00E-164	1	310	22	337	0.996774194
14_0903_02_30cm_Sphingobacteriales_157_38_13	GH10	303	14_0903_02_30cm_scaffold_0_1291	387	5.70E-106	2	302	38	371	0.99009901
14_0903_02_30cm_Sphingobacteriales_157_38_13	GH115	697	14_0903_02_30cm_scaffold_0_1292	847	1.90E-266	12	605	35	647	0.850789096
14_0903_02_30cm_Sphingobacteriales_157_38_13	GH67	669	14_0903_02_30cm_scaffold_0_1294	713	2.60E-289	1	667	20	689	0.995515695
14_0903_02_30cm_Sphingobacteriales_157_38_13	GH30_8	275	14_0903_02_30cm_scaffold_0_1303	424	2.40E-81	2	270	45	381	0.974545455
14_0903_02_30cm_Sphingobacteriales_157_38_13	GH109	126	14_0903_02_30cm_scaffold_0_1409	452	1.80E-22	1	123	52	166	0.968253968
14_0903_02_30cm_Sphingobacteriales_157_38_13	GH3	216	14_0903_02_30cm_scaffold_0_1465	974	1.30E-60	6	215	97	321	0.967592593
14_0903_02_30cm_Sphingobacteriales_157_38_13	GH29	346	14_0903_02_30cm_scaffold_0_1508	729	1.30E-102	16	346	9	355	0.953757225
14_0903_02_30cm_Sphingobacteriales_157_38_13	GH95	722	14_0903_02_30cm_scaffold_0_1516	750	4.60E-81	304	714	287	711	0.567867036
14_0903_02_30cm_Sphingobacteriales_157_38_13	GH29	346	14_0903_02_30cm_scaffold_0_1517	516	1.10E-81	33	335	64	374	0.87283237
14_0903_02_30cm_Sphingobacteriales_157_38_13	CE4	130	14_0903_02_30cm_scaffold_0_1554	243	7.10E-23	7	116	59	164	0.838461538
14_0903_02_30cm_Sphingobacteriales_157_38_13	GH43	248	14_0903_02_30cm_scaffold_0_1589	345	2.10E-58	2	247	38	327	0.987903226
14_0903_02_30cm_Sphingobacteriales_157_38_13	GH109	126	14_0903_02_30cm_scaffold_0_1659	483	2.20E-49	1	126	62	186	0.992063492
14_0903_02_30cm_Sphingobacteriales_157_38_13	GH110	548	14_0903_02_30cm_scaffold_0_1730	603	1.30E-189	1	548	25	573	0.998175182
14_0903_02_30cm_Sphingobacteriales_157_38_13	GH73	128	14_0903_02_30cm_scaffold_0_179	407	7.20E-33	3	128	36	164	0.9765625
14_0903_02_30cm_Sphingobacteriales_157_38_13	GH2	752	14_0903_02_30cm_scaffold_0_1828	1139	9.70E-108	24	486	24	607	0.614361702
14_0903_02_30cm_Sphingobacteriales_157_38_13	GH53	342	14_0903_02_30cm_scaffold_0_1828	1139	9.80E-103	2	250	838	1083	0.725146199
14_0903_02_30cm_Sphingobacteriales_157_38_13	PL1_2	176	14_0903_02_30cm_scaffold_0_1841	462	1.20E-61	1	176	73	272	0.994318182
14_0903_02_30cm_Sphingobacteriales_157_38_13	GH138	907	14_0903_02_30cm_scaffold_0_1842	888	0	58	907	24	887	0.936052922
14_0903_02_30cm_Sphingobacteriales_157_38_13	GH95	722	14_0903_02_30cm_scaffold_0_1843	931	3.20E-254	90	720	280	913	0.872576177
14_0903_02_30cm_Sphingobacteriales_157_38_13	GH2	752	14_0903_02_30cm_scaffold_0_1844	1213	2.00E-83	22	386	83	511	0.484042553
14_0903_02_30cm_Sphingobacteriales_157_38_13	GH78	504	14_0903_02_30cm_scaffold_0_1845	915	3.20E-147	3	503	365	873	0.992063492
14_0903_02_30cm_Sphingobacteriales_157_38_13	GH2	752	14_0903_02_30cm_scaffold_0_1847	810	7.70E-125	24	491	20	618	0.621010638
14_0903_02_30cm_Sphingobacteriales_157_38_13	PL1_2	176	14_0903_02_30cm_scaffold_0_1852	549	2.20E-60	2	176	135	326	0.988636364
14_0903_02_30cm_Sphingobacteriales_157_38_13	GH140	412	14_0903_02_30cm_scaffold_0_1855	475	1.60E-158	2	412	39	470	0.995145631
14_0903_02_30cm_Sphingobacteriales_157_38_13	GH43_18	240	14_0903_02_30cm_scaffold_0_1856	302	3.60E-79	2	239	59	288	0.9875
14_0903_02_30cm_Sphingobacteriales_157_38_13	GH143	556	14_0903_02_30cm_scaffold_0_1857	604	6.70E-274	4	556	18	560	0.992805755
14_0903_02_30cm_Sphingobacteriales_157_38_13	GH142	479	14_0903_02_30cm_scaffold_0_1866	513	4.30E-216	1	479	39	507	0.997912317
14_0903_02_30cm_Sphingobacteriales_157_38_13	GH2	752	14_0903_02_30cm_scaffold_0_1867	929	1.10E-123	34	747	40	797	0.948138298
14_0903_02_30cm_Sphingobacteriales_157_38_13	GH78	504	14_0903_02_30cm_scaffold_0_1868	925	2.30E-164	3	503	352	876	0.992063492
14_0903_02_30cm_Sphingobacteriales_157_38_13	GH33	342	14_0903_02_30cm_scaffold_0_1870	374	2.10E-36	18	325	42	333	0.897660819
14_0903_02_30cm_Sphingobacteriales_157_38_13	GH2	752	14_0903_02_30cm_scaffold_0_191	986	9.30E-66	25	392	19	452	0.488031915
14_0903_02_30cm_Sphingobacteriales_157_38_13	GH105	332	14_0903_02_30cm_scaffold_0_192	376	5.60E-84	9	332	55	373	0.972891566
14_0903_02_30cm_Sphingobacteriales_157_38_13	CE12	210	14_0903_02_30cm_scaffold_0_194	262	9.80E-66	2	210	31	248	0.99047619
14_0903_02_30cm_Sphingobacteriales_157_38_13	CE12	210	14_0903_02_30cm_scaffold_0_195	274	4.50E-60	1	209	27	249	0.99047619
14_0903_02_30cm_Sphingobacteriales_157_38_13	PL11	606	14_0903_02_30cm_scaffold_0_196	627	3.40E-251	2	586	22	625	0.96369637
14_0903_02_30cm_Sphingobacteriales_157_38_13	GH28	325	14_0903_02_30cm_scaffold_0_197	475	4.90E-61	6	305	65	432	0.92
14_0903_02_30cm_Sphingobacteriales_157_38_13	GH43_18	240	14_0903_02_30cm_scaffold_0_198	311	4.50E-87	3	240	66	297	0.9875
14_0903_02_30cm_Sphingobacteriales_157_38_13	GH23	135	14_0903_02_30cm_scaffold_0_1983	355	4.30E-24	2	119	101	233	0.866666667
14_0903_02_30cm_Sphingobacteriales_157_38_13	GH23	135	14_0903_02_30cm_scaffold_0_2002	305	1.30E-22	3	119	104	235	0.859259259
14_0903_02_30cm_Sphingobacteriales_157_38_13	CE10	341	14_0903_02_30cm_scaffold_0_2043	645	4.50E-28	64	316	373	619	0.739002933
14_0903_02_30cm_Sphingobacteriales_157_38_13	CE12	210	14_0903_02_30cm_scaffold_0_2044	222	3.20E-15	63	206	83	214	0.680952381
14_0903_02_30cm_Sphingobacteriales_157_38_13	GH2	752	14_0903_02_30cm_scaffold_0_205	951	1.30E-117	23	742	17	800	0.956117021
14_0903_02_30cm_Sphingobacteriales_157_38_13	GH115	697	14_0903_02_30cm_scaffold_0_206	817	1.90E-233	2	697	33	810	0.99713056
14_0903_02_30cm_Sphingobacteriales_157_38_13	GH43	248	14_0903_02_30cm_scaffold_0_207	324	3.30E-21	1	227	24	287	0.911290323
14_0903_02_30cm_Sphingobacteriales_157_38_13	GH106	824	14_0903_02_30cm_scaffold_0_208	950	4.60E-248	5	823	22	944	0.992718447
14_0903_02_30cm_Sphingobacteriales_157_38_13	PL22	265	14_0903_02_30cm_scaffold_0_209	425	2.00E-23	159	258	100	198	0.373584906
14_0903_02_30cm_Sphingobacteriales_157_38_13	PL22_2	158	14_0903_02_30cm_scaffold_0_209	425	8.80E-57	2	158	207	414	0.987341772
14_0903_02_30cm_Sphingobacteriales_157_38_13	GH43_29	270	14_0903_02_30cm_scaffold_0_210	329	3.30E-89	1	270	36	314	0.996296296
14_0903_02_30cm_Sphingobacteriales_157_38_13	GH3	216	14_0903_02_30cm_scaffold_0_2105	759	7.20E-70	3	216	95	316	0.986111111
14_0903_02_30cm_Sphingobacteriales_157_38_13	GH144	404	14_0903_02_30cm_scaffold_0_2110	456	8.00E-187	3	403	31	449	0.99009901
14_0903_02_30cm_Sphingobacteriales_157_38_13	CE1	227	14_0903_02_30cm_scaffold_0_2114	349	3.90E-46	2	222	117	345	0.969162996
14_0903_02_30cm_Sphingobacteriales_157_38_13	GH43_37	231	14_0903_02_30cm_scaffold_0_211	532	9.50E-81	2	231	62	299	0.991341991
14_0903_02_30cm_Sphingobacteriales_157_38_13	GH39	431	14_0903_02_30cm_scaffold_0_213	560	1.80E-109	53	431	96	512	0.877030162
14_0903_02_30cm_Sphingobacteriales_157_38_13	GH27	375	14_0903_02_30cm_scaffold_0_214	468	4.60E-24	129	267	37	230	0.368
14_0903_02_30cm_Sphingobacteriales_157_38_13	CE12	210	14_0903_02_30cm_scaffold_0_215	445	3.20E-70	1	210	193	399	0.995238095
14_0903_02_30cm_Sphingobacteriales_157_38_13	GH130	296	14_0903_02_30cm_scaffold_0_2161	489	4.00E-56	66	295	259	483	0.773648649
14_0903_02_30cm_Sphingobacteriales_157_38_13	GH51	630	14_0903_02_30cm_scaffold_0_216	656	1.70E-98	90	433	174	537	0.544444444
14_0903_02_30cm_Sphingobacteriales_157_38_13	GH105	332	14_0903_02_30cm_scaffold_0_217	455	2.10E-92	12	331	101	432	0.960843373
14_0903_02_30cm_Sphingobacteriales_157_38_13	GH43_7	269	14_0903_02_30cm_scaffold_0_2199	481	1.30E-17	32	144	356	447	0.416356877
14_0903_02_30cm_Sphingobacteriales_157_38_13	GH43_12	289	14_0903_02_30cm_scaffold_0_2203	573	4.20E-120	1	289	39	331	0.996539792
14_0903_02_30cm_Sphingobacteriales_157_38_13	GH43_2	211	14_0903_02_30cm_scaffold_0_2204	449	9.80E-85	1	211	33	306	0.995260664
14_0903_02_30cm_Sphingobacteriales_157_38_13	GH43_10	262	14_0903_02_30cm_scaffold_0_2205	530	2.90E-93	2	262	30	297	0.992366412
14_0903_02_30cm_Sphingobacteriales_157_38_13	GH95	722	14_0903_02_30cm_scaffold_0_2206	832	1.60E-295	3	716	29	769	0.987534626
14_0903_02_30cm_Sphingobacteriales_157_38_13	GH43_29	270	14_0903_02_30cm_scaffold_0_2207	331	2.10E-82	1	270	24	306	0.996296296
14_0903_02_30cm_Sphingobacteriales_157_38_13	CE1	227	14_0903_02_30cm_scaffold_0_2210	290	2.30E-27	3	221	50	280	0.960352423
14_0903_02_30cm_Sphingobacteriales_157_38_13	CE6	99	14_0903_02_30cm_scaffold_0_2220	188	1.40E-15	2	58	90	162	0.565656566
14_0903_02_30cm_Sphingobacteriales_157_38_13	GH31	427	14_0903_02_30cm_scaffold_0_2222	806	6.70E-140	1	427	218	693	0.99765808
14_0903_02_30cm_Sphingobacteriales_157_38_13	GH127	524	14_0903_02_30cm_scaffold_0_2223	799	6.80E-38	59	522	93	544	0.883587786
14_0903_02_30cm_Sphingobacteriales_157_38_13	GH51	630	14_0903_02_30cm_scaffold_0_2230	727	2.80E-85	107	430	260	589	0.512698413
14_0903_02_30cm_Sphingobacteriales_157_38_13	CE1	227	14_0903_02_30cm_scaffold_0_2237	642	1.30E-54	1	216	50	268	0.947136564
14_0903_02_30cm_Sphingobacteriales_157_38_13	CE1	227	14_0903_02_30cm_scaffold_0_2238	422	4.60E-50	1	219	156	415	0.960352423
14_0903_02_30cm_Sphingobacteriales_157_38_13	CE1	227	14_0903_02_30cm_scaffold_0_2239	360	7.10E-52	1	221	140	355	0.969162996
14_0903_02_30cm_Sphingobacteriales_157_38_13	CE1	227	14_0903_02_30cm_scaffold_0_2240	387	3.60E-48	6	220	149	381	0.942731278
14_0903_02_30cm_Sphingobacteriales_157_38_13	GH139	777	14_0903_02_30cm_scaffold_0_251	777	0	7	774	6	775	0.987129987
14_0903_02_30cm_Sphingobacteriales_157_38_13	GH106	824	14_0903_02_30cm_scaffold_0_252	1106	7.60E-214	93	823	346	1103	0.88592233
14_0903_02_30cm_Sphingobacteriales_157_38_13	GH137	340	14_0903_02_30cm_scaffold_0_253	394	1.70E-168	2	340	46	393	0.994117647
14_0903_02_30cm_Sphingobacteriales_157_38_13	GH2	752	14_0903_02_30cm_scaffold_0_254	1103	2.40E-219	21	749	74	966	0.968085106
14_0903_02_30cm_Sphingobacteriales_157_38_13	GH105	332	14_0903_02_30cm_scaffold_0_255	404	1.80E-117	10	331	59	398	0.96686747
14_0903_02_30cm_Sphingobacteriales_157_38_13	GH127	524	14_0903_02_30cm_scaffold_0_260	671	2.00E-186	1	524	42	580	0.998091603
14_0903_02_30cm_Sphingobacteriales_157_38_13	GH78	504	14_0903_02_30cm_scaffold_0_261	780	4.80E-115	3	485	251	727	0.956349206
14_0903_02_30cm_Sphingobacteriales_157_38_13	GH141	527	14_0903_02_30cm_scaffold_0_265	837	1.40E-214	2	526	23	583	0.9943074
14_0903_02_30cm_Sphingobacteriales_157_38_13	GH63	570	14_0903_02_30cm_scaffold_0_319	881	1.20E-18	364	567	432	874	0.356140351
14_0903_02_30cm_Sphingobacteriales_157_38_13	GH13	299	14_0903_02_30cm_scaffold_0_353	528	3.20E-31	15	290	32	355	0.919732441
14_0903_02_30cm_Sphingobacteriales_157_38_13	CE8	288	14_0903_02_30cm_scaffold_0_766	331	2.50E-43	2	251	23	292	0.864583333
14_0903_02_30cm_Sphingobacteriales_157_38_13	GH105	332	14_0903_02_30cm_scaffold_0_767	641	6.70E-116	10	331	48	388	0.96686747
14_0903_02_30cm_Sphingobacteriales_157_38_13	GH28	325	14_0903_02_30cm_scaffold_0_768	549	6.30E-85	3	307	58	460	0.935384615
14_0903_02_30cm_Sphingobacteriales_157_38_13	GH43_10	262	14_0903_02_30cm_scaffold_0_771	545	1.90E-79	1	262	35	313	0.996183206
14_0903_02_30cm_Sphingobacteriales_157_38_13	CE10	341	14_0903_02_30cm_scaffold_0_773	624	1.20E-38	65	333	365	619	0.785923754
14_0903_02_30cm_Sphingobacteriales_157_38_13	CE8	288	14_0903_02_30cm_scaffold_0_773	624	2.70E-101	2	285	32	311	0.982638889
14_0903_02_30cm_Sphingobacteriales_157_38_13	CE8	288	14_0903_02_30cm_scaffold_0_775	312	4.10E-104	2	287	22	309	0.989583333
14_0903_02_30cm_Sphingobacteriales_157_38_13	CE10	341	14_0903_02_30cm_scaffold_0_776	309	4.70E-27	84	330	49	296	0.721407625
14_0903_02_30cm_Sphingobacteriales_157_38_13	PL10	287	14_0903_02_30cm_scaffold_0_777	339	5.30E-107	1	287	31	325	0.996515679
14_0903_02_30cm_Sphingobacteriales_157_38_13	CE12	210	14_0903_02_30cm_scaffold_0_778	250	3.70E-75	1	210	25	232	0.995238095
14_0903_02_30cm_Sphingobacteriales_157_38_13	PL1_2	176	14_0903_02_30cm_scaffold_0_779	476	4.60E-67	1	176	87	284	0.994318182
14_0903_02_30cm_Sphingobacteriales_157_38_13	PL1_2	176	14_0903_02_30cm_scaffold_0_780	489	2.60E-76	1	176	92	279	0.994318182
14_0903_02_30cm_Sphingobacteriales_157_38_13	GH28	325	14_0903_02_30cm_scaffold_0_788	491	3.20E-60	9	309	53	393	0.923076923
14_0903_02_30cm_Sphingobacteriales_157_38_13	GH37	491	14_0903_02_30cm_scaffold_0_828	502	5.70E-179	1	491	18	493	0.99796334
14_0903_02_30cm_Sphingobacteriales_157_38_13	GH65	372	14_0903_02_30cm_scaffold_0_836	677	3.90E-103	3	370	307	642	0.98655914
14_0903_02_30cm_Sphingobacteriales_157_38_13	CE10	341	14_0903_02_30cm_scaffold_0_929	663	1.00E-20	81	309	398	634	0.668621701
14_0903_02_30cm_Sphingobacteriales_157_38_13	CE14	124	14_0903_02_30cm_scaffold_16_24	248	6.40E-23	1	124	8	113	0.991935484
14_0903_02_30cm_Sphingobacteriales_157_38_13	CE1	227	14_0903_02_30cm_scaffold_20_24	273	7.30E-56	1	219	29	261	0.960352423
14_0903_02_30cm_Sphingobacteriales_157_38_13	CE10	341	14_0903_02_30cm_scaffold_20_60	726	2.40E-20	57	318	444	692	0.765395894
14_0903_02_30cm_Sphingobacteriales_157_38_13	GH74	233	14_0903_02_30cm_scaffold_20_66	1004	1.10E-15	47	143	117	219	0.412017167
14_0903_02_30cm_Sphingobacteriales_157_38_13	CE10	341	14_0903_02_30cm_scaffold_22_10	298	5.90E-42	69	322	39	285	0.741935484
14_0903_02_30cm_Sphingobacteriales_157_38_13	GH109	126	14_0903_02_30cm_scaffold_22_109	492	2.80E-18	1	120	56	168	0.944444444
14_0903_02_30cm_Sphingobacteriales_157_38_13	GH88	329	14_0903_02_30cm_scaffold_22_14	396	2.70E-128	6	328	74	390	0.978723404
14_0903_02_30cm_Sphingobacteriales_157_38_13	GH23	135	14_0903_02_30cm_scaffold_22_26	510	2.60E-24	12	127	354	499	0.851851852
14_0903_02_30cm_Sphingobacteriales_157_38_13	PL6	372	14_0903_02_30cm_scaffold_22_3	761	7.30E-132	2	369	23	392	0.98655914
14_0903_02_30cm_Sphingobacteriales_157_38_13	GH97	631	14_0903_02_30cm_scaffold_22_42	630	3.80E-172	7	630	16	624	0.987321712
14_0903_02_30cm_Sphingobacteriales_157_38_13	PL17	139	14_0903_02_30cm_scaffold_22_6	719	5.30E-47	1	137	368	506	0.978417266
14_0903_02_30cm_Sphingobacteriales_157_38_13	PL17_2	138	14_0903_02_30cm_scaffold_22_6	719	5.00E-15	51	137	163	248	0.623188406
14_0903_02_30cm_Sphingobacteriales_157_38_13	CE1	227	14_0903_02_30cm_scaffold_22_77	244	1.70E-17	68	220	70	239	0.669603524
14_0903_02_30cm_Sphingobacteriales_157_38_13	CE14	124	14_0903_02_30cm_scaffold_309_14	866	1.30E-19	1	120	43	164	0.959677419
14_0903_02_30cm_Sphingobacteriales_157_38_13	CE1	227	14_0903_02_30cm_scaffold_309_22	269	2.30E-24	1	222	18	264	0.973568282
14_0903_02_30cm_Sphingobacteriales_157_38_13	GH109	126	14_0903_02_30cm_scaffold_350_13	403	2.80E-19	2	114	37	143	0.888888889
14_0903_02_30cm_Sphingobacteriales_157_38_13	GH109	126	14_0903_02_30cm_scaffold_350_15	439	1.90E-16	2	117	35	145	0.912698413
14_0903_02_30cm_Sphingobacteriales_157_38_13	GH145	296	14_0903_02_30cm_scaffold_4_181	445	3.20E-118	1	296	42	334	0.996621622
14_0903_02_30cm_Sphingobacteriales_157_38_13	CE10	341	14_0903_02_30cm_scaffold_4_239	282	5.10E-26	56	310	19	260	0.744868035
14_0903_02_30cm_Sphingobacteriales_157_38_13	CE10	341	14_0903_02_30cm_scaffold_4_256	815	2.60E-22	76	319	569	798	0.712609971
14_0903_02_30cm_Sphingobacteriales_157_38_13	GH63	570	14_0903_02_30cm_scaffold_4_258	871	4.40E-26	356	565	415	864	0.366666667
14_0903_02_30cm_Sphingobacteriales_157_38_13	GH123	538	14_0903_02_30cm_scaffold_4_359	590	7.20E-180	4	537	52	583	0.99070632
14_0903_02_30cm_Sphingobacteriales_157_38_13	GH28	325	14_0903_02_30cm_scaffold_4_360	631	1.70E-71	9	308	50	372	0.92
14_0903_02_30cm_Sphingobacteriales_157_38_13	GH20	337	14_0903_02_30cm_scaffold_4_365	790	2.80E-32	30	335	195	514	0.90504451
14_0903_02_30cm_Sphingobacteriales_157_38_13	GH27	375	14_0903_02_30cm_scaffold_4_368	434	1.30E-42	120	346	137	353	0.602666667
14_0903_02_30cm_Sphingobacteriales_157_38_13	GH105	332	14_0903_02_30cm_scaffold_4_369	432	7.40E-75	9	332	73	425	0.972891566
14_0903_02_30cm_Sphingobacteriales_157_38_13	CE7	313	14_0903_02_30cm_scaffold_4_371	479	1.60E-16	32	206	146	319	0.555910543
14_0903_02_30cm_Sphingobacteriales_157_38_13	AA12	401	14_0903_02_30cm_scaffold_4_383	416	8.60E-24	17	399	66	408	0.952618454
14_0903_02_30cm_Sphingobacteriales_157_38_13	CE10	341	14_0903_02_30cm_scaffold_4_40	544	3.00E-21	62	205	44	208	0.419354839
14_0903_02_30cm_Sphingobacteriales_157_38_13	CE1	227	14_0903_02_30cm_scaffold_4_40	544	4.90E-31	5	208	316	521	0.894273128
14_0903_02_30cm_Sphingobacteriales_157_38_13	AA3	618	14_0903_02_30cm_scaffold_7_107	584	3.30E-57	80	404	3	581	0.524271845
14_0903_02_30cm_Sphingobacteriales_157_38_13	GH13_13	383	14_0903_02_30cm_scaffold_7_114	654	7.80E-61	3	382	191	515	0.989556136
14_0903_02_30cm_Sphingobacteriales_157_38_13	GH127	524	14_0903_02_30cm_scaffold_7_170	660	7.20E-204	1	524	34	569	0.998091603
14_0903_02_30cm_Sphingobacteriales_157_38_13	GH127	524	14_0903_02_30cm_scaffold_7_173	722	8.20E-36	243	523	228	495	0.534351145
14_0903_02_30cm_Sphingobacteriales_157_38_13	GH20	337	14_0903_02_30cm_scaffold_7_191	805	8.40E-128	9	336	159	532	0.970326409
14_0903_02_30cm_Sphingobacteriales_157_38_13	AA3	618	14_0903_02_30cm_scaffold_7_230	564	2.20E-47	86	404	3	561	0.514563107
14_0903_02_30cm_Sphingobacteriales_157_38_13	GH20	337	14_0903_02_30cm_scaffold_7_250	639	5.10E-119	9	336	159	521	0.970326409
14_0903_02_30cm_Sphingobacteriales_157_38_13	GH78	504	14_0903_02_30cm_scaffold_7_316	900	1.20E-190	1	503	335	852	0.996031746
14_0903_02_30cm_Sphingobacteriales_157_38_13	GH77	494	14_0903_02_30cm_scaffold_7_495	874	6.10E-148	1	486	222	865	0.981781377
14_0903_02_30cm_Sphingobacteriales_157_38_13	GH13_9	291	14_0903_02_30cm_scaffold_7_525	672	5.20E-132	1	290	222	522	0.993127148
14_0903_02_30cm_Sphingobacteriales_157_38_13	GH13	299	14_0903_02_30cm_scaffold_7_528	629	6.10E-55	12	296	168	496	0.949832776
14_1009_05_20cm_Acidobacteria_3981_65_12	GH36	688	14_1009_05_20cm_scaffold_0_108	614	6.10E-54	275	528	194	452	0.367732558
14_1009_05_20cm_Acidobacteria_3981_65_12	GH29	346	14_1009_05_20cm_scaffold_0_113	470	1.90E-103	14	346	22	357	0.959537572
14_1009_05_20cm_Acidobacteria_3981_65_12	CE14	124	14_1009_05_20cm_scaffold_0_117	235	1.60E-25	2	124	7	111	0.983870968
14_1009_05_20cm_Acidobacteria_3981_65_12	GH88	329	14_1009_05_20cm_scaffold_0_141	466	2.60E-66	2	327	51	441	0.987841945
14_1009_05_20cm_Acidobacteria_3981_65_12	CE10	341	14_1009_05_20cm_scaffold_0_191	335	5.30E-38	80	337	72	326	0.753665689
14_1009_05_20cm_Acidobacteria_3981_65_12	CE1	227	14_1009_05_20cm_scaffold_0_215	308	4.70E-33	1	220	62	293	0.964757709
14_1009_05_20cm_Acidobacteria_3981_65_12	GH103	295	14_1009_05_20cm_scaffold_0_24	353	1.30E-102	1	294	44	349	0.993220339
14_1009_05_20cm_Acidobacteria_3981_65_12	GH13_11	346	14_1009_05_20cm_scaffold_0_265	689	7.30E-147	1	346	175	530	0.997109827
14_1009_05_20cm_Acidobacteria_3981_65_12	CE14	124	14_1009_05_20cm_scaffold_0_285	315	5.00E-22	2	124	48	156	0.983870968
14_1009_05_20cm_Acidobacteria_3981_65_12	GH31	427	14_1009_05_20cm_scaffold_0_305	835	2.80E-167	1	427	242	692	0.99765808
14_1009_05_20cm_Acidobacteria_3981_65_12	GH78	504	14_1009_05_20cm_scaffold_0_310	910	3.10E-18	164	469	358	724	0.60515873
14_1009_05_20cm_Acidobacteria_3981_65_12	GH37	491	14_1009_05_20cm_scaffold_0_314	566	3.10E-144	73	489	36	524	0.847250509
14_1009_05_20cm_Acidobacteria_3981_65_12	GH3	216	14_1009_05_20cm_scaffold_0_318	776	1.20E-69	2	216	137	366	0.990740741
14_1009_05_20cm_Acidobacteria_3981_65_12	GH2	752	14_1009_05_20cm_scaffold_0_326	876	1.10E-75	23	506	22	680	0.642287234
14_1009_05_20cm_Acidobacteria_3981_65_12	GH30	417	14_1009_05_20cm_scaffold_0_328	3898	6.80E-28	10	393	3065	3433	0.918465228
14_1009_05_20cm_Acidobacteria_3981_65_12	GH94	1036	14_1009_05_20cm_scaffold_0_335	2846	0	2	1036	1738	2822	0.998069498
14_1009_05_20cm_Acidobacteria_3981_65_12	GH15	361	14_1009_05_20cm_scaffold_102143_2	331	9.00E-46	52	360	9	319	0.853185596
14_1009_05_20cm_Acidobacteria_3981_65_12	CE10	341	14_1009_05_20cm_scaffold_108_18	694	9.90E-19	86	327	447	680	0.706744868
14_1009_05_20cm_Acidobacteria_3981_65_12	CE10	341	14_1009_05_20cm_scaffold_108_42	654	1.70E-24	66	330	377	627	0.774193548
14_1009_05_20cm_Acidobacteria_3981_65_12	CE10	341	14_1009_05_20cm_scaffold_108_44	545	4.50E-34	73	193	115	254	0.351906158
14_1009_05_20cm_Acidobacteria_3981_65_12	AA12	401	14_1009_05_20cm_scaffold_11_181	434	2.20E-16	13	217	83	279	0.50872818
14_1009_05_20cm_Acidobacteria_3981_65_12	AA3	618	14_1009_05_20cm_scaffold_11_215	573	2.40E-46	88	403	6	566	0.509708738
14_1009_05_20cm_Acidobacteria_3981_65_12	GH23	135	14_1009_05_20cm_scaffold_11_275	246	5.40E-33	14	123	94	203	0.807407407
14_1009_05_20cm_Acidobacteria_3981_65_12	GH109	126	14_1009_05_20cm_scaffold_113_133	339	9.10E-15	1	121	4	115	0.952380952
14_1009_05_20cm_Acidobacteria_3981_65_12	PL12_3	143	14_1009_05_20cm_scaffold_113_142	684	1.00E-40	1	143	447	591	0.993006993
14_1009_05_20cm_Acidobacteria_3981_65_12	PL22_2	158	14_1009_05_20cm_scaffold_113_45	428	1.70E-40	8	158	212	419	0.949367089
14_1009_05_20cm_Acidobacteria_3981_65_12	GH3	216	14_1009_05_20cm_scaffold_113_49	619	2.70E-63	4	215	127	361	0.976851852
14_1009_05_20cm_Acidobacteria_3981_65_12	GH105	332	14_1009_05_20cm_scaffold_113_91	513	8.10E-57	10	331	198	496	0.96686747
14_1009_05_20cm_Acidobacteria_3981_65_12	CE10	341	14_1009_05_20cm_scaffold_11_453	690	1.50E-23	70	316	423	658	0.721407625
14_1009_05_20cm_Acidobacteria_3981_65_12	CE14	124	14_1009_05_20cm_scaffold_1_147	268	4.50E-33	1	124	12	130	0.991935484
14_1009_05_20cm_Acidobacteria_3981_65_12	GH99	334	14_1009_05_20cm_scaffold_11_478	413	9.60E-31	4	254	48	289	0.748502994
14_1009_05_20cm_Acidobacteria_3981_65_12	CE10	341	14_1009_05_20cm_scaffold_11_480	674	3.00E-23	48	311	394	647	0.771260997
14_1009_05_20cm_Acidobacteria_3981_65_12	CE10	341	14_1009_05_20cm_scaffold_11_509	650	3.50E-26	33	329	358	632	0.868035191
14_1009_05_20cm_Acidobacteria_3981_65_12	CE1	227	14_1009_05_20cm_scaffold_11_556	258	7.10E-19	12	209	67	238	0.86784141
14_1009_05_20cm_Acidobacteria_3981_65_12	GH15	361	14_1009_05_20cm_scaffold_11_573	595	7.00E-75	4	360	229	587	0.986149584
14_1009_05_20cm_Acidobacteria_3981_65_12	CE14	124	14_1009_05_20cm_scaffold_1_172	958	3.50E-19	4	121	54	170	0.943548387
14_1009_05_20cm_Acidobacteria_3981_65_12	GH3	216	14_1009_05_20cm_scaffold_11_80	366	3.60E-67	7	215	64	286	0.962962963
14_1009_05_20cm_Acidobacteria_3981_65_12	CE10	341	14_1009_05_20cm_scaffold_1_204	313	5.90E-44	65	329	37	293	0.774193548
14_1009_05_20cm_Acidobacteria_3981_65_12	CE1	227	14_1009_05_20cm_scaffold_1_245	833	2.90E-15	8	220	571	804	0.933920705
14_1009_05_20cm_Acidobacteria_3981_65_12	AA3	618	14_1009_05_20cm_scaffold_12_48	650	7.60E-81	87	404	46	645	0.512944984
14_1009_05_20cm_Acidobacteria_3981_65_12	CE10	341	14_1009_05_20cm_scaffold_1_279	683	2.60E-20	93	313	421	638	0.64516129
14_1009_05_20cm_Acidobacteria_3981_65_12	CE1	227	14_1009_05_20cm_scaffold_12_94	425	8.70E-55	7	220	164	414	0.938325991
14_1009_05_20cm_Acidobacteria_3981_65_12	CE10	341	14_1009_05_20cm_scaffold_13_120	310	1.10E-48	74	314	44	275	0.703812317
14_1009_05_20cm_Acidobacteria_3981_65_12	CE4	130	14_1009_05_20cm_scaffold_1_344	1184	1.50E-29	3	123	1007	1143	0.923076923
14_1009_05_20cm_Acidobacteria_3981_65_12	CE10	341	14_1009_05_20cm_scaffold_15_31	782	1.20E-24	71	326	519	765	0.747800587
14_1009_05_20cm_Acidobacteria_3981_65_12	GH77	494	14_1009_05_20cm_scaffold_16_228	556	1.30E-134	1	490	11	515	0.989878543
14_1009_05_20cm_Acidobacteria_3981_65_12	CE14	124	14_1009_05_20cm_scaffold_17_120	331	6.60E-19	1	124	43	203	0.991935484
14_1009_05_20cm_Acidobacteria_3981_65_12	CE1	227	14_1009_05_20cm_scaffold_17_164	528	8.40E-28	6	208	306	502	0.889867841
14_1009_05_20cm_Acidobacteria_3981_65_12	GH13_16	354	14_1009_05_20cm_scaffold_17_19	1131	8.20E-184	2	354	51	404	0.994350282
14_1009_05_20cm_Acidobacteria_3981_65_12	GH13_3	238	14_1009_05_20cm_scaffold_17_20	700	6.00E-112	10	237	269	497	0.953781513
14_1009_05_20cm_Acidobacteria_3981_65_12	GH13_11	346	14_1009_05_20cm_scaffold_17_21	731	4.00E-155	1	346	182	535	0.997109827
14_1009_05_20cm_Acidobacteria_3981_65_12	CE10	341	14_1009_05_20cm_scaffold_1_73	690	3.60E-22	34	326	382	671	0.856304985
14_1009_05_20cm_Acidobacteria_3981_65_12	CE4	130	14_1009_05_20cm_scaffold_176_12	278	3.40E-20	24	126	38	145	0.784615385
14_1009_05_20cm_Acidobacteria_3981_65_12	GH13_11	346	14_1009_05_20cm_scaffold_17_99	709	2.60E-146	1	346	186	536	0.997109827
14_1009_05_20cm_Acidobacteria_3981_65_12	GH29	346	14_1009_05_20cm_scaffold_213_12	443	2.90E-112	21	346	19	355	0.939306358
14_1009_05_20cm_Acidobacteria_3981_65_12	GH109	126	14_1009_05_20cm_scaffold_213_13	492	3.60E-16	3	120	57	172	0.928571429
14_1009_05_20cm_Acidobacteria_3981_65_12	GH109	126	14_1009_05_20cm_scaffold_213_18	460	2.10E-23	1	123	42	156	0.968253968
14_1009_05_20cm_Acidobacteria_3981_65_12	CE7	313	14_1009_05_20cm_scaffold_213_22	766	9.30E-16	35	203	130	306	0.536741214
14_1009_05_20cm_Acidobacteria_3981_65_12	AA3	618	14_1009_05_20cm_scaffold_213_26	606	1.50E-54	69	401	12	600	0.537216828
14_1009_05_20cm_Acidobacteria_3981_65_12	CE11	271	14_1009_05_20cm_scaffold_214_15	304	4.10E-108	1	270	4	271	0.992619926
14_1009_05_20cm_Acidobacteria_3981_65_12	CE10	341	14_1009_05_20cm_scaffold_2_160	746	1.00E-21	37	331	449	731	0.862170088
14_1009_05_20cm_Acidobacteria_3981_65_12	CE10	341	14_1009_05_20cm_scaffold_2_175	696	5.40E-21	75	314	432	670	0.700879765
14_1009_05_20cm_Acidobacteria_3981_65_12	GH109	126	14_1009_05_20cm_scaffold_2_251	171	3.60E-16	3	117	10	119	0.904761905
14_1009_05_20cm_Acidobacteria_3981_65_12	GH42	371	14_1009_05_20cm_scaffold_22554_2	860	2.90E-128	18	370	221	578	0.948787062
14_1009_05_20cm_Acidobacteria_3981_65_12	AA4	522	14_1009_05_20cm_scaffold_2_34	483	6.70E-24	16	260	4	239	0.46743295
14_1009_05_20cm_Acidobacteria_3981_65_12	CE1	227	14_1009_05_20cm_scaffold_27_37	572	1.50E-15	10	194	207	510	0.810572687
14_1009_05_20cm_Acidobacteria_3981_65_12	GH74	233	14_1009_05_20cm_scaffold_27_56	1180	4.90E-15	24	137	113	230	0.484978541
14_1009_05_20cm_Acidobacteria_3981_65_12	CE10	341	14_1009_05_20cm_scaffold_29_116	352	6.30E-23	49	294	40	277	0.718475073
14_1009_05_20cm_Acidobacteria_3981_65_12	GH38	269	14_1009_05_20cm_scaffold_29_40	929	5.10E-66	2	255	5	257	0.940520446
14_1009_05_20cm_Acidobacteria_3981_65_12	CE15	269	14_1009_05_20cm_scaffold_34_232	472	4.30E-93	2	268	68	462	0.988847584
14_1009_05_20cm_Acidobacteria_3981_65_12	CE9	373	14_1009_05_20cm_scaffold_34_242	325	2.30E-95	48	356	5	313	0.825737265
14_1009_05_20cm_Acidobacteria_3981_65_12	GH13_16	354	14_1009_05_20cm_scaffold_34_249	536	7.30E-127	2	354	27	380	0.994350282
14_1009_05_20cm_Acidobacteria_3981_65_12	GH13_26	272	14_1009_05_20cm_scaffold_34_76	950	1.10E-40	148	272	270	400	0.455882353
14_1009_05_20cm_Acidobacteria_3981_65_12	AA5	1281	14_1009_05_20cm_scaffold_34_96	1498	4.30E-140	550	1043	585	1102	0.384855582
14_1009_05_20cm_Acidobacteria_3981_65_12	GH63	570	14_1009_05_20cm_scaffold_34_99	899	3.20E-18	364	567	425	877	0.356140351
14_1009_05_20cm_Acidobacteria_3981_65_12	GH109	126	14_1009_05_20cm_scaffold_38_121	332	9.20E-17	2	126	6	121	0.984126984
14_1009_05_20cm_Acidobacteria_3981_65_12	GH4	179	14_1009_05_20cm_scaffold_38_39	430	2.80E-46	1	178	2	170	0.988826816
14_1009_05_20cm_Acidobacteria_3981_65_12	CE14	124	14_1009_05_20cm_scaffold_38_41	891	5.40E-21	4	116	53	165	0.903225806
14_1009_05_20cm_Acidobacteria_3981_65_12	GH108	86	14_1009_05_20cm_scaffold_38_45	175	1.30E-21	2	86	7	94	0.976744186
14_1009_05_20cm_Acidobacteria_3981_65_12	CE1	227	14_1009_05_20cm_scaffold_38_73	265	9.60E-23	7	208	73	249	0.885462555
14_1009_05_20cm_Acidobacteria_3981_65_12	CE4	130	14_1009_05_20cm_scaffold_4_19	348	4.30E-21	11	127	92	231	0.892307692
14_1009_05_20cm_Acidobacteria_3981_65_12	GH109	126	14_1009_05_20cm_scaffold_42_35	349	1.80E-22	1	121	2	113	0.952380952
14_1009_05_20cm_Acidobacteria_3981_65_12	CE4	130	14_1009_05_20cm_scaffold_42_61	296	8.70E-23	22	126	40	148	0.8
14_1009_05_20cm_Acidobacteria_3981_65_12	AA3	618	14_1009_05_20cm_scaffold_43_101	870	2.50E-31	63	396	5	628	0.538834951
14_1009_05_20cm_Acidobacteria_3981_65_12	GH127	524	14_1009_05_20cm_scaffold_43_52	785	4.90E-46	29	523	66	544	0.942748092
14_1009_05_20cm_Acidobacteria_3981_65_12	GH51	630	14_1009_05_20cm_scaffold_43_54	548	1.60E-117	83	540	35	543	0.725396825
14_1009_05_20cm_Acidobacteria_3981_65_12	GH42	371	14_1009_05_20cm_scaffold_43_60	696	6.60E-134	2	370	38	400	0.991913747
14_1009_05_20cm_Acidobacteria_3981_65_12	CE4	130	14_1009_05_20cm_scaffold_43_82	198	1.30E-30	6	125	9	131	0.915384615
14_1009_05_20cm_Acidobacteria_3981_65_12	CE9	373	14_1009_05_20cm_scaffold_46_e:0_55	446	8.50E-108	4	373	7	429	0.989276139
14_1009_05_20cm_Acidobacteria_3981_65_12	AA3	618	14_1009_05_20cm_scaffold_47_19	566	1.40E-58	88	403	8	562	0.509708738
14_1009_05_20cm_Acidobacteria_3981_65_12	CE1	227	14_1009_05_20cm_scaffold_47_58	240	4.10E-19	57	217	61	236	0.704845815
14_1009_05_20cm_Acidobacteria_3981_65_12	CE1	227	14_1009_05_20cm_scaffold_47_60	246	1.00E-39	2	222	9	239	0.969162996
14_1009_05_20cm_Acidobacteria_3981_65_12	GH23	135	14_1009_05_20cm_scaffold_4_9	780	5.00E-22	14	124	587	717	0.814814815
14_1009_05_20cm_Acidobacteria_3981_65_12	CE10	341	14_1009_05_20cm_scaffold_5_135	682	9.00E-22	62	316	416	665	0.744868035
14_1009_05_20cm_Acidobacteria_3981_65_12	GH74	233	14_1009_05_20cm_scaffold_5_136	1004	6.70E-16	37	125	220	312	0.377682403
14_1009_05_20cm_Acidobacteria_3981_65_12	CE4	130	14_1009_05_20cm_scaffold_5_144	240	2.20E-21	5	109	38	144	0.8
14_1009_05_20cm_Acidobacteria_3981_65_12	GH74	233	14_1009_05_20cm_scaffold_5_145	1032	8.90E-17	38	186	63	217	0.635193133
14_1009_05_20cm_Acidobacteria_3981_65_12	GH74	233	14_1009_05_20cm_scaffold_54_100	1062	5.40E-16	47	133	128	217	0.369098712
14_1009_05_20cm_Acidobacteria_3981_65_12	GH33	342	14_1009_05_20cm_scaffold_54_76	356	1.80E-29	15	325	34	325	0.906432749
14_1009_05_20cm_Acidobacteria_3981_65_12	AA12	401	14_1009_05_20cm_scaffold_54_94	426	4.10E-21	14	399	39	418	0.960099751
14_1009_05_20cm_Acidobacteria_3981_65_12	PL12_3	143	14_1009_05_20cm_scaffold_6_106	849	2.80E-39	2	134	474	601	0.923076923
14_1009_05_20cm_Acidobacteria_3981_65_12	CE4	130	14_1009_05_20cm_scaffold_6_115	255	1.60E-16	10	123	49	167	0.869230769
14_1009_05_20cm_Acidobacteria_3981_65_12	AA3	618	14_1009_05_20cm_scaffold_6_121	530	8.70E-39	88	398	4	524	0.501618123
14_1009_05_20cm_Acidobacteria_3981_65_12	CE4	130	14_1009_05_20cm_scaffold_6_138	325	4.50E-20	21	127	100	209	0.815384615
14_1009_05_20cm_Acidobacteria_3981_65_12	PL12	138	14_1009_05_20cm_scaffold_6_180	641	2.40E-32	8	138	332	461	0.942028986
14_1009_05_20cm_Acidobacteria_3981_65_12	CE4	130	14_1009_05_20cm_scaffold_6_92	350	5.10E-29	2	125	90	301	0.946153846
14_1009_05_20cm_Acidobacteria_3981_65_12	CE4	130	14_1009_05_20cm_scaffold_8_4	266	1.90E-27	11	123	69	186	0.861538462
14_1009_05_20cm_Acidobacteria_3981_65_12	AA6	195	14_1009_05_20cm_scaffold_86411_2	213	1.70E-27	2	194	45	204	0.984615385
14_1009_05_20cm_Acidobacteria_3981_65_12	GH27	375	14_1009_05_20cm_scaffold_9_111	503	1.70E-43	124	342	236	423	0.581333333
14_1009_05_20cm_Acidobacteria_3981_65_12	CE4	130	14_1009_05_20cm_scaffold_9_138	357	8.30E-19	6	71	81	159	0.5
14_1009_05_20cm_Acidobacteria_3981_65_12	GH133	372	14_1009_05_20cm_scaffold_9_203	700	3.20E-123	8	372	324	675	0.978494624
14_1009_05_20cm_Acidobacteria_3981_65_12	GH13_10	298	14_1009_05_20cm_scaffold_9_204	648	5.50E-92	1	298	137	451	0.996644295
14_1009_05_20cm_Acidobacteria_3981_65_12	CE10	341	14_1009_05_20cm_scaffold_9_243	695	1.10E-15	84	316	437	655	0.680351906
14_1009_05_20cm_Acidobacteria_3981_65_12	GH57	383	14_1009_05_20cm_scaffold_9_49	743	1.60E-90	1	320	5	478	0.832898172
14_1009_05_20cm_Acidobacteria_3981_65_12	GH23	135	14_1009_05_20cm_scaffold_9_71	224	1.10E-28	16	119	119	219	0.762962963
14_1009_05_20cm_Acidobacteria_3981_65_12	GH23	135	14_1009_05_20cm_scaffold_9_75	584	5.10E-25	5	120	220	354	0.851851852
14_1009_05_20cm_Acidobacteria_3981_65_12	CE1	227	14_1009_05_20cm_scaffold_98_128	651	1.60E-31	6	223	77	303	0.955947137
14_1009_05_20cm_Acidobacteria_3981_65_12	CE1	227	14_1009_05_20cm_scaffold_98_132	445	3.20E-57	1	221	171	422	0.969162996
14_1009_05_20cm_Acidobacteria_3981_65_12	GH13_9	291	14_1009_05_20cm_scaffold_98_160	745	2.20E-143	1	290	292	592	0.993127148
14_0903_02_30cm_Bacteria_162_64_22	CE11	271	14_0903_02_30cm_scaffold_10_234	296	8.90E-104	2	270	6	272	0.988929889
14_0903_02_30cm_Bacteria_162_64_22	GH23	135	14_0903_02_30cm_scaffold_10_300	460	5.30E-25	6	120	117	248	0.844444444
14_0903_02_30cm_Bacteria_162_64_22	GH23	135	14_0903_02_30cm_scaffold_10_341	306	3.40E-37	5	127	161	283	0.903703704
14_0903_02_30cm_Bacteria_162_64_22	GH141	527	14_0903_02_30cm_scaffold_103_9	726	5.00E-131	2	522	21	590	0.986717268
14_0903_02_30cm_Bacteria_162_64_22	AA12	401	14_0903_02_30cm_scaffold_10_58	408	4.60E-15	11	216	62	250	0.511221945
14_0903_02_30cm_Bacteria_162_64_22	CE1	227	14_0903_02_30cm_scaffold_108_12	700	8.70E-16	5	202	449	665	0.86784141
14_0903_02_30cm_Bacteria_162_64_22	PL8	259	14_0903_02_30cm_scaffold_12_127	734	1.40E-65	1	258	374	611	0.992277992
14_0903_02_30cm_Bacteria_162_64_22	CE14	124	14_0903_02_30cm_scaffold_13_177	829	1.80E-19	1	122	39	162	0.975806452
14_0903_02_30cm_Bacteria_162_64_22	GH13_3	238	14_0903_02_30cm_scaffold_13_28	655	8.30E-109	10	238	209	438	0.957983193
14_0903_02_30cm_Bacteria_162_64_22	GH13_16	354	14_0903_02_30cm_scaffold_13_29	1114	1.40E-182	2	354	27	380	0.994350282
14_0903_02_30cm_Bacteria_162_64_22	GH13_9	291	14_0903_02_30cm_scaffold_13_57	718	3.30E-140	1	290	215	515	0.993127148
14_0903_02_30cm_Bacteria_162_64_22	GH13_10	298	14_0903_02_30cm_scaffold_13_58	623	5.00E-121	1	298	140	455	0.996644295
14_0903_02_30cm_Bacteria_162_64_22	GH13_26	272	14_0903_02_30cm_scaffold_13_60	838	1.80E-90	3	272	25	363	0.988970588
14_0903_02_30cm_Bacteria_162_64_22	GH77	494	14_0903_02_30cm_scaffold_13_64	489	1.80E-172	1	490	18	484	0.989878543
14_0903_02_30cm_Bacteria_162_64_22	GH57	383	14_0903_02_30cm_scaffold_13_65	806	7.40E-61	20	325	37	358	0.796344648
14_0903_02_30cm_Bacteria_162_64_22	GH23	135	14_0903_02_30cm_scaffold_13_69	172	8.70E-28	11	124	56	167	0.837037037
14_0903_02_30cm_Bacteria_162_64_22	CE1	227	14_0903_02_30cm_scaffold_15_75	490	7.70E-16	1	125	23	158	0.546255507
14_0903_02_30cm_Bacteria_162_64_22	GH26	303	14_0903_02_30cm_scaffold_168_23	354	9.90E-24	130	254	153	288	0.409240924
14_0903_02_30cm_Bacteria_162_64_22	CE10	341	14_0903_02_30cm_scaffold_19_30	1267	3.20E-31	68	322	1009	1246	0.744868035
14_0903_02_30cm_Bacteria_162_64_22	GH13_10	298	14_0903_02_30cm_scaffold_19_60	573	1.60E-92	1	298	118	417	0.996644295
14_0903_02_30cm_Bacteria_162_64_22	GH5	275	14_0903_02_30cm_scaffold_2_102	624	7.80E-15	41	205	52	292	0.596363636
14_0903_02_30cm_Bacteria_162_64_22	GH3	216	14_0903_02_30cm_scaffold_2_373	514	1.10E-63	4	215	49	296	0.976851852
14_0903_02_30cm_Bacteria_162_64_22	GH23	135	14_0903_02_30cm_scaffold_2_54	267	7.20E-31	16	129	140	252	0.837037037
14_0903_02_30cm_Bacteria_162_64_22	GH1	429	14_0903_02_30cm_scaffold_2_577	446	1.40E-163	4	426	7	443	0.983682984
14_0903_02_30cm_Bacteria_162_64_22	GH144	404	14_0903_02_30cm_scaffold_2_580	481	4.60E-151	3	403	42	472	0.99009901
14_0903_02_30cm_Bacteria_162_64_22	GH23	135	14_0903_02_30cm_scaffold_2_602	679	3.70E-27	9	123	540	671	0.844444444
14_0903_02_30cm_Bacteria_162_64_22	CE10	341	14_0903_02_30cm_scaffold_2_70	653	7.00E-24	81	323	412	643	0.709677419
14_0903_02_30cm_Bacteria_162_64_22	CE10	341	14_0903_02_30cm_scaffold_30_57	771	1.60E-28	67	319	518	754	0.739002933
14_0903_02_30cm_Bacteria_162_64_22	CE9	373	14_0903_02_30cm_scaffold_3_110	376	4.20E-121	7	373	9	369	0.981233244
14_0903_02_30cm_Bacteria_162_64_22	AA3	618	14_0903_02_30cm_scaffold_3_177	750	6.30E-45	89	400	5	741	0.503236246
14_0903_02_30cm_Bacteria_162_64_22	GH15	361	14_0903_02_30cm_scaffold_3_307	658	6.20E-83	8	359	271	632	0.972299169
14_0903_02_30cm_Bacteria_162_64_22	AA3	618	14_0903_02_30cm_scaffold_33_40	535	4.90E-50	86	400	12	532	0.508090615
14_0903_02_30cm_Bacteria_162_64_22	GH18	296	14_0903_02_30cm_scaffold_33_60	439	1.50E-36	69	279	90	312	0.709459459
14_0903_02_30cm_Bacteria_162_64_22	CE4	130	14_0903_02_30cm_scaffold_33_62	402	3.40E-33	6	126	90	225	0.923076923
14_0903_02_30cm_Bacteria_162_64_22	GH113	306	14_0903_02_30cm_scaffold_3_41	311	6.20E-88	7	306	16	297	0.977124183
14_0903_02_30cm_Bacteria_162_64_22	GH44	514	14_0903_02_30cm_scaffold_3_431	732	1.30E-154	3	513	19	541	0.992217899
14_0903_02_30cm_Bacteria_162_64_22	GH23	135	14_0903_02_30cm_scaffold_3_442	221	5.50E-31	7	127	86	203	0.888888889
14_0903_02_30cm_Bacteria_162_64_22	GH23	135	14_0903_02_30cm_scaffold_3_50	230	1.80E-34	13	124	117	227	0.822222222
14_0903_02_30cm_Bacteria_162_64_22	GH23	135	14_0903_02_30cm_scaffold_3_90	295	3.30E-34	8	126	157	274	0.874074074
14_0903_02_30cm_Bacteria_162_64_22	CE4	130	14_0903_02_30cm_scaffold_40_57	224	2.00E-27	6	117	30	144	0.853846154
14_0903_02_30cm_Bacteria_162_64_22	GH74	233	14_0903_02_30cm_scaffold_41_6	1102	9.80E-15	37	120	120	206	0.356223176
14_0903_02_30cm_Bacteria_162_64_22	AA7	458	14_0903_02_30cm_scaffold_42_10	485	2.40E-63	3	209	15	230	0.449781659
14_0903_02_30cm_Bacteria_162_64_22	CE1	227	14_0903_02_30cm_scaffold_42_65	310	1.30E-23	1	174	30	191	0.762114537
14_0903_02_30cm_Bacteria_162_64_22	CE1	227	14_0903_02_30cm_scaffold_42_83	256	3.50E-22	6	209	62	239	0.894273128
14_0903_02_30cm_Bacteria_162_64_22	GH3	216	14_0903_02_30cm_scaffold_46_22	382	1.10E-41	10	215	59	280	0.949074074
14_0903_02_30cm_Bacteria_162_64_22	GH133	372	14_0903_02_30cm_scaffold_46_34	668	1.10E-129	9	372	306	659	0.975806452
14_0903_02_30cm_Bacteria_162_64_22	CE1	227	14_0903_02_30cm_scaffold_5_235	274	9.50E-42	8	221	40	267	0.938325991
14_0903_02_30cm_Bacteria_162_64_22	GH23	135	14_0903_02_30cm_scaffold_5_289	730	2.70E-28	5	123	588	726	0.874074074
14_0903_02_30cm_Bacteria_162_64_22	CE14	124	14_0903_02_30cm_scaffold_5_291	240	3.00E-25	1	124	6	111	0.991935484
14_0903_02_30cm_Bacteria_162_64_22	CE1	227	14_0903_02_30cm_scaffold_5_438	236	3.20E-22	42	218	45	233	0.775330396
14_0903_02_30cm_Bacteria_162_64_22	GH23	135	14_0903_02_30cm_scaffold_5_459	761	1.50E-25	6	118	618	749	0.82962963
14_0903_02_30cm_Bacteria_162_64_22	AA7	458	14_0903_02_30cm_scaffold_57_14	866	1.70E-19	12	187	135	307	0.38209607
14_0903_02_30cm_Bacteria_162_64_22	AA3	618	14_0903_02_30cm_scaffold_57_36	521	1.90E-53	90	398	3	519	0.498381877
14_0903_02_30cm_Bacteria_162_64_22	CE1	227	14_0903_02_30cm_scaffold_57_9	222	2.40E-29	6	208	13	201	0.889867841
14_0903_02_30cm_Bacteria_162_64_22	AA3	618	14_0903_02_30cm_scaffold_6_190	520	9.40E-47	87	406	9	514	0.51618123
14_0903_02_30cm_Bacteria_162_64_22	GH5_17	293	14_0903_02_30cm_scaffold_6_360	539	5.80E-41	20	290	247	507	0.921501706
14_0903_02_30cm_Bacteria_162_64_22	GH140	412	14_0903_02_30cm_scaffold_6_368	3160	3.20E-26	7	405	175	653	0.966019417
14_0903_02_30cm_Bacteria_162_64_22	GH23	135	14_0903_02_30cm_scaffold_73_66	216	1.40E-26	6	119	55	189	0.837037037
14_0903_02_30cm_Bacteria_162_64_22	CE8	288	14_0903_02_30cm_scaffold_77_18	1538	1.30E-34	2	240	529	770	0.826388889
14_0903_02_30cm_Bacteria_162_64_22	GH105	332	14_0903_02_30cm_scaffold_77_18	1538	2.80E-127	10	332	1192	1537	0.969879518
14_0903_02_30cm_Bacteria_162_64_22	CE12	210	14_0903_02_30cm_scaffold_77_18	1538	3.70E-43	1	209	971	1148	0.99047619
14_0903_02_30cm_Bacteria_162_64_22	GH43_10	262	14_0903_02_30cm_scaffold_77_18	1538	9.40E-73	4	262	24	302	0.984732824
14_0903_02_30cm_Bacteria_162_64_22	PL1_2	176	14_0903_02_30cm_scaffold_77_19	415	6.40E-49	2	166	70	253	0.931818182
14_0903_02_30cm_Bacteria_162_64_22	GH28	325	14_0903_02_30cm_scaffold_77_22	487	4.10E-81	9	306	96	461	0.913846154
14_0903_02_30cm_Bacteria_162_64_22	GH18	296	14_0903_02_30cm_scaffold_77_27	318	3.90E-18	4	198	8	235	0.655405405
14_0903_02_30cm_Bacteria_162_64_22	GH130	296	14_0903_02_30cm_scaffold_9_190	315	8.20E-92	2	295	9	308	0.989864865
14_0903_02_30cm_Bacteria_162_64_22	GH25	177	14_0903_02_30cm_scaffold_9_19	212	6.80E-31	10	170	17	172	0.903954802
14_0903_02_30cm_Bacteria_162_64_22	GH23	135	14_0903_02_30cm_scaffold_9_250	227	3.50E-33	14	122	73	180	0.8
14_0903_02_30cm_Bacteria_162_64_22	GH13_11	346	14_0903_02_30cm_scaffold_9_88	698	1.30E-157	1	346	176	527	0.997109827
14_1009_12_40cm_Bacteria_8709_66_12	GH15	361	14_1009_12_40cm_scaffold_1098_4	663	1.80E-85	7	358	276	643	0.972299169
14_1009_12_40cm_Bacteria_8709_66_12	AA3	618	14_1009_12_40cm_scaffold_128_103	544	8.10E-51	87	403	7	534	0.511326861
14_1009_12_40cm_Bacteria_8709_66_12	GH13_11	346	14_1009_12_40cm_scaffold_15594_1	698	1.90E-156	1	346	183	536	0.997109827
14_1009_12_40cm_Bacteria_8709_66_12	GH13_10	298	14_1009_12_40cm_scaffold_15594_2	580	6.20E-124	1	298	105	419	0.996644295
14_1009_12_40cm_Bacteria_8709_66_12	GH13_26	272	14_1009_12_40cm_scaffold_15594_3	819	5.70E-99	3	272	23	314	0.988970588
14_1009_12_40cm_Bacteria_8709_66_12	GH57	383	14_1009_12_40cm_scaffold_1659_23	1230	6.30E-94	1	317	7	452	0.825065274
14_1009_12_40cm_Bacteria_8709_66_12	GH57	383	14_1009_12_40cm_scaffold_1659_24	400	4.40E-37	7	312	8	313	0.796344648
14_1009_12_40cm_Bacteria_8709_66_12	CE14	124	14_1009_12_40cm_scaffold_16690_5	253	3.50E-30	1	124	9	127	0.991935484
14_1009_12_40cm_Bacteria_8709_66_12	GH2	752	14_1009_12_40cm_scaffold_1704_12	555	2.80E-101	26	412	14	434	0.513297872
14_1009_12_40cm_Bacteria_8709_66_12	GH15	361	14_1009_12_40cm_scaffold_1704_7	677	7.00E-85	3	360	293	653	0.988919668
14_1009_12_40cm_Bacteria_8709_66_12	GH1	429	14_1009_12_40cm_scaffold_1705_45	430	2.00E-120	3	428	24	427	0.990675991
14_1009_12_40cm_Bacteria_8709_66_12	GH77	494	14_1009_12_40cm_scaffold_171_28	555	2.20E-121	1	489	86	550	0.987854251
14_1009_12_40cm_Bacteria_8709_66_12	GH13_20	285	14_1009_12_40cm_scaffold_171_29	756	9.60E-69	1	283	368	653	0.989473684
14_1009_12_40cm_Bacteria_8709_66_12	GH15	361	14_1009_12_40cm_scaffold_171_30	596	4.60E-79	2	360	227	582	0.991689751
14_1009_12_40cm_Bacteria_8709_66_12	GH1	429	14_1009_12_40cm_scaffold_17408_e:493_1	360	2.30E-90	4	385	6	360	0.888111888
14_1009_12_40cm_Bacteria_8709_66_12	GH15	361	14_1009_12_40cm_scaffold_177_14	737	4.00E-83	9	359	269	621	0.969529086
14_1009_12_40cm_Bacteria_8709_66_12	GH38	269	14_1009_12_40cm_scaffold_19_106	894	6.20E-81	2	256	155	401	0.944237918
14_1009_12_40cm_Bacteria_8709_66_12	CE9	373	14_1009_12_40cm_scaffold_19_56	380	8.40E-110	16	373	19	371	0.957104558
14_1009_12_40cm_Bacteria_8709_66_12	GH3	216	14_1009_12_40cm_scaffold_19_58	474	2.00E-58	11	216	63	279	0.949074074
14_1009_12_40cm_Bacteria_8709_66_12	GH3	216	14_1009_12_40cm_scaffold_19_75	352	9.80E-37	50	216	134	310	0.768518519
14_1009_12_40cm_Bacteria_8709_66_12	GH55	740	14_1009_12_40cm_scaffold_19_81	616	1.30E-68	364	676	294	553	0.421621622
14_1009_12_40cm_Bacteria_8709_66_12	GH3	216	14_1009_12_40cm_scaffold_19_82	824	6.50E-67	4	216	39	251	0.981481481
14_1009_12_40cm_Bacteria_8709_66_12	CE4	130	14_1009_12_40cm_scaffold_208_e:270_27	312	3.50E-29	5	128	133	261	0.946153846
14_1009_12_40cm_Bacteria_8709_66_12	GH23	135	14_1009_12_40cm_scaffold_209_22	269	4.80E-19	7	113	151	257	0.785185185
14_1009_12_40cm_Bacteria_8709_66_12	CE10	341	14_1009_12_40cm_scaffold_209_53	1033	7.90E-20	81	335	414	656	0.744868035
14_1009_12_40cm_Bacteria_8709_66_12	CE14	124	14_1009_12_40cm_scaffold_22778_3	253	1.90E-32	1	124	9	127	0.991935484
14_1009_12_40cm_Bacteria_8709_66_12	GH43_37	231	14_1009_12_40cm_scaffold_2678_27	365	1.40E-32	4	228	62	303	0.96969697
14_1009_12_40cm_Bacteria_8709_66_12	GH65	372	14_1009_12_40cm_scaffold_273_e:472_25	845	9.50E-135	1	370	328	693	0.991935484
14_1009_12_40cm_Bacteria_8709_66_12	CE14	124	14_1009_12_40cm_scaffold_273_e:472_40	245	1.50E-30	1	117	17	124	0.935483871
14_1009_12_40cm_Bacteria_8709_66_12	CE10	341	14_1009_12_40cm_scaffold_283_8	325	1.10E-49	50	325	46	314	0.806451613
14_1009_12_40cm_Bacteria_8709_66_12	GH2	752	14_1009_12_40cm_scaffold_31693_3	722	7.70E-78	26	469	63	636	0.589095745
14_1009_12_40cm_Bacteria_8709_66_12	GH42	371	14_1009_12_40cm_scaffold_31884_3	639	2.00E-155	19	370	1	352	0.946091644
14_1009_12_40cm_Bacteria_8709_66_12	GH13_9	291	14_1009_12_40cm_scaffold_3549_2	639	7.90E-140	1	290	179	479	0.993127148
14_1009_12_40cm_Bacteria_8709_66_12	GH13_16	354	14_1009_12_40cm_scaffold_3549_3	1120	5.40E-183	2	354	47	400	0.994350282
14_1009_12_40cm_Bacteria_8709_66_12	GH13_3	238	14_1009_12_40cm_scaffold_3549_4	673	5.90E-105	11	236	226	451	0.945378151
14_1009_12_40cm_Bacteria_8709_66_12	AA7	458	14_1009_12_40cm_scaffold_373_69	456	1.10E-104	2	458	24	448	0.995633188
14_1009_12_40cm_Bacteria_8709_66_12	GH23	135	14_1009_12_40cm_scaffold_389_3	138	2.50E-26	12	122	15	128	0.814814815
14_1009_12_40cm_Bacteria_8709_66_12	GH44	514	14_1009_12_40cm_scaffold_455_16	574	3.70E-150	4	512	56	569	0.988326848
14_1009_12_40cm_Bacteria_8709_66_12	CE4	130	14_1009_12_40cm_scaffold_455_25	248	7.60E-26	8	123	63	191	0.884615385
14_1009_12_40cm_Bacteria_8709_66_12	GH2	752	14_1009_12_40cm_scaffold_489_e:285_41	874	1.40E-68	51	491	43	620	0.585106383
14_1009_12_40cm_Bacteria_8709_66_12	CE14	124	14_1009_12_40cm_scaffold_53_151	269	1.30E-43	1	124	5	136	0.991935484
14_1009_12_40cm_Bacteria_8709_66_12	GH13_30	369	14_1009_12_40cm_scaffold_547_45	519	3.00E-117	1	369	28	364	0.997289973
14_1009_12_40cm_Bacteria_8709_66_12	GH4	179	14_1009_12_40cm_scaffold_5907_e:206_11	293	4.40E-57	1	177	3	180	0.983240223
14_1009_12_40cm_Bacteria_8709_66_12	CE10	341	14_1009_12_40cm_scaffold_6041_3	658	1.30E-19	93	316	396	613	0.653958944
14_1009_12_40cm_Bacteria_8709_66_12	AA7	458	14_1009_12_40cm_scaffold_9178_e:462_16	457	1.10E-106	3	458	28	454	0.993449782
14_1009_09_20cm_Bacteria_7713_68_14	GH5	275	14_1009_09_20cm_scaffold_104_11	759	7.90E-35	7	233	30	319	0.821818182
14_1009_09_20cm_Bacteria_7713_68_14	GH109	126	14_1009_09_20cm_scaffold_104_21	439	8.30E-21	1	124	69	182	0.976190476
14_1009_09_20cm_Bacteria_7713_68_14	GH15	361	14_1009_09_20cm_scaffold_1091_18	668	3.80E-85	7	359	276	647	0.975069252
14_1009_09_20cm_Bacteria_7713_68_14	GH18	296	14_1009_09_20cm_scaffold_11_10	908	1.90E-29	35	288	103	417	0.85472973
14_1009_09_20cm_Bacteria_7713_68_14	AA7	458	14_1009_09_20cm_scaffold_1140_11	460	8.80E-102	2	458	33	457	0.995633188
14_1009_09_20cm_Bacteria_7713_68_14	GH18	296	14_1009_09_20cm_scaffold_120_9	479	1.30E-47	27	285	94	388	0.871621622
14_1009_09_20cm_Bacteria_7713_68_14	GH36	688	14_1009_09_20cm_scaffold_130_84	615	5.90E-39	244	528	157	430	0.412790698
14_1009_09_20cm_Bacteria_7713_68_14	GH1	429	14_1009_09_20cm_scaffold_130_94	390	1.10E-102	5	427	3	384	0.983682984
14_1009_09_20cm_Bacteria_7713_68_14	CE4	130	14_1009_09_20cm_scaffold_1325_21	350	3.70E-22	6	125	59	199	0.915384615
14_1009_09_20cm_Bacteria_7713_68_14	CE14	124	14_1009_09_20cm_scaffold_1325_9	244	3.10E-28	1	121	18	127	0.967741935
14_1009_09_20cm_Bacteria_7713_68_14	GH1	429	14_1009_09_20cm_scaffold_133_34	413	1.30E-110	3	427	5	408	0.988344988
14_1009_09_20cm_Bacteria_7713_68_14	CE1	227	14_1009_09_20cm_scaffold_1459_e:104_11	758	8.40E-17	8	218	396	600	0.925110132
14_1009_09_20cm_Bacteria_7713_68_14	GH5	275	14_1009_09_20cm_scaffold_154_26	413	2.00E-37	33	241	74	306	0.756363636
14_1009_09_20cm_Bacteria_7713_68_14	AA7	458	14_1009_09_20cm_scaffold_154_91	480	2.10E-16	17	204	39	234	0.408296943
14_1009_09_20cm_Bacteria_7713_68_14	CE10	341	14_1009_09_20cm_scaffold_16813_6	310	2.60E-83	25	335	11	307	0.909090909
14_1009_09_20cm_Bacteria_7713_68_14	GH23	135	14_1009_09_20cm_scaffold_1691_12	292	2.10E-20	11	109	178	276	0.725925926
14_1009_09_20cm_Bacteria_7713_68_14	GH38	269	14_1009_09_20cm_scaffold_191_22	1028	1.20E-86	3	255	252	512	0.936802974
14_1009_09_20cm_Bacteria_7713_68_14	GH38	269	14_1009_09_20cm_scaffold_191_38	1024	2.90E-56	2	260	226	477	0.959107807
14_1009_09_20cm_Bacteria_7713_68_14	GH2	752	14_1009_09_20cm_scaffold_1915_16	556	2.40E-106	25	469	13	521	0.590425532
14_1009_09_20cm_Bacteria_7713_68_14	GH13_11	346	14_1009_09_20cm_scaffold_1936_5	703	3.70E-155	1	346	179	532	0.997109827
14_1009_09_20cm_Bacteria_7713_68_14	GH23	135	14_1009_09_20cm_scaffold_210_11	227	1.20E-18	18	121	114	218	0.762962963
14_1009_09_20cm_Bacteria_7713_68_14	CE14	124	14_1009_09_20cm_scaffold_258_13	225	1.40E-29	1	124	18	133	0.991935484
14_1009_09_20cm_Bacteria_7713_68_14	GH15	361	14_1009_09_20cm_scaffold_3122_3	613	1.40E-75	4	360	237	597	0.986149584
14_1009_09_20cm_Bacteria_7713_68_14	AA7	458	14_1009_09_20cm_scaffold_3_122	466	8.90E-104	2	458	30	461	0.995633188
14_1009_09_20cm_Bacteria_7713_68_14	GH65	372	14_1009_09_20cm_scaffold_3_130	696	1.60E-53	4	368	295	644	0.978494624
14_1009_09_20cm_Bacteria_7713_68_14	GH57	383	14_1009_09_20cm_scaffold_3_15	637	4.00E-56	1	309	9	293	0.804177546
14_1009_09_20cm_Bacteria_7713_68_14	GH23	135	14_1009_09_20cm_scaffold_3163_4	220	1.70E-20	11	125	94	208	0.844444444
14_1009_09_20cm_Bacteria_7713_68_14	CE14	124	14_1009_09_20cm_scaffold_3_21	273	5.60E-47	2	124	6	136	0.983870968
14_1009_09_20cm_Bacteria_7713_68_14	GH42	371	14_1009_09_20cm_scaffold_370_77	643	5.10E-154	19	369	1	352	0.943396226
14_1009_09_20cm_Bacteria_7713_68_14	CE4	130	14_1009_09_20cm_scaffold_45_32	340	4.10E-36	5	127	145	274	0.938461538
14_1009_09_20cm_Bacteria_7713_68_14	GH3	216	14_1009_09_20cm_scaffold_45_59	353	5.40E-41	51	215	136	310	0.759259259
14_1009_09_20cm_Bacteria_7713_68_14	AA7	458	14_1009_09_20cm_scaffold_45_7	464	7.90E-106	3	458	33	459	0.993449782
14_1009_09_20cm_Bacteria_7713_68_14	GH63	570	14_1009_09_20cm_scaffold_45_97	427	4.40E-40	339	562	7	419	0.39122807
14_1009_09_20cm_Bacteria_7713_68_14	CE10	341	14_1009_09_20cm_scaffold_4658_23	681	5.60E-19	81	337	415	656	0.750733138
14_1009_09_20cm_Bacteria_7713_68_14	GH4	179	14_1009_09_20cm_scaffold_47_53	436	1.00E-55	1	176	5	181	0.977653631
14_1009_09_20cm_Bacteria_7713_68_14	GH43_30	266	14_1009_09_20cm_scaffold_47_66	315	2.40E-61	2	265	39	299	0.988721805
14_1009_09_20cm_Bacteria_7713_68_14	GH13_18	337	14_1009_09_20cm_scaffold_5309_6	571	3.90E-92	2	337	110	452	0.994065282
14_1009_09_20cm_Bacteria_7713_68_14	GH15	361	14_1009_09_20cm_scaffold_5442_3	620	6.20E-72	2	360	233	595	0.991689751
14_1009_09_20cm_Bacteria_7713_68_14	GH18	296	14_1009_09_20cm_scaffold_605_17	907	8.60E-30	48	282	121	415	0.790540541
14_1009_09_20cm_Bacteria_7713_68_14	GH2	752	14_1009_09_20cm_scaffold_613_4	904	2.00E-74	36	492	22	656	0.606382979
14_1009_09_20cm_Bacteria_7713_68_14	GH13_10	298	14_1009_09_20cm_scaffold_702_38	579	1.00E-90	2	298	122	423	0.993288591
14_1009_09_20cm_Bacteria_7713_68_14	GH5_29	338	14_1009_09_20cm_scaffold_7_31	594	1.00E-56	32	334	123	459	0.893491124
14_1009_09_20cm_Bacteria_7713_68_14	GH5	275	14_1009_09_20cm_scaffold_765_20	343	9.80E-23	6	234	11	321	0.829090909
14_1009_09_20cm_Bacteria_7713_68_14	GH13_26	272	14_1009_09_20cm_scaffold_77_8	833	1.90E-93	3	268	34	325	0.974264706
14_1009_09_20cm_Bacteria_7713_68_14	GH13_3	238	14_1009_09_20cm_scaffold_934_37	667	3.40E-110	8	238	228	460	0.966386555
14_1009_09_20cm_Bacteria_7713_68_14	GH13_16	354	14_1009_09_20cm_scaffold_934_38	1081	4.70E-185	2	354	30	383	0.994350282
14_1009_09_20cm_Bacteria_7713_68_14	GH13_9	291	14_1009_09_20cm_scaffold_934_39	636	1.20E-143	1	290	180	480	0.993127148
14_1009_09_20cm_Bacteria_7713_68_14	GH57	383	14_1009_09_20cm_scaffold_934_40	1239	2.60E-98	1	321	7	465	0.835509138
14_1009_09_20cm_Bacteria_7713_68_14	GH15	361	14_1009_09_20cm_scaffold_934_8	753	3.20E-75	9	359	280	637	0.969529086
14_0927_12_20cm_Bacteria_6328_66_16	CE4	130	14_0927_12_20cm_scaffold_116523_1	241	5.00E-27	4	124	78	223	0.923076923
14_0927_12_20cm_Bacteria_6328_66_16	GH18	296	14_0927_12_20cm_scaffold_1_174	892	5.40E-31	48	283	86	402	0.793918919
14_0927_12_20cm_Bacteria_6328_66_16	GH18	296	14_0927_12_20cm_scaffold_1_175	896	2.30E-31	34	282	85	404	0.837837838
14_0927_12_20cm_Bacteria_6328_66_16	GH5_40	282	14_0927_12_20cm_scaffold_1_203	898	2.00E-91	1	280	37	308	0.989361702
14_0927_12_20cm_Bacteria_6328_66_16	GH2	752	14_0927_12_20cm_scaffold_1_272	723	1.30E-80	24	480	61	654	0.606382979
14_0927_12_20cm_Bacteria_6328_66_16	GH13_3	238	14_0927_12_20cm_scaffold_13_128	674	3.40E-107	7	236	223	452	0.962184874
14_0927_12_20cm_Bacteria_6328_66_16	GH13_16	354	14_0927_12_20cm_scaffold_13_129	1135	5.70E-183	2	354	61	414	0.994350282
14_0927_12_20cm_Bacteria_6328_66_16	GH13_9	291	14_0927_12_20cm_scaffold_13_130	634	2.30E-139	1	290	182	482	0.993127148
14_0927_12_20cm_Bacteria_6328_66_16	GH15	361	14_0927_12_20cm_scaffold_13_138	677	9.40E-85	3	360	293	653	0.988919668
14_0927_12_20cm_Bacteria_6328_66_16	GH2	752	14_0927_12_20cm_scaffold_13_144	539	5.30E-97	27	401	3	409	0.497340426
14_0927_12_20cm_Bacteria_6328_66_16	GH1	429	14_0927_12_20cm_scaffold_13_155	419	2.20E-108	4	427	6	402	0.986013986
14_0927_12_20cm_Bacteria_6328_66_16	GH3	216	14_0927_12_20cm_scaffold_13_27	384	7.50E-46	5	215	104	326	0.972222222
14_0927_12_20cm_Bacteria_6328_66_16	CE4	130	14_0927_12_20cm_scaffold_1_331	323	2.10E-32	4	126	136	263	0.938461538
14_0927_12_20cm_Bacteria_6328_66_16	CE14	124	14_0927_12_20cm_scaffold_13_45	253	5.30E-32	1	124	9	127	0.991935484
14_0927_12_20cm_Bacteria_6328_66_16	CE1	227	14_0927_12_20cm_scaffold_138598_2	483	1.70E-21	5	181	244	437	0.775330396
14_0927_12_20cm_Bacteria_6328_66_16	AA3	618	14_0927_12_20cm_scaffold_1462_7	778	1.70E-36	89	398	41	576	0.5
14_0927_12_20cm_Bacteria_6328_66_16	GH36	688	14_0927_12_20cm_scaffold_17795_4	480	2.00E-42	269	528	203	465	0.376453488
14_0927_12_20cm_Bacteria_6328_66_16	GH23	135	14_0927_12_20cm_scaffold_18_107	265	6.00E-20	6	116	146	256	0.814814815
14_0927_12_20cm_Bacteria_6328_66_16	GH13_11	346	14_0927_12_20cm_scaffold_18_43	702	2.80E-156	1	346	183	536	0.997109827
14_0927_12_20cm_Bacteria_6328_66_16	GH13_10	298	14_0927_12_20cm_scaffold_18_44	580	8.40E-125	1	298	105	419	0.996644295
14_0927_12_20cm_Bacteria_6328_66_16	GH13_26	272	14_0927_12_20cm_scaffold_18_45	804	1.60E-98	3	272	8	299	0.988970588
14_0927_12_20cm_Bacteria_6328_66_16	AA7	458	14_0927_12_20cm_scaffold_1_87	454	6.00E-17	17	192	40	222	0.38209607
14_0927_12_20cm_Bacteria_6328_66_16	GH25	177	14_0927_12_20cm_scaffold_22551_8	90	4.90E-18	2	91	7	89	0.502824859
14_0927_12_20cm_Bacteria_6328_66_16	GH1	429	14_0927_12_20cm_scaffold_247_e:1376_43	413	6.00E-121	2	427	2	405	0.990675991
14_0927_12_20cm_Bacteria_6328_66_16	CE10	341	14_0927_12_20cm_scaffold_247_e:1376_9	1074	1.90E-19	67	337	399	655	0.791788856
14_0927_12_20cm_Bacteria_6328_66_16	GH57	383	14_0927_12_20cm_scaffold_26_103	398	3.90E-36	12	311	17	310	0.780678851
14_0927_12_20cm_Bacteria_6328_66_16	GH57	383	14_0927_12_20cm_scaffold_26_104	1226	1.80E-93	1	317	7	452	0.825065274
14_0927_12_20cm_Bacteria_6328_66_16	GH15	361	14_0927_12_20cm_scaffold_26_84	737	3.10E-83	9	359	269	621	0.969529086
14_0927_12_20cm_Bacteria_6328_66_16	CE10	341	14_0927_12_20cm_scaffold_27953_4	607	2.20E-25	71	319	349	582	0.727272727
14_0927_12_20cm_Bacteria_6328_66_16	CE4	130	14_0927_12_20cm_scaffold_2815_27	345	2.80E-21	4	124	56	275	0.923076923
14_0927_12_20cm_Bacteria_6328_66_16	PL9	374	14_0927_12_20cm_scaffold_2815_39	1200	1.20E-19	13	224	740	952	0.564171123
14_0927_12_20cm_Bacteria_6328_66_16	GH25	177	14_0927_12_20cm_scaffold_29382_3	315	2.50E-24	1	172	6	167	0.966101695
14_0927_12_20cm_Bacteria_6328_66_16	CE10	341	14_0927_12_20cm_scaffold_30816_e:2706_2	258	9.60E-21	121	316	49	242	0.571847507
14_0927_12_20cm_Bacteria_6328_66_16	CE10	341	14_0927_12_20cm_scaffold_3_115	661	2.10E-21	89	337	399	657	0.727272727
14_0927_12_20cm_Bacteria_6328_66_16	GH1	429	14_0927_12_20cm_scaffold_3_176	467	3.60E-58	11	217	13	224	0.48018648
14_0927_12_20cm_Bacteria_6328_66_16	AA3	618	14_0927_12_20cm_scaffold_3_179	572	4.80E-48	87	399	4	565	0.504854369
14_0927_12_20cm_Bacteria_6328_66_16	AA3	618	14_0927_12_20cm_scaffold_3_180	517	1.50E-48	84	396	9	514	0.504854369
14_0927_12_20cm_Bacteria_6328_66_16	GH4	179	14_0927_12_20cm_scaffold_3_195	440	1.10E-57	1	178	9	187	0.988826816
14_0927_12_20cm_Bacteria_6328_66_16	CE14	124	14_0927_12_20cm_scaffold_31998_2	223	3.70E-15	2	115	1	107	0.911290323
14_0927_12_20cm_Bacteria_6328_66_16	GH42	371	14_0927_12_20cm_scaffold_3_201	645	1.10E-160	14	370	2	358	0.959568733
14_0927_12_20cm_Bacteria_6328_66_16	AA4	522	14_0927_12_20cm_scaffold_3_225	476	1.30E-20	55	249	42	227	0.37164751
14_0927_12_20cm_Bacteria_6328_66_16	GH44	514	14_0927_12_20cm_scaffold_3_249	575	8.00E-141	4	510	61	569	0.984435798
14_0927_12_20cm_Bacteria_6328_66_16	CE9	373	14_0927_12_20cm_scaffold_3_293	358	6.30E-102	8	373	3	352	0.978552279
14_0927_12_20cm_Bacteria_6328_66_16	GH38	269	14_0927_12_20cm_scaffold_3_319	878	1.40E-85	1	255	154	400	0.944237918
14_0927_12_20cm_Bacteria_6328_66_16	GH3	216	14_0927_12_20cm_scaffold_3_334	824	9.60E-71	4	216	39	251	0.981481481
14_0927_12_20cm_Bacteria_6328_66_16	GH55	740	14_0927_12_20cm_scaffold_3_335	624	7.00E-67	375	675	311	559	0.405405405
14_0927_12_20cm_Bacteria_6328_66_16	GH130	296	14_0927_12_20cm_scaffold_35_12	402	2.10E-79	45	294	148	397	0.841216216
14_0927_12_20cm_Bacteria_6328_66_16	PL9_2	373	14_0927_12_20cm_scaffold_35_20	495	1.30E-16	5	346	72	400	0.914209115
14_0927_12_20cm_Bacteria_6328_66_16	AA7	458	14_0927_12_20cm_scaffold_35_46	461	9.40E-101	2	458	25	449	0.995633188
14_0927_12_20cm_Bacteria_6328_66_16	GH15	361	14_0927_12_20cm_scaffold_3_55	668	5.20E-81	3	360	302	654	0.988919668
14_0927_12_20cm_Bacteria_6328_66_16	GH13_20	285	14_0927_12_20cm_scaffold_3_56	773	8.00E-71	1	283	385	670	0.989473684
14_0927_12_20cm_Bacteria_6328_66_16	GH77	494	14_0927_12_20cm_scaffold_3_57	558	8.60E-124	1	488	89	552	0.98582996
14_0927_12_20cm_Bacteria_6328_66_16	CE10	341	14_0927_12_20cm_scaffold_39267_4	242	8.20E-22	120	316	32	226	0.574780059
14_0927_12_20cm_Bacteria_6328_66_16	GH2	752	14_0927_12_20cm_scaffold_4_140	876	2.10E-72	50	491	43	622	0.58643617
14_0927_12_20cm_Bacteria_6328_66_16	CE14	124	14_0927_12_20cm_scaffold_4_21	245	1.60E-31	1	117	17	124	0.935483871
14_0927_12_20cm_Bacteria_6328_66_16	AA7	458	14_0927_12_20cm_scaffold_4_270	457	5.30E-105	3	458	28	454	0.993449782
14_0927_12_20cm_Bacteria_6328_66_16	CE14	124	14_0927_12_20cm_scaffold_44176_4	288	5.00E-47	1	124	7	142	0.991935484
14_0927_12_20cm_Bacteria_6328_66_16	GH65	372	14_0927_12_20cm_scaffold_4_7	834	7.10E-134	1	370	328	693	0.991935484
14_0927_12_20cm_Bacteria_6328_66_16	CE10	341	14_0927_12_20cm_scaffold_49_82	584	4.30E-15	93	330	355	579	0.695014663
14_0927_12_20cm_Bacteria_6328_66_16	GH43_37	231	14_0927_12_20cm_scaffold_49_90	369	2.40E-36	4	227	64	304	0.965367965
14_0927_12_20cm_Bacteria_6328_66_16	CE14	124	14_0927_12_20cm_scaffold_5_263	269	4.80E-45	1	124	5	136	0.991935484
14_0927_12_20cm_Bacteria_6328_66_16	GH15	361	14_0927_12_20cm_scaffold_5_290	663	3.20E-84	7	358	276	643	0.972299169
14_0927_12_20cm_Bacteria_6328_66_16	GH15	361	14_0927_12_20cm_scaffold_5_83	1105	2.30E-82	2	360	350	746	0.991689751
14_0927_12_20cm_Bacteria_6328_66_16	CE10	341	14_0927_12_20cm_scaffold_58_45	646	1.70E-22	81	316	387	614	0.68914956
14_0927_12_20cm_Bacteria_6328_66_16	GH133	372	14_0927_12_20cm_scaffold_81132_1	662	4.40E-113	7	371	302	652	0.978494624
14_0927_12_20cm_Bacteria_6328_66_16	GH23	135	14_0927_12_20cm_scaffold_93_8	203	3.60E-26	11	124	79	195	0.837037037
14_0927_05_40cm_Bacteria_2305_68_11	GH18	296	14_0927_05_40cm_scaffold_1022_12	803	1.80E-32	35	282	83	399	0.834459459
14_0927_05_40cm_Bacteria_2305_68_11	GH109	126	14_0927_05_40cm_scaffold_1022_8	353	1.90E-20	2	123	3	114	0.96031746
14_0927_05_40cm_Bacteria_2305_68_11	GH23	135	14_0927_05_40cm_scaffold_1129_37	267	1.00E-17	5	102	147	242	0.718518519
14_0927_05_40cm_Bacteria_2305_68_11	CE10	341	14_0927_05_40cm_scaffold_1129_6	1043	2.40E-18	68	336	400	654	0.785923754
14_0927_05_40cm_Bacteria_2305_68_11	GH3	216	14_0927_05_40cm_scaffold_12035_e:1350_3	391	3.50E-44	5	215	110	332	0.972222222
14_0927_05_40cm_Bacteria_2305_68_11	CE10	341	14_0927_05_40cm_scaffold_1402_26	658	1.30E-20	84	311	390	609	0.66568915
14_0927_05_40cm_Bacteria_2305_68_11	GH15	361	14_0927_05_40cm_scaffold_14101_e:197.2_1	268	1.30E-64	105	360	4	244	0.706371191
14_0927_05_40cm_Bacteria_2305_68_11	GH65	372	14_0927_05_40cm_scaffold_141_18	838	5.20E-136	1	370	328	693	0.991935484
14_0927_05_40cm_Bacteria_2305_68_11	CE14	124	14_0927_05_40cm_scaffold_141_7	245	1.30E-30	1	117	17	124	0.935483871
14_0927_05_40cm_Bacteria_2305_68_11	GH18	296	14_0927_05_40cm_scaffold_1753_5	1094	4.20E-33	40	280	97	446	0.810810811
14_0927_05_40cm_Bacteria_2305_68_11	GH2	752	14_0927_05_40cm_scaffold_2086_9	876	7.30E-77	49	491	42	622	0.587765957
14_0927_05_40cm_Bacteria_2305_68_11	GH13_3	238	14_0927_05_40cm_scaffold_2333_10	667	1.50E-101	11	236	222	447	0.945378151
14_0927_05_40cm_Bacteria_2305_68_11	GH13_16	354	14_0927_05_40cm_scaffold_2333_11	1121	5.20E-184	2	354	48	401	0.994350282
14_0927_05_40cm_Bacteria_2305_68_11	GH13_9	291	14_0927_05_40cm_scaffold_2333_12	639	2.90E-138	1	290	181	481	0.993127148
14_0927_05_40cm_Bacteria_2305_68_11	GH15	361	14_0927_05_40cm_scaffold_2486_13	664	8.50E-85	7	359	276	644	0.975069252
14_0927_05_40cm_Bacteria_2305_68_11	AA7	458	14_0927_05_40cm_scaffold_26677_1	398	1.80E-93	3	380	25	392	0.823144105
14_0927_05_40cm_Bacteria_2305_68_11	GH109	126	14_0927_05_40cm_scaffold_2911_8	511	7.60E-15	1	123	181	293	0.968253968
14_0927_05_40cm_Bacteria_2305_68_11	GH15	361	14_0927_05_40cm_scaffold_349_5	662	1.90E-81	2	360	293	648	0.991689751
14_0927_05_40cm_Bacteria_2305_68_11	GH13_20	285	14_0927_05_40cm_scaffold_349_6	735	4.50E-69	1	283	347	632	0.989473684
14_0927_05_40cm_Bacteria_2305_68_11	GH77	494	14_0927_05_40cm_scaffold_349_7	502	4.50E-126	1	481	33	489	0.971659919
14_0927_05_40cm_Bacteria_2305_68_11	GH13_11	346	14_0927_05_40cm_scaffold_3703_2	698	5.40E-157	1	346	179	532	0.997109827
14_0927_05_40cm_Bacteria_2305_68_11	GH13_10	298	14_0927_05_40cm_scaffold_3703_3	518	3.00E-121	1	298	81	395	0.996644295
14_0927_05_40cm_Bacteria_2305_68_11	GH13_26	272	14_0927_05_40cm_scaffold_3703_4	821	9.30E-95	5	272	25	314	0.981617647
14_0927_05_40cm_Bacteria_2305_68_11	GH15	361	14_0927_05_40cm_scaffold_37352_2	737	2.60E-81	11	359	271	621	0.96398892
14_0927_05_40cm_Bacteria_2305_68_11	GH5_29	338	14_0927_05_40cm_scaffold_405_61	554	4.30E-53	1	334	60	437	0.985207101
14_0927_05_40cm_Bacteria_2305_68_11	CE9	373	14_0927_05_40cm_scaffold_4109_2	377	3.70E-111	16	373	16	368	0.957104558
14_0927_05_40cm_Bacteria_2305_68_11	GH3	216	14_0927_05_40cm_scaffold_4109_4	459	5.20E-58	10	215	61	278	0.949074074
14_0927_05_40cm_Bacteria_2305_68_11	GH1	429	14_0927_05_40cm_scaffold_4886_10	412	1.40E-111	4	426	6	401	0.983682984
14_0927_05_40cm_Bacteria_2305_68_11	CE14	124	14_0927_05_40cm_scaffold_4927_e:834_8	253	3.30E-30	1	124	9	127	0.991935484
14_0927_05_40cm_Bacteria_2305_68_11	GH42	371	14_0927_05_40cm_scaffold_578_13	639	1.10E-157	19	369	1	351	0.943396226
14_0927_05_40cm_Bacteria_2305_68_11	GH4	179	14_0927_05_40cm_scaffold_578_17	437	7.40E-57	1	177	5	182	0.983240223
14_0927_05_40cm_Bacteria_2305_68_11	GH13_30	369	14_0927_05_40cm_scaffold_578_20	518	5.70E-115	1	369	28	364	0.997289973
14_0927_05_40cm_Bacteria_2305_68_11	GH38	269	14_0927_05_40cm_scaffold_578_6	829	6.00E-83	2	259	163	412	0.955390335
14_0927_05_40cm_Bacteria_2305_68_11	GH1	429	14_0927_05_40cm_scaffold_633_6	465	1.40E-156	5	426	3	460	0.981351981
14_0927_05_40cm_Bacteria_2305_68_11	AA7	458	14_0927_05_40cm_scaffold_645_12	454	3.80E-20	17	211	40	239	0.423580786
14_0927_05_40cm_Bacteria_2305_68_11	AA7	458	14_0927_05_40cm_scaffold_657_e:431_20	460	2.30E-93	10	458	33	448	0.978165939
14_0927_05_40cm_Bacteria_2305_68_11	CE14	124	14_0927_05_40cm_scaffold_829_21	269	9.70E-45	1	124	5	136	0.991935484
14_0927_05_40cm_Bacteria_2305_68_11	GH57	383	14_0927_05_40cm_scaffold_884_22	743	2.20E-92	1	317	7	452	0.825065274
14_0927_05_40cm_Bacteria_2305_68_11	GH1	429	14_0927_05_40cm_scaffold_907_34	423	3.40E-120	2	427	15	418	0.990675991
14_0919_02_20cm_Betaproteobacteria_5881_65_14	CE11	271	14_0919_02_20cm_scaffold_0_124	306	4.50E-114	1	269	4	274	0.988929889
14_0919_02_20cm_Betaproteobacteria_5881_65_14	GH15	361	14_0919_02_20cm_scaffold_0_44	596	3.20E-78	5	360	223	584	0.983379501
14_0919_02_20cm_Betaproteobacteria_5881_65_14	AA7	458	14_0919_02_20cm_scaffold_0_61	495	9.80E-17	12	208	48	249	0.427947598
14_0919_02_20cm_Betaproteobacteria_5881_65_14	GH3	216	14_0919_02_20cm_scaffold_1081_9	337	3.40E-55	5	216	52	282	0.976851852
14_0919_02_20cm_Betaproteobacteria_5881_65_14	PL22	265	14_0919_02_20cm_scaffold_1102_12	428	2.30E-17	135	241	281	387	0.4
14_0919_02_20cm_Betaproteobacteria_5881_65_14	CE10	341	14_0919_02_20cm_scaffold_115_149	321	5.50E-37	76	337	58	313	0.765395894
14_0919_02_20cm_Betaproteobacteria_5881_65_14	CE10	341	14_0919_02_20cm_scaffold_115_32	283	4.20E-34	78	309	19	254	0.677419355
14_0919_02_20cm_Betaproteobacteria_5881_65_14	GH103	295	14_0919_02_20cm_scaffold_130_44	342	5.00E-92	6	294	31	322	0.976271186
14_0919_02_20cm_Betaproteobacteria_5881_65_14	CE3	194	14_0919_02_20cm_scaffold_130_54	205	4.90E-16	3	190	22	192	0.963917526
14_0919_02_20cm_Betaproteobacteria_5881_65_14	GH23	135	14_0919_02_20cm_scaffold_1354_7	211	1.70E-19	10	97	89	176	0.644444444
14_0919_02_20cm_Betaproteobacteria_5881_65_14	PL12_3	143	14_0919_02_20cm_scaffold_142_10	647	1.50E-56	1	143	405	551	0.993006993
14_0919_02_20cm_Betaproteobacteria_5881_65_14	GH23	135	14_0919_02_20cm_scaffold_18_16	653	1.20E-24	15	121	487	612	0.785185185
14_0919_02_20cm_Betaproteobacteria_5881_65_14	GH23	135	14_0919_02_20cm_scaffold_201_11	231	8.60E-18	15	124	113	214	0.807407407
14_0919_02_20cm_Betaproteobacteria_5881_65_14	AA4	522	14_0919_02_20cm_scaffold_201_24	464	3.60E-21	54	250	45	232	0.375478927
14_0919_02_20cm_Betaproteobacteria_5881_65_14	AA3	618	14_0919_02_20cm_scaffold_214_30	587	6.20E-47	89	404	7	581	0.509708738
14_0919_02_20cm_Betaproteobacteria_5881_65_14	AA3	618	14_0919_02_20cm_scaffold_214_32	587	5.90E-48	88	404	6	581	0.511326861
14_0919_02_20cm_Betaproteobacteria_5881_65_14	GH23	135	14_0919_02_20cm_scaffold_23_37	527	8.40E-23	2	122	149	286	0.888888889
14_0919_02_20cm_Betaproteobacteria_5881_65_14	CE1	227	14_0919_02_20cm_scaffold_252_21	368	1.10E-33	7	208	33	348	0.885462555
14_0919_02_20cm_Betaproteobacteria_5881_65_14	CE4	130	14_0919_02_20cm_scaffold_26_35	284	3.20E-28	6	126	90	213	0.923076923
14_0919_02_20cm_Betaproteobacteria_5881_65_14	AA3	618	14_0919_02_20cm_scaffold_283_19	523	5.60E-49	86	400	2	516	0.508090615
14_0919_02_20cm_Betaproteobacteria_5881_65_14	GH102	157	14_0919_02_20cm_scaffold_293_7	398	4.30E-63	1	157	130	286	0.993630573
14_0919_02_20cm_Betaproteobacteria_5881_65_14	CE10	341	14_0919_02_20cm_scaffold_372_32	282	3.30E-26	65	210	38	186	0.425219941
14_0919_02_20cm_Betaproteobacteria_5881_65_14	GH19	231	14_0919_02_20cm_scaffold_40_81	212	2.00E-34	47	199	27	194	0.658008658
14_0919_02_20cm_Betaproteobacteria_5881_65_14	CE10	341	14_0919_02_20cm_scaffold_4562_20	309	3.40E-39	67	278	57	249	0.618768328
14_0919_02_20cm_Betaproteobacteria_5881_65_14	CE10	341	14_0919_02_20cm_scaffold_49_34	372	1.80E-41	42	337	92	369	0.865102639
14_0919_02_20cm_Betaproteobacteria_5881_65_14	GH33	342	14_0919_02_20cm_scaffold_49_84	386	1.20E-15	24	337	67	375	0.915204678
14_0919_02_20cm_Betaproteobacteria_5881_65_14	CE4	130	14_0919_02_20cm_scaffold_6_52	285	5.40E-23	22	127	39	148	0.807692308
14_0919_02_20cm_Betaproteobacteria_5881_65_14	CE10	341	14_0919_02_20cm_scaffold_684_33	325	5.60E-75	22	334	14	313	0.914956012
14_0919_02_20cm_Betaproteobacteria_5881_65_14	AA12	401	14_0919_02_20cm_scaffold_9412_4	414	4.40E-18	11	399	71	406	0.967581047
14_0903_13_30cm_Bacteria_4817_57_14	CE4	130	14_0903_13_30cm_scaffold_10017671_2	296	2.20E-22	21	127	41	151	0.815384615
14_0903_13_30cm_Bacteria_4817_57_14	GH23	135	14_0903_13_30cm_scaffold_1045930_124	289	4.20E-34	10	123	144	256	0.837037037
14_0903_13_30cm_Bacteria_4817_57_14	GH36	688	14_0903_13_30cm_scaffold_1045930_1	619	7.20E-39	123	552	20	460	0.623546512
14_0903_13_30cm_Bacteria_4817_57_14	GH20	337	14_0903_13_30cm_scaffold_1059056_31	729	6.10E-36	14	335	204	503	0.952522255
14_0903_13_30cm_Bacteria_4817_57_14	GH28	325	14_0903_13_30cm_scaffold_1059056_41	546	3.40E-87	5	319	78	462	0.966153846
14_0903_13_30cm_Bacteria_4817_57_14	GH20	337	14_0903_13_30cm_scaffold_1059056_46	698	3.90E-38	14	335	169	463	0.952522255
14_0903_13_30cm_Bacteria_4817_57_14	GH109	126	14_0903_13_30cm_scaffold_10644257_10	377	8.50E-17	1	119	7	117	0.936507937
14_0903_13_30cm_Bacteria_4817_57_14	GH5_18	282	14_0903_13_30cm_scaffold_1080111_10	417	1.80E-52	2	282	69	337	0.992907801
14_0903_13_30cm_Bacteria_4817_57_14	AA3	618	14_0903_13_30cm_scaffold_1104055_11	563	2.40E-50	87	402	4	558	0.509708738
14_0903_13_30cm_Bacteria_4817_57_14	CE9	373	14_0903_13_30cm_scaffold_1104055_25	452	8.00E-129	1	373	65	448	0.997319035
14_0903_13_30cm_Bacteria_4817_57_14	CE10	341	14_0903_13_30cm_scaffold_11121998_12	658	1.50E-27	63	316	393	633	0.741935484
14_0903_13_30cm_Bacteria_4817_57_14	PL9_2	373	14_0903_13_30cm_scaffold_11616418_21	505	6.80E-147	7	371	22	394	0.975871314
14_0903_13_30cm_Bacteria_4817_57_14	GH36	688	14_0903_13_30cm_scaffold_11616418_23	617	7.60E-47	260	526	285	552	0.386627907
14_0903_13_30cm_Bacteria_4817_57_14	GH5_19	277	14_0903_13_30cm_scaffold_11616418_9	764	3.10E-48	3	274	98	376	0.97833935
14_0903_13_30cm_Bacteria_4817_57_14	GH2	752	14_0903_13_30cm_scaffold_1167356_14	839	1.10E-115	23	488	54	639	0.618351064
14_0903_13_30cm_Bacteria_4817_57_14	GH42	371	14_0903_13_30cm_scaffold_1167356_15	728	7.30E-115	2	370	57	437	0.991913747
14_0903_13_30cm_Bacteria_4817_57_14	GH35	307	14_0903_13_30cm_scaffold_1167356_16	560	9.90E-15	1	171	58	261	0.553745928
14_0903_13_30cm_Bacteria_4817_57_14	CE4	130	14_0903_13_30cm_scaffold_122680_1	370	1.50E-22	4	121	103	308	0.9
14_0903_13_30cm_Bacteria_4817_57_14	GH109	126	14_0903_13_30cm_scaffold_122680_30	251	1.50E-18	1	114	35	139	0.896825397
14_0903_13_30cm_Bacteria_4817_57_14	CE4	130	14_0903_13_30cm_scaffold_122680_5	331	2.50E-32	6	127	84	290	0.930769231
14_0903_13_30cm_Bacteria_4817_57_14	GH42	371	14_0903_13_30cm_scaffold_12829309_2	736	4.70E-70	11	370	56	431	0.967654987
14_0903_13_30cm_Bacteria_4817_57_14	CE14	124	14_0903_13_30cm_scaffold_12829309_4	276	6.00E-15	1	124	52	161	0.991935484
14_0903_13_30cm_Bacteria_4817_57_14	CE4	130	14_0903_13_30cm_scaffold_12829309_7	337	3.30E-20	10	127	69	209	0.9
14_0903_13_30cm_Bacteria_4817_57_14	CE4	130	14_0903_13_30cm_scaffold_1315376_5	296	2.10E-23	21	127	41	151	0.815384615
14_0903_13_30cm_Bacteria_4817_57_14	CE14	124	14_0903_13_30cm_scaffold_1325826_3	457	1.00E-15	1	116	44	160	0.927419355
14_0903_13_30cm_Bacteria_4817_57_14	AA12	401	14_0903_13_30cm_scaffold_13642467_5	552	4.90E-15	14	216	200	395	0.503740648
14_0903_13_30cm_Bacteria_4817_57_14	AA7	458	14_0903_13_30cm_scaffold_1580899_15	493	2.80E-21	13	184	41	219	0.373362445
14_0903_13_30cm_Bacteria_4817_57_14	CE10	341	14_0903_13_30cm_scaffold_1628285_125	312	3.00E-35	80	335	63	308	0.747800587
14_0903_13_30cm_Bacteria_4817_57_14	GH3	216	14_0903_13_30cm_scaffold_1628285_71	634	1.50E-64	4	215	115	343	0.976851852
14_0903_13_30cm_Bacteria_4817_57_14	GH130	296	14_0903_13_30cm_scaffold_1630114_9	328	2.20E-96	2	295	14	313	0.989864865
14_0903_13_30cm_Bacteria_4817_57_14	GH29	346	14_0903_13_30cm_scaffold_1630757_1	419	1.10E-100	27	346	39	374	0.921965318
14_0903_13_30cm_Bacteria_4817_57_14	AA5	1281	14_0903_13_30cm_scaffold_1630757_15	707	3.60E-128	557	1058	29	538	0.391100703
14_0903_13_30cm_Bacteria_4817_57_14	AA7	458	14_0903_13_30cm_scaffold_1630757_e:36905_9	296	4.70E-85	3	241	31	267	0.519650655
14_0903_13_30cm_Bacteria_4817_57_14	GH38	269	14_0903_13_30cm_scaffold_1747601_56	1182	1.90E-54	2	255	37	311	0.940520446
14_0903_13_30cm_Bacteria_4817_57_14	CE10	341	14_0903_13_30cm_scaffold_1747640_17	657	4.10E-26	53	338	387	653	0.835777126
14_0903_13_30cm_Bacteria_4817_57_14	GH29	346	14_0903_13_30cm_scaffold_1801042_10	515	4.80E-108	15	346	33	395	0.956647399
14_0903_13_30cm_Bacteria_4817_57_14	GH13_26	272	14_0903_13_30cm_scaffold_1801042_33	957	3.00E-47	3	146	27	180	0.525735294
14_0903_13_30cm_Bacteria_4817_57_14	GH57	383	14_0903_13_30cm_scaffold_1801042_34	808	5.40E-61	15	300	41	328	0.744125326
14_0903_13_30cm_Bacteria_4817_57_14	GH13_10	298	14_0903_13_30cm_scaffold_1801042_35	623	4.10E-125	1	298	129	443	0.996644295
14_0903_13_30cm_Bacteria_4817_57_14	GH144	404	14_0903_13_30cm_scaffold_1801042_37	438	1.20E-114	4	402	43	429	0.985148515
14_0903_13_30cm_Bacteria_4817_57_14	GH39	431	14_0903_13_30cm_scaffold_1836567_10	613	2.30E-23	61	293	106	343	0.538283063
14_0903_13_30cm_Bacteria_4817_57_14	CE4	130	14_0903_13_30cm_scaffold_1854742_13	522	1.80E-25	8	123	288	413	0.884615385
14_0903_13_30cm_Bacteria_4817_57_14	GH16	189	14_0903_13_30cm_scaffold_1854742_5	222	3.70E-15	12	175	33	195	0.862433862
14_0903_13_30cm_Bacteria_4817_57_14	AA5	1281	14_0903_13_30cm_scaffold_1854742_6	595	4.90E-126	556	1039	42	566	0.37704918
14_0903_13_30cm_Bacteria_4817_57_14	GH37	491	14_0903_13_30cm_scaffold_1883991_2	266	4.70E-84	253	489	13	245	0.480651731
14_0903_13_30cm_Bacteria_4817_57_14	GH37	491	14_0903_13_30cm_scaffold_1883991_3	305	1.30E-62	71	255	92	273	0.374745418
14_0903_13_30cm_Bacteria_4817_57_14	GH74	233	14_0903_13_30cm_scaffold_209781_40	1135	5.40E-16	41	130	272	363	0.381974249
14_0903_13_30cm_Bacteria_4817_57_14	GH32	293	14_0903_13_30cm_scaffold_2112590_6	506	2.50E-93	1	293	40	352	0.996587031
14_0903_13_30cm_Bacteria_4817_57_14	GH29	346	14_0903_13_30cm_scaffold_2173089_22	544	7.80E-116	16	346	59	429	0.953757225
14_0903_13_30cm_Bacteria_4817_57_14	GH29	346	14_0903_13_30cm_scaffold_2173089_25	523	1.50E-103	21	345	55	402	0.936416185
14_0903_13_30cm_Bacteria_4817_57_14	GH29	346	14_0903_13_30cm_scaffold_2173089_36	531	1.00E-76	33	346	70	409	0.904624277
14_0903_13_30cm_Bacteria_4817_57_14	GH141	527	14_0903_13_30cm_scaffold_2173089_38	753	1.30E-82	2	522	32	573	0.986717268
14_0903_13_30cm_Bacteria_4817_57_14	GH36	688	14_0903_13_30cm_scaffold_2184399_14	744	1.90E-234	1	686	40	723	0.995639535
14_0903_13_30cm_Bacteria_4817_57_14	GH95	722	14_0903_13_30cm_scaffold_2184399_15	377	3.90E-45	413	711	16	332	0.412742382
14_0903_13_30cm_Bacteria_4817_57_14	GH30_5	424	14_0903_13_30cm_scaffold_2184399_3	512	1.40E-124	2	423	32	504	0.992924528
14_0903_13_30cm_Bacteria_4817_57_14	GH5_13	275	14_0903_13_30cm_scaffold_2218300_18	380	3.10E-124	1	275	55	332	0.996363636
14_0903_13_30cm_Bacteria_4817_57_14	CE10	341	14_0903_13_30cm_scaffold_2218300_28	664	2.10E-33	80	321	410	640	0.706744868
14_0903_13_30cm_Bacteria_4817_57_14	GH127	524	14_0903_13_30cm_scaffold_2218300_29	610	8.10E-44	197	522	237	553	0.620229008
14_0903_13_30cm_Bacteria_4817_57_14	GH3	216	14_0903_13_30cm_scaffold_2218300_30	177	1.00E-39	4	114	62	173	0.509259259
14_0903_13_30cm_Bacteria_4817_57_14	GH23	135	14_0903_13_30cm_scaffold_2218300_7	700	3.40E-28	15	124	563	692	0.807407407
14_0903_13_30cm_Bacteria_4817_57_14	GH109	126	14_0903_13_30cm_scaffold_2257320_31	451	1.30E-16	1	123	48	162	0.968253968
14_0903_13_30cm_Bacteria_4817_57_14	CE10	341	14_0903_13_30cm_scaffold_2281205_1	199	8.60E-32	124	298	2	166	0.51026393
14_0903_13_30cm_Bacteria_4817_57_14	GH36	688	14_0903_13_30cm_scaffold_2293509_1	545	2.70E-42	289	533	7	248	0.354651163
14_0903_13_30cm_Bacteria_4817_57_14	CE10	341	14_0903_13_30cm_scaffold_230839_6	722	4.20E-15	66	323	456	703	0.753665689
14_0903_13_30cm_Bacteria_4817_57_14	GH109	126	14_0903_13_30cm_scaffold_2311091_3	352	6.90E-18	1	125	20	135	0.984126984
14_0903_13_30cm_Bacteria_4817_57_14	GH18	296	14_0903_13_30cm_scaffold_2323167_66	1173	1.30E-24	69	280	193	420	0.712837838
14_0903_13_30cm_Bacteria_4817_57_14	CE4	130	14_0903_13_30cm_scaffold_2323167_66	1173	1.00E-27	10	124	503	626	0.876923077
14_0903_13_30cm_Bacteria_4817_57_14	CE4	130	14_0903_13_30cm_scaffold_2358465_1	254	3.40E-25	4	89	82	247	0.653846154
14_0903_13_30cm_Bacteria_4817_57_14	GH9	418	14_0903_13_30cm_scaffold_2369322_16	677	3.20E-57	2	415	134	662	0.988038278
14_0903_13_30cm_Bacteria_4817_57_14	GH109	126	14_0903_13_30cm_scaffold_2460229_19	456	9.60E-19	1	118	48	158	0.928571429
14_0903_13_30cm_Bacteria_4817_57_14	GH20	337	14_0903_13_30cm_scaffold_2675480_14	736	4.30E-50	14	336	213	509	0.955489614
14_0903_13_30cm_Bacteria_4817_57_14	GH30	417	14_0903_13_30cm_scaffold_2823160_21	484	2.80E-116	13	417	75	483	0.96882494
14_0903_13_30cm_Bacteria_4817_57_14	GH15	361	14_0903_13_30cm_scaffold_2823160_23	803	1.10E-91	9	359	294	685	0.969529086
14_0903_13_30cm_Bacteria_4817_57_14	GH3	216	14_0903_13_30cm_scaffold_2823160_45	378	2.80E-49	9	215	68	288	0.953703704
14_0903_13_30cm_Bacteria_4817_57_14	GH2	752	14_0903_13_30cm_scaffold_2823160_7	774	1.50E-101	19	486	30	572	0.621010638
14_0903_13_30cm_Bacteria_4817_57_14	CE14	124	14_0903_13_30cm_scaffold_2962881_29	954	8.70E-18	1	116	81	196	0.927419355
14_0903_13_30cm_Bacteria_4817_57_14	CE1	227	14_0903_13_30cm_scaffold_2962881_36	237	4.90E-17	59	212	61	228	0.674008811
14_0903_13_30cm_Bacteria_4817_57_14	GH144	404	14_0903_13_30cm_scaffold_2962881_74	732	1.10E-161	3	403	302	720	0.99009901
14_0903_13_30cm_Bacteria_4817_57_14	GH39	431	14_0903_13_30cm_scaffold_310751_40	488	1.40E-20	63	268	103	318	0.475638051
14_0903_13_30cm_Bacteria_4817_57_14	CE4	130	14_0903_13_30cm_scaffold_310751_43	269	1.10E-24	10	127	3	124	0.9
14_0903_13_30cm_Bacteria_4817_57_14	GH39	431	14_0903_13_30cm_scaffold_310751_46	508	2.60E-18	63	224	136	300	0.373549884
14_0903_13_30cm_Bacteria_4817_57_14	GH13_9	291	14_0903_13_30cm_scaffold_3112408_4	636	3.30E-143	2	290	183	482	0.989690722
14_0903_13_30cm_Bacteria_4817_57_14	GH13_3	238	14_0903_13_30cm_scaffold_3112408_5	658	5.90E-116	9	238	218	448	0.962184874
14_0903_13_30cm_Bacteria_4817_57_14	GH114	190	14_0903_13_30cm_scaffold_3116574_18	299	2.40E-54	1	190	65	260	0.994736842
14_0903_13_30cm_Bacteria_4817_57_14	GH109	126	14_0903_13_30cm_scaffold_31428_34	481	1.00E-49	1	125	60	183	0.984126984
14_0903_13_30cm_Bacteria_4817_57_14	PL21_1	72	14_0903_13_30cm_scaffold_31428_3	784	3.60E-15	14	70	362	415	0.777777778
14_0903_13_30cm_Bacteria_4817_57_14	CE7	313	14_0903_13_30cm_scaffold_31428_5	677	3.60E-16	51	204	106	270	0.488817891
14_0903_13_30cm_Bacteria_4817_57_14	GH20	337	14_0903_13_30cm_scaffold_3236216_10	551	2.20E-99	8	337	154	463	0.976261128
14_0903_13_30cm_Bacteria_4817_57_14	AA3	618	14_0903_13_30cm_scaffold_3247795_32	572	1.60E-55	88	403	9	568	0.509708738
14_0903_13_30cm_Bacteria_4817_57_14	GH39	431	14_0903_13_30cm_scaffold_3247795_37	609	5.70E-25	66	301	110	347	0.545243619
14_0903_13_30cm_Bacteria_4817_57_14	CE14	124	14_0903_13_30cm_scaffold_3247795_42	275	1.40E-21	1	119	34	147	0.951612903
14_0903_13_30cm_Bacteria_4817_57_14	AA7	458	14_0903_13_30cm_scaffold_3430330_1	599	6.40E-46	13	187	106	294	0.379912664
14_0903_13_30cm_Bacteria_4817_57_14	GH78	504	14_0903_13_30cm_scaffold_3563702_10	886	1.80E-16	162	482	358	712	0.634920635
14_0903_13_30cm_Bacteria_4817_57_14	GH130	296	14_0903_13_30cm_scaffold_3563702_13	328	4.00E-102	3	288	35	325	0.962837838
14_0903_13_30cm_Bacteria_4817_57_14	GH13_23	344	14_0903_13_30cm_scaffold_3563702_8	148	4.50E-20	156	308	2	146	0.441860465
14_0903_13_30cm_Bacteria_4817_57_14	CE1	227	14_0903_13_30cm_scaffold_3915063_29	272	1.30E-36	5	209	44	250	0.898678414
14_0903_13_30cm_Bacteria_4817_57_14	GH36	688	14_0903_13_30cm_scaffold_410168_43	836	3.10E-46	228	503	236	517	0.399709302
14_0903_13_30cm_Bacteria_4817_57_14	GH16	189	14_0903_13_30cm_scaffold_410168_47	293	1.60E-49	2	174	74	287	0.91005291
14_0903_13_30cm_Bacteria_4817_57_14	GH20	337	14_0903_13_30cm_scaffold_410168_48	689	1.10E-113	8	337	162	477	0.976261128
14_0903_13_30cm_Bacteria_4817_57_14	CE10	341	14_0903_13_30cm_scaffold_4157145_11	737	1.90E-16	84	324	497	727	0.703812317
14_0903_13_30cm_Bacteria_4817_57_14	CE10	341	14_0903_13_30cm_scaffold_4182380_7	530	3.80E-39	70	215	91	254	0.425219941
14_0903_13_30cm_Bacteria_4817_57_14	CE10	341	14_0903_13_30cm_scaffold_4232537_5	280	2.50E-49	75	334	35	278	0.759530792
14_0903_13_30cm_Bacteria_4817_57_14	GH2	752	14_0903_13_30cm_scaffold_4525464_7	918	1.60E-60	24	597	26	841	0.761968085
14_0903_13_30cm_Bacteria_4817_57_14	CE4	130	14_0903_13_30cm_scaffold_4588376_2	281	3.80E-27	7	126	87	222	0.915384615
14_0903_13_30cm_Bacteria_4817_57_14	GH140	412	14_0903_13_30cm_scaffold_4609543_6	643	1.00E-26	79	397	278	608	0.77184466
14_0903_13_30cm_Bacteria_4817_57_14	CE4	130	14_0903_13_30cm_scaffold_4609543_7	452	4.50E-23	8	124	38	249	0.892307692
14_0903_13_30cm_Bacteria_4817_57_14	CE11	271	14_0903_13_30cm_scaffold_468721_101	330	2.40E-97	2	270	31	297	0.988929889
14_0903_13_30cm_Bacteria_4817_57_14	CE1	227	14_0903_13_30cm_scaffold_468721_128	304	3.30E-49	1	226	37	298	0.991189427
14_0903_13_30cm_Bacteria_4817_57_14	GH133	372	14_0903_13_30cm_scaffold_4782315_1	327	4.70E-91	90	372	5	278	0.758064516
14_0903_13_30cm_Bacteria_4817_57_14	GH3	216	14_0903_13_30cm_scaffold_4809615_3	302	1.20E-48	3	149	145	298	0.675925926
14_0903_13_30cm_Bacteria_4817_57_14	GH16	189	14_0903_13_30cm_scaffold_4809615_7	330	1.70E-15	3	186	55	285	0.968253968
14_0903_13_30cm_Bacteria_4817_57_14	GH109	126	14_0903_13_30cm_scaffold_4829843_12	563	3.00E-15	1	123	11	122	0.968253968
14_0903_13_30cm_Bacteria_4817_57_14	GH37	491	14_0903_13_30cm_scaffold_4839723_4	592	3.30E-135	69	489	102	568	0.855397149
14_0903_13_30cm_Bacteria_4817_57_14	PL12	138	14_0903_13_30cm_scaffold_4990004_8	675	1.20E-22	1	137	458	591	0.985507246
14_0903_13_30cm_Bacteria_4817_57_14	GH63	570	14_0903_13_30cm_scaffold_5046542_10	907	3.10E-18	364	566	452	900	0.354385965
14_0903_13_30cm_Bacteria_4817_57_14	AA3	618	14_0903_13_30cm_scaffold_5046542_12	541	7.90E-60	86	405	3	526	0.51618123
14_0903_13_30cm_Bacteria_4817_57_14	GH105	332	14_0903_13_30cm_scaffold_5094880_16	140	1.50E-35	191	331	1	136	0.421686747
14_0903_13_30cm_Bacteria_4817_57_14	GH39	431	14_0903_13_30cm_scaffold_543954_28	500	9.90E-155	4	431	40	458	0.990719258
14_0903_13_30cm_Bacteria_4817_57_14	GH27	375	14_0903_13_30cm_scaffold_546326_18	403	1.60E-46	120	344	120	322	0.597333333
14_0903_13_30cm_Bacteria_4817_57_14	GH13_9	291	14_0903_13_30cm_scaffold_555759_17	641	2.00E-143	1	290	189	489	0.993127148
14_0903_13_30cm_Bacteria_4817_57_14	GH57	383	14_0903_13_30cm_scaffold_555759_18	758	1.00E-87	1	321	7	476	0.835509138
14_0903_13_30cm_Bacteria_4817_57_14	AA3	618	14_0903_13_30cm_scaffold_5697014_10	559	3.00E-59	85	401	5	549	0.511326861
14_0903_13_30cm_Bacteria_4817_57_14	CE4	130	14_0903_13_30cm_scaffold_5819163_2	336	3.70E-20	4	125	34	183	0.930769231
14_0903_13_30cm_Bacteria_4817_57_14	PL9_2	373	14_0903_13_30cm_scaffold_592728_6	621	1.10E-123	6	369	140	509	0.973190349
14_0903_13_30cm_Bacteria_4817_57_14	CE4	130	14_0903_13_30cm_scaffold_61593_3	246	9.50E-22	8	124	4	137	0.892307692
14_0903_13_30cm_Bacteria_4817_57_14	GH78	504	14_0903_13_30cm_scaffold_649570_5	659	9.10E-68	6	438	213	655	0.857142857
14_0903_13_30cm_Bacteria_4817_57_14	CE1	227	14_0903_13_30cm_scaffold_65055_14	284	1.20E-33	5	222	38	279	0.955947137
14_0903_13_30cm_Bacteria_4817_57_14	GH3	216	14_0903_13_30cm_scaffold_65055_26	886	1.90E-70	3	215	69	310	0.981481481
14_0903_13_30cm_Bacteria_4817_57_14	CE14	124	14_0903_13_30cm_scaffold_65055_29	256	1.00E-20	4	124	46	152	0.967741935
14_0903_13_30cm_Bacteria_4817_57_14	GH144	404	14_0903_13_30cm_scaffold_65055_58	748	1.70E-157	3	401	322	742	0.985148515
14_0903_13_30cm_Bacteria_4817_57_14	GH2	752	14_0903_13_30cm_scaffold_65055_62	740	7.90E-73	24	532	25	680	0.675531915
14_0903_13_30cm_Bacteria_4817_57_14	CE14	124	14_0903_13_30cm_scaffold_6581499_16	717	6.60E-22	1	120	473	586	0.959677419
14_0903_13_30cm_Bacteria_4817_57_14	GH1	429	14_0903_13_30cm_scaffold_6620484_14	460	8.90E-108	4	428	20	440	0.988344988
14_0903_13_30cm_Bacteria_4817_57_14	GH2	752	14_0903_13_30cm_scaffold_685404_3	915	6.60E-77	24	543	49	754	0.690159574
14_0903_13_30cm_Bacteria_4817_57_14	GH77	494	14_0903_13_30cm_scaffold_685404_6	511	7.60E-169	1	491	11	492	0.991902834
14_0903_13_30cm_Bacteria_4817_57_14	GH23	135	14_0903_13_30cm_scaffold_693378_50	681	7.90E-30	3	122	249	385	0.881481481
14_0903_13_30cm_Bacteria_4817_57_14	CE14	124	14_0903_13_30cm_scaffold_706362_13	258	3.80E-24	1	124	9	114	0.991935484
14_0903_13_30cm_Bacteria_4817_57_14	CE10	341	14_0903_13_30cm_scaffold_706362_22	749	3.80E-29	33	324	443	725	0.853372434
14_0903_13_30cm_Bacteria_4817_57_14	CE10	341	14_0903_13_30cm_scaffold_7135849_17	264	7.70E-33	80	329	9	258	0.730205279
14_0903_13_30cm_Bacteria_4817_57_14	GH23	135	14_0903_13_30cm_scaffold_750514_53	279	1.20E-30	11	129	113	230	0.874074074
14_0903_13_30cm_Bacteria_4817_57_14	GH31	427	14_0903_13_30cm_scaffold_750514_6	853	2.70E-146	1	427	247	722	0.99765808
14_0903_13_30cm_Bacteria_4817_57_14	CE4	130	14_0903_13_30cm_scaffold_7587191_13	324	1.20E-21	22	127	64	173	0.807692308
14_0903_13_30cm_Bacteria_4817_57_14	AA3	618	14_0903_13_30cm_scaffold_7762450_2	555	9.90E-54	85	400	9	546	0.509708738
14_0903_13_30cm_Bacteria_4817_57_14	PL12	138	14_0903_13_30cm_scaffold_7771237_2	798	1.20E-40	1	137	428	569	0.985507246
14_0903_13_30cm_Bacteria_4817_57_14	AA3	618	14_0903_13_30cm_scaffold_781094_2	562	7.00E-45	90	404	2	556	0.508090615
14_0903_13_30cm_Bacteria_4817_57_14	GH13_16	354	14_0903_13_30cm_scaffold_7822836_6	547	8.00E-190	2	354	32	384	0.994350282
14_0903_13_30cm_Bacteria_4817_57_14	GH77	494	14_0903_13_30cm_scaffold_7822836_9	266	3.50E-96	233	492	4	263	0.524291498
14_0903_13_30cm_Bacteria_4817_57_14	GH5_19	277	14_0903_13_30cm_scaffold_785102_5	733	9.40E-47	3	274	67	345	0.97833935
14_0903_13_30cm_Bacteria_4817_57_14	AA3	618	14_0903_13_30cm_scaffold_7878284_6	544	7.20E-47	87	398	10	541	0.503236246
14_0903_13_30cm_Bacteria_4817_57_14	GH15	361	14_0903_13_30cm_scaffold_790835_5	613	2.90E-84	2	360	226	601	0.991689751
14_0903_13_30cm_Bacteria_4817_57_14	CE10	341	14_0903_13_30cm_scaffold_79915_1	464	6.10E-44	64	335	201	450	0.794721408
14_0903_13_30cm_Bacteria_4817_57_14	GH5_40	282	14_0903_13_30cm_scaffold_8100268_7	379	6.90E-76	2	278	61	342	0.978723404
14_0903_13_30cm_Bacteria_4817_57_14	GH3	216	14_0903_13_30cm_scaffold_8100268_9	817	5.80E-50	3	215	148	374	0.981481481
14_0903_13_30cm_Bacteria_4817_57_14	GH55	740	14_0903_13_30cm_scaffold_813803_29	622	8.50E-79	140	507	147	501	0.495945946
14_0903_13_30cm_Bacteria_4817_57_14	CE14	124	14_0903_13_30cm_scaffold_9077098_3	956	7.20E-19	1	118	71	187	0.943548387
14_0903_13_30cm_Bacteria_4817_57_14	GH16	189	14_0903_13_30cm_scaffold_9577916_3	427	1.40E-57	2	189	56	294	0.989417989
14_0903_13_30cm_Bacteria_4817_57_14	GH20	337	14_0903_13_30cm_scaffold_9577916_4	744	2.70E-113	8	336	196	511	0.973293769
14_0903_13_30cm_Bacteria_4817_57_14	CE4	130	14_0903_13_30cm_scaffold_976439_4	242	3.30E-31	7	122	39	156	0.884615385
14_1009_16_30cm_Bacteria_9649_66_14	AA7	458	14_1009_16_30cm_scaffold_1080_26	468	4.70E-116	4	458	38	464	0.991266376
14_1009_16_30cm_Bacteria_9649_66_14	GH23	135	14_1009_16_30cm_scaffold_132_23	756	2.60E-25	15	124	622	745	0.807407407
14_1009_16_30cm_Bacteria_9649_66_14	GH23	135	14_1009_16_30cm_scaffold_132_31	481	1.80E-30	2	125	184	321	0.911111111
14_1009_16_30cm_Bacteria_9649_66_14	GH57	383	14_1009_16_30cm_scaffold_132_3	724	2.80E-91	1	320	8	471	0.832898172
14_1009_16_30cm_Bacteria_9649_66_14	CE11	271	14_1009_16_30cm_scaffold_13_28	445	6.20E-96	1	270	6	279	0.992619926
14_1009_16_30cm_Bacteria_9649_66_14	GH109	126	14_1009_16_30cm_scaffold_13_49	339	7.10E-19	2	125	7	122	0.976190476
14_1009_16_30cm_Bacteria_9649_66_14	CE14	124	14_1009_16_30cm_scaffold_1636_7	244	6.20E-20	1	116	6	104	0.927419355
14_1009_16_30cm_Bacteria_9649_66_14	CE4	130	14_1009_16_30cm_scaffold_2184_20	731	1.50E-33	4	127	457	671	0.946153846
14_1009_16_30cm_Bacteria_9649_66_14	PL9	374	14_1009_16_30cm_scaffold_3076_3	598	5.50E-20	18	305	35	402	0.767379679
14_1009_16_30cm_Bacteria_9649_66_14	GH1	429	14_1009_16_30cm_scaffold_3207_4	428	2.30E-113	7	422	7	421	0.967365967
14_1009_16_30cm_Bacteria_9649_66_14	CE14	124	14_1009_16_30cm_scaffold_378_29	383	5.80E-21	1	124	14	143	0.991935484
14_1009_16_30cm_Bacteria_9649_66_14	AA7	458	14_1009_16_30cm_scaffold_378_90	503	4.60E-37	13	198	66	257	0.403930131
14_1009_16_30cm_Bacteria_9649_66_14	CE10	341	14_1009_16_30cm_scaffold_378_92	649	3.00E-17	81	321	385	618	0.703812317
14_1009_16_30cm_Bacteria_9649_66_14	CE4	130	14_1009_16_30cm_scaffold_46546_4	507	5.70E-29	4	121	296	416	0.9
14_1009_16_30cm_Bacteria_9649_66_14	CE10	341	14_1009_16_30cm_scaffold_511_45	676	1.20E-17	62	316	415	658	0.744868035
14_1009_16_30cm_Bacteria_9649_66_14	GH3	216	14_1009_16_30cm_scaffold_539_46	507	5.20E-55	8	215	67	290	0.958333333
14_1009_16_30cm_Bacteria_9649_66_14	CE14	124	14_1009_16_30cm_scaffold_541_19	253	2.20E-27	1	124	12	118	0.991935484
14_1009_16_30cm_Bacteria_9649_66_14	PL9	374	14_1009_16_30cm_scaffold_541_55	1315	5.10E-15	81	287	188	407	0.550802139
14_1009_16_30cm_Bacteria_9649_66_14	GH113	306	14_1009_16_30cm_scaffold_5583_9	387	2.40E-99	16	305	82	374	0.944444444
14_1009_16_30cm_Bacteria_9649_66_14	AA5	1281	14_1009_16_30cm_scaffold_5971_5	665	1.60E-74	558	1032	106	568	0.370023419
14_1009_16_30cm_Bacteria_9649_66_14	PL9	374	14_1009_16_30cm_scaffold_6184_18	732	2.70E-23	18	302	34	409	0.759358289
14_1009_16_30cm_Bacteria_9649_66_14	CE4	130	14_1009_16_30cm_scaffold_6184_4	295	1.20E-23	16	127	31	152	0.853846154
14_1009_16_30cm_Bacteria_9649_66_14	AA7	458	14_1009_16_30cm_scaffold_633_32	509	7.40E-70	6	458	31	506	0.986899563
14_1009_16_30cm_Bacteria_9649_66_14	PL9	374	14_1009_16_30cm_scaffold_646_4	901	2.60E-25	12	287	33	392	0.735294118
14_1009_16_30cm_Bacteria_9649_66_14	CE1	227	14_1009_16_30cm_scaffold_654_6	336	8.50E-40	8	208	29	317	0.881057269
14_1009_16_30cm_Bacteria_9649_66_14	GH94	1036	14_1009_16_30cm_scaffold_6731_3	2868	0	2	1035	1764	2849	0.997104247
14_1009_16_30cm_Bacteria_9649_66_14	GH57	383	14_1009_16_30cm_scaffold_902_24	708	1.90E-52	1	301	11	302	0.783289817
14_1009_16_30cm_Bacteria_9649_66_14	GH57	383	14_1009_16_30cm_scaffold_902_2	528	9.40E-75	2	304	8	422	0.788511749
14_1009_16_30cm_Bacteria_9649_66_14	CE10	341	14_1009_16_30cm_scaffold_934_e:445_47	706	2.40E-22	44	336	400	681	0.856304985
14_0929_12_40cm_Gemmatimonadetes_7520_66_13	GH23	135	14_0929_12_40cm_scaffold_1222_10	216	2.10E-23	18	112	107	203	0.696296296
14_0929_12_40cm_Gemmatimonadetes_7520_66_13	GH23	135	14_0929_12_40cm_scaffold_1222_9	514	6.20E-26	5	126	151	298	0.896296296
14_0929_12_40cm_Gemmatimonadetes_7520_66_13	CE10	341	14_0929_12_40cm_scaffold_1374_3	298	4.20E-49	81	339	60	296	0.75659824
14_0929_12_40cm_Gemmatimonadetes_7520_66_13	CE11	271	14_0929_12_40cm_scaffold_141_40	400	1.80E-82	26	270	1	245	0.900369004
14_0929_12_40cm_Gemmatimonadetes_7520_66_13	CE1	227	14_0929_12_40cm_scaffold_141_65	242	3.30E-37	8	222	7	233	0.942731278
14_0929_12_40cm_Gemmatimonadetes_7520_66_13	GH57	383	14_0929_12_40cm_scaffold_141_67	565	1.30E-65	1	301	4	449	0.783289817
14_0929_12_40cm_Gemmatimonadetes_7520_66_13	CE10	341	14_0929_12_40cm_scaffold_148_54	676	2.40E-16	90	316	439	654	0.662756598
14_0929_12_40cm_Gemmatimonadetes_7520_66_13	GH15	361	14_0929_12_40cm_scaffold_1565_4	597	7.70E-73	2	360	221	585	0.991689751
14_0929_12_40cm_Gemmatimonadetes_7520_66_13	GH37	491	14_0929_12_40cm_scaffold_1565_6	538	2.90E-159	1	488	49	526	0.99185336
14_0929_12_40cm_Gemmatimonadetes_7520_66_13	GH13_15	284	14_0929_12_40cm_scaffold_1604_12	1004	3.10E-72	1	284	564	854	0.996478873
14_0929_12_40cm_Gemmatimonadetes_7520_66_13	GH2	752	14_0929_12_40cm_scaffold_1604_13	800	2.00E-123	23	465	10	563	0.587765957
14_0929_12_40cm_Gemmatimonadetes_7520_66_13	GH97	631	14_0929_12_40cm_scaffold_1604_2	679	1.60E-236	6	630	12	669	0.988906498
14_0929_12_40cm_Gemmatimonadetes_7520_66_13	GH74	233	14_0929_12_40cm_scaffold_2141_15	1070	4.80E-16	42	133	167	274	0.39055794
14_0929_12_40cm_Gemmatimonadetes_7520_66_13	GH2	752	14_0929_12_40cm_scaffold_21831_1	724	1.50E-82	25	413	26	485	0.515957447
14_0929_12_40cm_Gemmatimonadetes_7520_66_13	GH20	337	14_0929_12_40cm_scaffold_221_2	825	1.10E-103	8	336	298	708	0.973293769
14_0929_12_40cm_Gemmatimonadetes_7520_66_13	CE1	227	14_0929_12_40cm_scaffold_2552_10	252	9.30E-33	5	208	28	230	0.894273128
14_0929_12_40cm_Gemmatimonadetes_7520_66_13	AA3	618	14_0929_12_40cm_scaffold_2552_7	553	9.80E-53	88	400	2	546	0.504854369
14_0929_12_40cm_Gemmatimonadetes_7520_66_13	GH30_1	423	14_0929_12_40cm_scaffold_276_21	483	9.30E-182	3	422	63	481	0.990543735
14_0929_12_40cm_Gemmatimonadetes_7520_66_13	GH109	126	14_0929_12_40cm_scaffold_276_23	428	7.50E-18	1	121	36	162	0.952380952
14_0929_12_40cm_Gemmatimonadetes_7520_66_13	GH3	216	14_0929_12_40cm_scaffold_276_8	657	1.90E-53	2	212	138	405	0.972222222
14_0929_12_40cm_Gemmatimonadetes_7520_66_13	GH38	269	14_0929_12_40cm_scaffold_296_14	981	2.90E-16	2	268	128	414	0.988847584
14_0929_12_40cm_Gemmatimonadetes_7520_66_13	AA4	522	14_0929_12_40cm_scaffold_296_7	476	4.20E-20	20	247	10	227	0.4348659
14_0929_12_40cm_Gemmatimonadetes_7520_66_13	GH13_11	346	14_0929_12_40cm_scaffold_3144_8	704	5.80E-142	1	346	182	531	0.997109827
14_0929_12_40cm_Gemmatimonadetes_7520_66_13	CE10	341	14_0929_12_40cm_scaffold_315_21	712	4.10E-30	58	316	430	682	0.75659824
14_0929_12_40cm_Gemmatimonadetes_7520_66_13	CE3	194	14_0929_12_40cm_scaffold_3527_14	244	5.50E-16	53	193	89	240	0.721649485
14_0929_12_40cm_Gemmatimonadetes_7520_66_13	GH16	189	14_0929_12_40cm_scaffold_3527_15	250	5.40E-47	2	189	2	243	0.989417989
14_0929_12_40cm_Gemmatimonadetes_7520_66_13	CE14	124	14_0929_12_40cm_scaffold_377_24	234	2.80E-21	1	114	15	115	0.911290323
14_0929_12_40cm_Gemmatimonadetes_7520_66_13	CE4	130	14_0929_12_40cm_scaffold_377_7	270	2.30E-16	5	125	66	191	0.923076923
14_0929_12_40cm_Gemmatimonadetes_7520_66_13	GH36	688	14_0929_12_40cm_scaffold_407_30	910	1.10E-50	269	538	239	494	0.390988372
14_0929_12_40cm_Gemmatimonadetes_7520_66_13	GH3	216	14_0929_12_40cm_scaffold_407_49	588	1.30E-63	3	216	97	324	0.986111111
14_0929_12_40cm_Gemmatimonadetes_7520_66_13	CE4	130	14_0929_12_40cm_scaffold_40834_3	267	1.40E-25	6	124	56	192	0.907692308
14_0929_12_40cm_Gemmatimonadetes_7520_66_13	CE10	341	14_0929_12_40cm_scaffold_42_12	688	4.80E-23	81	320	433	659	0.700879765
14_0929_12_40cm_Gemmatimonadetes_7520_66_13	GH57	383	14_0929_12_40cm_scaffold_42_45	444	2.20E-53	5	298	14	295	0.765013055
14_0929_12_40cm_Gemmatimonadetes_7520_66_13	GH57	383	14_0929_12_40cm_scaffold_42_46	643	4.70E-50	1	313	8	298	0.81462141
14_0929_12_40cm_Gemmatimonadetes_7520_66_13	CE10	341	14_0929_12_40cm_scaffold_42_70	710	2.00E-19	93	316	469	686	0.653958944
14_0929_12_40cm_Gemmatimonadetes_7520_66_13	PL12	138	14_0929_12_40cm_scaffold_45_16	929	1.30E-15	2	80	414	489	0.565217391
14_0929_12_40cm_Gemmatimonadetes_7520_66_13	GH38	269	14_0929_12_40cm_scaffold_45_22	910	2.30E-55	3	255	34	296	0.936802974
14_0929_12_40cm_Gemmatimonadetes_7520_66_13	CE10	341	14_0929_12_40cm_scaffold_453_12	643	4.80E-24	85	328	388	619	0.712609971
14_0929_12_40cm_Gemmatimonadetes_7520_66_13	AA3	618	14_0929_12_40cm_scaffold_453_15	562	2.00E-51	87	401	3	556	0.508090615
14_0929_12_40cm_Gemmatimonadetes_7520_66_13	GH16	189	14_0929_12_40cm_scaffold_453_23	312	7.50E-37	12	188	77	307	0.931216931
14_0929_12_40cm_Gemmatimonadetes_7520_66_13	CE14	124	14_0929_12_40cm_scaffold_45_42	837	5.40E-20	1	116	47	161	0.927419355
14_0929_12_40cm_Gemmatimonadetes_7520_66_13	AA3	618	14_0929_12_40cm_scaffold_45_57	622	1.40E-52	86	398	130	619	0.504854369
14_0929_12_40cm_Gemmatimonadetes_7520_66_13	GH5	275	14_0929_12_40cm_scaffold_49032_1	715	3.30E-16	7	205	39	319	0.72
14_0929_12_40cm_Gemmatimonadetes_7520_66_13	GH23	135	14_0929_12_40cm_scaffold_50_59	742	1.10E-24	17	121	610	732	0.77037037
14_0929_12_40cm_Gemmatimonadetes_7520_66_13	AA3	618	14_0929_12_40cm_scaffold_509_4	500	7.30E-46	87	402	3	489	0.509708738
14_0929_12_40cm_Gemmatimonadetes_7520_66_13	CE4	130	14_0929_12_40cm_scaffold_522_34	281	5.30E-23	5	125	74	199	0.923076923
14_0929_12_40cm_Gemmatimonadetes_7520_66_13	GH130	296	14_0929_12_40cm_scaffold_525_17	351	3.20E-83	14	286	44	345	0.918918919
14_0929_12_40cm_Gemmatimonadetes_7520_66_13	GH3	216	14_0929_12_40cm_scaffold_56186_e:1044_1	183	1.70E-44	73	215	8	159	0.657407407
14_0929_12_40cm_Gemmatimonadetes_7520_66_13	CE4	130	14_0929_12_40cm_scaffold_5629_3	315	1.30E-26	9	123	89	266	0.876923077
14_0929_12_40cm_Gemmatimonadetes_7520_66_13	CE4	130	14_0929_12_40cm_scaffold_5629_6	294	1.90E-24	24	126	40	146	0.784615385
14_0929_12_40cm_Gemmatimonadetes_7520_66_13	CE10	341	14_0929_12_40cm_scaffold_650_34	702	5.50E-21	85	330	454	683	0.718475073
14_0929_12_40cm_Gemmatimonadetes_7520_66_13	CE4	130	14_0929_12_40cm_scaffold_655_17	215	2.10E-27	8	109	18	120	0.776923077
14_0929_12_40cm_Gemmatimonadetes_7520_66_13	GH78	504	14_0929_12_40cm_scaffold_655_3	897	3.20E-188	1	504	331	855	0.998015873
14_0929_12_40cm_Gemmatimonadetes_7520_66_13	GH13_36	314	14_0929_12_40cm_scaffold_7094_4	514	1.10E-115	1	313	45	350	0.993630573
14_0929_12_40cm_Gemmatimonadetes_7520_66_13	GH3	216	14_0929_12_40cm_scaffold_7094_5	718	1.20E-70	3	215	86	300	0.981481481
14_0929_12_40cm_Gemmatimonadetes_7520_66_13	CE14	124	14_0929_12_40cm_scaffold_85_44	243	6.30E-26	1	124	8	113	0.991935484
14_0929_12_40cm_Gemmatimonadetes_7520_66_13	AA12	401	14_0929_12_40cm_scaffold_8593_4	417	1.40E-27	9	399	29	410	0.972568579
14_0929_12_40cm_Gemmatimonadetes_7520_66_13	AA3	618	14_0929_12_40cm_scaffold_85_9	567	3.70E-52	87	403	5	563	0.511326861
14_0929_12_40cm_Gemmatimonadetes_7520_66_13	GH144	404	14_0929_12_40cm_scaffold_8747_2	483	2.70E-147	6	403	51	480	0.982673267
14_0929_12_40cm_Gemmatimonadetes_7520_66_13	GH29	346	14_0929_12_40cm_scaffold_916_20	487	7.40E-80	40	335	37	345	0.852601156
14_0929_12_40cm_Gemmatimonadetes_7520_66_13	GH127	524	14_0929_12_40cm_scaffold_916_2	624	9.60E-41	60	522	100	535	0.881679389
14_0929_12_40cm_Gemmatimonadetes_7520_66_13	GH29	346	14_0929_12_40cm_scaffold_916_31	390	6.70E-99	52	346	1	305	0.849710983
14_0929_12_40cm_Gemmatimonadetes_7520_66_13	GH2	752	14_0929_12_40cm_scaffold_916_5	797	7.80E-133	26	475	11	589	0.597074468
14_0929_12_40cm_Gemmatimonadetes_7520_66_13	CE1	227	14_0929_12_40cm_scaffold_98_7	763	2.90E-16	11	209	515	729	0.872246696
14_0929_12_40cm_Gemmatimonadetes_7520_66_13	GH109	126	14_0929_12_40cm_scaffold_992_2	438	5.90E-15	2	122	36	152	0.952380952
14_0929_12_40cm_Gemmatimonadetes_7520_66_13	GH20	337	14_0929_12_40cm_scaffold_999_13	555	2.60E-121	9	336	154	511	0.970326409
14_0929_12_40cm_Gemmatimonadetes_7520_66_13	AA3	618	14_0929_12_40cm_scaffold_999_8	597	1.10E-56	87	400	18	590	0.506472492
14_0903_16_40cm_Gemmatimonadetes_5663_66_11	CE4	130	14_0903_16_40cm_scaffold_1014_4	283	4.20E-26	8	123	69	202	0.884615385
14_0903_16_40cm_Gemmatimonadetes_5663_66_11	CE4	130	14_0903_16_40cm_scaffold_1048_12	215	1.40E-28	6	124	16	136	0.907692308
14_0903_16_40cm_Gemmatimonadetes_5663_66_11	GH15	361	14_0903_16_40cm_scaffold_1048_34	601	1.10E-71	2	360	223	589	0.991689751
14_0903_16_40cm_Gemmatimonadetes_5663_66_11	GH37	491	14_0903_16_40cm_scaffold_1048_35	539	5.50E-162	1	488	50	527	0.99185336
14_0903_16_40cm_Gemmatimonadetes_5663_66_11	GH97	631	14_0903_16_40cm_scaffold_1048_47	436	9.10E-129	8	405	14	434	0.629160063
14_0903_16_40cm_Gemmatimonadetes_5663_66_11	GH20	337	14_0903_16_40cm_scaffold_1304_12	540	1.10E-121	9	336	151	508	0.970326409
14_0903_16_40cm_Gemmatimonadetes_5663_66_11	GH16	189	14_0903_16_40cm_scaffold_1304_13	246	1.10E-48	2	189	6	242	0.989417989
14_0903_16_40cm_Gemmatimonadetes_5663_66_11	CE3	194	14_0903_16_40cm_scaffold_1304_14	246	3.90E-15	52	191	90	240	0.716494845
14_0903_16_40cm_Gemmatimonadetes_5663_66_11	AA3	618	14_0903_16_40cm_scaffold_1304_8	597	1.10E-57	79	400	9	590	0.519417476
14_0903_16_40cm_Gemmatimonadetes_5663_66_11	CE14	124	14_0903_16_40cm_scaffold_1470_11	253	2.10E-24	2	124	42	150	0.983870968
14_0903_16_40cm_Gemmatimonadetes_5663_66_11	GH130	296	14_0903_16_40cm_scaffold_1470_2	346	4.80E-88	7	286	31	339	0.942567568
14_0903_16_40cm_Gemmatimonadetes_5663_66_11	GH109	126	14_0903_16_40cm_scaffold_1476_25	433	1.80E-18	2	123	35	146	0.96031746
14_0903_16_40cm_Gemmatimonadetes_5663_66_11	AA4	522	14_0903_16_40cm_scaffold_167_10	458	4.30E-19	54	247	11	196	0.369731801
14_0903_16_40cm_Gemmatimonadetes_5663_66_11	GH19	231	14_0903_16_40cm_scaffold_181_28	213	1.80E-30	55	157	37	165	0.441558442
14_0903_16_40cm_Gemmatimonadetes_5663_66_11	GH57	383	14_0903_16_40cm_scaffold_2626_25	552	1.10E-71	1	305	4	441	0.793733681
14_0903_16_40cm_Gemmatimonadetes_5663_66_11	GH57	383	14_0903_16_40cm_scaffold_2626_26	271	1.80E-45	19	279	32	270	0.678851175
14_0903_16_40cm_Gemmatimonadetes_5663_66_11	GH3	216	14_0903_16_40cm_scaffold_291_58	475	1.60E-58	7	215	59	280	0.962962963
14_0903_16_40cm_Gemmatimonadetes_5663_66_11	GH20	337	14_0903_16_40cm_scaffold_3056_6	822	3.00E-99	8	336	295	705	0.973293769
14_0903_16_40cm_Gemmatimonadetes_5663_66_11	CE4	130	14_0903_16_40cm_scaffold_3215_12	339	1.70E-22	10	124	137	256	0.876923077
14_0903_16_40cm_Gemmatimonadetes_5663_66_11	CE4	130	14_0903_16_40cm_scaffold_3215_14	295	1.50E-25	22	127	37	146	0.807692308
14_0903_16_40cm_Gemmatimonadetes_5663_66_11	PL14	200	14_0903_16_40cm_scaffold_3215_6	304	1.60E-15	31	172	118	275	0.705
14_0903_16_40cm_Gemmatimonadetes_5663_66_11	CE4	130	14_0903_16_40cm_scaffold_3215_7	294	6.30E-29	9	125	82	254	0.892307692
14_0903_16_40cm_Gemmatimonadetes_5663_66_11	GH38	269	14_0903_16_40cm_scaffold_338_13	876	8.70E-58	3	255	7	263	0.936802974
14_0903_16_40cm_Gemmatimonadetes_5663_66_11	PL12	138	14_0903_16_40cm_scaffold_338_19	927	5.60E-18	2	80	414	489	0.565217391
14_0903_16_40cm_Gemmatimonadetes_5663_66_11	GH3	216	14_0903_16_40cm_scaffold_338_80	587	2.00E-66	4	216	98	323	0.981481481
14_0903_16_40cm_Gemmatimonadetes_5663_66_11	CE14	124	14_0903_16_40cm_scaffold_361_10	831	1.60E-20	1	116	50	164	0.927419355
14_0903_16_40cm_Gemmatimonadetes_5663_66_11	AA3	618	14_0903_16_40cm_scaffold_361_29	634	1.40E-55	89	397	145	630	0.498381877
14_0903_16_40cm_Gemmatimonadetes_5663_66_11	CE10	341	14_0903_16_40cm_scaffold_361_54	688	2.00E-21	76	320	426	659	0.715542522
14_0903_16_40cm_Gemmatimonadetes_5663_66_11	AA3	618	14_0903_16_40cm_scaffold_46_122	555	4.40E-52	88	403	2	551	0.509708738
14_0903_16_40cm_Gemmatimonadetes_5663_66_11	GH23	135	14_0903_16_40cm_scaffold_461_26	747	1.60E-24	17	121	615	737	0.77037037
14_0903_16_40cm_Gemmatimonadetes_5663_66_11	CE11	271	14_0903_16_40cm_scaffold_473_18	391	6.00E-77	35	270	1	236	0.867158672
14_0903_16_40cm_Gemmatimonadetes_5663_66_11	AA3	618	14_0903_16_40cm_scaffold_475_20	560	8.70E-54	87	402	3	555	0.509708738
14_0903_16_40cm_Gemmatimonadetes_5663_66_11	GH109	126	14_0903_16_40cm_scaffold_5006_2	446	3.90E-15	1	121	40	152	0.952380952
14_0903_16_40cm_Gemmatimonadetes_5663_66_11	CE10	341	14_0903_16_40cm_scaffold_51_24	705	1.00E-14	90	317	467	682	0.66568915
14_0903_16_40cm_Gemmatimonadetes_5663_66_11	GH57	383	14_0903_16_40cm_scaffold_51_58	637	7.30E-49	1	313	8	298	0.81462141
14_0903_16_40cm_Gemmatimonadetes_5663_66_11	GH57	383	14_0903_16_40cm_scaffold_51_59	442	8.90E-52	5	297	10	290	0.762402089
14_0903_16_40cm_Gemmatimonadetes_5663_66_11	GH57	383	14_0903_16_40cm_scaffold_51_60	548	3.40E-70	1	306	4	437	0.796344648
14_0903_16_40cm_Gemmatimonadetes_5663_66_11	CE10	341	14_0903_16_40cm_scaffold_524_104	711	2.40E-16	43	309	421	675	0.780058651
14_0903_16_40cm_Gemmatimonadetes_5663_66_11	GH109	126	14_0903_16_40cm_scaffold_524_67	336	4.80E-15	1	126	5	122	0.992063492
14_0903_16_40cm_Gemmatimonadetes_5663_66_11	AA12	401	14_0903_16_40cm_scaffold_5305_2	417	3.50E-28	9	399	29	410	0.972568579
14_0903_16_40cm_Gemmatimonadetes_5663_66_11	GH144	404	14_0903_16_40cm_scaffold_581_16	397	1.10E-130	49	403	2	391	0.876237624
14_0903_16_40cm_Gemmatimonadetes_5663_66_11	GH3	216	14_0903_16_40cm_scaffold_581_18	710	2.90E-72	3	215	82	296	0.981481481
14_0903_16_40cm_Gemmatimonadetes_5663_66_11	GH13_36	314	14_0903_16_40cm_scaffold_581_19	506	1.20E-114	1	313	54	363	0.993630573
14_0903_16_40cm_Gemmatimonadetes_5663_66_11	GH13_15	284	14_0903_16_40cm_scaffold_581_26	450	1.10E-62	1	199	84	277	0.697183099
14_0903_16_40cm_Gemmatimonadetes_5663_66_11	CE10	341	14_0903_16_40cm_scaffold_600_10	720	5.10E-29	60	324	440	697	0.774193548
14_0903_16_40cm_Gemmatimonadetes_5663_66_11	GH30	417	14_0903_16_40cm_scaffold_602_27	462	8.70E-145	11	416	42	457	0.971223022
14_0903_16_40cm_Gemmatimonadetes_5663_66_11	GH5_40	282	14_0903_16_40cm_scaffold_6440_4	355	2.10E-117	2	280	49	327	0.985815603
14_0903_16_40cm_Gemmatimonadetes_5663_66_11	GH109	126	14_0903_16_40cm_scaffold_657_16	364	7.00E-15	1	121	12	123	0.952380952
14_0903_16_40cm_Gemmatimonadetes_5663_66_11	GH3	216	14_0903_16_40cm_scaffold_713_14	638	3.90E-54	2	212	122	388	0.972222222
14_0903_16_40cm_Gemmatimonadetes_5663_66_11	GH30_1	423	14_0903_16_40cm_scaffold_713_17	464	2.30E-177	4	422	45	462	0.988179669
14_0903_16_40cm_Gemmatimonadetes_5663_66_11	GH9	418	14_0903_16_40cm_scaffold_713_22	594	7.60E-76	2	418	121	588	0.995215311
14_0903_16_40cm_Gemmatimonadetes_5663_66_11	GH2	752	14_0903_16_40cm_scaffold_713_6	1265	1.30E-83	25	464	29	546	0.583776596
14_0903_16_40cm_Gemmatimonadetes_5663_66_11	GH2	752	14_0903_16_40cm_scaffold_723_25	797	3.50E-131	26	475	11	589	0.597074468
14_0903_16_40cm_Gemmatimonadetes_5663_66_11	GH29	346	14_0903_16_40cm_scaffold_723_5	467	2.10E-79	40	336	18	327	0.855491329
14_0903_16_40cm_Gemmatimonadetes_5663_66_11	CE10	341	14_0903_16_40cm_scaffold_761_28	697	8.90E-20	85	330	449	678	0.718475073
14_0903_16_40cm_Gemmatimonadetes_5663_66_11	GH29	346	14_0903_16_40cm_scaffold_9233_15	448	7.20E-106	40	346	48	364	0.884393064
14_0903_16_40cm_Gemmatimonadetes_5663_66_11	GH23	135	14_0903_16_40cm_scaffold_98_55	511	5.60E-25	5	126	148	293	0.896296296
14_0903_16_40cm_Gemmatimonadetes_5663_66_11	GH23	135	14_0903_16_40cm_scaffold_98_56	229	8.50E-24	18	118	120	222	0.740740741
14_0903_16_30cm_Bacteria_5517_69_12	AA3	618	14_0903_16_30cm_scaffold_10321_2	517	2.60E-59	86	400	1	514	0.508090615
14_0903_16_30cm_Bacteria_5517_69_12	GH133	372	14_0903_16_30cm_scaffold_10321_4	655	4.10E-114	9	372	275	631	0.975806452
14_0903_16_30cm_Bacteria_5517_69_12	GH9	418	14_0903_16_30cm_scaffold_1055_4	614	2.20E-73	2	418	137	604	0.995215311
14_0903_16_30cm_Bacteria_5517_69_12	CE14	124	14_0903_16_30cm_scaffold_11015_14	237	1.70E-23	2	124	25	133	0.983870968
14_0903_16_30cm_Bacteria_5517_69_12	CE4	130	14_0903_16_30cm_scaffold_112222_3	350	1.50E-23	3	125	86	296	0.938461538
14_0903_16_30cm_Bacteria_5517_69_12	CE4	130	14_0903_16_30cm_scaffold_11542_5	147	1.90E-16	52	126	21	103	0.569230769
14_0903_16_30cm_Bacteria_5517_69_12	GH109	126	14_0903_16_30cm_scaffold_12000_1	419	7.00E-18	2	119	35	148	0.928571429
14_0903_16_30cm_Bacteria_5517_69_12	AA3	618	14_0903_16_30cm_scaffold_12000_3	568	3.00E-51	88	401	2	562	0.506472492
14_0903_16_30cm_Bacteria_5517_69_12	GH10	303	14_0903_16_30cm_scaffold_12033_5	361	1.30E-105	3	301	18	355	0.98349835
14_0903_16_30cm_Bacteria_5517_69_12	AA3	618	14_0903_16_30cm_scaffold_12163_1	533	2.10E-56	88	400	4	528	0.504854369
14_0903_16_30cm_Bacteria_5517_69_12	AA3	618	14_0903_16_30cm_scaffold_1233_8	567	8.10E-51	87	403	5	563	0.511326861
14_0903_16_30cm_Bacteria_5517_69_12	GH78	504	14_0903_16_30cm_scaffold_13722_4	640	4.10E-197	4	503	75	591	0.990079365
14_0903_16_30cm_Bacteria_5517_69_12	CE10	341	14_0903_16_30cm_scaffold_141_43	685	1.90E-17	46	315	400	658	0.788856305
14_0903_16_30cm_Bacteria_5517_69_12	GH109	126	14_0903_16_30cm_scaffold_148_28	336	4.30E-15	1	126	5	122	0.992063492
14_0903_16_30cm_Bacteria_5517_69_12	CE4	130	14_0903_16_30cm_scaffold_15398_2	245	1.90E-33	6	125	60	200	0.915384615
14_0903_16_30cm_Bacteria_5517_69_12	CE14	124	14_0903_16_30cm_scaffold_1553_2	241	1.00E-24	1	124	8	113	0.991935484
14_0903_16_30cm_Bacteria_5517_69_12	GH97	631	14_0903_16_30cm_scaffold_15899_2	636	3.90E-147	12	630	32	635	0.979397781
14_0903_16_30cm_Bacteria_5517_69_12	GH95	722	14_0903_16_30cm_scaffold_15899_3	777	7.70E-77	91	715	76	704	0.864265928
14_0903_16_30cm_Bacteria_5517_69_12	GH37	491	14_0903_16_30cm_scaffold_1699_11	549	5.70E-161	1	488	56	536	0.99185336
14_0903_16_30cm_Bacteria_5517_69_12	GH15	361	14_0903_16_30cm_scaffold_1699_13	598	1.20E-81	2	360	224	586	0.991689751
14_0903_16_30cm_Bacteria_5517_69_12	AA3	618	14_0903_16_30cm_scaffold_1873_1	528	4.60E-48	89	370	9	528	0.454692557
14_0903_16_30cm_Bacteria_5517_69_12	AA3	618	14_0903_16_30cm_scaffold_1873_4	562	7.30E-51	87	403	3	558	0.511326861
14_0903_16_30cm_Bacteria_5517_69_12	AA3	618	14_0903_16_30cm_scaffold_1948_17	506	1.70E-48	86	400	5	498	0.508090615
14_0903_16_30cm_Bacteria_5517_69_12	CE10	341	14_0903_16_30cm_scaffold_1948_23	692	6.90E-21	66	320	424	664	0.744868035
14_0903_16_30cm_Bacteria_5517_69_12	CE1	227	14_0903_16_30cm_scaffold_20521_6	284	7.70E-30	8	209	55	257	0.885462555
14_0903_16_30cm_Bacteria_5517_69_12	CE10	341	14_0903_16_30cm_scaffold_20730_1	316	2.70E-32	73	330	74	307	0.753665689
14_0903_16_30cm_Bacteria_5517_69_12	GH67	669	14_0903_16_30cm_scaffold_2156_e:404_3	728	2.20E-274	1	665	32	692	0.992526158
14_0903_16_30cm_Bacteria_5517_69_12	GH115	697	14_0903_16_30cm_scaffold_2156_e:404_8	712	1.80E-99	3	453	47	525	0.645624103
14_0903_16_30cm_Bacteria_5517_69_12	CE4	130	14_0903_16_30cm_scaffold_223_5	284	3.80E-24	22	127	38	147	0.807692308
14_0903_16_30cm_Bacteria_5517_69_12	GH2	752	14_0903_16_30cm_scaffold_230_10	821	2.50E-130	24	474	32	600	0.598404255
14_0903_16_30cm_Bacteria_5517_69_12	GH51	630	14_0903_16_30cm_scaffold_230_11	552	8.70E-118	84	541	42	547	0.725396825
14_0903_16_30cm_Bacteria_5517_69_12	GH127	524	14_0903_16_30cm_scaffold_230_1	513	5.90E-24	280	523	10	265	0.463740458
14_0903_16_30cm_Bacteria_5517_69_12	CE4	130	14_0903_16_30cm_scaffold_230_6	269	1.70E-25	6	124	68	204	0.907692308
14_0903_16_30cm_Bacteria_5517_69_12	PL9_1	268	14_0903_16_30cm_scaffold_23_104	511	8.80E-22	3	241	41	352	0.888059701
14_0903_16_30cm_Bacteria_5517_69_12	CE1	227	14_0903_16_30cm_scaffold_2315_8	552	1.30E-17	10	213	207	537	0.894273128
14_0903_16_30cm_Bacteria_5517_69_12	CE10	341	14_0903_16_30cm_scaffold_2360_4	734	8.60E-21	67	309	483	711	0.709677419
14_0903_16_30cm_Bacteria_5517_69_12	GH3	216	14_0903_16_30cm_scaffold_23_7	550	1.10E-61	3	216	71	298	0.986111111
14_0903_16_30cm_Bacteria_5517_69_12	GH109	126	14_0903_16_30cm_scaffold_2412_12	452	3.60E-18	1	123	48	162	0.968253968
14_0903_16_30cm_Bacteria_5517_69_12	AA3	618	14_0903_16_30cm_scaffold_2412_22	598	3.00E-56	86	400	16	591	0.508090615
14_0903_16_30cm_Bacteria_5517_69_12	GH29	346	14_0903_16_30cm_scaffold_2412_27	467	8.00E-82	27	334	32	350	0.887283237
14_0903_16_30cm_Bacteria_5517_69_12	GH106	824	14_0903_16_30cm_scaffold_26288_3	531	5.40E-155	307	822	1	522	0.625
14_0903_16_30cm_Bacteria_5517_69_12	GH29	346	14_0903_16_30cm_scaffold_2724_15	450	1.20E-101	40	346	30	347	0.884393064
14_0903_16_30cm_Bacteria_5517_69_12	GH38	269	14_0903_16_30cm_scaffold_2778_1	503	4.30E-56	3	255	7	263	0.936802974
14_0903_16_30cm_Bacteria_5517_69_12	GH23	135	14_0903_16_30cm_scaffold_281_31	744	6.90E-24	16	122	607	732	0.785185185
14_0903_16_30cm_Bacteria_5517_69_12	AA4	522	14_0903_16_30cm_scaffold_29_70	505	7.80E-21	18	247	7	226	0.438697318
14_0903_16_30cm_Bacteria_5517_69_12	CE10	341	14_0903_16_30cm_scaffold_30_15	705	1.30E-23	94	330	465	687	0.692082111
14_0903_16_30cm_Bacteria_5517_69_12	GH109	126	14_0903_16_30cm_scaffold_30_3	353	1.90E-15	1	120	3	113	0.944444444
14_0903_16_30cm_Bacteria_5517_69_12	GH78	504	14_0903_16_30cm_scaffold_31188_3	644	3.00E-198	4	503	79	595	0.990079365
14_0903_16_30cm_Bacteria_5517_69_12	AA12	401	14_0903_16_30cm_scaffold_323_19	371	1.70E-27	13	399	42	364	0.962593516
14_0903_16_30cm_Bacteria_5517_69_12	CE1	227	14_0903_16_30cm_scaffold_33012_1	308	2.10E-26	4	210	48	277	0.907488987
14_0903_16_30cm_Bacteria_5517_69_12	CE14	124	14_0903_16_30cm_scaffold_3311_9	826	2.50E-19	1	116	48	162	0.927419355
14_0903_16_30cm_Bacteria_5517_69_12	CE10	341	14_0903_16_30cm_scaffold_3320_2	676	2.20E-18	85	314	437	653	0.671554252
14_0903_16_30cm_Bacteria_5517_69_12	CE10	341	14_0903_16_30cm_scaffold_3345_7	656	8.50E-20	85	312	408	626	0.66568915
14_0903_16_30cm_Bacteria_5517_69_12	CE4	130	14_0903_16_30cm_scaffold_339_15	308	2.10E-23	7	124	66	189	0.9
14_0903_16_30cm_Bacteria_5517_69_12	AA12	401	14_0903_16_30cm_scaffold_3608_e:197.2_9	425	2.00E-32	13	399	39	417	0.962593516
14_0903_16_30cm_Bacteria_5517_69_12	GH144	404	14_0903_16_30cm_scaffold_3694_1	627	1.10E-164	2	402	205	622	0.99009901
14_0903_16_30cm_Bacteria_5517_69_12	GH3	216	14_0903_16_30cm_scaffold_3694_5	631	9.30E-76	3	216	92	314	0.986111111
14_0903_16_30cm_Bacteria_5517_69_12	CE11	271	14_0903_16_30cm_scaffold_371_19	416	1.20E-88	10	269	1	260	0.955719557
14_0903_16_30cm_Bacteria_5517_69_12	GH16	189	14_0903_16_30cm_scaffold_371_36	263	2.80E-58	2	189	30	257	0.989417989
14_0903_16_30cm_Bacteria_5517_69_12	GH123	538	14_0903_16_30cm_scaffold_371_37	546	1.70E-60	25	500	40	506	0.882899628
14_0903_16_30cm_Bacteria_5517_69_12	GH30	417	14_0903_16_30cm_scaffold_371_42	485	2.40E-147	14	417	68	483	0.966426859
14_0903_16_30cm_Bacteria_5517_69_12	GH97	631	14_0903_16_30cm_scaffold_3748_3	694	1.60E-233	4	630	29	689	0.99207607
14_0903_16_30cm_Bacteria_5517_69_12	GH109	126	14_0903_16_30cm_scaffold_38855_1	449	7.60E-16	2	118	41	147	0.920634921
14_0903_16_30cm_Bacteria_5517_69_12	GH13_15	284	14_0903_16_30cm_scaffold_404_10	482	3.50E-72	1	284	30	322	0.996478873
14_0903_16_30cm_Bacteria_5517_69_12	GH13_36	314	14_0903_16_30cm_scaffold_404_12	532	4.70E-117	1	313	56	368	0.993630573
14_0903_16_30cm_Bacteria_5517_69_12	GH5	275	14_0903_16_30cm_scaffold_404_13	880	6.50E-15	6	178	43	280	0.625454545
14_0903_16_30cm_Bacteria_5517_69_12	PL12	138	14_0903_16_30cm_scaffold_4171_1	890	3.40E-18	2	76	412	483	0.536231884
14_0903_16_30cm_Bacteria_5517_69_12	GH130	296	14_0903_16_30cm_scaffold_4269_5	379	1.10E-86	14	287	60	370	0.922297297
14_0903_16_30cm_Bacteria_5517_69_12	GH2	752	14_0903_16_30cm_scaffold_4399_1	823	6.60E-88	24	442	26	511	0.555851064
14_0903_16_30cm_Bacteria_5517_69_12	GH43_26	292	14_0903_16_30cm_scaffold_4399_2	353	9.30E-56	1	292	34	332	0.996575342
14_0903_16_30cm_Bacteria_5517_69_12	GH109	126	14_0903_16_30cm_scaffold_458_41	462	1.10E-42	1	125	63	187	0.984126984
14_0903_16_30cm_Bacteria_5517_69_12	CE4	130	14_0903_16_30cm_scaffold_45910_7	232	3.20E-29	8	124	37	155	0.892307692
14_0903_16_30cm_Bacteria_5517_69_12	CE14	124	14_0903_16_30cm_scaffold_4757_2	225	3.70E-22	1	117	6	109	0.935483871
14_0903_16_30cm_Bacteria_5517_69_12	GH142	479	14_0903_16_30cm_scaffold_500_10	760	4.10E-36	23	450	290	732	0.891440501
14_0903_16_30cm_Bacteria_5517_69_12	GH23	135	14_0903_16_30cm_scaffold_5424_7	221	5.20E-20	15	123	104	218	0.8
14_0903_16_30cm_Bacteria_5517_69_12	GH23	135	14_0903_16_30cm_scaffold_5424_8	553	5.30E-25	5	123	188	339	0.874074074
14_0903_16_30cm_Bacteria_5517_69_12	CE4	130	14_0903_16_30cm_scaffold_5525_2	400	8.40E-30	10	124	184	352	0.876923077
14_0903_16_30cm_Bacteria_5517_69_12	GH144	404	14_0903_16_30cm_scaffold_590_43	353	1.10E-117	88	403	1	341	0.77970297
14_0903_16_30cm_Bacteria_5517_69_12	PL12	138	14_0903_16_30cm_scaffold_5950_3	827	7.20E-40	1	138	451	595	0.992753623
14_0903_16_30cm_Bacteria_5517_69_12	GH20	337	14_0903_16_30cm_scaffold_6183_4	532	4.50E-124	8	337	148	502	0.976261128
14_0903_16_30cm_Bacteria_5517_69_12	CE10	341	14_0903_16_30cm_scaffold_7723_2	651	3.40E-24	85	325	391	626	0.703812317
14_0903_16_30cm_Bacteria_5517_69_12	GH3	216	14_0903_16_30cm_scaffold_77_68	478	2.60E-54	5	215	57	280	0.972222222
14_0903_16_30cm_Bacteria_5517_69_12	GH123	538	14_0903_16_30cm_scaffold_7895_3	613	9.40E-187	4	524	62	586	0.966542751
14_0903_16_30cm_Bacteria_5517_69_12	GH29	346	14_0903_16_30cm_scaffold_847_8	469	8.80E-111	28	346	14	356	0.919075145
14_0903_16_30cm_Bacteria_5517_69_12	GH5_40	282	14_0903_16_30cm_scaffold_89_2	355	1.30E-118	4	280	51	327	0.978723404
14_0903_16_30cm_Bacteria_5517_69_12	CE4	130	14_0903_16_30cm_scaffold_8988_2	271	1.80E-18	5	125	59	184	0.923076923
14_0903_16_30cm_Bacteria_5517_69_12	GH57	383	14_0903_16_30cm_scaffold_930_14	556	3.00E-74	1	306	4	440	0.796344648
14_0903_16_30cm_Bacteria_5517_69_12	GH57	383	14_0903_16_30cm_scaffold_930_15	586	2.40E-57	12	299	32	313	0.749347258
14_0903_16_30cm_Bacteria_5517_69_12	GH57	383	14_0903_16_30cm_scaffold_930_16	626	1.40E-51	21	298	7	267	0.723237598
14_0903_16_30cm_Bacteria_5517_69_12	GH30_1	423	14_0903_16_30cm_scaffold_9462_2	463	1.50E-175	4	422	41	458	0.988179669
14_0903_12_30cm_Bacteria_1044_57_11	GH36	688	14_0903_12_30cm_scaffold_1129_4	725	2.70E-72	104	687	83	704	0.847383721
14_0903_12_30cm_Bacteria_1044_57_11	GH2	752	14_0903_12_30cm_scaffold_1168_16	815	9.40E-60	57	503	28	665	0.593085106
14_0903_12_30cm_Bacteria_1044_57_11	GH105	332	14_0903_12_30cm_scaffold_119_48	384	4.00E-73	7	331	59	378	0.975903614
14_0903_12_30cm_Bacteria_1044_57_11	CE10	341	14_0903_12_30cm_scaffold_119_91	540	1.90E-39	33	191	61	232	0.463343109
14_0903_12_30cm_Bacteria_1044_57_11	CE4	130	14_0903_12_30cm_scaffold_120_61	242	8.90E-32	8	123	38	155	0.884615385
14_0903_12_30cm_Bacteria_1044_57_11	GH39	431	14_0903_12_30cm_scaffold_121_105	501	3.60E-150	3	431	39	458	0.993039443
14_0903_12_30cm_Bacteria_1044_57_11	GH144	404	14_0903_12_30cm_scaffold_121_106	455	1.60E-117	4	403	48	436	0.987623762
14_0903_12_30cm_Bacteria_1044_57_11	GH2	752	14_0903_12_30cm_scaffold_121_33	774	1.10E-104	20	488	31	574	0.622340426
14_0903_12_30cm_Bacteria_1044_57_11	GH5_24	315	14_0903_12_30cm_scaffold_121_74	729	9.70E-105	1	313	51	362	0.99047619
14_0903_12_30cm_Bacteria_1044_57_11	GH133	372	14_0903_12_30cm_scaffold_1244_14	690	3.10E-131	9	372	301	655	0.975806452
14_0903_12_30cm_Bacteria_1044_57_11	GH44	514	14_0903_12_30cm_scaffold_1244_7	637	3.30E-127	3	512	125	635	0.990272374
14_0903_12_30cm_Bacteria_1044_57_11	CE4	130	14_0903_12_30cm_scaffold_128_13	248	5.20E-23	8	127	7	127	0.915384615
14_0903_12_30cm_Bacteria_1044_57_11	GH39	431	14_0903_12_30cm_scaffold_128_15	430	1.00E-34	61	268	85	271	0.480278422
14_0903_12_30cm_Bacteria_1044_57_11	GH127	524	14_0903_12_30cm_scaffold_12969_4	610	3.10E-46	123	522	101	532	0.761450382
14_0903_12_30cm_Bacteria_1044_57_11	GH109	126	14_0903_12_30cm_scaffold_13047_2	568	3.80E-17	2	125	12	124	0.976190476
14_0903_12_30cm_Bacteria_1044_57_11	CE14	124	14_0903_12_30cm_scaffold_13_145	287	4.10E-20	2	119	44	155	0.943548387
14_0903_12_30cm_Bacteria_1044_57_11	GH33	342	14_0903_12_30cm_scaffold_1338_11	583	1.30E-32	52	308	80	348	0.748538012
14_0903_12_30cm_Bacteria_1044_57_11	GH33	342	14_0903_12_30cm_scaffold_1338_15	588	3.90E-30	28	303	58	346	0.804093567
14_0903_12_30cm_Bacteria_1044_57_11	GH33	342	14_0903_12_30cm_scaffold_1338_18	688	2.70E-22	124	302	93	336	0.520467836
14_0903_12_30cm_Bacteria_1044_57_11	CE10	341	14_0903_12_30cm_scaffold_13_60	721	1.50E-17	87	318	484	705	0.677419355
14_0903_12_30cm_Bacteria_1044_57_11	CE1	227	14_0903_12_30cm_scaffold_149_79	333	3.60E-35	3	224	30	281	0.973568282
14_0903_12_30cm_Bacteria_1044_57_11	GH15	361	14_0903_12_30cm_scaffold_155_31	601	2.80E-54	2	248	293	560	0.681440443
14_0903_12_30cm_Bacteria_1044_57_11	CE4	130	14_0903_12_30cm_scaffold_155_47	322	3.80E-16	6	125	27	174	0.915384615
14_0903_12_30cm_Bacteria_1044_57_11	GH127	524	14_0903_12_30cm_scaffold_155_8	621	5.40E-47	231	522	274	560	0.555343511
14_0903_12_30cm_Bacteria_1044_57_11	GH23	135	14_0903_12_30cm_scaffold_156_10	771	2.80E-26	13	122	633	761	0.807407407
14_0903_12_30cm_Bacteria_1044_57_11	CE10	341	14_0903_12_30cm_scaffold_156_31	658	1.50E-34	81	331	407	640	0.73313783
14_0903_12_30cm_Bacteria_1044_57_11	GH3	216	14_0903_12_30cm_scaffold_156_41	373	1.30E-45	9	215	69	289	0.953703704
14_0903_12_30cm_Bacteria_1044_57_11	GH5_13	275	14_0903_12_30cm_scaffold_160_1	377	1.90E-119	1	275	53	330	0.996363636
14_0903_12_30cm_Bacteria_1044_57_11	PL9	374	14_0903_12_30cm_scaffold_175_17	354	5.40E-24	14	288	51	334	0.732620321
14_0903_12_30cm_Bacteria_1044_57_11	PL9	374	14_0903_12_30cm_scaffold_175_20	424	1.90E-22	14	306	62	364	0.780748663
14_0903_12_30cm_Bacteria_1044_57_11	GH38	269	14_0903_12_30cm_scaffold_175_31	1170	4.70E-53	2	189	43	243	0.695167286
14_0903_12_30cm_Bacteria_1044_57_11	GH43_3	286	14_0903_12_30cm_scaffold_1790_10	614	1.50E-89	1	286	43	368	0.996503497
14_0903_12_30cm_Bacteria_1044_57_11	GH109	126	14_0903_12_30cm_scaffold_1866_e:166.2_14	347	9.60E-15	3	116	6	111	0.896825397
14_0903_12_30cm_Bacteria_1044_57_11	GH31	427	14_0903_12_30cm_scaffold_187_11	776	6.60E-144	1	427	219	695	0.99765808
14_0903_12_30cm_Bacteria_1044_57_11	GH38	269	14_0903_12_30cm_scaffold_187_16	1089	3.50E-81	1	268	254	528	0.992565056
14_0903_12_30cm_Bacteria_1044_57_11	CE10	341	14_0903_12_30cm_scaffold_187_35	712	1.60E-26	35	316	416	690	0.824046921
14_0903_12_30cm_Bacteria_1044_57_11	GH1	429	14_0903_12_30cm_scaffold_19_37	252	1.50E-35	98	298	2	209	0.466200466
14_0903_12_30cm_Bacteria_1044_57_11	GH10	303	14_0903_12_30cm_scaffold_19_43	372	4.20E-106	2	302	26	366	0.99009901
14_0903_12_30cm_Bacteria_1044_57_11	GH3	216	14_0903_12_30cm_scaffold_19_44	893	1.50E-71	3	215	68	310	0.981481481
14_0903_12_30cm_Bacteria_1044_57_11	GH67	669	14_0903_12_30cm_scaffold_19_47	839	4.40E-276	2	669	23	696	0.997010463
14_0903_12_30cm_Bacteria_1044_57_11	CE10	341	14_0903_12_30cm_scaffold_19_53	731	3.00E-22	80	314	459	693	0.686217009
14_0903_12_30cm_Bacteria_1044_57_11	GH127	524	14_0903_12_30cm_scaffold_19_68	641	5.50E-41	243	523	290	558	0.534351145
14_0903_12_30cm_Bacteria_1044_57_11	GH127	524	14_0903_12_30cm_scaffold_19_69	655	8.50E-44	59	522	126	562	0.883587786
14_0903_12_30cm_Bacteria_1044_57_11	GH3	216	14_0903_12_30cm_scaffold_19_7	758	8.70E-61	4	213	60	316	0.967592593
14_0903_12_30cm_Bacteria_1044_57_11	GH3	216	14_0903_12_30cm_scaffold_202_19	659	2.70E-65	4	214	116	343	0.972222222
14_0903_12_30cm_Bacteria_1044_57_11	AA7	458	14_0903_12_30cm_scaffold_202_50	266	8.70E-81	3	201	56	252	0.43231441
14_0903_12_30cm_Bacteria_1044_57_11	PL12_3	143	14_0903_12_30cm_scaffold_208_11	678	6.10E-33	1	143	416	559	0.993006993
14_0903_12_30cm_Bacteria_1044_57_11	GH31	427	14_0903_12_30cm_scaffold_209_12	819	9.30E-163	1	427	238	687	0.99765808
14_0903_12_30cm_Bacteria_1044_57_11	GH2	752	14_0903_12_30cm_scaffold_209_6	844	1.60E-127	17	483	27	612	0.619680851
14_0903_12_30cm_Bacteria_1044_57_11	CE9	373	14_0903_12_30cm_scaffold_209_9	394	4.10E-134	4	373	7	382	0.989276139
14_0903_12_30cm_Bacteria_1044_57_11	GH57	383	14_0903_12_30cm_scaffold_2121_18	753	8.40E-89	2	319	8	474	0.82767624
14_0903_12_30cm_Bacteria_1044_57_11	GH13_9	291	14_0903_12_30cm_scaffold_2121_19	639	4.30E-139	1	290	187	487	0.993127148
14_0903_12_30cm_Bacteria_1044_57_11	GH3	216	14_0903_12_30cm_scaffold_22_118	705	3.40E-62	3	216	70	283	0.986111111
14_0903_12_30cm_Bacteria_1044_57_11	GH28	325	14_0903_12_30cm_scaffold_22_119	446	3.60E-69	28	285	83	367	0.790769231
14_0903_12_30cm_Bacteria_1044_57_11	GH2	752	14_0903_12_30cm_scaffold_22_120	609	2.10E-93	31	442	42	522	0.546542553
14_0903_12_30cm_Bacteria_1044_57_11	GH3	216	14_0903_12_30cm_scaffold_22_167	837	1.50E-68	4	216	63	269	0.981481481
14_0903_12_30cm_Bacteria_1044_57_11	GH42	371	14_0903_12_30cm_scaffold_22_169	707	3.30E-122	2	370	51	415	0.991913747
14_0903_12_30cm_Bacteria_1044_57_11	CE4	130	14_0903_12_30cm_scaffold_22_180	1168	1.50E-26	8	118	496	609	0.846153846
14_0903_12_30cm_Bacteria_1044_57_11	GH18	296	14_0903_12_30cm_scaffold_22_180	1168	3.00E-25	69	280	187	415	0.712837838
14_0903_12_30cm_Bacteria_1044_57_11	CE14	124	14_0903_12_30cm_scaffold_22_4	267	3.20E-28	1	124	24	142	0.991935484
14_0903_12_30cm_Bacteria_1044_57_11	GH42	371	14_0903_12_30cm_scaffold_2256_e:197.2_15	727	1.90E-118	2	371	56	437	0.994609164
14_0903_12_30cm_Bacteria_1044_57_11	GH35	307	14_0903_12_30cm_scaffold_2256_e:197.2_16	532	2.70E-15	1	171	30	233	0.553745928
14_0903_12_30cm_Bacteria_1044_57_11	GH63	570	14_0903_12_30cm_scaffold_22_61	895	3.30E-18	364	566	425	873	0.354385965
14_0903_12_30cm_Bacteria_1044_57_11	GH109	126	14_0903_12_30cm_scaffold_23088_3	198	1.90E-17	1	111	4	106	0.873015873
14_0903_12_30cm_Bacteria_1044_57_11	GH109	126	14_0903_12_30cm_scaffold_237_18	474	6.30E-15	3	122	40	158	0.944444444
14_0903_12_30cm_Bacteria_1044_57_11	CE7	313	14_0903_12_30cm_scaffold_237_21	701	3.40E-17	35	204	116	291	0.539936102
14_0903_12_30cm_Bacteria_1044_57_11	GH109	126	14_0903_12_30cm_scaffold_237_5	475	4.90E-25	1	124	34	153	0.976190476
14_0903_12_30cm_Bacteria_1044_57_11	GH36	688	14_0903_12_30cm_scaffold_240_32	746	7.00E-39	258	556	284	593	0.433139535
14_0903_12_30cm_Bacteria_1044_57_11	GH20	337	14_0903_12_30cm_scaffold_2451_14	686	5.50E-113	8	337	156	472	0.976261128
14_0903_12_30cm_Bacteria_1044_57_11	GH16	189	14_0903_12_30cm_scaffold_2451_15	278	4.10E-57	2	189	35	272	0.989417989
14_0903_12_30cm_Bacteria_1044_57_11	GH30	417	14_0903_12_30cm_scaffold_2451_16	476	2.30E-122	11	416	65	474	0.971223022
14_0903_12_30cm_Bacteria_1044_57_11	GH109	126	14_0903_12_30cm_scaffold_24_54	454	4.80E-20	1	123	48	162	0.968253968
14_0903_12_30cm_Bacteria_1044_57_11	GH2	752	14_0903_12_30cm_scaffold_24_79	905	9.20E-76	19	550	33	750	0.706117021
14_0903_12_30cm_Bacteria_1044_57_11	GH77	494	14_0903_12_30cm_scaffold_24_81	515	1.30E-164	1	488	11	493	0.98582996
14_0903_12_30cm_Bacteria_1044_57_11	GH51	630	14_0903_12_30cm_scaffold_2566_4	561	1.40E-135	82	543	41	546	0.731746032
14_0903_12_30cm_Bacteria_1044_57_11	GH51	630	14_0903_12_30cm_scaffold_2566_6	676	5.60E-108	128	540	244	671	0.653968254
14_0903_12_30cm_Bacteria_1044_57_11	GH51	630	14_0903_12_30cm_scaffold_2566_7	554	3.90E-112	74	542	27	551	0.742857143
14_0903_12_30cm_Bacteria_1044_57_11	GH5_13	275	14_0903_12_30cm_scaffold_2566_8	391	1.10E-119	1	275	55	329	0.996363636
14_0903_12_30cm_Bacteria_1044_57_11	CE10	341	14_0903_12_30cm_scaffold_263_1	308	8.20E-30	70	326	37	273	0.750733138
14_0903_12_30cm_Bacteria_1044_57_11	AA12	401	14_0903_12_30cm_scaffold_263_2	605	4.20E-17	89	399	139	444	0.773067332
14_0903_12_30cm_Bacteria_1044_57_11	GH109	126	14_0903_12_30cm_scaffold_263_27	443	1.40E-15	3	113	44	153	0.873015873
14_0903_12_30cm_Bacteria_1044_57_11	GH2	752	14_0903_12_30cm_scaffold_268_18	817	2.90E-98	26	490	58	608	0.617021277
14_0903_12_30cm_Bacteria_1044_57_11	GH3	216	14_0903_12_30cm_scaffold_268_32	833	9.50E-53	3	215	144	370	0.981481481
14_0903_12_30cm_Bacteria_1044_57_11	CE14	124	14_0903_12_30cm_scaffold_268_36	278	6.90E-21	1	120	37	151	0.959677419
14_0903_12_30cm_Bacteria_1044_57_11	GH39	431	14_0903_12_30cm_scaffold_268_39	605	6.50E-25	70	347	112	393	0.642691415
14_0903_12_30cm_Bacteria_1044_57_11	GH2	752	14_0903_12_30cm_scaffold_268_7	877	4.10E-101	16	481	42	668	0.618351064
14_0903_12_30cm_Bacteria_1044_57_11	CE7	313	14_0903_12_30cm_scaffold_283_e:344_12	721	7.80E-19	38	203	94	267	0.52715655
14_0903_12_30cm_Bacteria_1044_57_11	GH109	126	14_0903_12_30cm_scaffold_283_e:344_23	460	8.70E-50	1	125	60	183	0.984126984
14_0903_12_30cm_Bacteria_1044_57_11	GH20	337	14_0903_12_30cm_scaffold_283_e:344_5	799	3.60E-32	15	316	205	500	0.893175074
14_0903_12_30cm_Bacteria_1044_57_11	GH109	126	14_0903_12_30cm_scaffold_283_e:344_7	436	4.70E-22	1	118	43	152	0.928571429
14_0903_12_30cm_Bacteria_1044_57_11	GH13_23	344	14_0903_12_30cm_scaffold_2928_4	568	1.40E-109	1	343	57	396	0.994186047
14_0903_12_30cm_Bacteria_1044_57_11	GH78	504	14_0903_12_30cm_scaffold_2928_5	473	8.80E-15	213	468	2	283	0.505952381
14_0903_12_30cm_Bacteria_1044_57_11	CE10	341	14_0903_12_30cm_scaffold_2928_8	645	8.40E-25	63	323	362	616	0.762463343
14_0903_12_30cm_Bacteria_1044_57_11	GH23	135	14_0903_12_30cm_scaffold_30217_2	172	5.10E-26	14	127	47	159	0.837037037
14_0903_12_30cm_Bacteria_1044_57_11	GH51	630	14_0903_12_30cm_scaffold_30286_2	692	1.50E-71	110	543	236	689	0.687301587
14_0903_12_30cm_Bacteria_1044_57_11	GH15	361	14_0903_12_30cm_scaffold_327_29	801	2.70E-92	10	359	295	683	0.966759003
14_0903_12_30cm_Bacteria_1044_57_11	GH3	216	14_0903_12_30cm_scaffold_32931_1	522	4.30E-53	3	215	159	384	0.981481481
14_0903_12_30cm_Bacteria_1044_57_11	GH23	135	14_0903_12_30cm_scaffold_332_16	285	4.40E-34	10	125	140	254	0.851851852
14_0903_12_30cm_Bacteria_1044_57_11	GH31	427	14_0903_12_30cm_scaffold_334_28	791	4.00E-98	3	427	251	664	0.992974239
14_0903_12_30cm_Bacteria_1044_57_11	GH26	303	14_0903_12_30cm_scaffold_3552_6	392	1.50E-22	130	254	183	318	0.409240924
14_0903_12_30cm_Bacteria_1044_57_11	GH3	216	14_0903_12_30cm_scaffold_36_24	663	1.70E-66	4	215	142	370	0.976851852
14_0903_12_30cm_Bacteria_1044_57_11	AA3	618	14_0903_12_30cm_scaffold_373_4	563	7.00E-51	86	403	3	559	0.512944984
14_0903_12_30cm_Bacteria_1044_57_11	PL12	138	14_0903_12_30cm_scaffold_3786_1	334	1.30E-20	1	74	247	324	0.528985507
14_0903_12_30cm_Bacteria_1044_57_11	GH109	126	14_0903_12_30cm_scaffold_39437_4	176	3.00E-17	1	111	4	106	0.873015873
14_0903_12_30cm_Bacteria_1044_57_11	GH39	431	14_0903_12_30cm_scaffold_4063_3	470	1.60E-24	61	290	113	337	0.531322506
14_0903_12_30cm_Bacteria_1044_57_11	GH5_19	277	14_0903_12_30cm_scaffold_414_10	730	7.40E-45	3	274	65	344	0.97833935
14_0903_12_30cm_Bacteria_1044_57_11	GH30_5	424	14_0903_12_30cm_scaffold_414_28	520	1.70E-128	3	424	40	502	0.992924528
14_0903_12_30cm_Bacteria_1044_57_11	GH36	688	14_0903_12_30cm_scaffold_414_35	620	7.50E-220	108	686	13	600	0.840116279
14_0903_12_30cm_Bacteria_1044_57_11	GH127	524	14_0903_12_30cm_scaffold_42192_3	400	5.90E-41	243	522	48	315	0.532442748
14_0903_12_30cm_Bacteria_1044_57_11	AA4	522	14_0903_12_30cm_scaffold_46_74	482	3.20E-29	17	260	5	238	0.465517241
14_0903_12_30cm_Bacteria_1044_57_11	GH31	427	14_0903_12_30cm_scaffold_47132_1	670	1.10E-146	1	427	125	552	0.99765808
14_0903_12_30cm_Bacteria_1044_57_11	GH29	346	14_0903_12_30cm_scaffold_475_30	459	1.50E-75	33	337	24	317	0.878612717
14_0903_12_30cm_Bacteria_1044_57_11	GH97	631	14_0903_12_30cm_scaffold_475_33	654	6.10E-209	3	630	16	651	0.993660856
14_0903_12_30cm_Bacteria_1044_57_11	GH3	216	14_0903_12_30cm_scaffold_475_34	772	3.00E-75	3	215	105	333	0.981481481
14_0903_12_30cm_Bacteria_1044_57_11	GH29	346	14_0903_12_30cm_scaffold_475_35	218	4.00E-50	11	176	50	202	0.476878613
14_0903_12_30cm_Bacteria_1044_57_11	GH130	296	14_0903_12_30cm_scaffold_475_40	328	5.30E-101	3	289	35	326	0.966216216
14_0903_12_30cm_Bacteria_1044_57_11	GH13_11	346	14_0903_12_30cm_scaffold_48_32	726	5.10E-154	1	346	198	547	0.997109827
14_0903_12_30cm_Bacteria_1044_57_11	GH13_10	298	14_0903_12_30cm_scaffold_48_33	610	9.20E-105	1	298	125	443	0.996644295
14_0903_12_30cm_Bacteria_1044_57_11	GH13_26	272	14_0903_12_30cm_scaffold_48_34	966	1.80E-45	3	144	26	180	0.518382353
14_0903_12_30cm_Bacteria_1044_57_11	GH99	334	14_0903_12_30cm_scaffold_48_78	342	6.80E-26	43	304	56	325	0.781437126
14_0903_12_30cm_Bacteria_1044_57_11	GH130	296	14_0903_12_30cm_scaffold_487_e:4341_45	327	1.60E-96	2	295	14	313	0.989864865
14_0903_12_30cm_Bacteria_1044_57_11	GH31	427	14_0903_12_30cm_scaffold_517_13	408	6.80E-50	145	427	31	286	0.660421546
14_0903_12_30cm_Bacteria_1044_57_11	GH78	504	14_0903_12_30cm_scaffold_517_18	873	6.70E-17	165	352	346	553	0.371031746
14_0903_12_30cm_Bacteria_1044_57_11	GH127	524	14_0903_12_30cm_scaffold_517_20	687	8.10E-33	302	523	334	557	0.421755725
14_0903_12_30cm_Bacteria_1044_57_11	GH35	307	14_0903_12_30cm_scaffold_517_29	550	1.90E-36	1	199	54	266	0.64495114
14_0903_12_30cm_Bacteria_1044_57_11	GH31	427	14_0903_12_30cm_scaffold_5234_5	249	9.30E-72	239	427	2	216	0.44028103
14_0903_12_30cm_Bacteria_1044_57_11	CE14	124	14_0903_12_30cm_scaffold_524_24	261	1.80E-21	1	124	9	114	0.991935484
14_0903_12_30cm_Bacteria_1044_57_11	CE10	341	14_0903_12_30cm_scaffold_530_12	256	5.40E-27	87	312	33	236	0.659824047
14_0903_12_30cm_Bacteria_1044_57_11	CE1	227	14_0903_12_30cm_scaffold_530_25	323	5.70E-50	3	226	63	317	0.982378855
14_0903_12_30cm_Bacteria_1044_57_11	GH29	346	14_0903_12_30cm_scaffold_531_41	350	5.80E-54	34	337	34	347	0.875722543
14_0903_12_30cm_Bacteria_1044_57_11	GH109	126	14_0903_12_30cm_scaffold_531_42	386	3.50E-18	1	118	28	136	0.928571429
14_0903_12_30cm_Bacteria_1044_57_11	GH18	296	14_0903_12_30cm_scaffold_531_79	265	8.60E-30	3	135	14	216	0.445945946
14_0903_12_30cm_Bacteria_1044_57_11	GH63	570	14_0903_12_30cm_scaffold_540_7	908	1.50E-19	362	568	458	905	0.361403509
14_0903_12_30cm_Bacteria_1044_57_11	CE14	124	14_0903_12_30cm_scaffold_5515_1	956	1.90E-18	1	118	71	187	0.943548387
14_0903_12_30cm_Bacteria_1044_57_11	CE1	227	14_0903_12_30cm_scaffold_55_40	237	9.50E-20	66	214	56	230	0.651982379
14_0903_12_30cm_Bacteria_1044_57_11	CE14	124	14_0903_12_30cm_scaffold_55_46	926	1.10E-16	1	114	85	198	0.911290323
14_0903_12_30cm_Bacteria_1044_57_11	GH116	363	14_0903_12_30cm_scaffold_55_64	823	9.90E-140	3	362	433	801	0.988980716
14_0903_12_30cm_Bacteria_1044_57_11	GH20	337	14_0903_12_30cm_scaffold_55_70	689	3.40E-120	8	336	156	472	0.973293769
14_0903_12_30cm_Bacteria_1044_57_11	PL22_2	158	14_0903_12_30cm_scaffold_592_10	413	6.50E-56	2	158	199	406	0.987341772
14_0903_12_30cm_Bacteria_1044_57_11	GH31	427	14_0903_12_30cm_scaffold_592_11	692	5.60E-86	6	426	207	647	0.983606557
14_0903_12_30cm_Bacteria_1044_57_11	GH2	752	14_0903_12_30cm_scaffold_592_13	813	4.80E-118	22	488	27	578	0.619680851
14_0903_12_30cm_Bacteria_1044_57_11	CE1	227	14_0903_12_30cm_scaffold_60030_2	434	1.40E-28	7	218	52	279	0.929515419
14_0903_12_30cm_Bacteria_1044_57_11	GH33	342	14_0903_12_30cm_scaffold_602_17	583	3.50E-33	28	309	63	348	0.821637427
14_0903_12_30cm_Bacteria_1044_57_11	GH33	342	14_0903_12_30cm_scaffold_602_18	819	8.90E-33	27	303	60	348	0.807017544
14_0903_12_30cm_Bacteria_1044_57_11	GH39	431	14_0903_12_30cm_scaffold_602_40	608	7.10E-111	52	431	142	560	0.879350348
14_0903_12_30cm_Bacteria_1044_57_11	GH31	427	14_0903_12_30cm_scaffold_602_42	610	6.70E-100	3	381	222	597	0.885245902
14_0903_12_30cm_Bacteria_1044_57_11	GH38	269	14_0903_12_30cm_scaffold_602_5	1180	2.40E-25	2	264	322	596	0.973977695
14_0903_12_30cm_Bacteria_1044_57_11	GH33	342	14_0903_12_30cm_scaffold_602_9	602	1.90E-36	28	307	73	367	0.815789474
14_0903_12_30cm_Bacteria_1044_57_11	GH29	346	14_0903_12_30cm_scaffold_604_e:205_19	467	2.80E-107	31	346	42	345	0.910404624
14_0903_12_30cm_Bacteria_1044_57_11	GH29	346	14_0903_12_30cm_scaffold_604_e:205_22	466	1.30E-107	39	346	48	381	0.887283237
14_0903_12_30cm_Bacteria_1044_57_11	GH29	346	14_0903_12_30cm_scaffold_604_e:205_4	487	3.40E-109	24	346	15	367	0.930635838
14_0903_12_30cm_Bacteria_1044_57_11	GH27	375	14_0903_12_30cm_scaffold_604_e:205_6	462	2.20E-27	129	270	41	227	0.376
14_0903_12_30cm_Bacteria_1044_57_11	GH29	346	14_0903_12_30cm_scaffold_604_e:205_9	547	6.80E-118	14	346	58	432	0.959537572
14_0903_12_30cm_Bacteria_1044_57_11	AA3	618	14_0903_12_30cm_scaffold_611_12	561	2.80E-53	86	401	6	555	0.509708738
14_0903_12_30cm_Bacteria_1044_57_11	GH127	524	14_0903_12_30cm_scaffold_611_20	692	2.70E-182	1	524	80	594	0.998091603
14_0903_12_30cm_Bacteria_1044_57_11	GH33	342	14_0903_12_30cm_scaffold_6113_2	378	6.70E-37	30	341	53	364	0.909356725
14_0903_12_30cm_Bacteria_1044_57_11	GH33	342	14_0903_12_30cm_scaffold_6113_5	383	3.40E-19	24	300	33	310	0.807017544
14_0903_12_30cm_Bacteria_1044_57_11	GH33	342	14_0903_12_30cm_scaffold_6113_6	610	9.40E-32	30	303	70	357	0.798245614
14_0903_12_30cm_Bacteria_1044_57_11	GH39	431	14_0903_12_30cm_scaffold_639_16	508	3.10E-22	35	251	72	312	0.501160093
14_0903_12_30cm_Bacteria_1044_57_11	GH106	824	14_0903_12_30cm_scaffold_639_18	1138	3.30E-245	94	822	407	1130	0.883495146
14_0903_12_30cm_Bacteria_1044_57_11	CE14	124	14_0903_12_30cm_scaffold_639_21	455	1.20E-17	1	117	42	159	0.935483871
14_0903_12_30cm_Bacteria_1044_57_11	CE10	341	14_0903_12_30cm_scaffold_639_24	480	1.80E-41	69	336	232	474	0.782991202
14_0903_12_30cm_Bacteria_1044_57_11	GH106	824	14_0903_12_30cm_scaffold_639_5	944	1.20E-199	2	736	32	814	0.890776699
14_0903_12_30cm_Bacteria_1044_57_11	GH78	504	14_0903_12_30cm_scaffold_639_6	1048	1.10E-175	3	504	502	1009	0.994047619
14_0903_12_30cm_Bacteria_1044_57_11	GH37	491	14_0903_12_30cm_scaffold_668_6	581	3.70E-146	71	489	94	557	0.851323829
14_0903_12_30cm_Bacteria_1044_57_11	PL12	138	14_0903_12_30cm_scaffold_692_4	1043	4.70E-16	2	137	661	800	0.97826087
14_0903_12_30cm_Bacteria_1044_57_11	GH109	126	14_0903_12_30cm_scaffold_692_7	352	4.30E-18	1	124	4	118	0.976190476
14_0903_12_30cm_Bacteria_1044_57_11	CE10	341	14_0903_12_30cm_scaffold_69_99	741	9.00E-18	85	310	507	719	0.659824047
14_0903_12_30cm_Bacteria_1044_57_11	GH109	126	14_0903_12_30cm_scaffold_712_21	438	2.30E-18	1	117	47	169	0.920634921
14_0903_12_30cm_Bacteria_1044_57_11	CE10	341	14_0903_12_30cm_scaffold_712_3	371	5.70E-37	68	334	117	365	0.780058651
14_0903_12_30cm_Bacteria_1044_57_11	GH35	307	14_0903_12_30cm_scaffold_733_11	504	7.00E-31	1	172	37	218	0.557003257
14_0903_12_30cm_Bacteria_1044_57_11	CE11	271	14_0903_12_30cm_scaffold_759_14	292	3.90E-97	9	270	2	261	0.963099631
14_0903_12_30cm_Bacteria_1044_57_11	GH28	325	14_0903_12_30cm_scaffold_79_e:384_21	176	1.50E-22	120	247	48	173	0.390769231
14_0903_12_30cm_Bacteria_1044_57_11	GH28	325	14_0903_12_30cm_scaffold_79_e:384_22	548	9.10E-57	8	309	76	434	0.926153846
14_0903_12_30cm_Bacteria_1044_57_11	GH29	346	14_0903_12_30cm_scaffold_79_e:384_23	449	3.80E-109	20	346	30	344	0.942196532
14_0903_12_30cm_Bacteria_1044_57_11	GH88	329	14_0903_12_30cm_scaffold_79_e:384_31	845	1.10E-101	3	328	499	838	0.987841945
14_0903_12_30cm_Bacteria_1044_57_11	GH3	216	14_0903_12_30cm_scaffold_79_e:384_35	884	7.70E-70	3	215	67	308	0.981481481
14_0903_12_30cm_Bacteria_1044_57_11	GH109	126	14_0903_12_30cm_scaffold_79_e:384_52	452	3.40E-18	1	122	48	162	0.96031746
14_0903_12_30cm_Bacteria_1044_57_11	AA3	618	14_0903_12_30cm_scaffold_79_e:384_58	569	4.80E-58	83	404	4	566	0.519417476
14_0903_12_30cm_Bacteria_1044_57_11	GH109	126	14_0903_12_30cm_scaffold_79_e:384_8	414	1.40E-17	1	113	34	137	0.888888889
14_0903_12_30cm_Bacteria_1044_57_11	GH23	135	14_0903_12_30cm_scaffold_8_39	644	4.80E-29	2	121	228	364	0.881481481
14_0903_12_30cm_Bacteria_1044_57_11	GH23	135	14_0903_12_30cm_scaffold_88_10	286	7.90E-33	12	129	135	251	0.866666667
14_0903_12_30cm_Bacteria_1044_57_11	GH16	189	14_0903_12_30cm_scaffold_89_33	595	3.40E-44	2	189	40	281	0.989417989
14_0903_12_30cm_Bacteria_1044_57_11	GH13_13	383	14_0903_12_30cm_scaffold_89_34	1028	1.50E-129	2	383	445	838	0.994778068
14_0903_12_30cm_Bacteria_1044_57_11	GH5_39	305	14_0903_12_30cm_scaffold_89_4	429	2.80E-112	2	304	93	398	0.990163934
14_0903_12_30cm_Bacteria_1044_57_11	GH63	570	14_0903_12_30cm_scaffold_9578_1	858	5.30E-18	363	567	387	836	0.357894737
14_0903_12_30cm_Bacteria_1044_57_11	AA7	458	14_0903_12_30cm_scaffold_9578_4	341	4.10E-39	7	216	65	271	0.456331878
14_1009_16_40cm_Actinobacteria_10078_73_12	GH92	491	14_1009_16_40cm_scaffold_101673_1	560	5.60E-83	2	261	272	560	0.527494908
14_1009_16_40cm_Actinobacteria_10078_73_12	GH15	361	14_1009_16_40cm_scaffold_101673_2	602	2.80E-75	2	360	232	592	0.991689751
14_1009_16_40cm_Actinobacteria_10078_73_12	GH15	361	14_1009_16_40cm_scaffold_104288_1	130	2.70E-24	230	360	2	120	0.360110803
14_1009_16_40cm_Actinobacteria_10078_73_12	CE10	341	14_1009_16_40cm_scaffold_104460_4	324	1.90E-72	62	337	51	320	0.806451613
14_1009_16_40cm_Actinobacteria_10078_73_12	GH23	135	14_1009_16_40cm_scaffold_1047_37	471	1.80E-27	13	122	346	453	0.807407407
14_1009_16_40cm_Actinobacteria_10078_73_12	GH31	427	14_1009_16_40cm_scaffold_1047_57	722	4.50E-103	3	427	219	650	0.992974239
14_1009_16_40cm_Actinobacteria_10078_73_12	CE4	130	14_1009_16_40cm_scaffold_1047_76	193	6.90E-32	14	126	2	138	0.861538462
14_1009_16_40cm_Actinobacteria_10078_73_12	GH13_23	344	14_1009_16_40cm_scaffold_10490_15	501	2.50E-102	1	341	19	352	0.988372093
14_1009_16_40cm_Actinobacteria_10078_73_12	GH15	361	14_1009_16_40cm_scaffold_104943_10	478	4.00E-81	2	360	100	466	0.991689751
14_1009_16_40cm_Actinobacteria_10078_73_12	GH23	135	14_1009_16_40cm_scaffold_107864_5	151	1.60E-18	14	75	83	150	0.451851852
14_1009_16_40cm_Actinobacteria_10078_73_12	AA4	522	14_1009_16_40cm_scaffold_108_47	485	1.90E-21	17	244	7	223	0.4348659
14_1009_16_40cm_Actinobacteria_10078_73_12	GH43_8	281	14_1009_16_40cm_scaffold_108_98	340	7.30E-97	2	281	44	324	0.992882562
14_1009_16_40cm_Actinobacteria_10078_73_12	GH23	135	14_1009_16_40cm_scaffold_110702_1	671	4.30E-21	15	120	91	185	0.777777778
14_1009_16_40cm_Actinobacteria_10078_73_12	CE1	227	14_1009_16_40cm_scaffold_1116_15	818	8.70E-16	9	143	388	531	0.59030837
14_1009_16_40cm_Actinobacteria_10078_73_12	GH15	361	14_1009_16_40cm_scaffold_11585_5	667	1.40E-76	3	360	268	632	0.988919668
14_1009_16_40cm_Actinobacteria_10078_73_12	CE4	130	14_1009_16_40cm_scaffold_1243_28	407	2.40E-27	7	123	197	313	0.892307692
14_1009_16_40cm_Actinobacteria_10078_73_12	CE4	130	14_1009_16_40cm_scaffold_12505_3	702	2.30E-23	8	123	65	189	0.884615385
14_1009_16_40cm_Actinobacteria_10078_73_12	GH74	233	14_1009_16_40cm_scaffold_135_34	1225	5.80E-15	19	111	206	293	0.394849785
14_1009_16_40cm_Actinobacteria_10078_73_12	AA7	458	14_1009_16_40cm_scaffold_13676_8	466	4.50E-103	3	458	33	461	0.993449782
14_1009_16_40cm_Actinobacteria_10078_73_12	GH114	190	14_1009_16_40cm_scaffold_14347_14	621	1.90E-63	1	190	394	583	0.994736842
14_1009_16_40cm_Actinobacteria_10078_73_12	GH8	320	14_1009_16_40cm_scaffold_14690_5	372	4.40E-56	5	319	53	360	0.98125
14_1009_16_40cm_Actinobacteria_10078_73_12	GH6	294	14_1009_16_40cm_scaffold_14690_9	370	2.00E-84	6	289	94	347	0.962585034
14_1009_16_40cm_Actinobacteria_10078_73_12	GH23	135	14_1009_16_40cm_scaffold_147244_3	216	1.00E-36	7	123	71	186	0.859259259
14_1009_16_40cm_Actinobacteria_10078_73_12	GH23	135	14_1009_16_40cm_scaffold_15303_19	125	2.80E-28	22	121	1	110	0.733333333
14_1009_16_40cm_Actinobacteria_10078_73_12	GH23	135	14_1009_16_40cm_scaffold_1638_e:380_47	303	4.60E-22	17	119	191	295	0.755555556
14_1009_16_40cm_Actinobacteria_10078_73_12	AA3_2	570	14_1009_16_40cm_scaffold_1638_e:380_58	531	4.60E-105	5	566	2	511	0.984210526
14_1009_16_40cm_Actinobacteria_10078_73_12	GH39	431	14_1009_16_40cm_scaffold_165666_2	441	4.50E-22	116	349	94	332	0.540603248
14_1009_16_40cm_Actinobacteria_10078_73_12	CE1	227	14_1009_16_40cm_scaffold_1656_e:481.2_17	376	3.00E-39	1	222	72	312	0.973568282
14_1009_16_40cm_Actinobacteria_10078_73_12	GH18	296	14_1009_16_40cm_scaffold_1656_e:481.2_47	600	1.10E-24	69	281	362	592	0.716216216
14_1009_16_40cm_Actinobacteria_10078_73_12	AA3	618	14_1009_16_40cm_scaffold_16872_5	538	1.70E-105	89	400	3	527	0.503236246
14_1009_16_40cm_Actinobacteria_10078_73_12	CE4	130	14_1009_16_40cm_scaffold_16942_8	710	4.20E-31	5	114	78	196	0.838461538
14_1009_16_40cm_Actinobacteria_10078_73_12	AA3	618	14_1009_16_40cm_scaffold_17035_8	518	7.20E-102	89	407	3	510	0.514563107
14_1009_16_40cm_Actinobacteria_10078_73_12	AA7	458	14_1009_16_40cm_scaffold_1767_36	456	2.90E-96	3	458	22	445	0.993449782
14_1009_16_40cm_Actinobacteria_10078_73_12	GH113	306	14_1009_16_40cm_scaffold_1767_41	488	4.40E-84	3	306	42	340	0.990196078
14_1009_16_40cm_Actinobacteria_10078_73_12	GH113	306	14_1009_16_40cm_scaffold_1767_45	341	2.80E-79	3	285	33	309	0.921568627
14_1009_16_40cm_Actinobacteria_10078_73_12	GH113	306	14_1009_16_40cm_scaffold_1767_46	342	1.70E-76	3	282	33	307	0.911764706
14_1009_16_40cm_Actinobacteria_10078_73_12	GH13_23	344	14_1009_16_40cm_scaffold_1846_8	433	5.80E-77	27	342	2	295	0.915697674
14_1009_16_40cm_Actinobacteria_10078_73_12	AA3	618	14_1009_16_40cm_scaffold_20105_16	543	1.30E-51	87	403	3	531	0.511326861
14_1009_16_40cm_Actinobacteria_10078_73_12	AA3	618	14_1009_16_40cm_scaffold_2065_14	670	3.70E-52	89	405	158	656	0.511326861
14_1009_16_40cm_Actinobacteria_10078_73_12	AA3	618	14_1009_16_40cm_scaffold_2065_19	539	3.10E-56	92	399	28	531	0.496763754
14_1009_16_40cm_Actinobacteria_10078_73_12	GH130	296	14_1009_16_40cm_scaffold_2099_41	320	1.50E-102	2	295	16	313	0.989864865
14_1009_16_40cm_Actinobacteria_10078_73_12	GH109	126	14_1009_16_40cm_scaffold_21177_5	355	6.50E-18	1	121	22	132	0.952380952
14_1009_16_40cm_Actinobacteria_10078_73_12	PL12	138	14_1009_16_40cm_scaffold_2173_37	661	1.10E-29	2	138	314	464	0.985507246
14_1009_16_40cm_Actinobacteria_10078_73_12	CE10	341	14_1009_16_40cm_scaffold_21734_12	408	1.70E-53	65	332	132	395	0.782991202
14_1009_16_40cm_Actinobacteria_10078_73_12	GH79	455	14_1009_16_40cm_scaffold_21906_1	629	5.60E-43	3	338	165	505	0.736263736
14_1009_16_40cm_Actinobacteria_10078_73_12	GH77	494	14_1009_16_40cm_scaffold_226_22	404	3.70E-106	186	471	106	383	0.576923077
14_1009_16_40cm_Actinobacteria_10078_73_12	GH13_3	238	14_1009_16_40cm_scaffold_226_23	646	2.20E-109	10	238	218	448	0.957983193
14_1009_16_40cm_Actinobacteria_10078_73_12	GH13_16	354	14_1009_16_40cm_scaffold_226_24	555	4.80E-197	2	354	36	388	0.994350282
14_1009_16_40cm_Actinobacteria_10078_73_12	GH13_9	291	14_1009_16_40cm_scaffold_226_26	712	3.40E-143	2	291	260	560	0.993127148
14_1009_16_40cm_Actinobacteria_10078_73_12	GH13_10	298	14_1009_16_40cm_scaffold_226_37	561	9.60E-112	1	298	118	417	0.996644295
14_1009_16_40cm_Actinobacteria_10078_73_12	GH13_11	346	14_1009_16_40cm_scaffold_226_38	712	3.50E-155	1	346	183	535	0.997109827
14_1009_16_40cm_Actinobacteria_10078_73_12	GH13_26	272	14_1009_16_40cm_scaffold_226_39	669	4.20E-35	172	271	113	210	0.363970588
14_1009_16_40cm_Actinobacteria_10078_73_12	GH39	431	14_1009_16_40cm_scaffold_226_55	557	1.70E-25	108	354	88	344	0.570765661
14_1009_16_40cm_Actinobacteria_10078_73_12	AA3	618	14_1009_16_40cm_scaffold_2281_e:475.2_16	667	7.30E-52	89	401	158	653	0.504854369
14_1009_16_40cm_Actinobacteria_10078_73_12	CE10	341	14_1009_16_40cm_scaffold_2281_e:475.2_35	360	2.60E-75	21	337	45	347	0.926686217
14_1009_16_40cm_Actinobacteria_10078_73_12	AA7	458	14_1009_16_40cm_scaffold_2281_e:475.2_9	429	2.40E-16	6	181	6	177	0.38209607
14_1009_16_40cm_Actinobacteria_10078_73_12	GH3	216	14_1009_16_40cm_scaffold_24909_e:197.2_20	366	4.10E-24	40	215	132	315	0.810185185
14_1009_16_40cm_Actinobacteria_10078_73_12	GH23	135	14_1009_16_40cm_scaffold_2523_49	816	6.40E-19	15	120	213	307	0.777777778
14_1009_16_40cm_Actinobacteria_10078_73_12	GH3	216	14_1009_16_40cm_scaffold_2538_27	699	2.10E-62	3	216	85	315	0.986111111
14_1009_16_40cm_Actinobacteria_10078_73_12	GH13_16	354	14_1009_16_40cm_scaffold_2538_7	537	3.10E-117	2	354	33	380	0.994350282
14_1009_16_40cm_Actinobacteria_10078_73_12	GH15	361	14_1009_16_40cm_scaffold_2538_8	624	1.60E-83	2	360	243	611	0.991689751
14_1009_16_40cm_Actinobacteria_10078_73_12	GH5	275	14_1009_16_40cm_scaffold_26871_2	520	4.20E-16	28	205	39	363	0.643636364
14_1009_16_40cm_Actinobacteria_10078_73_12	GH16	189	14_1009_16_40cm_scaffold_2705_10	391	1.60E-50	2	189	151	389	0.989417989
14_1009_16_40cm_Actinobacteria_10078_73_12	CE4	130	14_1009_16_40cm_scaffold_2705_2	247	1.00E-21	4	125	52	178	0.930769231
14_1009_16_40cm_Actinobacteria_10078_73_12	GH16	189	14_1009_16_40cm_scaffold_2705_9	363	1.10E-48	2	189	123	361	0.989417989
14_1009_16_40cm_Actinobacteria_10078_73_12	GH39	431	14_1009_16_40cm_scaffold_30308_14	343	8.30E-21	61	267	60	264	0.477958237
14_1009_16_40cm_Actinobacteria_10078_73_12	GH23	135	14_1009_16_40cm_scaffold_3220_15	1163	4.00E-19	14	121	1062	1158	0.792592593
14_1009_16_40cm_Actinobacteria_10078_73_12	AA3	618	14_1009_16_40cm_scaffold_328_9	557	6.60E-50	89	398	10	531	0.5
14_1009_16_40cm_Actinobacteria_10078_73_12	GH65	372	14_1009_16_40cm_scaffold_3368_14	637	1.20E-132	1	370	178	543	0.991935484
14_1009_16_40cm_Actinobacteria_10078_73_12	GH9	418	14_1009_16_40cm_scaffold_3368_1	580	2.70E-73	5	418	74	571	0.988038278
14_1009_16_40cm_Actinobacteria_10078_73_12	CE4	130	14_1009_16_40cm_scaffold_3368_28	271	1.00E-24	7	122	69	184	0.884615385
14_1009_16_40cm_Actinobacteria_10078_73_12	GH39	431	14_1009_16_40cm_scaffold_3487_e:232.2_11	383	1.10E-24	37	277	52	291	0.556844548
14_1009_16_40cm_Actinobacteria_10078_73_12	GH23	135	14_1009_16_40cm_scaffold_3487_e:232.2_38	210	4.40E-30	14	122	72	197	0.8
14_1009_16_40cm_Actinobacteria_10078_73_12	GH5_40	282	14_1009_16_40cm_scaffold_3618_19	392	3.10E-97	2	277	43	339	0.975177305
14_1009_16_40cm_Actinobacteria_10078_73_12	GH5_40	282	14_1009_16_40cm_scaffold_3618_20	515	3.20E-95	2	277	43	334	0.975177305
14_1009_16_40cm_Actinobacteria_10078_73_12	CE4	130	14_1009_16_40cm_scaffold_3690_23	230	9.70E-30	7	124	39	158	0.9
14_1009_16_40cm_Actinobacteria_10078_73_12	GH43_8	281	14_1009_16_40cm_scaffold_3690_30	453	5.60E-89	2	281	5	280	0.992882562
14_1009_16_40cm_Actinobacteria_10078_73_12	GH2	752	14_1009_16_40cm_scaffold_370_61	661	1.90E-89	28	486	65	640	0.609042553
14_1009_16_40cm_Actinobacteria_10078_73_12	AA7	458	14_1009_16_40cm_scaffold_37646_6	447	3.10E-88	4	458	28	443	0.991266376
14_1009_16_40cm_Actinobacteria_10078_73_12	AA3	618	14_1009_16_40cm_scaffold_40115_6	530	2.70E-43	86	397	2	524	0.503236246
14_1009_16_40cm_Actinobacteria_10078_73_12	GH88	329	14_1009_16_40cm_scaffold_4204_15	407	3.70E-99	4	326	64	378	0.978723404
14_1009_16_40cm_Actinobacteria_10078_73_12	AA3	618	14_1009_16_40cm_scaffold_4204_19	519	8.70E-49	87	395	20	512	0.498381877
14_1009_16_40cm_Actinobacteria_10078_73_12	AA3_2	570	14_1009_16_40cm_scaffold_4204_8	557	2.20E-111	2	568	3	530	0.992982456
14_1009_16_40cm_Actinobacteria_10078_73_12	CE10	341	14_1009_16_40cm_scaffold_43662_1	354	1.80E-54	59	295	125	342	0.692082111
14_1009_16_40cm_Actinobacteria_10078_73_12	CE1	227	14_1009_16_40cm_scaffold_482_19	248	1.80E-17	77	222	82	245	0.63876652
14_1009_16_40cm_Actinobacteria_10078_73_12	GH3	216	14_1009_16_40cm_scaffold_5203_19	365	2.60E-43	10	215	116	320	0.949074074
14_1009_16_40cm_Actinobacteria_10078_73_12	GH2	752	14_1009_16_40cm_scaffold_521_62	643	4.50E-63	29	465	67	608	0.579787234
14_1009_16_40cm_Actinobacteria_10078_73_12	GH2	752	14_1009_16_40cm_scaffold_521_76	682	7.00E-65	31	487	33	595	0.606382979
14_1009_16_40cm_Actinobacteria_10078_73_12	GH15	361	14_1009_16_40cm_scaffold_527_17	647	2.80E-77	3	360	255	615	0.988919668
14_1009_16_40cm_Actinobacteria_10078_73_12	GH99	334	14_1009_16_40cm_scaffold_619_14	364	6.40E-25	49	308	51	294	0.775449102
14_1009_16_40cm_Actinobacteria_10078_73_12	CE10	341	14_1009_16_40cm_scaffold_6238_6	635	2.60E-22	81	326	374	611	0.718475073
14_1009_16_40cm_Actinobacteria_10078_73_12	GH5	275	14_1009_16_40cm_scaffold_6635_4	461	8.00E-19	34	205	36	307	0.621818182
14_1009_16_40cm_Actinobacteria_10078_73_12	CE4	130	14_1009_16_40cm_scaffold_6836_11	570	1.40E-27	4	126	320	531	0.938461538
14_1009_16_40cm_Actinobacteria_10078_73_12	GH23	135	14_1009_16_40cm_scaffold_73273_2	294	2.00E-21	7	128	159	263	0.896296296
14_1009_16_40cm_Actinobacteria_10078_73_12	CE9	373	14_1009_16_40cm_scaffold_7376_13	352	2.60E-97	11	344	14	333	0.892761394
14_1009_16_40cm_Actinobacteria_10078_73_12	GH23	135	14_1009_16_40cm_scaffold_7623_3	691	2.10E-21	14	117	186	278	0.762962963
14_1009_16_40cm_Actinobacteria_10078_73_12	GH23	135	14_1009_16_40cm_scaffold_7686_1	167	4.00E-24	16	117	70	167	0.748148148
14_1009_16_40cm_Actinobacteria_10078_73_12	AA3	618	14_1009_16_40cm_scaffold_7937_35	841	4.80E-101	85	399	314	830	0.508090615
14_1009_16_40cm_Actinobacteria_10078_73_12	CE10	341	14_1009_16_40cm_scaffold_84833_1	673	1.20E-44	60	313	437	670	0.741935484
14_1009_16_40cm_Actinobacteria_10078_73_12	GH23	135	14_1009_16_40cm_scaffold_85048_6	343	2.20E-18	15	126	81	192	0.822222222
14_1009_16_40cm_Actinobacteria_10078_73_12	CE7	313	14_1009_16_40cm_scaffold_8512_8	306	2.90E-16	61	211	8	143	0.479233227
14_1009_16_40cm_Actinobacteria_10078_73_12	GH78	504	14_1009_16_40cm_scaffold_8579_10	890	2.50E-17	167	350	360	552	0.363095238
14_1009_16_40cm_Actinobacteria_10078_73_12	GH57	383	14_1009_16_40cm_scaffold_8658_19	456	9.70E-53	1	314	6	377	0.817232376
14_1009_16_30cm_Actinobacteria_9682_72_9	GH29	346	14_1009_16_30cm_scaffold_1038_e:197.2_49	605	1.40E-90	12	344	23	361	0.959537572
14_1009_16_30cm_Actinobacteria_9682_72_9	GH3	216	14_1009_16_30cm_scaffold_1038_e:197.2_63	696	2.90E-63	2	215	74	287	0.986111111
14_1009_16_30cm_Actinobacteria_9682_72_9	GH95	722	14_1009_16_30cm_scaffold_1038_e:197.2_74	774	4.70E-78	94	711	125	706	0.854570637
14_1009_16_30cm_Actinobacteria_9682_72_9	GH97	631	14_1009_16_30cm_scaffold_1038_e:197.2_77	620	1.10E-167	9	630	29	607	0.984152139
14_1009_16_30cm_Actinobacteria_9682_72_9	CE1	227	14_1009_16_30cm_scaffold_1038_e:197.2_85	323	4.00E-21	5	164	61	253	0.700440529
14_1009_16_30cm_Actinobacteria_9682_72_9	GH105	332	14_1009_16_30cm_scaffold_1053_42	526	4.00E-81	7	326	182	517	0.960843373
14_1009_16_30cm_Actinobacteria_9682_72_9	GH13_9	291	14_1009_16_30cm_scaffold_1053_59	710	3.00E-139	1	290	250	550	0.993127148
14_1009_16_30cm_Actinobacteria_9682_72_9	GH13_16	354	14_1009_16_30cm_scaffold_1053_61	602	3.20E-206	2	354	79	435	0.994350282
14_1009_16_30cm_Actinobacteria_9682_72_9	GH13_3	238	14_1009_16_30cm_scaffold_1053_62	656	3.30E-133	9	236	218	445	0.953781513
14_1009_16_30cm_Actinobacteria_9682_72_9	GH18	296	14_1009_16_30cm_scaffold_1053_67	362	1.00E-14	23	159	59	241	0.459459459
14_1009_16_30cm_Actinobacteria_9682_72_9	GH15	361	14_1009_16_30cm_scaffold_1053_73	996	5.20E-77	2	359	338	749	0.988919668
14_1009_16_30cm_Actinobacteria_9682_72_9	GH109	126	14_1009_16_30cm_scaffold_1053_99	336	4.50E-15	2	123	4	117	0.96031746
14_1009_16_30cm_Actinobacteria_9682_72_9	GH55	740	14_1009_16_30cm_scaffold_109820_3	596	2.20E-74	366	706	277	563	0.459459459
14_1009_16_30cm_Actinobacteria_9682_72_9	GH29	346	14_1009_16_30cm_scaffold_1112_6	601	4.00E-90	19	343	27	357	0.936416185
14_1009_16_30cm_Actinobacteria_9682_72_9	GH18	296	14_1009_16_30cm_scaffold_11313_12	362	1.40E-29	140	288	6	198	0.5
14_1009_16_30cm_Actinobacteria_9682_72_9	GH18	296	14_1009_16_30cm_scaffold_11313_13	250	4.10E-26	6	121	43	242	0.388513514
14_1009_16_30cm_Actinobacteria_9682_72_9	GH9	418	14_1009_16_30cm_scaffold_11313_18	632	6.40E-55	2	414	130	620	0.985645933
14_1009_16_30cm_Actinobacteria_9682_72_9	GH28	325	14_1009_16_30cm_scaffold_11313_19	472	2.80E-59	4	309	95	447	0.938461538
14_1009_16_30cm_Actinobacteria_9682_72_9	CE4	130	14_1009_16_30cm_scaffold_11313_2	300	9.90E-31	4	123	109	231	0.915384615
14_1009_16_30cm_Actinobacteria_9682_72_9	GH130	296	14_1009_16_30cm_scaffold_1163_12	370	7.30E-65	3	295	23	353	0.986486486
14_1009_16_30cm_Actinobacteria_9682_72_9	GH130	296	14_1009_16_30cm_scaffold_1163_19	498	2.80E-48	66	294	263	486	0.77027027
14_1009_16_30cm_Actinobacteria_9682_72_9	CE4	130	14_1009_16_30cm_scaffold_1210_29	250	1.30E-24	7	124	53	178	0.9
14_1009_16_30cm_Actinobacteria_9682_72_9	GH141	527	14_1009_16_30cm_scaffold_1210_8	1186	2.30E-141	3	523	47	599	0.986717268
14_1009_16_30cm_Actinobacteria_9682_72_9	GH47	446	14_1009_16_30cm_scaffold_1310_102	474	3.10E-99	2	445	58	470	0.993273543
14_1009_16_30cm_Actinobacteria_9682_72_9	GH3	216	14_1009_16_30cm_scaffold_1310_112	791	1.80E-70	3	215	124	345	0.981481481
14_1009_16_30cm_Actinobacteria_9682_72_9	GH3	216	14_1009_16_30cm_scaffold_1310_117	573	1.30E-63	3	216	67	273	0.986111111
14_1009_16_30cm_Actinobacteria_9682_72_9	GH3	216	14_1009_16_30cm_scaffold_1310_118	809	8.70E-63	6	216	36	246	0.972222222
14_1009_16_30cm_Actinobacteria_9682_72_9	CE1	227	14_1009_16_30cm_scaffold_1310_77	370	8.50E-28	1	223	144	364	0.977973568
14_1009_16_30cm_Actinobacteria_9682_72_9	GH38	269	14_1009_16_30cm_scaffold_1310_90	1011	3.50E-84	4	259	251	505	0.94795539
14_1009_16_30cm_Actinobacteria_9682_72_9	GH92	491	14_1009_16_30cm_scaffold_1453_23	1106	4.70E-163	3	491	307	791	0.99389002
14_1009_16_30cm_Actinobacteria_9682_72_9	GH63	570	14_1009_16_30cm_scaffold_1453_51	870	3.10E-19	364	564	426	863	0.350877193
14_1009_16_30cm_Actinobacteria_9682_72_9	GH133	372	14_1009_16_30cm_scaffold_1453_52	628	1.40E-89	10	372	283	619	0.97311828
14_1009_16_30cm_Actinobacteria_9682_72_9	GH5_18	282	14_1009_16_30cm_scaffold_1475_3	395	4.80E-119	1	281	15	295	0.992907801
14_1009_16_30cm_Actinobacteria_9682_72_9	GH26	303	14_1009_16_30cm_scaffold_1475_e:25405_31	346	2.00E-36	134	261	151	287	0.419141914
14_1009_16_30cm_Actinobacteria_9682_72_9	GH28	325	14_1009_16_30cm_scaffold_1475_e:25405_40	526	1.80E-59	9	302	74	408	0.901538462
14_1009_16_30cm_Actinobacteria_9682_72_9	GH59	631	14_1009_16_30cm_scaffold_1475_e:25405_4	787	8.60E-225	2	629	37	656	0.993660856
14_1009_16_30cm_Actinobacteria_9682_72_9	GH92	491	14_1009_16_30cm_scaffold_1538_22	1040	6.70E-142	5	491	243	727	0.989816701
14_1009_16_30cm_Actinobacteria_9682_72_9	AA7	458	14_1009_16_30cm_scaffold_1538_84	498	2.40E-17	13	194	51	239	0.395196507
14_1009_16_30cm_Actinobacteria_9682_72_9	GH95	722	14_1009_16_30cm_scaffold_1538_9	784	1.60E-74	96	713	123	719	0.854570637
14_1009_16_30cm_Actinobacteria_9682_72_9	GH13_30	369	14_1009_16_30cm_scaffold_1572_20	512	2.20E-137	1	313	29	332	0.845528455
14_1009_16_30cm_Actinobacteria_9682_72_9	GH26	303	14_1009_16_30cm_scaffold_1693_16	340	1.40E-22	137	253	145	268	0.382838284
14_1009_16_30cm_Actinobacteria_9682_72_9	GH18	296	14_1009_16_30cm_scaffold_1693_18	415	1.50E-76	4	285	48	405	0.949324324
14_1009_16_30cm_Actinobacteria_9682_72_9	CE9	373	14_1009_16_30cm_scaffold_1693_30	371	7.50E-126	4	373	5	363	0.989276139
14_1009_16_30cm_Actinobacteria_9682_72_9	CE1	227	14_1009_16_30cm_scaffold_1734_42	423	1.50E-36	10	222	112	343	0.933920705
14_1009_16_30cm_Actinobacteria_9682_72_9	GH18	296	14_1009_16_30cm_scaffold_1751_14	507	5.40E-21	4	211	212	467	0.699324324
14_1009_16_30cm_Actinobacteria_9682_72_9	CE4	130	14_1009_16_30cm_scaffold_1751_22	343	2.80E-30	10	124	156	271	0.876923077
14_1009_16_30cm_Actinobacteria_9682_72_9	GH59	631	14_1009_16_30cm_scaffold_1751_41	418	2.50E-124	211	629	7	414	0.662440571
14_1009_16_30cm_Actinobacteria_9682_72_9	GH25	177	14_1009_16_30cm_scaffold_1751_7	538	1.50E-43	1	169	67	248	0.949152542
14_1009_16_30cm_Actinobacteria_9682_72_9	AA7	458	14_1009_16_30cm_scaffold_176_173	431	1.20E-16	19	182	20	180	0.355895197
14_1009_16_30cm_Actinobacteria_9682_72_9	GH23	135	14_1009_16_30cm_scaffold_176_58	257	7.00E-20	14	123	107	247	0.807407407
14_1009_16_30cm_Actinobacteria_9682_72_9	GH92	491	14_1009_16_30cm_scaffold_196_115	1183	6.80E-164	3	491	256	754	0.99389002
14_1009_16_30cm_Actinobacteria_9682_72_9	GH28	325	14_1009_16_30cm_scaffold_196_116	473	2.40E-69	5	300	89	441	0.907692308
14_1009_16_30cm_Actinobacteria_9682_72_9	GH65	372	14_1009_16_30cm_scaffold_196_8	782	3.80E-133	1	371	316	704	0.994623656
14_1009_16_30cm_Actinobacteria_9682_72_9	GH18	296	14_1009_16_30cm_scaffold_196_9	448	1.90E-73	4	288	42	435	0.959459459
14_1009_16_30cm_Actinobacteria_9682_72_9	GH92	491	14_1009_16_30cm_scaffold_196_99	1439	3.90E-134	4	491	313	799	0.99185336
14_1009_16_30cm_Actinobacteria_9682_72_9	GH92	491	14_1009_16_30cm_scaffold_2075_35	1043	4.60E-147	2	491	253	730	0.99592668
14_1009_16_30cm_Actinobacteria_9682_72_9	GH13_16	354	14_1009_16_30cm_scaffold_2075_5	549	1.50E-127	2	354	28	385	0.994350282
14_1009_16_30cm_Actinobacteria_9682_72_9	GH16	189	14_1009_16_30cm_scaffold_2075_59	322	1.30E-34	12	189	85	315	0.936507937
14_1009_16_30cm_Actinobacteria_9682_72_9	CE4	130	14_1009_16_30cm_scaffold_2075_68	230	3.30E-24	6	122	49	170	0.892307692
14_1009_16_30cm_Actinobacteria_9682_72_9	GH3	216	14_1009_16_30cm_scaffold_223_29	494	4.80E-60	9	215	64	286	0.953703704
14_1009_16_30cm_Actinobacteria_9682_72_9	GH59	631	14_1009_16_30cm_scaffold_2238_21	663	2.40E-228	1	630	34	660	0.996830428
14_1009_16_30cm_Actinobacteria_9682_72_9	GH3	216	14_1009_16_30cm_scaffold_2238_22	691	3.50E-61	4	215	70	284	0.976851852
14_1009_16_30cm_Actinobacteria_9682_72_9	GH141	527	14_1009_16_30cm_scaffold_2238_23	851	1.30E-138	2	524	33	572	0.990512334
14_1009_16_30cm_Actinobacteria_9682_72_9	GH43_24	244	14_1009_16_30cm_scaffold_2238_25	343	1.30E-84	1	239	63	306	0.975409836
14_1009_16_30cm_Actinobacteria_9682_72_9	CE14	124	14_1009_16_30cm_scaffold_230_13	292	2.00E-45	1	124	8	142	0.991935484
14_1009_16_30cm_Actinobacteria_9682_72_9	GH105	332	14_1009_16_30cm_scaffold_230_4	377	1.00E-58	8	331	65	370	0.972891566
14_1009_16_30cm_Actinobacteria_9682_72_9	GH3	216	14_1009_16_30cm_scaffold_2768_9	879	2.20E-66	3	214	93	299	0.976851852
14_1009_16_30cm_Actinobacteria_9682_72_9	GH4	179	14_1009_16_30cm_scaffold_2936_10	418	1.20E-53	1	178	2	176	0.988826816
14_1009_16_30cm_Actinobacteria_9682_72_9	GH65	372	14_1009_16_30cm_scaffold_2936_59	925	6.00E-112	1	370	500	865	0.991935484
14_1009_16_30cm_Actinobacteria_9682_72_9	PL9	374	14_1009_16_30cm_scaffold_316_29	759	5.30E-29	10	280	28	305	0.721925134
14_1009_16_30cm_Actinobacteria_9682_72_9	PL9	374	14_1009_16_30cm_scaffold_316_36	1057	3.50E-25	20	281	419	688	0.697860963
14_1009_16_30cm_Actinobacteria_9682_72_9	GH79	455	14_1009_16_30cm_scaffold_316_4	494	2.50E-42	31	408	81	445	0.828571429
14_1009_16_30cm_Actinobacteria_9682_72_9	GH59	631	14_1009_16_30cm_scaffold_316_54	808	3.90E-201	4	629	39	670	0.990491284
14_1009_16_30cm_Actinobacteria_9682_72_9	GH13_15	284	14_1009_16_30cm_scaffold_316_66	514	2.90E-69	1	282	77	362	0.98943662
14_1009_16_30cm_Actinobacteria_9682_72_9	GH92	491	14_1009_16_30cm_scaffold_316_7	1098	4.60E-159	2	491	278	785	0.99592668
14_1009_16_30cm_Actinobacteria_9682_72_9	GH15	361	14_1009_16_30cm_scaffold_316_72	644	1.30E-82	2	360	258	619	0.991689751
14_1009_16_30cm_Actinobacteria_9682_72_9	CE3	194	14_1009_16_30cm_scaffold_3356_19	282	6.80E-26	1	189	83	267	0.969072165
14_1009_16_30cm_Actinobacteria_9682_72_9	GH15	361	14_1009_16_30cm_scaffold_3356_2	610	1.20E-78	2	360	231	597	0.991689751
14_1009_16_30cm_Actinobacteria_9682_72_9	GH92	491	14_1009_16_30cm_scaffold_3356_6	1594	4.80E-170	5	491	608	1144	0.989816701
14_1009_16_30cm_Actinobacteria_9682_72_9	GH105	332	14_1009_16_30cm_scaffold_3419_19	372	1.50E-64	10	330	61	366	0.963855422
14_1009_16_30cm_Actinobacteria_9682_72_9	GH141	527	14_1009_16_30cm_scaffold_3419_33	811	8.20E-128	2	523	41	577	0.988614801
14_1009_16_30cm_Actinobacteria_9682_72_9	PL9	374	14_1009_16_30cm_scaffold_3419_34	495	1.30E-16	28	159	176	316	0.35026738
14_1009_16_30cm_Actinobacteria_9682_72_9	CE4	130	14_1009_16_30cm_scaffold_3419_45	707	1.70E-29	5	120	73	194	0.884615385
14_1009_16_30cm_Actinobacteria_9682_72_9	CE10	341	14_1009_16_30cm_scaffold_3419_64	313	3.20E-77	40	335	27	308	0.865102639
14_1009_16_30cm_Actinobacteria_9682_72_9	GH73	128	14_1009_16_30cm_scaffold_347_102	267	7.30E-33	3	128	123	261	0.9765625
14_1009_16_30cm_Actinobacteria_9682_72_9	GH1	429	14_1009_16_30cm_scaffold_347_134	454	9.30E-155	4	426	7	450	0.983682984
14_1009_16_30cm_Actinobacteria_9682_72_9	CE1	227	14_1009_16_30cm_scaffold_347_18	260	7.50E-50	4	222	17	253	0.960352423
14_1009_16_30cm_Actinobacteria_9682_72_9	GH13_10	298	14_1009_16_30cm_scaffold_347_45	424	4.20E-39	1	297	31	317	0.993288591
14_1009_16_30cm_Actinobacteria_9682_72_9	GH13_11	346	14_1009_16_30cm_scaffold_347_46	709	2.70E-146	1	346	190	546	0.997109827
14_1009_16_30cm_Actinobacteria_9682_72_9	AA3	618	14_1009_16_30cm_scaffold_347_50	503	2.20E-88	89	399	2	500	0.501618123
14_1009_16_30cm_Actinobacteria_9682_72_9	AA3	618	14_1009_16_30cm_scaffold_347_70	592	5.90E-39	87	395	112	588	0.498381877
14_1009_16_30cm_Actinobacteria_9682_72_9	GH18	296	14_1009_16_30cm_scaffold_347_74	502	3.70E-19	3	201	195	453	0.668918919
14_1009_16_30cm_Actinobacteria_9682_72_9	CE10	341	14_1009_16_30cm_scaffold_347_77	252	6.50E-24	72	329	6	249	0.753665689
14_1009_16_30cm_Actinobacteria_9682_72_9	PL6_2	350	14_1009_16_30cm_scaffold_347_93	625	1.30E-128	3	348	43	390	0.985714286
14_1009_16_30cm_Actinobacteria_9682_72_9	GH28	325	14_1009_16_30cm_scaffold_359_13	256	5.00E-21	12	168	80	251	0.48
14_1009_16_30cm_Actinobacteria_9682_72_9	GH29	346	14_1009_16_30cm_scaffold_359_14	723	1.70E-35	39	344	34	336	0.88150289
14_1009_16_30cm_Actinobacteria_9682_72_9	GH59	631	14_1009_16_30cm_scaffold_359_21	934	6.80E-211	3	629	37	658	0.99207607
14_1009_16_30cm_Actinobacteria_9682_72_9	GH79	455	14_1009_16_30cm_scaffold_359_24	477	1.10E-53	3	382	47	404	0.832967033
14_1009_16_30cm_Actinobacteria_9682_72_9	GH27	375	14_1009_16_30cm_scaffold_359_39	437	2.60E-18	141	335	173	347	0.517333333
14_1009_16_30cm_Actinobacteria_9682_72_9	GH3	216	14_1009_16_30cm_scaffold_359_53	805	9.00E-60	4	215	153	379	0.976851852
14_1009_16_30cm_Actinobacteria_9682_72_9	GH35	307	14_1009_16_30cm_scaffold_359_72	1084	4.20E-101	2	304	45	362	0.983713355
14_1009_16_30cm_Actinobacteria_9682_72_9	CE1	227	14_1009_16_30cm_scaffold_3757_15	296	1.60E-24	4	216	73	282	0.933920705
14_1009_16_30cm_Actinobacteria_9682_72_9	GH95	722	14_1009_16_30cm_scaffold_379_13	796	7.30E-50	93	712	111	749	0.85734072
14_1009_16_30cm_Actinobacteria_9682_72_9	GH65	372	14_1009_16_30cm_scaffold_379_17	782	3.20E-135	1	370	327	692	0.991935484
14_1009_16_30cm_Actinobacteria_9682_72_9	GH1	429	14_1009_16_30cm_scaffold_379_2	455	1.60E-164	2	427	4	452	0.990675991
14_1009_16_30cm_Actinobacteria_9682_72_9	GH27	375	14_1009_16_30cm_scaffold_38007_2	583	2.20E-16	202	337	239	379	0.36
14_1009_16_30cm_Actinobacteria_9682_72_9	GH3	216	14_1009_16_30cm_scaffold_38610_2	403	5.80E-40	4	215	124	353	0.976851852
14_1009_16_30cm_Actinobacteria_9682_72_9	CE14	124	14_1009_16_30cm_scaffold_397_81	292	3.10E-49	1	124	9	148	0.991935484
14_1009_16_30cm_Actinobacteria_9682_72_9	CE4	130	14_1009_16_30cm_scaffold_440_134	263	1.90E-33	5	125	65	186	0.923076923
14_1009_16_30cm_Actinobacteria_9682_72_9	CE4	130	14_1009_16_30cm_scaffold_440_176	238	5.00E-29	8	123	41	158	0.884615385
14_1009_16_30cm_Actinobacteria_9682_72_9	CE14	124	14_1009_16_30cm_scaffold_440_205	231	2.00E-16	1	124	5	107	0.991935484
14_1009_16_30cm_Actinobacteria_9682_72_9	GH29	346	14_1009_16_30cm_scaffold_440_210	594	1.90E-87	38	343	42	349	0.88150289
14_1009_16_30cm_Actinobacteria_9682_72_9	GH79	455	14_1009_16_30cm_scaffold_440_220	476	1.50E-51	23	384	58	401	0.793406593
14_1009_16_30cm_Actinobacteria_9682_72_9	GH20	337	14_1009_16_30cm_scaffold_441_38	526	1.90E-102	10	337	167	487	0.970326409
14_1009_16_30cm_Actinobacteria_9682_72_9	GH73	128	14_1009_16_30cm_scaffold_441_64	284	9.20E-34	5	128	141	277	0.9609375
14_1009_16_30cm_Actinobacteria_9682_72_9	GH23	135	14_1009_16_30cm_scaffold_441_90	309	5.50E-32	14	120	200	303	0.785185185
14_1009_16_30cm_Actinobacteria_9682_72_9	AA3	618	14_1009_16_30cm_scaffold_4470_26	517	3.70E-106	89	400	6	514	0.503236246
14_1009_16_30cm_Actinobacteria_9682_72_9	AA3	618	14_1009_16_30cm_scaffold_4470_27	529	5.20E-100	87	401	2	526	0.508090615
14_1009_16_30cm_Actinobacteria_9682_72_9	GH13_11	346	14_1009_16_30cm_scaffold_4470_34	412	2.90E-87	1	217	188	410	0.624277457
14_1009_16_30cm_Actinobacteria_9682_72_9	CE4	130	14_1009_16_30cm_scaffold_4470_7	225	3.60E-26	5	125	32	152	0.923076923
14_1009_16_30cm_Actinobacteria_9682_72_9	GH141	527	14_1009_16_30cm_scaffold_4570_1	452	5.40E-110	2	411	27	449	0.776091082
14_1009_16_30cm_Actinobacteria_9682_72_9	CE1	227	14_1009_16_30cm_scaffold_4570_17	243	1.80E-18	77	222	81	240	0.63876652
14_1009_16_30cm_Actinobacteria_9682_72_9	GH79	455	14_1009_16_30cm_scaffold_4570_47	462	3.40E-50	22	428	72	434	0.892307692
14_1009_16_30cm_Actinobacteria_9682_72_9	PL6_2	350	14_1009_16_30cm_scaffold_4570_6	469	7.80E-118	2	349	39	382	0.991428571
14_1009_16_30cm_Actinobacteria_9682_72_9	CE4	130	14_1009_16_30cm_scaffold_505_46	287	1.50E-18	6	125	106	225	0.915384615
14_1009_16_30cm_Actinobacteria_9682_72_9	GH3	216	14_1009_16_30cm_scaffold_5189_18	715	3.70E-55	24	215	9	195	0.884259259
14_1009_16_30cm_Actinobacteria_9682_72_9	GH3	216	14_1009_16_30cm_scaffold_5189_5	1162	1.30E-56	4	212	43	285	0.962962963
14_1009_16_30cm_Actinobacteria_9682_72_9	GH59	631	14_1009_16_30cm_scaffold_5189_8	691	5.50E-166	5	629	40	685	0.988906498
14_1009_16_30cm_Actinobacteria_9682_72_9	GH13_11	346	14_1009_16_30cm_scaffold_5595_1	299	2.70E-58	219	346	1	129	0.367052023
14_1009_16_30cm_Actinobacteria_9682_72_9	GH95	722	14_1009_16_30cm_scaffold_5595_17	805	1.40E-36	320	713	311	730	0.54432133
14_1009_16_30cm_Actinobacteria_9682_72_9	GH13	299	14_1009_16_30cm_scaffold_565_36	499	4.10E-25	28	285	52	357	0.859531773
14_1009_16_30cm_Actinobacteria_9682_72_9	GH20	337	14_1009_16_30cm_scaffold_565_61	517	1.20E-104	9	336	158	477	0.970326409
14_1009_16_30cm_Actinobacteria_9682_72_9	GH2	752	14_1009_16_30cm_scaffold_565_62	931	2.60E-59	68	541	121	748	0.628989362
14_1009_16_30cm_Actinobacteria_9682_72_9	GH25	177	14_1009_16_30cm_scaffold_565_79	159	4.40E-23	57	168	2	123	0.627118644
14_1009_16_30cm_Actinobacteria_9682_72_9	CE4	130	14_1009_16_30cm_scaffold_58151_3	328	2.00E-30	5	123	76	197	0.907692308
14_1009_16_30cm_Actinobacteria_9682_72_9	GH29	346	14_1009_16_30cm_scaffold_598_100	332	8.70E-25	35	263	55	267	0.658959538
14_1009_16_30cm_Actinobacteria_9682_72_9	CE1	227	14_1009_16_30cm_scaffold_598_64	309	1.10E-34	5	227	70	300	0.977973568
14_1009_16_30cm_Actinobacteria_9682_72_9	GH16	189	14_1009_16_30cm_scaffold_598_80	262	8.30E-33	3	189	46	258	0.984126984
14_1009_16_30cm_Actinobacteria_9682_72_9	CE4	130	14_1009_16_30cm_scaffold_598_86	235	4.40E-33	8	126	56	189	0.907692308
14_1009_16_30cm_Actinobacteria_9682_72_9	GH79	455	14_1009_16_30cm_scaffold_598_95	505	3.30E-49	3	425	57	478	0.927472527
14_1009_16_30cm_Actinobacteria_9682_72_9	GH47	446	14_1009_16_30cm_scaffold_628_2	490	4.80E-97	2	445	63	483	0.993273543
14_1009_16_30cm_Actinobacteria_9682_72_9	GH92	491	14_1009_16_30cm_scaffold_628_e:5685_2	582	1.10E-76	4	295	246	529	0.592668024
14_1009_16_30cm_Actinobacteria_9682_72_9	GH43_24	244	14_1009_16_30cm_scaffold_628_e:5685_66	333	6.30E-79	1	237	51	292	0.967213115
14_1009_16_30cm_Actinobacteria_9682_72_9	CE1	227	14_1009_16_30cm_scaffold_628_e:5685_77	343	3.00E-37	6	199	31	314	0.850220264
14_1009_16_30cm_Actinobacteria_9682_72_9	GH28	325	14_1009_16_30cm_scaffold_680_100	498	1.80E-43	23	309	81	391	0.88
14_1009_16_30cm_Actinobacteria_9682_72_9	GH16	189	14_1009_16_30cm_scaffold_680_103	617	2.70E-39	3	189	46	303	0.984126984
14_1009_16_30cm_Actinobacteria_9682_72_9	GH1	429	14_1009_16_30cm_scaffold_680_118	473	9.00E-162	4	425	14	461	0.981351981
14_1009_16_30cm_Actinobacteria_9682_72_9	GH18	296	14_1009_16_30cm_scaffold_680_132	475	5.10E-58	2	284	41	463	0.952702703
14_1009_16_30cm_Actinobacteria_9682_72_9	GH25	177	14_1009_16_30cm_scaffold_680_133	501	2.30E-47	1	176	37	223	0.988700565
14_1009_16_30cm_Actinobacteria_9682_72_9	GH97	631	14_1009_16_30cm_scaffold_680_23	619	1.00E-166	9	630	26	606	0.984152139
14_1009_16_30cm_Actinobacteria_9682_72_9	GH15	361	14_1009_16_30cm_scaffold_680_51	665	5.30E-20	3	141	485	642	0.382271468
14_1009_16_30cm_Actinobacteria_9682_72_9	GH15	361	14_1009_16_30cm_scaffold_680_52	182	1.40E-38	170	360	1	174	0.526315789
14_1009_16_30cm_Actinobacteria_9682_72_9	CE14	124	14_1009_16_30cm_scaffold_69_33	190	1.10E-28	1	116	17	123	0.927419355
14_1009_16_30cm_Actinobacteria_9682_72_9	AA3	618	14_1009_16_30cm_scaffold_69_49	541	4.00E-50	89	403	3	505	0.508090615
14_1009_16_30cm_Actinobacteria_9682_72_9	AA3	618	14_1009_16_30cm_scaffold_69_50	502	3.80E-16	156	394	80	496	0.385113269
14_1009_16_30cm_Actinobacteria_9682_72_9	GH79	455	14_1009_16_30cm_scaffold_7209_11	479	1.90E-57	2	440	48	462	0.962637363
14_1009_16_30cm_Actinobacteria_9682_72_9	CE4	130	14_1009_16_30cm_scaffold_7220_24	271	9.70E-26	8	123	80	199	0.884615385
14_1009_16_30cm_Actinobacteria_9682_72_9	GH3	216	14_1009_16_30cm_scaffold_7220_4	771	1.50E-64	2	215	101	340	0.986111111
14_1009_16_30cm_Actinobacteria_9682_72_9	GH29	346	14_1009_16_30cm_scaffold_7220_6	967	1.10E-41	33	344	26	334	0.898843931
14_1009_16_30cm_Actinobacteria_9682_72_9	GH92	491	14_1009_16_30cm_scaffold_724_55	898	3.70E-140	5	490	241	733	0.987780041
14_1009_16_30cm_Actinobacteria_9682_72_9	GH2	752	14_1009_16_30cm_scaffold_724_64	944	2.30E-57	65	570	92	789	0.671542553
14_1009_16_30cm_Actinobacteria_9682_72_9	CE4	130	14_1009_16_30cm_scaffold_7515_22	247	3.70E-18	5	121	56	171	0.892307692
14_1009_16_30cm_Actinobacteria_9682_72_9	GH15	361	14_1009_16_30cm_scaffold_7515_27	736	4.10E-81	3	360	326	715	0.988919668
14_1009_16_30cm_Actinobacteria_9682_72_9	GH28	325	14_1009_16_30cm_scaffold_7515_46	434	2.30E-49	16	309	2	322	0.901538462
14_1009_16_30cm_Actinobacteria_9682_72_9	GH46	222	14_1009_16_30cm_scaffold_770_15	274	3.80E-86	3	221	38	252	0.981981982
14_1009_16_30cm_Actinobacteria_9682_72_9	GH141	527	14_1009_16_30cm_scaffold_770_3	663	2.40E-149	2	524	36	582	0.990512334
14_1009_16_30cm_Actinobacteria_9682_72_9	GH3	216	14_1009_16_30cm_scaffold_770_7	715	4.70E-54	4	214	85	294	0.972222222
14_1009_16_30cm_Actinobacteria_9682_72_9	GH63	570	14_1009_16_30cm_scaffold_79_146	858	6.50E-20	364	564	416	851	0.350877193
14_1009_16_30cm_Actinobacteria_9682_72_9	GH42	371	14_1009_16_30cm_scaffold_79_46	668	7.40E-160	1	370	18	387	0.994609164
14_1009_16_30cm_Actinobacteria_9682_72_9	CE14	124	14_1009_16_30cm_scaffold_83524_3	257	1.70E-26	1	115	26	129	0.919354839
14_1009_16_30cm_Actinobacteria_9682_72_9	GH27	375	14_1009_16_30cm_scaffold_894_3	592	2.70E-18	141	338	192	380	0.525333333
14_1009_16_30cm_Actinobacteria_9682_72_9	GH26	303	14_1009_16_30cm_scaffold_894_5	327	5.70E-17	130	254	108	256	0.409240924
14_1009_16_30cm_Actinobacteria_9682_72_9	GH20	337	14_1009_16_30cm_scaffold_90_148	500	1.10E-101	9	336	122	460	0.970326409
14_1009_16_30cm_Actinobacteria_9682_72_9	AA7	458	14_1009_16_30cm_scaffold_90_308	469	3.10E-98	3	386	31	417	0.836244541
14_1009_16_30cm_Actinobacteria_9682_72_9	GH27	375	14_1009_16_30cm_scaffold_911_8	759	3.90E-24	139	337	187	362	0.528
14_1009_16_30cm_Actinobacteria_9682_72_9	GH133	372	14_1009_16_30cm_scaffold_932_36	566	1.70E-23	163	372	362	559	0.561827957
14_1009_16_30cm_Actinobacteria_9682_72_9	GH13_11	346	14_1009_16_30cm_scaffold_932_38	515	1.20E-154	11	346	2	341	0.968208092
14_1009_16_30cm_Actinobacteria_9682_72_9	GH13_26	272	14_1009_16_30cm_scaffold_932_39	743	7.30E-106	5	271	25	288	0.977941176
14_1009_16_30cm_Actinobacteria_9682_72_9	GH13_10	298	14_1009_16_30cm_scaffold_932_40	579	1.10E-136	1	298	106	421	0.996644295
14_1009_16_30cm_Actinobacteria_9682_72_9	GH77	494	14_1009_16_30cm_scaffold_932_41	596	6.60E-135	1	482	97	585	0.973684211
14_1009_16_30cm_Actinobacteria_9682_72_9	GH75	220	14_1009_16_30cm_scaffold_932_47	231	2.40E-47	13	199	17	215	0.845454545
14_1009_16_30cm_Actinobacteria_9682_72_9	GH64	367	14_1009_16_30cm_scaffold_932_56	489	4.00E-81	2	359	130	476	0.972752044
14_0903_02_30cm_Sphingomonadales_156_68_15	CE10	341	14_0903_02_30cm_scaffold_1_1060	661	2.80E-25	77	311	413	637	0.686217009
14_0903_02_30cm_Sphingomonadales_156_68_15	GH5_13	275	14_0903_02_30cm_scaffold_1_1157	377	6.40E-114	1	275	44	319	0.996363636
14_0903_02_30cm_Sphingomonadales_156_68_15	AA2	255	14_0903_02_30cm_scaffold_1_1277	730	2.50E-18	16	118	85	188	0.4
14_0903_02_30cm_Sphingomonadales_156_68_15	CE10	341	14_0903_02_30cm_scaffold_1_1379	736	6.50E-20	69	310	445	708	0.706744868
14_0903_02_30cm_Sphingomonadales_156_68_15	GH15	361	14_0903_02_30cm_scaffold_1_1643	593	8.40E-73	2	360	217	581	0.991689751
14_0903_02_30cm_Sphingomonadales_156_68_15	CE1	227	14_0903_02_30cm_scaffold_1_1683	279	1.70E-52	1	225	22	274	0.986784141
14_0903_02_30cm_Sphingomonadales_156_68_15	AA7	458	14_0903_02_30cm_scaffold_1_1723	480	1.50E-17	7	205	35	244	0.43231441
14_0903_02_30cm_Sphingomonadales_156_68_15	PL10_2	275	14_0903_02_30cm_scaffold_1_1768	523	5.00E-130	1	275	109	377	0.996363636
14_0903_02_30cm_Sphingomonadales_156_68_15	CE10	341	14_0903_02_30cm_scaffold_1_1769	331	4.00E-34	79	314	81	306	0.68914956
14_0903_02_30cm_Sphingomonadales_156_68_15	PL1_2	176	14_0903_02_30cm_scaffold_1_1770	442	8.50E-55	2	174	73	272	0.977272727
14_0903_02_30cm_Sphingomonadales_156_68_15	PL1_2	176	14_0903_02_30cm_scaffold_1_1772	449	5.80E-46	2	161	73	259	0.903409091
14_0903_02_30cm_Sphingomonadales_156_68_15	CE10	341	14_0903_02_30cm_scaffold_1_1773	483	4.40E-37	72	243	66	267	0.501466276
14_0903_02_30cm_Sphingomonadales_156_68_15	CE10	341	14_0903_02_30cm_scaffold_1_1828	684	6.50E-22	81	321	439	664	0.703812317
14_0903_02_30cm_Sphingomonadales_156_68_15	CE10	341	14_0903_02_30cm_scaffold_1_1927	311	3.40E-26	41	327	26	295	0.838709677
14_0903_02_30cm_Sphingomonadales_156_68_15	CE4	130	14_0903_02_30cm_scaffold_1_2116	281	3.00E-23	22	127	46	155	0.807692308
14_0903_02_30cm_Sphingomonadales_156_68_15	CE10	341	14_0903_02_30cm_scaffold_1_2255	647	1.30E-17	81	313	398	623	0.680351906
14_0903_02_30cm_Sphingomonadales_156_68_15	CE10	341	14_0903_02_30cm_scaffold_1_2275	705	2.80E-28	61	322	429	678	0.765395894
14_0903_02_30cm_Sphingomonadales_156_68_15	GH84	295	14_0903_02_30cm_scaffold_1_2390	355	3.00E-79	2	287	6	296	0.966101695
14_0903_02_30cm_Sphingomonadales_156_68_15	GH3	216	14_0903_02_30cm_scaffold_1_248	341	7.00E-42	13	215	60	278	0.935185185
14_0903_02_30cm_Sphingomonadales_156_68_15	GH23	135	14_0903_02_30cm_scaffold_1_613	578	7.10E-22	18	122	405	530	0.77037037
14_0903_02_30cm_Sphingomonadales_156_68_15	GH102	157	14_0903_02_30cm_scaffold_1_700	374	5.70E-51	2	157	117	266	0.987261146
14_0903_02_30cm_Sphingomonadales_156_68_15	CE10	341	14_0903_02_30cm_scaffold_1_770	317	1.50E-54	48	334	34	307	0.838709677
14_0903_02_30cm_Sphingomonadales_156_68_15	GH108	86	14_0903_02_30cm_scaffold_1_843	210	8.50E-24	4	86	31	112	0.953488372
14_0903_02_30cm_Sphingomonadales_156_68_15	CE4	130	14_0903_02_30cm_scaffold_1_870	285	1.50E-23	22	127	40	149	0.807692308
14_0903_02_30cm_Sphingomonadales_156_68_15	GH23	135	14_0903_02_30cm_scaffold_1_925	658	8.50E-28	14	121	496	628	0.792592593
14_0903_02_30cm_Sphingomonadales_156_68_15	AA3	618	14_0903_02_30cm_scaffold_1_95	783	1.10E-100	83	618	8	770	0.865695793
14_0903_02_30cm_Sphingomonadales_156_68_15	GH103	295	14_0903_02_30cm_scaffold_1_972	356	1.90E-96	1	294	44	351	0.993220339
14_0903_02_30cm_Sphingomonadales_156_68_15	GH1	429	14_0903_02_30cm_scaffold_8_138	692	4.80E-39	67	406	1	339	0.79020979
14_0903_02_30cm_Sphingomonadales_156_68_15	CE10	341	14_0903_02_30cm_scaffold_8_235	670	1.30E-26	72	335	398	648	0.771260997
14_0903_12_30cm_Bacteria_1060_56_9	GH15	361	14_0903_12_30cm_scaffold_125_9	601	1.40E-80	3	360	221	586	0.988919668
14_0903_12_30cm_Bacteria_1060_56_9	GH77	494	14_0903_12_30cm_scaffold_132_47	566	3.90E-125	2	488	15	555	0.983805668
14_0903_12_30cm_Bacteria_1060_56_9	AA7	458	14_0903_12_30cm_scaffold_132_73	474	1.20E-105	3	458	33	460	0.993449782
14_0903_12_30cm_Bacteria_1060_56_9	GH13_11	346	14_0903_12_30cm_scaffold_143_32	748	2.00E-151	1	346	185	538	0.997109827
14_0903_12_30cm_Bacteria_1060_56_9	CE9	373	14_0903_12_30cm_scaffold_143_40	390	1.50E-115	1	373	3	376	0.997319035
14_0903_12_30cm_Bacteria_1060_56_9	CE3	194	14_0903_12_30cm_scaffold_1558_19	227	3.00E-19	3	192	39	211	0.974226804
14_0903_12_30cm_Bacteria_1060_56_9	GH13_26	272	14_0903_12_30cm_scaffold_1558_9	958	2.50E-40	144	271	273	414	0.466911765
14_0903_12_30cm_Bacteria_1060_56_9	CE10	341	14_0903_12_30cm_scaffold_1636_1	403	8.60E-25	84	316	146	369	0.680351906
14_0903_12_30cm_Bacteria_1060_56_9	CE10	341	14_0903_12_30cm_scaffold_2372_42	313	7.80E-52	58	310	46	293	0.739002933
14_0903_12_30cm_Bacteria_1060_56_9	CE3	194	14_0903_12_30cm_scaffold_266_34	226	3.70E-15	1	184	27	209	0.943298969
14_0903_12_30cm_Bacteria_1060_56_9	GH26	303	14_0903_12_30cm_scaffold_279_71	376	1.70E-28	127	285	140	339	0.521452145
14_0903_12_30cm_Bacteria_1060_56_9	CE10	341	14_0903_12_30cm_scaffold_2900_11	650	4.80E-25	93	319	412	636	0.662756598
14_0903_12_30cm_Bacteria_1060_56_9	CE10	341	14_0903_12_30cm_scaffold_309_13	295	3.00E-48	94	335	64	292	0.706744868
14_0903_12_30cm_Bacteria_1060_56_9	CE4	130	14_0903_12_30cm_scaffold_429_18	410	1.40E-26	5	125	123	247	0.923076923
14_0903_12_30cm_Bacteria_1060_56_9	GH26	303	14_0903_12_30cm_scaffold_467_8	368	6.90E-29	128	287	138	333	0.524752475
14_0903_12_30cm_Bacteria_1060_56_9	CE4	130	14_0903_12_30cm_scaffold_542_59	251	4.90E-36	7	117	53	165	0.846153846
14_0903_12_30cm_Bacteria_1060_56_9	CE1	227	14_0903_12_30cm_scaffold_583_4	237	2.10E-17	49	220	53	233	0.753303965
14_0903_12_30cm_Bacteria_1060_56_9	CE1	227	14_0903_12_30cm_scaffold_583_5	303	1.10E-36	1	221	51	293	0.969162996
14_0903_12_30cm_Bacteria_1060_56_9	GH57	383	14_0903_12_30cm_scaffold_610_15	525	3.20E-84	1	300	8	414	0.780678851
14_0903_12_30cm_Bacteria_1060_56_9	CE11	271	14_0903_12_30cm_scaffold_610_18	440	1.10E-96	1	270	7	276	0.992619926
14_0903_12_30cm_Bacteria_1060_56_9	GH13_10	298	14_0903_12_30cm_scaffold_613_35	664	3.70E-94	1	298	152	466	0.996644295
14_0903_12_30cm_Bacteria_1060_56_9	GH133	372	14_0903_12_30cm_scaffold_613_36	688	3.40E-128	7	372	325	681	0.981182796
14_0903_12_30cm_Bacteria_1060_56_9	GH3	216	14_0903_12_30cm_scaffold_746_3	273	2.60E-29	77	215	21	188	0.638888889
14_0903_12_30cm_Bacteria_1060_56_9	GH23	135	14_0903_12_30cm_scaffold_915_10	204	1.70E-23	14	123	62	196	0.807407407
14_0903_12_30cm_Bacteria_1060_56_9	GH13_16	354	14_0903_12_30cm_scaffold_93_50	1094	3.40E-185	2	354	37	390	0.994350282
14_0903_12_30cm_Bacteria_1060_56_9	AA4	522	14_0903_12_30cm_scaffold_93_55	458	1.50E-26	19	257	5	233	0.455938697
14_0903_12_30cm_Bacteria_1060_56_9	GH13_3	238	14_0903_12_30cm_scaffold_96_140	657	2.30E-103	11	238	215	443	0.953781513
14_0929_12_30cm_Gemmatimonadetes_7362_66_15	GH5_40	282	14_0929_12_30cm_scaffold_108_36	355	8.60E-116	2	280	49	327	0.985815603
14_0929_12_30cm_Gemmatimonadetes_7362_66_15	GH37	491	14_0929_12_30cm_scaffold_1_113	540	1.00E-165	1	488	53	530	0.99185336
14_0929_12_30cm_Gemmatimonadetes_7362_66_15	GH97	631	14_0929_12_30cm_scaffold_1_120	677	1.30E-233	4	630	11	671	0.99207607
14_0929_12_30cm_Gemmatimonadetes_7362_66_15	GH13_15	284	14_0929_12_30cm_scaffold_1_131	503	1.60E-73	1	284	63	353	0.996478873
14_0929_12_30cm_Gemmatimonadetes_7362_66_15	GH13_36	314	14_0929_12_30cm_scaffold_1_138	488	3.70E-117	1	313	52	361	0.993630573
14_0929_12_30cm_Gemmatimonadetes_7362_66_15	GH3	216	14_0929_12_30cm_scaffold_1_139	714	2.70E-72	3	215	82	296	0.981481481
14_0929_12_30cm_Gemmatimonadetes_7362_66_15	GH144	404	14_0929_12_30cm_scaffold_1_141	339	1.80E-109	97	402	2	332	0.754950495
14_0929_12_30cm_Gemmatimonadetes_7362_66_15	CE10	341	14_0929_12_30cm_scaffold_1_192	697	7.30E-22	85	330	449	678	0.718475073
14_0929_12_30cm_Gemmatimonadetes_7362_66_15	GH23	135	14_0929_12_30cm_scaffold_1_284	751	9.10E-24	17	121	619	741	0.77037037
14_0929_12_30cm_Gemmatimonadetes_7362_66_15	GH74	233	14_0929_12_30cm_scaffold_1_332	1038	2.80E-16	27	114	146	251	0.373390558
14_0929_12_30cm_Gemmatimonadetes_7362_66_15	GH29	346	14_0929_12_30cm_scaffold_1_46	388	1.20E-99	52	346	1	305	0.849710983
14_0929_12_30cm_Gemmatimonadetes_7362_66_15	GH29	346	14_0929_12_30cm_scaffold_1_48	485	2.40E-82	40	335	35	343	0.852601156
14_0929_12_30cm_Gemmatimonadetes_7362_66_15	GH2	752	14_0929_12_30cm_scaffold_1_56	794	1.00E-127	29	474	13	575	0.591755319
14_0929_12_30cm_Gemmatimonadetes_7362_66_15	GH127	524	14_0929_12_30cm_scaffold_1_59	621	1.50E-38	63	523	104	538	0.877862595
14_0929_12_30cm_Gemmatimonadetes_7362_66_15	GH3	216	14_0929_12_30cm_scaffold_1_60	730	7.10E-72	5	215	67	306	0.972222222
14_0929_12_30cm_Gemmatimonadetes_7362_66_15	PL14	200	14_0929_12_30cm_scaffold_16343_2	289	3.90E-16	4	179	80	267	0.875
14_0929_12_30cm_Gemmatimonadetes_7362_66_15	CE4	130	14_0929_12_30cm_scaffold_16795_3	330	1.10E-27	8	124	85	255	0.892307692
14_0929_12_30cm_Gemmatimonadetes_7362_66_15	CE4	130	14_0929_12_30cm_scaffold_16795_7	297	5.80E-25	25	127	41	147	0.784615385
14_0929_12_30cm_Gemmatimonadetes_7362_66_15	CE4	130	14_0929_12_30cm_scaffold_17943_4	351	2.90E-21	3	125	86	296	0.938461538
14_0929_12_30cm_Gemmatimonadetes_7362_66_15	GH16	189	14_0929_12_30cm_scaffold_19_10	298	5.40E-46	2	188	50	292	0.984126984
14_0929_12_30cm_Gemmatimonadetes_7362_66_15	CE4	130	14_0929_12_30cm_scaffold_1_91	215	1.80E-30	6	124	16	136	0.907692308
14_0929_12_30cm_Gemmatimonadetes_7362_66_15	AA12	401	14_0929_12_30cm_scaffold_19_236	362	3.80E-15	6	256	24	233	0.623441397
14_0929_12_30cm_Gemmatimonadetes_7362_66_15	AA3	618	14_0929_12_30cm_scaffold_19_6	597	1.20E-57	84	400	14	590	0.511326861
14_0929_12_30cm_Gemmatimonadetes_7362_66_15	AA4	522	14_0929_12_30cm_scaffold_19_86	475	3.80E-23	19	248	9	228	0.438697318
14_0929_12_30cm_Gemmatimonadetes_7362_66_15	GH20	337	14_0929_12_30cm_scaffold_19_9	543	3.10E-121	9	336	151	508	0.970326409
14_0929_12_30cm_Gemmatimonadetes_7362_66_15	GH57	383	14_0929_12_30cm_scaffold_21_120	550	4.90E-71	1	306	4	440	0.796344648
14_0929_12_30cm_Gemmatimonadetes_7362_66_15	GH57	383	14_0929_12_30cm_scaffold_21_121	444	6.80E-51	5	297	14	296	0.762402089
14_0929_12_30cm_Gemmatimonadetes_7362_66_15	GH57	383	14_0929_12_30cm_scaffold_21_122	640	7.20E-50	1	312	8	297	0.812010444
14_0929_12_30cm_Gemmatimonadetes_7362_66_15	CE1	227	14_0929_12_30cm_scaffold_21_149	779	9.00E-16	6	207	525	747	0.885462555
14_0929_12_30cm_Gemmatimonadetes_7362_66_15	GH30_1	423	14_0929_12_30cm_scaffold_21_182	491	2.80E-177	3	422	69	489	0.990543735
14_0929_12_30cm_Gemmatimonadetes_7362_66_15	PL12	138	14_0929_12_30cm_scaffold_21_24	930	1.20E-18	2	83	414	492	0.586956522
14_0929_12_30cm_Gemmatimonadetes_7362_66_15	GH38	269	14_0929_12_30cm_scaffold_21_30	882	6.10E-56	3	256	8	267	0.940520446
14_0929_12_30cm_Gemmatimonadetes_7362_66_15	CE14	124	14_0929_12_30cm_scaffold_21_51	834	1.10E-19	1	116	47	161	0.927419355
14_0929_12_30cm_Gemmatimonadetes_7362_66_15	AA3	618	14_0929_12_30cm_scaffold_21_69	634	3.00E-56	85	398	141	631	0.506472492
14_0929_12_30cm_Gemmatimonadetes_7362_66_15	GH123	538	14_0929_12_30cm_scaffold_218_28	606	4.20E-184	4	523	62	578	0.964684015
14_0929_12_30cm_Gemmatimonadetes_7362_66_15	CE10	341	14_0929_12_30cm_scaffold_21_92	689	3.20E-21	71	320	424	661	0.730205279
14_0929_12_30cm_Gemmatimonadetes_7362_66_15	CE4	130	14_0929_12_30cm_scaffold_23_131	267	2.10E-25	5	124	55	192	0.915384615
14_0929_12_30cm_Gemmatimonadetes_7362_66_15	CE4	130	14_0929_12_30cm_scaffold_24748_4	288	4.00E-22	4	125	24	233	0.930769231
14_0929_12_30cm_Gemmatimonadetes_7362_66_15	AA12	401	14_0929_12_30cm_scaffold_3888_8	417	3.50E-29	9	399	29	410	0.972568579
14_0929_12_30cm_Gemmatimonadetes_7362_66_15	CE14	124	14_0929_12_30cm_scaffold_423_14	250	6.20E-24	2	124	40	148	0.983870968
14_0929_12_30cm_Gemmatimonadetes_7362_66_15	GH130	296	14_0929_12_30cm_scaffold_423_22	356	2.80E-84	14	286	52	353	0.918918919
14_0929_12_30cm_Gemmatimonadetes_7362_66_15	PL12	138	14_0929_12_30cm_scaffold_48970_3	706	4.10E-40	1	138	364	508	0.992753623
14_0929_12_30cm_Gemmatimonadetes_7362_66_15	AA3	618	14_0929_12_30cm_scaffold_7_206	564	2.00E-57	85	402	5	559	0.512944984
14_0929_12_30cm_Gemmatimonadetes_7362_66_15	GH3	216	14_0929_12_30cm_scaffold_7_210	476	5.80E-59	7	215	58	279	0.962962963
14_0929_12_30cm_Gemmatimonadetes_7362_66_15	GH20	337	14_0929_12_30cm_scaffold_7_219	819	1.40E-102	8	336	298	702	0.973293769
14_0929_12_30cm_Gemmatimonadetes_7362_66_15	GH43_28	258	14_0929_12_30cm_scaffold_7_242	600	6.70E-97	2	258	52	335	0.992248062
14_0929_12_30cm_Gemmatimonadetes_7362_66_15	GH109	126	14_0929_12_30cm_scaffold_7_279	437	3.20E-20	2	121	35	150	0.944444444
14_0929_12_30cm_Gemmatimonadetes_7362_66_15	AA3	618	14_0929_12_30cm_scaffold_7_289	564	7.20E-52	86	404	1	561	0.514563107
14_0929_12_30cm_Gemmatimonadetes_7362_66_15	GH2	752	14_0929_12_30cm_scaffold_73_10	921	6.10E-80	25	413	26	484	0.515957447
14_0929_12_30cm_Gemmatimonadetes_7362_66_15	CE14	124	14_0929_12_30cm_scaffold_7_316	243	2.60E-25	1	124	8	113	0.991935484
14_0929_12_30cm_Gemmatimonadetes_7362_66_15	CE10	341	14_0929_12_30cm_scaffold_73_32	723	3.30E-28	93	325	473	703	0.680351906
14_0929_12_30cm_Gemmatimonadetes_7362_66_15	GH23	135	14_0929_12_30cm_scaffold_73_82	216	4.60E-24	18	119	107	210	0.748148148
14_0929_12_30cm_Gemmatimonadetes_7362_66_15	GH23	135	14_0929_12_30cm_scaffold_73_83	516	4.30E-25	5	126	151	296	0.896296296
14_0929_12_30cm_Gemmatimonadetes_7362_66_15	CE11	271	14_0929_12_30cm_scaffold_75_62	391	7.20E-78	35	270	1	236	0.867158672
14_0929_12_30cm_Gemmatimonadetes_7362_66_15	GH109	126	14_0929_12_30cm_scaffold_822_10	444	5.00E-16	1	121	39	151	0.952380952
14_0929_12_30cm_Gemmatimonadetes_7362_66_15	GH13_11	346	14_0929_12_30cm_scaffold_822_9	693	1.50E-144	1	346	180	529	0.997109827
14_0929_12_30cm_Gemmatimonadetes_7362_66_15	GH78	504	14_0929_12_30cm_scaffold_9_41	913	7.20E-190	1	504	344	865	0.998015873
14_0929_12_30cm_Gemmatimonadetes_7362_66_15	CE1	227	14_0929_12_30cm_scaffold_9_57	254	5.60E-33	7	209	32	233	0.889867841
14_0929_12_30cm_Gemmatimonadetes_7362_66_15	AA3	618	14_0929_12_30cm_scaffold_9_60	553	4.10E-54	88	404	2	550	0.511326861
14_0929_12_30cm_Gemmatimonadetes_7362_66_15	GH3	216	14_0929_12_30cm_scaffold_97_78	577	5.30E-67	4	216	88	313	0.981481481
14_0929_05_20cm_Acidobacteria_2978_54_10	CE4	130	14_0929_05_20cm_scaffold_106_29	1147	1.00E-29	7	115	493	604	0.830769231
14_0929_05_20cm_Acidobacteria_2978_54_10	GH18	296	14_0929_05_20cm_scaffold_106_29	1147	3.00E-23	71	279	190	412	0.702702703
14_0929_05_20cm_Acidobacteria_2978_54_10	GH10	303	14_0929_05_20cm_scaffold_106_44	351	6.40E-99	5	302	25	340	0.98019802
14_0929_05_20cm_Acidobacteria_2978_54_10	GH3	216	14_0929_05_20cm_scaffold_106_45	887	2.30E-72	3	215	63	305	0.981481481
14_0929_05_20cm_Acidobacteria_2978_54_10	CE15	269	14_0929_05_20cm_scaffold_106_48	645	1.60E-75	2	267	85	436	0.985130112
14_0929_05_20cm_Acidobacteria_2978_54_10	CE15	269	14_0929_05_20cm_scaffold_106_50	1278	1.70E-91	2	268	890	1264	0.988847584
14_0929_05_20cm_Acidobacteria_2978_54_10	GH67	669	14_0929_05_20cm_scaffold_106_50	1278	3.00E-284	2	669	23	695	0.997010463
14_0929_05_20cm_Acidobacteria_2978_54_10	GH3	216	14_0929_05_20cm_scaffold_106_54	644	2.70E-71	3	216	121	350	0.986111111
14_0929_05_20cm_Acidobacteria_2978_54_10	GH130	296	14_0929_05_20cm_scaffold_106_69	151	1.80E-43	145	288	2	146	0.483108108
14_0929_05_20cm_Acidobacteria_2978_54_10	GH3	216	14_0929_05_20cm_scaffold_11_30	852	1.60E-66	3	216	57	267	0.986111111
14_0929_05_20cm_Acidobacteria_2978_54_10	GH78	504	14_0929_05_20cm_scaffold_11_34	1111	1.20E-172	1	502	535	1060	0.994047619
14_0929_05_20cm_Acidobacteria_2978_54_10	GH106	824	14_0929_05_20cm_scaffold_11_36	1140	2.50E-245	94	823	410	1134	0.884708738
14_0929_05_20cm_Acidobacteria_2978_54_10	GH39	431	14_0929_05_20cm_scaffold_11_38	506	8.10E-18	36	228	72	289	0.445475638
14_0929_05_20cm_Acidobacteria_2978_54_10	GH109	126	14_0929_05_20cm_scaffold_1139_9	416	3.50E-20	1	118	36	144	0.928571429
14_0929_05_20cm_Acidobacteria_2978_54_10	GH106	824	14_0929_05_20cm_scaffold_11_49	874	6.90E-225	17	822	1	866	0.976941748
14_0929_05_20cm_Acidobacteria_2978_54_10	GH37	491	14_0929_05_20cm_scaffold_12_109	580	7.40E-149	73	489	112	577	0.847250509
14_0929_05_20cm_Acidobacteria_2978_54_10	GH3	216	14_0929_05_20cm_scaffold_12_148	647	2.10E-64	5	215	118	349	0.972222222
14_0929_05_20cm_Acidobacteria_2978_54_10	GH78	504	14_0929_05_20cm_scaffold_12_197	863	3.70E-19	165	502	342	715	0.668650794
14_0929_05_20cm_Acidobacteria_2978_54_10	GH63	570	14_0929_05_20cm_scaffold_122_103	915	4.50E-22	353	568	465	912	0.377192982
14_0929_05_20cm_Acidobacteria_2978_54_10	GH28	325	14_0929_05_20cm_scaffold_122_105	574	3.10E-60	4	317	75	439	0.963076923
14_0929_05_20cm_Acidobacteria_2978_54_10	CE10	341	14_0929_05_20cm_scaffold_122_121	652	4.30E-27	42	316	361	623	0.803519062
14_0929_05_20cm_Acidobacteria_2978_54_10	AA5	1281	14_0929_05_20cm_scaffold_122_1	695	8.40E-136	555	1063	28	528	0.396565183
14_0929_05_20cm_Acidobacteria_2978_54_10	GH115	697	14_0929_05_20cm_scaffold_122_4	742	1.10E-81	14	570	54	683	0.797704448
14_0929_05_20cm_Acidobacteria_2978_54_10	GH39	431	14_0929_05_20cm_scaffold_125_2	505	8.40E-147	3	431	44	463	0.993039443
14_0929_05_20cm_Acidobacteria_2978_54_10	GH144	404	14_0929_05_20cm_scaffold_125_3	434	3.10E-105	5	403	43	429	0.985148515
14_0929_05_20cm_Acidobacteria_2978_54_10	GH13	299	14_0929_05_20cm_scaffold_125_36	1240	1.20E-18	22	290	340	699	0.89632107
14_0929_05_20cm_Acidobacteria_2978_54_10	CE1	227	14_0929_05_20cm_scaffold_127_11	318	1.50E-51	1	219	78	304	0.960352423
14_0929_05_20cm_Acidobacteria_2978_54_10	CE14	124	14_0929_05_20cm_scaffold_127_16	261	9.10E-23	1	124	15	120	0.991935484
14_0929_05_20cm_Acidobacteria_2978_54_10	CE10	341	14_0929_05_20cm_scaffold_127_2	314	2.20E-35	58	335	50	307	0.812316716
14_0929_05_20cm_Acidobacteria_2978_54_10	AA7	458	14_0929_05_20cm_scaffold_130_22	486	2.70E-23	13	195	38	228	0.397379913
14_0929_05_20cm_Acidobacteria_2978_54_10	GH28	325	14_0929_05_20cm_scaffold_148_15	792	1.60E-72	22	302	102	410	0.861538462
14_0929_05_20cm_Acidobacteria_2978_54_10	CE8	288	14_0929_05_20cm_scaffold_148_15	792	3.60E-96	2	282	481	775	0.972222222
14_0929_05_20cm_Acidobacteria_2978_54_10	GH4	179	14_0929_05_20cm_scaffold_148_25	455	2.80E-54	1	178	2	178	0.988826816
14_0929_05_20cm_Acidobacteria_2978_54_10	CE14	124	14_0929_05_20cm_scaffold_148_30	956	1.00E-18	1	118	70	186	0.943548387
14_0929_05_20cm_Acidobacteria_2978_54_10	AA2	255	14_0929_05_20cm_scaffold_148_33	761	3.00E-15	14	117	94	198	0.403921569
14_0929_05_20cm_Acidobacteria_2978_54_10	GH31	427	14_0929_05_20cm_scaffold_15_20	676	1.50E-88	31	424	274	662	0.920374707
14_0929_05_20cm_Acidobacteria_2978_54_10	CE10	341	14_0929_05_20cm_scaffold_15_40	341	2.30E-24	64	336	76	338	0.797653959
14_0929_05_20cm_Acidobacteria_2978_54_10	CE10	341	14_0929_05_20cm_scaffold_15_42	340	3.50E-21	63	335	58	335	0.797653959
14_0929_05_20cm_Acidobacteria_2978_54_10	CE14	124	14_0929_05_20cm_scaffold_15_49	862	1.40E-15	3	116	59	171	0.911290323
14_0929_05_20cm_Acidobacteria_2978_54_10	CE1	227	14_0929_05_20cm_scaffold_15747_4	275	3.10E-25	1	217	29	248	0.95154185
14_0929_05_20cm_Acidobacteria_2978_54_10	GH2	752	14_0929_05_20cm_scaffold_15_89	989	3.40E-115	18	504	51	659	0.646276596
14_0929_05_20cm_Acidobacteria_2978_54_10	CE1	227	14_0929_05_20cm_scaffold_15_91	409	3.70E-62	1	222	144	393	0.973568282
14_0929_05_20cm_Acidobacteria_2978_54_10	GH3	216	14_0929_05_20cm_scaffold_15_92	890	8.10E-64	2	215	65	306	0.986111111
14_0929_05_20cm_Acidobacteria_2978_54_10	CE1	227	14_0929_05_20cm_scaffold_15_93	358	5.50E-47	7	222	61	345	0.947136564
14_0929_05_20cm_Acidobacteria_2978_54_10	GH5_13	275	14_0929_05_20cm_scaffold_161_29	380	1.40E-124	1	275	56	333	0.996363636
14_0929_05_20cm_Acidobacteria_2978_54_10	CE4	130	14_0929_05_20cm_scaffold_161_41	235	3.20E-32	8	123	39	156	0.884615385
14_0929_05_20cm_Acidobacteria_2978_54_10	GH99	334	14_0929_05_20cm_scaffold_17_102	336	3.60E-23	42	306	48	320	0.790419162
14_0929_05_20cm_Acidobacteria_2978_54_10	GH23	135	14_0929_05_20cm_scaffold_17_172	297	5.90E-34	11	126	157	271	0.851851852
14_0929_05_20cm_Acidobacteria_2978_54_10	CE14	124	14_0929_05_20cm_scaffold_17_182	261	3.20E-18	1	124	14	132	0.991935484
14_0929_05_20cm_Acidobacteria_2978_54_10	AA5	1281	14_0929_05_20cm_scaffold_17_196	621	2.60E-133	557	1055	48	538	0.388758782
14_0929_05_20cm_Acidobacteria_2978_54_10	CE15	269	14_0929_05_20cm_scaffold_17318_5	616	4.10E-78	2	268	70	424	0.988847584
14_0929_05_20cm_Acidobacteria_2978_54_10	CE9	373	14_0929_05_20cm_scaffold_174_25	387	2.50E-129	2	373	6	381	0.99463807
14_0929_05_20cm_Acidobacteria_2978_54_10	GH23	135	14_0929_05_20cm_scaffold_17_51	764	1.40E-28	15	123	619	747	0.8
14_0929_05_20cm_Acidobacteria_2978_54_10	CE10	341	14_0929_05_20cm_scaffold_17_53	731	3.40E-26	45	312	447	707	0.782991202
14_0929_05_20cm_Acidobacteria_2978_54_10	CE1	227	14_0929_05_20cm_scaffold_17_54	485	1.20E-27	7	209	157	454	0.889867841
14_0929_05_20cm_Acidobacteria_2978_54_10	CE4	130	14_0929_05_20cm_scaffold_17_6	307	7.60E-19	10	128	26	167	0.907692308
14_0929_05_20cm_Acidobacteria_2978_54_10	GH92	491	14_0929_05_20cm_scaffold_17_78	765	2.20E-186	2	491	261	744	0.99592668
14_0929_05_20cm_Acidobacteria_2978_54_10	GH20	337	14_0929_05_20cm_scaffold_18_45	681	9.30E-113	8	336	162	478	0.973293769
14_0929_05_20cm_Acidobacteria_2978_54_10	GH2	752	14_0929_05_20cm_scaffold_18_65	930	3.70E-114	25	567	55	812	0.720744681
14_0929_05_20cm_Acidobacteria_2978_54_10	GH9	418	14_0929_05_20cm_scaffold_18_93	868	3.70E-31	28	414	398	836	0.923444976
14_0929_05_20cm_Acidobacteria_2978_54_10	GH3	216	14_0929_05_20cm_scaffold_20_101	700	8.90E-58	4	214	170	401	0.972222222
14_0929_05_20cm_Acidobacteria_2978_54_10	GH31	427	14_0929_05_20cm_scaffold_20_124	858	1.90E-154	1	427	257	709	0.99765808
14_0929_05_20cm_Acidobacteria_2978_54_10	GH39	431	14_0929_05_20cm_scaffold_20_22	581	1.30E-110	53	431	116	533	0.877030162
14_0929_05_20cm_Acidobacteria_2978_54_10	GH13_10	298	14_0929_05_20cm_scaffold_21_23	582	7.50E-124	1	298	113	427	0.996644295
14_0929_05_20cm_Acidobacteria_2978_54_10	GH109	126	14_0929_05_20cm_scaffold_21_42	471	3.00E-22	1	123	36	154	0.968253968
14_0929_05_20cm_Acidobacteria_2978_54_10	GH99	334	14_0929_05_20cm_scaffold_21_45	368	4.20E-16	56	306	29	276	0.748502994
14_0929_05_20cm_Acidobacteria_2978_54_10	GH3	216	14_0929_05_20cm_scaffold_22_7	845	1.40E-67	5	216	70	275	0.976851852
14_0929_05_20cm_Acidobacteria_2978_54_10	GH15	361	14_0929_05_20cm_scaffold_25_114	612	9.60E-75	3	360	235	594	0.988919668
14_0929_05_20cm_Acidobacteria_2978_54_10	GH28	325	14_0929_05_20cm_scaffold_251_18	540	6.00E-58	8	316	79	435	0.947692308
14_0929_05_20cm_Acidobacteria_2978_54_10	GH13_23	344	14_0929_05_20cm_scaffold_25_178	582	3.50E-105	1	342	70	411	0.99127907
14_0929_05_20cm_Acidobacteria_2978_54_10	GH23	135	14_0929_05_20cm_scaffold_25_27	495	8.40E-16	2	118	319	472	0.859259259
14_0929_05_20cm_Acidobacteria_2978_54_10	GH109	126	14_0929_05_20cm_scaffold_27876_2	192	9.60E-17	1	122	2	114	0.96031746
14_0929_05_20cm_Acidobacteria_2978_54_10	GH108	86	14_0929_05_20cm_scaffold_31_13	170	1.30E-16	17	86	25	93	0.802325581
14_0929_05_20cm_Acidobacteria_2978_54_10	GH116	363	14_0929_05_20cm_scaffold_321_2	820	9.30E-141	3	362	435	801	0.988980716
14_0929_05_20cm_Acidobacteria_2978_54_10	CE10	341	14_0929_05_20cm_scaffold_323_72	667	2.50E-19	80	315	413	640	0.68914956
14_0929_05_20cm_Acidobacteria_2978_54_10	GH31	427	14_0929_05_20cm_scaffold_33_101	963	2.40E-119	1	427	247	681	0.99765808
14_0929_05_20cm_Acidobacteria_2978_54_10	CE11	271	14_0929_05_20cm_scaffold_33_106	304	8.20E-99	2	270	5	270	0.988929889
14_0929_05_20cm_Acidobacteria_2978_54_10	CE4	130	14_0929_05_20cm_scaffold_33_148	251	5.70E-24	13	123	9	122	0.846153846
14_0929_05_20cm_Acidobacteria_2978_54_10	GH39	431	14_0929_05_20cm_scaffold_33_152	410	7.70E-34	62	310	79	302	0.575406032
14_0929_05_20cm_Acidobacteria_2978_54_10	GH38	269	14_0929_05_20cm_scaffold_33_33	1195	4.70E-51	2	185	52	249	0.680297398
14_0929_05_20cm_Acidobacteria_2978_54_10	GH35	307	14_0929_05_20cm_scaffold_33_35	540	5.10E-29	1	181	36	227	0.586319218
14_0929_05_20cm_Acidobacteria_2978_54_10	GH109	126	14_0929_05_20cm_scaffold_33_43	407	1.30E-22	1	125	33	149	0.984126984
14_0929_05_20cm_Acidobacteria_2978_54_10	GH23	135	14_0929_05_20cm_scaffold_33_81	633	7.90E-29	10	125	230	362	0.851851852
14_0929_05_20cm_Acidobacteria_2978_54_10	GH57	383	14_0929_05_20cm_scaffold_33_95	819	5.00E-62	5	307	8	354	0.788511749
14_0929_05_20cm_Acidobacteria_2978_54_10	GH23	135	14_0929_05_20cm_scaffold_340_27	161	3.50E-20	17	126	43	151	0.807407407
14_0929_05_20cm_Acidobacteria_2978_54_10	CE4	130	14_0929_05_20cm_scaffold_35_15	551	3.90E-19	9	114	330	453	0.807692308
14_0929_05_20cm_Acidobacteria_2978_54_10	GH29	346	14_0929_05_20cm_scaffold_35_35	503	4.70E-102	16	346	50	391	0.953757225
14_0929_05_20cm_Acidobacteria_2978_54_10	GH97	631	14_0929_05_20cm_scaffold_35_36	660	2.00E-207	6	630	27	657	0.988906498
14_0929_05_20cm_Acidobacteria_2978_54_10	PL12	138	14_0929_05_20cm_scaffold_35_3	778	3.40E-38	2	137	429	569	0.97826087
14_0929_05_20cm_Acidobacteria_2978_54_10	GH109	126	14_0929_05_20cm_scaffold_35_72	334	1.20E-18	1	122	2	114	0.96031746
14_0929_05_20cm_Acidobacteria_2978_54_10	GH13	299	14_0929_05_20cm_scaffold_3882_2	700	2.00E-30	15	289	203	550	0.91638796
14_0929_05_20cm_Acidobacteria_2978_54_10	GH99	334	14_0929_05_20cm_scaffold_41_29	947	2.80E-22	54	306	90	339	0.754491018
14_0929_05_20cm_Acidobacteria_2978_54_10	GH13_20	285	14_0929_05_20cm_scaffold_41_34	1373	1.30E-75	1	285	454	805	0.996491228
14_0929_05_20cm_Acidobacteria_2978_54_10	AA12	401	14_0929_05_20cm_scaffold_41_76	443	1.00E-14	12	216	84	285	0.50872818
14_0929_05_20cm_Acidobacteria_2978_54_10	GH23	135	14_0929_05_20cm_scaffold_41_8	243	6.80E-27	14	125	105	215	0.822222222
14_0929_05_20cm_Acidobacteria_2978_54_10	GH15	361	14_0929_05_20cm_scaffold_41_91	715	2.80E-101	2	360	302	677	0.991689751
14_0929_05_20cm_Acidobacteria_2978_54_10	GH2	752	14_0929_05_20cm_scaffold_41_92	782	1.10E-106	29	488	38	582	0.61037234
14_0929_05_20cm_Acidobacteria_2978_54_10	GH13_26	272	14_0929_05_20cm_scaffold_43_1	1014	4.40E-47	2	144	55	207	0.522058824
14_0929_05_20cm_Acidobacteria_2978_54_10	GH2	752	14_0929_05_20cm_scaffold_43_28	883	6.00E-75	23	513	25	710	0.651595745
14_0929_05_20cm_Acidobacteria_2978_54_10	CE14	124	14_0929_05_20cm_scaffold_43_30	904	6.70E-19	4	116	66	178	0.903225806
14_0929_05_20cm_Acidobacteria_2978_54_10	GH13	299	14_0929_05_20cm_scaffold_43_6	556	3.50E-29	23	291	100	419	0.89632107
14_0929_05_20cm_Acidobacteria_2978_54_10	GH16	189	14_0929_05_20cm_scaffold_44_44	276	2.80E-57	2	189	34	272	0.989417989
14_0929_05_20cm_Acidobacteria_2978_54_10	CE1	227	14_0929_05_20cm_scaffold_46_2	288	6.80E-43	7	221	51	281	0.942731278
14_0929_05_20cm_Acidobacteria_2978_54_10	GH43_10	262	14_0929_05_20cm_scaffold_46_26	537	1.20E-90	1	262	36	303	0.996183206
14_0929_05_20cm_Acidobacteria_2978_54_10	CE1	227	14_0929_05_20cm_scaffold_46_3	238	1.10E-18	66	215	63	231	0.656387665
14_0929_05_20cm_Acidobacteria_2978_54_10	GH18	296	14_0929_05_20cm_scaffold_47_59	423	7.60E-65	4	285	44	414	0.949324324
14_0929_05_20cm_Acidobacteria_2978_54_10	CE10	341	14_0929_05_20cm_scaffold_47_72	294	3.20E-21	93	308	72	271	0.630498534
14_0929_05_20cm_Acidobacteria_2978_54_10	GH51	630	14_0929_05_20cm_scaffold_499_15	525	8.70E-123	83	542	24	523	0.728571429
14_0929_05_20cm_Acidobacteria_2978_54_10	AA3	618	14_0929_05_20cm_scaffold_5974_5	530	5.90E-58	86	403	1	514	0.512944984
14_0929_05_20cm_Acidobacteria_2978_54_10	GH63	570	14_0929_05_20cm_scaffold_5974_7	901	3.00E-16	363	566	429	878	0.356140351
14_0929_05_20cm_Acidobacteria_2978_54_10	GH3	216	14_0929_05_20cm_scaffold_68_48	372	3.20E-47	5	216	63	290	0.976851852
14_0929_05_20cm_Acidobacteria_2978_54_10	GH88	329	14_0929_05_20cm_scaffold_71_100	850	2.20E-102	2	328	502	845	0.990881459
14_0929_05_20cm_Acidobacteria_2978_54_10	GH29	346	14_0929_05_20cm_scaffold_71_103	465	6.40E-107	35	346	61	360	0.898843931
14_0929_05_20cm_Acidobacteria_2978_54_10	GH28	325	14_0929_05_20cm_scaffold_71_111	543	8.90E-92	6	322	76	439	0.972307692
14_0929_05_20cm_Acidobacteria_2978_54_10	CE10	341	14_0929_05_20cm_scaffold_71_42	702	3.30E-17	93	318	456	676	0.659824047
14_0929_05_20cm_Acidobacteria_2978_54_10	GH105	332	14_0929_05_20cm_scaffold_71_94	727	5.30E-99	11	327	385	709	0.951807229
14_0929_05_20cm_Acidobacteria_2978_54_10	GH74	233	14_0929_05_20cm_scaffold_84_32	1173	1.40E-16	37	138	176	280	0.433476395
14_0929_05_20cm_Acidobacteria_2978_54_10	PL12	138	14_0929_05_20cm_scaffold_84_7	712	1.60E-32	1	137	429	564	0.985507246
14_0929_05_20cm_Acidobacteria_2978_54_10	GH57	383	14_0929_05_20cm_scaffold_84_8	742	1.50E-90	1	321	7	475	0.835509138
14_0929_05_20cm_Acidobacteria_2978_54_10	GH77	494	14_0929_05_20cm_scaffold_85_35	517	2.60E-171	1	491	11	492	0.991902834
14_0929_05_20cm_Acidobacteria_2978_54_10	GH63	570	14_0929_05_20cm_scaffold_92_55	903	3.50E-19	356	567	429	879	0.370175439
14_0929_05_20cm_Acidobacteria_2978_54_10	CE10	341	14_0929_05_20cm_scaffold_97_44	656	1.90E-38	42	317	367	632	0.806451613
14_0929_05_20cm_Acidobacteria_2978_54_10	GH77	494	14_0929_05_20cm_scaffold_97_50	514	3.00E-177	1	492	11	509	0.993927126
14_0929_05_20cm_Acidobacteria_2978_54_10	GH13_16	354	14_0929_05_20cm_scaffold_97_51	1111	7.90E-170	29	354	60	386	0.918079096
14_0903_12_40cm_Solirubrobacterales_4660_72_9	AA3	618	14_0903_12_40cm_200_scaffold_111_71	541	7.40E-104	89	399	3	522	0.501618123
14_0903_12_40cm_Solirubrobacterales_4660_72_9	GH76	358	14_0903_12_40cm_200_scaffold_111_81	409	1.30E-54	19	320	73	376	0.840782123
14_0903_12_40cm_Solirubrobacterales_4660_72_9	GH15	361	14_0903_12_40cm_200_scaffold_11_58	602	1.70E-73	4	360	234	592	0.986149584
14_0903_12_40cm_Solirubrobacterales_4660_72_9	GH79	455	14_0903_12_40cm_200_scaffold_11_93	529	9.40E-47	3	351	94	426	0.764835165
14_0903_12_40cm_Solirubrobacterales_4660_72_9	GH39	431	14_0903_12_40cm_200_scaffold_120_36	397	2.40E-29	68	343	115	390	0.638051044
14_0903_12_40cm_Solirubrobacterales_4660_72_9	GH39	431	14_0903_12_40cm_200_scaffold_120_37	457	3.50E-32	68	345	82	346	0.642691415
14_0903_12_40cm_Solirubrobacterales_4660_72_9	GH39	431	14_0903_12_40cm_200_scaffold_120_38	401	2.30E-31	61	345	74	350	0.658932715
14_0903_12_40cm_Solirubrobacterales_4660_72_9	GH5_29	338	14_0903_12_40cm_200_scaffold_120_47	707	9.60E-67	36	335	118	435	0.884615385
14_0903_12_40cm_Solirubrobacterales_4660_72_9	CE4	130	14_0903_12_40cm_200_scaffold_150_100	326	4.50E-30	6	122	118	235	0.892307692
14_0903_12_40cm_Solirubrobacterales_4660_72_9	GH141	527	14_0903_12_40cm_200_scaffold_150_121	737	1.90E-140	2	524	47	592	0.990512334
14_0903_12_40cm_Solirubrobacterales_4660_72_9	CE4	130	14_0903_12_40cm_200_scaffold_150_13	340	1.20E-21	7	122	129	245	0.884615385
14_0903_12_40cm_Solirubrobacterales_4660_72_9	CE1	227	14_0903_12_40cm_200_scaffold_150_16	325	1.40E-15	5	140	65	196	0.594713656
14_0903_12_40cm_Solirubrobacterales_4660_72_9	GH5	275	14_0903_12_40cm_200_scaffold_150_89	542	1.50E-17	40	205	73	373	0.6
14_0903_12_40cm_Solirubrobacterales_4660_72_9	GH39	431	14_0903_12_40cm_200_scaffold_150_94	418	2.20E-17	66	342	119	392	0.64037123
14_0903_12_40cm_Solirubrobacterales_4660_72_9	GH88	329	14_0903_12_40cm_200_scaffold_171_1	484	7.30E-63	8	328	141	477	0.972644377
14_0903_12_40cm_Solirubrobacterales_4660_72_9	CE4	130	14_0903_12_40cm_200_scaffold_1728_16	300	6.60E-31	4	123	70	190	0.915384615
14_0903_12_40cm_Solirubrobacterales_4660_72_9	GH6	294	14_0903_12_40cm_200_scaffold_1728_17	447	7.40E-88	6	289	172	424	0.962585034
14_0903_12_40cm_Solirubrobacterales_4660_72_9	CE4	130	14_0903_12_40cm_200_scaffold_193_29	323	4.70E-25	7	123	121	244	0.892307692
14_0903_12_40cm_Solirubrobacterales_4660_72_9	GH23	135	14_0903_12_40cm_200_scaffold_195_27	856	9.00E-20	15	121	201	296	0.785185185
14_0903_12_40cm_Solirubrobacterales_4660_72_9	CE4	130	14_0903_12_40cm_200_scaffold_196_16	833	2.10E-30	5	112	192	301	0.823076923
14_0903_12_40cm_Solirubrobacterales_4660_72_9	GH10	303	14_0903_12_40cm_200_scaffold_196_4	354	1.90E-77	8	301	44	348	0.9669967
14_0903_12_40cm_Solirubrobacterales_4660_72_9	CE4	130	14_0903_12_40cm_200_scaffold_20_48	293	2.10E-27	5	121	54	172	0.892307692
14_0903_12_40cm_Solirubrobacterales_4660_72_9	CE4	130	14_0903_12_40cm_200_scaffold_20_54	310	6.10E-18	6	121	95	234	0.884615385
14_0903_12_40cm_Solirubrobacterales_4660_72_9	AA7	458	14_0903_12_40cm_200_scaffold_208_61	468	1.10E-117	3	458	37	464	0.993449782
14_0903_12_40cm_Solirubrobacterales_4660_72_9	GH44	514	14_0903_12_40cm_200_scaffold_214_8	790	2.50E-117	5	407	22	427	0.782101167
14_0903_12_40cm_Solirubrobacterales_4660_72_9	GH2	752	14_0903_12_40cm_200_scaffold_219_10	658	7.30E-86	30	412	79	526	0.507978723
14_0903_12_40cm_Solirubrobacterales_4660_72_9	GH5	275	14_0903_12_40cm_200_scaffold_239_1	450	1.10E-16	34	205	24	304	0.621818182
14_0903_12_40cm_Solirubrobacterales_4660_72_9	AA3	618	14_0903_12_40cm_200_scaffold_239_45	540	1.80E-110	85	399	4	526	0.508090615
14_0903_12_40cm_Solirubrobacterales_4660_72_9	CE10	341	14_0903_12_40cm_200_scaffold_239_51	324	5.80E-73	35	337	27	316	0.885630499
14_0903_12_40cm_Solirubrobacterales_4660_72_9	GH9	418	14_0903_12_40cm_200_scaffold_239_5	683	2.70E-68	2	418	159	666	0.995215311
14_0903_12_40cm_Solirubrobacterales_4660_72_9	GH23	135	14_0903_12_40cm_200_scaffold_299_19	1694	7.00E-20	15	123	259	356	0.8
14_0903_12_40cm_Solirubrobacterales_4660_72_9	GH39	431	14_0903_12_40cm_200_scaffold_299_64	406	8.10E-34	68	347	78	346	0.647331787
14_0903_12_40cm_Solirubrobacterales_4660_72_9	AA3	618	14_0903_12_40cm_200_scaffold_314_22	619	4.10E-50	86	401	1	530	0.509708738
14_0903_12_40cm_Solirubrobacterales_4660_72_9	GH3	216	14_0903_12_40cm_200_scaffold_32_32	829	1.40E-64	4	212	86	308	0.962962963
14_0903_12_40cm_Solirubrobacterales_4660_72_9	GH31	427	14_0903_12_40cm_200_scaffold_32_76	875	7.10E-85	2	422	317	759	0.983606557
14_0903_12_40cm_Solirubrobacterales_4660_72_9	CE1	227	14_0903_12_40cm_200_scaffold_34_143	740	2.60E-15	9	143	396	536	0.59030837
14_0903_12_40cm_Solirubrobacterales_4660_72_9	GH141	527	14_0903_12_40cm_200_scaffold_34_149	520	3.30E-133	2	468	42	515	0.884250474
14_0903_12_40cm_Solirubrobacterales_4660_72_9	GH15	361	14_0903_12_40cm_200_scaffold_34_22	693	3.80E-79	2	360	253	614	0.991689751
14_0903_12_40cm_Solirubrobacterales_4660_72_9	GH57	383	14_0903_12_40cm_200_scaffold_34_54	206	8.70E-29	1	139	11	183	0.360313316
14_0903_12_40cm_Solirubrobacterales_4660_72_9	CE4	130	14_0903_12_40cm_200_scaffold_34_88	245	1.10E-29	10	122	57	171	0.861538462
14_0903_12_40cm_Solirubrobacterales_4660_72_9	CE1	227	14_0903_12_40cm_200_scaffold_46_34	505	1.10E-34	2	122	58	186	0.528634361
14_0903_12_40cm_Solirubrobacterales_4660_72_9	GH23	135	14_0903_12_40cm_200_scaffold_5264_10	227	3.20E-29	12	122	84	213	0.814814815
14_0903_12_40cm_Solirubrobacterales_4660_72_9	AA7	458	14_0903_12_40cm_200_scaffold_53_103	463	5.10E-19	11	205	40	244	0.423580786
14_0903_12_40cm_Solirubrobacterales_4660_72_9	GH2	752	14_0903_12_40cm_200_scaffold_53_173	716	9.00E-64	31	487	139	710	0.606382979
14_0903_12_40cm_Solirubrobacterales_4660_72_9	CE4	130	14_0903_12_40cm_200_scaffold_53_178	733	2.30E-29	4	123	98	215	0.915384615
14_0903_12_40cm_Solirubrobacterales_4660_72_9	CE4	130	14_0903_12_40cm_200_scaffold_53_81	304	5.90E-28	6	123	96	214	0.9
14_0903_12_40cm_Solirubrobacterales_4660_72_9	GH76	358	14_0903_12_40cm_200_scaffold_56_167	394	1.30E-23	47	337	92	368	0.810055866
14_0903_12_40cm_Solirubrobacterales_4660_72_9	GH39	431	14_0903_12_40cm_200_scaffold_56_52	639	6.00E-33	61	345	81	373	0.658932715
14_0903_12_40cm_Solirubrobacterales_4660_72_9	CE9	373	14_0903_12_40cm_200_scaffold_773_16	383	2.70E-98	11	373	11	378	0.970509383
14_0903_12_40cm_Solirubrobacterales_4660_72_9	AA3	618	14_0903_12_40cm_200_scaffold_808_16	551	4.00E-55	87	397	41	521	0.501618123
14_0903_12_40cm_Solirubrobacterales_4660_72_9	GH5	275	14_0903_12_40cm_200_scaffold_808_58	480	5.70E-19	35	231	60	358	0.712727273
14_0903_12_40cm_Solirubrobacterales_4660_72_9	AA7	458	14_0903_12_40cm_200_scaffold_850_27	442	3.60E-21	6	182	7	182	0.384279476
14_0903_12_40cm_Solirubrobacterales_4660_72_9	AA7	458	14_0903_12_40cm_200_scaffold_9_149	500	4.30E-104	6	458	68	495	0.986899563
14_0903_12_40cm_Solirubrobacterales_4660_72_9	GH5	275	14_0903_12_40cm_200_scaffold_9_199	525	1.60E-15	39	205	63	344	0.603636364
14_0903_12_40cm_Solirubrobacterales_4660_72_9	CE4	130	14_0903_12_40cm_200_scaffold_94_26	303	1.90E-30	5	127	140	267	0.938461538
14_0903_12_40cm_Solirubrobacterales_4660_72_9	GH2	752	14_0903_12_40cm_200_scaffold_94_33	686	1.70E-67	29	473	35	578	0.590425532
14_0903_12_40cm_Solirubrobacterales_4660_72_9	AA3	618	14_0903_12_40cm_200_scaffold_94_68	666	4.20E-53	89	399	159	651	0.501618123
14_0903_12_40cm_Solirubrobacterales_4660_72_9	CE4	130	14_0903_12_40cm_200_scaffold_94_75	289	2.60E-30	7	119	92	205	0.861538462
14_0903_12_40cm_Solirubrobacterales_4660_72_9	GH1	429	14_0903_12_40cm_200_scaffold_94_84	485	3.00E-89	27	428	7	474	0.934731935
14_0903_12_40cm_Solirubrobacterales_4660_72_9	AA7	458	14_0903_12_40cm_200_scaffold_9_76	522	5.40E-116	5	458	83	517	0.989082969
14_0903_02_30cm_Gemmatimonadetes_10587_66_15	CE10	341	14_0903_02_30cm_scaffold_107_23	701	3.90E-21	85	330	453	682	0.718475073
14_0903_02_30cm_Gemmatimonadetes_10587_66_15	GH20	337	14_0903_02_30cm_scaffold_123_11	827	4.70E-101	8	336	298	710	0.973293769
14_0903_02_30cm_Gemmatimonadetes_10587_66_15	GH13_15	284	14_0903_02_30cm_scaffold_1286_10	463	1.10E-74	2	284	31	313	0.992957746
14_0903_02_30cm_Gemmatimonadetes_10587_66_15	GH5	275	14_0903_02_30cm_scaffold_1286_12	866	1.50E-16	10	204	49	308	0.705454545
14_0903_02_30cm_Gemmatimonadetes_10587_66_15	GH13_36	314	14_0903_02_30cm_scaffold_1286_16	453	3.50E-118	1	313	10	315	0.993630573
14_0903_02_30cm_Gemmatimonadetes_10587_66_15	PL12	138	14_0903_02_30cm_scaffold_143_13	938	1.20E-17	2	96	416	497	0.68115942
14_0903_02_30cm_Gemmatimonadetes_10587_66_15	GH38	269	14_0903_02_30cm_scaffold_143_19	879	1.90E-54	3	255	7	263	0.936802974
14_0903_02_30cm_Gemmatimonadetes_10587_66_15	CE14	124	14_0903_02_30cm_scaffold_143_32	817	1.70E-19	1	116	29	143	0.927419355
14_0903_02_30cm_Gemmatimonadetes_10587_66_15	AA3	618	14_0903_02_30cm_scaffold_143_49	625	6.60E-57	84	398	131	622	0.508090615
14_0903_02_30cm_Gemmatimonadetes_10587_66_15	CE14	124	14_0903_02_30cm_scaffold_150_19	244	1.20E-20	1	116	25	127	0.927419355
14_0903_02_30cm_Gemmatimonadetes_10587_66_15	GH13_10	298	14_0903_02_30cm_scaffold_150_25	629	1.20E-94	1	298	133	447	0.996644295
14_0903_02_30cm_Gemmatimonadetes_10587_66_15	GH133	372	14_0903_02_30cm_scaffold_150_26	700	2.20E-124	8	372	336	691	0.978494624
14_0903_02_30cm_Gemmatimonadetes_10587_66_15	CE4	130	14_0903_02_30cm_scaffold_150_3	273	7.40E-19	6	125	73	197	0.915384615
14_0903_02_30cm_Gemmatimonadetes_10587_66_15	PL9	374	14_0903_02_30cm_scaffold_150_39	696	8.70E-21	16	276	225	506	0.695187166
14_0903_02_30cm_Gemmatimonadetes_10587_66_15	PL9_2	373	14_0903_02_30cm_scaffold_150_41	737	2.50E-27	8	177	386	548	0.45308311
14_0903_02_30cm_Gemmatimonadetes_10587_66_15	PL9_2	373	14_0903_02_30cm_scaffold_150_42	394	2.70E-22	6	157	47	190	0.404825737
14_0903_02_30cm_Gemmatimonadetes_10587_66_15	GH130	296	14_0903_02_30cm_scaffold_155_24	458	3.00E-86	5	285	20	329	0.945945946
14_0903_02_30cm_Gemmatimonadetes_10587_66_15	CE14	124	14_0903_02_30cm_scaffold_155_32	256	2.70E-25	2	124	43	151	0.983870968
14_0903_02_30cm_Gemmatimonadetes_10587_66_15	AA3	618	14_0903_02_30cm_scaffold_155_53	596	2.00E-54	86	400	15	589	0.508090615
14_0903_02_30cm_Gemmatimonadetes_10587_66_15	GH20	337	14_0903_02_30cm_scaffold_155_56	540	2.20E-122	9	336	151	508	0.970326409
14_0903_02_30cm_Gemmatimonadetes_10587_66_15	GH16	189	14_0903_02_30cm_scaffold_155_57	252	9.20E-49	2	188	6	247	0.984126984
14_0903_02_30cm_Gemmatimonadetes_10587_66_15	CE3	194	14_0903_02_30cm_scaffold_155_59	249	2.20E-16	52	193	93	245	0.726804124
14_0903_02_30cm_Gemmatimonadetes_10587_66_15	GH23	135	14_0903_02_30cm_scaffold_159_41	744	4.90E-24	17	121	612	734	0.77037037
14_0903_02_30cm_Gemmatimonadetes_10587_66_15	CE4	130	14_0903_02_30cm_scaffold_1607_18	294	1.50E-23	23	127	38	146	0.8
14_0903_02_30cm_Gemmatimonadetes_10587_66_15	CE11	271	14_0903_02_30cm_scaffold_1649_21	415	1.50E-87	11	270	2	261	0.955719557
14_0903_02_30cm_Gemmatimonadetes_10587_66_15	CE4	130	14_0903_02_30cm_scaffold_1660_4	304	2.00E-28	9	126	86	258	0.9
14_0903_02_30cm_Gemmatimonadetes_10587_66_15	PL14	200	14_0903_02_30cm_scaffold_1660_8	282	3.70E-15	3	172	71	250	0.845
14_0903_02_30cm_Gemmatimonadetes_10587_66_15	CE1	227	14_0903_02_30cm_scaffold_171_102	759	2.50E-15	12	202	510	719	0.837004405
14_0903_02_30cm_Gemmatimonadetes_10587_66_15	AA3	618	14_0903_02_30cm_scaffold_171_85	552	1.70E-53	88	400	2	545	0.504854369
14_0903_02_30cm_Gemmatimonadetes_10587_66_15	CE1	227	14_0903_02_30cm_scaffold_171_87	251	2.30E-33	5	208	27	229	0.894273128
14_0903_02_30cm_Gemmatimonadetes_10587_66_15	CE14	124	14_0903_02_30cm_scaffold_177_19	243	5.80E-26	1	124	8	113	0.991935484
14_0903_02_30cm_Gemmatimonadetes_10587_66_15	GH37	491	14_0903_02_30cm_scaffold_1824_e:3051_6	561	7.50E-161	1	488	72	549	0.99185336
14_0903_02_30cm_Gemmatimonadetes_10587_66_15	GH15	361	14_0903_02_30cm_scaffold_1824_e:3051_7	597	7.70E-73	2	358	221	583	0.986149584
14_0903_02_30cm_Gemmatimonadetes_10587_66_15	GH109	126	14_0903_02_30cm_scaffold_204_37	336	8.00E-15	1	126	5	122	0.992063492
14_0903_02_30cm_Gemmatimonadetes_10587_66_15	AA3	618	14_0903_02_30cm_scaffold_217_41	560	8.50E-55	87	402	3	555	0.509708738
14_0903_02_30cm_Gemmatimonadetes_10587_66_15	GH109	126	14_0903_02_30cm_scaffold_217_62	443	2.10E-15	1	122	38	151	0.96031746
14_0903_02_30cm_Gemmatimonadetes_10587_66_15	GH13_11	346	14_0903_02_30cm_scaffold_217_63	695	5.30E-140	1	346	183	532	0.997109827
14_0903_02_30cm_Gemmatimonadetes_10587_66_15	CE4	130	14_0903_02_30cm_scaffold_2237_11	215	3.70E-27	7	124	17	136	0.9
14_0903_02_30cm_Gemmatimonadetes_10587_66_15	GH144	404	14_0903_02_30cm_scaffold_22561_1	671	2.50E-129	3	337	312	670	0.826732673
14_0903_02_30cm_Gemmatimonadetes_10587_66_15	AA12	401	14_0903_02_30cm_scaffold_2431_14	421	3.10E-30	11	399	31	414	0.967581047
14_0903_02_30cm_Gemmatimonadetes_10587_66_15	CE4	130	14_0903_02_30cm_scaffold_250_9	300	3.60E-26	7	124	60	195	0.9
14_0903_02_30cm_Gemmatimonadetes_10587_66_15	AA4	522	14_0903_02_30cm_scaffold_275_18	499	3.90E-22	20	247	8	225	0.4348659
14_0903_02_30cm_Gemmatimonadetes_10587_66_15	GH38	269	14_0903_02_30cm_scaffold_275_26	964	7.50E-15	2	268	110	395	0.988847584
14_0903_02_30cm_Gemmatimonadetes_10587_66_15	CE4	130	14_0903_02_30cm_scaffold_2769_e:278_6	265	5.60E-18	5	125	62	187	0.923076923
14_0903_02_30cm_Gemmatimonadetes_10587_66_15	PL9	374	14_0903_02_30cm_scaffold_39_148	463	7.00E-22	13	251	23	272	0.636363636
14_0903_02_30cm_Gemmatimonadetes_10587_66_15	PL9	374	14_0903_02_30cm_scaffold_39_150	291	2.40E-22	11	160	113	266	0.398395722
14_0903_02_30cm_Gemmatimonadetes_10587_66_15	GH3	216	14_0903_02_30cm_scaffold_39_45	586	1.00E-66	4	216	97	322	0.981481481
14_0903_02_30cm_Gemmatimonadetes_10587_66_15	GH13_26	272	14_0903_02_30cm_scaffold_411_22	874	5.50E-89	2	271	24	378	0.988970588
14_0903_02_30cm_Gemmatimonadetes_10587_66_15	GH57	383	14_0903_02_30cm_scaffold_411_23	641	6.90E-49	1	298	11	286	0.775456919
14_0903_02_30cm_Gemmatimonadetes_10587_66_15	GH57	383	14_0903_02_30cm_scaffold_411_24	438	1.30E-53	5	297	14	286	0.762402089
14_0903_02_30cm_Gemmatimonadetes_10587_66_15	GH57	383	14_0903_02_30cm_scaffold_411_25	546	2.60E-70	1	307	4	437	0.798955614
14_0903_02_30cm_Gemmatimonadetes_10587_66_15	CE1	227	14_0903_02_30cm_scaffold_411_3	705	9.80E-15	8	207	453	673	0.876651982
14_0903_02_30cm_Gemmatimonadetes_10587_66_15	CE10	341	14_0903_02_30cm_scaffold_411_67	688	8.60E-22	76	320	428	659	0.715542522
14_0903_02_30cm_Gemmatimonadetes_10587_66_15	PL9	374	14_0903_02_30cm_scaffold_48_12	532	1.00E-19	7	288	55	353	0.751336898
14_0903_02_30cm_Gemmatimonadetes_10587_66_15	PL9_1	268	14_0903_02_30cm_scaffold_48_14	535	1.60E-18	4	247	67	295	0.906716418
14_0903_02_30cm_Gemmatimonadetes_10587_66_15	AA12	401	14_0903_02_30cm_scaffold_48_57	362	1.20E-26	9	399	28	355	0.972568579
14_0903_02_30cm_Gemmatimonadetes_10587_66_15	GH3	216	14_0903_02_30cm_scaffold_491_1	722	3.30E-73	3	215	82	296	0.981481481
14_0903_02_30cm_Gemmatimonadetes_10587_66_15	GH144	404	14_0903_02_30cm_scaffold_491_3	392	5.20E-131	52	403	1	386	0.868811881
14_0903_02_30cm_Gemmatimonadetes_10587_66_15	GH78	504	14_0903_02_30cm_scaffold_5951_3	898	1.80E-188	1	504	330	851	0.998015873
14_0903_02_30cm_Gemmatimonadetes_10587_66_15	CE10	341	14_0903_02_30cm_scaffold_62_47	277	1.40E-20	81	332	59	270	0.736070381
14_0903_02_30cm_Gemmatimonadetes_10587_66_15	GH3	216	14_0903_02_30cm_scaffold_62_53	475	2.60E-57	5	215	58	281	0.972222222
14_0903_02_30cm_Gemmatimonadetes_10587_66_15	AA3	618	14_0903_02_30cm_scaffold_62_58	564	3.70E-58	87	404	7	561	0.512944984
14_0903_02_30cm_Gemmatimonadetes_10587_66_15	GH109	126	14_0903_02_30cm_scaffold_62_6	438	3.30E-18	2	123	36	153	0.96031746
14_0903_02_30cm_Gemmatimonadetes_10587_66_15	GH3	216	14_0903_02_30cm_scaffold_634_8	823	1.50E-71	3	214	56	275	0.976851852
14_0903_02_30cm_Gemmatimonadetes_10587_66_15	CE10	341	14_0903_02_30cm_scaffold_63_75	674	2.00E-15	87	316	434	652	0.671554252
14_0903_02_30cm_Gemmatimonadetes_10587_66_15	GH3	216	14_0903_02_30cm_scaffold_650_1	549	4.10E-56	2	212	33	300	0.972222222
14_0903_02_30cm_Gemmatimonadetes_10587_66_15	GH30_1	423	14_0903_02_30cm_scaffold_650_6	469	1.00E-177	4	422	50	467	0.988179669
14_0903_02_30cm_Gemmatimonadetes_10587_66_15	GH109	126	14_0903_02_30cm_scaffold_650_8	426	5.40E-18	1	121	36	162	0.952380952
14_0903_02_30cm_Gemmatimonadetes_10587_66_15	GH97	631	14_0903_02_30cm_scaffold_6597_3	682	3.00E-236	8	630	16	671	0.985736926
14_0903_02_30cm_Gemmatimonadetes_10587_66_15	GH2	752	14_0903_02_30cm_scaffold_741_4	927	9.10E-83	25	416	33	505	0.519946809
14_0903_02_30cm_Gemmatimonadetes_10587_66_15	CE10	341	14_0903_02_30cm_scaffold_74_28	714	3.50E-28	81	341	455	707	0.762463343
14_0903_02_30cm_Gemmatimonadetes_10587_66_15	GH23	135	14_0903_02_30cm_scaffold_74_65	216	5.30E-23	18	116	107	207	0.725925926
14_0903_02_30cm_Gemmatimonadetes_10587_66_15	GH23	135	14_0903_02_30cm_scaffold_74_66	467	1.50E-23	5	124	103	247	0.881481481
14_0903_02_30cm_Gemmatimonadetes_10587_66_15	GH29	346	14_0903_02_30cm_scaffold_909_19	485	2.00E-82	40	338	36	347	0.861271676
14_0903_02_30cm_Gemmatimonadetes_10587_66_15	GH29	346	14_0903_02_30cm_scaffold_909_20	385	1.90E-99	52	346	1	305	0.849710983
14_1009_05_20cm_Bacteria_3983_66_11	GH1	429	14_1009_05_20cm_scaffold_10_102	414	5.40E-111	4	424	6	399	0.979020979
14_1009_05_20cm_Bacteria_3983_66_11	GH2	752	14_1009_05_20cm_scaffold_10_111	552	2.00E-100	25	398	13	424	0.496010638
14_1009_05_20cm_Bacteria_3983_66_11	GH15	361	14_1009_05_20cm_scaffold_10_117	683	1.10E-83	2	360	298	659	0.991689751
14_1009_05_20cm_Bacteria_3983_66_11	GH13_9	291	14_1009_05_20cm_scaffold_10_125	635	7.60E-139	1	290	179	479	0.993127148
14_1009_05_20cm_Bacteria_3983_66_11	GH13_16	354	14_1009_05_20cm_scaffold_10_126	1119	4.40E-182	2	354	46	399	0.994350282
14_1009_05_20cm_Bacteria_3983_66_11	GH13_3	238	14_1009_05_20cm_scaffold_10_127	680	1.20E-109	9	236	231	458	0.953781513
14_1009_05_20cm_Bacteria_3983_66_11	GH29	346	14_1009_05_20cm_scaffold_10_47	420	3.60E-96	44	346	6	320	0.87283237
14_1009_05_20cm_Bacteria_3983_66_11	AA7	458	14_1009_05_20cm_scaffold_109_66	456	3.10E-16	17	188	42	220	0.373362445
14_1009_05_20cm_Bacteria_3983_66_11	GH15	361	14_1009_05_20cm_scaffold_14_109	737	6.50E-80	9	359	269	621	0.969529086
14_1009_05_20cm_Bacteria_3983_66_11	GH57	383	14_1009_05_20cm_scaffold_14_130	1227	1.50E-91	1	317	7	452	0.825065274
14_1009_05_20cm_Bacteria_3983_66_11	GH5_29	338	14_1009_05_20cm_scaffold_14_34	558	1.50E-57	33	334	111	439	0.890532544
14_1009_05_20cm_Bacteria_3983_66_11	CE10	341	14_1009_05_20cm_scaffold_162_29	646	1.40E-22	84	316	389	614	0.680351906
[truncated: 36,378 more rows]
