# Supplementary material for: Mediterranean grassland soil C–N compound turnover is dependent on rainfall and depth, and is mediated by genomically divergent microorganisms
Source: Nat Microbiol. 2019 May 20;4(8):1356–67. doi: 10.1038/s41564-019-0449-y (PMC6784897; doi:10.1038/s41564-019-0449-y)
Supplement: Supplementary file 15 — Full pqq-alcohol dehydrogenase protein tree. [file 41564_2019_449_MOESM15_ESM.txt]

(((('PQQ_ADH7_EDT10345.1':0.1663800000000002,'PQQ_ADH7_WP_012406348.1':0.11532000000000009):0.7363900000000001,('PQQ_ADH7_ABQ30945.1':0.33676999999999957,'PQQ_ADH7_EKM98938.1':0.5360199999999997):0.31955000000000044):0.7706900000000001,(((('PQQ_ADH5_WP_013214829.1':0.6497099999999998,'PQQ_ADH5_WP_011829190.1':0.43129999999999935):0.24650000000000016,(14_1009_16_40cm_scaffold_81125_6:0.016210000000000058,(14_0903_12_30cm_scaffold_19025_5:0.014899999999999913,14_1009_09_30cm_scaffold_44511_2:0.000290):0.00262999999999991):0.4499599999999999):0.76424,(('PQQ_ADH6b_WP_011924812.1':0.02283999999999997,('PQQ_ADH6b_ABQ34208.1':0.017819999999999947,'PQQ_ADH6b_WP_015668896.1':0.051590000000000025):0.027120000000000033):0.8255099999999995,((14_0919_02_20cm_scaffold_11511_2:0.016760000000000108,(14_0929_02_20cm_scaffold_7957_e_513_2:0.016659999999999897,(14_0903_12_30cm_scaffold_8874_2:0.005780000000000118,14_0929_12_40cm_scaffold_626_4:0.000270):0.06393000000000004):0.06448000000000009):0.16081000000000012,((14_1009_16_30cm_scaffold_15064_10:0.047410000000000174,(14_0929_02_30cm_scaffold_6473_14:0.05242000000000013,(14_1009_16_40cm_scaffold_20496_1:0.00945000000000018,(14_1009_09_40cm_scaffold_22593_2:0.07462999999999997,(14_0903_13_30cm_scaffold_1944635_3:0.000280,14_1009_16_30cm_scaffold_15120_11:0.006769999999999943):0.06725000000000003):0.046539999999999804):0.02812999999999999):0.026489999999999903):0.08135000000000003,((14_1009_16_30cm_scaffold_34211_2:0.10770999999999997,(14_1009_09_20cm_scaffold_4987_16:0.007589999999999986,14_0903_13_30cm_scaffold_1436551_1:0.30264999999999986):0.12268999999999997):0.08687000000000022,((14_0903_13_30cm_scaffold_3271635_29:0.000260,14_1009_16_40cm_scaffold_135840_3:0.000300):0.13563999999999998,((14_0929_02_40cm_scaffold_3604_26:0.000260,(14_0903_13_30cm_scaffold_1825229_10:0.0,14_1009_02_40cm_scaffold_7243_8:0.0):0.000270):0.08343999999999996,((14_1009_16_30cm_scaffold_28328_5:0.0039799999999998725,14_1009_16_40cm_scaffold_30510_7:0.0035199999999999676):0.09548999999999985,((14_0903_12_20cm_scaffold_10662_1:0.002930000000000099,14_1009_12_40cm_scaffold_4270_8:0.000270):0.007179999999999964,((14_0919_05_20cm_scaffold_3387_10:0.0,14_1009_05_20cm_scaffold_34_226:0.0):0.0029400000000001647,(14_0929_05_20cm_scaffold_142_42:0.0,14_0929_05_30cm_scaffold_3473_6:0.0):0.000260):0.010650000000000048):0.05789):0.03503999999999996):0.09893000000000018):0.04728000000000021):0.05182999999999982):0.06535000000000002):1.3655399999999998):0.46823000000000015):0.11368000000000045,(((14_1009_09_30cm_scaffold_819_27:0.0453800000000002,(14_0903_12_30cm_scaffold_43319_1:0.000260,14_1009_16_40cm_scaffold_19398_1:0.012439999999999785):0.020999999999999908):0.17808000000000002,((14_1009_09_30cm_scaffold_5247_7:0.021069999999999922,14_1009_16_40cm_scaffold_36231_9:0.007699999999999818):0.3556300000000001,((14_0903_12_30cm_scaffold_24253_e_421_2:0.003089999999999815,14_1009_16_40cm_scaffold_8932_13:0.000260):0.2169500000000002,(14_0903_05_30cm_scaffold_1534_21:0.000260,(14_0919_02_20cm_scaffold_287_25:0.0,14_0929_02_40cm_scaffold_28_18:0.0):0.006289999999999907):0.2994699999999999):0.11664999999999992):0.0844999999999998):1.95548,(((14_1009_16_40cm_scaffold_6_63:0.14997000000000016,14_1009_16_40cm_scaffold_6306_7:0.15793999999999997):0.05594999999999972,(14_1009_16_40cm_scaffold_224_23:0.09180999999999973,((14_0903_05_40cm_scaffold_1479_13:0.000260,14_0929_05_30cm_scaffold_7032_3:0.002990000000000048):0.0035400000000000986,(14_1009_13_30cm_scaffold_359_14:0.000290,14_1009_13_20cm_scaffold_14278_7:0.09401999999999955):0.0054600000000002424):0.1085799999999999):0.07274000000000003):0.7541899999999999,(14_1009_16_40cm_scaffold_1256_23:0.1471600000000004,(((14_1009_16_40cm_scaffold_58632_9:0.08182000000000045,(14_0903_12_30cm_scaffold_973_36:0.000260,(14_0919_02_20cm_scaffold_1017_9:0.0,14_0929_05_40cm_scaffold_1445_9:0.0):0.000260):0.08969000000000005):0.03515999999999986,((14_0919_02_20cm_scaffold_30993_2:0.006269999999999776,14_1009_16_20cm_scaffold_46996_5:0.002589999999999648):0.10647000000000029,((14_0903_09_40cm_scaffold_5935_15:0.0,14_0903_12_30cm_scaffold_2339_40:0.0):0.0374099999999995,(14_1009_13_20cm_scaffold_31935_1:0.042460000000000164,14_1009_16_40cm_scaffold_8180_1:0.013889999999999958):0.009769999999999612):0.0691900000000003):0.10494000000000003):0.04153999999999991,((14_1009_16_40cm_scaffold_3127_13:0.17020000000000035,(14_0929_05_30cm_scaffold_1625_10:0.006060000000000176,14_1009_13_30cm_scaffold_819_e_3065_39:0.005940000000000278):0.12126999999999999):0.02878999999999987,((14_0903_16_30cm_scaffold_2937_13:0.02536999999999967,(14_0929_02_30cm_scaffold_296_27:0.007439999999999891,14_0929_12_40cm_scaffold_1455_9:0.001540000000000319):0.07367999999999952):0.17153000000000018,((14_0929_05_40cm_scaffold_16435_3:0.04847000000000001,14_1009_16_30cm_scaffold_116781_3:0.07616000000000023):0.05122999999999989,(14_0929_12_30cm_scaffold_431_7:0.12239000000000022,(14_1009_02_40cm_scaffold_23902_3:0.000260,14_1009_16_30cm_scaffold_10832_9:0.000260):0.17254000000000014):0.031159999999999854):0.035250000000000004):0.03058000000000005):0.033970000000000056):0.08028000000000013):0.7283099999999996):0.3398000000000003):0.1811600000000002):0.13056):0.08929999999999971,((((('PQQ_ADH2a_WP_002685746.1':0.3494099999999998,'PQQ_ADH2a_BAF91141.1':0.3125):0.07875000000000032,('PQQ_ADH2a_AAK15506.1':0.3912200000000001,'PQQ_ADH2a_WP_022975374.1':0.3969499999999999):0.07290000000000019):0.5099299999999998,(('PQQ_ADH2b_WP_022975232.1':0.3459500000000002,('PQQ_ADH2b_WP_011828073.1':0.14494000000000007,14_1009_16_40cm_scaffold_40653_e_491_8:0.23897999999999975):0.30701):0.12094999999999967,('PQQ_ADH2b_WP_013214384.1':0.43813000000000013,('PQQ_ADH2b_EMS42093.1':0.09004000000000012,('PQQ_ADH2b_WP_003602767.1':0.022829999999999906,'PQQ_ADH2b_WP_012456567.1':0.01338000000000017):0.11616999999999988):0.23862000000000005):0.13870999999999967):0.17337000000000025):0.5876599999999996,((('PQQ_ADH3_NP_772847.1':0.04205000000000059,'PQQ_ADH3_WP_015684631.1':0.0036599999999999966):0.07713999999999999,(14_1009_13_20cm_scaffold_4237_3:0.11171000000000042,('PQQ_ADH3_WP_012029069.1':0.019320000000000004,'PQQ_ADH3_WP_015665359.1':0.04034000000000004):0.09275000000000055):0.028999999999999915):0.4553899999999995,((14_1009_16_40cm_scaffold_7129_29:0.66831,'WP_011827942.1':0.8950099999999996):0.14186000000000032,(((14_1009_16_40cm_scaffold_26528_12:0.10164000000000017,(14_1009_16_40cm_scaffold_87868_1:0.07656000000000018,((14_0929_05_40cm_scaffold_2380_13:0.0026199999999998447,14_1009_13_40cm_scaffold_27944_1:0.23301000000000016):0.03306000000000031,(14_1009_16_40cm_scaffold_18223_6:0.0406200000000001,(14_1009_13_30cm_scaffold_82_63:0.000280,(14_1009_13_20cm_scaffold_92814_1:0.008859999999999868,(14_0903_05_40cm_scaffold_744_24:0.0,14_0929_05_30cm_scaffold_4231_4:0.0):0.00649999999999995):0.000270):0.035889999999999755):0.025650000000000173):0.047109999999999985):0.040610000000000035):0.3506199999999997,((14_0903_12_30cm_scaffold_28310_2:0.06401999999999974,14_0903_02_30cm_scaffold_88228_1:0.4716899999999997):0.13041000000000036,((14_0919_02_20cm_scaffold_40_66:0.06423000000000023,(14_1009_09_30cm_scaffold_24329_5:0.06223000000000045,((14_0903_05_40cm_scaffold_4453_14:0.011239999999999917,14_0929_12_40cm_scaffold_21299_5:0.000270):0.03905000000000047,(14_0929_12_40cm_scaffold_2634_27:0.06847000000000047,(14_0903_02_30cm_scaffold_8813_4:0.047290000000000276,14_1009_16_40cm_scaffold_86858_2:0.012780000000000236):0.05079000000000011):0.013209999999999944):0.000310):0.049599999999999866):0.06998999999999977,((14_1009_12_40cm_scaffold_22026_7:0.000260,14_1009_16_40cm_scaffold_265330_4:0.000300):0.09928000000000026,((14_0903_13_30cm_scaffold_6384_3:0.07113999999999976,14_0919_09_20cm_scaffold_8725_8:0.10007999999999972):0.1121500000000002,((14_0903_05_30cm_scaffold_6501_7:0.03271999999999986,14_0903_16_30cm_scaffold_43804_1:0.013549999999999951):0.014369999999999994,('14_0903_02_20cm_scaffold_1905_e_142.2_2':0.0031599999999998296,14_0927_02_20cm_scaffold_649_e_301_53:0.003169999999999895):0.00641999999999987):0.1705700000000001):0.04871000000000025):0.018639999999999546):0.06486000000000036):0.2835899999999998):0.17735000000000012,((14_0919_02_20cm_scaffold_826_11:0.16762999999999995,((14_0929_12_40cm_scaffold_23102_3:0.025840000000000085,(14_0929_05_40cm_scaffold_13466_3:0.003569999999999851,(14_1009_09_30cm_scaffold_13872_1:0.05423,14_0903_05_40cm_scaffold_3906_12:0.00918999999999981):0.01861999999999986):0.014839999999999964):0.013360000000000039,((14_0903_12_30cm_scaffold_33016_3:0.012890000000000068,14_0929_12_40cm_scaffold_6041_4:0.000300):0.05441999999999991,(14_0903_02_30cm_scaffold_7516_6:0.00926999999999989,14_0927_02_40cm_scaffold_9107_1:0.022479999999999833):0.017490000000000006):0.014429999999999943):0.16817999999999955):0.45626999999999995,(((14_0919_02_20cm_scaffold_3_88:0.000260,14_0929_02_20cm_scaffold_3167_e_302_12:0.000300):0.34255000000000013,(((14_0903_02_20cm_scaffold_4475_3:0.000310,14_0927_02_20cm_scaffold_3779_3:0.006549999999999834):0.01794999999999991,(14_0903_05_30cm_scaffold_4846_3:0.009809999999999874,14_1009_09_40cm_scaffold_34177_2:0.006600000000000161):0.008700000000000152):0.1857700000000002,(14_1009_16_40cm_scaffold_233840_3:0.06901000000000002,((14_1009_09_30cm_scaffold_14010_4:0.0177299999999998,(14_0903_05_40cm_scaffold_3906_9:0.000260,(14_0929_05_40cm_scaffold_13466_6:0.00835000000000008,14_0929_12_40cm_scaffold_55042_1:0.000290):0.005920000000000147):0.005139999999999922):0.040119999999999933,(14_0903_02_30cm_scaffold_7516_12:0.04723999999999995,((14_0927_02_40cm_scaffold_22348_3:0.03483999999999998,14_0929_12_40cm_scaffold_37329_3:0.038040000000000074):0.004090000000000149,(14_0919_02_20cm_scaffold_826_17:0.0,14_0929_02_20cm_scaffold_2553_7:0.0):0.035089999999999844):0.006139999999999812):0.02173999999999987):0.011989999999999945):0.11969999999999992):0.20848999999999984):0.2265600000000001,(14_1009_16_30cm_scaffold_34211_4:0.21094999999999997,(((14_0903_13_30cm_scaffold_422141_e_3857_47:0.0032199999999997786,14_1009_16_40cm_scaffold_68212_8:0.000260):0.25321000000000016,((14_0903_13_30cm_scaffold_177584_6:0.003210000000000157,14_1009_09_20cm_scaffold_7442_23:0.000260):0.36499000000000015,(14_0903_12_20cm_scaffold_12875_2:0.12928000000000006,(14_0903_13_30cm_scaffold_1086599_22:0.000260,14_0929_02_40cm_scaffold_5454_19:0.006440000000000001):0.09846000000000021):0.042829999999999924):0.0583800000000001):0.020179999999999865,((14_0929_02_30cm_scaffold_18628_7:0.07238999999999995,(14_1009_16_40cm_scaffold_226049_5:0.26107000000000014,14_1009_16_30cm_scaffold_35955_10:0.08451999999999993):0.026149999999999896):0.036659999999999915,((14_0903_13_30cm_scaffold_1869478_4:0.030980000000000008,(14_0929_12_30cm_scaffold_8296_1:0.05323000000000011,(14_0927_12_40cm_scaffold_4670_13:0.09147000000000016,14_0929_12_30cm_scaffold_5394_1:0.04273999999999978):0.036900000000000155):0.010299999999999976):0.1846700000000001,((14_0903_13_30cm_scaffold_3342330_9:0.0045000000000001705,14_1009_16_30cm_scaffold_3926_2:0.0019999999999997797):0.05315000000000003,(14_1009_12_40cm_scaffold_18534_11:0.013020000000000032,(14_1009_09_40cm_scaffold_16751_5:0.003210000000000157,(14_0903_16_40cm_scaffold_43670_2:0.000250,14_1009_09_30cm_scaffold_34095_2:0.009729999999999794):0.0032199999999997786):0.0032600000000000406):0.047779999999999934):0.10766000000000009):0.053970000000000073):0.08402999999999983):0.05574000000000012):0.24002000000000034):0.4662499999999996):0.16373000000000015):0.3586499999999999):0.05109999999999992):0.5705299999999998):0.19932000000000016,((((14_1009_16_30cm_scaffold_151353_3:0.7381400000000005,14_1009_16_40cm_scaffold_18477_1:0.3464900000000002):0.30281,(14_1009_16_30cm_scaffold_250227_1:0.8151000000000002,(14_1009_16_20cm_scaffold_6953_5:0.6086499999999999,(14_1009_16_40cm_scaffold_8097_7:0.38203999999999994,((14_1009_16_40cm_scaffold_25427_4:0.3791500000000001,(14_0929_02_30cm_scaffold_5818_3:0.1455899999999999,14_1009_16_40cm_scaffold_1648_28:0.12649):0.09405999999999981):0.04728000000000021,(14_1009_16_30cm_scaffold_16031_11:0.3114699999999999,(14_1009_16_30cm_scaffold_452681_3:0.17159000000000013,(((14_0903_13_30cm_scaffold_9955416_7:0.005389999999999784,14_1009_16_30cm_scaffold_392_38:0.005879999999999885):0.06799,(14_1009_09_30cm_scaffold_30438_1:0.01083999999999996,14_1009_09_40cm_scaffold_26293_8:0.0034399999999998876):0.08932999999999991):0.07928999999999986,(14_1009_16_30cm_scaffold_249112_6:0.3128799999999998,((14_0929_02_30cm_scaffold_7341_6:0.010040000000000049,14_1009_09_40cm_scaffold_35039_2:0.008879999999999999):0.043219999999999814,(14_1009_16_30cm_scaffold_158553_2:0.05953000000000008,(14_1009_09_30cm_scaffold_35438_2:0.010660000000000114,(14_1009_12_40cm_scaffold_16933_1:0.000260,(14_0903_16_40cm_scaffold_26768_2:0.002889999999999837,14_1009_09_40cm_scaffold_3855_5:0.000260):0.000280):0.00395000000000012):0.027899999999999814):0.03749000000000002):0.08411999999999997):0.04132999999999987):0.0700400000000001):0.06537000000000015):0.03921000000000019):0.09550999999999998):0.10959999999999992):0.06715000000000027):0.18419000000000008):0.5545,(((14_0903_02_30cm_scaffold_1802_69:0.6482399999999999,(14_0929_02_30cm_scaffold_12932_6:0.55715,(14_0927_12_40cm_scaffold_15980_6:0.13397999999999977,(14_0903_13_30cm_scaffold_1001339_15:0.0741900000000002,14_0929_12_30cm_scaffold_1498_4:0.09168999999999983):0.06642999999999999):0.23333999999999966):0.1224700000000003):0.23774000000000006,((14_1009_16_30cm_scaffold_249112_1:0.37623000000000006,(14_0903_16_40cm_scaffold_49170_1:0.2721800000000001,14_1009_16_30cm_scaffold_249112_2:0.36709999999999976):0.05325999999999986):0.15435,(14_0919_02_20cm_scaffold_25560_2:0.04149000000000003,(14_1009_05_30cm_scaffold_17751_2:0.08482000000000012,(14_0903_13_40cm_scaffold_42593_3:0.000280,(14_0929_12_30cm_scaffold_867_6:0.0020899999999999253,(14_0929_09_30cm_scaffold_2917_5:0.0,14_0929_09_40cm_scaffold_7205_5:0.0):0.000280):0.005300000000000082):0.007140000000000146):0.000190):0.4373800000000001):0.31489999999999974):0.35524999999999984,(('PQQ_ADH4_BAC15559.1':0.5425999999999997,(14_0927_12_20cm_scaffold_6884_5:0.000300,14_0929_12_20cm_scaffold_43198_1:0.009489999999999998):1.19563):0.2300200000000001,(((14_0903_13_30cm_scaffold_3689366_2:0.32796000000000003,14_0929_09_20cm_scaffold_4_54:0.3162400000000001):0.23751999999999995,(14_1009_16_40cm_scaffold_9844_3:0.4908100000000002,14_1009_16_40cm_scaffold_106092_5:0.64846):0.26720999999999995):0.10224000000000011,((('PQQ_ADH4_WP_011664928.1':0.22509000000000023,14_0903_16_20cm_scaffold_3177_4:0.2629299999999999):0.20023999999999997,((14_0903_13_20cm_scaffold_2428_42:0.0,14_0903_13_30cm_scaffold_4217983_27:0.0):0.4298799999999998,(14_1009_16_40cm_scaffold_176882_2:0.3470599999999999,('PQQ_ADH4_EIT69771.1':0.27976,'PQQ_ADH4_AAK27220.2':0.5704799999999999):0.13427999999999995):0.0751400000000002):0.10838999999999999):0.8054299999999999,(((14_0903_12_30cm_scaffold_67_1:0.028729999999999922,14_0929_05_40cm_scaffold_1412_41:0.07521999999999984):0.60005,(((14_1009_16_30cm_scaffold_1432_31:0.23278,(14_0903_09_20cm_scaffold_59_4:0.000270,14_0903_12_30cm_scaffold_1039_21:0.14426000000000005):0.45150999999999986):0.1166100000000001,(14_0903_13_30cm_scaffold_622604_57:0.3310400000000002,(14_1009_05_40cm_scaffold_894_6:0.17035,(14_0903_05_30cm_scaffold_6841_8:0.009059999999999846,14_1009_09_40cm_scaffold_9527_10:0.043989999999999974):0.17802000000000007):0.12921000000000005):0.19623999999999997):0.32908000000000026,((14_0929_12_30cm_scaffold_8829_4:0.33772,14_0929_12_30cm_scaffold_8829_5:0.4478):0.35204000000000013,(14_0929_12_30cm_scaffold_52293_1:0.13994000000000018,((14_1009_02_20cm_scaffold_46549_1:0.32776000000000005,((14_0903_16_20cm_scaffold_215_1:0.030299999999999994,(14_0927_05_20cm_scaffold_23231_3:0.005189999999999806,14_0903_16_20cm_scaffold_9567_1:0.000260):0.004770000000000163):0.04078999999999988,(14_1009_16_40cm_scaffold_56004_3:0.04881000000000002,((14_0929_12_20cm_scaffold_325_3:0.0021300000000001873,(14_0903_09_40cm_scaffold_26827_2:0.000260,14_1009_12_30cm_scaffold_13359_4:0.0042800000000000615):0.0043000000000001926):0.016449999999999854,(14_0919_02_20cm_scaffold_10198_1:0.003530000000000033,('14_0903_02_20cm_scaffold_329_e_355.2_13':0.002349999999999852,14_0927_02_20cm_scaffold_19159_1:0.004010000000000069):0.008500000000000174):0.016329999999999956):0.04707999999999979):0.028300000000000214):0.008509999999999796):0.055870000000000086,(14_1009_12_40cm_scaffold_40946_2:0.016329999999999956,(14_1009_12_20cm_scaffold_1018_11:0.02461000000000002,(14_0903_09_20cm_scaffold_267_e_3049_5:0.03765000000000018,((14_0927_12_40cm_scaffold_17272_2:0.018600000000000172,(14_1009_16_30cm_scaffold_11880_7:0.000290,(14_0929_09_30cm_scaffold_4297_2:0.0021100000000000563,14_1009_13_30cm_scaffold_37012_5:0.011229999999999851):0.006330000000000169):0.011319999999999997):0.006400000000000183,((14_0903_16_20cm_scaffold_9657_5:0.007829999999999782,14_1009_13_20cm_scaffold_1852_11:0.004570000000000185):0.01158999999999999,(14_0903_02_20cm_scaffold_2259_7:0.000260,(14_0929_02_30cm_scaffold_14644_7:0.000260,14_1009_12_20cm_scaffold_2980_1:0.01847000000000021):0.004090000000000149):0.0348799999999998):0.010110000000000063):0.0020299999999999763):0.0042599999999999305):0.004249999999999865):0.08579999999999988):0.06458999999999993):0.6400299999999999):0.11736000000000013):0.1514599999999997):0.14257000000000009,(('PQQ_ADH4_EIT71140.1':0.62853,'PQQ_ADH4_WP_022977371.1':0.6321699999999999):0.2738999999999998,(14_0929_12_30cm_scaffold_758_2:1.24594,(((14_0929_05_30cm_scaffold_15370_14:0.0,14_1009_05_20cm_scaffold_98_22:0.0):0.24292999999999987,(14_0929_05_30cm_scaffold_4218_4:0.000300,(14_0919_05_20cm_scaffold_4039_21:0.006159999999999943,(14_0929_05_20cm_scaffold_8224_1:0.004389999999999894,14_1009_05_20cm_scaffold_198_8:0.0021100000000000563):0.0021100000000000563):0.0042200000000001125):0.21640000000000015):0.64777,((14_0903_13_30cm_scaffold_945176_22:0.36418000000000017,(14_0903_13_30cm_scaffold_3691380_102:0.22523999999999988,(14_1009_12_20cm_scaffold_18768_5:0.29296999999999995,((14_0903_12_20cm_scaffold_1647_e_788_21:0.000260,14_0919_12_20cm_scaffold_3020_6:0.009440000000000115):0.13946000000000014,(14_0903_13_30cm_scaffold_3414697_7:0.044620000000000104,14_1009_16_30cm_scaffold_25156_11:0.08657000000000004):0.09066000000000018):0.10624000000000011):0.05526000000000009):0.05738999999999983):0.06443999999999983,(((14_1009_05_40cm_scaffold_651_13:0.05058000000000007,(14_1009_09_40cm_scaffold_2240_15:0.007449999999999957,(14_0903_05_30cm_scaffold_4518_8:0.000260,14_0903_13_20cm_scaffold_645_17:0.009009999999999962):0.04830999999999985):0.01853999999999978):0.04349999999999987,(14_0919_02_20cm_scaffold_26670_2:0.028420000000000112,(14_0929_09_30cm_scaffold_254_35:0.000300,(14_0929_12_30cm_scaffold_173_52:0.0021700000000000053,(14_1009_05_30cm_scaffold_1418_19:0.000280,14_0903_13_40cm_scaffold_69505_2:0.009549999999999947):0.0043000000000001926):0.000390):0.021199999999999886):0.09750000000000014):0.08143000000000011,((14_0903_13_20cm_scaffold_458_4:0.05448999999999993,14_0903_13_30cm_scaffold_74614_5:0.07020999999999988):0.055930000000000035,(14_0927_12_40cm_scaffold_883_15:0.06232000000000015,(14_0929_02_30cm_scaffold_5555_7:0.048740000000000006,(14_0927_05_20cm_scaffold_10861_4:0.040309999999999846,((14_0903_13_30cm_scaffold_699461_27:0.07419999999999982,14_0927_12_20cm_scaffold_21_12:0.05270999999999981):0.009580000000000144,(14_0919_09_20cm_scaffold_1334_5:0.06348999999999982,(14_0903_09_30cm_scaffold_30_3:0.000260,14_0929_05_40cm_scaffold_64882_3:0.000280):0.09656999999999982):0.013209999999999944):0.024960000000000093):0.01222000000000012):0.01905000000000001):0.09511000000000003):0.16866000000000003):0.14846000000000004):0.30398999999999976):0.8344200000000002):0.28527999999999976):0.07109000000000032):0.10370999999999997):0.11561000000000021):0.07404999999999973):0.10470999999999986):0.21665000000000045):0.7495699999999994,((('PQQ_ADH1_CAL75353.1':0.04638000000000009,'PQQ_ADH1_WP_015666256.1':0.059800000000000075):0.6745099999999997,(((14_0903_16_30cm_scaffold_5217_4:0.19532999999999978,14_1009_16_40cm_scaffold_90911_3:0.20339000000000018):0.026699999999999946,((14_1009_16_40cm_scaffold_25629_12:0.049189999999999845,(14_0903_12_30cm_scaffold_34768_1:0.012710000000000221,14_1009_09_30cm_scaffold_1504_13:0.000260):0.04045999999999994):0.15284999999999993,(14_1009_16_30cm_scaffold_2445_e_233_21:0.0475500000000002,(14_0929_12_30cm_scaffold_882_15:0.033970000000000056,(14_0903_05_30cm_scaffold_319_22:0.000260,(14_0919_02_20cm_scaffold_680_19:0.0,14_0929_02_40cm_scaffold_69_9:0.0):0.003169999999999895):0.05353999999999992):0.029930000000000234):0.1108699999999998):0.0501100000000001):0.4276500000000003,(((14_1009_16_40cm_scaffold_5951_17:0.67821,(14_1009_16_40cm_scaffold_3127_6:0.22226999999999997,(14_0903_09_40cm_scaffold_1231_22:0.0926499999999999,14_1009_16_40cm_scaffold_224_27:0.09041000000000032):0.17958000000000007):0.09575999999999985):0.05909000000000031,((14_0929_02_30cm_scaffold_296_16:0.000290,(14_0929_12_40cm_scaffold_1455_20:0.0,14_1009_16_40cm_scaffold_208559_4:0.0):0.0029399999999997206):0.030569999999999986,((14_0919_02_20cm_scaffold_5552_16:0.010380000000000056,14_1009_16_20cm_scaffold_23591_2:0.009020000000000028):0.11765000000000025,(14_0903_16_30cm_scaffold_3993_6:0.0,14_1009_12_30cm_scaffold_5252_4:0.0,14_1009_13_20cm_scaffold_2205_12:0.0):0.035350000000000215):0.032549999999999635):0.29985000000000017):0.12631999999999977,((14_1009_16_30cm_scaffold_69735_2:0.2538999999999998,(14_0903_05_30cm_scaffold_805_45:0.003210000000000157,(14_0919_02_20cm_scaffold_1822_18:0.0,14_0929_02_40cm_scaffold_0_356:0.0):0.000260):0.2198399999999996):0.10002000000000022,((14_1009_09_30cm_scaffold_10486_8:0.018280000000000296,14_1009_16_40cm_scaffold_178016_3:0.06223000000000045):0.21493999999999946,((14_1009_16_30cm_scaffold_2304_5:0.07993000000000006,(14_0903_16_30cm_scaffold_6678_8:0.11894999999999989,14_0929_12_30cm_scaffold_716_26:0.07683000000000018):0.041690000000000005):0.09251999999999994,(14_0927_12_20cm_scaffold_2349_33:0.17030000000000012,((14_0903_16_30cm_scaffold_5666_4:0.000270,14_1009_13_20cm_scaffold_7640_4:0.004389999999999894):0.10433000000000003,(14_0919_02_20cm_scaffold_10882_4:0.000280,14_1009_16_20cm_scaffold_10374_1:0.010260000000000158):0.1402000000000001):0.041139999999999954):0.08253999999999984):0.5278999999999998):0.14802000000000026):0.20672999999999986):0.08491000000000071):0.24332999999999938):0.46781000000000006,(14_1009_16_30cm_scaffold_54652_3:1.5290300000000001,((((xoxF3_539276029_200516_Methylocaldum_szegediense_O_12_unannotated_mdh_only:0.47329000000000043,('xoxF3_365900067_7558_Bradyrhizobium_sp._STM_3843':0.27996,(xoxF3_483769747_3412072_Methylocystis_rosea_SV97:0.09494999999999987,'xoxF3_402770565_3125520_Methylocystis_sp._SC2':0.07785999999999982):0.38127999999999984):0.47257000000000016):0.13541999999999987,(((14_0903_02_30cm_scaffold_16768_1:0.29942,14_0903_13_30cm_scaffold_16789_383:0.23256999999999994):0.2524099999999998,(14_0903_13_30cm_scaffold_3966254_3:0.17851000000000017,((14_0919_05_20cm_scaffold_34463_1:0.005450000000000177,14_1009_13_20cm_scaffold_31261_4:0.012950000000000017):0.000660,(14_0929_02_20cm_scaffold_16904_3:0.003130000000000077,(14_0903_02_20cm_scaffold_1115_11:0.0,14_1009_02_20cm_scaffold_3128_4:0.0):0.000260):0.003070000000000128):0.16681999999999997):0.32052000000000014):0.16102000000000016,((((14_0903_13_30cm_scaffold_3733606_13:0.011109999999999953,14_1009_09_20cm_scaffold_3063_17:0.000300):0.42215999999999987,(14_0903_13_30cm_scaffold_3273197_11:0.24258999999999986,14_0927_09_20cm_scaffold_97_26:0.2564700000000002):0.33294000000000024):0.11743999999999977,((14_0903_02_30cm_scaffold_9_146:0.41133,(14_1009_09_30cm_scaffold_25729_8:0.11376000000000008,14_1009_16_40cm_scaffold_165818_4:0.12952999999999992):0.31361000000000017):0.15725999999999996,(14_0903_02_30cm_scaffold_9_147:0.67103,((14_1009_05_20cm_scaffold_5588_10:0.7971599999999999,(14_1009_16_30cm_scaffold_92764_2:0.000300,14_1009_16_40cm_scaffold_55031_1:0.2231700000000001):0.33248999999999995):0.09127000000000018,(14_1009_16_40cm_scaffold_33445_11:0.49053000000000013,(14_0903_02_30cm_scaffold_8_129:0.46023000000000014,14_0919_09_20cm_scaffold_5458_4:0.33309999999999995):0.27549):0.12152999999999992):0.040119999999999933):0.025490000000000013):0.05025999999999975):0.04319000000000006,(((xoxF3_217976200_3718367_Methylocella_silvestris_BL2:0.14471999999999996,xoxF3_487404835_1681878_Methyloferula_stellata_AR4:0.11441999999999997):0.4527899999999998,((xoxF3_150032810_19199_Sinorhizobium_medicae_WSM419:0.5457300000000003,xoxF3_392380513_1019451_Azospirillum_brasilense_Sp245:0.3723200000000002):0.09390999999999972,(xoxF3_220920054_2445390_Methylobacterium_nodulans_ORS_2060:0.42567999999999984,(xoxF3_336024847_4483667_Mesorhizobium_opportunistum_WSM2075:0.2631599999999996,14_0903_05_20cm_scaffold_13421_1:0.3872099999999996):0.09289000000000014):0.07057000000000002):0.06593999999999989):0.07164000000000037,((14_1009_09_20cm_scaffold_21866_4:0.4955799999999999,((14_0919_09_20cm_scaffold_5781_e_5318_6:0.41362999999999994,14_0929_09_20cm_scaffold_0_205:0.2393399999999999):0.0773299999999999,((14_0903_02_30cm_scaffold_9047_5:0.3121999999999998,xoxF3_116619145_8684169_Candidatus_Solibacter_usitatus_Ellin6076:0.52712):0.10793000000000008,(14_0903_12_40cm_200_scaffold_12701_2:0.24651999999999985,14_1009_16_40cm_scaffold_1887_11:0.43309):0.07798000000000016):0.04007999999999967):0.07645999999999997):0.06434000000000051,((14_0903_12_40cm_200_scaffold_2463_11:0.4436500000000003,((14_1009_12_20cm_scaffold_49138_2:0.11201000000000016,(14_0903_09_20cm_scaffold_1442_20:0.000260,14_0929_09_20cm_scaffold_3267_11:0.000290):0.1408999999999998):0.16245999999999983,((14_0929_05_20cm_scaffold_101385_7:0.08167999999999997,14_1009_05_20cm_scaffold_5588_9:0.04783999999999988):0.1743999999999999,(14_1009_12_20cm_scaffold_37783_1:0.13249999999999984,(14_0903_13_30cm_scaffold_1618032_26:0.10532999999999992,(14_1009_12_20cm_scaffold_11033_3:0.07528999999999986,(14_0903_12_20cm_scaffold_110_80:0.01158999999999999,14_0919_12_20cm_scaffold_1035_24:0.02314000000000016):0.07885000000000009):0.06659000000000015):0.07412999999999981):0.06474000000000002):0.07616999999999985):0.10401000000000016):0.21253999999999973,(((14_0929_09_20cm_scaffold_16344_3:0.44532000000000016,(14_0919_09_20cm_scaffold_8018_5:0.29849999999999977,(xoxF3_91774356_1562324_Methylobacillus_flagellatus_KT:0.47067999999999977,xoxF3_487735769_4733737_Methylobacter_marinus_A45:0.28952):0.18689999999999962):0.043090000000000295):0.07237000000000027,(14_0903_02_30cm_scaffold_4562_8:0.5167100000000002,(14_1009_16_40cm_scaffold_196_9:0.29662999999999995,((14_0903_16_30cm_scaffold_1051_14:0.0028100000000002012,14_1009_13_20cm_scaffold_1085_9:0.000260):0.2326299999999999,(14_0919_02_20cm_scaffold_840_48:0.006839999999999957,14_1009_16_20cm_scaffold_636_4:0.0041999999999999815):0.19309999999999983):0.11533000000000015):0.21471000000000018):0.07692999999999994):0.055449999999999555,(xoxF3_239813019_761147_Variovorax_paradoxus_S110:0.41388999999999987,(14_0919_09_20cm_scaffold_12758_1:0.26277000000000017,((14_1009_13_20cm_scaffold_20562_3:0.09340999999999999,(14_0903_12_20cm_scaffold_19512_4:0.014909999999999979,14_1009_12_20cm_scaffold_25241_1:0.000870):0.23171000000000008):0.2696900000000002,((14_0903_13_30cm_scaffold_273471_9:0.000270,(14_0903_13_30cm_scaffold_198912_1:0.000290,14_1009_16_30cm_scaffold_52052_1:0.000260):0.000280):0.2275999999999998,(14_0903_13_30cm_scaffold_9357071_1:0.07303999999999977,(14_0929_09_30cm_scaffold_7030_9:0.020309999999999828,14_1009_13_30cm_scaffold_14661_6:0.007470000000000088):0.03094000000000019):0.35636):0.3073600000000001):0.06504000000000021):0.05115999999999987):0.18802999999999992):0.04978000000000016):0.04661000000000026):0.0472999999999999):0.0521199999999995):0.019860000000000433):0.09621999999999975):0.21152999999999977,((14_0903_02_30cm_scaffold_62_91:0.48062000000000005,((14_0927_02_20cm_scaffold_298_45:0.0,14_1009_05_30cm_scaffold_781_7:0.0):0.39263000000000003,(14_1009_16_20cm_scaffold_14182_1:0.27288000000000023,((14_0903_12_20cm_scaffold_619_9:0.011089999999999822,14_1009_12_40cm_scaffold_5768_1:0.012579999999999814):0.005520000000000191,((14_0929_05_20cm_scaffold_347_13:0.0,14_0929_05_30cm_scaffold_1321_19:0.0):0.000260,(14_0919_05_20cm_scaffold_11064_10:0.000290,14_1009_05_20cm_scaffold_54_43:0.000260):0.000270):0.000300):0.2842199999999999):0.15626000000000007):0.29044000000000025):0.18356999999999957,((xoxF_296445419_15746_Methylosinus_trichosporium_OB3b:0.91513,(14_1009_12_20cm_scaffold_22114_7:0.1311,(14_1009_02_20cm_scaffold_75_51:0.0,14_1009_16_20cm_scaffold_4097_6:0.0):0.000270):0.5550199999999998):0.4814799999999999,((14_0929_09_20cm_scaffold_6685_3:0.26682000000000006,(14_0903_02_30cm_scaffold_13746_10:0.3448199999999999,(14_1009_16_30cm_scaffold_16662_1:0.08484999999999987,14_1009_09_30cm_scaffold_11903_1:0.09004000000000012):0.14475000000000016):0.12108000000000008):0.2781199999999999,(((14_1009_02_40cm_scaffold_142_86:0.029589999999999783,14_1009_16_30cm_scaffold_14062_4:0.06558999999999982):0.11092000000000013,(14_0903_13_40cm_scaffold_39249_3:0.1764800000000002,(14_1009_12_30cm_scaffold_22_16:0.14498999999999995,((14_0903_16_30cm_scaffold_4295_3:0.0,14_1009_05_20cm_scaffold_6287_15:0.0):0.09375,(14_1009_12_30cm_scaffold_76_51:0.07656000000000018,(14_1009_05_30cm_scaffold_251_49:0.0031799999999999606,14_1009_09_20cm_scaffold_726_2:0.000300):0.0526399999999998):0.08260999999999985):0.02961999999999998):0.11059999999999981):0.06789999999999985):0.10475000000000012,((14_1009_16_40cm_scaffold_218779_1:0.3537300000000001,(14_0929_12_20cm_scaffold_101732_2:0.8611499999999999,(((14_1009_02_20cm_scaffold_35114_2:0.026699999999999946,(14_0903_16_20cm_scaffold_148_23:0.000280,14_0927_05_20cm_scaffold_376_21:0.008910000000000196):0.013640000000000096):0.024090000000000167,(14_1009_16_40cm_scaffold_47244_9:0.09066000000000018,(14_0929_12_20cm_scaffold_101732_3:0.17398999999999987,(14_0929_12_30cm_scaffold_18379_3:0.000300,((14_0929_12_20cm_scaffold_129_11:0.000260,14_0903_09_40cm_scaffold_1706_8:0.003010000000000179):0.000280,(14_1009_12_30cm_scaffold_9333_5:0.002969999999999917,(14_0927_02_20cm_scaffold_13267_5:0.0030000000000001137,(14_0903_02_20cm_scaffold_131_5:0.0,14_0919_02_20cm_scaffold_2215_18:0.0):0.003010000000000179):0.021199999999999886):0.0030399999999999316):0.017329999999999846):0.01568000000000014):0.0136099999999999):0.023270000000000124):0.09115999999999991,((14_1009_09_40cm_scaffold_14839_2:0.000270,14_0929_12_40cm_scaffold_62859_2:0.000260):0.009399999999999853,(14_1009_13_20cm_scaffold_328_13:0.006219999999999892,(((14_0929_05_30cm_scaffold_4509_21:0.036659999999999915,14_0929_02_30cm_scaffold_12571_16:0.000300):0.0030000000000001137,(14_0903_02_20cm_scaffold_175_21:0.0,14_0903_16_20cm_scaffold_199_19:0.0):0.000270):0.0031599999999998296,((14_0927_12_40cm_scaffold_37558_2:0.0613100000000002,(14_0903_16_40cm_scaffold_4819_2:0.005830000000000002,(14_1009_13_30cm_scaffold_11749_2:0.006819999999999826,(14_0903_09_20cm_scaffold_283_4:0.0043799999999998285,(14_1009_12_20cm_scaffold_1313_1:0.000260,14_0903_12_20cm_scaffold_6791_3:0.000270):0.004630000000000134):0.0041799999999998505):0.007299999999999862):0.0030199999999998006):0.0030000000000001137,(14_1009_12_40cm_scaffold_26239_3:0.0030399999999999316,(14_0903_09_40cm_scaffold_13609_1:0.003309999999999924,(14_0903_09_30cm_scaffold_515_6:0.000300,(14_1009_16_30cm_scaffold_34333_8:0.000280,(14_0903_12_30cm_scaffold_2321_12:0.0,14_0929_09_30cm_scaffold_2121_6:0.0):0.0029799999999999827):0.0030399999999999316):0.0029799999999999827):0.0030000000000001137):0.00627000000000022):0.0026399999999999757):0.006040000000000045):0.008519999999999861):0.15050000000000008):0.08346000000000009):0.19846999999999992):0.12470999999999988,(((14_1009_16_40cm_scaffold_58854_27:0.1747399999999999,((14_0929_02_40cm_scaffold_6234_5:0.000300,14_1009_16_30cm_scaffold_78594_6:0.005560000000000009):0.23224,(14_1009_12_30cm_scaffold_1138_24:0.023829999999999796,(14_1009_16_40cm_scaffold_18068_24:0.005059999999999842,(14_0903_16_40cm_scaffold_13092_13:0.0105900000000001,(14_0903_13_30cm_scaffold_1586926_3:0.009869999999999823,14_1009_16_30cm_scaffold_26101_14:0.006180000000000074):0.0017999999999998018):0.04861000000000004):0.017790000000000195):0.13583999999999996):0.06532999999999989):0.06015000000000015,(14_0929_12_40cm_scaffold_18_6:0.1082200000000002,((14_0903_02_20cm_scaffold_4225_29:0.10494000000000003,14_0929_12_30cm_scaffold_2102_7:0.06570000000000009):0.04032999999999998,((14_0929_02_30cm_scaffold_5573_2:0.1221899999999998,(14_0903_16_40cm_scaffold_2403_12:0.0764800000000001,14_0903_16_40cm_scaffold_13174_8:0.07814999999999994):0.03492000000000006):0.02568999999999999,(14_0903_02_30cm_scaffold_160_32:0.0916800000000002,(14_0903_13_30cm_scaffold_1586926_2:0.19974999999999987,14_0903_13_30cm_scaffold_4790225_6:0.4474499999999999):0.20875999999999983):0.01680999999999999):0.029799999999999827):0.07730000000000015):0.31639000000000017):0.07355,(((14_0927_09_40cm_scaffold_102_69:0.008340000000000014,(14_0903_13_30cm_scaffold_12013544_5:0.000260,14_0929_12_40cm_scaffold_3905_8:0.0032000000000000917):0.007890000000000175):0.22556999999999983,(14_1009_16_40cm_scaffold_137061_1:0.34532000000000007,(14_0929_09_30cm_scaffold_1898_3:0.07175999999999982,(14_0903_12_20cm_scaffold_490_38:0.0328400000000002,14_0927_05_20cm_scaffold_265_53:0.04646999999999979):0.03608000000000011):0.15024999999999977):0.05311000000000021):0.06921,(14_0903_05_30cm_scaffold_909_31:0.21399999999999997,((14_1009_02_40cm_scaffold_180_104:0.007839999999999847,14_1009_05_40cm_scaffold_20012_5:0.004630000000000134):0.1744699999999999,(14_0927_09_40cm_scaffold_23661_1:0.2416100000000001,((14_1009_09_30cm_scaffold_20_86:0.051730000000000054,14_1009_09_40cm_scaffold_4930_6:0.05736000000000008):0.024230000000000196,((14_0903_13_30cm_scaffold_1173771_3:0.06122000000000005,14_0927_12_20cm_scaffold_4233_13:0.05406999999999984):0.015579999999999927,(14_0903_02_30cm_scaffold_2348_27:0.000280,(14_0903_09_40cm_scaffold_11052_3:0.0,14_0919_02_20cm_scaffold_2_149:0.0,14_0927_02_20cm_scaffold_211_24:0.0):0.0031599999999998296):0.09036):0.008420000000000094):0.03008999999999995):0.03739999999999988):0.10747000000000018):0.04190000000000005):0.054520000000000124):0.03562999999999983):0.0687899999999999):0.40027999999999997):0.2473099999999997):0.1018699999999999):0.0785499999999999):0.14503000000000021,((((xoxF2_384915567_4987_Methylacidiphilum_fumariolicum_SolV:0.027550000000000185,xoxF2_189218017_944708_Methylacidiphilum_infernorum_V4:0.052999999999999936):0.5344099999999998,((14_0903_13_20cm_scaffold_496_50:0.000260,14_0903_13_30cm_scaffold_104111_11:0.002949999999999786):0.38392000000000026,((14_1009_16_40cm_scaffold_174337_4:0.2540899999999997,xoxF2_392373140_122645_Candidatus_Methylomirabilis_oxyfera:0.4649199999999998):0.1044900000000002,(14_1009_16_40cm_scaffold_68929_11:0.39293999999999984,(xoxF2_68349555_13508_uncultured_bacterium_BAC10_4_fosmid:0.42722000000000016,(14_0929_05_40cm_scaffold_38947_3:0.005710000000000104,14_1009_16_30cm_scaffold_216765_2:0.040039999999999853):0.2047500000000002):0.08775999999999984):0.07319000000000031):0.053910000000000124):0.10692999999999975):0.10612999999999984,(xoxF2_308750927_397008_Hydrogenobacter_thermophilus_TK_6:0.6450800000000001,(('xoxF1_21240774_766315_Xanthomonas_axonopodis_pv._citri_str._306':0.021999999999999797,('xoxF1_188989396_808300_Xanthomonas_campestris_pv._campestris_str._B100':0.02317999999999998,xoxF1_325922712_4011_Xanthomonas_gardneri_ATCC_19865:0.024700000000000166):0.031200000000000117):0.5124300000000002,((xoxF1_392373140_109718_Candidatus_Methylomirabilis_oxyfera:0.40119000000000016,(xoxF1_217976200_3462095_Methylocella_silvestris_BL2:0.1567400000000001,xoxF1_487404835_3055598_Methyloferula_stellata_AR4:0.10541):0.22870999999999997):0.07950999999999997,(((14_0919_02_20cm_scaffold_3994_7:0.006489999999999885,14_0927_05_20cm_scaffold_2402_9:0.0028800000000002157):0.00279000000000007,(14_0919_02_20cm_scaffold_3994_e_7494_1:0.000260,(14_0903_16_20cm_scaffold_24_26:0.000270,(14_0919_02_20cm_scaffold_4773_6:0.01307999999999998,(14_0927_02_20cm_scaffold_435_e_337_24:0.003169999999999895,(14_0903_02_20cm_scaffold_161_7:0.0,14_0903_09_40cm_scaffold_629_2:0.0,14_0929_12_20cm_scaffold_427_5:0.0,14_1009_12_30cm_scaffold_1276_9:0.0):0.005529999999999813):0.00558000000000014):0.01982000000000017):0.000630):0.007620000000000182):0.14304000000000006,(14_0929_12_40cm_scaffold_29940_6:0.000260,(14_1009_09_40cm_scaffold_38216_3:0.006409999999999805,(14_0927_12_40cm_scaffold_9200_11:0.007299999999999862,(14_0929_02_30cm_scaffold_4043_8:0.00550000000000006,((14_0929_09_30cm_scaffold_50339_2:0.0,14_1009_13_30cm_scaffold_30517_2:0.0):0.000280,((14_0903_16_20cm_scaffold_418_e_427_24:0.000250,14_1009_12_40cm_scaffold_12425_20:0.0038599999999999746):0.007849999999999913,(14_0903_12_30cm_scaffold_2103_24:0.005440000000000111,((14_0903_16_40cm_scaffold_86691_1:0.033110000000000195,(14_1009_13_40cm_scaffold_2838_21:0.0026799999999997937,(14_0927_12_40cm_scaffold_9200_12:0.000260,(14_1009_09_40cm_scaffold_79879_5:0.000270,14_0929_02_30cm_scaffold_4043_7:0.09455999999999998):0.010780000000000012):0.05486000000000013):0.0011399999999999189):0.0016199999999999548,((14_0903_02_20cm_scaffold_19_61:0.0027300000000001212,14_0929_05_30cm_scaffold_9566_7:0.005409999999999915):0.005399999999999849,((14_0903_12_20cm_scaffold_4363_e_287_7:0.00270999999999999,14_1009_12_20cm_scaffold_2137_2:0.000260):0.000270,(14_0903_09_20cm_scaffold_16_22:0.0022899999999999032,14_1009_13_20cm_scaffold_4208_1:0.000260):0.000440):0.013570000000000082):0.000290):0.0027200000000000557):0.000290):0.0025900000000000922):0.0024399999999999977):0.000520):0.000550):0.000410):0.17453999999999992):0.2561200000000001):0.3863599999999998):0.48007):0.31035999999999975):0.15328000000000053,(14_1009_16_30cm_scaffold_116113_1:0.37021999999999977,((14_1009_16_40cm_scaffold_67620_4:0.11580000000000013,(14_1009_16_40cm_scaffold_50343_1:0.05235000000000012,(14_0903_13_30cm_scaffold_1250375_8:0.0,14_0929_02_40cm_scaffold_1157_24:0.0,14_1009_02_40cm_scaffold_4315_4:0.0):0.04351000000000038):0.2073999999999998):0.2851699999999999,((14_1009_16_40cm_scaffold_154196_4:0.95784,(((14_1009_16_20cm_scaffold_5302_12:0.02167999999999992,(14_1009_02_20cm_scaffold_347_7:0.000280,14_1009_12_20cm_scaffold_34140_3:0.000260):0.017980000000000107):0.12758000000000003,(14_1009_16_20cm_scaffold_5022_2:0.10001000000000015,(14_1009_12_20cm_scaffold_10694_13:0.000300,(14_1009_12_20cm_scaffold_10694_14:0.000260,(14_1009_02_20cm_scaffold_2846_8:0.0,14_1009_16_20cm_scaffold_23946_2:0.0):0.000260):0.000270):0.15049):0.1140500000000002):0.10748999999999986,(14_1009_12_30cm_scaffold_27720_3:0.2648299999999999,(14_0903_05_30cm_scaffold_595_40:0.10686000000000018,((14_0903_13_40cm_scaffold_829_28:0.10840000000000005,(14_1009_02_40cm_scaffold_58_e_473_119:0.016280000000000072,14_1009_16_30cm_scaffold_8635_14:0.018180000000000085):0.05358000000000018):0.06944999999999979,(((14_0903_13_30cm_scaffold_5497627_3:0.000260,(14_0929_12_40cm_scaffold_13772_10:0.000290,14_0927_09_40cm_scaffold_20_65:0.000260):0.000270):0.05162999999999984,((14_0903_16_30cm_scaffold_89_50:0.0,14_1009_05_20cm_scaffold_846_16:0.0):0.056090000000000195,(14_1009_12_30cm_scaffold_5_107:0.05661000000000005,(14_1009_12_30cm_scaffold_10_50:0.012630000000000141,(14_1009_05_30cm_scaffold_444_4:0.0,14_1009_09_20cm_scaffold_64_56:0.0):0.02251000000000003):0.01548000000000016):0.022110000000000074):0.03976999999999986):0.01045000000000007,((14_0929_09_30cm_scaffold_1116_1:0.057599999999999874,(14_0903_12_20cm_scaffold_9_55:0.02049000000000012,14_0927_05_20cm_scaffold_135_71:0.01902999999999988):0.02571000000000012):0.12731000000000003,(14_0903_13_30cm_scaffold_1080002_13:0.02489000000000008,((14_0927_12_20cm_scaffold_3601_5:0.006759999999999877,(14_1009_09_40cm_scaffold_9889_6:0.010499999999999954,14_1009_09_30cm_scaffold_54_64:0.0040399999999998215):0.016859999999999875):0.01026999999999978,((14_1009_02_40cm_scaffold_32_186:0.02477000000000018,14_1009_05_40cm_scaffold_2444_44:0.000270):0.03291000000000022,(14_0903_09_40cm_scaffold_104847_5:0.015429999999999833,(14_0903_02_30cm_scaffold_1054_19:0.0030600000000000627,(14_0927_02_20cm_scaffold_28_149:0.000260,(14_0927_02_20cm_scaffold_640_20:0.006079999999999863,14_0919_02_20cm_scaffold_14_151:0.000260):0.002569999999999961):0.000510):0.013290000000000024):0.00749999999999984):0.0037199999999999456):0.007169999999999899):0.037920000000000176):0.01587000000000005):0.014489999999999892):0.030289999999999928):0.06225000000000014):0.14781999999999984):0.17991000000000001):0.22447000000000017,(((xoxF_148259021_3057207_Acidiphilium_cryptum_JF_5:0.0,xoxF_326402148_3401088_Acidiphilium_multivorum_AIU301:0.0):0.5535799999999997,(14_1009_16_30cm_scaffold_38709_2:0.22940000000000005,((14_0929_02_30cm_scaffold_13761_6:0.07837000000000005,(14_1009_16_40cm_scaffold_49676_6:0.25328000000000017,(14_1009_16_40cm_scaffold_57687_11:0.08268999999999993,14_1009_16_40cm_scaffold_49676_5:0.19124000000000008):0.008119999999999905):0.01576999999999984):0.0325899999999999,((14_0903_13_30cm_scaffold_3855907_e_231_3:0.00566000000000022,14_1009_16_30cm_scaffold_15783_2:0.000290):0.07242000000000015,(14_0903_16_40cm_scaffold_32701_1:0.01106000000000007,(14_1009_12_40cm_scaffold_92175_3:0.25314000000000014,(14_1009_09_40cm_scaffold_16485_4:0.000600,14_1009_12_40cm_scaffold_92175_4:0.01385000000000014):0.005900000000000016):0.0025200000000000777):0.09158):0.038149999999999906):0.23748000000000014):0.2705799999999998):0.47119,((14_0927_12_20cm_scaffold_25906_3:0.1517900000000001,((14_0929_12_30cm_scaffold_3944_5:0.03379000000000021,(14_1009_16_30cm_scaffold_17164_10:0.05025000000000013,(14_0919_02_20cm_scaffold_732_16:0.0029599999999998516,(14_0903_05_30cm_scaffold_3341_13:0.0,14_0929_02_40cm_scaffold_722_18:0.0):0.000260):0.03249000000000013):0.030879999999999797):0.03175000000000017,((14_0903_05_40cm_scaffold_17727_3:0.07188000000000017,14_0903_16_30cm_scaffold_4625_3:0.07867999999999986):0.1299100000000002,(14_1009_16_40cm_scaffold_58632_14:0.05148000000000019,(14_0919_02_20cm_scaffold_1017_1:0.000290,(14_0919_02_20cm_scaffold_2838_17:0.000290,(14_0903_12_30cm_scaffold_973_44:0.0,14_0929_05_40cm_scaffold_1445_17:0.0):0.000260):0.000300):0.035089999999999844):0.04072999999999993):0.057150000000000034):0.08858999999999995):0.2439,(((xoxF4_91774356_349913_Methylobacillus_flagellatus_KT:0.26224999999999987,((xoxF4_297537197_1863408_Methylotenera_versatilis_301:0.34985,(xoxF4_91774356_1839528_Methylobacillus_flagellatus_KT:0.31720000000000015,xoxF4_253997713_1923401_Methylovorus_glucosetrophus_SIP3_4:0.31770999999999994):0.23939999999999984):0.11099000000000014,(((xoxF4_484077126_124784_Methylophilus_methylotrophus_DSM_46235__ATCC_53528:0.17376000000000014,xoxF4_297537197_1342585_Methylotenera_versatilis_301:0.15478000000000014):0.055400000000000116,(xoxF4_253982053_1937860_Methylotenera_mobilis_JLW8:0.17287000000000008,xoxF4_253997713_21849_Methylovorus_glucosetrophus_SIP3_4:0.15415):0.034339999999999815):0.06462000000000012,((xoxF4_253997713_2681154_Methylovorus_glucosetrophus_SIP3_4:0.1507200000000002,xoxF4_253997713_2476039_Methylovorus_glucosetrophus_SIP3_4:0.031489999999999796):0.08476999999999979,(xoxF4_91774356_2470479_Methylobacillus_flagellatus_KT:0.11965000000000003,((xoxF4_207086586_148804_beta_proteobacterium_KB13:0.12376999999999994,xoxF4_118594004_349930_Methylophilales_bacterium_HTCC2181:0.06867000000000001):0.07750000000000012,(xoxF4_484077071_531560_Methylophilus_methylotrophus_DSM_46235__ATCC_53528:0.1747399999999999,(xoxF4_484077140_112112_Methylophilus_methylotrophus_DSM_46235__ATCC_53528:0.049920000000000186,(xoxF4_253982053_2230814_Methylotenera_mobilis_JLW8:0.07694000000000001,xoxF4_297537197_2710814_Methylotenera_versatilis_301:0.07804000000000011):0.04252000000000011):0.03421999999999992):0.03584999999999994):0.07929999999999993):0.04698000000000002):0.22936000000000023):0.055829999999999824):0.05387999999999993):0.4738199999999999,((mxaF_253997713_771988_Methylovorus_glucosetrophus_SIP3_4:0.2335600000000002,(mxaF_91774356_2185147_Methylobacillus_flagellatus_KT:0.1920799999999998,mxaF_484077085_50605_Methylophilus_methylotrophus_DSM_46235__ATCC_53528:0.28315):0.12060000000000004):0.2591899999999998,((mxaF_392373140_98449_Candidatus_Methylomirabilis_oxyfera:0.36987000000000014,(mxaF_551330062_564474_Methylohalobius_crimeensis_10Ki:0.34235000000000015,((mxaF_539276029_436094_Methylocaldum_szegediense_O_12_unannotated_mdh_only:0.16034000000000015,'mxaF_77128441_825083_Methylococcus_capsulatus_str._Bath':0.1563500000000002):0.08411999999999997,((mxaF_380881995_2807341_Methylomicrobium_album_BG8:0.06732000000000005,(mxaF_344943686_333299_Methylobacter_tundripaludum_SV96:0.09637999999999991,mxaF_483771127_4325873_Methylosarcina_fibrata_AML_C10:0.05688000000000004):0.026510000000000034):0.060329999999999995,(mxaF_333981747_4756273_Methylomonas_methanica_MC09:0.11002,(mxaF_486325736_1963821_Methylovulum_miyakonense_HT12:0.1073900000000001,(mxaF_487735769_1184980_Methylobacter_marinus_A45:0.03966000000000003,(mxaF_357403388_3970362_Methylomicrobium_alcaliphilum_20Z:0.008690000000000087,mxaF_484144909_4344360_Methylomicrobium_buryatense_5G:0.008729999999999905):0.07213000000000003):0.039550000000000196):0.03738000000000019):0.05113000000000012):0.11387999999999998):0.08890999999999982):0.06840000000000002):0.09242000000000017,((mxaF_121607004_2043782_Verminephrobacter_eiseniae_EF01_2:0.17716999999999983,('mxaF_570956116_1570355_Methyloversatilis_sp._FAM1_unannotated_mdh_only':0.006120000000000125,'mxaF_487404535_1466208_Methyloversatilis_sp._RZ18_153':0.0049600000000000755):0.10621999999999998):0.25878999999999985,((mxaF_472232375_2382_Methylophaga_lonarensis_MPL:0.11886000000000019,(mxaF_254490993_85116_Methylophaga_thiooxydans_DMS010:0.17781000000000002,(mxaF_386270271_2125443_Methylophaga_frappieri:0.09843000000000002,'mxaF_387125902_548395_Methylophaga_sp._JAM1':0.07377000000000011):0.039149999999999796):0.06396999999999986):0.28317000000000014,((mxaF_119385557_168731_Paracoccus_denitrificans_PD1222:0.31430999999999987,mxaF_298290017_4427337_Starkeya_novella_DSM_506:0.19247000000000014):0.08230000000000004,((mxaF_115522030_3501871_Rhodopseudomonas_palustris_BisA53:0.1873100000000001,mxaF_300021538_1348139_Hyphomicrobium_denitrificans_ATCC_51888:0.23864000000000019):0.039200000000000124,(((mxaF_483769747_904579_Methylocystis_rosea_SV97:0.01407999999999987,'mxaF_402770565_2667958_Methylocystis_sp._SC2':0.005129999999999857):0.0322300000000002,(mxaF_296446533_13071_Methylosinus_trichosporium_OB3b:0.06904999999999983,mxaF_484085293_16058_Methylocystis_parvus_OBBP:0.05222999999999978):0.04583000000000004):0.24686999999999992,(mxaF_374998023_958650_Azospirillum_lipoferum_4B:0.25790000000000024,((mxaF_487404835_3067797_Methyloferula_stellata_AR4:0.29457999999999984,mxaF_114326664_395292_Granulibacter_bethesdensis_CGDNIH1:0.3030499999999998):0.08221999999999996,(mxaF_217976200_524093_Methylocella_silvestris_BL2:0.18900000000000006,(mxaF_220914669_266290_Methylobacterium_nodulans_ORS_2060:0.15271999999999997,(('mxaF_473432990_147447_Methylobacterium_mesophilicum_SR1.6/6':0.07984999999999998,mxaF_170652972_4458306_Methylobacterium_radiotolerans_JCM_2831:0.03250999999999982):0.03493000000000013,(mxaF_188579286_4946075_Methylobacterium_populi_BJ001:0.005370000000000097,(mxaF_240136783_4653510_Methylobacterium_extorquens_AM1:0.000260,mxaF_218520385_4787248_Methylobacterium_extorquens_CM4:0.000270):0.030670000000000197):0.08619999999999983):0.07167000000000012):0.05987000000000009):0.03205999999999998):0.03747999999999996):0.02348999999999979):0.053529999999999855):0.08183000000000007):0.06790999999999991):0.1582300000000001):0.06899999999999995):0.12257000000000007):0.6073200000000001):0.10551000000000021,((xoxF5_114326664_138881_Granulibacter_bethesdensis_CGDNIH1:0.7629600000000001,xoxF5_217976200_2451322_Methylocella_silvestris_BL2:0.77867):0.19415000000000004,(((((xoxF5_487404835_592596_Methyloferula_stellata_AR4:0.15634000000000015,(xoxF5_487404835_17616_Methyloferula_stellata_AR4:0.15953000000000017,xoxF5_487404835_2908612_Methyloferula_stellata_AR4:0.2569300000000001):0.07765999999999984):0.07655000000000012,(xoxF5_217976200_1715444_Methylocella_silvestris_BL2:0.24049999999999994,(xoxF5_296446533_19632_Methylosinus_trichosporium_OB3b:0.13730999999999982,(xoxF5_484085293_37383_Methylocystis_parvus_OBBP:0.2500399999999998,(xoxF5_483769747_321436_Methylocystis_rosea_SV97:0.016739999999999977,'xoxF5_402770565_1430989_Methylocystis_sp._SC2':0.012859999999999872):0.07261000000000006):0.13739999999999997):0.13502999999999998):0.059470000000000134):0.04449000000000014,((14_0929_05_20cm_scaffold_2404_15:0.000260,(14_0919_09_20cm_scaffold_791_18:0.000260,14_0929_05_20cm_scaffold_334_e_228_38:0.015019999999999811):0.000290):0.3081800000000001,((xoxF5_115522030_952830_Rhodopseudomonas_palustris_BisA53:0.16568000000000005,((14_1009_13_20cm_scaffold_4015_2:0.06955,'xoxF5_290349615_1806_Bradyrhizobium_sp._MAFF_211645_xoxF_full_cds':0.16561000000000003):0.04748999999999981,(xoxF5_27375111_6833306_Bradyrhizobium_diazoefficiens_USDA_110:0.09974999999999978,('xoxF5_365898486_33193_Bradyrhizobium_sp._STM_3843':0.05918000000000001,(xoxF5_459286451_2558541_Agromonas_oligotrophica_S58:0.01191999999999993,('xoxF5_146337175_5667281_Bradyrhizobium_sp._ORS_278':0.02475000000000005,'xoxF5_148251626_6179841_Bradyrhizobium_sp._BTAi1':0.022749999999999826):0.011109999999999953):0.0590799999999998):0.06777999999999995):0.035989999999999966):0.03338000000000019):0.10090000000000021,((14_1009_16_30cm_scaffold_16863_1:0.023270000000000124,(14_1009_16_40cm_scaffold_30476_27:0.000260,'14_1009_16_30cm_scaffold_93842_e_197.2_1':0.000260):0.000330):0.11864000000000008,(14_0903_02_30cm_scaffold_12503_e_359_7:0.10200999999999993,(14_0903_12_30cm_scaffold_54686_e_1766_3:0.10082000000000013,((14_0903_12_30cm_scaffold_19757_4:0.02679000000000009,14_0929_05_20cm_scaffold_39495_7:0.02481):0.018139999999999823,(14_0919_02_20cm_scaffold_17577_1:0.02599000000000018,(14_0903_05_40cm_scaffold_27937_10:0.000260,14_0927_05_20cm_scaffold_6844_3:0.000310):0.012950000000000017):0.03507999999999978):0.06352000000000002):0.05014999999999992):0.07566000000000006):0.03144999999999998):0.0719599999999998):0.028900000000000148):0.07331000000000021,(((xoxF5_484580161_162694_Hyphomicrobium_denitrificans_1NES1:0.17920999999999987,(xoxF5_484580161_109592_Hyphomicrobium_denitrificans_1NES1:0.08537000000000017,xoxF5_484580161_785134_Hyphomicrobium_denitrificans_1NES1:0.050839999999999996):0.11377000000000015):0.23005999999999993,((xoxF5_484580161_704047_Hyphomicrobium_denitrificans_1NES1:0.0288400000000002,xoxF5_300021538_1901993_Hyphomicrobium_denitrificans_ATCC_51888:0.06921):0.22997999999999985,((xoxF5_484580161_3029507_Hyphomicrobium_denitrificans_1NES1:0.053770000000000095,xoxF5_300021538_2941639_Hyphomicrobium_denitrificans_ATCC_51888:0.14022999999999985):0.30012000000000016,(xoxF5_484580161_1474722_Hyphomicrobium_denitrificans_1NES1:0.03964999999999996,(xoxF5_300021538_1332867_Hyphomicrobium_denitrificans_ATCC_51888:0.08793000000000006,xoxF5_300021538_1640167_Hyphomicrobium_denitrificans_ATCC_51888:0.036290000000000155):0.029770000000000074):0.08815000000000017):0.07118000000000002):0.09367999999999999):0.2003499999999998,(((xoxF5_298290017_1075403_Starkeya_novella_DSM_506:0.1701600000000001,xoxF5_154243958_2009189_Xanthobacter_autotrophicus_Py2:0.22926000000000002):0.02422000000000013,((xoxF5_154243958_5194214_Xanthobacter_autotrophicus_Py2:0.33366000000000007,(xoxF5_220920054_475628_Methylobacterium_nodulans_ORS_2060:0.18385000000000007,('xoxF5_473433515_219002_Methylobacterium_mesophilicum_SR1.6/6':0.08004999999999995,xoxF5_170652972_2053851_Methylobacterium_radiotolerans_JCM_2831:0.06885999999999992):0.1722800000000002):0.2639499999999999):0.18074000000000012,(xoxF5_220920054_6084238_Methylobacterium_nodulans_ORS_2060:0.09054999999999991,((xoxF5_240136783_2883518_Methylobacterium_extorquens_AM1:0.07161000000000017,xoxF5_218525559_71268_Methylobacterium_extorquens_CM4:0.07386999999999988):0.12055000000000016,(('xoxF5_473436983_75501_Methylobacterium_mesophilicum_SR1.6/6':0.029900000000000038,xoxF5_170652972_548371_Methylobacterium_radiotolerans_JCM_2831:0.012599999999999945):0.04676999999999998,(xoxF5_188579286_1897740_Methylobacterium_populi_BJ001:0.026679999999999815,(xoxF5_240136783_1817218_Methylobacterium_extorquens_AM1:0.0,xoxF5_218520385_2246877_Methylobacterium_extorquens_CM4:0.0):0.04803999999999986):0.03555000000000019):0.053119999999999834):0.07832999999999979):0.07683000000000018):0.06428000000000011):0.031010000000000204,((xoxF5_150030273_394262_Sinorhizobium_medicae_WSM419:0.03175999999999979,(xoxF5_16263748_192779_Sinorhizobium_meliloti_1021:0.0,xoxF5_407722709_1533557_Sinorhizobium_meliloti_Rm41:0.0):0.026619999999999866):0.21258,((xoxF5_328541624_1090759_Polymorphum_gilvum_SL003B_26A1:0.1738900000000001,('xoxF5_551618373_1224020_Rhodobacter_sphaeroides_2.4.1':0.20984999999999987,(xoxF5_530316970_24169_Paracoccus_aminophilus_JCM_7686:0.0999500000000002,xoxF5_119382757_18417_Paracoccus_denitrificans_PD1222:0.14711000000000007):0.12118999999999991):0.0693100000000002):0.0620099999999999,(('xoxF5_109729943_1781698_Roseovarius_sp._217':0.020849999999999813,'xoxF5_149143011_101369_Roseovarius_sp._TM1035':0.04856000000000016):0.1300699999999999,(xoxF5_211594576_521199_Pelagibaca_bermudensis_HTCC2601:0.10288999999999993,(xoxF5_126732890_1753_Sagittula_stellata_E_37:0.11037000000000008,(xoxF5_159042556_462659_Dinoroseobacter_shibae_DFL_12:0.07689000000000012,(xoxF5_110677421_867505_Roseobacter_denitrificans_OCh_114:0.06207999999999991,xoxF5_339501577_3816572_Roseobacter_litoralis_Och_149:0.07216999999999985):0.04701000000000022):0.10982000000000003):0.03378000000000014):0.07650999999999986):0.07907999999999982):0.0629900000000001):0.08349999999999991):0.0660099999999999):0.0481600000000002):0.08901000000000003,(((14_1009_09_20cm_scaffold_1598_11:0.09202000000000021,14_1009_16_30cm_scaffold_52555_7:0.11432999999999982):0.15349000000000013,(xoxF5_114326664_737301_Granulibacter_bethesdensis_CGDNIH1:0.19071000000000016,xoxF5_114326664_2157761_Granulibacter_bethesdensis_CGDNIH1:0.16957999999999984):0.2384599999999999):0.1202399999999999,(((xoxF5_386427110_61673_Beggiatoa_alba_B18LD:0.27890000000000015,(xoxF5_392383673_579391_Azospirillum_brasilense_Sp245:0.2618800000000001,xoxF5_374998023_714695_Azospirillum_lipoferum_4B:0.22482999999999986):0.25532999999999983):0.10138999999999987,(xoxF5_292490170_3984865_Nitrosococcus_halophilus_Nc_4:0.32261000000000006,('xoxF5_387125902_1470480_Methylophaga_sp._JAM1':0.29015000000000013,((xoxF5_472230668_44405_Methylophaga_lonarensis_MPL:0.22113000000000005,('xoxF5_387125902_878475_Methylophaga_sp._JAM1':0.000300,('xoxF5_387125902_2026598_Methylophaga_sp._JAM1':0.030590000000000117,'xoxF5_387125902_633034_Methylophaga_sp._JAM1':0.005650000000000155):0.03675000000000006):0.04886999999999997):0.02682999999999991,((xoxF5_386270271_1429252_Methylophaga_frappieri:0.02732000000000001,xoxF5_386270271_2204039_Methylophaga_frappieri:0.05358000000000018):0.06354000000000015,(xoxF5_254491377_83778_Methylophaga_thiooxydans_DMS010:0.0812400000000002,(xoxF5_254491377_86637_Methylophaga_thiooxydans_DMS010:0.027179999999999982,xoxF5_254492172_143293_Methylophaga_thiooxydans_DMS010_partial:0.027559999999999807):0.0514199999999998):0.07487000000000021):0.034199999999999786):0.0687000000000002):0.16571999999999987):0.18524999999999991):0.0425399999999998,((xoxF5_551330062_1101982_Methylohalobius_crimeensis_10Ki:0.26472000000000007,((xoxF5_539276029_1560768_Methylocaldum_szegediense_O_12_unannotated_mdh_only:0.13072000000000017,'xoxF5_77128441_295261_Methylococcus_capsulatus_str._Bath':0.26724999999999977):0.14285999999999976,((xoxF5_357403388_4027759_Methylomicrobium_alcaliphilum_20Z:0.017609999999999904,xoxF5_484144909_4232910_Methylomicrobium_buryatense_5G:0.013360000000000039):0.07129999999999992,(xoxF5_333981747_1666227_Methylomonas_methanica_MC09:0.1288800000000001,((xoxF5_486325736_2648026_Methylovulum_miyakonense_HT12:0.07472000000000012,xoxF5_344939781_444879_Methylobacter_tundripaludum_SV96:0.04520999999999997):0.031320000000000014,(xoxF5_487735769_936953_Methylobacter_marinus_A45:0.04468000000000005,(xoxF5_380881995_1558389_Methylomicrobium_album_BG8:0.07112000000000007,xoxF5_483771127_3237023_Methylosarcina_fibrata_AML_C10:0.03858000000000006):0.07837000000000005):0.028690000000000104):0.02326000000000006):0.07064000000000004):0.16738000000000008):0.0596000000000001):0.23322999999999983,((xoxF5_388535550_2753021_Advenella_kashmirensis_WT001:0.29369999999999985,('xoxF5_470203841_284016_Azoarcus_sp._KH32C':0.28234000000000004,(('xoxF5_377812245_1678959_Burkholderia_sp._YI23':0.0779700000000001,(xoxF5_186470346_1060421_Burkholderia_phymatum_STM815:0.08246999999999982,('xoxF5_323527923_388714_Burkholderia_sp._CCGE1001':0.03952,xoxF5_91777110_701574_Burkholderia_xenovorans_LB400:0.05304999999999982):0.08897000000000022):0.03500000000000014):0.22734999999999994,(xoxF5_121607004_5504199_Verminephrobacter_eiseniae_EF01_2:0.2192099999999999,(14_0929_12_20cm_scaffold_98088_1:0.011810000000000098,(14_0927_12_20cm_scaffold_3493_e_1421_9:0.000260,14_0929_12_20cm_scaffold_98088_2:0.056319999999999926):0.000270):0.30128999999999984):0.05728):0.13175999999999988):0.09077000000000002):0.06319000000000008,((14_0929_12_30cm_scaffold_87_e_1043_40:0.3450099999999998,((14_1009_16_30cm_scaffold_10480_20:0.11678999999999995,(14_0903_13_30cm_scaffold_4423646_6:0.16170000000000018,(14_0903_13_30cm_scaffold_3870070_9:0.0,'14_1009_16_30cm_scaffold_4198_e_170.2_28':0.0):0.08357999999999999):0.06645000000000012):0.10374000000000017,(xoxF5_239813019_3201745_Variovorax_paradoxus_S110:0.12829999999999986,((xoxF5_124265193_3609671_Methylibium_petroleiphilum_PM1:0.09401999999999999,xoxF5_171056692_3440533_Leptothrix_cholodnii_SP_6:0.09920000000000018):0.032560000000000144,(xoxF5_383755859_4372195_Rubrivivax_gelatinosus_IL144:0.1067499999999999,14_1009_16_40cm_scaffold_374367_1:0.06341000000000019):0.03218999999999994):0.04762000000000022):0.11067999999999989):0.12407000000000012):0.03855999999999993,(((xoxF5_482975857_3344337_Methyloversatilis_universalis_EHg5:0.032259999999999955,(xoxF5_334132827_245443_Methyloversatilis_universalis_FAM5:0.0050200000000000244,('xoxF5_570956116_3883798_Methyloversatilis_sp._FAM1_unannotated_mdh_only':0.0029799999999999827,'xoxF5_487404535_3510154_Methyloversatilis_sp._RZ18_153':0.000260):0.019359999999999822):0.020160000000000178):0.025510000000000144,(('xoxF5_570956116_3885988_Methyloversatilis_sp._FAM1_unannotated_mdh_only':0.006709999999999994,'xoxF5_487404535_3507900_Methyloversatilis_sp._RZ18_153':0.000270):0.03685999999999989,(xoxF5_482975857_3342080_Methyloversatilis_universalis_EHg5:0.04103000000000012,xoxF5_334132827_247700_Methyloversatilis_universalis_FAM5:0.008939999999999948):0.019930000000000003):0.0738500000000002):0.10941000000000001,((14_0903_09_20cm_scaffold_18968_4:0.06471999999999989,(14_0903_16_30cm_scaffold_30141_e_509_1:0.04554999999999998,(14_0903_02_20cm_scaffold_9159_4:0.0,14_0927_02_20cm_scaffold_5480_4:0.0,14_1009_02_30cm_scaffold_2803_8:0.0):0.01136999999999988):0.03514999999999979):0.041469999999999896,(14_1009_09_30cm_scaffold_12233_6:0.015229999999999855,((14_0903_02_30cm_scaffold_33838_5:0.020869999999999944,14_0903_05_40cm_scaffold_23389_e_429_1:0.013720000000000176):0.005450000000000177,((14_0903_12_30cm_scaffold_6097_8:0.000290,14_0929_12_40cm_scaffold_4340_1:0.004329999999999945):0.04095000000000004,(14_0929_02_20cm_scaffold_2150_6:0.022440000000000015,(14_0929_12_40cm_scaffold_2463_24:0.040360000000000174,(14_0919_02_20cm_scaffold_283_45:0.000300,14_0929_02_20cm_scaffold_2150_7:0.000260):0.009339999999999904):0.0043799999999998285):0.011559999999999793):0.016980000000000217):0.015569999999999862):0.03926000000000007):0.18158999999999992):0.04330999999999996):0.15741000000000005):0.0936300000000001):0.08146999999999993):0.03614000000000006):0.04577000000000009):0.061960000000000015):0.1987000000000001):0.12183999999999973):0.12954):0.1518200000000003):0.07270999999999983):0.08366000000000007):0.0665300000000002):0.10646999999999984):0.2186300000000001):0.43783999999999956):0.26705999999999985):0.1375700000000002):0.09147000000000016,(14_1009_16_20cm_scaffold_1157_11:1.3106,((((14_1009_13_30cm_scaffold_15147_2:0.04146999999999945,14_1009_16_40cm_scaffold_43066_1:0.035949999999999704):1.1477000000000004,((((14_1009_16_30cm_scaffold_128309_1:0.20025000000000004,(14_1009_09_20cm_scaffold_11248_7:0.20211999999999986,14_1009_09_20cm_scaffold_84705_3:0.15267000000000008):0.07576999999999989):0.0936600000000003,(14_1009_16_40cm_scaffold_165850_5:0.20134000000000007,('14_0903_09_20cm_scaffold_4401_e_197.2_10':0.0596899999999998,((14_0903_05_40cm_scaffold_6267_10:0.012329999999999508,14_0929_12_40cm_scaffold_47193_4:0.01578999999999997):0.01051000000000002,((14_1009_09_30cm_scaffold_28302_9:0.029819999999999958,14_1009_16_40cm_scaffold_30945_3:0.008399999999999963):0.008690000000000087,(14_0903_12_30cm_scaffold_13228_3:0.0240800000000001,(14_0903_02_20cm_scaffold_1248_17:0.0,14_0927_02_20cm_scaffold_1151_38:0.0,14_1009_02_30cm_scaffold_45654_4:0.0):0.03474999999999984):0.006569999999999965):0.008919999999999817):0.04628999999999994):0.17357000000000022):0.27722000000000024):0.0645699999999998,((14_0903_13_30cm_scaffold_422141_e_3857_18:0.000300,14_1009_16_40cm_scaffold_58651_13:0.023559999999999803):0.36826000000000025,((14_1009_16_20cm_scaffold_48390_2:0.14525999999999994,14_1009_16_30cm_scaffold_77794_2:0.15438000000000018):0.5611099999999998,(((14_1009_16_30cm_scaffold_100267_3:0.008420000000000094,14_1009_16_40cm_scaffold_20869_2:0.012049999999999894):0.23643999999999998,(14_0929_02_40cm_scaffold_1451_19:0.00254999999999983,(14_0903_13_30cm_scaffold_4973356_13:0.002809999999999757,14_1009_02_40cm_scaffold_15824_5:0.000260):0.003010000000000179):0.2030099999999999):0.06664000000000003,((14_1009_16_30cm_scaffold_132559_2:0.06020000000000003,14_1009_16_40cm_scaffold_21455_9:0.10586999999999991):0.3424799999999997,((14_0927_12_40cm_scaffold_13299_1:0.06594999999999995,(14_0903_13_30cm_scaffold_1106604_38:0.11043999999999965,14_0929_12_30cm_scaffold_1432_27:0.05337999999999976):0.05025000000000013):0.23986000000000018,((14_0929_02_30cm_scaffold_11125_2:0.07357000000000014,14_1009_16_40cm_scaffold_7043_16:0.07032000000000016):0.09289999999999976,(14_1009_16_40cm_scaffold_14062_22:0.1219199999999998,(14_1009_16_30cm_scaffold_50376_1:0.14369999999999994,((14_0903_13_30cm_scaffold_5298415_8:0.0030600000000000627,14_1009_16_30cm_scaffold_1195_21:0.000200):0.07982000000000022,(14_1009_09_30cm_scaffold_26644_7:0.01878000000000002,(14_1009_12_40cm_scaffold_41142_2:0.000270,14_1009_09_40cm_scaffold_2629_12:0.004649999999999821):0.002850000000000019):0.08077999999999985):0.18619999999999992):0.08250000000000002):0.11043000000000003):0.09997000000000034):0.02797999999999945):0.06932000000000027):0.04820000000000002):0.0288400000000002):0.16469999999999985):0.28910000000000036,(((('PQQ_ADH6a_ABM60638.1':0.1457600000000001,'PQQ_ADH6a_WP_022975670.1':0.23546999999999985):0.7510400000000002,(14_0919_09_20cm_scaffold_164_33:0.0019999999999997797,(14_0929_05_20cm_scaffold_15568_13:0.000300,14_0927_02_20cm_scaffold_2260_1:0.03318000000000021):0.06223000000000001):0.43796999999999997):0.15913000000000022,(((14_1009_16_40cm_scaffold_120537_1:0.2283900000000001,14_0929_05_40cm_scaffold_28453_3:0.07694000000000045):0.04650999999999961,(14_0929_02_30cm_scaffold_638_52:0.0,14_0929_12_40cm_scaffold_70_36:0.0,14_1009_16_40cm_scaffold_7219_12:0.0):0.08977999999999975):0.20984000000000025,(14_1009_16_30cm_scaffold_126196_6:0.26590999999999987,((14_0927_12_20cm_scaffold_7322_29:0.028589999999999893,14_1009_16_40cm_scaffold_80854_1:0.010720000000000063):0.18430999999999997,((14_1009_16_30cm_scaffold_2304_33:0.0466599999999997,14_1009_16_30cm_scaffold_3598_1:0.029490000000000016):0.11730000000000018,((14_0903_16_30cm_scaffold_1436_18:0.000280,14_0903_16_30cm_scaffold_8372_e_302_9:0.008639999999999759):0.09940999999999978,(14_0929_12_30cm_scaffold_1096_33:0.06590000000000007,(14_0903_05_30cm_scaffold_98_9:0.0,14_0919_02_20cm_scaffold_1882_22:0.0,14_0929_02_40cm_scaffold_5_96:0.0):0.10585000000000022):0.0419299999999998):0.05541000000000018):0.03499000000000008):0.06377999999999995):0.11253000000000002):0.11825000000000019):0.2717200000000002,(('PQQ_ADH6a_BAL08755.1':0.7280699999999998,(14_1009_09_30cm_scaffold_1818_9:0.02018999999999993,(14_0903_12_30cm_scaffold_3384_4:0.000290,14_1009_16_40cm_scaffold_41991_4:0.020979999999999777):0.006440000000000001):0.4400799999999996):0.11446000000000023,(((14_1009_13_20cm_scaffold_4393_5:0.0,14_1009_13_30cm_scaffold_8011_11:0.0):0.08750999999999998,(14_1009_16_40cm_scaffold_5951_10:0.08742000000000028,(14_0927_12_20cm_scaffold_25271_2:0.04919999999999991,((14_0929_02_30cm_scaffold_740_24:0.012030000000000207,14_0929_12_40cm_scaffold_2765_1:0.003770000000000273):0.019429999999999836,(14_0903_16_30cm_scaffold_44170_5:0.000260,14_1009_13_20cm_scaffold_16035_e_3059_3:0.000290):0.03376000000000001):0.021110000000000184):0.02931999999999979):0.056070000000000064):0.28302999999999967,(14_1009_16_40cm_scaffold_3127_2:0.33245000000000013,((14_0929_05_40cm_scaffold_87574_1:0.1471,14_1009_16_40cm_scaffold_6_54:0.000280):0.2197300000000002,(14_0929_12_30cm_scaffold_431_5:0.1636000000000002,(((14_0919_02_20cm_scaffold_5552_5:0.000280,14_1009_16_20cm_scaffold_29517_3:0.011629999999999807):0.09172000000000002,((14_0929_02_30cm_scaffold_296_35:0.005770000000000053,14_0929_12_40cm_scaffold_6233_8:0.000310):0.050879999999999814,(14_0903_16_30cm_scaffold_2937_6:0.000280,14_1009_13_20cm_scaffold_30302_1:0.000260):0.04502999999999968):0.04363000000000028):0.020199999999999996,((14_1009_13_40cm_scaffold_3949_50:0.14432,(14_0919_02_20cm_scaffold_2630_1:0.003309999999999924,(14_0903_12_30cm_scaffold_973_25:0.0030399999999999316,14_0929_05_40cm_scaffold_9788_10:0.000300):0.009549999999999947):0.09113000000000016):0.024350000000000094,(14_1009_16_40cm_scaffold_1401_45:0.17506000000000022,(14_1009_16_40cm_scaffold_4668_3:0.16888000000000014,(14_1009_16_40cm_scaffold_224_32:0.1077300000000001,((14_0903_09_40cm_scaffold_1231_15:0.000260,14_0903_12_30cm_scaffold_7086_2:0.0030199999999998006):0.06483000000000017,(14_1009_16_40cm_scaffold_1992_18:0.07963999999999993,(14_1009_13_30cm_scaffold_359_5:0.009399999999999853,(14_0929_05_30cm_scaffold_1023_3:0.006180000000000074,14_0903_05_40cm_scaffold_1479_4:0.22726999999999986):0.011960000000000193):0.04361000000000015):0.030530000000000168):0.035169999999999924):0.054440000000000044):0.04186999999999985):0.021139999999999937):0.03530999999999995):0.1957500000000003):0.07850000000000001):0.07721):0.17903999999999964):0.08861000000000008):0.1309200000000006):0.1554500000000001):0.2020299999999997):0.3875000000000002,((14_1009_16_40cm_scaffold_279596_3:0.54914,(14_0929_02_30cm_scaffold_51467_4:0.5410600000000003,((14_0903_13_30cm_scaffold_887333_16:0.2177699999999998,14_1009_16_40cm_scaffold_148288_6:0.42440999999999995):0.04274000000000022,(14_1009_16_30cm_scaffold_100559_2:0.29338,(14_0929_02_40cm_scaffold_15871_1:0.00486999999999993,(14_0903_13_30cm_scaffold_1556481_5:0.005450000000000177,14_1009_02_40cm_scaffold_14623_6:0.0039799999999998725):0.005069999999999908):0.13974999999999982):0.03461999999999987):0.39121000000000006):0.12429999999999986):0.6617199999999999,((((14_1009_16_30cm_scaffold_15064_6:0.5462899999999999,((14_1009_16_30cm_scaffold_14223_11:0.2190500000000002,(14_0929_02_30cm_scaffold_14945_3:0.09698999999999991,14_1009_16_40cm_scaffold_40677_6:0.21289999999999987):0.0342699999999998):0.0737000000000001,(14_1009_16_40cm_scaffold_42864_3:0.08600999999999992,(14_1009_16_30cm_scaffold_61327_7:0.09563999999999995,(14_0903_16_40cm_scaffold_7394_2:0.004389999999999894,14_1009_12_40cm_scaffold_95131_7:0.011260000000000048):0.11863000000000001):0.03855999999999993):0.06666999999999978):0.35731):0.19227000000000016,((14_1009_16_40cm_scaffold_10141_9:0.3557199999999998,((14_1009_12_40cm_scaffold_13417_7:0.000280,14_1009_16_40cm_scaffold_124200_2:0.0027300000000001212):0.06565999999999983,(14_0927_02_40cm_scaffold_11460_3:0.0017700000000000493,14_1009_02_30cm_scaffold_4737_4:0.013259999999999827):0.0699200000000002):0.1276600000000001):0.11601000000000017,((14_0903_13_30cm_scaffold_73350_1:0.009500000000000064,14_1009_09_20cm_scaffold_13980_4:0.000260):0.28950999999999993,(14_1009_16_30cm_scaffold_11634_12:0.15973999999999977,((14_1009_09_30cm_scaffold_13310_1:0.01092000000000004,14_1009_09_40cm_scaffold_9286_5:0.003940000000000055):0.10907,(14_0903_13_30cm_scaffold_2693050_1:0.000300,14_1009_16_30cm_scaffold_30029_2:0.008700000000000152):0.13200000000000012):0.046339999999999826):0.0844100000000001):0.1858900000000001):0.4641799999999998):0.8630300000000002,(((14_0929_02_40cm_scaffold_11005_2:0.000260,(14_0903_13_30cm_scaffold_9601522_2:0.002969999999999917,14_1009_02_40cm_scaffold_4331_12:0.000280):0.0030399999999999316):0.49578999999999995,(14_1009_16_40cm_scaffold_18477_2:0.25599000000000016,('14_1009_09_40cm_scaffold_5666_e_294.2_2':0.07887999999999984,(14_0903_13_30cm_scaffold_1299401_4:0.005770000000000053,14_1009_16_30cm_scaffold_15120_3:0.000260):0.05439000000000016):0.18171999999999988):0.2708900000000001):0.50346,(14_0903_13_30cm_scaffold_88255_21:0.7892199999999998,((14_1009_16_40cm_scaffold_96782_3:0.05414999999999992,((14_1009_16_40cm_scaffold_182247_1:0.06769999999999987,(14_0903_13_30cm_scaffold_2564564_20:0.002829999999999888,14_1009_16_30cm_scaffold_2240_3:0.000270):0.05005000000000015):0.013710000000000111,(14_0903_16_40cm_scaffold_27366_3:0.00810999999999984,(14_1009_09_30cm_scaffold_54689_2:0.08672000000000013,14_1009_12_40cm_scaffold_18383_7:0.000250):0.003509999999999902):0.07411000000000012):0.03684999999999983):0.29240999999999984,(14_1009_16_40cm_scaffold_70114_1:0.21519999999999984,(14_1009_16_40cm_scaffold_32622_9:0.04637000000000002,((14_0929_02_30cm_scaffold_3200_9:0.04740000000000011,14_1009_16_40cm_scaffold_77577_e_4647_3:0.11023000000000005):0.02674999999999983,(14_1009_16_30cm_scaffold_28315_3:0.06565000000000021,(14_1009_09_40cm_scaffold_1053_9:0.00378999999999996,(14_0903_16_40cm_scaffold_7929_7:0.000260,14_1009_12_40cm_scaffold_42911_3:0.000270):0.0045600000000001195):0.053059999999999885):0.10675999999999997):0.024270000000000014):0.11059999999999981):0.15458000000000016):1.02496):0.13561000000000023):0.27527000000000035):0.24784999999999968,(((14_0903_13_30cm_scaffold_7924174_4:0.7441499999999999,((14_0903_13_30cm_scaffold_2395163_49:0.002200000000000202,14_1009_16_40cm_scaffold_234177_1:0.000260):0.7649600000000003,((14_0903_12_20cm_scaffold_3007_15:0.0032199999999997786,14_1009_12_40cm_scaffold_11078_24:0.0032199999999997786):0.006689999999999863,(14_0929_05_30cm_scaffold_681_11:0.0032399999999999096,(14_0929_05_20cm_scaffold_275_6:0.0,14_1009_05_20cm_scaffold_98_141:0.0):0.000260):0.003010000000000179):0.5028300000000003):0.08620999999999945):0.09026000000000023,((14_0929_02_40cm_scaffold_31372_2:0.000280,(14_0903_13_30cm_scaffold_340293_2:0.003750000000000142,14_1009_02_40cm_scaffold_9817_12:0.000280):0.0051800000000001845):0.34010000000000007,(14_0927_12_40cm_scaffold_4670_18:0.24000999999999983,((14_1009_16_30cm_scaffold_100911_3:0.17954999999999988,14_1009_16_40cm_scaffold_5832_69:0.14405):0.031019999999999825,(14_1009_16_30cm_scaffold_72378_2:0.1594199999999999,(14_1009_09_40cm_scaffold_9057_9:0.023859999999999992,(14_0903_13_30cm_scaffold_1500335_15:0.000290,14_1009_16_30cm_scaffold_123094_e_373_1:0.005539999999999878):0.09219):0.1704699999999999):0.07423000000000002):0.028890000000000082):0.09981000000000018):0.2950499999999998):0.34294,((14_0903_13_30cm_scaffold_552072_55:0.0023800000000000487,14_1009_16_40cm_scaffold_64285_3:0.003490000000000215):0.5184099999999998,((14_1009_16_40cm_scaffold_40623_3:0.6695000000000002,((14_0903_13_30cm_scaffold_986296_19:0.00843000000000016,14_1009_09_20cm_scaffold_5001_6:0.000260):0.29571000000000014,(((14_0903_13_30cm_scaffold_765280_18:0.004129999999999967,14_1009_16_30cm_scaffold_852_31:0.000270):0.05995000000000017,(14_1009_12_40cm_scaffold_23540_1:0.008910000000000196,(14_0903_16_40cm_scaffold_90448_1:0.000260,(14_1009_09_30cm_scaffold_13123_3:0.0020400000000000418,14_1009_09_40cm_scaffold_5625_3:0.000300):0.0010699999999999044):0.000420):0.05301):0.2704599999999999,((14_0903_13_30cm_scaffold_4191200_9:0.0020999999999999908,(14_0929_02_40cm_scaffold_615_16:0.0020899999999999253,14_1009_02_40cm_scaffold_8889_5:0.000260):0.000300):0.2456999999999998,(14_1009_16_40cm_scaffold_136267_7:0.20368999999999993,(14_0929_02_30cm_scaffold_2445_19:0.07012000000000018,14_1009_16_40cm_scaffold_4261_18:0.10937999999999981):0.05406999999999984):0.04450999999999983):0.07255000000000011):0.08332000000000006):0.11276999999999981):0.20106000000000002,((14_1009_16_30cm_scaffold_181306_2:0.3211900000000001,(14_1009_16_30cm_scaffold_115473_2:0.5546899999999999,(14_0929_02_40cm_scaffold_232_20:0.000300,(14_0903_13_30cm_scaffold_12495187_5:0.000280,14_1009_02_40cm_scaffold_1631_10:0.0027200000000000557):0.002689999999999859):0.5382899999999999):0.07501999999999986):0.07058000000000009,((14_0927_12_40cm_scaffold_622_12:0.0993400000000002,(14_0903_13_30cm_scaffold_1883607_29:0.04922000000000004,14_0929_12_30cm_scaffold_3243_20:0.029879999999999907):0.08043999999999984):0.36178,((14_1009_16_30cm_scaffold_38861_4:0.004269999999999996,14_1009_16_40cm_scaffold_57671_1:0.012259999999999938):0.3346300000000002,((14_0903_13_30cm_scaffold_7428031_3:0.000260,14_0929_02_40cm_scaffold_5877_24:0.0020999999999999908):0.21892000000000023,(14_1009_12_40cm_scaffold_22052_8:0.002120000000000122,(14_0903_12_20cm_scaffold_14351_1:0.000300,(14_0929_05_30cm_scaffold_1690_41:0.000270,(14_0919_05_20cm_scaffold_488_31:0.0018799999999998818,(14_0929_05_20cm_scaffold_2291_4:0.0,14_1009_05_20cm_scaffold_8_e_18347_50:0.0):0.000280):0.0018899999999999473):0.005549999999999944):0.01532):0.25468):0.0742799999999999):0.19079999999999986):0.06964000000000015):0.06239000000000017):0.25446999999999953):0.26982000000000017):0.25305):0.10461000000000009):0.6081000000000003):0.24391999999999925,(((('PQQ_ADH9_ABQ31988.1':1.1349299999999998,(14_0929_12_30cm_scaffold_1655_10:0.15829000000000004,14_0929_12_30cm_scaffold_6874_5:0.16545999999999994):0.9606400000000002):0.5966399999999998,((('PQQ_ADH9_WP_012042526.1':0.0,'PQQ_ADH9_WP_012042526.1_2':0.0):1.1607600000000002,((14_1009_16_30cm_scaffold_55892_2:0.34850000000000003,(14_1009_16_40cm_scaffold_44170_2:0.17614000000000019,(14_1009_16_30cm_scaffold_29228_4:0.20474999999999977,(14_1009_09_40cm_scaffold_23232_3:0.07816000000000001,14_1009_16_30cm_scaffold_20000_9:0.09956999999999994):0.20067000000000013):0.10260999999999987):0.3063199999999999):0.88286,(14_0929_12_40cm_scaffold_43112_1:1.08859,((14_0927_02_20cm_scaffold_6372_5:1.1347199999999997,(14_0903_13_30cm_scaffold_6013443_9:0.00727000000000011,14_1009_09_20cm_scaffold_3834_6:0.01733999999999991):0.8174200000000003):0.31408999999999976,((14_0903_02_30cm_scaffold_217_19:0.41113,14_0927_09_20cm_scaffold_397_7:0.5002300000000002):0.50454,(14_0903_13_30cm_scaffold_4128994_5:0.39202000000000004,(14_0903_09_30cm_scaffold_3195_7:0.000280,14_0929_05_40cm_scaffold_30245_4:0.000260):0.3929800000000001):0.7288000000000001):0.1500300000000001):0.31164000000000014):0.1251199999999999):0.2702600000000004):0.20350999999999964,((14_0903_13_30cm_scaffold_13647669_2:0.006720000000000059,14_1009_16_30cm_scaffold_16643_1:0.000250):1.1498599999999999,(((14_0927_12_20cm_scaffold_738_19:1.34577,(14_0929_12_30cm_scaffold_6874_4:0.24242000000000008,(14_0929_12_30cm_scaffold_799_65:0.3679999999999999,14_0929_12_30cm_scaffold_6459_4:0.35382999999999987):0.057640000000000136):0.6026400000000001):0.2553700000000001,(14_1009_16_40cm_scaffold_91_130:0.3403999999999998,((14_0927_12_20cm_scaffold_49211_3:0.00804999999999989,14_1009_16_40cm_scaffold_103425_4:0.028140000000000054):0.2017199999999999,(14_1009_16_40cm_scaffold_18287_21:0.27032999999999996,(14_1009_13_40cm_scaffold_11392_10:0.04339000000000004,14_1009_16_40cm_scaffold_573_22:0.29410999999999987):0.14256000000000002):0.13805999999999985):0.06827000000000005):0.5379300000000002):0.14991999999999983,(((14_0903_13_30cm_scaffold_88255_48:0.003070000000000128,14_1009_16_40cm_scaffold_32417_6:0.0013100000000001444):0.67041,(14_0929_02_40cm_scaffold_3435_13:0.0015100000000001224,(14_0903_13_30cm_scaffold_570438_3:0.004449999999999843,14_1009_02_40cm_scaffold_2156_31:0.006050000000000111):0.000400):0.5333999999999999):0.20151999999999992,((14_0903_12_20cm_scaffold_490_35:0.11481999999999992,(14_0927_05_20cm_scaffold_265_50:0.14623000000000008,(14_0919_02_20cm_scaffold_20_24:0.0026999999999999247,14_0929_02_20cm_scaffold_9785_3:0.000270):0.12363999999999997):0.04583000000000004):0.12279000000000018,((14_0903_16_30cm_scaffold_803_11:0.0027300000000001212,14_1009_05_20cm_scaffold_555_25:0.005279999999999951):0.2522099999999998,(14_0903_13_30cm_scaffold_946553_3:0.15972000000000008,(14_0903_09_40cm_scaffold_21562_3:0.000300,(14_0903_02_30cm_scaffold_13194_9:0.03393999999999986,(14_0919_02_20cm_scaffold_2_93:0.0,14_0927_02_20cm_scaffold_143_53:0.0):0.000290):0.0028600000000000847):0.11751999999999985):0.06962000000000002):0.09072000000000013):0.46694000000000013):0.1708599999999998):0.28454000000000024):0.13038999999999978):0.41418):0.32287,((14_0903_02_30cm_scaffold_6_289:1.5697,((((14_1009_16_30cm_scaffold_24409_3:0.5841799999999999,(14_1009_16_40cm_scaffold_90911_2:0.37620999999999993,((14_0903_12_30cm_scaffold_12384_6:0.1113599999999999,14_1009_09_30cm_scaffold_2611_5:0.02037000000000022):0.48697999999999997,('PQQ_ADH9_WP_022975237.1':0.7338,('PQQ_ADH9_EAV46647.1':0.7544599999999999,'PQQ_ADH9_WP_015832155.1':0.4261300000000001):0.4313500000000001):0.3085800000000001):0.23595999999999995):0.2640399999999996):0.32832000000000017,(((14_0929_12_20cm_scaffold_50581_7:0.0436700000000001,14_1009_09_30cm_scaffold_13548_e_783_4:0.000260):0.15932000000000013,(14_0903_12_20cm_scaffold_60_49:0.03306999999999993,14_0903_13_30cm_scaffold_2275832_4:0.03440999999999983):0.12876999999999983):0.48112999999999984,(((14_0927_12_20cm_scaffold_28695_4:0.000300,14_1009_16_40cm_scaffold_3987_8:0.002949999999999786):0.08543000000000012,((14_0903_05_30cm_scaffold_1294_20:0.0030000000000001137,14_0929_02_40cm_scaffold_101_23:0.0030399999999999316):0.1003099999999999,(14_0903_16_30cm_scaffold_7761_14:0.07208000000000014,14_1009_16_30cm_scaffold_404_73:0.08490999999999982):0.028550000000000075):0.02519999999999989):0.35928999999999967,(14_1009_02_40cm_scaffold_151_52:0.21057000000000015,((14_0929_12_40cm_scaffold_432_32:0.23923000000000005,(14_1009_12_30cm_scaffold_2418_2:0.028919999999999835,(14_0903_16_40cm_scaffold_9788_4:0.000260,(14_0903_13_30cm_scaffold_6993359_1:0.005069999999999908,14_1009_16_30cm_scaffold_134436_1:0.0018400000000000638):0.0043799999999998285):0.04126999999999992):0.14788999999999985):0.11390000000000011,(14_0903_13_40cm_scaffold_9810_1:0.2088700000000001,((14_0919_02_20cm_scaffold_74_84:0.10107,14_0927_09_40cm_scaffold_5522_13:0.12169000000000008):0.20041999999999982,(14_0903_05_30cm_scaffold_2688_14:0.08940999999999999,(((14_0927_12_20cm_scaffold_1114_25:0.03224999999999989,14_1009_09_30cm_scaffold_11946_3:0.03053999999999979):0.02632000000000012,(14_0903_02_30cm_scaffold_6437_17:0.0,14_0919_02_20cm_scaffold_30_66:0.0,14_0927_02_20cm_scaffold_23_e_1677_48:0.0):0.039610000000000145):0.07182000000000022,((14_1009_12_30cm_scaffold_5_233:0.05393999999999988,((14_0903_16_30cm_scaffold_1251_3:0.000280,14_1009_05_20cm_scaffold_2034_21:0.002990000000000048):0.05988999999999978,(14_1009_05_30cm_scaffold_289_51:0.017129999999999868,14_1009_09_20cm_scaffold_5322_9:0.01083999999999996):0.0512999999999999):0.03204999999999991):0.017300000000000093,((14_0929_12_40cm_scaffold_5543_22:0.03919000000000006,(14_0903_13_30cm_scaffold_482824_8:0.003029999999999866,14_0927_09_40cm_scaffold_20_164:0.000280):0.0378099999999999):0.056700000000000195,(14_1009_02_40cm_scaffold_720_50:0.10808000000000018,(14_0903_12_20cm_scaffold_65_51:0.02945999999999982,14_0927_05_20cm_scaffold_647_33:0.05187000000000008):0.09026999999999985):0.028029999999999777):0.017679999999999918):0.02619999999999978):0.08580999999999994):0.04591000000000012):0.08713999999999977):0.062180000000000124):0.05871000000000004):0.5236799999999997):0.13795000000000002):0.1672600000000002):0.13061999999999996,(('PQQ_ADH9_CCB66960.1':0.32405000000000017,(14_0919_09_20cm_scaffold_25_3:0.00727000000000011,14_0929_05_20cm_scaffold_938_37:0.013809999999999878):0.39990000000000014):0.25264,(((14_1009_12_20cm_scaffold_12685_19:0.32173000000000007,(14_1009_02_20cm_scaffold_33_205:0.0,14_1009_16_20cm_scaffold_3109_3:0.0):0.003989999999999938):0.22879000000000005,((14_1009_09_20cm_scaffold_1373_5:0.0,14_1009_09_30cm_scaffold_817_41:0.0):0.051569999999999894,(14_0927_12_40cm_scaffold_32187_1:0.02721000000000018,(14_1009_09_20cm_scaffold_7070_27:0.006880000000000219,14_1009_16_20cm_scaffold_1748_6:0.009729999999999794):0.025929999999999787):0.047169999999999934):0.18068000000000017):0.23133999999999988,((14_1009_16_40cm_scaffold_55612_1:0.1983999999999999,(14_0903_12_30cm_scaffold_43479_1:0.021279999999999966,(14_1009_09_30cm_scaffold_938_4:0.02821000000000007,14_1009_16_40cm_scaffold_4845_3:0.007169999999999899):0.04549000000000003):0.14916000000000018):0.1311300000000002,((14_0927_09_20cm_scaffold_780_13:0.39433000000000007,((14_0929_05_40cm_scaffold_39077_1:0.15987000000000018,14_1009_16_40cm_scaffold_141_63:0.14061000000000012):0.16552999999999995,((14_0903_16_30cm_scaffold_34866_1:0.000270,14_0903_05_30cm_scaffold_25904_3:0.04895000000000005):0.01969999999999983,(14_0903_02_20cm_scaffold_2201_e_360_4:0.006390000000000118,(14_0927_02_20cm_scaffold_649_e_301_49:0.006369999999999987,14_1009_02_30cm_scaffold_8868_4:0.003169999999999895):0.0031200000000000117):0.027280000000000193):0.26776):0.08993999999999991):0.14742999999999995,((14_1009_16_40cm_scaffold_138056_1:0.21639000000000008,((14_0903_13_30cm_scaffold_3952342_1:0.000260,14_1009_16_30cm_scaffold_2261_16:0.000270):0.17786999999999997,((14_1009_16_30cm_scaffold_52535_29:0.005850000000000133,14_1009_16_30cm_scaffold_10480_13:0.5145999999999997):0.09985,(14_0903_13_30cm_scaffold_1277863_13:0.2235100000000001,(14_0903_12_20cm_scaffold_4446_8:0.1295099999999998,(14_0903_13_30cm_scaffold_246151_8:0.000290,14_1009_13_30cm_scaffold_15957_1:0.000260):0.11229999999999984):0.01924999999999999):0.03374999999999995):0.07965):0.11710999999999983):0.06822000000000017,((14_1009_12_40cm_scaffold_15541_12:0.0,14_1009_16_40cm_scaffold_66851_9:0.0):0.07833999999999985,((14_1009_09_30cm_scaffold_11753_4:0.028119999999999923,(14_0929_12_40cm_scaffold_13262_e_0_5:0.000270,(14_0903_05_40cm_scaffold_3418_6:0.021529999999999827,14_1009_16_40cm_scaffold_8749_8:0.012099999999999778):0.0046400000000001995):0.0136099999999999):0.025399999999999867,((14_0903_12_30cm_scaffold_5347_4:0.000270,14_0929_12_40cm_scaffold_5313_3:0.009139999999999926):0.020620000000000083,((14_0919_02_20cm_scaffold_222_55:0.012910000000000199,14_0929_02_20cm_scaffold_26663_1:0.005300000000000082):0.030100000000000016,(14_0927_02_40cm_scaffold_3261_e_465_4:0.017119999999999802,14_0929_02_20cm_scaffold_32454_1:0.000290):0.03399999999999981):0.018289999999999917):0.014190000000000147):0.06822000000000017):0.16276000000000002):0.07532000000000005):0.08834000000000009):0.07100000000000017):0.1330300000000002):0.6760600000000001):0.27939999999999987,(14_1009_16_40cm_scaffold_12962_18:1.3147699999999998,((14_0903_13_30cm_scaffold_550663_3:0.8453499999999998,(14_1009_12_20cm_scaffold_2128_8:0.7293500000000002,(14_0929_12_30cm_scaffold_258_49:0.40966000000000014,(((14_0903_12_20cm_scaffold_6939_8:0.000850,14_0919_12_20cm_scaffold_3099_3:0.008259999999999934):0.3724099999999999,(14_1009_12_20cm_scaffold_76218_7:0.23802000000000012,(14_0903_09_20cm_scaffold_100_125:0.000290,14_0903_12_30cm_scaffold_2451_9:0.004750000000000032):0.1616900000000001):0.18584000000000023):0.2147199999999998,((14_1009_09_20cm_scaffold_10503_7:0.26373999999999986,((14_0927_12_20cm_scaffold_270_91:0.34462000000000037,14_1009_09_20cm_scaffold_47247_2:0.23530000000000006):0.13115999999999994,(14_0927_12_40cm_scaffold_4406_e_819_2:0.3250899999999999,(14_0927_02_20cm_scaffold_1890_2:0.0,14_1009_05_30cm_scaffold_817_2:0.0):0.20916999999999986):0.09158):0.08747000000000016):0.23072999999999988,(14_0903_12_30cm_scaffold_3677_8:0.38572000000000006,(14_0903_13_30cm_scaffold_1878396_4:0.07875999999999994,((14_0903_13_30cm_scaffold_7145204_4:0.027940000000000076,14_0927_12_20cm_scaffold_5463_5:0.03141999999999978):0.09004999999999974,(14_0919_02_20cm_scaffold_38222_1:0.037499999999999645,(14_1009_05_30cm_scaffold_8679_4:0.0072599999999996,(14_0929_09_40cm_scaffold_10938_3:0.000270,(14_0903_13_40cm_scaffold_13162_1:0.004859999999999864,(14_0929_09_30cm_scaffold_3899_6:0.0,14_0929_12_30cm_scaffold_4568_5:0.0):0.000300):0.0024199999999998667):0.000270):0.010010000000000296):0.10541):0.031019999999999825):0.3559000000000001):0.18879):0.3198099999999999):0.08889000000000014):0.4766400000000002):0.3576600000000001):0.7229799999999997,((14_0903_13_30cm_scaffold_2978438_9:0.000260,14_1009_12_40cm_scaffold_14030_5:0.009040000000000159):0.7678500000000001,(((14_1009_16_40cm_scaffold_17818_6:0.8028200000000001,(14_0903_13_30cm_scaffold_1514817_21:0.54068,14_1009_16_40cm_scaffold_62901_4:0.5166500000000003):0.3736099999999998):0.45786000000000016,((14_0903_13_30cm_scaffold_88255_51:0.0,14_1009_16_40cm_scaffold_32417_2:0.0):0.5080200000000001,(14_0903_13_30cm_scaffold_301361_37:0.000300,14_1009_16_40cm_scaffold_62136_23:0.1530800000000001):0.8125399999999998):0.33596000000000004):0.43045,(((14_0903_13_30cm_scaffold_6035084_5:0.0023200000000000998,14_1009_12_40cm_scaffold_10651_9:0.0044599999999999085):0.6359599999999999,((14_0903_13_30cm_scaffold_6035084_7:0.0022600000000001508,14_1009_12_40cm_scaffold_10651_11:0.0045999999999999375):0.6319300000000001,(((14_0903_13_30cm_scaffold_1010233_e_1372_5:0.3966099999999999,14_1009_16_40cm_scaffold_237208_6:0.5541499999999999):0.25882000000000005,(14_1009_16_40cm_scaffold_39540_e_1110_16:0.4437699999999998,((14_0903_12_20cm_scaffold_24217_4:0.007050000000000001,14_1009_12_40cm_scaffold_5326_8:0.007000000000000117):0.008680000000000021,(14_0929_05_30cm_scaffold_1512_1:0.000260,(14_0929_05_20cm_scaffold_335_3:0.0,14_1009_05_20cm_scaffold_11_423:0.0):0.000270):0.000440):0.4087200000000002):0.17817000000000016):0.3765399999999999,(14_0903_12_30cm_scaffold_1819_15:0.7254099999999997,((14_0927_02_20cm_scaffold_4214_1:0.000190,14_0927_02_40cm_scaffold_2692_6:0.05708999999999964):1.3696899999999999,((14_0927_02_20cm_scaffold_10499_3:0.0019999999999997797,(14_0903_02_20cm_scaffold_8497_2:0.006730000000000125,14_0927_02_40cm_scaffold_4244_3:0.01811000000000007):0.009260000000000268):0.36265999999999954,(14_0903_02_30cm_scaffold_2340_3:0.04964999999999975,(14_0919_02_20cm_scaffold_222_18:0.018819999999999837,14_0929_12_40cm_scaffold_4549_2:0.03444999999999965):0.06566000000000027):0.12944000000000022):0.32326999999999995):0.3131599999999999):0.61835):0.23011999999999988):0.15803000000000011):0.20264000000000015,(((14_0903_13_30cm_scaffold_4845258_3:0.0011199999999997878,14_1009_12_40cm_scaffold_56062_2:0.08862000000000014):0.36902999999999997,(14_0903_13_30cm_scaffold_29261_1:0.10272000000000014,14_0903_13_30cm_scaffold_660134_4:0.10464999999999991):0.3483200000000002):0.5792700000000002,((14_0903_09_30cm_scaffold_442_59:1.2222,((14_0903_13_30cm_scaffold_597892_6:0.009500000000000064,14_1009_09_20cm_scaffold_3394_14:0.40312000000000037):0.2401399999999998,(14_1009_16_30cm_scaffold_86635_1:0.16544999999999987,((14_0927_12_40cm_scaffold_2332_13:0.0703699999999996,(14_0929_12_30cm_scaffold_10335_4:0.10298999999999969,(14_0903_13_30cm_scaffold_1239397_9:0.07301999999999964,14_0903_13_30cm_scaffold_2292296_12:0.20218000000000025):0.1012900000000001):0.02947999999999995):0.3288700000000002,((14_0929_02_30cm_scaffold_1330_24:0.09914000000000023,14_1009_16_40cm_scaffold_24813_3:0.19761000000000006):0.04161999999999999,(14_1009_16_40cm_scaffold_9958_24:0.10230000000000006,(14_1009_16_30cm_scaffold_18375_6:0.16112999999999955,((14_0903_13_30cm_scaffold_845347_9:0.000290,14_1009_16_30cm_scaffold_212_34:0.000260):0.06325999999999965,(14_1009_09_30cm_scaffold_32912_4:0.007410000000000139,(14_0903_16_40cm_scaffold_18865_6:0.00710999999999995,(14_1009_12_40cm_scaffold_10805_3:0.009479999999999933,14_1009_09_40cm_scaffold_6469_9:0.008469999999999978):0.005930000000000213):0.006759999999999877):0.09499000000000013):0.09990999999999994):0.05146000000000006):0.05475999999999992):0.1614399999999998):0.06711):0.12363999999999997):0.64473):0.4130400000000001,(14_1009_16_40cm_scaffold_3127_11:0.15588999999999986,((14_1009_16_30cm_scaffold_147781_2:0.30552,(14_1009_16_40cm_scaffold_221_13:0.12707999999999986,(14_0929_02_30cm_scaffold_296_18:0.0047199999999998354,14_0929_12_40cm_scaffold_1455_18:0.000280):0.09739999999999993):0.07739999999999991):0.029980000000000118,(((14_0903_13_30cm_scaffold_2395163_64:0.0012599999999998168,14_1009_16_40cm_scaffold_82683_7:0.010720000000000063):0.25705,(14_1009_16_40cm_scaffold_876_24:0.11723000000000017,((14_1009_16_30cm_scaffold_2392_7:0.06540999999999997,14_1009_16_40cm_scaffold_6899_14:0.04272000000000009):0.05815999999999999,(14_1009_13_40cm_scaffold_85747_3:0.11911000000000005,14_1009_16_30cm_scaffold_32954_5:0.05451000000000006):0.04722999999999988):0.03908999999999985):0.13316000000000017):0.09514999999999985,((14_0903_12_30cm_scaffold_973_27:0.009440000000000115,(14_0919_02_20cm_scaffold_1017_18:0.004729999999999901,14_0929_05_40cm_scaffold_9788_12:0.000260):0.01208000000000009):0.08706000000000014,(14_1009_16_40cm_scaffold_6_59:0.07478000000000007,(14_1009_13_40cm_scaffold_710_17:0.0583499999999999,(14_0903_09_40cm_scaffold_1231_21:0.07414999999999994,((14_0927_05_40cm_scaffold_56566_4:0.07040999999999986,(14_1009_16_40cm_scaffold_1992_24:0.035800000000000054,14_1009_16_40cm_scaffold_224_28:0.04249999999999998):0.020160000000000178):0.009990000000000165,((14_1009_13_30cm_scaffold_359_11:0.000280,14_1009_13_20cm_scaffold_14278_4:0.1337299999999999):0.00929000000000002,(14_0903_05_40cm_scaffold_1479_10:0.000280,14_0929_05_30cm_scaffold_12849_5:0.000260):0.002409999999999801):0.05053999999999981):0.010069999999999801):0.04493999999999998):0.038289999999999935):0.045729999999999826):0.025599999999999845):0.040669999999999984):0.018460000000000143):0.4414799999999999):0.11641000000000012):0.16990999999999978):0.11517):0.3418700000000001):0.19657999999999998):0.08802999999999983):0.11054999999999993):0.0645800000000003):0.09841000000000033,((((14_0903_13_30cm_scaffold_379619_20:0.0,14_1009_16_40cm_scaffold_113559_2:0.0):0.8768400000000001,((14_0903_13_30cm_scaffold_3271635_32:0.0,14_1009_16_40cm_scaffold_101749_4:0.0):0.5663200000000002,(14_1009_16_40cm_scaffold_77396_2:0.53681,(14_0903_13_30cm_scaffold_1314141_40:0.0,14_1009_16_40cm_scaffold_55156_10:0.0):0.4600599999999999):0.20703000000000005):0.7683499999999999):0.19191000000000003,(14_0903_13_30cm_scaffold_6763337_21:0.25034,((14_0929_02_40cm_scaffold_3435_7:0.03453999999999979,(14_0903_13_30cm_scaffold_5530398_2:0.003010000000000179,14_1009_02_40cm_scaffold_2156_26:0.000260):0.000300):0.27578000000000014,((14_0903_13_30cm_scaffold_1749272_4:0.0,14_1009_09_20cm_scaffold_9664_4:0.0):0.21587000000000023,(14_1009_16_30cm_scaffold_41653_9:0.15181999999999984,(14_1009_12_40cm_scaffold_18602_6:0.000280,(14_0903_12_20cm_scaffold_11017_3:0.000270,(14_0929_05_30cm_scaffold_378_42:0.000270,(14_1009_05_20cm_scaffold_1_333:0.000310,(14_0929_05_20cm_scaffold_698_21:0.011390000000000011,14_0919_05_20cm_scaffold_20189_12:0.3372299999999999):0.000290):0.0029400000000001647):0.011820000000000164):0.0027200000000000557):0.17235000000000023):0.09344000000000019):0.17426999999999992):0.08235999999999999):0.6912099999999999):0.7920600000000002,(((14_1009_16_40cm_scaffold_4295_4:0.07839000000000018,(14_0929_12_40cm_scaffold_5120_4:0.004749999999999588,14_1009_12_40cm_scaffold_7620_4:0.012830000000000119):0.06609000000000043):1.12778,(14_1009_16_40cm_scaffold_4295_6:0.09407000000000032,(14_0929_02_40cm_scaffold_27015_1:0.018810000000000215,(14_0929_12_40cm_scaffold_5120_6:0.0031200000000000117,(14_1009_12_30cm_scaffold_17963_3:0.006879999999999775,14_1009_12_40cm_scaffold_7620_6:0.00788000000000011):0.005469999999999864):0.03247999999999962):0.12990999999999975):1.91376):1.21589,(((((14_0927_09_20cm_scaffold_246_30:0.2588400000000002,14_1009_16_40cm_scaffold_127753_2:0.21437000000000017):0.2332200000000002,((14_0903_13_40cm_scaffold_6374_10:0.007489999999999775,14_1009_05_30cm_scaffold_8201_25:0.004909999999999748):0.07448000000000032,(14_0903_09_30cm_scaffold_8_1:0.000260,14_0929_05_40cm_scaffold_9096_5:0.0042999999999997485):0.051160000000000316):0.4707500000000002):0.90421,((14_0929_05_40cm_scaffold_1916_12:0.21213999999999977,(14_1009_16_30cm_scaffold_172155_2:0.13294000000000006,(14_1009_05_30cm_scaffold_22449_6:0.009930000000000216,(14_1009_16_30cm_scaffold_93676_2:0.0032600000000000406,14_1009_16_40cm_scaffold_98356_4:0.000290):0.000270):0.14189000000000007):0.17347):0.47112,(((14_1009_16_40cm_scaffold_2883_19:0.55586,(14_0903_02_30cm_scaffold_527_13:0.6193200000000001,14_0903_02_30cm_scaffold_5601_4:0.7091599999999998):0.35299000000000014):0.14022999999999985,((14_1009_09_30cm_scaffold_362_30:0.23584000000000005,14_1009_16_30cm_scaffold_93157_5:0.20258999999999983):0.14554,(14_0903_16_40cm_scaffold_1161_38:0.3557000000000001,((14_0929_05_40cm_scaffold_16150_2:0.19520999999999988,14_0929_12_40cm_scaffold_525_18:0.24388999999999994):0.05791000000000013,(14_0903_02_30cm_scaffold_155_22:0.18640999999999996,(14_0929_02_30cm_scaffold_26248_7:0.15810000000000013,14_0929_12_30cm_scaffold_423_25:0.13684999999999992):0.055829999999999824):0.12509999999999977):0.07254000000000005):0.11848999999999998):0.42864000000000013):0.14197000000000015,((14_0903_13_30cm_scaffold_161020_2:0.053149999999999586,14_1009_12_20cm_scaffold_32793_4:0.026570000000000427):0.9694400000000001,((14_1009_16_40cm_scaffold_99617_3:0.2000099999999998,(14_0903_13_30cm_scaffold_1520944_6:0.0089699999999997,14_0929_02_40cm_scaffold_17429_2:0.0024600000000001288):0.27278):0.5257399999999999,((14_1009_16_40cm_scaffold_48318_4:0.5276900000000002,14_0927_09_20cm_scaffold_265_90:0.7107699999999997):0.09866000000000019,(((14_0903_13_30cm_scaffold_2476481_16:0.0,14_1009_13_30cm_scaffold_3144_24:0.0,14_1009_13_40cm_scaffold_2895_3:0.0):0.30295000000000005,(14_0903_13_30cm_scaffold_2870633_10:0.37368999999999986,(14_0903_16_40cm_scaffold_4861_2:0.44162999999999997,14_1009_16_40cm_scaffold_19156_15:0.34392999999999985):0.05204999999999993):0.0687000000000002):0.13470000000000004,((14_1009_16_40cm_scaffold_76050_3:0.39083000000000023,((14_1009_09_30cm_scaffold_3800_7:0.13295999999999975,14_1009_12_30cm_scaffold_35_85:0.07575999999999983):0.15053000000000027,(14_0903_13_40cm_scaffold_24319_2:0.20444999999999958,(14_1009_02_40cm_scaffold_465_28:0.000260,14_1009_05_40cm_scaffold_2134_8:0.00230999999999959):0.2543199999999999):0.06480000000000041):0.35155000000000003):0.14789999999999992,((14_0903_13_30cm_scaffold_3909537_2:0.44967000000000024,14_1009_16_40cm_scaffold_22304_6:0.5337800000000001):0.1304400000000001,(14_1009_16_30cm_scaffold_18387_10:0.42793000000000037,(((14_1009_12_30cm_scaffold_3698_9:0.000300,14_1009_16_40cm_scaffold_15618_11:0.0022599999999997067):0.3144999999999998,((14_0903_13_30cm_scaffold_1007879_28:0.005349999999999966,14_1009_16_40cm_scaffold_12256_17:0.013600000000000279):0.3252600000000001,(14_0903_13_30cm_scaffold_5495129_10:0.1630900000000004,(14_0903_13_30cm_scaffold_2845406_3:0.16765000000000008,(14_0929_05_20cm_scaffold_34185_4:0.09733999999999998,(14_0903_13_20cm_scaffold_17076_2:0.1735199999999999,14_1009_05_20cm_scaffold_10084_2:0.14029000000000025):0.03648000000000007):0.03298000000000023):0.06156000000000006):0.2350399999999997):0.15268999999999977):0.03718000000000021,((14_1009_16_40cm_scaffold_4907_4:0.2268699999999999,(14_0903_13_30cm_scaffold_1628285_23:0.2706299999999997,(14_1009_16_30cm_scaffold_868_2:0.22904999999999998,(14_0903_12_30cm_scaffold_531_38:0.14249000000000045,(14_0903_09_20cm_scaffold_1442_5:0.0024100000000002453,14_0929_09_20cm_scaffold_3000_8:0.0044599999999999085):0.2539699999999998):0.11817000000000011):0.047450000000000436):0.15786000000000033):0.04011000000000031,(14_0927_05_20cm_scaffold_7918_7:0.29847,((14_0927_12_40cm_scaffold_340_8:0.1834699999999998,(14_0929_02_30cm_scaffold_51_104:0.20152000000000037,(14_0927_12_20cm_scaffold_1914_10:0.22130000000000027,(14_0919_09_20cm_scaffold_514_10:0.13590999999999998,(14_0903_09_30cm_scaffold_36_18:0.000270,14_0929_05_40cm_scaffold_5270_11:0.0021599999999999397):0.1839700000000004):0.05822000000000038):0.04560000000000031):0.04162999999999961):0.06453000000000042,(14_0903_13_30cm_scaffold_1644_24:0.16995999999999967,((14_1009_05_40cm_scaffold_1425_20:0.12617000000000012,(14_0903_05_30cm_scaffold_503_12:0.0044199999999996464,14_1009_09_40cm_scaffold_12438_8:0.00419000000000036):0.11728000000000005):0.08903999999999979,((14_1009_05_30cm_scaffold_1236_62:0.000290,14_0903_13_40cm_scaffold_3287_1:0.0021500000000003183):0.0021199999999996777,(14_0929_09_30cm_scaffold_6_114:0.0,14_0929_09_40cm_scaffold_6857_8:0.0,14_0929_12_30cm_scaffold_669_4:0.0):0.000270):0.1891999999999996):0.04812999999999956):0.06362999999999985):0.054689999999999905):0.06984000000000012):0.07134000000000018):0.2197499999999999):0.08975):0.24425000000000008):0.10701999999999989):0.07107000000000019):0.0671400000000002):0.16529000000000016):0.18876999999999988):0.13137):0.1530999999999998):0.19326,((((14_1009_09_40cm_scaffold_2055_1:0.1122399999999999,(14_0903_13_30cm_scaffold_2564564_3:0.000260,14_1009_16_30cm_scaffold_2240_18:0.002689999999999859):0.09878000000000009):0.4793599999999998,((14_0929_02_40cm_scaffold_1988_8:0.004990000000000272,14_1009_02_40cm_scaffold_9817_9:0.000290):0.28640000000000043,(14_0929_02_30cm_scaffold_17115_5:0.08375999999999983,14_1009_16_40cm_scaffold_26471_13:0.08354999999999979):0.1417799999999998):0.35688999999999993):0.22623999999999977,((14_1009_12_40cm_scaffold_6137_17:0.0027599999999998737,(14_0903_12_20cm_scaffold_1527_12:0.0142199999999999,(14_0929_05_20cm_scaffold_866_9:0.0027300000000001212,14_1009_05_20cm_scaffold_6_127:0.000260):0.013840000000000074):0.005459999999999798):0.21632000000000007,(14_1009_16_40cm_scaffold_67964_4:0.23297999999999996,(14_1009_16_20cm_scaffold_15876_1:0.2432599999999998,(14_0903_13_30cm_scaffold_2517868_18:0.000270,(14_0929_02_40cm_scaffold_1910_16:0.0025300000000001432,14_1009_02_40cm_scaffold_11476_4:0.002569999999999961):0.005069999999999908):0.20920000000000005):0.041220000000000034):0.09230999999999989):0.40174999999999983):0.35897000000000023,(((14_0903_13_30cm_scaffold_1082838_65:0.6573599999999997,14_0929_09_20cm_scaffold_30_73:0.44174000000000024):0.32098000000000004,(14_0929_05_40cm_scaffold_2380_16:0.8428200000000001,(14_0903_13_30cm_scaffold_1620165_22:0.000270,14_1009_16_40cm_scaffold_85990_2:0.000260):0.8103099999999999):0.10447000000000006):0.08779000000000003,((14_0903_13_30cm_scaffold_4257542_1:0.5880900000000002,((14_1009_12_40cm_scaffold_6626_5:0.10557999999999979,(14_0903_13_30cm_scaffold_6296937_7:0.008709999999999773,14_1009_16_30cm_scaffold_6634_2:0.0016199999999999548):0.09009):0.4526500000000002,(14_0903_12_20cm_scaffold_4367_4:1.0062300000000004,((14_0903_13_30cm_scaffold_3189734_42:0.0038600000000004187,14_1009_16_40cm_scaffold_23373_7:0.006870000000000154):0.41110000000000024,(14_0903_13_30cm_scaffold_5188781_5:0.000280,14_0929_02_40cm_scaffold_28913_5:0.004809999999999981):0.2726899999999999):0.23702000000000023):0.07423000000000002):0.14247999999999994):0.29596,(14_1009_09_40cm_scaffold_24241_5:0.7421800000000003,((((14_1009_09_20cm_scaffold_9352_11:0.3080400000000001,(14_0903_13_30cm_scaffold_88255_97:0.000260,14_1009_16_40cm_scaffold_6136_7:0.0024399999999999977):0.24931999999999999):0.2299800000000003,((14_1009_09_40cm_scaffold_2415_2:0.000260,(14_0903_16_40cm_scaffold_18670_4:0.002589999999999648,14_1009_09_30cm_scaffold_16316_3:0.007780000000000342):0.0025399999999997647):0.30290000000000017,((14_0929_05_30cm_scaffold_61315_2:0.0,14_1009_05_20cm_scaffold_47_4:0.0):0.21790999999999983,((14_0903_13_30cm_scaffold_152855_5:0.0,14_0929_02_40cm_scaffold_1457_22:0.0):0.18233000000000033,(14_1009_16_30cm_scaffold_145254_2:0.004410000000000025,14_1009_16_40cm_scaffold_189207_2:0.012120000000000353):0.16417000000000037):0.061960000000000015):0.19956999999999958):0.1411800000000003):0.05830999999999964,((14_0903_13_30cm_scaffold_153804_15:0.44334000000000007,(14_1009_16_40cm_scaffold_2209_46:0.20099999999999962,(14_0903_12_30cm_scaffold_18212_1:0.18498000000000037,14_1009_16_30cm_scaffold_15783_16:0.11075999999999997):0.18299999999999983):0.13619000000000003):0.05503999999999998,((14_0929_02_30cm_scaffold_27692_5:0.21093000000000028,(14_1009_16_40cm_scaffold_31550_2:0.30790000000000006,14_1009_12_40cm_scaffold_20773_3:0.25985999999999976):0.05518999999999963):0.049879999999999924,((14_0903_13_30cm_scaffold_2395163_29:0.01593999999999962,14_1009_16_40cm_scaffold_148678_3:0.005840000000000067):0.30123999999999995,(14_0903_12_20cm_scaffold_619_33:0.000280,(14_0929_05_20cm_scaffold_347_39:0.000260,(14_1009_05_20cm_scaffold_54_69:0.0022999999999999687,14_0929_05_30cm_scaffold_1226_53:0.009339999999999904):0.000290):0.008449999999999847):0.35611000000000015):0.05999999999999961):0.03964000000000034):0.036129999999999995):0.09384999999999977,(((14_1009_16_40cm_scaffold_34462_6:0.21882000000000001,(14_0903_13_30cm_scaffold_7688727_3:0.1455599999999997,14_1009_16_40cm_scaffold_343_e_1065_71:0.08772000000000002):0.2125300000000001):0.10846,((14_1009_16_40cm_scaffold_7998_24:0.2973600000000003,14_0903_13_20cm_scaffold_1093_7:0.39248999999999956):0.07638999999999996,(14_1009_13_30cm_scaffold_11309_3:0.15625999999999962,14_1009_16_40cm_scaffold_97012_1:0.11997000000000035):0.0958199999999998):0.03514999999999979):0.03122999999999987,((14_0929_12_30cm_scaffold_3726_3:0.07049000000000039,(14_0903_13_30cm_scaffold_1912851_12:0.02970999999999968,14_0927_12_40cm_scaffold_1412_23:0.04537000000000013):0.04487000000000041):0.22952999999999957,((14_1009_16_20cm_scaffold_54870_2:0.21175000000000033,(14_0929_05_30cm_scaffold_3585_22:0.000270,(14_0919_05_20cm_scaffold_2888_4:0.020459999999999923,(14_0929_05_20cm_scaffold_1488_11:0.0,14_1009_05_20cm_scaffold_116_48:0.0):0.000300):0.002200000000000202):0.24685000000000024):0.22276000000000007,((14_1009_16_40cm_scaffold_39656_3:0.3854499999999996,(14_0903_13_30cm_scaffold_208342_6:0.3313100000000002,((14_0903_13_30cm_scaffold_3271635_39:0.0,14_1009_16_40cm_scaffold_68586_4:0.0):0.30928999999999984,(14_1009_16_40cm_scaffold_95398_2:0.10557000000000016,(14_1009_16_30cm_scaffold_10416_6:0.12969000000000008,14_1009_16_30cm_scaffold_17779_7:0.09072000000000013):0.1086999999999998):0.11810999999999972):0.09677000000000024):0.0848399999999998):0.11849000000000043,((14_0929_09_20cm_scaffold_92_34:0.3305199999999999,(14_1009_16_30cm_scaffold_91949_2:0.1532600000000004,14_1009_16_40cm_scaffold_15328_14:0.12802999999999987):0.09679000000000038):0.11685999999999996,(14_0929_02_40cm_scaffold_949_12:0.12668999999999997,(14_1009_12_40cm_scaffold_52324_e_192_1:0.0027999999999996916,(14_0903_12_20cm_scaffold_12960_6:0.0021800000000000708,(14_1009_05_20cm_scaffold_4_4:0.000260,(14_0929_05_30cm_scaffold_3787_7:0.0022399999999995757,14_0929_05_20cm_scaffold_1414_28:0.00649999999999995):0.000300):0.006470000000000198):0.012550000000000061):0.22947000000000006):0.18879999999999963):0.05489999999999995):0.06205000000000016):0.1785899999999998):0.08687999999999985):0.22273999999999994):0.4864499999999996):0.4348700000000001):0.1316299999999999):0.35180999999999996):0.40775000000000006):0.053990000000000204,(((14_1009_16_40cm_scaffold_11752_3:0.9910799999999997,(((14_0919_12_20cm_scaffold_12013_2:0.017689999999999984,14_1009_16_30cm_scaffold_42550_7:0.035190000000000055):0.9701300000000002,((14_1009_16_30cm_scaffold_32834_4:0.26159,14_1009_16_30cm_scaffold_48778_2:0.4018600000000001):0.46816999999999975,((14_1009_12_40cm_scaffold_22986_8:0.3172499999999996,14_1009_16_40cm_scaffold_141082_5:0.3699399999999997):0.46533000000000024,(14_1009_16_40cm_scaffold_54088_1:0.5649600000000001,(14_1009_16_40cm_scaffold_7265_23:0.1749900000000002,14_1009_16_40cm_scaffold_16769_8:0.21462000000000003):0.4286500000000002):0.11900000000000022):0.08020000000000005):0.3764599999999998):0.1423399999999999,((14_1009_09_20cm_scaffold_5336_7:0.3164100000000003,(14_1009_02_40cm_scaffold_2265_7:0.005119999999999791,(14_0903_13_30cm_scaffold_3548563_9:0.005300000000000082,14_0929_02_40cm_scaffold_2362_2:0.000270):0.005679999999999907):0.14212000000000025):1.19836,(((14_0903_13_30cm_scaffold_6525544_3:0.018620000000000303,14_0929_02_40cm_scaffold_8051_2:0.0118999999999998):0.7610199999999998,(14_0929_02_30cm_scaffold_32676_1:0.22829000000000033,14_1009_16_40cm_scaffold_11752_10:0.2624500000000003):0.35748999999999986):0.23003000000000018,((14_0903_13_30cm_scaffold_1157873_e_1144_63:0.1972699999999996,14_1009_13_30cm_scaffold_4449_20:0.20343):0.58765,((14_1009_16_30cm_scaffold_43601_2:0.006689999999999863,14_1009_16_40cm_scaffold_207947_2:0.010580000000000034):0.43217000000000017,(14_0927_09_20cm_scaffold_178_52:0.2159500000000003,14_1009_16_40cm_scaffold_7173_17:0.23988999999999994):0.2725099999999996):0.3361700000000001):0.1624500000000002):0.17489):0.0697000000000001):0.1184400000000001):0.31018999999999997,(((14_0903_13_30cm_scaffold_343014_10:0.000280,(14_1009_13_30cm_scaffold_16757_2:0.000270,14_1009_13_40cm_scaffold_6354_7:0.002749999999999808):0.005360000000000031):0.7158799999999998,((14_0903_13_30cm_scaffold_3076352_24:0.27434000000000003,14_1009_16_40cm_scaffold_80292_4:0.32901000000000025):0.24963999999999986,(14_1009_16_40cm_scaffold_111961_4:0.5090699999999999,(14_1009_13_30cm_scaffold_154060_1:0.5547199999999997,14_1009_16_40cm_scaffold_180353_2:0.34690999999999983):0.12736999999999998):0.1190500000000001):0.22224999999999984):0.14014000000000015,((14_0903_02_30cm_scaffold_4715_3:0.59137,(14_1009_16_40cm_scaffold_21756_4:0.4323900000000003,(14_1009_05_40cm_scaffold_6147_8:0.08718000000000004,14_1009_16_40cm_scaffold_44262_5:0.48252000000000006):0.29540999999999995):0.32566000000000006):0.12693999999999983,(((14_1009_16_40cm_scaffold_52363_2:0.63049,(14_1009_16_40cm_scaffold_90690_4:0.12822000000000022,14_1009_16_40cm_scaffold_98886_3:0.14501000000000008):0.4359799999999998):0.09733999999999998,(14_0903_02_30cm_scaffold_1380_28:0.6219900000000003,(14_1009_16_40cm_scaffold_2062_6:0.21372999999999998,(14_0903_13_30cm_scaffold_10838969_4:0.1596099999999998,14_0927_12_40cm_scaffold_41948_2:0.20206000000000035):0.07939000000000007):0.3591899999999999):0.10178999999999983):0.07731999999999983,(((14_1009_09_40cm_scaffold_16935_5:0.22411000000000003,(14_0929_02_30cm_scaffold_15196_3:0.21678000000000042,(14_0903_13_20cm_scaffold_455_27:0.000290,(14_0903_05_30cm_scaffold_136_4:0.000280,14_1009_09_40cm_scaffold_9871_1:0.008640000000000203):0.00262999999999991):0.13031000000000015):0.10050999999999988):0.07505000000000006,(14_0903_13_30cm_scaffold_1037436_10:0.5181900000000002,(14_1009_16_40cm_scaffold_61369_1:0.2877200000000002,(14_0903_16_40cm_scaffold_2512_16:0.38302999999999976,(14_1009_16_30cm_scaffold_25174_4:0.00804999999999989,14_1009_16_40cm_scaffold_12410_16:0.03214999999999968):0.25161999999999995):0.08225999999999978):0.06004999999999994):0.08950000000000014):0.33813000000000004,(14_0929_05_20cm_scaffold_1437_8:0.4092600000000002,(14_1009_16_40cm_scaffold_51741_2:0.3354400000000002,(((14_0903_09_30cm_scaffold_1_77:0.0,14_0929_05_40cm_scaffold_3934_3:0.0):0.21016999999999975,(14_0903_13_30cm_scaffold_1590199_8:0.17218,(14_0927_12_20cm_scaffold_86_10:0.19737000000000027,(14_1009_16_30cm_scaffold_3956_13:0.20135000000000014,14_0929_02_30cm_scaffold_6597_13:0.13205):0.03677999999999981):0.0176400000000001):0.03964999999999996):0.10658000000000012,(14_0903_13_30cm_scaffold_38596_41:0.14510000000000023,(((14_1009_05_40cm_scaffold_23_65:0.14581000000000044,14_0927_12_40cm_scaffold_446_20:0.12008999999999981):0.02391999999999994,(14_0903_13_20cm_scaffold_455_8:0.0025500000000002743,(14_0903_05_30cm_scaffold_136_22:0.000260,14_1009_09_40cm_scaffold_948_4:0.002749999999999808):0.0057600000000004314):0.12244999999999973):0.04208999999999996,(14_0903_13_30cm_scaffold_2631153_2:0.061819999999999986,(14_0919_02_20cm_scaffold_9121_4:0.020979999999999777,(14_0903_13_40cm_scaffold_5883_7:0.000300,(14_1009_05_30cm_scaffold_653_44:0.008250000000000313,(14_0929_09_30cm_scaffold_1_153:0.0,14_0929_09_40cm_scaffold_7409_6:0.0,14_0929_12_30cm_scaffold_146_126:0.0):0.00820000000000043):0.008140000000000036):0.031789999999999985):0.0909399999999998):0.03652999999999995):0.06036999999999981):0.04654999999999987):0.09091000000000005):0.07932000000000006):0.2548300000000001):0.12363999999999997):0.06498999999999988):0.19613000000000014):0.2626900000000001):0.18369999999999997,((14_0927_02_20cm_scaffold_1883_4:0.0021300000000001873,14_0929_05_20cm_scaffold_4108_7:0.000270):1.1577300000000004,((((14_1009_16_20cm_scaffold_16921_4:0.5442800000000001,(14_1009_12_40cm_scaffold_43700_1:0.046319999999999695,(14_0903_12_20cm_scaffold_3070_2:0.000270,(14_0929_05_20cm_scaffold_1459_12:0.000280,(14_0919_05_20cm_scaffold_1154_6:0.0025300000000001432,14_1009_05_20cm_scaffold_16_205:0.000260):0.002500000000000391):0.007570000000000299):0.02177999999999969):0.3842899999999996):0.07527000000000017,((14_0927_12_20cm_scaffold_118_1:0.5097,(14_1009_16_30cm_scaffold_28521_1:0.3150000000000004,14_1009_16_30cm_scaffold_106148_2:0.2777799999999999):0.0638700000000001):0.06287999999999982,((14_0903_12_30cm_scaffold_14018_6:0.23109999999999964,(14_0903_09_20cm_scaffold_2495_11:0.000270,14_0903_12_30cm_scaffold_187_6:0.002849999999999575):0.2014100000000001):0.29461999999999966,(14_0903_13_30cm_scaffold_2460832_3:0.39027999999999974,(14_0929_02_30cm_scaffold_4206_4:0.15287999999999968,((14_0927_05_20cm_scaffold_10279_2:0.12964999999999982,14_0927_12_20cm_scaffold_182_73:0.17241000000000017):0.03884000000000043,(14_0919_09_20cm_scaffold_11_34:0.11458000000000013,(14_0903_09_30cm_scaffold_5_44:0.000260,14_0929_05_40cm_scaffold_946_8:0.0025599999999998957):0.12040000000000006):0.02627999999999986):0.04978000000000016):0.2503099999999998):0.07135999999999987):0.04924000000000017):0.11429):0.35424999999999995,(14_0903_05_20cm_scaffold_5922_1:0.7027600000000005,(((14_0903_02_30cm_scaffold_15933_3:0.4798600000000004,14_1009_16_30cm_scaffold_117710_2:0.7637):0.13133000000000017,(14_1009_09_30cm_scaffold_1012_44:0.63754,14_1009_16_40cm_scaffold_26170_1:0.44755999999999974):0.13976999999999995):0.05713999999999997,((14_1009_16_30cm_scaffold_114434_4:0.4479499999999996,((14_0903_02_20cm_scaffold_9854_8:0.1566799999999997,14_0903_02_30cm_scaffold_491_6:0.08389000000000024):0.12560000000000038,(14_0929_12_40cm_scaffold_6463_6:0.10034999999999972,(14_0929_12_30cm_scaffold_1_146:0.056519999999999904,(14_0929_02_30cm_scaffold_6568_5:0.0867300000000002,14_0903_16_40cm_scaffold_581_11:0.05030999999999963):0.022359999999999935):0.02308000000000021):0.1254900000000001):0.2639699999999996):0.27235999999999994,((14_1009_02_40cm_scaffold_253_45:0.008359999999999701,14_1009_05_40cm_scaffold_14607_7:0.020209999999999617):0.1508099999999999,(((14_0919_02_20cm_scaffold_189_2:0.0025800000000000267,14_0927_02_20cm_scaffold_141_51:0.000260):0.10557999999999979,(14_1009_09_30cm_scaffold_474_46:0.0868500000000001,14_0927_12_20cm_scaffold_19164_5:0.12039000000000044):0.03354999999999997):0.04319000000000006,(14_1009_16_40cm_scaffold_47561_6:0.23024000000000022,((14_0927_05_20cm_scaffold_108_8:0.12703000000000042,14_0929_09_30cm_scaffold_7809_7:0.15073000000000025):0.06292999999999971,(14_0929_12_40cm_scaffold_20793_3:0.000280,(14_0903_13_30cm_scaffold_3494563_2:0.00264000000000042,14_0927_09_40cm_scaffold_11_70:0.0026700000000001722):0.007799999999999585):0.20249000000000006):0.05508999999999986):0.036120000000000374):0.07298000000000027):0.41446999999999967):0.062180000000000124):0.26263000000000014):0.17306):0.07751000000000019,(((14_0903_12_20cm_scaffold_5413_11:0.05014999999999992,14_0919_09_20cm_scaffold_81_58:0.06790999999999991):0.44411999999999985,(14_0903_13_40cm_scaffold_7801_7:0.67673,(14_1009_12_30cm_scaffold_1138_23:0.35855000000000015,((14_0903_16_30cm_scaffold_2315_9:0.000260,14_1009_05_20cm_scaffold_1748_7:0.0021599999999999397):0.20502999999999982,(14_1009_12_30cm_scaffold_6_33:0.09710000000000019,(14_1009_05_30cm_scaffold_795_20:0.00682000000000027,'14_1009_09_20cm_scaffold_289_e_197.2_20':0.000260):0.1040599999999996):0.12790000000000035):0.1136499999999998):0.41086000000000045):0.17176999999999998):0.12324000000000002,(((14_1009_16_30cm_scaffold_12164_17:0.000300,14_1009_16_40cm_scaffold_77186_9:0.007899999999999796):0.4648699999999999,(14_0903_13_30cm_scaffold_6163952_3:0.48306000000000004,14_1009_16_40cm_scaffold_788_9:0.5848800000000001):0.11014999999999997):0.0920399999999999,(((14_1009_16_40cm_scaffold_41742_7:0.7313300000000003,14_1009_16_40cm_scaffold_2698_47:0.5118800000000001):0.2179199999999999,(((14_0929_12_30cm_scaffold_82_34:0.0028800000000002157,14_1009_05_30cm_scaffold_4100_38:0.002500000000000391):0.16324999999999967,(14_0903_13_20cm_scaffold_289_2:0.14756999999999998,(14_0903_13_20cm_scaffold_737_42:0.08075999999999972,14_1009_05_40cm_scaffold_0_200:0.10573000000000032):0.0914299999999999):0.053429999999999644):0.19757000000000025,(14_0903_13_30cm_scaffold_2355183_5:0.34858999999999973,(14_0903_13_30cm_scaffold_6748416_18:0.25527999999999995,(14_0929_05_20cm_scaffold_18_70:0.1002200000000002,(14_0903_09_20cm_scaffold_2674_3:0.002650000000000041,14_0929_09_20cm_scaffold_1322_35:0.000280):0.0933799999999998):0.18637000000000015):0.07469000000000037):0.1750200000000004):0.4255):0.0870700000000002,((14_1009_16_40cm_scaffold_12365_15:0.03207000000000004,((14_0903_16_20cm_scaffold_229_17:0.000260,14_0927_05_20cm_scaffold_1869_7:0.0024800000000002598):0.04422999999999977,((14_0903_02_20cm_scaffold_101_8:0.0026200000000002888,14_0927_02_20cm_scaffold_554_10:0.002769999999999939):0.029639999999999667,(14_0929_12_30cm_scaffold_37914_2:0.000280,(14_0903_09_40cm_scaffold_1593_5:0.0,14_0929_12_20cm_scaffold_21_143:0.0):0.0024399999999999977):0.00759000000000043):0.009830000000000005):0.020459999999999923):0.11523000000000039,((14_0903_16_40cm_scaffold_44277_1:0.000280,(14_1009_13_30cm_scaffold_3350_9:0.0024199999999998667,(14_0903_09_30cm_scaffold_298_2:0.004929999999999879,(14_0903_12_30cm_scaffold_2530_7:0.0,14_0929_09_30cm_scaffold_3931_7:0.0,14_1009_16_30cm_scaffold_7969_5:0.0):0.000260):0.000290):0.0024300000000003763):0.004839999999999733,(14_1009_13_40cm_scaffold_2079_8:0.000270,((14_0929_12_40cm_scaffold_9948_6:0.002449999999999619,14_1009_12_40cm_scaffold_14097_6:0.002449999999999619):0.0024300000000003763,((14_0903_16_20cm_scaffold_2757_2:0.00230999999999959,14_1009_13_20cm_scaffold_3775_9:0.009199999999999875):0.002909999999999968,(14_0929_05_30cm_scaffold_14675_3:0.000260,(14_0903_02_20cm_scaffold_44_31:0.0022900000000003473,14_0929_02_30cm_scaffold_1173_16:0.000260):0.0038200000000001566):0.000280):0.0049200000000002575):0.0024300000000003763):0.0025199999999996336):0.15080000000000027):0.9542800000000002):0.06987999999999994):0.07825999999999977):0.09731999999999985):0.34604999999999997):0.38188999999999984):0.1336400000000002):0.70628):0.22721999999999998):0.35509000000000057):0.27119999999999944):0.39517000000000024,((14_0929_09_20cm_scaffold_9054_4:1.41466,(14_0903_16_30cm_scaffold_9482_8:1.1706400000000001,((((14_1009_16_40cm_scaffold_15025_14:0.12106999999999957,14_1009_16_40cm_scaffold_11936_1:0.07064000000000004):0.2762100000000003,(14_0903_13_30cm_scaffold_6720866_26:0.19460999999999995,14_1009_16_40cm_scaffold_191298_1:0.8752300000000002):0.3691):0.20740999999999987,((14_0903_13_30cm_scaffold_485939_37:0.7255799999999999,(14_0903_13_30cm_scaffold_3062692_4:0.008529999999999927,14_1009_13_40cm_scaffold_781_11:0.0043199999999998795):0.3888400000000001):0.3925899999999998,((14_1009_16_40cm_scaffold_73671_3:1.1738499999999998,(14_1009_16_30cm_scaffold_12480_14:0.29057999999999984,(14_0929_02_30cm_scaffold_11546_1:0.08691000000000004,14_1009_16_40cm_scaffold_100001_8:0.07023000000000001):0.5159099999999999):0.15955999999999992):0.37249,((14_0903_13_30cm_scaffold_1295739_1:0.2620800000000001,14_0929_09_20cm_scaffold_0_74:0.20969000000000015):0.3689,((14_0903_13_30cm_scaffold_904930_29:0.11351000000000022,14_0927_12_40cm_scaffold_26200_1:0.11447999999999992):0.37497999999999987,((14_0903_13_30cm_scaffold_2667719_15:0.06448000000000009,14_0929_12_30cm_scaffold_8296_4:0.034640000000000004):0.14742999999999995,(14_0903_13_30cm_scaffold_1051847_15:0.16859000000000002,14_0927_12_40cm_scaffold_967_23:0.12256):0.09486999999999979):0.3761800000000002):0.6190700000000002):0.1424599999999998):0.0897199999999998):0.054219999999999935):0.17086999999999986,((('PQQ_ADH9_ABM96613.1':0.94557,'PQQ_ADH9_ACK52615.1':0.81901):0.51511,((14_1009_09_30cm_scaffold_10652_6:0.015579999999999927,14_1009_16_40cm_scaffold_18226_2:0.03168000000000015):0.4030499999999999,((14_0903_16_30cm_scaffold_7761_10:0.06266000000000016,(14_0927_12_20cm_scaffold_9580_1:0.016659999999999897,14_1009_16_40cm_scaffold_50364_5:0.017129999999999868):0.09675000000000011):0.1206100000000001,((14_0919_02_20cm_scaffold_5552_12:0.0383300000000002,14_1009_16_20cm_scaffold_45994_3:0.030489999999999906):0.029850000000000154,(14_1009_13_20cm_scaffold_8222_e_697_2:0.05345999999999984,(14_0927_12_20cm_scaffold_1642_22:0.1375099999999998,(14_0903_16_30cm_scaffold_6189_1:0.059699999999999864,(14_0929_02_30cm_scaffold_296_41:0.0,14_0929_12_40cm_scaffold_6233_2:0.0):0.04089000000000009):0.022930000000000117):0.029710000000000125):0.0259100000000001):0.13605):0.14276):0.2430399999999997):0.1360800000000002,(((14_1009_09_30cm_scaffold_452_52:0.012340000000000018,(14_0903_12_30cm_scaffold_36509_2:0.007099999999999884,14_1009_16_40cm_scaffold_43957_15:0.008849999999999802):0.024270000000000014):0.19578000000000007,((14_0903_16_30cm_scaffold_297_59:0.08722999999999992,14_0929_12_30cm_scaffold_250_59:0.07399000000000022):0.052610000000000046,(14_1009_16_30cm_scaffold_5025_15:0.07635000000000014,(14_0903_05_30cm_scaffold_668_55:0.0,14_0919_02_20cm_scaffold_345_8:0.0,14_0929_02_40cm_scaffold_19_72:0.0):0.05672999999999995):0.059719999999999995):0.09735000000000005):1.4799600000000002,((14_0929_12_30cm_scaffold_7756_5:0.026419999999999888,(14_0919_02_20cm_scaffold_209_64:0.003049999999999997,14_0929_02_40cm_scaffold_101_27:0.000260):0.03000999999999987):0.5782799999999999,((14_1009_16_40cm_scaffold_3127_7:0.14207999999999998,(14_1009_16_40cm_scaffold_135736_3:0.0943299999999998,14_1009_16_40cm_scaffold_5951_21:0.13222999999999985):0.1147800000000001):0.22174000000000005,((14_1009_09_20cm_scaffold_5881_4:0.24095000000000022,('PQQ_ADH9_BAL07511.1':0.25416000000000016,((14_1009_16_30cm_scaffold_11398_7:0.0,14_1009_16_40cm_scaffold_10675_3:0.0):0.09975999999999985,('PQQ_ADH9_WP_011923392.1':0.14338000000000006,('PQQ_ADH9_NP_774279.1':0.11066999999999982,(14_0919_09_20cm_scaffold_150_72:0.008840000000000181,14_0929_05_20cm_scaffold_2559_e_10716_16:0.000260):0.08552999999999988):0.044299999999999784):0.023989999999999956):0.03990999999999989):0.11362000000000005):0.34952000000000005,((14_1009_16_30cm_scaffold_32758_4:0.11094999999999988,(14_0903_13_30cm_scaffold_2450915_10:0.000270,14_1009_16_30cm_scaffold_8381_10:0.003070000000000128):0.16093000000000002):0.2533699999999999,((14_0903_16_30cm_scaffold_13219_1:0.0031400000000001427,('14_0903_02_20cm_scaffold_1791_e_315.2_12':0.0,14_0927_02_20cm_scaffold_808_2:0.0):0.000260):0.15653000000000006,(14_0927_02_40cm_scaffold_13613_5:0.010099999999999998,(14_0919_02_20cm_scaffold_48_27:0.000300,(14_0929_02_20cm_scaffold_4866_4:0.000300,14_1009_05_20cm_scaffold_52770_1:0.004010000000000069):0.0031599999999998296):0.018440000000000012):0.11626000000000003):0.22319000000000022):0.19787):0.054520000000000124):0.37473):0.16725000000000012):0.23068):0.5146199999999994):0.42662000000000067):0.11936999999999998):0.11350999999999978,((14_1009_16_30cm_scaffold_100428_2:0.9666299999999999,14_1009_16_40cm_scaffold_27141_9:1.0467999999999997):0.2167399999999997,(((((14_1009_02_40cm_scaffold_3278_19:0.000300,(14_0903_13_30cm_scaffold_1295445_7:0.0,14_0929_02_40cm_scaffold_232_45:0.0):0.000260):0.17376999999999976,(14_1009_16_20cm_scaffold_52435_2:0.11145000000000005,((14_1009_16_30cm_scaffold_68798_3:0.0041400000000000325,14_1009_16_40cm_scaffold_158179_1:0.010009999999999852):0.07218000000000035,(14_1009_12_40cm_scaffold_5025_3:0.005329999999999835,(14_0903_12_20cm_scaffold_23034_4:0.010069999999999801,(14_0919_05_20cm_scaffold_5480_4:0.07723000000000013,(14_0929_05_20cm_scaffold_93_2:0.0,14_0929_05_30cm_scaffold_1560_12:0.0,14_1009_05_20cm_scaffold_0_304:0.0):0.000310):0.003509999999999902):0.008589999999999876):0.13845000000000018):0.0537099999999997):0.14324000000000003):0.5856299999999997,((14_1009_16_40cm_scaffold_18984_22:0.5300099999999999,14_1009_16_40cm_scaffold_256673_2:0.45855000000000024):0.18057999999999952,(14_1009_16_40cm_scaffold_51353_2:0.4277000000000002,(((14_0903_13_30cm_scaffold_2026018_24:0.22306999999999988,(14_0903_12_30cm_scaffold_2734_13:0.4210099999999999,14_1009_12_20cm_scaffold_5010_3:0.18659999999999988):0.09866999999999981):0.061710000000000154,(14_0903_13_20cm_scaffold_12712_4:0.1975699999999998,(14_1009_16_30cm_scaffold_2031_9:0.23428000000000004,((14_0903_09_20cm_scaffold_892_3:0.003270000000000106,14_0903_12_30cm_scaffold_2451_20:0.000260):0.23977000000000004,(14_0903_12_20cm_scaffold_16696_13:0.11829,14_0929_09_30cm_scaffold_16504_5:0.000260):0.17627999999999977):0.031620000000000203):0.04490000000000016):0.05567000000000011):0.09287000000000001,(14_1009_12_40cm_scaffold_1773_18:0.1765500000000002,((14_0903_13_30cm_scaffold_3072031_9:0.23008000000000006,(14_1009_05_40cm_scaffold_37_42:0.08964000000000016,(14_0903_05_30cm_scaffold_1203_45:0.0,14_0903_13_20cm_scaffold_252_13:0.0,14_1009_09_40cm_scaffold_2951_14:0.0):0.06031999999999993):0.16590000000000016):0.06828000000000012,((14_0927_12_40cm_scaffold_851_15:0.15363000000000016,((14_0927_05_20cm_scaffold_16906_1:0.11830000000000007,14_0929_02_30cm_scaffold_4178_3:0.07748):0.026660000000000128,(14_0919_09_20cm_scaffold_59_43:0.1432500000000001,(14_0927_12_20cm_scaffold_272_49:0.11371999999999982,(14_0903_13_30cm_scaffold_4751064_19:0.11552000000000007,(14_0903_09_30cm_scaffold_14_37:0.0,14_0929_05_40cm_scaffold_14054_2:0.0):0.10141):0.03684999999999983):0.018979999999999997):0.02481):0.06014000000000008):0.15764000000000022,((14_0903_13_20cm_scaffold_945_8:0.10390999999999995,14_1009_16_40cm_scaffold_14187_1:0.2797299999999998):0.0425399999999998,(14_0903_13_30cm_scaffold_4089222_9:0.07896999999999998,(14_0919_02_20cm_scaffold_16060_2:0.022600000000000176,(14_0903_13_40cm_scaffold_31242_e_198_7:0.000260,(14_0929_09_40cm_scaffold_36960_1:0.000270,(14_0929_09_40cm_scaffold_1091_1:0.000260,(14_0929_09_30cm_scaffold_47_26:0.0,14_0929_12_30cm_scaffold_326_25:0.0,14_1009_05_30cm_scaffold_3783_24:0.0):0.000260):0.000280):0.015979999999999883):0.021669999999999856):0.07127999999999979):0.042749999999999844):0.06959999999999988):0.041549999999999976):0.05621000000000009):0.16236000000000006):0.5082800000000001):0.23443999999999932):0.1406900000000002):0.11331000000000024,((14_0903_13_30cm_scaffold_2058331_2:0.2618900000000002,14_1009_16_40cm_scaffold_49217_12:0.3403999999999998):0.6338900000000001,((14_1009_16_40cm_scaffold_25156_5:0.5263300000000002,(14_1009_16_40cm_scaffold_84734_2:0.6037400000000002,(14_0903_13_30cm_scaffold_4864927_17:0.3188200000000001,14_1009_16_40cm_scaffold_56562_5:0.39159999999999995):0.15451000000000015):0.14046000000000003):0.5504099999999998,((14_1009_09_40cm_scaffold_32719_5:0.21171000000000006,(14_0929_02_30cm_scaffold_9393_1:0.012459999999999916,14_1009_16_40cm_scaffold_23868_12:0.061939999999999884):0.1247600000000002):0.5702699999999998,(((14_0903_13_30cm_scaffold_185558_1:0.000260,14_0929_02_40cm_scaffold_1074_38:0.000290):0.19140999999999986,(14_1009_16_30cm_scaffold_20496_3:0.25482000000000005,((14_1009_16_30cm_scaffold_62813_3:0.006769999999999943,14_1009_16_40cm_scaffold_23027_5:0.005790000000000184):0.17337999999999987,((14_0903_12_20cm_scaffold_7812_12:0.000260,14_1009_12_40cm_scaffold_5934_17:0.013110000000000177):0.003410000000000135,(14_0929_05_30cm_scaffold_1543_3:0.000200,(14_0919_05_20cm_scaffold_11739_8:0.0,14_0929_05_20cm_scaffold_663_17:0.0,14_1009_05_20cm_scaffold_38_132:0.0):0.0032000000000000917):0.006200000000000205):0.21143):0.07058000000000009):0.05494999999999983):0.3599999999999999,(((14_1009_16_30cm_scaffold_97320_4:0.3123100000000001,(14_1009_16_20cm_scaffold_22345_7:0.5741300000000003,(14_0929_02_40cm_scaffold_7688_16:0.014720000000000066,(14_0903_13_30cm_scaffold_4376773_3:0.0031400000000001427,14_1009_02_40cm_scaffold_2383_44:0.000260):0.000280):0.2957399999999999):0.1101700000000001):0.19713000000000003,((14_1009_16_40cm_scaffold_143059_1:0.29585000000000017,14_1009_16_40cm_scaffold_24600_10:0.30139000000000005):0.70764,(14_1009_16_40cm_scaffold_336903_1:0.6943200000000003,((14_0903_13_30cm_scaffold_6763337_5:0.0034800000000001496,14_1009_16_40cm_scaffold_27148_3:0.005809999999999871):0.41561000000000003,(14_1009_16_30cm_scaffold_99894_4:0.41628,(14_1009_16_30cm_scaffold_6144_7:0.19499999999999984,14_1009_16_40cm_scaffold_134509_1:0.09977999999999998):0.20751000000000008):0.20118999999999998):0.28100000000000014):0.03831999999999969):0.11856):0.1377200000000003,(((14_0903_13_30cm_scaffold_4973356_11:0.0032600000000000406,14_0929_02_40cm_scaffold_1451_17:0.003289999999999793):0.13066999999999984,((14_0903_13_30cm_scaffold_6763337_15:0.0019100000000000783,14_1009_16_40cm_scaffold_44191_2:0.000260):0.2745099999999998,(14_1009_16_20cm_scaffold_37914_2:0.24459000000000009,((14_0903_12_20cm_scaffold_17890_3:0.000270,(14_1009_12_40cm_scaffold_8509_27:0.06388999999999978,14_1009_16_30cm_scaffold_100267_7:0.8098299999999998):0.07954999999999979):0.005599999999999827,((14_0919_05_20cm_scaffold_3627_2:0.0,14_1009_05_20cm_scaffold_29_29:0.0):0.0019300000000002093,(14_0929_05_20cm_scaffold_620_68:0.0,14_0929_05_30cm_scaffold_5730_21:0.0):0.000260):0.000260):0.17734000000000005):0.05696000000000012):0.057929999999999815):0.3098000000000001,(((14_1009_05_20cm_scaffold_12_76:0.0019399999999998307,14_0929_05_20cm_scaffold_179_40:0.000260):0.000300,(14_0929_05_30cm_scaffold_833_1:0.0019900000000001583,(14_1009_12_40cm_scaffold_7374_4:0.009920000000000151,14_0903_12_20cm_scaffold_5006_5:0.000280):0.0019499999999998963):0.0019300000000002093):0.3938999999999999,((14_0903_13_30cm_scaffold_2887375_6:0.017209999999999948,14_1009_16_40cm_scaffold_89073_13:0.08201999999999998):0.4908199999999998,((14_0903_13_30cm_scaffold_153804_76:0.000260,14_1009_16_40cm_scaffold_571599_1:0.000280):0.54081,((14_0903_13_30cm_scaffold_2408131_3:0.000260,14_1009_09_20cm_scaffold_1951_5:0.003369999999999873):0.31015000000000015,((14_0903_13_30cm_scaffold_2378971_33:0.0,14_1009_16_40cm_scaffold_237368_4:0.0):0.2432500000000002,(14_0929_02_30cm_scaffold_5407_10:0.033580000000000165,(14_1009_16_40cm_scaffold_11358_9:0.03169999999999984,(14_1009_16_30cm_scaffold_300005_3:0.02240999999999982,(14_1009_16_30cm_scaffold_300005_2:0.21598000000000006,((14_0903_13_30cm_scaffold_8696119_3:0.01269000000000009,14_1009_16_30cm_scaffold_775_38:0.005790000000000184):0.05625999999999998,(14_0903_16_40cm_scaffold_22708_2:0.003670000000000062,(14_1009_09_40cm_scaffold_30135_e_335_3:0.00965999999999978,14_1009_12_40cm_scaffold_28905_2:0.002909999999999968):0.009710000000000107):0.03641000000000005):0.052220000000000155):0.007589999999999986):0.033580000000000165):0.014250000000000096):0.1878700000000002):0.0841400000000001):0.11475999999999997):0.056749999999999634):0.10164000000000017):0.0788899999999999):0.07380000000000031):0.030719999999999636):0.13187000000000015):0.2979799999999999):0.10137000000000018):0.08399000000000001):0.10799000000000003,(((((14_0927_12_20cm_scaffold_24149_4:0.16701999999999995,14_1009_16_30cm_scaffold_4913_11:0.19398999999999988):0.5766,(14_0927_12_40cm_scaffold_1624_7:0.76688,((14_1009_09_30cm_scaffold_16840_3:0.30798999999999976,(14_0903_12_30cm_scaffold_962_14:0.004770000000000163,14_0929_12_40cm_scaffold_196_15:0.000270):0.23785999999999996):0.11703999999999981,((14_0919_02_20cm_scaffold_6_44:0.0,14_0929_02_20cm_scaffold_1983_10:0.0):0.04862000000000011,(14_0903_05_40cm_scaffold_4469_10:0.0105900000000001,14_0929_12_40cm_scaffold_12016_1:0.03506000000000009):0.03556999999999988):0.2446600000000001):0.42555999999999994):0.7094899999999997):0.12033000000000005,(14_0929_12_30cm_scaffold_20443_2:0.7679200000000002,((14_0903_13_20cm_scaffold_17705_11:0.0026999999999999247,14_0903_13_30cm_scaffold_314301_20:0.007989999999999942):0.9413300000000002,((14_0929_12_40cm_scaffold_31821_6:0.13276999999999983,(14_0903_13_30cm_scaffold_8215651_18:0.0023699999999999832,14_0927_09_40cm_scaffold_153_18:0.000260):0.20646999999999993):0.08979999999999988,(14_1009_02_40cm_scaffold_1132_20:0.24446000000000012,(14_0919_02_20cm_scaffold_3263_3:0.000270,(14_0903_02_30cm_scaffold_5650_12:0.006920000000000037,14_0927_02_20cm_scaffold_5957_2:0.0022999999999999687):0.0022700000000002163):0.20488000000000017):0.1516700000000002):0.92042):0.12745999999999968):0.17165000000000008):0.30166000000000004,(((14_1009_16_40cm_scaffold_75428_2:0.4242199999999996,((14_1009_09_40cm_scaffold_31273_5:0.40557,14_1009_16_30cm_scaffold_67168_6:0.25832999999999995):0.5148199999999998,((14_0903_13_30cm_scaffold_13142568_4:0.003249999999999975,14_1009_16_40cm_scaffold_10962_21:0.000260):0.29246000000000016,(14_1009_13_30cm_scaffold_37893_1:0.000280,(14_0903_13_30cm_scaffold_2608328_1:0.000260,14_1009_13_40cm_scaffold_4138_3:0.008480000000000043):0.004210000000000047):0.26681):0.4056899999999999):0.25950000000000006):0.2617600000000002,(((14_0903_13_30cm_scaffold_1523816_5:0.16993999999999998,14_1009_16_40cm_scaffold_73439_9:0.12481000000000009):0.4379200000000001,((14_1009_16_30cm_scaffold_19159_12:0.25912999999999986,14_1009_16_40cm_scaffold_48872_3:0.2999900000000002):0.11949999999999994,(14_1009_13_30cm_scaffold_12327_6:0.0040300000000002,(14_0903_13_30cm_scaffold_787515_5:0.0,14_1009_13_40cm_scaffold_4826_5:0.0):0.002990000000000048):0.21772999999999998):0.2638099999999999):0.19401000000000002,((14_0903_13_30cm_scaffold_429497_9:0.28462999999999994,14_1009_16_40cm_scaffold_13115_8:0.26051):0.38429,((14_1009_16_40cm_scaffold_288682_3:0.5886499999999999,(14_1009_16_30cm_scaffold_18038_2:0.3899300000000001,(14_1009_16_40cm_scaffold_135280_6:0.34059000000000017,(14_0903_13_30cm_scaffold_6074787_9:0.06433,14_1009_16_40cm_scaffold_63200_1:0.07079000000000013):0.37681999999999993):0.10448000000000013):0.14586999999999994):0.12721000000000027,((14_0903_13_30cm_scaffold_3246534_3:0.0041199999999999015,(14_1009_13_30cm_scaffold_15079_2:0.010320000000000107,14_1009_13_40cm_scaffold_22574_3:0.006889999999999841):0.006170000000000009):0.7248100000000002,((14_0903_13_30cm_scaffold_7576990_3:0.5722499999999999,14_1009_16_30cm_scaffold_26534_12:0.3086199999999999):0.1005600000000002,(14_0929_02_30cm_scaffold_11383_1:0.6984300000000001,(14_1009_16_40cm_scaffold_36743_4:0.6173899999999999,((14_0929_12_30cm_scaffold_9833_6:0.2463099999999998,(14_0903_13_30cm_scaffold_3549311_13:0.000260,14_1009_16_40cm_scaffold_42673_13:0.003410000000000135):0.43808999999999987):0.1564399999999999,((14_1009_16_30cm_scaffold_97321_3:0.016469999999999985,14_1009_16_40cm_scaffold_23033_1:0.000670):0.22336,(14_1009_16_20cm_scaffold_1718_10:0.12612999999999985,(14_1009_12_40cm_scaffold_9605_11:0.01695000000000002,(14_0903_12_20cm_scaffold_28414_2:0.0034200000000002007,(14_0919_05_20cm_scaffold_3444_13:0.0,14_0929_05_20cm_scaffold_545_30:0.0,14_0929_05_30cm_scaffold_501_3:0.0,14_1009_05_20cm_scaffold_4_73:0.0):0.0034399999999998876):0.0036999999999998145):0.029329999999999856):0.18195000000000006):0.06855000000000011):0.3840300000000001):0.07566000000000006):0.024030000000000218):0.2181700000000002):0.0679000000000003):0.07773999999999948):0.1659900000000003):0.0706199999999999):0.0958600000000005,((14_0903_13_30cm_scaffold_3116574_5:0.85819,(14_1009_16_30cm_scaffold_153041_2:0.000310,14_1009_16_40cm_scaffold_125259_4:0.0033199999999999896):0.43108000000000013):0.3143100000000003,((((14_0903_13_30cm_scaffold_4912364_4:0.000260,(14_0929_02_40cm_scaffold_1750_6:0.00926999999999989,14_1009_02_40cm_scaffold_4601_21:0.000270):0.004890000000000061):0.1533199999999999,(14_1009_16_40cm_scaffold_23027_9:0.2035499999999999,(14_1009_12_40cm_scaffold_5934_12:0.008919999999999817,((14_0903_12_20cm_scaffold_7812_8:0.047029999999999905,14_0929_05_20cm_scaffold_663_21:0.24569000000000019):0.07493000000000016,(14_0929_05_30cm_scaffold_1543_8:0.000260,(14_0919_05_20cm_scaffold_11739_4:0.0,14_1009_05_20cm_scaffold_38_128:0.0):0.0031200000000000117):0.003169999999999895):0.000280):0.15588999999999986):0.060470000000000024):0.3705400000000001,((14_0929_02_30cm_scaffold_17172_8:0.1961900000000001,14_1009_16_30cm_scaffold_124201_2:0.13343000000000016):0.4929000000000001,(((14_1009_16_30cm_scaffold_14223_12:0.19731999999999994,14_1009_16_40cm_scaffold_40677_5:0.13323000000000018):0.48553999999999986,(14_1009_05_40cm_scaffold_226_3:0.22167000000000003,(14_1009_13_30cm_scaffold_52375_e_555_1:0.09547000000000017,(14_1009_13_30cm_scaffold_14140_e_1991_4:0.06214999999999993,(14_0903_13_30cm_scaffold_4827591_15:0.011309999999999931,14_1009_16_30cm_scaffold_3078_1:0.000290):0.0466899999999999):0.057110000000000216):0.08938999999999986):0.2536200000000002):0.04963000000000006,((14_0903_13_30cm_scaffold_1090342_26:0.03204999999999991,14_0929_12_30cm_scaffold_43229_2:0.03932000000000002):0.3273999999999999,((14_0929_02_30cm_scaffold_62490_4:0.1911100000000001,(14_0929_02_30cm_scaffold_62490_3:0.05127000000000015,14_1009_16_40cm_scaffold_5880_4:0.02059999999999995):0.009110000000000174):0.061960000000000015,(14_1009_16_40cm_scaffold_39258_12:0.18986999999999998,(14_1009_16_30cm_scaffold_16235_7:0.16477999999999993,((14_0903_13_30cm_scaffold_765280_8:0.000310,14_1009_16_30cm_scaffold_852_21:0.006460000000000132):0.05862999999999996,(14_1009_09_30cm_scaffold_4699_7:0.006540000000000212,(14_1009_09_40cm_scaffold_4871_4:0.0,14_1009_12_40cm_scaffold_11447_8:0.0):0.003390000000000004):0.03954000000000013):0.10550000000000015):0.043460000000000054):0.028360000000000163):0.1221899999999998):0.14726000000000017):0.10621999999999998):0.02923000000000009):0.10421000000000014,(14_1009_16_40cm_scaffold_7043_5:0.4978699999999998,(((14_0903_13_30cm_scaffold_1770208_18:0.52372,(14_1009_16_40cm_scaffold_129255_3:0.4929199999999998,14_0903_13_30cm_scaffold_3271635_2:0.4575499999999999):0.060109999999999886):0.03794999999999993,(14_1009_16_40cm_scaffold_123663_3:0.14293000000000022,(14_1009_16_30cm_scaffold_113811_2:0.13339999999999996,(14_1009_09_40cm_scaffold_23738_2:0.09355000000000002,(14_0903_13_30cm_scaffold_2800881_25:0.000260,14_1009_16_30cm_scaffold_2415_21:0.0032000000000000917):0.08138999999999985):0.05026000000000019):0.07640000000000002):0.21476000000000006):0.07398000000000016,((14_1009_16_30cm_scaffold_203559_3:0.31137000000000015,((14_0903_13_30cm_scaffold_3948179_5:0.000270,14_1009_09_20cm_scaffold_13642_4:0.0032800000000001717):0.17157,(14_0903_13_30cm_scaffold_3948179_8:0.000280,14_1009_09_20cm_scaffold_13642_6:0.000260):0.16164999999999985):0.2574900000000002):0.1501999999999999,(((14_0903_13_30cm_scaffold_467556_7:0.00566000000000022,14_1009_16_40cm_scaffold_390645_1:0.01006000000000018):0.2153900000000002,(14_0903_13_30cm_scaffold_467556_3:0.01026999999999978,14_1009_16_40cm_scaffold_14705_28:0.004630000000000134):0.2319399999999998):0.1309800000000001,(14_1009_16_40cm_scaffold_22475_11:0.43927000000000005,((14_1009_02_40cm_scaffold_14042_7:0.000270,(14_0903_13_30cm_scaffold_1827044_5:0.00774000000000008,14_0929_02_40cm_scaffold_428_8:0.0015700000000000713):0.009090000000000042):0.42375000000000007,(14_1009_16_30cm_scaffold_176772_3:0.4416899999999999,(14_0903_13_30cm_scaffold_11858285_4:0.16125999999999996,(14_1009_16_40cm_scaffold_39375_5:0.13961999999999986,((14_1009_02_40cm_scaffold_11650_e_210_7:0.0030999999999998806,(14_0903_13_30cm_scaffold_2635032_3:0.0,14_0929_02_40cm_scaffold_674_31:0.0):0.000260):0.07167000000000012,((14_1009_12_40cm_scaffold_5042_19:0.018600000000000172,14_0903_12_20cm_scaffold_47430_6:0.000260):0.008970000000000145,(14_0919_05_20cm_scaffold_17385_7:0.003190000000000026,(14_0929_05_20cm_scaffold_818_17:0.0,14_0929_05_30cm_scaffold_8534_11:0.0,14_1009_05_20cm_scaffold_108_36:0.0):0.000270):0.000280):0.1717599999999999):0.0978699999999999):0.032729999999999926):0.09123999999999999):0.10426000000000002):0.08253999999999984):0.06166999999999989):0.0849000000000002):0.1515900000000001):0.15084000000000009):0.11248000000000014):0.20601000000000003):0.47311000000000014):0.11562999999999946):0.20099,(((14_1009_16_40cm_scaffold_95293_6:0.41205000000000025,(14_0903_13_30cm_scaffold_3963108_1:0.16525999999999996,14_1009_16_40cm_scaffold_119338_1:0.1817899999999999):0.1984300000000001):0.6287400000000001,((14_1009_16_30cm_scaffold_104303_4:0.08103000000000016,14_1009_16_40cm_scaffold_287226_1:0.15885999999999978):0.4855400000000003,(14_1009_16_40cm_scaffold_180415_2:0.40623999999999993,((14_1009_09_40cm_scaffold_44253_1:0.26774999999999993,(14_1009_16_30cm_scaffold_180849_3:0.16853000000000007,14_1009_16_40cm_scaffold_87791_16:0.20856999999999992):0.058499999999999996):0.26008999999999993,((14_0903_13_30cm_scaffold_6713_4:0.000300,(14_0929_02_40cm_scaffold_1792_1:0.000260,14_1009_02_40cm_scaffold_2265_34:0.0014699999999998603):0.000490):0.19464999999999977,(14_0903_12_20cm_scaffold_20771_e_233_1:0.011330000000000062,(14_0919_05_20cm_scaffold_5758_8:0.007099999999999884,(14_0929_05_20cm_scaffold_1490_12:0.0,14_0929_05_30cm_scaffold_1408_11:0.0,14_1009_05_20cm_scaffold_47_43:0.0):0.000280):0.024469999999999992):0.25014000000000003):0.1477599999999999):0.08983000000000008):0.4373400000000003):0.34506999999999977):0.12577999999999978,((14_1009_13_40cm_scaffold_1236_5:0.04490000000000016,(14_0903_13_30cm_scaffold_634205_1:0.009570000000000078,14_1009_13_30cm_scaffold_7267_3:0.000280):0.04007000000000005):0.9475600000000002,((((14_1009_16_40cm_scaffold_36112_3:0.36829,14_1009_16_40cm_scaffold_27940_5:0.38788):0.2725599999999999,((14_0903_13_30cm_scaffold_4625022_2:0.0049000000000001265,14_1009_02_40cm_scaffold_2807_10:0.0052400000000001334):0.16605999999999987,(14_1009_16_40cm_scaffold_8812_11:0.10331000000000001,14_1009_16_20cm_scaffold_6953_3:0.25807):0.09407999999999994):0.97763):0.25462000000000007,(((14_1009_12_20cm_scaffold_1877_2:0.28523999999999994,(14_0903_12_30cm_scaffold_7546_5:0.19049000000000005,14_0903_13_30cm_scaffold_3691380_67:0.2083400000000002):0.06474000000000002):0.31492999999999993,((((14_0903_13_40cm_scaffold_25517_4:0.0030199999999998006,14_0919_02_20cm_scaffold_22658_2:0.023130000000000095):0.03293999999999997,(14_0929_12_30cm_scaffold_778_6:0.000270,(14_1009_05_30cm_scaffold_1399_27:0.009759999999999991,(14_0929_09_30cm_scaffold_1850_7:0.0,14_0929_09_40cm_scaffold_2567_7:0.0):0.000270):0.0032000000000000917):0.020070000000000032):0.36212,(14_0903_13_30cm_scaffold_3408850_2:0.1806000000000001,((14_0927_05_20cm_scaffold_8232_6:0.19201999999999986,14_0927_12_20cm_scaffold_144_39:0.19438000000000022):0.04041000000000006,(14_0919_09_20cm_scaffold_450_18:0.10910999999999982,(14_0903_09_30cm_scaffold_1_57:0.0,14_0929_05_40cm_scaffold_9225_7:0.0):0.08621999999999996):0.06257000000000001):0.08119999999999994):0.14480000000000004):0.04129000000000005,(14_1009_16_40cm_scaffold_97534_8:0.09161999999999981,((14_0927_09_20cm_scaffold_1471_5:0.26471,(14_1009_16_30cm_scaffold_35186_11:0.4039100000000002,(14_0903_13_30cm_scaffold_1787314_4:0.0044599999999999085,(14_1009_02_40cm_scaffold_30572_4:0.20974000000000004,14_0929_02_40cm_scaffold_5309_7:0.000260):0.0022199999999998887):0.19177):0.0639599999999998):0.04208999999999996,((14_0903_13_30cm_scaffold_5056246_3:0.012039999999999829,14_1009_16_40cm_scaffold_138278_2:0.014679999999999804):0.2838600000000002,(14_0919_05_20cm_scaffold_3274_17:0.0,14_0929_05_20cm_scaffold_201_24:0.0,14_0929_05_30cm_scaffold_735_18:0.0,14_1009_05_20cm_scaffold_0_129:0.0):0.3766599999999998):0.08734999999999982):0.05901999999999985):0.11685999999999996):0.23389000000000015):0.43384,((14_0903_13_30cm_scaffold_8913217_3:0.79175,((14_1009_16_30cm_scaffold_120027_6:0.03925000000000001,(14_1009_05_30cm_scaffold_18397_3:0.000270,14_1009_13_30cm_scaffold_110678_3:0.01684999999999981):0.013269999999999893):0.30715000000000003,(((14_0903_13_30cm_scaffold_6150583_2:0.2949100000000002,14_0903_13_30cm_scaffold_685750_7:0.1966800000000002):0.06264000000000003,((14_0903_09_30cm_scaffold_94_33:0.0,14_0929_05_40cm_scaffold_14095_4:0.0):0.15869,(14_0927_12_20cm_scaffold_994_13:0.17862,(14_0919_09_20cm_scaffold_851_8:0.22436999999999996,(14_0929_02_30cm_scaffold_2856_3:0.11856,(14_0903_13_30cm_scaffold_6734798_1:0.06564000000000014,14_0927_05_20cm_scaffold_484_16:0.14970000000000017):0.059109999999999996):0.0735800000000002):0.0346700000000002):0.07403000000000004):0.07107999999999981):0.046940000000000204,((14_0903_13_20cm_scaffold_843_44:0.000260,(14_0903_05_30cm_scaffold_397_83:0.000310,14_1009_09_40cm_scaffold_698_14:0.0093700000000001):0.0031200000000000117):0.16103000000000023,((14_0903_13_20cm_scaffold_1852_27:0.05553000000000008,14_1009_05_40cm_scaffold_0_286:0.1659299999999999):0.041910000000000114,(14_0919_02_20cm_scaffold_44700_1:0.022609999999999797,(14_1009_05_30cm_scaffold_8467_6:0.0035199999999999676,(14_0903_13_40cm_scaffold_5713_8:0.0,14_0929_09_30cm_scaffold_170_31:0.0,14_0929_09_40cm_scaffold_9624_6:0.0,14_0929_12_30cm_scaffold_1912_12:0.0):0.000270):0.015859999999999985):0.06463999999999981):0.050759999999999916):0.0887699999999998):0.17176999999999998):0.18606999999999996):0.11473000000000022,(14_1009_16_30cm_scaffold_3625_16:0.33680999999999983,((14_0929_09_30cm_scaffold_3_75:0.0,14_0929_12_30cm_scaffold_252_5:0.0):0.73088,(('PQQ_ADH8_WP_011684813.1':0.39159999999999995,14_1009_16_40cm_scaffold_59777_4:0.3408199999999999):0.5367299999999999,(((14_0903_13_30cm_scaffold_2850802_3:0.006440000000000001,14_1009_16_40cm_scaffold_60531_3:0.000300):0.4690500000000002,((14_0927_09_20cm_scaffold_341_51:0.3895399999999998,14_1009_16_40cm_scaffold_91712_2:0.21719):0.24234,(14_1009_16_30cm_scaffold_80084_11:0.3123999999999998,(14_1009_13_30cm_scaffold_34245_2:0.004649999999999821,(14_0903_13_30cm_scaffold_13339888_2:0.002749999999999808,14_1009_13_40cm_scaffold_99518_2:0.1753499999999999):0.005959999999999965):0.4358200000000001):0.08876000000000017):0.1558799999999998):0.20181000000000004,(14_0903_13_30cm_scaffold_1080111_7:0.87358,(((((14_0903_13_30cm_scaffold_4163554_3:0.003829999999999778,14_1009_13_40cm_scaffold_7147_8:0.0026600000000001067):0.11498000000000008,(14_1009_16_40cm_scaffold_345286_1:0.12937999999999983,(14_0929_02_30cm_scaffold_23378_1:0.10754000000000019,14_1009_16_40cm_scaffold_13843_5:0.09804000000000013):0.0672299999999999):0.15302000000000016):0.25146000000000024,((14_1009_12_40cm_scaffold_131164_1:0.0188600000000001,14_0903_12_20cm_scaffold_10767_7:0.2177100000000003):0.1394300000000004,(14_1009_02_40cm_scaffold_17437_3:0.000290,(14_0903_13_30cm_scaffold_6855404_4:0.000300,14_0929_02_40cm_scaffold_2869_8:0.006560000000000343):0.0032599999999995966):0.0789200000000001):0.4677199999999999):0.07295000000000007,(((14_0903_13_30cm_scaffold_306988_23:0.17330999999999985,14_0927_12_40cm_scaffold_5983_4:0.1619600000000001):0.15417000000000014,(14_1009_16_40cm_scaffold_7522_14:0.11825999999999981,(14_1009_16_30cm_scaffold_41528_4:0.000260,14_1009_16_40cm_scaffold_13634_24:0.0033599999999998076):0.09584999999999999):0.1375700000000002):0.05018000000000011,((14_1009_16_30cm_scaffold_290943_2:0.0036399999999998656,14_1009_16_40cm_scaffold_24131_9:0.000270):0.18335999999999997,((14_1009_02_40cm_scaffold_7947_4:0.000310,(14_0903_13_30cm_scaffold_1071190_2:0.003149999999999764,14_0929_02_40cm_scaffold_6381_8:0.012719999999999843):0.0031100000000003902):0.28278000000000025,(14_1009_12_40cm_scaffold_7463_3:0.01501000000000019,(14_0903_12_20cm_scaffold_17915_2:0.0,14_0919_05_20cm_scaffold_1765_37:0.0,14_0929_05_20cm_scaffold_584_7:0.0,14_0929_05_30cm_scaffold_3699_19:0.0,14_1009_05_20cm_scaffold_47_21:0.0):0.000270):0.18934000000000006):0.06303999999999998):0.12519999999999998):0.2047699999999999):0.04762000000000022,(14_1009_16_40cm_scaffold_10418_22:0.4124599999999998,((((14_0903_05_40cm_scaffold_20328_3:0.011199999999999655,14_0903_13_40cm_scaffold_31097_3:0.016189999999999927):0.13032999999999983,(14_0903_12_20cm_scaffold_6718_1:0.08206000000000024,14_1009_02_40cm_scaffold_5919_23:0.05679000000000034):0.09084000000000003):0.0436399999999999,((14_1009_12_30cm_scaffold_420_24:0.0971700000000002,(14_0903_16_30cm_scaffold_7998_4:0.003090000000000259,14_1009_05_20cm_scaffold_2062_12:0.000240):0.06325000000000003):0.036739999999999995,(14_1009_09_30cm_scaffold_8787_4:0.08631999999999973,(14_1009_16_40cm_scaffold_46517_4:0.1134599999999999,(14_1009_05_30cm_scaffold_324_31:0.000260,14_1009_09_20cm_scaffold_1143_12:0.006219999999999892):0.08854000000000006):0.03979999999999961):0.023559999999999803):0.09053000000000022):0.4460099999999998,('PQQ_ADH8_WP_011683826.1':0.48271,(('PQQ_ADH8_WP_011687789.1':0.42638,(14_1009_16_40cm_scaffold_31648_3:0.9558799999999996,((14_0903_13_30cm_scaffold_1185623_5:0.32089000000000034,14_0927_09_20cm_scaffold_153_82:0.25929):0.12795999999999985,((14_0927_09_20cm_scaffold_246_e_80882_184:0.3307500000000001,14_1009_16_30cm_scaffold_179681_1:0.2859999999999996):0.2551399999999999,(14_0927_09_20cm_scaffold_97_80:0.33485999999999994,14_1009_16_30cm_scaffold_29727_7:0.4534200000000004):0.11955000000000027):0.10564000000000018):0.08516000000000012):0.0697599999999996):0.1474599999999997,((14_1009_16_30cm_scaffold_66294_3:0.31881000000000004,(14_0903_13_30cm_scaffold_5579093_3:0.0031400000000001427,14_1009_16_40cm_scaffold_22042_6:0.000260):0.2993300000000003):0.06414000000000009,(14_1009_16_40cm_scaffold_22758_4:0.40001,(14_1009_16_20cm_scaffold_9151_16:0.2811899999999996,((14_1009_16_20cm_scaffold_2329_8:0.3036399999999997,(14_1009_16_40cm_scaffold_24131_7:0.1419100000000002,(14_0903_13_30cm_scaffold_923190_1:0.000260,14_0929_02_40cm_scaffold_1309_64:0.000260):0.21854999999999958):0.06728999999999985):0.07911000000000001,(14_0903_12_20cm_scaffold_2110_8:0.0028800000000002157,((14_0919_05_20cm_scaffold_1765_29:0.0,14_0929_05_30cm_scaffold_1408_26:0.0):0.005700000000000038,(14_0929_05_20cm_scaffold_584_15:0.0028600000000000847,14_1009_05_20cm_scaffold_47_28:0.000260):0.000260):0.00279000000000007):0.25039000000000033):0.1937300000000004):0.1393500000000003):0.07523999999999997):0.045550000000000423):0.08525000000000027):0.11443999999999965):0.4527000000000001):0.1646399999999999):0.1704500000000002):0.13575999999999988):0.06475000000000009):0.10680000000000023):0.1012599999999999):0.12016999999999989):0.2227800000000002):0.95688):0.13006999999999946,((14_1009_16_40cm_scaffold_35664_6:0.60378,(14_0903_13_30cm_scaffold_1854362_7:0.054219999999999935,14_1009_16_40cm_scaffold_315220_1:0.06962000000000002):0.7627899999999999):0.1794500000000001,((((14_1009_16_40cm_scaffold_12554_5:0.007229999999999848,(14_0903_13_30cm_scaffold_618170_e_7582_91:0.0022099999999998232,14_0903_13_40cm_scaffold_13534_7:0.000260):0.000520):0.3542399999999999,(((14_0903_09_20cm_scaffold_224_e_208_13:0.0,14_0903_12_30cm_scaffold_768_26:0.0):0.28442999999999996,(14_0903_13_30cm_scaffold_1144635_41:0.23014,14_0903_13_30cm_scaffold_11616418_17:0.2244299999999999):0.09926000000000013):0.0389400000000002,((14_0903_13_20cm_scaffold_21202_2:0.23434,(14_0903_12_30cm_scaffold_3378_8:0.20164999999999988,14_1009_12_20cm_scaffold_41066_2:0.24456999999999995):0.18864999999999998):0.07360999999999995,((14_0903_13_20cm_scaffold_13585_4:0.035109999999999975,14_0903_16_20cm_scaffold_32034_1:0.000260):0.3097599999999998,(14_0929_05_20cm_scaffold_14331_5:0.3552400000000002,(14_0903_09_30cm_scaffold_115_15:0.11120000000000019,14_1009_13_20cm_scaffold_108_77:0.19688000000000017):0.13819999999999988):0.04728000000000021):0.02662999999999993):0.01797000000000004):0.08226999999999984):0.3121299999999998,(((14_1009_16_30cm_scaffold_12679_1:0.006909999999999972,14_1009_16_40cm_scaffold_44954_3:0.010079999999999867):0.44374,(14_0903_13_30cm_scaffold_1636162_1:0.46033999999999997,14_0903_16_40cm_scaffold_1659_e_205_11:0.1693500000000001):0.4426700000000001):0.06729999999999992,((14_0903_13_30cm_scaffold_1444298_10:0.41225999999999985,(14_0929_05_20cm_scaffold_86645_3:0.3583799999999999,14_1009_05_20cm_scaffold_3100_10:0.2697799999999999):0.06618000000000013):0.15576999999999996,((14_0903_13_30cm_scaffold_1144635_30:0.37412,(14_0903_13_30cm_scaffold_4157145_30:0.2850600000000001,(14_0903_13_30cm_scaffold_1243967_24:0.2923300000000002,14_1009_12_20cm_scaffold_3333_17:0.29935):0.044700000000000184):0.05934000000000017):0.06654999999999989,((14_1009_16_30cm_scaffold_3942_3:0.31209,(14_0903_09_30cm_scaffold_5406_2:0.1072700000000002,14_1009_13_20cm_scaffold_815_54:0.09507999999999983):0.15216999999999992):0.09974000000000016,(((14_0903_12_20cm_scaffold_8697_7:0.009009999999999962,(14_0903_13_30cm_scaffold_1149778_12:0.003210000000000157,14_0929_09_30cm_scaffold_439_5:0.009889999999999954):0.004189999999999916):0.26602999999999977,((14_0903_09_20cm_scaffold_68_18:0.008560000000000123,14_0903_12_30cm_scaffold_240_30:0.000280):0.43408999999999986,(14_1009_12_30cm_scaffold_4922_8:0.010400000000000187,14_1009_16_40cm_scaffold_9274_38:0.000260):0.2203599999999999):0.0626199999999999):0.09003000000000005,((14_0903_13_30cm_scaffold_3284236_13:0.2839299999999998,(14_0903_13_30cm_scaffold_1430964_3:0.13200000000000012,((14_0903_13_30cm_scaffold_387031_36:0.09994000000000014,14_0919_09_20cm_scaffold_329_15:0.10122000000000009):0.042219999999999924,(14_0927_12_20cm_scaffold_86_36:0.0797699999999999,(14_0903_09_30cm_scaffold_55_33:0.009869999999999823,14_0929_05_40cm_scaffold_1817_30:0.000280):0.07708000000000004):0.09477000000000002):0.08444999999999991):0.06495000000000006):0.16354999999999986,((14_0927_12_40cm_scaffold_733_10:0.0936300000000001,14_0929_02_30cm_scaffold_2874_e_14492_12:0.05114999999999981):0.1582699999999999,(14_0903_13_20cm_scaffold_55535_6:0.05851000000000006,((14_0903_05_30cm_scaffold_1357_8:0.0,14_0903_13_20cm_scaffold_1172_25:0.0,14_1009_09_40cm_scaffold_2547_15:0.0):0.14651000000000014,(14_0903_13_30cm_scaffold_3243935_14:0.035719999999999974,(14_0919_02_20cm_scaffold_12809_2:0.030909999999999993,(14_1009_05_30cm_scaffold_3948_7:0.000280,(14_0929_09_40cm_scaffold_42255_1:0.000260,(14_0929_09_30cm_scaffold_70_50:0.000270,(14_0903_13_40cm_scaffold_2660_9:0.0028000000000001357,14_0929_12_30cm_scaffold_53376_4:0.000260):0.000680):0.003029999999999866):0.000480):0.01833000000000018):0.07318999999999987):0.020970000000000155):0.034440000000000026):0.04248999999999992):0.1532):0.14955000000000007):0.12654999999999994):0.07194000000000011):0.07120000000000015):0.25592000000000015):0.06152999999999986):0.5160800000000001,((14_1009_16_40cm_scaffold_44918_10:1.41866,((14_1009_16_40cm_scaffold_59564_2:0.34033000000000024,((14_0903_13_30cm_scaffold_10838969_2:0.19937000000000005,14_0927_12_40cm_scaffold_13106_10:0.23790999999999984):0.17825999999999986,(14_1009_16_40cm_scaffold_108684_3:0.13762000000000008,(14_1009_16_30cm_scaffold_31768_10:0.0046200000000000685,14_1009_16_40cm_scaffold_2062_8:0.000310):0.12317):0.18775999999999993):0.09889999999999999):0.11601000000000017,((14_1009_16_40cm_scaffold_15230_7:0.5628299999999999,(14_0929_02_30cm_scaffold_14945_1:0.0937199999999998,14_1009_16_40cm_scaffold_60073_5:0.09223999999999988):0.47784000000000004):0.10443999999999987,((14_1009_16_30cm_scaffold_41653_8:0.2258300000000002,((14_1009_16_20cm_scaffold_11971_5:0.28961999999999977,(14_0903_12_20cm_scaffold_5006_7:0.005920000000000147,(14_0929_05_30cm_scaffold_833_2:0.000260,(14_0929_05_20cm_scaffold_179_39:0.0,14_1009_05_20cm_scaffold_12_77:0.0):0.0026199999999998447):0.007060000000000066):0.17406999999999995):0.03432000000000013,(14_1009_16_40cm_scaffold_6482_13:0.3120599999999998,((14_1009_16_30cm_scaffold_82428_4:0.05204999999999993,14_1009_16_40cm_scaffold_34160_5:0.01731999999999978):0.07930999999999999,(14_0903_13_30cm_scaffold_3206074_13:0.000300,(14_0929_02_40cm_scaffold_2722_4:0.0,14_1009_02_40cm_scaffold_1593_9:0.0):0.0024500000000000632):0.13836000000000004):0.055299999999999905):0.030650000000000066):0.06348999999999982):0.27608999999999995,('PQQ_ADH8_WP_011687101.1':0.3713899999999999,((14_0903_13_40cm_scaffold_15778_e_1726_3:0.002949999999999786,(14_1009_05_30cm_scaffold_9845_4:0.005939999999999834,(14_0929_09_40cm_scaffold_3090_17:0.008919999999999817,(14_0929_09_30cm_scaffold_704_4:0.0,14_0929_12_30cm_scaffold_3184_7:0.0):0.000270):0.0029599999999998516):0.000280):0.27529000000000003,((14_0903_13_30cm_scaffold_1180257_2:0.20162000000000013,14_0927_12_40cm_scaffold_14530_3:0.13673000000000002):0.28542000000000023,((14_1009_16_40cm_scaffold_16974_19:0.17166000000000015,(14_0927_09_20cm_scaffold_677_57:0.21631,14_1009_16_40cm_scaffold_10962_14:0.3395199999999998):0.06889000000000012):0.052369999999999806,((14_0927_12_20cm_scaffold_2526_6:0.32425000000000015,(14_0903_09_30cm_scaffold_105_13:0.0025100000000000122,14_0929_05_40cm_scaffold_9786_e_8952_4:0.11073000000000022):0.17706):0.04886999999999997,(14_0903_13_20cm_scaffold_2864_11:0.10551999999999984,(14_0903_13_20cm_scaffold_1664_5:0.000200,(14_0903_05_30cm_scaffold_679_50:0.000260,14_1009_09_40cm_scaffold_8730_10:0.044099999999999806):0.002569999999999961):0.11290999999999984):0.0729700000000002):0.0854499999999998):0.10111999999999988):0.054710000000000036):0.14024999999999999):0.2569300000000001):0.060470000000000024):0.09798000000000018):0.25947999999999993):0.13145000000000007,((((14_0903_13_30cm_scaffold_6513489_2:0.000280,14_1009_13_30cm_scaffold_20604_3:0.008010000000000073):0.3625400000000001,(14_1009_16_40cm_scaffold_55932_4:0.46534999999999993,(14_0903_13_30cm_scaffold_112413_3:0.1747399999999999,14_1009_16_40cm_scaffold_235594_2:0.22775999999999996):0.30241000000000007):0.08015000000000017):0.06700000000000017,(14_1009_16_30cm_scaffold_14400_25:0.3507600000000002,(14_0927_09_20cm_scaffold_153_3:0.41506,((14_1009_16_40cm_scaffold_28729_1:0.15957,(14_1009_02_40cm_scaffold_5034_9:0.000260,(14_0903_13_30cm_scaffold_3206074_6:0.000270,14_0929_02_40cm_scaffold_6596_9:0.2256800000000001):0.0046599999999998865):0.23326000000000002):0.05807999999999991,(14_1009_16_20cm_scaffold_23571_6:0.25746,(14_1009_12_40cm_scaffold_5025_7:0.01794999999999991,(14_0903_12_20cm_scaffold_7993_1:0.003690000000000193,(14_0929_05_30cm_scaffold_1560_8:0.000290,(14_0919_05_20cm_scaffold_5480_9:0.0,14_0929_05_20cm_scaffold_93_6:0.0,14_1009_05_20cm_scaffold_0_300:0.0):0.003229999999999844):0.020090000000000163):0.012070000000000025):0.13956999999999997):0.1987899999999998):0.1841499999999998):0.24221000000000004):0.13514999999999988):0.05669000000000013,(14_0903_13_30cm_scaffold_2620282_2:0.49987000000000004,((14_0903_13_30cm_scaffold_173594_9:0.051810000000000134,14_1009_16_40cm_scaffold_92074_1:0.15417000000000014):0.8004500000000001,(('PQQ_ADH8_WP_011686716.1':0.37658999999999976,(14_0927_09_20cm_scaffold_482_18:0.09194000000000013,14_1009_16_40cm_scaffold_27887_4:0.07885000000000009):0.4639199999999999):0.49268,((14_1009_16_30cm_scaffold_32777_3:0.38492000000000015,14_1009_16_40cm_scaffold_30953_4:0.24034999999999984):0.1365099999999999,((14_1009_16_40cm_scaffold_111961_1:0.14118999999999993,(14_0903_13_30cm_scaffold_435358_2:0.00943000000000005,(14_1009_13_30cm_scaffold_27063_2:0.0038000000000000256,14_1009_13_40cm_scaffold_17966_6:0.005720000000000169):0.000300):0.11978):0.07501999999999986,(((14_1009_16_30cm_scaffold_23417_5:0.000270,(14_1009_05_30cm_scaffold_21903_2:0.009459999999999802,14_1009_16_40cm_scaffold_50391_13:0.00378999999999996):0.0018699999999998163):0.37516000000000016,((14_0903_13_30cm_scaffold_4844356_12:0.2850600000000001,14_1009_16_40cm_scaffold_99678_5:0.1894):0.06280999999999981,(14_0903_16_40cm_scaffold_2512_15:0.37544999999999984,(14_1009_05_30cm_scaffold_72119_1:0.3326199999999999,(14_0929_05_40cm_scaffold_21081_4:0.04253000000000018,(14_1009_16_30cm_scaffold_348531_2:0.0886499999999999,(14_1009_05_30cm_scaffold_71747_4:0.01432000000000011,14_1009_16_30cm_scaffold_72707_1:0.012620000000000076):0.05873999999999979):0.023210000000000175):0.13049):0.14511999999999992):0.030959999999999877):0.10584000000000016):0.03291000000000022,((14_0903_13_30cm_scaffold_1037436_4:0.20963999999999983,14_1009_16_30cm_scaffold_118387_3:0.3423799999999999):0.10537999999999981,((14_1009_09_40cm_scaffold_9871_2:0.0051800000000001845,(14_0903_05_30cm_scaffold_136_5:0.000260,14_0903_13_20cm_scaffold_455_26:0.0019399999999998307):0.006229999999999958):0.18787999999999982,((14_0903_13_30cm_scaffold_5073823_2:0.11777000000000015,14_0919_09_20cm_scaffold_903_4:0.19511000000000012):0.02032999999999996,(14_0903_09_30cm_scaffold_15_82:0.0870700000000002,(14_0929_02_30cm_scaffold_2874_e_14492_24:0.019569999999999865,(14_0903_13_40cm_scaffold_81419_2:0.00541999999999998,(14_1009_05_30cm_scaffold_8204_5:0.005739999999999856,(14_0929_09_30cm_scaffold_1172_15:0.0,14_0929_12_30cm_scaffold_2646_2:0.0):0.003909999999999858):0.02389000000000019):0.023950000000000138):0.05961000000000016):0.05091000000000001):0.12979999999999992):0.12618000000000018):0.10713000000000017):0.03954000000000013):0.10503000000000018):0.1608900000000002):0.22542000000000018):0.09480000000000022):0.21449000000000007):0.09269000000000016):0.31766000000000005):0.14305000000000012):0.14211999999999936):0.06981000000000037):0.15932999999999975):0.08858000000000033):0.06562000000000001):0.3693799999999996):0.09935000000000027):0.08183000000000007):0.21774999999999967):0.0861200000000002):0.08436000000000021)OROOT;
