# Supplementary material for: Mediterranean grassland soil C–N compound turnover is dependent on rainfall and depth, and is mediated by genomically divergent microorganisms
Source: Nat Microbiol. 2019 May 20;4(8):1356–67. doi: 10.1038/s41564-019-0449-y (PMC6784897; doi:10.1038/s41564-019-0449-y)
Supplement: Supplementary file 16 — Full CoxL carbon monoxide dehydrogenase-like protein tree. [file 41564_2019_449_MOESM16_ESM.txt]

#NEXUS
begin taxa;
	dimensions ntax=1944;
	taxlabels
	14_0903_02_20cm_scaffold_4255_2[&description="# 524 # 2923 # -1 # ;gc_cont=0.647"]
	14_0903_12_20cm_scaffold_13083_1[&description="# 16 # 2415 # -1 # ;gc_cont=0.647"]
	'ABC21767.1'[&description="xanthine dehydrogenase, molybdenum binding subunit apoprotein [Rhodospirillum rubrum ATCC 11170]"]
	'CBS89955.1'[&description="carbon-monoxide dehydrogenase large subunit (plasmid) [Azospirillum lipoferum 4B]"]
	'ACI98494.1'[&description="carbon monoxide dehydrogenase large chain [Rhodospirillum centenum SW]"]
	14_0903_12_30cm_scaffold_996_40[&description="# 34843 # 37182 # -1 # ;gc_cont=0.671"]
	14_0903_16_30cm_scaffold_40777_3[&description="# 1082 # 3352 # 1 # ;gc_cont=0.675"]
	14_0927_02_20cm_scaffold_57_24[&description="# 19420 # 21762 # -1 # ;gc_cont=0.676"]
	14_0903_13_30cm_scaffold_2283200_1[&description="# 2 # 2428 # 1 # ;gc_cont=0.681"]
	14_0903_12_30cm_scaffold_4555_8[&description="# 5902 # 8268 # 1 # ;gc_cont=0.653"]
	14_0929_12_40cm_scaffold_1844_10[&description="# 7271 # 9637 # 1 # ;gc_cont=0.651"]
	14_0919_02_20cm_scaffold_3_121[&description="# 120411 # 122777 # -1 # ;gc_cont=0.651"]
	14_0929_12_40cm_scaffold_12036_1[&description="# 3 # 2249 # 1 # ;gc_cont=0.650"]
	14_1009_16_40cm_scaffold_1641_13[&description="# 9711 # 12077 # -1 # ;gc_cont=0.649"]
	14_1009_09_30cm_scaffold_17893_10[&description="# 6385 # 8751 # 1 # ;gc_cont=0.651"]
	14_1009_12_40cm_scaffold_5056_22[&description="# 17619 # 19952 # -1 # ;gc_cont=0.658"]
	14_1009_16_40cm_scaffold_58285_3[&description="# 1274 # 3637 # 1 # ;gc_cont=0.661"]
	14_0903_13_30cm_scaffold_246151_3[&description="# 1156 # 3522 # -1 # ;gc_cont=0.641"]
	14_1009_12_20cm_scaffold_6521_4[&description="# 2690 # 5056 # -1 # ;gc_cont=0.648"]
	14_0903_13_30cm_scaffold_1653558_2[&description="# 201 # 2567 # -1 # ;gc_cont=0.648"]
	14_1009_16_40cm_scaffold_126547_2[&description="# 444 # 2780 # -1 # ;gc_cont=0.647"]
	14_0929_09_30cm_scaffold_13782_2[&description="# 338 # 2704 # 1 # ;gc_cont=0.649"]
	14_1009_13_30cm_scaffold_15957_5[&description="# 3470 # 5797 # 1 # ;gc_cont=0.651"]
	14_1009_16_30cm_scaffold_142172_6[&description="# 3830 # 6109 # 1 # ;gc_cont=0.656"]
	14_0903_13_30cm_scaffold_1277863_8[&description="# 7730 # 10096 # -1 # ;gc_cont=0.621"]
	14_1009_16_30cm_scaffold_2261_19[&description="# 18517 # 20883 # 1 # ;gc_cont=0.632"]
	'ABE42537.1'[&description="xanthine dehydrogenase, molybdenum binding subunit apoprotein [Polaromonas sp. JS666]"]
	'ADU99716.1'[&description="aldehyde oxidase and xanthine dehydrogenase molybdopterin binding protein [Alicycliphilus denitrificans BC]"]
	'ACD14794.1'[&description="aldehyde oxidase and xanthine dehydrogenase molybdopterin binding [Paraburkholderia phytofirmans PsJN]"]
	'BAL97261.1'[&description="carbon monoxide dehydrogenase large chain CoxL [Rubrivivax gelatinosus IL144]"]
	14_0903_13_20cm_scaffold_1061_41[&description="# 45537 # 47927 # 1 # ;gc_cont=0.693"]
	14_0903_13_30cm_scaffold_115800_15[&description="# 14818 # 17151 # 1 # ;gc_cont=0.693"]
	14_0903_02_30cm_scaffold_4699_7[&description="# 6401 # 8767 # -1 # ;gc_cont=0.630"]
	14_0927_05_20cm_scaffold_992_4[&description="# 2475 # 4841 # -1 # ;gc_cont=0.629"]
	14_0919_02_20cm_scaffold_5883_4[&description="# 1980 # 4346 # 1 # ;gc_cont=0.628"]
	14_0903_13_40cm_scaffold_4596_10[&description="# 7435 # 9801 # -1 # ;gc_cont=0.632"]
	14_0903_02_30cm_scaffold_14133_10[&description="# 7830 # 10196 # -1 # ;gc_cont=0.654"]
	14_0903_13_30cm_scaffold_7023833_42[&description="# 39994 # 42360 # 1 # ;gc_cont=0.653"]
	14_1009_16_30cm_scaffold_4204_10[&description="# 9941 # 12310 # -1 # ;gc_cont=0.668"]
	14_1009_16_40cm_scaffold_8727_3[&description="# 1239 # 3608 # -1 # ;gc_cont=0.666"]
	'ACL56740.1'[&description="aldehyde oxidase and xanthine dehydrogenase molybdopterin binding [Methylobacterium nodulans ORS 2060]"]
	'BAF88936.1'[&description="carbon-monoxide dehydrogenase large subunit [Azorhizobium caulinodans ORS 571]"]
	'ABS64568.1'[&description="aldehyde oxidase and xanthine dehydrogenase molybdopterin binding [Parvibaculum lavamentivorans DS-1]"]
	14_0903_16_20cm_scaffold_2614_3[&description="# 1743 # 4088 # 1 # ;gc_cont=0.618"]
	14_1009_13_20cm_scaffold_1212_6[&description="# 4761 # 7106 # -1 # ;gc_cont=0.620"]
	14_0919_09_20cm_scaffold_349_11[&description="# 9222 # 11570 # -1 # ;gc_cont=0.630"]
	14_0929_05_20cm_scaffold_3656_14[&description="# 12007 # 14355 # -1 # ;gc_cont=0.630"]
	14_0927_02_20cm_scaffold_37864_3[&description="# 1012 # 3186 # 1 # ;gc_cont=0.632"]
	14_1009_16_30cm_scaffold_49430_2[&description="# 262 # 2601 # 1 # ;gc_cont=0.628"]
	'ABD90051.1'[&description="xanthine dehydrogenase, molybdenum binding subunit apoprotein [Rhodopseudomonas palustris BisB18]"]
	'AEH88383.1'[&description="aldehyde oxidase and xanthine dehydrogenase molybdopterin binding protein [Mesorhizobium opportunistum WSM2075]"]
	'AEV35537.1'[&description="Carbon monoxide dehydrogenase large chain [Pseudovibrio sp. FO-BEG1]"]
	'ABA79038.1'[&description="Putative carbon monoxide dehydrogenase large chain [Rhodobacter sphaeroides 2.4.1]"]
	'ABF64498.1'[&description="xanthine dehydrogenase, molybdenum binding subunit apoprotein [Ruegeria sp. TM1040]"]
	14_0903_05_30cm_scaffold_3341_10[&description="# 7827 # 10226 # -1 # ;gc_cont=0.681"]
	14_0919_02_20cm_scaffold_732_13[&description="# 11966 # 14365 # -1 # ;gc_cont=0.681"]
	14_0929_02_40cm_scaffold_722_15[&description="# 14467 # 16866 # -1 # ;gc_cont=0.681"]
	14_0929_12_30cm_scaffold_3944_8[&description="# 6113 # 8512 # 1 # ;gc_cont=0.679"]
	14_1009_16_30cm_scaffold_29555_10[&description="# 7880 # 10279 # -1 # ;gc_cont=0.680"]
	14_0903_05_40cm_scaffold_316_69[&description="# 66398 # 68797 # 1 # ;gc_cont=0.687"]
	14_0929_05_30cm_scaffold_182_47[&description="# 45298 # 47697 # 1 # ;gc_cont=0.687"]
	14_1009_13_20cm_scaffold_25331_5[&description="# 2959 # 5358 # -1 # ;gc_cont=0.685"]
	14_1009_16_30cm_scaffold_179_13[&description="# 10748 # 13147 # -1 # ;gc_cont=0.676"]
	14_1009_16_40cm_scaffold_14920_6[&description="# 3355 # 5757 # 1 # ;gc_cont=0.675"]
	14_0903_09_40cm_scaffold_529_12[&description="# 11647 # 14046 # 1 # ;gc_cont=0.677"]
	14_0903_12_30cm_scaffold_448_21[&description="# 20052 # 22451 # 1 # ;gc_cont=0.675"]
	14_0927_05_40cm_scaffold_10153_5[&description="# 2913 # 5312 # 1 # ;gc_cont=0.686"]
	14_1009_13_40cm_scaffold_6478_11[&description="# 10941 # 13265 # -1 # ;gc_cont=0.689"]
	14_1009_16_40cm_scaffold_29_125[&description="# 116471 # 118870 # 1 # ;gc_cont=0.688"]
	14_0903_12_30cm_scaffold_45_25[&description="# 22588 # 24987 # 1 # ;gc_cont=0.678"]
	14_0919_02_20cm_scaffold_3029_16[&description="# 14138 # 16306 # -1 # ;gc_cont=0.671"]
	14_0929_05_40cm_scaffold_471_5[&description="# 2330 # 4729 # 1 # ;gc_cont=0.672"]
	14_1009_16_40cm_scaffold_39572_9[&description="# 8480 # 10879 # -1 # ;gc_cont=0.675"]
	14_0903_12_30cm_scaffold_8855_6[&description="# 3907 # 6270 # -1 # ;gc_cont=0.684"]
	14_0927_12_20cm_scaffold_2650_20[&description="# 15041 # 17398 # -1 # ;gc_cont=0.689"]
	14_1009_16_40cm_scaffold_221_109[&description="# 112609 # 114960 # -1 # ;gc_cont=0.689"]
	14_0903_16_30cm_scaffold_1462_3[&description="# 1152 # 3539 # -1 # ;gc_cont=0.684"]
	14_1009_13_20cm_scaffold_10937_2[&description="# 1023 # 3410 # -1 # ;gc_cont=0.683"]
	14_0919_02_20cm_scaffold_737_56[&description="# 44192 # 46558 # 1 # ;gc_cont=0.675"]
	14_0929_02_30cm_scaffold_10500_2[&description="# 530 # 2917 # -1 # ;gc_cont=0.688"]
	14_0929_12_40cm_scaffold_10447_3[&description="# 1954 # 4341 # 1 # ;gc_cont=0.688"]
	14_1009_09_40cm_scaffold_4473_14[&description="# 10488 # 12848 # -1 # ;gc_cont=0.673"]
	14_0903_13_30cm_scaffold_781611_3[&description="# 1293 # 3719 # 1 # ;gc_cont=0.673"]
	14_0903_16_30cm_scaffold_8938_4[&description="# 1754 # 4117 # -1 # ;gc_cont=0.687"]
	14_0927_12_20cm_scaffold_4985_3[&description="# 1541 # 3904 # -1 # ;gc_cont=0.702"]
	14_1009_09_30cm_scaffold_748_8[&description="# 6886 # 9246 # -1 # ;gc_cont=0.706"]
	14_1009_16_40cm_scaffold_3629_5[&description="# 3497 # 5857 # -1 # ;gc_cont=0.699"]
	14_1009_16_40cm_scaffold_174337_2[&description="# 343 # 2703 # 1 # ;gc_cont=0.687"]
	14_0927_02_20cm_scaffold_69_129[&description="# 141058 # 143403 # -1 # ;gc_cont=0.679"]
	14_1009_05_30cm_scaffold_853_29[&description="# 25850 # 28195 # 1 # ;gc_cont=0.679"]
	14_1009_09_20cm_scaffold_10619_2[&description="# 232 # 2577 # -1 # ;gc_cont=0.677"]
	14_1009_12_20cm_scaffold_14379_2[&description="# 400 # 2757 # 1 # ;gc_cont=0.670"]
	14_0927_12_20cm_scaffold_139_16[&description="# 15953 # 18304 # 1 # ;gc_cont=0.670"]
	'ABF46241.1'[&description="aldehyde oxidase and xanthine dehydrogenase, molybdopterin binding protein [Deinococcus geothermalis DSM 11300]"]
	'ADH64544.1'[&description="aldehyde oxidase and xanthine dehydrogenase molybdopterin binding protein [Meiothermus silvanus DSM 9946]"]
	'CCH02895.1'[&description="aldehyde oxidase and xanthine dehydrogenase molybdopterin binding protein [Fibrella aestuarina BUZ 2]"]
	14_0903_05_30cm_scaffold_2875_15[&description="# 15875 # 18214 # -1 # ;gc_cont=0.634"]
	14_0903_13_40cm_scaffold_17770_3[&description="# 1202 # 3541 # 1 # ;gc_cont=0.641"]
	14_1009_12_40cm_scaffold_523_26[&description="# 22856 # 25195 # -1 # ;gc_cont=0.638"]
	14_0929_02_40cm_scaffold_33675_1[&description="# 1 # 2115 # -1 # ;gc_cont=0.643"]
	'ACL50613.1'[&description="carbon-monoxide dehydrogenase large subunit [Aeropyrum pernix]"]
	14_0903_09_40cm_scaffold_5008_2[&description="# 525 # 2903 # 1 # ;gc_cont=0.675"]
	14_0919_02_20cm_scaffold_2_142[&description="# 169504 # 171876 # -1 # ;gc_cont=0.675"]
	14_0903_13_30cm_scaffold_945170_6[&description="# 3603 # 5957 # -1 # ;gc_cont=0.673"]
	14_0903_13_30cm_scaffold_3278186_1[&description="# 2 # 2170 # -1 # ;gc_cont=0.659"]
	14_0927_09_40cm_scaffold_102_12[&description="# 7598 # 9958 # -1 # ;gc_cont=0.664"]
	14_1009_02_40cm_scaffold_180_111[&description="# 106816 # 109170 # 1 # ;gc_cont=0.665"]
	14_1009_05_40cm_scaffold_22088_3[&description="# 1031 # 3385 # -1 # ;gc_cont=0.665"]
	14_0927_05_20cm_scaffold_265_23[&description="# 20987 # 23341 # -1 # ;gc_cont=0.671"]
	14_0903_16_30cm_scaffold_4001_3[&description="# 2068 # 4422 # 1 # ;gc_cont=0.687"]
	14_1009_05_20cm_scaffold_7460_9[&description="# 6893 # 9247 # -1 # ;gc_cont=0.687"]
	14_0927_02_20cm_scaffold_268_4[&description="# 3206 # 5599 # 1 # ;gc_cont=0.694"]
	14_0903_12_20cm_scaffold_4466_3[&description="# 3280 # 5655 # -1 # ;gc_cont=0.694"]
	14_0903_13_30cm_scaffold_309048_3[&description="# 2531 # 4912 # 1 # ;gc_cont=0.689"]
	14_0929_12_20cm_scaffold_8699_3[&description="# 1451 # 3583 # 1 # ;gc_cont=0.704"]
	14_1009_09_30cm_scaffold_4142_15[&description="# 12866 # 15238 # 1 # ;gc_cont=0.700"]
	'ADG07288.1'[&description="aldehyde oxidase and xanthine dehydrogenase molybdopterin binding protein [Kyrpidia tusciae DSM 2912]"]
	14_0927_09_20cm_scaffold_268_26[&description="# 34491 # 36896 # 1 # ;gc_cont=0.657"]
	14_1009_09_20cm_scaffold_9517_3[&description="# 1611 # 3977 # -1 # ;gc_cont=0.647"]
	14_1009_16_40cm_scaffold_12800_4[&description="# 3065 # 5419 # 1 # ;gc_cont=0.655"]
	14_1009_09_30cm_scaffold_16504_8[&description="# 3315 # 5672 # 1 # ;gc_cont=0.591"]
	14_1009_09_40cm_scaffold_8845_2[&description="# 798 # 3155 # 1 # ;gc_cont=0.592"]
	14_1009_12_40cm_scaffold_13439_8[&description="# 8071 # 10428 # -1 # ;gc_cont=0.592"]
	14_1009_16_30cm_scaffold_355_52[&description="# 49710 # 52067 # 1 # ;gc_cont=0.584"]
	14_0903_02_30cm_scaffold_4141_30[&description="# 27697 # 30099 # -1 # ;gc_cont=0.672"]
	14_1009_16_30cm_scaffold_10930_1[&description="# 40 # 2442 # -1 # ;gc_cont=0.661"]
	14_1009_16_30cm_scaffold_40491_13[&description="# 11562 # 13979 # 1 # ;gc_cont=0.681"]
	14_1009_16_30cm_scaffold_37796_11[&description="# 8179 # 10548 # 1 # ;gc_cont=0.700"]
	14_1009_16_40cm_scaffold_36313_8[&description="# 4859 # 7249 # -1 # ;gc_cont=0.697"]
	'ABY36652.1'[&description="aldehyde oxidase and xanthine dehydrogenase molybdopterin binding [Chloroflexus aurantiacus J-10-fl]"]
	'ACZ43132.1'[&description="aldehyde oxidase and xanthine dehydrogenase molybdopterin binding protein [Thermobaculum terrenum ATCC BAA-798]"]
	14_0903_05_30cm_scaffold_1282_8[&description="# 8525 # 10855 # 1 # ;gc_cont=0.716"]
	14_0919_02_20cm_scaffold_635_41[&description="# 38652 # 40982 # -1 # ;gc_cont=0.715"]
	14_0929_02_40cm_scaffold_82_47[&description="# 48546 # 50876 # 1 # ;gc_cont=0.715"]
	14_0929_12_30cm_scaffold_4853_10[&description="# 7135 # 9669 # -1 # ;gc_cont=0.716"]
	14_0903_16_30cm_scaffold_1052_9[&description="# 9297 # 11621 # 1 # ;gc_cont=0.711"]
	14_1009_16_30cm_scaffold_5519_e_274_3[&description="# 4060 # 6384 # 1 # ;gc_cont=0.718"]
	14_0927_12_20cm_scaffold_1591_14[&description="# 11847 # 14156 # -1 # ;gc_cont=0.723"]
	14_1009_16_40cm_scaffold_20176_6[&description="# 2810 # 5143 # -1 # ;gc_cont=0.723"]
	14_0903_12_30cm_scaffold_3384_7[&description="# 8185 # 10503 # -1 # ;gc_cont=0.724"]
	14_1009_09_30cm_scaffold_1818_6[&description="# 4483 # 6801 # 1 # ;gc_cont=0.721"]
	14_0903_05_40cm_scaffold_935_51[&description="# 48982 # 51276 # 1 # ;gc_cont=0.705"]
	14_0929_05_30cm_scaffold_46068_1[&description="# 3 # 2294 # -1 # ;gc_cont=0.704"]
	14_1009_13_20cm_scaffold_5813_2[&description="# 688 # 3138 # 1 # ;gc_cont=0.705"]
	14_1009_13_30cm_scaffold_258_65[&description="# 59600 # 61894 # -1 # ;gc_cont=0.703"]
	14_1009_16_40cm_scaffold_225_12[&description="# 8748 # 11042 # 1 # ;gc_cont=0.704"]
	14_0903_09_40cm_scaffold_1058_14[&description="# 11364 # 13661 # -1 # ;gc_cont=0.699"]
	14_0903_12_30cm_scaffold_854_19[&description="# 15783 # 18080 # 1 # ;gc_cont=0.700"]
	14_1009_16_30cm_scaffold_208_12[&description="# 9012 # 11309 # -1 # ;gc_cont=0.710"]
	14_1009_16_40cm_scaffold_57_117[&description="# 118432 # 120729 # 1 # ;gc_cont=0.706"]
	14_1009_16_40cm_scaffold_2_129[&description="# 139434 # 141731 # -1 # ;gc_cont=0.703"]
	14_0903_16_40cm_scaffold_753_7[&description="# 5361 # 7691 # 1 # ;gc_cont=0.710"]
	14_1009_13_40cm_scaffold_2540_29[&description="# 24109 # 26406 # -1 # ;gc_cont=0.704"]
	14_0919_02_20cm_scaffold_1029_28[&description="# 24052 # 26394 # 1 # ;gc_cont=0.701"]
	14_1009_16_20cm_scaffold_1401_30[&description="# 26249 # 28591 # -1 # ;gc_cont=0.700"]
	14_0929_02_30cm_scaffold_496_25[&description="# 19965 # 22289 # 1 # ;gc_cont=0.708"]
	14_0929_12_40cm_scaffold_740_11[&description="# 6850 # 9174 # 1 # ;gc_cont=0.709"]
	14_0929_05_30cm_scaffold_9935_2[&description="# 112 # 2439 # -1 # ;gc_cont=0.699"]
	14_1009_09_40cm_scaffold_1506_11[&description="# 10239 # 12566 # 1 # ;gc_cont=0.698"]
	14_1009_16_40cm_scaffold_42076_2[&description="# 616 # 3003 # -1 # ;gc_cont=0.704"]
	14_0903_12_30cm_scaffold_248_e_256_103[&description="# 98556 # 100868 # -1 # ;gc_cont=0.712"]
	14_0919_02_20cm_scaffold_5594_4[&description="# 4284 # 6596 # -1 # ;gc_cont=0.709"]
	14_0929_05_40cm_scaffold_1048_e_603_5[&description="# 1806 # 4118 # 1 # ;gc_cont=0.709"]
	14_1009_16_40cm_scaffold_12207_8[&description="# 7000 # 9312 # -1 # ;gc_cont=0.707"]
	14_1009_16_40cm_scaffold_8129_2[&description="# 596 # 2929 # -1 # ;gc_cont=0.727"]
	14_1009_16_30cm_scaffold_199730_1[&description="# 2 # 2317 # -1 # ;gc_cont=0.735"]
	14_1009_16_40cm_scaffold_15890_8[&description="# 7504 # 9828 # -1 # ;gc_cont=0.709"]
	14_0903_13_30cm_scaffold_2151066_10[&description="# 11363 # 13732 # 1 # ;gc_cont=0.662"]
	14_0927_02_20cm_scaffold_36_34[&description="# 26171 # 28528 # 1 # ;gc_cont=0.665"]
	14_1009_16_20cm_scaffold_3812_e_8722_2[&description="# 601 # 2865 # 1 # ;gc_cont=0.664"]
	14_0927_12_20cm_scaffold_3827_12[&description="# 7687 # 10044 # 1 # ;gc_cont=0.666"]
	14_1009_12_30cm_scaffold_2663_8[&description="# 4709 # 7066 # 1 # ;gc_cont=0.669"]
	14_1009_16_30cm_scaffold_39903_7[&description="# 2827 # 5184 # 1 # ;gc_cont=0.671"]
	14_0929_05_40cm_scaffold_5461_8[&description="# 4410 # 6767 # -1 # ;gc_cont=0.663"]
	14_1009_12_30cm_scaffold_2439_22[&description="# 15764 # 18124 # -1 # ;gc_cont=0.668"]
	14_1009_13_30cm_scaffold_58_17[&description="# 14296 # 16656 # 1 # ;gc_cont=0.670"]
	14_1009_16_40cm_scaffold_3386_19[&description="# 19949 # 22306 # 1 # ;gc_cont=0.670"]
	14_0903_05_20cm_scaffold_115_27[&description="# 30319 # 32649 # 1 # ;gc_cont=0.529"]
	14_0903_12_20cm_scaffold_11747_8[&description="# 6281 # 8614 # 1 # ;gc_cont=0.549"]
	14_0927_05_20cm_scaffold_6352_4[&description="# 3660 # 5993 # -1 # ;gc_cont=0.554"]
	14_1009_12_20cm_scaffold_5893_6[&description="# 3695 # 6028 # 1 # ;gc_cont=0.551"]
	14_0903_12_40cm_200_scaffold_6355_3[&description="# 2474 # 4807 # -1 # ;gc_cont=0.532"]
	14_0919_12_20cm_scaffold_19108_1[&description="# 61 # 2349 # 1 # ;gc_cont=0.550"]
	14_1009_12_20cm_scaffold_35551_1[&description="# 3 # 2114 # 1 # ;gc_cont=0.566"]
	14_1009_02_40cm_scaffold_874_23[&description="# 20458 # 22791 # 1 # ;gc_cont=0.529"]
	14_0903_09_20cm_scaffold_1514_21[&description="# 19626 # 22025 # 1 # ;gc_cont=0.597"]
	14_0903_12_30cm_scaffold_65_112[&description="# 102751 # 105207 # -1 # ;gc_cont=0.596"]
	14_0903_13_30cm_scaffold_5201874_4[&description="# 3156 # 5465 # 1 # ;gc_cont=0.583"]
	14_0929_09_30cm_scaffold_103_114[&description="# 113950 # 116421 # -1 # ;gc_cont=0.580"]
	14_1009_16_30cm_scaffold_5250_3[&description="# 1527 # 3998 # 1 # ;gc_cont=0.593"]
	14_1009_12_20cm_scaffold_11240_2[&description="# 456 # 2921 # -1 # ;gc_cont=0.589"]
	14_0903_12_30cm_scaffold_39631_2[&description="# 379 # 2775 # -1 # ;gc_cont=0.579"]
	14_1009_16_40cm_scaffold_11369_14[&description="# 9012 # 11459 # 1 # ;gc_cont=0.581"]
	14_1009_13_20cm_scaffold_4814_21[&description="# 14989 # 17421 # 1 # ;gc_cont=0.570"]
	14_1009_16_30cm_scaffold_6407_14[&description="# 16708 # 19149 # 1 # ;gc_cont=0.573"]
	14_0903_12_30cm_scaffold_7211_9[&description="# 5869 # 8259 # -1 # ;gc_cont=0.559"]
	14_1009_16_30cm_scaffold_11654_7[&description="# 5410 # 7800 # -1 # ;gc_cont=0.554"]
	14_1009_16_40cm_scaffold_57164_6[&description="# 3809 # 6199 # 1 # ;gc_cont=0.589"]
	14_0927_12_20cm_scaffold_554_14[&description="# 10285 # 12684 # 1 # ;gc_cont=0.557"]
	14_0903_12_40cm_200_scaffold_93_27[&description="# 34213 # 36654 # 1 # ;gc_cont=0.656"]
	14_0903_12_40cm_200_scaffold_543_6[&description="# 4209 # 6617 # -1 # ;gc_cont=0.563"]
	14_0903_13_30cm_scaffold_307154_3[&description="# 1512 # 3926 # -1 # ;gc_cont=0.578"]
	14_0929_09_20cm_scaffold_3_32[&description="# 40460 # 42769 # 1 # ;gc_cont=0.589"]
	14_0903_12_40cm_200_scaffold_179_43[&description="# 50610 # 53027 # 1 # ;gc_cont=0.589"]
	14_1009_09_30cm_scaffold_162_37[&description="# 39944 # 42277 # 1 # ;gc_cont=0.578"]
	14_1009_16_40cm_scaffold_40216_2[&description="# 218 # 2566 # 1 # ;gc_cont=0.581"]
	14_0903_13_30cm_scaffold_3279901_12[&description="# 8423 # 10756 # -1 # ;gc_cont=0.601"]
	14_0929_12_30cm_scaffold_14142_16[&description="# 11181 # 13514 # 1 # ;gc_cont=0.608"]
	14_0927_12_40cm_scaffold_591_12[&description="# 8512 # 10845 # 1 # ;gc_cont=0.620"]
	14_1009_12_40cm_scaffold_30470_6[&description="# 2576 # 4936 # -1 # ;gc_cont=0.636"]
	14_0903_13_30cm_scaffold_6048609_2[&description="# 700 # 3024 # -1 # ;gc_cont=0.555"]
	14_1009_16_30cm_scaffold_1342_66[&description="# 73986 # 76310 # 1 # ;gc_cont=0.556"]
	14_1009_09_40cm_scaffold_2198_3[&description="# 1357 # 3684 # -1 # ;gc_cont=0.561"]
	14_1009_16_40cm_scaffold_10713_20[&description="# 16639 # 18966 # 1 # ;gc_cont=0.592"]
	14_0929_02_30cm_scaffold_1397_15[&description="# 15608 # 17935 # -1 # ;gc_cont=0.568"]
	14_1009_16_40cm_scaffold_2838_50[&description="# 45659 # 47986 # -1 # ;gc_cont=0.572"]
	14_1009_16_40cm_scaffold_84216_6[&description="# 5099 # 7444 # -1 # ;gc_cont=0.539"]
	14_1009_13_30cm_scaffold_11458_7[&description="# 5017 # 7239 # 1 # ;gc_cont=0.619"]
	14_1009_13_40cm_scaffold_18972_1[&description="# 3 # 2315 # 1 # ;gc_cont=0.617"]
	14_1009_16_40cm_scaffold_45230_2[&description="# 395 # 2752 # 1 # ;gc_cont=0.680"]
	14_0903_13_30cm_scaffold_9839518_7[&description="# 6916 # 9246 # 1 # ;gc_cont=0.619"]
	14_0903_16_40cm_scaffold_2765_26[&description="# 20901 # 23234 # -1 # ;gc_cont=0.643"]
	14_1009_16_30cm_scaffold_29536_e_526_8[&description="# 4446 # 6629 # 1 # ;gc_cont=0.631"]
	14_1009_16_40cm_scaffold_12736_5[&description="# 2699 # 5023 # 1 # ;gc_cont=0.628"]
	14_1009_16_30cm_scaffold_27005_3[&description="# 1954 # 4278 # 1 # ;gc_cont=0.619"]
	14_0903_09_30cm_scaffold_5_282[&description="# 310887 # 313214 # 1 # ;gc_cont=0.613"]
	14_0903_13_30cm_scaffold_211930_10[&description="# 9175 # 11502 # -1 # ;gc_cont=0.609"]
	14_0927_05_20cm_scaffold_24995_3[&description="# 805 # 3132 # 1 # ;gc_cont=0.611"]
	14_0927_12_20cm_scaffold_73_58[&description="# 60356 # 62713 # -1 # ;gc_cont=0.601"]
	14_0919_09_20cm_scaffold_118_7[&description="# 6612 # 8939 # 1 # ;gc_cont=0.608"]
	14_0929_02_30cm_scaffold_464_6[&description="# 6560 # 8788 # 1 # ;gc_cont=0.609"]
	14_0927_12_40cm_scaffold_476_1[&description="# 2 # 2203 # 1 # ;gc_cont=0.612"]
	14_0919_02_20cm_scaffold_10199_9[&description="# 6470 # 8797 # -1 # ;gc_cont=0.613"]
	14_1009_12_40cm_scaffold_3160_9[&description="# 10305 # 12632 # 1 # ;gc_cont=0.635"]
	14_1009_16_30cm_scaffold_1616_5[&description="# 4320 # 6650 # 1 # ;gc_cont=0.619"]
	14_0903_13_30cm_scaffold_2412515_12[&description="# 14907 # 17240 # -1 # ;gc_cont=0.600"]
	14_0903_12_20cm_scaffold_4902_9[&description="# 6166 # 8508 # -1 # ;gc_cont=0.668"]
	14_1009_12_40cm_scaffold_23559_6[&description="# 5184 # 7367 # -1 # ;gc_cont=0.669"]
	14_0929_05_20cm_scaffold_926_9[&description="# 6333 # 8675 # -1 # ;gc_cont=0.666"]
	14_1009_05_20cm_scaffold_2_139[&description="# 155791 # 158133 # -1 # ;gc_cont=0.666"]
	14_0929_05_30cm_scaffold_539_10[&description="# 11753 # 14095 # 1 # ;gc_cont=0.665"]
	14_0903_13_30cm_scaffold_2821543_7[&description="# 5035 # 7389 # -1 # ;gc_cont=0.679"]
	14_0929_02_40cm_scaffold_769_22[&description="# 31085 # 33439 # 1 # ;gc_cont=0.679"]
	14_1009_16_20cm_scaffold_11556_2[&description="# 747 # 3092 # -1 # ;gc_cont=0.688"]
	14_1009_16_40cm_scaffold_101019_3[&description="# 1743 # 4082 # 1 # ;gc_cont=0.671"]
	14_0903_13_30cm_scaffold_561140_14[&description="# 11615 # 13951 # 1 # ;gc_cont=0.596"]
	14_0929_05_30cm_scaffold_2264_12[&description="# 11766 # 14099 # -1 # ;gc_cont=0.605"]
	14_1009_16_40cm_scaffold_443444_1[&description="# 1 # 2136 # 1 # ;gc_cont=0.635"]
	14_0927_05_40cm_scaffold_1651_11[&description="# 12485 # 14842 # -1 # ;gc_cont=0.678"]
	14_1009_16_40cm_scaffold_13705_13[&description="# 15887 # 18244 # -1 # ;gc_cont=0.682"]
	14_0903_02_30cm_scaffold_1427_15[&description="# 9400 # 11754 # 1 # ;gc_cont=0.637"]
	14_1009_02_40cm_scaffold_232_48[&description="# 44119 # 46473 # -1 # ;gc_cont=0.637"]
	14_1009_16_30cm_scaffold_37204_2[&description="# 441 # 2795 # 1 # ;gc_cont=0.637"]
	14_0903_05_40cm_scaffold_415_38[&description="# 36188 # 38542 # 1 # ;gc_cont=0.654"]
	14_0927_12_40cm_scaffold_11_65[&description="# 63896 # 66250 # 1 # ;gc_cont=0.653"]
	14_1009_09_40cm_scaffold_18_105[&description="# 91669 # 94023 # -1 # ;gc_cont=0.653"]
	14_1009_16_20cm_scaffold_9145_5[&description="# 2471 # 4825 # 1 # ;gc_cont=0.658"]
	14_0927_12_20cm_scaffold_18_89[&description="# 86607 # 88961 # 1 # ;gc_cont=0.645"]
	14_1009_12_40cm_scaffold_5688_16[&description="# 12741 # 15095 # -1 # ;gc_cont=0.655"]
	14_0927_12_40cm_scaffold_3384_12[&description="# 6605 # 8959 # 1 # ;gc_cont=0.651"]
	14_1009_16_30cm_scaffold_2223_13[&description="# 8083 # 10437 # 1 # ;gc_cont=0.652"]
	14_0927_05_40cm_scaffold_3147_6[&description="# 3559 # 5913 # 1 # ;gc_cont=0.674"]
	14_0929_05_40cm_scaffold_2284_14[&description="# 7705 # 10059 # 1 # ;gc_cont=0.673"]
	14_1009_05_30cm_scaffold_3257_16[&description="# 11489 # 13843 # -1 # ;gc_cont=0.668"]
	14_1009_09_20cm_scaffold_22403_3[&description="# 1208 # 3562 # 1 # ;gc_cont=0.677"]
	14_0919_02_20cm_scaffold_4939_9[&description="# 6196 # 8550 # -1 # ;gc_cont=0.658"]
	14_0927_05_20cm_scaffold_4487_3[&description="# 1299 # 3653 # -1 # ;gc_cont=0.658"]
	14_0929_02_20cm_scaffold_1575_13[&description="# 9628 # 11982 # -1 # ;gc_cont=0.658"]
	14_0927_05_40cm_scaffold_4055_5[&description="# 1951 # 4305 # 1 # ;gc_cont=0.656"]
	14_0929_02_40cm_scaffold_12745_2[&description="# 633 # 2987 # -1 # ;gc_cont=0.656"]
	14_0927_12_20cm_scaffold_3212_17[&description="# 12908 # 15262 # -1 # ;gc_cont=0.646"]
	14_0927_12_40cm_scaffold_12689_4[&description="# 2409 # 4763 # 1 # ;gc_cont=0.646"]
	14_0929_12_30cm_scaffold_111_68[&description="# 59152 # 61506 # -1 # ;gc_cont=0.646"]
	14_1009_12_40cm_scaffold_209_4[&description="# 2609 # 4963 # 1 # ;gc_cont=0.646"]
	14_1009_12_30cm_scaffold_718_e_655_11[&description="# 7993 # 10347 # -1 # ;gc_cont=0.643"]
	14_1009_12_40cm_scaffold_4056_4[&description="# 2214 # 4568 # -1 # ;gc_cont=0.642"]
	14_0903_16_30cm_scaffold_550_3[&description="# 888 # 3242 # 1 # ;gc_cont=0.638"]
	14_1009_05_20cm_scaffold_25_77[&description="# 69035 # 71389 # 1 # ;gc_cont=0.638"]
	14_1009_12_20cm_scaffold_4194_5[&description="# 1449 # 3803 # 1 # ;gc_cont=0.639"]
	14_0927_09_20cm_scaffold_1699_1[&description="# 3 # 2324 # -1 # ;gc_cont=0.637"]
	14_0929_12_20cm_scaffold_5944_13[&description="# 9435 # 11789 # -1 # ;gc_cont=0.635"]
	14_0929_12_20cm_scaffold_2326_22[&description="# 19743 # 22136 # -1 # ;gc_cont=0.684"]
	14_1009_12_20cm_scaffold_3195_7[&description="# 4902 # 7295 # -1 # ;gc_cont=0.685"]
	14_0927_09_20cm_scaffold_3688_31[&description="# 26634 # 29024 # 1 # ;gc_cont=0.658"]
	14_1009_09_20cm_scaffold_1691_1[&description="# 2 # 2167 # 1 # ;gc_cont=0.659"]
	14_0903_12_30cm_scaffold_2475_17[&description="# 16785 # 19121 # 1 # ;gc_cont=0.706"]
	14_0927_12_20cm_scaffold_480_5[&description="# 2702 # 5083 # 1 # ;gc_cont=0.622"]
	14_1009_12_40cm_scaffold_508_49[&description="# 47620 # 50007 # -1 # ;gc_cont=0.619"]
	14_0927_12_40cm_scaffold_2598_10[&description="# 6796 # 9168 # -1 # ;gc_cont=0.630"]
	14_0929_12_40cm_scaffold_538_e_308_35[&description="# 32398 # 34770 # 1 # ;gc_cont=0.624"]
	14_1009_16_30cm_scaffold_7309_13[&description="# 10359 # 12731 # -1 # ;gc_cont=0.646"]
	14_1009_16_40cm_scaffold_368_34[&description="# 31940 # 34312 # 1 # ;gc_cont=0.645"]
	14_0929_05_20cm_scaffold_2384_2[&description="# 269 # 2818 # -1 # ;gc_cont=0.685"]
	14_1009_09_30cm_scaffold_8519_8[&description="# 7301 # 9655 # -1 # ;gc_cont=0.654"]
	14_1009_16_20cm_scaffold_495_14[&description="# 10371 # 12725 # 1 # ;gc_cont=0.656"]
	14_1009_16_30cm_scaffold_2816_6[&description="# 5150 # 7504 # -1 # ;gc_cont=0.656"]
	14_1009_12_20cm_scaffold_8120_10[&description="# 7848 # 10172 # 1 # ;gc_cont=0.702"]
	14_0927_12_20cm_scaffold_5184_5[&description="# 3667 # 5901 # -1 # ;gc_cont=0.626"]
	14_0903_02_30cm_scaffold_33602_12[&description="# 8319 # 10670 # 1 # ;gc_cont=0.642"]
	14_0927_09_20cm_scaffold_2935_9[&description="# 6745 # 9096 # -1 # ;gc_cont=0.643"]
	14_1009_13_20cm_scaffold_1203_42[&description="# 37977 # 40328 # -1 # ;gc_cont=0.642"]
	14_1009_16_20cm_scaffold_253_17[&description="# 14903 # 17254 # 1 # ;gc_cont=0.644"]
	14_1009_02_30cm_scaffold_3750_8[&description="# 6427 # 8778 # -1 # ;gc_cont=0.642"]
	14_0927_09_20cm_scaffold_1845_7[&description="# 4466 # 6817 # 1 # ;gc_cont=0.648"]
	14_0929_09_30cm_scaffold_5965_6[&description="# 4429 # 6780 # -1 # ;gc_cont=0.647"]
	14_1009_02_40cm_scaffold_6594_6[&description="# 3512 # 5863 # 1 # ;gc_cont=0.640"]
	14_1009_16_20cm_scaffold_5300_28[&description="# 26956 # 29148 # -1 # ;gc_cont=0.648"]
	'14_1009_16_40cm_scaffold_58831_e_373.2_2'[&description="# 307 # 2658 # -1 # ;gc_cont=0.644"]
	14_0919_05_20cm_scaffold_17214_e_300_1[&description="# 3 # 2372 # 1 # ;gc_cont=0.642"]
	14_1009_05_30cm_scaffold_13885_4[&description="# 2340 # 4691 # -1 # ;gc_cont=0.650"]
	14_1009_16_30cm_scaffold_53987_7[&description="# 4028 # 6145 # 1 # ;gc_cont=0.648"]
	14_1009_12_20cm_scaffold_1071_6[&description="# 4388 # 6739 # -1 # ;gc_cont=0.648"]
	14_0929_12_20cm_scaffold_3636_4[&description="# 2097 # 4448 # -1 # ;gc_cont=0.647"]
	14_1009_16_40cm_scaffold_6728_16[&description="# 14122 # 16473 # -1 # ;gc_cont=0.637"]
	14_1009_12_20cm_scaffold_13988_2[&description="# 176 # 2527 # -1 # ;gc_cont=0.638"]
	14_0929_09_20cm_scaffold_1761_6[&description="# 5180 # 7531 # 1 # ;gc_cont=0.622"]
	14_1009_09_20cm_scaffold_8440_42[&description="# 34579 # 36930 # -1 # ;gc_cont=0.622"]
	14_0929_12_20cm_scaffold_891_25[&description="# 24019 # 26370 # 1 # ;gc_cont=0.645"]
	14_0927_12_40cm_scaffold_505_26[&description="# 25888 # 28239 # 1 # ;gc_cont=0.660"]
	14_1009_12_40cm_scaffold_11828_9[&description="# 7238 # 9589 # 1 # ;gc_cont=0.642"]
	14_1009_13_20cm_scaffold_27484_1[&description="# 53 # 2404 # -1 # ;gc_cont=0.651"]
	14_0903_12_20cm_scaffold_1139_42[&description="# 35800 # 38151 # -1 # ;gc_cont=0.681"]
	14_1009_09_40cm_scaffold_807_14[&description="# 11473 # 13827 # 1 # ;gc_cont=0.656"]
	'ACM04667.1'[&description="carbon monoxide dehydrogenase large chain [Thermomicrobium roseum DSM 5159]"]
	14_0929_05_20cm_scaffold_142_38[&description="# 44547 # 46802 # -1 # ;gc_cont=0.660"]
	14_1009_05_20cm_scaffold_34_222[&description="# 276734 # 279097 # -1 # ;gc_cont=0.659"]
	14_1009_12_40cm_scaffold_4270_13[&description="# 10110 # 12473 # 1 # ;gc_cont=0.657"]
	14_1009_16_40cm_scaffold_118485_2[&description="# 414 # 2783 # 1 # ;gc_cont=0.644"]
	'ACZ38842.1'[&description="Carbon-monoxide dehydrogenase (acceptor) [Sphaerobacter thermophilus DSM 20745]"]
	14_0903_05_20cm_scaffold_5637_5[&description="# 2371 # 4740 # -1 # ;gc_cont=0.719"]
	14_1009_16_30cm_scaffold_1538_77[&description="# 83319 # 85706 # 1 # ;gc_cont=0.720"]
	'ADB77455.1'[&description="aldehyde oxidase and xanthine dehydrogenase molybdopterin binding protein [Geodermatophilus obscurus DSM 43160]"]
	'ADJ43681.1'[&description="carbon-monoxide dehydrogenase large subunit [Amycolatopsis mediterranei U32]"]
	'CAL99883.1'[&description="carbon monoxide dehydrogenase large subunit [Saccharopolyspora erythraea NRRL 2338]"]
	'ACY23459.1'[&description="aldehyde oxidase and xanthine dehydrogenase molybdopterin binding protein [Gordonia bronchialis DSM 43247]"]
	'ADG87370.1'[&description="aldehyde oxidase and xanthine dehydrogenase molybdopterin binding protein [Thermobispora bispora DSM 43833]"]
	'ACY99762.1'[&description="aldehyde oxidase and xanthine dehydrogenase molybdopterin binding protein [Thermomonospora curvata DSM 43183]"]
	14_0903_12_20cm_scaffold_699_65[&description="# 61214 # 63607 # 1 # ;gc_cont=0.711"]
	14_0919_05_20cm_scaffold_640_23[&description="# 24228 # 26612 # 1 # ;gc_cont=0.713"]
	'ACU54491.1'[&description="Carbon-monoxide dehydrogenase (acceptor) [Acidimicrobium ferrooxidans DSM 10331]"]
	14_0903_13_30cm_scaffold_1492769_2[&description="# 515 # 2785 # -1 # ;gc_cont=0.685"]
	14_1009_16_30cm_scaffold_2103_13[&description="# 13405 # 15765 # -1 # ;gc_cont=0.684"]
	14_1009_16_40cm_scaffold_39242_3[&description="# 2303 # 4663 # -1 # ;gc_cont=0.685"]
	14_0927_09_40cm_scaffold_16485_3[&description="# 1675 # 4032 # -1 # ;gc_cont=0.682"]
	14_1009_16_30cm_scaffold_3513_3[&description="# 1112 # 3469 # -1 # ;gc_cont=0.681"]
	14_1009_09_40cm_scaffold_375_26[&description="# 25073 # 27433 # 1 # ;gc_cont=0.687"]
	14_1009_13_20cm_scaffold_1916_21[&description="# 18144 # 20501 # -1 # ;gc_cont=0.686"]
	14_1009_16_40cm_scaffold_8247_9[&description="# 11909 # 14269 # -1 # ;gc_cont=0.703"]
	14_0929_02_40cm_scaffold_4018_22[&description="# 17135 # 19504 # 1 # ;gc_cont=0.680"]
	14_1009_05_40cm_scaffold_5708_8[&description="# 6634 # 9003 # 1 # ;gc_cont=0.681"]
	14_1009_16_30cm_scaffold_31321_3[&description="# 1606 # 3990 # 1 # ;gc_cont=0.675"]
	14_1009_16_40cm_scaffold_34885_13[&description="# 11125 # 13497 # 1 # ;gc_cont=0.691"]
	14_1009_16_40cm_scaffold_29212_30[&description="# 24504 # 26876 # -1 # ;gc_cont=0.691"]
	14_1009_02_40cm_scaffold_3622_8[&description="# 6179 # 8542 # -1 # ;gc_cont=0.669"]
	14_1009_05_40cm_scaffold_2777_29[&description="# 23449 # 25812 # -1 # ;gc_cont=0.670"]
	14_1009_16_30cm_scaffold_82_201[&description="# 194030 # 196282 # 1 # ;gc_cont=0.670"]
	14_1009_09_20cm_scaffold_6266_10[&description="# 4702 # 7116 # 1 # ;gc_cont=0.689"]
	14_1009_13_30cm_scaffold_11621_15[&description="# 11010 # 13328 # 1 # ;gc_cont=0.692"]
	14_0903_12_20cm_scaffold_12719_3[&description="# 988 # 3423 # 1 # ;gc_cont=0.683"]
	14_1009_16_40cm_scaffold_1587_15[&description="# 13844 # 16216 # 1 # ;gc_cont=0.716"]
	14_0903_05_30cm_scaffold_2363_5[&description="# 3180 # 5549 # 1 # ;gc_cont=0.717"]
	14_0919_02_20cm_scaffold_1546_e_19926_17[&description="# 14803 # 17172 # 1 # ;gc_cont=0.717"]
	14_0929_02_40cm_scaffold_78_15[&description="# 12362 # 14731 # -1 # ;gc_cont=0.717"]
	14_0903_12_30cm_scaffold_1006_22[&description="# 22625 # 24937 # 1 # ;gc_cont=0.718"]
	14_0929_05_40cm_scaffold_7813_4[&description="# 3581 # 5893 # -1 # ;gc_cont=0.715"]
	14_0919_02_20cm_scaffold_6533_1[&description="# 2 # 2146 # 1 # ;gc_cont=0.716"]
	14_0903_16_30cm_scaffold_1381_30[&description="# 24212 # 26548 # 1 # ;gc_cont=0.729"]
	14_0903_02_20cm_scaffold_1492_3[&description="# 1338 # 3632 # -1 # ;gc_cont=0.686"]
	14_0927_02_20cm_scaffold_91_83[&description="# 81049 # 83343 # 1 # ;gc_cont=0.686"]
	14_1009_02_30cm_scaffold_3994_7[&description="# 3946 # 6240 # 1 # ;gc_cont=0.685"]
	14_0903_05_30cm_scaffold_5134_7[&description="# 6989 # 9094 # -1 # ;gc_cont=0.685"]
	14_0919_09_20cm_scaffold_33792_2[&description="# 86 # 2317 # 1 # ;gc_cont=0.681"]
	14_0903_02_30cm_scaffold_4044_6[&description="# 4273 # 6657 # 1 # ;gc_cont=0.693"]
	14_0903_05_40cm_scaffold_4423_7[&description="# 7237 # 9636 # 1 # ;gc_cont=0.677"]
	14_0927_05_20cm_scaffold_9380_4[&description="# 1519 # 3918 # -1 # ;gc_cont=0.679"]
	14_0903_12_30cm_scaffold_199_e_383_2[&description="# 614 # 3004 # -1 # ;gc_cont=0.724"]
	14_0919_02_20cm_scaffold_2273_20[&description="# 16137 # 18527 # -1 # ;gc_cont=0.724"]
	14_0929_05_40cm_scaffold_1259_3[&description="# 1309 # 3699 # -1 # ;gc_cont=0.724"]
	14_0903_12_20cm_scaffold_3460_9[&description="# 8361 # 10685 # 1 # ;gc_cont=0.708"]
	14_0903_13_30cm_scaffold_9757165_4[&description="# 3241 # 5565 # -1 # ;gc_cont=0.705"]
	14_0929_12_20cm_scaffold_13380_3[&description="# 2445 # 4760 # -1 # ;gc_cont=0.715"]
	14_0903_13_30cm_scaffold_2784759_10[&description="# 7729 # 10044 # 1 # ;gc_cont=0.680"]
	14_1009_12_40cm_scaffold_16221_5[&description="# 4386 # 6701 # 1 # ;gc_cont=0.680"]
	14_0927_05_40cm_scaffold_1350_18[&description="# 17039 # 19252 # 1 # ;gc_cont=0.682"]
	14_1009_12_40cm_scaffold_399_36[&description="# 36851 # 39112 # 1 # ;gc_cont=0.680"]
	14_0903_02_30cm_scaffold_5379_2[&description="# 290 # 2758 # 1 # ;gc_cont=0.680"]
	14_0903_12_20cm_scaffold_18459_3[&description="# 2554 # 4833 # 1 # ;gc_cont=0.686"]
	14_0927_09_20cm_scaffold_1503_17[&description="# 11606 # 13918 # -1 # ;gc_cont=0.685"]
	14_1009_13_20cm_scaffold_16_60[&description="# 55262 # 57574 # -1 # ;gc_cont=0.685"]
	14_1009_16_20cm_scaffold_491_22[&description="# 16975 # 19287 # -1 # ;gc_cont=0.686"]
	14_1009_02_30cm_scaffold_5650_8[&description="# 4698 # 6917 # -1 # ;gc_cont=0.679"]
	14_0929_09_30cm_scaffold_979_3[&description="# 2511 # 5006 # 1 # ;gc_cont=0.689"]
	14_1009_02_40cm_scaffold_3377_29[&description="# 25184 # 27412 # -1 # ;gc_cont=0.686"]
	'14_1009_16_20cm_scaffold_250_e_197.2_8'[&description="# 8541 # 10853 # 1 # ;gc_cont=0.685"]
	14_1009_16_30cm_scaffold_52486_5[&description="# 2515 # 4827 # -1 # ;gc_cont=0.695"]
	14_1009_12_20cm_scaffold_5397_6[&description="# 5863 # 8163 # 1 # ;gc_cont=0.655"]
	14_1009_12_20cm_scaffold_20527_1[&description="# 3 # 2180 # 1 # ;gc_cont=0.689"]
	14_0903_12_20cm_scaffold_2986_18[&description="# 14616 # 16931 # -1 # ;gc_cont=0.741"]
	14_0927_09_20cm_scaffold_5625_4[&description="# 3257 # 5548 # 1 # ;gc_cont=0.679"]
	14_1009_13_20cm_scaffold_6538_5[&description="# 2074 # 4365 # -1 # ;gc_cont=0.679"]
	14_1009_16_20cm_scaffold_832_7[&description="# 5441 # 7732 # 1 # ;gc_cont=0.681"]
	14_1009_02_30cm_scaffold_39092_1[&description="# 2 # 2113 # -1 # ;gc_cont=0.683"]
	'14_1009_16_40cm_scaffold_1139_e_196.2_6'[&description="# 3715 # 6021 # -1 # ;gc_cont=0.681"]
	14_0929_09_30cm_scaffold_7011_3[&description="# 2681 # 4963 # 1 # ;gc_cont=0.684"]
	14_0929_12_20cm_scaffold_1461_6[&description="# 4521 # 6818 # 1 # ;gc_cont=0.662"]
	14_1009_12_20cm_scaffold_41320_2[&description="# 418 # 2691 # -1 # ;gc_cont=0.664"]
	14_1009_16_40cm_scaffold_28804_e_663_2[&description="# 1250 # 3556 # 1 # ;gc_cont=0.666"]
	14_1009_05_30cm_scaffold_13436_1[&description="# 2 # 2176 # -1 # ;gc_cont=0.657"]
	14_1009_16_20cm_scaffold_32840_4[&description="# 2224 # 4473 # -1 # ;gc_cont=0.652"]
	14_1009_09_40cm_scaffold_895_10[&description="# 7410 # 9683 # -1 # ;gc_cont=0.670"]
	14_1009_09_40cm_scaffold_4486_6[&description="# 3110 # 5431 # -1 # ;gc_cont=0.677"]
	14_1009_12_40cm_scaffold_1465_16[&description="# 13114 # 15462 # 1 # ;gc_cont=0.678"]
	14_1009_13_20cm_scaffold_7921_3[&description="# 684 # 2768 # 1 # ;gc_cont=0.683"]
	14_0929_12_20cm_scaffold_381_28[&description="# 25172 # 27457 # 1 # ;gc_cont=0.683"]
	14_1009_12_20cm_scaffold_15048_4[&description="# 2091 # 4325 # -1 # ;gc_cont=0.679"]
	14_0927_12_40cm_scaffold_1580_9[&description="# 7642 # 9915 # -1 # ;gc_cont=0.703"]
	14_1009_02_40cm_scaffold_10810_20[&description="# 18699 # 21068 # -1 # ;gc_cont=0.557"]
	14_1009_16_30cm_scaffold_72544_3[&description="# 1770 # 4142 # -1 # ;gc_cont=0.617"]
	14_0903_13_30cm_scaffold_2160975_6[&description="# 3435 # 5645 # -1 # ;gc_cont=0.727"]
	14_0903_12_20cm_scaffold_2520_7[&description="# 6391 # 8715 # 1 # ;gc_cont=0.718"]
	14_1009_09_30cm_scaffold_23495_4[&description="# 2089 # 4434 # -1 # ;gc_cont=0.722"]
	14_0927_05_40cm_scaffold_2508_5[&description="# 2613 # 4934 # -1 # ;gc_cont=0.685"]
	14_1009_12_40cm_scaffold_1140_16[&description="# 12621 # 14942 # -1 # ;gc_cont=0.683"]
	14_1009_16_40cm_scaffold_1544_17[&description="# 12737 # 15049 # 1 # ;gc_cont=0.684"]
	14_1009_16_30cm_scaffold_2872_3[&description="# 1829 # 4009 # -1 # ;gc_cont=0.696"]
	14_1009_16_40cm_scaffold_210983_3[&description="# 1426 # 3567 # 1 # ;gc_cont=0.714"]
	14_0903_05_30cm_scaffold_805_38[&description="# 36439 # 38727 # 1 # ;gc_cont=0.741"]
	14_0929_02_40cm_scaffold_0_349[&description="# 324701 # 326989 # 1 # ;gc_cont=0.741"]
	14_0919_02_20cm_scaffold_1822_11[&description="# 7164 # 9452 # 1 # ;gc_cont=0.741"]
	14_0929_12_30cm_scaffold_471_42[&description="# 42559 # 44850 # -1 # ;gc_cont=0.744"]
	14_0903_16_30cm_scaffold_8092_e_3321_4[&description="# 2863 # 5154 # 1 # ;gc_cont=0.738"]
	14_1009_16_30cm_scaffold_5025_4[&description="# 2418 # 4709 # 1 # ;gc_cont=0.741"]
	14_0927_12_20cm_scaffold_955_10[&description="# 7178 # 9526 # -1 # ;gc_cont=0.756"]
	14_1009_16_40cm_scaffold_20696_13[&description="# 12925 # 15273 # 1 # ;gc_cont=0.756"]
	14_1009_16_20cm_scaffold_28196_8[&description="# 7249 # 9480 # 1 # ;gc_cont=0.751"]
	14_1009_16_40cm_scaffold_6_173[&description="# 180038 # 182341 # 1 # ;gc_cont=0.728"]
	14_1009_16_40cm_scaffold_43914_17[&description="# 14661 # 16970 # -1 # ;gc_cont=0.715"]
	14_0903_05_40cm_scaffold_3595_10[&description="# 7111 # 9417 # 1 # ;gc_cont=0.743"]
	14_0929_05_30cm_scaffold_1779_23[&description="# 21309 # 23615 # -1 # ;gc_cont=0.743"]
	14_1009_13_30cm_scaffold_61_57[&description="# 54061 # 56367 # -1 # ;gc_cont=0.739"]
	14_1009_16_40cm_scaffold_1009_12[&description="# 10293 # 12599 # 1 # ;gc_cont=0.734"]
	14_0903_09_40cm_scaffold_777_31[&description="# 27565 # 29835 # 1 # ;gc_cont=0.734"]
	14_0903_12_30cm_scaffold_17128_1[&description="# 2 # 2101 # -1 # ;gc_cont=0.739"]
	14_1009_16_30cm_scaffold_54_164[&description="# 160308 # 162635 # 1 # ;gc_cont=0.732"]
	14_1009_16_40cm_scaffold_20_171[&description="# 163038 # 165302 # 1 # ;gc_cont=0.741"]
	14_0927_05_40cm_scaffold_2504_2[&description="# 88 # 2394 # 1 # ;gc_cont=0.737"]
	14_0903_16_40cm_scaffold_1879_11[&description="# 7763 # 10066 # 1 # ;gc_cont=0.732"]
	14_0927_12_20cm_scaffold_6353_5[&description="# 2728 # 5010 # 1 # ;gc_cont=0.753"]
	14_1009_16_40cm_scaffold_2955_49[&description="# 44335 # 46656 # -1 # ;gc_cont=0.750"]
	14_0903_16_30cm_scaffold_3725_e_314_2[&description="# 1369 # 3639 # 1 # ;gc_cont=0.759"]
	14_1009_13_20cm_scaffold_17018_3[&description="# 1672 # 3942 # 1 # ;gc_cont=0.755"]
	14_0929_02_30cm_scaffold_816_14[&description="# 17405 # 19753 # -1 # ;gc_cont=0.755"]
	14_0929_12_40cm_scaffold_749_11[&description="# 9292 # 11640 # 1 # ;gc_cont=0.756"]
	14_1009_16_20cm_scaffold_831_40[&description="# 40746 # 43055 # -1 # ;gc_cont=0.731"]
	14_0903_12_30cm_scaffold_133_e_56337_26[&description="# 27962 # 30253 # -1 # ;gc_cont=0.731"]
	14_0919_02_20cm_scaffold_1197_14[&description="# 13652 # 15943 # -1 # ;gc_cont=0.730"]
	14_0929_05_40cm_scaffold_3045_9[&description="# 5279 # 7570 # 1 # ;gc_cont=0.731"]
	14_1009_16_40cm_scaffold_5961_25[&description="# 21830 # 24121 # 1 # ;gc_cont=0.719"]
	14_0903_05_40cm_scaffold_179_50[&description="# 54701 # 57010 # 1 # ;gc_cont=0.705"]
	14_0929_05_30cm_scaffold_1455_42[&description="# 40422 # 42731 # -1 # ;gc_cont=0.705"]
	14_1009_13_30cm_scaffold_207_21[&description="# 22429 # 24714 # -1 # ;gc_cont=0.702"]
	14_1009_16_40cm_scaffold_314_56[&description="# 56602 # 58887 # -1 # ;gc_cont=0.706"]
	14_0903_09_40cm_scaffold_56_11[&description="# 9001 # 11313 # -1 # ;gc_cont=0.704"]
	14_0903_12_30cm_scaffold_2571_3[&description="# 2231 # 4543 # 1 # ;gc_cont=0.703"]
	14_1009_16_40cm_scaffold_0_288[&description="# 274321 # 276633 # -1 # ;gc_cont=0.704"]
	14_1009_16_30cm_scaffold_0_224[&description="# 220304 # 222607 # -1 # ;gc_cont=0.707"]
	14_1009_16_40cm_scaffold_143_43[&description="# 43357 # 45672 # 1 # ;gc_cont=0.713"]
	14_0903_16_40cm_scaffold_14395_8[&description="# 6475 # 8784 # 1 # ;gc_cont=0.696"]
	14_1009_13_40cm_scaffold_815_6[&description="# 5264 # 7561 # -1 # ;gc_cont=0.700"]
	14_0927_05_40cm_scaffold_22168_2[&description="# 668 # 2971 # 1 # ;gc_cont=0.709"]
	14_0903_12_30cm_scaffold_186_25[&description="# 24401 # 26755 # 1 # ;gc_cont=0.685"]
	14_0919_02_20cm_scaffold_772_3[&description="# 2350 # 4704 # -1 # ;gc_cont=0.687"]
	14_0929_05_40cm_scaffold_2023_11[&description="# 10427 # 12781 # 1 # ;gc_cont=0.687"]
	14_1009_16_40cm_scaffold_19389_7[&description="# 5652 # 7958 # 1 # ;gc_cont=0.676"]
	14_0903_13_30cm_scaffold_4594359_2[&description="# 375 # 2498 # -1 # ;gc_cont=0.674"]
	14_0903_13_30cm_scaffold_1599595_4[&description="# 4217 # 6532 # -1 # ;gc_cont=0.604"]
	14_1009_09_30cm_scaffold_29116_2[&description="# 1328 # 3595 # -1 # ;gc_cont=0.630"]
	14_1009_09_30cm_scaffold_7337_3[&description="# 804 # 3122 # -1 # ;gc_cont=0.633"]
	14_1009_16_40cm_scaffold_935_8[&description="# 12296 # 14611 # -1 # ;gc_cont=0.605"]
	14_0903_05_40cm_scaffold_1098_19[&description="# 16007 # 18319 # -1 # ;gc_cont=0.677"]
	14_0927_05_40cm_scaffold_3690_12[&description="# 11281 # 13593 # -1 # ;gc_cont=0.677"]
	14_0903_12_40cm_200_scaffold_4848_4[&description="# 4472 # 6784 # -1 # ;gc_cont=0.675"]
	'14_1009_09_40cm_scaffold_798_e_197.2_5'[&description="# 5285 # 7597 # -1 # ;gc_cont=0.677"]
	14_0927_12_40cm_scaffold_2873_7[&description="# 6076 # 8379 # -1 # ;gc_cont=0.678"]
	14_1009_16_40cm_scaffold_6387_5[&description="# 7992 # 10310 # -1 # ;gc_cont=0.671"]
	14_0927_05_20cm_scaffold_29791_2[&description="# 340 # 2637 # 1 # ;gc_cont=0.685"]
	14_0927_05_40cm_scaffold_38872_3[&description="# 1765 # 4062 # 1 # ;gc_cont=0.683"]
	14_0929_02_20cm_scaffold_11235_2[&description="# 2124 # 4421 # 1 # ;gc_cont=0.682"]
	14_0929_02_40cm_scaffold_10401_2[&description="# 1056 # 3353 # -1 # ;gc_cont=0.681"]
	14_1009_05_40cm_scaffold_1144_9[&description="# 7415 # 9712 # -1 # ;gc_cont=0.681"]
	14_0927_12_40cm_scaffold_16157_2[&description="# 1052 # 3367 # 1 # ;gc_cont=0.692"]
	14_1009_16_30cm_scaffold_171_108[&description="# 96420 # 98735 # 1 # ;gc_cont=0.691"]
	14_0929_12_20cm_scaffold_9292_12[&description="# 7544 # 9883 # -1 # ;gc_cont=0.702"]
	14_1009_09_20cm_scaffold_5617_3[&description="# 999 # 3338 # 1 # ;gc_cont=0.704"]
	14_0929_12_20cm_scaffold_1861_26[&description="# 24268 # 26559 # 1 # ;gc_cont=0.699"]
	14_1009_12_20cm_scaffold_2286_33[&description="# 32686 # 34977 # -1 # ;gc_cont=0.702"]
	14_0929_05_20cm_scaffold_704_35[&description="# 31111 # 33402 # -1 # ;gc_cont=0.719"]
	14_0903_12_30cm_scaffold_3398_5[&description="# 3630 # 5912 # -1 # ;gc_cont=0.754"]
	14_0929_05_20cm_scaffold_238_29[&description="# 27282 # 29492 # 1 # ;gc_cont=0.711"]
	14_0903_12_30cm_scaffold_779_6[&description="# 3921 # 6194 # -1 # ;gc_cont=0.751"]
	14_0929_02_40cm_scaffold_2196_1[&description="# 2 # 2203 # 1 # ;gc_cont=0.705"]
	14_1009_05_40cm_scaffold_38697_2[&description="# 1254 # 3542 # 1 # ;gc_cont=0.706"]
	14_1009_16_40cm_scaffold_41501_8[&description="# 8064 # 10352 # 1 # ;gc_cont=0.704"]
	14_1009_16_30cm_scaffold_45630_7[&description="# 5378 # 7702 # 1 # ;gc_cont=0.696"]
	14_1009_16_40cm_scaffold_14658_18[&description="# 16365 # 18662 # 1 # ;gc_cont=0.718"]
	14_1009_16_40cm_scaffold_29431_8[&description="# 4738 # 7038 # -1 # ;gc_cont=0.720"]
	14_0929_02_40cm_scaffold_715_33[&description="# 31640 # 33937 # -1 # ;gc_cont=0.699"]
	14_1009_02_40cm_scaffold_4001_10[&description="# 11345 # 13642 # 1 # ;gc_cont=0.699"]
	14_1009_13_30cm_scaffold_23191_3[&description="# 2170 # 4527 # -1 # ;gc_cont=0.701"]
	14_1009_16_30cm_scaffold_133_48[&description="# 50790 # 53087 # -1 # ;gc_cont=0.701"]
	14_1009_16_30cm_scaffold_13732_7[&description="# 6083 # 8374 # 1 # ;gc_cont=0.702"]
	14_0927_05_20cm_scaffold_7600_6[&description="# 4677 # 6869 # 1 # ;gc_cont=0.676"]
	14_1009_09_30cm_scaffold_17205_4[&description="# 3478 # 5703 # -1 # ;gc_cont=0.676"]
	14_1009_16_30cm_scaffold_4544_2[&description="# 916 # 3144 # -1 # ;gc_cont=0.677"]
	14_0929_12_30cm_scaffold_1099_3[&description="# 2726 # 4978 # -1 # ;gc_cont=0.675"]
	14_1009_12_40cm_scaffold_3003_5[&description="# 5477 # 7729 # -1 # ;gc_cont=0.676"]
	14_0903_12_20cm_scaffold_370_30[&description="# 23691 # 25967 # -1 # ;gc_cont=0.725"]
	14_1009_16_30cm_scaffold_16234_11[&description="# 7125 # 9401 # -1 # ;gc_cont=0.720"]
	14_1009_16_30cm_scaffold_929_72[&description="# 64861 # 67179 # -1 # ;gc_cont=0.716"]
	14_0919_05_20cm_scaffold_640_21[&description="# 21354 # 23615 # 1 # ;gc_cont=0.711"]
	14_0927_12_20cm_scaffold_3496_4[&description="# 2713 # 4974 # 1 # ;gc_cont=0.752"]
	14_1009_12_20cm_scaffold_15757_9[&description="# 8792 # 11053 # 1 # ;gc_cont=0.752"]
	'ACU97028.1'[&description="aerobic-type carbon monoxide dehydrogenase, AtypicalTII [Saccharomonospora viridis DSM 43017]"]
	14_0903_13_30cm_scaffold_2628127_7[&description="# 2441 # 4921 # 1 # ;gc_cont=0.670"]
	14_1009_16_40cm_scaffold_6465_87[&description="# 73842 # 76133 # 1 # ;gc_cont=0.697"]
	14_0903_13_30cm_scaffold_6315334_2[&description="# 217 # 2490 # 1 # ;gc_cont=0.660"]
	14_0903_13_30cm_scaffold_5955718_2[&description="# 967 # 3225 # 1 # ;gc_cont=0.660"]
	14_0903_13_30cm_scaffold_427770_17[&description="# 13817 # 16054 # -1 # ;gc_cont=0.682"]
	14_0903_13_30cm_scaffold_3781698_9[&description="# 8834 # 10918 # -1 # ;gc_cont=0.662"]
	14_0903_13_30cm_scaffold_427941_5[&description="# 4029 # 6365 # -1 # ;gc_cont=0.659"]
	14_1009_12_40cm_scaffold_43097_2[&description="# 299 # 2614 # -1 # ;gc_cont=0.662"]
	14_0903_02_20cm_scaffold_1299_10[&description="# 6488 # 8836 # -1 # ;gc_cont=0.673"]
	14_0927_12_20cm_scaffold_23027_2[&description="# 1028 # 3376 # -1 # ;gc_cont=0.670"]
	14_1009_13_30cm_scaffold_18990_3[&description="# 2025 # 4373 # 1 # ;gc_cont=0.671"]
	14_0929_05_20cm_scaffold_16802_7[&description="# 5444 # 7705 # -1 # ;gc_cont=0.682"]
	14_1009_16_30cm_scaffold_20634_6[&description="# 3658 # 5997 # -1 # ;gc_cont=0.679"]
	'CCC97763.1'[&description="carbon-monoxide dehydrogenase large subunit [Azospirillum brasilense Sp245]"]
	14_0903_02_30cm_scaffold_73033_5[&description="# 1212 # 3524 # -1 # ;gc_cont=0.664"]
	14_0903_13_30cm_scaffold_2239336_196[&description="# 192244 # 194562 # -1 # ;gc_cont=0.676"]
	14_1009_16_30cm_scaffold_47022_5[&description="# 3610 # 5937 # 1 # ;gc_cont=0.682"]
	14_0903_02_30cm_scaffold_3028_8[&description="# 6387 # 8702 # 1 # ;gc_cont=0.649"]
	14_0903_05_40cm_scaffold_6284_5[&description="# 2875 # 5190 # -1 # ;gc_cont=0.649"]
	14_0903_13_40cm_scaffold_6670_6[&description="# 5204 # 7519 # -1 # ;gc_cont=0.650"]
	14_0903_02_30cm_scaffold_13341_7[&description="# 8334 # 10649 # -1 # ;gc_cont=0.662"]
	14_0927_12_20cm_scaffold_28086_3[&description="# 969 # 3170 # 1 # ;gc_cont=0.665"]
	14_1009_09_20cm_scaffold_3570_4[&description="# 6093 # 8414 # -1 # ;gc_cont=0.661"]
	14_0903_05_40cm_scaffold_179_4[&description="# 2136 # 4460 # 1 # ;gc_cont=0.706"]
	14_0929_05_30cm_scaffold_1258_34[&description="# 27285 # 29609 # 1 # ;gc_cont=0.708"]
	14_1009_13_30cm_scaffold_207_67[&description="# 77087 # 79411 # -1 # ;gc_cont=0.711"]
	14_1009_16_40cm_scaffold_314_104[&description="# 112901 # 115225 # -1 # ;gc_cont=0.702"]
	14_1009_16_40cm_scaffold_0_365[&description="# 351032 # 353356 # -1 # ;gc_cont=0.703"]
	14_0927_05_40cm_scaffold_6594_1[&description="# 1 # 2286 # 1 # ;gc_cont=0.706"]
	14_0903_09_40cm_scaffold_56_72[&description="# 73310 # 75634 # -1 # ;gc_cont=0.697"]
	14_0903_12_30cm_scaffold_1901_6[&description="# 3480 # 5804 # 1 # ;gc_cont=0.697"]
	14_1009_16_30cm_scaffold_63_14[&description="# 10374 # 12698 # -1 # ;gc_cont=0.696"]
	14_1009_16_40cm_scaffold_1305_51[&description="# 42548 # 44872 # 1 # ;gc_cont=0.701"]
	14_1009_13_40cm_scaffold_1110_29[&description="# 24122 # 26452 # 1 # ;gc_cont=0.698"]
	14_0903_12_30cm_scaffold_3417_1[&description="# 2 # 2272 # -1 # ;gc_cont=0.706"]
	14_0929_05_40cm_scaffold_22495_4[&description="# 1879 # 4209 # 1 # ;gc_cont=0.712"]
	14_0927_12_20cm_scaffold_7322_27[&description="# 22046 # 24409 # 1 # ;gc_cont=0.730"]
	'14_1009_16_40cm_scaffold_1414_e_365.2_24'[&description="# 21538 # 23886 # 1 # ;gc_cont=0.722"]
	14_0919_02_20cm_scaffold_16702_3[&description="# 1688 # 4036 # -1 # ;gc_cont=0.704"]
	14_1009_16_20cm_scaffold_15817_4[&description="# 2330 # 4678 # 1 # ;gc_cont=0.705"]
	14_0929_02_30cm_scaffold_928_7[&description="# 5104 # 7440 # -1 # ;gc_cont=0.722"]
	14_0929_12_40cm_scaffold_1402_3[&description="# 2125 # 4461 # 1 # ;gc_cont=0.724"]
	14_1009_09_40cm_scaffold_35651_3[&description="# 1167 # 3410 # 1 # ;gc_cont=0.697"]
	14_1009_16_40cm_scaffold_118028_4[&description="# 2155 # 4485 # 1 # ;gc_cont=0.701"]
	14_0929_05_20cm_scaffold_9384_3[&description="# 2787 # 5144 # 1 # ;gc_cont=0.668"]
	14_0903_05_40cm_scaffold_623_21[&description="# 24270 # 26630 # -1 # ;gc_cont=0.720"]
	14_0929_05_30cm_scaffold_637_21[&description="# 23562 # 25922 # -1 # ;gc_cont=0.721"]
	14_1009_13_30cm_scaffold_71_89[&description="# 92514 # 94874 # -1 # ;gc_cont=0.721"]
	14_0903_09_40cm_scaffold_1424_18[&description="# 19327 # 21687 # 1 # ;gc_cont=0.707"]
	14_0903_12_30cm_scaffold_538_23[&description="# 25269 # 27629 # 1 # ;gc_cont=0.708"]
	14_1009_16_30cm_scaffold_803_36[&description="# 31851 # 34211 # 1 # ;gc_cont=0.712"]
	14_1009_16_40cm_scaffold_152_187[&description="# 180144 # 182504 # 1 # ;gc_cont=0.719"]
	14_1009_13_40cm_scaffold_2791_17[&description="# 12593 # 14953 # 1 # ;gc_cont=0.719"]
	14_1009_16_40cm_scaffold_36_48[&description="# 52939 # 55299 # -1 # ;gc_cont=0.722"]
	14_0927_05_40cm_scaffold_49511_1[&description="# 2 # 2296 # 1 # ;gc_cont=0.713"]
	14_1009_16_30cm_scaffold_51499_9[&description="# 4912 # 7359 # 1 # ;gc_cont=0.753"]
	14_0903_12_30cm_scaffold_1101_12[&description="# 12491 # 14857 # -1 # ;gc_cont=0.709"]
	14_0929_05_30cm_scaffold_5213_22[&description="# 20805 # 23171 # 1 # ;gc_cont=0.713"]
	14_1009_09_40cm_scaffold_868_15[&description="# 15662 # 18028 # 1 # ;gc_cont=0.712"]
	14_1009_16_40cm_scaffold_145280_1[&description="# 78 # 2444 # -1 # ;gc_cont=0.702"]
	14_0927_12_20cm_scaffold_3220_67[&description="# 57405 # 59765 # 1 # ;gc_cont=0.745"]
	14_1009_16_40cm_scaffold_5247_28[&description="# 20786 # 23134 # -1 # ;gc_cont=0.739"]
	14_0903_12_30cm_scaffold_1006_14[&description="# 13260 # 15620 # -1 # ;gc_cont=0.720"]
	14_0919_02_20cm_scaffold_2551_10[&description="# 6208 # 8568 # 1 # ;gc_cont=0.717"]
	14_1009_16_40cm_scaffold_79353_1[&description="# 2 # 2422 # 1 # ;gc_cont=0.700"]
	14_0903_16_30cm_scaffold_2982_2[&description="# 222 # 2576 # 1 # ;gc_cont=0.730"]
	14_0929_02_30cm_scaffold_13170_3[&description="# 1940 # 4294 # 1 # ;gc_cont=0.732"]
	14_0929_12_40cm_scaffold_2936_27[&description="# 24022 # 26376 # -1 # ;gc_cont=0.731"]
	14_0919_02_20cm_scaffold_240_35[&description="# 32682 # 35036 # 1 # ;gc_cont=0.730"]
	14_0903_02_30cm_scaffold_6169_7[&description="# 4437 # 6773 # 1 # ;gc_cont=0.645"]
	14_0919_02_20cm_scaffold_24491_4[&description="# 2949 # 5285 # -1 # ;gc_cont=0.644"]
	14_0903_05_40cm_scaffold_11054_3[&description="# 965 # 3301 # -1 # ;gc_cont=0.646"]
	14_0927_05_20cm_scaffold_14382_1[&description="# 57 # 2402 # -1 # ;gc_cont=0.647"]
	14_0903_13_40cm_scaffold_11044_12[&description="# 10823 # 13168 # -1 # ;gc_cont=0.647"]
	14_0903_12_30cm_scaffold_7166_11[&description="# 9587 # 11917 # -1 # ;gc_cont=0.653"]
	14_0903_02_30cm_scaffold_11179_2[&description="# 243 # 2588 # 1 # ;gc_cont=0.642"]
	14_0903_13_30cm_scaffold_418293_7[&description="# 9733 # 12057 # 1 # ;gc_cont=0.653"]
	14_0903_12_30cm_scaffold_8224_1[&description="# 76 # 2430 # -1 # ;gc_cont=0.676"]
	14_0927_09_20cm_scaffold_7268_5[&description="# 2615 # 4969 # -1 # ;gc_cont=0.676"]
	14_0903_13_30cm_scaffold_1179610_2[&description="# 102 # 2441 # 1 # ;gc_cont=0.675"]
	14_0929_05_40cm_scaffold_29640_1[&description="# 61 # 2382 # 1 # ;gc_cont=0.681"]
	14_1009_16_40cm_scaffold_25077_25[&description="# 19877 # 22204 # -1 # ;gc_cont=0.699"]
	14_0927_12_20cm_scaffold_13592_6[&description="# 1569 # 3887 # -1 # ;gc_cont=0.670"]
	14_0929_05_20cm_scaffold_26995_2[&description="# 860 # 3175 # 1 # ;gc_cont=0.672"]
	14_1009_09_20cm_scaffold_76402_5[&description="# 3480 # 5609 # -1 # ;gc_cont=0.677"]
	14_0903_02_30cm_scaffold_58446_5[&description="# 2499 # 4700 # -1 # ;gc_cont=0.691"]
	14_1009_16_40cm_scaffold_52344_8[&description="# 6662 # 8971 # -1 # ;gc_cont=0.692"]
	14_0903_16_20cm_scaffold_7473_2[&description="# 687 # 2993 # -1 # ;gc_cont=0.617"]
	14_1009_13_20cm_scaffold_1098_20[&description="# 18963 # 21269 # -1 # ;gc_cont=0.622"]
	14_1009_16_30cm_scaffold_27215_5[&description="# 3401 # 5707 # -1 # ;gc_cont=0.645"]
	14_0919_09_20cm_scaffold_1613_2[&description="# 891 # 3203 # 1 # ;gc_cont=0.641"]
	14_0929_05_20cm_scaffold_3550_17[&description="# 19122 # 21431 # 1 # ;gc_cont=0.647"]
	'BAB54109.1'[&description="putative dehydrogenase [Mesorhizobium loti MAFF303099]"]
	14_0903_02_20cm_scaffold_9786_4[&description="# 1305 # 3665 # 1 # ;gc_cont=0.679"]
	14_0927_12_20cm_scaffold_6427_9[&description="# 8503 # 10788 # -1 # ;gc_cont=0.678"]
	14_0903_05_40cm_scaffold_1513_11[&description="# 9073 # 11409 # 1 # ;gc_cont=0.734"]
	14_0929_05_30cm_scaffold_792_e_777_17[&description="# 15935 # 18271 # 1 # ;gc_cont=0.733"]
	14_1009_13_30cm_scaffold_384_65[&description="# 61052 # 63388 # -1 # ;gc_cont=0.739"]
	14_0903_09_40cm_scaffold_667_69[&description="# 67133 # 69478 # 1 # ;gc_cont=0.729"]
	14_0903_12_30cm_scaffold_651_27[&description="# 25256 # 27601 # 1 # ;gc_cont=0.728"]
	14_1009_16_30cm_scaffold_151_53[&description="# 56194 # 58596 # 1 # ;gc_cont=0.732"]
	14_0903_16_40cm_scaffold_8475_3[&description="# 2249 # 4576 # -1 # ;gc_cont=0.722"]
	14_1009_16_40cm_scaffold_15_116[&description="# 110926 # 113259 # 1 # ;gc_cont=0.736"]
	14_1009_16_40cm_scaffold_5415_48[&description="# 45380 # 47947 # 1 # ;gc_cont=0.699"]
	14_0903_12_30cm_scaffold_582_18[&description="# 18558 # 20909 # 1 # ;gc_cont=0.714"]
	14_0929_05_40cm_scaffold_8103_4[&description="# 3352 # 5703 # -1 # ;gc_cont=0.711"]
	14_0903_02_20cm_scaffold_17829_6[&description="# 5770 # 7917 # 1 # ;gc_cont=0.648"]
	14_1009_13_30cm_scaffold_9090_1[&description="# 2 # 2179 # -1 # ;gc_cont=0.647"]
	14_0903_02_30cm_scaffold_20023_5[&description="# 4540 # 6903 # -1 # ;gc_cont=0.636"]
	14_0903_02_30cm_scaffold_13666_2[&description="# 1498 # 3861 # -1 # ;gc_cont=0.673"]
	14_0927_05_20cm_scaffold_18195_2[&description="# 1051 # 3414 # 1 # ;gc_cont=0.651"]
	14_0903_12_30cm_scaffold_8513_2[&description="# 303 # 2618 # 1 # ;gc_cont=0.680"]
	14_0903_13_30cm_scaffold_3809645_24[&description="# 22157 # 24520 # -1 # ;gc_cont=0.655"]
	14_0919_09_20cm_scaffold_344_14[&description="# 14076 # 16448 # -1 # ;gc_cont=0.639"]
	14_0929_05_20cm_scaffold_6914_5[&description="# 3611 # 5983 # -1 # ;gc_cont=0.641"]
	14_1009_13_20cm_scaffold_5488_1[&description="# 1 # 2322 # -1 # ;gc_cont=0.617"]
	14_1009_16_30cm_scaffold_2242_7[&description="# 5960 # 8335 # 1 # ;gc_cont=0.631"]
	14_0903_02_30cm_scaffold_13827_1[&description="# 1 # 2121 # 1 # ;gc_cont=0.679"]
	'14_0929_12_30cm_scaffold_1697_e_197.2_26'[&description="# 22509 # 24821 # -1 # ;gc_cont=0.736"]
	14_0903_02_30cm_scaffold_2248_11[&description="# 9878 # 12280 # 1 # ;gc_cont=0.669"]
	14_0903_05_40cm_scaffold_13760_1[&description="# 2 # 2365 # 1 # ;gc_cont=0.671"]
	14_0919_02_20cm_scaffold_30728_5[&description="# 2853 # 5255 # 1 # ;gc_cont=0.672"]
	14_0927_05_20cm_scaffold_10264_3[&description="# 1944 # 4346 # -1 # ;gc_cont=0.671"]
	14_0903_13_40cm_scaffold_23422_e_876_1[&description="# 2 # 2182 # 1 # ;gc_cont=0.667"]
	14_0903_12_30cm_scaffold_6983_4[&description="# 1827 # 4217 # 1 # ;gc_cont=0.679"]
	14_0919_09_20cm_scaffold_1393_2[&description="# 373 # 2562 # -1 # ;gc_cont=0.691"]
	14_1009_16_40cm_scaffold_38048_3[&description="# 1271 # 3601 # -1 # ;gc_cont=0.725"]
	14_0903_02_30cm_scaffold_12359_2[&description="# 428 # 2770 # -1 # ;gc_cont=0.627"]
	14_0903_02_30cm_scaffold_9483_2[&description="# 218 # 2557 # 1 # ;gc_cont=0.703"]
	14_0927_02_40cm_scaffold_1719_e_372_9[&description="# 6911 # 9250 # 1 # ;gc_cont=0.706"]
	14_0903_12_30cm_scaffold_8002_5[&description="# 3288 # 5543 # 1 # ;gc_cont=0.702"]
	14_0929_12_40cm_scaffold_8858_2[&description="# 209 # 2548 # 1 # ;gc_cont=0.698"]
	14_0919_02_20cm_scaffold_504_2[&description="# 1278 # 3617 # -1 # ;gc_cont=0.700"]
	14_0929_02_20cm_scaffold_9689_4[&description="# 3973 # 6360 # -1 # ;gc_cont=0.696"]
	14_0903_05_40cm_scaffold_2889_17[&description="# 15363 # 17744 # 1 # ;gc_cont=0.690"]
	14_0929_05_40cm_scaffold_3235_7[&description="# 4861 # 7242 # 1 # ;gc_cont=0.691"]
	14_1009_16_40cm_scaffold_21049_2[&description="# 845 # 3226 # -1 # ;gc_cont=0.691"]
	14_1009_09_30cm_scaffold_70580_1[&description="# 1 # 2241 # 1 # ;gc_cont=0.691"]
	14_0903_09_40cm_scaffold_13771_2[&description="# 1683 # 4070 # 1 # ;gc_cont=0.722"]
	14_1009_16_40cm_scaffold_91_18[&description="# 19186 # 21555 # 1 # ;gc_cont=0.734"]
	14_1009_16_30cm_scaffold_211_102[&description="# 104257 # 106656 # -1 # ;gc_cont=0.730"]
	14_1009_13_20cm_scaffold_33080_1[&description="# 331 # 2667 # -1 # ;gc_cont=0.732"]
	14_1009_13_30cm_scaffold_8796_2[&description="# 374 # 2710 # -1 # ;gc_cont=0.733"]
	14_1009_16_40cm_scaffold_98_158[&description="# 151788 # 154124 # 1 # ;gc_cont=0.736"]
	14_0903_12_30cm_scaffold_646_19[&description="# 21287 # 23650 # 1 # ;gc_cont=0.725"]
	14_1009_09_40cm_scaffold_274_e_674_15[&description="# 14455 # 16818 # -1 # ;gc_cont=0.724"]
	14_0929_05_30cm_scaffold_2567_15[&description="# 14517 # 16880 # -1 # ;gc_cont=0.724"]
	14_1009_16_30cm_scaffold_116740_3[&description="# 908 # 3271 # 1 # ;gc_cont=0.728"]
	14_0903_16_40cm_scaffold_6502_6[&description="# 3799 # 6174 # -1 # ;gc_cont=0.718"]
	14_1009_13_40cm_scaffold_3319_34[&description="# 34602 # 36884 # -1 # ;gc_cont=0.716"]
	14_1009_16_40cm_scaffold_15_138[&description="# 132561 # 134936 # 1 # ;gc_cont=0.717"]
	14_0903_12_30cm_scaffold_2489_14[&description="# 11995 # 14349 # 1 # ;gc_cont=0.715"]
	14_0929_05_40cm_scaffold_14809_6[&description="# 3198 # 5552 # 1 # ;gc_cont=0.717"]
	14_1009_16_40cm_scaffold_15348_17[&description="# 15397 # 17508 # -1 # ;gc_cont=0.704"]
	14_1009_16_40cm_scaffold_161907_2[&description="# 599 # 2965 # -1 # ;gc_cont=0.713"]
	14_0903_09_40cm_scaffold_5401_8[&description="# 5964 # 8171 # -1 # ;gc_cont=0.701"]
	14_1009_16_30cm_scaffold_15680_3[&description="# 1562 # 3775 # -1 # ;gc_cont=0.694"]
	14_1009_16_40cm_scaffold_66481_4[&description="# 2624 # 4930 # 1 # ;gc_cont=0.709"]
	14_0903_12_30cm_scaffold_13050_6[&description="# 4423 # 6723 # -1 # ;gc_cont=0.717"]
	14_0929_05_40cm_scaffold_4636_7[&description="# 4163 # 6463 # -1 # ;gc_cont=0.718"]
	14_1009_16_40cm_scaffold_14048_6[&description="# 3994 # 6375 # 1 # ;gc_cont=0.709"]
	14_0903_16_30cm_scaffold_3849_1[&description="# 2 # 2170 # 1 # ;gc_cont=0.722"]
	14_0929_12_30cm_scaffold_3326_17[&description="# 16255 # 18624 # 1 # ;gc_cont=0.742"]
	14_1009_16_30cm_scaffold_300_4[&description="# 1112 # 3487 # -1 # ;gc_cont=0.726"]
	14_0927_12_20cm_scaffold_9580_8[&description="# 4466 # 6598 # -1 # ;gc_cont=0.748"]
	14_0919_02_20cm_scaffold_8776_5[&description="# 3372 # 5738 # -1 # ;gc_cont=0.722"]
	14_1009_16_20cm_scaffold_21904_3[&description="# 1503 # 3605 # -1 # ;gc_cont=0.717"]
	14_0929_02_30cm_scaffold_282_79[&description="# 69988 # 72366 # 1 # ;gc_cont=0.737"]
	14_0929_12_40cm_scaffold_4168_1[&description="# 2 # 2278 # 1 # ;gc_cont=0.738"]
	14_0903_16_40cm_scaffold_19395_4[&description="# 3379 # 5466 # 1 # ;gc_cont=0.716"]
	14_0927_12_20cm_scaffold_5764_3[&description="# 1256 # 3637 # -1 # ;gc_cont=0.658"]
	14_0927_12_20cm_scaffold_36601_1[&description="# 1 # 2085 # 1 # ;gc_cont=0.676"]
	14_1009_13_30cm_scaffold_42997_5[&description="# 2748 # 5123 # 1 # ;gc_cont=0.675"]
	14_0903_02_30cm_scaffold_63574_7[&description="# 4016 # 6235 # -1 # ;gc_cont=0.700"]
	14_0903_05_40cm_scaffold_1240_43[&description="# 39187 # 41580 # 1 # ;gc_cont=0.647"]
	14_0927_05_20cm_scaffold_433_23[&description="# 18603 # 20864 # -1 # ;gc_cont=0.645"]
	14_0903_12_30cm_scaffold_2431_12[&description="# 10250 # 12610 # 1 # ;gc_cont=0.665"]
	14_0929_12_40cm_scaffold_921_13[&description="# 11481 # 13841 # 1 # ;gc_cont=0.666"]
	14_0919_02_20cm_scaffold_115_98[&description="# 98194 # 100554 # -1 # ;gc_cont=0.666"]
	14_0929_02_20cm_scaffold_1449_3[&description="# 1044 # 3404 # 1 # ;gc_cont=0.665"]
	14_0929_05_40cm_scaffold_29700_3[&description="# 1134 # 3491 # 1 # ;gc_cont=0.674"]
	14_0929_12_40cm_scaffold_24617_2[&description="# 173 # 2530 # -1 # ;gc_cont=0.675"]
	14_1009_09_30cm_scaffold_53028_4[&description="# 2315 # 4672 # 1 # ;gc_cont=0.666"]
	14_1009_16_40cm_scaffold_4656_12[&description="# 10741 # 13098 # 1 # ;gc_cont=0.672"]
	14_1009_12_40cm_scaffold_27681_4[&description="# 2039 # 4402 # 1 # ;gc_cont=0.679"]
	14_0903_13_30cm_scaffold_2453301_3[&description="# 1860 # 4157 # -1 # ;gc_cont=0.698"]
	14_1009_16_30cm_scaffold_82331_3[&description="# 1429 # 3795 # 1 # ;gc_cont=0.667"]
	14_1009_13_40cm_scaffold_12388_1[&description="# 2 # 2107 # 1 # ;gc_cont=0.720"]
	14_1009_16_40cm_scaffold_2_58[&description="# 71647 # 73962 # -1 # ;gc_cont=0.709"]
	14_0903_05_20cm_scaffold_12790_1[&description="# 65 # 2524 # -1 # ;gc_cont=0.591"]
	14_0927_05_20cm_scaffold_14858_1[&description="# 2 # 2197 # -1 # ;gc_cont=0.586"]
	14_1009_12_20cm_scaffold_9809_2[&description="# 228 # 2684 # -1 # ;gc_cont=0.584"]
	14_0903_12_20cm_scaffold_16266_3[&description="# 1403 # 3832 # 1 # ;gc_cont=0.565"]
	14_1009_09_20cm_scaffold_3337_4[&description="# 2488 # 4917 # -1 # ;gc_cont=0.565"]
	14_0929_05_20cm_scaffold_35452_2[&description="# 947 # 3376 # -1 # ;gc_cont=0.565"]
	14_1009_09_30cm_scaffold_44126_2[&description="# 606 # 3059 # -1 # ;gc_cont=0.568"]
	14_0903_12_40cm_200_scaffold_16528_2[&description="# 170 # 2599 # -1 # ;gc_cont=0.555"]
	14_0903_02_20cm_scaffold_6310_2[&description="# 992 # 3316 # 1 # ;gc_cont=0.690"]
	14_0927_02_20cm_scaffold_103_37[&description="# 35328 # 37652 # -1 # ;gc_cont=0.692"]
	14_1009_09_40cm_scaffold_1567_8[&description="# 6580 # 8904 # -1 # ;gc_cont=0.691"]
	14_0903_12_30cm_scaffold_2038_40[&description="# 36813 # 39152 # -1 # ;gc_cont=0.698"]
	14_0903_13_30cm_scaffold_946985_8[&description="# 6559 # 8877 # -1 # ;gc_cont=0.691"]
	14_0903_16_20cm_scaffold_3935_7[&description="# 5048 # 7378 # 1 # ;gc_cont=0.641"]
	14_1009_13_20cm_scaffold_11820_2[&description="# 287 # 2596 # -1 # ;gc_cont=0.643"]
	'ABE40936.1'[&description="Carbon-monoxide dehydrogenase [Rhodopseudomonas palustris BisB5]"]
	14_0903_12_20cm_scaffold_16283_5[&description="# 3539 # 5824 # -1 # ;gc_cont=0.662"]
	14_1009_12_20cm_scaffold_9000_5[&description="# 2901 # 5246 # 1 # ;gc_cont=0.669"]
	14_0929_09_30cm_scaffold_26381_2[&description="# 496 # 2796 # 1 # ;gc_cont=0.680"]
	14_1009_13_30cm_scaffold_17004_2[&description="# 999 # 3299 # 1 # ;gc_cont=0.680"]
	14_1009_13_30cm_scaffold_12792_5[&description="# 2966 # 5290 # 1 # ;gc_cont=0.668"]
	14_1009_16_30cm_scaffold_34910_2[&description="# 231 # 2564 # -1 # ;gc_cont=0.695"]
	14_0903_13_30cm_scaffold_1054523_5[&description="# 3695 # 6067 # 1 # ;gc_cont=0.633"]
	14_1009_16_30cm_scaffold_10365_5[&description="# 4466 # 6838 # 1 # ;gc_cont=0.632"]
	14_0903_13_30cm_scaffold_1619638_5[&description="# 7126 # 9342 # -1 # ;gc_cont=0.656"]
	14_1009_16_30cm_scaffold_7973_5[&description="# 4849 # 7197 # -1 # ;gc_cont=0.686"]
	14_0903_13_30cm_scaffold_73135_e_498_3[&description="# 3184 # 5424 # -1 # ;gc_cont=0.646"]
	14_0903_13_30cm_scaffold_5456036_2[&description="# 292 # 2625 # 1 # ;gc_cont=0.640"]
	14_1009_12_20cm_scaffold_4861_15[&description="# 11120 # 13450 # 1 # ;gc_cont=0.647"]
	'14_1009_13_20cm_scaffold_43598_e_197.2_1'[&description="# 425 # 2581 # -1 # ;gc_cont=0.651"]
	14_0903_02_30cm_scaffold_30116_2[&description="# 619 # 2919 # 1 # ;gc_cont=0.691"]
	14_0903_02_20cm_scaffold_534_5[&description="# 4034 # 6373 # 1 # ;gc_cont=0.695"]
	14_0927_02_20cm_scaffold_377_19[&description="# 15468 # 17807 # -1 # ;gc_cont=0.695"]
	14_0903_05_30cm_scaffold_3958_5[&description="# 3475 # 5814 # -1 # ;gc_cont=0.690"]
	14_0903_09_20cm_scaffold_1854_8[&description="# 6471 # 8810 # 1 # ;gc_cont=0.679"]
	14_0903_12_30cm_scaffold_463_13[&description="# 8195 # 10468 # -1 # ;gc_cont=0.684"]
	14_0927_09_20cm_scaffold_2890_3[&description="# 1291 # 3534 # -1 # ;gc_cont=0.685"]
	14_0919_02_20cm_scaffold_478_4[&description="# 2413 # 4701 # 1 # ;gc_cont=0.692"]
	14_0929_02_20cm_scaffold_1707_18[&description="# 12719 # 15007 # -1 # ;gc_cont=0.692"]
	14_1009_09_30cm_scaffold_8159_3[&description="# 904 # 3198 # 1 # ;gc_cont=0.688"]
	14_1009_12_40cm_scaffold_31196_3[&description="# 983 # 3289 # 1 # ;gc_cont=0.688"]
	14_0903_02_30cm_scaffold_2068_15[&description="# 13727 # 16030 # -1 # ;gc_cont=0.681"]
	14_0927_02_40cm_scaffold_3453_5[&description="# 4028 # 6331 # -1 # ;gc_cont=0.682"]
	14_0903_05_40cm_scaffold_38870_9[&description="# 5378 # 7582 # 1 # ;gc_cont=0.673"]
	14_0929_05_40cm_scaffold_90099_1[&description="# 2 # 2335 # 1 # ;gc_cont=0.680"]
	14_0919_02_20cm_scaffold_297_15[&description="# 13546 # 15846 # -1 # ;gc_cont=0.686"]
	14_0929_02_20cm_scaffold_2034_13[&description="# 11761 # 14061 # -1 # ;gc_cont=0.687"]
	14_1009_16_40cm_scaffold_6122_6[&description="# 3999 # 6305 # 1 # ;gc_cont=0.675"]
	14_0903_12_30cm_scaffold_1032_4[&description="# 1993 # 4293 # -1 # ;gc_cont=0.672"]
	14_0929_12_40cm_scaffold_1509_23[&description="# 19580 # 21880 # 1 # ;gc_cont=0.672"]
	14_1009_12_40cm_scaffold_47624_1[&description="# 1019 # 3325 # -1 # ;gc_cont=0.685"]
	14_0903_02_30cm_scaffold_11949_10[&description="# 6651 # 8948 # -1 # ;gc_cont=0.674"]
	14_0903_12_30cm_scaffold_13576_6[&description="# 4803 # 7019 # 1 # ;gc_cont=0.672"]
	14_0929_12_40cm_scaffold_1428_e_968_22[&description="# 21718 # 24012 # 1 # ;gc_cont=0.674"]
	14_0919_02_20cm_scaffold_40_45[&description="# 45335 # 47632 # -1 # ;gc_cont=0.669"]
	14_0903_05_40cm_scaffold_1463_6[&description="# 4543 # 6837 # 1 # ;gc_cont=0.667"]
	14_1009_09_30cm_scaffold_23306_6[&description="# 5207 # 7501 # 1 # ;gc_cont=0.668"]
	14_1009_12_40cm_scaffold_16358_1[&description="# 98 # 2386 # 1 # ;gc_cont=0.681"]
	14_1009_16_40cm_scaffold_142633_2[&description="# 838 # 3126 # 1 # ;gc_cont=0.683"]
	14_0927_02_20cm_scaffold_627_34[&description="# 37796 # 40075 # 1 # ;gc_cont=0.683"]
	14_1009_02_30cm_scaffold_19638_3[&description="# 1062 # 3275 # 1 # ;gc_cont=0.683"]
	14_0903_12_30cm_scaffold_1568_14[&description="# 12379 # 14703 # 1 # ;gc_cont=0.694"]
	14_0927_09_20cm_scaffold_13256_10[&description="# 4587 # 6911 # -1 # ;gc_cont=0.693"]
	14_1009_16_40cm_scaffold_91398_2[&description="# 800 # 3106 # -1 # ;gc_cont=0.704"]
	14_1009_16_40cm_scaffold_87478_2[&description="# 1827 # 4184 # -1 # ;gc_cont=0.718"]
	14_0903_02_30cm_scaffold_22178_2[&description="# 629 # 2971 # 1 # ;gc_cont=0.658"]
	14_0927_05_20cm_scaffold_3998_15[&description="# 12750 # 15092 # 1 # ;gc_cont=0.658"]
	14_0919_02_20cm_scaffold_9853_e_287_5[&description="# 3029 # 5173 # 1 # ;gc_cont=0.659"]
	14_0903_05_40cm_scaffold_9797_e_465_10[&description="# 8822 # 11164 # -1 # ;gc_cont=0.654"]
	14_0903_13_40cm_scaffold_50432_2[&description="# 478 # 2613 # 1 # ;gc_cont=0.654"]
	14_0903_13_30cm_scaffold_2433712_24[&description="# 19852 # 22182 # -1 # ;gc_cont=0.674"]
	14_0903_12_30cm_scaffold_4082_9[&description="# 9639 # 11873 # 1 # ;gc_cont=0.689"]
	14_1009_09_40cm_scaffold_438_31[&description="# 28604 # 30895 # -1 # ;gc_cont=0.695"]
	14_0929_05_40cm_scaffold_6107_7[&description="# 6377 # 8659 # 1 # ;gc_cont=0.723"]
	14_0903_02_30cm_scaffold_40783_2[&description="# 792 # 3152 # 1 # ;gc_cont=0.611"]
	14_0903_02_30cm_scaffold_35363_3[&description="# 1117 # 3483 # -1 # ;gc_cont=0.688"]
	14_1009_16_40cm_scaffold_4783_14[&description="# 11843 # 14176 # -1 # ;gc_cont=0.711"]
	'ABK03419.1'[&description="carbon monoxide dehydrogenase, large subunit apoprotein [Arthrobacter sp. FB24]"]
	'ACV81553.1'[&description="carbon-monoxide dehydrogenase, large subunit [Nakamurella multipartita DSM 44233]"]
	'ABC48602.1'[&description="carbon monoxide dehydrogenase form I large subunit, partial [Mycobacterium vaccae]"]
	'ABL79769.1'[&description="carbon monoxide dehydrogenase, large subunit apoprotein [Nocardioides sp. JS614]"]
	'AEA24861.1'[&URN="urn:local:.:k-991xir6",Modified=Thu Jul 12 01:40:22 PDT 2018,description="carbon-monoxide dehydrogenase, large subunit [Pseudonocardia dioxanivorans CB1190]","# Nucleotide Sequences With Quality"=0,Topology="linear","Original Location"="LocalDocuments/Metabolic_Proteins_Trees/CoxMLS","Molecule Type"="AA",Created=Thu Jul 12 01:40:01 PDT 2018]
	14_0903_02_30cm_scaffold_417_8[&description="# 6183 # 8537 # 1 # ;gc_cont=0.650"]
	14_1009_02_40cm_scaffold_311_118[&description="# 107706 # 110060 # -1 # ;gc_cont=0.649"]
	14_1009_16_30cm_scaffold_23835_25[&description="# 21499 # 23853 # -1 # ;gc_cont=0.649"]
	14_1009_05_20cm_scaffold_871_22[&description="# 19100 # 21340 # -1 # ;gc_cont=0.650"]
	14_1009_05_30cm_scaffold_1060_15[&description="# 15084 # 17438 # -1 # ;gc_cont=0.649"]
	14_0927_12_40cm_scaffold_3025_4[&description="# 2623 # 4977 # 1 # ;gc_cont=0.660"]
	14_1009_16_30cm_scaffold_785_26[&description="# 23271 # 25625 # -1 # ;gc_cont=0.660"]
	14_0903_05_40cm_scaffold_328_19[&description="# 20412 # 22766 # -1 # ;gc_cont=0.661"]
	14_0903_12_40cm_200_scaffold_848_27[&description="# 20253 # 22607 # 1 # ;gc_cont=0.659"]
	14_0927_12_40cm_scaffold_128_11[&description="# 8224 # 10578 # 1 # ;gc_cont=0.662"]
	14_1009_09_40cm_scaffold_7_170[&description="# 154937 # 157201 # -1 # ;gc_cont=0.663"]
	14_0903_05_30cm_scaffold_14390_4[&description="# 1777 # 4092 # 1 # ;gc_cont=0.687"]
	14_0929_05_40cm_scaffold_16048_2[&description="# 717 # 3071 # -1 # ;gc_cont=0.689"]
	14_0929_02_40cm_scaffold_1804_e_417_22[&description="# 22619 # 24970 # -1 # ;gc_cont=0.666"]
	14_1009_05_40cm_scaffold_4348_12[&description="# 11843 # 14167 # -1 # ;gc_cont=0.665"]
	14_0903_16_30cm_scaffold_484_15[&description="# 14494 # 16848 # -1 # ;gc_cont=0.650"]
	14_1009_12_30cm_scaffold_935_23[&description="# 21726 # 24080 # 1 # ;gc_cont=0.651"]
	14_1009_05_20cm_scaffold_56_35[&description="# 37511 # 39865 # -1 # ;gc_cont=0.651"]
	14_1009_12_20cm_scaffold_267_9[&description="# 6833 # 9187 # 1 # ;gc_cont=0.651"]
	14_0927_12_40cm_scaffold_1693_12[&description="# 7898 # 10252 # 1 # ;gc_cont=0.648"]
	14_0929_12_40cm_scaffold_1035_16[&description="# 11950 # 14298 # 1 # ;gc_cont=0.655"]
	14_0929_12_30cm_scaffold_4667_5[&description="# 4088 # 6442 # 1 # ;gc_cont=0.661"]
	14_1009_12_40cm_scaffold_6045_e_379_5[&description="# 4120 # 6474 # 1 # ;gc_cont=0.661"]
	14_1009_16_30cm_scaffold_6075_2[&description="# 633 # 2987 # -1 # ;gc_cont=0.658"]
	14_1009_16_40cm_scaffold_2014_35[&description="# 34438 # 36792 # 1 # ;gc_cont=0.658"]
	14_0903_12_30cm_scaffold_5207_7[&description="# 3527 # 5881 # -1 # ;gc_cont=0.708"]
	14_0903_12_20cm_scaffold_16042_2[&description="# 289 # 2643 # -1 # ;gc_cont=0.642"]
	14_1009_13_20cm_scaffold_1203_34[&description="# 29060 # 31414 # -1 # ;gc_cont=0.648"]
	14_1009_16_20cm_scaffold_253_25[&description="# 23816 # 26170 # 1 # ;gc_cont=0.648"]
	14_0929_09_30cm_scaffold_21818_4[&description="# 1947 # 4064 # 1 # ;gc_cont=0.645"]
	14_1009_09_20cm_scaffold_2637_8[&description="# 6301 # 8655 # 1 # ;gc_cont=0.646"]
	14_1009_12_20cm_scaffold_107_9[&description="# 7118 # 9472 # 1 # ;gc_cont=0.646"]
	14_0919_05_20cm_scaffold_8233_6[&description="# 2999 # 5161 # -1 # ;gc_cont=0.644"]
	14_1009_05_30cm_scaffold_952_e_239_25[&description="# 22102 # 24456 # -1 # ;gc_cont=0.644"]
	14_0929_12_20cm_scaffold_6723_3[&description="# 1247 # 3601 # -1 # ;gc_cont=0.642"]
	14_1009_16_30cm_scaffold_130195_2[&description="# 1003 # 3168 # -1 # ;gc_cont=0.645"]
	14_1009_16_40cm_scaffold_6728_8[&description="# 5209 # 7563 # -1 # ;gc_cont=0.643"]
	14_1009_09_40cm_scaffold_14011_1[&description="# 3 # 2324 # 1 # ;gc_cont=0.646"]
	'14_1009_13_30cm_scaffold_8207_e_313.2_6'[&description="# 4380 # 6734 # 1 # ;gc_cont=0.634"]
	14_1009_02_40cm_scaffold_6594_15[&description="# 12260 # 14614 # 1 # ;gc_cont=0.641"]
	14_1009_16_20cm_scaffold_5300_21[&description="# 18138 # 20492 # -1 # ;gc_cont=0.639"]
	14_1009_16_40cm_scaffold_19349_8[&description="# 6327 # 8681 # 1 # ;gc_cont=0.651"]
	14_0929_09_20cm_scaffold_1761_15[&description="# 13883 # 16237 # 1 # ;gc_cont=0.616"]
	14_1009_09_20cm_scaffold_8440_33[&description="# 25871 # 28225 # -1 # ;gc_cont=0.617"]
	'14_1009_09_40cm_scaffold_6166_e_197.2_4'[&description="# 1919 # 4273 # 1 # ;gc_cont=0.650"]
	14_0927_12_40cm_scaffold_15630_5[&description="# 3352 # 5706 # 1 # ;gc_cont=0.666"]
	14_1009_16_40cm_scaffold_22627_8[&description="# 5590 # 7938 # 1 # ;gc_cont=0.678"]
	14_0929_02_40cm_scaffold_4018_17[&description="# 12297 # 14657 # -1 # ;gc_cont=0.665"]
	14_1009_05_40cm_scaffold_5708_3[&description="# 1797 # 4157 # -1 # ;gc_cont=0.666"]
	14_1009_16_40cm_scaffold_20425_7[&description="# 4850 # 7213 # 1 # ;gc_cont=0.677"]
	14_1009_16_30cm_scaffold_2122_22[&description="# 13571 # 15937 # 1 # ;gc_cont=0.664"]
	14_1009_16_40cm_scaffold_1579_131[&description="# 122983 # 125301 # 1 # ;gc_cont=0.679"]
	'14_1009_16_30cm_scaffold_94555_e_197.2_7'[&description="# 6525 # 8897 # 1 # ;gc_cont=0.666"]
	'ACY14545.1'[&description="carbon-monoxide dehydrogenase, large subunit [Haliangium ochraceum DSM 14365]"]
	14_0927_12_20cm_scaffold_13807_6[&description="# 5331 # 7682 # 1 # ;gc_cont=0.693"]
	14_0903_05_30cm_scaffold_2875_12[&description="# 11165 # 13498 # 1 # ;gc_cont=0.634"]
	14_1009_12_40cm_scaffold_523_21[&description="# 16673 # 19006 # 1 # ;gc_cont=0.629"]
	14_0927_05_20cm_scaffold_16427_3[&description="# 1226 # 3559 # -1 # ;gc_cont=0.653"]
	14_0929_05_40cm_scaffold_2179_7[&description="# 6599 # 8932 # -1 # ;gc_cont=0.659"]
	14_0927_09_40cm_scaffold_2041_14[&description="# 10797 # 13148 # 1 # ;gc_cont=0.659"]
	14_0929_09_40cm_scaffold_3000_11[&description="# 8611 # 10962 # 1 # ;gc_cont=0.656"]
	14_0927_12_20cm_scaffold_1774_12[&description="# 9280 # 11631 # 1 # ;gc_cont=0.657"]
	14_1009_12_30cm_scaffold_3454_4[&description="# 1537 # 3888 # -1 # ;gc_cont=0.659"]
	14_1009_05_40cm_scaffold_4160_26[&description="# 20932 # 23283 # 1 # ;gc_cont=0.659"]
	14_1009_12_30cm_scaffold_9447_7[&description="# 4961 # 7312 # -1 # ;gc_cont=0.659"]
	14_0903_05_40cm_scaffold_6975_6[&description="# 4833 # 7196 # 1 # ;gc_cont=0.648"]
	14_0929_12_40cm_scaffold_15971_1[&description="# 2 # 2287 # -1 # ;gc_cont=0.651"]
	14_0903_12_30cm_scaffold_12260_8[&description="# 9846 # 12215 # 1 # ;gc_cont=0.649"]
	14_0929_12_40cm_scaffold_5625_7[&description="# 6372 # 8741 # 1 # ;gc_cont=0.650"]
	14_1009_09_30cm_scaffold_14519_2[&description="# 972 # 3269 # -1 # ;gc_cont=0.651"]
	14_0903_12_30cm_scaffold_45_21[&description="# 18231 # 20540 # 1 # ;gc_cont=0.651"]
	14_0929_02_30cm_scaffold_10137_2[&description="# 1062 # 3428 # -1 # ;gc_cont=0.674"]
	14_1009_16_40cm_scaffold_567_38[&description="# 33259 # 35625 # -1 # ;gc_cont=0.666"]
	14_1009_16_40cm_scaffold_387_105[&description="# 100668 # 103034 # 1 # ;gc_cont=0.668"]
	14_1009_16_40cm_scaffold_1571_24[&description="# 22492 # 24858 # 1 # ;gc_cont=0.677"]
	14_0903_12_30cm_scaffold_886_12[&description="# 8769 # 10925 # -1 # ;gc_cont=0.662"]
	14_0929_09_20cm_scaffold_20_72[&description="# 94150 # 96516 # -1 # ;gc_cont=0.589"]
	14_1009_09_30cm_scaffold_18035_5[&description="# 1957 # 4149 # -1 # ;gc_cont=0.571"]
	14_1009_12_40cm_scaffold_17030_7[&description="# 3921 # 6287 # 1 # ;gc_cont=0.564"]
	14_0903_13_30cm_scaffold_781611_6[&description="# 4900 # 7269 # -1 # ;gc_cont=0.661"]
	14_0927_02_20cm_scaffold_69_116[&description="# 127894 # 130263 # -1 # ;gc_cont=0.662"]
	14_1009_05_30cm_scaffold_853_42[&description="# 38949 # 41318 # 1 # ;gc_cont=0.662"]
	14_1009_09_20cm_scaffold_6796_12[&description="# 9764 # 12133 # 1 # ;gc_cont=0.663"]
	14_1009_09_20cm_scaffold_6564_10[&description="# 11169 # 13418 # -1 # ;gc_cont=0.665"]
	14_1009_09_30cm_scaffold_889_11[&description="# 11377 # 13746 # -1 # ;gc_cont=0.664"]
	14_0927_12_40cm_scaffold_49582_2[&description="# 565 # 2931 # -1 # ;gc_cont=0.662"]
	14_1009_02_20cm_scaffold_354_4[&description="# 2683 # 5046 # -1 # ;gc_cont=0.658"]
	14_1009_16_20cm_scaffold_4335_15[&description="# 16508 # 18739 # 1 # ;gc_cont=0.659"]
	'ACY49636.1'[&description="carbon-monoxide dehydrogenase, large subunit [Rhodothermus marinus DSM 4252]"]
	'AEE53112.1'[&description="carbon-monoxide dehydrogenase, large subunit [Haliscomenobacter hydrossis DSM 1100]"]
	14_0903_13_30cm_scaffold_889931_5[&description="# 2845 # 5193 # 1 # ;gc_cont=0.643"]
	'ACZ40190.1'[&description="carbon-monoxide dehydrogenase, large subunit [Sphaerobacter thermophilus DSM 20745]"]
	14_1009_16_30cm_scaffold_33512_8[&description="# 4948 # 7317 # -1 # ;gc_cont=0.662"]
	14_1009_16_30cm_scaffold_2342_12[&description="# 10048 # 12426 # 1 # ;gc_cont=0.670"]
	14_0903_13_20cm_scaffold_1865_25[&description="# 40878 # 43316 # -1 # ;gc_cont=0.663"]
	14_0903_09_40cm_scaffold_3066_19[&description="# 21906 # 24149 # -1 # ;gc_cont=0.525"]
	14_0929_05_20cm_scaffold_27429_2[&description="# 1162 # 3462 # -1 # ;gc_cont=0.525"]
	14_1009_12_20cm_scaffold_20766_2[&description="# 254 # 2620 # 1 # ;gc_cont=0.526"]
	14_0927_05_20cm_scaffold_7393_8[&description="# 7580 # 9946 # -1 # ;gc_cont=0.523"]
	14_1009_09_20cm_scaffold_2134_12[&description="# 11420 # 13786 # -1 # ;gc_cont=0.524"]
	14_0929_09_20cm_scaffold_19267_1[&description="# 1 # 2184 # -1 # ;gc_cont=0.522"]
	14_1009_02_40cm_scaffold_1634_12[&description="# 10756 # 13122 # 1 # ;gc_cont=0.540"]
	14_1009_12_20cm_scaffold_9494_2[&description="# 882 # 3248 # -1 # ;gc_cont=0.611"]
	14_1009_12_20cm_scaffold_9622_e_383_3[&description="# 721 # 3087 # 1 # ;gc_cont=0.584"]
	14_0903_12_20cm_scaffold_2195_15[&description="# 16587 # 18941 # 1 # ;gc_cont=0.654"]
	14_0919_05_20cm_scaffold_2091_8[&description="# 5348 # 7702 # 1 # ;gc_cont=0.653"]
	14_0929_05_30cm_scaffold_302_25[&description="# 34906 # 37260 # -1 # ;gc_cont=0.653"]
	14_1009_05_20cm_scaffold_8_e_18347_71[&description="# 85533 # 87887 # 1 # ;gc_cont=0.653"]
	14_0903_13_30cm_scaffold_2295269_10[&description="# 9166 # 11514 # -1 # ;gc_cont=0.665"]
	14_1009_02_40cm_scaffold_15833_8[&description="# 6835 # 9183 # -1 # ;gc_cont=0.665"]
	14_0929_02_40cm_scaffold_5099_6[&description="# 6691 # 9039 # 1 # ;gc_cont=0.664"]
	14_0903_13_30cm_scaffold_934847_83[&description="# 75777 # 78122 # 1 # ;gc_cont=0.639"]
	14_1009_16_40cm_scaffold_41273_6[&description="# 3861 # 6206 # -1 # ;gc_cont=0.639"]
	'ADD28140.1'[&description="carbon-monoxide dehydrogenase, large subunit [Meiothermus ruber DSM 1279]"]
	'ADU51603.1'[&description="carbon monoxide dehydrogenase, large subunit apoprotein [Thermaerobacter marianensis DSM 12885]"]
	'AEW04034.1'[&description="carbon monoxide dehydrogenase, large subunit apoprotein [Sulfobacillus acidophilus DSM 10332]"]
	14_1009_16_40cm_scaffold_171458_1[&description="# 2 # 2404 # 1 # ;gc_cont=0.654"]
	'ABQ33958.1'[&description="carbon monoxide dehydrogenase, large subunit apoprotein [Bradyrhizobium sp. BTAi1]"]
	'AEI08106.1'[&description="CO-dehydrogenase large chain CoxL (plasmid) [Oligotropha carboxidovorans OM5]"]
	'ABV92954.1'[&description="carbon-monoxide dehydrogenase, large subunit [Dinoroseobacter shibae DFL 12 = DSM 16493]"]
	'ABE30822.1'[&description="carbon monoxide dehydrogenase, large subunit apoprotein [Paraburkholderia xenovorans LB400]"]
	'ABI56911.1'[&description="carbon monoxide dehydrogenase, large subunit apoprotein [Alkalilimnicola ehrlichii MLHE-1]"]
	14_0929_12_40cm_scaffold_17180_8[&description="# 3421 # 5763 # 1 # ;gc_cont=0.605"]
	14_1009_12_30cm_scaffold_3632_9[&description="# 3931 # 6273 # 1 # ;gc_cont=0.604"]
	14_0903_02_30cm_scaffold_4448_4[&description="# 3084 # 5429 # -1 # ;gc_cont=0.666"]
	14_0903_05_40cm_scaffold_18755_4[&description="# 2453 # 4798 # -1 # ;gc_cont=0.667"]
	14_0927_05_20cm_scaffold_11479_e_210_3[&description="# 1983 # 4328 # 1 # ;gc_cont=0.667"]
	14_0903_02_30cm_scaffold_4793_12[&description="# 12715 # 15060 # -1 # ;gc_cont=0.671"]
	14_0903_12_30cm_scaffold_34014_3[&description="# 2005 # 4308 # 1 # ;gc_cont=0.690"]
	14_0903_02_30cm_scaffold_1277_e_284_2[&description="# 1031 # 3403 # 1 # ;gc_cont=0.648"]
	14_0903_05_40cm_scaffold_959_10[&description="# 10281 # 12653 # -1 # ;gc_cont=0.647"]
	14_0927_05_20cm_scaffold_1931_33[&description="# 37047 # 39419 # 1 # ;gc_cont=0.648"]
	14_0903_13_40cm_scaffold_12986_5[&description="# 4705 # 7077 # -1 # ;gc_cont=0.649"]
	14_0903_12_30cm_scaffold_10971_4[&description="# 4613 # 6937 # -1 # ;gc_cont=0.670"]
	14_0903_02_30cm_scaffold_16087_5[&description="# 2778 # 5141 # 1 # ;gc_cont=0.676"]
	14_0903_02_30cm_scaffold_10700_2[&description="# 2261 # 4621 # -1 # ;gc_cont=0.669"]
	14_0903_12_30cm_scaffold_4036_15[&description="# 14321 # 16663 # -1 # ;gc_cont=0.677"]
	14_1009_16_40cm_scaffold_147438_2[&description="# 95 # 2425 # 1 # ;gc_cont=0.678"]
	14_0903_02_30cm_scaffold_25607_4[&description="# 2548 # 4926 # 1 # ;gc_cont=0.659"]
	14_0903_05_40cm_scaffold_44791_2[&description="# 1475 # 3739 # 1 # ;gc_cont=0.665"]
	14_0919_02_20cm_scaffold_55076_1[&description="# 2 # 2218 # -1 # ;gc_cont=0.667"]
	14_0903_12_30cm_scaffold_33565_2[&description="# 1203 # 3521 # 1 # ;gc_cont=0.666"]
	14_1009_16_40cm_scaffold_11850_29[&description="# 30839 # 33199 # -1 # ;gc_cont=0.705"]
	14_1009_09_30cm_scaffold_1697_15[&description="# 16080 # 18437 # 1 # ;gc_cont=0.594"]
	14_0903_05_30cm_scaffold_321_5[&description="# 3814 # 6156 # 1 # ;gc_cont=0.728"]
	14_0919_02_20cm_scaffold_28_20[&description="# 15276 # 17618 # -1 # ;gc_cont=0.727"]
	14_0929_02_40cm_scaffold_79_15[&description="# 13413 # 15755 # 1 # ;gc_cont=0.727"]
	14_0929_12_30cm_scaffold_25309_1[&description="# 2 # 2344 # 1 # ;gc_cont=0.729"]
	14_0903_16_30cm_scaffold_6678_2[&description="# 381 # 2726 # -1 # ;gc_cont=0.717"]
	14_1009_16_30cm_scaffold_2953_6[&description="# 4538 # 6874 # 1 # ;gc_cont=0.723"]
	14_1009_16_40cm_scaffold_9384_17[&description="# 14537 # 16879 # 1 # ;gc_cont=0.730"]
	14_0903_09_40cm_scaffold_6243_1[&description="# 197 # 2368 # 1 # ;gc_cont=0.701"]
	14_0903_12_30cm_scaffold_2636_16[&description="# 11229 # 13568 # -1 # ;gc_cont=0.706"]
	14_1009_16_40cm_scaffold_106_100[&description="# 100871 # 103228 # 1 # ;gc_cont=0.712"]
	14_1009_16_30cm_scaffold_733_9[&description="# 6129 # 8489 # 1 # ;gc_cont=0.713"]
	14_0929_05_30cm_scaffold_3179_17[&description="# 12214 # 14553 # 1 # ;gc_cont=0.711"]
	14_1009_13_30cm_scaffold_80_67[&description="# 64069 # 66309 # -1 # ;gc_cont=0.721"]
	14_1009_16_40cm_scaffold_6342_7[&description="# 4900 # 7254 # 1 # ;gc_cont=0.720"]
	14_0927_05_40cm_scaffold_6544_9[&description="# 6266 # 8620 # -1 # ;gc_cont=0.728"]
	14_1009_16_40cm_scaffold_1_42[&description="# 37650 # 40016 # 1 # ;gc_cont=0.717"]
	14_0903_12_30cm_scaffold_106_54[&description="# 40182 # 42521 # 1 # ;gc_cont=0.710"]
	14_0929_05_40cm_scaffold_611_32[&description="# 34074 # 36413 # -1 # ;gc_cont=0.711"]
	14_0919_02_20cm_scaffold_863_16[&description="# 15529 # 17868 # -1 # ;gc_cont=0.711"]
	14_0903_16_30cm_scaffold_17461_5[&description="# 1713 # 4085 # 1 # ;gc_cont=0.735"]
	14_1009_13_20cm_scaffold_11037_3[&description="# 1322 # 3694 # -1 # ;gc_cont=0.735"]
	14_0929_02_30cm_scaffold_181_39[&description="# 33879 # 36245 # -1 # ;gc_cont=0.741"]
	14_0929_12_40cm_scaffold_2632_e_1979_30[&description="# 25638 # 28004 # -1 # ;gc_cont=0.741"]
	14_1009_16_20cm_scaffold_807_21[&description="# 18392 # 20764 # -1 # ;gc_cont=0.720"]
	14_0927_12_20cm_scaffold_687_14[&description="# 9676 # 12021 # 1 # ;gc_cont=0.740"]
	14_1009_16_40cm_scaffold_1543_20[&description="# 16966 # 19317 # 1 # ;gc_cont=0.747"]
	14_0903_12_30cm_scaffold_30019_2[&description="# 101 # 2446 # 1 # ;gc_cont=0.751"]
	14_1009_16_40cm_scaffold_13908_4[&description="# 2312 # 4657 # -1 # ;gc_cont=0.749"]
	14_1009_09_30cm_scaffold_923_22[&description="# 21245 # 23590 # -1 # ;gc_cont=0.746"]
	14_1009_16_40cm_scaffold_8313_17[&description="# 13461 # 15806 # -1 # ;gc_cont=0.726"]
	14_1009_09_40cm_scaffold_250_11[&description="# 11344 # 13689 # -1 # ;gc_cont=0.698"]
	14_1009_16_30cm_scaffold_78986_2[&description="# 173 # 2533 # -1 # ;gc_cont=0.724"]
	14_1009_16_40cm_scaffold_42138_5[&description="# 3246 # 5636 # 1 # ;gc_cont=0.743"]
	14_0903_12_20cm_scaffold_24_77[&description="# 88829 # 91183 # -1 # ;gc_cont=0.737"]
	14_0903_13_30cm_scaffold_437296_4[&description="# 1951 # 4305 # 1 # ;gc_cont=0.729"]
	14_0929_12_20cm_scaffold_2466_28[&description="# 22451 # 24916 # 1 # ;gc_cont=0.706"]
	14_0903_02_30cm_scaffold_2604_16[&description="# 15895 # 18234 # -1 # ;gc_cont=0.686"]
	14_1009_02_40cm_scaffold_54_84[&description="# 83778 # 86120 # -1 # ;gc_cont=0.685"]
	14_1009_05_30cm_scaffold_476_66[&description="# 64231 # 66573 # -1 # ;gc_cont=0.685"]
	14_1009_16_30cm_scaffold_10078_26[&description="# 24387 # 26726 # -1 # ;gc_cont=0.685"]
	14_0903_05_30cm_scaffold_16455_1[&description="# 1 # 2112 # -1 # ;gc_cont=0.700"]
	14_0927_05_40cm_scaffold_777_31[&description="# 25622 # 27955 # -1 # ;gc_cont=0.695"]
	14_0929_05_40cm_scaffold_9230_1[&description="# 2 # 2110 # -1 # ;gc_cont=0.698"]
	14_0903_16_30cm_scaffold_242_8[&description="# 6006 # 8342 # 1 # ;gc_cont=0.670"]
	14_1009_12_20cm_scaffold_6270_5[&description="# 3003 # 5339 # 1 # ;gc_cont=0.671"]
	14_1009_05_20cm_scaffold_14_9[&description="# 7139 # 9475 # 1 # ;gc_cont=0.670"]
	14_1009_12_30cm_scaffold_14090_3[&description="# 1858 # 4194 # -1 # ;gc_cont=0.670"]
	'14_0927_12_40cm_scaffold_36218_e_174.2_1'[&description="# 15 # 2351 # -1 # ;gc_cont=0.685"]
	14_0929_12_20cm_scaffold_8857_e_585_5[&description="# 3350 # 5686 # -1 # ;gc_cont=0.690"]
	14_0927_12_20cm_scaffold_27165_2[&description="# 501 # 2828 # 1 # ;gc_cont=0.683"]
	'14_1009_16_20cm_scaffold_7326_e_374.2_4'[&description="# 2823 # 5165 # -1 # ;gc_cont=0.685"]
	14_0903_13_30cm_scaffold_5100554_5[&description="# 2902 # 5238 # 1 # ;gc_cont=0.677"]
	14_0927_12_20cm_scaffold_20501_4[&description="# 1795 # 4140 # -1 # ;gc_cont=0.683"]
	14_0927_12_40cm_scaffold_21234_7[&description="# 6530 # 8653 # -1 # ;gc_cont=0.680"]
	14_0929_12_30cm_scaffold_249_85[&description="# 76801 # 79146 # 1 # ;gc_cont=0.681"]
	'14_1009_12_40cm_scaffold_34481_e_197.2_1'[&description="# 2 # 2410 # 1 # ;gc_cont=0.683"]
	14_1009_12_30cm_scaffold_19143_2[&description="# 103 # 2439 # -1 # ;gc_cont=0.683"]
	14_1009_12_40cm_scaffold_2519_19[&description="# 14186 # 16522 # -1 # ;gc_cont=0.682"]
	14_0903_05_40cm_scaffold_4315_8[&description="# 7160 # 9499 # 1 # ;gc_cont=0.684"]
	14_0903_12_40cm_200_scaffold_2588_2[&description="# 341 # 2680 # -1 # ;gc_cont=0.685"]
	14_1009_09_40cm_scaffold_2466_8[&description="# 6890 # 9229 # 1 # ;gc_cont=0.685"]
	14_0927_12_40cm_scaffold_3550_6[&description="# 3605 # 5944 # -1 # ;gc_cont=0.685"]
	14_1009_16_30cm_scaffold_103_27[&description="# 25041 # 27374 # -1 # ;gc_cont=0.679"]
	14_1009_16_40cm_scaffold_1595_4[&description="# 2008 # 4347 # 1 # ;gc_cont=0.674"]
	14_0927_12_20cm_scaffold_13737_9[&description="# 5666 # 8023 # 1 # ;gc_cont=0.685"]
	14_0929_12_40cm_scaffold_191_35[&description="# 33909 # 36245 # 1 # ;gc_cont=0.688"]
	14_0927_05_20cm_scaffold_75119_2[&description="# 391 # 2745 # -1 # ;gc_cont=0.682"]
	14_0927_05_40cm_scaffold_27105_3[&description="# 466 # 2820 # -1 # ;gc_cont=0.683"]
	14_0929_02_20cm_scaffold_6250_5[&description="# 3354 # 5708 # 1 # ;gc_cont=0.685"]
	14_0929_02_40cm_scaffold_18813_3[&description="# 807 # 3068 # -1 # ;gc_cont=0.687"]
	14_1009_05_40cm_scaffold_5161_6[&description="# 4225 # 6579 # -1 # ;gc_cont=0.689"]
	14_0927_09_20cm_scaffold_532_4[&description="# 1660 # 3999 # 1 # ;gc_cont=0.693"]
	14_1009_09_20cm_scaffold_154_51[&description="# 48604 # 50943 # -1 # ;gc_cont=0.691"]
	14_0929_12_20cm_scaffold_104_81[&description="# 76218 # 78557 # -1 # ;gc_cont=0.693"]
	14_0929_12_20cm_scaffold_4567_4[&description="# 3721 # 6051 # -1 # ;gc_cont=0.709"]
	14_0929_05_20cm_scaffold_489_17[&description="# 15405 # 17735 # -1 # ;gc_cont=0.709"]
	14_0903_02_30cm_scaffold_1300_3[&description="# 2610 # 4919 # -1 # ;gc_cont=0.709"]
	14_0903_09_40cm_scaffold_12284_14[&description="# 15253 # 17562 # -1 # ;gc_cont=0.708"]
	14_0919_02_20cm_scaffold_2_177[&description="# 206146 # 208455 # -1 # ;gc_cont=0.708"]
	14_0927_02_20cm_scaffold_434_6[&description="# 5744 # 8053 # -1 # ;gc_cont=0.709"]
	14_1009_09_30cm_scaffold_20_58[&description="# 46482 # 48827 # 1 # ;gc_cont=0.698"]
	14_0903_13_30cm_scaffold_2138355_3[&description="# 1182 # 3503 # -1 # ;gc_cont=0.705"]
	14_1009_02_40cm_scaffold_180_83[&description="# 78822 # 81164 # 1 # ;gc_cont=0.687"]
	14_1009_05_40cm_scaffold_2045_9[&description="# 8793 # 11135 # -1 # ;gc_cont=0.687"]
	14_0903_13_30cm_scaffold_9275942_3[&description="# 1158 # 3497 # -1 # ;gc_cont=0.691"]
	14_0927_09_40cm_scaffold_102_46[&description="# 43114 # 45453 # -1 # ;gc_cont=0.692"]
	14_0903_13_40cm_scaffold_23412_7[&description="# 5379 # 7727 # -1 # ;gc_cont=0.703"]
	14_1009_02_40cm_scaffold_579_50[&description="# 51454 # 53811 # 1 # ;gc_cont=0.729"]
	14_0919_09_20cm_scaffold_13_10[&description="# 8189 # 10537 # 1 # ;gc_cont=0.612"]
	14_0929_05_20cm_scaffold_1079_12[&description="# 12925 # 15267 # -1 # ;gc_cont=0.609"]
	14_0927_05_40cm_scaffold_2903_10[&description="# 9146 # 11530 # -1 # ;gc_cont=0.670"]
	14_1009_12_40cm_scaffold_1754_60[&description="# 63559 # 65934 # -1 # ;gc_cont=0.671"]
	14_1009_16_40cm_scaffold_21092_6[&description="# 4252 # 6627 # -1 # ;gc_cont=0.670"]
	14_0903_05_40cm_scaffold_197_47[&description="# 52591 # 54996 # 1 # ;gc_cont=0.718"]
	14_0929_05_30cm_scaffold_241_45[&description="# 49832 # 52237 # 1 # ;gc_cont=0.718"]
	14_1009_13_20cm_scaffold_4624_15[&description="# 15125 # 17530 # 1 # ;gc_cont=0.722"]
	14_1009_13_30cm_scaffold_17_129[&description="# 139860 # 142265 # 1 # ;gc_cont=0.722"]
	14_1009_16_40cm_scaffold_231_3[&description="# 1804 # 4209 # -1 # ;gc_cont=0.715"]
	14_0903_09_40cm_scaffold_11622_7[&description="# 4800 # 7196 # -1 # ;gc_cont=0.710"]
	14_1009_16_30cm_scaffold_431_30[&description="# 29483 # 31888 # 1 # ;gc_cont=0.710"]
	14_1009_16_40cm_scaffold_517_101[&description="# 97473 # 99866 # 1 # ;gc_cont=0.721"]
	14_0903_16_40cm_scaffold_14904_3[&description="# 1271 # 3664 # -1 # ;gc_cont=0.716"]
	14_1009_13_40cm_scaffold_784_25[&description="# 25342 # 27732 # -1 # ;gc_cont=0.716"]
	14_1009_16_40cm_scaffold_11492_5[&description="# 4637 # 7030 # 1 # ;gc_cont=0.719"]
	14_0927_05_40cm_scaffold_14446_2[&description="# 892 # 3276 # -1 # ;gc_cont=0.716"]
	14_0919_02_20cm_scaffold_1832_9[&description="# 7686 # 10100 # -1 # ;gc_cont=0.723"]
	14_0929_02_40cm_scaffold_0_2[&description="# 1004 # 3418 # 1 # ;gc_cont=0.724"]
	14_0903_12_30cm_scaffold_370_14[&description="# 16874 # 19258 # -1 # ;gc_cont=0.721"]
	14_0919_02_20cm_scaffold_790_12[&description="# 15976 # 18360 # -1 # ;gc_cont=0.719"]
	14_0929_05_40cm_scaffold_1077_13[&description="# 15740 # 18124 # -1 # ;gc_cont=0.719"]
	14_1009_16_40cm_scaffold_4679_7[&description="# 3307 # 5691 # 1 # ;gc_cont=0.708"]
	14_0929_12_30cm_scaffold_1505_3[&description="# 2747 # 5137 # -1 # ;gc_cont=0.714"]
	14_1009_09_30cm_scaffold_7318_21[&description="# 15232 # 17634 # 1 # ;gc_cont=0.722"]
	14_0927_12_20cm_scaffold_6946_5[&description="# 3314 # 5719 # -1 # ;gc_cont=0.729"]
	14_1009_16_40cm_scaffold_1345_30[&description="# 29679 # 32084 # 1 # ;gc_cont=0.732"]
	14_0919_02_20cm_scaffold_2365_9[&description="# 11065 # 13392 # 1 # ;gc_cont=0.720"]
	14_1009_16_20cm_scaffold_40187_1[&description="# 1 # 2103 # -1 # ;gc_cont=0.719"]
	14_0929_02_30cm_scaffold_273_67[&description="# 74942 # 77236 # 1 # ;gc_cont=0.718"]
	14_0929_12_40cm_scaffold_34822_2[&description="# 232 # 2553 # -1 # ;gc_cont=0.722"]
	14_1009_16_40cm_scaffold_1400_24[&description="# 29324 # 31702 # -1 # ;gc_cont=0.713"]
	14_0929_05_40cm_scaffold_24638_6[&description="# 3136 # 5529 # -1 # ;gc_cont=0.716"]
	14_1009_16_40cm_scaffold_128293_3[&description="# 1120 # 3447 # -1 # ;gc_cont=0.741"]
	14_1009_12_40cm_scaffold_5012_17[&description="# 13525 # 15894 # -1 # ;gc_cont=0.677"]
	14_0903_12_20cm_scaffold_8279_4[&description="# 3076 # 5472 # 1 # ;gc_cont=0.529"]
	14_0929_09_20cm_scaffold_1273_3[&description="# 1753 # 4149 # 1 # ;gc_cont=0.535"]
	14_1009_12_20cm_scaffold_9955_3[&description="# 2091 # 4487 # 1 # ;gc_cont=0.531"]
	14_1009_09_30cm_scaffold_13266_5[&description="# 3767 # 6163 # -1 # ;gc_cont=0.533"]
	14_1009_16_20cm_scaffold_11322_3[&description="# 1129 # 3525 # 1 # ;gc_cont=0.533"]
	14_1009_09_20cm_scaffold_31906_10[&description="# 8413 # 10809 # -1 # ;gc_cont=0.528"]
	14_0927_05_20cm_scaffold_5485_8[&description="# 8465 # 10861 # 1 # ;gc_cont=0.531"]
	14_0929_05_20cm_scaffold_2359_3[&description="# 919 # 3315 # 1 # ;gc_cont=0.528"]
	14_0903_12_40cm_200_scaffold_1374_20[&description="# 20628 # 23024 # -1 # ;gc_cont=0.516"]
	14_1009_16_30cm_scaffold_628_e_5685_86[&description="# 97160 # 99535 # -1 # ;gc_cont=0.710"]
	'ACZ89377.1'[&description="carbon-monoxide dehydrogenase - AtypicalTII [Streptosporangium roseum DSM 43021]"]
	14_1009_16_40cm_scaffold_30832_8[&description="# 4936 # 7314 # 1 # ;gc_cont=0.715"]
	14_1009_16_40cm_scaffold_52684_9[&description="# 5185 # 7563 # 1 # ;gc_cont=0.703"]
	14_0903_05_40cm_scaffold_778_33[&description="# 29725 # 32049 # 1 # ;gc_cont=0.738"]
	14_0929_05_30cm_scaffold_707_22[&description="# 17067 # 19391 # 1 # ;gc_cont=0.738"]
	14_1009_13_30cm_scaffold_369_23[&description="# 17844 # 20168 # 1 # ;gc_cont=0.737"]
	14_1009_16_40cm_scaffold_14125_4[&description="# 2516 # 4840 # 1 # ;gc_cont=0.738"]
	14_0903_12_30cm_scaffold_2177_4[&description="# 2745 # 5063 # 1 # ;gc_cont=0.725"]
	14_1009_16_30cm_scaffold_1406_21[&description="# 20155 # 22473 # -1 # ;gc_cont=0.729"]
	14_1009_16_40cm_scaffold_186_51[&description="# 40461 # 42782 # 1 # ;gc_cont=0.733"]
	14_1009_13_40cm_scaffold_966_41[&description="# 36243 # 38570 # 1 # ;gc_cont=0.743"]
	14_1009_16_40cm_scaffold_1161_19[&description="# 19919 # 22243 # -1 # ;gc_cont=0.727"]
	14_0929_05_40cm_scaffold_19655_6[&description="# 4443 # 6761 # 1 # ;gc_cont=0.707"]
	14_1009_16_40cm_scaffold_113788_1[&description="# 97 # 2418 # -1 # ;gc_cont=0.710"]
	14_1009_16_40cm_scaffold_16148_3[&description="# 3005 # 5317 # 1 # ;gc_cont=0.746"]
	14_0903_09_40cm_scaffold_741_20[&description="# 18233 # 20524 # -1 # ;gc_cont=0.723"]
	14_0903_12_30cm_scaffold_9377_1[&description="# 204 # 2495 # -1 # ;gc_cont=0.724"]
	14_0903_12_30cm_scaffold_1371_9[&description="# 6868 # 9186 # -1 # ;gc_cont=0.722"]
	14_0919_02_20cm_scaffold_24985_1[&description="# 1 # 2154 # 1 # ;gc_cont=0.721"]
	14_0929_05_40cm_scaffold_16601_3[&description="# 1844 # 4162 # 1 # ;gc_cont=0.722"]
	14_0927_12_20cm_scaffold_4566_2[&description="# 808 # 3147 # -1 # ;gc_cont=0.729"]
	14_1009_16_40cm_scaffold_6141_4[&description="# 2649 # 4949 # 1 # ;gc_cont=0.729"]
	14_1009_16_40cm_scaffold_112718_2[&description="# 783 # 3137 # -1 # ;gc_cont=0.728"]
	14_1009_02_40cm_scaffold_721_2[&description="# 1478 # 3820 # 1 # ;gc_cont=0.571"]
	14_0903_05_30cm_scaffold_1282_7[&description="# 6097 # 8418 # 1 # ;gc_cont=0.734"]
	14_0929_02_40cm_scaffold_82_46[&description="# 46118 # 48439 # 1 # ;gc_cont=0.734"]
	14_0919_02_20cm_scaffold_635_42[&description="# 41089 # 43410 # -1 # ;gc_cont=0.733"]
	14_0903_16_30cm_scaffold_1052_8[&description="# 6395 # 8716 # 1 # ;gc_cont=0.733"]
	14_1009_16_30cm_scaffold_5519_e_274_2[&description="# 1644 # 3950 # 1 # ;gc_cont=0.741"]
	14_0929_12_30cm_scaffold_19730_5[&description="# 2493 # 4457 # 1 # ;gc_cont=0.745"]
	14_0903_05_40cm_scaffold_3991_2[&description="# 1274 # 3568 # 1 # ;gc_cont=0.722"]
	14_0929_05_30cm_scaffold_318_43[&description="# 43340 # 45634 # -1 # ;gc_cont=0.721"]
	14_1009_13_20cm_scaffold_13937_6[&description="# 5025 # 7319 # 1 # ;gc_cont=0.722"]
	14_1009_13_30cm_scaffold_258_133[&description="# 128374 # 130668 # -1 # ;gc_cont=0.722"]
	14_1009_16_40cm_scaffold_768_51[&description="# 51993 # 54287 # -1 # ;gc_cont=0.721"]
	14_0903_09_40cm_scaffold_940_11[&description="# 10856 # 13150 # -1 # ;gc_cont=0.720"]
	14_0903_12_30cm_scaffold_2820_11[&description="# 9191 # 11485 # -1 # ;gc_cont=0.722"]
	14_1009_16_30cm_scaffold_1787_11[&description="# 9206 # 11500 # -1 # ;gc_cont=0.719"]
	14_1009_16_40cm_scaffold_57_54[&description="# 54881 # 57175 # 1 # ;gc_cont=0.733"]
	14_0927_05_40cm_scaffold_20966_2[&description="# 424 # 2718 # 1 # ;gc_cont=0.735"]
	14_1009_16_40cm_scaffold_2_199[&description="# 210032 # 212338 # -1 # ;gc_cont=0.725"]
	14_0927_12_20cm_scaffold_4836_11[&description="# 8609 # 10813 # 1 # ;gc_cont=0.748"]
	14_1009_16_40cm_scaffold_21594_12[&description="# 11637 # 13931 # -1 # ;gc_cont=0.746"]
	14_0929_05_40cm_scaffold_27986_2[&description="# 1104 # 3434 # -1 # ;gc_cont=0.743"]
	14_1009_16_40cm_scaffold_5577_10[&description="# 8185 # 10515 # -1 # ;gc_cont=0.715"]
	14_0903_12_30cm_scaffold_8841_7[&description="# 3133 # 5439 # 1 # ;gc_cont=0.711"]
	14_0919_02_20cm_scaffold_1846_21[&description="# 16028 # 18334 # -1 # ;gc_cont=0.709"]
	14_0929_05_40cm_scaffold_223_7[&description="# 5627 # 7933 # -1 # ;gc_cont=0.710"]
	14_1009_16_40cm_scaffold_5961_11[&description="# 9184 # 11496 # -1 # ;gc_cont=0.712"]
	14_0927_12_20cm_scaffold_1281_22[&description="# 20902 # 23145 # 1 # ;gc_cont=0.749"]
	14_1009_16_40cm_scaffold_2482_27[&description="# 23519 # 25777 # -1 # ;gc_cont=0.744"]
	14_0903_16_30cm_scaffold_3534_7[&description="# 6059 # 8356 # -1 # ;gc_cont=0.738"]
	14_1009_13_20cm_scaffold_1279_e_4089_2[&description="# 828 # 3125 # 1 # ;gc_cont=0.737"]
	14_0929_02_30cm_scaffold_28_110[&description="# 112583 # 114883 # -1 # ;gc_cont=0.735"]
	14_0929_12_40cm_scaffold_30140_1[&description="# 3 # 2297 # 1 # ;gc_cont=0.739"]
	14_1009_16_40cm_scaffold_16005_6[&description="# 6704 # 9004 # -1 # ;gc_cont=0.737"]
	14_1009_16_20cm_scaffold_1477_40[&description="# 34674 # 36962 # 1 # ;gc_cont=0.720"]
	14_1009_09_40cm_scaffold_18684_1[&description="# 1 # 2124 # -1 # ;gc_cont=0.694"]
	14_0903_12_30cm_scaffold_290_68[&description="# 59928 # 62249 # -1 # ;gc_cont=0.700"]
	14_0919_02_20cm_scaffold_1855_13[&description="# 9556 # 11877 # 1 # ;gc_cont=0.700"]
	14_0929_05_40cm_scaffold_1179_5[&description="# 3896 # 6217 # -1 # ;gc_cont=0.700"]
	14_1009_02_30cm_scaffold_5164_2[&description="# 1553 # 3853 # 1 # ;gc_cont=0.654"]
	14_1009_16_40cm_scaffold_36874_4[&description="# 2867 # 5167 # 1 # ;gc_cont=0.650"]
	14_0903_05_40cm_scaffold_1937_20[&description="# 14953 # 17283 # 1 # ;gc_cont=0.733"]
	14_0929_05_30cm_scaffold_1901_17[&description="# 19327 # 21657 # -1 # ;gc_cont=0.734"]
	14_1009_13_20cm_scaffold_12985_21[&description="# 14054 # 16384 # 1 # ;gc_cont=0.733"]
	14_1009_13_30cm_scaffold_68_138[&description="# 145058 # 147388 # 1 # ;gc_cont=0.733"]
	14_1009_16_40cm_scaffold_730_37[&description="# 38887 # 41196 # -1 # ;gc_cont=0.735"]
	14_0903_09_40cm_scaffold_17152_2[&description="# 254 # 2578 # -1 # ;gc_cont=0.730"]
	14_0903_12_30cm_scaffold_698_29[&description="# 23333 # 25633 # 1 # ;gc_cont=0.728"]
	14_1009_16_30cm_scaffold_155_18[&description="# 21643 # 23970 # -1 # ;gc_cont=0.722"]
	14_1009_16_40cm_scaffold_80_55[&description="# 59221 # 61539 # -1 # ;gc_cont=0.740"]
	14_0903_16_40cm_scaffold_2784_8[&description="# 4796 # 7123 # -1 # ;gc_cont=0.721"]
	14_0927_05_40cm_scaffold_1358_10[&description="# 8133 # 10469 # -1 # ;gc_cont=0.733"]
	14_0903_12_30cm_scaffold_199_e_383_43[&description="# 43806 # 46127 # -1 # ;gc_cont=0.707"]
	14_0919_02_20cm_scaffold_444_25[&description="# 18778 # 21099 # 1 # ;gc_cont=0.709"]
	14_0929_05_40cm_scaffold_44_71[&description="# 64883 # 67204 # 1 # ;gc_cont=0.709"]
	14_1009_16_40cm_scaffold_1375_89[&description="# 83119 # 85440 # 1 # ;gc_cont=0.707"]
	14_0903_16_30cm_scaffold_4845_1[&description="# 3 # 2222 # -1 # ;gc_cont=0.751"]
	14_0929_02_30cm_scaffold_126_61[&description="# 56815 # 59178 # 1 # ;gc_cont=0.762"]
	14_0929_12_40cm_scaffold_1705_e_5865_25[&description="# 25327 # 27633 # -1 # ;gc_cont=0.766"]
	14_0919_02_20cm_scaffold_1765_19[&description="# 17709 # 20018 # -1 # ;gc_cont=0.730"]
	14_1009_16_20cm_scaffold_2313_2[&description="# 480 # 2789 # 1 # ;gc_cont=0.731"]
	14_0903_12_30cm_scaffold_26853_6[&description="# 2725 # 4944 # -1 # ;gc_cont=0.716"]
	14_0927_12_20cm_scaffold_13300_5[&description="# 3491 # 5815 # 1 # ;gc_cont=0.744"]
	14_1009_16_40cm_scaffold_1555_10[&description="# 8080 # 10404 # 1 # ;gc_cont=0.739"]
	14_0929_05_40cm_scaffold_170879_3[&description="# 934 # 3444 # -1 # ;gc_cont=0.726"]
	14_1009_16_30cm_scaffold_205311_2[&description="# 1951 # 4224 # -1 # ;gc_cont=0.735"]
	14_0929_12_30cm_scaffold_945_12[&description="# 11284 # 13599 # -1 # ;gc_cont=0.744"]
	14_0903_05_40cm_scaffold_1725_10[&description="# 8223 # 10619 # 1 # ;gc_cont=0.720"]
	14_0929_05_30cm_scaffold_1359_17[&description="# 13935 # 16331 # -1 # ;gc_cont=0.720"]
	14_1009_13_20cm_scaffold_12945_4[&description="# 2883 # 5279 # -1 # ;gc_cont=0.720"]
	14_1009_13_30cm_scaffold_890_12[&description="# 10348 # 12744 # 1 # ;gc_cont=0.719"]
	14_1009_16_40cm_scaffold_114_151[&description="# 141635 # 143983 # -1 # ;gc_cont=0.723"]
	14_0903_09_40cm_scaffold_1516_4[&description="# 1956 # 4280 # 1 # ;gc_cont=0.713"]
	14_0903_12_30cm_scaffold_77_40[&description="# 46103 # 48427 # -1 # ;gc_cont=0.712"]
	14_1009_16_30cm_scaffold_12048_7[&description="# 5239 # 7557 # 1 # ;gc_cont=0.723"]
	14_1009_16_40cm_scaffold_152_7[&description="# 5599 # 7917 # -1 # ;gc_cont=0.724"]
	14_1009_16_40cm_scaffold_608_64[&description="# 56776 # 59094 # -1 # ;gc_cont=0.716"]
	14_0903_16_40cm_scaffold_57369_1[&description="# 1 # 2298 # -1 # ;gc_cont=0.706"]
	14_1009_16_40cm_scaffold_3_176[&description="# 173496 # 175955 # -1 # ;gc_cont=0.719"]
	14_1009_13_40cm_scaffold_358_37[&description="# 40634 # 42970 # 1 # ;gc_cont=0.718"]
	14_1009_16_40cm_scaffold_55895_2[&description="# 971 # 3289 # -1 # ;gc_cont=0.710"]
	'14_0903_16_40cm_scaffold_16641_e_197.2_3'[&description="# 2337 # 4628 # -1 # ;gc_cont=0.733"]
	14_1009_16_40cm_scaffold_44_74[&description="# 78202 # 80493 # -1 # ;gc_cont=0.737"]
	14_1009_16_40cm_scaffold_6420_54[&description="# 49741 # 52032 # -1 # ;gc_cont=0.757"]
	14_0903_05_40cm_scaffold_179_14[&description="# 11953 # 14274 # -1 # ;gc_cont=0.730"]
	14_0929_05_30cm_scaffold_1258_44[&description="# 37101 # 39422 # -1 # ;gc_cont=0.730"]
	14_1009_13_20cm_scaffold_9818_3[&description="# 1767 # 4088 # -1 # ;gc_cont=0.731"]
	14_1009_13_30cm_scaffold_207_54[&description="# 64267 # 66588 # 1 # ;gc_cont=0.731"]
	14_1009_16_40cm_scaffold_314_83[&description="# 92250 # 94610 # 1 # ;gc_cont=0.728"]
	14_0903_09_40cm_scaffold_56_45[&description="# 49435 # 51756 # 1 # ;gc_cont=0.729"]
	14_1009_16_30cm_scaffold_0_252[&description="# 254800 # 257121 # 1 # ;gc_cont=0.726"]
	14_1009_16_40cm_scaffold_143_9[&description="# 6957 # 9278 # -1 # ;gc_cont=0.735"]
	14_1009_16_40cm_scaffold_0_335[&description="# 323773 # 326094 # 1 # ;gc_cont=0.720"]
	14_0903_12_30cm_scaffold_67_21[&description="# 21292 # 23625 # 1 # ;gc_cont=0.708"]
	14_0929_05_40cm_scaffold_1412_16[&description="# 13481 # 15814 # -1 # ;gc_cont=0.710"]
	14_1009_16_40cm_scaffold_2751_29[&description="# 29843 # 32167 # -1 # ;gc_cont=0.706"]
	14_0927_12_20cm_scaffold_5187_8[&description="# 5218 # 7572 # -1 # ;gc_cont=0.731"]
	14_0903_13_30cm_scaffold_4312625_22[&description="# 18787 # 21036 # 1 # ;gc_cont=0.682"]
	14_1009_12_40cm_scaffold_18891_4[&description="# 3011 # 5326 # 1 # ;gc_cont=0.686"]
	14_0903_02_30cm_scaffold_19790_7[&description="# 4063 # 6480 # 1 # ;gc_cont=0.651"]
	14_0903_13_40cm_scaffold_6464_3[&description="# 3368 # 5785 # -1 # ;gc_cont=0.650"]
	14_0903_05_40cm_scaffold_959_15[&description="# 18664 # 21081 # -1 # ;gc_cont=0.650"]
	14_0927_05_20cm_scaffold_1931_28[&description="# 28682 # 31099 # 1 # ;gc_cont=0.649"]
	14_0903_02_30cm_scaffold_8724_3[&description="# 2715 # 5135 # -1 # ;gc_cont=0.666"]
	'14_0903_02_30cm_scaffold_20419_e_197.2_1'[&description="# 3 # 2282 # 1 # ;gc_cont=0.666"]
	14_0903_05_40cm_scaffold_3786_5[&description="# 3619 # 5913 # 1 # ;gc_cont=0.664"]
	14_0903_13_40cm_scaffold_7084_12[&description="# 10332 # 12527 # 1 # ;gc_cont=0.668"]
	14_0903_02_30cm_scaffold_10372_6[&description="# 5403 # 7706 # 1 # ;gc_cont=0.646"]
	14_1009_16_40cm_scaffold_55935_7[&description="# 6105 # 8450 # -1 # ;gc_cont=0.693"]
	14_0927_12_20cm_scaffold_21836_2[&description="# 1581 # 3920 # -1 # ;gc_cont=0.683"]
	14_0903_13_30cm_scaffold_8316692_4[&description="# 1180 # 3405 # 1 # ;gc_cont=0.660"]
	14_1009_09_20cm_scaffold_1906_6[&description="# 2929 # 5205 # -1 # ;gc_cont=0.683"]
	14_0903_05_40cm_scaffold_1627_2[&description="# 402 # 2690 # -1 # ;gc_cont=0.730"]
	14_0929_05_30cm_scaffold_52412_1[&description="# 1 # 2418 # 1 # ;gc_cont=0.729"]
	14_1009_13_20cm_scaffold_27744_2[&description="# 934 # 3069 # -1 # ;gc_cont=0.725"]
	14_1009_13_30cm_scaffold_155_190[&description="# 180162 # 182297 # 1 # ;gc_cont=0.726"]
	14_1009_16_40cm_scaffold_22_139[&description="# 141483 # 143771 # 1 # ;gc_cont=0.720"]
	14_0903_09_40cm_scaffold_2509_10[&description="# 8252 # 10606 # -1 # ;gc_cont=0.725"]
	14_1009_16_30cm_scaffold_346_2[&description="# 1134 # 3488 # -1 # ;gc_cont=0.720"]
	14_1009_16_40cm_scaffold_21_42[&description="# 45037 # 47400 # -1 # ;gc_cont=0.718"]
	14_0903_16_40cm_scaffold_26350_7[&description="# 3555 # 5882 # 1 # ;gc_cont=0.715"]
	14_1009_13_40cm_scaffold_17236_8[&description="# 5198 # 7498 # -1 # ;gc_cont=0.723"]
	14_1009_16_40cm_scaffold_6_4[&description="# 2797 # 5145 # 1 # ;gc_cont=0.720"]
	14_0903_12_30cm_scaffold_1857_5[&description="# 3339 # 5654 # 1 # ;gc_cont=0.706"]
	14_0919_02_20cm_scaffold_2884_3[&description="# 1434 # 3749 # 1 # ;gc_cont=0.706"]
	14_0929_05_40cm_scaffold_17215_9[&description="# 8626 # 10941 # -1 # ;gc_cont=0.705"]
	14_0927_12_20cm_scaffold_19040_2[&description="# 962 # 3280 # 1 # ;gc_cont=0.740"]
	14_1009_16_40cm_scaffold_35121_5[&description="# 2966 # 5284 # 1 # ;gc_cont=0.740"]
	14_0903_13_40cm_scaffold_24099_2[&description="# 692 # 3064 # 1 # ;gc_cont=0.682"]
	14_1009_16_40cm_scaffold_23995_1[&description="# 2 # 2218 # -1 # ;gc_cont=0.704"]
	14_1009_09_30cm_scaffold_1124_8[&description="# 7790 # 10102 # 1 # ;gc_cont=0.588"]
	14_0903_12_40cm_200_scaffold_1527_16[&description="# 13762 # 16068 # 1 # ;gc_cont=0.664"]
	14_0927_12_40cm_scaffold_402_18[&description="# 16494 # 18800 # 1 # ;gc_cont=0.663"]
	14_1009_09_40cm_scaffold_37_30[&description="# 28059 # 30365 # 1 # ;gc_cont=0.663"]
	14_1009_09_30cm_scaffold_7910_7[&description="# 3225 # 5531 # -1 # ;gc_cont=0.664"]
	14_1009_16_30cm_scaffold_476_47[&description="# 44932 # 47238 # -1 # ;gc_cont=0.664"]
	14_0929_02_40cm_scaffold_10928_6[&description="# 3838 # 6039 # -1 # ;gc_cont=0.694"]
	14_1009_16_40cm_scaffold_5863_10[&description="# 8755 # 11106 # -1 # ;gc_cont=0.692"]
	14_1009_09_30cm_scaffold_2169_27[&description="# 23767 # 26112 # 1 # ;gc_cont=0.576"]
	14_0903_12_30cm_scaffold_892_10[&description="# 8277 # 10535 # -1 # ;gc_cont=0.721"]
	14_1009_13_40cm_scaffold_1717_2[&description="# 670 # 2955 # -1 # ;gc_cont=0.721"]
	14_0929_05_20cm_scaffold_3102_14[&description="# 12268 # 14580 # 1 # ;gc_cont=0.709"]
	14_1009_16_40cm_scaffold_40177_2[&description="# 661 # 3072 # -1 # ;gc_cont=0.667"]
	14_0903_02_30cm_scaffold_18945_e_374_1[&description="# 114 # 2492 # -1 # ;gc_cont=0.657"]
	14_0927_05_20cm_scaffold_6084_2[&description="# 878 # 3256 # -1 # ;gc_cont=0.658"]
	14_0903_05_40cm_scaffold_3786_4[&description="# 1301 # 3556 # 1 # ;gc_cont=0.657"]
	14_0903_02_30cm_scaffold_6236_7[&description="# 6711 # 9089 # -1 # ;gc_cont=0.672"]
	14_0903_02_30cm_scaffold_10372_5[&description="# 3063 # 5399 # 1 # ;gc_cont=0.650"]
	14_1009_16_30cm_scaffold_47022_8[&description="# 7646 # 9763 # 1 # ;gc_cont=0.675"]
	14_0903_13_30cm_scaffold_5766203_3[&description="# 895 # 2820 # -1 # ;gc_cont=0.691"]
	14_1009_09_20cm_scaffold_1906_8[&description="# 5861 # 8212 # -1 # ;gc_cont=0.675"]
	14_0903_02_30cm_scaffold_36720_3[&description="# 2105 # 4519 # -1 # ;gc_cont=0.657"]
	14_0903_05_40cm_scaffold_4574_8[&description="# 6766 # 9180 # -1 # ;gc_cont=0.659"]
	14_0919_02_20cm_scaffold_21668_2[&description="# 1090 # 3372 # -1 # ;gc_cont=0.657"]
	'14_0903_13_40cm_scaffold_6290_e_197.2_2'[&description="# 612 # 3026 # -1 # ;gc_cont=0.659"]
	14_0927_05_20cm_scaffold_4512_3[&description="# 2454 # 4868 # -1 # ;gc_cont=0.657"]
	14_0903_13_30cm_scaffold_4774028_10[&description="# 8019 # 10415 # 1 # ;gc_cont=0.668"]
	14_1009_16_30cm_scaffold_27924_4[&description="# 2562 # 4931 # -1 # ;gc_cont=0.691"]
	14_1009_16_40cm_scaffold_65634_7[&description="# 6762 # 9002 # 1 # ;gc_cont=0.682"]
	14_0919_09_20cm_scaffold_279_12[&description="# 11739 # 14132 # -1 # ;gc_cont=0.613"]
	14_0929_05_20cm_scaffold_1149_37[&description="# 36049 # 38442 # -1 # ;gc_cont=0.603"]
	14_1009_13_20cm_scaffold_4577_25[&description="# 26390 # 28783 # -1 # ;gc_cont=0.605"]
	14_1009_16_30cm_scaffold_6883_6[&description="# 5082 # 7475 # -1 # ;gc_cont=0.617"]
	14_0903_05_30cm_scaffold_8246_4[&description="# 1752 # 4139 # 1 # ;gc_cont=0.645"]
	14_0927_02_20cm_scaffold_8990_e_287_2[&description="# 708 # 3095 # -1 # ;gc_cont=0.648"]
	14_0903_09_20cm_scaffold_2387_3[&description="# 2084 # 4471 # -1 # ;gc_cont=0.662"]
	14_0903_16_30cm_scaffold_67650_3[&description="# 2209 # 4458 # -1 # ;gc_cont=0.649"]
	14_0903_12_30cm_scaffold_3674_1[&description="# 1 # 2235 # -1 # ;gc_cont=0.661"]
	14_0929_05_40cm_scaffold_3153_7[&description="# 4285 # 6672 # 1 # ;gc_cont=0.678"]
	14_0919_02_20cm_scaffold_203_2[&description="# 133 # 2523 # 1 # ;gc_cont=0.661"]
	14_0929_02_20cm_scaffold_1744_42[&description="# 32147 # 34537 # 1 # ;gc_cont=0.660"]
	14_0903_02_30cm_scaffold_23664_1[&description="# 217 # 2604 # 1 # ;gc_cont=0.691"]
	14_0903_05_30cm_scaffold_1386_28[&description="# 24223 # 26568 # -1 # ;gc_cont=0.740"]
	14_0919_02_20cm_scaffold_1487_19[&description="# 12305 # 14650 # -1 # ;gc_cont=0.740"]
	14_1009_16_30cm_scaffold_404_12[&description="# 12271 # 14616 # 1 # ;gc_cont=0.742"]
	14_0927_12_20cm_scaffold_4479_18[&description="# 10226 # 12475 # -1 # ;gc_cont=0.751"]
	14_1009_16_40cm_scaffold_94671_3[&description="# 1091 # 3445 # -1 # ;gc_cont=0.754"]
	14_0903_05_40cm_scaffold_2084_7[&description="# 5268 # 7619 # 1 # ;gc_cont=0.729"]
	14_0929_05_30cm_scaffold_1270_19[&description="# 17683 # 20034 # 1 # ;gc_cont=0.730"]
	14_1009_13_30cm_scaffold_82_31[&description="# 25353 # 27704 # -1 # ;gc_cont=0.727"]
	14_1009_16_40cm_scaffold_6060_25[&description="# 23189 # 25540 # 1 # ;gc_cont=0.718"]
	14_0903_16_40cm_scaffold_7059_4[&description="# 938 # 3289 # -1 # ;gc_cont=0.716"]
	14_1009_16_40cm_scaffold_25_109[&description="# 110707 # 113025 # 1 # ;gc_cont=0.718"]
	14_0927_05_40cm_scaffold_11148_6[&description="# 3289 # 5640 # -1 # ;gc_cont=0.738"]
	14_0903_09_40cm_scaffold_517_22[&description="# 22462 # 24813 # 1 # ;gc_cont=0.717"]
	14_0903_12_30cm_scaffold_4700_3[&description="# 781 # 3132 # -1 # ;gc_cont=0.719"]
	14_1009_16_30cm_scaffold_2_110[&description="# 112892 # 115240 # -1 # ;gc_cont=0.723"]
	14_1009_16_40cm_scaffold_186_271[&description="# 255867 # 258215 # -1 # ;gc_cont=0.733"]
	14_0919_02_20cm_scaffold_33933_2[&description="# 1103 # 3316 # 1 # ;gc_cont=0.720"]
	14_0929_02_30cm_scaffold_697_4[&description="# 2587 # 4932 # 1 # ;gc_cont=0.736"]
	14_0929_12_40cm_scaffold_47502_2[&description="# 208 # 2553 # -1 # ;gc_cont=0.737"]
	14_0927_12_20cm_scaffold_32699_4[&description="# 2996 # 5242 # 1 # ;gc_cont=0.745"]
	14_1009_16_40cm_scaffold_32217_2[&description="# 301 # 2604 # 1 # ;gc_cont=0.735"]
	14_0903_12_30cm_scaffold_460_33[&description="# 28692 # 31034 # 1 # ;gc_cont=0.720"]
	14_0929_05_40cm_scaffold_31809_4[&description="# 5621 # 7924 # -1 # ;gc_cont=0.720"]
	14_1009_16_40cm_scaffold_3201_43[&description="# 38758 # 41100 # -1 # ;gc_cont=0.701"]
	14_1009_16_40cm_scaffold_34360_9[&description="# 5771 # 8125 # -1 # ;gc_cont=0.704"]
	14_0903_12_30cm_scaffold_5230_4[&description="# 1414 # 3759 # -1 # ;gc_cont=0.717"]
	14_1009_09_40cm_scaffold_1203_e_534_11[&description="# 9979 # 12324 # 1 # ;gc_cont=0.717"]
	14_0929_05_30cm_scaffold_37740_2[&description="# 1423 # 3720 # 1 # ;gc_cont=0.718"]
	14_0929_02_30cm_scaffold_282_11[&description="# 10471 # 12855 # -1 # ;gc_cont=0.709"]
	14_0929_12_40cm_scaffold_17534_2[&description="# 415 # 2799 # -1 # ;gc_cont=0.709"]
	14_0903_02_30cm_scaffold_58086_5[&description="# 3282 # 5618 # 1 # ;gc_cont=0.652"]
	14_0903_02_30cm_scaffold_8567_22[&description="# 19921 # 22293 # 1 # ;gc_cont=0.664"]
	14_0903_05_30cm_scaffold_414_10[&description="# 9180 # 11543 # 1 # ;gc_cont=0.734"]
	14_0929_02_40cm_scaffold_13_157[&description="# 155349 # 157712 # -1 # ;gc_cont=0.734"]
	14_0929_12_30cm_scaffold_664_30[&description="# 28000 # 30318 # 1 # ;gc_cont=0.739"]
	14_0903_16_30cm_scaffold_6122_e_211_8[&description="# 9118 # 11469 # 1 # ;gc_cont=0.733"]
	14_1009_16_30cm_scaffold_85484_2[&description="# 284 # 2635 # -1 # ;gc_cont=0.732"]
	14_0927_12_20cm_scaffold_2604_11[&description="# 9688 # 12075 # 1 # ;gc_cont=0.752"]
	14_1009_16_40cm_scaffold_182068_1[&description="# 3 # 2123 # -1 # ;gc_cont=0.754"]
	14_0929_05_40cm_scaffold_16190_e_3664_1[&description="# 3 # 1889 # 1 # ;gc_cont=0.732"]
	14_1009_16_30cm_scaffold_26319_5[&description="# 2290 # 4659 # -1 # ;gc_cont=0.740"]
	14_1009_16_40cm_scaffold_58905_7[&description="# 5250 # 7487 # -1 # ;gc_cont=0.723"]
	14_0903_12_30cm_scaffold_820_19[&description="# 17891 # 20323 # 1 # ;gc_cont=0.708"]
	14_0919_02_20cm_scaffold_4390_13[&description="# 10160 # 12511 # 1 # ;gc_cont=0.708"]
	14_0929_05_40cm_scaffold_3491_3[&description="# 2768 # 5119 # 1 # ;gc_cont=0.707"]
	14_1009_16_40cm_scaffold_6607_14[&description="# 13718 # 16087 # 1 # ;gc_cont=0.709"]
	14_0903_05_40cm_scaffold_1331_12[&description="# 10759 # 13134 # 1 # ;gc_cont=0.726"]
	14_0929_05_30cm_scaffold_19176_3[&description="# 1356 # 3731 # 1 # ;gc_cont=0.726"]
	14_1009_13_20cm_scaffold_21283_6[&description="# 3778 # 6153 # 1 # ;gc_cont=0.728"]
	14_1009_13_30cm_scaffold_17_52[&description="# 53111 # 55486 # 1 # ;gc_cont=0.729"]
	14_1009_16_40cm_scaffold_5860_6[&description="# 5877 # 8255 # 1 # ;gc_cont=0.723"]
	14_0903_09_40cm_scaffold_1285_18[&description="# 15015 # 17378 # -1 # ;gc_cont=0.713"]
	14_0903_12_30cm_scaffold_1739_13[&description="# 11443 # 13806 # -1 # ;gc_cont=0.713"]
	14_1009_16_30cm_scaffold_536_20[&description="# 17217 # 19574 # 1 # ;gc_cont=0.719"]
	14_1009_16_40cm_scaffold_517_44[&description="# 39054 # 41420 # 1 # ;gc_cont=0.722"]
	14_0927_05_40cm_scaffold_5820_4[&description="# 2760 # 5117 # 1 # ;gc_cont=0.723"]
	14_0903_16_40cm_scaffold_3698_28[&description="# 24163 # 26490 # -1 # ;gc_cont=0.714"]
	14_1009_13_40cm_scaffold_3186_5[&description="# 2855 # 5251 # -1 # ;gc_cont=0.728"]
	14_1009_16_40cm_scaffold_228_50[&description="# 45548 # 47911 # -1 # ;gc_cont=0.717"]
	14_0903_12_30cm_scaffold_777_19[&description="# 17999 # 20356 # -1 # ;gc_cont=0.729"]
	14_1009_09_40cm_scaffold_18925_4[&description="# 2437 # 4695 # -1 # ;gc_cont=0.726"]
	14_0929_05_30cm_scaffold_60158_3[&description="# 970 # 2856 # -1 # ;gc_cont=0.727"]
	14_0903_16_30cm_scaffold_12439_8[&description="# 5321 # 7717 # -1 # ;gc_cont=0.738"]
	14_0929_02_30cm_scaffold_64_110[&description="# 107103 # 109397 # 1 # ;gc_cont=0.737"]
	14_1009_16_40cm_scaffold_112803_1[&description="# 3 # 2123 # 1 # ;gc_cont=0.735"]
	14_0929_12_40cm_scaffold_6401_8[&description="# 5530 # 7824 # -1 # ;gc_cont=0.738"]
	14_0919_02_20cm_scaffold_2332_4[&description="# 3299 # 5641 # 1 # ;gc_cont=0.723"]
	14_1009_16_20cm_scaffold_4213_12[&description="# 8258 # 10522 # -1 # ;gc_cont=0.724"]
	14_1009_16_40cm_scaffold_35825_6[&description="# 3236 # 5644 # 1 # ;gc_cont=0.752"]
	14_1009_12_20cm_scaffold_17551_9[&description="# 6736 # 9066 # -1 # ;gc_cont=0.756"]
	14_0903_05_30cm_scaffold_668_12[&description="# 12361 # 14685 # -1 # ;gc_cont=0.746"]
	14_0929_02_40cm_scaffold_19_29[&description="# 28807 # 31131 # -1 # ;gc_cont=0.746"]
	14_0919_02_20cm_scaffold_2885_15[&description="# 13966 # 15978 # 1 # ;gc_cont=0.746"]
	14_0929_12_30cm_scaffold_250_13[&description="# 12622 # 14931 # -1 # ;gc_cont=0.748"]
	14_1009_16_30cm_scaffold_2398_2[&description="# 660 # 2936 # 1 # ;gc_cont=0.745"]
	14_0903_16_30cm_scaffold_571_21[&description="# 20366 # 22597 # -1 # ;gc_cont=0.727"]
	14_0927_12_20cm_scaffold_1949_20[&description="# 13927 # 16131 # 1 # ;gc_cont=0.761"]
	14_1009_16_40cm_scaffold_2545_42[&description="# 48329 # 50611 # -1 # ;gc_cont=0.755"]
	14_0903_05_40cm_scaffold_111_148[&description="# 140970 # 143267 # 1 # ;gc_cont=0.729"]
	14_0929_05_30cm_scaffold_445_33[&description="# 30326 # 32623 # -1 # ;gc_cont=0.729"]
	14_1009_13_30cm_scaffold_259_52[&description="# 44260 # 46557 # 1 # ;gc_cont=0.730"]
	14_1009_16_40cm_scaffold_542_157[&description="# 147211 # 149508 # 1 # ;gc_cont=0.733"]
	14_0903_16_40cm_scaffold_3283_1[&description="# 1 # 2265 # -1 # ;gc_cont=0.720"]
	14_1009_13_40cm_scaffold_1264_10[&description="# 8389 # 10731 # 1 # ;gc_cont=0.720"]
	14_1009_16_40cm_scaffold_348_15[&description="# 13084 # 15417 # -1 # ;gc_cont=0.726"]
	14_1009_16_40cm_scaffold_123_9[&description="# 7302 # 9572 # 1 # ;gc_cont=0.728"]
	14_0903_09_40cm_scaffold_1839_13[&description="# 11115 # 13454 # -1 # ;gc_cont=0.712"]
	14_0903_12_30cm_scaffold_1087_4[&description="# 2081 # 4420 # 1 # ;gc_cont=0.712"]
	14_1009_16_30cm_scaffold_39_20[&description="# 18487 # 20829 # -1 # ;gc_cont=0.722"]
	14_1009_16_40cm_scaffold_396_124[&description="# 111780 # 114101 # 1 # ;gc_cont=0.736"]
	14_0903_16_30cm_scaffold_2180_2[&description="# 1036 # 3273 # -1 # ;gc_cont=0.742"]
	14_1009_13_20cm_scaffold_23967_4[&description="# 1789 # 3792 # 1 # ;gc_cont=0.740"]
	14_0929_02_30cm_scaffold_181_93[&description="# 82344 # 84569 # 1 # ;gc_cont=0.744"]
	14_0929_12_40cm_scaffold_274_22[&description="# 21137 # 23362 # -1 # ;gc_cont=0.744"]
	14_0919_02_20cm_scaffold_12249_3[&description="# 2192 # 4474 # -1 # ;gc_cont=0.727"]
	14_1009_16_20cm_scaffold_3668_2[&description="# 1102 # 3447 # -1 # ;gc_cont=0.728"]
	14_1009_16_40cm_scaffold_39454_7[&description="# 4257 # 6575 # 1 # ;gc_cont=0.705"]
	14_1009_16_40cm_scaffold_27931_7[&description="# 4664 # 6979 # 1 # ;gc_cont=0.728"]
	14_0903_12_30cm_scaffold_5583_24[&description="# 27008 # 29284 # 1 # ;gc_cont=0.719"]
	14_1009_09_40cm_scaffold_457_17[&description="# 17910 # 20222 # 1 # ;gc_cont=0.721"]
	14_0903_12_30cm_scaffold_1857_6[&description="# 5654 # 7999 # 1 # ;gc_cont=0.712"]
	14_0919_02_20cm_scaffold_2884_4[&description="# 3749 # 6094 # 1 # ;gc_cont=0.712"]
	14_0929_05_40cm_scaffold_17215_8[&description="# 6281 # 8626 # -1 # ;gc_cont=0.715"]
	14_1009_16_30cm_scaffold_68893_5[&description="# 2940 # 5288 # -1 # ;gc_cont=0.735"]
	14_1009_16_40cm_scaffold_35121_6[&description="# 5284 # 7632 # 1 # ;gc_cont=0.743"]
	14_1009_12_40cm_scaffold_37942_1[&description="# 1 # 2175 # 1 # ;gc_cont=0.680"]
	14_1009_16_30cm_scaffold_196365_3[&description="# 572 # 2851 # -1 # ;gc_cont=0.624"]
	14_1009_16_40cm_scaffold_31401_11[&description="# 10185 # 12551 # -1 # ;gc_cont=0.708"]
	14_0927_09_20cm_scaffold_11544_5[&description="# 2654 # 4729 # -1 # ;gc_cont=0.724"]
	14_1009_09_20cm_scaffold_13334_e_384_3[&description="# 555 # 2630 # 1 # ;gc_cont=0.723"]
	14_1009_12_20cm_scaffold_805_20[&description="# 18269 # 20335 # -1 # ;gc_cont=0.727"]
	14_0903_05_40cm_scaffold_352_38[&description="# 37579 # 39936 # 1 # ;gc_cont=0.744"]
	14_0929_05_30cm_scaffold_4861_15[&description="# 14704 # 17040 # -1 # ;gc_cont=0.742"]
	14_1009_16_40cm_scaffold_316_37[&description="# 29537 # 31900 # 1 # ;gc_cont=0.723"]
	14_0903_09_40cm_scaffold_743_19[&description="# 18462 # 20810 # 1 # ;gc_cont=0.721"]
	14_1009_09_40cm_scaffold_9750_2[&description="# 422 # 2794 # 1 # ;gc_cont=0.724"]
	14_1009_16_30cm_scaffold_8199_10[&description="# 10571 # 12940 # 1 # ;gc_cont=0.725"]
	14_0903_05_40cm_scaffold_2788_27[&description="# 28327 # 30714 # 1 # ;gc_cont=0.578"]
	14_1009_12_40cm_scaffold_6986_e_734_9[&description="# 4865 # 7252 # -1 # ;gc_cont=0.580"]
	14_0903_09_40cm_scaffold_3195_9[&description="# 7559 # 9889 # 1 # ;gc_cont=0.711"]
	14_1009_16_30cm_scaffold_554_5[&description="# 3600 # 5930 # 1 # ;gc_cont=0.710"]
	14_1009_16_40cm_scaffold_123_e_21905_55[&description="# 60654 # 62984 # 1 # ;gc_cont=0.703"]
	14_0919_02_20cm_scaffold_5059_14[&description="# 10989 # 13298 # -1 # ;gc_cont=0.712"]
	14_0929_05_40cm_scaffold_2324_6[&description="# 5399 # 7804 # -1 # ;gc_cont=0.713"]
	14_1009_16_40cm_scaffold_144135_2[&description="# 1400 # 3727 # 1 # ;gc_cont=0.710"]
	14_0903_12_30cm_scaffold_56379_2[&description="# 139 # 2592 # 1 # ;gc_cont=0.681"]
	14_1009_02_40cm_scaffold_721_5[&description="# 5774 # 8206 # -1 # ;gc_cont=0.632"]
	14_0903_12_30cm_scaffold_7199_2[&description="# 260 # 2569 # -1 # ;gc_cont=0.728"]
	'14_1009_09_40cm_scaffold_1963_e_197.2_25'[&description="# 25308 # 27617 # 1 # ;gc_cont=0.729"]
	14_0929_05_30cm_scaffold_7928_1[&description="# 239 # 2548 # 1 # ;gc_cont=0.727"]
	14_0929_02_30cm_scaffold_8419_8[&description="# 5553 # 7868 # 1 # ;gc_cont=0.733"]
	14_1009_16_40cm_scaffold_13099_6[&description="# 6608 # 8920 # -1 # ;gc_cont=0.708"]
	14_0929_12_40cm_scaffold_24959_3[&description="# 1921 # 3897 # 1 # ;gc_cont=0.584"]
	14_1009_12_30cm_scaffold_12944_1[&description="# 109 # 2292 # 1 # ;gc_cont=0.583"]
	14_1009_12_40cm_scaffold_6648_7[&description="# 5158 # 7539 # -1 # ;gc_cont=0.580"]
	14_1009_09_30cm_scaffold_5451_21[&description="# 15072 # 17450 # -1 # ;gc_cont=0.572"]
	14_0903_02_30cm_scaffold_714_38[&description="# 35622 # 37925 # -1 # ;gc_cont=0.683"]
	14_1009_02_40cm_scaffold_935_18[&description="# 16376 # 18679 # 1 # ;gc_cont=0.685"]
	14_1009_05_30cm_scaffold_1603_19[&description="# 16181 # 18484 # 1 # ;gc_cont=0.685"]
	14_1009_16_30cm_scaffold_25121_8[&description="# 5294 # 7597 # 1 # ;gc_cont=0.685"]
	14_1009_05_20cm_scaffold_1905_11[&description="# 10574 # 12907 # 1 # ;gc_cont=0.683"]
	14_0903_16_30cm_scaffold_1012_8[&description="# 4660 # 7008 # 1 # ;gc_cont=0.685"]
	14_1009_05_20cm_scaffold_62_14[&description="# 13144 # 15492 # 1 # ;gc_cont=0.683"]
	14_1009_12_20cm_scaffold_3687_5[&description="# 2799 # 5147 # 1 # ;gc_cont=0.684"]
	14_1009_12_30cm_scaffold_7155_e_279_9[&description="# 7242 # 9467 # -1 # ;gc_cont=0.688"]
	14_0927_12_40cm_scaffold_7559_6[&description="# 3407 # 5746 # 1 # ;gc_cont=0.691"]
	14_0929_12_20cm_scaffold_3080_4[&description="# 2429 # 4720 # 1 # ;gc_cont=0.689"]
	14_0903_05_40cm_scaffold_185_12[&description="# 12868 # 15276 # -1 # ;gc_cont=0.677"]
	14_0927_12_40cm_scaffold_266_6[&description="# 4268 # 6496 # -1 # ;gc_cont=0.677"]
	14_1009_09_40cm_scaffold_308_17[&description="# 16122 # 18350 # 1 # ;gc_cont=0.678"]
	14_0927_05_40cm_scaffold_633_27[&description="# 26377 # 28494 # -1 # ;gc_cont=0.719"]
	14_0929_05_40cm_scaffold_2494_8[&description="# 8829 # 10946 # -1 # ;gc_cont=0.718"]
	14_1009_05_30cm_scaffold_22751_1[&description="# 2 # 2104 # 1 # ;gc_cont=0.709"]
	14_0927_12_20cm_scaffold_35_119[&description="# 110997 # 113192 # -1 # ;gc_cont=0.677"]
	14_1009_12_40cm_scaffold_10063_2[&description="# 180 # 2492 # -1 # ;gc_cont=0.682"]
	14_1009_16_30cm_scaffold_103_54[&description="# 51550 # 53865 # 1 # ;gc_cont=0.686"]
	14_0927_12_40cm_scaffold_402_16[&description="# 13359 # 15680 # -1 # ;gc_cont=0.673"]
	14_1009_09_40cm_scaffold_37_28[&description="# 24924 # 27245 # -1 # ;gc_cont=0.673"]
	14_1009_09_30cm_scaffold_7910_9[&description="# 6355 # 8691 # 1 # ;gc_cont=0.675"]
	14_1009_16_30cm_scaffold_476_49[&description="# 48098 # 50398 # 1 # ;gc_cont=0.675"]
	14_1009_16_20cm_scaffold_1814_33[&description="# 29941 # 32190 # -1 # ;gc_cont=0.677"]
	14_0927_05_40cm_scaffold_43330_1[&description="# 3 # 2168 # -1 # ;gc_cont=0.687"]
	14_0903_13_30cm_scaffold_2068238_11[&description="# 10338 # 12686 # 1 # ;gc_cont=0.665"]
	14_1009_12_40cm_scaffold_36979_3[&description="# 701 # 3007 # -1 # ;gc_cont=0.632"]
	14_1009_16_30cm_scaffold_34194_6[&description="# 3505 # 6081 # -1 # ;gc_cont=0.699"]
	14_0919_05_20cm_scaffold_2921_15[&description="# 13459 # 15792 # 1 # ;gc_cont=0.708"]
	14_1009_16_30cm_scaffold_67593_6[&description="# 6673 # 8997 # -1 # ;gc_cont=0.700"]
	14_1009_16_30cm_scaffold_57566_1[&description="# 101 # 2428 # -1 # ;gc_cont=0.684"]
	14_0919_05_20cm_scaffold_336_11[&description="# 10818 # 13151 # -1 # ;gc_cont=0.714"]
	14_1009_16_30cm_scaffold_33585_3[&description="# 2306 # 4633 # -1 # ;gc_cont=0.695"]
	'ABW12619.1'[&description="Carbon-monoxide dehydrogenase, AtypicalTII [Frankia sp. EAN1pec]"]
	14_1009_16_40cm_scaffold_37134_4[&description="# 2161 # 4458 # -1 # ;gc_cont=0.701"]
	14_0903_05_20cm_scaffold_2345_12[&description="# 9696 # 12173 # 1 # ;gc_cont=0.676"]
	14_0919_09_20cm_scaffold_1724_5[&description="# 3403 # 5883 # 1 # ;gc_cont=0.675"]
	14_0927_12_40cm_scaffold_1330_14[&description="# 15000 # 17480 # 1 # ;gc_cont=0.679"]
	14_1009_09_20cm_scaffold_16361_4[&description="# 1688 # 4147 # 1 # ;gc_cont=0.691"]
	14_1009_12_20cm_scaffold_1490_10[&description="# 7966 # 10425 # 1 # ;gc_cont=0.689"]
	14_0927_09_40cm_scaffold_9374_6[&description="# 3503 # 5983 # -1 # ;gc_cont=0.657"]
	14_1009_16_30cm_scaffold_2041_17[&description="# 15038 # 17518 # -1 # ;gc_cont=0.657"]
	14_1009_16_30cm_scaffold_3860_12[&description="# 10043 # 12523 # -1 # ;gc_cont=0.666"]
	14_0919_09_20cm_scaffold_134_32[&description="# 26804 # 29287 # 1 # ;gc_cont=0.673"]
	14_0929_02_40cm_scaffold_11440_6[&description="# 4496 # 6634 # 1 # ;gc_cont=0.678"]
	14_1009_16_40cm_scaffold_38522_7[&description="# 4482 # 6965 # -1 # ;gc_cont=0.687"]
	14_1009_16_40cm_scaffold_3401_18[&description="# 16234 # 18708 # -1 # ;gc_cont=0.680"]
	14_1009_16_40cm_scaffold_6102_16[&description="# 12444 # 14921 # 1 # ;gc_cont=0.684"]
	14_0903_13_30cm_scaffold_8096159_3[&description="# 615 # 3071 # -1 # ;gc_cont=0.679"]
	14_1009_16_40cm_scaffold_41581_7[&description="# 7752 # 10208 # 1 # ;gc_cont=0.678"]
	14_1009_16_40cm_scaffold_27598_6[&description="# 4547 # 7009 # 1 # ;gc_cont=0.675"]
	14_0903_09_20cm_scaffold_115_15[&description="# 13531 # 15957 # 1 # ;gc_cont=0.581"]
	14_0929_09_20cm_scaffold_306_10[&description="# 7814 # 10270 # 1 # ;gc_cont=0.573"]
	14_0903_12_20cm_scaffold_1176_26[&description="# 23797 # 26259 # 1 # ;gc_cont=0.545"]
	14_0929_09_30cm_scaffold_2217_35[&description="# 27364 # 29820 # -1 # ;gc_cont=0.546"]
	14_1009_16_40cm_scaffold_45317_6[&description="# 5677 # 7986 # 1 # ;gc_cont=0.553"]
	14_1009_12_20cm_scaffold_6723_6[&description="# 3980 # 6430 # -1 # ;gc_cont=0.558"]
	14_1009_13_20cm_scaffold_729_36[&description="# 38095 # 40554 # 1 # ;gc_cont=0.545"]
	14_1009_16_30cm_scaffold_4076_9[&description="# 9430 # 11883 # -1 # ;gc_cont=0.593"]
	14_0903_12_20cm_scaffold_1210_7[&description="# 3686 # 6148 # 1 # ;gc_cont=0.583"]
	14_0919_12_20cm_scaffold_644_e_552_7[&description="# 6099 # 8561 # -1 # ;gc_cont=0.582"]
	14_0903_12_30cm_scaffold_24_22[&description="# 21749 # 24202 # 1 # ;gc_cont=0.581"]
	14_1009_16_30cm_scaffold_326001_2[&description="# 807 # 3125 # -1 # ;gc_cont=0.560"]
	14_0903_13_30cm_scaffold_4628358_2[&description="# 908 # 3361 # -1 # ;gc_cont=0.565"]
	14_0929_09_30cm_scaffold_477_12[&description="# 12405 # 14765 # -1 # ;gc_cont=0.567"]
	14_0929_12_30cm_scaffold_15693_2[&description="# 257 # 2710 # -1 # ;gc_cont=0.565"]
	14_1009_05_30cm_scaffold_2696_19[&description="# 19797 # 22250 # 1 # ;gc_cont=0.565"]
	14_1009_16_40cm_scaffold_69345_5[&description="# 3465 # 5924 # -1 # ;gc_cont=0.580"]
	14_0903_09_30cm_scaffold_43_28[&description="# 31734 # 34271 # -1 # ;gc_cont=0.591"]
	14_0903_13_30cm_scaffold_2978801_15[&description="# 13583 # 16084 # 1 # ;gc_cont=0.581"]
	14_0927_12_20cm_scaffold_8_109[&description="# 116423 # 118963 # 1 # ;gc_cont=0.582"]
	14_0927_05_20cm_scaffold_1820_15[&description="# 13334 # 15874 # 1 # ;gc_cont=0.581"]
	14_0929_02_30cm_scaffold_3776_8[&description="# 6283 # 8844 # -1 # ;gc_cont=0.584"]
	14_0927_12_40cm_scaffold_574_13[&description="# 15890 # 18418 # -1 # ;gc_cont=0.598"]
	14_0903_13_30cm_scaffold_5411477_19[&description="# 23183 # 25720 # 1 # ;gc_cont=0.591"]
	14_0903_16_40cm_scaffold_29178_2[&description="# 539 # 2728 # 1 # ;gc_cont=0.570"]
	14_1009_09_40cm_scaffold_2087_8[&description="# 6955 # 9444 # -1 # ;gc_cont=0.575"]
	14_0929_12_40cm_scaffold_35092_3[&description="# 2140 # 4578 # -1 # ;gc_cont=0.551"]
	14_1009_12_30cm_scaffold_3142_6[&description="# 3382 # 5820 # -1 # ;gc_cont=0.549"]
	14_0927_12_20cm_scaffold_11866_26[&description="# 23908 # 26310 # 1 # ;gc_cont=0.739"]
	14_1009_09_30cm_scaffold_25595_1[&description="# 333 # 2552 # -1 # ;gc_cont=0.616"]
	14_1009_16_40cm_scaffold_52293_14[&description="# 9641 # 12049 # -1 # ;gc_cont=0.631"]
	14_1009_16_40cm_scaffold_22412_3[&description="# 2200 # 4617 # -1 # ;gc_cont=0.618"]
	14_0919_12_20cm_scaffold_3363_8[&description="# 5484 # 7853 # -1 # ;gc_cont=0.568"]
	14_0927_12_20cm_scaffold_26998_1[&description="# 483 # 2852 # 1 # ;gc_cont=0.569"]
	14_0929_09_20cm_scaffold_6982_7[&description="# 5477 # 7846 # 1 # ;gc_cont=0.566"]
	14_1009_09_30cm_scaffold_3304_11[&description="# 5870 # 8239 # -1 # ;gc_cont=0.566"]
	14_1009_09_20cm_scaffold_8307_10[&description="# 7706 # 10075 # -1 # ;gc_cont=0.570"]
	14_0903_02_30cm_scaffold_7513_5[&description="# 4272 # 6617 # 1 # ;gc_cont=0.653"]
	14_0919_02_20cm_scaffold_5350_5[&description="# 4072 # 6417 # 1 # ;gc_cont=0.651"]
	14_0927_05_20cm_scaffold_8843_5[&description="# 4578 # 6923 # 1 # ;gc_cont=0.652"]
	14_0903_02_30cm_scaffold_7513_8[&description="# 8743 # 10992 # 1 # ;gc_cont=0.646"]
	14_0903_05_40cm_scaffold_24039_2[&description="# 949 # 3312 # -1 # ;gc_cont=0.646"]
	14_0903_13_40cm_scaffold_10498_12[&description="# 11109 # 13472 # -1 # ;gc_cont=0.650"]
	14_1009_13_20cm_scaffold_2642_12[&description="# 8872 # 11232 # 1 # ;gc_cont=0.636"]
	'14_0903_02_30cm_scaffold_25351_e_197.2_9'[&description="# 7376 # 9673 # 1 # ;gc_cont=0.677"]
	14_0903_02_30cm_scaffold_18900_5[&description="# 3056 # 5401 # -1 # ;gc_cont=0.672"]
	14_0903_12_30cm_scaffold_7831_2[&description="# 947 # 3301 # 1 # ;gc_cont=0.654"]
	'AEI79735.1'[&description="carbon monoxide dehydrogenase large chain [Cupriavidus necator N-1]"]
	14_0903_12_30cm_scaffold_49499_1[&description="# 3 # 2384 # 1 # ;gc_cont=0.671"]
	14_1009_12_20cm_scaffold_1967_12[&description="# 9718 # 11922 # 1 # ;gc_cont=0.654"]
	14_0903_05_40cm_scaffold_2788_1[&description="# 479 # 2968 # 1 # ;gc_cont=0.567"]
	14_1009_12_30cm_scaffold_7362_11[&description="# 9897 # 12314 # 1 # ;gc_cont=0.565"]
	14_1009_12_40cm_scaffold_23304_3[&description="# 2391 # 4502 # 1 # ;gc_cont=0.568"]
	14_1009_16_40cm_scaffold_28229_7[&description="# 5596 # 8013 # -1 # ;gc_cont=0.576"]
	14_0903_02_30cm_scaffold_6673_2[&description="# 346 # 2553 # -1 # ;gc_cont=0.683"]
	14_1009_05_20cm_scaffold_5897_2[&description="# 991 # 3219 # -1 # ;gc_cont=0.681"]
	14_1009_05_30cm_scaffold_1331_10[&description="# 8605 # 10833 # 1 # ;gc_cont=0.682"]
	14_1009_16_30cm_scaffold_32567_7[&description="# 3877 # 6105 # -1 # ;gc_cont=0.682"]
	14_0927_05_20cm_scaffold_26521_5[&description="# 3703 # 5832 # 1 # ;gc_cont=0.676"]
	14_0929_12_20cm_scaffold_7752_4[&description="# 2610 # 4838 # 1 # ;gc_cont=0.678"]
	14_1009_05_20cm_scaffold_15748_3[&description="# 1765 # 3993 # 1 # ;gc_cont=0.673"]
	14_1009_12_20cm_scaffold_8219_12[&description="# 8899 # 11124 # 1 # ;gc_cont=0.680"]
	14_1009_12_30cm_scaffold_16798_2[&description="# 1011 # 3236 # -1 # ;gc_cont=0.679"]
	14_0927_12_20cm_scaffold_13_63[&description="# 49938 # 52190 # 1 # ;gc_cont=0.694"]
	14_1009_12_40cm_scaffold_10077_8[&description="# 4667 # 6919 # 1 # ;gc_cont=0.694"]
	14_0927_12_20cm_scaffold_1687_21[&description="# 15177 # 17429 # -1 # ;gc_cont=0.692"]
	14_1009_12_40cm_scaffold_2189_5[&description="# 2173 # 4425 # -1 # ;gc_cont=0.689"]
	14_0903_05_30cm_scaffold_9449_2[&description="# 1330 # 3585 # -1 # ;gc_cont=0.702"]
	14_0927_05_40cm_scaffold_3426_12[&description="# 7955 # 10210 # -1 # ;gc_cont=0.702"]
	14_0929_05_40cm_scaffold_3339_3[&description="# 1865 # 4120 # 1 # ;gc_cont=0.703"]
	14_1009_05_30cm_scaffold_4781_10[&description="# 6954 # 9209 # -1 # ;gc_cont=0.695"]
	14_1009_16_30cm_scaffold_384_31[&description="# 27488 # 29743 # 1 # ;gc_cont=0.680"]
	14_1009_09_20cm_scaffold_3345_14[&description="# 9287 # 11542 # 1 # ;gc_cont=0.703"]
	14_0903_05_40cm_scaffold_1268_4[&description="# 2305 # 4557 # 1 # ;gc_cont=0.679"]
	14_0903_12_40cm_200_scaffold_734_18[&description="# 15393 # 17630 # -1 # ;gc_cont=0.682"]
	14_0927_12_40cm_scaffold_307_21[&description="# 18293 # 20545 # -1 # ;gc_cont=0.683"]
	14_1009_09_40cm_scaffold_2211_22[&description="# 20171 # 22333 # -1 # ;gc_cont=0.682"]
	14_1009_16_40cm_scaffold_14086_18[&description="# 13992 # 16283 # 1 # ;gc_cont=0.668"]
	14_0927_05_20cm_scaffold_15567_13[&description="# 7986 # 10235 # -1 # ;gc_cont=0.687"]
	14_0929_02_20cm_scaffold_18674_2[&description="# 745 # 2994 # 1 # ;gc_cont=0.688"]
	14_0929_02_40cm_scaffold_6132_26[&description="# 26722 # 28866 # -1 # ;gc_cont=0.690"]
	14_1009_05_40cm_scaffold_3564_6[&description="# 5451 # 7625 # 1 # ;gc_cont=0.691"]
	14_1009_16_20cm_scaffold_6287_8[&description="# 4458 # 6713 # 1 # ;gc_cont=0.670"]
	14_1009_16_30cm_scaffold_25399_8[&description="# 4560 # 6815 # 1 # ;gc_cont=0.670"]
	14_0929_12_20cm_scaffold_127_54[&description="# 52112 # 54358 # -1 # ;gc_cont=0.716"]
	14_1009_09_20cm_scaffold_613_66[&description="# 64689 # 66935 # -1 # ;gc_cont=0.715"]
	14_0929_12_20cm_scaffold_9697_14[&description="# 9365 # 11605 # -1 # ;gc_cont=0.735"]
	14_1009_12_20cm_scaffold_1647_23[&description="# 14907 # 17147 # -1 # ;gc_cont=0.737"]
	14_0927_12_20cm_scaffold_1011_17[&description="# 15161 # 17443 # 1 # ;gc_cont=0.689"]
	14_1009_13_20cm_scaffold_16366_9[&description="# 8513 # 10780 # -1 # ;gc_cont=0.686"]
	14_0929_12_30cm_scaffold_907_19[&description="# 18211 # 20493 # 1 # ;gc_cont=0.694"]
	14_1009_12_40cm_scaffold_2122_12[&description="# 12756 # 15038 # -1 # ;gc_cont=0.693"]
	14_0929_05_20cm_scaffold_10369_6[&description="# 4428 # 6674 # 1 # ;gc_cont=0.746"]
	14_0903_05_40cm_scaffold_8303_6[&description="# 2982 # 5414 # 1 # ;gc_cont=0.650"]
	14_0927_05_40cm_scaffold_13145_2[&description="# 1597 # 4029 # -1 # ;gc_cont=0.650"]
	14_0903_16_30cm_scaffold_7879_3[&description="# 2018 # 4450 # -1 # ;gc_cont=0.651"]
	14_0903_12_40cm_200_scaffold_29245_6[&description="# 2468 # 4723 # 1 # ;gc_cont=0.653"]
	14_0903_09_40cm_scaffold_13670_4[&description="# 1835 # 4243 # 1 # ;gc_cont=0.565"]
	14_0903_12_20cm_scaffold_2737_4[&description="# 2313 # 4721 # -1 # ;gc_cont=0.565"]
	14_1009_09_20cm_scaffold_15253_4[&description="# 2453 # 4861 # -1 # ;gc_cont=0.564"]
	14_1009_09_30cm_scaffold_22411_4[&description="# 3422 # 5926 # 1 # ;gc_cont=0.562"]
	14_1009_12_20cm_scaffold_7169_5[&description="# 4034 # 6442 # -1 # ;gc_cont=0.579"]
	14_1009_09_30cm_scaffold_3239_8[&description="# 7198 # 9603 # -1 # ;gc_cont=0.696"]
	14_1009_16_40cm_scaffold_71421_6[&description="# 5185 # 7590 # -1 # ;gc_cont=0.698"]
	14_1009_16_30cm_scaffold_8953_14[&description="# 12786 # 15176 # 1 # ;gc_cont=0.704"]
	14_0903_13_30cm_scaffold_2657295_20[&description="# 20156 # 22558 # -1 # ;gc_cont=0.637"]
	14_1009_12_40cm_scaffold_2979_18[&description="# 15877 # 18279 # -1 # ;gc_cont=0.642"]
	14_1009_09_30cm_scaffold_10982_5[&description="# 3728 # 6148 # 1 # ;gc_cont=0.613"]
	14_1009_09_30cm_scaffold_10982_6[&description="# 6307 # 8577 # 1 # ;gc_cont=0.609"]
	14_0903_12_30cm_scaffold_802_e_448_33[&description="# 28857 # 31259 # 1 # ;gc_cont=0.668"]
	14_0929_12_40cm_scaffold_1804_19[&description="# 16606 # 19008 # -1 # ;gc_cont=0.668"]
	14_0919_02_20cm_scaffold_0_184[&description="# 172161 # 174554 # 1 # ;gc_cont=0.675"]
	14_1009_12_40cm_scaffold_14225_10[&description="# 6190 # 8595 # -1 # ;gc_cont=0.677"]
	14_0903_02_30cm_scaffold_7732_13[&description="# 9378 # 11687 # 1 # ;gc_cont=0.657"]
	14_0929_05_40cm_scaffold_2179_14[&description="# 13816 # 15807 # -1 # ;gc_cont=0.694"]
	14_0903_13_30cm_scaffold_765435_9[&description="# 6167 # 8377 # -1 # ;gc_cont=0.668"]
	14_0903_02_20cm_scaffold_2305_7[&description="# 5757 # 8030 # 1 # ;gc_cont=0.664"]
	14_0927_02_20cm_scaffold_1617_14[&description="# 14034 # 16307 # 1 # ;gc_cont=0.664"]
	14_0903_16_30cm_scaffold_49905_3[&description="# 1255 # 3405 # 1 # ;gc_cont=0.657"]
	14_0903_05_30cm_scaffold_11852_9[&description="# 6933 # 9200 # -1 # ;gc_cont=0.665"]
	14_1009_09_40cm_scaffold_29930_1[&description="# 3 # 2069 # 1 # ;gc_cont=0.659"]
	14_0903_09_20cm_scaffold_15877_4[&description="# 1802 # 3760 # 1 # ;gc_cont=0.671"]
	14_0903_13_30cm_scaffold_386332_5[&description="# 1736 # 4000 # -1 # ;gc_cont=0.672"]
	14_0903_02_30cm_scaffold_9342_2[&description="# 275 # 2599 # -1 # ;gc_cont=0.647"]
	14_0927_05_20cm_scaffold_2737_11[&description="# 8157 # 10481 # -1 # ;gc_cont=0.647"]
	14_0903_02_30cm_scaffold_4536_22[&description="# 21063 # 23399 # -1 # ;gc_cont=0.676"]
	14_0903_02_30cm_scaffold_18135_36[&description="# 29559 # 31448 # 1 # ;gc_cont=0.640"]
	14_0903_02_30cm_scaffold_20408_5[&description="# 3669 # 5954 # -1 # ;gc_cont=0.553"]
	'14_0929_05_20cm_scaffold_5082_e_197.2_5'[&description="# 2302 # 4596 # 1 # ;gc_cont=0.674"]
	14_0929_02_30cm_scaffold_13775_5[&description="# 3086 # 5374 # -1 # ;gc_cont=0.599"]
	14_1009_16_30cm_scaffold_57368_3[&description="# 1369 # 3741 # 1 # ;gc_cont=0.584"]
	14_1009_09_40cm_scaffold_5736_2[&description="# 938 # 3310 # 1 # ;gc_cont=0.593"]
	14_1009_16_30cm_scaffold_21907_7[&description="# 5098 # 7467 # 1 # ;gc_cont=0.662"]
	14_0903_13_30cm_scaffold_2136621_7[&description="# 4005 # 6323 # -1 # ;gc_cont=0.561"]
	14_1009_16_30cm_scaffold_2432_19[&description="# 16333 # 18651 # -1 # ;gc_cont=0.561"]
	14_1009_09_30cm_scaffold_14110_1[&description="# 1 # 2124 # 1 # ;gc_cont=0.565"]
	14_1009_09_30cm_scaffold_30371_3[&description="# 1398 # 3680 # -1 # ;gc_cont=0.582"]
	14_1009_16_40cm_scaffold_32657_2[&description="# 660 # 2966 # -1 # ;gc_cont=0.588"]
	14_0903_05_30cm_scaffold_36_43[&description="# 42213 # 44501 # -1 # ;gc_cont=0.714"]
	14_0929_02_40cm_scaffold_110_50[&description="# 49341 # 51629 # -1 # ;gc_cont=0.714"]
	14_0903_12_30cm_scaffold_796_2[&description="# 936 # 3197 # 1 # ;gc_cont=0.710"]
	14_0919_02_20cm_scaffold_9048_7[&description="# 8196 # 10457 # -1 # ;gc_cont=0.711"]
	14_0929_05_40cm_scaffold_68258_2[&description="# 514 # 2436 # -1 # ;gc_cont=0.712"]
	14_1009_16_40cm_scaffold_33645_18[&description="# 16446 # 18710 # -1 # ;gc_cont=0.694"]
	14_0903_05_30cm_scaffold_36_44[&description="# 44498 # 46783 # -1 # ;gc_cont=0.721"]
	14_0929_02_40cm_scaffold_110_51[&description="# 51626 # 53911 # -1 # ;gc_cont=0.722"]
	14_0929_05_40cm_scaffold_14075_10[&description="# 7635 # 9938 # 1 # ;gc_cont=0.728"]
	14_1009_16_40cm_scaffold_33645_19[&description="# 18707 # 21001 # -1 # ;gc_cont=0.709"]
	14_1009_16_40cm_scaffold_27997_36[&description="# 24802 # 27045 # 1 # ;gc_cont=0.706"]
	14_0903_05_40cm_scaffold_156_34[&description="# 35867 # 38143 # 1 # ;gc_cont=0.746"]
	14_0929_05_30cm_scaffold_7370_5[&description="# 2557 # 4833 # 1 # ;gc_cont=0.746"]
	14_1009_13_30cm_scaffold_9454_6[&description="# 5770 # 7776 # -1 # ;gc_cont=0.747"]
	14_1009_16_40cm_scaffold_44_91[&description="# 98195 # 100477 # 1 # ;gc_cont=0.725"]
	14_0927_05_40cm_scaffold_4024_2[&description="# 1060 # 3342 # -1 # ;gc_cont=0.737"]
	14_0903_09_40cm_scaffold_5777_2[&description="# 459 # 2744 # 1 # ;gc_cont=0.729"]
	14_0903_12_30cm_scaffold_511_25[&description="# 18894 # 21179 # -1 # ;gc_cont=0.729"]
	14_1009_16_30cm_scaffold_9461_4[&description="# 2459 # 4744 # 1 # ;gc_cont=0.739"]
	14_1009_16_40cm_scaffold_1783_61[&description="# 57307 # 59592 # -1 # ;gc_cont=0.748"]
	14_1009_13_40cm_scaffold_1772_17[&description="# 11773 # 14052 # -1 # ;gc_cont=0.747"]
	14_0927_12_20cm_scaffold_2657_12[&description="# 10644 # 12938 # -1 # ;gc_cont=0.755"]
	14_0929_02_30cm_scaffold_1122_23[&description="# 21729 # 24089 # 1 # ;gc_cont=0.750"]
	14_1009_16_40cm_scaffold_22535_7[&description="# 6263 # 8824 # 1 # ;gc_cont=0.709"]
	14_1009_09_30cm_scaffold_287_36[&description="# 35129 # 37432 # -1 # ;gc_cont=0.557"]
	14_1009_16_40cm_scaffold_50057_5[&description="# 4528 # 6834 # -1 # ;gc_cont=0.550"]
	14_0903_13_30cm_scaffold_8012240_2[&description="# 979 # 3240 # -1 # ;gc_cont=0.607"]
	14_0903_13_30cm_scaffold_3867881_12[&description="# 5109 # 7325 # -1 # ;gc_cont=0.584"]
	14_1009_16_40cm_scaffold_4715_12[&description="# 6343 # 8559 # -1 # ;gc_cont=0.580"]
	14_1009_09_30cm_scaffold_1791_1[&description="# 3 # 1895 # -1 # ;gc_cont=0.585"]
	14_1009_16_40cm_scaffold_166400_2[&description="# 825 # 3041 # -1 # ;gc_cont=0.580"]
	14_1009_09_30cm_scaffold_686_17[&description="# 17027 # 19273 # 1 # ;gc_cont=0.574"]
	14_0927_09_40cm_scaffold_4374_7[&description="# 2849 # 5092 # 1 # ;gc_cont=0.695"]
	14_1009_16_30cm_scaffold_272_165[&description="# 159813 # 162056 # 1 # ;gc_cont=0.694"]
	14_1009_16_30cm_scaffold_15442_5[&description="# 2147 # 4390 # 1 # ;gc_cont=0.704"]
	14_0903_12_30cm_scaffold_290_3[&description="# 1340 # 3658 # -1 # ;gc_cont=0.705"]
	14_0919_02_20cm_scaffold_6713_5[&description="# 4768 # 6768 # 1 # ;gc_cont=0.704"]
	14_0929_05_40cm_scaffold_15099_3[&description="# 1147 # 3465 # 1 # ;gc_cont=0.702"]
	14_0927_12_20cm_scaffold_322_108[&description="# 110641 # 112842 # -1 # ;gc_cont=0.740"]
	14_1009_16_40cm_scaffold_99_21[&description="# 20310 # 22580 # 1 # ;gc_cont=0.738"]
	14_0903_05_40cm_scaffold_2563_e_805_17[&description="# 18750 # 21017 # 1 # ;gc_cont=0.685"]
	14_0927_05_40cm_scaffold_3840_6[&description="# 4432 # 6699 # -1 # ;gc_cont=0.685"]
	14_0929_05_40cm_scaffold_352_11[&description="# 11425 # 13692 # 1 # ;gc_cont=0.685"]
	14_1009_05_30cm_scaffold_522_23[&description="# 27089 # 29356 # 1 # ;gc_cont=0.685"]
	14_0929_05_30cm_scaffold_1722_17[&description="# 18463 # 20589 # 1 # ;gc_cont=0.683"]
	14_0929_02_20cm_scaffold_17164_7[&description="# 5651 # 7936 # 1 # ;gc_cont=0.692"]
	14_1009_12_30cm_scaffold_15269_1[&description="# 2 # 2266 # -1 # ;gc_cont=0.698"]
	14_0929_09_40cm_scaffold_7925_4[&description="# 2545 # 4824 # -1 # ;gc_cont=0.692"]
	14_0929_12_30cm_scaffold_1498_10[&description="# 10306 # 12678 # -1 # ;gc_cont=0.598"]
	14_1009_09_40cm_scaffold_12492_7[&description="# 4541 # 6847 # -1 # ;gc_cont=0.604"]
	14_1009_16_30cm_scaffold_3352_25[&description="# 27342 # 29666 # 1 # ;gc_cont=0.607"]
	14_1009_09_30cm_scaffold_4295_23[&description="# 21575 # 23854 # -1 # ;gc_cont=0.585"]
	14_1009_16_40cm_scaffold_29460_1[&description="# 32 # 2341 # 1 # ;gc_cont=0.580"]
	14_0927_12_20cm_scaffold_1011_21[&description="# 21123 # 23336 # -1 # ;gc_cont=0.667"]
	14_1009_13_20cm_scaffold_16366_4[&description="# 2549 # 4762 # 1 # ;gc_cont=0.668"]
	14_0929_12_30cm_scaffold_2559_29[&description="# 28956 # 31169 # 1 # ;gc_cont=0.680"]
	14_1009_12_40cm_scaffold_2122_8[&description="# 6785 # 8998 # 1 # ;gc_cont=0.678"]
	14_0927_12_40cm_scaffold_1059_17[&description="# 15961 # 18204 # 1 # ;gc_cont=0.657"]
	14_1009_09_20cm_scaffold_6972_2[&description="# 334 # 2448 # -1 # ;gc_cont=0.666"]
	14_1009_12_20cm_scaffold_673_25[&description="# 28120 # 30348 # 1 # ;gc_cont=0.663"]
	14_1009_16_30cm_scaffold_45890_2[&description="# 1683 # 3995 # -1 # ;gc_cont=0.697"]
	14_1009_16_40cm_scaffold_106868_2[&description="# 802 # 3114 # -1 # ;gc_cont=0.694"]
	14_1009_16_40cm_scaffold_23956_3[&description="# 1154 # 3409 # 1 # ;gc_cont=0.666"]
	14_1009_09_30cm_scaffold_2609_7[&description="# 3737 # 6040 # 1 # ;gc_cont=0.557"]
	14_1009_09_30cm_scaffold_1355_4[&description="# 3629 # 5908 # -1 # ;gc_cont=0.595"]
	14_0903_05_40cm_scaffold_372_e_240_42[&description="# 36798 # 38999 # 1 # ;gc_cont=0.711"]
	14_1009_05_30cm_scaffold_1659_33[&description="# 29764 # 31965 # 1 # ;gc_cont=0.709"]
	14_0927_05_40cm_scaffold_1200_e_285_27[&description="# 25806 # 28007 # 1 # ;gc_cont=0.709"]
	14_0929_05_30cm_scaffold_1551_33[&description="# 28908 # 31109 # 1 # ;gc_cont=0.708"]
	14_0929_05_40cm_scaffold_336_28[&description="# 26339 # 28540 # 1 # ;gc_cont=0.709"]
	14_1009_02_40cm_scaffold_10543_5[&description="# 2214 # 4394 # 1 # ;gc_cont=0.719"]
	14_1009_16_40cm_scaffold_1007_34[&description="# 33300 # 35513 # 1 # ;gc_cont=0.720"]
	14_0903_13_40cm_scaffold_16048_2[&description="# 337 # 2493 # -1 # ;gc_cont=0.733"]
	14_0927_12_20cm_scaffold_10253_6[&description="# 3847 # 6003 # 1 # ;gc_cont=0.734"]
	14_1009_13_30cm_scaffold_892_5[&description="# 2317 # 4524 # -1 # ;gc_cont=0.731"]
	14_0903_16_30cm_scaffold_130_4[&description="# 2240 # 4408 # -1 # ;gc_cont=0.700"]
	14_0929_09_40cm_scaffold_317_7[&description="# 3681 # 5849 # -1 # ;gc_cont=0.700"]
	14_0927_12_20cm_scaffold_12903_7[&description="# 3050 # 5209 # 1 # ;gc_cont=0.718"]
	14_1009_05_40cm_scaffold_2059_12[&description="# 11233 # 13386 # -1 # ;gc_cont=0.708"]
	14_1009_12_30cm_scaffold_1524_19[&description="# 17878 # 20034 # -1 # ;gc_cont=0.704"]
	14_1009_13_30cm_scaffold_2322_18[&description="# 14012 # 16207 # 1 # ;gc_cont=0.710"]
	14_0929_02_20cm_scaffold_197_e_950_22[&description="# 21244 # 23442 # 1 # ;gc_cont=0.727"]
	14_0929_02_30cm_scaffold_10366_4[&description="# 2195 # 4393 # -1 # ;gc_cont=0.727"]
	14_0927_12_20cm_scaffold_5580_7[&description="# 4598 # 6772 # -1 # ;gc_cont=0.725"]
	14_0903_13_30cm_scaffold_1882184_14[&description="# 11586 # 13853 # -1 # ;gc_cont=0.673"]
	14_0903_13_30cm_scaffold_188826_14[&description="# 11534 # 13780 # 1 # ;gc_cont=0.586"]
	14_1009_16_40cm_scaffold_46922_20[&description="# 18424 # 20724 # 1 # ;gc_cont=0.596"]
	14_1009_16_30cm_scaffold_75239_2[&description="# 999 # 3236 # -1 # ;gc_cont=0.605"]
	14_1009_16_40cm_scaffold_6689_7[&description="# 7313 # 9595 # -1 # ;gc_cont=0.592"]
	14_1009_09_30cm_scaffold_15592_14[&description="# 12823 # 15063 # -1 # ;gc_cont=0.571"]
	14_1009_16_40cm_scaffold_108659_4[&description="# 4222 # 6453 # 1 # ;gc_cont=0.579"]
	14_1009_09_30cm_scaffold_2609_13[&description="# 10837 # 13143 # 1 # ;gc_cont=0.547"]
	14_1009_13_40cm_scaffold_4758_6[&description="# 3865 # 6051 # -1 # ;gc_cont=0.671"]
	14_1009_16_40cm_scaffold_463_27[&description="# 24512 # 26698 # 1 # ;gc_cont=0.697"]
	14_1009_16_40cm_scaffold_13128_18[&description="# 13968 # 16109 # -1 # ;gc_cont=0.576"]
	14_0903_13_30cm_scaffold_3969139_3[&description="# 1182 # 3404 # -1 # ;gc_cont=0.587"]
	14_1009_09_30cm_scaffold_102_11[&description="# 10131 # 12353 # 1 # ;gc_cont=0.575"]
	14_1009_09_30cm_scaffold_6923_10[&description="# 9293 # 11518 # 1 # ;gc_cont=0.569"]
	14_1009_16_40cm_scaffold_12032_20[&description="# 20526 # 22748 # -1 # ;gc_cont=0.550"]
	14_1009_16_40cm_scaffold_28828_4[&description="# 4284 # 6521 # 1 # ;gc_cont=0.576"]
	14_1009_16_40cm_scaffold_16433_28[&description="# 30565 # 32817 # -1 # ;gc_cont=0.587"]
	14_0903_02_30cm_scaffold_28512_9[&description="# 11536 # 13851 # 1 # ;gc_cont=0.671"]
	14_0919_09_20cm_scaffold_155_13[&description="# 15445 # 17688 # -1 # ;gc_cont=0.658"]
	14_0927_02_20cm_scaffold_10551_4[&description="# 2101 # 4344 # 1 # ;gc_cont=0.657"]
	14_0929_05_20cm_scaffold_9714_3[&description="# 1715 # 3958 # -1 # ;gc_cont=0.655"]
	14_0927_12_20cm_scaffold_15122_9[&description="# 4571 # 6859 # -1 # ;gc_cont=0.659"]
	14_1009_13_30cm_scaffold_24992_6[&description="# 2121 # 4310 # -1 # ;gc_cont=0.663"]
	14_0929_05_20cm_scaffold_13652_2[&description="# 696 # 2984 # 1 # ;gc_cont=0.659"]
	14_0927_12_20cm_scaffold_15122_10[&description="# 6924 # 9215 # -1 # ;gc_cont=0.670"]
	14_1009_09_20cm_scaffold_19036_4[&description="# 1884 # 4178 # 1 # ;gc_cont=0.653"]
	14_0927_12_20cm_scaffold_6427_3[&description="# 699 # 2984 # -1 # ;gc_cont=0.656"]
	14_1009_09_20cm_scaffold_17760_3[&description="# 698 # 2854 # 1 # ;gc_cont=0.656"]
	14_1009_16_30cm_scaffold_65092_3[&description="# 1158 # 3437 # -1 # ;gc_cont=0.653"]
	14_0903_05_40cm_scaffold_392_25[&description="# 22397 # 24718 # 1 # ;gc_cont=0.684"]
	14_1009_13_30cm_scaffold_384_26[&description="# 23230 # 25569 # -1 # ;gc_cont=0.685"]
	14_1009_16_40cm_scaffold_1114_33[&description="# 27993 # 30299 # 1 # ;gc_cont=0.684"]
	14_0903_09_40cm_scaffold_3320_e_204_1[&description="# 1 # 2256 # 1 # ;gc_cont=0.689"]
	14_0903_12_30cm_scaffold_2087_14[&description="# 9720 # 12011 # -1 # ;gc_cont=0.685"]
	14_1009_16_30cm_scaffold_211_30[&description="# 29621 # 31924 # -1 # ;gc_cont=0.686"]
	14_1009_16_40cm_scaffold_91_77[&description="# 76905 # 79199 # 1 # ;gc_cont=0.688"]
	14_0903_16_40cm_scaffold_9108_5[&description="# 3214 # 5502 # 1 # ;gc_cont=0.680"]
	14_1009_13_40cm_scaffold_3319_2[&description="# 733 # 3021 # -1 # ;gc_cont=0.685"]
	14_1009_16_40cm_scaffold_33551_5[&description="# 2250 # 4538 # -1 # ;gc_cont=0.684"]
	14_1009_16_40cm_scaffold_196523_1[&description="# 1 # 2229 # 1 # ;gc_cont=0.689"]
	'14_0903_12_30cm_scaffold_4085_e_278.2_3'[&description="# 516 # 2801 # -1 # ;gc_cont=0.684"]
	14_0929_05_40cm_scaffold_9558_3[&description="# 1062 # 3347 # -1 # ;gc_cont=0.684"]
	14_0929_05_30cm_scaffold_9333_3[&description="# 1123 # 3411 # -1 # ;gc_cont=0.692"]
	14_1009_09_40cm_scaffold_671_9[&description="# 6776 # 9064 # 1 # ;gc_cont=0.692"]
	14_0927_12_20cm_scaffold_3220_84[&description="# 71476 # 73758 # -1 # ;gc_cont=0.692"]
	14_1009_16_40cm_scaffold_1415_33[&description="# 28274 # 30556 # 1 # ;gc_cont=0.698"]
	14_0929_05_40cm_scaffold_37038_3[&description="# 1535 # 3784 # 1 # ;gc_cont=0.704"]
	14_0903_12_20cm_scaffold_8088_7[&description="# 3562 # 5838 # 1 # ;gc_cont=0.682"]
	14_0903_13_30cm_scaffold_9566315_7[&description="# 4633 # 6912 # 1 # ;gc_cont=0.684"]
	14_0929_02_40cm_scaffold_1062_50[&description="# 54801 # 57080 # -1 # ;gc_cont=0.683"]
	14_1009_16_20cm_scaffold_4726_10[&description="# 9352 # 11631 # 1 # ;gc_cont=0.716"]
	14_1009_16_30cm_scaffold_141080_2[&description="# 715 # 2862 # 1 # ;gc_cont=0.677"]
	14_0903_13_30cm_scaffold_422141_e_3857_41[&description="# 43679 # 45937 # 1 # ;gc_cont=0.673"]
	14_0903_13_30cm_scaffold_2979449_3[&description="# 2914 # 5205 # 1 # ;gc_cont=0.644"]
	14_1009_13_40cm_scaffold_5240_4[&description="# 4555 # 6846 # -1 # ;gc_cont=0.643"]
	14_0903_05_30cm_scaffold_5584_11[&description="# 9749 # 11983 # -1 # ;gc_cont=0.733"]
	14_0927_05_40cm_scaffold_4831_7[&description="# 4559 # 6799 # 1 # ;gc_cont=0.733"]
	14_1009_05_30cm_scaffold_11456_4[&description="# 2903 # 5038 # -1 # ;gc_cont=0.727"]
	14_0927_12_40cm_scaffold_3734_9[&description="# 9392 # 11632 # 1 # ;gc_cont=0.693"]
	14_1009_16_30cm_scaffold_1961_30[&description="# 23654 # 25894 # -1 # ;gc_cont=0.693"]
	14_0903_13_30cm_scaffold_2390005_e_453_4[&description="# 2672 # 4957 # -1 # ;gc_cont=0.716"]
	14_0927_12_40cm_scaffold_20488_4[&description="# 3013 # 5256 # -1 # ;gc_cont=0.712"]
	14_1009_12_40cm_scaffold_317_69[&description="# 71943 # 74186 # 1 # ;gc_cont=0.711"]
	14_0929_12_30cm_scaffold_754_22[&description="# 18450 # 20693 # -1 # ;gc_cont=0.713"]
	14_1009_12_30cm_scaffold_7991_10[&description="# 9007 # 11307 # -1 # ;gc_cont=0.709"]
	14_0927_12_20cm_scaffold_49_41[&description="# 48343 # 50586 # 1 # ;gc_cont=0.711"]
	14_1009_12_40cm_scaffold_6298_8[&description="# 6036 # 8336 # -1 # ;gc_cont=0.711"]
	14_0903_16_30cm_scaffold_2774_4[&description="# 3740 # 5983 # -1 # ;gc_cont=0.712"]
	14_1009_05_20cm_scaffold_172_25[&description="# 26462 # 28705 # -1 # ;gc_cont=0.711"]
	14_1009_12_20cm_scaffold_822_21[&description="# 24054 # 26297 # 1 # ;gc_cont=0.712"]
	14_0927_05_20cm_scaffold_18248_3[&description="# 1765 # 4008 # -1 # ;gc_cont=0.709"]
	14_0929_05_30cm_scaffold_9018_2[&description="# 1666 # 3909 # 1 # ;gc_cont=0.708"]
	14_0927_09_20cm_scaffold_27867_2[&description="# 1793 # 3934 # 1 # ;gc_cont=0.711"]
	14_0929_12_20cm_scaffold_7793_4[&description="# 2839 # 5082 # -1 # ;gc_cont=0.709"]
	14_0927_12_40cm_scaffold_19902_2[&description="# 1741 # 3984 # 1 # ;gc_cont=0.705"]
	14_1009_05_20cm_scaffold_9003_1[&description="# 3 # 2204 # -1 # ;gc_cont=0.705"]
	14_1009_02_40cm_scaffold_1135_25[&description="# 30391 # 32661 # 1 # ;gc_cont=0.718"]
	14_1009_05_30cm_scaffold_1862_27[&description="# 25859 # 28129 # -1 # ;gc_cont=0.719"]
	14_1009_16_30cm_scaffold_64022_2[&description="# 768 # 3038 # -1 # ;gc_cont=0.716"]
	14_1009_09_20cm_scaffold_4335_2[&description="# 1699 # 3942 # 1 # ;gc_cont=0.721"]
	14_0903_05_40cm_scaffold_466_22[&description="# 19232 # 21439 # -1 # ;gc_cont=0.685"]
	14_0927_05_40cm_scaffold_8954_5[&description="# 2543 # 4750 # -1 # ;gc_cont=0.684"]
	14_0927_12_40cm_scaffold_2075_e_626_2[&description="# 520 # 2727 # 1 # ;gc_cont=0.682"]
	14_0927_12_20cm_scaffold_768_26[&description="# 25337 # 27583 # -1 # ;gc_cont=0.712"]
	14_1009_13_20cm_scaffold_4286_7[&description="# 5605 # 7851 # 1 # ;gc_cont=0.706"]
	14_0929_12_30cm_scaffold_2452_11[&description="# 9884 # 12130 # -1 # ;gc_cont=0.721"]
	14_1009_12_40cm_scaffold_2338_2[&description="# 1671 # 3917 # 1 # ;gc_cont=0.720"]
	14_0929_12_40cm_scaffold_2030_9[&description="# 10091 # 12337 # 1 # ;gc_cont=0.701"]
	14_0927_12_40cm_scaffold_652_19[&description="# 18228 # 20456 # 1 # ;gc_cont=0.696"]
	14_0929_12_20cm_scaffold_7700_e_710_17[&description="# 14836 # 17034 # -1 # ;gc_cont=0.731"]
	14_1009_12_20cm_scaffold_9449_8[&description="# 6516 # 8663 # -1 # ;gc_cont=0.729"]
	14_0929_05_20cm_scaffold_1169_40[&description="# 36678 # 38924 # 1 # ;gc_cont=0.745"]
	'14_0903_12_20cm_scaffold_3105_e_296.2_11'[&description="# 10725 # 12965 # 1 # ;gc_cont=0.714"]
	14_0903_09_40cm_scaffold_9439_3[&description="# 2033 # 4351 # 1 # ;gc_cont=0.566"]
	14_1009_09_20cm_scaffold_2633_1[&description="# 3 # 2255 # -1 # ;gc_cont=0.568"]
	14_1009_09_30cm_scaffold_6559_7[&description="# 7039 # 9357 # 1 # ;gc_cont=0.566"]
	14_0929_09_20cm_scaffold_3544_4[&description="# 3927 # 6245 # 1 # ;gc_cont=0.566"]
	14_1009_12_20cm_scaffold_14531_2[&description="# 1413 # 3731 # -1 # ;gc_cont=0.568"]
	14_0927_12_20cm_scaffold_27171_2[&description="# 1398 # 3473 # -1 # ;gc_cont=0.569"]
	14_1009_16_20cm_scaffold_2761_5[&description="# 5267 # 7585 # 1 # ;gc_cont=0.567"]
	14_0903_12_40cm_200_scaffold_2467_5[&description="# 2988 # 5402 # 1 # ;gc_cont=0.553"]
	14_1009_02_40cm_scaffold_874_78[&description="# 83748 # 86069 # 1 # ;gc_cont=0.563"]
	14_1009_12_20cm_scaffold_844_21[&description="# 23098 # 25419 # -1 # ;gc_cont=0.599"]
	14_0903_12_40cm_200_scaffold_1416_3[&description="# 504 # 2825 # -1 # ;gc_cont=0.601"]
	14_0903_12_30cm_scaffold_14736_5[&description="# 3463 # 5460 # 1 # ;gc_cont=0.714"]
	14_1009_16_40cm_scaffold_16191_8[&description="# 8082 # 10358 # 1 # ;gc_cont=0.712"]
	14_1009_09_40cm_scaffold_30892_3[&description="# 1229 # 3226 # 1 # ;gc_cont=0.714"]
	14_1009_16_30cm_scaffold_51119_2[&description="# 530 # 2746 # -1 # ;gc_cont=0.740"]
	14_1009_16_40cm_scaffold_41143_11[&description="# 8861 # 11203 # -1 # ;gc_cont=0.716"]
	14_0927_12_20cm_scaffold_3220_27[&description="# 24076 # 26253 # -1 # ;gc_cont=0.743"]
	14_1009_09_30cm_scaffold_7055_8[&description="# 7083 # 9476 # 1 # ;gc_cont=0.742"]
	14_1009_16_40cm_scaffold_40723_3[&description="# 1909 # 4125 # 1 # ;gc_cont=0.744"]
	14_0903_13_30cm_scaffold_5717896_2[&description="# 414 # 2684 # 1 # ;gc_cont=0.723"]
	14_0927_05_40cm_scaffold_16977_1[&description="# 2 # 2287 # 1 # ;gc_cont=0.676"]
	14_1009_16_40cm_scaffold_2101_6[&description="# 5560 # 7836 # -1 # ;gc_cont=0.674"]
	14_0903_13_30cm_scaffold_297904_7[&description="# 6666 # 8966 # 1 # ;gc_cont=0.683"]
	14_0903_13_30cm_scaffold_2103225_10[&description="# 10714 # 12987 # 1 # ;gc_cont=0.694"]
	14_0903_13_30cm_scaffold_6335814_15[&description="# 9253 # 11559 # -1 # ;gc_cont=0.657"]
	14_0903_16_40cm_scaffold_4199_2[&description="# 258 # 2564 # -1 # ;gc_cont=0.657"]
	14_1009_16_40cm_scaffold_30006_4[&description="# 1273 # 3615 # 1 # ;gc_cont=0.671"]
	14_0919_02_20cm_scaffold_4033_19[&description="# 12225 # 14540 # -1 # ;gc_cont=0.690"]
	14_0919_02_20cm_scaffold_2035_12[&description="# 7827 # 10136 # 1 # ;gc_cont=0.693"]
	14_1009_16_20cm_scaffold_5194_5[&description="# 3421 # 5730 # -1 # ;gc_cont=0.693"]
	14_0929_02_30cm_scaffold_28_53[&description="# 55547 # 57856 # -1 # ;gc_cont=0.708"]
	14_0929_12_40cm_scaffold_3930_10[&description="# 5805 # 8114 # 1 # ;gc_cont=0.710"]
	14_1009_16_30cm_scaffold_1032_20[&description="# 15522 # 17849 # -1 # ;gc_cont=0.708"]
	14_1009_16_30cm_scaffold_188325_2[&description="# 543 # 2591 # 1 # ;gc_cont=0.720"]
	14_1009_16_40cm_scaffold_82054_4[&description="# 1503 # 4100 # 1 # ;gc_cont=0.642"]
	14_0903_13_30cm_scaffold_5428668_7[&description="# 4223 # 6493 # 1 # ;gc_cont=0.638"]
	14_1009_16_30cm_scaffold_2644_23[&description="# 25763 # 28186 # 1 # ;gc_cont=0.735"]
	14_1009_16_30cm_scaffold_100997_4[&description="# 2214 # 4607 # -1 # ;gc_cont=0.740"]
	14_1009_16_40cm_scaffold_45867_1[&description="# 3 # 2240 # -1 # ;gc_cont=0.697"]
	14_0929_02_40cm_scaffold_3665_4[&description="# 2133 # 4175 # -1 # ;gc_cont=0.630"]
	14_1009_05_40cm_scaffold_7729_5[&description="# 5277 # 7319 # -1 # ;gc_cont=0.630"]
	14_1009_09_30cm_scaffold_1123_9[&description="# 8132 # 10420 # 1 # ;gc_cont=0.616"]
	14_1009_16_40cm_scaffold_7035_e_155_23[&description="# 24347 # 26656 # 1 # ;gc_cont=0.609"]
	14_0903_02_30cm_scaffold_714_45[&description="# 42608 # 44872 # 1 # ;gc_cont=0.675"]
	14_1009_02_40cm_scaffold_935_11[&description="# 9429 # 11693 # -1 # ;gc_cont=0.675"]
	14_1009_16_30cm_scaffold_71482_3[&description="# 1538 # 3802 # -1 # ;gc_cont=0.675"]
	14_1009_05_20cm_scaffold_1905_4[&description="# 3657 # 5921 # -1 # ;gc_cont=0.679"]
	14_1009_05_30cm_scaffold_1603_12[&description="# 9234 # 11498 # -1 # ;gc_cont=0.676"]
	14_0927_12_20cm_scaffold_35_125[&description="# 116326 # 118593 # 1 # ;gc_cont=0.684"]
	14_1009_12_40cm_scaffold_10063_8[&description="# 5508 # 7808 # 1 # ;gc_cont=0.681"]
	14_0927_05_40cm_scaffold_633_34[&description="# 33084 # 35300 # 1 # ;gc_cont=0.701"]
	14_0929_05_40cm_scaffold_16535_3[&description="# 853 # 3069 # 1 # ;gc_cont=0.700"]
	14_1009_09_20cm_scaffold_14013_9[&description="# 6544 # 8736 # -1 # ;gc_cont=0.695"]
	14_0927_12_20cm_scaffold_467_2[&description="# 402 # 2738 # -1 # ;gc_cont=0.674"]
	14_0929_12_30cm_scaffold_249_70[&description="# 60504 # 62591 # 1 # ;gc_cont=0.671"]
	14_0927_12_40cm_scaffold_45471_1[&description="# 1 # 2088 # -1 # ;gc_cont=0.678"]
	14_1009_12_30cm_scaffold_4490_8[&description="# 7217 # 9475 # 1 # ;gc_cont=0.676"]
	14_0927_12_40cm_scaffold_8891_20[&description="# 16953 # 19244 # -1 # ;gc_cont=0.693"]
	14_1009_16_30cm_scaffold_103_47[&description="# 44614 # 46905 # -1 # ;gc_cont=0.693"]
	14_0929_02_20cm_scaffold_1706_13[&description="# 9883 # 12174 # 1 # ;gc_cont=0.690"]
	14_0929_02_40cm_scaffold_1113_38[&description="# 36855 # 39110 # -1 # ;gc_cont=0.683"]
	14_1009_05_40cm_scaffold_1962_23[&description="# 19779 # 22034 # -1 # ;gc_cont=0.683"]
	14_1009_16_20cm_scaffold_1814_6[&description="# 2655 # 4937 # 1 # ;gc_cont=0.671"]
	14_1009_16_30cm_scaffold_476_76[&description="# 75664 # 77946 # -1 # ;gc_cont=0.671"]
	14_0929_12_30cm_scaffold_2325_4[&description="# 3197 # 5524 # -1 # ;gc_cont=0.688"]
	14_1009_12_40cm_scaffold_2120_12[&description="# 9525 # 11852 # 1 # ;gc_cont=0.689"]
	14_0903_02_30cm_scaffold_2284_16[&description="# 11682 # 13871 # -1 # ;gc_cont=0.681"]
	14_1009_02_30cm_scaffold_13616_6[&description="# 2943 # 5132 # -1 # ;gc_cont=0.679"]
	14_0903_12_20cm_scaffold_9816_5[&description="# 3301 # 5490 # 1 # ;gc_cont=0.685"]
	14_0927_09_20cm_scaffold_2630_15[&description="# 10922 # 13111 # -1 # ;gc_cont=0.676"]
	14_0929_09_30cm_scaffold_6356_6[&description="# 2927 # 5116 # -1 # ;gc_cont=0.676"]
	14_0929_12_20cm_scaffold_14046_10[&description="# 6158 # 8347 # -1 # ;gc_cont=0.693"]
	14_1009_12_40cm_scaffold_9534_3[&description="# 606 # 2795 # -1 # ;gc_cont=0.681"]
	14_1009_13_20cm_scaffold_23369_2[&description="# 673 # 2862 # -1 # ;gc_cont=0.679"]
	14_1009_16_40cm_scaffold_25820_3[&description="# 1373 # 3604 # 1 # ;gc_cont=0.692"]
	14_0929_09_20cm_scaffold_231_6[&description="# 3161 # 5356 # -1 # ;gc_cont=0.679"]
	14_0927_12_40cm_scaffold_1650_9[&description="# 5544 # 7760 # -1 # ;gc_cont=0.694"]
	14_0929_12_20cm_scaffold_13025_3[&description="# 1276 # 3504 # -1 # ;gc_cont=0.681"]
	14_0929_02_40cm_scaffold_843_25[&description="# 26128 # 28524 # 1 # ;gc_cont=0.721"]
	14_1009_16_30cm_scaffold_61214_13[&description="# 8455 # 10686 # -1 # ;gc_cont=0.689"]
	14_1009_16_40cm_scaffold_71620_e_511_3[&description="# 1671 # 3917 # 1 # ;gc_cont=0.664"]
	14_0903_05_40cm_scaffold_464_30[&description="# 24692 # 26983 # 1 # ;gc_cont=0.705"]
	14_0927_05_40cm_scaffold_2323_7[&description="# 4766 # 7057 # 1 # ;gc_cont=0.705"]
	14_0929_05_30cm_scaffold_1593_29[&description="# 24845 # 27136 # 1 # ;gc_cont=0.705"]
	14_0929_05_40cm_scaffold_286_30[&description="# 25316 # 27607 # 1 # ;gc_cont=0.705"]
	14_1009_05_30cm_scaffold_4511_7[&description="# 4830 # 7121 # 1 # ;gc_cont=0.705"]
	14_1009_02_40cm_scaffold_1197_40[&description="# 40981 # 43272 # 1 # ;gc_cont=0.718"]
	14_1009_16_30cm_scaffold_8157_1[&description="# 3 # 2192 # -1 # ;gc_cont=0.718"]
	14_1009_16_40cm_scaffold_834_48[&description="# 51977 # 54268 # 1 # ;gc_cont=0.705"]
	14_0903_16_30cm_scaffold_130_142[&description="# 134947 # 137229 # 1 # ;gc_cont=0.686"]
	14_0929_09_40cm_scaffold_14840_2[&description="# 930 # 3212 # -1 # ;gc_cont=0.685"]
	14_1009_13_30cm_scaffold_199_3[&description="# 1013 # 3295 # 1 # ;gc_cont=0.700"]
	14_0927_09_40cm_scaffold_2171_2[&description="# 369 # 2651 # -1 # ;gc_cont=0.685"]
	14_0929_09_40cm_scaffold_1948_6[&description="# 5564 # 7846 # -1 # ;gc_cont=0.682"]
	14_0927_12_20cm_scaffold_965_2[&description="# 1318 # 3600 # -1 # ;gc_cont=0.682"]
	14_1009_16_20cm_scaffold_23469_3[&description="# 1149 # 3434 # 1 # ;gc_cont=0.694"]
	14_1009_16_30cm_scaffold_13409_2[&description="# 1216 # 3501 # -1 # ;gc_cont=0.690"]
	14_0929_05_40cm_scaffold_5896_13[&description="# 11050 # 13197 # -1 # ;gc_cont=0.686"]
	14_1009_12_30cm_scaffold_391_26[&description="# 23396 # 25678 # -1 # ;gc_cont=0.680"]
	14_0929_02_20cm_scaffold_374_35[&description="# 35446 # 37728 # 1 # ;gc_cont=0.717"]
	14_0903_13_40cm_scaffold_7044_5[&description="# 5398 # 7701 # 1 # ;gc_cont=0.707"]
	14_1009_13_30cm_scaffold_505_5[&description="# 5094 # 7397 # 1 # ;gc_cont=0.707"]
	14_0929_02_40cm_scaffold_26742_4[&description="# 3259 # 5811 # -1 # ;gc_cont=0.705"]
	14_0927_12_20cm_scaffold_3492_5[&description="# 6114 # 8423 # 1 # ;gc_cont=0.706"]
	14_0903_13_30cm_scaffold_378471_5[&description="# 2626 # 4866 # 1 # ;gc_cont=0.616"]
	14_1009_13_30cm_scaffold_657_1[&description="# 3 # 2051 # -1 # ;gc_cont=0.609"]
	14_1009_13_40cm_scaffold_1024_44[&description="# 49075 # 51345 # 1 # ;gc_cont=0.613"]
	14_0903_05_30cm_scaffold_805_14[&description="# 11920 # 14223 # -1 # ;gc_cont=0.739"]
	14_0919_02_20cm_scaffold_321_42[&description="# 36821 # 39124 # -1 # ;gc_cont=0.737"]
	14_0929_02_40cm_scaffold_0_327[&description="# 300186 # 302489 # -1 # ;gc_cont=0.737"]
	14_0929_12_30cm_scaffold_1979_5[&description="# 2135 # 4438 # -1 # ;gc_cont=0.741"]
	14_0903_16_30cm_scaffold_7506_7[&description="# 4910 # 7219 # -1 # ;gc_cont=0.736"]
	14_1009_13_20cm_scaffold_29847_3[&description="# 781 # 3090 # -1 # ;gc_cont=0.735"]
	14_0929_02_30cm_scaffold_2187_8[&description="# 8596 # 10896 # 1 # ;gc_cont=0.725"]
	14_0929_12_40cm_scaffold_2455_8[&description="# 9172 # 11472 # 1 # ;gc_cont=0.725"]
	14_0927_12_20cm_scaffold_1004_30[&description="# 36453 # 38762 # -1 # ;gc_cont=0.741"]
	14_0919_02_20cm_scaffold_12382_2[&description="# 1064 # 3364 # -1 # ;gc_cont=0.724"]
	14_1009_16_20cm_scaffold_1098_22[&description="# 17951 # 20251 # 1 # ;gc_cont=0.724"]
	14_0919_02_20cm_scaffold_321_59[&description="# 56219 # 58522 # -1 # ;gc_cont=0.736"]
	14_1009_16_30cm_scaffold_4721_42[&description="# 40431 # 42734 # 1 # ;gc_cont=0.734"]
	14_0927_12_20cm_scaffold_15252_4[&description="# 3377 # 5686 # -1 # ;gc_cont=0.742"]
	14_1009_16_40cm_scaffold_11090_22[&description="# 23096 # 25405 # 1 # ;gc_cont=0.741"]
	14_0903_12_20cm_scaffold_771_8[&description="# 6382 # 8694 # -1 # ;gc_cont=0.718"]
	14_0903_13_30cm_scaffold_330824_7[&description="# 4641 # 6932 # -1 # ;gc_cont=0.709"]
	14_0929_12_20cm_scaffold_10038_4[&description="# 2154 # 4466 # 1 # ;gc_cont=0.731"]
	14_0903_12_20cm_scaffold_454_11[&description="# 8350 # 10680 # 1 # ;gc_cont=0.721"]
	14_0903_13_30cm_scaffold_3545211_3[&description="# 1177 # 3513 # -1 # ;gc_cont=0.715"]
	14_0929_12_20cm_scaffold_27261_4[&description="# 1888 # 4221 # 1 # ;gc_cont=0.712"]
	14_1009_09_30cm_scaffold_7018_2[&description="# 903 # 3236 # -1 # ;gc_cont=0.707"]
	14_1009_16_30cm_scaffold_1303_17[&description="# 24047 # 26326 # 1 # ;gc_cont=0.718"]
	14_1009_16_30cm_scaffold_1769_11[&description="# 9142 # 11421 # 1 # ;gc_cont=0.726"]
	14_0903_09_40cm_scaffold_816_22[&description="# 19770 # 22058 # 1 # ;gc_cont=0.715"]
	14_0927_05_40cm_scaffold_11978_4[&description="# 1948 # 4233 # 1 # ;gc_cont=0.735"]
	14_1009_16_40cm_scaffold_4155_24[&description="# 22130 # 24376 # 1 # ;gc_cont=0.736"]
	14_0903_12_20cm_scaffold_6002_3[&description="# 1178 # 3421 # 1 # ;gc_cont=0.563"]
	14_1009_12_20cm_scaffold_31978_2[&description="# 752 # 2641 # -1 # ;gc_cont=0.559"]
	14_0927_12_20cm_scaffold_49689_3[&description="# 1103 # 3292 # 1 # ;gc_cont=0.560"]
	14_0919_12_20cm_scaffold_15028_3[&description="# 3663 # 5942 # -1 # ;gc_cont=0.560"]
	14_1009_12_20cm_scaffold_38777_2[&description="# 577 # 2856 # -1 # ;gc_cont=0.556"]
	14_0903_05_40cm_scaffold_35476_2[&description="# 1116 # 3431 # 1 # ;gc_cont=0.608"]
	14_1009_12_40cm_scaffold_19647_6[&description="# 2505 # 4904 # 1 # ;gc_cont=0.607"]
	14_1009_05_40cm_scaffold_20737_6[&description="# 2633 # 4984 # -1 # ;gc_cont=0.611"]
	14_0929_12_40cm_scaffold_18528_2[&description="# 294 # 2462 # 1 # ;gc_cont=0.609"]
	14_1009_16_40cm_scaffold_129188_2[&description="# 169 # 2505 # -1 # ;gc_cont=0.611"]
	14_0903_13_30cm_scaffold_1917175_3[&description="# 1196 # 3397 # 1 # ;gc_cont=0.601"]
	14_1009_16_40cm_scaffold_36288_2[&description="# 429 # 2612 # 1 # ;gc_cont=0.764"]
	14_0903_05_30cm_scaffold_1312_25[&description="# 25838 # 28105 # 1 # ;gc_cont=0.565"]
	14_0903_13_20cm_scaffold_4998_5[&description="# 4307 # 6574 # 1 # ;gc_cont=0.564"]
	14_1009_05_40cm_scaffold_22_118[&description="# 133296 # 135563 # 1 # ;gc_cont=0.563"]
	14_0903_13_20cm_scaffold_1422_12[&description="# 10857 # 12848 # 1 # ;gc_cont=0.580"]
	14_0903_13_40cm_scaffold_8171_6[&description="# 3127 # 5394 # -1 # ;gc_cont=0.583"]
	14_0929_12_30cm_scaffold_534_7[&description="# 7323 # 9590 # 1 # ;gc_cont=0.581"]
	14_0919_02_20cm_scaffold_11491_3[&description="# 782 # 3049 # -1 # ;gc_cont=0.577"]
	14_1009_16_40cm_scaffold_9420_7[&description="# 3470 # 5752 # -1 # ;gc_cont=0.578"]
	14_0903_13_30cm_scaffold_9813016_45[&description="# 34206 # 36485 # 1 # ;gc_cont=0.570"]
	14_0927_12_20cm_scaffold_144_10[&description="# 7742 # 10018 # 1 # ;gc_cont=0.572"]
	14_0903_12_30cm_scaffold_787_13[&description="# 11908 # 14151 # 1 # ;gc_cont=0.601"]
	14_0903_12_40cm_200_scaffold_1827_16[&description="# 16181 # 18418 # -1 # ;gc_cont=0.665"]
	14_0919_09_20cm_scaffold_395_13[&description="# 11071 # 13317 # -1 # ;gc_cont=0.608"]
	14_0927_12_20cm_scaffold_540_11[&description="# 8790 # 11078 # 1 # ;gc_cont=0.552"]
	14_1009_16_40cm_scaffold_31734_1[&description="# 2 # 2212 # 1 # ;gc_cont=0.561"]
	14_1009_16_30cm_scaffold_9652_12[&description="# 7874 # 10102 # 1 # ;gc_cont=0.591"]
	14_1009_16_30cm_scaffold_42669_16[&description="# 12688 # 14916 # -1 # ;gc_cont=0.622"]
	14_0903_13_30cm_scaffold_527052_2[&description="# 288 # 2438 # -1 # ;gc_cont=0.680"]
	14_0927_09_20cm_scaffold_65_263[&description="# 295441 # 297672 # -1 # ;gc_cont=0.660"]
	14_0929_05_20cm_scaffold_22_61[&description="# 74280 # 76508 # 1 # ;gc_cont=0.558"]
	14_1009_02_20cm_scaffold_914_2[&description="# 2172 # 4400 # 1 # ;gc_cont=0.558"]
	14_1009_16_40cm_scaffold_22361_15[&description="# 11029 # 13212 # -1 # ;gc_cont=0.592"]
	14_1009_12_30cm_scaffold_1138_11[&description="# 10142 # 12346 # -1 # ;gc_cont=0.709"]
	14_1009_16_30cm_scaffold_48471_2[&description="# 205 # 2409 # 1 # ;gc_cont=0.707"]
	14_1009_16_40cm_scaffold_18068_10[&description="# 7491 # 9695 # -1 # ;gc_cont=0.707"]
	14_1009_16_30cm_scaffold_2544_55[&description="# 54374 # 56512 # -1 # ;gc_cont=0.677"]
	14_0929_05_20cm_scaffold_536_25[&description="# 36131 # 38311 # 1 # ;gc_cont=0.666"]
	14_1009_16_30cm_scaffold_47692_2[&description="# 1806 # 4085 # -1 # ;gc_cont=0.634"]
	14_0903_12_30cm_scaffold_70958_1[&description="# 3 # 2351 # 1 # ;gc_cont=0.694"]
	14_1009_16_40cm_scaffold_168437_5[&description="# 3608 # 5920 # -1 # ;gc_cont=0.706"]
;
end;
begin characters;
	dimensions nchar=3106;
	format datatype=protein missing=? gap=-;
	matrix
	14_0903_02_20cm_scaffold_4255_2	-------------------------------------------------------------------------------M-------------------------------------------------------------------------------------------------------------A----------------------------------------------E-------------------------------------------G-------S---S-GMPA-----I-GA-P----------------VRR--R--EDYRFLTGQGTYTDDIN----RPG---QLYAYILRSPHASAR-LSRIDT-----------------…
	14_0903_12_20cm_scaffold_13083_1	-------------------------------------------------------------------------------M-------------------------------------------------------------------------------------------------------------A----------------------------------------------E-------------------------------------------G-------S---S-GMPA-----I-GA-P----------------VRR--R--EDYRFLTGQGTYTDDIN----RPG---QLYAYILRSPHASAR-LSRIDT-----------------…
	'ABC21767.1'	-------------------------------------------------------------------------------M-------------------------------------PSDSA------------------------------------TVT---------------------------DL----------------------------------------------Q-------------------------------------------S-------A---A-QRSG-----I-GV-S----------------VRR--K--EDRRFLTGQGTYTDDIV----RPG---MVHAFLLRSPHAHAR-IAALDV-----------------…
	'CBS89955.1'	-------------------------------------------------------------------------------M--------------------------------------------------------------------------------------------------------------------------------------------------------------------------------------------------------------------A-NPNG-----I-GA-S----------------VRR--R--EDQRFLTGRGNYTDDFK----RPN---MTHAVHVRSPYAHAR-ILGIDF-----------------…
	'ACI98494.1'	-------------------------------------------------------------------------------M-------------------------------------TA---------------------------------------------------------------------------------------------------------------------P-------------------------------------------L-------D---T-APTG-----I-GA-A----------------VRR--R--EDQRFLTGRGTYTDDIN----RPG---QLHAYILRSPHAHAR-IRSIDT-----------------…
	14_0903_12_30cm_scaffold_996_40	-------------------------------------------------------------------------------M----------------------------------------------------------------------------------------------------------------------------------------------------------------------------------------------------------------------TTSL-----I-GA-R----------------VPR--K--EDYRFLTGAGQYTDDVA----LAG---QTYAAFVRSPHAHAN-IRRVST-----------------…
	14_0903_16_30cm_scaffold_40777_3	-------------------------------------------------------------------------------M----------------------------------------------------------------------------------------------------------------------------------------------------------------------------------------------------------------------TAPL-----I-GA-R----------------VQR--K--EDYRFLTGAGMYTDDVA----LPG---QAYAAFVRSPHAHAR-IKKIAV-----------------…
	14_0927_02_20cm_scaffold_57_24	-------------------------------------------------------------------------------M----------------------------------------------------------------------------------------------------------------------------------------------------------------------------------------------------------------------TAPL-----I-GA-R----------------VQR--K--EDYRFLTGAGMYTDDVA----LPG---QAYAAFVRSPHAHAR-IKKIAL-----------------…
	14_0903_13_30cm_scaffold_2283200_1	-------------------------------------------------------------------------------M----------------------------------------------------------------------------------------------------------------------------------------------------------------------------------------------------------------------TTSL-----I-GA-R----------------VPR--K--EDYRFLTGAGQYTDDVA----FAG---QTYAAFVRSPHAHAN-IRRVST-----------------…
	14_0903_12_30cm_scaffold_4555_8	-------------------------------------------------------------------------------M----------------------------------------------------------------------------------------------------------------------------------------------------------------------------------------------------------------------ATPY-----I-GA-S----------------IKR--K--EDYRFLTGAGNYTDDVA----LPR---QTHAHFVRSPHAHAK-IKSIRK-----------------…
	14_0929_12_40cm_scaffold_1844_10	-------------------------------------------------------------------------------M----------------------------------------------------------------------------------------------------------------------------------------------------------------------------------------------------------------------ATPY-----I-GA-S----------------IKR--K--EDYRFLTGAGNYTDDVA----LPR---QTHAHFVRSPHAHAK-IKSIRK-----------------…
	14_0919_02_20cm_scaffold_3_121	-------------------------------------------------------------------------------M----------------------------------------------------------------------------------------------------------------------------------------------------------------------------------------------------------------------ATPY-----I-GA-S----------------IKR--K--EDYRFLTGAGNYTDDVA----LPG---QTHAHFVRSPHAHAK-IKSIKK-----------------…
	14_0929_12_40cm_scaffold_12036_1	-------------------------------------------------------------------------------------------------------------------------------------------------------------------------------------------------------------------------------------------------------------------------------------------------------------------------------------------------------------------------------RSPYAHAK-IKSIKK-----------------…
	14_1009_16_40cm_scaffold_1641_13	-------------------------------------------------------------------------------M----------------------------------------------------------------------------------------------------------------------------------------------------------------------------------------------------------------------ATPY-----I-GA-S----------------IKR--R--EDYRFLTGAGNYTDDVA----LPG---QTHAHFVRSPHAHAK-IKSIKK-----------------…
	14_1009_09_30cm_scaffold_17893_10	-------------------------------------------------------------------------------M----------------------------------------------------------------------------------------------------------------------------------------------------------------------------------------------------------------------ATPY-----I-GA-S----------------IKR--K--EDYRFLTGAGNYTDDVA----LPR---QTHAHFVRSPHAHAK-IKSIKK-----------------…
	14_1009_12_40cm_scaffold_5056_22	-------------------------------------------------------------------------------M--------------------------------------------------------------------------------------------------------------------------------------------------------------------------------------------------------------------G-ATTY-----I-GA-S----------------IKR--K--EDYRFLTGAGNYTDDVA----LPG---QTHAYFVRSPHAHAK-IKSIKK-----------------…
	14_1009_16_40cm_scaffold_58285_3	-------------------------------------------------------------------------------M--------------------------------------------------------------------------------------------------------------------------------------------------------------------------------------------------------------------G-ATTY-----I-GA-S----------------IKR--K--EDYRFLTGAGNYTDDVA----LPG---QTHAYFVRSPHAHAK-IKSIKK-----------------…
	14_0903_13_30cm_scaffold_246151_3	-------------------------------------------------------------------------------M-------------------------------------G--------------------------------------------------------------------------------------------------------------------------------------------------------------------------A---N-DLSS-----V-GQ-S----------------VRR--K--EDKRFLTGAGQFTDDVN----AHN---QTWAYFLRSPHAHAK-IRGIDT-----------------…
	14_1009_12_20cm_scaffold_6521_4	-------------------------------------------------------------------------------M-------------------------------------G--------------------------------------------------------------------------------------------------------------------------------------------------------------------------A---S-DLSS-----I-GQ-P----------------VRR--K--EDYRFLTGAGRFTDDVN----EHT---QTWAYFLRSPHAHAR-IRGIDS-----------------…
	14_0903_13_30cm_scaffold_1653558_2	-------------------------------------------------------------------------------M-------------------------------------G--------------------------------------------------------------------------------------------------------------------------------------------------------------------------A---N-DLNT-----I-GQ-S----------------VRR--K--EDYRFLIGAGQYTDDVN----PPH---HTHAYFLRSPHAHAK-IRKTDT-----------------…
	14_1009_16_40cm_scaffold_126547_2	-------------------------------------------------------------------------------M-------------------------------------G--------------------------------------------------------------------------------------------------------------------------------------------------------------------------A---N-DLNT-----I-GQ-S----------------VRR--K--EDYRFLIGAGQYTDDVN----PPH---HTHAYFLRSPHAHAK-IRKTDT-----------------…
	14_0929_09_30cm_scaffold_13782_2	-------------------------------------------------------------------------------M-------------------------------------G--------------------------------------------------------------------------------------------------------------------------------------------------------------------------A---N-DLNT-----I-GQ-S----------------VRR--K--EDYRFLIGAGQYTDDVN----PPH---HTHAYFLRSPHAHAK-IRKTDT-----------------…
	14_1009_13_30cm_scaffold_15957_5	-------------------------------------------------------------------------------M-------------------------------------G--------------------------------------------------------------------------------------------------------------------------------------------------------------------------A---N-DLNT-----I-GQ-S----------------VRR--K--EDYRFLIGAGQYTDDVN----PPH---HTHAYFLRSPHAHAK-IRKTDT-----------------…
	14_1009_16_30cm_scaffold_142172_6	-------------------------------------------------------------------------------M-------------------------------------G--------------------------------------------------------------------------------------------------------------------------------------------------------------------------T---N-DLNT-----I-GQ-S----------------IRR--K--EDVRFLTGAGQYTDDVN----PPQ---HTHAYFLRSPHAHAK-IRKIDM-----------------…
	14_0903_13_30cm_scaffold_1277863_8	-------------------------------------------------------------------------------M-------------------------------------G--------------------------------------------------------------------------------------------------------------------------------------------------------------------------N---S-ELNT-----V-GQ-S----------------VRR--K--EDYRFLTGCGQYTDDVN----PPH---HTHAYFLRSPHAHAN-IRRIDT-----------------…
	14_1009_16_30cm_scaffold_2261_19	-------------------------------------------------------------------------------M-------------------------------------G--------------------------------------------------------------------------------------------------------------------------------------------------------------------------A---I-ESGF-----I-GQ-S----------------VRR--K--EDARFLLGAGQYTDDVT----LPN---QTHAYFLRSPHAHAK-IRGIDT-----------------…
	'ABE42537.1'	-------------------------------------------------------------------------------M-------------------------------------GA---------------------------------------------------------------------------------------------------------------------S-------------------------------------------D-------F---I-NLPT-----I-GT-S----------------VRR--K--EDYRFLTGGGQYTDDIT----LAN---QSYAVFVRSPHAHAR-INSIST-----------------…
	'ADU99716.1'	-------------------------------------------------------------------------------M-------------------------------------GA---------------------------------------------------------------------------------------------------------------------T-------------------------------------------E-------F---A-KLPH-----I-GE-S----------------VKR--K--EDLRFLTGAGNYTDDIV----QPG---QKYAVFVRSPYAHAN-IKSVDT-----------------…
	'ACD14794.1'	-------------------------------------------------------------------------------M-------------------------------------N--------------------------------------------------------------------------------------------------------------------------------------------------------------------------A---P-DTHL-----I-GA-S----------------VER--K--EDYRFLTGNGQYTDDIV----LPQ---QTYAIFLRSPHAHAK-INSIDT-----------------…
	'BAL97261.1'	-------------------------------------------------------------------------------M----------------------------------------------------------------------------------------------------------------------------------------------------------------------------------------------------------------N---A-RQGF-----I-GQ-S----------------VKR--R--EDARFLTGRGRYTDDIV----LPN---QAYGVFVRSPHAHAR-ILRLDT-----------------…
	14_0903_13_20cm_scaffold_1061_41	-------------------------------------------------------------------------------M----------------------------------------------------------------------------------------------------------------------------------------------------------------------------------------------------------------------TTQG-----I-GA-A----------------VRR--K--EDRRFLLGKGNYVDDIT----LSN---QSYAVFVRSMYAHAK-ITKIDT-----------------…
	14_0903_13_30cm_scaffold_115800_15	-------------------------------------------------------------------------------M----------------------------------------------------------------------------------------------------------------------------------------------------------------------------------------------------------------------TTQG-----I-GA-A----------------VRR--K--EDRRFLLGKGNYVDDIT----LSN---QSYAVFVRSMYAHAK-ITKIDT-----------------…
	14_0903_02_30cm_scaffold_4699_7	-------------------------------------------------------------------------------M----------------------------------------------------------------------------------------------------------------------------------------------------------------------------------------------------------------------SATG-----I-GA-A----------------VRR--K--EDQRFITGKGHYTDDVS----RPG---QCHAYFLRSPHAHAK-IKNIDS-----------------…
	14_0927_05_20cm_scaffold_992_4	-------------------------------------------------------------------------------M----------------------------------------------------------------------------------------------------------------------------------------------------------------------------------------------------------------------SATG-----I-GA-A----------------VRR--K--EDQRFVTGKGHYTDDVS----RPG---QCHAYFLRSPHAHAK-IKNIDS-----------------…
	14_0919_02_20cm_scaffold_5883_4	-------------------------------------------------------------------------------M----------------------------------------------------------------------------------------------------------------------------------------------------------------------------------------------------------------------SATG-----I-GA-A----------------VRR--K--EDQRFVTGKGHYTDDVS----RPG---QCHAYFLRSPHAHAK-IKNIDS-----------------…
	14_0903_13_40cm_scaffold_4596_10	-------------------------------------------------------------------------------M----------------------------------------------------------------------------------------------------------------------------------------------------------------------------------------------------------------------SATG-----I-GA-A----------------VRR--K--EDQRFVTGKGHYTDDVS----RPG---QCHAYFLRSPHAHAK-IKNIDS-----------------…
	14_0903_02_30cm_scaffold_14133_10	-------------------------------------------------------------------------------M----------------------------------------------------------------------------------------------------------------------------------------------------------------------------------------------------------------------NATG-----I-GA-A----------------VRR--K--EDQRFVTGKGHYTDDVN----RPG---QCHAYFLRSPHAHAR-IKRIET-----------------…
	14_0903_13_30cm_scaffold_7023833_42	-------------------------------------------------------------------------------M----------------------------------------------------------------------------------------------------------------------------------------------------------------------------------------------------------------------SATG-----I-GA-A----------------VRR--K--EDFRFITGKGQYTDDIS----RPG---QTYIHFVRSPHAHAK-IKSIDG-----------------…
	14_1009_16_30cm_scaffold_4204_10	-------------------------------------------------------------------------------M----------------------------------------------------------------------------------------------------------------------------------------------------------------------------------------------------------------------SATG-----I-GA-T----------------VRR--K--EDQRFITGKGRYTADVN----RAG---QTHACFVRSPHAHAR-IKGIDA-----------------…
	14_1009_16_40cm_scaffold_8727_3	-------------------------------------------------------------------------------M----------------------------------------------------------------------------------------------------------------------------------------------------------------------------------------------------------------------SATG-----I-GA-T----------------VRR--K--EDQRFITGKGHYTADVN----RAG---QTHACFVRSPHAHAR-IKGIDA-----------------…
	'ACL56740.1'	-------------------------------------------------------------------------------M----------------------------------------------------------------------------------------------------------------------------------------------------------------------------------------------------------------------TASG-----I-GA-P----------------VRR--K--EDQRFITGKGRYVDDFN----RPG---QAYAYFLRSPHAHAA-IRGIDA-----------------…
	'BAF88936.1'	-------------------------------------------------------------------------------M-------------------------------------GHPFGE-----------------------------------------------------------------EP----------------------------------------------M-------------------------------------------N-------A---S-NVTP-----L-GA-P----------------VRR--K--EDHRFITGKGRYTDDMN----RPG---QAHAYFLRSPHAHAR-IRGIDI-----------------…
	'ABS64568.1'	-------------------------------------------------------------------------------M------------------------------------------------------------------------------------------------------------------------------------------------------------S-------------------------------------------D-------Q---A-SGEG-----I-GQ-P----------------VRR--K--EDFRFITGNGHYTDDIS----RPR---QTWAYFLRSPHAHAR-IRAIDT-----------------…
	14_0903_16_20cm_scaffold_2614_3	-------------------------------------------------------------------------------M----------------------------------------------------------------------------------------------------------------------------------------------------------------------------------------------------------------------GVEG-----I-GA-S----------------VVR--K--EDRRFVTGKGRYVDDIK----LVG---MTHAYFVRSPHAHAK-VKSIDS-----------------…
	14_1009_13_20cm_scaffold_1212_6	-------------------------------------------------------------------------------M----------------------------------------------------------------------------------------------------------------------------------------------------------------------------------------------------------------------GVEG-----I-GA-S----------------VVR--K--EDRRFVTGKGRYVDDIK----LVG---MTHAYFVRSPHAHAK-VKSIDT-----------------…
	14_0919_09_20cm_scaffold_349_11	-------------------------------------------------------------------------------M----------------------------------------------------------------------------------------------------------------------------------------------------------------------------------------------------------------------GVEG-----I-GA-S----------------VVR--K--EDRRFITGKGRYVDDIK----LQG---MAHAHFVRSPHAHAK-VKGIDS-----------------…
[truncated: 1,903 more rows]
