# Supplementary material for: Mediterranean grassland soil C–N compound turnover is dependent on rainfall and depth, and is mediated by genomically divergent microorganisms
Source: Nat Microbiol. 2019 May 20;4(8):1356–67. doi: 10.1038/s41564-019-0449-y (PMC6784897; doi:10.1038/s41564-019-0449-y)
Supplement: Supplementary file 17 — Full NirK nitrite reductase protein tree. [file 41564_2019_449_MOESM17_ESM.txt]

((((((((14_1009_16_40cm_scaffold_3706_11:1.9297600000000004,((14_0903_05_20cm_scaffold_224_43:0.19174999999999986,14_0903_05_20cm_scaffold_1457_21:0.20882000000000023):0.8780199999999998[1.0],(14_0903_12_30cm_scaffold_128_36:0.31745999999999963,(14_0903_13_30cm_scaffold_1195798_3:0.14390999999999998,((14_0903_09_30cm_scaffold_11_81:0.000160,14_0929_05_40cm_scaffold_1015_19:0.000160):0.30925000000000047[1.0],((14_0903_02_20cm_scaffold_147_6:0.0024199999999998667,(14_0919_02_20cm_scaffold_122_9:0.0142199999999999,14_0927_02_20cm_scaffold_787_9:0.000170):0.008300000000000196[0.204]):0.2765399999999998[1.0],(14_1009_09_40cm_scaffold_70740_1:0.0017399999999998528,(14_0929_12_40cm_scaffold_27217_2:0.006929999999999659,14_1009_13_30cm_scaffold_15094_1:0.000160):0.015699999999999825[0.908]):0.13964[0.999]):0.03481000000000023[0.761]):0.043849999999999945[0.088]):0.1844999999999999[0.949]):1.1673300000000002[1.0]):0.2265600000000001[0.115]):0.2573400000000001[0.901],(14_1009_16_40cm_scaffold_3706_12:0.18067999999999973,14_1009_16_40cm_scaffold_8579_16:0.2858299999999998):1.69441[1.0]):0.11948999999999987[0.781],(((14_0903_09_20cm_scaffold_295_31:0.0,14_0903_12_30cm_scaffold_22_126:0.0):0.20762000000000036,14_0929_12_30cm_scaffold_29187_3:0.26053999999999977):1.9221300000000001[1.0],(14_1009_16_30cm_scaffold_147396_2:0.8726799999999999,14_1009_16_40cm_scaffold_141783_5:1.1383900000000002):0.4794299999999998[0.901]):0.2549800000000002[0.849]):0.29467000000000043[0.17],(14_0903_12_20cm_scaffold_12629_1:1.9691100000000006,(((14_0927_12_20cm_scaffold_21661_1:1.5902899999999995,(14_0927_09_20cm_scaffold_27319_3:0.06759999999999966,14_1009_13_30cm_scaffold_43687_1:0.1902499999999998):2.2125199999999996[1.0]):0.48211000000000004[0.906],(((((14_1009_16_40cm_scaffold_303800_2:0.30184000000000033,(14_0903_05_30cm_scaffold_1005_2:0.000160,(14_0903_13_20cm_scaffold_10805_5:0.0040800000000000836,14_1009_09_40cm_scaffold_18265_5:0.000120):0.0040800000000000836[0.819]):0.3403999999999998[1.0]):0.18888000000000016[0.992],((14_1009_12_40cm_scaffold_1259_67:0.0565800000000003,(14_0927_05_40cm_scaffold_18436_3:0.000160,14_1009_12_40cm_scaffold_4637_7:0.003610000000000113):0.0014799999999999258[0.614]):0.3286199999999999[1.0],(14_1009_16_40cm_scaffold_2588_5:0.3474199999999996,((14_0927_12_40cm_scaffold_6502_5:0.04947999999999997,(14_1009_16_30cm_scaffold_102715_2:0.04257000000000044,14_0919_09_20cm_scaffold_780_28:0.10322999999999993):0.050040000000000084[0.924]):0.19869000000000003[1.0],(14_1009_16_30cm_scaffold_40604_23:0.09809000000000001,(14_1009_16_30cm_scaffold_20885_18:0.1992799999999999,(14_0927_09_40cm_scaffold_6321_17:0.0035600000000002296,14_1009_16_30cm_scaffold_2717_5:0.000160):0.11601999999999979[0.998]):0.04903000000000013[0.618]):0.04858000000000029[0.73]):0.14761999999999986[0.976]):0.2562699999999998[0.998]):0.1717599999999999[0.942]):0.11629999999999985[0.389],(((14_1009_05_40cm_scaffold_3361_30:0.000160,(14_0927_09_40cm_scaffold_15766_5:0.000180,14_1009_16_30cm_scaffold_23233_6:0.019589999999999996):0.006459999999999688[0.918]):0.2918000000000003[1.0],((14_0929_05_40cm_scaffold_17193_2:0.000170,14_1009_05_40cm_scaffold_7759_4:0.0032399999999999096):0.03988999999999976[0.918],(14_0929_05_40cm_scaffold_247_185:0.0041599999999997195,14_1009_16_40cm_scaffold_6003_6:0.0026700000000001722):0.07157999999999998[0.974]):0.33676999999999957[1.0]):0.2606299999999999[0.985],((14_0929_05_40cm_scaffold_14393_5:0.0031800000000004047,14_1009_05_40cm_scaffold_3773_29:0.000160):0.22238999999999987[0.989],(((14_0929_05_40cm_scaffold_71_57:0.0,14_1009_05_40cm_scaffold_11963_9:0.0):0.0032500000000004192,14_1009_16_40cm_scaffold_2269_35:0.000170):0.09909000000000034[0.995],(14_0929_05_40cm_scaffold_5208_7:0.02304999999999957,14_1009_05_40cm_scaffold_6503_25:0.014319999999999666):0.08849000000000018[0.988]):0.09485999999999972[0.338]):0.8174299999999999[1.0]):0.25997000000000003[0.985]):0.10421000000000014[0.642],((14_0929_05_40cm_scaffold_657_13:0.0,14_1009_16_40cm_scaffold_78_166:0.0):0.5926400000000003,(14_0929_02_40cm_scaffold_46148_3:0.01963999999999988,14_1009_16_40cm_scaffold_7573_4:0.07014999999999993):0.4291900000000002[1.0]):0.14641000000000037[0.936]):0.08253999999999984[0.395],((14_1009_16_30cm_scaffold_483_57:0.13126000000000015,(14_0927_05_40cm_scaffold_4594_7:0.06491000000000025,14_1009_16_30cm_scaffold_511_4:0.05102000000000029):0.24568999999999974[0.998]):0.3905000000000003[1.0],(14_0903_13_20cm_scaffold_2739_5:0.000160,14_0903_13_30cm_scaffold_5818186_7:0.000170):0.8132399999999995[1.0]):0.12399999999999967[0.701]):0.6351299999999998[1.0]):0.1835300000000002[0.838],14_1009_05_40cm_scaffold_12443_5:1.0810999999999997):0.23015000000000052[0.713]):0.14564999999999984[0.695]):0.10389999999999944[0.0],(14_0903_13_30cm_scaffold_8514874_6:0.6710799999999999,14_0929_02_30cm_scaffold_48375_3:0.31948000000000043):2.37958[1.0]):0.07348999999999961[0.17],(((14_0903_12_30cm_scaffold_7437_6:0.008269999999999555,14_0927_09_20cm_scaffold_34891_1:0.000160):2.1544900000000005[0.996],(14_0903_16_30cm_scaffold_7761_15:0.03451000000000004,((14_0903_05_30cm_scaffold_1294_19:0.000160,14_0929_02_40cm_scaffold_101_22:0.006380000000000052):0.10203000000000007[0.996],14_1009_16_30cm_scaffold_404_74:0.12033000000000005):0.0739099999999997[0.734]):3.73038[1.0]):0.28213[0.533],14_0903_13_40cm_scaffold_16849_4:2.17277):0.23550999999999966[0.222]):0.10951999999999984[0.874],(14_0903_16_30cm_scaffold_32936_1:3.3498599999999996,((14_0927_05_20cm_scaffold_21654_3:0.6666100000000004,(14_0903_13_40cm_scaffold_1674_20:0.44979000000000013,(14_0929_02_40cm_scaffold_74427_5:0.6061699999999997,((14_0903_12_40cm_200_scaffold_1033_13:0.059800000000000075,(14_0903_13_40cm_scaffold_18662_2:0.004529999999999923,14_0929_05_40cm_scaffold_16630_4:0.000170):0.04701999999999984[0.949]):0.3192599999999999[1.0],(14_0903_05_30cm_scaffold_2080_3:0.3046800000000003,14_1009_12_30cm_scaffold_3829_4:0.3028000000000004):0.0983299999999998[0.887]):0.13262000000000018[0.912]):0.0951000000000004[0.739]):0.19554000000000027[0.889]):0.8318699999999999[0.998],(14_0929_09_40cm_scaffold_2240_20:0.48934999999999995,((((14_0927_05_20cm_scaffold_17630_3:0.43689,14_0929_05_40cm_scaffold_49301_2:0.44721999999999973):0.6664300000000001[1.0],(14_0903_13_40cm_scaffold_2520_7:0.000160,14_1009_12_30cm_scaffold_5114_10:0.06066000000000038):1.0423[1.0]):0.17171000000000003[0.815],(((14_0903_12_30cm_scaffold_2344_15:0.041699999999999626,(14_0903_13_40cm_scaffold_8120_1:0.007220000000000226,739_13:0.006079999999999863):0.08384000000000036[0.96]):0.5776000000000003[1.0],(((14_0903_13_40cm_scaffold_8120_6:0.0118999999999998,(14_0903_12_30cm_scaffold_2344_10:0.15198999999999963,739_8:0.011630000000000251):0.024779999999999802[0.718]):1.0354400000000004[1.0],((((14_0929_12_30cm_scaffold_11866_5:0.0,14_1009_12_30cm_scaffold_50952_2:0.0):0.000180,14_1009_12_30cm_scaffold_7190_6:0.03413999999999984):0.2077600000000004[0.996],(14_0903_09_40cm_scaffold_38114_1:0.20289999999999964,14_0903_13_40cm_scaffold_6274_9:0.12441000000000013):0.11378999999999984[0.956]):0.2531699999999999[0.976],(14_0903_05_30cm_scaffold_755_7:0.6364900000000002,14_0903_12_40cm_200_scaffold_6147_15:1.16458):0.25520999999999994[0.901]):0.0811200000000003[0.819]):0.06827999999999967[0.368],(14_1009_12_30cm_scaffold_1502_1:0.33985999999999983,(14_0929_12_30cm_scaffold_10752_4:0.10836999999999986,(197.2_1:0.01595000000000013,14_0927_12_40cm_scaffold_1881_14:0.006389999999999674):0.10367999999999977[0.955]):0.2626999999999997[0.993]):0.12134999999999962[0.871]):0.21164999999999967[0.889]):0.3347800000000003[0.923],14_1009_12_20cm_scaffold_9278_3:1.2048199999999998):0.05656999999999979[0.687]):0.19503999999999966[0.89],14_0929_02_40cm_scaffold_13498_3:1.2758700000000003):0.15017999999999976[0.728]):0.14570999999999978[0.387]):0.7539500000000001[0.956]):0.4999899999999995[0.893]):0.0399450000000003[0.837],(((CP0029011_TPY_3652_Sulfobacillus_acidophilus_TPY:1.06501,((((14_1009_09_20cm_scaffold_24021_7:0.3035199999999998,(14_0929_09_30cm_scaffold_15035_6:0.1666299999999996,FP9290031_NIDE4252_Candidatus_Nitrospira_defluvii:0.45772999999999975):0.09248000000000012[0.91]):0.06633000000000022[0.636],(FP9290031_NIDE2534_Candidatus_Nitrospira_defluvii:0.1637000000000004,((14_0903_09_40cm_scaffold_4232_8:0.000160,14_0929_05_30cm_scaffold_3597_3:0.000160):0.09529000000000032[0.997],(14_1009_16_40cm_scaffold_11254_1:0.09421000000000035,14_0927_09_20cm_scaffold_12599_3:0.07477999999999962):0.08506000000000036[0.985]):0.06472999999999995[0.91]):0.17732000000000037[0.973]):0.2675700000000001[0.965],(CP0017981_Nhal_1082_Nitrosococcus_halophilus_Nc4:0.76572,(CP0011961_OCA5_c25200_Oligotropha_carboxidovorans_OM5:0.09194000000000013,(ADVZ010000011_AfiDRAFT_0031_Afipia_sp_1NLS2:0.03045999999999971,AGWZ010000011_HMPREF9697_00167_Afipia_felis_felis_ATCC_53690:0.02214000000000027):0.07493000000000016[0.977]):0.33901999999999965[0.999]):0.18774999999999986[0.748]):0.6048500000000003[1.0],(((14_0927_12_40cm_scaffold_6186_16:0.003650000000000375,14_1009_12_40cm_scaffold_3020_9:0.005910000000000082):0.07455000000000034[0.909],(14_1009_12_30cm_scaffold_5636_2:0.07214000000000009,(14_0903_13_40cm_scaffold_40922_13:0.07723999999999975,((14_1009_12_40cm_scaffold_7208_19:0.000160,14_1009_16_40cm_scaffold_585_41:0.000180):0.038120000000000154[0.993],(14_0903_16_40cm_scaffold_1647_34:0.005650000000000155,14_1009_05_30cm_scaffold_5448_36:0.012019999999999698):0.026709999999999567[0.955]):0.01348000000000038[0.803]):0.07321000000000044[1.0]):0.000440[0.068]):1.4652000000000003[1.0],((14_1009_05_40cm_scaffold_255_53:0.06876999999999978,(14_0927_09_40cm_scaffold_24124_2:0.0106799999999998,14_1009_16_30cm_scaffold_41886_6:0.000180):0.05243999999999982[0.915]):0.2503799999999998[0.979],(14_1009_05_40cm_scaffold_47546_7:0.13290999999999986,14_1009_05_40cm_scaffold_8937_5:0.08286000000000016):0.37190999999999974[0.998]):0.8059000000000003[0.999]):0.2750400000000006[0.906]):0.1616099999999996[0.897]):0.0689099999999998[0.419],(((NZ_ABBK010013721_Bpse9_010100034237_Burkholderia_pseudomallei_91:0.18473000000000006,(14_0903_16_40cm_scaffold_6183_11:0.42042,14_1009_16_30cm_scaffold_100338_2:0.16861999999999977):0.08403000000000027[0.813]):0.7528499999999996[1.0],((ASPU010000271_C170_19720_Paenibacillus_sp_FSL_H7_689:0.2845599999999999,((CP0088551_HW35_08070_Bacillus_sp_X1:0.10627999999999993,((NZ_AXVK010000011_K332_RS0101220_Paucisalibacillus_globulus_DSM_18846:0.3026900000000001,NZ_KI5352961_M028_RS0122605_Bacillus_sp_UNC438CL73TsuS30:0.5930999999999997):0.19585000000000008[0.992],NZ_AJLS010000421_BABA_p06582_Bacillus_bataviensis_LMG_21833:0.12359999999999971):0.0627399999999998[0.833]):0.052080000000000126[0.913],((NZ_HE6109881_BTHG_RS19795_Bacillus_timonensis_strain_MM10403188:0.08957000000000015,(NZ_AXVK010000011_K332_RS0107160_Paucisalibacillus_globulus_DSM_18846:0.3037099999999997,(AJLR010000381_BAZO_03565_Bacillus_azotoformans_LMG_9581:0.000180,JJRY010000051_M670_01705_Bacillus_azotoformans_MEV2011_M670:0.009929999999999772):0.05386999999999986[0.951]):0.0677500000000002[0.945]):0.04408000000000012[0.947],((NZ_JAEL010000441_L634_RS0113915_Bacillus_sp_J33:0.042919999999999625,(APVL010000111_PBF_16054_Bacillus_firmus_DS1:0.020970000000000155,(NZ_ALEG010000061_A361_RS0103010_Bacillus_oceanisediminis_2691:0.0,NZ_GL6357541_HMPREF1013_03650_Bacillus_sp_2_A_57_CT2:0.0):0.03585999999999956):0.014569999999999972[0.767]):0.07083999999999957[0.992],(NZ_JALS010000251_Z980_RS0106075_Geobacillus_stearothermophilus_ATCC_7953:0.06644999999999968,(((NZ_JPYA010001741_EP10_RS02445_Geobacillus_sp_G1w1:0.014470000000000205,((BA0000431_GK0767_Geobacillus_kaustophilus_HTA426:0.0,CP0005571_GTNG_0650_Geobacillus_thermodenitrificans_NG80_2:0.0):0.010650000000000048,NZ_BASG010000621_GBL_3472_Geobacillus_kaustophilus_GBlys:0.01513999999999971):0.01945999999999959[0.896]):0.009380000000000166[0.763],(CP0062542_M493_03950_Geobacillus_sp_JF8:0.04145000000000021,(NZ_AYSF010000391_T260_07205_Geobacillus_sp_MAS1:0.015399999999999636,NZ_JFHZ010000691_AA70_RS0110735_Geobacillus_thermocatenulatus_GS_1:0.015590000000000437):0.013259999999999827[0.873]):0.01672999999999991[0.844]):0.05757000000000012[0.958],(CP0022931_GY4MC1_3069_Geobacillus_sp_Y41MC1:0.0554199999999998,(BAWO010000611_GCA01S_061_00280_Geobacillus_caldoxylosilyticus_NBRC_107762:0.024239999999999817,NZ_AMRO010000501_C747_RS0112520_Geobacillus_caldoxylosilyticus_CIC9:0.017680000000000362):0.01564000000000032[0.6]):0.06121999999999961[0.964]):0.05487999999999982[0.843]):0.07233[0.746]):0.038630000000000386[0.909]):0.0400400000000003[0.877]):0.29219000000000017[1.0]):0.0937199999999998[0.806],(NZ_JADQ010000251_M891_RS0111560_Paenibacillus_sp_J14:0.13375000000000004,NZ_KB8953831_C557_RS0113845_Paenibacillus_sanguinis_2301083__DSM_16941:0.1965699999999999):0.11888999999999994[0.952]):0.4541699999999995[1.0]):0.2409100000000004[0.925],((14_1009_02_40cm_scaffold_3285_6:0.5623399999999994,(CP0010321_Oter_1019_Opitutus_terrae_PB90_1:0.7134599999999995,(14_1009_16_40cm_scaffold_349294_1:0.17955999999999994,(14_0903_05_20cm_scaffold_5800_2:0.2664200000000001,14_1009_02_40cm_scaffold_19338_4:0.3725699999999996):0.2043400000000002[0.603]):0.5978199999999996[1.0]):0.10867000000000004[0.66]):0.1203599999999998[0.954],((((14_0903_13_30cm_scaffold_9671155_9:0.0,14_0903_16_40cm_scaffold_1127_20:0.0,14_1009_16_30cm_scaffold_112227_3:0.0):0.25356999999999985,((14_1009_16_30cm_scaffold_14659_3:0.06741000000000019,(14_0919_02_20cm_scaffold_6489_6:0.03183000000000025,14_0927_12_20cm_scaffold_2782_2:0.053449999999999775):0.021150000000000002[0.853]):0.10087000000000002[0.993],(14_1009_12_30cm_scaffold_658_20:0.07726000000000033,14_1009_12_30cm_scaffold_13_73:0.1058100000000004):0.10868000000000011[1.0]):0.11288000000000009[0.949]):0.5389899999999996[1.0],(AP0091531_GAU_2766_Gemmatimonas_aurantiaca_T_27:0.9761300000000004,((14_0903_02_30cm_scaffold_52_93:0.05880999999999981,14_0929_02_30cm_scaffold_71349_1:0.03742000000000001):0.03033000000000019[0.901],(14_1009_13_20cm_scaffold_2300_6:0.1011700000000002,(14_0903_13_30cm_scaffold_4586894_3:0.04140999999999995,14_0903_16_40cm_scaffold_49068_4:0.07005000000000017):0.014979999999999993[0.73]):0.004449999999999843[0.68]):0.49868000000000023[1.0]):0.07459999999999933[0.799]):0.18420000000000059[0.975],((14_1009_16_40cm_scaffold_117573_4:0.34262000000000015,14_1009_16_40cm_scaffold_1430_21:0.8194499999999998):0.6230099999999998[1.0],(((KB2908301_HMPREF9997_00886_Corynebacterium_durum_F0235:0.5980500000000002,(CP0022801_HMPREF0733_11085_Rothia_dentocariosa_ATCC17931:0.34913000000000016,(CP0016431_Bfae_09060_Brachybacterium_faecium_DSM4810:0.5256699999999999,((NC_0165111_TIA2EST36_00465_Propionibacterium_acnes_TypeIA2_Pacn31:0.0,NC_0165121_TIA2EST22_00450_Propionibacterium_acnes_TypeIA2_Pacn17:0.0):0.01020999999999983,(CP0019771_HMPREF0675_3095_Propionibacterium_acnes_SK137:0.00511000000000017,NC_0187071_PAC1_00475_Propionibacterium_acnes_C1:0.000170):0.005219999999999558[0.679]):0.3675600000000001[1.0]):0.19013999999999998[0.957]):0.1426400000000001[0.651]):0.15583999999999998[0.937],(((FN8067731_PFREUD_03790_Propionibacterium_freudenreichii_CIRM_BIA1:0.5878700000000001,((NZ_KE9514901_HMPREF1978_01695_Actinomyces_graevenitzii_F0530:0.29549999999999965,(NZ_AFUR010000061_HMPREF9058_0926_Actinomyces_sp_F0384:0.015189999999999593,(NZ_GL8825301_HMPREF9056_01004_Actinomyces_sp_F0386:0.026869999999999727,NZ_KE9520071_HMPREF1979_03000_Actinomyces_johnsonii_F0542:0.021010000000000417):0.02831000000000028[0.335]):0.2548700000000004[0.999]):0.2965200000000001[0.999],(((NC_0187201_AST_1175_Bifidobacterium_asteroides_PRL2011:0.5689200000000003,(NZ_KB2915401_HMPREF9061_00047_Actinomyces_sp_F0379:0.46265,(NZ_KE9525191_HMPREF1550_01234_Actinomyces_sp_F0543:0.11502999999999997,(NZ_ALCB010000111_HMPREF1137_1384_Actinomyces_sp_ICM39:0.04302000000000028,NZ_KE9522731_HMPREF1980_02189_Actinomyces_sp_F0311:0.020170000000000243):0.08225999999999978[0.935]):0.41305000000000014[1.0]):0.12605999999999984[0.863]):0.11362999999999968[0.824],GL5428751_HMPREF0305_11384_Corynebacterium_pseudogenitalium_ATCC_33035:0.6639100000000004):0.08201999999999998[0.408],NZ_KE9514501_HMPREF0043_00668_Actinobaculum_P1_F0552:0.5790100000000002):0.05783999999999967[0.109]):0.07527999999999979[0.842]):0.05840999999999985[0.093],(CP0023851_Mspyr1_28260_Mycobacterium_gilvum_Spyr1:0.31054000000000004,((CP0017061_Jden_0150_Jonesia_denitrificans_DSM20603:0.37631000000000014,CP0023431_Intca_3403_Intrasporangium_calvum_DSM43043:0.26695000000000046):0.11959000000000009[0.495],(CP0027341_HMPREF9154_0825_Propionibacterium_propionicum_F0230a:0.4318799999999996,(((NC_0173071_CpCIP5297_0569_Corynebacterium_pseudotuberculosis_CIP_5297:0.000160,NC_0169321_Cp316_0577_Corynebacterium_pseudotuberculosis_316:0.0049400000000003885):0.004959999999999631[0.917],NC_0180191_Cp162_0556_Corynebacterium_pseudotuberculosis_Cp162:0.000180):0.005899999999999572[0.655],(NC_0167811_Cp3995_0569_Corynebacterium_pseudotuberculosis_399_5:0.000160,NC_0173001_Cp1002_0560_Corynebacterium_pseudotuberculosis_1002:0.004970000000000141):0.004069999999999574[0.637]):0.3910600000000004[1.0]):0.13831000000000016[0.882]):0.05339999999999989[0.792]):0.07290999999999981[0.589]):0.08878999999999992[0.853],(CP0021621_Micau_3956_Micromonospora_aurantiaca_ATCC27029:0.47002999999999995,(CP0026651_Celgi_2248_Cellvibrio_gilvus_ATCC13127:0.30325000000000024,CP0026661_Celf_1338_Cellulomonas_fimi_ATCC484:0.17907000000000028):0.09467999999999988[0.216]):0.09520000000000017[0.718]):0.10183000000000009[0.908]):0.3141799999999999[0.996],CP0008751_Haur_1295_Herpetosiphon_aurantiacus_DSM785:0.8090300000000004):0.14209000000000005[0.843]):0.20899[0.968]):0.034409999999999386[0.27]):0.05960000000000054[0.548]):0.08244000000000007[0.409]):0.22514000000000056[0.979],((NC_0178561_Q7C_88_Methylophaga_sp_JAM7:0.5981999999999994,((((BAFH010000041_KSU1_D0929_Planctomycete_KSU_1:1.0926300000000007,(14_0903_09_40cm_scaffold_17402_6:0.07752999999999988,14_0903_13_30cm_scaffold_7086380_1:0.021599999999999397):0.3668700000000005[0.996]):0.24890999999999952[0.98],(14_0929_05_40cm_scaffold_3554_6:0.7270400000000001,(2526008642_G482DRAFT_1278_Chitinibacter_tainanensis_DSM_15459:0.5646100000000001,(((ACKQ020000071_HMPREF0204_13219_Chryseobacterium_gleum_F93_ATCC_35910:0.01438999999999968,(2586917275_AT45DRAFT_00183_Chryseobacterium_hispalense_DSM_25574:0.02018999999999993,(2588208667_EW78DRAFT_0948_Chryseobacterium_sp_YR477:0.0051800000000001845,2588212807_EW77DRAFT_0494_Chryseobacterium_sp_YR485:0.005230000000000068):0.06603000000000003[0.999]):0.030229999999999535[0.869]):0.3068300000000006[1.0],(((NZ_GL8724131_HMPREF9071_1620_Capnocytophaga_338_F0234:0.06804999999999994,(NZ_ACLQ010000191_CAPGI0001_2154_Capnocytophaga_gingivalis_ATCC_33624:0.02748000000000017,(NZ_ALNN010000311_HMPREF1154_0440_Capnocytophaga_sp_CM59:0.010689999999999866,NZ_KE1502421_HMPREF9331_00671_Capnocytophaga_granulosa_ATCC_51502:0.010709999999999997):0.024399999999999977[0.918]):0.021160000000000068[0.499]):0.03354000000000035[0.361],(NZ_KB2913311_HMPREF9075_01488_Capnocytophaga_sp_F0381:0.10175000000000001,(KB2913981_HMPREF9073_01774_Capnocytophaga_sp_F0382:0.000170,NZ_ABZV010000031_CAPSP0001_1483_Capnocytophaga_sputigena_ATCC_33612:0.026539999999999786):0.1400800000000002[1.0]):0.059750000000000636[0.526]):0.23212999999999973[1.0],((CP0023491_Ftrac_2700_Marivirga_tractuosa_DSM4126:0.1569500000000006,(CP0032811_Belba_2007_Belliella_baltica_DSM15883:0.005759999999999987,NZ_AMGM010000151_B879_01386_Cecembia_lonarensis_LW9:0.004809999999999981):0.22164000000000028[1.0]):0.10403999999999947[0.98],(((2586768141_Z054DRAFT_04432_Aquimarina_macrocephali_JAMB_N27:0.11732999999999905,(NZ_AFXZ01000009_BZARG_690_Bizionia_argentinensis_JUB59_DSM_19628:0.08333000000000013,CP0029991_Murru_2669_Muricauda_ruestringensis_DSM13258:0.0894699999999995):0.02210000000000001[0.252]):0.02138000000000062[0.703],CP0032801_Aeqsu_0109_Aequorivita_sublithincola_DSM14238:0.0944199999999995):0.03134999999999977[0.598],(CP0032222_FCOL_01550_Flavobacterium_columnare_ATCC49512:0.15515999999999996,CP0006851_Fjoh_2418_Flavobacterium_johnsoniae_UW101:0.13276999999999983):0.060699999999999754[0.867]):0.025890000000000413[0.51]):0.03200000000000003[0.232]):0.06430999999999987[0.944]):0.052489999999999704[0.73],(((CP0024461_Psesu_0353_Pseudoxanthomonas_suwonensis_11_1:0.21270999999999995,(2546926820_N537DRAFT_03043_Alcanivorax_sp_43B_GOM_46m:0.000160,CP0034661_B5T_01320_Alcanivorax_dieselolei_B5:0.02112999999999987):0.12772000000000006[0.996]):0.13790000000000013[0.984],(2516023336_A3CWDRAFT_06691_Burkholderia_nodosa_DSM_21604:0.31111999999999984,((CP0041181_BTJ_5201_Burkholderia_thailandensis_E444:0.000180,(CP0040901_BTL_3671_Burkholderia_thailandensis_H0587:0.005090000000000039,(((2547980185_BP22DRAFT_05225_Burkholderia_pseudomallei_Bp22:0.0,ACOJ010000011_GBP346_B1432_Burkholderia_pseudomallei_MSHR346:0.0,CP0005711_BURPS668_A2107_Burkholderia_pseudomallei_668:0.0,CP0039771_BBK_4100_Burkholderia_pseudomallei_NCTC_13179:0.0,CP0040431_BBN_4934_Burkholderia_pseudomallei_MSHR146:0.0,NZ_AAHN020000021_Bmal10_03000591_Burkholderia_mallei_ATCC_10399:0.0,NZ_ABBI010019031_BpseD_010100034315_Burkholderia_pseudomallei_DM98:0.0,NZ_ABBK010013871_Bpse9_010100034512_Burkholderia_pseudomallei_91:0.0,NZ_ACCE010000131_BUC_6267_Burkholderia_pseudomallei_576:0.0):0.000160,CP0043691_BBX_3959_Burkholderia_pseudomallei_MSHR520:0.005129999999999857):0.02057999999999982[0.975],NC_0211741_BTI_3972_Burkholderia_thailandensis_MSMB121:0.01020999999999983):0.005160000000000053[0.746]):0.005059999999999842[0.823]):0.14564999999999984[1.0],((CP0010691_Rpic_4015_Ralstonia_pickettii_12J:0.07576999999999989,NC_0143111_RPSI07_3198_Ralstonia_solanacearum_PSI07:0.07778000000000018):0.027879999999999683[0.082],(14_0903_13_30cm_scaffold_3591325_3:0.09373000000000031,14_1009_12_40cm_scaffold_55211_11:0.09390000000000054):0.044789999999999[0.872]):0.053150000000000475[0.69]):0.08551999999999982[0.974]):0.07425000000000015[0.806]):0.06672000000000011[0.821],(CP0021901_BDW_09585_Bdellovibrio_bacteriovorus_W:0.3913199999999999,(((CP0031711_GU3_12660_Oceanimonas_sp_GK1:0.18337999999999965,(CP0017071_Kkor_2024_Kangiella_koreensis_DSM16069:0.11088999999999949,CR9542461_PSHAa1477_Pseudoalteromonas_haloplanktis_TAC125:0.17059999999999986):0.05129999999999946[0.561]):0.05109999999999992[0.625],(14_0903_02_30cm_scaffold_2667_6:0.39875000000000016,((((NZ_ABVL010000091_CfE428DRAFT_3240_Chthoniobacter_flavus_Ellin428:0.11677999999999988,(14_0927_12_20cm_scaffold_81898_1:0.000890,(14_0919_12_20cm_scaffold_2392_22:0.000180,14_0929_12_20cm_scaffold_1155_6:0.0034000000000000696):0.026499999999999968[0.953]):0.1623800000000002[0.999]):0.14331999999999967[0.996],(NC_0205481_AZKH_p0630_Azoarcus_sp_KH32C:0.21296000000000026,(NC_0129681_Mmol_1061_Methylotenera_mobilis_JLW8:0.1662300000000001,CP0012801_Msil_1519_Methylocella_silvestris_BL2:0.2382900000000001):0.06223000000000045[0.706]):0.047369999999999024[0.778]):0.06002000000000063[0.842],NC_0053631_Bd2608_Bdellovibrio_bacteriovorus_HD100:0.15553000000000017):0.03822999999999954[0.846],(CP0007771_LBF_1028_Leptospira_biflexa_Patoc_1:0.20617999999999936,CP0029591_Turpa_2099_Turneriella_parva_DSM21527:0.15556999999999954):0.0941200000000002[0.955]):0.015680000000000582[0.181]):0.06271999999999966[0.944]):0.024820000000000064[0.788],((2557464545_Q335DRAFT_1209_Brackiella_oedipodis_DSM_13743:0.26840000000000064,(2571091744_Q338DRAFT_00687_Alysiella_crassa_DSM_2578:0.1616800000000005,(ACWS010000711_HMPREF1028_01611_Neisseria_sp_GT4A_CT1:0.03139000000000003,(AL1579591_NMA1887_Neisseria_meningitidis_Z2491:0.0049600000000000755,NC_0130161_NMO_1452_Neisseria_meningitidis_alpha14:0.005300000000000082):0.026639999999999997[0.825]):0.15550000000000042[1.0]):0.09436[0.978]):0.033929999999999794[0.755],(NC_0096551_Asuc_0978_Actinobacillus_succinogenes_130Z:0.3005,(NZ_ACQL010001091_AM305_00399_Actinobacillus_minor_NM305:0.14335999999999993,(CP0038751_ASU2_07220_Actinobacillus_suis_H91_0380:0.02342999999999984,(NZ_GL8310801_HMPREF0027_0689_Actinobacillus_ureae_ATCC_25976:0.014229999999999965,(CP0006871_APJL_2086_Actinobacillus_pleuropneumoniae_serovar_3_JL03:0.000170,NC_0090531_APL_2035_Actinobacillus_pleuropneumoniae_serovar_5b_L20:0.01584999999999992):0.01617999999999986[0.919]):0.010940000000000172[0.762]):0.12649[0.984]):0.17506000000000022[0.985]):0.4772500000000006[1.0]):0.043659999999999144[0.78]):0.031780000000000364[0.714]):0.036290000000000155[0.869]):0.039989999999999526[0.563]):0.11915000000000031[0.937]):0.1212200000000001[0.853]):0.05041999999999991[0.493]):0.07861999999999991[0.838],((CP0023441_Tmar_1506_Thermaerobacter_marianensis_DSM12885:0.43650000000000055,(CP0013371_Cagg_1796_Chloroflexus_aggregans_DSM9485:0.0920399999999999,NC_0101751_Caur_1570_Chloroflexus_aurantiacus_J_10_fl:0.01655000000000051):0.2822300000000002[0.998]):0.16800999999999977[0.91],((NZ_DS9898981_BBAL3_2071_Brevundimonas_sp_BAL3:0.5900799999999995,((CP0007581_Oant_1108_Ochrobactrum_anthropi_ATCC49188:0.3490500000000001,(2540901119_L879DRAFT_03456_Balneimonas_flocculans_ATCC_BAA:0.24350000000000005,NC_0141001_Cseg_3038_Caulobacter_segnis_ATCC_21756:0.2802099999999994):0.032090000000000174[0.416]):0.04628999999999994[0.872],(2508665394_AmiJ41DRAFT_00033730_Aminobacter_sp_J41:0.21586000000000105,((CP0020831_Hden_0591_Hyphomicrobium_denitrificans_ATCC51888:0.4061300000000001,(((CP0028261_OCA5_c08660_Oligotropha_carboxidovorans_OM5:0.13453999999999944,(ADVZ010000031_AfiDRAFT_2539_Afipia_sp_1NLS2:0.1349999999999998,(2513718569_YUUDRAFT_04089_Bradyrhizobium_sp_EC33:0.015350000000000197,2524471456_K288DRAFT_07932_Bradyrhizobium_sp_Ai1a_2:0.010520000000000085):0.14537999999999984[1.0]):0.07290999999999936[0.963]):0.0946700000000007[0.948],((2553281353_F505DRAFT_05267_Azospirillum_brasilense_FP2:0.012420000000000098,NC_0165951_AZOBR_p310167_Azospirillum_brasilense_Sp245:0.00818999999999992):0.15569999999999995[0.996],(2553479426_I71DRAFT_04672_Azospirillum_sp_B506:0.015779999999999905,NC_0138571_AZL_c02030_Azospirillum_sp_B510:0.030019999999999936):0.07401999999999997[0.94]):0.48922000000000043[1.0]):0.024630000000000152[0.785],2557001756_N547DRAFT_05329_Acidobacteriaceae_bacterium_URHE0068:0.7541300000000004):0.024389999999999468[0.274]):0.05973000000000006[0.94],(14_0927_12_20cm_scaffold_8852_4:0.2925,(CP0001031_Nmul_A1998_Nitrosospira_multiformis_ATCC25196:0.2579799999999999,(CP0026631_PT7_1499_Pusillimonas_sp_T7_7:0.20082999999999984,HG9167651_BN940_07386_Castellaniella_defragrans_65Phen:0.16145999999999994):0.05093000000000014[0.247]):0.22364000000000006[1.0]):0.06984000000000012[0.927]):0.06251000000000051[0.934]):0.07297999999999938[0.887]):0.11975999999999942[0.976]):0.058710000000000484[0.733],14_0929_05_20cm_scaffold_2733_39:0.76416):0.14771[0.945]):0.05041999999999991[0.802]):0.04608999999999952[0.188],(CP0018231_Sthe_0153_Sphaerobacter_thermophilus_DSM20745:0.17181999999999942,(CP0018261_Tter_2149_Thermobaculum_terrenum_ATCCBAA_798:0.33586000000000027,(14_0903_13_30cm_scaffold_3587894_6:0.000160,14_1009_12_40cm_scaffold_15826_4:0.006720000000000059):0.5887199999999999[1.0]):0.1301899999999998[0.929]):0.16345999999999972[0.983]):0.11542999999999992[0.84]):0.1411100000000003[0.858],(((NZ_AOLP010000011_C438_00115_Haloferax_denitrificans_ATCC_35960:0.3739399999999993,((CP0029211_HAH_0129_Haloarcula_hispanica_ATCC_33960:0.006459999999999688,NZ_AOLX010000221_C443_12186_Haloarcula_argentinensis_DSM_12282:0.03941000000000017):0.31955000000000044[1.0],(NZ_AOIU010000081_C475_03734_Halosimplex_carlsbadense_2_9_1:0.18520999999999965,NZ_AOIV010000111_C474_06702_Halosarcina_pallida_JCM_14848:0.3872800000000005):0.09026000000000067[0.553]):0.1224899999999991[0.911]):0.048180000000000334[0.615],(((NZ_AOLZ010000481_C445_14744_Halobiforma_lacisalsi_AJ5:0.09169999999999945,(NZ_AOLZ010000481_C445_14769_Halobiforma_lacisalsi_AJ5:0.061790000000000234,(CP0034121_NJ7G_2432_Natrinema_sp_J7_2:0.004999999999999893,CP0034121_NJ7G_3094_Natrinema_sp_J7_2:0.01546000000000003):0.18862999999999985[1.0]):0.10327999999999982[0.958]):0.18098999999999954[0.995],(JNFH010002451_FK85_07060_Halorubrum_saccharovorum_strain_H3:0.2807599999999999,(CP0059621_L593_03900_Salinarchaeum_sp_Harcht_Bsk1:0.2724099999999998,CR9362571_NP_1598A_Natronomonas_pharaonis_DSM_2160:0.20225999999999988):0.08783999999999992[0.669]):0.08064999999999944[0.846]):0.1878100000000007[0.995],(NC_0159661_Rhom172_1606_Rhodothermus_marinus_SG05JP17_172:0.4511000000000003,(NZ_AOHT010000201_C499_06800_Halogeometricum_borinquense_DSM_11551:0.29171000000000014,(NZ_AOMD010000151_C449_05222_Halococcus_saccharolyticus_DSM_5350:0.03512999999999966,NZ_AOME010000871_C450_18934_Halococcus_salifodinae_DSM_8989:0.05356000000000005):0.21598000000000006[1.0]):0.1652800000000001[0.94]):0.09468000000000032[0.816]):0.09699999999999953[0.903]):0.3463099999999999[0.999],(CP0001271_Noc_0089_Nitrosococcus_ocean_ATCC19707:0.38954999999999984,((NZ_JH4179441_HMPREF9080_02130_Cardiobacterium_valvarum_F0432:0.17976999999999954,(CP0024561_TEQUI_0546_Taylorella_equigenitalis_MCE9:0.03556000000000026,CP0030591_TASI_1505_Taylorella_asinigenitalis_MCE3:0.06838999999999995):0.19594999999999985[1.0]):0.19072000000000067[0.997],(((CP0025521_NAL212_2392_Nitrosomonas_sp_AL212:0.05830999999999964,CP0028761_Nit79A3_2335_Nitrosomonas_sp_Is79A3:0.0732399999999993):0.2501900000000008[1.0],(CP0037401_OAN307_c07250_Octadecabacter_antarcticus_307:0.1512399999999996,(CP0029731_PGA2_239p1440_Phaeobacter_gallaeciensis_210:0.004539999999999544,CP0029771_PGA1_262p01260_Phaeobacter_inhibens_DSM_17395:0.000160):0.06601999999999997[0.93]):0.3080000000000007[1.0]):0.10072999999999954[0.954],((NC_009092.1_SHEW_RS17255_Shewanella_loihica_PV-4:0.1155999999999997,NC_007954.1_Sden_3482_Shewanella_denitrificans_OS217:0.12866999999999962):0.23124000000000056[1.0],(CT5733261_PSEEN5226_Pseudomonas_entomophila_L48:0.2760499999999997,(((JFZJ010000051_T281_01885_Rhodomicrobium_udaipurense_JA643:0.20941999999999972,(((CP0007591_Oant_4379_Ochrobactrum_anthropi_ATCC49188:0.0045999999999999375,pdb_1SNR_BAA024401_Alcaligenes_faecalis:0.000160):0.03624000000000027[0.959],(EQ9996191_IL61_0202870_Brucella_ceti_B194:0.004540000000000433,((((HG8031761_BCOUA_II0260_Brucella_canis_Oliveri:0.007080000000000197,(2563039969_BS2DRAFT_02828_Brucella_suis_bv_1_S2:0.009180000000000632,CP0076961_BSSP1_II0222_Brucella_suis_ATCC_23445:0.000160):0.0024800000000002598[0.714]):0.008769999999999278[0.893],(NZ_ADEZ010000331_BIBO1_2258_Brucella_inopinata_BO1:0.000120,NZ_ADFA010000331_BIBO2_0690_Brucella_sp_BO2:0.0045999999999999375):0.004559999999999675[0.907]):0.000150[0.0],CP0077161_DM38_2171_Brucella_suis_513UK:0.000160):0.000160[0.299],CP0007091_BOV_A0236_Brucella_ovis_ATCC_25840:0.009180000000000632):0.000160[0.81]):0.035789999999999544[0.964]):0.10306999999999977[0.999],(CP0001381_RHE_PF00525_Rhizobium_etli_CFN_42:0.16912999999999911,(((CP0013891_NGR_c09950_Sinorhizobium_fredii_NGR_234:0.021910000000000096,HE6168901_SFHH103_00930_Sinorhizobium_fredii_HH103:0.015060000000000073):0.02907999999999955[0.932],(CP0069121_W911_13050_Hyphomicrobium_nitrativorans_NL23:0.15711999999999993,(NZ_AYLZ020001941_SHLA_5c000410_Shinella_sp_DD12:0.06667000000000023,(NZ_ASXY010002161_L902_02780_Agrobacterium_radiobacter_DSM_30147:0.004669999999999064,(NC_0030632_Atu4382_Agrobacterium_tumefaciens_C58:0.000160,(AGSM010000041_ATCR1_08969_Agrobacterium_tumefaciens_CCNWGS0286:0.000160,NZ_ASXY010000351_L902_06810_Agrobacterium_radiobacter_DSM_30147:0.004630000000000578):0.00461999999999918[0.847]):0.0045999999999999375[0.78]):0.09093000000000018[0.998]):0.023550000000000182[0.372]):0.02615999999999996[0.919]):0.010010000000000296[0.44],(CP0035631_USDA257_c38590_Sinorhizobium_fredii_USDA_257:0.025859999999999772,(CP0007401_Smed_6278_Sinorhizobium_medicae_WSM419:0.019620000000000637,(NZ_ATWE010000151_K291_RS0124730_Ensifer_sp_USDA_6670:0.015590000000000437,(AE0064691_SMa1250_Sinorhizobium_meliloti_1021:0.000170,NC_0186831_BN406_04400_Sinorhizobium_meliloti_Rm41:0.004460000000000797):0.025929999999999787[0.966]):0.010740000000000194[0.683]):0.014799999999999258[0.774]):0.021000000000000796[0.896]):0.048489999999999256[0.966]):0.016980000000000217[0.781]):0.02524000000000015[0.218]):0.17769999999999975[1.0],(NZ_KE3869781_G489_RS0114995_Cucumibacter_marinus_DSM_18995:0.15481999999999996,((NC_0082541_Meso_2243_Chelativorans_sp_BNC1:0.16087000000000007,(CP0024481_Mesci_6041_Mesorhizobium_ciceri_WSM1271:0.15526000000000018,NZ_AJXZ010000491_A33O_18739_Nitratireductor_aquibiodomus_RA22:0.13191000000000042):0.04903999999999975[0.901]):0.03404000000000007[0.929],((((KK0885611_Rumeso_01185_Rubellimicrobium_mesophilum_DSM_19309:0.2138,(CP0011501_RSKD131_0657_Rhodobacter_sphaeroides_KD131:0.08260000000000023,pdb_1ZV2_CP0006611_Rhodobacter_sphaeroides_ATCC_17025:0.06117000000000061):0.19498999999999977[0.999]):0.07146000000000008[0.946],(NZ_AQCH010001251_K529_10522_Ruegeria_mobilis_F1926:0.047860000000000014,NZ_JHZF010000151_Q344_RS0119160_Oceanicola_nanhaiensis_DSM_18065:0.05785000000000018):0.08042999999999978[0.986]):0.0567599999999997[0.862],NZ_JIAX010000101_N530_RS0107760_Ahrensia_sp_13_GOM_1096m:0.13215999999999983):0.10724[0.993],(NC_0082421_Meso_4273_Mesorhizobium_sp_BNC1:0.17185000000000006,NZ_AUHV010000051_G549_RS0116210_Maritalea_myrionectae_DSM_19524:0.20868999999999982):0.04070000000000018[0.051]):0.04652000000000012[0.93]):0.046330000000000204[0.95]):0.03229999999999933[0.716]):0.04353000000000051[0.522],(((((((AMXV000000001_C660_11361_Alcaligenes_sp_HPC1271:0.024399999999999977,NZ_AKMR010000061_QWA_07574_Alcaligenes_faecalis_faecalis_NCIB_8687:0.0233800000000004):0.19662999999999986[1.0],HG9167651_BN940_02156_Castellaniella_defragrans_65Phen:0.18001999999999985):0.04947999999999997[0.271],(CP0026631_PT7_3282_Pusillimonas_sp_T7_7:0.13753999999999955,(NZ_AGUF010000401_KYC_10256_Achromobacter_arsenitoxydans_SY8:0.029930000000000234,(CP0022871_AXYL_02390_Achromobacter_xylosoxidans_A8:0.01869999999999994,(AFRQ010000821_AXXA_20893_Achromobacter_xylosoxidans_AXX_A:0.004550000000000054,(NC_0212851_NH44784_040031_Achromobacter_xylosoxidans_NH44784_1996:0.013950000000000351,(2584083005_X02736DRAFT_01612_Achromobacter_xylosoxidans_X02736:0.004630000000000578,pdb_1HAU_AAC058311_Achromobacter_xylosoxidans:0.000160):0.000180[0.141]):0.009339999999999904[0.836]):0.026189999999999714[0.953]):0.020640000000000214[0.913]):0.04829999999999934[0.959]):0.029150000000000453[0.171]):0.02815999999999974[0.675],(CP0026201_MDS_0146_Pseudomonas_mendocina_NK_01:0.05397999999999925,(CP0000761_PFL_5501_Pseudomonas_protegens_Pf5:0.056560000000000166,CP0092901_JM49_03825_Pseudomonas_chlororaphis_subsp_aurantiaca_strain_JD37:0.07477):0.13373999999999953[1.0]):0.07040000000000024[0.973]):0.07297000000000065[0.965],((NZ_AUCG010000231_G473_RS0112690_Niveispirillum_irakense_DSM_11586:0.07563000000000031,(CP0020261_Snov_1147_Starkeya_novella_DSM506:0.10963000000000012,NZ_KB9082291_H163_RS0117570_Pannonibacter_phragmitetus_DSM_14782:0.06344999999999956):0.0518200000000002[0.735]):0.13802999999999965[0.998],NZ_JHZK010000261_Q331_RS0115415_Afifella_pfennigii_DSM_17143:0.12714999999999943):0.053940000000000765[0.889]):0.1014999999999997[0.99],(2513671643_YY7DRAFT_00942_Bradyrhizobium_elkanii_WSM2783:0.16981000000000002,NZ_AKZI010000481_A33M_2761_Rhodovulum_sp_PH10:0.10785):0.03572000000000042[0.409]):0.051919999999999966[0.825],(((ADVZ010000011_AfiDRAFT_0466_Afipia_sp_1NLS2:0.000160,CCAZ0200000011_BN961_00405_Afipia_felis_genospecies_A_76713:0.0045799999999998064):0.17737999999999943[1.0],(NZ_BADD010004791_I5M_RS16930_Rhodopseudomonas_sp_B29:0.041220000000000034,((CP0010961_Rpal_4623_Rhodopseudomonas_palustris_TIE_1:0.0,NC_0052961_RPA4145_Rhodopseudomonas_palustris_CGA009:0.0):0.0526099999999996,(CP0010961_Rpal_3727_Rhodopseudomonas_palustris_TIE_1:0.0046400000000001995,NC_0052961_RPA3306_Rhodopseudomonas_palustris_CGA009:0.000160):0.16824999999999957[1.0]):0.020950000000000912[0.171]):0.056679999999999175[0.949]):0.040320000000000356[0.681],(NC_0084351_RPE_4071_Rhodopseudomonas_palustris_BisA53:0.0909399999999998,((CP0004941_BBta_6826_Bradyrhizobium_spBTAi1:0.004730000000000345,(2509147905_BraARR65DRAFT_00016080_Bradyrhizobium_sp_ARR65:0.08047999999999966,(CAFJ010002651_BRAS3809_3370055_Bradyrhizobium_sp_STM_3809:0.000170,(CU2341181_BRADO1227_Bradyrhizobium_sp_ORS278:0.013669999999999405,NZ_CAFH010002441_BRAO285_470012_Bradyrhizobium_sp_ORS285:0.013749999999999929):0.004540000000000433[0.771]):0.005079999999999529[0.728]):0.018080000000000318[0.499]):0.031769999999999854[0.954],((2516912162_BrageDRAFT_6418_Bradyrhizobium_genosp_SA_4_CB756:0.020690000000000097,(2513938056_A3AODRAFT_00485_Bradyrhizobium_japonicum_USDA_38:0.00912999999999986,(AP0122061_BJ6T_23260_Bradyrhizobium_japonicum_USDA6:0.004550000000000054,CP0075691_BJS_01598_Bradyrhizobium_japonicum_SEMIA_5079:0.000160):0.000170[0.904]):0.016510000000000247[0.84]):0.021569999999999645[0.875],((2513701823_YUQDRAFT_02730_Bradyrhizobium_japonicum_USDA_135:0.02356000000000069,2581470421_BDOA9DRAFT_02419_Bradyrhizobium_sp_DOA9:0.01858000000000004):0.014050000000000118[0.873],((2514013933_A3ASDRAFT_04615_Bradyrhizobium_japonicum_WSM2793:0.022979999999999556,(2513875000_A3AQDRAFT_02753_Bradyrhizobium_japonicum_USDA_4:0.022959999999999425,2517101156_B370DRAFT_00752_Bradyrhizobium_japonicum_USDA_124:0.0047199999999998354):0.0046400000000001995[0.343]):0.0045200000000003016[0.752],((2513648490_YUEDRAFT_03335_Bradyrhizobium_japonicum_USDA_122:0.0045799999999998064,AKIY010002241_PMI42_05183_Bradyrhizobium_sp_YR681:0.009209999999999496):0.000180[0.863],(NC_0170821_S23_12320_Bradyrhizobium_sp_S23321:0.018360000000000376,(2507511405_Bra1417DRAFT_7094_Bradyrhizobium_sp_WSM1417:0.013510000000000133,(2508545206_Bra471DRAFT_06287_Bradyrhizobium_sp_WSM471:0.0045200000000003016,2508694042_Bra1253DRAFT_03574_Bradyrhizobium_sp_WSM1253:0.000160):0.005919999999999703[0.756]):0.026419999999999888[0.974])OROOT:0.00926999999999989[0.598]):0.018679999999999808[0.935]):0.018959999999999866[0.878]):0.02232000000000056[0.626]):0.033360000000000056[0.941]):0.1063799999999997[0.999]):0.06578000000000017[0.945]):0.04267999999999983[0.915]):0.03681000000000001[0.838]):0.07678000000000029[0.948]):0.08927999999999958[0.956]):0.055010000000000225[0.854]):0.10377999999999954[0.877]):0.060910000000000686[0.288]):1.2880199999999995[1.0]):0.16572999999999993[0.803]):0.4214399999999996[0.998]):0.0399450000000003);
